# Supplementary material for: Novel Methods for Surface EMG Analysis and Exploration Based on Multi-Modal Gaussian Mixture Models
Source: PLoS One. 2016 Jun 30;11(6):e0157239. doi: 10.1371/journal.pone.0157239 (PMC4928879; doi:10.1371/journal.pone.0157239)
Supplement: S1 File — (ZIP) [file pone.0157239.s001.zip › Haf_horses_trot_data/Haf_h06_t1_emg.anc]

File_Type:	Analog R/C ASCII	Generation#:	2
Board_Type:	NI USB-6225	Polarity:	Bipolar
Trial_Name:	Luxit	Trial#:	1	Duration(Sec.):	9.999166	#Channels:	64
BitDepth:	16	PreciseRate:	1200.000000
Name	LDL	acc1x	acc1y	acc1z	GM1L	acc2x	acc2y	acc2z	GM2L	acc3x	acc3y	acc3z	GM3L	acc4x	acc4y	acc4z	LDR	acc5x	acc5y	acc5z	GM1R	acc6x	acc6y	acc6z	GM2R	acc7x	acc7y	acc7z	GM3R	acc8x	acc8y	acc8z	BLDL	acc9x	acc9y	acc9z	BGM1L	acc10x	acc10y	acc10z	BGM2L	acc11x	acc11y	acc11z	BGM3L	acc12x	acc12y	acc12z	BLDR
Rate	1200	1200	1200	1200	1200	1200	1200	1200	1200	1200	1200	1200	1200	1200	1200	1200	1200	1200	1200	1200	1200	1200	1200	1200	1200	1200	1200	1200	1200	1200	1200	1200	1200	1200	1200	1200	1200	1200	1200	1200	1200	1200	1200	1200	1200	1200	1200	1200	1200
Range	5000	5000	5000	5000	5000	5000	5000	5000	5000	5000	5000	5000	5000	5000	5000	5000	5000	5000	5000	5000	5000	5000	5000	5000	5000	5000	5000	5000	5000	5000	5000	5000	5000	5000	5000	5000	5000	5000	5000	5000	5000	5000	5000	5000	5000	5000	5000	5000	5000
0.000000	-28	41	89	-59	-107	-29	13	-13	-19	0	-75	-66	-96	-12	-29	-58	-102	34	-85	-30	-104	-23	-99	-72	-64	-3	-101	-12	-77	-66	-151	-78	4	-6041	-3236	-23813	-432	-20212	-1647	-17089	-287	-18418	-5318	-19150	882	-19247	-6810	-15576	113
0.000833	-28	40	87	-62	-111	-34	13	-14	-17	7	-73	-65	-98	-13	-29	-58	-100	35	-87	-33	-105	-21	-100	-68	-65	-3	-100	-13	-68	-68	-145	-77	-59	-6451	-3070	-23656	-372	-20003	-1093	-17230	-368	-18478	-4786	-19162	792	-19176	-6295	-15487	60
0.001667	-26	42	84	-59	-109	-26	11	-13	-15	5	-74	-86	-98	-16	-30	-60	-100	34	-85	-32	-105	-24	-100	-69	-61	1	-99	-14	-75	-73	-147	-58	-248	-6873	-2924	-23476	-318	-19785	-603	-17424	-426	-18506	-4262	-19155	-471	-19107	-5818	-15415	120
0.002500	-24	41	87	-60	-113	-34	12	-15	-17	5	-72	-33	-97	-14	-13	-58	-100	33	-87	-35	-109	-23	-99	-70	-64	0	-101	-13	-77	-69	-148	-77	12	-7316	-2806	-23286	-378	-19564	-151	-17665	-424	-18505	-3788	-19115	-310	-19029	-5383	-15361	-81
0.003333	-26	43	87	-53	-113	-34	9	-13	-18	7	-73	-69	-99	-16	-31	-60	-100	35	-73	-31	-104	-24	-100	-68	-65	0	-101	-13	-79	-67	-148	-77	2	-7716	-2704	-23078	-611	-19374	280	-17948	-418	-18453	-3357	-19050	-633	-18942	-5000	-15328	370
0.004167	-29	40	90	-60	-110	-33	10	-12	-17	8	-73	-64	-94	-14	-30	-61	-100	35	-84	-33	-107	-24	-102	-68	-63	0	-100	-13	-73	-68	-147	-77	-124	-8129	-2628	-22855	-949	-19180	716	-18266	-358	-18370	-2967	-18955	-1051	-18846	-4666	-15310	206
0.005000	-28	43	92	-59	-111	-33	10	-42	-19	5	-77	-64	-97	-15	-30	-60	-101	34	-86	-32	-108	-21	-101	-70	-65	0	-99	-14	-73	-69	-148	-79	-177	-8530	-2574	-22609	-682	-18991	1176	-18604	-392	-18245	-2626	-18825	-1146	-18739	-4391	-15316	205
0.005833	-24	38	89	-59	-111	-33	11	-18	-18	5	-72	-62	-102	-18	-28	-59	-99	33	-84	-32	-105	-22	-100	-79	-65	0	-99	-12	-75	-69	-145	-77	-107	-8921	-2545	-22344	-321	-18806	1662	-18958	-477	-18089	-2332	-18674	-1215	-18622	-4168	-15328	208
0.006667	-26	36	90	-62	-108	-31	10	-15	-15	3	-82	-60	-96	-17	-31	-61	-100	32	-86	-32	-103	-24	-101	-70	-64	-1	-99	-15	-75	-70	-149	-79	-104	-9297	-2546	-22057	-253	-18635	2182	-19314	-484	-17903	-2088	-18494	-1730	-18497	-4005	-15356	290
0.007500	-29	39	88	-61	-111	-35	8	-18	-19	5	-75	-69	-97	-16	-30	-59	-98	33	-86	-29	-102	-22	-100	-73	-63	0	-98	-13	-74	-69	-146	-74	-48	-9649	-2558	-21744	-271	-18465	2738	-19662	-540	-17689	-1883	-18288	-1482	-18358	-3884	-15389	-102
0.008333	-29	37	88	-62	-109	-39	11	-15	-15	5	-74	-66	-94	-16	-27	-63	-100	30	-90	-30	-105	-23	-116	-74	-63	0	-99	-14	-73	-70	-149	-77	-170	-9978	-2601	-21409	-116	-18306	3314	-20000	-380	-17459	-1719	-18062	-1120	-18214	-3829	-15440	111
0.009167	-28	36	87	-62	-113	-34	11	-19	-23	2	-77	-60	-98	-18	-31	-64	-101	28	-77	-32	-108	-25	-103	-73	-68	-3	-102	-16	-75	-75	-151	-77	-84	-10271	-2688	-21046	-13	-18154	3903	-20305	375	-17214	-1595	-17815	-1282	-18061	-3814	-15476	191
0.010000	-31	36	92	-60	-111	-33	11	-16	-19	6	-82	-66	-102	-16	-30	-60	-103	29	-87	-34	-105	-23	-99	-70	-64	7	-101	-16	-74	-70	-147	-76	-56	-10530	-2769	-20659	22	-17995	4498	-20576	499	-16962	-1489	-17549	-1516	-17900	-3836	-15513	-29
0.010833	-24	35	90	-60	-109	-33	10	-14	-19	4	-76	-65	-98	-16	-28	-58	-100	35	-85	-30	-104	-27	-99	-69	-65	0	-103	-18	-74	-69	-148	-76	-170	-10757	-2884	-20244	292	-17850	5071	-20810	77	-16712	-1417	-17275	-1525	-17743	-3896	-15541	111
0.011667	-30	39	88	-59	-110	-35	11	-12	0	8	-75	-64	-96	-17	-28	-58	-99	35	-87	-34	-108	-21	-100	-69	-65	0	-97	-16	-75	-70	-143	-74	-104	-10944	-3008	-19810	434	-17706	5604	-20990	101	-16465	-1369	-16998	-2325	-17579	-3977	-15558	82
0.012500	-25	41	88	-59	-107	-32	13	-14	-13	7	-76	-53	-96	-14	-31	-56	-99	25	-84	-30	-104	-19	-98	-67	-63	0	-100	-15	-74	-69	-145	-73	-33	-11080	-3191	-19352	661	-17566	6072	-21122	36	-16235	-1334	-16715	-3389	-17427	-4087	-15554	22
0.013333	-28	43	88	-60	-108	-35	12	-14	-16	8	-73	-62	-93	-14	-29	-56	-99	33	-83	-31	-105	-19	-98	-70	-62	1	-96	-12	-75	-68	-146	-77	-46	-11195	-3371	-18881	260	-17437	6459	-21193	-40	-16013	-1314	-16433	-3036	-17272	-4203	-15534	-1
0.014167	-24	41	89	-62	-113	-32	13	-12	-16	5	-74	-76	-96	-15	-29	-56	-97	33	-85	-33	-108	-21	-99	-70	-64	-1	-101	-15	-74	-73	-148	-75	-67	-11264	-3563	-18404	-349	-17313	6756	-21210	112	-15816	-1310	-16156	-2311	-17129	-4328	-15498	22
0.015000	-48	37	86	-62	-110	-40	9	-18	-19	6	-77	-68	-98	-18	-31	-61	-100	29	-88	-35	-108	-26	-103	-72	-68	-5	-103	-19	-77	-75	-150	-75	-365	-11323	-3772	-17930	12	-17197	6930	-21171	218	-15630	-1319	-15893	-2823	-16997	-4449	-15438	135
0.015833	-31	36	84	-64	-112	-39	7	-18	-22	3	-81	-52	-101	-21	-35	-59	-100	28	-87	-35	-107	-24	-103	-70	-66	-4	-103	-17	-76	-74	-147	-75	-391	-11257	-3970	-17452	312	-17085	7000	-21081	-762	-15464	-1327	-15634	-2261	-16867	-4557	-15352	-253
0.016667	-34	38	86	-62	-115	-40	10	5	-18	4	-76	-69	-95	-16	-29	-60	-104	30	-86	-34	-107	-26	-105	-72	-69	-3	-99	-13	-76	-73	-148	-78	-135	-11190	-4164	-16995	132	-16987	6936	-20919	-3591	-15318	-1348	-15390	-1578	-16756	-4656	-15249	-75
0.017500	-30	38	85	-61	-113	-36	10	-16	-17	3	-76	-68	-100	-19	-29	-59	-100	33	-87	-35	-107	-26	-103	-72	-65	-3	-102	-16	-77	-74	-150	-78	-154	-11078	-4362	-16563	-82	-16895	6767	-20714	-4120	-15212	-1379	-15165	-2046	-16648	-4737	-15133	-110
0.018333	-28	39	86	-61	-119	-39	9	-18	-19	5	-75	-67	-99	-18	-29	-59	-101	30	-87	-33	-108	-27	-99	-74	-68	-5	-97	-15	-76	-73	-149	-75	-139	-10929	-4533	-16162	88	-16819	6483	-20474	-3033	-15078	-1409	-14958	-2317	-16549	-4790	-14996	-61
0.019167	-23	42	91	-58	-107	-31	20	-15	-16	8	-73	-62	-96	-12	-25	-57	-98	37	-82	-29	-103	-18	-98	-68	-62	0	-96	-9	-73	-67	-146	-72	-45	-10734	-4679	-15809	277	-16748	6098	-20185	-3012	-14976	-1451	-14745	-2482	-16466	-4832	-14852	45
0.020000	-29	42	89	-57	-108	-33	21	-15	-15	7	-72	-64	-98	-13	-27	-58	-98	35	-83	-29	-102	-21	-101	-70	-64	-1	-97	-12	-73	-69	-145	-80	-76	-10510	-4802	-15509	215	-16697	5623	-19888	-2280	-14892	-1506	-14568	-2615	-16377	-4855	-14704	130
0.020833	-29	41	89	-58	-109	-33	12	-15	-14	7	-73	-64	-95	-15	-27	-57	-104	33	-85	-30	-105	-22	-100	-66	-65	-1	-98	-11	-74	-70	-144	-75	0	-10257	-4888	-15279	199	-16655	5082	-19563	-1657	-14817	-1567	-14404	-2148	-16304	-4858	-14555	-121
0.021667	-25	43	86	-59	-110	-32	8	-15	-19	6	-74	-65	-94	-13	-27	-58	-100	35	-86	-32	-101	-22	-102	-68	-66	-3	-112	-12	-73	-69	-147	-74	-32	-9953	-4933	-15121	-694	-16630	4495	-19221	-1341	-14751	-1643	-14252	-1081	-16230	-4852	-14412	84
0.022500	-28	39	87	-60	-109	-33	9	-13	-21	6	-82	-66	-97	-16	-30	-59	-100	32	-91	-33	-105	-25	-101	-69	-64	-3	-99	-14	-77	-70	-148	-75	-146	-9653	-4938	-15049	-2631	-16619	3884	-18873	-922	-14691	-1726	-14111	-875	-16160	-4835	-14278	316
0.023333	-29	41	87	-61	-109	-34	10	-16	-21	4	-77	-69	-98	-16	-31	-51	-102	32	-92	-36	-110	-24	-102	-72	-69	-12	-92	-19	-76	-72	-150	-78	-153	-9316	-4901	-15055	-3888	-16619	3272	-18528	-412	-14644	-1824	-13982	-3062	-16087	-4819	-14154	-112
0.024167	-33	37	84	-62	-114	-36	6	-6	-23	2	-75	-66	-98	-18	-30	-85	-102	33	-90	-36	-105	-24	-101	-74	-64	-4	-100	-16	-75	-73	-148	-78	-98	-8964	-4814	-15139	-5093	-16627	2679	-18184	101	-14596	-1928	-13857	-4436	-16017	-4803	-14042	21
0.025000	-27	40	89	-59	-110	-34	11	-17	-21	4	-74	-69	-100	-16	-28	-60	-99	36	-86	-34	-107	-24	-92	-88	-64	0	-101	-18	-74	-72	-151	-77	-96	-8598	-4685	-15326	-5528	-16639	2124	-17849	1046	-14553	-2047	-13742	-2814	-15937	-4797	-13944	66
0.025833	-27	43	88	-60	-110	-32	11	-22	-17	5	-72	-63	-95	-15	-25	-59	-98	33	-64	-32	-105	-22	-99	-70	-67	1	-99	-11	-73	-67	-146	-76	-56	-8230	-4510	-15585	-3676	-16667	1619	-17530	2333	-14513	-2169	-13633	-1926	-15864	-4807	-13860	9
0.026667	-25	41	90	-58	-105	-32	17	-13	-15	6	-69	-63	-96	-17	-25	-59	-97	37	-84	-29	-118	-21	-98	-69	-63	1	-98	-13	-73	-70	-147	-72	37	-7859	-4306	-15926	-3213	-16696	1184	-17230	2573	-14481	-2298	-13529	-1883	-15788	-4834	-13791	27
0.027500	-22	45	90	-61	-110	-33	28	-14	-18	8	-68	-64	-95	-10	-27	-58	-97	38	-86	-31	-103	-19	-97	-67	-61	0	-98	-10	-70	-69	-146	-74	38	-7501	-4072	-16327	-4357	-16734	824	-16948	2564	-14458	-2429	-13430	-1365	-15705	-4886	-13735	10
0.028333	-25	45	90	-57	-108	-32	13	-15	-17	7	-68	-65	-96	-15	-28	-57	-98	42	-86	-31	-104	-19	-100	-69	-61	0	-79	-13	-76	-74	-149	-74	-127	-7157	-3819	-16793	-3709	-16768	546	-16689	2360	-14446	-2565	-13341	-1307	-15627	-4970	-13686	178
0.029167	-25	40	87	-61	-112	-36	11	-14	-11	5	-73	-74	-94	-16	-30	-59	-99	33	-86	-33	-108	-23	-98	-69	-64	1	-101	-13	-74	-68	-154	-77	-132	-6834	-3546	-17300	-2178	-16808	369	-16457	2084	-14437	-2693	-13248	-1062	-15542	-5074	-13641	-116
0.030000	-74	40	90	-57	-109	-33	12	-17	-18	6	-72	-64	-97	-16	-31	-61	-98	35	-85	-46	-103	-19	-99	-69	-64	0	-100	-13	-70	-64	-148	-79	51	-6537	-3272	-17832	-1581	-16840	239	-16237	1981	-14431	-2817	-13163	-99	-15466	-5210	-13594	-39
0.030833	-25	41	88	-60	-109	-36	12	-16	-17	-5	-69	-46	-99	-19	-29	-60	-98	34	-84	-31	-115	-22	-101	-72	-65	-3	-100	-14	-73	-69	-147	-76	-74	-6278	-3007	-18379	-1333	-16873	208	-16043	1781	-14455	-2936	-13085	446	-15382	-5367	-13541	33
0.031667	-30	40	81	-62	-110	-36	13	-15	-17	4	-73	-68	-97	-17	-32	-61	-102	51	-87	-35	-104	-22	-100	-72	-64	-4	-103	-16	-74	-73	-149	-82	-13	-6051	-2749	-18921	-1844	-16897	236	-15867	1624	-14443	-3014	-13014	1487	-15308	-5551	-13483	-72
0.032500	-29	36	85	-62	-114	-40	9	-21	-15	0	-74	-67	-96	-19	-31	-59	-101	33	-85	-32	-103	-24	-98	-72	-67	-3	-94	-13	-75	-72	-149	-76	32	-5854	-2509	-19429	-1992	-16907	336	-15702	1464	-14455	-3117	-12945	1687	-15233	-5745	-13407	1
0.033333	-26	41	91	-57	-107	-35	15	-13	-18	5	-73	-65	-102	-15	-29	-59	-99	33	-85	-28	-104	-26	-98	-68	-64	0	-99	-14	-72	-69	-147	-77	112	-5700	-2304	-19900	-1568	-16911	477	-15557	1309	-14463	-3191	-12875	1316	-15164	-5953	-13323	98
0.034167	-25	41	85	-60	-108	-33	16	-14	-19	3	-75	-62	-91	-17	-28	-58	-98	35	-83	-29	-102	-22	-98	-72	-62	0	-99	-14	-70	-68	-148	-76	201	-5582	-2134	-20312	-715	-16903	656	-15422	1199	-14474	-3250	-12844	1383	-15100	-6161	-13217	-194
0.035000	-26	39	88	-61	-109	-39	13	-14	-16	5	-75	-63	-99	-16	-29	-59	-98	34	-86	-32	-109	-18	-100	-73	-63	-1	-98	-15	-70	-69	-147	-78	286	-5504	-2010	-20647	1626	-16878	861	-15305	1072	-14480	-3288	-12806	2080	-15035	-6364	-13099	-215
0.035833	-25	41	88	-62	-109	-34	13	-15	-19	3	-75	-65	-97	-15	-30	-58	-96	35	-86	-30	-102	-22	-101	-70	-62	-4	-99	-16	-73	-76	-147	-77	360	-5457	-1918	-20889	4029	-16832	1075	-15192	994	-14472	-3314	-12778	2086	-14979	-6558	-12961	333
0.036667	-27	41	86	-61	-110	-36	12	-14	-18	5	-74	-62	-98	-18	-32	-53	-99	35	-86	-32	-104	-23	-102	-69	-49	-1	-98	-14	-75	-70	-148	-76	380	-5437	-1875	-21038	3540	-16769	1297	-15089	919	-14463	-3322	-12757	1863	-14916	-6724	-12811	66
0.037500	-27	42	89	-60	-109	-36	13	-17	-19	7	-74	-78	-97	-17	-31	-58	-99	35	-85	-31	-107	-23	-101	-69	-65	-5	-99	-17	-76	-80	-150	-76	371	-5439	-1877	-21072	3456	-16684	1510	-14997	800	-14429	-3324	-12755	1897	-14858	-6870	-12648	26
0.038333	-27	43	88	-58	-111	-35	15	-13	-18	6	-74	-62	-90	-15	-30	-57	-99	35	-83	-30	-112	-24	-101	-69	-62	-3	-98	-12	-75	-70	-149	-76	373	-5457	-1918	-20992	2865	-16582	1707	-14904	711	-14379	-3312	-12758	1988	-14789	-6973	-12475	173
0.039167	-25	45	88	-56	-109	-34	17	-29	-14	9	-70	-63	-97	-12	-28	-53	-96	37	-80	-28	-102	-19	-98	-67	-63	1	-98	-9	-70	-68	-145	-72	87	-5488	-1993	-20794	1405	-16455	1889	-14819	613	-14313	-3290	-12760	1924	-14719	-7039	-12294	102
0.040000	-23	44	89	-57	-111	-33	15	-13	-18	5	-70	-61	-95	-13	-26	-56	-97	36	-83	-30	-103	-23	-102	-69	-62	0	-99	-11	-72	-68	-149	-75	9	-5523	-2105	-20486	707	-16317	2040	-14741	515	-14225	-3272	-12776	1649	-14637	-7062	-12120	110
0.040833	-25	41	86	-58	-112	-36	11	-16	-18	5	-74	-63	-105	-18	-29	-57	-97	36	-83	-28	-107	-21	-98	-65	-60	0	-98	-12	-58	-67	-146	-70	166	-5546	-2233	-20061	-692	-16150	2186	-14665	516	-14113	-3239	-12793	1575	-14538	-7038	-11950	142
0.041667	-27	42	88	-58	-110	-35	15	-17	-16	7	-74	-61	-93	-16	-26	-55	-97	30	-83	-30	-107	-24	-85	-68	-63	0	-98	-10	-74	-67	-145	-74	23	-5577	-2380	-19523	-1097	-15972	2277	-14596	607	-13979	-3205	-12831	1383	-14423	-6967	-11786	143
0.042500	2	43	88	-57	-112	-34	16	-17	-18	5	-73	-64	-96	-13	-29	-60	-99	34	-84	-56	-107	-23	-100	-67	-63	-1	-84	-10	-78	-68	-147	-77	-211	-5591	-2526	-18895	-1564	-15776	2358	-14527	526	-13826	-3170	-12823	955	-14288	-6853	-11639	-64
0.043333	-23	41	85	-58	-110	-33	13	-18	-18	2	-70	-36	-97	-13	-27	-57	-102	40	-86	-31	-108	-22	-100	-72	-65	-1	-100	-11	-69	-68	-147	-77	-81	-5581	-2667	-18181	-1592	-15564	2417	-14462	391	-13647	-3131	-12829	1347	-14121	-6692	-11509	2
0.044167	-27	36	87	-57	-112	-31	16	-15	-19	5	-74	-62	-97	-14	-30	-59	-103	34	-87	-32	-105	-25	-95	-68	-65	-1	-99	-12	-75	-70	-149	-85	-205	-5561	-2796	-17394	215	-15340	2457	-14398	309	-13444	-3084	-12827	555	-13932	-6494	-11398	226
0.045000	-29	42	86	-59	-109	-33	13	-16	-21	5	-72	-62	-100	-16	-26	-57	-96	36	-82	-29	-105	-22	-79	-67	-62	0	-100	-11	-77	-70	-147	-72	-51	-5515	-2894	-16548	4083	-15104	2485	-14333	155	-13220	-3037	-12809	-283	-13714	-6262	-11291	-65
0.045833	-24	42	85	-56	-109	-31	17	-15	-14	6	-72	-61	-98	-13	-26	-58	-100	36	-83	-27	-105	-19	-99	-67	-62	0	-97	-11	-70	-66	-143	-73	-36	-5444	-2966	-15662	8162	-14857	2500	-14271	71	-12973	-2979	-12773	-678	-13455	-5998	-11246	18
0.046667	-26	43	89	-53	-108	-32	12	-12	-18	6	-70	-62	-93	-12	-25	-55	-100	37	-83	-29	-104	-26	-97	-65	-62	1	-98	-12	-73	-66	-144	-72	-112	-5358	-2990	-14749	7348	-14603	2503	-14205	-8	-12710	-2914	-12722	-311	-13168	-5716	-11204	126
0.047500	-22	44	87	-58	-108	-30	15	-11	-19	8	-69	-59	-92	-11	-28	-56	-99	37	-84	-29	-102	-21	-96	-64	-60	3	-98	-11	-70	-66	-149	-75	-136	-5258	-2972	-13837	5785	-14345	2497	-14137	-97	-12430	-2846	-12648	-411	-12850	-5403	-11185	-25
0.048333	-25	43	88	-58	-110	-32	13	-17	-19	5	-76	-64	-98	-15	-73	-60	-102	35	-87	-33	-105	-24	-100	-70	-66	-1	-102	-18	-75	-73	-149	-78	-91	-5144	-2885	-12932	4221	-14089	2487	-14073	-149	-12138	-2768	-12558	-265	-12501	-5092	-11195	-298
0.049167	-21	37	81	-63	-113	-36	10	-17	-23	0	-77	-65	-98	-17	-31	-63	-102	30	-88	-40	-109	-24	-94	-69	-68	-4	-101	-14	-74	-69	-148	-76	-150	-5014	-2774	-12057	1781	-13826	2476	-14004	-211	-11820	-2670	-12433	-910	-12108	-4768	-11219	81
0.050000	-29	40	87	-60	-111	-34	10	-16	-18	3	-77	-65	-98	-17	-30	-60	-101	35	-85	-34	-109	-25	-102	-69	-64	-3	-101	-14	-77	-74	-147	-76	-93	-4884	-2594	-11222	1309	-13558	2463	-13926	-259	-11489	-2564	-12292	-1203	-11700	-4448	-11253	-81
0.050833	-27	43	86	-63	-112	-15	13	-16	-18	4	-75	-55	-99	-17	-28	-59	-99	33	-84	-36	-108	-25	-102	-66	-62	-3	-100	-10	-76	-72	-147	-75	-78	-4765	-2361	-10438	1571	-13285	2448	-13842	-239	-11142	-2444	-12121	-805	-11258	-4126	-11303	-141
0.051667	-29	38	87	-60	-108	-34	12	-16	-19	2	-70	-50	-99	-16	-32	-60	-96	36	-84	-34	-107	-23	-102	-69	-62	-3	-101	-15	-74	-73	-149	-76	113	-4612	-2075	-9715	2172	-13034	2430	-13753	-188	-10760	-2304	-11931	-644	-10801	-3820	-11356	-98
0.052500	-26	41	86	-59	-100	-33	12	-14	-15	5	-70	-66	-93	-15	-29	-59	-100	34	-84	-36	-105	-23	-102	-72	-60	-1	-101	-14	-73	-62	-147	-75	147	-4484	-1744	-9066	11385	-12735	2409	-13656	213	-10404	-2156	-11720	-543	-10326	-3513	-11416	-163
0.053333	-26	43	89	-59	-108	-33	17	-13	-19	7	-72	-66	-96	-13	-28	-62	-100	36	-87	-31	-103	-19	-98	-69	-63	0	-100	-11	-70	-69	-148	-77	120	-4355	-1375	-8488	23594	-12453	2381	-13554	1513	-10017	-1994	-11486	-251	-9836	-3226	-11469	-29
0.054167	-25	42	101	-55	-110	-34	10	-15	-18	7	-72	-61	-96	-16	-30	-56	-98	35	-83	-32	-105	-23	-101	-50	-64	-1	-100	-14	-72	-67	-146	-62	201	-4242	-979	-7997	17469	-12170	2351	-13447	1842	-9621	-1822	-11246	90	-9343	-2947	-11516	-117
0.055000	-26	42	87	-59	-109	-33	12	-14	-19	5	-74	-63	-118	-15	-29	-59	-102	34	-82	-32	-81	-24	-100	-65	-65	-1	-103	-13	-74	-70	-149	-77	205	-4134	-563	-7585	11041	-11880	2318	-13335	983	-9211	-1640	-10993	207	-8852	-2687	-11555	-160
0.055833	-25	39	87	-62	-109	-36	10	-18	-16	6	-75	-66	-97	-17	-32	-58	-101	36	-85	-35	-108	-23	-101	-70	-64	-6	-104	-13	-76	-72	-151	-91	27	-4034	-135	-7244	11322	-11591	2278	-13217	743	-8797	-1454	-10734	-247	-8363	-2429	-11575	-170
0.056667	-30	37	80	-62	-112	-38	9	-16	-23	0	-76	-66	-100	-17	-34	-62	-108	30	-96	-38	-109	-26	-105	-70	-68	-8	-105	-17	-77	-74	-152	-79	205	-3941	302	-6979	8259	-11292	2229	-13096	494	-8370	-1264	-10472	940	-7886	-2195	-11587	-232
0.057500	-30	34	81	-55	-112	-40	5	-21	-24	0	-81	-68	-100	-18	-34	-64	-102	30	-90	-35	-107	-21	-103	-73	-69	-6	-107	-16	-76	-74	-153	-76	162	-3846	734	-6766	3659	-10988	2195	-12971	139	-7944	-1072	-10210	995	-7418	-1950	-11566	97
0.058333	-32	37	80	-64	-112	-40	9	-12	-19	4	-76	-66	-99	-16	-33	-59	-101	32	-90	-36	-105	-24	-101	-72	-66	-6	-100	-15	-76	-74	-149	-75	242	-3754	1153	-6611	-3796	-10666	2147	-12844	-137	-7511	-876	-9950	700	-6963	-1711	-11527	-134
0.059167	-24	44	89	-58	-110	-34	8	-13	-18	9	-73	-63	-96	-16	-31	-56	-99	35	-84	-41	-104	-24	-100	-60	-63	-4	-103	-4	-73	-69	-148	-73	314	-3657	1556	-6491	-9494	-10345	2117	-12712	-439	-7076	-684	-9698	500	-6525	-1473	-11466	-72
0.060000	-24	43	88	-59	-108	-31	11	-13	-19	8	-73	-63	-96	-9	-30	-57	-100	34	-86	-32	-104	-21	-100	-67	-61	-1	-100	-14	-73	-69	-148	-70	430	-3560	1928	-6411	-8019	-10013	2084	-12580	-694	-6642	-504	-9461	245	-6109	-1232	-11388	-27
0.060833	-27	45	87	-57	-109	-31	10	-13	-18	4	-76	-63	-95	-12	-28	-57	-98	34	-83	-29	-104	-19	-98	-66	-62	0	-101	-12	-73	-70	-148	-73	343	-3462	2271	-6344	-4634	-9642	2058	-12447	-960	-6214	-318	-9236	-937	-5709	-988	-11278	50
0.061667	-24	43	86	-59	-109	-33	10	-14	-18	7	-70	-62	-92	-12	-28	-57	-98	33	-86	-31	-104	-17	-98	-67	-60	-4	-100	-12	-67	-69	-145	-72	414	-3348	2581	-6293	-6116	-9319	2044	-12310	-1209	-5785	-142	-9029	-179	-5321	-732	-11155	-233
0.062500	-26	43	110	-67	-104	-30	10	-14	-17	6	-74	-64	-94	-14	-30	-57	-98	36	-84	-31	-101	-19	-99	-68	-62	-3	-100	-12	-69	-72	-148	-74	467	-3227	2857	-6227	-11574	-8961	2042	-12170	-1385	-5363	28	-8841	466	-4957	-465	-11017	184
0.063333	-25	45	88	-58	-110	-40	10	-22	-16	5	-70	-64	-94	-13	-26	-58	-97	39	-84	-28	-104	-23	-100	-68	-60	0	-100	-11	-72	-69	-149	-70	440	-3101	3098	-6154	-15960	-8598	2058	-12019	-1547	-4947	195	-8668	-305	-4594	-178	-10860	123
0.064167	-24	43	85	-57	-109	-31	10	-13	-17	4	-70	-62	-98	-16	-28	-57	-101	36	-83	-36	-105	-21	-99	-69	-63	-5	-99	-14	-74	-69	-148	-77	207	-2968	3307	-6056	-16412	-8227	2089	-11884	-1704	-4525	357	-8516	-717	-4246	128	-10695	-35
0.065000	-26	42	87	-58	-112	-36	10	-16	-19	5	-72	-64	-97	-14	-29	-60	-100	35	-83	-32	-105	-24	-102	-75	-65	-3	-102	-16	-75	-69	-148	-75	157	-2831	3507	-5926	-14834	-7852	2139	-11731	-1806	-4120	520	-8380	-565	-3907	431	-10520	126
0.065833	-25	38	84	-78	-109	-34	8	-15	-21	2	-72	-66	-97	-16	-29	-60	-102	35	-85	-30	-103	-19	-96	-72	-63	0	-109	-12	-68	-68	-147	-75	212	-2675	3638	-5763	-12605	-7468	2220	-11571	-1915	-3709	685	-8262	-807	-3570	759	-10338	-13
0.066667	-25	44	88	-57	-110	-29	10	-13	-16	8	-67	-62	-95	-14	-29	-58	-100	38	-85	-28	-100	-23	-100	-72	-63	-4	-98	-11	-73	-65	-147	-73	52	-2549	3766	-5560	-9993	-7085	2308	-11403	-2019	-3312	845	-8163	-1068	-3240	1098	-10156	47
0.067500	-31	44	91	-57	-105	-25	12	-11	-14	8	-69	-61	-94	-12	-25	-58	-98	37	-86	-29	-102	-21	-98	-66	-60	7	-96	-10	-74	-65	-146	-72	77	-2400	3877	-5311	-7738	-6699	2418	-11227	-2165	-2922	1004	-8077	-1008	-2914	1444	-9976	129
0.068333	-25	41	88	-58	-110	-30	11	-12	-22	6	-111	-65	-95	-13	-33	-60	-101	36	-83	-31	-102	-22	-99	-73	-64	-5	-98	-12	-73	-69	-148	-76	98	-2258	3965	-5018	-5695	-6319	2528	-11049	-2964	-2549	1162	-8011	263	-2594	1782	-9799	211
0.069167	-30	44	86	-57	-111	-33	11	-13	-15	4	-68	-65	-94	-13	-28	-60	-102	43	-86	-33	-103	-23	-100	-69	-66	-5	-101	-14	-74	-70	-148	-76	-164	-2124	4046	-4688	-4091	-5933	2656	-10865	-3580	-2180	1327	-7954	2748	-2273	2121	-9633	210
0.070000	-28	42	88	-59	-109	-32	11	-12	-21	3	-73	-64	-95	-12	-29	-59	-94	37	-83	-32	-103	-21	-102	-72	-65	-4	-101	-11	-75	-68	-147	-75	-67	-1998	4119	-4311	-2907	-5555	2774	-10670	-3106	-1825	1482	-7910	6332	-1963	2443	-9466	-78
0.070833	-27	41	86	-57	-107	-30	4	-14	-16	9	-69	-64	-96	-14	-28	-60	-101	34	-88	-30	-107	-24	-100	-70	-62	0	-95	-14	-77	-64	-144	-76	-133	-1877	4181	-3899	-1416	-5178	2915	-10474	-2823	-1491	1643	-7875	6918	-1663	2747	-9316	266
0.071667	-27	42	87	-60	-111	-32	13	-15	-21	5	-73	-64	-73	-15	-29	-58	-98	35	-86	-31	-81	-22	-100	-68	-63	-4	-98	-14	-72	-70	-146	-76	-255	-1761	4247	-3442	-49	-4805	3035	-10279	-2684	-1171	1795	-7845	5924	-1376	3022	-9172	107
0.072500	-27	39	97	-56	-105	-33	13	-14	-16	4	-69	-66	-96	-14	-29	-59	-100	29	-86	-35	-101	-22	-99	-70	-50	0	-99	-14	-70	-70	-144	-75	-379	-1654	4306	-2964	836	-4440	3144	-10080	-2440	-889	1937	-7821	5031	-1107	3265	-9030	81
0.073333	-21	43	90	-47	-111	-34	13	-14	-16	4	-68	-64	-97	-15	-31	-61	-99	34	-83	-34	-109	-24	-100	-70	-64	-4	-100	-16	-76	-74	-146	-76	-305	-1554	4374	-2456	1639	-4088	3230	-9884	-2255	-632	2066	-7806	4403	-865	3462	-8901	40
0.074167	-25	36	85	-64	-113	-39	8	-17	-17	2	-76	-68	-98	-17	-32	-61	-100	30	-84	-35	-96	-25	-100	-70	-61	-4	-100	-15	-74	-69	-135	-75	-285	-1453	4445	-1937	2751	-3745	3295	-9691	-1976	-400	2179	-7743	3177	-642	3615	-8777	182
0.075000	-26	41	87	-61	-110	-34	11	-15	-18	2	-73	-67	-97	-17	-33	-65	-99	32	-84	-36	-103	-23	-102	-73	-64	-7	-101	-16	-74	-70	-146	-77	-262	-1308	4525	-1406	3288	-3418	3328	-9511	-1268	-204	2271	-7766	2781	-457	3712	-8654	-179
0.075833	-22	40	87	-63	-110	-36	3	-19	-19	3	-74	-65	-99	-17	-34	-60	-102	32	-84	-36	-111	-28	-104	-72	-65	-11	-101	-15	-77	-68	-147	-76	-230	-1236	4611	-874	3224	-3102	3341	-9333	-138	-50	2337	-7748	2618	-299	3759	-8529	86
0.076667	-29	41	84	-61	-112	-35	9	-19	-19	4	-76	-66	-102	-21	-32	-60	-102	26	-87	-36	-105	-26	-103	-70	-68	-7	-103	-16	-76	-75	-146	-78	-200	-1110	4708	-340	3974	-2799	3316	-9171	-14	64	2371	-7723	1799	-179	3743	-8400	228
0.077500	-27	38	84	-61	-104	-36	8	-21	-22	3	-75	-68	-97	-18	-35	-67	-100	32	-86	-19	-109	-28	-104	-74	-66	-5	-101	-15	-76	-75	-158	-79	-322	-963	4827	179	4370	-2523	3259	-9015	-137	145	2378	-7693	1167	-95	3682	-8261	-76
0.078333	-23	40	84	-44	-112	-36	12	-17	-18	5	-73	-69	-98	-14	-35	-62	-102	28	-87	-34	-103	-26	-100	-72	-61	-7	-100	-13	-75	-67	-148	-76	-409	-798	4959	677	4513	-2253	3155	-8874	18	191	2351	-7657	606	-49	3553	-8114	18
0.079167	-22	43	87	-58	-109	-36	13	-16	-15	7	-73	-64	-93	-16	-30	-60	-114	34	-83	-32	-103	-23	-101	-68	-63	-4	-97	-11	-75	-72	-143	-74	-285	-595	5106	1152	4799	-2008	3036	-8747	-52	196	2281	-7614	69	-40	3376	-7952	-51
0.080000	-22	43	90	-56	-105	-36	16	-12	-11	8	-69	-63	-97	-16	-28	-59	-97	38	-83	-32	-102	-22	-98	-66	-62	0	-98	-13	-72	-68	-145	-75	-273	-366	5262	1584	4978	-1786	2867	-8640	25	161	2158	-7572	-81	-65	3146	-7786	2
0.080833	-19	41	88	-56	-111	-35	10	-14	-17	10	-70	-62	-96	-16	-30	-59	-98	34	-83	-32	-104	-23	-99	-63	-63	0	-98	-12	-75	-68	-144	-84	-285	-105	5440	1978	5174	-1586	2659	-8549	594	97	2015	-7528	-340	-124	2874	-7609	24
0.081667	-26	41	86	-58	-109	-36	11	-16	-18	6	-74	-65	-100	-19	-34	-60	-96	34	-86	-34	-104	-25	-100	-72	-64	-4	-101	-15	-77	-73	-149	-79	-271	197	5627	2318	5054	-1410	2424	-8478	1517	5	1798	-7481	-268	-210	2560	-7425	-41
0.082500	-29	36	79	-62	-111	-39	7	-19	-23	2	-76	-66	-98	-21	-32	-61	-103	29	-88	-34	-112	-25	-100	-73	-64	-3	-99	-22	-74	-70	-146	-76	-410	540	5846	2613	4454	-1253	2154	-8432	1358	-95	1574	-7432	-1090	-316	2220	-7225	7
0.083333	-26	42	84	-56	-112	-33	16	-16	-17	5	-72	-65	-98	-17	-56	-61	-99	33	-87	-38	-104	-23	-102	-69	-66	-1	-102	-15	-73	-72	-149	-76	-246	879	6067	2844	4480	-1108	1856	-8396	1054	-219	1289	-7389	-1395	-441	1849	-7027	-403
0.084167	-25	25	81	-59	-109	-35	12	-16	-17	4	-74	-65	-97	-15	-32	-60	-99	21	-87	-35	-104	-23	-97	-70	-68	-4	-103	-26	-73	-74	-147	-75	-251	1336	6316	3012	4388	-1002	1533	-8382	1000	-349	962	-7347	-1185	-573	1459	-6830	-76
0.085000	-26	40	87	-57	-110	-35	12	-16	-22	5	-72	-80	-98	-14	-30	-60	-102	35	-87	-33	-104	-24	-102	-69	-63	-4	-100	-13	-72	-70	-146	-76	-411	1785	6569	3117	4279	-906	1174	-8382	567	-474	593	-7317	-1703	-715	1056	-6631	-16
0.085833	-24	40	88	-57	-108	-34	18	-15	-17	6	-74	-62	-97	-16	-28	-59	-98	37	-85	-28	-102	-22	-100	-69	-65	-1	-99	-12	-72	-82	-150	-74	-336	2263	6834	3157	3794	-823	801	-8403	361	-596	189	-7292	-1805	-844	641	-6442	-129
0.086667	-25	42	88	-58	-105	-32	17	-12	-16	8	-73	-63	-94	-12	-26	-58	-98	38	-85	-32	-100	-19	-98	-67	-59	1	-99	-14	-72	-67	-143	-73	-317	2762	7107	3121	3868	-757	408	-8433	15	-704	-274	-7280	-1899	-979	226	-6265	-85
0.087500	-33	42	104	-53	-109	-32	17	-12	-15	8	-69	-65	-95	-10	-28	-57	-98	39	-82	-13	-101	-18	-97	-68	-62	3	-99	-16	-70	-65	-143	-73	-436	3273	7372	3018	4031	-706	-5	-8478	-1757	-804	-729	-7287	-2542	-1096	-198	-6105	52
0.088333	-25	41	91	-59	-107	-21	17	-12	-17	7	-70	-63	-94	-10	-28	-59	-100	37	-85	-31	-104	-23	-100	-67	-64	1	-69	-12	-69	-68	-145	-75	-384	3785	7617	2833	3780	-673	-430	-8532	-4976	-872	-1228	-7304	-2737	-1197	-629	-5966	-284
0.089167	-26	40	87	-60	-111	-34	12	-16	-21	5	-74	-68	-97	-14	-29	-61	-103	36	-84	-32	-107	-27	-100	-76	-64	0	-101	-18	-78	-70	-148	-76	-291	4290	7889	2586	3266	-651	-860	-8583	-4983	-924	-1765	-7345	-2394	-1278	-1045	-5849	-218
0.090000	-27	39	85	-62	-113	-36	9	-17	-22	3	-75	-65	-102	-28	-33	-62	-102	32	-88	-36	-110	-27	-102	-73	-69	-1	-102	-18	-76	-70	-149	-79	-292	4793	8127	2271	2974	-633	-1305	-8639	-4849	-952	-2321	-7394	-2640	-1333	-1485	-5762	39
0.090833	-27	37	68	-63	-112	-39	6	-17	-21	3	-75	-68	-100	-21	-31	-62	-99	34	-85	-33	-107	-27	-103	-62	-63	0	-100	-18	-80	-73	-148	-77	-286	5251	8352	1888	2779	-636	-1738	-8682	-5611	-949	-2889	-7457	-2850	-1358	-1913	-5706	-217
0.091667	-27	40	85	-64	-114	-38	11	-15	-17	21	-70	-66	-98	-16	-28	-59	-99	36	-90	-34	-105	-25	-102	-72	-64	-1	-100	-14	-75	-72	-147	-75	-323	5684	8550	1447	2517	-643	-2175	-8725	-3759	-929	-3476	-7532	-2715	-1357	-2347	-5668	19
0.092500	-27	41	85	-59	-108	-34	12	-15	-15	6	-69	-65	-98	-16	-29	-53	-99	36	-86	-31	-103	-25	-98	-68	-64	2	-98	-13	-73	-69	-149	-76	-376	6080	8715	950	2486	-656	-2599	-8742	-2795	-885	-4072	-7613	-2518	-1336	-2791	-5664	51
0.093333	-28	41	89	-62	-109	-39	12	-12	-18	8	-72	-65	-97	-14	-27	-59	-98	36	-87	-34	-105	-25	-99	-69	-63	-1	-101	-15	-72	-68	-147	-70	-322	6422	8836	407	2333	-681	-3016	-8751	-1340	-831	-4676	-7699	-2524	-1285	-3247	-5689	-111
0.094167	-27	40	89	-60	-105	-34	12	-14	-19	6	-72	-64	-100	-16	-28	-62	-72	36	-82	-33	-104	-23	-98	-67	-62	1	-117	-14	-70	-69	-150	-76	-245	6712	8920	-178	1947	-723	-3415	-8739	1363	-757	-5285	-7785	-2697	-1215	-3719	-5741	-65
0.095000	-24	41	89	-59	-110	-35	11	-13	-17	7	-69	-62	-96	-14	-28	-59	-86	36	-81	-33	-105	-24	-98	-72	-64	0	-98	-15	-72	-67	-147	-74	-269	6945	8954	-786	1551	-773	-3803	-8711	2859	-684	-5895	-7870	-2408	-1133	-4201	-5814	-12
0.095833	-27	41	113	-60	-110	-32	11	-14	-16	4	-69	-64	-96	-13	-28	-60	-101	32	-83	-33	-109	-25	-98	-69	-66	0	-97	-14	-75	-69	-147	-76	-315	7111	8930	-1421	1159	-844	-4166	-8662	4197	-608	-6493	-7939	-2555	-1042	-4704	-5912	138
0.096667	-25	40	86	-59	-113	-39	11	-15	-23	7	-70	-67	-96	-14	-27	-59	-100	51	-85	-35	-105	-23	-97	-69	-64	-1	-101	-15	-75	-73	-146	-69	-294	7220	8849	-2071	1391	-935	-4483	-8594	6715	-541	-7083	-7988	-2747	-943	-5228	-6024	-156
0.097500	-27	36	86	-62	-102	-38	10	-14	-22	3	-70	-66	-96	-16	-28	-58	-102	32	-87	-35	-105	-23	-99	-70	-65	-1	-101	-14	-74	-70	-150	-75	-179	7273	8706	-2714	1154	-1041	-4810	-8506	8274	-481	-7655	-8019	-1849	-847	-5770	-6154	-36
0.098333	-28	39	87	-62	-108	-35	10	-16	-21	2	-92	-65	-100	-15	-31	-60	-101	32	-84	-36	-108	-26	-97	-69	-66	-3	-103	-15	-70	-73	-158	-77	-272	7269	8506	-3340	1123	-1169	-5087	-8401	7402	-441	-8198	-8022	-2438	-750	-6320	-6288	3
0.099167	-26	40	86	-59	-113	-36	10	-14	-22	3	-72	-66	-98	-15	-28	-58	-103	32	-70	-31	-105	-19	-93	-66	-62	0	-97	-11	-74	-67	-145	-72	-254	7215	8240	-3945	837	-1317	-5320	-8275	5859	-414	-8711	-7983	-2261	-663	-6873	-6424	-147
0.100000	-22	44	92	-56	-105	-30	13	-11	-18	7	-72	-68	-94	-12	-27	-52	-99	36	-84	-29	-102	-21	-98	-67	-65	-1	-102	-13	-73	-68	-172	-74	-234	7115	7912	-4513	383	-1497	-5524	-8138	5307	-401	-9190	-7919	-1862	-606	-7438	-6567	72
0.100833	-28	41	88	-59	-108	-32	12	-28	-15	5	-72	-63	-96	-13	-30	-57	-100	33	-85	-32	-101	-22	-98	-70	-61	0	-100	-16	-70	-69	-149	-74	-176	6978	7521	-5043	329	-1704	-5689	-7986	3898	-458	-9630	-7814	-1874	-566	-7999	-6709	213
0.101667	-24	45	89	-58	-109	-33	7	-11	-17	4	-73	-64	-95	-15	-29	-57	-96	32	-84	-32	-101	-21	-97	-69	-62	-1	-101	-13	-75	-69	-141	-75	-128	6820	7073	-5518	782	-1935	-5810	-7817	1934	-517	-10017	-7672	-1904	-552	-8541	-6844	-129
0.102500	-24	44	88	-60	-112	-32	13	-12	-17	5	-73	-63	-98	-14	-28	-57	-96	35	-88	-32	-104	-22	-97	-70	-64	-3	-102	-13	-76	-72	-147	-75	-43	6638	6568	-5935	43	-2192	-5887	-7643	4081	-625	-10345	-7485	-1256	-570	-9063	-6968	-219
0.103333	-27	42	88	-58	-112	-31	5	-12	-22	6	-70	-83	-99	-15	-29	-60	-102	35	-87	-32	-107	-23	-99	-69	-66	0	-100	-14	-74	-72	-151	-76	-64	6453	6016	-6283	-63	-2475	-5913	-7458	5071	-733	-10617	-7263	-1043	-628	-9552	-7080	219
0.104167	-27	42	89	-57	-114	-35	13	-12	-19	6	-73	-65	-100	-13	-29	-70	-100	58	-88	-32	-107	-24	-101	-69	-64	1	-100	-11	-75	-72	-147	-74	-67	6265	5423	-6568	-12	-2782	-5909	-7260	6598	-884	-10818	-7003	-1064	-716	-9987	-7176	-104
0.105000	-27	40	89	-56	-97	-32	15	-11	-21	5	-74	-63	-100	-15	-29	-58	-115	36	-83	-30	-105	-21	-97	-69	-64	0	-99	-12	-72	-70	-127	-75	-187	6095	4795	-6777	-307	-3136	-5855	-7048	10490	-1055	-10950	-6708	-988	-849	-10369	-7256	-91
0.105833	-26	43	89	-57	-129	-38	12	-12	-15	6	-72	-63	-97	-13	-27	-58	-98	36	-83	-33	-105	-22	-100	-98	-65	-7	-100	-14	-74	-69	-146	-73	-147	5934	4137	-6920	-460	-3457	-5749	-6822	9157	-1250	-11005	-6389	-581	-1011	-10677	-7316	74
0.106667	-23	41	88	-57	-110	-33	15	-14	-18	3	-77	-64	-101	-19	-28	-59	-103	35	-86	-31	-104	-24	-99	-69	-63	-1	-100	-12	-74	-70	-149	-80	-56	5797	3461	-6998	-800	-3818	-5599	-6581	6743	-1464	-10986	-6046	-336	-1214	-10906	-7363	12
0.107500	-32	41	90	-58	-112	-34	10	-16	-21	5	-73	-65	-97	-15	-29	-58	-115	37	-83	-27	-104	-23	-97	-69	-63	0	-98	-13	-73	-68	-146	-72	-111	5693	2778	-7010	-688	-4191	-5399	-6323	6027	-1682	-10875	-5689	-263	-1447	-11030	-7381	10
0.108333	-26	44	89	-59	-110	-32	15	-16	-16	6	-74	-52	-95	-14	-28	-62	-101	32	-84	-29	-107	-22	-99	-69	-64	-1	-113	-13	-73	-74	-147	-74	-18	5613	2100	-6974	-494	-4565	-5153	-6046	4907	-1905	-10688	-5311	89	-1719	-11054	-7387	66
0.109167	-28	39	90	-57	-110	-34	13	-16	-23	4	-75	-63	-93	-12	-27	-63	-90	36	-85	-31	-107	-22	-101	-73	-74	-4	-100	-11	-73	-72	-150	-75	35	5575	1427	-6883	-905	-4941	-4861	-5766	3917	-2131	-10417	-4931	70	-2016	-10968	-7364	127
0.110000	-25	39	89	-59	-109	-35	5	-17	-17	5	-74	-64	-97	-8	-29	-61	-100	33	-85	-31	-104	-22	-100	-69	-67	-6	-101	-11	-75	-69	-150	-74	-159	5566	784	-6760	-403	-5306	-4521	-5434	2670	-2342	-10068	-4556	-590	-2327	-10759	-7332	-189
0.110833	-25	39	88	-65	-110	-34	12	-18	-21	4	-75	-63	-96	-15	-28	-62	-102	35	-83	-33	-105	-23	-98	-70	-65	-4	-101	-12	-74	-69	-149	-77	26	5591	172	-6607	-804	-5659	-4135	-5085	1438	-2543	-9641	-4186	524	-2660	-10430	-7293	-200
0.111667	-28	37	88	-57	-109	-33	15	-14	-18	8	-73	-57	-97	-14	-28	-62	-108	32	-86	-32	-105	-24	-100	-68	-64	-1	-98	-13	-75	-69	-154	-72	-24	5647	-415	-6445	-1169	-6000	-3699	-4713	395	-2728	-9138	-3821	153	-3003	-9977	-7205	153
0.112500	-25	40	88	-58	-109	-33	15	-17	-18	8	-73	-62	-99	-13	-27	-55	-96	36	-82	-31	-104	-18	-97	-67	-61	0	-97	-14	-70	-68	-145	-73	-44	5735	-949	-6275	-1018	-6313	-3219	-4316	-547	-2891	-8584	-3469	370	-3349	-9404	-7114	-96
0.113333	-23	35	94	-57	-109	-32	12	-14	-15	9	-69	-52	-95	-12	-28	-58	-95	34	-82	-31	-102	-21	-100	-66	-61	0	-95	-12	-72	-67	-146	-72	-47	5837	-1447	-6115	-217	-6607	-2711	-3898	-1203	-3036	-7953	-3132	415	-3697	-8716	-7015	37
0.114167	-24	44	90	-57	-109	-31	11	-17	-15	5	-70	-66	-96	-7	-29	-60	-100	33	-82	-31	-102	-16	-102	-68	-63	-1	-99	-14	-74	-70	-147	-74	-3	5966	-1891	-5987	-698	-6871	-2161	-3455	-2140	-3157	-7283	-2815	292	-4025	-7930	-6901	267
0.115000	-27	41	89	-74	-112	-34	9	-15	-19	5	-77	-65	-97	-12	-28	-61	-101	32	-84	-35	-109	-26	-101	-69	-65	-5	-101	-15	-76	-73	-160	-77	-122	6108	-2288	-5891	-411	-7106	-1579	-2992	-3045	-3267	-6572	-2513	-132	-4353	-7053	-6784	330
0.115833	-29	37	84	-64	-115	-36	6	-21	-22	3	-76	-68	-101	-19	-32	-62	-105	28	-88	-35	-108	-24	-102	-69	-67	-6	-75	-13	-76	-70	-149	-75	-58	6262	-2635	-5846	-723	-7302	-962	-2508	-3662	-3326	-5836	-2223	721	-4645	-6101	-6658	94
0.116667	-27	40	88	-61	-115	-33	8	-17	-21	16	-75	-63	-99	-13	-35	-59	-102	29	-88	-34	-107	-25	-104	-70	-65	-6	-100	-16	-78	-73	-149	-77	-92	6423	-2960	-5858	-993	-7464	-337	-2021	-4253	-3406	-5081	-1951	773	-4910	-5095	-6526	490
0.117500	-29	45	85	-60	-113	-35	7	-16	-22	3	-73	-65	-101	-22	-34	-60	-100	32	-64	-35	-107	-25	-101	-70	-69	-4	-101	-18	-77	-73	-148	-79	-118	6589	-3203	-5935	-749	-7592	313	-1517	-4605	-3458	-4324	-1687	366	-5146	-4045	-6390	244
0.118333	-27	35	86	-63	-112	-36	8	-17	-22	23	-70	-63	-97	-17	-31	-60	-99	30	-87	-34	-105	-23	-102	-73	-66	8	-100	-14	-73	-69	-146	-76	-152	6754	-3415	-6082	-828	-7683	960	-1015	-4782	-3494	-3571	-1426	356	-5334	-2972	-6250	51
0.119167	-23	41	92	-58	-108	-30	12	-13	-16	9	-65	-63	-96	-13	-27	-60	-99	35	-81	-32	-103	-10	-97	-67	-61	0	-98	-10	-70	-69	-146	-74	-147	6916	-3610	-6302	-913	-7740	1603	-515	-5801	-3524	-2833	-1175	521	-5488	-1904	-6104	128
0.120000	-25	43	119	-56	-104	-29	13	-13	-21	7	-68	-52	-96	-13	-26	-57	-100	34	-82	-30	-102	-21	-99	-69	-63	-1	-96	-12	-70	-67	-132	-75	-170	7074	-3780	-6594	-938	-7767	2231	-30	-12557	-3556	-2122	-918	486	-5607	-871	-5975	11
0.120833	-24	41	67	-59	-101	-32	13	-14	-14	6	-70	-61	-95	-12	-27	-58	-100	33	-82	-31	-105	-23	-99	-68	-62	-1	-97	-14	-69	-70	-144	-62	-164	7215	-3937	-6958	-894	-7762	2840	439	-20819	-3589	-1450	-665	357	-5678	115	-5838	32
0.121667	-24	39	89	-59	-110	-31	12	5	-18	3	-69	-63	-97	-14	-27	-59	-97	35	-84	-31	-103	-21	-98	-70	-65	-1	-99	-9	-73	-70	-146	-75	-85	7340	-4076	-7402	-1030	-7727	3410	884	-25447	-3621	-821	-404	786	-5713	1034	-5701	111
0.122500	-27	37	87	-60	-109	-34	11	-15	-16	5	-74	-65	-96	-16	-29	-58	-99	35	-83	-31	-112	-23	-98	-69	-63	-3	-99	-13	-74	-68	-146	-75	-61	7469	-4215	-7871	-1416	-7658	3930	1298	-32603	-3656	-250	-138	1149	-5708	1870	-5561	103
0.123333	-24	40	86	-61	-109	-30	9	-17	-19	0	-74	-64	-96	-15	-30	-62	-99	34	-86	-33	-108	-24	-102	-73	-68	-3	-102	-16	-76	-56	-150	-77	-135	7574	-4358	-8377	-871	-7567	4408	1671	-31933	-3698	269	140	-131	-5674	2607	-5422	-92
0.124167	-28	36	82	-64	-115	-38	9	-19	-21	0	-75	-68	-99	-16	-8	-63	-102	33	-86	-46	-104	-23	-99	-69	-75	0	-99	-13	-75	-70	-147	-77	125	7666	-4505	-8949	-1020	-7440	4821	2009	-26454	-3738	733	435	747	-5604	3230	-5269	-252
0.125000	-26	40	87	-60	-110	-24	10	-22	-16	5	-74	-65	-101	-14	-29	-57	-101	33	-85	-34	-103	-23	-100	-72	-66	-5	-101	-17	-75	-72	-145	-77	-58	7740	-4659	-9517	-936	-7285	5163	2274	-16637	-3777	1132	735	765	-5512	3728	-5109	188
0.125833	-25	39	87	-60	-112	-30	9	-14	-18	4	-69	-63	-94	-13	-41	-58	-95	34	-84	-33	-109	-24	-100	-72	-63	0	-95	-12	-74	-68	-145	-73	-23	7794	-4831	-10089	-875	-7106	5427	2548	1541	-3807	1467	1043	625	-5400	4105	-4939	-53
0.126667	-25	41	88	-61	-108	-30	12	-13	-14	5	-70	-67	-121	-15	-28	-56	-100	34	-84	-31	-102	-21	-98	-68	-63	0	-95	-12	-74	-73	-145	-72	28	7828	-5018	-10645	-823	-6896	5613	2741	9692	-3839	1729	1363	639	-5274	4357	-4752	-87
0.127500	-25	44	89	-58	-111	-30	16	-13	-15	6	-68	-62	-95	-3	-27	-59	-98	36	-82	-30	-101	-23	-98	-68	-58	2	-93	-11	-69	-67	-145	-73	25	7845	-5222	-11173	-921	-6655	5712	2886	4962	-3855	1931	1683	770	-5131	4488	-4548	-45
0.128333	-25	45	90	-55	-105	-39	17	-26	-14	4	-68	-64	-92	-13	-29	-60	-97	36	-82	-31	-100	-22	-98	-69	-61	-7	-96	-11	-73	-69	-148	-76	15	7839	-5439	-11654	-602	-6383	5728	2974	6545	-3854	2071	2004	314	-4985	4500	-4328	93
0.129167	-23	42	89	-60	-109	-34	10	-14	-16	6	-77	-64	-48	-15	-31	-59	-98	36	-85	-33	-104	-25	-100	-65	-64	0	-96	-12	-76	-69	-147	-76	21	7812	-5667	-12081	-737	-6085	5664	3019	9145	-3825	2152	2324	704	-4830	4420	-4083	-286
0.130000	-25	39	79	-60	-104	-32	12	-14	-19	3	-74	-64	-99	-9	-29	-59	-99	37	-85	-31	-107	-22	-99	-70	-63	-1	-97	-11	-75	-70	-148	-75	-52	7769	-5947	-12442	-780	-5763	5521	3009	11650	-3770	2180	2638	900	-4673	4246	-3813	-42
0.130833	-27	41	89	-62	-109	-35	13	-16	-17	3	-74	-62	-98	-14	-30	-59	-100	34	-85	-32	-104	-24	-99	-70	-65	0	-96	-3	-76	-70	-146	-75	6	7699	-6140	-12722	-626	-5395	5297	2954	11739	-3679	2158	2939	715	-4512	4007	-3517	-29
0.131667	-27	42	87	-61	-112	-38	13	-14	-15	3	-74	-60	-100	-15	-30	-61	-99	34	-86	-36	-107	-23	-100	-69	-65	-1	-100	-15	-75	-68	-150	-79	-73	7607	-6382	-12926	-638	-5008	5013	2858	8794	-3558	2087	3226	472	-4352	3708	-3205	-239
0.132500	-28	40	87	-58	-110	-39	12	-19	-21	2	-73	-64	-99	-12	-28	-60	-102	36	-84	-31	-105	-24	-100	-67	-64	-1	-97	-10	-72	-67	-145	-72	-144	7509	-6610	-13048	-651	-4591	4623	2725	8461	-3391	1987	3501	694	-4185	3379	-2855	-35
0.133333	-26	40	93	-55	-109	-31	15	-24	-16	7	-72	-63	-94	-12	-28	-58	-97	38	-84	-31	-101	-19	-98	-66	-63	-1	-98	-15	-74	-68	-147	-75	-172	7382	-6831	-13086	-531	-4151	4262	2562	9390	-3186	1846	3738	719	-4021	3031	-2496	111
0.134167	-26	39	90	-56	-108	-31	13	-13	-21	3	-74	-63	-97	-12	-27	-79	-102	36	-84	-29	-105	-19	-99	-73	-65	0	-97	-12	-74	-65	-145	-73	-69	7251	-7025	-13046	-473	-3696	3818	2361	12304	-2941	1684	3960	579	-3855	2690	-2111	116
0.135000	-29	39	66	-56	-113	-34	16	-12	-18	5	-73	-62	-94	-14	-27	-62	-102	34	-85	-32	-107	-19	-100	-66	-64	0	-97	-12	-74	-69	-146	-76	-155	7098	-7209	-12936	-565	-3219	3342	2145	15234	-2657	1501	4150	675	-3679	2352	-1715	57
0.135833	-23	39	89	-56	-109	-33	13	-12	-18	2	-76	-63	-95	-14	-28	-58	-97	35	-83	-35	-104	-18	-99	-66	-64	-3	-99	-11	-72	-67	-144	-76	-91	6945	-7358	-12759	-764	-2732	2835	1906	15077	-2342	1303	4310	916	-3504	2048	-1306	149
0.136667	-25	35	86	-58	-109	-33	7	-15	-15	30	-70	-62	-96	-15	-28	-59	-103	33	-87	-34	-105	-19	-98	-67	-64	-1	-102	-13	-75	-67	-146	-68	-268	6774	-7481	-12534	-386	-2234	2323	1662	13110	-1996	1107	4431	38	-3322	1793	-894	35
0.137500	-29	38	88	-57	-111	-32	11	-10	-23	5	-76	-63	-98	-10	-27	-73	-105	34	-85	-32	-108	-22	-99	-72	-64	-4	-101	-16	-76	-68	-147	-76	-307	6606	-7566	-12262	-464	-1750	1792	1408	10616	-1626	904	4521	475	-3138	1587	-480	-476
0.138333	-32	38	86	-59	-110	-34	12	-13	-18	3	-74	-61	-94	-15	-27	-56	-101	33	-84	-32	-105	-34	-98	-68	-61	0	-96	-12	-74	-72	-147	-74	-326	6439	-7617	-11964	-610	-1261	1277	1156	9239	-1236	712	4583	455	-2941	1437	-63	-87
0.139167	-21	43	91	-56	-107	-30	15	-13	-24	7	-74	-61	-96	-12	-26	-76	-96	35	-69	-28	-101	-17	-97	-66	-62	0	-96	-12	-72	-66	-141	-70	-299	6268	-7635	-11651	-424	-782	758	904	8174	-838	519	4612	137	-2742	1342	338	-215
0.140000	-23	42	89	-56	-108	-32	7	-11	-15	-15	-72	-61	-100	-15	-26	-56	-99	32	-84	-32	-105	-23	-101	-69	-63	0	-98	-12	-75	-70	-144	-75	-259	6100	-7617	-11340	-584	-326	248	656	6810	-436	348	4605	223	-2541	1302	728	-169
0.140833	-25	40	87	-59	-111	-35	9	-18	-21	3	-73	-66	-99	-17	-31	-60	-101	34	-83	-38	-103	-22	-101	-99	-61	-1	-99	-15	-59	-69	-145	-75	-276	5936	-7555	-11045	-589	116	-243	420	5664	-34	172	4564	154	-2326	1320	1091	-167
0.141667	-25	41	86	-61	-111	-34	11	-9	-17	8	-70	-63	-99	-14	-29	-61	-100	34	-84	-30	-107	-24	-102	-72	-69	0	-97	-15	-74	-68	-148	-75	-287	5785	-7461	-10771	-127	534	-713	199	4696	359	59	4497	-701	-2107	1395	1440	-169
0.142500	-25	43	87	-59	-111	-34	15	-14	-21	5	-72	-65	-99	-30	-30	-60	-101	34	-84	-36	-110	-22	-99	-70	-66	0	-99	-14	-74	-69	-147	-79	10	5640	-7327	-10537	-302	922	-1145	20	3448	735	-50	4400	-391	-1886	1514	1754	-490
0.143333	-26	41	85	-59	-111	-35	12	-14	-19	4	-70	-64	-98	-15	-30	-58	-104	35	-84	-32	-107	-26	-103	-76	-64	-1	-99	-15	-74	-70	-141	-80	15	5505	-7161	-10355	-722	1279	-1558	-189	1655	1093	-135	4272	96	-1660	1673	2041	-95
0.144167	-24	39	85	-58	-111	-33	11	-14	-16	5	-74	-65	-97	-15	-30	-62	-101	35	-81	-34	-107	-25	-100	-72	-63	0	-97	-16	-73	-70	-146	-77	46	5384	-6965	-10228	-524	1607	-1929	-349	899	1432	-196	4126	-391	-1428	1861	2290	12
0.145000	-21	43	88	-59	-107	-34	16	-16	5	6	-70	-64	-95	-13	-26	-61	-98	34	-84	-29	-103	-22	-99	-70	-65	-4	-100	-13	-75	-72	-145	-74	174	5276	-6731	-10160	-361	1902	-2272	-496	637	1746	-227	3956	-745	-1195	2071	2502	-274
0.145833	-24	41	88	-59	-108	-31	12	-14	-16	7	-70	-63	-95	-15	-28	-58	-102	38	-84	-30	-105	-18	-98	-69	-62	0	-98	-13	-70	-69	-145	-74	44	5177	-6480	-10162	-452	2166	-2583	-618	-224	2036	-235	3767	-667	-962	2299	2676	-61
0.146667	-25	44	84	-56	-107	-30	16	-13	-17	5	-72	-63	-95	-10	-25	-57	-97	35	-85	-30	-104	-18	-97	-68	-64	0	-98	-12	-70	-67	-143	-73	109	5091	-6197	-10232	-440	2403	-2851	-723	-1101	2291	-215	3563	-660	-727	2528	2801	-104
0.147500	-27	43	89	-56	-107	-30	17	-17	-15	9	-66	-63	-95	-11	-27	-59	-99	38	-85	-25	-103	-18	-99	-67	-61	3	-95	-11	-70	-70	-144	-74	184	5007	-5903	-10363	-304	2606	-3088	-807	-1974	2524	-172	3343	-596	-496	2761	2891	-167
0.148333	-24	39	89	-60	-109	-31	12	-15	-19	5	-72	-66	-97	-15	-29	-59	-97	33	-86	-33	-104	-22	-101	-69	-64	-5	-102	-18	-74	-70	-148	-77	114	4931	-5590	-10562	-453	2778	-3294	-871	-2324	2725	-114	3105	-435	-273	2978	2933	-40
0.149167	-30	35	82	-62	-112	-35	7	-19	-24	5	-74	-67	-97	-16	-31	-63	-110	30	-87	-34	-108	-22	-101	-74	-65	1	-97	-15	-74	-70	-151	-81	273	4866	-5267	-10812	-694	2929	-3457	-917	-2338	2909	-26	2860	-61	-51	3187	2941	6
0.150000	-28	41	90	-60	-111	-35	13	-15	-21	6	-74	-66	-102	-14	-28	-59	-101	34	-82	-32	-107	-23	-103	-68	-64	-1	-99	-28	-78	-74	-147	-78	171	4800	-4937	-11110	-439	3061	-3583	-944	-2636	3065	78	2619	-675	162	3376	2905	108
0.150833	-30	42	86	-60	-111	-33	10	-18	-22	6	-73	-67	-99	-14	-30	-57	-79	33	-86	-36	-105	-23	-103	-68	-64	0	-99	-15	-74	-72	-151	-75	197	4737	-4605	-11452	-218	3167	-3677	-957	-2850	3196	205	2370	-205	352	3549	2833	-232
0.151667	-27	43	86	-59	-114	-35	12	-11	-19	6	-72	-65	-100	-16	-28	-59	-101	34	-84	-32	-105	-23	-93	-69	-65	0	-97	-15	-77	-77	-149	-77	164	4672	-4272	-11829	-507	3259	-3736	-951	-3013	3308	339	2120	589	557	3685	2719	118
0.152500	-23	43	88	-58	-110	-32	9	-14	-17	9	-73	-63	-94	-11	-26	-77	-99	32	-81	-29	-107	-22	-98	-66	-65	1	-96	-11	-72	-67	-143	-66	160	4605	-3945	-12225	-152	3336	-3782	-934	-3228	3401	490	1875	274	739	3802	2570	228
0.153333	-25	44	89	-56	-107	-29	15	-16	-18	9	-69	-61	-96	-13	-27	-58	-98	35	-85	-30	-103	-17	-97	-66	-65	0	-96	-8	-72	-69	-149	-75	468	4533	-3628	-12639	-239	3395	-3761	-901	-3355	3471	662	1627	370	903	3894	2383	182
0.154167	-26	42	88	-58	-110	-33	12	-12	-17	10	-70	-64	-96	-10	-27	-55	-97	41	-81	-32	-103	-19	-98	-67	-64	1	-96	-14	-72	-67	-144	-77	543	4462	-3325	-13055	-425	3440	-3733	-858	-3542	3529	822	1379	446	1049	3959	2169	232
0.155000	-27	44	88	-58	-110	-32	13	-15	-15	8	-73	-65	-98	-13	-28	-57	-100	30	-82	-30	-103	-21	-99	-66	-66	1	-97	-15	-75	-68	-147	-77	365	4386	-3030	-13469	-182	3471	-3679	-803	-4075	3568	1000	1140	396	1174	4007	1916	316
0.155833	-26	43	89	-60	-110	-40	10	-18	-22	6	-76	-65	-92	-12	-28	-55	-105	30	-83	-32	-109	-21	-100	-70	-68	-3	-100	-14	-76	-70	-147	-77	368	4310	-2750	-13875	-122	3487	-3607	-744	-4841	3591	1183	901	699	1277	4002	1637	-241
0.156667	-31	40	84	-61	-112	-35	8	-18	-21	5	-76	-67	-99	-17	-31	-60	-107	27	-88	-36	-110	-26	-101	-73	-78	-3	-101	-18	-81	-74	-146	-79	408	4230	-2485	-14276	-521	3491	-3510	-676	-5586	3600	1361	661	1095	1354	3989	1325	-257
0.157500	-30	38	80	-65	-114	-39	8	-24	-24	1	-99	-69	-100	-18	-32	-60	-101	27	-86	-36	-108	-24	-102	-70	-67	-5	-103	-19	-76	-74	-143	-79	311	4160	-2229	-14646	-228	3488	-3393	-597	-5556	3591	1542	428	691	1421	3954	990	33
0.158333	-31	38	75	-63	-107	-34	7	-17	-18	6	-73	-64	-95	-14	-32	-65	-100	29	-86	-35	-104	-23	-101	-68	-64	18	-98	-16	-73	-73	-148	-76	180	4098	-1977	-14999	-246	3473	-3263	-501	-3462	3577	1728	197	95	1464	3903	638	-302
0.159167	-25	45	87	-59	-109	-32	16	-13	-17	8	-72	-67	-94	-12	-28	-57	-96	36	-83	-31	-101	-22	-95	-66	-63	0	-99	-3	-72	-67	-145	-75	98	4032	-1740	-15325	-310	3447	-3122	-423	-3372	3543	1907	-42	-291	1481	3833	248	-161
0.160000	-25	52	86	-60	-105	-31	12	-15	-15	8	-70	-63	-97	-10	-27	-56	-101	34	-83	-19	-102	-19	-99	-67	-62	-16	-98	-10	-70	-69	-147	-73	29	3997	-1514	-15635	-281	3404	-2978	-334	-4157	3498	2076	-282	-503	1476	3742	-153	-64
0.160833	-24	43	87	-60	-109	-36	12	-17	-19	8	-73	-65	-98	-16	-30	-55	-96	37	-96	-36	-104	-19	-96	-67	-62	0	-101	-15	-73	-68	-146	-75	-122	3964	-1295	-15921	-290	3354	-2828	-245	-3479	3437	2235	-534	-809	1450	3644	-579	72
0.161667	-43	40	86	-59	-109	-34	12	-14	-16	7	-72	-65	-95	-12	-29	-57	-99	36	-83	-34	-108	-23	-100	-68	-62	0	-99	-10	-72	-69	-148	-76	-178	3938	-1078	-16182	-286	3285	-2683	-166	-3367	3369	2383	-792	-1161	1413	3534	-1026	171
0.162500	-23	43	87	-69	-108	-32	12	-15	-17	7	-90	-63	-98	-17	-32	-56	-98	36	-83	-32	-103	-23	-97	-65	-61	1	-99	-11	-73	-70	-166	-77	-207	3932	-867	-16422	-314	3216	-2540	-87	-3418	3292	2516	-1066	-1027	1361	3413	-1477	68
0.163333	-24	42	88	-61	-108	-34	10	-17	-17	5	-73	-67	-94	-14	-31	-58	-99	36	-92	-32	-103	-25	-101	-69	-63	0	-100	-13	-74	-68	-147	-76	-379	3932	-659	-16642	-398	3134	-2410	-23	-2643	3204	2638	-1353	-1592	1295	3292	-1948	223
0.164167	-25	41	86	-59	-111	-33	13	-17	-19	6	-68	-67	-101	-15	-32	-58	-99	34	-84	-34	-103	-23	-101	-69	-63	1	-101	-12	-75	-70	-148	-75	-373	3954	-454	-16844	-28	3043	-2292	29	-318	3108	2740	-1652	-2025	1219	3160	-2430	6
0.165000	-28	42	85	-59	-111	-36	11	-17	-18	3	-75	-65	-96	-14	-32	-47	-102	29	-83	-34	-104	-25	-105	-73	-66	-4	-103	-13	-73	-72	-150	-77	-177	3982	-249	-17024	-28	2950	-2192	68	-302	3009	2826	-1971	-1195	1139	3026	-2926	155
0.165833	-28	38	87	-60	-111	-38	8	-18	-21	3	-74	-69	-99	-9	-33	-61	-100	33	-84	-33	-103	-23	-103	-70	-64	-1	-99	-14	-73	-69	-149	-76	-231	4021	-44	-17184	547	2853	-2107	92	-1197	2916	2900	-2302	-2291	1063	2896	-3417	252
0.166667	-25	43	89	-58	-111	-33	11	-13	-19	7	-68	-65	-97	-15	-13	-56	-98	37	-82	-40	-105	-23	-101	-62	-63	-1	-98	-12	-73	-69	-146	-75	-91	4064	155	-17330	-108	2753	-2050	92	-872	2814	2948	-2653	-2828	982	2762	-3918	66
0.167500	-25	41	86	-58	-110	-31	17	-14	-13	7	-68	-64	-93	-13	-29	-61	-101	34	-83	-29	-102	-21	-99	-69	-60	0	-101	-11	-72	-64	-148	-75	46	4107	342	-17473	-533	2660	-2012	74	-977	2724	2980	-3021	-1971	908	2622	-4423	346
0.168333	-26	44	90	-58	-108	-35	16	-16	-21	6	-75	-65	-97	-12	-30	-62	-100	35	-85	-26	-105	-22	-100	-73	-66	-6	-102	-14	-72	-68	-148	-78	4	4151	515	-17568	4315	2564	-2001	28	-1338	2633	2986	-3400	-1340	815	2481	-4932	1094
0.169167	-30	43	88	-59	-113	-34	16	-16	-18	8	-72	-66	-98	-14	-30	-62	-103	34	-86	-33	-105	-22	-101	-69	-64	-1	-101	-15	-75	-68	-146	-78	-128	4183	665	-17661	19020	2474	-2007	-41	-1679	2548	2978	-3791	-1263	779	2341	-5436	994
0.170000	-25	39	89	-61	-108	-33	15	-16	-16	6	-74	-65	-94	-12	-23	-56	-101	34	-86	-32	-104	-21	-98	-69	-62	-4	-100	-16	-74	-69	-147	-76	61	4210	803	-17730	25580	2390	-2030	-134	-1804	2471	2947	-4191	-823	726	2192	-5952	628
0.170833	-27	42	88	-60	-107	-32	13	3	-17	5	-72	-64	-95	-11	-30	-67	-98	34	-85	-31	-102	-23	-101	-72	-62	-1	-98	-13	-72	-74	-148	-76	8	4223	910	-17780	26533	2316	-2083	-250	-2351	2410	2901	-4591	-1738	681	2038	-6425	967
0.171667	-24	42	87	-59	-109	-36	15	-14	-18	6	-73	-65	-96	-13	-26	-57	-103	35	-85	-31	-103	-18	-99	-65	-63	0	-97	-16	-74	-67	-146	-75	-154	4221	979	-17806	32767	2248	-2146	-395	-2619	2352	2827	-5001	-1896	650	1872	-6908	646
0.172500	-23	42	92	-60	-114	-33	16	-21	-19	9	-72	-62	-96	-10	-26	-57	-101	36	-84	-31	-103	-22	-97	-79	-63	0	-95	-13	-65	-65	-145	-74	-128	4193	1010	-17815	30998	2189	-2226	-561	-2214	2311	2737	-5392	-1312	632	1687	-7384	607
0.173333	-27	44	87	-57	-108	-34	13	-16	-15	6	-72	-73	-99	-17	-46	-56	-100	36	-83	-31	-81	-23	-98	-70	-64	-1	-100	-16	-79	-72	-147	-76	41	4162	995	-17805	30516	2142	-2313	-753	-1951	2274	2622	-5796	-1007	615	1485	-7847	676
0.174167	-29	39	87	-64	-113	-39	10	-16	-17	4	-85	-65	-96	-14	-28	-58	-99	34	-85	-33	-108	-23	-101	-70	-64	-3	-98	-14	-72	-67	-145	-75	38	4108	937	-17773	27592	2101	-2415	-962	-1642	2255	2489	-6182	-470	616	1267	-8295	487
0.175000	-27	43	87	-58	-105	-31	13	-15	-18	7	-74	-63	-94	-44	-30	-59	-97	35	-84	-30	-102	-23	-99	-84	-64	0	-97	-14	-73	-70	-149	-75	-256	4046	820	-17724	18005	2067	-2520	-1187	-1148	2244	2332	-6562	-60	615	1021	-8732	371
0.175833	-28	44	90	-64	-110	-34	13	-16	-21	5	-76	-55	-98	-15	-28	-58	-99	35	-86	-33	-107	-23	-102	-72	-66	-1	-101	-11	-73	-68	-147	-76	-376	3967	652	-17666	12685	2043	-2633	-1434	-1010	2238	2153	-6936	33	623	745	-9147	329
0.176667	-32	41	86	-59	-111	-34	10	-17	-22	4	-78	-66	-118	-16	-29	-62	-102	33	-88	-33	-103	-22	-100	-67	-65	-3	-101	-14	-72	-70	-149	-76	-406	3890	419	-17599	8579	2023	-2757	-1700	-1143	2246	1948	-7294	-181	632	434	-9549	340
0.177500	-23	43	85	-62	-112	-34	11	-17	-16	5	-77	-66	-98	-18	-31	-60	-102	33	-91	-34	-108	-24	-100	-72	-67	-7	-98	-14	-75	-73	-149	-75	-494	3808	132	-17534	3219	2015	-2881	-1964	-1663	2252	1721	-7640	-351	640	95	-9934	-3
0.178333	-29	38	87	-60	-109	-32	12	-14	-21	4	-76	-70	-97	-13	-30	-61	-100	34	-87	-32	-104	-23	-98	-68	-62	-1	-99	-13	-73	-67	-148	-77	-239	3737	-204	-17471	-666	2013	-3015	-2243	-1738	2273	1467	-7973	968	653	-283	-10304	-214
0.179167	-23	44	89	-57	-105	-29	11	-6	-17	7	-74	-62	-91	-10	-28	-56	-96	37	-82	-30	-102	-21	-96	-65	-63	0	-100	-8	-73	-66	-146	-72	-283	3680	-595	-17420	-4213	2013	-3156	-2536	-1048	2291	1184	-8306	894	653	-700	-10654	-44
0.180000	-24	43	87	-61	-107	-30	13	-12	-14	8	-72	-66	-93	-10	-25	-58	-98	35	-81	-32	-103	-22	-96	-65	-61	0	-100	-12	-68	-68	-142	-73	-133	3638	-1041	-17388	-7336	2014	-3314	-2842	-663	2311	865	-8601	1248	647	-1153	-10999	-319
0.180833	-27	41	104	-58	-110	-32	12	-14	-19	4	-76	-63	-98	-14	-28	-61	-101	33	-84	-33	-104	-23	-98	-66	-65	-1	-102	-13	-77	-70	-145	-72	-40	3612	-1527	-17379	-9966	2022	-3490	-3163	-432	2328	530	-8947	1548	626	-1642	-11335	-355
0.181667	-24	40	84	-62	-112	-36	7	-15	-18	2	-76	-67	-99	-16	-29	-79	-104	30	-90	-21	-110	-26	-101	-70	-66	7	-103	-16	-77	-73	-148	-77	67	3616	-2057	-17410	-11922	2025	-3690	-3494	-138	2341	168	-9263	1614	595	-2165	-11666	-346
0.182500	-28	38	84	-63	-115	-36	7	-5	-19	2	-78	-68	-102	-16	-33	-62	-100	32	-87	-34	-108	-24	-103	-68	-64	-9	-101	-16	-73	-72	-149	-77	174	3656	-2614	-17471	-13150	2044	-3898	-3834	139	2350	-234	-9570	1398	549	-2708	-11992	-456
0.183333	-28	41	85	-60	-111	-35	11	-15	-18	2	-76	-66	-95	-15	-31	-64	-100	33	-85	-50	-109	-25	-103	-68	-66	-4	-103	-15	-73	-73	-152	-78	391	3725	-3188	-17583	-14632	2059	-4137	-4189	374	2360	-661	-9883	1845	483	-3286	-12327	-749
0.184167	-25	34	84	-60	-111	-35	9	-16	-19	4	-76	-67	-101	-17	-33	-63	-98	33	-86	-36	-104	-24	-100	-68	-64	-1	-103	-15	-76	-76	-151	-76	588	3799	-3780	-17738	-15248	2087	-4398	-4555	490	2355	-1117	-10200	1830	392	-3879	-12665	-198
0.185000	-27	41	86	-63	-114	-34	9	-17	-19	3	-74	-61	-99	-16	-28	-63	-100	30	-85	-35	-113	-24	-110	-75	-64	-3	-103	-14	-74	-72	-148	-76	705	3966	-4367	-17942	-14708	2117	-4696	-4939	600	2347	-1602	-10514	1485	279	-4474	-13009	-276
0.185833	-26	44	88	-57	-112	-32	9	-12	-16	5	-72	-64	-98	-17	-28	-61	-101	35	-83	-32	-109	-22	-99	-68	-64	0	-100	-14	-77	-69	-147	-75	626	4133	-4949	-18201	-13731	2156	-5009	-5337	850	2323	-2110	-10830	1066	133	-5075	-13371	-368
0.186667	-25	41	88	-57	-109	-33	11	-14	-17	5	-73	-62	-93	-14	-29	-59	-99	34	-83	-33	-102	-22	-98	-69	-63	-1	-99	-12	-73	-70	-144	-75	714	4325	-5515	-18506	-13225	2187	-5356	-5749	1261	2276	-2641	-11143	908	-46	-5676	-13749	-167
0.187500	-18	44	89	-48	-105	-33	15	-17	-16	7	-70	-62	-94	-14	-28	-62	-99	34	-83	-31	-104	-19	-99	-65	-61	0	-98	-12	-69	-73	-146	-75	792	4539	-6055	-18860	-13248	2218	-5724	-6174	1317	2209	-3192	-11461	708	-272	-6268	-14155	-215
0.188333	-25	44	88	-57	-108	-32	16	-11	-16	6	-69	-64	-98	-15	-11	-58	-98	41	-86	-28	-103	-21	-99	-68	-64	-3	-98	-13	-72	-73	-147	-74	692	4771	-6552	-19259	-13482	2246	-6109	-6610	1181	2100	-3764	-11772	271	-555	-6860	-14586	-122
0.189167	-30	40	79	-58	-110	-34	12	-15	-22	4	-74	-66	-96	-17	-29	-64	-103	33	-87	-33	-102	-24	-99	-76	-62	-1	-102	-16	-73	-73	-152	-77	664	5010	-7014	-19696	-14707	2265	-6525	-7054	1187	1957	-4354	-12069	76	-897	-7437	-15037	-104
0.190000	-28	40	87	-60	-108	-40	12	-16	-19	2	-77	-66	-100	-21	-30	-63	-103	32	-87	-35	-108	-25	-103	-56	-67	-5	-101	-21	-76	-75	-149	-77	570	5249	-7416	-20163	-17705	2274	-6940	-7503	1136	1760	-4960	-12363	69	-1302	-7999	-15513	-120
0.190833	-27	37	84	-62	-111	-39	8	-21	-17	2	-77	-66	-75	-21	-31	-64	-104	30	-88	-36	-105	-25	-103	-69	-61	-3	-100	-16	-74	-70	-150	-75	314	5493	-7759	-20646	-21363	2264	-7359	-7948	1071	1506	-5569	-12618	-460	-1778	-8545	-16015	-70
0.191667	-27	41	87	-60	-112	-38	11	-16	-16	2	-74	-67	-100	-17	-30	-61	-85	35	-86	-33	-107	-23	-100	-91	-65	-1	-101	-18	-76	-73	-147	-73	318	5722	-8038	-21147	-25535	2237	-7777	-8393	999	1186	-6183	-12864	178	-2334	-9075	-16534	-107
0.192500	-19	41	88	-60	-110	-51	17	-15	-17	5	-73	-65	-97	-16	-28	-59	-96	36	-88	-35	-92	-22	-97	-68	-61	-3	-98	-11	-91	-72	-144	-73	154	5934	-8243	-21652	-30876	2175	-8175	-8818	919	793	-6793	-13073	-666	-2960	-9585	-17074	-424
0.193333	-26	45	89	-56	-107	-33	29	-16	-19	8	-70	-66	-98	-17	-28	-59	-88	36	-84	-31	-105	-22	-98	-68	-61	0	-99	-14	-74	-72	-148	-76	252	6130	-8386	-22156	-32735	2079	-8556	-9233	839	328	-7403	-13264	-3170	-3674	-10102	-17626	-1271
0.194167	-26	43	88	-40	-110	-33	15	-14	-15	6	-73	-61	-96	-15	-28	-59	-97	35	-85	-32	-105	-21	-98	-63	-64	0	-99	-11	-68	-68	-147	-75	68	6306	-8462	-22651	-31990	1949	-8906	-9619	761	-224	-8004	-13424	-4547	-4448	-10575	-18169	-1270
0.195000	-26	45	88	-56	-107	-31	15	-13	-19	8	-73	-61	-97	-12	-26	-58	-100	35	-87	-30	-103	-19	-98	-68	-66	0	-99	-10	-74	-69	-147	-76	-21	6457	-8471	-23128	-31690	1777	-9219	-9982	683	-854	-8593	-13572	-2845	-5283	-11072	-18712	-1164
0.195833	-25	47	88	-55	-109	-31	13	-17	-21	5	-72	-62	-97	-15	-28	-58	-102	34	-86	-32	-104	-19	-100	-72	-65	0	-99	-9	-75	-61	-145	-74	-85	6600	-8429	-23592	-30984	1554	-9488	-10315	606	-1554	-9158	-13657	-2323	-6158	-11536	-19232	-1014
0.196667	-27	43	88	-58	-110	-33	13	-16	-21	-8	-73	-64	-97	-15	-32	-62	-99	28	-85	-32	-99	-21	-100	-69	-64	0	-99	-12	-74	-69	-149	-76	-185	6709	-8320	-24038	-28980	1284	-9709	-10607	529	-2301	-9698	-13736	-1335	-7055	-11986	-19726	-1488
0.197500	-28	41	86	-63	-109	-33	12	-21	-21	2	-75	-69	-97	-16	-30	-61	-100	34	-88	-36	-107	-23	-101	-72	-64	-6	-105	-9	-77	-68	-147	-77	-432	6818	-8178	-24461	-25789	962	-9866	-10866	464	-3139	-10212	-13797	-219	-7958	-12420	-20183	-1079
0.198333	-27	43	84	-60	-109	-32	13	-21	-17	2	-74	-66	-95	-18	-31	-64	-102	32	-90	-33	-104	-23	-103	-70	-64	-3	-101	-13	-73	-69	-148	-77	-447	6923	-8008	-24862	-21963	591	-9969	-11083	400	-4002	-10697	-13841	82	-8855	-12837	-20590	-885
0.199167	-24	42	87	-59	-122	-33	11	-16	-18	2	-75	-65	-98	-16	-28	-58	-98	35	-83	-36	-107	-18	-96	-66	-62	-1	-99	-14	-69	-66	-143	-59	-392	7031	-7818	-25240	-18246	172	-10007	-11261	298	-4905	-11115	-13881	340	-9706	-13219	-20938	-1002
0.200000	-22	42	87	-55	-107	-27	16	-12	-14	7	-68	-63	-92	-12	-28	-59	-100	36	-85	-32	-104	-21	-99	-69	-63	0	-100	-11	-73	-66	-145	-73	-422	7138	-7647	-25609	-14714	-289	-9997	-11411	224	-5823	-11500	-13931	854	-10498	-13565	-21236	-745
0.200833	-14	46	98	-58	-107	-33	12	-13	-18	6	-70	-66	-103	-17	-27	-57	-99	37	-83	-30	-105	-19	-99	-66	-61	0	-96	-12	-76	-67	-144	-74	-444	7261	-7505	-25958	-11246	-836	-9932	-11528	177	-6740	-11836	-13997	945	-11245	-13890	-21475	-731
0.201667	-24	42	86	-59	-109	-32	10	-15	-18	4	-74	-63	-95	-15	-30	-59	-99	34	-84	-33	-104	-24	-101	-67	-61	0	-98	-12	-73	-68	-145	-75	-572	7393	-7436	-26317	-8164	-1423	-9835	-11627	107	-7644	-12114	-14087	637	-11897	-14155	-21658	-667
0.202500	-22	44	88	-49	-107	-31	12	-14	-17	5	-72	-65	-98	-16	-27	-55	-98	36	-85	-26	-105	-22	-99	-67	-65	0	-101	-12	-74	-68	-138	-75	-685	7544	-7465	-26671	-4809	-2073	-9702	-11711	67	-8520	-12337	-14222	-51	-12473	-14371	-21796	-722
0.203333	-23	42	86	-61	-110	-32	12	-14	-19	4	-72	-66	-98	-12	-29	-55	-98	34	-79	-32	-109	-23	-101	-65	-61	-3	-103	-12	-72	-68	-145	-79	-764	7706	-7629	-27024	92	-2769	-9557	-11790	78	-9346	-12501	-14411	-649	-12960	-14516	-21891	-656
0.204167	-27	43	88	-58	-108	-25	15	-12	-17	3	-73	-62	-97	-15	-30	-56	-98	36	-85	-33	-104	-19	-98	-66	-63	1	-101	-14	-72	-68	-151	-73	-876	7891	-7954	-27388	5144	-3555	-9400	-11876	77	-10134	-12609	-14668	-803	-13371	-14593	-21962	-203
0.205000	-23	43	87	-59	-108	-33	12	-13	-13	4	-70	-62	-95	-14	-26	-5	-97	35	-84	-30	-104	-19	-98	-67	-63	0	-100	-11	-72	-66	-143	-73	-639	8084	-8464	-27761	8961	-4397	-9247	-11984	62	-10852	-12650	-14993	173	-13707	-14590	-22021	30
0.205833	-25	43	95	-57	-108	-31	13	-14	-21	5	-69	-63	-95	-14	-26	-58	-101	37	-83	-28	-104	-19	-100	-64	-47	0	-100	-11	-76	-65	-147	-74	-638	8285	-9174	-28148	13677	-5323	-9084	-12121	84	-11512	-12633	-15404	416	-13987	-14509	-22077	264
0.206667	-24	43	88	-56	-111	-33	13	-14	-17	4	-69	-43	-97	-15	-27	-53	-96	37	-85	-33	-105	-21	-101	-68	-65	-1	-104	-12	-74	-70	-146	-73	-741	8489	-10135	-28558	18373	-6330	-8915	-12322	88	-12107	-12558	-15912	733	-14226	-14344	-22153	-19
0.207500	-25	40	86	-72	-109	-35	11	8	-16	6	-73	-64	-95	-14	-28	-57	-98	36	-84	-29	-104	-24	-99	-66	-65	2	-99	-13	-70	-65	-142	-73	-612	8693	-11305	-28978	19724	-7421	-8713	-12575	142	-12630	-12420	-16507	1181	-14431	-14093	-22258	832
0.208333	-22	43	88	-56	-108	-31	8	-12	-17	1	-70	-63	-96	-15	-26	-69	-98	36	-86	-29	-103	-18	-98	-65	-65	-4	-103	-14	-72	-67	-144	-72	-474	8881	-12682	-29410	18487	-8612	-8451	-12926	166	-13099	-12228	-17204	1653	-14622	-13766	-22410	1166
0.209167	-27	40	82	-61	-107	-32	13	-15	-21	2	-75	-64	-98	-16	-30	-61	-102	34	-91	-29	-108	-22	-100	-69	-65	-1	-104	-15	-76	-60	-145	-77	-553	9051	-14251	-29849	17722	-9894	-8087	-13383	143	-13509	-11977	-17995	1603	-14810	-13365	-22614	899
0.210000	-27	41	85	-59	-110	-34	13	-14	-17	2	-75	-62	-97	-16	-29	-58	-100	50	-84	-30	-108	-21	-99	-68	-67	0	-104	-14	-75	-69	-145	-77	-507	9198	-15963	-30279	16683	-11280	-7561	-13961	181	-13877	-11666	-18872	2113	-15003	-12899	-22873	498
0.210833	-25	39	87	-59	-110	-34	13	-15	-7	8	-70	-63	-100	-17	-28	-56	-101	39	-86	-32	-104	-21	-98	-66	-63	0	-101	-13	-72	-68	-142	-74	-438	9308	-17788	-30709	15880	-12778	-6866	-14683	170	-14213	-11300	-19830	2479	-15209	-12377	-23194	799
0.211667	-24	40	89	-58	-110	-33	12	-12	-21	3	-73	-65	-95	-21	-35	-60	-98	38	-84	-29	-102	-22	-97	-68	-61	1	-100	-13	-72	-68	-146	-72	-274	9385	-19681	-31123	14924	-14351	-5916	-15547	147	-14531	-10884	-20851	2292	-15433	-11812	-23571	761
0.212500	-24	43	89	-58	-109	-27	13	-12	-14	7	-68	-61	-94	-16	-26	-60	-94	39	-83	-28	-103	-24	-97	-65	-60	2	-98	-10	-74	-65	-144	-70	-201	9425	-21576	-31518	13621	-16006	-4692	-16562	127	-14825	-10420	-21930	2058	-15674	-11218	-24012	296
0.213333	-23	43	91	-53	-103	-32	18	-12	-13	8	-83	-60	-93	-15	-40	-57	-96	36	-81	-27	-102	-19	-96	-65	-62	2	-97	-12	-73	-68	-146	-72	-107	9433	-23406	-31876	12600	-17717	-3162	-17722	80	-15131	-9915	-23051	1980	-15935	-10614	-24486	428
0.214167	-23	43	89	-58	-111	-34	15	-13	-16	7	-72	-62	-96	-13	-27	-59	-98	35	-81	-3	-105	-22	-99	-68	-62	1	-102	-11	-72	-69	-147	-73	-116	9416	-25115	-32203	11510	-19454	-1319	-19016	114	-15446	-9364	-24196	1744	-16205	-10011	-24990	398
0.215000	-23	42	88	-59	-108	-33	15	-14	-18	6	-75	-64	-98	-14	-29	-62	-100	33	-88	-44	-105	-23	-100	-72	-66	-3	-101	-14	-75	-70	-149	-78	-284	9383	-26638	-32480	10415	-21181	842	-20436	129	-15797	-8783	-25344	1407	-16483	-9420	-25516	437
0.215833	-30	41	85	-60	-112	-36	7	-47	-23	5	-76	-67	-99	-16	-28	-60	-100	33	-87	-31	-107	-11	-101	-72	-66	-3	-100	-12	-73	-72	-148	-76	-231	9363	-27923	-32649	9415	-22864	3295	-21947	40	-16169	-8172	-26469	1129	-16748	-8858	-26018	382
0.216667	-30	43	89	-59	-111	-34	13	-14	-18	7	-75	-64	-100	-13	-28	-62	-101	35	-86	-10	-104	-22	-99	-69	-65	0	-101	-13	-75	-72	-149	-76	-109	9361	-28912	-32696	8447	-24439	5976	-23517	-303	-16584	-7531	-27552	932	-17008	-8351	-26505	375
0.217500	-27	38	85	-61	-111	-11	11	-17	-22	4	-76	-63	-100	-15	-29	-60	-102	33	-86	-31	-107	-25	-101	-72	-65	-4	-102	-15	-73	-72	-147	-77	-306	9407	-29634	-32740	7614	-25860	8822	-25113	-496	-17040	-6907	-28576	120	-17242	-7889	-26932	558
0.218333	-26	42	86	-59	-113	-34	13	-14	-19	4	-73	-67	-96	-27	-29	-60	-100	33	-87	-32	-103	-22	-100	-66	-64	-1	-100	-10	-74	-68	-147	-81	-219	9514	-30000	-32729	6807	-27072	11762	-26685	-263	-17537	-6264	-29521	132	-17451	-7492	-27310	90
0.219167	-23	41	89	-57	-108	-32	16	-11	-19	4	-72	-63	-93	-13	-26	-57	-97	33	-81	-36	-100	-21	-98	-66	-62	-3	-97	-10	-72	-65	-152	-74	-83	9703	-30024	-32746	5987	-28042	14690	-28198	-225	-18080	-5629	-30376	-387	-17628	-7167	-27604	440
0.220000	-26	43	89	-56	-107	-30	12	-15	-16	9	-68	-63	-101	-14	-25	-57	-96	33	-80	-30	-102	-22	-99	-69	-62	1	-96	-11	-74	-67	-147	-74	-250	9970	-29716	-32740	5285	-28734	17522	-29614	-231	-18662	-5013	-31146	-1305	-17782	-6912	-27801	484
0.220833	-25	44	91	-61	-104	-33	12	-13	-17	8	-69	-64	-94	-14	-27	-53	-97	34	-82	-28	-104	-21	-100	-70	-63	-1	-98	-12	-73	-68	-149	-75	-273	10345	-29086	-32748	4668	-29127	20134	-30894	-141	-19281	-4427	-31790	-1360	-17907	-6725	-27898	194
0.221667	-28	39	88	-59	-109	-32	12	-13	-15	-25	-72	-62	-96	-14	-24	-56	-98	32	-81	-33	-105	-23	-99	-67	-63	-1	-96	-13	-73	-69	-145	-75	-189	10808	-28145	-32734	3715	-29212	22411	-31912	-112	-19921	-3880	-32303	-1405	-18011	-6597	-27885	87
0.222500	-25	40	91	-58	-110	-30	11	-14	-17	2	-73	-66	-98	-15	-27	-58	-100	30	-90	-32	-109	-25	-99	-70	-63	-5	-98	-15	-63	-72	-148	-77	-282	11359	-26934	-32597	2737	-28997	24230	-32369	-93	-20572	-3382	-32562	-1908	-18111	-6526	-27760	416
0.223333	-25	39	88	-61	-102	-38	11	-14	-21	-9	-72	-67	-97	-17	-33	-60	-101	29	-90	-35	-110	-27	-103	-73	-64	-5	-101	-18	-76	-73	-152	-78	-148	11979	-25496	-32428	2486	-28517	25501	-32560	-91	-21231	-2943	-32652	-1909	-18220	-6499	-27535	268
0.224167	-30	33	82	-60	-113	-36	9	-17	-22	2	-77	-69	-101	-21	-31	-59	-100	29	-87	-39	-102	-23	-103	-72	-64	-3	-99	-15	-74	-73	-155	-77	-52	12652	-23862	-32203	2138	-27779	26153	-32650	-36	-21872	-2563	-32713	-1591	-18346	-6502	-27210	438
0.225000	-27	43	89	-58	-109	-38	10	-15	-18	5	-98	-65	-95	-16	-29	-61	-97	33	-85	-33	-107	-26	-105	-68	-63	0	-99	-14	-72	-73	-147	-77	-84	13349	-22089	-31950	1621	-26858	26106	-32678	13	-22510	-2252	-32709	-1578	-18497	-6523	-26797	788
0.225833	-26	43	90	-58	-107	-31	27	-12	-15	5	-74	-64	-95	-16	-32	-58	-97	33	-85	-32	-88	-22	-99	-68	-62	-3	-99	-13	-73	-81	-148	-76	-28	14031	-20218	-31732	1194	-25795	25321	-32700	11	-23073	-2025	-32733	-1514	-18703	-6558	-26330	356
0.226667	-27	41	90	-58	-107	-31	11	-14	-14	5	-74	-65	-96	-15	-27	-60	-97	37	-85	-30	-104	-23	-100	-68	-60	1	-98	-12	-72	-68	-149	-75	-62	14676	-18273	-31499	804	-24673	23799	-32707	21	-23604	-1878	-32720	-1551	-18971	-6595	-25803	448
0.227500	-21	43	66	-57	-108	-31	16	-12	-16	6	-73	-65	-93	-15	-28	-57	-97	35	-85	-30	-101	-19	-96	-68	-60	2	-98	-13	-72	-93	-147	-75	-44	15235	-16302	-31273	477	-23552	21575	-32704	45	-24076	-1821	-32737	-1682	-19307	-6642	-25260	592
0.228333	-28	42	91	-57	-103	-36	16	-15	-19	6	-72	-62	-93	-12	-26	-55	-96	35	-83	-31	-103	-21	-100	-69	-63	-1	-98	-12	-72	-68	-150	-76	9	15685	-14369	-31066	202	-22497	18708	-32717	59	-24482	-1859	-32721	-1516	-19721	-6692	-24728	383
0.229167	-29	42	93	-58	-107	-35	12	-16	-17	3	-75	-65	-98	-16	-29	-60	-101	32	-87	-32	-108	-34	-99	-69	-64	-1	-102	-13	-72	-70	-147	-78	21	15984	-12437	-30888	25	-21569	15294	-32708	63	-24814	-1994	-32738	-1441	-20207	-6757	-24233	242
0.230000	-25	42	89	-58	-107	-32	15	-13	-19	3	-75	-65	-98	-16	-28	-65	-102	34	-86	-33	-107	-23	-99	-72	-65	-3	-101	-13	-75	-69	-146	-76	12	16117	-10550	-30730	-127	-20814	11405	-32718	19	-25063	-2228	-32725	-1500	-20758	-6839	-23808	258
0.230833	-29	33	89	-58	-107	-32	12	-13	-18	5	-74	-64	-95	-16	-29	-58	-101	34	-86	-31	-105	-24	-98	-69	-62	0	-99	-12	-73	-70	-147	-76	-26	16054	-8775	-30598	-338	-20273	7177	-32679	-27	-25225	-2558	-32737	-1219	-21363	-6964	-23476	463
0.231667	-27	38	90	-61	-110	-33	15	-16	-24	29	-74	-67	-95	-40	-31	-61	-102	34	-88	-32	-107	-23	-100	-70	-68	-5	-102	-16	-73	-69	-150	-77	-24	15786	-7031	-30498	-473	-19979	2764	-32378	-21	-25334	-2995	-32732	-326	-22021	-7146	-23261	178
0.232500	-30	40	88	-58	-111	-36	12	-17	-19	3	-74	-65	-98	-17	-27	-60	-99	34	-86	-31	-107	-25	-100	-67	-72	0	-99	-13	-72	-69	-146	-73	121	15305	-5370	-30421	-539	-19930	-1677	-31875	-13	-25298	-3520	-32728	451	-22689	-7394	-23181	197
0.233333	-24	43	92	-62	-136	-29	17	-14	-15	5	-72	-66	-94	-13	-27	-53	-99	38	-84	-29	-105	-21	-96	-65	-66	-3	-91	-12	-74	-69	-146	-74	28	14607	-3793	-30371	-652	-20104	-5977	-31284	-18	-25212	-4147	-32736	596	-23375	-7738	-23263	347
0.234167	-28	37	90	-62	-109	-30	16	-14	-18	3	-72	-65	-97	-14	-25	-58	-102	36	-84	-31	-103	-19	-97	-70	-65	-1	-97	-10	-72	-69	-149	-74	108	13712	-2300	-30344	-995	-20530	-9984	-30651	-25	-25039	-4867	-32730	1175	-24021	-8186	-23498	210
0.235000	-26	41	92	-59	-107	-30	13	22	-21	5	-73	-66	-98	-14	-24	-66	-96	36	-83	-30	-104	-21	-99	-69	-64	0	-99	-12	-75	-73	-147	-75	84	12628	-891	-30342	-1160	-21117	-13629	-30003	-21	-24794	-5672	-32741	1532	-24628	-8750	-23893	30
0.235833	-27	40	95	-60	-108	-31	13	-15	-17	6	-70	-64	-96	-13	-25	-59	-99	34	-82	-30	-109	-38	-100	-82	-61	1	-95	-13	-70	-72	-144	-77	-6	11374	439	-30351	-1058	-21840	-16800	-29346	9	-24470	-6550	-32728	1863	-25144	-9433	-24435	0
0.236667	-28	43	90	-58	-111	-32	12	-16	-16	5	-70	-63	-102	-17	-27	-58	-97	35	-81	-31	-103	-22	-100	-68	-65	0	-101	-15	-75	-73	-147	-75	-4	9966	1682	-30372	-973	-22626	-19419	-28697	17	-24046	-7493	-32742	2355	-25552	-10240	-25117	-169
0.237500	-28	38	89	-61	-114	-36	11	-15	-22	4	-72	-66	-100	-15	-28	-60	-104	35	-84	-31	-112	-25	-103	-82	-66	0	-101	-13	-74	-69	-148	-75	-65	8434	2837	-30407	-962	-23424	-21417	-28061	40	-23616	-8498	-32726	2909	-25824	-11165	-25914	-216
0.238333	-26	43	64	-58	-110	-31	13	-13	-16	6	-69	-64	-99	-13	-26	-59	-98	36	-83	-30	-105	-19	-99	-67	-62	0	-96	-10	-63	-69	-146	-73	-95	6811	3885	-30444	-874	-24158	-22785	-27444	-8	-23088	-9525	-32740	2812	-25945	-12201	-26799	76
0.239167	-26	46	89	-57	-110	-30	13	-13	-18	8	-70	-62	-94	-12	-24	-58	-97	36	-81	-28	-102	-18	-101	-66	-59	1	-94	-8	-68	-67	-147	-70	1	5117	4821	-30492	-809	-24781	-23527	-26863	-74	-22499	-10592	-32720	2593	-25900	-13323	-27728	-197
0.240000	-26	41	90	-58	-107	-26	12	-14	-15	6	-72	-63	-96	-14	-26	-68	-101	35	-84	-30	-103	-24	-99	-66	-63	-1	-97	-13	-73	-73	-145	-77	32	3368	5624	-30543	-1008	-25238	-23657	-26317	-68	-21866	-11679	-32743	2694	-25679	-14516	-28685	-193
0.240833	-26	41	85	-56	-111	-34	2	-16	-17	3	-74	-64	-99	-15	-25	-60	-99	37	-84	-32	-104	-21	-101	-68	-66	0	-97	-10	-67	-67	-145	-74	55	1620	6307	-30590	-1369	-25483	-23221	-25820	-69	-21182	-12755	-32720	2797	-25284	-15732	-29612	-256
0.241667	-27	42	89	-58	-111	-34	13	-12	-21	8	-62	-61	-97	-13	-26	-61	-100	36	-36	-31	-103	-23	-98	-66	-59	0	-98	-12	-72	-66	-146	-75	-100	-151	6832	-30644	-1541	-25489	-22284	-25385	-76	-20465	-13817	-32735	2526	-24726	-16951	-30491	-293
0.242500	-26	37	87	-60	-110	-32	12	-15	-17	5	-72	-60	-95	-13	-26	-78	-97	34	-85	-30	-104	-23	-100	-65	-64	-1	-97	-11	-70	-70	-146	-76	-85	-1902	7204	-30697	-1582	-25243	-20935	-25033	-63	-19730	-14842	-32715	2272	-24012	-18148	-31295	-115
0.243333	-31	39	85	-60	-108	-35	11	-16	-13	20	-73	-62	-95	-14	-28	-62	-101	32	-84	-31	-108	-25	-101	-69	-63	-1	-99	-12	-73	-67	-147	-74	80	-3614	7401	-30755	-1727	-24745	-19263	-24767	-53	-18984	-15821	-32719	2122	-23161	-19276	-31995	21
0.244167	-25	43	88	-59	-109	-32	11	-15	-18	5	-74	-63	-96	-13	-27	-57	-97	33	-87	-32	-104	-23	-99	-67	-64	-4	-101	-11	-72	-69	-145	-74	-14	-5282	7423	-30816	-2250	-24003	-17361	-24595	-72	-18241	-16747	-32621	1622	-22207	-20302	-32416	129
0.245000	-27	40	86	-58	-108	-33	9	-14	-24	6	-72	-60	-95	-15	-26	-58	-100	38	-85	-29	-102	-23	-99	-68	-63	0	-98	-10	-75	-68	-145	-68	-164	-6886	7266	-30885	-2843	-23060	-15323	-24539	-101	-17525	-17615	-32478	831	-21185	-21194	-32599	-152
0.245833	-25	44	90	-59	-109	-35	13	-14	-15	8	-70	-62	-92	-14	-26	-56	-95	35	-86	-30	-104	-21	-97	-79	-63	-1	-100	-24	-70	-67	-143	-70	139	-8448	6935	-30957	-3003	-21932	-13219	-24607	-101	-16846	-18411	-32282	747	-20124	-21937	-32656	-163
0.246667	-23	44	87	-56	-102	-35	16	-12	-15	8	-63	-58	-94	-13	-24	-55	-101	35	-85	-30	-101	-22	-96	-67	-60	1	-97	-11	-70	-68	-145	-74	47	-9963	6430	-31041	-2326	-20684	-11145	-24805	-100	-16221	-19128	-32031	-144	-19066	-22518	-32704	123
0.247500	-24	44	92	-53	-104	-35	13	-14	-13	7	-69	-61	-95	-14	-29	-55	-99	38	-83	-29	-101	-21	-99	-61	-60	2	-99	-11	-72	-69	-146	-72	160	-11418	5772	-31129	-1816	-19362	-9167	-25131	-116	-15677	-19751	-31737	-487	-18048	-22915	-32699	-146
0.248333	-26	23	90	-58	-108	-33	13	-13	-21	5	-69	-62	-110	-17	-27	-57	-102	35	-87	-34	-105	-26	-98	-72	-66	-4	-100	-16	-75	-66	-149	-77	113	-12825	4973	-31237	-1857	-18041	-7334	-25578	-92	-15229	-20305	-31397	-719	-17110	-23137	-32727	-97
0.249167	-30	40	86	-62	-113	-39	7	-18	-22	2	-75	-69	-98	-9	-30	-60	-101	29	-84	-35	-105	-27	-102	-72	-62	-16	-103	-15	-78	-76	-150	-76	147	-14156	4070	-31349	-1550	-16770	-5694	-26141	-81	-14886	-20779	-31015	-994	-16302	-23178	-32669	-135
0.250000	-26	42	88	-62	-110	-61	8	0	-19	5	-73	-64	-97	-17	-30	-61	-99	35	-86	-34	-105	-24	-101	-72	-62	-1	-100	-14	-74	-70	-148	-76	149	-15423	3084	-31470	-834	-15601	-4263	-26819	-101	-14643	-21148	-30593	-1236	-15648	-23065	-32373	-322
0.250833	-28	42	86	-61	-109	-35	-28	-17	-15	6	-73	-64	-98	-17	-31	-60	-98	32	-85	-33	-103	-22	-97	-69	-64	-1	-97	-15	-76	-72	-156	-75	368	-16615	2040	-31597	-506	-14581	-3056	-27547	-78	-14592	-21447	-30136	-797	-15191	-22818	-31875	-630
0.251667	-27	42	88	-59	-111	-34	11	-9	-15	5	-69	-64	-96	-16	-30	-58	-99	33	-86	-32	-107	-23	-100	-69	-62	0	-98	-15	-75	-68	-149	-76	349	-17735	967	-31735	-204	-13766	-2081	-28339	-77	-14663	-21660	-29657	-971	-14954	-22456	-31242	-168
0.252500	-23	43	88	-57	-110	-32	13	-12	-18	5	-69	-64	-97	-15	-27	-58	-102	30	-86	-32	-103	-22	-97	-68	-59	0	-100	-13	-73	-67	-147	-77	159	-18770	-95	-31875	217	-13190	-1330	-29155	-133	-14885	-21796	-29160	-1199	-14955	-22023	-30514	-365
0.253333	-29	42	90	-59	-108	-33	12	-16	-15	6	-68	-64	-88	-14	-27	-57	-97	35	-86	-31	-103	-22	-98	-69	-65	0	-100	-12	-76	-68	-147	-75	156	-19708	-1126	-32020	430	-12875	-780	-29977	-165	-15257	-21862	-28649	-1350	-15201	-21538	-29710	-421
0.254167	-29	43	90	-59	-109	-32	15	-13	-17	9	-72	-64	-96	-15	-28	-61	-98	36	-84	-29	-114	-19	-98	-67	-61	-4	-99	-12	-70	-69	-149	-75	220	-20537	-2065	-32161	588	-12831	-409	-30766	-118	-15771	-21854	-28137	-1381	-15685	-21045	-28867	-166
0.255000	-26	44	88	-56	-118	-32	13	-16	-17	24	-73	-65	-96	-14	-26	-61	-98	35	-83	-30	-102	-22	-100	-74	-64	0	-100	-13	-72	-68	-149	-73	58	-21243	-2920	-32272	963	-13061	-191	-31508	-97	-16420	-21775	-27633	-1267	-16398	-20565	-27986	-191
0.255833	-26	38	88	-58	-111	-34	13	-16	-22	4	-74	-66	-99	-16	-30	-61	-103	36	-87	-35	-105	-22	-99	-72	-58	0	-103	-14	-73	-69	-148	-76	32	-21822	-3660	-32435	1262	-13564	-107	-32157	-92	-17181	-21626	-27143	-1218	-17309	-20137	-27102	-187
0.256667	-28	37	86	-61	-110	-36	8	-15	-24	2	-78	-69	-101	-19	-29	-69	-102	32	-90	-36	-109	-25	-102	-76	-64	-6	-109	-19	-76	-74	-153	-78	106	-22253	-4273	-32571	1398	-14313	-125	-32499	-87	-18030	-21412	-26686	-1242	-18391	-19763	-26224	-124
0.257500	-30	27	79	-63	-113	-39	6	-18	-22	2	-79	-70	-100	-23	-30	-65	-112	28	-113	-36	-109	-24	-101	-73	-67	-4	-103	-15	-76	-70	-150	-75	207	-22527	-4735	-32679	1503	-15276	-219	-32614	-78	-18937	-21123	-26246	-1239	-19588	-19460	-25354	75
0.258333	-28	38	53	-58	-110	-34	10	-17	-17	4	-78	-67	-98	-15	-26	-61	-101	34	-86	-32	-104	-22	-101	-70	-63	-4	-102	-17	-68	-69	-147	-74	20	-22631	-5045	-32730	1658	-16435	-379	-32684	-61	-19882	-20758	-25840	-1637	-20884	-19245	-24507	-81
0.259167	-26	39	88	-57	-108	-32	12	-13	-16	6	-70	-63	-99	-16	-27	-60	-100	37	-83	-32	-102	-18	-97	-65	-63	0	-99	-12	-72	-68	-144	-72	71	-22568	-5202	-32751	1735	-17731	-584	-32689	-49	-20834	-20324	-25472	-831	-22204	-19119	-23708	-289
0.260000	-26	39	88	-57	-105	-32	13	-12	-14	5	-74	-65	-88	-17	-26	-59	-99	34	-85	-30	-101	-23	-100	-68	-62	-3	-100	-15	-73	-69	-132	-72	91	-22333	-5210	-32754	1782	-19134	-831	-32712	-48	-21763	-19823	-25154	-1055	-23500	-19075	-22965	163
0.260833	-25	39	88	-63	-108	-32	11	-13	-16	7	-74	-63	-91	-13	-29	-60	-98	35	-83	-31	-103	-28	-101	-69	-69	-3	-98	-11	-74	-67	-144	-69	172	-21924	-5078	-32767	1784	-20604	-1104	-32698	-82	-22629	-19256	-24875	-886	-24722	-19105	-22281	-3
0.261667	-28	41	91	-58	-105	-31	15	-10	-15	0	-72	-63	-94	-14	-26	-60	-97	35	-83	-30	-102	-22	-99	-65	-61	-5	-98	-12	-70	-67	-145	-70	103	-21354	-4813	-32752	1844	-22070	-1394	-32715	-90	-23411	-18629	-24643	-662	-25816	-19160	-21660	82
0.262500	-26	41	90	-58	-109	-34	12	-12	-17	5	-74	-63	-95	-8	-28	-57	-100	35	-83	-30	-103	-14	-101	-66	-64	-4	-101	-11	-76	-69	-145	-75	43	-20630	-4436	-32767	1847	-23498	-1704	-32706	-68	-24077	-17945	-24453	-407	-26751	-19253	-21129	94
0.263333	-25	41	88	-58	-109	-31	11	-14	-16	4	-73	-63	-98	-16	-31	-59	-100	35	-85	-29	-104	-22	-98	-79	-64	-3	-101	-10	-72	-69	-147	-74	-64	-19765	-3962	-32749	1790	-24829	-2022	-32714	-55	-24608	-17210	-24301	-878	-27484	-19351	-20650	126
0.264167	-28	40	90	-58	-110	-33	11	-16	-18	7	-72	-64	-98	-17	-21	-59	-101	35	-85	-30	-105	-23	-101	-69	-65	0	-99	-10	-73	-72	-146	-73	-22	-18791	-3409	-32766	1747	-26028	-2346	-32719	-43	-24991	-16430	-24181	-822	-27987	-19424	-20275	-240
0.265000	-28	41	89	-57	-108	-30	11	-14	-18	6	-88	-63	-96	-15	-32	-60	-99	34	-87	-30	-103	-23	-100	-69	-64	-5	-101	-13	-75	-97	-148	-75	-115	-17732	-2803	-32746	1707	-27052	-2676	-32712	-19	-25212	-15630	-24099	-518	-28251	-19454	-20005	227
0.265833	-27	41	87	-58	-110	-33	10	-18	-17	5	-74	-65	-95	-14	-30	-61	-100	58	-84	-30	-102	-21	-102	-70	-65	-3	-96	-10	-70	-67	-146	-73	-72	-16597	-2150	-32759	1695	-27873	-3005	-32669	-34	-25276	-14806	-24035	-549	-28261	-19410	-19825	201
0.266667	-24	42	91	-55	-107	-29	33	-11	-16	11	-68	-60	-97	-14	-26	-58	-100	37	-84	-29	-101	-18	-97	-65	-62	0	-98	-11	-70	-67	-145	-80	-24	-15429	-1478	-32742	1612	-28455	-3320	-32420	-41	-25175	-13985	-23994	-542	-28026	-19289	-19763	-31
0.267500	-25	43	92	-53	-108	-27	15	-12	-21	9	-70	-62	-96	-22	-26	-56	-98	38	-81	-27	-102	-17	-83	-74	-63	-3	-98	-9	-68	-65	-146	-74	-51	-14244	-797	-32753	1618	-28802	-3625	-32091	-27	-24921	-13184	-23969	-338	-27563	-19063	-19820	211
0.268333	-22	44	89	-57	-108	-31	13	-11	-16	12	-68	-61	-97	-14	-27	-57	-97	36	-85	-29	-104	-17	-96	-65	-62	-12	-101	-12	-74	-66	-144	-74	-167	-13089	-133	-32746	1647	-28893	-3905	-31709	-38	-24542	-12416	-23950	-358	-26891	-18735	-19993	40
0.269167	-25	44	88	-57	-109	-31	12	-14	-19	5	-75	-64	-92	-14	-29	-48	-99	35	-82	-31	-107	-24	-97	-67	-66	-4	-101	-13	-72	-69	-145	-77	-174	-11980	499	-32752	1579	-28699	-4161	-31305	-10	-24048	-11691	-23937	-336	-26028	-18300	-20287	-59
0.270000	-26	40	85	-61	-109	-32	18	-13	-21	7	-73	-63	-98	-15	-27	-56	-100	34	-85	-32	-104	-21	-101	-67	-64	0	-99	-14	-73	-70	-146	-76	-80	-10941	1100	-32755	1439	-28323	-4375	-30877	13	-23466	-11023	-23912	-60	-25074	-17758	-20695	21
0.270833	-26	44	86	-84	-110	-30	13	-13	-21	7	-73	-66	-97	-12	-28	-57	-101	37	-85	-31	-94	-21	-97	-67	-65	-9	-100	-13	-74	-66	-146	-76	47	-9998	1648	-32752	1566	-27743	-4558	-30439	37	-22828	-10435	-23881	91	-24021	-17129	-21216	21
0.271667	-26	43	87	-55	-110	-31	13	26	-17	7	-70	-63	-95	-8	-27	-59	-100	38	-84	-32	-104	-21	-98	-66	-62	0	-98	-24	-76	-66	-145	-74	-196	-9156	2142	-32763	2220	-26958	-4685	-29990	46	-22170	-9933	-23828	-474	-22936	-16415	-21834	19
0.272500	-25	44	86	-59	-110	-33	15	-14	-18	6	-72	-63	-98	0	-28	-56	-101	34	-84	-32	-105	-19	-98	-66	-63	0	-99	-13	-75	-70	-147	-76	-180	-8438	2578	-32749	2147	-26024	-4766	-29522	30	-21517	-9526	-23758	377	-21869	-15645	-22550	-213
0.273333	-27	42	77	-64	-116	-33	16	-12	-18	5	-69	-62	-98	-15	-29	-59	-100	36	-83	-36	-105	-26	-102	-68	-63	-1	-101	-14	-75	-70	-149	-77	-165	-7848	2944	-32763	1678	-24999	-4799	-29041	32	-20904	-9214	-23664	300	-20848	-14824	-23344	154
0.274167	-28	41	84	-62	-112	-33	11	-15	-19	5	-74	-66	-97	-14	-31	-58	-99	37	-85	-35	-102	-27	-100	-67	-64	1	-102	-14	-73	-72	-149	-79	-225	-7383	3253	-32747	1635	-23901	-4773	-28537	71	-20345	-8997	-23539	-131	-19925	-13990	-24228	12
0.275000	-16	32	86	-61	-109	-33	12	-12	-17	5	-73	-66	-95	-15	-27	-58	-102	34	-84	-35	-105	-24	-102	-68	-59	-1	-99	-14	-74	-69	-148	-78	-133	-7045	3499	-32763	1471	-22803	-4704	-28003	76	-19868	-8877	-23386	-191	-19142	-13165	-25059	44
0.275833	-28	40	85	-60	-108	-34	11	-14	-16	5	-72	-63	-97	-19	-32	-58	-99	36	-84	-32	-135	-24	-101	-67	-65	-3	-100	-14	-74	-70	-149	-77	-66	-6815	3673	-32746	1301	-21741	-4582	-27446	67	-19496	-8846	-23194	-311	-18520	-12377	-25937	114
0.276667	-45	40	85	-61	-113	-35	10	-12	-21	4	-69	-63	-95	-17	-31	-59	-103	33	-83	-34	-110	-26	-104	-72	-66	9	-99	-18	-77	-75	-148	-79	-247	-6689	3795	-32760	1261	-20766	-4423	-26882	54	-19243	-8895	-22974	-973	-18080	-11650	-26788	135
0.277500	-27	39	85	-61	-112	-35	12	-15	-18	3	-79	-65	-96	-18	-29	-62	-103	34	-86	-34	-104	-23	-102	-70	-65	0	-102	-14	-74	-73	-149	-80	-170	-6652	3862	-32738	1154	-19916	-4229	-26291	39	-19110	-9006	-22712	-534	-17833	-11002	-27589	-385
0.278333	-25	40	87	-60	-109	-34	32	-14	-17	4	-73	-63	-96	-14	-30	-59	-98	37	-85	-32	-103	-24	-103	-69	-62	0	-97	-9	-83	-69	-146	-76	-137	-6675	3880	-32755	953	-19239	-4002	-25688	55	-19095	-9178	-22422	-333	-17779	-10455	-28296	-92
0.279167	-24	41	92	-58	-108	-32	16	-10	-14	7	-56	-61	-93	-14	-19	-58	-95	38	-82	-31	-100	-19	-98	-66	-59	3	-98	-10	-69	-67	-145	-70	-129	-6752	3843	-32733	859	-18754	-3768	-25080	51	-19200	-9395	-22091	-567	-17917	-10024	-28897	69
0.280000	-25	38	90	-57	-107	-33	39	-12	-16	5	-72	-60	-92	-13	-27	-59	-97	36	-83	-30	-103	-22	-100	-65	-62	0	-99	-11	-69	-67	-146	-74	-131	-6853	3767	-32752	750	-18493	-3496	-24476	17	-19418	-9634	-21736	-596	-18231	-9726	-29368	-186
0.280833	-25	39	88	-58	-108	-33	16	-11	-13	6	-75	-62	-96	-13	-27	-59	-100	34	-63	-30	-101	-22	-100	-67	-63	0	-99	-9	-72	-69	-145	-75	-238	-6972	3649	-32735	578	-18454	-3228	-23880	24	-19728	-9881	-21348	-511	-18695	-9566	-29679	-12
0.281667	-26	38	89	-59	-108	-30	15	-11	-22	1	-76	-63	-96	-14	-28	-61	-101	34	-86	-32	-104	-23	-105	-69	-63	-3	-102	-10	-73	-69	-149	-77	-205	-7085	3497	-32753	487	-18646	-2968	-23313	24	-20112	-10127	-20944	-491	-19284	-9548	-29832	-61
0.282500	-29	37	88	-62	-111	-36	8	-5	-21	2	-78	-65	-97	-18	-31	-44	-102	32	-88	-30	-107	-25	-102	-70	-64	-3	-101	-11	-74	-69	-150	-76	-119	-7173	3308	-32746	400	-19055	-2713	-22772	2	-20551	-10351	-20516	-528	-19963	-9653	-29798	-59
0.283333	-25	40	88	-58	-105	-33	12	-13	-17	2	-75	-64	-97	-15	-28	-59	-99	35	-86	-31	-103	-23	-100	-69	-70	-3	-99	-14	-74	-69	-147	-74	-146	-7227	3086	-32752	278	-19661	-2460	-22277	-13	-21027	-10555	-20075	-355	-20700	-9896	-29582	-9
0.284167	-31	38	88	-61	-108	-33	15	-16	-17	3	-73	-64	-83	-15	-31	-61	-99	34	-86	-31	-105	-23	-103	-68	-63	0	-99	-10	-72	-73	-147	-74	-163	-7246	2830	-32754	165	-20438	-2235	-21833	-12	-21517	-10709	-19623	-62	-21465	-10257	-29178	-13
0.285000	-26	18	90	-61	-108	-34	15	-14	-17	5	-76	-66	-98	-15	-29	-59	-99	35	-86	-33	-107	-22	-104	-67	-63	-1	-100	-12	-74	-72	-146	-73	-366	-7217	2547	-32746	-129	-21345	-2036	-21446	1	-22000	-10827	-19171	-706	-22217	-10722	-28597	97
0.285833	-25	42	90	-58	-109	-25	12	-11	-16	5	-85	-64	-94	-14	-28	-58	-99	36	-90	-32	-107	-23	-100	-67	-62	1	-98	-8	-73	-66	-145	-69	-216	-7126	2226	-32755	-937	-22367	-1856	-21128	-4	-22455	-10898	-18728	-469	-22922	-11271	-27853	-276
0.286667	-24	42	91	-59	-104	-65	13	-13	-15	7	-73	-64	-95	-15	-31	-57	-97	37	-83	-31	-103	-21	-97	-66	-60	-19	-98	-13	-74	-66	-148	-70	-69	-7032	1869	-32740	-1210	-23437	-1703	-20884	-13	-22873	-10926	-18295	-122	-23559	-11893	-26965	45
0.287500	-24	43	91	-56	-107	-30	16	-8	-17	10	-79	-62	-96	-11	-27	-82	-100	37	-84	-30	-101	-19	-96	-69	-62	1	-96	-7	-69	-67	-147	-53	-181	-6878	1477	-32754	-831	-24517	-1586	-20724	-27	-23226	-10906	-17879	-201	-24104	-12564	-25937	154
0.288333	-26	45	84	-53	-105	-35	18	-12	-15	8	-72	-62	-94	-14	-30	-55	-97	40	-79	-29	-100	-22	-99	-66	-61	4	-95	-10	-69	-68	-149	-74	-145	-6696	1045	-32738	-840	-25569	-1499	-20637	-42	-23518	-10854	-17492	-61	-24550	-13274	-24813	127
0.289167	-26	37	90	-57	-109	-34	13	-19	-17	4	-73	-59	-95	-15	-31	-60	-101	33	-84	-31	-104	-23	-99	-70	-66	-5	-100	-11	-77	-69	-146	-69	-121	-6492	571	-32755	-818	-26544	-1446	-20626	-55	-23737	-10769	-17133	-122	-24866	-13978	-23615	105
0.290000	-29	67	89	-59	-113	-35	12	-17	-23	1	-76	-65	-98	-17	-34	-64	-105	30	-86	-28	-108	-36	-101	-73	-67	-5	-102	-14	-76	-72	-152	-79	-151	-6277	56	-32740	-853	-27409	-1422	-20689	-36	-23875	-10666	-16811	-374	-25055	-14670	-22373	242
0.290833	-29	37	86	-63	-112	-36	9	-16	-27	2	-84	-24	-98	-16	-32	-60	-104	35	-85	-35	-83	-22	-101	-72	-67	-5	-101	-13	-74	-70	-148	-74	-46	-6051	-497	-32752	-808	-28129	-1428	-20812	-45	-23940	-10548	-16521	-339	-25120	-15323	-21112	-91
0.291667	-28	40	103	-59	-111	-33	12	-12	-18	5	-73	-62	-97	-13	-29	-59	-100	34	-81	-35	-103	-22	-99	-68	-65	20	-98	-12	-70	-70	-147	-74	-8	-5828	-1100	-32736	-495	-28682	-1470	-20995	-80	-23911	-10431	-16274	-293	-25063	-15926	-19858	-14
0.292500	-25	42	89	-57	-108	-33	12	-14	-17	3	-73	-63	-93	-14	-30	-59	-96	36	-83	-34	-102	-19	-99	-67	-62	0	-103	-17	-69	-67	-147	-74	-17	-5611	-1738	-32749	-745	-29044	-1543	-21227	-91	-23814	-10323	-16079	-402	-24897	-16459	-18635	259
0.293333	-28	42	86	-56	-107	-32	13	-10	-16	9	-69	-61	-74	-18	-27	-58	-97	35	-81	-32	-105	-23	-95	-67	-63	0	-97	-11	-72	-67	-145	-74	-119	-5415	-2420	-32745	-1343	-29204	-1647	-21492	-72	-23651	-10232	-15922	-567	-24629	-16911	-17468	-116
0.294167	-25	43	90	-60	-108	-31	15	-14	-18	8	-73	-73	-95	-14	-27	-56	-100	34	-81	-31	-103	-21	-99	-67	-82	-3	-99	-13	-73	-68	-145	-74	-114	-5242	-3133	-32749	-1172	-29182	-1784	-21785	-75	-23426	-10170	-15805	-607	-24285	-17271	-16375	-14
0.295000	-25	43	88	-61	-108	-32	13	-13	-18	7	-73	-62	-95	-14	-28	-61	-100	37	-83	-33	-85	-23	-97	-65	-64	1	-96	-11	-74	-70	-147	-74	-132	-5081	-3877	-32755	-1283	-28963	-1945	-22101	-93	-23147	-10140	-15732	-438	-23877	-17514	-15373	128
0.295833	-26	43	88	-62	-109	-31	13	-9	-18	6	-75	-62	-99	-14	-28	-56	-98	35	-83	-32	-105	-21	-99	-70	-63	-1	-98	-15	-74	-75	-147	-74	-163	-4945	-4640	-32744	-1971	-28558	-2132	-22424	-101	-22828	-10142	-15701	-426	-23427	-17677	-14473	132
0.296667	-26	42	86	-62	-112	-32	11	-15	-21	7	-73	-63	-97	-13	-17	-59	-101	35	-85	-33	-108	-24	-92	-69	-64	37	-97	-14	-73	-73	-147	-76	-114	-4830	-5423	-32760	-2371	-27999	-2341	-22739	-101	-22476	-10183	-15704	-403	-22947	-17720	-13670	148
0.297500	-28	41	87	-58	-110	-35	12	-14	-19	-4	-74	-64	-100	-16	-29	-60	-101	34	-85	-33	-107	-24	-99	-73	-65	-3	-97	-17	-75	-68	-148	-76	-59	-4728	-6211	-32738	-2095	-27295	-2563	-23047	-138	-22097	-10256	-15740	-56	-22456	-17657	-12974	98
0.298333	-27	41	85	-59	-110	-32	11	-16	-18	4	-72	-64	-96	-12	-27	-58	-100	35	-85	-32	-121	-24	-99	-75	-65	0	-99	-15	-75	-70	-150	-76	-91	-4638	-6990	-32704	-1481	-26491	-2795	-23343	-150	-21702	-10359	-15803	-285	-21965	-17492	-12374	220
0.299167	-26	43	86	-60	-112	-32	13	-15	-21	6	-73	-64	-97	-14	-29	-58	-96	37	-83	-33	-103	-19	-96	-69	-68	0	-97	-13	-70	-68	-146	-73	-1	-4549	-7748	-32619	-1049	-25602	-3030	-23613	-152	-21291	-10484	-15885	-158	-21490	-17234	-11872	-77
0.300000	-23	43	88	-55	-109	-28	17	-11	-17	8	-68	-62	-95	-12	-24	-53	-98	37	-82	-30	-101	-19	-98	-69	-67	0	-96	-10	-75	-68	-145	-70	94	-4459	-8480	-32485	-825	-24673	-3270	-23870	-166	-20872	-10628	-15989	536	-21044	-16899	-11466	88
0.300833	-25	44	88	-57	-108	-30	13	-12	-16	7	-72	-63	-96	-13	-26	-57	-100	37	-84	-31	-102	-22	-98	-69	-63	0	-97	-10	-75	-70	-146	-73	-167	-4366	-9168	-32293	-475	-23722	-3501	-24104	-168	-20455	-10781	-16105	380	-20629	-16492	-11136	216
0.301667	-15	42	87	-58	-108	-29	12	-11	-19	7	-73	-65	-98	-13	-23	-55	-98	15	-104	-30	-104	-22	-98	-72	-82	-4	-97	-11	-75	-68	-145	-72	-113	-4258	-9823	-32065	-217	-22786	-3722	-24322	-171	-20046	-10928	-16221	386	-20253	-16033	-10875	-53
0.302500	-27	42	86	-58	-109	-32	13	-12	-18	9	-72	-62	-97	-14	-28	-56	-103	34	-86	-31	-103	-24	-77	-66	-62	-3	-98	-11	-73	-73	-146	-72	-12	-4137	-10414	-31797	-64	-21899	-3921	-24517	-190	-19638	-11069	-16340	477	-19927	-15530	-10672	-103
0.303333	-25	42	86	-55	-108	-31	11	-11	-19	10	-74	-65	-95	-14	-28	-55	-101	34	-84	-32	-104	-23	-99	-70	-66	-3	-102	-13	-74	-72	-144	-75	-29	-3991	-10933	-31466	160	-21070	-4094	-24698	-198	-19242	-11191	-16453	349	-19609	-15005	-10512	88
0.304167	-27	44	94	-57	-110	-31	11	-12	-16	10	-70	-63	-93	-16	-27	-55	-98	36	-83	-35	-107	-22	-95	-70	-60	0	-99	-11	-69	-68	-146	-74	-60	-3825	-11381	-31125	412	-20327	-4239	-24865	-158	-18852	-11291	-16552	287	-19337	-14475	-10394	-112
0.305000	-24	42	87	-55	-105	-32	15	-10	-18	8	-70	-65	-95	-14	-23	-52	-98	36	-84	-31	-98	-21	-97	-69	-61	1	-101	-11	-72	-69	-145	-73	-33	-3643	-11750	-30731	505	-19674	-4348	-25025	-155	-18472	-11355	-16608	466	-19100	-13958	-10304	-202
0.305833	-25	42	87	-59	-111	-33	11	-13	-19	11	-69	-53	-96	-15	-26	-55	-97	37	-81	-30	-105	-24	-99	-68	-61	0	-98	-10	-77	-69	-143	-72	-18	-3437	-12037	-30293	381	-19126	-4418	-25184	-141	-18102	-11385	-16704	228	-18882	-13463	-10234	698
0.306667	-27	42	86	-58	-109	-33	12	-14	-18	9	-73	-63	-98	-14	-29	-58	-80	34	-86	-31	-105	-24	-100	-30	-63	-3	-99	-12	-76	-70	-146	-75	-144	-3218	-12245	-29822	-342	-18686	-4448	-25342	-134	-17751	-11382	-16746	348	-18691	-13015	-10186	690
0.307500	-27	34	95	-57	-109	-34	11	-16	-18	8	-78	-63	-95	-12	-31	-56	-99	35	-84	-29	-102	-23	-101	-70	-62	1	-97	-9	-68	-72	-144	-73	-247	-2985	-12374	-29318	-480	-18350	-4438	-25493	-148	-17405	-11337	-16762	516	-18511	-12608	-10135	440
0.308333	-24	44	89	-55	-109	-33	16	-13	-17	11	-72	-65	-96	-12	-28	-58	-99	35	-87	-32	-107	-23	-99	-69	-62	-1	-101	-11	-73	-67	-150	-77	-44	-2748	-12413	-28799	72	-18122	-4389	-25648	-173	-17083	-11262	-16757	633	-18347	-12269	-10109	482
0.309167	-30	39	89	-59	-90	-35	11	-16	-21	9	-70	-63	-96	-12	-29	-60	-99	35	-85	-32	-108	-22	-100	-78	-69	-5	-100	-11	-73	-68	-149	-77	-82	-2509	-12382	-28258	252	-17967	-4304	-25804	-191	-16770	-11158	-16724	748	-18189	-11998	-10091	375
0.310000	-31	41	87	-59	-109	-38	10	-15	-19	7	-73	-63	-97	-13	-30	-57	-94	34	-86	-31	-105	-24	-99	-72	-63	0	-100	-13	-77	-66	-146	-75	-120	-2271	-12279	-27709	429	-17891	-4180	-25960	-225	-16467	-11027	-16670	897	-18031	-11797	-10102	429
0.310833	-26	43	85	-60	-108	-36	12	-28	-19	7	-75	-62	-96	-10	-27	-57	-101	35	-85	-31	-107	-21	-99	-67	-64	-3	-102	-14	-72	-66	-144	-70	26	-2046	-12108	-27153	619	-17871	-4029	-26110	-286	-16193	-10876	-16597	1115	-17878	-11678	-10084	549
0.311667	-21	39	88	-57	-108	-34	11	-14	-17	10	-68	-61	-95	-10	-29	-57	-99	38	-85	-30	-104	-23	-99	-68	-63	0	-97	-11	-75	-70	-144	-72	-53	-1837	-11880	-26603	658	-17912	-3858	-26251	-291	-15928	-10714	-16505	1018	-17731	-11626	-10105	425
0.312500	-26	44	90	-63	-110	-34	15	-13	-19	7	-68	-63	-96	-11	-28	-56	-100	41	-83	-28	-103	-19	-94	-66	-65	1	-98	-12	-64	-66	-145	-74	-297	-1649	-11601	-26063	688	-17978	-3678	-26389	-266	-15687	-10555	-16404	896	-17588	-11656	-10148	80
0.313333	-26	44	90	-58	-108	-32	16	-11	-15	11	-66	-60	-95	-11	-11	-55	-97	40	-83	-29	-102	-22	-99	-64	-61	1	-98	-11	-72	-67	-145	-73	-50	-1488	-11283	-25542	127	-18061	-3486	-26516	-249	-15470	-10401	-16298	1462	-17447	-11748	-10217	-22
0.314167	-25	44	89	-58	-110	-35	15	-9	-16	11	-69	-63	-99	-15	-29	-57	-98	37	-84	-33	-104	-22	-97	-67	-48	0	-98	-7	-74	-67	-147	-75	-263	-1356	-10939	-25048	-73	-18134	-3303	-26608	-251	-15276	-10263	-16191	1051	-17314	-11908	-10308	162
0.315000	-26	40	85	-60	-111	-34	9	-16	-21	6	-73	-64	-99	-14	-24	-39	-99	36	-87	-35	-107	-24	-102	-69	-64	-1	-102	-15	-76	-70	-148	-76	-214	-1261	-10567	-24589	371	-18203	-3133	-26686	-274	-15109	-10143	-16093	1068	-17190	-12120	-10427	-60
0.315833	-28	40	86	-58	-113	-36	8	-21	-22	4	-75	-70	-99	-17	-31	-63	-100	34	-86	-32	-103	-23	-99	-73	-62	3	-99	-16	-77	-70	-148	-77	-16	-1195	-10176	-24154	563	-18243	-2977	-26735	-281	-14963	-10053	-16002	932	-17076	-12366	-10586	-115
0.316667	-28	40	90	-62	-110	-36	10	-17	-21	6	-70	-53	-95	-15	-27	-59	-101	36	-85	-31	-120	-23	-102	-73	-63	0	-100	-15	-76	-69	-148	-76	-55	-1166	-9776	-23756	656	-18257	-2853	-26754	-299	-14852	-9994	-15930	694	-16976	-12644	-10766	-119
0.317500	-45	41	88	-64	-112	-36	11	-12	-21	4	-73	-65	-98	-16	-32	-64	-105	34	-85	-34	-109	-24	-101	-72	-65	-1	-93	-16	-77	-72	-151	-79	-17	-1166	-9382	-23393	902	-18237	-2764	-26730	-290	-14752	-9968	-15876	270	-16893	-12950	-10998	-172
0.318333	-27	41	88	-59	-113	-36	11	-18	-22	2	-72	-66	-100	-16	-30	-60	-99	34	-129	-35	-107	-22	-100	-72	-64	0	-102	-13	-72	-68	-148	-75	101	-1207	-8978	-23067	904	-18182	-2709	-26678	-272	-14688	-9974	-15851	382	-16819	-13262	-11243	-431
0.319167	-25	43	90	-69	-105	-30	15	-15	-17	7	-70	-63	-93	-12	-27	-58	-98	36	-86	-31	-101	-18	-99	-69	-58	3	-99	-19	-73	-68	-147	-72	-98	-1264	-8592	-22778	902	-18096	-2700	-26592	-291	-14639	-10019	-15852	-32	-16768	-13578	-11528	-7
0.320000	-23	44	89	-57	-108	-31	13	-14	-15	7	-76	-58	-95	-14	-27	-56	-97	61	-85	-31	-104	-21	-102	-68	-62	2	-99	-15	-70	-67	-145	-70	-38	-1349	-8222	-22529	965	-17982	-2743	-26474	-302	-14619	-10106	-15890	-391	-16734	-13886	-11848	-188
0.320833	-29	42	86	-59	-108	-31	11	-12	-18	4	-56	-61	-95	-15	-29	-60	-100	32	-86	-29	-107	-19	-99	-70	-64	1	-98	-12	-74	-67	-145	-75	-75	-1460	-7869	-22314	1002	-17841	-2833	-26321	-308	-14619	-10215	-15956	-386	-16716	-14174	-12195	-369
0.321667	-26	44	89	-56	-109	-32	12	-15	-19	4	-74	-62	-94	-17	-28	-60	-94	35	-84	-30	-110	-24	-101	-73	-62	0	-96	-15	-73	-69	-145	-73	-125	-1593	-7531	-22131	1028	-17688	-2981	-26149	-367	-14638	-10362	-16058	-553	-16710	-14443	-12570	-243
0.322500	-24	42	85	-61	-90	-30	11	-22	-18	2	-73	-65	-96	-16	-30	-62	-98	30	-90	-32	-104	-11	-103	-76	-64	-3	-98	-13	-72	-72	-166	-76	-87	-1743	-7216	-21981	1001	-17528	-3164	-25955	-356	-14674	-10531	-16187	-853	-16724	-14693	-12967	-336
0.323333	-24	41	88	-60	-110	-34	11	-19	-25	-21	-78	-68	-99	-21	-34	-63	-102	29	-90	-32	-107	-26	-103	-74	-64	-3	-103	-19	-80	-76	-151	-80	-65	-1905	-6920	-21860	1007	-17369	-3400	-25739	-390	-14720	-10726	-16351	-1042	-16752	-14912	-13388	-334
0.324167	-30	37	84	-64	-114	-33	9	-21	-21	1	-79	-69	-98	-19	-32	-65	-102	32	-90	-38	-107	-25	-104	-74	-62	-4	-102	-15	-75	-70	-150	-78	-126	-2073	-6642	-21762	989	-17211	-3673	-25510	-435	-14781	-10938	-16525	-1230	-16781	-15098	-13819	-351
0.325000	-28	40	89	-59	-110	-34	12	-19	-18	2	-78	-52	-97	-21	-31	-63	-98	30	-88	-12	-105	-33	-102	-72	-62	-3	-100	-16	-75	-73	-151	-77	-163	-2239	-6378	-21687	930	-17066	-3982	-25273	-464	-14850	-11169	-16730	-1703	-16819	-15259	-14265	-232
0.325833	-18	41	89	-57	-109	-34	-6	-17	-21	3	-75	-65	-95	-17	-29	-59	-96	29	-86	-33	-107	-25	-101	-70	-63	2	-97	-15	-70	-69	-145	-76	-205	-2410	-6128	-21660	958	-16941	-4324	-25042	-493	-14924	-11406	-16949	-2196	-16859	-15391	-14715	-266
0.326667	-25	42	90	-57	-107	-31	15	-17	-15	5	-74	-64	-95	-17	-31	-66	-97	32	-86	-32	-102	-23	-90	-70	-62	-1	-98	-14	-72	-73	-148	-76	58	-2579	-5884	-21597	942	-16833	-4692	-24807	-484	-15002	-11653	-17163	-1349	-16906	-15499	-15166	-512
0.327500	-21	44	92	-57	-104	-31	15	-7	-15	5	-74	-62	-95	-18	-27	-59	-97	35	-85	-30	-104	-22	-97	-72	-62	0	-95	-11	-74	-65	-144	-73	-44	-2746	-5644	-21580	831	-16764	-5077	-24585	-481	-15085	-11909	-17417	-1555	-16947	-15593	-15634	-147
0.328333	-24	44	89	-57	-105	-30	18	-14	-14	5	-73	-61	-97	-21	-28	-63	-98	33	-84	-33	-104	-23	-99	-69	-63	-6	-97	-12	-70	-69	-147	-78	-120	-2909	-5410	-21575	632	-16721	-5473	-24379	-453	-15175	-12166	-17661	-1446	-16995	-15675	-16093	-458
0.329167	-25	42	82	-58	-108	-33	16	-19	-18	1	-76	-66	-96	-15	-30	-61	-99	33	-84	-36	-104	-23	-100	-72	-70	-6	-100	-17	-73	-72	-148	-78	-121	-3063	-5179	-21584	239	-16705	-5875	-24189	-136	-15267	-12434	-17910	-1458	-17039	-15748	-16551	-425
0.330000	-27	40	86	-57	-113	-32	15	-15	-18	5	-75	-65	-98	-15	-27	-62	-101	32	-87	-40	-105	-22	-97	-70	-64	-4	-98	-15	-73	-70	-147	-76	-70	-3208	-4942	-21590	157	-16712	-6275	-24006	202	-15352	-12701	-18147	-1503	-17080	-15815	-16994	-217
0.330833	-31	41	88	-58	-110	-34	13	-17	-9	2	-75	-68	-90	-16	-28	-61	-100	35	-85	-35	-104	-22	-98	-72	-64	-5	-102	-14	-69	-67	-147	-78	-107	-3341	-4696	-21599	363	-16745	-6665	-23847	32	-15444	-12966	-18381	-1295	-17117	-15877	-17446	-165
0.331667	-27	36	88	-59	-109	-35	12	-16	-21	3	-76	-66	-98	-15	-26	-58	-102	33	-88	-35	-104	-23	-101	-72	-64	-4	-100	-16	-74	-72	-151	-78	-44	-3468	-4443	-21615	325	-16797	-7038	-23704	-145	-15534	-13236	-18607	-525	-17158	-15950	-17888	-550
0.332500	-27	40	85	-62	-112	-34	12	-19	-21	1	-75	-69	-100	-14	-30	-61	-99	34	-83	-36	-103	-21	-100	-69	-63	-4	-100	-16	-70	-68	-148	-76	-93	-3581	-4186	-21620	220	-16862	-7391	-23573	-260	-15625	-13504	-18822	-371	-17186	-16027	-18320	-246
0.333333	-26	40	88	-60	-109	-33	17	-14	-18	5	-69	-64	-96	-11	-27	-56	-100	37	-84	-31	-103	-22	-98	-68	-63	-1	-98	-13	-70	-67	-147	-79	-53	-3689	-3921	-21613	-323	-16937	-7716	-23462	-474	-15713	-13774	-19024	-496	-17219	-16115	-18744	-393
0.334167	-26	44	91	-56	-112	-31	16	-15	-17	5	-72	-65	-99	-15	-29	-58	-99	37	-82	-32	-104	-25	-97	-68	-65	-6	-99	-13	-76	-67	-148	-77	-33	-3782	-3648	-21608	-844	-17012	-8008	-23353	-701	-15801	-14047	-19227	-651	-17253	-16207	-19162	-597
0.335000	-27	42	90	-60	-111	-36	12	-15	-16	5	-73	-67	-95	-14	-26	-61	-95	35	-87	-34	-107	-11	-101	-68	-62	-5	-100	-14	-73	-67	-147	-75	39	-3869	-3379	-21586	-895	-17061	-8266	-23258	-878	-15891	-14346	-19415	-482	-17288	-16309	-19567	-427
0.335833	-26	42	90	-59	-109	-32	15	-15	-19	-34	-72	-65	-98	-15	-29	-62	-99	36	-85	-34	-104	-24	-101	-65	-62	-4	-97	-14	-73	-70	-154	-77	46	-3942	-3109	-21549	-912	-17166	-8486	-23161	-930	-15976	-14589	-19595	-321	-17321	-16420	-19963	-371
0.336667	-26	42	89	-60	-114	-34	13	-16	-17	4	-70	-75	-96	-13	-28	-74	-102	35	-86	-39	-105	-24	-103	-68	-66	0	-100	-16	-75	-69	-147	-78	0	-4013	-2838	-21495	-1230	-17231	-8671	-23070	-1292	-16061	-14851	-19773	-314	-17360	-16529	-20344	-233
0.337500	-26	39	87	-58	-111	-33	7	-14	-19	4	-73	-66	-97	-12	-30	-60	-103	36	-84	-33	-108	-23	-101	-69	-64	-1	-99	-13	-76	-72	-149	-82	-78	-4066	-2576	-21429	-2330	-17280	-8815	-22974	-1729	-16139	-15109	-19950	-156	-17397	-16650	-20724	-216
0.338333	-25	42	89	-57	-110	-48	13	-14	-18	5	-70	-63	-94	-14	-34	-56	-101	38	-84	-31	-104	-22	-98	-68	-63	-1	-97	-13	-73	-66	-146	-74	1	-4113	-2316	-21346	-3587	-17316	-8913	-22869	-1737	-16215	-15350	-20123	197	-17442	-16755	-21090	-95
0.339167	-22	43	89	-57	-103	-30	16	-12	-14	7	-73	-64	-94	-13	-27	-56	-97	35	-83	-29	-107	-19	-101	-68	-61	1	-99	-10	-72	-67	-118	-72	-3	-4155	-2075	-21247	-4003	-17340	-8973	-22758	-1793	-16284	-15580	-20304	-460	-17488	-16853	-21449	76
0.340000	-25	47	90	-57	-111	-30	15	-14	-17	4	-74	-76	-95	-11	-28	-57	-98	34	-82	-35	-103	-22	-99	-69	-64	-4	-102	-15	-74	-72	-147	-77	69	-4187	-1849	-21133	-5517	-17354	-9006	-22639	-1928	-16355	-15799	-20492	37	-17541	-16934	-21798	-203
0.340833	-22	24	81	-58	-111	-34	10	-15	-19	4	-74	-66	-96	-14	-28	-58	-102	29	-86	-33	-104	-22	-99	-66	-63	12	-101	-13	-74	-68	-145	-75	-29	-4208	-1635	-21012	-7020	-17350	-9000	-22509	-1469	-16406	-15984	-20681	230	-17589	-17003	-22130	337
0.341667	-27	43	91	-56	-108	-32	13	-11	-16	3	-74	-66	-119	-13	-26	-57	-101	35	-85	-32	-107	-26	-100	-67	-64	-1	-101	-13	-75	-68	-147	-77	-30	-4220	-1435	-20879	-6870	-17343	-8965	-22364	-738	-16454	-16153	-20880	61	-17643	-17044	-22452	251
0.342500	-27	42	85	-61	-112	-33	15	-13	-18	5	-74	-65	-99	-16	-27	-58	-98	30	-72	-34	-110	-26	-98	-68	-63	0	-99	-12	-76	-82	-146	-73	0	-4225	-1254	-20737	-7005	-17322	-8905	-22208	-804	-16494	-16284	-21079	-23	-17696	-17057	-22760	243
0.343333	-24	44	89	-58	-111	-30	15	-13	0	3	-74	-66	-96	-18	-29	-59	-98	34	-88	-32	-107	-24	-101	-66	-66	-1	-100	-12	-75	-72	-149	-74	99	-4220	-1090	-20586	-6765	-17310	-8817	-22040	-665	-16528	-16385	-21279	102	-17748	-17046	-23047	299
0.344167	-33	43	90	-75	-113	-33	12	-13	-17	4	-72	-64	-100	-16	-28	-58	-101	33	-87	-33	-104	-26	-101	-66	-67	1	-99	-10	-73	-73	-148	-72	24	-4208	-940	-20425	-5679	-17275	-8720	-21868	214	-16553	-16446	-21481	-280	-17798	-17005	-23315	426
0.345000	-23	42	90	-55	-110	-31	13	-13	-16	4	-75	-65	-99	-16	-27	-61	-100	30	-85	-33	-103	-23	-99	-66	-63	0	-100	-12	-73	-70	-147	-70	-29	-4189	-804	-20258	-5829	-17251	-8600	-21688	-393	-16582	-16470	-21682	59	-17840	-16934	-23564	175
0.345833	-23	33	92	-56	-109	-34	12	-7	-17	6	-73	-63	-92	-16	-27	-60	-96	34	-85	-27	-102	-24	-101	-67	-61	1	-97	-10	-72	-66	-143	-72	-126	-4162	-676	-20083	-6367	-17239	-8474	-21504	-1672	-16601	-16454	-21876	180	-17878	-16838	-23780	282
0.346667	-24	44	92	-53	-107	-29	12	-11	-14	8	-68	-62	-93	-16	-26	-58	-96	37	-85	-28	-99	-21	-98	-64	-61	0	-96	-9	-72	-67	-146	-69	-41	-4128	-556	-19886	-6441	-17231	-8335	-21318	-1451	-16629	-16401	-22056	-274	-17920	-16719	-23970	170
0.347500	-24	43	92	-53	-99	-31	13	-12	-16	5	-69	-61	-95	-14	-26	-57	-99	36	-83	-28	-103	-7	-97	-69	-64	1	-96	-8	-72	-67	-145	-66	18	-4090	-444	-19710	-5522	-17244	-8206	-21140	-3400	-16662	-16307	-22221	-543	-17945	-16584	-24128	-101
0.348333	-26	44	89	-57	-109	-33	16	-30	-18	4	-72	-63	-98	-19	-28	-47	-101	30	-86	-34	-107	-24	-102	-69	-64	-3	-101	-13	-75	-72	-147	-78	-119	-4053	-342	-19517	-5306	-17269	-8053	-20967	-5014	-16708	-16183	-22364	-447	-17972	-16442	-24254	63
0.349167	-30	39	87	-62	-114	-38	8	-17	-24	0	-77	-68	-99	-21	-30	-63	-103	29	-86	-33	-107	-24	-99	-72	-68	-11	-103	-13	-74	-70	-147	-77	-151	-4009	-233	-19312	-7296	-17310	-7944	-20810	-2760	-16759	-16023	-22472	-593	-17984	-16290	-24329	-16
0.350000	-25	40	89	-59	-108	-33	9	-14	-21	5	-74	-64	-97	-18	-27	-59	-99	32	-85	-31	-107	-25	-100	-67	-62	-3	-101	-12	-77	-72	-146	-75	-195	-3961	-130	-19094	-1970	-17366	-7818	-20658	-1550	-16818	-15830	-22544	-1138	-17989	-16130	-24368	-227
0.350833	-26	40	85	-59	-107	-47	10	-15	-18	2	-75	-63	-95	-17	-28	-60	-98	30	-86	-31	-105	-23	-100	-69	-66	-18	-102	-15	-74	-66	-144	-74	-176	-3913	-24	-18865	6823	-17442	-7696	-20523	-869	-16901	-15614	-22573	-852	-17985	-15978	-24352	-505
0.351667	-27	39	85	-60	-107	-33	10	-16	-21	3	-65	-63	-97	6	-28	-59	-103	32	-87	-30	-105	-23	-102	-68	-63	-1	-98	-12	-72	-73	-145	-75	11	-3865	80	-18627	6575	-17535	-7586	-20402	1226	-16991	-15374	-22556	79	-17975	-15836	-24280	-548
0.352500	-23	39	87	-60	-109	-33	11	-14	-18	4	-73	-67	-95	-15	-27	-59	-99	36	-73	-33	-105	-22	-87	-68	-63	-1	-100	-13	-73	-70	-146	-74	-128	-3818	187	-18376	18792	-17642	-7487	-20313	2067	-17098	-15127	-22487	-237	-17956	-15703	-24155	-322
0.353333	-24	39	87	-65	-110	-33	12	-13	-16	7	-69	-61	-95	-19	-27	-56	-99	37	-86	-30	-105	-23	-97	-67	-63	1	-99	-11	-78	-68	-145	-69	-135	-3776	286	-18122	32678	-17768	-7391	-20210	1986	-17218	-14865	-22365	-211	-17928	-15606	-23967	-682
0.354167	-19	44	89	-59	-109	-31	13	-12	-18	9	-73	-62	-98	-14	-28	-58	-79	36	-84	-30	-107	-22	-98	-68	-65	1	-98	-17	-72	-67	-147	-74	-26	-3730	380	-17855	20591	-17903	-7303	-20183	4196	-17352	-14601	-22184	71	-17893	-15523	-23699	-331
0.355000	-26	42	85	-59	-109	-33	16	-13	-15	7	-70	-62	-97	-14	-26	-66	-98	34	-85	-26	-107	-24	-97	-67	-65	0	-99	-13	-69	-68	-144	-76	-133	-3692	470	-17591	10495	-18062	-7227	-20152	5826	-17492	-14333	-21950	122	-17851	-15467	-23406	-187
0.355833	-28	39	86	-62	-111	-32	11	-17	-17	8	-74	-66	-98	-17	-28	-58	-103	34	-84	-32	-104	-22	-104	-73	-67	-4	-101	-15	-74	-73	-146	-73	-135	-3655	545	-17303	6053	-18201	-7152	-20140	4894	-17633	-14068	-21660	47	-17797	-15434	-23026	-142
0.356667	-27	40	85	-63	-116	-38	9	-17	-18	0	-69	-67	-100	-17	-30	-61	-100	29	-87	-40	-110	-26	-102	-73	-64	-4	-102	-21	-77	-73	-149	-79	-161	-3615	610	-17022	985	-18357	-7085	-20149	4058	-17764	-13817	-21331	-294	-17732	-15422	-22588	-93
0.357500	-27	37	82	-64	-114	-36	9	-19	-23	2	-77	-70	-104	-19	-33	-61	-102	33	-88	-52	-109	-23	-99	-70	-67	-4	-100	-12	-75	-73	-150	-78	-245	-3575	656	-16732	-1162	-18503	-7008	-20168	2895	-17877	-13556	-20927	-687	-17652	-15427	-22075	4
0.358333	-29	43	85	-62	-113	-36	12	-16	-21	6	-75	-66	-91	-22	-29	-58	-101	36	-84	-31	-108	-24	-102	-69	-65	-3	-100	-14	-73	-74	-147	-80	-141	-3529	684	-16437	-2809	-18641	-6929	-20198	738	-17971	-13304	-20488	-740	-17561	-15444	-21501	-100
0.359167	-26	45	88	-57	-109	-31	17	-16	-15	7	-70	-63	-95	-12	-31	-59	-98	37	-82	-31	-96	-21	-100	-66	-65	1	-99	-13	-72	-68	-144	-75	-114	-3484	688	-16147	-3062	-18764	-6843	-20244	448	-18032	-13059	-20011	-125	-17457	-15472	-20865	227
0.360000	-24	44	90	-57	-105	-31	13	-16	-15	9	-70	-63	-87	-10	-28	-56	-97	33	-83	-30	-102	-21	-99	-72	-63	0	-97	-13	-73	-69	-144	-73	-177	-3432	666	-15857	-1119	-18874	-6751	-20298	1374	-18057	-12826	-19501	334	-17337	-15502	-20177	679
0.360833	-26	45	90	-60	-108	-30	15	-15	-11	8	-72	-62	-92	-10	-27	-58	-99	36	-82	-29	-101	-19	-100	-68	-61	-1	-98	-12	-70	-65	-147	-70	-120	-3381	618	-15568	230	-18960	-6648	-20355	1046	-18031	-12589	-18970	503	-17203	-15523	-19439	519
0.361667	-22	44	89	-57	-108	-33	13	-14	-18	6	-75	-62	-96	-36	-28	-56	-97	38	-77	-29	-101	-18	-99	-67	-63	2	-99	-13	-70	-66	-145	-72	-124	-3315	541	-15283	-1312	-19024	-6532	-20416	-108	-17964	-12350	-18420	869	-17049	-15533	-18659	577
0.362500	-28	41	88	-58	-110	-31	15	-14	-18	9	-72	-62	-97	-11	-28	-60	-98	35	-86	-30	-104	-18	-98	-69	-65	2	-98	-12	-69	-66	-148	-74	-52	-3250	439	-14999	-5362	-19054	-6401	-20471	299	-17825	-12127	-17865	1106	-16874	-15524	-17841	505
0.363333	-25	43	89	-56	-111	-32	13	-14	-18	5	-74	-63	-110	-10	-30	-56	-100	36	-85	-32	-105	-22	-100	-69	-64	1	-100	-13	-74	-66	-148	-72	21	-3174	316	-14728	-8065	-19050	-6256	-20522	1729	-17634	-11891	-17304	1212	-16677	-15482	-16989	494
0.364167	-33	42	86	-56	-107	-31	13	-11	-18	6	-74	-63	-95	-13	-29	-59	-100	34	-85	-31	-109	-22	-98	-69	-65	1	-97	-13	-72	-68	-146	-75	-24	-3092	168	-14455	-6674	-19013	-6099	-20554	4847	-17374	-11649	-16746	1383	-16456	-15408	-16116	585
0.365000	-27	42	88	-57	-108	-31	12	-13	-21	36	-74	-64	-96	-17	-28	-58	-99	36	-70	-32	-107	-25	-101	-72	-64	1	-98	-14	-77	-68	-147	-73	-59	-3012	8	-14186	-4847	-18942	-5929	-20572	5902	-17075	-11407	-16202	1733	-16216	-15292	-15235	389
0.365833	-28	39	86	-61	-115	-35	12	-15	-19	6	-75	-66	-97	-13	-28	-57	-101	36	-87	-34	-102	-19	-98	-70	-63	1	-99	-12	-73	-77	-143	-72	-44	-2916	-166	-13924	-4144	-18823	-5742	-20573	5036	-16680	-11155	-15664	1732	-15948	-15126	-14340	340
0.366667	-23	42	90	-56	-105	-28	13	-10	-14	8	-70	-63	-95	-13	-28	-55	-97	37	-82	-31	-102	-18	-98	-67	-59	5	-94	-12	-74	-67	-144	-69	94	-2825	-345	-13662	-2614	-18664	-5545	-20547	6374	-16246	-10899	-15143	1627	-15651	-14911	-13459	195
0.367500	-33	42	90	-59	-108	-29	18	-12	-13	10	-68	-62	-93	-12	-26	-52	-96	39	-83	-38	-102	-34	-96	-67	-61	5	-96	7	-70	-66	-145	-69	192	-2735	-533	-13408	-1688	-18473	-5345	-20494	6909	-15769	-10652	-14665	1698	-15332	-14648	-12584	346
0.368333	-25	41	69	-58	-108	-32	15	-11	-16	8	-70	-66	-97	-17	-26	-56	-101	36	-83	-31	-103	-18	-98	-70	-63	1	-97	-12	-74	-52	-146	-74	1	-2657	-719	-13158	-731	-18239	-5154	-20419	6624	-15249	-10391	-14202	1209	-14994	-14335	-11735	177
0.369167	-25	39	88	-59	-110	-36	12	-15	-17	6	-73	-63	-94	-18	-29	-62	-100	35	-85	-35	-105	-26	-102	-70	-60	-12	-99	-14	-73	-72	-152	-73	102	-2578	-896	-12916	71	-17971	-4966	-20302	12101	-14695	-10135	-13761	1261	-14623	-13974	-10916	-17
0.370000	-26	38	89	-58	-108	-29	12	-15	-18	7	-73	-67	-99	-16	-30	-55	-100	34	-85	-32	-105	-21	-101	-68	-64	0	-99	-14	-75	-72	-150	-73	-5	-2518	-1061	-12677	631	-17659	-4771	-20148	27843	-14110	-9883	-13355	390	-14227	-13567	-10133	333
0.370833	-26	40	90	-57	-111	-34	37	-11	-22	8	-70	-64	-96	-15	-28	-57	-101	36	-83	-31	-107	-21	-101	-69	-65	-3	-99	-11	-73	-68	-146	-77	-166	-2453	-1214	-12440	1193	-17307	-4596	-19955	32767	-13512	-9641	-12968	-1431	-13808	-13119	-9391	649
0.371667	-22	38	88	-58	-109	-32	12	-13	-18	6	-68	-65	-99	-17	-28	-31	-98	38	-83	-33	-102	-19	-99	-68	-60	0	-99	-11	-73	-68	-150	-75	-77	-2408	-1364	-12207	1904	-16919	-4435	-19707	30123	-12906	-9405	-12603	-1790	-13366	-12647	-8695	166
0.372500	-27	38	88	-58	-112	-33	15	-15	-16	8	-72	-65	-96	-14	-29	-57	-90	45	-86	-33	-103	-22	-100	-72	-61	0	-99	-11	-69	-68	-148	-73	-47	-2387	-1475	-11982	1989	-16496	-4297	-19419	30056	-12299	-9185	-12260	-753	-12901	-12150	-8087	-100
0.373333	-26	42	71	-58	-108	-31	15	-16	-18	6	-75	-64	-96	-15	-30	-60	-95	34	-87	-33	-105	-19	-102	-69	-65	-1	-101	-22	-73	-70	-152	-77	-162	-2375	-1582	-11762	2209	-16046	-4166	-19084	23881	-11699	-8981	-11935	-532	-12415	-11638	-7451	375
0.374167	-17	40	86	-60	-114	-40	10	-18	-18	4	-74	-65	-99	-18	-31	-58	-101	9	-87	-31	-107	-21	-99	-72	-64	0	-108	-14	-73	-68	-146	-74	-217	-2380	-1672	-11543	2334	-15556	-4091	-18694	14552	-11104	-8790	-11618	-1846	-11901	-11123	-6905	-30
0.375000	-26	40	87	-59	-111	-34	12	-13	-16	6	-74	-64	-98	-12	-30	-61	-104	33	-85	-33	-104	-22	-98	-72	-63	0	-101	-11	-76	-69	-151	-77	-352	-2405	-1748	-11330	2454	-15043	-4027	-18253	6085	-10523	-8618	-11343	-3788	-11377	-10617	-6425	-51
0.375833	-28	40	87	-57	-107	-36	11	-17	-19	5	-73	-64	-98	-17	-30	-60	-99	26	-87	-33	-107	-23	-102	-40	-63	-3	-101	-15	-73	-70	-147	-73	-409	-2441	-1807	-11131	2825	-14499	-3990	-17763	-1299	-9963	-8471	-11017	-3071	-10837	-10124	-5993	7
0.376667	-30	39	85	-60	-99	-32	12	-16	-21	7	-75	-63	-99	-16	-31	-60	-103	28	-88	-33	-108	-22	-100	-68	-67	-1	-99	-13	-74	-67	-149	-75	-518	-2497	-1858	-10927	2881	-13935	-3976	-17224	-6763	-9421	-8336	-10719	-1728	-10281	-9663	-5624	-146
0.377500	-26	41	87	-58	-110	-34	12	-16	-22	3	-76	-65	-97	-16	-31	-61	-105	33	-84	-32	-105	-24	-98	-72	-65	-4	-101	-11	-75	-68	-147	-74	-544	-2557	-1898	-10734	2987	-13354	-3984	-16636	-11502	-8918	-8229	-10422	-1579	-9718	-9229	-5308	-173
0.378333	-25	39	74	-61	-113	-36	15	-12	-17	6	-73	-65	-84	-14	-27	-57	-99	34	-86	-32	-103	-22	-96	-69	-63	0	-101	-11	-84	-66	-145	-72	-608	-2648	-1930	-10548	2997	-12758	-4014	-16009	-15118	-8418	-8133	-10111	-2308	-9146	-8835	-5047	-74
0.379167	-25	43	88	-56	-108	-30	16	-11	-18	7	-73	-63	-96	-15	-25	-57	-97	36	-80	-29	-103	-21	-88	-66	-72	1	-99	-10	-70	-66	-146	-68	-695	-2712	-1955	-10368	2645	-12158	-4055	-15346	-17598	-7953	-8061	-9792	-3414	-8578	-8489	-4841	182
0.380000	-23	41	91	-59	-104	-31	15	-11	-14	7	-70	-62	-82	-13	-41	-58	-98	34	-83	-29	-105	-18	-94	-66	-63	-1	-96	-10	-69	-64	-145	-69	-841	-2798	-1974	-10201	2988	-11554	-4113	-14650	-19580	-7514	-8006	-9469	-2598	-8017	-8199	-4694	-104
0.380833	-22	44	90	-57	-110	-32	18	-11	-16	8	-70	-63	-95	-13	-27	-61	-97	35	-81	-29	-103	-22	-98	-55	-58	0	-98	-11	-73	-67	-145	-69	-646	-2882	-1993	-10042	2872	-10952	-4182	-13927	-22492	-7095	-7968	-9135	-690	-7469	-7962	-4595	-296
0.381667	-23	42	86	-59	-110	-32	12	-16	-14	-8	-69	-63	-95	-16	-29	-58	-98	35	-85	-33	-108	-28	-99	-68	-65	0	-99	-13	-76	-68	-152	-74	-695	-2976	-2010	-9900	2628	-10368	-4259	-13190	-24759	-6707	-7945	-8794	-90	-6936	-7778	-4547	-30
0.382500	-17	39	84	-63	-114	-34	10	-15	-23	3	-75	-65	-100	-18	-30	-58	-99	34	-87	-31	-103	-23	-96	-68	-65	-3	-98	-12	-77	-69	-148	-75	-604	-3058	-2022	-9765	2514	-9790	-4304	-12475	-26531	-6343	-7934	-8433	212	-6424	-7647	-4548	-220
0.383333	-26	42	89	-58	-110	-33	12	-11	-19	6	-70	-65	-96	-15	-26	-58	-98	36	-84	-32	-104	-25	-98	-69	-63	1	-98	-13	-76	-67	-146	-61	-537	-3123	-2028	-9644	2501	-9238	-4356	-11699	-27656	-5993	-7929	-8066	258	-5933	-7560	-4597	-322
0.384167	-25	43	87	-59	-110	-33	13	-12	-16	5	-73	-62	-99	-19	-27	-61	-99	35	-85	-30	-104	-19	-98	-70	-62	1	-98	-14	-74	-68	-148	-74	-356	-3177	-2033	-9538	2369	-8710	-4398	-10961	-28525	-5666	-7936	-7685	350	-5470	-7525	-4690	-281
0.385000	-25	43	89	-57	-109	-34	12	-15	-19	6	-93	-61	-96	-13	-27	-60	-102	33	-84	-29	-107	-24	-99	-70	-65	1	-96	-13	-74	-66	-143	-72	-344	-3205	-2037	-9446	2420	-8212	-4422	-10231	-30582	-5360	-7945	-7301	331	-5040	-7527	-4828	-318
0.385833	-24	28	88	-55	-107	-30	16	-10	-18	9	-70	-59	-96	-14	-27	-57	-101	40	-81	-29	-104	-22	-97	-69	-61	1	-99	-9	-70	-65	-144	-77	-272	-3211	-2032	-9374	2033	-7742	-4423	-9521	-32729	-5076	-7972	-6917	972	-4640	-7566	-5011	-573
0.386667	-22	45	90	-55	-107	-35	13	-12	-41	9	-69	-59	-93	-12	-27	-49	-97	41	-82	-28	-101	-22	-96	-67	-62	2	-94	-8	-72	-65	-143	-70	-194	-3184	-2025	-9319	1759	-7310	-4401	-8841	-32028	-4809	-7979	-6533	1391	-4278	-7627	-5233	-25
0.387500	-21	84	93	-57	-103	-27	18	-9	-13	12	-68	-59	-91	-12	-25	-60	-94	39	-84	-27	-98	-17	-95	-65	-75	2	-94	-7	-70	-64	-143	-70	-45	-3128	-2012	-9289	1707	-6917	-4358	-8197	-31587	-4542	-8002	-6159	1773	-3951	-7713	-5496	-124
0.388333	-19	45	89	-56	-105	-30	17	-13	-17	10	-70	-59	-95	-10	-24	-59	-97	37	-84	-29	-102	-18	-99	-68	-64	1	-96	-11	-68	-52	-145	-73	230	-3026	-1991	-9275	1529	-6562	-4299	-7599	-31350	-4341	-8028	-5788	2922	-3662	-7817	-5796	-231
0.389167	-28	39	84	-59	-113	-34	11	-11	-18	6	-74	-64	-99	-14	-9	-55	-101	34	-87	-34	-107	-21	-98	-68	-67	1	-92	-14	-73	-69	-146	-75	517	-2890	-1996	-9285	1489	-6232	-4211	-7044	-30576	-4137	-8050	-5431	3236	-3401	-7924	-6126	17
0.390000	-28	38	86	-62	-111	-34	24	-16	-24	3	-76	-66	-101	-16	-31	-61	-104	33	-88	-35	-107	-25	-100	-73	-67	-4	-102	-15	-74	-69	-150	-81	575	-2709	-1982	-9314	1182	-5968	-4109	-6531	-16608	-3948	-8070	-5094	-581	-3176	-8030	-6484	-56
0.390833	-28	38	86	-62	-83	-34	8	-15	-24	6	-76	-65	-102	-17	-30	-61	-104	34	-90	-35	-108	-25	-100	-69	-62	0	-100	-13	-74	-74	-146	-76	564	-2473	-1978	-9361	969	-5714	-3974	-6062	28490	-3767	-8079	-4767	-3105	-2972	-8118	-6874	-74
0.391667	-27	41	88	-62	-108	-28	13	-13	-19	8	-75	-63	-101	-16	-30	-61	-101	35	-88	-32	-108	-22	-101	-66	-64	0	-99	-14	-77	-74	-148	-74	498	-2194	-1984	-9420	1015	-5501	-3824	-5650	32767	-3607	-8084	-4460	-1436	-2799	-8189	-7258	-12
0.392500	-27	40	88	-58	-113	-33	11	-14	-18	8	-73	-62	-97	-9	-29	-61	-102	36	-95	-34	-105	-23	-100	-69	-62	2	-98	-12	-74	-73	-148	-75	350	-1868	-2011	-9498	629	-5313	-3661	-5278	27401	-3461	-8079	-4175	-601	-2645	-8239	-7662	-4
0.393333	-25	40	87	-58	-109	-32	6	-12	-17	5	-70	-62	-98	-17	-28	-58	-98	35	-87	-33	-103	-22	-97	-67	-65	0	-98	4	-73	-72	-147	-73	154	-1499	-2056	-9589	827	-5158	-3481	-4959	20215	-3325	-8066	-3915	-983	-2514	-8261	-8075	-120
0.394167	-28	42	89	-60	-109	-33	13	-12	-18	6	-74	-62	-98	-14	-28	-59	-82	32	-85	-31	-108	-23	-98	-72	-61	1	-99	-13	-69	-72	-149	-76	425	-1093	-2130	-9689	712	-5031	-3295	-4680	4777	-3198	-8034	-3670	-1741	-2395	-8242	-8478	-365
0.395000	-48	41	89	-61	-99	-35	11	-12	-17	7	-73	-62	-95	-15	-28	-61	-100	33	-86	-32	-103	-24	-102	-69	-62	0	-99	-12	-78	-72	-149	-76	389	-647	-2238	-9804	482	-4913	-3090	-4440	2505	-3079	-7991	-3450	-2130	-2294	-8189	-8877	4
0.395833	-24	39	89	-64	-110	-36	12	-15	-18	5	-74	-63	-96	-16	-32	-61	-101	32	-87	-34	-105	-29	-102	-72	-80	-5	-101	-15	-73	-70	-148	-77	470	-173	-2383	-9896	459	-4812	-2875	-4235	5710	-2964	-7924	-3242	-1207	-2197	-8088	-9253	-239
0.396667	-23	39	87	-74	-112	-34	10	-14	-16	5	-72	-63	-97	-16	-30	-59	-98	33	-86	-36	-108	-23	-101	-69	-65	-1	-99	-14	-72	-68	-148	-77	514	326	-2574	-9991	279	-4715	-2650	-4057	12212	-2845	-7837	-3052	-715	-2114	-7942	-9607	-281
0.397500	-26	39	85	-61	-108	-36	8	-13	-22	3	-74	-66	-96	-22	-28	-60	-99	32	-88	-36	-107	-33	-100	-72	-65	-6	-102	-14	-76	-72	-151	-76	508	843	-2811	-10068	74	-4629	-2415	-3906	18247	-2727	-7724	-2881	-79	-2037	-7744	-9931	-284
0.398333	-28	38	87	-61	-112	-35	12	-13	-22	5	-74	-66	-102	-19	-31	-60	-104	29	-88	-35	-108	-25	-101	-75	-65	-4	-100	-16	-75	-88	-149	-76	395	1361	-3095	-10118	201	-4555	-2172	-3770	19811	-2600	-7586	-2715	84	-1964	-7496	-10221	-172
0.399167	-26	38	86	-60	-112	-35	12	-16	-19	3	-76	-64	-97	-18	-35	-59	-99	36	-86	-32	-104	-23	-99	-69	-65	-3	-102	-13	-69	-69	-146	-75	540	1872	-3421	-10123	-166	-4459	-1912	-3642	25608	-2464	-7414	-2558	594	-1891	-7191	-10467	-397
0.400000	-24	39	86	-58	-109	-36	17	-12	-12	6	-70	-62	-94	-15	-27	-57	-99	32	-85	-33	-102	-21	-99	-73	-62	0	-100	-13	-68	-69	-146	-76	437	2385	-3801	-10092	-514	-4371	-1645	-3518	32402	-2323	-7210	-2409	1016	-1826	-6832	-10670	16
0.400833	-23	41	88	-57	-105	-33	16	-12	-16	4	-75	-66	-96	-14	-29	-56	-99	32	-84	-33	-107	-21	-98	-67	-66	-1	-102	-15	-73	-69	-146	-73	318	2862	-4220	-10003	-390	-4265	-1357	-3392	32104	-2172	-6975	-2269	1209	-1766	-6425	-10832	-1
0.401667	-26	41	87	-60	-107	-35	15	-15	-19	1	-73	-63	-97	-15	-29	-58	-99	30	-86	-35	-108	-26	-101	-67	-64	-3	-102	-14	-75	-70	-147	-74	209	3307	-4680	-9856	-517	-4146	-1057	-3264	31070	-2013	-6706	-2129	1188	-1711	-5964	-10944	-185
0.402500	-24	40	88	-61	-109	-34	16	-11	-16	6	-79	-64	-97	-16	-29	-57	-98	30	-87	-32	-105	-22	-98	-69	-63	-5	-100	-15	-73	-70	-151	-75	215	3709	-5166	-9641	-715	-4030	-742	-3124	31213	-1842	-6404	-1990	1188	-1660	-5457	-11009	107
0.403333	-42	41	85	-61	-111	-33	13	-17	-17	4	-72	-65	-97	-15	-31	-59	-99	29	-85	-35	-105	-26	-100	-69	-60	0	-99	-1	-74	-70	-147	-74	172	4059	-5670	-9348	-630	-3860	-413	-2968	30499	-1660	-6066	-1852	1157	-1610	-4898	-11029	8
0.404167	-23	43	87	-59	-110	-33	15	-18	-15	6	-70	-67	-98	-21	-29	-58	-90	33	-82	-34	-104	-23	-99	-69	-64	-1	-103	-12	-74	-70	-147	-75	167	4329	-6202	-8981	-601	-3682	-66	-2801	30247	-1469	-5690	-1714	1418	-1567	-4301	-10998	-64
0.405000	-25	43	89	-63	-109	-34	16	-14	-15	8	-69	-62	-97	-15	-25	-60	-97	34	-83	-33	-104	-22	-97	-68	-68	-1	-100	-11	-70	-66	-143	-74	273	4569	-6660	-8538	-680	-3492	294	-2613	29848	-1263	-5281	-1566	1834	-1522	-3667	-10927	10
0.405833	-23	44	91	-59	-103	-33	13	-14	-14	8	-68	-65	-99	-17	-28	-59	-95	35	-83	-30	-105	-22	-99	-67	-62	0	-100	-14	-74	-69	-145	-73	348	4720	-7122	-8023	-839	-3280	672	-2412	29443	-1048	-4846	-1406	1815	-1477	-3011	-10820	2
0.406667	-23	44	88	-58	-110	-33	15	-41	-19	8	-72	-65	-96	-14	-28	-59	-101	34	-84	-30	-104	-23	-102	-68	-63	0	-100	-12	-69	-60	-146	-76	157	4795	-7539	-7425	-794	-3061	1060	-2202	28931	-828	-4373	-1272	1268	-1434	-2323	-10672	32
0.407500	-27	43	87	-57	-111	-32	15	-15	-15	9	-73	-64	-98	-13	-29	-35	-96	36	-83	-32	-101	-21	-99	-65	-61	2	-97	-12	-68	-66	-144	-81	139	4795	-7895	-6765	-639	-2822	1460	-1975	25857	-599	-3868	-1117	1646	-1389	-1618	-10484	-266
0.408333	-24	44	88	-59	-109	-31	16	-14	-16	8	-68	-66	-94	-11	-28	-58	-95	38	-86	-33	-104	-22	-99	-67	-63	-3	-99	-12	-70	-70	-146	-75	9	4711	-8165	-6049	-625	-2579	1866	-1748	19343	-361	-3352	-959	1413	-1344	-907	-10276	197
0.409167	-30	43	95	-60	-110	-33	13	-1	-19	6	-70	-65	-96	-15	-23	-63	-99	33	-85	-32	-103	-25	-102	-69	-64	-3	-100	-12	-68	-73	-148	-76	-156	4560	-8349	-5299	-432	-2326	2271	-1519	15121	-127	-2804	-798	865	-1292	-191	-10035	140
0.410000	-26	41	87	-77	-109	-38	10	-16	-19	6	-72	-65	-96	-14	-31	-58	-98	33	-85	-32	-105	-22	-104	-73	-76	-5	-99	-11	-75	-70	-149	-77	-91	4341	-8423	-4490	-396	-2074	2677	-1274	11835	116	-2237	-623	697	-1234	516	-9762	57
0.410833	-26	41	87	-56	-111	-33	13	-14	-21	8	-73	-65	-98	-13	-25	-58	-103	32	-85	-33	-105	-23	-79	-68	-65	-1	-97	-13	-75	-69	-145	-76	96	4051	-8383	-3669	-400	-1781	3091	-1040	7894	365	-1652	-446	848	-1168	1218	-9479	144
0.411667	-26	43	88	-58	-111	-33	13	-25	-19	4	-72	-66	-96	-13	-28	-58	-100	35	-84	-31	-102	-43	-99	-69	-64	-1	-99	-13	-73	-65	-144	-77	-174	3702	-8212	-2839	-229	-1560	3495	-811	4793	607	-1056	-265	707	-1093	1902	-9169	268
0.412500	-25	40	89	-58	-108	17	15	-12	-16	6	-68	-63	-90	-12	-51	-57	-98	34	-85	-33	-103	-23	-97	-67	-61	0	-97	-11	-73	-66	-144	-76	-155	3296	-7916	-2024	-214	-1307	3892	-589	1932	851	-451	-73	1061	-1008	2558	-8832	-195
0.413333	-23	43	90	-56	-103	-31	13	-12	-18	6	-73	-63	-94	-13	-29	-57	-113	32	-83	-29	-103	-19	-97	-68	-64	0	-117	-12	-73	-67	-146	-76	-73	2848	-7488	-1221	-539	-1061	4277	-376	-671	1093	155	124	2392	-918	3192	-8483	64
0.414167	-24	43	89	-58	-110	-33	12	5	-18	7	-74	-63	-94	-15	-21	-58	-98	34	-84	-32	-110	-24	-99	-69	-60	-1	-97	-10	-75	-70	-148	-87	-50	2363	-6936	-468	-576	-825	4649	-170	-3002	1332	784	327	6668	-816	3797	-8112	269
0.415000	-25	42	88	-53	-113	-34	11	-15	-19	5	-76	-67	-100	-16	-33	-58	-102	32	-86	-30	-108	-25	-100	-73	-67	-4	-103	-15	-73	-75	-148	-80	-21	1845	-6268	243	-628	-590	5017	10	-5120	1565	1403	535	8844	-711	4366	-7729	50
0.415833	-30	38	85	-62	-116	-41	6	-24	-18	2	-76	-69	-101	-19	-36	-61	-102	33	-86	-36	-107	-26	-102	-70	-65	-5	-100	-14	-75	-74	-149	-77	-9	1316	-5488	891	-620	-357	5369	184	-7077	1799	2021	744	6573	-589	4910	-7324	183
0.416667	-34	42	88	-65	-109	-35	10	-15	-16	7	-73	-66	-99	-17	-32	-59	-98	34	-91	-34	-105	-18	-100	-73	-63	1	-100	-14	-73	-48	-148	-76	17	773	-4604	1471	-607	-128	5714	348	-8974	2030	2636	957	5617	-468	5418	-6906	124
0.417500	-27	36	86	-60	-110	-38	10	-8	-23	4	-73	-66	-95	-18	-31	-63	-110	32	-87	-38	-107	-25	-103	-76	-64	-6	-100	-15	-76	-73	-152	-77	71	231	-3612	1974	-711	94	6038	488	-10799	2263	3247	1166	4751	-326	5908	-6466	79
0.418333	-29	40	69	-59	-109	-35	12	-15	-18	5	-72	-66	-97	-16	-31	-65	-100	30	-84	-35	-101	-23	-100	-70	-66	-5	-102	-15	-74	-74	-150	-77	-23	-301	-2614	2393	-868	328	6351	620	-12361	2499	3859	1369	3388	-178	6368	-5994	168
0.419167	-8	41	87	-57	-105	-31	12	-14	-17	4	-72	-64	-99	-15	-28	-57	-98	32	-83	-31	-102	-22	-97	-69	-66	-4	-99	-11	-70	-70	-147	-75	28	-814	-1538	2729	-981	562	6641	724	-13515	2741	4472	1559	2598	-21	6810	-5550	165
0.420000	-23	41	90	-57	-109	-34	13	-12	-16	4	-69	-65	-95	-15	-27	-59	-101	33	-85	-31	-112	-21	-100	-69	-62	-1	-100	-10	-72	-82	-147	-74	-102	-1307	-446	2972	-907	795	6918	816	-14890	2989	5085	1728	1337	139	7234	-5089	230
0.420833	-26	39	89	-58	-108	-33	12	-15	-19	1	-74	-65	-94	-16	-27	-60	-99	57	-83	-32	-104	-19	-98	-73	-63	-3	-101	-12	-70	-67	-149	-75	-199	-1767	649	3136	-650	1036	7197	879	-21639	3250	5689	1875	904	309	7659	-4625	-43
0.421667	-27	41	88	-58	-129	-35	11	-13	-17	6	-73	-66	-94	-16	-29	-58	-101	30	-88	-32	-103	-12	-105	-72	-62	0	-97	-13	-75	-72	-147	-73	-55	-2194	1733	3216	-957	1290	7406	915	-32509	3525	6302	1988	487	493	8062	-4160	226
0.422500	-27	43	87	-59	-111	-31	0	-15	-19	2	-75	-66	-96	-41	-31	-60	-99	33	-88	-33	-102	-24	-99	-69	-63	-7	-101	-11	-73	-69	-147	-77	-47	-2580	2785	3220	-813	1550	7617	919	-32744	3814	6915	2061	-242	690	8477	-3707	200
0.423333	-28	40	82	-63	-111	-36	11	-16	-21	-1	-77	-68	-97	-17	-32	-57	-105	27	-92	-39	-107	-26	-101	-75	-67	-9	-103	-17	-73	-72	-148	-79	-18	-2928	3788	3160	-810	1819	7791	898	-32487	4118	7531	2092	-252	901	8902	-3269	93
0.424167	-24	41	84	-63	-114	-41	8	-22	-23	0	-78	-73	-79	-21	-31	-61	-100	30	-87	-36	-109	-25	-100	-73	-65	-5	-102	-18	-77	-72	-148	-76	66	-3228	4730	3039	-822	2107	7946	839	-32748	4456	8183	2073	-481	1129	9335	-2856	156
0.425000	-25	35	85	-62	-110	-38	13	-15	-21	0	-74	-65	-96	-17	-28	-60	-102	30	-90	-58	-107	-25	-101	-70	-66	0	-100	-14	-73	-94	-147	-77	45	-3459	5595	2868	-636	2403	8060	742	-32725	4813	8794	2005	-1534	1374	9779	-2478	346
0.425833	-27	42	85	-58	-109	-36	12	-16	-21	0	-73	-42	-99	-18	-32	-61	-101	24	-85	-32	-105	-24	-101	-73	-64	0	-99	-14	-76	-72	-149	-77	-15	-3656	6378	2655	692	2711	8130	601	-32735	5190	9428	1867	-2098	1634	10234	-2147	-16
0.426667	-24	44	88	-58	-110	-38	13	-14	-15	3	-72	-64	-98	-15	-29	-56	-99	35	-80	-32	-103	-23	-101	-70	-62	0	-100	-12	-82	-69	-146	-73	-10	-3798	7070	2400	3990	3032	8164	412	-32610	5584	10067	1663	-2137	1920	10705	-1867	47
0.427500	-21	44	91	-55	-108	-32	8	-10	-21	4	-70	-63	-94	-14	-30	-60	-96	38	-83	-31	-100	-22	-97	-70	-59	-1	-97	-11	-72	-66	-146	-42	-56	-3890	7674	2119	6082	3353	8146	183	-21802	5996	10702	1395	-1970	2217	11184	-1657	356
0.428333	-21	71	90	-56	-103	-34	13	-13	-15	6	-70	-64	-95	-17	-31	-57	-95	36	-86	-30	-105	-25	-101	-73	-62	0	-97	-14	-75	-68	-147	-75	-70	-3936	8177	1809	9583	3676	8076	-99	7742	6414	11331	1051	-2068	2539	11667	-1517	7
0.429167	-27	42	87	-60	-111	-36	12	-16	-18	24	-75	-64	-98	-15	-35	-62	-101	32	-87	-33	-107	-23	-101	-73	-65	-5	-99	-9	-74	-62	-147	-77	-21	-3933	8590	1485	17033	4003	7961	-431	18776	6836	11951	639	-3620	2876	12142	-1460	85
0.430000	-23	41	84	-59	-110	-33	11	-18	-22	1	-73	-65	-96	-15	-31	-60	-99	35	-85	-30	-101	-27	-101	-73	-66	-5	-98	-11	-72	-69	-137	-76	-32	-3882	8914	1143	22686	4325	7773	-805	19216	7259	12563	151	-7184	3225	12609	-1488	136
0.430833	-25	41	88	-60	-111	-36	17	-15	-16	0	-73	-66	-94	-15	-31	-62	-102	34	-88	-33	-102	-23	-99	-72	-65	-4	-101	-13	-73	-69	-148	-76	-148	-3794	9150	776	19829	4642	7532	-1223	26086	7666	13124	-389	-7158	3589	13046	-1614	44
0.431667	-30	41	87	-59	-111	-43	11	-16	-22	1	-76	-65	-98	-16	-31	-64	-102	34	-90	-35	-102	-25	-102	-72	-66	-17	-103	-33	-77	-73	-150	-75	-143	-3660	9311	390	5587	4945	7235	-1691	27572	8044	13711	-1002	-5110	3969	13444	-1843	45
0.432500	-30	38	87	-63	-114	-38	11	-17	-19	4	-75	-63	-98	-16	-31	-58	-100	34	-87	-34	-107	-22	-97	-73	-64	-1	-97	-16	-73	-68	-146	-73	18	-3487	9406	-27	4766	5238	6887	-2186	27048	8390	14246	-1666	-5157	4344	13794	-2175	127
0.433333	-22	41	86	-58	-107	-30	15	-13	-16	4	-73	-63	-95	-11	-35	-55	-97	38	-82	-32	-101	-22	-97	-70	-62	-14	-97	-14	-72	-66	-145	-75	8	-3286	9440	-474	11045	5498	6481	-2719	27082	8683	14736	-2396	-5455	4731	14077	-2614	235
0.434167	-26	42	88	-59	-107	-30	16	-8	-18	4	-69	-67	-97	-12	-29	-57	-98	36	-86	-32	-103	-23	-98	-67	-62	0	-101	-12	-75	-72	-144	-73	-120	-3064	9421	-965	9317	5758	6023	-3279	26226	8914	15194	-3179	-5063	5109	14279	-3155	-235
0.435000	-22	51	88	-58	-109	-30	11	-11	-19	2	-73	-65	-99	-13	-27	-58	-100	33	-85	-31	-104	-26	-97	-69	-65	-1	-99	-14	-77	-69	-145	-74	8	-2807	9359	-1503	6715	5950	5520	-3863	21139	9072	15594	-4009	-4851	5478	14380	-3800	-55
0.435833	-24	41	88	-59	-111	-33	10	-18	8	5	-70	-63	-95	-16	-26	-60	-100	35	-84	-32	-107	-26	-99	-69	-64	-1	-99	-13	-74	-69	-146	-72	-77	-2535	9262	-2094	4038	6124	4975	-4454	17708	9136	15942	-4872	-4837	5828	14384	-4533	145
0.436667	-24	42	89	-79	-107	-32	13	-14	-17	4	-70	-66	-99	-14	-29	-59	-100	35	-85	-33	-105	-23	-98	-68	-62	0	-117	-18	-74	-69	-147	-74	-113	-2250	9139	-2751	2833	6264	4404	-5044	15939	9102	16228	-5766	-4117	6147	14279	-5347	-91
0.437500	-22	42	87	-77	-112	-33	10	-14	-19	6	-69	-64	-94	-15	-27	-58	-101	36	-84	-32	-107	-22	-101	-68	-67	0	-100	-13	-75	-68	-144	-73	-173	-1958	8998	-3460	2139	6354	3810	-5640	12864	8947	16444	-6688	-3522	6429	14049	-6240	-12
0.438333	-25	41	88	-58	-110	-28	15	-11	-17	8	-69	-62	-97	-13	-24	-58	-99	38	-85	-30	-103	-18	-96	-85	-64	1	-98	-12	-73	-69	-149	-73	-136	-1664	8847	-4239	732	6395	3216	-6181	9971	8667	16595	-7631	-3106	6671	13699	-7191	131
0.439167	-22	43	118	-55	-108	-28	12	-11	-16	11	-67	-43	-95	-11	-26	-55	-98	41	-82	-28	-102	-17	-96	-68	-53	2	-97	-12	-68	-66	-145	-72	-84	-1381	8688	-5089	-985	6374	2619	-6706	7191	8242	16665	-8594	-2783	6818	13229	-8182	-13
0.440000	-24	42	84	-57	-110	-31	16	-12	-19	7	-69	-63	-95	-14	-15	-60	-100	36	-82	-32	-102	-18	-99	-69	-62	0	-100	-13	-74	-68	-149	-74	-49	-1111	8526	-5971	-2850	6292	2035	-7192	3881	7666	16653	-9571	-2198	6899	12632	-9207	-177
0.440833	-28	40	88	-60	-112	-32	12	-15	-23	6	-73	-64	-93	-14	-25	-63	-99	38	-84	-31	-104	-19	-99	-67	-65	0	-101	-11	-75	-67	-148	-72	-104	-854	8371	-6913	-4041	6147	1479	-7618	647	6935	16557	-10546	-2034	6893	11946	-10235	223
0.441667	-27	41	86	-58	-112	-28	13	-12	-19	5	-70	-62	-98	-12	-27	-58	-107	36	-85	-32	-104	-18	-97	-70	-63	1	-99	-10	-73	-94	-149	-79	-107	-628	8210	-7899	-4740	5931	959	-7982	-2153	6051	16378	-11516	-1955	6779	11152	-11257	55
0.442500	-24	43	115	-57	-111	-31	15	-15	1	8	-72	-68	-99	-13	-25	-58	-100	37	-83	-29	-105	-18	-98	-69	-62	0	-100	-16	-73	-80	-147	-75	-136	-429	8066	-8905	-5603	5640	502	-8268	-4344	5014	16103	-12474	-1334	6565	10277	-12256	72
0.443333	-24	40	87	-60	-108	-33	15	-14	-17	8	-69	-63	-96	-14	-27	-58	-100	36	-86	-33	-102	-18	-97	-58	-63	0	-98	-15	-72	-67	-149	-76	-93	-270	7928	-9912	-6519	5279	110	-8466	-6566	3839	15741	-13405	-1014	6230	9334	-13205	154
0.444167	-26	55	86	-58	-113	-30	13	-16	-16	8	-70	-82	-98	-13	-27	-57	-98	36	-82	-30	-103	-22	-99	-66	-63	2	-99	-13	-79	-67	-149	-72	-83	-149	7803	-10925	-7095	4848	-193	-8568	-8623	2521	15281	-14319	-939	5783	8348	-14085	58
0.445000	-26	44	87	-60	-108	-31	12	-13	-14	10	-70	-60	-96	-11	-27	-53	-118	37	-84	-32	-107	-22	-99	-64	-62	-5	-98	-12	-73	-68	-146	-74	-121	-76	7692	-11856	-7413	4340	-409	-8567	-10551	1091	14729	-15167	-367	5230	7342	-14879	106
0.445833	-27	44	87	-58	-107	-29	18	-11	-17	10	-70	-59	-95	-11	-27	-57	-100	37	-81	-29	-102	-19	-99	-66	-60	1	-98	-10	-72	-65	-149	-77	-83	-49	7595	-12750	-8129	3759	-520	-8455	-12176	-423	14090	-15982	2	4562	6336	-15567	84
0.446667	-24	43	90	-56	-105	-32	16	-9	-18	10	-70	-59	-94	-10	-22	-56	-97	39	-82	-53	-103	-18	-97	-65	-60	2	-96	-4	-70	-63	-145	-70	-96	-79	7511	-13564	-9232	3115	-509	-8236	-13061	-1992	13353	-16718	-158	3804	5356	-16139	185
0.447500	-23	46	91	-55	-107	-32	8	-9	-15	8	-68	-58	-95	-14	-18	-52	-94	38	-81	-30	-100	-19	-95	-64	-62	1	-96	-13	-69	-65	-146	-74	-247	-142	7446	-14275	-10392	2411	-377	-7900	-13910	-3580	12530	-17383	311	2961	4407	-16586	19
0.448333	-21	44	90	-59	-109	-32	13	-16	-16	8	-70	-75	-96	-15	-26	-57	-100	36	-84	-32	-105	-23	-100	-72	-66	-3	-101	-14	-75	-67	-149	-75	-21	-293	7393	-14864	-10439	1651	-127	-7462	-16014	-5142	11621	-17955	1027	2045	3525	-16890	-15
0.449167	-27	38	82	-60	-111	-35	10	-18	-24	2	-75	-62	-101	-15	-31	-60	-102	34	-86	-33	-105	-23	-98	-68	-67	-4	-102	-13	-76	-108	-154	-78	-169	-471	7372	-15305	-9810	854	253	-6913	-17479	-6704	10642	-18421	848	1094	2729	-17043	245
0.450000	-27	41	87	-58	-113	-33	10	-14	-23	6	-74	-61	-98	-14	-25	-55	-104	37	-84	-32	-103	-23	-98	-68	-65	-1	-97	-11	-74	-65	-145	-74	-124	-688	7374	-15603	-8853	21	766	-6257	-16961	-8158	9600	-18772	1231	126	2028	-17039	2
0.450833	-31	39	88	-58	-107	-34	12	-17	-19	5	-73	-62	-110	-13	-26	-59	-102	33	-86	-31	-107	-19	-100	-69	-64	-1	-98	-11	-75	-68	-147	-77	-96	-954	7398	-15737	-7695	-825	1397	-5516	-17628	-9490	8516	-19002	1640	-828	1455	-16888	66
0.451667	-28	38	86	-62	-110	-33	11	-16	-23	3	-75	-61	-99	-12	-28	-57	-101	35	-99	-31	-116	-19	-100	-70	-66	-4	-100	-12	-72	-67	-145	-74	-234	-1249	7453	-15702	-7463	-1695	2133	-4701	-30839	-10661	7378	-19114	1953	-1747	987	-16583	171
0.452500	-24	37	54	-57	-110	-31	13	-12	-16	6	-70	-60	-95	-12	-26	-55	-99	34	-85	-30	-103	-19	-97	-67	-63	1	-100	-10	-72	-64	-145	-72	-334	-1572	7542	-15503	-7375	-2558	2961	-3824	-32725	-11638	6243	-19087	2097	-2612	641	-16121	18
0.453333	-21	45	88	-56	-107	-33	16	-10	-19	6	-75	-61	-108	-11	-26	-56	-98	36	-85	-30	-104	-18	-96	-67	-62	0	-99	-12	-69	-64	-144	-74	-232	-1910	7675	-15144	-7311	-3406	3866	-2900	-31665	-12397	5099	-18932	3109	-3392	413	-15527	-222
0.454167	-24	41	88	-57	-108	-33	15	-11	-25	9	-73	-59	-95	-14	-25	-57	-100	36	-83	-31	-105	-19	-96	-68	-64	1	-95	-10	-72	-61	-148	-70	-269	-2262	7836	-14638	-7158	-4217	4831	-1974	-27021	-12913	3971	-18641	4248	-4074	303	-14810	267
0.455000	-26	44	90	-56	-107	-34	15	-13	-18	9	-73	-61	-101	-16	-25	-55	-96	22	-84	-28	-109	-22	-98	-67	-64	2	-97	-11	-76	-69	-144	-72	-253	-2610	8042	-14001	-7198	-5020	5831	-1029	-8945	-13167	2882	-18232	3860	-4626	300	-13983	64
0.455833	-26	41	86	-61	-110	-31	12	-12	-18	5	-76	-62	-99	-14	-56	-57	-102	30	-86	-32	-105	-23	-100	-69	-66	0	-99	-11	-75	-68	-147	-73	-233	-2956	8282	-13245	-7000	-5770	6849	-111	5789	-13158	1861	-17705	3086	-5043	394	-13066	-98
0.456667	-15	41	87	-60	-110	-33	11	-13	-19	3	-75	-66	-101	-41	-31	-59	-101	34	-87	-32	-110	-24	-102	-72	-78	-1	-100	-15	-78	-74	-151	-76	-182	-3286	8563	-12397	-6588	-6462	7832	765	11103	-12883	916	-17078	3465	-5319	576	-12080	84
0.457500	-30	38	88	-65	-115	-39	10	-32	-22	3	-69	-66	-102	-16	-28	-59	-103	32	-90	-33	-108	-25	-101	-70	-64	-3	-100	-13	-76	-68	-148	-74	-202	-3593	8891	-11468	-6252	-7085	8778	1577	10822	-12346	73	-16348	4932	-5435	831	-11033	-16
0.458333	-30	40	87	-60	-111	-33	13	-16	-17	5	-73	-67	-97	-15	-29	-59	-98	34	-85	-31	-105	-22	-101	-72	-64	0	-97	-12	-76	-73	-147	-73	-309	-3864	9250	-10481	-6158	-7626	9657	2303	10268	-11574	-654	-15537	5936	-5392	1143	-9963	5
0.459167	-24	42	90	-61	-109	-31	16	-13	-16	8	-69	-63	-92	-11	-25	-56	-96	38	-83	-27	-102	-19	-99	-67	-61	1	-99	-10	-72	-68	-143	-70	-395	-4099	9643	-9471	-6071	-8089	10435	2924	10705	-10580	-1262	-14655	7963	-5201	1488	-8886	30
0.460000	-24	39	89	-57	-104	-29	13	-12	-17	6	-72	-61	-97	-13	-27	-60	-97	37	-83	-27	-103	-18	-98	-67	-62	0	-98	-9	-73	-67	-147	-74	-279	-4293	10057	-8503	-5576	-8462	11088	3431	11410	-9392	-1734	-13726	11878	-4872	1858	-7836	-19
0.460833	-24	40	89	-57	-109	-22	15	-13	-16	7	-74	-63	-96	-13	-27	-64	-98	36	-84	-28	-104	-19	-101	-68	-66	0	-98	-10	-74	-68	-144	-70	-360	-4445	10493	-7534	-4968	-8740	11604	3799	12219	-8062	-2068	-12764	13849	-4409	2231	-6832	-114
0.461667	-28	40	91	-60	-108	-31	13	-14	-16	6	-74	-62	-97	-14	-28	-62	-102	41	-84	-30	-102	-17	-101	-67	-61	2	-98	-11	-70	-73	-148	-73	-113	-4556	10947	-6596	-4561	-8923	11960	4031	11869	-6630	-2265	-11774	14992	-3832	2598	-5889	-284
0.462500	-25	43	90	-57	-107	-30	15	-9	-17	5	-73	-63	-95	-15	-25	-58	-99	36	-82	-30	-104	-23	-101	-69	-66	-3	-101	-13	-77	-70	-147	-74	-137	-4671	11407	-5719	-4247	-9001	12149	4119	10876	-5103	-2323	-10772	12370	-3151	2954	-5016	93
0.463333	-26	40	89	-58	-109	-31	15	-14	-17	5	-74	-64	-97	-14	-27	-58	-103	33	-85	-30	-103	-19	-100	-55	-65	1	-102	-13	-69	-70	-144	-75	-164	-4643	11870	-4907	-3902	-8981	12166	4063	9868	-3546	-2210	-9755	9289	-2385	3288	-4238	-48
0.464167	-26	34	86	-62	-109	-30	15	-15	-19	5	-75	-67	-97	-14	-29	-59	-100	35	-83	-32	-104	-21	-99	-91	-64	-3	-102	-12	-73	-69	-146	-65	-64	-4610	12325	-4179	-3576	-8863	12012	3866	8926	-1995	-2053	-8736	6959	-1555	3586	-3565	-76
0.465000	-27	41	85	-59	-110	-31	15	-14	-21	5	-76	-65	-97	-18	-29	-61	-105	33	-87	-33	-108	-22	-100	-70	-64	-4	-104	-12	-77	-70	-147	-76	33	-4538	12751	-3542	-3635	-8653	11691	3529	8036	-472	-1750	-7711	5329	-686	3851	-3011	-26
0.465833	-27	24	85	-60	-112	-31	10	-18	-24	4	-78	-66	-97	-15	-28	-60	-98	35	-86	-31	-103	-21	-98	-68	-64	-3	-100	-13	-70	-69	-144	-73	-103	-4427	13160	-2995	-2967	-8343	11233	3074	7174	976	-1354	-6684	4347	210	4083	-2571	291
0.466667	-25	43	89	-56	-105	-29	17	-13	-13	10	-66	-60	-94	-10	-26	-57	-90	36	-82	-30	-102	-21	-98	-66	-62	1	-97	-9	-69	-68	-141	-72	25	-4286	13523	-2545	-1666	-7952	10620	2537	6070	2320	-882	-5665	2385	1113	4279	-2251	71
0.467500	-22	44	87	-56	-105	-28	18	-36	-17	10	-72	-61	-97	-11	-26	-55	-98	39	-83	-30	-101	-17	-97	-66	-74	-3	-99	-12	-73	-66	-143	-70	151	-4114	13845	-2191	-1347	-7487	9907	1850	4908	3536	-355	-4615	-31	2004	4444	-2053	387
0.468333	-26	43	88	-57	-108	-27	17	-15	-15	8	-51	-62	-94	-8	-30	-57	-99	36	-86	-32	-101	-22	-99	-68	-64	0	-100	-11	-74	-67	-147	-74	220	-3922	14107	-1930	-704	-6964	9113	1117	3964	4604	211	-3560	-2083	2865	4584	-1972	366
0.469167	-25	41	87	-59	-111	-32	23	-15	-18	9	-73	-65	-98	-15	-28	-57	-101	36	-86	-33	-105	-19	-98	-68	-64	-3	-103	-15	-75	-69	-163	-75	125	-3709	14308	-1753	968	-6381	8271	331	3064	5527	797	-2477	-5232	3697	4698	-1993	82
0.470000	-26	43	85	-55	-109	-31	15	-13	-18	9	-72	-63	-92	-13	-27	-58	-98	37	-84	-34	-105	-22	-99	-68	-64	-1	-100	-11	-74	-66	-150	-73	109	-3475	14448	-1655	2226	-5754	7413	-494	2302	6303	1396	-1365	-7624	4483	4803	-2113	43
0.470833	-27	44	89	-55	-111	-33	15	-13	-16	9	-70	-55	-96	-14	-28	-56	-99	37	-83	-33	-104	-19	-101	-66	-64	1	-99	-15	-72	-69	-144	-73	118	-3234	14515	-1629	3555	-5090	6571	-1336	1567	6919	1980	-224	-9060	5204	4889	-2317	-291
0.471667	-24	41	84	-58	-112	-30	12	-13	-16	9	-73	-63	-95	-12	-28	-57	-100	47	-87	-32	-109	-22	-99	-68	-65	-1	-97	-9	-73	-67	-146	-75	86	-2989	14509	-1661	4631	-4415	5776	-2179	815	7391	2542	948	-9951	5861	4968	-2596	-498
0.472500	-23	45	88	-53	-110	-31	13	-13	-17	6	-69	-63	-98	-16	-27	-56	-101	35	-82	-30	-107	-17	-98	-66	-61	0	-99	-34	-76	-66	-149	-72	37	-2739	14426	-1750	4659	-3737	5066	-3014	57	7723	3069	2153	-10765	6445	5049	-2939	-385
0.473333	-23	43	87	-60	-109	-33	15	-12	-19	8	-70	-62	-97	-63	-29	-57	-98	35	-84	-30	-109	-23	-100	-68	-66	0	-100	-13	-74	-68	-148	-74	9	-2493	14267	-1888	4528	-3072	4464	-3830	-958	7923	3553	3387	-10238	6960	5122	-3337	-291
0.474167	-25	41	77	-58	-109	-34	16	-15	-19	6	-74	-64	-98	-15	-30	-59	-102	35	-84	-32	-104	-19	-101	-67	-67	1	-100	-13	-72	-67	-151	-73	-178	-2250	14033	-2064	3551	-2427	4005	-4606	-2157	8017	3996	4657	-9083	7394	5207	-3770	-306
0.475000	-26	41	87	-58	-111	-33	13	-16	-17	5	-69	-62	-98	-11	-25	-55	-102	36	-83	-13	-104	-19	-100	-68	-63	2	-99	-11	-73	-68	-147	-77	-58	-2020	13731	-2267	2503	-1819	3694	-5358	-3746	8012	4384	5944	-8305	7736	5287	-4231	-496
0.475833	-27	42	90	-61	-110	-34	12	-13	-24	7	-73	-66	-98	-14	-31	-62	-100	37	-85	-31	-105	-22	-99	-67	-66	0	-108	-11	-73	-66	-150	-76	-58	-1796	13367	-2499	2127	-1262	3561	-6058	-6119	7922	4720	7211	-7381	7992	5373	-4712	-94
0.476667	-26	40	87	-59	-112	-34	11	-17	-17	8	-69	-65	-95	-14	-31	-59	-101	37	-88	-31	-108	-22	-100	-69	-61	-3	-100	-12	-73	-67	-148	-73	-50	-1592	12934	-2761	1522	-776	3585	-6713	-6614	7766	5001	8468	-6284	8150	5456	-5200	-243
0.477500	-27	42	86	-59	-110	-36	12	-15	-16	7	-72	-63	-98	-15	-33	-61	-99	35	-84	-30	-104	-22	-102	-68	-62	-5	-98	-11	-74	-73	-151	-76	-88	-1401	12454	-3036	708	-369	3804	-7308	-3910	7557	5239	9682	-5042	8208	5540	-5695	-236
0.478333	-26	43	89	-59	-107	-35	13	-31	-17	7	-72	-62	-96	-12	-29	-67	-98	60	-84	-30	-102	-23	-101	-68	-63	-3	-101	-10	-70	-68	-148	-75	-68	-1212	11925	-3332	-159	-50	4171	-7840	-2624	7303	5429	10844	-3839	8162	5627	-6177	-221
0.479167	-23	43	89	-56	-104	-30	18	-12	-12	10	-68	-62	-91	-11	-29	-59	-100	40	-84	-26	-102	-19	-97	-65	-63	0	-100	-9	-72	-67	-146	-73	-162	-1049	11370	-3651	-476	159	4685	-8308	-3716	7015	5576	11919	-3465	8001	5711	-6664	-96
0.480000	-23	42	93	-56	-105	-30	17	-11	-17	9	-70	-59	-93	-11	-25	-57	-97	41	-81	-27	-103	-19	-102	-63	-63	1	-99	-10	-70	-68	-146	-72	-225	-896	10770	-3990	-870	252	5323	-8712	-4507	6694	5683	12875	-2525	7721	5793	-7109	-414
0.480833	-24	43	77	-57	-105	-31	16	-14	-14	6	-72	-62	-94	-13	-26	-61	-99	37	-86	-30	-102	-19	-98	-66	-61	0	-100	13	-70	-67	-147	-74	-266	-764	10154	-4359	-1067	224	6058	-9060	-5177	6346	5761	13695	-2146	7313	5871	-7549	-121
0.481667	-26	42	90	-59	-108	-34	13	-15	-19	5	-76	-64	-95	-12	-27	-61	-100	37	-86	-40	-105	-23	-103	-67	-66	-5	-102	-15	-76	-74	-149	-76	-131	-643	9520	-4754	-1040	60	6857	-9285	-5836	5974	5805	14350	-2137	6779	5946	-7961	-4
0.482500	-28	41	87	-60	-113	-32	-10	-16	-19	4	-75	-66	-95	-15	-31	-59	-100	33	-91	-38	-105	-35	-100	-67	-65	-1	-101	-11	-76	-73	-148	-75	-86	-531	8886	-5176	-2519	-230	7692	-9465	-6094	5581	5831	14837	-1954	6107	6029	-8345	-248
0.483333	-25	40	91	-59	-108	-31	13	-13	-21	5	-73	-66	-97	-10	-29	-59	-99	36	-87	-38	-107	-23	-101	-67	-63	-1	-98	-15	-72	-72	-150	-74	-131	-424	8260	-5622	-4729	-655	8523	-9553	-3500	5165	5829	15124	-436	5325	6109	-8694	-1
0.484167	-25	42	89	-60	-110	-5	13	-14	-17	6	-72	-65	-98	-15	-28	-61	-99	36	-87	-35	-105	-25	-101	-69	-64	-3	-99	-14	-70	-70	-149	-74	116	-326	7639	-6106	-8358	-1203	9314	-9569	3207	4713	5808	15202	3239	4412	6195	-9008	53
0.485000	-30	43	87	-58	-110	-33	15	-13	-17	4	-74	-65	-95	-15	-28	-60	-98	35	-84	-31	-101	-19	-99	-87	-62	-1	-97	-15	-73	-73	-150	-76	471	-228	7043	-6618	-13386	-1871	10020	-9514	6101	4228	5766	15062	4780	3382	6278	-9313	-40
0.485833	-23	40	87	-58	-110	-34	12	-13	-15	6	-75	-63	-97	-13	-24	-58	-97	37	-83	-30	-103	-19	-98	-68	-61	0	-96	-15	-69	-69	-147	-75	423	-134	6463	-7160	-18602	-2644	10663	-9403	2927	3706	5703	14710	4366	2258	6373	-9512	-58
0.486667	-23	44	87	-56	-108	-29	16	-11	-13	4	-57	-62	-93	-14	-25	-57	-98	40	-82	-34	-104	-19	-97	-68	-60	2	-97	-12	-72	-66	-147	-73	315	-27	5909	-7732	-22705	-3509	11151	-9245	-266	3143	5623	14142	5189	1041	6464	-9701	-18
0.487500	-19	46	93	-56	-105	-31	11	-11	-15	7	-68	-59	-91	-11	-24	-57	-96	39	-83	-29	-103	-18	-98	-68	-60	11	-95	-9	-69	-67	-145	-70	150	82	5385	-8317	-19298	-4444	11491	-9065	-5991	2532	5519	13373	4158	-253	6565	-9838	34
0.488333	-25	42	91	-56	-107	-30	19	-11	-18	3	-69	-62	-96	-13	-26	-60	-97	37	-84	-29	-104	-19	-98	-73	-61	0	-98	-14	-72	-70	-149	-79	25	201	4890	-8954	-3874	-5425	11658	-8879	-2609	1884	5393	12409	2188	-1592	6659	-9933	-235
0.489167	-26	41	87	-58	-110	-35	15	-15	-19	4	-73	-66	-97	-15	-27	-61	-100	34	-86	-30	-107	-23	-102	-75	-66	-7	-101	-17	-75	-73	-148	-77	23	331	4430	-9592	14715	-6446	11648	-8714	3082	1152	5246	11253	2311	-2966	6763	-9970	220
0.490000	-27	41	86	-60	-113	-35	12	-15	-21	4	-68	-68	-99	-16	-30	-33	-105	32	-87	-35	-109	-24	-102	-73	-65	-1	-103	-17	-76	-73	-149	-77	-137	476	3999	-10238	11690	-7470	11446	-8576	596	365	5079	9933	1863	-4347	6864	-9964	234
0.490833	-26	37	84	-62	-113	-38	-34	-19	-23	1	-74	-65	-91	-17	-28	-61	-101	34	-85	-33	-108	-24	-101	-74	-65	-3	-100	-15	-74	-69	-147	-74	-279	649	3603	-10884	706	-8493	11063	-8508	113	-495	4898	8457	-854	-5714	6969	-9890	18
0.491667	-27	39	86	-62	-108	-35	12	-14	-17	2	-73	-66	-95	-14	-12	-60	-101	32	-96	-34	-105	-21	-98	-78	-63	0	-99	-16	-69	-70	-147	-77	-375	835	3247	-11538	-1680	-9491	10500	-8549	-2280	-1431	4706	6837	-2994	-7050	7067	-9765	-10
0.492500	-27	42	87	-58	-94	-31	13	-13	-23	4	-73	-63	-96	-13	-28	-58	-101	34	-84	-33	-108	-21	-96	-67	-67	-3	-99	-14	-73	-65	-146	-74	-360	1044	2924	-12176	-3443	-10439	9771	-8635	-2541	-2462	4508	5080	-3384	-8331	7166	-9568	260
0.493333	-27	40	86	-58	-109	-33	13	-14	-18	6	-68	-63	-100	-13	-28	-57	-101	33	-85	-19	-105	-22	-98	-69	-65	0	-98	-13	-72	-68	-144	-74	-324	1267	2631	-12797	-4176	-11338	8890	-8875	-659	-3594	4318	3179	-3200	-9553	7252	-9331	1
0.494167	-26	41	90	-56	-109	-11	12	-13	-19	5	-72	-63	-95	-13	-28	-56	-99	35	-82	-31	-104	-24	-99	-72	-63	-3	-98	-14	-75	-70	-124	-74	-419	1510	2376	-13395	-4876	-12171	7875	-9243	1102	-4840	4128	1143	-2314	-10686	7333	-9022	162
0.495000	-24	41	87	-56	-107	-33	13	-13	-15	8	-70	-63	-94	-13	-27	-58	-97	32	-83	-29	-102	-24	-97	-69	-63	-3	-99	-13	-74	-69	-145	-75	-489	1768	2149	-13965	-5485	-12935	6746	-9774	3178	-6209	3957	-1013	-2877	-11716	7401	-8656	669
0.495833	-25	41	91	-59	-102	-34	13	-23	-18	5	-72	-64	-94	-14	-29	-59	-97	36	-83	-30	-101	-24	-102	-70	-63	-24	-100	-5	-73	-73	-146	-73	-579	2047	1962	-14502	-6254	-13636	5531	-10410	5020	-7691	3813	-3281	-4451	-12637	7461	-8228	258
0.496667	-28	39	88	-56	-110	-35	13	-14	-18	5	-72	-64	-104	-13	-25	-59	-99	32	-83	-34	-104	-24	-99	-69	-64	-1	-100	-12	-73	-69	-143	-73	-447	2329	1803	-15002	-4873	-14253	4257	-11200	3168	-9283	3693	-5647	-4358	-13438	7505	-7747	146
0.497500	-26	56	89	-59	-109	-35	12	-16	-18	18	-72	-67	-97	-16	-30	-62	-99	32	-87	-30	-108	-21	-99	-73	-64	-4	-100	-16	-75	-72	-147	-63	-291	2629	1676	-15467	-2428	-14792	2954	-12122	1387	-10963	3603	-8103	-2588	-14118	7531	-7216	246
0.498333	-23	38	90	-63	-110	-35	11	-13	-17	3	-76	-66	-96	-16	-31	-62	-101	34	-87	-34	-109	-28	-102	-73	-66	-6	-100	-13	-77	-72	-145	-75	-487	2939	1583	-15895	-1078	-15250	1653	-13152	936	-12706	3537	-10638	138	-14667	7545	-6626	171
0.499167	-27	41	92	-62	-109	-35	12	-18	-22	6	-76	-67	-97	-16	-31	-59	-97	33	-83	-53	-104	-23	-99	-69	-61	-1	-98	-13	-73	-70	-143	-72	-561	3250	1522	-16272	610	-15618	385	-14277	4413	-14486	3497	-13225	546	-15088	7537	-6001	-18
0.500000	-25	41	91	-59	-104	-32	17	-14	-17	5	-69	-62	-93	-10	-28	-60	-96	35	-82	-7	-102	-22	-99	-66	-58	0	-96	-10	-67	-68	-145	-70	-515	3564	1494	-16613	1890	-15906	-841	-15477	16852	-16264	3468	-15828	-96	-15379	7514	-5338	-40
0.500833	-15	41	89	-58	-111	-32	13	-18	-15	6	-70	-65	-96	-16	-30	-58	-97	34	-84	-33	-102	-23	-99	-69	-63	-1	-101	-10	-70	-70	-146	-95	-524	3878	1490	-16919	2899	-16095	-1990	-16732	19440	-17992	3444	-18407	-608	-15551	7457	-4656	75
0.501667	-24	42	89	-60	-110	-35	8	-15	-17	5	-73	-64	-98	-13	-14	-61	-99	36	-86	-31	-108	-25	-102	-69	-62	-3	-98	-10	-75	-68	-146	-73	-234	4191	1520	-17182	4575	-16193	-3042	-18007	10721	-19611	3410	-20917	-1211	-15593	7379	-3958	-432
0.502500	-26	42	90	-60	-111	-32	13	-14	-16	7	-73	-66	-99	-14	-31	-61	-100	35	-79	-31	-107	-21	-99	-68	-59	-1	-96	-14	-77	-70	-149	-75	-5	4500	1574	-17424	5399	-16183	-3970	-19262	5844	-21063	3347	-23315	-435	-15516	7272	-3266	-492
0.503333	-26	43	87	-59	-115	-34	13	-15	-16	5	-74	-63	-101	-29	-30	-60	-100	34	-87	-31	-104	-22	-100	-68	-66	-4	-98	-14	-72	-69	-148	-73	0	4806	1656	-17648	6209	-16070	-4764	-20493	-468	-22299	3256	-25557	-1212	-15329	7129	-2593	-368
0.504167	-27	42	69	-57	-109	-30	13	-14	-18	6	-74	-62	-98	-13	-30	-61	-100	37	-85	-31	-103	-22	-98	-67	-65	-3	-97	-13	-72	-70	-147	-76	397	5099	1759	-17804	6832	-15847	-5418	-21663	-20427	-23276	3109	-27597	-1917	-15048	6947	-1969	-538
0.505000	-23	42	87	-57	-108	-30	13	-15	-17	6	-73	-59	-96	-11	-33	-57	-98	34	-87	-30	-104	-40	-100	-70	-65	-4	-96	-13	-70	-69	-146	-72	276	5378	1884	-17950	7445	-15511	-5925	-22779	-32696	-23941	2898	-29387	-2024	-14684	6720	-1419	-410
0.505833	-24	43	92	-58	-107	-32	13	-13	-15	5	-74	-64	-93	-12	-26	-61	-99	34	-84	-27	-102	-19	-99	-68	-60	0	-98	-14	-69	-67	-147	-81	149	5649	2028	-18083	7769	-15063	-6278	-23817	-26775	-24246	2622	-30895	-1586	-14242	6443	-969	-321
0.506667	-23	43	89	-62	-107	-31	11	-14	-15	6	-67	-65	-94	-13	-25	-63	-95	35	-88	-8	-103	-22	-98	-68	-66	-5	-100	-15	-72	-69	-146	-72	91	5906	2189	-18200	8396	-14507	-6484	-24773	-22836	-24172	2266	-31937	-1494	-13751	6123	-648	-296
0.507500	-25	37	89	-60	-110	-32	13	-19	-19	4	-73	-63	-97	-11	-28	-61	-102	33	-85	-30	-99	-18	-97	-67	-60	0	-107	-14	-72	-67	-147	-70	-238	6153	2369	-18298	8414	-13851	-6537	-25638	-22103	-23728	1841	-32385	-981	-13217	5711	-482	38
0.508333	-25	42	86	-59	-111	-31	17	-16	-21	3	-73	-63	-97	-15	-28	-52	-102	35	-87	-31	-104	-18	-99	-68	-67	-3	-102	-13	-73	-72	-148	-82	-459	6377	2556	-18390	8371	-13103	-6456	-26422	-11487	-22894	1333	-32576	-993	-12665	5245	-499	623
0.509167	-26	36	82	-61	-111	-32	11	-13	-19	2	-75	-65	-100	-13	-29	-60	-105	29	-90	-34	-103	-22	-104	-72	-67	-4	-101	-15	-76	-80	-148	-77	-272	6585	2763	-18474	8491	-12284	-6253	-27126	18338	-21667	761	-32664	-1187	-12110	4706	-724	413
0.510000	-25	41	87	-61	-108	-32	12	-13	-16	3	-67	-65	-118	-15	-26	-60	-100	34	-88	-31	-105	-21	-99	-67	-63	-4	-100	-16	-72	-68	-149	-75	-250	6778	2977	-18545	8466	-11410	-5930	-27759	29814	-20104	133	-32703	-1168	-11562	4105	-1168	459
0.510833	-29	42	84	-60	-109	-31	13	-11	-17	4	-74	-78	-98	-14	-26	-59	-101	34	-87	-36	-105	-21	-98	-70	-64	-1	-98	-15	-73	-69	-147	-77	-287	6952	3195	-18607	8384	-10497	-5515	-28325	14086	-18249	-534	-32715	-778	-11045	3425	-1846	417
0.511667	-25	42	85	-59	-109	-32	12	-16	-18	4	-72	-66	-96	-14	-26	-58	-101	34	-84	-31	-103	-24	-97	-67	-64	0	-99	-15	-76	-70	-148	-75	-194	7111	3423	-18666	8409	-9583	-5028	-28837	12944	-16161	-1229	-32566	-598	-10563	2679	-2760	115
0.512500	-11	42	87	-59	-109	-32	16	-12	-18	5	-70	-64	-95	-14	-26	-57	-95	34	-84	-18	-105	-22	-98	-66	-62	-1	-97	-12	-72	-69	-146	-75	-80	7256	3654	-18717	8297	-8696	-4493	-29291	13537	-13912	-1933	-31916	-666	-10124	1861	-3919	35
0.513333	-24	44	87	-58	-108	-30	15	-11	-14	6	-69	-65	-96	-14	-25	-58	-117	35	-81	-29	-103	-22	-97	-67	-60	0	-96	-10	-76	-64	-150	-74	102	7388	3880	-18757	7695	-7864	-3938	-29681	13264	-11570	-2626	-30952	-1187	-9745	987	-5305	-129
0.514167	-25	43	88	-60	-108	-35	13	-12	-17	5	-72	-66	-96	-15	-24	-58	-96	35	-85	-40	-104	-23	-98	-69	-64	0	-100	-12	-72	-84	-149	-75	179	7505	4103	-18796	7144	-7119	-3383	-30069	11103	-9209	-3306	-29755	-4941	-9412	59	-6897	-172
0.515000	-25	43	85	-59	-109	-33	11	-14	-16	8	-73	-68	-100	-19	-29	-63	-99	30	-84	-35	-108	-23	-101	-73	-62	-3	-100	-15	-77	-73	-152	-76	19	7617	4315	-18824	7203	-6490	-2853	-30390	6068	-6929	-3944	-28411	-8679	-9138	-903	-8659	-397
0.515833	-21	36	84	-63	-111	-35	7	-17	-19	2	-76	-69	-99	-17	-29	-60	-100	30	-88	-35	-109	-36	-101	-70	-63	-1	-99	-14	-74	-73	-150	-74	224	7731	4522	-18832	6355	-5990	-2358	-30655	-1483	-4786	-4525	-26943	-6415	-8903	-1891	-10567	-472
0.516667	-26	37	85	-61	-108	-34	12	-10	-22	-3	-74	-64	-98	-16	-30	-62	-85	32	-70	-35	-104	-23	-100	-73	-65	-3	-99	-15	-74	-72	-154	-77	142	7846	4720	-18851	5946	-5638	-1929	-30861	-10959	-2851	-5057	-25402	-5691	-8712	-2906	-12579	-183
0.517500	-27	38	85	-60	-111	-33	10	-16	-17	3	-74	-66	-94	-17	-33	-62	-101	33	-86	-35	-107	-24	-104	-73	-64	-3	-98	-14	-75	-88	-155	-76	198	7968	4901	-18825	5574	-5474	-1578	-30987	-8020	-1185	-5526	-23818	-4852	-8540	-3938	-14664	-350
0.518333	-26	38	84	-58	-109	-27	10	-13	-21	2	-73	-63	-97	-18	-33	-60	-101	34	-85	-33	-105	-24	-98	-70	-64	-1	-98	-12	-74	-69	-151	-57	106	8103	5066	-18801	5145	-5468	-1305	-31007	-2969	167	-5938	-22236	-3572	-8380	-4975	-16763	-266
0.519167	-21	40	86	-55	-105	-33	15	-13	-16	2	-74	-62	-93	-14	-29	-57	-98	43	-83	-31	-102	-21	-98	-68	-72	0	-95	-10	-70	-67	-149	-72	84	8255	5207	-18767	4620	-5630	-1131	-30908	-2450	1170	-6311	-20662	-2518	-8221	-6002	-18809	-101
0.520000	-23	40	87	-53	-107	-35	16	-12	-16	5	-70	-60	-94	-13	-28	-59	-104	35	-85	-30	-104	-21	-97	-68	-65	1	-96	-11	-72	-68	-149	-75	185	8420	5328	-18726	4506	-5953	-1064	-30655	-2296	1808	-6627	-19136	-2327	-8044	-7052	-20768	-148
0.520833	-24	41	89	-52	-117	-35	15	-13	-16	4	-74	-61	-99	-17	-29	-57	-101	35	-84	-31	-107	-22	-98	-72	-63	-1	-100	-14	-73	-63	-147	-73	132	8610	5420	-18676	3900	-6424	-1080	-30228	-2877	2073	-6932	-17664	-2126	-7835	-8077	-22590	-340
0.521667	-26	40	84	-56	-110	-36	13	-14	-16	3	-80	-61	-97	3	-29	-57	-100	32	-87	-32	-102	-10	-98	-69	-64	0	-100	-12	-73	-68	-148	-75	-32	8822	5488	-18618	3260	-7014	-1193	-29599	-5553	1982	-7216	-16262	-1424	-7578	-9095	-24229	131
0.522500	-26	41	86	-7	-107	-35	11	-15	-19	3	-77	-62	-97	-17	-32	-60	-98	34	-72	-34	-105	-34	-99	-68	-63	-3	-108	-14	-74	-73	-147	-75	127	9065	5533	-18561	2984	-7691	-1379	-28752	-8687	1558	-7527	-14933	385	-7267	-10109	-25656	-12
0.523333	-25	38	82	-58	-110	-35	11	-16	-21	2	-76	-65	-92	-16	-33	-62	-101	26	-88	-36	-107	-26	-100	-72	-66	-5	-102	-15	-77	-73	-150	-76	-1	9330	5548	-18509	2637	-8423	-1640	-27677	-11821	846	-7829	-13676	1286	-6888	-11126	-26840	-249
0.524167	-27	38	86	-61	-111	-36	9	-18	-24	-1	-79	-67	-99	-19	-33	-60	-103	30	-68	-34	-108	-25	-100	-72	-65	-5	-104	-14	-75	-73	-148	-78	-254	9629	5549	-18458	2318	-9167	-1943	-26362	-16136	-109	-8189	-12487	1308	-6446	-12122	-27746	-59
0.525000	-25	39	84	-62	-110	-36	12	-14	-17	-9	-75	-67	-96	-17	-48	-59	-100	30	-90	-35	-107	-22	-99	-69	-66	-3	-102	-12	-73	-67	-146	-75	-638	9946	5521	-18419	1921	-9897	-2282	-24812	-19219	-1258	-8592	-11371	1715	-5941	-13123	-28382	-39
0.525833	-27	41	85	-59	-86	-33	16	-14	-15	8	-72	-63	-96	-14	-28	-57	-98	35	-83	-32	-105	-21	-99	-65	-63	0	-101	-12	-73	-70	-146	-68	-1338	10293	5480	-18396	1622	-10574	-2632	-23049	-18469	-2535	-9057	-10333	2199	-5372	-14114	-28733	-91
0.526667	-25	44	88	-58	-108	-32	15	-12	-25	-7	-72	-61	-95	-11	-28	-55	-97	36	-87	-34	-104	-21	-97	-66	-61	0	-100	-13	-72	-68	-142	-73	-1931	10657	5419	-18398	1291	-11164	-2969	-21099	-17629	-3875	-9587	-9361	2635	-4778	-15102	-28820	110
0.527500	-21	43	89	-56	-103	-30	16	-12	-16	7	-67	-64	-93	-13	-27	-56	-96	36	-90	-29	-102	-18	-94	-66	-59	-6	-98	-11	-69	-66	-145	-73	-1889	11040	5360	-18424	700	-11637	-3300	-19004	-17910	-5228	-10185	-8462	3013	-4159	-16102	-28651	329
0.528333	-24	40	90	-57	-109	-34	16	-11	-15	6	-70	-81	-92	-12	-28	-56	-97	37	-87	-33	-104	-22	-97	-66	-62	-1	-98	-12	-74	-67	-144	-77	-1710	11427	5290	-18486	910	-11972	-3581	-16802	-16257	-6540	-10844	-7619	2617	-3514	-17076	-28253	167
0.529167	-28	42	86	-59	-109	-32	11	-15	-18	4	-74	-64	-97	-17	-31	-61	-113	33	-84	-32	-104	-18	-101	-69	-64	-1	-101	-14	-69	-72	-150	-75	-1387	11832	5219	-18577	608	-12154	-3804	-14540	-14666	-7763	-11561	-6841	3767	-2895	-18040	-27650	92
0.530000	-27	42	86	-59	-111	-35	10	-14	-19	6	-72	-105	-100	-13	-29	-59	-100	35	-88	-31	-110	-23	-100	-66	-63	0	-99	-15	-74	-67	-146	-76	-1024	12239	5150	-18712	282	-12171	-3960	-12260	-14197	-8850	-12320	-6144	3679	-2311	-18966	-26871	592
0.530833	-26	41	95	-59	-110	-32	11	-14	-39	2	-72	-66	-98	-16	-30	-60	-102	35	-85	-32	-104	-21	-98	-72	-66	0	-100	-13	-75	-72	-147	-77	-18	12651	5093	-18889	180	-12026	-4044	-10032	-12237	-9767	-13103	-5479	3735	-1791	-19848	-25948	464
0.531667	-29	39	86	-60	-114	-35	10	-15	-27	3	-74	-68	-75	-15	-28	-60	-101	45	-88	-33	-105	-25	-101	-69	-65	-1	-102	-15	-75	-73	-148	-78	897	13060	5034	-19113	263	-11731	-4043	-7906	-10134	-10494	-13903	-4900	3589	-1354	-20651	-24911	535
0.532500	-29	37	76	-60	-110	-36	11	-17	-18	3	-75	-67	-98	-16	-29	-61	-97	37	-86	-31	-102	-21	-95	-68	-61	0	-92	-13	-73	-69	-149	-76	1453	13476	4989	-19385	-125	-11303	-3960	-5935	-8747	-11001	-14693	-4382	3375	-1017	-21365	-23770	499
0.533333	-26	41	87	-58	-109	-32	39	-14	-15	9	-72	-64	-94	-12	-24	-59	-98	35	-81	-28	-104	-21	-97	-68	-62	0	-96	-12	-72	-75	-147	-73	1707	13900	4943	-19708	91	-10768	-3805	-4152	-7480	-11299	-15464	-3931	2814	-804	-21962	-22557	434
0.534167	-25	44	88	-57	-112	-32	16	-16	-16	6	-72	-64	-96	-14	-27	-60	-100	32	-83	-31	-104	-22	-96	-66	-64	2	-102	-13	-76	-68	-145	-75	1957	14326	4895	-20089	-102	-10158	-3584	-2595	-6355	-11378	-16207	-3542	3004	-721	-22413	-21288	153
0.535000	-27	43	86	-58	-107	-33	2	-17	-22	5	-73	-62	-95	-13	-26	-59	-100	34	-84	-33	-105	-21	-97	-72	-67	-1	-98	-13	-75	-64	-145	-77	1876	14765	4835	-20523	-540	-9507	-3311	-1276	-4897	-11270	-16905	-3211	2709	-785	-22698	-19973	457
0.535833	-34	41	88	-57	-108	-32	13	-15	-18	7	-72	-64	-96	-15	-27	-60	-100	37	-81	-31	-104	-19	-98	-69	-63	1	-96	-13	-73	-68	-150	-75	2065	15216	4758	-21008	-429	-8834	-2990	-234	-3486	-10959	-17537	-2943	2161	-988	-22792	-18624	290
0.536667	-24	42	90	-51	-112	-33	13	-16	-19	7	-78	-63	-97	-13	-25	-57	-96	35	-86	-28	-107	-19	-98	-69	-66	-3	-100	-12	-72	-70	-147	-86	2191	15682	4641	-21551	-472	-8190	-2649	532	-2613	-10485	-18106	-2733	1813	-1323	-22693	-17246	86
0.537500	-30	44	85	-57	-110	-31	15	-15	-19	6	-75	-63	-97	-14	-28	-58	-107	32	-86	-53	-107	-23	-98	-69	-66	-3	-99	-13	-75	-70	-148	-76	2149	16191	4470	-22146	-667	-7600	-2297	1025	-1784	-9871	-18602	-2567	1536	-1786	-22397	-15824	254
0.538333	-26	38	86	-59	-107	-30	17	-15	-17	8	-75	-69	-95	-11	-26	-55	-96	34	-84	-32	-104	-21	-97	-67	-62	0	-98	-10	-70	-63	-143	-72	2028	16729	4225	-22784	-748	-7084	-2006	1250	-586	-9144	-19026	-2441	1244	-2354	-21908	-14386	323
0.539167	-28	41	88	-55	-109	-28	17	-13	-28	9	-72	-62	-95	-12	-26	-58	-98	35	-83	-28	-101	-19	-97	-66	-61	3	-96	-11	-72	-70	-146	-73	1854	17310	3881	-23469	-969	-6669	-1762	1225	459	-8325	-19383	-2350	999	-3016	-21257	-12929	242
0.540000	-25	43	88	-56	-109	-30	13	-14	-19	6	-60	-68	-94	-14	-26	-57	-100	35	-84	-31	-103	-22	-97	-72	-64	0	-99	-13	-76	-70	-146	-74	1799	17933	3409	-24190	-947	-6367	-1617	957	1201	-7450	-19691	-2298	974	-3736	-20483	-11476	269
0.540833	-29	38	84	-60	-111	-34	12	-16	-25	5	-76	-64	-96	-15	-28	-60	-100	32	-86	-32	-102	-21	-97	-72	-62	3	-97	-13	-84	-69	-146	-78	1492	18614	2773	-24939	-1051	-6175	-1578	489	1924	-6536	-19938	-2257	968	-4486	-19618	-10020	572
0.541667	-27	43	86	-56	-109	-33	11	-15	-16	4	-74	-70	-96	-15	-27	-56	-100	34	-84	-32	-102	-21	-98	-68	-66	-3	-100	-13	-76	-73	-146	-74	768	19357	1952	-25719	-836	-6096	-1692	-163	2559	-5612	-20143	-2232	141	-5236	-18713	-8589	525
0.542500	-27	41	88	-60	-110	-32	12	-14	-16	29	-72	-65	-118	-15	-28	-57	-100	35	-83	-32	-102	-22	-99	-70	-66	0	-98	-10	-73	-73	-149	-76	662	20181	928	-26510	-778	-6125	-1980	-953	3041	-4699	-20317	-2220	836	-5958	-17823	-7183	103
0.543333	-25	41	88	-41	-107	-33	11	-16	-17	6	-73	-68	-97	-16	-31	-55	-101	32	-84	-17	-107	-24	-99	-70	-64	-1	-98	-14	-78	-73	-146	-73	390	21020	-310	-27296	-904	-6231	-2462	-1861	3389	-3806	-20477	-2212	541	-6625	-17006	-5845	370
0.544167	-24	43	87	-59	-109	-35	13	-14	-15	1	-74	-64	-97	-16	-9	-55	-96	30	-84	-31	-108	-22	-101	-67	-64	0	-98	-12	-72	-69	-146	-75	-15	21932	-1768	-28067	-849	-6404	-3118	-2860	3741	-2946	-20626	-2216	-11	-7198	-16309	-4596	75
0.545000	-26	41	88	-66	-104	-33	13	-14	-17	5	-73	-65	-96	-14	-31	-58	-98	34	-83	-32	-105	-21	-102	-68	-61	-7	-98	-11	-74	-73	-149	-74	-63	22881	-3435	-28815	-983	-6619	-4058	-3938	4020	-2118	-20782	-2231	-53	-7662	-15805	-3473	4
0.545833	-25	43	89	-56	-110	-33	13	-12	-17	6	-70	-64	-95	-14	-29	-58	-98	35	-81	-31	-104	-21	-98	-59	-63	0	-99	-9	-72	-67	-144	-74	-216	23859	-5305	-29523	-956	-6844	-5184	-5058	4092	-1334	-20957	-2261	-125	-7988	-15509	-2504	-18
0.546667	-23	44	93	-55	-105	-32	13	-12	-18	6	-86	-63	-95	-14	-29	-56	-98	38	-82	-28	-102	-17	-97	-57	-59	2	-97	-9	-65	-66	-146	-77	-563	24847	-7364	-30176	-656	-7057	-6526	-6208	4187	-592	-21145	-2317	-612	-8164	-15489	-1724	-9
0.547500	-22	45	91	-55	-105	-32	11	-11	-15	6	-67	-61	-95	-13	-23	-55	-93	35	-82	-32	-101	-21	-97	-68	-60	0	-97	-10	-70	-67	-144	-70	-620	25826	-9571	-30760	-720	-7225	-8077	-7375	4319	115	-21367	-2410	-142	-8179	-15747	-1157	-462
0.548333	-27	43	85	-58	-107	-42	13	-15	-16	3	-73	-65	-96	-17	-31	-61	-101	30	-83	-35	-105	-22	-102	-73	-66	-4	-102	-14	-76	-73	-150	-79	-877	26768	-11879	-31264	-1049	-7333	-9809	-8549	4604	794	-21622	-2557	254	-8032	-16306	-843	-231
0.549167	-28	38	82	-63	-115	-43	7	-19	-23	1	-75	-67	-93	-22	-34	-60	-105	29	-87	-35	-110	-24	-104	-75	-66	-3	-101	-16	-75	-74	-150	-76	-888	27647	-14228	-31668	-983	-7350	-11699	-9709	5676	1462	-21908	-2756	4	-7700	-17138	-784	-161
0.550000	-28	40	105	-63	-110	-33	8	-13	-17	3	-73	-65	-96	-16	-30	-59	-100	33	-86	-34	-105	-22	-101	-69	-64	3	-101	-12	-75	-67	-147	-75	-883	28447	-16568	-31976	-892	-7264	-13720	-10865	6546	2114	-22232	-3033	-80	-7213	-18237	-1009	-541
0.550833	-29	39	86	-62	-110	-39	10	-16	-22	4	-74	-63	-98	-17	-38	-86	-101	34	-88	-35	-107	-23	-103	-73	-68	-7	-103	-13	-76	-70	-149	-75	-888	29138	-18841	-32179	-850	-7062	-15843	-12005	6156	2749	-22594	-3393	298	-6584	-19565	-1500	-386
0.551667	-27	44	85	-59	-107	-33	11	-13	-14	4	-62	-66	-97	-16	-31	-60	-96	30	-90	-35	-105	-23	-101	-67	-60	-5	-101	-15	-73	-72	-149	-74	-752	29693	-20991	-32263	-972	-6735	-18009	-13111	6532	3386	-22985	-3841	327	-5822	-21071	-2257	-394
0.552500	-27	43	87	-58	-107	-33	13	-16	-16	3	-72	-63	-95	-14	-33	-66	-100	34	-86	-33	-104	-19	-102	-69	-66	-3	-103	-13	-70	-70	-148	-75	-785	30119	-22929	-32238	-951	-6287	-20171	-14175	6893	4009	-23427	-4397	522	-4957	-22715	-3254	-441
0.553333	-29	40	87	-61	-111	-33	15	-12	-18	4	-70	-63	-94	-14	-30	-59	-100	35	-88	-33	-99	-21	-98	-66	-62	0	-100	-12	-74	-64	-149	-74	-763	30387	-24594	-32100	-912	-5710	-22283	-15188	5858	4623	-23871	-5061	711	-4024	-24421	-4455	-363
0.554167	-25	40	86	-61	-107	-30	16	-12	-23	0	-70	-63	-94	-14	-27	-59	-102	36	-83	-33	-105	-21	-100	-69	-64	-1	-102	-12	-73	-67	-150	-99	-749	30492	-25920	-31847	-1215	-5013	-24292	-16137	5467	5221	-24366	-5840	816	-3013	-26115	-5810	-263
0.555000	-26	39	86	-62	-105	-35	15	-12	-18	4	-72	-62	-95	-18	-28	-59	-100	33	-86	-33	-107	-21	-102	-70	-63	0	-100	-13	-57	-68	-148	-62	-917	30422	-26873	-31501	-995	-4211	-26152	-17018	5143	5781	-24887	-6724	384	-2004	-27732	-7268	-203
0.555833	-27	41	86	-62	-110	-32	11	-13	-17	4	-79	-63	-99	-14	-29	-58	-100	33	-84	-34	-103	-22	-102	-70	-64	-1	-103	-15	-72	-72	-151	-75	-806	30187	-27404	-31054	-698	-3307	-27819	-17802	4496	6294	-25435	-7709	636	-1010	-29213	-8773	-521
0.556667	-30	40	81	-64	-113	-34	10	-15	-9	2	-74	-66	-100	-21	-32	-61	-103	29	-88	-38	-105	-28	-100	-72	-69	-3	-103	-16	-77	-61	-150	-79	-783	29780	-27487	-30532	-1177	-2316	-29256	-18481	4271	6741	-26004	-8793	830	-67	-30503	-10263	-180
0.557500	-30	37	81	-67	-113	-36	9	-16	-34	-1	-78	-68	-100	-18	-33	-61	-112	29	-88	-36	-109	-24	-100	-70	-68	-4	-103	-17	-75	-72	-148	-78	-871	29229	-27094	-29946	-979	-1255	-30424	-19037	4122	7103	-26580	-9943	494	804	-31553	-11699	-217
0.558333	-28	51	86	-15	-112	-32	12	-16	-19	5	-73	-64	-94	-15	-28	-61	-100	33	-88	-36	-105	-22	-94	-70	-68	0	-101	-14	-69	-68	-148	-75	-781	28539	-26271	-29315	-1005	-161	-31311	-19455	3143	7366	-27151	-11161	597	1576	-32218	-13012	-254
0.559167	-25	42	89	-60	-110	-18	12	-11	-15	8	-73	-65	-97	-14	-28	-59	-96	37	-83	-31	-103	-19	-98	-66	-64	2	-98	-13	-73	-69	-154	-70	-718	27738	-25008	-28668	-1035	956	-31908	-19737	2107	7500	-27724	-12429	681	2210	-32501	-14156	-294
0.560000	-26	43	88	-58	-112	-31	11	-12	-16	9	-73	-61	-95	-11	-26	-56	-99	36	-84	-30	-107	-21	-100	-68	-60	2	-97	-13	-72	-68	-163	-74	-742	26840	-23365	-28024	-890	2060	-32228	-19882	1538	7481	-28265	-13716	290	2692	-32619	-15105	-176
0.560833	-29	41	89	-58	-115	-30	13	-12	-17	7	-70	-63	-95	-14	-28	-59	-100	39	-67	-18	-102	-22	-99	-68	-62	0	-98	-12	-73	-68	-145	-75	-621	25877	-21394	-27408	-754	3137	-32253	-19875	602	7295	-28752	-14999	212	3000	-32617	-15835	-351
0.561667	-29	42	89	-59	-111	-38	-10	-13	-15	8	-73	-63	-96	-13	-27	-58	-98	38	-83	-29	-102	-22	-99	-70	-60	0	-97	-13	-75	-69	-143	-74	-548	24907	-19138	-26841	-1066	4149	-32031	-19725	-439	6932	-29178	-16252	488	3132	-32215	-16322	-196
0.562500	-23	42	88	-60	-104	-31	13	-14	-16	6	-74	-40	-94	-14	-27	-60	-96	35	-86	-38	-102	-21	-99	-69	-60	-1	-97	-13	-72	-69	-148	-74	-515	23843	-16697	-26351	-1099	5072	-31555	-19436	-926	6377	-29511	-17461	380	3076	-31469	-16585	150
0.563333	-27	54	87	-61	-105	-33	12	-16	-16	6	-73	-64	-94	-13	-29	-58	-98	35	-85	-29	-105	-21	-103	-68	-63	0	-96	-13	-72	-67	-147	-74	-499	22815	-14158	-25947	-1099	5884	-30883	-19032	-1110	5627	-29730	-18604	206	2830	-30421	-16622	-69
0.564167	-26	41	88	-58	-109	-31	13	-11	-16	7	-72	-61	-98	-15	-29	-59	-100	42	-85	-32	-105	-21	-98	-66	-62	0	-100	-13	-72	-69	-145	-74	-527	21793	-11620	-25650	-958	6562	-30031	-18520	-2146	4677	-29816	-19668	81	2410	-29139	-16467	52
0.565000	-28	42	87	-59	-110	-31	11	-17	-22	3	-73	-66	-98	-15	-29	-60	-99	34	-86	-32	-108	-22	-99	-68	-67	-4	-102	-15	-75	-79	-149	-76	-540	20792	-9169	-25468	-887	7084	-29045	-17924	-2701	3538	-29749	-20641	-117	1820	-27676	-16157	2
0.565833	-32	38	86	-61	-110	-35	11	-16	-21	6	-74	-65	-95	-14	-26	-59	-98	33	-87	-26	-103	-21	-99	-66	-61	0	-97	-12	-67	-68	-145	-74	-590	19799	-6904	-25400	-963	7443	-27967	-17257	-2356	2230	-29504	-21501	-63	1086	-26087	-15721	-103
0.566667	-26	40	87	-70	-105	-17	16	-13	-16	5	-70	-61	-94	-12	-24	-56	-98	36	-81	-28	-101	-18	-96	-67	-58	1	-97	-9	-68	-67	-144	-73	-430	18803	-4905	-25442	-1165	7597	-26849	-16562	-2080	764	-29071	-22256	168	217	-24442	-15214	-34
0.567500	-23	41	88	-56	-107	-34	16	-13	-16	0	-73	-60	-97	-12	-26	-55	-99	36	-88	-29	-104	-18	-98	-65	-62	2	-97	-11	-72	-68	-146	-74	-328	17767	-3283	-25599	-1230	7554	-25736	-15857	-1826	-844	-28438	-22903	103	-753	-22795	-14678	-3
0.568333	-25	44	82	-58	-107	-31	12	-15	-15	5	-72	-63	-93	-12	-26	-55	-99	49	-84	-31	-104	-19	-98	-68	-68	-1	-101	-13	-74	-70	-146	-74	-430	16679	-2100	-25847	-1154	7301	-24668	-15168	-1463	-2537	-27608	-23457	-924	-1806	-21215	-14165	69
0.569167	-28	39	97	-59	-112	-33	13	-17	-17	17	-51	-64	-99	-13	-29	-57	-102	32	-87	-32	-105	-23	-101	-69	-64	-1	-103	-15	-73	-73	-148	-65	-391	15503	-1424	-26181	-542	6839	-23678	-14520	-1172	-4309	-26570	-23905	-1101	-2906	-19763	-13713	-193
0.570000	-27	41	88	-61	-110	-34	13	-16	-19	2	-76	-64	-97	-15	-28	-58	-99	32	-85	-32	-102	-21	-103	-68	-66	-5	-100	-15	-69	-70	-147	-75	-195	14227	-1270	-26566	-741	6168	-22790	-13916	-936	-6146	-25337	-24271	-211	-4034	-18479	-13363	-77
0.570833	-28	41	86	-60	-105	-35	12	-18	-17	5	-72	-63	-96	-12	-27	-66	-100	33	-87	-34	-107	-22	-103	-67	-63	0	-100	-12	-74	-70	-147	-75	-286	12801	-1670	-26993	-333	5278	-22018	-13382	-700	-7997	-23925	-24565	-479	-5162	-17396	-13117	43
0.571667	-24	40	88	-58	-101	-32	11	-17	-18	-1	-70	-64	-100	-15	-30	-58	-100	36	-86	-28	-104	-19	-103	-68	-63	-1	-99	-13	-75	-69	-147	-76	-208	11182	-2622	-27444	399	4194	-21404	-12930	-520	-9838	-22360	-24786	-126	-6282	-16547	-13036	-152
0.572500	-27	41	87	-55	-112	-38	10	-13	-18	4	-72	-63	-96	-14	-28	-59	-100	33	-86	-29	-108	-23	-99	-66	-65	-3	-98	-12	-72	-64	-147	-75	-126	9348	-4094	-27892	181	2911	-20918	-12573	-400	-11641	-20676	-24960	-10	-7367	-15933	-13098	-33
0.573333	-27	40	87	-57	-108	-32	12	-14	-17	3	-72	-64	-97	-17	-30	-57	-102	33	-88	-29	-105	-22	-101	-59	-64	-5	-102	-18	-77	-70	-150	-78	-213	7293	-6032	-28322	-199	1449	-20566	-12257	-290	-13376	-18909	-25088	-376	-8429	-15564	-13318	209
0.574167	-29	39	84	-60	-111	-38	9	-15	-19	1	-69	-64	-97	-16	-30	-58	-98	33	-85	-30	-107	-23	-101	-68	-61	0	-100	-12	-74	-67	-149	-75	-173	5012	-8359	-28707	254	-174	-20339	-12026	466	-15027	-17079	-25182	-530	-9443	-15404	-13669	11
0.575000	-29	40	86	-60	-110	-36	11	-16	-17	2	-73	-64	-100	-16	-30	-60	-99	33	-85	-29	-109	-22	-100	-69	-66	-1	-102	-16	-74	-72	-158	-77	0	2499	-11005	-29043	146	-1936	-20208	-11851	4302	-16579	-15243	-25244	-31	-10414	-15443	-14144	-174
0.575833	-28	41	86	-59	-112	-32	10	-16	-21	26	-73	-62	-97	-13	-28	-59	-101	32	-68	-30	-103	-22	-102	-70	-66	-3	-99	-13	-73	-69	-147	-76	-133	-230	-13870	-29316	-255	-3839	-20158	-11721	7095	-18008	-13442	-25272	36	-11344	-15638	-14719	260
0.576667	-28	41	86	-58	-111	-32	15	-16	-19	5	-69	-64	-98	-14	-29	-59	-102	33	-86	-26	-104	-25	-99	-69	-64	-4	-98	-11	-63	-70	-149	-78	-146	-3147	-16855	-29521	642	-5849	-20157	-11607	4936	-19303	-11726	-25269	-343	-12247	-15945	-15361	96
0.577500	-29	42	86	-61	-112	-36	-6	-18	-23	5	-72	-68	-100	-15	-40	-60	-100	34	-85	-33	-105	-23	-100	-73	-67	-5	-100	-14	-75	-70	-149	-77	-108	-6212	-19840	-29638	16344	-7946	-20172	-11500	3706	-20466	-10133	-25229	-688	-13125	-16314	-16043	-17
0.578333	-30	40	87	-56	-109	-32	13	-14	-19	5	-69	-63	-95	-12	-27	-60	-86	34	-83	-29	-101	-17	-99	-68	-62	1	-97	-11	-69	-68	-148	-76	-55	-9361	-22747	-29733	29433	-10103	-20176	-11390	3129	-21472	-8692	-25150	-506	-14002	-16698	-16724	73
0.579167	-24	43	89	-58	-108	-29	41	-14	-14	6	-68	-63	-99	-9	-26	-57	-96	38	-80	-29	-103	-18	-96	-67	-62	3	-96	-10	-69	-66	-144	-69	-9	-12545	-25411	-29751	26988	-12288	-20141	-11197	2124	-22346	-7439	-25024	-298	-14875	-17051	-17385	139
0.580000	-28	43	88	-58	-107	-30	16	-11	-16	8	-70	-62	-93	-11	-27	-57	-101	36	-83	-16	-101	-21	-97	-67	-60	2	-94	-11	-69	-65	-145	-74	-30	-15717	-27739	-29731	32412	-14491	-20048	-10979	1536	-23071	-6406	-24845	-287	-15758	-17338	-17995	156
0.580833	-25	43	86	-59	-108	-31	12	-13	-40	5	-74	-65	-94	-12	-23	-57	-99	36	-84	-30	-110	-22	-96	-67	-64	1	-97	-13	-73	-67	-146	-72	23	-18805	-29639	-29683	31434	-16695	-19869	-10690	865	-23660	-5623	-24608	-102	-16666	-17528	-18532	115
0.581667	-30	43	85	-63	-112	-33	13	-10	-19	6	-73	-64	-98	-12	-28	-59	-99	34	-91	-33	-107	-22	-100	-69	-65	-1	-99	-15	-78	-68	-148	-65	32	-21758	-31055	-29626	29439	-18837	-19590	-10328	305	-24107	-5096	-24300	-95	-17575	-17561	-18979	246
0.582500	-30	40	82	-61	-114	-35	9	-18	-22	2	-76	-69	-101	-9	-32	-59	-98	33	-86	-34	-107	-25	-99	-72	-65	0	-97	-16	-76	-69	-147	-74	-122	-24500	-31916	-29573	22839	-20913	-19213	-9878	-145	-24418	-4829	-23918	-620	-18540	-17457	-19324	57
0.583333	-28	40	86	-63	-111	-34	13	-14	-17	6	-73	-66	-94	-13	-29	-59	-104	37	-87	-32	-104	-24	-99	-70	-64	0	-86	-14	-73	-68	-148	-74	89	-26950	-32196	-29542	12780	-22878	-18712	-9357	-582	-24598	-4820	-23452	-146	-19506	-17200	-19563	-58
0.584167	-26	40	86	-62	-108	-32	12	-17	-16	4	-74	-68	-98	-15	-28	-60	-102	35	-84	-33	-105	-24	-98	-72	-65	-1	-98	-14	-75	-72	-151	-76	61	-29045	-31877	-29551	9943	-24709	-18099	-8757	-930	-24645	-5061	-22912	-721	-20481	-16799	-19697	301
0.585000	-29	42	88	-62	-113	-36	12	-14	-18	6	-75	-65	-97	-16	-29	-59	-101	36	-86	-32	-108	-24	-101	-70	-62	1	-99	-13	-68	-68	-150	-74	68	-30734	-30970	-29607	5485	-26377	-17443	-8122	-1251	-24568	-5533	-22293	-655	-21434	-16260	-19733	67
0.585833	-24	43	90	-57	-108	-32	16	-8	-16	6	-73	-63	-96	-16	-48	-58	-96	36	-83	-30	-103	-19	-98	-65	-63	-1	-98	-14	-72	-68	-147	-73	150	-31842	-29505	-29722	1020	-27862	-16694	-7432	-1582	-24378	-6207	-21605	-595	-22356	-15625	-19681	-42
0.586667	-23	43	94	-57	-108	-30	15	-11	-13	6	-72	-62	-92	-12	-27	-56	-97	36	-84	-29	-101	-23	-98	-66	-65	2	-96	-9	-67	-66	-145	-73	179	-32325	-27520	-29903	-2203	-29139	-15911	-6740	-1851	-24074	-7050	-20857	-646	-23221	-14915	-19553	64
0.587500	-23	44	92	-58	-108	-30	18	-21	-14	6	-70	-68	-95	-15	-28	-44	-96	37	-82	-30	-101	-22	-96	-65	-64	0	-96	-7	-69	-65	-149	-74	12	-32531	-25108	-30135	-5603	-30177	-15117	-6063	-2003	-23663	-8028	-20053	-589	-24003	-14173	-19376	36
0.588333	-24	43	89	-58	-109	-31	13	-12	-16	8	-70	-63	-96	-16	-26	-57	-98	38	-84	-30	-104	-22	-99	-69	-66	-8	-98	-12	-70	-67	-150	-73	96	-32600	-22370	-30445	-8267	-30970	-14361	-5444	-2162	-23152	-9100	-19208	329	-24681	-13447	-19162	-208
0.589167	-30	43	85	-59	-112	-32	12	-14	-17	4	-72	-64	-100	-16	-33	-59	-103	33	-86	-34	-105	-23	-101	-69	-65	-4	-102	-14	-72	-62	-153	-76	38	-32101	-19411	-30784	-10751	-31511	-13666	-4879	-2281	-22544	-10223	-18336	353	-25220	-12739	-18925	244
0.590000	-29	39	77	-59	-108	-38	10	-19	-21	2	-77	-66	-100	-19	-33	-59	-100	32	-88	-29	-103	-27	-103	-72	-65	-12	-105	-13	-90	-74	-151	-78	90	-30992	-16344	-31165	-12119	-31795	-13055	-4427	-2316	-21847	-11364	-17453	201	-25601	-12117	-18691	32
0.590833	-27	38	79	-64	-114	-36	10	-15	-31	1	-78	-70	-98	-17	-30	-61	-99	28	-91	-36	-107	-25	-104	-72	-65	-6	-102	-12	-73	-69	-148	-76	55	-29373	-13286	-31555	-12773	-31821	-12561	-4097	-2369	-21071	-12469	-16566	867	-25805	-11625	-18463	-45
0.591667	-27	39	85	-67	-109	-34	18	-16	-19	3	-75	-67	-95	-14	-28	-59	-101	33	-88	-33	-107	-21	-97	-70	-65	-5	-103	-13	-74	-72	-132	-73	27	-27296	-10316	-31950	-13302	-31600	-12225	-3918	-2368	-20238	-13515	-15715	1787	-25827	-11274	-18261	97
0.592500	-29	40	86	-62	-110	-35	8	-16	-18	5	-72	-66	-99	-15	-29	-59	-101	34	-86	-36	-105	-23	-100	-67	-64	-3	-102	-22	-75	-67	-148	-74	101	-24832	-7572	-32342	-13154	-31137	-12050	-3900	-2260	-19360	-14467	-14894	1459	-25662	-11078	-18092	-9
0.593333	-28	39	89	-57	-109	-34	16	-15	-18	4	-72	-65	-96	-14	-29	-58	-99	36	-84	-31	-105	-21	-101	-66	-63	0	-101	-10	-73	-69	-149	-74	105	-22074	-5128	-32571	-13028	-30464	-12052	-4055	-2159	-18457	-15306	-14134	951	-25322	-11062	-17959	-38
0.594167	-26	41	88	-63	-110	-31	13	-12	-16	32	-70	-62	-96	-13	-28	-59	-98	37	-84	-34	-107	-23	-101	-68	-61	-1	-101	-6	-72	-68	-149	-74	115	-19109	-3064	-32691	-13701	-29590	-12235	-4383	-2080	-17537	-16012	-13446	932	-24822	-11221	-17869	-51
0.595000	-29	40	87	-58	-109	-34	15	-12	-19	2	-72	-65	-96	-17	-31	-59	-100	35	-84	-29	-104	-22	-100	-72	-65	0	-100	-11	-75	-69	-145	-77	72	-16029	-1416	-32719	-14423	-28545	-12594	-4889	-2106	-16626	-16569	-12874	833	-24193	-11557	-17823	59
0.595833	-29	38	85	-58	-109	-36	9	-15	-18	4	-91	-66	-96	-14	-27	-58	-98	35	-85	-34	-108	-22	-101	-70	-62	-5	-100	-11	-77	-68	-147	-73	-158	-12936	-217	-32754	-13521	-27358	-13117	-5559	-2065	-15750	-16976	-12345	209	-23450	-12049	-17814	-28
0.596667	-30	39	84	-60	-108	-33	13	-12	-18	5	-70	-62	-96	-15	-27	-62	-100	34	-84	-36	-104	-23	-103	-73	-66	-3	-99	-6	-74	-68	-150	-76	107	-9911	525	-32742	-12344	-26074	-13783	-6369	-1922	-14940	-17233	-11958	578	-22652	-12683	-17839	-307
0.597500	-28	39	88	-60	-117	-36	11	-17	-24	0	-73	-65	-97	-16	-32	-60	-100	33	-86	-34	-108	-27	-103	-70	-65	-4	-101	-13	-75	-73	-147	-78	-3	-7067	828	-32761	-11891	-24732	-14569	-7304	-1813	-14208	-17349	-11690	82	-21822	-13426	-17889	61
0.598333	-24	41	88	-61	-111	-35	11	-14	-19	3	-73	-67	-96	-17	-32	-60	-102	32	-87	-38	-107	-23	-98	-70	-66	-3	-102	-14	-75	-69	-149	-77	56	-4490	721	-32742	-13430	-23377	-15437	-8331	-1715	-13577	-17331	-11545	93	-21010	-14255	-17963	-97
0.599167	-19	40	88	-60	-110	-34	9	-19	-18	-11	-72	-62	-94	-16	-30	-58	-97	38	-83	-32	-105	-22	-99	-66	-62	0	-97	-7	-65	-66	-148	-72	120	-2255	256	-32746	-14990	-22043	-16362	-9425	-1633	-13068	-17203	-11528	107	-20253	-15131	-18049	-5
0.600000	-40	42	89	-58	-107	-31	12	-15	-16	6	-70	-60	-93	-13	-27	-60	-95	36	-96	-35	-101	-19	-97	-66	-60	0	-95	-8	-50	-65	-147	-74	-6	-435	-528	-32560	-14778	-20771	-17316	-10570	-1596	-12706	-16982	-11653	-27	-19595	-16023	-18147	8
0.600833	-25	43	88	-56	-108	-32	11	-13	-23	5	-73	-63	-97	-16	-28	-58	-100	34	-82	-33	-104	-22	-99	-66	-65	0	-98	-10	-75	-70	-147	-73	-142	940	-1550	-32244	-15629	-19588	-18268	-11727	-1498	-12511	-16696	-11937	-495	-19066	-16902	-18248	-49
0.601667	-27	42	88	-61	-110	-29	15	-14	-21	4	-73	-65	-99	-13	-28	-58	-100	34	-87	-34	-104	-23	-99	-68	-65	-3	-97	8	-73	-67	-146	-74	-18	1837	-2784	-31851	-17443	-18530	-19179	-12868	-1373	-12488	-16359	-12330	-19	-18693	-17732	-18349	-357
0.602500	-26	43	72	-58	-108	-32	11	-13	-18	5	-74	-66	-94	-17	-29	-59	-99	33	-83	-31	-100	-24	-99	-68	-63	0	-98	-11	-76	-73	-151	-75	-16	2260	-4135	-31400	-18132	-17625	-20025	-13956	-1302	-12649	-16004	-12879	-26	-18486	-18499	-18445	171
0.603333	-27	43	88	-62	-108	-34	12	-13	-14	7	-74	-69	-93	-18	-27	-59	-98	36	-88	-35	-105	-23	-98	-67	-62	0	-100	-11	-72	-67	-149	-73	26	2218	-5562	-30936	-19170	-16886	-20763	-14977	-1207	-13001	-15642	-13562	1283	-18461	-19175	-18534	286
0.604167	-26	41	90	-58	-109	-32	13	-14	-17	7	-73	-64	-126	-18	-30	-60	-101	34	-82	-32	-105	-22	-99	-69	-64	0	-98	-12	-77	-68	-150	-73	-29	1752	-7011	-30469	-20766	-16324	-21427	-15912	-1066	-13541	-15294	-14379	3794	-18623	-19744	-18618	57
0.605000	-25	44	91	-57	-113	-32	10	-12	-16	8	-69	-63	-95	-14	-29	-59	-98	30	-82	-33	-103	-23	-102	-67	-62	1	-94	-9	-72	-67	-146	-70	-48	923	-8446	-30025	-20236	-15942	-21954	-16745	-783	-14261	-14975	-15316	4226	-18952	-20198	-18694	75
0.605833	-26	45	89	-57	-108	-30	10	-11	-16	33	-72	-64	-94	-15	-29	-59	-100	35	-84	-29	-101	-21	-100	-67	-66	0	-97	-11	-72	-66	-167	-76	-22	-213	-9827	-29621	-19065	-15740	-22349	-17463	-462	-15141	-14699	-16353	3551	-19435	-20540	-18767	69
0.606667	-24	43	89	-57	-109	-30	10	-12	-16	8	-72	-64	-96	-15	-30	-60	-99	36	-83	-30	-105	-23	-100	-70	-63	11	-96	-9	-74	-65	-146	-70	-32	-1585	-11162	-29278	-18423	-15721	-22614	-18059	-325	-16174	-14479	-17481	2992	-20047	-20767	-18836	80
0.607500	-27	43	87	-62	-98	-33	12	-14	-16	6	-73	-68	-118	-16	-31	-61	-97	33	-83	-31	-105	-18	-97	-66	-62	0	-101	-11	-68	-65	-146	-83	-42	-3101	-12415	-29006	-16415	-15861	-22727	-18518	235	-17327	-14310	-18670	3270	-20765	-20887	-18904	51
0.608333	-26	40	88	-55	-110	-31	13	-15	-18	5	-74	-63	-97	-14	-29	-63	-99	34	-84	-31	-103	-19	-87	-69	-65	-5	-100	-14	-73	-67	-148	-74	-36	-4664	-13584	-28820	-14236	-16153	-22723	-18858	586	-18571	-14206	-19916	4050	-21552	-20923	-18969	111
0.609167	-25	40	86	-57	-113	-32	12	-15	-17	4	-76	-65	-93	-14	-30	-64	-100	32	-86	-31	-104	-22	-100	-70	-65	-5	-101	-13	-73	-65	-147	-73	-238	-6200	-14679	-28735	-12518	-16561	-22585	-19075	345	-19879	-14153	-21178	2599	-22363	-20872	-19031	66
0.610000	-27	40	89	-58	-109	-31	12	-13	-19	4	-75	-63	-96	-15	-32	-60	-98	35	-85	-29	-102	-23	-102	-74	-66	-5	-103	-14	-73	-67	-147	-75	-163	-7632	-15668	-28729	-10538	-17081	-22322	-19176	253	-21220	-14153	-22429	2393	-23171	-20762	-19091	-277
0.610833	-28	41	89	-58	-111	-31	10	-13	-19	5	-75	-63	-94	-16	-34	-62	-99	33	-85	-33	-108	-19	-99	-67	-64	-4	-100	-14	-75	-67	-149	-73	-132	-8901	-16610	-28827	-8463	-17690	-21940	-19181	-47	-22562	-14198	-23658	2784	-23940	-20611	-19156	150
0.611667	-25	33	87	-59	-111	-32	11	-13	-19	5	-75	-64	-99	-15	-29	-60	-97	34	-82	-31	-104	-13	-96	-68	-68	-3	-98	-14	-76	-67	-144	-76	-68	-9955	-17494	-29007	-6205	-18371	-21449	-19109	-85	-23874	-14272	-24818	2820	-24645	-20435	-19215	16
0.612500	-27	39	87	-57	-112	-29	15	-7	-17	5	-69	-73	-97	-14	-27	-57	-100	34	-85	-33	-108	-21	-98	-68	-53	-3	-98	-12	-72	-79	-146	-74	41	-10755	-18336	-29272	-4139	-19098	-20849	-18976	35	-25093	-14379	-25898	2031	-25257	-20250	-19270	-11
0.613333	-24	42	90	-56	-108	-30	17	-9	-14	7	-69	-59	-97	-15	-27	-57	-98	38	-83	-32	-99	-13	-98	-68	-61	0	-98	-11	-75	-66	-146	-73	34	-11256	-19132	-29613	-2269	-19858	-20145	-18814	-101	-26211	-14498	-26850	1877	-25766	-20065	-19323	8
0.614167	-22	50	90	-57	-110	-33	16	-10	-14	10	-70	-65	-95	-13	-27	-56	-98	38	-87	-31	-100	-21	-100	-66	-62	-3	-97	-12	-73	-66	-145	-74	-138	-11464	-19889	-29974	-561	-20648	-19343	-18657	-69	-27199	-14617	-27715	1429	-26154	-19891	-19369	190
0.615000	-29	45	91	-56	-108	-32	12	-12	-19	6	-73	-65	-98	-18	-33	-34	-100	36	-85	-31	-108	-25	-103	-70	-69	-1	-98	-14	-76	-73	-149	-75	-72	-11377	-20613	-30424	785	-21452	-18422	-18522	-66	-28037	-14730	-28410	819	-26418	-19732	-19403	-131
0.615833	-28	40	88	-59	-116	-35	8	-16	-21	2	-75	-69	-97	-16	-29	-61	-104	35	-86	-32	-109	-24	-101	-69	-64	-3	-100	-12	-73	-50	-145	-75	-48	-11015	-21294	-30864	2142	-22263	-17386	-18441	-142	-28692	-14818	-28949	354	-26554	-19592	-19420	96
0.616667	-26	39	87	-57	-112	-32	12	-15	-19	6	-73	-64	-99	-14	-28	-59	-105	35	-65	-32	-103	-23	-100	-68	-65	0	-94	-10	-73	-70	-147	-75	-115	-10402	-21929	-31311	3573	-23073	-16230	-18445	-189	-29163	-14876	-29323	-357	-26581	-19471	-19426	321
0.617500	-29	40	88	-57	-120	-36	10	-16	-17	4	-73	-67	-99	-15	-29	-59	-102	35	-86	-33	-110	-25	-102	-70	-66	-4	-100	-14	-78	-70	-149	-75	-135	-9587	-22513	-31737	4987	-23887	-14946	-18561	-207	-29443	-14902	-29529	-1101	-26506	-19359	-19414	77
0.618333	-26	39	88	-58	-109	-33	13	-13	-18	6	-72	-63	-88	-15	-29	-60	-100	37	-84	-29	-107	-23	-99	-70	-62	0	-97	-12	-75	-69	-146	-76	-134	-8613	-23014	-32145	6186	-24687	-13515	-18800	-228	-29527	-14876	-29574	-1660	-26344	-19249	-19389	194
0.619167	-24	45	91	-51	-97	-31	16	-11	-16	8	-72	-59	-96	-12	-26	-56	-97	39	-81	-29	-104	-22	-96	-67	-64	1	-97	-7	-70	-67	-143	-70	-79	-7532	-23430	-32483	7233	-25479	-11935	-19175	-232	-29438	-14803	-29464	-2102	-26116	-19136	-19347	173
0.620000	-25	44	90	-56	-105	-30	17	-11	-15	9	-70	-63	-94	-12	-26	-55	-96	35	-85	-36	-101	-22	-97	-66	-64	0	-119	-7	-67	-68	-143	-72	-79	-6412	-23748	-32637	7750	-26242	-10185	-19705	-235	-29183	-14676	-29209	-2381	-25850	-19011	-19303	107
0.620833	-23	43	92	-57	-110	-33	15	-12	-15	5	-73	-63	-95	-15	-27	-57	-97	39	-84	-29	-102	-23	-94	-68	-63	0	-100	-10	-72	-68	-143	-75	-168	-5287	-23945	-32712	8727	-26987	-8246	-20381	-332	-28788	-14478	-28829	-2606	-25565	-18858	-19250	139
0.621667	-23	42	90	-49	-108	-36	17	-13	-17	8	-72	-64	-96	-14	-26	-58	-98	63	-84	-32	-95	-23	-97	-67	-63	0	-79	-12	-72	-66	-146	-70	-50	-4206	-24015	-32736	10126	-27697	-6113	-21199	-437	-28253	-14265	-28340	-2588	-25282	-18666	-19202	112
0.622500	-27	41	89	-57	-110	-33	13	-13	-28	6	-74	-65	-95	-15	-27	-59	-102	37	-84	-31	-105	-23	-96	-67	-63	-1	-103	-13	-73	-70	-148	-75	-188	-3203	-23931	-32747	10615	-28356	-3773	-22148	-442	-27673	-13982	-27769	-3350	-25019	-18429	-19164	86
0.623333	-28	39	84	-60	-112	-38	12	-16	-19	6	-61	-67	-102	-16	-32	-62	-103	33	-95	-35	-109	-12	-100	-72	-66	-5	-102	-14	-77	-73	-148	-78	-171	-2323	-23701	-32762	9889	-28947	-1228	-23205	-463	-27020	-13654	-27125	-3151	-24793	-18135	-19144	-166
0.624167	-30	35	84	-60	-112	-39	11	-21	-22	4	-75	-70	-99	-18	-32	-60	-100	35	-86	-32	-105	-25	-101	-70	-66	-3	-101	-3	-75	-74	-148	-79	-35	-1583	-23303	-32767	9843	-29462	1453	-24335	-510	-26340	-13279	-26441	-2531	-24615	-17788	-19134	199
0.625000	-30	38	86	-59	-112	-38	11	-15	-16	5	-74	-66	-97	-19	-29	-58	-101	38	-84	-33	-108	-28	-100	-69	-63	0	-102	-14	-75	-72	-146	-75	-46	-997	-22760	-32763	11099	-29891	4293	-25531	-586	-25669	-12868	-25735	-2857	-24493	-17373	-19158	122
0.625833	-23	41	88	-60	-115	-34	13	-14	-16	6	-72	-64	-97	-8	-32	-58	-97	36	-83	-28	-104	-21	-99	-68	-62	1	-100	-13	-72	-67	-150	-74	-34	-567	-22068	-32743	10444	-30215	7217	-26743	-666	-25045	-12429	-25029	-2732	-24434	-16910	-19214	11
0.626667	-26	39	87	-58	-110	-34	12	-13	-13	5	-72	-63	-94	-14	-28	-56	-98	36	-84	-28	-104	-19	-98	-63	-62	1	-97	-10	-68	-68	-145	-73	-31	-296	-21232	-32621	9926	-30438	10157	-27934	-693	-24488	-11968	-24344	-2590	-24435	-16381	-19298	21
0.627500	-24	41	93	-55	-105	-32	16	-14	-22	6	-70	-62	-95	-15	-29	-57	-96	36	-84	-29	-101	-19	-96	-66	-61	2	-98	-21	-70	-68	-149	-74	-36	-168	-20275	-32365	9746	-30542	13041	-29080	-679	-24021	-11490	-23691	-3113	-24503	-15817	-19417	189
0.628333	-23	41	86	-57	-109	-35	11	-13	-15	7	-70	-56	-95	-14	-30	-59	-99	37	-84	-30	-105	-24	-100	-74	-63	0	-100	-13	-73	-69	-148	-77	-24	-166	-19218	-32093	8446	-30543	15774	-30141	-665	-23653	-11005	-23079	-2962	-24627	-15212	-19570	-136
0.629167	-26	40	70	-59	-109	-38	12	-15	-17	6	-74	-65	-99	-17	-32	-62	-102	33	-84	-34	-107	-23	-99	-69	-63	-1	-103	-18	-74	-70	-148	-77	-120	-270	-18076	-31738	7527	-30420	18284	-31087	-632	-23400	-10508	-22514	-2131	-24799	-14585	-19747	-55
0.630000	-26	41	85	-60	-108	-35	10	-18	-19	3	-74	-65	-98	-17	-35	-62	-100	34	-83	-31	-102	-22	-95	-72	-64	-3	-101	-14	-70	-68	-149	-76	-213	-447	-16873	-31411	7033	-30193	20473	-31903	-587	-23257	-10014	-22002	-2175	-25004	-13946	-19944	125
0.630833	-28	38	82	-59	-104	-38	12	-8	-16	5	-73	-65	-99	-19	-31	-21	-97	34	-86	-35	-103	-22	-100	-70	-62	0	-101	-17	-70	-69	-162	-79	-159	-685	-15640	-31085	6814	-29849	22250	-32375	-546	-23220	-9534	-21546	-2249	-25239	-13315	-20152	-160
0.631667	-22	37	82	-59	-108	-36	10	-19	-22	0	-76	-67	-98	-21	-32	-64	-101	30	-91	-36	-108	-25	-113	-74	-65	-5	-104	-16	-76	-74	-152	-80	-93	-949	-14386	-30773	6154	-29423	23523	-32578	-516	-23289	-9068	-21146	-1292	-25494	-12710	-20372	-108
0.632500	-30	37	82	-63	-109	-39	10	-18	-24	1	-75	-67	-98	-19	-32	-63	-103	32	-88	-33	-108	-22	-99	-69	-66	1	-99	-15	-73	-69	-148	-78	-76	-1205	-13149	-30499	5377	-28922	24243	-32643	-465	-23433	-8616	-20782	-971	-25750	-12127	-20585	-162
0.633333	-26	41	86	-60	-109	-32	15	-14	-18	4	-76	-64	-101	-17	-28	-59	-96	35	-87	-33	-104	-14	-98	-70	-63	-4	-99	-13	-72	-67	-147	-75	-110	-1479	-11946	-30255	4174	-28362	24359	-32695	-377	-23644	-8194	-20471	-1493	-26002	-11600	-20794	-235
0.634167	-30	40	84	-59	-109	-34	13	-16	-19	6	-73	-65	-96	-16	-30	-62	-99	33	-86	-35	-107	-19	-101	-68	-59	-3	-100	-13	-74	-72	-146	-77	-50	-1703	-10808	-30066	2848	-27768	23847	-32695	-289	-23895	-7812	-20191	-1419	-26238	-11139	-20976	-179
0.635000	-27	43	85	-59	-111	-35	12	-15	-17	4	-74	-68	-98	-27	-30	-62	-96	34	-84	-38	-105	-24	-99	-69	-61	-1	-100	-16	-72	-72	-146	-76	126	-1883	-9757	-29918	2450	-27159	22705	-32694	-147	-24157	-7480	-19937	-957	-26447	-10751	-21140	-187
0.635833	-27	40	85	-60	-110	-33	13	-38	-17	3	-75	-65	-100	-17	-30	-61	-99	32	-87	-36	-107	-23	-99	-69	-64	-10	-99	-12	-74	-70	-147	-83	131	-2013	-8790	-29822	2042	-26558	20966	-32698	309	-24403	-7199	-19720	-1336	-26625	-10447	-21274	-143
0.636667	-25	44	87	-61	-110	-34	13	-15	-18	3	-74	-67	-101	-17	-30	-61	-98	34	-87	-61	-104	-22	-99	-72	-66	-5	-100	-16	-74	-73	-148	-75	-4	-2089	-7934	-29767	1691	-25981	18709	-32583	504	-24614	-6985	-19517	-1838	-26763	-10235	-21372	-497
0.637500	-26	41	88	-62	-110	-38	6	-16	-17	1	-87	-67	-97	-17	-30	-61	-101	30	-86	-38	-109	-24	-102	-69	-76	-9	-101	-14	-58	-70	-147	-77	68	-2105	-7186	-29755	1372	-25455	15987	-32172	112	-24758	-6837	-19326	-1155	-26848	-10104	-21439	-282
0.638333	-29	43	89	-59	-109	-33	16	-17	-17	34	-70	-63	-97	-14	-32	-61	-98	35	-85	-30	-104	-19	-100	-67	-64	0	-99	-12	-70	-70	-149	-75	92	-2060	-6555	-29762	992	-24979	12911	-31597	-108	-24832	-6765	-19143	-1594	-26894	-10075	-21465	-52
0.639167	-21	45	89	-57	-109	-32	13	-13	-13	7	-70	-60	-93	-15	-28	-57	-96	37	-83	-32	-103	-22	-102	-68	-60	-1	-97	-8	-68	-69	-145	-72	215	-1973	-6045	-29812	735	-24577	9580	-30915	-219	-24811	-6767	-18974	-1452	-26888	-10137	-21456	-267
0.640000	-24	44	88	-58	-107	-31	15	-16	-16	6	-73	-64	-99	-18	-30	-63	-101	35	-88	-33	-105	-21	-100	-73	-62	-4	-101	-13	-72	-69	-147	-77	35	-1841	-5651	-29876	674	-24250	6100	-30156	-264	-24693	-6860	-18816	-1340	-26833	-10296	-21419	-462
0.640833	-27	64	90	-62	-111	-36	10	-19	-18	5	-75	-64	-93	-18	-29	-61	-100	34	-86	-32	-105	-22	-102	-73	-60	-3	-99	-12	-72	-68	-144	-64	-110	-1676	-5364	-29936	537	-24000	2586	-29342	-208	-24468	-7034	-18669	-1623	-26723	-10530	-21343	-444
0.641667	-29	45	89	-58	-111	-31	15	-15	-16	3	-72	-64	-96	-14	-30	-62	-101	27	-85	-32	-102	-22	-101	-70	-63	-7	-99	-12	-75	-73	-145	-75	-36	-1488	-5174	-29984	329	-23826	-807	-28500	-158	-24138	-7284	-18539	-1728	-26574	-10844	-21239	-408
0.642500	-27	54	90	-59	-110	-35	13	-9	-18	4	-72	-63	-98	-16	-30	-59	-101	34	-86	-33	-104	-24	-79	-70	-66	-5	-101	-14	-78	-69	-145	-75	58	-1282	-5074	-30024	145	-23717	-4012	-27640	-76	-23723	-7617	-18429	-1077	-26351	-11228	-21111	-523
0.643333	-26	41	87	-59	-107	-32	15	-14	-6	1	-69	-64	-94	-17	-31	-67	-102	33	-104	-32	-102	-23	-100	-74	-63	-1	-100	-12	-73	-70	-145	-75	-13	-1079	-5043	-30037	41	-23658	-6881	-26781	45	-23219	-8014	-18342	-1182	-26090	-11672	-20958	-92
0.644167	-22	42	91	-59	-108	-31	15	-15	-19	3	-74	-64	-96	-17	-30	-60	-100	33	-85	-31	-104	-23	-102	-72	-63	-3	-101	-13	-84	-68	-146	-72	-40	-870	-5067	-30009	-87	-23665	-9362	-25941	139	-22655	-8476	-18288	-1229	-25782	-12173	-20786	-343
0.645000	-26	41	88	-60	-108	-31	17	-14	-13	6	-72	-64	-94	-12	-30	-58	-101	36	-90	-29	-103	-22	-99	-67	-61	-4	-99	-10	-69	-69	-145	-72	-49	-678	-5142	-29941	-35	-23690	-11426	-25119	227	-22039	-8985	-18256	-1050	-25434	-12707	-20612	-319
0.645833	-26	30	90	-56	-110	-13	17	-13	-14	5	-70	-67	-93	-12	-30	-53	-97	37	-82	-28	-101	-22	-98	-67	-63	0	-102	-11	-70	-44	-144	-70	1	-500	-5253	-29828	312	-23728	-13040	-24333	317	-21404	-9529	-18272	-890	-25050	-13264	-20392	-79
0.646667	-25	44	90	-58	-105	-29	17	-9	-13	9	-68	-63	-94	-18	-27	-63	-96	38	-85	-32	-102	-18	-112	-66	-60	1	-99	-10	-66	-66	-141	-69	-228	-345	-5346	-29676	217	-23767	-14188	-23591	390	-20769	-10097	-18319	-747	-24633	-13834	-20175	-143
0.647500	-19	55	90	-55	-107	-30	16	-10	-17	26	-69	-64	-93	-13	-26	-57	-96	36	-82	-29	-102	-21	-97	-68	-62	1	-98	-11	-70	-67	-149	-69	-259	-215	-5449	-29478	-80	-23794	-14902	-22902	437	-20155	-10673	-18412	-515	-24191	-14410	-19940	5
0.648333	-24	39	89	-60	-108	-31	15	-14	-17	12	-69	-64	-98	-18	-31	-60	-102	33	-86	-36	-108	-25	-101	-68	-65	-3	-104	-15	-74	-73	-149	-74	-21	-112	-5544	-29236	-92	-23791	-15195	-22272	442	-19580	-11251	-18551	-310	-23725	-14983	-19693	202
0.649167	-29	38	88	-62	-113	-36	11	-17	-23	3	-78	-69	-101	-21	-31	-62	-100	29	-87	-34	-105	-23	-97	-67	-64	-4	-103	-16	-74	-74	-148	-74	-125	-36	-5602	-28962	-219	-23740	-15115	-21700	467	-19053	-11799	-18726	-293	-23240	-15526	-19433	231
0.650000	-29	40	85	-58	-111	-34	10	-17	-18	3	-73	-80	-98	-18	-28	-58	-98	33	-84	-35	-105	-27	-103	-68	-64	0	-105	-13	-73	-72	-146	-73	-313	17	-5620	-28654	-253	-23643	-14722	-21181	460	-18598	-12313	-18937	-724	-22742	-16039	-19166	-69
0.650833	-26	40	92	-60	-110	-28	12	-15	-18	4	-74	-65	-91	-21	-31	-60	-102	33	-86	-33	-107	-21	-99	-70	-65	-1	-101	-15	-75	-68	-150	-75	-51	41	-5589	-28322	-316	-23503	-14082	-20734	412	-18222	-12786	-19181	282	-22249	-16510	-18859	-9
0.651667	-31	40	88	-60	-113	-34	11	-14	-17	6	-73	-66	-98	-18	-33	-62	-99	32	-85	-35	-99	-22	-103	-62	-64	-3	-100	-14	-76	-74	-150	-74	-245	50	-5511	-27969	-317	-23279	-13281	-20357	390	-17938	-13199	-19448	-172	-21758	-16935	-18551	336
0.652500	-25	42	89	-59	-115	-33	15	-15	-14	7	-70	-66	-95	-16	-29	-60	-97	35	-84	-34	-102	-22	-97	-68	-64	-4	-101	-14	-73	-72	-149	-75	-268	36	-5372	-27607	-264	-23015	-12378	-20043	344	-17740	-13550	-19739	-165	-21275	-17285	-18229	64
0.653333	-24	43	88	-57	-109	-34	13	-15	-15	9	-67	-64	-101	-16	-28	-58	-98	36	-79	-33	-104	-22	-101	-69	-64	-3	-99	-14	-70	-69	-149	-75	-221	3	-5184	-27241	-327	-22701	-11490	-19803	292	-17635	-13846	-20040	-145	-20812	-17591	-17893	165
0.654167	-25	43	88	-53	-110	-31	16	-13	-16	6	-70	-64	-96	-16	-29	-63	-98	35	-83	-35	-105	-21	-99	-64	-62	-1	-101	-13	-73	-68	-150	-60	-31	-48	-4933	-26881	-358	-22353	-10547	-19630	239	-17611	-14042	-20348	-305	-20375	-17821	-17550	193
0.655000	-24	41	88	-58	-107	-33	12	-16	-18	7	-72	-63	-113	-15	-26	-60	-100	36	-85	-33	-104	-19	-100	-67	-64	-5	-100	-13	-73	-70	-147	-72	24	-110	-4632	-26529	-216	-21975	-9712	-19527	191	-17661	-14182	-20644	-930	-19966	-17970	-17198	91
0.655833	-30	40	85	-61	-111	-33	13	-13	-17	5	-70	-64	-95	-15	-28	-62	-100	33	-90	-34	-107	-22	-101	-72	-64	-5	-101	-14	-73	-68	-148	-76	70	-202	-4288	-26190	-203	-21576	-8991	-19492	146	-17773	-14242	-20926	-865	-19600	-18047	-16859	44
0.656667	-28	40	85	-59	-111	-34	9	-18	-18	2	-76	-63	-97	-15	-31	-63	-101	32	-88	-36	-102	-27	-103	-74	-69	-8	-105	-17	-76	-73	-151	-78	-13	-274	-3894	-25867	-334	-21175	-8404	-19531	79	-17943	-14236	-21185	-994	-19277	-18046	-16514	585
0.657500	-48	35	77	-65	-114	-18	10	-22	-23	1	-77	-68	-100	-18	-31	-63	-103	32	-93	-38	-105	-25	-100	-73	-85	-6	-102	-15	-75	-70	-150	-55	-121	-368	-3467	-25552	-341	-20780	-7952	-19605	3	-18145	-14161	-21401	-948	-18992	-17968	-16176	370
0.658333	-29	38	85	-62	-112	-36	11	-15	-19	0	-75	-67	-97	-17	-27	-62	-98	35	-87	-31	-105	-23	-101	-73	-64	-1	-100	-15	-73	-69	-149	-76	-203	-466	-3009	-25253	-310	-20409	-7639	-19741	-55	-18369	-14026	-21579	-888	-18749	-17805	-15850	239
0.659167	-26	41	54	-57	-110	-30	15	-13	-14	8	-68	-63	-94	-13	-26	-58	-96	38	-87	-46	-101	-22	-95	-69	-62	0	-110	-10	-73	-68	-148	-68	-101	-572	-2538	-24970	-362	-20065	-7449	-19920	-108	-18606	-13834	-21711	-621	-18556	-17571	-15547	352
0.660000	-26	40	86	-58	-107	-33	15	-14	-17	2	-72	-62	-93	-13	-26	-58	-98	37	-81	-30	-102	-19	-98	-69	-63	0	-99	-14	-73	-67	-147	-76	-36	-682	-2059	-24700	-141	-19773	-7366	-20143	-198	-18855	-13597	-21792	-488	-18415	-17270	-15275	279
0.660833	-39	41	87	-59	-109	-34	12	-17	-19	6	-72	-65	-96	-14	-27	-58	-98	36	-86	-35	-103	-22	-98	-69	-62	0	-99	-13	-73	-68	-146	-75	-31	-811	-1586	-24437	-102	-19522	-7353	-20399	-299	-19060	-13308	-21816	-397	-18307	-16901	-15033	277
0.661667	-26	42	87	-57	-108	-34	11	-13	-19	6	-70	-44	-97	-15	-28	-57	-99	43	-85	-33	-102	-21	-102	-72	-62	0	-99	-13	-73	-66	-149	-74	32	-934	-1118	-24178	-501	-19346	-7388	-20671	-380	-19248	-12988	-21781	-112	-18246	-16476	-14830	237
0.662500	-23	43	81	-59	-108	-35	10	-13	-17	7	-70	-62	-97	-16	-30	-58	-99	37	-87	-32	-124	-25	-99	-47	-60	0	-97	-12	-72	-67	-147	-73	182	-1066	-673	-23928	-1098	-19225	-7429	-20955	-482	-19404	-12636	-21700	370	-18210	-15989	-14662	269
0.663333	-25	44	86	-58	-108	-33	13	-12	-19	7	-73	-63	-98	-14	-31	-57	-99	40	-86	-32	-107	-24	-97	-70	-65	0	-97	-13	-74	-68	-149	-78	79	-1204	-258	-23672	-1817	-19166	-7450	-21240	-609	-19514	-12237	-21552	-299	-18204	-15459	-14537	253
0.664167	-27	43	87	-57	-129	-35	11	-14	-17	5	-73	-62	-97	-15	-30	-59	-100	38	-86	-34	-109	-26	-100	-70	-66	0	-99	-14	-74	-68	-165	-75	269	-1355	121	-23416	-2288	-19173	-7418	-21520	-695	-19581	-11845	-21358	603	-18215	-14883	-14452	115
0.665000	-24	41	87	-57	-112	-31	15	-15	-19	7	-73	-79	-98	-17	-31	-58	-99	36	-88	-35	-105	-24	-98	-70	-67	-1	-101	-14	-77	-72	-149	-77	116	-1514	450	-23152	-2278	-19227	-7312	-21783	-631	-19599	-11418	-21111	455	-18241	-14286	-14416	381
0.665833	-30	37	85	-60	-111	-34	10	-16	-21	5	-74	-65	-97	-14	-28	-58	-98	36	-87	-31	-102	-23	-98	-73	-77	0	-95	-10	-72	-67	-145	-75	59	-1674	736	-22880	-2178	-19345	-7112	-22022	-549	-19560	-10969	-20820	334	-18271	-13655	-14411	140
0.666667	-25	42	89	-59	-104	-30	17	-11	-13	9	-73	-64	-97	-11	-26	-57	-96	37	-87	-30	-100	-17	-93	-66	-60	3	-95	-12	-68	-64	-144	-72	28	-1846	964	-22605	-2051	-19503	-6810	-22234	-486	-19472	-10510	-20503	540	-18298	-13008	-14443	194
0.667500	-23	45	88	-55	-104	-31	17	-15	-14	6	-70	-61	-94	-9	-27	-57	-96	38	-83	-29	-104	-21	-96	-68	-61	-1	-95	-10	-79	-66	-135	-73	25	-2025	1130	-22320	-2487	-19687	-6409	-22414	-238	-19343	-10043	-20146	884	-18313	-12368	-14508	262
0.668333	-28	42	88	-58	-111	-31	15	-15	-17	5	-69	-62	-97	-12	-28	-58	-99	34	-88	-32	-104	-23	-96	-68	-64	0	-97	-13	-75	-68	-143	-76	-32	-2219	1231	-22029	-3139	-19894	-5911	-22558	-147	-19164	-9566	-19769	377	-18343	-11725	-14602	328
0.669167	-27	39	88	-59	-110	-34	15	-14	-19	2	-73	-64	-98	-13	-28	-61	-104	35	-84	-33	-107	-24	-97	-72	-66	-3	-105	-12	-73	-68	-145	-78	-27	-2413	1273	-21745	-3573	-20111	-5316	-22660	-538	-18968	-9078	-19372	918	-18349	-11092	-14709	-132
0.670000	-26	37	84	-64	-110	-33	12	-13	-19	5	-72	-64	-100	-9	-28	-60	-103	36	-88	-31	-109	-23	-98	-69	-65	0	-97	-13	-74	-67	-145	-74	-128	-2614	1243	-21457	-6657	-20321	-4635	-22727	-916	-18729	-8586	-18954	1200	-18339	-10479	-14833	232
0.670833	-27	41	86	-66	-110	-31	13	-14	-22	2	-75	-65	-97	-14	-27	-57	-99	37	-86	-33	-107	-21	-96	-68	-64	1	-99	-12	-65	-68	-144	-72	-40	-2823	1159	-21166	-8331	-20520	-3900	-22759	-1303	-18471	-8094	-18564	888	-18312	-9891	-14961	197
0.671667	-28	39	86	-60	-107	-32	15	-13	-14	4	-70	-57	-96	-12	-28	-59	-100	33	-85	-34	-102	-21	-98	-67	-64	1	-96	-11	-74	-68	-144	-75	106	-3041	1005	-20879	-7383	-20688	-3126	-22750	-1519	-18193	-7603	-18162	635	-18270	-9335	-15081	-119
0.672500	-25	39	88	-63	-110	-31	16	-14	-16	6	-72	-63	-95	-13	-30	-57	-114	37	-86	-34	-103	-21	-97	-55	-62	0	-102	-12	-72	-67	-145	-74	199	-3262	796	-20597	-7106	-20826	-2335	-22710	-1447	-17914	-7126	-17762	122	-18217	-8814	-15197	44
0.673333	-26	38	85	-58	-110	-33	11	-12	-27	5	-72	-63	-97	-13	-28	-59	-101	35	-84	-35	-108	-23	-100	-74	-63	-3	-98	-12	-81	-70	-148	-77	126	-3485	526	-20328	-5623	-20923	-1562	-22646	-1389	-17625	-6661	-17387	-924	-18155	-8337	-15302	51
0.674167	-29	38	84	-61	-112	-40	10	-17	-22	3	-76	-66	-101	-16	-27	-72	-100	36	-85	-34	-105	-22	-101	-70	-61	1	-98	-13	-74	-72	-147	-74	75	-3708	215	-20059	-5087	-20968	-806	-22555	-1314	-17341	-6206	-17018	-857	-18078	-7901	-15377	-13
0.675000	-26	37	85	-61	-111	-36	24	-12	-19	7	-75	-64	-98	-12	-21	-62	-101	35	-85	-35	-108	-21	-99	-70	-66	-1	-98	-12	-73	-72	-142	-77	74	-3934	-145	-19797	-4137	-20950	-103	-22448	-998	-17057	-5770	-16670	333	-17988	-7518	-15437	-19
0.675833	-27	45	86	-59	-111	-35	10	-15	-21	5	-73	-65	-99	-17	-30	-58	-100	34	-86	-34	-108	-23	-101	-69	-62	-3	-100	-11	-75	-70	-146	-76	115	-4160	-543	-19543	-2430	-20893	540	-22318	-710	-16784	-5363	-16346	1093	-17896	-7172	-15470	71
0.676667	-26	39	86	-61	-112	-38	10	-14	-18	5	-74	-73	-97	-16	-29	-60	-98	34	-87	-34	-108	-24	-103	-72	-64	-3	-98	-12	-72	-73	-147	-77	-14	-4387	-972	-19291	-2063	-20778	1103	-22181	-754	-16528	-4983	-16042	297	-17795	-6881	-15474	21
0.677500	-29	41	86	-58	-111	-36	12	-17	-18	4	-73	-65	-92	-15	-32	-60	-99	33	-85	-33	-104	-26	-100	-70	-61	-1	-99	-15	-74	-70	-149	-78	87	-4605	-1439	-19041	-2011	-20600	1584	-22034	-722	-16282	-4632	-15759	923	-17688	-6636	-15450	-300
0.678333	-29	41	91	-60	-113	-40	-22	-16	-17	5	-73	-69	-92	-15	-29	-60	-99	33	-86	-31	-104	-22	-101	-69	-62	-6	-99	-13	-72	-68	-142	-73	4	-4823	-1915	-18787	-1104	-20375	1981	-21883	-207	-16043	-4313	-15496	866	-17571	-6426	-15395	195
0.679167	-26	43	92	-55	-104	-34	18	-12	-14	9	-81	-60	-94	-11	-21	-60	-97	36	-81	-29	-96	-18	-98	-66	-61	1	-98	-10	-70	-68	-145	-74	-57	-5030	-2401	-18528	-81	-20111	2289	-21727	624	-15820	-4028	-15255	-180	-17452	-6265	-15317	32
0.680000	-29	46	91	-55	-110	-34	15	-15	-14	8	-70	-59	-94	-12	-28	-57	-98	37	-81	-30	-104	-19	-98	-70	-61	0	-98	-10	-68	-67	-143	-75	-14	-5230	-2891	-18269	997	-19810	2510	-21575	585	-15611	-3781	-15040	-892	-17332	-6140	-15223	-72
0.680833	-24	43	88	-57	-109	-34	12	-13	-17	5	-73	-63	-95	-15	-29	-61	-99	37	-83	-29	-104	-21	-98	-68	-64	-1	-101	-6	-68	-67	-145	-76	7	-5423	-3375	-18007	1983	-19474	2664	-21418	243	-15415	-3574	-14843	-1029	-17180	-6051	-15106	25
0.681667	-26	41	85	-59	-110	-33	12	-17	-18	4	-75	-59	-100	-17	-29	-60	-103	35	-87	-33	-105	-22	-102	-73	-64	-6	-103	-16	-76	-75	-148	-76	-74	-5597	-3856	-17744	2376	-19130	2751	-21267	237	-15234	-3406	-14667	-991	-17075	-5995	-14978	195
0.682500	-29	41	82	-59	-113	-38	11	-18	-21	5	-75	-65	-95	-17	-32	-61	-101	30	-87	-33	-102	-19	-98	-68	-63	-3	-103	-13	-69	-70	-144	-75	-61	-5787	-4316	-17471	2711	-18755	2791	-21112	136	-15058	-3269	-14504	-393	-16931	-5968	-14839	-307
0.683333	-26	40	85	-57	-107	-34	11	-18	-21	3	-77	-64	-97	-16	-31	-62	-99	36	-87	-32	-102	-19	-99	-72	-65	-5	-101	-1	-51	-70	-146	-73	-127	-5903	-4740	-17200	3123	-18386	2788	-20957	63	-14892	-3170	-14357	-580	-16786	-5965	-14690	-132
0.684167	-29	40	87	-59	-112	-36	12	-16	-19	2	-74	-63	-98	-17	-30	-52	-101	32	-87	-33	-100	-22	-98	-68	-65	0	-103	-13	-75	-72	-146	-75	-55	-6026	-5136	-16958	3358	-18028	2759	-20805	109	-14735	-3100	-14224	-526	-16631	-5985	-14554	87
0.685000	-25	43	89	-59	-107	-33	13	-15	-18	5	-76	-63	-96	-15	-27	-58	-101	34	-84	-30	-105	-19	-98	-52	-66	-4	-103	-13	-74	-68	-147	-74	-57	-6121	-5484	-16668	3932	-17679	2721	-20642	195	-14578	-3066	-14104	-203	-16470	-6029	-14416	-185
0.685833	-25	43	87	-59	-109	-33	13	-13	-14	9	-74	-63	-94	-16	-25	-58	-98	11	-84	-31	-104	-19	-118	-65	-60	0	-99	-11	-72	-67	-145	-72	-248	-6194	-5798	-16423	4426	-17350	2683	-20477	286	-14432	-3048	-13995	19	-16305	-6087	-14293	-28
0.686667	-22	43	89	-58	-133	-33	15	-14	-15	-14	-72	-64	-92	-13	-25	-52	-96	37	-83	-28	-100	-19	-97	-64	-67	0	-100	-13	-70	-70	-143	-72	-348	-6243	-6068	-16194	4491	-17043	2638	-20313	337	-14297	-3080	-13903	309	-16137	-6163	-14178	-72
0.687500	-25	43	90	-57	-108	-30	15	-11	-15	10	-70	-62	-93	-11	-29	-55	-96	40	-83	-31	-98	-19	-97	-65	-61	1	-96	-10	-72	-66	-145	-72	-361	-6268	-6292	-15993	4703	-16772	2609	-20137	353	-14166	-3104	-13817	388	-15970	-6256	-14082	-116
0.688333	-23	41	89	-59	-109	-31	13	-15	-17	8	-74	-67	-96	-15	-26	-56	-96	37	-84	-30	-104	-21	-97	-65	-61	-4	-100	-13	-50	-69	-148	-73	-408	-6268	-6474	-15832	4800	-16534	2593	-19962	-65	-14047	-3199	-13749	607	-15799	-6365	-14004	-27
0.689167	-28	40	89	-62	-112	-41	11	-15	-19	5	-75	-64	-96	-16	-22	-80	-99	33	-84	-32	-107	-25	-101	-69	-63	-4	-99	-13	-70	-72	-151	-76	-383	-6237	-6618	-15718	4713	-16339	2589	-19779	-656	-13934	-3294	-13684	899	-15627	-6489	-13940	-16
0.690000	-27	40	88	-60	-111	-58	9	-16	-21	4	-77	-68	-99	-19	-30	-61	-101	33	-84	-34	-109	-26	-103	-69	-67	-5	-103	-15	-76	-73	-150	-81	-374	-6185	-6719	-15639	5385	-16163	2605	-19591	-125	-13828	-3404	-13633	159	-15458	-6628	-13895	-16
0.690833	-30	37	86	-64	-113	-38	6	-21	-22	2	-77	-68	-97	-21	-30	-61	-104	33	-86	-35	-108	-25	-103	-70	-64	-3	-101	-14	-73	-72	-149	-76	-231	-6110	-6785	-15626	6374	-16024	2626	-19388	404	-13728	-3510	-13584	605	-15288	-6767	-13855	-329
0.691667	-26	37	113	-61	-110	-36	10	-16	-16	4	-77	-66	-97	-19	-29	-59	-98	35	-90	-32	-103	-27	-102	-70	-62	-1	-101	-12	-75	-70	-149	-77	-110	-6012	-6833	-15674	6402	-15910	2654	-19176	299	-13635	-3661	-13550	1223	-15131	-6921	-13831	45
0.692500	-27	41	89	-61	-109	-35	12	-15	-16	-3	-76	-64	-95	-13	-27	-45	-98	35	-75	-31	-108	-23	-100	-68	-65	0	-99	-12	-73	-68	-146	-94	27	-5902	-6845	-15782	5863	-15829	2676	-18969	306	-13551	-3813	-13521	934	-14980	-7084	-13817	52
0.693333	-29	43	90	-61	-111	-32	13	-15	-19	5	-76	-63	-99	-14	-28	-60	-103	37	-84	-29	-105	-22	-102	-68	-69	-3	-99	-12	-74	-68	-145	-77	64	-5784	-6849	-15958	5283	-15760	2691	-18743	320	-13475	-3965	-13501	725	-14838	-7247	-13808	-103
0.694167	-28	40	87	-62	-115	-32	11	-14	-21	4	-76	-66	-98	-14	-27	-58	-100	35	-72	-35	-104	-23	-98	-68	-65	-1	-98	-13	-73	-68	-145	-75	-170	-5656	-6843	-16214	4565	-15711	2687	-18520	499	-13400	-4131	-13490	505	-14707	-7416	-13797	-129
0.695000	-26	39	89	-47	-114	-31	11	-14	-19	4	-75	-64	-99	-15	-28	-59	-101	35	-85	-33	-104	-22	-99	-69	-61	0	-96	-13	-72	-69	-147	-77	-395	-5535	-6830	-16508	3837	-15668	2659	-18289	1029	-13331	-4300	-13481	512	-14588	-7590	-13788	32
0.695833	-27	39	88	-62	-108	-32	9	-16	-19	5	-76	-64	-87	-30	-27	-59	-101	34	-85	-33	-105	-21	-100	-73	-65	-4	-97	-10	-74	-68	-146	-75	-317	-5419	-6818	-16872	3524	-15630	2600	-18060	1138	-13264	-4471	-13453	712	-14481	-7772	-13768	-193
0.696667	-28	32	86	-63	-107	-35	11	-17	-14	5	-74	-63	-95	-17	-30	-62	-101	32	-88	-35	-108	-26	-99	-69	-64	-4	-98	-13	-74	-69	-146	-76	-359	-5323	-6812	-17299	3238	-15587	2506	-17823	1058	-13197	-4645	-13473	948	-14386	-7906	-13737	-57
0.697500	-29	38	85	-62	-110	-36	9	-17	-21	-1	-77	-64	-100	-16	-30	-61	-100	29	-84	-31	-107	-26	-100	-73	-68	-5	-101	-14	-72	-73	-145	-78	-302	-5241	-6809	-17761	1909	-15536	2371	-17588	1006	-13129	-4817	-13473	859	-14299	-8053	-13687	246
0.698333	-29	37	82	-83	-113	-35	9	-18	-19	3	-76	-65	-98	-19	-29	-63	-103	30	-90	-35	-105	-27	-97	-72	-66	-4	-100	-14	-82	-74	-148	-77	-103	-5185	-6811	-18260	-570	-15472	2205	-17349	793	-13057	-4977	-13474	614	-14217	-8178	-13623	-28
0.699167	-26	37	88	-63	-114	-34	11	-29	-21	1	-77	-66	-96	-15	-27	-58	-103	35	-86	-31	-101	-22	-98	-67	-65	-3	-99	-11	-70	-67	-146	-73	-149	-5154	-6811	-18778	-1352	-15388	2000	-17110	1036	-12980	-5138	-13469	607	-14138	-8282	-13536	106
0.700000	-25	39	87	-61	-109	-53	12	-14	-17	4	-72	-62	-94	-15	-28	-59	-98	33	-86	-32	-101	-22	-99	-59	-61	0	-96	-9	-70	-67	-147	-73	-194	-5156	-6824	-19307	-538	-15291	1758	-16871	1112	-12891	-5281	-13464	620	-14063	-8364	-13432	75
0.700833	-25	41	89	-60	-110	-33	15	-13	-16	4	-75	-64	-96	-22	-26	-58	-98	35	-86	-35	-81	-22	-103	-66	-63	-1	-103	-13	-70	-68	-148	-73	-94	-5192	-6836	-19830	-689	-15173	1483	-16645	699	-12806	-5419	-13459	507	-13987	-8416	-13307	-48
0.701667	-30	40	86	-60	-111	-32	-7	-13	-21	5	-69	-61	-99	-17	-30	-58	-97	33	-88	-36	-103	-22	-93	-70	-64	-1	-101	-13	-72	-68	-147	-75	-117	-5210	-6844	-20333	625	-15043	1183	-16406	534	-12703	-5540	-13445	418	-13900	-8438	-13165	32
0.702500	-27	40	88	-57	-110	-31	12	-12	-18	4	-72	-65	-98	-17	-29	-59	-96	33	-86	-33	-102	-23	-98	-69	-62	0	-99	-16	-74	-70	-149	-76	-91	-5354	-6850	-20795	4312	-14882	865	-16177	392	-12592	-5643	-13433	764	-13802	-8419	-13002	1
0.703333	-25	41	86	-60	-110	-33	11	-13	-16	4	-70	-64	-96	-17	-29	-60	-101	32	-81	-33	-104	-24	-100	-69	-65	-4	-97	-15	-72	-72	-147	-75	-94	-5477	-6839	-21203	6054	-14716	534	-15948	162	-12470	-5722	-13412	472	-13681	-8364	-12827	161
0.704167	-26	42	87	-58	-110	-33	12	-14	-17	4	-73	-67	-98	-17	-28	-59	-98	33	-84	-34	-104	-21	-98	-68	-60	0	-101	-14	-73	-72	-148	-72	-129	-5614	-6820	-21535	6050	-14532	202	-15725	-41	-12339	-5786	-13383	232	-13542	-8272	-12640	-63
0.705000	-25	41	88	-59	-108	-32	12	-12	-15	4	-69	-62	-95	-15	-26	-56	-99	30	-84	-33	-107	-21	-99	-67	-62	0	-97	-14	-73	-69	-144	-75	46	-5773	-6784	-21788	6389	-14340	-127	-15501	-195	-12196	-5817	-13349	653	-13370	-8135	-12448	10
0.705833	-26	43	91	-55	-108	-29	15	-14	-15	8	-66	-65	-97	-15	-28	-56	-100	36	-81	-30	-103	-22	-99	-67	-60	3	-97	-11	-73	-72	-147	-72	36	-5933	-6726	-21948	5614	-14138	-443	-15277	-301	-12046	-5823	-13311	44	-13171	-7963	-12252	108
0.706667	-21	44	91	-58	-120	-51	10	-13	-17	5	-69	-65	-95	-17	-29	-58	-99	34	-87	-31	-108	-25	-103	-62	-62	5	-98	-12	-73	-73	-150	-74	153	-6097	-6649	-22007	4416	-13940	-753	-15061	-400	-11883	-5809	-13269	306	-12934	-7751	-12055	-57
0.707500	-26	42	89	-59	-108	-32	11	-15	-19	6	-65	-65	-96	-16	-31	-59	-98	36	-77	-31	-102	-21	-99	-67	-60	1	-96	-12	-68	-69	-147	-75	129	-6250	-6524	-21949	4431	-13731	-1024	-14843	-456	-11710	-5760	-13215	591	-12663	-7501	-11866	-70
0.708333	-26	42	89	-59	-84	-32	12	-13	-17	4	-69	-65	-94	-14	-29	-59	-101	54	-84	-34	-105	-24	-100	-73	-67	1	-98	-12	-79	-70	-149	-77	-7	-6394	-6409	-21777	3805	-13528	-1275	-14632	-479	-11528	-5687	-13156	653	-12351	-7216	-11688	-31
0.709167	-26	39	88	-60	-111	-33	12	-16	-18	2	-70	-65	-99	-14	-31	-61	-103	32	-87	-35	-108	-25	-100	-70	-69	-3	-100	-13	-74	-73	-148	-79	-98	-6515	-6245	-21471	1898	-13325	-1497	-14430	-442	-11333	-5575	-13082	1381	-12002	-6908	-11511	-250
0.710000	-25	41	88	-58	-113	-29	11	-18	-19	4	-72	-65	-99	-14	-30	-59	-101	33	-86	-36	-105	-25	-101	-74	-68	-3	-100	-14	-75	-72	-148	-76	-8	-6608	-6052	-21070	-1369	-13126	-1677	-14203	-413	-11125	-5434	-12998	2352	-11616	-6567	-11337	-314
0.710833	-28	38	90	-61	-107	-32	11	-15	-17	-7	-72	-65	-95	-16	-29	-61	-103	33	-84	-32	-104	-26	-101	-72	-64	-3	-99	-13	-73	-69	-148	-75	-83	-6673	-5827	-20539	-3506	-12924	-1820	-13999	-282	-10899	-5265	-12917	2024	-11195	-6206	-11195	132
0.711667	-24	40	88	-61	-108	-12	15	-17	-13	5	-74	-65	-93	-13	-29	-59	-98	34	-86	-33	-103	-26	-102	-72	-64	-1	-104	-11	-72	-70	-149	-68	-88	-6697	-5573	-19892	-4796	-12726	-1928	-13784	641	-10665	-5064	-12786	1636	-10746	-5833	-11058	-153
0.712500	-26	40	88	-58	-111	-33	13	-6	-15	28	-69	-65	-96	-12	-29	-61	-99	35	-86	-35	-104	-22	-97	-68	-62	1	-99	-11	-72	-67	-155	-75	-29	-6693	-5297	-19146	-5612	-12521	-1991	-13583	1987	-10414	-4833	-12656	1348	-10271	-5448	-10937	-136
0.713333	-19	40	91	-59	-109	-29	15	-13	-18	5	-73	-61	-96	-13	-26	-59	-98	37	-83	-32	-104	-21	-99	-69	-64	0	-101	-10	-69	-68	-148	-75	105	-6648	-4988	-18308	-5143	-12319	-2031	-13378	1684	-10146	-4578	-12512	1205	-9771	-5056	-10832	-72
0.714167	-28	41	88	-56	-108	-33	9	-15	-16	6	-73	-62	-95	-13	-27	-59	-98	34	-86	-35	-104	-24	-97	-70	-62	0	-99	-12	-72	-67	-146	-74	178	-6564	-4664	-17402	-4210	-12105	-2032	-13182	1156	-9856	-4292	-12347	1028	-9259	-4660	-10738	-142
0.715000	-25	41	82	-60	-109	-28	10	-16	-18	3	-76	-64	-96	-14	-28	-60	-100	30	-87	-35	-108	-42	-102	-72	-67	-4	-102	-15	-75	-69	-150	-74	253	-6456	-4319	-16422	3027	-11888	-2005	-12996	1101	-9555	-3992	-12170	872	-8739	-4275	-10673	-43
0.715833	-28	35	84	-64	-111	-34	9	-18	-22	3	-97	-66	-100	-16	-30	-62	-102	30	-95	-34	-109	-27	-99	-70	-63	-4	-99	-13	-74	-70	-149	-74	249	-6309	-3965	-15396	15234	-11652	-1940	-12810	809	-9226	-3666	-11974	785	-8209	-3887	-10580	-91
0.716667	-26	38	87	-62	-113	-34	-12	-18	-19	2	-76	-68	-97	-17	-29	-60	-100	32	-88	-38	-103	-23	-102	-73	-64	-4	-102	-45	-77	-70	-147	-77	183	-6137	-3596	-14328	12141	-11398	-1850	-12636	586	-8880	-3324	-11762	193	-7688	-3508	-10507	0
0.717500	-26	38	87	-63	-110	-35	9	-17	-30	4	-74	-64	-97	-35	-30	-62	-102	29	-88	-36	-109	-28	-102	-72	-64	-4	-101	-14	-79	-69	-150	-77	192	-5932	-3221	-13267	7043	-11132	-1734	-12473	365	-8520	-2971	-11537	-553	-7156	-3136	-10438	-176
0.718333	-24	40	86	-62	-110	-33	12	-15	-18	7	-75	-65	-97	-17	-30	-63	-98	33	-90	-34	-105	-24	-107	-70	-62	-4	-113	-12	-73	-68	-149	-73	423	-5709	-2850	-12154	5788	-10835	-1588	-12312	127	-8125	-2599	-11297	125	-6633	-2770	-10373	-174
0.719167	-23	42	89	-59	-108	-32	15	-13	-18	8	-70	-59	-95	-15	-25	-57	-97	35	-84	-30	-100	-23	-99	-68	-62	0	-98	-10	-72	-66	-164	-75	200	-5466	-2480	-11084	2099	-10530	-1422	-12181	-73	-7712	-2239	-11054	-651	-6129	-2429	-10304	179
0.720000	-24	42	91	-70	-108	-33	13	-14	-15	10	-73	-62	-96	-14	-29	-59	-97	35	-83	-31	-101	-24	-97	-67	-63	0	-97	-12	-73	-68	-147	-79	252	-5212	-2115	-10040	-141	-10194	-1235	-12041	-233	-7286	-1871	-10807	-625	-5638	-2096	-10236	-56
0.720833	-22	42	88	-58	-108	-32	12	-15	-15	8	-73	-78	-116	-16	-28	-58	-99	35	-83	-31	-92	-23	-101	-68	-61	-1	-98	-9	-69	-67	-146	-75	312	-4948	-1758	-9037	-5267	-9835	-1032	-11920	-338	-6844	-1511	-10560	121	-5165	-1768	-10169	68
0.721667	-27	39	90	-60	-108	-31	13	-14	-18	5	-73	-61	-96	-16	-26	-59	-101	34	-83	-31	-103	-19	-99	-68	-64	-1	-99	-10	-73	-86	-147	-68	337	-4674	-1406	-8090	-9857	-9462	-807	-11806	-462	-6387	-1161	-10315	797	-4712	-1473	-10086	198
0.722500	-27	38	88	-60	-111	-47	15	-17	-22	5	-74	-60	-97	-1	-28	-59	-102	33	-85	-31	-108	-22	-101	-69	-64	-6	-100	-11	-75	-69	-147	-75	251	-4394	-1058	-7214	-9247	-9065	-567	-11707	-585	-5925	-828	-10076	379	-4279	-1182	-10004	63
0.723333	-26	39	85	-60	-110	-33	12	-15	-16	5	-76	-63	-98	-18	-29	-53	-105	30	-78	-34	-110	-22	-103	-70	-66	-5	-97	-15	-73	-73	-150	-80	282	-4116	-717	-6421	-8035	-8652	-311	-11612	-704	-5455	-509	-9844	1074	-3863	-907	-9922	-194
0.724167	-28	37	84	-61	-112	-18	11	-23	-25	1	-78	-66	-97	-17	-30	-78	-99	34	-87	-31	-103	-23	-101	-69	-64	-3	-102	-13	-72	-73	-147	-78	300	-3824	-370	-5710	-8234	-8215	-60	-11517	-792	-4975	-201	-9619	865	-3460	-639	-9828	247
0.725000	-25	38	88	-58	-104	-33	13	-15	-17	6	-72	-61	-93	-15	-28	-60	-97	33	-86	-30	-101	-19	-104	-68	-61	2	-97	0	-72	-72	-145	-74	287	-3536	-23	-5102	-8984	-7767	245	-11426	-843	-4492	79	-9401	144	-3081	-387	-9735	93
0.725833	-25	41	90	-58	-109	-31	16	-12	-21	7	-73	-64	-94	-15	-24	-59	-86	37	-86	-29	-103	-19	-101	-68	-61	0	-99	-12	-72	-69	-144	-73	254	-3245	333	-4590	-10446	-7304	536	-11338	-849	-4018	330	-9198	-127	-2722	-155	-9641	-28
0.726667	-5	38	88	-59	-107	-31	15	-13	-16	7	-72	-62	-94	-14	-24	-59	-97	35	-84	-30	-108	-19	-99	-66	-62	1	-88	-12	-73	-77	-145	-73	243	-2954	694	-4185	-11451	-6831	837	-11246	-95	-3553	554	-9008	-293	-2383	57	-9545	125
0.727500	-22	43	92	-55	-107	-32	18	-14	-14	6	-73	-62	-83	-12	-23	-55	-84	36	-83	-29	-100	-17	-99	-67	-65	3	-97	-13	-73	-68	-143	-74	120	-2657	1071	-3873	-13043	-6350	1141	-11157	1833	-3105	746	-8828	-581	-2062	250	-9447	143
0.728333	-24	42	90	-59	-105	-31	16	-13	-15	8	-72	-63	-95	-11	-26	-58	-100	37	-85	-36	-104	-19	-98	-67	-64	1	-100	-11	-70	-70	-144	-73	95	-2368	1455	-3667	-17507	-5874	1440	-11062	1897	-2673	903	-8665	-595	-1763	423	-9350	113
0.729167	-25	40	85	-61	-115	-33	12	-15	-19	4	-74	-67	-102	-15	-26	-60	-98	35	-86	-29	-104	-22	-102	-68	-64	1	-100	-14	-76	-72	-147	-75	136	-2078	1859	-3552	-17918	-5402	1739	-10964	814	-2261	1024	-8507	-637	-1485	568	-9254	36
0.730000	-25	39	89	-68	-113	-33	12	-14	-21	5	-73	-63	-96	-14	-27	-59	-102	35	-85	-29	-108	-23	-101	-72	-64	2	-97	-11	-75	-68	-147	-75	85	-1785	2275	-3519	-13746	-4922	2020	-10863	710	-1868	1113	-8357	-631	-1222	687	-9152	114
0.730833	-28	42	89	-59	-108	-34	11	-14	-19	5	-75	-65	-98	-15	-28	-58	-99	55	-87	-27	-108	-21	-102	-68	-65	1	-100	-15	-75	-70	-147	-74	-120	-1498	2699	-3559	-10728	-4448	2288	-10761	286	-1504	1163	-8216	-1527	-980	766	-9058	1
0.731667	-27	42	85	-61	-103	-31	11	-16	-19	5	-74	-64	-97	-14	-30	-61	-102	34	-87	-31	-107	-24	-98	-63	-64	-1	-101	-15	-73	-72	-154	-77	28	-1214	3140	-3660	-7861	-3991	2541	-10657	-159	-1172	1176	-8084	-804	-763	826	-8952	-159
0.732500	-29	41	86	-61	-112	-42	8	0	-19	5	-75	-67	-98	36	-28	-60	-101	34	-85	-29	-103	-24	-102	-70	-63	1	-99	0	-74	-67	-148	-76	-62	-931	3591	-3801	-5147	-3534	2771	-10551	-277	-862	1154	-7949	-1013	-563	847	-8846	107
0.733333	-28	42	89	-61	-111	-34	10	-14	-15	8	-73	-63	-95	-10	-28	-59	-101	35	-86	-29	-107	-21	-99	-72	-67	1	-97	-13	-75	-66	-144	-74	-59	-658	4046	-3967	-3018	-3095	2971	-10449	200	-585	1095	-7814	-1214	-385	833	-8731	-237
0.734167	-24	45	89	-55	-114	-32	15	-13	8	9	-72	-57	-98	-13	-29	-59	-101	36	-81	-30	-104	-19	-98	-67	-60	2	-98	-13	-76	-67	-146	-74	-79	-389	4496	-4140	-1630	-2677	3139	-10341	666	-332	1001	-7686	-1224	-222	778	-8613	-119
0.735000	-25	44	88	-56	-111	-36	11	-14	-17	7	-73	-63	-97	-11	-27	-57	-101	36	-84	-28	-116	-23	-99	-69	-62	0	-98	-12	-75	-72	-144	-74	-93	-129	4939	-4288	-584	-2269	3272	-10262	-174	-114	877	-7556	-1111	-86	691	-8485	-40
0.735833	-28	43	88	-59	-109	-32	12	-12	-16	8	-72	-62	-87	-13	-30	-58	-100	34	-84	-29	-103	-22	-99	-69	-63	1	-99	-12	-73	-70	-147	-75	-170	113	5365	-4396	1141	-1882	3365	-10177	-1619	80	734	-7430	-1565	26	566	-8350	-48
0.736667	-24	43	86	-60	-110	-33	11	-14	-21	6	-74	-65	-96	-14	-28	-58	-99	35	-87	-28	-108	-19	-99	-72	-66	-5	-101	-11	-74	-46	-146	-74	-135	352	5775	-4464	2365	-1515	3421	-10109	-2388	245	542	-7300	-1033	119	414	-8205	-354
0.737500	-28	39	84	-60	-112	-34	18	-14	-24	6	-74	-65	-97	-14	-29	-60	-103	34	-90	-28	-107	-22	-99	-69	-65	0	-98	-9	-74	-69	-146	-75	-254	574	6159	-4443	3002	-1168	3448	-10050	-2038	394	348	-7172	-868	192	233	-8040	33
0.738333	-26	43	87	-58	-112	-32	17	-11	-18	8	-74	-63	-95	-10	-49	-58	-100	38	-86	-28	-100	-19	-97	-59	-65	0	-99	-10	-69	-67	-143	-70	-276	786	6510	-4318	4042	-850	3416	-9997	-2007	515	131	-7045	-1321	250	34	-7865	15
0.739167	-24	43	86	-57	-108	-30	17	-10	-10	7	-67	-62	-97	-12	-27	-53	-100	39	-84	-29	-101	-19	-96	-68	-62	1	-97	-8	-67	-67	-145	-72	-336	977	6827	-4096	4834	-559	3372	-9964	-2124	623	-96	-6921	-1699	287	-184	-7680	-169
0.740000	-22	45	91	-56	-110	-33	16	-11	-16	7	-72	-64	-99	-13	-27	-56	-99	39	-87	-27	-105	-24	-99	-68	-62	-1	-99	-14	-76	-68	-146	-75	-377	1156	7108	-3761	5582	-289	3255	-9943	-2159	708	-345	-6810	-1430	308	-419	-7488	-104
0.740833	-29	40	87	-62	-110	-35	10	-17	-16	6	-76	-67	-98	-15	-28	-60	-100	34	-87	-38	-104	-23	-98	-67	-65	0	-97	-8	-75	-67	-147	-72	-375	1321	7340	-3299	6147	-42	3123	-9936	-2252	780	-594	-6699	-1158	317	-660	-7290	-97
0.741667	-28	42	87	-58	-111	-33	21	-12	-18	7	-72	-63	-96	-12	-29	-56	-101	37	-86	-28	-103	-24	-99	-67	-62	0	-97	-22	-74	-73	-146	-75	-429	1475	7569	-2717	6430	170	2957	-9935	-2515	839	-848	-6597	-1333	311	-904	-7085	58
0.742500	-23	43	87	-53	-114	-35	12	-12	-16	8	-73	-61	-99	-12	-27	-57	-99	38	-86	-33	-108	-24	-99	-68	-63	0	-97	-17	-70	-69	-147	-74	-393	1624	7748	-2025	6601	356	2758	-9947	-3008	883	-1106	-6507	-1308	294	-1148	-6882	53
0.743333	-23	43	87	-58	-109	-34	13	-13	-18	5	-70	-64	-97	-14	-27	-58	-100	55	-86	-31	-104	-24	-99	-69	-62	-6	-99	-12	-76	-73	-149	-77	-268	1756	7909	-1235	6521	509	2540	-9962	-2929	921	-1369	-6430	-728	266	-1396	-6691	89
0.744167	-26	44	89	-49	-110	-32	12	-13	-17	7	-72	-53	-95	-14	-28	-57	-101	37	-86	-31	-107	-24	-97	-69	-62	1	-99	-13	-70	-67	-141	-74	-292	1887	8047	-358	6806	632	2298	-9987	-2464	950	-1638	-6367	-1579	237	-1629	-6508	182
0.745000	-27	43	80	-53	-105	-31	17	-12	-16	7	-72	-61	-96	-15	-26	-57	-99	30	-82	-29	-87	-21	-96	-66	-63	1	-97	-9	-87	-68	-146	-76	-77	2019	8174	583	6951	723	2032	-10004	-2794	969	-1911	-6316	-1259	196	-1862	-6346	-161
0.745833	-25	45	90	-53	-110	-32	13	-29	-14	10	-69	-60	-95	-11	-23	-62	-97	37	-81	-31	-102	-21	-98	-68	-62	0	-96	-9	-70	-69	-143	-77	-96	2144	8297	1563	6528	780	1740	-10029	-5959	982	-2187	-6285	-908	157	-2085	-6206	188
0.746667	-22	47	91	-51	-107	-28	17	-11	-15	10	-67	-62	-94	-12	-23	-57	-98	38	-81	-30	-100	-19	-95	-66	-62	1	-98	-9	-73	-68	-146	-72	-84	2272	8421	2558	6567	802	1442	-10049	-8904	985	-2469	-6282	-1081	110	-2304	-6095	-1
0.747500	-21	46	94	-53	-104	-26	17	-10	-16	8	-69	-62	-88	-10	-23	-53	-98	37	-81	-30	-103	-21	-94	-67	-64	0	-96	-11	-69	-57	-145	-82	-79	2407	8554	3529	6495	787	1122	-10072	-6484	974	-2761	-6273	-1086	60	-2522	-6020	13
0.748333	-23	43	90	-56	-109	-33	13	-12	-17	9	-72	-60	-96	-22	-27	-58	-100	38	-86	-32	-105	-25	-99	-92	-63	-1	-99	-14	-76	-70	-149	-77	-145	2540	8696	4446	6157	732	785	-10071	-4215	955	-3058	-6287	-719	6	-2739	-5982	88
0.749167	-29	43	87	-59	-111	-36	10	-17	-21	3	-102	-64	-101	-16	-32	-62	-100	32	-84	-34	-110	-25	-100	-69	-65	-1	-100	-15	-70	-70	-147	-76	-92	2686	8863	5279	6076	647	456	-10063	-3139	925	-3360	-6319	-1175	-35	-2952	-5972	191
0.750000	-28	47	86	-59	-111	-34	12	-14	-21	5	-76	-63	-98	-12	-27	-59	-101	34	-85	-35	-105	-23	-98	-68	-63	0	-101	-13	-74	-69	-146	-76	-3	2836	9048	6000	6049	536	114	-10037	-986	887	-3666	-6367	-685	-74	-3165	-5995	-236
0.750833	-27	42	90	-58	-111	-33	12	-13	-23	4	-75	-64	-97	-9	-26	-62	-80	34	-84	-33	-105	-22	-98	-70	-67	-3	-101	-15	-76	-66	-149	-76	-97	2992	9235	6582	5553	386	-228	-9996	778	832	-3982	-6418	-105	-107	-3383	-6053	30
0.751667	-26	41	90	-58	-122	-34	11	-13	-17	5	-70	-62	-98	-15	-25	-59	-101	36	-85	-33	-109	-23	-98	-66	-63	1	-98	-14	-73	-64	-147	-74	-85	3156	9473	7002	5237	210	-569	-9932	-3160	768	-4320	-6488	-410	-132	-3601	-6137	265
0.752500	-26	45	101	-57	-108	-32	15	-12	-17	4	-73	-60	-97	-12	-26	-56	-100	37	-82	-29	-105	-19	-97	-66	-62	1	-98	-13	-74	-68	-148	-76	-165	3320	9734	7246	4840	9	-903	-9848	-13788	687	-4605	-6560	-582	-156	-3829	-6244	64
0.753333	-25	43	89	-57	-108	-31	13	-11	-15	8	-69	-61	-84	-11	-23	-49	-100	37	-83	-32	-107	-22	-99	-65	-61	2	-97	-10	-76	-65	-146	-74	-170	3481	9946	7295	4687	-225	-1224	-9743	-12783	595	-4906	-6645	-195	-168	-4058	-6369	120
0.754167	-22	44	91	-50	-111	-27	15	-9	-14	9	-70	-79	-95	-11	-27	-53	-97	38	-82	-31	-102	-18	-96	-67	-63	1	-94	-12	-74	-67	-148	-73	-58	3634	10174	7157	4508	-466	-1529	-9614	4112	488	-5197	-6728	159	-179	-4283	-6509	-3
0.755000	-26	43	90	-57	-111	-30	13	-13	-18	8	-68	-62	-95	-10	-25	-56	-98	40	-81	-28	-104	-19	-99	-66	-66	-15	-96	-10	-70	-68	-146	-75	-137	3775	10378	6827	4252	-733	-1822	-9466	15589	369	-5472	-6819	93	-180	-4507	-6650	1
0.755833	-26	43	91	-59	-95	-33	13	-11	-18	9	-70	-64	-99	-14	-27	-53	-98	38	-84	-33	-103	-21	-100	-68	-62	1	-98	-14	-73	-66	-148	-77	-191	3898	10548	6312	3686	-1015	-2085	-9290	15218	236	-5726	-6904	225	-181	-4728	-6794	47
0.756667	-28	40	85	-59	-111	-32	10	-14	-22	5	-73	-65	-100	-13	-27	-59	-105	33	-85	-34	-111	-25	-104	-73	-67	-1	-100	0	-74	-69	-150	-78	-16	4000	10667	5630	2512	-1319	-2330	-9101	14605	106	-5942	-6993	568	-186	-4935	-6932	15
0.757500	-32	40	85	-63	-111	-36	8	-16	-21	5	-74	-66	-102	-21	-53	-61	-103	34	-84	-32	-109	-23	-103	-70	-67	-1	-73	-14	-77	-69	-149	-79	-124	4066	10728	4806	2827	-1623	-2529	-8883	13239	-55	-6114	-7067	-280	-189	-5122	-7060	-31
0.758333	-25	40	88	-58	-112	-32	13	-12	-23	9	-68	-50	-93	-13	-26	-56	-101	35	-83	-31	-102	-22	-100	-73	-62	0	-98	-10	-70	-64	-145	-75	-168	4111	10705	3871	3000	-1938	-2692	-8652	6708	-200	-6243	-7115	106	-203	-5285	-7156	-354
0.759167	-25	47	91	-56	-105	-30	13	-24	-16	10	-67	-63	-97	-13	-27	-56	-101	40	-80	-29	-100	-18	-96	-68	-60	2	-98	-10	-69	-67	-147	-73	-60	4108	10588	2849	1562	-2260	-2831	-8410	-20990	-353	-6320	-7189	681	-230	-5421	-7270	29
0.760000	-28	43	90	-58	-109	-32	16	-13	-19	8	-67	-63	-95	-13	-26	-57	-99	38	-81	-28	-103	-17	-99	-68	-64	2	-100	-11	-70	-66	-145	-70	-99	4061	10369	1773	1796	-2589	-2924	-8155	-32721	-516	-6345	-7230	106	-277	-5516	-7351	61
0.760833	-28	44	90	-57	-112	-32	17	-11	-16	10	-69	-61	-98	-13	-27	-57	-120	36	-80	-29	-104	-17	-100	-66	-61	3	-96	-10	-74	-68	-145	-72	-108	3976	10048	676	1510	-2925	-2976	-7892	-30268	-673	-6304	-7259	257	-350	-5572	-7420	-50
0.761667	-72	35	89	-58	-109	-29	15	-14	-21	5	-69	-61	-94	-13	-24	-53	-103	38	-81	-28	-104	-17	-98	-69	-67	0	-97	-9	-69	-66	-145	-72	35	3844	9606	-414	862	-3260	-2985	-7622	-32042	-838	-6201	-7268	492	-443	-5576	-7475	-73
0.762500	-27	44	82	-57	-110	-30	16	-11	-16	6	-70	-61	-96	-13	-26	-55	-100	36	-83	-27	-103	-17	-98	-67	-63	0	-97	-12	-74	-67	-145	-73	49	3668	9049	-1462	879	-3605	-2952	-7346	-31555	-1003	-6034	-7256	30	-574	-5523	-7518	159
0.763333	-27	43	90	-58	-110	-33	15	-14	-19	6	-72	-62	-94	-15	-24	-57	-96	38	-83	-22	-104	-17	-97	-68	-64	0	-99	-13	-70	-66	-147	-72	9	3455	8396	-2439	837	-3950	-2875	-7071	-29894	-1175	-5805	-7223	30	-744	-5410	-7552	-113
0.764167	-23	42	90	-58	-110	-33	18	-17	-14	8	-72	-61	-102	-13	-26	-57	-101	35	-83	-32	-105	-18	-97	-68	-66	0	-100	-12	-72	-68	-146	-73	-79	3210	7638	-3320	173	-4296	-2752	-6790	-24967	-1353	-5506	-7162	849	-948	-5234	-7579	-116
0.765000	-25	42	91	-57	-108	-33	13	-15	-17	6	-74	-64	-98	-15	-25	-59	-98	34	-84	-33	-103	-19	-98	-69	-62	-1	-100	-14	-74	-69	-148	-74	-69	2943	6797	-4092	136	-4648	-2596	-6504	-16205	-1549	-5149	-7085	732	-1203	-5002	-7606	114
0.765833	-27	41	88	-60	-111	-34	11	-15	-16	7	-73	-61	-94	-14	-27	-53	-96	37	-83	-30	-103	-21	-97	-67	-61	0	-98	-24	-72	-66	-143	-70	18	2662	5886	-4747	-45	-5000	-2389	-6213	-10739	-1743	-4734	-6976	328	-1491	-4683	-7629	-168
0.766667	-4	44	89	-58	-109	-30	15	-11	-15	9	-74	-62	-95	-13	-24	-51	-99	37	-82	-28	-104	-22	-98	-66	-63	6	-99	-13	-73	-66	-142	-70	-38	2367	4915	-5269	-168	-5357	-2150	-5918	-246	-1957	-4270	-6842	357	-1825	-4293	-7653	-45
0.767500	-23	46	84	-56	-104	-30	25	-13	-14	8	-70	-60	-88	-13	-25	-57	-98	38	-82	-30	-104	-19	-97	-65	-59	1	-97	-13	-72	-72	-145	-66	-27	2072	3910	-5665	3	-5720	-1870	-5620	9958	-2189	-3765	-6687	475	-2199	-3877	-7685	-75
0.768333	-24	47	91	-57	-109	-31	17	-12	-17	8	-72	-68	-97	-12	-27	-57	-99	37	-84	-32	-102	-21	-98	-67	-63	-3	-98	-14	-72	-70	-147	-73	-22	1786	2893	-5933	-442	-6087	-1567	-5317	16342	-2447	-3226	-6505	497	-2619	-3386	-7721	-129
0.769167	-27	43	90	-61	-115	-33	12	-10	-17	6	-73	-65	-97	-13	-31	-62	-100	34	-84	-34	-109	-24	-101	-68	-63	0	-121	-14	-74	-73	-148	-74	-90	1525	1886	-6060	-391	-6440	-1233	-5002	19276	-2729	-2656	-6295	530	-3065	-2855	-7756	-97
0.770000	-25	44	90	-59	-110	-34	12	-14	-18	6	-73	-64	-98	-16	-31	-59	-83	36	-85	-32	-108	-21	-98	-108	-64	-1	-99	-17	-74	-72	-147	-76	0	1289	915	-6133	-494	-6787	-865	-4671	19125	-3027	-2070	-6058	773	-3536	-2279	-7791	-160
0.770833	-24	43	88	-58	-110	-29	9	-15	-15	5	-74	-63	-96	-13	-30	-60	-100	34	-84	-33	-109	-23	-99	-70	-62	0	-98	-14	-72	-69	-148	-80	-147	1092	-5	-6093	-895	-7135	-473	-4327	19821	-3353	-1470	-5798	298	-4023	-1666	-7818	-8
0.771667	-26	44	88	-48	-108	-33	13	-14	-15	7	-74	-64	-97	-13	-27	-58	-120	35	-86	-30	-104	-21	-100	-59	-63	-3	-96	-13	-73	-69	-145	-75	-303	926	-852	-5984	-310	-7469	-57	-3969	19351	-3698	-868	-5517	-94	-4521	-1037	-7842	-115
0.772500	-28	43	88	-55	-110	-32	-18	-18	-18	8	-69	-61	-97	-13	-28	-60	-98	34	-84	-34	-103	-23	-98	-70	-63	-1	-96	-1	-72	-68	-145	-75	-88	804	-1622	-5798	-893	-7791	378	-3596	18288	-4062	-276	-5209	723	-5025	-392	-7849	39
0.773333	-22	42	89	-58	-108	-33	11	-13	-15	5	-73	-50	-97	-15	-28	-62	-103	34	-86	-33	-108	-23	-99	-69	-65	-1	-98	-16	-74	-73	-150	-78	-185	721	-2287	-5631	-892	-8102	830	-3205	18047	-4447	313	-4882	110	-5528	257	-7843	158
0.774167	-28	40	89	-64	-113	-46	10	-19	-18	7	-73	-66	-100	-14	-28	-60	-100	33	-84	-34	-108	-23	-98	-70	-64	-3	-96	-13	-74	-70	-170	-75	-174	682	-2849	-5422	-700	-8388	1296	-2795	17332	-4839	863	-4527	154	-6016	905	-7810	51
0.775000	-28	42	87	-61	-111	-33	12	-13	-17	5	-73	-64	-100	-15	-31	-62	-100	33	-85	-33	-92	-22	-100	-67	-66	-5	-97	-12	-70	-72	-149	-77	-154	680	-3301	-5214	-932	-8659	1773	-2370	16889	-5238	1421	-4159	364	-6482	1532	-7756	197
0.775833	-26	42	72	-60	-113	-34	32	-16	-18	3	-74	-64	-97	-14	-31	-59	-100	34	-86	-34	-107	-23	-100	-69	-66	-4	-100	-13	-73	-74	-147	-77	-232	714	-3638	-5021	-627	-8900	2259	-1933	16388	-5642	1902	-3771	38	-6916	2135	-7673	421
0.776667	-25	41	85	-61	-111	-32	10	-15	-18	5	-72	-63	-96	-12	-30	-60	-100	32	-87	-35	-104	-24	-97	-69	-49	-1	-98	-14	-72	-72	-148	-79	-283	774	-3871	-4846	-182	-9116	2745	-1483	15720	-6034	2367	-3384	-252	-7318	2702	-7558	52
0.777500	-25	39	89	-59	-109	-34	11	-15	-22	1	-73	-66	-96	-17	-28	-61	-101	33	-86	-35	-103	-23	-98	-73	-63	-3	-100	-13	-92	-70	-151	-79	-168	857	-3992	-4696	-1130	-9301	3234	-1030	14012	-6406	2797	-2961	595	-7676	3244	-7410	-79
0.778333	-28	37	88	-60	-109	-31	13	-13	-18	6	-70	-62	-103	-15	-27	-60	-98	33	-85	-33	-102	-22	-95	-68	-61	2	-97	-11	-73	-69	-147	-75	-143	958	-4013	-4573	-1254	-9454	3721	-573	11740	-6759	3188	-2529	495	-7991	3745	-7223	361
0.779167	-24	40	89	-57	-110	-29	21	-9	-17	6	-70	-64	-92	-10	-26	-57	-99	35	-80	-29	-103	-17	-100	-68	-64	1	-97	-10	-72	-67	-146	-74	-195	1066	-3950	-4478	-1176	-9572	4195	-121	16261	-7083	3538	-2102	74	-8259	4198	-7010	2
0.780000	-25	43	90	-59	-109	-29	15	-10	-15	9	-68	-61	-95	-14	-27	-56	-98	36	-83	-31	-101	-22	-97	-68	-63	1	-96	-11	-69	-68	-143	-73	-303	1166	-3814	-4416	-1245	-9659	4656	326	27490	-7375	3844	-1667	136	-8481	4605	-6768	25
0.780833	-25	40	69	-59	-107	-28	12	-11	-18	-5	-72	-65	-90	-16	-28	-58	-100	35	-83	-30	-103	-21	-98	-72	-62	0	-99	-12	-73	-69	-148	-76	-177	1263	-3615	-4371	-1312	-9710	5100	760	32767	-7624	4109	-1228	228	-8663	4963	-6508	154
0.781667	4	40	89	-60	-111	-36	9	-13	-19	4	-72	-63	-99	-15	-28	-59	-101	29	-86	-34	-112	-23	-100	-72	-64	0	-100	-16	-79	-70	-150	-75	-207	1348	-3372	-4350	-1414	-9732	5519	1173	30846	-7828	4327	-797	243	-8792	5273	-6227	105
0.782500	-29	43	87	-63	-114	-34	10	-16	-21	8	-75	-65	-101	-19	-32	-60	-101	32	-86	-32	-107	-22	-83	-69	-64	-1	-99	-15	-73	-73	-150	-74	-182	1421	-3091	-4330	-1324	-9716	5916	1566	31007	-7979	4515	-355	373	-8880	5531	-5935	123
0.783333	-26	40	88	-60	-111	-34	9	-14	-5	5	-72	-65	-96	-14	-31	-59	-99	32	-84	-33	-107	-25	-101	-72	-64	1	-99	-12	-73	-72	-147	-73	-29	1477	-2796	-4319	-1221	-9671	6276	1938	29589	-8081	4661	80	580	-8934	5750	-5636	11
0.784167	-25	43	92	-59	-112	-31	11	-13	-18	6	-73	-65	-97	-15	-29	-58	-101	34	-85	-32	-103	-21	-98	-69	-68	0	-104	-11	-73	-70	-148	-74	-22	1510	-2493	-4306	-1450	-9586	6600	2280	22700	-8130	4765	522	591	-8961	5912	-5344	108
0.785000	-26	42	90	-60	-111	-32	9	-14	-14	6	-70	-63	-92	-16	-21	-58	-99	36	-82	-28	-104	-10	-100	-74	-61	1	-99	-10	-73	-65	-146	-69	-173	1531	-2199	-4295	-953	-9470	6888	2592	22827	-8122	4839	963	-41	-8960	6037	-5058	-67
0.785833	-23	43	94	-59	-109	-28	16	-13	-12	10	-70	-68	-95	-15	-26	-56	-97	37	-83	-27	-105	-19	-97	-67	-62	0	-97	-10	-88	-65	-145	-70	17	1526	-1927	-4276	-1245	-9322	7131	2868	30938	-8061	4881	1405	758	-8944	6113	-4795	-124
0.786667	-22	43	91	-58	-107	-31	15	-14	-17	5	-68	-61	-94	-11	-13	-57	-100	37	-80	-28	-102	-19	-97	-72	-66	4	-97	-10	-70	-64	-144	-70	-78	1511	-1676	-4249	-481	-9147	7323	3109	28479	-7948	4886	1844	178	-8915	6149	-4538	162
0.787500	-23	46	104	-56	-108	-32	17	-13	-14	10	-67	-60	-93	-15	-28	-57	-97	37	-80	-27	-99	-21	-97	-65	-59	6	-100	-9	-67	-65	-146	-57	-104	1482	-1458	-4219	-771	-8945	7469	3317	22600	-7794	4864	2283	231	-8876	6136	-4336	-137
0.788333	-23	43	94	-55	-109	-32	17	-15	-14	8	-69	-61	-94	-13	-29	-56	-109	39	-82	-29	-102	-25	-98	-69	-64	1	-99	-11	-70	-67	-146	-74	-182	1441	-1280	-4189	-929	-8726	7567	3487	16817	-7601	4804	2720	218	-8841	6089	-4150	-68
0.789167	-22	42	89	-64	-108	-33	15	-17	-16	5	-73	-65	-98	-19	-31	-63	-99	34	-84	-33	-107	-24	-100	-74	-63	-18	-101	-13	-76	-69	-151	-76	-132	1396	-1144	-4155	-866	-8479	7612	3628	14353	-7369	4714	3158	-639	-8799	6002	-3992	36
0.790000	-27	42	88	-62	-113	-35	10	-22	-22	3	-75	-66	-96	-15	-30	-62	-104	56	-86	-34	-110	-25	-104	-74	-69	-5	-104	-13	-76	-72	-151	-75	-182	1347	-1042	-4118	-646	-8219	7614	3737	14456	-7106	4596	3592	-2604	-8759	5883	-3865	-138
0.790833	-30	39	87	-38	-114	-35	10	-19	-24	3	-76	-69	-100	-17	-33	-62	-104	32	-87	-33	-108	-22	-100	-72	-64	-3	-100	-13	-78	-69	-146	-76	-72	1299	-976	-4080	-914	-7929	7572	3819	12030	-6814	4452	4028	-2045	-8714	5735	-3756	-344
0.791667	-27	38	89	-60	-112	-34	12	-19	-17	4	-73	-65	-96	-15	-33	-59	-99	55	-86	-32	-105	-24	-101	-70	-63	-3	-100	-11	-74	-69	-146	-74	-60	1252	-943	-4046	-841	-7629	7487	3881	4918	-6507	4276	4456	-1209	-8667	5554	-3668	197
0.792500	-26	43	90	-59	-107	-32	11	-21	-18	8	-73	-66	-96	-15	-29	-60	-100	36	-86	-34	-105	-23	-110	-67	-61	-3	-102	-11	-73	-69	-147	-74	-84	1210	-946	-4020	-615	-7328	7360	3918	851	-6184	4072	4876	-1117	-8613	5345	-3588	-48
0.793333	-26	42	88	-56	-108	-24	13	-13	-18	4	-72	-32	-94	-15	-27	-62	-98	36	-84	-34	-103	-21	-98	-72	-64	-4	-98	-12	-72	-67	-148	-75	-138	1176	-971	-4002	-722	-7015	7198	3929	-1284	-5853	3844	5282	-879	-8556	5115	-3517	-176
0.794167	-25	42	89	-57	-108	-32	13	-13	-19	5	-72	-61	-98	-14	-30	-60	-100	34	-84	-32	-108	-6	-100	-70	-62	0	-98	-13	-74	-68	-145	-55	-73	1146	-1015	-3992	-821	-6702	7010	3927	-4493	-5512	3583	5673	-575	-8480	4861	-3459	12
0.795000	-25	41	88	-58	-105	-31	13	-12	-17	3	-94	-63	-90	-15	-27	-59	-100	32	-87	-33	-104	-4	-98	-69	-64	-7	-99	-10	-73	-70	-145	-73	-74	1123	-1071	-3978	-766	-6387	6789	3903	-6561	-5176	3309	6037	-479	-8386	4592	-3352	-136
0.795833	0	40	89	-60	-110	-38	11	-13	-16	2	-70	-64	-95	-17	-29	-60	-102	32	-86	-32	-104	-26	-101	-68	-63	-4	-100	-12	-74	-72	-164	-74	-165	1103	-1136	-4006	-679	-6075	6546	3869	-6943	-4840	3015	6375	-350	-8263	4323	-3245	-267
0.796667	-24	37	89	-61	-109	-34	10	-13	-21	1	-73	-67	-95	-15	-27	-60	-98	42	-90	-36	-103	-23	-100	-70	-64	-5	-101	-13	-73	-72	-146	-76	-180	1089	-1210	-4024	-733	-5745	6288	3809	-5974	-4509	2703	6679	-117	-8123	4051	-3110	-297
0.797500	-30	36	44	-60	-109	-35	11	-14	-18	2	-72	-66	-98	-18	-29	-63	-101	28	-88	-35	-105	-28	-102	-70	-62	-8	-100	-13	-74	-70	-150	-74	-206	1085	-1275	-4053	-986	-5472	6014	3754	-6084	-4180	2388	6946	-95	-7942	3784	-2937	-100
0.798333	-28	38	89	-59	-109	-36	15	-13	-18	1	-72	-65	-97	-16	-29	-60	-98	33	-86	-33	-104	-24	-100	-69	-65	-5	-101	-15	-73	-72	-184	-77	-338	1087	-1334	-4080	-438	-5183	5728	3673	-7953	-3856	2076	7164	-977	-7728	3533	-2725	-219
0.799167	-28	38	90	-62	-112	-35	10	-15	-19	2	-73	-65	-97	-15	-30	-60	-101	32	-84	-34	-104	-18	-100	-69	-59	0	-98	-10	-70	-70	-146	-73	-61	1093	-1381	-4112	-662	-4908	5438	3589	-10519	-3530	1752	7342	-17	-7470	3308	-2463	-538
0.800000	-27	40	89	-58	-107	-28	12	-11	-16	7	-57	-65	-97	-15	-25	-76	-101	35	-84	-30	-108	-24	-100	-69	-62	-1	-99	-13	-74	-69	-146	-72	-174	1108	-1418	-4154	-705	-4649	5142	3484	-12547	-3209	1465	7461	109	-7179	3107	-2160	58
0.800833	-27	42	90	-59	-107	-31	16	-10	-18	6	-73	-62	-94	-16	-25	-59	-98	33	-84	-34	-105	-22	-99	-80	-62	-1	-97	-10	-69	-68	-146	-75	-159	1126	-1447	-4198	-620	-4402	4841	3368	-13989	-2892	1186	7528	170	-6850	2941	-1816	-70
0.801667	-24	42	86	-60	-108	-33	15	-16	-18	4	-72	-67	-99	-16	-7	-57	-101	33	-87	-35	-107	-22	-100	-66	-64	0	-99	-15	-75	-70	-146	-74	-137	1153	-1463	-4253	-628	-4167	4536	3243	-15237	-2559	928	7531	507	-6494	2813	-1423	-101
0.802500	-9	40	87	-60	-113	-32	15	-13	-18	5	-68	-64	-98	-15	-27	-57	-112	32	-93	-33	-107	-23	-99	-68	-65	-12	-98	-12	-72	-69	-145	-73	-148	1187	-1457	-4321	-811	-3953	4237	3109	-16358	-2261	707	7481	1555	-6102	2730	-990	-10
0.803333	-3	42	90	-56	-108	-32	15	-13	-18	-6	-73	-66	-97	-16	-28	-58	-99	34	-84	-30	-100	-22	-98	-57	-64	0	-98	-11	-74	-69	-146	-72	-190	1258	-1446	-4407	-422	-3747	3940	2961	-17944	-1941	522	7373	1057	-5689	2696	-527	44
0.804167	-22	42	90	-58	-107	-33	12	-13	-15	8	-69	-62	-92	-15	-31	-55	-98	37	-85	-30	-107	-21	-100	-67	-61	3	-97	-11	-75	-67	-145	-70	-144	1293	-1426	-4523	-574	-3561	3646	2810	-19076	-1626	371	7202	1061	-5257	2715	-39	-293
0.805000	-24	29	92	-56	-108	-29	16	-11	-15	21	-29	-59	-96	-14	-28	-56	-97	35	-82	-28	-105	-18	-97	-64	-62	2	-96	-9	-74	-66	-146	-72	-203	1364	-1408	-4669	-725	-3386	3362	2658	-18645	-1315	267	6982	1245	-4818	2777	461	102
0.805833	-25	44	92	-55	-111	-31	13	-12	-16	9	-69	-60	-97	-14	-26	-57	-97	37	-87	-28	-103	-28	-99	-65	-62	5	-97	-8	-72	-62	-144	-74	-179	1450	-1379	-4858	-576	-3224	3079	2501	-18284	-1000	208	6708	734	-4381	2894	970	-1
0.806667	-22	43	90	-58	-110	-31	21	-11	-31	9	-68	-61	-99	-13	-28	-55	-97	37	-84	-31	-104	-21	-96	-66	-64	2	-100	-12	-61	-67	-148	-77	-151	1543	-1371	-5102	-479	-3073	2808	2359	-16376	-704	190	6389	175	-3956	3043	1467	-258
0.807500	-26	38	88	-59	-111	-31	12	-16	-14	10	-72	-63	-94	-12	-27	-55	-96	37	-83	-24	-103	-21	-96	-67	-60	3	-95	-8	-69	-64	-143	-69	-100	1658	-1344	-5392	-422	-2932	2550	2195	-14917	-417	218	6032	-754	-3541	3239	1953	61
0.808333	-26	44	90	-56	-94	-29	17	-14	-15	12	-69	-59	-97	-13	-29	-56	-100	37	-85	-31	-105	-19	-97	-64	-61	1	-99	-11	-73	-69	-149	-67	-23	1780	-1343	-5747	-420	-2801	2300	2050	-16376	-135	280	5637	-1963	-3152	3460	2403	13
0.809167	-28	40	87	-57	-112	-32	11	-15	-21	7	-66	-63	-97	-14	-28	-57	-101	34	-83	-29	-104	-40	-102	-72	-67	0	-100	-14	-73	-69	-147	-78	131	1918	-1345	-6155	-460	-2675	2061	1915	-16506	121	386	5214	-2223	-2792	3703	2824	-63
0.810000	-27	44	87	-56	-109	-32	13	-15	-16	10	-72	-67	-98	-13	-28	-59	-100	35	-83	-30	-108	-22	-97	-67	-66	0	-100	-12	-74	-78	-147	-78	149	2060	-1361	-6619	-575	-2558	1839	1808	-16823	366	526	4767	-2550	-2463	3966	3192	20
0.810833	-24	43	92	-59	-111	-32	12	-15	-19	7	-74	-65	-96	-13	-28	-56	-103	36	-87	-30	-104	-21	-97	-69	-67	-3	-100	-12	-75	-69	-147	-75	137	2210	-1391	-7134	-794	-2447	1629	1684	-17370	579	692	4313	-2182	-2175	4229	3502	71
0.811667	-29	43	80	-58	-110	-31	32	-13	-21	7	-74	-63	-92	-14	-25	-58	-100	35	-86	-32	-105	-22	-97	-69	-64	0	-98	-14	-75	-68	-147	-75	-72	2365	-1441	-7686	-178	-2339	1434	1589	-16612	769	881	3842	-2172	-1922	4486	3749	159
0.812500	-24	45	90	-58	-109	-30	15	-13	-17	8	-69	-60	-94	-11	-28	-56	-98	35	-79	-28	-101	-19	-95	-67	-61	-4	-99	-11	-69	-66	-147	-74	104	2516	-1499	-8298	-190	-2239	1249	1507	-16431	922	1088	3371	-1273	-1710	4734	3929	-77
0.813333	-25	25	87	-56	-109	-31	13	-10	-15	9	-73	-63	-96	-11	-26	-55	-100	33	-82	-29	-101	-21	-95	-69	-62	-1	-98	-12	-70	-67	-144	-75	118	2657	-1578	-8922	-663	-2140	1077	1441	-16229	1050	1310	2900	-676	-1538	4947	4041	278
0.814167	-21	45	91	-56	-109	-32	13	-13	-16	6	-73	-66	-93	-13	-25	-57	-99	37	-84	-31	-107	-24	-97	-45	-61	-1	-99	-15	-75	-68	-146	-75	12	2792	-1671	-9558	-385	-2049	919	1385	-15257	1141	1534	2431	-407	-1397	5139	4075	76
0.815000	-23	42	89	-61	-112	-33	12	-13	-17	-1	-73	-66	-98	-13	-28	-59	-102	34	-88	-34	-105	-23	-99	-69	-64	-10	-102	-17	-75	-70	-146	-76	-55	2909	-1755	-10192	-426	-1959	768	1342	-13964	1199	1763	1968	4	-1289	5291	4036	3
0.815833	-25	40	86	-63	-111	-40	11	-17	-23	4	-77	-68	-100	-22	-29	-60	-100	36	-87	-33	-109	-23	-99	-67	-64	-3	-101	-16	-78	-69	-149	-74	-66	3014	-1860	-10804	-541	-1868	630	1304	-12792	1224	1996	1521	618	-1206	5404	3927	59
0.816667	-27	39	86	-60	-100	-34	11	-15	-18	5	-74	-62	-96	-16	-30	-59	-99	34	-87	-34	-108	-25	-99	-69	-64	-15	-100	-15	-77	-73	-147	-77	-257	3099	-1963	-11395	-207	-1775	498	1270	-10607	1225	2224	1091	569	-1143	5478	3750	154
0.817500	-26	41	86	-60	-112	-32	11	-15	-19	5	-75	-69	-102	-14	-29	-60	-99	35	-87	-32	-105	-23	-99	-72	-63	-5	-102	-15	-75	-73	-148	-77	-284	3162	-2064	-11923	-230	-1674	367	1241	-9657	1201	2447	671	1094	-1096	5509	3501	-212
0.818333	-27	40	89	-56	-109	-34	15	-17	-16	8	-70	-65	-95	-14	-29	-58	-99	35	-86	-31	-108	-24	-99	-72	-64	-3	-99	-13	-74	-72	-145	-72	-323	3208	-2159	-12405	-922	-1576	242	1201	-9693	1157	2665	266	1382	-1050	5505	3199	188
0.819167	-24	43	91	-60	-105	-31	13	-14	-17	7	-73	-64	-98	-13	-27	-57	-97	38	-84	-27	-104	-18	-97	-67	-62	-3	-98	-12	-75	-69	-145	-73	-254	3234	-2244	-12820	-716	-1464	116	1158	-8733	1108	2880	-124	1058	-1009	5463	2840	344
0.820000	-12	41	89	-58	-108	-33	11	-12	-17	8	-70	-62	-94	-9	-25	-57	-98	36	-83	-29	-105	-21	-98	-68	-60	0	-98	-11	-69	-68	-145	-73	-231	3244	-2315	-13167	-442	-1352	-15	1100	-8243	1014	3081	-506	848	-968	5390	2433	-61
0.820833	-21	42	88	-56	-108	-33	13	-12	-15	8	-68	-61	-95	-27	-27	-60	-99	36	-84	-32	-102	-19	-109	-69	-61	1	-101	-11	-70	-70	-146	-78	-232	3231	-2373	-13448	-755	-1220	-146	1027	-8138	929	3280	-867	797	-916	5287	1991	12
0.821667	-24	64	90	-58	-110	-33	12	-11	1	3	-68	-64	-95	-12	-26	-59	-101	35	-86	-31	-103	-22	-100	-70	-64	0	-100	-9	-70	-67	-145	-79	-127	3206	-2405	-13658	-697	-1080	-289	934	-7201	842	3467	-1222	667	-853	5167	1505	37
0.822500	-26	42	87	-60	-108	-34	10	-13	-19	7	-70	-60	-95	-16	-32	-59	-100	37	-87	-31	-105	-21	-100	-68	-64	-1	-99	-10	-75	-68	-147	-79	-79	3173	-2416	-13815	-509	-931	-439	807	-6156	755	3624	-1568	465	-779	5033	995	-4
0.823333	-27	41	85	-60	-113	-29	10	-15	-22	5	-74	-64	-98	-19	-29	-62	-99	34	-87	-36	-109	-23	-102	-72	-69	-6	-102	-15	-75	-72	-127	-78	51	3134	-2394	-13914	-688	-768	-601	700	-5380	672	3821	-1904	422	-685	4896	465	34
0.824167	-33	38	84	-60	-113	-34	10	-18	-23	7	-73	-64	-98	-16	-36	-64	-101	32	-85	-34	-105	-21	-102	-68	-63	0	-99	-13	-74	-73	-147	-78	318	3093	-2340	-13975	-527	-591	-767	558	-4562	609	3996	-2232	526	-576	4774	-65	71
0.825000	-26	40	107	-57	-110	-31	15	-13	-21	6	-72	-63	-95	-14	-28	-58	-99	36	-87	-32	-101	-19	-99	-68	-64	-1	-101	-11	-72	-70	-145	-78	276	3056	-2251	-14009	382	-396	-948	396	-3894	549	4154	-2556	-560	-445	4626	-601	118
0.825833	-24	39	88	-56	-105	-29	12	-12	-15	6	-68	-62	-94	-16	-27	-57	-102	37	-85	-33	-103	-21	-99	-68	-60	1	-97	-9	-73	-69	-144	-73	302	3019	-2128	-14043	1058	-190	-1145	219	-3190	512	4308	-2873	-2608	-304	4508	-1136	-252
0.826667	-22	44	93	-58	-105	-28	13	-13	-7	9	-69	-62	-93	-13	-25	-58	-94	39	-82	-29	-105	-18	-96	-66	-63	0	-98	-11	-69	-67	-145	-72	273	2997	-1969	-14078	2744	17	-1338	25	-2468	480	4444	-3185	-4599	-149	4397	-1663	-1
0.827500	-24	42	89	-57	-104	-28	17	-12	-16	7	-68	-58	-96	-10	-24	-55	-98	37	-83	-29	-101	-15	-96	-63	-63	3	-96	-9	-70	-66	-144	-74	170	2979	-1738	-14142	12016	239	-1551	-179	-1904	473	4570	-3494	-4218	10	4296	-2177	-27
0.828333	-25	44	88	-56	-108	-29	15	-31	-17	6	-67	-63	-94	-16	-26	-58	-98	35	-83	-31	-102	-19	-98	-67	-65	0	-111	-12	-74	-70	-147	-73	229	2972	-1527	-14244	19266	458	-1767	-395	-1289	478	4678	-3808	-3126	179	4211	-2671	-51
0.829167	-24	41	87	-62	-110	-32	15	-14	-19	5	-74	-65	-100	-17	-29	-63	-100	34	-86	-35	-105	-22	-99	-69	-63	-1	-100	-14	-74	-70	-148	-74	267	2987	-1252	-14398	26480	682	-1990	-614	-366	506	4772	-4122	-2302	351	4136	-3150	72
0.830000	-26	41	88	-62	-105	-34	9	-15	-18	4	-72	-65	-95	-18	-27	-58	-98	34	-85	-31	-107	-21	-99	-69	-62	0	-99	-16	-74	-69	-148	-73	284	3020	-955	-14609	32767	910	-2210	-837	471	553	4845	-4433	-1678	519	4066	-3601	359
0.830833	-28	42	87	-62	-112	-33	13	-16	-19	2	-74	-64	-96	-16	-28	-58	-107	35	-86	-30	-107	-24	-100	-68	-64	-5	-99	-13	-76	-70	-149	-73	264	3073	-628	-14878	30767	1132	-2433	-1062	755	612	4897	-4743	-909	684	4003	-4028	185
0.831667	-27	40	87	-60	-111	-32	10	-15	-19	4	-76	-65	-100	-19	-34	-57	-101	33	-86	-35	-109	-26	-103	-72	-66	-4	-102	-16	-79	-49	-151	-77	299	3143	-281	-15221	28901	1352	-2650	-1290	1026	687	4918	-5065	459	836	3925	-4436	311
0.832500	-27	40	84	-64	-113	-36	7	-19	-46	0	-77	-65	-94	-18	-29	-60	-101	52	-87	-34	-107	-26	-101	-70	-66	-1	-100	-14	-74	-68	-147	-76	414	3237	86	-15621	20166	1568	-2860	-1494	1183	779	4933	-5382	1169	979	3845	-4817	616
0.833333	-24	42	87	-57	-109	-31	12	-15	-19	5	-73	-62	-97	-18	-30	-58	-101	34	-85	-30	-104	-23	-99	-72	-64	1	-100	-11	-73	-68	-148	-73	408	3360	465	-16085	12815	1775	-3058	-1734	1226	888	4892	-5709	1398	1103	3748	-5180	561
0.834167	-26	44	90	-61	-107	-32	13	-15	-17	2	-75	-62	-93	-14	-29	-60	-98	30	-86	-31	-102	-22	-99	-74	-64	-5	-97	-13	-73	-68	-147	-74	490	3496	838	-16594	10553	1971	-3249	-1961	1006	1002	4832	-6043	1800	1212	3625	-5526	872
0.835000	-25	43	89	-61	-110	-41	18	-18	-17	6	-76	-64	-97	-16	-30	-60	-101	35	-85	-32	-105	-24	-101	-70	-69	-3	-100	-12	-76	-68	-148	-77	561	3652	1208	-17153	5969	2156	-3427	-2186	538	1130	4744	-6387	2235	1298	3473	-5858	791
0.835833	-24	43	87	-61	-111	-34	11	-18	-17	5	-76	-68	-100	-17	-29	-59	-99	34	-86	-33	-104	-23	-109	-72	-66	-5	-101	-14	-75	-70	-147	-76	517	3825	1563	-17735	3714	2333	-3594	-2412	136	1266	4623	-6727	2368	1366	3288	-6181	508
0.836667	-23	38	88	-61	-108	-33	12	-16	-19	5	-75	-64	-96	-17	-30	-64	-101	33	-87	-34	-107	-28	-101	-73	-62	-4	-101	-15	-75	-70	-146	-61	595	4016	1907	-18336	667	2495	-3750	-2642	187	1415	4473	-7106	2267	1411	3067	-6499	123
0.837500	-26	41	89	-62	-109	-34	10	-17	-19	2	-77	-67	-97	-17	-30	-61	-96	20	-87	-34	-105	-22	-100	-73	-65	-6	-102	-13	-74	-69	-147	-75	364	4228	2229	-18937	-3016	2655	-3893	-2881	689	1570	4290	-7479	2194	1438	2802	-6820	-91
0.838333	-28	41	88	-62	-100	-33	16	-15	-16	6	-73	-61	-96	-13	-27	-60	-102	33	-84	-31	-97	-19	-98	-65	-63	-3	-98	-12	-72	-67	-152	-74	0	4454	2521	-19520	-5749	2795	-4024	-3124	1125	1735	4059	-7866	1570	1451	2491	-7146	74
0.839167	-22	43	91	-59	-105	-33	13	-15	-17	8	-75	-62	-95	-11	-28	-47	-95	37	-84	-33	-103	-18	-98	-69	-62	-1	-101	-11	-72	-68	-145	-74	219	4692	2785	-20076	-8058	2931	-4150	-3382	1604	1903	3842	-8272	1234	1446	2139	-7486	-97
0.840000	-26	40	87	-60	-110	-31	7	-15	-18	8	-74	-62	-97	-15	-28	-60	-103	34	-85	-33	-104	-22	-99	-70	-65	-3	-90	-13	-74	-69	-147	-77	631	4936	3010	-20594	-8910	3052	-4278	-3653	2232	2078	3569	-8691	1622	1422	1740	-7850	69
0.840833	-27	39	88	-60	-112	-35	7	-17	-22	6	-76	-61	-99	-14	-30	-60	-99	44	-84	-31	-104	-23	-93	-68	-63	0	-100	-12	-75	-68	-145	-72	467	5190	3211	-21062	-9327	3171	-4399	-3934	2705	2261	3275	-9126	627	1391	1309	-8228	118
0.841667	-50	39	88	-59	-110	-36	11	-15	-21	8	-72	-62	-97	-16	-30	-59	-102	35	-84	-32	-107	-23	-100	-72	-64	-1	-98	-13	-75	-72	-155	-75	359	5443	3392	-21484	-9871	3279	-4526	-4236	2651	2444	2952	-9570	553	1348	835	-8631	71
0.842500	-27	41	89	-59	-111	-35	12	-5	-16	7	-76	-66	-93	-12	-30	-55	-114	32	-83	-33	-102	-22	-100	-70	-63	0	-101	-15	-75	-70	-147	-76	217	5691	3530	-21843	-10127	3386	-4664	-4558	2797	2629	2603	-10039	1408	1300	328	-9075	130
0.843333	-26	57	86	-61	-110	-33	13	-17	-16	8	-73	-65	-96	-11	-30	-62	-97	35	-95	-25	-107	-21	-97	-70	-62	0	-98	-12	-70	-68	-149	-75	-44	5943	3669	-22146	-11087	3488	-4812	-4895	3265	2817	2235	-10521	1501	1246	-211	-9553	304
0.844167	-25	42	90	-58	-109	-32	9	-14	-18	-5	-74	-64	-98	-14	-31	-59	-100	37	-83	-32	-104	-22	-98	-68	-64	0	-99	-13	-75	-70	-146	-74	-129	6182	3797	-22395	-14385	3593	-4972	-5253	3313	3005	1838	-11031	1398	1183	-774	-10074	266
0.845000	-25	41	89	-59	-110	-32	13	-10	-15	6	-72	-62	-91	-13	-26	-58	-99	34	-82	-30	-96	-19	-97	-67	-61	0	-97	-11	-72	-67	-147	-73	-101	6408	3927	-22593	-17680	3692	-5157	-5641	3316	3197	1421	-11556	4231	1113	-1362	-10638	194
0.845833	-23	43	90	-59	-107	-31	16	-11	-16	9	-74	-62	-94	-14	-29	-57	-97	37	-81	-29	-104	-17	-96	-66	-58	1	-95	-12	-70	-69	-145	-73	-388	6618	4068	-22747	-20744	3798	-5363	-6013	3560	3384	984	-12106	5825	1036	-1967	-11265	505
0.846667	-23	44	90	-59	-108	-22	12	-10	-12	10	-72	-60	-94	-11	-25	-56	-95	36	-81	-30	-101	-18	-98	-67	-62	0	-96	-18	-70	-67	-144	-72	-630	6806	4231	-22862	-23905	3904	-5598	-6476	3437	3564	529	-12676	4187	951	-2583	-11905	40
0.847500	-25	45	93	-56	-105	-30	15	-13	-13	-8	-72	-62	-94	-11	-32	-56	-96	39	-83	-30	-100	-17	-97	-65	-61	3	-96	-10	-70	-70	-146	-72	-734	6975	4419	-22955	-25513	4015	-5862	-6924	3215	3712	51	-13270	3457	851	-3222	-12614	17
0.848333	-24	45	89	-60	-111	-32	11	-13	-16	9	-74	-62	-96	-15	-30	-60	-98	23	-87	-33	-107	-24	-101	-69	-65	-5	-102	-16	-76	-70	-147	-75	-787	7113	4637	-23026	-27621	4119	-6164	-7402	3033	3873	-432	-13882	3156	730	-3873	-13374	256
0.849167	-30	37	82	-76	-113	-35	9	-41	-24	2	-76	-63	-100	-18	-31	-65	-102	33	-86	-35	-110	-24	-101	-72	-65	-1	-102	-13	-78	-73	-153	-72	-768	7237	4894	-23077	-29626	4224	-6494	-7897	2886	4000	-980	-14511	2004	589	-4529	-14174	-46
0.850000	-27	40	84	-59	-112	-26	9	-16	-19	2	-75	-65	-100	-13	-29	-60	-102	33	-84	-35	-108	-23	-102	-70	-67	-3	-101	-15	-78	-73	-146	-72	-806	7333	5191	-23120	-29462	4340	-6866	-8413	2805	4089	-1532	-15148	1457	434	-5191	-15010	-274
0.850833	-29	41	85	-58	-111	-34	13	-14	-19	3	-84	-65	-96	-17	-29	-61	-101	30	-85	-33	-99	-19	-99	-68	-64	-1	-100	-13	-72	-70	-147	-77	-931	7409	5520	-23161	-29277	4446	-7280	-8957	2681	4137	-2107	-15792	1243	242	-5864	-15893	-371
0.851667	-26	41	87	-61	-111	-33	12	-16	-27	4	-75	-64	-95	-15	-28	-59	-101	35	-84	-31	-104	-25	-100	-70	-58	-3	-100	-13	-75	-67	-145	-75	-949	7468	5890	-23203	-29762	4542	-7735	-9515	2534	4128	-2725	-16441	464	18	-6538	-16803	-274
0.852500	-28	40	87	-60	-110	-31	7	-13	-19	38	-74	-62	-97	-14	-27	-61	-99	33	-85	-30	-103	-21	-99	-68	-65	0	-98	-14	-69	-77	-150	-73	-910	7514	6265	-23241	-28242	4628	-8228	-10083	2375	4056	-3359	-17070	-652	-242	-7216	-17743	-382
0.853333	-25	43	89	-56	-108	-33	17	-13	-17	7	-73	-60	-95	-12	-26	-59	-92	35	-81	-29	-103	-22	-97	-64	-65	0	-95	-13	-73	-67	-145	-72	-530	7555	6666	-23282	-24089	4696	-8768	-10674	2206	3910	-4036	-17702	-143	-537	-7909	-18713	-489
0.854167	-26	43	86	-57	-107	-31	18	-12	-17	9	-70	-61	-115	-17	-29	-58	-99	35	-85	-31	-105	-21	-98	-65	-62	0	-98	-13	-70	-68	-145	-73	-458	7595	7057	-23321	-20259	4753	-9345	-11277	2142	3681	-4750	-18306	-936	-879	-8608	-19693	-83
0.855000	-25	41	85	-59	-114	-32	17	-15	-21	4	-72	-64	-94	-13	-26	-58	-99	36	-82	-31	-104	-21	-99	-66	-67	0	-101	-13	-73	-65	-145	-72	-153	7651	7439	-23355	-16838	4775	-9956	-11885	2084	3359	-5505	-18892	-1018	-1252	-9312	-20675	-153
0.855833	-27	40	81	-58	-108	-32	15	-15	-18	7	-73	-64	-91	-15	-29	-60	-103	33	-88	-38	-103	-22	-100	-67	-65	0	-102	-13	-73	-68	-146	-75	2	7725	7780	-23389	-13456	4769	-10566	-12503	1911	2945	-6295	-19429	-1079	-1653	-10012	-21653	-247
0.856667	-29	40	84	-60	-104	-36	12	-16	-23	3	-77	-68	-97	-15	-28	-60	-104	32	-87	-33	-110	-26	-102	-70	-66	-14	-107	-17	-77	-70	-126	-77	147	7839	8067	-23412	-10204	4731	-11269	-13117	1773	2434	-7114	-19931	-2049	-2074	-10715	-22619	20
0.857500	-33	34	79	-64	-114	-38	13	-22	-24	1	-76	-63	-99	-16	-30	-63	-105	33	-85	-32	-107	-26	-103	-70	-67	0	-100	-15	-72	-68	-149	-75	356	8015	8296	-23419	-6403	4656	-11932	-13711	1636	1842	-7951	-20361	-3255	-2498	-11407	-23565	-34
0.858333	-25	40	85	-59	-113	-33	17	-12	-17	5	-74	-67	-96	-15	-28	-58	-99	35	-83	-33	-105	-23	-98	-68	-63	-1	-105	-16	-73	-67	-146	-75	571	8245	8435	-23415	-1600	4550	-12602	-14286	1455	1157	-8800	-20752	-2303	-2923	-12093	-24479	-630
0.859167	-27	42	88	-53	-108	-32	18	-11	-16	7	-65	-64	-97	-13	-26	-58	-95	37	-82	-30	-103	-19	-96	-66	-60	2	-97	-11	-70	-66	-153	-76	485	8553	8473	-23400	4596	4395	-13245	-14838	1290	395	-9695	-21075	-2094	-3329	-12761	-25349	-274
0.860000	-22	46	98	-56	-108	-32	18	-11	-18	9	-68	-65	-96	-14	-26	-56	-97	39	-81	-29	-105	-28	-97	-68	-62	3	-97	-15	-75	-68	-144	-72	480	8945	8395	-23372	11563	4194	-13857	-15361	1114	-431	-10587	-21334	-2578	-3709	-13407	-26171	-420
0.860833	-24	43	88	-58	-111	-32	16	-10	-16	8	-70	-62	-95	-24	-26	-57	-102	35	-81	-29	-108	-23	-96	-67	-63	0	-96	-12	-73	-65	-145	-74	482	9430	8197	-23332	15644	3932	-14424	-15852	943	-1305	-11468	-21526	-3174	-4049	-14023	-26934	-524
0.861667	-25	60	88	-56	-104	-36	17	-13	-16	1	-70	-63	-99	-13	-28	-56	-99	37	-82	-30	-104	-21	-93	-65	-63	2	-96	-13	-74	-68	-148	-74	474	10002	7865	-23280	16746	3610	-14906	-16309	758	-2210	-12333	-21663	-3510	-4340	-14598	-27637	-185
0.862500	-22	42	87	-59	-118	-33	15	-12	-18	3	-73	-57	-97	15	-27	-57	-99	34	-84	-30	-104	-22	-97	-69	-65	-1	-98	-12	-74	-64	-149	-74	423	10674	7415	-23229	18315	3207	-15299	-16739	580	-3118	-13170	-21745	-5074	-4579	-15132	-28273	171
0.863333	-25	40	90	-58	-109	-33	15	-12	-16	9	-72	-64	-96	-16	-30	-56	-99	36	-84	-26	-105	-22	-95	-68	-62	0	-96	-10	-67	-68	-148	-70	438	11426	6833	-23176	16568	2720	-15566	-17135	492	-4012	-13964	-21785	-7700	-4768	-15610	-28843	418
0.864167	-24	44	88	-58	-110	-52	13	-13	-19	8	-68	-63	-96	-14	-28	-53	-99	35	-85	-30	-107	-19	-97	-67	-63	0	-100	-12	-72	-67	-145	-73	578	12251	6134	-23130	15300	2124	-15700	-17519	396	-4881	-14715	-21787	-6751	-4904	-16028	-29349	-94
0.865000	-25	41	88	-55	-109	-34	13	-14	-18	8	-74	-63	-96	-17	-31	-63	-98	35	-84	-31	-109	-23	-98	-72	-62	0	-98	-13	-75	-42	-148	-75	443	13132	5329	-23100	16105	1406	-15672	-17903	312	-5689	-15405	-21780	-5096	-4998	-16384	-29781	-78
0.865833	-23	39	86	-59	-112	-34	10	-16	-21	-1	-69	-63	-98	-17	-28	-57	-99	35	-84	-29	-103	-21	-98	-69	-66	0	-97	-11	-70	-66	-143	-74	-53	14055	4433	-23088	15764	550	-15455	-18295	242	-6422	-16021	-21763	-5202	-5056	-16668	-30176	-317
0.866667	-24	42	89	-56	-110	-31	16	-12	-15	7	-69	-61	-93	-13	-29	-60	-97	37	-83	-24	-101	-21	-98	-68	-60	0	-98	-10	-78	-69	-146	-72	-125	14997	3451	-23102	13993	-457	-15045	-18703	196	-7059	-16557	-21761	-3567	-5099	-16887	-30514	-1161
0.867500	-23	44	89	-56	-107	-34	17	-14	-16	10	-68	-59	-97	-14	-26	-55	-99	39	-81	-28	-104	-17	-98	-68	-61	1	-96	-11	-72	-67	-144	-68	-360	15940	2394	-23146	11686	-1627	-14416	-19156	128	-7604	-17013	-21781	-3039	-5144	-17020	-30797	-784
0.868333	-24	42	86	-58	-109	-30	15	-13	-17	6	-70	-60	-95	-14	-30	-59	-103	35	-85	-33	-104	-21	-100	-69	-67	0	-101	-12	-73	-69	-147	-73	-411	16826	1279	-23232	9926	-2962	-13561	-19655	41	-8034	-17379	-21845	-2339	-5212	-17094	-31051	-770
0.869167	-27	40	84	-63	-110	-32	12	-16	-21	5	-74	-63	-95	-14	-38	-60	-99	33	-87	-33	-104	-22	-100	-70	-67	-4	-103	-16	-73	-72	-148	-74	-619	17670	110	-23357	8594	-4459	-12451	-20220	-78	-8363	-17661	-21954	-1661	-5315	-17096	-31268	-768
0.870000	-26	40	86	-59	-110	-32	12	-13	-17	4	-72	-65	-96	-14	-31	-60	-102	32	-88	-33	-103	-22	-101	-69	-63	9	-103	-14	-74	-69	-149	-75	-638	18431	-1095	-23523	7335	-6118	-11071	-20852	-187	-8587	-17851	-22120	-1045	-5482	-17032	-31460	-1166
0.870833	-26	41	87	-60	-108	-31	11	-16	-21	7	-73	-64	-96	-14	-29	-58	-95	35	-86	-30	-103	-22	-99	-70	-65	-1	-100	-14	-72	-70	-146	-73	-386	19093	-2349	-23734	6246	-7945	-9411	-21559	-193	-8702	-17960	-22341	-781	-5728	-16911	-31628	-1124
0.871667	-26	39	84	-59	-107	-6	17	-15	-17	5	-70	-62	-94	-13	-28	-60	-99	33	-86	-32	-103	-21	-100	-74	-60	13	-99	-13	-73	-68	-149	-67	-5	19636	-3669	-23996	5197	-9913	-7464	-22341	-173	-8794	-17986	-22619	386	-6073	-16741	-31780	-1290
0.872500	-24	41	87	-58	-129	-32	13	-16	-17	4	-83	-63	-95	-13	-30	-58	-99	34	-84	-34	-102	-22	-99	-68	-64	-3	-102	-17	-72	-73	-148	-74	-30	20042	-5045	-24298	4410	-11984	-5238	-23191	-198	-8815	-17947	-22954	736	-6521	-16531	-31911	-551
0.873333	0	40	85	-60	-110	-32	15	-13	-19	3	-73	-62	-96	-11	-32	-59	-104	32	-61	-32	-104	-23	-100	-72	-66	-1	-103	-13	-75	-70	-148	-75	143	20308	-6489	-24650	3708	-14132	-2747	-24104	-223	-8810	-17849	-23338	715	-7097	-16293	-32026	-269
0.874167	-25	39	85	-61	-111	-33	13	-8	-18	3	-77	-66	-98	-14	-30	-58	-98	34	-86	-32	-105	-24	-98	-68	-63	-1	-102	-15	-75	-49	-146	-75	53	20422	-7999	-25039	3030	-16310	-13	-25056	-195	-8805	-17685	-23766	1302	-7787	-16027	-32118	-1059
0.875000	-25	41	85	-60	-107	-32	13	-13	-18	4	-73	-63	-97	-15	-28	-58	-97	28	-86	-34	-107	-23	-100	-69	-65	-4	-102	-18	-73	-69	-148	-76	-184	20385	-9591	-25466	2577	-18475	2918	-26039	-154	-8836	-17473	-24219	1905	-8606	-15764	-32176	-1979
0.875833	-29	42	87	-60	-110	-34	13	-11	-15	5	-74	-66	-98	-25	-32	-62	-104	32	-86	-35	-109	-24	-102	-68	-64	-1	-102	-17	-75	-73	-149	-75	-21	20205	-11256	-25931	2661	-20591	5974	-27021	-152	-8915	-17220	-24697	2193	-9508	-15497	-32186	-2295
0.876667	-26	39	85	-62	-111	-33	13	-15	-17	4	-75	-66	-97	-16	-30	-62	-102	33	-90	-35	-107	-31	-100	-70	-64	-5	-100	-15	-74	-73	-143	-79	21	19866	-13011	-26416	2198	-22572	9060	-27971	-159	-9070	-16927	-25178	2271	-10510	-15249	-32135	-1315
0.877500	-29	41	87	-61	-109	-35	11	-16	-24	6	-77	-67	-98	-17	-33	-61	-79	32	-88	-36	-103	-24	-100	-72	-65	-3	-99	-15	-74	-78	-150	-76	-178	19394	-14833	-26928	1318	-24368	12100	-28853	-133	-9319	-16599	-25657	2268	-11583	-15031	-31997	-683
0.878333	-25	12	87	-61	-112	-39	13	-14	-15	7	-73	-65	-82	-15	-29	-59	-102	34	-85	-33	-107	-7	-100	-81	-62	-1	-98	-15	-72	-69	-148	-76	-324	18795	-16705	-27458	1188	-25908	14963	-29648	-116	-9673	-16234	-26123	2643	-12700	-14846	-31756	-750
0.879167	-22	42	90	-58	-105	-30	15	-14	-15	3	-73	-63	-96	-15	-27	-58	-97	35	-81	-30	-103	-19	-96	-67	-61	0	-96	-14	-74	-79	-147	-58	-488	18079	-18611	-27997	1100	-27149	17576	-30319	-120	-10148	-15827	-26573	2093	-13840	-14714	-31401	-340
0.880000	-23	39	89	-62	-109	-33	12	-13	-14	8	-74	-64	-93	-13	-28	-59	-95	35	-85	-32	-102	-19	-98	-67	-47	0	-99	-23	-72	-68	-143	-72	-376	17264	-20523	-28538	557	-28043	19811	-30859	-85	-10749	-15385	-26993	2382	-14967	-14631	-30906	32
0.880833	-23	43	88	-59	-109	-33	12	-11	-21	7	-75	-64	-97	-14	-30	-60	-100	37	-85	-31	-103	-16	-97	-68	-62	0	-100	-15	-75	-68	-145	-77	-498	16367	-22402	-29074	2	-28553	21560	-31240	-56	-11463	-14900	-27380	2226	-16052	-14607	-30258	539
0.881667	-26	41	86	-60	-110	-35	12	-15	-16	6	-73	-65	-96	-19	-28	-63	-100	35	-85	-34	-100	-24	-101	-73	-65	-4	-100	-13	-78	-73	-148	-78	-631	15406	-24228	-29603	-970	-28667	22709	-31463	-24	-12282	-14374	-27741	2174	-17068	-14632	-29450	547
0.882500	-25	40	85	-63	-129	-39	5	-22	-22	5	-75	-72	-96	-21	-34	-64	-98	33	-88	-33	-105	-23	-101	-69	-63	-3	-99	-13	-75	-70	-151	-76	-827	14385	-25944	-30102	-2629	-28367	23197	-31518	23	-13190	-13797	-28068	2067	-17989	-14708	-28465	745
0.883333	-29	41	88	-59	-110	-36	15	-17	-17	7	-70	-64	-94	-14	-30	-62	-101	34	-87	-41	-105	-24	-99	-74	-65	-18	-98	-12	-74	-70	-146	-74	-1049	13395	-27498	-30565	-3276	-27668	22960	-31423	45	-14178	-13164	-28367	1982	-18790	-14807	-27317	467
0.884167	-29	46	89	-57	-110	-31	16	-15	-17	56	-72	-63	-100	-16	-28	-62	-100	34	-85	-31	-104	-21	-99	-69	-66	0	-98	-11	-75	-82	-146	-76	-1004	12389	-28854	-30988	-3191	-26615	21983	-31188	63	-15191	-12474	-28649	1162	-19458	-14933	-26022	447
0.885000	-25	41	90	-57	-110	-33	13	-15	-17	6	-72	-63	-97	-15	-28	-56	-102	35	-99	-15	-108	-18	-97	-70	-65	-4	-97	-12	-73	-66	-142	-73	-694	11425	-29972	-31356	-3397	-25245	20211	-30839	104	-16241	-11734	-28918	1017	-19974	-15058	-24598	244
0.885833	-26	42	90	-56	-99	-32	13	-44	-16	7	-69	-61	-96	-15	-25	-59	-101	35	-92	-28	-102	-19	-97	-68	-63	0	-97	-10	-73	-68	-142	-73	-655	10524	-30823	-31659	-3693	-23613	17710	-30409	175	-17279	-10932	-29179	950	-20333	-15168	-23079	630
0.886667	-25	43	90	-62	-104	-32	15	-13	-19	8	-70	-62	-93	-16	-26	-56	-97	40	-82	-28	-101	-18	-97	-63	-62	2	-95	-7	-70	-67	-143	-69	-430	9709	-31387	-31898	-3596	-21813	14574	-29936	223	-18282	-10097	-29444	540	-20528	-15244	-21500	774
0.887500	-25	43	89	-57	-109	-30	18	-11	-13	10	-66	-61	-92	-11	-25	-56	-96	36	-82	-27	-100	-15	-96	-65	-59	1	-95	-7	-68	-65	-139	-68	-333	8996	-31651	-32057	-3446	-19916	10862	-29454	284	-19226	-9219	-29708	177	-20573	-15274	-19869	419
0.888333	-24	43	90	-57	-107	-32	16	-15	-17	6	-72	-63	-94	-15	-19	-56	-100	38	-84	-31	-103	-18	-97	-68	-60	0	-100	-11	-75	-66	-144	-72	-437	8412	-31606	-32142	-3941	-18008	6686	-29000	281	-20086	-8315	-29992	50	-20481	-15243	-18268	702
0.889167	-25	30	85	-62	-116	-33	13	-15	-17	8	-48	-65	-96	-14	-29	-59	-102	33	-88	-33	-108	-23	-98	-70	-63	-21	-102	-14	-75	-72	-144	-73	-441	7961	-31269	-32153	-4031	-16167	2218	-28605	273	-20840	-7421	-30279	-236	-20255	-15139	-16734	786
0.890000	-29	46	87	-59	-113	-36	12	-18	-21	4	-74	-68	-98	-17	-30	-61	-100	33	-87	-33	-105	-23	-102	-69	-66	-5	-102	-16	-77	-72	-146	-74	-442	7666	-30651	-32082	-3200	-14481	-2442	-28296	269	-21478	-6541	-30579	-523	-19931	-14965	-15311	713
0.890833	-28	36	84	-63	-113	-36	11	-13	-23	2	-68	-64	-99	-16	-29	-61	-103	34	-86	-35	-108	-21	-101	-68	-65	-5	-98	-12	-74	-68	-144	-69	-340	7515	-29782	-31952	-2634	-12992	-7084	-28088	243	-21973	-5700	-30876	-480	-19520	-14716	-14041	801
0.891667	-29	40	73	-56	-109	-30	15	-15	-22	4	-72	-64	-96	-15	-29	-60	-103	36	-83	-31	-104	-28	-98	-59	-66	0	-100	-13	-77	-70	-147	-73	-215	7513	-28697	-31756	-2199	-11787	-11531	-28003	193	-22327	-4930	-31170	-379	-19066	-14411	-12960	882
0.892500	-15	40	88	-59	-111	-34	15	-14	-18	6	-73	-67	-101	-13	-30	-58	-100	38	-84	-31	-107	-23	-98	-69	-63	-1	-100	-12	-68	-68	-147	-74	-289	7639	-27455	-31537	-1560	-10894	-15645	-28040	129	-22540	-4259	-31454	-1126	-18582	-14059	-12108	920
0.893333	-27	42	90	-57	-107	-29	15	-15	-16	8	-70	-63	-97	-16	-30	-56	-100	38	-82	-30	-103	-21	-96	-70	-63	1	-97	-13	-73	-73	-147	-69	-105	7882	-26114	-31286	-841	-10356	-19314	-28183	108	-22610	-3709	-31710	-1155	-18105	-13680	-11520	658
0.894167	-24	43	91	-59	-110	-30	16	-12	-14	6	-69	-63	-93	-13	-29	-55	-97	38	-80	-30	-109	-23	-98	-64	-62	0	-85	-12	-69	-68	-147	-72	-4	8228	-24720	-31051	-1	-10160	-22439	-28428	122	-22551	-3303	-31943	-1086	-17652	-13290	-11185	1176
0.895000	-26	42	88	-55	-107	-31	19	-12	-14	6	-72	-62	-95	-15	-27	-60	-97	37	-82	-31	-103	-19	-97	-65	-64	0	-98	-14	-74	-72	-145	-75	-114	8646	-23321	-30797	1296	-10303	-24945	-28760	126	-22369	-3056	-32131	-1530	-17263	-12922	-11150	1483
0.895833	-26	40	89	-59	-111	-33	13	-17	-19	6	-69	-63	-95	-13	-29	-57	-98	37	-81	-33	-105	-24	-98	-70	-65	1	-99	-12	-74	-70	-134	-74	-72	9114	-21966	-30581	1991	-10771	-26763	-29135	90	-22078	-2989	-32259	-1459	-16941	-12587	-11373	1436
0.896667	-29	39	87	-58	-109	-32	16	-14	-15	6	-72	-66	-96	-13	-27	-56	-101	40	-85	-31	-102	-22	-95	-69	-61	0	-101	-11	-74	-69	-147	-77	37	9609	-20681	-30421	1778	-11522	-27849	-29567	55	-21690	-3112	-32320	-1358	-16707	-12315	-11893	1154
0.897500	-28	40	88	-27	-110	-34	13	-15	-18	4	-74	-66	-96	-13	-23	-58	-99	34	-84	-33	-104	-25	-101	-73	-64	-1	-99	-16	-74	-70	-148	-63	42	10106	-19486	-30315	1699	-12509	-28201	-29998	46	-21242	-3422	-32302	-1223	-16568	-12119	-12631	1153
0.898333	-28	39	90	-60	-110	-34	15	-15	-19	3	-75	-64	-97	-19	-30	-61	-78	30	-85	-33	-108	-27	-96	-72	-66	1	-102	-16	-76	-72	-149	-79	84	10575	-18396	-30275	1687	-13684	-27858	-30419	26	-20733	-3918	-32204	-774	-16530	-12020	-13615	719
0.899167	-27	35	90	-59	-111	-34	12	-16	-14	2	-74	-65	-100	-14	-30	-57	-100	34	-84	-32	-103	-26	-98	-70	-66	-1	-97	-10	-73	-68	-147	-87	93	11005	-17407	-30314	1521	-14937	-26852	-30800	26	-20186	-4595	-32013	-893	-16593	-12014	-14793	762
0.900000	-31	41	90	-57	-109	-33	13	-13	-14	5	-72	-63	-96	-16	-27	-51	-102	33	-84	-32	-103	-25	-99	-75	-78	1	-100	-13	-75	-68	-148	-77	105	11359	-16508	-30410	1311	-16259	-25264	-31146	-19	-19615	-5432	-31729	-2081	-16748	-12112	-16126	1028
0.900833	-27	40	92	-58	-108	-32	11	-16	-17	5	-74	-64	-95	-14	-28	-77	-99	36	-83	-31	-102	-25	-102	-68	-63	1	-99	-11	-74	-69	-149	-75	176	11636	-15660	-30582	1135	-17594	-23179	-31440	-304	-19046	-6411	-31365	-2485	-16987	-12310	-17568	534
0.901667	-27	47	88	-60	-113	-34	15	-15	-18	3	-74	-67	-95	-14	-27	-59	-98	32	-88	-33	-107	-23	-102	-67	-62	0	-99	-9	-70	-69	-148	-77	142	11811	-14851	-30822	1093	-18853	-20715	-31676	-481	-18457	-7487	-30913	-2835	-17281	-12594	-19088	555
0.902500	-42	42	88	-55	-100	-34	11	-18	-17	2	-75	-67	-94	-15	-31	-60	-100	32	-88	-35	-104	-23	-101	-72	-66	-3	-104	-14	-73	-73	-149	-76	157	11876	-14026	-31107	1073	-19989	-17980	-31853	-338	-17918	-8643	-30391	-3044	-17613	-12953	-20642	464
0.903333	-27	38	87	-59	-112	-32	13	-14	-21	4	-74	-65	-94	-14	-30	-59	-100	34	-88	-36	-102	-13	-100	-68	-62	1	-102	-14	-70	-68	-147	-76	110	11814	-13164	-31429	1036	-20952	-15074	-31974	-302	-17374	-9839	-29788	-1431	-17958	-13363	-22182	332
0.904167	-27	39	88	-56	-108	-35	13	-15	-18	3	-74	-66	-94	-15	-28	-62	-99	36	-85	-34	-105	-24	-99	-72	-63	0	-101	-13	-73	-68	-148	-75	105	11616	-12219	-31768	990	-21704	-12116	-32043	-275	-16837	-11045	-29139	-363	-18281	-13798	-23670	312
0.905000	-27	39	87	-58	-107	-33	17	-16	-15	8	-72	-63	-96	-16	-28	-61	-100	34	-85	-33	-107	-21	-100	-69	-62	2	-97	-14	-75	-68	-146	-74	131	11267	-11176	-32125	950	-22227	-9178	-32065	-238	-16306	-12219	-28444	229	-18553	-14238	-25065	113
0.905833	-24	41	88	-57	-108	-32	12	-16	-17	3	-77	-65	-94	-14	-23	-63	-96	34	-86	-31	-102	-23	-99	-68	-61	1	-98	-14	-70	-68	-142	-73	70	10764	-10012	-32445	925	-22482	-6331	-32051	-241	-15775	-13323	-27730	696	-18746	-14648	-26340	91
0.906667	-27	40	86	-58	-108	-33	13	-17	-16	6	-72	-65	-98	-17	-29	-61	-105	30	-80	-36	-103	-24	-100	-69	-63	1	-99	-14	-73	-72	-146	-75	53	10087	-8707	-32639	760	-22464	-3666	-32006	-164	-15237	-14333	-27003	1372	-18836	-15012	-27469	-263
0.907500	-26	41	95	-60	-110	-32	13	-17	-19	4	-75	-67	-94	-19	-29	-60	-96	32	-84	-32	-101	-19	-95	-68	-60	-1	-99	-28	-74	-69	-146	-74	118	9259	-7273	-32701	593	-22167	-1239	-31928	-92	-14683	-15204	-26285	2020	-18797	-15299	-28434	-150
0.908333	-28	40	84	-59	-111	-34	11	-17	-17	7	-74	-65	-88	-17	-30	-61	-97	32	-85	-35	-104	-22	-101	-70	-64	-3	-98	-14	-75	-74	-149	-73	-102	8205	-5731	-32748	620	-21629	914	-31837	-70	-14104	-15929	-25591	2071	-18614	-15502	-29217	-51
0.909167	-28	39	85	-60	-100	-35	10	-19	-18	4	-75	-67	-99	-22	-33	-63	-102	30	-86	-35	-110	-24	-100	-68	-65	19	-101	-16	-77	-77	-148	-75	28	6986	-4114	-32746	231	-20813	2743	-31722	-29	-13491	-16490	-24930	2458	-18277	-15598	-29807	-234
0.910000	-27	41	86	-60	-113	-34	11	-18	-18	4	-74	-65	-99	-17	-32	-62	-101	30	-84	-35	-103	-24	-103	-69	-62	2	-102	-13	-74	-72	-147	-77	59	5582	-2459	-32764	-403	-19799	4275	-31584	12	-12841	-16871	-24318	2548	-17783	-15579	-30210	-205
0.910833	-25	40	86	-51	-108	-34	10	-28	-15	5	-75	-65	-96	-19	-34	-61	-118	34	-85	-33	-104	-24	-100	-67	-64	-1	-101	-13	-73	-74	-148	-76	-49	3981	-815	-32748	-61	-18594	5510	-31419	64	-12157	-17073	-23759	2691	-17144	-15457	-30438	-51
0.911667	-25	41	86	-58	-105	-32	10	-17	-16	5	-72	-64	-94	-17	-29	-56	-99	35	-84	-33	-107	-24	-99	-68	-64	0	-100	-12	-73	-68	-146	-74	-80	2168	768	-32765	310	-17250	6445	-31232	80	-11443	-17096	-23261	2811	-16369	-15227	-30495	-208
0.912500	-26	42	86	-58	-109	-33	15	-16	-1	3	-72	-61	-101	-18	-31	-61	-100	34	-83	-32	-104	-18	-97	-65	-64	0	-98	-11	-66	-69	-148	-75	12	143	2217	-32746	247	-15811	7108	-31007	96	-10708	-16953	-22824	2714	-15488	-14899	-30403	-338
0.913333	-24	43	90	-55	-110	-32	12	-15	-21	8	-72	-61	-102	-16	-28	-56	-96	36	-81	-25	-105	-19	-98	-65	-63	1	-97	-11	-74	-68	-143	-73	-30	-2064	3479	-32762	535	-14303	7519	-30745	116	-9962	-16655	-22442	2472	-14512	-14494	-30168	124
0.914167	-26	43	89	-52	-110	-30	16	-13	-15	8	-73	-62	-96	-12	-30	-58	-97	34	-82	-30	-104	-21	-96	-63	-62	0	-100	-11	-72	-67	-145	-74	-33	-4480	4495	-32742	529	-12845	7704	-30437	119	-9216	-16229	-22139	4865	-13490	-14033	-29826	-144
0.915000	-25	42	89	-57	-107	-34	10	-15	-19	4	-73	-63	-97	-17	-32	-62	-103	34	-86	-31	-108	-24	-99	-72	-68	-4	-100	-12	-77	-72	-149	-76	-70	-6945	5238	-32763	391	-11410	7680	-30082	124	-8491	-15696	-21889	7408	-12462	-13539	-29384	-221
0.915833	-27	40	88	-65	-113	-36	9	-15	-24	4	-76	-66	-98	-16	-31	-61	-102	32	-87	-33	-105	-22	-98	-69	-63	-5	-102	-13	-73	-68	-149	-76	5	-9575	5679	-32743	419	-10046	7490	-29671	145	-7808	-15080	-21685	6133	-11458	-13030	-28872	-132
0.916667	-32	41	85	-59	-112	-35	11	-17	-18	5	-72	-63	-94	-13	-31	-61	-101	32	-86	-33	-105	-36	-101	-69	-66	-3	-99	-13	-75	-72	-146	-76	54	-12272	5798	-32759	560	-8812	7136	-29213	111	-7187	-14416	-21534	8456	-10523	-12536	-28300	-147
0.917500	-42	42	89	-60	-110	-33	10	-14	-21	7	-73	-65	-98	-15	-32	-59	-103	32	-87	-32	-108	-25	-98	-46	-62	-5	-102	-13	-74	-68	-147	-76	-10	-15030	5600	-32740	351	-7743	6654	-28710	126	-6649	-13733	-21422	6777	-9702	-12070	-27693	-138
0.918333	-27	40	85	-58	-110	-33	13	-8	-24	-6	-73	-62	-96	-13	-29	-59	-98	37	-82	-32	-102	-23	-97	-67	-63	-1	-101	-12	-72	-67	-146	-74	29	-17753	5110	-32754	-250	-6862	6064	-28167	130	-6209	-13055	-21348	1259	-9027	-11676	-27065	-107
0.919167	-26	42	91	-57	-112	-32	15	-11	-16	11	-68	-59	-96	-11	-28	-57	-100	38	-82	-30	-102	-21	-96	-65	-58	2	-99	-11	-72	-66	-144	-70	-23	-20410	4349	-32747	-360	-6189	5374	-27596	123	-5886	-12403	-21300	859	-8535	-11350	-26439	23
0.920000	-28	45	90	-56	-110	-29	11	-11	-17	8	-72	-61	-96	-13	-25	-57	-97	39	-81	-28	-104	-22	-96	-66	-60	1	-99	-13	-73	-66	-143	-70	-119	-22917	3381	-32745	-27	-5736	4605	-27011	136	-5696	-11816	-21284	-271	-8250	-11118	-25828	-249
0.920833	-26	43	90	-59	-113	-31	15	-12	-11	8	-72	-61	-92	-9	-26	-57	-99	37	-85	-31	-103	-19	-96	-64	-59	2	-98	-13	-75	-65	-144	-82	167	-25243	2243	-32738	88	-5508	3763	-26422	119	-5654	-11296	-21282	-1164	-8194	-10981	-25229	-280
0.921667	-26	42	90	-58	-109	-30	15	-11	-18	15	-72	-60	-98	-11	-26	-59	-100	37	-84	-10	-101	-19	-96	-66	-62	0	-101	-14	-74	-69	-146	-73	36	-27317	1001	-32733	240	-5507	2866	-25849	81	-5754	-10868	-21312	-1332	-8374	-10951	-24661	42
0.922500	-25	41	87	-61	-110	-35	11	-14	-17	5	-70	-61	-98	-14	-28	-60	-103	36	-83	-31	-107	-16	-99	-67	-62	2	-100	-13	-74	-68	-150	-73	213	-29096	-281	-32764	276	-5729	1925	-25313	69	-5989	-10537	-21337	-1746	-8780	-11020	-24118	-207
0.923333	-26	41	89	-59	-104	-35	11	-15	-23	5	-74	-64	-100	-15	-29	-60	-103	35	-86	-32	-109	-23	-100	-68	-67	0	-103	-14	-78	-75	-150	-74	233	-30523	-1541	-32767	285	-6148	966	-24830	47	-6397	-10307	-21395	-2214	-9422	-11189	-23612	-185
0.924167	-34	39	82	-63	-115	-36	11	-16	-23	3	-76	-63	-100	-14	-28	-60	-102	30	-86	-35	-110	-24	-100	-67	-65	-3	-102	-13	-73	-70	-147	-73	227	-31562	-2694	-32767	431	-6778	-7	-24415	38	-6925	-10173	-21460	-2139	-10270	-11441	-23131	-63
0.925000	-24	40	89	-59	-126	-34	15	-13	-16	6	-70	-64	-97	-35	-29	-58	-101	34	-84	-32	-102	-22	-99	-69	-66	1	-100	-11	-75	-70	-147	-75	247	-32202	-3700	-32758	552	-7567	-973	-24081	38	-7590	-10141	-21544	-2624	-11279	-11777	-22679	-134
0.925833	-25	41	89	-58	-104	-35	15	-12	-13	9	-70	-63	-96	-13	-25	-57	-98	36	-85	-33	-102	-26	-98	-69	-63	1	-97	-11	-70	-68	-145	-73	346	-32430	-4563	-32767	546	-8515	-1919	-23846	42	-8357	-10198	-21646	-2055	-12430	-12169	-22255	-408
0.926667	-24	43	89	-57	-105	-34	16	-13	-10	13	-70	-65	-95	-13	-25	-58	-84	38	-85	-31	-100	-19	-96	-68	-59	1	-97	-10	-72	-66	-145	-72	304	-32230	-5212	-32750	623	-9594	-2820	-23692	19	-9220	-10327	-21768	-1973	-13698	-12609	-21857	95
0.927500	-25	45	90	-56	-111	-33	13	-15	-13	10	-68	-61	-92	-14	-23	-58	-92	36	-84	-30	-102	-23	-98	-66	-61	1	-97	-10	-73	-67	-145	-72	373	-31612	-5639	-32767	706	-10774	-3657	-23703	-1	-10156	-10518	-21914	-2420	-15022	-13078	-21478	-40
0.928333	-27	42	88	-61	-110	-33	13	-15	-10	6	-75	-63	-99	-17	-28	-61	-99	34	-84	-35	-104	-23	-97	-68	-63	0	-97	-12	-73	-90	-146	-76	312	-30581	-5853	-32747	722	-12029	-4416	-23800	-13	-11143	-10754	-22085	-2330	-16376	-13562	-21121	-155
0.929167	-25	41	85	-60	-111	-34	11	-21	-19	3	-74	-65	-96	-15	-29	-62	-102	32	-94	-34	-104	-24	-102	-73	-68	-1	-100	-12	-72	-75	-147	-76	150	-29195	-5847	-32764	730	-13330	-5075	-24011	-32	-12169	-11013	-22276	-2177	-17701	-14032	-20782	-76
0.930000	-26	40	87	-52	-111	-33	13	-15	-17	0	-73	-65	-95	-15	-29	-69	-102	32	-88	-34	-105	-23	-99	-69	-64	0	-100	-10	-73	-70	-144	-78	95	-27464	-5647	-32746	753	-14647	-5620	-24325	-29	-13214	-11271	-22494	-2343	-18968	-14474	-20473	-132
0.930833	-17	44	88	-60	-108	-35	11	-18	-21	5	-75	-64	-96	-16	-27	-62	-99	32	-87	-33	-104	-27	-102	-72	-79	-4	-100	-11	-73	-69	-147	-75	61	-25442	-5276	-32760	803	-15970	-6033	-24729	-31	-14220	-11521	-22742	-2189	-20125	-14870	-20190	-32
0.931667	-29	41	85	-61	-111	-39	10	-18	-35	13	-76	-65	-100	-16	-29	-63	-82	32	-88	-35	-109	-24	-103	-72	-65	-3	-99	-13	-74	-73	-147	-57	93	-23189	-4770	-32748	815	-17258	-6301	-25213	-32	-15207	-11733	-23019	-1946	-21143	-15204	-19945	0
0.932500	-29	50	81	-60	-112	-36	10	-19	-23	0	-75	-65	-101	-16	-31	-50	-102	30	-87	-35	-105	-27	-101	-70	-66	1	-98	-13	-70	-69	-145	-75	96	-20745	-4147	-32757	803	-18489	-6400	-25729	-24	-16133	-11885	-23323	-1866	-21994	-15460	-19744	67
0.933333	-27	37	85	-58	-107	-33	18	-15	-18	5	-70	-66	-93	-14	-26	-60	-100	33	-86	-34	-103	-24	-100	-67	-62	0	-98	-12	-75	-67	-145	-77	-16	-18195	-3453	-32757	902	-19646	-6336	-26328	-26	-17013	-11970	-23655	-2251	-22670	-15632	-19601	-29
0.934167	-27	42	90	-57	-105	-30	15	-15	-18	5	-69	-64	-96	-13	-14	-62	-99	36	-82	-31	-105	-21	-99	-70	-42	1	-98	-13	-73	-70	-149	-73	135	-15602	-2727	-32751	888	-20710	-6112	-26925	-27	-17816	-11985	-24020	-1402	-23157	-15709	-19522	-219
0.935000	-29	43	86	-59	-115	-33	8	-18	-18	6	-72	-63	-90	-17	-25	-60	-98	33	-82	-32	-108	-26	-102	-67	-63	-1	-98	-13	-75	-84	-146	-75	19	-13045	-1996	-32762	900	-21665	-5725	-27517	-18	-18534	-11903	-24405	-1638	-23440	-15677	-19524	118
0.935833	-27	45	106	-61	-111	-33	13	-16	-17	4	-73	-63	-97	-16	-28	-58	-96	34	-84	-34	-102	-23	-100	-49	-68	-1	-102	-15	-73	-69	-147	-74	17	-10569	-1284	-32749	946	-22482	-5180	-28083	127	-19169	-11731	-24809	-1593	-23541	-15552	-19612	-249
0.936667	-25	43	86	-60	-112	-35	9	-15	-18	13	-69	-63	-100	-24	-27	-58	-101	36	-84	-33	-109	-27	-100	-67	-64	-1	-99	-13	-75	-70	-166	-76	-7	-8221	-593	-32763	908	-23175	-4504	-28599	434	-19719	-11461	-25227	-1498	-23473	-15293	-19798	-197
0.937500	-21	41	86	-59	-112	-33	13	-16	-17	5	-72	-65	-98	-17	-28	-59	-101	35	-84	-31	-104	-31	-101	-68	-62	0	-116	-14	-72	-69	-149	-75	84	-6049	38	-32748	824	-23724	-3708	-29044	386	-20193	-11099	-25654	-1498	-23260	-14937	-20093	-85
0.938333	-24	42	89	-58	-109	-33	34	-16	-16	6	-70	-62	-94	-14	-27	-57	-96	38	-81	-31	-104	-22	-100	-67	-62	25	-98	-11	-67	-76	-147	-73	36	-4093	629	-32767	897	-24127	-2821	-29404	188	-20598	-10651	-26083	-1834	-22922	-14467	-20493	8
0.939167	-26	44	92	-55	-109	-30	18	-12	-14	6	-67	-44	-96	-10	-26	-58	-98	38	-78	-29	-101	-24	-97	-65	-61	2	-99	-10	-72	-66	-145	-74	82	-2398	1169	-32741	866	-24395	-1870	-29664	140	-20956	-10122	-26508	-1239	-22513	-13905	-21007	-357
0.940000	-26	45	90	-57	-111	-33	16	-16	-16	5	-69	-62	-98	-13	-27	-58	-102	33	-81	-29	-103	-21	-100	-69	-69	-3	-101	-11	-76	-68	-145	-76	-52	-969	1658	-32759	776	-24542	-893	-29827	59	-21276	-9532	-26925	-1062	-22062	-13258	-21638	-146
0.940833	-30	42	89	-59	-111	-32	12	-15	-22	4	-72	-65	-97	-16	-29	-60	-102	35	-85	-31	-109	-22	-98	-66	-64	0	-101	-12	-75	-72	-146	-74	-59	180	2122	-32738	776	-24563	101	-29859	-1	-21569	-8886	-27317	-1202	-21608	-12525	-22394	-368
0.941667	-26	42	91	-61	-110	-34	11	-15	-17	7	-70	-65	-97	-13	-44	-64	-101	38	-84	-30	-107	-23	-99	-68	-65	0	-104	-12	-74	-67	-145	-40	-38	1052	2562	-32757	803	-24487	1062	-29782	-97	-21864	-8211	-27675	-1112	-21189	-11730	-23200	-451
0.942500	-27	39	88	-59	-111	-32	16	-13	-18	7	-70	-64	-100	-15	-28	-59	-99	35	-82	-30	-108	-19	-99	-67	-61	1	-100	-12	-72	-67	-147	-74	-73	1647	2987	-32736	820	-24330	1964	-29584	-176	-22153	-7514	-27996	-932	-20828	-10881	-24119	-216
0.943333	-14	42	90	-57	-111	-33	13	-16	-21	6	-72	-62	-98	-14	-28	-58	-102	37	-83	-28	-107	-19	-99	-65	-65	0	-100	-12	-72	-68	-146	-73	-21	1986	3421	-32752	764	-24111	2781	-29283	-194	-22467	-6822	-28272	-948	-20575	-10002	-25100	-288
0.944167	-26	39	89	-60	-108	-30	18	-12	-17	8	-73	-61	-96	-15	-28	-56	-98	38	-84	-29	-112	-21	-97	-66	-61	1	-101	-9	-73	-69	-144	-72	0	2085	3856	-32748	748	-23868	3492	-28878	-249	-22808	-6139	-28484	-895	-20437	-9115	-26126	-197
0.945000	-26	42	90	-58	-110	-29	16	-12	-19	8	-72	-62	-93	-13	-26	-59	-101	38	-82	-26	-103	-19	-98	-66	-62	2	-103	-10	-75	-68	-147	-73	-51	1974	4306	-32746	691	-23618	4078	-28377	-248	-23182	-5492	-28645	-799	-20440	-8238	-27164	-114
0.945833	-25	42	91	-59	-108	-33	17	-13	-15	9	-68	-60	-97	-13	-26	-59	-99	39	-82	-29	-107	-18	-96	-65	-63	3	-99	-9	-69	-68	-145	-69	-47	1683	4764	-32757	527	-23388	4530	-27802	-235	-23603	-4905	-28730	-540	-20579	-7394	-28192	43
0.946667	-23	43	118	-57	-105	-31	16	-11	-11	9	-72	-64	-96	-11	-28	-57	-95	38	-79	-27	-103	-21	-96	-64	-59	5	-97	-9	-74	-69	-144	-69	-310	1242	5240	-32743	524	-23208	4838	-27174	-221	-24034	-4381	-28744	-1000	-20864	-6608	-29175	132
0.947500	-24	43	93	-57	-111	-31	17	-14	-13	10	-67	-62	-93	-11	-27	-46	-97	40	-82	-30	-103	-22	-97	-65	-62	9	-97	-10	-69	-69	-145	-72	-139	680	5710	-32758	546	-23107	4991	-26513	-246	-24507	-3942	-28683	-447	-21287	-5904	-30098	-219
0.948333	-24	38	92	-49	-110	-31	12	-15	-19	6	-76	-68	-99	-15	-32	-60	-100	33	-86	-33	-104	-25	-100	-70	-63	-5	-104	-16	-75	-75	-151	-76	-167	33	6182	-32749	477	-23097	5008	-25825	-285	-24995	-3593	-28546	-409	-21842	-5276	-30942	145
0.949167	-30	36	86	-63	-114	-41	8	-22	-3	2	-78	-68	-100	-18	-32	-64	-103	33	-86	-36	-108	-26	-105	-73	-64	-3	-102	-13	-77	-76	-151	-76	-230	-665	6636	-32763	391	-23190	4894	-25143	-256	-25487	-3329	-28324	-534	-22498	-4763	-31650	56
0.950000	-32	37	89	-62	-112	-35	11	-18	-21	7	-76	-66	-101	-17	-33	-62	-103	32	-84	-34	-108	-25	-104	-72	-67	0	-101	-13	-75	-73	-151	-78	-62	-1384	7056	-32743	321	-23390	4659	-24450	-245	-25974	-3165	-28025	-460	-23232	-4376	-32239	90
0.950833	-24	38	89	-57	-109	-36	10	-17	-19	2	-75	-65	-97	-15	-30	-61	-101	29	-86	-45	-111	-26	-105	-74	-67	-3	-100	-14	-75	-77	-149	-76	-13	-2098	7429	-32757	337	-23717	4315	-23844	-257	-26441	-3102	-27659	-182	-24019	-4131	-32517	87
0.951667	-27	38	87	-60	-108	-36	12	-17	-16	7	-74	-66	-94	-15	-92	-63	-102	32	-86	-32	-104	-26	-104	-73	-62	0	-99	-14	-74	-75	-150	-76	-117	-2785	7736	-32730	351	-24154	3888	-23264	-223	-26862	-3140	-27224	-539	-24824	-4032	-32649	237
0.952500	-23	38	91	-61	-110	-36	9	-14	-21	5	-75	-67	-95	-21	-30	-61	-99	34	-85	-31	-103	-24	-100	-74	-63	-1	-101	-14	-70	-68	-147	-74	-40	-3421	7960	-32761	282	-24692	3398	-22758	-225	-27234	-3270	-26728	-172	-25621	-4090	-32683	-148
0.953333	-26	88	90	-59	-129	-33	10	-13	-17	7	-73	-63	-93	-15	-30	-59	-98	33	-86	-31	-109	-25	-101	-70	-58	0	-99	-14	-72	-74	-149	-73	-83	-3996	8084	-32738	239	-25315	2870	-22329	-235	-27526	-3485	-26184	225	-26387	-4303	-32720	143
0.954167	-26	41	90	-58	-108	-34	12	-14	-17	6	-75	-66	-97	-10	-30	-59	-107	35	-85	-30	-103	-24	-101	-70	-63	0	-100	-15	-72	-72	-145	-74	-92	-4495	8114	-32749	225	-26012	2319	-21987	-210	-27744	-3787	-25595	69	-27090	-4674	-32606	333
0.955000	-72	37	87	-59	-111	-33	12	-13	-19	7	-56	-63	-96	-14	-29	-59	-103	33	-87	-35	-105	-24	-100	-73	-66	1	-99	-13	-69	-69	-151	-78	-75	-4910	8020	-32750	189	-26735	1760	-21733	-207	-27881	-4151	-24971	0	-27718	-5192	-32251	-148
0.955833	-28	40	89	-59	-110	-36	10	-14	-19	4	-76	-66	-100	-16	-31	-55	-102	13	-87	-35	-108	-26	-101	-72	-64	0	-104	-16	-74	-73	-150	-76	-11	-5238	7808	-32751	127	-27482	1219	-21571	-213	-27921	-4576	-24335	328	-28232	-5845	-31683	-77
0.956667	-27	38	90	-64	-108	-36	8	-15	-18	2	-76	-68	-98	-14	-32	-60	-104	29	-90	-38	-108	-28	-103	-75	-66	-4	-103	-16	-74	-75	-150	-79	33	-5482	7477	-32767	80	-28212	706	-21502	-236	-27873	-5048	-23684	257	-28631	-6615	-30939	30
0.957500	-29	37	85	-62	-114	-41	5	-21	-23	3	-78	-68	-103	-11	-34	-61	-103	32	-87	-33	-111	-23	-94	-70	-68	-4	-103	-16	-81	-76	-153	-76	-90	-5629	7029	-32746	89	-28891	239	-21509	-225	-27723	-5551	-23039	-1	-28903	-7480	-30032	41
0.958333	-28	40	88	-62	-112	-35	8	-16	-19	4	-73	-64	-97	-15	-32	-57	-100	32	-85	-33	-108	-28	-103	-72	-60	-3	-100	-14	-73	-73	-147	-74	-102	-5694	6474	-32757	103	-29486	-176	-21602	-222	-27493	-6073	-22396	-230	-29041	-8420	-28985	19
0.959167	-27	42	91	-56	-108	-31	13	-11	-16	5	-69	-63	-93	-13	-30	-57	-100	35	-82	-39	-105	-24	-98	-69	-60	2	-98	-11	-73	-72	-151	-73	-26	-5681	5816	-32721	-44	-29983	-538	-21765	-210	-27179	-6630	-21776	-357	-29054	-9414	-27838	-116
0.960000	-26	43	92	-56	-109	-33	12	-13	-15	6	-70	-62	-95	-10	-26	-56	-99	35	-83	-32	-104	-25	-100	-70	-61	0	-99	-9	-74	-68	-147	-74	-190	-5606	5068	-32754	-186	-30353	-850	-21999	-235	-26795	-7164	-21183	-870	-28937	-10434	-26603	17
0.960833	-22	44	91	-58	-107	-29	13	-14	-18	7	-72	-61	-96	-13	-30	-60	-99	34	-83	-31	-105	-24	-98	-63	-64	0	-97	-8	-73	-73	-148	-73	-110	-5470	4243	-32737	-345	-30585	-1104	-22277	-231	-26328	-7704	-20624	-776	-28706	-11447	-25312	-262
0.961667	-25	45	91	-56	-107	-32	13	-15	-17	9	-70	-62	-95	-13	-28	-57	-98	35	-82	-31	-105	-26	-99	-68	-63	-3	-98	-9	-73	-69	-146	-73	27	-5282	3354	-32751	-792	-30657	-1316	-22603	-213	-25875	-8233	-20109	-642	-28370	-12432	-23989	40
0.962500	-27	42	89	-58	-109	-31	13	-12	-18	7	-70	-61	-99	-13	-28	-56	-100	34	-85	-31	-103	-23	-95	-69	-64	-1	-96	-9	-70	-69	-145	-73	-68	-5061	2419	-32721	-873	-30567	-1475	-22965	-216	-25358	-8740	-19643	-681	-27939	-13362	-22654	8
0.963333	-24	41	108	-56	-107	-49	15	-15	-17	4	-70	-62	-94	-12	-28	-57	-98	33	-83	-31	-103	-23	-97	-69	-63	-1	-100	-10	-73	-67	-146	-72	-104	-4809	1456	-32747	-889	-30316	-1603	-23344	-197	-24830	-9224	-19220	-448	-27428	-14220	-21331	-99
0.964167	-24	40	89	-59	-110	-34	16	-13	-14	7	-68	-64	-96	-12	-27	-58	-97	33	-85	-34	-103	-19	-96	-69	-60	0	-98	-12	-72	-68	-146	-72	-65	-4541	481	-32738	-1190	-29909	-1702	-23739	-184	-24285	-9677	-18847	-341	-26855	-14986	-20054	-19
0.965000	-19	43	88	-59	-111	-36	13	-13	-21	5	-78	-64	-96	-15	-28	-60	-102	33	-83	-34	-109	-24	-97	-70	-66	-3	-102	-14	-74	-67	-148	-74	-196	-4268	-501	-32746	-1035	-29352	-1787	-24145	-210	-23749	-10103	-18529	-585	-26239	-15645	-18831	119
0.965833	-29	36	86	-62	-113	-36	12	-16	-21	4	-75	-65	-97	-13	-28	-57	-100	35	-87	-34	-107	-30	-74	-66	-64	0	-99	-9	-72	-67	-146	-72	-183	-3999	-1458	-32751	-1657	-28655	-1861	-24554	-207	-23239	-10489	-18250	-76	-25588	-16178	-17680	-159
0.966667	-27	42	88	-57	-110	-31	13	-14	0	21	-72	-63	-96	-12	-29	-58	-97	36	-83	-33	-102	-21	-95	-68	-61	0	-98	-11	-68	-72	-145	-73	-144	-3737	-2401	-32741	-2458	-27842	-1930	-24955	-166	-22710	-10839	-18026	828	-24924	-16590	-16610	-48
0.967500	-25	45	90	-58	-104	-32	16	-12	-13	10	-70	-55	-90	-11	-26	-45	-97	38	-83	-29	-103	-23	-95	-69	-59	0	-99	-10	-72	-67	-145	-72	-155	-3498	-3317	-32754	-1846	-26949	-2010	-25355	-142	-22219	-11157	-17845	837	-24255	-16876	-15629	253
0.968333	-26	39	87	-61	-107	-34	16	-14	-23	8	-70	-62	-95	-15	-31	-59	-99	35	-86	-33	-103	-11	-96	-74	-63	0	-98	-10	-66	-70	-149	-78	-227	-3284	-4194	-32741	-1452	-25989	-2103	-25744	-160	-21751	-11440	-17705	792	-23596	-17045	-14743	-22
0.969167	-28	40	85	-60	-111	-39	9	-12	-19	4	-74	-64	-100	-19	-32	-65	-101	32	-85	-34	-108	-25	-99	-72	-65	0	-100	-13	-74	-70	-148	-79	-222	-3102	-5028	-32757	-1289	-25000	-2205	-26120	-184	-21304	-11684	-17602	1002	-22944	-17091	-13950	33
0.970000	-24	39	87	-55	-113	-35	11	-14	-18	6	-73	-63	-100	-17	-32	-62	-99	34	-86	-34	-104	-22	-96	-74	-62	0	-101	-11	-74	-94	-151	-80	-117	-2956	-5804	-32735	-1242	-24004	-2326	-26483	-153	-20868	-11891	-17528	938	-22318	-17039	-13259	70
0.970833	-24	43	88	-60	-113	-36	7	-15	-19	7	-73	-64	-98	-17	-26	-59	-99	34	-87	-33	-109	-24	-97	-73	-66	-1	-88	-13	-74	-68	-146	-78	-228	-2849	-6531	-32751	-1140	-23005	-2461	-26832	-145	-20451	-12061	-17451	847	-21719	-16890	-12657	-47
0.971667	-26	44	88	-62	-108	-33	12	-14	-17	5	-75	-63	-90	-15	-31	-60	-100	29	-87	-32	-105	-21	-96	-70	-64	0	-98	-14	-73	-68	-147	-77	-291	-2779	-7200	-32680	-738	-22058	-2615	-27169	-171	-20047	-12201	-17453	831	-21153	-16678	-12146	-42
0.972500	-28	42	86	-60	-108	-33	10	-16	-19	4	-74	-55	-96	-14	-34	-60	-96	34	-84	-30	-99	-19	-100	-73	-63	-3	-99	-12	-70	-68	-147	-76	-150	-2748	-7816	-32600	-611	-21179	-2785	-27490	-171	-19648	-12307	-17434	1026	-20620	-16405	-11703	23
0.973333	-29	41	86	-60	-111	-21	11	-16	-19	4	-75	-64	-96	-16	-31	-63	-102	29	-88	-36	-95	-25	-99	-73	-66	0	-103	-15	-74	-73	-146	-79	-215	-2761	-8376	-32474	-274	-20375	-2975	-27805	-158	-19252	-12383	-17434	760	-20121	-16103	-11342	120
0.974167	-27	42	86	-62	-109	-35	8	-17	-22	8	-79	-66	-97	-17	-32	-61	-101	28	-108	-32	-103	-24	-100	-70	-61	-1	-101	-12	-73	-69	-147	-77	-292	-2804	-8863	-32329	-64	-19667	-3168	-28100	-166	-18852	-12432	-17430	661	-19643	-15783	-11038	-159
0.975000	-27	40	87	-63	-109	-33	4	-16	-34	6	-76	-68	-96	-19	-29	-61	-100	30	-88	-34	-103	-23	-101	-72	-63	-1	-100	-22	-73	-69	-148	-78	-146	-2886	-9299	-32200	-1090	-19050	-3372	-28385	-158	-18447	-12454	-17421	1037	-19203	-15466	-10795	56
0.975833	-27	43	85	-62	-110	-35	11	-18	-19	3	-78	-66	-97	-17	-30	-56	-102	30	-88	-32	-108	-24	-76	-68	-64	-4	-102	-17	-75	-70	-148	-78	-297	-2997	-9667	-31975	-1365	-18537	-3571	-28660	-149	-18039	-12453	-17408	883	-18792	-15171	-10601	234
0.976667	-27	41	87	-43	-111	-34	9	-17	-17	5	-75	-66	-96	-17	-32	-61	-101	32	-86	-34	-105	-26	-102	-74	-64	0	-101	-15	-72	-73	-151	-93	-293	-3134	-9973	-31768	-541	-18122	-3784	-28915	-186	-17619	-12433	-17386	979	-18406	-14906	-10448	108
0.977500	-25	40	87	-60	-111	-36	12	-17	-19	1	-122	-69	-99	-19	-31	-61	-105	30	-86	-40	-111	-26	-102	-69	-68	-5	-103	-17	-76	-73	-150	-75	-341	-3293	-10223	-31533	-340	-17796	-3985	-29148	-205	-17206	-12401	-17350	887	-18037	-14689	-10333	67
0.978333	-26	45	86	-60	-87	-34	11	-15	-17	3	-74	-63	-97	-17	-30	-58	-102	33	-86	-29	-104	-22	-100	-67	-65	0	-99	-13	-72	-69	-149	-70	-266	-3460	-10404	-31279	-334	-17550	-4179	-29366	-154	-16764	-12356	-17294	752	-17697	-14521	-10252	172
0.979167	-22	42	91	-55	-107	-32	13	-13	-14	7	-70	-61	-92	-18	-28	-56	-96	11	-85	-31	-101	-19	-98	-68	-59	2	-97	-11	-72	-67	-149	-73	-190	-3643	-10528	-30998	-654	-17368	-4363	-29558	-141	-16327	-12303	-17225	833	-17378	-14423	-10204	-36
0.980000	-24	42	91	-56	-107	-34	9	-15	-16	7	-70	-60	-96	-15	-27	-57	-96	36	-83	-31	-107	-22	-101	-67	-56	0	-96	-14	-70	-69	-147	-74	-171	-3813	-10593	-30699	-1056	-17244	-4542	-29733	-145	-15892	-12253	-17149	1228	-17064	-14386	-10180	-95
0.980833	-29	42	90	-58	-108	-32	12	-14	-19	6	-74	-63	-98	-17	-32	-61	-98	33	-87	-33	-105	-24	-101	-69	-59	-5	-100	-13	-73	-70	-150	-78	-179	-3988	-10605	-30374	-931	-17151	-4714	-29875	-144	-15460	-12204	-17056	1129	-16777	-14417	-10195	379
0.981667	-28	57	88	-57	-107	-34	12	-18	-22	5	-74	-90	-99	-19	-32	-59	-102	33	-88	-36	-107	-25	-105	-73	-68	-4	-108	-12	-77	-74	-150	-79	-159	-4149	-10554	-30025	-694	-17082	-4879	-29989	-139	-15041	-12164	-16960	957	-16507	-14516	-10234	40
0.982500	-31	39	87	-60	-114	-38	10	-17	-19	4	-74	-68	-97	-18	-33	-60	-132	41	-88	-35	-104	-24	-101	-70	-65	-3	-100	-14	-73	-72	-148	-75	-237	-4292	-10472	-29648	-289	-17013	-5027	-30061	-141	-14629	-12134	-16845	846	-16245	-14667	-10306	495
0.983333	-26	35	89	-58	-109	-35	13	-16	-22	4	-74	-64	-98	-18	-29	-61	-99	33	-86	-33	-100	-24	-101	-70	-66	-5	-100	-15	-73	-70	-135	-74	-235	-4406	-10319	-29253	130	-16939	-5172	-30103	-152	-14233	-12120	-16741	826	-16001	-14871	-10409	959
0.984167	-28	41	91	-55	-108	-35	16	-14	-16	5	-70	-61	-98	-16	-29	-59	-99	32	-86	-32	-104	-21	-100	-66	-63	0	-99	-17	-72	-69	-147	-75	-248	-4496	-10135	-28833	-116	-16839	-5310	-30107	-128	-13860	-12123	-16639	878	-15770	-15123	-10549	581
0.985000	-23	43	89	-57	-107	-34	11	-15	-13	3	-74	-62	-93	-16	-28	-58	-100	33	-83	-33	-105	-24	-100	-67	-65	-4	-102	-12	-70	-69	-147	-80	-94	-4551	-9912	-28399	-666	-16711	-5443	-30072	-113	-13511	-12144	-16545	704	-15558	-15408	-10725	521
0.985833	-27	42	88	-56	-107	-30	13	-13	-16	5	-72	-63	-95	-16	-28	-59	-97	30	-87	-29	-104	-23	-99	-66	-62	1	-98	-10	-75	-67	-145	-73	40	-4577	-9664	-27943	-153	-16551	-5577	-29995	-132	-13197	-12184	-16466	555	-15367	-15717	-10958	442
0.986667	-23	44	91	-64	-103	-29	15	-12	-16	6	-70	-62	-94	-12	-26	-55	-96	37	-84	-31	-104	-23	-98	-64	-60	1	-99	-12	-69	-66	-145	-72	-82	-4573	-9388	-27477	455	-16353	-5710	-29884	-141	-12908	-12250	-16406	396	-15191	-16043	-11199	490
0.987500	-27	44	90	-57	-107	-29	16	-11	-14	8	-70	-60	-97	-14	-25	-56	-111	37	-84	-30	-102	-21	-97	-63	-62	1	-99	-10	-70	-66	-145	-70	-228	-4519	-9100	-27007	751	-16126	-5846	-29739	-145	-12661	-12331	-16377	-70	-15035	-16371	-11502	267
0.988333	-25	43	90	-57	-107	-29	17	-12	-14	6	-73	-65	-97	-12	-27	-53	-97	35	-86	-30	-102	-22	-100	-85	-62	-1	-99	-14	-73	-64	-146	-74	-43	-4444	-8802	-26531	990	-15869	-5986	-29561	-149	-12453	-12436	-16377	39	-14907	-16700	-11845	90
0.989167	-25	40	85	-61	-112	-33	12	-13	-17	2	-74	-64	-97	-16	-30	-63	-102	33	-87	-36	-109	-26	-101	-72	-63	-1	-102	-14	-74	-69	-148	-78	-150	-4332	-8496	-26055	1265	-15585	-6132	-29351	-152	-12273	-12547	-16412	-623	-14792	-17015	-12229	316
0.990000	-28	39	85	-60	-111	-38	8	-19	-18	4	-75	-66	-101	-21	-32	-61	-102	32	-87	-34	-108	-25	-102	-73	-65	-5	-103	-16	-79	-75	-153	-79	-145	-4186	-8195	-25587	1746	-15281	-6277	-29113	-182	-12132	-12694	-16487	-694	-14701	-17310	-12656	-65
0.990833	-32	36	84	-65	-114	-40	7	-18	-26	1	-75	-66	-100	-19	-33	-62	-107	28	-87	-34	-111	-25	-108	-70	-68	-3	-102	-15	-73	-70	-149	-78	-187	-4015	-7901	-25127	1997	-14965	-6420	-28850	-203	-12018	-12841	-16580	-932	-14620	-17566	-13116	-182
0.991667	0	40	88	-60	-112	-38	10	-15	-19	27	-74	-66	-101	-16	-30	-62	-102	29	-85	-33	-109	-22	-101	-70	-68	0	-100	-13	-74	-69	-149	-80	-143	-3816	-7643	-24678	2032	-14646	-6567	-28567	-208	-11951	-12994	-16753	-1168	-14566	-17797	-13612	-294
0.992500	-31	41	88	-61	-111	-35	10	-15	-15	8	-72	-25	-96	-14	-29	-58	-100	28	-86	-30	-103	-23	-100	-72	-63	-3	-99	-11	-73	-67	-149	-76	-156	-3599	-7353	-24249	2151	-14340	-6712	-28266	-251	-11914	-13153	-16952	-1333	-14527	-17986	-14134	-421
0.993333	-26	41	88	-57	-109	-33	12	-11	-17	7	-70	-62	-94	-12	-28	-59	-99	32	-85	-31	-103	-22	-99	-69	-61	-13	-100	-11	-68	-68	-146	-76	-66	-3366	-7109	-23847	2037	-14050	-6857	-27960	-273	-11902	-13318	-17203	-1176	-14507	-18140	-14692	-612
0.994167	-26	42	90	-60	-105	-35	16	-1	-17	5	-74	-64	-94	-17	-14	-60	-97	32	-86	-31	-104	-19	-99	-69	-63	-4	-100	-12	-73	-73	-144	-74	-80	-3115	-6888	-23474	2019	-13791	-6999	-27646	-196	-11927	-13487	-17488	-1096	-14499	-18251	-15271	-100
0.995000	-29	45	88	-59	-109	-38	8	-15	-16	6	-74	-64	-101	-14	-29	-59	-100	33	-86	-31	-107	-21	-99	-59	-62	-4	-101	-14	-78	-67	-144	-75	-100	-2859	-6693	-23131	2102	-13561	-7134	-27328	-182	-11969	-13653	-17801	-644	-14508	-18321	-15869	-321
0.995833	-26	40	87	-60	-107	-36	11	-17	-21	-4	-76	-64	-98	-16	-30	-59	-97	28	-86	-32	-105	-23	-100	-68	-66	-4	-103	-14	-72	-68	-146	-76	-180	-2599	-6527	-22820	2094	-13370	-7259	-27013	-325	-12045	-13809	-18159	-623	-14528	-18351	-16477	-456
0.996667	-27	38	87	-60	-108	-30	17	-16	-19	3	-74	-63	-96	-18	-31	-60	-102	30	-88	-32	-108	-23	-100	-70	-66	-3	-95	-15	-75	-68	-146	-76	-139	-2338	-6378	-22545	2030	-13220	-7376	-26699	-400	-12135	-13959	-18541	-720	-14557	-18348	-17080	-249
0.997500	-30	39	85	-62	-111	-36	9	-18	-21	2	-68	-66	-102	-18	-30	-62	-102	30	-90	-29	-105	-25	-102	-73	-67	-9	-102	-17	-74	-73	-148	-76	-46	-2074	-6257	-22298	1981	-13112	-7481	-26391	-425	-12227	-14103	-18945	-596	-14592	-18306	-17717	-379
0.998333	-29	40	88	-65	-111	-35	15	-17	-22	2	-75	-65	-97	-18	-32	-62	-100	29	-90	-35	-107	-25	-103	-70	-65	-7	-100	-21	-74	-73	-148	-77	-38	-1816	-6152	-22091	1867	-13052	-7572	-26091	-452	-12379	-14237	-19360	-395	-14632	-18239	-18333	-468
0.999167	-26	41	89	-61	-111	-39	11	-16	-17	3	-76	-66	-127	-21	-31	-59	-99	34	-84	-32	-107	-19	-98	-68	-63	-1	-97	-15	-74	-72	-143	-74	74	-1562	-6063	-21912	1684	-13018	-7648	-25795	-468	-12521	-14362	-19783	-438	-14674	-18137	-18938	-418
1.000000	-26	37	73	-59	-107	-34	16	-15	-18	4	-70	-63	-96	-17	-29	-58	-99	36	-84	-33	-108	-23	-99	-66	-67	-1	-98	-13	-69	-70	-144	-76	101	-1325	-5986	-21770	1427	-13033	-7717	-25510	-483	-12682	-14479	-20213	-542	-14718	-18022	-19531	-22
1.000833	-22	41	91	-56	-109	-33	15	-13	-16	6	-73	-98	-97	-16	-30	-57	-118	35	-85	-33	-105	-22	-101	-67	-64	-4	-98	-13	-74	-72	-146	-74	-134	-1100	-5923	-21659	1291	-13082	-7763	-25225	-460	-12857	-14588	-20632	-1072	-14765	-17883	-20114	453
1.001667	-24	37	89	-63	-109	-34	13	-13	-18	18	-73	-62	-95	-15	-27	-59	-101	34	-86	-32	-103	-23	-101	-70	-59	-3	-98	-13	-74	-76	-151	-75	112	-889	-5858	-21573	188	-13160	-7815	-24959	-321	-13034	-14685	-21035	-420	-14810	-17736	-20665	563
1.002500	-26	41	91	-57	-104	-30	16	-11	-15	6	-70	-61	-95	-16	-29	-61	-97	36	-86	-32	-103	-21	-100	-70	-63	0	-97	-13	-62	-73	-148	-77	62	-692	-5791	-21508	-1662	-13266	-7845	-24691	-256	-13220	-14772	-21411	-662	-14855	-17580	-21196	808
1.003333	-27	41	88	-55	-111	-32	13	-16	-18	6	-69	-62	-97	-15	-29	-56	-95	36	-83	-33	-101	-22	-99	-78	-63	-1	-98	-13	-74	-73	-146	-74	64	-513	-5718	-21469	-3111	-13381	-7872	-24434	-353	-13409	-14851	-21761	-738	-14893	-17423	-21693	367
1.004167	-26	41	92	-56	-109	-33	16	-12	-16	4	-70	-64	-95	-19	-24	-59	-101	35	-82	-32	-104	-22	-99	-68	-64	0	-98	-12	-74	-73	-146	-76	166	-383	-5636	-21440	-4345	-13516	-7892	-24179	-411	-13599	-14921	-22070	-522	-14937	-17264	-22161	413
1.005000	-25	42	84	-57	-108	-26	15	-14	-18	6	-72	-63	-96	-15	-27	-55	-99	37	-83	-31	-102	-19	-99	-68	-53	0	-98	-11	-69	-69	-145	-79	142	-215	-5536	-21419	-3881	-13656	-7906	-23925	-501	-13780	-14988	-22339	-370	-14967	-17108	-22595	384
1.005833	-25	41	88	-55	-108	-31	15	-12	-17	28	-73	-51	-98	-14	-27	-57	-100	36	-83	-31	-100	-17	-99	-66	-63	0	-98	-12	-70	-67	-147	-73	-5	-94	-5423	-21407	-4069	-13802	-7920	-23672	-642	-13958	-15045	-22569	-807	-14996	-16960	-22993	286
1.006667	-24	44	91	-56	-107	-33	15	-13	-14	4	-72	-63	-96	-15	-28	-55	-98	37	-84	-32	-104	-19	-99	-68	-60	0	-101	-15	-73	-68	-145	-76	141	10	-5285	-21399	-6534	-13946	-7924	-23421	-715	-14128	-15096	-22750	-339	-15023	-16824	-23354	-187
1.007500	-28	40	82	-62	-109	-33	12	-15	-32	2	-73	-65	-93	-13	-28	-55	-98	35	-85	-32	-102	-19	-97	-66	-62	1	-98	-11	-70	-70	-145	-75	118	99	-5129	-21379	-8206	-14082	-7930	-23168	-446	-14282	-15164	-22878	-282	-15046	-16696	-23679	207
1.008333	-26	40	89	-59	-107	-32	13	-15	-17	4	-73	-65	-96	-18	-27	-55	-100	34	-84	-32	-108	-19	-101	-70	-64	-1	-101	-12	-78	-74	-149	-77	140	168	-4945	-21352	-8230	-14217	-7933	-22915	-498	-14422	-15175	-22965	-552	-15067	-16578	-23969	124
1.009167	-28	38	104	-62	-114	-62	11	-16	-21	4	-74	-67	-99	-26	-30	-56	-100	35	-88	-36	-108	-22	-101	-70	-65	0	-102	-12	-75	-73	-149	-77	88	225	-4743	-21308	-7050	-14341	-7933	-22658	-1079	-14541	-15210	-23002	-602	-15081	-16472	-24222	-230
1.010000	-29	40	88	-61	-110	-31	11	-18	-16	5	-76	-68	-100	-15	-30	-57	-99	36	-87	-32	-107	-18	-102	-68	-65	0	-110	-15	-75	-75	-148	-76	-8	270	-4517	-21244	-7439	-14455	-7929	-22398	-1930	-14641	-15235	-23000	-429	-15093	-16379	-24436	-92
1.010833	-25	41	86	-61	-112	-34	10	-15	-16	8	-64	-65	-97	-15	-30	-55	-99	36	-87	-36	-105	-23	-101	-68	-64	1	-103	-15	-73	-72	-148	-77	91	298	-4273	-21166	-8232	-14565	-7923	-22138	-2684	-14722	-15252	-22955	-337	-15096	-16293	-24616	-241
1.011667	-27	40	89	-59	-109	-31	11	-13	-17	4	-72	-65	-97	-16	-31	-57	-103	36	-85	-32	-105	-22	-100	-72	-62	1	-101	-14	-75	-72	-151	-77	87	320	-4006	-21064	-6175	-14670	-7920	-21874	-1923	-14778	-15266	-22881	-417	-15104	-16223	-24756	-310
1.012500	-25	42	90	-60	-109	-34	49	-13	-15	10	-70	-65	-97	-17	-25	-56	-95	37	-84	-30	-104	-21	-99	-69	-62	1	-98	-12	-73	-69	-148	-75	-3	327	-3728	-20940	-4955	-14768	-7916	-21619	-957	-14812	-15272	-22775	-474	-15103	-16160	-24859	-273
1.013333	-25	44	89	-61	-108	-31	18	-13	-17	9	-72	-64	-95	-14	-29	-58	-96	35	-100	-30	-101	-19	-98	-68	-65	0	-98	-12	-69	-69	-148	-76	73	326	-3439	-20789	-4702	-14873	-7907	-21365	-936	-14829	-15270	-22646	-252	-15105	-16114	-24930	-216
1.014167	-25	43	89	-61	-107	-33	15	-17	-17	7	-70	-64	-99	-12	-30	-57	-100	34	-84	-30	-104	-22	-99	-70	-64	0	-103	-12	-73	-68	-149	-75	-77	312	-3147	-20625	-3644	-14983	-7903	-21124	-1699	-14846	-15259	-22501	-980	-15108	-16073	-24960	-280
1.015000	-27	40	86	-61	-107	-33	12	-15	-21	6	-75	-66	-99	-14	-33	-62	-104	33	-87	-31	-104	-25	-100	-70	-65	-3	-102	-16	-74	-64	-154	-81	95	285	-2853	-20442	-4472	-15105	-7906	-20889	-2014	-14839	-15242	-22343	-746	-15109	-16046	-24954	-570
1.015833	-31	39	85	-63	-113	-35	9	-21	-26	4	-77	-68	-100	-15	-30	-62	-75	34	-88	-31	-108	-27	-102	-69	-69	0	-101	-13	-76	-73	-148	-76	126	260	-2553	-20237	-4833	-15237	-7905	-20664	-1583	-14825	-15216	-22165	-728	-15106	-16016	-24913	-90
1.016667	-30	41	86	-61	-112	-32	12	-13	-17	6	-75	-65	-99	-13	-31	-62	-102	32	-90	-31	-108	-25	-101	-69	-63	-1	-101	-15	-74	-73	-143	-76	15	219	-2269	-20022	-3578	-15392	-7912	-20460	-1253	-14809	-15183	-21990	-1064	-15104	-15999	-24829	-221
1.017500	-30	42	87	-58	-113	-36	10	-15	-19	5	-109	-66	-100	-16	-31	-61	-101	13	-87	-32	-103	-27	-99	-72	-64	-1	-101	-16	-73	-74	-150	-55	0	176	-1984	-19790	-4574	-15567	-7932	-20269	318	-14794	-15140	-21812	-1068	-15109	-15990	-24706	-294
1.018333	-28	45	86	-60	-109	-33	15	-16	-16	6	-72	-66	-97	-12	-30	-62	-114	33	-86	-31	-104	-23	-107	-72	-66	0	-99	-15	-72	-68	-148	-76	-57	125	-1713	-19555	-3829	-15754	-7947	-20099	310	-14782	-15087	-21623	-676	-15110	-15988	-24536	-315
1.019167	-24	45	89	-55	-109	-31	26	-14	-17	8	-73	-53	-94	-12	-28	-59	-99	38	-81	-28	-103	-21	-96	-67	-61	1	-100	-12	-61	-67	-145	-74	-80	71	-1454	-19305	2858	-15968	-7976	-19954	-332	-14781	-15032	-21433	-951	-15115	-15988	-24324	-93
1.020000	-25	43	72	-58	-107	-30	16	-12	-18	7	-72	-62	-95	-12	-28	-57	-102	36	-83	-36	-105	-21	-96	-68	-61	0	-102	-10	-66	-66	-145	-76	73	8	-1221	-19071	9746	-16198	-8010	-19832	1072	-14803	-14972	-21235	-405	-15127	-15994	-24069	-413
1.020833	-25	43	89	-58	-107	-30	16	-12	-14	3	-73	-62	-97	-13	-29	-58	-101	50	-84	-29	-107	-19	-99	-68	-64	-1	-100	-13	-74	-70	-146	-76	46	-56	-1002	-18828	18541	-16452	-8054	-19736	2894	-14833	-14905	-21036	98	-15149	-16015	-23768	-297
1.021667	-24	43	87	-58	-98	-47	13	-12	-16	5	-72	-61	-96	-14	-29	-58	-98	35	-85	-31	-105	-24	-99	-80	-65	0	-98	-12	-73	-68	-147	-77	33	-118	-802	-18588	32767	-16716	-8099	-19666	2353	-14888	-14833	-20827	-535	-15175	-16032	-23420	-80
1.022500	-25	44	87	-60	-107	-31	13	-18	-17	4	-74	-64	-95	-15	-15	-58	-97	34	-90	-29	-108	-23	-97	-69	-63	-3	-100	-12	-70	-69	-148	-76	43	-189	-621	-18352	32767	-16994	-8146	-19622	1570	-14962	-14754	-20603	-862	-15209	-16063	-23023	-185
1.023333	-27	40	89	-62	-112	-35	10	-14	-16	3	-75	-65	-99	-18	-18	-61	-101	33	-88	-33	-110	-25	-102	-72	-68	-7	-102	-15	-78	-70	-149	-77	13	-256	-465	-18123	25688	-17258	-8202	-19598	571	-15049	-14680	-20388	-361	-15254	-16093	-22579	-94
1.024167	-28	38	59	-62	-109	-35	12	-16	-19	1	-75	-40	-99	-13	-31	-60	-101	30	-87	-33	-105	-22	-98	-70	-65	-4	-102	-15	-77	-70	-147	-62	30	-317	-328	-17892	17945	-17516	-8243	-19593	-844	-15154	-14593	-20097	-160	-15304	-16127	-22088	-129
1.025000	-27	39	88	-57	-112	-35	11	-17	-16	3	-72	-63	-100	-14	-30	-59	-101	34	-85	-34	-107	-22	-101	-67	-63	-1	-100	-12	-76	-72	-145	-75	67	-376	-214	-17667	12882	-17768	-8282	-19606	1262	-15272	-14500	-19810	4	-15365	-16156	-21544	-129
1.025833	-26	43	90	-58	-111	-32	15	-17	-16	4	-70	-63	-98	-15	-31	-59	-98	36	-85	-31	-102	-19	-98	-65	-63	0	-101	-10	-75	-67	-147	-73	129	-431	-117	-17448	8362	-17994	-8313	-19628	2737	-15398	-14402	-19494	4	-15439	-16193	-20958	-283
1.026667	-22	41	89	-53	-108	-35	16	-16	-13	4	-68	-62	-92	-13	-26	-53	-100	37	-85	-19	-103	-19	-100	-70	-58	0	-98	-6	-69	-63	-146	-74	124	-484	-42	-17231	2402	-18199	-8328	-19673	3891	-15522	-14297	-19150	-642	-15525	-16222	-20329	-510
1.027500	-24	44	89	-58	-108	-33	8	-11	-15	6	-57	-60	-96	-13	-9	-60	-96	38	-84	-31	-107	-21	-98	-67	-63	0	-98	-9	-70	-67	-146	-75	-97	-542	10	-17015	-1568	-18360	-8323	-19720	6457	-15644	-14186	-18781	-1360	-15619	-16253	-19658	-522
1.028333	-29	43	88	-57	-108	-32	17	-16	-18	4	-70	-63	-96	-13	-28	-59	-98	35	-87	-32	-104	-22	-101	-74	-65	0	-101	-10	-70	-72	-145	-74	-47	-596	43	-16800	-2645	-18491	-8307	-19775	6120	-15764	-14082	-18379	-958	-15722	-16276	-18946	-626
1.029167	-30	40	96	-59	-113	-36	13	-15	-14	5	-23	-63	-99	-16	-31	-62	-100	32	-90	-33	-107	-25	-102	-72	-64	-3	-102	-12	-76	-72	-147	-65	46	-654	56	-16587	-2686	-18567	-8266	-19829	4072	-15859	-13937	-17943	-586	-15836	-16287	-18199	-325
1.030000	-27	41	87	-59	-110	-35	15	-15	-21	1	-74	-64	-96	-14	-27	-60	-100	33	-87	-32	-107	-23	-101	-72	-67	-5	-104	-10	-74	-66	-145	-74	-80	-706	57	-16363	-3606	-18595	-8202	-19875	3369	-15937	-13788	-17478	144	-15950	-16285	-17421	-493
1.030833	-28	37	85	-62	-110	-35	12	-17	-21	5	-78	-65	-97	-15	-29	-62	-104	32	-91	-32	-102	-23	-103	-73	-66	0	-101	-11	-75	-68	-147	-75	0	-771	15	-16145	-2473	-18576	-8116	-19915	2801	-15984	-13629	-16984	816	-16082	-16260	-16617	-437
1.031667	-27	40	84	-61	-111	-35	42	-16	-22	1	-76	-68	-102	-16	-31	-62	-101	32	-91	-36	-108	-29	-101	-72	-67	-5	-103	-18	-82	-73	-150	-75	-25	-832	0	-15919	-441	-18510	-8006	-19944	2493	-16008	-13460	-16476	1390	-16186	-16221	-15795	-178
1.032500	-30	38	84	-62	-113	-36	11	-18	-21	3	-75	-67	-99	-16	-26	-61	-103	32	-90	-36	-105	-22	-99	-70	-65	0	-101	-9	-72	-69	-166	-75	-199	-903	-51	-15685	537	-18390	-7877	-19956	2107	-15990	-13273	-15939	1402	-16297	-16153	-14942	329
1.033333	-23	39	86	-60	-105	-32	13	-14	-15	5	-73	-64	-96	-15	-28	-82	-101	34	-88	-31	-103	-22	-99	-70	-65	-22	-100	-11	-75	-68	-146	-74	-182	-980	-117	-15444	-858	-18232	-7737	-19957	1712	-15943	-13078	-15394	1593	-16404	-16061	-14081	115
1.034167	-24	49	86	-58	-107	-34	16	8	-12	6	-72	-63	-91	-10	-28	-57	-100	34	-90	-33	-107	-24	-100	-70	-63	1	-102	-12	-75	-59	-146	-74	-212	-1068	-204	-15186	-6630	-18039	-7583	-19922	1555	-15868	-12874	-14840	1504	-16499	-15938	-13211	-228
1.035000	-25	42	87	-61	-111	-35	11	-15	-17	5	-73	-66	-96	-13	-27	-58	-98	35	-90	-31	-107	-21	-98	-72	-63	-1	-100	-13	-74	-69	-145	-74	-248	-1162	-305	-14962	-10748	-17814	-7418	-19871	1064	-15756	-12665	-14297	474	-16581	-15784	-12344	-669
1.035833	-28	39	86	-60	-110	-33	12	-12	-22	5	-69	-64	-96	-13	-29	-63	-101	34	-87	-33	-107	-25	-99	-75	-65	0	-99	-12	-74	-69	-147	-73	-212	-1262	-421	-14714	-9237	-17551	-7260	-19793	-706	-15618	-12454	-13725	467	-16642	-15604	-11477	-1305
1.036667	-29	29	85	-59	-110	-36	12	-16	-18	5	-72	-64	-101	-14	-29	-60	-102	34	-92	-33	-105	-22	-100	-73	-66	11	-101	-13	-73	-70	-149	-76	-247	-1370	-551	-14463	-7469	-17297	-7097	-19690	-2107	-15460	-12245	-13180	894	-16678	-15381	-10620	-1101
1.037500	-25	38	87	-62	-111	-38	10	-14	-18	4	-72	-64	-95	-14	-10	-61	-99	34	-87	-32	-104	-25	-101	-75	-63	-1	-99	-12	-70	-67	-156	-79	-269	-1481	-692	-14216	-6721	-17022	-6951	-19560	-1246	-15275	-12036	-12641	630	-16686	-15147	-9771	-840
1.038333	-25	40	90	-57	-107	-33	12	-15	-15	6	-70	-64	-95	-16	-28	-58	-94	39	-85	-31	-107	-21	-97	-70	-62	0	-96	-11	-74	-68	-149	-73	-336	-1591	-841	-13964	-5393	-16740	-6810	-19385	-917	-15075	-11841	-12123	-796	-16663	-14868	-8962	-758
1.039167	-23	41	95	-60	-108	-32	15	-15	-16	15	-72	-61	-93	-12	-26	-55	-97	36	-85	-29	-104	-21	-99	-68	-62	1	-95	-11	-72	-66	-144	-70	-443	-1706	-1002	-13711	-4309	-16467	-6694	-19191	-901	-14862	-11657	-11618	-1372	-16605	-14570	-8153	-593
1.040000	-27	41	98	-57	-108	-31	17	-15	-18	9	-73	-63	-98	-12	-29	-58	-100	37	-83	-31	-103	-19	-99	-69	-65	2	-93	-11	-76	-68	-148	-76	-371	-1823	-1170	-13476	-3751	-16212	-6607	-18959	-577	-14645	-11493	-11143	-64	-16517	-14255	-7391	-446
1.040833	-28	41	87	-57	-114	-36	11	-16	-25	6	-73	-65	-100	-12	-27	-59	-110	36	-85	-31	-104	-19	-99	-68	-64	0	-99	-11	-75	-67	-147	-74	-380	-1933	-1337	-13235	-3170	-15961	-6542	-18694	-604	-14417	-11346	-10684	50	-16384	-13923	-6665	-85
1.041667	-27	42	98	-56	-111	-29	15	-14	-16	7	-72	-60	-97	-13	-27	-61	-99	37	-85	-40	-105	-19	-98	-68	-63	0	-98	-11	-74	-77	-147	-75	-479	-2041	-1509	-12995	-1912	-15729	-6508	-18394	-1335	-14182	-11203	-10249	-993	-16213	-13576	-5986	-267
1.042500	-27	60	89	-56	-110	-34	15	-12	-15	8	-70	-31	-97	-13	-28	-58	-98	37	-83	-30	-108	-17	-98	-68	-63	0	-98	-11	-76	-64	-146	-73	-425	-2135	-1671	-12760	-1395	-15517	-6505	-18064	-3185	-13949	-11123	-9843	-1179	-15998	-13220	-5350	-203
1.043333	-25	42	89	-58	-108	-31	16	-10	-16	11	-68	-61	-98	-12	-26	-51	-99	35	-82	-29	-103	-17	-96	-66	-62	0	-96	-9	-73	-66	-145	-73	-525	-2227	-1832	-12532	-803	-15327	-6534	-17703	-2628	-13709	-11048	-9447	-434	-15738	-12853	-4771	92
1.044167	-24	43	91	-55	-117	-28	13	-12	-23	6	-70	-62	-94	-11	-27	-56	-97	38	-83	-30	-104	-19	-98	-66	-65	0	-97	-10	-70	-67	-149	-70	-440	-2302	-1984	-12310	-425	-15156	-6592	-17307	-329	-13469	-10996	-9075	107	-15437	-12521	-4243	137
1.045000	-26	41	91	-56	-109	-31	16	-10	-16	10	-68	-62	-95	-10	-25	-56	-99	37	-84	-30	-103	-16	-94	-66	-63	2	-96	-7	-70	-65	-144	-70	-466	-2372	-2128	-12077	-22	-14998	-6667	-16877	-1979	-13214	-10965	-8716	-1175	-15095	-12179	-3779	219
1.045833	-24	40	93	-55	-108	-31	17	-9	-17	12	-69	-61	-94	-11	-22	-56	-100	39	-83	-26	-103	-15	-96	-63	-60	3	-97	-10	-63	-62	-131	-67	-565	-2428	-2257	-11844	348	-14861	-6766	-16415	-5702	-12963	-10954	-8377	-2847	-14712	-11856	-3377	300
1.046667	-25	45	90	-58	-107	-28	17	-7	-15	11	-68	-59	-94	-10	-22	-56	-102	36	-82	-28	-104	-15	-95	-62	-63	-1	-93	-7	-70	-63	-143	-68	-629	-2474	-2376	-11612	776	-14718	-6882	-15927	-9391	-12695	-10958	-8048	-1588	-14290	-11553	-3042	81
1.047500	-23	46	93	-38	-108	-27	17	-7	-15	10	-69	-61	-94	-12	-25	-56	-97	40	-80	-27	-102	-18	-96	-64	-61	3	-99	-10	-73	-66	-143	-69	-575	-2527	-2489	-11377	852	-14583	-7009	-15408	-8733	-12414	-10977	-7727	299	-13836	-11269	-2766	174
1.048333	-24	44	87	-57	-111	-32	13	-10	2	8	-72	-64	-96	-16	-29	-58	-100	35	-84	-31	-105	-23	-99	-70	-63	0	-101	-13	-76	-70	-146	-76	-676	-2546	-2595	-11136	979	-14435	-7142	-14869	-6135	-12126	-11002	-7417	309	-13337	-11020	-2563	721
1.049167	-27	39	87	-63	-112	-35	11	-17	-19	2	-74	-68	-97	-19	-34	-63	-100	33	-86	-33	-108	-19	-100	-53	-63	-1	-101	-14	-74	-73	-150	-75	-608	-2563	-2684	-10884	1044	-14296	-7263	-14297	-5638	-11809	-11024	-7102	404	-12822	-10777	-2415	458
1.050000	-27	40	87	-62	-111	-34	10	-14	-17	19	-74	-64	-95	-16	-31	-61	-99	33	-87	-32	-108	-14	-102	-69	-64	-4	-99	-11	-75	-68	-146	-75	-440	-2570	-2766	-10626	1169	-14128	-7377	-13704	-5970	-11474	-11041	-6788	734	-12270	-10572	-2327	554
1.050833	-26	44	87	-59	-109	-31	13	-12	-17	6	-73	-82	-96	-15	-32	-61	-99	36	-85	-33	-105	-23	-99	-68	-65	-1	-100	-12	-76	-72	-146	-76	-404	-2567	-2846	-10360	1421	-13941	-7471	-13089	-5422	-11116	-11052	-6480	977	-11700	-10392	-2306	689
1.051667	-26	43	88	-61	-114	-36	9	-15	-19	5	-73	-65	-109	-15	-30	-59	-100	27	-88	-35	-108	-22	-102	-72	-65	-1	-101	-11	-73	-70	-143	-76	-424	-2558	-2910	-10095	1504	-13723	-7549	-12466	-3741	-10741	-11052	-6170	1260	-11141	-10232	-2333	633
1.052500	-32	42	90	-58	-118	-32	13	-12	-19	7	-70	-65	-97	-15	-29	-62	-96	34	-86	-30	-105	-19	-93	-69	-61	1	-101	-11	-73	-68	-147	-76	-440	-2532	-2968	-9831	1525	-13480	-7596	-11829	-3374	-10342	-11020	-5856	1585	-10512	-10094	-2423	630
1.053333	-25	43	89	-63	-107	-34	12	-14	-16	6	-70	-73	-94	-16	-29	-59	-97	37	-85	-30	-108	-22	-98	-68	-65	-1	-99	-10	-75	-67	-145	-73	-392	-2490	-3019	-9582	1460	-13204	-7617	-11195	-2377	-9926	-10978	-5548	1679	-9897	-9978	-2562	563
1.054167	-27	57	87	-61	-109	-34	15	-13	-17	5	-73	-64	-98	-15	-29	-61	-100	30	-85	-31	-107	-39	-100	-68	-63	-3	-100	-13	-70	-72	-146	-75	-267	-2429	-3064	-9340	1278	-12895	-7605	-10569	-206	-9485	-10907	-5234	1386	-9280	-9880	-2748	782
1.055000	-25	43	88	-59	-110	-36	13	-16	0	3	-69	-66	-97	-16	-29	-59	-99	36	-86	-33	-104	-21	-100	-72	-65	-3	-101	-14	-74	-69	-145	-75	-280	-2346	-3076	-9122	1579	-12555	-7563	-9948	1693	-9038	-10815	-4939	1146	-8672	-9798	-2991	828
1.055833	-28	40	85	-62	-113	-33	3	-18	-17	2	-75	-65	-97	-17	-30	-60	-102	33	-87	-32	-104	-23	-114	-70	-65	0	-101	-14	-75	-44	-147	-76	-68	-2243	-3123	-8937	1442	-12185	-7486	-9341	5961	-8575	-10690	-4629	1620	-8068	-9725	-3270	733
1.056667	-28	40	88	-62	-112	-35	10	-17	-24	2	-77	-70	-98	-18	-31	-64	-110	29	-90	-38	-108	-27	-102	-75	-67	-6	-104	-17	-77	-73	-152	-78	-120	-2103	-3136	-8783	1399	-11781	-7381	-8761	11975	-8107	-10545	-4335	1938	-7479	-9661	-3596	947
1.057500	-31	35	81	-72	-114	-42	8	-19	-24	1	-77	-72	-101	-22	-31	-63	-101	29	-94	-40	-108	-27	-101	-55	-67	-5	-102	-16	-75	-73	-148	-74	-24	-1929	-3133	-8690	1413	-11358	-7234	-8206	11109	-7630	-10370	-4043	3745	-6897	-9599	-3949	586
1.058333	-26	40	86	-63	-111	-45	12	-17	-15	0	-75	-68	-96	-15	-29	-62	-98	33	-87	-34	-108	-23	-98	-70	-64	0	-101	-18	-76	-70	-147	-79	-15	-1715	-3116	-8637	1351	-10901	-7060	-7681	8452	-7154	-10174	-3767	4207	-6322	-9536	-4334	921
1.059167	-24	44	89	-61	-110	-32	15	-14	-16	3	-70	-65	-96	-13	-28	-58	-99	34	-85	-34	-108	-22	-96	-66	-64	0	-100	-12	-73	-66	-147	-76	76	-1464	-3087	-8651	1126	-10433	-6860	-7182	8059	-6676	-9959	-3501	3214	-5769	-9468	-4732	1527
1.060000	-25	43	90	-59	-109	-30	13	-14	-17	6	-81	-65	-98	-15	-28	-72	-97	39	-84	-31	-105	-21	-96	-67	-62	1	-101	-13	-73	-67	-147	-74	191	-1176	-3047	-8729	1383	-9954	-6627	-6750	6406	-6206	-9725	-3253	2781	-5245	-9393	-5188	1157
1.060833	-14	40	88	-58	-111	-31	13	-17	-15	5	-72	-65	-95	-15	-27	-59	-99	37	-86	-32	-107	-23	-98	-67	-65	1	-100	-13	-70	-67	-139	-73	377	-849	-2993	-8888	1094	-9469	-6378	-6351	5504	-5737	-9483	-3029	2614	-4743	-9305	-5643	649
1.061667	-25	43	88	-60	-107	-32	13	-6	-18	4	-72	-64	-94	-15	-29	-66	-100	37	-83	-30	-102	-19	-97	-69	-63	1	-97	-12	-69	-67	-148	-75	362	-478	-2929	-9115	786	-8979	-6104	-6001	5113	-5275	-9235	-2828	2336	-4265	-9208	-6109	1118
1.062500	-22	37	90	-57	-110	-35	15	-13	-15	6	-70	-62	-95	-12	-25	-56	-93	58	-83	-30	-104	-22	-97	-66	-62	4	-97	-14	-73	-67	-144	-74	400	-66	-2864	-9415	835	-8496	-5809	-5693	4398	-4822	-8981	-2650	1213	-3810	-9087	-6576	756
1.063333	-11	43	89	-57	-108	-34	15	-12	-17	-1	-67	-64	-98	-15	-27	-58	-101	38	-84	-29	-103	-19	-95	-65	-62	5	-98	-10	-72	-65	-146	-76	420	372	-2807	-9785	679	-8022	-5495	-5425	4131	-4376	-8725	-2502	-2787	-3380	-8947	-7050	561
1.064167	-25	42	89	-56	-111	-34	11	-14	-19	7	-73	-64	-96	-14	-28	-56	-101	38	-84	-29	-108	-22	-104	-65	-63	2	-98	-12	-75	-67	-143	-73	525	838	-2721	-10214	544	-7568	-5172	-5200	3624	-3941	-8474	-2384	-4193	-2974	-8780	-7515	530
1.065000	-25	43	89	-57	-116	-33	16	-14	-16	6	-72	-46	-99	-14	-27	-60	-103	34	-84	-30	-107	-21	-100	-65	-64	-3	-101	-13	-74	-69	-165	-76	547	1313	-2663	-10689	359	-7128	-4833	-5018	2778	-3508	-8227	-2297	-2047	-2593	-8590	-7966	290
1.065833	-24	43	87	-59	-111	-34	12	-15	-18	4	-73	-63	-95	-14	-27	-60	-98	37	-81	-28	-126	-19	-101	-65	-62	3	-97	-10	-63	-66	-145	-73	552	1812	-2612	-11192	246	-6708	-4480	-4858	2019	-3077	-7979	-2232	-1852	-2236	-8365	-8394	164
1.066667	-26	43	87	-60	-108	-31	16	-10	-11	9	-68	-62	-95	-11	-23	-56	-101	37	-83	-32	-100	-16	-96	-63	-63	4	-98	-9	-70	-64	-144	-73	616	2300	-2588	-11722	295	-6305	-4117	-4733	1258	-2659	-7732	-2204	-1831	-1903	-8107	-8800	79
1.067500	-19	40	90	-53	-107	-30	16	-8	-17	8	-69	-62	-93	-10	-24	-52	-112	39	-81	-28	-101	-15	-95	-65	-62	4	-96	-11	-70	-64	-143	-73	677	2782	-2584	-12242	-93	-5924	-3749	-4633	603	-2237	-7494	-2204	-1291	-1592	-7818	-9186	213
1.068333	-25	29	86	-59	-110	-24	15	-10	-17	9	-70	-64	-96	-13	-27	-56	-101	36	-83	-33	-105	-19	-97	-68	-61	2	-99	-14	-75	-67	-147	-73	457	3234	-2625	-12750	148	-5571	-3371	-4548	70	-1839	-7258	-2232	-1232	-1303	-7486	-9534	-26
1.069167	-25	40	82	-56	-110	-36	11	-13	-18	5	-74	-72	-96	-15	-29	-57	-101	33	-90	-30	-107	-14	-100	-68	-65	0	-99	-15	-77	-68	-148	-76	655	3656	-2694	-13205	294	-5230	-2987	-4480	-508	-1438	-7016	-2288	-593	-1039	-7117	-9842	-255
1.070000	-27	29	87	-59	-111	-35	16	-13	-17	-6	-72	-63	-100	-14	-28	-59	-98	35	-82	-33	-109	-23	-101	-65	-62	0	-100	-14	-70	-72	-145	-76	564	4034	-2804	-13597	58	-4910	-2606	-4409	-1305	-1040	-6765	-2361	-676	-791	-6701	-10103	106
1.070833	-23	40	87	-57	-114	-36	12	-12	-21	6	-72	-66	-99	-15	-29	-56	-98	37	-84	-33	-105	-21	-93	-66	-64	0	-101	-13	-74	-67	-148	-70	489	4357	-2961	-13901	45	-4591	-2208	-4342	-1888	-658	-6506	-2460	-486	-567	-6250	-10328	-224
1.071667	-25	40	88	-58	-111	-35	13	-12	-21	11	-72	-64	-98	-15	-29	-56	-126	36	-85	-29	-108	-25	-98	-66	-63	1	-97	-10	-75	-63	-145	-73	363	4620	-3155	-14103	-77	-4292	-1814	-4267	-2657	-279	-6232	-2571	-466	-366	-5754	-10498	-263
1.072500	-24	46	88	-58	-110	-33	13	-12	-19	9	-69	-63	-97	-15	-46	-58	-97	36	-83	-30	-104	-17	-99	-66	-63	0	-96	-10	-72	-70	-149	-75	253	4816	-3397	-14187	-180	-3993	-1414	-4206	-2911	86	-5938	-2696	-1323	-183	-5218	-10627	-292
1.073333	-21	43	88	-57	-109	-49	16	-14	-15	9	-70	-65	-97	-14	-30	-59	-99	32	-85	-32	-107	-23	-100	-69	-65	0	-101	-13	-73	-72	-149	-74	79	4911	-3680	-14132	123	-3697	-1024	-4112	-2523	432	-5625	-2833	-2506	-25	-4642	-10709	-253
1.074167	-26	40	87	-62	-111	-38	12	-17	-18	5	-76	-70	-98	-15	-27	-61	-83	30	-88	-32	-103	-23	-98	-67	-64	-11	-100	-11	-73	-68	-147	-76	7	4977	-3986	-13938	-6	-3392	-628	-4011	-2808	768	-5277	-2973	-1829	113	-4022	-10743	-618
1.075000	-41	41	87	-62	-111	-33	12	-16	-15	4	-74	-64	-93	-17	-30	-58	-97	32	-87	-28	-102	-25	-100	-69	-65	-3	-101	-12	-78	-69	-149	-75	-29	4944	-4319	-13597	-414	-3090	-237	-3900	-3277	1087	-4900	-3116	-1342	229	-3370	-10732	-260
1.075833	-28	44	86	-61	-111	-32	12	-13	-16	6	-73	-66	-97	-14	-29	-60	-103	33	-88	-30	-105	-23	-99	-68	-64	2	-104	-13	-74	-68	-147	-75	-72	4832	-4678	-13108	-342	-2768	158	-3772	-3356	1385	-4489	-3251	-1216	321	-2685	-10685	-304
1.076667	-27	41	87	-59	-111	-31	13	-26	-23	4	-73	-63	-98	-14	-31	-61	-102	33	-87	-31	-107	-24	-100	-73	-66	-3	-103	-14	-74	-72	-150	-76	-130	4655	-5035	-12439	-430	-2440	544	-3588	-3134	1666	-4045	-3388	-711	391	-1974	-10586	-514
1.077500	-28	37	85	-62	-110	-34	12	-18	-19	4	-73	-67	-96	-15	-31	-57	-100	32	-90	-35	-108	-24	-99	-69	-65	0	-102	-15	-73	-72	-148	-75	-114	4407	-5390	-11694	-591	-2095	928	-3479	-2858	1923	-3554	-3511	-202	441	-1237	-10453	-357
1.078333	-24	26	84	-60	-108	-30	15	-18	-17	3	-70	-61	-94	-14	-27	-59	-101	35	-85	-30	-103	-23	-98	-68	-62	0	-101	1	-73	-70	-147	-75	-114	4105	-5724	-10791	-242	-1738	1298	-3318	-2694	2165	-3047	-3622	85	466	-483	-10288	-344
1.079167	-23	40	89	-59	-108	-32	15	-13	-16	8	-69	-49	-97	-15	-25	-58	-100	35	-84	-30	-105	-21	-96	-67	-62	2	-99	-11	-73	-67	-147	-72	-162	3745	-6027	-9783	1379	-1379	1669	-3155	-2553	2379	-2495	-3716	542	472	275	-10102	-338
1.080000	-23	32	50	-59	-108	-30	17	-12	-14	5	-73	-47	-95	-12	-24	-57	-97	33	-86	-28	-104	-18	-98	-67	-62	0	-99	-13	-70	-72	-145	-72	-144	3344	-6282	-8681	5622	-1012	2032	-2987	-2416	2567	-1916	-3800	988	447	1027	-9897	-468
1.080833	-23	44	74	-58	-108	-32	13	-15	-13	5	-70	-62	-94	-14	-25	-60	-97	34	-88	-32	-103	-24	-98	-67	-62	-1	-102	-10	-69	-69	-144	-74	-32	2908	-6488	-7507	9193	-635	2380	-2819	-2322	2728	-1310	-3869	1105	406	1772	-9677	-567
1.081667	-24	38	86	-61	-108	-42	11	-16	-17	4	-73	-66	-110	-18	-30	-62	-102	33	-87	-31	-105	-24	-101	-70	-66	-1	-104	-14	-74	-62	-150	-76	-141	2448	-6628	-6282	13855	-264	2719	-2645	-2298	2862	-688	-3914	893	342	2497	-9454	-539
1.082500	-27	36	82	-62	-115	-36	7	-19	-21	2	-74	-65	-100	-15	-30	-60	-100	33	-86	-30	-109	-24	-100	-72	-63	0	-101	-14	-75	-69	-147	-75	-49	1978	-6684	-5026	25731	91	3052	-2497	-2329	2973	-49	-3939	1404	262	3204	-9218	-830
1.083333	-25	41	85	-61	-112	-34	13	-15	-16	4	-70	-62	-97	-14	-29	-61	-100	36	-87	-32	-108	-21	-99	-68	-65	-3	-103	-13	-75	-74	-147	-76	-133	1497	-6653	-3752	28545	466	3382	-2347	-2287	3059	604	-3951	1246	165	3878	-8989	-417
1.084167	-26	42	87	-61	-109	-32	15	-14	-18	6	-70	-59	-102	-10	-27	-60	-130	35	-83	-32	-104	-21	-91	-70	-63	-1	-100	-12	-72	-69	-147	-74	-163	1022	-6539	-2491	14725	809	3698	-2206	-2197	3113	1262	-3944	730	69	4511	-8764	-425
1.085000	-24	38	87	-59	-111	-32	13	-16	-14	7	-70	-60	-94	-14	-28	-62	-99	35	-82	-33	-101	-21	-99	-69	-62	0	-99	-8	-73	-70	-145	-77	-146	556	-6322	-1259	13086	1139	4018	-2082	-2073	3151	1928	-3922	533	-66	5100	-8558	-296
1.085833	-21	41	90	-57	-108	-30	16	-14	-14	4	-68	-60	-95	-12	-25	-73	-100	35	-82	-30	-102	-18	-98	-70	-64	-6	-97	-11	-73	-69	-143	-73	-236	106	-6018	-79	17969	1449	4314	-1960	-1964	3158	2583	-3886	664	-189	5638	-8358	-325
1.086667	-25	41	89	-52	-108	-30	16	-12	-6	10	-69	-59	-79	-10	-25	-58	-99	33	-83	-30	-101	-19	-97	-67	-62	0	-97	-9	-75	-66	-155	-73	-386	-325	-5618	1044	19403	1732	4611	-1853	-2011	3147	3227	-3844	292	-317	6126	-8180	-259
1.087500	-24	42	94	-56	-107	-30	17	-13	-16	9	-70	-60	-93	-11	-25	-41	-97	38	-82	-28	-103	-17	-99	-65	-61	1	-99	-10	-69	-68	-144	-70	-268	-730	-5121	2083	22738	2002	4911	-1754	-2151	3110	3851	-3796	390	-437	6558	-8021	-423
1.088333	-26	34	87	-57	-107	-31	15	-13	-16	8	-69	-61	-94	-11	-26	-56	-100	35	-86	-32	-103	-21	-98	-68	-62	0	-99	-13	-73	-70	-144	-90	-274	-1117	-4544	3021	17336	2239	5203	-1666	-2278	3055	4464	-3744	411	-550	6932	-7904	-213
1.089167	-25	40	86	-57	-111	-32	13	-19	-21	3	-78	-67	-95	-15	-30	-57	-100	53	-83	-34	-104	-23	-100	-70	-66	-3	-102	-14	-74	-73	-149	-77	-132	-1472	-3886	3858	9488	2454	5493	-1586	-2442	2981	5055	-3694	310	-649	7253	-7773	-108
1.090000	-22	40	87	-59	-111	-34	12	-47	-17	6	-74	-66	-100	-15	-30	-60	-101	30	-88	-36	-108	-24	-102	-73	-63	-5	-102	-17	-75	-75	-149	-80	-64	-1801	-3165	4575	5148	2652	5790	-1508	-2607	2892	5623	-3645	980	-724	7521	-7692	-285
1.090833	-28	37	84	-60	-113	-35	9	-18	-24	3	-77	-68	-99	-17	-31	-57	-99	33	-84	-34	-105	-9	-99	-73	-64	-1	-66	-15	-74	-73	-148	-79	-104	-2096	-2380	5185	822	2834	6082	-1429	-2696	2793	6178	-3600	2819	-774	7745	-7619	-80
1.091667	-27	55	88	-61	-110	-42	13	-14	-15	6	-72	-64	-96	-16	-23	-60	-99	36	-82	-34	-110	-26	-101	-68	-64	1	-98	-14	-61	-70	-145	-75	-104	-2358	-1550	5671	-2584	2993	6380	-1352	-2739	2686	6705	-3574	4053	-784	7928	-7568	-228
1.092500	-24	41	89	-61	-110	-30	13	-14	-16	9	-73	-66	-98	-14	-28	-58	-99	33	-82	-32	-102	-25	-101	-68	-63	0	-98	-12	-73	-72	-148	-74	-24	-2612	-697	6034	-5460	3154	6678	-1280	-2791	2572	7214	-3560	6143	-770	8073	-7538	-273
1.093333	-28	43	89	-57	-110	-18	12	-13	-14	8	-70	-65	-93	-13	-28	-58	-96	35	-81	-31	-105	-23	-110	-70	-65	2	-98	-10	-74	-70	-149	-74	88	-2832	191	6268	-8100	3291	6969	-1210	-2957	2454	7702	-3565	6821	-713	8197	-7521	-92
1.094167	-21	43	88	-59	-110	-33	13	-15	-17	8	-72	-63	-101	-12	-29	-58	-99	26	-83	-34	-107	-39	-99	-69	-63	0	-101	-12	-72	-68	-149	-75	81	-3029	1068	6374	-9549	3419	7263	-1142	-2861	2336	8176	-3592	4236	-620	8302	-7525	-62
1.095000	-25	41	90	-58	-110	-34	13	-14	-19	13	-73	-65	-98	-13	-29	-60	-98	36	-82	-31	-105	-22	-101	-70	-66	0	-99	-13	-96	-68	-149	-75	-41	-3195	1938	6354	-10539	3539	7540	-1082	-5736	2227	8640	-3650	2540	-483	8398	-7539	-4
1.095833	-24	43	89	-60	-110	-33	12	-15	-14	9	-73	-65	-96	-12	-30	-72	-100	34	-86	-32	-103	-23	-102	-68	-60	0	-99	-14	-74	-69	-146	-75	64	-3340	2788	6213	-12620	3652	7819	-1029	-15916	2124	9092	-3729	2368	-309	8495	-7567	-274
1.096667	-27	45	85	-53	-109	-33	10	-17	-22	5	-72	-66	-105	-13	-31	-56	-102	34	-84	-34	-103	-24	-102	-75	-65	-9	-102	-14	-70	-70	-147	-77	113	-3454	3598	5949	-15113	3758	8070	-994	-19644	2031	9533	-3838	1608	-98	8592	-7605	-3
1.097500	-28	42	85	-59	-111	-36	9	-17	-18	6	-75	-68	-112	-18	-30	-63	-102	32	-87	-33	-112	-25	-102	-72	-66	-1	-101	-15	-76	-70	-151	-77	73	-3541	4379	5569	-16162	3873	8314	-974	-22326	1963	9966	-3977	840	146	8711	-7654	-112
1.098333	-26	42	85	-60	-113	-46	10	-18	-22	4	-76	-70	-98	-15	-31	-60	-99	34	-91	-33	-104	-17	-102	-72	-69	-6	-101	-14	-76	-69	-148	-72	296	-3605	5104	5090	-16179	3943	8527	-978	-29596	1899	10402	-4144	600	443	8846	-7716	-160
1.099167	-28	42	82	-60	-111	-35	10	-16	-19	0	-78	-67	-139	-13	-30	-61	-102	32	-102	-34	-103	-19	-101	-68	-62	1	-100	-12	-70	-68	-144	-75	482	-3628	5763	4502	-16283	4022	8709	-1004	-31722	1863	10836	-4351	-68	725	9007	-7792	-22
1.100000	-28	45	89	-58	-111	-32	13	-15	-19	8	-74	-66	-93	-12	-29	-60	-100	36	-85	-33	-102	-21	-102	-67	-66	1	-104	-14	-77	-69	-143	-74	429	-3628	6362	3850	-16576	4089	8859	-1063	-30540	1843	11269	-4569	-1062	1036	9184	-7885	121
1.100833	-50	42	88	-58	-105	-31	12	-12	-16	7	-73	-62	-93	-11	3	-58	-100	35	-86	-33	-101	-23	-100	-67	-62	5	-100	-14	-73	-68	-145	-74	403	-3597	6887	3106	-18403	4145	8966	-1155	-30042	1847	11699	-4815	-1326	1353	9382	-7997	-198
1.101667	-25	42	87	-39	-107	-34	17	-15	-18	6	-75	-65	-104	-16	-29	-60	-98	36	-87	-32	-108	-19	-99	-68	-65	-1	-99	-14	-74	-69	-146	-75	340	-3538	7360	2298	-21431	4190	9029	-1280	-23048	1869	12125	-5099	-1403	1664	9597	-8135	-40
1.102500	-26	43	84	-58	-112	-35	10	-14	-19	5	-73	-63	-96	-14	-29	-61	-101	54	-85	-31	-118	-24	-100	-68	-63	0	-99	-15	-72	-69	-146	-77	280	-3442	7716	1425	-21872	4220	9041	-1443	-6223	1910	12550	-5400	-1816	1971	9829	-8295	277
1.103333	-27	41	86	-55	-110	-38	11	-15	-17	5	-73	-63	-98	-17	-29	-59	-98	35	-84	-31	-107	-23	-96	-68	-63	0	-98	-13	-75	-73	-146	-74	180	-3318	8019	545	-20162	4240	9008	-1642	9870	1970	12967	-5726	-2064	2258	10063	-8469	-98
1.104167	-26	42	85	-60	-110	-34	12	-14	-17	6	-47	-63	-96	-15	-29	-59	-99	36	-85	-31	-104	-25	-101	-66	-64	0	-99	-12	-72	-69	-145	-76	142	-3174	8243	-365	-19768	4239	8920	-1870	21424	2041	13371	-6066	-2037	2519	10294	-8702	56
1.105000	-23	24	89	-58	-109	-33	11	-12	-18	5	-73	-64	-99	-16	-27	-57	-99	37	-85	-30	-104	-21	-98	-67	-62	-5	-97	-13	-74	-69	-145	-73	344	-3005	8399	-1276	-22421	4229	8785	-2130	28790	2127	13756	-6419	-2074	2755	10516	-8956	111
1.105833	-21	43	90	-60	-112	-33	13	-15	-15	5	-72	-60	-95	-31	-24	-56	-97	36	-86	-39	-104	-21	-100	-67	-63	0	-97	-11	-73	-67	-144	-72	218	-2816	8487	-2174	-25028	4197	8601	-2422	32560	2207	14122	-6793	-2359	2954	10718	-9243	29
1.106667	-28	43	88	-56	-110	-34	16	-16	-15	4	-70	-62	-96	-15	-28	-64	-100	36	-85	-32	-105	-21	-99	-68	-64	4	-98	-14	-73	-73	-141	-75	26	-2609	8508	-3055	-25986	4140	8372	-2735	32767	2296	14449	-7176	-2676	3118	10880	-9564	99
1.107500	-27	41	87	-59	-112	-33	10	-18	-21	5	-69	-64	-110	-15	-26	-57	-100	34	-83	-32	-103	-21	-104	-70	-62	2	-99	-12	-72	-68	-143	-73	45	-2387	8470	-3893	-26382	4090	8107	-3055	32701	2381	14741	-7566	-2434	3249	11009	-9911	118
1.108333	-29	41	88	-58	-105	-34	12	-22	-19	3	-69	-61	-100	-15	-28	-61	-103	37	-87	-31	-108	-26	-99	-70	-65	7	-99	-14	-75	-69	-137	-78	-272	-2164	8386	-4681	-21432	3962	7807	-3385	32767	2440	14978	-7969	-3183	3344	11086	-10296	164
1.109167	-28	38	86	-62	-110	-36	7	-17	-22	3	-72	-65	-98	-16	-27	-61	-98	35	-94	-31	-107	-24	-102	-73	-68	-6	-101	-13	-77	-72	-147	-76	-401	-1941	8233	-5406	-17692	3834	7485	-3715	32767	2490	15169	-8381	-3587	3413	11107	-10705	-195
1.110000	-40	40	87	-59	-111	-35	13	-18	-22	4	-70	-64	-98	-16	-27	-62	-103	35	-86	-33	-104	-23	-100	-72	-66	-3	-99	-14	-75	-73	-146	-86	-5	-1720	8065	-6062	-9564	3679	7152	-4038	32676	2519	15302	-8802	-2225	3456	11063	-11130	-35
1.110833	-24	41	88	-59	-112	-33	11	-17	-22	2	-70	-61	-97	-16	-28	-59	-101	34	-86	-31	-107	-24	-114	-73	-74	-1	-101	-15	-74	-72	-147	-76	-150	-1508	7877	-6641	7685	3487	6809	-4340	32215	2512	15368	-9230	-1654	3482	10965	-11567	139
1.111667	-26	40	89	-56	-112	-32	15	-16	-17	7	-66	-61	-94	-12	-25	-59	-99	35	-84	-30	-104	-21	-98	-67	-63	1	-97	-13	-76	-67	-146	-74	-231	-1310	7648	-7143	5185	3265	6477	-4613	30668	2473	15361	-9658	-1741	3494	10805	-12014	-42
1.112500	-21	42	89	-57	-105	-32	13	-16	-16	6	-66	-62	-92	-15	-26	-59	-98	39	-84	-29	-102	-23	-98	-66	-62	0	-98	-12	-68	-66	-145	-74	-259	-1135	7406	-7561	-5517	3001	6159	-4858	26197	2390	15279	-10097	-1668	3492	10582	-12459	58
1.113333	-23	42	89	-58	-104	-18	15	-15	-14	9	-66	-58	-93	-13	-26	-58	-97	37	-84	-29	-102	-21	-96	-69	-62	2	-96	-15	-63	-68	-146	-73	-319	-985	7150	-7903	-6532	2703	5867	-5060	20028	2267	15126	-10540	-1731	3483	10301	-12899	97
1.114167	-25	41	88	-58	-109	-31	16	-17	-13	6	-69	-62	-96	-13	-28	-67	-98	36	-82	-29	-107	-22	-99	-68	-64	0	-99	-13	-73	-67	-146	-73	-204	-867	6894	-8165	-8578	2360	5613	-5207	14265	2090	14891	-10997	-2048	3466	9974	-13311	-102
1.115000	-25	38	86	-60	-108	-32	16	-25	-19	5	-72	-64	-99	-16	-30	-59	-101	34	-87	-33	-109	-25	-101	-72	-64	-3	-100	-15	-76	-72	-152	-78	-105	-782	6638	-8355	-9007	1973	5400	-5304	11678	1862	14582	-11457	-1956	3445	9604	-13696	-84
1.115833	-26	37	86	-62	-112	-35	10	-18	-24	1	-76	-68	-102	-14	-30	-61	-104	34	-86	-30	-108	-24	-101	-66	-67	-1	-102	-16	-76	-69	-147	-76	-99	-729	6408	-8473	-6147	1546	5244	-5341	8554	1587	14203	-11920	-1906	3423	9197	-14039	321
1.116667	-19	36	87	-63	-91	-35	11	-28	-18	4	-72	-66	-97	-13	-30	-60	-102	33	-87	-32	-107	-28	-104	-70	-65	-4	-100	-14	-76	-64	-149	-77	10	-710	6186	-8533	-4509	1078	5149	-5312	4746	1258	13761	-12389	-1924	3391	8804	-14338	3
1.117500	-27	41	87	-60	-108	-33	13	-17	-15	5	-73	-64	-99	-17	-29	-58	-99	33	-85	-31	-104	-23	-101	-69	-66	-4	-100	-15	-76	-72	-151	-75	-19	-724	5989	-8530	-3032	575	5122	-5226	2205	899	13261	-12853	-1746	3353	8387	-14579	-1
1.118333	-26	38	86	-60	-109	-34	7	-19	-17	5	-69	-64	-98	-15	-32	-59	-99	35	-83	-48	-105	-25	-105	-68	-65	0	-98	-13	-74	-58	-149	-73	49	-773	5827	-8481	-2188	33	5167	-5082	-401	474	12713	-13308	-1652	3302	7988	-14752	230
1.119167	-23	40	89	-58	-112	-32	16	-14	-16	8	-69	-66	-96	-10	-30	-58	-99	37	-81	-29	-103	-19	-98	-67	-63	1	-97	-11	-70	-69	-148	-73	32	-857	5701	-8393	-147	-542	5281	-4897	-2596	23	12113	-13759	-1612	3230	7595	-14863	230
1.120000	-26	41	90	-58	-108	-31	16	-15	-17	8	-70	-65	-95	-13	-27	-58	-98	36	-82	-28	-103	-21	-102	-66	-61	15	-99	-10	-69	-66	-146	-74	-286	-968	5608	-8256	808	-1151	5468	-4684	-4521	-458	11482	-14192	-1353	3132	7233	-14894	260
1.120833	-23	41	90	-57	-108	-32	16	-13	-16	8	-72	-64	-108	-15	-29	-60	-95	35	-83	-30	-105	-19	-97	-68	-62	-6	-99	-15	-70	-69	-147	-75	-304	-1103	5557	-8104	-1227	-1786	5718	-4449	-6374	-959	10825	-14598	-1206	3008	6908	-14852	213
1.121667	-23	41	87	-57	-126	-32	13	-15	-16	5	-69	-64	-94	-14	-26	-56	-97	36	-84	-29	-103	-19	-99	-69	-64	-1	-98	-12	-69	-66	-145	-82	-137	-1264	5555	-7919	-1157	-2447	6067	-4223	-7718	-1464	10162	-14972	-1203	2854	6626	-14727	320
1.122500	-22	40	88	-58	-108	-30	13	-18	-16	7	-72	-65	-97	-15	-31	-60	-98	33	-88	-32	-103	-22	-99	-67	-64	-1	-101	-11	-73	-72	-146	-77	-288	-1463	5602	-7718	1621	-3126	6476	-4017	-9023	-1973	9489	-15289	-781	2657	6392	-14521	153
1.123333	-26	-5	82	-58	-110	-34	9	-16	-24	1	-73	-66	-98	-16	-30	-62	-101	34	-87	-33	-105	-22	-102	-72	-68	-5	-102	-13	-75	-72	-149	-78	-97	-1628	5694	-7499	2670	-3813	6945	-3855	-10281	-2463	8820	-15569	-13	2429	6207	-14237	34
1.124167	-30	35	84	-62	-110	-35	6	-19	-22	2	-75	-68	-97	-19	-28	-63	-101	35	-87	-33	-108	-22	-98	-69	-62	0	-98	-12	-73	-70	-145	-75	-214	-1818	5866	-7262	4219	-4497	7480	-3748	-6412	-2923	8167	-15801	-491	2165	6075	-13872	349
1.125000	-26	39	85	-45	-108	-33	10	-32	-17	3	-75	-64	-98	-14	-29	-60	-101	32	-84	-32	-103	-22	-93	-72	-67	-5	-100	-12	-69	-70	-146	-76	-204	-2006	6032	-7012	5697	-5175	8067	-3724	-6011	-3345	7536	-15940	-1024	1871	5990	-13432	218
1.125833	-27	40	84	-59	-107	-32	12	-13	-15	3	-72	-63	-96	-15	-12	-59	-102	32	-85	-32	-100	-21	-98	-69	-62	-1	-97	-13	-70	-69	-146	-75	-260	-2195	6271	-6755	6744	-5845	8705	-3795	-13192	-3709	6935	-15999	-4165	1545	5948	-12931	218
1.126667	-14	41	88	-60	-109	-30	12	-6	-15	3	-69	-63	-93	-14	-26	-58	-96	34	-85	-32	-101	-22	-97	-72	-63	0	-100	-11	-70	-69	-143	-68	-281	-2356	6558	-6485	7606	-6475	9386	-3971	-26900	-4011	6362	-15983	-7040	1203	5949	-12366	208
1.127500	-26	39	88	-58	-104	-30	13	-12	-15	7	-87	-63	-95	-15	-27	-57	-100	20	-80	-34	-104	-21	-97	-69	-59	0	-98	-11	-75	-68	-145	-75	-204	-2533	6888	-6191	8666	-7071	10097	-4256	-32717	-4238	5825	-15870	-5335	843	5978	-11742	228
1.128333	-23	39	87	-62	-110	-35	15	-15	-21	3	-74	-64	-98	-15	-30	-59	-101	33	-86	-35	-103	-24	-98	-69	-67	-3	-102	-17	-74	-72	-147	-75	-161	-2686	7254	-5923	9252	-7612	10839	-4662	-32366	-4388	5325	-15649	-3820	483	6026	-11078	8
1.129167	-26	38	86	-64	-114	-32	33	-18	-18	3	-76	-65	-98	-17	-32	-63	-102	32	-88	-35	-107	-24	-101	-72	-65	-3	-101	-16	-73	-72	-148	-74	-186	-2818	7655	-5634	9409	-8092	11600	-5175	-32717	-4443	4857	-15350	-3606	129	6088	-10377	342
1.130000	-26	39	86	-63	-109	-35	10	-14	-19	6	-73	-65	-100	-18	-30	-58	-99	33	-85	-34	-107	-24	-101	-70	-63	-3	-102	-13	-94	-57	-146	-75	-60	-2929	8085	-5341	9891	-8488	12372	-5795	-32104	-4407	4429	-14945	-2740	-196	6156	-9649	124
1.130833	-25	41	88	-65	-111	-34	9	-16	-19	5	-78	-65	-98	-18	-31	-59	-102	30	-86	-33	-108	-26	-116	-72	-66	-5	-101	-14	-77	-72	-148	-76	-114	-3020	8542	-5047	10093	-8810	13144	-6499	-23013	-4276	4033	-14441	-1959	-491	6216	-8908	-53
1.131667	-25	42	88	-62	-110	-34	8	-15	29	7	-76	-65	-98	-17	-31	-60	-100	33	-86	-35	-108	-26	-103	-73	-66	-5	-100	-16	-68	-73	-148	-76	-92	-3087	9016	-4753	10085	-9029	13893	-7277	-1732	-4052	3666	-13854	-860	-741	6267	-8164	17
1.132500	-28	40	86	-67	-114	-36	10	-17	-22	5	-75	-64	-97	-49	-32	-58	-102	33	-91	-38	-105	-23	-102	-70	-64	-4	-102	-12	-72	-69	-148	-76	-142	-3133	9506	-4454	10037	-9143	14607	-8090	9641	-3716	3339	-13171	893	-935	6298	-7418	1
1.133333	-27	42	101	-63	-110	-31	15	-14	-15	7	-73	-64	-99	-14	-31	-57	-100	35	-83	-33	-104	-21	-101	-69	-64	-4	-99	-12	-90	-74	-147	-73	-184	-3164	9995	-4167	9777	-9142	15260	-8918	11838	-3353	3026	-12419	2101	-1068	6298	-6690	-8
1.134167	-24	43	90	-60	-112	-33	11	-14	-17	8	-70	-58	-95	23	-30	-56	-96	38	-84	-34	-107	-23	-98	-69	-63	0	-100	-12	-73	-67	-145	-73	-78	-3177	10481	-3890	9662	-9032	15828	-9727	18176	-2895	2760	-11597	2204	-1125	6271	-5988	-74
1.135000	-27	38	90	-60	-109	-32	13	-14	-15	7	-73	-62	-97	-16	-31	-60	-100	36	-84	-35	-107	-22	-101	-72	-64	-3	-97	-12	-75	-70	-149	-76	27	-3182	10964	-3626	9303	-8801	16296	-10487	19892	-2373	2462	-10722	2297	-1109	6205	-5327	94
1.135833	-27	43	90	-60	-109	-34	13	-15	-16	6	-73	-63	-97	-13	-28	-59	-75	35	-83	-34	-107	-23	-101	-70	-66	0	-99	-12	-73	-70	-147	-73	-100	-3168	11429	-3377	9199	-8453	16637	-11174	18808	-1810	2207	-9809	1851	-1012	6107	-4708	76
1.136667	-27	41	88	-61	-110	-31	13	-18	-17	6	-74	-63	-99	-15	-30	-62	-102	33	-85	-34	-107	-22	-105	-72	-58	-1	-99	-12	-77	-75	-149	-76	44	-3153	11876	-3145	8918	-7990	16829	-11746	18168	-1217	1958	-8864	2224	-838	5968	-4132	-124
1.137500	-29	38	88	-61	-113	-33	10	-18	-18	5	-70	-64	-101	-15	-30	-59	-103	34	-86	-32	-111	-24	-101	-73	-66	-4	-100	-13	-77	-70	-147	-73	-27	-3129	12298	-2937	8412	-7424	16850	-12189	17026	-602	1716	-7898	1873	-584	5797	-3624	196
1.138333	-26	42	88	-30	-107	-31	15	-14	-19	7	-70	-63	-95	-12	-27	-59	-98	35	-86	-30	-105	-18	-96	-66	-62	11	-100	-10	-73	-67	-146	-73	3	-3102	12688	-2748	8108	-6765	16701	-12485	15961	24	1490	-6939	1763	-249	5592	-3165	33
1.139167	-24	44	91	-53	-108	-30	13	-14	-19	21	-72	-58	-80	-13	-27	-53	-98	39	-83	-30	-104	-18	-99	-66	-63	1	-99	-10	-72	-68	-147	-86	5	-3074	13043	-2594	7706	-6035	16356	-12628	14857	640	1264	-5935	3865	149	5354	-2778	126
1.140000	-27	42	87	-57	-109	-28	17	-14	-17	8	-73	-62	-96	-11	-28	-59	-100	34	-86	-33	-109	-21	-100	-70	-65	0	-100	-15	-74	-69	-148	-75	37	-3052	13346	-2468	7211	-5250	15814	-12612	13762	1244	1040	-4954	7381	610	5085	-2455	30
1.140833	-29	40	86	-60	-112	-33	10	-19	-21	5	-74	-64	-97	-13	-30	-59	-102	32	-84	-32	-108	-19	-111	-72	-66	0	-101	-14	-73	-68	-147	-75	-42	-3022	13611	-2374	7050	-4420	15090	-12435	12668	1823	822	-3987	7845	1126	4799	-2198	10
1.141667	-29	41	87	-59	-112	-36	16	-13	-19	2	-72	-64	-99	-12	-28	-56	-103	33	-85	-34	-105	-21	-99	-55	-66	0	-91	-13	-73	-68	-146	-73	87	-2986	13822	-2316	6532	-3579	14164	-12114	11512	2373	611	-3031	9216	1690	4494	-2008	-232
1.142500	-27	44	89	-59	-110	-32	15	-29	-17	10	-73	-61	-100	-14	-46	-57	-102	35	-86	-32	-107	-23	-100	-67	-65	0	-99	-15	-75	-72	-150	-90	36	-2954	13979	-2296	5780	-2750	13079	-11665	10416	2892	399	-2096	11154	2286	4171	-1879	190
1.143333	-24	41	87	-59	-111	-31	17	-14	-16	8	-69	-66	-97	-13	-28	-58	-107	34	-85	-34	-107	-24	-100	-67	-62	0	-100	-11	-75	-70	-147	-74	-27	-2910	14077	-2316	5360	-1955	11851	-11116	9510	3371	193	-1180	9832	2919	3835	-1812	148
1.144167	-23	41	86	-76	-109	-31	15	-13	-15	6	-72	-65	-94	-14	-39	-56	-98	33	-82	-31	-102	-22	-99	-68	-63	1	-100	-15	-76	-69	-149	-75	-77	-2858	14123	-2369	4998	-1207	10502	-10491	8976	3821	-7	-271	8069	3559	3490	-1797	-78
1.145000	-24	42	89	-58	-109	-35	16	-12	-16	8	-68	-63	-98	-12	-28	-55	-98	36	-82	-33	-107	-23	-99	-60	-64	1	-100	-11	-70	-69	-144	-72	-23	-2814	14096	-2464	4695	-540	9064	-9824	8248	4236	-191	616	7720	4211	3145	-1834	90
1.145833	-24	42	89	-57	-108	-28	18	-11	-19	7	-69	-55	-97	-16	-27	-55	-101	36	-82	-30	-101	-18	-98	-67	-62	1	-100	-12	-73	-67	-145	-73	10	-2727	14016	-2596	4672	50	7563	-9137	7207	4639	-371	1489	6083	4852	2797	-1915	87
1.146667	-18	46	92	-58	-107	-33	15	-12	-15	10	-66	-61	-92	-13	-27	-55	-98	36	-83	-30	-104	-19	-99	-67	-62	2	-97	-9	-72	-66	-142	-70	-13	-2640	13870	-2765	4502	535	6039	-8463	6351	4970	-540	2344	4220	5482	2456	-2028	92
1.147500	-22	46	89	-57	-107	-31	16	-11	-13	11	-67	-61	-100	-19	-29	-55	-92	36	-82	-30	-105	-19	-98	-65	-62	1	-98	-12	-70	-69	-144	-72	38	-2539	13654	-2967	3921	916	4534	-7830	5400	5295	-696	3186	4648	6083	2116	-2172	131
1.148333	-25	44	89	-57	-109	-32	13	-16	-19	7	-69	-64	-95	-16	-32	-61	-99	34	-83	-35	-105	-23	-104	-67	-64	0	-101	-17	-75	-75	-150	-75	133	-2427	13388	-3196	3210	1183	3069	-7266	4482	5588	-838	4006	5966	6655	1776	-2333	126
1.149167	-29	36	84	-61	-115	-38	10	-17	-36	0	-74	-68	-80	-17	-33	-64	-104	33	-86	-35	-108	-23	-102	-69	-64	-1	-103	-14	-87	-72	-147	-78	-19	-2299	13064	-3453	2932	1358	1687	-6777	3824	5874	-964	4826	4998	7184	1446	-2502	13
1.150000	-28	39	85	-61	-87	-33	12	-16	-21	6	-74	-65	-98	-16	-31	-60	-102	33	-97	-34	-105	-22	-104	-73	-65	-5	-101	-15	-73	-78	-147	-75	146	-2157	12682	-3727	2671	1431	408	-6379	3208	6133	-1068	5622	5295	7660	1123	-2676	-348
1.150833	-23	42	88	-61	-107	-34	17	-13	-18	6	-57	-63	-90	-17	-30	-62	-100	33	-85	-33	-104	-23	-100	-67	-64	0	-99	-14	-72	-70	-148	-73	142	-2004	12252	-4017	2074	1417	-751	-6084	2423	6372	-1159	6391	4454	8077	822	-2848	-121
1.151667	-24	41	85	-61	-109	-31	20	-13	-22	3	-73	-62	-97	-13	-30	-61	-102	35	-86	-32	-107	-19	-100	-70	-65	-4	-101	-14	-74	-70	-139	-75	39	-1838	11779	-4317	1693	1332	-1739	-5895	1635	6586	-1228	7123	1350	8422	524	-3012	-268
1.152500	-26	42	87	-58	-108	-30	12	-12	-18	7	-69	-62	-94	-16	-25	-58	-102	36	-88	-32	-104	-21	-98	-65	-64	1	-99	-10	-73	-66	-142	-70	108	-1669	11260	-4626	1395	1182	-2581	-5795	1009	6776	-1279	7814	-965	8686	248	-3171	-253
1.153333	-23	42	90	-58	-104	-31	15	-12	-14	9	-73	-62	-94	-12	-28	-58	-95	28	-86	-31	-100	-19	-99	-66	-60	0	-100	-13	-66	-69	-146	-73	231	-1494	10715	-4937	1041	985	-3262	-5789	388	6942	-1321	8445	-1987	8863	-22	-3329	-215
1.154167	-25	41	88	-58	-105	-39	15	-11	16	11	-69	-61	-93	-15	-28	-48	-97	36	-85	-32	-101	-21	-96	-67	-61	1	-99	-12	-72	-95	-145	-70	120	-1312	10138	-5245	778	760	-3787	-5837	-648	7064	-1350	9013	-3508	8935	-275	-3486	-81
1.155000	-24	43	90	-57	-110	-33	18	-12	-17	8	-72	-64	-96	-13	-26	-60	-102	38	-84	-32	-104	-19	-100	-66	-64	1	-103	-14	-74	-90	-144	-72	39	-1132	9550	-5543	147	514	-4167	-5985	-1903	7152	-1374	9488	-4889	8908	-515	-3646	-463
1.155833	-27	41	89	-61	-113	-33	12	-15	-18	10	-72	-64	-96	-15	-29	-62	-102	57	-86	-33	-108	-23	-101	-66	-63	0	-100	-13	-72	-73	-145	-74	-13	-949	8947	-5842	-1360	256	-4410	-6149	-735	7195	-1397	9859	-6665	8767	-735	-3813	-246
1.156667	-25	40	88	-61	-113	-34	12	-14	-19	5	-75	-69	-102	-21	-31	-63	-102	34	-88	-40	-97	-25	-101	-70	-66	-1	-105	-18	-79	-74	-149	-81	-26	-765	8336	-6132	-2064	0	-4529	-6340	188	7184	-1427	10120	-7428	8502	-938	-3999	-84
1.157500	-29	36	82	-64	-115	-39	6	-19	-24	3	-79	-82	-102	-21	-31	-62	-103	35	-87	-36	-111	-27	-103	-69	-67	-1	-99	-15	-76	-72	-133	-76	-149	-572	7741	-6412	-2246	-245	-4545	-6532	-925	7118	-1458	10257	-7222	8127	-1117	-4204	-352
1.158333	-26	38	86	-58	-109	-32	13	-13	-17	11	-74	-61	-98	-17	-30	-59	-101	36	-84	-35	-104	-24	-99	-67	-60	1	-99	-15	-75	-70	-151	-75	-155	-374	7158	-6666	3298	-481	-4468	-6708	-1035	7001	-1500	10260	-6756	7623	-1278	-4445	-163
1.159167	-23	43	82	-56	-102	-35	12	-13	-14	8	-72	-58	-95	-12	-28	-57	-99	34	-82	-31	-103	-23	-99	-66	-64	2	-97	-10	-70	-68	-144	-75	-92	-178	6600	-6919	18499	-705	-4336	-6867	-978	6802	-1559	10114	-6209	7000	-1414	-4725	-56
1.160000	-21	46	91	-57	-109	-31	12	-12	-18	11	-72	-62	-95	-14	-30	-59	-101	36	-84	-30	-110	-25	-97	-66	-63	1	-96	-11	-74	-68	-148	-76	-185	27	6072	-7164	23132	-926	-4159	-6980	-1624	6529	-1645	9826	-6364	6260	-1529	-5053	-125
1.160833	-25	44	91	-57	-111	-34	9	-14	-17	9	-72	-63	-95	-14	-28	-57	-100	35	-83	-30	-108	-23	-99	-69	-65	2	-98	-11	-76	-66	-145	-72	-263	242	5580	-7402	8135	-1144	-3957	-7059	-3052	6178	-1753	9393	-6878	5376	-1618	-5430	-81
1.161667	-26	16	91	-56	-109	-30	15	-15	-17	10	-68	-60	-96	-12	-31	-61	-98	38	-84	-30	-103	-17	-100	-69	-61	2	-97	-11	-72	-69	-147	-73	-124	470	5128	-7639	14466	-1366	-3748	-7089	-3475	5741	-1891	8823	-6262	4447	-1681	-5858	116
1.162500	-26	44	56	-59	-110	-31	13	-15	-18	9	-69	-62	-98	-11	-29	-58	-97	37	-84	-32	-103	-23	-100	-69	-64	-1	-95	-11	-72	-69	-145	-72	-80	714	4721	-7876	29570	-1593	-3556	-7079	-2493	5219	-2059	8129	-7733	3400	-1721	-6344	205
1.163333	-24	44	90	-57	-107	-31	12	-15	-14	9	-67	-62	-97	-14	-29	-59	-100	33	-83	-31	-104	-19	-98	-68	-63	1	-97	-11	-74	-69	-145	-73	-96	969	4365	-8124	24340	-1834	-3373	-7026	-2539	4616	-2252	7322	-9220	2268	-1740	-6887	-172
1.164167	-24	44	93	-57	-110	-31	13	-13	-15	7	-69	-64	-96	-12	-31	-57	-100	36	-80	-31	-107	-23	-97	-69	-64	-1	-100	-13	-70	-65	-144	-73	-56	1247	4060	-8361	15794	-2097	-3224	-6938	-3043	3914	-2478	6409	-7451	1066	-1733	-7476	263
1.165000	-24	40	89	-58	-108	-30	11	-14	-18	5	-69	-65	-93	-14	-30	-58	-103	33	-79	-31	-105	-22	-99	-70	-63	0	-99	-12	-74	-67	-146	-76	-136	1539	3806	-8620	12118	-2389	-3088	-6826	-3285	3126	-2730	5415	-6046	-186	-1710	-8114	244
1.165833	-27	42	91	-59	-111	-32	9	-18	-24	2	-68	-64	-96	-13	-31	-56	-101	35	-81	-29	-103	-19	-100	-66	-66	-3	-95	-11	-72	-66	-133	-72	-240	1855	3606	-8886	8399	-2710	-3022	-6696	-3650	2251	-3001	4358	-4922	-1462	-1664	-8782	0
1.166667	-25	41	88	-58	-110	-29	13	-13	-18	7	-68	-62	-100	-22	-28	-55	-99	37	-83	-33	-108	-19	-98	-66	-70	0	-99	-11	-74	-64	-144	-73	-284	2192	3449	-9181	4910	-3062	-2974	-6559	-3989	1298	-3285	3249	-3312	-2752	-1603	-9478	93
1.167500	-21	39	91	-75	-111	-27	16	-11	-16	7	-66	-60	-98	-12	-26	-51	-98	40	-81	-28	-105	-19	-97	-66	-62	2	-97	-12	-74	-66	-144	-70	-343	2576	3336	-9494	2130	-3451	-2957	-6426	-4230	268	-3584	2108	-2683	-4042	-1542	-10190	351
1.168333	-24	41	88	-56	-110	-28	13	-11	-19	-24	-72	-63	-99	-12	-39	-55	-102	37	-85	-31	-108	-22	-100	-70	-65	-1	-98	-11	-73	-67	-148	-74	-335	2919	3257	-9829	-174	-3879	-2972	-6311	-3774	-828	-3887	951	-1993	-5322	-1472	-10913	159
1.169167	-28	41	93	-57	-110	-32	12	-15	-17	6	-70	-64	-102	-16	-31	-57	-100	35	-84	-32	-105	-22	-101	-70	-62	-1	-100	-14	-77	-72	-147	-100	-380	3309	3211	-10190	-1894	-4328	-3008	-6212	1286	-1992	-4185	-220	-1072	-6567	-1404	-11617	230
1.170000	-27	42	87	-59	-112	-33	9	-13	-18	6	-75	-55	-96	-12	-31	-58	-101	36	-84	-32	-107	-23	-103	-65	-63	-1	-99	-12	-73	-67	-144	-73	-425	3711	3188	-10573	-3006	-4805	-3063	-6140	8567	-3209	-4473	-1399	-817	-7760	-1336	-12299	441
1.170833	-26	40	87	-69	-110	-30	13	-15	-18	5	-70	-60	-98	-16	-30	-59	-98	34	-82	-32	-105	-21	-101	-70	-65	0	-98	-11	-77	-68	-148	-76	-560	4126	3176	-10982	-4387	-5305	-3133	-6096	11813	-4470	-4736	-2561	-647	-8895	-1276	-12946	52
1.171667	-24	40	90	-56	-110	-33	11	-13	-17	6	-77	-59	-96	-12	-29	-56	-101	38	-81	-30	-118	-19	-101	-68	-64	0	-97	-9	-73	-66	-145	-73	-702	4548	3199	-11426	-5265	-5821	-3210	-6089	14334	-5762	-4979	-3713	8	-9953	-1231	-13539	9
1.172500	-4	41	91	-56	-110	-34	13	-12	-19	8	-73	-60	-96	-15	-28	-59	-98	36	-83	-31	-101	-31	-99	-69	-66	1	-96	-11	-70	-67	-158	-77	-702	4969	3216	-11893	-4873	-6346	-3296	-6115	11901	-7073	-5189	-4853	-208	-10932	-1211	-14084	-67
1.173333	-24	43	88	-58	-110	-32	12	-15	-16	6	-74	-63	-96	-16	-28	-57	-99	36	-85	-32	-108	-23	-102	-70	-67	-1	-98	-14	-74	-70	-147	-75	-755	5385	3227	-12387	-5629	-6874	-3392	-6185	9664	-8393	-5366	-5991	-2485	-11828	-1205	-14558	-93
1.174167	-29	41	86	-66	-114	-35	13	-15	-22	6	-73	-62	-98	-17	-31	-57	-101	33	-77	-32	-102	-23	-128	-68	-66	1	-97	-12	-73	-74	-143	-75	-625	5799	3233	-12894	-9795	-7394	-3497	-6285	8773	-9707	-5496	-7126	-3663	-12623	-1223	-14948	-94
1.175000	-26	41	88	-59	-111	-32	-14	-18	-22	6	-66	-62	-97	-15	-27	-59	-98	39	-83	-29	-105	-23	-100	-72	-66	2	-101	-11	-74	-67	-148	-76	-371	6198	3260	-13422	-16469	-7912	-3622	-6422	5374	-11007	-5605	-8262	-2289	-13321	-1266	-15240	-130
1.175833	-29	41	88	-58	-111	-34	17	-12	-17	7	-73	-61	-95	-15	-28	-59	-101	34	-86	-35	-104	-26	-99	-68	-64	0	-103	-13	-73	-64	-146	-76	-296	6573	3212	-13967	-26840	-8419	-3772	-6598	3317	-12267	-5631	-9399	-1730	-13920	-1336	-15440	135
1.176667	-27	43	86	-60	-110	-33	12	-17	-21	5	-76	-61	-97	-17	-28	-58	-101	29	-86	-34	-108	-24	-101	-72	-65	-3	-104	-13	-74	-73	-147	-77	-211	6931	3180	-14521	-32733	-8917	-3952	-6808	2342	-13479	-5636	-10546	236	-14411	-1430	-15536	-70
1.177500	-29	40	85	-60	-110	-36	12	-17	-16	6	-75	-64	-98	-16	-28	-59	-102	34	-87	-35	-107	-23	-100	-68	-66	3	-101	-15	-74	-67	-145	-77	-148	7260	3133	-15078	-32733	-9398	-4168	-7048	-562	-14615	-5595	-11693	4973	-14794	-1545	-15515	-219
1.178333	-22	44	88	-60	-111	-32	17	-12	-18	7	-74	-60	-96	-12	-25	-56	-97	20	-84	-31	-102	-23	-96	-67	-64	2	-100	-12	-70	-63	-143	-74	-415	7564	3072	-15640	-32471	-9858	-4431	-7311	-3138	-15665	-5516	-12849	5513	-15081	-1684	-15381	-152
1.179167	-24	43	88	-60	-108	-30	18	-10	-17	9	-68	-60	-97	-13	-28	-57	-98	37	-83	-30	-101	-18	-95	-68	-61	5	-97	-8	-70	-66	-144	-72	-448	7830	2996	-16178	-24994	-10313	-4746	-7609	-4844	-16617	-5405	-14018	4548	-15276	-1832	-15139	-161
1.180000	-23	43	90	-59	-102	-33	17	-13	-17	7	-72	-62	-94	-12	-23	-58	-98	38	-85	-29	-104	-18	-95	-67	-65	0	-98	-11	-70	-67	-144	-73	-400	8056	2902	-16713	-7353	-10776	-5125	-7936	-8465	-17456	-5276	-15189	4244	-15378	-2007	-14778	-210
1.180833	-24	40	87	-61	-107	-34	18	-15	-17	9	-73	-62	-98	-15	-26	-57	-102	33	-85	-33	-103	-23	-97	-68	-60	0	-97	-11	-78	-69	-144	-73	-59	8250	2798	-17207	-11211	-11211	-5576	-8297	-4772	-18149	-5126	-16357	3224	-15394	-2186	-14309	-361
1.181667	-23	44	88	-61	-108	-36	13	-16	-14	6	-76	-67	-98	-16	-26	-56	-134	32	-88	-32	-102	-17	-98	-72	-66	-4	-102	-17	-76	-74	-148	-76	98	8409	2693	-17714	-20278	-11664	-6094	-8690	-1201	-18691	-4970	-17514	1557	-15333	-2375	-13735	-634
1.182500	-30	38	82	-66	-112	-49	11	-17	-21	5	-75	-67	-98	-17	-30	-58	-99	33	-96	-32	-103	-24	-97	-72	-65	0	-99	-15	-75	-70	-149	-75	154	8536	2583	-18168	-17688	-12123	-6679	-9104	-5419	-19055	-4811	-18648	1309	-15191	-2562	-13045	-773
1.183333	-25	40	101	-61	-112	-34	12	-16	-19	6	-74	-67	-99	-16	-26	-58	-102	35	-87	-32	-105	-24	-97	-72	-65	-1	-101	-14	-76	-73	-149	-75	355	8634	2478	-18576	-21168	-12585	-7329	-9538	-2423	-19237	-4659	-19750	408	-14988	-2750	-12265	-427
1.184167	-26	38	88	-61	-112	-36	15	-15	-21	6	-75	-63	-97	-13	-29	-57	-101	35	-85	-27	-108	-22	-100	-70	-65	0	-99	-12	-78	-70	-149	-77	539	8708	2381	-18940	-20966	-13067	-8039	-10018	7210	-19228	-4523	-20816	-522	-14723	-2934	-11406	-180
1.185000	-25	43	86	-59	-110	-34	13	-12	-18	8	-73	-65	-96	-12	-52	-55	-99	36	-83	-30	-104	-21	-98	-70	-64	1	-97	-15	-74	-70	-147	-74	347	8759	2289	-19249	-15783	-13555	-8795	-10519	13714	-19027	-4409	-21826	-769	-14418	-3102	-10480	431
1.185833	-18	43	77	-56	-107	-32	15	-11	-16	7	-68	-61	-97	-10	-26	-56	-98	39	-83	-31	-104	-22	-98	-75	-62	3	-99	-10	-70	-67	-145	-75	222	8789	2214	-19505	-13590	-14062	-9597	-11042	18545	-18631	-4324	-22756	-1027	-14078	-3256	-9509	793
1.186667	-25	45	88	-55	-107	-31	11	-11	-15	7	-60	-56	-96	-15	-27	-55	-99	39	-83	-26	-102	-22	-97	-68	-63	3	-96	-11	-75	-67	-144	-72	181	8812	2157	-19702	-11172	-14572	-10410	-11583	22168	-18058	-4271	-23610	-1402	-13716	-3411	-8513	839
1.187500	-24	47	89	-59	-105	-32	12	-11	-15	11	-68	-61	-90	-12	-26	-55	-95	36	-83	-28	-102	-19	-97	-65	-59	9	-95	-10	-72	-65	-144	-70	-7	8825	2113	-19840	-10453	-15084	-11234	-12148	23475	-17326	-4255	-24362	-1333	-13346	-3549	-7509	784
1.188333	-26	46	89	-57	-105	-31	15	-12	-14	7	-53	-61	-94	-12	-29	-59	-96	36	-83	-31	-102	-19	-100	-70	-62	2	-97	-12	-75	-70	-146	-74	-61	8830	2087	-19919	-9310	-15592	-12046	-12730	23357	-16457	-4278	-25008	-823	-12983	-3683	-6532	690
1.189167	-24	43	88	-58	-111	-38	12	-14	-18	4	-70	-64	-101	-14	-28	-56	-100	35	-85	-33	-105	-22	-100	-72	-63	-10	-103	-13	-74	-68	-146	-75	-148	8838	2083	-19939	-5809	-16079	-12825	-13297	22739	-15474	-4338	-25538	-550	-12633	-3802	-5597	769
1.190000	-26	41	86	-59	-114	-34	9	-14	-18	3	-80	-65	-100	-18	-31	-57	-101	33	-88	-35	-107	-23	-101	-72	-65	-1	-101	-16	-79	-70	-150	-77	-318	8851	2101	-19903	-2995	-16538	-13559	-13879	21214	-14404	-4441	-25948	-1473	-12316	-3918	-4752	387
1.190833	-30	49	81	-62	-116	-38	6	-13	-22	4	-76	-65	-99	-15	-31	-59	-102	35	-87	-34	-108	-17	-101	-72	-64	1	-103	-14	-73	-67	-147	-74	-57	8873	2127	-19811	-1015	-16957	-14221	-14455	17463	-13291	-4551	-26212	-3182	-12035	-4017	-4000	61
1.191667	-27	43	86	-57	-110	-33	15	-11	-17	5	-69	-62	-102	-12	-27	-59	-98	34	-86	-35	-104	-19	-100	-68	-66	0	-99	-14	-70	-68	-145	-77	-118	8906	2196	-19677	1081	-17326	-14804	-15028	13051	-12176	-4685	-26354	-6770	-11806	-4122	-3382	250
1.192500	-25	43	87	-47	-110	-32	11	-14	-15	7	-72	-60	-99	-13	-26	-58	-102	36	-81	-31	-104	-21	-97	-70	-64	0	-81	-12	-72	-69	-143	-73	-40	8946	2271	-19503	2623	-17638	-15288	-15582	7631	-11101	-4838	-26348	-5542	-11634	-4225	-2917	35
1.193333	-25	42	88	-55	-112	-31	13	-14	-16	9	-68	-61	-97	-13	-28	-61	-101	36	-83	-33	-105	-19	-97	-73	-63	0	-92	-11	-73	-66	-146	-78	36	8995	2360	-19299	3794	-17877	-15669	-16151	1968	-10098	-4993	-26221	-3485	-11517	-4335	-2637	55
1.194167	-26	44	91	-56	-110	-33	15	-14	-22	5	-69	-62	-97	-13	-26	-56	-104	37	-84	-32	-105	-18	-98	-72	-65	-1	-99	-11	-68	-66	-144	-76	80	9059	2466	-19075	4827	-18049	-15933	-16664	-3940	-9199	-5140	-25959	-2478	-11465	-4448	-2559	107
1.195000	-27	42	88	-56	-110	-33	13	-12	-43	2	-70	-61	-96	-13	-25	-57	-101	32	-85	-33	-105	-18	-98	-72	-65	0	-98	-11	-72	-67	-149	-74	-82	9132	2579	-18835	6101	-18147	-16107	-17182	-9661	-8437	-5258	-25574	-1563	-11475	-4572	-2696	0
1.195833	-25	40	89	-57	-108	-39	13	-14	-17	5	-75	-62	-96	-11	-26	-57	-95	44	-84	-34	-104	-17	-99	-72	-56	-3	-102	-12	-67	-69	-147	-77	-97	9213	2708	-18593	6724	-18179	-16104	-17701	-18237	-7849	-5340	-25083	-69	-11536	-4720	-3063	-247
1.196667	-31	41	86	-58	-109	-33	10	-12	-18	6	-72	-53	-98	-13	-28	-67	-104	32	-87	-34	-105	-21	-102	-72	-63	-1	-100	-15	-70	-70	-146	-76	21	9278	2846	-18356	7106	-18132	-16000	-18216	-31997	-7434	-5373	-24484	441	-11644	-4858	-3660	246
1.197500	-27	41	89	-60	-112	-35	8	-16	-21	3	-76	-67	-98	-17	-30	-60	-101	32	-86	-34	-108	-22	-100	-74	-70	-3	-102	-9	-76	-69	-146	-76	11	9395	2997	-18135	7697	-18038	-15773	-18730	-32744	-7220	-5332	-23798	1257	-11790	-5019	-4493	128
1.198333	-27	38	86	-61	-102	-35	11	-16	-18	-3	-75	-65	-98	-17	-26	-59	-104	30	-88	-36	-107	-23	-100	-73	-64	-3	-101	-13	-78	-68	-147	-77	-85	9495	3148	-17936	8141	-17887	-15418	-19250	-32263	-7193	-5255	-23031	1987	-11960	-5197	-5548	-58
1.199167	-27	40	88	-61	-110	-34	9	-16	-22	2	-76	-66	-97	-18	-29	-58	-100	34	-83	-33	-107	-21	-96	-63	-65	-1	-99	-15	-75	-67	-146	-73	42	9602	3312	-17758	8346	-17694	-14921	-19783	-32743	-7355	-5093	-22200	1945	-12131	-5384	-6807	-124
1.200000	-24	42	90	-63	-108	-33	15	-16	-17	6	-75	-64	-95	-14	-26	-57	-100	34	-87	-34	-105	-21	-99	-69	-64	-1	-100	-12	-75	-69	-145	-75	-83	9705	3468	-17625	8548	-17475	-14300	-20349	-32726	-7694	-4856	-21325	1963	-12295	-5586	-8227	-464
1.200833	-25	44	89	-60	-111	-32	4	-15	-18	6	-74	-64	-97	-15	-29	-57	-101	36	-84	-31	-104	-21	-98	-69	-62	-1	-98	-13	-73	-69	-147	-75	-320	9804	3629	-17528	8497	-17231	-13474	-20939	-32740	-8178	-4559	-20422	1480	-12427	-5798	-9795	-677
1.201667	-26	43	90	-61	-112	-32	10	-15	-11	8	-72	-67	-96	-15	-44	-56	-99	36	-86	-35	-104	-22	-98	-67	-62	-1	-101	-14	-74	-67	-145	-76	-663	9906	3783	-17475	8400	-16982	-12489	-21564	-32721	-8779	-4203	-19505	1027	-12505	-6016	-11459	-763
1.202500	-41	39	90	-58	-109	-34	11	-16	-22	6	-73	-65	-99	-17	-29	-57	-97	35	-87	-23	-107	-18	-99	-73	-63	0	-97	-15	-73	-70	-149	-74	-1273	10005	3940	-17472	8251	-16738	-11310	-22225	-32736	-9453	-3808	-18598	910	-12547	-6244	-13189	-668
1.203333	-26	42	97	-40	-113	-34	9	-15	-17	28	-72	-67	-97	-15	-30	-56	-98	32	-87	-35	-104	-23	-100	-68	-64	-1	-99	-14	-74	-69	-145	-76	-1889	10108	4086	-17512	8487	-16496	-9934	-22918	-32717	-10169	-3381	-17713	-236	-12441	-6472	-14923	-715
1.204167	-25	43	89	-59	-110	-33	11	-17	-15	6	-74	-65	-98	-16	-26	-55	-100	34	-86	-31	-91	-23	-101	-70	-63	-1	-101	-14	-76	-73	-147	-74	-1977	10188	4227	-17602	8080	-16266	-8334	-23639	-32734	-10884	-2941	-16863	397	-12270	-6705	-16614	-844
1.205000	-23	44	89	-59	-111	-36	10	-14	-17	13	-72	-64	-96	-12	-28	-55	-101	34	-85	-32	-104	-23	-101	-69	-61	0	-101	-14	-73	-67	-146	-79	-1816	10278	4363	-17741	7716	-16050	-6516	-24375	-30814	-11575	-2512	-16057	-39	-11987	-6936	-18218	-280
1.205833	-25	68	88	-57	-108	-33	11	-13	-16	5	-73	-64	-95	-17	-29	-56	-100	34	-92	-29	-102	-19	-100	-92	-63	-3	-100	-13	-72	-74	-148	-74	-1247	10364	4505	-17924	7616	-15841	-4464	-25104	-24370	-12187	-2113	-15307	-262	-11600	-7171	-19698	-390
1.206667	-24	45	88	-59	-111	-38	12	-15	-18	10	-70	-64	-99	-17	-30	-60	-100	37	-86	-33	-109	-25	-102	-68	-62	-4	-100	-15	-75	-70	-158	-75	-756	10459	4652	-18157	7258	-15636	-2231	-25799	-19605	-12697	-1773	-14645	-176	-11107	-7413	-21005	-234
1.207500	-26	86	87	-59	-110	-35	9	-18	-17	3	-75	-65	-100	-21	-29	-58	-98	33	-84	-25	-102	-24	-101	-67	-62	-1	-99	-16	-73	-70	-149	-74	-418	10562	4817	-18418	6761	-15416	151	-26405	-15810	-13082	-1504	-14050	260	-10522	-7662	-22117	143
1.208333	-24	40	86	-64	-108	-34	11	-17	-17	4	-74	-65	-93	-17	-30	-60	-100	30	-88	-33	-108	-24	-103	-73	-65	-6	-103	-16	-74	-73	-150	-78	-124	10663	5012	-18743	6673	-15185	2619	-26897	-11025	-13320	-1327	-13542	239	-9856	-7926	-22999	218
1.209167	-29	39	85	-61	-113	-38	10	-17	-21	5	-76	-81	-100	-19	-32	-63	-102	33	-87	-33	-105	-23	-105	-72	-65	-6	-102	-14	-78	-74	-153	-76	397	10791	5243	-19064	6382	-14912	5114	-27215	-7522	-13404	-1262	-13114	1105	-9128	-8205	-23633	-206
1.210000	-28	41	82	-62	-114	-36	9	-19	-19	3	-76	-67	-97	-18	-30	-60	-102	33	-90	-33	-108	-22	-103	-74	-65	-6	-105	-14	-74	-74	-150	-64	608	10930	5518	-19433	6087	-14592	7561	-27321	-4218	-13321	-1319	-12766	2593	-8369	-8503	-24009	292
1.210833	-26	45	87	-60	-108	-34	10	-16	-18	3	-75	-65	-94	-16	-31	-64	-101	32	-86	-30	-103	-19	-104	-68	-63	-4	-100	-11	-73	-73	-151	-76	895	11102	5852	-19825	5486	-14208	9903	-27167	-1140	-13085	-1507	-12493	3543	-7605	-8827	-24132	270
1.211667	-24	43	87	-56	-108	-34	10	-16	5	5	-74	-63	-100	-18	-27	-59	-96	32	-90	-29	-102	-21	-100	-70	-65	-1	-98	-12	-72	-69	-145	-72	1242	11306	6235	-20251	5090	-13749	12042	-26732	1184	-12709	-1836	-12290	3217	-6861	-9182	-24009	82
1.212500	-24	54	88	-56	-108	-32	13	-13	-16	3	-70	-64	-94	-14	-27	-60	-101	34	-85	-27	-103	-18	-98	-66	-62	0	-99	-9	-73	-67	-146	-74	1552	11540	6666	-20699	4714	-13215	13904	-25953	2923	-12209	-2292	-12141	3156	-6178	-9567	-23655	416
1.213333	-23	43	89	-45	-108	-31	13	-13	-18	24	-74	-63	-94	-14	-28	-58	-98	35	-83	-27	-102	-19	-102	-66	-63	-1	-97	-10	-75	-70	-147	-70	1642	11811	7122	-21172	4330	-12585	15426	-24869	4774	-11607	-2887	-12033	3374	-5570	-9991	-23090	452
1.214167	-27	43	86	-57	-109	-31	16	-14	-17	6	-73	-65	-97	-14	-27	-60	-102	32	-85	-28	-105	-21	-101	-64	-64	0	-98	-10	-70	-68	-149	-73	1614	12123	7580	-21676	4107	-11925	16545	-23472	6856	-10925	-3607	-11945	3365	-5077	-10442	-22343	382
1.215000	-28	41	108	-58	-108	-32	12	-16	-19	2	-73	-65	-98	-12	-32	-60	-101	33	-86	-30	-105	-22	-102	-69	-68	-3	-101	-13	-76	-74	-147	-76	1868	12461	8005	-22206	3771	-11177	17219	-21768	8510	-10193	-4448	-11863	3344	-4723	-10921	-21442	276
1.215833	-29	40	86	-62	-115	-36	9	-17	-23	1	-76	-70	-103	-17	-30	-62	-102	40	-90	-34	-105	-22	-101	-68	-64	0	-101	-9	-74	-69	-148	-76	2294	12861	8359	-22773	3230	-10372	17422	-19795	10174	-9436	-5387	-11751	3679	-4511	-11414	-20420	409
1.216667	-27	36	86	-61	-111	-33	12	-21	-22	1	-76	-67	-97	-17	-28	-62	-97	33	-85	-32	-109	-22	-101	-70	-64	-3	-100	-17	-76	-74	-151	-77	2289	13292	8604	-23378	3202	-9530	17127	-17606	11652	-8673	-6421	-11613	2631	-4459	-11923	-19305	392
1.217500	-27	29	86	-63	-109	-34	12	-12	-19	4	-73	-65	-96	-15	-28	-61	-99	32	-87	-31	-108	-22	-98	-69	-80	-4	-98	-13	-74	-69	-149	-77	2550	13770	8683	-24009	3027	-8671	16381	-15268	12231	-7933	-7528	-11406	2593	-4574	-12430	-18128	18
1.218333	-14	40	86	-59	-109	-33	13	-13	-8	2	-73	-67	-96	-15	-27	-61	-99	36	-84	-30	-103	-19	-98	-67	-64	1	-98	-13	-73	-65	-146	-74	2418	14274	8546	-24680	2472	-7820	15185	-12868	12609	-7234	-8672	-11132	2186	-4847	-12938	-16921	316
1.219167	-22	44	91	-57	-105	-28	15	-12	-15	9	-67	-34	-93	-11	-26	-56	-94	39	-82	-27	-99	-21	-94	-65	-61	3	-94	-9	-72	-66	-144	-75	1882	14807	8155	-25369	2267	-7002	13607	-10476	12977	-6577	-9877	-10774	1397	-5267	-13425	-15699	143
1.220000	-24	43	92	-60	-122	-31	16	-11	-16	7	-67	-62	-94	-15	-24	-58	-99	41	-81	-28	-104	-18	-98	-62	-59	4	-97	-11	-75	-67	-147	-74	1462	15352	7470	-26076	2019	-6225	11690	-8156	13184	-5972	-11116	-10324	991	-5812	-13899	-14552	230
1.220833	-26	39	93	-59	-108	-30	13	-12	-18	6	-68	-62	-96	-13	-27	-58	-101	38	-90	-29	-108	-21	-98	-66	-67	3	-95	-13	-74	-67	-144	-74	1140	15906	6448	-26795	1617	-5507	9516	-5991	13253	-5413	-12375	-9778	691	-6448	-14358	-13438	111
1.221667	-26	44	90	-58	-88	-29	15	-10	-16	7	-69	-58	-99	-13	-27	-56	-99	35	-82	-29	-105	-19	-97	-65	-64	1	-96	-11	-70	-70	-148	-69	830	16460	5069	-27507	1628	-4852	7165	-4053	13221	-4892	-13648	-9142	-196	-7146	-14768	-12398	177
1.222500	-28	44	90	-61	-112	-33	10	-14	-17	7	-70	-62	-98	-11	-28	-81	-99	37	-85	-30	-105	-22	-100	-67	-64	1	-96	-13	-69	-72	-145	-74	564	17003	3327	-28188	1322	-4277	4720	-2400	13061	-4396	-14933	-8421	-217	-7869	-15166	-11441	-109
1.223333	-26	43	88	-46	-107	-33	11	-17	-21	0	-73	-64	-98	-15	-32	-59	-100	35	-86	-32	-105	-24	-98	-61	-66	-4	-98	-12	-74	-73	-151	-77	297	17522	1227	-28806	665	-3776	2256	-1075	12753	-3894	-16222	-7623	-341	-8586	-15559	-10598	76
1.224167	-27	39	88	-63	-113	-36	9	-17	-17	4	-72	-64	-94	-6	-29	-61	-96	34	-84	-32	-104	-27	-99	-70	-64	-1	-97	-13	-74	-66	-150	-76	143	18015	-1197	-29380	664	-3339	-155	-109	12408	-3371	-17519	-6759	-1113	-9244	-15929	-9861	224
1.225000	-24	44	95	-63	-111	-33	12	-14	-18	6	-70	-64	-80	-13	-28	-58	-97	37	-83	-33	-105	-19	-98	-67	-62	0	-98	-13	-75	-69	-148	-75	-158	18470	-3900	-29848	592	-2968	-2447	486	12008	-2818	-18815	-5855	-1581	-9811	-16301	-9255	-27
1.225833	-26	40	90	-58	-110	-34	10	-15	-16	9	-70	-62	-97	-12	-28	-61	-118	36	-81	-32	-107	-21	-100	-69	-73	1	-97	-13	-72	-66	-147	-73	-368	18882	-6820	-30206	315	-2633	-4575	699	11533	-2210	-20105	-4919	-1483	-10246	-16683	-8775	-9
1.226667	-27	45	90	-57	-111	-31	13	-13	-16	7	-69	-63	-97	-13	-28	-56	-96	36	-82	-35	-100	-19	-96	-67	-60	2	-98	-14	-73	-68	-146	-53	-372	19258	-9916	-30445	-23	-2333	-6495	546	11030	-1536	-21380	-4034	-1247	-10522	-17091	-8427	-115
1.227500	-24	44	90	-57	-107	-31	12	-12	-15	5	-69	-59	-95	-12	-28	-57	-107	37	-83	-31	-101	-21	-96	-70	-64	0	-95	-10	-69	-67	-146	-74	-590	19597	-13079	-30550	-44	-2055	-8207	50	10484	-793	-22632	-3164	-1129	-10615	-17541	-8210	-149
1.228333	-25	69	90	-62	-105	-33	12	-12	-17	5	-70	-62	-90	-15	-29	-60	-100	34	-82	-32	-107	-21	-99	-75	-63	0	-97	-16	-76	-74	-152	-79	-787	19904	-16217	-30522	-78	-1788	-9704	-764	9884	22	-23853	-2355	-936	-10490	-18049	-8123	-92
1.229167	-29	40	88	-62	-111	-35	10	-16	-21	-17	-73	-65	-98	-15	-42	-60	-103	32	-81	-32	-105	-22	-99	-73	-66	-6	-99	-14	-74	-70	-150	-78	-758	20195	-19233	-30348	-473	-1508	-11013	-1840	9269	914	-25042	-1624	-378	-10139	-18622	-8168	-88
1.230000	-31	38	86	-60	-111	-33	11	-16	-16	13	-73	-64	-99	-15	-31	-60	-99	30	-82	-35	-104	-22	-97	-74	-64	-1	-101	-15	-65	-70	-149	-99	-970	20482	-22021	-30039	-460	-1211	-12151	-3127	8642	1863	-26159	-997	-1072	-9566	-19271	-8309	7
1.230833	-26	38	78	-60	-110	-35	11	-17	-22	0	-75	-65	-93	-15	-30	-58	-103	29	-84	-32	-105	-22	-100	-73	-63	-3	-101	-15	-72	-70	-148	-77	-920	20782	-24474	-29608	-218	-888	-13160	-4588	8017	2849	-27200	-500	-1549	-8776	-20007	-8562	-276
1.231667	-27	36	84	-59	-109	-35	11	-18	-21	6	-75	-66	-99	-15	-30	-61	-103	27	-91	-35	-105	-22	-101	-75	-67	-3	-100	-17	-74	-72	-149	-77	-779	21103	-26537	-29066	-553	-541	-14083	-6164	7427	3854	-28146	-142	-958	-7776	-20824	-8910	-27
1.232500	-28	38	84	-60	-111	-36	9	-17	-22	2	-78	-67	-99	-32	-22	-61	-99	33	-85	-35	-104	-21	-115	-73	-64	-4	-102	-16	-74	-72	-149	-74	-870	21472	-28105	-28436	-486	-154	-14950	-7806	6809	4839	-28977	69	-823	-6593	-21731	-9332	-33
1.233333	-26	40	86	-61	-114	-33	13	-15	-16	4	-75	-65	-97	-13	-30	-59	-99	32	-90	-35	-107	-22	-101	-70	-64	0	-100	-16	-76	-74	-148	-77	-803	21884	-29111	-27739	-681	249	-15809	-9467	6152	5779	-29672	122	-608	-5261	-22729	-9818	-136
1.234167	-27	42	86	-58	-110	-31	17	-14	-17	5	-75	-59	-96	-13	-28	-59	-100	30	-86	-32	-105	-22	-99	-69	-63	-5	-102	-13	-74	-70	-148	-76	-787	22358	-29508	-27009	-819	674	-16693	-11096	5564	6634	-30230	7	-389	-3831	-23792	-10338	-103
1.235000	-26	40	85	-59	-108	-34	13	-17	-21	4	-81	-65	-97	-17	-30	-59	-101	34	-91	-34	-108	-23	-99	-72	-64	-5	-102	-13	-73	-81	-166	-78	-941	22891	-29277	-26286	-786	1107	-17628	-12660	4965	7380	-30623	-264	-612	-2359	-24909	-10875	96
1.235833	-26	41	85	-59	-111	-36	9	-17	-22	3	-77	-68	-96	-18	-29	-62	-99	30	-87	-36	-109	-24	-101	-72	-64	-6	-105	-16	-77	-74	-148	-77	-830	23483	-28402	-25592	-740	1539	-18635	-14128	4342	7967	-30852	-700	-403	-895	-26051	-11400	-215
1.236667	-28	38	89	-63	-108	-39	16	-12	-16	3	-77	-65	-97	-15	-27	-63	-100	28	-90	-36	-105	-24	-102	-72	-66	-3	-101	-14	-74	-74	-151	-77	-805	24127	-26890	-24955	-1091	1955	-19719	-15463	3764	8374	-30900	-1278	145	502	-27197	-11895	-256
1.237500	-27	38	84	-61	-110	-36	10	-16	-18	3	-76	-68	-98	-33	-33	-60	-101	33	-88	-33	-104	-26	-93	-72	-66	-4	-103	-15	-77	-75	-151	-78	-845	24817	-24774	-24407	-1042	2348	-20874	-16636	3225	8567	-30775	-1984	113	1773	-28319	-12334	5
1.238333	-29	43	85	-61	-113	-34	12	-6	-22	4	-76	-65	-98	-15	-30	-60	-100	35	-87	-36	-105	-24	-100	-70	-63	-4	-101	-12	-73	-68	-147	-74	-873	25525	-22143	-23970	-1082	2697	-22083	-17637	2677	8531	-30482	-2840	4	2871	-29386	-12697	-242
1.239167	-27	42	88	-57	-109	-33	16	-14	20	9	-74	-66	-97	-15	-29	-60	-97	36	-83	-31	-102	-24	-99	-70	-61	0	-98	-13	-72	-72	-149	-74	-919	26236	-19088	-23668	-1152	2988	-23327	-18468	2149	8250	-30029	-3812	112	3738	-30371	-12959	-126
1.240000	-29	43	87	-59	-111	-34	8	-16	-17	-22	-76	-67	-95	-16	-31	-61	-99	34	-87	-36	-107	-25	-103	-73	-64	-3	-102	-17	-73	-74	-149	-76	-749	26910	-15719	-23510	-1132	3203	-24578	-19102	1695	7695	-29440	-4891	321	4334	-31245	-13162	-159
1.240833	-28	39	85	-61	-110	-35	12	-18	-21	1	-76	-67	-99	-17	-31	-62	-102	30	-84	-36	-103	-24	-101	-72	-65	-1	-99	-12	-74	-73	-149	-78	-749	27531	-12157	-23497	-1071	3344	-25806	-19559	1218	6890	-28720	-6058	292	4634	-31983	-13234	-167
1.241667	-24	42	87	-59	-111	-30	19	-16	-17	6	-74	-65	-96	-15	-16	-57	-101	36	-87	-32	-108	-23	-101	-73	-65	-1	-98	-12	-73	-67	-149	-78	-741	28052	-8529	-23646	-1018	3380	-26968	-19836	783	5823	-27934	-7313	244	4623	-32403	-13193	-97
1.242500	-24	43	88	-58	-110	-31	11	-14	-18	6	-75	-69	-96	-15	-29	-61	-102	36	-87	-22	-103	-23	-100	-70	-63	-3	-101	-14	-75	-70	-149	-79	-608	28448	-4978	-23936	-1198	3295	-28004	-19944	391	4502	-27081	-8643	455	4291	-32592	-13052	-263
1.243333	-25	40	87	-61	-110	-36	11	-17	-19	7	-75	-66	-98	-14	-28	-63	-99	34	-86	-33	-108	-25	-100	-73	-65	-7	-98	-14	-70	-70	-150	-76	-671	28685	-1680	-24371	-1234	3087	-28929	-19901	-7	2944	-26212	-10047	7	3640	-32645	-12804	-108
1.244167	-30	43	87	-60	-112	-33	15	-15	-16	6	-75	-66	-96	-14	-26	-62	-100	32	-86	-32	-104	-22	-98	-68	-64	-1	-96	-13	-70	-68	-147	-75	-741	28731	1255	-24924	-651	2748	-29678	-19711	-333	1165	-25354	-11517	-195	2695	-32700	-12476	-227
1.245000	-24	44	89	-57	-107	-18	12	-15	-18	8	-69	-66	-95	-11	-26	-60	-99	36	-83	-28	-100	-19	-98	-68	-62	0	-96	-11	-72	-66	-145	-68	-577	28557	3666	-25576	-1077	2267	-30244	-19401	-630	-809	-24545	-13042	558	1488	-32694	-12079	-151
1.245833	-28	44	90	-56	-107	-29	12	-12	-17	8	-73	-65	-94	-12	-26	-58	-100	35	-64	-31	-105	-21	-74	-65	-62	3	-95	-11	-74	-64	-144	-73	-666	28128	5464	-26322	-904	1628	-30617	-18983	-919	-2909	-23817	-14602	-110	66	-32530	-11645	-28
1.246667	-13	47	90	-53	-108	-28	18	-9	-17	10	-69	-62	-93	-9	-24	-58	-98	37	-83	-30	-101	-17	-97	-67	-61	2	-96	-7	-72	-64	-143	-70	-632	27422	6588	-27119	-856	837	-30791	-18481	-1189	-5137	-23190	-16180	-34	-1521	-32054	-11199	-85
1.247500	-25	45	88	-56	-108	-30	17	-11	-18	10	-68	-60	-73	-10	-26	-59	-99	37	-86	-25	-99	-15	-99	-48	-60	3	-93	-9	-66	-65	-147	-75	-610	26401	6982	-27947	-947	-112	-30781	-17920	-1404	-7422	-22682	-17763	213	-3212	-31383	-10781	-35
1.248333	-27	41	87	-58	-111	-32	12	-15	-19	4	-73	-64	-100	-14	-30	-61	-101	33	-86	-33	-105	-24	-110	-73	-69	-6	-100	-15	-75	-72	-150	-61	-533	25058	6629	-28776	-736	-1226	-30599	-17315	-1593	-9738	-22302	-19343	-84	-4981	-30551	-10366	76
1.249167	-32	38	82	-60	-113	-36	9	-18	-23	10	-75	-67	-101	-17	-31	-64	-105	24	-90	-36	-108	-22	-101	-73	-65	0	-99	-13	-77	-69	-150	-77	-435	23379	5548	-29583	-323	-2479	-30264	-16679	-1789	-12024	-22038	-20874	-507	-6736	-29600	-10051	-12
1.250000	-36	39	88	-60	-112	-36	12	-15	-22	7	-72	-67	-101	-14	-30	-61	-103	34	-88	-32	-109	-23	-102	-70	-65	-1	-101	-17	-77	-68	-147	-76	-348	21352	3780	-30316	-801	-3889	-29803	-16034	-1977	-14250	-21893	-22367	-31	-8437	-28570	-9824	-47
1.250833	-26	43	88	-60	-107	-33	13	-10	-16	8	-70	-64	-94	-12	-12	-58	-100	34	-88	-33	-104	-21	-98	-52	-64	1	-97	-11	-72	-65	-145	-73	-377	18979	1406	-30989	-764	-5451	-29243	-15395	-2126	-16354	-21843	-23758	-76	-10032	-27504	-9719	249
1.251667	-24	42	95	-55	-107	-35	12	-14	-16	6	-80	-67	-97	-11	-29	-59	-100	35	-87	-31	-103	-21	-101	-69	-63	0	-98	-13	-74	-72	-144	-74	-390	16251	-1512	-31574	-695	-7149	-28636	-14778	-2254	-18288	-21874	-25036	-549	-11478	-26439	-9738	-16
1.252500	-24	43	90	-58	-109	-31	15	-9	-15	9	-68	-28	-92	-12	-39	-56	-96	36	-90	-32	-103	-19	-98	-66	-61	1	-96	-11	-69	-65	-145	-70	-318	13180	-4831	-32063	-794	-8963	-28006	-14214	-2361	-20030	-21962	-26152	-578	-12750	-25408	-9904	61
1.253333	-26	41	92	-58	-109	-32	15	-12	-18	6	-67	-65	-94	-13	-25	-59	-97	37	-84	-28	-103	-18	-99	-67	-61	2	-100	-12	-74	-66	-147	-70	-223	9817	-8400	-32433	-704	-10874	-27393	-13659	-2405	-21539	-22071	-27145	-353	-13847	-24451	-10215	97
1.254167	-26	41	92	-57	-111	-36	12	-12	-18	10	-68	-61	-94	-11	-28	-58	-98	38	-87	-31	-105	-19	-100	-67	-63	3	-96	-10	-73	-65	-146	-72	-248	6194	-12096	-32629	-620	-12860	-26830	-13172	-2511	-22796	-22175	-27933	-428	-14738	-23592	-10669	68
1.255000	-25	44	96	-57	-109	-31	16	-12	-17	4	-70	-63	-99	-14	-27	-58	-99	34	-85	-30	-102	-18	-100	-66	-65	-4	-97	-10	-73	-66	-148	-78	-259	2364	-15792	-32706	-759	-14890	-26333	-12746	-2654	-23782	-22243	-28522	-533	-15443	-22863	-11241	223
1.255833	-28	44	87	-60	-112	-36	11	-16	-19	5	-74	-64	-98	-16	-29	-59	-98	34	-90	-33	-105	-23	-82	-69	-65	0	-97	-14	-75	-68	-147	-75	-156	-1619	-19360	-32738	-1007	-16958	-25940	-12380	-2756	-24495	-22250	-28904	-155	-15978	-22267	-11916	192
1.256667	-27	41	87	-63	-112	-35	18	-17	-19	0	-75	-69	-99	-19	-30	-61	-101	32	-92	-38	-109	-24	-102	-72	-67	-7	-104	-16	-75	-73	-152	-80	-76	-5665	-22706	-32737	-1081	-19012	-25654	-12072	-2830	-24925	-22179	-29066	-155	-16371	-21820	-12675	224
1.257500	-33	36	85	-64	-113	-40	7	-22	-19	0	-77	-69	-109	-4	-30	-62	-103	32	-92	-31	-109	-27	-102	-74	-66	-1	-100	-14	-77	-68	-150	-76	-229	-9694	-25693	-32698	-595	-21021	-25481	-11829	-2859	-25079	-22003	-29016	-1058	-16656	-21509	-13486	60
1.258333	-28	38	87	-62	-110	-35	11	-31	-17	7	-76	-68	-99	-15	-28	-60	-99	34	-91	-30	-102	-21	-99	-69	-63	-1	-97	-13	-74	-56	-147	-76	-116	-13618	-28226	-32506	-1373	-22952	-25430	-11648	-2897	-24986	-21723	-28752	-379	-16868	-21335	-14318	1
1.259167	-27	40	87	-58	-109	-32	17	-13	-19	6	-72	-78	-98	-11	-25	-50	-98	36	-84	-29	-103	-19	-97	-69	-63	0	-98	-11	-68	-67	-146	-74	-204	-17352	-30238	-32251	-1305	-24773	-25492	-11529	-2934	-24673	-21330	-28297	-365	-17050	-21282	-15138	347
1.260000	-27	43	87	-43	-108	-32	15	-12	-17	6	-70	-63	-92	-12	-28	-60	-100	34	-86	-30	-104	-18	-100	-68	-62	0	-100	-33	-75	-70	-147	-76	-112	-20838	-31627	-31945	317	-26450	-25647	-11459	-2899	-24170	-20836	-27683	-299	-17242	-21319	-15922	106
1.260833	-24	42	88	-61	-112	-31	13	-12	-22	5	-72	-65	-95	-14	-26	-59	-100	36	-84	-34	-97	-21	-96	-69	-64	0	-98	-11	-73	-68	-147	-74	-75	-23968	-32246	-31614	558	-27966	-25888	-11420	-2841	-23531	-20262	-26925	-138	-17478	-21431	-16647	45
1.261667	-28	38	89	-60	-107	-33	17	-13	-16	7	-69	-63	-98	-16	-26	-59	-100	34	-87	-32	-107	-21	-98	-69	-63	-1	-97	-12	-73	-69	-146	-78	-41	-26684	-32530	-31279	-137	-29278	-26187	-11454	-2790	-22796	-19618	-26049	126	-17782	-21581	-17290	148
1.262500	-25	43	88	-61	-110	-34	13	-13	-17	10	-73	-65	-99	-14	-51	-60	-100	61	-83	-31	-108	-21	-98	-68	-69	-3	-100	-13	-73	-69	-147	-76	-39	-28901	-32511	-30954	19	-30365	-26520	-11512	-2716	-22020	-18938	-25100	-482	-18172	-21740	-17849	13
1.263333	-29	38	84	-60	-110	-32	12	-15	-22	7	-72	-66	-98	-14	-26	-62	-99	33	-85	-32	-103	-21	-98	-69	-64	5	-97	-10	-73	-70	-147	-73	18	-30573	-31893	-30667	-377	-31219	-26860	-11576	-2437	-21244	-18243	-24101	158	-18664	-21873	-18308	-225
1.264167	-27	41	86	-60	-112	-31	11	-16	-21	17	-72	-67	-98	-14	-26	-56	-128	33	-85	-33	-104	-22	-97	-69	-62	-4	-101	-14	-73	-72	-147	-73	40	-31661	-30721	-30434	-624	-31843	-27187	-11661	-2250	-20513	-17564	-23091	380	-19255	-21959	-18669	303
1.265000	-31	41	86	-59	-109	-31	10	12	-18	5	-73	-66	-96	-15	-27	-63	-104	32	-85	-32	-107	-23	-99	-72	-63	-1	-102	-13	-74	-70	-150	-76	124	-32155	-29110	-30266	-1599	-32182	-27476	-11758	-2425	-19873	-16936	-22103	156	-19939	-21978	-18943	60
1.265833	-29	41	86	-61	-112	-38	9	-15	-21	6	-73	-67	-101	-16	-28	-62	-98	34	-84	-31	-103	-19	-87	-69	-63	0	-101	-15	-75	-72	-146	-74	87	-32040	-27136	-30169	4603	-32299	-27693	-11850	-2528	-19357	-16378	-21170	208	-20684	-21906	-19131	-169
1.266667	-56	41	88	-61	-112	-33	13	-10	-30	8	-69	-61	-97	-10	-24	-58	-98	34	-84	-31	-104	-22	-96	-68	-61	0	-96	-11	-70	-68	-143	-72	56	-31338	-24864	-30154	23216	-32177	-27834	-11932	-2558	-18981	-15914	-20310	96	-21473	-21730	-19259	8
1.267500	-22	45	92	-57	-103	-31	15	-10	-11	10	-66	-43	-96	-14	-26	-56	-97	37	-81	-30	-103	-19	-94	-65	-62	1	-96	-10	-72	-70	-144	-72	84	-30053	-22403	-30218	29474	-31826	-27871	-11998	-2593	-18765	-15569	-19553	8	-22276	-21454	-19340	-35
1.268333	-26	42	89	-60	-113	-34	11	-12	-17	6	-72	-65	-98	-14	-28	-59	-100	36	-82	-32	-108	-25	-98	-57	-63	-1	-99	-14	-74	-70	-146	-72	144	-28247	-19845	-30354	31533	-31255	-27802	-12044	-2574	-18713	-15341	-18919	-109	-23059	-21081	-19397	-68
1.269167	-28	40	87	-59	-109	-33	8	-16	-19	7	-70	-64	-98	-16	-29	-62	-56	35	-84	-31	-105	-25	-99	-70	-67	-3	-99	-13	-80	-75	-150	-78	71	-25980	-17266	-30549	31962	-30514	-27601	-12058	-2558	-18805	-15243	-18404	75	-23777	-20617	-19445	-102
1.270000	-29	42	86	-62	-111	-36	9	-25	-21	6	-74	-64	-97	-13	-29	-60	-102	35	-86	-31	-108	-24	-103	-70	-65	-4	-101	2	-73	-72	-147	-70	49	-23331	-14742	-30793	29485	-29566	-27272	-12040	-2562	-19036	-15232	-18019	223	-24395	-20083	-19500	-60
1.270833	-29	43	87	-60	-110	-33	10	-14	-18	6	-75	-62	-99	-15	-28	-61	-100	35	-90	-31	-105	-22	-101	-69	-63	0	-98	-13	-72	-73	-148	-75	-84	-20398	-12360	-31065	22535	-28491	-26812	-11985	-2551	-19366	-15335	-17773	-414	-24880	-19512	-19575	-99
1.271667	-26	42	86	-61	-110	-36	10	-16	-16	8	-50	-62	-94	-13	-26	-59	-97	36	-85	-30	-103	-23	-101	-69	-63	-1	-98	-11	-73	-68	-146	-74	217	-17266	-10157	-31346	13868	-27304	-26233	-11897	-2486	-19770	-15515	-17650	533	-25206	-18893	-19690	-288
1.272500	-22	42	88	-59	-110	-32	12	-13	-17	10	-74	-64	-98	-14	-26	-84	-103	38	-83	-30	-107	-23	-99	-70	-62	0	-98	-10	-73	-70	-149	-77	84	-14020	-8189	-31625	10868	-26032	-25536	-11767	-2415	-20208	-15760	-17644	337	-25365	-18288	-19850	51
1.273333	-27	40	89	-60	-109	-36	12	-17	-17	5	-75	-64	-98	-17	-28	-61	-100	35	-87	-33	-110	-40	-102	-72	-66	-3	-102	-16	-77	-72	-151	-76	-5	-10774	-6510	-31885	6390	-24714	-24733	-11609	-2409	-20650	-16038	-17744	243	-25329	-17705	-20055	-181
1.274167	-30	41	85	-63	-112	-38	9	-21	-42	6	-77	-64	-101	-15	-30	-62	-100	35	-87	-30	-107	-23	-102	-69	-64	0	-100	-11	-70	-69	-150	-76	96	-7648	-5140	-32083	2264	-23380	-23846	-11419	-2338	-21043	-16324	-17926	198	-25106	-17179	-20302	-122
1.275000	-30	41	85	-57	-110	-33	13	-23	-21	6	-75	-64	-98	-14	-28	-60	-100	34	-85	-32	-104	-25	-109	-72	-64	-3	-101	-12	-70	-70	-147	-68	124	-4742	-4111	-32234	-780	-22062	-22893	-11207	-2143	-21366	-16591	-18177	223	-24709	-16734	-20588	-110
1.275833	-29	40	86	-59	-109	-34	11	-19	-21	2	-77	-68	-97	-16	-28	-62	-102	33	-87	-33	-105	-25	-102	-72	-66	0	-102	-13	-76	-73	-148	-75	52	-2144	-3416	-32312	-3828	-20786	-21889	-10973	-1995	-21576	-16822	-18471	-219	-24155	-16391	-20902	-203
1.276667	-30	39	85	-61	-114	-36	10	-19	-22	3	-79	-66	-99	-17	-28	-60	-102	33	-87	-33	-109	-26	-103	-74	-67	-5	-107	-13	-77	-72	-149	-76	193	76	-3052	-32311	-6022	-19575	-20871	-10730	-1986	-21655	-17005	-18787	254	-23478	-16168	-21235	-482
1.277500	-31	40	81	-61	-112	-36	11	-18	-22	0	-76	-58	-100	-17	-29	-63	-105	29	-88	-33	-108	-24	-104	-70	-68	-3	-100	-14	-74	-67	-147	-76	84	1854	-3004	-32224	-7836	-18453	-19870	-10483	-2118	-21581	-17107	-19125	378	-22699	-16076	-21576	-110
1.278333	-29	39	87	-58	-126	-34	16	-18	-17	4	-74	-63	-95	-12	-28	-57	-98	38	-94	-31	-101	-22	-102	-66	-63	1	-101	16	-69	-70	-147	-73	36	3139	-3245	-32059	-9502	-17441	-18877	-10240	-2268	-21356	-17137	-19417	73	-21865	-16114	-21903	-181
1.279167	-27	42	87	-55	-111	-28	18	-14	-19	7	-72	-60	-95	-35	-26	-57	-101	36	-84	-31	-101	-22	-97	-69	-60	2	-100	-9	-70	-67	-144	-68	49	3895	-3755	-31824	-11023	-16536	-17957	-10014	-2323	-20974	-17093	-19672	97	-21021	-16292	-22207	-315
1.280000	-23	39	90	-57	-107	-31	17	-14	-17	4	-73	-62	-95	-12	-24	-56	-101	37	-80	-30	-103	-19	-97	-72	-61	2	-98	-11	-72	-67	-145	-72	90	4144	-4493	-31521	-11721	-15770	-17121	-9817	-2393	-20448	-16977	-19937	91	-20206	-16600	-22476	-160
1.280833	-25	41	89	-60	-105	-32	16	-13	-17	6	-72	-61	-98	-16	-24	-56	-98	36	-97	-32	-104	-18	-97	-68	-64	0	-98	-13	-70	-67	-144	-73	93	3903	-5423	-31176	-11968	-15120	-16374	-9645	-2288	-19802	-16811	-20124	585	-19452	-17027	-22700	-178
1.281667	-24	20	88	-58	-107	-35	13	-15	-18	3	-74	-65	-96	-17	-28	-57	-99	32	-84	-33	-107	-21	-100	-72	-66	-1	-101	-15	-75	-68	-145	-76	56	3208	-6510	-30793	-12262	-14606	-15759	-9545	-1870	-19070	-16598	-20260	3538	-18800	-17556	-22856	-86
1.282500	-29	38	86	-64	-112	-34	11	-18	-6	2	-74	-65	-102	-16	-30	-58	-103	33	-86	-35	-105	-22	-100	-67	-64	1	-100	-12	-72	-70	-145	-76	92	2113	-7709	-30408	-12431	-14215	-15268	-9475	-1719	-18271	-16356	-20331	5744	-18273	-18163	-22967	18
1.283333	-29	41	87	-60	-113	-31	12	-15	-22	4	-73	-68	-100	-15	-28	-68	-101	34	-85	-34	-101	-22	-97	-69	-68	0	-102	-15	-75	-73	-145	-75	22	696	-8985	-30034	-12977	-13940	-14928	-9477	-1659	-17454	-16118	-20352	4910	-17890	-18833	-23002	30
1.284167	-25	39	90	-63	-107	-33	15	-13	-17	7	-70	-65	-95	-9	-27	-59	-98	35	-83	-32	-105	-23	-98	-69	-60	-1	-98	-11	-70	-74	-143	-73	-60	-956	-10298	-29694	-12368	-13778	-14730	-9546	-1385	-16637	-15894	-20311	3480	-17664	-19541	-22964	59
1.285000	-23	42	89	-59	-110	-33	12	-14	-19	8	-72	-64	-102	-13	-27	-58	-99	22	-83	-32	-107	-19	-98	-68	-62	-1	-99	-15	-75	-70	-150	-74	208	-2747	-11631	-29416	-11107	-13716	-14680	-9688	-1192	-15876	-15714	-20233	3502	-17593	-20261	-22859	-269
1.285833	-23	44	91	-61	-110	-32	12	-13	-17	9	-69	-63	-95	-14	-26	-59	-96	36	-84	-32	-105	-19	-97	-66	-62	-3	-99	-11	-68	-69	-144	-80	156	-4581	-12934	-29218	-11444	-13749	-14773	-9903	1212	-15203	-15588	-20122	2654	-17696	-20962	-22695	74
1.286667	-25	42	91	-59	-104	-30	12	-14	-17	7	-70	-65	-97	-13	-28	-58	-98	36	-84	-28	-102	-17	-98	-66	-58	2	-98	-10	-94	-72	-144	-73	47	-6372	-14202	-29106	-13539	-13859	-14993	-10192	7748	-14650	-15537	-19991	1759	-17942	-21635	-22481	-9
1.287500	-24	44	93	-56	-108	-28	12	-14	-16	11	-66	-63	-97	-12	-27	-70	-99	36	-83	-30	-102	-18	-98	-69	-64	1	-95	-11	-69	-70	-145	-73	-10	-8058	-15407	-29104	-16377	-14045	-15335	-10562	8954	-14241	-15568	-19853	1201	-18303	-22248	-22217	0
1.288333	-25	43	90	-58	-105	-33	13	-14	-18	8	-72	-65	-99	-15	-30	-59	-99	34	-87	-32	-103	-19	-101	-69	-74	-4	-99	-14	-74	-70	-149	-77	-4	-9554	-16528	-29195	-18046	-14292	-15774	-10989	5360	-13996	-15688	-19725	904	-18779	-22796	-21929	15
1.289167	-52	40	86	-60	-111	-36	8	-13	-21	6	-74	-66	-96	-15	-31	-62	-99	32	-88	-34	-105	-24	-104	-73	-64	0	-103	-16	-75	-74	-148	-77	-121	-10801	-17550	-29392	-21249	-14599	-16287	-11481	4574	-13917	-15893	-19622	-1	-19326	-23251	-21611	63
1.290000	-26	37	85	-62	-110	-36	10	-18	-21	3	-74	-68	-98	-18	-34	-65	-122	29	-79	-42	-107	-26	-103	-75	-60	-6	-102	-16	-77	-75	-152	-81	-36	-11758	-18467	-29685	-26987	-14954	-16855	-12018	3450	-14010	-16178	-19554	-101	-19923	-23611	-21293	-200
1.290833	-28	36	85	-63	-113	-41	11	-21	-28	2	-77	-70	-101	-18	-33	-62	-103	29	-87	-36	-105	-24	-103	-73	-65	-5	-103	-15	-75	-73	-150	-79	28	-12399	-19265	-30049	-29878	-15346	-17451	-12595	2162	-14275	-16530	-19530	63	-20535	-23860	-20971	109
1.291667	-30	37	85	-50	-113	-33	8	-16	-22	4	-75	-68	-100	-16	-29	-61	-101	32	-87	-35	-107	-24	-102	-74	-65	-13	-102	-15	-74	-70	-149	-80	-53	-12727	-19942	-30480	-30820	-15781	-18050	-13197	1342	-14698	-16905	-19569	-408	-21141	-24003	-20668	299
1.292500	-27	39	86	-61	-110	-35	11	-21	-19	4	-75	-68	-97	-15	-32	-62	-99	30	-86	-38	-105	-24	-104	-73	-66	-9	-100	-17	-70	-73	-148	-77	-84	-12729	-20495	-30975	-31488	-16249	-18629	-13809	432	-15258	-17317	-19675	-916	-21714	-24034	-20384	112
1.293333	-28	39	86	-61	-109	-33	11	-16	-17	4	-74	-65	-95	-16	-31	-62	-101	29	-88	-33	-104	-24	-104	-73	-63	-4	-101	-16	-72	-72	-150	-78	-38	-12439	-20925	-31444	-27954	-16749	-19169	-14420	-317	-15933	-17729	-19851	-1103	-22244	-23956	-20133	279
1.294167	-27	40	102	-59	-109	-32	12	-17	-24	2	-75	-65	-93	-15	-31	-62	-100	33	-87	-34	-104	-25	-102	-75	-64	-4	-101	-14	-63	-72	-152	-78	-12	-11883	-21223	-31938	-23441	-17284	-19641	-15011	-1325	-16711	-18126	-20105	-1261	-22710	-23775	-19916	302
1.295000	-27	36	85	-61	-109	-33	13	-16	-18	7	-75	-68	-94	-16	-29	-61	-103	28	-87	-36	-104	-25	-102	-68	-63	-1	-102	-16	-72	-72	-150	-76	7	-11119	-21403	-32388	-17468	-17841	-20040	-15574	-2284	-17547	-18469	-20433	-656	-23096	-23497	-19745	192
1.295833	-24	36	85	-62	-109	-40	13	-18	-22	2	-78	-66	-98	-19	-31	-64	-98	30	-90	-36	-107	-27	-107	-72	-62	-6	-107	-19	-72	-70	-153	-78	124	-10176	-21453	-32605	-8237	-18430	-20336	-16092	-2549	-18422	-18738	-20830	523	-23407	-23129	-19616	206
1.296667	-27	35	82	-61	-109	-36	8	-17	-16	2	-77	-66	-98	-19	-33	-61	-100	32	-91	-38	-111	-25	-114	-73	-63	-4	-103	-18	-76	-73	-150	-79	111	-9135	-21387	-32695	-4940	-19048	-20526	-16553	-2778	-19304	-18908	-21289	631	-23633	-22681	-19530	316
1.297500	-27	36	80	-61	-113	-38	8	-12	-18	0	-75	-67	-99	-21	-32	-61	-98	29	-88	-41	-108	-28	-103	-70	-66	-25	-103	-28	-79	-73	-150	-79	-184	-8027	-21201	-32733	-3803	-19690	-20599	-16946	-3113	-20175	-18966	-21802	-557	-23788	-22158	-19487	362
1.298333	-29	35	84	-63	-111	-41	11	-18	-18	0	-76	-64	-101	-15	-31	-62	-102	34	-90	-39	-115	-28	-105	-69	-63	-3	-103	-18	-76	-73	-151	-78	-56	-6918	-20907	-32758	-3337	-20352	-20557	-17271	-3289	-21007	-18897	-22405	-853	-23875	-21570	-19480	53
1.299167	-28	36	82	-63	-111	-27	9	-18	-22	3	-78	-68	-100	-19	-30	-61	-101	34	-86	-36	-107	-23	-102	-70	-62	-1	-102	-16	-75	-73	-152	-76	75	-5844	-20505	-32749	-3037	-21034	-20368	-17523	-3457	-21792	-18668	-22955	-748	-23910	-20931	-19505	461
1.300000	-25	35	85	-61	-110	-35	12	-16	-19	3	-73	-64	-96	-17	-27	-63	-101	34	-87	-35	-108	-27	-101	-72	-64	-1	-100	-15	-75	-68	-148	-73	-146	-4847	-20013	-32762	-799	-21740	-20076	-17721	-3598	-22514	-18300	-23567	-1469	-23902	-20248	-19564	441
1.300833	-26	39	80	-57	-105	-33	11	-14	0	6	-74	-63	-97	-17	-28	-60	-99	36	-84	-32	-104	-24	-102	-68	-63	1	-100	-14	-76	-56	-148	-75	-33	-3962	-19433	-32749	344	-22460	-19604	-17869	-3701	-23165	-17790	-24187	-1531	-23875	-19535	-19644	181
1.301667	-28	37	86	-60	-112	-36	10	-15	-22	2	-48	-64	-98	-17	-28	-62	-118	32	-88	-36	-109	-24	-87	-70	-67	-3	-101	-14	-74	-68	-147	-76	122	-3204	-18773	-32767	1165	-23199	-19009	-17939	-3751	-23738	-17135	-24800	-1622	-23833	-18792	-19741	164
1.302500	-27	36	88	-59	-111	-32	12	-14	-18	3	-73	-63	-99	-17	-30	-62	-101	34	-88	-34	-103	-25	-102	-70	-48	-3	-100	-13	-75	-74	-150	-75	16	-2584	-18047	-32748	2532	-23946	-18265	-18004	-3735	-24232	-16369	-25389	-2350	-23802	-18038	-19849	404
1.303333	-25	39	86	-64	-110	-35	12	-16	-23	4	-73	-62	-96	-22	-29	-64	-98	35	-87	-36	-105	-23	-103	-67	-61	0	-99	-14	-72	-77	-150	-73	-48	-2103	-17265	-32763	3858	-24703	-17368	-18069	-3694	-24650	-15485	-25942	-2257	-23789	-17267	-19957	62
1.304167	-26	40	88	-61	-111	-33	12	-15	-16	7	-73	-63	-99	-15	-29	-61	-97	35	-87	-36	-102	-18	-100	-67	-65	-4	-102	-12	-72	-67	-152	-75	-3	-1761	-16441	-32743	4883	-25450	-16312	-18158	-3653	-25005	-14506	-26449	-1676	-23813	-16498	-20066	109
1.305000	-28	41	88	-57	-110	-32	11	-12	-13	9	-70	-61	-94	-13	-28	-75	-95	37	-83	-34	-101	-21	-100	-70	-62	0	-98	-11	-72	-66	-144	-74	22	-1537	-15588	-32767	5632	-26198	-15096	-18297	-3630	-25290	-13461	-26923	-2080	-23871	-15742	-20171	431
1.305833	-26	42	89	-60	-111	-31	34	-13	-18	7	-73	-64	-96	-15	-27	-60	-98	35	-85	-33	-104	-21	-109	-58	-62	1	-100	-12	-74	-66	-146	-75	-9	-1411	-14720	-32738	6003	-26938	-13700	-18504	-3571	-25525	-12375	-27287	-2314	-23981	-14999	-20266	63
1.306667	-25	41	88	-57	-109	-33	10	-15	-23	5	-68	-57	-98	-13	-29	-60	-101	33	-87	-32	-105	-22	-102	-74	-67	-3	-98	-13	-73	-69	-147	-78	-53	-1366	-13829	-32757	6144	-27662	-12135	-18809	-3507	-25717	-11261	-27602	-2029	-24142	-14286	-20348	81
1.307500	-26	41	86	-59	-114	-35	9	-13	-16	7	-74	-60	-97	-14	-28	-60	-100	34	-84	-33	-105	-28	-99	-70	-62	1	-96	-13	-72	-64	-146	-75	-15	-1373	-12983	-32734	6322	-28346	-10387	-19219	-3450	-25862	-10174	-27834	-1876	-24344	-13594	-20419	111
1.308333	-26	44	87	-61	-109	-31	19	-15	-19	6	-73	-63	-98	-15	-28	-60	-101	32	-88	-34	-103	-23	-102	-70	-69	-3	-101	-14	-75	-68	-147	-76	-101	-1409	-12147	-32707	6376	-28987	-8457	-19752	-3333	-25987	-9110	-27996	-1951	-24598	-12945	-20479	-48
1.309167	-32	40	87	-62	-112	-34	11	-14	-22	7	-75	-63	-98	-15	-32	-64	-107	33	-88	-22	-110	-25	-100	-70	-66	5	-102	-14	-75	-72	-148	-77	-156	-1455	-11350	-32604	5993	-29565	-6344	-20410	-3236	-26081	-8091	-28072	-1933	-24884	-12338	-20525	-81
1.310000	-30	41	88	-68	-111	-32	9	-15	-21	7	-50	-66	-98	-16	-29	-59	-99	43	-88	-36	-105	-22	-100	-70	-66	-1	-102	-14	-73	-68	-147	-74	-25	-1477	-10608	-32516	7216	-30063	-4038	-21194	-3124	-26154	-7159	-28066	-1606	-25200	-11776	-20556	-5
1.310833	-27	41	89	-60	-109	-35	13	-14	-65	5	-74	-65	-97	-15	-28	-60	-101	33	-87	-34	-107	-23	-102	-63	-64	0	-99	-13	-70	-75	-148	-75	-99	-1475	-9914	-32430	8519	-30472	-1531	-22097	-2963	-26198	-6330	-27982	-1644	-25532	-11274	-20576	88
1.311667	-30	43	89	-57	-111	-32	12	-12	-19	7	-75	-60	-94	-14	-29	-34	-95	34	-87	-31	-113	-22	-99	-69	-65	-3	-99	-13	-73	-68	-144	-74	-177	-1426	-9300	-32350	7108	-30773	1138	-23113	-2842	-26241	-5604	-27827	-1793	-25874	-10833	-20589	-227
1.312500	-27	43	89	-58	-107	-31	16	-13	-16	9	-68	-63	-93	-11	-28	-60	-99	35	-86	-25	-100	-22	-98	-69	-61	2	-96	-12	-72	-66	-144	-74	-18	-1335	-8785	-32283	8447	-30957	3916	-24210	-2644	-26225	-5002	-27605	-1047	-26209	-10461	-20588	-73
1.313333	-22	37	92	-57	-108	-30	15	-11	-15	8	-74	-62	-103	-13	-27	-55	-98	36	-83	-31	-103	-22	-97	-68	-60	0	-97	-14	-76	-68	-145	-87	-214	-1187	-8343	-32204	13732	-31010	6768	-25366	-2491	-26202	-4537	-27313	-1411	-26530	-10156	-20590	86
1.314167	-27	38	89	-59	-110	-33	16	-10	-17	8	-73	-63	-96	-15	-27	-56	-96	35	-84	-30	-129	-23	-97	-69	-61	1	-98	-11	-74	-16	-145	-73	-139	-997	-7993	-32126	16092	-30928	9652	-26533	-2377	-26155	-4195	-26946	-1179	-26824	-9919	-20583	-134
1.315000	-24	41	89	-61	-110	-34	13	-13	-44	5	-77	-67	-98	-15	-30	-59	-103	33	-86	-34	-105	-25	-102	-72	-66	-4	-104	-17	-76	-73	-149	-77	-105	-772	-7732	-32028	16614	-30711	12505	-27710	-2266	-26080	-3971	-26557	-931	-27079	-9762	-20575	-126
1.315833	-28	36	86	-63	-115	-38	12	-18	-21	2	-76	-67	-100	-19	-34	-61	-102	29	-88	-39	-108	-27	-103	-68	-66	-1	-101	-12	-76	-72	-151	-75	-134	-498	-7551	-31910	16355	-30347	15271	-28844	-2125	-25967	-3908	-26099	-1236	-27276	-9664	-20562	35
1.316667	-29	39	87	-60	-111	-35	9	-16	-22	1	-75	-66	-103	-21	-36	-57	-93	32	-87	-35	-109	-25	-101	-72	-67	-4	-103	-15	-77	-74	-151	-77	-114	-211	-7436	-31767	16232	-29845	17850	-29906	-1990	-25823	-3944	-25598	-1428	-27425	-9641	-20541	-194
1.317500	-27	39	71	-60	-110	-35	10	-15	-16	5	-75	-66	-97	-16	-29	-59	-99	32	-85	-35	-104	-24	-101	-72	-63	-3	-100	-12	-73	-69	-143	-73	-44	94	-7404	-31581	15226	-29219	20157	-30866	-1819	-25645	-4083	-25055	-713	-27511	-9670	-20518	-260
1.318333	-28	40	89	-59	-111	-29	13	-14	-17	8	-73	-65	-99	-17	-30	-62	-99	33	-84	-33	-108	-23	-101	-69	-61	-1	-100	-13	-73	-52	-152	-73	7	397	-7406	-31367	12862	-28493	22108	-31695	-1664	-25435	-4313	-24478	-831	-27529	-9760	-20477	133
1.319167	-27	44	91	-57	-111	-32	15	-13	-16	7	-72	-63	-96	-13	-27	-57	-99	35	-81	-11	-107	-22	-99	-79	-61	2	-99	-11	-72	-68	-145	-73	7	689	-7474	-31119	11858	-27675	23627	-32285	-1578	-25194	-4630	-23869	-1083	-27482	-9901	-20428	-221
1.320000	-25	44	88	-59	-109	-32	15	-12	-16	-18	-73	-63	-93	-16	-27	-49	-98	36	-82	-30	-101	-19	-97	-68	-63	-1	-98	-9	-70	-68	-146	-74	-73	957	-7556	-30838	10994	-26799	24643	-32527	-1430	-24928	-5005	-23240	-1013	-27371	-10084	-20372	-139
1.320833	-23	43	90	-57	-107	-33	13	-12	-18	8	-70	-64	-95	-15	-24	-57	-98	35	-82	-29	-104	-23	-98	-68	-60	0	-97	-9	-73	-66	-105	-68	-85	1197	-7649	-30525	8934	-25882	25098	-32635	-1299	-24631	-5436	-22593	-1016	-27192	-10301	-20298	-45
1.321667	-26	42	86	-57	-108	-31	15	-12	-15	9	-51	-64	-96	-16	-27	-58	-96	32	-85	-17	-101	-22	-99	-66	-61	-1	-98	-11	-69	-69	-144	-74	-67	1402	-7734	-30184	6715	-24962	24959	-32675	-1216	-24317	-5905	-21934	-924	-26956	-10547	-20219	-229
1.322500	-27	42	87	-58	-102	-33	11	-16	-17	7	-73	-62	-95	-14	-30	-61	-98	25	-84	-33	-107	-21	-103	-70	-65	-1	-99	-10	-65	-69	-147	-70	-42	1567	-7817	-29828	5399	-24072	24202	-32708	-1077	-23984	-6395	-21280	-782	-26659	-10814	-20117	-228
1.323333	-29	41	90	-55	-109	-32	15	-15	-17	5	-74	-65	-96	-16	-31	-62	-104	29	-88	-33	-107	-24	-100	-69	-64	-3	-101	-12	-76	-70	-148	-76	-35	1687	-7860	-29462	4396	-23232	22848	-32708	-954	-23628	-6902	-20629	-377	-26310	-11100	-20008	-197
1.324167	-28	28	86	-58	-112	-35	9	-18	-24	1	-76	-66	-97	-16	-30	-62	-103	38	-83	-32	-107	-22	-99	-72	-64	15	-99	-10	-74	-69	-148	-76	2	1778	-7852	-29087	3181	-22471	20931	-32720	-854	-23248	-7413	-19985	-314	-25913	-11386	-19880	21
1.325000	-27	41	89	-59	-108	-32	13	-15	-16	8	-75	-62	-101	-18	-28	-62	-99	32	-83	-32	-105	-19	-97	-68	-65	-1	-99	-9	-72	-69	-143	-74	-120	1823	-7798	-28721	2288	-21807	18523	-32537	-753	-22852	-7948	-19368	-1000	-25480	-11679	-19747	-207
1.325833	-28	41	88	-59	-113	-33	12	-15	-19	5	-75	-62	-96	-16	-26	-60	-98	34	-80	-24	-103	-18	-92	-67	-63	0	-100	-10	-72	-67	-168	-73	53	1839	-7683	-28364	1594	-21254	15650	-32079	-661	-22441	-8421	-18781	-88	-25013	-11977	-19601	-287
1.326667	-28	42	86	-58	-108	-33	16	-16	-17	12	-70	-63	-91	-14	-28	-58	-97	35	-83	-32	-104	-18	-97	-66	-62	2	-98	-11	-74	-66	-145	-73	-113	1823	-7506	-28032	1071	-20824	12447	-31437	-591	-22011	-8905	-18232	-472	-24520	-12251	-19450	66
1.327500	-18	44	90	-78	-108	-30	17	-13	-17	6	-73	-61	-94	-12	-27	-55	-100	36	-83	-35	-101	-16	-96	-66	-65	0	-100	-11	-73	-67	-144	-72	-82	1778	-7261	-27719	287	-20529	8997	-30669	-537	-21572	-9376	-17733	-313	-24009	-12523	-19293	-225
1.328333	-27	39	88	-60	-115	-32	16	-14	-16	8	-74	-66	-98	-16	-26	-58	-102	30	-86	-34	-105	-18	-97	-68	-66	0	-100	-11	-73	-70	-146	-76	-124	1715	-6967	-27441	-492	-20366	5430	-29807	-498	-21116	-9816	-17286	-260	-23490	-12789	-19136	-166
1.329167	-27	40	89	-62	-110	-35	15	-19	-18	5	-75	-67	-104	-19	-29	-61	-101	32	-83	-33	-105	-17	-98	-73	-66	-4	-104	-15	-74	-72	-147	-76	-221	1640	-6604	-27193	-673	-20323	1859	-28874	-444	-20647	-10238	-16893	-235	-22962	-13040	-18978	-23
1.330000	-26	39	90	-64	-112	-34	15	-15	-18	5	-72	-65	-93	-14	-30	-65	-99	33	-83	-34	-108	-21	-99	-68	-64	1	-102	-13	-72	-69	-147	-74	-212	1553	-6193	-26981	-791	-20385	-1601	-27873	-425	-20162	-10617	-16570	-581	-22434	-13270	-18815	-282
1.330833	-24	40	71	-60	-83	-32	13	-17	-17	5	-73	-66	-96	-16	-28	-61	-98	33	-83	-32	-107	-19	-99	-63	-65	2	-102	-11	-74	-69	-148	-75	1	1468	-5742	-26803	-941	-20546	-4841	-26837	-404	-19677	-10961	-16312	-4	-21915	-13481	-18651	-728
1.331667	-27	39	89	-64	-113	-35	12	-16	-22	5	-80	-60	-99	-17	-31	-60	-103	34	-84	-35	-111	-23	-99	-69	-67	1	-102	-13	-74	-69	-149	-76	-6	1369	-5261	-26663	-1130	-20777	-7746	-25783	-395	-19198	-11269	-16125	-3	-21412	-13673	-18488	-259
1.332500	-30	39	84	-67	-112	-36	10	-17	-23	0	-73	-65	-100	-18	-30	-60	-96	32	-84	-31	-107	-19	-100	-68	-65	0	-98	-13	-75	-70	-147	-77	15	1278	-4751	-26546	-1472	-21055	-10248	-24725	-348	-18701	-11526	-16006	-215	-20923	-13841	-18321	-272
1.333333	-24	44	88	-62	-111	-35	12	-14	0	7	-72	-61	-97	-17	-29	-59	-99	33	-85	-32	-107	-21	-102	-68	-63	1	-97	-15	-73	-51	-147	-75	-63	1184	-4239	-26460	-1428	-21370	-12307	-23675	-315	-18229	-11733	-15942	-28	-20457	-13982	-18149	-432
1.334167	-25	42	89	-60	-110	-34	16	-15	-13	7	-70	-64	-95	-15	-27	-56	-98	34	-83	-29	-103	-18	-97	-68	-64	-1	-97	-11	-74	-68	-147	-74	-108	1089	-3734	-26388	-1637	-21674	-13889	-22649	-315	-17768	-11882	-15947	299	-20016	-14096	-17977	-290
1.335000	-27	42	82	-63	-111	-38	11	-18	-17	-8	-69	-62	-96	-16	-27	-62	-102	33	-86	-32	-107	-23	-104	-70	-63	0	-101	-12	-75	-70	-148	-107	-70	994	-3244	-26338	-2130	-21977	-14985	-21647	-279	-17336	-11975	-16008	352	-19606	-14179	-17796	-204
1.335833	-24	41	67	-62	-110	-36	10	-17	-17	6	-70	-66	-97	-18	-30	-61	-97	33	-86	-32	-107	-22	-101	-69	-65	0	-102	-12	-77	-69	-151	-75	1	898	-2789	-26299	-2814	-22221	-15601	-20681	-243	-16939	-12008	-16116	313	-19228	-14225	-17609	-84
1.336667	-28	38	87	-63	-112	-35	10	-18	-17	3	-90	-64	-97	-17	-29	-62	-103	32	-86	-34	-108	-23	-103	-73	-64	0	-101	-14	-75	-68	-152	-73	69	796	-2361	-26270	-3221	-22421	-15763	-19764	-258	-16581	-11971	-16267	445	-18889	-14233	-17414	-39
1.337500	-28	40	104	-60	-109	-38	9	-16	-21	2	-75	-64	-100	-18	-32	-63	-124	33	-86	-33	-109	-23	-102	-70	-65	-6	-100	-21	-75	-72	-151	-77	-24	688	-1984	-26243	-2990	-22543	-15509	-18895	-287	-16270	-11871	-16460	468	-18576	-14201	-17207	81
1.338333	-25	38	86	-53	-111	-34	10	-19	-15	7	-69	-61	-99	-14	-28	-60	-100	34	-86	-32	-104	-22	-101	-73	-63	-1	-98	-10	-72	-67	-146	-72	-348	570	-1657	-26208	-3019	-22587	-14910	-18085	3	-16015	-11696	-16665	-326	-18305	-14121	-16994	91
1.339167	-25	42	88	-58	-108	-33	10	-14	-17	4	-70	-61	-95	-17	-36	-60	-98	35	-84	-33	-105	-22	-99	-69	-63	-1	-100	-14	-74	-68	-148	-75	-80	438	-1389	-26181	-3820	-22546	-14029	-17331	454	-15824	-11464	-16902	566	-18066	-14000	-16783	-4
1.340000	-26	42	88	-58	-110	-25	11	-16	-17	6	-72	-64	-99	-12	-29	-62	-101	33	-87	-34	-105	-23	-103	-73	-66	-7	-103	-14	-74	-69	-152	-75	-109	292	-1190	-26143	-5214	-22420	-12949	-16648	217	-15700	-11167	-17143	359	-17867	-13828	-16566	405
1.340833	-31	37	85	-62	-112	-39	5	-18	-21	2	-75	-64	-97	-17	-32	-68	-99	32	-98	-33	-105	-23	-103	-69	-65	-4	-102	-13	-68	-70	-147	-75	-117	142	-1047	-26095	-5706	-22206	-11734	-16019	34	-15636	-10811	-17384	283	-17700	-13607	-16348	116
1.341667	-24	42	85	-60	-110	-35	9	-28	-18	5	-74	-64	-98	-17	-40	-63	-99	30	-85	-35	-105	-23	-105	-73	-66	-5	-102	-14	-72	-70	-150	-77	-183	-28	-969	-26044	-5692	-21909	-10469	-15467	34	-15640	-10404	-17623	218	-17561	-13341	-16132	226
1.342500	-28	41	85	-60	-111	-35	9	-16	-22	3	-73	-67	-99	-21	-33	-63	-101	19	-84	-36	-107	-25	-101	-72	-65	-6	-102	-15	-75	-72	-151	-79	-227	-215	-953	-25987	-6006	-21545	-9215	-14981	-98	-15698	-9952	-17845	312	-17451	-13026	-15924	280
1.343333	-28	39	86	-52	-111	-36	10	-18	-22	20	-74	-68	-97	-19	-29	-62	-99	32	-90	-34	-109	-27	-104	-75	-67	12	-100	-16	-75	-72	-149	-84	-200	-413	-994	-25920	-5735	-21123	-8035	-14566	-195	-15812	-9468	-18047	-141	-17373	-12652	-15719	306
1.344167	-28	39	84	-60	-110	-38	9	-15	-16	4	-74	-65	-99	-22	-31	-65	-101	27	-88	-12	-103	-24	-102	-70	-60	-7	-103	-12	-72	-68	-149	-76	-80	-623	-1086	-25843	-5317	-20655	-6963	-14224	-324	-15970	-8948	-18228	264	-17308	-12238	-15548	-23
1.345000	-24	40	88	-57	-111	-33	11	-41	-17	3	-76	-65	-100	-17	-34	-63	-98	32	-87	-34	-104	-23	-103	-69	-63	-6	-102	-14	-72	-69	-144	-77	-69	-838	-1221	-25759	-4888	-20182	-6044	-13956	-413	-16163	-8413	-18381	488	-17261	-11784	-15361	391
1.345833	-26	66	88	-60	-110	-33	11	-15	-18	6	-74	-66	-94	-16	-32	-60	-100	34	-88	-33	-104	-23	-102	-68	-61	-1	-100	-11	-70	-69	-145	-75	-10	-1064	-1403	-25672	-4497	-19640	-5289	-13750	-299	-16377	-7870	-18484	323	-17227	-11296	-15210	364
1.346667	-26	38	87	-58	-110	-31	13	-14	-18	1	-73	-64	-101	-16	-31	-60	-103	33	-86	-31	-102	-23	-100	-69	-61	-3	-99	-10	-69	-68	-146	-75	-35	-1287	-1613	-25576	-4359	-19119	-4713	-13621	-83	-16602	-7329	-18581	229	-17204	-10777	-15084	147
1.347500	-24	36	87	-59	-108	-33	12	-11	-18	6	-73	-63	-96	-16	-28	-60	-99	35	-87	-32	-101	-18	-99	-68	-62	0	-102	-11	-69	-70	-147	-75	-36	-1521	-1855	-25470	-4267	-18610	-4304	-13561	-242	-16828	-6795	-18626	351	-17183	-10239	-14981	309
1.348333	-26	40	88	-40	-107	-34	12	-15	-19	2	-74	-68	-96	-17	-32	-63	-100	32	-88	-36	-105	-24	-103	-75	-65	-7	-107	-17	-75	-74	-152	-80	-49	-1749	-2106	-25359	-4333	-18130	-4056	-13573	-470	-17040	-6295	-18644	261	-17169	-9687	-14908	231
1.349167	-33	34	82	-65	-113	-39	8	-19	-22	0	-79	-69	-102	-22	-38	-64	-103	29	-93	-41	-110	-25	-103	-73	-66	-5	-102	-15	-76	-74	-149	-79	-47	-1975	-2386	-25240	-3876	-17678	-3923	-13649	-582	-17227	-5803	-18617	87	-17146	-9125	-14853	271
1.350000	-26	39	86	-63	-111	-34	10	-15	-17	5	-77	-68	-98	-19	-32	-61	-103	32	-88	-36	-105	-22	-102	-72	-68	-6	-102	-14	-73	-61	-148	-82	-8	-2189	-2656	-25099	-3203	-17272	-3871	-13787	-632	-17380	-5347	-18560	147	-17116	-8570	-14822	275
1.350833	-32	37	85	-59	-108	-31	13	-14	-16	7	-74	-64	-93	-14	-29	-60	-97	35	-85	-42	-104	-21	-73	-68	-62	0	-99	-11	-73	-76	-148	-74	59	-2400	-2922	-24947	-2473	-16919	-3877	-13990	-664	-17487	-4925	-18464	363	-17080	-8020	-14816	217
1.351667	-28	39	88	-60	-83	-33	15	-14	-21	4	-75	-46	-95	-16	-29	-62	-128	34	-85	-33	-107	-18	-100	-70	-63	-4	-101	-13	-74	-72	-147	-74	-93	-2606	-3183	-24775	-1571	-16618	-3909	-14259	-732	-17546	-4546	-18341	-428	-17037	-7506	-14828	162
1.352500	-25	39	88	-57	-108	-34	13	-10	-16	7	-72	-63	-95	-14	-26	-57	-99	35	-99	-33	-102	-21	-87	-67	-62	0	-98	-9	-73	-69	-146	-75	-56	-2805	-3435	-24583	-969	-16384	-3906	-14588	-315	-17550	-4204	-18197	247	-16980	-7008	-14864	-130
1.353333	-22	41	89	-56	-105	-31	16	-11	-15	8	-72	-62	-94	-16	-30	-56	-97	40	-84	-31	-107	-18	-97	-67	-61	5	-99	-13	-75	-70	-148	-75	-94	-2996	-3664	-24365	-516	-16209	-3852	-14973	391	-17506	-3910	-18030	322	-16919	-6551	-14899	248
1.354167	-25	41	88	-57	-110	-31	15	-11	-17	6	-73	-62	-96	-21	-27	-55	-99	36	-83	-35	-103	-21	-96	-69	-49	1	-95	-9	-72	-69	-145	-77	-73	-3187	-3871	-24138	28	-16100	-3717	-15411	75	-17403	-3648	-17843	-72	-16842	-6137	-14958	16
1.355000	-28	42	88	-57	-109	-32	17	-12	-15	6	-74	-44	-98	-14	-26	-57	-100	36	-85	-29	-102	-18	-97	-67	-64	0	-100	-12	-75	-69	-138	-74	-79	-3376	-4065	-23880	431	-16045	-3470	-15902	-355	-17257	-3432	-17643	58	-16756	-5773	-15015	44
1.355833	-51	41	88	-59	-114	-34	13	-13	-17	5	-74	-62	-99	-12	-28	-58	-103	35	-91	-33	-109	-23	-100	-70	-62	-3	-94	-14	-73	-72	-146	-77	-74	-3565	-4229	-23593	850	-16049	-3104	-16425	-327	-17060	-3244	-17431	98	-16660	-5457	-15074	60
1.356667	-30	40	87	-60	-118	-35	12	-14	-23	2	-74	-66	-99	-17	-19	-60	-102	32	-87	-34	-107	-23	-101	-73	-67	-3	-101	-14	-81	-75	-152	-80	-113	-3760	-4379	-23283	1377	-16101	-2600	-16990	-350	-16833	-3084	-17220	-512	-16565	-5200	-15135	248
1.357500	-29	37	84	-62	-115	-38	7	-18	-23	4	-77	-68	-101	-17	-32	-80	-101	34	-88	-34	-108	-24	-103	-73	-66	-3	-100	-12	-75	-73	-149	-76	-19	-3957	-4504	-22941	1593	-16196	-1973	-17571	-527	-16567	-2951	-16996	-349	-16454	-4988	-15178	0
1.358333	-45	41	85	-58	-112	-33	12	-27	-21	9	-75	-65	-101	-17	-28	-59	-103	35	-87	-33	-105	-22	-98	-85	-64	-5	-99	-10	-74	-74	-149	-76	-253	-4165	-4600	-22582	1738	-16321	-1212	-18168	-734	-16282	-2824	-16773	-1118	-16342	-4833	-15215	67
1.359167	-28	43	88	-58	-108	-33	15	-16	-23	9	-74	-59	-95	-13	-67	-59	-100	35	-84	-29	-101	-22	-100	-72	-64	-1	-97	-10	-72	-72	-146	-76	-299	-4382	-4708	-22198	2026	-16479	-348	-18774	-800	-15982	-2716	-16558	-2481	-16228	-4730	-15235	347
1.360000	-25	44	89	-57	-109	-26	17	-11	-16	9	-72	-62	-95	-14	-26	-58	-98	34	-84	-30	-103	-21	-97	-68	-63	-1	-98	-13	-67	-68	-145	-76	-126	-4597	-4796	-21799	2289	-16638	620	-19380	-764	-15681	-2619	-16337	-2169	-16115	-4671	-15239	95
1.360833	-22	41	67	-58	-105	-34	15	-15	-17	7	-70	-63	-94	-13	-27	-59	-97	27	-82	-30	-104	-22	-98	-68	-63	-4	-99	-11	-70	-67	-146	-72	-117	-4855	-4873	-21387	2416	-16832	1655	-19966	-717	-15379	-2524	-16130	-1590	-16005	-4655	-15229	66
1.361667	-27	39	87	-59	-111	-35	15	-15	-18	5	-73	-63	-98	-15	-27	-68	-100	33	-86	-31	-103	-22	-100	-69	-63	1	-100	-14	-74	-70	-128	-73	-187	-5111	-4955	-20961	2387	-17013	2728	-20499	-651	-15089	-2435	-15932	-1592	-15893	-4678	-15200	84
1.362500	-25	42	87	-59	-109	-33	10	-16	-19	5	-76	-63	-95	-15	-30	-60	-98	34	-86	-30	-101	-22	-98	-72	-66	-6	-100	-11	-74	-70	-145	-73	-452	-5372	-5036	-20527	2399	-17181	3806	-21044	-606	-14826	-2340	-15744	-1337	-15790	-4726	-15157	155
1.363333	-28	40	84	-60	-109	-35	10	-15	-17	6	-73	-63	-98	-16	-30	-60	-100	33	-87	-30	-105	-23	-100	-70	-66	12	-99	-12	-74	-69	-145	-75	-441	-5648	-5094	-20091	2454	-17330	4863	-21507	-858	-14579	-2243	-15565	-633	-15689	-4806	-15096	177
1.364167	-25	40	88	-60	-109	-33	11	-16	-19	5	-75	-67	-99	-16	-30	-66	-100	34	-86	-34	-104	-22	-100	-70	-65	-4	-105	-12	-72	-70	-145	-73	-64	-5927	-5223	-19653	2368	-17451	5838	-21906	-1273	-14362	-2147	-15398	85	-15594	-4900	-15031	161
1.365000	-27	39	87	-68	-110	-36	10	-16	-16	3	-76	-67	-109	-21	-31	-66	-104	29	-87	-34	-107	-24	-101	-73	-68	-4	-103	-13	-75	-70	-148	-74	-136	-6202	-5340	-19225	2231	-17537	6774	-22236	-1048	-14178	-2051	-15247	-86	-15512	-5001	-14939	193
1.365833	-27	38	84	-62	-111	-39	9	-17	-22	2	-79	-68	-98	-18	-30	-60	-94	32	-86	-31	-107	-22	-85	-68	-64	-3	-101	-12	-73	-68	-144	-72	-146	-6471	-5464	-18788	2348	-17583	7582	-22485	-682	-14021	-1960	-15104	269	-15429	-5102	-14846	-127
1.366667	-28	39	82	-56	-107	-33	11	-15	-40	5	-74	-65	-95	-15	-27	-59	-102	33	-86	-32	-103	-21	-100	-68	-63	-1	-96	-11	-72	-68	-146	-70	10	-6730	-5613	-18367	2404	-17581	8240	-22644	-617	-13900	-1861	-14975	181	-15361	-5205	-14747	184
1.367500	-25	43	88	-57	-110	-36	13	-12	-15	8	-74	-63	-93	-14	-25	-58	-98	35	-81	-22	-100	-22	-97	-65	-66	0	-97	-13	-69	-67	-143	-69	-23	-6975	-5776	-17944	2303	-17528	8780	-22696	-470	-13809	-1782	-14853	-273	-15292	-5300	-14646	98
1.368333	-26	39	85	-60	-96	-36	13	-15	-18	4	-74	-67	-97	-17	-29	-59	-100	32	-86	-38	-107	-25	-102	-50	-63	-1	-99	-16	-75	-68	-144	-78	-36	-7200	-5960	-17541	2165	-17431	9137	-22693	-75	-13745	-1714	-14764	217	-15239	-5387	-14548	45
1.369167	-25	41	87	-62	-113	-36	8	-16	-6	3	-77	-68	-99	-50	-33	-63	-103	33	-83	-32	-108	-25	-104	-68	-64	0	-103	-15	-77	-73	-150	-74	4	-7388	-6157	-17142	1698	-17284	9321	-22588	475	-13705	-1663	-14671	425	-15180	-5461	-14463	-12
1.370000	-28	40	91	-62	-111	-36	12	-14	-18	6	-47	-63	-97	-17	-30	-63	-99	34	-85	-35	-108	-25	-103	-67	-63	-1	-100	-13	-70	-69	-147	-75	-183	-7540	-6363	-16755	1396	-17089	9344	-22393	315	-13682	-1628	-14587	176	-15123	-5516	-14361	57
1.370833	-26	43	88	-58	-111	-34	11	-12	-19	5	-75	-64	-100	-19	-28	-62	-107	32	-84	-32	-105	-23	-100	-67	-65	-21	-101	-15	-75	-69	-145	-73	-250	-7648	-6571	-16374	1499	-16843	9202	-22117	-595	-13668	-1620	-14528	501	-15067	-5562	-14279	-168
1.371667	-27	40	86	-59	-105	-34	10	-13	-17	5	-73	-63	-97	7	-26	-58	-100	34	-82	-33	-108	-24	-102	-67	-64	-1	-97	-13	-72	-68	-131	-75	-60	-7709	-6781	-16009	1322	-16564	8893	-21773	-401	-13664	-1635	-14442	1080	-15008	-5594	-14199	-149
1.372500	-24	39	88	-58	-109	-36	12	-11	-17	5	-73	-66	-99	-32	-22	-61	-103	33	-84	-32	-107	-24	-99	-66	-62	0	-95	-12	-75	-66	-147	-75	2	-7718	-6992	-15667	911	-16255	8461	-21371	615	-13656	-1682	-14375	1219	-14945	-5613	-14129	137
1.373333	-24	40	90	-58	-110	-38	-4	-13	-16	4	-75	-65	-98	-17	-29	-62	-103	28	-86	-34	-109	-25	-102	-67	-69	-6	-98	-14	-76	-67	-149	-75	11	-7678	-7190	-15318	472	-15928	7903	-20932	378	-13645	-1752	-14307	1203	-14878	-5629	-14065	-141
1.374167	-30	38	87	-59	-111	-35	11	-17	-22	6	-76	-68	-101	-17	-32	-60	-100	33	-86	-32	-125	-24	-99	-65	-63	-1	-96	-12	-75	-68	-149	-73	5	-7576	-7369	-14999	742	-15579	7252	-20449	266	-13620	-1852	-14236	1152	-14800	-5633	-14000	-94
1.375000	-28	41	88	-57	-114	-36	10	-18	-19	7	-76	-63	-98	-15	-29	-60	-101	30	-86	-34	-107	-21	-102	-69	-65	-3	-98	-13	-76	-69	-148	-74	47	-7424	-7526	-14699	848	-15250	6520	-19948	382	-13580	-1977	-14161	762	-14713	-5637	-13944	-110
1.375833	-28	39	87	-57	-110	-35	11	-16	-22	5	-73	-65	-100	-4	-32	-63	-102	12	-84	-33	-107	-24	-103	-68	-66	1	-99	-13	-73	-73	-151	-77	155	-7218	-7655	-14428	484	-14891	5738	-19422	288	-13518	-2125	-14079	-243	-14621	-5642	-13896	-117
1.376667	-27	39	86	-59	-113	-36	10	-17	-22	-6	-72	-65	-97	-16	-28	-61	-98	33	-86	-32	-105	-25	-102	-73	-66	-4	-99	-15	-81	-72	-150	-78	12	-6969	-7757	-14189	302	-14554	4933	-18920	330	-13439	-2294	-13993	60	-14511	-5645	-13823	-104
1.377500	-28	39	87	-60	-111	-36	15	-16	-18	5	-74	-64	-97	-17	-30	-63	-101	29	-87	-33	-104	-14	-100	-73	-64	-3	-99	-13	-76	-70	-153	-78	12	-6663	-7814	-13986	173	-14237	4129	-18419	364	-13328	-2473	-13896	971	-14396	-5655	-13756	-128
1.378333	-25	45	89	-55	-108	-34	13	-13	-27	6	-73	-62	-96	-14	-27	-57	-99	34	-83	-34	-104	-18	-97	-67	-65	-1	-97	-14	-70	-52	-148	-70	7	-6325	-7836	-13820	-245	-13939	3354	-17935	364	-13197	-2662	-13795	453	-14261	-5671	-13684	-21
1.379167	-27	43	90	-56	-108	-30	16	-13	-39	7	-69	-60	-94	-11	-27	-55	-99	45	-80	-30	-103	-16	-96	-67	-63	2	-97	-10	-70	-65	-150	-72	40	-5966	-7823	-13711	-1436	-13682	2618	-17478	518	-13045	-2853	-13691	611	-14131	-5679	-13605	-234
1.380000	-24	42	92	-53	-109	-32	7	-10	-14	6	-72	-59	-96	-12	-29	-56	-99	38	-79	-29	-107	-17	-97	-66	-62	1	-97	-11	-74	-65	-147	-73	348	-5582	-7765	-13658	-2348	-13446	1930	-17050	790	-12872	-3045	-13588	1317	-13987	-5720	-13518	-112
1.380833	-27	41	90	-56	-108	-31	13	-10	-16	8	-72	-62	-94	-13	-28	-57	-105	34	-80	-31	-103	-17	-96	-68	-61	0	-93	-11	-68	-67	-150	-73	245	-5198	-7674	-13666	-2706	-13243	1305	-16650	762	-12677	-3219	-13478	813	-13843	-5754	-13426	-49
1.381667	-25	40	87	-58	-107	-34	10	-14	-19	4	-77	-62	-98	-16	-30	-59	-100	32	-86	-34	-108	-22	-103	-70	-68	-5	-101	-15	-74	-69	-151	-77	170	-4809	-7545	-13749	-3436	-13081	761	-16286	725	-12483	-3401	-13376	966	-13697	-5797	-13318	-110
1.382500	-30	35	82	-62	-114	-38	9	-16	-21	5	-75	-68	-102	-16	-30	-60	-102	33	-85	-32	-108	-22	-99	-70	-62	0	-97	-14	-75	-73	-148	-75	23	-4421	-7380	-13877	-3559	-12943	293	-15943	954	-12264	-3546	-13263	508	-13542	-5832	-13191	-23
1.383333	-26	47	86	-59	-104	-34	10	-15	-17	5	-74	-63	-95	-16	-30	-58	-99	35	-86	-34	-81	-22	-100	-70	-79	0	-101	-15	-73	-72	-150	-75	-102	-4061	-7184	-14078	-3944	-12840	-76	-15634	1250	-12041	-3672	-13160	-431	-13380	-5865	-13046	127
1.384167	-26	39	88	-59	-112	-33	11	5	-17	6	-74	-60	-96	-14	-26	-36	-99	35	-83	-39	-104	-22	-98	-68	-64	1	-98	-14	-74	-69	-148	-74	-75	-3728	-6960	-14341	-4422	-12759	-371	-15346	1247	-11814	-3773	-13054	-288	-13220	-5888	-12908	-73
1.385000	-26	41	89	-57	-110	-60	11	-15	-21	4	-74	-62	-98	-12	-29	-56	-101	35	-83	-31	-108	-21	-100	-69	-66	-13	-100	-14	-74	-70	-148	-81	-96	-3434	-6722	-14664	-4969	-12701	-589	-15081	1048	-11595	-3840	-12957	260	-13053	-5898	-12749	-303
1.385833	-24	43	89	-56	-108	-32	12	-14	-17	10	-72	-57	-94	-11	-28	-60	-97	49	-81	-32	-105	-21	-98	-67	-61	3	-98	-11	-75	-73	-146	-73	-29	-3185	-6456	-15048	-5412	-12659	-724	-14828	922	-11376	-3873	-12859	183	-12878	-5890	-12573	149
1.386667	-24	46	90	-86	-111	-29	15	-12	-16	4	-72	-63	-93	-10	-27	-53	-96	37	-82	-29	-101	-21	-98	-66	-69	1	-97	-11	-73	-72	-145	-72	187	-3006	-6180	-15463	-6381	-12629	-801	-14588	731	-11165	-3877	-12761	151	-12702	-5861	-12387	-149
1.387500	-22	45	89	-55	-107	-29	16	-11	-14	9	-68	-59	-92	-10	-26	-55	-96	38	-81	-29	-104	-19	-99	-66	-60	5	-97	-8	-68	-68	-149	-73	145	-2837	-5894	-15925	-7993	-12592	-820	-14349	547	-10965	-3845	-12666	46	-12517	-5805	-12174	-196
1.388333	-24	45	91	-56	-110	-41	16	-8	-15	9	-74	-63	-97	-12	-27	-55	-97	36	-83	-31	-103	-18	-99	-58	-59	1	-101	-13	-73	-70	-125	-73	-19	-2747	-5607	-16407	-8324	-12584	-787	-14141	379	-10779	-3789	-12571	76	-12319	-5723	-11982	-25
1.389167	-29	40	87	-59	-113	-36	12	-15	-42	4	-75	-66	-99	-14	-27	-60	-103	57	-83	-35	-108	-23	-102	-72	-67	-4	-102	-14	-75	-74	-149	-77	-124	-2704	-5321	-16894	-9112	-12563	-719	-13930	251	-10598	-3697	-12480	188	-12099	-5609	-11772	-119
1.390000	-25	44	88	-58	-111	-36	13	-15	-46	6	-75	-66	-102	-17	-32	-58	-102	34	-86	-35	-108	-25	-102	-74	-66	-3	-102	-17	-77	-77	-148	-76	-56	-2719	-5039	-17376	-9738	-12527	-612	-13719	397	-10424	-3575	-12372	211	-11868	-5457	-11550	-70
1.390833	-30	40	87	-60	-113	-38	9	-16	-18	4	-77	-66	-95	-15	-29	-60	-99	33	-83	-36	-105	-19	-100	-69	-66	-3	-98	-12	-72	-72	-147	-73	-70	-2763	-4763	-17824	-9293	-12476	-480	-13507	743	-10248	-3423	-12258	343	-11606	-5263	-11325	-4
1.391667	-25	13	89	-58	-108	-36	12	-16	-25	13	-74	-66	-96	-15	-29	-58	-100	35	-85	-34	-105	-22	-101	-72	-63	1	-104	-14	-76	-73	-134	-75	-129	-2848	-4497	-18233	-5037	-12414	-323	-13302	520	-10077	-3249	-12141	-14	-11331	-5037	-11099	136
1.392500	-27	43	90	-59	-110	-36	13	-14	-18	7	-72	-62	-96	-14	-27	-56	-99	33	-86	-33	-104	-22	-102	-70	-63	-3	-97	-13	-73	-72	-146	-74	-144	-2947	-4247	-18585	5307	-12325	-161	-13105	142	-9896	-3056	-12016	-656	-11015	-4771	-10875	-69
1.393333	-28	44	89	-57	-108	-33	16	-14	-14	6	-72	-64	-95	-13	-30	-62	-99	35	-84	-19	-103	-22	-101	-69	-66	0	-98	-12	-73	-73	-147	-76	287	-3088	-4015	-18858	8168	-12218	24	-12909	-26	-9710	-2833	-11881	273	-10676	-4475	-10654	-147
1.394167	-25	42	90	-57	-110	-34	11	-13	-15	-9	-73	-64	-99	-14	-28	-59	-103	37	-83	-33	-108	-22	-100	-70	-62	1	-97	-14	-73	-73	-146	-74	260	-3228	-3803	-19048	5702	-12085	212	-12729	-166	-9506	-2601	-11741	476	-10305	-4141	-10441	151
1.395000	-24	42	89	-57	-111	-32	12	-14	-12	5	-74	-66	-99	-15	-30	-60	-103	35	-84	-34	-108	-22	-99	-69	-65	0	-100	-14	-75	-72	-148	-77	198	-3367	-3586	-19136	5533	-11932	409	-12557	-258	-9282	-2344	-11583	948	-9902	-3781	-10245	-101
1.395833	-27	40	87	-58	-111	-35	9	-15	-18	4	-75	-65	-116	-14	-28	-59	-101	32	-87	-35	-109	-24	-104	-73	-65	-1	-99	-15	-74	-73	-147	-73	149	-3500	-3445	-19116	4969	-11722	613	-12398	-373	-9041	-2078	-11420	1068	-9473	-3398	-10054	-82
1.396667	-25	42	88	-61	-112	-34	3	-13	-4	1	-74	-66	-98	-15	-29	-62	-99	30	-83	-36	-108	-24	-100	-69	-64	-1	-99	-17	-74	-73	-148	-76	222	-3609	-3290	-18980	4072	-11541	822	-12256	-426	-8767	-1801	-11254	1117	-9016	-2996	-9885	-3
1.397500	-27	37	85	-60	-110	-39	9	-18	-21	2	-73	-64	-94	-17	-31	-59	-101	33	-87	-36	-108	-27	-102	-72	-68	-3	-101	-16	-74	-70	-149	-77	246	-3695	-3176	-18716	7104	-11306	1038	-12137	-500	-8472	-1511	-11073	747	-8534	-2579	-9728	-24
1.398333	-28	40	85	-59	-113	-32	10	-16	-21	2	-73	-63	-99	-17	-34	-62	-105	33	-87	-35	-103	-23	-100	-73	-66	-1	-101	-12	-74	-72	-150	-79	368	-3752	-3073	-18335	21304	-11040	1257	-12029	-585	-8139	-1210	-10885	998	-8023	-2148	-9594	-297
1.399167	-27	40	87	-61	-115	-38	9	-15	-22	4	-74	-63	-113	-14	-30	-61	-100	34	-85	-34	-104	-23	-100	-72	-66	0	-100	-14	-75	-69	-148	-74	335	-3771	-2990	-17854	28275	-10751	1483	-11947	-619	-7779	-895	-10693	843	-7491	-1713	-9472	69
1.400000	-27	36	86	-59	-107	-36	15	-14	-17	6	-72	-61	-96	-16	-30	-61	-101	32	-88	-33	-104	-21	-100	-68	-64	-4	-100	-14	-75	-69	-146	-75	286	-3759	-2921	-17219	19309	-10436	1720	-11889	-672	-7388	-575	-10499	792	-6956	-1280	-9381	-60
1.400833	-24	44	88	-56	-110	-32	11	-15	-17	6	-70	-59	-96	-12	-29	-58	-96	35	-82	-31	-101	-22	-97	-68	-70	0	-100	-11	-68	-67	-144	-74	202	-3705	-2875	-16497	15707	-10092	1958	-11840	-707	-6980	-251	-10301	675	-6411	-852	-9302	-210
1.401667	-26	41	85	-58	-110	-34	10	-29	-16	4	-75	-45	-98	-15	-29	-61	-100	30	-88	-35	-101	-23	-98	-70	-64	-5	-98	-14	-67	-69	-147	-74	282	-3625	-2845	-15674	11264	-9727	2204	-11817	-751	-6546	79	-10103	682	-5863	-438	-9251	-121
1.402500	-26	40	88	-58	-108	-33	11	-15	-21	4	-73	-61	-94	-15	-30	-63	-95	36	-85	-32	-104	-23	-101	-70	-64	-3	-102	-14	-72	-68	-150	-75	304	-3503	-2809	-14773	5156	-9345	2453	-11808	-753	-6116	409	-9907	1318	-5320	-28	-9212	-117
1.403333	-28	39	81	-59	-112	-33	11	-13	-18	5	-74	-60	-95	-16	-30	-61	-101	35	-88	-32	-105	-23	-99	-68	-63	0	-117	-13	-74	-69	-147	-74	163	-3355	-2788	-13801	-1622	-8937	2709	-11807	-769	-5638	748	-9698	1856	-4782	366	-9193	-111
1.404167	-27	40	89	-47	-107	-35	12	-14	-19	1	-73	-65	-98	-17	-30	-61	-102	36	-83	-32	-104	-21	-99	-69	-66	-1	-101	-12	-72	-69	-146	-77	256	-3173	-2757	-12767	-6097	-8518	2967	-11816	-860	-5172	1084	-9516	1642	-4260	740	-9186	4
1.405000	-26	41	82	-55	-111	-36	12	-12	-16	5	-70	-60	-98	-16	-28	-59	-98	34	-84	-33	-104	-21	-101	-67	-63	0	-99	-13	-72	-68	-145	-72	420	-2977	-2725	-11698	-2614	-8084	3228	-11827	-870	-4698	1419	-9324	1162	-3753	1105	-9168	174
1.405833	-25	42	90	-57	-108	-32	12	-11	-17	5	-72	-62	-94	-15	-30	-59	-101	35	-83	-33	-105	-24	-101	-67	-63	0	-100	-12	-74	-69	-144	-74	165	-2759	-2669	-10596	-3006	-7637	3496	-11836	-886	-4258	1747	-9139	20	-3269	1451	-9209	30
1.406667	-24	40	88	-59	-109	-35	9	-13	-18	6	-73	-64	-97	-17	-28	-60	-100	32	-88	-36	-83	-22	-101	-69	-63	-1	-99	-12	-69	-72	-150	-75	391	-2529	-2600	-9478	-6895	-7182	3760	-11839	-926	-3773	2067	-8955	799	-2816	1780	-9233	-121
1.407500	-27	44	87	-63	-110	-35	11	-9	-23	2	-75	-65	-96	-6	-24	-60	-95	33	-87	-33	-105	-21	-100	-66	-64	-4	-101	-12	-73	-61	-144	-72	310	-2286	-2495	-8372	-5978	-6722	4031	-11829	-940	-3322	2369	-8778	1353	-2385	2100	-9260	239
1.408333	-24	41	87	-61	-109	-32	12	-16	-18	4	-73	-63	-96	-16	-31	-62	-103	29	-87	-36	-105	-27	-104	-67	-67	0	-100	-14	-78	-73	-147	-76	298	-2041	-2365	-7241	-5984	-6271	4292	-11806	-940	-2906	2674	-8607	1489	-1986	2409	-9284	8
1.409167	-30	40	67	-62	-112	-34	10	-17	-23	0	-75	-66	-101	-19	-31	-61	-108	30	-88	-34	-105	-24	-102	-70	-69	4	-103	-15	-78	-73	-152	-78	327	-1795	-2194	-6154	-10489	-5823	4554	-11765	-957	-2475	2960	-8443	537	-1614	2707	-9308	64
1.410000	-25	39	85	-61	-111	-34	9	-15	-18	4	-73	-64	-97	-17	-30	-59	-100	36	-91	-35	-107	-25	-101	-69	-61	-9	-101	-12	-74	-70	-147	-75	225	-1554	-1985	-5103	-14894	-5363	4813	-11699	-958	-2076	3227	-8277	423	-1269	2999	-9319	44
1.410833	-24	42	86	-58	-109	-30	10	-21	-18	6	-88	-62	-98	-17	-31	-60	-98	33	-87	-29	-104	-21	-100	-68	-62	-1	-99	-11	-75	-72	-147	-73	59	-1313	-1723	-4087	-12960	-4912	5070	-11609	-941	-1696	3478	-8120	-279	-959	3281	-9322	102
1.411667	-28	43	52	-62	-111	-36	12	-13	-19	7	-73	-64	-95	-14	-27	-59	-99	34	-86	-32	-112	-23	-102	-67	-63	-5	-95	-12	-73	-70	-146	-72	124	-1078	-1426	-3115	-8782	-4476	5315	-11501	-924	-1339	3709	-7990	-280	-670	3558	-9309	-128
1.412500	-25	42	87	-57	-111	-31	13	-13	-15	7	-69	-60	-98	-15	-29	-56	-98	35	-86	-33	-102	-19	-100	-67	-63	1	-99	-16	-74	-68	-146	-70	28	-853	-1078	-2200	-7645	-4048	5550	-11368	-906	-1006	3913	-7818	-294	-421	3827	-9280	219
1.413333	-21	43	88	-57	-107	-30	12	-10	-14	7	-70	-65	-91	-14	-26	-57	-98	33	-83	-25	-104	-22	-99	-68	-63	2	-98	-11	-72	-66	-145	-70	-40	-638	-671	-1345	-6141	-3639	5770	-11218	-900	-694	4103	-7674	-788	-190	4087	-9232	197
1.414167	-28	42	90	-59	-107	-31	15	-14	-17	6	-73	-64	-92	-14	-28	-60	-99	35	-86	-30	-102	-21	-101	-67	-68	0	-98	-11	-72	-72	-149	-70	-115	-442	-235	-559	-3994	-3245	5975	-11046	-897	-402	4269	-7532	-1095	11	4338	-9167	9
1.415000	-25	42	88	-60	-115	-38	11	-17	-18	4	-74	-67	-98	-15	-29	-62	-102	33	-87	-35	-98	-24	-104	-69	-64	-4	-102	-14	-75	-72	-149	-75	-32	-253	245	164	-2106	-2865	6159	-10868	-836	-132	4410	-7399	-1015	194	4577	-9080	81
1.415833	-28	35	84	-62	-112	-36	10	-19	-69	0	-77	-69	-102	-19	-32	-63	-102	30	-90	-34	-107	-22	-104	-70	-65	-1	-103	-14	-72	-68	-152	-75	-176	-75	775	825	-856	-2493	6377	-10668	-784	119	4535	-7263	-925	353	4801	-8969	29
1.416667	-26	40	84	-62	-114	-38	7	-16	-18	3	-74	-68	-99	-18	-31	-62	-101	28	-92	-36	-108	-22	-104	-70	-65	-4	-100	-15	-77	-73	-148	-77	-344	97	1341	1410	-160	-2143	6478	-10470	-821	354	4633	-7137	-1106	504	5008	-8840	42
1.417500	-26	40	85	-58	-113	-34	10	-16	-15	3	-73	-67	-98	-26	-29	-62	-101	32	-87	-34	-107	-22	-100	-69	-64	-4	-99	-14	-75	-69	-127	-76	-213	266	1946	1934	604	-1802	6609	-10261	-803	570	4715	-7008	-1135	622	5196	-8692	-19
[truncated: 10,298 more rows]
[truncated: 15 more columns]
