# Supplementary material for: Novel Methods for Surface EMG Analysis and Exploration Based on Multi-Modal Gaussian Mixture Models
Source: PLoS One. 2016 Jun 30;11(6):e0157239. doi: 10.1371/journal.pone.0157239 (PMC4928879; doi:10.1371/journal.pone.0157239)
Supplement: S1 File — (ZIP) [file pone.0157239.s001.zip › Haf_horses_trot_data/Haf_h06_t1_kin.trc]

PathFileType	4	(X/Y/Z)	D:\Users\zsoldosr\Desktop\HaflingerProjektEMGBiopsy\RawData\M2\Luxit1r.trc
DataRate	CameraRate	NumFrames	NumMarkers	Units	OrigDataRate	OrigDataStartFrame	OrigNumFrames
120.00	120.00	1200	7	mm	120.00	1	1200
Frame#	Time	Head			Withers			Sacrum			HFL			HFR			HHL			HHR
		X1	Y1	Z1	X2	Y2	Z2	X3	Y3	Z3	X4	Y4	Z4	X5	Y5	Z5	X6	Y6	Z6	X7	Y7	Z7
1	0.000	912.43091	-130.46651	1559.40295	-82.67094	7.74226	1340.58154	-946.97388	75.83007	1322.20496	693.89966	101.64276	1.37293	-281.34598	-155.94608	34.71252	-1326.07178	286.83505	5.33902	-560.91418	-53.01023	9.53242
2	0.008	913.24072	-130.19054	1558.25195	-80.60492	6.81945	1339.01160	-945.98444	75.28125	1322.36389	677.09540	105.53980	-2.46295	-272.50656	-166.49501	57.25417	-1342.40088	289.74219	8.78028	-554.78705	-61.48793	3.37124
3	0.017	914.17181	-129.92853	1556.92883	-78.67239	5.89239	1337.23804	-945.01038	74.62113	1322.29785	659.62231	108.37231	-5.39077	-260.05020	-176.86424	77.25287	-1358.04016	293.46783	13.47945	-551.73553	-70.90928	-0.95988
4	0.025	915.34991	-129.68973	1555.30725	-76.97942	4.96051	1335.13782	-944.07599	73.77750	1321.82776	640.60706	110.08093	-7.11530	-242.86555	-186.58183	92.70526	-1372.43762	298.32098	20.26397	-553.34473	-81.06860	-2.78810
5	0.033	916.89362	-129.48117	1553.32874	-75.58885	4.04003	1332.69348	-943.20642	72.74509	1320.83972	619.40533	111.32876	-7.91089	-222.02155	-195.11911	102.95856	-1384.71265	303.81146	28.53883	-559.68939	-90.53167	-2.86074
6	0.042	918.89331	-129.30859	1551.00073	-74.52113	3.16470	1329.95776	-942.41833	71.59196	1319.28064	596.19360	112.67038	-8.19868	-198.92146	-202.29945	108.98065	-1392.95117	309.10098	35.91076	-570.54205	-97.50606	-2.48531
7	0.050	921.39215	-129.17433	1548.38330	-73.77390	2.36680	1327.00281	-941.72705	70.43027	1317.15015	571.82684	114.24940	-8.31210	-174.38614	-208.36867	112.63879	-1394.54846	313.80505	39.60209	-586.11389	-100.91898	-2.49278
8	0.058	924.37823	-129.08095	1545.56665	-73.35184	1.66749	1323.88721	-941.15857	69.36157	1314.49878	547.16138	115.97351	-8.48352	-148.79297	-213.72775	115.63628	-1387.85461	318.09830	38.45145	-606.36646	-101.07510	-2.96198
9	0.067	927.78827	-129.02986	1542.64587	-73.28432	1.08246	1320.64929	-940.74823	68.43240	1311.41992	522.65759	117.73188	-8.82934	-122.35660	-218.65012	118.88258	-1373.55322	322.16473	33.54665	-630.07507	-99.32977	-3.60280
10	0.075	931.51807	-129.01384	1539.70874	-73.61930	0.61938	1317.32275	-940.52753	67.62440	1308.03394	498.45135	119.48515	-9.31561	-95.26871	-223.17519	122.48407	-1354.62756	325.83981	27.41843	-655.20074	-97.03645	-4.18981
11	0.083	935.43274	-129.02264	1536.84143	-74.40430	0.26755	1313.95703	-940.51068	66.88970	1304.47327	474.53577	121.26567	-9.80553	-67.75281	-227.14932	126.06363	-1335.03015	328.76083	22.71893	-680.14838	-94.90556	-4.65301
12	0.092	939.37646	-129.05072	1534.13696	-75.66666	-0.00466	1310.62463	-940.68927	66.20889	1300.86694	450.83398	123.12899	-10.18986	-40.02849	-230.36237	129.09973	-1317.24756	330.73035	20.82707	-704.39703	-93.12759	-4.93997
13	0.100	943.18433	-129.09177	1531.70044	-77.40050	-0.24403	1307.41907	-941.04034	65.61712	1297.31555	427.23441	125.07181	-10.48052	-12.21790	-232.65877	131.13913	-1300.34631	331.80035	21.01814	-728.13647	-91.65294	-4.98248
14	0.108	946.69604	-129.13416	1529.64868	-79.56622	-0.50570	1304.45068	-941.54340	65.18240	1293.86951	403.64536	127.03139	-10.77173	15.70804	-233.95767	131.85561	-1281.07336	332.03394	21.23843	-751.70319	-90.28667	-4.82932
15	0.117	949.76904	-129.16353	1528.10400	-82.09971	-0.84741	1301.82837	-942.19299	64.96848	1290.53271	380.02130	128.97166	-11.13125	43.89157	-234.27789	131.06108	-1257.21448	331.38165	20.15729	-775.33398	-88.78594	-4.68915
16	0.125	952.29022	-129.16473	1527.18066	-84.92248	-1.32001	1299.63513	-942.99536	65.00562	1287.28943	356.35391	130.89035	-11.54697	72.48315	-233.74771	128.76378	-1229.59875	329.70367	18.29250	-799.12488	-87.06133	-4.73986
17	0.133	954.18469	-129.12164	1526.96997	-87.94534	-1.94875	1297.91455	-943.94971	65.27850	1284.13306	332.65448	132.77930	-11.93572	101.55710	-232.56021	125.22945	-1201.13477	326.80853	17.02285	-823.05676	-85.21825	-4.96716
18	0.142	955.42035	-129.02440	1527.53137	-91.06339	-2.71767	1296.67712	-945.03040	65.74802	1281.08423	308.92618	134.63263	-12.17966	131.11404	-230.97128	120.96977	-1174.27466	322.54425	17.03201	-847.06866	-83.38853	-5.23723
19	0.150	956.00397	-128.87994	1528.88831	-94.15115	-3.57722	1295.92090	-946.18091	66.39348	1278.20496	285.12350	136.44870	-12.21080	161.13351	-229.29138	116.57863	-1149.36108	316.81989	17.96543	-871.12024	-81.61786	-5.43580
20	0.158	955.96777	-128.70592	1531.02844	-97.06680	-4.47006	1295.64600	-947.32629	67.22271	1275.60999	261.15710	138.24025	-12.07742	191.61581	-227.73817	112.43504	-1125.08777	309.61877	19.16511	-895.21417	-79.86741	-5.52300
21	0.167	955.35748	-128.51503	1533.90894	-99.66598	-5.35008	1295.85767	-948.39563	68.24290	1273.45544	236.96844	140.05951	-11.87720	222.58139	-226.28738	108.54086	-1100.04321	301.05521	20.32151	-919.39691	-78.05873	-5.52502
22	0.175	954.22504	-128.31595	1537.46313	-101.82378	-6.18123	1296.55945	-949.33813	69.43611	1271.90747	212.56952	141.95053	-11.65734	254.03745	-224.72804	104.64330	-1073.61328	291.33057	21.45247	-943.72607	-76.13232	-5.49404
23	0.183	952.62659	-128.12917	1541.60303	-103.46407	-6.93065	1297.74878	-950.12177	70.75406	1271.10571	188.00885	143.87648	-11.43415	285.95773	-222.82240	100.43405	-1045.84900	280.66934	22.60198	-968.20367	-74.11858	-5.44663
24	0.192	950.62830	-127.98737	1546.21948	-104.57383	-7.56821	1299.41284	-950.72321	72.12888	1271.13525	163.34802	145.74185	-11.24178	318.29153	-220.37929	95.67174	-1017.05176	269.32980	23.76473	-992.76343	-72.17705	-5.31809
25	0.200	948.31067	-127.91600	1551.18726	-105.18139	-8.06599	1301.53333	-951.12738	73.50478	1272.01392	138.63544	147.46019	-11.11804	350.95627	-217.26218	90.28070	-987.53418	257.62726	24.95022	-1017.36755	-70.43805	-5.03315
26	0.208	945.76678	-127.92383	1556.37573	-105.32584	-8.40486	1304.09204	-951.33478	74.86192	1273.70349	113.85797	149.00706	-11.06797	383.81082	-213.44974	84.43210	-957.49591	245.91742	26.15875	-1042.06116	-68.79844	-4.63905
27	0.217	943.09729	-128.01007	1561.66223	-105.04847	-8.58889	1307.06897	-951.36548	76.19940	1276.13306	88.95654	150.47147	-11.03656	416.69016	-209.12817	78.54163	-927.00732	234.50818	27.32641	-1066.89600	-67.02290	-4.28560
28	0.225	940.40649	-128.17084	1566.94385	-104.39436	-8.64559	1310.43372	-951.25214	77.50856	1279.21558	63.89166	152.00272	-10.94838	449.46194	-204.67683	73.18250	-895.99133	223.55356	28.37280	-1091.87415	-65.01691	-4.06400
29	0.233	937.79211	-128.39693	1572.13965	-103.41194	-8.60653	1314.14050	-951.02625	78.77097	1282.85706	38.67517	153.65645	-10.77628	481.93668	-200.54520	68.95096	-864.21045	213.08054	29.30045	-1116.94434	-62.94435	-3.89876
30	0.242	935.33484	-128.66722	1577.18323	-102.15585	-8.48238	1318.12817	-950.70544	79.96553	1286.96448	13.35223	155.35968	-10.54330	513.65771	-197.09248	66.24654	-831.51782	203.13394	30.18850	-1142.03442	-61.07803	-3.62412
31	0.250	933.09332	-128.94952	1582.01343	-100.69102	-8.25291	1322.32129	-950.28925	81.06998	1291.44824	-12.04730	157.03079	-10.30665	543.83960	-194.43707	64.94223	-798.14783	193.81384	31.11153	-1167.15845	-59.51675	-3.18790
32	0.258	931.10364	-129.20746	1586.57629	-99.08598	-7.88955	1326.62695	-949.76190	82.05853	1296.21802	-37.50720	158.66328	-10.12724	571.56946	-192.45160	64.18021	-764.67773	185.19189	32.07231	-1192.43030	-58.13014	-2.71515
33	0.267	929.37860	-129.40181	1590.82776	-97.39422	-7.38721	1330.93433	-949.10071	82.89803	1301.17297	-62.94763	160.32025	-9.98059	596.03601	-190.91122	62.68171	-731.80524	177.33301	32.93358	-1217.88867	-56.79185	-2.31995
34	0.275	927.91064	-129.48856	1594.72937	-95.64085	-6.76645	1335.12671	-948.28705	83.55356	1306.19495	-88.17572	162.10442	-9.68031	616.60840	-189.66328	59.51726	-700.08606	170.39734	33.45262	-1243.33203	-55.50073	-1.86545
35	0.283	926.68225	-129.42314	1598.24316	-93.82799	-6.05784	1339.09070	-947.31531	84.01116	1311.14685	-112.87018	164.07922	-8.90390	632.92639	-188.71861	54.65034	-669.71979	164.62193	33.44335	-1268.23511	-54.34564	-0.79010
36	0.292	925.67603	-129.17523	1601.33289	-91.95101	-5.30294	1342.71753	-946.20209	84.29408	1315.87830	-136.61499	166.21005	-7.34253	645.07080	-188.11819	48.71460	-640.63300	160.23395	32.84684	-1291.82593	-53.53006	1.80603
37	0.300	924.87561	-128.74287	1603.96082	-90.00954	-4.55629	1345.90112	-944.99780	84.44305	1320.24243	-159.03613	168.47214	-4.82180	653.57593	-187.72491	42.38573	-612.80786	157.41586	31.62851	-1313.42993	-53.25130	6.52749
38	0.308	924.26697	-128.15416	1606.08313	-88.00892	-3.85915	1348.54395	-943.78607	84.48599	1324.11926	-179.92200	171.01894	-1.18413	659.12317	-187.29761	36.11322	-586.52740	156.30914	29.64829	-1332.70801	-53.51921	13.13545
39	0.317	923.84259	-127.45837	1607.65442	-85.96059	-3.21786	1350.56763	-942.65601	84.44273	1327.42688	-199.15820	174.19351	4.00384	662.07202	-186.72852	30.28597	-562.38318	157.07133	26.67039	-1349.57202	-54.25371	20.92973
40	0.325	923.60187	-126.71077	1608.63708	-83.88942	-2.62958	1351.91321	-941.65833	84.35691	1330.11914	-216.33234	178.39117	11.67110	662.15247	-186.12241	25.26330	-541.09955	159.97330	22.55176	-1364.17725	-55.37287	29.50648
41	0.333	923.54382	-125.95495	1609.00378	-81.84042	-2.12106	1352.54041	-940.78217	84.31195	1332.18054	-230.05682	183.87950	23.02607	658.61975	-185.68610	21.08212	-523.36652	165.42741	17.42963	-1376.88782	-56.71062	38.89282
42	0.342	923.65881	-125.21378	1608.73401	-79.87246	-1.74231	1352.43213	-939.96460	84.41122	1333.62158	-237.84656	190.58337	38.55362	650.85547	-185.48860	17.34554	-509.84912	173.84657	11.70058	-1387.82007	-58.10210	48.89840
43	0.350	923.93030	-124.49626	1607.81787	-78.04288	-1.52875	1351.60303	-939.11804	84.74414	1334.46521	-237.51343	197.92404	56.86633	638.95996	-185.24652	13.66036	-501.27356	185.31476	5.85324	-1396.38208	-59.55776	58.34113
44	0.358	924.35095	-123.80911	1606.26538	-76.39385	-1.47956	1350.10413	-938.16278	85.36542	1334.73242	-228.97437	204.95369	74.90946	623.68127	-184.47684	10.15398	-498.36975	199.17111	0.36762	-1401.39124	-61.26262	65.27332
45	0.367	924.94238	-123.16228	1604.10425	-74.94380	-1.55204	1348.01477	-937.05780	86.28783	1334.43921	-214.19489	210.78027	89.69675	605.65918	-182.97989	7.35983	-501.58118	213.74667	-4.27800	-1401.60059	-63.52179	68.30775
46	0.375	925.75867	-122.57034	1601.37366	-73.68497	-1.66871	1345.42554	-935.81647	87.47775	1333.59802	-195.53857	214.92484	99.94031	585.04932	-181.02136	5.61085	-510.71954	226.65271	-7.63178	-1396.28967	-66.64475	67.52126
47	0.383	926.87146	-122.05277	1598.12329	-72.58932	-1.75151	1342.42126	-934.50092	88.85287	1332.21985	-174.63397	217.39697	106.26794	562.07788	-178.98599	4.75661	-525.11792	235.92136	-9.50676	-1385.62891	-70.69552	64.05001
48	0.392	928.34613	-121.63017	1594.41150	-71.63006	-1.76094	1339.07935	-933.19775	90.28849	1330.31995	-152.34570	218.54364	110.26034	537.50684	-177.04523	4.42331	-544.11798	241.25690	-10.24425	-1370.51685	-75.39107	59.19167
49	0.400	930.21942	-121.31445	1590.30518	-70.81380	-1.70167	1335.47986	-931.99310	91.64049	1327.92993	-129.11249	218.79538	113.36026	512.32568	-175.17284	4.27818	-566.72253	243.90703	-10.47277	-1352.10974	-80.27832	54.00836
50	0.408	932.48334	-121.10394	1585.87732	-70.19750	-1.58972	1331.71057	-930.95593	92.78487	1325.10168	-105.16437	218.47618	116.38499	487.25156	-173.30699	4.08066	-591.16687	245.37022	-10.61877	-1331.59424	-84.93036	49.54018
51	0.417	935.08136	-120.99436	1581.20166	-69.87835	-1.42085	1327.85828	-930.12683	93.65908	1321.90845	-80.58710	217.74435	119.56542	462.55984	-171.45566	3.72580	-615.86151	246.60332	-10.82847	-1310.21924	-88.98161	46.88133
52	0.425	937.91565	-120.98803	1576.34790	-69.96662	-1.17424	1323.99817	-929.51697	94.27666	1318.44592	-55.38861	216.62442	122.74325	438.21786	-169.68808	3.25682	-640.24225	248.02789	-11.12098	-1289.04980	-92.11609	46.46705
53	0.433	940.85767	-121.08173	1571.38843	-70.54977	-0.83162	1320.19006	-929.12018	94.69664	1314.82227	-29.57892	215.08536	125.57831	414.10709	-168.03105	2.75353	-664.39673	249.69363	-11.46162	-1268.30469	-94.16173	47.36076
54	0.442	943.76208	-121.25400	1566.41614	-71.65575	-0.38117	1316.48853	-928.92920	94.97259	1311.13391	-3.15326	213.04709	127.67891	390.15158	-166.42130	2.24897	-688.51385	251.47101	-11.80999	-1247.05664	-95.20576	47.92942
55	0.450	946.48218	-121.47926	1561.55969	-73.23041	0.19199	1312.96167	-928.94189	95.13206	1307.44836	23.93933	210.33948	128.62660	366.33023	-164.81750	1.76867	-712.66980	253.23972	-12.12789	-1223.94458	-95.52246	47.33813
56	0.458	948.88245	-121.74562	1556.97156	-75.14294	0.91225	1309.70483	-929.14856	95.19773	1303.80798	51.72723	206.82037	128.07550	342.64365	-163.27367	1.35686	-736.80573	254.96313	-12.36880	-1198.29456	-95.31113	45.96867
57	0.467	950.85254	-122.04679	1552.80078	-77.22092	1.80690	1306.82800	-929.51581	95.20225	1300.23914	80.17249	202.55408	125.95476	319.07364	-161.82185	1.03671	-760.82892	256.65536	-12.51893	-1170.54138	-94.48853	44.60241
58	0.475	952.31818	-122.37325	1549.17078	-79.29602	2.88178	1304.42358	-929.99121	95.16400	1296.75818	109.24304	197.78156	122.53144	295.55716	-160.37274	0.80361	-784.71429	258.32391	-12.62444	-1141.74988	-92.74434	43.69836
59	0.483	953.24585	-122.72080	1546.17212	-81.23470	4.09543	1302.55090	-930.52600	95.05534	1293.38440	138.98718	192.75839	118.28664	271.98697	-158.79767	0.65938	-808.53046	259.96716	-12.73592	-1112.91528	-89.79845	43.33738
60	0.492	953.64038	-123.09476	1543.86279	-82.94156	5.35538	1301.24670	-931.09314	94.80389	1290.16077	169.52533	187.65933	113.71925	248.25711	-157.07489	0.61990	-832.39844	261.60840	-12.84735	-1084.58936	-85.60625	43.47160
61	0.500	953.53857	-123.50362	1542.26758	-84.34647	6.53598	1300.53540	-931.68152	94.32821	1287.17151	200.95148	182.53574	109.09682	224.32886	-155.30527	0.66982	-856.41614	263.29382	-12.91485	-1056.83435	-80.34760	44.05497
62	0.508	952.99719	-123.94787	1541.37610	-85.39793	7.51447	1300.42432	-932.27374	93.58304	1284.54297	233.22702	177.27910	104.31344	200.23724	-153.58386	0.74304	-880.58582	265.04446	-12.91275	-1029.35156	-74.27310	44.96569
63	0.517	952.07953	-124.40971	1541.14514	-86.06738	8.21532	1300.89453	-932.83282	92.58781	1282.41870	266.20975	171.63098	99.05113	176.03036	-151.91920	0.79803	-904.83459	266.82047	-12.84495	-1001.72583	-67.61156	45.95675
64	0.525	950.85114	-124.85620	1541.51270	-86.34783	8.62733	1301.90234	-933.30573	91.42274	1280.92505	299.77615	165.27959	93.09539	151.71768	-150.25641	0.85340	-929.14221	268.56152	-12.72006	-973.63232	-60.61628	46.77199
65	0.533	949.38458	-125.25533	1542.41003	-86.24213	8.78077	1303.39453	-933.63971	90.19274	1280.14758	333.84000	158.02942	86.50991	127.27844	-148.52341	0.92179	-953.58679	270.26505	-12.54585	-944.87195	-53.60107	47.25848
66	0.542	947.75934	-125.58968	1543.76184	-85.75690	8.71077	1305.32544	-933.80066	88.98061	1280.11975	368.26495	149.92099	79.60564	102.70236	-146.69583	0.98735	-978.23291	271.98181	-12.31967	-915.32629	-46.86840	47.36331
67	0.550	946.05811	-125.85590	1545.47876	-84.90771	8.43919	1307.65979	-933.78131	87.81649	1280.81995	402.83112	141.15150	72.77714	78.00058	-144.83215	1.05333	-1003.05884	273.74960	-11.99778	-884.93323	-40.65636	47.11029
68	0.558	944.36548	-126.06423	1547.46155	-83.72581	7.97948	1310.36377	-933.59119	86.68275	1282.18237	437.28793	131.88765	66.30746	53.18161	-143.00638	1.16112	-1028.01306	275.56180	-11.53525	-853.68433	-35.15387	46.60317
69	0.567	942.76727	-126.24846	1549.61450	-82.26081	7.34374	1313.39551	-933.24042	85.55112	1284.11938	471.44739	122.23508	60.32224	28.21921	-141.22298	1.34969	-1053.07117	277.34024	-11.00690	-821.66919	-30.48764	46.00306
70	0.575	941.34631	-126.46306	1551.85449	-80.57706	6.54577	1316.70386	-932.73254	84.40822	1286.54346	505.24585	112.41305	54.93753	3.05942	-139.43895	1.60658	-1078.22522	278.94421	-10.62260	-789.12769	-26.70454	45.47896
71	0.583	940.17377	-126.75896	1554.11304	-78.74042	5.60199	1320.23279	-932.06708	83.24812	1289.37744	538.68945	102.88700	50.40259	-22.29855	-137.65335	1.86844	-1103.44812	280.34961	-10.52901	-756.41870	-23.80030	45.15577
72	0.592	939.30347	-127.15833	1556.33374	-76.80461	4.52946	1323.92212	-931.24548	82.06336	1292.55042	571.69250	94.26903	47.01625	-47.76488	-135.91914	2.07068	-1128.72180	281.80078	-10.62417	-723.95026	-21.74179	45.04360
73	0.600	938.77319	-127.64835	1558.46460	-74.81087	3.34700	1327.70093	-930.27264	80.85174	1295.98743	603.86768	87.10938	44.81471	-73.20811	-134.28717	2.21802	-1154.13123	283.57492	-10.65433	-692.14691	-20.47946	44.97466
74	0.608	938.60541	-128.20061	1560.44983	-72.79315	2.07561	1331.48145	-929.15570	79.62682	1299.59766	634.40912	81.68185	43.30254	-98.41809	-132.81371	2.43649	-1179.72937	285.69730	-10.40813	-661.46045	-20.00356	44.62389
75	0.617	938.80194	-128.79929	1562.22595	-70.77205	0.73183	1335.16272	-927.90796	78.42115	1303.26160	662.24280	77.79972	41.57892	-122.99388	-131.59036	2.94539	-1205.19556	288.07028	-9.68483	-632.37158	-20.41766	43.61245
76	0.625	939.34186	-129.44995	1563.72559	-68.74417	-0.67818	1338.63464	-926.55957	77.28058	1306.82446	686.37396	74.96157	38.90729	-146.41975	-130.71893	3.94492	-1229.82983	290.65433	-8.18276	-605.33374	-21.92775	41.60026
77	0.633	940.18604	-130.16595	1564.88940	-66.68635	-2.15818	1341.77759	-925.16052	76.24780	1310.10608	706.22980	72.77605	35.21038	-168.36775	-130.29303	5.52797	-1252.96008	293.40140	-5.66860	-580.73499	-24.75520	38.32829
78	0.642	941.28839	-130.95528	1565.67810	-64.57361	-3.71162	1344.46765	-923.77081	75.33716	1312.93555	721.76556	71.10733	30.96939	-188.91672	-130.43887	7.79460	-1274.25317	296.21548	-2.32324	-558.90906	-29.10638	33.66779
79	0.650	942.60999	-131.81732	1566.07507	-62.39272	-5.32795	1346.58899	-922.44696	74.52226	1315.19226	733.15350	69.90018	26.72150	-208.31773	-131.46620	11.24810	-1293.68347	299.12909	1.37413	-540.14899	-35.21511	27.70248
80	0.658	944.12335	-132.73387	1566.07727	-60.14486	-6.97719	1348.04333	-921.22626	73.74485	1316.82556	740.23511	69.17772	22.67202	-226.07184	-134.04877	17.22107	-1311.41504	302.53812	5.38999	-524.78400	-43.36647	20.80466
81	0.667	945.80212	-133.65938	1565.68420	-57.84471	-8.61574	1348.75256	-920.10962	72.93210	1317.84509	742.26624	69.23499	18.55025	-239.91057	-139.09383	27.59572	-1327.79224	307.14459	10.66226	-513.27832	-53.81911	13.62519
82	0.675	947.61505	-134.53738	1564.90002	-55.52242	-10.19791	1348.66028	-919.05988	72.01635	1318.29126	738.38141	70.52503	13.70453	-246.38026	-147.12122	43.25111	-1343.16956	313.43988	18.48781	-506.14600	-66.56345	6.97678
83	0.683	949.53717	-135.32457	1563.73755	-53.22554	-11.68083	1347.74023	-918.01807	70.95550	1318.20911	728.54846	73.11720	7.74414	-243.32730	-157.57515	62.42358	-1357.27393	321.08722	28.87963	-503.65662	-81.03365	1.73641
84	0.692	951.56372	-135.99916	1562.21399	-51.01418	-13.02670	1346.01001	-916.92377	69.74183	1317.63586	714.05847	76.33437	1.40658	-231.59941	-168.89494	81.23784	-1368.52014	328.97620	39.59202	-505.51270	-95.99584	-1.38897
85	0.700	953.71204	-136.56456	1560.34180	-48.94928	-14.21268	1343.53992	-915.73090	68.38744	1316.60193	696.76813	79.18841	-3.74571	-214.02640	-179.49506	96.29105	-1374.34131	336.12378	47.42476	-510.88898	-109.70642	-2.47886
86	0.708	956.01508	-137.04535	1558.12964	-47.07795	-15.23585	1340.44775	-914.42157	66.90117	1315.13831	677.72150	81.23158	-6.80026	-193.28372	-188.62811	106.57773	-1372.73352	342.38376	50.53294	-519.28986	-120.38617	-2.57418
87	0.717	958.51453	-137.47539	1555.59131	-45.41923	-16.10289	1336.88245	-913.01276	65.29250	1313.28027	656.83459	82.76653	-8.11954	-170.87833	-196.38208	113.23096	-1363.56506	348.06326	49.21745	-531.41284	-126.92407	-2.71433
88	0.725	961.24878	-137.89319	1552.75317	-43.96858	-16.82328	1333.00232	-911.54657	63.59587	1311.06653	633.95837	84.26693	-8.56072	-147.38947	-203.23755	118.09692	-1348.40393	353.10654	45.00827	-548.37799	-129.38632	-3.11619
89	0.733	964.23071	-138.33946	1549.65942	-42.73164	-17.41504	1328.95752	-910.07294	61.87517	1308.54187	609.66895	85.90031	-8.73375	-122.99127	-209.68538	122.59067	-1329.30396	357.14157	39.50489	-570.02106	-128.89307	-3.54766
90	0.742	967.42816	-138.84406	1546.37537	-41.75308	-17.90200	1324.87244	-908.63763	60.20342	1305.76624	584.89264	87.61256	-8.92182	-97.75626	-215.97530	127.31104	-1307.84619	360.06812	33.81264	-594.56085	-126.93201	-3.92267
91	0.750	970.77167	-139.40974	1542.98755	-41.11471	-18.30161	1320.83276	-907.28217	58.63583	1302.82092	560.26685	89.36172	-9.21531	-71.76682	-222.06967	132.19734	-1285.06689	361.98853	28.61417	-619.87451	-124.64211	-4.28368
92	0.758	974.18750	-140.01645	1539.59937	-40.91621	-18.62372	1316.88782	-906.05066	57.19562	1299.80225	536.01178	91.14345	-9.59774	-45.13809	-227.78539	136.84453	-1261.80176	362.82355	24.53259	-644.74622	-122.51158	-4.61786
93	0.767	977.62939	-140.63576	1536.32507	-41.24403	-18.87175	1313.07349	-904.99481	55.89300	1296.80151	512.11340	92.94792	-10.01119	-18.00180	-232.93234	140.75955	-1238.76099	362.41928	22.17075	-668.98987	-120.54312	-4.89302
94	0.775	981.07397	-141.22609	1533.28833	-42.13185	-19.04220	1309.44348	-904.17151	54.75809	1293.88354	488.46704	94.77721	-10.41384	9.53632	-237.36652	143.51776	-1216.23303	360.79514	21.63197	-692.83490	-118.61913	-5.11952
95	0.783	984.46765	-141.73216	1530.61523	-43.54082	-19.14378	1306.08289	-903.63110	53.84238	1291.07996	464.95093	96.63618	-10.79318	37.43243	-240.99284	144.79439	-1193.88477	358.07446	22.21794	-716.48761	-116.70490	-5.32870
96	0.792	987.67871	-142.12288	1528.41248	-45.38162	-19.22041	1303.09229	-903.40527	53.18623	1288.39380	441.49554	98.49677	-11.14409	65.69855	-243.76270	144.36699	-1171.02698	354.32422	22.90375	-740.06311	-114.82407	-5.55148
97	0.800	990.54199	-142.43729	1526.76245	-47.55862	-19.34628	1300.55469	-903.49896	52.79611	1285.81177	418.08435	100.31777	-11.46020	94.37097	-245.71356	142.23282	-1147.07690	349.52026	23.09509	-763.62524	-113.01501	-5.79175
98	0.808	992.94989	-142.76401	1525.74731	-49.99210	-19.60341	1298.51599	-903.88489	52.66013	1283.32178	394.69162	102.08284	-11.75381	123.49033	-247.01312	138.71223	-1121.85388	343.57147	22.82781	-787.20331	-111.32014	-6.01244
99	0.817	994.84998	-143.14172	1525.45190	-52.60194	-20.05505	1296.99194	-904.50568	52.77862	1280.93713	371.28693	103.78386	-12.06110	153.11694	-247.93930	134.35455	-1095.62915	336.38345	22.41408	-810.80078	-109.74017	-6.17612
100	0.825	996.18982	-143.50671	1525.93652	-55.27748	-20.71768	1295.99585	-905.28247	53.16595	1278.72278	347.87015	105.41208	-12.38434	183.33517	-248.76932	129.70514	-1068.94434	327.88644	22.09925	-834.42853	-108.21362	-6.28378
101	0.833	996.92340	-143.76607	1527.21875	-57.86864	-21.55000	1295.55737	-906.12152	53.82149	1276.80981	324.42825	106.99155	-12.63569	214.17740	-249.60938	125.07475	-1042.30530	318.03241	21.99126	-858.12524	-106.66963	-6.35184
102	0.842	997.04431	-143.88084	1529.27222	-60.21027	-22.46901	1295.71753	-906.91962	54.71386	1275.37842	300.89395	108.57784	-12.70109	245.55826	-250.31516	120.45395	-1015.93115	306.90070	22.14586	-881.92639	-105.08716	-6.35749
103	0.850	996.59180	-143.87225	1532.02454	-62.16023	-23.38345	1296.50452	-907.58081	55.79204	1274.60547	277.17639	110.24135	-12.55351	277.32956	-250.59879	115.62791	-989.68530	294.73883	22.60465	-905.82446	-103.49954	-6.23666
104	0.858	995.64038	-143.79349	1535.36597	-63.62463	-24.22744	1297.92212	-908.04358	56.99624	1274.60779	253.20432	112.04278	-12.26145	309.36978	-250.20738	110.35141	-963.21539	281.78754	23.31726	-929.78674	-101.94020	-5.95462
105	0.867	994.28418	-143.69951	1539.17664	-64.55761	-24.97306	1299.95447	-908.29309	58.26552	1275.41980	228.96954	113.96297	-11.92524	341.59927	-248.99629	104.46684	-936.20142	268.21259	24.10416	-953.82800	-100.35878	-5.57786
106	0.875	992.62701	-143.61835	1543.35083	-64.94425	-25.62046	1302.57214	-908.35022	59.55348	1277.00659	204.53024	115.89688	-11.61974	373.92056	-246.90118	97.97942	-908.51855	254.25238	24.78477	-978.02832	-98.63767	-5.23385
107	0.883	990.77661	-143.53423	1547.80579	-64.78992	-26.17737	1305.73035	-908.25513	60.84454	1279.29419	179.94061	117.73619	-11.37171	406.17160	-243.95349	91.06473	-880.22717	240.23218	25.31350	-1002.42267	-96.78745	-4.94832
108	0.892	988.83557	-143.39941	1552.47681	-64.12395	-26.63752	1309.36951	-908.05530	62.15353	1282.19763	155.20575	119.42979	-11.18503	438.17661	-240.29883	83.98988	-851.48010	226.42467	25.74810	-1026.95789	-94.96027	-4.62559
109	0.900	986.89490	-143.17735	1557.30505	-63.00433	-26.97866	1313.41821	-907.79779	63.50424	1285.63354	130.30878	121.00893	-11.03907	469.84470	-236.15190	77.07820	-822.42328	213.01836	26.15138	-1051.62671	-93.17860	-4.23642
110	0.908	985.02887	-142.87512	1562.22522	-61.51490	-27.18153	1317.80139	-907.51965	64.90070	1289.52148	105.25720	122.56793	-10.87382	501.17429	-231.81905	70.79424	-793.12750	200.15623	26.56525	-1076.47583	-91.39154	-3.83268
111	0.917	983.28857	-142.52625	1567.16638	-59.75706	-27.23936	1322.44983	-907.23700	66.31300	1293.78430	80.08191	124.18897	-10.64868	532.12268	-227.75064	65.76457	-763.62457	187.93961	27.01641	-1101.46045	-89.74809	-3.39822
112	0.925	981.70526	-142.15710	1572.05884	-57.83652	-27.15165	1327.29736	-906.93604	67.68492	1298.34851	54.79755	125.88679	-10.38875	562.43494	-224.44901	62.50513	-734.00665	176.45357	27.51660	-1126.50854	-88.40853	-2.90152
113	0.933	980.30048	-141.78313	1576.83374	-55.84352	-26.91722	1332.26709	-906.57880	68.94865	1303.13586	29.41052	127.63794	-10.14239	591.49951	-222.22604	60.90714	-704.45526	165.81161	28.07115	-1151.68652	-87.22073	-2.42707
114	0.942	979.08887	-141.41844	1581.41638	-53.83627	-26.53328	1337.26184	-906.12231	70.03651	1308.05457	4.00122	129.45154	-9.91450	618.33301	-220.97948	59.95037	-675.22058	156.15735	28.64573	-1177.05981	-85.89346	-2.04033
115	0.950	978.06366	-141.07362	1585.72888	-51.84056	-26.00164	1342.16479	-905.53931	70.89185	1312.99377	-21.19293	131.37656	-9.60726	641.79919	-220.30341	58.16715	-646.62183	147.63681	29.10178	-1202.31836	-84.44551	-1.42109
116	0.958	977.18524	-140.75276	1589.70129	-49.86031	-25.33104	1346.84204	-904.83392	71.47650	1317.82068	-45.79456	133.44469	-8.99241	660.95105	-219.87563	54.60847	-619.00610	140.37395	29.19069	-1226.67310	-83.29695	0.29028
117	0.967	976.39355	-140.45872	1593.27991	-47.89268	-24.53338	1351.14709	-904.05298	71.77512	1322.38721	-69.44171	135.66231	-7.77608	675.31482	-219.62682	49.36929	-592.65784	134.48541	28.60974	-1249.26392	-82.80443	3.97845
118	0.975	975.63733	-140.18980	1596.42249	-45.94691	-23.63019	1354.93921	-903.27850	71.80540	1326.55078	-91.99408	138.09863	-5.66935	685.03723	-219.59352	43.24125	-567.76563	130.15657	27.10766	-1269.61597	-82.87845	9.77600
119	0.983	974.89948	-139.92972	1599.09265	-44.05156	-22.66628	1358.10034	-902.59448	71.63137	1330.19385	-113.59320	140.97144	-2.27960	690.80774	-219.72307	37.02557	-544.50208	127.66313	24.60019	-1287.57056	-83.31133	17.05033
120	0.992	974.20258	-139.65234	1601.26038	-42.24572	-21.70785	1360.53845	-902.04895	71.36697	1333.23596	-134.35925	144.67371	3.13362	693.48926	-219.81967	31.20640	-523.12482	127.26924	21.18553	-1303.03271	-84.21901	25.16811
121	1.000	973.58527	-139.33414	1602.89917	-40.57133	-20.82410	1362.18420	-901.63678	71.15973	1335.64087	-153.62683	149.72452	11.73410	693.60132	-219.69440	26.05201	-503.97729	129.16817	17.09116	-1316.06348	-85.85498	34.05145
122	1.008	973.06970	-138.96642	1603.97632	-39.06775	-20.06750	1362.99670	-901.30676	71.15190	1337.41711	-169.24451	156.49976	24.67391	691.05554	-219.31960	21.66014	-487.43500	133.56004	12.63022	-1326.88257	-88.23700	43.84698
123	1.017	972.65790	-138.56880	1604.45569	-37.75802	-19.46144	1362.96997	-900.98218	71.43705	1338.60144	-178.16803	164.82855	42.08572	685.34106	-218.79646	17.82053	-473.93445	140.71246	8.12026	-1335.38501	-91.15204	53.88148
124	1.025	972.35004	-138.18347	1604.31494	-36.63924	-19.00203	1362.13403	-900.59058	72.04367	1339.23462	-178.49573	173.86218	62.21402	676.01587	-218.22554	14.19444	-464.05322	150.83278	3.79392	-1340.69385	-94.45145	62.20728
125	1.033	972.15710	-137.84972	1603.55396	-35.69000	-18.67390	1360.55273	-900.08673	72.95521	1339.34656	-170.85077	182.40187	81.84959	663.11487	-217.59409	10.81288	-458.47607	163.73596	-0.19688	-1341.37231	-98.27159	66.77045
126	1.042	972.10535	-137.58339	1602.18726	-34.88165	-18.46382	1358.32104	-899.45520	74.13703	1338.95264	-157.56580	189.46579	98.08929	647.01868	-216.78830	8.11397	-457.77185	178.47517	-3.70423	-1336.27393	-102.89326	66.97594
127	1.050	972.23712	-137.37482	1600.23340	-34.18122	-18.36248	1355.55164	-898.70734	75.53948	1338.05298	-140.94751	194.67694	109.84111	628.04248	-215.69328	6.38859	-462.04626	193.20872	-6.52546	-1325.34375	-108.41582	63.86403
128	1.058	972.60681	-137.20297	1597.70947	-33.55731	-18.35803	1352.35632	-897.88654	77.08202	1336.63306	-122.43292	198.22313	117.84457	606.46448	-214.23016	5.47770	-470.91815	205.64731	-8.46844	-1309.66931	-114.65028	59.13567
129	1.067	973.27045	-137.04666	1594.63013	-32.99865	-18.42745	1348.83765	-897.06769	78.64750	1334.67725	-102.72986	200.56421	123.65108	582.85559	-212.41196	5.03120	-484.19312	214.20474	-9.58882	-1290.95020	-121.24266	54.35448
130	1.075	974.27704	-136.88495	1591.01636	-32.53865	-18.53749	1345.09375	-896.33734	80.10769	1332.19592	-82.17242	202.16412	128.63774	558.10193	-210.38033	4.76265	-502.12421	218.97629	-10.26258	-1271.08252	-127.74614	50.80506
131	1.083	975.66406	-136.70256	1586.91333	-32.26837	-18.65527	1341.22241	-895.77289	81.36209	1329.24365	-60.90143	203.32877	133.57034	533.05310	-208.30901	4.47634	-524.27179	221.36902	-10.81456	-1251.95923	-133.58640	49.33112
132	1.092	977.44867	-136.49614	1582.40063	-32.31882	-18.75168	1337.31177	-895.43463	82.35693	1325.91199	-38.94220	204.17674	138.65108	508.21445	-206.31104	4.09933	-548.84918	222.85272	-11.25689	-1234.79517	-138.19620	49.68684
133	1.100	979.59558	-136.26903	1577.58813	-32.81911	-18.79453	1333.42065	-895.36304	83.08624	1322.30640	-16.28076	204.71143	143.73537	483.75168	-204.42081	3.69019	-573.93481	224.23967	-11.53132	-1218.91443	-141.42747	50.45423
134	1.108	981.97498	-136.02344	1572.60132	-33.86500	-18.74129	1329.57263	-895.57599	83.58521	1318.53003	7.08801	204.84909	148.46364	459.63882	-202.63498	3.32081	-598.63092	225.77119	-11.71154	-1201.64587	-143.73679	50.22054
135	1.117	984.37445	-135.75511	1567.58044	-35.50604	-18.53859	1325.77942	-896.06842	83.91570	1314.67688	31.14545	204.40742	152.33614	435.77286	-200.96600	2.98276	-622.88190	227.43405	-11.90390	-1180.34326	-145.69504	48.66146
136	1.125	986.57349	-135.44736	1562.68689	-37.72199	-18.13036	1322.07678	-896.80933	84.14989	1310.82996	55.85400	203.17422	154.83008	412.05545	-199.42142	2.62793	-646.86493	229.13982	-12.15947	-1154.59668	-147.33887	46.43991
137	1.133	988.39899	-135.07745	1558.09509	-40.39439	-17.46349	1318.55115	-897.73450	84.34681	1307.06458	81.14789	201.01489	155.54877	388.43063	-197.97105	2.23665	-670.69922	230.78329	-12.46193	-1126.34277	-148.12183	44.46294
138	1.142	989.73114	-134.64302	1553.96997	-43.32142	-16.48848	1315.33398	-898.74976	84.52259	1303.44690	106.91522	197.96957	154.39462	364.87576	-196.55634	1.81186	-694.43298	232.32524	-12.71905	-1098.18750	-147.37018	43.30317
139	1.150	990.49542	-134.17868	1550.45166	-46.28216	-15.17694	1312.55945	-899.76166	84.63554	1300.02271	133.07837	194.30185	151.66678	341.37747	-195.10391	1.36801	-718.10254	233.84265	-12.83824	-1071.72070	-144.72108	43.08339
140	1.158	990.65900	-133.73494	1547.63989	-49.10189	-13.56347	1310.31958	-900.72095	84.58831	1296.81287	159.71490	190.37082	147.91664	317.92520	-193.58447	0.98797	-741.75800	235.42288	-12.85474	-1047.01099	-140.27173	43.67879
141	1.167	990.22662	-133.33804	1545.58118	-51.67648	-11.77223	1308.65759	-901.64276	84.24592	1293.82532	186.99771	186.40082	143.63815	294.49789	-192.03909	0.80747	-765.45404	237.06197	-12.90783	-1023.27289	-134.41116	44.89058
142	1.175	989.23364	-132.97322	1544.26892	-53.95309	-9.98633	1307.58960	-902.57782	83.48560	1291.08191	215.00754	182.36307	139.03822	271.01724	-190.46484	0.85879	-789.22015	238.73395	-13.05287	-999.79968	-127.52064	46.45802
143	1.183	987.73962	-132.60353	1543.65173	-55.90242	-8.38429	1307.11438	-903.56268	82.25893	1288.64575	243.67578	178.03844	134.00549	247.37460	-188.78151	1.01261	-813.05621	240.44498	-13.18347	-976.35168	-119.81039	48.05898
144	1.192	985.82556	-132.18822	1543.63879	-57.51202	-7.09143	1307.20886	-904.59589	80.61926	1286.63049	272.89825	173.19482	128.27121	223.52603	-186.98804	1.13233	-836.96912	242.16122	-13.18391	-952.93359	-111.37285	49.38952
145	1.200	983.58374	-131.67606	1544.10754	-58.78884	-6.15492	1307.83447	-905.64996	78.70294	1285.17468	302.63269	167.70474	121.67007	199.50253	-185.19904	1.21414	-860.98242	243.80367	-13.07667	-929.44086	-102.34719	50.26299
146	1.208	981.10260	-131.00235	1544.91772	-59.74954	-5.55105	1308.95740	-906.69275	76.68566	1284.39929	332.87122	161.50545	114.28856	175.35046	-183.46806	1.32663	-885.11133	245.35941	-12.95933	-905.56158	-93.01519	50.65833
147	1.217	978.46631	-130.10597	1545.93164	-60.40450	-5.22420	1310.56250	-907.69611	74.72841	1284.37268	363.57364	154.51999	106.40073	151.08478	-181.71861	1.46677	-909.36145	246.92458	-12.84723	-880.92407	-83.73695	50.67235
148	1.225	975.76721	-128.95374	1547.03662	-60.75393	-5.11984	1312.64075	-908.63672	72.92732	1285.09644	394.62012	146.69138	98.34465	126.68051	-179.89850	1.56086	-933.74646	248.60945	-12.65331	-855.29736	-74.83681	50.41814
149	1.233	973.10992	-127.57843	1548.14795	-60.79710	-5.19284	1315.16895	-909.49194	71.29856	1286.51819	425.75854	138.09433	90.43577	102.11508	-178.07507	1.60098	-958.29578	250.45471	-12.29992	-828.69836	-66.53008	49.97416
150	1.242	970.59937	-126.10597	1549.19556	-60.54351	-5.40539	1318.10400	-910.23468	69.80794	1288.55798	456.65619	128.94507	82.86292	77.40289	-176.31253	1.67384	-983.03589	252.43188	-11.79658	-801.35681	-58.90590	49.41125
151	1.250	968.32733	-124.70491	1550.11047	-60.02316	-5.73117	1321.39380	-910.83765	68.41190	1291.13135	487.08630	119.48026	75.63426	52.56653	-174.56729	1.83434	-1007.94629	254.46397	-11.23376	-773.60541	-51.98934	48.82047
152	1.258	966.36096	-123.48849	1550.81360	-59.28940	-6.16382	1324.98828	-911.28571	67.08158	1294.15796	517.04230	109.86716	68.70150	27.59131	-172.77650	2.05204	-1032.94128	256.47092	-10.73235	-745.78363	-45.81121	48.28576
153	1.267	964.73749	-122.48076	1551.21204	-58.40605	-6.71558	1328.83508	-911.58148	65.81081	1297.56018	546.67126	100.25203	62.17968	2.44043	-170.95865	2.27532	-1057.94739	258.40222	-10.39017	-718.17297	-40.43062	47.84183
154	1.275	963.47192	-121.65278	1551.20996	-57.43028	-7.41100	1332.87329	-911.73865	64.61523	1301.25769	576.08008	90.93932	56.42044	-22.84988	-169.18126	2.47945	-1083.00513	260.21564	-10.24106	-690.97241	-35.93279	47.44345
155	1.283	962.57275	-120.96370	1550.72205	-56.40599	-8.27947	1337.03125	-911.77222	63.52786	1305.15979	605.03015	82.49598	51.75530	-48.07320	-167.50871	2.69637	-1108.21753	261.92572	-10.21352	-664.34229	-32.40489	46.93729
156	1.292	962.04895	-120.38524	1549.67700	-55.36008	-9.33789	1341.22009	-911.68878	62.59516	1309.15527	632.65179	75.49864	48.03988	-72.85831	-166.03363	3.04885	-1133.54797	263.68060	-10.12148	-638.51654	-29.93594	46.06610
157	1.300	961.90063	-119.90376	1548.01392	-54.29579	-10.58031	1345.32312	-911.48346	61.86465	1313.09949	657.52350	70.12782	44.50583	-96.76105	-164.89305	3.73453	-1158.67004	265.69525	-9.66948	-613.93921	-28.62660	44.49660
158	1.308	962.11237	-119.50895	1545.68567	-53.19601	-11.98701	1349.20007	-911.15424	61.35466	1316.82031	678.20337	66.16016	40.24347	-119.39595	-164.19765	4.92651	-1183.04089	268.11081	-8.45632	-591.27740	-28.57016	41.84890
159	1.317	962.65991	-119.18753	1542.67078	-52.04083	-13.52984	1352.70569	-910.72565	61.03000	1320.14636	693.84277	63.34269	34.90039	-140.61124	-164.03137	6.73773	-1206.17395	270.86475	-6.17166	-571.18152	-29.88492	37.80425
160	1.325	963.51428	-118.92151	1538.97852	-50.82215	-15.16528	1355.70081	-910.25049	60.81244	1322.93909	704.42303	61.60153	28.85908	-160.57373	-164.59167	9.45654	-1227.85071	273.69211	-2.93859	-553.97449	-32.77349	32.30253
161	1.333	964.63586	-118.68785	1534.64587	-49.54725	-16.83780	1358.05664	-909.78583	60.61174	1325.11182	710.39331	60.96732	22.77891	-179.42569	-166.29137	13.95430	-1248.02087	276.41422	0.72415	-539.61633	-37.52911	25.68075
162	1.342	965.97437	-118.45708	1529.73743	-48.23571	-18.49389	1359.66394	-909.36884	60.34695	1326.64221	711.98737	61.52946	17.05821	-196.31087	-169.74132	21.86941	-1266.61133	279.24054	4.48137	-527.96350	-44.49200	18.62024
163	1.350	967.47882	-118.19562	1524.34875	-46.91395	-20.08375	1360.44348	-909.00745	59.95090	1327.56580	708.90204	63.41695	11.64580	-208.63962	-175.56221	34.91927	-1283.61255	282.74561	8.76579	-519.04736	-53.90305	11.90214
164	1.358	969.10620	-117.87816	1518.60229	-45.61527	-21.55550	1360.35217	-908.68848	59.36578	1327.94434	700.74005	66.55119	6.28440	-213.23515	-183.87868	53.15991	-1299.18945	287.50549	14.70760	-513.17120	-65.68756	6.14355
165	1.367	970.82568	-117.49638	1512.64026	-44.38471	-22.86044	1359.39221	-908.39673	58.54746	1327.83423	687.85065	70.31903	1.05970	-208.84216	-193.90585	73.89145	-1313.30603	293.49658	23.01425	-510.75616	-79.33672	1.76042
166	1.375	972.62408	-117.06239	1506.61792	-43.27447	-23.96847	1357.62134	-908.12592	57.48682	1327.27173	671.55579	73.75940	-3.36108	-197.05936	-204.29144	93.05389	-1324.95239	299.86050	32.48540	-511.96094	-93.91699	-0.93835
167	1.383	974.51050	-116.61141	1500.68872	-42.32770	-24.88198	1355.15002	-907.87457	56.22519	1326.27368	653.15948	76.29137	-6.31796	-180.73804	-213.88684	107.87993	-1331.77795	305.72446	40.12989	-516.32269	-108.15186	-1.94406
168	1.392	976.51599	-116.19492	1494.99036	-41.56653	-25.63553	1352.12097	-907.63910	54.83968	1324.84448	632.94086	78.08161	-7.82748	-162.07639	-222.17804	118.11333	-1331.07886	311.14490	43.35451	-522.97906	-120.61345	-1.88143
169	1.400	978.68628	-115.87382	1489.64294	-40.99327	-26.27818	1348.68457	-907.41779	53.40917	1322.99048	610.64691	79.63126	-8.41724	-142.15184	-229.27002	125.23022	-1321.74536	316.62549	41.74287	-531.67090	-130.04877	-1.73568
170	1.408	981.06238	-115.71090	1484.75659	-40.59867	-26.85493	1344.98279	-907.22247	51.99606	1320.73157	586.59106	81.24759	-8.59776	-121.37042	-235.61699	131.02402	-1305.22144	321.97876	36.75385	-543.41699	-135.79073	-2.06586
171	1.417	983.65454	-115.75375	1480.43433	-40.37454	-27.40120	1341.13599	-907.07605	50.66131	1318.10327	561.68719	82.93878	-8.68560	-99.84370	-241.65640	136.70366	-1284.69873	326.45020	30.55836	-559.64673	-138.05789	-2.73753
172	1.425	986.42322	-116.02805	1476.77405	-40.32783	-27.93943	1337.22693	-906.99268	49.47836	1315.16052	536.75079	84.60719	-8.86328	-77.56738	-247.56967	142.67839	-1263.76245	329.70746	25.27556	-580.59094	-137.82709	-3.39418
173	1.433	989.27966	-116.54119	1473.87170	-40.48901	-28.47169	1333.29968	-906.96973	48.50350	1311.98608	512.15833	86.24055	-9.20739	-54.55081	-253.26541	148.74338	-1245.06909	332.03448	22.47575	-604.77759	-136.28014	-3.86778
174	1.442	992.10455	-117.27723	1471.81482	-40.91315	-28.98053	1329.38354	-907.00751	47.73125	1308.68884	487.96643	87.90347	-9.68649	-30.89069	-258.52637	154.42200	-1228.82104	333.74857	22.48753	-630.05627	-134.27075	-4.17225
175	1.450	994.77588	-118.19209	1470.67615	-41.67189	-29.43669	1325.52100	-907.13159	47.09836	1305.38660	464.10315	89.60481	-10.20217	-6.76193	-263.18008	159.25478	-1212.34973	334.78229	23.89326	-654.95038	-132.18790	-4.37539
176	1.458	997.19214	-119.21870	1470.50879	-42.82964	-29.80728	1321.77795	-907.39429	46.53302	1302.18225	440.46448	91.30161	-10.66194	17.66925	-267.13504	162.88411	-1192.10754	334.80045	24.46413	-679.09692	-130.13788	-4.54182
177	1.467	999.28015	-120.27703	1471.34180	-44.41551	-30.07623	1318.24011	-907.85559	45.99759	1299.14783	416.95337	93.01390	-11.03534	42.32468	-270.32391	165.02412	-1166.36938	333.55075	23.11197	-702.76978	-128.13794	-4.71836
178	1.475	1000.99323	-121.28888	1473.17859	-46.41601	-30.27524	1314.99658	-908.55579	45.50412	1296.31824	393.51581	94.80654	-11.37215	67.23016	-272.69379	165.47269	-1136.25293	330.92120	20.58423	-726.29224	-126.19689	-4.91792
179	1.483	1002.31281	-122.19481	1475.99805	-48.79005	-30.48870	1312.11865	-909.49963	45.10586	1293.69849	370.15137	96.68409	-11.75185	92.47757	-274.25464	164.18599	-1104.80774	326.87201	18.44042	-749.80383	-124.32403	-5.11345
180	1.492	1003.24573	-122.96530	1479.75977	-51.48349	-30.81411	1309.64685	-910.66290	44.87247	1291.27734	346.87170	98.57542	-12.17540	118.17145	-275.13678	161.35651	-1075.06165	321.50842	17.78738	-773.32239	-122.51398	-5.27673
181	1.500	1003.80847	-123.60769	1484.41211	-54.42939	-31.31420	1307.60156	-912.00677	44.87314	1289.04053	323.64249	100.38911	-12.52224	144.42587	-275.58044	157.38034	-1048.20325	314.94144	18.67254	-796.85388	-120.75361	-5.41794
182	1.508	1004.01630	-124.17027	1489.89868	-57.53512	-32.00109	1306.00720	-913.48505	45.17436	1286.99084	300.37076	102.08874	-12.65966	171.35803	-275.82059	152.67833	-1023.26892	307.06613	20.32597	-820.41211	-119.04111	-5.56276
183	1.517	1003.89056	-124.73497	1496.15198	-60.66863	-32.84962	1304.90405	-915.03979	45.82456	1285.17419	276.95755	103.74530	-12.58124	199.00397	-275.97318	147.53091	-998.48914	297.75888	21.99515	-844.01721	-117.37503	-5.70520
184	1.525	1003.46161	-125.38622	1503.07996	-63.66787	-33.81761	1304.33948	-916.59698	46.82702	1283.69543	253.35406	105.48360	-12.38927	227.26874	-276.00745	142.04584	-972.80707	287.17703	23.48905	-867.70935	-115.72737	-5.80003
185	1.533	1002.74756	-126.14534	1510.54895	-66.37806	-34.86100	1304.35327	-918.07025	48.13387	1282.70618	229.56656	107.34067	-12.17090	256.01401	-275.76080	136.17448	-946.28320	275.67664	24.93882	-891.52216	-114.05786	-5.80422
186	1.542	1001.73560	-126.91702	1518.37939	-68.69038	-35.93739	1304.96716	-919.37622	49.67020	1282.35938	205.61810	109.21684	-11.94970	285.15359	-274.98441	129.74506	-919.54614	263.59302	26.35717	-915.44794	-112.35682	-5.71552
187	1.550	1000.40656	-127.54491	1526.37549	-70.55721	-36.99974	1306.18213	-920.45734	51.36451	1282.75867	181.51031	111.01991	-11.71861	314.62076	-273.42923	122.58556	-893.10114	251.19925	27.60347	-939.46240	-110.63884	-5.55358
188	1.558	998.78992	-127.94218	1534.37195	-71.97928	-37.99502	1307.98645	-921.29608	53.15654	1283.93115	157.22974	112.77637	-11.47719	344.29391	-270.91299	114.65685	-866.97144	238.73924	28.56477	-963.57874	-108.91202	-5.32265
189	1.567	996.98059	-128.13553	1542.25659	-72.97845	-38.87498	1310.35852	-921.91272	54.98778	1285.83069	132.77783	114.50842	-11.25097	373.98880	-267.35699	106.05394	-840.74396	226.41821	29.22050	-987.84064	-107.18683	-5.01239
190	1.575	995.09869	-128.20354	1549.95532	-73.57811	-39.60548	1313.26172	-922.35376	56.80420	1288.36511	108.18152	116.13249	-11.06677	403.51877	-262.79993	96.92914	-813.91882	214.38489	29.62280	-1012.26025	-105.48547	-4.62749
191	1.583	993.24799	-128.21640	1557.41345	-73.80165	-40.16687	1316.64294	-922.67426	58.57259	1291.42725	83.47888	117.61946	-10.91102	432.78152	-257.40677	87.51282	-786.28955	202.73044	29.86208	-1036.80872	-103.81757	-4.20535
192	1.592	991.50598	-128.21249	1564.58826	-73.68173	-40.55215	1320.43665	-922.91992	60.28502	1294.91357	58.68781	119.10284	-10.74543	461.79123	-251.49171	78.22755	-758.06763	191.53485	30.01398	-1061.47290	-102.16415	-3.79072
193	1.600	989.93378	-128.20500	1571.44141	-73.26202	-40.76254	1324.56689	-923.11713	61.94386	1298.73364	33.77893	120.71728	-10.56017	490.60019	-245.43190	69.68082	-729.74347	180.94160	30.10667	-1086.27856	-100.49699	-3.40114
194	1.608	988.58270	-128.20593	1577.92896	-72.58773	-40.80182	1328.94067	-923.26776	63.54371	1302.81201	8.69891	122.46762	-10.38320	519.10120	-239.54434	62.49628	-701.85083	171.12268	30.10809	-1111.24805	-98.80344	-3.03805
195	1.617	987.48572	-128.23523	1583.99585	-71.70019	-40.67771	1333.44739	-923.35272	65.06194	1307.08447	-16.52930	124.27549	-10.24427	546.81213	-234.17902	57.09432	-674.77344	162.16653	29.92096	-1136.37366	-97.09213	-2.72030
196	1.625	986.64374	-128.31404	1589.58240	-70.64220	-40.40676	1337.97034	-923.34686	66.46172	1311.48975	-41.71997	126.08436	-10.12343	572.87415	-229.74992	53.35480	-648.68530	154.09108	29.42947	-1161.62720	-95.39600	-2.45681
197	1.633	986.02460	-128.45975	1594.63232	-69.46255	-40.00776	1342.39429	-923.23663	67.70088	1315.95435	-66.55328	127.94732	-9.88764	596.28076	-226.39355	50.35759	-623.61743	146.96115	28.57124	-1186.89014	-93.79300	-2.11298
198	1.642	985.57727	-128.68132	1599.09070	-68.21026	-39.48600	1346.60376	-923.03162	68.73558	1320.38074	-90.67975	129.99974	-9.28585	616.04822	-223.79396	46.78765	-599.56952	140.95193	27.32012	-1211.78955	-92.42055	-1.22695
199	1.650	985.24933	-128.97636	1602.90039	-66.92216	-38.82788	1350.48157	-922.76025	69.53168	1324.64258	-113.89539	132.34286	-8.02459	631.24304	-221.57387	41.83590	-576.61938	136.30992	25.59977	-1235.68628	-91.41651	0.97204
200	1.658	984.99786	-129.34068	1606.01099	-65.61801	-38.01379	1353.91382	-922.45819	70.09155	1328.59607	-136.36359	135.09283	-5.74971	641.15540	-219.64803	35.59132	-555.00281	133.26843	23.28280	-1257.97681	-90.81001	5.08920
201	1.667	984.79065	-129.77762	1608.38794	-64.30742	-37.03775	1356.79651	-922.16400	70.47079	1332.10522	-158.57831	138.59831	-1.86794	645.71106	-218.08246	28.67183	-535.10791	132.02203	20.27889	-1278.35962	-90.52347	11.03049
202	1.675	984.60492	-130.28482	1610.00745	-62.99987	-35.91952	1359.03467	-921.91516	70.76655	1335.06653	-180.71686	143.44418	4.59416	645.62512	-216.87344	21.85834	-517.35394	132.78636	16.62264	-1296.70850	-90.52473	18.11929
203	1.683	984.42725	-130.83798	1610.85254	-61.70997	-34.70489	1360.54285	-921.73633	71.08608	1337.41516	-201.54004	150.13554	14.89804	641.89124	-215.97072	16.04098	-502.06824	135.85133	12.52993	-1312.85217	-90.92325	25.74734
204	1.692	984.25220	-131.40059	1610.91785	-60.45163	-33.45237	1361.25806	-921.62689	71.51220	1339.12048	-217.95569	158.73456	29.98468	635.02979	-215.30238	11.91520	-489.50946	141.53580	8.35524	-1326.68188	-91.84628	33.81427
205	1.700	984.08319	-131.94513	1610.21021	-59.22695	-32.21208	1361.16455	-921.55945	72.08244	1340.17957	-226.50909	168.67050	49.31482	624.81946	-214.66151	9.42459	-480.00018	150.06006	4.45111	-1338.28418	-93.25760	42.48469
206	1.708	983.94385	-132.46524	1608.74011	-58.02881	-31.01371	1360.30933	-921.49152	72.79463	1340.60901	-225.88531	178.85002	70.24744	610.68665	-213.71884	7.85627	-474.02301	161.37019	1.03364	-1347.61829	-95.01519	51.34993
207	1.717	983.88855	-132.97409	1606.51355	-56.87374	-29.87039	1358.78784	-921.38782	73.63360	1340.42944	-217.61316	188.06242	89.15627	592.38818	-212.30478	6.61069	-472.20526	174.88950	-1.88274	-1353.99854	-97.13969	58.84151
208	1.725	983.99695	-133.48230	1603.52734	-55.84413	-28.79720	1356.71851	-921.23248	74.59240	1339.65857	-204.35760	195.46469	103.55437	570.49817	-210.59760	5.59236	-475.14307	189.31194	-4.42730	-1356.07617	-99.95612	62.95628
209	1.733	984.35376	-133.97589	1599.78003	-55.06721	-27.82278	1354.22925	-921.02673	75.66685	1338.31531	-188.17706	200.85103	113.23720	546.31409	-208.89166	4.93117	-483.02051	202.68326	-6.67017	-1352.54443	-103.87633	62.79083
210	1.742	985.02393	-134.42030	1595.29272	-54.63005	-26.96876	1351.44421	-920.78796	76.83557	1336.42786	-170.19226	204.56143	119.67826	521.21143	-207.25705	4.63048	-495.48553	213.02744	-8.47668	-1343.07227	-108.99977	59.21065
211	1.750	986.02954	-134.77040	1590.11841	-54.54069	-26.22214	1348.46484	-920.55664	78.04771	1334.03247	-150.94000	207.14087	124.67178	496.06094	-205.55325	4.49479	-512.16559	219.44858	-9.69574	-1328.81494	-114.94243	54.31133
212	1.758	987.33679	-134.96997	1584.33704	-54.77330	-25.53400	1345.36340	-920.39838	79.22421	1331.17383	-130.63599	209.00154	129.42715	471.17380	-203.69690	4.28219	-532.71832	222.68594	-10.39888	-1312.29053	-120.93932	50.47453
213	1.767	988.86121	-134.95906	1578.04822	-55.32824	-24.84209	1342.18921	-920.39673	80.27429	1327.91785	-109.35162	210.29143	134.39204	446.57687	-201.76797	3.87931	-556.02814	224.30847	-10.77090	-1296.47510	-126.06141	49.23687
214	1.775	990.48767	-134.70010	1571.36511	-56.25811	-24.10199	1338.97107	-920.63922	81.12623	1324.36084	-87.17450	210.97244	139.45457	422.22696	-199.89114	3.33712	-580.41461	225.53008	-10.97576	-1282.90259	-129.68015	50.21544
215	1.783	992.08948	-134.20520	1564.41101	-57.64948	-23.30523	1335.72217	-921.19751	81.76295	1320.62109	-64.25781	210.95337	144.21463	398.05765	-198.12404	2.78873	-604.84991	226.85146	-11.17637	-1270.03418	-131.98654	51.33932
216	1.792	993.53809	-133.53461	1557.31372	-59.57064	-22.47271	1332.45496	-922.10455	82.24007	1316.81702	-40.75024	210.14049	148.19405	374.01224	-196.45300	2.34319	-629.16028	228.33212	-11.46240	-1254.14844	-133.83749	50.72910
217	1.800	994.70685	-132.77475	1550.20190	-62.00771	-21.62443	1329.19775	-923.34076	82.66085	1313.04834	-16.73157	208.43275	150.94101	350.09427	-194.85539	2.02039	-653.38934	229.90259	-11.79506	-1232.51746	-135.87109	48.30659
218	1.808	995.47687	-132.02782	1543.21265	-64.82343	-20.73960	1326.00903	-924.83771	83.12419	1309.38770	7.79315	205.73975	152.05801	326.33224	-193.33458	1.75969	-677.55066	231.51331	-12.09659	-1205.82764	-137.82822	45.54103
219	1.817	995.74658	-131.39601	1536.48987	-67.78973	-19.75585	1322.98340	-926.49683	83.68249	1305.88379	32.88550	202.04169	151.28944	302.71384	-191.87061	1.48283	-701.67419	233.14456	-12.32734	-1177.61389	-138.77567	43.89705
220	1.825	995.43719	-130.94208	1530.16235	-70.68816	-18.62594	1320.22717	-928.21509	84.32063	1302.56665	58.64697	197.49600	148.71947	279.17032	-190.38911	1.17039	-725.77496	234.78375	-12.47903	-1151.33301	-137.90033	43.59452
221	1.833	994.49500	-130.66495	1524.32837	-73.38931	-17.37021	1317.81519	-929.91138	84.95444	1299.44727	85.17535	192.44673	144.83699	255.58554	-188.83850	0.90380	-749.82867	236.41589	-12.58077	-1127.78186	-135.07611	43.84787
222	1.842	992.90387	-130.52180	1519.06567	-75.85693	-16.07896	1315.77881	-931.54456	85.44852	1296.52136	112.54504	187.25180	140.29263	231.84995	-187.24921	0.79692	-773.82996	238.03810	-12.70825	-1105.20044	-130.78992	44.08075
223	1.850	990.69763	-130.46770	1514.43896	-78.10682	-14.87704	1314.12988	-933.11389	85.65112	1293.79016	140.78986	182.11084	135.53490	207.94791	-185.65291	0.84988	-797.81116	239.68013	-12.89298	-1081.53345	-125.64394	44.48142
224	1.858	987.95313	-130.46562	1510.48254	-80.16402	-13.87348	1312.88257	-934.63824	85.43598	1291.28723	169.87811	177.00130	130.59030	183.95419	-184.00790	0.92995	-821.79321	241.37704	-13.06396	-1056.20544	-119.94265	45.41609
225	1.867	984.76892	-130.45734	1507.17896	-82.03752	-13.12669	1312.05505	-936.12378	84.73701	1289.09424	199.72614	171.69891	125.14113	159.93646	-182.27040	0.93130	-845.78876	243.13278	-13.13607	-1030.00098	-113.65846	46.75977
226	1.875	981.24628	-130.33714	1504.46265	-83.71560	-12.64579	1311.66748	-937.54919	83.56639	1287.33398	230.24957	165.88403	118.84281	135.88828	-180.46288	0.87901	-869.83545	244.93144	-13.08742	-1003.96100	-106.66893	47.97343
227	1.883	977.48242	-129.97765	1502.24097	-85.17577	-12.41743	1311.73926	-938.87598	82.01410	1286.14185	261.40063	159.28349	111.59727	111.74252	-178.61792	0.84921	-893.98413	246.75894	-12.95825	-978.53046	-99.01131	48.61981
228	1.892	973.57788	-129.29523	1500.41284	-86.39535	-12.42615	1312.28699	-940.06464	80.22737	1285.62976	293.14481	151.77629	103.60239	87.44177	-176.73694	0.86810	-918.27881	248.60139	-12.80852	-953.31476	-90.98389	48.65812
229	1.900	969.64990	-128.30539	1498.88745	-87.35316	-12.65076	1313.32300	-941.08575	78.36883	1285.85950	325.37720	143.42976	95.24329	62.99521	-174.82889	0.91657	-942.74231	250.44806	-12.64838	-927.43323	-83.03949	48.35033
230	1.908	965.83722	-127.13710	1497.59924	-88.02872	-13.06164	1314.84570	-941.92456	76.56797	1286.83765	357.85654	134.43628	86.93642	38.44223	-172.93611	0.98598	-967.36047	252.30635	-12.42527	-900.21698	-75.57169	47.98854
231	1.917	962.28259	-125.97237	1496.50305	-88.40560	-13.62742	1316.83105	-942.58020	74.89275	1288.52637	390.23206	124.98486	78.95274	13.78708	-171.10757	1.10509	-992.09119	254.19006	-12.07163	-871.63336	-68.78355	47.69241
232	1.925	959.10217	-124.94029	1495.55786	-88.47636	-14.31002	1319.23523	-943.06433	73.35583	1290.85730	422.17752	115.18125	71.29755	-10.99509	-169.34077	1.29481	-1016.89148	256.09259	-11.56460	-842.13281	-62.70205	47.42767
233	1.933	956.37531	-124.07293	1494.71899	-88.25131	-15.06627	1322.00220	-943.39716	71.94884	1293.74316	453.53723	105.05955	63.79761	-35.92244	-167.58862	1.51406	-1041.73267	257.97244	-10.99873	-812.28589	-57.26637	47.15561
234	1.942	954.15686	-123.34120	1493.93823	-87.76478	-15.86904	1325.06433	-943.59821	70.68178	1297.08838	484.38486	94.67463	56.36930	-60.98328	-165.83044	1.69574	-1066.60828	259.77338	-10.54714	-782.56091	-52.43853	46.90342
235	1.950	952.48401	-122.69902	1493.16284	-87.06721	-16.71276	1328.33862	-943.67932	69.59340	1300.79712	514.99817	84.31525	49.28250	-86.11191	-164.07761	1.82157	-1091.54236	261.49234	-10.29960	-753.25330	-48.26646	46.70700
236	1.958	951.37262	-122.10747	1492.33521	-86.21091	-17.59684	1331.72632	-943.64392	68.72577	1304.76782	545.65039	74.61572	43.15517	-111.16913	-162.36478	1.95227	-1116.57922	263.18777	-10.21039	-724.51996	-44.84840	46.53387
237	1.967	950.81592	-121.55104	1491.40051	-85.24154	-18.52463	1335.11768	-943.48669	68.10480	1308.87952	576.09161	66.23656	38.47235	-135.89070	-160.81418	2.23523	-1141.73877	264.92010	-10.15659	-696.48767	-42.27612	46.24555
238	1.975	950.78564	-121.04417	1490.31628	-84.19538	-19.51535	1338.39783	-943.19751	67.74236	1312.98364	605.02307	59.43257	34.95190	-159.86118	-159.63481	2.89241	-1166.90942	266.77356	-9.95048	-669.41260	-40.60931	45.54876
239	1.983	951.23584	-120.62111	1489.05457	-83.09694	-20.59469	1341.45508	-942.77679	67.62770	1316.91345	630.18726	54.10380	31.48202	-182.66339	-158.97807	4.11861	-1191.72864	268.90448	-9.30498	-643.84851	-39.87856	43.96067
240	1.992	952.11267	-120.31953	1487.59546	-81.95438	-21.76737	1344.18384	-942.25336	67.71159	1320.50403	649.27850	50.20078	26.85741	-204.13617	-158.85184	5.98749	-1215.64844	271.43097	-7.85523	-620.62219	-40.13102	40.92179
241	2.000	953.36389	-120.17121	1485.92163	-80.76045	-23.00356	1346.47961	-941.67963	67.91714	1323.61523	661.05078	47.86655	20.63463	-224.48776	-159.26947	8.64632	-1238.22070	274.26361	-5.40198	-600.48114	-41.49232	36.06797
242	2.008	954.93774	-120.19995	1484.02075	-79.50368	-24.25233	1348.23364	-941.10712	68.16084	1326.14807	665.65729	47.24386	13.35295	-243.96455	-160.51817	12.79493	-1259.26758	277.17462	-2.20118	-583.74225	-44.22587	29.49869
243	2.017	956.78308	-120.41913	1481.88647	-78.18279	-25.46362	1349.33899	-940.56549	68.35411	1328.05383	663.94293	48.33662	6.15709	-261.84351	-163.28207	19.98426	-1278.78003	280.05963	1.21140	-570.37189	-48.74510	21.85048
244	2.025	958.85040	-120.82377	1479.51355	-76.81824	-26.59634	1349.70850	-940.06116	68.40464	1329.33191	656.60339	50.91463	0.19711	-275.50867	-168.41743	32.04868	-1296.81848	283.13269	4.65545	-560.37415	-55.48133	14.09879
245	2.033	961.08997	-121.38166	1476.89282	-75.45886	-27.61879	1349.30078	-939.58795	68.23663	1330.00940	644.15186	54.32637	-3.93842	-281.36295	-176.37027	49.44143	-1313.57410	286.98398	8.80504	-554.03632	-64.62733	7.22537
246	2.042	963.46283	-122.03236	1474.01379	-74.17631	-28.51488	1348.14246	-939.13806	67.81361	1330.11377	627.27594	57.62008	-6.36441	-277.50168	-186.61137	69.88527	-1329.33069	292.29221	14.92667	-551.80835	-75.87823	1.97999
247	2.050	965.96283	-122.70568	1470.87646	-73.04723	-29.29041	1346.33301	-938.70801	67.14703	1329.66284	606.85022	60.17253	-7.57443	-265.21790	-197.73439	89.32594	-1343.98267	299.04764	23.56148	-553.93982	-88.26983	-1.23218
248	2.058	968.62317	-123.35458	1467.50562	-72.13673	-29.97090	1344.02502	-938.29712	66.28880	1328.67041	583.86078	62.07080	-8.10585	-247.63339	-208.29840	104.57811	-1356.25354	306.17557	33.12730	-560.18988	-100.24197	-2.50989
249	2.067	971.49628	-123.97189	1463.95642	-71.48788	-30.59294	1341.38550	-937.90631	65.31291	1327.15564	559.40356	63.73608	-8.34927	-227.38919	-217.58041	114.94841	-1363.55615	312.46570	40.43642	-570.02417	-110.03888	-2.57217
250	2.075	974.62299	-124.57451	1460.31360	-71.11577	-31.19230	1338.55151	-937.54407	64.28884	1325.14929	534.43921	65.43097	-8.49631	-205.72795	-225.59801	121.71860	-1363.29724	317.67404	43.07618	-583.33972	-116.37172	-2.39648
251	2.083	978.01031	-125.17892	1456.68640	-71.01270	-31.79043	1335.60071	-937.23291	63.26126	1322.69983	509.51440	67.19276	-8.66146	-182.95129	-232.69418	126.69858	-1354.62622	322.26294	40.97963	-600.67993	-119.01539	-2.51543
252	2.092	981.62140	-125.79984	1453.19971	-71.16737	-32.38566	1332.55518	-937.00122	62.26075	1319.86719	484.80246	68.97650	-8.96454	-159.09839	-239.19513	131.21361	-1338.83997	326.45361	35.84135	-622.17493	-118.83839	-2.84667
253	2.100	985.37500	-126.46324	1449.98035	-71.58504	-32.95342	1329.41418	-936.87311	61.33049	1316.71204	460.31116	70.76746	-9.45530	-134.27925	-245.26627	135.85092	-1318.53125	329.95258	29.76379	-646.58478	-117.13885	-3.19286
254	2.108	989.15448	-127.19942	1447.14612	-72.29378	-33.45467	1326.19019	-936.87543	60.52432	1313.29919	436.02051	72.59906	-10.04528	-108.73007	-250.89462	140.62329	-1296.67969	332.36469	24.53786	-671.94196	-114.93138	-3.54499
255	2.117	992.82599	-128.02399	1444.80469	-73.33394	-33.85446	1322.92566	-937.05176	59.87550	1309.70667	411.91776	74.48373	-10.57797	-82.74489	-255.96869	145.21553	-1275.78870	333.55237	21.43345	-696.90710	-112.74583	-3.91508
256	2.125	996.26105	-128.93103	1443.05334	-74.73930	-34.14528	1319.69019	-937.45862	59.37817	1306.01917	387.98972	76.38624	-10.97598	-56.54402	-260.38266	149.19522	-1256.73206	333.54352	20.81660	-721.22058	-110.76089	-4.21621
257	2.133	999.35120	-129.88794	1441.97351	-76.52041	-34.36136	1316.56897	-938.14172	59.00094	1302.31177	364.20859	78.28051	-11.29074	-30.14629	-264.07077	152.14743	-1238.15967	332.25409	21.74743	-745.16992	-108.96312	-4.36651
258	2.142	1002.01215	-130.83923	1441.62708	-78.65691	-34.57666	1313.64722	-939.11365	58.70681	1298.64087	340.53406	80.17313	-11.59695	-3.36526	-267.01877	153.73228	-1217.58838	329.48410	22.48024	-769.03217	-107.21714	-4.41329
259	2.150	1004.18781	-131.73590	1442.05994	-81.09741	-34.88337	1310.99744	-940.35144	58.46510	1295.04919	316.92316	82.06844	-11.88733	24.04373	-269.28320	153.70387	-1193.32434	325.19086	21.84204	-792.94812	-105.30830	-4.53631
260	2.158	1005.85199	-132.55310	1443.29749	-83.75912	-35.35413	1308.67505	-941.79993	58.27477	1291.57471	293.31177	83.95273	-12.09776	52.22849	-270.99112	151.97891	-1165.37988	319.59741	20.03176	-816.95032	-103.15717	-4.87776
261	2.167	1007.00049	-133.26817	1445.34021	-86.52720	-36.00339	1306.72205	-943.36975	58.18256	1288.25916	269.61276	85.79692	-12.19615	81.22296	-272.32376	148.74980	-1135.11194	312.94659	18.07302	-840.98389	-100.96955	-5.37524
262	2.175	1007.63782	-133.84108	1448.16833	-89.26424	-36.77626	1305.17712	-944.94318	58.26054	1285.15515	245.76511	87.56969	-12.21199	111.04071	-273.48663	144.44966	-1104.37500	305.27905	16.83818	-864.98846	-99.01756	-5.80885
263	2.183	1007.77124	-134.23218	1451.74438	-91.83241	-37.57918	1304.07886	-946.40045	58.57127	1282.33289	221.76071	89.28075	-12.19212	141.72946	-274.66022	139.53659	-1074.63989	296.50961	16.58480	-888.93909	-97.42938	-5.95880
264	2.192	1007.41583	-134.43265	1456.00671	-94.11551	-38.32315	1303.46191	-947.64734	59.15572	1279.88025	197.62424	91.00603	-12.14704	173.32907	-275.91809	134.30879	-1046.36499	286.59256	17.06969	-912.84479	-96.18909	-5.74731
265	2.200	1006.60187	-134.47612	1460.86621	-96.03156	-38.94741	1303.35071	-948.63257	60.02423	1277.89429	173.38788	92.82114	-12.05254	205.80276	-277.19034	128.88031	-1018.95160	275.58295	17.94053	-936.79724	-95.11456	-5.30855
266	2.208	1005.38232	-134.43181	1466.21362	-97.53647	-39.42114	1303.75195	-949.35028	61.14371	1276.46790	149.05713	94.68090	-11.90972	239.01126	-278.32162	123.24008	-991.30432	263.62775	19.01294	-960.94507	-93.93097	-4.86699
267	2.217	1003.83527	-134.39413	1471.92725	-98.62106	-39.73700	1304.65515	-949.82782	62.43874	1275.67981	124.59766	96.44255	-11.76817	272.76895	-279.10446	117.28894	-962.58435	250.94327	20.22954	-985.35779	-92.48323	-4.53420
268	2.225	1002.05103	-134.46277	1477.88062	-99.29933	-39.90930	1306.04163	-950.10571	63.81071	1275.58545	99.99139	98.02769	-11.67712	306.92502	-279.28659	110.89778	-932.61145	237.81633	21.51866	-1009.99152	-90.77290	-4.29332
269	2.233	1000.11005	-134.69197	1483.94690	-99.59174	-39.96782	1307.88965	-950.22266	65.16762	1276.20947	75.27179	99.47802	-11.63718	341.35129	-278.63834	104.00914	-901.67566	224.61154	22.78950	-1034.78577	-88.82729	-4.12948
270	2.242	998.07025	-135.03860	1489.99902	-99.52000	-39.93843	1310.17334	-950.20709	66.44911	1277.54175	50.45758	100.91021	-11.59441	375.86514	-277.02826	96.69484	-870.06885	211.71902	23.98962	-1059.70459	-86.69229	-4.04357
271	2.250	995.97845	-135.38945	1495.91089	-99.11520	-39.82587	1312.86377	-950.07715	67.63438	1279.54285	25.50757	102.44771	-11.49093	410.22421	-274.47952	89.16039	-837.85504	199.44510	25.08932	-1084.69482	-84.54517	-3.95137
272	2.258	993.89209	-135.65779	1501.57336	-98.42106	-39.60953	1315.92542	-949.84119	68.73166	1282.15222	0.37976	104.12698	-11.31872	444.21317	-271.17599	81.72894	-804.97150	187.93610	26.06202	-1109.67432	-82.65836	-3.70460
273	2.267	991.88458	-135.83536	1506.91284	-97.48782	-39.25751	1319.30884	-949.49677	69.74840	1285.29443	-24.91235	105.89617	-11.11269	477.69003	-267.35791	74.80652	-771.36578	177.20988	26.96511	-1134.59827	-81.16328	-3.23759
274	2.275	990.03363	-135.96913	1511.89917	-96.36478	-38.75486	1322.94580	-949.03058	70.66288	1288.88684	-50.31018	107.69577	-10.93069	510.47403	-263.25089	68.83887	-737.12469	167.25183	27.97106	-1159.53857	-79.90245	-2.62994
275	2.283	988.41150	-136.12270	1516.53625	-95.09081	-38.11462	1326.74609	-948.42255	71.42920	1292.83911	-75.72357	109.50285	-10.80675	542.12854	-259.14407	64.17569	-702.67090	158.10760	29.18842	-1184.65625	-78.59323	-2.02767
276	2.292	987.07269	-136.34001	1520.82715	-93.68526	-37.36289	1330.59973	-947.65204	72.01157	1297.05029	-101.00854	111.33369	-10.65965	571.83875	-255.37029	60.72561	-668.75385	149.91971	30.48477	-1210.04285	-77.11558	-1.53083
277	2.300	986.02771	-136.61653	1524.73792	-92.14738	-36.52501	1334.38599	-946.70728	72.41052	1301.40637	-125.94336	113.22455	-10.28106	598.54675	-252.07503	57.69468	-636.14795	142.85313	31.50812	-1235.56030	-75.57729	-1.07814
278	2.308	985.23279	-136.90891	1528.20569	-90.46101	-35.62242	1337.98303	-945.59534	72.65810	1305.77466	-150.25226	115.21614	-9.41993	621.21826	-249.15175	53.95586	-605.42908	137.03175	31.77542	-1260.78210	-74.18156	-0.26277
279	2.317	984.62061	-137.17027	1531.17761	-88.60196	-34.66822	1341.27087	-944.34644	72.79370	1309.99890	-173.74121	117.35775	-7.84685	638.95190	-246.51663	48.82975	-576.97064	132.59827	30.78470	-1285.04688	-73.10825	1.69284
280	2.325	984.13995	-137.36761	1533.62366	-86.55078	-33.66833	1344.13477	-943.00757	72.84800	1313.91040	-196.48688	119.76529	-5.30094	651.07556	-244.30673	42.40834	-550.96777	129.77010	28.22096	-1307.65698	-72.45982	5.46795
281	2.333	983.76752	-137.48119	1535.51917	-84.30596	-32.63851	1346.47217	-941.63098	72.85143	1317.35645	-218.78882	122.75616	-1.26751	657.52625	-242.64899	35.22011	-527.47369	128.83501	24.14192	-1328.10815	-72.30431	11.08626
282	2.342	983.49835	-137.50334	1536.83667	-81.88966	-31.61374	1348.19653	-940.26318	72.85054	1320.22681	-240.56665	126.87117	5.23136	659.05908	-241.35410	27.85820	-506.52374	130.18459	19.00634	-1346.19995	-72.73179	17.99897
283	2.350	983.33606	-137.43753	1537.55090	-79.34603	-30.63200	1349.23950	-938.92975	72.90695	1322.46301	-260.37329	132.62108	15.46913	656.65027	-240.07956	20.99184	-488.32526	134.36595	13.52143	-1362.10352	-73.74547	25.71188
284	2.358	983.28937	-137.29817	1537.64417	-76.73521	-29.71928	1349.55859	-937.62036	73.08350	1324.04895	-275.08142	140.12766	30.24914	650.64868	-238.68616	15.36640	-473.43457	141.94577	8.31028	-1376.29114	-75.19947	34.29415
285	2.367	983.37305	-137.10831	1537.11047	-74.12781	-28.89582	1349.14709	-936.29596	73.42861	1324.99817	-281.37628	148.87704	48.79416	640.72119	-237.20908	11.38466	-462.76917	153.09065	3.60570	-1389.08643	-76.99374	44.14009
286	2.375	983.60956	-136.88942	1535.95422	-71.60802	-28.18601	1348.04224	-934.91150	73.97023	1325.34058	-278.11835	157.75093	68.38065	626.50305	-235.62180	8.82536	-457.34662	167.15874	-0.64302	-1400.13330	-79.15706	54.78820
287	2.383	984.02655	-136.65372	1534.18152	-69.27806	-27.61714	1346.32239	-933.43707	74.72294	1325.11145	-266.95050	165.48172	85.62975	608.13831	-233.84268	7.17643	-457.79480	182.52483	-4.39223	-1408.25659	-81.77321	64.14802
288	2.392	984.65857	-136.40741	1531.79626	-67.23796	-27.20368	1344.09314	-931.87225	75.68805	1324.34839	-250.63379	171.27725	98.47565	586.41882	-231.87790	6.04674	-463.93866	196.73526	-7.36048	-1411.81165	-85.07547	69.73042
289	2.400	985.55371	-136.15324	1528.80811	-65.53795	-26.92163	1341.46729	-930.25360	76.84060	1323.09619	-231.33075	175.07124	106.95180	562.58813	-229.81119	5.24407	-475.21033	207.45613	-9.25145	-1409.46289	-89.41078	70.59998
290	2.408	986.76447	-135.89008	1525.24573	-64.15926	-26.70710	1338.55273	-928.64551	78.12701	1321.40381	-210.21332	177.26700	112.46149	537.86707	-227.73076	4.69338	-491.49335	213.88094	-10.15573	-1400.92505	-94.89848	67.68352
291	2.417	988.31799	-135.61006	1521.16663	-63.06116	-26.48813	1335.45044	-927.11938	79.47862	1319.31885	-187.81610	178.34306	116.61304	513.03394	-225.73834	4.33233	-512.51556	217.00410	-10.54365	-1386.98828	-101.24275	62.65814
292	2.425	990.18854	-135.28815	1516.66638	-62.23831	-26.20591	1332.24927	-925.74182	80.81994	1316.88928	-164.40692	178.63351	120.49569	488.37680	-223.93246	4.05666	-536.66479	218.46857	-10.77174	-1369.01636	-107.88091	57.03709
293	2.433	992.29401	-134.89053	1511.87903	-61.72792	-25.81085	1329.01929	-924.57666	82.07665	1314.17004	-140.18536	178.30698	124.52704	463.91904	-222.32672	3.74406	-561.78650	219.50644	-10.94670	-1348.56885	-114.22180	52.07234
294	2.442	994.51660	-134.40884	1506.95874	-61.58764	-25.26720	1325.80493	-923.68274	83.19937	1311.22876	-115.28113	177.44664	128.62462	439.65298	-220.84505	3.31754	-586.67114	220.69156	-11.14823	-1327.27295	-119.78294	48.97274
295	2.450	996.72772	-133.87233	1502.05981	-61.88087	-24.57165	1322.62329	-923.10449	84.17324	1308.14221	-89.67230	176.09552	132.44635	415.60117	-219.40933	2.80552	-611.08557	222.08807	-11.45826	-1306.58289	-124.22900	48.48488
296	2.458	998.80060	-133.32697	1497.33411	-62.65822	-23.75658	1319.48376	-922.86249	84.99060	1304.98413	-63.22626	174.22873	135.56076	391.75156	-217.98605	2.31120	-635.14801	223.54565	-11.87801	-1287.04578	-127.43093	49.93519
297	2.467	1000.61902	-132.81903	1492.93359	-63.91781	-22.86968	1316.42078	-922.94385	85.62810	1301.81860	-35.84729	171.74117	137.51407	368.04404	-216.56712	1.90517	-659.02582	224.97758	-12.31014	-1267.67773	-129.58046	51.40857
298	2.475	1002.08606	-132.38744	1489.00415	-65.56906	-21.94512	1313.51794	-923.29492	86.06483	1298.70093	-7.57007	168.50836	137.89633	344.41818	-215.15033	1.57283	-682.83032	226.42397	-12.63177	-1246.56506	-131.13312	51.41234
299	2.483	1003.12598	-132.05000	1485.67798	-67.43994	-20.98108	1310.89771	-923.82935	86.31161	1295.67859	21.46118	164.52742	136.52553	320.84671	-213.73029	1.27147	-706.60400	227.94858	-12.79088	-1222.37622	-132.42401	49.93581
300	2.492	1003.68390	-131.79514	1483.07153	-69.33295	-19.94932	1308.67566	-924.45453	86.40964	1292.79004	51.11353	160.01266	133.63260	297.32028	-212.27802	1.01705	-730.37756	229.54916	-12.83346	-1195.27136	-133.32184	47.88570
301	2.500	1003.72705	-131.58522	1481.27478	-71.09453	-18.84358	1306.91772	-925.09869	86.39377	1290.07007	81.39069	155.28304	129.78793	273.76907	-210.74033	0.87526	-754.18347	231.19196	-12.87731	-1166.52539	-133.33832	46.09632
302	2.508	1003.24414	-131.35477	1480.33557	-72.65123	-17.71529	1305.64819	-925.72028	86.24531	1287.55896	112.40375	150.53859	125.55140	250.05179	-209.09360	0.87495	-778.04431	232.88290	-13.03289	-1137.54395	-132.00555	44.90524
303	2.517	1002.24231	-131.01306	1480.24939	-73.98914	-16.65724	1304.88269	-926.29810	85.88314	1285.30994	144.20068	145.72997	121.12521	226.09286	-207.36838	0.96558	-801.99756	234.64378	-13.28721	-1109.16174	-129.14154	44.24694
304	2.525	1000.74744	-130.46783	1480.96729	-75.10450	-15.76600	1304.63904	-926.81586	85.21227	1283.38831	176.67291	140.61385	116.31647	201.96567	-205.59094	1.04845	-826.09052	236.45279	-13.48652	-1081.48352	-124.91900	43.91461
305	2.533	998.81006	-129.65054	1482.40735	-75.97720	-15.11680	1304.92517	-927.25671	84.18773	1281.86841	209.63910	134.94469	110.83967	177.79611	-203.76363	1.05738	-850.34021	238.25104	-13.48860	-1054.10901	-119.72343	43.73406
306	2.542	996.51593	-128.55965	1484.47119	-76.58037	-14.74910	1305.72961	-927.60901	82.84502	1280.83301	242.98328	128.59421	104.62766	153.62375	-201.91835	1.02695	-874.71301	239.99529	-13.30690	-1026.54285	-113.86928	43.59087
307	2.550	993.98944	-127.30830	1487.06323	-76.89856	-14.66512	1307.02698	-927.87097	81.28520	1280.36511	276.71210	121.52148	97.87865	129.36615	-200.12489	1.04765	-899.14893	241.68564	-13.06480	-998.52350	-107.49101	43.40917
308	2.558	991.37097	-126.07113	1490.09717	-76.93243	-14.84655	1308.78625	-928.04523	79.63284	1280.53357	310.87238	113.74314	90.91611	104.91714	-198.42535	1.15454	-923.62549	243.35974	-12.85546	-970.01569	-100.72145	43.13844
309	2.567	988.78381	-124.95975	1493.48218	-76.68851	-15.27086	1310.97766	-928.12769	77.99142	1281.37744	345.37384	105.35260	84.01991	80.27560	-196.77251	1.30479	-948.17200	245.07690	-12.67781	-940.97876	-93.84579	42.71886
310	2.575	986.31976	-123.98138	1497.11450	-76.16839	-15.90718	1313.57361	-928.10132	76.41475	1282.89673	379.90814	96.51042	77.29964	55.52219	-195.06725	1.44986	-972.80359	246.89246	-12.46615	-911.23047	-87.23817	42.08780
311	2.583	984.04523	-123.09182	1500.88513	-75.37379	-16.70616	1316.54956	-927.94330	74.90749	1285.05457	414.11414	87.39050	70.64716	30.69333	-193.25952	1.57816	-997.51404	248.82224	-12.15198	-880.52130	-81.21420	41.26908
312	2.592	982.00922	-122.24693	1504.68579	-74.31845	-17.61158	1319.87646	-927.63776	73.45328	1287.78711	447.86737	78.17174	63.84017	5.76016	-191.37263	1.69732	-1022.34454	250.81647	-11.71084	-848.71912	-75.93654	40.41433
313	2.600	980.24707	-121.41553	1508.41736	-73.02694	-18.58256	1323.50928	-927.18066	72.04384	1291.01660	481.43018	69.18768	56.83522	-19.30771	-189.46834	1.82110	-1047.36597	252.77794	-11.19416	-815.93085	-71.41689	39.73397
314	2.608	978.78680	-120.58292	1511.99805	-71.52673	-19.59955	1327.37830	-926.57385	70.68841	1294.66357	515.31958	61.10519	50.06364	-44.50781	-187.62363	1.96893	-1072.57324	254.62985	-10.72701	-782.48224	-67.60502	39.40098
315	2.617	977.65332	-119.75796	1515.36780	-69.84963	-20.65939	1331.38562	-925.81506	69.41357	1298.64832	549.88354	54.79626	44.37114	-69.73656	-185.91727	2.18259	-1097.87793	256.36975	-10.42840	-748.83862	-64.45802	39.46873
316	2.625	976.85651	-118.96106	1518.48474	-68.03406	-21.77368	1335.40808	-924.89276	68.26213	1302.87744	584.67297	50.87861	40.42443	-94.68091	-184.43246	2.58921	-1123.21899	258.06241	-10.31279	-715.55823	-61.90991	39.78559
317	2.633	976.37854	-118.20445	1521.31677	-66.11317	-22.96598	1339.31140	-923.79065	67.28119	1307.22852	618.07208	49.32778	37.97327	-118.84232	-183.25385	3.42534	-1148.55542	259.83850	-10.23435	-683.30896	-59.84246	39.93744
318	2.642	976.17792	-117.49594	1523.83459	-64.10124	-24.25882	1342.96948	-922.50555	66.49731	1311.54846	647.74158	49.55428	35.78279	-141.72137	-182.43802	4.91357	-1173.66760	261.89673	-9.86649	-652.88525	-58.17076	39.31644
319	2.650	976.20331	-116.85501	1526.01172	-61.99651	-25.65469	1346.26880	-921.06732	65.90112	1315.66650	671.63977	50.91699	32.55350	-162.97955	-182.00577	7.10437	-1198.05127	264.36310	-8.77258	-625.06836	-56.97230	37.32825
320	2.658	976.40710	-116.30989	1527.82568	-59.79549	-27.12760	1349.09937	-919.54102	65.45074	1319.41772	688.77380	53.12408	27.90391	-182.47055	-182.02388	9.95227	-1221.13562	267.11096	-6.64518	-600.39954	-56.51667	33.61434
321	2.667	976.75476	-115.87721	1529.25903	-57.50544	-28.63114	1351.35193	-918.00665	65.07533	1322.66528	699.15948	56.13037	22.27903	-200.12198	-182.72552	13.70064	-1242.56836	269.86884	-3.57126	-579.12000	-57.21269	28.20722
322	2.675	977.22485	-115.55240	1530.29956	-55.15367	-30.11668	1352.92700	-916.52545	64.67713	1325.31628	703.16223	59.91330	16.17249	-215.49109	-184.56003	19.32647	-1262.22266	272.55527	0.05684	-561.31311	-59.58509	21.60157
323	2.683	977.80200	-115.31390	1530.94360	-52.78986	-31.54823	1353.74805	-915.11963	64.15454	1327.33081	700.87396	64.42970	9.85605	-227.04706	-188.12155	28.47904	-1280.08337	275.46988	4.04582	-547.09644	-64.21611	14.67806
324	2.692	978.47864	-115.12949	1531.19727	-50.47572	-32.90258	1353.77502	-913.78143	63.43703	1328.71521	692.21906	69.42260	3.71058	-232.21103	-193.83264	42.32333	-1296.26001	279.24088	8.89123	-536.75928	-71.51992	8.41004
325	2.700	979.26904	-114.97003	1531.07654	-48.27699	-34.16534	1353.01648	-912.49310	62.49947	1329.49463	677.74506	74.16787	-1.56296	-228.96341	-201.47285	59.94997	-1310.92944	284.48495	15.65173	-530.74585	-81.44392	3.47603
326	2.708	980.22345	-114.82852	1530.60901	-46.26482	-35.33593	1351.53564	-911.24072	61.35512	1329.69128	658.94629	77.81877	-5.25058	-217.55153	-210.07706	78.29005	-1323.93567	291.09375	24.75735	-529.42877	-93.29831	0.10920
327	2.717	981.42590	-114.72831	1529.83960	-44.50714	-36.42836	1349.45190	-910.01929	60.03696	1329.32056	637.43585	80.17506	-7.20487	-200.23300	-218.43053	94.02355	-1334.14746	297.94595	34.68621	-532.78680	-105.79652	-1.75141
328	2.725	982.96899	-114.70885	1528.83447	-43.04577	-37.46358	1346.92676	-908.83667	58.56996	1328.39612	614.16138	81.81110	-7.95441	-179.51984	-225.69656	105.52005	-1339.29639	303.87280	42.46907	-540.27100	-117.28973	-2.39471
329	2.733	984.90540	-114.79188	1527.66565	-41.88443	-38.46560	1344.12366	-907.71594	56.96104	1326.93176	589.64728	83.37790	-8.18347	-156.93167	-231.67450	113.14305	-1337.04871	308.69424	45.82918	-551.22009	-126.16840	-2.42412
330	2.742	987.20520	-114.95767	1526.39307	-41.00264	-39.45024	1341.16589	-906.69189	55.22122	1324.94983	564.43109	85.09154	-8.32492	-133.03026	-236.61494	118.28795	-1326.53796	312.90128	44.56626	-565.60394	-131.41571	-2.51931
331	2.750	989.76617	-115.16344	1525.09253	-40.37645	-40.40440	1338.11987	-905.79834	53.38748	1322.49353	539.03595	86.88298	-8.56646	-108.00041	-240.86336	122.33981	-1308.73010	316.80383	40.11140	-583.96051	-133.09033	-2.94057
332	2.758	992.46484	-115.38121	1523.89709	-39.99321	-41.28968	1335.01367	-905.05371	51.51801	1319.63330	513.82837	88.68125	-8.94431	-81.98309	-244.66783	126.17056	-1285.59839	320.31570	34.29748	-606.24799	-132.24884	-3.48176
333	2.767	995.18140	-115.60975	1522.94226	-39.86543	-42.07685	1331.86768	-904.45587	49.67231	1316.46228	488.97021	90.45996	-9.40534	-55.11189	-248.16141	130.09499	-1259.29297	323.15054	28.57636	-631.15472	-130.22040	-3.89960
334	2.775	997.79504	-115.87443	1522.29285	-40.03328	-42.77134	1328.71619	-903.99414	47.89342	1313.09216	464.44257	92.21663	-9.87271	-27.54710	-251.35301	134.01329	-1231.84290	324.94797	23.93246	-656.84222	-127.89811	-4.16300
335	2.783	1000.18445	-116.22995	1521.98279	-40.54783	-43.41169	1325.61072	-903.67303	46.19601	1309.64404	440.15662	94.01596	-10.28296	0.48184	-254.14661	137.61247	-1205.05713	325.39218	21.04305	-682.10645	-125.61834	-4.33840
336	2.792	1002.24146	-116.73180	1522.08325	-41.44741	-44.05507	1322.61658	-903.52618	44.56949	1306.22290	416.05405	95.95518	-10.62180	28.76831	-256.40454	140.52892	-1179.93323	324.39764	20.21535	-706.71411	-123.43014	-4.46124
337	2.800	1003.88660	-117.39701	1522.69946	-42.73789	-44.75993	1319.80737	-903.60657	43.00855	1302.89160	392.10757	98.04094	-10.95271	57.25140	-258.00421	142.41737	-1155.85889	322.04230	21.00254	-730.93384	-121.30533	-4.55871
338	2.808	1005.07556	-118.21097	1523.94189	-44.38316	-45.56926	1317.25354	-903.96655	41.55201	1299.66626	368.28937	100.18848	-11.35457	86.00366	-258.88620	142.98499	-1130.97388	318.30289	22.17196	-755.02020	-119.20643	-4.68078
339	2.817	1005.78790	-119.14174	1525.89771	-46.30929	-46.50029	1315.01306	-904.63336	40.28928	1296.53809	344.56699	102.31301	-11.81782	115.16412	-259.06677	142.02475	-1103.66638	313.14157	22.59867	-779.06036	-117.12537	-4.86293
340	2.825	1005.98840	-120.09772	1528.60132	-48.41537	-47.54191	1313.12988	-905.58484	39.32558	1293.50305	320.89435	104.34241	-12.22177	144.91980	-258.62546	139.47084	-1073.58362	306.73145	22.14899	-803.05518	-115.09502	-5.10067
341	2.833	1005.59198	-120.89289	1532.02515	-50.58354	-48.65889	1311.63928	-906.74493	38.74031	1290.58496	297.20181	106.23479	-12.41946	175.44897	-257.71295	135.46843	-1041.50317	299.32904	21.48194	-827.01489	-113.15367	-5.36526
342	2.842	1004.50806	-121.35034	1536.10938	-52.69189	-49.80667	1310.57642	-908.00708	38.56896	1287.84485	273.42148	108.05737	-12.36800	206.81873	-256.53943	130.36133	-1008.72363	291.06134	21.26345	-850.98248	-111.31344	-5.61386
343	2.850	1002.74048	-121.46806	1540.80261	-54.63057	-50.94183	1309.97864	-909.26111	38.80429	1285.38916	249.50739	109.96288	-12.16093	238.98843	-255.29654	124.55344	-976.47943	281.91547	21.72068	-875.00317	-109.56439	-5.78669
344	2.858	1000.40826	-121.41188	1546.05237	-56.31189	-52.01425	1309.87463	-910.40125	39.40231	1283.36877	225.42526	112.00821	-11.91336	271.90530	-254.07681	118.35146	-945.44586	271.84720	22.69686	-899.10187	-107.88301	-5.83104
345	2.867	997.68298	-121.37998	1551.77502	-57.67075	-52.96743	1310.27283	-911.32819	40.29289	1281.95569	201.17087	114.03709	-11.67737	305.53018	-252.84528	111.89648	-915.46606	260.88577	23.93266	-923.28369	-106.22915	-5.74656
346	2.875	994.72198	-121.50788	1557.85425	-58.66142	-53.76022	1311.16772	-911.96448	41.39132	1281.30115	176.77368	115.81665	-11.48935	339.77090	-251.44376	105.17900	-885.78186	249.16702	25.27859	-947.54559	-104.56800	-5.58113
347	2.883	991.61188	-121.79392	1564.15295	-59.25579	-54.38304	1312.55798	-912.27393	42.60230	1281.49768	152.23834	117.28025	-11.38709	374.44089	-249.66409	98.10976	-855.67004	236.92865	26.67573	-971.90326	-102.89767	-5.36862
348	2.892	988.37714	-122.10878	1570.52930	-59.44307	-54.85304	1314.44507	-912.26483	43.82728	1282.55957	127.54388	118.60207	-11.33911	409.27621	-247.36346	90.59760	-824.91797	224.48604	28.02753	-996.41150	-101.22981	-5.10288
349	2.900	985.05890	-122.32848	1576.86902	-59.23151	-55.19944	1316.81372	-911.97406	44.98410	1284.42529	102.69360	120.01752	-11.26134	443.96396	-244.53699	82.60297	-793.76617	212.15312	29.18545	-1021.11652	-99.57274	-4.77787
350	2.908	981.75146	-122.41923	1583.10132	-58.65301	-55.44868	1319.62354	-911.44983	46.02144	1286.98267	77.69885	121.59992	-11.10975	478.25095	-241.38257	74.27273	-762.52301	200.15605	30.03840	-1045.98645	-97.95378	-4.40922
351	2.917	978.57507	-122.41689	1589.18640	-57.75998	-55.61054	1322.81372	-910.74658	46.91310	1290.09900	52.54889	123.27335	-10.89403	512.10559	-238.33543	66.16417	-731.31824	188.61246	30.55643	-1070.94824	-96.40910	-4.01499
352	2.925	975.63898	-122.38589	1595.09717	-56.60909	-55.67140	1326.30579	-909.92535	47.64434	1293.64368	27.22211	124.97496	-10.65669	545.65259	-235.95714	59.27873	-700.17688	177.56937	30.76566	-1095.99707	-94.93247	-3.61799
353	2.933	973.00708	-122.39446	1600.80713	-55.24942	-55.60345	1330.00476	-909.04266	48.20351	1297.50000	1.73309	126.70117	-10.45433	578.79663	-234.70404	54.62554	-669.18158	167.05141	30.71943	-1121.21680	-93.46140	-3.27180
354	2.942	970.68085	-122.49794	1606.27551	-53.72425	-55.38315	1333.79956	-908.13257	48.58163	1301.56677	-23.78992	128.45752	-10.28231	610.85486	-234.67761	52.39339	-638.52118	157.10539	30.48059	-1146.68103	-91.93288	-3.04583
355	2.950	968.61975	-122.71928	1611.44373	-52.06848	-54.99728	1337.56604	-907.20087	48.77763	1305.74561	-49.06635	130.23438	-10.00336	640.52258	-235.50378	51.41677	-608.49225	147.83784	30.07246	-1172.33093	-90.37949	-2.92314
356	2.958	966.77979	-123.04478	1616.24072	-50.30128	-54.43731	1341.17419	-906.23627	48.80446	1309.92358	-73.72614	132.02449	-9.33130	666.08862	-236.59589	49.74232	-579.50537	139.40628	29.38607	-1197.88452	-88.98119	-2.61516
357	2.967	965.13098	-123.44783	1620.58667	-48.43310	-53.70883	1344.50171	-905.22620	48.69352	1313.97070	-97.48248	133.91473	-7.85129	685.80481	-237.67766	45.99416	-552.02606	131.98296	28.16249	-1222.80273	-87.97725	-1.44161
358	2.975	963.65210	-123.90985	1624.39636	-46.47854	-52.84615	1347.43994	-904.17102	48.49160	1317.75317	-120.33160	136.19614	-5.02811	698.63220	-238.93095	40.18476	-526.47076	125.75584	26.11197	-1246.41211	-87.48988	1.42104
359	2.983	962.32404	-124.42012	1627.58887	-44.45961	-51.90256	1349.88892	-903.09021	48.25204	1321.14905	-142.49615	139.35197	-0.07447	704.96033	-240.58096	33.27398	-503.15192	120.95473	23.06271	-1268.15430	-87.46843	6.34148
360	2.992	961.12689	-124.96942	1630.09631	-42.40459	-50.93054	1351.75549	-902.00934	48.03981	1324.06128	-163.77203	143.87860	8.20407	706.33838	-242.52817	26.32276	-482.29303	117.89439	19.07795	-1287.69995	-87.83031	12.91868
361	3.000	960.04456	-125.54536	1631.87354	-40.34571	-49.97617	1352.96143	-900.93488	47.93906	1326.42346	-182.45441	150.06195	21.15637	704.27246	-244.40970	20.19174	-464.12689	117.04381	14.49450	-1304.85449	-88.61357	20.38331
362	3.008	959.08032	-126.12783	1632.90674	-38.31485	-49.08091	1353.44983	-899.84601	48.03173	1328.20142	-195.11914	157.88123	39.33834	699.23413	-245.83714	15.44215	-449.00726	119.01131	9.81055	-1319.50830	-89.97884	28.28392
363	3.017	958.26447	-126.69040	1633.20972	-36.34298	-48.27961	1353.19092	-898.71210	48.36385	1329.39172	-198.50299	166.90500	61.28249	690.73547	-246.55714	12.04666	-437.40424	124.36279	5.46298	-1331.69702	-92.08812	36.74532
364	3.025	957.64417	-127.21318	1632.80884	-34.46248	-47.59734	1352.19421	-897.51331	48.93939	1330.00867	-192.03912	176.18697	83.42923	678.14929	-246.46756	9.52571	-429.84216	133.32123	1.64315	-1341.48389	-94.96327	45.87851
365	3.033	957.27789	-127.69363	1631.73425	-32.70620	-47.04795	1350.52087	-896.24915	49.74564	1330.06262	-178.04193	184.57735	102.03252	661.28284	-245.60655	7.55999	-426.89661	145.40501	-1.68958	-1348.52905	-98.49234	54.68017
366	3.042	957.24115	-128.13852	1630.01990	-31.10573	-46.63008	1348.28088	-894.94067	50.77248	1329.55017	-159.59662	191.27893	115.36922	640.52417	-244.18820	6.16824	-429.09644	159.13583	-4.62565	-1351.73193	-102.68118	60.88939
367	3.050	957.62366	-128.55408	1627.70447	-29.69078	-46.32539	1345.60962	-893.63348	52.00032	1328.46167	-138.87000	196.11093	124.15880	616.91528	-242.46448	5.37857	-436.57825	172.13692	-7.10669	-1349.53979	-107.82791	62.57371
368	3.058	958.50494	-128.95126	1624.83435	-28.48930	-46.10917	1342.63794	-892.39923	53.37914	1326.79504	-116.92816	199.41501	130.33200	591.86780	-240.52643	5.02833	-448.98676	182.04614	-8.90008	-1341.01831	-114.24961	59.84061
369	3.067	959.91864	-129.34610	1621.46716	-27.53583	-45.96120	1339.47815	-891.32776	54.82211	1324.56775	-94.18140	201.72623	135.65382	566.54944	-238.37276	4.81674	-465.95551	187.95044	-9.92865	-1326.93066	-121.80575	54.92911
370	3.075	961.82855	-129.74881	1617.67078	-26.88424	-45.85489	1336.21875	-890.50903	56.21599	1321.82959	-70.75018	203.41637	141.09117	541.54309	-236.10269	4.48865	-487.04492	190.82788	-10.47364	-1309.92273	-129.70554	50.85318
371	3.083	964.12909	-130.16164	1613.52612	-26.60625	-45.73806	1332.92200	-890.00830	57.45573	1318.66882	-46.66040	204.57974	146.81689	516.93506	-233.91403	3.98688	-510.96832	192.34424	-10.84893	-1293.31323	-136.82596	49.48378
372	3.092	966.65930	-130.58635	1609.13403	-26.78081	-45.54000	1329.62622	-889.84601	58.49681	1315.21069	-21.94214	205.15442	152.49760	492.61581	-231.94691	3.40809	-535.91907	193.57965	-11.19482	-1278.59058	-142.49521	50.20889
373	3.100	969.22632	-131.02806	1604.62109	-27.49046	-45.20494	1326.35913	-890.00024	59.37544	1311.60413	3.33148	205.03526	157.62595	468.50394	-230.22865	2.88627	-560.75916	194.90378	-11.57660	-1263.67090	-147.06868	50.71085
374	3.108	971.63733	-131.49361	1600.14282	-28.81134	-44.71644	1323.15051	-890.42932	60.16825	1307.99609	29.06866	204.09079	161.69598	444.57730	-228.70775	2.50851	-585.24097	196.36673	-11.97316	-1244.61157	-151.45963	49.43189
375	3.117	973.72363	-131.99338	1595.88086	-30.77505	-44.08617	1320.04871	-891.08997	60.93869	1304.50232	55.17914	202.20404	164.23888	420.81943	-227.28708	2.24940	-609.45929	197.89658	-12.30293	-1219.57666	-156.02377	46.93356
376	3.125	975.35254	-132.53900	1592.02515	-33.31973	-43.31746	1317.13281	-891.94196	61.71438	1301.19177	81.56036	199.34256	164.90254	397.18301	-225.89694	2.00567	-633.51233	199.36865	-12.54453	-1190.77222	-160.07233	44.82828
377	3.133	976.43158	-133.12502	1588.75305	-36.28214	-42.38497	1314.50635	-892.95001	62.48016	1298.09412	108.14465	195.57590	163.61023	373.61899	-224.53093	1.69790	-657.43884	200.71948	-12.72941	-1162.42407	-162.48914	43.95795
378	3.142	976.90344	-133.71764	1586.21289	-39.44786	-41.25523	1312.27161	-894.08435	63.17281	1295.21570	135.01013	191.06030	160.65184	350.11258	-223.19339	1.32743	-681.25867	202.02637	-12.86662	-1137.00269	-162.71146	43.94216
379	3.150	976.73804	-134.26788	1584.50732	-42.61561	-39.92421	1310.50195	-895.31744	63.69134	1292.55029	162.37463	186.02194	156.55347	326.66122	-221.85809	0.98713	-705.02325	203.42999	-12.93995	-1113.55396	-161.05746	44.17624
380	3.158	975.92877	-134.73187	1583.67908	-45.63204	-38.43517	1309.23303	-896.62640	63.91936	1290.09326	190.42496	180.70631	151.77693	303.24130	-220.46585	0.80485	-728.81189	204.99532	-12.95747	-1089.51831	-158.22391	44.64157
381	3.167	974.49298	-135.08220	1583.71606	-48.39363	-36.86753	1308.47888	-898.00116	63.73984	1287.87122	219.18405	175.25186	146.48767	279.78421	-218.94772	0.82832	-752.67871	206.67517	-12.96374	-1063.45679	-154.64273	45.62194
382	3.175	972.47260	-135.30525	1584.56519	-50.83506	-35.31985	1308.24805	-899.43591	63.04990	1285.97021	248.54504	169.58688	140.53844	256.18015	-217.29327	0.97095	-776.62152	208.37933	-13.00324	-1035.88757	-150.27179	47.04811
383	3.183	969.92828	-135.39035	1586.14978	-52.91776	-33.89452	1308.54126	-900.90485	61.79625	1284.53760	278.39963	163.47830	133.64034	232.33853	-215.55646	1.08751	-800.61981	210.05840	-13.08294	-1008.29346	-144.86374	48.42523
384	3.192	966.93475	-135.32166	1588.38196	-54.62345	-32.67039	1309.34924	-902.34961	60.01524	1283.74927	308.72952	156.65646	125.61386	208.25183	-213.76547	1.11516	-824.68225	211.72687	-13.15328	-981.76080	-138.39056	49.30652
385	3.200	963.58008	-135.08125	1591.16614	-55.94934	-31.68629	1310.66309	-903.69403	57.83586	1283.75452	339.55682	148.93741	116.59975	183.97916	-211.91467	1.12895	-848.83984	213.41296	-13.13859	-956.21069	-131.16821	49.61259
386	3.208	959.95990	-134.66180	1594.40112	-56.90067	-30.95800	1312.48145	-904.86737	55.43958	1284.62769	370.84500	140.32516	107.07788	159.57327	-210.02721	1.22924	-873.11896	215.11829	-13.00186	-930.62341	-123.63428	49.51710
387	3.217	956.16833	-134.07510	1597.98926	-57.48668	-30.50013	1314.80554	-905.82074	53.00805	1286.35693	402.48206	130.99095	97.61989	135.04962	-208.15369	1.40335	-897.53870	216.84189	-12.75685	-904.00275	-116.12844	49.19069
388	3.225	952.29535	-133.34717	1601.84143	-57.72205	-30.31979	1317.62036	-906.53857	50.67966	1288.86450	434.28326	121.13667	88.59435	110.40768	-206.33273	1.55667	-922.10950	218.61761	-12.42579	-876.12469	-108.82248	48.66459
389	3.233	948.43121	-132.51143	1605.87305	-57.62749	-30.39328	1320.88123	-907.03876	48.52851	1292.03979	466.03217	110.93179	80.12804	85.64267	-204.55798	1.65475	-946.82391	220.50397	-12.02260	-847.44928	-101.73609	47.85230
390	3.242	944.66589	-131.61214	1610.00085	-57.23182	-30.66667	1324.51489	-907.36121	46.57843	1295.76697	497.61703	100.60374	72.30057	60.73657	-202.78046	1.75897	-971.67206	222.51028	-11.57014	-818.60321	-94.82047	46.67652
391	3.250	941.08234	-130.69771	1614.14453	-56.57827	-31.08970	1328.43567	-907.55127	44.83768	1299.94019	529.03400	90.52632	65.32352	35.66541	-200.95892	1.92543	-996.66785	224.54413	-11.10670	-790.07355	-88.07610	45.17777
392	3.258	937.75421	-129.80019	1618.22998	-55.72485	-31.63967	1332.55542	-907.64447	43.32182	1304.46533	560.15253	81.17171	59.51545	10.42474	-199.11154	2.13750	-1021.82300	226.48778	-10.69094	-762.14850	-81.60847	43.49184
393	3.267	934.74524	-128.94016	1622.19043	-54.73679	-32.31454	1336.78162	-907.66211	42.05034	1309.25073	590.48999	72.98422	55.01116	-14.93265	-197.31270	2.35727	-1047.11865	228.29849	-10.40915	-734.90271	-75.61008	41.75223
394	3.275	932.10577	-128.14870	1625.96387	-53.67700	-33.12435	1341.01050	-907.61761	41.02929	1314.19556	619.12494	66.24280	51.40806	-40.23894	-195.65121	2.62791	-1072.53027	230.01732	-10.31255	-708.27289	-70.31894	40.02040
395	3.283	929.86584	-127.46069	1629.49182	-52.59148	-34.08849	1345.12744	-907.52094	40.23746	1319.18286	644.76654	60.95440	47.80558	-65.13817	-194.23639	3.13154	-1097.98450	231.78371	-10.28529	-682.25409	-65.93771	38.24763
396	3.292	928.03241	-126.88734	1632.72083	-51.49489	-35.22149	1349.01318	-907.37903	39.62941	1324.07397	666.09882	56.93182	43.37048	-89.07561	-193.21683	4.11862	-1123.22437	233.82381	-9.98972	-657.06897	-62.57342	36.26678
397	3.300	926.58936	-126.40649	1635.59985	-50.37281	-36.51830	1352.55579	-907.19867	39.15789	1328.70569	682.28394	54.02050	37.86197	-111.47284	-192.73053	5.75445	-1147.77368	236.30266	-8.96518	-633.20715	-60.28580	33.81458
398	3.308	925.50171	-125.97616	1638.07935	-49.20161	-37.95387	1355.65564	-906.99530	38.79440	1332.90015	693.19696	52.16628	31.57013	-132.00650	-192.85646	8.08133	-1171.11816	239.16925	-6.86563	-611.30493	-59.17737	30.59113
399	3.317	924.72205	-125.54481	1640.11890	-47.97129	-39.48598	1358.21863	-906.79340	38.52317	1336.49329	699.13141	51.33891	24.91088	-150.71576	-193.67296	11.23441	-1192.94727	242.17709	-3.73710	-591.92584	-59.44078	26.40954
400	3.325	924.19177	-125.05062	1641.69116	-46.69987	-41.06018	1360.15173	-906.61743	38.31343	1339.36682	700.22052	51.59629	18.20953	-167.69896	-195.40457	15.85744	-1213.20459	245.09625	-0.01277	-575.43353	-61.35948	21.38026
401	3.333	923.84753	-124.43477	1642.77563	-45.43583	-42.62139	1361.36670	-906.48370	38.10008	1341.46643	696.16150	53.16042	11.71206	-182.26416	-198.54559	23.39001	-1231.97119	247.97690	3.93087	-562.04639	-65.25089	15.94247
402	3.342	923.64313	-123.68403	1643.35535	-44.25176	-44.12019	1361.79480	-906.39789	37.79632	1342.80017	686.61646	56.12580	5.63783	-192.25131	-203.77231	35.52539	-1249.37976	251.26816	8.31956	-551.96802	-71.35626	10.68112
403	3.350	923.57062	-122.86257	1643.42261	-43.23231	-45.52047	1361.40564	-906.35345	37.32764	1343.42334	672.00525	59.97779	0.30160	-195.00172	-211.43066	52.58981	-1265.52014	255.57677	14.01732	-545.47736	-79.71027	6.07281
404	3.358	923.65607	-122.06766	1642.98779	-42.45964	-46.81128	1360.22607	-906.33289	36.66331	1343.41504	653.75690	63.68040	-3.83564	-189.51576	-220.95749	72.36530	-1280.13538	261.04547	21.59214	-542.90540	-89.98717	2.34614
405	3.367	923.94147	-121.34604	1642.08264	-41.99592	-47.99908	1358.35022	-906.31982	35.82616	1342.84644	633.38861	66.48799	-6.46410	-177.23029	-231.04121	91.12282	-1292.13074	267.00513	30.07138	-544.45911	-101.39545	-0.42858
406	3.375	924.47412	-120.68267	1640.75378	-41.86375	-49.09285	1355.92261	-906.31885	34.86790	1341.75562	611.49023	68.47137	-7.74890	-160.68948	-240.41953	105.97633	-1299.44397	272.58167	37.06013	-549.95538	-112.75586	-2.16473
407	3.383	925.30023	-120.04962	1639.05469	-42.03957	-50.10158	1353.10034	-906.36316	33.83180	1340.15247	588.05792	70.12931	-8.19159	-141.93918	-248.47012	116.23651	-1299.90051	277.55081	40.44346	-558.76672	-122.71772	-2.86869
408	3.392	926.45471	-119.42606	1637.04224	-42.47410	-51.03053	1350.01428	-906.50323	32.74506	1338.04236	563.39807	71.79943	-8.27409	-121.98752	-255.25993	123.03444	-1292.51599	282.24890	39.74084	-570.41101	-130.04840	-2.92756
409	3.400	927.95062	-118.79543	1634.78845	-43.12515	-51.87535	1346.74939	-906.78650	31.63841	1335.44409	538.19550	73.52887	-8.31748	-101.12498	-261.20074	128.09955	-1277.97400	286.86243	35.91765	-585.30786	-134.06850	-2.96682
410	3.408	929.76825	-118.16020	1632.38879	-43.97259	-52.62393	1343.35413	-907.24304	30.54999	1332.39807	513.05554	75.22884	-8.50204	-79.38879	-266.64459	132.75562	-1258.17688	291.15167	30.51172	-604.28009	-135.02632	-3.30880
411	3.417	931.84601	-117.55313	1629.94727	-45.01021	-53.26615	1339.86035	-907.88611	29.49868	1328.97400	488.29572	76.84068	-8.87687	-56.80063	-271.73740	137.59404	-1235.80396	294.71118	25.15692	-627.05176	-133.95004	-3.79371
412	3.425	934.08008	-117.02415	1627.56006	-46.23798	-53.80583	1336.29797	-908.72052	28.45880	1325.27551	463.98325	78.41394	-9.37024	-33.44106	-276.47260	142.61621	-1213.95581	297.31689	21.48043	-651.91382	-131.99283	-4.16145
413	3.433	936.33032	-116.62093	1625.31360	-47.66938	-54.26475	1332.70984	-909.74011	27.37070	1321.43103	440.01993	80.05600	-9.85428	-9.48254	-280.74738	147.48303	-1194.90967	299.02090	20.62362	-677.02448	-129.87073	-4.36629
414	3.442	938.43695	-116.36836	1623.28784	-49.33236	-54.67823	1329.16699	-910.92090	26.18817	1317.56567	416.27216	81.84116	-10.25154	14.83282	-284.40869	151.72571	-1178.23096	299.88556	22.28444	-701.52673	-127.79739	-4.49501
415	3.450	940.24481	-116.25322	1621.56201	-51.24882	-55.09088	1325.77209	-912.22247	24.92597	1313.76855	392.67340	83.77199	-10.60349	39.30606	-287.33078	154.90593	-1160.67554	299.81195	24.57532	-725.44928	-125.73676	-4.61376
416	3.458	941.62567	-116.23370	1620.21838	-53.41660	-55.55392	1322.63562	-913.59973	23.66238	1310.07776	369.21854	85.78275	-11.01362	63.89841	-289.46530	156.71500	-1138.74854	298.69623	25.50204	-749.08167	-123.63229	-4.76168
417	3.467	942.48822	-116.25896	1619.33667	-55.81358	-56.11902	1319.84167	-915.01276	22.49971	1306.49622	345.93417	87.78236	-11.50483	88.72607	-290.81689	156.98344	-1111.22510	296.44745	24.54227	-772.61487	-121.48772	-4.97051
418	3.475	942.77905	-116.27659	1618.98193	-58.40873	-56.83099	1317.42932	-916.42712	21.52987	1303.01575	322.82770	89.71577	-11.96302	113.96655	-291.43747	155.65051	-1079.47229	292.90106	22.63462	-796.09497	-119.35954	-5.24091
419	3.483	942.48224	-116.23615	1619.19519	-61.15886	-57.71543	1315.39612	-917.81836	20.82916	1299.63269	299.81345	91.58704	-12.23793	139.80032	-291.45697	152.77863	-1046.26990	287.99738	21.10111	-819.50769	-117.33047	-5.53506
420	3.492	941.61682	-116.09773	1619.98706	-63.99745	-58.76055	1313.72168	-919.18506	20.46249	1296.36035	276.73920	93.44624	-12.27971	166.37903	-291.05731	148.58258	-1014.41016	281.93256	20.75186	-842.87524	-115.46021	-5.80627
421	3.500	940.22815	-115.84206	1621.33838	-66.83699	-59.91715	1312.39807	-920.54987	20.47628	1293.24658	253.49036	95.34891	-12.16510	193.76843	-290.41940	143.39407	-985.45532	274.94977	21.59261	-866.25061	-113.74120	-6.01540
422	3.508	938.38135	-115.47362	1623.20532	-69.57919	-61.11972	1311.44360	-921.94080	20.88571	1290.38831	230.04684	97.31081	-11.99652	221.94153	-289.68842	137.55373	-959.07178	267.06882	23.11929	-889.66876	-112.11353	-6.12583
423	3.517	936.15662	-115.01563	1625.52295	-72.11845	-62.30478	1310.89294	-923.36444	21.66768	1287.92773	206.46533	99.29393	-11.80739	250.84567	-288.94174	131.29582	-933.65118	258.16229	24.84145	-913.16235	-110.50186	-6.12166
424	3.525	933.64032	-114.50238	1628.21143	-74.35065	-63.42615	1310.77747	-924.78534	22.75621	1286.02734	182.80731	101.20660	-11.59148	280.44278	-288.16492	124.70297	-907.75519	248.24977	26.49892	-936.77814	-108.84064	-6.03202
425	3.533	930.91650	-113.96782	1631.18469	-76.19257	-64.46530	1311.11890	-926.12366	24.04211	1284.83508	159.06805	102.95228	-11.38644	310.71286	-287.23169	117.73215	-880.97516	237.62393	27.95281	-960.54431	-107.09541	-5.90571
426	3.542	928.06921	-113.42960	1634.35803	-77.59211	-65.41972	1311.93909	-927.27985	25.39691	1284.45325	135.18988	104.51887	-11.25887	341.63315	-285.90967	110.27089	-853.70349	226.75899	29.10210	-984.44958	-105.27503	-5.75432
427	3.550	925.18646	-112.88333	1637.65247	-78.52329	-66.28316	1313.26025	-928.17249	26.71952	1284.91724	111.14172	105.98582	-11.21025	373.10623	-283.95526	102.22935	-826.39301	216.13486	29.89314	-1008.46533	-103.43652	-5.54546
428	3.558	922.35303	-112.31718	1640.99756	-78.98199	-67.04100	1315.09180	-928.76379	27.96449	1286.19458	86.93445	107.47292	-11.15830	404.90732	-281.26752	93.64490	-799.01788	206.02408	30.29509	-1032.58325	-101.66759	-5.25316
429	3.567	919.64618	-111.72967	1644.33008	-78.99219	-67.67548	1317.41577	-929.06342	29.12685	1288.20435	62.54993	109.07095	-11.02445	436.72946	-277.95996	84.71407	-771.09698	196.39955	30.29632	-1056.82568	-100.03621	-4.88232
430	3.575	917.14380	-111.13019	1647.58789	-78.61235	-68.17662	1320.18042	-929.11377	30.20749	1290.84473	37.94098	110.74167	-10.81206	468.31430	-274.28784	75.76192	-742.13947	187.11679	29.99449	-1081.20874	-98.55399	-4.43976
431	3.583	914.92682	-110.53171	1650.70642	-77.92550	-68.54977	1323.30139	-928.97357	31.19193	1294.01135	13.11646	112.35875	-10.58542	499.54825	-270.52853	67.24217	-712.08588	178.15674	29.64162	-1105.70923	-97.18779	-3.91893
432	3.592	913.06482	-109.95261	1653.62329	-77.01749	-68.80362	1326.66943	-928.70441	32.04895	1297.60291	-11.85376	113.90845	-10.39944	530.34033	-266.96417	59.77598	-681.43860	169.62628	29.48924	-1130.31885	-95.85677	-3.35736
433	3.600	911.60266	-109.42122	1656.28259	-75.95941	-68.93704	1330.16357	-928.35736	32.73704	1301.52039	-36.88861	115.53845	-10.26300	560.35278	-263.95593	54.07558	-651.05206	161.61162	29.54769	-1155.08765	-94.44021	-2.87406
434	3.608	910.55664	-108.96430	1658.63391	-74.79673	-68.94463	1333.66492	-927.96179	33.21716	1305.66028	-61.83905	117.36592	-10.10844	588.89880	-261.82806	50.50213	-621.77698	154.12616	29.52579	-1180.02734	-92.94970	-2.54150
435	3.617	909.91962	-108.58510	1660.62732	-73.54536	-68.82031	1337.06519	-927.52472	33.47131	1309.90149	-86.40924	119.33467	-9.74836	615.00208	-260.50101	48.44441	-594.23914	147.17451	28.98391	-1205.02368	-91.58606	-2.23716
436	3.625	909.67096	-108.25948	1662.21497	-72.20213	-68.55678	1340.26221	-927.04608	33.51266	1314.10046	-110.24323	121.32184	-8.86717	637.31665	-259.42664	46.33947	-568.82996	140.85075	27.52800	-1229.86060	-90.40462	-1.61994
437	3.633	909.78156	-107.95816	1663.35522	-70.76838	-68.15826	1343.15222	-926.53589	33.38544	1318.10608	-133.16486	123.36232	-7.01258	654.07593	-258.15811	42.61500	-545.74194	135.38362	24.96419	-1254.15198	-89.21746	-0.08817
438	3.642	910.21307	-107.66891	1664.01440	-69.26621	-67.65358	1345.62927	-926.01154	33.16264	1321.77905	-155.33130	125.78127	-3.44593	663.68286	-256.83752	36.63025	-525.05078	131.12067	21.39882	-1277.30347	-88.00198	3.08610
439	3.650	910.92096	-107.39690	1664.16260	-67.72923	-67.08406	1347.59216	-925.47894	32.93672	1325.00000	-176.88403	129.16841	3.07910	665.67126	-255.91989	28.86214	-506.89777	128.51337	17.20324	-1298.74390	-87.02605	8.22402
440	3.658	911.85626	-107.15044	1663.76978	-66.18409	-66.47722	1348.95142	-924.92578	32.80206	1327.67590	-196.85773	134.14558	14.16811	660.87292	-255.64513	20.66760	-491.61523	128.10120	12.83529	-1318.13257	-86.51469	14.92697
441	3.667	912.96533	-106.93076	1662.80579	-64.65210	-65.83786	1349.64331	-924.32880	32.83356	1329.74683	-212.24854	140.94589	30.89147	650.64368	-255.83966	13.76839	-479.70355	130.46570	8.66243	-1335.27954	-86.48617	22.49250
442	3.675	914.20587	-106.73079	1661.24451	-63.16717	-65.16409	1349.64355	-923.66785	33.06487	1331.18567	-219.09680	149.12213	52.43344	636.11877	-255.96338	9.24002	-471.73163	136.03278	4.87237	-1350.04370	-86.86359	30.51620
443	3.683	915.56879	-106.53736	1659.07104	-61.78107	-64.46394	1348.97363	-922.94104	33.48002	1331.98804	-215.41089	157.69894	75.56268	617.95825	-255.45296	6.91132	-468.24225	144.67316	1.45112	-1362.34741	-87.54639	38.94799
444	3.692	917.08575	-106.33459	1656.28784	-60.54910	-63.75591	1347.69739	-922.17438	34.03083	1332.16248	-202.67963	165.64845	96.10239	596.63062	-254.18480	5.92561	-469.74683	155.42247	-1.73726	-1372.09497	-88.41190	47.52440
445	3.700	918.82227	-106.11087	1652.91504	-59.51156	-63.05882	1345.91052	-921.41718	34.67080	1331.72607	-184.23743	172.28606	111.42313	572.99658	-252.44777	5.52599	-476.66992	166.57635	-4.75502	-1378.90649	-89.39159	55.13445
446	3.708	920.86224	-105.86803	1648.98218	-58.68341	-62.38491	1343.71924	-920.72919	35.37840	1330.70276	-162.84894	177.36296	121.57583	548.28955	-250.52730	5.29019	-488.96857	176.15729	-7.39845	-1381.91309	-90.62447	59.99303
447	3.717	923.27917	-105.61951	1644.52820	-58.06182	-61.73671	1341.21863	-920.16931	36.14498	1329.12488	-139.93274	180.94678	128.35838	523.44031	-248.52542	5.04864	-505.91071	182.80316	-9.27881	-1379.91260	-92.50673	60.79699
448	3.725	926.10596	-105.37329	1639.60815	-57.64871	-61.10066	1338.48230	-919.78845	36.94157	1327.03809	-116.03186	183.25027	133.72672	498.77426	-246.48373	4.74106	-526.50220	186.57690	-10.26044	-1372.01660	-95.46141	57.78816
449	3.733	929.31824	-105.11980	1634.29688	-57.47252	-60.45108	1335.57422	-919.62537	37.70494	1324.50427	-91.36639	184.50703	138.87877	474.30209	-244.48595	4.33012	-549.66516	188.65955	-10.64800	-1358.50928	-99.54868	52.78247
450	3.742	932.82947	-104.83886	1628.68567	-57.59601	-59.77308	1332.56995	-919.70490	38.35828	1321.60559	-66.13452	184.89758	144.15895	450.00778	-242.60881	3.81636	-574.00677	190.17073	-10.83666	-1341.23499	-104.27927	48.32942
451	3.750	936.49707	-104.51306	1622.88000	-58.10463	-59.08139	1329.55566	-920.03528	38.85552	1318.44946	-40.56952	184.48238	149.36099	425.92288	-240.85040	3.28365	-598.33575	191.56114	-11.07696	-1322.84839	-108.84370	46.33583
452	3.758	940.14038	-104.13129	1617.00256	-59.07886	-58.41147	1326.60291	-920.60297	39.22112	1315.16138	-14.82965	183.17616	154.04930	402.08817	-239.17531	2.85729	-622.33356	192.90932	-11.47086	-1305.02271	-112.61771	46.70878
453	3.767	943.56274	-103.68048	1611.19641	-60.56103	-57.78759	1323.75769	-921.37543	39.53914	1311.85706	11.06866	180.82817	157.72983	378.47726	-237.58609	2.56804	-646.22119	194.28470	-11.91154	-1287.09741	-115.54658	47.53719
454	3.775	946.57422	-103.14218	1605.62256	-62.53137	-57.20166	1321.05420	-922.31531	39.89493	1308.61609	37.19562	177.36575	159.94995	354.99673	-236.10091	2.32753	-670.13556	195.74841	-12.20100	-1266.78296	-118.03889	47.06237
455	3.783	949.01605	-102.50946	1600.44861	-64.90208	-56.61718	1318.53015	-923.39185	40.33562	1305.47693	63.63574	172.85669	160.41170	331.59494	-234.68575	2.06079	-694.03253	197.25345	-12.29381	-1242.32751	-120.44480	45.14146
456	3.792	950.77783	-101.80214	1595.82739	-67.53738	-55.98092	1316.22595	-924.58228	40.87244	1302.45068	90.45892	167.49409	159.06563	308.30771	-233.25031	1.77321	-717.84094	198.74191	-12.30158	-1213.97827	-122.65054	42.82237
457	3.800	951.79999	-101.05299	1591.87561	-70.29748	-55.24215	1314.17603	-925.86591	41.49043	1299.53149	117.73035	161.56555	156.15184	285.14755	-231.73163	1.50482	-741.52942	200.25591	-12.34455	-1183.67627	-124.16073	41.17069
458	3.808	952.06964	-100.28398	1588.66370	-73.07185	-54.38116	1312.40649	-927.22101	42.14340	1296.70593	145.54132	155.35080	152.12169	262.00229	-230.14691	1.29617	-765.13092	201.84134	-12.47551	-1153.65991	-124.49458	40.59175
459	3.817	951.61725	-99.50403	1586.21362	-75.77631	-53.42510	1310.94617	-928.62592	42.74836	1293.96729	173.99866	149.02875	147.41049	238.69156	-228.54984	1.18309	-788.71948	203.47861	-12.66874	-1125.19287	-123.48437	40.81238
460	3.825	950.50885	-98.72284	1584.50867	-78.33008	-52.44105	1309.83044	-930.05664	43.19973	1291.34082	203.17603	142.66953	142.19505	215.12793	-226.95978	1.17001	-812.32544	205.16949	-12.84236	-1098.20935	-121.27471	41.29625
461	3.833	948.83685	-97.95378	1583.50586	-80.64188	-51.51897	1309.09802	-931.48218	43.39573	1288.90271	233.08569	136.25009	136.32722	191.39758	-225.34470	1.20160	-835.94043	206.94145	-12.92474	-1071.85901	-118.14182	41.72987
462	3.842	946.70514	-97.20153	1583.13989	-82.61868	-50.75416	1308.78467	-932.86316	43.26262	1286.78003	263.68652	129.66663	129.49043	167.64807	-223.67006	1.20538	-859.59570	208.73628	-12.91609	-1045.32764	-114.35247	42.13202
463	3.850	944.21558	-96.45985	1583.32751	-84.18970	-50.22807	1308.91687	-934.15472	42.77678	1285.12878	294.94443	122.72273	121.46896	143.92908	-221.93835	1.16471	-883.35754	210.44530	-12.86484	-1018.28510	-110.11457	42.57551
464	3.858	941.46338	-95.72772	1583.98230	-85.32373	-49.98106	1309.50391	-935.30945	41.97329	1284.09253	326.88638	115.18048	112.37106	120.17679	-220.19250	1.12174	-907.26648	212.07034	-12.79374	-990.75354	-105.57880	42.95868
465	3.867	938.53882	-95.01703	1585.02332	-86.02512	-49.99537	1310.53979	-936.29126	40.92553	1283.76123	359.55212	106.90352	102.63695	96.29944	-218.48433	1.12359	-931.31464	213.71494	-12.69037	-962.71179	-100.91039	43.05589
466	3.875	935.52991	-94.33653	1586.37561	-86.32236	-50.21712	1312.01404	-937.09003	39.71489	1284.16125	392.89337	97.89014	92.83284	72.25525	-216.80701	1.18401	-955.47522	215.42534	-12.54227	-933.91937	-96.35376	42.69176
467	3.883	932.52539	-93.67377	1587.96692	-86.26360	-50.59562	1313.91565	-937.71777	38.41740	1285.26917	426.70523	88.21098	83.44920	48.05939	-215.09793	1.28739	-979.73779	217.17389	-12.32553	-904.11310	-92.18012	41.85932
468	3.892	929.61212	-92.99767	1589.72620	-85.90959	-51.09244	1316.22461	-938.19147	37.10059	1287.02881	460.62622	78.03352	74.81870	23.71808	-213.31622	1.40831	-1004.09692	218.98242	-11.98081	-873.29663	-88.58358	40.72435
469	3.900	926.86896	-92.27692	1591.58545	-85.32212	-51.66950	1318.90417	-938.52386	35.81822	1289.36609	494.21625	67.63264	67.10329	-0.80701	-211.47095	1.52707	-1028.55103	220.90439	-11.47188	-841.77698	-85.63044	39.52061
470	3.908	924.36975	-91.49634	1593.48071	-84.55975	-52.29436	1321.89697	-938.72656	34.60719	1292.20093	527.04651	57.32151	60.35560	-25.56158	-209.60652	1.64568	-1053.13184	222.88000	-10.89160	-809.98193	-83.28005	38.41959
471	3.917	922.18817	-90.66196	1595.34961	-83.67878	-52.95669	1325.12402	-938.80908	33.49548	1295.45190	558.75452	47.50853	54.63789	-50.54256	-207.78598	1.78117	-1077.87598	224.78198	-10.42041	-778.33289	-81.46004	37.47584
472	3.925	920.38824	-89.79433	1597.12927	-82.72675	-53.66976	1328.48950	-938.77155	32.52015	1299.03418	589.05005	38.75674	49.98478	-75.64349	-206.06633	1.94960	-1102.77148	226.59416	-10.15183	-747.20520	-80.13925	36.64241
473	3.933	919.00757	-88.91765	1598.76318	-81.73187	-54.45876	1331.88696	-938.60254	31.73119	1302.85376	617.55103	31.52382	46.15667	-100.61639	-204.50204	2.21502	-1127.78479	228.39346	-10.05343	-716.90424	-79.31881	35.77959
474	3.942	918.05225	-88.05373	1600.20374	-80.70367	-55.34719	1335.20300	-938.28485	31.17200	1306.80139	643.45685	25.87999	42.54533	-125.06297	-203.18819	2.76478	-1152.87280	230.25241	-10.02615	-687.74023	-78.99936	34.66817
475	3.950	917.50269	-87.22159	1601.40369	-79.64003	-56.34503	1338.32373	-937.80579	30.85869	1310.74609	665.45160	21.63225	38.42565	-148.48254	-202.28221	3.85672	-1177.85645	232.29050	-9.84539	-660.12299	-79.23628	33.06456
476	3.958	917.32202	-86.43787	1602.31287	-78.52714	-57.44632	1341.14038	-937.17468	30.76928	1314.53455	682.14874	18.61351	33.28577	-170.37811	-201.93112	5.62156	-1202.31018	234.65710	-9.09582	-634.48309	-80.18969	30.72311
477	3.967	917.46680	-85.71732	1602.88354	-77.34126	-58.63365	1343.54944	-936.43805	30.84457	1318.00208	692.75513	16.75646	27.00810	-190.34912	-202.17471	7.95148	-1225.70618	237.33185	-7.34770	-611.14862	-82.07806	27.39736
478	3.975	917.89264	-85.07553	1603.07727	-76.06437	-59.87578	1345.45251	-935.66968	31.00875	1320.98682	697.29272	16.02333	19.90661	-208.17241	-203.04068	10.71667	-1247.66699	240.08815	-4.51049	-590.40491	-85.13569	22.93637
479	3.983	918.55463	-84.53130	1602.86694	-74.70181	-61.12745	1346.76062	-934.93860	31.19052	1323.35327	696.17407	16.37930	12.63172	-223.77216	-204.83981	14.29937	-1268.02905	242.75220	-0.93849	-572.66296	-89.63602	17.44328
480	3.992	919.40649	-84.10287	1602.23401	-73.28401	-62.34154	1347.39905	-934.28613	31.32164	1325.02002	689.69867	17.73425	5.94088	-236.64929	-208.32770	20.07981	-1286.76868	245.39186	2.90121	-558.52032	-95.91942	11.38549
481	4.000	920.40308	-83.79253	1601.16333	-71.86055	-63.48407	1347.31543	-933.72607	31.33659	1325.96924	678.16266	19.76120	0.43101	-245.02783	-214.40634	30.04716	-1303.98560	248.28589	6.89681	-548.64734	-104.28538	5.56540
482	4.008	921.51288	-83.57155	1599.64612	-70.49840	-64.54706	1346.49597	-933.25140	31.19071	1326.22900	662.35907	21.86400	-3.62072	-246.29761	-223.44411	45.08270	-1319.88501	251.90207	11.58597	-543.57904	-114.65565	0.90167
483	4.017	922.73376	-83.39474	1597.69580	-69.27470	-65.54764	1344.98242	-932.84082	30.87229	1325.85120	643.48682	23.56741	-6.25422	-239.08569	-234.76543	63.37837	-1334.56201	256.69348	17.86081	-543.47754	-126.20922	-1.95557
484	4.025	924.09943	-83.23553	1595.35583	-68.26092	-66.50407	1342.87207	-932.47186	30.39815	1324.89648	622.43555	24.90617	-7.74586	-224.55869	-246.86613	81.09024	-1347.51794	262.49594	25.78577	-548.04370	-137.37080	-3.06341
485	4.033	925.67108	-83.10170	1592.69080	-67.50925	-67.41899	1340.30066	-932.13422	29.80219	1323.42639	599.60992	26.22375	-8.48886	-205.40460	-258.24442	94.79559	-1357.14624	268.41617	33.61729	-556.89349	-146.33084	-3.20094
486	4.042	927.51819	-83.02043	1589.77295	-67.04695	-68.29227	1337.40979	-931.83167	29.11726	1321.50183	575.45514	27.70103	-8.83097	-183.97443	-268.11279	103.34763	-1360.90527	273.74973	38.62879	-570.13995	-151.86862	-3.21202
487	4.050	929.69141	-83.01074	1586.67834	-66.87686	-69.13548	1334.31580	-931.57715	28.35987	1319.18298	550.64514	29.27350	-9.00122	-161.42709	-276.47992	107.83778	-1356.70215	278.47809	39.10756	-588.16309	-153.91586	-3.45141
488	4.058	932.19745	-83.07314	1583.49121	-66.98279	-69.96046	1331.09656	-931.38800	27.53262	1316.52917	525.76172	30.84540	-9.15654	-138.02740	-283.77530	110.30464	-1344.46460	282.57800	35.39735	-610.49347	-153.41278	-3.87406
489	4.067	934.99042	-83.20923	1580.30725	-67.34468	-70.75859	1327.79590	-931.28168	26.63470	1313.60852	501.08453	32.41639	-9.40711	-113.76125	-290.43427	112.46564	-1326.34509	285.71765	29.44214	-635.38635	-151.60846	-4.31769
490	4.075	937.97668	-83.43764	1577.22961	-67.96317	-71.50198	1324.43945	-931.26813	25.67086	1310.51001	476.66168	34.06234	-9.79624	-88.68307	-296.68021	115.16679	-1305.79358	287.78339	23.76238	-660.84961	-149.42120	-4.67231
491	4.083	941.02405	-83.77739	1574.35999	-68.87202	-72.16469	1321.05933	-931.34564	24.66084	1307.34265	452.46045	35.83174	-10.29200	-62.99193	-302.52216	118.46571	-1286.16284	288.93274	20.41449	-685.79315	-147.28387	-4.94900
492	4.092	943.97931	-84.22568	1571.79749	-70.12115	-72.73830	1317.71436	-931.51385	23.64445	1304.21387	428.44446	37.68577	-10.80085	-36.97633	-307.83829	121.96230	-1268.71057	289.20624	19.97028	-710.11914	-145.31094	-5.20600
493	4.100	946.68677	-84.76106	1569.63831	-71.74752	-73.23604	1314.49329	-931.79523	22.68272	1301.19934	404.57321	39.56272	-11.22694	-10.88608	-312.45490	125.09296	-1251.49854	288.46173	21.07088	-734.13330	-143.44885	-5.44645
494	4.108	949.00226	-85.35809	1567.97412	-73.75731	-73.69145	1311.50110	-932.23450	21.85565	1298.32800	380.79733	41.43495	-11.55785	15.19348	-316.21399	127.32123	-1231.14514	286.55145	21.50055	-758.09100	-141.58910	-5.63210
495	4.117	950.80804	-85.99416	1566.89136	-76.12146	-74.15392	1308.83313	-932.87408	21.24576	1295.58911	357.06641	43.29971	-11.85131	41.37842	-319.00897	128.24251	-1205.84619	283.43820	20.14643	-782.08789	-139.68724	-5.76523
496	4.125	952.02301	-86.64509	1566.47156	-78.78257	-74.68297	1306.55212	-933.73328	20.91721	1292.95056	333.34607	45.16228	-12.13264	67.88672	-320.81308	127.63177	-1176.63586	279.13904	17.72577	-806.11261	-137.78632	-5.90656
497	4.133	952.60236	-87.27663	1566.77722	-81.66312	-75.33301	1304.68970	-934.79645	20.90807	1290.37463	309.62234	47.00548	-12.36806	94.88446	-321.73083	125.51273	-1146.36829	273.70859	15.75506	-830.13013	-135.94482	-6.09848
498	4.142	952.53595	-87.85231	1567.83044	-84.65572	-76.12286	1303.26099	-936.01385	21.22898	1287.84033	285.84869	48.78287	-12.51570	122.44601	-322.01935	122.22015	-1117.69922	267.31549	15.22033	-854.15247	-134.17789	-6.31650
499	4.150	951.84650	-88.35307	1569.60901	-87.61070	-77.02176	1302.28052	-937.31775	21.86523	1285.37207	261.91821	50.46942	-12.55720	150.63446	-322.01868	118.31679	-1091.50659	260.05569	16.04779	-878.24567	-132.46205	-6.50203
500	4.158	950.58112	-88.78349	1572.06409	-90.35825	-77.97032	1301.77161	-938.64215	22.78485	1283.06580	237.75186	52.09671	-12.50916	179.54193	-322.00903	114.36371	-1066.82813	251.73941	17.48358	-902.46741	-130.76190	-6.60219
501	4.167	948.79962	-89.15591	1575.13586	-92.75583	-78.90834	1301.76245	-939.92902	23.94232	1281.08594	213.38269	53.74113	-12.39976	209.23117	-322.08395	110.66281	-1042.11267	242.15802	18.89731	-926.82117	-129.04279	-6.59565
502	4.175	946.57092	-89.47623	1578.75049	-94.72231	-79.78697	1302.27026	-941.12555	25.27596	1279.62488	188.90503	55.48423	-12.21485	239.66904	-322.14404	107.13223	-1016.40100	231.44855	20.19904	-951.26672	-127.29897	-6.49344
503	4.183	943.97424	-89.75220	1582.81482	-96.24102	-80.56917	1303.28967	-942.18457	26.71684	1278.84631	164.36407	57.35062	-11.93301	270.73746	-321.98285	103.44745	-989.55011	220.01089	21.57970	-975.76147	-125.55261	-6.30856
504	4.192	941.09625	-90.00257	1587.22205	-97.33552	-81.23077	1304.79822	-943.06982	28.20718	1278.85010	139.72882	59.27678	-11.62207	302.30862	-321.35114	99.29901	-961.83057	208.22482	23.10008	-1000.31720	-123.79971	-6.04559
505	4.200	938.02960	-90.25097	1591.86548	-98.04111	-81.76659	1306.77002	-943.76068	29.70489	1279.66284	114.95172	61.15023	-11.40149	334.28238	-320.01227	94.52109	-933.51508	196.34076	24.61416	-1024.99658	-122.01824	-5.71042
506	4.208	934.87384	-90.52708	1596.64685	-98.39160	-82.18088	1309.18506	-944.25323	31.18008	1281.25061	90.02026	62.88009	-11.30743	366.54086	-317.82458	89.10675	-904.65881	184.53700	25.94786	-1049.83057	-120.21900	-5.32123
507	4.217	931.72559	-90.87413	1601.47925	-98.41547	-82.46425	1312.02051	-944.56152	32.61557	1283.54382	64.94458	64.48340	-11.26477	398.90915	-314.79309	83.20786	-875.07410	173.01773	27.04728	-1074.78711	-118.42602	-4.91395
508	4.225	928.66846	-91.33159	1606.28992	-98.13602	-82.58754	1315.23975	-944.71478	33.99971	1286.46008	39.72058	66.08530	-11.17801	431.18948	-311.06409	77.12083	-844.53265	162.01337	27.97534	-1099.84058	-116.64464	-4.50975
509	4.233	925.77234	-91.90883	1611.01868	-97.57816	-82.52187	1318.78894	-944.74249	35.31757	1289.91443	14.33466	67.76899	-11.01458	463.21982	-306.88385	71.24891	-813.04474	151.68391	28.82425	-1125.01709	-114.88570	-4.09272
510	4.242	923.09656	-92.59106	1615.60767	-96.77493	-82.25998	1322.59424	-944.65582	36.54949	1293.82251	-11.21216	69.51270	-10.81425	494.85275	-302.53601	66.03650	-780.91394	142.08279	29.65974	-1150.35767	-113.16775	-3.65607
511	4.250	920.68890	-93.36187	1619.99377	-95.76680	-81.81680	1326.56177	-944.44446	37.67011	1298.09705	-36.88666	71.29776	-10.64115	525.83398	-298.28299	61.89956	-748.59131	133.18915	30.49729	-1175.88184	-111.47453	-3.24782
512	4.258	918.57971	-94.20486	1624.11133	-94.59764	-81.21928	1330.58423	-944.08685	38.65126	1302.63916	-62.58325	73.15561	-10.51419	555.72266	-294.35449	59.09010	-716.57373	124.94345	31.25385	-1201.58569	-109.78392	-2.92352
513	4.267	916.77869	-95.09800	1627.89490	-93.30697	-80.49612	1334.54919	-943.56439	39.47115	1307.33435	-88.10437	75.10445	-10.33380	583.92883	-290.89532	57.38998	-685.37158	117.33348	31.73183	-1227.36523	-108.14722	-2.59637
514	4.275	915.28040	-96.02555	1631.27917	-91.92000	-79.66740	1338.34363	-942.87885	40.12252	1312.04968	-113.18164	77.13052	-9.84004	609.71545	-287.85443	55.96500	-655.45996	110.49419	31.67231	-1252.85913	-106.68694	-1.85196
515	4.283	914.07251	-96.99468	1634.20557	-90.44783	-78.74994	1341.85400	-942.06531	40.61374	1316.63623	-137.48010	79.22765	-8.68427	632.09656	-285.07574	53.79565	-627.20569	104.68759	30.80945	-1277.43738	-105.54867	0.08773
516	4.292	913.14264	-98.03047	1636.63232	-88.90069	-77.77211	1344.96960	-941.19110	40.96203	1320.94043	-160.60138	81.43005	-6.55906	649.87402	-282.54791	50.29835	-600.81348	100.18285	28.94122	-1300.46326	-104.84448	3.99279
517	4.300	912.48163	-99.15384	1638.53284	-87.29745	-76.77113	1347.58887	-940.33936	41.19232	1324.82007	-182.14276	83.87141	-3.17044	662.01514	-280.41376	45.46373	-576.37463	97.20297	26.02761	-1321.50867	-104.58116	10.03906
518	4.308	912.08209	-100.37927	1639.88855	-85.66040	-75.77962	1349.62415	-939.57898	41.34760	1328.16052	-201.76105	86.84578	1.97870	668.18164	-278.70242	39.53652	-554.02478	95.97676	22.19192	-1340.25513	-104.67825	17.69692
519	4.317	911.93311	-101.73476	1640.68091	-84.01264	-74.81900	1351.00330	-938.93829	41.48810	1330.88354	-218.95007	90.74983	9.78034	668.92407	-277.18945	32.80599	-534.09705	96.78769	17.63242	-1356.37598	-105.08006	26.24224
520	4.325	912.01440	-103.25479	1640.88245	-82.38885	-73.90080	1351.67163	-938.39917	41.67551	1332.94617	-232.34485	95.88596	21.34313	665.17310	-275.62909	25.77545	-517.18805	100.02234	12.59508	-1369.65747	-105.78872	35.22131
521	4.333	912.29193	-104.93363	1640.45483	-80.83776	-73.03065	1351.59949	-937.91107	41.96235	1334.33411	-239.43829	102.23503	37.10301	657.44458	-273.98395	19.24327	-504.10120	106.20279	7.39470	-1380.14282	-106.76009	44.35112
522	4.342	912.72156	-106.69232	1639.36096	-79.41055	-72.20711	1350.79370	-937.41559	42.38743	1335.05420	-237.96088	109.29626	55.66532	645.75012	-272.26776	13.90905	-495.66638	115.75792	2.40256	-1388.01514	-107.85513	53.04142
523	4.350	913.27155	-108.41484	1637.57947	-78.15456	-71.42142	1349.30334	-936.86462	42.97715	1335.12817	-227.83215	116.17826	73.86614	630.17871	-270.40137	9.99967	-492.51501	128.45810	-1.99705	-1393.20801	-108.99811	60.14858
524	4.358	913.95239	-110.02454	1635.11218	-77.10880	-70.66626	1347.21240	-936.22760	43.75298	1334.58716	-211.18823	122.03546	88.57361	611.08887	-268.42838	7.40164	-494.92877	142.91109	-5.50191	-1395.08130	-110.37140	64.38211
525	4.367	914.82629	-111.50941	1631.98438	-76.28761	-69.93675	1344.62244	-935.50012	44.72470	1333.46777	-190.65320	126.44807	98.50212	589.00488	-266.55750	5.89904	-502.79352	156.67755	-7.98325	-1392.61450	-112.38892	65.07542
526	4.375	915.98407	-112.88304	1628.24377	-75.66721	-69.21829	1341.63367	-934.71674	45.86481	1331.81201	-168.06183	129.41476	104.39120	564.83081	-264.84735	5.17056	-515.78021	167.30664	-9.48168	-1385.05688	-115.45233	62.59347
527	4.383	917.50562	-114.15646	1623.96228	-75.20293	-68.48518	1338.33923	-933.95172	47.09209	1329.66821	-144.34778	131.15610	107.91193	539.76794	-263.14056	4.83171	-533.62769	173.75787	-10.23455	-1372.47375	-119.69180	58.12239
528	4.392	919.42603	-115.34869	1619.23254	-74.87177	-67.71086	1334.83130	-933.29791	48.28213	1327.09094	-119.87866	131.95737	110.55180	514.71753	-261.31583	4.58925	-555.73529	176.85291	-10.66284	-1355.90747	-124.82842	53.24612
529	4.400	921.71960	-116.49081	1614.16003	-74.70350	-66.87041	1331.20435	-932.83887	49.30130	1324.14038	-94.77448	132.07777	113.13864	489.99460	-259.40631	4.29482	-580.48297	178.26950	-11.08983	-1337.26318	-130.20743	49.60713
530	4.408	924.30139	-117.60477	1608.85938	-74.77716	-65.94391	1327.54749	-932.62335	50.05699	1320.88989	-69.12769	131.70363	115.88764	465.54843	-257.52090	3.90945	-605.87103	179.31921	-11.53440	-1318.80579	-135.02277	48.29192
531	4.417	927.04144	-118.68332	1603.45740	-75.19557	-64.93280	1323.92700	-932.65247	50.54285	1317.43066	-43.06158	130.92340	118.63040	441.26596	-255.74797	3.44477	-630.78589	180.58017	-11.88099	-1301.91357	-138.68936	48.95884
532	4.425	929.78369	-119.69572	1598.09802	-76.05680	-63.86483	1320.38025	-932.88959	50.83208	1313.86340	-16.64514	129.71182	121.03767	417.11136	-254.12160	2.92971	-655.11725	182.11029	-12.11120	-1285.74609	-141.17587	49.98318
533	4.433	932.36426	-120.61931	1592.93896	-77.42146	-62.76577	1316.93115	-933.28888	51.01632	1310.28308	10.18353	127.93974	122.74209	393.10263	-252.63385	2.43277	-679.12646	183.73203	-12.33155	-1267.62732	-142.96414	49.87983
534	4.442	934.63153	-121.46260	1588.14282	-79.27321	-61.62506	1313.62097	-933.81671	51.15919	1306.76514	37.56525	125.42584	123.35661	369.26218	-251.24043	2.02271	-703.04285	185.27531	-12.63239	-1245.29004	-144.56873	48.35618
535	4.450	936.46112	-122.25641	1583.86108	-81.50046	-60.39238	1310.52405	-934.45105	51.29483	1303.36108	65.59521	122.06534	122.53763	345.59549	-249.86047	1.68207	-726.93939	186.71933	-12.95298	-1218.65747	-146.04260	46.15865
536	4.458	937.75970	-123.02968	1580.22156	-83.92714	-59.00441	1307.73535	-935.16565	51.43462	1300.09973	94.26807	117.98592	120.18680	322.05942	-248.41772	1.34736	-750.78369	188.14720	-13.15369	-1189.61902	-146.90021	44.27496
537	4.467	938.46674	-123.79229	1577.31982	-86.37076	-57.42582	1305.33826	-935.92377	51.55991	1296.98779	123.53070	113.52171	116.60468	298.56406	-246.89577	1.02621	-774.56641	189.61848	-13.20662	-1160.55737	-146.48764	43.25370
538	4.475	938.56085	-124.53599	1575.21289	-88.68423	-55.68271	1303.39246	-936.69330	51.61089	1294.02625	153.37329	109.01301	112.36764	275.01962	-245.31892	0.80617	-798.34192	191.16319	-13.23199	-1132.99365	-144.44948	43.10317
539	4.483	938.06604	-125.24994	1573.91956	-90.76556	-53.86545	1301.94470	-937.46716	51.49500	1291.24133	183.86795	104.66865	107.99194	251.36136	-243.69275	0.74600	-822.16833	192.82951	-13.34758	-1107.08936	-140.88840	43.56948
540	4.492	937.04822	-125.92918	1573.42700	-92.54607	-52.10427	1301.03528	-938.25549	51.12464	1288.70691	215.10065	100.52855	103.65128	227.54831	-242.01694	0.79857	-846.09424	194.63571	-13.50781	-1082.07495	-136.15076	44.36636
541	4.500	935.60004	-126.56499	1573.69861	-93.97782	-50.52964	1300.68665	-939.05859	50.45963	1286.54089	247.08545	96.44000	99.13603	203.56644	-240.32860	0.85984	-870.18280	196.49176	-13.55066	-1057.09546	-130.53748	45.24706
542	4.508	933.82019	-127.13058	1574.67334	-95.03409	-49.22907	1300.89697	-939.85516	49.52547	1284.87744	279.77808	92.09796	94.06525	179.41312	-238.68225	0.88792	-894.43945	198.22530	-13.43776	-1031.72583	-124.24908	46.01566
543	4.517	931.80029	-127.58406	1576.26721	-95.71385	-48.22451	1301.64832	-940.61072	48.40081	1283.83179	313.12567	87.19966	88.20760	155.07138	-237.09155	0.93218	-918.78784	199.75314	-13.30186	-1005.88635	-117.51179	46.56381
544	4.525	929.62335	-127.89032	1578.38049	-96.03552	-47.48164	1302.91992	-941.29108	47.18610	1283.47546	347.03790	81.59420	81.67004	130.54044	-235.48975	1.02110	-943.20605	201.18854	-13.21473	-979.52014	-110.63272	46.86518
545	4.533	927.36908	-128.03989	1580.90601	-96.02614	-46.93914	1304.69189	-941.86993	45.97046	1283.83081	381.31897	75.30783	74.82439	105.87201	-233.79295	1.10916	-967.76184	202.71571	-13.08561	-952.44080	-103.93940	46.87898
546	4.542	925.11835	-128.05415	1583.73755	-95.71471	-46.54131	1306.94043	-942.33044	44.80795	1284.87683	415.69971	68.50060	68.10541	81.12494	-232.02094	1.16909	-992.49048	204.44247	-12.80070	-924.41406	-97.71252	46.53651
547	4.550	922.95428	-127.97813	1586.78162	-95.12838	-46.25843	1309.63269	-942.66467	43.71109	1286.55823	449.97604	61.40602	61.89022	56.31696	-230.26521	1.24573	-1017.36658	206.38156	-12.33292	-895.32178	-92.15938	45.87493
548	4.558	920.95886	-127.86119	1589.96375	-94.29340	-46.08530	1312.72913	-942.87408	42.66047	1288.79761	484.07031	54.26829	56.48639	31.42584	-228.54982	1.40111	-1042.37915	208.44641	-11.75553	-865.27411	-87.40308	45.08788
549	4.567	919.20490	-127.74046	1593.22266	-93.24129	-46.02326	1316.18188	-942.96570	41.62568	1291.51379	517.88800	47.40136	52.15510	6.38977	-226.81552	1.64370	-1067.54224	210.44687	-11.22611	-834.62122	-83.46252	44.39361
550	4.575	917.75067	-127.63319	1596.49866	-92.01132	-46.06683	1319.92883	-942.94073	40.58965	1294.63257	551.07928	41.28193	49.10270	-18.85907	-225.01689	1.90794	-1092.85510	212.20024	-10.89886	-803.85760	-80.25676	43.89473
551	4.583	916.64014	-127.53470	1599.72998	-90.64523	-46.20865	1323.89270	-942.78973	39.55855	1298.08350	582.92371	36.41428	47.27630	-44.30948	-223.16550	2.11084	-1118.29517	213.73117	-10.80862	-773.47009	-77.66309	43.54733
552	4.592	915.90131	-127.43117	1602.85754	-89.18181	-46.44624	1327.98206	-942.50037	38.55761	1301.79224	612.41345	33.07616	46.05295	-69.83516	-221.31100	2.25114	-1143.81543	215.30630	-10.84168	-743.83850	-75.60474	43.20203
553	4.600	915.53876	-127.31657	1605.82678	-87.65034	-46.77427	1332.09302	-942.06458	37.63173	1305.67358	638.48663	31.21073	44.37172	-95.21597	-219.54829	2.46661	-1169.32849	217.15320	-10.79012	-715.25342	-74.12257	42.66132
554	4.608	915.52936	-127.19334	1608.58398	-86.06255	-47.17946	1336.11060	-941.48260	36.84388	1309.62012	660.38550	30.52333	41.41999	-120.12323	-218.00133	3.01051	-1194.65820	219.26575	-10.40704	-687.98749	-73.36491	41.71410
555	4.617	915.82568	-127.06700	1611.06934	-84.41597	-47.65497	1339.91382	-940.77069	36.25068	1313.49036	677.97809	30.69159	37.15643	-144.12738	-216.75528	4.16241	-1219.44702	221.60582	-9.40422	-662.31830	-73.50763	40.14622
556	4.625	916.36658	-126.95037	1613.21594	-82.70643	-48.21273	1343.38171	-939.96924	35.86358	1317.11548	691.70251	31.50095	32.14519	-166.78407	-215.85153	6.08192	-1243.17676	224.21432	-7.50721	-638.51837	-74.71499	37.75880
557	4.633	917.09308	-126.86990	1614.96021	-80.93704	-48.87407	1346.40088	-939.14056	35.63104	1320.32813	702.07135	32.84396	27.04772	-187.67511	-215.34543	8.70173	-1265.40259	227.02065	-4.68860	-616.87769	-77.14456	34.39636
558	4.642	917.96265	-126.85487	1616.25195	-79.12141	-49.64673	1348.87244	-938.34930	35.46836	1322.99524	709.15161	34.69280	22.32479	-206.40547	-215.34425	11.86731	-1285.95093	229.89383	-1.27584	-597.71051	-80.92621	29.99950
559	4.650	918.95203	-126.91803	1617.05859	-77.28044	-50.50432	1350.70996	-937.63593	35.30418	1325.03967	712.39795	37.10035	18.12319	-222.62888	-216.08029	15.76003	-1304.91187	232.99556	2.42001	-581.30634	-86.16138	24.68877
560	4.658	920.04553	-127.05138	1617.36475	-75.44374	-51.38880	1351.83618	-937.00543	35.09123	1326.44800	710.87439	40.16722	14.13557	-235.79330	-218.02528	21.34072	-1322.54175	236.87129	6.70216	-567.93854	-92.96581	18.78328
561	4.667	921.22400	-127.23529	1617.16516	-73.65837	-52.24038	1352.18628	-936.44092	34.79332	1327.25378	703.82275	43.86266	9.71489	-244.51410	-221.81290	30.20451	-1339.09668	242.06567	12.59724	-557.97833	-101.44006	12.70690
562	4.675	922.46765	-127.44664	1616.45923	-71.98654	-53.02588	1351.72388	-935.92383	34.38606	1327.50671	691.45508	47.78045	4.57750	-246.68756	-227.79279	43.29026	-1354.47559	248.51024	20.87328	-551.97821	-111.48766	6.92724
563	4.683	923.77209	-127.66309	1615.25098	-70.49227	-53.73670	1350.45947	-935.43982	33.85973	1327.24329	675.26703	51.19572	-0.55295	-241.02481	-235.53560	59.35503	-1367.65649	255.26630	30.53577	-550.59692	-122.49884	2.02768
564	4.692	925.16156	-127.86972	1613.55347	-69.22945	-54.36779	1348.46191	-934.96918	33.20859	1326.48022	657.05548	53.57359	-4.46516	-228.31525	-243.89818	75.20789	-1376.44067	261.17673	38.76708	-554.33685	-133.11758	-1.35660
565	4.700	926.69391	-128.06779	1611.39001	-68.23055	-54.91584	1345.84985	-934.48132	32.42672	1325.23096	637.47308	55.02348	-6.64590	-210.77505	-251.67900	87.80331	-1378.29736	265.81992	42.93304	-563.29669	-141.55338	-3.01322
566	4.708	928.45288	-128.27229	1608.79297	-67.49541	-55.39076	1342.76978	-933.94952	31.51619	1323.52100	616.06494	56.11614	-7.53581	-190.48097	-258.21906	96.01458	-1371.91907	269.61752	42.36789	-577.34369	-146.52052	-3.50435
567	4.717	930.52063	-128.49826	1605.80042	-66.99415	-55.80778	1339.37061	-933.37622	30.48624	1321.39209	592.62189	57.33570	-7.82782	-168.60385	-263.51154	100.64655	-1357.99939	273.12427	38.21826	-596.31415	-148.02325	-3.68695
568	4.725	932.94293	-128.75186	1602.45386	-66.69235	-56.17010	1335.78113	-932.79883	29.34093	1318.89575	567.80273	58.83257	-7.96325	-145.60689	-267.91364	103.30630	-1338.83154	276.37946	32.36300	-619.40906	-147.15207	-3.96736
569	4.733	935.70874	-129.03362	1598.79919	-66.58000	-56.46482	1332.09729	-932.26428	28.07925	1316.08362	542.55505	60.53239	-8.13978	-121.65297	-271.78745	105.36913	-1317.49231	278.96326	26.70219	-644.74408	-145.16922	-4.27984
570	4.742	938.75006	-129.34433	1594.88770	-66.68108	-56.67234	1328.38123	-931.79956	26.71118	1313.01111	517.50916	62.31186	-8.43889	-96.80188	-275.34222	107.57408	-1296.95166	280.52975	22.83777	-670.34070	-142.86646	-4.52678
571	4.750	941.95386	-129.68648	1590.77417	-67.04585	-56.77948	1324.67554	-931.41052	25.26255	1309.75757	492.88657	64.11893	-8.85298	-71.09624	-278.63593	110.06546	-1278.85449	281.03833	21.61300	-695.29169	-140.54910	-4.72523
572	4.758	945.17548	-130.06148	1586.52271	-67.73420	-56.78466	1321.02515	-931.10455	23.77148	1306.42822	468.65076	65.98048	-9.29587	-44.65765	-281.56210	112.57405	-1262.29578	280.63702	22.52005	-719.65283	-138.27890	-4.90702
573	4.767	948.25519	-130.46445	1582.21790	-68.79357	-56.70113	1317.49512	-930.90601	22.30546	1303.11792	444.67279	67.92211	-9.69314	-17.70496	-283.88657	114.64905	-1244.26282	279.57458	23.89819	-743.73389	-136.05177	-5.09980
574	4.775	951.04126	-130.88280	1577.97253	-70.24321	-56.57241	1314.17480	-930.85455	20.97412	1299.87561	420.84024	69.93188	-10.04387	9.56253	-285.42691	115.90598	-1222.09387	278.06381	24.23466	-767.73315	-133.87196	-5.32805
575	4.783	953.41394	-131.29785	1573.92114	-72.07191	-56.48391	1311.16113	-930.99445	19.89993	1296.70703	397.09189	71.97993	-10.39302	37.09149	-286.17010	116.14545	-1195.39673	276.06018	23.25630	-791.71802	-131.77872	-5.57129
576	4.792	955.30029	-131.68597	1570.19849	-74.24491	-56.54805	1308.52588	-931.35828	19.17214	1293.60205	373.40518	74.02116	-10.78526	64.96448	-286.17673	115.28951	-1165.73804	273.21063	21.70895	-815.67749	-129.82043	-5.78248
577	4.800	956.67664	-132.02533	1566.91589	-76.70481	-56.86273	1306.29700	-931.95068	18.82548	1290.55920	349.77554	75.98813	-11.21135	93.29199	-285.48810	113.33197	-1135.17957	269.05972	20.43055	-839.57379	-127.99743	-5.94428
578	4.808	957.55609	-132.30676	1564.15527	-79.35439	-57.46055	1304.47290	-932.73907	18.84955	1287.60071	326.17679	77.81952	-11.58405	122.14249	-284.19946	110.42172	-1105.21570	263.30615	19.79467	-863.40894	-126.26041	-6.07131
579	4.817	957.97052	-132.54205	1561.96973	-82.04589	-58.28666	1303.05383	-933.65808	19.20678	1284.78662	302.53421	79.53124	-11.79564	151.55240	-282.51382	106.88570	-1076.51807	255.93924	19.76009	-887.24500	-124.56140	-6.16702
580	4.825	957.95789	-132.76416	1560.38318	-84.60340	-59.22850	1302.06665	-934.62457	19.84481	1282.22278	278.76453	81.24638	-11.80114	181.57446	-280.64236	103.07172	-1049.06384	247.22336	20.16142	-911.15839	-122.86912	-6.20815
581	4.833	957.55713	-133.01065	1559.39465	-86.86318	-60.16852	1301.56287	-935.55438	20.70405	1280.05188	254.82703	83.10966	-11.64266	212.26740	-278.68964	99.18155	-1022.31348	237.52148	20.88707	-935.19263	-121.15295	-6.17037
582	4.842	956.81006	-133.30112	1558.98511	-88.71098	-61.02080	1301.59436	-936.37610	21.71650	1278.42236	230.73050	85.15117	-11.40692	243.60269	-276.63324	95.22281	-995.47961	227.10977	21.86162	-959.33801	-119.38836	-6.04928
583	4.850	955.76758	-133.63269	1559.11658	-90.10183	-61.73853	1302.18848	-937.04468	22.80034	1277.44897	206.50287	87.24277	-11.17321	275.43216	-274.36557	91.05206	-967.91223	216.18756	22.95041	-983.54773	-117.56680	-5.87029
584	4.858	954.49231	-133.99249	1559.73022	-91.04404	-62.29631	1303.34290	-937.54926	23.86956	1277.18958	182.14877	89.21655	-10.98794	307.58102	-271.74268	86.46736	-939.34717	205.00217	23.94798	-1007.79443	-115.69872	-5.66794
585	4.867	953.05188	-134.36789	1560.74988	-91.55915	-62.67318	1305.03735	-937.90674	24.86842	1277.64758	157.64929	90.98497	-10.87201	339.93149	-268.62512	81.29616	-909.86737	193.87354	24.68586	-1032.11658	-113.81455	-5.43408
586	4.875	951.50922	-134.74835	1562.08789	-91.65813	-62.85651	1307.23987	-938.14563	25.80306	1278.78857	133.00079	92.55435	-10.83171	372.41867	-264.95129	75.46620	-879.67651	183.09738	25.12926	-1056.58923	-111.96389	-5.12306
587	4.883	949.92249	-135.13295	1563.65527	-91.34963	-62.84845	1309.90796	-938.29431	26.72320	1280.55750	108.21564	94.03217	-10.83398	405.01730	-260.82355	69.07129	-848.79291	172.85574	25.37978	-1081.25525	-110.19499	-4.72433
588	4.892	948.34778	-135.54156	1565.37207	-90.65818	-62.65868	1312.99243	-938.37708	27.66323	1282.89136	83.27863	95.56429	-10.79778	437.75546	-256.49536	62.39832	-816.97498	163.21475	25.60778	-1106.10510	-108.51514	-4.28795
589	4.900	946.83813	-136.00613	1567.17578	-89.63030	-62.29598	1316.43518	-938.40997	28.61124	1285.72363	58.14093	97.19711	-10.65930	470.67215	-252.27127	55.95388	-784.08502	154.17258	25.94619	-1131.10754	-106.89659	-3.87624
590	4.908	945.44183	-136.54926	1569.01782	-88.33205	-61.76786	1320.16089	-938.39386	29.52777	1288.98462	32.77869	98.87261	-10.44453	503.67892	-248.43095	50.47426	-750.42181	145.73051	26.43043	-1156.25098	-105.31128	-3.53374
591	4.917	944.19812	-137.17459	1570.85486	-86.84063	-61.08224	1324.07556	-938.31134	30.37196	1292.60303	7.23834	100.53674	-10.23415	536.37720	-245.20758	46.73705	-716.61865	137.95354	27.02695	-1181.57031	-103.74496	-3.29573
592	4.925	943.13330	-137.86430	1572.64307	-85.22737	-60.24398	1328.07422	-938.13007	31.11206	1296.50378	-18.39008	102.20476	-10.06027	567.93396	-242.75090	45.07070	-683.35406	130.92615	27.65243	-1207.10522	-102.21441	-3.16158
593	4.933	942.25769	-138.58279	1574.33789	-83.54376	-59.25753	1332.04736	-937.81116	31.73659	1300.59705	-43.99585	103.94292	-9.88033	597.19153	-240.99388	44.81692	-651.16479	124.70044	28.15559	-1232.75208	-100.81448	-2.96032
594	4.942	941.56384	-139.29187	1575.89380	-81.82072	-58.14137	1335.88062	-937.32086	32.26471	1304.76831	-69.39105	105.78575	-9.59881	622.96680	-239.59645	44.44102	-620.38635	119.34891	28.32127	-1258.08008	-99.74606	-2.15947
595	4.950	941.03052	-139.96187	1577.26526	-80.07268	-56.93215	1339.45764	-936.64520	32.73535	1308.87524	-94.27124	107.69402	-9.01968	644.20825	-238.23862	42.53376	-591.19983	115.01430	27.90313	-1282.34644	-99.20937	0.06336
596	4.958	940.63062	-140.57111	1578.40747	-78.30277	-55.67698	1342.66504	-935.80377	33.18439	1312.75854	-118.31500	109.64665	-7.78160	660.06531	-236.97176	38.72960	-563.74957	111.91005	26.68744	-1304.83008	-99.24754	4.29887
597	4.967	940.33447	-141.10405	1579.27759	-76.51183	-54.43078	1345.39709	-934.85413	33.62867	1316.26428	-141.33405	111.79247	-5.34711	670.23230	-236.08655	33.60006	-538.28979	110.29437	24.54703	-1325.10596	-99.77893	10.43576
598	4.975	940.10931	-141.54941	1579.83545	-74.70347	-53.24528	1347.56091	-933.88074	34.05334	1319.27026	-163.25226	114.53279	-0.93647	675.21753	-235.69922	27.93275	-515.26208	110.45193	21.45337	-1342.94800	-100.76859	17.82296
599	4.983	939.92316	-141.90155	1580.04492	-72.88513	-52.14850	1349.07739	-932.96265	34.42604	1321.70276	-183.68805	118.42943	6.59302	675.90698	-235.71779	22.37083	-495.21094	112.72621	17.51939	-1358.15222	-102.30483	25.84778
600	4.992	939.75299	-142.16919	1579.87634	-71.07389	-51.14537	1349.88037	-932.13403	34.75213	1323.53528	-201.09790	123.96495	18.57478	672.85059	-236.09422	17.49475	-478.64502	117.53439	13.06021	-1370.58374	-104.52126	34.29591
601	5.000	939.58911	-142.37759	1579.30920	-69.30322	-50.23912	1349.92456	-931.37305	35.10441	1324.77502	-212.41791	131.32149	35.69390	666.11560	-236.75485	13.68295	-466.03644	125.24348	8.51889	-1380.21851	-107.42503	43.09848
602	5.008	939.43408	-142.55649	1578.33203	-67.62021	-49.43725	1349.19922	-930.62653	35.58020	1325.44226	-214.57593	140.20879	56.81514	655.56873	-237.35245	10.83229	-457.94885	135.83476	4.24873	-1386.84985	-110.81589	51.56490
603	5.017	939.30676	-142.72598	1576.94397	-66.06918	-48.73597	1347.74097	-929.84222	36.23915	1325.55249	-206.90527	149.79150	78.80598	641.04724	-237.38177	8.61104	-455.05304	148.53394	0.38238	-1389.66284	-114.49599	57.97690
604	5.025	939.25183	-142.89206	1575.15442	-64.67509	-48.11990	1345.63745	-928.99084	37.08472	1325.11804	-191.60333	158.93729	98.09213	622.53113	-236.54803	6.89757	-457.84698	161.71263	-3.08909	-1387.27930	-118.52830	60.46679
605	5.033	939.34430	-143.05057	1572.98438	-63.44293	-47.57864	1343.01062	-928.08044	38.07658	1324.16003	-171.85034	166.72687	112.63588	600.53735	-234.92723	5.71311	-466.19684	173.24805	-6.07466	-1378.63074	-123.12034	58.62472
606	5.042	939.67847	-143.19557	1570.47180	-62.37088	-47.10995	1339.99158	-927.16614	39.13527	1322.71033	-149.96869	172.79926	122.56558	576.25525	-232.83284	4.98191	-479.32501	181.47005	-8.25690	-1364.24048	-128.25163	54.21775
607	5.050	940.33820	-143.32802	1567.67737	-61.46946	-46.71129	1336.70618	-926.33374	40.15230	1320.80542	-127.02344	177.29459	129.35001	551.01965	-230.61153	4.53559	-496.55487	186.17078	-9.49018	-1346.72412	-133.47791	50.16803
608	5.058	941.36511	-143.45801	1564.68225	-60.78001	-46.37214	1333.27051	-925.66046	41.02816	1318.48645	-103.32391	180.57521	134.62590	525.73401	-228.49319	4.20286	-517.52368	188.54630	-10.10889	-1329.38135	-138.12247	48.33813
609	5.067	942.74438	-143.59821	1561.57874	-60.38511	-46.06601	1329.78210	-925.19714	41.70901	1315.80566	-78.96606	182.97546	139.48798	500.80814	-226.53641	3.85531	-541.31445	190.05170	-10.49140	-1313.35669	-141.81458	48.08286
610	5.075	944.41296	-143.75508	1558.46252	-60.40379	-45.74539	1326.30603	-924.98370	42.19379	1312.83130	-54.07629	184.68588	144.34421	476.32816	-224.68802	3.42850	-566.33124	191.48781	-10.76139	-1296.33618	-144.88110	47.46508
611	5.083	946.28027	-143.92046	1555.43066	-60.96916	-45.34959	1322.87146	-925.06097	42.52217	1309.64648	-28.82379	185.75505	149.09726	452.20547	-222.88066	2.93648	-591.31091	193.01350	-11.00115	-1275.07959	-147.93011	45.79969
612	5.092	948.24304	-144.07191	1552.58203	-62.19395	-44.82030	1319.48535	-925.45880	42.75777	1306.34863	-3.36334	186.14153	153.39940	428.32938	-221.10104	2.46770	-615.80609	194.55713	-11.30899	-1249.14478	-150.97617	44.03566
613	5.100	950.18585	-144.19037	1550.02124	-64.12653	-44.10038	1316.15833	-926.17657	42.97144	1303.04041	22.21570	185.78389	156.84018	404.64548	-219.40417	2.10755	-639.86200	196.07416	-11.68500	-1221.18481	-153.26938	42.86592
614	5.108	951.97754	-144.27460	1547.86035	-66.70889	-43.12212	1312.93555	-927.17108	43.22605	1299.82178	47.91815	184.64456	159.02911	381.11594	-217.85742	1.84506	-663.65936	197.57788	-12.02787	-1193.79443	-154.05145	42.03271
615	5.117	953.48090	-144.33545	1546.21179	-69.77077	-41.81568	1309.91284	-928.35455	43.55645	1296.78577	73.83789	182.71701	159.63095	357.68301	-216.43855	1.59373	-687.34589	199.07417	-12.24013	-1167.19141	-153.19589	41.51923
616	5.125	954.57367	-144.37610	1545.17712	-73.07634	-40.14152	1307.22131	-929.61035	43.94434	1294.00610	100.10797	180.05118	158.45297	334.29703	-215.01855	1.30114	-710.99048	200.54987	-12.32932	-1140.07397	-151.03522	41.91788
617	5.133	955.16327	-144.37973	1544.83923	-76.39391	-38.12315	1304.98560	-930.83624	44.30849	1291.51453	126.83148	176.78862	155.56964	310.93893	-213.51131	1.02478	-734.62506	202.03070	-12.39123	-1111.67163	-147.82089	43.53059
618	5.142	955.19611	-144.32422	1545.25647	-79.54553	-35.85271	1303.29150	-931.98828	44.52608	1289.29993	154.06567	173.16098	151.32567	287.58371	-211.96121	0.87061	-758.29108	203.57834	-12.51376	-1082.52588	-143.49210	45.92616
619	5.150	954.66510	-144.20535	1546.45313	-82.41599	-33.46957	1302.18799	-933.08057	44.46635	1287.34033	181.85669	169.43506	146.16080	264.16269	-210.42242	0.85664	-782.02026	205.20850	-12.69329	-1053.85461	-137.87991	48.34488
620	5.158	953.60626	-144.03372	1548.40808	-84.93411	-31.13395	1301.69958	-934.14465	44.01888	1285.64380	210.25012	165.79672	140.38800	240.59384	-208.87566	0.90555	-805.80945	206.88087	-12.82760	-1026.50989	-131.00604	50.28678
621	5.167	952.08319	-143.81039	1551.05652	-87.05491	-28.99847	1301.82300	-935.19592	43.12999	1284.27124	239.27469	162.20944	134.04889	216.83469	-207.28653	0.95021	-829.65674	208.56296	-12.82749	-1000.39075	-123.13141	51.74999
622	5.175	950.17450	-143.52138	1554.30603	-88.75432	-27.17546	1302.52295	-936.23193	41.84294	1283.33252	268.94110	158.37912	126.94352	192.90182	-205.64383	0.98600	-853.59192	210.25192	-12.72071	-974.70215	-114.60533	52.98774
623	5.183	947.96637	-143.15756	1558.05176	-90.02853	-25.71894	1303.75024	-937.24207	40.29905	1282.95496	299.24081	153.92577	118.87658	168.84219	-203.95715	1.04339	-877.64679	211.96457	-12.60619	-948.69019	-105.74239	54.11180
624	5.192	945.54749	-142.72510	1562.18750	-90.89001	-24.63245	1305.46716	-938.21167	38.67923	1283.24023	330.12225	148.63097	109.93047	144.67487	-202.26007	1.14259	-901.83374	213.72125	-12.53251	-922.09351	-96.77499	54.94822
625	5.200	943.00531	-142.23547	1566.60767	-91.36275	-23.88502	1307.65503	-939.12073	37.12375	1284.22998	361.47519	142.49750	100.48832	120.38290	-200.57599	1.26914	-926.16846	215.52921	-12.42778	-895.02808	-87.86847	55.23418
626	5.208	940.42584	-141.69363	1571.20056	-91.47981	-23.42155	1310.29822	-939.95111	35.69022	1285.90076	393.16702	135.60204	91.02111	95.94791	-198.87527	1.37674	-950.67017	217.39717	-12.14510	-867.69373	-79.18405	54.90526
627	5.217	937.89288	-141.10033	1575.85205	-91.28233	-23.17652	1313.36670	-940.69421	34.37510	1288.18555	425.08954	128.01030	81.90793	71.36771	-197.10960	1.43756	-975.31909	219.34137	-11.61788	-840.25348	-70.90961	54.16701
628	5.225	935.48608	-140.47000	1580.45874	-90.81750	-23.09905	1316.81189	-941.34625	33.16499	1290.99902	457.10687	119.86037	73.42707	46.64664	-195.27338	1.49611	-1000.04138	221.34943	-10.96920	-812.82788	-63.23876	53.31363
629	5.233	933.27490	-139.83897	1584.93506	-90.13560	-23.17048	1320.57178	-941.90137	32.06363	1294.25610	488.92609	111.41650	65.79832	21.77319	-193.39398	1.63043	-1024.76770	223.34277	-10.42828	-785.48431	-56.34708	52.52178
630	5.242	931.30908	-139.24670	1589.20984	-89.28790	-23.39531	1324.57153	-942.35449	31.08495	1297.88062	520.06506	103.01677	59.18395	-3.26392	-191.49855	1.85769	-1049.50903	225.19392	-10.14870	-758.26428	-50.36893	51.80299
631	5.250	929.61401	-138.71715	1593.22217	-88.32687	-23.78102	1328.72327	-942.70374	30.24537	1301.80493	549.99408	95.08286	53.69000	-28.43811	-189.62253	2.11095	-1074.35376	226.86263	-10.10453	-731.27869	-45.38155	51.07076
632	5.258	928.19427	-138.25858	1596.91541	-87.30396	-24.32425	1332.92944	-942.94324	29.56947	1305.95789	578.26099	88.10495	49.27485	-53.67255	-187.82353	2.32762	-1099.39648	228.49625	-10.13762	-704.77460	-41.43735	50.21757
633	5.267	927.04108	-137.86926	1600.22729	-86.25949	-25.00109	1337.08887	-943.06152	29.08873	1310.25330	604.42413	82.38031	45.56284	-78.80374	-186.18657	2.56457	-1124.65808	230.28278	-10.09386	-679.10291	-38.60953	49.15994
634	5.275	926.14069	-137.54150	1603.09473	-85.21128	-25.77514	1341.09814	-943.05176	28.82266	1314.58142	627.91260	77.81126	41.91650	-103.51158	-184.82117	3.02629	-1149.99304	232.28625	-9.84426	-654.62054	-36.99033	47.80035
635	5.283	925.47809	-137.26318	1605.47217	-84.15414	-26.62314	1344.85144	-942.92249	28.76140	1318.81055	648.01306	74.11741	37.82599	-127.31302	-183.81973	3.97650	-1174.99487	234.51324	-9.15773	-631.62305	-36.67620	45.93156
636	5.292	925.03558	-137.01569	1607.34204	-83.06960	-27.54186	1348.23999	-942.69769	28.86980	1322.79346	664.03229	71.15712	33.18827	-149.70862	-183.23373	5.61029	-1199.04138	237.02826	-7.69181	-610.39935	-37.76652	43.21070
637	5.300	924.79260	-136.77377	1608.70618	-81.93666	-28.52365	1351.15625	-942.41248	29.10604	1326.37598	675.51746	68.94091	28.23279	-170.39731	-183.10751	7.99961	-1221.58521	239.87735	-5.24667	-591.33435	-40.36686	39.27960
638	5.308	924.72754	-136.51141	1609.57507	-80.74255	-29.53540	1353.50049	-942.10760	29.43038	1329.41699	682.29181	67.47433	23.24811	-189.34395	-183.52290	11.21530	-1242.43018	242.94446	-2.02099	-574.85535	-44.60952	34.00419
639	5.317	924.82196	-136.20758	1609.95544	-79.49461	-30.52638	1355.18457	-941.81738	29.79454	1331.81750	684.21948	66.77335	18.36091	-206.54399	-184.68736	15.68806	-1261.73242	246.07330	1.52241	-561.26758	-50.65281	27.65303
640	5.325	925.06079	-135.84564	1609.83887	-78.22594	-31.44896	1356.13635	-941.55737	30.13169	1333.54370	680.99390	66.95727	13.44744	-221.36786	-187.05391	22.59481	-1279.85046	249.41611	5.19387	-550.74298	-58.63009	20.82171
641	5.333	925.43011	-135.41455	1609.20276	-76.98788	-32.26972	1356.30652	-941.31879	30.37086	1334.62415	672.37854	68.09563	8.26070	-231.91461	-191.25398	33.54681	-1297.14551	253.61612	9.59116	-543.49200	-68.57352	14.16413
642	5.342	925.91876	-134.91762	1608.02063	-75.83843	-32.97467	1355.68054	-941.07581	30.46779	1335.11658	658.83374	69.92310	2.89780	-235.61456	-197.69577	49.15872	-1313.67297	259.43314	15.89635	-539.88336	-80.30272	8.17486
643	5.350	926.52899	-134.36876	1606.26843	-74.83733	-33.57173	1354.29260	-940.79919	30.41892	1335.06897	641.67499	71.87453	-1.89414	-231.13620	-206.07935	67.75702	-1328.76978	266.82803	24.51022	-540.36597	-93.27991	3.20263
644	5.358	927.28650	-133.77943	1603.92981	-74.03766	-34.08009	1352.23120	-940.46729	30.24605	1334.50684	622.20514	73.51959	-5.25776	-219.51091	-215.31401	85.96852	-1340.69543	274.63345	33.69939	-545.23322	-106.46757	-0.40622
645	5.367	928.24176	-133.16249	1601.00635	-73.46711	-34.51643	1349.62390	-940.07416	29.97592	1333.43958	600.88507	74.88669	-7.03124	-203.21515	-224.03714	100.77147	-1346.87524	281.67883	40.35418	-554.38953	-118.31738	-2.41874
646	5.375	929.45886	-132.53856	1597.52856	-73.11962	-34.89685	1346.61121	-939.64197	29.63238	1331.86768	577.76080	76.26753	-7.74055	-184.48209	-231.35664	111.03156	-1345.15527	287.86768	42.39128	-567.44598	-127.16421	-3.11629
647	5.383	930.99780	-131.92603	1593.55627	-72.96875	-35.23801	1343.32422	-939.22473	29.23369	1329.79358	553.26978	77.83415	-7.99666	-164.46567	-237.20003	117.50385	-1335.15869	293.69977	40.00312	-584.21619	-132.03696	-3.28673
648	5.392	932.89655	-131.33324	1589.16858	-72.98860	-35.54534	1339.86646	-938.88654	28.79743	1327.23608	528.15955	79.54506	-8.16288	-143.46280	-242.05771	121.82779	-1318.44104	299.32861	34.89898	-604.71136	-133.26419	-3.54448
649	5.400	935.15857	-130.76488	1584.45129	-73.17419	-35.81513	1336.30127	-938.67047	28.35077	1324.23938	503.01141	81.28000	-8.39989	-121.47659	-246.45885	125.49411	-1297.72607	304.44058	29.09993	-628.23846	-132.17068	-3.90045
650	5.408	937.74915	-130.23274	1579.49036	-73.55774	-36.04887	1332.66174	-938.58850	27.92590	1320.87317	478.11176	82.98292	-8.75339	-98.55705	-250.62958	129.31323	-1276.12183	308.64032	24.33039	-653.18616	-130.10844	-4.13370
651	5.417	940.59589	-129.75700	1574.37805	-74.20660	-36.25359	1328.97473	-938.63470	27.54229	1317.22998	453.53165	84.71046	-9.19281	-74.87167	-254.49350	133.39362	-1256.18713	311.76913	21.78456	-678.15710	-127.83105	-4.23434
652	5.425	943.59259	-129.35834	1569.22266	-75.19949	-36.43751	1325.28442	-938.80890	27.19166	1313.42310	429.22427	86.54469	-9.65493	-50.64082	-257.85620	137.40926	-1238.59790	313.88690	21.74351	-702.73120	-125.58013	-4.33066
653	5.433	946.60413	-129.05525	1564.15112	-76.59752	-36.61340	1321.66174	-939.13373	26.83721	1309.57056	405.11313	88.49915	-10.08749	-26.04836	-260.58072	140.93185	-1221.56128	314.89175	23.17636	-727.07343	-123.38081	-4.47852
654	5.442	949.47308	-128.87134	1559.29822	-78.42292	-36.80482	1318.19946	-939.64569	26.43997	1305.77026	381.12384	90.53194	-10.47448	-1.18585	-262.65338	143.62292	-1202.20325	314.42532	24.29380	-751.35876	-121.20704	-4.67534
655	5.450	952.03467	-128.83313	1554.79529	-80.64893	-37.04782	1314.99402	-940.36871	25.99571	1302.08630	357.20447	92.59274	-10.83874	23.99084	-264.10464	145.20284	-1178.75879	312.33826	23.99298	-775.62292	-119.04311	-4.92778
656	5.458	954.13934	-128.94424	1550.76563	-83.20475	-37.38378	1312.12231	-941.29626	25.54840	1298.55225	333.35181	94.64856	-11.19931	49.65082	-264.91931	145.38950	-1151.48047	308.86511	22.54806	-799.84479	-116.89471	-5.22644
657	5.467	955.67474	-129.16048	1547.31885	-85.99019	-37.85644	1309.62561	-942.38928	25.17700	1295.17896	309.56793	96.67419	-11.52366	75.98428	-265.07809	143.99471	-1122.07935	304.24762	20.95423	-824.00415	-114.80155	-5.52360
658	5.475	956.58002	-129.40549	1544.54456	-88.88316	-38.50695	1307.51367	-943.58191	24.97792	1291.96887	285.79153	98.62576	-11.75114	103.11255	-264.65942	141.07457	-1092.66431	298.54449	20.03111	-848.09644	-112.82853	-5.77541
659	5.483	956.84521	-129.60950	1542.50781	-91.73676	-39.34781	1305.79199	-944.79480	25.05898	1288.93677	261.92276	100.46956	-11.85066	131.08423	-263.85895	136.93356	-1064.70386	291.75488	20.04416	-872.13501	-111.02925	-5.95515
660	5.492	956.49915	-129.72437	1541.24023	-94.38361	-40.34123	1304.48853	-945.94977	25.52422	1286.13452	237.90152	102.23602	-11.83622	159.90900	-262.91022	131.98309	-1038.42163	283.85629	20.77638	-896.13440	-109.43072	-6.01152
661	5.500	955.59644	-129.72563	1540.73254	-96.66231	-41.40793	1303.65271	-946.97949	26.42966	1283.65955	213.73587	104.02760	-11.73198	189.58670	-261.99390	126.61797	-1013.01489	274.81137	21.86380	-920.13721	-107.96446	-5.91777
662	5.508	954.20782	-129.62634	1540.93652	-98.45297	-42.44986	1303.32715	-947.83453	27.74496	1281.63647	189.46942	105.94150	-11.55462	220.12134	-261.16379	121.12585	-987.44116	264.69394	23.11180	-944.26355	-106.41432	-5.76633
663	5.517	952.41406	-129.47366	1541.77637	-99.69740	-43.37614	1303.52222	-948.48901	29.35834	1280.18140	165.12183	107.94322	-11.35202	251.49191	-260.31683	115.59158	-961.10333	253.76793	24.49398	-968.62128	-104.61575	-5.67068
664	5.525	950.30487	-129.31149	1543.15662	-100.39688	-44.13180	1304.21924	-948.94025	31.12027	1279.37915	140.66260	109.87263	-11.19800	283.59573	-259.25989	109.92786	-934.03845	242.38730	25.96015	-993.17078	-102.65662	-5.60564
665	5.533	947.97876	-129.15395	1544.97253	-100.58885	-44.70644	1305.39624	-949.19733	32.90150	1279.27966	116.05939	111.59885	-11.12692	316.27414	-257.77942	104.01367	-906.57800	230.87900	27.39502	-1017.79749	-100.72069	-5.47072
666	5.542	945.53369	-128.99843	1547.12292	-100.31581	-45.10640	1307.04260	-949.26862	34.62957	1279.90161	91.31348	113.12842	-11.11967	349.40921	-255.66759	97.76907	-878.81665	219.53604	28.71539	-1042.46338	-98.87457	-5.22354
667	5.550	943.05847	-128.85219	1549.51599	-99.61670	-45.32927	1309.15149	-949.16077	36.28113	1281.23645	66.42877	114.58173	-11.13042	382.89377	-252.79478	91.19507	-850.43390	208.59341	29.92048	-1067.19702	-97.09858	-4.87356
668	5.558	940.63611	-128.74039	1552.06763	-98.54398	-45.37671	1311.70581	-948.88306	37.85352	1283.25073	41.40161	116.08671	-11.10283	416.49850	-249.18127	84.42635	-820.98132	198.20258	31.08302	-1092.00012	-95.39840	-4.42623
669	5.567	938.35089	-128.69371	1554.69543	-97.16924	-45.26690	1314.66284	-948.44537	39.34547	1285.88599	16.24371	117.70037	-10.99069	449.88315	-245.01636	77.73392	-790.24744	188.50430	32.30088	-1116.83594	-93.83305	-3.87038
670	5.575	936.28339	-128.73804	1557.31848	-95.56781	-45.01895	1317.94788	-947.85614	40.74475	1289.06567	-9.02600	119.42055	-10.78405	482.72391	-240.61705	71.47400	-758.38977	179.61775	33.62627	-1141.70398	-92.41840	-3.23489
671	5.583	934.50104	-128.88849	1559.86438	-93.81171	-44.64655	1321.46289	-947.12616	42.02177	1292.70300	-34.39850	121.22194	-10.52442	514.71216	-236.32681	66.03185	-725.87463	171.51152	35.03896	-1166.67712	-91.03705	-2.65672
672	5.592	933.04944	-129.13463	1562.27136	-91.97061	-44.16363	1325.10278	-946.27075	43.13960	1296.70117	-59.83374	123.05934	-10.28731	545.42236	-232.50018	61.74773	-693.38037	164.05664	36.44862	-1191.86011	-89.53978	-2.30788
673	5.600	931.94849	-129.43846	1564.48438	-90.10085	-43.57379	1328.76416	-945.30420	44.07959	1300.94556	-85.18372	124.86746	-10.10533	574.26929	-229.45905	58.67248	-661.66687	157.23657	37.64533	-1217.32129	-87.88504	-2.22593
674	5.608	931.19482	-129.75787	1566.45386	-88.23244	-42.86531	1332.34595	-944.23438	44.85581	1305.30261	-110.17023	126.59362	-9.86365	600.57312	-227.22562	56.24066	-631.42517	151.17490	38.23726	-1242.92993	-86.19328	-2.14740
675	5.617	930.76886	-130.06346	1568.13733	-86.36823	-42.02963	1335.74695	-943.06934	45.49630	1309.62720	-134.50806	128.25735	-9.25098	623.48193	-225.43628	53.38985	-603.19812	146.01123	37.71909	-1268.14868	-84.75323	-1.37827
676	5.625	930.64075	-130.33499	1569.49731	-84.49036	-41.07694	1338.86487	-941.82788	46.01817	1313.76929	-158.17090	130.04919	-7.77548	641.78296	-223.71396	49.17644	-577.37323	141.86487	35.67273	-1292.15479	-83.83810	1.00033
677	5.633	930.77545	-130.55418	1570.49854	-82.57294	-40.03597	1341.59338	-940.54700	46.42998	1317.58435	-181.52112	132.41077	-4.71760	654.16846	-222.00691	43.21998	-554.20630	138.89926	31.92658	-1314.26929	-83.49821	5.49659
678	5.642	931.13867	-130.71141	1571.10876	-80.59906	-38.94411	1343.81982	-939.27588	46.75037	1320.94800	-204.85571	135.92535	1.03085	660.02747	-220.50577	35.72091	-533.85156	137.43286	26.62314	-1334.14380	-83.64252	11.79655
679	5.650	931.69867	-130.82594	1571.30139	-78.57067	-37.83577	1345.43384	-938.05145	47.02068	1323.76599	-227.29620	141.06886	10.94529	659.83582	-219.35129	27.42449	-516.39844	138.01973	20.24811	-1351.59570	-84.24312	19.12286
680	5.658	932.42175	-130.94495	1571.05627	-76.51056	-36.74399	1346.34546	-936.87592	47.30465	1325.97205	-245.86072	148.01382	26.24383	654.64880	-218.45117	19.58543	-501.99225	141.38568	13.53728	-1366.54675	-85.41170	26.96814
681	5.667	933.27185	-131.10356	1570.35266	-74.46093	-35.71203	1346.50366	-935.72021	47.67533	1327.52625	-256.27374	156.47644	46.66613	645.32190	-217.52339	13.46700	-491.04541	148.18933	7.21690	-1379.14502	-87.27283	35.42937
682	5.675	934.22241	-131.29469	1569.17542	-72.47054	-34.78661	1345.90637	-934.54333	48.19904	1328.41638	-255.74237	165.66370	69.61547	632.16345	-216.27602	9.52161	-484.31335	158.63531	1.75141	-1389.65784	-89.72729	44.70337
683	5.683	935.27338	-131.49033	1567.53223	-70.57434	-33.98844	1344.60120	-933.30865	48.92758	1328.65723	-245.00018	174.50191	91.07698	615.16528	-214.55687	7.26478	-482.65125	172.07024	-2.68993	-1398.00549	-92.45065	54.04898
684	5.692	936.46088	-131.68102	1565.45776	-68.78855	-33.29340	1342.68115	-931.99445	49.89359	1328.28735	-227.26190	182.05310	108.00271	594.55859	-212.44666	5.96519	-486.51172	186.78177	-6.04754	-1403.33057	-95.26108	61.49053
685	5.700	937.85114	-131.88358	1563.00317	-67.12352	-32.64224	1340.27112	-930.60150	51.10266	1327.36194	-205.69440	187.84335	119.84464	571.21863	-210.22432	5.17027	-495.54974	200.28256	-8.25352	-1404.13477	-98.40417	65.03524
686	5.708	939.51794	-132.11658	1560.22974	-65.59261	-31.96767	1337.50220	-929.15625	52.52220	1325.94238	-182.17365	191.92665	128.02385	546.44751	-208.12988	4.69965	-509.05762	210.37003	-9.41447	-1399.08606	-102.32671	64.15857
687	5.717	941.51721	-132.37701	1557.21155	-64.21675	-31.22481	1334.49133	-927.71381	54.06960	1324.08972	-157.52399	194.64740	134.45117	521.32556	-206.20328	4.44266	-526.78760	216.42380	-9.97703	-1387.89478	-107.20291	60.01362
688	5.725	943.86700	-132.64423	1554.03857	-63.04292	-30.40627	1331.33386	-926.35406	55.62312	1321.86353	-132.06610	196.32286	140.46478	496.38174	-204.37073	4.24132	-548.46246	219.51132	-10.42725	-1371.63330	-112.72581	54.62094
689	5.733	946.53601	-132.89667	1550.81506	-62.16317	-29.53117	1328.10107	-925.16327	57.06776	1319.32190	-105.97528	197.14960	146.55939	471.77774	-202.57150	3.95079	-572.72479	221.17365	-10.90625	-1352.52905	-118.22620	50.09737
690	5.742	949.44183	-133.12164	1547.65430	-61.70281	-28.61987	1324.84302	-924.22333	58.33337	1316.52515	-79.41284	197.25754	152.61794	447.54514	-200.80170	3.53366	-597.72430	222.46552	-11.31588	-1333.26880	-122.94172	48.05067
691	5.750	952.45825	-133.32541	1544.67041	-61.78082	-27.67664	1321.59863	-923.61212	59.39436	1313.54114	-52.46698	196.68030	158.22282	423.63083	-199.09601	3.04332	-622.38873	223.88467	-11.60169	-1315.55762	-126.35484	48.69641
692	5.758	955.43365	-133.53020	1541.96838	-62.46771	-26.69503	1318.40454	-923.39044	60.25418	1310.43909	-25.10254	195.32344	162.86897	399.90250	-197.49236	2.55116	-646.54712	225.53549	-11.80547	-1298.70679	-128.47824	50.44088
693	5.767	958.21362	-133.75435	1539.64075	-63.75365	-25.66509	1315.30237	-923.57996	60.93340	1307.27576	2.75183	193.05707	166.07492	376.24686	-196.00995	2.10980	-670.37463	227.28192	-11.99540	-1279.98071	-129.85107	51.12264
694	5.775	960.65985	-134.00412	1537.77246	-65.53726	-24.56337	1312.35229	-924.15558	61.46264	1304.09204	31.09363	189.84061	167.43796	352.67014	-194.63066	1.74922	-694.03156	228.97707	-12.19005	-1256.81421	-131.08821	49.83224
695	5.783	962.66052	-134.27635	1536.44434	-67.65073	-23.35131	1309.63904	-925.04944	61.88324	1300.92761	59.86279	185.78961	166.76344	329.27945	-193.27704	1.46058	-717.56677	230.59708	-12.33544	-1228.80090	-132.28152	47.24768
696	5.792	964.13623	-134.56253	1535.73230	-69.91293	-22.00086	1307.25098	-926.16064	62.24265	1297.83606	89.04395	181.16647	164.22415	306.14456	-191.83206	1.19589	-740.97260	232.18375	-12.39147	-1197.77368	-132.90085	44.61642
697	5.800	965.04321	-134.86041	1535.70068	-72.17193	-20.52307	1305.25293	-927.36993	62.57658	1294.87720	118.71631	176.27563	160.30264	283.18228	-190.22839	0.93728	-764.28259	233.74902	-12.42695	-1166.31628	-132.29300	42.80993
698	5.808	965.37378	-135.18239	1536.38843	-74.31210	-18.97017	1303.68518	-928.56317	62.88824	1292.10327	149.02783	171.33060	155.49924	260.20590	-188.49669	0.75082	-787.57831	235.28264	-12.56166	-1136.11780	-130.16180	42.03220
699	5.817	965.15210	-135.54219	1537.79651	-76.24200	-17.41986	1302.58362	-929.65570	63.12577	1289.55872	180.12195	166.39136	150.05902	237.05783	-186.71930	0.71564	-810.93060	236.81042	-12.80946	-1107.34644	-126.62344	42.02113
700	5.825	964.42358	-135.92845	1539.88733	-77.89120	-15.96672	1301.98792	-930.60535	63.18203	1287.29138	212.03491	161.34918	143.90219	213.66943	-184.97687	0.81404	-834.39197	238.37619	-13.05268	-1079.22388	-121.97894	42.40148
701	5.833	963.24670	-136.30151	1542.59497	-79.21725	-14.70692	1301.92542	-931.40363	62.94001	1285.35840	244.65500	155.97354	136.78351	190.06390	-183.31061	0.93912	-857.99158	239.98508	-13.16557	-1050.99341	-116.49417	42.86701
702	5.842	961.69086	-136.61987	1545.83801	-80.20534	-13.71035	1302.39343	-932.05798	62.32786	1283.83020	277.80093	150.03360	128.56473	166.32068	-181.69788	1.01870	-881.72070	241.61754	-13.11568	-1022.40027	-110.33792	43.20653
703	5.850	959.83350	-136.85486	1549.52441	-80.85880	-13.01273	1303.36548	-932.58057	61.35158	1282.78918	311.32846	143.34320	119.39118	142.47781	-180.07625	1.08558	-905.58765	243.27728	-12.96607	-993.51251	-103.66359	43.33965
704	5.858	957.75726	-136.98149	1553.54944	-81.19061	-12.62572	1304.81079	-932.98334	60.09924	1282.32031	345.13290	135.75995	109.68347	118.50354	-178.39299	1.19383	-929.64111	244.98618	-12.79214	-964.31104	-96.72372	43.29264
705	5.867	955.54987	-136.97644	1557.79663	-81.21590	-12.53223	1306.70532	-933.27570	58.69895	1282.49451	379.06326	127.28209	99.97453	94.37045	-176.63132	1.32297	-953.89014	246.75264	-12.60753	-934.49939	-89.85825	43.06845
706	5.875	953.30084	-136.83514	1562.14819	-80.94356	-12.67552	1309.02673	-933.46320	57.25069	1283.34973	412.87271	118.07704	90.64484	70.06516	-174.81757	1.41845	-978.27502	248.60582	-12.37610	-903.63849	-83.37297	42.60717
707	5.883	951.09424	-136.58516	1566.49817	-80.37823	-12.97500	1311.74707	-933.54584	55.79758	1284.87732	446.29071	108.31375	81.75395	45.54227	-173.00455	1.48756	-1002.73779	250.63428	-12.04119	-871.43408	-77.48495	41.91003
708	5.892	949.00427	-136.27272	1570.75537	-79.53625	-13.36390	1314.83252	-933.51819	54.35657	1287.02441	479.19977	98.09101	73.20006	20.75116	-171.21960	1.60112	-1027.30713	252.83435	-11.56628	-837.94183	-72.33084	41.13003
709	5.900	947.09204	-135.93823	1574.83899	-78.45710	-13.81239	1318.23987	-933.37244	52.95266	1289.70874	511.73605	87.64497	65.06442	-4.30014	-169.43420	1.79651	-1052.11719	254.95700	-11.01950	-803.56531	-67.95170	40.50264
710	5.908	945.40186	-135.60736	1578.67676	-77.19444	-14.32363	1321.90625	-933.09961	51.61935	1292.83813	544.13647	77.53538	57.73642	-29.53448	-167.60483	2.01836	-1077.25220	256.75757	-10.56223	-768.90649	-64.29060	40.19330
711	5.917	943.96002	-135.29387	1582.21436	-75.79559	-14.91628	1325.74036	-932.68707	50.38672	1296.32178	576.38550	68.55209	51.69137	-54.83395	-165.77164	2.20367	-1102.61182	258.30768	-10.31144	-734.59021	-61.24488	40.18126
712	5.925	942.78027	-135.00053	1585.41797	-74.29236	-15.60915	1329.62500	-932.11859	49.27840	1300.06592	607.90356	61.38631	47.08340	-80.02740	-164.10716	2.40792	-1128.03992	259.86032	-10.24439	-701.16241	-58.74794	40.24181
713	5.933	941.86749	-134.72446	1588.26465	-72.70886	-16.42175	1333.43604	-931.38397	48.31738	1303.95923	637.51379	56.23930	43.42447	-104.81390	-162.79865	2.81690	-1153.44690	261.59769	-10.20130	-669.10406	-56.82093	40.00859
714	5.942	941.21216	-134.46451	1590.73254	-71.06778	-17.38438	1337.05957	-930.48883	47.52781	1307.86108	663.76202	52.75264	39.74440	-128.73470	-161.90486	3.66344	-1178.68140	263.60342	-9.90396	-638.87653	-55.56255	39.04967
715	5.950	940.78833	-134.21959	1592.79993	-69.38259	-18.53045	1340.39331	-929.45593	46.92511	1311.60022	685.46173	50.42365	35.28777	-151.31696	-161.39874	5.10216	-1203.36584	265.90561	-8.95569	-610.92926	-55.11079	36.94309
716	5.958	940.56329	-133.98911	1594.44556	-67.64839	-19.86744	1343.33740	-928.32416	46.50334	1314.99280	702.10742	49.00490	30.05487	-172.30409	-161.30722	7.13360	-1226.94849	268.46729	-6.97576	-585.67206	-55.63867	33.39247
717	5.967	940.51093	-133.78152	1595.64331	-65.84907	-21.35817	1345.79114	-927.14801	46.22739	1317.87659	713.80109	48.47852	24.57465	-191.75484	-161.79587	9.78431	-1248.94568	271.19339	-3.92701	-563.39069	-57.39920	28.37114
718	5.975	940.61609	-133.61591	1596.35754	-63.97519	-22.92875	1347.65991	-925.98914	46.03043	1320.14526	720.73126	48.85841	19.28649	-209.78351	-163.21947	13.56449	-1269.13611	274.03796	-0.22025	-544.22351	-60.76480	22.22651
719	5.983	940.87042	-133.50766	1596.54761	-62.03446	-24.49326	1348.86169	-924.89807	45.82477	1321.75891	722.66071	50.15413	14.23756	-225.74478	-166.18047	19.86108	-1287.62756	277.15454	3.74087	-528.34406	-66.18674	15.65057
720	5.992	941.26404	-133.45370	1596.18054	-60.05275	-25.98290	1349.32788	-923.89691	45.52618	1322.73083	719.01044	52.36952	9.19642	-237.43561	-171.41858	30.53209	-1304.86426	280.94119	8.23410	-516.15717	-74.01396	9.45817
721	6.000	941.78381	-133.44116	1595.23792	-58.07477	-27.35816	1349.00659	-922.97656	45.07419	1323.10596	709.68683	55.29364	4.00949	-241.83131	-179.29744	46.26551	-1321.36157	285.83514	14.33987	-508.25446	-84.21156	4.31041
722	6.008	942.42426	-133.46576	1593.71460	-56.16373	-28.59834	1347.88245	-922.11353	44.43535	1322.93823	695.83099	58.32838	-0.96082	-237.34085	-189.26111	65.11366	-1336.96960	291.85202	22.85258	-505.15396	-96.14987	0.60449
723	6.017	943.20264	-133.53204	1591.61658	-54.39156	-29.69089	1345.99878	-921.29065	43.59586	1322.27356	679.32025	60.81196	-4.88227	-225.06248	-199.95512	83.28429	-1350.16187	298.31439	32.66287	-506.95386	-108.59460	-1.54972
724	6.025	944.16577	-133.64159	1588.96326	-52.82255	-30.63527	1343.46472	-920.49719	42.56206	1321.14514	661.26746	62.57853	-7.20829	-207.67542	-209.95746	97.61436	-1358.23572	304.30463	40.77106	-513.13068	-119.93593	-2.45155
725	6.033	945.38525	-133.78729	1585.78882	-51.49996	-31.45166	1340.43701	-919.71838	41.36983	1319.57520	641.46893	63.98296	-8.17766	-187.56572	-218.43881	107.18918	-1358.65369	309.43729	44.45603	-522.90570	-128.65057	-2.73456
726	6.042	946.94092	-133.95848	1582.14343	-50.43853	-32.17446	1337.08289	-918.93756	40.08739	1317.56958	619.51416	65.41455	-8.44390	-165.97992	-225.34415	113.06113	-1350.53394	313.97412	43.14431	-536.10718	-133.85518	-2.92701
727	6.050	948.89301	-134.14517	1578.09814	-49.63575	-32.82911	1333.54346	-918.14893	38.80325	1315.12866	595.78802	66.99384	-8.54009	-143.30841	-231.16440	117.01999	-1335.11987	318.21048	38.24334	-553.31927	-135.66452	-3.21721
728	6.058	951.25494	-134.33812	1573.74561	-49.10134	-33.41760	1329.91162	-917.36444	37.59745	1312.27893	571.23010	68.65433	-8.73810	-119.65804	-236.50247	120.54893	-1315.23511	321.99222	31.97053	-574.64923	-135.05205	-3.61551
729	6.067	953.98199	-134.54099	1569.19336	-48.87511	-33.92596	1326.23230	-916.61353	36.51310	1309.09631	546.66919	70.33293	-9.10394	-95.12726	-241.68620	124.36256	-1294.41052	324.94177	26.53063	-598.74744	-133.22910	-4.05504
730	6.075	956.97644	-134.78854	1564.55750	-49.02054	-34.33789	1322.52441	-915.94055	35.55370	1305.69946	522.52106	72.03719	-9.55932	-69.83997	-246.68661	128.45758	-1275.64734	326.94370	23.58153	-623.61639	-131.06638	-4.40849
731	6.083	960.09808	-135.14067	1559.96765	-49.60638	-34.64415	1318.81165	-915.39966	34.70479	1302.22729	498.83990	73.78539	-9.98535	-43.95039	-251.27725	132.42313	-1259.58765	328.14844	23.46642	-648.01691	-128.96729	-4.60998
732	6.092	963.17804	-135.64890	1555.56995	-50.68016	-34.84708	1315.14563	-915.04602	33.95959	1298.80750	475.50925	75.57710	-10.33582	-17.62027	-255.18822	135.72093	-1243.69238	328.64499	24.74550	-671.75281	-127.01949	-4.71858
733	6.100	966.03680	-136.32446	1551.51611	-52.23702	-34.96211	1311.61499	-914.92480	33.33506	1295.52747	452.39417	77.40747	-10.65032	9.04315	-258.22247	137.85825	-1224.18384	328.36725	25.18227	-695.07794	-125.15105	-4.83999
734	6.108	968.50232	-137.13185	1547.95081	-54.21140	-35.02687	1308.33496	-915.06067	32.87556	1292.42456	429.38922	79.25337	-10.98774	36.02036	-260.33545	138.49895	-1199.13843	327.17151	23.64606	-718.23584	-123.26718	-5.04023
735	6.117	970.42505	-138.00325	1545.00659	-56.50858	-35.10481	1305.42249	-915.44873	32.63890	1289.49780	406.42456	81.07813	-11.37876	63.37274	-261.60144	137.49599	-1169.81714	324.80859	20.88905	-741.35626	-121.35466	-5.31719
736	6.125	971.69562	-138.85788	1542.79785	-59.04224	-35.26221	1302.96301	-916.05170	32.67196	1286.73047	383.46671	82.87065	-11.81515	91.19797	-262.14453	134.91133	-1139.62085	321.03708	18.57780	-764.48792	-119.47520	-5.61525
737	6.133	972.25861	-139.62904	1541.41211	-61.73758	-35.54203	1300.99268	-916.80939	32.99950	1284.11218	360.50235	84.64777	-12.23838	119.56403	-262.14673	131.07036	-1111.72559	315.87201	17.84936	-787.64404	-117.68675	-5.86585
738	6.142	972.10620	-140.28795	1540.90710	-64.50539	-35.95938	1299.51355	-917.65607	33.62762	1281.65845	337.53113	86.40699	-12.55430	148.51288	-261.85068	126.49869	-1087.01013	309.42831	18.61385	-810.83356	-116.00415	-6.03490
739	6.150	971.25757	-140.83640	1541.31433	-67.22237	-36.50698	1298.52783	-918.53418	34.54970	1279.43091	314.55408	88.11819	-12.70805	178.10364	-261.46405	121.69864	-1063.96802	301.60010	19.92636	-834.08118	-114.39474	-6.14128
740	6.158	969.74591	-141.28542	1542.63525	-69.74204	-37.15638	1298.05334	-919.39667	35.75317	1277.55078	291.51794	89.78777	-12.72195	208.37552	-261.05011	116.95813	-1040.51880	292.23508	20.95803	-857.41882	-112.79568	-6.21062
741	6.167	967.62170	-141.65274	1544.83813	-71.92834	-37.85541	1298.11267	-920.19952	37.21404	1276.18494	268.29910	91.49278	-12.63660	239.29459	-260.53195	112.32104	-1015.61310	281.50046	21.58855	-880.85059	-111.19460	-6.20583
742	6.175	964.95123	-141.96692	1547.86304	-73.68827	-38.53475	1298.71460	-920.90051	38.87859	1275.49829	244.80002	93.32801	-12.45825	270.79514	-259.80527	107.66916	-989.39880	269.82776	22.12949	-904.34271	-109.66390	-6.04549
743	6.183	961.80341	-142.25935	1551.63330	-74.98695	-39.13043	1299.84814	-921.46857	40.65950	1275.60559	221.03363	95.30543	-12.17381	302.83493	-258.77713	102.80202	-962.60577	257.58575	22.77417	-927.87024	-108.22313	-5.71831
744	6.192	958.24335	-142.55786	1556.06372	-75.83769	-39.60508	1301.49353	-921.89105	42.45586	1276.55127	197.08679	97.28146	-11.80711	335.35959	-257.29187	97.52110	-935.90295	244.94611	23.43415	-951.47913	-106.74026	-5.32613
745	6.200	954.34167	-142.89104	1561.06091	-76.27640	-39.95129	1303.63452	-922.17053	44.18521	1278.31592	173.03503	99.04661	-11.46377	368.25357	-255.15279	91.75763	-909.44690	232.00307	23.90083	-975.26257	-105.08237	-4.97169
746	6.208	950.17957	-143.28647	1566.51965	-76.33998	-40.18102	1306.25439	-922.31665	45.80904	1280.83423	148.88953	100.54906	-11.26617	401.35367	-252.26607	85.64256	-882.82349	218.92532	24.05929	-999.28271	-103.24058	-4.67762
747	6.217	945.84497	-143.75774	1572.32336	-76.05803	-40.30906	1309.32104	-922.34137	47.33379	1284.01489	124.61151	101.95924	-11.21640	434.47787	-248.74591	79.49642	-855.42139	205.97403	23.98583	-1023.52264	-101.28770	-4.41983
748	6.225	941.42755	-144.29684	1578.35632	-75.45384	-40.33406	1312.78345	-922.25726	48.78537	1287.75732	100.17627	103.46648	-11.19670	467.45078	-244.88074	73.79308	-826.86853	193.40552	23.87348	-1047.89343	-99.36696	-4.14968
749	6.233	937.00995	-144.88287	1584.52173	-74.55250	-40.23045	1316.57727	-922.07697	50.17459	1291.96631	75.58710	105.09786	-11.10529	500.06424	-240.97842	69.05081	-797.20013	181.40623	23.91046	-1072.32544	-97.62173	-3.82168
750	6.242	932.66431	-145.49825	1590.74756	-73.39529	-39.96383	1320.63281	-921.81116	51.48154	1296.55530	50.85455	106.76668	-10.92361	531.90869	-237.25740	65.65773	-766.81885	170.10611	24.20768	-1096.84521	-96.04500	-3.45007
751	6.250	928.45538	-146.14049	1596.97400	-72.04624	-39.51696	1324.87988	-921.46436	52.66995	1301.44116	26.01318	108.40024	-10.69362	562.24695	-233.88693	63.65014	-736.35992	159.61212	24.76509	-1121.54517	-94.50154	-3.10154
752	6.258	924.43884	-146.81952	1603.13855	-70.57780	-38.90244	1329.24939	-921.03400	53.70976	1306.53247	1.11847	110.00542	-10.47639	590.10913	-231.00452	62.45936	-706.44556	150.04660	25.49669	-1146.48853	-92.90075	-2.83832
753	6.267	920.65741	-147.54210	1609.17004	-69.04694	-38.15090	1333.66455	-920.51709	54.58527	1311.72290	-23.75214	111.66608	-10.29098	614.54053	-228.61115	60.97148	-677.42700	141.56161	26.29570	-1171.58899	-91.29309	-2.64093
754	6.275	917.13770	-148.29845	1614.99585	-67.48448	-37.28812	1338.02759	-919.92389	55.28503	1316.88879	-48.41345	113.47430	-10.05209	634.82703	-226.56830	58.15012	-649.32513	134.30394	27.04185	-1196.50439	-89.85163	-2.22540
755	6.283	913.88922	-149.06534	1620.54895	-65.90179	-36.32333	1342.21851	-919.28937	55.78626	1321.88916	-72.52124	115.46529	-9.54534	650.61060	-224.76167	53.66311	-622.04761	128.38467	27.54885	-1220.62842	-88.81905	-0.89843
756	6.292	910.90564	-149.82300	1625.76563	-64.30000	-35.25838	1346.10889	-918.67023	56.06105	1326.56812	-95.68109	117.61964	-8.47194	661.93103	-223.19196	47.86066	-595.68530	123.89319	27.54406	-1243.28223	-88.39902	2.13315
757	6.300	908.16663	-150.56937	1630.58423	-62.67927	-34.11026	1349.57776	-918.12433	56.10466	1330.76831	-117.65759	119.97003	-6.46828	669.22070	-221.89397	41.31079	-570.62549	120.95251	26.70317	-1263.98804	-88.62203	7.10951
758	6.308	905.63971	-151.32016	1634.95227	-61.05377	-32.92254	1352.51868	-917.68933	55.95318	1334.35742	-138.50964	122.81426	-2.94480	673.14111	-220.84479	34.52769	-547.47528	119.77553	24.73254	-1282.53516	-89.38052	13.51503
759	6.317	903.29028	-152.09891	1638.82666	-59.45969	-31.75656	1354.83704	-917.36896	55.68302	1337.25391	-158.28241	126.78051	3.13221	674.22888	-220.05301	28.06511	-526.89691	120.65431	21.52938	-1298.87720	-90.65033	20.66941
760	6.325	901.09436	-152.92534	1642.16553	-57.94498	-30.68130	1356.44641	-917.12646	55.40499	1339.43579	-176.01593	132.55606	13.17873	672.63501	-219.66110	22.51510	-509.36029	123.87210	17.33767	-1313.14856	-92.59869	28.47312
761	6.333	899.03711	-153.80502	1644.93225	-56.55389	-29.77537	1357.27454	-916.89331	55.24784	1340.92908	-188.97375	140.46838	28.29770	668.13586	-219.74487	18.15233	-495.03284	129.62502	12.68639	-1325.67383	-95.38001	37.42989
762	6.342	897.10504	-154.72729	1647.10474	-55.32312	-29.11369	1357.28015	-916.59082	55.32541	1341.79077	-193.75647	150.13435	47.99576	660.30688	-220.04225	14.71490	-484.03571	138.03020	8.12272	-1336.54736	-98.86826	47.60338
763	6.350	895.28693	-155.67731	1648.67798	-54.28312	-28.71703	1356.47070	-916.15057	55.71021	1342.08777	-188.89795	160.44582	69.51562	648.85229	-220.00400	11.72894	-476.77496	149.09042	3.98368	-1344.99597	-102.77160	57.45958
764	6.358	893.58411	-156.64944	1649.65942	-53.44909	-28.51995	1354.90723	-915.53009	56.43734	1341.87036	-175.98157	170.05156	89.02970	633.83594	-219.17563	9.01632	-473.96674	162.41858	0.32502	-1349.37097	-107.03676	64.38495
765	6.367	892.02063	-157.64847	1650.06946	-52.80771	-28.40885	1352.69116	-914.72913	57.51508	1341.15979	-158.05249	177.93372	103.85976	615.47607	-217.59302	6.78346	-476.33276	176.85269	-2.96811	-1347.99878	-111.93184	66.67912
766	6.375	890.64758	-158.68274	1649.94348	-52.31800	-28.28299	1349.94507	-913.80090	58.90804	1339.95789	-137.58185	183.70511	113.69482	594.07874	-215.68640	5.26237	-484.08539	190.42195	-5.89496	-1340.17615	-117.69019	64.65517
767	6.383	889.53741	-159.75389	1649.33130	-51.93225	-28.08254	1346.79553	-912.84576	60.52240	1338.26416	-115.89264	187.64915	120.06867	570.38611	-213.79472	4.45273	-496.72742	201.05128	-8.18920	-1326.58716	-124.20532	60.00553
768	6.392	888.76550	-160.85411	1648.29688	-51.62641	-27.78511	1343.36011	-911.98749	62.22768	1336.08643	-93.53619	190.43810	124.97067	545.52710	-211.96246	4.16704	-513.64032	207.76773	-9.64106	-1309.03784	-131.05084	54.75112
769	6.400	888.38470	-161.98018	1646.91479	-51.41857	-27.38531	1339.73645	-911.34399	63.88440	1333.44922	-70.67438	192.63033	129.76813	520.49512	-210.11554	4.11244	-534.35822	211.25385	-10.40940	-1289.91943	-137.64543	50.71447
770	6.408	888.40662	-163.13748	1645.26453	-51.36678	-26.87630	1335.99915	-911.00317	65.36050	1330.39819	-47.30560	194.43304	134.92848	495.80960	-208.23169	3.98939	-557.84119	213.02231	-10.79483	-1271.61243	-143.34653	49.11109
771	6.417	888.78998	-164.31931	1643.43213	-51.55826	-26.25119	1332.20068	-911.00879	66.55711	1327.00330	-23.41064	195.84726	140.27882	471.54422	-206.35849	3.65334	-582.46472	214.27927	-10.98678	-1255.48425	-147.63234	49.77718
772	6.425	889.43622	-165.49760	1641.51892	-52.09628	-25.51236	1328.37817	-911.35321	67.44141	1323.36450	0.98395	196.80313	145.34915	447.57486	-204.55441	3.16053	-607.08728	215.60593	-11.12560	-1240.67139	-150.49721	51.04465
773	6.433	890.19800	-166.64011	1639.64429	-53.08061	-24.66797	1324.57056	-911.97821	68.06370	1319.61121	25.80817	197.13411	149.59312	423.78763	-202.83727	2.64802	-631.41266	217.13353	-11.33215	-1224.20532	-152.54242	51.15788
774	6.442	890.89960	-167.73257	1637.93774	-54.58064	-23.72108	1320.83789	-912.79102	68.53856	1315.88208	50.96912	196.59433	152.50597	400.10751	-201.19893	2.20575	-655.51923	218.75308	-11.64350	-1203.23608	-154.38742	49.72291
775	6.450	891.36639	-168.79022	1636.52124	-56.60065	-22.66559	1317.26709	-913.69714	68.99068	1312.29175	76.37671	195.01393	153.70999	376.45596	-199.65567	1.83525	-679.52429	220.34692	-11.99195	-1177.33459	-156.00580	47.55859
776	6.458	891.44995	-169.84917	1635.50122	-59.05294	-21.47679	1313.96411	-914.62463	69.48999	1308.90649	101.98126	192.44412	153.04762	352.76779	-198.21939	1.47330	-703.49847	221.89296	-12.26355	-1148.57471	-156.73546	45.63299
777	6.467	891.04138	-170.94449	1634.96838	-61.77305	-20.10636	1311.03723	-915.52332	70.01485	1305.74194	127.80347	189.15918	150.67639	329.05478	-196.83337	1.06713	-727.47223	223.40518	-12.41103	-1119.69019	-155.85437	44.43892
778	6.475	890.07495	-172.09244	1634.99536	-64.57778	-18.52093	1308.57642	-916.36108	70.46712	1302.77563	153.94080	185.53383	147.07834	305.39255	-195.40517	0.66182	-751.45428	224.90341	-12.49372	-1092.25049	-153.06577	44.04449
779	6.483	888.52814	-173.27606	1635.63110	-67.31762	-16.75546	1306.63892	-917.14081	70.71371	1299.96826	180.53662	181.86899	142.85706	281.79935	-193.86636	0.39772	-775.43042	226.43338	-12.60285	-1066.25659	-148.52826	44.34211
780	6.492	886.41418	-174.44312	1636.89685	-69.89085	-14.91882	1305.25391	-917.91345	70.61752	1297.30261	207.70587	178.26016	138.39134	258.15720	-192.17253	0.37544	-799.40454	228.04611	-12.77130	-1041.01855	-142.60541	45.15485
781	6.500	883.77289	-175.53525	1638.78503	-72.23011	-13.15060	1304.42859	-918.75360	70.06300	1294.82471	235.47522	174.58871	133.63828	234.30161	-190.32208	0.52863	-823.44067	229.76720	-12.94453	-1016.07001	-135.65451	46.22016
782	6.508	880.66302	-176.51877	1641.26196	-74.28178	-11.56774	1304.14624	-919.71094	68.99287	1292.64795	263.80988	170.62772	128.24937	210.17212	-188.40129	0.70082	-847.61011	231.58105	-13.03200	-991.31915	-127.95173	47.24615
783	6.517	877.15430	-177.38431	1644.27478	-75.99487	-10.23791	1304.36707	-920.77551	67.44286	1290.91675	292.68558	166.15768	121.86077	185.83841	-186.54333	0.82899	-871.92041	233.42390	-12.99989	-966.72693	-119.71609	48.03737
784	6.525	873.32043	-178.13457	1647.75757	-77.32753	-9.18583	1305.04883	-921.87866	65.53912	1289.76208	322.09772	161.00365	114.35273	161.40247	-184.81268	0.95508	-896.33783	235.21968	-12.90095	-942.09338	-111.18215	48.49977
785	6.533	869.24060	-178.77557	1651.63403	-78.25912	-8.40439	1306.17432	-922.92773	63.45292	1289.27661	351.98962	155.04851	105.97704	136.89572	-183.16040	1.09432	-920.85095	236.93590	-12.79590	-917.09473	-102.62730	48.56915
786	6.542	865.00702	-179.31241	1655.81982	-78.79443	-7.86170	1307.75525	-923.84680	61.34556	1289.50598	382.17282	148.29556	97.26081	112.26587	-181.49406	1.20061	-945.47217	238.62387	-12.65638	-891.38770	-94.31525	48.21338
787	6.550	860.72949	-179.75407	1660.22607	-78.96084	-7.51426	1309.80505	-924.59760	59.32788	1290.44580	412.34863	140.88861	88.70037	87.47180	-179.75082	1.25048	-970.20117	240.40965	-12.37827	-864.73450	-86.42554	47.45453
788	6.558	856.53253	-180.11636	1664.76477	-78.80040	-7.31641	1312.31104	-925.17615	57.44593	1292.04309	442.25641	133.00929	80.52396	62.54590	-177.92047	1.29628	-995.03625	242.37799	-11.90108	-837.16937	-79.03389	46.36692
789	6.567	852.54791	-180.41847	1669.35242	-78.35743	-7.22208	1315.22681	-925.59894	55.70173	1294.21045	471.82111	124.81140	72.75201	37.52322	-176.04596	1.41553	-1019.99390	244.45801	-11.29122	-809.03186	-72.15753	45.08013
790	6.575	848.90668	-180.68365	1673.91150	-77.67219	-7.19540	1318.47864	-925.89044	54.08601	1296.85205	501.12567	116.49536	65.43656	12.37009	-174.19403	1.62619	-1045.07349	246.48325	-10.72670	-780.79102	-65.81544	43.73938
791	6.583	845.72418	-180.94647	1678.37341	-76.78496	-7.22561	1321.97546	-926.07495	52.59455	1299.88220	530.21802	108.37445	58.81599	-12.95651	-172.41290	1.87858	-1070.25391	248.32913	-10.39632	-752.87024	-60.03595	42.42358
792	6.592	843.08240	-181.26367	1682.67896	-75.74136	-7.32281	1325.61743	-926.17023	51.23435	1303.22571	558.95837	100.85799	53.22387	-38.39436	-170.71962	2.11343	-1095.54517	249.97826	-10.34181	-725.58881	-54.84397	41.10465
793	6.600	841.02612	-181.70589	1686.76917	-74.59265	-7.50187	1329.30090	-926.18280	50.03144	1306.80518	586.94348	94.33222	48.78495	-63.72139	-169.14645	2.32838	-1120.97656	251.55072	-10.39895	-699.15045	-50.29367	39.67722
794	6.608	839.57343	-182.32736	1690.57800	-73.38785	-7.77555	1332.92505	-926.10962	49.03010	1310.52576	613.39459	88.96173	45.15422	-88.55556	-167.79776	2.64447	-1146.50232	253.24545	-10.34259	-673.66901	-46.51068	38.01431
795	6.617	838.71936	-183.15176	1694.03210	-72.16125	-8.15652	1336.39771	-925.94763	48.27385	1314.26501	637.14374	84.64903	41.59358	-112.39764	-166.82353	3.30186	-1171.89746	255.20500	-9.99176	-649.24750	-43.68465	35.99466
796	6.625	838.43158	-184.17400	1697.05347	-70.92980	-8.66053	1339.62939	-925.70538	47.78072	1317.87097	656.92389	81.23430	37.40300	-134.80106	-166.36607	4.55567	-1196.68530	257.51422	-9.05789	-626.05353	-42.04433	33.49316
797	6.633	838.65820	-185.35587	1699.56934	-69.70390	-9.30556	1342.52075	-925.41650	47.52906	1321.17346	671.87585	78.63851	32.33101	-155.63368	-166.57674	6.68290	-1220.27148	260.21622	-7.13554	-604.38422	-41.84038	30.34529
798	6.642	839.34180	-186.62556	1701.52161	-68.49583	-10.09727	1344.95862	-925.13910	47.46035	1324.00391	681.85785	76.74830	26.58244	-175.04498	-167.74539	10.31981	-1242.28711	263.19043	-4.14306	-584.71509	-43.31841	26.34216
799	6.650	840.42102	-187.89801	1702.85864	-67.32021	-11.00966	1346.82300	-924.93060	47.49665	1326.21741	687.18585	75.33691	20.54677	-192.66876	-170.52646	16.94485	-1262.74072	266.19873	-0.56703	-567.63226	-46.72236	21.36648
800	6.658	841.82825	-189.10175	1703.52368	-66.19559	-11.99270	1347.99878	-924.81653	47.55170	1327.71484	688.05548	74.30161	14.58167	-206.45154	-175.90424	28.66453	-1281.84546	269.20901	3.00841	-553.68463	-52.32946	15.59480
801	6.667	843.49829	-190.18622	1703.46216	-65.14532	-12.99994	1348.39478	-924.77905	47.53051	1328.45728	684.25470	73.85600	8.89618	-212.88086	-184.51746	46.50137	-1299.88354	272.62799	6.62230	-543.32898	-60.37983	9.53951
802	6.675	845.38153	-191.12456	1702.63745	-64.19179	-13.99670	1347.96948	-924.76434	47.34538	1328.46228	675.40509	74.27138	3.58041	-209.47177	-195.84544	68.43651	-1317.15491	277.19424	11.26203	-536.93585	-70.85744	3.94340
803	6.683	847.44958	-191.93140	1701.03760	-63.35136	-14.95097	1346.74683	-924.70093	46.94445	1327.78845	661.54865	75.46169	-1.13113	-196.96117	-208.27594	89.91750	-1333.64429	283.48361	18.21572	-534.68030	-83.28262	-0.33095
804	6.692	849.69794	-192.66110	1698.67346	-62.63400	-15.83898	1344.81396	-924.52649	46.32129	1326.51477	643.51233	76.98307	-4.75685	-178.49817	-220.08917	106.86487	-1348.36426	291.28946	27.36931	-536.29034	-96.60856	-2.63111
805	6.700	852.15619	-193.37389	1695.57861	-62.04699	-16.66156	1342.30005	-924.21301	45.50301	1324.72107	622.49487	78.46832	-6.97213	-157.12880	-230.36230	118.08316	-1358.96643	299.66699	36.19797	-541.08282	-109.26346	-3.14342
806	6.708	854.88574	-194.12379	1691.80933	-61.59934	-17.44329	1339.34900	-923.77844	44.53082	1322.47437	599.41809	79.91573	-7.96916	-134.44241	-239.13321	125.10046	-1362.50989	307.73322	41.32178	-548.75714	-119.52480	-2.93500
807	6.717	857.95227	-194.97021	1687.44312	-61.30329	-18.21673	1336.09729	-923.28271	43.44567	1319.82788	574.94812	81.49501	-8.26815	-110.90135	-246.94211	130.36142	-1357.29651	315.14246	41.16652	-560.13141	-126.18585	-2.96591
808	6.725	861.40161	-195.95453	1682.56970	-61.17343	-19.00302	1332.65686	-922.80927	42.28981	1316.82776	549.79517	83.24220	-8.36048	-86.60153	-254.24539	135.62608	-1344.18311	321.81458	36.83082	-576.42761	-129.06924	-3.36980
809	6.733	865.24915	-197.06381	1677.27710	-61.22696	-19.78793	1329.10168	-922.43939	41.10973	1313.52563	524.60449	85.05313	-8.54647	-61.65161	-261.16330	141.46127	-1326.35657	327.58032	30.97143	-597.69550	-129.02113	-3.84929
810	6.742	869.45892	-198.24637	1671.64258	-61.48923	-20.51316	1325.47449	-922.23181	39.94659	1309.98975	499.72131	86.84270	-8.91341	-36.23607	-267.56619	147.56174	-1308.05603	332.12845	26.28786	-622.28741	-127.36723	-4.24652
811	6.750	873.91968	-199.45224	1665.74512	-61.99792	-21.10273	1321.80920	-922.21338	38.83125	1306.31006	475.20102	88.60200	-9.39989	-10.57779	-273.23309	153.27711	-1292.41699	335.19800	24.37719	-647.92267	-125.18901	-4.56970
812	6.758	878.45490	-200.63763	1659.68604	-62.79127	-21.50650	1318.15503	-922.38458	37.78667	1302.60681	450.96893	90.36404	-9.89789	15.14758	-277.96964	157.97946	-1279.04175	336.81958	24.97570	-673.12512	-122.98651	-4.83666
813	6.767	882.86157	-201.74677	1653.59497	-63.88560	-21.73104	1314.59241	-922.73761	36.82279	1299.02356	426.94342	92.17170	-10.33502	40.89560	-281.65219	161.21051	-1264.02527	337.26431	26.07903	-697.62427	-120.84702	-5.05173
814	6.775	886.94592	-202.71266	1647.62231	-65.26492	-21.84660	1311.23242	-923.26971	35.94411	1295.68616	403.06146	94.07142	-10.72060	66.76062	-284.22974	162.70201	-1243.48450	336.67148	25.57791	-721.72766	-118.71749	-5.24217
815	6.783	890.54584	-203.47083	1641.92871	-66.88998	-21.96798	1308.19727	-923.97900	35.18390	1292.65161	379.27557	96.09188	-11.12100	92.89655	-285.75592	162.37321	-1217.04382	334.79703	23.12258	-745.70435	-116.55446	-5.45530
816	6.792	893.54211	-203.97131	1636.67444	-68.71548	-22.22100	1305.57593	-924.84930	34.62107	1289.89722	355.57416	98.18398	-11.58039	119.42258	-286.38623	160.33107	-1187.83728	331.33939	20.18762	-769.64008	-114.39619	-5.69942
817	6.800	895.85876	-204.19246	1632.00208	-70.70180	-22.71166	1303.38733	-925.83978	34.34317	1287.35437	331.95645	100.24012	-12.06230	146.40906	-286.30231	156.88382	-1159.70776	326.41916	18.56313	-793.51654	-112.35782	-5.90303
818	6.808	897.45947	-204.15216	1628.01746	-72.81211	-23.49978	1301.59485	-926.88373	34.39650	1284.95776	308.38626	102.21854	-12.44103	173.92389	-285.69373	152.53873	-1134.40662	320.34506	18.88729	-817.29816	-110.55501	-5.98168
819	6.817	898.34674	-203.91087	1624.78027	-74.99930	-24.57697	1300.15710	-927.89868	34.77578	1282.68542	284.80841	104.20545	-12.57439	202.02383	-284.77936	147.85417	-1110.90503	313.11713	20.38887	-841.02075	-108.96016	-5.96970
820	6.825	898.56268	-203.55418	1622.30786	-77.19809	-25.86172	1299.06665	-928.80902	35.44369	1280.58984	261.17212	106.32786	-12.43902	230.68851	-283.71753	143.15327	-1087.00647	304.54346	21.90683	-864.83203	-107.33926	-6.01838
821	6.833	898.18719	-203.15596	1620.57886	-79.32770	-27.22493	1298.35449	-929.56842	36.35578	1278.80603	237.39563	108.56374	-12.16761	259.80630	-282.48868	138.35002	-1061.37000	294.60416	22.94595	-888.86053	-105.50348	-6.18837
822	6.842	897.32672	-202.75708	1619.53662	-81.30163	-28.54013	1298.07043	-930.17029	37.47812	1277.52283	213.35226	110.65095	-11.92820	289.23935	-280.91281	133.06584	-1034.09668	283.49521	23.71335	-913.08044	-103.53661	-6.34710
823	6.850	896.09338	-202.37337	1619.09766	-83.03770	-29.72100	1298.26184	-930.63727	38.77946	1276.92224	188.98053	112.33463	-11.79486	318.90952	-278.76349	126.91711	-1006.07208	271.50943	24.53950	-937.39001	-101.61917	-6.34708
824	6.858	894.59106	-202.00870	1619.16602	-84.45567	-30.72036	1298.96484	-930.99463	40.20502	1277.11755	164.37628	113.65314	-11.73959	348.83578	-275.85080	119.70250	-978.15161	258.99277	25.53128	-961.73523	-99.82185	-6.16537
825	6.867	892.91510	-201.66299	1619.64453	-85.46993	-31.51824	1300.20215	-931.24988	41.67137	1278.13049	139.69385	114.84930	-11.70871	379.09085	-272.08325	111.43385	-950.63440	246.30751	26.58590	-986.10773	-98.13953	-5.83007
826	6.875	891.15594	-201.33873	1620.43774	-86.00392	-32.12278	1301.98547	-931.39514	43.09959	1279.91260	115.00281	116.16822	-11.67084	409.72855	-267.56470	102.36575	-923.12012	233.73099	27.50107	-1010.52032	-96.56752	-5.35409
827	6.883	889.40125	-201.03928	1621.45020	-86.02152	-32.56685	1304.31189	-931.42169	44.45167	1282.37988	90.25287	117.74178	-11.60973	440.75583	-262.59024	93.00822	-894.83508	221.39481	28.10928	-1035.03906	-95.06389	-4.79899
828	6.892	887.73749	-200.76750	1622.58765	-85.54173	-32.89119	1307.15283	-931.33215	45.73536	1285.43506	65.33978	119.50346	-11.49916	472.11697	-257.48523	84.04228	-865.16943	209.36267	28.41870	-1059.78345	-93.47833	-4.30441
829	6.900	886.24799	-200.53371	1623.76599	-84.62820	-33.12974	1310.44482	-931.14252	46.97987	1288.97742	40.20111	121.28823	-11.30912	503.57138	-252.51735	76.21600	-834.02484	197.74133	28.60790	-1084.80481	-91.68618	-3.95273
830	6.908	885.01013	-200.35321	1624.91406	-83.37167	-33.30361	1314.10083	-930.87848	48.20189	1292.90906	14.83704	123.02408	-11.05590	534.51233	-247.96388	70.16264	-801.83893	186.69803	28.86298	-1110.00916	-89.76731	-3.67455
831	6.917	884.09210	-200.23383	1625.96716	-81.87132	-33.42037	1318.02258	-930.56628	49.38639	1297.13574	-10.70593	124.75450	-10.81106	563.95862	-244.12685	65.99622	-769.35406	176.42221	29.24682	-1135.28662	-87.93161	-3.35866
832	6.925	883.54675	-200.17525	1626.86035	-80.22003	-33.48032	1322.10571	-930.22089	50.49544	1301.56396	-36.28412	126.53468	-10.63486	590.82556	-241.18279	62.97413	-737.28815	167.04681	29.68288	-1160.61328	-86.38180	-2.96577
833	6.933	883.40277	-200.17352	1627.52783	-78.49612	-33.47934	1326.23792	-929.83209	51.49112	1306.09753	-61.59485	128.37527	-10.48405	614.28296	-238.99016	59.76889	-706.08728	158.60315	30.02846	-1185.98560	-85.22460	-2.51221
834	6.942	883.65771	-200.22031	1627.90930	-76.75182	-33.40191	1330.29529	-929.36658	52.34606	1310.63379	-86.24860	130.28821	-10.14821	633.81555	-237.15025	55.31081	-675.88837	151.12976	30.16167	-1211.30762	-84.40363	-1.92589
835	6.950	884.27777	-200.30452	1627.95532	-75.00780	-33.22662	1334.14185	-928.79358	53.03547	1315.05957	-110.01514	132.35297	-9.26351	648.96582	-235.39319	49.41251	-646.67450	144.77386	29.96495	-1236.23193	-83.79639	-0.78233
836	6.958	885.20966	-200.41533	1627.62903	-73.26669	-32.94807	1337.64465	-928.11841	53.52873	1319.25305	-133.10559	134.79202	-7.29250	659.29492	-233.80521	42.57238	-618.49683	139.73465	29.25506	-1260.12915	-83.33862	1.68485
837	6.967	886.39771	-200.54514	1626.89905	-71.53064	-32.58814	1340.68445	-927.39270	53.80068	1323.09363	-156.08258	138.09225	-3.30588	664.72437	-232.60965	35.36023	-591.63153	136.18385	27.78210	-1282.39136	-82.98566	5.98809
838	6.975	887.79285	-200.69067	1625.72742	-69.80518	-32.18446	1343.15430	-926.68866	53.86201	1326.47351	-178.95941	142.97375	4.19765	665.65845	-231.91498	28.20753	-566.58203	134.28329	25.30478	-1302.65381	-82.74662	11.88279
839	6.983	889.35120	-200.84631	1624.07239	-68.09349	-31.77139	1344.95862	-926.05829	53.78207	1329.31018	-199.78827	150.04610	16.95536	662.65002	-231.67554	21.64451	-543.91455	134.27069	21.72885	-1320.64526	-82.87793	18.69271
840	6.992	891.03229	-200.99844	1621.90369	-66.39944	-31.37213	1346.01782	-925.50513	53.68468	1331.55688	-214.39142	159.38992	35.83376	656.05615	-231.68121	16.27319	-524.05444	136.49698	17.24817	-1336.19189	-83.82985	26.04559
841	7.000	892.80127	-201.13239	1619.20837	-64.74110	-30.99922	1346.27502	-924.98102	53.71882	1333.20386	-218.71661	170.30875	59.35504	645.95801	-231.59236	12.31971	-507.28235	141.34036	12.31775	-1349.46082	-85.84626	34.18927
842	7.008	894.63892	-201.24588	1615.98950	-63.15510	-30.65731	1345.71240	-924.41333	54.01273	1334.26733	-211.97638	181.41867	83.49529	632.27979	-231.05779	9.50260	-493.95972	149.05194	7.41644	-1360.77222	-88.73632	43.46830
843	7.017	896.55542	-201.35117	1612.26648	-61.68504	-30.34691	1344.37500	-923.74329	54.63800	1334.76697	-196.93408	191.24586	103.85926	615.03320	-229.85193	7.45087	-484.69897	159.58344	2.84370	-1369.92993	-92.09729	53.16163
844	7.025	898.59387	-201.46156	1608.07373	-60.36536	-30.06236	1342.37769	-922.95117	55.60534	1334.70691	-177.32208	198.91945	118.36648	594.57117	-228.03006	6.00102	-480.30450	172.36092	-1.26439	-1375.80017	-95.71954	61.03564
845	7.033	900.81458	-201.58319	1603.45654	-59.21286	-29.79004	1339.87744	-922.06213	56.87715	1334.07837	-155.66156	204.34805	127.84925	571.65918	-225.91571	5.09032	-481.50146	186.00381	-4.80218	-1376.65149	-99.79451	64.74544
846	7.042	903.27100	-201.72069	1598.47070	-58.23103	-29.51526	1337.03125	-921.14075	58.37599	1332.87659	-133.04443	207.97043	134.60378	547.30627	-223.83862	4.59941	-488.51624	198.35988	-7.57721	-1371.16748	-104.68468	63.69972
847	7.050	905.98822	-201.88220	1593.18958	-57.42395	-29.22987	1333.96826	-920.27448	59.99275	1331.11560	-109.81720	210.40790	140.70566	522.47681	-221.91156	4.32789	-501.02716	207.43411	-9.37070	-1359.42432	-110.44647	59.31800
848	7.058	908.95020	-202.07758	1587.70911	-56.81425	-28.93339	1330.78760	-919.55298	61.60493	1328.83435	-86.07831	212.11649	147.20831	497.80679	-220.05350	4.05770	-518.56122	212.71115	-10.24979	-1343.07251	-116.61305	53.94717
849	7.067	912.09265	-202.31682	1582.14795	-56.45736	-28.62567	1327.56921	-919.04608	63.10602	1326.09839	-61.89178	213.20250	154.15585	473.50674	-218.16414	3.65253	-540.22150	215.29756	-10.62426	-1324.78662	-122.39815	49.84098
850	7.075	915.30219	-202.61118	1576.64148	-56.44669	-28.29865	1324.38013	-918.79254	64.43463	1323.00146	-37.35101	213.51521	160.99271	449.55313	-216.25298	3.12343	-564.19263	216.72485	-10.84627	-1307.23413	-127.07808	48.36867
851	7.083	918.42926	-202.96829	1571.33301	-56.90569	-27.93923	1321.26782	-918.80560	65.58556	1319.65869	-12.53955	212.86160	167.02795	425.88358	-214.41118	2.60637	-588.61353	217.95532	-11.04150	-1291.51282	-130.34912	49.14423
852	7.092	921.31042	-203.38431	1566.36548	-57.95598	-27.54048	1318.25623	-919.08923	66.59587	1316.19324	12.48901	211.12851	171.67969	402.42783	-212.71188	2.24223	-612.66339	219.29192	-11.27628	-1276.07422	-132.52820	50.16436
853	7.100	923.78644	-203.84552	1561.88098	-59.66069	-27.10656	1315.36047	-919.64911	67.51944	1312.72070	37.66693	208.26437	174.47795	379.11966	-211.18103	2.04559	-636.34180	220.70148	-11.58860	-1257.72510	-134.33173	49.61872
854	7.108	925.71393	-204.33914	1558.02551	-61.97715	-26.63405	1312.61609	-920.48877	68.40968	1309.33008	62.92035	204.29207	175.10915	355.92734	-209.79695	1.89386	-659.82489	222.10391	-11.93757	-1234.25586	-136.21347	47.42239
855	7.117	926.97180	-204.85890	1554.94360	-64.75763	-26.07553	1310.09363	-921.59656	69.31087	1306.07556	88.25867	199.42006	173.62178	332.85794	-208.47685	1.64399	-683.21307	223.49022	-12.24417	-1206.27490	-137.89377	44.84983
856	7.125	927.46790	-205.39551	1552.75378	-67.79505	-25.33593	1307.87769	-922.93378	70.24326	1302.98608	113.83069	194.00887	170.49658	309.93637	-207.11302	1.26526	-706.52722	224.92070	-12.45885	-1176.65369	-138.60091	43.20887
857	7.133	927.15527	-205.92743	1551.52441	-70.88263	-24.32964	1306.02844	-924.43262	71.18203	1300.07642	139.87366	188.35562	166.38234	287.15286	-205.63869	0.88012	-729.78534	226.46727	-12.58913	-1148.26746	-137.69611	42.91219
858	7.142	926.04187	-206.42386	1551.26965	-73.86247	-23.04350	1304.56567	-926.01550	72.04543	1297.35376	166.55920	182.60275	161.72720	264.42014	-204.06099	0.67047	-753.02710	228.14932	-12.68008	-1122.10327	-135.06979	43.43902
859	7.150	924.17413	-206.85062	1551.96289	-76.64523	-21.55376	1303.49023	-927.62372	72.70564	1294.82703	193.85980	176.77150	156.55417	241.59201	-202.42630	0.71050	-776.27789	229.92410	-12.77172	-1097.20166	-131.05812	44.07418
860	7.158	921.61780	-207.17957	1553.55359	-79.19444	-20.00671	1302.81238	-929.22943	73.02188	1292.52087	221.60776	170.72920	150.48064	218.54645	-200.75623	0.88755	-799.55072	231.72681	-12.86739	-1072.06128	-126.07388	44.62606
861	7.167	918.45178	-207.40039	1555.97412	-81.49434	-18.57643	1302.55640	-930.82373	72.88011	1290.49158	249.68454	164.21658	143.05211	195.26102	-199.03177	1.02123	-822.86835	233.52345	-12.94045	-1045.98267	-120.36242	45.35872
862	7.175	914.76434	-207.51852	1559.13794	-83.52805	-17.40197	1302.74805	-932.39532	72.22903	1288.83826	278.12799	157.00778	134.16769	171.79007	-197.22662	1.04347	-846.26331	235.30954	-12.96362	-1019.26453	-114.03500	46.40393
863	7.183	910.64929	-207.54622	1562.93896	-85.27657	-16.53473	1303.40503	-933.91699	71.10226	1287.69519	307.08224	149.01001	124.21455	148.17923	-195.36903	1.02295	-869.77844	237.05051	-12.93959	-992.45398	-107.20233	47.47581
864	7.192	906.20721	-207.50421	1567.26086	-86.72975	-15.94380	1304.54016	-935.34784	69.60625	1287.19971	336.65561	140.22925	113.85990	124.43686	-193.55711	1.05614	-893.45703	238.70096	-12.90118	-965.64465	-100.04167	48.13509
865	7.200	901.54919	-207.42461	1571.98572	-87.88974	-15.57136	1306.16052	-936.64484	67.87561	1287.44995	366.78021	130.73503	103.73136	100.56470	-191.85699	1.17735	-917.32294	240.28955	-12.85660	-938.43445	-92.80119	48.18743
866	7.208	896.79578	-207.33934	1577.00146	-88.76372	-15.37147	1308.25928	-937.77844	66.02634	1288.47864	397.17361	120.68242	94.20280	76.57315	-190.22502	1.35403	-941.36267	241.90332	-12.75446	-910.37469	-85.75897	47.79688
867	7.217	892.06696	-207.26790	1582.20520	-89.36291	-15.31129	1310.81018	-938.74506	64.13419	1290.25073	427.44986	110.31522	85.35735	52.46103	-188.57159	1.54158	-965.52112	243.61955	-12.51688	-881.38892	-79.10985	47.25594
868	7.225	887.47040	-207.21814	1587.50659	-89.70612	-15.36340	1313.76978	-939.56378	62.24737	1292.68335	457.28369	99.88463	77.08490	28.19620	-186.83710	1.71904	-989.75623	245.49026	-12.08913	-851.79443	-72.90736	46.72045
869	7.233	883.09637	-207.19649	1592.82764	-89.81382	-15.50385	1317.08447	-940.26160	60.40958	1295.67090	486.51324	89.55923	69.26896	3.73792	-184.99591	1.87637	-1014.10266	247.50607	-11.50413	-822.02454	-67.16241	46.19307
870	7.242	879.02087	-207.21768	1598.09912	-89.70403	-15.71837	1320.69519	-940.85999	58.66579	1299.10730	515.17206	79.55266	62.00119	-20.93109	-183.06360	2.00982	-1038.62646	249.56235	-10.91964	-792.41565	-61.94164	45.64407
871	7.250	875.30646	-207.30750	1603.25403	-89.39777	-16.01050	1324.53906	-941.36237	57.06887	1302.89636	543.40900	70.31246	55.61139	-45.79265	-181.11621	2.13377	-1063.32935	251.54395	-10.49942	-763.20673	-57.34759	45.06458
872	7.258	871.99689	-207.49344	1608.22375	-88.92019	-16.40294	1328.54065	-941.74957	55.69426	1306.95129	571.23022	62.35203	50.34304	-70.74300	-179.27756	2.28947	-1088.15515	253.40891	-10.27340	-734.62280	-53.44924	44.43784
873	7.267	869.11981	-207.78799	1612.94080	-88.29654	-16.93163	1332.59973	-941.99207	54.62394	1311.18750	598.16217	55.90633	45.97229	-95.49066	-177.68689	2.58606	-1113.07422	255.17062	-10.17510	-706.92645	-50.26934	43.69023
874	7.275	866.69354	-208.18413	1617.34045	-87.55004	-17.62320	1336.59204	-942.07513	53.89816	1315.50977	623.12280	50.85352	41.85246	-119.53268	-176.48645	3.22920	-1138.07776	256.91446	-10.08762	-680.42279	-47.86432	42.66725
875	7.283	864.72253	-208.66672	1621.35779	-86.69705	-18.46433	1340.38562	-942.01672	53.48658	1319.79663	644.72162	46.93299	37.37646	-142.31720	-175.83392	4.44756	-1163.01086	258.83047	-9.78424	-655.43994	-46.39806	41.13594
876	7.292	863.18848	-209.21805	1624.92920	-85.74385	-19.40689	1343.85352	-941.86084	53.30817	1323.89417	661.85645	43.98317	32.37485	-163.50459	-175.87338	6.39529	-1187.42932	261.12213	-8.90543	-632.32629	-46.11746	38.81601
877	7.300	862.05365	-209.81876	1627.99915	-84.69698	-20.40829	1346.87732	-941.65594	53.27310	1327.62671	674.12183	41.97211	27.10338	-183.14105	-176.68596	9.22998	-1210.73730	263.83612	-7.09770	-611.46906	-47.27037	35.45209
878	7.308	861.27063	-210.45633	1630.52234	-83.57863	-21.44917	1349.35242	-941.44226	53.30664	1330.82471	681.60413	40.94748	21.93487	-201.47896	-178.36122	13.43472	-1232.54846	266.78214	-4.31987	-593.26843	-50.04348	30.91876
879	7.317	860.79242	-211.12637	1632.46045	-82.42725	-22.51715	1351.19092	-941.24866	53.34802	1333.35669	684.27142	41.09430	17.02186	-218.15152	-181.23459	20.19257	-1252.85876	269.67334	-0.98056	-578.05182	-54.57199	25.35090
880	7.325	860.57483	-211.81691	1633.78284	-81.28471	-23.59626	1352.31641	-941.08881	53.33903	1335.14734	681.69543	42.72127	12.12411	-231.21146	-186.04108	31.23085	-1271.85315	272.42239	2.41978	-566.03333	-60.97614	19.20867
881	7.333	860.57507	-212.49449	1634.46875	-80.19321	-24.67230	1352.66821	-940.95740	53.21922	1336.17883	673.54529	45.92809	6.86858	-237.59448	-193.52496	47.50397	-1289.71252	275.35712	5.87230	-557.38605	-69.31071	13.14264
882	7.342	860.76031	-213.11551	1634.50525	-79.20439	-25.73664	1352.22302	-940.83069	52.93807	1336.48108	660.43848	50.17869	1.41664	-235.32678	-203.64212	67.56228	-1306.60889	279.18936	10.17187	-552.34186	-79.43674	7.72883
883	7.350	861.12354	-213.65593	1633.88721	-78.37543	-26.77748	1351.01001	-940.67346	52.47331	1336.11658	644.00708	54.39277	-3.31390	-225.14232	-215.27957	87.74887	-1322.55371	284.59421	16.48659	-551.19519	-90.88622	3.32816
884	7.358	861.68884	-214.12674	1632.62842	-77.74698	-27.77010	1349.11011	-940.45880	51.84063	1335.15955	625.67151	57.69873	-6.43791	-209.66309	-226.87836	104.46152	-1336.90662	291.43619	24.93592	-554.15662	-102.77008	0.17467
885	7.367	862.50238	-214.56351	1630.77063	-77.32899	-28.68826	1346.64209	-940.18939	51.08926	1333.67627	605.63617	60.01234	-7.90450	-191.40779	-237.29567	116.17943	-1347.78442	298.60733	33.45346	-561.09393	-113.83503	-1.59433
886	7.375	863.61499	-215.01059	1628.37976	-77.10972	-29.52473	1343.74084	-939.90497	50.28063	1331.71667	583.55627	61.77020	-8.31662	-171.73648	-246.19699	123.64938	-1352.27441	305.14191	38.88885	-571.51025	-122.75033	-2.20245
887	7.383	865.06726	-215.51190	1625.53406	-77.07813	-30.28889	1340.53186	-939.67218	49.46230	1329.31702	559.67926	63.36765	-8.32061	-151.07010	-253.87375	128.73921	-1348.24976	310.93271	39.44029	-585.16058	-128.56775	-2.33446
888	7.392	866.87628	-216.10873	1622.31616	-77.24105	-30.98284	1337.11169	-939.56567	48.66208	1326.50745	534.86682	64.97994	-8.32728	-129.51068	-260.81897	133.17279	-1336.28210	315.95206	35.67921	-602.51050	-131.14343	-2.63605
889	7.400	869.02185	-216.84033	1618.80786	-77.62391	-31.58928	1333.54321	-939.64362	47.90868	1323.31982	509.93796	66.62753	-8.52288	-107.20189	-267.39117	137.88617	-1319.40027	319.84763	29.82461	-623.80273	-131.18137	-3.19685
890	7.408	871.44080	-217.73856	1615.09143	-78.26181	-32.08233	1329.86780	-939.92761	47.24432	1319.79883	485.31409	68.26003	-8.93645	-84.35515	-273.67548	143.02275	-1301.41577	322.54312	24.54675	-647.90051	-129.76978	-3.70793
891	7.417	874.03351	-218.81708	1611.25464	-79.18916	-32.44029	1326.12659	-940.40570	46.69172	1316.02234	461.07819	69.86900	-9.48009	-61.15781	-279.53500	148.20607	-1285.18506	324.34094	21.75371	-672.89044	-127.81071	-3.96033
892	7.425	876.67395	-220.05902	1607.39648	-80.42918	-32.65404	1322.37451	-941.05402	46.21392	1312.11426	437.15524	71.51008	-10.00395	-37.72150	-284.75040	152.84531	-1270.76538	325.44711	21.53670	-697.51855	-125.78449	-4.01891
893	7.433	879.21808	-221.40746	1603.63293	-81.98802	-32.74030	1318.68848	-941.85181	45.73486	1308.22131	413.44647	73.22539	-10.41862	-14.07306	-289.12408	156.38287	-1255.22742	325.75146	22.15571	-721.55688	-123.84291	-4.04278
894	7.442	881.51489	-222.77512	1600.09265	-83.85658	-32.75127	1315.16870	-942.78448	45.20100	1304.46216	389.89532	75.02371	-10.77119	9.83948	-292.55530	158.41840	-1235.44849	324.99402	21.70482	-745.25043	-122.00295	-4.11512
895	7.450	883.42096	-224.07219	1596.90698	-86.01814	-32.77520	1311.93030	-943.84192	44.61818	1300.88977	366.48898	76.89239	-11.15949	34.11548	-295.07477	158.72914	-1211.02209	322.98514	19.89662	-768.86060	-120.20598	-4.25560
896	7.458	884.81635	-225.23079	1594.19580	-88.45598	-32.92469	1309.07117	-945.00690	44.04915	1297.49573	343.20346	78.80472	-11.59483	58.84625	-296.79541	157.28156	-1184.31030	319.66614	17.88286	-792.53809	-118.28980	-4.48797
897	7.467	885.62170	-226.21584	1592.05505	-91.14718	-33.29975	1306.64233	-946.24121	43.59091	1294.24658	319.94775	80.74163	-11.97806	84.09396	-297.85129	154.24657	-1158.16113	315.13345	16.77796	-816.30066	-116.16558	-4.80905
898	7.475	885.80676	-227.02643	1590.54919	-94.04380	-33.94154	1304.64648	-947.48816	43.34270	1291.11975	296.58771	82.67380	-12.19660	109.91537	-298.38968	149.96391	-1133.79333	309.53857	16.78600	-840.08875	-113.98924	-5.16023
899	7.483	885.38379	-227.68857	1589.70935	-97.06613	-34.82115	1303.06689	-948.69830	43.37693	1288.12354	273.04382	84.54662	-12.23136	136.36209	-298.57617	144.86699	-1110.54797	302.85471	17.41432	-863.88025	-111.98212	-5.48527
900	7.492	884.39502	-228.24591	1589.53479	-100.11402	-35.86800	1301.89771	-949.85205	43.72681	1285.31506	249.32925	86.34294	-12.15991	163.45950	-298.56110	139.36964	-1087.02747	294.90967	18.15989	-887.69952	-110.22960	-5.73366
901	7.500	882.90356	-228.76019	1589.99768	-103.07392	-37.00510	1301.15173	-950.95679	44.38709	1282.81189	225.47852	88.12896	-12.06373	191.19705	-298.40851	133.71642	-1062.24854	285.65024	18.91856	-911.55505	-108.73212	-5.80807
902	7.508	880.98798	-229.30275	1591.04834	-105.81882	-38.16883	1300.85522	-952.02350	45.31345	1280.77856	201.48553	89.98347	-11.95205	219.53201	-298.07385	127.90610	-1036.08594	275.22467	19.83010	-935.45154	-107.46014	-5.61566
903	7.517	878.73560	-229.92520	1592.61804	-108.21889	-39.30440	1301.03845	-953.04266	46.42476	1279.38354	177.30774	91.91278	-11.78178	248.42990	-297.45151	121.74519	-1009.04358	263.85403	20.95058	-959.45361	-106.27097	-5.20574
904	7.525	876.23438	-230.64706	1594.62341	-110.16737	-40.35687	1301.73132	-953.97778	47.62285	1278.75256	152.91724	93.84811	-11.54964	277.90189	-296.39709	114.98244	-981.71655	251.76840	22.19515	-983.67847	-104.90000	-4.77154
905	7.533	873.56763	-231.47009	1596.97559	-111.60278	-41.28532	1302.95410	-954.77795	48.82347	1278.94287	128.33325	95.69185	-11.32532	307.96292	-294.71561	107.46964	-954.34064	239.27487	23.47406	-1008.20569	-103.14236	-4.47672
906	7.542	870.81549	-232.38751	1599.58960	-112.50950	-42.07838	1304.70679	-955.39966	49.97586	1279.94434	103.56055	97.37093	-11.18397	338.58377	-292.22473	99.28282	-926.73718	226.75632	24.73187	-1033.01611	-101.01149	-4.34199
907	7.550	868.06390	-233.38336	1602.38965	-112.90566	-42.74131	1306.96387	-955.82428	51.06060	1281.69788	78.56348	98.88495	-11.13887	369.70633	-288.90482	90.75093	-898.58606	214.54227	25.88286	-1058.01367	-98.73142	-4.26743
908	7.558	865.40930	-234.43581	1605.30518	-112.83498	-43.27631	1309.67444	-956.06256	52.07703	1284.12158	53.34491	100.35606	-11.11502	401.22043	-284.94897	82.36671	-869.62390	202.81470	26.83424	-1083.09790	-96.57121	-4.11648
909	7.567	862.94965	-235.52242	1608.25842	-112.36108	-43.68040	1312.76904	-956.14783	53.03089	1287.13257	27.96741	101.95902	-11.00829	432.87759	-280.58304	74.62671	-839.67029	191.63054	27.62083	-1108.21143	-94.66440	-3.79958
910	7.575	860.76917	-236.62614	1611.16797	-111.56107	-43.95232	1316.16724	-956.12115	53.92508	1290.65283	2.49023	103.72809	-10.80243	464.25363	-275.88904	67.91237	-808.74750	181.02104	28.42645	-1133.33057	-93.03845	-3.28646
911	7.583	858.93103	-237.73975	1613.96643	-110.51630	-44.09221	1319.78076	-956.01556	54.75428	1294.60498	-23.06738	105.55519	-10.57606	494.76578	-270.96057	62.46974	-777.29150	171.05923	29.37907	-1158.47864	-91.65614	-2.63045
912	7.592	857.47504	-238.86122	1616.60669	-109.29761	-44.09321	1323.51233	-955.84698	55.49796	1298.90564	-48.69257	107.38288	-10.40801	523.68591	-266.14160	58.35932	-746.07568	161.85081	30.38259	-1183.78564	-90.29382	-2.03308
913	7.600	856.41687	-239.98570	1619.04834	-107.95631	-43.93631	1327.25647	-955.61536	56.11618	1303.45874	-74.26514	109.25034	-10.29474	550.20276	-261.85159	55.26797	-715.80066	153.52768	31.20725	-1209.41455	-88.67056	-1.72394
914	7.608	855.75250	-241.10394	1621.23792	-106.52961	-43.60204	1330.90381	-955.30878	56.56532	1308.14636	-99.47028	111.18155	-10.09341	573.60461	-258.18942	52.45744	-686.80603	146.24173	31.66621	-1235.31140	-86.81793	-1.64740
915	7.617	855.46313	-242.20703	1623.10327	-105.04479	-43.09574	1334.34961	-954.91144	56.82576	1312.82349	-123.92712	113.15337	-9.51976	593.35071	-254.88013	49.11272	-659.13702	140.13226	31.63878	-1261.04456	-85.06997	-1.27263
916	7.625	855.51526	-243.29225	1624.56616	-103.51678	-42.45862	1337.49731	-954.42212	56.90623	1317.32336	-147.48193	115.20847	-8.17377	608.84619	-251.62924	44.74332	-632.79694	135.32576	30.95248	-1285.92065	-83.70723	0.26987
917	7.633	855.86285	-244.36053	1625.55725	-101.95273	-41.75145	1340.25269	-953.87366	56.82687	1321.47717	-170.37634	117.63682	-5.40762	619.34839	-248.44310	39.19062	-607.97217	131.98569	29.33378	-1309.27393	-82.79870	3.71095
918	7.642	856.45288	-245.40866	1626.02246	-100.36235	-41.03080	1342.51929	-953.32538	56.61327	1325.13696	-192.91968	121.04156	-0.05486	624.33984	-245.58752	32.49693	-585.09375	130.35400	26.52183	-1330.67212	-82.31223	9.12187
919	7.650	857.23096	-246.42712	1625.92065	-98.76175	-40.33457	1344.20105	-952.82886	56.30569	1328.19275	-214.41376	126.11336	9.54895	623.89929	-243.33391	25.08908	-564.71289	130.73912	22.42544	-1349.89282	-82.24228	15.93354
920	7.658	858.14435	-247.40195	1625.21692	-97.17508	-39.67908	1345.21570	-952.39899	55.96583	1330.58105	-232.05811	133.19633	24.82841	618.54248	-241.79462	17.98572	-547.31329	133.48312	17.23588	-1366.84924	-82.64211	23.54988
921	7.667	859.14459	-248.32129	1623.88672	-95.63870	-39.06524	1345.50525	-952.01068	55.67279	1332.28577	-241.65961	141.94821	45.60806	608.78577	-240.86093	12.37275	-533.27051	138.92380	11.41952	-1381.61926	-83.54489	31.88277
922	7.675	860.19867	-249.18588	1621.92700	-94.19685	-38.48491	1345.04504	-951.61273	55.51265	1333.32849	-240.51190	151.41122	69.22514	594.99658	-240.13187	8.74892	-523.00623	147.26883	5.54412	-1394.38220	-84.81129	41.16750
923	7.683	861.30408	-250.01450	1619.35559	-92.88867	-37.92670	1343.85876	-951.14642	55.56937	1333.75061	-229.52820	160.41141	91.48933	577.49854	-239.05330	6.70259	-517.08612	158.34996	0.13194	-1405.07422	-86.11607	51.01993
924	7.692	862.49622	-250.84041	1616.20325	-91.74155	-37.38150	1342.02747	-950.56958	55.91140	1333.59509	-212.10638	167.93353	109.06615	556.69299	-237.37967	5.54350	-516.01410	171.33485	-4.32439	-1412.97876	-87.23891	59.73310
925	7.700	863.84131	-251.69836	1612.51538	-90.77302	-36.84457	1339.67322	-949.88342	56.57008	1332.89673	-191.46906	173.44627	121.14186	533.29041	-235.35614	4.84088	-519.81226	184.57269	-7.39558	-1416.71777	-88.38329	65.06249
926	7.708	865.41473	-252.60464	1608.35852	-89.99300	-36.31524	1336.92810	-949.14624	57.52235	1331.68176	-169.40961	177.07751	129.11700	508.37704	-233.32506	4.42225	-528.04333	195.95634	-8.98495	-1414.87402	-90.09186	65.87621
927	7.717	867.27075	-253.54865	1603.81946	-89.40654	-35.79580	1333.91113	-948.46271	58.68422	1329.97607	-146.59314	179.35901	135.10956	483.00815	-231.40758	4.17572	-540.64789	203.95699	-9.55957	-1406.84741	-92.80732	62.78252
928	7.725	869.41980	-254.50673	1598.99719	-89.02182	-35.28517	1330.71912	-947.95197	59.91838	1327.81396	-123.16626	180.77573	140.70313	457.81400	-229.58287	3.93826	-558.10321	208.51286	-9.85117	-1393.25220	-96.53135	57.45704
929	7.733	871.82245	-255.45515	1593.99866	-88.86188	-34.76854	1327.42920	-947.71130	61.06616	1325.24414	-99.16321	181.55798	146.54597	433.00809	-227.81184	3.55346	-580.02209	210.78781	-10.24789	-1375.71997	-100.82418	51.85915
930	7.742	874.39758	-256.37323	1588.93738	-88.97526	-34.21726	1324.10791	-947.79218	61.99471	1322.32849	-74.69971	181.74138	152.54761	408.56851	-226.07784	2.99818	-604.52527	212.15384	-10.69893	-1356.47107	-105.02679	47.85685
931	7.750	877.03540	-257.25015	1583.92834	-89.43783	-33.60942	1320.81238	-948.19513	62.63168	1319.14209	-49.95422	181.26678	158.23886	384.37973	-224.40634	2.38869	-629.59998	213.46529	-11.09858	-1337.55566	-108.54594	46.63578
932	7.758	879.60376	-258.08478	1579.08582	-90.34028	-32.95068	1317.58765	-948.87921	62.97284	1315.77698	-25.02777	180.02386	163.05672	360.34830	-222.82442	1.87047	-654.29773	214.97046	-11.45313	-1319.62207	-111.09902	47.72598
933	7.767	881.94977	-258.87500	1574.53125	-91.75867	-32.26466	1314.47302	-949.78003	63.06485	1312.34009	0.11060	177.91116	166.51285	336.45786	-221.31024	1.52349	-678.56097	216.58777	-11.78151	-1301.29333	-112.79441	49.13018
934	7.775	883.91010	-259.61771	1570.39941	-93.71117	-31.56482	1311.51550	-950.82678	62.97143	1308.93604	25.54950	174.89154	168.24330	312.71201	-219.81648	1.32756	-702.59961	218.20970	-12.06311	-1280.23926	-113.96376	49.09354
935	7.783	885.33557	-260.31717	1566.83240	-96.12817	-30.83941	1308.77966	-951.95697	62.74221	1305.64624	51.36884	171.00684	168.00781	289.07553	-218.31558	1.19807	-726.56763	219.81857	-12.26341	-1255.07202	-114.82834	47.43945
936	7.792	886.11652	-260.98047	1563.95532	-98.86661	-30.05282	1306.33948	-953.12305	62.40644	1302.52051	77.62634	166.44167	165.78981	265.47226	-216.78616	1.07150	-750.52686	221.44736	-12.36984	-1226.29004	-115.26684	45.16728
937	7.800	886.19708	-261.60406	1561.85242	-101.75527	-29.16343	1304.25916	-954.28839	61.98323	1299.57690	104.36328	161.54022	161.90381	241.80502	-215.19066	0.94142	-774.48645	223.12189	-12.42251	-1195.69604	-114.88951	43.33937
938	7.808	885.57770	-262.16687	1560.56055	-104.62996	-28.15906	1302.58118	-955.42737	61.48142	1296.80212	131.64655	156.62775	156.86678	218.00552	-213.51169	0.82898	-798.43872	224.83739	-12.50369	-1165.12842	-113.31153	42.42541
939	7.817	884.30615	-262.63922	1560.07813	-107.34479	-27.08572	1301.33569	-956.53381	60.88580	1294.16907	159.59467	151.85059	151.10812	194.08163	-211.76425	0.75299	-822.39459	226.57431	-12.67137	-1135.59473	-110.37025	42.33349
940	7.825	882.46399	-263.00232	1560.37390	-109.77319	-26.04071	1300.55103	-957.61932	60.14574	1291.67712	188.31033	147.19858	144.76260	170.09488	-209.95401	0.70953	-846.39563	228.32312	-12.88779	-1107.16675	-106.15633	42.75853
941	7.833	880.15338	-263.25616	1561.39050	-111.81351	-25.13221	1300.24707	-958.69568	59.18754	1289.38501	217.81143	142.54021	137.66432	146.07983	-208.09288	0.67014	-870.48004	230.08609	-13.03304	-1079.38525	-100.90442	43.41814
942	7.842	877.48596	-263.40887	1563.04688	-113.40113	-24.43810	1300.42285	-959.75897	57.95452	1287.41394	248.05670	137.62558	129.55827	121.99731	-206.22861	0.61859	-894.65509	231.86688	-13.02936	-1051.76489	-94.89960	44.10489
943	7.850	874.57104	-263.46381	1565.24805	-114.51314	-23.99066	1301.05493	-960.78821	56.44426	1285.91833	279.00192	132.15247	120.38183	97.76889	-204.38440	0.57815	-918.93066	233.66106	-12.91389	-1024.04419	-88.46541	44.69017
944	7.858	871.50885	-263.41577	1567.89331	-115.15698	-23.78453	1302.11206	-961.75134	54.71277	1285.03809	310.61945	125.89803	110.39924	73.34186	-202.53842	0.59336	-943.35156	235.46136	-12.76249	-996.08484	-81.92747	45.10226
945	7.867	868.39362	-263.25461	1570.88025	-115.36014	-23.79424	1303.57288	-962.61389	52.84797	1284.85547	342.84863	118.82668	100.12889	48.71921	-200.68814	0.68875	-967.95270	237.28096	-12.60198	-967.66187	-75.55798	45.26483
946	7.875	865.31891	-262.97717	1574.10925	-115.17183	-23.99286	1305.42834	-963.34943	50.93412	1285.38416	375.50870	111.05196	90.14147	23.94296	-198.84515	0.84544	-992.71814	239.15308	-12.38943	-938.41870	-69.59685	45.08289
947	7.883	862.37830	-262.60693	1577.48535	-114.66333	-24.35889	1307.67126	-963.94482	49.03064	1286.58411	408.27280	102.72117	80.85205	-0.93930	-196.99086	1.02901	-1017.62421	241.09491	-12.04377	-908.03137	-64.26300	44.51850
948	7.892	859.66083	-262.19653	1580.91663	-113.91508	-24.86558	1310.28381	-964.39575	47.17530	1288.38550	440.74927	93.94457	72.41389	-25.91835	-195.09126	1.22229	-1042.66919	243.07697	-11.55073	-876.43781	-59.69741	43.66820
949	7.900	857.24780	-261.80237	1584.31494	-112.99655	-25.46937	1313.23462	-964.70227	45.39533	1290.70642	472.61514	84.79692	64.78629	-51.05295	-193.12048	1.40444	-1067.82983	245.04346	-11.02543	-843.91687	-55.94763	42.75314
950	7.908	855.21680	-261.46204	1587.59888	-111.95323	-26.11696	1316.47815	-964.86920	43.70913	1293.46826	503.70892	75.46865	57.95833	-76.40474	-191.07742	1.52620	-1093.06384	246.97192	-10.60542	-810.97095	-53.00974	42.01326
951	7.917	853.64014	-261.19366	1590.69604	-110.81210	-26.77082	1319.95105	-964.90417	42.13318	1296.60022	533.98969	66.42383	52.09550	-101.94055	-189.02832	1.56335	-1118.37842	248.85368	-10.34971	-778.17365	-50.84926	41.56132
952	7.925	852.57275	-261.00360	1593.54297	-109.59608	-27.42818	1323.56836	-964.80670	40.69745	1300.02905	563.37036	58.26564	47.36693	-127.50369	-187.11630	1.61226	-1143.82373	250.65315	-10.25182	-746.07556	-49.42059	41.28088
953	7.933	852.04016	-260.89410	1596.07983	-108.32824	-28.10971	1327.22632	-964.56110	39.44148	1303.66187	591.53156	51.38728	43.60095	-152.79465	-185.51755	1.90618	-1169.40527	252.40862	-10.22936	-715.16187	-48.72429	40.83519
954	7.942	852.03485	-260.87299	1598.24817	-107.02628	-28.83928	1330.81030	-964.14661	38.39363	1307.37817	617.78137	45.76878	40.20732	-177.34785	-184.38785	2.71979	-1194.98755	254.28394	-10.09973	-685.87280	-48.83297	39.78646
955	7.950	852.52130	-260.95734	1599.99084	-105.69839	-29.64583	1334.20190	-963.55475	37.56385	1311.02832	641.04376	41.13947	36.51528	-200.61649	-183.79248	4.23006	-1220.20728	256.42947	-9.57207	-658.63898	-49.85821	37.73030
956	7.958	853.44952	-261.16589	1601.25647	-104.34011	-30.56636	1337.28113	-962.80487	36.95070	1314.43860	660.15979	37.32133	32.17299	-222.19012	-183.72510	6.44703	-1244.52356	258.86853	-8.27868	-633.85406	-51.94613	34.36333
957	7.967	854.76721	-261.50787	1602.00354	-102.93505	-31.62508	1339.92969	-961.95441	36.53395	1317.43201	674.43115	34.31729	27.24654	-241.98268	-184.25955	9.33716	-1267.47632	261.50635	-6.01363	-611.82501	-55.34003	29.54523
958	7.975	856.42590	-261.97156	1602.19971	-101.46882	-32.81337	1342.03735	-961.09198	36.25372	1319.86572	683.83759	32.12915	22.03650	-260.13855	-185.63107	13.14707	-1288.90173	264.22162	-2.98635	-592.79431	-60.44381	23.42834
959	7.983	858.38379	-262.52081	1601.81982	-99.94564	-34.09740	1343.50952	-960.30383	36.01299	1321.65576	688.55463	30.71889	16.82592	-276.41821	-188.25211	18.80631	-1308.90210	267.05429	0.36812	-577.05609	-67.78093	16.54457
960	7.992	860.60510	-263.10349	1600.84668	-98.39049	-35.43606	1344.26697	-959.63226	35.71041	1322.77551	688.34302	30.16482	11.69480	-289.26321	-192.75967	27.95008	-1327.74451	270.41339	3.97582	-565.08667	-77.80528	9.71300
961	8.000	863.05768	-263.66974	1599.27563	-96.83973	-36.79150	1344.24817	-959.05920	35.27451	1323.24133	682.67188	30.61395	6.54231	-295.79449	-199.74930	41.81407	-1345.84790	275.08124	8.57074	-557.51971	-90.61359	3.84247
962	8.008	865.71460	-264.18665	1597.11462	-95.33180	-38.13016	1343.42639	-958.52570	34.68072	1323.09460	671.56537	31.93568	1.47042	-293.67505	-209.12019	59.51269	-1363.56909	281.72949	15.37280	-554.86414	-105.61868	-0.28267
963	8.017	868.56335	-264.63806	1594.38232	-93.90457	-39.42109	1341.83191	-957.96851	33.94659	1322.38696	656.13788	33.58966	-2.91077	-283.11322	-219.80347	77.81976	-1380.53577	290.05060	24.75114	-557.15259	-121.31660	-2.36809
964	8.025	871.61542	-265.02411	1591.10510	-92.59540	-40.64276	1339.55762	-957.34454	33.10763	1321.17383	637.89038	35.04392	-5.93011	-266.56772	-230.33476	93.16480	-1395.02795	298.57443	34.93623	-563.97778	-135.46323	-2.95629
965	8.033	874.90686	-265.36499	1587.31921	-91.43463	-41.78640	1336.74377	-956.63971	32.18818	1319.51318	617.57794	36.22540	-7.53091	-246.74170	-239.67262	103.79979	-1404.23804	305.90506	42.67817	-575.10223	-145.87753	-3.07037
966	8.042	878.48419	-265.69418	1583.07397	-90.44230	-42.84750	1333.54871	-955.87347	31.19037	1317.46558	595.27386	37.40317	-8.20247	-225.22926	-247.52957	110.21233	-1405.67529	311.87985	45.65065	-590.87219	-151.52539	-3.34048
967	8.050	882.38281	-266.04572	1578.42896	-89.63892	-43.82200	1330.12207	-955.09625	30.11239	1315.09082	571.28235	38.77701	-8.46461	-202.58086	-254.17209	114.07068	-1398.73608	317.06036	43.88422	-611.45026	-153.00732	-3.75341
968	8.058	886.60931	-266.45068	1573.44958	-89.05792	-44.70837	1326.58716	-954.36536	28.97107	1312.44373	546.38196	40.34661	-8.63547	-178.93118	-260.03992	117.00218	-1384.93311	321.63019	39.04011	-635.66467	-151.93250	-4.11278
969	8.067	891.12872	-266.93738	1568.21228	-88.75117	-45.50470	1323.03418	-953.71722	27.79755	1309.57593	521.33862	42.04967	-8.87721	-154.42395	-265.44861	119.95116	-1366.88843	325.24783	33.07976	-661.32513	-149.81264	-4.36591
970	8.075	895.86005	-267.52066	1562.80945	-88.78882	-46.20517	1319.51990	-953.16235	26.62254	1306.54517	496.55228	43.85759	-9.25512	-129.28122	-270.50305	123.14322	-1347.43286	327.55676	27.65908	-686.72498	-147.48441	-4.57470
971	8.083	900.68512	-268.18781	1557.34827	-89.24727	-46.79996	1316.07483	-952.70795	25.47281	1303.42627	472.09845	45.76419	-9.74525	-103.69865	-275.16071	126.35654	-1329.01050	328.47629	24.06836	-711.38354	-145.22275	-4.79456
972	8.092	905.46741	-268.90057	1551.94543	-90.18355	-47.27785	1312.72375	-952.38354	24.37130	1300.30798	447.92197	47.75802	-10.24922	-77.78780	-279.28839	129.18607	-1312.67749	328.11649	22.93694	-735.55835	-143.05460	-5.02096
973	8.100	910.07092	-269.60764	1546.72351	-91.60754	-47.63802	1309.51013	-952.24084	23.34135	1297.27039	423.96490	49.81315	-10.67349	-51.57060	-282.71249	131.18959	-1297.21729	326.57251	23.64324	-759.57446	-140.95166	-5.22764
974	8.108	914.37476	-270.25488	1541.80298	-93.47237	-47.90940	1306.50342	-952.33325	22.41774	1294.35889	400.18893	51.88281	-11.02239	-24.96280	-285.29370	131.96338	-1279.92761	323.82050	24.47306	-783.58228	-138.89423	-5.41795
975	8.117	918.28040	-270.79810	1537.29565	-95.69868	-48.16577	1303.78113	-952.69849	21.65041	1291.57739	376.54642	53.89170	-11.38007	2.18036	-286.99188	131.22896	-1258.76538	319.79370	23.94455	-807.58801	-136.87915	-5.61365
976	8.125	921.71692	-271.20868	1533.29944	-98.21121	-48.52391	1301.40015	-953.35223	21.08778	1288.90149	352.97314	55.77808	-11.79221	29.95020	-287.89957	128.95616	-1233.72949	314.49329	21.96713	-831.54126	-134.92299	-5.81906
977	8.133	924.64551	-271.46844	1529.89465	-100.94112	-49.11007	1299.38684	-954.27911	20.75247	1286.30896	329.40723	57.56724	-12.19789	58.34268	-288.21710	125.41060	-1206.65771	308.01312	19.61265	-855.42737	-133.05446	-6.02675
978	8.142	927.05688	-271.56940	1527.14209	-103.79330	-49.99546	1297.75562	-955.41833	20.64335	1283.81604	305.79108	59.33252	-12.47532	87.33435	-288.19873	121.06575	-1180.01770	300.53885	18.04163	-879.30493	-131.28299	-6.23741
979	8.150	928.96063	-271.52191	1525.07874	-106.62875	-51.14429	1296.53516	-956.66150	20.76549	1281.49658	282.05991	61.08289	-12.54625	116.94803	-288.10101	116.45564	-1155.33203	292.23138	17.70633	-903.24731	-129.58812	-6.43880
980	8.158	930.37714	-271.35559	1523.71191	-109.28697	-52.43039	1295.77722	-957.88153	21.14191	1279.47437	258.15701	62.78365	-12.44913	147.20239	-288.08463	111.98836	-1132.28687	283.02893	18.26476	-927.27594	-127.94415	-6.56870
981	8.167	931.33484	-271.10687	1523.01929	-111.62242	-53.71066	1295.54150	-958.97375	21.78107	1277.89087	234.07642	64.45628	-12.31205	178.05133	-288.11737	107.76576	-1109.35547	272.72571	19.07090	-951.37085	-126.31452	-6.54456
982	8.175	931.86768	-270.80615	1522.95520	-113.52980	-54.88122	1295.87097	-959.87512	22.64149	1276.86707	209.84418	66.17088	-12.22780	209.43060	-288.00873	103.56323	-1085.17334	261.28351	19.73891	-975.52899	-124.63445	-6.35017
983	8.183	932.01331	-270.47656	1523.45422	-114.95174	-55.88547	1296.78162	-960.55725	23.64149	1276.47668	185.44116	67.96322	-12.15878	241.31619	-287.52148	99.01837	-1059.23999	248.94907	20.29905	-999.79938	-122.86237	-6.05986
984	8.192	931.81573	-270.13892	1524.43237	-115.86522	-56.70385	1298.26941	-961.01379	24.70125	1276.74658	160.82233	69.79327	-12.02155	273.69394	-286.44684	93.87772	-1031.66821	236.09280	20.94138	-1024.23840	-121.01767	-5.75753
985	8.200	931.33032	-269.81369	1525.79272	-116.25960	-57.34156	1300.31836	-961.25647	25.77175	1277.67456	135.99811	71.57977	-11.82981	306.49716	-284.67175	88.11838	-1002.72955	223.03790	21.72712	-1048.84619	-119.13326	-5.45663
986	8.208	930.62445	-269.52060	1527.43311	-116.13452	-57.81113	1302.89697	-961.31323	26.83288	1279.24182	111.04266	73.28260	-11.65717	339.59061	-282.21704	81.92537	-972.71051	210.04402	22.57311	-1073.57642	-117.22614	-5.12308
987	8.217	929.77185	-269.27612	1529.25342	-115.51661	-58.12138	1305.95508	-961.22382	27.87937	1281.41748	86.04346	74.94862	-11.51414	372.81039	-279.17850	75.61443	-941.90271	197.33484	23.40278	-1098.39514	-115.31545	-4.74884
988	8.225	928.84833	-269.09311	1531.16455	-114.46452	-58.27922	1309.42761	-961.03046	28.91380	1284.15601	61.01599	76.65011	-11.36309	405.99960	-275.66644	69.55626	-910.48688	185.08429	24.19132	-1123.32129	-113.42960	-4.35497
989	8.233	927.93158	-268.97925	1533.09412	-113.05295	-58.28908	1313.24268	-960.76831	29.94282	1287.39807	35.87640	78.39670	-11.19263	438.98196	-271.84879	64.14262	-878.47144	173.41191	24.92435	-1148.40308	-111.60870	-3.94309
990	8.242	927.09369	-268.93362	1534.98511	-111.35973	-58.15079	1317.32288	-960.45471	30.96155	1291.07202	10.53784	80.15680	-11.00636	471.47617	-267.99844	59.76316	-845.77631	162.38867	25.62874	-1173.66760	-109.90598	-3.51177
991	8.250	926.38800	-268.94855	1536.79382	-109.46811	-57.86856	1321.58057	-960.08258	31.93509	1295.09412	-15.01367	81.92796	-10.81188	502.98050	-264.43970	56.66824	-812.38098	152.04050	26.40841	-1199.12317	-108.34631	-3.11366
992	8.258	925.84546	-269.01050	1538.48730	-107.46425	-57.45361	1325.91870	-959.62378	32.80536	1299.37183	-40.71747	83.72383	-10.64504	532.74060	-261.45660	54.70069	-778.51013	142.39699	27.34525	-1224.77075	-106.87698	-2.82153
993	8.267	925.48071	-269.09811	1540.03870	-105.42050	-56.90959	1330.23425	-959.03992	33.52058	1303.80725	-66.43066	85.54952	-10.52022	559.90906	-259.19531	53.11869	-744.70850	133.54022	28.35278	-1250.50928	-105.44704	-2.55941
994	8.275	925.29694	-269.18692	1541.42346	-103.38239	-56.23012	1334.42310	-958.29584	34.05442	1308.29590	-91.93036	87.42868	-10.34498	583.75586	-257.57745	50.84865	-711.69757	125.57657	29.15450	-1275.95667	-104.14555	-1.88171
995	8.283	925.28485	-269.25351	1542.61475	-101.36992	-55.41854	1338.37793	-957.38190	34.40069	1312.72253	-116.93512	89.37589	-9.91311	603.71765	-256.39148	47.13940	-680.13696	118.61938	29.38765	-1300.41772	-103.16869	0.03581
996	8.292	925.42102	-269.27277	1543.57813	-99.38622	-54.49957	1341.98096	-956.33948	34.55878	1316.96338	-141.15100	91.35755	-8.96131	619.33862	-255.52139	41.98398	-650.43518	112.82094	28.73099	-1323.16467	-102.66613	3.93765
997	8.300	925.67169	-269.21896	1544.26917	-97.42722	-53.51567	1345.10474	-955.26520	34.53182	1320.89856	-164.36603	93.38874	-7.21194	630.33093	-254.98816	35.87036	-622.69952	108.36189	26.99249	-1343.71851	-102.65711	9.91029
998	8.308	926.00061	-269.07245	1544.63721	-95.48796	-52.52534	1347.62842	-954.27423	34.34418	1324.42273	-186.52905	95.69817	-4.29127	636.80676	-254.76385	29.32498	-596.90112	105.40457	24.15104	-1361.79053	-103.09087	17.39542
999	8.317	926.38025	-268.82050	1544.63391	-93.56682	-51.60082	1349.45288	-953.44196	34.06234	1327.44702	-207.65570	98.79864	0.49702	639.26282	-254.73029	22.92172	-573.15155	104.09448	20.36306	-1377.14880	-103.97800	25.77225
1000	8.325	926.79517	-268.45288	1544.21912	-91.67402	-50.81470	1350.51135	-952.77057	33.79279	1329.90186	-227.29132	103.32843	8.29096	638.07581	-254.90242	17.47932	-551.82190	104.65854	15.92542	-1389.72009	-105.36874	34.78679
1001	8.333	927.23480	-267.96686	1543.36365	-89.83372	-50.21838	1350.78223	-952.19977	33.64857	1331.74475	-243.63348	109.66701	20.32863	633.16711	-255.34891	13.61656	-533.48157	107.50327	11.20269	-1399.65332	-107.18364	44.32738
1002	8.342	927.68787	-267.37775	1542.05188	-88.07200	-49.82494	1350.29089	-951.64362	33.71038	1332.96057	-253.51050	117.63048	36.98420	624.20898	-255.75366	11.10691	-518.82361	113.12682	6.54062	-1407.02295	-109.21689	53.71420
1003	8.350	928.14978	-266.71655	1540.27979	-86.40505	-49.60569	1349.09705	-951.02686	34.01561	1333.55176	-254.26025	126.46954	56.73199	610.84631	-255.54697	9.24283	-508.56110	121.80826	2.20389	-1411.40051	-111.38628	61.38691
1004	8.358	928.63568	-266.01611	1538.05249	-84.83769	-49.50927	1347.28467	-950.30457	34.57632	1333.52783	-245.89514	135.10529	76.32671	592.96594	-254.54091	7.67608	-503.25842	133.24382	-1.60565	-1411.80225	-113.91004	65.66436
1005	8.367	929.19080	-265.30255	1535.38086	-83.37056	-49.48973	1344.96057	-949.46173	35.39346	1332.90076	-230.89252	142.53503	92.54401	571.24915	-252.99316	6.44851	-503.13788	146.33737	-4.72209	-1407.21338	-117.17924	65.89005
1006	8.375	929.89093	-264.59375	1532.28015	-82.02017	-49.51175	1342.24915	-948.50751	36.44248	1331.68408	-212.07715	148.20648	103.94205	547.23157	-251.16782	5.58306	-507.88379	159.27975	-7.07480	-1397.31909	-121.47561	62.78573
1007	8.383	930.82629	-263.90063	1528.77551	-80.84399	-49.54036	1339.27930	-947.48096	37.64636	1329.89453	-191.18213	152.10181	111.12575	522.46960	-249.19748	5.02729	-516.82605	170.10011	-8.70896	-1382.84009	-126.79816	57.92253
1008	8.392	932.07147	-263.23187	1524.91626	-79.94038	-49.54017	1336.16418	-946.46527	38.87332	1327.55908	-168.91260	154.57852	115.74644	497.83328	-247.21039	4.70929	-529.72333	177.61731	-9.74404	-1365.44739	-132.83875	53.10057
1009	8.400	933.65540	-262.59473	1520.78394	-79.41896	-49.47889	1332.98242	-945.58569	39.97197	1324.72717	-145.52496	156.10361	119.38697	473.58456	-245.32593	4.46840	-546.91888	182.00487	-10.37251	-1347.50854	-139.01212	49.95229
1010	8.408	935.54932	-261.98737	1516.48486	-79.37518	-49.32382	1329.77173	-944.97839	40.82102	1321.47302	-121.16516	156.99060	122.98129	449.70743	-243.56699	4.11200	-568.11536	184.35690	-10.79794	-1331.26392	-144.59186	49.21244
1011	8.417	937.67450	-261.39752	1512.13794	-79.88285	-49.03552	1326.54297	-944.75409	41.36141	1317.88599	-95.98145	157.34991	126.78485	426.10098	-241.88051	3.59306	-591.71332	185.82040	-11.15338	-1317.10327	-149.11166	49.92926
1012	8.425	939.92114	-260.80957	1507.86816	-80.98631	-48.57376	1323.29675	-944.98193	41.59709	1314.06006	-70.16571	157.21822	130.64212	402.68692	-240.23296	3.04077	-615.90118	187.12277	-11.51324	-1302.53662	-152.77203	50.12232
1013	8.433	942.16663	-260.21106	1503.80383	-82.68349	-47.91823	1320.04346	-945.68469	41.57518	1310.09106	-43.90442	156.55939	134.21622	379.43326	-238.62553	2.61543	-639.76569	188.55304	-11.89436	-1283.94556	-156.19926	48.61855
1014	8.442	944.28729	-259.59766	1500.07361	-84.90934	-47.07602	1316.82678	-946.82709	41.37067	1306.08142	-17.26801	155.19336	137.05159	356.33463	-237.05109	2.36545	-663.21228	190.11838	-12.25587	-1259.90967	-159.62051	45.94920
1015	8.450	946.16766	-258.97778	1496.80347	-87.52992	-46.05732	1313.74280	-948.30530	41.08702	1302.14343	9.81201	152.95807	138.64255	333.40457	-235.49927	2.20893	-686.41565	191.72389	-12.54583	-1232.57959	-162.42632	43.53253
1016	8.458	947.70459	-258.36853	1494.11401	-90.36165	-44.85271	1310.92371	-949.96411	40.83622	1298.39709	37.44995	149.91301	138.61292	310.66318	-233.95819	2.02329	-709.53052	193.30511	-12.72593	-1205.68921	-163.66026	42.19614
1017	8.467	948.81299	-257.77655	1492.11597	-93.21924	-43.44957	1308.49060	-951.64166	40.67083	1294.94958	65.72406	146.27992	136.87396	288.08316	-232.40546	1.76570	-732.64227	194.87489	-12.79280	-1181.23047	-162.83266	41.69159
1018	8.475	949.43591	-257.18179	1490.90088	-95.96500	-41.87534	1306.51379	-953.21417	40.52785	1291.86658	94.67175	142.32484	133.65752	265.52573	-230.85736	1.52831	-755.76923	196.47458	-12.82118	-1158.20715	-160.17795	41.60070
1019	8.483	949.54346	-256.54092	1490.52893	-98.52444	-40.22283	1305.01794	-954.62329	40.25156	1289.16333	124.33405	138.29773	129.41020	242.78177	-229.36107	1.43747	-778.89783	198.11287	-12.93073	-1134.50037	-156.26187	42.05023
1020	8.492	949.12170	-255.80362	1491.01746	-100.86510	-38.62988	1304.00818	-955.87854	39.66898	1286.82849	154.79065	134.31491	124.57652	219.72742	-227.88000	1.48698	-802.05365	199.76788	-13.14373	-1109.13904	-151.49384	43.30679
1021	8.500	948.17108	-254.93333	1492.33728	-102.97090	-37.23282	1303.48718	-957.02496	38.65400	1284.86206	186.12000	130.31760	119.39677	196.41501	-226.28732	1.52591	-825.31128	201.41556	-13.32492	-1082.58154	-145.96674	45.19443
1022	8.508	946.71881	-253.91791	1494.41748	-104.83570	-36.13007	1303.45581	-958.09875	37.15442	1283.30371	218.30734	126.13890	113.83817	172.96890	-224.51669	1.44133	-848.72375	203.05910	-13.32902	-1055.69849	-139.61206	47.14149
1023	8.517	944.82654	-252.76494	1497.15662	-106.46222	-35.36916	1303.90869	-959.11322	35.19733	1282.23950	251.21524	121.55289	107.71590	149.41519	-222.66103	1.31002	-872.29822	204.73708	-13.16163	-1029.00220	-132.43082	48.58933
1024	8.525	942.58154	-251.49280	1500.43970	-107.85486	-34.95445	1304.83069	-960.07336	32.88853	1281.78320	284.64490	116.36626	100.95766	125.69308	-220.88190	1.28677	-896.04095	206.47810	-12.95280	-1002.49469	-124.60642	49.30378
1025	8.533	940.08093	-250.12141	1504.15564	-109.01921	-34.86844	1306.19824	-960.98187	30.39174	1282.03845	318.41592	110.49708	93.76612	101.77979	-219.22733	1.39040	-919.96545	208.26366	-12.80078	-975.84937	-116.44572	49.42359
1026	8.542	937.41821	-248.66371	1508.20020	-109.96303	-35.08538	1307.98804	-961.83154	27.87180	1283.06311	352.38303	103.90891	86.51511	77.70029	-217.59636	1.51574	-944.07574	210.05177	-12.66961	-948.74268	-108.23597	49.23142
1027	8.550	934.67413	-247.12454	1512.47046	-110.68374	-35.57174	1310.18005	-962.60474	25.43475	1284.85095	386.36801	96.55847	79.53143	53.47360	-215.88521	1.59875	-968.37317	211.81648	-12.45401	-921.12390	-100.17859	48.85612
1028	8.558	931.91797	-245.50961	1516.86694	-111.15751	-36.28999	1312.75403	-963.28241	23.11462	1287.33875	420.14035	88.46207	72.98577	29.09500	-214.08463	1.67624	-992.85669	213.56731	-12.10890	-893.16022	-92.41787	48.22931
1029	8.567	929.21698	-243.83694	1521.30273	-111.34766	-37.20683	1315.68359	-963.85022	20.90184	1290.43274	453.52557	79.73692	66.95293	4.53159	-212.22372	1.80956	-1017.49945	215.35818	-11.66798	-865.00439	-85.06841	47.28305
1030	8.575	926.64221	-242.14288	1525.70483	-111.22459	-38.29684	1318.93640	-964.29651	18.77924	1294.03552	486.44904	70.58773	61.54919	-20.24686	-210.30789	2.00157	-1042.23364	217.25479	-11.19347	-836.74390	-78.25726	46.10720
1031	8.583	924.26154	-240.47876	1530.01172	-110.78236	-39.53818	1322.47522	-964.60651	16.74959	1298.05469	518.83191	61.38293	57.01891	-45.20309	-208.32922	2.19799	-1066.98328	219.25029	-10.76253	-808.49786	-72.16881	44.92660
1032	8.592	922.12830	-238.89893	1534.17004	-110.04559	-40.90218	1326.25134	-964.75940	14.84592	1302.40076	550.45782	52.76159	53.63368	-70.23340	-206.29913	2.35339	-1091.73376	221.23938	-10.44958	-780.42517	-66.99582	43.95502
1033	8.600	920.27667	-237.44212	1538.13196	-109.06039	-42.34726	1330.19653	-964.73383	13.11666	1306.98059	580.81396	45.46302	51.35280	-95.25543	-204.28624	2.49059	-1116.55981	223.12930	-10.28062	-752.65790	-62.88094	43.26933
1034	8.608	918.72192	-236.11798	1541.85364	-107.87443	-43.83165	1334.22058	-964.51843	11.59596	1311.68738	608.99646	39.88552	49.54638	-120.19713	-202.43472	2.71058	-1141.55249	224.94182	-10.19886	-725.30695	-59.94063	42.79641
1035	8.617	917.46234	-234.91261	1545.29541	-106.52657	-45.33737	1338.21851	-964.12634	10.28832	1316.39502	633.90173	35.89580	47.22245	-144.84477	-200.92253	3.17657	-1166.67175	226.75443	-10.04214	-698.57214	-58.26837	42.35026
1036	8.625	916.48138	-233.80992	1548.41992	-105.04666	-46.87404	1342.07983	-963.60321	9.17771	1320.95947	654.65881	33.13586	43.69010	-168.78514	-199.88855	4.08935	-1191.59143	228.64700	-9.50382	-672.86786	-57.89812	41.62753
1037	8.633	915.75232	-232.80258	1551.18726	-103.45329	-48.45626	1345.69287	-963.01196	8.24436	1325.21680	671.01404	31.33815	39.01607	-191.50912	-199.38663	5.62669	-1215.71289	230.73218	-8.16772	-648.84894	-58.83382	40.18819
1038	8.642	915.24725	-231.88129	1553.55750	-101.75565	-50.08637	1348.94250	-962.40161	7.47273	1328.98621	683.32611	30.29706	33.83814	-212.52267	-199.40729	7.86316	-1238.42957	233.08870	-5.77837	-627.25549	-61.12915	37.53983
1039	8.650	914.94739	-231.02597	1555.49878	-99.96421	-51.75320	1351.70959	-961.79114	6.84497	1332.09717	692.03180	29.80981	28.84592	-231.41519	-199.95169	10.73939	-1259.39551	235.73032	-2.51404	-608.63031	-64.92735	33.38032
1040	8.658	914.84668	-230.21945	1556.98938	-98.10461	-53.43784	1353.87646	-961.17761	6.32851	1334.43542	697.01038	29.82298	24.40737	-247.93912	-201.05998	14.19314	-1278.63428	238.76648	1.22423	-593.16510	-70.47163	27.83791
1041	8.667	914.94354	-229.46240	1558.01453	-96.22896	-55.11849	1355.33398	-960.55621	5.87259	1335.97742	697.47394	30.56055	20.35196	-261.96066	-202.83151	18.55395	-1296.57568	242.52823	5.41561	-580.83600	-78.08681	21.47422
1042	8.675	915.23468	-228.76260	1558.56494	-94.41478	-56.76381	1355.99414	-959.94489	5.41411	1336.79675	692.50250	32.39253	15.91725	-272.94724	-205.55862	24.92006	-1313.88147	247.45186	10.72518	-571.65002	-88.04861	15.03918
1043	8.683	915.71698	-228.11484	1558.63696	-92.74678	-58.32486	1355.80408	-959.38239	4.88707	1337.02356	681.89270	35.45491	10.32209	-279.37036	-209.74251	34.73137	-1330.87671	253.66203	17.98689	-565.77527	-100.34324	9.17218
1044	8.692	916.39075	-227.49884	1558.22937	-91.29344	-59.74286	1354.75989	-958.89459	4.23752	1336.77283	666.74396	39.31218	3.85578	-279.28436	-215.69441	48.36057	-1346.92786	260.50000	27.03966	-563.54260	-114.40721	4.26305
1045	8.700	917.26221	-226.89322	1557.34375	-90.09555	-60.96907	1352.91785	-958.47192	3.43707	1336.10071	649.03638	43.10304	-1.98202	-271.99149	-223.05675	64.11343	-1360.25647	266.77435	36.07686	-565.36615	-128.93283	0.55279
1046	8.708	918.34814	-226.28555	1555.98706	-89.16770	-61.98597	1350.39551	-958.08167	2.47818	1335.01514	630.20374	46.15441	-5.85907	-258.74780	-230.85593	78.99387	-1368.46094	271.87863	42.65660	-571.54523	-141.93745	-1.79163
1047	8.717	919.68134	-225.67415	1554.17554	-88.49963	-62.81897	1347.35193	-957.69733	1.36327	1333.50732	610.23798	48.39312	-7.70365	-241.69284	-238.04768	90.53558	-1369.73071	276.29218	45.43740	-582.11591	-151.39166	-2.88187
1048	8.725	921.30798	-225.06636	1551.93335	-88.06339	-63.53111	1343.95544	-957.32288	0.11350	1331.57385	588.51971	50.14215	-8.30758	-222.51819	-244.01985	97.97830	-1363.87720	280.68463	44.69781	-597.06842	-156.27713	-3.20658
1049	8.733	923.27393	-224.47427	1549.29395	-87.83518	-64.19736	1340.35095	-956.99280	-1.21914	1329.22681	565.09668	51.70816	-8.45475	-202.08011	-248.74214	102.11736	-1352.14819	285.11761	41.59891	-616.38434	-157.19016	-3.30839
1050	8.742	925.60541	-223.91339	1546.30273	-87.81583	-64.86821	1336.64185	-956.74591	-2.57108	1326.49866	540.73181	53.24931	-8.56762	-180.67114	-252.57489	104.39513	-1336.21936	289.24506	37.32269	-639.24963	-155.79097	-3.48433
1051	8.750	928.29547	-223.40173	1543.01379	-88.03890	-65.54881	1332.88574	-956.60370	-3.89905	1323.44043	516.18817	54.84492	-8.78686	-158.36479	-255.93408	106.07671	-1317.49939	292.69861	32.65076	-663.77429	-153.63873	-3.80359
1052	8.758	931.29901	-222.94804	1539.48767	-88.57037	-66.21223	1329.10498	-956.57513	-5.18481	1320.12134	491.88123	56.51997	-9.13808	-135.24522	-259.05688	107.88629	-1297.15393	295.20990	28.15078	-688.26398	-151.49397	-4.20630
1053	8.767	934.53229	-222.54239	1535.79602	-89.49415	-66.82573	1325.30652	-956.67413	-6.41685	1316.62476	467.94312	58.25730	-9.59302	-111.49806	-261.98694	110.01230	-1276.50989	296.66809	24.58201	-712.24976	-149.44092	-4.56659
1054	8.775	937.87970	-222.16591	1532.02686	-90.88483	-67.36304	1321.50598	-956.92786	-7.58152	1313.03564	444.34174	60.06459	-10.06682	-87.35503	-264.70190	112.29503	-1257.03333	297.14359	22.75635	-735.98718	-147.35553	-4.79148
1055	8.783	941.20752	-221.80586	1528.28418	-92.77850	-67.81226	1317.74573	-957.37085	-8.67004	1309.42749	420.97830	61.99306	-10.48133	-62.96280	-267.15649	114.41597	-1239.36108	296.76895	22.86990	-759.66730	-145.18011	-4.90849
1056	8.792	944.37598	-221.45924	1524.68689	-95.15199	-68.18965	1314.09961	-958.03052	-9.67146	1305.85449	397.75510	64.07182	-10.83901	-38.29160	-269.21613	115.98863	-1222.43396	295.50818	24.07533	-783.30450	-142.95282	-5.02472
1057	8.800	947.24939	-221.12354	1521.36743	-97.93231	-68.55574	1310.66602	-958.91193	-10.54775	1302.35449	374.59222	66.25585	-11.19824	-13.14828	-270.72638	116.62421	-1204.15173	293.12274	24.94501	-806.88123	-140.76636	-5.20819
1058	8.808	949.71191	-220.78326	1518.46570	-101.03051	-69.01810	1307.54663	-959.99347	-11.22630	1298.95215	351.44223	68.44086	-11.59202	12.69876	-271.67392	116.02896	-1182.95386	289.45340	24.59163	-830.37695	-138.69766	-5.44777
1059	8.817	951.68134	-220.40977	1516.11597	-104.35384	-69.69751	1304.82385	-961.22998	-11.61983	1295.65845	328.28851	70.52860	-11.97385	39.36575	-272.17166	114.09525	-1158.69189	284.57452	23.23226	-853.79358	-136.75864	-5.70490
1060	8.825	953.11346	-219.98167	1514.43274	-107.78616	-70.67244	1302.55615	-962.55316	-11.65048	1292.48303	305.09247	72.48724	-12.24454	66.81949	-272.35999	110.95711	-1132.40833	278.59698	21.65376	-877.20728	-134.91388	-5.95940
1061	8.833	953.99487	-219.50516	1513.49878	-111.17152	-71.94272	1300.79211	-963.87689	-11.26620	1289.46143	281.76559	74.33632	-12.36113	94.98404	-272.41095	106.97296	-1105.64368	271.49734	20.47344	-900.72229	-133.12076	-6.19174
1062	8.842	954.32990	-219.01009	1513.35815	-114.32606	-73.43007	1299.57935	-965.11841	-10.45168	1286.67908	258.21790	76.09814	-12.38064	123.85120	-272.51349	102.60878	-1079.73584	263.20847	19.90371	-924.38489	-131.36826	-6.33275
1063	8.850	954.13464	-218.53224	1514.01465	-117.07606	-75.00836	1298.95215	-966.22400	-9.23263	1284.26990	234.42172	77.81786	-12.35386	153.46390	-272.76630	98.26025	-1055.26636	253.78253	19.87007	-948.19617	-129.66818	-6.29610
1064	8.858	953.43689	-218.10150	1515.42871	-119.30276	-76.54675	1298.91541	-967.17621	-7.67889	1282.38757	210.41165	79.59642	-12.23701	183.80450	-273.13705	94.10794	-1031.84326	243.40039	20.19827	-972.15021	-127.99133	-6.08679
1065	8.867	952.27612	-217.73581	1517.51611	-120.96787	-77.95329	1299.44604	-967.98230	-5.90417	1281.16394	186.22989	81.50246	-11.97761	214.76065	-273.50229	90.08504	-1008.45898	232.24852	20.71346	-996.24017	-126.27071	-5.81243
1066	8.875	950.70581	-217.43750	1520.15845	-122.10213	-79.19829	1300.50623	-968.65540	-4.04376	1280.67896	161.89099	83.46298	-11.64740	246.20297	-273.65399	85.95261	-984.23047	220.49754	21.24934	-1020.46777	-124.47514	-5.57361
1067	8.883	948.79993	-217.19516	1523.22119	-122.76199	-80.29883	1302.05554	-969.20038	-2.21323	1280.95532	137.38831	85.34187	-11.39284	278.04483	-273.34903	81.46120	-958.86194	208.40787	21.69275	-1044.84448	-122.64055	-5.37050
1068	8.892	946.64966	-216.98958	1526.57361	-122.98872	-81.28464	1304.05835	-969.60950	-0.47710	1281.97095	112.71222	87.06590	-11.28651	310.22385	-272.43008	76.52029	-932.53064	196.32576	22.03192	-1069.36987	-120.83601	-5.11919
1069	8.900	944.34741	-216.79805	1530.10791	-122.80269	-82.17438	1306.48169	-969.86707	1.15054	1283.67322	87.86444	88.61993	-11.29191	342.64206	-270.86655	71.23158	-905.55780	184.53638	22.29045	-1094.02075	-119.10213	-4.75790
1070	8.908	941.97656	-216.59889	1533.74561	-122.22704	-82.96962	1309.29077	-969.95972	2.67756	1285.99255	62.85376	90.06187	-11.30894	375.11734	-268.72888	65.81221	-878.20093	173.18213	22.45411	-1118.77930	-117.42080	-4.31070
1071	8.917	939.60999	-216.37965	1537.42639	-121.30576	-83.65581	1312.44312	-969.88470	4.10098	1288.85315	37.68677	91.53325	-11.24369	407.40860	-266.20691	60.54062	-850.54810	162.33167	22.50857	-1143.65894	-115.74215	-3.84328
1072	8.925	937.30859	-216.14261	1541.09814	-120.09891	-84.20427	1315.88391	-969.65173	5.39001	1292.18164	12.38135	93.13300	-11.08212	439.28391	-263.61841	55.74385	-822.55475	152.06677	22.49255	-1168.69434	-114.04091	-3.39918
1073	8.933	935.12549	-215.90082	1544.71399	-118.67024	-84.58441	1319.54517	-969.27405	6.49586	1295.90613	-13.02869	94.85142	-10.87710	470.50424	-261.33530	51.79608	-794.23773	142.47241	22.49012	-1193.93457	-112.35581	-3.00581
1074	8.942	933.10980	-215.66754	1548.23523	-117.08306	-84.78220	1323.34558	-968.75665	7.38148	1299.94324	-38.51843	96.65012	-10.67989	500.72745	-259.69049	49.03685	-765.78638	133.58060	22.56106	-1219.41797	-110.74670	-2.72003
1075	8.950	931.30090	-215.44818	1551.62878	-115.39854	-84.80450	1327.19153	-968.09375	8.04103	1304.18579	-64.05383	98.48781	-10.50964	529.46033	-258.91183	47.48894	-737.53162	125.40099	22.65809	-1245.09546	-109.23611	-2.57034
1076	8.958	929.72125	-215.23798	1554.85999	-113.67162	-84.67093	1330.98572	-967.27948	8.49272	1308.50366	-89.52014	100.29488	-10.32759	556.08472	-259.01102	46.56723	-709.88159	118.01263	22.62913	-1270.71912	-107.88421	-2.31785
1077	8.967	928.37311	-215.02687	1557.88928	-111.94354	-84.41179	1334.63391	-966.32672	8.75883	1312.75671	-114.70172	102.01951	-9.97634	579.83435	-259.70389	45.23153	-683.22528	111.53654	22.28101	-1295.73145	-106.88860	-1.26371
1078	8.975	927.23627	-214.81418	1560.67053	-110.23088	-84.06273	1338.03540	-965.28290	8.85162	1316.81165	-139.35010	103.67307	-9.16730	599.70386	-260.61896	42.60436	-657.81958	106.06314	21.44528	-1319.36511	-106.47777	1.48413
1079	8.983	926.27527	-214.61856	1563.14929	-108.52460	-83.65111	1341.07629	-964.23138	8.77593	1320.54968	-163.27496	105.33401	-7.54455	614.61560	-261.63095	38.40169	-633.74585	101.71716	20.03718	-1341.01099	-106.70244	6.34292
1080	8.992	925.45300	-214.46475	1565.26355	-106.81062	-83.19989	1343.63599	-963.27057	8.54816	1323.86768	-186.40533	107.18233	-4.67333	623.98340	-262.84299	32.80719	-611.01233	98.70203	18.05653	-1360.41699	-107.42912	12.93701
1081	9.000	924.73724	-214.36493	1566.94812	-105.09396	-82.74593	1345.60327	-962.47687	8.21714	1326.68018	-208.72638	109.56989	0.11355	628.08984	-264.32504	26.29468	-589.75360	97.19626	15.52226	-1377.47949	-108.53618	20.52422
1082	9.008	924.09680	-214.31258	1568.14331	-103.40190	-82.34007	1346.88928	-961.87445	7.86194	1328.92456	-229.84912	112.98012	7.82487	627.72156	-266.04755	19.73676	-570.33649	97.33955	12.42696	-1392.06689	-110.03722	28.61823
1083	9.017	923.50299	-214.28299	1568.80457	-101.77130	-82.03270	1347.43689	-961.43091	7.56326	1330.56409	-248.20404	117.74409	19.60061	623.41309	-267.92422	14.23454	-553.28729	99.41089	8.80216	-1404.12415	-111.99860	37.15956
1084	9.025	922.93854	-214.24353	1568.90735	-100.23997	-81.85858	1347.22864	-961.07617	7.38097	1331.58484	-260.78577	123.77431	35.98373	615.04700	-269.67139	10.40225	-539.19366	103.90823	4.83015	-1413.67395	-114.38750	46.04271
1085	9.033	922.40491	-214.17058	1568.44666	-98.83775	-81.81425	1346.29395	-960.73022	7.35972	1331.99072	-264.56018	130.59988	55.87087	602.10400	-270.71918	8.02718	-528.66779	111.31122	0.84912	-1420.49097	-117.07028	54.38371
1086	9.042	921.92725	-214.05606	1567.43628	-97.57529	-81.84650	1344.70630	-960.32721	7.54563	1331.79724	-258.65417	137.52303	76.23919	584.35425	-270.57681	6.56282	-522.25427	121.67160	-2.72628	-1423.80664	-120.02303	60.46576
1087	9.050	921.55878	-213.90436	1565.90820	-96.44993	-81.88139	1342.57288	-959.83246	7.98634	1331.02417	-244.87909	143.77083	93.61074	562.49731	-269.30630	5.62032	-520.22748	134.26747	-5.55057	-1422.45825	-123.52184	62.76205
1088	9.058	921.37689	-213.73157	1563.91077	-95.46321	-81.86804	1340.02002	-959.25214	8.70623	1329.68823	-226.07367	148.75656	106.14509	538.08179	-267.43900	5.01448	-522.44739	147.52003	-7.54744	-1415.51880	-127.99410	61.08438
1089	9.067	921.46448	-213.56519	1561.50330	-94.63051	-81.79698	1337.17578	-958.63318	9.67748	1327.79968	-204.36890	152.31650	114.29259	512.69751	-265.46619	4.66020	-528.60437	159.42006	-8.87045	-1403.07898	-133.59317	56.77295
1090	9.075	921.88129	-213.43878	1558.75391	-93.98899	-81.68909	1334.15198	-958.05286	10.81387	1325.36926	-180.83038	154.63986	119.73954	487.34384	-263.53900	4.46793	-538.85352	168.42435	-9.67634	-1386.70520	-139.94235	52.01979
1091	9.083	922.64099	-213.37805	1555.74146	-93.60773	-81.56256	1331.03101	-957.60138	11.98898	1322.42700	-155.93909	155.98795	124.06570	462.40945	-261.59543	4.28387	-553.86041	174.20255	-10.13058	-1369.19385	-146.25037	48.85898
1092	9.092	923.70447	-213.38326	1552.55725	-93.58471	-81.39835	1327.86865	-957.36462	13.06676	1319.03870	-130.02258	156.51479	128.13638	437.89450	-259.60431	3.95450	-573.70679	177.55365	-10.46397	-1353.21704	-151.67516	48.00686
1093	9.100	924.99030	-213.42383	1549.30249	-94.02560	-81.14056	1324.70935	-957.40955	13.93986	1315.30713	-103.41473	156.25397	132.14476	413.64481	-257.63037	3.45313	-597.07019	179.63174	-10.84413	-1339.09583	-155.87045	48.32417
1094	9.108	926.39215	-213.45560	1546.08325	-95.01817	-80.73534	1321.58679	-957.78046	14.56061	1311.35889	-76.42432	155.16794	135.88431	389.55734	-255.75983	2.89529	-621.93781	181.29205	-11.30214	-1323.94299	-159.30127	47.93627
1095	9.117	927.79651	-213.44749	1543.01392	-96.60883	-80.16032	1318.51843	-958.50415	14.94360	1307.32971	-49.23517	153.20651	139.00034	365.64835	-254.02441	2.41535	-646.86646	182.93829	-11.76251	-1304.15479	-162.70313	46.11185
1096	9.125	929.09265	-213.39384	1540.21814	-98.77953	-79.41417	1315.52319	-959.58154	15.14703	1303.35168	-21.88074	150.36584	141.15431	341.97458	-252.39835	2.04715	-671.35889	184.63013	-12.10710	-1279.04187	-166.12289	43.71832
1097	9.133	930.17780	-213.30836	1537.82043	-101.43478	-78.49608	1312.65100	-960.96765	15.25462	1299.54358	5.69550	146.68103	142.07474	318.53726	-250.85675	1.73114	-695.46088	186.25914	-12.29105	-1251.44116	-168.74420	41.89189
1098	9.142	930.95691	-213.20953	1535.93286	-104.42024	-77.40857	1309.98853	-962.56299	15.35297	1296.00464	33.59436	142.18607	141.53185	295.26553	-249.39279	1.42880	-719.34375	187.74850	-12.38934	-1224.72852	-169.68422	40.87667
1099	9.150	931.34430	-213.10620	1534.65039	-107.56890	-76.17091	1307.63306	-964.22742	15.48349	1292.80835	61.94849	136.98543	139.41850	272.04129	-247.96709	1.18573	-743.12878	189.14813	-12.51095	-1199.78210	-168.74014	40.42620
1100	9.158	931.27521	-212.99075	1534.05188	-110.73334	-74.82077	1305.66394	-965.81934	15.59625	1289.98853	90.88879	131.32016	135.90602	248.72787	-246.48782	1.06899	-766.87085	190.57085	-12.71450	-1175.06519	-166.33749	40.61327
1101	9.167	930.71832	-212.84256	1534.19250	-113.78305	-73.40797	1304.13599	-967.25177	15.56445	1287.52917	120.51056	125.46770	131.41394	225.23318	-244.88049	1.07665	-790.59772	192.09579	-12.98886	-1148.93970	-162.98648	41.68361
1102	9.175	929.67548	-212.64011	1535.09143	-116.59676	-72.00113	1303.08899	-968.52399	15.24413	1285.38477	150.89587	119.59262	126.35016	201.56006	-243.16599	1.12030	-814.32458	193.72897	-13.24933	-1121.19604	-158.91489	43.55429
1103	9.183	928.17554	-212.37178	1536.72461	-119.06946	-70.70148	1302.55078	-969.69159	14.51640	1283.52490	182.15192	113.66974	120.85503	177.76871	-241.43011	1.10448	-838.05481	195.41914	-13.37281	-1092.71313	-154.09488	45.79293
1104	9.192	926.27686	-212.03539	1539.02856	-121.12503	-69.63130	1302.53003	-970.80701	13.30634	1281.97668	214.36856	107.51157	114.79942	153.90927	-239.71776	1.01897	-861.81128	197.11755	-13.29673	-1064.39404	-148.46883	47.92243
1105	9.200	924.06372	-211.63113	1541.91345	-122.73012	-68.89577	1303.01453	-971.88745	11.60084	1280.83972	247.50336	100.89479	108.02927	130.00760	-238.00095	0.92847	-885.64233	198.83005	-13.07960	-1036.52808	-142.11731	49.69681
1106	9.208	921.63153	-211.15390	1545.28015	-123.90046	-68.55380	1303.98767	-972.92175	9.46297	1280.26392	281.34650	93.63171	100.57778	106.06171	-236.24785	0.88528	-909.59338	200.59641	-12.84123	-1008.79248	-135.26331	51.15135
1107	9.217	919.07971	-210.59016	1549.02966	-124.68150	-68.61563	1305.43994	-973.88446	7.02956	1280.39978	315.62753	85.55395	92.69026	82.02942	-234.46848	0.88034	-933.69672	202.42245	-12.65910	-980.63324	-128.19516	52.40453
1108	9.225	916.51447	-209.92114	1553.06152	-125.11728	-69.06023	1307.36719	-974.74530	4.47508	1281.34705	350.10779	76.58388	84.75726	57.87070	-232.69476	0.88637	-957.95410	204.25708	-12.52730	-951.71277	-121.18275	53.43095
1109	9.233	914.03949	-209.12936	1557.26904	-125.23935	-69.85603	1309.76135	-975.47821	1.94825	1283.12756	384.56961	66.80570	77.19205	33.56708	-230.94633	0.92724	-982.33844	206.05534	-12.37046	-922.12341	-114.39588	54.04255
1110	9.242	911.74158	-208.20810	1561.54785	-125.07607	-70.96616	1312.60071	-976.07031	-0.47205	1285.68701	418.79324	56.32839	70.28310	9.08444	-229.20547	1.05870	-1006.84302	207.85574	-12.07373	-892.24036	-107.89369	54.08460
1111	9.250	909.68512	-207.17203	1565.80945	-124.66125	-72.34204	1315.84741	-976.52264	-2.76492	1288.91699	452.58276	45.15398	64.18656	-15.60007	-227.43918	1.28849	-1031.48792	209.74019	-11.57382	-862.44446	-101.70178	53.60592
1112	9.258	907.91272	-206.05811	1569.98425	-124.03148	-73.92317	1319.44983	-976.84137	-4.92744	1292.68274	485.76312	33.38788	59.07185	-40.45348	-225.64151	1.55565	-1056.26855	211.70447	-10.96393	-832.98132	-95.89342	52.80823
1113	9.267	906.44763	-204.91226	1574.01306	-123.21645	-75.65012	1323.34216	-977.03156	-6.95838	1296.84924	518.02124	21.56693	55.16548	-65.42250	-223.81754	1.77542	-1081.13562	213.65643	-10.43574	-803.97937	-90.61654	51.87406
1114	9.275	905.29883	-203.77863	1577.83862	-122.24043	-77.47900	1327.44592	-977.09521	-8.86053	1301.29797	548.67639	10.58444	52.48242	-90.48250	-221.97705	1.90811	-1106.02393	215.53362	-10.12636	-775.51440	-86.05545	50.87375
1115	9.283	904.46692	-202.69650	1581.40479	-121.13539	-79.38362	1331.67029	-977.02820	-10.62580	1305.92615	576.64240	1.19006	50.47557	-115.59177	-220.18794	2.02125	-1130.91309	217.33859	-10.03989	-747.64099	-82.39735	49.79764
1116	9.292	903.94141	-201.69614	1584.66309	-119.94222	-81.35422	1335.90747	-976.82043	-12.22073	1310.63379	600.71094	-6.41249	48.14107	-140.55418	-218.60255	2.30053	-1155.87000	219.10791	-10.02231	-720.43060	-79.84131	48.61631
1117	9.300	903.69830	-200.79285	1587.57104	-118.69505	-83.39587	1340.03040	-976.47034	-13.61171	1315.31079	620.02466	-12.44884	44.62442	-164.96103	-217.42036	2.99569	-1180.93005	220.90186	-9.79841	-694.05933	-78.57492	47.27522
1118	9.308	903.70502	-199.98778	1590.08545	-117.40956	-85.51663	1343.90735	-976.00629	-14.80311	1319.83191	634.42761	-17.19417	39.71201	-188.30299	-216.79063	4.30354	-1205.81958	222.83160	-9.01675	-668.86884	-78.72650	45.63750
1119	9.317	903.92712	-199.28098	1592.16187	-116.08552	-87.71574	1347.42041	-975.48651	-15.83041	1324.05298	644.40717	-20.85739	33.81585	-210.10831	-216.74500	6.25768	-1229.91492	225.01370	-7.29458	-645.35303	-80.37264	43.44756
1120	9.325	904.33490	-198.68594	1593.75732	-114.71779	-89.98453	1350.46704	-974.97467	-16.72134	1327.81458	650.63037	-23.66730	27.64356	-229.98186	-217.27055	8.75002	-1252.61316	227.42564	-4.45967	-624.08301	-83.61584	40.38566
1121	9.333	904.91333	-198.22914	1594.83069	-113.31174	-92.31230	1352.95203	-974.51917	-17.48724	1330.97119	653.41040	-25.77828	21.81850	-247.61633	-218.41530	11.71034	-1273.62622	229.93546	-0.75986	-605.58533	-88.66319	36.23282
1122	9.342	905.66229	-197.93649	1595.34229	-111.89592	-94.68452	1354.78333	-974.15063	-18.14655	1333.42651	652.44165	-27.08379	16.56616	-262.79224	-220.36728	15.46656	-1292.95642	232.49747	3.38399	-590.27362	-95.79562	31.02995
1123	9.350	906.58051	-197.81372	1595.26001	-110.52211	-97.07338	1355.88037	-973.88489	-18.73716	1335.14819	646.96820	-27.30841	11.62028	-275.02036	-223.58376	21.16752	-1310.80334	235.29996	7.90180	-578.49622	-105.24677	25.08068
1124	9.358	907.65399	-197.83148	1594.56482	-109.25336	-99.43825	1356.18555	-973.72260	-19.31376	1336.15515	636.43835	-26.36298	6.56739	-282.87421	-228.75945	30.52636	-1327.41394	238.78381	13.33707	-570.60260	-117.08594	18.79707
1125	9.367	908.86908	-197.93925	1593.24878	-108.14871	-101.73912	1355.67664	-973.64417	-19.94379	1336.49353	621.27411	-24.58670	1.46394	-284.28302	-236.36366	44.37529	-1342.77661	243.27065	20.35571	-566.94537	-131.05014	12.53906
1126	9.375	910.23016	-198.10439	1591.31421	-107.24895	-103.94411	1354.38452	-973.60217	-20.69160	1336.21643	602.84363	-22.58646	-3.02080	-278.21387	-246.06226	61.28254	-1356.30969	248.35825	28.63147	-567.84460	-146.28677	6.64905
1127	9.383	911.76245	-198.33180	1588.77771	-106.56863	-106.02731	1352.40637	-973.52673	-21.59547	1335.37195	582.40973	-20.77421	-6.20795	-265.72379	-256.68317	77.99187	-1366.67065	253.04036	36.39758	-573.52051	-161.16534	1.66826
1128	9.392	913.50409	-198.64412	1585.66809	-106.10025	-107.97255	1349.89124	-973.35791	-22.66076	1333.99744	560.38086	-19.14233	-7.98860	-249.05363	-266.82889	91.38489	-1371.95813	256.71085	41.54305	-583.92902	-173.48422	-1.71771
1129	9.400	915.49664	-199.05861	1582.02612	-105.82362	-109.78761	1346.99988	-973.07385	-23.86904	1332.11670	536.79907	-17.52492	-8.75892	-230.12180	-275.57458	100.12007	-1370.60095	259.67761	43.05092	-598.74384	-181.36560	-3.29124
1130	9.408	917.77563	-199.58246	1577.90356	-105.71738	-111.50822	1343.87000	-972.68939	-25.18274	1329.74695	512.05298	-15.86961	-9.01459	-209.89746	-282.75714	104.83279	-1362.28564	262.51028	41.27400	-617.64166	-184.39838	-3.68070
1131	9.417	920.35614	-200.20898	1573.36426	-105.77480	-113.17383	1340.60083	-972.24854	-26.53963	1326.92273	486.81326	-14.21594	-9.11966	-188.64459	-288.78561	107.21600	-1347.98596	265.33475	37.26996	-640.11987	-183.86533	-3.71404
1132	9.425	923.21765	-200.91631	1568.48694	-106.01703	-114.79683	1337.25293	-971.82214	-27.86112	1323.71191	461.62115	-12.59308	-9.29107	-166.41573	-294.19937	108.93083	-1329.43188	267.89359	32.21082	-664.86780	-181.70255	-3.68807
1133	9.433	926.29590	-201.67918	1563.36987	-106.49582	-116.36105	1333.85596	-971.49341	-29.08686	1320.20679	436.72430	-10.97694	-9.61047	-143.35040	-299.34555	110.99597	-1308.81836	269.93375	27.29424	-690.15906	-179.29456	-3.60417
1134	9.442	929.48480	-202.49200	1558.13000	-107.28133	-117.84322	1330.42761	-971.34204	-30.19897	1316.50635	412.14481	-9.29840	-10.03690	-119.70158	-304.33194	113.70927	-1288.67761	271.35556	23.81282	-715.00226	-177.12595	-3.61779
1135	9.450	932.64606	-203.38820	1552.89478	-108.43528	-119.22054	1326.99146	-971.44153	-31.21610	1312.70618	387.80856	-7.49531	-10.48033	-95.72961	-309.09204	116.84483	-1271.03259	272.11816	22.82345	-739.37354	-175.12241	-3.90049
1136	9.458	935.62469	-204.42014	1547.79004	-109.98074	-120.46101	1323.59216	-971.86047	-32.17178	1308.89270	363.64972	-5.55471	-10.89130	-71.58057	-313.47238	119.91463	-1255.76990	272.11188	24.34411	-763.58325	-173.08173	-4.38757
1137	9.467	938.27191	-205.60880	1542.93311	-111.88602	-121.52913	1320.29602	-972.64398	-33.08399	1305.13562	339.65961	-3.51020	-11.26643	-47.22653	-317.32364	122.39319	-1240.27551	271.10468	26.90675	-787.80432	-170.92413	-4.88084
1138	9.475	940.46637	-206.91904	1538.43311	-114.08016	-122.41940	1317.17676	-973.78235	-33.93096	1301.48901	315.85269	-1.43430	-11.59871	-22.49097	-320.53964	123.85524	-1221.43542	268.89532	28.47545	-812.02356	-168.72729	-5.25733
1139	9.483	942.11969	-208.27580	1534.39368	-116.48698	-123.18718	1314.30188	-975.19977	-34.64924	1298.00061	292.17554	0.58473	-11.87114	2.86496	-323.08679	124.01982	-1197.77258	265.51855	28.06113	-836.17395	-166.62329	-5.49506
1140	9.492	943.17352	-209.59688	1530.91553	-119.03668	-123.93182	1311.72681	-976.77124	-35.15087	1294.71375	268.49554	2.50685	-12.08390	29.01425	-325.03540	122.76373	-1169.82031	261.15875	26.23922	-860.22693	-164.68732	-5.62841
1141	9.500	943.60120	-210.82031	1528.09338	-121.64964	-124.73360	1309.49646	-978.34857	-35.34767	1291.66565	244.70340	4.34956	-12.25057	56.00000	-326.56946	120.18982	-1139.38708	255.92804	24.30109	-884.20178	-162.90143	-5.74844
1142	9.508	943.41162	-211.91658	1526.00439	-124.21746	-125.60228	1307.65015	-979.78558	-35.17139	1288.89294	220.76578	6.13654	-12.36990	83.82623	-327.96146	116.66235	-1108.68335	249.81006	23.23890	-908.15771	-161.19759	-5.93960
1143	9.517	942.64618	-212.88925	1524.69043	-126.59982	-126.47757	1306.22559	-980.96869	-34.59478	1286.43872	196.68881	7.89204	-12.42437	112.55347	-329.46552	112.67621	-1079.48108	242.72391	23.32711	-932.15869	-159.51877	-6.16228
1144	9.525	941.37299	-213.76718	1524.14917	-128.64540	-127.26183	1305.26038	-981.84009	-33.64878	1284.35498	172.51154	9.65096	-12.40586	142.23880	-331.20871	108.64880	-1052.35730	234.60608	24.28299	-956.21899	-157.84521	-6.26487
1145	9.533	939.67743	-214.58205	1524.33813	-130.22641	-127.85809	1304.78833	-982.39612	-32.41192	1282.69971	148.29590	11.42354	-12.32469	172.83557	-333.18384	104.78053	-1026.47144	225.47829	25.72100	-980.33044	-156.18231	-6.14522
1146	9.542	937.64905	-215.34998	1525.18396	-131.27074	-128.21095	1304.83093	-982.66479	-30.98046	1281.53418	124.04559	13.17947	-12.19262	204.21744	-335.27719	101.02942	-1000.35480	215.44397	27.40019	-1004.52344	-154.53433	-5.85569
1147	9.550	935.37280	-216.08641	1526.58740	-131.77704	-128.33542	1305.39319	-982.68365	-29.45249	1280.92700	99.68390	14.88479	-12.02970	236.26822	-337.26212	97.19687	-973.17828	204.63817	29.08032	-1028.84082	-152.89087	-5.53668
1148	9.558	932.92841	-216.82495	1528.42847	-131.79526	-128.30409	1306.46521	-982.48950	-27.92628	1280.94922	75.14716	16.52529	-11.88972	268.89188	-338.82843	93.05930	-945.17322	193.28529	30.49595	-1053.29053	-151.22769	-5.28379
1149	9.567	930.39429	-217.60092	1530.57446	-131.38632	-128.19859	1308.02600	-982.11713	-26.49143	1281.65369	50.42896	18.12120	-11.81719	301.94308	-339.71817	88.48790	-916.88733	181.79378	31.57652	-1077.85107	-149.52878	-5.07854
1150	9.575	927.84857	-218.43028	1532.89270	-130.59879	-128.06798	1310.04456	-981.59943	-25.21185	1283.05115	25.54626	19.74069	-11.78165	335.20279	-339.84439	83.49458	-888.42590	170.60524	32.41486	-1102.49622	-147.81427	-4.82381
1151	9.583	925.36963	-219.31540	1535.26514	-129.47565	-127.92618	1312.47644	-980.96716	-24.11550	1285.10754	0.54547	21.43509	-11.72299	368.43930	-339.27008	78.15068	-859.49585	159.92493	33.02379	-1127.21985	-146.12692	-4.43934
1152	9.592	923.03827	-220.26109	1537.59753	-128.07057	-127.77213	1315.25977	-980.24316	-23.20068	1287.75769	-24.51318	23.17944	-11.63329	401.43881	-338.13684	72.50954	-829.81006	149.70697	33.33961	-1152.03125	-144.49002	-3.92715
1153	9.600	920.93280	-221.28481	1539.82520	-126.45066	-127.59930	1318.32007	-979.43884	-22.45934	1290.91931	-49.63483	24.93729	-11.54150	433.97757	-336.60718	66.65842	-799.28888	139.87177	33.41612	-1176.94580	-142.88089	-3.37773
1154	9.608	919.11774	-222.41092	1541.90820	-124.69002	-127.39276	1321.57776	-978.56012	-21.90086	1294.49707	-74.88275	26.70937	-11.46542	465.85410	-334.83542	60.82954	-768.13507	130.49203	33.45298	-1202.02173	-141.24231	-2.93100
1155	9.617	917.63556	-223.64969	1543.81653	-122.86276	-127.13145	1324.94690	-977.61426	-21.55537	1298.38501	-100.26605	28.48253	-11.40207	496.96213	-333.09479	55.49451	-736.87012	121.78423	33.61310	-1227.36035	-139.54776	-2.69937
1156	9.625	916.50763	-224.98492	1545.51709	-121.03038	-126.80113	1328.33044	-976.61163	-21.45595	1302.46875	-125.66431	30.23312	-11.31018	527.16565	-331.92151	51.30462	-706.18188	113.92114	33.84280	-1252.99316	-137.87988	-2.67416
1157	9.633	915.73816	-226.37869	1546.97607	-119.22448	-126.39616	1331.61755	-975.56451	-21.60825	1306.62549	-150.83307	31.99009	-11.06660	555.93359	-331.82141	48.63675	-676.65820	106.93788	33.87302	-1278.72095	-136.44107	-2.59600
1158	9.642	915.31519	-227.78256	1548.16199	-117.44435	-125.90855	1334.68530	-974.48926	-21.96798	1310.72302	-175.43573	33.81911	-10.44785	582.14917	-332.68542	46.95958	-648.66571	100.89690	33.35839	-1303.98950	-135.49936	-1.81675
1159	9.650	915.20874	-229.14832	1549.04065	-115.67776	-125.33612	1337.40833	-973.41370	-22.45303	1314.62329	-199.08710	35.79248	-9.16591	604.18433	-333.83960	44.84236	-622.44458	96.04982	31.99093	-1327.98901	-135.27406	0.54111
1160	9.658	915.37183	-230.43517	1549.57764	-113.91911	-124.70187	1339.66614	-972.37811	-22.97768	1318.19507	-221.46307	38.08095	-6.83856	620.05872	-334.83557	40.84761	-598.26898	92.77657	29.55363	-1350.04761	-135.77802	4.98572
1161	9.667	915.74689	-231.61638	1549.74768	-112.16384	-124.05330	1341.34680	-971.41583	-23.46792	1321.32532	-242.39258	41.12811	-2.74233	628.15417	-335.73651	34.44369	-576.50989	91.49973	25.97043	-1369.86328	-136.80634	11.24782
1162	9.675	916.27704	-232.68567	1549.53833	-110.40379	-123.44255	1342.35889	-970.52551	-23.84721	1323.92383	-261.46326	45.68105	4.45965	628.29065	-336.56213	26.30933	-557.57721	92.72050	21.38634	-1387.28809	-138.13019	18.59339
1163	9.683	916.91174	-233.64999	1548.94092	-108.63977	-122.89531	1342.65161	-969.66583	-24.02755	1325.92664	-276.88116	52.45016	16.44634	621.71155	-337.01749	18.08647	-541.83868	96.98709	16.20428	-1402.12012	-139.67328	26.43581
1164	9.692	917.60553	-234.51270	1547.94519	-106.88770	-122.38405	1342.22632	-968.77753	-23.92751	1327.30151	-284.98645	61.57193	34.01534	609.88074	-336.76599	11.54631	-529.61499	104.72375	10.96035	-1414.20068	-141.53238	34.64307
1165	9.700	918.32819	-235.27029	1546.54565	-105.16908	-121.83449	1341.13220	-967.80475	-23.48850	1328.04944	-282.37042	72.31851	55.57222	593.63623	-335.63943	7.53010	-521.26617	116.03030	6.09192	-1423.53418	-143.83243	43.27545
1166	9.708	919.09076	-235.92880	1544.74744	-103.50248	-121.16396	1339.45276	-966.70288	-22.66679	1328.18860	-268.91437	83.26414	77.15889	573.46375	-333.77155	5.65212	-517.28259	130.43999	1.77903	-1430.09814	-146.55113	51.83512
1167	9.717	919.95874	-236.51704	1542.56714	-101.90824	-120.31786	1337.29565	-965.44690	-21.42744	1327.73340	-247.82123	92.87027	94.71079	550.20508	-331.62314	4.97003	-518.22729	146.68280	-2.00308	-1433.43140	-149.61209	58.80831
1168	9.725	921.03076	-237.07947	1540.03430	-100.42014	-119.28329	1334.77649	-964.04822	-19.76240	1326.68726	-222.81403	100.20207	106.50705	525.19714	-329.63571	4.74746	-524.42688	162.66278	-5.26423	-1432.46729	-153.13751	62.36248
1169	9.733	922.39600	-237.65779	1537.19287	-99.08997	-118.07936	1331.99805	-962.56866	-17.71690	1325.05432	-196.09937	105.23126	113.55145	499.73288	-327.85568	4.63387	-535.66650	175.96069	-7.83604	-1425.98425	-157.41779	61.72514
1170	9.742	924.10089	-238.27573	1534.10449	-97.98708	-116.73932	1329.04041	-961.11914	-15.40007	1322.85583	-168.44879	108.53078	118.09492	474.55515	-326.03894	4.45195	-551.45117	185.00467	-9.49461	-1413.42871	-162.61154	57.82201
1171	9.750	926.14044	-238.93201	1530.85437	-97.19862	-115.30411	1325.96985	-959.84137	-12.96919	1320.13477	-140.02899	110.77673	122.04984	449.81613	-324.04431	4.07940	-571.37555	190.02008	-10.31310	-1395.53296	-168.49719	52.72928
1172	9.758	928.46741	-239.60109	1527.55078	-96.81879	-113.81671	1322.84814	-958.87677	-10.58022	1316.95374	-110.90082	112.43475	126.34404	425.37393	-321.98315	3.51141	-594.62799	192.53275	-10.71732	-1374.42078	-174.41901	48.67421
1173	9.767	931.00409	-240.24046	1524.31921	-96.91893	-112.29178	1319.73657	-958.33350	-8.33025	1313.39758	-81.19177	113.67323	131.06081	401.09470	-320.04865	2.88228	-619.60724	194.01616	-11.08773	-1352.90381	-179.48802	47.02196
1174	9.775	933.64856	-240.80605	1521.28967	-97.51553	-110.68198	1316.69312	-958.26965	-6.24395	1309.57629	-51.09882	114.38956	135.81787	376.96158	-318.32779	2.34727	-644.77600	195.26144	-11.51667	-1332.72925	-183.04495	47.46735
1175	9.783	936.28198	-241.26752	1518.58276	-98.56007	-108.89275	1313.76782	-958.68878	-4.29536	1305.62024	-20.79608	114.28809	140.04594	353.01810	-316.78165	1.96367	-669.48450	196.56355	-11.92445	-1313.00623	-185.09570	48.35212
1176	9.792	938.78210	-241.60928	1516.30566	-99.95982	-106.84265	1311.01123	-959.53583	-2.42265	1301.65881	9.60242	113.08606	143.16293	329.28268	-315.32242	1.68856	-693.76611	197.96341	-12.20730	-1290.88989	-186.21332	48.23707
1177	9.800	941.03656	-241.81955	1514.55786	-101.61824	-104.51747	1308.48376	-960.69836	-0.54921	1297.79895	40.03241	110.71986	144.71251	305.73264	-313.87741	1.45702	-717.81366	199.40501	-12.32477	-1264.21704	-186.89163	47.00391
1178	9.808	942.94757	-241.88173	1513.42932	-103.46995	-101.98166	1306.25610	-962.02551	1.36903	1294.12280	70.50818	107.31762	144.45782	282.30801	-312.42676	1.25798	-741.75354	200.85159	-12.34719	-1233.35449	-187.02640	45.40753
1179	9.817	944.43243	-241.78120	1512.99475	-105.47993	-99.34299	1304.40112	-963.36133	3.29778	1290.69714	101.13617	103.07386	142.46262	258.90292	-310.99103	1.13255	-765.65869	202.29022	-12.40703	-1200.65259	-186.02960	44.10350
1180	9.825	945.43152	-241.52650	1513.30249	-107.60730	-96.69859	1302.97791	-964.57861	5.11960	1287.57227	132.09955	98.22707	139.12080	235.39096	-309.58414	1.10574	-789.56598	203.72961	-12.57748	-1168.46777	-183.36670	43.31890
1181	9.833	945.91760	-241.15143	1514.36157	-109.77554	-94.11143	1302.01892	-965.60687	6.67566	1284.77905	163.60986	93.03233	135.00714	211.69040	-308.18445	1.13670	-813.45642	205.23840	-12.80797	-1137.68823	-178.94006	43.07216
1182	9.842	945.89380	-240.68773	1516.13647	-111.87939	-91.63109	1301.53113	-966.44580	7.81297	1282.33496	195.78812	87.64373	130.57509	187.83035	-306.71851	1.14055	-837.29694	206.89882	-12.98136	-1107.79761	-173.02829	43.35095
1183	9.850	945.38391	-240.14645	1518.55884	-113.81590	-89.32153	1301.51074	-967.14667	8.40789	1280.26111	228.58414	82.02116	125.88497	163.92227	-305.08688	1.06101	-861.11090	208.70085	-13.02298	-1077.94800	-166.01450	44.05740
1184	9.858	944.42883	-239.52425	1521.54297	-115.51055	-87.25778	1301.95325	-967.76874	8.39192	1278.60071	261.82776	75.97681	120.59137	140.02512	-303.25989	0.92375	-884.99280	210.54715	-12.94595	-1047.77612	-158.20349	44.92536
1185	9.867	943.08917	-238.81735	1524.99548	-116.92435	-85.49945	1302.85364	-968.35016	7.79243	1277.43518	295.34470	69.34984	114.27416	116.07813	-301.34329	0.81867	-909.04639	212.36142	-12.80031	-1017.37878	-149.79633	45.61422
1186	9.875	941.44574	-238.02518	1528.81543	-118.04456	-84.08170	1304.20581	-968.90314	6.75035	1276.88367	329.06067	62.10011	106.81074	91.98804	-299.50208	0.82478	-933.29688	214.13620	-12.62607	-986.87000	-140.96970	45.89241
1187	9.883	939.59485	-237.14081	1532.89856	-118.86681	-83.02591	1306.00073	-969.41504	5.48091	1277.06787	363.01688	54.19996	98.44221	67.72150	-297.80011	0.95255	-957.67761	215.88284	-12.44727	-956.10840	-131.93329	45.70771
1188	9.892	937.64001	-236.15829	1537.14551	-119.38290	-82.34103	1308.22595	-969.85132	4.19122	1278.05835	397.30960	45.55795	89.61595	43.29263	-296.16797	1.14950	-982.10938	217.61282	-12.24722	-924.78381	-122.91677	45.13810
1189	9.900	935.68579	-235.09653	1541.46387	-119.58372	-82.01994	1310.86377	-970.16577	3.01667	1279.84412	432.03525	36.16466	80.89537	18.72229	-294.52435	1.34372	-1006.57581	219.36711	-11.95934	-892.68518	-114.15885	44.32364
1190	9.908	933.82794	-233.99838	1545.76538	-119.46640	-82.04271	1313.88672	-970.31812	2.02041	1282.34326	467.16803	26.32087	72.97787	-5.97513	-292.82449	1.49309	-1031.13477	221.16888	-11.53897	-859.86523	-105.90082	43.43060
1191	9.917	932.14362	-232.90784	1549.96387	-119.03810	-82.38016	1317.25452	-970.29083	1.22197	1285.43726	502.31171	16.68796	66.57057	-30.81708	-291.03131	1.61389	-1055.86707	222.97548	-11.04415	-826.60876	-98.34016	42.63072
1192	9.925	930.68799	-231.85220	1553.97888	-118.32010	-83.00102	1320.91431	-970.09174	0.61417	1289.00317	536.56256	8.03281	61.99518	-55.85904	-289.14951	1.75540	-1080.78857	224.76895	-10.60388	-793.30188	-91.57610	42.05005
1193	9.933	929.49371	-230.83563	1557.74072	-117.34648	-83.88403	1324.79639	-969.74048	0.17519	1292.92566	568.71985	0.88108	58.83453	-81.12347	-287.24377	1.93917	-1105.83618	226.60245	-10.31276	-760.32056	-85.63377	41.72517
1194	9.942	928.57153	-229.85054	1561.18811	-116.14970	-85.01135	1328.80359	-969.25299	-0.11595	1297.09521	597.69025	-4.62822	56.04973	-106.51279	-285.37573	2.15083	-1130.96887	228.48416	-10.18341	-728.01288	-80.55904	41.60086
1195	9.950	927.91455	-228.89841	1564.26233	-114.74582	-86.34155	1332.81140	-968.63141	-0.26836	1301.39966	622.76923	-8.68642	52.61127	-131.76646	-283.58136	2.42964	-1156.21265	230.35161	-10.14372	-696.75269	-76.45895	41.51920
1196	9.958	927.50275	-227.99292	1566.91028	-113.13369	-87.80226	1336.68921	-967.86182	-0.27600	1305.71899	643.67511	-11.61623	48.15705	-156.48703	-281.94943	2.98972	-1181.51904	232.19965	-10.00678	-666.97681	-73.46946	41.20995
1197	9.967	927.30585	-227.14879	1569.10815	-111.30656	-89.31483	1340.33557	-966.92645	-0.12263	1309.93420	660.42340	-13.66676	43.02316	-180.24014	-280.63699	4.21745	-1206.54492	234.12436	-9.43033	-639.17108	-71.72504	40.32002
1198	9.975	927.28625	-226.37204	1570.88574	-109.27226	-90.82144	1343.70764	-965.82660	0.19919	1313.95862	673.24811	-15.00865	37.68375	-202.70541	-279.72870	6.44580	-1230.67297	236.23953	-7.95489	-613.72797	-71.30296	38.50069
1199	9.983	927.39771	-225.65207	1572.33325	-107.07108	-92.29742	1346.83350	-964.59723	0.66273	1317.77856	682.77399	-15.83159	32.33873	-223.88257	-279.15335	9.67820	-1253.48962	238.58159	-5.29260	-590.60339	-72.08412	35.61255
1200	9.992	927.58051	-224.96272	1573.59668	-104.77671	-93.74942	1349.81189	-963.29871	1.20489	1321.46716	690.32855	-16.37675	26.99176	-244.23891	-278.75388	13.52814	-1275.31714	241.07315	-1.74353	-568.97485	-73.61121	31.97409
