# Supplementary material for: Novel Methods for Surface EMG Analysis and Exploration Based on Multi-Modal Gaussian Mixture Models
Source: PLoS One. 2016 Jun 30;11(6):e0157239. doi: 10.1371/journal.pone.0157239 (PMC4928879; doi:10.1371/journal.pone.0157239)
Supplement: S1 File — (ZIP) [file pone.0157239.s001.zip › Haf_horses_trot_data/Haf_h06_t2_emg.anc]

File_Type:	Analog R/C ASCII	Generation#:	2
Board_Type:	NI USB-6225	Polarity:	Bipolar
Trial_Name:	Luxit	Trial#:	2	Duration(Sec.):	9.999166	#Channels:	64
BitDepth:	16	PreciseRate:	1200.000000
Name	LDL	acc1x	acc1y	acc1z	GM1L	acc2x	acc2y	acc2z	GM2L	acc3x	acc3y	acc3z	GM3L	acc4x	acc4y	acc4z	LDR	acc5x	acc5y	acc5z	GM1R	acc6x	acc6y	acc6z	GM2R	acc7x	acc7y	acc7z	GM3R	acc8x	acc8y	acc8z	BLDL	acc9x	acc9y	acc9z	BGM1L	acc10x	acc10y	acc10z	BGM2L	acc11x	acc11y	acc11z	BGM3L	acc12x	acc12y	acc12z	BLDR
Rate	1200	1200	1200	1200	1200	1200	1200	1200	1200	1200	1200	1200	1200	1200	1200	1200	1200	1200	1200	1200	1200	1200	1200	1200	1200	1200	1200	1200	1200	1200	1200	1200	1200	1200	1200	1200	1200	1200	1200	1200	1200	1200	1200	1200	1200	1200	1200	1200	1200
Range	5000	5000	5000	5000	5000	5000	5000	5000	5000	5000	5000	5000	5000	5000	5000	5000	5000	5000	5000	5000	5000	5000	5000	5000	5000	5000	5000	5000	5000	5000	5000	5000	5000	5000	5000	5000	5000	5000	5000	5000	5000	5000	5000	5000	5000	5000	5000	5000	5000
0.000000	-28	39	89	-61	-112	-38	9	-16	-22	16	-53	-66	-98	-17	-31	-59	-104	32	-88	-34	-108	-23	-102	-74	-65	-4	-102	-13	-76	-83	-143	-78	-52	-4166	-1697	-17717	-7242	-15045	1186	-18277	-589	-13888	-3559	-13254	106	-14676	-7457	-12861	-286
0.000833	-26	38	86	-62	-112	-36	11	-16	-21	7	-75	-64	-101	-14	-31	-62	-102	34	-92	-33	-109	-19	-103	-70	-67	-1	-100	-13	-77	-68	-149	-77	-68	-4168	-1164	-18388	-6748	-14910	549	-17928	-568	-13859	-3720	-13252	-162	-14571	-7496	-12796	-284
0.001667	-28	43	89	-56	-110	-32	13	-21	-16	8	-69	-62	-98	-13	-33	-53	-101	35	-82	-32	-107	-18	-100	-69	-62	1	-96	-12	-72	-67	-137	-74	-116	-4207	-704	-19044	-6458	-14786	-1	-17601	69	-13804	-3874	-13254	212	-14452	-7498	-12720	-228
0.002500	-23	42	98	-58	-104	-30	15	-14	-19	9	-69	-63	-96	-12	-27	-59	-101	36	-86	-32	-103	-18	-98	-68	-63	-1	-97	-19	-75	-66	-145	-76	-63	-4282	-328	-19649	-6331	-14717	-456	-17296	612	-13714	-4013	-13252	431	-14321	-7457	-12638	-222
0.003333	-25	40	90	-58	-108	-28	13	-12	-24	8	-72	-63	-94	-8	-25	-58	-99	36	-81	-31	-99	-18	-98	-72	-64	0	-97	-12	-73	-67	-146	-77	-92	-4371	-41	-20193	-4362	-14668	-814	-16999	-511	-13601	-4126	-13259	681	-14170	-7375	-12538	-247
0.004167	-25	42	89	-58	-108	-31	15	-12	-17	7	-73	-63	-96	-11	-26	-58	-97	41	-86	-32	-104	-19	-97	-91	-62	-1	-100	-11	-73	-68	-146	-76	-217	-4486	149	-20654	4621	-14630	-1057	-16711	-912	-13458	-4211	-13264	200	-13999	-7243	-12429	-247
0.005000	-26	42	89	-58	-104	-29	13	-15	-29	4	-76	-65	-99	-11	-27	-57	-102	35	-82	-33	-108	-19	-98	-69	-57	-1	-99	-14	-73	-42	-145	-79	60	-4602	256	-21007	10636	-14612	-1222	-16420	-410	-13284	-4251	-13273	845	-13797	-7067	-12313	-443
0.005833	-28	40	87	-60	-109	-31	11	-14	-21	8	-73	-66	-97	-13	-25	-60	-95	35	-85	-33	-107	-21	-101	-69	-67	0	-99	-13	-76	-68	-149	-76	-31	-4719	273	-21252	10174	-14604	-1292	-16131	-620	-13087	-4247	-13277	766	-13573	-6843	-12191	-74
0.006667	-26	40	88	-60	-111	-33	11	-23	-42	5	-75	-66	-102	-15	-31	-60	-103	34	-87	-40	-110	-23	-103	-72	-67	-4	-100	-19	-78	-72	-148	-80	-260	-4816	218	-21369	9411	-14598	-1280	-15843	-1038	-12871	-4199	-13281	722	-13323	-6580	-12067	-150
0.007500	-27	40	61	-63	-112	-34	8	-16	-19	5	-76	-66	-100	-14	-29	-59	-100	32	-86	-33	-103	-21	-100	-69	-62	0	-99	-14	-75	-69	-148	-75	-296	-4933	98	-21352	8762	-14583	-1201	-15546	-1078	-12624	-4095	-13256	900	-13035	-6279	-11941	-174
0.008333	-25	43	74	-62	-110	-32	16	-12	-17	11	-103	-66	-95	-14	-26	-57	-100	37	-81	-30	-102	-21	-98	-67	-65	1	-95	-17	-75	-72	-145	-75	-193	-5016	-72	-21194	8723	-14561	-1059	-15253	-636	-12364	-3951	-13270	899	-12720	-5942	-11820	-163
0.009167	-25	40	89	-60	-110	-32	16	-12	-18	8	-73	-63	-88	-1	-26	-57	-99	36	-82	-31	-105	-23	-97	-66	-63	1	-97	-13	-70	-67	-145	-74	-410	-5080	-284	-20929	8821	-14520	-875	-14953	-472	-12084	-3755	-13252	344	-12370	-5575	-11708	-67
0.010000	-28	43	89	-53	-108	-29	15	-14	-19	6	-73	-67	-96	-13	-27	-53	-100	39	-78	-28	-102	-18	-95	-67	-63	2	-97	-11	-69	-68	-146	-76	-374	-5122	-525	-20530	10939	-14446	-664	-14661	-353	-11786	-3513	-13224	750	-11994	-5185	-11608	-436
0.010833	-24	49	92	-60	-111	-32	10	-14	-19	7	-74	-64	-95	-14	-25	-57	-101	36	-82	-32	-108	-23	-98	-62	-62	-1	-99	-13	-75	-68	-147	-75	-61	-5144	-757	-20027	23420	-14360	-427	-14377	-197	-11474	-3239	-13188	859	-11587	-4775	-11528	-105
0.011667	-28	40	88	-61	-105	-33	11	-18	-16	6	-75	-64	-99	-16	-29	-58	-101	32	-85	-33	-108	-23	-101	-72	-67	-3	-102	-12	-74	-73	-147	-78	107	-5147	-1006	-19414	32767	-14227	-156	-14097	-120	-11147	-2924	-13135	618	-11158	-4351	-11475	-3
0.012500	-30	41	86	-60	-110	-36	9	-18	-16	5	-76	-65	-98	-14	-25	-60	-99	34	-86	-34	-113	-23	-104	-70	-61	-1	-100	-29	-73	-72	-148	-77	-103	-5123	-1214	-18709	25499	-14059	93	-13830	19	-10789	-2579	-13062	504	-10702	-3913	-11421	-196
0.013333	-28	43	87	-57	-112	-33	12	-14	-16	2	-76	-110	-99	-16	-30	-58	-99	34	-86	-33	-103	-23	-100	-72	-65	0	-99	-3	-75	-73	-153	-78	-150	-5085	-1396	-17938	19683	-13844	356	-13580	147	-10437	-2211	-12977	384	-10225	-3466	-11406	-90
0.014167	-25	37	87	-59	-109	-35	12	-17	-18	3	-75	-66	-97	-21	-30	-65	-101	33	-85	-33	-105	-23	-104	-73	-65	-3	-100	-14	-74	-72	-146	-78	45	-5031	-1543	-17111	17852	-13591	615	-13356	271	-10060	-1826	-12880	312	-9732	-3016	-11402	-115
0.015000	-32	39	87	-58	-110	-33	10	-9	-22	4	-76	-67	-95	-18	-33	-62	-102	33	-86	-35	-107	-25	-107	-73	-66	-4	-102	-17	-77	-75	-149	-77	47	-4968	-1644	-16249	14207	-13294	868	-13147	396	-9666	-1438	-12742	222	-9229	-2578	-11421	-178
0.015833	-29	40	86	-62	-109	-38	10	-21	-24	3	-79	-67	-99	-19	-22	-58	-100	33	-86	-34	-104	-23	-101	-70	-64	-5	-104	-13	-74	-69	-146	-74	72	-4897	-1689	-15360	11715	-12950	1120	-12965	450	-9263	-1041	-12596	518	-8715	-2141	-11450	-81
0.016667	-29	36	86	-60	-109	-39	11	-16	-18	5	-73	-64	-101	-17	-14	-58	-103	33	-85	-34	-105	-23	-102	-72	-65	-1	-100	-14	-73	-73	-147	-75	317	-4822	-1686	-14460	9040	-12566	1362	-12811	503	-8834	-650	-12429	1304	-8203	-1717	-11495	-60
0.017500	-27	41	84	-59	-111	-38	12	-17	-21	4	-74	-64	-95	-18	-30	-61	-94	37	-87	-39	-105	-26	-101	-75	-64	-4	-102	-11	-74	-69	-145	-75	283	-4743	-1628	-13567	5399	-12136	1604	-12683	611	-8403	-275	-12251	889	-7691	-1314	-11548	-78
0.018333	-28	38	80	-57	-108	-38	13	-18	-18	5	-73	-64	-96	-18	-32	-62	-103	33	-88	-34	-103	-25	-105	-64	-62	-3	-100	-13	-73	-72	-176	-76	374	-4668	-1529	-12690	-701	-11678	1837	-12582	704	-7950	86	-12052	940	-7183	-921	-11604	-270
0.019167	-27	40	85	-61	-108	-40	11	-18	-19	-7	-75	-67	-97	-21	-33	-64	-114	32	-85	-38	-108	-28	-103	-75	-66	-6	-103	-16	-77	-72	-148	-76	397	-4585	-1386	-11831	-6696	-11179	2071	-12500	734	-7492	434	-11844	780	-6679	-551	-11658	92
0.020000	-15	37	84	-63	-109	-41	11	-9	-24	5	-75	-69	-99	-21	-32	-65	-103	30	-92	-39	-109	-26	-105	-72	-68	3	-103	-14	-77	-70	-150	-76	389	-4512	-1207	-11005	-7212	-10653	2301	-12442	716	-7018	751	-11614	321	-6182	-201	-11699	24
0.020833	-26	39	86	-60	-109	-34	10	-16	-19	7	-78	-67	-98	-16	-30	-60	-100	35	-87	-34	-102	-23	-101	-70	-66	0	-101	-15	-74	-69	-144	-73	458	-4434	-990	-10207	-5782	-10093	2547	-12393	683	-6532	1043	-11379	254	-5693	129	-11727	-62
0.021667	-24	43	101	-59	-105	-33	13	-12	-16	-5	-70	-63	-91	-16	-27	-57	-98	38	-84	-34	-107	-22	-98	-68	-60	1	-98	-11	-72	-64	-150	-72	518	-4357	-748	-9443	-5769	-9518	2780	-12357	674	-6043	1309	-11136	216	-5222	434	-11744	13
0.022500	-24	43	89	-58	-105	-35	15	-13	-16	8	-70	-66	-95	-21	-28	-45	-99	36	-81	-33	-105	-23	-99	-69	-64	7	-99	-13	-75	-68	-145	-74	418	-4282	-489	-8715	-4807	-8930	3031	-12331	643	-5550	1539	-10892	-494	-4762	708	-11742	131
0.023333	-23	36	87	-68	-111	-35	10	-15	-18	5	-72	-53	-94	-16	-31	-65	-97	32	-90	-36	-109	-27	-103	-70	-64	5	-104	-14	-73	-72	-152	-77	430	-4177	-212	-8013	-4604	-8338	3272	-12303	553	-5055	1737	-10652	-610	-4313	969	-11721	-150
0.024167	-32	38	84	-64	-112	-39	7	-19	-24	3	-75	-69	-100	2	-32	-62	-101	26	-92	-33	-107	-24	-103	-70	-66	-3	-103	-15	-76	-70	-149	-75	538	-4108	77	-7377	-7685	-7740	3521	-12269	515	-4561	1912	-10409	-893	-3870	1208	-11665	119
0.025000	-30	40	86	-59	-116	-39	1	-15	-19	5	-73	-64	-100	-17	-30	-62	-103	36	-86	-38	-109	-26	-98	-72	-58	-3	-101	-16	-75	-70	-148	-77	492	-4005	378	-6745	-10768	-7147	3766	-12223	453	-4064	2049	-10172	-1014	-3436	1433	-11585	292
0.025833	-26	40	86	-60	-111	-36	10	-15	-18	3	-76	-67	-102	-19	-31	-56	-101	30	-88	-36	-110	-25	-102	-68	-68	-3	-102	-14	-77	-73	-151	-77	346	-3889	689	-6179	-13418	-6564	4007	-12163	384	-3567	2168	-9949	-343	-3016	1640	-11481	-49
0.026667	-28	40	86	-59	-111	-42	10	-9	-21	6	-73	-63	-97	-17	-28	-61	-96	37	-86	-32	-109	-23	-101	-69	-61	-1	-96	-13	-72	-67	-149	-74	269	-3756	1012	-5630	-14260	-5997	4241	-12080	346	-3079	2261	-9728	-633	-2597	1843	-11344	81
0.027500	-24	53	85	-58	-110	-34	10	-15	-19	6	-73	-66	-95	-14	-28	-39	-99	35	-86	-36	-103	-17	-104	-68	-63	0	-98	-11	-72	-68	-147	-76	196	-3610	1348	-5108	-13297	-5446	4457	-11974	285	-2601	2330	-9518	-1241	-2191	2026	-11191	97
0.028333	-5	44	89	-58	-109	-31	15	-16	-18	9	-70	-64	-95	-13	-27	-59	-96	36	-84	-31	-102	-15	-99	-70	-65	-1	-97	2	-67	-66	-146	-73	201	-3435	1697	-4620	-12215	-4920	4661	-11846	233	-2135	2381	-9323	-1454	-1791	2200	-11010	151
0.029167	-27	44	91	-55	-109	-26	12	-11	-14	7	-68	-62	-95	-13	-29	-59	-101	37	-83	-32	-99	-22	-96	-67	-60	1	-95	-10	-73	-66	-145	-75	252	-3249	2062	-4162	-9925	-4420	4842	-11721	225	-1678	2419	-9140	-1212	-1385	2370	-10820	114
0.030000	-18	46	92	-57	-105	-30	15	-13	-15	5	-70	-62	-94	-13	-25	-55	-93	41	-82	-30	-100	-18	-96	-65	-61	11	-98	-14	-66	-63	-142	-69	177	-3031	2450	-3737	-7763	-3954	5000	-11516	210	-1237	2438	-8967	202	-1000	2528	-10613	93
0.030833	-19	43	89	-55	-104	-29	15	-12	-16	7	-72	-62	-95	-13	-51	-58	-117	32	-83	-29	-101	-18	-98	-69	-65	1	-95	-11	-70	-66	-146	-74	-18	-2801	2857	-3351	-6168	-3514	5119	-11322	127	-816	2458	-8811	2628	-624	2677	-10400	180
0.031667	-25	43	87	-56	-112	-34	10	-17	-23	5	-75	-90	-102	-16	-30	-60	-103	33	-87	-36	-105	-24	-104	-73	-68	-5	-103	-21	-77	-72	-149	-78	-21	-2551	3301	-2994	-4348	-3106	5205	-11111	56	-411	2465	-8671	5238	-254	2815	-10184	-122
0.032500	-28	37	80	-64	-113	-35	7	-18	-21	1	-77	-66	-100	-17	-31	-61	-104	33	-90	-38	-108	-23	-100	-74	-65	0	-98	-16	-73	-68	-145	-77	35	-2277	3752	-2665	-2357	-2720	5264	-10877	0	-29	2483	-8530	6221	108	2950	-9960	163
0.033333	-27	40	87	-56	-112	-31	11	-15	-22	6	-77	-68	-97	-17	-28	-60	-103	34	-85	-31	-105	-24	-100	-70	-77	-1	-99	-8	-75	-70	-148	-78	-173	-1984	4224	-2369	-1368	-2361	5285	-10638	-64	344	2495	-8402	4598	460	3069	-9741	190
0.034167	-26	42	88	-60	-109	-34	13	-15	-17	5	-74	-59	-94	-15	-30	-57	-100	34	-84	-33	-107	-27	-102	-67	-61	0	-99	-12	-74	-68	-149	-74	-87	-1671	4749	-2107	-269	-2030	5271	-10392	-70	689	2510	-8279	4355	802	3174	-9534	2
0.035000	-26	41	90	-56	-90	-30	15	-13	-16	3	-75	-62	-97	-13	-28	-57	-98	34	-84	-31	-103	-21	-100	-68	-63	-1	-100	-12	-75	-44	-148	-73	-31	-1349	5305	-1874	740	-1719	5219	-10140	-130	1007	2523	-8164	5163	1123	3263	-9330	-52
0.035833	-25	43	89	-58	-109	-30	15	-13	-16	8	-75	-62	-94	-9	-27	-55	-100	39	-84	-35	-108	-12	-99	-67	-65	2	-100	-10	-73	-70	-145	-75	-174	-1009	5868	-1668	943	-1429	5134	-9895	-225	1317	2535	-8055	4267	1423	3341	-9142	151
0.036667	-27	45	91	-58	-92	-32	12	-13	-17	9	-74	-53	-95	-14	-29	-56	-99	36	-82	-30	-107	-22	-98	-66	-62	0	-98	-13	-75	-68	-146	-76	-266	-658	6450	-1485	1017	-1148	5032	-9654	-342	1580	2543	-7948	2860	1704	3392	-8973	26
0.037500	-27	43	89	-59	-109	-33	13	-16	-19	6	-72	-62	-96	-13	-15	-59	-97	36	-82	-30	-122	-22	-101	-69	-75	-1	-97	-12	-72	-70	-146	-75	-258	-294	7044	-1315	1225	-890	4895	-9431	-465	1826	2540	-7842	2772	1958	3418	-8816	-93
0.038333	-24	44	90	-58	-111	-35	18	-14	-18	5	-72	-62	-98	-15	-27	-59	-98	34	-83	-32	-105	-24	-100	-67	-64	4	-98	-15	-75	-72	-147	-79	-303	78	7642	-1163	558	-636	4736	-9225	-589	2048	2544	-7739	1935	2186	3417	-8676	220
0.039167	-25	45	86	-58	-108	-35	12	-16	-17	4	-72	-66	-95	-15	-28	-59	-98	28	-70	-36	-104	-26	-101	-70	-65	-1	-102	-15	-73	-70	-149	-77	-420	460	8239	-1011	966	-391	4566	-9034	-665	2239	2535	-7640	771	2384	3391	-8557	5
0.040000	-29	41	87	-59	-111	-36	11	-21	-3	2	-76	-67	-96	-18	-34	-65	-101	29	-88	-36	-108	-27	-104	-62	-68	-5	-104	-16	-77	-76	-154	-74	-566	848	8834	-862	1737	-162	4377	-8865	-705	2407	2504	-7540	26	2551	3333	-8454	55
0.040833	-28	39	84	-62	-115	-38	8	-21	-22	1	-78	-78	-99	-16	-27	-62	-102	34	-85	-34	-109	-22	-92	-67	-65	0	-104	-14	-73	-70	-147	-74	-378	1255	9414	-705	1973	73	4189	-8710	-970	2555	2463	-7438	-248	2692	3257	-8362	26
0.041667	-26	42	86	-58	-105	-32	17	-13	1	5	-75	-63	-95	-14	-26	-57	-99	33	-85	-31	-104	-21	-100	-68	-64	1	-98	-11	-67	-72	-149	-78	-332	1657	9981	-541	2151	299	3991	-8578	-2340	2679	2398	-7344	-544	2798	3140	-8296	-44
0.042500	-25	44	87	-56	-108	-30	13	-14	-17	4	-74	-64	-95	-23	-26	-57	-95	36	-83	-31	-101	-24	-100	-70	-63	-1	-101	-15	-73	-68	-146	-78	-326	2075	10531	-363	2087	518	3793	-8463	-3536	2782	2304	-7253	-860	2867	3001	-8246	86
0.043333	-25	43	86	-53	-113	-33	15	-15	-17	6	-69	-64	-96	-14	-28	-58	-100	35	-84	-35	-104	-22	-82	-67	-65	3	-99	-13	-70	-75	-147	-57	-333	2496	11053	-177	2200	734	3593	-8364	-1807	2858	2185	-7162	-953	2912	2829	-8213	88
0.044167	-21	41	87	-58	-108	-31	16	-12	-10	3	-70	-65	-97	-22	-27	-59	-100	40	-85	-32	-103	-23	-98	-70	-62	1	-102	-16	-75	-69	-149	-76	-365	2922	11556	19	2663	936	3389	-8275	96	2921	2028	-7089	-1560	2921	2623	-8200	98
0.045000	-26	41	87	-59	-110	-33	15	-17	-19	5	-74	-63	-97	-14	-29	-59	-99	34	-79	-34	-109	-25	-101	-68	-61	0	-100	-14	-74	-88	-150	-76	-447	3360	12025	224	2841	1131	3192	-8211	128	2966	1838	-7015	-2487	2902	2395	-8202	-136
0.045833	-26	41	86	-58	-111	-32	15	-16	-19	6	-69	-63	-97	-15	-29	-56	-98	33	-85	-33	-102	-21	-101	-70	-66	-1	-100	-13	-75	-70	-151	-80	-309	3795	12471	428	3708	1320	2995	-8131	-1	2995	1614	-6954	-1735	2854	2137	-8229	0
0.046667	-24	39	86	-57	-109	-30	11	-12	-18	5	-72	-61	-94	-15	-28	-59	-96	34	-84	-34	-102	-25	-101	-70	-64	1	-98	-14	-80	-66	-146	-76	-441	4230	12892	631	3821	1492	2788	-8088	-190	3015	1358	-6910	-2217	2782	1862	-8255	212
0.047500	-23	40	88	-58	-107	-32	11	-15	-16	6	-70	-62	-93	-14	-28	-59	-99	36	-83	-32	-121	-22	-99	-69	-62	2	-100	-12	-74	-67	-147	-76	-333	4668	13287	821	3537	1651	2584	-8032	-377	3018	1068	-6878	-2148	2686	1561	-8307	-170
0.048333	-27	39	87	-86	-109	-34	9	-17	-21	7	-73	-63	-94	-14	-29	-60	-100	34	-84	-34	-105	-23	-99	-74	-67	-4	-99	-14	-73	-68	-147	-79	-252	5094	13654	988	3688	1784	2367	-7982	-505	3009	740	-6862	-2296	2568	1235	-8374	-322
0.049167	-28	38	86	-58	-113	-33	10	-17	-22	3	-78	-64	-98	-15	-31	-62	-102	32	-83	-32	-104	-23	-97	-66	-65	2	-100	-12	-72	-68	-144	-73	-193	5513	14001	1126	4634	1903	2148	-7918	-488	2995	387	-6861	-2701	2434	897	-8447	-93
0.050000	-24	41	89	-55	-109	-31	15	-16	-18	6	-74	-61	-96	-11	-29	-58	-96	35	-81	-32	-95	-22	-98	-67	-68	1	-100	-11	-72	-66	-144	-76	-119	5910	14319	1216	4684	2000	1918	-7862	178	2958	3	-6862	-3052	2282	538	-8539	-161
0.050833	-26	39	87	-57	-126	-31	11	-16	-15	6	-67	-63	-95	-15	-28	-59	-101	29	-84	-33	-108	-21	-99	-69	-64	1	-99	-10	-74	-67	-147	-64	-15	6281	14608	1251	4438	2065	1693	-7799	-121	2916	-405	-6930	-2280	2111	162	-8640	-401
0.051667	-25	38	87	-62	-109	-35	9	-16	-19	3	-78	-68	-95	-16	-31	-59	-100	34	-90	-36	-108	-23	-101	-72	-67	-5	-104	-16	-76	-73	-148	-77	-17	6616	14869	1225	4433	2101	1404	-7735	-179	2847	-827	-6990	-2253	1933	-221	-8744	78
0.052500	-28	37	85	-62	-107	-39	11	-16	-19	6	-73	-75	-95	-15	-29	-63	-100	32	-88	-34	-107	-24	-101	-70	-65	0	-100	-14	-75	-68	-150	-75	-74	6928	15104	1135	4321	2108	1136	-7666	1732	2767	-1265	-7061	-2475	1741	-615	-8855	-59
0.053333	-28	40	62	-58	-107	-34	11	-17	-16	5	-73	-65	-98	-16	-29	-61	-99	35	-85	-36	-108	-23	-98	-70	-64	-3	-100	-4	-74	-69	-147	-75	-187	7189	15302	965	3864	2088	849	-7596	2672	2669	-1715	-7161	-2321	1534	-1020	-8969	-88
0.054167	-27	40	86	-61	-110	-31	13	-15	20	9	-73	-65	-113	-13	-30	-60	-99	30	-84	-32	-105	-22	-100	-69	-66	0	-98	-7	-72	-63	-146	-77	-255	7406	15458	725	3990	2030	550	-7524	6109	2543	-2154	-7270	-2113	1333	-1426	-9084	82
0.055000	-25	41	89	-57	-108	-28	12	-13	-17	6	-74	-63	-95	-9	-30	-61	-99	35	-82	-29	-104	-22	-83	-68	-62	0	-97	-10	-74	-70	-148	-76	-262	7566	15564	407	3491	1931	247	-7446	9550	2392	-2598	-7393	-1922	1114	-1830	-9191	-17
0.055833	-25	39	90	-74	-112	-34	10	-16	-16	6	-73	-65	-96	-14	-25	-57	-99	35	-84	-32	-105	-19	-100	-68	-65	0	-98	-10	-74	-64	-146	-74	-336	7670	15606	18	-118	1793	-65	-7369	7640	2207	-3031	-7524	-1668	884	-2234	-9290	-43
0.056667	-24	41	87	-52	-111	-30	11	-13	-18	4	-73	-64	-97	-15	-29	-61	-105	32	-84	-33	-104	-22	-100	-69	-65	-1	-97	-11	-73	-46	-147	-78	-341	7716	15582	-443	-366	1618	-374	-7299	7652	1991	-3448	-7663	-1498	646	-2636	-9387	18
0.057500	-28	38	85	-60	-114	-33	8	-18	-22	4	-73	-90	-97	-14	-31	-59	-99	33	-86	-32	-105	-22	-101	-69	-66	-3	-98	-12	-76	-67	-145	-73	-315	7706	15479	-956	4607	1398	-678	-7224	7571	1741	-3840	-7804	-1498	400	-3016	-9456	154
0.058333	-30	37	86	-59	-110	-32	11	-13	-19	5	-73	-64	-96	-10	-31	-74	-105	33	-86	-31	-102	-22	-99	-70	-65	-1	-98	-12	-77	-67	-147	-77	-472	7637	15285	-1515	3456	1137	-968	-7143	5674	1463	-4199	-7939	-2219	141	-3391	-9520	-3
0.059167	-28	37	86	-59	-113	-33	10	-16	-22	3	-74	-65	-98	-14	-30	-60	-100	34	-84	-33	-101	-23	-101	-72	-65	-5	-100	-12	-72	-70	-170	-76	-265	7517	15002	-2105	3156	825	-1241	-7065	2307	1147	-4539	-8072	-1061	-133	-3745	-9567	-146
0.060000	-27	36	86	-62	-109	-36	10	-17	-21	6	-69	-64	-97	-17	-31	-61	-97	33	-86	-34	-109	-16	-99	-73	-65	-3	-98	-13	-75	-68	-148	-75	-242	7348	14610	-2714	3659	481	-1492	-6982	-16410	795	-4835	-8192	-1280	-411	-4077	-9588	195
0.060833	-26	41	86	-60	-109	-33	16	-15	-17	5	-76	-66	-99	-15	-28	-58	-98	35	-84	-32	-104	-23	-99	-68	-65	0	-99	-14	-76	-70	-149	-75	-132	7138	14111	-3316	2886	85	-1717	-6898	-32679	407	-5090	-8296	-1453	-710	-4382	-9595	-9
0.061667	-25	43	89	-57	-109	-31	13	-12	-16	9	-68	-62	-95	-24	-28	-56	-96	36	-82	-32	-105	-19	-99	-65	-61	4	-94	-9	-72	-66	-145	-73	-135	6890	13508	-3908	2746	-350	-1913	-6803	-32096	-8	-5301	-8389	-1467	-1023	-4660	-9585	11
0.062500	-23	43	91	-55	-109	-29	17	-11	-16	8	-68	-98	-96	-13	-27	-56	-102	38	-81	-29	-103	-19	-97	-70	-62	2	-93	-12	-73	-66	-147	-74	-235	6609	12790	-4473	2426	-824	-2073	-6709	-31756	-456	-5469	-8460	-1179	-1356	-4908	-9561	129
0.063333	-25	42	89	-55	-109	-30	15	-11	-17	5	-68	-63	-95	-12	-29	-57	-96	38	-81	-29	-105	-19	-98	-72	-64	2	-96	-11	-72	-66	-146	-73	-329	6304	11965	-4990	1356	-1330	-2197	-6605	-32408	-930	-5592	-8514	-1629	-1728	-5124	-9518	145
0.064167	-21	45	89	-58	-109	-31	11	-12	-9	5	-70	-63	-96	-14	-31	-58	-99	36	-81	-31	-104	-15	-100	-69	-62	0	-96	-12	-68	-68	-147	-70	-146	5986	11045	-5447	786	-1868	-2284	-6490	-30978	-1423	-5674	-8548	-1226	-2095	-5305	-9469	-124
0.065000	-26	42	87	-60	-111	-35	10	-38	-18	5	-74	-66	-97	-17	-29	-55	-107	33	-85	-36	-103	-23	-100	-72	-65	-7	-103	-14	-73	-72	-150	-77	-170	5659	10041	-5830	1075	-2429	-2338	-6366	-31236	-1942	-5705	-8561	-985	-2499	-5451	-9414	266
0.065833	-28	39	85	-63	-113	-33	10	-21	-21	1	-73	-66	-98	-17	-33	-63	-100	33	-86	-32	-105	-21	-101	-69	-65	-3	-101	-13	-73	-62	-151	-79	-186	5338	8969	-6128	128	-3004	-2348	-6225	-30200	-2467	-5688	-8554	-996	-2932	-5556	-9343	201
0.066667	-24	42	88	-60	-110	-33	10	-17	-22	4	-70	-64	-93	-16	-31	-60	-96	35	-83	-33	-108	-24	-100	-72	-65	-4	-101	-12	-72	-72	-147	-76	-205	5022	7841	-6343	-6304	-3593	-2326	-6072	-21184	-3000	-5627	-8531	-1106	-3380	-5619	-9273	47
0.067500	-27	41	86	-62	-104	-33	15	-44	-13	6	-69	-63	-93	-16	-28	-48	-98	33	-87	-31	-104	-22	-100	-68	-62	-1	-97	-11	-72	-68	-148	-77	-136	4721	6664	-6456	-6171	-4187	-2269	-5902	4569	-3525	-5534	-8484	-891	-3856	-5647	-9201	163
0.068333	-26	43	88	-57	-105	-33	15	-16	-15	5	-77	-61	-94	-13	-29	-59	-99	36	-83	-66	-103	-21	-103	-70	-64	0	-98	-11	-73	-70	-149	-75	-31	4433	5468	-6487	2948	-4764	-2187	-5714	17944	-4055	-5404	-8426	-739	-4352	-5633	-9129	240
0.069167	-23	44	88	-58	-96	-30	16	-14	-16	9	-66	-61	-96	-12	-27	-57	-98	34	-82	-33	-102	-22	-99	-68	-62	2	-99	-12	-69	-67	-146	-78	21	4169	4273	-6430	1196	-5360	-2074	-5515	17836	-4569	-5232	-8346	-837	-4867	-5578	-9060	266
0.070000	-21	41	92	-57	-104	-30	17	-12	-17	3	-69	-61	-93	-13	-27	-56	-98	36	-83	-30	-104	-21	-96	-67	-64	0	-97	-11	-70	-68	-143	-75	76	3921	3101	-6291	-91	-5927	-1941	-5283	21221	-5064	-5033	-8252	-690	-5392	-5485	-9017	231
0.070833	-23	42	92	-58	-108	-30	15	-15	-1	9	-68	-63	-95	-15	-27	-58	-96	36	-84	-32	-105	-24	-101	-69	-60	0	-98	-8	-60	-69	-147	-77	70	3705	1961	-6087	1356	-6478	-1791	-5070	22008	-5545	-4812	-8147	-288	-5924	-5348	-8933	343
0.071667	-26	41	90	-60	-108	-34	11	-18	-17	6	-73	-64	-112	-15	-31	-59	-102	34	-86	-31	-109	-24	-102	-69	-69	-3	-101	-14	-76	-72	-149	-81	-204	3509	872	-5823	-85	-7008	-1623	-4832	22505	-5994	-4563	-8024	-931	-6458	-5169	-8881	285
0.072500	-23	46	85	-61	-111	-36	8	-17	-19	5	-74	-66	-97	-16	-32	-62	-98	30	-86	-34	-107	-29	-107	-70	-64	-4	-97	-13	-73	-74	-147	-78	-168	3340	-147	-5510	403	-7504	-1443	-4573	21933	-6404	-4297	-7881	-109	-6981	-4950	-8809	193
0.073333	-25	40	86	-62	-111	-35	10	-16	-21	4	-73	-67	-98	-24	-32	-62	-101	33	-94	-30	-110	-26	-102	-70	-68	-5	-101	-13	-77	-74	-153	-83	-211	3193	-1089	-5176	-116	-7968	-1255	-4302	21120	-6780	-4020	-7729	8	-7489	-4694	-8749	840
0.074167	-30	37	84	-63	-116	-36	8	-21	-23	4	-77	-67	-98	-18	-31	-61	-102	30	-87	-30	-99	-26	-100	-85	-67	-4	-100	-12	-75	-72	-148	-79	-164	3074	-1928	-4819	-630	-8393	-1048	-4029	20607	-7109	-3722	-7548	-122	-7974	-4383	-8682	545
0.075000	-26	38	85	-59	-111	-31	12	-16	-26	5	-76	-66	-96	-15	-29	-62	-101	32	-88	-29	-103	-24	-100	-68	-65	-3	-102	-11	-73	-70	-148	-79	-267	2971	-2680	-4465	-4574	-8782	-837	-3738	19773	-7394	-3435	-7349	-174	-8429	-4052	-8607	317
0.075833	-28	40	91	-58	-109	-34	11	-17	-23	7	-74	-65	-99	-14	-29	-61	-101	33	-86	-33	-105	-24	-100	-70	-67	-4	-99	-10	-72	-72	-146	-76	-177	2887	-3324	-4128	-8986	-9137	-625	-3445	18964	-7631	-3123	-7125	115	-8840	-3683	-8525	311
0.076667	-27	39	88	-55	-109	-32	11	-14	-16	10	-73	-62	-95	-14	-33	-61	-99	32	-86	-41	-101	-22	-99	-67	-63	0	-97	-8	-73	-68	-146	-75	-115	2816	-3882	-3811	-1325	-9452	-403	-3142	18059	-7817	-2823	-6899	-333	-9208	-3285	-8436	385
0.077500	-23	41	87	-58	-114	-33	17	-14	-17	7	-74	-64	-99	-13	-27	-57	-96	35	-87	-30	-102	-25	-99	-67	-65	0	-101	-14	-72	-70	-146	-52	-66	2756	-4345	-3536	-504	-9731	-178	-2838	16992	-7963	-2540	-6603	199	-9522	-2865	-8338	-32
0.078333	-28	38	86	-59	-107	-33	11	-16	-21	6	-76	-65	-97	-15	-29	-62	-100	34	-88	-32	-108	-23	-99	-68	-64	1	-98	-11	-76	-69	-149	-75	-126	2698	-4720	-3308	-1996	-9971	52	-2529	15816	-8056	-2264	-6302	768	-9784	-2425	-8231	204
0.079167	-24	40	88	-59	-107	-35	11	-16	-21	5	-75	-65	-98	-13	-28	-61	-102	37	-87	-29	-114	-28	-100	-69	-64	0	-101	-16	-76	-70	-146	-73	-162	2648	-5012	-3125	2573	-10179	294	-2219	14428	-8108	-2004	-5973	528	-9985	-1973	-8116	253
0.080000	-29	39	86	-61	-113	-35	11	-15	-21	2	-74	-68	-97	-11	-30	-61	-104	33	-88	-29	-109	-25	-101	-69	-66	-3	-101	-13	-76	-70	-147	-74	-112	2596	-5238	-2997	-828	-10346	533	-1908	13646	-8116	-1761	-5601	398	-10119	-1521	-7993	-65
0.080833	-28	40	86	-58	-112	-33	10	-15	-17	10	-73	-64	-99	-13	-29	-60	-102	34	-85	-32	-104	-22	-99	-67	-65	-3	-100	-10	-75	-68	-150	-73	23	2545	-5403	-2921	-1874	-10477	781	-1598	12901	-8084	-1538	-5209	554	-10194	-1071	-7860	23
0.081667	-24	42	90	-59	-113	-36	11	-13	-18	7	-79	-62	-97	-11	-27	-59	-100	22	-84	-34	-109	-22	-100	-67	-62	1	-99	-13	-73	-70	-147	-73	-26	2498	-5530	-2901	2741	-10576	1031	-1289	8685	-8024	-1348	-4783	604	-10209	-636	-7726	1
0.082500	-27	39	86	-59	-112	-36	16	-15	-21	5	-73	-65	-98	-15	-28	-58	-103	35	-84	-31	-109	-19	-98	-67	-62	0	-98	-10	-76	-65	-148	-72	-95	2446	-5615	-2933	3190	-10631	1280	-989	-486	-7922	-1173	-4329	770	-10170	-221	-7591	-29
0.083333	-28	42	88	-56	-109	-34	13	-14	-17	9	-69	-62	-97	-13	-30	-64	-100	36	-84	-31	-107	-18	-105	-69	-63	2	-99	-11	-73	-69	-144	-73	-3	2395	-5681	-3011	2277	-10655	1532	-701	-3844	-7790	-1028	-3857	765	-10072	166	-7449	-176
0.084167	11	43	88	-56	-112	-30	9	-15	-18	7	-70	-64	-97	-11	-27	-61	-99	37	-85	-30	-102	-17	-99	-68	-62	23	-99	-10	-73	-61	-147	-74	22	2331	-5735	-3130	2678	-10634	1774	-415	192	-7657	-908	-3335	889	-9931	528	-7318	-288
0.085000	-23	40	88	-57	-110	-31	11	-17	-21	3	-87	-66	-95	-13	-26	-61	-103	34	-87	-31	-105	-19	-102	-70	-65	-1	-99	-11	-77	-67	-145	-68	-223	2275	-5785	-3281	2116	-10580	2006	-154	18443	-7492	-807	-2798	76	-9753	824	-7189	-183
0.085833	-25	40	87	-57	-109	-32	12	-14	-18	7	-70	-63	-98	-13	-30	-59	-103	34	-84	-34	-107	-19	-101	-82	-64	1	-100	-13	-74	-68	-147	-73	-114	2213	-5852	-3460	1862	-10482	2228	92	32767	-7310	-730	-2248	374	-9536	1080	-7067	-472
0.086667	-26	45	87	-57	-109	-32	12	-16	-17	7	-70	-62	-93	-13	-27	-59	-99	35	-81	-35	-104	-18	-99	-72	-65	-1	-100	-11	-72	-67	-145	-72	8	2169	-5917	-3661	2279	-10344	2435	325	29421	-7121	-668	-1678	794	-9295	1286	-6951	-156
0.087500	-26	39	85	-56	-107	-32	15	-13	-17	10	-59	-59	-94	-13	-25	-56	-99	36	-84	-32	-105	-19	-97	-70	-65	-1	-97	4	-70	-67	-144	-74	-113	2123	-6010	-3882	1652	-10159	2616	527	30165	-6912	-619	-1089	297	-9033	1435	-6853	-262
0.088333	-27	43	90	-52	-107	-28	17	-14	-18	13	-69	-62	-94	-11	-27	-56	-97	36	-56	-29	-103	-21	-97	-68	-61	2	-97	-11	-70	-67	-143	-69	-213	2094	-6122	-4112	1422	-9937	2775	710	30382	-6697	-589	-495	246	-8761	1535	-6739	-457
0.089167	-26	40	89	-57	-104	-31	16	-12	-15	9	-69	-61	-96	-11	-25	-55	-100	26	-83	-31	-100	-18	-95	-65	-62	1	-116	-9	-68	-66	-143	-69	-263	2066	-6262	-4355	1321	-9672	2908	862	28994	-6480	-564	104	297	-8475	1575	-6636	-383
0.090000	-24	44	89	-55	-104	-30	13	-14	-17	9	-74	-64	-95	-14	-31	-57	-98	36	-84	-31	-104	-19	-99	-68	-63	-3	-99	-13	-70	-69	-146	-73	-268	2057	-6426	-4605	751	-9369	2998	980	27061	-6252	-551	702	-215	-8195	1560	-6544	-177
0.090833	-26	41	87	-57	-113	-35	8	-19	-18	5	-74	-66	-97	-15	-31	-59	-101	34	-83	-32	-107	-25	-101	-68	-63	0	-100	-9	-73	-69	-143	-73	-131	2067	-6613	-4865	79	-9033	3057	1076	16935	-6019	-546	1291	33	-7911	1501	-6445	-616
0.091667	-24	40	86	-58	-113	-35	10	-19	-22	5	-73	-57	-100	-18	-32	-60	-107	30	-86	-38	-107	-30	-100	-73	-67	-4	-105	-16	-76	-75	-148	-76	-142	2086	-6834	-5131	554	-8655	3075	1140	9640	-5779	-549	1865	395	-7639	1394	-6339	-401
0.092500	-28	38	86	-65	-114	-34	10	-21	-36	4	-73	-67	-99	-19	-29	-62	-104	32	-86	-35	-109	-25	-102	-78	-66	-3	-100	-15	-74	-70	-145	-76	-51	2135	-7053	-5407	697	-8244	3054	1173	7180	-5529	-556	2419	161	-7367	1250	-6219	-60
0.093333	-27	39	86	-59	-110	-33	10	-44	-18	6	-75	-64	-99	-17	-41	-62	-102	34	-87	-33	-107	-26	-103	-69	-65	-1	-99	-14	-75	-74	-146	-78	47	2205	-7299	-5697	301	-7808	3000	1187	2885	-5269	-570	2941	6	-7104	1077	-6085	-361
0.094167	-26	42	88	-56	-111	-33	10	-18	-19	7	-74	-65	-96	-15	-31	-59	-100	33	-85	-35	-102	-24	-101	-70	-66	-4	-98	-15	-72	-77	-144	-76	-56	2292	-7558	-5999	216	-7352	2898	1167	-893	-5009	-601	3434	-15	-6851	877	-5934	-214
0.095000	-25	40	89	-53	-105	-25	15	-18	-16	5	-72	-62	-96	-69	-31	-61	-101	30	-85	-32	-105	-24	-100	-66	-66	0	-99	-13	-74	-68	-143	-81	25	2396	-7824	-6319	167	-6877	2757	1128	-4245	-4710	-632	3883	-53	-6611	656	-5740	-206
0.095833	-22	40	90	-53	-110	-30	10	-17	-17	7	-73	-62	-93	-14	-31	-57	-98	37	-82	-31	-102	-24	-101	-68	-64	0	-99	-11	-70	-69	-145	-73	-30	2519	-8087	-6654	-49	-6399	2579	1067	-6743	-4445	-684	4287	-10	-6374	430	-5526	-338
0.096667	-25	40	88	-53	-109	-33	13	-15	-16	9	-69	-64	-97	-18	-25	-57	-97	32	-84	-33	-103	-22	-100	-74	-60	2	-100	-12	-72	-67	-144	-72	-39	2655	-8355	-7009	-179	-5906	2364	980	-7611	-4146	-746	4637	53	-6154	195	-5277	-302
0.097500	-24	40	73	-53	-109	-34	15	-15	-19	7	-74	-51	-95	-15	-28	-60	-98	32	-85	-32	-104	-22	-99	-66	-67	-4	-101	-14	-70	-68	-173	-74	77	2808	-8618	-7381	-225	-5415	2113	874	-8758	-3837	-826	4927	234	-5935	-40	-4991	-275
0.098333	-29	37	86	-60	-109	-34	12	-17	-24	5	-75	-68	-98	-17	-34	-56	-103	30	-88	-39	-107	-27	-103	-70	-66	-1	-103	-16	-77	-73	-150	-78	45	2964	-8877	-7768	-475	-4933	1828	755	-11536	-3523	-923	5156	-195	-5724	-270	-4659	-207
0.099167	-26	37	84	-59	-113	-35	10	-19	-21	4	-79	-67	-99	-17	-35	-62	-104	30	-86	-36	-105	-28	-100	-67	-69	-1	-102	-17	-77	-56	-147	-78	28	3128	-9118	-8168	-768	-4452	1520	626	-13347	-3197	-1032	5325	-319	-5511	-479	-4284	-463
0.100000	-29	36	85	-59	-116	-36	10	-14	-18	6	-48	-66	-97	-18	-32	-65	-99	32	-66	-33	-109	-26	-101	-72	-65	-1	-101	-13	-75	-72	-148	-77	104	3291	-9348	-8575	-59	-3985	1191	484	-15644	-2842	-1161	5426	283	-5304	-671	-3863	-159
0.100833	-34	37	90	-57	-112	-35	11	-15	-18	6	-72	-64	-97	-19	-31	-59	-100	35	-84	-32	-107	-23	-98	-66	-63	0	-132	-12	-77	-69	-147	-72	93	3462	-9555	-8978	-310	-3528	834	333	-17373	-2486	-1302	5467	-302	-5091	-838	-3403	-104
0.101667	-25	42	89	-58	-111	-32	11	-12	-33	8	-72	-62	-94	-13	-27	-59	-98	36	-82	-36	-105	-21	-101	-65	-62	0	-97	-15	-72	-67	-142	-73	140	3617	-9746	-9386	-252	-3093	467	177	-17162	-2124	-1457	5443	-161	-4886	-972	-2903	-254
0.102500	-22	42	92	-55	-105	-30	13	-14	-16	9	-66	-63	-95	-15	-30	-61	-94	37	-81	-30	-102	-17	-100	-67	-61	1	-96	-10	-70	-73	-148	-75	227	3765	-9926	-9777	-153	-2676	87	13	-17546	-1764	-1618	5359	-135	-4668	-1081	-2374	-162
0.103333	-22	42	91	-57	-108	-32	12	-13	-17	8	-69	-63	-93	-12	-33	-59	-99	36	-80	-33	-102	-19	-98	-69	-62	1	-98	-12	-73	-66	-149	-75	82	3885	-10089	-10169	-265	-2279	-296	-149	-17928	-1402	-1789	5217	-551	-4450	-1154	-1813	-3
0.104167	-29	38	105	-56	-110	-32	13	-13	-16	8	-70	-61	-98	-13	-30	-59	-98	35	-90	-32	-108	-21	-96	-67	-64	0	-99	-10	-75	-72	-148	-74	43	4013	-10238	-10517	-337	-1901	-671	-313	-17901	-1040	-1954	5022	-411	-4225	-1186	-1233	-221
0.105000	-28	39	94	-60	-109	-36	9	-13	-21	5	-75	-63	-98	-16	-27	-61	-99	34	-83	-32	-107	-21	-97	-68	-66	-3	-98	-11	-57	-69	-149	-75	60	4115	-10372	-10850	-265	-1548	-1042	-478	-18648	-681	-2114	4784	228	-3993	-1172	-638	-206
0.105833	-30	38	88	-57	-111	-42	11	-16	-22	5	-73	-63	-97	-14	-32	-63	-104	30	-85	-33	-104	-22	-100	-68	-66	-1	-101	-12	-53	-67	-148	-76	94	4196	-10493	-11148	-642	-1205	-1402	-633	-19953	-327	-2262	4511	-183	-3758	-1115	-34	130
0.106667	-24	41	88	-59	-110	-35	8	-15	-23	2	-76	-53	-101	-19	-31	-60	-103	34	-86	-33	-107	-25	-100	-70	-68	-3	-103	-14	-75	-73	-150	-78	135	4258	-10605	-11420	-1076	-883	-1743	-787	-19765	29	-2385	4205	-527	-3513	-1012	559	-67
0.107500	-28	37	82	-62	-133	-36	7	-15	-24	4	-77	-64	-97	-18	-29	-59	-100	32	-88	-33	-105	-22	-97	-68	-64	-3	-99	-26	-72	-69	-147	-74	29	4309	-10702	-11647	-1239	-577	-2058	-925	-18718	328	-2494	3885	-438	-3257	-863	1144	-68
0.108333	-29	37	88	-60	-105	-34	15	-15	-21	4	-74	-64	-95	-16	-29	-61	-98	35	-84	-32	-105	-24	-96	-68	-64	0	-99	-13	-73	-68	-159	-75	-19	4332	-10790	-11841	-1235	-286	-2347	-1055	-18513	627	-2572	3549	-194	-2994	-669	1708	-28
0.109167	-28	39	87	-60	-107	-32	13	-13	-16	5	-73	-59	-97	-15	-28	-53	-99	34	-83	-32	-107	-21	-96	-67	-63	2	-105	-11	-70	-68	-148	-75	-38	4344	-10863	-11992	-1730	-13	-2598	-1176	-18736	897	-2608	3208	-95	-2718	-434	2242	-43
0.110000	-28	43	89	-59	-114	-30	15	-13	-17	6	-74	-64	-95	-15	-26	-55	-96	36	-82	-31	-101	-19	-94	-67	-62	1	-97	-10	-73	-66	-147	-72	-14	4338	-10926	-12106	-2053	249	-2819	-1282	-17818	1160	-2611	2868	-22	-2439	-165	2733	5
0.110833	-22	40	90	-59	-111	-32	15	-13	-22	5	-73	-63	-96	-15	-26	-58	-101	35	-84	-30	-107	-23	-98	-70	-65	-1	-98	-11	-74	-68	-149	-73	127	4327	-10969	-12199	-2454	492	-3009	-1378	-16782	1379	-2581	2532	260	-2161	124	3169	99
0.111667	-27	40	88	-59	-112	-34	15	-15	-21	3	-77	-65	-97	-19	-30	-60	-100	32	-86	-33	-108	-25	-100	-72	-65	-5	-101	-13	-78	-70	-152	-78	25	4309	-10970	-12254	-3078	730	-3151	-1458	-15947	1577	-2505	2212	309	-1877	441	3552	122
0.112500	-26	39	87	-66	-103	-35	10	-17	-19	4	-75	-63	-96	-18	-29	-61	-99	33	-84	-34	-105	-27	-98	-66	-62	-3	-100	-14	-73	-70	-150	-81	-229	4290	-10999	-12299	-3662	955	-3261	-1522	-14613	1742	-2391	1907	699	-1585	771	3876	-184
0.113333	-26	40	88	-58	-112	-36	11	-15	-16	5	-67	-65	-96	-17	-31	-58	-101	26	-87	-32	-108	-25	-103	-70	-64	-4	-99	-14	-74	-73	-158	-80	-266	4276	-10967	-12324	-2916	1169	-3329	-1568	-13394	1880	-2241	1620	1974	-1299	1108	4134	-142
0.114167	-26	41	85	-59	-111	-33	10	-18	-21	4	-76	-65	-97	-18	-27	-60	-102	33	-85	-34	-108	-24	-102	-73	-63	-9	-101	-15	-72	-70	-150	-78	-478	4265	-10904	-12343	-3391	1368	-3359	-1602	-12072	1987	-2056	1349	1060	-1013	1437	4328	146
0.115000	-26	38	86	-60	-111	-34	13	-17	-22	-1	-74	-65	-100	-19	-29	-62	-102	30	-87	-34	-108	-26	-101	-74	-66	-6	-103	-15	-77	-73	-174	-82	-325	4256	-10808	-12358	-4088	1553	-3362	-1623	-10566	2065	-1838	1101	348	-742	1745	4443	-53
0.115833	-26	38	89	-62	-112	-36	8	-22	-25	2	-79	-65	-99	-19	-30	-61	-100	33	-86	-34	-104	-23	-102	-73	-75	-5	-100	-13	-73	-70	-148	-76	-268	4271	-10663	-12376	-4239	1734	-3333	-1628	-9468	2120	-1594	873	-1170	-472	2032	4495	-70
0.116667	-26	39	86	-56	-110	-34	11	-15	-19	5	-75	-65	-82	-17	-29	-42	-103	32	-88	-34	-105	-24	-101	-70	-67	-3	-99	-13	-75	-69	-146	-77	-310	4287	-10479	-12407	-4146	1896	-3283	-1624	-8177	2146	-1326	661	-1601	-222	2283	4462	77
0.117500	-25	40	84	-83	-111	-34	12	-18	-19	8	-74	-67	-96	-14	-27	-58	-100	33	-87	-36	-141	-23	-102	-70	-65	-22	-103	-15	-73	-70	-145	-76	-345	4314	-10241	-12452	-4335	2049	-3216	-1609	-6201	2149	-1044	467	-1505	9	2491	4393	21
0.118333	-27	38	87	-59	-112	-11	13	-17	-19	5	-73	-66	-100	-17	-30	-59	-102	33	-90	-39	-107	-24	-104	-73	-64	-3	-101	-15	-74	-72	-153	-79	-300	4357	-9934	-12525	-4098	2178	-3140	-1584	-4817	2130	-757	283	-539	225	2653	4243	-292
0.119167	-25	41	86	-60	-110	-36	11	-17	-19	5	-76	-66	-99	-16	-31	-58	-100	34	-86	-36	-108	-23	-103	-68	-63	-4	-101	-19	-77	-73	-150	-77	-294	4410	-9612	-12617	-4117	2300	-3054	-1552	-4159	2094	-469	99	-121	420	2761	4038	17
0.120000	-27	41	81	-63	-110	-35	12	-18	-16	4	-75	-65	-95	-15	-39	-61	-101	30	-88	-40	-107	-24	-102	-70	-65	-6	-100	-15	-76	-72	-149	-77	-236	4470	-9227	-12734	-3946	2401	-2969	-1513	-3554	2039	-181	-55	-257	594	2822	3781	-5
0.120833	-27	50	137	-59	-109	-38	12	-17	-17	4	-72	-67	-96	-17	-31	-56	-98	33	-85	-33	-102	-22	-105	-69	-63	0	-100	-15	-74	-72	-149	-76	-219	4538	-8792	-12877	-3801	2489	-2887	-1465	-3124	1971	109	-210	-252	740	2824	3485	24
0.121667	-24	43	88	-58	-109	-35	13	-14	-17	6	-73	-64	-97	-12	-28	-56	-97	37	-72	-34	-104	-21	-98	-66	-64	1	-98	-12	-70	-65	-143	-79	-223	4609	-8317	-13049	-3882	2564	-2799	-1413	-2702	1902	378	-366	-229	862	2779	3153	136
0.122500	-24	41	88	-58	-109	-33	13	-13	-19	6	-70	-64	-96	-15	-29	-57	-102	35	-85	-33	-104	-19	-99	-69	-66	0	-95	-8	-73	-67	-146	-76	-287	4678	-7804	-13251	-3845	2619	-2759	-1368	-2255	1790	630	-525	-380	953	2680	2781	201
0.123333	-27	43	87	-59	-110	-36	1	-21	-17	7	-72	-66	-100	-14	-31	-58	-100	33	-87	-36	-107	-25	-103	-72	-67	-3	-100	-14	-74	-73	-149	-77	-141	4748	-7262	-13481	-3937	2651	-2717	-1325	-1865	1683	840	-689	-389	1014	2542	2389	244
0.124167	-28	41	86	-59	-113	-38	12	-16	-17	4	-72	-64	-99	-17	-33	-61	-98	27	-85	-38	-104	-23	-101	-70	-64	0	-100	-14	-72	-70	-146	-76	12	4822	-6706	-13729	-3647	2678	-2686	-1278	-1487	1573	1062	-858	-117	1052	2368	1985	197
0.125000	-24	58	85	-59	-107	-70	12	-19	-19	5	-74	-67	-97	-16	-31	-60	-102	34	-88	-33	-107	-23	-102	-69	-69	-5	-101	-13	-75	-69	-147	-77	99	4889	-6137	-13994	-3005	2691	-2678	-1247	-1102	1450	1249	-1035	-130	1060	2160	1569	328
0.125833	-28	38	86	-63	-112	-39	11	-15	-19	6	-74	-64	-99	-15	-31	-61	-104	34	-90	-36	-108	-23	-105	-67	-62	0	-100	-14	-74	-93	-148	-75	-11	4950	-5563	-14274	-2505	2687	-2682	-1213	-815	1332	1407	-1222	-913	1044	1934	1157	213
0.126667	-25	42	88	-59	-108	-34	11	-16	-21	5	-77	-65	-95	-15	-29	-58	-100	34	-88	-33	-107	-22	-101	-68	-63	-1	-99	-13	-70	-67	-144	-73	150	5010	-4995	-14564	-772	2671	-2699	-1195	-585	1219	1544	-1422	68	1006	1697	744	66
0.127500	-24	40	88	-57	-108	-47	17	-12	-16	6	-72	-62	-95	-12	-28	-58	-102	33	-87	-48	-104	-19	-100	-66	-64	0	-98	-15	-47	-68	-148	-77	112	5064	-4444	-14865	1704	2662	-2738	-1194	-349	1087	1653	-1634	-346	949	1447	339	379
0.128333	-25	43	89	-56	-105	-33	10	-14	-21	7	-72	-65	-96	-16	-25	-57	-100	37	-85	-32	-107	-19	-99	-64	-62	2	-99	-14	-75	-80	-145	-74	260	5117	-3917	-15164	3015	2639	-2790	-1202	-173	964	1738	-1864	-1429	865	1201	-56	61
0.129167	-21	45	91	-56	-109	-31	15	-12	-15	8	-69	-60	-95	-16	-28	-57	-101	38	-84	-32	-102	-18	-99	-65	-63	-16	-97	-10	-72	-66	-146	-73	436	5166	-3417	-15465	3436	2612	-2835	-1230	119	851	1799	-2106	-2265	769	955	-429	130
0.130000	-23	47	90	-53	-108	-30	17	-8	-14	12	-69	-62	-95	-12	-25	-77	-96	38	-82	-30	-102	-18	-96	-66	-57	4	-96	-11	-70	-72	-145	-69	449	5212	-2959	-15760	5159	2592	-2898	-1268	428	744	1835	-2368	-1885	657	724	-806	205
0.130833	-22	42	90	-57	-105	-39	17	-12	-14	7	-69	-62	-91	-13	-26	-57	-96	42	-85	-32	-104	-22	-101	-66	-61	21	-99	-13	-69	-68	-147	-75	145	5255	-2540	-16054	6020	2554	-2974	-1354	767	639	1850	-2646	-2738	535	502	-1162	122
0.131667	-26	41	87	-58	-96	-38	11	-17	-18	5	-76	-67	-90	-18	-33	-66	-100	33	-88	-36	-110	-24	-107	-73	-66	-1	-101	-18	-77	-74	-154	-77	-1	5298	-2161	-16343	4065	2523	-3054	-1451	1105	544	1839	-2936	-2164	403	298	-1497	17
0.132500	-30	38	81	-65	-115	-41	7	-21	-24	1	-77	-69	-99	-17	-32	-61	-102	32	-88	-38	-112	-26	-104	-81	-67	0	-103	-14	-75	-73	-160	-77	52	5345	-1818	-16618	2135	2505	-3140	-1561	1321	466	1817	-3267	-1087	279	121	-1814	536
0.133333	-27	38	87	-59	-111	-34	13	-16	-19	2	-82	-65	-97	-17	-30	-63	-102	32	-87	-36	-109	-24	-101	-70	-68	-4	-100	-14	-74	-68	-150	-80	150	5394	-1515	-16890	611	2489	-3230	-1696	1523	403	1770	-3577	-2779	146	-45	-2126	397
0.134167	-6	42	88	-59	-112	-35	13	-18	-18	5	-72	-65	-97	-14	-30	-35	-100	35	-86	-15	-108	-24	-101	-70	-79	0	-99	-13	-76	-72	-149	-76	125	5446	-1244	-17148	-1568	2474	-3328	-1833	1733	353	1715	-3919	-4924	21	-193	-2419	68
0.135000	-28	44	90	-52	-110	-34	13	-17	-15	8	-75	-65	-97	-15	-29	-63	-100	33	-85	-38	-105	-22	-100	-69	-65	-1	-103	-16	-74	-72	-148	-76	456	5494	-1032	-17397	1393	2464	-3438	-2027	1777	319	1632	-4272	-3423	-102	-329	-2710	168
0.135833	-26	42	86	-56	-110	-32	12	-16	-19	5	-72	-62	-97	-15	-27	-58	-101	35	-84	-32	-102	-21	-99	-69	-62	-1	-98	-5	-72	-69	-145	-76	924	5549	-806	-17636	18301	2456	-3559	-2227	1627	301	1535	-4640	-1929	-216	-457	-2987	151
0.136667	-28	39	88	-56	-105	-31	12	-33	-21	4	-73	-65	-94	-16	-28	-61	-98	36	-91	-31	-103	-21	-97	-68	-63	1	-98	-12	-73	-68	-146	-74	766	5599	-626	-17867	26056	2455	-3693	-2444	1276	304	1421	-5020	-1515	-317	-580	-3271	158
0.137500	-16	42	88	-53	-108	-31	12	-17	-17	7	-72	-65	-96	-12	-26	-61	-102	37	-84	-32	-102	-19	-95	-69	-63	-1	-101	-15	-72	-75	-146	-75	740	5644	-465	-18086	21104	2432	-3841	-2683	1906	321	1283	-5407	-578	-409	-704	-3548	177
0.138333	-25	37	86	-60	-105	-32	28	-14	-18	6	-72	-64	-96	-16	-27	-67	-102	35	-85	-35	-107	-19	-98	-69	-64	1	-98	-12	-73	-67	-148	-76	1040	5688	-320	-18298	29924	2413	-4010	-2941	3487	356	1126	-5803	92	-491	-841	-3834	320
0.139167	-25	41	87	-59	-110	-34	12	-17	-23	5	-78	-66	-98	-17	-29	-63	-101	36	-86	-16	-107	-4	-100	-69	-65	-3	-101	-17	-74	-70	-147	-78	887	5725	-187	-18491	32767	2387	-4194	-3211	2826	406	951	-6204	-116	-556	-985	-4125	475
0.140000	-28	19	84	-62	-114	-33	11	-18	-19	4	-74	-44	-100	-21	-31	-63	-105	32	-85	-40	-109	-26	-102	-74	-69	-5	-103	-18	-77	-68	-149	-76	1039	5762	-69	-18676	29056	2351	-4405	-3501	2402	472	746	-6620	997	-608	-1150	-4428	472
0.140833	-29	32	85	-64	-111	-36	7	-19	-23	2	-75	-70	-101	-21	-31	-64	-102	35	-108	-35	-107	-22	-100	-59	-65	-1	-101	2	-74	-69	-151	-77	900	5796	54	-18842	24149	2308	-4630	-3798	3251	560	547	-7029	1119	-644	-1327	-4740	894
0.141667	-25	39	87	-59	-110	-34	11	-16	-17	7	-73	-62	-96	-15	-27	-56	-97	36	-84	-36	-105	-21	-98	-69	-62	0	-96	-15	-74	-66	-143	-75	656	5821	178	-18998	17140	2255	-4883	-4113	1944	659	286	-7446	1044	-667	-1538	-5061	631
0.142500	-24	42	90	-58	-108	-33	12	-17	-16	7	-73	-64	-97	-15	-27	-61	-98	36	-84	-33	-103	-1	-99	-72	-64	-1	-97	-13	-53	-66	-148	-78	581	5841	279	-19134	13750	2181	-5162	-4447	643	770	21	-7861	1255	-684	-1780	-5408	596
0.143333	-26	39	88	-57	-109	-33	11	-18	-18	7	-69	-64	-98	-3	-29	-57	-100	34	-84	-33	-103	-21	-100	-70	-66	-3	-97	-14	-73	-67	-146	-76	573	5854	387	-19256	9792	2050	-5470	-4792	436	893	-262	-8284	1558	-688	-2055	-5769	748
0.144167	-25	42	87	-57	-109	-32	12	-13	-19	6	-72	-64	-97	-14	-28	-56	-102	33	-86	-33	-105	-22	-99	-61	-66	-1	-97	-14	-74	-68	-146	-77	247	5871	486	-19363	6110	1993	-5812	-5148	589	1024	-566	-8708	1223	-688	-2366	-6160	887
0.145000	-26	39	87	-61	-110	-32	11	-26	-21	5	-75	-65	-95	-14	-29	-60	-101	36	-85	-33	-107	-22	-102	-67	-66	-3	-92	-14	-74	-69	-149	-75	132	5893	583	-19446	1992	1866	-6168	-5525	883	1162	-889	-9136	1776	-683	-2715	-6569	438
0.145833	-26	40	86	-61	-110	-33	9	-13	-19	7	-75	-64	-98	-15	-30	-61	-100	34	-85	-36	-108	-22	-101	-66	-63	-1	-99	-17	-91	-69	-147	-75	-19	5921	666	-19513	-2162	1756	-6564	-5917	764	1310	-1223	-9557	1965	-675	-3096	-7005	636
0.146667	-26	41	86	-57	-108	-33	11	-12	-25	4	-78	-68	-93	-15	-29	-60	-98	32	-84	-35	-100	-19	-99	-67	-64	0	-99	-15	-74	-68	-144	-76	-167	5964	750	-19559	-4836	1624	-6988	-6330	708	1456	-1565	-9983	1690	-670	-3514	-7466	677
0.147500	-25	40	87	-60	-85	-32	10	-17	-21	5	-74	-65	-96	-15	-30	-60	-99	36	-93	-34	-107	-22	-101	-66	-64	2	-99	-13	-73	-67	-148	-73	-190	6019	814	-19593	-6833	1482	-7445	-6752	1001	1604	-1917	-10400	1773	-672	-3962	-7956	406
0.148333	-28	39	86	-59	-110	-33	10	-13	-21	5	-76	-69	-100	-16	-30	-61	-102	33	-87	-34	-107	-24	-101	-69	-64	0	-97	-14	-78	-73	-149	-76	-253	6088	864	-19611	-8497	1336	-7928	-7204	1371	1739	-2274	-10824	1783	-686	-4447	-8481	216
0.149167	-28	37	85	-64	-112	-38	9	-14	-19	3	-78	-66	-93	-14	-30	-58	-101	16	-86	-33	-105	-21	-100	-72	-66	1	-97	-12	-70	-67	-144	-74	-296	6186	907	-19615	-9843	1194	-8438	-7669	2037	1871	-2640	-11236	1585	-715	-4958	-9030	-28
0.150000	-22	43	90	-59	-107	-28	20	-12	-13	9	-75	-62	-91	-14	-30	-58	-96	36	-84	-30	-103	-22	-99	-64	-60	0	-98	-11	-70	-70	-146	-79	-308	6303	928	-19609	-10680	1050	-8988	-8156	2022	1976	-3008	-11647	1836	-769	-5500	-9609	30
0.150833	-27	41	84	-58	-112	-33	12	-13	-17	9	-74	-65	-97	-13	-28	-56	-101	33	-86	-33	-103	-22	-103	-68	-64	1	-93	-15	-72	-66	-148	-75	-368	6437	930	-19611	-11992	896	-9566	-8669	1472	2065	-3386	-12051	2307	-860	-6061	-10214	-13
0.151667	-27	39	86	-59	-117	-33	37	-13	-18	5	-78	-66	-100	-17	-32	-61	-103	29	-88	-33	-105	-25	-101	-70	-68	-3	-100	-14	-75	-69	-147	-78	-376	6594	915	-19612	-14105	739	-10171	-9184	1094	2078	-3769	-12440	2075	-989	-6645	-10855	-84
0.152500	-31	38	92	-58	-111	-34	9	-17	-22	5	-77	-66	-96	-16	-30	-61	-102	17	-88	-33	-105	-26	-103	-69	-66	-4	-102	-15	-74	-70	-147	-76	-619	6776	887	-19616	-14786	580	-10808	-9746	1110	2063	-4162	-12789	1018	-1167	-7249	-11516	-98
0.153333	-28	41	87	-63	-113	-36	15	-14	-10	6	-78	-67	-96	-15	-29	-60	-102	32	-90	-34	-104	-24	-101	-68	-64	-3	-99	-13	-74	-70	-148	-76	-604	6970	838	-19636	-14356	415	-11466	-10305	1191	1987	-4565	-13160	1586	-1397	-7873	-12208	-317
0.154167	-27	39	88	-58	-110	-32	12	-12	-18	4	-77	-63	-95	-14	1	-77	-98	33	-83	-32	-102	-23	-99	-68	-67	5	-100	-11	-73	-65	-146	-76	-584	7189	779	-19675	-13790	241	-12138	-10887	1019	1837	-4986	-13481	1536	-1689	-8516	-12922	-34
0.155000	-28	39	90	-60	-107	-31	13	-13	-18	7	-75	-63	-93	-14	-31	-58	-101	34	-85	-32	-101	-22	-99	-83	-62	-1	-98	-9	-73	-68	-146	-74	-650	7407	698	-19736	-14188	56	-12821	-11465	946	1608	-5430	-13780	971	-2047	-9162	-13653	-184
0.155833	-26	43	92	-59	-109	-34	12	-13	-21	8	-73	-62	-94	-16	-27	-61	-99	34	-82	-30	-102	-21	-98	-67	-65	-3	-98	-10	-74	-69	-150	-74	-680	7639	604	-19827	-16039	-151	-13515	-12046	959	1285	-5903	-14030	883	-2471	-9824	-14394	-217
0.156667	-29	38	89	-61	-110	-33	12	-15	-22	5	-72	-62	-96	-16	-27	-59	-104	30	-85	-33	-109	-23	-102	-68	-66	-1	-97	-11	-76	-69	-151	-75	-720	7830	483	-19953	-16134	-385	-14197	-12619	922	863	-6414	-14258	1147	-2960	-10488	-15151	-90
0.157500	-31	33	86	-61	-112	-35	11	-14	-24	5	-76	-65	-102	-17	-28	-58	-105	50	-84	-30	-107	-23	-126	-69	-65	-3	-96	-12	-76	-72	-149	-74	-602	8093	349	-20108	-14873	-638	-14847	-13167	832	335	-6965	-14395	666	-3507	-11159	-15904	105
0.158333	-28	69	89	-61	-115	-35	16	-15	-21	7	-73	-65	-94	-14	-28	-60	-99	34	-84	-33	-105	-24	-101	-69	-66	-3	-98	-12	-52	-70	-152	-75	-397	8310	190	-20301	-13710	-930	-15464	-13679	752	-297	-7566	-14495	168	-4114	-11836	-16689	-334
0.159167	-28	38	88	-59	-112	-34	12	-15	-16	7	-73	-63	-99	-17	-34	-62	-101	35	-85	-32	-107	-8	-100	-69	-63	-4	-99	-12	-74	-70	-150	-77	-306	8520	7	-20526	-12307	-1252	-16023	-14144	741	-1034	-8224	-14534	490	-4775	-12515	-17401	-387
0.160000	-28	41	89	-60	-108	-35	9	-15	-19	19	-75	-64	-95	-16	-28	-60	-100	33	-82	-33	-107	-22	-103	-70	-63	-3	-97	-12	-72	-68	-149	-73	-176	8723	-206	-20767	-11830	-1613	-16510	-14547	685	-1879	-8937	-14502	938	-5465	-13183	-18122	-1127
0.160833	-28	44	89	-59	-110	-36	13	-15	-17	6	-72	-62	-100	-19	-29	-58	-99	36	-81	-29	-107	-19	-98	-56	-61	0	-96	-11	-74	-66	-148	-75	-65	8907	-455	-21072	-11702	-2012	-16905	-14876	611	-2823	-9715	-14421	736	-6181	-13844	-18816	-2003
0.161667	-27	33	91	-52	-109	-31	12	-12	-16	8	-69	-59	-96	-10	-26	-51	-98	39	-79	-29	-104	-18	-96	-67	-64	1	-94	-10	-70	-63	-147	-72	82	9079	-741	-21383	-11634	-2454	-17200	-15144	559	-3841	-10547	-14257	-206	-6906	-14486	-19480	-1772
0.162500	-24	47	89	-53	-107	-30	13	-12	-15	10	-67	-58	-93	-13	-25	-56	-100	37	-77	-34	-103	-18	-95	-62	-62	2	-95	-7	-75	-65	-145	-74	81	9234	-1079	-21726	-11655	-2939	-17370	-15274	550	-4918	-11434	-14056	-533	-7627	-15108	-20112	-1472
0.163333	-22	45	77	-59	-105	-31	20	-12	-17	8	-72	-61	-94	-7	-25	-56	-98	37	-82	-28	-104	-18	-96	-67	-62	0	-97	-9	-70	-65	-143	-70	-129	9376	-1470	-22087	-11020	-3460	-17412	-15318	557	-6032	-12371	-13810	-31	-8331	-15707	-20707	-790
0.164167	-29	43	87	-57	-108	-32	13	-15	-18	5	-72	-61	-95	-11	-25	-57	-99	35	-81	-28	-95	-17	-97	-63	-62	2	-98	-7	-73	-67	-149	-72	-224	9507	-1924	-22455	-10213	-4028	-17319	-15255	560	-7145	-13348	-13534	435	-9004	-16264	-21256	-495
0.165000	-27	45	88	-56	-109	-39	12	-14	-21	6	-75	-64	-97	-15	-29	-59	-102	32	-84	-32	-110	-21	-100	-69	-72	-4	-102	-16	-75	-68	-148	-76	-208	9624	-2442	-22834	-9610	-4607	-17073	-15082	528	-8255	-14369	-13255	865	-9621	-16779	-21760	-53
0.165833	-28	42	82	-60	-111	-36	8	-17	-22	3	-75	-65	-100	-16	-28	-58	-98	34	-83	-10	-105	-21	-97	-70	-64	-1	-116	-13	-73	-70	-146	-74	-414	9735	-3032	-23221	-8860	-5215	-16679	-14790	516	-9294	-15389	-12978	723	-10167	-17235	-22216	-73
0.166667	-25	44	88	-58	-110	-36	15	-16	-16	6	-72	-60	-98	-15	-29	-58	-97	34	-82	-32	-104	-21	-99	-69	-65	0	-100	-15	-76	-70	-146	-75	-423	9838	-3698	-23586	-7936	-5849	-16140	-14395	495	-10244	-16420	-12729	1149	-10642	-17616	-22629	-788
0.167500	22	43	88	-59	-112	-32	15	-13	-18	8	-74	-61	-93	-14	-27	-57	-99	33	-85	-31	-107	-22	-97	-68	-64	-3	-98	-11	-75	-68	-145	-74	-384	9931	-4454	-23990	-7057	-6497	-15467	-13900	452	-11064	-17429	-12528	1750	-11037	-17947	-23005	-454
0.168333	-21	45	90	-50	-108	-33	13	-14	-18	22	-72	-61	-96	-14	-28	-58	-96	38	-83	-30	-104	-18	-97	-69	-60	1	-98	-11	-75	-69	-150	-69	-565	10023	-5294	-24370	-6386	-7159	-14678	-13327	268	-11778	-18408	-12390	1502	-11362	-18180	-23352	-378
0.169167	-25	45	88	-55	-108	-33	-3	-13	-18	9	-70	-59	-97	-10	-26	-55	-98	33	-83	-30	-103	-19	-97	-67	-65	0	-96	-8	-72	-67	-144	-72	-509	10094	-6229	-24739	-6224	-7834	-13787	-12701	-116	-12325	-19339	-12328	1515	-11606	-18336	-23659	-660
0.170000	-19	47	88	-55	-102	-29	17	-10	-15	10	-69	-61	-95	-13	-25	-57	-96	38	-79	-30	-101	-16	-95	-62	-55	4	-97	-11	-70	-66	-145	-72	-616	10162	-7256	-25125	-6481	-8526	-12821	-12036	-182	-12708	-20211	-12356	1502	-11792	-18416	-23946	-537
0.170833	-21	43	90	-55	-107	-34	13	-15	-14	8	-68	-62	-94	-11	-25	-57	-97	34	-84	-31	-102	-18	-99	-83	-64	0	-99	-11	-70	-68	-145	-72	-558	10206	-8394	-25498	-5988	-9239	-11804	-11372	-26	-12926	-21000	-12473	1021	-11931	-18412	-24214	-436
0.171667	-25	40	85	-51	-108	-34	11	-13	-17	8	-74	-63	-95	-14	-28	-62	-102	34	-86	-31	-103	-19	-100	-70	-73	0	-102	-12	-73	-70	-144	-76	-463	10225	-9625	-25873	-4869	-9980	-10763	-10730	0	-12987	-21682	-12685	1073	-12043	-18330	-24476	-820
0.172500	-29	39	84	-57	-111	-34	10	-18	-18	6	-75	-67	-97	-14	-29	-62	-99	19	-63	-31	-107	-22	-102	-69	-67	0	-101	-13	-74	-74	-150	-76	-533	10234	-10963	-26255	-4445	-10755	-9731	-10158	50	-12880	-22250	-12987	1369	-12141	-18165	-24724	-579
0.173333	-29	39	87	-59	-113	-32	12	-9	-22	5	-73	-66	-99	-15	-32	-61	-104	30	-91	-35	-105	-23	-101	-92	-69	0	-104	-19	-79	-75	-151	-77	-530	10190	-12395	-26646	-3957	-11565	-8733	-9681	102	-12705	-22691	-13371	1090	-12258	-17935	-24981	-94
0.174167	-27	36	81	-63	-115	-36	9	-17	-15	2	-79	-65	-99	-15	-30	-62	-104	34	-79	-34	-105	-22	-99	-72	-67	-1	-101	-13	-74	-70	-149	-55	-417	10131	-13899	-27036	-3347	-12420	-7781	-9335	175	-12406	-22989	-13827	1011	-12406	-17644	-25227	-150
0.175000	-25	38	84	-59	-107	-35	15	-14	-17	7	-75	-65	-95	-16	-27	-60	-101	33	-90	-34	-87	-22	-98	-68	-66	0	-101	-13	-72	-69	-149	-75	-191	10017	-15480	-27448	-2957	-13329	-6885	-9145	256	-12056	-23146	-14344	1034	-12616	-17309	-25482	182
0.175833	-24	41	87	-60	-110	-33	13	-13	-16	7	-34	-62	-98	-15	-29	-59	-97	35	-85	-35	-107	-19	-99	-65	-62	0	-102	-13	-73	-70	-148	-74	-105	9855	-17107	-27862	-1968	-14300	-6040	-9144	279	-11687	-23148	-14914	970	-12878	-16946	-25737	340
0.176667	-29	38	87	-58	-111	-34	15	-14	-13	6	-74	-63	-97	-14	-26	-60	-101	35	-87	-33	-105	-21	-99	-65	-63	0	-101	-11	-72	-69	-148	-73	-147	9648	-18767	-28279	-1027	-15345	-5227	-9359	330	-11339	-22997	-15522	911	-13223	-16573	-25987	280
0.177500	-26	41	88	-57	-109	-33	12	-13	-19	6	-57	-62	-99	-17	-31	-60	-98	34	-84	-33	-107	-22	-99	-67	-63	0	-98	-13	-77	-72	-148	-76	-120	9378	-20431	-28743	-348	-16455	-4424	-9799	384	-11050	-22696	-16146	902	-13652	-16212	-26233	256
0.178333	-27	29	87	-62	-109	-33	11	-14	-19	6	-75	-63	-96	-16	-28	-63	-99	36	-86	-36	-107	-25	-101	-68	-62	-3	-101	-14	-73	-69	-150	-75	-42	9058	-22057	-29198	287	-17632	-3591	-10481	406	-10847	-22240	-16825	1110	-14157	-15871	-26458	-48
0.179167	-28	37	89	-60	-111	-33	12	-16	-21	3	-75	-64	-124	-19	-32	-65	-100	33	-87	-33	-105	-22	-99	-72	-65	-3	-101	-12	-72	-72	-150	-81	-265	8697	-23607	-29653	919	-18865	-2681	-11397	437	-10769	-21635	-17515	654	-14740	-15583	-26657	-237
0.180000	-27	23	88	-60	-111	-35	11	-17	-18	6	-74	-65	-99	-15	-32	-62	-99	33	-86	-36	-105	-23	-130	-70	-50	-3	-101	-13	-74	-73	-149	-78	-462	8273	-25048	-30109	1628	-20157	-1643	-12550	443	-10841	-20877	-18235	107	-15375	-15354	-26830	-139
0.180833	-29	40	87	-70	-110	-32	10	-17	-19	2	-75	-64	-100	-16	-31	-64	-103	32	-85	-31	-104	-22	-100	-67	-69	-1	-100	-12	-74	-70	-148	-78	-155	7825	-26325	-30556	2122	-21480	-440	-13927	472	-11071	-19990	-18962	647	-16045	-15197	-26928	204
0.181667	-26	38	91	-60	-107	-34	10	-16	-22	4	-73	-64	-95	-13	-30	-61	-100	34	-85	-32	-109	-22	-101	-68	-67	-5	-100	-12	-72	-69	-147	-76	-225	7372	-27408	-30989	2548	-22825	955	-15497	474	-11475	-18989	-19727	291	-16732	-15124	-26982	481
0.182500	-27	38	86	-60	-102	-35	9	-17	-21	4	-74	-65	-99	-14	-29	-60	-92	34	-86	-33	-108	-21	-99	-65	-64	-1	-99	-11	-76	-66	-147	-76	-301	6915	-28264	-31427	2936	-24156	2557	-17227	467	-12053	-17875	-20511	-15	-17403	-15131	-26969	370
0.183333	-27	41	90	-60	-110	-32	11	-15	-21	4	-74	-61	-97	-12	-32	-60	-100	36	-84	-34	-108	-22	-87	-67	-67	-3	-101	-15	-75	-69	-151	-77	-370	6496	-28851	-31787	3289	-25451	4349	-19075	497	-12809	-16678	-21327	-294	-18043	-15219	-26879	461
0.184167	-27	41	88	-55	-109	-35	15	-18	-18	7	-72	-65	-97	-16	-30	-60	-99	34	-86	-32	-103	-19	-100	-69	-63	-1	-97	-13	-73	-69	-149	-78	-270	6144	-29142	-32144	3822	-26672	6310	-21000	498	-13717	-15391	-22175	-645	-18619	-15371	-26708	558
0.185000	-24	41	88	-59	-109	-34	12	-16	-16	3	-76	-66	-95	-16	-29	-58	-99	33	-85	-32	-110	-39	-101	-68	-68	-1	-102	-15	-76	-69	-149	-78	-272	5895	-29116	-32435	4132	-27777	8384	-22958	480	-14771	-14047	-23057	-1038	-19114	-15575	-26447	325
0.185833	-26	41	89	-61	-110	-33	10	-14	-15	7	-74	-81	-93	-17	-28	-59	-102	35	-87	-32	-110	-24	-101	-68	-67	-1	-99	-12	-77	-68	-148	-76	-324	5780	-28766	-32634	3547	-28741	10536	-24905	433	-15974	-12660	-23970	-1014	-19502	-15800	-26109	54
0.186667	-30	44	69	-60	-110	-34	12	-14	-21	9	-74	-64	-98	-17	-29	-59	-97	36	-86	-32	-107	-23	-102	-66	-64	-4	-99	-13	-75	-69	-148	-75	-301	5834	-28086	-32694	3412	-29530	12671	-26778	478	-17264	-11258	-24907	-1322	-19776	-16032	-25692	555
0.187500	-29	42	89	-58	-111	-36	11	-16	-17	8	-72	-80	-95	-12	-29	-58	-99	37	-84	-45	-107	-22	-101	-69	-64	0	-99	-11	-72	-66	-146	-91	-251	6090	-27079	-32740	4170	-30117	14682	-28526	469	-18614	-9850	-25857	-1667	-19924	-16230	-25199	294
0.188333	-24	44	90	-58	-109	-33	15	-12	-21	9	-69	-60	-98	-15	-36	-59	-100	39	-82	-31	-103	-19	-99	-65	-63	4	-97	-11	-73	-68	-148	-74	-302	6564	-25770	-32733	4437	-30474	16485	-30104	459	-20001	-8469	-26816	-1895	-19946	-16383	-24646	141
0.189167	-25	43	89	-59	-107	-33	11	-16	-15	11	-73	-62	-96	-12	-28	-57	-98	36	-83	-29	-103	-21	-100	-67	-65	-1	-98	-9	-73	-66	-155	-73	-122	7262	-24195	-32753	4195	-30586	17978	-31470	447	-21377	-7120	-27768	-2041	-19847	-16453	-24053	303
0.190000	-26	45	91	-57	-108	-33	13	-14	-16	9	-72	-62	-97	-14	-29	-57	-103	36	-83	-32	-107	-25	-100	-67	-62	6	-98	-10	-72	-68	-146	-74	-113	8179	-22403	-32737	4038	-30480	19071	-32186	447	-22714	-5827	-28695	-2198	-19639	-16427	-23438	192
0.190833	-25	41	87	-59	-112	-39	10	-19	-23	4	-86	-66	-102	-13	-29	-60	-101	36	-85	-34	-104	-21	-100	-68	-68	-3	-99	-13	-72	-68	-147	-80	-179	9306	-20434	-32754	4243	-30120	19696	-32499	420	-23960	-4610	-29583	-2288	-19346	-16275	-22821	200
0.191667	-30	38	84	-32	-112	-36	11	-15	-19	3	-74	-65	-99	-14	-32	-58	-103	32	-91	-39	-109	-13	-101	-73	-67	-3	-102	-17	-69	-70	-149	-78	-76	10608	-18365	-32742	3971	-29525	19780	-32610	407	-25056	-3486	-30428	-1974	-18978	-15998	-22229	349
0.192500	-28	39	86	-60	-109	-31	10	-19	-19	5	-76	-67	-98	-16	-30	-75	-103	35	-88	-34	-107	-24	-100	-69	-66	-4	-105	-14	-77	-67	-146	-75	-14	12067	-16213	-32677	3586	-28719	19300	-32675	380	-25980	-2470	-31175	-1780	-18562	-15570	-21679	561
0.193333	-29	38	89	-59	-110	-33	12	-15	-21	6	-75	-65	-98	-15	-29	-60	-102	33	-91	-33	-108	-23	-100	-72	-66	-3	-88	-14	-74	-67	-149	-75	-173	13615	-14077	-32509	3360	-27735	18243	-32682	331	-26681	-1566	-31851	-2400	-18127	-15006	-21196	281
0.194167	-25	38	88	-57	-108	-35	12	-13	-18	7	-77	-65	-98	-16	-32	-59	-99	33	-86	-32	-102	-23	-100	-67	-63	-4	-100	-16	-76	-69	-148	-73	87	15210	-12010	-32270	2946	-26606	16635	-32707	323	-27137	-789	-32358	-1650	-17693	-14312	-20806	119
0.195000	-26	39	88	-57	-113	-35	15	-13	-17	7	-73	-62	-96	-13	-24	-58	-100	36	-83	-34	-107	-23	-99	-61	-63	0	-100	-14	-73	-69	-150	-72	94	16786	-10069	-32012	2671	-25375	14535	-32694	340	-27331	-142	-32563	-1921	-17283	-13504	-20524	517
0.195833	-23	40	88	-52	-108	-14	13	-12	-19	7	-72	-63	-97	-14	-45	-56	-99	36	-85	-32	-104	-22	-96	-67	-63	1	-98	-9	-73	-70	-148	-70	70	18289	-8288	-31731	2568	-24070	11974	-32710	327	-27233	367	-32672	-1804	-16940	-12608	-20375	230
0.196667	-23	41	91	-55	-115	-35	12	-12	-13	8	-70	-64	-92	-13	-30	-56	-96	35	-90	-29	-102	-22	-100	-68	-63	21	-98	-10	-70	-69	-150	-70	90	19653	-6699	-31435	2455	-22735	9031	-32701	293	-26855	733	-32696	-1251	-16653	-11648	-20362	188
0.197500	-22	40	91	-58	-107	-35	15	-13	-15	8	-72	-66	-96	-14	-30	-59	-97	34	-86	-34	-103	-22	-98	-68	-61	0	-99	-16	-74	-70	-149	-74	138	20832	-5329	-31143	2264	-21422	5883	-32712	277	-26204	925	-32729	-889	-16456	-10658	-20502	217
0.198333	-29	41	88	-58	-111	-39	12	-16	-17	6	-75	-65	-99	-17	-29	-60	-100	30	-90	-35	-111	-27	-101	-73	-69	-12	-103	-15	-75	-73	-149	-75	113	21777	-4176	-30857	2020	-20162	2612	-32720	254	-25300	1022	-32721	-998	-16340	-9670	-20794	174
0.199167	-33	37	84	-61	-113	-39	9	-21	-22	-7	-78	-66	-100	-17	-34	-63	-109	28	-88	-33	-108	-25	-100	-70	-72	-1	-103	-14	-74	-74	-150	-79	227	22441	-3233	-30574	1783	-18979	-646	-32710	225	-24163	967	-32737	-406	-16309	-8723	-21235	-134
0.200000	-29	38	88	-60	-114	-38	9	-17	-22	3	-76	-65	-96	-17	-36	-61	-102	28	-87	-35	-107	-28	-101	-70	-66	-6	-103	-13	-76	-72	-153	-76	71	22808	-2489	-30318	1723	-17900	-3760	-32716	217	-22835	765	-32723	-309	-16368	-7851	-21830	264
0.200833	-28	36	87	-58	-111	-38	12	-13	-18	5	-75	-65	-98	-16	-27	-58	-100	34	-91	-34	-105	-25	-99	-69	-65	-3	-100	-16	-72	-70	-149	-77	60	22847	-1916	-30086	1684	-16901	-6618	-32529	220	-21354	439	-32736	-417	-16495	-7086	-22532	46
0.201667	-24	42	110	-58	-107	-33	13	-13	-15	5	-76	-63	-94	-16	-29	-57	-94	33	-85	-32	-102	-22	-96	-78	-65	-6	-117	-14	-69	-72	-146	-73	79	22563	-1461	-29876	1686	-16083	-9123	-32341	175	-19782	-10	-32745	-404	-16681	-6452	-23360	-61
0.202500	-24	42	90	-45	-105	-33	15	-14	-13	7	-72	-62	-76	-15	-28	-59	-98	36	-85	-31	-103	-22	-99	-66	-62	-1	-99	-11	-73	-72	-145	-74	98	21946	-1097	-29702	1691	-15359	-11197	-32138	159	-18175	-566	-32730	-22	-16910	-5974	-24278	104
0.203333	-25	40	89	-58	-109	-32	12	-13	-16	6	-72	-64	-96	-13	-22	-56	-96	40	-84	-28	-102	-23	-97	-67	-63	0	-98	-32	-75	-73	-145	-73	78	21010	-783	-29560	1479	-14755	-12785	-31989	161	-16575	-1229	-32742	369	-17163	-5659	-25275	-83
0.204167	-25	43	90	-58	-119	-32	12	-12	-18	5	-72	-50	-94	-16	-30	-58	-98	34	-85	-30	-104	-24	-99	-66	-65	0	-97	-11	-72	-68	-145	-90	103	19776	-465	-29453	1325	-14257	-13843	-31910	161	-15031	-1965	-32727	512	-17410	-5509	-26316	-124
0.205000	-25	42	89	-58	-105	-33	13	-14	-15	5	-68	-61	-94	-17	-31	-61	-104	35	-84	-32	-104	-21	-100	-69	-65	-3	-98	-12	-75	-72	-152	-75	96	18271	-122	-29379	1320	-13845	-14364	-31891	149	-13576	-2778	-32741	429	-17632	-5523	-27367	-40
0.205833	-28	42	89	-58	-109	-38	12	-16	-15	4	-75	-63	-98	-16	-28	-60	-98	34	-85	-33	-105	-24	-102	-69	-64	0	-97	-8	-73	-69	-147	-75	118	16511	282	-29341	1263	-13500	-14344	-31928	160	-12261	-3644	-32724	483	-17806	-5684	-28396	63
0.206667	-26	41	89	-57	-112	-33	11	-13	-17	3	-70	-62	-98	-18	-32	-63	-101	33	-85	-35	-105	-22	-102	-72	-69	-1	-101	-13	-74	-72	-149	-78	45	14532	763	-29337	1236	-13203	-13809	-32039	177	-11116	-4540	-32740	158	-17916	-5982	-29384	-51
0.207500	-28	39	87	-60	-111	-36	7	-23	-21	3	-75	-64	-105	-18	-29	-61	-94	32	-86	-33	-107	-23	-99	-72	-65	-1	-97	-13	-73	-67	-144	-74	130	12339	1347	-29364	809	-12926	-12810	-32177	183	-10152	-5453	-32721	589	-17937	-6374	-30297	-310
0.208333	-28	41	91	-58	-105	-33	13	-14	-16	6	-68	-62	-95	-15	-26	-57	-98	35	-86	-32	-102	-22	-99	-70	-62	0	-97	-11	-73	-69	-148	-73	33	9984	2016	-29416	519	-12667	-11416	-32336	149	-9391	-6364	-32729	350	-17869	-6857	-31132	80
0.209167	-4	39	89	-59	-107	-31	15	-15	-12	1	-72	-61	-96	-15	-28	-59	-100	37	-86	-29	-102	-19	-118	-72	-63	-1	-99	-10	-69	-67	-148	-72	-5	7487	2775	-29499	288	-12401	-9697	-32524	146	-8823	-7260	-32703	449	-17700	-7389	-31863	-55
0.210000	-28	40	88	-55	-105	-32	15	-13	-14	6	-72	-60	-94	-13	-26	-58	-98	35	-87	-30	-102	-21	-96	-68	-62	0	-98	-10	-72	-66	-145	-70	94	4875	3586	-29604	-642	-12116	-7738	-32635	177	-8453	-8123	-32720	317	-17440	-7935	-32358	43
0.210833	-25	45	89	-57	-108	-33	12	-16	-17	4	-69	-64	-97	-16	-25	-58	-99	37	-84	-34	-108	-19	-100	-69	-65	-1	-99	-14	-74	-68	-130	-72	260	2166	4434	-29738	-1675	-11815	-5610	-32698	157	-8262	-8936	-32746	300	-17099	-8479	-32561	50
0.211667	-29	36	86	-63	-111	-36	11	-15	-22	4	-75	-65	-96	-21	-27	-76	-104	30	-88	-31	-109	-24	-101	-74	-66	-10	-99	-15	-77	-73	-148	-74	98	-608	5280	-29885	-2438	-11486	-3404	-32699	155	-8237	-9686	-32749	207	-16681	-8987	-32647	98
0.212500	-27	40	87	-60	-114	-39	9	-15	-18	5	-75	-65	-101	-21	-35	-62	-101	33	-88	-35	-109	-23	-101	-70	-65	-3	-98	-17	-75	-72	-148	-73	184	-3428	6102	-30049	-2967	-11135	-1194	-32721	180	-8354	-10358	-32757	469	-16207	-9442	-32686	-366
0.213333	-25	39	85	-64	-107	-38	11	-16	-17	3	-75	-64	-96	-18	-28	-62	-99	32	-86	-34	-107	-25	-101	-72	-66	-1	-98	-15	-72	-68	-146	-74	208	-6256	6838	-30222	-3229	-10754	937	-32704	198	-8588	-10943	-32740	426	-15691	-9827	-32716	15
0.214167	-27	39	85	-59	-104	-33	10	-16	-40	5	-73	-65	-97	-17	-30	-61	-100	32	-87	-34	-107	-24	-100	-70	-64	17	-97	-12	-75	-73	-146	-75	128	-9065	7440	-30407	-3025	-10373	2930	-32719	151	-8917	-11435	-32755	227	-15175	-10131	-32715	144
0.215000	-29	38	87	-61	-114	-36	8	-17	-16	3	-72	-64	-98	-19	-32	-63	-102	30	-88	-40	-107	-26	-102	-75	-65	-4	-102	-16	-78	-72	-150	-78	41	-11841	7945	-30592	-3150	-9996	4735	-32716	129	-9322	-11833	-32737	138	-14679	-10347	-32727	-169
0.215833	-28	36	85	-61	-112	-39	8	-15	-23	4	-77	-66	-98	-21	-31	-64	-102	32	-88	-35	-103	-22	-99	-74	-62	-3	-99	-14	-72	-51	-149	-78	214	-14555	8261	-30793	-3221	-9630	6334	-32715	190	-9770	-12127	-32746	182	-14227	-10487	-32731	-51
0.216667	-28	42	89	-61	-109	-38	11	-18	-15	4	-73	-63	-95	-19	-31	-59	-101	32	-86	-36	-95	-25	-102	-72	-67	-1	-97	-15	-70	-73	-148	-75	395	-17184	8389	-30996	-3050	-9309	7695	-32724	195	-10255	-12322	-32720	189	-13851	-10540	-32720	-112
0.217500	-29	39	90	-61	-110	-57	10	-7	-18	5	-75	-66	-100	-15	-31	-42	-101	32	-87	-38	-105	-23	-100	-69	-65	-4	-100	-16	-72	-70	-150	-78	231	-19721	8310	-31193	-2837	-9039	8801	-32711	151	-10757	-12414	-32662	267	-13580	-10532	-32737	-127
0.218333	-28	38	86	-60	-111	-35	10	-17	-22	0	-75	-65	-76	-18	-32	-59	-101	33	-88	-36	-129	-23	-100	-75	-68	-6	-105	-16	-76	-74	-147	-79	202	-22114	8046	-31392	-1924	-8850	9679	-32631	123	-11270	-12412	-32514	360	-13436	-10491	-32723	-91
0.219167	-28	37	85	-58	-127	-36	10	-16	-18	4	-76	-66	-96	-18	-31	-62	-103	28	-90	-35	-104	-30	-101	-70	-60	-3	-101	-15	-76	-78	-149	-76	378	-24330	7590	-31588	-828	-8753	10259	-32437	114	-11784	-12309	-32312	473	-13432	-10370	-32718	-113
0.220000	-28	38	86	-61	-111	-36	12	-16	-24	3	-83	-68	-100	-24	-27	-63	-100	32	-88	-35	-105	-28	-102	-72	-66	-6	-104	-16	-74	-73	-151	-79	257	-26339	6974	-31771	97	-8781	10627	-32204	126	-12312	-12119	-32047	-173	-13594	-10249	-32538	72
0.220833	-27	37	77	-59	-135	-39	10	-17	-17	4	-76	-65	-83	-18	-32	-61	-101	29	-86	-34	-107	-26	-102	-70	-67	-4	-100	-4	-75	-75	-146	-78	286	-28115	6220	-31955	692	-8880	10788	-31932	144	-12843	-11841	-31712	6	-13908	-10121	-32281	-118
0.221667	-23	41	89	-59	-109	-34	13	-13	-15	4	-74	-62	-96	-17	-29	-60	-99	33	-84	-35	-105	-25	-97	-63	-63	-1	-98	-15	-72	-73	-146	-75	260	-29629	5364	-32122	835	-9139	10758	-31634	135	-13391	-11497	-31321	118	-14386	-10006	-31971	191
0.222500	-25	41	87	-66	-109	-35	10	-12	-16	3	-75	-65	-97	-15	-31	-60	-100	32	-87	-33	-105	-26	-99	-68	-65	-3	-99	-14	-65	-70	-148	-77	212	-30881	4436	-32289	1083	-9534	10575	-31332	99	-13944	-11076	-30875	-5	-15012	-9910	-31630	115
0.223333	-28	39	88	-59	-110	-34	12	-16	-17	2	-74	-66	-98	-14	-31	-61	-102	30	-87	-34	-107	-26	-100	-74	-65	-3	-100	-16	-76	-75	-151	-79	114	-31842	3485	-32435	1542	-10064	10223	-31023	43	-14521	-10611	-30377	9	-15769	-9852	-31251	58
0.224167	-28	37	84	-65	-114	-8	9	-17	-24	3	-78	-67	-98	-17	-31	-62	-101	29	-87	-35	-105	-28	-102	-70	-67	-1	-104	-13	-72	-73	-149	-77	45	-32337	2561	-32589	2055	-10722	9786	-30714	42	-15105	-10088	-29833	-24	-16626	-9822	-30861	52
0.225000	-28	39	85	-60	-112	-35	12	-18	-18	-1	-55	-69	-101	-19	-31	-62	-103	29	-87	-1	-103	-25	-101	-72	-66	-4	-100	-17	-73	-75	-151	-80	26	-32541	1687	-32685	2414	-11509	9272	-30416	76	-15709	-9491	-29251	-619	-17551	-9835	-30431	227
0.225833	-27	40	87	-59	-114	-36	10	-18	-23	9	-75	-70	-99	-18	-32	-61	-102	34	-87	-34	-107	-28	-102	-72	-64	1	-102	-14	-74	-73	-148	-77	213	-32649	952	-32740	2537	-12422	8696	-30132	73	-16328	-8917	-28645	-558	-18502	-9880	-29962	-115
0.226667	-26	42	87	-58	-111	-33	12	-15	-19	4	-76	-65	-97	-17	-31	-64	-102	30	-87	-30	-107	-26	-103	-70	-65	-1	-100	-14	-77	-73	-149	-79	214	-32595	339	-32740	2335	-13447	8090	-29875	124	-16942	-8288	-28027	-438	-19441	-9960	-29455	-23
0.227500	-24	43	89	-58	-133	-35	13	-15	-17	6	-73	-64	-101	-15	-29	-61	-98	33	-86	-30	-104	-25	-100	-72	-64	-1	-97	-11	-39	-72	-150	-76	82	-32185	-114	-32761	2303	-14566	7469	-29649	308	-17551	-7647	-27411	-617	-20321	-10055	-28909	125
0.228333	-28	42	88	-57	-107	-33	17	-14	-14	7	-64	-63	-98	-12	-34	-59	-99	33	-86	-32	-102	-38	-98	-68	-63	1	-96	-12	-70	-67	-145	-77	21	-31450	-391	-32740	2479	-15750	6855	-29459	837	-18142	-6997	-26813	-834	-21111	-10168	-28317	-296
0.229167	-24	44	87	-58	-109	-30	17	-13	-18	3	-72	-62	-94	-12	-26	-57	-99	36	-84	-31	-102	-21	-96	-69	-63	0	-97	-8	-68	-66	-145	-76	-10	-30433	-465	-32758	2416	-16983	6255	-29314	1335	-18693	-6344	-26242	-946	-21770	-10287	-27688	-322
0.230000	-25	43	90	-55	-105	-28	17	-12	-15	17	-69	-61	-96	-10	-26	-38	-96	36	-84	-27	-104	-19	-96	-64	-61	2	-96	-9	-72	-65	-145	-73	96	-29179	-355	-32749	2482	-18240	5684	-29207	1280	-19201	-5694	-25714	-729	-22276	-10390	-27033	-206
0.230833	-23	45	90	-56	-107	-38	16	-13	-18	-27	-72	-66	-93	-13	-26	-60	-96	37	-86	-31	-102	-21	-98	-69	-62	1	-99	-12	-70	-67	-144	-76	38	-27725	-63	-32759	2574	-19488	5145	-29149	1326	-19649	-5071	-25244	-527	-22604	-10480	-26362	-204
0.231667	-28	39	85	-62	-110	-35	12	-16	-19	2	-75	-65	-100	-16	-28	-65	-104	29	-88	-36	-107	-26	-108	-73	-67	-3	-100	-15	-76	-72	-148	-80	-159	-26104	390	-32763	2715	-20701	4649	-29132	1594	-20016	-4475	-24840	-398	-22747	-10547	-25691	-143
0.232500	-35	39	85	-62	-114	-40	9	-18	-21	2	-68	-68	-103	-18	-31	-62	-101	32	-87	-34	-108	-26	-104	-69	-68	0	-98	-13	-77	-99	-149	-77	-105	-24337	1003	-32755	2793	-21831	4207	-29146	1828	-20290	-3910	-24497	-254	-22692	-10568	-25025	67
0.233333	-25	42	86	-60	-113	-38	15	-14	-21	5	-73	-65	-98	-13	-27	-53	-103	34	-87	-36	-105	-25	-101	-73	-64	0	-98	-15	-77	-72	-146	-77	-198	-22492	1723	-32767	2802	-22852	3814	-29186	1659	-20470	-3399	-24229	-418	-22460	-10554	-24395	154
0.234167	-30	43	88	-59	-110	-34	13	-11	-17	8	-72	-63	-95	-16	-29	-60	-100	35	-84	-31	-105	-22	-100	-70	-65	1	-97	-13	-75	-73	-146	-76	-160	-20603	2523	-32747	2931	-23734	3485	-29242	1297	-20551	-2940	-24037	315	-22046	-10497	-23811	-225
0.235000	-27	41	90	-60	-113	-38	13	-15	-1	6	-72	-62	-97	-17	-24	-79	-98	33	-85	-31	-105	-25	-101	-69	-65	1	-98	-11	-70	-68	-147	-76	-56	-18705	3371	-32763	2904	-24453	3203	-29312	1031	-20529	-2545	-23917	690	-21497	-10396	-23291	44
0.235833	-22	45	92	-57	-109	-34	16	-10	-15	7	-72	-63	-95	-11	-26	-58	-99	35	-82	-30	-102	-19	-97	-64	-58	3	-98	-5	-74	-66	-144	-75	-306	-16839	4235	-32742	2870	-24991	2969	-29370	798	-20415	-2227	-23868	98	-20839	-10260	-22862	120
0.236667	-24	43	89	-56	-108	-34	13	-14	-18	7	-69	-61	-98	-12	-26	-57	-97	36	-83	-27	-101	-19	-98	-68	-65	1	-81	-11	-70	-67	-144	-75	-167	-15040	5074	-32758	2876	-25337	2783	-29416	676	-20223	-1992	-23882	191	-20122	-10089	-22527	-16
0.237500	-24	41	90	-57	-109	-32	13	-14	-16	6	-68	-61	-95	-15	-28	-59	-100	35	-85	-30	-103	-23	-98	-66	-61	-3	-97	-10	-73	-68	-145	-76	-42	-13326	5872	-32737	2885	-25480	2637	-29425	624	-19961	-1843	-23947	165	-19390	-9898	-22309	69
0.238333	-25	44	88	-57	-107	-33	13	-12	-18	5	-68	-63	-96	-14	3	-56	-95	35	-84	-29	-102	-21	-98	-67	-65	0	-97	-11	-70	-69	-146	-76	-155	-11728	6579	-32755	2871	-25424	2523	-29387	380	-19662	-1793	-24056	-136	-18681	-9688	-22206	204
0.239167	-27	39	86	-59	-114	-33	11	-14	-22	5	-72	-63	-97	-13	-29	-57	-104	34	-87	-30	-108	-21	-98	-68	-66	0	-105	-13	-77	-68	-147	-78	-172	-10269	7184	-32746	2832	-25171	2430	-29305	316	-19343	-1838	-24198	-338	-18046	-9473	-22229	-109
0.240000	-28	41	88	-60	-113	-36	10	-17	-22	12	-74	-66	-99	-16	-29	-59	-83	32	-86	-22	-108	-24	-101	-72	-69	-5	-107	-18	-78	-74	-148	-80	-208	-8958	7657	-32757	2620	-24753	2358	-29148	346	-19037	-1995	-24357	-86	-17539	-9266	-22371	-178
0.240833	-38	37	86	-64	-115	-38	0	-17	12	2	-73	-66	-103	-15	-31	-61	-107	33	-86	-36	-109	-22	-98	-68	-65	0	-101	-13	-77	-68	-146	-78	-280	-7794	8012	-32755	2492	-24181	2281	-28904	60	-18752	-2244	-24508	-196	-17177	-9058	-22625	210
0.241667	-27	43	91	-57	-107	-32	9	-13	-16	8	-70	-61	-100	-16	-25	-58	-97	36	-83	-30	-105	-24	-88	-66	-61	1	-98	-11	-77	-70	-144	-73	-223	-6787	8215	-32747	2311	-23496	2206	-28579	-161	-18534	-2595	-24659	-315	-17006	-8880	-22982	-131
0.242500	-29	39	90	-62	-107	-32	13	-15	-18	24	-70	-62	-94	-15	-26	-59	-98	36	-88	-31	-102	-24	-99	-67	-63	0	-103	-11	-72	-67	-146	-75	-231	-5924	8275	-32760	2142	-22747	2105	-28168	-180	-18405	-3037	-24784	-324	-17034	-8731	-23432	-116
0.243333	-28	40	91	-59	-108	-32	13	-13	-18	6	-70	-62	-97	-14	-30	-61	-100	35	-86	-23	-104	-22	-97	-69	-62	1	-98	-14	-74	-69	-149	-77	-211	-5201	8191	-32746	2031	-21972	1980	-27670	-188	-18381	-3565	-24879	-429	-17290	-8620	-23947	-50
0.244167	-21	43	89	-52	-107	-34	12	-15	-16	6	-69	-62	-96	-14	-26	-59	-100	33	-84	-32	-109	-23	-100	-72	-61	0	-98	-13	-72	-69	-148	-72	-235	-4608	7969	-32761	1807	-21209	1825	-27091	-410	-18474	-4173	-24932	-617	-17762	-8550	-24512	-66
0.245000	-24	40	91	-61	-109	-35	11	-15	-13	6	-74	-64	-98	-14	-30	-56	-98	34	-86	-31	-102	-22	-98	-68	-65	0	-103	-13	-75	-70	-148	-79	-196	-4130	7633	-32745	1643	-20513	1631	-26443	-643	-18699	-4840	-24934	-574	-18444	-8524	-25102	-39
0.245833	-28	33	90	-58	-109	-31	11	-19	-22	7	-72	-62	-96	-14	-27	-62	-98	33	-86	-34	-105	-22	-99	-74	-63	-3	-101	-14	-57	-67	-147	-77	-154	-3747	7188	-32760	1475	-19930	1394	-25707	-809	-19070	-5556	-24881	-326	-19317	-8544	-25689	-53
0.246667	-26	42	92	-57	-105	-33	10	-15	-15	6	-73	-62	-95	-17	-33	-60	-99	34	-85	-33	-107	-22	-98	-67	-64	-1	-101	-14	-74	-69	-145	-76	-339	-3434	6647	-32737	1227	-19488	1115	-24921	-935	-19565	-6304	-24770	-503	-20350	-8613	-26261	24
0.247500	-27	38	108	-56	-112	-27	12	-17	-19	6	-73	-46	-95	-13	-27	-59	-99	35	-88	-32	-103	-22	-100	-72	-67	0	-100	-13	-72	-67	-148	-76	-375	-3188	6028	-32754	1156	-19233	790	-24100	-1009	-20187	-7070	-24600	-803	-21516	-8723	-26777	-425
0.248333	-27	39	88	-57	-109	-32	11	-14	-21	8	-70	-66	-96	-19	-29	-61	-95	32	-88	-49	-107	-26	-101	-69	-64	-3	-100	-15	-75	-72	-147	-79	-62	-3025	5348	-32740	1036	-19193	432	-23257	-1073	-20916	-7830	-24380	-465	-22772	-8881	-27242	-557
0.249167	-25	39	88	-61	-110	-35	9	-17	-24	5	-76	-64	-98	-16	-31	-61	-100	35	-86	-24	-105	-23	-97	-68	-62	-1	-102	-14	-73	-67	-146	-74	-142	-2831	4634	-32750	807	-19369	46	-22411	-1112	-21730	-8574	-24092	-784	-24070	-9072	-27619	-249
0.250000	-25	42	89	-58	-107	-29	15	-13	-18	30	-70	-63	-94	-14	-26	-60	-99	35	-85	-26	-102	-22	-98	-67	-61	1	-99	-13	-70	-68	-147	-75	-208	-2690	3893	-32744	518	-19778	-363	-21575	-1104	-22615	-9288	-23762	-542	-25370	-9302	-27908	-345
0.250833	-24	41	90	-59	-108	-32	12	-14	-16	6	-73	-64	-93	-16	-30	-59	-98	36	-85	-33	-102	-24	-101	-70	-70	0	-101	-14	-73	-70	-147	-80	-186	-2565	3139	-32748	268	-20411	-796	-20766	-1107	-23550	-9949	-23386	-541	-26638	-9566	-28092	-267
0.251667	-28	39	86	-63	-114	-33	9	-18	-22	5	-67	-67	-100	-21	-31	-63	-104	33	-92	-35	-107	-26	-101	-75	-67	-3	-102	-17	-76	-74	-149	-81	-170	-2451	2376	-32759	208	-21257	-1230	-20009	-1140	-24495	-10554	-22978	-444	-27817	-9859	-28171	-129
0.252500	-30	39	87	-61	-111	-35	0	-17	-23	4	-75	-68	-101	-18	-29	-60	-103	34	-88	-33	-104	-25	-102	-74	-65	-3	-102	-17	-76	-74	-150	-77	-243	-2334	1627	-32748	210	-22279	-1655	-19308	-1226	-25426	-11084	-22539	-531	-28878	-10160	-28139	-219
0.253333	-26	38	88	-60	-110	-36	9	-12	-22	7	-73	-63	-96	-21	-29	-59	-98	36	-88	-34	-108	-26	-102	-69	-65	-3	-99	-14	-75	-73	-147	-76	-156	-2213	874	-32753	64	-23445	-2068	-18688	-1401	-26326	-11526	-22083	-310	-29791	-10481	-27999	-313
0.254167	-28	41	88	-61	-110	-33	20	-14	-15	6	-73	-64	-97	-17	-32	-59	-96	34	-90	-31	-99	-24	-101	-69	-64	0	-99	-14	-76	-67	-149	-79	-155	-2097	149	-32681	-80	-24720	-2457	-18153	-1689	-27145	-11913	-21614	-369	-30531	-10824	-27760	223
0.255000	-24	40	88	-60	-131	-35	10	-15	-15	5	-73	-65	-93	-15	-28	-56	-99	35	-85	-32	-101	-24	-102	-70	-62	0	-98	-13	-72	-72	-154	-75	-135	-1985	-555	-32596	-103	-26052	-2818	-17713	-1834	-27892	-12205	-21141	-411	-31107	-11173	-27417	61
0.255833	-25	39	88	-58	-107	-41	12	-13	-16	4	-73	-64	-95	-17	-28	-59	-98	37	-83	-34	-103	-24	-94	-69	-62	0	-99	-13	-73	-72	-147	-77	-190	-1874	-1241	-32466	-168	-27388	-3146	-17371	-1715	-28535	-12415	-20675	-489	-31483	-11533	-26996	-8
0.256667	-25	39	89	-60	-109	-35	11	-15	-19	3	-75	-63	-97	-18	-32	-58	-102	33	-90	-33	-88	-23	-100	-73	-66	-5	-100	-15	-75	-73	-147	-80	-197	-1772	-1902	-32332	-279	-28701	-3440	-17137	-1791	-29066	-12553	-20243	-373	-31678	-11906	-26500	64
0.257500	-33	37	84	-62	-111	-36	8	-10	-19	9	-77	-66	-99	-21	-31	-62	-102	29	-87	-33	-105	-26	-102	-70	-64	5	-100	-12	-73	-73	-149	-78	-224	-1671	-2547	-32167	-301	-29921	-3695	-16998	-2043	-29469	-12617	-19785	-334	-31691	-12273	-25914	84
0.258333	-29	39	86	-61	-112	-36	10	-17	-21	-25	-72	-66	-101	-19	-31	-58	-100	34	-93	-32	-107	-25	-103	-70	-68	-5	-104	-16	-74	-72	-148	-78	-220	-1584	-3170	-31990	-343	-31019	-3939	-16964	-2021	-29759	-12625	-19367	-228	-31543	-12654	-25300	180
0.259167	-27	38	87	-60	-111	-35	11	-17	-17	2	-74	-65	-98	-19	-30	-61	-105	30	-87	-34	-108	-25	-101	-70	-66	-5	-104	-17	-75	-73	-149	-79	-114	-1503	-3772	-31793	-336	-31927	-4110	-17027	-1894	-29914	-12585	-18967	-148	-31243	-13039	-24627	240
0.260000	-27	38	86	-60	-111	-32	10	-15	-21	1	-75	-66	-96	-21	-32	-60	-102	33	-88	-35	-109	-28	-103	-72	-67	-6	-104	-14	-78	-74	-150	-78	-138	-1430	-4347	-31577	-427	-32383	-4277	-17176	-1850	-29953	-12511	-18598	-189	-30813	-13417	-23911	339
0.260833	-27	34	87	-74	-109	-33	12	-15	-18	3	-74	-63	-96	-18	-27	-58	-101	33	-87	-34	-105	-23	-100	-69	-68	-3	-103	-12	-74	-68	-144	-74	-281	-1364	-4907	-31344	-444	-32564	-4428	-17411	-1615	-29878	-12418	-18239	-714	-30278	-13798	-23160	153
0.261667	-29	43	90	-59	-108	-30	16	-14	-17	4	-74	-62	-97	-13	-29	-56	-98	37	-83	-32	-119	-19	-98	-66	-63	0	-98	-10	-73	-72	-142	-73	-49	-1317	-5442	-31089	-453	-32652	-4572	-17712	-1445	-29700	-12320	-17913	-609	-29667	-14180	-22385	124
0.262500	-24	43	90	-55	-105	-30	16	-39	-15	6	-69	-61	-93	-16	-27	-55	-98	35	-85	-29	-103	-19	-98	-70	-61	1	-97	-3	-70	-66	-144	-76	-138	-1272	-5957	-30833	-396	-32686	-4721	-18079	-1302	-29437	-12232	-17607	-1112	-28997	-14558	-21590	509
0.263333	-25	45	92	-57	-107	-30	15	-11	-21	6	-70	-61	-94	-19	-28	-57	-99	28	-86	-31	-102	-18	-97	-68	-63	0	-100	-12	-74	-66	-147	-73	-132	-1250	-6449	-30554	-389	-32704	-4880	-18494	-1115	-29098	-12167	-17314	-831	-28303	-14933	-20774	171
0.264167	-28	41	89	-59	-104	-32	11	-14	-19	7	-73	-63	-100	-16	-27	-57	-101	34	-85	-31	-105	-21	-101	-68	-66	-3	-101	-12	-75	-79	-147	-75	-134	-1197	-6905	-30269	-425	-32720	-5054	-18954	-970	-28688	-12125	-17052	-918	-27593	-15298	-19941	172
0.265000	-26	42	88	-60	-114	-35	10	-15	-19	5	-77	-62	-97	-19	-31	-62	-100	34	-85	-36	-105	-23	-100	-69	-64	-3	-102	-16	-74	-74	-149	-78	-78	-1159	-7329	-29976	-412	-32649	-5243	-19443	-792	-28221	-12134	-16807	-818	-26898	-15654	-19100	332
0.265833	-29	38	71	-80	-107	-38	5	-22	-19	1	-77	-65	-98	-19	-32	-61	-100	33	-84	-33	-105	-23	-102	-90	-67	-1	-101	-13	-72	-70	-150	-76	-174	-1111	-7717	-29667	-325	-32239	-5457	-19954	-627	-27707	-12172	-16567	-808	-26227	-15985	-18238	319
0.266667	-27	40	88	-61	-110	-34	11	-16	-19	5	-73	-63	-99	-19	-30	-59	-102	33	-85	-35	-107	-19	-98	-73	-66	-1	-102	-14	-74	-70	-149	-76	-104	-1064	-8059	-29356	-335	-31566	-5693	-20482	-496	-27162	-12265	-16341	-340	-25595	-16300	-17364	-28
0.267500	-10	36	88	-59	-109	-30	10	-16	-24	4	-68	-63	-98	-16	-28	-59	-103	35	-83	-32	-104	-19	-98	-75	-65	-3	-103	-12	-75	-69	-143	-75	-92	-1005	-8359	-29034	-292	-30739	-5952	-21016	-317	-26589	-12401	-16123	-200	-25014	-16585	-16499	401
0.268333	-29	40	87	-59	-107	-32	12	-15	-16	8	-70	-61	-96	-16	-31	-61	-97	34	-83	-32	-105	-21	-98	-68	-62	1	-98	-12	-76	-70	-149	-72	-4	-936	-8609	-28712	-323	-29806	-6227	-21551	-144	-26005	-12578	-15916	-211	-24480	-16846	-15636	214
0.269167	-24	43	89	-58	-107	-30	12	-15	-15	6	-74	-61	-93	-11	-26	-57	-97	36	-83	-18	-101	-18	-96	-65	-63	0	-99	-14	-73	-69	-146	-69	9	-858	-8802	-28375	-379	-28813	-6521	-22084	13	-25393	-12796	-15713	63	-23995	-17076	-14771	74
0.270000	-23	43	89	-56	-107	-27	15	-11	-15	9	-66	-60	-95	-11	-28	-56	-97	37	-80	-31	-100	-19	-96	-64	-62	0	-97	-9	-68	-67	-146	-70	32	-775	-8949	-28043	-331	-27786	-6822	-22608	108	-24778	-13046	-15517	244	-23561	-17269	-13912	156
0.270833	-22	42	91	-58	-108	-32	12	-13	-13	7	-70	-62	-96	-11	-28	-57	-97	38	-82	-33	-103	-19	-96	-68	-62	1	-98	-15	-74	-70	-156	-72	35	-687	-9033	-27709	-251	-26758	-7120	-23121	214	-24159	-13327	-15333	230	-23170	-17430	-13074	30
0.271667	-25	41	82	-62	-110	-34	8	-13	-18	-9	-73	-64	-98	-9	-28	-58	-101	33	-85	-32	-108	-24	-99	-69	-66	-3	-100	-14	-72	-69	-148	-76	-24	-597	-9068	-27374	-217	-25753	-7408	-23626	353	-23534	-13619	-15153	420	-22810	-17551	-12271	131
0.272500	-26	42	86	-62	-111	-34	8	-17	-21	6	-72	-64	-100	-18	-32	-60	-99	33	-87	-33	-107	-22	-103	-70	-64	-4	-101	-27	-74	-72	-149	-74	23	-501	-9041	-27039	-275	-24791	-7677	-24101	439	-22913	-13917	-14978	425	-22472	-17638	-11493	-48
0.273333	-25	42	86	-60	-112	-35	7	-17	-21	5	-74	-64	-101	-17	-29	-60	-96	30	-84	-36	-108	-25	-102	-70	-65	-5	-102	-17	-77	-73	-149	-76	96	-391	-8962	-26715	-280	-23894	-7920	-24560	512	-22294	-14216	-14811	498	-22147	-17690	-10743	-181
0.274167	-29	38	82	-66	-116	-38	9	-18	-22	2	-74	-65	-99	-19	-34	-63	-101	33	-87	-32	-111	-23	-99	-72	-64	-3	-99	-10	-75	-70	-151	-78	-143	-313	-8837	-26382	-227	-23075	-8123	-24983	570	-21674	-14493	-14643	224	-21827	-17709	-10049	-129
0.275000	-26	40	87	-61	-110	-36	11	-15	-18	5	-72	-63	-97	-16	-28	-60	-102	34	-84	-31	-108	-23	-101	-69	-66	-4	-99	-13	-60	-69	-149	-75	58	-229	-8661	-26064	-266	-22344	-8284	-25386	601	-21054	-14766	-14478	812	-21495	-17700	-9408	-264
0.275833	-27	43	89	-60	-114	-33	15	-12	-18	6	-72	-64	-98	-14	-27	-62	-99	34	-87	-25	-105	-19	-99	-68	-66	0	-101	-10	-72	-70	-136	-74	130	-154	-8449	-25747	-535	-21697	-8399	-25760	663	-20439	-14998	-14320	566	-21159	-17666	-8828	145
0.276667	-27	42	88	-61	-110	-33	12	-14	-18	4	-74	-63	-102	-13	-28	-59	-99	36	-84	-47	-103	-21	-100	-69	-64	-4	-100	-13	-72	-67	-145	-75	-39	-93	-8195	-25441	-689	-21137	-8468	-26105	726	-19831	-15206	-14158	419	-20802	-17617	-8310	-168
0.277500	-27	42	84	-60	-107	-35	12	-13	-11	3	-72	-66	-95	-14	-27	-59	-99	32	-86	-36	-103	-23	-100	-68	-62	-3	-102	-15	-73	-69	-146	-76	-62	-48	-7918	-25150	-576	-20660	-8485	-26412	775	-19235	-15375	-14003	597	-20434	-17559	-7860	-143
0.278333	-26	42	87	-61	-113	-35	16	-14	-19	2	-52	-65	-98	-16	-30	-59	-100	33	-86	-33	-107	-23	-99	-70	-66	-4	-101	-14	-75	-68	-148	-76	56	-17	-7611	-24860	-537	-20264	-8457	-26680	796	-18660	-15505	-13848	837	-20046	-17486	-7477	51
0.279167	-30	39	84	-62	-113	-38	15	-16	-18	5	-73	-64	-100	-15	-28	-59	-101	34	-87	-34	-107	-23	-103	-70	-77	-6	-100	-15	-75	-67	-149	-77	-45	-9	-7292	-24600	-963	-19936	-8383	-26909	825	-18099	-15593	-13681	521	-19644	-17418	-7167	154
0.280000	-27	43	85	-63	-111	-43	13	-16	-21	2	-75	-65	-100	-18	-18	-61	-102	33	-85	-35	-108	-24	-103	-69	-64	-6	-101	-16	-75	-70	-151	-76	-43	-16	-6967	-24349	-1919	-19669	-8256	-27101	830	-17563	-15648	-13516	770	-19230	-17347	-6931	-225
0.280833	-29	38	82	-62	-113	-22	13	-18	-22	2	-70	-63	-99	-16	-30	-61	-101	35	-86	-41	-108	-24	-102	-73	-65	-1	-100	-14	-69	-69	-149	-78	-73	-39	-6639	-24113	-2009	-19448	-8126	-27246	830	-17054	-15651	-13340	930	-18811	-17284	-6751	157
0.281667	-24	40	86	-60	-109	-36	13	-13	-21	3	-70	-63	-98	-16	-30	-60	-99	19	-85	-34	-105	-24	-101	-70	-63	-3	-100	-16	-74	-70	-152	-78	-33	-72	-6321	-23900	-1559	-19264	-7954	-27348	840	-16583	-15627	-13165	666	-18398	-17232	-6645	190
0.282500	-27	39	81	-63	-102	-38	9	-15	-19	3	-73	-65	-99	-15	-28	-58	-99	34	-87	-34	-107	-30	-100	-68	-62	-4	-100	-12	-73	-69	-148	-76	-44	-149	-6003	-23707	-1378	-19113	-7768	-27413	816	-16145	-15566	-12980	452	-17990	-17187	-6596	-86
0.283333	-27	41	87	-58	-108	-36	17	-14	-19	17	-70	-63	-98	-16	-30	-60	-98	34	-87	-34	-105	-23	-99	-68	-62	-1	-99	-12	-73	-70	-149	-98	-46	-228	-5708	-23531	-1166	-18978	-7575	-27432	794	-15755	-15481	-12792	586	-17601	-17159	-6604	96
0.284167	-13	41	86	-57	-111	-36	16	-17	-18	5	-72	-65	-96	-15	-29	-58	-100	34	-85	-33	-105	-21	-102	-68	-64	-4	-102	-12	-73	-67	-149	-77	-45	-327	-5434	-23384	-1058	-18858	-7386	-27410	873	-15411	-15374	-12588	602	-17239	-17141	-6660	97
0.285000	-24	38	85	-59	-112	-35	16	-13	-19	4	-74	-61	-97	-15	-30	-59	-101	32	-84	-32	-104	-23	-100	-72	-65	0	-101	-12	-66	-67	-152	-90	-22	-434	-5174	-23259	-882	-18745	-7208	-27345	962	-15109	-15246	-12411	388	-16908	-17136	-6759	503
0.285833	-24	41	87	-55	-107	-36	13	-14	-21	5	-72	-63	-95	-17	-29	-58	-99	34	-85	-29	-104	-21	-100	-60	-64	-1	-100	-10	-74	-66	-149	-74	59	-550	-4940	-23158	-687	-18633	-7041	-27244	855	-14856	-15105	-12226	302	-16614	-17143	-6886	913
0.286667	-27	39	86	-59	-109	-36	15	-13	-22	6	-75	-62	-93	-8	-28	-58	-100	33	-86	-30	-105	-21	-101	-69	-62	0	-98	-11	-73	-67	-148	-75	-28	-682	-4725	-23083	-632	-18526	-6893	-27112	757	-14650	-14957	-12043	386	-16363	-17159	-7073	682
0.287500	-26	41	88	-33	-111	-31	18	-15	-21	3	-74	-63	-97	-14	-26	-57	-98	32	-85	-32	-102	-11	-99	-69	-66	-4	-99	-10	-70	-65	-147	-72	-224	-807	-4524	-23031	-561	-18413	-6775	-26949	690	-14492	-14807	-11871	-115	-16157	-17183	-7270	557
0.288333	-22	41	87	-59	-105	-29	18	-13	-15	-7	-74	-60	-94	-12	-27	-55	-100	34	-86	-31	-101	-19	-97	-65	-62	2	-102	-10	-70	-65	-144	-73	-11	-948	-4350	-23005	-300	-18303	-6679	-26755	585	-14376	-14648	-11719	219	-15992	-17213	-7499	264
0.289167	-23	42	89	-53	-108	-31	17	-9	-16	4	-72	-64	-94	-13	-26	-56	-98	38	-83	-28	-103	-21	-105	-66	-49	2	-101	-10	-73	-64	-145	-75	96	-1079	-4176	-23001	87	-18199	-6615	-26552	524	-14301	-14500	-11591	218	-15876	-17247	-7747	560
0.290000	-27	43	89	-57	-112	-35	13	-11	-14	8	-72	-63	-100	-11	-29	-60	-101	34	-84	-32	-108	-26	-99	-66	-63	1	-100	-11	-74	-66	-148	-70	-40	-1213	-4021	-23027	281	-18103	-6584	-26328	466	-14274	-14360	-11487	36	-15804	-17279	-8015	391
0.290833	-22	51	89	-58	-112	-38	12	-14	-18	5	-75	-65	-102	-17	-29	-61	-99	34	-84	-32	-99	-23	-100	-68	-62	0	-99	-11	-75	-73	-147	-75	-26	-1341	-3871	-23068	-5	-18007	-6575	-26089	385	-14277	-14230	-11414	37	-15769	-17309	-8295	342
0.291667	-28	41	88	-62	-114	-34	1	-14	-51	3	-76	-63	-101	-16	-30	-61	-103	34	-87	-33	-110	-28	-105	-70	-67	0	-101	-11	-76	-72	-151	-78	68	-1469	-3725	-23130	-315	-17927	-6596	-25846	283	-14300	-14112	-11380	127	-15764	-17337	-8593	223
0.292500	-31	40	89	-25	-111	-33	12	-16	-22	5	-73	-66	-100	-16	-30	-59	-104	33	-86	-33	-109	-24	-101	-69	-67	-3	-100	-14	-76	-70	-148	-77	-49	-1583	-3572	-23209	-289	-17851	-6628	-25595	233	-14365	-14006	-11389	-251	-15786	-17355	-8905	174
0.293333	-28	40	90	-57	-112	-31	12	-17	-18	8	-74	-63	-98	-15	-29	-59	-100	34	-87	-33	-108	-24	-102	-68	-64	0	-101	-11	-73	-68	-148	-74	26	-1692	-3417	-23293	-814	-17789	-6684	-25345	181	-14440	-13909	-11442	-24	-15827	-17360	-9229	-191
0.294167	-26	40	92	-57	-110	-32	12	-15	-19	8	-72	-66	-98	-17	-30	-56	-99	35	-95	-31	-105	-24	-100	-68	-64	-1	-97	-12	-75	-69	-149	-75	-19	-1785	-3257	-23389	-2165	-17743	-6749	-25101	101	-14531	-13832	-11546	175	-15884	-17367	-9574	-16
0.295000	-28	41	90	-58	-111	-32	17	-15	-23	7	-70	-60	-96	-12	-26	-58	-100	35	-82	-29	-107	-23	-99	-69	-65	0	-99	3	-72	-67	-145	-75	-108	-1872	-3091	-23483	-3783	-17709	-6834	-24864	32	-14629	-13765	-11703	-233	-15956	-17358	-9924	176
0.295833	-25	43	96	-58	-108	-31	16	-14	-18	9	-68	-61	-97	-15	-26	-59	-99	37	-82	-32	-107	-19	-98	-67	-65	1	-97	-11	-74	-66	-145	-74	-85	-1945	-2915	-23578	-5882	-17687	-6919	-24637	-113	-14733	-13714	-11911	-470	-16023	-17344	-10296	-206
0.296667	-24	42	89	-58	-111	-33	12	-13	-21	7	-68	-81	-95	-12	-26	-57	-101	36	-83	-51	-104	-22	-98	-67	-67	-6	-100	-10	-73	-67	-146	-75	-98	-2014	-2733	-23668	-6497	-17675	-7011	-24423	-409	-14842	-13669	-12177	-200	-16086	-17322	-10687	-110
0.297500	-32	41	89	-59	-112	-33	12	-15	-19	6	-73	-65	-97	-15	-28	-60	-103	33	-87	-47	-104	-25	-101	-69	-67	0	-99	-14	-74	-50	-145	-75	-99	-2074	-2548	-23744	-5319	-17672	-7103	-24224	-647	-14944	-13645	-12492	-148	-16157	-17289	-11086	-110
0.298333	-27	38	89	-60	-111	-36	13	-17	-25	3	-74	-68	-101	-19	-28	-63	-103	33	-88	-38	-109	-26	-100	-72	-70	-7	-105	-18	-87	-50	-148	-76	-139	-2119	-2361	-23811	-4723	-17671	-7195	-24046	-824	-15047	-13631	-12850	-424	-16184	-17254	-11507	-155
0.299167	-32	35	81	-62	-114	-39	8	-21	-25	0	-75	-67	-99	-19	-30	-64	-105	30	-88	-35	-108	-25	-101	-72	-69	-1	-102	-15	-75	-70	-148	-78	-166	-2164	-2170	-23860	-3874	-17668	-7280	-23888	-995	-15131	-13619	-13257	-369	-16206	-17207	-11940	-198
0.300000	-27	37	86	-62	-88	-36	8	-17	-23	2	-77	-66	-101	-21	-31	-60	-105	33	-87	-34	-109	-29	-101	-72	-68	-4	-103	-16	-79	-74	-133	-79	-56	-2201	-1978	-23889	-2629	-17662	-7372	-23739	-1254	-15206	-13617	-13707	-84	-16208	-17154	-12387	-208
0.300833	-28	38	101	-61	-111	-34	9	-15	-22	4	-73	-65	-96	-15	-28	-60	-103	35	-85	-32	-107	-25	-98	-68	-62	-3	-96	-13	-73	-69	-144	-76	-33	-2230	-1788	-23896	-2082	-17637	-7427	-23612	-1664	-15263	-13615	-14182	-475	-16188	-17094	-12839	1
0.301667	-24	43	92	-58	-105	-49	11	-14	-17	4	-72	-63	-96	-15	-24	-56	-98	36	-82	-28	-105	-19	-97	-66	-62	1	-99	-14	-73	-69	-145	-74	-122	-2258	-1626	-23883	-2754	-17602	-7485	-23508	-1718	-15304	-13624	-14684	-418	-16142	-17029	-13303	-300
0.302500	-23	42	92	-63	-107	-33	15	-11	-15	7	-69	-63	-95	-11	-25	-53	-102	37	-83	-33	-105	-21	-107	-65	-63	3	-95	-14	-53	-68	-139	-72	-109	-2289	-1443	-23849	-3184	-17556	-7543	-23427	-1384	-15330	-13636	-15205	-139	-16076	-16962	-13775	-94
0.303333	-25	63	90	-56	-109	-33	13	-10	-14	6	-73	-61	-98	-14	-27	-56	-101	36	-82	-29	-105	-21	-97	-66	-66	1	-98	-13	-76	-73	-144	-76	-113	-2322	-1293	-23795	-2422	-17481	-7587	-23370	-1611	-15340	-13649	-15746	-489	-15991	-16897	-14260	-18
0.304167	-4	41	91	-57	-110	-35	10	-12	-16	7	-70	-62	-95	-31	-28	-57	-101	34	-85	-29	-107	-24	-99	-69	-61	4	-97	-11	-72	-68	-145	-75	-11	-2351	-1144	-23723	-2698	-17388	-7629	-23331	-1951	-15329	-13665	-16290	-456	-15877	-16821	-14744	-130
0.305000	-27	41	91	-56	-103	-34	12	-13	-4	6	-74	-63	-95	-15	-29	-58	-101	33	-84	-31	-102	-23	-96	-68	-64	0	-100	-13	-75	-70	-147	-75	-47	-2384	-1023	-23628	-2645	-17265	-7657	-23303	-2430	-15303	-13684	-16837	-427	-15758	-16743	-15220	-134
0.305833	-21	40	90	-59	-110	-34	11	-13	-18	5	-74	-62	-96	-15	-27	-57	-100	37	-86	-30	-105	-24	-99	-69	-64	-4	-92	-13	-74	-69	-147	-76	-133	-2417	-917	-23516	-791	-17114	-7677	-23299	-3095	-15257	-13706	-17374	-481	-15618	-16662	-15685	30
0.306667	-27	42	90	-59	-113	-35	19	-16	-21	5	-77	-65	-101	-17	-30	-61	-97	44	-87	-34	-108	-24	-100	-72	-67	-1	-100	-15	-75	-74	-150	-80	-146	-2451	-834	-23386	1602	-16936	-7697	-23309	-3265	-15195	-13734	-17896	-230	-15468	-16587	-16144	-171
0.307500	-28	39	80	-61	-110	-36	9	-18	-18	1	-74	-66	-100	-18	-31	-59	-101	32	-86	-32	-109	-22	-98	-69	-65	0	-100	-10	-69	-69	-147	-76	-97	-2481	-765	-23232	2118	-16728	-7705	-23327	-3026	-15118	-13758	-18391	108	-15312	-16500	-16578	-234
0.308333	-25	42	90	-59	-85	-31	15	-12	-17	4	-74	-63	-115	-13	-29	-59	-98	33	-85	-30	-105	-22	-97	-69	-63	0	-98	-12	-72	-70	-149	-76	-145	-2478	-716	-23054	1807	-16492	-7710	-23355	-2346	-15029	-13789	-18857	-23	-15149	-16415	-16998	86
0.309167	-27	40	90	-56	-105	-32	13	-14	-17	6	-72	-61	-93	-14	-26	-59	-96	34	-85	-30	-103	-22	-86	-70	-62	0	-98	-10	-70	-68	-148	-74	-117	-2544	-690	-22863	2767	-16239	-7718	-23389	-1865	-14936	-13824	-19289	-64	-14991	-16331	-17386	-304
0.310000	-25	3	88	-56	-109	-32	17	-13	-15	6	-72	-61	-95	-14	-28	-59	-98	35	-83	-30	-104	-18	-96	-68	-62	3	-96	-11	-73	-74	-148	-77	-83	-2573	-683	-22652	3595	-15967	-7722	-23429	-2650	-14830	-13866	-19691	-246	-14829	-16246	-17744	-212
0.310833	-22	46	91	-57	-107	-30	15	-13	-18	4	-75	-64	-94	-12	-28	-58	-100	34	-86	-31	-103	-22	-99	-67	-64	0	-109	-11	-70	-70	-146	-74	-108	-2595	-690	-22419	3707	-15681	-7732	-23462	-2677	-14731	-13915	-20056	-1441	-14686	-16169	-18077	-57
0.311667	-30	38	95	-61	-110	-35	11	-16	-19	8	-74	-66	-96	-15	-31	-64	-101	29	-88	-36	-108	-22	-101	-73	-66	-3	-101	-14	-72	-70	-149	-78	-180	-2616	-718	-22156	4190	-15386	-7740	-23491	-2204	-14628	-13972	-20357	-1716	-14552	-16095	-18368	-318
0.312500	-28	39	68	-62	-110	-35	11	-14	-21	2	-77	-67	-98	-18	-30	-60	-102	32	-87	-33	-108	-25	-99	-72	-67	-1	-100	-16	-73	-68	-150	-77	-188	-2619	-756	-21891	4448	-15077	-7755	-23507	-1712	-14523	-14041	-20621	-431	-14425	-16018	-18623	-501
0.313333	-26	41	86	-61	-104	-32	12	-14	-19	4	-76	-64	-80	-15	-29	-59	-102	30	-88	-33	-108	-21	-98	-68	-65	-4	-101	-13	-75	-68	-148	-74	-36	-2618	-802	-21595	3094	-14734	-7762	-23508	-25	-14427	-14110	-20831	-74	-14319	-15944	-18842	-428
0.314167	-27	36	86	-59	-112	-34	12	-16	-22	4	-76	-66	-101	-11	-31	-61	-100	34	-86	-35	-105	-21	-100	-65	-66	-3	-102	-16	-75	-70	-149	-76	10	-2605	-856	-21279	2333	-14474	-7784	-23493	316	-14337	-14194	-20992	-48	-14232	-15877	-19010	-154
0.315000	-27	39	86	-62	-112	-33	5	-16	-22	0	-75	-66	-98	-16	-33	-62	-99	30	-88	-36	-109	-25	-101	-102	-68	-6	-102	-14	-78	-69	-150	-77	-126	-2593	-916	-20944	2069	-14198	-7809	-23454	-264	-14257	-14290	-21104	319	-14164	-15818	-19158	-465
0.315833	-31	38	86	-60	-111	-35	9	-17	-24	4	-76	-67	-100	-18	-35	-60	-103	34	-85	-31	-105	-19	-102	-69	-62	0	-101	-13	-77	-70	-148	-74	81	-2548	-972	-20586	1303	-13931	-7829	-23388	-367	-14180	-14389	-21161	838	-14116	-15759	-19255	-593
0.316667	-27	41	87	-60	-110	-40	12	-14	-18	4	-73	-62	-97	-19	-29	-61	-98	33	-83	-33	-109	-24	-101	-70	-63	-1	-99	-17	-73	-68	-132	-75	-88	-2502	-1035	-20220	-493	-13690	-7862	-23294	-494	-14103	-14499	-21167	391	-14093	-15701	-19320	-285
0.317500	-21	42	86	-61	-109	-33	10	-16	-18	4	-72	-67	-97	-16	-32	-76	-100	34	-83	-32	-104	-21	-100	-67	-65	-5	-100	-15	-75	-68	-147	-76	-141	-2450	-1093	-19836	243	-13484	-7884	-23162	-245	-14058	-14610	-21127	538	-14092	-15653	-19356	-389
0.318333	-27	40	85	-58	-111	-62	11	-15	-19	5	-70	-64	-98	-19	-32	-59	-102	32	-85	-32	-107	-24	-101	-70	-67	-5	-100	-15	-70	-69	-148	-99	-19	-2387	-1147	-19439	11430	-13312	-7913	-23010	652	-14007	-14722	-21036	684	-14115	-15610	-19356	-358
0.319167	-25	39	87	-59	-107	-34	9	-18	-18	4	-73	-64	-96	-17	-33	-62	-99	34	-84	-31	-104	-23	-100	-73	-64	-3	-103	-12	-73	-67	-149	-78	-33	-2313	-1200	-19039	17391	-13174	-7932	-22821	3055	-13962	-14835	-20903	679	-14156	-15566	-19339	-191
0.320000	-27	37	86	-60	-112	-39	10	-19	-22	2	-74	-64	-97	-19	-31	-60	-103	32	-85	-32	-107	-23	-104	-72	-69	0	-100	-15	-75	-65	-149	-78	-161	-2239	-1247	-18636	8508	-13084	-7956	-22597	5408	-13920	-14946	-20724	697	-14223	-15528	-19290	-287
0.320833	-29	40	87	-58	-110	-38	12	-17	-19	4	-74	-62	-127	-18	-30	-64	-103	30	-86	-32	-104	-23	-101	-67	-65	-3	-99	-14	-73	-68	-148	-76	-93	-2153	-1289	-18219	2471	-13033	-7963	-22342	4654	-13870	-15045	-20509	822	-14302	-15485	-19227	-389
0.321667	-23	45	82	-56	-109	-33	15	-15	-21	4	-72	-60	-96	-13	-28	-55	-101	35	-82	-31	-101	-22	-88	-65	-64	-4	-101	-10	-68	-64	-142	-75	-76	-2062	-1324	-17815	1727	-13027	-7964	-22059	3979	-13821	-15127	-20264	450	-14397	-15449	-19152	50
0.322500	-24	42	89	-56	-107	-32	15	-15	-16	8	-72	-65	-95	-13	-28	-59	-99	35	-81	-32	-108	-22	-100	-66	-64	0	-98	-10	-72	-68	-145	-74	-118	-1972	-1368	-17414	529	-13073	-7958	-21743	4091	-13761	-15198	-19988	243	-14509	-15413	-19065	-317
0.323333	-25	42	90	-56	-109	-33	-1	-17	-28	5	-73	-65	-97	-15	-28	-60	-98	36	-85	-33	-107	-23	-100	-67	-64	-6	-104	-13	-75	-69	-146	-75	-152	-1888	-1409	-17024	-3165	-13158	-7933	-21415	3868	-13703	-15255	-19695	-119	-14631	-15376	-18977	-237
0.324167	-29	36	84	-61	-111	-38	11	-18	-21	-7	-79	-63	-99	-16	-29	-60	-103	30	-90	-34	-105	-22	-99	-70	-62	-3	-101	-14	-74	-68	-149	-73	-139	-1788	-1448	-16642	-5028	-13281	-7896	-21057	3989	-13618	-15279	-19372	-290	-14754	-15335	-18880	47
0.325000	-28	41	88	-34	-107	-36	12	-15	-16	4	-75	-62	-96	-14	-28	-60	-101	35	-82	-55	-109	-24	-99	-69	-67	-3	-102	-17	-77	-70	-148	-73	-116	-1699	-1496	-16271	-5785	-13446	-7843	-20679	3957	-13524	-15283	-19039	-370	-14870	-15290	-18794	86
0.325833	-26	39	89	-59	-109	-33	12	-15	-11	6	-73	-63	-97	-14	-28	-59	-103	33	-85	-32	-104	-23	-102	-66	-65	-4	-103	-12	-74	-68	-147	-73	-48	-1616	-1551	-15914	-9206	-13637	-7775	-20283	3505	-13407	-15254	-18683	-496	-14971	-15241	-18687	237
0.326667	-26	43	89	-56	-107	-34	12	-14	-17	4	-76	-63	-97	-14	-27	-60	-101	34	-84	-34	-103	-23	-101	-69	-64	0	-73	-13	-75	-73	-146	-72	27	-1541	-1600	-15570	-10914	-13852	-7691	-19871	3454	-13272	-15197	-18327	-316	-15055	-15188	-18597	287
0.327500	-22	43	90	-59	-111	-38	15	-13	-15	5	-72	-56	-96	-14	10	-59	-98	34	-83	-32	-107	-23	-99	-67	-62	0	-97	-14	-72	-67	-146	-72	-79	-1474	-1683	-15255	-9836	-14082	-7591	-19446	3620	-13117	-15112	-17964	-425	-15101	-15129	-18508	460
0.328333	-26	44	90	-52	-105	-33	18	-15	-14	8	-73	-60	-94	-11	-29	-58	-96	39	-81	-28	-102	-22	-97	-65	-59	1	-98	-11	-68	-66	-145	-72	-276	-1419	-1764	-14932	-8974	-14318	-7481	-19010	2900	-12940	-14991	-17600	-989	-15111	-15063	-18408	279
0.329167	-23	45	90	-57	-109	-35	27	-10	-13	8	-73	-60	-93	-11	-24	-56	-96	36	-81	-33	-103	-21	-97	-65	-61	7	-96	-14	-68	-65	-141	-70	-32	-1379	-1860	-14638	-6931	-14577	-7364	-18565	3140	-12741	-14844	-17239	-305	-15074	-14990	-18340	-33
0.330000	-24	47	92	-57	-107	-31	17	-13	-13	8	-69	-60	-79	-10	-26	-57	-95	41	-83	-31	-101	-21	-96	-64	-52	0	-98	-11	-72	-65	-144	-74	-247	-1361	-1970	-14357	-4189	-14779	-7232	-18108	3173	-12523	-14667	-16876	-671	-14981	-14913	-18266	440
0.330833	-24	43	90	-56	-107	-34	13	-14	-19	7	-72	-60	-94	-11	-27	-74	-99	35	-82	-34	-102	-22	-98	-68	-63	-6	-99	-12	-70	-68	-142	-73	-239	-1354	-2093	-14092	-2787	-14990	-7104	-17641	2107	-12292	-14469	-16517	-733	-14825	-14829	-18186	370
0.331667	-25	33	88	-58	-112	-36	13	-17	-19	1	-77	-65	-101	-21	-30	-64	-104	29	-87	-38	-111	-25	-100	-76	-68	-5	-103	-18	-79	-74	-149	-79	-225	-1364	-2231	-13840	-2079	-15180	-6972	-17164	1477	-12035	-14245	-16163	-1030	-14604	-14743	-18116	384
0.332500	-31	38	82	-63	-114	-42	7	-24	-32	9	-79	-65	-102	-16	-32	-62	-95	32	-87	-38	-108	-25	-102	-73	-69	-6	-102	-16	-77	-73	-145	-76	-349	-1385	-2374	-13590	-2611	-15322	-6838	-16677	694	-11762	-13993	-15809	-2277	-14304	-14641	-18032	370
0.333333	-28	39	84	-62	-82	-34	13	-14	-18	3	-73	-63	-96	-17	-31	-63	-102	29	-97	-35	-107	-25	-100	-70	-65	-3	-88	-15	-95	-75	-147	-76	-331	-1422	-2523	-13355	-5061	-15420	-6714	-16180	345	-11477	-13731	-15460	-3211	-13918	-14538	-17947	384
0.334167	-26	41	89	-61	-109	-35	11	-17	-17	4	-76	-61	-93	-16	-31	-62	-100	32	-87	-35	-103	-23	-98	-72	-65	-5	-101	-15	-73	-70	-145	-75	-130	-1465	-2675	-13124	-6746	-15463	-6598	-15671	131	-11185	-13456	-15108	-2652	-13488	-14424	-17859	70
0.335000	-29	38	87	-62	-107	-34	13	-16	-19	4	-74	-62	-97	-14	-31	-62	-99	34	-85	-34	-104	-23	-88	-70	-63	-1	-100	-15	-75	-69	-148	-74	-291	-1522	-2829	-12905	-7132	-15457	-6491	-15161	-128	-10882	-13166	-14755	-4028	-12975	-14306	-17761	158
0.335833	-26	44	88	-53	-105	-33	16	-13	-14	2	-74	-60	-96	4	-28	-60	-99	35	-84	-34	-102	-18	-98	-67	-62	0	-99	-16	-70	-69	-143	-75	-208	-1578	-2977	-12684	-6916	-15381	-6397	-14638	472	-10581	-12860	-14404	-4525	-12393	-14179	-17658	-208
0.336667	-26	42	87	-60	-101	-33	15	-12	-15	7	-73	-62	-97	-13	-29	-56	-99	32	-87	-35	-104	-21	-95	-69	-64	-1	-99	-9	-74	-68	-145	-73	-249	-1641	-3124	-12471	-4010	-15240	-6317	-14111	1802	-10272	-12579	-14047	-2953	-11755	-14047	-17543	-321
0.337500	-25	41	88	-58	-109	-34	15	-14	-17	6	-83	-63	-96	-33	-30	-59	-100	37	-85	-33	-105	-19	-100	-67	-66	0	-99	-13	-76	-74	-147	-74	-344	-1703	-3261	-12262	-1479	-15032	-6226	-13583	1496	-9969	-12258	-13696	-2262	-11070	-13910	-17414	-31
0.338333	-25	44	87	-60	-114	-35	15	-14	-21	6	-70	-63	-97	-15	-11	-57	-99	34	-87	-36	-107	-24	-98	-66	-63	0	-99	-15	-72	-68	-145	-75	-275	-1760	-3390	-12054	-584	-14764	-6201	-13050	581	-9668	-12016	-13326	-1475	-10343	-13753	-17272	51
0.339167	-24	40	86	-59	-109	-34	18	0	-24	3	-73	-65	-98	-18	-31	-61	-99	33	-85	-35	-105	-22	-98	-72	-64	-3	-100	-14	-75	-69	-145	-76	-283	-1813	-3505	-11844	830	-14426	-6162	-12518	293	-9369	-11722	-12953	98	-9585	-13589	-17115	-40
0.340000	-29	38	85	-62	-111	-40	11	-19	-19	3	-76	-63	-100	-19	-35	-61	-103	36	-92	-36	-113	-27	-104	-72	-76	-4	-103	-17	-78	-76	-150	-79	-320	-1859	-3603	-11641	3279	-14034	-6130	-11998	-142	-9076	-11447	-12570	1492	-8807	-13407	-16937	-282
0.340833	-31	37	82	-64	-114	-38	-1	-27	-23	2	-76	-67	-101	-18	-34	-59	-100	32	-87	-33	-108	-23	-100	-69	-64	-3	-101	-13	-74	-75	-146	-77	-317	-1887	-3678	-11426	4653	-13581	-6097	-11453	-602	-8772	-11174	-12163	1615	-8022	-13201	-16738	-418
0.341667	-26	40	90	-57	-108	-33	15	-17	-16	5	-70	-63	-95	-15	-29	-58	-99	35	-85	-31	-105	-19	-100	-69	-65	-1	-100	1	-74	-70	-145	-75	-515	-1915	-3738	-11208	4761	-13081	-6072	-10923	-993	-8475	-10917	-11743	-230	-7246	-12979	-16510	-421
0.342500	-25	42	90	-59	-108	-29	15	-15	-16	8	-70	-59	-93	-15	-29	-58	-99	30	-88	-29	-103	-19	-98	-69	-64	0	-99	-10	-75	-69	-147	-72	-349	-1926	-3776	-10989	5795	-12548	-6041	-10399	-1359	-8183	-10667	-11307	-1550	-6493	-12735	-16270	-589
0.343333	-23	40	90	-58	-109	-33	15	-16	-19	4	-69	-60	-95	-12	-28	-58	-100	36	-84	-30	-105	-18	-96	-68	-66	-3	-99	-9	-72	-69	-146	-76	-448	-1928	-3803	-10766	7536	-11985	-6008	-9887	-1593	-7887	-10419	-10856	-670	-5766	-12465	-15993	-189
0.344167	-27	40	89	-56	-110	-33	13	-6	-16	6	-68	-61	-95	-13	-31	-58	-101	34	-85	-30	-104	-19	-98	-68	-63	0	-98	-6	-73	-73	-146	-76	-501	-1924	-3806	-10540	7810	-11407	-5965	-9383	-1730	-7584	-10188	-10382	234	-5078	-12170	-15698	-229
0.345000	-28	39	89	-57	-111	-34	13	-15	-22	2	-74	-60	-93	-15	-28	-62	-102	18	-84	-31	-107	-19	-97	-68	-68	-1	-102	-10	-74	-67	-147	-77	-483	-1902	-3795	-10314	8011	-10820	-5903	-8885	-1891	-7279	-9954	-9895	240	-4438	-11841	-15372	-109
0.345833	-28	38	89	-56	-108	-31	12	-6	-19	8	-72	-58	-94	-16	-28	-58	-102	36	-87	-32	-104	-21	-97	-68	-65	-1	-107	-9	-73	-69	-145	-77	-380	-1873	-3761	-10090	8728	-10209	-5816	-8398	-2073	-6967	-9721	-9384	797	-3850	-11485	-15019	34
0.346667	-24	40	84	-59	-107	-31	13	-14	-19	4	-68	-62	-95	-17	-27	-58	-101	35	-94	-31	-104	-21	-97	-66	-66	-3	-98	-14	-69	-70	-144	-77	-362	-1832	-3712	-9865	8827	-9656	-5713	-7918	-2268	-6649	-9488	-8861	847	-3322	-11105	-14638	271
0.347500	-26	41	88	-58	-109	-33	11	-18	-17	6	-69	-59	-97	-15	-30	-53	-100	39	-86	-32	-105	-23	-99	-64	-64	-1	-98	-10	-74	-69	-144	-74	-129	-1788	-3650	-9625	8611	-9099	-5584	-7462	-2510	-6327	-9250	-8328	1246	-2859	-10696	-14223	3
0.348333	-23	42	90	-57	-109	-31	13	-17	-22	5	-70	-64	-100	-17	-29	-58	-77	35	-88	-31	-108	-23	-98	-66	-67	-4	-101	-14	-75	-75	-144	-76	-127	-1720	-3573	-9440	8444	-8570	-5431	-7007	-2545	-6002	-9002	-7785	1305	-2462	-10264	-13786	252
0.349167	-29	28	89	-60	-114	-33	12	-18	-21	4	-58	-63	-96	-15	-30	-60	-102	37	-83	-29	-105	-23	-99	-64	-63	2	-97	-10	-72	-69	-144	-75	-153	-1644	-3487	-9248	8467	-8079	-5251	-6567	-2900	-5668	-8743	-7231	1131	-2124	-9799	-13319	180
0.350000	-26	43	91	-55	-110	-31	16	-14	-18	8	-72	-62	-100	-14	-46	-59	-101	38	-82	-29	-102	-17	-96	-65	-66	0	-97	-10	-72	-69	-145	-74	-113	-1554	-3382	-9070	8151	-7619	-5043	-6145	-3934	-5340	-8467	-6681	507	-1854	-9324	-12831	-34
0.350833	-26	42	91	-58	-113	-34	11	-13	-19	6	-70	-77	-97	-11	-25	-60	-100	36	-82	-32	-105	-23	-99	-68	-64	-1	-98	-11	-70	-70	-143	-65	3	-1451	-3273	-8917	7275	-7214	-4819	-5737	-3540	-5012	-8185	-6141	-1894	-1654	-8835	-12328	353
0.351667	-25	80	89	-58	-110	-33	11	-16	-19	4	-74	-66	-100	-16	-32	-59	-102	30	-85	-33	-108	-10	-101	-67	-65	-4	-100	-19	-75	-73	-147	-79	124	-1336	-3165	-8796	6089	-6848	-4563	-5350	-3001	-4694	-7888	-5612	-2919	-1516	-8330	-11812	495
0.352500	-25	42	87	-59	-110	-35	9	-15	-18	1	-75	-65	-96	-16	-50	-62	-98	34	-87	-33	-104	-24	-102	-69	-65	-5	-100	-14	-74	-69	-145	-78	172	-1195	-3049	-8696	6060	-6536	-4293	-4979	-3727	-4386	-7565	-5100	-1330	-1436	-7813	-11283	361
0.353333	-27	40	88	-59	-110	-33	12	-15	-18	7	-70	-63	-98	-15	-28	-63	-100	28	-84	-32	-104	-24	-98	-68	-65	-4	-100	-12	-73	-72	-149	-76	273	-1034	-2940	-8633	6252	-6268	-4009	-4624	-3704	-4097	-7232	-4615	-929	-1416	-7290	-10739	290
0.354167	-27	40	84	-55	-111	-34	13	-16	-21	6	-70	-62	-100	-14	-30	-59	-100	36	-84	-33	-104	-24	-100	-69	-64	-1	-96	-14	-73	-70	-146	-72	356	-851	-2839	-8602	5017	-6047	-3713	-4294	-3177	-3828	-6887	-4157	-766	-1450	-6761	-10207	338
0.355000	-25	42	89	-55	-109	-31	13	-15	-18	7	-75	-63	-96	-23	-27	-59	-99	15	-83	-32	-108	-23	-98	-67	-64	-1	-98	-13	-73	-74	-147	-76	192	-661	-2747	-8607	1765	-5875	-3412	-3989	-2639	-3578	-6523	-3732	-648	-1541	-6232	-9670	283
0.355833	-24	43	90	-56	-110	-34	15	-15	-18	4	-67	-64	-99	-14	-27	-57	-96	36	-83	-32	-104	-24	-99	-68	-64	-4	-99	-13	-72	-69	-145	-73	364	-442	-2675	-8645	3029	-5737	-3112	-3715	-1938	-3362	-6159	-3355	-8	-1683	-5699	-9149	119
0.356667	-27	51	91	-58	-110	-32	12	-15	-18	3	-75	-64	-99	-15	-28	-62	-103	29	-88	-33	-105	-24	-102	-69	-64	-4	-103	-16	-75	-73	-158	-78	431	-214	-2631	-8711	5614	-5649	-2814	-3454	-1682	-3179	-5782	-3024	200	-1873	-5173	-8645	895
0.357500	-28	37	86	-60	-113	-39	8	-19	-25	2	-74	-67	-97	-18	-29	-60	-78	32	-87	-34	-105	-25	-101	-74	-68	-4	-102	-15	-73	-70	-147	-74	396	38	-2605	-8799	4043	-5587	-2523	-3233	-1601	-3019	-5404	-2731	379	-2103	-4645	-8162	950
0.358333	-30	40	85	-59	-110	-34	10	-19	-16	5	-75	-63	-98	-22	-30	-61	-101	29	-87	-34	-105	-26	-102	-72	-73	-3	-102	-15	-76	-73	-150	-77	458	301	-2616	-8903	3809	-5558	-2237	-3033	-1431	-2894	-5020	-2488	743	-2373	-4114	-7703	584
0.359167	-28	39	87	-59	-111	-24	12	-17	-21	2	-75	-64	-98	-17	-30	-57	-102	32	-88	-33	-103	-26	-103	-70	-68	-3	-105	-16	-81	-75	-151	-77	335	588	-2663	-9013	3594	-5554	-1963	-2867	-1010	-2807	-4639	-2297	1112	-2683	-3587	-7270	387
0.360000	-28	38	84	-61	-111	-34	10	-17	-23	3	-76	-68	-96	-19	-32	-60	-101	29	-91	-38	-103	-26	-101	-75	-80	-5	-102	-18	-74	-73	-151	-78	249	845	-2751	-9120	3040	-5565	-1695	-2721	-922	-2742	-4252	-2149	1036	-3027	-3056	-6865	493
0.360833	-23	38	81	-59	-104	-35	11	6	-15	5	-76	-66	-96	-18	-29	-57	-100	30	-87	-33	-103	-24	-100	-69	-63	-3	-101	-16	-77	-72	-147	-68	310	1118	-2880	-9199	2319	-5591	-1427	-2617	-2199	-2702	-3867	-2043	1385	-3394	-2526	-6494	11
0.361667	-26	44	89	-56	-108	-30	15	-15	-16	10	-74	-59	-95	-13	-28	-58	-94	34	-87	-31	-104	-27	-101	-68	-65	0	-97	-12	-70	-68	-146	-73	350	1384	-3049	-9253	1819	-5631	-1170	-2539	-2694	-2682	-3483	-1980	1885	-3790	-1998	-6154	67
0.362500	-24	43	90	-55	-109	-32	17	-13	-12	9	-72	-65	-97	-16	-27	-55	-98	35	-83	-30	-104	-22	-99	-69	-63	0	-96	-13	-65	-70	-146	-74	433	1638	-3274	-9261	2622	-5680	-914	-2480	-1372	-2680	-3104	-1959	1897	-4208	-1473	-5846	239
0.363333	-21	43	90	-57	-109	-31	15	-12	-15	10	-73	-59	-95	-16	-28	-53	-98	36	-87	-31	-104	-41	-99	-68	-62	20	-98	-12	-74	-70	-145	-74	338	1867	-3539	-9216	3418	-5725	-656	-2449	-689	-2687	-2726	-1965	2071	-4640	-940	-5572	-220
0.364167	-26	43	90	-57	-108	-32	11	-15	-42	11	-74	-63	-96	-16	-29	-58	-96	36	-84	-30	-103	-21	-99	-68	-62	0	-105	-12	-70	-73	-146	-74	284	2082	-3844	-9123	6378	-5769	-389	-2436	-526	-2700	-2346	-2016	3416	-5085	-410	-5324	-154
0.365000	-25	42	92	-59	-112	-36	11	-15	-19	5	-75	-66	-99	-21	-29	-60	-100	33	-87	-35	-110	-27	-102	-72	-64	-3	-102	-17	-74	-70	-149	-77	237	2267	-4190	-8933	9162	-5813	-118	-2446	-417	-2717	-1968	-2086	4799	-5529	120	-5108	-113
0.365833	-27	34	94	-57	-113	-34	9	-18	-19	2	-88	-66	-99	-18	-32	-62	-100	33	-86	-33	-104	-24	-100	-69	-64	-1	-98	-17	-73	-72	-147	-76	120	2427	-4548	-8664	9824	-5845	174	-2459	1886	-2725	-1573	-2176	4210	-5965	654	-4916	-253
0.366667	-47	41	90	-57	-112	-32	10	-18	-18	6	-72	-62	-95	-13	-27	-60	-100	35	-83	-32	-107	-25	-104	-72	-64	0	-99	-11	-74	-69	-149	-76	90	2555	-4928	-8332	17216	-5868	477	-2477	4228	-2726	-1172	-2280	4185	-6391	1190	-4740	-355
0.367500	-24	40	92	-55	-108	-35	1	-12	-17	6	-72	-62	-126	-14	-28	-61	-102	36	-82	-31	-107	-23	-98	-66	-63	0	-97	-12	-73	-68	-148	-78	155	2651	-5317	-7911	24565	-5868	802	-2468	4089	-2714	-767	-2401	4717	-6788	1722	-4597	-313
0.368333	-23	44	91	-56	-111	-31	12	-12	-16	8	-72	-59	-96	-12	-28	-59	-100	39	-82	-30	-104	-23	-97	-66	-64	-3	-99	-10	-69	-68	-146	-73	146	2719	-5690	-7420	21391	-5856	1144	-2509	3837	-2690	-348	-2513	4054	-7160	2258	-4468	-238
0.369167	-1	46	93	-53	-105	-32	16	-9	-14	10	-70	-60	-94	-14	-26	-57	-97	39	-81	-28	-104	-21	-94	-67	-60	2	-95	-9	-79	-67	-146	-75	232	2755	-6049	-6862	7688	-5820	1500	-2513	3465	-2650	81	-2669	3929	-7486	2792	-4357	-627
0.370000	-25	45	94	-57	-108	-31	17	-11	-15	10	-72	-61	-95	-15	-28	-56	-80	39	-80	-29	-102	-17	-96	-68	-61	2	-95	-9	-69	-64	-144	-70	412	2766	-6371	-6244	3716	-5758	1868	-2504	3303	-2604	532	-2812	3645	-7773	3320	-4261	-352
0.370833	-23	41	89	-49	-108	-31	17	-10	-15	-3	-72	-60	-95	-11	-27	-59	-100	37	-82	-29	-100	-19	-96	-68	-62	1	-97	-7	-70	-65	-143	-76	332	2746	-6640	-5587	8998	-5677	2254	-2476	3199	-2538	995	-2963	3261	-8003	3842	-4182	-305
0.371667	-22	41	90	-59	-110	-32	11	-14	-19	3	-75	-63	-93	-13	-27	-65	-100	36	-84	-30	-103	-23	-97	-73	-62	-4	-100	-13	-70	-66	-143	-78	320	2711	-6859	-4896	8624	-5570	2642	-2433	3003	-2468	1473	-3114	2892	-8173	4363	-4122	-532
0.372500	-26	40	79	-64	-113	-35	12	-14	-19	5	-93	-66	-75	-13	-28	-61	-103	33	-87	-36	-104	-23	-100	-70	-67	-1	-99	-15	-74	-66	-147	-73	300	2661	-7003	-4191	10134	-5426	3015	-2363	2651	-2386	1957	-3262	2290	-8275	4872	-4066	-465
0.373333	-28	39	88	-60	-113	-38	12	-15	-23	4	-75	-66	-102	-15	-31	-62	-85	34	-86	-34	-110	-22	-101	-70	-68	-5	-102	-17	-78	-70	-147	-78	151	2591	-7063	-3479	10455	-5257	3391	-2277	2183	-2304	2457	-3409	1438	-8306	5370	-4003	-319
0.374167	-29	36	84	-61	-117	-36	9	-19	-23	13	-72	-67	-98	-16	-31	-61	-102	34	-87	-32	-107	-23	-100	-70	-87	-1	-101	-12	-73	-68	-145	-76	93	2518	-7033	-2787	7643	-5052	3809	-2164	1768	-2212	2981	-3547	860	-8262	5860	-4002	-573
0.375000	-27	40	89	-60	-111	-33	13	-15	-13	8	-73	-65	-95	-16	-29	-60	-95	21	-84	-32	-102	-23	-100	-69	-63	-1	-100	-16	-76	-72	-146	-76	184	2428	-6915	-2144	4390	-4814	4179	-2059	1344	-2123	3508	-3686	803	-8145	6326	-3982	-472
0.375833	-24	40	90	-61	-108	-33	15	-15	-16	7	-75	-63	-94	-14	-27	-59	-98	34	-85	-34	-105	-24	-100	-68	-63	-1	-97	-13	-72	-66	-116	-72	180	2335	-6704	-1519	1011	-4545	4531	-1894	987	-2033	4043	-3808	522	-7955	6775	-3989	-154
0.376667	-26	41	89	-57	-107	-34	12	-15	-21	5	-75	-62	-99	-17	-29	-62	-97	34	-85	-34	-105	-23	-103	-69	-63	-1	-99	-16	-76	-70	-147	-77	212	2238	-6402	-963	-182	-4242	4858	-1749	512	-1947	4586	-3928	195	-7697	7192	-3999	-498
0.377500	-23	41	90	-28	-112	-36	11	-15	-21	-23	-73	-62	-98	-14	-50	-58	-99	33	-85	-34	-103	-23	-102	-69	-65	0	-100	-14	-69	-70	-146	-78	164	2128	-6012	-477	-1079	-3914	5157	-1601	-188	-1866	5125	-4030	-17	-7368	7586	-4026	-287
0.378333	-26	39	89	-60	-110	-34	12	-17	-17	4	-73	-64	-84	-17	-29	-61	-98	50	-87	-33	-100	-19	-99	-70	-66	0	-99	-14	-77	-70	-149	-77	126	2018	-5538	-64	-4260	-3555	5427	-1445	-782	-1781	5657	-4120	-377	-6979	7948	-4069	-207
0.379167	-35	40	91	-68	-112	-35	10	-17	-18	4	-72	-64	-98	-17	-28	-58	-104	33	-86	-32	-110	-26	-103	-70	-65	-4	-100	-15	-73	-69	-142	-68	5	1896	-4995	258	-7071	-3171	5668	-1316	-1184	-1698	6194	-4193	-581	-6532	8282	-4118	-333
0.380000	-29	38	87	-59	-110	-38	8	-17	-21	1	-62	-64	-98	-21	-30	-61	-102	30	-86	-32	-105	-21	-99	-70	-67	-4	-102	-14	-73	-73	-147	-80	-48	1768	-4392	505	-8644	-2765	5864	-1190	-2962	-1601	6723	-4246	-662	-6035	8575	-4181	-161
0.380833	-30	46	88	-60	-114	-36	8	-24	-25	5	-66	-65	-97	-16	-29	-62	-98	32	-84	-33	-108	-23	-104	-72	-65	-1	-100	-14	-73	-73	-143	-76	-49	1630	-3739	670	-10328	-2335	6062	-1081	-5264	-1507	7237	-4276	-865	-5488	8842	-4242	-183
0.381667	-25	40	90	-58	-110	-32	11	-17	-19	5	-74	-66	-98	-15	-30	-59	-102	34	-84	-32	-107	-23	-101	-69	-62	-3	-101	-13	-72	-74	-145	-78	-83	1479	-3050	752	-11826	-1885	6212	-999	-4493	-1393	7731	-4282	-1048	-4907	9068	-4328	-153
0.382500	-26	38	90	-47	-115	-38	8	-19	-22	0	-69	-63	-97	-16	-27	-60	-103	34	-84	-31	-107	-22	-101	-69	-64	-1	-100	-11	-84	-69	-144	-77	-72	1324	-2336	780	-12896	-1427	6343	-941	-3134	-1262	8206	-4268	-1292	-4301	9266	-4392	-359
0.383333	-27	40	89	-60	-108	-32	12	-14	-19	6	-73	-64	-103	-15	-30	-60	-103	34	-87	-32	-104	-22	-109	-69	-62	-1	-102	-13	-75	-70	-146	-77	-17	1139	-1617	695	-13720	-947	6450	-916	-7931	-1104	8661	-4226	-1202	-3667	9431	-4473	-250
0.384167	-27	41	85	-59	-135	-33	12	-15	-21	3	-75	-62	-95	-15	-28	-61	-100	33	-84	-31	-105	-19	-87	-68	-63	-4	-100	-13	-70	-69	-146	-78	-256	947	-890	572	-14081	-479	6548	-922	-16236	-924	9087	-4162	-1560	-3010	9566	-4555	11
0.385000	-27	38	88	-60	-110	-35	12	-18	-21	3	-74	-64	-73	-14	-29	-62	-103	26	-88	-35	-105	-22	-97	-70	-64	-3	-101	-13	-73	-72	-147	-77	-107	740	-187	390	-14196	2	6632	-956	-16562	-711	9496	-4073	-1562	-2347	9675	-4629	-162
0.385833	-24	40	89	-59	-110	-34	11	-17	-15	1	-74	-62	-96	-16	-27	-59	-102	37	-86	-33	-105	-23	-98	-68	-66	-4	-102	-13	-73	-70	-147	-75	-133	521	502	165	-14391	485	6707	-1026	-11776	-469	9862	-3966	-1544	-1684	9754	-4707	12
0.386667	-26	38	88	-59	-108	-35	13	-14	-19	6	-73	-63	-99	-15	-27	-59	-80	34	-88	-31	-107	-9	-97	-67	-76	0	-100	-12	-77	-70	-148	-74	-291	286	1150	-110	-15120	971	6784	-1130	-17215	-190	10207	-3838	-1658	-1030	9809	-4780	98
0.387500	-26	40	86	-58	-104	-31	12	9	-23	3	-74	-63	-84	-13	-28	-58	-102	35	-87	-30	-105	-21	-97	-69	-66	-1	-99	-13	-75	-72	-147	-75	-386	45	1766	-412	-16065	1446	6856	-1266	-29016	114	10512	-3704	-1855	-396	9841	-4851	-87
0.388333	-26	43	88	-58	-109	-34	17	-12	-17	6	-69	-55	-96	-13	-27	-58	-98	34	-112	-34	-134	-23	-96	-66	-62	2	-95	-13	-73	-68	-145	-73	-332	-202	2331	-746	-16096	1915	6932	-1433	-21904	452	10784	-3554	-1558	225	9846	-4925	-231
0.389167	-22	43	103	-60	-109	-34	13	-11	-16	7	-70	-65	-95	-14	-27	-57	-99	35	-85	-32	-103	-31	-97	-63	-61	1	-99	-13	-74	-68	-147	-73	-431	-456	2851	-1099	-15733	2371	7011	-1626	-5609	810	11016	-3406	-1630	812	9829	-5005	229
0.390000	-24	43	91	-58	-109	-34	12	-12	-17	8	-73	-77	-96	-13	-30	-58	-98	37	-86	-39	-108	-26	-98	-65	-64	0	-99	-12	-74	-68	-147	-75	-491	-699	3314	-1474	-15596	2811	7091	-1856	-8040	1191	11215	-3263	-2054	1367	9779	-5090	111
0.390833	-34	13	87	-64	-112	-38	9	-14	-19	5	-79	-64	-99	-17	-32	-59	-100	32	-87	-31	-109	-22	-100	-66	-65	-3	-87	-14	-76	-72	-147	-74	-419	-925	3726	-1864	-16427	3240	7178	-2096	-7430	1580	11375	-3119	-3814	1877	9701	-5184	81
0.391667	-28	40	85	-60	-111	-36	9	-17	-19	5	-75	-63	-133	-18	-32	-62	-100	32	-86	-35	-107	-28	-107	-69	-65	-5	-100	-16	-74	-74	-151	-79	-363	-1165	4083	-2267	-16403	3644	7264	-2367	-4923	1976	11505	-2996	-6677	2338	9604	-5288	223
0.392500	-15	41	87	-60	-112	-35	-15	-19	-21	3	-76	-66	-100	-18	-32	-61	-100	34	-88	-36	-105	-25	-101	-69	-67	-1	-102	-15	-77	-70	-152	-77	-488	-1372	4393	-2680	-15016	4040	7342	-2645	-7196	2370	11593	-2889	-6193	2750	9474	-5413	128
0.393333	-26	40	84	-60	-111	-35	10	-14	-22	5	-74	-62	-95	-12	-31	-61	-110	33	-88	-32	-109	-23	-102	-72	-68	-1	-99	-14	-73	-70	-149	-79	-576	-1554	4652	-3126	-15449	4410	7417	-2941	-8626	2754	11655	-2806	-4487	3108	9316	-5551	140
0.394167	-26	43	88	-57	-109	-33	13	-6	-19	9	-73	-63	-97	-18	-29	-62	-103	33	-87	-31	-107	-22	-100	-63	-64	2	-102	-14	-75	-68	-151	-77	-612	-1707	4867	-3544	-15863	4755	7491	-3242	-8926	3120	11682	-2760	-3899	3417	9124	-5716	143
0.395000	-23	44	89	-57	-109	-34	15	13	-16	7	-64	-60	-95	-14	-26	-78	-99	35	-86	-30	-105	-19	-96	-67	-64	-3	-98	-10	-69	-67	-146	-74	-468	-1830	5037	-3990	-14820	5075	7551	-3545	-5611	3452	11684	-2744	-3179	3664	8904	-5909	149
0.395833	-22	46	89	-55	-108	-33	16	-11	-9	8	-72	-60	-95	-15	-27	-59	-97	35	-82	-29	-104	-17	-97	-59	-62	4	-97	-12	-72	-66	-147	-81	-523	-1922	5167	-4449	-14090	5366	7599	-3853	-3641	3773	11660	-2778	-3161	3857	8649	-6128	79
0.396667	-23	45	89	-56	-110	-32	16	-12	-18	6	-73	-61	-95	-11	-26	-57	-99	37	-83	-30	-104	-21	-97	-61	-65	0	-99	-10	-72	-67	-145	-73	-396	-1979	5265	-4917	-13157	5630	7626	-4151	-4073	4042	11614	-2854	-3830	3994	8366	-6373	101
0.397500	-24	42	86	-51	-108	-33	11	-11	-19	2	-73	-61	-91	-13	-25	-59	-104	32	-84	-31	-104	-19	-97	-69	-63	0	-99	11	-72	-68	-147	-77	-273	-2008	5326	-5398	-12722	5856	7633	-4440	-3094	4276	11546	-2981	-4449	4080	8055	-6649	345
0.398333	-26	41	89	-58	-111	-36	12	-16	-21	4	-75	-43	-97	-17	-30	-59	-102	30	-86	-38	-108	-25	-102	-70	-67	0	-102	-16	-75	-72	-153	-77	237	-1996	5367	-5880	-11907	6047	7623	-4712	-2491	4459	11473	-3161	-3022	4122	7721	-6954	95
0.399167	-30	35	84	-61	-114	-40	9	-19	-24	2	-76	-64	-96	-16	-30	-61	-105	28	-86	-32	-109	-22	-101	-69	-66	0	-100	-15	-73	-77	-150	-77	482	-1959	5385	-6365	-10639	6201	7602	-4956	-1831	4600	11367	-3389	-1925	4127	7373	-7277	153
0.400000	-28	39	85	-60	-113	-38	11	-17	-24	3	-75	-64	-95	-17	-30	-61	-100	34	-83	-35	-108	-24	-102	-72	-66	0	-103	-15	-76	-73	-149	-77	478	-1887	5391	-6843	-10979	6311	7561	-5173	-1477	4692	11258	-3680	-1482	4093	7000	-7616	161
0.400833	-28	38	85	-59	-115	-33	7	-15	-21	2	-75	-64	-100	-15	-27	-60	-103	30	-83	-35	-110	-24	-98	-67	-63	1	-101	-14	-73	-75	-146	-76	553	-1793	5384	-7311	-11755	6375	7509	-5354	-87	4732	11139	-4019	-1138	4041	6653	-7966	144
0.401667	-24	40	90	-57	-110	-32	13	-13	-24	8	-70	-61	-104	-16	-26	-61	-102	34	-81	-30	-107	-21	-100	-68	-62	0	-97	-12	-75	-69	-149	-73	678	-1668	5373	-7764	-11513	6380	7443	-5492	1536	4725	11011	-4413	-517	3961	6278	-8321	-121
0.402500	-19	45	90	-58	-116	-35	17	-12	-14	33	-68	-57	-95	-12	-24	-57	-98	37	-81	-31	-105	-19	-99	-66	-62	-4	-97	-12	-68	-70	-149	-73	500	-1529	5356	-8203	-10050	6347	7374	-5594	2758	4663	10870	-4861	-280	3869	5943	-8675	284
0.403333	-22	43	89	-56	-109	-30	16	-14	-14	5	-50	-60	-96	-14	-26	-65	-99	34	-81	-29	-88	-21	-96	-69	-64	0	-98	-12	-68	-70	-146	-77	454	-1383	5355	-8605	-8783	6243	7309	-5648	3884	4559	10720	-5362	-114	3765	5606	-9025	213
0.404167	-25	45	89	-56	-109	-33	32	-13	-15	6	-70	-61	-92	-13	-26	-57	-95	36	-82	-32	-103	-22	-96	-68	-64	1	-97	-10	-75	-69	-145	-74	423	-1229	5343	-8972	-8305	6074	7245	-5655	5426	4403	10560	-5901	-201	3659	5306	-9352	20
0.405000	-22	43	93	-58	-108	-24	17	-12	-15	7	-72	-64	-94	-25	-26	-58	-99	35	-83	-31	-103	-21	-96	-67	-62	1	-100	-12	-72	-68	-147	-76	397	-1090	5352	-9288	-6235	5843	7203	-5605	6738	4201	10387	-6480	21	3547	5032	-9656	192
0.405833	-23	41	92	-59	-117	-34	11	-15	-21	6	-74	-62	-97	-15	-26	-60	-98	36	-86	-31	-104	-22	-99	-72	-63	0	-95	-14	-75	-70	-148	-74	322	-918	5378	-9551	-4509	5534	7181	-5515	7824	3945	10201	-7097	482	3434	4803	-9926	202
0.406667	-27	41	88	-58	-109	-34	11	-16	-18	4	-76	-63	-98	-18	-30	-62	-124	30	-87	-33	-113	-24	-100	-69	-63	-26	-100	-15	-77	-73	-148	-77	230	-771	5423	-9754	-3731	5154	7195	-5379	8843	3649	10008	-7744	633	3325	4619	-10153	88
0.407500	-27	41	86	-36	-112	-35	8	-18	-24	1	-78	-65	-97	-17	-29	-59	-100	30	-86	-31	-103	-23	-99	-68	-61	-5	-98	-13	-70	-70	-146	-74	-253	-634	5500	-9876	-2429	4704	7253	-5198	9789	3306	9802	-8397	883	3217	4490	-10330	32
0.408333	-27	41	87	-58	-109	-31	15	-16	-16	5	-67	-64	-94	-14	-28	-57	-101	34	-85	-29	-104	-24	-99	-66	-61	-1	-98	-11	-73	-70	-147	-74	-549	-522	5599	-9925	-1226	4174	7360	-4982	10974	2917	9592	-9057	1579	3102	4420	-10453	149
0.409167	-13	43	90	-57	-109	-31	16	-15	-19	3	-74	-64	-95	-14	-25	-58	-102	36	-85	-29	-103	-22	-97	-44	-62	-5	-100	-12	-74	-68	-146	-70	-513	-426	5735	-9883	671	3575	7520	-4736	12846	2482	9363	-9721	1569	2982	4408	-10524	179
0.410000	-26	44	90	-58	-107	-32	17	-15	-17	5	-78	-63	-93	-16	-23	-60	-98	34	-84	-30	-104	-22	-98	-66	-60	0	-99	-9	-68	-66	-149	-73	-268	-356	5901	-9758	1580	2901	7744	-4462	12885	1999	9130	-10362	1939	2851	4454	-10530	-62
0.410833	-27	36	92	-56	-104	-31	15	-14	-15	3	-76	-64	-96	-16	-27	-58	-97	34	-86	-30	-103	-24	-95	-67	-61	0	-98	-13	-75	-74	-145	-75	-243	-322	6106	-9547	1366	2164	8032	-4180	13166	1470	8885	-10997	2667	2710	4555	-10474	292
0.411667	-25	39	89	-63	-113	-34	15	-15	-16	3	-82	-69	-97	-19	-45	-59	-100	33	-91	-36	-107	-26	-100	-69	-64	-6	-101	-14	-76	-72	-148	-76	-220	-316	6346	-9250	1436	1361	8390	-3883	13835	911	8634	-11589	3602	2560	4715	-10356	219
0.412500	-27	40	86	-58	-112	-35	15	-14	-24	3	-76	-69	-98	-18	-30	-60	-101	32	-88	-33	-107	-24	-100	-69	-64	-5	-103	-16	-75	-69	-128	-74	-180	-343	6631	-8867	3187	508	8814	-3584	14298	323	8376	-12109	3241	2394	4924	-10172	108
0.413333	-26	40	89	-60	-113	-36	15	-12	-22	3	-74	-64	-95	-16	-29	-63	-99	32	-95	-34	-108	-25	-101	-69	-64	-4	-99	-14	-76	-70	-148	-74	-198	-406	6959	-8405	5648	-388	9300	-3297	14293	-282	8116	-12578	2940	2217	5180	-9927	95
0.414167	-29	40	90	-34	-111	-38	15	-13	-21	4	-73	-65	-102	-19	-31	-60	-103	34	-86	-31	-107	-19	-100	-65	-64	-3	-102	-13	-74	-70	-148	-76	-290	-501	7327	-7880	6332	-1308	9842	-3020	14346	-897	7850	-12966	2557	2026	5472	-9623	228
0.415000	-26	43	89	-57	-113	-34	11	-15	-18	5	-73	-64	-102	-18	-30	-62	-101	30	-88	-35	-109	-26	-102	-72	-64	-1	-100	-17	-73	-73	-148	-77	-56	-636	7733	-7302	6822	-2251	10427	-2771	19515	-1512	7578	-13272	2200	1829	5793	-9267	-125
0.415833	-25	40	87	-57	-114	-38	10	-14	-19	1	-73	-65	-97	-21	-31	-63	-103	33	-85	-32	-103	-24	-100	-69	-63	1	-104	-11	-73	-68	-148	-78	76	-802	8186	-6675	14270	-3198	11053	-2520	22832	-2099	7307	-13476	1709	1629	6127	-8861	114
0.416667	-25	42	90	-57	-108	-33	11	-14	-18	4	-73	-51	-94	-17	-29	-59	-101	30	-84	-31	-104	-26	-102	-72	-64	-1	-98	-12	-73	-72	-146	-75	27	-1005	8680	-6013	30000	-4150	11702	-2302	-293	-2654	7034	-13572	1158	1435	6493	-8411	146
0.417500	-26	40	87	-65	-112	-32	13	-15	-18	5	-70	-63	-97	-18	-28	-62	-101	30	-86	-34	-105	-23	-101	-68	-63	17	-101	-13	-74	-66	-147	-67	-144	-1244	9209	-5334	32767	-5075	12358	-2124	-25614	-3153	6758	-13555	758	1257	6849	-7927	0
0.418333	-26	38	89	-57	-113	-34	13	-18	-23	2	-76	-64	-100	-16	-30	-52	-104	32	-87	-31	-105	-23	-101	-74	-67	-4	-103	-14	-74	-66	-148	-78	-151	-1515	9779	-4650	27628	-5960	12994	-1980	8184	-3593	6479	-13421	374	1095	7194	-7414	70
0.419167	-28	37	86	-56	-112	-35	10	-16	-16	4	-74	-77	-100	-18	-31	-62	-122	29	-86	-35	-107	-26	-100	-65	-65	-1	-103	-15	-75	-69	-148	-76	-93	-1808	10377	-3983	24247	-6788	13605	-1865	32767	-3944	6199	-13162	-19	970	7532	-6880	13
0.420000	-25	41	82	-57	-113	-49	11	-16	-22	3	-75	-49	-99	-19	-29	-61	-103	33	-88	-34	-108	-24	-101	-70	-66	-5	-107	-15	-77	-75	-147	-77	-39	-2133	10994	-3334	21537	-7544	14170	-1792	29664	-4203	5916	-12776	-421	879	7843	-6337	8
0.420833	-28	35	90	-59	-110	-36	10	-15	-18	6	-73	-62	-99	-16	-29	-63	-109	35	-86	-34	-105	-23	-101	-70	-64	0	-100	-13	-74	-67	-146	-73	33	-2480	11665	-2721	19868	-8214	14641	-1751	32767	-4348	5634	-12264	-781	846	8118	-5784	-6
0.421667	-24	42	91	-55	-109	-34	10	-12	-18	7	-72	-60	-97	-13	-29	-57	-97	36	-82	-30	-103	-21	-98	-66	-60	2	-98	-15	-70	-69	-143	-73	78	-2843	12351	-2151	18429	-8772	15030	-1757	31222	-4374	5352	-11648	-707	865	8372	-5248	35
0.422500	-19	43	89	-56	-108	-32	12	-15	-16	8	-69	-60	-96	-15	-26	-58	-98	36	-86	-16	-105	-24	-100	-67	-61	2	-97	-11	-72	-69	-138	-74	-145	-3249	13042	-1641	16236	-9218	15294	-1808	30910	-4279	5072	-10923	-923	947	8575	-4727	-36
0.423333	-25	41	87	-57	-110	-32	9	-23	-21	4	-73	-65	-99	-18	-30	-74	-102	33	-86	-34	-109	-24	-101	-69	-67	-1	-101	-15	-80	-93	-151	-76	-146	-3670	13742	-1190	15526	-9523	15431	-1907	30937	-4060	4781	-10108	-719	1095	8728	-4233	-320
0.424167	-27	40	86	-62	-114	-38	8	-16	-21	5	-74	-65	-99	-16	-29	-80	-104	33	-85	-35	-109	-24	-101	-70	-62	0	-102	-12	-72	-69	-148	-76	-107	-4107	14455	-807	14716	-9690	15437	-2042	29607	-3716	4504	-9207	-890	1319	8841	-3769	116
0.425000	-26	38	87	-59	-112	-34	9	-9	-21	3	-72	-61	-99	-18	-29	-63	-102	34	-84	-35	-104	-23	-99	-72	-65	-7	-102	-14	-75	-70	-151	-79	-125	-4560	15161	-495	9509	-9709	15267	-2229	25626	-3249	4219	-8208	-1024	1615	8900	-3347	101
0.425833	-27	40	86	-59	-110	-36	9	-18	-19	2	-73	-62	-97	-14	-29	-61	-102	30	-85	-32	-86	-21	-102	-69	-64	-3	-102	-13	-74	-69	-148	-77	24	-5029	15858	-251	3474	-9580	14955	-2460	19192	-2681	3940	-7164	-287	1979	8918	-2974	-100
0.426667	-24	41	86	-59	-111	-55	10	-15	-19	5	-74	-64	-96	-15	-30	-61	-103	33	-78	-35	-103	-21	-99	-68	-65	0	-100	-15	-73	-72	-148	-79	16	-5508	16542	-80	1582	-9302	14505	-2733	15224	-2009	3652	-6073	3560	2403	8885	-2662	-162
0.427500	-25	41	88	-56	-107	-33	11	-17	-21	6	-72	-63	-95	-14	-25	-60	-100	30	-84	-31	-103	-31	-100	-68	-66	0	-100	-11	-73	-67	-146	-74	-107	-5997	17209	29	335	-8885	13853	-3049	11380	-1268	3409	-4953	7123	2883	8805	-2412	37
0.428333	-28	38	85	-57	-108	-36	13	-15	-16	6	-73	-64	-98	-11	-28	-58	-101	35	-86	-31	-104	-19	-98	-57	-61	0	-97	-12	-72	-70	-146	-67	-16	-6501	17844	68	-1655	-8345	13089	-3394	7531	-473	3157	-3820	6060	3411	8683	-2230	-298
0.429167	-25	45	87	-58	-108	-34	13	-13	-21	9	-72	-64	-95	-11	-27	-48	-98	37	-85	-29	-102	-18	-99	-65	-63	-1	-100	-13	-72	-67	-145	-74	-1	-7007	18448	51	-1911	-7697	12198	-3774	4408	353	2917	-2686	6904	3982	8519	-2125	-94
0.430000	-23	46	87	-56	-107	-32	22	-13	-15	8	-69	-62	-91	-11	-27	-57	-96	36	-84	-31	-99	-17	-97	-66	-59	5	-98	-11	-69	-68	-145	-73	11	-7518	19005	-27	-697	-6959	11205	-4179	1410	1194	2691	-1557	8504	4569	8314	-2091	235
0.430833	-22	43	89	-57	-105	-33	13	-13	-14	5	-73	-64	-95	-4	-32	-56	-99	36	-86	-31	-105	-18	-97	-66	-65	0	-101	-15	-74	-69	-145	-75	-70	-8027	19514	-160	85	-6162	10116	-4607	-1205	2021	2473	-462	7371	5172	8074	-2137	-14
0.431667	-27	32	82	-65	-112	-36	8	-15	-22	3	-76	-67	-99	-16	-32	-61	-104	32	-91	-38	-109	-24	-102	-74	-66	-3	-100	-17	-78	-73	-149	-79	-216	-8547	19963	-341	637	-5291	8965	-5050	-3476	2812	2280	592	8074	5768	7802	-2258	87
0.432500	-30	38	82	-62	-112	-40	6	-22	-22	0	-78	-70	-105	-18	-35	-62	-101	32	-90	-51	-110	-21	-102	-67	-63	-3	-102	-17	-78	-75	-149	-76	-168	-9012	20355	-561	4229	-4401	7793	-5484	-5502	3564	2111	1596	9589	6359	7512	-2440	84
0.433333	-28	40	81	-61	-112	-36	4	-15	-21	2	-77	-64	-97	-15	-32	-59	-102	33	-92	-36	-104	-24	-103	-70	-63	-4	-102	-15	-76	-73	-149	-76	-124	-9477	20672	-826	10871	-3514	6607	-5916	-7205	4247	1962	2556	9851	6927	7199	-2691	-9
0.434167	-24	37	85	-59	-108	-35	13	-15	-18	1	-70	-65	-96	-8	-33	-60	-104	35	-87	-33	-118	-21	-98	-69	-63	0	-101	-14	-73	-73	-151	-77	-126	-9930	20910	-1126	-2063	-2646	5443	-6334	-8593	4861	1835	3451	9557	7462	6856	-2993	20
0.435000	-25	34	87	-59	-111	-38	12	-15	-21	3	-72	-63	-97	-16	-30	-59	-99	37	-85	-31	-113	-23	-100	-70	-80	0	-99	-14	-74	-68	-156	-73	-138	-10284	21055	-1462	-18059	-1821	4319	-6734	-9835	5404	1728	4278	8622	7956	6499	-3339	72
0.435833	-23	42	89	-58	-109	-33	15	-12	-17	5	-73	-62	-97	-13	-29	-59	-99	37	-88	-32	-103	-19	-99	-69	-62	0	-100	-12	-73	-69	-147	-74	-315	-10608	21107	-1831	-9119	-1046	3248	-7113	-10898	5865	1646	5036	7051	8399	6119	-3727	137
0.436667	-24	44	89	-57	-132	-34	11	-16	-17	5	-92	-59	-96	-13	-30	-57	-98	37	-83	-32	-103	-22	-98	-68	-64	0	-98	-11	-62	-70	-143	-73	-248	-10867	21054	-2234	-4615	-331	2285	-7461	-11672	6250	1587	5712	7253	8789	5729	-4130	-161
0.437500	-25	43	88	-57	-110	-32	16	-13	-16	6	-73	-61	-96	-14	-29	-58	-113	32	-85	-34	-104	-23	-83	-67	-58	-5	-97	-10	-74	-69	-145	-74	-155	-11052	20889	-2670	-2521	303	1365	-7766	-12267	6567	1543	6314	5532	9114	5325	-4552	27
0.438333	-25	51	90	-60	-108	-32	12	11	-17	5	-75	-61	-94	-16	-28	-57	-99	35	-85	-32	-108	-22	-97	-66	-66	-19	-101	-11	-72	-68	-146	-72	-323	-11140	20610	-3126	1394	853	570	-8038	-12847	6818	1519	6828	1951	9377	4914	-4979	120
0.439167	-26	38	85	-58	-110	-33	12	-17	-33	5	-74	-64	-97	-16	-28	-61	-102	32	-90	-36	-105	-22	-98	-70	-65	-3	-99	-13	-73	-72	-146	-75	-167	-11139	20213	-3606	3712	1314	-119	-8278	-13380	7042	1513	7267	492	9575	4467	-5391	-35
0.440000	-24	39	88	-63	-112	-38	12	-17	-15	0	-77	-69	-102	-18	-32	-62	-104	29	-88	-36	-110	-15	-101	-68	-68	-5	-104	-19	-78	-69	-152	-76	-208	-11023	19707	-4096	6789	1692	-701	-8464	-13811	7191	1511	7606	-1207	9704	4019	-5795	-62
0.440833	-33	35	85	-62	-118	-40	7	-17	-24	27	-77	-65	-101	-17	-30	-63	-102	46	-87	-35	-107	-19	-100	-70	-65	0	-100	-13	-75	-69	-145	-73	-232	-10792	19089	-4585	7870	1998	-1179	-8616	-14011	7342	1534	7871	-3168	9774	3561	-6170	42
0.441667	-15	43	92	-57	-110	-35	10	1	-17	6	-72	-62	-97	-14	-27	-59	-96	37	-82	-30	-102	-22	-99	-66	-60	2	-99	-11	-84	-76	-145	-72	-49	-10444	18357	-5071	9813	2229	-1560	-8728	-13996	7473	1544	8036	-4040	9772	3091	-6524	-268
0.442500	-23	41	91	-57	-108	-33	13	-11	-17	8	-73	-61	-87	-15	-26	-57	-99	39	-83	-31	-104	-23	-98	-69	-57	0	-98	-11	-73	-66	-147	-74	-15	-9969	17515	-5552	10764	2385	-1857	-8812	-13843	7600	1578	8104	-4436	9708	2606	-6859	-253
0.443333	-25	42	92	-57	-110	-35	11	-15	-16	7	-51	-64	-98	-22	-30	-60	-99	36	-84	-29	-109	-21	-99	-67	-63	-8	-97	-12	-77	-68	-147	-73	-116	-9367	16578	-6006	7586	2491	-2073	-8866	-13514	7731	1559	8072	-5457	9577	2103	-7174	66
0.444167	-23	44	91	-56	-112	-31	12	-14	-16	16	-72	-62	-95	-12	-27	-59	-101	35	-84	-28	-109	-22	-98	-66	-63	0	-97	-12	-73	-67	-143	-73	-116	-8663	15556	-6423	5656	2541	-2226	-8896	-12836	7866	1550	7939	-6162	9380	1591	-7464	-237
0.445000	-25	43	90	-56	-109	-26	15	-15	-21	6	-70	-64	-98	-15	-30	-61	-102	34	-84	-31	-85	-21	-100	-69	-63	0	-95	-10	-75	-72	-149	-75	-162	-7846	14462	-6797	4991	2552	-2329	-8899	-11916	8014	1524	7706	-6154	9118	1068	-7744	-161
0.445833	-26	43	94	-56	-111	-33	11	-15	-18	9	-73	-55	-93	-14	-21	-60	-99	35	-85	-30	-107	-19	-100	-70	-64	0	-100	-14	-73	-66	-145	-75	-153	-6934	13311	-7125	2541	2524	-2389	-8903	-11490	8158	1476	7369	-6285	8789	537	-8018	-39
0.446667	-23	41	90	-57	-109	-31	11	-13	-19	8	-70	-62	-93	-14	-26	-61	-100	32	-82	-31	-103	-18	-96	-69	-63	-1	-98	-9	-77	-66	-146	-76	-181	-5938	12120	-7391	498	2471	-2420	-8865	-11161	8305	1400	6936	-6736	8396	0	-8296	-100
0.447500	-22	46	90	-59	-110	-30	10	-14	-17	8	-73	-62	-96	-13	-27	-59	-97	32	-84	-28	-104	-21	-98	-67	-65	-1	-102	-13	-73	-69	-145	-75	-212	-4863	10900	-7602	-616	2385	-2443	-8828	-10500	8426	1291	6407	-6695	7941	-537	-8587	-116
0.448333	-31	41	88	-59	-111	-35	13	-14	-15	8	-66	-62	-99	-15	-28	-59	-101	33	-87	-35	-105	-17	-97	-68	-66	0	-102	-16	-72	-93	-148	-78	-174	-3738	9667	-7752	-1351	2275	-2434	-8783	-9936	8515	1148	5794	-6057	7394	-1073	-8904	-133
0.449167	-26	42	84	-62	-113	-34	8	-14	-21	4	-75	-64	-97	-27	-28	-58	-102	34	-85	-32	-104	-19	-96	-68	-65	0	-101	-13	-73	-66	-146	-75	-246	-2581	8469	-7842	-1469	2142	-2433	-8731	-9357	8559	968	5097	-5908	6780	-1598	-9253	-34
0.450000	-27	43	89	-60	-109	-25	15	-12	-18	9	-73	-65	-97	-12	-27	-58	-99	36	-85	-34	-102	-16	-95	-69	-64	0	-116	-12	-70	-67	-146	-75	-357	-1422	7283	-7884	-2429	1981	-2428	-8673	-8699	8529	749	4334	-6279	6097	-2114	-9639	-219
0.450833	-24	44	88	-59	-109	-33	13	-13	-18	5	-75	-65	-92	-13	-27	-33	-99	36	-85	-33	-104	-21	-99	-68	-64	0	-102	-13	-73	-69	-147	-76	-149	-267	6155	-7878	-3590	1792	-2432	-8611	-8292	8411	481	3506	-5663	5332	-2613	-10082	-83
0.451667	-29	40	82	-61	-115	-36	11	-19	-21	6	-76	-60	-98	-16	-29	-64	-101	33	-88	-39	-105	-22	-102	-75	-67	-3	-100	-15	-75	-78	-149	-78	-183	855	5080	-7845	-4531	1557	-2439	-8547	-8571	8188	182	2630	-6105	4488	-3087	-10566	168
0.452500	-25	40	85	-61	-111	-35	11	-17	-21	5	-75	-62	-97	-15	-31	-60	-104	32	-88	-33	-99	-24	-101	-74	-66	-1	-100	-14	-75	-75	-148	-77	-76	1944	4080	-7785	-5710	1302	-2450	-8469	-7967	7847	-154	1713	-6026	3567	-3527	-11098	3
0.453333	-26	40	86	-61	-111	-33	10	-17	-19	6	-75	-66	-96	-13	-28	-61	-103	32	-88	-34	-104	-25	-101	-50	-61	-3	-100	-15	-74	-69	-151	-77	-34	2962	3163	-7728	-6529	993	-2462	-8392	-5986	7374	-525	769	-5889	2573	-3922	-11681	89
0.454167	-24	43	86	-64	-107	-36	13	-14	-14	6	-73	-66	-97	-14	-30	-62	-98	67	-88	-32	-105	-21	-101	-70	-63	-1	-100	-13	-75	-70	-148	-77	36	3920	2343	-7687	-7893	647	-2470	-8305	-299	6757	-926	-190	-5873	1499	-4272	-12298	359
0.455000	-25	45	76	-59	-111	-34	12	-15	-17	8	-72	-65	-96	-14	-26	-59	-97	35	-87	-39	-102	-24	-103	-68	-63	0	-98	-12	-73	-67	-144	-74	-46	4792	1625	-7670	-9331	251	-2478	-8211	4705	5987	-1356	-1198	-6544	364	-4556	-12948	11
0.455833	-23	38	88	-59	-107	-32	13	-15	-19	3	-72	-64	-96	-15	-29	-62	-102	34	-85	-34	-101	-22	-100	-69	-64	0	-99	-14	-74	-69	-146	-81	-76	5579	1006	-7704	-13033	-187	-2479	-8109	2218	5066	-1810	-2226	-6893	-837	-4784	-13613	-707
0.456667	-28	43	82	-60	-111	-36	9	-17	-22	4	-74	-66	-96	-16	-29	-62	-102	32	-88	-35	-111	-22	-101	-74	-66	-5	-101	-16	-76	-72	-149	-77	-194	6277	487	-7803	-17006	-690	-2474	-8008	990	3997	-2270	-3216	-6132	-2077	-4939	-14272	-173
0.457500	-27	39	82	-62	-111	-38	9	-16	-19	3	-77	-85	-99	-18	-30	-61	-102	1	-92	-32	-104	-21	-102	-70	-63	-5	-101	-12	-73	-69	-148	-76	-350	6891	73	-7975	-18520	-1239	-2473	-7895	1147	2797	-2730	-4237	-5199	-3349	-5010	-14912	-219
0.458333	-38	40	87	-60	-107	-35	12	-19	-22	3	-74	-65	-96	-16	-33	-62	-98	30	-92	-35	-111	-22	-104	-72	-63	-7	-101	-14	-72	-74	-153	-76	-412	7433	-253	-8234	-20651	-1835	-2425	-7783	659	1463	-3191	-5269	-4741	-4647	-5008	-15524	-300
0.459167	-29	38	84	-60	-90	-35	8	-16	-19	5	-74	-69	-99	-17	-31	-68	-102	30	-91	-39	-107	-24	-103	-69	-65	-5	-104	-10	-73	-73	-150	-77	-296	7892	-499	-8586	-25338	-2472	-2389	-7671	252	17	-3641	-6320	-4252	-5959	-4918	-16077	-55
0.460000	-29	37	85	-61	-108	-36	9	-17	-21	0	-75	-67	-99	-17	-31	-62	-103	28	-88	-36	-108	-25	-100	-72	-67	-5	-103	-17	-76	-74	-150	-79	-309	8288	-647	-9030	-28416	-3148	-2355	-7576	-838	-1532	-4078	-7395	-3773	-7259	-4749	-16552	-19
0.460833	-26	37	86	-58	-111	-33	6	-15	-17	5	-73	-65	-97	-18	-30	-60	-85	34	-87	-34	-105	-24	-101	-70	-63	-3	-99	-11	-74	-73	-148	-75	-290	8623	-731	-9567	-25122	-3860	-2321	-7492	-322	-3166	-4491	-8490	-3204	-8531	-4497	-16934	32
0.461667	-25	42	90	-56	-110	-32	20	-14	-17	6	-70	-64	-96	-14	-26	-58	-98	37	-85	-33	-100	-19	-97	-66	-62	-1	-101	10	-72	-70	-146	-74	-297	8912	-762	-10200	-12445	-4597	-2304	-7432	3123	-4875	-4885	-9622	-2588	-9757	-4179	-17207	74
0.462500	-22	42	88	-56	-110	-30	13	-19	-14	6	-69	-59	-94	-10	-26	-56	-97	36	-90	-30	-102	-22	-98	-65	-63	-1	-96	-10	-73	-69	-145	-73	-300	9161	-748	-10928	-486	-5365	-2319	-7417	3638	-6640	-5251	-10796	-2415	-10917	-3799	-17359	101
0.463333	-23	43	91	-57	-108	-31	16	-12	-15	6	-68	-63	-99	-15	-29	-56	-100	36	-84	-33	-103	-36	-98	-66	-63	2	-99	-12	-74	-70	-149	-62	-303	9380	-700	-11735	-11520	-6143	-2368	-7439	665	-8457	-5592	-12018	-3989	-12005	-3359	-17376	-28
0.464167	-23	42	89	-57	-116	-32	44	-10	-17	5	-75	-63	-95	-14	-30	-57	-99	35	-86	-32	-107	-23	-98	-66	-67	-3	-98	-11	-92	-70	-147	-75	-99	9576	-621	-12608	-18189	-6938	-2470	-7524	1112	-10294	-5908	-13293	-5027	-12999	-2872	-17248	12
0.465000	-26	36	96	-57	-109	-33	13	-15	-19	6	-74	-65	-100	-17	-31	-62	-104	34	-86	-31	-107	-23	-98	-87	-65	-5	-101	-14	-74	-72	-151	-76	-70	9756	-534	-13534	-13190	-7741	-2639	-7673	3081	-12146	-6200	-14616	-4999	-13889	-2363	-16979	367
0.465833	-29	37	87	-60	-113	-36	8	-16	-19	3	-74	-62	-116	-17	-30	-61	-102	33	-86	-33	-105	-24	-101	-68	-65	-3	-101	-14	-72	-69	-147	-74	84	9929	-434	-14495	-17055	-8553	-2874	-7901	4041	-13973	-6462	-15980	-3952	-14639	-1829	-16556	153
0.466667	-27	40	89	-57	-108	-35	11	-13	-19	4	-74	-62	-98	-16	-29	-61	-101	33	-84	-31	-107	-25	-101	-63	-65	-3	-101	-14	-73	-70	-149	-74	-159	10100	-335	-15453	-17783	-9388	-3201	-8213	3388	-15747	-6702	-17364	-3626	-15266	-1287	-15992	78
0.467500	-23	42	88	-59	-110	-31	11	-15	-19	5	-73	-60	-97	-14	-30	-60	-99	38	-83	-31	-99	-19	-98	-66	-66	-3	-101	-9	-72	-68	-150	-72	-241	10271	-234	-16448	-11754	-10246	-3618	-8623	-21883	-17436	-6918	-18764	-2812	-15752	-754	-15284	-31
0.468333	-25	40	89	-56	-107	-30	13	-13	-19	5	-70	-61	-93	-13	-26	-59	-103	36	-83	-27	-100	-21	-95	-65	-63	0	-97	-9	-70	-66	-147	-73	-6	10437	-150	-17408	-8328	-11136	-4137	-9137	-32715	-18997	-7110	-20158	-2497	-16099	-235	-14439	-127
0.469167	-23	45	91	-56	-108	-39	15	-13	-15	8	-70	-60	-96	-13	-26	-56	-95	38	-82	-26	-102	-22	-96	-66	-61	0	-98	-9	-66	-66	-146	-70	441	10607	-74	-18326	-4745	-12069	-4757	-9757	-30572	-20402	-7287	-21537	-1800	-16306	266	-13466	-383
0.470000	-26	42	89	-57	-104	-27	18	-10	-15	10	-69	-59	-96	-12	-23	-56	-98	39	-82	-27	-103	-16	-96	-63	-61	2	-88	-8	-73	-65	-142	-68	600	10766	-5	-19188	-1308	-13059	-5482	-10481	-32036	-21619	-7448	-22861	-1132	-16372	730	-12388	28
0.470833	-23	39	90	-55	-108	-26	15	-12	-18	7	-74	-60	-96	-11	-24	-57	-93	38	-82	-27	-102	-19	-96	-68	-62	2	-99	-11	-72	-68	-146	-73	819	10919	85	-19980	1557	-14113	-6312	-11328	-26616	-22606	-7591	-24101	-698	-16317	1146	-11219	-193
0.471667	-24	45	88	-61	-113	-29	13	-15	-14	4	-74	-63	-94	-17	-26	-59	-97	35	-83	-30	-112	-34	-100	-68	-63	0	-99	-10	-74	-69	-148	-94	882	11060	94	-20693	4821	-15238	-7216	-12285	-16743	-23325	-7715	-25259	-549	-16134	1513	-9981	-327
0.472500	-26	40	86	-61	-109	-32	11	-13	-19	0	-73	-63	-98	-16	-28	-60	-102	36	-91	-28	-105	-22	-100	-69	-64	-1	-101	-11	-74	-72	-149	-74	716	11184	133	-21301	7553	-16412	-8180	-13360	-13008	-23746	-7820	-26272	-358	-15849	1825	-8698	-202
0.473333	-26	39	85	-62	-113	-35	19	-17	-22	3	-75	-65	-98	-18	-28	-63	-102	32	-87	-34	-110	-25	-101	-70	-65	-12	-100	-14	-74	-73	-152	-79	317	11298	166	-21809	8900	-17629	-9177	-14492	-9853	-23864	-7905	-27137	568	-15473	2070	-7387	-598
0.474167	-28	39	101	-62	-113	-38	10	-19	-21	2	-75	-62	-99	-17	-33	-60	-102	35	-85	-30	-105	-22	-99	-67	-65	1	-100	-12	-76	-73	-176	-77	228	11392	211	-22198	10102	-18858	-10153	-15720	-7181	-23663	-7962	-27832	1416	-15027	2246	-6078	-90
0.475000	-26	40	86	-62	-113	-35	11	-17	-19	5	-70	-65	-95	-15	-28	-74	-100	35	-79	-34	-107	-23	-101	-68	-66	1	-101	-13	-73	-69	-147	-77	406	11466	250	-22475	11316	-20073	-11090	-17018	-5314	-23141	-8000	-28339	639	-14538	2334	-4811	855
0.475833	-25	38	87	-72	-108	-34	12	-16	-21	-15	-74	-64	-95	-14	-26	-63	-100	35	-84	-29	-105	-23	-100	-69	-64	1	-100	-10	-76	-69	-152	-78	399	11516	310	-22637	12097	-21239	-11940	-18371	-3588	-22309	-8013	-28655	-1542	-14035	2340	-3628	1101
0.476667	-30	40	86	-59	-110	-24	10	-17	-22	3	-70	-62	-96	-13	-29	-58	-98	32	-87	-33	-105	-21	-102	-69	-64	-4	-100	-12	-74	-68	-146	-75	69	11549	381	-22683	12113	-22313	-12649	-19761	-1530	-21208	-7989	-28769	-2803	-13531	2244	-2547	854
0.477500	-26	41	86	-59	-108	-31	16	-15	-18	5	-70	-62	-94	-13	-28	-62	-100	34	-96	-33	-103	-19	-99	-69	-62	0	-99	-12	-74	-69	-147	-77	102	11556	456	-22619	11561	-23243	-13174	-21164	-372	-19858	-7933	-28688	-659	-13057	2036	-1607	574
0.478333	-25	39	81	-60	-110	-33	15	-18	-21	2	-73	-63	-96	-15	-32	-62	-98	33	-85	-34	-105	-23	-104	-72	-67	-5	-101	-12	-73	-72	-152	-79	-4	11549	585	-22455	11370	-23989	-13496	-22558	786	-18304	-7847	-28399	-64	-12631	1717	-835	812
0.479167	-33	40	86	-60	-113	-38	11	-14	-18	2	-68	-65	-95	-18	-31	-63	-102	33	-87	-39	-104	-24	-101	-70	-66	-1	-102	-14	-76	-88	-151	-79	-42	11527	721	-22199	10657	-24502	-13550	-23929	2059	-16637	-7721	-27967	755	-12272	1279	-265	460
0.480000	-27	37	84	-61	-110	-38	12	-18	-27	0	-75	-65	-97	-17	-32	-61	-98	30	-81	-35	-109	-25	-103	-73	-66	-7	-104	-17	-75	-72	-149	-77	-31	11491	886	-21857	9997	-24762	-13344	-25257	3192	-14861	-7560	-27343	2275	-11997	717	85	302
0.480833	-30	36	82	-62	-110	-36	11	-60	-22	1	-74	-66	-99	-17	-31	-65	-101	28	-95	-39	-104	-25	-103	-73	-63	-1	-100	-17	-73	-92	-149	-77	15	11452	1078	-21451	9618	-24736	-12826	-26532	4242	-13053	-7356	-26571	2716	-11812	34	193	173
0.481667	-26	41	88	-59	-111	-30	11	-15	-21	2	-75	-65	-98	-16	-30	-63	-102	36	-87	-36	-104	-24	-102	-72	-67	0	-101	-16	-77	-72	-149	-77	-33	11409	1303	-20977	9325	-24421	-12047	-27724	14338	-11293	-7111	-25677	2457	-11739	-761	37	184
0.482500	-25	36	85	-67	-107	-38	11	-17	-18	2	-73	-62	-99	-17	-6	-61	-101	34	-90	-36	-105	-26	-101	-72	-62	-1	-102	-13	-74	-68	-146	-76	153	11368	1553	-20464	8453	-23814	-10975	-28812	32767	-9637	-6838	-24662	3315	-11760	-1695	-380	19
0.483333	-22	35	86	-61	-110	-36	12	-15	-21	1	-75	-65	-96	-18	-29	-65	-100	32	-86	-34	-88	-21	-101	-73	-62	-1	-101	-16	-74	-77	-149	-77	89	11331	1830	-19920	7481	-22935	-9656	-29790	32767	-8134	-6519	-23571	2894	-11886	-2736	-1075	421
0.484167	-25	38	86	-56	-107	-38	13	-16	-19	3	-74	-62	-97	-4	-29	-61	-97	30	-87	-35	-111	-24	-102	-69	-63	-1	-104	-14	-74	-68	-150	-63	-82	11304	2133	-19365	7120	-21819	-8114	-30644	31708	-6838	-6168	-22406	2543	-12095	-3877	-2027	344
0.485000	-26	38	87	-61	-111	-35	11	-17	-21	3	-74	-67	-99	-18	-31	-62	-100	30	-88	-34	-108	-24	-102	-69	-66	-5	-101	-15	-76	-72	-151	-76	-107	11290	2450	-18802	6480	-20507	-6406	-31368	32767	-5782	-5785	-21188	2371	-12382	-5096	-3215	50
0.485833	-27	52	87	-61	-112	-34	17	-16	-17	2	-75	-63	-96	-18	-30	-60	-101	33	-87	-35	-107	-25	-107	-72	-64	-1	-101	-13	-75	-72	-153	-76	-153	11285	2783	-18258	6020	-19055	-4573	-31952	30204	-4994	-5378	-19944	580	-12712	-6379	-4606	197
0.486667	-23	38	87	-60	-107	-38	13	-15	-17	2	-74	-64	-99	-21	-30	-61	-98	32	-86	-33	-107	-22	-100	-69	-64	-4	-99	-17	-78	-72	-149	-67	-302	11299	3127	-17734	4922	-17497	-2661	-32371	27708	-4493	-4949	-18692	-438	-13059	-7690	-6168	212
0.487500	-24	40	86	-58	-107	-35	12	-15	-16	3	-73	-63	-95	-15	-25	-59	-95	34	-84	-33	-107	-22	-99	-70	-64	-1	-99	-13	-72	-67	-147	-73	-427	11325	3481	-17242	4477	-15925	-752	-32576	28253	-4281	-4504	-17446	287	-13384	-9001	-7861	226
0.488333	-27	49	90	-59	-108	-33	17	-14	-17	6	-70	-62	-97	-16	-28	-57	-102	35	-83	-30	-103	-22	-100	-67	-62	0	-98	-12	-69	-72	-148	-76	-669	11369	3830	-16801	4510	-14402	1098	-32650	23502	-4353	-4052	-16223	304	-13657	-10278	-9642	349
0.489167	-27	44	68	-56	-110	-35	15	-17	-15	6	-72	-64	-92	-15	-26	-59	-97	34	-82	-33	-104	-22	-98	-69	-63	0	-99	-13	-73	-68	-146	-79	-1007	11424	4180	-16411	4434	-12984	2827	-32615	17259	-4682	-3599	-15025	351	-13839	-11518	-11443	332
0.490000	-27	42	90	-58	-107	-34	16	-16	-17	3	-73	-63	-95	-32	-31	-62	-100	35	-85	-31	-105	-23	-98	-69	-65	-3	-101	-13	-75	-70	-148	-78	-1636	11490	4508	-16091	4226	-11736	4388	-32336	14388	-5248	-3148	-13876	-72	-13891	-12655	-13216	167
0.490833	-27	39	86	-59	-116	-40	9	-18	-22	3	-79	-66	-98	-16	-30	-60	-99	34	-84	-34	-105	-25	-100	-70	-62	-4	-100	-16	-72	-70	-146	-77	-2060	11565	4821	-15838	4643	-10686	5753	-31850	10930	-6013	-2717	-12788	416	-13779	-13660	-14896	-148
0.491667	-30	21	84	-64	-109	-38	15	-18	-17	4	-75	-66	-99	-21	-29	-63	-101	29	-87	-13	-105	-23	-101	-74	-66	-5	-107	-16	-74	-70	-150	-78	-2080	11647	5125	-15655	5492	-9880	6887	-31134	7560	-6925	-2306	-11736	733	-13485	-14520	-16446	115
0.492500	-30	39	86	-61	-111	-36	15	-21	-21	6	-76	-65	-99	-18	-31	-61	-110	32	-86	-35	-109	-23	-102	-72	-69	-5	-105	-16	-73	-61	-149	-79	-1968	11738	5443	-15544	5455	-9334	7758	-30201	4811	-7932	-1933	-10765	652	-12985	-15204	-17814	-21
0.493333	-28	39	85	-56	-111	-33	10	-17	-18	5	-72	-63	-97	-16	-29	-62	-115	33	-87	-32	-105	-21	-100	-70	-66	-1	-102	-11	-75	-72	-147	-78	-1753	11834	5717	-15510	5855	-9046	8365	-29044	1832	-8992	-1602	-9866	1096	-12276	-15700	-18972	43
0.494167	-25	42	86	-62	-108	-42	16	-13	-19	4	-73	-69	-93	-14	-28	-58	-100	36	-83	-32	-102	-18	-97	-69	-62	0	-104	-14	-69	-67	-146	-75	-1131	11938	6015	-15549	6174	-9015	8700	-27669	-818	-10042	-1339	-9044	1755	-11366	-16007	-19907	37
0.495000	-26	41	89	-62	-109	-34	13	-14	-17	6	-72	-63	-88	-16	-27	-57	-98	37	-81	-32	-103	-21	-98	-68	-60	1	-101	-14	-70	-67	-145	-73	-414	12054	6332	-15662	5969	-9210	8757	-26088	-2582	-11041	-1141	-8297	1861	-10279	-16121	-20593	17
0.495833	-24	44	90	-59	-105	-33	13	-16	-17	7	-70	-74	-98	-14	-27	-58	-97	36	-82	-29	-103	-18	-98	-66	-62	1	-101	-11	-72	-69	-130	-70	475	12179	6678	-15839	5677	-9598	8600	-24306	-4370	-11943	-1027	-7637	2302	-9046	-16049	-21032	-333
0.496667	-27	38	87	-60	-109	-33	15	-15	-16	9	-75	-61	-95	-11	-28	-56	-99	36	-82	-32	-103	-19	-103	-67	-62	2	-100	-11	-73	-69	-147	-74	1009	12316	7073	-16081	5413	-10136	8197	-22358	-5902	-12694	-1014	-7060	2954	-7706	-15809	-21234	-247
0.497500	-22	43	88	-57	-108	-35	15	-14	-17	6	-73	-62	-98	-18	-30	-57	-99	37	-82	-49	-105	-19	-99	-68	-64	1	-100	-13	-74	-68	-147	-75	1298	12474	7530	-16386	4903	-10759	7625	-20275	-7076	-13273	-1106	-6571	3041	-6307	-15426	-21218	154
0.498333	-24	38	86	-62	-113	-36	11	-16	-17	5	-75	-64	-98	-17	-28	-58	-99	30	-87	-34	-111	-21	-105	-70	-64	-4	-104	-13	-74	-72	-148	-76	1588	12648	8054	-16749	3660	-11414	6865	-18091	-8211	-13645	-1318	-6163	3073	-4901	-14912	-21013	-86
0.499167	-32	38	85	-62	-112	-42	8	-36	-26	1	-77	-64	-100	-19	-35	-63	-102	33	-87	-33	-108	-21	-102	-68	-62	-1	-101	-15	-76	-52	-150	-76	1713	12865	8655	-17152	2674	-12048	6013	-15834	-9051	-13796	-1631	-5830	3345	-3540	-14300	-20649	-257
0.500000	-29	38	86	-60	-111	-40	10	-19	-21	3	-75	-66	-97	-16	-31	-62	-100	35	-86	-29	-109	-26	-105	-73	-66	-5	-104	-15	-74	-73	-148	-77	1798	13112	9319	-17602	2002	-12607	5090	-13554	-9833	-13725	-2071	-5569	3383	-2297	-13619	-20161	-264
0.500833	-27	41	86	-60	-115	-34	11	-16	-19	2	-75	-62	-113	-16	-31	-61	-101	34	-84	-32	-104	-22	-102	-70	-66	0	-102	-12	-74	-69	-146	-76	1775	13406	10051	-18091	130	-13045	4132	-11270	-10469	-13428	-2618	-5368	3259	-1223	-12891	-19589	-263
0.501667	-25	43	111	-57	-108	-33	12	-15	-19	5	-72	-61	-95	-14	-30	-64	-100	35	-83	-29	-103	-23	-100	-69	-65	-1	-90	-9	-73	-69	-147	-73	1830	13744	10799	-18624	-1615	-13341	3179	-9036	-10826	-12923	-3272	-5231	3138	-380	-12140	-18973	-221
0.502500	-24	44	92	-57	-108	-33	16	8	-18	8	-69	-60	-96	4	-28	-59	-99	35	-85	-31	-103	-21	-99	-69	-62	1	-98	-10	-72	-68	-145	-76	1713	14134	11561	-19202	-2699	-13451	2274	-6922	-11141	-12243	-4018	-5139	3382	189	-11393	-18343	-242
0.503333	-24	57	90	-56	-109	-32	16	-12	-18	3	-70	-62	-93	-12	-25	-63	-98	34	-84	-31	-103	-21	-92	-65	-65	-3	-101	-9	-72	-67	-148	-73	1164	14590	12291	-19821	-3111	-13367	1449	-4901	-11335	-11410	-4832	-5086	2699	459	-10652	-17721	-70
0.504167	-31	40	88	-58	-107	-38	12	-14	-18	13	-70	-62	-96	-13	-29	-56	-102	34	-85	-30	-107	-21	-99	-67	-62	0	-97	-12	-73	-68	-145	-74	1093	15097	12938	-20482	-3170	-13091	724	-3061	-11463	-10444	-5747	-5057	2193	396	-9938	-17132	-272
0.505000	-26	43	88	-58	-110	-31	12	-13	-18	6	-74	-65	-96	-12	-29	-59	-101	36	-86	-32	-101	-22	-112	-69	-63	-3	-103	-13	-72	-68	-146	-75	1339	15665	13457	-21177	-2447	-12628	124	-1409	-11551	-9397	-6699	-5038	2618	2	-9270	-16598	-130
0.505833	-24	53	91	-60	-108	-33	15	-15	-19	5	-73	-66	-95	-16	-29	-60	-99	35	-86	-33	-102	-23	-101	-70	-63	6	-101	-9	-72	-69	-147	-76	904	16284	13788	-21911	-2405	-11994	-349	34	-11511	-8284	-7686	-5021	1933	-710	-8652	-16114	-218
0.506667	-27	41	88	-59	-108	-34	10	-18	-21	6	-74	-67	-98	-18	-31	-63	-101	36	-86	-33	-109	-25	-102	-74	-66	1	-102	-24	-76	-74	-149	-78	390	16949	13885	-22686	-2337	-11212	-688	1242	-11466	-7163	-8696	-4992	1661	-1706	-8104	-15692	-393
0.507500	-30	38	85	-63	-112	-40	9	-16	-19	4	-75	-73	-97	-17	-30	-64	-100	33	-88	-36	-109	-24	-103	-68	-62	-3	-101	-13	-73	-69	-146	-74	315	17656	13688	-23489	-2294	-10318	-893	2211	-11407	-6043	-9714	-4936	1726	-2938	-7631	-15310	-265
0.508333	-24	41	90	-60	-109	-32	13	-13	-18	6	-73	-67	-99	-16	-31	-57	-99	35	-85	-32	-104	-24	-98	-69	-65	0	-99	-13	-72	-73	-147	-75	369	18386	13132	-24315	-2211	-9343	-993	2931	-11174	-4955	-10735	-4850	1758	-4374	-7265	-14965	-169
0.509167	-26	41	98	-58	-112	-33	12	-14	-18	8	-69	-65	-95	-14	-28	-59	-97	36	-84	-32	-103	-24	-99	-74	-60	1	-102	-9	-73	-69	-148	-74	267	19125	12189	-25150	-2382	-8326	-1008	3402	-10809	-3918	-11779	-4714	1582	-5908	-7015	-14638	-406
0.510000	-26	41	92	-56	-105	-31	16	-13	-16	8	-70	-59	-96	-13	-26	-56	-102	34	-84	-30	-101	-17	-96	-67	-64	1	-97	-9	-73	-68	-146	-73	-61	19844	10825	-25991	-2226	-7299	-944	3632	-10355	-2926	-12832	-4534	1273	-7500	-6915	-14326	-296
0.510833	-26	43	96	-55	-109	-32	13	-14	-16	11	-72	-61	-98	-11	-28	-56	-96	37	-82	-31	-103	-23	-100	-70	-63	0	-100	-14	-69	-73	-141	-73	-271	20535	9023	-26822	-2177	-6293	-899	3630	-9659	-1999	-13897	-4310	687	-9056	-6969	-13992	68
0.511667	-29	45	89	-57	-113	-33	11	-18	-18	5	-74	-66	-94	-16	-28	-59	-102	33	-85	-38	-105	-24	-100	-72	-62	0	-102	-15	-73	-74	-148	-77	-373	21169	6771	-27633	-2110	-5321	-822	3410	-8945	-1134	-14974	-4036	195	-10502	-7209	-13641	-216
0.512500	-24	37	101	-59	-110	-34	10	-16	-23	3	-66	-64	-101	-16	-28	-61	-102	34	-87	-32	-104	-25	-99	-75	-66	-1	-100	-14	-74	-85	-149	-76	-461	21750	4087	-28402	-1941	-4414	-815	2987	-8269	-314	-16084	-3719	-117	-11754	-7643	-13254	-220
0.513333	-28	38	89	-55	-110	-35	12	-13	-19	6	-73	-63	-98	-14	-28	-60	-98	34	-85	-31	-108	-22	-98	-69	-63	0	-99	-15	-75	-70	-146	-75	-579	22237	1014	-29119	-1683	-3571	-893	2383	-7596	469	-17210	-3381	1285	-12756	-8289	-12836	-162
0.514167	-28	39	89	-58	-108	-32	15	-15	-22	6	-107	-65	-98	-13	-29	-57	-101	34	-88	-30	-104	-22	-99	-68	-70	-4	-99	-16	-73	-73	-143	-76	-672	22623	-2376	-29763	-1600	-2812	-1112	1604	-6933	1217	-18372	-3029	2786	-13440	-9161	-12389	-247
0.515000	-30	40	86	-57	-111	-33	11	-14	-19	5	-74	-63	-94	-14	-30	-62	-102	26	-88	-33	-103	-22	-101	-69	-65	-3	-101	-16	-75	-75	-146	-78	-793	22892	-5994	-30331	-1447	-2117	-1512	663	-6213	1955	-19565	-2692	2240	-13770	-10248	-11926	-215
0.515833	-25	40	86	-59	-113	-36	11	-16	-22	0	-76	-64	-99	-15	-28	-58	-100	34	-84	-32	-105	-22	-98	-67	-68	0	-101	-17	-73	-70	-145	-76	-871	23044	-9732	-30807	-841	-1470	-2096	-425	-5619	2702	-20791	-2391	2019	-13707	-11544	-11467	-250
0.516667	-28	41	86	-58	-111	-31	12	-11	-16	3	-73	-62	-97	-13	-27	-59	-104	34	-83	-32	-105	-21	-104	-66	-65	-1	-101	-16	-74	-68	-146	-76	-872	23065	-13517	-31204	-647	-867	-2969	-1651	-5109	3454	-22026	-2154	1801	-13231	-13031	-11034	-237
0.517500	-26	43	88	-56	-109	-27	13	-12	-19	5	-78	-62	-96	-14	-28	-79	-97	36	-83	-30	-107	-22	-98	-68	-64	0	-99	-17	-74	-76	-146	-75	-913	22966	-17249	-31504	-1006	-287	-4073	-2988	-4643	4222	-23276	-2011	1207	-12390	-14683	-10652	-498
0.518333	-26	42	90	-60	-109	-33	11	-15	-19	5	-74	-64	-105	-11	-32	-59	-98	33	-87	-33	-107	-24	-101	-67	-63	-4	-103	-16	-73	-73	-146	-75	-763	22742	-20819	-31708	271	291	-5452	-4442	-4089	4994	-24529	-1987	1345	-11157	-16493	-10339	-521
0.519167	-26	42	84	-59	-112	-52	12	-15	-23	3	-73	-65	-98	-14	-30	-58	-103	34	-85	-33	-107	-23	-100	-68	-66	-4	-103	-16	-78	-73	-147	-73	-844	22414	-24102	-31823	549	896	-7090	-5999	-3050	5807	-25755	-2107	263	-9584	-18418	-10119	-276
0.520000	-29	38	86	-60	-111	-32	11	-17	-23	4	-73	-67	-99	-15	-30	-60	-103	35	-64	-33	-110	-22	-99	-70	-68	-3	-102	-13	-76	-72	-147	-78	-716	22005	-26985	-31859	733	1533	-8980	-7635	-2271	6615	-26961	-2385	209	-7731	-20396	-10005	-395
0.520833	-28	42	45	-57	-110	-32	13	-15	-17	7	-75	-62	-101	-15	-31	-59	-101	34	-86	-32	-107	-17	-98	-69	-67	0	-101	-12	-80	-69	-147	-73	-841	21543	-29381	-31810	714	2230	-11097	-9341	-2128	7407	-28106	-2841	288	-5678	-22395	-10002	-458
0.521667	-27	45	90	-56	-112	-30	15	-13	-17	8	-68	-60	-90	-10	-26	-56	-100	42	-82	-32	-104	-18	-99	-66	-62	-13	-97	-10	-72	-67	-145	-70	-804	21049	-31170	-31698	613	2986	-13406	-11098	-1757	8146	-29171	-3483	36	-3504	-24363	-10110	-323
0.522500	-25	45	88	-55	-105	-30	20	-12	-14	9	-68	-59	-94	-9	-27	-55	-99	37	-84	-31	-99	-19	-96	-67	-63	2	-97	-13	-73	-70	-146	-75	-689	20553	-32059	-31531	465	3810	-15853	-12872	-1429	8806	-30146	-4307	-479	-1296	-26258	-10319	-309
0.523333	-50	41	89	-57	-107	-32	17	-16	-18	7	-69	-60	-96	-13	-29	-58	-98	34	-84	-27	-107	-18	-99	-68	-65	0	-98	-11	-75	-70	-148	-74	-772	20099	-32428	-31302	1869	4692	-18369	-14636	-1134	9348	-31017	-5316	-328	861	-28033	-10615	-461
0.524167	-31	39	84	-84	-114	-34	13	-17	-26	6	-73	-62	-99	-13	-31	-59	-103	36	-85	-32	-107	-21	-100	-67	-64	2	-98	-9	-65	-68	-150	-76	-772	19714	-32514	-31039	2964	5621	-20900	-16355	-687	9750	-31749	-6486	-529	2884	-29634	-10963	133
0.525000	-29	43	88	-59	-113	-32	15	-16	-19	7	-72	-60	-100	-41	-28	-57	-100	35	-80	-33	-104	-19	-98	-69	-66	-1	-101	-11	-75	-72	-147	-75	-607	19429	-31893	-30754	2714	6588	-23379	-18002	61	9958	-32314	-7814	-680	4676	-31033	-11330	52
0.525833	-26	36	87	-62	-109	-32	16	-13	-18	5	-74	-63	-97	-12	-26	-59	-102	30	-85	-32	-103	-19	-99	-72	-65	-1	-101	-39	-76	-69	-145	-74	-615	19254	-30509	-30441	2499	7563	-25745	-19552	988	9949	-32551	-9259	-788	6171	-31998	-11689	-74
0.526667	-29	42	88	-59	-109	-32	13	-19	-22	6	-73	-62	-98	-11	-27	-70	-100	36	-80	-33	-105	-23	-99	-55	-68	0	-102	-11	-74	-69	-146	-73	-549	19232	-28500	-30117	2417	8521	-27942	-20959	1037	9689	-32661	-10801	-952	7311	-32404	-12000	50
0.527500	-28	43	89	-59	-114	-30	15	-13	-16	7	-68	-62	-99	-12	-24	-57	-100	36	-83	-33	-100	-18	-96	-67	-63	2	-99	-12	-70	-66	-144	-70	-458	19337	-25957	-29787	2168	9419	-29890	-22195	1032	9153	-32698	-12400	-981	8060	-32579	-12232	10
0.528333	-21	43	91	-59	-108	-31	15	-13	-16	5	-74	-61	-96	-11	-27	-56	-94	35	-84	-30	-104	-19	-96	-66	-62	2	-99	-12	-73	-66	-144	-74	-392	19572	-23021	-29442	1848	10212	-31441	-23230	1267	8336	-32767	-14038	-885	8391	-32640	-12364	-36
0.529167	-23	44	88	-58	-107	-28	15	-13	-17	11	-68	-59	-95	-10	-27	-57	-98	44	-83	-30	-102	-21	-97	-63	-61	2	-86	-9	-72	-69	-144	-69	-326	19922	-19844	-29108	1642	10859	-32162	-24047	1324	7209	-32727	-15673	-789	8296	-32689	-12368	-47
0.530000	-24	43	92	-58	-105	-29	17	-28	-15	10	-69	-62	-95	-9	-27	-56	-97	43	-79	-29	-99	-19	-95	-62	-60	4	-98	-10	-69	-68	-136	-70	-267	20350	-16572	-28764	1353	11325	-32460	-24609	1438	5805	-32745	-17288	-746	7780	-32686	-12233	116
0.530833	-24	42	86	-61	-109	-31	15	-14	-18	8	-72	-61	-93	-15	-27	-56	-98	36	-85	-32	-107	-23	-98	-67	-62	2	-115	-9	-73	-70	-146	-72	-362	20823	-13346	-28425	349	11561	-32606	-24950	1536	4092	-32733	-18858	-1495	6868	-32710	-11960	11
0.531667	-29	41	88	-64	-110	-34	9	-16	-19	4	-76	-66	-98	-19	-32	-60	-101	24	-90	-34	-108	-27	-102	-72	-66	-5	-104	-16	-77	-75	-152	-77	-256	21289	-10330	-28077	519	11534	-32686	-25023	1587	2125	-32623	-20338	-835	5617	-32706	-11567	-57
0.532500	-35	34	81	-64	-115	-40	5	-17	-22	3	-77	-66	-100	-17	-31	-61	-104	28	-91	-35	-111	-27	-103	-74	-66	-1	-101	-13	-73	-72	-147	-81	-340	21701	-7663	-27723	171	11216	-32706	-24839	1642	-48	-32268	-21705	-1206	4072	-32434	-11056	312
0.533333	-29	41	85	-59	-112	-34	11	-16	-21	6	-72	-64	-97	-18	-33	-60	-102	35	-86	-31	-103	-25	-102	-69	-65	-1	-99	-14	-72	-72	-148	-82	-195	21977	-5476	-27360	-587	10583	-32725	-24417	1646	-2386	-31798	-22954	-1207	2300	-31752	-10468	148
0.534167	-24	41	86	-56	-109	-36	12	-13	-15	3	-73	-64	-95	-16	-31	-58	-104	32	-87	-32	-103	-23	-102	-67	-62	-1	-101	-12	-73	-70	-145	-72	-179	22064	-3871	-27002	-1130	9618	-32730	-23778	1543	-4835	-31245	-24072	-999	356	-30842	-9832	147
0.535000	-25	42	93	-59	-110	-32	21	-11	-19	7	-70	-64	-97	-15	-31	-59	-101	34	-86	-32	-104	-23	-99	-68	-62	-1	-100	-14	-70	-70	-149	-78	-161	21896	-2914	-26640	-1121	8318	-32729	-22945	898	-7366	-30606	-25047	-939	-1671	-29832	-9216	164
0.535833	-26	36	89	-56	-109	-33	13	-13	-18	6	-69	-64	-94	-15	-28	-58	-100	35	-84	-32	-103	-24	-99	-69	-65	1	-98	-11	-73	-67	-145	-75	-237	21376	-2651	-26281	-1609	6682	-32740	-21948	458	-9902	-29910	-25862	-1155	-3708	-28786	-8642	188
0.536667	-27	42	89	-59	-109	-33	13	-15	-18	5	-72	-61	-98	-15	-30	-58	-102	35	-84	-30	-103	-23	-98	-68	-60	0	-97	-12	-73	-70	-148	-75	-143	20477	-3080	-25931	-1646	4718	-32473	-20827	829	-12380	-29155	-26523	-535	-5699	-27756	-8174	-131
0.537500	-27	42	113	-55	-109	-33	16	-14	-21	5	-73	-61	-95	-16	-28	-58	-98	35	-85	-31	-103	-21	-99	-68	-64	0	-98	-10	-88	-69	-145	-73	-67	19132	-4182	-25597	-1580	2455	-31868	-19628	936	-14744	-28353	-27031	-484	-7594	-26827	-7845	229
0.538333	-28	40	87	-57	-92	-33	8	-15	-16	5	-72	-64	-93	-36	-30	-59	-99	34	-90	-32	-102	-24	-99	-69	-62	1	-102	-12	-73	-69	-146	-77	-70	17311	-5892	-25284	-2499	-70	-31118	-18379	985	-16935	-27507	-27375	-464	-9358	-26009	-7703	204
0.539167	-28	38	86	-58	-110	-35	13	-15	-23	2	-78	-66	-95	-15	-28	-82	-101	33	-86	-34	-103	-25	-99	-73	-66	-3	-103	-12	-76	-68	-151	-76	-207	15017	-8105	-25008	-2474	-2801	-30340	-17127	1106	-18917	-26620	-27570	-363	-10955	-25354	-7764	46
0.540000	-30	38	84	-60	-112	-39	11	-17	-22	10	-77	-65	-99	-21	-32	-64	-104	32	-92	-36	-112	-26	-103	-75	-67	-3	-104	-17	-77	-65	-151	-80	-232	12242	-10720	-24782	-1520	-5685	-29563	-15899	1132	-20663	-25693	-27615	-451	-12356	-24883	-8060	239
0.540833	-31	38	81	-63	-113	-40	10	-21	-22	-1	-77	-68	-99	-18	-31	-59	-104	32	-86	-34	-103	-26	-101	-69	-65	-1	-102	-14	-73	-69	-146	-78	-139	9031	-13595	-24598	-1646	-8680	-28845	-14713	769	-22124	-24736	-27515	-507	-13546	-24605	-8575	219
0.541667	-28	41	87	-65	-109	-32	18	-16	-23	5	-73	-63	-95	-15	-24	-61	-100	36	-85	-33	-105	-22	-98	-66	-65	1	-99	-11	-77	-68	-145	-72	-30	5424	-16625	-24478	-1793	-11744	-28203	-13602	572	-23288	-23762	-27286	-386	-14552	-24524	-9314	170
0.542500	-25	28	90	-57	-108	-32	16	-14	-15	5	-72	-63	-96	-15	-27	-63	-99	37	-85	-34	-104	-22	-98	-68	-62	0	-100	-11	-74	-67	-146	-74	-16	1448	-19682	-24438	-1801	-14789	-27641	-12589	687	-24161	-22785	-26940	-320	-15380	-24623	-10248	204
0.543333	-25	42	87	-58	-102	-35	17	-13	-17	5	-70	-61	-72	-11	-27	-58	-101	37	-85	-32	-104	-23	-97	-68	-64	1	-97	-11	-69	-67	-147	-75	-3	-2754	-22619	-24472	-2151	-17753	-27166	-11681	47	-24738	-21813	-26482	-288	-16064	-24877	-11357	275
0.544167	-26	44	89	-57	-109	-32	17	-14	-19	3	-72	-62	-98	-15	-29	-58	-98	37	-86	-32	-104	-25	-98	-66	-63	0	-101	-12	-73	-69	-149	-74	-167	-7083	-25294	-24588	-3835	-20576	-26752	-10877	22	-25053	-20855	-25930	-780	-16630	-25241	-12567	356
0.545000	-31	41	87	-59	-112	-12	11	-38	-21	2	-72	-63	-99	-14	-28	-58	-101	35	-86	-34	-103	-24	-98	-76	-66	0	-99	-12	-73	-68	-148	-77	52	-11375	-27621	-24792	-4329	-23206	-26411	-10179	589	-25121	-19920	-25292	-112	-17117	-25673	-13877	450
0.545833	-28	42	88	-59	-109	-32	15	-16	-21	4	-72	-63	-97	-17	-34	-60	-102	35	-85	-33	-103	-21	-101	-68	-66	1	-99	-10	-74	-68	-150	-76	19	-15589	-29515	-25076	-1766	-25615	-26093	-9566	746	-24984	-19026	-24588	-505	-17563	-26120	-15201	973
0.546667	-23	43	90	-58	-112	-32	15	-25	-18	3	-74	-63	-96	-14	-26	-59	-102	35	-87	-35	-104	-23	-99	-72	-65	0	-100	-13	-68	-68	-145	-73	108	-19596	-30920	-25444	756	-27752	-25795	-9033	1009	-24683	-18191	-23830	-730	-18003	-26527	-16489	461
0.547500	-27	42	88	-60	-110	-30	12	-16	-18	5	-72	-62	-99	-16	-28	-61	-100	34	-84	-32	-104	-24	-99	-67	-66	0	-94	-11	-74	-69	-147	-76	174	-23289	-31800	-25885	2113	-29582	-25495	-8570	1278	-24259	-17423	-23066	-470	-18471	-26850	-17709	187
0.548333	-47	42	86	-59	-108	-33	4	-17	-19	3	-58	-64	-101	-14	-30	-62	-101	32	-86	-34	-105	-23	-102	-70	-66	-24	-98	-15	-75	-70	-149	-75	139	-26562	-32139	-26397	1853	-31089	-25177	-8162	1731	-23773	-16747	-22239	-309	-19000	-27038	-18820	225
0.549167	-28	39	84	-59	-109	-33	10	-19	-17	4	-76	-67	-99	-14	-35	-59	-102	30	-86	-32	-102	-23	-100	-67	-63	0	-97	-12	-73	-68	-147	-75	177	-29302	-31936	-26949	3049	-32018	-24824	-7785	2118	-23263	-16160	-21429	-706	-19590	-27048	-19784	233
0.550000	-25	43	91	-59	-107	-33	13	-15	-16	6	-73	-63	-95	-13	-25	-58	-101	36	-82	-29	-104	-21	-98	-67	-65	0	-96	-14	-72	-66	-145	-74	250	-31196	-31193	-27543	3452	-32413	-24417	-7433	2147	-22775	-15682	-20641	-260	-20289	-26853	-20580	-90
0.550833	-26	41	88	-60	-112	-32	11	-13	-19	8	-74	-66	-97	-11	-26	-59	-101	30	-86	-32	-102	-21	-99	-68	-63	0	-99	-11	-74	-68	-145	-75	93	-32051	-29978	-28167	-91	-32575	-23941	-7088	2137	-22351	-15323	-19882	17	-21070	-26437	-21203	235
0.551667	-30	39	102	-61	-111	-36	7	-17	-21	5	-76	-93	-100	-14	-30	-62	-103	29	-85	-31	-107	-24	-104	-69	-65	-5	-101	-18	-69	-73	-148	-77	182	-32415	-28330	-28800	-4755	-32661	-23432	-6744	1989	-22033	-15085	-19178	-114	-21935	-25796	-21644	210
0.552500	-28	40	86	-59	-110	-35	7	-17	-21	5	-74	-66	-98	-16	-61	-61	-102	32	-85	-35	-111	-10	-116	-68	-63	-3	-98	-15	-75	-72	-147	-76	171	-32592	-26286	-29432	-5446	-32680	-22850	-6392	1882	-21825	-14963	-18529	-400	-22863	-24931	-21912	-61
0.553333	-28	60	87	-59	-108	-32	11	-14	-14	32	-65	-66	-95	-13	-28	-59	-101	30	-82	-32	-105	-23	-99	-67	-66	0	-96	-14	-75	-70	-145	-73	28	-32648	-23957	-30038	-4551	-32708	-22213	-6035	1831	-21753	-14953	-17954	-284	-23842	-23864	-22027	107
0.554167	-28	39	90	-59	-110	-34	11	-16	-21	8	-70	-62	-83	-13	-28	-62	-102	32	-84	-30	-104	-18	-101	-68	-63	0	-96	-10	-73	-68	-147	-73	101	-32258	-21422	-30614	-4674	-32716	-21543	-5666	1676	-21818	-15045	-17454	-108	-24842	-22628	-22006	35
0.555000	-26	40	88	-58	-110	-33	11	-14	-21	7	-72	-63	-97	-16	-29	-59	-98	34	-83	-30	-105	-15	-98	-68	-63	0	-95	-13	-75	-73	-147	-74	209	-30951	-18778	-31149	-2627	-32589	-20830	-5299	1635	-22019	-15229	-17025	-72	-25825	-21268	-21884	15
0.555833	-26	42	87	-59	-111	-33	12	-15	-14	26	-72	-64	-96	-12	-28	-57	-97	27	-84	-30	-103	-21	-101	-68	-63	0	-97	-12	-73	-68	-144	-74	151	-28988	-16098	-31635	13284	-32114	-20104	-4943	1696	-22335	-15478	-16681	146	-26755	-19830	-21682	15
0.556667	-29	43	87	-59	-111	-31	11	5	-22	6	-100	-65	-99	-16	-31	-63	-102	30	-86	-33	-107	-23	-102	-69	-67	-4	-99	-13	-74	-73	-148	-77	121	-26529	-13496	-32066	28566	-31410	-19369	-4590	1681	-22746	-15778	-16415	327	-27599	-18374	-21430	13
0.557500	-28	67	87	-60	-112	-39	8	-18	-19	3	-75	-67	-97	-22	-31	-62	-102	16	-87	-32	-104	-23	-97	-72	-66	-1	-98	-14	-73	-68	-149	-74	33	-23670	-10960	-32435	29261	-30567	-18642	-4266	1626	-23221	-16097	-16218	-466	-28311	-16937	-21150	-19
0.558333	-30	32	86	-60	-111	-34	11	-13	-21	5	-109	-67	-98	-15	-31	-64	-104	29	-87	-33	-107	-22	-101	-78	-66	0	-98	-14	-73	-70	-151	-79	170	-20529	-8641	-32615	32391	-29642	-17942	-3988	1594	-23723	-16410	-16082	-770	-28882	-15582	-20866	-367
0.559167	-31	40	85	-59	-112	-34	10	-17	-23	4	-76	-64	-98	-17	-31	-62	-100	29	-86	-35	-107	-23	-102	-73	-67	-5	-100	-14	-75	-74	-152	-76	166	-17238	-6573	-32706	30472	-28661	-17276	-3760	1508	-24215	-16701	-15998	-912	-29274	-14356	-20595	8
0.560000	-31	38	85	-61	-111	-34	13	-23	-19	4	-75	-67	-100	-17	-30	-60	-102	32	-91	-34	-107	-23	-101	-72	-67	-4	-104	-14	-77	-73	-172	-77	110	-13894	-4796	-32727	22133	-27645	-16664	-3598	1414	-24681	-16932	-15955	-929	-29476	-13308	-20351	-133
0.560833	-29	40	89	-60	-111	-32	12	-13	-22	2	-74	-66	-100	-10	-28	-60	-102	34	-83	-31	-96	-18	-99	-68	-65	0	-99	-14	-76	-68	-145	-74	97	-10594	-3324	-32747	13476	-26604	-16111	-3510	1647	-25056	-17095	-15941	-626	-29478	-12466	-20133	-256
0.561667	-28	44	94	-59	-110	-32	13	-12	-21	2	-73	-64	-94	-13	-28	-60	-101	34	-86	-30	-105	-18	-99	-65	-62	2	-97	-9	-88	-69	-146	-70	162	-7435	-2184	-32752	9968	-25578	-15637	-3509	2330	-25337	-17168	-15950	-270	-29285	-11855	-19956	-179
0.562500	-22	46	89	-56	-107	-30	15	-12	-16	8	-72	-63	-93	-13	-28	-57	-96	35	-86	-30	-101	-18	-98	-78	-61	0	-98	-13	-69	-70	-146	-73	80	-4494	-1359	-32750	6223	-24501	-15256	-3605	2325	-25486	-17145	-15973	-641	-28902	-11493	-19807	-29
0.563333	-15	46	90	-56	-107	-31	18	-13	-14	8	-81	-62	-93	-13	-26	-58	-99	36	-84	-32	-101	-23	-99	-65	-61	3	-93	-9	-70	-70	-147	-76	40	-1865	-842	-32761	2602	-23463	-14960	-3797	1890	-25486	-17016	-15999	-451	-28340	-11375	-19679	-403
0.564167	-26	43	89	-58	-111	-31	15	-15	-17	5	-72	-63	-101	-13	-29	-56	-102	30	-87	-33	-104	-19	-97	-66	-65	0	-101	-14	-73	-70	-148	-75	46	370	-610	-32747	-126	-22441	-14776	-4090	1820	-25334	-16784	-16027	-85	-27630	-11504	-19569	-229
0.565000	-29	40	89	-58	-126	-34	12	-16	-21	2	-73	-64	-97	-16	-29	-62	-103	33	-88	-35	-107	-24	-100	-72	-64	-5	-103	-16	-76	-69	-151	-65	107	2166	-621	-32766	-2893	-21450	-14717	-4496	1682	-25010	-16454	-16053	-229	-26798	-11845	-19459	0
0.565833	-29	39	87	-61	-112	-38	9	-17	-22	3	-75	-66	-100	-16	-34	-56	-98	34	-88	-33	-105	-22	-99	-67	-63	0	-101	-14	-76	-74	-150	-76	121	3489	-836	-32715	-4944	-20486	-14757	-4999	1431	-24504	-16033	-16077	-250	-25872	-12383	-19343	-310
0.566667	-28	42	87	-59	-110	-32	11	-22	-17	5	-74	-63	-91	-15	-30	-61	-99	33	-87	-33	-105	-24	-101	-69	-64	-5	-100	-16	-72	-73	-147	-59	55	4318	-1218	-32562	-6469	-19569	-14920	-5596	632	-23896	-15544	-16095	-128	-24894	-13077	-19209	-135
0.567500	-27	19	90	-57	-110	-33	15	-15	-18	3	-69	-62	-96	-15	-31	-62	-97	35	-58	-31	-103	-21	-97	-67	-63	-1	-98	-11	-74	-68	-149	-77	54	4666	-1733	-32322	-7476	-18698	-15235	-6276	-420	-23139	-15008	-16120	-181	-23911	-13898	-19047	-45
0.568333	-42	41	91	-57	-110	-31	13	-15	-12	5	-72	-64	-98	-13	-29	-59	-100	35	-87	-33	-104	-24	-98	-68	-64	-1	-98	-12	-72	-70	-148	-76	57	4538	-2346	-32057	-8605	-17894	-15656	-7033	-647	-22287	-14454	-16159	-95	-22937	-14803	-18857	-91
0.569167	-24	43	89	-56	-108	-30	16	-11	-14	6	-70	-62	-94	-12	-66	-60	-103	34	-84	-29	-101	-19	-96	-66	-62	0	-98	-10	-73	-69	-145	-73	-3	3977	-3039	-31771	-9113	-17160	-16195	-7856	-682	-21362	-13907	-16217	233	-22018	-15757	-18641	-61
0.570000	-24	43	92	-55	-105	-31	15	-14	-15	7	-69	-62	-93	-11	-29	-56	-96	37	-83	-28	-101	-21	-99	-65	-47	0	-98	-9	-68	-67	-158	-72	-9	3036	-3744	-31487	-8641	-16506	-16844	-8736	-842	-20395	-13392	-16306	366	-21182	-16715	-18388	-41
0.570833	-29	43	91	-52	-109	-30	13	-13	-16	8	-68	-61	-95	-12	-33	-58	-100	36	-83	-31	-103	-21	-105	-66	-64	1	-98	-12	-74	-68	-146	-77	-77	1769	-4501	-31216	-8585	-15945	-17609	-9666	-788	-19421	-12944	-16438	-365	-20455	-17643	-18124	35
0.571667	-30	41	76	-59	-112	-32	11	-17	-17	3	-78	-67	-97	-14	-30	-62	-100	33	-87	-31	-104	-23	-100	-68	-65	10	-101	-12	-72	-73	-150	-77	-78	254	-5276	-30972	-8034	-15485	-18463	-10625	-724	-18480	-12590	-16618	-273	-19856	-18513	-17833	-275
0.572500	-29	37	86	-60	-110	-38	10	-15	-19	5	-73	-61	-97	-17	-31	-60	-102	30	-87	-27	-105	-26	-101	-72	-65	-3	-98	-14	-74	-74	-149	-76	-42	-1434	-6071	-30763	-7517	-15126	-19383	-11592	-648	-17592	-12354	-16848	177	-19384	-19298	-17533	-83
0.573333	-28	39	85	-61	-124	-36	11	-16	-21	3	-75	-72	-100	-15	-30	-60	-101	34	-88	-33	-107	-23	-102	-70	-65	-1	-105	-14	-76	-80	-148	-76	-113	-3204	-6888	-30595	-7236	-14874	-20355	-12558	-572	-16808	-12216	-17137	-428	-19053	-19977	-17241	9
0.574167	-31	36	82	-66	-113	-39	9	-16	-21	1	-78	-68	-97	-13	-7	-58	-100	29	-88	-33	-105	-23	-100	-69	-63	-3	-101	-15	-70	-72	-144	-74	-9	-4959	-7727	-30487	-5911	-14734	-21354	-13505	-473	-16126	-12234	-17492	-513	-18851	-20538	-16957	-10
0.575000	-21	40	88	-59	-93	-38	9	-16	-18	3	-73	-68	-98	-14	-31	-58	-99	35	-83	-27	-103	-22	-81	-67	-62	0	-99	-13	-75	-69	-153	-74	28	-6675	-8602	-30433	-6774	-14706	-22354	-14421	-365	-15576	-12391	-17914	-397	-18785	-20974	-16702	95
0.575833	-25	41	89	-60	-110	-34	13	-15	-17	6	-72	-63	-135	-15	-28	-60	-100	37	-83	-32	-102	-22	-98	-70	-62	0	-99	-12	-73	-67	-145	-76	-77	-8239	-9514	-30450	-9798	-14786	-23331	-15298	-236	-15175	-12689	-18391	-624	-18821	-21286	-16482	229
0.576667	-38	41	101	-60	-109	-34	12	-16	-15	8	-75	-64	-98	-12	-30	-58	-95	37	-83	-31	-102	-21	-99	-67	-63	-10	-98	-11	-75	-69	-145	-74	-69	-9606	-10461	-30515	-12351	-14965	-24247	-16115	-125	-14932	-13114	-18930	58	-18968	-21467	-16310	-15
0.577500	3	44	89	-59	-110	-36	13	-15	-16	9	-69	-63	-94	-13	-26	-61	-97	40	-83	-30	-105	-19	-110	-59	-62	0	-98	-10	-70	-68	-146	-73	38	-10740	-11493	-30653	-14617	-15244	-25081	-16842	-35	-14847	-13659	-19517	3421	-19185	-21533	-16181	-68
0.578333	-28	39	87	-58	-110	-32	-6	-16	-21	6	-74	-67	-98	-14	-29	-61	-101	34	-82	-31	-105	-21	-101	-70	-62	-4	-101	-13	-75	-69	-150	-79	61	-11597	-12563	-30841	-18480	-15601	-25798	-17519	69	-14914	-14292	-20144	5537	-19467	-21492	-16112	325
0.579167	-28	42	87	-57	-111	-38	10	-16	-5	5	-75	-66	-97	-16	-28	-58	-102	36	-82	-32	-107	-23	-101	-72	-64	0	-101	-13	-72	-68	-148	-76	-31	-12156	-13674	-31077	-22630	-16030	-26374	-18089	145	-15129	-14996	-20804	4359	-19780	-21355	-16088	82
0.580000	-25	40	87	-60	-112	-38	7	-15	-19	8	-76	-66	-97	-15	-29	-60	-102	34	-87	-36	-108	-21	-101	-70	-62	-6	-101	-1	-73	-67	-148	-77	-151	-12415	-14819	-31342	-25341	-16512	-26786	-18550	239	-15474	-15738	-21476	3568	-20130	-21140	-16126	72
0.580833	-29	39	87	-58	-109	-35	10	-18	-17	5	-73	-64	-100	-15	-29	-60	-101	36	-84	-32	-105	-21	-102	-70	-65	-4	-99	-11	-74	-67	-148	-72	-18	-12370	-15977	-31628	-29642	-17044	-27022	-18912	333	-15930	-16478	-22146	3221	-20448	-20852	-16207	159
0.581667	-27	41	89	-61	-111	-34	13	-9	-17	7	-73	-64	-97	-13	-27	-61	-101	34	-85	-34	-107	-19	-101	-67	-62	-5	-97	-14	-69	-62	-146	-76	90	-12051	-17180	-31940	-30879	-17609	-27057	-19164	415	-16497	-17197	-22806	2483	-20771	-20519	-16337	82
0.582500	-24	39	85	-58	-112	-33	10	-16	-23	3	-70	-64	-98	-13	-28	-60	-99	33	-81	-30	-107	-16	-100	-69	-65	-3	-99	-12	-70	-66	-145	-74	-10	-11476	-18262	-32237	-28169	-18181	-26892	-19270	468	-17128	-17839	-23428	2052	-21074	-20155	-16500	158
0.583333	-26	38	88	-56	-101	-30	16	-11	-15	7	-72	-62	-95	-13	-28	-60	-100	37	-84	-32	-105	-18	-105	-66	-63	1	-97	-11	-74	-67	-148	-75	22	-10696	-19337	-32519	-23461	-18768	-26520	-19332	490	-17808	-18384	-24006	2252	-21351	-19741	-16703	178
0.584167	-24	41	90	-57	-111	-34	17	-13	-23	5	-60	-63	-98	-14	-26	-58	-101	29	-84	-32	-107	-17	-99	-69	-65	-1	-101	-15	-73	-67	-146	-73	50	-9747	-20318	-32661	-16226	-19339	-25948	-19255	488	-18507	-18808	-24532	2600	-21597	-19320	-16925	168
0.585000	-27	39	87	-61	-110	-33	15	-14	-21	5	-74	-64	-98	-16	-28	-60	-100	34	-61	-33	-107	-22	-100	-72	-67	7	-99	-5	-74	-73	-148	-73	-85	-8692	-21179	-32725	-12681	-19893	-25191	-19078	558	-19244	-19074	-24981	1651	-21817	-18889	-17164	-99
0.585833	-27	41	89	-57	-112	-34	16	-7	-17	7	-73	-64	-98	-15	-28	-59	-107	36	-83	-33	-105	-19	-100	-68	-65	0	-98	-17	-77	-73	-146	-75	1	-7562	-21900	-32742	-11992	-20426	-24249	-18802	598	-19961	-19167	-25350	1539	-22006	-18453	-17404	1
0.586667	-26	43	88	-59	-114	-35	29	-12	-14	7	-70	-64	-99	-14	-28	-56	-99	37	-86	-31	-105	-21	-99	-67	-66	-4	-98	-23	-76	-69	-146	-73	-130	-6411	-22452	-32765	-9640	-20927	-23146	-18440	606	-20654	-19077	-25634	666	-22169	-18013	-17652	163
0.587500	-26	42	89	-56	-110	-33	16	-12	-19	5	-72	-64	-99	-15	-27	-45	-99	36	-84	-29	-104	-18	-95	-65	-60	-1	-97	-11	-74	-70	-146	-73	-176	-5272	-22820	-32747	-8848	-21399	-21903	-18010	659	-21304	-18795	-25828	139	-22321	-17576	-17891	-29
0.588333	-24	42	89	-56	-111	-33	17	-7	-18	7	-70	-61	-96	-12	-25	-57	-96	39	-83	-28	-108	-21	-96	-64	-59	0	-95	-11	-72	-65	-143	-72	-116	-4187	-22983	-32766	-8704	-21838	-20562	-17514	723	-21903	-18302	-25928	-318	-22459	-17135	-18127	58
0.589167	-24	44	89	-55	-114	-32	19	-10	-16	7	-66	-62	-98	-12	-27	-57	-95	38	-82	-27	-103	-19	-97	-67	-61	0	-95	-9	-75	-69	-147	-73	-56	-3194	-22937	-32749	-8162	-22250	-19130	-16975	748	-22447	-17657	-25934	-883	-22599	-16698	-18353	133
0.590000	-25	44	85	-56	-109	-32	15	-14	-17	6	-68	-62	-94	-11	-27	-59	-100	37	-82	-35	-103	-22	-98	-69	-65	-1	-96	-10	-72	-70	-126	-73	-150	-2314	-22687	-32763	-7878	-22638	-17657	-16405	728	-22923	-16816	-25851	-1512	-22734	-16258	-18566	-7
0.590833	-29	41	87	-59	-116	-38	12	-14	-23	4	-73	-64	-100	-14	-31	-59	-103	35	-83	-33	-105	-19	-97	-67	-64	0	-98	-13	-73	-69	-147	-76	-107	-1560	-22232	-32741	-6349	-22997	-16140	-15809	680	-23337	-15820	-25684	-1275	-22880	-15823	-18772	-170
0.591667	-28	39	87	-56	-111	-34	13	-18	-19	4	-75	-65	-100	-13	-27	-59	-101	33	-85	-34	-107	-22	-100	-83	-67	-18	-100	-15	-76	-72	-148	-77	-200	-929	-21590	-32761	-3660	-23350	-14621	-15229	614	-23674	-14704	-25444	-1719	-23055	-15384	-18968	254
0.592500	-30	40	86	-60	-112	-35	9	-15	-24	5	-85	-83	-98	-12	-29	-59	-101	33	-85	-34	-111	-24	-100	-68	-66	-1	-99	-12	-73	-72	-147	-75	-217	-448	-20768	-32738	-1253	-23690	-13107	-14655	555	-23939	-13481	-25135	-2091	-23222	-14934	-19157	44
0.593333	-28	42	87	-58	-107	-34	24	-21	-18	4	-73	-62	-94	-12	-27	-59	-99	34	-82	-31	-105	-23	-99	-69	-67	-3	-98	-11	-70	-78	-145	-65	-182	-79	-19802	-32757	663	-24027	-11621	-14131	498	-24140	-12196	-24769	-2084	-23405	-14481	-19319	-7
0.594167	-28	41	89	-57	-110	-30	19	-14	-17	7	-70	-60	-93	-10	-28	-73	-102	36	-84	-31	-103	-22	-100	-67	-62	1	-96	-11	-73	-69	-146	-73	-94	176	-18720	-32737	2060	-24369	-10152	-13666	465	-24308	-10881	-24357	-2118	-23598	-14027	-19519	116
0.595000	-24	35	89	-56	-110	-30	15	-13	-19	5	-73	-63	-96	-11	-28	-58	-102	35	-64	-34	-105	-22	-98	-68	-62	0	-101	-9	-70	-67	-146	-70	-128	330	-17557	-32752	3188	-24714	-8696	-13302	437	-24350	-9567	-23918	-2275	-23793	-13571	-19696	51
0.595833	-26	41	87	-58	-105	-31	18	-17	-15	8	-72	-58	-93	-12	-26	-59	-99	33	-83	-30	-103	-22	-98	-67	-61	0	-96	-10	-68	-66	-144	-70	-193	409	-16346	-32745	4132	-25069	-7225	-13060	385	-24367	-8286	-23452	-2303	-23990	-13119	-19875	32
0.596667	-22	44	88	-55	-108	-30	16	-14	-1	9	-73	-61	-93	-8	-28	-59	-98	37	-81	-31	-103	-21	-97	-67	-64	0	-97	-10	-69	-69	-144	-72	-110	431	-15103	-32748	5293	-25440	-5712	-12967	336	-24341	-7074	-22983	-1990	-24184	-12669	-20058	80
0.597500	-26	42	88	-60	-108	-35	17	-14	-16	5	-68	-63	-97	-17	-30	-60	-102	24	-86	-35	-69	-22	-98	-69	-66	0	-98	-13	-74	-67	-146	-75	-87	413	-13880	-32755	7240	-25815	-4138	-13064	388	-24273	-5967	-22520	-1974	-24366	-12232	-20233	135
0.598333	17	42	86	-60	-138	-34	11	-18	-19	3	-75	-66	-101	-15	-32	-61	-101	32	-86	-16	-107	-27	-102	-73	-65	9	-102	-17	-77	-75	-150	-77	-339	366	-12683	-32751	9185	-26210	-2456	-13369	575	-24156	-4984	-22071	-2671	-24539	-11799	-20427	-82
0.599167	-28	36	84	-64	-112	-39	12	-19	-19	2	-77	-69	-100	-17	-35	-63	-102	30	-87	-40	-110	-26	-103	-72	-65	0	-101	-14	-77	-73	-150	-76	-202	327	-11566	-32767	9631	-26596	-653	-13892	552	-24008	-4142	-21632	-1760	-24680	-11382	-20603	-115
0.600000	-29	40	85	-64	-112	-36	13	-17	-19	4	-79	-69	-99	-17	-32	-62	-101	32	-88	-46	-108	-24	-100	-73	-65	-6	-104	-18	-60	-75	-151	-79	-286	282	-10536	-32746	9467	-26973	1291	-14652	412	-23833	-3463	-21231	-1987	-24806	-10992	-20779	183
0.600833	-29	37	86	-62	-112	-39	12	-17	-26	2	-75	-70	-95	-17	-30	-62	-99	32	-102	-36	-105	-25	-102	-70	-63	-1	-102	-17	-73	-70	-148	-76	-95	264	-9611	-32736	11430	-27328	3398	-15653	483	-23631	-2949	-20858	-1886	-24894	-10624	-20934	-80
0.601667	-23	41	89	-58	-109	-32	13	-15	-18	7	-72	-62	-95	-16	-30	-60	-103	34	-83	-33	-105	-25	-98	-67	-65	0	-99	-12	-76	-62	-138	-78	33	264	-8806	-32690	16277	-27652	5660	-16876	497	-23417	-2611	-20530	-1909	-24955	-10291	-21084	-32
0.602500	-25	45	88	-58	-109	-33	15	-7	-16	7	-70	-62	-96	-14	-26	-58	-135	33	-84	-33	-103	-22	-97	-68	-63	0	-98	-12	-72	-66	-145	-72	-124	277	-8126	-32666	21212	-27928	8044	-18306	371	-23192	-2442	-20245	-1731	-24990	-9994	-21209	103
0.603333	-24	44	90	-48	-96	-31	18	-13	-15	7	-68	-63	-95	-15	-28	-59	-100	36	-84	-33	-105	-19	-97	-63	-62	1	-97	-12	-72	-65	-146	-55	-205	316	-7580	-32595	22247	-28136	10527	-19903	292	-22956	-2434	-20004	-1877	-25000	-9738	-21313	40
0.604167	-24	43	87	-58	-108	-34	16	-16	-4	5	-73	-60	-95	-14	-28	-58	-101	30	-82	-32	-104	-21	-97	-68	-64	-1	-98	-11	-70	-68	-145	-75	-52	364	-7162	-32536	20982	-28284	13050	-21625	182	-22728	-2568	-19803	-1312	-24982	-9532	-21387	-305
0.605000	-23	40	85	-59	-109	-32	13	-17	-16	5	-73	-63	-94	-14	-30	-60	-99	26	-87	-32	-99	-17	-99	-69	-63	0	-100	-12	-70	-70	-148	-73	-177	418	-6869	-32439	19899	-28295	15560	-23424	86	-22509	-2832	-19651	-1176	-24945	-9370	-21427	168
0.605833	-26	39	87	-57	-107	-35	12	-14	-18	4	-74	-64	-98	-16	-29	-57	-101	33	-86	-33	-104	-22	-100	-70	-64	-4	-101	-15	-72	-70	-155	-73	-149	469	-6689	-32328	19019	-28215	18003	-25255	-17	-22285	-3208	-19547	-1327	-24886	-9262	-21434	45
0.606667	-41	39	84	-58	-111	-38	13	-15	-18	3	-73	-66	-98	-16	-28	-60	-104	24	-88	-35	-107	-23	-100	-70	-70	-5	-100	-15	-77	-69	-150	-77	-84	512	-6615	-32187	18124	-28016	20283	-27050	-151	-22084	-3666	-19456	-1350	-24814	-9208	-21404	-173
0.607500	-28	37	86	-62	-111	-38	11	-21	-21	2	-77	-67	-98	-13	-30	-61	-100	35	-87	-35	-103	-12	-103	-68	-65	-4	-100	-14	-75	-73	-148	-75	-75	541	-6620	-32000	16485	-27692	22293	-28729	-168	-21898	-4193	-19410	-976	-24712	-9203	-21327	-16
0.608333	-28	25	86	-59	-77	-33	16	-15	-16	6	-70	-64	-96	-13	-29	-56	-99	33	-86	-36	-105	-21	-99	-66	-61	0	-99	-4	-73	-72	-146	-73	-112	544	-6713	-31788	14762	-27249	24007	-30249	-179	-21741	-4759	-19384	-928	-24626	-9251	-21212	-130
0.609167	-25	39	88	-63	-108	-26	15	-15	-17	3	-70	-63	-95	-15	-30	-56	-100	34	-83	-32	-105	-19	-97	-67	-61	0	-99	-12	-68	-72	-144	-75	-94	520	-6852	-31538	13647	-26718	25284	-31539	-181	-21595	-5352	-19380	-930	-24521	-9350	-21058	-93
0.610000	-23	45	90	-57	-108	-30	13	-11	-14	8	-70	-60	-95	-10	-27	-55	-119	36	-84	-31	-103	-23	-100	-65	-60	1	-116	-12	-72	-70	-146	-72	-118	461	-7038	-31258	11951	-26050	26078	-32216	-156	-21475	-5958	-19390	-757	-24412	-9491	-20868	-127
0.610833	-26	44	90	-53	-109	-31	9	-12	-15	6	-72	-62	-94	-13	-26	-57	-92	35	-82	-32	-103	-19	-97	-65	-62	1	-98	-11	-72	-72	-147	-73	-121	367	-7258	-30958	10734	-25321	26326	-32497	-83	-21381	-6562	-19410	-624	-24288	-9681	-20654	-99
0.611667	-26	38	96	-60	-110	-34	12	-15	-18	4	-73	-63	-98	-16	-30	-58	-101	32	-84	-32	-109	-25	-103	-70	-66	0	-100	-13	-74	-74	-147	-76	-161	239	-7484	-30620	9330	-24543	25986	-32623	-8	-21300	-7146	-19431	-1323	-24168	-9908	-20408	-67
0.612500	-28	39	88	-60	-111	-34	12	-25	-17	4	-75	-67	-100	-14	-31	-58	-99	33	-85	-34	-104	-23	-98	-66	-64	1	-99	-13	-74	-74	-147	-77	49	92	-7713	-30265	6745	-23731	25045	-32669	71	-21235	-7703	-19442	-642	-24020	-10159	-20137	-275
0.613333	-26	41	91	-59	-110	-35	13	-16	-17	5	-72	-64	-98	-13	-27	-55	-100	33	-85	-28	-104	-11	-101	-68	-64	-13	-98	-12	-72	-68	-143	-74	18	-98	-7926	-29895	5082	-22924	23502	-32701	98	-21175	-8230	-19446	-602	-23869	-10442	-19857	86
0.614167	-28	40	90	-60	-119	-33	12	-16	-21	5	-49	-64	-97	-12	-28	-58	-104	35	-85	-32	-104	-21	-99	-67	-64	0	-98	-9	-72	-69	-146	-75	-92	-310	-8120	-29517	3699	-22150	21392	-32676	151	-21122	-8722	-19437	-703	-23703	-10742	-19539	-126
0.615000	-27	42	90	-59	-112	-35	11	-16	-22	2	-73	-63	-111	-14	-30	-58	-100	34	-83	-29	-107	-23	-99	-68	-64	4	-101	-14	-74	-74	-147	-77	-103	-507	-8288	-29142	2259	-21440	18777	-32686	211	-21070	-9181	-19419	-748	-23525	-11058	-19230	-86
0.615833	-27	37	86	-56	-113	-35	10	-16	-19	3	-73	-85	-96	-13	-29	-58	-102	33	-87	-31	-102	-21	-100	-66	-64	0	-98	-13	-69	-70	-147	-75	-19	-719	-8417	-28767	1029	-20805	15713	-32177	282	-20995	-9597	-19381	-492	-23327	-11368	-18914	-60
0.616667	-23	43	86	-58	-108	-32	12	-13	-17	4	-74	-62	-93	-12	-27	-56	-96	35	-85	-31	-100	-22	-84	-66	-65	0	-101	-11	-73	-70	-146	-75	-171	-944	-8507	-28402	118	-20280	12289	-31305	320	-20923	-9966	-19332	-877	-23108	-11679	-18600	-43
0.617500	-28	38	89	-60	-110	-32	13	-15	-16	6	-69	-63	-96	-11	-27	-59	-100	34	-86	-40	-107	-22	-100	-69	-64	0	-100	-11	-76	-73	-146	-75	-183	-1127	-8565	-28054	-369	-19873	8627	-30202	297	-20826	-10286	-19272	-511	-22875	-11984	-18294	-273
0.618333	-28	41	88	-63	-111	-36	15	-15	-22	2	-74	-65	-101	-14	-28	-61	-79	33	-87	-30	-107	-22	-99	-68	-64	0	-96	-15	-76	-74	-149	-75	-122	-1301	-8573	-27720	-1350	-19598	4842	-28954	304	-20700	-10571	-19185	-185	-22623	-12269	-17992	82
0.619167	-27	41	85	-61	-111	-36	12	-18	-17	4	-70	-63	-98	-18	-27	-61	-100	35	-87	-33	-110	-23	-100	-69	-64	0	-99	-15	-73	-63	-146	-74	39	-1456	-8549	-27415	-2523	-19456	1054	-27625	322	-20553	-10814	-19138	-425	-22347	-12535	-17696	76
0.620000	-26	41	85	-61	-112	-33	10	-16	-21	3	-76	-65	-100	-15	-31	-60	-99	35	-85	-28	-104	-24	-99	-70	-66	-1	-100	-15	-77	-74	-148	-76	-62	-1579	-8482	-27133	-2910	-19441	-2615	-26267	286	-20378	-10998	-19072	-596	-22059	-12778	-17416	-173
0.620833	-29	42	89	-63	-113	-40	10	-16	-18	2	-74	-62	-98	-15	-28	-60	-98	36	-85	-31	-110	-23	-103	-66	-64	1	-99	-13	-75	-70	-148	-74	-118	-1652	-8380	-26876	-3415	-19547	-6046	-24892	257	-20165	-11137	-19008	-299	-21756	-12975	-17143	-76
0.621667	-24	46	90	-58	-107	-31	13	-11	-17	9	-69	-61	-100	-14	-26	-57	-100	39	-84	-29	-103	-17	-98	-67	-64	0	-98	-10	-73	-69	-146	-70	-30	-1730	-8252	-26642	-3707	-19752	-9143	-23595	251	-19939	-11221	-18959	-12	-21446	-13148	-16884	-156
0.622500	-23	42	89	-60	-108	-32	16	-15	-16	5	-69	-60	-83	-10	-21	-58	-99	38	-81	-29	-103	-19	-97	-66	-64	2	-96	-10	-74	-72	-145	-70	17	-1757	-8105	-26434	-3882	-20044	-11833	-22373	232	-19684	-11252	-18926	91	-21130	-13283	-16634	-151
0.623333	-26	50	91	-59	-111	-31	12	-15	-18	7	-72	-64	-99	-13	-28	-59	-102	35	-84	-31	-104	-22	-100	-73	-66	0	-100	-13	-70	-73	-149	-75	-8	-1760	-7940	-26257	-5186	-20397	-14060	-21250	180	-19419	-11224	-18912	111	-20819	-13376	-16386	-98
0.624167	-29	40	84	-61	-116	-38	8	-19	-21	4	-80	-67	-98	-11	-29	-59	-101	37	-86	-33	-107	-21	-99	-69	-63	0	-100	-13	-60	-69	-147	-75	33	-1732	-7760	-26095	-6661	-20782	-15784	-20241	132	-19145	-11141	-18919	347	-20508	-13427	-16163	-57
0.625000	-30	40	87	-60	-110	-33	12	-16	-21	5	-72	-64	-98	-16	-29	-63	-102	33	-87	-32	-107	-23	-101	-62	-67	-1	-99	-14	-77	-72	-147	-74	-25	-1681	-7572	-25953	-6681	-21178	-16989	-19357	105	-18863	-10994	-18946	-376	-20203	-13434	-15936	58
0.625833	-26	42	86	-61	-112	-35	12	-18	-18	5	-73	-64	-96	-16	-28	-60	-99	34	-86	-32	-104	-22	-101	-67	-66	-5	-101	-16	-73	-69	-148	-74	111	-1608	-7385	-25829	-6659	-21555	-17705	-18595	44	-18591	-10797	-18988	40	-19908	-13401	-15713	-217
0.626667	-27	40	85	-59	-110	-44	13	-14	-17	9	-72	-68	-99	-15	-26	-60	-102	33	-84	-31	-103	-22	-99	-67	-63	0	-100	-15	-75	-66	-143	-75	160	-1530	-7195	-25708	-7475	-21893	-17927	-17948	-57	-18326	-10538	-19045	483	-19630	-13327	-15495	-42
0.627500	-24	42	88	-60	-108	-31	15	-14	-23	-3	-70	-61	-96	-9	-27	-56	-99	26	-81	-31	-102	-18	-95	-68	-64	0	-99	-12	-68	-64	-144	-70	133	-1434	-7012	-25601	-8305	-22175	-17706	-17414	-133	-18089	-10238	-19116	213	-19369	-13223	-15285	-44
0.628333	-27	42	86	-59	-110	-30	13	-10	-18	5	-68	-62	-96	-12	-26	-57	-90	35	-84	-29	-101	-21	-95	-67	-58	-1	-97	-6	-70	-66	-146	-72	105	-1339	-6830	-25507	-9633	-22381	-17101	-16976	-152	-17881	-9895	-19191	273	-19128	-13074	-15055	61
0.629167	-24	57	90	-58	-108	-33	16	-13	-17	9	-74	-63	-98	-11	-26	-53	-96	37	-83	-31	-104	-18	-96	-65	-64	4	-96	-12	-76	-65	-145	-70	-44	-1238	-6659	-25411	-9903	-22501	-16190	-16621	-205	-17701	-9520	-19267	309	-18903	-12899	-14875	-15
0.630000	-24	42	90	-58	-109	-30	15	-10	-16	11	-68	-61	-97	-9	-27	-51	-100	39	-81	-30	-105	-17	-97	-66	-61	3	-96	-10	-68	-64	-142	-70	-156	-1155	-6507	-25315	-9049	-22529	-15054	-16332	-225	-17566	-9119	-19336	-99	-18698	-12691	-14682	120
0.630833	-23	42	91	-57	-107	-24	16	-12	-15	8	-86	-62	-99	-13	-27	-56	-98	36	-80	-33	-103	-19	-98	-67	-62	2	-97	-13	-73	-67	-145	-72	-188	-1079	-6368	-25200	-8719	-22460	-13766	-16096	-286	-17463	-8713	-19400	209	-18512	-12477	-14501	-57
0.631667	-25	41	86	-60	-112	-35	9	-14	-18	3	-74	-66	-98	-13	-30	-53	-103	32	-87	-38	-111	-27	-103	-73	-64	-4	-103	-12	-76	-68	-149	-77	-141	-1025	-6240	-25134	-8493	-22308	-12408	-15898	-338	-17400	-8309	-19458	539	-18344	-12237	-14335	102
0.632500	-27	37	82	-62	-112	-35	7	-19	-22	3	-73	-56	-98	-18	-31	-61	-101	32	-85	-32	-107	-25	-101	-69	-63	0	-98	-14	-77	-68	-147	-80	-125	-979	-6125	-25029	-8395	-22058	-11036	-15717	-319	-17367	-7911	-19469	269	-18184	-11980	-14179	392
0.633333	-29	41	88	-60	-111	-36	10	-17	-18	6	-75	-64	-97	-14	-28	-56	-100	21	-85	-29	-105	-23	-100	-70	-64	0	-100	-3	-75	-66	-147	-76	-74	-953	-6007	-24925	-7433	-21742	-9736	-15559	-306	-17369	-7533	-19463	115	-18037	-11714	-14042	155
0.634167	-27	41	87	-50	-107	-31	13	-14	-22	3	-73	-63	-79	-15	-28	-59	-100	34	-82	-30	-101	-21	-97	-70	-63	0	-95	-10	-75	-66	-147	-79	-19	-943	-5905	-24813	-6480	-21361	-8552	-15411	-321	-17396	-7190	-19429	150	-17901	-11450	-13929	135
0.635000	-26	42	88	-58	-109	-36	13	-15	-16	6	-72	-64	-94	-18	-27	-57	-101	35	-82	-35	-101	-23	-100	-72	-63	0	-96	-11	-75	-65	-146	-74	-48	-961	-5817	-24691	-5676	-20934	-7516	-15276	-328	-17444	-6887	-19364	72	-17770	-11177	-13838	91
0.635833	-3	44	91	-56	-109	-31	15	-14	-17	8	-74	-62	-72	-13	-24	-57	-99	34	-82	-30	-105	-18	-97	-67	-62	0	-98	-8	-73	-65	-144	-60	-49	-1004	-5731	-24559	-4839	-20473	-6650	-15157	-301	-17500	-6625	-19262	50	-17647	-10913	-13782	162
0.636667	-27	39	93	-56	-110	-33	13	-16	-18	6	-70	-61	-95	-13	-25	-60	-96	37	-82	-29	-102	-18	-99	-67	-65	0	-96	-9	-70	-67	-127	-70	-64	-1063	-5656	-24417	-3899	-20002	-5975	-15061	-310	-17562	-6416	-19126	211	-17529	-10657	-13749	197
0.637500	-26	44	90	-59	-109	-34	12	-14	-15	7	-49	-61	-98	-15	-27	-59	-99	34	-65	-30	-107	-19	-99	-68	-64	1	-96	-10	-72	-65	-146	-78	-87	-1153	-5586	-24262	-2814	-19525	-5485	-14989	-282	-17619	-6260	-18964	491	-17417	-10416	-13750	136
0.638333	-28	41	90	-57	-107	-32	10	-17	-18	5	-75	-63	-96	-13	-26	-43	-99	33	-83	-30	-103	-21	-96	-69	-65	0	-97	-10	-72	-68	-147	-75	-178	-1262	-5516	-24085	-2238	-19066	-5175	-14958	165	-17663	-6149	-18773	-1	-17308	-10185	-13783	225
0.639167	-27	42	87	-59	-109	-35	10	-17	-18	2	-74	-65	-97	-17	-30	-61	-101	33	-86	-32	-107	-19	-99	-72	-65	0	-99	-10	-76	-69	-135	-79	-240	-1400	-5456	-23899	-1851	-18633	-4985	-14969	1183	-17682	-6084	-18537	-205	-17198	-9968	-13848	-87
0.640000	-30	39	85	-61	-112	-35	9	-19	-24	2	-78	-68	-100	-16	-33	-62	-104	32	-86	-39	-112	-24	-101	-73	-69	7	-101	-17	-79	-75	-152	-78	-104	-1560	-5397	-23691	-1153	-18243	-4920	-15040	1380	-17681	-6063	-18283	247	-17101	-9770	-13944	62
0.640833	-32	38	81	-63	-113	-57	7	-21	-22	-8	-76	-68	-100	-18	-29	-64	-102	28	-91	-35	-108	-22	-100	-68	-67	0	-99	-12	-76	-70	-149	-77	-185	-1743	-5339	-23456	-379	-17891	-4918	-15174	1012	-17644	-6064	-17999	-160	-16997	-9586	-14059	142
0.641667	-24	43	89	-57	-110	-33	11	-12	-17	5	-75	-66	-95	-12	-28	-59	-101	35	-100	-32	-103	-19	-100	-67	-63	2	-90	-13	-75	-67	-148	-75	-155	-1936	-5282	-23199	136	-17590	-4949	-15377	570	-17559	-6094	-17705	600	-16910	-9420	-14204	82
0.642500	-27	42	87	-58	-105	-35	13	-12	-15	5	-72	-62	-96	-11	-25	-60	-100	35	-85	-31	-102	-22	-95	-65	-63	1	-100	-11	-72	-66	-146	-75	-148	-2161	-5233	-22924	644	-17347	-4957	-15658	141	-17452	-6147	-17397	1653	-16831	-9274	-14365	98
0.643333	-24	45	93	-60	-107	-31	15	-11	-16	5	-72	-65	-95	-13	-27	-65	-98	38	-85	-29	-102	-21	-96	-67	-50	2	-99	-12	-70	-67	-148	-73	-328	-2399	-5184	-22635	1152	-17161	-4930	-16013	-21	-17309	-6211	-17084	1088	-16764	-9152	-14545	55
0.644167	-24	39	89	-59	-109	-31	15	-10	-16	29	-68	-60	-94	-12	-27	-59	-97	37	-84	-30	-102	-19	-97	-66	-61	0	-97	-10	-68	-66	-146	-75	-242	-2653	-5141	-22350	1646	-17032	-4801	-16450	-267	-17123	-6267	-16766	612	-16705	-9042	-14734	-202
0.645000	-23	43	89	-58	-108	-33	15	-14	-14	5	-73	-67	-99	-15	-26	-60	-100	35	-86	-12	-107	-24	-97	-68	-67	-1	-100	-13	-75	-70	-146	-76	-5	-2927	-5106	-22011	1944	-16954	-4552	-16958	-407	-16911	-6326	-16450	1094	-16645	-8957	-14927	-112
0.645833	-25	44	88	-61	-113	-40	10	-13	-17	7	-73	-65	-108	-13	-28	-60	-99	35	-85	-33	-104	-24	-98	-67	-64	0	-100	-9	-72	-69	-145	-76	-30	-3213	-5074	-21670	2181	-16928	-4158	-17538	-236	-16672	-6367	-16145	571	-16635	-8882	-15113	184
0.646667	-24	32	87	-57	-108	-31	13	-11	-18	5	-70	-65	-94	-15	-29	-60	-100	37	-84	-30	-102	-23	-96	-68	-68	0	-98	-13	-67	-67	-148	-76	-103	-3501	-5047	-21346	2479	-16944	-3601	-18165	-335	-16417	-6391	-15853	449	-16627	-8827	-15293	-130
0.647500	-23	42	89	-60	-108	-38	11	-14	-17	7	-73	-95	-96	-17	-28	-82	-98	33	-88	-31	-104	-23	-98	-73	-63	0	-96	-15	-72	-67	-147	-66	-58	-3798	-5030	-21005	2819	-17003	-2886	-18836	-679	-16149	-6405	-15575	485	-16627	-8786	-15456	-98
0.648333	-25	42	89	-63	-109	-33	13	-14	-16	6	-76	-65	-97	-14	-35	-61	-100	32	-91	-33	-107	-25	-98	-69	-62	-3	-101	-14	-74	-69	-150	-77	-84	-4099	-5022	-20669	3391	-17090	-2032	-19536	-844	-15858	-6389	-15320	220	-16646	-8760	-15619	-57
0.649167	-30	40	87	-61	-113	-38	10	-21	-21	4	-75	-65	-99	-14	-31	-59	-100	32	-86	-32	-102	-16	-96	-70	-63	0	-97	-12	-69	-69	-146	-88	-26	-4393	-5019	-20326	3523	-17196	-1008	-20233	-1025	-15606	-6348	-15081	439	-16670	-8756	-15728	-86
0.650000	-24	41	89	-57	-109	-36	16	-13	-15	5	-74	-68	-94	-14	-29	-58	-98	37	-85	-30	-101	-19	-95	-68	-63	1	-97	-13	-70	-67	-146	-75	71	-4688	-5028	-19987	3291	-17320	111	-20917	-1200	-15344	-6291	-14876	403	-16708	-8728	-15825	54
0.650833	-9	42	78	-59	-109	-32	11	-17	-19	5	-75	-65	-96	-17	-28	-58	-100	33	-87	-32	-107	-25	-97	-70	-55	-6	-102	-14	-72	-68	-145	-73	-59	-4975	-5055	-19648	3205	-17455	1309	-21572	-1195	-15108	-6209	-14693	-122	-16751	-8720	-15899	92
0.651667	-29	37	86	-62	-111	-36	11	-18	-19	5	-77	-67	-120	-23	-31	-64	-102	30	-91	-35	-88	-27	-90	-74	-64	-4	-100	-14	-73	-73	-151	-76	-114	-5250	-5086	-19311	3118	-17591	2549	-22164	-1148	-14888	-6107	-14543	-1394	-16797	-8709	-15937	125
0.652500	-13	39	86	-63	-111	-38	11	-17	-19	2	-81	-65	-99	-16	-32	-60	-101	34	-93	-33	-104	-26	-99	-72	-68	-7	-103	-16	-74	-70	-147	-75	-109	-5511	-5127	-18960	3046	-17711	3785	-22684	-1101	-14701	-5984	-14415	-2163	-16836	-8695	-15941	-161
0.653333	-27	36	85	-59	-108	-33	11	-15	-22	5	-74	-66	-102	-16	-31	-60	-104	34	-91	-35	-102	-17	-96	-73	-64	-4	-100	-13	-72	-70	-146	-78	63	-5758	-5185	-18605	2874	-17812	4979	-23108	-975	-14543	-5846	-14312	-982	-16871	-8674	-15919	-132
0.654167	-27	54	90	-61	-110	-34	13	-21	-19	4	-75	-65	-93	-17	-31	-62	-98	33	-87	-33	-102	-27	-99	-68	-64	-5	-101	-22	-72	-68	-148	-74	-85	-5985	-5253	-18232	2672	-17901	6081	-23429	-850	-14418	-5694	-14241	-1459	-16897	-8638	-15863	119
0.655000	-26	38	89	-60	-107	-36	-36	-17	-21	8	-74	-64	-72	-17	-28	-59	-102	34	-91	-34	-103	-24	-97	-70	-67	-3	-97	-12	-72	-73	-149	-73	-30	-6195	-5339	-17845	2263	-17957	7062	-23636	-723	-14326	-5548	-14188	-1482	-16909	-8595	-15783	-36
0.655833	-27	39	88	-75	-108	-33	10	-16	-22	4	-75	-65	-98	-17	-29	-60	-101	36	-85	-32	-107	-25	-98	-73	-64	-5	-100	-14	-52	-68	-148	-72	-43	-6381	-5433	-17440	2235	-17984	7894	-23720	-592	-14273	-5363	-14157	-1006	-16901	-8531	-15677	61
0.656667	-28	40	89	-62	-113	-35	12	-18	-21	3	-76	-67	-96	-19	-32	-60	-103	32	-88	-45	-109	-27	-97	-73	-64	-4	-102	-13	-76	-73	-149	-76	-143	-6549	-5540	-17015	2321	-17980	8537	-23684	-476	-14247	-5192	-14148	-351	-16877	-8454	-15552	193
0.657500	-28	40	86	-62	-114	-39	8	-27	-22	3	-76	-70	-99	-23	-32	-63	-102	35	-88	-36	-105	-26	-101	-72	-61	-5	-101	-16	-77	-73	-148	-74	-115	-6691	-5649	-16561	2248	-17939	8981	-23524	-436	-14241	-5016	-14155	-311	-16832	-8354	-15410	11
0.658333	-27	35	86	-62	-112	-35	12	-5	-21	1	-97	-65	-95	-19	-28	-61	-103	45	-87	-35	-109	-29	-101	-73	-66	-5	-101	-13	-76	-69	-150	-77	-18	-6801	-5766	-16086	2104	-17864	9204	-23266	-417	-14257	-4843	-14171	29	-16763	-8239	-15259	-142
0.659167	-26	37	87	-61	-112	-35	9	-16	-23	4	-76	-66	-98	-23	-31	-62	-101	33	-86	-36	-108	-26	-99	-79	-72	-8	-103	-15	-79	-74	-152	-75	25	-6889	-5884	-15591	1843	-17745	9222	-22888	-390	-14291	-4660	-14198	-14	-16671	-8104	-15096	279
0.660000	-30	38	86	-62	-120	-40	9	-17	-21	3	-75	-66	-95	-31	-32	-63	-102	32	-85	-40	-113	-27	-102	-72	-68	-5	-104	-15	-76	-74	-150	-76	106	-6954	-5999	-15074	1722	-17600	9023	-22433	-348	-14320	-4497	-14224	-68	-16555	-7948	-14928	132
0.660833	-23	37	87	-57	-110	-33	11	-15	-18	3	-73	-65	-100	-19	-30	-59	-103	33	-83	-32	-103	-24	-98	-69	-65	0	-102	-11	-72	-85	-147	-76	-28	-6985	-6099	-14546	1721	-17416	8630	-21894	-266	-14363	-4331	-14253	40	-16420	-7782	-14757	45
0.661667	-24	41	92	-56	-110	-32	12	-22	-15	8	-50	-62	-96	-15	-29	-57	-98	37	-96	-31	-102	-23	-98	-67	-63	0	-97	-11	-70	-69	-144	-74	-63	-6994	-6183	-14013	1662	-17214	8059	-21308	-196	-14396	-4169	-14282	-95	-16264	-7599	-14586	47
0.662500	-23	44	94	-58	-105	-5	18	-12	-14	8	-69	-62	-93	-15	-26	-58	-97	37	-80	-29	-100	-19	-96	-64	-61	1	-95	-9	-72	-66	-145	-75	-16	-6981	-6259	-13487	1686	-16983	7340	-20683	-155	-14415	-4021	-14312	-316	-16099	-7414	-14424	46
0.663333	-24	42	90	-53	-108	-29	18	-14	-18	5	-70	-59	-92	-12	-27	-55	-99	37	-79	-29	-101	-19	-97	-66	-65	0	-97	-9	-69	-66	-128	-73	66	-6937	-6310	-12979	1661	-16741	6500	-20047	-91	-14426	-3879	-14335	-111	-15915	-7223	-14265	135
0.664167	-28	43	90	-56	-109	-31	13	-13	-16	5	-69	-62	-96	-16	-28	-58	-104	32	-83	-30	-105	-21	-114	-66	-63	0	-99	-24	-73	-68	-146	-77	77	-6878	-6331	-12512	1571	-16482	5587	-19406	3	-14414	-3745	-14352	189	-15712	-7028	-14114	-13
0.665000	-28	41	88	-62	-111	-36	13	-15	-30	4	-73	-68	-95	-16	-31	-60	-101	32	-85	-35	-105	-24	-99	-67	-69	-6	-105	-12	-75	-68	-149	-64	114	-6800	-6317	-12087	1405	-16223	4621	-18779	20	-14390	-3621	-14363	135	-15522	-6837	-13973	70
0.665833	-23	38	86	-63	-111	-36	10	-17	-22	2	-74	-66	-96	-19	-31	-60	-102	29	-84	-33	-107	-24	-99	-65	-65	0	-100	1	-75	-67	-147	-76	104	-6695	-6265	-11721	1086	-15960	3659	-18168	34	-14330	-3500	-14359	-647	-15310	-6644	-13838	17
0.666667	-25	42	90	-59	-112	-34	13	-13	-21	-5	-67	-66	-98	-15	-29	-57	-99	35	-83	-33	-107	-19	-99	-65	-65	0	-104	-12	-73	-69	-146	-75	293	-6577	-6187	-11426	866	-15700	2705	-17598	46	-14256	-3397	-14351	-739	-15100	-6460	-13706	-190
0.667500	-29	40	86	-59	-109	-24	12	-13	-17	6	-73	-64	-96	-14	-28	-58	-100	30	-85	-35	-105	-17	-100	-67	-61	-1	-99	-11	-73	-69	-142	-74	76	-6447	-6032	-11218	1258	-15448	1806	-17067	-102	-14157	-3295	-14317	-960	-14882	-6291	-13585	118
0.668333	-26	43	90	-59	-107	-32	13	-13	-17	7	-69	-61	-95	-14	-28	-58	-99	34	-83	-32	-103	-19	-97	-67	-62	3	-98	-11	-74	-67	-138	-74	51	-6308	-5845	-11101	760	-15208	983	-16579	-800	-14041	-3205	-14279	-424	-14668	-6119	-13461	-5
0.669167	-23	42	91	-59	-110	-31	15	-9	-15	7	-69	-74	-93	-12	-27	-55	-96	35	-83	-31	-103	-21	-103	-65	-61	2	-99	-10	-72	-65	-146	-70	244	-6160	-5613	-11084	87	-14989	251	-16145	-1090	-13907	-3127	-14233	-339	-14449	-5963	-13335	39
0.670000	-23	47	94	-56	-112	-29	16	-9	-16	9	-68	-59	-98	-12	-27	-55	-99	38	-80	-28	-104	-17	-95	-62	-61	3	-97	-5	-76	-66	-144	-68	351	-6008	-5335	-11183	-167	-14784	-365	-15744	47	-13755	-3052	-14172	-137	-14234	-5816	-13210	82
0.670833	-21	46	92	-56	-110	-32	12	-9	-17	11	-69	-57	-96	-12	-27	-57	-99	33	-81	-30	-105	-21	-99	-65	-63	0	-99	-10	-70	-68	-144	-70	109	-5862	-5024	-11377	-799	-14603	-874	-15396	652	-13573	-2989	-14111	-174	-14023	-5685	-13082	60
0.671667	-27	40	88	-58	-110	-33	10	-15	-17	8	-72	-65	-98	-16	-30	-60	-100	33	-85	-31	-101	-21	-100	-69	-63	-1	-100	-12	-74	-72	-147	-73	21	-5715	-4675	-11679	-1163	-14438	-1264	-15082	976	-13419	-2936	-14036	-21	-13821	-5565	-12948	-198
0.672500	-26	43	88	-59	-109	-34	12	-16	-15	7	-70	-63	-95	-14	-27	-59	-100	32	-86	-32	-107	-21	-101	-80	-65	1	-96	-14	-75	-68	-149	-74	-22	-5577	-4289	-12092	-1352	-14290	-1543	-14806	1227	-13236	-2889	-13941	-860	-13619	-5450	-12791	268
0.673333	-28	42	87	-58	-110	-34	12	-11	-22	8	-73	-66	-100	-18	-30	-61	-104	30	-86	-33	-108	-22	-100	-72	-67	0	-101	-14	-76	-68	-142	-75	217	-5444	-3883	-12592	-949	-14156	-1716	-14560	1423	-13044	-2854	-13869	-1047	-13419	-5346	-12632	119
0.674167	-29	39	85	-61	-113	-39	11	-18	-21	5	-77	-65	-98	-18	-29	-60	-93	32	-87	-32	-105	-19	-102	-69	-67	-4	-100	-12	-73	-67	-147	-74	182	-5319	-3455	-13160	-973	-14045	-1790	-14330	1794	-12850	-2817	-13771	-543	-13220	-5226	-12457	-58
0.675000	0	40	101	-57	-108	-33	15	-14	-19	3	-73	-62	-95	-14	-29	-61	-100	33	-84	-32	-105	-21	-100	-68	-66	1	-100	-11	-74	-69	-146	-74	-21	-5229	-3029	-13793	-1815	-13942	-1795	-14123	1615	-12642	-2788	-13669	-432	-13022	-5145	-12251	178
0.675833	-23	40	90	-56	-110	-31	15	-16	-19	3	-73	-62	-96	-14	-28	-56	-101	35	-83	-32	-103	-19	-102	-69	-62	0	-102	-11	-69	-67	-143	-70	-139	-5106	-2598	-14459	-3314	-13841	-1729	-13923	1446	-12436	-2763	-13564	-218	-12833	-5042	-12037	109
0.676667	-26	40	87	-57	-117	-32	13	-11	-16	7	-72	-60	-92	-15	-35	-58	-99	33	-82	-28	-102	-18	-98	-67	-63	2	-98	-11	-72	-66	-144	-74	-230	-5024	-2171	-15148	-4886	-13749	-1618	-13738	1387	-12220	-2733	-13450	51	-12641	-4940	-11809	41
0.677500	-25	43	88	-58	-109	-32	12	-13	-16	6	-73	-62	-94	-13	-28	-56	-98	34	-83	-30	-101	-18	-100	-68	-63	0	-99	-12	-72	-69	-142	-73	-5	-4953	-1762	-15834	-5739	-13660	-1475	-13556	1216	-12009	-2708	-13333	281	-12450	-4830	-11570	20
0.678333	-28	39	87	-60	-135	-34	21	-14	-17	4	-73	-64	-99	-15	-29	-60	-101	33	-87	-35	-104	-19	-100	-69	-64	0	-99	-26	-74	-70	-145	-73	103	-4897	-1384	-16490	-6017	-13564	-1309	-13382	1105	-11794	-2676	-13204	556	-12254	-4707	-11315	63
0.679167	-26	41	86	-58	-109	-33	13	-13	-19	5	-75	-64	-103	-15	-28	-56	-125	32	-83	-32	-105	-24	-100	-70	-65	0	-100	-16	-77	-69	-147	-73	-263	-4865	-1028	-17092	-5189	-13467	-1131	-13215	969	-11572	-2632	-13071	46	-12050	-4566	-11051	-162
0.680000	-28	39	85	-61	-111	-28	11	-17	-19	4	-73	-66	-96	-16	-29	-58	-99	34	-87	-35	-108	-23	-99	-70	-63	-1	-103	-15	-76	-70	-147	-74	-135	-4847	-717	-17612	-2633	-13361	-962	-13052	838	-11358	-2578	-12919	685	-11839	-4411	-10781	-692
0.680833	-25	40	89	-61	-111	-35	10	-15	-19	4	-76	-66	-97	-16	-29	-57	-101	30	-87	-33	-105	-22	-97	-69	-48	-3	-100	-14	-76	-69	-146	-72	-139	-4843	-444	-18046	286	-13242	-789	-12899	752	-11127	-2512	-12763	708	-11619	-4236	-10513	-223
0.681667	-27	36	89	-61	-108	-34	12	-15	-17	5	-90	-63	-95	-13	-29	-59	-102	34	-85	-33	-109	-24	-103	-69	-64	0	-100	-14	-73	-70	-147	-75	-180	-4849	-219	-18366	489	-13114	-634	-12759	658	-10906	-2427	-12590	751	-11379	-4038	-10243	-368
0.682500	-26	43	88	-58	-111	-35	11	-16	-17	4	-75	-63	-99	-16	-29	-57	-97	37	-83	-29	-105	-21	-98	-67	-58	2	-96	-13	-73	-73	-145	-72	-163	-4869	-31	-18556	-255	-12970	-462	-12623	553	-10676	-2318	-12407	654	-11131	-3814	-9983	-265
0.683333	-24	43	89	-58	-73	0	13	-16	-16	5	-72	-62	-78	-14	-28	-57	-97	36	-85	-33	-103	-23	-101	-68	-61	2	-100	-14	-72	-69	-148	-73	-85	-4901	107	-18602	-624	-12810	-317	-12514	477	-10443	-2195	-12213	569	-10860	-3563	-9731	36
0.684167	-27	41	89	-58	-110	-33	15	-17	-16	6	-74	-63	-96	-17	-29	-60	-101	36	-86	-30	-124	-21	-95	-70	-63	0	-100	-13	-73	-70	-149	-76	-181	-4942	208	-18529	-1736	-12636	-161	-12436	396	-10206	-2042	-12005	141	-10570	-3290	-9490	159
0.685000	-25	41	87	-56	-108	-34	11	-33	-19	7	-75	-62	-94	-16	-29	-58	-100	34	-86	-32	-104	-24	-102	-73	-67	0	-99	-13	-74	-72	-148	-75	-196	-4982	273	-18305	-3471	-12445	-8	-12347	305	-9957	-1861	-11791	557	-10258	-2985	-9280	-186
0.685833	-26	43	87	-59	-109	-35	12	-16	-18	5	-74	-67	-96	-14	-27	-57	-100	32	-86	-35	-102	-22	-100	-68	-62	2	-100	-12	-73	-70	-147	-75	-271	-5037	308	-17936	-2842	-12235	155	-12292	258	-9703	-1652	-11565	839	-9925	-2650	-9083	71
0.686667	-22	42	87	-56	-107	-33	15	-16	-17	5	-73	-63	-94	-15	-28	-56	-98	35	-85	-33	-102	-21	-100	-73	-63	-3	-101	-13	-70	-68	-173	-76	-270	-5083	321	-17435	-990	-11999	330	-12259	206	-9429	-1413	-11331	677	-9568	-2311	-8908	172
0.687500	-23	41	88	-58	-110	-35	11	-12	-15	5	-74	-65	-95	-15	-30	-58	-98	34	-85	-30	-103	-23	-100	-66	-62	1	-97	-13	-72	-68	-147	-75	-260	-5128	320	-16814	-201	-11753	530	-12242	154	-9146	-1151	-11093	521	-9186	-1940	-8759	-63
0.688333	-26	43	69	-57	-107	-31	11	-11	-18	4	-70	-62	-93	-14	-26	-55	-98	35	-86	-30	-104	-19	-101	-68	-63	-3	-97	-11	-69	-67	-145	-73	-156	-5161	313	-16086	-564	-11485	753	-12245	106	-8845	-855	-10852	521	-8783	-1541	-8631	0
0.689167	-27	42	87	-57	-109	-32	15	-13	-17	8	-72	-62	-96	-12	-27	-59	-102	34	-84	-32	-105	-19	-100	-69	-61	0	-96	-12	-70	-70	-148	-75	-155	-5189	301	-15267	-1087	-11197	998	-12264	53	-8523	-537	-10609	437	-8354	-1132	-8540	9
0.690000	-24	44	89	-56	-109	-39	16	-13	-18	8	-74	-63	-97	-16	-26	-57	-100	35	-85	-32	-105	-22	-100	-69	-65	0	-101	-4	-72	-68	-149	-76	-168	-5201	300	-14377	-1047	-10892	1275	-12294	-5	-8183	-196	-10376	451	-7903	-714	-8455	-26
0.690833	-25	39	84	-62	-113	-38	10	-16	-21	3	-76	-65	-98	-14	-30	-59	-96	36	-91	-32	-104	-22	-98	-68	-64	-1	-99	-14	-73	-69	-148	-75	-92	-5206	315	-13443	436	-10567	1582	-12331	-50	-7816	157	-10142	528	-7434	-285	-8411	-64
0.691667	-25	41	86	-60	-111	-35	8	-17	-22	6	-75	-68	-107	-18	-30	-61	-101	32	-90	-33	-107	-23	-104	-70	-66	-1	-102	-16	-76	-69	-149	-78	4	-5184	348	-12473	6460	-10220	1919	-12374	-76	-7428	540	-9917	660	-6947	151	-8389	40
0.692500	-27	45	88	-62	-111	-39	10	-16	-19	7	-73	-65	-98	-17	-29	-60	-102	32	-88	-35	-109	-24	-102	-59	-65	-3	-98	-16	-74	-69	-149	-76	-141	-5145	411	-11484	18008	-9850	2286	-12407	-113	-7022	926	-9697	209	-6432	595	-8392	45
0.693333	-27	38	87	-65	-110	-33	13	-15	-22	6	-80	-63	-99	-14	-28	-60	-99	34	-87	-30	-105	-21	-100	-70	-66	-1	-98	-25	-75	-68	-147	-76	-34	-5079	501	-10501	17854	-9462	2671	-12436	-151	-6564	1321	-9490	1453	-5912	1039	-8418	-351
0.694167	-26	40	90	-59	-112	-31	12	-14	-18	6	-70	-49	-95	-11	-28	-59	-99	35	-86	-32	-104	-29	-102	-67	-65	1	-96	-12	-73	-67	-146	-74	127	-4991	628	-9548	12292	-9056	3078	-12451	-139	-6099	1716	-9293	2438	-5367	1483	-8462	-100
0.695000	-22	42	90	-57	-109	-31	15	10	-16	7	-70	-65	-96	-13	-30	-58	-98	37	-85	-33	-104	-21	-98	-68	-63	0	-98	-14	-73	-57	-147	-75	189	-4883	778	-8635	9940	-8628	3501	-12447	-147	-5606	2108	-9105	1835	-4819	1920	-8544	-163
0.695833	-23	46	90	-59	-108	-33	12	-13	-14	8	-72	-63	-93	-13	-25	-56	-98	38	-95	-32	-101	-23	-99	-67	-61	2	-95	-11	-69	-64	-145	-70	229	-4743	966	-7771	6656	-8187	3927	-12420	-154	-5090	2493	-8930	1450	-4261	2344	-8620	-58
0.696667	-23	45	96	-55	-107	-31	15	-30	-17	9	-72	-58	-107	-11	-27	-61	-96	37	-83	-28	-100	-17	-99	-66	-60	1	-95	-10	-68	-67	-146	-74	241	-4581	1176	-6955	5381	-7723	4357	-12388	-167	-4562	2865	-8762	1469	-3713	2753	-8725	-27
0.697500	-25	46	90	-50	-109	-34	12	-15	-17	9	-70	-62	-96	-13	-28	-59	-99	36	-87	-32	-103	-22	-100	-69	-76	0	-96	-15	-73	-67	-146	-75	249	-4392	1415	-6205	3983	-7249	4780	-12325	-219	-4019	3222	-8606	732	-3162	3152	-8842	23
0.698333	-26	45	90	-59	-112	-33	11	-6	-22	32	-73	-63	-95	-14	-31	-61	-104	33	-88	-34	-108	-26	-102	-70	-67	-3	-97	-13	-73	-73	-149	-76	316	-4182	1674	-5520	1723	-6763	5188	-12236	-234	-3470	3555	-8461	630	-2618	3529	-8966	-276
0.699167	-28	40	86	-63	-113	-35	8	-21	-23	3	-75	-64	-100	-17	-28	-62	-104	34	-91	-25	-111	-26	-103	-70	-66	-4	-101	-13	-76	-68	-148	-75	262	-3936	1955	-4892	-426	-6259	5584	-12120	-258	-2915	3870	-8317	829	-2079	3890	-9096	-149
0.700000	-32	32	84	-59	-113	-40	12	-17	-22	6	-74	-63	-100	-15	-30	-63	-104	30	-92	-34	-108	-24	-101	-73	-73	-3	-101	-13	-75	-70	-150	-76	268	-3665	2246	-4338	-3965	-5749	5954	-11985	-292	-2358	4168	-8174	425	-1563	4224	-9226	165
0.700833	-27	41	88	-59	-110	-33	11	-15	-19	4	-76	-77	-97	-14	-24	-60	-99	35	-85	-33	-118	-23	-100	-59	-65	-3	-99	-12	-74	-68	-146	-75	158	-3367	2547	-3833	-7747	-5218	6304	-11828	-285	-1810	4434	-8033	304	-1057	4531	-9352	-51
0.701667	-24	43	88	-61	-107	-32	15	-12	-15	6	-73	-63	-96	-11	-25	-59	-97	34	-87	-32	-104	-21	-97	-65	-65	1	-97	-7	-69	-60	-145	-70	105	-3045	2851	-3377	-8319	-4685	6626	-11653	-301	-1278	4684	-7889	1229	-581	4806	-9472	-1
0.702500	-23	45	95	-56	-107	-27	15	-10	-14	9	-70	-60	-92	-12	-25	-58	-95	39	-79	-31	-103	-19	-98	-65	-61	1	-97	-9	-69	-67	-145	-72	187	-2696	3159	-2969	-7694	-4149	6904	-11464	-303	-767	4896	-7752	1981	-132	5045	-9582	82
0.703333	-23	45	93	-59	-108	-31	15	-11	-14	9	-68	-60	-96	-11	-26	-56	-96	36	-82	-33	-105	-21	-97	-66	-60	2	-98	-10	-72	-68	-142	-74	140	-2327	3462	-2607	-6032	-3615	7147	-11273	-307	-284	5072	-7616	2212	268	5244	-9680	41
0.704167	-22	42	93	-59	-105	-31	15	-11	-18	7	-72	-61	-94	-12	-28	-59	-93	34	-82	-35	-104	-23	-97	-67	-63	0	-99	-10	-72	-70	-144	-73	138	-1929	3762	-2267	-6019	-3087	7350	-11073	-326	184	5221	-7476	2337	635	5402	-9759	63
0.705000	-31	43	91	-58	-110	-30	15	-13	-17	9	-70	-59	-95	-12	-29	-59	-98	36	-85	-34	-105	-22	-101	-70	-63	0	-97	-12	-74	-68	-147	-53	248	-1517	4058	-1959	-7572	-2572	7513	-10869	-324	580	5340	-7335	1526	968	5516	-9818	15
0.705833	-25	40	90	-60	-109	-33	15	-12	-16	4	-73	-60	-96	-14	-29	-59	-97	36	-83	-36	-98	-23	-100	-67	-63	-1	-100	-13	-77	-70	-145	-75	68	-1084	4355	-1674	-7431	-2061	7634	-10667	-321	958	5417	-7195	335	1251	5581	-9850	44
0.706667	-29	40	91	-60	-112	-35	11	-15	-19	0	-70	-48	-99	-15	-29	-60	-102	34	-86	-33	-109	-25	-104	-70	-64	-1	-102	-13	-70	-72	-149	-64	28	-638	4640	-1405	-9168	-1576	7709	-10471	-354	1286	5462	-7059	70	1483	5600	-9869	-171
0.707500	-31	38	87	-60	-110	-38	11	-17	-21	5	-74	-62	-100	-21	-32	-61	-102	29	-85	-33	-107	-25	-102	-69	-64	0	-93	-13	-73	-70	-150	-76	254	-167	4938	-1143	-11600	-1102	7757	-10276	-361	1580	5476	-6920	654	1679	5569	-9857	-42
0.708333	-24	79	88	-58	-112	-34	13	-13	8	9	-70	-63	-95	-13	-29	-59	-100	37	-85	-34	-104	-23	-99	-69	-79	2	-97	-11	-74	-68	-143	-66	89	313	5234	-892	-9893	-654	7754	-10091	-383	1821	5449	-6785	609	1823	5494	-9814	-62
0.709167	-25	43	89	-59	-109	-32	15	-12	-17	-8	-73	-61	-97	-13	-27	-59	-101	36	-83	-34	-101	-21	-97	-68	-62	0	-98	-12	-73	-68	-146	-74	124	808	5533	-649	-6282	-232	7714	-9914	-436	2032	5389	-6657	795	1914	5367	-9755	13
0.710000	-19	43	91	-70	-108	-33	13	-11	-15	10	-69	-59	-94	-13	-28	-57	-98	41	-81	-31	-102	-21	-98	-65	-61	2	-94	-10	-73	-64	-144	-70	143	1302	5841	-415	-4831	154	7631	-9746	-463	2193	5290	-6535	434	1984	5200	-9670	193
0.710833	-24	45	87	-58	-108	-30	16	-8	-16	9	-72	-61	-92	-11	-27	-53	-99	38	-83	-31	-101	-18	-96	-63	-60	1	-96	-11	-70	-64	-145	-74	26	1813	6156	-188	-3402	509	7492	-9591	-501	2327	5152	-6429	-67	2000	4985	-9570	243
0.711667	-17	44	87	-60	-109	-33	16	-15	-21	5	-74	-68	-95	-15	-29	-62	-100	36	-85	-36	-107	-22	-99	-69	-67	-5	-100	-12	-72	-67	-141	-75	84	2323	6471	33	-2032	834	7353	-9446	-565	2420	4979	-6332	-351	1981	4735	-9451	-29
0.712500	-30	42	85	-58	-109	-32	15	-13	-19	5	-70	-63	-92	-16	-29	-60	-102	58	-83	-32	-105	-33	-100	-67	-63	0	-98	-12	-74	-69	-148	-73	97	2836	6798	253	-1107	1128	7163	-9307	-603	2490	4778	-6252	-260	1932	4455	-9318	26
0.713333	-27	44	87	-60	-112	-31	15	-13	-19	-6	-72	-64	-95	-14	-30	-60	-102	37	-86	-32	-107	-22	-97	-67	-63	0	-100	-12	-73	-68	-147	-67	6	3353	7148	466	413	1390	6945	-9180	-623	2535	4543	-6189	-700	1858	4152	-9172	403
0.714167	-25	41	85	-59	-110	-33	15	-12	-18	10	-73	-65	-96	-14	-28	-61	-81	33	-84	-79	-107	-23	-97	-66	-64	-3	-97	-12	-74	-67	-147	-74	82	3864	7456	672	1326	1611	6692	-9064	-693	2569	4278	-6139	-1090	1763	3825	-9024	76
0.715000	-23	42	74	-59	-109	-31	15	-16	-19	3	-74	-66	-96	-15	-30	-61	-98	35	-87	-34	-105	-15	-102	-67	-66	-3	-103	-14	-76	-69	-150	-76	104	4367	7815	873	1974	1819	6414	-8954	-728	2586	3987	-6119	-1407	1651	3485	-8877	90
0.715833	-26	41	84	-60	-115	-34	12	-16	-22	6	-83	-51	-100	-13	-29	-60	-99	34	-86	-36	-104	-21	-98	-65	-64	0	-101	-12	-72	-68	-146	-75	102	4861	8154	1068	3101	1994	6120	-8849	-751	2599	3676	-6106	-1544	1537	3144	-8729	155
0.716667	-22	42	108	-56	-112	-31	13	-13	-21	7	-87	-64	-97	-16	-28	-59	-97	36	-83	-33	-103	-21	-98	-69	-64	-1	-100	-12	-73	-70	-149	-74	22	5338	8489	1229	2748	2141	5797	-8754	-837	2605	3344	-6122	-1740	1414	2803	-8595	93
0.717500	-27	38	88	-59	-112	-34	11	-16	-18	7	-72	-64	-97	-14	-31	-58	-102	34	-85	-34	-109	-25	-102	-78	-63	0	-101	-11	-75	-70	-148	-76	-48	5800	8818	1416	1745	2267	5466	-8670	-609	2617	3001	-6164	-1855	1298	2469	-8472	133
0.718333	-26	41	86	-58	-111	-31	10	-17	-15	4	-72	-67	-101	-15	-32	-62	-102	34	-88	-34	-104	-21	-101	-69	-64	-3	-107	-14	-75	-73	-151	-75	-80	6240	9131	1560	982	2368	5127	-8590	-149	2620	2644	-6222	-1593	1183	2141	-8364	126
0.719167	-25	39	86	-59	-111	-34	3	-17	-21	4	-73	-67	-98	-16	-28	-61	-101	35	-83	-33	-108	-25	-102	-70	-64	-1	-100	-13	-75	-70	-150	-79	-189	6659	9431	1690	1406	2447	4775	-8521	-505	2636	2286	-6302	-1784	1079	1827	-8273	217
0.720000	-8	41	86	-58	-125	-34	10	-17	-17	5	-73	-69	-101	-16	-30	-61	-102	35	-86	-35	-108	-31	-102	-68	-67	0	-104	-14	-68	-70	-150	-78	-319	7036	9710	1789	1704	2506	4427	-8457	-820	2652	1924	-6406	-2301	988	1528	-8207	6
0.720833	-26	42	82	-58	-113	-34	11	-14	-19	4	-77	-66	-95	-13	-28	-59	-100	33	-85	-32	-108	-30	-101	-69	-66	-1	-102	-11	-72	-68	-148	-76	-183	7381	9973	1859	2037	2547	4076	-8403	-1061	2676	1570	-6524	-1255	904	1257	-8159	5
0.721667	-24	41	91	-60	-105	-30	15	-12	-18	10	-67	-63	-94	-10	-25	-59	-100	38	-82	-29	-103	-18	-96	-65	-55	3	-96	-9	-70	-66	-146	-84	-329	7690	10211	1892	2691	2569	3732	-8350	-2680	2705	1227	-6656	-1761	835	999	-8138	187
0.722500	-24	45	89	-56	-110	-30	16	-16	-17	10	-68	-60	-97	-11	-25	-56	-97	39	-83	-32	-108	-16	-99	-67	-62	0	-98	-9	-72	-65	-144	-73	-322	7949	10413	1873	3034	2566	3395	-8317	-3845	2724	891	-6805	-1875	778	758	-8131	-18
0.723333	-24	42	88	-56	-109	-30	13	-12	-17	8	-69	-62	-98	-15	-28	-60	-101	33	-84	-32	-104	-22	-101	-67	-86	0	-87	-12	-74	-68	-149	-79	-343	8150	10567	1804	3474	2542	3073	-8290	-2903	2739	568	-6968	-1784	726	528	-8183	-3
0.724167	-29	40	86	-59	-111	-35	10	-18	-21	5	-120	-65	-97	-14	-27	-61	-101	36	-86	-32	-104	-21	-99	-69	-66	0	-100	-11	-73	-68	-147	-76	-288	8306	10722	1691	3960	2506	2766	-8263	-2538	2740	259	-7130	-1693	681	323	-8212	113
0.725000	-28	41	88	-56	-111	-33	11	-14	-16	9	-73	-63	-95	-12	-28	-58	-101	35	-91	-29	-104	-21	-101	-68	-64	0	-103	-14	-74	-68	-148	-77	-264	8396	10823	1517	4101	2444	2472	-8243	-2985	2749	-19	-7296	-1945	638	127	-8262	84
0.725833	-29	42	90	-59	-109	-31	11	-16	-19	2	-75	-63	-96	-13	-27	-55	-102	37	-83	-30	-108	-23	-101	-69	-66	0	-100	-12	-73	-69	-146	-76	-270	8430	10889	1285	4536	2369	2194	-8221	-3159	2725	-288	-7455	-1189	595	-52	-8351	17
0.726667	-27	42	91	-58	-109	-34	25	-12	-19	11	-70	-65	-96	-13	-25	-58	-102	34	-85	-33	-105	-19	-100	-67	-64	6	-99	-14	-73	-66	-147	-75	-317	8400	10902	989	4713	2267	1957	-8198	-2524	2679	-534	-7609	-1103	542	-228	-8438	338
0.727500	-24	44	90	-56	-108	-32	15	-13	-16	5	-68	-60	-93	-22	-27	-53	-95	37	-83	-28	-102	-17	-98	-66	-65	2	-97	-10	-69	-64	-143	-74	-258	8309	10880	639	3214	2151	1710	-8172	-1542	2606	-756	-7748	-1255	487	-392	-8529	-7
0.728333	-26	43	90	-64	-107	-29	16	-11	-14	8	-66	-60	-93	-12	-26	-55	-98	38	-83	-32	-93	-19	-99	-66	-61	3	-104	-10	-70	-67	-171	-72	-334	8152	10805	227	3435	2011	1463	-8130	-1055	2502	-968	-7869	-1095	409	-551	-8618	-9
0.729167	-24	44	92	-56	-116	-30	15	-12	-15	5	-68	-65	-93	-12	-25	-58	-99	40	-82	-29	-101	-17	-96	-65	-61	3	-96	-8	-73	-66	-145	-70	-354	7934	10679	-234	5692	1826	1247	-8086	1569	2364	-1162	-7974	-924	313	-720	-8708	62
0.730000	-19	44	93	-55	-109	-30	17	-9	-16	8	-68	-60	-91	-12	-25	-52	-94	38	-82	-30	-101	-19	-97	-64	-59	4	-93	-8	-67	-61	-143	-70	-392	7665	10496	-738	4910	1679	1043	-8031	3287	2183	-1351	-8056	-895	195	-888	-8797	-25
0.730833	-23	45	91	-56	-109	-31	11	-12	-15	6	-73	-63	-96	-14	-27	-57	-98	40	-82	-31	-102	-21	-97	-67	-62	0	-96	-13	-74	-68	-147	-74	-348	7336	10252	-1281	4336	1482	849	-7956	3179	1958	-1536	-8124	-776	44	-1060	-8869	-41
0.731667	-22	41	87	-62	-113	-34	10	-18	-17	5	-73	-69	-100	-17	-30	-59	-102	33	-87	-38	-108	-26	-102	-70	-66	-3	-101	-15	-77	-72	-149	-78	-314	6959	9984	-1853	5035	1250	659	-7878	6113	1684	-1715	-8159	-476	-132	-1234	-8937	-69
0.732500	-29	35	85	-63	-113	-38	8	-21	-23	2	-75	-68	-98	-14	-33	-62	-103	34	-86	-35	-108	-22	-100	-70	-63	-1	-100	-16	-74	-68	-152	-75	-468	6550	9584	-2439	5064	1002	480	-7772	8238	1381	-1891	-8170	-300	-340	-1412	-8988	-30
0.733333	-25	41	85	-61	-110	-36	11	-17	-27	4	-73	-68	-97	-17	-30	-60	-100	34	-92	-34	-108	-24	-102	-70	-64	-4	-99	-13	-73	-69	-152	-72	-565	6103	9153	-3030	4301	727	305	-7655	7672	1026	-2075	-8159	-912	-579	-1597	-9025	-145
0.734167	-26	40	82	-60	-111	-35	12	-15	-19	3	-73	-64	-99	-17	-45	-61	-101	35	-85	-36	-107	-24	-100	-72	-64	-4	-98	-14	-74	-68	-148	-77	-296	5637	8659	-3610	4577	425	128	-7525	7249	633	-2269	-8128	183	-853	-1791	-9055	-173
0.735000	-23	42	87	-59	-110	-35	13	-17	-16	3	-73	-67	-96	-15	-29	-62	-102	36	-83	-32	-108	-25	-102	-70	-66	-1	-98	-14	-74	-69	-149	-73	-383	5152	8105	-4174	4400	86	-47	-7378	6828	195	-2471	-8072	-281	-1169	-1990	-9063	158
0.735833	-24	41	89	-56	-110	-35	12	-14	-18	5	-72	-63	-104	-15	-30	-60	-101	35	-82	-34	-101	-24	-100	-67	-60	1	-97	-14	-72	-66	-146	-73	-359	4659	7493	-4707	4030	-275	-222	-7218	6281	-274	-2685	-8015	-493	-1514	-2196	-9063	-85
0.736667	-25	42	88	-56	-107	-31	13	-15	-16	43	-70	-66	-93	-16	-28	-61	-98	35	-84	-32	-100	-24	-100	-72	-51	-1	-98	-13	-69	-63	-147	-75	-396	4169	6824	-5199	3705	-681	-404	-7056	-1221	-782	-2921	-7938	-173	-1893	-2404	-9053	-87
0.737500	-27	38	85	-57	-109	-34	12	-14	-14	4	-70	-65	-95	-15	-26	-59	-111	33	-85	-32	-103	-23	-95	-69	-64	0	-97	-14	-68	-68	-146	-75	-368	3678	6097	-5645	3048	-1118	-579	-6883	-27018	-1313	-3128	-7849	68	-2304	-2617	-9026	-7
0.738333	-25	38	86	-57	-109	-34	22	-15	-19	4	-75	-65	-98	-18	-29	-59	-100	32	-85	-35	-104	-23	-100	-68	-68	-1	-99	-14	-75	-68	-124	-75	-407	3207	5333	-6028	2261	-1588	-757	-6711	-32737	-1870	-3423	-7757	-716	-2738	-2832	-8992	109
0.739167	-26	38	82	-62	-110	-42	10	-18	-19	6	-73	-65	-96	-9	-30	-59	-101	33	-88	-38	-104	-25	-102	-73	-68	-3	-99	-14	-76	-70	-149	-87	-315	2749	4539	-6349	1596	-2096	-932	-6533	-30561	-2438	-3676	-7651	-185	-3219	-3038	-8938	-47
0.740000	-27	37	61	-62	-115	-40	9	-17	-21	3	-77	-68	-101	-21	-31	-63	-104	30	-90	-36	-104	-31	-101	-74	-66	-4	-103	-19	-78	-75	-148	-80	-355	2321	3718	-6597	956	-2631	-1102	-6360	-32507	-3022	-3951	-7550	103	-3721	-3240	-8876	372
0.740833	-29	35	78	-65	-114	-41	6	-22	-3	0	-77	-62	-101	-23	-31	-62	-103	29	-90	-39	-113	-26	-102	-69	-66	-1	-101	-16	-75	-68	-148	-75	-354	1929	2900	-6786	2797	-3193	-1254	-6182	-31405	-3596	-4208	-7435	-303	-4224	-3422	-8799	269
0.741667	-32	40	88	-56	-107	-32	12	-15	-16	8	-70	-61	-95	-15	-29	-60	-97	37	-82	-32	-103	-29	-101	-68	-60	1	-100	-14	-73	-84	-145	-74	-392	1566	2084	-6872	2586	-3785	-1394	-6006	-29798	-4180	-4457	-7320	-459	-4754	-3591	-8704	61
0.742500	-25	44	89	-56	-110	-30	13	-13	-16	9	-67	-61	-95	-12	-25	-57	-97	39	-86	-32	-103	-22	-99	-66	-61	2	-99	-11	-70	-66	-144	-70	-316	1234	1272	-6908	13	-4404	-1521	-5874	-20391	-4750	-4689	-7209	-112	-5288	-3738	-8594	45
0.743333	-21	43	123	-56	-107	-30	13	-13	-14	5	-72	-61	-95	-14	-29	-58	-98	38	-84	-31	-103	-19	-97	-67	-62	0	-95	-10	-73	-67	-146	-68	-220	937	488	-6876	-3875	-5037	-1626	-5671	-6585	-5301	-4900	-7095	-98	-5831	-3863	-8471	-92
0.744167	-24	42	89	-60	-112	-33	22	-15	-15	11	-70	-60	-95	-14	-28	-57	-99	39	-84	-30	-103	-22	-97	-68	-61	1	-98	-13	-74	-64	-155	-74	-204	675	-252	-6782	40	-5683	-1704	-5502	-2754	-5834	-5070	-6979	-297	-6372	-3958	-8334	-26
0.745000	-23	44	87	-59	-113	-30	15	-14	-16	8	-73	-62	-99	-14	-28	-67	-99	36	-85	-32	-105	-19	-97	-66	-64	-1	-103	-12	-72	-69	-147	-76	-230	443	-948	-6632	2953	-6340	-1752	-5331	5828	-6343	-5209	-6862	-92	-6904	-4019	-8180	-66
0.745833	-27	42	88	-56	-110	-33	6	-15	-22	6	-72	-58	-96	-12	-29	-60	-98	35	-82	-31	-102	-19	-96	-69	-64	-4	-100	-14	-73	-66	-144	-76	-158	245	-1580	-6434	521	-6997	-1773	-5157	15772	-6807	-5297	-6758	268	-7415	-4041	-8007	-7
0.746667	-27	43	90	-58	-108	-30	13	-16	-18	6	-73	-62	-94	-15	-30	-62	-102	36	-85	-33	-103	-19	-96	-65	-66	0	-98	-14	-73	-68	-146	-74	-304	76	-2158	-6189	5	-7663	-1756	-4966	17613	-7263	-5338	-6622	-546	-7909	-4019	-7824	-17
0.747500	-23	41	87	-59	-109	-33	12	-15	-21	5	-76	-62	-95	-11	-28	-60	-99	35	-87	-46	-84	-21	-97	-67	-66	-6	-101	-11	-70	-67	-145	-74	-158	-63	-2657	-5921	-5650	-8312	-1703	-4769	17422	-7669	-5320	-6501	259	-8364	-3959	-7627	-309
0.748333	-29	41	87	-38	-108	-33	13	-12	-18	5	-72	-62	-98	-16	-29	-61	-103	34	-87	-33	-108	-14	-97	-69	-68	-3	-101	-12	-73	-70	-149	-78	-172	-185	-3091	-5627	-8633	-8960	-1625	-4560	16868	-8035	-5242	-6378	131	-8789	-3852	-7420	104
0.749167	-28	41	87	-60	-110	-31	10	-16	-23	2	-75	-64	-98	-15	-14	-60	-101	35	-84	-31	-108	-22	-97	-66	-62	1	-99	-13	-70	-68	-146	-75	-224	-284	-3441	-5320	505	-9578	-1498	-4334	15938	-8357	-5105	-6250	-86	-9160	-3699	-7200	-68
0.750000	-26	42	89	-61	-108	-30	16	-10	-13	7	-69	-61	-93	-10	-28	-58	-96	37	-81	-30	-103	-18	-97	-69	-61	4	-94	-10	-73	-67	-143	-75	-249	-368	-3728	-5005	2791	-10171	-1347	-4089	15393	-8638	-4909	-6111	105	-9484	-3506	-6986	-103
0.750833	-23	41	91	-59	-111	-31	13	-7	-18	3	-74	-65	-97	-16	-28	-60	-100	49	-84	-32	-105	-22	-97	-67	-66	-5	-102	-13	-75	-69	-147	-75	-154	-443	-3942	-4699	-2156	-10740	-1162	-3823	14752	-8883	-4662	-5974	275	-9758	-3279	-6762	-27
0.751667	-25	45	89	-65	-110	-33	9	-15	-19	2	-75	-64	-97	-16	-31	-60	-102	34	-90	-33	-111	-24	-99	-69	-66	-6	-101	-13	-76	-70	-147	-76	-137	-507	-4093	-4408	-44	-11277	-943	-3543	14226	-9086	-4369	-5826	-193	-9967	-3014	-6549	72
0.752500	-31	42	86	-62	-109	-34	10	-16	-18	-3	-73	-65	-99	-19	-30	-63	-98	34	-87	-51	-110	-22	-100	-68	-64	-4	-101	-14	-77	-73	-151	-75	-91	-557	-4181	-4135	5032	-11767	-695	-3239	13513	-9244	-4025	-5665	179	-10119	-2719	-6337	-294
0.753333	-9	42	86	-63	-114	-38	11	18	-17	4	-72	-66	-96	-15	-31	-61	-99	33	-87	-39	-102	-24	-100	-69	-72	-4	-100	-13	-72	-72	-162	-76	-45	-609	-4218	-3892	3782	-12209	-428	-2922	12555	-9360	-3644	-5490	414	-10214	-2399	-6129	-4
0.754167	-24	40	86	-63	-111	-35	9	-15	-19	3	-75	-65	-98	-17	-32	-65	-99	32	-86	-33	-101	-23	-98	-70	-66	-4	-100	-11	-75	-73	-150	-77	22	-654	-4209	-3681	3288	-12626	-137	-2589	11567	-9434	-3235	-5301	216	-10237	-2064	-5947	59
0.755000	0	42	90	-62	-111	-38	12	-14	-17	5	-73	-64	-95	-14	-29	-59	-65	35	-87	-31	-107	-27	-100	-69	-65	-3	-100	-11	-74	-70	-149	-75	-30	-700	-4156	-3510	3189	-12945	163	-2252	11035	-9474	-2803	-5098	-12	-10207	-1712	-5770	-154
0.755833	-25	40	89	-61	-108	-36	13	-12	-19	5	-73	-63	-98	-5	-33	-88	-101	33	-87	-34	-103	-21	-99	-69	-61	-1	-100	-14	-70	-69	-149	-78	-57	-738	-4084	-3381	2475	-13227	485	-1899	10723	-9484	-2352	-4870	158	-10125	-1359	-5621	-11
0.756667	-24	40	86	-60	-107	-40	9	-17	-21	0	-76	-68	-100	-17	-33	-64	-102	29	-87	-34	-108	-25	-103	-75	-64	-8	-102	-16	-76	-73	-151	-76	21	-788	-3986	-3300	2618	-13457	799	-1555	10343	-9456	-1924	-4624	173	-9996	-1012	-5494	-120
0.757500	-27	38	85	-64	-112	-38	7	-19	-23	0	-76	-67	-103	-19	-38	-65	-102	27	-88	-33	-104	-25	-112	-73	-66	-3	-102	-13	-74	-72	-151	-78	16	-838	-3874	-3255	2163	-13614	1123	-1205	9930	-9411	-1489	-4352	35	-9819	-675	-5388	-184
0.758333	-27	37	86	-63	-112	-40	9	-16	-19	2	-75	-68	-96	-19	-35	-64	-103	29	-87	-36	-104	-25	-102	-87	-66	-5	-110	-15	-75	-73	-152	-77	-36	-871	-3762	-3256	1924	-13707	1437	-872	9494	-9293	-1074	-4056	172	-9608	-352	-5309	-110
0.759167	-29	34	82	-62	-112	-36	10	-24	-22	0	-75	-68	-96	-19	-34	-66	-105	26	-93	-34	-105	-25	-102	-74	-65	-3	-102	-15	-73	-72	-151	-81	78	-905	-3651	-3297	1584	-13732	1740	-553	9178	-9145	-679	-3729	354	-9367	-55	-5254	-68
0.760000	-17	38	84	-62	-112	-39	8	-19	-24	0	-77	-67	-100	-21	-35	-64	-102	20	-91	-34	-104	-25	-91	-72	-70	-6	-105	-16	-53	-72	-152	-76	-79	-935	-3546	-3372	758	-13690	2027	-253	9380	-9002	-315	-3383	-489	-9107	219	-5232	-48
0.760833	-30	35	84	-62	-111	-36	9	-17	-19	9	-74	-66	-98	-18	-33	-62	-127	28	-90	-36	-103	-22	-99	-70	-63	0	-101	-12	-73	-69	-146	-77	-44	-949	-3437	-3476	975	-13578	2295	22	8839	-8808	5	-3003	-56	-8834	460	-5229	-437
0.761667	-34	43	90	-57	-108	-30	17	-15	-16	4	-72	-63	-92	-14	-29	-61	-95	37	-82	-26	-101	-21	-97	-87	-64	0	-102	-12	-68	-67	-149	-73	107	-954	-3382	-3604	1264	-13400	2542	281	8039	-8584	304	-2604	350	-8554	671	-5252	-163
0.762500	-23	40	89	-56	-108	-29	13	-12	-10	3	-72	-60	-95	-12	-28	-58	-97	53	-83	-32	-104	-22	-96	-67	-61	1	-100	-13	-72	-66	-145	-73	99	-952	-3338	-3762	505	-13157	2756	515	7615	-8334	544	-2182	-6	-8277	843	-5299	-252
0.763333	-23	40	88	-66	-104	-30	13	-13	-17	3	-72	-62	-94	-15	-28	-58	-96	37	-84	-31	-101	-21	-94	-67	-60	19	-98	-12	-70	-72	-145	-73	159	-932	-3315	-3933	445	-12853	2938	687	7090	-8060	741	-1745	90	-8009	977	-5365	-270
0.764167	-25	40	89	-64	-109	-33	10	-15	-14	5	-72	-63	-115	-17	-32	-61	-100	33	-84	-34	-107	-25	-97	-65	-64	2	-101	-13	-73	-68	-137	-73	119	-899	-3326	-4116	284	-12495	3084	826	6561	-7761	887	-1291	249	-7743	1077	-5447	-138
0.765000	-25	41	89	-58	-111	-31	10	-17	-18	3	-76	-66	-101	-16	-33	-63	-125	32	-88	-38	-108	-25	-124	-72	-70	0	-105	-16	-76	-75	-149	-77	8	-844	-3368	-4314	59	-12081	3191	962	6214	-7433	983	-828	-286	-7498	1134	-5544	24
0.765833	-28	37	84	-60	-116	-26	5	-18	-18	1	-79	-66	-98	-17	-32	-61	-95	29	-85	-33	-108	-26	-99	-68	-65	-1	-99	-14	-72	-67	-145	-74	84	-767	-3434	-4509	-243	-11616	3260	1071	5626	-7074	1035	-355	-124	-7259	1162	-5632	-313
0.766667	-24	39	89	-60	-108	-33	13	-16	-15	2	-75	-65	-100	-17	-34	-60	-99	32	-87	-32	-104	-23	-100	-69	-64	0	-100	-15	-97	-70	-146	-79	41	-670	-3534	-4717	-260	-11104	3294	1120	4758	-6698	1035	113	468	-7035	1156	-5728	-98
0.767500	-25	41	88	-58	-109	-33	10	-15	-18	4	-75	-63	-97	-13	-30	-55	-96	33	-85	-36	-104	-23	-100	-68	-61	-1	-101	-14	-72	-70	-145	-70	55	-552	-3662	-4922	-349	-10556	3285	1157	3527	-6301	989	583	81	-6816	1125	-5813	135
0.768333	-25	40	91	-57	-105	-34	12	-15	-18	5	-72	-62	-97	-13	-30	-60	-100	35	-84	-30	-103	-22	-105	-69	-62	0	-100	0	-74	-70	-146	-73	55	-408	-3824	-5138	-579	-9976	3245	1171	-982	-5887	901	1034	-314	-6613	1064	-5887	-183
0.769167	-21	28	91	-57	-110	-32	17	-13	-16	6	-69	-59	-93	-14	-29	-57	-98	37	-83	-28	-108	-23	-98	-68	-62	2	-97	-8	-73	-68	-145	-69	17	-248	-4009	-5332	-697	-9369	3170	1164	-8722	-5454	770	1474	-18	-6407	981	-5934	-16
0.770000	-35	42	90	-56	-104	-29	16	-13	-15	8	-73	-61	-94	-11	-27	-75	-101	35	-82	-28	-108	-21	-96	-65	-61	1	-98	-9	-69	-68	-145	-68	-38	-68	-4220	-5577	-741	-8749	3061	1136	-9765	-5004	609	1894	71	-6204	883	-5966	57
0.770833	-25	42	90	-59	-107	-33	22	-16	-16	5	-74	-61	-95	-12	-30	-59	-97	35	-85	-29	-102	-21	-100	-69	-62	-3	-99	-11	-69	-70	-148	-76	-99	123	-4451	-5814	-946	-8117	2923	1091	-4081	-4549	403	2285	-117	-6003	768	-5957	-109
0.771667	-27	41	89	-48	-108	-36	13	-13	-13	5	-73	-62	-96	-15	-29	-60	-98	30	-74	-33	-103	-24	-99	-70	-61	-1	-101	-16	-75	-70	-147	-75	-51	325	-4701	-6060	-1063	-7470	2749	1036	15705	-4080	180	2646	-193	-5786	648	-5922	-52
0.772500	-25	40	87	-60	-109	-44	11	-18	-18	1	-74	-65	-98	-16	-35	-64	-102	33	-87	-33	-104	-24	-100	-69	-67	-6	-103	-13	-73	-72	-146	-74	-31	543	-4957	-6321	-985	-6824	2562	975	32767	-3613	-64	2975	72	-5558	532	-5838	-3
0.773333	-27	47	88	-60	-111	-38	10	-17	-19	4	-72	-65	-97	-14	-33	-61	-102	30	-88	-33	-92	-26	-103	-70	-66	-4	-101	-15	-77	-75	-150	-79	-138	759	-5223	-6601	-1132	-6188	2355	905	30035	-3140	-309	3264	-361	-5315	421	-5705	61
0.774167	-28	37	87	-60	-112	-43	5	-17	-23	1	-77	-68	-99	-17	-32	-60	-101	29	-88	-34	-107	-24	-101	-68	-67	-5	-102	-14	-76	-73	-149	-74	-142	985	-5473	-6891	-1433	-5556	2147	833	29921	-2669	-564	3518	-374	-5047	325	-5525	-213
0.775000	8	40	88	-59	-110	-36	12	-15	-19	5	-72	-69	-95	-14	-31	-59	-99	34	-85	-36	-103	-28	-99	-68	-64	-3	-101	-13	-73	-73	-149	-75	-98	1203	-5740	-7200	-677	-4940	1930	753	30510	-2203	-817	3735	418	-4760	240	-5293	25
0.775833	-36	41	89	-57	-108	-34	13	-16	12	4	-72	-66	-96	-13	-30	-57	-98	34	-84	-33	-107	-22	-101	-70	-64	0	-102	-13	-76	-74	-148	-74	-147	1417	-5988	-7555	-1109	-4345	1708	681	28067	-1748	-1060	3909	-319	-4454	188	-5012	105
0.776667	-23	39	87	-60	-110	-34	12	-14	-18	5	-70	-64	-99	-13	-29	-59	-100	34	-86	-35	-108	-21	-101	-72	-62	0	-99	-13	-76	-72	-147	-75	24	1614	-6222	-7859	-1111	-3776	1490	603	22155	-1307	-1285	4041	-489	-4130	161	-4682	-22
0.777500	-24	43	89	-56	-108	-34	12	-15	-16	7	-72	-65	-96	-16	-26	-58	-101	35	-84	-35	-101	-21	-100	-70	-59	0	-95	-13	-73	-72	-148	-76	33	1804	-6435	-8206	-1042	-3221	1284	525	14407	-885	-1486	4134	-308	-3785	166	-4311	-45
0.778333	-25	38	91	-59	-108	-39	12	-15	-19	3	-72	-64	-94	-15	-30	-59	-101	33	-84	-39	-104	-24	-103	-70	-64	0	-98	-13	-76	-73	-150	-75	-34	1976	-6630	-8561	-1202	-2701	1088	453	11049	-479	-1664	4190	-459	-3425	214	-3882	19
0.779167	-28	41	96	-60	-113	-38	12	-15	-30	5	-72	-65	-98	-16	-31	-61	-101	33	-85	-34	-107	-22	-100	-70	-65	-1	-102	-14	-73	-72	-151	-82	143	2109	-6799	-8914	-1410	-2204	910	386	6464	-111	-1800	4208	-556	-3057	299	-3409	-214
0.780000	-27	39	85	-60	-114	-39	12	-18	-22	3	-73	-65	-110	-18	-30	-62	-103	33	-86	-36	-107	-24	-90	-73	-66	0	-100	-16	-74	-73	-150	-78	271	2262	-6936	-9263	-1194	-1743	756	302	3842	243	-1903	4194	-26	-2676	424	-2900	-76
0.780833	-25	39	85	-59	-111	-36	12	-15	-17	-1	-130	-68	-98	-17	-29	-60	-103	29	-85	-34	-104	-23	-99	-70	-64	-3	-100	-15	-74	-59	-146	-79	166	2370	-7038	-9599	-1304	-1303	623	266	-397	566	-1960	4153	-103	-2296	594	-2360	252
0.781667	-25	41	89	-57	-107	-34	11	-15	-16	5	-69	-65	-95	-15	-28	-60	-96	68	-84	-34	-103	-22	-101	-70	-62	-3	-102	-12	-72	-69	-149	-75	77	2467	-7111	-9917	-1635	-897	515	225	-6872	851	-1977	4080	-97	-1924	800	-1795	-177
0.782500	-28	40	87	-59	-109	-36	15	-15	-17	4	-69	-64	-96	-14	-32	-60	-99	35	-84	-33	-103	-19	-96	-68	-60	2	-96	-14	-73	-68	-144	-74	73	2533	-7155	-10215	-1866	-514	433	187	-9143	1111	-1947	3984	36	-1560	1046	-1213	-23
0.783333	-25	45	85	-56	-107	-32	13	-14	-17	2	-70	-62	-95	-19	-28	-58	-99	30	-83	-32	-104	-22	-99	-70	-67	-1	-99	-12	-72	-72	-147	-76	171	2587	-7161	-10484	-2186	-164	371	154	-12193	1332	-1873	3862	78	-1215	1319	-618	98
0.784167	-25	40	85	-59	-117	-35	11	-15	-18	3	-70	-65	-94	-15	-30	-59	-102	34	-87	-33	-105	-22	-98	-70	-64	0	-99	-13	-75	-73	-148	-77	122	2618	-7132	-10704	-2762	155	332	141	-14316	1524	-1754	3732	64	-890	1623	-26	-15
0.785000	-23	41	89	-59	-112	-34	13	-14	-19	5	-70	-66	-98	-12	-27	-59	-100	33	-85	-39	-108	-21	-97	-69	-65	-3	-103	-15	-73	-69	-150	-76	-33	2633	-7078	-10926	-2841	451	317	136	-14508	1684	-1594	3586	192	-585	1951	552	60
0.785833	-24	39	86	-61	-111	-32	17	-40	-17	3	-73	-65	-98	-15	-26	-60	-100	32	-87	-35	-105	-21	-98	-69	-63	0	-100	-1	-72	-69	-147	-76	-61	2639	-7016	-11096	-2820	725	323	142	-15466	1816	-1396	3434	762	-311	2285	1109	70
0.786667	-27	40	86	-57	-110	-33	12	-18	-16	7	-75	-66	-98	-13	-27	-58	-90	-1	-88	-34	-104	-23	-99	-67	-63	-4	-102	-16	-75	-74	-146	-76	-101	2634	-6867	-11230	-3149	971	340	166	-15964	1919	-1166	3279	274	-66	2626	1635	216
0.787500	-26	39	87	-56	-111	-39	13	-15	-19	5	-116	-65	-95	-14	-28	-60	-102	33	-86	-34	-107	-24	-98	-67	-64	-14	-101	-12	-74	-67	-145	-77	-196	2622	-6719	-11319	-3754	1198	368	200	-15707	2002	-907	3124	-1387	149	2967	2125	-31
0.788333	-25	42	88	-55	-107	-31	15	-13	-15	7	-76	-62	-97	-8	-27	-58	-99	37	-85	-29	-102	-21	-100	-66	-63	1	-98	-12	-75	-69	-148	-74	9	2606	-6542	-11417	-3153	1402	406	251	-15935	2061	-616	2972	-451	333	3296	2567	-98
0.789167	-26	11	90	-58	-110	-33	11	-14	-18	7	-72	-60	-96	-15	-27	-58	-96	34	-85	-40	-108	-23	-99	-68	-61	0	-96	-14	-59	-68	-147	-75	-115	2592	-6342	-11474	-3421	1577	446	312	-16582	2106	-322	2825	-379	487	3613	2956	96
0.790000	-25	42	88	-57	-108	-33	15	-15	-25	15	-70	-62	-96	-13	-30	-58	-99	34	-84	-28	-103	-22	-101	-67	-66	-3	-100	-11	-73	-69	-129	-75	-15	2574	-6122	-11514	-3569	1738	486	380	-17377	2126	-1	2690	-266	608	3896	3279	32
0.790833	-28	38	85	-61	-113	-34	-17	-19	-23	3	-75	-65	-100	-16	-32	-60	-101	33	-87	-34	-113	-24	-103	-69	-66	0	-99	-12	-52	-66	-147	-77	-41	2568	-5875	-11554	-3435	1880	522	458	-18040	2143	325	2566	422	699	4152	3542	136
0.791667	-27	39	84	-59	-113	-33	10	-15	-28	4	-74	-64	-99	-19	-33	-90	-105	29	-87	-26	-107	-25	-104	-70	-67	-4	-101	-13	-77	-75	-153	-78	-61	2566	-5613	-11595	-3155	2004	549	545	-17843	2146	648	2453	624	763	4363	3738	276
0.792500	-29	37	86	-59	-109	-34	25	-18	-22	5	-74	-65	-99	-16	-29	-62	-102	33	-90	-34	-105	-24	-102	-63	-64	-4	-101	1	-73	-70	-150	-75	-52	2567	-5322	-11641	-3431	2113	577	639	-17440	2141	974	2362	267	802	4546	3873	239
0.793333	-27	40	87	-59	-112	-35	11	-14	-17	4	-75	-65	-99	-16	-32	-61	-99	33	-85	-39	-109	-24	-103	-70	-62	0	-100	-15	-73	-72	-150	-76	-96	2599	-5019	-11712	-3219	2215	590	735	-17152	2127	1292	2277	905	816	4680	3937	-14
0.794167	-25	37	85	-60	-110	-33	12	-15	-21	2	-75	-64	-96	-13	-29	-58	-99	33	-86	-36	-102	-19	-100	-68	-68	-4	-102	-13	-72	-74	-146	-75	-94	2633	-4692	-11809	-3006	2308	596	831	-16349	2108	1597	2211	887	809	4770	3943	375
0.795000	-26	40	87	-58	-109	-35	11	-13	-22	5	-70	-62	-98	-15	-28	-58	-100	35	-86	-33	-102	-21	-99	-68	-64	1	-98	-11	-72	-74	-145	-74	62	2677	-4356	-11937	-2868	2386	590	925	-15198	2084	1890	2157	590	780	4813	3888	161
0.795833	-23	41	91	-56	-110	-32	13	-13	-18	3	-69	-64	-97	-15	-27	-57	-98	36	-83	-32	-102	-21	-99	-67	-62	0	-102	-10	-69	-69	-144	-72	38	2738	-4004	-12105	-2855	2459	576	1016	-14584	2050	2156	2111	346	727	4811	3780	-39
0.796667	-24	39	86	-59	-107	-33	12	-11	-17	3	-74	-62	-94	-12	-29	-55	-101	34	-81	-32	-102	-21	-98	-69	-60	1	-99	-12	-72	-70	-146	-75	94	2807	-3643	-12313	-2480	2539	545	1095	-14289	2008	2404	2076	417	656	4765	3624	10
0.797500	-26	41	86	-58	-108	-31	8	-14	-19	5	-73	-63	-95	-15	-30	-58	-101	34	-84	-33	-104	-23	-101	-67	-63	-1	-102	-17	-77	-72	-147	-74	-50	2885	-3269	-12568	-2034	2585	506	1164	-13566	1953	2626	2038	-151	564	4681	3426	5
0.798333	-29	39	85	-62	-112	-34	11	-16	-19	2	-73	-67	-96	-17	-34	-62	-102	33	-90	-38	-107	-23	-103	-72	-67	0	-102	-14	-66	-73	-150	-78	-301	2968	-2895	-12861	-1686	2636	452	1211	-12757	1887	2815	2008	-1699	459	4556	3188	78
0.799167	-26	12	81	-62	-113	-36	7	-16	-24	-1	-75	-69	-102	-18	-43	-62	-104	30	-86	-36	-107	-26	-100	-73	-67	-4	-103	-15	-75	-72	-151	-80	-292	3072	-2519	-13188	-1078	2694	387	1266	-11964	1817	2981	1978	-1763	339	4395	2924	86
0.800000	-28	39	85	-63	-114	-39	7	-13	-23	29	-73	-65	-97	-18	-30	-61	-104	34	-88	-36	-108	-28	-101	-73	-67	-3	-101	-15	-78	-72	-149	-76	-135	3172	-2145	-13560	-491	2737	312	1295	-11158	1735	3111	1939	-1229	211	4215	2641	79
0.800833	-30	39	87	-61	-111	-35	11	-15	-23	4	-74	-67	-98	-18	-34	-63	-102	32	-87	-34	-111	-24	-99	-73	-64	7	-98	-15	-73	-72	-152	-78	-186	3284	-1785	-13940	-474	2780	227	1311	-10386	1647	3212	1900	-1764	54	4006	2342	-105
0.801667	-24	42	90	-57	-111	-33	10	-13	-32	7	-69	-62	-96	-13	-26	-58	-96	38	-83	-33	-104	-24	-97	-68	-63	0	-98	-13	-74	-70	-146	-73	-42	3399	-1431	-14349	511	2817	125	1303	-9645	1546	3283	1834	-540	-76	3775	2033	-102
0.802500	-22	49	91	-55	-109	-32	18	-11	-14	7	-67	-62	-94	-12	-25	-58	-97	38	-81	-31	-103	-21	-94	-65	-59	3	-98	-11	-70	-68	-143	-73	-79	3507	-1098	-14773	1023	2843	5	1282	-8943	1435	3317	1759	-700	-232	3525	1711	258
0.803333	-23	42	90	-57	-109	-33	12	-13	-16	5	-73	-65	-96	-11	-27	-59	-99	37	-84	-30	-105	-22	-95	-67	-62	0	-99	-12	-73	-66	-145	-74	99	3623	-786	-15205	1626	2859	-136	1241	-8245	1324	3317	1662	-475	-395	3257	1377	111
0.804167	-27	11	88	-56	-105	-32	13	-12	-17	6	-67	-60	-95	-12	-28	-58	-100	34	-85	-9	-102	-22	-97	-65	-64	1	-97	-28	-70	-67	-148	-75	290	3736	-499	-15635	2180	2865	-292	1166	-7630	1206	3287	1539	70	-563	2972	1039	136
0.805000	-26	75	91	-58	-107	-32	13	-14	-19	4	-72	-14	-92	-11	-26	-57	-97	37	-83	-30	-102	-22	-95	-66	-66	1	-99	-12	-62	-68	-144	-74	392	3849	-236	-16056	2556	2861	-475	1080	-7083	1087	3216	1390	313	-729	2677	705	92
0.805833	-26	42	87	-58	-107	-33	13	-15	-15	7	-66	-62	-95	-15	-28	-58	-97	35	-86	-31	-104	-22	-97	-65	-62	2	-98	-11	-74	-70	-156	-72	288	3956	-9	-16465	2600	2847	-685	966	-6345	971	3123	1209	149	-903	2373	371	242
0.806667	-25	42	87	-58	-113	-33	11	-14	-17	5	-63	-65	-94	-13	-29	-60	-102	33	-91	-32	-108	-25	-99	-70	-65	-6	-103	-16	-74	-70	-149	-74	359	4057	189	-16854	3041	2820	-922	830	-5501	857	2990	1000	1097	-1077	2059	32	10
0.807500	-27	38	84	-58	-110	-35	9	-18	-21	19	-72	-66	-98	-13	-27	-61	-102	33	-87	-33	-107	-22	-102	-66	-64	2	-99	-12	-60	-70	-147	-91	224	4161	355	-17219	2968	2786	-1186	674	-4682	756	2833	764	1348	-1245	1740	-299	339
0.808333	-26	45	88	-57	-110	-33	13	-14	-17	8	-69	-61	-99	-12	-27	-55	-99	36	-84	-32	-105	-19	-99	-65	-63	0	-99	-12	-74	-69	-145	-85	222	4261	488	-17556	1261	2742	-1477	492	-3767	661	2641	492	1010	-1414	1407	-636	264
0.809167	-25	45	88	-58	-109	-31	11	-12	-16	9	-72	-60	-94	-12	-28	-52	-96	35	-68	-29	-107	-23	-99	-66	-61	1	-104	-10	-72	-69	-144	-73	319	4358	593	-17877	-251	2689	-1797	287	-2983	575	2428	191	890	-1582	1070	-977	38
0.810000	-27	45	89	-49	-104	-30	15	-14	-1	10	-69	-60	-94	-11	-16	-57	-96	39	-81	-28	-104	-18	-97	-67	-60	1	-95	-9	-72	-69	-147	-73	323	4447	667	-18165	1802	2626	-2140	63	-2056	507	2182	-143	1152	-1755	716	-1318	127
0.810833	-24	45	79	-58	-111	-38	11	-14	-17	8	-70	-61	-96	-12	-25	-56	-101	36	-82	-31	-103	-19	-87	-68	-61	1	-98	-12	-69	-66	-145	-73	154	4535	711	-18430	3539	2557	-2511	-185	-1561	455	1912	-511	1211	-1917	359	-1664	-62
0.811667	-26	43	84	-60	-112	-35	10	6	28	8	-77	-62	-98	-15	-29	-62	-102	33	-88	-32	-107	-21	-99	-68	-64	-4	-100	-11	-76	-69	-149	-77	-6	4605	733	-18673	2508	2479	-2903	-454	-2419	416	1615	-914	941	-2082	-15	-2027	-174
0.812500	-28	43	84	-90	-114	-34	7	-19	-22	6	-74	-63	-99	-12	-29	-60	-102	34	-85	-33	-107	-23	-103	-68	-68	-1	-97	-11	-66	-72	-147	-76	-46	4688	733	-18889	1076	2394	-3313	-745	-2832	388	1300	-1330	757	-2239	-385	-2392	-152
0.813333	-28	43	85	-59	-110	-35	19	-16	-18	6	-72	-66	-97	-16	-29	-60	-103	30	-86	-36	-107	-22	-98	-67	-63	0	-100	-11	-75	-72	-146	-79	16	4757	710	-19088	-2783	2309	-3738	-1048	-768	384	960	-1785	932	-2391	-797	-2778	-118
0.814167	-44	41	89	-58	-112	-35	11	-16	-21	3	-72	-66	-97	-14	-31	-61	-100	34	-87	-33	-105	-19	-98	-69	-65	-3	-103	-11	-97	-68	-150	-77	-215	4818	676	-19264	-5348	2207	-4181	-1364	663	387	608	-2264	70	-2545	-1209	-3183	-144
0.815000	-28	40	89	-56	-108	-33	16	-13	-21	6	-73	-65	-107	-18	-30	-59	-100	34	-87	-33	-105	-23	-100	-70	-64	0	-100	-11	-77	-70	-148	-76	-302	4876	627	-19427	-4427	2105	-4622	-1700	329	407	234	-2772	533	-2688	-1638	-3612	-340
0.815833	-27	42	89	-61	-113	-35	9	-16	-22	1	-75	-64	-98	-16	-29	-76	-98	35	-83	-33	-104	-21	-97	-67	-66	-1	-98	-13	-70	-69	-148	-76	-338	4922	567	-19561	-5281	1996	-5072	-2040	-49	432	-152	-3296	424	-2821	-2075	-4061	17
0.816667	-27	39	84	-62	-110	-55	12	-14	-19	3	-74	-63	-99	-56	-31	-66	-100	33	-85	-35	-105	-22	-98	-67	-67	0	-97	-12	-74	-70	-147	-78	-287	4955	489	-19682	-6676	1878	-5523	-2392	-112	465	-544	-3839	343	-2952	-2528	-4541	-183
0.817500	-26	40	82	-60	-112	-32	25	-15	-21	3	-74	-68	-99	-17	-28	-59	-101	36	-87	-35	-105	-23	-97	-68	-65	0	-99	-11	-74	-69	-148	-77	-376	4984	416	-19787	-5189	1749	-5973	-2746	318	495	-954	-4407	428	-3074	-2994	-5050	3
0.818333	-28	37	86	-62	-112	-34	10	-15	-21	2	-74	-70	-97	-17	-29	-61	-104	30	-88	-35	-110	-28	-98	-73	-66	-3	-98	-12	-75	-75	-148	-77	-298	5002	325	-19874	14079	1610	-6428	-3108	757	524	-1371	-4986	447	-3191	-3472	-5593	543
0.819167	-28	39	87	-61	-110	-34	11	-15	-19	3	-75	-66	-101	-19	-30	-60	-104	29	-90	-34	-108	-25	-100	-67	-65	-1	-99	-15	-75	-73	-151	-76	-62	5011	231	-19939	32767	1468	-6873	-3472	739	542	-1795	-5588	-199	-3310	-3957	-6173	763
0.820000	-29	40	85	-60	-113	-21	10	-18	-19	3	-76	-65	-99	-17	-28	-62	-103	34	-87	-36	-110	-28	-102	-70	-66	-1	-100	-11	-75	-73	-147	-76	126	5012	132	-19985	32159	1320	-7322	-3841	685	544	-2231	-6206	0	-3414	-4452	-6782	555
0.820833	-27	39	87	-60	-113	-32	11	-17	-19	3	-75	-69	-97	-17	-30	-61	-95	32	-86	-34	-104	-23	-98	-69	-64	0	-101	-11	-75	-69	-148	-74	141	5012	27	-20007	31241	1160	-7771	-4209	559	529	-2670	-6833	158	-3520	-4947	-7423	900
0.821667	-24	42	90	-57	-110	-32	-14	-11	-16	3	-70	-62	-94	-10	-26	-56	-100	35	-82	-31	-103	-21	-97	-67	-60	0	-97	-10	-72	-66	-144	-75	269	5005	-80	-20011	31996	992	-8226	-4588	534	492	-3113	-7473	-69	-3626	-5450	-8102	796
0.822500	-24	37	93	-57	-111	-31	16	-13	-17	6	-73	-62	-97	-16	-26	-60	-98	39	-83	-30	-118	-21	-97	-67	-62	-1	-98	-10	-72	-69	-129	-74	252	4998	-199	-19995	26085	815	-8689	-4967	641	419	-3564	-8127	-453	-3737	-5953	-8810	547
0.823333	-26	43	90	-58	-112	-33	12	-14	-18	3	-72	-66	-95	-15	-28	-61	-101	30	-87	-33	-105	-24	-101	-72	-65	-4	-103	-13	-74	-72	-150	-75	342	4988	-334	-19961	13886	627	-9126	-5355	781	303	-4028	-8791	-926	-3856	-6457	-9554	588
0.824167	-29	36	105	-61	-111	-36	11	-18	-21	0	-73	-66	-98	6	-29	-62	-104	32	-87	-33	-130	-24	-97	-80	-64	-3	-102	-13	-75	-69	-148	-77	392	4993	-465	-19914	6402	436	-9652	-5745	952	161	-4491	-9456	-1332	-3982	-6958	-10316	428
0.825000	-29	38	89	-56	-109	-41	10	-16	-22	-4	-70	-64	-94	-17	-29	-60	-100	34	-82	-32	-107	-24	-97	-69	-66	-4	-93	-13	-75	-69	-136	-73	247	5012	-610	-19844	3690	241	-10153	-6141	1318	-30	-4968	-10134	-1390	-4111	-7455	-11102	254
0.825833	-28	38	89	-59	-112	-34	12	-17	-19	5	-72	-66	-96	-15	-29	-61	-103	37	-87	-32	-83	-25	-100	-69	-63	-4	-103	-5	-72	-72	-148	-75	241	5042	-764	-19766	-801	27	-10675	-6555	1749	-256	-5449	-10808	-1165	-4259	-7953	-11905	201
0.826667	-29	37	87	-60	-109	-36	9	-17	-22	0	-74	-64	-97	-12	-28	-60	-109	30	-87	-34	-107	-24	-97	-70	-70	-6	-103	-13	-73	-72	-147	-76	352	5108	-926	-19676	-4049	-187	-11218	-6977	1872	-549	-5943	-11477	-943	-4415	-8433	-12724	265
0.827500	-27	39	88	-58	-111	-36	7	-17	-16	6	-72	-64	-96	-12	-28	-60	-99	33	-84	-32	-119	-19	-96	-61	-62	0	-101	-11	-69	-67	-151	-69	266	5200	-1104	-19590	-6938	-417	-11780	-7405	2153	-884	-6440	-12136	-1632	-4583	-8913	-13544	132
0.828333	-25	39	89	-57	-111	-33	15	-15	-16	4	-73	-64	-96	-13	-29	-59	-100	32	-84	-30	-104	-22	-95	-67	-64	-4	-100	-13	-67	-68	-144	-73	257	5326	-1287	-19500	-9075	-660	-12365	-7847	2277	-1264	-6957	-12789	-1046	-4770	-9399	-14379	-383
0.829167	-28	39	90	-59	-107	-34	15	-15	-18	3	-70	-61	-95	-17	-28	-59	-100	30	-84	-41	-104	-22	-92	-67	-64	-1	-98	-11	-72	-67	-146	-74	196	5492	-1488	-19424	-10046	-910	-12967	-8296	2252	-1691	-7485	-13424	-1102	-4975	-9881	-15212	-303
0.830000	-24	41	93	-56	-107	-35	13	-12	-10	6	-68	-62	-94	-14	-26	-57	-96	36	-83	-31	-105	-22	-96	-65	-62	0	-98	-3	-74	-69	-148	-70	129	5694	-1697	-19360	-10637	-1185	-13582	-8757	2266	-2168	-8036	-14048	-2091	-5196	-10362	-16042	-445
0.830833	-24	43	88	-57	-114	-36	12	-13	-16	5	-72	-64	-96	-13	-28	-60	-100	34	-90	-33	-107	-23	-100	-67	-60	-4	-103	-14	-73	-70	-144	-73	75	5940	-1924	-19318	-10679	-1482	-14204	-9225	2193	-2690	-8606	-14645	-1967	-5425	-10843	-16861	-228
0.831667	-27	41	86	-59	-111	-40	12	-18	-18	3	-73	-66	-101	-22	-34	-62	-107	30	-85	-36	-108	-29	-104	-73	-66	-6	-104	-17	-78	-78	-151	-80	-22	6220	-2158	-19305	-10631	-1805	-14816	-9697	2153	-3249	-9187	-15214	-3331	-5674	-11327	-17670	-296
0.832500	-30	36	82	-63	-113	-42	4	-21	-24	0	-75	-68	-101	-21	-34	-64	-104	29	-88	-36	-109	-28	-105	-73	-64	-4	-104	-12	-76	-73	-149	-75	-179	6544	-2403	-19319	-9888	-2145	-15426	-10156	2134	-3831	-9781	-15747	-5986	-5921	-11800	-18451	-270
0.833333	-25	39	86	-55	-111	-38	11	-18	-21	3	-73	-65	-101	-16	-33	-64	-103	30	-87	-34	-105	-23	-101	-73	-65	-3	-99	-16	-75	-73	-150	-76	44	6890	-2661	-19367	-9560	-2513	-15997	-10603	2102	-4437	-10392	-16236	-5011	-6180	-12280	-19219	-458
0.834167	-27	40	85	-59	-110	-40	10	-19	-17	2	-73	-63	-99	-16	-35	-62	-104	30	-87	-33	-105	-26	-102	-74	-66	-3	-99	-15	-72	-73	-149	-77	163	7269	-2928	-19455	-11402	-2916	-16569	-11034	2015	-5060	-11013	-16686	-3477	-6442	-12760	-19953	-275
0.835000	-26	40	87	-56	-107	-53	11	-17	-18	3	-77	-61	-95	-16	-32	-63	-101	32	-85	-32	-104	-24	-102	-68	-86	0	-99	-8	-74	-73	-147	-75	63	7658	-3205	-19572	-12092	-3340	-17003	-11432	1915	-5684	-11645	-17095	-3383	-6707	-13229	-20655	-131
0.835833	-23	43	87	-57	-111	-32	12	-19	-19	4	-70	-65	-98	-16	-29	-58	-73	33	-85	-33	-102	-23	-101	-70	-66	0	-103	-12	-73	-70	-146	-76	109	8048	-3490	-19739	-10047	-3802	-17416	-11805	1807	-6326	-12289	-17452	-2730	-6972	-13696	-21323	-538
0.836667	-28	39	86	-59	-110	-34	13	-16	-19	3	-73	-64	-96	-16	-27	-58	-107	32	-87	-31	-103	-22	-99	-73	-62	1	-98	-11	-73	-70	-153	-76	51	8434	-3793	-19942	-9815	-4296	-17748	-12137	1711	-6927	-12904	-17762	-2028	-7232	-14151	-21952	-460
0.837500	-26	43	88	-58	-110	-32	8	-16	-18	5	-74	-63	-95	-16	-29	-58	-100	33	-85	-35	-103	-24	-100	-72	-67	-1	-100	-16	-90	-69	-146	-76	-75	8803	-4110	-20181	-12836	-4820	-17987	-12425	1651	-7520	-13564	-18024	-1135	-7491	-14586	-22543	-150
0.838333	-25	42	97	-61	-111	-34	12	-14	-18	7	-80	-64	-98	-16	-28	-60	-101	34	-90	-34	-107	-22	-99	-70	-63	0	-100	-14	-73	-77	-145	-72	-127	9141	-4456	-20450	-15630	-5370	-18130	-12657	1593	-8082	-14188	-18237	-134	-7746	-15009	-23094	-136
0.839167	-28	40	86	-58	-113	-34	9	-16	-22	2	-73	-67	-99	-17	-29	-57	-108	33	-87	-34	-108	-24	-101	-68	-66	-1	-102	-15	-76	-74	-149	-76	-150	9442	-4818	-20742	-18699	-5947	-18170	-12843	1510	-8601	-14790	-18415	368	-8003	-15406	-23604	-643
0.840000	-29	45	85	-58	-115	-39	7	-18	-23	1	-75	-65	-103	-21	-34	-64	-104	30	-91	-40	-112	-30	-104	-77	-74	-5	-103	-16	-80	-78	-151	-80	-86	9690	-5206	-21059	-20347	-6551	-18106	-12975	1431	-9075	-15376	-18554	976	-8257	-15777	-24077	-1390
0.840833	-31	38	84	-61	-114	-35	6	-18	-24	2	-75	-72	-101	-19	-28	-61	-102	33	-88	-34	-107	-24	-102	-72	-64	0	-103	-15	-74	-72	-149	-75	-436	9891	-5646	-21378	-16345	-7160	-17922	-13045	1359	-9487	-15913	-18654	433	-8504	-16109	-24513	-1407
0.841667	-24	43	91	-59	-108	-34	11	-15	-18	15	-69	-62	-95	-10	-26	-58	-98	36	-84	-32	-105	-21	-101	-68	-63	1	-100	-12	-72	-69	-166	-73	-853	10034	-6123	-21709	-9757	-7797	-17641	-13065	1261	-9844	-16417	-18736	245	-8755	-16403	-24907	-1246
0.842500	-25	28	90	-55	-112	-30	12	-14	-18	7	-69	-62	-98	-16	-27	-55	-96	36	-83	-31	-107	-21	-99	-67	-60	2	-97	-10	-72	-69	-146	-73	-666	10113	-6652	-22041	-8444	-8437	-17263	-13037	1206	-10146	-16871	-18806	1369	-9015	-16660	-25271	-875
0.843333	-25	43	91	-93	-108	-32	13	-14	-16	-10	-68	-65	-95	-19	-25	-57	-98	36	-86	-32	-105	-19	-101	-66	-62	1	-100	-10	-72	-70	-147	-72	-629	10121	-7236	-22377	-9048	-9117	-16807	-12968	1112	-10397	-17278	-18867	1358	-9287	-16880	-25607	-664
0.844167	-24	46	90	-59	-111	-30	12	-12	-17	8	-72	-65	-96	-14	-24	-57	-100	37	-85	-29	-102	-16	-95	-60	-62	0	-96	-10	-73	-66	-146	-75	-439	10075	-7871	-22694	-8147	-9774	-16284	-12863	1032	-10589	-17623	-18933	1583	-9570	-17061	-25919	-811
0.845000	-22	42	89	-58	-109	-31	15	-15	-25	8	-74	-60	-96	-12	-25	-58	-96	37	-86	-29	-103	-17	-96	-70	-65	-3	-100	-10	-70	-65	-148	-73	-246	9966	-8560	-23000	-7251	-10467	-15712	-12734	965	-10758	-17913	-19012	2138	-9883	-17201	-26201	-687
0.845833	-24	43	91	-59	-105	-31	15	-12	-17	9	-69	-62	-92	-11	-24	-59	-100	36	-85	-32	-101	-19	-97	-67	-63	1	-97	-13	-69	-68	-147	-74	-382	9809	-9308	-23291	-6239	-11184	-15110	-12586	870	-10896	-18142	-19111	2065	-10215	-17307	-26458	-107
0.846667	-24	34	89	-58	-109	-27	12	-13	-22	7	-72	-58	-93	-14	-25	-58	-98	37	-85	-31	-103	-19	-98	-68	-65	-1	-99	-11	-73	-68	-146	-73	-422	9609	-10112	-23568	-5764	-11937	-14494	-12434	804	-11036	-18314	-19252	2087	-10580	-17379	-26690	-224
0.847500	-27	43	89	-59	-108	-31	15	-14	-17	6	-68	-62	-97	-13	-24	-58	-101	37	-87	-34	-104	-18	-108	-68	-64	0	-97	-13	-79	-65	-147	-75	-236	9364	-10943	-23831	-5556	-12733	-13896	-12292	742	-11186	-18422	-19419	2489	-10976	-17426	-26894	-371
0.848333	-24	44	89	-58	-104	-31	8	-12	-17	8	-70	-63	-131	-18	-27	-58	-101	38	-85	-31	-108	-21	-97	-48	-64	0	-99	-16	-74	-68	-147	-113	-245	9097	-11822	-24083	-5200	-13574	-13330	-12168	664	-11376	-18486	-19644	2475	-11416	-17452	-27074	-114
0.849167	-26	41	87	-64	-110	-33	16	-16	-8	5	-70	-66	-95	-16	-27	-57	-97	35	-86	-27	-104	-19	-96	-65	-62	0	-99	-12	-73	-65	-146	-70	-251	8813	-12734	-24319	-5616	-14471	-12808	-12072	635	-11618	-18490	-19906	2353	-11893	-17454	-27220	-179
0.850000	-24	44	89	-52	-109	-30	-17	-15	-18	8	-68	-60	-95	-12	-28	-52	-98	36	-83	-30	-102	-21	-97	-65	-63	-1	-97	-14	-75	-68	-147	-78	-236	8525	-13664	-24539	-5570	-15428	-12365	-12019	625	-11940	-18449	-20230	2346	-12423	-17452	-27331	1
0.850833	-23	43	89	-59	-110	-33	15	-13	-14	6	-67	-60	-96	3	-26	-57	-98	37	-84	-33	-100	-21	-98	-68	-62	-5	-97	-15	-76	-66	-147	-74	-239	8242	-14609	-24790	-2961	-16455	-11995	-12012	600	-12357	-18367	-20609	2234	-12993	-17440	-27407	144
0.851667	-26	41	87	-61	-111	-32	11	-16	-18	8	-70	-66	-99	-13	-30	-60	-102	35	-90	-32	-105	-23	-100	-68	-64	-3	-103	-15	-91	-70	-151	-76	-288	7969	-15563	-25036	-1536	-17554	-11711	-12095	573	-12892	-18233	-21039	2102	-13618	-17431	-27440	129
0.852500	-26	40	86	-62	-113	-35	10	-17	-22	5	-69	-63	-96	-16	-30	-60	-100	41	-86	-33	-107	-24	-100	-73	-66	-13	-100	-15	-75	-68	-151	-75	-324	7731	-16526	-25301	-1315	-18717	-11506	-12244	555	-13547	-18059	-21522	2075	-14291	-17422	-27415	-81
0.853333	-26	41	104	-61	-111	-33	11	-18	-16	4	-69	-64	-84	-17	-31	-60	-100	33	-86	-33	-108	-24	-100	-68	-63	-1	-98	-14	-57	-67	-149	-76	-313	7526	-17488	-25569	-29	-19934	-11391	-12482	549	-14328	-17834	-22057	2274	-15018	-17414	-27338	-49
0.854167	-27	43	86	-61	-109	-33	11	-16	-18	6	-72	-72	-97	-16	-31	-58	-98	32	-88	-35	-95	-23	-98	-70	-65	-4	-98	-13	-72	-68	-147	-75	-419	7364	-18452	-25910	921	-21193	-11350	-12818	555	-15253	-17560	-22644	1830	-15804	-17409	-27199	367
0.855000	-25	41	88	-66	-121	-32	13	-13	-21	6	-69	-61	-94	-16	-30	-60	-101	35	-84	-32	-104	-23	-97	-67	-53	-3	-97	-12	-72	-65	-146	-74	-546	7256	-19412	-26268	1583	-22489	-11365	-13258	534	-16307	-17224	-23278	1365	-16636	-17410	-26990	298
0.855833	-24	41	89	-59	-111	-32	13	-15	-21	6	-75	-63	-97	-14	-17	-60	-98	35	-87	-34	-104	-22	-100	-68	-63	-4	-101	-13	-70	-68	-146	-74	-394	7203	-20361	-26667	2371	-23805	-11417	-13827	504	-17490	-16835	-23950	1811	-17517	-17409	-26713	430
0.856667	-28	40	82	-68	-109	-33	16	-17	-18	1	-75	-66	-98	-17	-31	-65	-104	26	-90	-36	-108	-23	-101	-70	-67	-5	-100	-16	-75	-72	-149	-79	-645	7204	-21304	-27108	3148	-25115	-11468	-14493	483	-18771	-16376	-24650	1236	-18420	-17406	-26366	579
0.857500	-27	37	84	-63	-100	-38	8	-23	-25	0	-77	-66	-99	-19	-32	-62	-104	32	-90	-33	-105	-21	-120	-69	-66	-3	-103	-15	-75	-69	-147	-74	-814	7274	-22222	-27585	3793	-26380	-11464	-15275	464	-20128	-15838	-25374	1260	-19342	-17378	-25930	209
0.858333	-26	37	84	-62	-111	-33	13	-16	-21	4	-76	-65	-96	-17	-33	-60	-101	32	-88	-36	-107	-24	-102	-72	-65	-3	-99	-14	-75	-72	-148	-76	-788	7399	-23106	-28105	3462	-27582	-11364	-16172	487	-21522	-15222	-26100	1413	-20267	-17321	-25416	343
0.859167	-28	38	86	-60	-114	-34	13	-15	-18	2	-76	-70	-100	-18	-31	-58	-103	30	-87	-67	-111	-25	-104	-72	-66	-1	-102	-16	-80	-69	-148	-76	-601	7579	-23930	-28644	2865	-28681	-11126	-17172	500	-22927	-14511	-26841	1040	-21167	-17221	-24817	381
0.860000	-27	39	86	-59	-116	-35	10	-16	-39	3	-76	-67	-100	-18	-33	-61	-104	29	-90	-38	-110	-26	-104	-72	-76	-4	-115	-16	-79	-72	-146	-75	-649	7810	-24677	-29204	2498	-29652	-10619	-18265	474	-24308	-13700	-27577	707	-22020	-17062	-24142	113
0.860833	-28	40	87	-62	-112	-35	13	-15	-18	2	-76	-67	-98	-17	-36	-61	-103	30	-87	-31	-107	-19	-99	-93	-64	-3	-101	-11	-74	-69	-145	-68	-526	8089	-25325	-29757	2153	-30463	-9842	-19443	485	-25606	-12784	-28284	1040	-22793	-16827	-23386	42
0.861667	-26	42	87	-82	-108	-31	15	-11	-16	6	-72	-10	-94	-14	-28	-58	-97	33	-83	-30	-102	-19	-99	-68	-61	1	-95	-12	-67	-66	-145	-72	-346	8405	-25846	-30310	1991	-31099	-8737	-20696	500	-26785	-11768	-28964	940	-23463	-16512	-22554	481
0.862500	-22	45	92	-56	-108	-31	15	-11	-15	8	-70	-62	-95	-19	-28	-56	-94	37	-82	-29	-100	-19	-91	-66	-59	2	-98	-9	-74	-66	-143	-72	-288	8741	-26218	-30846	1876	-31541	-7266	-21989	485	-27804	-10665	-29609	568	-24005	-16102	-21667	202
0.863333	-8	43	92	-59	-108	-33	13	-13	-25	5	-73	-62	-95	-15	-27	-57	-97	35	-86	-29	-103	-21	-101	-67	-61	1	-101	-10	-65	-58	-144	-70	-368	9096	-26411	-31338	1762	-31783	-5381	-23314	440	-28630	-9465	-30205	295	-24401	-15587	-20724	111
0.864167	-24	44	88	-58	-108	-33	13	-13	-18	5	-73	-68	-96	-17	-31	-57	-100	35	-83	-34	-105	-21	-100	-69	-61	-3	-98	-11	-72	-69	-149	-75	-383	9465	-26419	-31780	1665	-31789	-3119	-24641	469	-29232	-8191	-30746	178	-24639	-14980	-19755	311
0.865000	-34	43	87	-59	-110	-36	5	-18	-18	2	-72	-63	-97	-17	-30	-60	-101	32	-83	-34	-105	-14	-101	-72	-65	-5	-102	-15	-78	-75	-148	-76	-340	9833	-26188	-32167	1646	-31573	-496	-25953	472	-29598	-6855	-31227	-208	-24694	-14276	-18781	363
0.865833	-30	40	85	-64	-113	-38	9	-18	-22	0	-77	-70	-98	-18	-33	-62	-102	28	-90	-36	-102	-22	-102	-72	-65	-4	-102	-12	-73	-72	-148	-77	-296	10190	-25734	-32467	1674	-31132	2450	-27221	439	-29703	-5484	-31628	-81	-24576	-13493	-17834	382
0.866667	-27	40	86	-60	-111	-32	10	-15	-22	1	-75	-90	-99	-15	-29	-60	-103	32	-86	-34	-107	-23	-102	-72	-65	-6	-101	-13	-72	-70	-147	-76	-190	10544	-25056	-32637	1742	-30460	5619	-28427	437	-29557	-4109	-31959	228	-24289	-12647	-16939	343
0.867500	-29	41	84	-60	-108	-32	12	-15	-16	3	-72	-62	-95	-15	-30	-60	-101	32	-86	-31	-103	-21	-112	-70	-63	-4	-102	-10	-75	-69	-145	-74	-39	10876	-24144	-32699	1747	-29577	8905	-29531	442	-29151	-2757	-32207	63	-23843	-11758	-16129	470
0.868333	-29	42	87	-58	-110	-33	29	-16	-19	3	-73	-63	-96	-13	-28	-57	-102	34	-85	-31	-105	-19	-98	-69	-66	-3	-100	-14	-74	-68	-146	-75	-211	11186	-23025	-32732	2036	-28509	12177	-30523	447	-28527	-1468	-32381	-475	-23268	-10855	-15439	281
0.869167	-25	43	86	-58	-109	-30	16	-15	-11	5	-69	-63	-92	-13	-27	-59	-99	34	-85	-33	-103	-21	-99	-67	-64	0	-99	-6	-74	-73	-145	-72	12	11454	-21722	-32746	2222	-27272	15350	-31398	440	-27687	-260	-32448	-55	-22582	-9962	-14892	60
0.870000	-24	44	91	-53	-105	-32	10	-11	-13	5	-70	-62	-95	-14	-26	-56	-99	37	-81	-28	-105	-14	-98	-66	-62	0	-98	-11	-76	-70	-146	-74	38	11724	-20247	-32737	2147	-25895	18286	-32110	456	-26657	829	-32477	-623	-21812	-9108	-14524	596
0.870833	-24	46	89	-57	-109	-32	17	-11	-15	9	-49	-60	-93	-12	-24	-56	-95	37	-81	-31	-115	-19	-99	-65	-64	1	-98	-8	-72	-70	-146	-69	59	11945	-18643	-32641	2393	-24428	20868	-32457	457	-25486	1773	-32394	-679	-21000	-8323	-14353	610
0.871667	-30	43	89	-59	-107	-31	19	-9	-17	4	-72	-64	-96	-16	-30	-59	-97	36	-83	-33	-103	-19	-100	-68	-60	-1	-102	-12	-70	-69	-149	-74	180	12126	-16945	-32426	2407	-22877	22972	-32606	457	-24206	2531	-32256	-764	-20183	-7636	-14397	763
0.872500	-23	43	87	-59	-109	-36	13	-14	-17	3	-72	-64	-97	-17	-29	-58	-100	30	-84	-34	-105	-25	-102	-70	-63	0	-100	-11	-75	-74	-146	-74	199	12269	-15169	-32158	2187	-21321	24474	-32659	424	-22864	3088	-32023	-756	-19388	-7055	-14654	779
0.873333	-28	42	85	-58	-96	-33	13	-16	-25	4	-72	-66	-98	-16	-32	-60	-102	34	-87	-34	-108	-21	-101	-73	-69	-4	-101	-13	-76	-75	-155	-80	109	12355	-13365	-31836	2222	-19788	25302	-32695	402	-21502	3421	-31773	-1006	-18645	-6602	-15141	760
0.874167	-30	38	82	-61	-114	-38	10	-17	-29	4	-74	-66	-101	-17	-21	-59	-102	34	-78	-33	-109	-23	-102	-72	-63	-1	-100	-12	-74	-73	-148	-75	206	12391	-11601	-31479	1871	-18318	25393	-32708	369	-20149	3524	-31450	-851	-17968	-6278	-15832	429
0.875000	-27	43	86	-58	-113	-43	16	-12	-15	6	-74	-61	-98	-13	-28	-57	-101	35	-85	-33	-102	-17	-99	-68	-65	-1	-99	-11	-73	-73	-148	-73	141	12356	-9827	-31093	1024	-16955	24720	-32709	338	-18840	3388	-31087	-1025	-17394	-6093	-16720	690
0.875833	-28	39	87	-56	-109	-33	15	-13	-19	5	-75	-63	-97	-13	-27	-58	-79	35	-81	-42	-103	-18	-100	-72	-63	-3	-99	-11	-73	-72	-146	-70	225	12255	-8150	-30693	-375	-15737	23273	-32719	301	-17612	3009	-30696	-1014	-16936	-6051	-17772	561
0.876667	-27	40	86	-57	-104	-32	15	-13	-12	7	-73	-65	-95	-15	-28	-57	-100	34	-82	-32	-104	-22	-98	-66	-60	0	-99	-11	-76	-69	-145	-73	197	12065	-6568	-30288	-638	-14663	21098	-32709	283	-16476	2402	-30294	-1006	-16588	-6109	-18961	314
0.877500	-29	42	88	-60	-108	-32	15	-13	-21	5	-73	-62	-98	-11	-28	-57	-114	47	-83	-31	-105	-18	-97	-66	-42	-4	-98	-8	-72	-68	-145	-70	189	11782	-5087	-29885	-220	-13782	18271	-32720	298	-15460	1580	-29887	-951	-16358	-6283	-20255	287
0.878333	-46	40	86	-60	-109	-32	16	-14	-18	5	-70	-63	-97	-12	-28	-59	-99	30	-85	-30	-102	-19	-96	-70	-63	-4	-98	-10	-74	-69	-149	-68	159	11386	-3739	-29494	-576	-13095	14900	-32622	250	-14575	576	-29487	-890	-16239	-6549	-21622	157
0.879167	-26	41	88	-61	-112	-34	13	-7	-22	3	-75	-65	-97	-14	-31	-57	-99	35	-83	-31	-105	-21	-99	-67	-64	-4	-100	-11	-72	-68	-149	-75	72	10879	-2535	-29131	-420	-12609	11116	-32328	223	-13821	-587	-29117	-1000	-16208	-6882	-23011	122
0.880000	-28	43	91	-61	-109	-33	12	-13	-18	5	-75	-67	-98	-14	-30	-57	-103	32	-88	-35	-111	-21	-100	-64	-53	-4	-103	-11	-73	-72	-146	-75	109	10214	-1462	-28792	-230	-12307	7061	-31892	246	-13189	-1879	-28771	-841	-16255	-7259	-24391	10
0.880833	-29	38	86	-58	-109	-34	13	-11	-18	4	-70	-47	-96	-13	6	-57	-99	34	-84	-32	-105	-22	-98	-73	-62	-3	-101	-12	-73	-68	-146	-74	284	9416	-528	-28485	-194	-12174	2861	-31364	236	-12676	-3229	-28474	-481	-16351	-7655	-25713	-4
0.881667	-26	41	89	-57	-108	-34	15	-11	-17	6	-83	-65	-97	-10	-27	-55	-100	34	-88	-33	-104	-22	-99	-67	-60	-3	-100	-11	-74	-59	-144	-61	90	8453	262	-28225	56	-12210	-1338	-30762	226	-12276	-4688	-28227	-873	-16476	-8056	-26932	-45
0.882500	-26	41	86	-59	-109	-35	11	-13	-18	4	-72	-67	-99	-15	-28	-59	-97	34	-86	-30	-103	-23	-96	-65	-63	-1	-97	-10	-72	-68	-144	-73	181	7323	924	-28011	27	-12359	-5305	-30104	220	-11967	-6116	-28040	-200	-16605	-8445	-28043	-396
0.883333	-23	43	69	-62	-108	-36	16	-13	-16	0	-70	-63	-96	-12	-29	-59	-97	36	-84	-30	-107	-21	-99	-66	-59	0	-99	-11	-73	-47	-146	-75	196	6013	1456	-27851	131	-12611	-8898	-29375	219	-11742	-7506	-27920	-158	-16717	-8801	-29008	-68
0.884167	-27	44	86	-57	-109	-32	12	-13	-43	7	-70	-63	-98	-15	-31	-49	-101	36	-83	-31	-105	-19	-98	-69	-65	-1	-99	-10	-73	-70	-148	-75	181	4528	1873	-27773	329	-12912	-12012	-28598	233	-11579	-8827	-27874	-97	-16787	-9118	-29816	-251
0.885000	-26	42	89	-45	-107	-35	11	-16	-18	8	-69	-64	-95	-14	-28	-60	-101	34	-86	-31	-105	-22	-96	-70	-63	-1	-100	-8	-74	-68	-146	-76	101	2866	2188	-27705	330	-13233	-14570	-27774	264	-11458	-10041	-27863	80	-16793	-9380	-30450	-229
0.885833	-24	40	87	-58	-108	-35	9	-13	-19	20	-67	-63	-99	-16	-31	-59	-100	33	-87	-28	-103	-21	-98	-69	-62	-4	-100	-12	-75	-70	-147	-75	157	1028	2402	-27714	397	-13536	-16500	-26892	248	-11367	-11116	-27922	192	-16733	-9594	-30920	-220
0.886667	-34	44	88	-58	-109	-36	11	-15	-15	18	-75	-64	-96	-14	-27	-58	-98	34	-87	-33	-105	-22	-101	-69	-63	-1	-101	-12	-73	-69	-147	-73	191	-965	2533	-27778	480	-13795	-17757	-25983	243	-11289	-12028	-28033	103	-16583	-9747	-31214	-105
0.887500	-28	43	86	-60	-110	-33	11	-14	-18	6	-72	-63	-97	-13	-30	-63	-101	34	-86	-30	-102	10	-97	-68	-64	-4	-99	-12	-72	-69	-146	-76	215	-3123	2590	-27897	429	-13974	-18322	-25058	267	-11210	-12745	-28181	546	-16349	-9853	-31361	-525
0.888333	-28	42	87	-60	-111	-38	12	-14	-17	4	-70	-64	-95	-14	-29	-58	-101	36	-85	-31	-102	-22	-99	-65	-64	-1	-100	-9	-69	-66	-145	-72	9	-5402	2577	-28066	585	-14049	-18205	-24133	294	-11119	-13269	-28358	698	-16026	-9911	-31357	-325
0.889167	-28	41	91	-56	-113	-32	-24	-14	-18	2	-70	-63	-98	-13	-29	-57	-103	42	-88	-34	-108	-19	-98	-67	-60	0	-101	-13	-73	-68	-146	-74	3	-7792	2504	-28286	727	-14019	-17455	-23234	338	-11012	-13591	-28557	802	-15620	-9924	-31226	-238
0.890000	-23	41	89	-58	-90	-34	13	-15	-21	5	-75	-64	-97	-16	-29	-60	-100	35	-88	-30	-107	-23	-101	-69	-64	0	-100	-12	-72	-69	-148	-74	-15	-10255	2382	-28538	732	-13845	-16143	-22382	334	-10889	-13710	-28766	670	-15148	-9912	-30979	-457
0.890833	-31	37	82	-59	-108	-33	10	-16	-19	1	-84	-65	-98	-14	-28	-60	-98	30	-86	-31	-104	-19	-102	-68	-63	0	-102	-12	-73	-69	-149	-75	-88	-12769	2218	-28825	889	-13552	-14335	-21583	360	-10738	-13622	-28964	734	-14622	-9862	-30653	-366
0.891667	-27	63	87	-61	-111	-35	9	-17	-22	2	-73	-64	-98	-17	-27	-59	-102	34	-88	-36	-107	-30	-100	-73	-63	-4	-104	-17	-74	-70	-145	-75	42	-15285	2022	-29135	1029	-13131	-12148	-20878	368	-10571	-13360	-29151	1006	-14055	-9797	-30248	-557
0.892500	-27	37	82	-61	-110	-36	10	-16	-17	4	-72	-66	-98	-18	-29	-61	-100	35	-92	-35	-127	-23	-101	-69	-63	-5	-104	-13	-73	-69	-148	-77	67	-17799	1807	-29466	1183	-12598	-9688	-20280	344	-10381	-12917	-29303	1050	-13477	-9702	-29798	-533
0.893333	-29	40	86	-58	-112	-33	11	-24	-19	4	-75	-63	-99	-16	-28	-60	-99	35	-88	-34	-107	-21	-100	-73	-64	-4	-104	-14	-74	-69	-148	-77	-5	-20233	1582	-29806	1239	-11981	-7070	-19807	325	-10188	-12341	-29420	928	-12908	-9617	-29311	-281
0.894167	-26	41	87	-59	-108	-35	11	-15	-18	5	-72	-64	-97	-17	-29	-57	-100	35	-82	-32	-105	-22	-97	-67	-61	0	-100	-11	-73	-67	-145	-69	26	-22535	1355	-30151	1267	-11295	-4392	-19474	316	-9989	-11643	-29492	931	-12358	-9508	-28816	-248
0.895000	-26	43	90	-53	-104	-34	16	-12	-15	5	-70	-65	-98	-14	-27	-58	-98	58	-83	-30	-104	-21	-100	-67	-61	1	-101	-11	-70	-67	-147	-73	-181	-24670	1142	-30494	1428	-10576	-1772	-19294	277	-9796	-10860	-29508	298	-11888	-9396	-28326	-292
0.895833	-23	43	89	-58	-108	-46	10	-12	-15	7	-70	-62	-94	-15	-27	-61	-98	39	-84	-35	-107	-23	-101	-68	-61	1	-99	-10	-74	-68	-143	-70	-67	-26586	948	-30829	1869	-9849	717	-19260	253	-9621	-10017	-29474	175	-11461	-9272	-27861	-552
0.896667	-23	44	89	-57	-104	-35	11	-12	-16	7	-70	-63	-97	-17	-29	-57	-99	38	-84	-31	-105	-18	-99	-68	-58	2	-97	-12	-74	-63	-146	-70	59	-28256	782	-31157	2183	-9140	3008	-19386	173	-9478	-9150	-29384	-151	-11135	-9145	-27430	-151
0.897500	-24	42	88	-61	-111	-35	12	-13	-19	6	-73	-63	-98	-14	-27	-57	-102	34	-88	-34	-108	-23	-104	-70	-62	-7	-102	-12	-73	-68	-145	-74	-61	-29645	630	-31469	2383	-8479	5020	-19661	-242	-9374	-8282	-29230	-275	-10916	-9005	-27034	-185
0.898333	-28	43	62	-58	-111	-38	11	-12	-21	3	-74	-66	-100	-17	-34	-63	-103	30	-88	-21	-104	-22	-104	-73	-63	-4	-101	-15	-74	-59	-148	-77	-138	-30729	570	-31763	2452	-7905	6723	-20071	-748	-9318	-7444	-29023	-176	-10825	-8861	-26695	-127
0.899167	-30	40	84	-62	-116	-40	7	-18	-22	2	-77	-68	-103	-21	-33	-63	-104	34	-88	-39	-107	-24	-104	-74	-65	-1	-100	-16	-74	-72	-145	-77	-151	-31476	543	-32035	2102	-7438	8094	-20594	-568	-9311	-6659	-28757	27	-10851	-8707	-26392	-32
0.900000	-29	40	88	-62	-113	-38	12	-16	-21	3	-75	-67	-100	-19	-31	-66	-105	30	-86	-21	-110	-28	-104	-74	-65	-1	-101	-14	-81	-75	-151	-81	-194	-31890	566	-32276	1971	-7113	9133	-21217	-363	-9375	-5953	-28433	248	-11012	-8554	-26149	77
0.900833	-25	42	88	-62	-111	-38	10	-17	-17	-12	-75	-64	-95	-17	-28	-62	-126	35	-76	-35	-108	-24	-103	-72	-63	-1	-101	-13	-75	-72	-144	-75	-67	-31967	645	-32500	1893	-6918	9848	-21921	-349	-9508	-5339	-28065	616	-11292	-8397	-25953	-232
0.901667	-25	45	88	-51	-110	-31	15	4	-16	7	-72	-64	-95	-13	-30	-59	-98	34	-86	-33	-101	-21	-100	-69	-51	0	-98	-10	-68	-68	-144	-93	-32	-31716	777	-32640	1687	-6931	10251	-22676	-263	-9718	-4841	-27650	244	-11698	-8254	-25810	-67
0.902500	-22	43	89	-57	-105	-31	16	-15	-14	7	-59	-63	-93	-11	-26	-58	-97	37	-85	-32	-108	-17	-100	-72	-63	0	-99	-11	-73	-68	-144	-75	97	-31145	955	-32724	1600	-7105	10366	-23470	-195	-10012	-4464	-27202	-114	-12213	-8127	-25707	174
0.903333	-23	42	89	-57	-109	-31	13	-11	-15	7	-69	-63	-95	-13	-31	-57	-100	34	-85	-34	-103	-22	-101	-69	-61	0	-99	-12	-69	-77	-147	-77	210	-30272	1174	-32729	1922	-7459	10234	-24257	-129	-10379	-4214	-26735	-289	-12832	-8016	-25650	-15
0.904167	-26	42	89	-56	-110	-35	7	-16	-18	7	-68	-63	-95	-18	-30	-62	-98	36	-85	-36	-102	-24	-101	-72	-62	0	-99	-14	-72	-67	-144	-70	172	-29112	1427	-32754	2183	-7986	9889	-25027	-72	-10837	-4092	-26238	-558	-13534	-7946	-25620	130
0.905000	-26	41	87	-60	-108	-34	15	-14	-19	5	-72	-64	-95	-15	-30	-61	-101	33	-102	-36	-104	-22	-100	-69	-64	0	-98	-11	-73	-70	-145	-75	232	-27732	1706	-32743	1761	-8671	9375	-25752	13	-11328	-4091	-25730	-517	-14294	-7911	-25618	79
0.905833	-26	41	87	-58	-110	-35	17	-19	-19	3	-72	-72	-98	-16	-32	-62	-100	33	-91	-38	-104	-24	-105	-73	-66	0	-103	-14	-74	-70	-149	-76	225	-26140	2006	-32759	1524	-9497	8723	-26410	24	-11899	-4206	-25227	-581	-15099	-7920	-25633	34
0.906667	-27	38	109	-60	-105	-38	9	-15	-15	6	-76	-67	-98	-17	-31	-61	-103	34	-90	-41	-108	-25	-102	-73	-67	-1	-102	-18	-75	-70	-146	-78	140	-24396	2307	-32760	1330	-10452	7976	-26990	26	-12512	-4423	-24728	-782	-15920	-7983	-25665	90
0.907500	-27	38	84	-64	-114	-38	8	-17	-25	2	-75	-69	-94	-15	-32	-61	-107	33	-86	-39	-104	-21	-100	-74	-64	-1	-103	-15	-74	-72	-146	-77	76	-22529	2626	-32755	1064	-11486	7167	-27460	76	-13155	-4734	-24236	-735	-16730	-8097	-25700	126
0.908333	-27	36	88	-63	-110	-35	12	-13	-22	4	-72	-66	-96	-15	-30	-60	-102	35	-90	-35	-105	-23	-99	-70	-63	3	-98	-13	-72	-68	-149	-75	57	-20585	2929	-32762	1067	-12589	6319	-27822	80	-13813	-5114	-23756	-1300	-17514	-8268	-25737	199
0.909167	-26	41	87	-53	-111	-33	12	-14	-17	7	-70	-67	-92	-14	-30	-58	-99	35	-84	-38	-105	-22	-97	-69	-62	0	-100	-13	-72	-70	-143	-78	248	-18614	3226	-32748	1086	-13711	5452	-28071	91	-14473	-5558	-23348	-1296	-18260	-8513	-25769	-76
0.910000	-22	43	87	-58	-109	-32	12	-12	-16	6	-69	-62	-93	-13	-27	-57	-97	35	-83	-35	-100	-22	-97	-65	-62	1	-100	-9	-88	-70	-145	-74	242	-16667	3506	-32762	1034	-14829	4583	-28165	114	-15119	-6041	-22956	-666	-18935	-8805	-25798	109
0.910833	-23	42	93	-58	-105	-31	15	-12	-18	0	-68	-62	-98	-15	-27	-58	-98	37	-79	-31	-101	-16	-95	-68	-60	2	-96	-10	-68	-66	-145	-77	79	-14779	3766	-32747	965	-15911	3715	-28145	118	-15732	-6558	-22617	-901	-19542	-9156	-25816	162
0.911667	-27	40	91	-60	-107	-35	12	-14	-21	6	-70	-65	-94	-16	-27	-61	-101	35	-85	-35	-103	-22	-103	-73	-63	0	-99	-12	-74	-70	-146	-76	187	-12986	4000	-32763	955	-16935	2858	-27999	123	-16305	-7066	-22332	-1022	-20051	-9543	-25827	4
0.912500	-25	42	89	-61	-109	-39	10	-15	-18	6	-72	-65	-96	-17	-30	-61	-100	33	-84	-36	-104	-21	-101	-69	-62	0	-100	-13	-73	-69	-148	-75	90	-11297	4211	-32745	898	-17870	2018	-27725	121	-16819	-7569	-22101	-1129	-20468	-9957	-25826	-31
0.913333	-24	44	87	-99	-109	-36	12	-16	-18	7	-73	-61	-96	-14	-29	-58	-97	35	-86	-49	-103	-21	-100	-81	-62	-1	-100	-14	-73	-67	-152	-75	89	-9744	4415	-32758	825	-18679	1190	-27335	113	-17271	-8049	-21929	-1336	-20784	-10395	-25814	201
0.914167	-28	43	102	-61	-113	-34	13	-13	-19	5	-48	-65	-95	-15	-28	-82	-102	35	-88	-36	-104	-21	-96	-67	-64	0	-100	-12	-70	-68	-148	-77	67	-8349	4597	-32742	788	-19365	378	-26836	135	-17653	-8496	-21814	-1059	-21009	-10835	-25799	-59
0.915000	-28	85	91	-59	-109	-36	15	-16	-23	4	-75	-64	-100	-17	-32	-60	-103	36	-87	-35	-112	-23	-101	-70	-65	-4	-103	-14	-76	-69	-150	-77	67	-7119	4760	-32757	707	-19908	-425	-26244	131	-17977	-8911	-21758	-545	-21148	-11264	-25787	-264
0.915833	-30	39	84	-61	-98	-38	11	-17	-21	4	-75	-65	-100	-21	-51	-60	-101	32	-86	-35	-105	-22	-100	-68	-64	1	-99	-11	-75	-68	-147	-74	91	-6058	4912	-32743	685	-20306	-1216	-25565	122	-18206	-9266	-21753	-807	-21201	-11662	-25756	120
0.916667	-26	42	87	-60	-111	-39	15	-15	-18	5	-75	-64	-94	-15	-28	-57	-99	35	-87	-33	-105	-19	-101	-65	-68	0	-104	-13	-74	-66	-142	-75	107	-5175	5056	-32753	558	-20564	-2006	-24811	146	-18392	-9571	-21801	-970	-21189	-12022	-25737	-126
0.917500	-29	43	87	-60	-112	-33	12	-13	-18	4	-75	-63	-96	-16	-29	-60	-103	38	-86	-36	-105	-21	-99	-69	-65	-3	-101	-13	-70	-69	-147	-77	-1	-4448	5208	-32759	532	-20686	-2783	-24008	118	-18512	-9823	-21889	-745	-21123	-12330	-25724	-186
0.918333	-27	42	92	-69	-109	-35	12	-14	-17	4	-73	-66	-96	-19	-29	-59	-101	33	-86	-8	-107	-23	-99	-67	-66	-5	-102	-15	-101	-73	-150	-79	54	-3881	5316	-32751	397	-20685	-3537	-23171	96	-18591	-10022	-22009	-511	-21018	-12572	-25718	-147
0.919167	-28	40	88	-61	-113	-41	12	-15	-18	4	-72	-65	-98	-18	-31	-59	-101	34	-90	-35	-109	-22	-101	-69	-67	-4	-102	-13	-75	-68	-146	-75	11	-3466	5426	-32763	281	-20582	-4266	-22309	125	-18640	-10177	-22150	-474	-20880	-12743	-25721	-219
0.920000	-29	39	88	-61	-112	-36	12	-15	-21	2	-75	-67	-100	-19	-33	-62	-104	33	-83	-34	-108	-22	-103	-68	-66	-3	-103	-14	-75	-74	-151	-76	-102	-3174	5548	-32749	293	-20399	-4966	-21449	88	-18661	-10276	-22283	-516	-20737	-12839	-25738	-150
0.920833	-27	42	89	-61	-127	-39	12	-15	-19	2	-74	-59	-97	-14	-31	-57	-99	33	-84	-33	-109	-22	-103	-68	-63	0	-98	-14	-76	-70	-145	-75	4	-2997	5652	-32761	209	-20155	-5623	-20589	66	-18667	-10366	-22456	-404	-20590	-12855	-25757	-110
0.921667	-24	44	91	-58	-110	-30	16	-12	-17	7	-69	-64	-95	-15	-30	-57	-103	38	-82	-28	-102	-1	-98	-63	-62	1	-97	-9	-73	-66	-144	-72	-42	-2918	5745	-32740	123	-19873	-6227	-19751	88	-18703	-10419	-22590	-609	-20462	-12805	-25793	-29
0.922500	-24	43	91	-58	-105	-31	12	-11	-15	8	-72	-61	-95	-13	-28	-77	-103	36	-82	-28	-104	-22	-99	-68	-62	1	-100	-12	-74	-67	-147	-72	-197	-2923	5817	-32758	72	-19600	-6767	-18966	85	-18752	-10456	-22709	-792	-20357	-12687	-25837	-247
0.923333	-26	43	95	-60	-112	-31	13	-14	-17	6	-70	-63	-96	-16	-31	-60	-104	30	-86	-35	-108	-22	-99	-70	-68	-4	-100	-15	-75	-68	-149	-76	58	-2991	5865	-32740	-82	-19350	-7236	-18230	87	-18828	-10486	-22781	-70	-20289	-12518	-25889	-176
0.924167	-28	37	86	-64	-136	-34	10	-18	-22	4	-75	-60	-99	-15	-31	-59	-101	33	-85	-31	-105	-19	-100	-68	-65	-4	-100	-12	-81	-68	-146	-74	1	-3099	5895	-32755	-99	-19153	-7612	-17555	73	-18945	-10516	-22809	-206	-20250	-12298	-25941	-22
0.925000	-30	40	85	-60	-109	-30	13	-14	-17	3	-76	-67	-97	-13	-30	-58	-100	28	-94	-32	-103	-21	-98	-69	-63	-4	-100	-11	-72	-70	-147	-75	-117	-3239	5888	-32737	-137	-19011	-7900	-16956	53	-19101	-10549	-22782	18	-20251	-12061	-25988	-247
0.925833	-28	40	88	-61	-108	-32	11	-11	-21	2	-75	-65	-96	-14	-30	-60	-99	29	-86	-33	-104	-24	-100	-70	-66	-4	-103	-10	-39	-68	-147	-74	-146	-3393	5849	-32751	-233	-18969	-8088	-16426	53	-19304	-10598	-22698	-181	-20290	-11802	-26024	-59
0.926667	-30	40	85	-66	-107	-33	11	-15	-18	4	-74	-66	-96	-14	-29	-58	-101	35	-67	-33	-105	-19	-100	-70	-64	0	-101	-13	-74	-70	-148	-75	-158	-3550	5766	-32746	-331	-19027	-8171	-15989	69	-19541	-10660	-22542	-461	-20368	-11557	-26047	112
0.927500	-25	42	86	-60	-112	-41	15	-14	-21	5	-73	-64	-96	-14	-28	-60	-99	33	-85	-33	-107	-19	-96	-65	-65	1	-97	-14	-70	-73	-147	-72	-177	-3698	5644	-32747	-257	-19199	-8151	-15638	56	-19824	-10737	-22318	-560	-20476	-11333	-26041	-28
0.928333	-24	42	89	-61	-103	-31	17	-14	-17	5	-68	-62	-92	-11	-28	-57	-100	33	-84	-33	-127	-18	-96	-66	-62	0	-97	-9	-70	-69	-147	-73	-101	-3833	5470	-32751	-214	-19480	-8033	-15386	36	-20138	-10825	-22026	-153	-20619	-11159	-26009	-141
0.929167	-25	44	88	-50	-110	-29	12	-14	-15	5	-70	-62	-93	-12	-30	-55	-97	37	-83	-30	-100	-5	-96	-66	-62	2	-97	-10	-72	-76	-145	-73	-182	-3949	5251	-32745	-293	-19890	-7821	-15224	29	-20472	-10933	-21665	-718	-20787	-11037	-25936	366
0.930000	-23	45	90	-58	-110	-30	16	-12	-8	9	-68	-60	-95	-15	-27	-53	-97	37	-82	-41	-107	-21	-95	-67	-62	2	-95	-9	-68	-67	-144	-68	-142	-4036	4981	-32757	-446	-20405	-7526	-15156	46	-20819	-11055	-21245	-1323	-20972	-10982	-25822	139
0.930833	-25	69	90	-58	-105	-30	16	-15	-23	8	-73	-64	-97	-15	-29	-57	-96	34	-84	-31	-103	-19	-98	-68	-62	-3	-100	-12	-93	-72	-147	-74	-143	-4100	4653	-32744	-579	-21023	-7154	-15184	42	-21175	-11184	-20772	-1098	-21174	-11015	-25657	88
0.931667	-26	40	86	-59	-112	-36	8	-19	-19	4	-74	-83	-98	-15	-31	-56	-99	33	-86	-38	-110	-26	-104	-74	-67	-3	-101	-15	-75	-72	-151	-75	-160	-4135	4278	-32760	-630	-21738	-6727	-15306	39	-21522	-11322	-20254	-938	-21384	-11131	-25435	322
0.932500	-28	37	81	-65	-116	-39	7	-22	-23	1	-74	-68	-101	-19	-34	-62	-102	32	-87	-36	-108	-25	-100	-70	-64	-1	-99	-15	-75	-74	-150	-78	-199	-4140	3854	-32743	-680	-22505	-6245	-15505	62	-21842	-11450	-19705	-956	-21593	-11329	-25152	199
0.933333	-28	41	86	-60	-112	-34	9	-15	-19	4	-73	-83	-97	-15	-31	-62	-100	32	-87	-39	-105	-17	-101	-73	-62	-5	-99	-13	-76	-72	-148	-76	-232	-4123	3392	-32759	-689	-23326	-5733	-15776	39	-22136	-11573	-19128	-929	-21799	-11615	-24799	226
0.934167	-26	40	86	-57	-109	-33	20	-16	-18	5	-74	-65	-98	-15	-28	-62	-98	34	-86	-34	-103	-21	-99	-77	-61	-4	-98	-13	-72	-69	-150	-77	-184	-4077	2884	-32740	-654	-24168	-5206	-16146	16	-22391	-11688	-18537	-711	-22022	-11989	-24375	390
0.935000	-27	41	88	-57	-109	-36	11	-3	-6	5	-74	-61	-97	-15	-30	-62	-125	34	-83	-33	-104	-23	-99	-70	-65	-1	-97	-12	-72	-68	-147	-73	-113	-4014	2336	-32751	-481	-25010	-4675	-16576	-19	-22611	-11796	-17945	-273	-22207	-12431	-23880	590
0.935833	-27	41	86	-56	-108	-33	15	-15	-17	6	-69	-63	-94	-13	-28	-63	-100	33	-84	-32	-103	-19	-101	-63	-63	1	-96	-12	-70	-68	-154	-74	-228	-3938	1751	-32733	-236	-25831	-4150	-17072	-12	-22783	-11883	-17366	-183	-22400	-12938	-23315	894
0.936667	-26	42	87	-55	-109	-34	11	-14	-18	6	-72	-62	-93	-15	-28	-60	-99	35	-85	-31	-110	-22	-98	-68	-63	-3	-96	-13	-74	-68	-145	-74	-169	-3846	1141	-32750	-73	-26605	-3652	-17626	-8	-22912	-11964	-16821	583	-22576	-13496	-22681	954
0.937500	-28	54	86	-56	-110	-33	11	-13	-15	7	-68	-65	-94	-15	-25	-62	-100	33	-86	-35	-102	-22	-99	-69	-61	0	-100	-12	-72	-67	-145	-74	-411	-3753	489	-32733	191	-27310	-3185	-18233	-34	-22992	-12029	-16301	298	-22744	-14081	-21982	917
0.938333	-26	38	88	-58	-108	-33	15	-14	-22	5	-74	-61	-96	-10	-27	-61	-102	34	-84	-33	-105	-22	-100	-69	-63	-3	-100	-12	-72	-69	-146	-74	-289	-3647	-171	-32748	423	-27924	-2752	-18883	-55	-23033	-12085	-15833	364	-22898	-14689	-21214	662
0.939167	-31	38	84	-57	-111	-33	12	-15	-19	7	-74	-65	-98	-14	-30	-62	-108	32	-87	-36	-104	-31	-102	-72	-64	0	-101	-12	-74	-70	-147	-76	-160	-3548	-855	-32744	698	-28433	-2393	-19567	-32	-23023	-12124	-15415	553	-23040	-15292	-20386	665
0.940000	-28	38	85	-60	-111	-40	10	-18	-21	2	-76	-65	-95	-19	-33	-74	-103	32	-86	-36	-105	-26	-105	-72	-66	-6	-104	-16	-76	-76	-152	-80	-229	-3451	-1545	-32750	963	-28829	-2077	-20281	-34	-22987	-12163	-15058	685	-23171	-15876	-19509	465
0.940833	-31	36	82	-63	-113	-38	8	-21	-23	2	-75	-67	-97	-17	-31	-64	-102	33	-86	-35	-107	-24	-100	-73	-62	-3	-101	-13	-75	-72	-147	-68	-407	-3352	-2240	-32752	1164	-29088	-1805	-21013	4	-22906	-12189	-14750	491	-23275	-16404	-18579	422
0.941667	-26	41	88	-57	-108	-36	11	-11	-14	8	-70	-62	-96	-14	-27	-56	-98	36	-83	-47	-102	-17	-97	-67	-62	1	-98	-11	-74	-68	-145	-74	-293	-3265	-2940	-32692	1097	-29224	-1607	-21766	7	-22806	-12215	-14512	854	-23359	-16880	-17617	58
0.942500	-26	40	88	-51	-109	-33	15	-13	-21	10	-69	-62	-97	-12	-27	-57	-104	36	-83	-32	-108	-21	-98	-68	-63	0	-91	-10	-70	-81	-142	-74	-394	-3192	-3636	-32603	1147	-29231	-1433	-22520	-41	-22682	-12244	-14337	839	-23429	-17283	-16617	424
0.943333	-28	44	88	-57	-109	-31	13	-14	-16	8	-67	-63	-97	-14	-30	-56	-97	34	-83	-33	-105	-22	-99	-68	-63	0	-97	-11	-74	-70	-145	-74	-415	-3133	-4328	-32461	1388	-29115	-1323	-23265	-79	-22544	-12282	-14228	650	-23474	-17598	-15618	282
0.944167	-27	40	90	-60	-110	-32	16	-11	-17	8	-69	-64	-94	-13	-30	-59	-102	36	-92	-31	-104	-18	-98	-65	-62	1	-99	-24	-73	-65	-143	-73	-336	-3077	-4996	-32302	1563	-28886	-1261	-23997	-80	-22388	-12307	-14173	700	-23487	-17815	-14598	-34
0.945000	-29	41	87	-58	-105	-32	10	-12	-21	9	-72	-78	-96	-1	-33	-59	-102	34	-82	-30	-107	-22	-96	-68	-66	-1	-98	-12	-73	-69	-148	-75	-331	-3038	-5644	-32108	1669	-28549	-1244	-24731	-48	-22219	-12344	-14174	816	-23487	-17930	-13594	44
0.945833	-27	43	88	-61	-110	-34	10	-15	-19	8	-73	-62	-93	-16	-29	-61	-97	33	-84	-31	-98	-22	-100	-70	-62	-1	-98	-11	-75	-68	-145	-83	-325	-3010	-6266	-31885	1457	-28126	-1257	-25402	-50	-22041	-12379	-14223	757	-23440	-17934	-12599	-161
0.946667	-25	42	90	-60	-107	-35	12	-14	-18	8	-70	-61	-98	-14	-28	-62	-100	33	-83	-32	-102	-19	-99	-68	-64	-1	-97	-12	-73	-70	-147	-77	-272	-2992	-6857	-31628	1031	-27619	-1306	-26054	-62	-21855	-12410	-14306	885	-23372	-17838	-11639	-258
0.947500	-27	39	88	-62	-109	-33	8	-17	-18	6	-73	-62	-97	-15	-30	-58	-102	35	-84	-31	-105	-22	-97	-66	-69	-1	-98	-10	-70	-73	-145	-74	-210	-2979	-7413	-31338	937	-27055	-1385	-26666	-66	-21663	-12440	-14430	914	-23258	-17641	-10725	-225
0.948333	-29	40	90	-59	-112	-32	12	-14	-15	9	-73	-62	-80	-13	-32	-60	-103	24	-88	-31	-105	-23	-100	-69	-64	-4	-99	-12	-73	-73	-148	-76	-125	-2973	-7929	-31020	725	-26466	-1485	-27227	-73	-21464	-12456	-14583	808	-23111	-17351	-9853	-245
0.949167	-29	38	87	-62	-112	-35	9	-15	-23	6	-75	-62	-98	-15	-30	-61	-102	36	-86	-31	-105	-21	-99	-66	-67	-5	-99	-11	-72	-65	-145	-74	-239	-2960	-8393	-30669	784	-25841	-1601	-27735	-49	-21254	-12457	-14750	269	-22919	-16980	-9048	-318
0.950000	-28	41	89	-59	-104	-32	15	-12	-15	9	-70	-59	-95	-11	-27	-60	-100	38	-83	-29	-103	-18	-97	-64	-61	0	-97	-9	-67	-67	-146	-59	-32	-2952	-8806	-30290	836	-25226	-1733	-28185	-64	-21036	-12410	-14931	689	-22695	-16546	-8316	-618
0.950833	-26	61	90	-60	-112	-31	12	-14	-17	8	-74	-60	-96	-11	-29	-58	-100	36	-83	-28	-87	-21	-95	-66	-62	-3	-98	-11	-75	-68	-144	-73	-74	-2938	-9175	-29889	636	-24615	-1885	-28589	-91	-20811	-12382	-15127	501	-22435	-16065	-7664	-269
0.951667	-28	40	88	-62	-111	-32	10	-14	-19	8	-62	-65	-98	-14	-29	-60	-102	19	-90	-33	-108	-23	-100	-68	-64	-3	-100	-11	-77	-68	-149	-75	-114	-2921	-9489	-29465	419	-24030	-2046	-28940	-73	-20578	-12323	-15315	489	-22141	-15551	-7098	-454
0.952500	-28	39	86	-60	-112	-35	10	-5	-22	6	-77	-65	-100	-16	-29	-59	-101	34	-86	-19	-104	-22	-99	-70	-64	-4	-99	-14	-73	-73	-150	-76	-56	-2888	-9746	-29017	-28	-23479	-2212	-29229	-70	-20332	-12183	-15500	477	-21814	-15030	-6617	-431
0.953333	-28	39	86	-61	-110	-35	11	-15	-13	6	-76	-64	-96	-15	-29	-66	-99	21	-88	-36	-105	-24	-100	-68	-65	-4	-99	-13	-74	-69	-151	-75	-24	-2846	-9946	-28562	-309	-22975	-2386	-29467	-76	-20083	-12019	-15671	433	-21459	-14497	-6227	-403
0.954167	-35	39	89	-55	-108	-34	13	-16	-17	6	-74	-63	-96	-13	-29	-61	-101	36	-80	-31	-80	-22	-98	-69	-63	-1	-98	-12	-75	-70	-148	-74	-230	-2786	-10089	-28086	-553	-22514	-2562	-29659	-83	-19825	-11849	-15834	-25	-21082	-13993	-5931	-234
0.955000	-27	41	90	-59	-113	-34	12	-11	-19	7	-73	-61	-97	-19	-30	-58	-102	36	-83	-33	-108	-23	-98	-67	-65	0	-99	-10	-63	-68	-149	-74	-143	-2725	-10174	-27619	-1337	-22111	-2742	-29807	-72	-19564	-11621	-15977	140	-20694	-13525	-5724	-521
0.955833	-27	41	91	-58	-111	-34	10	-17	-19	5	-75	-64	-100	-16	-30	-58	-100	34	-90	-31	-103	-19	-94	-67	-62	0	-102	-11	-77	-68	-149	-73	-92	-2639	-10202	-27147	-2092	-21758	-2921	-29921	-68	-19302	-11361	-16098	146	-20303	-13108	-5607	-230
0.956667	-24	39	89	-60	-112	-38	10	-16	-21	5	-76	-63	-96	1	-27	-60	-79	32	-87	-36	-109	-24	-103	-74	-63	-3	-102	-13	-74	-68	-152	-78	-138	-2547	-10180	-26684	-2387	-21456	-3107	-30007	-76	-19043	-11103	-16198	-137	-19911	-12762	-5572	-214
0.957500	-24	39	92	-61	-115	-39	7	-18	-24	0	-76	-65	-99	-16	-34	-60	-100	33	-86	-34	-108	-25	-99	-73	-62	0	-101	-12	-76	-70	-151	-77	-43	-2446	-10106	-26222	-2151	-21197	-3276	-30060	-78	-18784	-10784	-16274	-284	-19531	-12477	-5618	-304
0.958333	-30	40	86	-60	-112	-39	9	-21	-19	3	-75	-67	-97	-15	-33	-59	-96	33	-86	-35	-105	-24	-101	-73	-66	-3	-104	-14	-74	-70	-149	-78	-48	-2341	-9987	-25777	-1834	-20982	-3445	-30103	-60	-18539	-10471	-16326	-190	-19165	-12269	-5733	-138
0.959167	-25	38	86	-60	-111	-36	10	-17	-23	2	-74	-66	-99	-17	-32	-60	-102	36	-84	-34	-105	-24	-100	-74	-65	24	-100	-15	-74	-69	-153	-79	-137	-2221	-9814	-25351	-1774	-20796	-3606	-30117	-56	-18299	-10156	-16357	-262	-18823	-12141	-5920	-299
0.960000	-28	35	88	-60	-109	-48	10	-16	-21	2	-77	-65	-91	-17	-33	-62	-101	32	-86	-36	-109	-27	-102	-75	-66	-3	-101	-15	-76	-73	-149	-103	-74	-2103	-9610	-24944	-1826	-20644	-3751	-30130	-50	-18078	-9844	-16369	-358	-18503	-12090	-6158	-339
0.960833	-25	39	86	-57	-112	-36	13	-19	-19	2	-74	-66	-98	-16	-30	-60	-101	35	-85	-31	-107	-19	-99	-68	-62	1	-100	-8	-68	-67	-144	-74	-57	-1981	-9366	-24553	-612	-20490	-3879	-30130	-32	-17871	-9542	-16359	-288	-18219	-12113	-6449	-375
0.961667	-23	41	90	-53	-105	-33	15	-18	-17	6	-70	-62	-93	-12	-28	-55	-94	37	-80	-30	-103	-19	-99	-68	-66	2	-98	-10	-70	-65	-143	-75	-19	-1858	-9084	-24188	1109	-20350	-3999	-30138	-33	-17689	-9291	-16342	-198	-17972	-12210	-6782	-279
0.962500	-24	42	86	-55	-109	-32	13	-10	-16	6	-67	-61	-91	-13	-28	-59	-99	36	-67	-29	-101	-19	-97	-67	-60	0	-96	-10	-72	-93	-144	-75	-109	-1746	-8813	-23849	928	-20212	-4099	-30142	-57	-17531	-9031	-16315	-631	-17762	-12368	-7159	-129
0.963333	-23	42	88	-57	-111	-33	16	-13	-18	4	-72	-63	-93	-12	-26	-55	-101	9	-82	-28	-102	-18	-97	-66	-65	1	-99	-10	-70	-67	-144	-73	-56	-1628	-8504	-23533	-370	-20068	-4179	-30150	-60	-17394	-8832	-16289	-254	-17595	-12587	-7574	-418
0.964167	-26	40	89	-53	-107	-31	13	-15	-16	7	-70	-62	-95	-11	-28	-56	-100	42	-87	-29	-102	-19	-97	-73	-61	1	-96	-10	-72	-68	-147	-72	-113	-1517	-8194	-23249	-2608	-19913	-4249	-30164	-78	-17287	-8677	-16258	-345	-17468	-12841	-7997	-8
0.965000	-25	41	111	-58	-109	-35	15	-15	-15	4	-95	-66	-95	-14	-28	-60	-100	34	-84	-33	-108	-22	-99	-68	-65	-1	-103	-17	-76	-72	-148	-76	-182	-1411	-7883	-22990	-2252	-19728	-4294	-30183	-96	-17202	-8582	-16246	-498	-17370	-13135	-8476	-19
0.965833	-27	41	84	-63	-115	-39	9	-18	-22	1	-78	-67	-100	-17	-31	-61	-104	33	-86	-34	-109	-24	-100	-68	-66	0	-98	-12	-76	-70	-148	-75	-17	-1316	-7575	-22754	-1395	-19548	-4311	-30194	-56	-17136	-8535	-16233	-170	-17307	-13445	-8955	-36
0.966667	-30	41	88	-60	-112	-33	11	-16	-22	4	-73	-67	-98	-16	-29	-62	-81	36	-84	-30	-109	-22	-99	-70	-64	0	-100	-14	-77	-70	-149	-76	124	-1220	-7273	-22537	-1672	-19337	-4311	-30211	-41	-17092	-8548	-16243	-39	-17270	-13769	-9457	-29
0.967500	-27	40	87	-62	-110	-34	13	-36	-17	6	-70	-63	-96	-13	-28	-60	-100	36	-85	-31	-105	-22	-99	-70	-76	0	-99	-11	-72	-66	-147	-73	37	-1132	-6986	-22350	-923	-19111	-4294	-30222	-17	-17062	-8611	-16273	-462	-17256	-14087	-9977	52
0.968333	-24	43	88	-59	-107	-32	12	-14	3	5	-73	-63	-97	-16	-31	-52	-99	36	-84	-28	-105	-19	-97	-66	-63	-1	-99	-11	-75	-69	-134	-74	-38	-1055	-6714	-22183	-281	-18863	-4249	-30228	24	-17045	-8730	-16327	-315	-17262	-14402	-10521	-372
0.969167	-23	44	90	-57	-108	-32	13	-13	-14	7	-69	-61	-92	-14	-17	-55	-95	34	-83	-29	-102	-21	-78	-64	-61	0	-97	-11	-72	-67	-145	-70	-82	-980	-6466	-22036	-36	-18613	-4199	-30230	42	-17037	-8900	-16409	-55	-17283	-14698	-11078	-286
0.970000	-23	49	91	-56	-104	-29	19	-11	-13	8	-74	-59	-103	-13	-26	-58	-97	40	-80	-26	-101	-17	-96	-66	-60	3	-95	-8	-72	-64	-144	-72	53	-913	-6240	-21906	227	-18355	-4146	-30213	66	-17026	-9123	-16518	-206	-17318	-14976	-11651	13
0.970833	-24	44	93	-56	-110	-30	13	-11	-15	8	-68	-61	-95	-14	-24	-58	-99	53	-82	-26	-104	-18	-97	-68	-63	3	-97	-10	-79	-65	-146	-70	73	-861	-6042	-21800	330	-18101	-4056	-30190	113	-17021	-9385	-16664	-327	-17354	-15222	-12245	-176
0.971667	-25	43	89	-58	-111	-30	13	-11	-17	7	-61	-63	-98	-15	-27	-61	-101	34	-86	-29	-107	-19	-98	-66	-64	-1	-101	-12	-74	-69	-147	-74	0	-815	-5870	-21705	676	-17854	-3968	-30145	183	-17011	-9680	-16838	-277	-17394	-15442	-12859	-104
0.972500	-28	43	105	-59	-113	-36	11	-17	-18	4	-74	-62	-98	-18	-28	-61	-101	34	-85	-31	-105	-22	-101	-75	-65	-5	-98	-11	-74	-68	-149	-74	57	-778	-5719	-21624	931	-17620	-3881	-30080	335	-16982	-10008	-17032	-207	-17428	-15628	-13483	-68
0.973333	-26	42	87	-60	-110	-42	9	-15	-19	5	-74	-65	-98	-19	-18	-63	-103	29	-87	-33	-107	-26	-99	-70	-65	-4	-102	-12	-76	-72	-149	-77	30	-749	-5595	-21558	960	-17404	-3790	-29995	403	-16957	-10355	-17263	-189	-17458	-15780	-14129	-63
0.974167	-29	42	88	-63	-111	-34	9	-17	-24	2	-76	-65	-97	-17	-31	-61	-101	34	-85	-32	-107	-23	-99	-75	-61	-5	-98	-11	-74	-69	-146	-72	-25	-722	-5484	-21492	673	-17211	-3704	-29874	254	-16908	-10720	-17505	-401	-17478	-15892	-14777	-149
0.975000	-22	36	88	-59	-105	-32	12	-15	-21	6	-68	-63	-96	-16	-28	-60	-103	32	-85	-31	-103	-19	-99	-68	-65	0	-91	-6	-70	-68	-148	-75	70	-704	-5397	-21438	463	-17046	-3632	-29733	80	-16845	-11084	-17772	-549	-17490	-15981	-15442	-545
0.975833	-24	43	90	-58	-107	-31	11	-13	-18	5	-75	-60	-95	-15	-28	-58	-92	34	-67	-31	-109	-22	-98	-66	-62	0	-101	-14	-72	-70	-147	-72	39	-692	-5321	-21384	712	-16914	-3564	-29555	158	-16773	-11458	-18051	-850	-17489	-16038	-16108	-548
0.976667	-28	41	88	-56	-109	-32	9	-14	-28	7	-72	-61	-96	-15	-28	-58	-120	34	-83	-32	-104	-21	-97	-68	-63	1	-97	-11	-72	-67	-144	-75	-67	-683	-5261	-21339	755	-16813	-3522	-29351	116	-16689	-11826	-18319	-783	-17481	-16070	-16772	-584
0.977500	-25	42	90	-58	-107	-42	13	-16	-17	5	-70	-64	-95	-15	-28	-58	-98	34	-83	-32	-103	-24	-99	-69	-63	0	-97	-12	-49	-69	-143	-76	0	-673	-5207	-21289	368	-16743	-3500	-29108	-128	-16600	-12191	-18634	-647	-17471	-16078	-17429	-256
0.978333	-25	41	91	-60	-107	-41	10	-13	-15	7	-74	-66	-98	-17	-36	-58	-97	34	-83	-35	-108	-25	-98	-67	-62	0	-95	-16	-72	-69	-147	-72	-31	-668	-5161	-21244	436	-16706	-3507	-28833	456	-16501	-12550	-18929	-851	-17448	-16071	-18092	-100
0.979167	-25	40	89	-60	-108	-34	12	-15	-19	2	-75	-75	-100	-17	-30	-34	-104	34	-84	-32	-104	-24	-100	-72	-64	0	-100	-12	-75	-72	-150	-74	25	-658	-5114	-21187	864	-16697	-3541	-28527	1215	-16404	-12892	-19218	-494	-17420	-16052	-18735	-29
0.980000	-17	39	87	-59	-113	-35	10	-13	-19	5	-75	-60	-97	-14	-30	-59	-102	32	-85	-33	-108	-24	-101	-66	-64	-4	-100	-15	-78	-70	-144	-74	-56	-651	-5064	-21123	1369	-16712	-3609	-28186	598	-16305	-13221	-19496	-503	-17383	-16022	-19355	30
0.980833	-25	39	87	-63	-111	-33	11	-16	-19	4	-75	-66	-98	-15	-31	-61	-102	35	-84	-34	-105	-17	-99	-67	-61	0	-98	-14	-72	-69	-146	-76	-110	-619	-5005	-21047	1069	-16743	-3702	-27810	41	-16205	-13534	-19760	-827	-17349	-15988	-19954	67
0.981667	-24	43	91	-60	-110	-36	15	-14	-16	2	-72	-64	-96	-15	-30	-59	-99	36	-82	-33	-103	-25	-102	-66	-63	0	-102	-12	-70	-68	-144	-75	-58	-589	-4936	-20958	278	-16790	-3836	-27405	-164	-16118	-13831	-19994	-629	-17318	-15955	-20518	-101
0.982500	-26	41	88	-62	-111	-35	10	-19	-19	5	-74	-64	-98	-17	-29	-62	-82	37	-83	-32	-104	-21	-100	-67	-62	-1	-102	-15	-70	-72	-149	-74	18	-543	-4854	-20853	-247	-16845	-4001	-26968	-505	-16042	-14110	-20200	-318	-17288	-15926	-21048	-11
0.983333	-26	41	89	-61	-113	-42	11	-16	-18	6	-69	-62	-102	-14	-25	-59	-99	36	-82	-32	-108	-23	-102	-68	-64	0	-99	-14	-75	-69	-147	-66	-10	-491	-4758	-20733	-981	-16907	-4204	-26530	-546	-15979	-14374	-20383	-440	-17269	-15909	-21542	378
0.984167	-26	42	90	-60	-108	-34	13	-13	-18	6	-73	-63	-97	-15	-32	-31	-98	35	-86	-30	-104	-24	-99	-69	-66	-1	-100	-14	-73	-73	-147	-77	-58	-427	-4641	-20586	-1495	-16960	-4451	-26028	-775	-15927	-14613	-20526	-439	-17257	-15902	-22000	141
0.985000	-23	17	85	-59	-111	-34	11	-18	-21	2	-68	-62	-96	-15	-32	-62	-100	33	-86	-33	-104	-23	-103	-73	-66	-9	-102	-12	-73	-73	-149	-76	-7	-351	-4509	-20415	-1752	-17015	-4697	-25528	-1290	-15891	-14840	-20634	-473	-17259	-15908	-22407	219
0.985833	-26	38	89	-61	-111	-35	12	-14	-19	3	-74	-66	-97	-14	-30	-62	-86	30	-85	-35	-105	-3	-100	-70	-65	-3	-101	-15	-74	-70	-148	-75	-7	-266	-4354	-20219	-1265	-17052	-4983	-25004	-1559	-15863	-15049	-20700	-395	-17271	-15932	-22773	293
0.986667	-24	40	88	-62	-111	-34	12	-16	-21	3	-76	-65	-96	6	-30	-62	-99	32	-88	-32	-104	-22	-102	-72	-66	-6	-103	-14	-70	-69	-147	-75	-166	-167	-4182	-19975	-799	-17077	-5287	-24467	-1755	-15854	-15237	-20729	-342	-17298	-15972	-23094	251
0.987500	-29	37	88	-58	-111	-35	11	-16	-18	3	-74	-64	-97	-12	-30	-61	-102	33	-83	-31	-105	-19	-100	-72	-62	-3	-101	-15	-72	-73	-149	-74	-42	-63	-3994	-19735	-419	-17093	-5606	-23920	-1841	-15846	-15403	-20715	-439	-17340	-16028	-23366	337
0.988333	-24	41	88	-59	-105	-33	12	-14	-18	4	-72	-62	-97	-11	-31	-58	-99	35	-83	-30	-107	-19	-97	-69	-62	0	-101	-14	-72	-69	-145	-72	108	21	-3787	-19455	-378	-17089	-5933	-23363	-1870	-15853	-15556	-20677	-205	-17400	-16102	-23595	419
0.989167	-25	40	88	-61	-105	-31	16	-14	-15	5	-73	-64	-97	-14	-28	-59	-96	35	-88	-30	-104	-23	-99	-69	-62	-3	-100	-14	-70	-68	-145	-74	115	157	-3577	-19133	-1285	-17074	-6258	-22804	-1902	-15861	-15685	-20586	-287	-17476	-16197	-23779	534
0.990000	-19	42	89	-70	-108	-32	15	-14	-17	6	-76	-92	-98	-17	-28	-57	-100	35	-84	-32	-109	-21	-98	-72	-64	-1	-101	-14	-76	-69	-148	-74	-21	262	-3362	-18780	-894	-17055	-6578	-22242	-1907	-15873	-15799	-20491	-426	-17574	-16309	-23925	273
0.990833	-26	39	86	-63	-112	-33	13	-16	-17	5	-76	-65	-96	-15	-28	-62	-100	32	-86	-31	-104	-22	-100	-69	-63	-1	-104	-14	-73	-69	-147	-73	122	357	-3146	-18412	56	-17026	-6887	-21675	-1859	-15885	-15869	-20361	263	-17665	-16432	-24026	287
0.991667	-29	39	86	-60	-153	-36	11	-15	-17	5	-78	-90	-101	-3	-28	-58	-102	30	-84	-30	-104	-22	-101	-72	-66	-3	-102	-15	-76	-74	-145	-77	-22	441	-2934	-18012	-302	-16993	-7181	-21117	-1855	-15897	-15955	-20209	37	-17802	-16569	-24092	481
0.992500	-23	40	86	-62	-114	-34	8	-15	-16	4	-74	-63	-96	-18	-31	-60	-100	35	-88	-29	-105	-26	-102	-72	-64	-3	-98	-14	-74	-69	-150	-75	11	515	-2725	-17583	-513	-16968	-7451	-20559	-1688	-15886	-15998	-20044	-13	-17927	-16712	-24111	306
0.993333	-27	41	88	-60	-111	-36	5	-17	-16	4	-74	-64	-98	-32	-32	-60	-100	34	-87	-31	-107	-23	-99	-73	-64	0	-102	-13	-77	-105	-151	-77	157	569	-2531	-17139	26	-16957	-7688	-20016	-901	-15887	-16016	-19870	0	-18053	-16858	-24099	380
0.994167	-33	41	87	-59	-113	-35	13	-12	-21	4	-73	-61	-87	-14	-28	-58	-99	32	-85	-31	-108	-25	-97	-69	-66	-3	-99	-13	-73	-66	-146	-73	103	600	-2356	-16678	-436	-16927	-7894	-19466	-905	-15874	-16012	-19691	227	-18170	-16999	-24038	374
0.995000	-27	42	88	-59	-105	-27	15	-13	-22	5	-74	-62	-98	-15	-27	-59	-101	35	-83	-30	-103	-19	-98	-68	-75	2	-100	-10	-72	-67	-147	-75	-64	613	-2206	-16209	-1145	-16928	-8074	-18957	-1971	-15842	-15979	-19519	97	-18281	-17144	-23956	-75
0.995833	-25	44	91	-55	-111	-30	15	-14	-16	8	-70	-60	-97	-14	-28	-56	-98	35	-84	-28	-104	-18	-99	-69	-70	0	-97	-9	-70	-68	-145	-74	58	595	-2082	-15737	-159	-16949	-8221	-18455	-2412	-15805	-15924	-19353	-1331	-18367	-17266	-23834	-320
0.996667	-26	44	90	-53	-109	-31	16	-12	-15	8	-69	-53	-97	1	-27	-58	-101	34	-83	-29	-104	-16	-96	-67	-61	2	-97	-12	-69	-64	-143	-56	128	554	-1984	-15267	2651	-16991	-8340	-17971	-1977	-15754	-15842	-19202	-3150	-18424	-17386	-23676	225
0.997500	-25	45	88	-57	-126	-31	13	-13	-17	6	-73	-60	-94	-14	-27	-61	-97	36	-85	-29	-109	-21	-98	-70	-65	-3	-98	-13	-72	-66	-143	-74	99	486	-1916	-14798	3413	-17055	-8428	-17516	-1697	-15701	-15741	-19060	-1869	-18444	-17482	-23500	36
0.998333	-29	50	87	-59	-111	-32	17	-17	-18	5	-74	-91	-95	-14	-31	-63	-101	33	-87	-32	-110	-22	-99	-72	-66	-1	-104	-15	-77	-72	-150	-78	78	390	-1870	-14339	6896	-17142	-8499	-17090	-1160	-15635	-15613	-18939	-577	-18424	-17558	-23266	-48
0.999167	-30	39	82	-63	-114	-36	10	-18	-22	1	-78	-66	-101	-19	-31	-61	-104	10	-90	-34	-104	-24	-100	-70	-67	-1	-99	-15	-74	-68	-147	-78	82	274	-1875	-13903	13202	-17244	-8536	-16679	-4	-15560	-15463	-18829	-457	-18340	-17601	-23004	70
1.000000	-28	39	82	-62	-112	-32	18	-23	-18	6	-73	-65	-100	-15	-30	-60	-100	34	-90	-38	-107	-23	-97	-72	-65	-4	-101	-17	-77	-70	-148	-78	-3	129	-1895	-13480	11342	-17361	-8562	-16314	73	-15478	-15291	-18732	81	-18197	-17612	-22712	196
1.000833	-28	41	88	-60	-110	-30	11	-14	-23	7	-72	-63	-98	-11	-28	-38	-101	35	-85	-31	-105	-21	-100	-69	-63	10	-100	-14	-76	-68	-148	-76	-49	-27	-1943	-13088	8766	-17491	-8568	-15970	-446	-15390	-15102	-18646	264	-17988	-17584	-22384	317
1.001667	-24	44	88	-57	-102	-33	13	-13	-16	11	-69	-59	-95	-14	-27	-58	-100	38	-81	-31	-107	-21	-97	-66	-62	0	-94	-10	-73	-74	-144	-74	-120	-204	-2011	-12723	8146	-17624	-8569	-15661	295	-15290	-14904	-18571	-458	-17705	-17524	-22022	407
1.002500	-26	47	90	-58	-108	-28	16	-11	-18	12	-66	-60	-95	-13	-27	-56	-95	36	-82	-30	-103	-19	-92	-66	-60	1	-92	-12	-74	-68	-142	-73	-91	-400	-2110	-12384	6039	-17755	-8561	-15385	1148	-15187	-14700	-18498	-560	-17360	-17429	-21630	492
1.003333	-25	44	90	-58	-110	-34	13	-12	-14	2	-67	-60	-95	-12	-28	-56	-96	39	-84	-30	-107	-18	-98	-65	-61	2	-96	-11	-70	-79	-156	-75	-190	-612	-2225	-12082	3862	-17883	-8559	-15138	1244	-15074	-14493	-18426	-623	-16938	-17291	-21196	119
1.004167	-22	46	88	-59	-109	-29	15	-10	-15	11	-67	-61	-94	-10	-26	-56	-98	38	-84	-28	-103	-19	-97	-67	-61	0	-97	-13	-73	-66	-146	-75	-149	-837	-2355	-11811	316	-17999	-8547	-14923	1414	-14955	-14271	-18346	-1343	-16448	-17116	-20734	-17
1.005000	-26	41	81	-60	-111	-33	13	-14	-23	6	-69	-62	-96	-13	-28	-58	-99	35	-83	-30	-105	-19	-97	-68	-65	0	-95	-14	-74	-67	-143	-79	-397	-1067	-2495	-11582	-3687	-18084	-8542	-14739	2413	-14820	-14081	-18252	-2110	-15899	-16906	-20236	231
1.005833	-26	44	86	-59	-110	-32	11	-16	-18	7	-69	-64	-96	-12	-31	-62	-127	35	-84	-32	-103	-23	-101	-68	-62	-4	-98	-13	-72	-70	-149	-80	-344	-1304	-2644	-11388	-4275	-18148	-8534	-14576	3766	-14675	-13886	-18137	-1342	-15292	-16661	-19715	-173
1.006667	-27	42	84	-60	-108	-33	9	-19	-19	4	-70	-65	-103	-13	-29	-61	-103	28	-87	-34	-108	-22	-103	-73	-67	-6	-100	-14	-76	-77	-148	-77	-380	-1545	-2791	-11233	-3980	-18177	-8534	-14421	4001	-14523	-13703	-18004	-3348	-14649	-16383	-19153	-200
1.007500	-31	40	84	-63	-114	-36	9	-16	-24	5	-72	-64	-100	-14	-30	-62	-107	34	-87	-32	-107	-21	-102	-68	-63	1	-96	-27	-73	-68	-149	-80	-501	-1782	-2929	-11116	-6422	-18163	-8520	-14283	3802	-14341	-13527	-17850	-4447	-13967	-16075	-18568	-344
1.008333	-28	44	87	-58	-110	-32	12	-15	-18	36	-68	-63	-96	-13	-26	-63	-100	34	-86	-30	-104	-19	-99	-70	-62	-4	-99	-25	-70	-68	-147	-76	-580	-2016	-3054	-11037	-8654	-18109	-8501	-14152	3273	-14157	-13371	-17628	-2459	-13270	-15733	-17954	-315
1.009167	-26	43	87	-59	-107	-33	15	-13	-16	7	-69	-41	-97	-12	-26	-58	-99	34	-84	-24	-102	-19	-99	-67	-61	0	-99	-16	-68	-67	-145	-76	-524	-2245	-3168	-11015	-11051	-18011	-8474	-14021	2503	-13950	-13224	-17378	-978	-12562	-15371	-17317	-531
1.010000	-27	42	88	-57	-107	-29	16	-33	-18	6	-70	-59	-94	-10	-25	-56	-95	35	-81	-30	-100	-19	-97	-72	-62	-1	-100	-12	-68	-65	-144	-75	-706	-2463	-3268	-11005	-11155	-17862	-8436	-13891	2100	-13738	-13093	-17086	-8	-11863	-14989	-16670	-167
1.010833	-25	45	89	-56	-105	-31	13	-16	-17	7	-70	-62	-94	-13	-26	-58	-98	35	-84	-29	-104	-19	-100	-67	-63	-1	-98	-12	-70	-70	-146	-74	-728	-2675	-3310	-11062	-8684	-17679	-8380	-13740	1401	-13510	-12974	-16753	-621	-11199	-14589	-16012	-237
1.011667	-23	45	102	-57	-108	-35	11	-13	-21	8	-74	-64	-96	-15	-27	-61	-100	34	-84	-32	-105	-24	-100	-70	-63	-4	-102	-17	-76	-74	-147	-91	-698	-2869	-3356	-11161	-8346	-17446	-8308	-13589	928	-13272	-12873	-16372	-2326	-10576	-14178	-15345	-427
1.012500	-26	40	85	-64	-111	-34	10	-16	-17	6	-73	-62	-98	-16	-27	-60	-99	33	-85	-26	-107	-23	-102	-70	-66	-1	-98	-15	-74	-70	-147	-76	-638	-3044	-3325	-11307	-7904	-17173	-8206	-13429	687	-13029	-12764	-15942	-1010	-10001	-13760	-14687	-133
1.013333	-27	42	88	-59	-108	-33	2	-17	-17	4	-74	-66	-98	-15	-30	-59	-101	34	-84	-31	-107	-24	-100	-68	-64	-3	-99	-15	-70	-75	-147	-72	-590	-3201	-3265	-11496	-7057	-16868	-8076	-13212	22	-12781	-12665	-15474	1626	-9489	-13331	-14013	-22
1.014167	-25	43	87	-60	-109	-36	12	-15	-14	6	-72	-78	-95	-15	-28	-55	-100	32	-82	-35	-102	-23	-100	-70	-62	-3	-101	-15	-73	-70	-148	-76	-537	-3333	-3184	-11736	-6966	-16525	-7915	-12991	-560	-12535	-12561	-14966	3068	-9048	-12897	-13359	-32
1.015000	-26	38	89	-60	-108	-35	-1	-15	-21	3	-75	-66	-98	-18	-33	-59	-101	34	-86	-35	-108	-34	-100	-73	-65	-4	-101	-17	-78	-72	-131	-76	-441	-3442	-3054	-12035	-6805	-16161	-7726	-12743	-755	-12290	-12450	-14414	3155	-8692	-12471	-12730	13
1.015833	-28	40	88	-61	-111	-39	5	-18	-19	3	-75	-63	-99	-18	-31	-59	-101	33	-86	-52	-118	-27	-103	-69	-62	0	-99	-15	-74	-72	-148	-74	-339	-3514	-2883	-12375	-2939	-15778	-7492	-12459	-778	-12050	-12324	-13835	3402	-8410	-12039	-12117	268
1.016667	-26	42	87	-59	-111	-36	11	-15	-18	7	-75	-61	-99	-14	-31	-65	-101	34	-84	-31	-107	-22	-101	-70	-63	-1	-100	-15	-73	-70	-148	-79	-455	-3558	-2677	-12768	1229	-15380	-7231	-12160	-626	-11827	-12182	-13237	1882	-8221	-11625	-11543	281
1.017500	-29	57	88	-60	-108	-36	9	-16	-19	5	-74	-63	-97	-15	-29	-59	-102	33	-83	-58	-105	-24	-101	-70	-64	-4	-99	-15	-72	-74	-148	-77	-223	-3567	-2441	-13207	-291	-14975	-6932	-11836	-725	-11620	-12016	-12623	-1459	-8110	-11221	-11007	22
1.018333	-28	43	88	-61	-112	-36	9	-16	-18	5	-68	-65	-101	-17	-33	-63	-107	32	-87	-36	-110	-25	-102	-70	-65	-4	-103	-17	-78	-73	-152	-88	-184	-3540	-2180	-13689	-1333	-14567	-6603	-11488	-884	-11426	-11823	-11992	-2089	-8081	-10826	-10495	520
1.019167	-27	41	84	-58	-113	-36	9	-18	-16	3	-75	-65	-100	-18	-9	-59	-105	30	-87	-35	-107	-24	-101	-75	-69	-6	-101	-14	-75	-75	-150	-78	-171	-3477	-1917	-14207	1899	-14163	-6248	-11127	-245	-11249	-11600	-11357	155	-8125	-10448	-10030	233
1.020000	-30	39	86	-58	-110	-36	11	-17	-22	1	-76	-66	-95	-16	-29	-63	-103	27	-86	-35	-107	-33	-102	-72	-65	-5	-102	-15	-75	-70	-151	-77	-144	-3374	-1617	-14747	2995	-13762	-5868	-10749	449	-11090	-11340	-10719	511	-8232	-10081	-9616	182
1.020833	-28	40	87	-58	-109	-38	10	-16	-21	5	-76	-65	-97	-15	-30	-61	-101	32	-88	-34	-109	-23	-99	-72	-64	-5	-104	-14	-72	-70	-148	-75	22	-3237	-1335	-15303	3004	-13373	-5468	-10360	-95	-10946	-11047	-10089	853	-8388	-9735	-9243	261
1.021667	-25	42	89	-55	-105	-31	13	-13	-17	8	-70	-60	-95	-11	-29	-59	-99	35	-84	-32	-101	-21	-100	-67	-60	0	-95	-12	-69	-69	-147	-72	13	-3059	-1068	-15863	5004	-12991	-5057	-9961	-524	-10818	-10717	-9470	1143	-8591	-9405	-8918	383
1.022500	-19	42	90	-57	-108	-36	15	-15	-18	4	-69	-64	-94	-14	-28	-58	-98	38	-85	-30	-105	-19	-101	-67	-63	-3	-102	-14	-72	-67	-145	-74	180	-2845	-840	-16419	3917	-12633	-4634	-9571	-135	-10708	-10362	-8874	1521	-8822	-9092	-8647	246
1.023333	-25	22	85	-55	-110	-34	10	-16	-18	5	-99	-68	-100	-18	-32	-60	-107	28	-90	-34	-108	-22	-101	-73	-65	-5	-101	-16	-73	-72	-150	-94	248	-2604	-652	-16943	3447	-12293	-4223	-9179	21	-10606	-9969	-8300	1273	-9070	-8809	-8421	473
1.024167	-29	40	82	-61	-111	-39	10	-21	-21	32	-74	-67	-94	-16	-32	-63	-98	30	-86	-40	-104	-22	-101	-72	-63	-4	-103	-14	-74	-73	-149	-75	345	-2319	-512	-17430	4859	-11968	-3811	-8786	-48	-10505	-9553	-7749	-254	-9327	-8527	-8232	315
1.025000	-28	36	85	-33	-110	-38	10	-15	-17	6	-73	-64	-99	-15	-33	-61	-100	30	-90	-35	-107	-24	-100	-69	-64	-1	-101	-16	-74	-74	-131	-79	373	-2021	-446	-17860	3440	-11666	-3416	-8410	154	-10408	-9104	-7227	-785	-9569	-8269	-8087	35
1.025833	-27	38	85	-60	-109	-38	11	-18	-18	1	-59	-68	-95	-15	-29	-59	-99	27	-86	-34	-112	-23	-101	-72	-66	-5	-103	-15	-75	-74	-148	-76	414	-1699	-443	-18210	3449	-11378	-3038	-8043	304	-10298	-8639	-6734	-305	-9802	-8019	-7983	55
1.026667	-26	37	85	-58	-109	-33	9	-14	-19	6	-73	-62	-97	-18	-30	-58	-101	30	-90	-34	-108	-24	-100	-68	-66	-3	-103	-13	-69	-70	-149	-77	533	-1361	-528	-18457	5396	-11101	-2681	-7685	523	-10178	-8156	-6273	-68	-10003	-7774	-7903	-14
1.027500	-27	42	90	-60	-111	-33	11	-12	-18	6	-74	-66	-97	-14	-27	-57	-69	34	-90	-33	-104	3	-98	-69	-63	-4	-103	-14	-74	-70	-146	-73	503	-1014	-698	-18622	4295	-10837	-2349	-7341	1108	-10051	-7664	-5842	350	-10174	-7533	-7856	105
1.028333	-23	39	88	-58	-110	-33	11	-16	-16	6	-68	-62	-96	-15	-27	-60	-99	33	-85	-32	-107	-22	-98	-68	-62	0	-100	-10	-69	-67	-148	-75	560	-663	-963	-18657	4840	-10584	-2049	-7017	1090	-9890	-7166	-5447	736	-10313	-7295	-7834	81
1.029167	-26	42	87	-57	-108	-31	12	-12	-19	8	-67	-38	-97	-17	-29	-58	-97	28	-84	-30	-103	-23	-97	-68	-63	0	-97	-11	-75	-69	-147	-75	648	-315	-1316	-18560	6359	-10324	-1773	-6702	-2284	-9702	-6666	-5086	1071	-10407	-7052	-7832	53
1.030000	-24	53	93	-60	-109	-31	13	-12	-15	8	-68	-63	-94	-12	-26	-56	-97	37	-84	-28	-107	-23	-96	-66	-61	12	-98	-8	-70	-65	-146	-72	397	15	-1755	-18324	7535	-10077	-1533	-6407	-10400	-9501	-6163	-4750	972	-10470	-6794	-7849	113
1.030833	-18	45	91	-56	-108	-30	12	-10	-16	7	-69	-46	-95	-15	-44	-57	-100	37	-84	-29	-108	-34	-98	-67	-60	0	-98	-10	-73	-70	-147	-75	378	323	-2274	-17951	7485	-9827	-1312	-6137	-11914	-9266	-5667	-4454	1483	-10495	-6529	-7883	-228
1.031667	-31	43	87	-60	-111	-36	9	-15	-18	6	-74	-68	-99	-17	-28	-64	-102	30	-86	-33	-110	-26	-103	-72	-51	-4	-103	-17	-77	-74	-151	-77	445	609	-2870	-17438	6177	-9571	-1124	-5868	-8448	-8999	-5185	-4190	1642	-10484	-6248	-7928	124
1.032500	-30	38	81	-64	-114	-36	8	-19	-23	2	-76	-69	-102	-17	-30	-65	-103	30	-88	-33	-108	-30	-99	-69	-64	-3	-100	-14	-75	-73	-148	-77	445	863	-3512	-16771	3626	-9297	-957	-5594	-7997	-8702	-4698	-3950	1518	-10436	-5938	-7976	26
1.033333	-33	40	85	-61	-111	-32	10	-7	-9	3	-74	-65	-94	-15	-27	-60	-103	33	-88	-32	-107	-24	-99	-73	-67	-1	-102	-12	-73	-70	-149	-75	429	1083	-4195	-15982	2648	-9018	-792	-5377	-6355	-8380	-4232	-3743	1519	-10361	-5597	-8033	-149
1.034167	-24	42	86	-61	-109	-31	13	-13	-18	10	-72	-40	-98	-15	-26	-62	-102	33	-83	-29	-108	-22	-98	-67	-63	-1	-99	-12	-73	-72	-148	-76	374	1259	-4897	-15076	5581	-8724	-641	-5154	-4643	-8014	-3760	-3564	1617	-10257	-5233	-8092	-74
1.035000	-25	42	87	-59	-102	-31	13	-15	-18	4	-73	-62	-96	-17	-26	-61	-98	32	-85	-28	-108	-22	-99	-70	-63	-7	-101	-12	-74	-72	-150	-75	151	1394	-5578	-14064	5001	-8417	-497	-4947	-3311	-7652	-3294	-3410	1439	-10131	-4834	-8152	-119
1.035833	-27	42	87	-59	-109	-29	15	-28	-15	6	-70	-64	-96	-15	-26	-59	-100	34	-86	-28	-101	-19	-98	-66	-63	2	-100	-12	-69	-70	-146	-72	108	1479	-6241	-12963	2889	-8094	-346	-4750	-2279	-7256	-2826	-3284	1560	-9983	-4400	-8209	-540
1.036667	-25	43	87	-57	-110	-23	16	-14	-24	-18	-75	-62	-95	-12	-25	-59	-100	34	-85	-30	-104	-21	-98	-69	-63	0	-101	-10	-70	-69	-148	-72	52	1521	-6847	-11793	2213	-7762	-198	-4573	-2639	-6843	-2357	-3186	1694	-9818	-3935	-8258	-247
1.037500	-23	44	86	-59	-110	-31	13	-11	-17	7	-70	-63	-94	-14	-28	-79	-99	34	-84	-32	-110	-24	-99	-66	-65	1	-99	-10	-74	-69	-146	-74	118	1514	-7388	-10573	1496	-7417	-19	-4414	-2497	-6423	-1882	-3096	1623	-9634	-3432	-8305	-103
1.038333	-27	42	88	-61	-103	-28	13	-14	-24	4	-73	-64	-96	-14	-27	-59	-98	35	-85	-30	-105	-22	-98	-65	-63	-1	-101	-14	-73	-70	-147	-74	185	1458	-7829	-9328	1092	-7069	173	-4265	-2154	-6000	-1400	-3074	1759	-9437	-2897	-8344	-415
1.039167	-29	40	84	-60	-110	-32	19	-14	-22	6	-72	-63	-97	-13	-29	-62	-103	33	-84	-34	-109	-23	-101	-69	-63	-1	-98	-14	-73	-70	-149	-76	72	1360	-8157	-8083	426	-6714	383	-4149	-1506	-5553	-903	-3055	2265	-9219	-2324	-8372	-232
1.040000	-28	41	86	-62	-122	-35	13	-15	-21	1	-75	-68	-103	-19	-30	-61	-101	30	-88	-36	-108	-26	-102	-70	-66	-1	-101	-18	-80	-79	-142	-77	-64	1217	-8354	-6859	232	-6363	624	-4031	-484	-5147	-391	-3066	2536	-8983	-1736	-8393	-317
1.040833	-27	38	84	-66	-114	-33	8	-17	-22	2	-76	-67	-99	-16	-30	-60	-100	29	-86	-23	-109	-25	-101	-66	-65	-3	-99	-11	-72	-70	-146	-75	-127	1040	-8407	-5661	540	-6008	873	-3937	246	-4720	143	-3090	2480	-8716	-1110	-8398	-396
1.041667	-25	42	90	-59	-112	-29	18	-16	-16	6	-70	-65	-96	-13	-27	-59	-98	34	-83	-31	-103	-19	-102	-66	-62	15	-74	-9	-73	-69	-146	-73	-65	831	-8316	-4521	415	-5656	1192	-3862	865	-4309	690	-3138	2390	-8437	-477	-8393	-284
1.042500	-21	44	91	-60	-105	-32	15	-10	-15	8	-55	-60	-94	-12	-38	-55	-98	36	-84	-31	-104	-19	-102	-65	-60	2	-96	-10	-68	-67	-144	-72	-18	588	-8072	-3453	-930	-5317	1513	-3810	1465	-3909	1248	-3207	2180	-8123	168	-8377	-21
1.043333	-24	43	89	-56	-109	-29	15	-13	-17	5	-66	-63	-94	-12	-27	-59	-98	35	-81	-32	-105	-24	-97	-66	-63	0	-94	-10	-87	-67	-148	-74	-100	319	-7677	-2474	-2789	-4988	1855	-3770	2397	-3527	1819	-3295	1605	-7790	819	-8354	587
1.044167	-22	44	91	-55	-109	-31	-31	-14	-15	6	-67	-62	-114	-12	-28	-56	-99	37	-82	-33	-105	-18	-100	-66	-62	3	-96	-11	-73	-65	-144	-73	-128	30	-7145	-1597	-3729	-4673	2216	-3752	2840	-3160	2394	-3395	1398	-7420	1473	-8320	397
1.045000	-24	45	98	-57	-108	-30	15	-10	-16	6	-72	-62	-96	-12	-29	-58	-101	34	-86	-33	-107	-19	-88	-68	-62	0	-98	-11	-74	-65	-148	-75	30	-276	-6484	-824	-3797	-4370	2585	-3749	2783	-2809	2984	-3514	971	-7022	2119	-8284	378
1.045833	-24	42	89	-58	-111	-32	13	-9	-23	3	-69	-63	-96	-12	-27	-61	-100	37	-36	-29	-107	-18	-100	-69	-64	-1	-97	-10	-72	-68	-145	-74	-110	-594	-5702	-155	-4201	-4082	2965	-3769	2704	-2470	3575	-3635	581	-6593	2750	-8238	404
1.046667	-27	43	91	-59	-108	-35	16	-13	-4	5	-70	-61	-94	-11	-27	-60	-104	33	-82	-31	-104	-18	-99	-66	-64	-1	-99	-9	-72	-67	-147	-74	-241	-920	-4823	401	-3277	-3802	3358	-3791	1204	-2146	4166	-3764	1759	-6123	3369	-8188	179
1.047500	-25	45	90	-57	-111	-30	12	-12	-17	4	-67	-62	-94	-13	-34	-57	-97	33	-85	-32	-107	-18	-99	-85	-60	0	-101	-10	-73	-66	-145	-74	-161	-1238	-3857	852	-2212	-3532	3744	-3831	1197	-1836	4752	-3894	6190	-5624	3968	-8139	146
1.048333	-23	41	88	-58	-108	-32	11	1	-16	4	-69	-62	-96	-16	-31	-58	-99	36	-87	-32	-105	-19	-99	-68	-65	-1	-100	-11	-73	-62	-149	-77	-41	-1566	-2833	1195	-2131	-3271	4129	-3884	3429	-1539	5331	-4023	10160	-5097	4539	-8086	229
1.049167	-27	40	87	-60	-109	-31	10	-15	-22	1	-75	-90	-125	-15	-29	-57	-103	35	-85	-29	-107	-18	-99	-67	-64	0	-98	-11	-72	-67	-146	-73	-16	-1877	-1768	1447	-2110	-3006	4510	-3945	3429	-1241	5898	-4145	8859	-4527	5108	-8026	-38
1.050000	-25	25	88	-56	-107	-28	16	-10	-15	4	-67	-60	-95	-13	-27	-57	-100	34	-82	-25	-104	-22	-97	-64	-66	1	-97	-9	-70	-66	-146	-80	-70	-2187	-690	1601	-1732	-2747	4875	-4017	3656	-958	6465	-4261	6747	-3931	5640	-7974	-141
1.050833	-22	44	91	-56	-107	-32	15	-12	-17	1	-72	-53	-95	-15	-26	-59	-99	35	-80	-31	-102	-21	-98	-66	-62	0	-100	-12	-76	-69	-148	-77	-62	-2482	383	1677	-539	-2488	5235	-4098	3019	-678	7014	-4379	5878	-3310	6160	-7919	136
1.051667	-23	44	87	-62	-113	-33	11	-14	-17	7	-74	-66	-95	-15	-30	-61	-100	33	-85	-35	-105	-9	-100	-68	-65	-3	-107	-13	-74	-69	-139	-77	-119	-2767	1428	1684	-1339	-2218	5578	-4186	-1763	-401	7549	-4470	5473	-2668	6656	-7870	-154
1.052500	-28	40	87	-61	-110	-32	10	-16	-4	5	-73	-65	-99	-18	-46	-61	-100	34	-87	-18	-105	-23	-102	-69	-65	-4	-103	-15	-77	-69	-152	-77	-361	-3027	2445	1630	-2236	-1940	5917	-4278	-1694	-116	8074	-4557	5309	-2012	7128	-7818	-168
1.053333	-28	29	86	-60	-112	-36	22	-15	-21	5	-74	-64	-99	-17	-30	-61	-102	34	-85	-33	-111	-23	-101	-67	-64	-4	-96	-12	-75	-70	-148	-76	-475	-3267	3408	1524	-1878	-1651	6248	-4372	433	170	8587	-4632	2991	-1338	7624	-7767	-115
1.054167	-26	41	87	-60	-109	-34	-4	-14	-15	6	-73	-66	-98	1	-28	-58	-99	30	-82	-32	-107	-22	-100	-65	-64	-4	-102	-14	-73	-72	-149	-76	-511	-3488	4329	1380	-2100	-1351	6580	-4465	-8656	476	9095	-4696	447	-656	8099	-7717	-204
1.055000	-27	42	111	-57	-109	-34	13	-16	-17	5	-70	-65	-96	-16	-27	-61	-98	32	-84	-39	-102	-24	-101	-70	-63	-1	-98	-13	-72	-70	-149	-73	-540	-3684	5124	1199	-663	-1044	6902	-4555	-28735	758	9598	-4748	-302	20	8582	-7666	-122
1.055833	-24	42	86	-59	-110	-35	12	-14	-19	5	-66	-66	-95	-17	-30	-62	-111	34	-85	-33	-105	-22	-100	-66	-62	0	-102	-15	-74	-72	-149	-77	-490	-3853	5866	990	-619	-722	7234	-4639	-32731	1060	10093	-4796	-1298	680	9069	-7620	-129
1.056667	-29	40	88	-60	-108	-34	8	-16	-12	6	-76	-68	-97	-16	-30	-60	-102	30	-87	-33	-108	-24	-103	-73	-67	-5	-103	-15	-75	-74	-151	-77	-355	-4001	6548	755	-1386	-400	7570	-4725	-28404	1373	10584	-4839	-2612	1319	9570	-7576	-118
1.057500	-33	38	84	-61	-114	-36	9	-17	-23	2	-75	-67	-100	-14	-29	-65	-102	29	-85	-35	-108	-21	-102	-68	-66	-1	-104	-17	-74	-72	-150	-75	-248	-4120	7100	504	-432	-64	7926	-4788	-16913	1697	11078	-4875	-3279	1939	10091	-7536	-362
1.058333	-29	40	84	-61	-88	-36	12	-18	-18	1	-77	-66	-97	-16	-29	-61	-103	28	-85	-28	-108	-25	-105	-73	-68	-6	-104	-16	-75	-74	-150	-76	-55	-4215	7596	232	-783	260	8288	-4845	-2625	2021	11567	-4914	-3555	2512	10637	-7499	-252
1.059167	-27	34	84	-62	-112	-36	32	-16	-23	1	-73	-66	-99	-28	-29	-63	-107	29	-88	-34	-105	-24	-99	-74	-66	-4	-102	-15	-74	-73	-152	-77	-167	-4273	8008	-45	-728	587	8668	-4881	-1589	2359	12063	-4948	-4261	3050	11203	-7470	-98
1.060000	-26	41	87	-65	-113	-38	11	-17	-23	1	-74	-68	-100	-17	-30	-59	-103	30	-88	-32	-108	-27	-101	-70	-66	-10	-105	-17	-76	-73	-150	-76	-19	-4310	8343	-341	81	900	9073	-4905	1795	2694	12558	-4988	-4578	3533	11793	-7457	-363
1.060833	-26	38	85	-63	-102	-33	9	-16	-18	6	-74	-69	-99	-16	-27	-53	-102	33	-88	-34	-105	-22	-99	-72	-65	-3	-99	-14	-74	-73	-146	-76	72	-4315	8600	-651	-813	1203	9502	-4909	2532	3035	13058	-5025	-4672	3970	12402	-7442	-297
1.061667	-22	46	88	-58	-107	-30	15	-14	-16	5	-73	-65	-96	-12	-26	-57	-99	33	-100	-31	-104	-21	-97	-67	-61	2	-100	-13	-70	-84	-144	-70	228	-4296	8791	-975	-753	1494	9953	-4891	-3012	3365	13549	-5065	-4511	4339	13023	-7447	-190
1.062500	-23	41	90	-60	-105	-47	13	-13	-14	8	-68	-64	-105	-12	-23	-57	-97	41	-84	-32	-100	-22	-97	-68	-59	1	-100	-12	-68	-70	-145	-73	144	-4252	8914	-1319	-1086	1762	10420	-4857	-7021	3702	14043	-5129	-4522	4646	13650	-7470	-230
1.063333	-24	40	90	-61	-107	-30	16	-12	-14	7	-72	-64	-95	-14	-26	-59	-97	36	-110	-34	-102	-19	-98	-69	-60	1	-100	-7	-72	-68	-149	-73	13	-4180	8972	-1679	-2490	2008	10903	-4807	4770	4005	14509	-5185	-4306	4886	14278	-7516	-408
1.064167	-24	41	88	-63	-104	-35	-11	-16	-17	5	-73	-63	-95	-17	-27	-57	-100	37	-85	-32	-107	-24	-100	-68	-63	-1	-101	-14	-75	-53	-148	-74	22	-4084	8969	-2064	-3302	2235	11405	-4740	17004	4300	14992	-5253	-4234	5070	14899	-7587	-24
1.065000	-25	41	84	-60	-112	-31	12	-15	-21	3	-77	-83	-101	-22	-31	-61	-102	32	-86	-34	-116	-27	-99	-74	-67	-6	-101	-17	-79	-73	-153	-79	101	-3965	8910	-2456	-4720	2438	11919	-4665	15817	4576	15450	-5327	-4385	5190	15494	-7687	-155
1.065833	-30	36	82	-63	-113	-39	9	-21	0	-1	-77	-67	-101	-18	-31	-61	-103	30	-87	-36	-108	-26	-103	-74	-63	-3	-101	-16	-73	-70	-171	-80	56	-3820	8805	-2859	-5331	2616	12433	-4561	15812	4835	15890	-5402	-5433	5254	16063	-7797	-217
1.066667	-27	38	85	-60	-109	-36	11	-17	-18	3	-74	-66	-98	-19	-30	-60	-102	32	-85	-35	-109	-22	-98	-73	-64	-1	-101	-15	-74	-73	-150	-78	53	-3660	8645	-3276	-3663	2783	12963	-4452	15236	5065	16304	-5486	-7593	5272	16579	-7942	-79
1.067500	-24	39	88	-60	-111	-35	12	-15	-18	29	-74	-65	-95	-17	-28	-58	-97	32	-86	-32	-105	-23	-101	-73	-66	-3	-100	-13	-74	-68	-146	-76	49	-3479	8442	-3697	-2350	2921	13479	-4336	13664	5266	16682	-5572	-7714	5251	17034	-8116	-79
1.068333	-24	42	89	-59	-107	-33	11	-17	-17	6	-72	-64	-100	-17	-29	-61	-100	33	-90	-32	-107	-23	-102	-69	-63	-4	-98	-12	-75	-72	-149	-76	-30	-3284	8187	-4109	-1628	3057	13989	-4211	12943	5432	17011	-5673	-8237	5202	17413	-8311	-137
1.069167	-26	45	90	-58	-110	-32	13	-16	-15	5	-68	-63	-96	-16	-28	-59	-96	36	-83	-34	-105	-21	-94	-70	-62	0	-92	-13	-69	-66	-144	-91	-33	-3082	7893	-4509	-1506	3171	14476	-4077	11853	5564	17314	-5780	-10489	5138	17703	-8535	-66
1.070000	-21	42	90	-55	-105	-29	17	-13	-12	7	-68	-57	-92	-14	-27	-59	-99	36	-80	-30	-102	-19	-97	-64	-60	2	-97	-9	-69	-67	-144	-74	118	-2877	7546	-4888	-449	3273	14936	-3940	11476	5661	17559	-5904	-9058	5065	17888	-8766	88
1.070833	-19	45	91	-57	-107	-29	16	-13	-14	5	-69	-63	-93	-12	-25	-57	-96	39	-83	-30	-101	-19	-98	-67	-60	0	-101	-23	-72	-66	-145	-72	-14	-2680	7190	-5235	759	3362	15365	-3802	11652	5713	17737	-6045	-8342	5004	17959	-9048	-48
1.071667	-27	42	88	-58	-105	-33	12	-12	-19	3	-73	-63	-97	0	-27	-60	-100	32	-85	-33	-105	-21	-99	-70	-68	-4	-99	-12	-70	-70	-147	-77	184	-2489	6795	-5541	260	3440	15754	-3655	10342	5735	17848	-6205	-8598	4964	17910	-9336	-66
1.072500	-27	36	87	-36	-108	-33	11	-19	-22	4	-73	-65	-97	-17	-29	-62	-97	33	-88	-34	-103	-23	-99	-70	-65	-5	-100	-13	-77	-68	-149	-75	106	-2304	6373	-5794	-2660	3511	16099	-3512	9975	5714	17884	-6384	-6833	4952	17727	-9622	223
1.073333	-28	40	84	-58	-111	-38	12	-16	-18	2	-70	-67	-97	-17	-29	-61	-103	30	-90	-35	-105	-25	-103	-72	-66	-5	-102	-15	-76	-75	-151	-77	26	-2148	5928	-5992	-4727	3573	16397	-3360	9597	5659	17843	-6586	-4948	4977	17413	-9918	47
1.074167	-28	36	84	-62	-112	-36	25	-22	-24	0	-76	-66	-97	-14	-28	-62	-103	29	-90	-35	-105	-24	-98	-74	-67	-10	-101	-15	-73	-69	-148	-75	-42	-2011	5483	-6126	-4534	3632	16630	-3212	9243	5567	17715	-6820	-3718	5050	16972	-10207	114
1.075000	-28	38	87	-61	-111	-33	11	-16	-19	6	-83	-70	-96	-14	-29	-60	-102	34	-122	-35	-107	-23	-100	-70	-63	-3	-103	-15	-72	-69	-149	-74	10	-1898	5034	-6194	-3474	3668	16811	-3061	8765	5444	17501	-7080	-2807	5158	16413	-10482	183
1.075833	-26	42	88	-60	-110	-33	11	-16	-35	4	-75	-64	-96	-13	-30	-60	-98	36	-87	-33	-104	-23	-98	-70	-64	-3	-102	-14	-65	-72	-146	-74	-48	-1798	4608	-6199	-2352	3690	16934	-2900	8400	5274	17194	-7372	-2238	5306	15737	-10735	181
1.076667	-25	39	86	-61	-111	-33	15	-16	-17	6	-73	-64	-88	-12	-27	-60	-97	35	-86	-31	-104	-24	-99	-67	-63	-3	-99	-13	-70	-70	-147	-73	-49	-1774	4203	-6144	-239	3686	16989	-2747	7741	5075	16795	-7689	-853	5483	14960	-10959	-117
1.077500	-25	40	88	-57	-108	-34	15	-18	-17	5	-69	-68	-99	-15	-28	-61	-99	36	-85	-33	-107	-25	-98	-68	-65	0	-101	-15	-75	-73	-149	-61	-86	-1762	3828	-6035	1302	3659	16982	-2597	7184	4842	16300	-8038	-164	5679	14097	-11137	204
1.078333	-24	41	89	-60	-110	-33	16	-16	-21	4	-87	-63	-96	-12	-30	-59	-103	33	-87	-32	-107	-27	-101	-69	-64	-3	-100	-13	-75	-70	-150	-75	12	-1783	3502	-5878	2050	3593	16905	-2453	6583	4579	15716	-8414	140	5886	13153	-11276	159
1.079167	-28	33	88	-53	-110	-32	13	-17	-19	7	-74	-65	-97	-14	-29	-61	-102	35	-98	-26	-104	-23	-101	-69	-63	-1	-100	-14	-76	-74	-153	-74	21	-1849	3244	-5685	2133	3506	16768	-2314	5604	4287	15048	-8807	585	6084	12165	-11355	39
1.080000	-26	42	87	-59	-112	-35	-5	-17	-18	6	-72	-63	-98	-14	-29	-61	-100	41	-86	-35	-109	-25	-101	-70	-63	-1	-101	-15	-73	-69	-150	-76	46	-1950	3049	-5472	2842	3377	16570	-2191	7028	3968	14293	-9206	904	6276	11146	-11367	145
1.080833	-24	41	86	-58	-113	-34	12	-16	-21	4	-75	-65	-100	-16	-30	-60	-101	34	-87	-33	-104	-24	-100	-70	-66	-3	-98	-12	-72	-70	-149	-76	91	-2054	2933	-5247	3956	3211	16310	-2083	15268	3633	13461	-9617	1141	6431	10115	-11310	148
1.081667	-25	42	89	-58	-111	-32	12	-18	-15	8	-73	-62	-97	-15	-28	-63	-101	36	-90	-34	-107	-26	-100	-68	-63	-1	-98	-13	-75	-72	-147	-76	89	-2194	2894	-5029	3688	3004	15987	-1994	11273	3279	12563	-10014	1346	6544	9102	-11178	130
1.082500	-25	41	89	-60	-121	-36	15	-16	-18	6	-73	-68	-99	-17	-29	-58	-99	36	-86	-33	-103	-24	-97	-68	-63	10	-98	-16	-76	-67	-146	-73	50	-2349	2941	-4837	4123	2763	15612	-1928	-20272	2919	11606	-10386	1803	6600	8118	-10965	102
1.083333	-25	42	88	-59	-109	-33	12	-15	-18	6	-73	-60	-95	-16	-19	-57	-101	37	-86	-29	-103	-24	-98	-69	-64	0	-97	-12	-72	-68	-148	-75	104	-2520	3084	-4651	5540	2484	15179	-1900	-22037	2557	10604	-10722	2175	6594	7177	-10669	204
1.084167	-22	41	87	-57	-109	-33	13	-4	-17	6	-75	-63	-98	-15	-30	-61	-99	36	-88	-33	-104	-24	-98	-70	-64	-3	-96	-14	-75	-65	-148	-78	-9	-2697	3297	-4519	6004	2180	14701	-1895	24234	2200	9568	-11010	2041	6520	6304	-10296	155
1.085000	-27	40	86	-59	-116	-33	11	-17	-17	4	-74	-63	-98	-17	-33	-60	-101	29	-84	-32	-108	-24	-98	-72	-68	-4	-98	-14	-73	-70	-146	-79	251	-2868	3595	-4430	7983	1856	14179	-1937	32767	1855	8499	-11235	2607	6374	5505	-9843	6
1.085833	-26	40	88	-56	-109	-34	13	-15	-21	4	-75	-64	-96	-17	-29	-63	-103	33	-86	-30	-107	-18	-98	-73	-65	16	-98	-13	-73	-69	-148	-80	144	-3035	3968	-4404	8683	1518	13609	-2006	28719	1534	7410	-11384	2622	6158	4793	-9310	411
1.086667	-26	42	88	-59	-108	-34	8	-14	-21	-7	-74	-64	-95	-21	-29	-62	-99	36	-84	-30	-110	-25	-100	-73	-65	-4	-98	-14	-74	-68	-147	-76	35	-3183	4401	-4426	6826	1175	13006	-2123	31908	1239	6316	-11445	2744	5890	4176	-8703	37
1.087500	-25	45	86	-60	-108	-34	15	-14	-45	6	-44	-61	-94	-17	-30	-63	-101	33	-84	-29	-105	-24	-101	-67	-63	0	-96	-12	-76	-70	-146	-76	75	-3320	4896	-4513	4895	832	12357	-2279	29325	982	5246	-11413	3438	5565	3649	-8043	4
1.088333	-24	44	87	-56	-110	-31	12	-15	-16	24	-73	-62	-94	-13	-28	-59	-100	35	-84	-29	-102	-23	-99	-72	-64	0	-98	-11	-69	-67	-147	-75	70	-3433	5430	-4656	2299	507	11677	-2475	26235	769	4188	-11277	4828	5202	3213	-7320	63
1.089167	-28	42	85	-56	-110	-31	15	-15	-17	7	-69	-62	-95	-16	-28	-60	-90	35	-86	-29	-101	-15	-98	-67	-63	8	-97	-11	-70	-67	-145	-74	62	-3525	5992	-4849	334	201	10966	-2715	21785	598	3168	-11031	5477	4807	2867	-6551	133
1.090000	-23	42	89	-56	-102	-31	8	-15	-21	1	-74	-61	-95	-9	-29	-59	-100	34	-85	-29	-104	-26	-100	-72	-63	0	-98	-12	-72	-70	-146	-73	230	-3586	6571	-5083	-975	-80	10227	-2990	17353	482	2175	-10663	5242	4411	2603	-5751	-85
1.090833	-26	34	85	-59	-112	-33	11	-14	-18	5	-73	-65	-98	-17	-27	-58	-99	30	-88	-32	-104	-22	-102	-73	-64	1	-100	-12	-73	-69	-147	-74	156	-3617	7147	-5364	-1530	-320	9463	-3302	13429	419	1239	-10210	4738	4014	2416	-4930	171
1.091667	-27	40	85	-58	-110	-33	12	-14	-21	4	-48	-64	-96	-14	-30	-60	-99	32	-85	-34	-105	-26	-102	-75	-64	-3	-105	-15	-75	-70	-148	-78	84	-3631	7720	-5665	-1591	-526	8666	-3646	9561	423	360	-9636	4450	3647	2285	-4098	150
1.092500	-11	38	80	-60	-113	-33	9	-15	-5	4	-76	-67	-99	-15	-31	-59	-101	29	-86	-35	-93	-26	-101	-72	-64	-4	-101	-19	-76	-70	-147	-75	42	-3606	8269	-5993	-3280	-684	7854	-4008	6289	474	-453	-8978	6086	3322	2218	-3268	-51
1.093333	-27	41	86	-59	-110	-33	13	-17	-22	3	-75	-66	-98	-28	-27	-59	-101	30	-107	-33	-103	-24	-101	-70	-65	-6	-104	-15	-74	-69	-146	-75	80	-3557	8794	-6321	-5379	-799	7029	-4397	3244	581	-1186	-8226	10497	3048	2190	-2452	275
1.094167	-27	40	86	-107	-113	-33	12	-15	-21	7	-74	-64	-97	-17	-29	-62	-101	35	-87	-35	-110	-22	-100	-56	-64	-1	-102	-12	-75	-68	-147	-70	113	-3487	9278	-6643	-3020	-873	6196	-4780	577	745	-1848	-7391	11897	2840	2189	-1657	251
1.095000	-24	43	89	-55	-103	-32	15	-14	-19	7	-74	-63	-99	-13	-27	-60	-100	35	-81	-31	-105	-21	-102	-69	-62	0	-103	-14	-75	-68	-148	-77	-10	-3397	9713	-6954	-1600	-901	5359	-5169	-1783	955	-2420	-6500	11841	2704	2205	-914	81
1.095833	-26	43	80	-56	-110	-31	15	-13	-18	5	-73	-60	-95	-12	-29	-57	-100	32	-84	-21	-103	-23	-84	-69	-61	-1	-99	-11	-69	-69	-145	-70	-70	-3300	10101	-7243	-869	-896	4520	-5576	-3899	1214	-2910	-5556	12234	2654	2227	-230	90
1.096667	-25	43	87	-57	-108	-30	15	-12	-15	6	-70	-78	-94	-16	-30	-58	-96	34	-81	-31	-103	-24	-100	-70	-61	0	-102	-10	-74	-70	-145	-73	23	-3188	10438	-7503	3491	-855	3690	-5960	-5748	1506	-3307	-4585	12116	2683	2247	381	119
1.097500	-24	38	87	-59	-111	-35	11	-15	-15	4	-105	-64	-99	-16	-28	-58	-100	37	-85	-34	-109	-25	-101	-74	-65	0	-102	-11	-73	-69	-143	-75	-201	-3077	10713	-7725	8083	-793	2875	-6334	-7321	1831	-3615	-3598	10129	2803	2258	922	17
1.098333	-27	41	87	-59	-110	-32	12	-17	-25	4	-75	-64	-101	-28	-65	-61	-104	30	-88	-34	-108	-27	-107	-74	-67	-6	-105	-14	-75	-76	-152	-77	-115	-2962	10936	-7902	14753	-713	2093	-6679	-8600	2202	-3829	-2613	8526	2998	2254	1363	-263
1.099167	-27	38	84	-61	-112	-39	7	-22	-23	0	-76	-66	-98	-19	-34	-63	-101	21	-88	-38	-108	-28	-104	-73	-65	-4	-103	-11	-74	-73	-149	-76	-34	-2843	11108	-8039	20791	-617	1352	-6993	-9658	2549	-3945	-1642	7637	3282	2233	1713	58
1.100000	-27	39	84	-62	-113	-34	21	-10	-18	4	-76	-67	-100	-19	-34	-62	-102	36	-91	-39	-107	-26	-101	-74	-65	-8	-105	-13	-77	-74	-151	-79	-119	-2736	11225	-8122	25223	-517	657	-7275	-10584	2926	-3973	-694	6570	3625	2189	1952	-65
1.100833	-26	38	88	-62	-81	-35	10	-18	-17	2	-74	-67	-97	-18	-29	-61	-101	33	-86	-36	-108	-25	-100	-72	-64	-4	-102	-11	-77	-48	-145	-74	-96	-2627	11306	-8156	21898	-423	16	-7506	-11334	3320	-3908	215	4370	4029	2123	2079	2
1.101667	-25	43	91	-57	-109	-33	12	-15	-34	6	-74	-63	-98	-9	-31	-58	-99	34	-86	-31	-104	-22	-101	-70	-63	0	-101	-11	-75	-70	-148	-73	-70	-2523	11344	-8142	17560	-334	-556	-7698	-11905	3712	-3758	1073	3143	4472	2030	2089	137
1.102500	-24	45	90	-56	-109	-51	13	-15	-14	7	-72	-63	-95	-12	-26	-58	-97	37	-84	-30	-92	-21	-102	-70	-61	-1	-99	-16	-69	-70	-145	-80	-117	-2426	11349	-8082	21159	-268	-1076	-7849	-12343	4103	-3528	1868	2246	4948	1914	1981	274
1.103333	-23	42	90	-57	-108	-33	17	-12	-16	6	-72	-62	-94	-14	-49	-61	-98	35	-82	-33	-102	-21	-98	-68	-61	0	-100	-13	-69	-69	-146	-76	-69	-2336	11322	-7986	21044	-213	-1521	-7948	-12676	4489	-3228	2600	299	5443	1768	1751	-113
1.104167	-24	41	88	-58	-104	-33	12	-15	-19	3	-73	-64	-96	-16	-32	-59	-99	25	-84	-33	-105	-35	-101	-72	-64	-3	-100	-15	-73	-69	-149	-76	-191	-2245	11269	-7853	21344	-189	-1893	-8000	-12921	4865	-2869	3262	-1450	5934	1608	1404	-35
1.105000	-27	38	88	-58	-107	-32	13	-15	-17	6	-75	-63	-98	-15	-28	-61	-103	35	-88	-32	-109	-24	-101	-72	-65	0	-100	-16	-74	-73	-148	-75	-121	-2148	11201	-7695	17941	-188	-2193	-8005	-13172	5237	-2445	3854	-3128	6418	1427	946	150
1.105833	-28	39	87	-61	-111	-33	10	-18	-22	3	-78	-62	-97	-16	-29	-61	-102	36	-87	-33	-104	-25	-101	-70	-69	-5	-101	-13	-72	-72	-146	-77	16	-2045	11121	-7513	10347	-215	-2421	-7967	-13415	5591	-1986	4375	-4872	6867	1226	382	-213
1.106667	-27	39	84	-61	-111	-34	9	-15	-19	3	-77	-67	-98	-22	-32	-63	-97	29	-92	-38	-108	-25	-103	-73	-65	-3	-104	-16	-76	-73	-151	-80	7	-1935	11034	-7321	5340	-269	-2594	-7884	-13469	5930	-1498	4815	-6248	7270	1015	-291	-163
1.107500	-28	37	80	-64	-113	-35	12	-17	-21	2	-81	-68	-99	-17	-30	-60	-100	34	-92	-34	-105	-23	-99	-73	-65	-5	-105	-13	-74	-73	-146	-76	-66	-1830	10948	-7118	2498	-344	-2698	-7766	-13338	6240	-999	5183	-7772	7617	798	-1029	-443
1.108333	-26	37	84	-61	-111	-33	10	-14	-21	5	-76	-62	-98	-15	-28	-63	-101	30	-114	-33	-104	-24	-99	-72	-63	-1	-101	-14	-73	-70	-151	-77	-42	-1652	10860	-6927	608	-452	-2760	-7603	-13277	6524	-501	5473	-8992	7883	569	-1868	-869
1.109167	-26	32	89	-59	-107	-34	12	-15	-18	6	-75	-63	-96	-19	-29	-58	-99	36	-84	-33	-108	-22	-97	-70	-64	0	-101	-14	-75	-68	-147	-74	-66	-1476	10782	-6747	-2053	-577	-2775	-7449	-13166	6770	-29	5682	-9020	8062	337	-2774	-680
1.110000	-24	42	89	-60	-107	-30	15	-13	-15	8	-74	-58	-95	-22	-24	-59	-96	35	-86	-32	-102	-19	-95	-68	-62	0	-97	-11	-68	-65	-150	-72	-109	-1273	10706	-6606	-4170	-731	-2769	-7232	-12349	6970	420	5814	-10825	8134	103	-3750	-451
1.110833	-25	42	89	-58	-104	-30	13	-15	-14	6	-72	-62	-92	-15	-27	-62	-98	22	-84	-31	-104	-18	-97	-68	-62	1	-102	-13	-73	-67	-135	-74	-73	-1052	10639	-6487	-5858	-911	-2746	-7087	-11136	7111	811	5860	-13555	8082	-128	-4771	-426
1.111667	-25	40	89	-61	-107	-31	12	-12	-45	7	-75	-62	-96	-18	-26	-61	-100	33	-87	-34	-107	-23	-99	-70	-63	-3	-103	-15	-73	-68	-148	-76	-57	-802	10577	-6424	-7344	-1117	-2719	-6911	-10455	7186	1139	5826	-12816	7905	-358	-5838	-632
1.112500	-25	36	87	-59	-104	-33	10	-14	-21	4	-74	-63	-97	-21	-28	-61	-105	30	-86	-34	-98	-21	-97	-70	-64	-3	-100	-16	-75	-69	-146	-74	15	-517	10532	-6411	-8140	-1337	-2693	-6747	-9831	7195	1395	5712	-10280	7589	-581	-6935	-346
1.113333	-26	42	89	-59	-109	-33	15	-15	-17	7	-72	-62	-96	-18	-29	-59	-101	-3	-87	-31	-107	-24	-98	-68	-62	0	-100	-12	-70	-72	-149	-74	-246	-202	10493	-6459	-8560	-1590	-2679	-6596	-8779	7118	1567	5517	-7920	7141	-791	-8062	-313
1.114167	-23	41	90	-50	-109	-36	11	-16	-16	4	-75	-63	-99	-18	-32	-63	-98	30	-86	-33	-108	-22	-97	-72	-62	0	-102	-14	-74	-70	-150	-76	-218	131	10461	-6578	-8483	-1854	-2685	-6480	-7307	6952	1648	5240	-6472	6543	-992	-9208	-301
1.115000	-21	44	89	-57	-113	-33	12	-15	-18	5	-81	-66	-97	-18	-33	-62	-102	29	-88	-39	-109	-25	-100	-70	-66	-4	-103	-17	-75	-73	-151	-77	-39	485	10436	-6774	-7179	-2145	-2714	-6391	-2791	6681	1628	4877	-5519	5805	-1176	-10350	-144
1.115833	-30	37	86	-61	-114	-38	10	-17	-24	2	-75	-66	-99	-19	-29	-60	-103	30	-85	-35	-104	-23	-97	-73	-65	-1	-100	-14	-74	-70	-150	-76	-186	856	10418	-7036	-6150	-2452	-2764	-6333	1606	6316	1521	4450	-2779	4939	-1339	-11480	3
1.116667	-26	37	88	-58	-110	-36	12	-15	-19	6	-72	-63	-97	-18	-30	-62	-100	33	-86	-30	-103	-24	-100	-69	-66	0	-102	-11	-74	-70	-149	-79	-316	1233	10399	-7373	-6649	-2789	-2840	-6315	-384	5838	1319	3949	-371	3948	-1478	-12587	-203
1.117500	-26	41	88	-61	-107	-35	12	-14	-17	1	-72	-63	-99	-15	-31	-62	-100	32	-87	-35	-107	-28	-100	-72	-65	-3	-124	-15	-75	-72	-149	-79	-325	1620	10380	-7792	-8293	-3147	-2936	-6328	-1871	5257	1031	3383	-121	2857	-1592	-13664	-179
1.118333	-26	39	86	-57	-113	-40	10	-18	-18	5	-76	-64	-100	-33	-30	-62	-102	33	-86	-35	-110	-27	-101	-72	-67	-3	-101	-13	-79	-70	-152	-78	-308	2005	10356	-8305	-11482	-3526	-3055	-6376	-834	4570	660	2755	-218	1672	-1678	-14703	195
1.119167	-28	39	88	-59	-111	-34	15	-14	-21	3	-75	-63	-99	-17	-33	-59	-102	32	-86	-50	-108	-24	-100	-68	-62	-5	-100	-13	-77	-70	-150	-78	-110	2381	10325	-8845	-15561	-3927	-3178	-6452	3381	3785	228	2057	-247	411	-1735	-15691	34
1.120000	-26	38	86	-63	-112	-35	12	-18	-23	4	-72	-65	-99	-16	-30	-63	-101	30	-86	-33	-104	-23	-103	-75	-65	-4	-101	-13	-75	-67	-150	-76	-96	2746	10284	-9464	-18607	-4350	-3315	-6552	6269	2899	-270	1321	-596	-894	-1758	-16608	74
1.120833	-27	41	86	-59	-111	-38	13	-15	-18	3	-72	-66	-98	-16	-28	-62	-101	29	-84	-36	-100	-19	-99	-70	-64	-3	-101	-14	-60	-68	-147	-75	-336	3095	10227	-10134	-21197	-4785	-3450	-6673	3598	1918	-807	518	-615	-2214	-1754	-17454	133
1.121667	-23	42	89	-57	-108	-32	16	-14	-14	7	-69	-60	-96	-13	-27	-55	-100	33	-82	-29	-101	-19	-97	-67	-65	-1	-97	-11	-68	-66	-145	-73	-470	3427	10164	-10857	-23973	-5237	-3583	-6821	2715	857	-1366	-341	-610	-3534	-1721	-18214	112
1.122500	-25	44	88	-55	-112	-31	13	-12	-17	7	-69	-62	-94	-13	-29	-59	-99	36	-86	-32	-103	-22	-96	-68	-61	-5	-99	-11	-74	-68	-145	-73	-425	3733	10071	-11626	-26307	-5707	-3720	-6979	2368	-277	-1946	-1276	-527	-4829	-1666	-18883	224
1.123333	-25	43	87	-60	-118	-34	12	-15	-18	6	-70	-64	-102	-15	-35	-59	-100	35	-87	-33	-107	-23	-100	-70	-66	-6	-103	-14	-75	-69	-146	-76	-297	4024	9946	-12426	-25733	-6185	-3853	-7159	899	-1485	-2520	-2285	-897	-6080	-1593	-19446	469
1.124167	-25	37	84	-59	-112	-36	9	-15	-21	3	-73	-64	-97	-15	-29	-61	-119	34	-87	-38	-104	-23	-100	-72	-66	0	-98	-12	-74	-68	-150	-75	-414	4294	9817	-13245	-23601	-6665	-3983	-7349	627	-2733	-3087	-3382	-3870	-7270	-1506	-19899	587
1.125000	-25	43	87	-35	-104	-34	13	-13	-22	4	-74	-64	-98	-13	-29	-60	-100	34	-87	-33	-104	-22	-98	-70	-67	-6	-99	-12	-73	-70	-145	-73	-597	4538	9663	-14077	-15842	-7151	-4109	-7553	920	-4052	-3632	-4593	-5666	-8378	-1404	-20245	208
1.125833	-29	37	85	-58	-108	-34	12	-13	-21	4	-70	-62	-96	-13	-29	-61	-103	32	-85	-33	-101	-22	-100	-72	-64	-3	-109	-14	-73	-70	-145	-75	-385	4771	9473	-14913	-15309	-7627	-4250	-7776	-831	-5400	-4131	-5907	-4435	-9376	-1303	-20462	276
1.126667	-25	40	87	-59	-108	-34	3	-15	-19	3	-72	-67	-95	-15	-28	-52	-99	34	-84	-33	-105	-22	-102	-69	-64	-4	-100	-12	-73	-69	-146	-74	-662	5008	9266	-15734	-28239	-8104	-4407	-8017	-4053	-6772	-4588	-7331	-4679	-10245	-1210	-20546	482
1.127500	-6	39	86	-61	-107	-32	12	-17	-16	8	-70	-65	-95	-15	-27	-57	-102	35	-85	-34	-103	6	-98	-65	-63	0	-97	-12	-68	-67	-144	-76	-759	5197	9030	-16543	-31936	-8564	-4587	-8285	-5562	-8145	-4986	-8869	-3836	-11005	-1119	-20494	196
1.128333	-24	45	88	-55	-99	-32	12	-12	-16	6	-72	-43	-95	-14	-24	-57	-96	35	-81	-30	-101	-23	-98	-66	-63	-1	-97	-9	-63	-70	-145	-72	-727	5399	8775	-17314	-27173	-9055	-4807	-8588	-5141	-9517	-5331	-10521	-2785	-11633	-1052	-20317	162
1.129167	-24	44	88	-58	-105	-30	18	-14	-14	9	-69	-60	-94	-1	-23	-55	-99	35	-84	-31	-102	-17	-97	-74	-61	1	-94	-8	-70	-66	-143	-70	-610	5599	8500	-18050	-22751	-9468	-5072	-8930	-4495	-10859	-5611	-12286	-1219	-12122	-1007	-19999	225
1.130000	-22	34	93	-55	-107	-27	17	-11	-14	8	-69	-60	-122	-12	-25	-55	-99	39	-79	-29	-102	-18	-95	-65	-61	1	-94	-8	-74	-66	-141	-70	-406	5798	8211	-18750	-22011	-9909	-5404	-9312	-4314	-12167	-5842	-14149	933	-12480	-982	-19546	97
1.130833	-23	39	91	-58	-108	-30	15	-12	-16	7	-69	-63	-94	-11	-27	-51	-98	36	-84	-30	-104	-19	-98	-66	-77	4	-97	-9	-75	-65	-143	-72	-76	6004	7904	-19358	-20416	-10352	-5805	-9765	-4891	-13417	-6013	-16084	1356	-12707	-997	-18971	-182
1.131667	-25	43	87	-59	-116	-34	11	-14	-19	5	-75	-65	-99	-21	-31	-58	-101	34	-88	-34	-107	-23	-102	-72	-68	-7	-102	-14	-75	-73	-149	-77	12	6219	7585	-19916	-14860	-10793	-6280	-10279	-4627	-14585	-6126	-18063	430	-12814	-1022	-18278	207
1.132500	-28	40	84	-61	-115	-39	6	-23	-19	4	-74	-65	-99	-19	-32	-64	-99	32	-87	-36	-108	-24	-101	-67	-64	-5	-100	-13	-102	-72	-147	-74	-83	6450	7274	-20396	-13012	-11235	-6830	-10851	-4707	-15647	-6177	-20044	17	-12798	-1068	-17458	80
1.133333	-24	41	87	-59	-109	-38	15	-17	-19	-14	-69	-62	-101	-17	-32	-35	-98	35	-84	-35	-105	-23	-100	-69	-64	0	-100	-14	-77	-72	-150	-75	-163	6694	6960	-20805	-11320	-11675	-7452	-11499	-5047	-16566	-6191	-22008	-303	-12684	-1149	-16533	-28
1.134167	0	41	89	-61	-114	-33	11	-15	-17	4	-73	-64	-96	-14	-33	-58	-99	32	-85	-28	-105	-24	-102	-52	-67	-5	-100	-12	-74	-70	-148	-76	-163	6952	6653	-21107	-6656	-12120	-8141	-12223	-5496	-17351	-6158	-23921	-499	-12481	-1240	-15523	-26
1.135000	-23	42	90	-59	-117	-32	13	-14	-21	5	-72	-66	-96	-18	-34	-59	-101	33	-86	-32	-104	-19	-103	-69	-64	-5	-100	-12	-73	-72	-145	-75	-56	7224	6362	-21327	-2627	-12574	-8872	-13021	-4764	-17972	-6095	-25736	-973	-12212	-1353	-14444	-111
1.135833	-23	44	89	-59	-110	-33	10	-13	-15	4	-69	-64	-97	-13	-10	-57	-97	35	-83	-33	-104	-19	-98	-69	-64	-1	-100	-12	-70	-69	-146	-72	-160	7511	6086	-21458	715	-13017	-9638	-13904	-4034	-18408	-6013	-27414	-1293	-11890	-1470	-13314	-14
1.136667	-25	44	89	-59	-112	-32	13	-13	-17	5	-72	-64	-90	-15	-31	-60	-96	32	-86	-34	-103	-19	-99	-68	-63	-3	-100	-12	-73	-69	-147	-75	-561	7807	5835	-21476	4213	-13462	-10411	-14854	-3851	-18646	-5908	-28920	-1015	-11545	-1597	-12165	-270
1.137500	-25	42	89	-59	-109	-31	11	-17	-18	4	-70	-64	-95	-13	-30	-60	-98	34	-87	-33	-104	-22	-98	-69	-63	-3	-103	-11	-72	-69	-160	-75	-518	8117	5613	-21449	7450	-13897	-11152	-15878	-2967	-18678	-5803	-30219	-685	-11189	-1723	-11013	-651
1.138333	-26	39	87	-59	-111	-34	15	-15	-18	4	-75	-65	-96	6	-30	-61	-101	28	-88	-34	-105	-23	-99	-69	-64	-3	-107	-12	-75	-70	-148	-76	-642	8438	5424	-21319	8893	-14301	-11832	-16955	-4422	-18490	-5699	-31296	-1134	-10847	-1844	-9881	-1074
1.139167	-27	41	89	-62	-108	-34	11	-18	-21	0	-73	-66	-98	-14	-32	-62	-100	32	-90	-17	-107	-23	-103	-74	-65	-5	-105	-12	-72	-75	-148	-75	-587	8762	5268	-21115	10384	-14685	-12419	-18079	-15191	-18095	-5609	-32092	-1097	-10532	-1960	-8802	-976
1.140000	-28	39	85	-62	-112	-36	23	-8	-19	0	-76	-67	-98	-18	-33	-66	-105	27	-91	-38	-110	-28	-102	-73	-68	-4	-105	-17	-76	-69	-135	-81	-643	9087	5146	-20848	11632	-15016	-12879	-19247	-31283	-17492	-5536	-32460	-3580	-10262	-2075	-7804	44
1.140833	-29	37	82	-67	-112	-39	9	-21	-24	-3	-80	-68	-101	-19	-35	-63	-101	26	-90	-36	-98	-24	-101	-73	-67	-6	-105	-15	-73	-72	-151	-77	-568	9425	5070	-20511	11838	-15298	-13168	-20442	-32741	-16691	-5473	-32605	-3888	-10050	-2184	-6919	333
1.141667	-25	38	88	-62	-108	-33	16	-28	-18	2	-74	-63	-96	-13	-30	-70	-103	29	-87	-32	-103	-22	-97	-69	-64	-3	-101	-10	-73	-70	-146	-76	-305	9750	5052	-20140	12133	-15517	-13259	-21656	-31006	-15723	-5438	-32679	-2887	-9916	-2297	-6175	534
1.142500	-24	45	88	-58	-104	-33	12	-13	-19	3	-75	-62	-95	-13	-27	-60	-95	32	-86	-32	-108	-21	-98	-67	-62	-3	-107	-11	-73	-67	-146	-74	51	10079	5045	-19728	12530	-15662	-13117	-22868	-31754	-14620	-5431	-32702	-2804	-9866	-2430	-5604	593
1.143333	-26	37	87	-60	-104	-34	15	-16	-8	6	-70	-63	-94	-15	-27	-62	-97	33	-86	-31	-102	-24	-99	-68	-62	-1	-99	-13	-69	-72	-146	-73	259	10406	5089	-19304	12688	-15726	-12721	-24044	-30418	-13417	-5460	-32598	-2504	-9908	-2593	-5249	590
1.144167	-24	43	88	-61	-111	-35	12	-15	-16	2	-75	-67	-95	-21	-30	-60	-97	30	-87	-34	-103	-22	-101	-70	-64	-4	-105	-14	-77	-69	-148	-75	523	10713	5176	-18867	12738	-15699	-12041	-25226	-26915	-12156	-5510	-32158	-99	-10042	-2798	-5125	403
1.145000	-27	40	88	-61	-111	-15	16	-13	-4	4	-75	-63	-97	-14	-29	-61	-101	33	-88	-35	-107	-25	-102	-69	-66	-4	-87	-11	-73	-69	-151	-76	493	11015	5298	-18444	13066	-15586	-11097	-26347	-21454	-10867	-5582	-31459	1850	-10267	-3059	-5253	577
1.145833	-28	39	88	-59	-112	-35	11	-14	-17	6	-74	-65	-98	-11	-28	-79	-102	33	-85	-34	-103	-26	-98	-68	-62	-13	-101	-15	-74	-70	-147	-76	627	11310	5455	-18033	12562	-15378	-9858	-27409	-17527	-9595	-5677	-30569	2952	-10577	-3387	-5643	417
1.146667	-27	41	86	-61	-111	-36	19	-17	-16	3	-75	-64	-96	-16	-29	-60	-101	33	-85	-33	-107	-25	-100	-68	-63	-3	-101	-11	-73	-67	-148	-77	594	11592	5644	-17655	11368	-15085	-8335	-28403	-13318	-8396	-5777	-29526	3864	-10952	-3791	-6308	218
1.147500	-25	41	87	-60	-112	-35	-9	-16	-18	5	-74	-63	-99	-21	-32	-60	-100	35	-64	-32	-105	-24	-101	-69	-63	7	-75	-14	-76	-69	-145	-75	386	11861	5864	-17314	10998	-14720	-6570	-29293	-9019	-7304	-5879	-28354	4599	-11373	-4285	-7235	35
1.148333	-26	38	88	-61	-111	-33	11	-44	-16	3	-74	-64	-96	-17	-31	-62	-102	33	-87	-35	-107	-27	-100	-69	-67	-5	-103	-10	-74	-70	-139	-77	348	12116	6102	-17020	10736	-14294	-4600	-30090	-5513	-6361	-5980	-27082	4993	-11836	-4874	-8435	-152
1.149167	-27	39	87	-63	-113	-35	11	-18	-19	2	-73	-66	-83	-26	-31	-58	-98	34	-85	-31	-103	-21	-104	-66	-63	1	-99	-10	-72	-67	-149	-75	286	12366	6362	-16776	10476	-13828	-2455	-30768	-2149	-5601	-6053	-25725	4730	-12297	-5563	-9861	-72
1.150000	-22	42	90	-57	-98	-33	12	-14	-17	8	-68	-60	-96	-16	-29	-57	-97	37	-83	-32	-105	-21	-97	-66	-63	0	-97	-11	-72	-64	-144	-74	305	12600	6603	-16604	10169	-13342	-211	-31331	835	-5013	-6106	-24314	4080	-12721	-6330	-11487	11
1.150833	-25	44	90	-55	-111	-31	16	-14	-17	5	-73	-61	-97	-16	-9	-58	-98	34	-83	13	-103	-19	-98	-66	-64	-1	-98	-12	-73	-67	-146	-74	337	12822	6896	-16494	10120	-12863	2087	-31763	3299	-4664	-6096	-22873	3413	-13088	-7193	-13280	58
1.151667	-26	39	87	-56	-110	-35	18	-17	-18	5	-72	-64	-100	-17	-28	-60	-102	35	-84	-35	-109	-25	-102	-70	-66	-3	-102	-15	-78	-69	-149	-76	-62	13037	7121	-16461	8713	-12409	4365	-32060	11484	-4533	-6087	-21426	2725	-13357	-8114	-15174	47
1.152500	-27	41	87	-60	-112	-33	12	-15	-19	3	-70	-65	-97	-17	-30	-63	-101	34	-87	-32	-108	-21	-100	-69	-66	2	-103	-13	-74	-68	-148	-76	-379	13243	7425	-16484	7973	-12001	6551	-32200	31692	-4619	-5999	-19982	3077	-13503	-9089	-17125	-117
1.153333	-26	42	88	-60	-113	-34	11	-17	-21	5	-70	-64	-96	-16	-30	-61	-102	34	-84	-32	-107	-22	-97	-69	-66	-1	-97	-12	-76	-67	-141	-76	-894	13450	7667	-16584	9681	-11668	8573	-32196	32767	-4923	-5861	-18561	1915	-13499	-10102	-19084	250
1.154167	-27	40	87	-58	-110	-34	12	-16	-19	5	-70	-62	-97	-3	-29	-62	-103	33	-84	-31	-105	-21	-102	-68	-65	-1	-98	-13	-74	-68	-149	-76	-1343	13652	7883	-16749	9785	-11423	10381	-32014	31478	-5401	-5673	-17170	1310	-13318	-11123	-20970	105
1.155000	-26	43	90	-57	-110	-34	13	-16	-13	6	-70	-64	-98	-14	-27	-60	-101	35	-83	-31	-104	-19	-95	-69	-67	0	-99	-12	-76	-67	-146	-75	-1602	13863	8072	-16973	9444	-11273	11916	-31661	32767	-6038	-5446	-15823	1291	-12944	-12129	-22717	123
1.155833	-27	38	88	-57	-111	-33	15	-14	-21	6	-68	-64	-96	-15	-27	-59	-105	34	-84	-24	-99	-19	-99	-67	-66	1	-97	-12	-72	-68	-146	-75	-1675	14073	8217	-17258	10523	-11222	13142	-31103	32549	-6787	-5194	-14534	1193	-12372	-13098	-24271	298
1.156667	-27	23	90	-58	-115	-35	12	-14	-19	3	-51	-64	-96	-15	-27	-59	-105	33	-84	-32	-110	-22	-100	-69	-67	-3	-104	-15	-75	-69	-146	-78	-1684	14298	8317	-17596	10858	-11280	14010	-30341	32767	-7610	-4942	-13314	-23	-11604	-14013	-25570	454
1.157500	-32	37	82	-61	-111	-34	8	-19	-23	2	-76	-65	-99	-15	-30	-63	-101	30	-87	-10	-105	-21	-107	-70	-64	-3	-98	-11	-72	-70	-147	-76	-1275	14540	8365	-17979	10232	-11429	14504	-29358	32317	-8450	-4704	-12154	-308	-10644	-14850	-26564	107
1.158333	-28	38	86	-60	-109	-39	13	-14	-21	2	-74	-66	-99	-16	-29	-62	-99	30	-86	-36	-111	-23	-100	-69	-72	-3	-100	-16	-75	-68	-152	-76	-850	14811	8338	-18395	9322	-11654	14609	-28146	27104	-9260	-4510	-11079	-17	-9512	-15599	-27203	414
1.159167	-31	38	85	-60	-113	-38	10	-15	-19	4	-72	-65	-99	-26	-28	-57	-103	33	-88	-34	-110	-22	-101	-70	-67	0	-101	-14	-77	-68	-149	-79	-390	15104	8270	-18849	10478	-11943	14332	-26710	20438	-9998	-4384	-10082	299	-8224	-16243	-27464	639
1.160000	-32	40	87	-61	-114	-36	10	-14	-24	2	-75	-67	-102	-18	-31	-63	-101	34	-86	-33	-108	-24	-103	-68	-67	-1	-102	-15	-78	-72	-153	-77	77	15433	8129	-19307	11010	-12270	13691	-25051	17756	-10624	-4351	-9174	171	-6829	-16772	-27330	459
1.160833	-28	38	89	-66	-111	-38	11	-15	-19	5	-75	-67	-96	-17	-29	-61	-100	32	-87	-33	-110	-22	-101	-84	-65	-1	-100	-13	-73	-69	-147	-73	629	15802	7922	-19782	9620	-12608	12714	-23174	14092	-11101	-4437	-8360	277	-5357	-17178	-26801	344
1.161667	-25	45	88	-58	-104	-29	17	-10	-17	10	-70	-59	-95	-13	-27	-59	-97	36	-83	-28	-102	-18	-98	-69	-61	2	-98	-11	-72	-67	-148	-74	1350	16217	7659	-20254	8665	-12935	11438	-21117	10580	-11399	-4655	-7634	562	-3882	-17474	-25890	103
1.162500	-24	43	91	-55	-108	-36	15	-10	-13	7	-69	-61	-93	-12	-25	-53	-98	36	-82	-31	-102	-19	-97	-68	-62	-3	-97	-11	-73	-66	-144	-72	1872	16680	7330	-20719	8021	-13221	9923	-18924	8275	-11511	-5025	-7021	585	-2434	-17651	-24642	245
1.163333	-19	43	81	-57	-107	-32	15	-11	-12	6	-70	-64	-103	-13	-27	-57	-99	35	-83	-28	-102	-18	-95	-66	-63	-4	-97	-10	-66	-66	-146	-75	1957	17211	6965	-21166	7343	-13439	8229	-16625	5672	-11425	-5550	-6517	760	-1082	-17722	-23094	442
1.164167	-28	42	90	-59	-109	-33	10	-12	-33	4	-73	-66	-95	-14	-28	-62	-97	35	-81	-38	-104	-24	-100	-70	-63	0	-99	-10	-73	-72	-147	-74	2040	17779	6563	-21581	5970	-13564	6415	-14293	3289	-11147	-6229	-6116	1152	127	-17693	-21286	370
1.165000	-28	40	93	-60	-117	-35	13	-14	-21	4	-74	-67	-98	-18	-32	-64	-102	33	-88	-33	-107	-26	-104	-49	-66	2	-102	-12	-77	-70	-152	-81	2292	18418	6143	-21967	2848	-13603	4542	-11945	1255	-10689	-7067	-5830	515	1127	-17579	-19349	362
1.165833	-28	40	85	-60	-114	-40	8	-17	-22	3	-77	-63	-98	-15	-32	-61	-102	34	-86	-35	-109	-25	-102	-75	-63	-4	-99	-12	-75	-69	-147	-77	3024	19113	5721	-22304	155	-13514	2673	-9651	-507	-10066	-8031	-5648	913	1890	-17383	-17301	46
1.166667	-30	39	76	-61	-113	-36	13	-5	-17	6	-70	-66	-99	-14	-30	-61	-102	30	-86	-33	-103	-24	-101	-73	-65	0	-99	-13	-75	-70	-147	-77	3462	19862	5298	-22611	-658	-13296	838	-7476	-2081	-9308	-9115	-5572	1361	2369	-17132	-15236	261
1.167500	-27	39	89	-61	-110	-33	13	-13	-18	4	-75	-65	-96	-15	-28	-58	-94	35	-88	-34	-82	-22	-98	-73	-65	-17	-99	-11	-73	-67	-145	-76	2935	20675	4894	-22870	-2464	-12948	-845	-5473	-3425	-8455	-10288	-5585	1124	2530	-16833	-13225	55
1.168333	-29	40	88	-58	-86	-32	13	-11	-17	4	-73	-63	-94	-14	-28	-60	-102	33	-88	-32	-103	-19	-97	-69	-74	0	-98	-11	-72	-66	-155	-75	2458	21528	4503	-23101	-3896	-12481	-2388	-3690	-4552	-7536	-11520	-5679	886	2416	-16500	-11322	-83
1.169167	-25	43	93	-58	-107	-32	18	-11	-21	7	-70	-59	-97	-15	-24	-56	-98	40	-83	-30	-105	-17	-94	-66	-63	0	-97	-10	-68	-65	-144	-72	2267	22413	4142	-23308	-4341	-11899	-3734	-2161	-5522	-6581	-12794	-5851	864	1979	-16151	-9604	-30
1.170000	-25	43	91	-53	-105	-1	19	-12	-14	9	-70	-60	-93	-15	-25	-56	-94	36	-81	-31	-101	-18	-93	-70	-60	3	-95	-8	-68	-65	-142	-72	1536	23309	3793	-23502	-4683	-11223	-4879	-917	-6314	-5618	-14083	-6041	251	1259	-15801	-8109	25
1.170833	-21	43	92	-55	-108	-30	17	-13	-15	6	-68	-61	-90	-16	-21	-57	-97	38	-83	-30	-104	-18	-107	-68	-63	0	-99	-9	-72	-66	-146	-74	887	24202	3461	-23702	-5016	-10467	-5809	25	-7009	-4679	-15359	-6275	25	288	-15454	-6880	-267
1.171667	-28	41	78	-58	-111	-31	15	-13	-18	9	-72	-61	-95	-16	-26	-58	-98	36	-87	-35	-107	-21	-98	-69	-64	-4	-100	-12	-74	-72	-147	-75	352	25078	3117	-23925	-4855	-9642	-6518	659	-7600	-3780	-16587	-6504	11	-874	-15136	-5922	-177
1.172500	-28	42	89	-58	-113	-33	13	-14	-23	5	-73	-70	-100	-16	-25	-58	-100	37	-82	-34	-109	-21	-97	-69	-65	-1	-97	-17	-78	-70	-146	-75	233	25907	2753	-24185	-4976	-8767	-7022	990	-7991	-2939	-17751	-6719	-446	-2171	-14837	-5237	-63
1.173333	-32	43	89	-62	-112	-35	16	-15	-19	2	-76	-64	-99	-16	-29	-58	-100	32	-88	-36	-113	-23	-100	-69	-66	-5	-98	-9	-74	-72	-146	-76	124	26680	2346	-24494	-5141	-7876	-7346	1024	-8240	-2166	-18829	-6883	-1569	-3545	-14582	-4828	-371
1.174167	-32	38	86	-62	-113	-33	11	-19	-22	2	-87	-66	-101	-18	-30	-58	-102	34	-86	-35	-107	-21	-100	-68	-63	-1	-98	-14	-74	-74	-147	-74	-473	27377	1879	-24862	-5077	-6973	-7510	805	-8306	-1451	-19810	-6992	-2514	-4930	-14369	-4665	-360
1.175000	-25	41	89	-58	-113	-31	13	-12	-19	6	-73	-62	-99	-13	-28	-56	-100	37	-86	-31	-108	-18	-98	-68	-82	-1	-99	-12	-74	-69	-143	-75	-936	27974	1298	-25301	-4827	-6078	-7567	348	-8390	-798	-20701	-7031	-2522	-6240	-14230	-4735	-372
1.175833	-26	42	89	-57	-110	-31	13	-12	-16	7	-75	-62	-98	-1	-28	-56	-101	36	-84	-24	-107	-17	-96	-67	-65	0	-95	-11	-72	-69	-144	-73	-1185	28462	595	-25811	-4585	-5198	-7551	-311	-8499	-180	-21498	-6987	-2772	-7408	-14150	-5001	-480
1.176667	-30	36	91	-57	-113	-33	15	-15	-17	8	-62	-60	-95	-13	-26	-58	-100	36	-83	-33	-107	-18	-98	-65	-62	1	-98	-11	-73	-58	-144	-73	-1071	28829	-284	-26384	-4238	-4342	-7522	-1131	-8362	397	-22201	-6863	-2628	-8363	-14165	-5421	-580
1.177500	-25	44	89	-58	-112	-31	13	-14	-15	8	-69	-62	-98	-13	-27	-57	-99	38	-86	-33	-104	-16	-98	-66	-62	2	-97	-15	-72	-72	-147	-74	-954	29070	-1341	-27019	-3882	-3489	-7533	-2088	-8219	959	-22828	-6664	-2055	-9057	-14284	-5969	-572
1.178333	-25	42	87	-55	-110	-31	12	-14	-21	5	-72	-60	-95	-13	-27	-58	-99	34	-86	-34	-104	-22	-99	-68	-66	0	-99	-11	-75	-69	-146	-74	-1268	29179	-2625	-27691	-3987	-2669	-7629	-3104	-8002	1537	-23382	-6396	-2653	-9434	-14519	-6608	-526
1.179167	-24	39	89	-58	-109	-33	15	-14	1	7	-69	-62	-98	-15	-27	-60	-99	36	-87	-34	-107	-17	-98	-67	-63	0	-100	-13	-74	-69	-147	-75	-1326	29163	-4143	-28375	-4199	-1861	-7855	-4185	-7463	2171	-23887	-6069	-2229	-9454	-14885	-7310	-853
1.180000	-27	38	87	-58	-110	-33	11	-13	-18	6	-74	-60	-98	-14	-28	-59	-102	34	-90	-33	-105	-19	-99	-70	-66	-1	-99	-13	-74	-53	-144	-74	-1165	29021	-5887	-29045	-4006	-1061	-8255	-5299	-6856	2784	-24354	-5703	-561	-9108	-15380	-8037	-604
1.180833	-28	36	87	-57	-112	-34	10	-16	-23	4	-75	-61	-99	-16	-28	-62	-104	29	-79	-24	-105	-21	-100	-70	-65	-3	-99	-13	-73	-72	-145	-80	-1293	28765	-7834	-29678	-3590	-253	-8859	-6411	-6643	3479	-24795	-5322	-360	-8395	-16023	-8771	-454
1.181667	-24	41	91	-56	-109	-52	9	-15	-18	7	-70	-62	-96	-15	-28	-59	-100	32	-86	-33	-104	-22	-102	-68	-66	-9	-99	-13	-73	-69	-152	-75	-1201	28415	-9967	-30238	-1676	574	-9691	-7525	-6395	4241	-25223	-4950	286	-7343	-16804	-9496	-628
1.182500	-28	35	88	-56	-113	-33	10	-16	-19	2	-73	-62	-99	-14	-28	-61	-99	30	-90	-31	-104	-19	-98	-64	-62	-1	-98	-11	-73	-68	-145	-77	-1145	27968	-12250	-30731	-1343	1446	-10744	-8594	-5955	5050	-25635	-4598	1094	-5993	-17715	-10188	-501
1.183333	-15	37	88	-58	-110	-33	12	-14	-21	4	-81	-60	-94	-14	-29	-59	-96	33	-88	-31	-102	-19	-99	-82	-61	-4	-102	-13	-73	-70	-146	-76	-1196	27451	-14592	-31106	-746	2321	-12035	-9632	-5197	5901	-26051	-4300	1192	-4396	-18764	-10874	-253
1.184167	-28	38	86	-61	-109	-33	13	-15	-23	5	-75	-60	-93	-15	-29	-62	-98	27	-91	-35	-103	-22	-101	-69	-65	-5	-100	-16	-74	-69	-147	-78	-1179	26884	-16937	-31353	-116	3258	-13536	-10638	-4305	6789	-26446	-4057	1681	-2611	-19926	-11490	-476
1.185000	-26	37	87	-65	-112	-34	11	-18	-22	2	-76	-63	-98	-16	-33	-62	-101	28	-88	-32	-105	-26	-102	-72	-78	-5	-103	-15	-81	-73	-149	-79	-1126	26275	-19178	-31455	669	4241	-15222	-11554	-4056	7684	-26831	-3906	2352	-735	-21182	-12071	-363
1.185833	-27	37	85	-62	-112	-34	9	-15	-34	5	-74	-64	-101	-17	-32	-61	-103	27	-88	-36	-107	-22	-101	-70	-64	-3	-103	-16	-76	-69	-149	-78	-1051	25652	-21231	-31412	1266	5276	-17057	-12440	-3689	8565	-27187	-3835	2576	1150	-22510	-12601	45
1.186667	-27	38	85	-60	-109	-35	7	-16	-12	9	-74	-65	-96	-18	-32	-60	-103	32	-88	-33	-105	-24	-101	-72	-63	-1	-102	-17	-74	-70	-148	-77	-882	25028	-23001	-31223	1428	6348	-19020	-13270	-3256	9398	-27505	-3866	2650	2954	-23878	-13094	-201
1.187500	-28	37	86	-62	-110	-35	9	-14	-15	4	-73	-61	-93	-16	-33	-61	-105	47	-87	-38	-107	-26	-103	-73	-70	-3	-98	-14	-73	-72	-148	-77	-773	24419	-24427	-30892	1314	7454	-21030	-14038	-2996	10150	-27771	-3991	2560	4598	-25248	-13525	-154
1.188333	-28	41	89	-60	-110	-33	12	-14	-15	4	-72	-65	-97	-15	-33	-60	-98	34	-87	-32	-102	-21	-100	-69	-61	1	-99	-12	-73	-70	-145	-74	-700	23835	-25415	-30436	1898	8564	-23030	-14740	-2658	10780	-27975	-4213	2480	5995	-26600	-13892	-11
1.189167	-21	38	89	-61	-103	-32	11	-13	-16	4	-72	-59	-95	-14	-31	-57	-101	34	-85	-31	-105	-22	-101	-68	-64	0	-97	-11	-69	-74	-144	-75	-744	23289	-25905	-29880	2800	9658	-24967	-15375	-2386	11262	-28112	-4529	2116	7095	-27880	-14193	-36
1.190000	-25	56	89	-59	-107	-31	11	-14	-17	5	-74	-65	-95	-16	-34	-60	-100	33	-86	-35	-103	-23	-101	-67	-62	-3	-99	-14	-74	-70	-152	-77	-673	22798	-25895	-29250	2912	10707	-26778	-15927	-2195	11556	-28171	-4938	2088	7829	-29051	-14408	40
1.190833	-28	39	88	-62	-112	-40	5	-18	-18	3	-76	-79	-95	-18	-32	-59	-99	33	-88	-27	-108	-21	-103	-70	-65	-3	-98	-15	-73	-68	-146	-76	-514	22364	-25349	-28578	3095	11678	-28396	-16391	-1962	11631	-28159	-5412	2061	8169	-30076	-14521	33
1.191667	-27	33	87	-60	-112	-30	7	-18	-22	5	-75	-66	-97	-19	-35	-60	-100	30	-86	-34	-113	-24	-104	-69	-67	-7	-100	-17	-75	-73	-151	-80	-521	21995	-24294	-27890	3410	12539	-29804	-16754	-1638	11464	-28063	-5952	1383	8087	-30929	-14528	78
1.192500	-29	38	85	-59	-113	-39	9	-5	-21	3	-73	-65	-110	-17	-30	-57	-103	33	-98	-35	-108	-22	-104	-73	-65	-4	-100	-15	-77	-72	-147	-77	-496	21689	-22764	-27206	2791	13251	-30923	-17004	-1422	11046	-27898	-6538	1244	7598	-31581	-14404	-12
1.193333	-25	41	85	-60	-110	-36	9	-16	-17	5	-75	-65	-96	-16	-33	-58	-102	34	-90	-35	-109	-22	-101	-70	-65	-4	-102	-13	-81	-74	-149	-80	-234	21433	-20824	-26623	3213	13784	-31743	-17131	-1280	10358	-27664	-7166	1545	6703	-32035	-14153	17
1.194167	-26	42	84	-61	-110	-34	11	-13	-18	3	-74	-66	-107	-17	-33	-58	-102	33	-85	-34	-107	-24	-100	-72	-67	-4	-98	-13	-73	-68	-149	-75	-405	21223	-18574	-26105	2822	14098	-32256	-17132	-1045	9399	-27377	-7835	628	5428	-32262	-13762	139
1.195000	-28	43	88	-57	-109	-32	15	-15	-17	6	-70	-64	-94	-13	-28	-60	-102	30	-87	-33	-104	-21	-98	-68	-75	-3	-98	-12	-72	-69	-146	-75	-310	21023	-16127	-25700	2572	14173	-32439	-16993	-850	8165	-27046	-8544	459	3826	-32277	-13255	-1
1.195833	-28	44	61	-58	-115	-36	18	-13	-17	5	-70	-63	-96	-17	-28	-56	-100	37	-82	-34	-101	-17	-98	-67	-65	-1	-99	-12	-69	-66	-147	-75	-243	20821	-13599	-25421	2300	13979	-32339	-16720	-565	6671	-26692	-9295	-1	1966	-32077	-12620	75
1.196667	-25	41	88	-57	-148	-35	16	-14	-19	6	-68	-62	-98	-13	-29	-56	-102	37	-84	-31	-107	-23	-97	-67	-62	2	-98	-9	-69	-66	-147	-74	-233	20558	-11123	-25284	1583	13493	-31924	-16307	-258	4930	-26311	-10086	-188	-85	-31687	-11906	199
1.197500	-25	41	88	-57	-110	-36	12	-15	-21	5	-70	-61	-96	13	-30	-61	-101	38	-83	-30	-108	-23	-98	-68	-64	0	-99	-12	-76	-70	-148	-74	-150	20198	-8816	-25256	486	12702	-31253	-15767	-80	2969	-25951	-10939	304	-2241	-31123	-11131	99
1.198333	-49	37	85	-61	-109	-35	11	-15	-17	5	-73	-64	-98	-17	-30	-59	-99	38	-90	-44	-105	-21	-99	-72	-66	-1	-122	-12	-75	-73	-152	-76	-97	19689	-6824	-25427	-1364	11606	-30360	-15112	49	815	-25556	-11847	1534	-4435	-30411	-10334	-53
1.199167	-31	37	86	-61	-112	-38	11	-17	-24	3	-77	-67	-99	-16	-32	-60	-104	34	-87	-35	-107	-23	-101	-69	-63	0	-101	-4	-74	-73	-149	-75	-182	18998	-5248	-25679	-5190	10216	-29286	-14351	195	-1491	-25180	-12845	1233	-6601	-29581	-9538	348
1.200000	-30	38	85	-60	-115	-40	10	-15	-19	3	-73	-62	-94	-19	-30	-41	-101	32	-87	-38	-112	-25	-103	-73	-65	0	-102	-15	-75	-72	-151	-78	-31	18069	-4196	-26041	-8211	8546	-28094	-13503	145	-3921	-24809	-13939	294	-8667	-28679	-8812	21
1.200833	-29	34	87	-59	-116	-35	11	-15	-19	2	-73	-62	-96	-18	-30	-57	-104	36	-87	-35	-109	-23	-97	-72	-68	1	-102	-14	-76	-70	-148	-76	-21	16846	-3721	-26472	-8294	6618	-26829	-12594	32	-6439	-24433	-15121	49	-10572	-27737	-8186	28
1.201667	-27	40	90	-58	-110	-34	11	-16	-17	8	-70	-59	-95	-15	-28	-62	-100	38	-84	-31	-107	-23	-100	-74	-62	7	-98	-11	-70	-70	-148	-75	-35	15358	-3859	-26952	-5912	4424	-25546	-11645	92	-9002	-24043	-16402	-149	-12276	-26792	-7699	250
1.202500	-24	43	89	-53	-107	-30	13	-11	-14	0	-67	-59	-68	-14	-26	-56	-97	38	-84	-31	-102	-19	-96	-67	-62	5	-99	-9	-72	-69	-152	-70	-132	13514	-4632	-27456	-1020	2024	-24319	-10692	339	-11568	-23638	-17769	-513	-13755	-25891	-7391	-17
1.203333	-24	41	87	-53	-108	-32	13	-12	-16	6	-70	-57	-95	-14	-27	-56	-100	29	-85	-31	-103	-23	-99	-69	-64	2	-96	-11	-67	-70	-147	-75	-150	11315	-6008	-27950	1970	-541	-23207	-9770	493	-14096	-23187	-19210	-660	-14990	-25056	-7277	-127
1.204167	-25	45	80	-55	-108	-31	12	-12	-14	7	-69	-85	-95	-17	-29	-58	-97	37	-84	-31	-103	-23	-95	-69	-64	13	-96	-11	-75	-70	-150	-76	33	8776	-7918	-28409	2332	-3218	-22251	-8886	499	-16550	-22670	-20712	-550	-15993	-24309	-7382	11
1.205000	-26	41	91	-55	-114	-35	11	-14	-14	4	-66	-60	-98	-16	-28	-59	-100	34	-83	-33	-105	-23	-100	-72	-63	-1	-100	-14	-74	-69	-148	-74	42	5919	-10283	-28807	2527	-5968	-21497	-8088	503	-18903	-22064	-22247	-555	-16760	-23667	-7704	201
1.205833	-26	39	88	-58	-110	-17	17	-16	-16	6	-74	-60	-95	-15	-29	-61	-98	33	-86	-31	-102	-24	-101	-69	-62	1	-100	-14	-70	-73	-148	-77	-197	2746	-12993	-29127	382	-8765	-20960	-7385	518	-21125	-21348	-23784	-1030	-17326	-23152	-8241	145
1.206667	-26	40	87	-56	-112	-35	11	-18	-17	4	-73	-62	-97	-17	-30	-33	-100	32	-88	-32	-105	-23	-102	-73	-67	-3	-102	-17	-100	-73	-150	-76	-33	-661	-15927	-29363	-2560	-11587	-20681	-6812	521	-23164	-20512	-25275	-14	-17724	-22754	-8969	-35
1.207500	-30	38	86	-60	-115	-34	5	-17	-21	1	-74	-66	-99	-22	-33	-62	-103	30	-87	-34	-105	-25	-101	-72	-65	0	-100	-14	-72	-73	-147	-76	-64	-4246	-18963	-29494	-6110	-14357	-20650	-6368	502	-24993	-19542	-26673	-200	-17986	-22457	-9863	292
1.208333	-28	38	88	-58	-113	-34	10	-15	-22	3	-70	-60	-91	-15	-27	-61	-98	33	-84	-31	-103	-24	-83	-69	-61	0	-98	-12	-72	-69	-149	-75	17	-7896	-21939	-29535	-5356	-17015	-20869	-6070	530	-26590	-18441	-27940	-245	-18162	-22249	-10899	236
1.209167	-27	38	91	-58	-108	-34	12	-12	-17	6	-68	-60	-94	-15	-28	-59	-101	34	-82	-30	-103	-23	-96	-66	-63	1	-97	-9	-70	-75	-144	-72	11	-11540	-24709	-29497	-3697	-19556	-21311	-5918	594	-27932	-17217	-29049	-250	-18304	-22094	-12037	257
1.210000	-23	42	90	-56	-108	-31	13	5	-16	5	-72	-60	-95	-14	-27	-56	-97	37	-83	-27	-102	-22	-96	-67	-63	0	-100	-11	-69	-67	-144	-70	72	-15079	-27141	-29400	-3925	-21940	-21940	-5906	547	-29019	-15877	-29964	-267	-18445	-21972	-13237	230
1.210833	-25	41	90	-55	-108	-50	13	-11	-19	6	-70	-61	-96	-13	-27	-57	-101	34	-84	-30	-104	-21	-97	-66	-65	3	-98	-10	-74	-69	-144	-74	101	-18425	-29098	-29247	-3419	-24142	-22745	-6029	16	-29829	-14448	-30653	-598	-18625	-21838	-14456	258
1.211667	-26	42	90	-58	-108	-32	10	-13	-19	4	-74	-64	-95	-15	-34	-48	-100	32	-84	-35	-95	-24	-100	-69	-66	-6	-99	-12	-70	-69	-145	-75	175	-21474	-30509	-29075	-4590	-26148	-23654	-6263	-446	-30365	-12974	-31109	-122	-18866	-21655	-15663	27
1.212500	-31	45	88	-59	-108	-34	9	-14	-18	3	-69	-52	-93	-13	-28	-58	-102	33	-84	-33	-101	-22	-98	-70	-62	-4	-97	-11	-75	-70	-145	-75	75	-24145	-31289	-28903	8080	-27914	-24615	-6580	-114	-30618	-11484	-31306	-256	-19207	-21397	-16808	370
1.213333	-27	41	89	-58	-108	-38	10	-13	-18	5	-73	-61	-95	-17	-29	-58	-98	29	-83	-34	-103	-21	-98	-69	-64	-4	-99	-13	-73	-68	-146	-74	50	-26343	-31388	-28761	32738	-29423	-25575	-6956	-39	-30610	-10034	-31264	-703	-19633	-21038	-17895	267
1.214167	-28	41	87	-59	-124	-33	12	-14	-16	5	-70	-64	-97	-15	-30	-58	-100	29	-85	-34	-107	-23	-97	-70	-64	-3	-100	-13	-74	-67	-144	-76	-4	-28002	-30780	-28670	32767	-30677	-26483	-7386	-79	-30347	-8652	-30975	-630	-20160	-20497	-18883	50
1.215000	-29	42	89	-59	-110	-33	11	-21	-17	2	-73	-68	-100	-16	-30	-60	-99	62	-84	-36	-105	-25	-102	-70	-64	-6	-102	-16	-78	-76	-115	-76	1	-29047	-29472	-28636	30488	-31664	-27289	-7820	256	-29832	-7398	-30462	-449	-20774	-19823	-19760	114
1.215833	-29	39	85	-61	-113	-38	10	-15	-22	2	-73	-65	-97	-16	-31	-58	-98	33	-84	-38	-105	-22	-97	-69	-63	0	-97	-14	-73	-68	-144	-75	157	-29475	-27498	-28713	31152	-32269	-27943	-8234	579	-29108	-6309	-29740	-546	-21450	-18987	-20534	-27
1.216667	-26	41	87	-61	-109	-33	11	-13	-18	5	-74	-64	-98	-17	-29	-58	-103	35	-83	-32	-105	-23	-99	-68	-65	-4	-98	-13	-75	-70	-145	-76	85	-29274	-24932	-28861	21753	-32520	-28408	-8624	786	-28185	-5426	-28853	-658	-22170	-17996	-21209	-33
1.217500	-28	42	87	-63	-112	-10	11	-14	-22	3	-73	-63	-100	-15	-30	-62	-98	34	-83	-34	-105	-25	-102	-70	-65	-3	-97	-11	-75	-72	-149	-75	-87	-28440	-21838	-29100	12789	-32637	-28655	-8945	924	-27105	-4793	-27826	-530	-22887	-16858	-21792	-25
1.218333	-28	41	88	-59	-110	-38	13	-14	-18	3	-73	-72	-100	-16	-32	-59	-94	34	-86	-35	-90	-23	-100	-69	-63	0	-98	-16	-75	-73	-148	-78	-5	-27000	-18360	-29423	10733	-32676	-28653	-9194	1066	-25903	-4413	-26700	-269	-23584	-15594	-22307	-10
1.219167	-26	42	85	-63	-112	-34	11	-15	-19	5	-73	-63	-98	-17	-32	-60	-101	35	-85	-13	-107	-22	-102	-68	-63	-1	-98	-15	-75	-88	-149	-76	-178	-25021	-14614	-29797	6796	-32523	-28398	-9363	1169	-24612	-4303	-25514	-965	-24213	-14232	-22772	-45
1.220000	-27	42	87	-58	-116	-35	11	-14	-13	5	-75	-61	-99	-15	-32	-61	-104	35	-84	-33	-108	-25	-101	-69	-64	-1	-100	-17	-76	-72	-149	-80	-61	-22580	-10754	-30236	2544	-32008	-27886	-9439	1252	-23265	-4475	-24307	-444	-24756	-12822	-23208	-298
1.220833	-29	38	85	-60	-112	-35	9	-17	-22	6	-74	-67	-101	-16	-31	-59	-98	34	-88	-33	-94	-22	-100	-72	-66	-3	-100	-15	-73	-70	-179	-77	-87	-19778	-6911	-30659	-401	-31220	-27129	-9429	1367	-21924	-4898	-23119	-615	-25163	-11412	-23631	-12
1.221667	-25	40	90	-56	-110	-31	15	-13	-17	8	-69	-63	-96	-12	-29	-61	-99	57	-83	-30	-103	-19	-97	-67	-62	0	-95	-12	-69	-67	-146	-74	-156	-16707	-3221	-31082	-3530	-30180	-26140	-9330	1487	-20608	-5559	-21988	-626	-25425	-10048	-24054	-193
1.222500	-26	41	90	-51	-108	-29	15	-16	-17	7	-70	-62	-96	-12	-27	-57	-100	36	-85	-28	-104	-18	-100	-68	-63	0	-99	-19	-72	-67	-143	-75	-116	-13477	216	-31478	-5666	-28941	-24965	-9168	1572	-19370	-6430	-20947	-505	-25532	-8774	-24521	-250
1.223333	-30	43	89	-56	-111	-32	12	-14	-23	6	-90	-65	-100	-14	-31	-21	-100	34	-86	-35	-105	-24	-100	-70	-64	-3	-100	-15	-75	-69	-148	-79	-143	-10212	3201	-31796	-7134	-27527	-23636	-8940	1709	-18235	-7459	-20021	-629	-25473	-7651	-25013	-221
1.224167	-25	39	86	-59	-110	-36	11	-13	-22	3	-76	-66	-98	-16	-30	-62	-101	33	-85	-31	-103	-23	-101	-70	-60	-1	-99	-14	-77	-68	-145	-76	-289	-7032	5686	-32038	-8249	-25969	-22188	-8670	1956	-17228	-8607	-19208	-1086	-25251	-6711	-25527	-51
1.225000	-28	41	86	-60	-111	-32	12	-15	-18	7	-75	-63	-99	-15	-29	-48	-101	33	-87	-32	-109	-24	-100	-68	-65	0	-99	-16	-75	-67	-147	-77	-42	-4052	7585	-32161	-9076	-24309	-20671	-8372	2190	-16369	-9839	-18538	-366	-24881	-6010	-26060	-308
1.225833	-27	43	86	-57	-114	-32	11	-15	-22	3	-78	-63	-99	-16	-31	-60	-101	32	-84	-32	-109	-21	-102	-68	-69	-4	-102	-3	-77	-68	-147	-77	35	-1377	8875	-32148	-9518	-22584	-19121	-8069	2225	-15684	-11083	-18011	-170	-24388	-5575	-26597	59
1.226667	-27	40	87	-59	-109	-30	13	-18	-22	5	-77	-64	-97	-14	-32	-61	-102	34	-86	-31	-81	-22	-103	-69	-65	-1	-99	-13	-74	-70	-146	-75	86	902	9520	-32000	-8641	-20836	-17594	-7758	1912	-15170	-12299	-17618	-664	-23802	-5425	-27117	163
1.227500	-26	19	88	-58	-111	-32	13	-13	-19	3	-75	-62	-95	-14	-28	-60	-101	33	-84	-32	-107	-21	-101	-68	-65	-1	-116	-5	-75	-67	-146	-75	94	2725	9523	-31693	-7462	-19111	-16134	-7506	1608	-14844	-13448	-17366	-660	-23153	-5569	-27602	-16
1.228333	-24	41	88	-57	-108	-29	16	-10	-16	7	-70	-81	-94	-11	-26	-59	-97	34	-83	-34	-103	-19	-97	-67	-64	1	-96	-11	-70	-65	-145	-73	39	4038	8900	-31255	-7285	-17460	-14783	-7284	1390	-14690	-14492	-17232	-431	-22472	-6027	-28028	364
1.229167	-23	45	96	-57	-108	-30	17	-12	-15	9	-72	-63	-96	-11	-27	-56	-97	34	-82	-29	-101	-21	-97	-64	-59	5	-98	-12	-73	-66	-144	-69	61	4820	7707	-30691	-7035	-15920	-13574	-7119	1109	-14704	-15404	-17213	-534	-21805	-6761	-28361	601
1.230000	-24	45	90	-57	-107	-30	17	-10	-11	9	-72	-67	-94	-6	-25	-55	-95	36	-85	-30	-102	-17	-95	-64	-59	3	-97	-8	-68	-64	-138	-72	177	5079	6004	-30033	-6898	-14534	-12543	-7022	946	-14880	-16167	-17289	-676	-21187	-7779	-28579	421
1.230833	-25	43	90	-50	-105	-28	16	-10	-16	8	-72	-64	-96	-12	-26	-57	-99	35	-83	-28	-102	-21	-98	-68	-61	1	-88	-11	-73	-66	-146	-72	163	4843	3867	-29308	-7191	-13321	-11704	-7007	886	-15191	-16770	-17449	-671	-20656	-9029	-28663	266
1.231667	-28	40	87	-57	-110	-36	9	-15	-19	7	-81	-63	-100	-16	-31	-68	-101	32	-86	-34	-109	-26	-103	-70	-66	-1	-100	-15	-77	-69	-149	-75	47	4163	1385	-28531	-7811	-12313	-11086	-7079	799	-15625	-17207	-17681	-336	-20232	-10473	-28587	315
1.232500	-31	38	78	-62	-113	-35	8	-17	-29	3	-79	-66	-103	-16	-31	-60	-104	32	-86	-34	-109	-23	-101	-69	-65	-3	-118	-13	-73	-73	-151	-75	-26	3107	-1353	-27812	-9664	-11527	-10687	-7228	709	-16144	-17480	-17947	-851	-19939	-12065	-28336	365
1.233333	-27	41	85	-58	-111	-36	8	-16	-19	9	-73	-63	-98	-43	-29	-59	-102	30	-84	-29	-108	-23	-104	-70	-63	0	-101	-12	-80	-70	-149	-76	176	1735	-4241	-27129	-13559	-10979	-10515	-7469	592	-16736	-17612	-18260	-431	-19791	-13765	-27912	21
1.234167	-27	42	87	-57	-113	-35	11	-16	-21	6	-69	-63	-101	-15	-30	-57	-101	35	-97	-31	-107	-19	-100	-70	-67	0	-101	-12	-74	-74	-149	-75	249	144	-7180	-26538	-17131	-10670	-10563	-7786	514	-17378	-17624	-18593	-149	-19798	-15533	-27304	313
1.235000	-28	40	88	-57	-114	-32	10	-15	-19	4	-72	-64	-93	-41	-28	-57	-103	29	-85	-32	-107	-23	-100	-72	-68	0	-98	-10	-74	-67	-147	-99	141	-1565	-10092	-26084	-19461	-10597	-10821	-8193	396	-18048	-17534	-18949	-348	-19959	-17303	-26532	224
1.235833	-25	42	88	-57	-109	-32	13	-13	-16	6	-68	-60	-94	-14	-28	-58	-99	30	-84	-28	-102	-21	-99	-67	-62	2	-97	-9	-73	-66	-154	-74	75	-3302	-12895	-25789	-22422	-10754	-11270	-8668	293	-18727	-17378	-19312	-12	-20263	-19028	-25608	98
1.236667	-26	41	89	-57	-108	-31	12	-14	-17	8	-80	-61	-93	-12	-28	-58	-97	34	-83	-29	-102	-19	-98	-68	-64	0	-99	-13	-70	-66	-143	-73	75	-4981	-15532	-25678	-24041	-11134	-11899	-9218	232	-19388	-17188	-19682	69	-20702	-20658	-24557	89
1.237500	-26	42	90	-56	-107	-30	12	-14	-18	5	-66	-60	-98	-13	-29	-59	-102	32	-86	-31	-104	-21	-100	-68	-63	4	-98	-12	-72	-68	-147	-76	43	-6541	-17953	-25773	-24129	-11718	-12673	-9824	182	-20024	-16988	-20063	-357	-21216	-22155	-23414	173
1.238333	-24	44	91	-59	-109	-31	11	-14	-36	5	-70	-60	-99	-15	-52	-58	-104	33	-85	-29	-107	-22	-100	-69	-66	-3	-100	-10	-73	-68	-149	-74	132	-7913	-20094	-26052	-25797	-12479	-13562	-10479	180	-20621	-16824	-20437	34	-21811	-23485	-22195	-11
1.239167	-32	39	85	-57	-109	-32	12	-16	-19	5	-70	-62	-98	-14	-31	-59	-101	32	-87	-31	-114	-23	-102	-68	-65	-1	-98	-10	-73	-70	-149	-75	114	-9051	-21933	-26516	-24676	-13399	-14542	-11176	176	-21163	-16666	-20813	242	-22454	-24619	-20940	174
1.240000	-28	43	86	-58	-112	-38	13	-16	-22	1	-82	-63	-98	-18	-32	-84	-102	32	-90	-35	-110	-24	-105	-73	-67	-7	-104	-16	-73	-74	-152	-79	44	-9917	-23437	-27141	-21925	-14451	-15575	-11908	118	-21658	-16591	-21200	24	-23102	-25534	-19700	245
1.240833	-33	36	79	-62	-132	-38	8	-17	-21	0	-75	-64	-98	-18	-32	-60	-102	27	-90	-35	-105	-24	-104	-69	-63	-4	-100	-13	-74	-72	-139	-75	20	-10497	-24597	-27886	-17852	-15599	-16633	-12660	222	-22083	-16575	-21575	18	-23717	-26207	-18497	-88
1.241667	-27	43	89	-56	-107	-30	12	-17	-19	4	-68	-62	-91	-14	-28	-59	-98	36	-86	-33	-105	-22	-104	-68	-64	0	-101	-12	-72	-70	-146	-72	-23	-10793	-25414	-28716	-9410	-16846	-17695	-13417	339	-22450	-16642	-21956	-70	-24283	-26639	-17377	18
1.242500	-25	42	89	-57	-107	-29	38	-10	-15	6	-67	-62	-94	-13	-26	-56	-98	37	-86	-30	-104	-16	-99	-66	-61	0	-99	-12	-72	-75	-142	-72	15	-10818	-25907	-29610	-7676	-18144	-18717	-14179	-90	-22759	-16780	-22332	-198	-24773	-26841	-16360	63
1.243333	-27	42	87	-57	-108	-31	16	-12	-32	3	-69	-63	-94	-13	-28	-58	-105	32	-85	-31	-103	-19	-100	-70	-64	0	-98	-14	-75	-69	-145	-74	17	-10593	-26070	-30499	-7898	-19474	-19680	-14930	-334	-23011	-16987	-22703	-221	-25170	-26819	-15479	-10
1.244167	-33	42	89	-62	-109	-30	16	-13	-16	4	-70	-59	-95	-15	-28	-59	-99	35	-85	-34	-100	-19	-100	-67	-63	0	-98	-27	-74	-67	-144	-73	0	-10161	-25986	-31374	-5749	-20814	-20550	-15650	-63	-23216	-17241	-23061	-151	-25461	-26578	-14751	1
1.245000	-25	45	90	-49	-109	-17	16	-12	-15	4	-72	-63	-99	-13	-24	-57	-100	36	-84	-34	-103	-22	-100	-68	-64	-1	-102	-12	-75	-50	-143	-75	32	-9565	-25632	-32132	-2502	-22142	-21301	-16337	17	-23381	-17532	-23407	123	-25641	-26149	-14191	26
1.245833	-25	40	90	-58	-114	-32	13	-11	-17	2	-70	-63	-96	-15	-28	-60	-101	37	-84	-32	-109	-24	-100	-69	-62	0	-110	-12	-74	-68	-146	-75	-148	-8848	-25054	-32502	6598	-23438	-21919	-16980	97	-23506	-17837	-23732	-297	-25706	-25549	-13810	26
1.246667	-22	42	91	-59	-110	-31	13	-13	-17	6	-70	-66	-96	-15	-31	-59	-101	36	-83	-34	-104	-21	-100	-68	-62	0	-100	-12	-73	-70	-147	-74	-124	-8057	-24289	-32638	8876	-24695	-22372	-17564	174	-23605	-18131	-24023	-345	-25672	-24821	-13602	-256
1.247500	-27	43	87	-60	-111	-39	10	-11	-18	4	-72	-63	-97	-15	-28	-60	-100	34	-84	-32	-108	-23	-102	-69	-63	-7	-100	-12	-75	-68	-146	-75	-4	-7240	-23372	-32716	5909	-25892	-22643	-18103	223	-23679	-18385	-24281	79	-25547	-23980	-13566	-19
1.248333	-27	43	90	-59	-109	-32	12	-13	-19	3	-72	-63	-99	-15	-31	-61	-99	36	-83	-33	-104	-22	-101	-72	-63	0	-100	-14	-74	-69	-143	-78	-193	-6440	-22348	-32728	7086	-27010	-22708	-18576	319	-23743	-18582	-24494	-336	-25355	-23067	-13686	-22
1.249167	-27	60	88	-60	-112	-32	11	-14	-21	2	-72	-63	-96	-16	-29	-74	-99	34	-83	-34	-107	-21	-99	-69	-63	1	-98	-11	-72	-65	-145	-73	-159	-5688	-21243	-32750	6782	-28037	-22542	-18993	355	-23794	-18703	-24653	-75	-25101	-22095	-13942	-78
1.250000	-25	42	91	-59	-109	-30	16	-18	-14	8	-70	-64	-96	-14	-25	-56	-97	38	-81	-30	-102	-19	-98	-66	-63	0	-97	-12	-70	-68	-145	-73	-161	-5009	-20093	-32738	6401	-28972	-22130	-19364	372	-23840	-18723	-24766	-31	-24826	-21119	-14323	5
1.250833	-25	41	89	-58	-110	-32	11	-12	-16	6	-74	-63	-97	-14	-27	-57	-98	35	-94	-34	-104	-22	-99	-69	-61	0	-98	-13	-72	-69	-138	-74	-177	-4428	-18924	-32758	6448	-29808	-21434	-19720	408	-23886	-18635	-24818	-521	-24547	-20149	-14793	68
1.251667	-28	39	86	-61	-110	-35	10	-16	-22	4	-75	-67	-101	-17	-29	-66	-102	8	-85	-34	-105	-22	-102	-73	-67	-1	-101	-14	-75	-72	-148	-78	-100	-3949	-17764	-32745	3832	-30543	-20439	-20055	459	-23934	-18427	-24814	-823	-24287	-19214	-15333	-172
1.252500	-27	36	85	-44	-112	-35	10	-15	-21	4	-75	-66	-98	-16	-28	-59	-105	33	-86	-33	-116	-21	-119	-76	-66	-3	-100	-15	-73	-72	-143	-77	-95	-3559	-16601	-32758	-5124	-31171	-19125	-20402	455	-23978	-18098	-24752	-1219	-24056	-18325	-15912	-182
1.253333	-30	38	86	-61	-109	-35	10	-16	-18	23	-73	-66	-98	-16	-29	-62	-102	36	-85	-36	-107	-23	-102	-69	-63	-3	-98	-14	-73	-70	-150	-79	-150	-3269	-15482	-32740	-7056	-31687	-17481	-20776	421	-24024	-17647	-24636	-1416	-23876	-17503	-16514	99
1.254167	-25	40	86	-64	-108	-35	10	-16	-19	5	-76	-65	-98	-16	-29	-59	-100	27	-90	-34	-107	-19	-100	-73	-65	5	-98	-13	-72	-69	-145	-77	-159	-3045	-14413	-32757	-1172	-32103	-15501	-21205	400	-24070	-17076	-24467	-1209	-23757	-16758	-17109	-111
1.255000	-28	40	86	-59	-109	-34	13	-16	-17	-10	-74	-64	-96	-14	-27	-62	-100	32	-85	-31	-104	-22	-101	-70	-62	-1	-98	-9	-70	-69	-142	-77	-160	-2883	-13407	-32736	-814	-32417	-13192	-21702	390	-24111	-16396	-24254	-944	-23708	-16105	-17679	-83
1.255833	-30	38	88	-59	-110	-38	11	-16	-17	4	-74	-63	-98	-17	-13	-56	-97	35	-85	-35	-107	-23	-98	-69	-67	0	-99	-13	-70	-66	-146	-77	19	-2755	-12466	-32752	2063	-32600	-10551	-22286	369	-24155	-15638	-24009	-834	-23727	-15545	-18204	-13
1.256667	-28	38	82	-61	-112	-32	9	-15	-19	4	-76	-65	-97	-16	-30	-60	-104	69	-87	-36	-110	-24	-101	-70	-67	-4	-102	-16	-77	-70	-148	-81	20	-2648	-11584	-32633	4192	-32661	-7605	-22986	323	-24190	-14807	-23744	-752	-23823	-15082	-18678	-67
1.257500	-31	36	84	-63	-111	-38	6	-18	-24	3	-79	-67	-100	-18	-30	-62	-102	29	-88	-34	-109	-24	-104	-76	-64	-3	-101	-18	-73	-74	-146	-59	-66	-2524	-10803	-32458	4342	-32673	-4398	-23738	195	-24219	-13931	-23463	-456	-23964	-14704	-19087	-95
1.258333	-30	36	85	-61	-112	-35	11	-14	-21	5	-75	-65	-96	-15	-29	-62	-101	32	-90	-36	-108	-24	-102	-69	-65	-4	-101	-16	-77	-72	-147	-77	-34	-2375	-10095	-32279	8428	-32538	-977	-24606	113	-24242	-13032	-23176	-224	-24158	-14415	-19429	-59
1.259167	-28	40	84	-60	-112	-36	15	-15	-21	2	-77	-63	-97	-15	-46	-61	-102	30	-88	-35	-107	-27	-102	-67	-67	-1	-102	-13	-73	-69	-146	-77	-216	-2179	-9464	-32114	11509	-32292	2589	-25547	105	-24249	-12134	-22905	-136	-24385	-14209	-19708	44
1.260000	-27	38	85	-63	-114	-34	11	-16	-19	6	-82	-60	-102	-17	-31	-59	-103	30	-91	-39	-108	-23	-104	-72	-67	-4	-104	-16	-76	-74	-142	-91	-328	-1933	-8928	-32002	13351	-31926	6201	-26539	63	-24252	-11257	-22635	-349	-24631	-14076	-19923	-172
1.260833	-30	43	86	-60	-113	-36	10	-16	-23	4	-78	-66	-96	-17	-29	-59	-102	34	-85	-24	-108	-23	-99	-68	-66	-4	-102	-15	-75	-53	-147	-76	-17	-1619	-8466	-31917	15518	-31433	9816	-27571	139	-24240	-10421	-22355	338	-24873	-14002	-20076	-80
1.261667	-24	38	90	-59	-107	-32	18	-11	-22	8	-68	-60	-93	-11	-26	-55	-70	38	-83	-32	-102	-16	-98	-68	-61	3	-96	-10	-68	-66	-145	-70	-94	-1236	-8096	-31874	13839	-30814	13353	-28617	320	-24213	-9649	-22184	120	-25101	-13985	-20180	34
1.262500	-22	45	91	-61	-105	-31	16	-10	-13	8	-69	-63	-96	-12	-26	-55	-94	38	-82	-31	-100	-19	-98	-65	-59	1	-95	-12	-75	-69	-143	-72	-108	-792	-7814	-31857	11546	-30080	16700	-29632	316	-24179	-8967	-22017	344	-25299	-14015	-20244	-208
1.263333	-26	42	88	-59	-111	-34	16	-13	-17	7	-68	-64	-109	-13	-27	-51	-98	34	-85	-33	-107	-22	-99	-64	-64	1	-99	-12	-73	-67	-146	-73	-125	-300	-7621	-31867	10180	-29246	19762	-30594	191	-24137	-8379	-21876	301	-25454	-14075	-20277	-108
1.264167	-28	42	88	-57	-109	-33	12	-13	-17	3	-73	-65	-99	-16	-32	-58	-97	35	-86	-35	-103	-22	-101	-67	-63	-5	-101	-14	-73	-69	-148	-74	-148	240	-7508	-31873	8263	-28317	22443	-31463	439	-24083	-7903	-21768	294	-25557	-14163	-20283	-13
1.265000	-27	41	74	-61	-108	-35	8	-15	-18	1	-75	-67	-99	-18	-30	-61	-101	33	-90	-36	-107	-26	-104	-74	-67	-19	-103	-16	-75	-70	-158	-77	-81	803	-7480	-31877	7299	-27322	24647	-32166	1174	-24008	-7544	-21696	205	-25597	-14261	-20277	-62
1.265833	-30	39	85	-62	-114	-39	11	-21	-21	1	-76	-67	-99	-19	-33	-65	-102	33	-86	-33	-102	-24	-105	-68	-64	0	-111	-15	-75	-70	-151	-75	59	1385	-7521	-31859	6187	-26272	26317	-32479	1209	-23920	-7310	-21649	741	-25566	-14368	-20252	-165
1.266667	-28	40	87	-60	-117	-34	28	-16	-21	3	-75	-62	-99	-15	-30	-59	-101	37	-87	-35	-109	-24	-105	-68	-65	1	-104	-14	-75	-69	-148	-76	-15	1953	-7630	-31815	5321	-25191	27364	-32608	831	-23814	-7199	-21604	716	-25466	-14468	-20220	175
1.267500	-31	42	86	-60	-111	-31	11	-21	-21	2	-73	-65	-102	-17	-30	-58	-103	34	-85	-33	-105	-23	-100	-65	-67	-1	-100	-15	-76	-72	-151	-78	11	2498	-7797	-31730	4325	-24113	27750	-32669	816	-23693	-7198	-21573	436	-25304	-14568	-20190	-4
1.268333	-25	42	87	-58	-116	-31	12	-16	-17	6	-73	-63	-95	-25	-30	-57	-101	37	-84	-30	-105	-24	-103	-69	-60	0	-97	-14	-70	-46	-148	-74	-41	3004	-8014	-31604	2979	-23078	27433	-32691	715	-23550	-7316	-21541	424	-25082	-14648	-20152	-19
1.269167	-25	44	89	-56	-107	-31	16	-13	-14	7	-69	-62	-95	-12	8	-56	-95	37	-83	-34	-100	-18	-98	-61	-61	1	-98	-10	-68	-66	-149	-76	-11	3451	-8273	-31428	2152	-22096	26446	-32696	605	-23384	-7531	-21500	587	-24803	-14719	-20116	61
1.270000	-23	27	92	-58	-103	-31	18	-14	-17	7	-70	-64	-94	-11	-27	-57	-98	38	-81	-30	-102	-18	-97	-66	-63	2	-97	-13	-68	-64	-146	-75	-69	3831	-8552	-31192	1125	-21202	24788	-32709	541	-23187	-7836	-21444	525	-24484	-14768	-20079	-94
1.270833	-23	39	89	-56	-104	-30	13	-15	-15	8	-69	-61	-92	-12	-28	-58	-96	37	-82	-32	-101	-22	-98	-65	-66	1	-96	-11	-70	-68	-147	-74	-29	4131	-8846	-30941	53	-20430	22518	-32707	459	-22965	-8220	-21375	493	-24135	-14795	-20043	-146
1.271667	-24	41	90	-59	-112	-33	9	-16	-17	6	-73	-60	-91	-16	-29	-59	-99	35	-85	-35	-105	-21	-103	-69	-61	0	-100	-13	-72	-66	-148	-73	-13	4341	-9137	-30632	-229	-19780	19701	-32462	384	-22717	-8653	-21279	587	-23763	-14800	-20001	4
1.272500	-24	39	84	-61	-111	-33	10	-15	-19	5	-74	-64	-99	-16	-28	-61	-99	32	-84	-32	-107	-22	-95	-68	-67	-1	-99	-13	-62	-70	-150	-78	-163	4466	-9411	-30288	-510	-19272	16448	-31901	279	-22423	-9118	-21154	475	-23385	-14785	-19955	20
1.273333	-27	41	87	-60	-111	-36	11	-21	-23	0	-95	-66	-102	-17	-32	-81	-102	32	-86	-39	-107	-24	-102	-72	-66	-6	-104	-18	-76	-70	-149	-76	-210	4486	-9658	-29914	-730	-18925	12854	-31152	239	-22105	-9604	-21008	-122	-23001	-14744	-19901	-222
1.274167	-30	32	84	-61	-111	-40	10	-21	-19	2	-79	-66	-98	-17	-48	-61	-103	29	-61	-36	-108	-24	-100	-70	-74	-4	-99	-16	-70	-68	-150	-77	50	4461	-9856	-29519	-656	-18723	9069	-30270	235	-21740	-10080	-20836	614	-22622	-14675	-19833	-316
1.275000	-26	34	79	-61	-110	-34	9	-18	-22	3	-72	-65	-98	-16	-29	-60	-103	36	-86	-35	-104	-23	-99	-70	-66	-4	-104	-13	-73	-68	-151	-76	-191	4342	-10005	-29121	-569	-18679	5199	-29294	197	-21347	-10539	-20647	-43	-22266	-14587	-19764	-189
1.275833	-28	40	87	-57	-109	-34	12	-13	-18	6	-72	-61	-94	-22	-27	-60	-103	33	-86	-33	-105	-22	-97	-77	-72	-4	-99	-13	-72	-67	-146	-75	-137	4150	-10089	-28731	-1267	-18770	1365	-28233	174	-20919	-10955	-20451	-45	-21930	-14475	-19683	-456
1.276667	-24	42	87	-59	-109	-29	9	-14	-18	5	-75	-63	-95	-16	-25	-51	-99	34	-83	-34	-105	-23	-99	-68	-64	-5	-100	-12	-69	-67	-149	-73	-46	3904	-10114	-28344	-1522	-18988	-2318	-27126	140	-20477	-11322	-20253	96	-21627	-14348	-19594	-329
1.277500	-25	40	86	-59	-104	-51	12	-15	-18	3	-72	-64	-96	-13	-29	-62	-100	32	-86	-35	-113	-22	-97	-65	-65	-3	-100	-13	-72	-68	-141	-73	-68	3605	-10058	-27980	-1018	-19314	-5692	-25994	98	-20017	-11615	-20043	114	-21351	-14193	-19497	-264
1.278333	-24	42	86	-58	-110	-32	30	-13	-18	5	-73	-62	-94	-11	-29	-58	-100	34	-85	-32	-104	-22	-97	-68	-64	-3	-103	-24	-74	-70	-145	-75	-82	3274	-9937	-27646	-1178	-19717	-8676	-24855	61	-19553	-11838	-19857	-267	-21116	-14021	-19388	-318
1.279167	-28	40	85	-59	-111	-33	11	-13	-18	5	-72	-62	-93	-13	-28	-62	-101	33	-75	-34	-107	-23	-98	-72	-61	-1	-99	-11	-75	-68	-147	-73	-12	2914	-9750	-27349	-1429	-20175	-11211	-23730	26	-19090	-11968	-19682	171	-20914	-13826	-19271	-508
1.280000	-22	39	89	-61	-111	-36	13	-15	-22	1	-74	-64	-97	-14	-30	-61	-103	33	-84	-34	-108	-26	-100	-70	-64	-3	-99	-17	-74	-72	-147	-77	-59	2547	-9498	-27091	-1128	-20676	-13250	-22638	-13	-18641	-12013	-19532	226	-20740	-13615	-19143	1
1.280833	-26	40	85	-62	-109	-35	11	-16	-19	1	-75	-65	-96	-15	-27	-63	-100	26	-88	-35	-107	-23	-99	-70	-63	5	-102	-12	-74	-69	-148	-75	13	2171	-9186	-26872	-899	-21139	-14771	-21579	-10	-18219	-11955	-19409	0	-20597	-13378	-18987	-75
1.281667	-26	43	90	-57	-116	-33	13	-13	-18	29	-70	-63	-95	-13	-29	-59	-101	33	-83	-32	-104	-22	-101	-69	-64	-1	-102	-12	-72	-74	-147	-74	-22	1806	-8834	-26691	-630	-21598	-15765	-20578	-36	-17836	-11809	-19321	89	-20487	-13129	-18863	-201
1.282500	-19	40	87	-59	-111	-33	12	-15	-16	4	-70	-63	-97	-15	-28	-57	-103	32	-86	-32	-118	-22	-96	-67	-64	2	-102	-11	-72	-68	-144	-73	72	1446	-8429	-26552	-604	-22005	-16243	-19638	-104	-17503	-11580	-19262	273	-20391	-12862	-18709	-58
1.283333	-27	42	88	-58	-112	-31	15	-12	-18	2	-72	-67	-97	-15	-16	-57	-97	33	-82	-30	-103	-22	-97	-68	-64	-1	-99	-13	-74	-68	-146	-74	88	1102	-8003	-26441	-819	-22346	-16236	-18773	-108	-17230	-11265	-19240	115	-20321	-12581	-18553	-163
1.284167	-27	39	90	-60	-109	-32	18	-15	-19	5	-70	-62	-88	-14	-28	-60	-100	34	-84	-34	-104	-25	-100	-70	-62	0	-99	-13	-74	-70	-150	-74	-94	779	-7561	-26370	-963	-22605	-15820	-18004	-93	-17014	-10880	-19248	137	-20263	-12280	-18386	-155
1.285000	-27	39	90	-57	-110	-32	17	-6	-15	5	-76	-64	-100	-15	-30	-60	-100	33	-83	-32	-105	-24	-99	-72	-65	-14	-93	-15	-74	-72	-147	-75	-196	475	-7122	-26316	-1153	-22760	-15041	-17266	-110	-16870	-10434	-19288	262	-20212	-11976	-18215	-150
1.285833	-27	40	90	-62	-110	-33	16	-16	-19	3	-74	-64	-96	-15	-36	-58	-99	30	-87	-31	-108	-25	-101	-70	-65	-1	-100	-12	-75	-72	-148	-74	-136	195	-6666	-26284	-1340	-22817	-13973	-16628	-135	-16794	-9929	-19354	315	-20162	-11661	-18043	-17
1.286667	-26	42	89	-58	-109	-30	13	-24	-17	6	-75	-64	-99	-16	-43	-57	-101	34	-82	-33	-104	-22	-99	-70	-62	0	-100	-14	-73	-72	-148	-75	-313	-68	-6236	-26260	-1202	-22765	-12695	-16064	-105	-16785	-9395	-19441	-292	-20113	-11342	-17870	104
1.287500	-25	42	88	-58	-111	-15	12	-15	-15	6	-73	-64	-94	-14	-29	-58	-98	33	-85	-18	-107	-23	-100	-69	-65	-7	-98	-11	-73	-67	-147	-74	-129	-309	-5815	-26245	-1049	-22614	-11300	-15592	107	-16842	-8828	-19539	459	-20052	-11015	-17690	-179
1.288333	-25	43	90	-57	-107	-31	16	-13	-16	7	-73	-63	-96	-14	-29	-57	-97	34	-82	-30	-103	-19	-98	-68	-62	0	-96	-11	-73	-69	-147	-74	-93	-535	-5421	-26227	-1018	-22363	-9868	-15190	155	-16953	-8260	-19648	254	-19985	-10696	-17516	107
1.289167	-27	43	90	-55	-109	-34	13	-13	-13	6	-73	-63	-90	-14	-27	-66	-97	35	-82	-29	-105	-22	-100	-66	-61	3	-98	-12	-69	-67	-147	-72	-109	-749	-5062	-26205	-938	-22026	-8458	-14871	5	-17111	-7694	-19760	121	-19893	-10373	-17341	-18
1.290000	-27	44	90	-56	-110	-29	15	-15	8	8	-73	-65	-97	-17	-30	-59	-97	36	-84	-29	-105	-23	-100	-68	-64	-6	-98	-12	-76	-72	-150	-73	-107	-951	-4733	-26184	-808	-21620	-7139	-14626	-25	-17307	-7135	-19870	142	-19796	-10063	-17177	10
1.290833	-30	41	89	-60	-112	-35	9	-16	-16	5	-76	-66	-98	-17	-27	-60	-102	34	-85	-33	-104	-24	-100	-70	-61	0	-101	-14	-73	-69	-148	-74	-35	-1143	-4439	-26138	-737	-21150	-5946	-14455	-80	-17516	-6603	-19968	248	-19674	-9759	-17018	104
1.291667	-26	40	87	-59	-113	-36	9	-17	-19	3	-75	-65	-102	-16	-32	-65	-101	34	-84	-33	-109	-23	-102	-70	-64	-1	-102	-14	-80	-72	-150	-77	-166	-1325	-4179	-26081	-591	-20631	-4914	-14359	-150	-17737	-6105	-20046	-262	-19534	-9468	-16876	212
1.292500	-29	42	87	-60	-111	-36	10	-18	-16	6	-76	-64	-97	-14	-29	-57	-100	33	-86	-31	-107	-26	-103	-70	-66	1	-101	-14	-75	-72	-148	-74	-90	-1502	-3949	-26002	-591	-20092	-4074	-14335	-179	-17935	-5647	-20116	62	-19371	-9182	-16739	-243
1.293333	-27	41	85	-60	-98	-35	11	-17	-18	4	-76	-84	-99	-16	-34	-61	-99	32	-86	-34	-107	-24	-100	-69	-65	-1	-102	-12	-74	-68	-149	-77	-47	-1672	-3749	-25908	-808	-19530	-3418	-14376	-193	-18125	-5232	-20127	323	-19190	-8904	-16625	17
1.294167	-29	40	88	-59	-115	-40	10	-14	-19	4	-76	-63	-83	-17	-30	-50	-101	34	-87	-33	-105	-22	-96	-70	-65	-1	-100	-14	-72	-68	-146	-74	-63	-1838	-3581	-25797	-1028	-18978	-2955	-14483	-204	-18271	-4874	-20121	171	-18988	-8634	-16522	122
1.295000	-21	40	88	-58	-109	-32	16	-62	-16	6	-73	-61	-94	-13	-27	-60	-100	34	-84	-31	-105	-19	-97	-78	-65	-1	-100	-12	-74	-70	-146	-83	-150	-1997	-3431	-25667	-986	-18423	-2652	-14661	-229	-18365	-4555	-20079	70	-18769	-8378	-16440	-48
1.295833	-27	40	90	-56	-105	-35	15	-15	-16	6	-74	-60	-97	-11	-27	-61	-98	38	-84	-35	-104	-18	-99	-68	-62	0	-99	-11	-72	-68	-147	-72	-131	-2146	-3304	-25517	-882	-17906	-2489	-14897	-300	-18402	-4295	-20004	64	-18541	-8128	-16375	175
1.296667	-27	41	89	-39	-108	-35	15	-14	-33	7	-73	-64	-93	-12	-27	-58	-99	38	-85	-31	-102	-19	-99	-67	-61	2	-102	-11	-86	-67	-146	-74	-8	-2291	-3192	-25346	-977	-17421	-2428	-15200	-337	-18363	-4077	-19894	98	-18305	-7889	-16333	20
1.297500	-24	39	88	-60	-110	-34	12	-13	-18	2	-75	-64	-92	-13	-27	-58	-94	36	-86	-31	-103	-19	-97	-68	-66	-3	-100	-11	-50	-68	-145	-75	-87	-2427	-3091	-25172	-911	-16986	-2427	-15564	-305	-18279	-3909	-19749	219	-18062	-7656	-16309	-17
1.298333	-30	40	78	-60	-109	-33	11	-44	-19	5	-74	-66	-97	-17	-30	-61	-101	32	-91	-34	-109	-24	-100	-73	-65	-5	-102	-14	-74	-79	-148	-79	-200	-2562	-3004	-24980	-896	-16605	-2441	-15982	-243	-18117	-3784	-19571	175	-17819	-7435	-16307	84
1.299167	-31	35	86	-62	-115	-39	10	-19	-23	1	-78	-61	-97	-18	-28	-61	-102	34	-91	-36	-104	-22	-101	-69	-66	-3	-105	-15	-75	-67	-147	-76	-98	-2682	-2926	-24772	-877	-16283	-2424	-16456	-15	-17892	-3690	-19352	292	-17568	-7215	-16316	123
1.300000	-30	29	87	-59	-114	-38	10	-40	-23	3	-76	-65	-99	-14	-30	-61	-103	32	-92	-33	-110	-23	-101	-69	-68	-4	-102	-17	-75	-70	-146	-79	-306	-2801	-2812	-24552	-770	-16026	-2343	-16980	110	-17606	-3615	-19119	-280	-17327	-7004	-16340	159
1.300833	-29	39	85	-57	-114	-33	11	-16	-23	3	-75	-65	-97	-15	-31	-60	-100	34	-85	-35	-105	-22	-99	-65	-66	-3	-103	-16	-72	-69	-146	-76	-268	-2910	-2740	-24317	-734	-15829	-2160	-17556	-32	-17258	-3559	-18853	-103	-17089	-6796	-16370	-75
1.301667	-25	42	113	-58	-109	-31	16	-11	-17	12	-67	-66	-95	-16	-26	-57	-100	38	-86	-32	-101	-17	-98	-66	-62	1	-100	-17	-73	-67	-144	-75	-141	-3020	-2649	-24076	-626	-15682	-1850	-18170	-126	-16888	-3520	-18563	-21	-16860	-6600	-16407	314
1.302500	-19	43	91	-53	-104	-28	18	-10	-17	7	-68	-60	-96	-10	-21	-56	-97	36	-84	-28	-101	-15	-94	-68	-51	2	-99	-9	-70	-66	-145	-75	-257	-3121	-2557	-23814	-498	-15638	-1401	-18820	-200	-16482	-3487	-18269	-268	-16644	-6420	-16453	142
1.303333	-26	40	87	-56	-109	-28	18	-12	-14	9	-70	-62	-97	-13	-25	-56	-98	36	-87	-35	-101	-17	-99	-67	-60	0	-98	-10	-70	-67	-146	-74	-177	-3224	-2468	-23553	-457	-15634	-800	-19496	-334	-16063	-3451	-17963	-224	-16444	-6249	-16489	-19
1.304167	-26	42	88	-55	-107	-30	15	-13	-17	6	-72	-59	-95	-14	-26	-58	-99	37	-86	-32	-104	-19	-98	-66	-64	0	-99	-12	-75	-68	-147	-74	-53	-3348	-2375	-23265	-426	-15685	-55	-20183	-426	-15640	-3416	-17650	-289	-16254	-6084	-16525	85
1.305000	-29	41	87	-59	-103	-31	15	-12	-17	6	-72	-62	-96	-12	-26	-60	-100	36	-85	-46	-105	-22	-99	-68	-63	15	-98	-10	-74	-67	-150	-75	-154	-3471	-2287	-22969	-327	-15778	824	-20868	-531	-15224	-3366	-17336	-603	-16078	-5953	-16540	231
1.305833	-28	40	89	-60	-113	-30	13	-14	-18	6	-73	-63	-100	-15	-25	-59	-104	36	-85	-33	-107	-22	-99	-68	-65	-3	-100	-11	-75	-72	-148	-75	-102	-3606	-2205	-22651	-292	-15909	1821	-21551	-569	-14825	-3310	-17028	-260	-15919	-5829	-16555	-56
1.306667	-29	42	92	-58	-116	-32	13	-13	-36	5	-74	-64	-102	-16	-26	-59	-104	33	-87	-40	-109	-24	-102	-68	-67	-4	-104	-13	-76	-69	-150	-77	-56	-3758	-2161	-22317	-641	-16071	2905	-22195	-576	-14458	-3245	-16725	-412	-15768	-5722	-16543	72
1.307500	-30	39	80	-61	-112	-32	11	-16	-21	3	-75	-64	-102	-16	-28	-58	-104	33	-81	-33	-104	-23	-99	-66	-66	1	-103	-13	-73	-72	-145	-76	-10	-3921	-2080	-21953	-683	-16239	4051	-22789	-550	-14122	-3158	-16432	-1413	-15626	-5632	-16499	279
1.308333	-25	39	88	-48	-112	-29	13	-13	-18	6	-76	-62	-95	-12	-27	-56	-98	36	-83	-32	-104	-22	-100	-74	-61	0	-99	-8	-70	-72	-147	-74	87	-4104	-2041	-21567	-659	-16418	5206	-23329	-527	-13831	-3064	-16157	-1400	-15493	-5557	-16441	13
1.309167	-27	41	91	-57	-110	-29	18	-10	-17	6	-69	-63	-96	-13	-25	-63	-95	38	-83	-31	-103	-18	-97	-66	-60	1	-100	-9	-74	-69	-146	-72	162	-4312	-2025	-21155	-871	-16583	6344	-23790	-513	-13584	-2961	-15898	-1018	-15370	-5505	-16351	101
1.310000	-24	45	92	-58	-109	-25	17	-9	-15	9	-70	-62	-93	-11	-22	-56	-96	38	-81	-31	-105	-18	-95	-65	-67	-12	-97	-8	-68	-64	-143	-73	124	-4529	-2028	-20718	-667	-16739	7413	-24171	-359	-13382	-2853	-15653	-834	-15256	-5475	-16237	143
1.310833	-21	46	91	-56	-108	-30	16	-9	-15	9	-70	-62	-96	-14	-24	-56	-98	38	-81	-31	-107	-17	-100	-63	-63	1	-99	-9	-75	-67	-145	-72	75	-4771	-2074	-20265	-526	-16866	8399	-24461	477	-13236	-2743	-15439	-482	-15151	-5454	-16102	99
1.311667	-25	45	96	-57	-111	-32	15	-11	-15	8	-70	-69	-97	-12	-26	-53	-99	36	-83	-33	-107	-21	-97	-65	-63	10	-102	-11	-74	-70	-144	-73	18	-5030	-2141	-19785	-1049	-16964	9253	-24643	922	-13131	-2632	-15237	-205	-15048	-5464	-15940	162
1.312500	-26	42	88	-58	-111	-30	16	-11	-21	4	-70	-63	-98	-15	-27	-56	-100	34	-84	-31	-100	-21	-99	-67	-64	0	-99	-12	-76	-69	-147	-77	-30	-5288	-2235	-19283	-1221	-17016	9951	-24714	352	-13062	-2524	-15079	94	-14956	-5482	-15759	139
1.313333	-27	42	91	-60	-110	-41	11	-15	-18	7	-72	-63	-95	-13	-28	-56	-99	36	-85	-30	-104	-23	-101	-69	-64	2	-98	-9	-73	-67	-125	-75	-38	-5559	-2329	-18763	-690	-17029	10476	-24681	172	-13030	-2422	-14902	-235	-14860	-5508	-15556	145
1.314167	-24	45	89	-60	-111	-34	15	-12	-25	5	-74	-62	-97	-17	-29	-59	-79	33	-85	-33	-107	-21	-97	-67	-66	0	-99	-11	-74	-70	-147	-76	3	-5828	-2506	-18232	-340	-16996	10810	-24546	89	-13028	-2329	-14749	-26	-14772	-5553	-15348	-76
1.315000	-31	52	89	-58	-110	-35	8	-16	-18	3	-74	-65	-97	-17	-28	-60	-101	35	-86	-34	-104	-24	-100	-74	-68	-1	-101	-14	-76	-93	-147	-75	42	-6088	-2683	-17706	-61	-16918	10939	-24306	-142	-13053	-2245	-14646	407	-14692	-5604	-15128	232
1.315833	-28	39	87	-60	-114	-35	10	-17	-22	4	-75	-65	-99	-42	-29	-59	-102	34	-86	-15	-104	-24	-98	-70	-65	0	-98	-11	-76	-67	-146	-77	-128	-6331	-2869	-17176	170	-16793	10881	-23964	-346	-13091	-2171	-14544	-540	-14605	-5651	-14908	290
1.316667	-29	42	95	-60	-110	-35	10	-15	-16	6	-70	-65	-97	-17	-29	-57	-101	36	-86	-31	-103	-23	-100	-70	-64	0	-98	-13	-75	-68	-148	-76	-38	-6554	-3071	-16654	-210	-16632	10627	-23558	-594	-13143	-2111	-14458	-951	-14531	-5720	-14695	43
1.317500	-29	40	95	-59	-107	-34	13	-15	-19	3	-73	-63	-95	-14	-28	-60	-109	33	-87	-30	-101	-21	-97	-75	-62	-1	-97	-14	-73	-72	-144	-76	-47	-6751	-3278	-16151	-809	-16439	10209	-23073	-806	-13218	-2064	-14383	-453	-14457	-5776	-14490	123
1.318333	-27	41	88	-60	-110	-35	35	-17	-18	0	-75	-65	-97	-15	-30	-60	-101	34	-87	-32	-105	-25	-98	-59	-66	6	-100	-13	-74	-72	-146	-76	-128	-6910	-3487	-15670	-531	-16219	9643	-22543	-991	-13259	-2036	-14325	-323	-14388	-5836	-14300	288
1.319167	-29	42	86	-60	-110	-34	13	-15	0	11	-73	-66	-98	-15	-32	-59	-101	40	-88	-32	-107	-24	-98	-69	-68	-1	-99	-16	-75	-70	-147	-79	-73	-7031	-3682	-15232	-76	-15984	8960	-21973	-1116	-13302	-2011	-14265	-222	-14317	-5891	-14128	-22
1.320000	-26	41	87	-62	-113	-33	11	-14	-24	1	-78	-66	-99	-16	-33	-61	-105	35	-86	-33	-105	-22	-98	-73	-66	-4	-102	-15	-77	-72	-149	-80	-141	-7104	-3857	-14828	-21	-15744	8185	-21381	-1141	-13341	-2001	-14224	1172	-14250	-5938	-13962	16
1.320833	-31	39	86	-63	-113	-34	12	-17	-19	5	-74	-67	-96	-22	-30	-61	-102	27	-88	-34	-107	-23	-99	-72	-63	-1	-101	-17	-74	-70	-146	-76	-224	-7132	-4014	-14473	-284	-15494	7356	-20771	-788	-13363	-1995	-14171	1785	-14180	-5971	-13855	354
1.321667	-21	43	89	-58	-108	-35	10	-15	-17	8	-72	-60	-92	-12	-28	-56	-98	37	-83	-30	-102	-25	-94	-69	-60	0	-99	-13	-69	-68	-144	-75	-135	-7106	-4131	-14157	-1696	-15267	6502	-20166	-378	-13364	-1997	-14121	1274	-14107	-5997	-13755	15
1.322500	-25	43	89	-57	-105	-30	15	-13	-16	8	-69	-62	-96	-12	-30	-58	-96	36	-81	-34	-101	-22	-97	-74	-63	2	-97	-12	-72	-73	-146	-73	-44	-7036	-4220	-13915	-2477	-15058	5654	-19580	-388	-13360	-2003	-14070	1048	-14038	-6007	-13682	-56
1.323333	-36	43	88	-60	-110	-33	13	-16	-18	3	-73	-68	-98	-16	-30	-61	-99	34	-87	-34	-105	-24	-100	-72	-59	0	-105	-16	-75	-73	-149	-77	-81	-6914	-4267	-13732	-1696	-14873	4835	-19016	-202	-13325	-2013	-14013	922	-13972	-6007	-13648	89
1.324167	-30	38	84	-62	-116	-36	9	-16	-23	4	-62	-70	-98	-16	-32	-64	-100	33	-83	-34	-107	-22	-98	-72	-66	-1	-98	-13	-74	-69	-148	-75	-147	-6752	-4275	-13606	-623	-14715	4080	-18482	-210	-13271	-2019	-13948	864	-13894	-5987	-13613	149
1.325000	-28	40	88	-73	-110	-33	12	-15	-19	7	-73	-67	-98	-18	-30	-59	-99	34	-85	-34	-103	-22	-98	-70	-66	-6	-102	-15	-75	-74	-147	-74	-62	-6550	-4236	-13544	-511	-14589	3408	-17984	-428	-13206	-2027	-13875	819	-13817	-5949	-13602	115
1.325833	-28	40	87	-62	-111	-34	13	-14	-17	5	-74	-62	-96	-13	-30	-66	-105	33	-85	-38	-107	-23	-99	-68	-64	-1	-102	-13	-74	-69	-146	-76	-32	-6298	-4160	-13537	-1160	-14501	2819	-17521	-329	-13126	-2022	-13792	821	-13732	-5890	-13608	33
1.326667	-28	40	87	-58	-112	-8	11	-14	-18	6	-70	-64	-99	-15	-31	-57	-101	35	-83	-34	-108	-22	-100	-70	-63	1	-101	-14	-75	-70	-149	-74	-161	-6042	-4042	-13598	-1682	-14447	2333	-17096	-245	-13034	-2014	-13705	530	-13649	-5815	-13621	198
1.327500	-25	43	87	-61	-110	-34	12	-12	-17	6	-69	-61	-95	-9	-24	-57	-98	36	-85	-34	-115	-19	-98	-67	-61	0	-97	-10	-73	-68	-144	-72	-164	-5752	-3884	-13708	-1936	-14421	1956	-16707	-227	-12928	-1995	-13603	318	-13560	-5718	-13631	204
1.328333	-21	43	90	-56	-104	-30	16	-10	-17	9	-66	-58	-92	-13	-27	-57	-98	39	-80	-30	-68	-15	-95	-67	-62	3	-97	-7	-73	-67	-147	-74	128	-5446	-3700	-13860	-1629	-14423	1681	-16353	-206	-12823	-1969	-13504	888	-13475	-5603	-13645	256
1.329167	-23	46	90	-57	-107	-33	17	-13	-42	8	-67	-57	-91	-10	-28	-53	-97	40	-79	-28	-102	-18	-98	-64	-61	4	-91	-8	-69	-69	-145	-67	137	-5133	-3495	-14061	-1328	-14446	1499	-16033	-133	-12711	-1930	-13398	335	-13388	-5469	-13633	340
1.330000	-25	49	91	-53	-105	-30	17	-10	-13	8	-69	-60	-95	-8	-27	-55	-98	37	-78	-30	-99	-15	-92	-64	-59	5	-100	-8	-68	-67	-142	-69	178	-4824	-3277	-14297	-798	-14497	1401	-15734	-22	-12600	-1881	-13302	326	-13303	-5317	-13616	77
1.330833	-23	46	91	-58	-128	-32	15	-13	-16	8	-69	-63	-94	-10	-26	-55	-117	35	-78	-29	-105	-18	-97	-67	-67	1	-97	-9	-73	-67	-143	-67	197	-4535	-3050	-14563	-158	-14558	1374	-15464	75	-12494	-1822	-13190	312	-13222	-5150	-13576	129
1.331667	-26	45	90	-58	-112	-33	10	-14	-19	3	-73	-62	-97	-13	-29	-60	-104	34	-86	-32	-107	5	-99	-69	-67	0	-103	-13	-79	-72	-149	-76	242	-4261	-2829	-14850	1506	-14621	1412	-15215	176	-12394	-1760	-13091	167	-13147	-4971	-13521	230
1.332500	-30	40	85	-62	-113	-38	35	-17	-23	-13	-76	-66	-100	-16	-30	-83	-102	32	-87	-33	-108	-23	-100	-70	-67	-3	-100	-11	-73	-69	-147	-73	23	-4004	-2610	-15143	3293	-14679	1497	-14976	204	-12291	-1681	-12993	-50	-13068	-4766	-13434	84
1.333333	-29	41	86	-59	-110	-34	12	-16	-19	3	-70	-62	-97	-15	-28	-62	-100	18	-83	-32	-104	-21	-100	-68	-67	-3	-93	-3	-73	-69	-148	-75	32	-3780	-2412	-15436	2743	-14716	1610	-14752	136	-12196	-1597	-12900	363	-12996	-4553	-13320	-11
1.334167	-27	43	88	-52	-110	-31	10	-14	-19	4	-72	-61	-112	-15	-29	-58	-100	35	-87	-31	-107	-21	-98	-68	-66	0	-100	-9	-77	-69	-144	-67	132	-3590	-2234	-15728	938	-14737	1746	-14545	-541	-12107	-1505	-12822	183	-12924	-4323	-13178	389
1.335000	-27	41	87	-56	-109	-33	11	-13	-18	6	-70	-62	-98	-15	-57	-59	-115	32	-88	-31	-107	-21	-109	-67	-65	-1	-100	-11	-74	-67	-144	-73	137	-3446	-2089	-15998	248	-14737	1887	-14336	-919	-12022	-1408	-12744	-19	-12854	-4081	-13011	87
1.335833	-22	40	92	-72	-105	-31	12	-14	-21	4	-72	-62	-95	-14	-25	-59	-100	35	-82	-31	-104	-19	-98	-69	-61	0	-98	-10	-73	-65	-146	-73	73	-3336	-1969	-16233	-156	-14706	2026	-14141	-463	-11942	-1312	-12680	-39	-12787	-3832	-12829	-15
1.336667	-27	42	87	-74	-108	-33	13	-13	-15	6	-70	-61	-97	-15	-25	-60	-98	32	-88	-33	-107	-19	-98	-67	-63	-15	-97	-9	-70	-66	-143	-73	30	-3276	-1889	-16472	-1434	-14647	2158	-13961	-518	-11861	-1214	-12626	-96	-12713	-3574	-12624	132
1.337500	-25	42	89	-59	-105	-31	30	-14	-15	6	-70	-63	-92	-10	-24	-58	-94	35	-85	-30	-102	-19	-97	-67	-62	-1	-100	-12	-70	-67	-144	-70	-127	-3255	-1836	-16658	-1388	-14552	2267	-13786	-832	-11780	-1117	-12581	-252	-12636	-3311	-12408	29
1.338333	-27	41	87	-60	-108	-32	15	-13	-15	5	-69	-62	-91	-13	-26	-59	-101	35	-86	-32	-103	-23	-99	-67	-60	-1	-99	-9	-72	-68	-147	-74	-69	-3279	-1819	-16815	-357	-14429	2363	-13636	-557	-11699	-1026	-12545	-372	-12554	-3046	-12181	-7
1.339167	-25	41	87	-59	-110	-33	10	-14	-25	5	-73	-65	-99	-19	-27	-61	-101	35	-86	-33	-107	-23	-97	-68	-65	-4	-101	-14	-78	-72	-146	-74	158	-3342	-1826	-16930	72	-14275	2435	-13499	-107	-11606	-940	-12522	-328	-12457	-2772	-11946	-18
1.340000	-29	37	84	-62	-112	-38	11	-18	-19	2	-76	-64	-98	-16	-29	-63	-102	29	-91	-40	-109	-24	-102	-70	-67	-7	-104	-15	-77	-73	-149	-77	88	-3443	-1860	-17003	215	-14099	2488	-13381	556	-11505	-858	-12502	-496	-12342	-2505	-11717	-19
1.340833	-32	37	84	-63	-113	-41	8	-22	-22	24	-78	-68	-108	-21	-31	-66	-102	29	-90	-40	-107	-24	-100	-68	-64	-6	-102	-14	-75	-73	-146	-75	-32	-3572	-1908	-17037	967	-13886	2536	-13274	1654	-11385	-776	-12482	-1059	-12206	-2231	-11477	-92
1.341667	-25	42	87	-59	-110	-34	12	-15	-16	5	-73	-61	-97	-16	-28	-47	-97	32	-86	-34	-104	-9	-90	-68	-65	-4	-99	-11	-70	-69	-146	-72	225	-3728	-1956	-17013	999	-13656	2565	-13192	1703	-11242	-694	-12466	-475	-12046	-1963	-11248	-161
1.342500	-25	61	90	-56	-109	-32	16	-15	-16	-6	-65	-63	-96	-16	-27	-62	-98	35	-85	-32	-101	-21	-98	-68	-63	0	-97	-11	-79	-67	-146	-73	32	-3906	-2011	-16959	788	-13411	2590	-13129	1444	-11091	-625	-12450	-945	-11863	-1703	-11032	44
1.343333	-23	41	90	-58	-108	-38	15	-15	-15	7	-70	-63	-96	-16	-22	-58	-104	32	-86	-32	-108	-24	-99	-79	-63	-3	-98	-13	-73	-72	-147	-74	5	-4104	-2065	-16869	2935	-13158	2607	-13090	1561	-10912	-559	-12432	-878	-11643	-1446	-10824	-237
1.344167	-25	53	85	-58	-109	-36	18	-17	-17	0	-74	-63	-97	-16	-30	-64	-99	34	-85	-33	-104	-22	-96	-68	-64	-1	-100	-14	-74	-69	-139	-75	-43	-4302	-2102	-16735	4127	-12890	2629	-13063	1491	-10713	-492	-12413	-755	-11398	-1202	-10632	-193
1.345000	-23	41	89	-58	-110	-35	15	-14	-19	5	-75	-63	-95	-14	-28	-58	-99	33	-86	-32	-104	-23	-99	-70	-65	-6	-101	-14	-74	-70	-146	-74	-128	-4507	-2124	-16562	3613	-12619	2655	-13056	1451	-10491	-420	-12381	-227	-11117	-961	-10460	-121
1.345833	-28	41	85	-62	-112	-33	15	-15	-19	4	-73	-65	-96	-15	-31	-62	-102	32	-85	-36	-104	-24	-97	-74	-64	-3	-100	-15	-76	-72	-149	-79	-167	-4698	-2122	-16353	5635	-12346	2691	-13059	1454	-10240	-344	-12340	-265	-10800	-730	-10300	-112
1.346667	-25	38	86	-59	-108	-35	15	-17	-21	3	-73	-62	-98	-15	-30	-60	-101	34	-85	-33	-110	-22	-99	-70	-67	-23	-102	-14	-74	-70	-148	-76	-4	-4878	-2089	-16116	6231	-12067	2740	-13070	1442	-9968	-260	-12285	40	-10438	-500	-10159	-429
1.347500	-27	40	85	-59	-108	-34	13	-15	-19	5	-73	-50	-99	-17	-25	-60	-101	33	-85	-33	-104	-22	-99	-68	-63	-3	-98	-16	-70	-70	-146	-76	18	-5035	-2027	-15838	4487	-11788	2830	-13087	1504	-9670	-165	-12209	101	-10065	-281	-10029	-67
1.348333	-22	41	87	-58	-108	-33	17	-18	-14	4	-75	-62	-95	-6	-30	-62	-99	32	-88	-31	-103	-23	-98	-46	-64	-4	-103	-14	-73	-70	-147	-76	145	-5169	-1936	-15526	3981	-11506	2886	-13104	1501	-9362	-53	-12125	-217	-9645	-66	-9917	-144
1.349167	-29	41	84	-59	-113	-33	16	-16	-19	3	-74	-64	-95	-15	-31	-62	-99	32	-86	-32	-101	-21	-98	-67	-63	0	-98	-11	-69	-45	-146	-75	214	-5267	-1809	-15179	2775	-11219	2983	-13111	1460	-9027	77	-12012	-568	-9202	150	-9816	-273
1.350000	-26	43	90	-56	-108	-31	17	-13	-15	6	-73	-64	-94	-15	-28	-56	-93	38	-103	-30	-103	-21	-94	-68	-62	-1	-101	-13	-72	-67	-144	-73	136	-5327	-1655	-14802	1442	-10918	3094	-13063	1415	-8680	219	-11889	-438	-8724	364	-9727	-166
1.350833	-25	41	86	-58	-104	-32	17	-12	-19	5	-72	-63	-96	-14	-27	-58	-101	35	-82	-31	-103	-19	-99	-57	-64	0	-98	5	-72	-70	-146	-75	-35	-5353	-1480	-14396	1021	-10628	3217	-13096	1330	-8320	382	-11739	-384	-8229	570	-9658	-236
1.351667	-28	40	85	-59	-109	-33	15	-16	-24	4	-77	-65	-98	-36	-30	-46	-100	35	-83	-33	-107	-22	-102	-72	-63	-5	-102	-16	-75	-74	-150	-76	-31	-5336	-1282	-13959	-1112	-10324	3352	-13065	1251	-7953	560	-11579	-642	-7724	778	-9591	-211
1.352500	-28	38	84	-56	-109	-36	12	-17	-21	2	-80	-67	-98	-16	-32	-60	-101	35	-83	-33	-109	-23	-101	-69	-66	2	-100	-15	-75	-74	-148	-76	52	-5275	-1063	-13485	-4078	-10001	3498	-13014	1165	-7570	761	-11397	-552	-7197	984	-9545	-207
1.353333	-25	40	86	-60	-111	-33	13	-13	-18	4	-74	-68	-97	-16	-33	-58	-101	35	-87	-33	-109	-24	-101	-70	-65	0	-101	-15	-76	-73	-148	-75	-27	-5174	-831	-12977	-6059	-9668	3653	-12942	1072	-7182	989	-11197	-404	-6667	1190	-9501	-150
1.354167	-28	40	87	-60	-109	-34	13	-14	-16	5	-75	-67	-96	-15	-31	-59	-101	34	-83	-30	-96	-24	-99	-70	-61	-1	-99	-15	-76	-70	-149	-75	-308	-5028	-597	-12453	-6437	-9325	3812	-12850	943	-6783	1203	-10986	-1061	-6130	1397	-9470	-221
1.355000	-24	41	90	-59	-114	-35	15	-14	-17	7	-75	-65	-97	-16	-31	-59	-99	29	-85	-29	-101	-22	-100	-68	-63	-5	-99	-13	-74	-73	-147	-73	-108	-4847	-357	-11894	-6468	-8956	3976	-12736	820	-6376	1444	-10764	-516	-5599	1596	-9445	-423
1.355833	-24	41	105	-59	-109	-34	11	-13	-17	5	-74	-63	-98	-14	-31	-56	-99	34	-83	-32	-105	-23	-101	-79	-65	-3	-109	-12	-72	-70	-145	-73	-21	-4630	-124	-11310	-6739	-8582	4139	-12608	742	-5961	1693	-10531	-728	-5071	1796	-9422	-55
1.356667	-25	38	87	-59	-110	-31	10	-18	-18	3	-75	-65	-99	-18	-38	-60	-102	35	-86	-33	-107	-26	-102	-74	-67	-3	-101	-13	-76	-77	-151	-78	113	-4388	112	-10710	-5227	-8191	4300	-12464	626	-5542	1940	-10299	-738	-4559	1985	-9415	-255
1.357500	-27	37	85	-62	-112	-40	7	-21	-24	0	-76	-65	-96	-1	-33	-58	-102	30	-85	-33	-105	-24	-100	-70	-64	-4	-101	-11	-74	-74	-148	-74	250	-4118	346	-10079	-3465	-7777	4463	-12296	500	-5110	2193	-10059	-811	-4054	2178	-9406	-194
1.358333	-26	39	84	-61	-108	-34	10	-15	-22	6	-76	-68	-99	-17	-32	-62	-102	33	-87	-33	-107	-24	-101	-70	-66	-4	-102	-12	-75	-72	-151	-76	243	-3827	568	-9436	-3903	-7359	4627	-12121	422	-4669	2435	-9802	-859	-3569	2360	-9406	-148
1.359167	-28	38	94	-63	-118	-34	10	-18	-22	5	-74	-65	-99	-15	-30	-61	-103	30	-86	-33	-108	-24	-101	-72	-66	-5	-102	-14	-75	-72	-149	-75	173	-3522	791	-8782	-3743	-6930	4766	-11936	312	-4220	2671	-9589	-1220	-3095	2539	-9404	-68
1.360000	-29	37	84	-60	-113	-38	9	-18	-21	3	-65	-66	-101	-18	-32	-61	-103	29	-86	-64	-110	-24	-102	-69	-67	-5	-102	-15	-77	-73	-150	-77	333	-3198	1011	-8125	-3238	-6490	4911	-11743	187	-3771	2901	-9362	-1041	-2642	2710	-9409	-373
1.360833	-27	34	85	-59	-111	-36	11	-26	-18	3	-75	-66	-96	-16	-29	-62	-100	34	-84	-30	-105	-25	-110	-73	-65	-4	-100	-15	-73	-72	-134	-74	334	-2901	1234	-7466	-4465	-6049	5046	-11538	95	-3298	3115	-9137	-1646	-2206	2880	-9399	34
1.361667	-23	40	90	-56	-105	-31	13	-12	-15	10	-70	-60	-96	-13	-25	-56	-98	34	-83	-29	-99	-22	-98	-65	-59	0	-95	-11	-69	-69	-147	-70	294	-2590	1457	-6810	-6911	-5580	5177	-11327	-25	-2820	3307	-8923	-2274	-1791	3044	-9383	198
1.362500	-22	41	90	-45	-105	-32	15	-13	-11	7	-69	-61	-93	-12	-23	-56	-97	36	-86	-30	-101	-21	-99	-65	-61	-4	-96	-9	-72	-68	-146	-72	250	-2289	1696	-6163	-7778	-5151	5293	-11120	-127	-2350	3481	-8716	-1975	-1399	3195	-9386	-85
1.363333	-25	41	87	-57	-109	-31	13	-14	-16	11	-73	-60	-96	-13	-27	-57	-101	40	-85	-30	-100	-23	-97	-65	-59	0	-98	-11	-70	-69	-146	-73	137	-1999	1938	-5534	-6602	-4706	5399	-10910	-191	-1876	3635	-8519	-1720	-1027	3345	-9370	-1
1.364167	-26	41	88	-62	-110	-34	15	-16	-14	6	-73	-62	-96	-15	-26	-56	-98	35	-83	-33	-105	-39	-98	-69	-69	-3	-99	-14	-69	-70	-148	-75	70	-1727	2198	-4933	-5281	-4266	5490	-10700	-323	-1407	3760	-8332	-989	-663	3485	-9347	-78
1.365000	-27	38	86	-61	-109	-33	11	-23	-24	4	-73	-63	-95	-16	-30	-61	-103	29	-87	-33	-107	-24	-102	-70	-67	-3	-103	-15	-76	-72	-149	-79	43	-1469	2478	-4358	-3039	-3837	5572	-10490	-436	-945	3870	-8151	-49	-348	3617	-9317	-77
1.365833	-29	39	84	-60	-112	-11	8	-21	-23	4	-76	-66	-98	-18	-31	-63	-99	32	-85	-34	-108	-25	-103	-68	-65	-1	-101	-13	-75	-70	-151	-79	85	-1222	2780	-3808	-827	-3415	5645	-10281	-547	-488	3955	-7974	33	-41	3750	-9275	-55
1.366667	-27	37	86	-60	-109	-38	13	-14	-17	6	-73	-62	-102	-15	-31	-60	-100	33	-86	-19	-107	-24	-99	-70	-67	-3	-102	-12	-72	-70	-148	-76	181	-992	3101	-3301	704	-2997	5706	-10071	-652	-49	4018	-7804	168	243	3867	-9226	-132
1.367500	-25	43	87	-58	-105	-34	12	-12	-19	8	-62	-62	-96	-13	-28	-58	-100	35	-83	-32	-107	-23	-100	-67	-63	0	-101	-13	-58	-75	-150	-75	27	-773	3452	-2792	1298	-2588	5757	-9868	-737	371	4058	-7637	-793	502	3979	-9168	-32
1.368333	-23	43	88	-59	-108	-34	16	-12	-15	8	-69	-60	-95	-13	-29	-57	-99	35	-85	-31	-108	-24	-99	-67	-62	3	-98	-11	-74	-66	-145	-75	101	-568	3818	-2394	1923	-2194	5796	-9667	-818	767	4078	-7475	-666	739	4076	-9102	-217
1.369167	-19	44	92	-57	-105	-32	15	-12	-17	10	-69	-59	-95	-15	-29	-57	-95	37	-82	-28	-105	-21	-97	-66	-59	9	-95	-13	-70	-69	-145	-74	4	-371	4200	-2006	3430	-1807	5822	-9469	-938	1131	4072	-7315	-340	939	4156	-9032	177
1.370000	-21	45	88	-58	-107	-33	18	-7	-12	10	-69	-58	-95	-13	-25	-57	-100	34	-82	-28	-101	-19	-97	-65	-63	2	-98	-10	-69	-65	-145	-72	-159	-179	4599	-1658	3848	-1439	5841	-9281	-1012	1464	4052	-7155	-597	1118	4222	-8954	50
1.370833	-17	45	89	-56	-105	-31	16	-11	-17	11	-73	-60	-97	-12	-29	-56	-100	35	-83	-32	-102	-18	-98	-67	-62	3	-98	-15	-73	-68	-146	-73	-38	4	5007	-1353	4438	-1081	5834	-9099	-1051	1757	4005	-7005	-301	1256	4262	-8876	2
1.371667	-23	42	88	-58	-108	-35	11	-14	-14	8	-70	-44	-93	-15	-31	-58	-98	45	-85	-31	-104	-26	-102	-68	-63	1	-100	-13	-73	-70	-147	-74	38	182	5403	-1080	5237	-734	5814	-8910	-1147	2010	3939	-6851	824	1366	4286	-8794	111
1.372500	-25	40	85	-62	-96	-34	8	-15	-11	5	-73	-64	-97	-15	-33	-61	-100	34	-87	-31	-109	-22	-104	-69	-67	19	-102	-15	-73	-70	-148	-78	-92	362	5809	-838	5529	-407	5791	-8760	-1239	2227	3858	-6701	3560	1447	4276	-8708	196
1.373333	-28	42	86	-62	-112	-38	8	-18	-22	5	-73	-53	-113	-17	-32	-62	-103	30	-88	-33	-103	-28	-105	-74	-68	-4	-102	-14	-77	-72	-149	-77	-94	542	6206	-621	5479	-84	5750	-8604	-1328	2397	3759	-6556	6855	1500	4242	-8620	-18
1.374167	-27	39	84	-61	-113	-40	10	-21	-19	4	-76	-64	-100	-17	-33	-63	-101	30	-90	-36	-105	-24	-102	-72	-66	-4	-104	-15	-75	-68	-149	-78	-95	718	6589	-422	5613	213	5699	-8455	-1392	2530	3645	-6411	8228	1531	4181	-8527	232
1.375000	-24	39	87	-59	-105	-33	9	-18	-21	4	-73	-61	-96	-16	-13	-59	-99	32	-86	-32	-103	-24	-102	-72	-65	-3	-102	-12	-70	-69	-145	-79	-99	900	6951	-233	5992	498	5632	-8319	-1401	2622	3514	-6274	7768	1526	4091	-8434	321
1.375833	-28	42	92	-58	-108	-36	13	-16	-16	7	-70	-63	-97	-14	-29	-62	-99	34	-85	-31	-115	-22	-99	-61	-61	0	-100	-12	-70	-67	-147	-79	-156	1074	7291	-49	6085	757	5558	-8186	-1435	2680	3372	-6143	6527	1503	3976	-8335	9
1.376667	-22	40	89	-59	-108	-39	10	-17	-21	5	-70	-63	-98	-15	-28	-70	-97	35	-85	-31	-107	-22	-103	-72	-64	-1	-101	-15	-73	-68	-145	-74	-237	1252	7601	132	5889	1003	5465	-8068	-1417	2698	3210	-6026	5565	1476	3827	-8237	124
1.377500	-28	40	87	-59	-105	-34	24	-14	-17	8	-72	-60	-82	-13	-26	-59	-99	33	-87	-32	-103	-23	-100	-68	-63	-9	-99	-13	-69	-69	-147	-70	-223	1423	7874	327	6201	1230	5361	-7958	-948	2689	3040	-5914	4428	1395	3647	-8141	101
1.378333	-26	42	89	-57	-107	-33	15	-17	-18	4	-73	-59	-98	-13	-29	-59	-99	34	-84	-32	-102	-19	-100	-70	-64	-3	-102	-13	-73	-69	-147	-75	-213	1601	8136	537	7442	1429	5244	-7858	-728	2644	2852	-5799	3106	1312	3440	-8040	97
1.379167	-25	37	87	-59	-107	-38	11	-15	-16	5	-73	-63	-97	-16	-28	-58	-100	34	-87	-34	-105	-25	-100	-72	-64	-4	-100	-15	-74	-72	-147	-75	-177	1772	8355	758	7916	1604	5116	-7763	-2428	2583	2654	-5745	2260	1221	3204	-7940	150
1.380000	-26	38	87	-61	-129	-36	12	-15	-21	3	-75	-66	-97	-17	-30	-57	-95	36	-87	-38	-105	-24	-100	-70	-66	-5	-107	-17	-75	-72	-147	-75	-190	1939	8549	1002	5885	1750	4973	-7676	-3264	2493	2438	-5674	1797	1120	2946	-7845	124
1.380833	-25	34	103	-61	-112	-38	11	-15	-19	4	-74	-63	-99	-16	-28	-59	-101	33	-87	-36	-107	-24	-97	-73	-60	-4	-99	-15	-72	-68	-145	-74	-375	2120	8713	1263	5446	1872	4818	-7590	-2398	2394	2215	-5626	228	1014	2667	-7749	136
1.381667	-23	39	89	-58	-110	-34	12	-14	-14	4	-74	-66	-98	-12	-28	-57	-99	36	-84	-36	-101	-23	-101	-68	-64	-3	-101	-15	-74	-72	-144	-73	-333	2303	8858	1548	5341	1969	4646	-7510	-2216	2278	1975	-5602	-964	896	2364	-7664	-179
1.382500	-24	38	84	-61	-110	-35	12	-16	-16	1	-74	-65	-99	-17	-27	-56	-99	36	-88	-34	-102	-19	-98	-69	-62	-1	-99	-11	-74	-70	-135	-74	-98	2495	8984	1830	5287	2040	4468	-7429	-1875	2157	1728	-5588	-634	783	2045	-7582	124
1.383333	-23	37	87	-59	-109	-35	12	-12	-17	6	-75	-64	-95	-17	-29	-58	-101	36	-85	-33	-103	-21	-98	-70	-65	-3	-100	-16	-74	-69	-146	-75	-207	2695	9088	2128	5701	2097	4267	-7354	-1561	2032	1467	-5603	-1524	658	1709	-7513	196
1.384167	-27	36	79	-61	-107	-33	13	-16	-16	3	-73	-64	-96	-18	-29	-58	-100	34	-92	-35	-105	-23	-116	-69	-63	-6	-102	-14	-73	-69	-144	-72	-163	2908	9199	2416	5847	2091	4057	-7275	-971	1900	1192	-5636	-1881	535	1365	-7459	26
1.385000	-24	41	88	-60	-111	-35	13	-15	-22	4	-76	-66	-98	-19	-34	-59	-101	36	-83	-34	-108	-25	-103	-69	-62	-5	-101	-17	-77	-75	-148	-74	-161	3132	9275	2691	5654	2077	3834	-7196	1270	1766	910	-5691	-2171	405	1009	-7421	52
1.385833	-26	38	87	-61	-113	-34	12	-16	-17	6	-76	-65	-97	-18	-29	-61	-98	53	-83	-38	-108	-24	-101	-70	-63	-5	-99	-14	-75	-60	-147	-75	-205	3367	9398	2940	4986	2039	3595	-7112	2403	1631	620	-5761	-2700	278	649	-7401	199
1.386667	-26	40	86	-61	-111	-32	12	-17	-21	8	-75	-66	-101	-24	-31	-60	-100	37	-85	-42	-101	-24	-100	-70	-65	-4	-101	-13	-73	-72	-147	-77	-211	3617	9502	3150	4149	1974	3350	-7025	1902	1494	326	-5848	-2870	144	295	-7404	-8
1.387500	-24	40	88	-62	-107	-33	11	-15	-14	5	-68	-66	-92	-17	-28	-60	-99	38	-84	-33	-102	-24	-99	-70	-62	8	-99	-12	-74	-67	-146	-73	-297	3877	9613	3299	3666	1886	3088	-6939	4114	1358	24	-5950	-2364	11	-56	-7429	-51
1.388333	-25	42	90	-59	-105	-32	17	-14	-16	9	-70	-63	-94	-15	-44	-60	-98	59	-85	-31	-102	-18	-97	-70	-61	0	-97	-11	-70	-66	-146	-74	-384	4146	9730	3388	2083	1774	2816	-6845	6149	1206	-274	-6067	-2470	-133	-406	-7475	227
1.389167	-24	46	89	-59	-111	-32	12	-14	-17	7	-72	-64	-98	-15	-27	-59	-100	35	-74	-30	-104	-22	-98	-67	-62	-3	-97	-8	-70	-64	-145	-74	-367	4414	9853	3384	1710	1634	2534	-6756	5889	1063	-579	-6192	-2678	-275	-740	-7549	-55
1.390000	-24	43	91	-60	-108	-31	16	-12	-17	5	-70	-66	-95	-15	-30	-64	-101	36	-86	-32	-105	-19	-100	-68	-63	-3	-101	-12	-76	-67	-147	-75	-342	4678	9977	3292	4825	1471	2245	-6656	5740	899	-880	-6327	-2628	-432	-1068	-7647	-6
1.390833	-24	38	87	-61	-114	-36	7	-16	-22	4	-73	-66	-98	-16	-27	-61	-100	34	-83	-33	-109	-24	-99	-72	-62	-3	-99	-12	-100	-68	-147	-76	-348	4937	10106	3108	4395	1286	1941	-6561	6137	731	-1177	-6463	-2349	-594	-1372	-7758	24
1.391667	-27	38	88	-60	-108	-34	10	-18	-21	2	-72	-65	-99	-17	-32	-62	-100	33	-88	-33	-108	-23	-102	-72	-65	-3	-101	-14	-78	-74	-149	-77	-445	5174	10224	2819	3591	1074	1639	-6466	6083	540	-1463	-6603	-2243	-758	-1658	-7907	5
1.392500	-27	41	101	-62	-112	-36	12	-19	-21	2	-74	-68	-99	-17	-29	-63	-103	32	-86	-36	-108	-25	-102	-76	-66	1	-104	-15	-76	-73	-148	-66	-300	5395	10330	2431	3570	842	1333	-6367	6317	340	-1737	-6734	-2103	-946	-1916	-8058	35
1.393333	-28	39	84	-63	-110	-34	12	-15	-19	4	-75	-65	-100	-14	-30	-62	-104	30	-87	-32	-104	-24	-101	-70	-67	-4	-101	-14	-75	-69	-150	-77	-167	5582	10415	1952	2880	587	1034	-6275	6435	125	-1994	-6862	-1625	-1141	-2156	-8226	79
1.394167	-25	40	86	-61	-105	-33	10	-19	-18	0	-72	-64	-96	-13	-32	-60	-102	34	-88	-33	-104	-24	-101	-72	-66	-4	-104	-14	-75	-70	-148	-76	-246	5734	10466	1384	1869	309	726	-6179	-1323	-111	-2237	-6975	-1847	-1348	-2364	-8400	347
1.395000	-25	42	88	-55	-104	-27	17	-19	-16	6	-70	-59	-94	-13	-27	-58	-100	32	-85	-29	-103	-19	-97	-68	-64	-3	-98	-14	-73	-62	-149	-75	-267	5846	10470	745	-3541	10	434	-6091	-26940	-366	-2454	-7081	-2381	-1572	-2535	-8576	113
1.395833	-25	39	82	-58	-107	-32	17	-17	-19	4	-72	-62	-94	-14	-26	-59	-98	36	-83	-30	-105	-19	-100	-69	-64	-12	-98	-13	-68	-64	-145	-75	-202	5906	10422	43	-5436	-313	144	-6009	-32734	-641	-2659	-7169	-1332	-1816	-2684	-8746	86
1.396667	-27	38	88	-58	-108	-32	13	-16	-24	6	-70	-60	-97	-13	-30	-59	-101	32	-86	-30	-103	-23	-99	-66	-65	2	-97	-11	-73	-67	-143	-72	-498	5914	10305	-699	2035	-659	-131	-5926	-29740	-930	-2833	-7239	-1789	-2077	-2797	-8911	207
1.397500	-24	44	89	-60	-110	-31	13	-13	-16	9	-73	-64	-99	-13	-28	-59	-99	33	-86	-32	-105	-22	-99	-68	-64	-4	-100	-15	-75	-68	-145	-70	-422	5867	10115	-1474	2120	-1031	-395	-5851	-21946	-1242	-2988	-7292	-1628	-2360	-2880	-9063	10
1.398333	-25	39	87	-60	-109	-33	11	-17	-14	1	-73	-64	-96	-15	-31	-61	-102	34	-88	-34	-105	-23	-103	-70	-64	-1	-101	-16	-76	-68	-149	-76	-363	5774	9836	-2250	95	-1424	-647	-5780	-7596	-1567	-3116	-7318	-1438	-2666	-2934	-9201	131
1.399167	-32	41	82	-61	-111	-38	9	-21	-23	0	-77	-67	-99	-15	-34	-65	-101	32	-88	-30	-108	-25	-99	-70	-65	-1	-100	-17	-75	-70	-148	-74	-342	5633	9476	-3001	-2404	-1834	-868	-5713	-7149	-1896	-3215	-7324	-1389	-2989	-2946	-9316	290
1.400000	-29	39	86	-63	-109	-35	15	-19	-19	3	-74	-66	-98	-14	-30	-61	-103	30	-87	-34	-109	-25	-102	-72	-64	-5	-101	-15	-78	-68	-151	-77	-402	5445	9029	-3711	-5912	-2261	-1073	-5640	-7902	-2233	-3286	-7298	-1693	-3338	-2930	-9409	114
1.400833	-30	42	86	-60	-113	-35	10	-17	-18	4	-74	-64	-102	-16	-32	-60	-98	35	-84	-30	-105	-24	-101	-49	-63	-1	-99	-14	-77	-69	-146	-78	-270	5224	8487	-4354	1652	-2695	-1245	-5562	-6559	-2570	-3330	-7253	-1081	-3695	-2877	-9471	-53
1.401667	-27	42	88	-58	-110	-32	13	-12	-16	10	-69	-62	-96	-13	-29	-60	-99	36	-86	-36	-107	-24	-101	-65	-63	0	-96	-11	-74	-66	-145	-70	-200	4968	7860	-4927	880	-3149	-1379	-5479	-7329	-2902	-3342	-7179	-1055	-4086	-2790	-9516	423
1.402500	-36	40	90	-49	-107	-31	16	-11	-18	9	-67	-62	-94	-13	-28	-56	-101	36	-83	-30	-103	-21	-97	-66	-63	19	-94	-11	-67	-67	-146	-70	-294	4690	7150	-5408	-5838	-3606	-1517	-5388	-6137	-3221	-3342	-7081	-1230	-4485	-2686	-9532	74
1.403333	-24	44	88	-56	-109	-34	17	-12	-17	8	-70	-62	-103	-16	-27	-57	-98	33	-84	-29	-103	-22	-100	-64	-62	0	-96	-10	-72	-65	-145	-72	-353	4392	6365	-5793	-2796	-4066	-1609	-5287	-4537	-3531	-3315	-6963	-1227	-4895	-2538	-9526	-232
1.404167	-28	44	88	-49	-110	-34	16	-13	-15	6	-72	-64	-97	-14	-30	-59	-99	37	-85	-31	-104	-22	-97	-66	-67	0	-105	-12	-75	-67	-146	-72	-271	4094	5517	-6062	1851	-4539	-1665	-5168	-2156	-3828	-3285	-6827	-1077	-5313	-2376	-9494	-70
1.405000	-25	42	82	-56	-108	-32	12	-13	-15	0	-70	-67	-95	-13	-30	-58	-98	34	-84	-30	-105	-22	-97	-69	-64	-1	-100	-11	-66	-67	-131	-73	-113	3800	4622	-6229	1851	-5022	-1696	-5036	430	-4100	-3203	-6665	-1137	-5733	-2185	-9436	-32
1.405833	-25	42	90	-56	-110	-34	12	-15	-16	6	-73	-63	-98	-18	-32	-59	-100	35	-87	-30	-105	-23	-97	-67	-60	-1	-83	-11	-74	-69	-147	-75	-135	3518	3701	-6292	1476	-5457	-1684	-4878	1330	-4352	-3128	-6493	-1100	-6148	-1980	-9358	93
1.406667	-26	40	88	-61	-108	-36	10	-18	-15	-1	-76	-65	-98	-16	-31	-61	-100	32	-88	-29	-108	-25	-102	-70	-63	-6	-99	-13	-75	-70	-150	-75	-269	3260	2758	-6253	1600	-5909	-1642	-4697	2186	-4585	-3043	-6278	-904	-6554	-1760	-9256	465
1.407500	-30	63	86	-59	-110	-39	11	-19	-21	2	-77	-66	-99	-17	-33	-62	-101	30	-86	-32	-107	-22	-99	-69	-61	0	-98	-12	-73	-44	-148	-78	-180	3029	1821	-6125	525	-6348	-1559	-4490	3606	-4784	-2943	-6101	-863	-6940	-1526	-9124	642
1.408333	-27	42	87	-60	-103	-35	15	-18	-19	7	-72	-64	-85	-17	-28	-55	-99	33	-85	-33	-103	-21	-99	-69	-64	-5	-100	-12	-72	-68	-146	-73	-266	2816	890	-5923	-569	-6768	-1440	-4258	4844	-4972	-2845	-5888	-1511	-7303	-1289	-8969	399
1.409167	-23	41	86	-58	-107	-33	13	-14	-14	6	-72	-62	-93	-13	-28	-58	-102	34	-79	-31	-101	-17	-97	-67	-62	0	-101	-9	-70	-66	-146	-76	-67	2660	-3	-5671	-22	-7175	-1286	-4005	5065	-5129	-2743	-5670	-673	-7638	-1050	-8798	165
1.410000	-24	43	91	-49	-107	-30	17	-13	-31	6	-73	-62	-80	-14	-27	-56	-95	35	-83	-30	-101	-18	-96	-70	-61	0	-100	-10	-70	-65	-145	-72	-146	2534	-837	-5380	2061	-7572	-1101	-3724	5838	-5272	-2646	-5444	-914	-7941	-820	-8595	310
1.410833	-26	44	81	-55	-103	-33	16	-12	-15	8	-72	-61	-94	-13	-27	-58	-97	33	-83	-34	-100	-18	-97	-62	-62	-3	-104	-13	-69	-67	-144	-73	-206	2440	-1618	-5082	2357	-7930	-884	-3419	6460	-5402	-2555	-5220	-788	-8205	-618	-8380	-28
1.411667	-22	44	88	-58	-107	-34	9	-14	-17	-9	-76	-63	-96	-13	-30	-56	-100	36	-83	-31	-107	-19	-101	-68	-63	-5	-102	-14	-74	-69	-147	-76	-193	2377	-2320	-4781	1552	-8283	-642	-3097	6890	-5524	-2472	-4996	-724	-8429	-410	-8139	-25
1.412500	-27	41	84	-58	-112	-33	12	-16	-21	6	-76	-66	-98	-16	-30	-60	-103	30	-77	-36	-107	-23	-98	-72	-63	-4	-96	-13	-74	-79	-146	-77	-93	2346	-2947	-4502	1477	-8608	-350	-2756	7251	-5633	-2394	-4752	-570	-8604	-232	-7880	26
1.413333	-27	39	88	-59	-107	-34	16	-12	-17	2	-76	-68	-97	-34	-27	-59	-97	33	-87	-32	-104	-21	-99	-69	-62	-4	-104	-14	-72	-70	-149	-61	-194	2335	-3486	-4265	-161	-8906	-43	-2390	7785	-5732	-2330	-4508	-1123	-8744	-85	-7591	-55
1.414167	-26	39	86	-62	-109	-36	13	-16	-22	6	-75	-66	-98	-16	-29	-59	-100	37	-87	-35	-108	-22	-101	-72	-63	-4	-98	-13	-72	-70	-150	-75	-153	2347	-3935	-4088	-173	-9186	283	-2017	8017	-5842	-2275	-4256	-496	-8839	28	-7292	-387
1.415000	-24	41	72	-59	-110	-34	13	-16	-17	5	-75	-43	-99	-17	-31	-63	-99	30	-85	-35	-103	-24	-102	-72	-65	-6	-102	-21	-76	-75	-151	-79	-210	2368	-4296	-3978	1312	-9442	629	-1641	7935	-5948	-2229	-3997	-198	-8897	101	-6974	-39
1.415833	-27	13	86	-65	-110	-39	10	-18	-18	2	-77	-67	-97	-16	-24	-62	-98	29	-87	-33	-103	-24	-101	-70	-64	-5	-100	-13	-74	-70	-147	-75	-88	2388	-4560	-3940	818	-9663	992	-1244	7723	-6051	-2187	-3719	-460	-8910	141	-6640	-77
1.416667	-26	43	87	-61	-111	-30	11	-16	-21	4	-73	-66	-92	-18	-31	-56	-100	33	-85	-33	-104	-21	-101	-70	-64	-3	-100	-11	-73	-68	-149	-76	-52	2410	-4720	-3984	630	-9864	1361	-845	7597	-6160	-2156	-3427	-418	-8899	133	-6300	-203
1.417500	-26	43	63	-60	-111	-35	18	-14	-17	6	-73	-65	-96	-16	-27	-59	-100	33	-87	-31	-109	-25	-102	-91	-64	-15	-100	-13	-73	-68	-146	-73	21	2420	-4853	-4121	545	-10046	1737	-453	6825	-6271	-2133	-3116	-95	-8855	95	-5954	-10
1.418333	-27	45	87	-60	-109	-42	16	-15	-18	6	-72	-63	-95	-17	-30	-61	-99	29	-86	-36	-108	-23	-101	-70	-64	-5	-100	-15	-73	-70	-148	-76	3	2404	-4896	-4323	160	-10193	2109	-61	6269	-6386	-2110	-2784	24	-8793	13	-5608	-62
1.419167	-28	39	88	-59	-110	-35	13	-18	-23	3	-75	-66	-98	-18	-31	-63	-102	29	-88	-33	-107	-24	-103	-75	-66	-4	-102	-14	-75	-69	-151	-77	-11	2385	-4876	-4600	85	-10313	2470	323	6194	-6503	-2083	-2423	51	-8719	-104	-5258	-193
1.420000	-28	28	84	-60	-112	-49	9	-16	-17	3	-70	-64	-98	-17	-33	-62	-104	32	-90	-35	-109	-26	-102	-73	-66	-4	-101	-13	-76	-73	-149	-77	45	2332	-4806	-4938	-264	-10397	2822	694	1978	-6608	-2055	-2034	149	-8625	-250	-4922	-212
1.420833	-30	5	86	-62	-110	-33	10	-16	-22	1	-76	-63	-97	-17	-30	-60	-117	30	-88	-34	-102	-25	-102	-70	-64	-6	-102	-14	-79	-69	-148	-76	29	2259	-4691	-5319	-397	-10449	3162	1056	-280	-6708	-2011	-1611	554	-8525	-422	-4600	-193
[truncated: 10,294 more rows]
[truncated: 15 more columns]
