# Supplementary material for: Novel Methods for Surface EMG Analysis and Exploration Based on Multi-Modal Gaussian Mixture Models
Source: PLoS One. 2016 Jun 30;11(6):e0157239. doi: 10.1371/journal.pone.0157239 (PMC4928879; doi:10.1371/journal.pone.0157239)
Supplement: S1 File — (ZIP) [file pone.0157239.s001.zip › Haf_horses_trot_data/Haf_h06_t2_kin.trc]

PathFileType	4	(X/Y/Z)	D:\Users\zsoldosr\Desktop\HaflingerProjektEMGBiopsy\RawData\M2\Luxit2r.trc
DataRate	CameraRate	NumFrames	NumMarkers	Units	OrigDataRate	OrigDataStartFrame	OrigNumFrames
120.00	120.00	1200	7	mm	120.00	1	1200
Frame#	Time	Head			Withers			Sacrum			HFL			HFR			HHL			HHR
		X1	Y1	Z1	X2	Y2	Z2	X3	Y3	Z3	X4	Y4	Z4	X5	Y5	Z5	X6	Y6	Z6	X7	Y7	Z7
1	0.000	939.51105	-220.70912	1571.89673	-64.87141	-86.64119	1344.23499	-927.49335	39.87717	1318.61865	629.20593	-2.53134	-7.64338	-247.77991	-284.53891	84.12349	-1369.30713	302.42709	40.14608	-530.38348	-142.95236	-3.05211
2	0.008	940.66980	-220.04485	1568.56970	-63.89088	-86.96226	1340.98218	-926.98254	38.58118	1317.05920	604.69110	-0.63263	-8.11178	-227.36029	-291.12662	91.94991	-1370.11670	305.80807	41.24487	-542.79639	-150.41832	-2.86992
3	0.017	941.97583	-219.33557	1565.10266	-63.04628	-87.31804	1337.73596	-926.48895	37.37662	1315.28418	579.96021	1.15081	-8.48026	-205.75797	-297.19608	98.35172	-1365.35498	309.53302	40.15276	-558.03979	-155.32024	-3.00293
4	0.025	943.53552	-218.57570	1561.41235	-62.43149	-87.70766	1334.49304	-926.04059	36.31451	1313.15198	555.03101	2.78727	-8.75887	-182.35898	-302.49365	102.83788	-1353.06177	313.23306	36.18041	-577.68060	-156.84279	-3.43295
5	0.033	945.40277	-217.85049	1557.49841	-62.09998	-88.09201	1331.23889	-925.67078	35.38811	1310.62244	530.08191	4.33421	-9.05695	-157.20065	-307.05487	105.88242	-1335.18359	316.12674	30.47323	-601.20703	-155.89015	-3.92020
6	0.042	947.56927	-217.30298	1553.43555	-62.09340	-88.41112	1327.95911	-925.40814	34.54643	1307.74744	505.28851	5.89850	-9.45137	-130.67337	-311.01794	108.26552	-1315.65137	317.79272	25.15147	-626.60773	-153.80554	-4.28492
7	0.050	949.94916	-217.02341	1549.34583	-62.46305	-88.60779	1324.66345	-925.27209	33.72208	1304.64880	480.76599	7.57497	-9.91079	-103.20792	-314.46140	110.50797	-1298.06934	318.38809	22.13028	-652.02429	-151.43448	-4.52049
8	0.058	952.39246	-217.00014	1545.37109	-63.27102	-88.65454	1321.39563	-925.27173	32.85751	1301.48303	456.55844	9.37186	-10.35433	-75.13000	-317.38730	112.73855	-1283.29529	318.28970	22.02627	-676.75098	-149.06532	-4.72229
9	0.067	954.72363	-217.15677	1541.65405	-64.57177	-88.56675	1318.22449	-925.41248	31.92439	1298.39331	432.63745	11.23152	-10.73743	-46.65981	-319.76981	114.81898	-1268.57471	317.62250	23.49257	-700.92822	-146.74396	-4.95276
10	0.075	956.76843	-217.39752	1538.33020	-66.38673	-88.39136	1315.23083	-925.70685	30.93321	1295.46667	408.93109	13.14760	-11.08369	-17.94290	-321.57275	116.49695	-1249.84766	316.17352	24.12766	-724.86499	-144.48428	-5.19387
11	0.083	958.37103	-217.63092	1535.52539	-68.68944	-88.18988	1312.49939	-926.18036	29.93723	1292.72095	385.36377	15.16348	-11.45543	10.97684	-322.73773	117.49715	-1225.13513	313.69870	22.61828	-748.72998	-142.31487	-5.39934
12	0.092	959.41071	-217.78012	1533.34888	-71.40585	-88.03124	1310.10510	-926.86713	29.03001	1290.13074	361.87509	17.25352	-11.87976	40.19647	-323.19064	117.57085	-1195.87976	310.05756	19.75224	-772.55658	-140.26462	-5.55906
13	0.100	959.81348	-217.79436	1531.88049	-74.42458	-87.98613	1308.09607	-927.78986	28.33538	1287.67224	338.43713	19.32137	-12.29370	69.90292	-322.92206	116.56960	-1165.68164	305.22327	17.41465	-796.32813	-138.35080	-5.71112
14	0.108	959.55096	-217.66296	1531.16895	-77.61016	-88.11536	1306.49475	-928.93475	27.98871	1285.35327	315.05264	21.28167	-12.59626	100.24020	-322.07245	114.51841	-1137.69189	299.31955	16.92591	-820.04236	-136.58482	-5.88454
15	0.117	958.62952	-217.40942	1531.23962	-80.80893	-88.45007	1305.31970	-930.24677	28.10028	1283.21838	291.68823	23.08973	-12.74317	131.23749	-320.86670	111.61440	-1112.57666	292.37088	18.16636	-843.73145	-134.95633	-6.05403
16	0.125	957.07910	-217.06808	1532.09875	-83.85141	-88.97209	1304.60620	-931.64526	28.72254	1281.34399	268.23480	24.78308	-12.74802	162.88098	-319.48044	108.16628	-1088.68726	284.11145	20.02125	-867.44482	-133.40677	-6.15824
17	0.133	954.94647	-216.67055	1533.72852	-86.57182	-89.62235	1304.39966	-933.04010	29.85306	1279.83545	244.58954	26.49330	-12.64170	195.17337	-317.99561	104.48459	-1063.96973	274.32181	21.54769	-891.22906	-131.86078	-6.14137
18	0.142	952.29242	-216.24437	1536.08508	-88.84325	-90.33198	1304.73425	-934.34058	31.44661	1278.82556	220.72510	28.32329	-12.46028	228.07803	-316.40012	100.75616	-1037.44739	263.18063	22.62838	-915.11914	-130.27449	-5.99599
19	0.150	949.18799	-215.81401	1539.10071	-90.60147	-91.03761	1305.62268	-935.46783	33.40677	1278.45862	196.64862	30.22738	-12.23966	261.50079	-314.59100	97.01190	-1009.29370	251.15060	23.64392	-939.13147	-128.62491	-5.77979
20	0.158	945.71069	-215.40401	1542.68689	-91.83826	-91.68060	1307.06348	-936.36725	35.58733	1278.85693	172.37085	32.05173	-12.02963	295.32086	-312.40939	93.17722	-980.21088	238.66208	24.84150	-963.27466	-126.88813	-5.56731
21	0.167	941.94482	-215.04382	1546.73853	-92.57371	-92.21142	1309.04602	-937.01251	37.82773	1280.08521	147.92212	33.68213	-11.89116	329.36591	-309.69586	89.12344	-950.83789	225.96080	26.12007	-987.57300	-125.07050	-5.37187
22	0.175	937.98291	-214.76648	1551.14429	-92.83761	-92.59705	1311.54541	-937.40295	39.99500	1282.13330	123.33481	35.16430	-11.82957	363.42328	-306.36536	84.72569	-921.43701	213.19002	27.24199	-1012.05408	-123.23203	-5.13254
23	0.183	933.92169	-214.59523	1555.79688	-92.67105	-92.82099	1314.51917	-937.56281	42.00276	1284.92590	98.61816	36.67969	-11.75967	397.35236	-302.48138	79.94444	-891.85852	200.49530	28.07504	-1036.71338	-121.44148	-4.79064
24	0.192	929.85608	-214.53101	1560.59851	-92.13044	-92.87589	1317.90881	-937.53467	43.81158	1288.35193	73.75378	38.35301	-11.58739	431.15515	-298.23248	74.91701	-861.69135	188.00107	28.63923	-1061.51904	-119.72771	-4.36078
25	0.200	925.87561	-214.56036	1565.46265	-91.28568	-92.75689	1321.63953	-937.36664	45.41982	1292.29504	48.69727	40.11910	-11.31061	464.92401	-293.85602	70.04903	-830.55231	175.80760	29.05730	-1086.45166	-118.08286	-3.91340
26	0.208	922.05951	-214.67314	1570.31726	-90.21434	-92.45802	1325.62305	-937.10352	46.84901	1296.64771	23.40582	41.85008	-11.01738	498.66937	-289.66312	66.03914	-798.39636	164.05551	29.49825	-1111.52588	-116.48435	-3.50371
27	0.217	918.46991	-214.86484	1575.10083	-88.99114	-91.97112	1329.76733	-936.78180	48.12937	1301.31409	-2.10925	43.51337	-10.79564	532.04340	-286.05106	63.62206	-765.64288	152.90799	30.04876	-1136.78027	-114.89536	-3.14838
28	0.225	915.15045	-215.12772	1579.75696	-87.67854	-91.29167	1333.98425	-936.42358	49.28387	1306.20532	-27.74231	45.15582	-10.65868	564.13074	-283.30014	62.93692	-733.00739	142.48293	30.61165	-1162.25000	-113.26911	-2.85712
29	0.233	912.13007	-215.44536	1584.22949	-86.32056	-90.41888	1338.18616	-936.03320	50.31656	1311.22729	-53.28967	46.87435	-10.52326	593.54810	-281.32404	63.03771	-701.16180	132.85620	30.98365	-1187.90076	-111.62489	-2.59639
30	0.242	909.42480	-215.79367	1588.45886	-84.94039	-89.34494	1342.27502	-935.60614	51.21100	1316.26782	-78.46393	48.79183	-10.19779	618.80054	-279.74231	62.28057	-670.49347	124.11658	30.95914	-1213.48071	-110.13056	-2.11538
31	0.250	907.03741	-216.14934	1592.38403	-83.54678	-88.05823	1346.13782	-935.14453	51.93558	1321.19226	-102.87720	50.95330	-9.41248	638.65222	-278.29053	59.42252	-641.10309	116.40228	30.34555	-1238.40552	-109.05822	-0.76660
32	0.258	904.95563	-216.50250	1595.94958	-82.14735	-86.56203	1349.65405	-934.66351	52.46323	1325.84985	-126.03180	53.31563	-7.90615	652.47406	-277.08246	54.36048	-612.98163	109.86574	28.98483	-1261.91895	-108.61817	2.30740
33	0.267	903.15491	-216.86295	1599.10706	-80.75732	-84.88631	1352.71118	-934.18750	52.79842	1330.08728	-147.40771	55.91790	-5.42783	660.54126	-276.36700	47.85719	-586.22742	104.63931	26.77343	-1283.48987	-108.78874	7.52529
34	0.275	901.60675	-217.25269	1601.81616	-79.39532	-83.08996	1355.21252	-933.74304	52.98904	1333.76892	-166.62714	59.07267	-1.54316	663.91907	-276.16412	40.80733	-561.17029	100.92416	23.66356	-1302.94116	-109.35428	14.48542
35	0.283	900.28766	-217.69646	1604.04468	-78.07587	-81.26146	1357.07532	-933.34491	53.12151	1336.79602	-183.34821	63.41666	4.66013	663.77765	-276.31015	33.91898	-538.36554	99.08598	19.71556	-1320.15894	-110.17357	22.39858
36	0.292	899.18060	-218.21933	1605.76221	-76.81439	-79.51084	1358.22949	-932.98578	53.30098	1339.11877	-196.47772	69.67057	14.61368	660.68799	-276.71664	27.73342	-518.49170	99.65782	15.18510	-1334.93518	-111.30238	30.74813
37	0.300	898.26514	-218.81879	1606.93457	-75.63605	-77.93856	1358.62476	-932.64026	53.61894	1340.73706	-203.55829	78.13209	29.45908	654.56067	-277.36963	22.47422	-502.20935	103.31134	10.52780	-1347.13354	-112.82545	39.41326
38	0.308	897.50970	-219.42122	1607.53198	-74.56935	-76.59512	1358.24207	-932.27368	54.13012	1341.68994	-202.04730	88.28449	48.50523	645.16187	-278.11353	17.93953	-490.06873	110.67253	6.23251	-1356.71387	-114.73232	48.16348
39	0.317	896.88690	-219.90692	1607.54065	-73.63223	-75.47282	1357.10168	-931.84320	54.86024	1342.03198	-191.63489	98.87685	68.62051	632.54602	-278.55298	13.82915	-482.52277	121.88902	2.56353	-1363.42920	-117.01154	56.02147
40	0.325	896.39929	-220.20334	1606.96509	-72.82671	-74.53381	1355.26160	-931.30048	55.83305	1341.80835	-174.59161	108.43707	85.78749	616.94562	-278.25964	10.19905	-480.02502	136.20625	-0.55183	-1366.55127	-119.82038	61.36505
41	0.333	896.08191	-220.33354	1605.82520	-72.13927	-73.73114	1352.80701	-930.61023	57.07548	1341.04504	-153.86877	115.90512	97.50790	598.40851	-277.12555	7.43103	-483.05518	151.83206	-3.36034	-1365.00928	-123.50820	62.98244
42	0.342	895.98883	-220.37535	1604.15381	-71.54297	-73.00893	1349.83826	-929.78040	58.58286	1339.75574	-131.46948	121.01537	103.90729	576.95953	-275.39246	5.73344	-491.84760	166.23647	-5.96061	-1358.01440	-128.35834	61.01495
43	0.350	896.18518	-220.40100	1601.99976	-71.00567	-72.30430	1346.46277	-928.87946	60.28244	1337.94983	-108.29639	124.23502	107.00034	553.17041	-273.35623	4.88434	-506.05780	177.08139	-8.14657	-1345.81604	-134.28107	56.92811
44	0.358	896.73682	-220.44777	1599.42810	-70.50915	-71.55676	1342.78894	-928.01691	62.03867	1335.64099	-84.67749	126.35783	109.11626	528.14233	-271.20251	4.47489	-524.89380	183.53035	-9.68741	-1330.12268	-140.76280	52.85023
45	0.367	897.68298	-220.51357	1596.51978	-70.07497	-70.71855	1338.92139	-927.30145	63.69281	1332.86304	-60.72632	128.01695	111.72879	502.89740	-269.02795	4.17754	-547.27936	186.66733	-10.64227	-1313.88818	-146.97034	50.66833
46	0.375	899.00562	-220.57562	1593.36865	-69.77950	-69.76645	1334.94910	-926.81183	65.10476	1329.68018	-36.47681	129.45750	115.22500	477.99878	-266.88968	3.81853	-571.65344	188.31454	-11.20127	-1299.92944	-151.98373	50.93903
47	0.383	900.62390	-220.61818	1590.08215	-69.74355	-68.70444	1330.93616	-926.58923	66.19005	1326.18652	-11.96838	130.65706	119.29396	453.59479	-264.86356	3.38109	-596.38495	189.66533	-11.48506	-1288.48926	-155.38928	52.43244
48	0.392	902.41504	-220.63744	1586.78052	-70.10394	-67.55051	1326.92224	-926.64142	66.94839	1322.49829	12.74762	131.48784	123.36266	429.61298	-263.04388	2.93705	-620.68817	191.08238	-11.64892	-1276.25732	-157.75679	53.16303
49	0.400	904.23914	-220.62396	1583.59619	-70.98485	-66.32693	1322.93677	-926.95380	67.45658	1318.73291	37.67706	131.73471	126.80036	405.93402	-261.45676	2.53838	-644.58258	192.54482	-11.88809	-1258.94666	-160.11349	52.03106
50	0.408	905.95660	-220.55469	1580.66309	-72.46917	-65.05399	1319.01770	-927.50269	67.81952	1314.97925	62.88556	131.10036	128.96701	382.49622	-260.02618	2.19101	-668.21161	193.98122	-12.27557	-1235.01709	-162.81198	49.47879
51	0.417	907.44244	-220.41330	1578.10547	-74.56133	-63.73221	1315.23059	-928.26294	68.12211	1311.28650	88.40765	129.35890	129.34372	359.30078	-258.64886	1.87389	-691.63855	195.39301	-12.71893	-1206.70728	-165.13164	46.80362
52	0.425	908.59222	-220.21338	1576.03442	-77.16051	-62.33126	1311.67944	-929.19977	68.40831	1307.67712	114.20819	126.56050	127.79168	336.34625	-257.26062	1.54305	-714.93341	196.83075	-13.05026	-1177.94043	-165.96237	45.03370
53	0.433	909.32269	-219.98822	1574.54700	-80.07733	-60.80352	1308.49207	-930.25922	68.66949	1304.16357	140.26758	123.04411	124.70443	313.59094	-255.84026	1.18693	-738.14880	198.33368	-13.15678	-1151.41431	-164.69662	44.40501
54	0.442	909.57849	-219.76147	1573.71924	-83.09146	-59.11330	1305.78345	-931.37726	68.84370	1300.76086	166.65811	119.27629	120.86695	290.94965	-254.38885	0.89003	-761.27838	199.91901	-13.08924	-1127.25854	-161.51497	44.63805
55	0.450	909.34027	-219.53517	1573.59900	-86.01198	-57.26923	1303.62732	-932.50848	68.83139	1297.50122	193.51428	115.64041	117.03254	268.30042	-252.89337	0.76573	-784.29553	201.57791	-13.03449	-1103.95068	-157.03284	45.42563
56	0.458	908.62030	-219.29385	1574.20386	-88.70605	-55.34126	1302.05786	-933.64386	68.51314	1294.44922	220.95639	112.26978	113.45762	245.52536	-251.31750	0.81979	-807.23230	203.26192	-13.13811	-1080.10669	-151.77287	46.54396
57	0.467	907.45343	-219.00931	1575.51868	-91.09149	-53.44517	1301.08569	-934.79022	67.78342	1291.70752	249.04648	109.04629	109.78230	222.55643	-249.65775	0.93678	-830.19946	204.93277	-13.36544	-1055.44482	-145.90184	47.69857
58	0.475	905.88947	-218.65308	1577.49646	-93.11444	-51.69966	1300.70715	-935.93610	66.60352	1289.40454	277.81979	105.69025	105.35625	199.38879	-247.98189	1.01544	-853.32123	206.60449	-13.55706	-1030.49414	-139.36284	48.58023
59	0.483	903.98975	-218.20796	1580.06836	-94.73689	-50.17671	1300.90564	-937.04498	65.03251	1287.66699	307.33450	101.84926	99.70344	176.04764	-246.36505	1.06714	-876.66296	208.27847	-13.59290	-1005.74957	-132.17622	49.05685
60	0.492	901.82391	-217.66277	1583.15027	-95.93951	-48.87844	1301.66077	-938.07458	63.21292	1286.59070	337.62497	97.26123	92.80452	152.53781	-244.78543	1.14508	-900.22003	209.92343	-13.46934	-981.12244	-124.57982	49.17137
61	0.500	899.46619	-217.00713	1586.64392	-96.72859	-47.76702	1302.95935	-938.99646	61.31982	1286.22449	368.61234	91.88381	85.08646	128.84042	-243.14456	1.23147	-923.97168	211.54239	-13.25779	-956.00885	-116.93304	48.99665
62	0.508	896.99493	-216.23488	1590.44409	-97.13232	-46.81975	1304.79358	-939.80072	59.49702	1286.56970	400.08270	85.85492	77.19549	104.93445	-241.39981	1.25888	-947.93604	213.16768	-13.03238	-929.78772	-109.55127	48.54556
63	0.517	894.49097	-215.35007	1594.45203	-97.18783	-46.04982	1307.14587	-940.48907	57.81487	1287.59021	431.74219	79.42574	69.75123	80.79327	-239.59767	1.22025	-972.14990	214.82861	-12.80138	-902.27966	-102.61503	47.81845
64	0.525	892.03308	-214.37363	1598.57617	-96.93520	-45.48259	1309.97485	-941.06671	56.27387	1289.22766	463.31067	72.87076	63.20064	56.40378	-237.79968	1.20316	-996.60504	216.56833	-12.49108	-873.80438	-96.19048	46.90441
65	0.533	889.69647	-213.34103	1602.72864	-96.41617	-45.12180	1313.21484	-941.53406	54.83901	1291.41235	494.53751	66.31018	57.75784	31.79694	-236.03969	1.30535	-1021.24133	218.41461	-12.03307	-844.90674	-90.31432	45.97350
66	0.542	887.55389	-212.28812	1606.82935	-95.66492	-44.93486	1316.79089	-941.88184	53.46938	1294.06812	525.10901	59.72646	53.45401	7.00352	-234.30278	1.53233	-1045.99365	220.31387	-11.47708	-816.06604	-85.04012	45.16497
67	0.550	885.67590	-211.23975	1610.81226	-94.70626	-44.86668	1320.63135	-942.09637	52.13530	1297.12146	554.62299	53.25758	50.24588	-18.00475	-232.53055	1.79556	-1070.84021	222.17621	-10.98179	-787.58069	-80.41759	44.50898
68	0.558	884.12878	-210.21251	1614.62146	-93.57155	-44.87161	1324.66492	-942.16962	50.83157	1300.50854	582.65521	47.33903	47.96897	-43.25607	-230.69424	2.01223	-1095.82043	223.97412	-10.68565	-759.61792	-76.48525	43.94823
69	0.567	882.96533	-209.22057	1618.20007	-92.30582	-44.93712	1328.81360	-942.10022	49.58564	1304.16992	608.74481	42.46935	46.17576	-68.67188	-228.84021	2.18881	-1120.99658	225.73959	-10.59775	-732.29016	-73.29739	43.39931
70	0.575	882.21442	-208.27731	1621.48535	-90.95204	-45.08166	1332.98938	-941.88422	48.45550	1308.03516	632.29541	38.89521	44.21906	-94.04601	-227.05240	2.43139	-1146.38928	227.53957	-10.58463	-705.70471	-70.91631	42.76942
71	0.583	881.88153	-207.39485	1624.41284	-89.53433	-45.33415	1337.09326	-941.51263	47.50874	1312.00916	652.59875	36.54469	41.59251	-119.05878	-225.42212	2.93932	-1171.87561	229.49178	-10.43885	-680.03760	-69.37592	41.93572
72	0.592	881.95251	-206.57845	1626.92249	-88.05281	-45.71145	1341.01514	-940.98676	46.78777	1315.96729	669.07092	35.20233	38.12711	-143.29715	-224.04933	3.99749	-1197.05933	231.72525	-9.90323	-655.60626	-68.69738	40.72084
73	0.600	882.39905	-205.82454	1628.96387	-86.48635	-46.20584	1344.63782	-940.33826	46.28630	1319.75342	681.47241	34.69612	33.91470	-166.33134	-223.01865	5.86431	-1221.34180	234.28018	-8.63232	-632.86108	-68.95660	38.87359
74	0.608	883.18457	-205.12881	1630.49646	-84.80920	-46.79039	1347.84485	-939.62677	45.95383	1323.18835	689.84845	34.93209	29.16635	-187.76154	-222.39091	8.58744	-1244.24548	237.07033	-6.36128	-612.30029	-70.31252	36.10406
75	0.617	884.26532	-204.49622	1631.48645	-83.01701	-47.43940	1350.52771	-938.91522	45.72099	1326.09473	694.28113	35.84600	24.13410	-207.19615	-222.23940	12.01416	-1265.61035	239.96922	-3.23958	-594.37439	-72.96581	32.21242
76	0.625	885.59290	-203.94196	1631.90430	-81.13910	-48.14218	1352.59058	-938.24713	45.52574	1328.33569	694.68506	37.44331	19.03476	-224.27322	-222.67410	16.10316	-1285.46387	242.96060	0.21332	-579.44592	-77.12946	27.22495
77	0.633	887.12476	-203.47318	1631.72888	-79.22961	-48.88873	1353.95056	-937.63910	45.32056	1329.84851	690.75342	39.84759	13.89332	-238.53606	-223.92474	21.38097	-1303.92932	246.29303	3.71733	-567.81256	-83.03059	21.41490
78	0.642	888.82843	-203.06953	1630.95044	-77.35507	-49.64488	1354.53650	-937.08435	45.06268	1330.65161	682.14685	43.15028	8.52441	-248.92076	-226.46228	29.11936	-1321.30164	250.53983	7.87547	-559.72876	-90.85663	15.21610
79	0.650	890.67725	-202.69435	1629.57300	-75.59005	-50.35492	1354.30151	-936.56250	44.71092	1330.81982	668.95844	47.13488	2.97811	-253.58383	-230.79561	40.51846	-1337.88501	256.29764	14.02079	-555.39331	-100.61044	9.14195
80	0.658	892.65344	-202.32512	1627.61377	-74.01260	-50.96990	1353.24634	-936.05078	44.23211	1330.43970	652.06769	51.16497	-2.02780	-250.96625	-236.92094	55.16661	-1353.44788	263.42337	22.81318	-554.97345	-111.87543	3.78284
81	0.667	894.75525	-201.96326	1625.10376	-72.69240	-51.47319	1351.43591	-935.53650	43.60453	1329.57288	632.68805	54.51412	-5.57226	-241.17696	-244.07578	70.59502	-1366.64490	270.69669	32.71886	-558.66064	-123.54250	-0.21140
82	0.675	896.99896	-201.62117	1622.08789	-71.67423	-51.88602	1348.99487	-935.02533	42.82261	1328.24902	611.46008	56.91390	-7.41658	-225.97061	-251.16911	83.80574	-1375.00708	276.81033	40.55703	-566.63464	-133.83963	-2.41360
83	0.683	899.41699	-201.31604	1618.62000	-70.96388	-52.24957	1346.08215	-934.53717	41.90195	1326.48352	588.46838	58.64126	-8.07901	-207.44200	-257.43378	93.18666	-1376.03870	281.50830	43.91823	-579.05499	-141.03671	-3.10337
84	0.692	902.04840	-201.06569	1614.75720	-70.53130	-52.59780	1342.85498	-934.09674	40.87012	1324.29895	564.03284	60.12540	-8.23395	-186.99326	-262.68701	99.00607	-1368.78687	285.31323	42.62654	-596.09650	-144.44696	-3.21595
85	0.700	904.91992	-200.88019	1610.56055	-70.33475	-52.94057	1339.43469	-933.72937	39.75174	1321.73657	538.87347	61.64379	-8.32920	-165.25739	-267.13614	102.56232	-1354.37073	288.58069	38.12736	-617.47351	-144.73581	-3.49543
86	0.708	908.02264	-200.77048	1606.10193	-70.34763	-53.26434	1335.89258	-933.45673	38.57182	1318.85376	513.64801	63.26704	-8.55789	-142.46492	-271.05191	105.14687	-1335.20654	291.23108	32.29565	-641.80347	-143.21669	-3.94857
87	0.717	911.30023	-200.76102	1601.47009	-70.57169	-53.54392	1332.26440	-933.28900	37.36293	1315.72034	488.70605	64.93773	-8.93369	-118.72501	-274.55478	107.53047	-1313.99927	293.07874	26.78416	-667.14478	-140.97296	-4.27297
88	0.725	914.65186	-200.87991	1596.76929	-71.03485	-53.75212	1328.58606	-933.22424	36.13853	1312.42651	464.15002	66.61891	-9.39505	-94.13777	-277.62485	109.95491	-1293.15979	293.98654	22.84363	-692.24396	-138.58817	-4.40510
89	0.733	917.94598	-201.13824	1592.11365	-71.77782	-53.86340	1324.92078	-933.26172	34.86310	1309.08643	439.92993	68.36963	-9.89041	-68.85168	-280.24637	112.33170	-1274.15906	293.79507	21.19115	-716.85229	-136.29367	-4.48366
90	0.742	921.04285	-201.51578	1587.61780	-72.83591	-53.86032	1321.35791	-933.40826	33.48805	1305.81213	415.93140	70.27695	-10.38881	-43.08044	-282.42972	114.42567	-1256.55798	292.50018	21.64495	-741.14514	-134.11128	-4.59763
91	0.750	923.81549	-201.95993	1583.39209	-74.22207	-53.74763	1317.99268	-933.66846	32.03073	1302.67053	392.07715	72.36333	-10.86065	-17.00589	-284.10852	115.96645	-1238.07861	290.39798	23.00941	-765.26501	-131.96556	-4.74759
92	0.758	926.15778	-202.40262	1579.54358	-75.91891	-53.56495	1314.90320	-934.03326	30.60719	1299.66650	368.35318	74.55712	-11.28653	9.34348	-285.17523	116.71886	-1216.44287	287.79669	23.89802	-789.27051	-129.81815	-4.92055
93	0.767	927.98578	-202.78496	1576.17676	-77.88486	-53.38436	1312.13452	-934.47821	29.38656	1296.76794	344.75131	76.73178	-11.66244	36.09219	-285.61462	116.52847	-1191.04736	284.66632	23.80084	-813.19556	-127.72881	-5.10915
94	0.775	929.24329	-203.07269	1573.38806	-80.06634	-53.29324	1309.69861	-934.97339	28.51230	1293.94177	321.21451	78.80817	-11.97462	63.41516	-285.48767	115.33601	-1162.82324	280.64609	23.15495	-837.05823	-125.77175	-5.30821
95	0.783	929.90613	-203.26071	1571.25574	-82.39930	-53.36939	1307.59131	-935.49634	28.05428	1291.17004	297.64212	80.79606	-12.18886	91.43057	-284.86136	113.18356	-1133.17310	275.38330	22.64923	-860.88104	-123.93733	-5.52257
96	0.792	929.98187	-203.37071	1569.82568	-84.79589	-53.65193	1305.81567	-936.03961	28.01339	1288.45972	273.95599	82.71200	-12.28670	120.16830	-283.83066	110.21404	-1103.35474	268.77396	22.68970	-884.70593	-122.16856	-5.75109
97	0.800	929.50696	-203.43777	1569.10706	-87.13652	-54.12638	1304.39966	-936.61151	28.35377	1285.86108	250.14282	84.55730	-12.29240	149.62970	-282.52606	106.64758	-1074.28809	260.89868	23.30096	-908.57025	-120.43596	-5.95105
98	0.808	928.53766	-203.49507	1569.07544	-89.28424	-54.73581	1303.39722	-937.22620	29.02764	1283.48120	226.22641	86.39278	-12.22611	179.84222	-281.08032	102.73224	-1046.30029	251.92844	24.33874	-932.49365	-118.72095	-6.04690
99	0.817	927.14264	-203.57130	1569.68127	-91.11016	-55.39751	1302.86926	-937.88135	29.97464	1281.47021	202.22519	88.30582	-12.07128	210.81946	-279.58380	98.65632	-1018.96692	242.10034	25.71266	-956.48413	-116.98236	-5.99045
100	0.825	925.40155	-203.68872	1570.85559	-92.51317	-56.02459	1302.85950	-938.53662	31.10857	1279.98547	178.12939	90.28319	-11.84761	242.48801	-278.00220	94.46065	-991.43567	231.65910	27.35318	-980.54639	-115.19080	-5.79737
101	0.833	923.40143	-203.85669	1572.51343	-93.43009	-56.55779	1303.38452	-939.11554	32.32193	1279.15393	153.90015	92.21624	-11.64414	274.68848	-276.16931	90.04942	-963.04797	220.82996	29.08230	-1004.70422	-113.37191	-5.52151
102	0.842	921.23181	-204.07501	1574.56018	-93.83656	-56.97782	1304.44458	-939.53485	33.51427	1279.04749	129.48944	94.01155	-11.53603	307.25598	-273.89862	85.28999	-933.62634	209.88194	30.68079	-1028.99524	-111.57440	-5.20390
103	0.850	918.98254	-204.34996	1576.89954	-93.74082	-57.28516	1306.03137	-939.73853	34.62372	1279.67847	104.87543	95.63318	-11.53243	340.08112	-271.05740	80.09015	-903.25214	199.15350	32.03927	-1053.43994	-109.80833	-4.85096
104	0.858	916.74091	-204.70706	1579.44067	-93.17261	-57.47328	1308.12329	-939.71594	35.64019	1281.00830	80.08356	97.13426	-11.57739	373.08435	-267.59537	74.44357	-871.98975	188.97536	33.15883	-1078.04150	-108.04829	-4.46138
105	0.867	914.58740	-205.18188	1582.09912	-92.17338	-57.52277	1310.67810	-939.49567	36.59133	1282.96863	55.15875	98.64159	-11.57526	406.16333	-263.61145	68.47260	-839.81964	179.56851	34.08620	-1102.79761	-106.28490	-4.05229
106	0.875	912.59644	-205.79758	1584.79480	-90.79719	-57.41677	1313.63391	-939.12189	37.51654	1285.48279	30.11377	100.23426	-11.46697	439.19958	-259.36160	62.43307	-806.68494	170.98955	34.89197	-1127.69409	-104.55033	-3.64987
107	0.883	910.83954	-206.55255	1587.45325	-89.11769	-57.14955	1316.91248	-938.63324	38.44060	1288.47705	4.92303	101.92204	-11.27208	472.10382	-255.16695	56.71079	-772.62610	163.15869	35.63785	-1152.71790	-102.87540	-3.28324
108	0.892	909.38086	-207.42126	1590.01196	-87.22372	-56.71531	1320.42200	-938.05884	39.34995	1291.87878	-20.39551	103.68217	-11.05945	504.77356	-251.35254	51.82760	-737.93732	155.98163	36.35106	-1177.88696	-101.24150	-2.99299
109	0.900	908.26819	-208.36319	1592.42310	-85.20131	-56.10384	1324.05688	-937.42279	40.18726	1295.60840	-45.70074	105.44660	-10.90328	536.90790	-248.22961	48.33139	-703.16492	149.47937	37.01229	-1203.25073	-99.62513	-2.81882
110	0.908	907.52863	-209.33788	1594.64502	-83.11812	-55.31821	1327.70227	-936.73480	40.87808	1299.56946	-70.77625	107.16853	-10.82676	567.84949	-246.01990	46.47363	-668.95349	143.74690	37.49535	-1228.79224	-98.08593	-2.70783
111	0.917	907.16699	-210.32011	1596.63159	-81.01913	-54.38597	1331.24341	-935.97992	41.37805	1303.64050	-95.50580	108.89555	-10.70366	596.64679	-244.69269	45.81256	-635.88928	138.78464	37.51849	-1254.22559	-96.79492	-2.30698
112	0.925	907.16833	-211.29945	1598.32996	-78.93073	-53.34625	1334.57007	-935.12897	41.69792	1307.67505	-120.15863	110.80058	-10.08461	622.18500	-243.88492	45.17887	-604.45160	134.47542	36.67592	-1278.90991	-95.96860	-0.84897
113	0.933	907.50018	-212.26250	1599.68115	-76.86626	-52.23523	1337.57227	-934.16565	41.88276	1311.51318	-145.53802	113.30129	-7.98310	643.15057	-243.17859	43.27722	-575.05847	130.76714	34.55520	-1302.08289	-95.72346	2.49408
114	0.942	908.11157	-213.18645	1600.62268	-74.82735	-51.08167	1340.13623	-933.10236	41.98350	1315.00244	-172.35498	117.11780	-2.77776	658.14172	-242.50154	39.41529	-548.09344	127.84044	30.93672	-1323.19690	-95.98648	7.94814
115	0.950	908.93549	-214.05011	1601.09546	-72.80365	-49.90656	1342.14722	-931.97333	42.05850	1318.01672	-199.69281	123.03758	7.53614	666.31616	-242.05716	33.68754	-523.89764	126.11784	25.95739	-1341.97729	-96.60568	14.94998
116	0.958	909.90106	-214.83746	1601.05005	-70.78040	-48.72813	1343.49500	-930.81415	42.17937	1320.47192	-223.79327	131.49596	24.51121	667.98981	-241.94299	26.75932	-502.77777	126.19058	20.08185	-1358.24341	-97.54750	22.71354
117	0.967	910.94342	-215.53297	1600.44568	-68.75185	-47.56716	1344.08643	-929.63940	42.41267	1322.33167	-239.11237	142.26407	47.87556	664.28308	-242.10413	19.72801	-485.07910	128.75781	13.91544	-1371.80615	-98.94167	30.85398
118	0.975	912.00873	-216.13014	1599.25134	-66.73035	-46.44484	1343.86572	-928.43494	42.80568	1323.59729	-241.82410	154.39563	74.58668	656.14911	-242.46414	13.84776	-471.34271	134.51122	8.01173	-1382.53113	-100.91397	39.38028
119	0.983	913.07166	-216.64450	1597.45154	-64.74649	-45.38320	1342.83813	-927.17267	43.39640	1324.28577	-232.52509	166.46429	99.87805	643.93573	-242.75392	9.82738	-462.35742	143.80434	2.74208	-1390.30981	-103.40065	48.03932
120	0.992	914.15515	-217.10872	1595.04858	-62.84051	-44.40919	1341.07666	-925.83368	44.21993	1324.41138	-215.11963	177.12917	120.07494	627.70135	-242.45427	7.46038	-458.98004	156.13965	-1.72758	-1394.78333	-106.22554	55.60555
121	1.000	915.32849	-217.55374	1592.06555	-61.04744	-43.54619	1338.70801	-924.42267	45.29491	1323.98547	-193.57709	185.73538	134.52675	607.70587	-241.26344	6.10249	-461.83917	169.80249	-5.34250	-1395.08887	-109.39386	60.11473
122	1.008	916.68713	-217.99274	1588.54871	-59.38547	-42.79450	1335.88330	-922.97369	46.60353	1323.02466	-170.15161	192.40106	145.00500	584.75275	-239.41193	5.24226	-470.97528	182.16309	-8.02574	-1390.10425	-113.19084	60.30001
123	1.017	918.32617	-218.42343	1584.56775	-57.86000	-42.12368	1332.75146	-921.54517	48.08002	1321.55652	-145.69385	197.59763	153.80910	560.08569	-237.34279	4.63921	-485.77039	190.98633	-9.68431	-1379.36255	-117.87164	56.90445
124	1.025	920.31195	-218.84784	1580.20813	-56.48863	-41.48989	1329.44458	-920.20306	49.61847	1319.62085	-120.49170	201.75755	162.45369	534.85876	-235.31053	4.20435	-505.31134	195.87686	-10.45834	-1364.07886	-123.20722	52.47264
125	1.033	922.65601	-219.28278	1575.56384	-55.33164	-40.86300	1326.07117	-919.00641	51.09533	1317.27148	-94.70776	205.13707	171.39542	509.78802	-233.35152	3.85400	-528.33112	198.18118	-10.75914	-1347.10400	-128.39677	49.60218
126	1.042	925.30310	-219.74631	1570.73816	-54.50082	-40.23404	1322.71045	-918.00842	52.39932	1314.57898	-68.45825	207.77306	180.31189	485.15204	-231.44368	3.49640	-553.02032	199.49188	-10.92299	-1330.99927	-132.61600	48.93579
127	1.050	928.14148	-220.23792	1565.84851	-54.13908	-39.60292	1319.41235	-917.26135	53.47018	1311.63245	-41.78314	209.51915	188.53734	460.91309	-229.60123	3.09543	-577.83752	200.66577	-11.09273	-1315.52759	-135.72774	48.95238
128	1.058	931.02655	-220.73383	1561.02515	-54.38669	-38.97004	1316.20435	-916.81055	54.31921	1308.53333	-14.67468	210.20212	195.41548	436.92194	-227.87560	2.69525	-602.26630	201.97269	-11.34958	-1297.63635	-138.30203	48.00747
129	1.067	933.80096	-221.19676	1556.40869	-55.34001	-38.32900	1313.10156	-916.68469	55.00366	1305.37720	12.81012	209.74677	200.41637	413.08105	-226.30219	2.36980	-626.42285	203.48586	-11.71019	-1274.66748	-140.83954	46.13402
130	1.075	936.30328	-221.59151	1552.14978	-57.00042	-37.65021	1310.12720	-916.89191	55.58461	1302.23218	40.50238	208.19699	203.14476	389.34900	-224.82813	2.12250	-650.44928	205.20024	-12.10676	-1247.30859	-143.09222	44.52314
131	1.083	938.37817	-221.89790	1548.41003	-59.24285	-36.87191	1307.33826	-917.41760	56.10572	1299.13757	68.23346	205.71648	203.44116	365.71393	-223.32932	1.86818	-674.38562	207.00977	-12.45062	-1218.91284	-144.24896	43.85231
132	1.092	939.89209	-222.10861	1545.35132	-61.84529	-35.91201	1304.82263	-918.21716	56.58885	1296.12305	95.99542	202.56781	201.52560	342.17328	-221.74135	1.53199	-698.24335	208.77580	-12.67865	-1192.15112	-143.69276	43.91092
133	1.100	940.74731	-222.21780	1543.11719	-64.56876	-34.69652	1302.66370	-919.21179	57.03324	1293.21936	123.98706	199.01881	197.95343	318.69812	-220.11797	1.14497	-722.05579	210.43814	-12.77259	-1166.91345	-141.45958	44.52663
134	1.108	940.89105	-222.22081	1541.80981	-67.22527	-33.19338	1300.91272	-920.30432	57.41210	1290.45093	152.47537	195.23549	193.29329	295.25800	-218.52272	0.84815	-745.86902	212.01259	-12.78968	-1141.37573	-138.01016	45.87612
135	1.117	940.31860	-222.11780	1541.47595	-69.69343	-31.43542	1299.60132	-921.41205	57.66800	1287.83533	181.57861	191.24940	187.75871	271.82764	-216.93747	0.77697	-769.69147	213.56313	-12.85471	-1114.28467	-133.70602	47.94954
136	1.125	939.06970	-221.91008	1542.10547	-71.89977	-29.51880	1298.76270	-922.48944	57.71763	1285.40247	211.19156	186.97238	181.11777	248.33163	-215.29401	0.91069	-793.48938	215.17798	-13.03983	-1085.94312	-128.56628	50.31910
137	1.133	937.21985	-221.60085	1543.64502	-73.79526	-27.58104	1298.42993	-923.51910	57.47118	1283.22156	241.13406	182.21001	172.96310	224.67343	-213.53247	1.07609	-817.26392	216.88931	-13.25045	-1057.54419	-122.44225	52.45859
138	1.142	934.86853	-221.19870	1546.01147	-75.34064	-25.76861	1298.62061	-924.48889	56.86492	1281.40930	271.33618	176.71352	163.12013	200.82416	-211.65700	1.12257	-841.08893	218.64124	-13.31194	-1029.98816	-115.33200	54.11610
139	1.150	932.12805	-220.71330	1549.10156	-76.51237	-24.19950	1299.33228	-925.38330	55.89824	1280.10876	301.85580	170.28891	151.86201	176.81967	-209.77219	1.06252	-865.04889	220.35101	-13.17997	-1003.24805	-107.50875	55.37019
140	1.158	929.11011	-220.15265	1552.80066	-77.31680	-22.93349	1300.55042	-926.18732	54.64792	1279.45349	332.76697	162.89790	139.82870	152.67871	-208.01045	1.02655	-889.18176	221.96423	-12.99202	-976.56726	-99.38679	56.39485
141	1.167	925.91486	-219.52371	1556.99329	-77.78302	-21.96211	1302.26196	-926.89215	53.24056	1279.53198	364.08487	154.67258	127.78983	128.37332	-206.38882	1.10638	-913.48792	223.50168	-12.86695	-949.12659	-91.32753	57.21085
142	1.175	922.63367	-218.82639	1561.56458	-77.94250	-21.22546	1304.45728	-927.49792	51.80589	1280.36877	395.75507	145.79260	116.34919	103.88434	-204.79330	1.27106	-937.95490	225.08556	-12.72072	-920.62170	-83.55361	57.64513
143	1.183	919.35583	-218.05202	1566.39819	-77.82497	-20.65466	1307.11829	-928.01129	50.44097	1281.92664	427.62299	136.37410	105.73325	79.24121	-203.12373	1.43009	-962.57312	226.84415	-12.36979	-891.35474	-76.16161	57.51117
144	1.192	916.16907	-217.20247	1571.38171	-77.46396	-20.20865	1310.20850	-928.44025	49.19595	1284.13037	459.45120	126.53304	95.86419	54.48279	-201.37425	1.54639	-987.35510	228.77814	-11.78412	-861.86462	-69.18832	56.80119
145	1.200	913.15778	-216.30580	1576.41467	-76.89208	-19.87440	1313.67700	-928.79028	48.08433	1286.89368	491.03931	116.45224	86.63126	29.59195	-199.57086	1.66583	-1012.31555	230.76776	-11.15670	-832.52710	-62.68015	55.67823
146	1.208	910.40186	-215.40244	1581.40967	-76.13520	-19.64662	1317.46704	-929.05658	47.10878	1290.13757	522.28064	106.37046	78.10419	4.49626	-197.71536	1.83673	-1037.40552	232.71707	-10.70758	-803.44318	-56.72265	54.31834
147	1.217	907.97015	-214.52620	1586.29004	-75.21945	-19.51758	1321.51660	-929.21997	46.28363	1293.79260	553.10815	96.65390	70.56380	-20.83925	-195.80341	2.03660	-1062.53479	234.61578	-10.50509	-774.57495	-51.43137	52.80024
148	1.225	905.91071	-213.70409	1590.98694	-74.17531	-19.47919	1325.74866	-929.25494	45.63702	1297.78711	583.39319	87.82188	64.29348	-46.33734	-193.86731	2.21486	-1087.69348	236.44789	-10.49318	-745.91754	-46.91974	51.12010
149	1.233	904.24725	-212.95868	1595.43457	-73.02692	-19.52759	1330.06677	-929.13843	45.19900	1302.03015	612.74524	80.31886	59.23546	-71.80475	-192.00746	2.40249	-1112.96863	238.20822	-10.54149	-717.56207	-43.28855	49.26261
150	1.242	902.98145	-212.30202	1599.56714	-71.78513	-19.66766	1334.35742	-928.85382	44.99398	1306.40723	640.32135	74.24987	54.87482	-96.91174	-190.38718	2.79993	-1138.39380	240.00558	-10.47278	-689.69257	-40.65010	47.23673
151	1.250	902.09705	-211.73671	1603.32275	-70.45539	-19.91499	1338.49622	-928.39478	45.03607	1310.78625	664.91736	69.41113	50.52275	-121.18394	-189.17667	3.77040	-1163.79236	241.99176	-10.11943	-662.59253	-39.13467	45.03753
152	1.258	901.56836	-211.26556	1606.64478	-69.04742	-20.28879	1342.35498	-927.77625	45.31763	1315.02380	685.37585	65.57307	45.72704	-144.10374	-188.47978	5.64574	-1188.71362	244.25838	-9.26345	-636.63214	-38.87556	42.56818
153	1.267	901.36786	-210.88701	1609.47986	-67.57551	-20.80118	1345.80957	-927.04156	45.80062	1318.97205	701.03894	62.63772	40.47161	-165.19946	-188.29927	8.48516	-1212.53076	246.86470	-7.59025	-612.22815	-39.99727	39.60670
154	1.275	901.46515	-210.57991	1611.77954	-66.05602	-21.45522	1348.74377	-926.25403	46.42518	1322.48254	711.86755	60.51209	35.06972	-184.03973	-188.60120	12.12751	-1234.76270	249.79840	-4.93974	-589.82751	-42.59571	35.87703
155	1.283	901.82465	-210.30521	1613.50391	-64.50943	-22.23914	1351.05505	-925.47504	47.12102	1325.41455	718.06195	59.04261	29.87484	-200.23863	-189.48701	16.61228	-1255.30835	252.89099	-1.57782	-569.91370	-46.74222	31.19749
156	1.292	902.41125	-210.02338	1614.62000	-62.96240	-23.10886	1352.65991	-924.74780	47.80489	1327.65527	719.49835	58.20922	24.95201	-213.27116	-191.33524	22.67236	-1274.29089	256.01758	2.03673	-552.99756	-52.54981	25.61714
157	1.300	903.19525	-209.70384	1615.10315	-61.44710	-23.99178	1353.49866	-924.08984	48.38750	1329.14709	715.60767	58.23047	19.83805	-221.94139	-194.72507	31.69165	-1291.89185	259.50043	5.91680	-539.60504	-60.22650	19.44885
158	1.308	904.15070	-209.32303	1614.94189	-60.00245	-24.82022	1353.53955	-923.49048	48.79984	1329.90137	705.97864	59.32076	13.77359	-224.35612	-200.09723	44.62253	-1308.40466	264.12677	10.94889	-530.27588	-69.97924	13.16680
159	1.317	905.25543	-208.86296	1614.14063	-58.67490	-25.55044	1352.78357	-922.91748	49.00848	1329.98120	691.19000	61.34134	6.66580	-219.18600	-207.32095	60.58469	-1324.00952	270.44986	18.26173	-525.50110	-81.75874	7.28788
160	1.325	906.50049	-208.31610	1612.71667	-57.51094	-26.15530	1351.26709	-922.33154	49.01064	1329.46570	672.88770	63.73444	-0.21969	-206.98053	-215.56201	76.85798	-1338.03455	278.04855	27.63090	-525.55646	-94.99205	2.39148
161	1.333	907.89966	-207.69183	1610.70068	-56.54478	-26.62318	1349.06567	-921.70245	48.82903	1328.42285	652.74445	65.89291	-5.17763	-189.82169	-223.69742	90.58353	-1348.39050	285.80823	36.63501	-530.30823	-108.44201	-0.91851
162	1.342	909.48779	-207.01561	1608.13721	-55.79031	-26.96903	1346.29297	-921.01984	48.51213	1326.90149	631.40460	67.61944	-7.64980	-169.85330	-230.89659	100.39832	-1352.25269	292.90723	42.12260	-539.20459	-120.33650	-2.43943
163	1.350	911.31024	-206.31873	1605.08325	-55.24141	-27.23309	1343.08508	-920.30011	48.12072	1324.93799	608.71619	69.12473	-8.41014	-148.36012	-236.87695	106.64249	-1347.80408	299.23157	42.58630	-551.77618	-128.92863	-2.77708
164	1.358	913.40662	-205.62669	1601.60645	-54.88086	-27.45576	1339.57617	-919.58636	47.69895	1322.56335	584.71912	70.64995	-8.52036	-125.85278	-241.80734	110.55963	-1335.34680	304.99722	38.85760	-568.22272	-133.34947	-2.92574
165	1.367	915.79114	-204.95668	1597.78564	-54.69512	-27.65001	1335.87781	-918.93854	47.26243	1319.81055	559.95892	72.26247	-8.61015	-102.52455	-246.05072	113.44078	-1317.03198	310.23453	33.02110	-588.84442	-134.11723	-3.37236
166	1.375	918.43811	-204.32468	1593.71069	-54.69041	-27.79605	1332.06946	-918.41455	46.81515	1316.72644	535.05396	73.93936	-8.85986	-78.51106	-249.94171	116.16409	-1296.09448	314.61835	27.23166	-612.77997	-132.70668	-3.92429
167	1.383	921.27728	-203.75211	1589.48340	-54.89953	-27.85415	1328.20313	-918.05005	46.36792	1313.38306	510.36548	75.65553	-9.22029	-53.91687	-253.66119	119.08478	-1275.95325	317.76505	23.24010	-638.11243	-130.52475	-4.29651
168	1.392	924.19702	-203.26595	1585.21875	-55.37207	-27.78224	1324.32031	-917.85345	45.93597	1309.87488	486.01440	77.39125	-9.61642	-28.83682	-257.16919	122.10156	-1258.59265	319.61523	22.03259	-663.26105	-128.28809	-4.46960
169	1.400	927.05060	-202.88818	1581.04468	-56.15498	-27.55976	1320.47583	-917.82257	45.52145	1306.30811	461.97885	79.15984	-10.02850	-3.38539	-260.26685	124.85260	-1242.94739	320.39761	23.13452	-687.72620	-126.13911	-4.55832
170	1.408	929.67169	-202.61977	1577.09937	-57.27379	-27.21312	1316.75049	-917.96002	45.11349	1302.78235	438.15942	81.00629	-10.44955	22.37662	-262.76349	126.95316	-1225.51831	320.32071	24.61212	-711.71716	-124.02150	-4.65542
171	1.417	931.89978	-202.43065	1573.53052	-58.72710	-26.82697	1313.24207	-918.26672	44.71851	1299.36670	414.45303	82.94710	-10.86719	48.50281	-264.57831	128.10651	-1203.22681	319.43082	24.58762	-735.55078	-121.90876	-4.81088
172	1.425	933.60400	-202.25211	1570.48730	-60.50046	-26.53036	1310.03857	-918.72388	44.38699	1296.08911	390.81482	84.95878	-11.28758	75.08527	-265.72394	128.09592	-1175.53870	317.58856	22.74696	-759.36621	-119.84188	-5.02700
173	1.433	934.69379	-201.98276	1568.09949	-62.57706	-26.45049	1307.19922	-919.28748	44.20871	1292.95129	367.25775	87.00042	-11.71771	102.15826	-266.24332	126.81618	-1144.22961	314.52878	20.16123	-783.15033	-117.86220	-5.26609
174	1.442	935.11945	-201.53081	1566.46167	-64.92459	-26.65484	1304.75098	-919.90344	44.28416	1289.95386	343.79462	89.00442	-12.13383	129.70856	-266.18991	124.36241	-1111.95825	310.08667	18.10296	-806.87720	-115.96976	-5.48774
175	1.450	934.87024	-200.86264	1565.63306	-67.47367	-27.12873	1302.70630	-920.53455	44.69127	1287.10852	320.37393	90.89321	-12.46675	157.73965	-265.66217	121.05872	-1080.97961	304.30237	17.23317	-830.58704	-114.15330	-5.68228
176	1.458	933.96991	-200.01024	1565.63855	-70.11314	-27.79697	1301.08789	-921.17755	45.46976	1284.44849	296.88184	92.64008	-12.63583	186.28439	-264.81061	117.35984	-1052.27588	297.27167	17.48001	-854.35840	-112.40490	-5.86798
177	1.467	932.47028	-199.04214	1566.46936	-72.70573	-28.56622	1299.94116	-921.85266	46.62877	1282.04492	273.22275	94.29360	-12.64475	215.36206	-263.77673	113.65267	-1025.34888	289.03271	18.38396	-878.23279	-110.70931	-6.03873
178	1.475	930.43793	-198.03134	1568.08923	-75.11168	-29.36230	1299.31995	-922.57593	48.14915	1280.01563	249.37274	95.96046	-12.57144	244.94366	-262.63156	110.08929	-998.92963	279.65240	19.53417	-902.19495	-109.04424	-6.13425
179	1.483	927.94330	-197.03799	1570.43530	-77.20973	-30.13244	1299.26270	-923.33643	49.96937	1278.50830	225.34891	97.74989	-12.42706	274.96313	-261.34787	106.55896	-972.00171	269.31848	20.70905	-926.21808	-107.38881	-6.08598
180	1.492	925.06140	-196.10602	1573.41687	-78.91184	-30.83232	1299.78223	-924.09088	51.98327	1277.66333	201.17252	99.66108	-12.15942	305.35724	-259.75568	102.77962	-944.29596	258.28580	21.76633	-950.30066	-105.73489	-5.88154
181	1.500	921.87738	-195.26465	1576.92371	-80.16650	-31.43983	1300.87427	-924.77472	54.06651	1277.57935	176.86948	101.54501	-11.81221	336.07996	-257.56372	98.45453	-916.09619	246.84213	22.60957	-974.47540	-104.06690	-5.58091
182	1.508	918.48523	-194.53503	1580.83960	-80.94994	-31.96446	1302.52893	-925.32166	56.11687	1278.29480	152.45691	103.23573	-11.53615	367.06793	-254.53812	93.42149	-887.66785	235.35550	23.24904	-998.79028	-102.34612	-5.25716
183	1.517	914.98309	-193.93333	1585.04944	-81.25702	-32.41999	1304.73047	-925.68323	58.07784	1279.78845	127.91699	104.72651	-11.42112	398.19696	-250.65337	87.72037	-858.83636	224.19604	23.75584	-1023.26660	-100.55066	-4.93090
184	1.525	911.46936	-193.46317	1589.44580	-81.10097	-32.79658	1307.44360	-925.84351	59.93243	1281.99500	103.21094	106.18681	-11.40177	429.30133	-246.05798	81.57608	-829.09796	213.55843	24.16269	-1047.88281	-98.72381	-4.57833
185	1.533	908.03961	-193.11923	1593.93542	-80.51793	-33.05967	1310.60510	-925.82007	61.67973	1284.82666	78.30713	107.77325	-11.34385	460.24988	-240.97156	75.34015	-798.05420	203.46902	24.49088	-1072.58716	-96.99663	-4.15702
186	1.542	904.78168	-192.90137	1598.44165	-79.56812	-33.16680	1314.13562	-925.64893	63.31505	1288.18701	53.19568	109.48331	-11.17924	490.93555	-235.66615	69.46024	-765.71381	193.96776	24.83146	-1097.32471	-95.53246	-3.61768
187	1.550	901.77399	-192.81282	1602.89783	-78.32955	-33.08700	1317.95850	-925.36835	64.82548	1291.98059	27.90649	111.23557	-10.93723	521.13080	-230.50166	64.46043	-732.53302	185.18051	25.31681	-1122.11450	-94.33427	-2.97579
188	1.558	899.08405	-192.84952	1607.23767	-76.88649	-32.80679	1322.00195	-925.01013	66.19306	1296.11560	2.51709	112.99699	-10.68405	550.35852	-225.88731	60.76495	-699.25018	177.23297	26.00677	-1147.10840	-93.10089	-2.40169
189	1.567	896.76202	-192.99915	1611.38940	-75.31812	-32.32596	1326.18152	-924.59546	67.40129	1300.49670	-22.84174	114.78446	-10.47041	577.89319	-222.12314	58.32397	-666.61475	170.18771	26.81151	-1172.46619	-91.47701	-2.11565
190	1.575	894.83899	-193.24167	1615.27576	-73.69054	-31.65552	1330.39160	-924.13232	68.44711	1305.01501	-47.94769	116.62978	-10.29464	602.91382	-219.20398	56.38302	-635.21246	164.06543	27.48134	-1198.11865	-89.51834	-2.07950
191	1.583	893.32703	-193.54472	1618.81775	-72.04958	-30.81371	1334.51331	-923.61902	69.34409	1309.53967	-72.48401	118.56734	-10.03160	624.69623	-216.80923	53.80509	-605.43457	158.88794	27.64381	-1223.65601	-87.69250	-1.80610
192	1.592	892.21863	-193.86777	1621.94104	-70.41434	-29.81888	1338.42688	-923.05103	70.11368	1313.91602	-96.23419	120.65405	-9.32296	642.64148	-214.62173	49.79816	-577.51312	154.73953	26.91128	-1248.39111	-86.42660	-0.44455
193	1.600	891.49121	-194.17667	1624.58081	-68.77813	-28.68573	1342.01196	-922.43262	70.77676	1317.97620	-119.39276	123.12932	-7.42852	656.23132	-212.67067	44.37013	-551.61121	151.82391	25.01348	-1271.57983	-85.83584	2.84232
194	1.608	891.11383	-194.45149	1626.67957	-67.12061	-27.42871	1345.14636	-921.79254	71.34718	1321.56433	-142.42383	126.58620	-3.06257	665.15558	-211.27391	38.09027	-527.87073	150.41112	21.86954	-1292.72791	-85.78725	8.27287
195	1.617	891.04980	-194.68225	1628.18848	-65.42863	-26.07838	1347.71216	-921.17755	71.83950	1324.56287	-164.97620	131.82144	5.57160	669.54480	-210.67203	31.54887	-506.38660	150.73300	17.64335	-1311.64136	-86.11781	15.25173
196	1.625	891.25494	-194.86581	1629.06787	-63.71189	-24.69814	1349.60413	-920.61810	72.29506	1326.90564	-184.50775	139.38539	20.18562	670.00806	-210.81653	25.19186	-487.24689	153.03278	12.80886	-1328.19714	-86.81868	22.98836
197	1.633	891.67609	-195.00668	1629.28479	-62.00105	-23.37326	1350.73767	-920.09882	72.79360	1328.58179	-196.56604	149.18208	41.11361	667.32404	-211.51451	19.52032	-470.66333	157.69792	8.06521	-1342.31580	-87.96346	31.21285
198	1.642	892.25995	-195.11855	1628.81165	-60.33536	-22.17144	1351.05957	-919.56110	73.43489	1329.62720	-197.63245	160.36150	66.07639	661.94891	-212.64752	15.06004	-457.07068	165.18602	4.03866	-1354.09778	-89.49054	40.14697
199	1.650	892.97192	-195.22523	1627.63196	-58.75489	-21.11664	1350.55859	-918.92902	74.31209	1330.10376	-187.87756	171.55934	90.63842	653.75665	-214.05391	11.92303	-447.12512	175.69405	0.99485	-1363.59229	-91.16559	49.62711
200	1.658	893.81024	-195.35052	1625.75073	-57.29631	-20.20026	1349.27051	-918.14337	75.48613	1330.06665	-170.60760	181.42979	110.71911	642.25208	-215.23608	9.63763	-441.62494	188.80296	-1.23714	-1370.24512	-92.81251	58.19791
201	1.667	894.80615	-195.50444	1623.19360	-55.98315	-19.39852	1347.27478	-917.19287	76.96222	1329.54688	-149.45490	189.18562	124.89506	626.96051	-215.55807	7.72086	-441.33472	203.29025	-3.13180	-1372.68604	-94.61984	63.53394
202	1.675	896.01617	-195.68971	1619.99731	-54.81718	-18.67388	1344.68188	-916.12799	78.68832	1328.55554	-126.61938	194.79793	134.42462	607.76129	-214.80003	6.16216	-446.62439	217.17998	-5.12287	-1369.31201	-97.13052	64.15792
203	1.683	897.51361	-195.91824	1616.19824	-53.78593	-17.98312	1341.61389	-915.04840	80.57954	1327.10132	-103.00378	198.78789	141.62325	585.24475	-213.24339	5.13116	-457.18616	228.28128	-7.16010	-1359.42065	-100.76862	60.65427
204	1.692	899.37384	-196.21146	1611.82715	-52.88377	-17.29633	1338.19482	-914.07574	82.53322	1325.20166	-78.92413	201.83148	148.37706	560.70300	-211.29460	4.59073	-472.39948	235.37106	-8.79221	-1344.13501	-105.37331	55.36895
205	1.700	901.65106	-196.58607	1606.90698	-52.13221	-16.60226	1334.55090	-913.32227	84.42456	1322.88599	-54.50653	204.44987	155.58270	535.50458	-209.25146	4.31299	-491.81567	239.04117	-9.84311	-1326.40381	-110.19308	51.14286
206	1.708	904.35919	-197.03801	1601.45142	-51.58879	-15.89744	1330.80188	-912.85907	86.12218	1320.19641	-29.81464	206.85612	163.24475	510.51074	-207.29825	4.04177	-514.65137	240.98540	-10.55224	-1309.61340	-114.28399	49.64495
207	1.717	907.46503	-197.53586	1595.46936	-51.34245	-15.17719	1327.04248	-912.70074	87.53178	1317.18958	-4.86957	208.95659	170.83330	486.01703	-205.49010	3.64444	-539.29889	242.53801	-11.07339	-1295.07581	-117.11179	50.17849
208	1.725	910.89142	-198.02928	1588.96643	-51.49906	-14.43127	1323.33386	-912.81689	88.63023	1313.94434	20.37738	210.50975	177.67365	461.96869	-203.76318	3.16926	-564.17993	244.15506	-11.38951	-1280.56982	-118.97096	50.49117
209	1.733	914.52600	-198.46649	1581.94409	-52.16220	-13.64222	1319.71057	-913.15509	89.47063	1310.56738	46.00494	211.27696	183.15868	438.19128	-202.05916	2.73805	-588.62714	245.82550	-11.57082	-1262.21265	-120.62881	49.15417
210	1.742	918.23120	-198.81305	1574.40686	-53.41069	-12.79412	1316.20435	-913.65894	90.15895	1307.17847	72.00909	211.10445	186.77682	414.54010	-200.40483	2.40994	-612.66296	247.47328	-11.78070	-1238.20361	-122.38699	46.78845
211	1.750	921.85834	-199.06294	1566.37402	-55.26702	-11.87188	1312.87012	-914.28125	90.80519	1303.87769	98.26672	210.01422	188.17873	390.93921	-198.85352	2.14423	-636.46881	249.06091	-12.11626	-1210.54236	-123.63904	44.94516
212	1.758	925.25592	-199.23804	1557.89734	-57.66865	-10.83884	1309.79663	-914.99524	91.46860	1300.72034	124.63354	208.23309	187.34177	367.38202	-197.39325	1.84052	-660.16113	250.59294	-12.50924	-1183.10449	-123.41349	44.31581
213	1.767	928.27167	-199.38014	1549.08545	-60.47557	-9.63622	1307.09351	-915.79883	92.12843	1297.71362	151.09418	206.10774	184.66014	343.91888	-195.94330	1.43906	-683.77917	252.11346	-12.79145	-1158.15234	-121.21486	44.38460
214	1.775	930.76355	-199.53641	1540.11963	-63.51472	-8.21590	1304.85999	-916.70825	92.70343	1294.83167	177.83038	203.94501	180.79558	320.59271	-194.42955	1.01573	-707.34906	253.66125	-12.88588	-1134.84912	-117.30077	44.52344
215	1.783	932.62402	-199.73801	1531.24585	-66.62520	-6.57005	1303.15491	-917.74823	93.10193	1292.04395	205.09082	201.85519	176.29387	297.36768	-192.82059	0.74375	-730.92712	255.25211	-12.88691	-1110.94897	-112.27079	44.76125
216	1.792	933.79883	-199.98529	1522.75403	-69.67818	-4.75021	1301.99829	-918.94708	93.24860	1289.34802	232.97330	199.73480	171.23483	274.13269	-191.11479	0.73412	-754.56769	256.89749	-12.94070	-1085.22876	-106.51766	45.43566
217	1.800	934.28955	-200.25375	1514.95129	-72.56727	-2.87466	1301.39355	-920.32477	93.07646	1286.79553	261.38742	197.35733	165.22720	250.75336	-189.34230	0.91849	-778.27887	258.58929	-13.10661	-1058.17395	-100.05740	46.56688
218	1.808	934.14429	-200.51764	1508.12427	-75.18573	-1.10038	1301.33679	-921.86353	92.53001	1284.50708	290.20337	194.44565	157.76395	227.14252	-187.55684	1.11355	-802.04565	260.30991	-13.31269	-1031.04297	-92.75221	47.77181
219	1.817	933.44293	-200.76173	1502.50037	-77.42297	0.43444	1301.81177	-923.48773	91.59636	1282.66589	319.34842	190.75130	148.67311	203.31540	-185.79073	1.19832	-825.87201	262.07214	-13.40585	-1004.71729	-84.60654	48.63141
220	1.825	932.28925	-200.96877	1498.23596	-79.18539	1.65599	1302.79431	-925.08002	90.32567	1281.47900	348.76523	186.14217	138.31764	179.34369	-184.02927	1.20461	-849.78625	263.89752	-13.30127	-979.17303	-75.86057	48.97416
221	1.833	930.81396	-201.11516	1495.42761	-80.41576	2.55768	1304.26147	-926.52203	88.81154	1281.11841	378.34402	180.61256	127.38833	155.25766	-182.24873	1.23785	-873.82739	265.78058	-13.07806	-953.67554	-66.88058	48.86607
222	1.842	929.16736	-201.18410	1494.12830	-81.10008	3.17006	1306.19360	-927.72906	87.14958	1281.67456	407.92065	174.24725	116.53331	131.02658	-180.43730	1.33109	-898.02588	267.69778	-12.86770	-927.42004	-58.00031	48.46130
223	1.850	927.49860	-201.16824	1494.35132	-81.26034	3.53184	1308.56763	-928.66315	85.41136	1283.13916	437.33395	167.18517	106.15440	106.61273	-178.56386	1.41310	-922.37915	269.60919	-12.69721	-900.10870	-49.43060	47.85616
224	1.858	925.94147	-201.06630	1496.06641	-80.93236	3.67595	1311.34656	-929.32544	83.64932	1285.42590	466.49570	159.54327	96.41106	82.02347	-176.61502	1.43541	-946.86261	271.47446	-12.49127	-872.01489	-41.28021	47.05168
225	1.867	924.60785	-200.88757	1499.19604	-80.15027	3.62390	1314.47461	-929.74054	81.90709	1288.41528	495.38489	151.37810	87.33338	57.31140	-174.65358	1.46425	-971.48303	273.30289	-12.17445	-843.61926	-33.61623	46.03924
226	1.875	923.57404	-200.65302	1503.61853	-78.95901	3.38562	1317.88403	-929.94672	80.21118	1291.98999	523.90021	142.79688	78.97973	32.51614	-172.74168	1.59032	-996.26855	275.13614	-11.73744	-815.29193	-26.49757	44.87407
227	1.883	922.87115	-200.38232	1509.17773	-77.43476	2.96728	1321.50867	-929.98907	78.56694	1296.04700	551.71844	134.15381	71.51725	7.61720	-170.86191	1.80341	-1021.20923	276.97162	-11.25293	-787.22961	-19.99706	43.65792
228	1.892	922.49835	-200.07260	1515.69849	-75.68160	2.38284	1325.28796	-929.90515	76.97864	1300.49255	578.31378	126.10004	65.06109	-17.42792	-168.97704	2.01526	-1046.28003	278.73987	-10.86210	-759.51697	-14.21051	42.47651
229	1.900	922.44202	-199.68729	1522.99988	-73.81125	1.65693	1329.15845	-929.71014	75.47096	1305.23242	603.06921	119.28630	59.39130	-42.62045	-167.09659	2.17346	-1071.47388	280.39465	-10.67473	-732.19818	-9.26181	41.35741
230	1.908	922.68219	-199.16061	1530.90015	-71.92211	0.81801	1333.04260	-929.39301	74.08884	1310.16138	625.41833	113.96869	53.98359	-67.89319	-165.26743	2.31303	-1096.75122	282.04733	-10.62461	-705.32104	-5.30231	40.27204
231	1.917	923.18921	-198.40550	1539.21289	-70.08147	-0.11125	1336.84753	-928.92902	72.88089	1315.15271	644.99152	109.97791	48.41573	-93.06375	-163.54416	2.53331	-1121.97925	283.91824	-10.46814	-679.01300	-2.47630	39.13606
232	1.925	923.92151	-197.32771	1547.74377	-68.31866	-1.12002	1340.47095	-928.30701	71.88005	1320.06189	661.64587	107.03283	42.66705	-117.77753	-162.00505	3.00304	-1146.84985	286.17297	-9.88103	-653.60962	-0.90074	37.77583
233	1.933	924.83600	-195.85197	1556.28760	-66.63015	-2.19997	1343.80359	-927.55444	71.09274	1324.74365	675.30994	105.00118	37.00191	-141.56631	-160.79285	3.96966	-1170.83374	288.87653	-8.52574	-629.67297	-0.69199	35.91721
234	1.942	925.90643	-193.94655	1564.63025	-64.99361	-3.32948	1346.73413	-926.74042	70.50851	1329.06445	685.75055	103.88432	31.63251	-164.01888	-160.07022	5.65911	-1193.36963	291.95862	-6.24272	-607.80768	-1.97043	33.25382
235	1.950	927.13312	-191.62352	1572.55701	-63.39249	-4.47476	1349.15869	-925.95483	70.11771	1332.90247	692.42230	103.66376	26.52132	-184.90445	-159.91788	8.19936	-1214.16980	295.22968	-3.27357	-588.44745	-4.84196	29.58666
236	1.958	928.53809	-188.91447	1579.86389	-61.83897	-5.60191	1350.98560	-925.27814	69.90651	1336.15027	694.49628	104.26308	21.38625	-204.14682	-160.34238	11.82567	-1233.36536	298.59015	-0.05173	-571.82220	-9.42818	24.97854
237	1.967	930.15686	-185.84653	1586.37378	-60.37758	-6.67819	1352.13354	-924.75970	69.83517	1338.73022	691.13037	105.61114	15.79296	-221.52419	-161.42148	17.28030	-1251.40308	302.28711	3.45271	-558.09711	-15.91660	19.80490
238	1.975	932.01941	-182.44043	1591.95349	-59.06730	-7.66624	1352.53589	-924.41663	69.82957	1340.61011	681.96967	107.57433	9.49329	-235.98256	-163.45497	25.94204	-1268.74060	307.03662	8.19424	-547.52960	-24.52754	14.60999
239	1.983	934.12897	-178.73338	1596.51599	-57.96149	-8.52792	1352.15784	-924.23999	69.79098	1341.80225	667.63293	109.78748	2.98651	-245.20001	-166.97627	39.15910	-1285.40515	313.66336	15.51795	-540.49719	-35.35146	9.85473
240	1.992	936.46252	-174.80733	1600.01099	-57.10024	-9.23957	1351.02051	-924.19659	69.61876	1342.34399	649.60065	111.74389	-2.49834	-246.60428	-172.41127	56.84190	-1300.38940	322.23239	25.46184	-537.34540	-48.15339	5.75958
241	2.000	938.99286	-170.79994	1602.41919	-56.50514	-9.80733	1349.21411	-924.23395	69.24002	1342.27319	629.25586	113.21972	-5.99657	-239.38579	-179.51031	76.67284	-1311.24097	331.73865	35.56466	-538.21710	-62.29314	2.36970
242	2.008	941.70770	-166.90341	1603.76184	-56.17174	-10.26661	1346.88733	-924.29608	68.62509	1341.61487	607.15485	114.48452	-7.61038	-225.22273	-187.29472	95.21220	-1314.86047	340.95184	42.28606	-542.98285	-76.77280	-0.24091
243	2.017	944.60876	-163.35550	1604.10938	-56.07434	-10.66302	1344.21606	-924.34296	67.77879	1340.37781	583.48743	115.93510	-8.13921	-206.93701	-194.71524	109.93135	-1309.48218	349.27942	43.79790	-551.14410	-90.34254	-1.90707
244	2.025	947.69171	-160.39566	1603.58008	-56.18675	-11.02977	1341.36292	-924.36420	66.72629	1338.55774	558.75177	117.66589	-8.29334	-186.72269	-201.22784	120.25542	-1295.89917	356.68256	40.89333	-561.93176	-101.65524	-2.62386
245	2.033	950.92041	-158.19469	1602.32605	-56.50019	-11.36796	1338.44531	-924.38190	65.51547	1336.15137	533.61847	119.51122	-8.42502	-165.46805	-206.77240	127.15742	-1276.74133	363.18994	35.67994	-575.06964	-109.56066	-2.79790
246	2.042	954.21722	-156.82187	1600.51758	-57.02521	-11.63633	1335.52344	-924.43982	64.21990	1333.18359	508.54770	121.31614	-8.66368	-143.18381	-211.46922	132.10049	-1254.91968	368.73383	30.15145	-591.34375	-113.59355	-2.99695
247	2.050	957.47296	-156.25864	1598.32190	-57.78402	-11.76746	1332.61133	-924.59143	62.91498	1329.72668	483.73438	123.04266	-9.03704	-119.71942	-215.45453	136.22659	-1232.69800	373.19202	25.68073	-611.54871	-114.29813	-3.41593
248	2.058	960.56000	-156.42128	1595.88452	-58.80203	-11.70790	1329.70557	-924.89447	61.64868	1325.89343	459.20697	124.73029	-9.49368	-95.14362	-218.87946	140.14090	-1211.51086	376.41498	23.11784	-635.01855	-112.92815	-3.83962
249	2.067	963.34418	-157.19778	1593.32971	-60.10117	-11.45477	1326.81616	-925.40668	60.43782	1321.81140	434.91907	126.44650	-9.94226	-69.74379	-221.90475	144.03366	-1191.79492	378.37082	22.85332	-659.96686	-110.73557	-4.08149
250	2.075	965.70306	-158.48431	1590.76990	-61.69271	-11.06213	1323.98584	-926.17804	59.27755	1317.59741	410.82751	128.24791	-10.32697	-43.88524	-224.62000	147.81549	-1172.78845	379.15485	24.46173	-684.92267	-108.45851	-4.18430
251	2.083	967.54303	-160.19034	1588.30530	-63.56877	-10.61977	1321.28650	-927.24347	58.14281	1313.35168	386.91937	130.14032	-10.66650	-17.87144	-226.98598	151.21045	-1152.93530	378.68234	26.62264	-709.36511	-106.29620	-4.26945
252	2.092	968.80621	-162.23900	1586.01721	-65.69927	-10.22816	1318.80005	-928.61707	56.99449	1309.16138	363.19205	132.07571	-11.01471	8.18976	-228.89099	153.86740	-1130.84070	376.65182	28.06174	-733.39404	-104.20400	-4.40014
253	2.100	969.46960	-164.57985	1583.96643	-68.03526	-9.97635	1316.59717	-930.27917	55.81363	1305.09790	339.64175	133.99994	-11.37845	34.42776	-230.24512	155.47711	-1106.05396	372.90018	28.48645	-757.22681	-102.14606	-4.58871
254	2.108	969.53638	-167.19537	1582.19080	-70.51129	-9.91976	1314.73047	-932.16766	54.64211	1301.21045	316.25018	135.87808	-11.70248	61.09042	-231.03622	155.83662	-1079.19678	367.56247	28.40478	-780.97314	-100.15976	-4.83233
255	2.117	969.02527	-170.10074	1580.70032	-73.04932	-10.06976	1313.23755	-934.18707	53.58248	1297.52905	292.94614	137.69537	-11.92903	88.40222	-231.33673	154.86078	-1051.50464	360.91431	28.44532	-804.65643	-98.32870	-5.08970
256	2.125	967.96667	-173.33340	1579.47571	-75.56651	-10.40582	1312.14331	-936.22992	52.76408	1294.07617	269.61194	139.47829	-12.03348	116.49359	-231.26685	152.57317	-1024.18066	353.19858	28.99146	-828.28906	-96.72257	-5.28208
257	2.133	966.40808	-176.92566	1578.46228	-77.98336	-10.89709	1311.45679	-938.19849	52.31826	1290.88330	246.16061	141.27982	-12.02501	145.40683	-230.96747	149.09521	-997.89856	344.54144	30.10266	-851.92151	-95.27879	-5.38743
258	2.142	964.42578	-180.87477	1577.56409	-80.23083	-11.50499	1311.17432	-940.01685	52.35707	1288.01294	222.58029	143.14217	-11.92840	175.17538	-230.56125	144.61758	-972.61896	334.94318	31.58419	-875.64001	-93.75664	-5.49323
259	2.150	962.13330	-185.12070	1576.65161	-82.25826	-12.16605	1311.29272	-941.63092	52.93399	1285.57227	198.86914	145.09140	-11.75087	205.85092	-230.08292	139.34703	-947.77405	324.37820	33.16264	-899.50061	-91.98936	-5.66083
260	2.158	959.67670	-189.52374	1575.58533	-84.03719	-12.79335	1311.81445	-943.00439	54.00965	1283.70276	174.97253	147.09457	-11.50079	237.44073	-229.48944	133.47284	-922.71973	312.91003	34.62949	-923.48724	-90.09548	-5.80444
261	2.167	957.21796	-193.85309	1574.24854	-85.55245	-13.30948	1312.74500	-944.11908	55.45712	1282.54468	150.84912	149.03189	-11.23911	269.86853	-228.70457	127.15744	-897.12964	300.72284	35.86727	-947.56531	-88.26485	-5.80061
262	2.175	954.91504	-197.82025	1572.57813	-86.78820	-13.67668	1314.09668	-944.97607	57.10658	1282.19702	126.53711	150.79785	-11.04610	302.98132	-227.57109	120.50367	-871.03259	288.10715	36.80985	-971.72614	-86.53490	-5.62280
263	2.183	952.90643	-201.14104	1570.57935	-87.72687	-13.89722	1315.88855	-945.59320	58.80177	1282.69495	102.08490	152.37347	-10.95710	336.54694	-225.81006	113.50394	-844.58643	275.40628	37.42547	-995.97473	-84.84426	-5.33450
264	2.192	951.30164	-203.56554	1568.31348	-88.36113	-13.99068	1318.13501	-946.00262	60.43478	1284.01160	77.49658	153.79704	-10.95757	370.24518	-223.13055	106.06705	-817.86456	262.92679	37.73290	-1020.33130	-83.13371	-5.01264
265	2.200	950.17670	-204.88884	1565.86328	-88.70522	-13.97154	1320.83228	-946.24792	61.94308	1286.07239	52.77496	155.18298	-10.97879	403.71356	-219.42691	98.16435	-790.79779	250.86813	37.78853	-1044.81201	-81.39397	-4.68091
266	2.208	949.57190	-204.98419	1563.29724	-88.79306	-13.84389	1323.94922	-946.37689	63.29483	1288.77527	27.94257	156.68852	-10.92333	436.66083	-214.82175	89.93262	-763.28870	239.33907	37.66643	-1069.37341	-79.70164	-4.29993
267	2.217	949.49048	-203.83353	1560.65112	-88.66530	-13.60791	1327.42688	-946.42950	64.48827	1292.01086	3.01465	158.37030	-10.75430	468.95557	-209.50317	81.64249	-735.37756	228.44876	37.46706	-1093.93530	-78.21461	-3.78857
268	2.225	949.89972	-201.54094	1557.92322	-88.35774	-13.26649	1331.18628	-946.42548	65.54598	1295.67761	-22.01093	160.16063	-10.53339	500.59204	-203.66583	73.71117	-707.27899	218.32971	37.29050	-1118.49609	-77.00910	-3.10164
269	2.233	950.73700	-198.33740	1555.07629	-87.89474	-12.82677	1335.13135	-946.35992	66.48837	1299.68542	-47.11188	161.97751	-10.34897	531.50305	-197.69876	66.77721	-679.30328	209.06564	37.17167	-1143.20581	-75.87021	-2.37696
270	2.242	951.92651	-194.53156	1552.04419	-87.28627	-12.29463	1339.14795	-946.21295	67.31318	1303.94531	-72.14771	163.81409	-10.17252	561.28253	-192.21777	61.48428	-651.79962	200.67407	37.04995	-1168.26685	-74.41836	-1.92102
271	2.250	953.40283	-190.40813	1548.74573	-86.53047	-11.67403	1343.10876	-945.96613	67.99885	1308.35681	-96.80133	165.75319	-9.76070	589.02258	-187.66164	57.87209	-625.14093	193.18710	36.77314	-1193.72058	-72.53398	-1.90410
272	2.258	955.12329	-186.16823	1545.10083	-85.61889	-10.97343	1346.88684	-945.61340	68.52046	1312.79919	-120.63220	167.89021	-8.74489	613.39410	-183.95065	55.01904	-599.70508	186.71964	36.09696	-1219.29675	-70.54196	-2.01416
273	2.267	957.06165	-181.93300	1541.03931	-84.54144	-10.20465	1350.36304	-945.16498	68.86398	1317.13440	-143.23334	170.27026	-6.83561	632.82330	-180.69958	51.51363	-575.83368	181.43932	34.70640	-1244.39233	-68.91773	-1.40033
274	2.275	959.19592	-177.75876	1536.50330	-83.29296	-9.38260	1353.42627	-944.64618	69.03593	1321.21863	-164.43457	173.01454	-3.84656	645.81683	-177.66586	46.29672	-553.79163	177.48694	32.30624	-1268.24658	-67.87942	0.92049
275	2.283	961.50189	-173.66229	1531.44897	-81.87839	-8.53177	1355.97327	-944.08240	69.07778	1324.91809	-184.33734	176.54323	0.61160	651.61865	-174.87708	39.11469	-533.83020	175.00482	28.76484	-1290.28809	-67.32286	5.40420
276	2.292	963.95093	-169.66286	1525.84778	-80.31768	-7.68298	1357.90991	-943.48041	69.07282	1328.12305	-202.84412	181.52661	7.48315	650.66333	-172.41899	30.55265	-516.31189	174.28488	24.22577	-1310.27979	-67.08427	11.71182
277	2.300	966.51099	-165.79488	1519.68176	-78.64795	-6.86438	1359.15796	-942.82739	69.11726	1330.75842	-218.71204	188.52359	18.17130	644.16638	-170.27805	21.90809	-501.70721	175.82004	19.10727	-1328.11938	-67.13332	19.14431
278	2.308	969.15271	-162.08493	1512.93750	-76.91570	-6.09991	1359.66589	-942.10107	69.27997	1332.78845	-229.20563	197.66058	33.66647	633.29126	-168.40042	14.72792	-490.52612	180.16724	13.96769	-1343.67993	-67.50249	27.24661
279	2.317	971.85724	-158.54315	1505.60840	-75.17249	-5.41409	1359.42261	-941.27838	69.59541	1334.20959	-231.62012	208.41321	53.21677	618.77411	-166.71323	9.92064	-483.32184	187.70731	9.26531	-1356.83545	-68.15364	35.94179
280	2.325	974.62433	-155.17172	1497.69897	-73.47955	-4.83624	1358.46289	-940.34222	70.08028	1335.03760	-225.50800	219.57491	73.91440	601.01080	-165.02588	7.26691	-480.66125	198.36584	5.15203	-1367.41870	-68.98830	45.06626
281	2.333	977.48077	-151.96136	1489.22510	-71.89768	-4.38969	1356.86694	-939.28650	70.74276	1335.29321	-212.87128	229.73654	92.14194	580.26270	-163.13411	5.92073	-483.01648	211.39880	1.47408	-1375.03882	-69.94734	53.67303
282	2.342	980.47638	-148.88383	1480.21265	-70.46720	-4.07027	1354.75000	-938.12268	71.57443	1334.99182	-196.32318	237.96954	105.67039	557.02551	-161.06177	5.16026	-490.61035	225.36371	-1.98858	-1378.90454	-71.12081	59.96510
283	2.350	983.65942	-145.89603	1470.69629	-69.20605	-3.84263	1352.24048	-936.88849	72.53726	1334.13989	-177.65015	244.11015	114.54037	532.23718	-159.01550	4.65237	-503.07831	238.29527	-5.18333	-1377.89380	-72.83911	62.32271
284	2.358	987.04132	-142.94534	1460.71912	-68.12402	-3.65756	1349.46057	-935.65387	73.56551	1332.74304	-157.73309	248.55519	120.36642	506.91083	-157.13965	4.31622	-519.37622	248.26930	-7.71927	-1371.07263	-75.54015	60.49066
285	2.367	990.56964	-139.97260	1450.33545	-67.24309	-3.46975	1346.51489	-934.51483	74.57863	1330.82397	-136.94470	251.83446	125.02402	481.67389	-155.39670	4.08726	-538.57977	254.44392	-9.29908	-1358.45105	-79.37723	55.80308
286	2.375	994.12305	-136.91849	1439.61755	-66.61333	-3.24435	1343.48303	-933.57849	75.48875	1328.43494	-115.38342	254.30869	129.74319	456.74530	-153.64581	3.83103	-560.33508	257.59222	-10.07531	-1341.39673	-83.98679	50.56441
287	2.383	997.53070	-133.72968	1428.65527	-66.30827	-2.95474	1340.41260	-932.94659	76.21134	1325.65356	-93.03223	256.13620	134.92763	432.13843	-151.81636	3.44321	-584.01001	259.24777	-10.42203	-1322.34924	-88.62885	47.08041
288	2.392	1000.61481	-130.39270	1417.54993	-66.40562	-2.58253	1337.32300	-932.69672	76.69642	1322.57227	-69.93628	257.34235	140.40071	407.78857	-149.97713	2.94669	-608.44751	260.53552	-10.60761	-1303.70337	-92.51070	46.41319
289	2.400	1003.23450	-126.99400	1406.41797	-66.96711	-2.12305	1334.22131	-932.86884	76.96239	1319.28638	-46.27014	257.84863	145.70612	383.61597	-148.23856	2.45607	-632.85736	261.89655	-10.77521	-1286.16833	-95.18401	47.58548
290	2.408	1005.29205	-123.70231	1395.40039	-68.01213	-1.58351	1331.12781	-933.46246	77.09393	1315.88416	-22.22235	257.50284	150.30463	359.57251	-146.63089	2.05051	-657.08600	263.36935	-11.00512	-1268.05542	-96.80762	48.47739
291	2.417	1006.70886	-120.65973	1384.66821	-69.48914	-0.96545	1328.09839	-934.43768	77.20039	1312.43933	2.14575	256.13525	153.67345	335.64801	-145.09557	1.71384	-681.21246	264.87982	-11.31804	-1246.67090	-97.91202	47.73997
292	2.425	1007.41498	-117.91724	1374.43323	-71.27549	-0.25272	1325.23022	-935.71893	77.37024	1309.00586	26.90326	253.60275	155.36978	311.84485	-143.55746	1.40942	-705.33704	266.40930	-11.66457	-1220.57642	-98.80238	45.57958
293	2.433	1007.36212	-115.45394	1364.95850	-73.22041	0.57249	1322.63196	-937.20673	77.64887	1305.62292	52.15320	249.87035	155.12585	288.13318	-141.95511	1.14098	-729.51190	268.00058	-11.95002	-1190.55615	-99.23687	43.05901
294	2.442	1006.54108	-113.21518	1356.55005	-75.19924	1.50591	1320.37610	-938.79297	78.03699	1302.32593	77.95795	245.12273	152.99991	264.43726	-140.24971	0.92554	-753.71350	269.69727	-12.11329	-1158.84448	-98.66882	41.17988
295	2.450	1004.99121	-111.14800	1349.52698	-77.14065	2.51239	1318.47998	-940.37372	78.49786	1299.14966	104.35431	239.74136	149.45012	240.67532	-138.44096	0.77589	-777.88446	271.51059	-12.18047	-1127.66321	-96.70595	40.42201
296	2.458	1002.79919	-109.23019	1344.17761	-79.01588	3.52634	1316.92993	-941.86414	78.96118	1296.12988	131.42291	234.11711	145.15918	216.79547	-136.54926	0.70965	-801.97491	273.41208	-12.22869	-1098.12927	-93.33795	40.69667
297	2.467	1000.08740	-107.47713	1340.72217	-80.80418	4.46159	1315.71179	-943.21796	79.31915	1293.31372	159.28781	228.45816	140.69440	192.80356	-134.61034	0.72630	-825.97650	275.33936	-12.31426	-1070.03650	-88.82083	41.58625
298	2.475	996.99579	-105.92976	1339.29443	-82.46329	5.22424	1314.82214	-944.42841	79.43974	1290.77100	188.00711	222.73181	136.24876	168.77899	-132.67459	0.76888	-849.94067	277.22192	-12.43606	-1042.45703	-83.45549	42.67943
299	2.483	993.66669	-104.63095	1339.94409	-83.93211	5.71437	1314.26819	-945.50140	79.20802	1288.59839	217.47781	216.75670	131.60855	144.79730	-130.78798	0.76140	-873.94446	279.02493	-12.53773	-1014.57880	-77.49726	43.75687
300	2.492	990.23206	-103.59357	1342.64697	-85.15669	5.84169	1314.06702	-946.42767	78.56668	1286.91589	247.47980	210.32571	126.36640	120.82150	-128.98694	0.71124	-898.04956	280.77292	-12.54347	-986.10779	-71.14336	44.75841
301	2.500	986.80652	-102.79177	1347.31982	-86.10220	5.56539	1314.24255	-947.17920	77.53143	1285.84961	277.81668	203.25087	120.22209	96.73279	-127.25485	0.70061	-922.28857	282.53668	-12.42277	-957.06946	-64.54346	45.67065
302	2.508	983.49005	-102.19135	1353.83337	-86.74295	4.91068	1314.81689	-947.72455	76.17577	1285.50220	308.40799	195.36255	113.12485	72.45972	-125.49567	0.76162	-946.65820	284.39139	-12.20859	-927.39722	-57.89776	46.45780
303	2.517	980.37488	-101.77416	1362.02148	-87.05757	3.94578	1315.79980	-948.04730	74.59642	1285.92468	339.24066	186.54688	105.22482	48.02582	-123.62976	0.84502	-971.13275	286.36240	-11.93301	-896.79333	-51.51770	47.06004
304	2.525	977.54474	-101.52924	1371.68640	-87.03498	2.75844	1317.18286	-948.15643	72.88822	1287.10889	370.20898	176.80264	96.75642	23.48193	-121.67261	0.91492	-995.68414	288.42502	-11.57438	-864.95850	-45.73238	47.46613
305	2.533	975.06158	-101.43886	1382.60352	-86.67896	1.44987	1318.94128	-948.08282	71.13438	1289.00073	401.02579	166.25189	87.93026	-1.16672	-119.69662	1.00652	-1020.29639	290.51291	-11.10099	-831.86005	-40.76699	47.78630
306	2.542	972.95325	-101.48130	1394.52734	-86.01051	0.13022	1321.04248	-947.86292	69.39670	1291.51953	431.38242	155.13524	78.89106	-25.94792	-117.77391	1.16829	-1044.99133	292.48386	-10.56983	-797.81018	-36.69445	48.21139
307	2.550	971.21594	-101.63534	1407.19873	-85.07093	-1.10072	1323.45081	-947.52313	67.71443	1294.57153	461.21652	143.85417	69.78918	-50.86282	-115.94330	1.37740	-1069.80859	294.23602	-10.11617	-763.40137	-33.45842	48.90151
308	2.558	969.83112	-101.87883	1420.35193	-83.92045	-2.18136	1326.12402	-947.07452	66.12317	1298.05725	490.78961	133.03123	60.93595	-75.87477	-114.19305	1.55351	-1094.75317	295.84680	-9.83148	-729.35095	-30.95551	49.87719
309	2.567	968.78033	-102.20370	1433.72766	-82.63068	-3.10447	1329.00854	-946.51782	64.66984	1301.87122	520.51117	123.47440	52.87961	-100.92976	-112.49129	1.66573	-1119.79736	297.43811	-9.72448	-696.33655	-29.11936	50.91207
310	2.575	968.05066	-102.63552	1447.09583	-81.27263	-3.91176	1332.03687	-945.85297	63.40256	1305.89124	550.56323	115.94214	46.21318	-125.92616	-110.85841	1.80415	-1144.88501	299.06610	-9.73069	-664.94476	-27.95158	51.52629
311	2.583	967.63245	-103.22229	1460.26172	-79.90240	-4.66743	1335.12390	-945.08521	62.35450	1309.96277	580.42896	110.75999	41.11527	-150.61655	-109.40891	2.14913	-1169.86169	300.81354	-9.64207	-635.66943	-27.50626	51.15641
312	2.592	967.51019	-104.00652	1473.05701	-78.55357	-5.42394	1338.16528	-944.23413	61.54173	1313.90308	608.70337	107.61384	36.98433	-174.54716	-108.30139	2.89521	-1194.37695	302.80576	-9.04786	-608.88849	-27.85718	49.34047
313	2.600	967.64972	-105.00081	1485.33447	-77.23473	-6.20334	1341.04236	-943.34332	60.95935	1317.52637	633.47699	105.85018	32.66882	-197.19186	-107.66992	4.17815	-1217.92920	305.10883	-7.44679	-584.87494	-29.10994	45.79358
314	2.608	967.99280	-106.16634	1496.97168	-75.92495	-7.00089	1343.63147	-942.47955	60.56503	1320.67554	653.08472	105.01890	27.25351	-218.24094	-107.62360	6.05122	-1240.11987	307.62613	-4.58410	-563.80536	-31.50394	40.49287
315	2.617	968.46472	-107.40642	1507.87683	-74.58531	-7.79556	1345.80798	-941.71014	60.27435	1323.24268	666.74323	105.03105	20.67023	-237.75818	-108.24983	8.60380	-1260.82214	310.11447	-0.73399	-545.77832	-35.48145	33.79440
316	2.625	968.99493	-108.59175	1517.98889	-73.18855	-8.55718	1347.45105	-941.06653	59.98536	1325.17590	674.58075	105.88461	13.61043	-255.89839	-109.69662	12.31186	-1280.05603	312.43939	3.51424	-530.96783	-41.57207	26.39160
317	2.633	969.53632	-109.60516	1527.27002	-71.73510	-9.25862	1348.45386	-940.52527	59.60695	1326.47534	676.95673	107.46021	7.03923	-272.02090	-112.45206	18.47487	-1297.82300	314.81143	7.89910	-519.79785	-50.17441	19.06871
318	2.642	970.06909	-110.36778	1535.69409	-70.25012	-9.88837	1348.73389	-940.02838	59.06832	1327.18005	673.81281	109.55507	1.70629	-283.78705	-117.41461	28.97523	-1314.11377	317.63971	12.91344	-512.88824	-61.37810	12.43467
319	2.650	970.59460	-110.83751	1543.24170	-68.78214	-10.44485	1348.24634	-939.51923	58.32459	1327.34424	664.94507	111.86673	-2.18333	-287.80127	-125.32193	44.72697	-1328.86389	321.08307	19.38763	-510.78580	-74.80611	6.82826
320	2.658	971.13330	-111.00559	1549.89709	-67.40312	-10.92230	1347.00427	-938.96161	57.36700	1327.01685	650.78253	113.96177	-4.83773	-282.03436	-135.93161	64.05453	-1341.51624	324.74219	27.24415	-513.67987	-89.50153	2.45268
321	2.667	971.72736	-110.90153	1555.64258	-66.19707	-11.31361	1345.09473	-938.34521	56.21823	1326.23132	632.38940	115.59303	-6.51901	-267.49881	-147.86610	83.19602	-1350.46375	327.95383	34.65367	-521.20392	-104.00915	-0.48169
322	2.675	972.44098	-110.58629	1560.45679	-65.24046	-11.63078	1342.66528	-937.69159	54.91600	1325.00476	610.85822	116.98816	-7.48022	-247.26004	-159.42294	98.71651	-1353.34314	330.44052	38.99599	-532.45972	-116.65518	-1.97260
323	2.683	973.35144	-110.12698	1564.32141	-64.58622	-11.91337	1339.88428	-937.05524	53.50615	1323.33533	587.19476	118.52076	-7.98528	-224.16086	-169.54018	109.35510	-1348.46265	332.47702	38.84849	-546.64160	-125.93916	-2.53951
324	2.692	974.52997	-109.57869	1567.23547	-64.25960	-12.20552	1336.89600	-936.49982	52.04710	1321.20520	562.43744	120.28725	-8.23530	-199.57953	-178.06842	115.96169	-1336.17712	334.38101	34.91641	-563.83850	-131.06593	-2.91731
325	2.700	976.02087	-108.98841	1569.22815	-64.26745	-12.52522	1333.79321	-936.06519	50.61147	1318.59900	537.41571	122.16323	-8.39127	-173.76123	-185.41840	120.28726	-1319.14233	336.02319	29.42745	-584.54358	-132.39139	-3.39650
326	2.708	977.82788	-108.39577	1570.36108	-64.60973	-12.85803	1330.62244	-935.76569	49.26711	1315.53174	512.54517	124.01879	-8.61040	-146.68904	-192.09555	123.87002	-1301.36377	337.03290	24.92783	-608.23181	-131.22270	-3.78829
327	2.717	979.91193	-107.81801	1570.72449	-65.28437	-13.17622	1327.40869	-935.61658	48.04656	1312.06812	487.93915	125.80421	-8.97523	-118.53477	-198.40121	127.52976	-1286.05164	337.30478	23.12527	-633.28839	-128.99219	-3.96348
328	2.725	982.18512	-107.24908	1570.43396	-66.28799	-13.46019	1324.17896	-935.64447	46.93856	1308.31824	463.58484	127.54945	-9.42612	-89.62010	-204.36703	131.38446	-1273.15051	336.93210	23.98565	-658.30328	-126.59717	-4.08228
329	2.733	984.49481	-106.68017	1569.62549	-67.61516	-13.70809	1320.97363	-935.87457	45.90948	1304.41296	439.43286	129.31120	-9.83793	-60.21152	-209.87633	135.14627	-1259.14722	335.85605	25.70301	-682.78284	-124.35880	-4.32733
330	2.742	986.64380	-106.11729	1568.44922	-69.25431	-13.94289	1317.85535	-936.31982	44.93702	1300.47388	415.43472	131.12862	-10.16376	-30.41818	-214.78050	138.39256	-1240.04419	333.91415	26.13724	-706.85583	-122.30598	-4.68959
331	2.750	988.45819	-105.58310	1567.06482	-71.17699	-14.21770	1314.91333	-936.97723	44.03519	1296.58997	391.55914	133.01318	-10.45201	-0.25781	-218.94180	140.68588	-1214.46338	330.96310	24.57105	-730.79089	-120.40038	-5.05128
332	2.758	989.82898	-105.10345	1565.63318	-73.32882	-14.60775	1312.24561	-937.82605	43.24914	1292.81421	367.78796	134.93097	-10.76578	30.28735	-222.28619	141.63185	-1184.20813	326.75702	21.94345	-754.73602	-118.60073	-5.34151
333	2.767	990.70264	-104.69552	1564.30078	-75.63361	-15.18367	1309.92969	-938.82330	42.62838	1289.17859	344.10330	136.81264	-11.12673	61.29645	-224.83551	140.93542	-1152.69177	321.01456	19.69595	-778.69000	-116.85710	-5.57803
334	2.775	991.06213	-104.37341	1563.18030	-78.00507	-15.97543	1308.01147	-939.89923	42.21807	1285.71655	320.47021	138.60965	-11.48830	92.88226	-226.67738	138.49686	-1122.77136	313.69028	18.67833	-802.61218	-115.12658	-5.80865
335	2.783	990.90851	-104.15036	1562.34607	-80.35408	-16.95476	1306.51904	-940.96429	42.07821	1282.48425	296.82483	140.32780	-11.75418	125.11703	-227.93387	134.50804	-1095.35034	304.93048	18.85442	-826.51245	-113.40018	-6.05556
336	2.792	990.24048	-104.02490	1561.84924	-82.58846	-18.05076	1305.47620	-941.92938	42.29152	1279.57166	273.10181	142.00333	-11.85003	158.05206	-228.78241	129.42595	-1069.49719	294.84985	19.68271	-850.44031	-111.68717	-6.29627
337	2.800	989.04974	-103.97902	1561.72705	-84.61543	-19.17835	1304.90479	-942.72241	42.92814	1277.09875	249.27908	143.67595	-11.78997	191.77438	-229.46088	123.80828	-1043.67920	283.55304	20.65562	-874.42883	-109.97678	-6.45778
338	2.808	987.34161	-103.99891	1561.99011	-86.35476	-20.25974	1304.81958	-943.29352	43.99208	1275.19873	225.35562	145.40353	-11.65791	226.35223	-230.14897	118.10426	-1016.98608	271.28244	21.53922	-898.47070	-108.25270	-6.46066
339	2.817	985.15930	-104.09259	1562.60999	-87.75484	-21.23872	1305.22144	-943.62079	45.40109	1273.99353	201.29080	147.23976	-11.49618	261.73056	-230.82288	112.51006	-989.47052	258.45114	22.31351	-922.54327	-106.52971	-6.29147
340	2.825	982.59607	-104.29166	1563.53259	-88.79816	-22.08629	1306.09778	-943.71820	47.01326	1273.56848	177.04074	149.15134	-11.28219	297.71149	-231.24765	106.95156	-961.56836	245.52687	23.03992	-946.64514	-104.83659	-6.00519
341	2.833	979.79089	-104.63922	1564.69604	-89.48852	-22.78927	1307.43347	-943.63318	48.67343	1273.95850	152.62320	150.99518	-11.05873	333.99756	-231.09637	101.19350	-933.37946	232.87039	23.75353	-970.81042	-103.17478	-5.66806
342	2.842	976.89459	-105.17197	1566.03308	-89.82770	-23.32996	1309.22424	-943.42834	50.25765	1275.15100	128.07159	152.63031	-10.94592	370.24725	-230.10870	94.99776	-904.52344	220.69391	24.40359	-995.09790	-101.50459	-5.31956
343	2.850	974.02808	-105.91003	1567.46277	-89.80585	-23.68355	1311.47693	-943.15698	51.70736	1277.09656	103.40253	154.09694	-10.96257	406.19440	-228.21967	88.26272	-874.43860	209.11221	24.89220	-1019.54974	-99.76889	-4.97072
344	2.858	971.27826	-106.85469	1568.89319	-89.41838	-23.83627	1314.18738	-942.84406	53.03475	1279.71790	78.63300	155.60464	-10.97728	441.77777	-225.61227	81.16740	-842.74530	198.17320	25.19543	-1044.16553	-97.94419	-4.61908
345	2.867	968.72144	-107.99524	1570.23315	-88.68962	-23.80012	1317.31750	-942.48230	54.28628	1282.92212	53.74615	157.26968	-10.87352	477.10406	-222.66562	74.27626	-809.51862	187.90540	25.43835	-1068.92017	-96.08284	-4.25144
346	2.875	966.42975	-109.31666	1571.40283	-87.67460	-23.61235	1320.79785	-942.04388	55.49305	1286.61694	28.70068	159.02039	-10.65274	512.19928	-219.82169	68.46758	-775.29102	178.38857	25.81320	-1093.77905	-94.28899	-3.84301
347	2.883	964.46051	-110.78690	1572.34314	-86.43680	-23.32146	1324.54663	-941.49323	56.64761	1290.72021	3.50018	160.77379	-10.38727	546.65918	-217.49387	64.56493	-740.81921	169.73166	26.40706	-1118.71045	-92.65112	-3.38216
348	2.892	962.84607	-112.34000	1573.01526	-85.02465	-22.96592	1328.47668	-940.79352	57.71184	1295.15076	-21.81299	162.52368	-10.15408	579.48230	-216.04092	62.68975	-706.85492	161.95728	27.11677	-1143.70752	-91.22652	-2.88539
349	2.900	961.59015	-113.88824	1573.38916	-83.46155	-22.55925	1332.48669	-939.91040	58.64286	1299.81995	-47.18976	164.29033	-9.97592	609.31097	-215.61555	61.82514	-673.97754	154.98041	27.70284	-1168.81738	-90.00391	-2.41352
350	2.908	960.66876	-115.34752	1573.42786	-81.74883	-22.09686	1336.45313	-938.81897	59.42236	1304.62561	-72.49237	166.07346	-9.73682	634.85248	-216.00500	60.30170	-642.50989	148.73763	27.90891	-1194.13318	-88.80036	-2.06521
351	2.917	960.03772	-116.64860	1573.08618	-79.88004	-21.58416	1340.24207	-937.51501	60.06403	1309.44800	-97.40332	167.85222	-9.12527	655.16711	-216.84047	56.97058	-612.57233	143.27205	27.56248	-1219.57983	-87.43334	-1.72855
352	2.925	959.64093	-117.73816	1572.32410	-77.85709	-21.05673	1343.73022	-936.02972	60.58897	1314.14685	-121.49969	169.65280	-7.73060	669.85846	-217.93604	51.85903	-584.22827	138.70990	26.58395	-1244.59692	-86.10166	-0.72948
353	2.933	959.41846	-118.58083	1571.11963	-75.69432	-20.57318	1346.81873	-934.43219	61.00078	1318.57300	-144.40784	171.60097	-5.24365	679.21039	-219.26630	45.73891	-557.62860	135.22804	24.92168	-1268.26538	-85.24201	1.93763
354	2.942	959.32245	-119.17639	1569.47058	-73.41409	-20.19163	1349.43091	-932.81561	61.28780	1322.58533	-165.87488	173.89894	-1.45248	684.04376	-220.75885	39.34299	-533.05029	133.03877	22.52385	-1289.88477	-85.00859	6.76505
355	2.950	959.33698	-119.59077	1567.38452	-71.04417	-19.94504	1351.50269	-931.27161	61.44637	1326.06238	-185.70856	176.78146	4.04037	685.23364	-222.27837	33.12804	-510.86560	132.42801	19.42197	-1309.19971	-85.26141	13.31886
356	2.958	959.47546	-119.94643	1564.87268	-68.61400	-19.82569	1352.97034	-929.85754	61.50716	1328.91125	-203.47784	180.45062	12.04663	683.20538	-223.72528	27.43528	-491.56213	133.82011	15.84748	-1326.13232	-85.93924	20.79735
357	2.967	959.75391	-120.35276	1561.94653	-66.14677	-19.79218	1353.76990	-928.57452	61.53784	1331.07629	-217.89722	184.99968	23.61462	677.74078	-225.05093	22.38694	-475.76331	137.70625	12.18694	-1340.66943	-87.14088	28.81714
358	2.975	960.17285	-120.84642	1558.61646	-63.65715	-19.79905	1353.85144	-927.37537	61.61003	1332.54138	-226.59216	190.37907	39.25227	668.34576	-226.12573	17.75047	-464.17670	144.40778	8.74456	-1352.97620	-88.89813	37.56543
359	2.983	960.72455	-121.39106	1554.89417	-61.16544	-19.82498	1353.19507	-926.19391	61.76875	1333.32898	-227.29700	196.33844	57.93991	654.92645	-226.60841	13.37506	-457.50604	153.83990	5.54887	-1363.22449	-91.01161	47.11322
360	2.992	961.41144	-121.91946	1550.80066	-58.72715	-19.87991	1351.81958	-924.97174	62.04008	1333.49036	-219.66962	202.35074	77.05630	637.90790	-226.13350	9.62354	-456.35486	165.37648	2.39103	-1371.08789	-93.18922	56.44101
361	3.000	962.25720	-122.38063	1546.37463	-56.44805	-19.99046	1349.78369	-923.67395	62.44819	1333.08740	-205.51202	207.69669	93.67532	617.81232	-224.69656	6.97965	-461.08026	177.80569	-0.93770	-1375.44556	-95.40053	63.44250
362	3.008	963.30255	-122.75876	1541.66577	-54.44205	-20.17060	1347.18237	-922.29791	63.00528	1332.17090	-187.27722	211.73051	106.11671	595.18634	-222.72455	5.47958	-471.49872	189.43457	-4.34063	-1374.73340	-98.01655	66.30647
363	3.017	964.59406	-123.06880	1536.72681	-52.76917	-20.40384	1344.13904	-920.87354	63.69427	1330.76758	-166.76514	214.13484	114.45165	570.83545	-220.71458	4.79314	-486.72778	198.56549	-7.31965	-1367.81262	-101.46753	64.78044
364	3.025	966.17236	-123.35307	1531.61792	-51.43806	-20.64996	1340.78455	-919.45862	64.47056	1328.88110	-144.90283	214.97672	119.88768	545.71326	-218.87317	4.54549	-505.69476	204.40433	-9.35305	-1354.70813	-105.79845	60.11399
365	3.033	968.04974	-123.66612	1526.42175	-50.45538	-20.85180	1337.23315	-918.13086	65.26904	1326.51489	-122.06995	214.56950	123.85000	520.54681	-217.13196	4.42239	-527.60889	207.57318	-10.37720	-1336.71252	-110.60974	54.26805
366	3.042	970.18182	-124.04114	1521.24744	-49.85787	-20.94302	1333.57117	-916.97443	66.00761	1323.69666	-98.42712	213.32370	127.40850	495.66656	-215.37509	4.21067	-551.50616	209.39816	-10.72799	-1316.00439	-115.29071	49.29961
367	3.050	972.46002	-124.47617	1516.22913	-49.71960	-20.86874	1329.86304	-916.06244	66.61337	1320.48792	-74.09515	211.59567	131.08141	471.11890	-213.56189	3.84243	-576.10364	210.83359	-10.79685	-1294.95972	-119.23455	46.83253
368	3.058	974.73657	-124.95423	1511.52588	-50.13074	-20.59802	1326.15723	-915.44385	67.06896	1316.98279	-49.19165	209.50545	134.84413	446.82385	-211.74240	3.36687	-600.60339	212.23700	-10.90878	-1275.00488	-122.01860	47.14659
369	3.067	976.86078	-125.46311	1507.31128	-51.14835	-20.12553	1322.48877	-915.14429	67.42209	1313.29395	-23.79840	206.93777	138.31483	422.67059	-210.02252	2.87863	-624.93451	213.69839	-11.22231	-1255.58179	-123.60352	48.71120
370	3.075	978.69775	-125.99280	1503.75574	-52.74884	-19.46532	1318.89136	-915.17188	67.74619	1309.52771	2.07770	203.72794	141.03424	398.59680	-208.47711	2.44263	-649.22113	215.22098	-11.64495	-1234.51611	-124.36813	49.41249
371	3.083	980.13074	-126.52993	1501.00781	-54.80948	-18.61923	1315.42053	-915.51251	68.10570	1305.76379	28.50000	199.78342	142.64732	374.61047	-207.08975	2.04787	-673.49097	216.74677	-12.00481	-1209.78955	-124.79298	48.36520
372	3.092	981.06671	-127.06821	1499.18457	-57.14551	-17.55582	1312.16724	-916.12024	68.54449	1302.05469	55.51770	195.09479	142.93800	350.74420	-205.77692	1.64399	-697.69391	218.21689	-12.24365	-1181.05151	-125.01587	46.21776
373	3.100	981.44403	-127.61777	1498.37073	-59.58688	-16.24638	1309.23999	-916.91833	69.07609	1298.43860	83.09570	189.73434	141.83202	327.01471	-204.46313	1.22361	-721.76904	219.64293	-12.40580	-1149.64941	-124.71555	44.11272
374	3.108	981.23206	-128.19582	1498.62231	-62.02283	-14.71352	1306.73267	-917.81274	69.67274	1294.95215	111.18146	183.86877	139.42186	303.40088	-203.11305	0.85519	-745.71130	221.09514	-12.54887	-1117.57446	-123.40549	42.78672
375	3.117	980.42633	-128.82257	1499.96399	-64.38687	-13.03645	1304.71106	-918.71533	70.25992	1291.63623	139.81036	177.72884	135.97148	279.84998	-201.69772	0.64358	-769.59088	222.62689	-12.71275	-1086.35010	-120.80025	42.37711
376	3.125	979.04529	-129.53316	1502.38342	-66.61441	-11.32350	1303.22339	-919.56335	70.72720	1288.54285	169.09375	171.54810	131.84743	256.27924	-200.17299	0.63135	-793.50043	224.24065	-12.91439	-1056.49634	-116.94606	42.64296
377	3.133	977.12689	-130.36464	1505.82568	-68.61100	-9.68211	1302.30847	-920.32227	70.96104	1285.74121	199.14362	165.48087	127.33486	232.57211	-198.51003	0.72762	-817.47467	225.92128	-13.10833	-1027.67383	-112.08504	43.24369
378	3.142	974.72192	-131.30484	1510.19592	-70.26120	-8.19658	1301.98962	-920.97528	70.87865	1283.31873	230.02039	159.49779	122.45882	208.64450	-196.75015	0.79655	-841.50128	227.65701	-13.19329	-999.24939	-106.45795	43.90126
379	3.150	971.88788	-132.26355	1515.36890	-71.47295	-6.91705	1302.26624	-921.51361	70.45258	1281.37598	261.70004	153.40259	117.02895	184.51776	-194.98743	0.81383	-865.59918	229.43362	-13.11663	-970.76910	-100.24767	44.44491
380	3.158	968.69312	-133.12161	1521.20276	-72.21216	-5.86686	1303.11267	-921.93292	69.72653	1280.01306	294.09369	146.97289	110.85843	160.27078	-193.27914	0.86342	-889.81763	231.23337	-12.93543	-942.04193	-93.66536	44.81248
381	3.167	965.22711	-133.81094	1527.55627	-72.49845	-5.05536	1304.49097	-922.23401	68.80380	1279.31079	327.10385	140.04712	103.92019	135.94046	-191.60876	0.99219	-914.19250	233.02611	-12.73298	-912.96112	-87.00105	44.99949
382	3.175	961.59851	-134.33182	1534.29773	-72.38080	-4.47938	1306.36597	-922.42059	67.80386	1279.31396	360.60767	132.55194	96.37415	111.50677	-189.92963	1.14407	-938.72925	234.76686	-12.52168	-883.33557	-80.54904	44.96448
383	3.183	957.92249	-134.70856	1541.30664	-71.91983	-4.12342	1308.70923	-922.49658	66.81809	1280.02502	394.37869	124.52267	88.51508	86.94391	-188.22525	1.24590	-963.39832	236.41824	-12.26286	-852.89020	-74.54388	44.63449
384	3.192	954.30994	-134.96269	1548.46960	-71.17460	-3.96368	1311.49329	-922.46564	65.89270	1281.40430	428.10657	116.07594	80.66375	62.25092	-186.49423	1.30293	-988.16589	237.99489	-11.93777	-821.42688	-69.16467	44.02679
385	3.200	950.86407	-135.12144	1555.68140	-70.19188	-3.96941	1314.68188	-922.33026	65.03983	1283.38000	461.56155	107.36571	73.07466	37.42624	-184.70985	1.39044	-1013.02222	239.59776	-11.57748	-789.01563	-64.53241	43.31619
386	3.208	947.67523	-135.22418	1562.84875	-69.00928	-4.10878	1318.22668	-922.08972	64.26028	1285.86597	494.72470	98.63863	65.95425	12.42871	-182.86862	1.57294	-1037.96240	241.35011	-11.24397	-756.05676	-60.69749	42.75452
387	3.217	944.81537	-135.31204	1569.88684	-67.66433	-4.36168	1322.06580	-921.73981	63.56367	1288.77869	527.70154	90.38028	59.57899	-12.78575	-181.00793	1.83814	-1062.97620	243.27061	-10.98587	-723.15051	-57.63587	42.50036
388	3.225	942.33618	-135.41481	1576.71460	-66.19594	-4.72671	1326.12036	-921.27350	62.97630	1292.04138	560.44128	83.28764	54.31849	-38.17097	-179.15495	2.11697	-1088.08276	245.26881	-10.80286	-690.90784	-55.27687	42.50362
389	3.233	940.27222	-135.55048	1583.26050	-64.64090	-5.21230	1330.29175	-920.68073	62.52784	1295.57715	592.43097	77.91307	50.34183	-63.53081	-177.36536	2.39708	-1113.34497	247.26920	-10.64236	-659.84949	-53.57935	42.52332
390	3.242	938.64166	-135.73306	1589.46704	-63.02371	-5.82053	1334.46631	-919.95123	62.22617	1299.29419	622.60980	74.34552	47.23710	-88.47855	-175.77643	2.84372	-1138.77930	249.29738	-10.42776	-630.37750	-52.59468	42.21585
391	3.250	937.44055	-135.97093	1595.28113	-61.34203	-6.54424	1338.52087	-919.08118	62.05198	1303.07739	649.70276	72.25537	44.09892	-112.45297	-174.54720	3.78423	-1164.18701	251.47363	-10.05384	-602.77393	-52.46510	41.23552
392	3.258	936.63934	-136.25836	1600.64819	-59.56796	-7.37219	1342.32422	-918.07617	61.98373	1306.78479	672.77484	71.17867	40.18259	-134.91711	-173.77966	5.50607	-1189.10217	253.92601	-9.29721	-577.25549	-53.38660	39.32209
393	3.267	936.19073	-136.57460	1605.51538	-57.66912	-8.28500	1345.74426	-916.95026	62.01713	1310.24915	691.53448	70.77644	35.50770	-155.62790	-173.52307	8.11628	-1212.96277	256.66833	-7.82621	-554.04309	-55.58318	36.33215
394	3.275	936.04382	-136.89111	1609.83582	-55.63143	-9.25171	1348.65991	-915.72821	62.15284	1313.29541	706.19800	70.86620	30.73075	-174.65230	-173.90610	11.78899	-1235.33020	259.58224	-5.49231	-533.37354	-59.28855	32.23682
395	3.283	936.15338	-137.17883	1613.56555	-53.46977	-10.23583	1350.96936	-914.44861	62.36593	1315.77600	716.99426	71.36330	26.45610	-191.87317	-175.32484	17.29670	-1255.98108	262.56989	-2.57108	-515.52374	-64.73288	27.16020
396	3.292	936.48181	-137.41074	1616.66064	-51.22885	-11.20454	1352.59009	-913.16028	62.57800	1317.60681	723.60364	72.36668	22.71449	-206.03249	-178.44931	26.20835	-1274.95398	265.77087	0.55003	-500.90195	-72.14622	21.42746
397	3.300	936.99756	-137.56323	1619.08179	-48.97660	-12.13567	1353.45532	-911.91083	62.65975	1318.78662	725.09039	74.18977	18.87302	-214.36377	-183.89493	40.00543	-1292.62134	269.71420	4.13953	-490.08984	-81.69415	15.49746
398	3.308	937.67523	-137.61906	1620.80579	-46.78906	-13.01720	1353.51392	-910.73022	62.48223	1319.38062	720.56561	77.08929	13.97159	-214.13565	-191.68082	58.32790	-1309.53687	275.26834	9.52570	-483.73773	-93.29732	9.81408
399	3.317	938.50092	-137.57242	1621.83081	-44.73485	-13.83776	1352.73938	-909.61481	61.97752	1319.47266	710.12122	80.85445	7.63233	-204.92093	-200.90985	78.25926	-1325.85010	283.03802	18.12198	-482.35175	-106.43954	4.79547
400	3.325	939.47675	-137.42780	1622.17261	-42.86790	-14.57439	1351.15002	-908.52710	61.16118	1319.12354	695.13342	84.70718	0.89227	-188.82771	-210.14581	96.01445	-1340.46167	292.43799	29.30595	-486.06195	-120.04338	0.93706
401	3.333	940.62299	-137.19861	1621.85413	-41.22441	-15.20027	1348.81873	-907.41492	60.11964	1318.35559	677.34802	87.80763	-4.41677	-168.65454	-218.27054	109.40590	-1350.64294	301.83279	39.67495	-494.49731	-132.51515	-1.36881
402	3.342	941.97638	-136.92079	1620.90186	-39.81603	-15.71061	1345.86438	-906.24396	58.97274	1317.16516	657.62048	89.90907	-7.33513	-146.34760	-224.94815	118.61826	-1353.14771	309.92004	45.44785	-507.01532	-142.14243	-2.30675
403	3.350	943.58502	-136.65958	1619.35278	-38.62484	-16.12283	1342.43140	-905.02252	57.82073	1315.54504	635.90393	91.38477	-8.35614	-122.84733	-230.42215	125.18329	-1346.37024	316.48941	45.40261	-523.28754	-147.81847	-2.64278
404	3.358	945.49561	-136.48477	1617.26331	-37.61666	-16.44440	1338.66931	-903.79510	56.71207	1313.50098	612.29797	92.72990	-8.53505	-98.55122	-235.13762	130.67203	-1331.32642	321.89941	41.06670	-543.38312	-149.65802	-3.02308
405	3.367	947.72723	-136.44151	1614.70898	-36.77554	-16.65123	1334.71387	-902.61853	55.65435	1311.06250	587.52405	94.21347	-8.60493	-73.61873	-239.47658	136.01852	-1310.67322	326.40680	34.94944	-566.82635	-148.88179	-3.52901
406	3.375	950.24689	-136.54282	1611.78394	-36.13399	-16.70023	1330.67651	-901.54651	54.64178	1308.29431	562.46033	95.84785	-8.80180	-48.07550	-243.62825	141.46266	-1287.33264	329.95639	29.12243	-592.06085	-146.95216	-3.97810
407	3.383	952.96619	-136.77679	1608.59521	-35.76932	-16.55972	1326.64197	-900.62457	53.65816	1305.29504	537.65479	97.52190	-9.09069	-21.90062	-247.58179	146.80032	-1263.75378	332.28073	24.81468	-617.42133	-144.79962	-4.29310
408	3.392	955.75616	-137.11568	1605.25476	-35.77191	-16.23025	1322.67505	-899.88959	52.66500	1302.18018	513.27258	99.17584	-9.42230	4.87166	-251.18103	151.64130	-1241.40308	333.12390	22.54524	-642.18488	-142.72054	-4.51125
409	3.400	958.46295	-137.51837	1601.87573	-36.21107	-15.74550	1318.83240	-899.36615	51.61829	1299.05786	489.25885	100.83831	-9.81259	32.11984	-254.22180	155.54803	-1220.21887	332.43585	22.15636	-666.43976	-140.68430	-4.69137
410	3.408	960.92218	-137.92839	1598.58008	-37.10938	-15.16166	1315.17542	-899.05804	50.50641	1296.00574	465.48474	102.53860	-10.27086	59.70078	-256.55240	158.10840	-1198.69214	330.38843	22.78658	-690.45245	-138.62273	-4.88994
411	3.417	962.97894	-138.27431	1595.50623	-38.43839	-14.54503	1311.77832	-898.94373	49.36831	1293.05811	441.83417	104.28320	-10.75431	87.52911	-258.12259	159.02898	-1175.02808	327.24438	23.38304	-714.35742	-136.55002	-5.13949
412	3.425	964.50916	-138.48660	1592.80176	-40.13826	-13.96538	1308.72363	-898.97949	48.28564	1290.21887	418.24313	106.08612	-11.20483	115.59134	-258.98160	158.23549	-1148.44080	323.24222	23.49050	-738.17456	-134.54205	-5.41616
413	3.433	965.43134	-138.52390	1590.60400	-42.13982	-13.50224	1306.08252	-899.11151	47.36082	1287.48865	394.69180	107.94486	-11.60030	143.92032	-259.25327	155.90968	-1119.41064	318.47211	23.34562	-761.90845	-132.65555	-5.66070
414	3.442	965.71014	-138.37787	1589.02563	-44.37162	-13.25137	1303.89624	-899.29651	46.69499	1284.87939	371.17831	109.79680	-11.96100	172.59409	-259.09482	152.43001	-1089.06653	312.78079	23.32457	-785.59729	-130.89340	-5.84375
415	3.450	965.35144	-138.05569	1588.15222	-46.74515	-13.29945	1302.18066	-899.51324	46.37907	1282.42480	347.70236	111.55868	-12.28110	201.72430	-258.64938	148.22148	-1058.51208	305.90082	23.58908	-809.30090	-129.24521	-5.97882
416	3.458	964.39191	-137.56540	1588.04700	-49.13091	-13.67670	1300.94995	-899.75659	46.48413	1280.19629	324.26077	113.25543	-12.48231	231.38507	-258.03253	143.59354	-1028.46167	297.68390	24.14108	-833.06311	-127.69984	-6.07688
417	3.467	962.88806	-136.92773	1588.74512	-51.35794	-14.33014	1300.23608	-900.02063	47.03990	1278.31079	300.83456	115.05277	-12.49099	261.57172	-257.31345	138.65840	-999.13837	288.17578	24.96270	-856.88550	-126.20913	-6.12540
418	3.475	960.91254	-136.19290	1590.23889	-53.24720	-15.13653	1300.08179	-900.28326	48.01868	1276.91211	277.32953	117.05275	-12.31681	292.23926	-256.42816	133.33751	-970.34326	277.57712	26.05648	-880.74414	-124.69118	-6.10330
419	3.483	958.55182	-135.42084	1592.47278	-54.65395	-15.95687	1300.51526	-900.49866	49.33874	1276.13281	253.55154	119.10821	-12.03584	323.33643	-255.13806	127.44044	-941.66357	266.17047	27.36965	-904.63696	-123.07314	-5.99499
420	3.492	955.90259	-134.65656	1595.35107	-55.49341	-16.70131	1301.53748	-900.60742	50.88602	1276.05872	229.37396	120.97490	-11.74746	354.78247	-253.16380	120.79185	-912.74988	254.21382	28.71777	-928.60181	-121.32364	-5.79738
421	3.500	953.06482	-133.93744	1598.75378	-55.74453	-17.34943	1303.13135	-900.56049	52.54509	1276.71643	204.88983	122.56919	-11.52622	386.42157	-250.34651	113.32600	-883.49390	241.94481	29.86575	-952.68707	-119.46138	-5.52610
422	3.508	950.13373	-133.29831	1602.55469	-55.44001	-17.92421	1305.27869	-900.34113	54.22632	1278.08459	180.27405	123.98635	-11.38836	418.04071	-246.66849	105.09807	-853.97302	229.66911	30.68140	-976.91980	-117.55507	-5.21142
423	3.517	947.19678	-132.76160	1606.63928	-54.65341	-18.45590	1307.96240	-899.96851	55.88166	1280.11267	155.60287	125.40757	-11.30748	449.48248	-242.21280	96.27731	-824.24854	217.71843	31.16914	-1001.30945	-115.69797	-4.87517
424	3.525	944.33606	-132.33902	1610.91492	-53.48465	-18.94853	1311.15112	-899.48492	57.50562	1282.73364	130.85834	126.99107	-11.22912	480.73767	-237.16208	87.19876	-794.26593	206.32779	31.40331	-1025.85840	-113.93555	-4.51247
425	3.533	941.62799	-132.03752	1615.30981	-52.03881	-19.36169	1314.78650	-898.93909	59.11789	1285.87024	105.99237	128.74606	-11.08927	511.86658	-231.83267	78.41832	-763.94647	195.60995	31.46658	-1050.55981	-112.25389	-4.11414
426	3.542	939.13806	-131.84940	1619.76331	-50.40567	-19.62980	1318.78735	-898.37476	60.73074	1289.44031	80.95563	130.56059	-10.87248	542.76276	-226.66486	70.64190	-733.31885	185.60878	31.42006	-1075.41528	-110.64383	-3.69959
427	3.550	936.91748	-131.73949	1624.21240	-48.65298	-19.70054	1323.05615	-897.82318	62.32320	1293.36340	55.70837	132.34570	-10.63466	572.95898	-222.12054	64.47478	-702.56146	176.35196	31.29235	-1100.45142	-109.08847	-3.31111
428	3.558	935.00317	-131.65213	1628.58447	-46.83317	-19.55106	1327.48181	-897.29675	63.84208	1297.56323	30.27411	134.11464	-10.43887	601.65222	-218.53604	60.01906	-671.97974	167.89487	31.06877	-1125.69934	-107.52060	-2.99988
429	3.567	933.41925	-131.53964	1632.80151	-44.98872	-19.17707	1331.94666	-896.78491	65.22330	1301.96252	4.86206	135.95750	-10.26468	627.93457	-215.96738	56.55397	-641.91846	160.32097	30.68371	-1151.15308	-105.89831	-2.79445
430	3.575	932.17224	-131.38553	1636.78833	-43.14712	-18.58548	1336.32751	-896.25732	66.41776	1306.46973	-20.06293	137.96219	-9.95172	650.99402	-214.15201	52.81701	-612.64093	153.69885	30.02425	-1176.67151	-104.33118	-2.54748
431	3.583	931.24695	-131.19962	1640.47534	-41.31477	-17.80843	1340.49316	-895.67657	67.40689	1310.96729	-43.93481	140.18375	-9.19534	670.10413	-212.73711	47.91635	-584.32965	148.09079	28.93724	-1201.80688	-103.08411	-1.70537
432	3.592	930.60913	-130.99811	1643.80005	-39.48325	-16.91338	1344.30811	-895.01624	68.20113	1315.31189	-66.42847	142.74136	-7.54972	684.59448	-211.57547	41.95897	-557.20526	143.61461	27.25865	-1225.79565	-102.37944	0.63189
433	3.600	930.21124	-130.79178	1646.70813	-37.64333	-15.98019	1347.64233	-894.27704	68.83283	1319.35144	-87.66241	145.98782	-4.30692	694.04791	-210.73221	35.71275	-531.58008	140.45628	24.87411	-1247.92078	-102.17542	5.11616
434	3.608	929.99420	-130.58578	1649.15088	-35.79287	-15.06187	1350.37415	-893.48529	69.35345	1322.95386	-107.81628	150.56978	1.74939	698.56549	-210.22681	29.81230	-507.80872	138.83063	21.76660	-1267.83545	-102.23618	11.60197
435	3.617	929.88928	-130.38391	1651.07971	-33.94237	-14.17102	1352.39233	-892.67053	69.83022	1326.02246	-125.97369	157.26691	12.35651	698.71936	-209.85434	24.42601	-486.25165	138.97389	18.02604	-1285.40454	-102.40514	19.36821
436	3.625	929.82806	-130.19418	1652.44727	-32.12357	-13.29813	1353.60950	-891.84119	70.33936	1328.49658	-139.18488	166.59561	28.96639	695.06970	-209.29898	19.55128	-467.29523	141.18161	13.85322	-1300.41406	-102.70992	27.76926
437	3.633	929.76025	-130.02606	1653.21716	-30.38189	-12.42989	1353.97888	-890.97443	70.96153	1330.35229	-143.67621	178.28635	51.15306	687.79034	-208.36897	15.28159	-451.39374	145.83176	9.54533	-1312.59363	-103.26814	36.52570
438	3.642	929.66992	-129.87668	1653.37317	-28.75686	-11.55451	1353.50281	-890.03162	71.77902	1331.60352	-137.81036	191.10545	75.76547	676.91901	-207.04517	11.69310	-439.13232	153.34251	5.40180	-1321.74731	-104.18125	45.43144
439	3.650	929.57703	-129.72665	1652.92017	-27.28096	-10.66762	1352.23792	-888.98798	72.86531	1332.28418	-123.40936	203.36166	98.30914	662.57849	-205.45229	8.82286	-431.23065	163.97081	1.61289	-1327.62549	-105.51038	53.73682
440	3.658	929.52777	-129.55443	1651.88574	-25.98522	-9.78078	1350.29370	-887.85284	74.26419	1332.42041	-103.98438	213.70020	115.56261	644.77454	-203.84724	6.76779	-428.37030	177.38312	-1.74444	-1329.59521	-107.36343	59.87823
441	3.667	929.58301	-129.35147	1650.32361	-24.88928	-8.91985	1347.81335	-886.67316	75.96558	1332.01123	-82.34332	221.59322	127.07648	623.60901	-202.39117	5.52380	-430.92102	192.25430	-4.63713	-1326.58069	-109.97333	62.22922
442	3.675	929.80798	-129.12613	1648.31152	-23.99849	-8.10603	1344.94226	-885.52753	77.89432	1331.03687	-59.83380	227.32028	134.62949	599.81409	-200.98759	4.88847	-438.68066	206.36258	-6.99834	-1317.67749	-113.58701	60.43625
443	3.683	930.25775	-128.89682	1645.94788	-23.32227	-7.33488	1341.80420	-884.51318	79.92979	1329.48474	-36.85443	231.58917	140.59671	574.64563	-199.46667	4.59098	-451.02954	217.44742	-8.70218	-1303.16577	-118.19838	56.02736
444	3.692	930.95178	-128.67792	1643.34912	-22.88824	-6.57738	1338.49365	-883.72485	81.94054	1327.37158	-13.44281	235.09886	146.64587	549.25983	-197.74551	4.36726	-467.62445	224.47266	-9.74944	-1285.08118	-123.35403	51.72874
445	3.700	931.85162	-128.46710	1640.65051	-22.73787	-5.80264	1335.08252	-883.23639	83.80373	1324.74939	10.45184	238.24556	153.34291	524.27759	-195.83154	4.02943	-488.28937	228.13562	-10.39976	-1266.57861	-128.25188	49.84044
446	3.708	932.86298	-128.23871	1638.00378	-22.91750	-4.99299	1331.63342	-883.08551	85.42499	1321.69958	34.83441	241.04509	160.39343	499.79382	-193.81308	3.54998	-511.93842	229.99945	-10.90823	-1249.92407	-132.17978	50.53857
447	3.717	933.85901	-127.94718	1635.57153	-23.47716	-4.13943	1328.20752	-883.26404	86.77730	1318.32727	59.59656	243.25360	167.10277	475.64807	-191.84169	3.03035	-536.74646	231.32414	-11.32097	-1234.40430	-135.01884	51.81698
448	3.725	934.70294	-127.54640	1633.51440	-24.46786	-3.23715	1324.86938	-883.71960	87.92552	1314.76270	84.55994	244.57057	172.76517	451.66931	-190.08583	2.59521	-561.49133	232.69403	-11.61785	-1216.57483	-137.28223	51.55746
449	3.733	935.25964	-127.01359	1631.97925	-25.91291	-2.28410	1321.69055	-884.37433	88.99834	1311.15332	109.56702	244.80846	176.82881	427.78571	-188.60440	2.29438	-585.88446	234.20627	-11.84946	-1193.23267	-139.50269	49.40411
450	3.742	935.40277	-126.36168	1631.09998	-27.76432	-1.26608	1318.74805	-885.15350	90.12083	1307.63464	134.54660	243.95361	178.90683	404.00964	-187.25745	2.06104	-609.97778	235.74448	-12.11847	-1164.26538	-141.56000	46.60182
451	3.750	935.02264	-125.63390	1630.99658	-29.89856	-0.14312	1316.11926	-886.00195	91.35480	1304.29980	159.52994	242.13812	178.83757	380.37231	-185.84825	1.77173	-633.83923	237.21106	-12.47117	-1132.72827	-142.67552	44.61617
452	3.758	934.03522	-124.88348	1631.76392	-32.16723	1.13370	1313.86816	-886.87988	92.67814	1301.19153	184.62994	239.58920	176.82675	356.89215	-184.32390	1.37488	-657.54077	238.61232	-12.82533	-1102.39526	-142.03815	44.02171
453	3.767	932.38715	-124.14877	1633.45874	-34.45616	2.58662	1312.02307	-887.75500	94.00127	1298.31519	210.01642	236.58287	173.45471	333.56134	-182.76648	0.96386	-681.16455	240.00339	-13.05686	-1075.05676	-139.38725	44.38076
454	3.775	930.05780	-123.43938	1636.09521	-36.71300	4.19308	1310.57043	-888.61646	95.20078	1295.65747	235.84344	233.39561	169.39272	310.33789	-181.23129	0.69585	-704.78308	241.43349	-13.13743	-1049.81543	-135.05559	45.00852
455	3.783	927.06067	-122.74537	1639.64258	-38.93588	5.89574	1309.47742	-889.49634	96.15352	1293.20532	262.15533	230.20499	164.98558	287.13843	-179.66447	0.64462	-728.44293	242.94461	-13.15074	-1024.66797	-129.57999	45.71167
456	3.792	923.44293	-122.05540	1644.02563	-41.13694	7.62249	1308.72632	-890.45862	96.76141	1290.96875	288.89951	226.97733	160.05975	263.82315	-177.99899	0.76051	-752.16730	244.57440	-13.19330	-998.51807	-123.31806	46.69148
457	3.800	919.28149	-121.35812	1649.13806	-43.30663	9.30075	1308.33154	-891.55579	96.96619	1289.00134	316.03464	223.47672	154.12814	240.24411	-176.27043	0.94149	-775.96051	246.32620	-13.28205	-971.74878	-116.35584	47.97353
458	3.808	914.67535	-120.62870	1654.85986	-45.39991	10.86829	1308.33423	-892.79211	96.75835	1287.40466	343.59586	219.39818	146.79427	216.35123	-174.56796	1.10641	-799.82062	248.13887	-13.35569	-945.29950	-108.65494	49.22508
459	3.817	909.73669	-119.82681	1661.06360	-47.34887	12.28289	1308.78430	-894.12201	96.17705	1286.30969	371.64325	214.52673	138.04179	192.22189	-172.89703	1.23529	-823.76337	249.92665	-13.35368	-919.56323	-100.24774	50.05708
460	3.825	904.58356	-118.91576	1667.61719	-49.08435	13.52905	1309.72498	-895.47009	95.30501	1285.84460	400.17474	208.81364	128.25009	167.97168	-171.15906	1.36102	-847.82813	251.66054	-13.27067	-894.06989	-91.35671	50.33644
461	3.833	899.33142	-117.88660	1674.39136	-50.55056	14.61848	1311.18652	-896.75446	94.25894	1286.10400	429.08398	202.33714	117.99487	143.66095	-169.29160	1.49892	-872.05334	253.37582	-13.12295	-867.94556	-82.33766	50.21305
462	3.842	894.08447	-116.77052	1681.27490	-51.71553	15.57793	1313.17712	-897.91473	93.16129	1287.12512	458.13962	195.24660	107.79547	119.28754	-167.39044	1.62164	-896.44464	255.11938	-12.88710	-840.64117	-73.47507	49.89376
463	3.850	888.93781	-115.63132	1688.18237	-52.57338	16.43193	1315.67615	-898.93402	92.10602	1288.87720	487.02829	187.72987	97.93674	94.81552	-165.60928	1.72417	-920.98169	256.93231	-12.51639	-812.27698	-64.88019	49.44297
464	3.858	883.99286	-114.53759	1695.04480	-53.13310	17.19725	1318.63855	-899.83063	91.15150	1291.27356	515.47870	179.92540	88.45722	70.18326	-163.96129	1.84523	-945.65729	258.84174	-12.03384	-783.38757	-56.57114	48.81205
465	3.867	879.36786	-113.53304	1701.78870	-53.40936	17.88788	1322.00415	-900.62646	90.33371	1294.20251	543.33948	171.87859	79.33472	45.32727	-162.31885	2.01395	-970.47485	260.81824	-11.55690	-754.52252	-48.57722	47.97506
466	3.875	875.18524	-112.62825	1708.32654	-53.42353	18.51693	1325.70251	-901.32709	89.67587	1297.55994	570.58374	163.74608	70.72678	20.23102	-160.58386	2.22123	-995.42468	262.76981	-11.20199	-726.07251	-41.00620	46.98872
467	3.883	871.55145	-111.81189	1714.56409	-53.20515	19.08908	1329.64929	-901.92365	89.20206	1301.25830	597.22266	156.02290	62.98582	-5.00896	-158.80159	2.45160	-1020.49072	264.60846	-11.00690	-698.26099	-34.03680	45.93299
468	3.892	868.54407	-111.07181	1720.40771	-52.79028	19.59023	1333.73926	-902.40094	88.94737	1305.21802	623.04041	149.35219	56.34021	-30.08801	-157.14505	2.76334	-1045.66272	266.32797	-10.93396	-671.20264	-27.82909	44.82101
469	3.900	866.20465	-110.41873	1725.76343	-52.22064	19.98646	1337.84167	-902.74292	88.94402	1309.35107	647.34735	144.05997	50.56493	-54.44435	-155.84781	3.35238	-1070.94958	268.02454	-10.89298	-644.98358	-22.50363	43.59765
470	3.908	864.53674	-109.88503	1730.53516	-51.53814	20.23698	1341.80676	-902.94299	89.20093	1313.54773	669.05328	139.99025	45.08605	-77.40401	-155.14777	4.49329	-1096.34302	269.85550	-10.76571	-619.74738	-18.19846	42.16751
471	3.917	863.50897	-109.49965	1734.62390	-50.77324	20.31417	1345.48181	-903.01831	89.69350	1317.67554	687.01361	136.79980	39.46250	-98.50859	-155.24535	6.47066	-1121.67212	271.99680	-10.40778	-595.80878	-15.05319	40.33628
472	3.925	863.06256	-109.26952	1737.93176	-49.94184	20.21484	1348.73389	-903.01270	90.36470	1321.58789	700.40222	134.27522	33.70834	-117.72568	-156.33121	9.78165	-1146.50232	274.56931	-9.59011	-573.70593	-13.17850	37.75996
473	3.933	863.12598	-109.17182	1740.37256	-49.05536	19.95269	1351.45715	-902.98279	91.14376	1325.12891	708.85364	132.30933	28.10806	-135.08487	-158.72000	15.56162	-1170.28833	277.53519	-8.00826	-554.03894	-12.73476	34.08450
474	3.942	863.62830	-109.15240	1741.88306	-48.12846	19.54839	1353.56360	-902.97803	91.96861	1328.14319	712.21997	130.76918	22.75477	-149.57843	-162.98419	25.68791	-1192.69482	280.70761	-5.53833	-537.22192	-13.98695	29.20608
475	3.950	864.49988	-109.13757	1742.42615	-47.17775	19.03876	1354.97253	-903.02588	92.78719	1330.49976	710.22943	129.61906	17.33004	-158.49524	-169.82269	41.77794	-1213.70850	283.86734	-2.49087	-523.46948	-17.21920	23.38807
476	3.958	865.67334	-109.06459	1741.98486	-46.22248	18.48282	1355.61609	-903.12445	93.53748	1332.11853	702.59766	129.05595	11.39103	-158.94044	-179.44366	63.23161	-1233.44385	286.95065	0.59818	-513.01746	-22.65292	17.15746
477	3.967	867.09656	-108.90582	1740.56140	-45.29117	17.93404	1355.46057	-903.24268	94.12954	1332.97668	689.60254	129.28517	5.00120	-150.42902	-190.96860	86.44740	-1251.98975	290.31287	3.58572	-506.27399	-30.39153	11.09229
478	3.975	868.75531	-108.66249	1738.18115	-44.42190	17.40874	1354.52979	-903.32758	94.45758	1333.09912	672.31134	130.24860	-0.91716	-135.28081	-202.76315	106.81291	-1269.47974	294.83090	7.25951	-503.71051	-40.27754	5.66936
479	3.983	870.68414	-108.34898	1734.90125	-43.65377	16.89334	1352.90747	-903.32074	94.44283	1332.54260	651.97357	131.69580	-5.18033	-116.55870	-213.50940	121.67885	-1286.08154	301.49969	13.10781	-505.55997	-51.75072	1.33284
480	3.992	872.95862	-107.98370	1730.81055	-43.02053	16.37816	1350.72095	-903.18573	94.07277	1331.37915	629.41144	133.39560	-7.36721	-96.25810	-222.85179	131.44562	-1301.47021	310.48340	21.76183	-511.49722	-63.80807	-1.44854
481	4.000	875.67706	-107.59082	1726.01025	-42.54970	15.88293	1348.11169	-902.93207	93.40736	1329.67932	605.20020	135.20998	-8.00683	-75.11273	-231.10608	138.32117	-1313.91748	320.64243	31.27976	-520.59070	-75.08195	-2.56061
482	4.008	878.93121	-107.21733	1720.58557	-42.26318	15.45599	1345.20410	-902.61420	92.55363	1327.49951	580.03705	137.05745	-7.94871	-53.24127	-238.67441	144.46478	-1320.20117	330.59457	37.86945	-532.02063	-84.12460	-2.66122
483	4.017	882.77179	-106.93925	1714.59607	-42.17878	15.15088	1342.08472	-902.30963	91.63140	1324.88257	554.63257	138.87279	-7.84849	-30.66245	-245.77686	151.01547	-1317.44153	339.89050	38.91038	-546.11005	-89.90924	-2.74593
484	4.025	887.18018	-106.83691	1708.08789	-42.31598	15.00340	1338.80127	-902.09802	90.74467	1321.87244	529.44971	140.60387	-8.03130	-7.47951	-252.42291	158.09549	-1305.58813	348.55490	34.88230	-563.94287	-92.29184	-3.21803
485	4.033	892.05530	-106.96385	1701.11902	-42.70467	15.02280	1335.38098	-902.04883	89.96414	1318.52832	504.64941	142.24553	-8.51361	16.09503	-258.48267	165.22801	-1287.98169	356.20660	28.65294	-585.69696	-92.05145	-3.76486
486	4.042	897.21735	-107.34534	1693.78784	-43.38652	15.18993	1331.85266	-902.21039	89.33023	1314.93201	480.19495	143.86243	-9.11919	39.82925	-263.79736	171.76080	-1269.39429	362.31580	23.60061	-610.05304	-90.40442	-4.05563
487	4.050	902.41858	-108.00818	1686.24927	-44.40079	15.46405	1328.26697	-902.60156	88.86181	1311.18555	455.99701	145.54169	-9.65799	63.61661	-268.20496	177.11101	-1252.90442	366.82605	21.79060	-635.22809	-88.34865	-4.12592
488	4.058	907.36536	-108.98082	1678.71094	-45.76429	15.80142	1324.70972	-903.21863	88.54261	1307.40845	431.99033	147.32426	-10.05592	87.51501	-271.55200	180.86989	-1237.73938	369.98160	22.74934	-660.08655	-86.31702	-4.16558
489	4.067	911.76343	-110.22644	1671.41504	-47.46239	16.16289	1321.29956	-904.05713	88.32280	1303.72742	408.13849	149.21111	-10.37639	111.64276	-273.74771	182.83870	-1220.26038	371.85583	23.97506	-684.38324	-84.30209	-4.27671
490	4.075	915.38000	-111.58210	1664.60217	-49.45280	16.49509	1318.16357	-905.12036	88.17348	1300.24438	384.42224	151.19795	-10.74189	136.05899	-274.77460	183.00446	-1197.48364	372.32990	23.30297	-708.33911	-82.19011	-4.45614
491	4.083	918.09033	-112.78731	1658.46680	-51.67671	16.71793	1315.40381	-906.40717	88.13373	1297.00427	360.81287	153.26442	-11.20835	160.76190	-274.71091	181.53099	-1169.60864	371.21808	20.79005	-732.18964	-79.95657	-4.67398
492	4.092	919.86993	-113.60022	1653.13025	-54.07503	16.74700	1313.07153	-907.89496	88.28984	1293.99622	337.27341	155.36516	-11.69692	185.78543	-273.77448	178.77982	-1139.53943	368.46362	18.24298	-756.03558	-77.67900	-4.91332
493	4.100	920.74573	-113.91156	1648.65381	-56.59660	16.52747	1311.16711	-909.52411	88.72490	1291.18652	313.77814	157.44453	-12.05095	211.23907	-272.27609	175.25726	-1110.50269	364.36063	17.36164	-779.88586	-75.48470	-5.15636
494	4.108	920.76160	-113.76742	1645.06812	-59.18736	16.05442	1309.66223	-911.18982	89.49597	1288.55432	290.27188	159.45717	-12.16707	237.21503	-270.47336	171.42401	-1083.91187	359.23737	18.42724	-803.73645	-73.46692	-5.37669
495	4.117	919.97534	-113.31870	1642.38281	-61.77693	15.38153	1308.52722	-912.76154	90.63295	1286.11548	266.65231	161.40726	-12.06547	263.67938	-268.42276	167.45757	-1058.96863	352.98657	20.42029	-827.60620	-71.62663	-5.54912
496	4.125	918.46539	-112.74905	1640.58398	-64.28030	14.60957	1307.74817	-914.12415	92.13702	1283.94214	242.85507	163.32852	-11.85122	290.49701	-265.97440	163.17578	-1033.88916	345.27747	22.16472	-851.51978	-69.90306	-5.65720
497	4.133	916.32941	-112.20303	1639.63684	-66.61058	13.84691	1307.32983	-915.21460	93.98796	1282.17078	218.89590	165.20346	-11.63501	317.55927	-262.91824	158.17123	-1007.39246	336.08994	23.27550	-875.48798	-68.24363	-5.69792
498	4.142	913.67297	-111.75310	1639.48779	-68.69186	13.16997	1307.29114	-916.03967	96.15532	1280.98157	194.80746	166.97139	-11.47172	344.86157	-259.10864	152.02568	-979.33600	325.79517	24.08789	-899.51526	-66.62892	-5.67192
499	4.150	910.60291	-111.41822	1640.06030	-70.46280	12.61244	1307.65710	-916.66162	98.58850	1280.54736	170.59897	168.57982	-11.36926	372.47211	-254.47145	144.51140	-950.38428	314.84058	24.98253	-923.61554	-65.04099	-5.56657
500	4.158	907.22906	-111.19241	1641.25305	-71.86785	12.17978	1308.45715	-917.15015	101.19479	1280.97925	146.24960	170.01151	-11.33462	400.48138	-248.98209	135.68896	-921.27094	303.54715	25.99719	-947.81360	-63.45352	-5.35495
501	4.167	903.66553	-111.05608	1642.95264	-72.85414	11.87070	1309.72400	-917.54053	103.85091	1282.30310	121.70825	171.33765	-11.35265	428.97577	-242.70407	125.86671	-892.27209	292.14127	26.95654	-972.13574	-61.85226	-5.02259
502	4.175	900.02972	-110.97754	1645.04712	-73.38496	11.69060	1311.48157	-917.82867	106.45287	1284.46765	96.95514	172.69695	-11.35571	457.98401	-235.81219	115.53510	-863.12622	280.84125	27.72591	-996.60986	-60.21664	-4.61234
503	4.183	896.44348	-110.92618	1647.43018	-73.45708	11.64716	1313.72656	-917.99536	108.95210	1287.36975	72.03784	174.18884	-11.27492	487.40338	-228.54791	105.31967	-833.28760	269.87729	28.29084	-1021.26062	-58.51753	-4.21627
504	4.192	893.03204	-110.89133	1650.00256	-73.10898	11.73380	1316.42004	-918.02942	111.34332	1290.88269	47.00281	175.82425	-11.10208	516.95319	-221.15894	95.87520	-802.28290	259.42105	28.73822	-1046.08435	-56.78033	-3.87990
505	4.200	889.91833	-110.87357	1652.67676	-72.41271	11.92529	1319.49121	-917.93683	113.62636	1294.88538	21.84039	177.55492	-10.89108	546.16119	-213.87897	87.74690	-769.98871	249.54285	29.22458	-1071.03809	-55.09973	-3.54641
506	4.208	887.21271	-110.86592	1655.37646	-71.45191	12.19686	1322.84888	-917.73413	115.77701	1299.27539	-3.47290	179.32751	-10.71227	574.32715	-206.98956	81.22299	-736.74573	240.27600	29.86588	-1096.07373	-53.55901	-3.13432
507	4.217	885.00104	-110.85663	1658.02490	-70.30557	12.54278	1326.39185	-917.43658	117.74579	1303.96118	-28.87933	181.11765	-10.58151	600.53595	-200.79642	76.09781	-703.26581	231.69334	30.61854	-1121.18799	-52.18199	-2.63004
508	4.225	883.33453	-110.83954	1660.53638	-69.04414	12.97211	1330.01123	-917.05249	119.48192	1308.84216	-54.14575	182.95230	-10.38775	623.89655	-195.40932	71.55595	-670.36041	223.92224	31.27980	-1146.43713	-50.91595	-2.11148
509	4.233	882.23016	-110.81554	1662.82349	-67.72578	13.49484	1333.59216	-916.58612	120.96147	1313.79175	-78.82007	184.92934	-9.85798	643.78394	-190.60376	66.55164	-638.66846	217.10889	31.56721	-1171.88086	-49.57262	-1.68376
510	4.242	881.67828	-110.78450	1664.80713	-66.39043	14.11555	1337.01843	-916.04535	122.19620	1318.65503	-102.33478	187.17841	-8.58848	659.70233	-186.00499	60.44998	-608.59045	211.40553	31.18484	-1197.38586	-47.96828	-1.17620
511	4.250	881.64600	-110.73605	1666.41919	-65.05785	14.83031	1340.17395	-915.45245	123.21509	1323.25696	-124.23218	189.84082	-6.07505	671.04907	-181.42575	53.26617	-580.42023	207.04251	29.85253	-1222.40564	-46.24040	0.16493
512	4.258	882.07709	-110.65173	1667.60046	-63.73051	15.62415	1342.94104	-914.84711	124.04630	1327.42224	-144.27771	193.18353	-1.56151	677.29346	-176.92586	45.34179	-554.45587	204.40210	27.35786	-1246.13403	-44.77307	3.30703
513	4.267	882.89667	-110.51521	1668.30396	-62.39902	16.47572	1345.20105	-914.27197	124.72743	1331.00281	-162.11578	197.68103	6.25386	678.34082	-172.56802	36.99006	-530.98187	203.98291	23.67880	-1267.98804	-43.78395	8.58770
514	4.275	884.01849	-110.32358	1668.49731	-61.05376	17.36610	1346.84070	-913.75415	125.32205	1333.90051	-176.24011	203.81952	19.05955	674.54858	-168.37579	28.58591	-510.22650	206.31317	19.09167	-1287.77002	-43.21700	15.49812
515	4.283	885.35266	-110.09496	1668.16235	-59.70146	18.28165	1347.76721	-913.29291	125.91904	1336.07385	-183.41058	211.69156	37.69007	666.45709	-164.55606	20.84165	-492.41547	211.91519	14.14532	-1305.41650	-42.96454	23.31764
516	4.292	886.82220	-109.86224	1667.29016	-58.37223	19.21179	1347.92676	-912.85199	126.62250	1337.53198	-180.48871	220.73938	60.46873	654.67865	-161.45564	14.63582	-477.91296	221.19046	9.46564	-1320.86304	-42.98260	31.72931
517	4.300	888.38354	-109.65594	1665.87866	-57.10841	20.14904	1347.31323	-912.36755	127.53139	1338.31775	-167.37903	229.89003	83.17415	639.91071	-159.15616	10.38055	-467.29382	234.12860	5.49588	-1334.11816	-43.18863	40.77481
518	4.308	890.03552	-109.49519	1663.93726	-55.94320	21.09093	1345.96570	-911.77606	128.71347	1338.48816	-147.19049	238.00137	101.43183	622.62952	-157.32611	7.74600	-461.23914	250.06908	2.33939	-1345.18091	-43.39943	50.18644
519	4.317	891.81348	-109.38875	1661.49158	-54.89080	22.03618	1343.96130	-911.04346	130.19244	1338.09546	-123.58447	244.34982	113.38268	602.81396	-155.59503	6.12648	-460.32843	267.65421	-0.25154	-1353.70630	-43.51808	58.74986
520	4.325	893.77618	-109.33237	1658.58228	-53.95756	22.97835	1341.40979	-910.18115	131.95024	1337.17322	-98.78998	248.82285	120.14372	580.43365	-153.83107	5.11817	-464.75720	284.91263	-2.69073	-1358.78113	-43.79697	64.64597
521	4.333	895.99304	-109.30705	1655.26086	-53.15303	23.90813	1338.44312	-909.24860	133.93396	1335.73608	-73.61169	251.72881	124.22790	556.09796	-152.02716	4.52643	-474.06226	299.60995	-5.12540	-1359.17261	-44.80231	66.65991
522	4.342	898.52887	-109.29066	1651.58630	-52.48795	24.82510	1335.18994	-908.34381	136.06232	1333.79529	-48.19873	253.49915	127.78884	530.86237	-150.18428	4.20559	-487.47815	310.09500	-7.22075	-1353.97131	-47.01735	64.93291
523	4.350	901.42065	-109.27519	1647.62341	-51.97643	25.74249	1331.75513	-907.58148	138.22943	1331.37720	-22.59003	254.49429	131.85303	505.57330	-148.29257	3.96721	-504.79199	316.23480	-8.64643	-1343.11743	-50.45844	60.64414
524	4.358	904.65405	-109.27316	1643.44128	-51.65198	26.67619	1328.22070	-907.06659	140.31404	1328.52771	3.09003	254.91702	136.45471	480.59613	-146.34254	3.62646	-525.97748	319.38052	-9.51368	-1327.49561	-54.65785	55.32626
525	4.367	908.15326	-109.30718	1639.11523	-51.57962	27.63504	1324.65869	-906.86847	142.20638	1325.30908	28.69885	254.78598	141.10660	455.97345	-144.37700	3.13951	-549.94800	321.24200	-10.07746	-1308.77332	-58.91408	50.54144
526	4.375	911.78992	-109.38968	1634.73206	-51.84707	28.61890	1321.13220	-907.00391	143.83919	1321.79834	54.23859	253.96231	145.20053	431.62793	-142.46252	2.61217	-574.89417	322.90363	-10.45686	-1289.05542	-62.49859	47.75013
527	4.383	915.40149	-109.50626	1630.39343	-52.54552	29.61263	1317.69031	-907.44019	145.19469	1318.08777	79.87701	252.23584	148.20270	407.46069	-140.61772	2.16124	-599.64581	324.70532	-10.74372	-1270.04626	-64.81287	47.69445
528	4.392	918.80835	-109.62144	1626.21851	-53.75383	30.59019	1314.37817	-908.11566	146.29074	1314.28125	105.79138	249.42529	149.68486	383.41528	-138.82779	1.81699	-623.96161	326.61230	-11.02290	-1251.96582	-65.59922	49.59788
529	4.400	921.82904	-109.70553	1622.34497	-55.51279	31.53831	1311.25500	-908.96185	147.17188	1310.48315	132.03207	245.50769	149.39717	359.49518	-137.08585	1.53127	-648.00690	328.54422	-11.29992	-1233.37244	-65.04724	51.56833
530	4.408	924.30023	-109.74760	1618.92090	-57.78324	32.47234	1308.39819	-909.91644	147.91238	1306.78772	158.55566	240.74039	147.46216	335.72137	-135.39665	1.24739	-671.95508	330.45889	-11.52647	-1212.37524	-63.59698	52.18346
531	4.417	926.09973	-109.74666	1616.08960	-60.42313	33.43016	1305.89014	-910.92450	148.60931	1303.27087	185.36618	235.57507	144.41321	312.09259	-133.74249	0.96866	-695.86670	332.31406	-11.67307	-1188.09619	-61.52765	51.41113
532	4.425	927.15930	-109.70522	1613.97119	-63.22024	34.44999	1303.79944	-911.93542	149.34169	1299.98120	212.58295	230.36267	140.88008	288.56171	-132.05115	0.75443	-719.75806	334.06253	-11.78259	-1161.12732	-58.72369	50.11417
533	4.433	927.46216	-109.62282	1612.64648	-65.96280	35.54190	1302.16516	-912.91241	150.11588	1296.93604	240.35852	225.17395	137.15405	265.02850	-130.25513	0.65613	-743.64355	335.70178	-11.94087	-1132.93237	-54.86862	49.16827
534	4.442	927.03137	-109.48397	1612.14453	-68.49211	36.67302	1300.99841	-913.84851	150.84676	1294.13916	268.74942	219.86322	132.99899	241.38440	-128.38402	0.67014	-767.50195	337.31555	-12.17226	-1104.90991	-49.77240	49.00192
535	4.450	925.91846	-109.26207	1612.44031	-70.70932	37.77489	1300.29639	-914.76184	151.38953	1291.61523	297.68970	214.15706	127.85101	217.59055	-126.52858	0.74498	-791.32941	339.00757	-12.39761	-1077.75024	-43.47064	49.54374
536	4.458	924.19781	-108.93935	1613.46130	-72.55956	38.76335	1300.05005	-915.66797	151.59468	1289.43262	327.09570	207.73793	121.26571	193.66913	-124.70847	0.81498	-815.20697	340.80005	-12.50941	-1051.34204	-36.15665	50.40869
537	4.467	921.96216	-108.51613	1615.10168	-74.02147	39.55668	1300.23718	-916.55811	151.35963	1287.69751	356.95361	200.40636	113.28472	169.62027	-122.84286	0.83052	-839.22925	342.65393	-12.46934	-1025.12109	-28.09420	51.18769
538	4.475	919.31604	-108.00179	1617.24084	-75.09721	40.08595	1300.82422	-917.39972	150.66788	1286.52930	387.26346	192.15332	104.43880	145.42401	-120.88190	0.79463	-863.41650	344.54211	-12.33324	-998.55841	-19.52798	51.65945
539	4.483	916.36920	-107.39952	1619.76331	-75.79161	40.30905	1301.78857	-918.14490	149.60020	1286.02820	417.93695	183.09377	95.43703	121.10657	-118.89928	0.77357	-887.74622	346.44232	-12.18017	-971.44763	-10.65723	51.82359
540	4.492	913.22925	-106.69463	1622.56934	-76.10172	40.22392	1303.13477	-918.74371	148.29643	1286.24854	448.79697	173.43246	86.85090	96.71515	-117.00558	0.83293	-912.20239	348.31155	-12.02374	-943.79724	-1.71088	51.78849
541	4.500	909.99994	-105.86436	1625.57532	-76.03255	39.86084	1304.88281	-919.16425	146.88689	1287.18982	479.66507	163.44125	78.98746	72.23730	-115.23111	0.97366	-936.77441	350.13202	-11.82272	-915.56476	7.01674	51.60161
542	4.508	906.78528	-104.90679	1628.71521	-75.61319	39.26449	1307.04346	-919.40485	145.44888	1288.80884	510.41638	153.33940	71.94132	47.60516	-113.52605	1.16235	-961.46472	351.94324	-11.55531	-886.57397	15.22678	51.18803
543	4.517	903.69366	-103.85419	1631.93921	-74.88936	38.48640	1309.60767	-919.48871	144.01581	1291.03589	540.93250	143.20052	65.72881	22.75494	-111.81891	1.37791	-986.30859	353.77936	-11.21677	-856.60590	22.65482	50.49264
544	4.525	900.83594	-102.75793	1635.20313	-73.90579	37.57628	1312.55090	-919.44824	142.60831	1293.78442	571.02661	133.12120	60.39243	-2.34338	-110.06345	1.59033	-1011.33777	355.61542	-10.78495	-825.54504	29.08862	49.62933
545	4.533	898.31885	-101.66841	1638.45557	-72.70387	36.56813	1315.83643	-919.31335	141.24792	1296.96021	600.41071	123.52928	55.99646	-27.66016	-108.26532	1.75135	-1036.52209	357.39157	-10.29421	-793.52588	34.40633	48.84329
546	4.542	896.23566	-100.63055	1641.63269	-71.33076	35.48196	1319.41345	-919.10303	139.95697	1300.47498	628.65228	115.14478	52.44993	-53.07935	-106.49188	1.84338	-1061.79919	359.02631	-9.89653	-760.96960	38.59735	48.36602
547	4.550	894.65820	-99.69033	1644.65930	-69.83714	34.33010	1323.20581	-918.81909	138.76248	1304.25134	655.13422	108.50661	49.29911	-78.39070	-104.87413	1.92636	-1087.13940	360.48389	-9.71938	-728.48328	41.74289	48.26080
548	4.558	893.63062	-98.89662	1647.45496	-68.26606	33.11020	1327.10352	-918.44470	137.70096	1308.20435	679.14197	103.61691	45.84558	-103.28004	-103.55984	2.14384	-1112.52051	361.93262	-9.69112	-696.71838	43.92302	48.31966
549	4.567	893.16431	-98.29431	1649.94019	-66.64694	31.80663	1330.96582	-917.94922	136.81415	1312.22070	700.04413	100.10753	41.59502	-127.35577	-102.64516	2.67532	-1137.86865	363.67725	-9.56615	-666.28595	45.12851	48.10099
550	4.575	893.23480	-97.91550	1652.03809	-64.99171	30.40994	1334.64087	-917.30420	136.13455	1316.15576	717.40125	97.65939	36.56428	-150.33340	-102.16612	3.67190	-1162.94617	365.89438	-9.01598	-637.77283	45.30304	47.05932
551	4.583	893.78595	-97.76971	1653.68054	-63.29637	28.92877	1337.98755	-916.51172	135.66403	1319.84766	730.94855	96.17043	31.16898	-172.32132	-102.15727	5.32756	-1187.21899	368.54282	-7.66602	-611.76953	44.41695	44.67381
552	4.592	894.74121	-97.83263	1654.81580	-61.55398	27.38427	1340.88281	-915.62238	135.35851	1323.14258	740.44818	95.63802	25.91471	-193.78540	-102.79709	8.20868	-1210.04565	371.40570	-5.27470	-588.80853	42.43251	40.57712
553	4.600	896.01837	-98.05247	1655.40942	-59.76818	25.80537	1343.21606	-914.71423	135.13925	1325.91870	745.45154	96.07237	21.10216	-214.74603	-104.60565	13.64168	-1231.08899	374.24533	-2.01111	-569.26312	39.18217	34.70052
554	4.608	897.54340	-98.37614	1655.43994	-57.95847	24.23108	1344.88013	-913.84570	134.92331	1328.10132	745.22125	97.47925	16.54441	-233.44290	-108.46533	23.58810	-1250.40320	377.14453	1.66475	-553.33923	34.26338	27.40808
555	4.617	899.26099	-98.76286	1654.89270	-56.15839	22.70483	1345.77576	-913.03162	134.64182	1329.66821	739.08472	99.74956	11.57805	-246.01221	-115.18486	39.39201	-1268.28137	380.70590	5.66101	-541.23120	27.11908	19.47952
556	4.625	901.13397	-99.17899	1653.75854	-54.40899	21.26222	1345.83533	-912.25385	134.24397	1330.63452	727.14648	102.51733	5.80531	-248.70943	-124.73962	59.90633	-1285.22253	385.83167	10.79656	-533.30188	17.36150	11.83995
557	4.633	903.14276	-99.59990	1652.03711	-52.75487	19.92734	1345.05164	-911.48108	133.69615	1331.02722	710.64087	105.22649	-0.04317	-240.94180	-135.96707	81.26431	-1301.64368	393.05969	18.31392	-530.00995	5.13997	5.26994
558	4.642	905.29791	-100.02083	1649.74280	-51.24709	18.70401	1343.49451	-910.68805	132.97403	1330.86560	691.18878	107.48161	-4.55001	-225.46497	-147.22751	99.34879	-1317.02332	401.73975	28.25190	-531.57764	-8.65268	0.37284
559	4.650	907.64655	-100.45680	1646.90967	-49.93927	17.56470	1341.30347	-909.87128	132.05948	1330.15991	669.72632	109.31024	-7.02393	-205.80054	-157.39188	112.43279	-1329.22864	410.13397	38.33449	-537.65887	-22.42535	-2.45212
560	4.658	910.26306	-100.93244	1643.59253	-48.87186	16.46762	1338.65405	-909.05341	130.95273	1328.91870	646.56042	110.98686	-7.93588	-184.18417	-166.23669	121.41661	-1335.11230	416.89615	45.23328	-547.39209	-34.25880	-3.37340
561	4.667	913.23004	-101.47629	1639.86377	-48.06498	15.38612	1335.71423	-908.27985	129.68242	1327.15747	622.14185	112.70113	-8.13733	-161.46446	-174.14020	128.26576	-1332.34924	422.07013	47.05324	-560.21954	-42.55508	-3.29630
562	4.675	916.60760	-102.12023	1635.80579	-47.52852	14.31748	1332.60950	-907.60791	128.30356	1324.90356	597.18494	114.46188	-8.21771	-137.81273	-181.53453	134.54428	-1320.89685	426.29675	44.24131	-576.61481	-46.69925	-3.20332
563	4.683	920.39929	-102.89523	1631.50366	-47.27702	13.28043	1329.40881	-907.08569	126.89581	1322.19604	572.23975	116.21768	-8.43225	-113.23135	-188.56308	140.87651	-1302.77063	429.77289	38.61326	-597.16595	-47.30685	-3.40548
564	4.692	924.53223	-103.82034	1627.04272	-47.34015	12.31317	1326.14148	-906.73859	125.55072	1319.09119	547.52820	117.97923	-8.80360	-87.80539	-195.11890	147.13982	-1280.92090	432.26718	32.20650	-621.06702	-45.76847	-3.70283
565	4.700	928.86340	-104.89240	1622.51318	-47.76184	11.46542	1322.82886	-906.57489	124.33331	1315.67493	523.09192	119.78557	-9.23505	-61.77313	-201.03564	152.90839	-1258.41394	433.61414	26.81667	-646.37878	-43.41594	-3.96266
566	4.708	933.20380	-106.08378	1618.01965	-48.58459	10.78250	1319.51221	-906.59656	123.25562	1312.06104	498.93158	121.62697	-9.62380	-35.41818	-206.17203	157.76201	-1237.61023	433.95978	23.82676	-671.52356	-41.00490	-4.23071
567	4.717	937.34589	-107.34761	1613.69165	-49.82587	10.28572	1316.26746	-906.80347	122.29430	1308.36670	475.02374	123.49687	-9.92999	-8.91824	-210.43567	161.37097	-1218.91882	433.55280	23.66605	-695.99652	-38.75468	-4.53690
568	4.725	941.08850	-108.62790	1609.67969	-51.46186	9.95288	1313.20313	-907.19855	121.43678	1304.67969	451.30157	125.43022	-10.19226	17.73471	-213.80142	163.50162	-1200.38782	432.31799	25.18573	-719.98029	-36.62846	-4.85501
569	4.733	944.26837	-109.86557	1606.13623	-53.43615	9.70770	1310.44067	-907.79218	120.71996	1301.03723	427.68839	127.42393	-10.48922	44.69678	-216.27925	164.01645	-1179.21838	429.82172	26.27629	-743.77100	-34.55598	-5.16061
570	4.742	946.78662	-110.99599	1603.19409	-55.69008	9.43571	1308.07849	-908.60004	120.22527	1297.43604	404.13141	129.41098	-10.85811	72.13461	-217.91226	162.89215	-1153.75879	425.69690	25.60008	-767.54297	-32.53641	-5.42258
571	4.750	948.60492	-111.95532	1600.95740	-58.17905	9.02460	1306.15527	-909.63135	120.02969	1293.86438	380.59271	131.32497	-11.26246	100.13574	-218.87192	160.30251	-1124.17749	419.90448	23.40234	-791.34619	-30.61293	-5.59843
572	4.758	949.72052	-112.69991	1599.50146	-60.85268	8.40018	1304.65381	-910.87299	120.15884	1290.33484	357.04749	133.14474	-11.63643	128.72720	-219.48450	156.65533	-1092.00610	412.60883	20.78667	-815.16589	-28.80384	-5.68436
573	4.767	950.15106	-113.21717	1598.87231	-63.62330	7.54283	1303.54443	-912.27600	120.58350	1286.90027	333.48502	134.89063	-11.90904	157.90094	-220.07199	152.43167	-1059.35388	404.00912	18.74003	-838.98547	-27.10303	-5.72499
574	4.775	949.93268	-113.52631	1599.07898	-66.35473	6.49413	1302.82605	-913.74994	121.24716	1283.65796	309.87302	136.58012	-12.02080	187.60919	-220.77480	147.92593	-1027.97778	394.27625	17.66997	-862.80969	-25.49150	-5.75733
575	4.783	949.12054	-113.67769	1600.09290	-68.88267	5.35076	1302.52844	-915.17609	122.08896	1280.74658	286.13611	138.23035	-11.97145	217.78067	-221.50674	143.11517	-998.46033	383.49493	17.43620	-886.66754	-23.91765	-5.77146
576	4.792	947.78473	-113.74471	1601.85474	-71.05780	4.22993	1302.68872	-916.43665	123.05327	1278.32947	262.20569	139.92900	-11.81268	248.37225	-222.02377	137.74260	-970.07996	371.66125	17.70000	-910.61829	-22.31588	-5.73417
577	4.800	946.00146	-113.80432	1604.28601	-72.78338	3.22485	1303.33228	-917.43878	124.09929	1276.55762	238.07663	141.78769	-11.58556	279.40332	-222.09311	131.56342	-941.55383	358.80627	18.21695	-934.73126	-20.64474	-5.62890
578	4.808	943.84521	-113.91441	1607.29736	-74.02155	2.38632	1304.46851	-918.12695	125.20612	1275.53113	213.77896	143.79318	-11.30730	310.90643	-221.62660	124.55775	-912.00305	345.11884	18.86776	-959.02966	-18.88789	-5.46083
579	4.817	941.38806	-114.10142	1610.78918	-74.76973	1.72937	1306.09619	-918.49023	126.36478	1275.28198	189.32120	145.80951	-11.01316	342.85541	-220.58891	116.88483	-881.34955	330.93988	19.58034	-983.46912	-17.05139	-5.24364
580	4.825	938.70886	-114.36491	1614.65332	-75.03673	1.24824	1308.20483	-918.56305	127.56702	1275.78833	164.69809	147.68579	-10.78033	375.18005	-218.90703	108.74054	-849.97559	316.65945	20.29552	-1007.99286	-15.17718	-4.97870
581	4.833	935.90027	-114.68752	1618.78271	-74.84577	0.93086	1310.76929	-918.41510	128.80031	1277.00012	139.91614	149.31447	-10.68633	407.83063	-216.60744	100.39969	-818.13995	302.62061	20.98001	-1032.59033	-13.32643	-4.65218
582	4.842	933.06653	-115.04129	1623.07947	-74.25259	0.76118	1313.74890	-918.13251	130.04468	1278.85449	114.97937	150.72275	-10.71662	440.74664	-213.90207	92.28757	-785.74817	289.05630	21.63766	-1057.29724	-11.54730	-4.27827
583	4.850	930.31104	-115.39703	1627.45935	-73.34220	0.71237	1317.09119	-917.79736	131.27051	1281.27893	89.87842	152.10107	-10.74217	473.73767	-211.07053	84.89125	-752.55383	276.06241	22.31583	-1082.15503	-9.87650	-3.91114
584	4.858	927.72327	-115.73917	1631.85205	-72.20235	0.75471	1320.73035	-917.46735	132.44426	1284.19531	64.60797	153.62093	-10.63440	506.43524	-208.37965	78.62292	-718.44611	263.65546	23.12621	-1107.15820	-8.35384	-3.56798
585	4.867	925.37335	-116.07634	1636.20056	-70.90687	0.87967	1324.58435	-917.15900	133.53682	1287.52795	39.18329	155.29419	-10.38439	538.34198	-206.13586	73.73033	-683.63690	251.88889	24.20907	-1132.24060	-7.03479	-3.17520
586	4.875	923.31305	-116.43414	1640.45300	-69.51585	1.10719	1328.56055	-916.84631	134.51973	1291.20313	13.63959	157.03783	-10.09323	568.88184	-204.72923	70.21486	-648.70105	240.88283	25.60116	-1157.34595	-5.95805	-2.66979
587	4.883	921.57782	-116.83066	1644.55664	-68.06994	1.46323	1332.56458	-916.47675	135.36008	1295.14148	-11.94440	158.78900	-9.85350	597.45844	-204.46283	67.68939	-614.39203	230.73051	27.13859	-1182.51343	-5.05423	-2.13126
588	4.892	920.18445	-117.25774	1648.45557	-66.58107	1.95888	1336.49915	-915.99530	136.03333	1299.24756	-37.35846	160.56232	-9.60823	623.54919	-205.20235	65.33460	-581.40686	221.46758	28.46566	-1207.79590	-4.17654	-1.65384
589	4.900	919.12781	-117.68327	1652.09485	-65.04194	2.58507	1340.26392	-915.36682	136.53836	1303.40063	-62.19531	162.43182	-9.08514	646.66974	-206.36987	62.27232	-550.32172	213.18872	29.08171	-1233.00391	-3.26093	-0.97545
590	4.908	918.38525	-118.06712	1655.42542	-63.44398	3.30930	1343.75903	-914.59125	136.89105	1307.45605	-85.93390	164.46741	-7.89734	666.11810	-207.48502	58.11865	-521.57910	206.14429	28.47608	-1257.59546	-2.33920	0.65568
591	4.917	917.92596	-118.37781	1658.40027	-61.78199	4.07942	1346.88550	-913.70313	137.11501	1311.25732	-108.10693	166.73245	-5.70241	680.94519	-208.56815	53.06249	-495.44098	200.69379	26.38217	-1280.88379	-1.46417	4.01509
592	4.925	917.71399	-118.60162	1660.96667	-60.05480	4.83508	1349.54199	-912.75708	137.24986	1314.65649	-128.42871	169.40898	-2.14033	690.46149	-209.86484	47.43790	-472.03455	197.20428	22.94022	-1302.29297	-0.79324	9.26266
593	4.933	917.71014	-118.74049	1663.06274	-58.27274	5.51714	1351.62891	-911.80640	137.35313	1317.53540	-146.73425	172.92032	3.46503	694.64795	-211.39644	41.42081	-451.51617	196.04361	18.62014	-1321.44592	-0.63181	15.88407
594	4.942	917.87518	-118.80410	1664.62537	-56.46239	6.07571	1353.06116	-910.88239	137.48431	1319.81897	-162.34155	177.84488	12.31840	693.88666	-213.03467	35.14545	-434.25702	197.64389	13.99467	-1338.21533	-1.27013	23.27954
595	4.950	918.17328	-118.81031	1665.59875	-54.66310	6.48061	1353.77527	-909.98114	137.69699	1321.47070	-173.17419	184.59946	25.77921	688.53833	-214.80438	28.83606	-420.89362	202.43500	9.52446	-1352.76465	-2.82805	31.36925
596	4.958	918.57697	-118.79227	1665.94128	-52.91911	6.72591	1353.73291	-909.06793	138.03606	1322.48499	-176.28717	193.04613	44.10632	679.01794	-216.77728	22.69434	-412.16846	210.56995	5.45735	-1365.33862	-5.18251	40.48706
597	4.967	919.07733	-118.79552	1665.63245	-51.27095	6.81549	1352.92810	-908.09943	138.52492	1322.88354	-170.12445	202.29633	65.26597	666.11157	-218.70306	16.91852	-408.70258	221.61073	1.83122	-1375.75879	-8.03516	50.33976
598	4.975	919.69318	-118.86366	1664.67700	-49.74754	6.74493	1351.39001	-907.04309	139.16028	1322.70813	-155.95837	210.97862	85.46193	650.82935	-219.99026	11.95837	-410.80237	234.36017	-1.44827	-1383.06458	-11.24223	59.08723
599	4.983	920.47180	-119.02633	1663.09717	-48.36241	6.50703	1349.17859	-905.88666	139.91980	1322.01062	-136.75958	217.84323	101.30184	633.69550	-220.20749	8.39078	-418.21075	246.92140	-4.42345	-1385.73950	-15.09343	64.14294
600	4.992	921.48138	-119.30009	1660.91919	-47.11709	6.11055	1346.37817	-904.64844	140.76823	1320.84778	-115.14490	222.27588	111.60770	614.48584	-219.42943	6.35640	-430.09344	257.20782	-6.90102	-1382.44446	-20.09784	64.20216
601	5.000	922.79846	-119.69427	1658.16797	-46.00934	5.58996	1343.09082	-903.37811	141.65872	1319.27527	-92.51282	224.45020	117.49293	592.97614	-217.98434	5.41486	-445.72473	264.02243	-8.60882	-1372.88086	-26.43533	60.22784
602	5.008	924.49133	-120.20650	1654.87671	-45.04303	5.00583	1339.43091	-902.14069	142.52666	1317.34106	-69.36749	225.06725	121.11976	569.61963	-216.15396	4.98440	-464.93274	267.79520	-9.57827	-1358.36035	-33.63489	54.75710
603	5.017	926.60352	-120.81463	1651.09546	-44.24268	4.42934	1335.51746	-900.99847	143.28662	1315.08374	-45.84869	224.83755	124.35450	545.35126	-214.15228	4.68327	-487.23615	269.92087	-10.11820	-1341.60669	-40.71098	50.55213
604	5.025	929.14111	-121.48211	1646.89307	-43.66957	3.91231	1331.46240	-900.00336	143.85719	1312.54138	-22.00226	224.12543	128.11603	521.01324	-212.14993	4.36174	-511.22815	271.51581	-10.49693	-1325.44934	-46.62968	49.12895
605	5.033	932.06409	-122.17316	1642.34998	-43.42496	3.47197	1327.35718	-899.20001	144.19627	1309.76257	2.13562	223.01666	132.45076	497.00494	-210.25890	4.01318	-535.48718	273.03644	-10.85094	-1310.81519	-50.94228	49.77394
606	5.042	935.28247	-122.86514	1637.54858	-43.62988	3.10896	1323.26807	-898.63202	144.30141	1306.81042	26.54047	221.53456	136.93974	473.34723	-208.50912	3.65164	-559.44360	274.59439	-11.20608	-1295.77942	-54.10231	50.30209
607	5.050	938.66595	-123.54907	1632.57520	-44.38905	2.83783	1319.23865	-898.34039	144.18796	1303.75244	51.26587	219.64893	141.01755	449.94672	-206.86267	3.26584	-583.13232	276.21405	-11.51826	-1277.17407	-56.95360	49.23249
608	5.058	942.05933	-124.22066	1627.53088	-45.75452	2.69762	1315.30603	-898.34906	143.88638	1300.64636	76.45416	217.16655	144.07544	426.71259	-205.27592	2.86579	-606.67340	277.90591	-11.78321	-1253.47119	-59.82776	46.99717
609	5.067	945.29413	-124.88164	1622.53552	-47.69576	2.73953	1311.52722	-898.64410	143.45003	1297.54126	102.20532	213.79993	145.53613	403.52856	-203.75275	2.48975	-630.09460	279.65179	-12.04634	-1226.12500	-62.20982	45.06501
610	5.075	948.20044	-125.54395	1617.72314	-50.08163	3.01923	1308.00244	-899.16266	142.94434	1294.49316	128.46451	209.40605	145.03972	380.28192	-202.32452	2.14603	-653.38074	281.38083	-12.31709	-1198.28955	-63.21421	44.38180
611	5.083	950.62445	-126.21414	1613.23669	-52.69975	3.59304	1304.86829	-899.80750	142.42305	1291.57007	155.10110	204.11563	142.62619	356.95245	-200.95657	1.79463	-676.56580	283.01260	-12.54517	-1172.26099	-62.30904	44.71397
612	5.092	952.44983	-126.87566	1609.21936	-55.32165	4.48836	1302.25244	-900.48480	141.90227	1288.83789	182.09259	198.23837	138.75697	333.63440	-199.54019	1.41943	-699.76196	284.56274	-12.66047	-1147.96069	-59.63885	45.20974
613	5.100	953.61542	-127.48853	1605.79321	-57.76690	5.66359	1300.23096	-901.14117	141.34038	1286.35156	209.58649	192.09048	134.13631	310.43158	-198.01735	1.09564	-723.10907	286.12637	-12.65047	-1123.67090	-55.76534	45.38800
614	5.108	954.11877	-127.99928	1603.04480	-59.91698	7.00489	1298.83252	-901.76843	140.64700	1284.15784	237.76501	185.89178	129.37143	287.31036	-196.41483	0.91937	-746.70044	287.70544	-12.62475	-1097.98096	-51.15823	45.46161
615	5.117	954.00647	-128.35986	1601.02368	-61.69955	8.35728	1298.06531	-902.38062	139.72418	1282.30164	266.67151	179.70782	124.64214	264.09549	-194.73682	0.87392	-770.51709	289.21991	-12.70663	-1070.90747	-45.90730	45.79192
616	5.125	953.35883	-128.54355	1599.74402	-63.08363	9.55865	1297.92480	-902.99048	138.51143	1280.83813	296.19577	173.38626	119.63999	240.60748	-192.96768	0.87155	-794.44708	290.72382	-12.84381	-1043.43408	-39.85601	46.33079
617	5.133	952.27130	-128.54092	1599.18164	-64.07635	10.48035	1298.38513	-903.60065	137.01697	1279.84534	326.20450	166.59924	113.85809	216.77505	-191.18599	0.91451	-818.38953	292.39432	-12.86786	-1016.42303	-32.93825	46.69258
618	5.142	950.83881	-128.35516	1599.27771	-64.70029	11.06747	1299.40137	-904.20117	135.32201	1279.41992	356.64655	159.03664	106.99541	192.66409	-189.48932	1.05613	-842.34076	294.25989	-12.74277	-989.97455	-25.37590	46.55081
619	5.150	949.15094	-128.01135	1599.94934	-64.96870	11.34180	1300.92249	-904.76691	133.54417	1279.64929	387.52350	150.55948	99.15739	168.40753	-187.84497	1.25333	-866.39655	296.12314	-12.59769	-963.48804	-17.61331	45.84798
620	5.158	947.29193	-127.55673	1601.10034	-64.88525	11.37270	1302.90173	-905.26355	131.78246	1280.58191	418.79236	141.20757	90.76627	144.08353	-186.17313	1.41044	-890.62061	297.83435	-12.50482	-936.19830	-10.09462	44.73566
621	5.167	945.34021	-127.04568	1602.63000	-64.46463	11.24052	1305.30273	-905.66534	130.08194	1282.21033	450.31689	131.16479	82.32615	119.68146	-184.46722	1.49860	-914.97424	299.49203	-12.36905	-907.74780	-3.09512	43.40294
622	5.175	943.36493	-126.52859	1604.43823	-63.74604	10.99847	1308.09570	-905.96667	128.43527	1284.47583	481.89404	120.69893	74.24673	95.16550	-182.74249	1.56150	-939.43781	301.26068	-12.08218	-878.32434	3.26944	41.96267
623	5.183	941.42395	-126.04256	1606.43677	-62.78276	10.65327	1311.24707	-906.17377	126.81599	1287.29248	513.31213	110.02580	66.81005	70.52728	-180.97166	1.66127	-964.07330	303.09708	-11.68618	-848.35590	8.92786	40.46545
624	5.192	939.57007	-125.60378	1608.55737	-61.62637	10.18105	1314.71277	-906.29034	125.20842	1290.57483	544.37549	99.29820	60.23365	45.75998	-179.13153	1.83734	-988.92896	304.81619	-11.31001	-818.19995	13.77827	38.97232
625	5.200	937.86407	-125.21854	1610.74683	-60.32595	9.56369	1318.43933	-906.31262	123.61444	1294.25171	574.85553	88.86855	54.75900	20.81308	-177.26216	2.07704	-1013.94153	306.40854	-11.01647	-788.07098	17.67911	37.59592
626	5.208	936.37616	-124.89428	1612.95801	-58.93156	8.81213	1322.36511	-906.23151	122.05136	1298.25854	604.38000	79.43185	50.57422	-4.34845	-175.42336	2.31598	-1038.97327	308.04715	-10.80800	-758.08478	20.48071	36.46311
627	5.217	935.16937	-124.63287	1615.14502	-57.48929	7.95158	1326.41760	-906.03412	120.54665	1302.52527	632.33813	71.68989	47.47383	-29.63974	-173.62883	2.50546	-1063.96899	309.79501	-10.69573	-728.31439	22.08684	35.62508
628	5.225	934.28217	-124.42767	1617.25916	-56.03472	6.99541	1330.51245	-905.70343	119.13766	1306.96533	657.92456	65.91257	44.68301	-54.84482	-171.89432	2.69574	-1089.02209	311.61209	-10.62611	-698.88831	22.46381	35.02345
629	5.233	933.72601	-124.26369	1619.24377	-54.58415	5.94824	1334.55627	-905.22162	117.87796	1311.46838	680.31592	61.89856	41.28340	-79.64844	-170.33777	3.06454	-1114.18201	313.54401	-10.41741	-670.10016	21.60271	34.52052
630	5.242	933.48639	-124.11137	1621.03784	-53.12532	4.81630	1338.44629	-904.58484	116.82608	1315.89038	698.89606	59.23251	36.86784	-103.64442	-169.14944	3.86528	-1139.16858	315.69254	-9.82079	-642.47107	19.51364	33.87898
631	5.250	933.52240	-123.92673	1622.58618	-51.62735	3.59746	1342.07410	-903.82074	116.01572	1320.05786	713.44739	57.50158	31.70322	-126.40919	-168.44180	5.30315	-1163.39282	318.11728	-8.56122	-616.71826	16.21783	32.71211
632	5.258	933.77350	-123.65785	1623.84485	-50.06516	2.28080	1345.33264	-902.99365	115.43787	1323.79382	724.10400	56.43199	26.35645	-147.68207	-168.20099	7.46854	-1186.31238	320.76947	-6.44800	-593.54639	11.70695	30.56664
633	5.267	934.17633	-123.25729	1624.77563	-48.43148	0.86801	1348.11853	-902.18530	115.05011	1326.94739	731.00330	56.01015	21.29213	-167.48535	-168.42567	10.48071	-1207.65088	323.48508	-3.60270	-573.38654	5.90520	27.15565
634	5.275	934.68524	-122.71926	1625.34473	-46.73531	-0.60909	1350.32886	-901.46136	114.79187	1329.41577	733.93103	56.48135	16.67545	-185.92827	-169.29314	14.81631	-1227.35107	326.22366	-0.38345	-556.35931	-1.33475	22.55725
635	5.283	935.28925	-122.12524	1625.52795	-45.00163	-2.09041	1351.86572	-900.84882	114.58620	1331.16235	732.27930	58.12575	12.28350	-202.49623	-171.25220	21.61805	-1245.58411	329.40729	3.18373	-542.47864	-10.18729	17.21611
636	5.292	936.00592	-121.61588	1625.31226	-43.27302	-3.50928	1352.64648	-900.33447	114.34196	1332.22266	725.45605	60.91071	7.64447	-215.23553	-175.00705	32.45693	-1262.76868	333.88605	7.90137	-531.88892	-20.76354	11.74088
637	5.300	936.85449	-121.28758	1624.68433	-41.60745	-4.81253	1352.61682	-899.88110	113.96660	1332.67725	713.60925	64.27186	2.60897	-221.20966	-181.13052	48.03114	-1279.23010	340.31531	15.01245	-524.93414	-33.00241	6.67655
638	5.308	937.84650	-121.14510	1623.62622	-40.07655	-5.96284	1351.77002	-899.45154	113.37698	1332.60876	697.93103	67.33295	-2.16388	-218.57242	-189.39862	66.74364	-1294.48096	348.28107	24.73571	-521.99371	-46.58476	2.46788
639	5.317	939.00061	-121.14814	1622.12573	-38.76046	-6.94552	1350.16431	-899.02557	112.50763	1332.06860	679.83441	69.54242	-5.67042	-208.07359	-198.67825	85.14137	-1306.62622	356.20718	35.04891	-523.18506	-60.88100	-0.47501
640	5.325	940.35425	-121.25993	1620.19214	-37.72050	-7.78094	1347.91980	-898.60278	111.32689	1331.07080	659.86005	71.04833	-7.53985	-192.24059	-207.67105	100.18044	-1312.78027	362.63748	42.62396	-528.10535	-74.94245	-1.94574
641	5.333	941.96283	-121.45821	1617.85413	-36.96764	-8.51324	1345.19458	-898.20020	109.85342	1329.60535	637.84149	72.36102	-8.22292	-173.47466	-215.68723	110.95099	-1310.70288	367.36945	45.29354	-535.96649	-87.55878	-2.27947
642	5.342	943.88715	-121.73628	1615.14966	-36.47001	-9.18137	1342.14819	-897.85144	108.15445	1327.66138	613.93323	73.82021	-8.38778	-153.09732	-222.71823	118.42860	-1300.24939	370.94028	43.27695	-546.38623	-97.44588	-2.25326
643	5.350	946.17096	-122.10658	1612.12512	-36.19334	-9.80066	1338.91223	-897.60272	106.32573	1325.24219	588.91882	75.43521	-8.48425	-131.59850	-229.03046	124.15546	-1283.19580	373.62936	38.30531	-560.04694	-103.68156	-2.46012
644	5.358	948.81824	-122.59653	1608.84375	-36.13386	-10.36142	1335.57507	-897.49591	104.47180	1322.37317	563.65240	77.05400	-8.71544	-109.13000	-234.85997	129.27756	-1261.91040	375.40683	32.22652	-578.00171	-106.22019	-2.94001
645	5.367	951.77765	-123.22427	1605.38672	-36.32722	-10.83923	1332.18579	-897.55127	102.69644	1319.11060	538.62518	78.58055	-9.10770	-85.72414	-240.33815	134.30493	-1238.39417	376.29062	26.43770	-600.18292	-105.97616	-3.44302
646	5.375	954.94171	-123.97458	1601.84998	-36.83964	-11.20842	1328.77161	-897.76923	101.08342	1315.54919	514.00244	80.04839	-9.57273	-61.38548	-245.47914	139.24123	-1214.24817	376.32434	22.01971	-624.98956	-104.28503	-3.81354
647	5.383	958.16193	-124.80772	1598.34241	-37.74818	-11.45347	1325.35999	-898.14752	99.66235	1311.81506	489.76889	81.56691	-9.99998	-36.19194	-250.17603	143.79889	-1190.66223	375.45706	19.73545	-650.41248	-102.19544	-4.05890
648	5.392	961.27466	-125.68179	1594.98535	-39.11473	-11.57883	1321.99792	-898.69226	98.40098	1308.03650	465.80347	83.23407	-10.34868	-10.33784	-254.25618	147.61917	-1167.81665	373.58978	19.63521	-675.30804	-100.15103	-4.23372
649	5.400	964.12653	-126.55680	1591.90723	-40.96384	-11.61790	1318.75989	-899.41785	97.23941	1304.31519	441.96976	85.05998	-10.65549	15.94763	-257.60712	150.42758	-1144.76245	370.53741	20.82250	-699.57709	-98.16303	-4.39215
650	5.408	966.58472	-127.38440	1589.23389	-43.27766	-11.63215	1315.73792	-900.33972	96.13240	1300.71826	418.20059	86.98085	-10.97203	42.53937	-260.22949	152.04799	-1120.42273	366.07129	22.01975	-723.52539	-96.15155	-4.58197
651	5.417	968.53613	-128.10455	1587.07983	-46.00656	-11.69540	1313.02063	-901.45673	95.07928	1297.29138	394.50577	88.94257	-11.33168	69.47168	-262.14255	152.34428	-1094.46826	360.21277	22.57341	-747.36182	-94.11923	-4.81273
652	5.425	969.89587	-128.66438	1585.54614	-49.07940	-11.88326	1310.67432	-902.73291	94.13110	1294.07239	370.92740	90.90149	-11.74511	96.89063	-263.33060	151.23685	-1067.22070	353.23456	22.71080	-771.13538	-92.13269	-5.06137
653	5.433	970.62103	-129.04054	1584.71228	-52.40167	-12.27103	1308.73560	-904.10352	93.36646	1291.09314	347.48358	92.77747	-12.17177	124.96423	-263.81860	148.79141	-1039.21960	345.28641	22.92278	-794.85565	-90.27592	-5.29640
654	5.442	970.71088	-129.24057	1584.62268	-55.84414	-12.91232	1307.22595	-905.50287	92.86134	1288.37671	324.11844	94.51651	-12.50545	153.78961	-263.74655	145.25781	-1011.02905	336.27710	23.45015	-818.56732	-88.60046	-5.48550
655	5.450	970.19171	-129.29794	1585.28711	-59.23692	-13.80547	1306.17432	-906.88348	92.67680	1285.94971	300.70834	96.16667	-12.63444	183.36771	-263.35339	141.00256	-983.18658	326.08655	24.28000	-842.32251	-87.06115	-5.61652
656	5.458	969.10504	-129.27109	1586.68787	-62.38633	-14.88872	1305.62122	-908.20660	92.85463	1283.87012	277.13992	97.81361	-12.53704	213.64795	-262.83942	136.36360	-956.05963	314.71799	25.32732	-866.13837	-85.53995	-5.69794
657	5.467	967.50928	-129.23448	1588.78320	-65.11572	-16.06727	1305.59497	-909.42468	93.40761	1282.24768	253.37134	99.51105	-12.29379	244.55267	-262.20825	131.51183	-929.66553	302.30634	26.52400	-890.00830	-83.95882	-5.72276
658	5.475	965.48712	-129.26804	1591.50781	-67.30818	-17.24367	1306.09070	-910.48071	94.30528	1281.22839	229.42154	101.29770	-12.00737	275.97504	-261.28192	126.43294	-903.68506	289.08844	27.80771	-913.93018	-82.32878	-5.66398
659	5.483	963.14191	-129.44868	1594.77686	-68.92234	-18.33855	1307.07715	-911.32617	95.47153	1280.94617	205.33499	103.16632	-11.74393	307.78345	-259.85223	121.01357	-877.69519	275.34460	29.09966	-937.91345	-80.67762	-5.51524
660	5.492	960.57501	-129.82892	1598.49170	-69.97111	-19.29767	1308.52661	-911.93842	96.80606	1281.47644	181.14401	105.01636	-11.53265	339.83276	-257.77161	115.11509	-851.38428	261.31268	30.29225	-961.97137	-78.98326	-5.30366
661	5.500	957.86420	-130.40204	1602.55005	-70.48618	-20.08840	1310.43408	-912.32397	98.21246	1282.82202	156.84216	106.72263	-11.38756	371.95770	-254.92062	108.60218	-824.59991	247.16663	31.25951	-986.12213	-77.21948	-5.04734
662	5.508	955.06342	-131.08281	1606.85693	-70.50012	-20.69809	1312.80566	-912.51288	99.61186	1284.92480	132.39899	108.26610	-11.30261	403.96838	-251.18335	101.38422	-797.30334	233.09805	31.93407	-1010.39612	-75.43290	-4.72431
663	5.517	952.22357	-131.74870	1611.32532	-70.05312	-21.13473	1315.63171	-912.54932	100.94269	1287.68750	107.78809	109.76424	-11.23410	435.73950	-246.54333	93.50101	-769.52698	219.37418	32.37003	-1034.81055	-73.71209	-4.31369
664	5.525	949.41132	-132.31993	1615.87585	-69.20411	-21.42288	1318.87415	-912.47839	102.15775	1290.99255	82.99756	111.34000	-11.14414	467.30139	-241.19362	85.20895	-741.37939	206.27205	32.69505	-1059.35120	-72.07639	-3.85997
665	5.533	946.70752	-132.78635	1620.43787	-68.02918	-21.58717	1322.46802	-912.33539	103.22916	1294.71948	58.03589	113.02457	-11.03387	498.73895	-235.52174	77.02750	-713.05945	193.96805	33.01551	-1084.01770	-70.45517	-3.45003
666	5.542	944.19061	-133.17427	1624.94897	-66.61084	-21.62698	1326.33191	-912.14355	104.15067	1298.76147	32.93970	114.78860	-10.90572	529.98187	-230.00929	69.71827	-684.81622	182.51996	33.36166	-1108.84937	-68.78570	-3.12993
667	5.550	941.92114	-133.51700	1629.35095	-65.02432	-21.50963	1330.37341	-911.91492	104.91838	1303.02930	7.76752	116.59225	-10.75644	560.65283	-225.12764	64.04922	-656.90277	171.96558	33.69733	-1133.88354	-67.07907	-2.89556
668	5.558	939.93896	-133.83884	1633.58594	-63.32500	-21.19349	1334.48621	-911.64929	105.51201	1307.43848	-17.39752	118.44582	-10.59346	589.98480	-221.19644	60.22833	-629.57086	162.38379	33.93244	-1159.10767	-65.40450	-2.72751
669	5.567	938.26996	-134.14536	1637.58997	-61.54776	-20.65564	1338.54773	-911.33337	105.90616	1311.89404	-42.36108	120.41914	-10.36821	616.87579	-218.21313	57.43375	-603.07611	153.86996	33.88573	-1184.38623	-63.87069	-2.49847
670	5.575	936.92859	-134.43185	1641.28540	-59.72123	-19.90181	1342.42468	-910.94617	106.09352	1316.28149	-66.74908	122.57344	-9.89773	640.12659	-215.85074	54.16463	-577.69171	146.56905	33.27804	-1209.32983	-62.62396	-1.75045
671	5.583	935.90991	-134.69560	1644.58276	-57.88177	-18.96291	1345.98157	-910.47949	106.09247	1320.46716	-90.15039	124.94818	-8.91630	658.69208	-213.72568	49.29253	-553.73657	140.71312	31.81009	-1233.28369	-61.80152	0.32781
672	5.592	935.18445	-134.93204	1647.39502	-56.07535	-17.88580	1349.09155	-909.95874	105.94286	1324.31079	-112.37732	127.63257	-7.13378	671.87531	-211.69775	42.77171	-531.57037	136.55687	29.26360	-1255.60986	-61.44566	4.41133
673	5.600	934.70703	-135.12720	1649.65137	-54.34969	-16.72394	1351.64722	-909.43848	105.69943	1327.68750	-133.59503	130.87604	-4.06410	679.53546	-209.87527	35.37087	-511.51001	134.34792	25.57666	-1275.97705	-61.49370	10.42165
674	5.608	934.43195	-135.25735	1651.29980	-52.74302	-15.53136	1353.56189	-908.97095	105.42314	1330.50452	-154.01685	135.19815	1.28783	682.18665	-208.36801	27.99646	-493.74847	134.41617	20.92354	-1294.28516	-61.87543	17.57345
675	5.617	934.32080	-135.29416	1652.29797	-51.27559	-14.36103	1354.76331	-908.57513	105.17755	1332.70618	-172.88928	141.34943	10.48907	680.74707	-207.11496	21.46533	-478.41425	137.22961	15.73878	-1310.44751	-62.61563	25.11037
676	5.625	934.34070	-135.21390	1652.60864	-49.95118	-13.26268	1355.19568	-908.22919	105.03296	1334.27356	-187.53589	149.91565	25.00755	676.00800	-205.89621	16.44653	-465.75775	143.28152	10.54945	-1324.40088	-63.84060	32.93343
677	5.633	934.46069	-135.00772	1652.20935	-48.76619	-12.27615	1354.83069	-907.88611	105.06311	1335.21704	-194.28979	160.74084	44.76849	668.25732	-204.43509	12.98526	-456.26031	152.87065	5.74413	-1336.19287	-65.64414	41.44261
678	5.642	934.65607	-134.68910	1651.10059	-47.71356	-11.42200	1353.67944	-907.49829	105.32469	1335.56226	-191.23773	172.73264	67.17985	657.28693	-202.59265	10.42796	-450.55255	165.86220	1.51043	-1345.74194	-67.97823	50.51571
679	5.650	934.92676	-134.28743	1649.30249	-46.78102	-10.69707	1351.79773	-907.03735	105.83316	1335.33948	-179.72766	184.29927	88.10484	642.72253	-200.54138	8.25937	-449.21259	181.47330	-2.08495	-1352.33301	-70.83758	58.55915
680	5.658	935.32025	-133.82433	1646.85034	-45.95439	-10.08446	1349.29004	-906.49957	106.55380	1334.57690	-162.94598	194.09103	104.23081	624.51166	-198.58885	6.52036	-452.44550	198.17467	-5.01928	-1354.51929	-74.53120	63.14520
681	5.667	935.93311	-133.30405	1643.79175	-45.22509	-9.56532	1346.29749	-905.90753	107.41504	1333.29675	-143.62842	201.54370	114.72581	603.17908	-196.81895	5.34071	-459.78021	213.82022	-7.27866	-1350.88403	-79.54034	63.00143
682	5.675	936.88080	-132.73511	1640.18164	-44.59441	-9.11435	1342.96997	-905.30988	108.33641	1331.51477	-123.16809	206.94415	121.03374	579.68237	-195.08987	4.66068	-470.48132	226.27063	-8.84148	-1341.20850	-86.00957	59.16640
683	5.683	938.25732	-132.14836	1636.07874	-44.08072	-8.69624	1339.44263	-904.77380	109.24522	1329.24854	-101.99426	211.03136	125.45089	555.08698	-193.29541	4.32497	-484.62921	234.44699	-9.78090	-1327.18262	-93.38828	54.34745
684	5.692	940.10211	-131.58858	1631.55200	-43.73116	-8.27910	1335.82935	-904.37079	110.06557	1326.53284	-80.15375	214.43665	129.77875	530.22363	-191.46213	4.12013	-502.96851	238.85245	-10.36552	-1312.06030	-100.53271	51.29316
685	5.700	942.38446	-131.09360	1626.68518	-43.62358	-7.84341	1332.21582	-904.16144	110.71593	1323.43054	-57.61639	217.41304	134.77829	505.52856	-189.66077	3.84238	-525.21094	240.98198	-10.84494	-1298.89026	-106.29010	51.05168
686	5.708	945.01044	-130.67004	1621.57654	-43.85845	-7.37648	1328.64868	-904.18420	111.14297	1320.03210	-34.39771	219.95660	140.35265	481.15454	-187.92715	3.42784	-549.57605	242.30447	-11.24876	-1287.92505	-110.33371	52.29905
687	5.717	947.84222	-130.28981	1616.33704	-44.55350	-6.86826	1325.14111	-904.45770	111.35609	1316.44763	-10.60052	221.98990	146.00227	457.12054	-186.24861	2.95024	-574.28510	243.62242	-11.54694	-1275.81445	-113.46519	52.67756
688	5.725	950.71271	-129.92297	1611.09497	-45.82940	-6.30650	1321.69739	-904.99506	111.42455	1312.79492	13.66260	223.35532	151.11009	433.37024	-184.58127	2.50504	-598.60480	245.08047	-11.78651	-1258.37891	-116.76692	51.01733
689	5.733	953.43176	-129.56000	1605.99878	-47.76469	-5.66654	1318.33801	-905.81140	111.44365	1309.18359	38.33875	223.79382	155.01933	409.82257	-182.90906	2.14087	-622.53687	246.59705	-12.01905	-1234.48572	-120.38284	48.23225
690	5.742	955.79675	-129.19373	1601.21667	-50.33791	-4.91405	1315.11584	-906.90894	111.49973	1305.70142	63.37402	223.08942	157.14445	386.40802	-181.29352	1.84738	-646.23602	248.14005	-12.25866	-1207.10413	-123.30423	46.14389
691	5.750	957.61615	-128.80142	1596.92676	-53.40607	-4.01447	1312.11914	-908.25067	111.64766	1302.41345	88.68549	221.17203	157.13899	363.07263	-179.80170	1.55380	-669.79187	249.68024	-12.49277	-1180.69922	-124.32512	45.66311
692	5.758	958.74023	-128.35284	1593.30322	-56.74314	-2.93301	1309.44946	-909.74719	111.89131	1299.36902	114.25500	218.15295	155.07191	339.80798	-178.39717	1.19206	-693.24933	251.16486	-12.68251	-1157.47925	-123.04151	46.29358
693	5.767	959.08154	-127.82458	1590.49573	-60.11162	-1.64626	1307.18201	-911.28143	112.17302	1296.59705	140.18741	214.39960	151.51257	316.65002	-176.97290	0.81730	-716.65320	252.61072	-12.80055	-1136.10413	-119.93089	47.13980
694	5.775	958.61169	-127.20204	1588.60938	-63.32244	-0.17749	1305.34790	-912.75897	112.38661	1294.10266	166.66125	210.41010	147.28053	293.58081	-175.44983	0.60024	-740.05200	254.11652	-12.87071	-1113.90442	-115.69301	47.88960
695	5.783	957.34607	-126.47229	1587.69299	-66.25655	1.37726	1303.95337	-914.14063	112.40297	1291.88232	193.82233	206.49422	142.95940	270.47931	-173.79770	0.63216	-763.48553	255.75839	-12.94538	-1089.72388	-110.66319	48.76062
696	5.792	955.33276	-125.62347	1587.74011	-68.85298	2.86400	1303.01074	-915.43048	112.09682	1289.94897	221.69727	202.59692	138.56870	247.21021	-172.04214	0.80988	-786.96185	257.52921	-13.04440	-1064.52466	-104.74202	49.88332
697	5.800	952.64575	-124.64636	1588.69482	-71.08815	4.12746	1302.54199	-916.64148	111.37802	1288.34399	250.21112	198.38478	133.63106	223.72263	-170.26904	0.96946	-810.46008	259.37140	-13.12143	-1039.97095	-97.71736	51.02673
698	5.808	949.37292	-123.52317	1590.46680	-72.95978	5.06993	1302.56189	-917.77679	110.22330	1287.13086	279.27188	193.50049	127.59753	200.04678	-168.54927	1.07066	-834.01019	261.20859	-13.11760	-1016.78223	-89.60420	51.82256
699	5.817	945.60602	-122.21877	1592.95239	-74.47456	5.66219	1303.06873	-918.83325	108.69534	1286.38293	308.83875	187.74452	120.27527	176.22186	-166.87370	1.18401	-857.72925	262.97357	-13.04201	-994.24060	-80.71368	52.03563
700	5.825	941.44403	-120.69205	1596.04749	-75.64051	5.91525	1304.05371	-919.80701	106.93153	1286.17639	338.92413	181.07452	111.92512	152.26547	-165.18027	1.32458	-881.69885	264.65915	-12.95690	-971.02844	-71.50580	51.66012
701	5.833	937.00543	-118.93710	1599.65344	-76.46526	5.85599	1305.51050	-920.69690	105.09003	1286.57825	369.51120	173.55753	103.07760	128.19302	-163.42538	1.41028	-905.85052	266.31146	-12.88525	-946.36853	-62.39206	50.85944
702	5.842	932.43054	-117.03133	1603.68457	-76.95795	5.52224	1307.43140	-921.50702	103.28513	1287.62952	400.49634	165.32394	94.29597	104.01379	-161.63583	1.40436	-930.06189	267.97391	-12.76896	-920.39917	-53.57639	49.79657
703	5.850	927.86053	-115.10728	1608.06384	-77.13097	4.96408	1309.79834	-922.24268	101.56152	1289.33020	431.69812	156.52011	86.03229	79.71603	-159.86801	1.38725	-954.32373	269.67972	-12.52752	-893.74353	-45.09195	48.55405
704	5.858	923.41486	-113.25845	1612.70898	-77.00282	4.23949	1312.57971	-922.90454	99.91550	1291.63916	462.83099	147.24655	78.54559	55.27582	-158.11469	1.45814	-978.72974	271.47391	-12.12816	-866.93451	-36.99768	47.20181
705	5.867	919.19012	-111.50285	1617.52979	-76.60217	3.40466	1315.73560	-923.48938	98.33574	1294.48145	493.50378	137.50052	71.83832	30.67899	-156.30911	1.63544	-1003.33350	273.38846	-11.59061	-840.16272	-29.46588	45.83688
706	5.875	915.26886	-109.82320	1622.43750	-75.96717	2.50031	1319.22302	-923.99011	96.83015	1297.76709	523.36249	127.30280	65.75107	5.93019	-154.43063	1.85742	-1028.09033	275.38281	-10.98425	-813.35217	-22.70901	44.55239
707	5.883	911.71936	-108.20309	1627.34595	-75.14169	1.54207	1322.99182	-924.39319	95.42961	1301.40967	552.22083	116.97969	60.22551	-18.94891	-152.53920	2.04320	-1052.93115	277.35880	-10.44435	-786.37537	-16.90388	43.42011
708	5.892	908.59656	-106.63233	1632.16956	-74.17611	0.52950	1326.97473	-924.68146	94.17914	1305.32690	579.98328	107.22882	55.38757	-43.90614	-150.70802	2.16933	-1077.82886	279.23529	-10.12717	-759.23529	-12.17645	42.50067
709	5.900	905.94324	-105.10983	1636.83179	-73.12522	-0.53564	1331.08105	-924.84375	93.12782	1309.42932	606.44202	98.80746	51.26426	-68.81865	-149.01968	2.31262	-1102.77954	280.97357	-10.09710	-732.11224	-8.59090	41.82534
710	5.908	903.78717	-103.64939	1641.27344	-72.03349	-1.64938	1335.19836	-924.87872	92.32379	1313.61108	631.09204	92.12631	47.52311	-93.44011	-147.59406	2.62415	-1127.74780	282.64362	-10.21935	-705.32263	-6.13675	41.32895
711	5.917	902.13672	-102.26892	1645.44617	-70.92493	-2.81805	1339.20386	-924.79736	91.79901	1317.74792	653.06018	87.12175	43.59937	-117.38573	-146.52017	3.27475	-1152.58630	284.49945	-10.13865	-679.30286	-4.75700	40.78903
712	5.925	900.97876	-100.98129	1649.29834	-69.81256	-4.05008	1342.97559	-924.62933	91.54283	1321.69556	671.29724	83.48380	39.01788	-140.25217	-145.80859	4.40076	-1176.93274	286.81012	-9.40213	-654.61310	-4.40143	39.81139
713	5.933	900.27899	-99.80029	1652.77148	-68.70926	-5.33891	1346.39514	-924.42181	91.50089	1325.29504	684.98853	80.94313	33.62573	-161.84564	-145.46291	6.08833	-1200.27417	289.57996	-7.68492	-631.87439	-5.05751	37.88021
714	5.942	899.98682	-98.74074	1655.80603	-67.62508	-6.66985	1349.34766	-924.22357	91.60056	1328.39209	693.83282	79.33463	27.66789	-182.30630	-145.57866	8.50961	-1222.24438	292.53989	-5.01196	-611.64392	-6.74535	34.52044
715	5.950	900.04449	-97.81215	1658.34985	-66.56480	-8.02827	1351.72522	-924.07172	91.76816	1330.86829	697.93250	78.52287	21.64983	-201.86409	-146.42160	12.24722	-1242.76135	295.41724	-1.80226	-594.31165	-9.54890	29.53426
716	5.958	900.39331	-97.00878	1660.36133	-65.53848	-9.38712	1353.42822	-923.98657	91.93303	1332.66553	697.38965	78.40131	15.98893	-220.00638	-148.52448	18.62637	-1261.86035	298.22015	1.45394	-580.09296	-13.70779	23.15495
717	5.967	900.97412	-96.29866	1661.80737	-64.57253	-10.70585	1354.36499	-923.96558	92.03206	1333.78796	692.01294	78.93554	10.69479	-234.55444	-152.65495	29.45302	-1279.67456	301.38150	4.78754	-569.13568	-19.61562	16.02851
718	5.975	901.73303	-95.63599	1662.65918	-63.70826	-11.94898	1354.46606	-923.98236	92.01737	1334.28552	681.57043	80.06146	5.50300	-242.18086	-159.35307	45.58678	-1296.55042	305.70599	9.11868	-561.65393	-27.63910	9.04542
719	5.983	902.63715	-94.99217	1662.89038	-62.99460	-13.09063	1353.71265	-924.00372	91.85732	1334.22156	666.39380	81.54345	0.48596	-240.70692	-168.27403	65.37659	-1312.73999	311.88589	15.70983	-557.94763	-37.85445	3.11589
720	5.992	903.69049	-94.37196	1662.48267	-62.47887	-14.10468	1352.15930	-924.01288	91.52815	1333.64197	647.49701	83.09337	-3.69111	-230.79218	-178.15407	85.08045	-1327.69690	319.63144	24.60361	-558.23407	-49.79843	-1.00253
721	6.000	904.93988	-93.80753	1661.43787	-62.19139	-14.97150	1349.93066	-924.01685	91.01192	1332.56738	625.98828	84.60335	-6.40609	-215.09396	-187.60178	101.26939	-1339.56824	327.54480	33.61138	-562.41321	-62.31458	-2.93653
722	6.008	906.46375	-93.34814	1659.78589	-62.13359	-15.70242	1347.19055	-924.03906	90.30482	1331.00391	602.65723	86.14056	-7.71324	-196.22520	-195.86644	112.75238	-1345.57056	334.39993	39.58624	-570.13416	-73.65890	-3.07574
723	6.017	908.34442	-93.04289	1657.58057	-62.28270	-16.34386	1344.09875	-924.11212	89.42298	1328.95398	578.16797	87.76239	-8.14240	-175.68977	-202.93164	120.47269	-1343.53516	340.14334	40.78555	-581.35901	-82.06210	-2.54654
724	6.025	910.63641	-92.90240	1654.88538	-62.60983	-16.94366	1340.77783	-924.27032	88.40372	1326.42468	553.19031	89.42732	-8.21445	-154.07773	-209.16974	126.18089	-1333.46411	345.22653	37.69479	-596.70398	-86.60515	-2.39670
725	6.033	913.34406	-92.86939	1651.76526	-63.10283	-17.51590	1337.30212	-924.53693	87.31053	1323.43823	528.20313	91.07883	-8.27814	-131.59209	-214.96771	131.29880	-1317.55713	349.62152	32.14930	-616.61267	-87.69216	-2.86012
726	6.042	916.41620	-92.85657	1648.28870	-63.78272	-18.03941	1333.71191	-924.91327	86.23042	1320.03918	503.41898	92.72360	-8.51750	-108.33255	-220.50372	136.50616	-1299.04980	352.88077	26.30885	-640.17255	-86.60297	-3.53999
727	6.050	919.75787	-92.81972	1644.52808	-64.69859	-18.47638	1330.03735	-925.38135	85.24176	1316.30408	478.90359	94.39429	-8.95661	-84.38704	-225.72571	141.83255	-1280.99609	354.75763	22.09780	-665.36230	-84.61127	-4.04760
728	6.058	923.24713	-92.77119	1640.55798	-65.90807	-18.78929	1326.31897	-925.91766	84.37698	1312.34875	454.64502	96.11668	-9.49790	-59.89113	-230.47322	146.93835	-1264.97522	355.50836	20.65126	-690.49603	-82.46617	-4.31622
729	6.067	926.74707	-92.73927	1636.46265	-67.45966	-18.96457	1322.61731	-926.50946	83.62396	1308.31567	430.57721	97.93285	-10.01651	-35.03725	-234.62292	151.38924	-1249.99133	355.55258	21.59447	-715.01666	-80.39449	-4.48175
730	6.075	930.10724	-92.72801	1632.34692	-69.37641	-19.04070	1319.01538	-927.16504	82.95677	1304.33569	406.64413	99.87636	-10.44701	-9.97661	-238.13289	154.80646	-1233.11243	354.92743	23.09819	-739.09924	-78.34774	-4.66900
731	6.083	933.16193	-92.69417	1628.33472	-71.64697	-19.11089	1315.61389	-927.91290	82.36627	1300.48779	382.83698	101.90041	-10.80452	15.29700	-240.98589	156.89862	-1211.85779	353.25345	23.32431	-763.02509	-76.25739	-4.91483
732	6.092	935.73938	-92.54796	1624.55310	-74.23462	-19.29006	1312.51453	-928.78674	81.87955	1296.78857	359.15131	103.90028	-11.15269	40.91718	-243.14174	157.46091	-1185.92920	350.13684	21.87555	-786.93262	-74.15736	-5.18631
733	6.100	937.68744	-92.17943	1621.12207	-77.08675	-19.67123	1309.79016	-929.80682	81.55261	1293.22156	335.54999	105.81924	-11.53020	67.01404	-244.56055	156.40312	-1156.91162	345.46384	19.68489	-810.82593	-72.13209	-5.42795
734	6.108	938.90497	-91.52937	1618.15259	-80.12345	-20.30083	1307.46545	-930.96924	81.44043	1289.77722	311.98834	107.67682	-11.89208	93.66702	-245.30095	153.83153	-1127.02576	339.41101	17.90544	-834.67419	-70.21986	-5.61804
735	6.117	939.36139	-90.66753	1615.74243	-83.22061	-21.17412	1305.53381	-932.24469	81.57594	1286.47302	288.42612	109.50932	-12.13807	120.93582	-245.58484	150.09454	-1098.12805	332.26404	17.15788	-858.49738	-68.41010	-5.77956
736	6.125	939.08917	-89.75700	1613.96204	-86.21491	-22.23790	1303.99634	-933.58154	81.96933	1283.35938	264.80310	111.31404	-12.19943	148.86121	-245.71237	145.65251	-1071.06360	324.22409	17.43674	-882.35046	-66.67479	-5.93362
737	6.133	938.15540	-88.92703	1612.83655	-88.93082	-23.40177	1302.88025	-934.91339	82.61830	1280.53003	241.04965	113.06702	-12.09764	177.45361	-245.90857	140.85190	-1045.46021	315.33975	18.35911	-906.26245	-64.97687	-6.05037
738	6.142	936.64038	-88.20973	1612.34875	-91.21785	-24.55494	1302.22363	-936.16931	83.51210	1278.12634	217.12753	114.80428	-11.91056	206.69534	-246.21727	135.80397	-1020.24347	305.56519	19.49820	-930.23303	-63.29332	-6.06423
739	6.150	934.63403	-87.56735	1612.45862	-92.98885	-25.58925	1302.04541	-937.28345	84.61418	1276.30835	193.04541	116.60730	-11.70279	236.54553	-246.50557	130.41805	-994.50269	294.90512	20.58434	-954.26251	-61.61606	-5.94081
740	6.158	932.23303	-86.93810	1613.11621	-94.23405	-26.42927	1302.33716	-938.20459	85.84814	1275.20605	168.84537	118.46877	-11.52292	266.96887	-246.57507	124.53786	-967.95947	283.55756	21.51301	-978.36047	-59.93787	-5.69774
741	6.167	929.53363	-86.27834	1614.26440	-94.99673	-27.05002	1303.08215	-938.90417	87.11952	1274.88879	144.56516	120.27155	-11.41214	297.95612	-246.23636	118.07006	-940.79504	271.89435	22.27742	-1002.54047	-58.27798	-5.35934
742	6.175	926.63232	-85.59142	1615.83826	-95.33634	-27.46849	1304.27368	-939.37781	88.35309	1275.36743	120.20172	121.93597	-11.38041	329.49927	-245.33308	111.00874	-913.18811	260.29800	22.89402	-1026.81592	-56.69037	-4.93062
743	6.183	923.63245	-84.92299	1617.76550	-95.30305	-27.71681	1305.91052	-939.64282	89.51542	1276.61169	95.72974	123.49745	-11.40261	361.56982	-243.79755	103.43752	-885.02979	249.05038	23.35535	-1051.20508	-55.17110	-4.45322
744	6.192	920.64539	-84.33310	1619.97363	-94.92921	-27.81630	1307.97900	-939.73114	90.61890	1278.56531	71.13129	125.04976	-11.41438	394.08728	-241.64737	95.56811	-855.95618	238.30035	23.63492	-1075.72681	-53.59242	-4.03529
745	6.200	917.78241	-83.86606	1622.39197	-94.24014	-27.77327	1310.44531	-939.67755	91.69905	1281.15527	46.38043	126.67003	-11.34402	426.86261	-238.95265	87.72285	-825.59418	228.05649	23.71129	-1100.35864	-51.89338	-3.71348
746	6.208	915.14069	-83.52701	1624.94751	-93.27657	-27.59535	1313.26343	-939.50812	92.77455	1284.29761	21.44232	128.35486	-11.19048	459.60083	-235.90999	80.25896	-793.85480	218.27087	23.62621	-1125.04053	-50.25487	-3.36151
747	6.217	912.79468	-83.27870	1627.55981	-92.10181	-27.30509	1316.37756	-939.23236	93.82394	1287.90149	-3.69830	130.03668	-11.01287	491.93585	-232.86316	73.50029	-761.05981	208.97543	23.53605	-1149.78247	-48.84788	-2.88295
748	6.225	910.80182	-83.06761	1630.14551	-90.78149	-26.93092	1319.71863	-938.84015	94.79527	1291.87549	-29.01190	131.69397	-10.86284	523.40894	-230.17361	67.70737	-727.83392	200.28461	23.61463	-1174.72852	-47.50485	-2.41704
749	6.233	909.20728	-82.85474	1632.62952	-89.36241	-26.48099	1323.19983	-938.30750	95.63840	1296.12598	-54.40808	133.38234	-10.76103	553.47571	-228.17273	63.07414	-694.89490	192.27805	23.88454	-1200.02625	-45.89383	-2.20666
750	6.242	908.03851	-82.61678	1634.95117	-87.87218	-25.93684	1326.72217	-937.61206	96.32596	1300.54749	-79.71893	135.14635	-10.66621	581.63556	-227.14127	59.58599	-662.88373	184.97380	24.18312	-1225.60522	-44.00481	-2.24770
751	6.250	907.30017	-82.33279	1637.06226	-86.32660	-25.28383	1330.18213	-936.75250	96.84322	1305.01746	-104.65552	136.97034	-10.42932	607.52820	-227.06085	56.78237	-632.28973	178.39548	24.23043	-1251.07153	-42.22747	-2.08733
752	6.258	906.97308	-81.98761	1638.91931	-84.72933	-24.53806	1333.47583	-935.75909	97.17952	1309.40088	-128.82556	138.84908	-9.79157	630.71698	-227.46957	53.85751	-603.44928	172.60390	23.69827	-1275.79663	-40.93124	-0.91233
753	6.267	907.01758	-81.57922	1640.47803	-83.06906	-23.74271	1336.49756	-934.68982	97.34628	1313.55701	-151.96985	140.92572	-8.39805	650.24945	-227.85405	50.10353	-576.59619	167.72997	22.30134	-1299.13354	-40.17996	2.07617
754	6.275	907.37939	-81.11601	1641.68396	-81.32643	-22.95775	1339.13843	-933.61499	97.39194	1317.34888	-174.24548	143.59195	-5.70239	664.64850	-228.14017	45.16685	-551.94641	164.01640	19.88389	-1320.60889	-39.86961	7.11921
755	6.283	907.99768	-80.61397	1642.46924	-79.49306	-22.24933	1341.29297	-932.59796	97.38420	1320.65515	-196.02869	147.45085	-0.72816	672.68671	-228.61246	38.99652	-529.77124	161.80812	16.47279	-1339.95068	-39.98228	13.71413
756	6.292	908.81354	-80.09505	1642.76257	-77.58851	-21.66912	1342.86987	-931.67615	97.38036	1323.38196	-216.94458	153.09447	8.03600	674.19092	-229.47365	31.85106	-510.44556	161.56812	12.31580	-1357.02319	-40.66125	21.13684
757	6.300	909.77814	-79.58115	1642.50403	-75.66211	-21.24666	1343.79883	-930.84576	97.42609	1325.46826	-234.66901	160.73700	22.10304	669.99438	-230.62753	24.44616	-494.48334	163.89886	7.82471	-1371.85510	-42.10287	29.15625
758	6.308	910.85431	-79.09294	1641.65417	-73.78098	-21.00194	1344.02954	-930.06018	97.57068	1326.88452	-245.11298	169.96887	41.65526	661.26147	-231.73354	17.82858	-482.54749	169.36848	3.40898	-1384.66724	-44.33539	38.12749
759	6.317	912.01996	-78.65860	1640.19348	-72.01077	-20.93909	1343.53418	-929.25446	97.86208	1327.63538	-245.00409	179.87109	64.39215	648.89349	-232.35275	12.79192	-475.36017	178.14574	-0.61107	-1395.59326	-47.07304	48.13305
760	6.325	913.27704	-78.31627	1638.11841	-70.39994	-21.01755	1342.32251	-928.37732	98.33415	1327.75964	-234.54150	189.32112	86.16199	633.33789	-232.13716	9.41788	-473.44000	189.62506	-3.96780	-1404.19617	-49.93646	57.88002
761	6.333	914.65613	-78.09514	1635.43994	-68.97196	-21.15717	1340.45862	-927.40637	99.00987	1327.31848	-216.88599	197.30582	103.36667	614.78857	-230.99608	7.27552	-476.80109	202.20529	-6.50330	-1409.27539	-52.88945	64.93346
762	6.342	916.21155	-77.98529	1632.18140	-67.72499	-21.28548	1338.05127	-926.34863	99.90060	1326.37561	-195.45178	203.26167	114.96366	593.56226	-229.13837	5.90810	-484.97614	213.57605	-8.25082	-1409.25171	-56.33327	67.46212
763	6.350	918.01392	-77.93152	1628.37854	-66.64256	-21.36529	1335.22546	-925.23676	100.98718	1324.98389	-172.26984	207.25760	122.34675	570.30170	-226.95905	5.06103	-497.58557	221.82684	-9.34003	-1403.02490	-60.67782	65.49812
764	6.358	920.13361	-77.86494	1624.08301	-65.71719	-21.38560	1332.09277	-924.12286	102.20856	1323.18359	-148.15948	209.78801	127.74068	545.84485	-224.83249	4.61589	-514.70685	226.66537	-9.96588	-1390.75085	-65.89723	60.60337
765	6.367	922.61200	-77.73958	1619.36511	-64.97761	-21.34910	1328.74146	-923.06824	103.47554	1321.00903	-123.39264	211.37027	132.81088	520.97192	-222.92245	4.41725	-536.05853	229.29097	-10.40285	-1373.95361	-71.52682	54.91634
766	6.375	925.43347	-77.54706	1614.31262	-64.50069	-21.26236	1325.24756	-922.13837	104.69363	1318.49878	-98.05701	212.31775	138.23996	496.22742	-221.16347	4.22779	-560.16382	231.05156	-10.82161	-1355.05896	-76.90163	50.50396
767	6.383	928.51373	-77.30986	1609.03174	-64.39998	-21.12167	1321.68506	-921.40283	105.78329	1315.71033	-72.19476	212.73694	143.94186	471.84943	-219.44014	3.87140	-585.11932	232.63222	-11.21642	-1336.51196	-81.35262	48.76454
768	6.392	931.71088	-77.06218	1603.65027	-64.79925	-20.90991	1318.12268	-920.92651	106.70107	1312.72498	-45.84607	212.56337	149.44200	447.83942	-217.73808	3.34409	-609.79163	234.25684	-11.54171	-1319.46875	-84.46277	49.55428
769	6.400	934.84802	-76.83815	1598.31885	-65.79629	-20.60561	1314.61145	-920.75494	107.45303	1309.63513	-19.01453	211.60071	154.17032	424.08826	-216.10321	2.77028	-633.94586	235.96072	-11.78021	-1302.90576	-86.36499	51.09441
770	6.408	937.73627	-76.67030	1593.19873	-67.42490	-20.18285	1311.18616	-920.90192	108.08510	1306.52246	8.31464	209.65762	157.59949	400.47369	-214.56194	2.28754	-657.79199	237.61601	-11.97054	-1284.34326	-87.65595	51.48333
771	6.417	940.19843	-76.58003	1588.44226	-69.62775	-19.60084	1307.89197	-921.34045	108.65724	1303.44824	36.09241	206.69519	159.29341	376.93933	-213.13940	1.95861	-681.57275	239.03732	-12.21343	-1261.80176	-88.81688	50.22145
772	6.425	942.09473	-76.56978	1584.18115	-72.24923	-18.80073	1304.81299	-922.00049	109.22530	1300.46130	64.21643	202.83286	158.99892	353.50830	-211.83319	1.73412	-705.30829	240.22302	-12.55735	-1235.23743	-89.74957	48.12269
773	6.433	943.34216	-76.63036	1580.52283	-75.07028	-17.72078	1302.06763	-922.78461	109.82979	1297.60522	92.64355	198.26151	156.80902	330.21759	-210.55591	1.49220	-728.84698	241.42891	-12.89574	-1206.37109	-89.87823	46.26857
774	6.442	943.91846	-76.74619	1577.54541	-77.88025	-16.32838	1299.77026	-923.59644	110.47600	1294.91260	121.47195	193.19643	153.21301	307.04462	-209.21037	1.18489	-752.12720	242.89204	-13.08011	-1177.35474	-88.61131	45.25113
775	6.450	943.84857	-76.89638	1575.29248	-80.52483	-14.64591	1297.99927	-924.36853	111.11121	1292.39819	150.89026	187.90494	148.87920	283.89398	-207.76678	0.92734	-775.32599	244.56343	-13.12642	-1149.47705	-85.73402	45.03062
776	6.458	943.18597	-77.06345	1573.77649	-82.89893	-12.75478	1296.80029	-925.07880	111.62442	1290.07129	181.04538	182.63615	144.25706	260.65381	-206.22539	0.86084	-798.73242	246.21713	-13.19049	-1122.74634	-81.43845	45.22356
777	6.467	942.00256	-77.23668	1572.98438	-84.92331	-10.78398	1296.20728	-925.74158	111.88257	1287.95984	211.96960	177.41226	139.29939	237.24228	-204.58469	0.96952	-822.46674	247.73358	-13.33130	-1096.37134	-76.08165	45.51225
778	6.475	940.38635	-77.40131	1572.87732	-86.53893	-8.88043	1296.24548	-926.38147	111.78880	1286.13062	243.58948	172.00330	133.57695	213.61670	-202.86510	1.10703	-846.38293	249.20422	-13.42052	-1069.62744	-69.97445	45.80609
779	6.483	938.43396	-77.52704	1573.39160	-87.71211	-7.16074	1296.91406	-927.01093	111.32756	1284.68738	275.79391	166.12524	126.68543	189.78351	-201.11920	1.17783	-870.31000	250.77798	-13.33472	-1042.40186	-63.30196	46.08885
780	6.492	936.23822	-77.56735	1574.45056	-88.43705	-5.67160	1298.17993	-927.62592	110.57083	1283.74658	308.53024	159.56847	118.57816	165.77853	-199.40025	1.22581	-894.26904	252.48503	-13.13538	-1015.00409	-56.16852	46.26854
781	6.500	933.88538	-77.47813	1575.98145	-88.73306	-4.39444	1299.99805	-928.20978	109.64627	1283.40662	341.80801	152.25250	109.62547	141.60767	-197.72098	1.32782	-918.36938	254.25493	-12.97374	-987.59924	-48.75284	46.21202
782	6.508	931.46307	-77.24760	1577.92310	-88.63657	-3.29178	1302.33154	-928.73792	108.68456	1283.72778	375.58838	144.22388	100.42685	117.26202	-196.05289	1.46925	-942.64648	256.00626	-12.87939	-959.91016	-41.39991	45.83603
783	6.517	929.06329	-76.90294	1580.21790	-88.19299	-2.34499	1305.15173	-929.18512	107.77785	1284.72119	409.68127	135.54016	91.52287	92.77634	-194.37207	1.57692	-967.07544	257.70691	-12.71783	-931.40625	-34.50667	45.14648
784	6.525	926.77576	-76.48686	1582.80127	-87.45660	-1.55730	1308.42224	-929.53613	106.97401	1286.35132	443.78003	126.25058	83.24358	68.19919	-192.66760	1.63528	-991.64026	259.42856	-12.33640	-901.72571	-28.35791	44.24001
785	6.533	924.67987	-76.03409	1585.60046	-86.49031	-0.93844	1312.08911	-929.78845	106.29573	1288.55322	477.62460	116.52349	75.76845	43.52740	-190.91843	1.72523	-1016.35583	261.28333	-11.72961	-870.92517	-23.10481	43.28841
786	6.542	922.84650	-75.56648	1588.54578	-85.35532	-0.49146	1316.08484	-929.94171	105.75520	1291.25134	511.05591	106.69429	69.24332	18.70563	-189.13066	1.93515	-1041.23535	263.24283	-11.08018	-839.39172	-18.81000	42.49563
787	6.550	921.34167	-75.10147	1591.57874	-84.10506	-0.21700	1320.33630	-929.99072	105.35327	1294.36621	543.88422	97.22107	63.82675	-6.31267	-187.33273	2.24255	-1066.24829	265.11356	-10.62648	-807.61578	-15.44244	42.00507
788	6.558	920.21747	-74.65399	1594.64673	-82.78838	-0.12129	1324.76343	-929.92932	105.07628	1297.81409	575.75110	88.66011	59.61005	-31.51161	-185.50362	2.52066	-1091.34644	266.79562	-10.45859	-776.03430	-12.90350	41.82655
789	6.567	919.49756	-74.22745	1597.69482	-81.44133	-0.20482	1329.27417	-929.75336	104.90367	1301.50854	606.00256	81.55864	56.39278	-56.78864	-183.64212	2.69810	-1116.51379	268.45078	-10.46358	-744.98486	-11.12280	41.85847
790	6.575	919.17914	-73.81181	1600.66516	-80.07236	-0.44736	1333.76428	-929.45959	104.82445	1305.35938	633.62537	76.17501	53.51953	-81.90070	-181.89874	2.91528	-1141.73682	270.27069	-10.46992	-714.76233	-10.09335	41.91760
791	6.583	919.24512	-73.39349	1603.49915	-78.66528	-0.81589	1338.12073	-929.04553	104.85490	1309.26282	657.49988	72.32692	50.09866	-106.43109	-180.50160	3.49800	-1166.89697	272.28635	-10.33877	-685.71643	-9.82727	41.71564
792	6.592	919.66888	-72.96895	1606.13916	-77.19830	-1.28606	1342.22363	-928.51013	105.03365	1313.08984	676.89215	69.63173	45.53252	-129.88867	-179.55743	4.76331	-1191.70166	274.53101	-9.83913	-658.29370	-10.33568	40.85860
793	6.600	920.41437	-72.55984	1608.53467	-75.65849	-1.84763	1345.95679	-927.86188	105.38426	1316.68665	691.74036	67.79794	39.87297	-151.89125	-179.02216	6.84692	-1215.72351	277.09058	-8.59523	-632.97992	-11.65230	38.91883
794	6.608	921.43817	-72.21039	1610.64355	-74.04364	-2.48808	1349.21277	-927.13202	105.88628	1319.89417	702.46228	66.63013	33.70530	-172.27048	-178.87025	9.73097	-1238.48999	279.90445	-6.39878	-610.19214	-13.85492	35.57487
795	6.617	922.69482	-71.96165	1612.42432	-72.35610	-3.18207	1351.89075	-926.37427	106.47717	1322.57959	709.42932	66.01374	27.75307	-191.02969	-179.22749	13.51402	-1259.61609	282.75873	-3.51426	-590.21289	-17.07220	30.77285
796	6.625	924.14240	-71.83867	1613.83203	-70.60030	-3.89591	1353.89453	-925.64478	107.06644	1324.66357	712.51575	66.03951	22.45990	-208.07898	-180.37247	18.78090	-1278.99634	285.58618	-0.43222	-573.20758	-21.48466	24.82325
797	6.633	925.74719	-71.86049	1614.82410	-68.79504	-4.59044	1355.13806	-924.97437	107.55669	1326.13159	711.04755	66.97820	17.64833	-222.54922	-182.72263	26.76631	-1296.90369	288.79431	2.79441	-559.33472	-27.30907	18.35541
798	6.642	927.48212	-72.03693	1615.36768	-66.98676	-5.23099	1355.55811	-924.35205	107.86916	1327.02344	704.25226	69.01308	12.56048	-232.25313	-186.76208	38.78811	-1313.78711	293.26614	7.04047	-548.90356	-34.71999	12.09714
799	6.650	929.32367	-72.35194	1615.43689	-65.24262	-5.79739	1355.13196	-923.73755	107.95979	1327.40198	692.05438	71.93652	6.64490	-234.64409	-192.71538	54.83260	-1329.81177	299.75812	13.69499	-542.41345	-43.69904	6.60951
800	6.658	931.25671	-72.76840	1615.00745	-63.63278	-6.26443	1353.88879	-923.09662	107.81815	1327.31506	675.51678	75.08889	0.50853	-228.83981	-200.16545	72.67123	-1344.35242	307.93005	23.02723	-540.35486	-53.89017	2.23263
801	6.667	933.28406	-73.25502	1614.05957	-62.21526	-6.58535	1351.90820	-922.42584	107.45686	1326.77637	656.22186	77.74239	-4.39905	-216.27359	-208.13530	88.98980	-1355.58569	316.19376	32.84766	-542.86627	-64.52589	-0.76995
802	6.675	935.43201	-73.80385	1612.58447	-61.02365	-6.72235	1349.30957	-921.74762	106.90428	1325.77588	635.18048	79.63373	-7.23326	-199.32800	-215.65517	101.55670	-1360.71851	323.07074	39.61765	-549.51898	-74.48273	-2.26675
803	6.683	937.74878	-74.42464	1610.58655	-60.06188	-6.68948	1346.23315	-921.09296	106.20071	1324.30017	612.61694	81.05373	-8.35222	-179.84717	-222.23883	110.21396	-1357.42371	328.36566	41.10926	-559.63983	-82.52280	-2.60182
804	6.692	940.29102	-75.13194	1608.08594	-59.31418	-6.55110	1342.81836	-920.48767	105.39972	1322.34448	588.67017	82.44699	-8.59163	-158.80969	-227.90659	116.19894	-1345.51050	332.65851	37.64883	-573.13391	-87.69058	-2.59015
805	6.700	943.09479	-75.93582	1605.12378	-58.76436	-6.37694	1339.18665	-919.94348	104.57570	1319.91284	563.85449	84.01115	-8.59120	-136.68243	-232.94521	120.96880	-1327.17871	336.31558	31.34477	-590.62677	-89.76530	-2.86537
806	6.708	946.15009	-76.83542	1601.76672	-58.40977	-6.20119	1335.43176	-919.46002	103.81453	1317.02954	538.83069	85.65814	-8.70216	-113.69673	-237.63910	125.47839	-1305.94275	339.27246	24.82832	-612.26215	-89.41820	-3.39785
807	6.717	949.39490	-77.81255	1598.10461	-58.26723	-6.01969	1331.61877	-919.03717	103.18011	1313.76099	514.03339	87.26440	-9.04280	-89.94704	-242.07385	130.02672	-1285.17920	341.38721	20.29927	-636.75708	-87.75995	-3.83455
808	6.725	952.72260	-78.82594	1594.24646	-58.37378	-5.81183	1327.79675	-918.68054	102.68907	1310.22107	489.58548	88.84165	-9.54687	-65.47078	-246.16182	134.45651	-1266.44128	342.75250	18.70434	-662.15234	-85.67854	-4.04889
809	6.733	955.99384	-79.81473	1590.31042	-58.78180	-5.55579	1324.02063	-918.40149	102.31496	1306.55078	465.43851	90.47498	-10.07514	-40.32388	-249.80350	138.43369	-1248.37366	343.50604	19.21818	-687.15674	-83.58174	-4.17039
810	6.742	959.05591	-80.71429	1586.41455	-59.54392	-5.23341	1320.36694	-918.21881	102.01530	1302.88623	441.52109	92.22209	-10.53391	-14.60616	-252.93114	141.61299	-1227.94263	343.49573	19.86023	-711.51147	-81.56914	-4.32337
811	6.750	961.76660	-81.47249	1582.66675	-60.68845	-4.84000	1316.92749	-918.15466	101.76820	1299.32361	417.78638	94.06995	-10.91851	11.58725	-255.47107	143.70607	-1203.18408	342.37860	19.17215	-735.45862	-79.68025	-4.51129
812	6.758	964.01324	-82.05614	1579.16504	-62.20699	-4.39882	1313.78882	-918.22437	101.59422	1295.90613	394.19318	95.94347	-11.28396	38.22638	-257.35553	144.51524	-1174.47559	339.92004	17.27419	-759.21729	-77.97145	-4.65714
813	6.767	965.72168	-82.44923	1576.00000	-64.06409	-3.96844	1311.01514	-918.42786	101.54448	1292.63989	370.69006	97.78647	-11.68655	65.33487	-258.56189	143.95685	-1143.71436	336.11853	15.32212	-782.88318	-76.42516	-4.71481
814	6.775	966.85706	-82.65041	1573.25928	-66.20435	-3.64354	1308.63989	-918.75092	101.66734	1289.52185	347.23602	99.59572	-12.13433	92.95905	-259.14581	142.09448	-1113.01587	331.12585	14.33343	-806.53149	-74.90012	-4.73955
815	6.783	967.42053	-82.67693	1571.03125	-68.54459	-3.53932	1306.67273	-919.17523	101.98569	1286.55359	323.81006	101.36025	-12.55713	121.15088	-259.24551	139.14932	-1083.72119	325.04034	14.55129	-830.23547	-73.25908	-4.82786
816	6.792	967.44135	-82.56834	1569.40247	-70.96317	-3.73528	1305.12134	-919.68512	102.49838	1283.75208	300.36917	103.06303	-12.82457	149.93762	-259.01749	135.43207	-1055.93225	317.82355	15.59186	-854.03613	-71.45808	-5.05360
817	6.800	966.96356	-82.37927	1568.44519	-73.30100	-4.21611	1304.01538	-920.26404	103.19609	1281.16907	276.83051	104.75465	-12.84526	179.32159	-258.55432	131.23615	-1028.88232	309.46155	16.99686	-877.94336	-69.52689	-5.41097
818	6.808	966.03943	-82.16885	1568.20251	-75.38618	-4.87778	1303.40735	-920.88507	104.07671	1278.90686	253.12057	106.54955	-12.65550	209.29926	-257.88208	126.77184	-1001.75134	300.09344	18.57675	-901.92993	-67.58078	-5.74372
819	6.817	964.72675	-81.99057	1568.67749	-77.07513	-5.58142	1303.34595	-921.50531	105.13985	1277.11121	229.21738	108.49841	-12.38353	239.84290	-256.99103	122.13483	-974.14746	289.93729	20.29311	-925.95557	-65.75341	-5.85326
820	6.825	963.08295	-81.88011	1569.82617	-78.28329	-6.20331	1303.85059	-922.06683	106.36142	1275.93616	205.13852	110.46016	-12.14815	270.88422	-255.78958	117.28801	-946.04865	279.18353	22.02852	-949.99982	-64.10519	-5.67388
821	6.833	961.16425	-81.85612	1571.56750	-78.98814	-6.66746	1304.91003	-922.50885	107.68431	1275.50061	180.89703	112.21065	-11.99598	302.31818	-254.05801	112.09680	-917.52368	267.98532	23.58724	-974.05389	-62.64697	-5.26375
822	6.842	959.03015	-81.92949	1573.79980	-79.20708	-6.95303	1306.49963	-922.78613	109.04155	1275.85901	156.47440	113.70969	-11.91519	334.00610	-251.52736	106.41052	-888.53217	256.52426	24.83291	-998.15405	-61.30412	-4.73245
823	6.850	956.74377	-82.10094	1576.41296	-78.97122	-7.07443	1308.59644	-922.87976	110.38861	1276.99988	131.85254	115.12497	-11.88821	365.79889	-248.02592	100.13915	-858.90259	245.07721	25.75432	-1022.42560	-59.82824	-4.24174
824	6.858	954.37720	-82.36215	1579.29749	-78.31822	-7.05229	1311.17566	-922.79462	111.71295	1278.86389	107.06384	116.63092	-11.87825	397.56146	-243.55618	93.31770	-828.45483	233.97479	26.45128	-1046.98975	-57.98060	-3.93952
825	6.867	952.01648	-82.71214	1582.35449	-77.29764	-6.89218	1314.20020	-922.55292	113.01588	1281.36743	82.18384	118.28125	-11.80244	429.17200	-238.24495	86.11226	-797.12909	223.46791	27.09626	-1071.81274	-55.87774	-3.79561
826	6.875	949.74982	-83.15982	1585.49854	-75.96792	-6.57791	1317.61328	-922.18622	114.29153	1284.41956	57.25970	120.01741	-11.60621	460.56390	-232.29367	78.79753	-765.02740	213.65593	27.86255	-1096.73645	-53.90590	-3.61737
827	6.883	947.65192	-83.70189	1588.65564	-74.39437	-6.08573	1321.34106	-921.72723	115.52319	1287.93176	32.25238	121.76758	-11.33322	491.77380	-226.02222	71.82034	-732.42529	204.56070	28.83058	-1121.65674	-52.29372	-3.26699
828	6.892	945.77966	-84.30899	1591.76196	-72.65469	-5.40771	1325.29517	-921.19775	116.69334	1291.82141	7.07770	123.51599	-11.08433	522.78809	-219.83971	65.81355	-699.74341	196.27379	29.95567	-1146.60242	-50.96665	-2.78157
829	6.900	944.17328	-84.94000	1594.76367	-70.82999	-4.55592	1329.37793	-920.59576	117.79256	1296.00537	-18.27618	125.27805	-10.91959	553.22662	-214.11656	61.34840	-667.42438	188.98827	31.10609	-1171.66113	-49.72268	-2.30356
830	6.908	942.85455	-85.56432	1597.61169	-68.98151	-3.54578	1333.48962	-919.89392	118.81854	1300.38525	-43.64319	127.08238	-10.78395	582.23383	-209.11520	58.48230	-635.83270	182.88084	32.08527	-1196.83801	-48.48166	-1.86991
831	6.917	941.82410	-86.16182	1600.25354	-67.13515	-2.38522	1337.53137	-919.05664	119.76743	1304.83875	-68.65674	128.98418	-10.50007	608.69861	-204.89900	56.42810	-605.28479	178.04831	32.62220	-1221.90454	-47.36972	-1.18763
832	6.925	941.06372	-86.70724	1602.63403	-65.28296	-1.08085	1341.39722	-918.06732	120.62721	1309.22083	-92.85229	131.06119	-9.81672	631.48663	-201.25471	53.83391	-576.12476	174.57285	32.37021	-1246.30798	-46.52805	0.40160
833	6.933	940.54608	-87.16994	1604.70325	-63.40012	0.34836	1344.96582	-916.94641	121.38300	1313.37598	-115.87567	133.40778	-8.45788	649.55841	-197.88858	49.65793	-548.76611	172.61932	30.95247	-1269.32520	-45.96749	3.62099
834	6.942	940.24231	-87.53189	1606.42029	-61.46586	1.86522	1348.10352	-915.74725	122.02866	1317.15637	-137.70068	136.19635	-6.06296	662.24200	-194.69708	43.78586	-523.66565	172.49919	28.07997	-1290.43188	-45.62093	8.67792
835	6.950	940.12134	-87.80058	1607.74988	-59.47379	3.41987	1350.67786	-914.53467	122.57614	1320.44275	-158.57562	139.82819	-1.94761	669.59961	-191.72119	36.83862	-501.18744	174.65837	23.72684	-1309.43005	-45.50562	15.06950
836	6.958	940.14954	-88.00456	1608.66162	-57.43363	4.95393	1352.57251	-913.36127	123.06697	1323.15759	-178.34521	144.96935	5.13313	672.36731	-188.95491	29.63876	-481.50037	179.59634	18.27114	-1326.27588	-45.94228	22.25132
837	6.967	940.29388	-88.17723	1609.12744	-55.37039	6.40314	1353.70129	-912.24597	123.57954	1325.26575	-195.31787	152.25235	16.76336	671.39453	-186.32880	22.94939	-464.71967	187.76111	12.41559	-1341.07520	-47.44270	30.38962
838	6.975	940.53027	-88.34435	1609.11670	-53.32082	7.70683	1354.01929	-911.16382	124.20879	1326.76282	-206.03412	161.81754	33.80291	667.17468	-183.76526	17.42082	-451.18231	199.43942	6.87600	-1354.08032	-50.18824	40.12022
839	6.983	940.85583	-88.52364	1608.59509	-51.32487	8.82339	1353.52747	-910.06042	125.02689	1327.65955	-207.28510	173.05559	55.00240	659.80914	-181.18304	13.36947	-441.52509	214.62259	2.13595	-1365.18237	-53.84995	51.19606
840	6.992	941.29462	-88.73080	1607.53503	-49.41430	9.73961	1352.26501	-908.87689	126.06505	1327.97375	-198.75470	184.70081	76.86054	649.16901	-178.55496	10.55339	-436.43909	232.76999	-1.58289	-1373.31873	-58.08297	61.42833
841	7.000	941.88983	-88.98317	1605.92358	-47.60716	10.46434	1350.29968	-907.57062	127.32147	1327.72937	-183.07104	195.27060	95.43114	635.05255	-175.97966	8.44556	-436.28943	252.48299	-4.32423	-1376.67065	-62.98582	67.79295
842	7.008	942.69250	-89.29710	1603.76697	-45.91056	11.01997	1347.72351	-906.13232	128.76674	1326.96045	-163.47620	203.70505	108.57137	617.36511	-173.61702	6.74792	-440.85815	271.42572	-6.32611	-1373.66797	-68.89343	68.84029
843	7.017	943.75323	-89.68246	1601.09277	-44.32546	11.44340	1344.65088	-904.59546	130.34273	1325.71216	-142.06458	209.78561	116.67970	596.38818	-171.53516	5.45979	-449.55701	286.98544	-7.73524	-1363.98425	-75.81575	65.52664
844	7.025	945.11737	-90.14088	1597.95032	-42.85542	11.78683	1341.21252	-903.02881	131.96773	1324.03662	-119.72601	214.01855	121.71676	572.95862	-169.64780	4.60536	-462.19531	297.55554	-8.57943	-1348.82715	-83.21852	60.09987
845	7.033	946.82147	-90.67189	1594.40698	-41.52285	12.10686	1337.54395	-901.51788	133.54568	1321.98975	-96.76013	217.17934	125.74462	548.24347	-167.81270	4.09531	-479.18762	303.39340	-9.05971	-1330.52881	-90.30284	54.90223
846	7.042	948.88110	-91.28159	1590.54053	-40.38554	12.44820	1333.77173	-900.14960	134.97510	1319.62854	-73.27118	219.88104	130.05330	523.23645	-165.95735	3.76125	-500.42029	306.17206	-9.46243	-1311.82251	-96.35127	51.77955
847	7.050	951.27264	-91.97850	1586.43188	-39.54163	12.84399	1329.99634	-899.00842	136.16216	1317.00500	-49.29810	222.36659	135.03059	498.46527	-164.10255	3.44260	-524.43628	307.69406	-9.87733	-1294.88354	-100.84672	51.45120
848	7.058	953.92535	-92.75835	1582.16907	-39.11842	13.32458	1326.27405	-898.17291	137.04726	1314.16333	-24.86041	224.59259	140.41737	474.08051	-162.30389	3.06124	-549.34155	309.01834	-10.27780	-1280.09937	-103.60454	52.90977
849	7.067	956.72821	-93.59856	1577.85730	-39.24859	13.91330	1322.61621	-897.70239	137.63553	1311.14758	0.06628	226.43425	145.62079	450.06061	-160.59769	2.62637	-574.02844	310.48682	-10.66241	-1265.46973	-104.97304	54.07850
850	7.075	959.54089	-94.46999	1573.62366	-40.03325	14.62298	1319.01953	-897.62158	137.99751	1308.01001	25.59991	227.75336	149.94374	426.30054	-158.98024	2.19231	-598.28162	312.11377	-11.02386	-1247.88940	-105.62308	53.59779
851	7.083	962.20392	-95.35316	1569.61035	-41.49276	15.46394	1315.50769	-897.91241	138.23524	1304.81104	51.88318	228.34840	152.71654	402.66724	-157.39586	1.81461	-622.24493	313.82285	-11.34791	-1225.60889	-105.90956	51.68846
852	7.092	964.55542	-96.24664	1565.96301	-43.52878	16.45226	1312.15540	-898.51190	138.44693	1301.62048	78.91321	227.99612	153.41774	379.09595	-155.78667	1.50215	-646.05817	315.54013	-11.62906	-1199.50562	-105.50172	49.38241
853	7.100	966.45203	-97.16552	1562.82043	-45.93475	17.61562	1309.07922	-899.32086	138.70435	1298.52234	106.49640	226.67920	151.90549	355.61255	-154.16177	1.19623	-669.77686	317.25641	-11.83221	-1172.12146	-103.70169	47.46875
854	7.108	967.78088	-98.13181	1560.30432	-48.46364	18.98488	1306.39136	-900.22913	139.03156	1295.60510	134.45035	224.73654	148.61848	332.24689	-152.55212	0.84681	-693.42212	318.99969	-11.92130	-1145.64502	-100.08742	46.14892
855	7.117	968.46198	-99.15501	1558.50940	-50.91168	20.56664	1304.15283	-901.15332	139.38298	1292.94019	162.81699	222.62494	144.39754	308.94763	-150.93488	0.51961	-717.03064	320.75543	-11.93960	-1120.58984	-94.78236	45.26199
856	7.125	968.45294	-100.21283	1557.49585	-53.16531	22.31628	1302.37708	-902.05829	139.63675	1290.56738	191.78436	220.58679	139.97198	285.59363	-149.25618	0.35702	-740.65015	322.49731	-11.99011	-1096.04028	-88.18050	44.61982
857	7.133	967.75989	-101.25548	1557.28882	-55.19125	24.12955	1301.07312	-902.94385	139.62614	1288.50366	221.44043	218.57277	135.55327	262.08527	-147.49509	0.42081	-764.33258	324.24982	-12.12281	-1070.94556	-80.60667	44.15932
858	7.142	966.43536	-102.23444	1557.88196	-56.98861	25.86064	1300.26892	-903.81085	139.20461	1286.76294	251.68268	216.28360	130.80409	238.39938	-145.67567	0.62410	-788.13165	326.04807	-12.27058	-1045.08875	-72.23552	43.87606
859	7.150	964.56238	-103.12932	1559.23779	-58.54915	27.36548	1299.99744	-904.64197	138.30446	1285.37683	282.32388	213.31055	125.16651	214.55261	-143.83369	0.82306	-812.06696	327.88940	-12.31932	-1018.96368	-63.14995	43.69939
860	7.158	962.24060	-103.95574	1561.28552	-59.85089	28.55185	1300.27356	-905.40833	136.95386	1284.40930	313.22858	209.36902	118.30664	190.55844	-141.98679	0.94859	-836.12231	329.74265	-12.23354	-993.03174	-53.41608	43.46355
861	7.167	959.58234	-104.75832	1563.92444	-60.86792	29.40326	1301.08740	-906.08447	135.25905	1283.95398	344.34924	204.37259	110.34334	166.43240	-140.13722	1.03316	-860.29932	331.57288	-12.07795	-967.19421	-43.18797	42.99753
862	7.175	956.70685	-105.59881	1567.03833	-61.57813	29.95686	1302.41101	-906.64966	133.36967	1284.10999	375.64841	198.35660	101.76546	142.18201	-138.29428	1.12559	-884.62292	333.35193	-11.92215	-940.84100	-32.77641	42.23190
863	7.183	953.72791	-106.53343	1570.51343	-61.96817	30.25801	1304.20837	-907.08618	131.42654	1284.94373	407.00690	191.42877	93.15246	117.78690	-136.47447	1.22398	-909.08521	335.06284	-11.78230	-913.35095	-22.56931	41.21545
864	7.192	950.74023	-107.57083	1574.24365	-62.03483	30.33585	1306.44092	-907.38715	129.51692	1286.46008	438.22064	183.72522	84.87473	93.23395	-134.68849	1.31348	-933.63464	336.71738	-11.64447	-884.55396	-12.87141	40.06471
865	7.200	947.81384	-108.64117	1578.12122	-61.78233	30.21800	1309.06836	-907.56396	127.67545	1288.60364	469.09872	175.36287	76.99659	68.54834	-132.94267	1.42241	-958.24902	338.37341	-11.46380	-854.73590	-3.82291	38.91057
866	7.208	945.00519	-109.63537	1582.03601	-61.21946	29.95418	1312.04822	-907.64240	125.91280	1291.28491	499.55621	166.42929	69.42603	43.74097	-131.23906	1.58740	-982.98999	340.12677	-11.15479	-824.34277	4.55769	37.86498
867	7.217	942.37323	-110.48682	1585.89221	-60.36339	29.60640	1315.33667	-907.64935	124.23218	1294.40759	529.59558	156.98383	62.12881	18.77032	-129.54919	1.78905	-1007.94312	342.03973	-10.67689	-793.77515	12.27194	37.01670
868	7.225	939.98401	-111.19309	1589.61816	-59.25168	29.20993	1318.88745	-907.60071	122.63306	1297.88098	559.24799	147.20972	55.29101	-6.39738	-127.81915	1.97101	-1033.10864	344.04919	-10.13166	-763.34888	19.27478	36.41131
869	7.233	937.90338	-111.78694	1593.15869	-57.94391	28.75102	1322.64343	-907.49707	121.11960	1301.62024	588.49744	137.67891	49.34644	-31.71112	-126.06068	2.11578	-1058.40454	345.98645	-9.71938	-733.32446	25.46878	36.00895
870	7.242	936.18384	-112.32361	1596.46509	-56.50423	28.17906	1326.52783	-907.32635	119.71381	1305.54150	617.07727	129.23073	44.68395	-56.99042	-124.38812	2.26837	-1083.77258	347.73828	-9.57441	-703.95062	30.72238	35.70061
871	7.250	934.85388	-112.87288	1599.49182	-54.98607	27.43468	1330.44458	-907.06641	118.46169	1309.55225	644.24573	122.43027	41.16814	-81.91727	-122.93353	2.52887	-1109.18005	349.41235	-9.59439	-675.49329	34.88716	35.35646
872	7.258	933.92053	-113.49787	1602.19543	-53.42710	26.49114	1334.28198	-906.69397	117.42178	1313.54260	668.82068	117.27214	38.04567	-106.10509	-121.79568	3.07597	-1134.45703	351.27594	-9.43152	-648.28503	37.82292	34.78828
873	7.267	933.37482	-114.23157	1604.53247	-51.84351	25.38087	1337.91797	-906.20129	116.64015	1317.37659	689.55078	113.44004	34.45765	-129.24097	-121.04948	4.11697	-1159.17212	353.50366	-8.65283	-622.78113	39.42227	33.67170
874	7.275	933.19147	-115.06404	1606.45740	-50.22891	24.16992	1341.22693	-905.61017	116.13228	1320.89404	705.58521	110.70734	30.03933	-151.23422	-120.73727	5.79245	-1182.73804	356.05859	-6.90052	-599.48743	39.59511	31.58809
875	7.283	933.33191	-115.95348	1607.92334	-48.56749	22.92110	1344.08777	-904.97278	115.87943	1323.93115	716.67053	109.02032	25.00910	-172.26724	-120.89029	8.29836	-1204.72583	358.78302	-4.09497	-578.77789	38.22554	28.20611
876	7.292	933.75214	-116.85402	1608.88525	-46.85386	21.68378	1346.38806	-904.35455	115.82753	1326.35339	722.91565	108.33539	19.76233	-192.49312	-121.66759	12.27221	-1225.10767	361.62097	-0.52962	-560.82367	35.14932	23.47047
877	7.300	934.40961	-117.73721	1609.30505	-45.10789	20.49380	1348.02563	-903.80591	115.88696	1328.08325	724.33643	108.58032	14.50082	-211.14926	-123.56305	19.12302	-1244.21240	364.87860	3.50307	-545.72290	30.15311	17.66600
878	7.308	935.26593	-118.59480	1609.15784	-43.37927	19.37795	1348.91260	-903.34167	115.94525	1329.11047	720.61523	109.74315	9.21242	-225.75343	-127.37877	30.64858	-1262.48462	369.21906	8.28097	-533.68341	23.01532	11.35596
879	7.317	936.28790	-119.42388	1608.43115	-41.74003	18.36066	1348.98938	-902.94330	115.89226	1329.48206	711.41827	111.74289	3.91811	-232.87151	-133.68701	47.49234	-1280.14551	375.18640	14.68386	-525.06152	13.64523	5.30242
880	7.325	937.45563	-120.21419	1607.12244	-40.27052	17.46469	1348.24060	-902.58075	115.64008	1329.27380	697.04858	114.17135	-0.98109	-230.49045	-142.15125	67.67488	-1296.77063	382.52710	23.25107	-520.18787	2.27383	0.41419
881	7.333	938.77905	-120.95860	1605.23889	-39.04873	16.70686	1346.71338	-902.23663	115.13084	1328.55945	678.61157	116.44930	-4.74910	-219.56700	-151.49535	87.31108	-1310.88940	390.09140	32.89996	-519.05145	-10.42398	-2.47320
882	7.342	940.30658	-121.66330	1602.79736	-38.13815	16.08383	1344.52441	-901.91602	114.34344	1327.39136	657.37848	118.33627	-6.96388	-203.00175	-160.26385	103.14806	-1320.02319	396.76501	40.96859	-521.11554	-23.31050	-3.19426
883	7.350	942.11017	-122.33496	1599.82190	-37.57059	15.55600	1341.83862	-901.63800	113.30438	1325.79517	634.27051	120.03711	-7.89532	-183.46407	-167.65955	114.28814	-1321.68530	402.38995	45.00301	-525.75635	-34.90878	-2.66054
884	7.358	944.25623	-122.97723	1596.34680	-37.33797	15.05777	1338.82556	-901.42261	112.09039	1323.77356	610.01208	121.79155	-8.13575	-162.34204	-173.73900	121.82954	-1314.86157	407.47336	44.36852	-533.16132	-43.78226	-2.21016
885	7.367	946.78137	-123.61494	1592.42322	-37.39930	14.53144	1335.61987	-901.28650	110.81099	1321.31519	585.27496	123.62257	-8.18287	-140.08363	-178.96053	127.47009	-1300.54785	412.29602	40.16761	-544.48792	-49.09312	-2.46782
886	7.375	949.67700	-124.30589	1588.11792	-37.70050	13.95338	1332.30432	-901.24451	109.57652	1318.41235	560.52795	125.45952	-8.34170	-116.81972	-183.70035	132.49396	-1281.08325	416.62726	34.20678	-560.80170	-50.98166	-3.13334
887	7.383	952.88019	-125.11515	1583.51038	-38.20377	13.34348	1328.91968	-901.30774	108.46532	1315.09045	535.98572	127.27831	-8.70449	-92.65395	-188.13190	137.51813	-1259.31909	420.10724	28.30949	-581.86932	-50.42426	-3.72334
888	7.392	956.27618	-126.07984	1578.69922	-38.91054	12.75691	1325.48877	-901.48566	107.50520	1311.43188	511.72076	129.08553	-9.17818	-67.74742	-192.25815	142.59067	-1237.92480	422.64731	24.15076	-605.99390	-48.62456	-4.10842
889	7.400	959.71313	-127.19482	1573.80920	-39.86370	12.24951	1322.04285	-901.78876	106.68036	1307.57068	487.75400	130.87894	-9.62164	-42.33072	-195.94475	147.37808	-1218.36572	424.38779	22.85326	-631.06042	-46.44424	-4.39424
890	7.408	963.02448	-128.42166	1568.98376	-41.12730	11.84280	1318.63672	-902.22815	105.95456	1303.66077	464.05887	132.68942	-9.97592	-16.62521	-199.04910	151.42639	-1200.04541	425.26819	24.09090	-655.76355	-44.25016	-4.65664
891	7.417	966.04987	-129.70673	1564.37085	-42.75253	11.52113	1315.35522	-902.81665	105.30013	1299.83801	440.54926	134.59270	-10.28933	9.26334	-201.51028	154.35228	-1180.74585	424.83975	26.00589	-679.85242	-42.08652	-4.90100
892	7.425	968.64868	-130.99359	1560.11304	-44.75453	11.24081	1312.30212	-903.57092	104.72058	1296.19385	417.12952	136.60837	-10.65136	35.38028	-203.29945	155.88217	-1158.23438	422.67871	26.73647	-703.54950	-39.92328	-5.12835
893	7.433	970.70544	-132.22636	1556.34717	-47.11623	10.92899	1309.57092	-904.50360	104.24843	1292.77405	393.75458	138.65686	-11.09235	61.87579	-204.39935	155.84473	-1131.72681	418.76392	25.85482	-727.06335	-37.78143	-5.34876
894	7.442	972.13354	-133.35162	1553.20422	-49.80062	10.49467	1307.21472	-905.60754	103.92789	1289.59802	370.42325	140.65340	-11.54848	88.91949	-204.85849	154.19348	-1102.25098	413.33563	24.16651	-750.51770	-35.70310	-5.56359
895	7.450	972.88104	-134.32648	1550.79968	-52.74793	9.86783	1305.24548	-906.84857	103.80641	1286.67847	347.13245	142.57167	-11.92841	116.62927	-204.84438	151.05780	-1071.92859	406.62421	22.70263	-774.01147	-33.72100	-5.76351
896	7.458	972.93262	-135.12904	1549.21838	-55.85891	9.03714	1303.66309	-908.17450	103.93068	1284.03162	323.84473	144.42104	-12.17329	145.06241	-204.63666	146.73888	-1042.82349	398.77225	22.08797	-797.60425	-31.87099	-5.92773
897	7.467	972.30237	-135.76688	1548.50732	-58.98536	8.05560	1302.48560	-909.52850	104.33871	1281.69421	300.47815	146.20906	-12.25652	174.24710	-204.50882	141.58908	-1015.97278	389.85077	22.39179	-821.29321	-30.15697	-6.03080
898	7.475	971.02368	-136.28300	1548.67322	-61.94778	7.01588	1301.75024	-910.85199	105.05128	1279.74426	276.93747	147.93999	-12.18958	204.19586	-204.58643	135.86911	-991.04077	379.86499	23.27882	-845.05389	-28.51868	-6.06276
899	7.483	969.14569	-136.74643	1549.67810	-64.57593	6.01009	1301.49438	-912.08423	106.06310	1278.30627	253.17337	149.66731	-12.02550	234.91055	-204.83002	129.68889	-966.82147	368.77393	24.30905	-868.88055	-26.89159	-6.02628
900	7.492	966.73810	-137.22011	1551.44629	-66.75090	5.09648	1301.74036	-913.16473	107.33600	1277.52551	229.20798	151.48714	-11.81427	266.38110	-205.11884	123.03954	-942.21326	356.59158	25.17108	-892.77063	-25.28997	-5.90373
901	7.500	963.89294	-137.73764	1553.88306	-68.42497	4.29536	1302.49219	-914.04211	108.79965	1277.52295	205.10971	153.40758	-11.57211	298.57526	-205.30994	115.87605	-916.87195	343.51904	25.75011	-916.69073	-23.80563	-5.64246
902	7.508	960.71765	-138.30533	1556.88696	-69.60633	3.60591	1303.74243	-914.68713	110.35985	1278.35742	180.92438	155.29350	-11.31892	331.45856	-205.22566	108.19237	-891.08643	329.93793	26.06797	-940.61145	-22.48727	-5.20463
903	7.517	957.32306	-138.90939	1560.35010	-70.32480	3.02253	1305.48120	-915.09851	111.92050	1280.01611	156.61630	156.99342	-11.12189	365.00861	-204.65331	100.06612	-865.18115	316.22672	26.16176	-964.60449	-21.18974	-4.65213
904	7.525	953.81390	-139.52654	1564.16187	-70.60783	2.54469	1307.69885	-915.29950	113.41225	1282.43701	132.11029	158.47495	-11.04847	399.15497	-203.46136	91.70216	-839.10822	302.61307	26.00144	-988.84180	-19.62814	-4.15073
905	7.533	950.28473	-140.14557	1568.21252	-70.48083	2.17480	1310.37659	-915.33093	114.80289	1285.53357	107.37561	159.85611	-11.06206	433.69635	-201.71246	83.45341	-812.50537	289.22247	25.54234	-1013.43988	-17.66811	-3.84450
906	7.542	946.82178	-140.77570	1572.40369	-69.98337	1.90317	1313.47644	-915.24261	116.08238	1289.20679	82.43726	161.31229	-11.03063	468.27710	-199.59711	75.75103	-785.00922	276.17514	24.85204	-1038.34375	-15.50922	-3.71876
907	7.550	943.50482	-141.42911	1576.65381	-69.17617	1.71156	1316.93872	-915.08069	117.24478	1293.35242	57.34045	162.91280	-10.86968	502.41669	-197.29865	68.97305	-756.54004	263.60233	24.13028	-1063.38013	-13.52434	-3.60409
908	7.558	940.40698	-142.10648	1580.88916	-68.12746	1.60149	1320.68274	-914.87311	118.28587	1297.86890	32.12128	164.58368	-10.62576	535.53296	-195.01141	63.37189	-727.41724	251.63516	23.58174	-1088.39722	-11.95135	-3.32716
909	7.567	937.59167	-142.80376	1585.03699	-66.89896	1.60052	1324.61377	-914.62158	119.20538	1302.65820	6.79071	166.23462	-10.39909	566.96515	-193.08887	59.07658	-698.25134	240.37389	23.29020	-1113.37329	-10.74689	-2.87256
910	7.575	935.10449	-143.52563	1589.03040	-65.54565	1.73560	1328.63147	-914.30402	119.99968	1307.62170	-18.62408	167.86829	-10.21685	596.07428	-191.98627	55.97573	-669.67908	229.85535	23.17823	-1138.43250	-9.66455	-2.41833
911	7.583	932.96893	-144.28003	1592.80872	-64.11275	2.01009	1332.63318	-913.89063	120.65167	1312.65430	-43.97272	169.56561	-9.98070	622.39606	-191.86467	53.50056	-642.14563	220.09908	23.03721	-1163.66516	-8.53125	-2.10849
912	7.592	931.18860	-145.05515	1596.30847	-62.62572	2.40131	1336.51099	-913.36755	121.12628	1317.63818	-68.92102	171.42035	-9.46938	645.58002	-192.35956	50.79527	-615.87378	211.21632	22.62295	-1188.84961	-7.47748	-1.68754
913	7.600	929.75226	-145.81129	1599.45886	-61.09159	2.87266	1340.15381	-912.75281	121.37907	1322.44263	-92.99774	173.49014	-8.38432	664.98853	-192.92542	47.27990	-590.98730	203.42638	21.73676	-1213.44141	-6.71098	-0.45713
914	7.608	928.64264	-146.49327	1602.18555	-59.51041	3.38876	1343.45459	-912.09375	121.38391	1326.92957	-115.68341	175.77367	-6.47389	679.50098	-193.33920	42.84694	-567.63916	196.96225	20.22552	-1236.86768	-6.17213	2.30473
915	7.617	927.84601	-147.04826	1604.41760	-57.88697	3.92221	1346.31104	-911.45123	121.16032	1330.96265	-136.53149	178.30487	-3.58647	688.05731	-193.77594	37.56215	-546.04761	192.03488	17.98767	-1258.72046	-5.69579	6.84936
916	7.625	927.34985	-147.44559	1606.09644	-56.24487	4.45381	1348.62622	-910.88110	120.77678	1334.42200	-155.32025	181.35394	0.54104	690.34991	-194.51910	31.56398	-526.49469	188.89532	15.05805	-1278.66357	-5.37653	12.85764
917	7.633	927.13116	-147.68445	1607.17932	-54.63256	4.96413	1350.31409	-910.41748	120.33401	1337.22388	-171.93896	185.47806	6.64654	686.86774	-195.67477	25.31707	-509.33350	187.90582	11.67455	-1296.37134	-5.52916	19.79407
918	7.642	927.15466	-147.77957	1607.63745	-53.11044	5.41823	1351.30542	-910.06110	119.94073	1339.33191	-185.60907	191.26202	16.03659	678.58307	-196.98698	19.60929	-494.99426	189.51141	8.17780	-1311.70984	-6.37280	27.34674
919	7.650	927.38556	-147.74509	1607.45569	-51.73217	5.77466	1351.55554	-909.77850	119.68881	1340.75378	-194.11865	198.91714	29.88651	666.70551	-197.83733	15.02403	-483.99432	194.08438	4.81686	-1324.85718	-7.89032	35.59488
920	7.658	927.80139	-147.59430	1606.63269	-50.53467	6.01949	1351.05615	-909.51288	119.63736	1341.52454	-194.78235	208.00838	47.84982	652.26654	-197.61801	11.53989	-476.89722	201.75369	1.67274	-1336.01660	-9.89230	44.57537
921	7.667	928.39612	-147.34970	1605.18066	-49.53885	6.17787	1349.84680	-909.20514	119.81389	1341.68835	-186.75421	217.50201	67.32050	635.59784	-196.23909	8.85873	-474.17828	212.23634	-1.27077	-1344.86218	-12.16994	53.38335
922	7.675	929.18665	-147.04248	1603.12537	-48.75104	6.29242	1348.01343	-908.81390	120.22850	1341.28662	-171.81927	226.17090	84.56083	616.39050	-194.18906	6.88114	-476.04828	224.65625	-3.98260	-1350.26123	-14.73328	60.01680
923	7.683	930.21619	-146.69724	1600.50159	-48.15664	6.40236	1345.66638	-908.32971	120.88034	1340.34827	-152.80609	233.08151	96.88938	594.49634	-192.05296	5.61994	-482.25745	237.48441	-6.28332	-1350.65845	-17.92106	62.66151
924	7.692	931.54303	-146.32764	1597.35046	-47.71984	6.53580	1342.91638	-907.78473	121.74413	1338.88489	-131.81854	237.86162	103.97331	570.53760	-190.09283	4.96896	-492.11963	248.79495	-7.97098	-1344.97363	-22.15798	61.06651
925	7.700	933.21649	-145.95453	1593.72253	-47.40628	6.70702	1339.86499	-907.24878	122.75618	1336.89807	-109.81543	240.73160	107.40921	545.60303	-188.29282	4.72998	-505.21362	257.06454	-9.05332	-1333.38306	-27.56363	56.58697
926	7.708	935.25476	-145.61865	1589.67981	-47.21738	6.91994	1336.60925	-906.80505	123.82066	1334.40247	-87.06812	242.30598	109.36276	520.55524	-186.55933	4.65842	-521.98871	262.08746	-9.76353	-1317.41943	-33.78429	51.32291
927	7.717	937.63000	-145.36800	1585.29370	-47.20793	7.17795	1333.24487	-906.52478	124.82806	1331.44946	-63.63501	243.21536	111.43578	495.75800	-184.80319	4.50323	-542.79797	264.88763	-10.34539	-1299.46436	-40.11284	47.35213
928	7.725	940.26086	-145.23360	1580.64807	-47.47734	7.49167	1329.85645	-906.45837	125.67674	1328.13013	-39.58673	243.81590	114.29209	471.25983	-182.97458	4.13308	-566.57367	266.71722	-10.86058	-1281.80469	-45.77066	46.03123
929	7.733	943.01593	-145.21701	1575.84338	-48.14710	7.87604	1326.50134	-906.63611	126.30211	1324.56018	-15.06049	244.15952	117.84046	447.02966	-181.09271	3.59399	-591.41510	268.36218	-11.24707	-1265.31006	-50.26142	47.12240
930	7.742	945.72723	-145.29315	1571.00159	-49.33440	8.33932	1323.20569	-907.06830	126.70378	1320.86304	9.79150	244.10448	121.57697	423.03552	-179.24756	3.02058	-616.05707	270.07181	-11.51727	-1248.71631	-53.62300	48.79588
931	7.750	948.20593	-145.42107	1566.26892	-51.11716	8.87888	1319.98511	-907.74628	126.94072	1317.15564	34.89313	243.38968	124.85397	399.24506	-177.53586	2.52343	-640.20367	271.77161	-11.77238	-1229.58350	-56.32439	49.17809
932	7.758	950.25946	-145.56183	1561.81067	-53.48878	9.48744	1316.87634	-908.64691	127.09579	1313.53357	60.26965	241.71053	127.04369	375.63068	-175.98074	2.13971	-664.02350	273.36127	-12.06292	-1206.19385	-58.78729	47.80464
933	7.767	951.71613	-145.69647	1557.80005	-56.33112	10.16208	1313.95203	-909.73096	127.24664	1310.05981	85.99048	238.87311	127.67208	352.15460	-174.53716	1.82385	-687.72516	274.84323	-12.34578	-1178.73926	-60.93816	45.52765
934	7.775	952.44855	-145.82974	1554.40027	-59.43875	10.91314	1311.30322	-910.93530	127.45006	1306.76453	112.10962	234.90762	126.55956	328.77679	-173.12924	1.49777	-711.38855	276.26868	-12.55867	-1149.07629	-62.24136	43.54369
935	7.783	952.38226	-145.97742	1551.74426	-62.58158	11.76379	1309.00488	-912.17578	127.72717	1303.65088	138.67740	230.05048	123.92171	305.48688	-171.67616	1.16182	-735.00940	277.70682	-12.68308	-1119.49219	-62.15321	42.60813
936	7.792	951.49139	-146.14735	1549.92639	-65.56005	12.73196	1307.09888	-913.37543	128.05257	1300.70398	165.79715	224.66246	120.31738	282.25195	-170.14474	0.91647	-758.61914	279.23087	-12.74538	-1091.45581	-60.50555	42.74817
937	7.800	949.79181	-146.32574	1549.01196	-68.23185	13.80449	1305.60999	-914.50409	128.34497	1297.91235	193.61426	219.10788	116.39120	258.95868	-168.54102	0.83118	-782.27411	280.85983	-12.80376	-1065.13928	-57.50451	43.45990
938	7.808	947.33557	-146.47987	1549.04749	-70.52043	14.91217	1304.56677	-915.58813	128.46875	1295.29456	222.22372	213.57904	112.55091	235.49139	-166.84149	0.84090	-805.98926	282.53979	-12.90889	-1039.81458	-53.47985	44.20021
939	7.817	944.20660	-146.58092	1550.06030	-72.40789	15.93380	1303.99573	-916.67065	128.27496	1292.91711	251.60114	208.00732	108.78284	211.82602	-165.04507	0.83395	-829.77136	284.19989	-13.03402	-1014.63055	-48.67509	44.72719
940	7.825	940.51636	-146.62778	1552.05859	-73.90990	16.75270	1303.90186	-917.76416	127.67276	1290.89844	281.62799	202.15082	104.71397	187.99350	-163.24539	0.81310	-853.64722	285.81854	-13.09132	-989.16724	-43.23895	45.05677
941	7.833	936.39417	-146.63979	1555.03296	-75.05120	17.31020	1304.26611	-918.84283	126.67830	1289.39502	312.17950	195.72025	99.89919	164.01767	-161.50687	0.86661	-877.62573	287.45230	-13.03291	-963.43433	-37.32617	45.25726
942	7.842	931.97400	-146.63193	1558.95447	-75.85417	17.60242	1305.06348	-919.86621	125.40059	1288.56067	343.18237	188.47638	94.13564	139.91782	-159.77512	1.01479	-901.69543	289.18936	-12.89212	-937.46545	-31.13243	45.31068
943	7.850	927.38727	-146.61096	1563.77344	-76.33437	17.65550	1306.27869	-920.79749	123.97786	1288.49634	374.60675	180.31589	87.57946	115.70407	-158.00134	1.20039	-925.86353	291.05377	-12.70960	-911.01611	-24.90876	45.09629
944	7.858	922.75800	-146.58089	1569.42200	-76.50629	17.50813	1307.90735	-921.60706	122.51764	1289.22253	406.41431	171.31030	80.65569	91.37042	-156.22035	1.36407	-950.16394	292.97458	-12.46227	-883.66400	-18.98827	44.47909
945	7.867	918.19678	-146.54382	1575.81946	-76.39518	17.19470	1309.94263	-922.27899	121.07497	1290.68713	438.50531	161.67603	73.87444	66.90259	-154.47241	1.47682	-974.63257	294.86523	-12.11009	-855.13873	-13.70917	43.44409
946	7.875	913.80444	-146.51419	1582.87244	-76.03647	16.73737	1312.36560	-922.81647	119.66426	1292.79517	470.67902	151.63474	67.64762	42.27829	-152.73624	1.57152	-999.28796	296.70724	-11.66749	-825.54236	-9.26572	42.16037
947	7.883	909.67804	-146.52893	1590.47351	-75.46537	16.15147	1315.14685	-923.23352	118.28331	1295.43677	502.61301	141.29810	62.20851	17.48407	-150.95952	1.72340	-1024.10986	298.53021	-11.19392	-795.30933	-5.64627	40.89194
948	7.892	905.90796	-146.63550	1598.50244	-74.71236	15.45468	1318.24854	-923.54187	116.93610	1298.50769	533.94397	130.86002	57.68250	-7.46953	-149.13460	1.94788	-1049.02319	300.36118	-10.75664	-765.01001	-2.72827	39.84403
949	7.900	902.57172	-146.88121	1606.83093	-73.80723	14.67212	1321.61865	-923.74579	115.65121	1301.91895	564.37671	120.86593	54.16488	-32.56175	-147.31381	2.16933	-1073.94971	302.19479	-10.43611	-735.17542	-0.41644	39.05962
950	7.908	899.73114	-147.30609	1615.32336	-72.78522	13.83130	1325.18408	-923.84204	114.48050	1305.58813	593.62653	112.03245	51.61838	-57.75278	-145.55263	2.33173	-1098.90747	303.96219	-10.31500	-706.23370	1.31075	38.40511
951	7.917	897.42847	-147.93143	1623.83716	-71.68442	12.94868	1328.85193	-923.82227	113.47249	1309.41882	621.28302	104.77057	49.69159	-82.91679	-143.90622	2.50273	-1123.98499	305.63712	-10.36025	-678.53723	2.40479	37.61925
952	7.925	895.68268	-148.76123	1632.22437	-70.53519	12.01924	1332.51184	-923.68024	112.65054	1313.29236	646.74194	98.95689	47.72506	-107.76433	-142.49341	2.86770	-1149.15149	307.38220	-10.33095	-652.42004	2.76381	36.35792
953	7.933	894.48962	-149.79385	1640.34033	-69.35603	11.01757	1336.04248	-923.42206	112.01231	1317.06433	669.17249	94.17490	45.02277	-131.84851	-141.46440	3.65808	-1174.10425	309.43060	-9.83943	-628.22528	2.29207	34.25469
954	7.942	893.82526	-151.02332	1648.05164	-68.15686	9.91332	1339.32178	-923.07410	111.53391	1320.56580	687.63165	90.16727	41.17461	-154.69838	-140.88676	5.04255	-1198.31482	311.85904	-8.49974	-606.29224	0.89853	31.03134
955	7.950	893.64862	-152.43478	1655.23608	-66.94097	8.69440	1342.23523	-922.68567	111.16634	1323.62415	701.43817	86.93435	36.14304	-175.99498	-140.75334	7.07715	-1221.26721	314.53116	-6.15120	-586.95325	-1.62610	26.60614
956	7.958	893.90735	-154.00708	1661.77942	-65.71040	7.37976	1344.67725	-922.31934	110.83807	1326.09717	710.46936	84.47321	30.17144	-195.64709	-141.12628	9.88052	-1242.69995	317.21762	-3.04148	-570.54980	-5.64896	21.15246
957	7.967	894.54266	-155.71884	1667.56897	-64.47500	6.01607	1346.55054	-922.02600	110.47508	1327.90027	714.97217	82.73189	23.71038	-213.60733	-142.27864	13.99436	-1262.61938	319.82327	0.32154	-557.44952	-11.55638	15.09770
958	7.975	895.48993	-157.54184	1672.49280	-63.25663	4.66492	1347.76770	-921.82013	110.02434	1329.01965	715.04443	81.79591	17.25234	-229.21840	-144.78043	20.69381	-1281.16309	322.57907	3.69480	-548.05127	-19.61671	9.06667
959	7.983	896.68201	-159.42227	1676.44897	-62.08736	3.38497	1348.26013	-921.67511	109.46904	1329.49976	710.33972	81.88180	11.06341	-240.46339	-149.41098	31.68448	-1298.52844	326.07532	7.61603	-542.74890	-29.85630	3.77219
960	7.992	898.06281	-161.28275	1679.35486	-61.00613	2.21909	1347.99255	-921.54254	108.82837	1329.40759	700.37433	83.05241	5.19952	-244.47345	-156.68471	47.64960	-1314.87305	331.00888	13.27204	-541.80402	-41.87231	-0.13027
961	8.000	899.60608	-163.05855	1681.14197	-60.05753	1.19623	1346.97388	-921.38251	108.13405	1328.80066	685.24597	84.92590	-0.09572	-239.58641	-166.25873	66.78107	-1329.90405	337.51886	21.30639	-545.11646	-54.74467	-2.25528
962	8.008	901.33276	-164.73401	1681.74292	-59.28700	0.33560	1345.26184	-921.18353	107.40506	1327.72009	665.94983	86.84846	-4.24773	-226.76501	-176.95062	85.37045	-1342.18860	344.72729	30.31852	-552.11316	-67.14363	-2.79665
963	8.017	903.32306	-166.34557	1681.08508	-58.72405	-0.35818	1342.95898	-920.95996	106.64340	1326.20227	643.84631	88.47366	-6.83707	-208.69847	-187.41771	100.17400	-1349.01477	351.44608	37.09002	-562.15509	-77.56779	-2.58241
964	8.025	905.71155	-167.95201	1679.09424	-58.36831	-0.90282	1340.19617	-920.73749	105.84135	1324.28381	620.04590	89.92586	-8.03266	-187.87979	-196.77756	110.16302	-1347.72302	357.26651	39.01128	-575.29968	-84.76357	-2.52359
965	8.033	908.65491	-169.58249	1675.71021	-58.20135	-1.33790	1337.10583	-920.54083	104.99187	1321.99182	595.37463	91.40471	-8.39589	-165.65067	-204.79636	116.39724	-1337.71252	362.37393	36.01913	-592.33038	-88.28351	-2.95001
966	8.042	912.28424	-171.18634	1670.90430	-58.21379	-1.70501	1333.79590	-920.38409	104.10350	1319.33716	570.46545	92.95973	-8.45483	-142.45421	-211.73434	120.72995	-1321.12915	366.66592	30.18463	-613.56848	-88.73566	-3.58984
967	8.050	916.66461	-172.64371	1664.68030	-58.42471	-2.02471	1330.34229	-920.27368	103.20045	1316.33655	545.66827	94.59341	-8.52267	-118.38995	-217.98976	124.62665	-1301.78210	369.80481	24.23320	-637.89001	-87.35318	-4.09028
968	8.058	921.77271	-173.83900	1657.06604	-58.88585	-2.29933	1326.81104	-920.22437	102.30009	1313.04651	521.07227	96.32323	-8.73184	-93.50369	-223.80759	128.73300	-1283.17932	371.83929	20.40642	-663.33392	-85.24858	-4.37125
969	8.067	927.49347	-174.73416	1648.11230	-59.66376	-2.52800	1323.28052	-920.26971	101.39395	1309.56787	496.67590	98.15019	-9.09960	-67.85817	-229.25331	133.03169	-1266.46118	373.11740	19.58949	-688.47314	-83.02334	-4.53566
970	8.075	933.63715	-175.41382	1637.90967	-60.80954	-2.71396	1319.84119	-920.45557	100.45462	1306.01782	472.49173	100.04388	-9.55353	-41.55847	-234.30276	137.16856	-1249.81885	373.63898	20.79975	-712.94440	-80.86156	-4.67051
971	8.083	939.97284	-176.04967	1626.59583	-62.34267	-2.87996	1316.58484	-920.82440	99.46596	1302.49072	448.53519	101.95461	-9.97600	-14.78146	-238.84953	140.68239	-1230.43726	372.87799	21.98888	-736.98743	-78.78222	-4.80475
972	8.092	946.26941	-176.77594	1614.34009	-64.25321	-3.08984	1313.59180	-921.40106	98.45425	1299.03162	424.78204	103.86095	-10.30934	12.29663	-242.72141	143.14676	-1206.91272	370.31732	21.82205	-760.87659	-76.77713	-4.96172
973	8.100	952.32434	-177.61429	1601.33203	-66.50769	-3.44449	1310.91772	-922.18811	97.48970	1295.64038	401.16898	105.79529	-10.61145	39.67032	-245.78484	144.27190	-1179.86218	365.93625	20.49153	-784.72052	-74.81833	-5.17144
974	8.108	957.97083	-178.50951	1587.78784	-69.05338	-4.05106	1308.58948	-923.16882	96.65138	1292.30200	377.63626	107.77972	-10.97685	67.52991	-248.01065	143.91156	-1151.10364	360.11841	19.02971	-808.51904	-72.87943	-5.41765
975	8.117	963.07581	-179.39066	1573.95447	-71.81689	-4.98478	1306.61255	-924.31152	95.99030	1289.02222	354.14835	109.75981	-11.43047	96.07880	-249.46469	142.04614	-1122.61523	353.26761	18.32003	-832.25934	-70.97827	-5.62792
976	8.125	967.54779	-180.19498	1560.10461	-74.69839	-6.25706	1304.98596	-925.57196	95.52716	1285.84644	330.68124	111.63409	-11.89193	125.38522	-250.28351	138.83362	-1095.69189	345.55020	18.61620	-855.95337	-69.14545	-5.76465
977	8.133	971.34839	-180.85968	1546.52356	-77.57742	-7.80904	1303.71741	-926.89520	95.27591	1282.86584	307.21350	113.38202	-12.20651	155.41968	-250.64041	134.63504	-1070.46448	336.90060	19.61124	-879.63989	-67.37656	-5.87132
978	8.142	974.47534	-181.31912	1533.48621	-80.32949	-9.52921	1302.83606	-928.21484	95.25569	1280.21680	283.70779	115.16568	-12.25506	186.14200	-250.71805	129.91505	-1046.10400	327.21481	20.81081	-903.37476	-65.63407	-5.98310
979	8.150	976.91382	-181.52713	1521.22302	-82.83612	-11.28250	1302.39709	-929.45721	95.47942	1278.06213	260.10809	117.21642	-12.05832	217.49677	-250.67563	125.06892	-1021.61786	316.50748	21.86537	-927.20276	-63.86763	-6.05219
980	8.158	978.61346	-181.48441	1509.89185	-84.98427	-12.94382	1302.46460	-930.55609	95.93352	1276.55347	236.34311	119.53603	-11.74886	249.38635	-250.56746	120.29236	-996.51031	304.90125	22.65364	-951.12799	-62.06490	-5.99701
981	8.167	979.52991	-181.24683	1499.57471	-86.66984	-14.41669	1303.08081	-931.47046	96.57042	1275.79590	212.31442	121.76507	-11.47282	281.68506	-250.28677	115.54584	-970.82080	292.60309	23.18789	-975.13269	-60.27834	-5.79137
982	8.175	979.68225	-180.91148	1490.30884	-87.81387	-15.63734	1304.24585	-932.18652	97.32523	1275.83606	187.99124	123.54054	-11.31137	314.25989	-249.59641	110.61294	-944.74072	279.95486	23.52507	-999.22034	-58.54765	-5.49010
983	8.183	979.16956	-180.59647	1482.12195	-88.37405	-16.58121	1305.92041	-932.70551	98.14011	1276.67017	163.47855	124.90329	-11.26542	346.98065	-248.20300	105.21478	-918.24384	267.37042	23.71618	-1023.41248	-56.83106	-5.16713
984	8.192	978.14673	-180.42719	1475.04578	-88.33551	-17.25945	1308.04736	-933.03491	98.97223	1278.25903	138.87381	126.14772	-11.31299	379.73389	-245.89784	99.13362	-891.00830	255.14406	23.75349	-1047.73047	-55.06742	-4.83446
985	8.200	976.79333	-180.52283	1469.11060	-87.70018	-17.69749	1310.57117	-933.18658	99.79077	1280.54663	114.19080	127.50301	-11.41484	412.46967	-242.71487	92.35609	-862.61841	243.37396	23.59954	-1072.18164	-53.27756	-4.44672
986	8.208	975.29169	-180.98083	1464.33704	-86.49839	-17.92043	1313.44336	-933.17273	100.57515	1283.47083	89.43896	129.07079	-11.47909	445.23499	-238.91165	85.18256	-832.81250	232.08151	23.29980	-1096.74487	-51.54677	-3.98549
987	8.217	973.81201	-181.86531	1460.72632	-84.80690	-17.95432	1316.61243	-933.00061	101.31075	1286.96240	64.61292	130.82840	-11.42302	478.08179	-234.82532	78.21362	-801.61218	221.35501	23.01688	-1121.39819	-49.94244	-3.49434
988	8.225	972.49811	-183.19876	1458.25842	-82.74478	-17.82220	1320.01538	-932.66974	101.98238	1290.94373	39.65442	132.65880	-11.25523	510.84918	-230.85423	72.22488	-769.36353	211.35706	22.94611	-1146.16016	-48.49908	-3.01775
989	8.233	971.45630	-184.95610	1456.89380	-80.44823	-17.53067	1323.57544	-932.17181	102.57293	1295.33264	14.51801	134.43932	-11.05274	542.93176	-227.50519	67.86870	-736.67291	202.22098	23.20725	-1171.10852	-47.15990	-2.59939
990	8.242	970.75226	-187.07591	1456.57031	-78.04731	-17.06879	1327.20862	-931.49127	103.06616	1300.04395	-10.78198	136.11031	-10.87866	573.26862	-225.23114	65.16107	-704.18274	193.98621	23.77762	-1196.33850	-45.72768	-2.32322
991	8.250	970.41864	-189.49275	1457.19336	-75.65543	-16.41146	1330.83118	-930.61456	103.44986	1304.98010	-36.20050	137.71590	-10.74159	600.73822	-224.10324	63.19022	-672.36884	186.66400	24.49234	-1221.74927	-44.11977	-2.08458
992	8.258	970.46295	-192.16148	1458.62610	-73.36486	-15.51424	1334.35742	-929.55481	103.72021	1310.01892	-61.65631	139.35971	-10.61392	624.62384	-223.72604	60.61613	-641.53302	180.31084	25.09138	-1246.81165	-42.59425	-1.24210
993	8.267	970.86768	-195.05295	1460.69409	-71.24498	-14.33266	1337.69165	-928.37866	103.88235	1315.00867	-86.98267	141.08746	-10.43101	644.60022	-223.58878	56.61896	-611.90747	175.00244	25.29050	-1270.68677	-41.48254	1.19332
994	8.275	971.58710	-198.14194	1463.20044	-69.33760	-12.86977	1340.72937	-927.20831	103.93855	1319.77844	-111.90955	142.86403	-10.04391	660.37488	-223.48189	51.27377	-583.76068	170.82423	24.83907	-1292.67383	-40.86998	5.80281
995	8.283	972.55695	-201.40979	1465.94421	-67.64597	-11.20328	1343.36963	-926.19006	103.87802	1324.15820	-136.09662	144.67883	-9.21857	671.58917	-223.51767	45.07912	-557.45160	167.91467	23.51638	-1312.43994	-40.70918	12.31556
996	8.292	973.71497	-204.85204	1468.73450	-66.13189	-9.46970	1345.52246	-925.43903	103.69432	1328.00049	-159.22943	146.64462	-7.69614	678.11951	-223.79514	38.37215	-533.39447	166.46782	21.16277	-1329.85742	-41.07548	20.03575
997	8.300	975.01801	-208.47699	1471.39539	-64.73425	-7.82362	1347.11292	-924.98840	103.41560	1331.19885	-181.17456	149.00507	-5.16447	680.25909	-224.18198	31.32491	-511.97156	166.72307	17.83398	-1344.91919	-42.13459	28.60287
998	8.308	976.44446	-212.29105	1473.76392	-63.39629	-6.39671	1348.09021	-924.77783	103.10765	1333.70264	-201.99036	152.09854	-1.05759	678.34326	-224.49652	24.37883	-493.50079	168.98901	13.91118	-1357.78931	-43.87771	38.19747
999	8.317	977.98877	-216.28046	1475.68652	-62.08372	-5.27312	1348.43701	-924.68213	102.85332	1335.51770	-221.47632	156.33243	5.66085	672.35663	-224.71722	18.31506	-478.32404	173.63496	9.98977	-1368.55298	-46.00596	48.76031
1000	8.325	979.65289	-220.40082	1477.01477	-60.79134	-4.48531	1348.16162	-924.55450	102.73650	1336.68921	-238.25452	162.09482	16.39293	662.28314	-224.74580	13.67414	-466.90820	180.97812	6.60659	-1376.74902	-48.19151	58.93175
1001	8.333	981.44434	-224.56714	1477.60864	-59.54213	-4.01700	1347.28101	-924.26837	102.83211	1337.27588	-249.30304	169.52104	32.10349	648.59595	-224.18159	10.36315	-459.78552	191.03555	3.95263	-1381.24622	-50.48608	66.34580
1002	8.342	983.38702	-228.63820	1477.35718	-58.38026	-3.80795	1345.82227	-923.75244	103.19212	1337.32776	-251.32709	178.23073	52.04090	631.93787	-222.74142	8.01891	-457.37463	203.26877	1.72669	-1380.69067	-53.37960	69.33572
1003	8.350	985.53662	-232.41098	1476.20422	-57.35804	-3.77621	1343.83997	-923.01270	103.82935	1336.87256	-243.27783	187.31494	73.31863	612.61047	-220.68695	6.41689	-459.91443	216.54398	-0.65506	-1374.31079	-57.38835	68.03842
1004	8.358	987.97888	-235.63422	1474.16284	-56.52061	-3.85060	1341.42273	-922.13342	104.70393	1335.91370	-227.16364	195.68076	92.29178	590.78967	-218.53995	5.40301	-467.38855	229.25256	-3.49779	-1362.51172	-62.63527	63.91965
1005	8.367	990.80444	-238.04922	1471.31311	-55.89754	-3.98563	1338.68176	-921.25061	105.72220	1334.43579	-206.28760	202.49982	106.58977	567.02185	-216.60463	4.79295	-479.29865	239.61897	-6.41971	-1346.71143	-68.84763	58.70054
1006	8.375	994.06708	-239.45493	1467.79321	-55.50735	-4.15795	1335.73584	-920.51135	106.75720	1332.42017	-183.14191	207.45084	115.99234	542.22217	-214.86606	4.42789	-494.95660	246.53394	-8.68493	-1328.68750	-75.61740	53.79739
1007	8.383	997.73956	-239.75803	1463.78406	-55.37034	-4.34892	1332.69373	-920.03766	107.67818	1329.86560	-158.79352	210.68629	121.82597	517.24994	-213.15341	4.17088	-514.06714	250.34721	-9.96356	-1310.17297	-82.49867	50.40402
1008	8.392	1001.68872	-238.98257	1459.49194	-55.51471	-4.51742	1329.63770	-919.90979	108.37576	1326.80029	-133.45428	212.62662	125.84148	492.57721	-211.35876	3.89586	-536.19641	252.42345	-10.48209	-1292.69360	-88.90325	49.29551
1009	8.400	1005.68347	-237.25537	1455.12939	-55.97667	-4.59419	1326.61621	-920.16992	108.78905	1323.28308	-107.18262	213.70918	129.40993	468.28571	-209.53799	3.54671	-560.09399	253.96150	-10.60162	-1276.98938	-94.18958	50.02324
1010	8.408	1009.43713	-234.78690	1450.90259	-56.80540	-4.50990	1323.64978	-920.83282	108.92645	1319.40466	-80.18866	214.23383	133.21819	444.28003	-207.79991	3.15083	-584.44482	255.50345	-10.65801	-1262.15259	-98.08779	51.00249
1011	8.417	1012.67438	-231.83870	1447.00159	-58.06476	-4.22796	1320.74524	-921.89093	108.85963	1315.28906	-52.77124	214.36165	137.33272	420.47687	-206.16263	2.75407	-608.61121	257.12717	-10.94629	-1245.77930	-100.92307	50.91785
1012	8.425	1015.19189	-228.65845	1443.59277	-59.81051	-3.76442	1317.91956	-923.31378	108.69391	1311.07703	-25.14355	214.15411	141.44992	396.83044	-204.56079	2.37547	-632.41547	258.74731	-11.53602	-1225.65967	-103.20060	49.56364
1013	8.433	1016.88550	-225.40137	1440.82458	-62.04604	-3.19534	1315.22266	-925.04083	108.53488	1306.90271	2.63934	213.56612	145.14372	373.30402	-202.94438	2.01014	-655.96918	260.35587	-12.19790	-1201.45142	-105.00188	47.46207
1014	8.442	1017.73938	-222.10083	1438.84839	-64.69568	-2.64694	1312.74524	-926.97510	108.45612	1302.88184	30.64514	212.47382	147.98967	349.87579	-201.30672	1.64004	-679.56311	262.04657	-12.61474	-1174.66895	-105.86508	45.28846
1015	8.450	1017.79474	-218.70795	1437.82520	-67.62547	-2.25916	1310.60217	-928.99420	108.46751	1299.10217	58.99847	210.79965	149.59804	326.53064	-199.63148	1.26064	-703.30719	263.87003	-12.68958	-1147.38525	-105.19202	43.56847
1016	8.458	1017.12054	-215.14145	1437.89771	-70.69002	-2.12465	1308.89648	-930.99066	108.49483	1295.60938	87.80615	208.62076	149.69360	303.25873	-197.89633	0.92889	-727.05975	265.76111	-12.60092	-1121.03442	-102.72089	42.56908
1017	8.467	1015.79797	-211.30916	1439.14185	-73.76734	-2.24023	1307.69336	-932.91901	108.37975	1292.40710	117.12494	206.16472	148.27545	280.04388	-196.13152	0.75323	-750.70355	267.62207	-12.57748	-1095.97363	-98.63087	42.31081
1018	8.475	1013.92004	-207.12683	1441.53528	-76.76729	-2.52217	1307.01587	-934.80817	107.91148	1289.48657	147.02466	203.71213	145.67511	256.80402	-194.39877	0.78580	-774.27405	269.42297	-12.71099	-1071.76245	-93.29114	42.63320
1019	8.483	1011.59558	-202.54581	1444.96155	-79.62671	-2.87631	1306.85815	-936.72058	106.89449	1286.87048	177.67535	201.43597	142.35616	233.39911	-192.70334	0.94707	-797.86444	271.19388	-12.92549	-1047.78247	-87.01640	43.26735
1020	8.492	1008.94336	-197.56593	1449.23962	-82.30830	-3.25192	1307.20105	-938.69385	105.22272	1284.64343	209.32648	199.30225	138.62370	209.74194	-190.98550	1.09422	-821.53436	272.96802	-13.05910	-1023.64398	-80.03596	43.91895
1021	8.500	1006.07849	-192.22360	1454.15234	-84.80238	-3.64495	1308.02527	-940.71625	102.92365	1282.94543	242.17169	197.13863	134.53090	185.86716	-189.20032	1.14662	-845.29840	274.76498	-13.01270	-999.16187	-72.56390	44.37168
1022	8.508	1003.10004	-186.57584	1459.47021	-87.11945	-4.07855	1309.32092	-942.74200	100.15802	1281.93335	276.21149	194.72427	129.98962	161.87106	-187.37735	1.14239	-869.14844	276.58926	-12.83068	-974.19489	-64.80850	44.51239
1023	8.517	1000.08655	-180.70212	1464.97656	-89.27396	-4.58282	1311.08606	-944.72009	97.17198	1281.72974	311.18271	191.77287	124.93301	137.81500	-185.60860	1.18533	-893.09003	278.41043	-12.63178	-948.59766	-56.94448	44.26200
1024	8.525	997.10028	-174.71606	1470.48877	-91.27055	-5.16978	1313.31494	-946.61713	94.22328	1282.38135	346.54623	187.95526	119.44732	113.68835	-183.93642	1.31963	-917.17896	280.19376	-12.46473	-922.24414	-49.12150	43.54734
1025	8.533	994.19897	-168.78290	1475.87280	-93.09401	-5.81574	1315.98938	-948.42041	91.51571	1283.85449	381.55505	183.02531	113.76528	89.44452	-182.26793	1.48836	-941.48157	281.96262	-12.26669	-895.10187	-41.49064	42.35179
1026	8.542	991.44812	-163.13853	1481.04956	-94.70485	-6.47153	1319.08313	-950.12384	89.15610	1286.06238	415.48444	176.85422	108.05954	65.06329	-180.48476	1.63904	-965.97809	283.77219	-11.96758	-867.32507	-34.21317	40.76674
1027	8.550	988.91705	-158.06436	1485.99805	-96.05135	-7.08660	1322.56384	-951.71313	87.14738	1288.89771	447.96771	169.34167	102.24025	40.55206	-178.57242	1.79099	-990.58557	285.63516	-11.56233	-839.24152	-27.41302	38.96406
1028	8.558	986.65491	-153.81226	1490.75110	-97.08873	-7.62608	1326.38818	-953.16412	85.42378	1292.25330	479.19852	160.39586	96.05756	15.90167	-176.58524	1.97336	-1015.26874	287.50687	-11.09888	-811.24304	-21.13554	37.09148
1029	8.567	984.67303	-150.55405	1495.37598	-97.79192	-8.07935	1330.50269	-954.44525	83.89902	1296.03235	509.78802	150.09395	89.50150	-8.90215	-174.57863	2.17214	-1040.02539	289.33200	-10.65707	-783.68732	-15.42719	35.20629
1030	8.575	982.95135	-148.38010	1499.94531	-98.16182	-8.45668	1334.84802	-955.52069	82.49858	1300.14636	540.26556	138.91614	83.08634	-33.85556	-172.60690	2.35166	-1064.82690	291.07462	-10.31944	-756.82935	-10.44681	33.31154
1031	8.583	981.45782	-147.30492	1504.51379	-98.22250	-8.77760	1339.35376	-956.35760	81.16960	1304.50317	570.42786	127.75650	77.57574	-58.93237	-170.73697	2.49887	-1089.67139	292.71716	-10.11864	-730.78998	-6.46576	31.42034
1032	8.592	980.16193	-147.26962	1509.10767	-98.01134	-9.06264	1343.92981	-956.93707	79.87791	1308.99878	598.95105	117.61975	73.21938	-84.01842	-169.05344	2.67226	-1114.60913	294.30661	-9.98665	-705.61218	-3.77885	29.56590
1033	8.600	979.03296	-148.15041	1513.72827	-97.56960	-9.33074	1348.46509	-957.25861	78.61317	1313.51379	623.74176	109.20991	69.23899	-108.83078	-167.64871	3.04590	-1139.60254	295.97986	-9.77256	-681.38611	-2.61203	27.75794
1034	8.608	978.02118	-149.72826	1518.35266	-96.93816	-9.60265	1352.83228	-957.34338	77.39398	1317.90820	643.02509	102.64589	64.28226	-132.95230	-166.58887	3.89333	-1164.36108	297.89694	-9.26599	-658.33344	-3.09856	25.93525
1035	8.617	977.04340	-151.63803	1522.92029	-96.16023	-9.90326	1356.89526	-957.24054	76.25198	1322.02356	656.35596	97.54379	57.53625	-155.96782	-165.89069	5.45396	-1188.36768	300.18250	-8.15087	-636.78662	-5.31236	23.95271
1036	8.625	976.00763	-153.46255	1527.33508	-95.28053	-10.24613	1360.52197	-957.01935	75.21435	1325.69434	664.66357	93.39744	49.32060	-177.56563	-165.55707	7.76997	-1211.11206	302.83765	-6.12659	-617.11542	-9.30722	21.61874
1037	8.633	974.85706	-154.94150	1531.49268	-94.33520	-10.61319	1363.59460	-956.74213	74.30421	1328.76477	669.36517	89.82310	40.62508	-197.54185	-165.63579	10.70628	-1232.36169	305.64664	-3.25979	-599.66553	-15.15974	18.78790
1038	8.642	973.57935	-156.03607	1535.30469	-93.35057	-10.96219	1366.01306	-956.44727	73.53899	1331.12036	671.36975	86.57405	32.30605	-215.81633	-166.23972	14.19548	-1252.25537	308.33444	-0.04071	-584.76782	-22.97925	15.46551
1039	8.650	972.19214	-156.83157	1538.69641	-92.35806	-11.25517	1367.70117	-956.16754	72.91612	1332.73083	670.64618	83.59070	24.71143	-232.37395	-167.58917	18.60678	-1271.11841	310.93704	3.19379	-572.81915	-32.84980	11.82393
1040	8.658	970.73273	-157.43137	1541.59412	-91.40328	-11.47174	1368.60925	-955.96680	72.40160	1333.66846	666.45917	81.06387	17.74400	-246.71384	-170.14630	25.05556	-1289.20630	313.99387	6.94807	-564.33643	-44.74139	8.09610
1041	8.667	969.24384	-157.88266	1543.92053	-90.53659	-11.60162	1368.70825	-955.92548	71.93063	1334.06470	657.99158	79.29201	11.11850	-257.17172	-174.62230	35.04572	-1306.53662	318.20779	12.46602	-559.87134	-58.45125	4.49372
1042	8.675	967.76538	-158.16934	1545.60925	-89.79803	-11.63847	1367.98853	-956.06903	71.42482	1334.03906	644.95300	78.42503	4.76173	-261.50043	-181.53745	49.09966	-1322.53076	323.68884	20.45276	-559.77515	-73.58163	1.30418
1043	8.683	966.34424	-158.28081	1546.62390	-89.20770	-11.57603	1366.47339	-956.33362	70.81854	1333.66406	627.81567	78.39327	-0.85114	-258.63110	-190.61238	65.60343	-1335.48840	329.62930	29.55464	-563.91113	-89.47130	-1.02228
1044	8.692	965.04205	-158.25110	1546.96057	-88.76347	-11.40845	1364.23145	-956.60809	70.07428	1332.97046	607.49597	79.03699	-4.95205	-249.51958	-200.76007	81.47691	-1342.69250	334.98328	36.62556	-571.52167	-105.10589	-2.15562
1045	8.700	963.92999	-158.12869	1546.63293	-88.44910	-11.14638	1361.37366	-956.79388	69.18378	1331.95215	584.86566	80.19685	-7.23450	-236.20518	-210.79732	94.18703	-1341.74255	339.29108	39.11644	-581.57690	-119.15652	-2.34878
1046	8.708	963.08502	-157.95534	1545.66357	-88.25413	-10.81608	1358.04407	-956.84033	68.16946	1330.56592	560.68494	81.69719	-8.14123	-220.44464	-220.08420	103.08292	-1332.28223	342.61090	36.91071	-593.68066	-130.21196	-2.35859
1047	8.717	962.58215	-157.76793	1544.08398	-88.19345	-10.43407	1354.39978	-956.75354	67.08702	1328.75305	535.73761	83.35663	-8.37641	-203.18698	-228.56271	109.09662	-1316.46912	344.98840	31.85332	-608.61688	-137.25508	-2.73798
1048	8.725	962.47076	-157.58528	1541.93982	-88.31204	-10.00770	1350.58423	-956.59241	66.01393	1326.47876	510.68933	85.03956	-8.42929	-184.80862	-236.46637	113.62736	-1297.92371	346.32950	26.35998	-627.44543	-140.23178	-3.39127
1049	8.733	962.74872	-157.40771	1539.30261	-88.67670	-9.55849	1346.70557	-956.45599	65.02729	1323.75928	485.88153	86.67113	-8.55249	-165.44153	-244.05754	117.73956	-1280.20251	346.57468	22.48103	-650.01782	-140.14993	-3.91309
1050	8.742	963.36127	-157.23898	1536.27136	-89.36263	-9.12665	1342.83325	-956.45819	64.18764	1320.65527	461.37091	88.24887	-8.86828	-145.11476	-251.45599	121.95442	-1265.17175	345.67371	21.21940	-674.81506	-138.45407	-4.12381
1051	8.750	964.22021	-157.08792	1532.95752	-90.43810	-8.76093	1339.00867	-956.70038	63.52220	1317.24817	437.10175	89.83524	-9.37254	-123.83611	-258.59454	126.34911	-1251.87231	343.42209	22.03498	-700.10425	-136.25862	-4.15784
1052	8.758	965.22131	-156.94928	1529.46582	-91.94501	-8.51472	1335.26501	-957.25977	62.99992	1313.62549	413.01593	91.48727	-9.94667	-101.66661	-265.33591	130.74069	-1237.35059	339.53177	23.21688	-724.92957	-134.08240	-4.23162
1053	8.767	966.25958	-156.80186	1525.89124	-93.87535	-8.44845	1331.64307	-958.18750	62.52613	1309.88281	389.07669	93.22414	-10.45183	-78.73241	-271.58777	134.84708	-1219.09412	333.89331	23.21450	-749.17975	-132.03900	-4.45709
1054	8.775	967.24982	-156.62903	1522.32227	-96.16734	-8.62922	1328.20105	-959.49908	61.98562	1306.12036	365.27524	95.05886	-10.82789	-55.17574	-277.27103	138.36632	-1196.65295	326.70444	21.73524	-773.09839	-130.09897	-4.80348
1055	8.783	968.13672	-156.43059	1518.84497	-98.73129	-9.12475	1325.01416	-961.16248	61.31011	1302.42993	341.63315	96.99112	-11.11465	-31.08623	-282.27148	141.00668	-1171.35962	318.36588	19.62000	-796.87976	-128.23044	-5.16692
1056	8.792	968.88403	-156.21567	1515.54321	-101.47871	-9.99380	1322.15088	-963.09747	60.51691	1298.88245	318.15295	98.97414	-11.39204	-6.47440	-286.46530	142.50446	-1145.16016	309.28580	17.94212	-820.58105	-126.43357	-5.45754
1057	8.800	969.45941	-155.99063	1512.50354	-104.33174	-11.27013	1319.64941	-965.19153	59.69914	1295.52637	294.75974	100.93692	-11.68219	18.69904	-289.74487	142.65726	-1119.62708	299.71646	17.27697	-844.21216	-124.71124	-5.65621
1058	8.808	969.83008	-155.74713	1509.82092	-107.21685	-12.93991	1317.52148	-967.32318	58.99306	1292.39209	271.32574	102.82153	-11.90403	44.50607	-292.06073	141.40710	-1095.44031	289.66739	17.54459	-867.82300	-123.04128	-5.82351
1059	8.817	969.96136	-155.45209	1507.59839	-110.05368	-14.92523	1315.77930	-969.37939	58.54765	1289.50842	247.75125	104.58434	-11.97360	71.03922	-293.48126	138.89693	-1072.34082	278.97159	18.33009	-891.49524	-121.40535	-6.01547
1060	8.825	969.81586	-155.05484	1505.92944	-112.74757	-17.08979	1314.45581	-971.26556	58.48831	1286.92493	224.00815	106.23637	-11.93408	98.36151	-294.19312	135.44003	-1049.53418	267.50842	19.30782	-915.27777	-119.79379	-6.19311
1061	8.833	969.35974	-154.51630	1504.87549	-115.19417	-19.27446	1313.60217	-972.91150	58.87279	1284.72644	200.14462	107.88985	-11.89320	126.47855	-294.43234	131.43808	-1026.29138	255.36780	20.38482	-939.15900	-118.17655	-6.25295
1062	8.842	968.57587	-153.83603	1504.45337	-117.30082	-21.33929	1313.26550	-974.27002	59.67558	1283.02466	176.25693	109.66946	-11.86607	155.35165	-294.37115	127.23968	-1002.32642	242.76999	21.53695	-963.10858	-116.53129	-6.13987
1063	8.850	967.47412	-153.04680	1504.63599	-119.01315	-23.18137	1313.46899	-975.31567	60.80978	1281.93396	152.36154	111.58597	-11.77899	184.89539	-294.00394	122.99596	-977.75085	229.92639	22.66256	-987.12878	-114.86488	-5.90465
1064	8.858	966.09479	-152.18840	1505.35962	-120.32667	-24.73574	1314.20654	-976.05426	62.15291	1281.54224	128.30417	113.52893	-11.59643	214.97437	-293.14130	118.64865	-952.75031	217.07755	23.65479	-1011.24219	-113.17289	-5.63764
1065	8.867	964.50507	-151.29242	1506.53040	-121.27394	-25.96928	1315.45313	-976.52979	63.57050	1281.88867	103.94434	115.35676	-11.38214	245.43497	-291.53534	114.02798	-927.30908	204.53394	24.49142	-1035.45227	-111.42692	-5.37909
1066	8.875	962.79132	-150.37613	1508.03406	-121.89643	-26.86734	1317.17249	-976.81293	64.95307	1282.95984	79.34845	117.01817	-11.22819	276.11920	-289.01108	108.93552	-901.18835	192.54640	25.17908	-1059.75256	-109.61562	-5.11490
1067	8.883	961.04877	-149.44162	1509.74805	-122.22383	-27.42344	1319.32068	-976.98029	66.24675	1284.70020	54.64941	118.58686	-11.15363	306.84729	-285.50934	103.17538	-874.09479	181.21736	25.70918	-1084.14307	-107.76864	-4.80955
1068	8.892	959.37061	-148.49492	1511.55725	-122.27408	-27.63649	1321.85181	-977.09167	67.44841	1287.03247	29.88287	120.14541	-11.11270	337.44324	-281.04120	96.59586	-845.87823	170.56793	26.10968	-1108.62866	-105.93823	-4.42719
1069	8.900	957.83575	-147.56416	1513.36511	-122.06480	-27.51283	1324.72168	-977.17297	68.57838	1289.87842	5.03278	121.70104	-11.05537	367.81793	-275.63696	89.16390	-816.66180	160.63388	26.47513	-1133.22559	-104.15128	-3.96493
1070	8.908	956.50549	-146.69527	1515.09314	-121.62070	-27.06961	1327.88232	-977.21521	69.65436	1293.17236	-19.92169	123.26546	-10.95334	398.01166	-269.39972	81.02827	-786.86121	151.51874	26.90752	-1157.95776	-102.39172	-3.46727
1071	8.917	955.42926	-145.93854	1516.67639	-120.97180	-26.33693	1331.27185	-977.18628	70.67657	1296.85986	-45.00006	124.90874	-10.82695	428.12756	-262.60751	72.58723	-757.09027	143.39241	27.43533	-1182.85425	-100.65485	-2.99930
1072	8.925	954.64624	-145.32579	1518.05591	-120.14751	-25.35923	1334.81055	-977.04443	71.63197	1300.88464	-70.19122	126.66689	-10.72472	458.18408	-255.68195	64.52745	-727.97992	136.40645	27.98202	-1207.96375	-98.96597	-2.63323
1073	8.933	954.17438	-144.84607	1519.17688	-119.17585	-24.19623	1338.40234	-976.75146	72.50674	1305.17334	-95.44458	128.48950	-10.63415	487.90259	-249.06062	57.68853	-699.96295	130.56900	28.35894	-1233.30164	-97.33575	-2.40194
1074	8.942	953.99854	-144.45526	1519.99011	-118.08587	-22.91621	1341.94263	-976.28625	73.29048	1309.62219	-120.63696	130.32074	-10.43737	516.57355	-243.13257	52.66829	-673.20215	125.78391	28.30083	-1258.68298	-95.79152	-2.11144
1075	8.950	954.07141	-144.11371	1520.45081	-116.90013	-21.58064	1345.32568	-975.65649	73.97375	1314.09387	-145.50446	132.16937	-9.94805	543.18689	-238.09464	49.28902	-647.74432	122.08173	27.58601	-1283.58667	-94.46341	-1.13277
1076	8.958	954.33105	-143.80206	1520.51929	-115.62288	-20.24168	1348.44409	-974.90546	74.55074	1318.42871	-169.67999	134.08545	-8.96649	566.62811	-233.73419	46.44469	-623.69220	119.72830	26.10543	-1307.27161	-93.54036	1.43118
1077	8.967	954.72241	-143.50752	1520.16724	-114.24364	-18.95817	1351.18896	-974.10974	75.02291	1322.46558	-192.83881	136.14374	-7.30176	585.67035	-229.58899	42.74387	-601.23413	119.07751	23.80368	-1329.12866	-93.11340	6.06930
1078	8.975	955.20490	-143.21831	1519.38013	-112.75534	-17.79990	1353.45349	-973.36023	75.39665	1326.06104	-214.82318	138.50497	-4.71759	599.03021	-225.42960	37.40894	-580.60608	120.41592	20.67233	-1348.87830	-93.15770	12.38932
1079	8.983	955.74585	-142.92862	1518.15332	-111.17134	-16.82813	1355.13806	-972.72510	75.68768	1329.09766	-235.68396	141.44116	-0.77592	605.85846	-221.42908	30.61212	-562.09161	123.99429	16.84913	-1366.42407	-93.69743	19.55302
1080	8.992	956.31354	-142.62909	1516.48999	-109.52763	-16.07055	1356.16211	-972.22198	75.93083	1331.49097	-255.42041	145.26517	5.35280	606.24194	-217.92197	23.24883	-546.07782	130.12624	12.62068	-1381.74316	-94.88365	27.14840
1081	9.000	956.87921	-142.29874	1514.39868	-107.86520	-15.51278	1356.48157	-971.81866	76.17572	1333.19775	-273.19489	150.26453	14.87910	601.00293	-215.15030	16.51779	-533.10455	139.11929	8.28759	-1394.98877	-96.82639	35.52143
1082	9.008	957.42664	-141.92242	1511.88440	-106.20916	-15.11292	1356.09424	-971.45581	76.47361	1334.21643	-286.63696	156.58942	28.81433	591.00110	-213.11775	11.38792	-523.83569	151.05869	4.09532	-1406.41406	-99.35647	45.09875
1083	9.017	957.95941	-141.50504	1508.94849	-104.56776	-14.82077	1355.03113	-971.07367	76.86441	1334.57410	-292.60742	163.97816	46.80199	576.71814	-211.53058	8.14232	-518.95209	165.63286	0.27309	-1415.91284	-102.07465	55.13434
1084	9.025	958.50269	-141.05893	1505.59302	-102.96732	-14.59750	1353.34937	-970.63318	77.36487	1334.31433	-289.39996	171.62595	66.42513	558.42963	-209.97723	6.39166	-518.96497	181.96550	-2.99799	-1422.57922	-104.75425	63.37556
1085	9.033	959.10223	-140.58667	1501.82568	-101.50043	-14.43675	1351.12720	-970.13031	77.96436	1333.48840	-278.03168	178.55580	84.21024	536.70203	-208.25908	5.50711	-523.95459	198.41718	-5.68006	-1424.82239	-107.60464	67.51540
1086	9.042	959.81934	-140.08569	1497.66663	-100.30635	-14.35105	1348.45361	-969.59900	78.62831	1332.14478	-261.15192	184.13008	97.66213	512.67462	-206.44185	5.01323	-533.45538	212.75693	-7.78628	-1421.20142	-111.00461	66.90840
1087	9.050	960.71820	-139.56580	1493.15979	-99.48857	-14.33131	1345.42407	-969.10297	79.29932	1330.32129	-241.12341	188.16705	106.38863	487.70709	-204.60960	4.68037	-546.93103	223.11533	-9.22453	-1411.42578	-115.03463	62.76379
1088	9.058	961.84943	-139.04932	1488.37817	-99.08218	-14.34131	1342.14746	-968.72247	79.89709	1328.04749	-219.22369	190.77293	111.61784	462.73999	-202.75290	4.41547	-564.39563	229.16165	-9.97756	-1396.72607	-119.33590	57.20498
1089	9.067	963.23242	-138.55551	1483.41699	-99.08568	-14.33434	1338.73938	-968.53668	80.33865	1325.35376	-195.96796	192.20645	115.02616	438.09052	-200.87325	4.14736	-585.77960	232.17255	-10.27454	-1379.54187	-123.30946	52.42065
1090	9.075	964.84625	-138.08963	1478.38318	-99.49267	-14.25310	1335.29480	-968.60272	80.57928	1322.27795	-171.62128	192.77022	117.89169	413.70056	-199.04147	3.80102	-609.81750	233.83720	-10.38055	-1362.71460	-126.33947	50.03351
1091	9.083	966.63208	-137.63895	1473.38550	-100.30948	-14.03732	1331.86902	-968.94714	80.63422	1318.87195	-146.46790	192.68924	120.84811	389.43262	-197.33855	3.34778	-634.66595	235.22118	-10.47753	-1348.01318	-127.98716	50.21176
1092	9.092	968.50330	-137.17508	1468.53174	-101.56081	-13.64804	1328.48572	-969.57782	80.56981	1315.20874	-120.81915	192.05551	123.98717	365.26245	-195.77879	2.83955	-659.27588	236.66101	-10.72279	-1334.59814	-128.28961	51.30199
1093	9.100	970.35754	-136.66730	1463.93042	-103.27378	-13.07975	1325.15222	-970.49512	80.48674	1311.38306	-94.84552	190.86069	127.04667	341.29431	-194.29547	2.36466	-683.48230	238.11613	-11.17227	-1319.23376	-127.86223	51.16203
1094	9.108	972.09064	-136.09996	1459.69250	-105.43468	-12.34875	1321.87866	-971.68500	80.49016	1307.50037	-68.48419	189.08942	129.61035	317.60571	-192.81937	1.99039	-707.40234	239.53143	-11.70895	-1298.82788	-127.39622	49.06065
1095	9.117	973.60651	-135.47601	1455.93042	-107.94421	-11.46555	1318.70361	-973.10089	80.65636	1303.66357	-41.53430	186.75859	131.24973	294.14142	-191.32997	1.74579	-731.18335	240.98659	-12.14454	-1273.04871	-126.97318	46.10721
1096	9.125	974.81946	-134.80435	1452.75330	-110.63377	-10.41790	1315.70959	-974.65332	81.01759	1299.96570	-13.77167	183.86603	131.58649	270.75537	-189.80502	1.61168	-754.96924	242.55956	-12.39668	-1244.55920	-125.97154	44.06020
1097	9.133	975.65283	-134.09727	1450.25879	-113.33982	-9.18848	1313.00098	-976.22852	81.55135	1296.48267	14.96094	180.43097	130.38367	247.30304	-188.21365	1.52454	-778.81232	244.21176	-12.53289	-1216.85547	-123.61417	43.76878
1098	9.142	976.04126	-133.37900	1448.52332	-115.95233	-7.78913	1310.65662	-977.72607	82.17493	1293.26392	44.68610	176.60477	127.66564	223.72018	-186.56415	1.42642	-802.64709	245.87700	-12.65841	-1191.66187	-119.57340	44.67565
1099	9.150	975.93872	-132.67615	1447.59766	-118.40761	-6.27582	1308.71167	-979.08759	82.76031	1290.33081	75.36194	172.62805	123.73110	200.03351	-184.87598	1.31894	-826.42029	247.56126	-12.82372	-1168.11548	-114.08869	45.77895
1100	9.158	975.32666	-131.99146	1447.50098	-120.66447	-4.74062	1307.17712	-980.30280	83.15674	1287.68677	107.01263	168.68843	119.01060	176.28754	-183.13564	1.24565	-850.17834	249.32053	-13.00558	-1144.24390	-107.61085	46.74778
1101	9.167	974.21906	-131.29698	1448.21643	-122.68655	-3.29660	1306.05957	-981.38934	83.22079	1285.33496	139.72644	164.85202	113.85282	152.48953	-181.34328	1.21533	-873.99951	251.17732	-13.12151	-1118.87207	-100.47105	47.92737
1102	9.175	972.66132	-130.56012	1449.68896	-124.43609	-2.06015	1305.36536	-982.36243	82.86318	1283.29492	173.53839	161.05553	108.37446	128.63525	-179.56039	1.18259	-897.90930	253.08174	-13.08883	-1092.13232	-92.83276	49.58965
1103	9.183	970.72351	-129.77187	1451.82593	-125.88350	-1.12866	1305.10022	-983.21906	82.08423	1281.61938	208.34241	157.13049	102.50690	104.72348	-177.84579	1.11877	-921.89929	254.93745	-12.92174	-1064.76086	-84.76104	51.49097
1104	9.192	968.49054	-128.94888	1454.50903	-127.02051	-0.55940	1305.26941	-983.94647	80.96471	1280.39868	243.91183	152.83719	96.19233	80.71567	-176.17130	1.05238	-945.99268	256.67142	-12.73280	-1037.29321	-76.29955	53.08422
1105	9.200	966.05249	-128.11485	1457.61475	-127.86189	-0.36323	1305.87402	-984.53436	79.62300	1279.74573	279.98657	147.88890	89.50321	56.54138	-174.45203	1.02654	-970.23267	258.30597	-12.59697	-1009.67792	-67.60770	53.97392
1106	9.208	963.49792	-127.28153	1461.02795	-128.43369	-0.51588	1306.91125	-984.97675	78.17474	1279.76245	316.30322	142.06517	82.62065	32.16342	-172.64995	1.05392	-994.62073	259.94916	-12.47212	-981.35773	-59.07447	54.17235
1107	9.217	960.91132	-126.44290	1464.64099	-128.75394	-0.97126	1308.37708	-985.26917	76.71399	1280.50623	352.56622	135.36615	75.76512	7.60304	-170.81615	1.12270	-1019.12927	261.70819	-12.25422	-951.74890	-51.19191	54.00770
1108	9.225	958.37408	-125.58505	1468.35120	-128.81863	-1.66660	1310.26501	-985.40906	75.31062	1281.97168	388.47894	128.00798	69.11338	-17.09181	-169.01613	1.22328	-1043.76001	263.60489	-11.86432	-920.72925	-44.27796	53.81399
1109	9.233	955.96686	-124.70322	1472.06360	-128.60577	-2.53043	1312.56006	-985.39679	74.01334	1284.09729	423.87433	120.25114	62.75004	-41.89397	-167.25284	1.35651	-1068.53687	265.54807	-11.32624	-888.68701	-38.39590	53.72662
1110	9.242	953.76917	-123.80750	1475.69617	-128.09566	-3.49967	1315.23047	-985.23401	72.85289	1286.78943	458.81500	112.21948	56.72697	-66.82645	-165.50504	1.52438	-1093.45557	267.38995	-10.78617	-856.21478	-33.49688	53.73515
1111	9.250	951.85449	-122.90556	1479.18445	-127.29253	-4.52857	1318.22571	-984.92035	71.84077	1289.95056	493.47400	103.96761	51.21513	-91.92792	-163.76059	1.70810	-1118.48999	269.04227	-10.41401	-823.83337	-29.54184	53.80668
1112	9.258	950.28156	-121.97553	1482.48071	-126.23373	-5.58121	1321.47827	-984.45392	70.96697	1293.49011	527.83667	95.83513	46.59612	-117.17683	-161.97629	1.86408	-1143.63525	270.56979	-10.26728	-791.92249	-26.51531	53.89903
1113	9.267	949.08197	-120.96046	1485.54602	-124.97678	-6.62861	1324.90369	-983.83575	70.21050	1297.32056	561.40631	88.55606	43.23738	-142.47742	-160.13121	1.98808	-1168.90930	272.18039	-10.24392	-760.79431	-24.39159	53.89336
1114	9.275	948.25122	-119.79927	1488.34314	-123.57227	-7.66021	1328.39929	-983.07526	69.56062	1301.34961	593.04688	82.80286	40.97401	-167.67688	-158.33273	2.18529	-1194.30945	274.05765	-10.16285	-730.78418	-23.13828	53.55196
1115	9.283	947.75098	-118.46194	1490.83923	-122.04910	-8.68718	1331.84998	-982.19269	69.02914	1305.46765	621.16541	78.74962	38.89688	-192.49792	-156.76875	2.66379	-1219.70581	276.20123	-9.86279	-702.28601	-22.77161	52.55408
1116	9.292	947.52625	-116.98019	1493.01221	-120.41592	-9.72428	1335.13660	-981.21729	68.64821	1309.53247	644.27991	76.19804	35.90445	-216.49908	-155.57561	3.66681	-1244.72668	278.52493	-9.14946	-675.72107	-23.37283	50.57351
1117	9.300	947.52905	-115.47661	1494.85376	-118.66811	-10.77858	1338.14063	-980.18353	68.45596	1313.36609	661.63220	74.91132	31.48508	-239.24841	-154.80565	5.34806	-1268.81567	280.99283	-7.72650	-651.47217	-25.04599	47.32903
1118	9.308	947.72559	-114.11951	1496.36182	-116.80443	-11.86188	1340.74744	-979.12756	68.47240	1316.77905	673.35175	74.68710	25.87720	-260.56549	-154.49214	7.70046	-1291.48755	283.53683	-5.38949	-629.85010	-27.90369	42.62332
1119	9.317	948.08514	-113.01196	1497.52869	-114.84454	-12.99355	1342.84790	-978.08264	68.68040	1319.61218	679.94775	75.32651	19.63469	-280.54770	-154.71967	10.73986	-1312.51758	286.05179	-2.28182	-611.10321	-32.10210	36.42515
1120	9.325	948.57452	-112.15462	1498.33765	-112.82747	-14.17542	1344.34106	-977.07770	69.02048	1321.77417	681.56738	76.72933	13.26974	-299.27933	-155.68431	14.87453	-1331.90051	288.62613	1.23161	-595.46698	-37.87572	28.96388
1121	9.333	949.16260	-111.50005	1498.76892	-110.79784	-15.36911	1345.14050	-976.13013	69.40052	1323.24829	677.78448	78.92055	7.20623	-316.13617	-157.79617	21.19251	-1349.79089	291.69131	5.09621	-583.26892	-45.53318	20.76766
1122	9.342	949.82849	-111.00524	1498.80737	-108.79967	-16.50486	1345.18652	-975.23138	69.71796	1324.07178	668.16217	81.78344	1.81388	-329.02902	-161.70343	31.22395	-1366.53699	295.91449	10.04744	-574.99799	-55.34264	12.62393
1123	9.350	950.57599	-110.64632	1498.44702	-106.88077	-17.51768	1344.45996	-974.34937	69.87412	1324.30640	653.03461	84.80646	-2.55478	-334.87631	-167.90897	45.70952	-1382.52344	301.77765	17.26339	-571.15497	-67.28326	5.50014
1124	9.358	951.44360	-110.39965	1497.68921	-105.09987	-18.38137	1343.00195	-973.45209	69.78078	1324.01282	633.61639	87.37373	-5.61243	-331.70300	-176.15749	63.23309	-1397.60071	308.85364	26.90282	-571.87256	-80.79279	0.39876
1125	9.367	952.49774	-110.22258	1496.54016	-103.52412	-19.11711	1340.92957	-972.52496	69.37506	1323.23767	611.34149	89.31203	-7.35600	-320.23654	-185.37335	80.58385	-1410.40845	315.70337	36.98544	-576.62939	-94.64905	-2.12842
1126	9.375	953.80981	-110.07190	1495.01514	-102.20895	-19.77373	1338.41724	-971.57397	68.63580	1322.01038	587.37793	90.90465	-8.13060	-303.10187	-194.30109	94.80353	-1418.42651	321.13330	44.43971	-584.58997	-107.10922	-2.64983
1127	9.383	955.43298	-109.93543	1493.14514	-101.18307	-20.39532	1335.64697	-970.62799	67.59373	1320.34619	562.64746	92.45944	-8.38246	-282.80450	-202.13699	104.79470	-1419.26685	325.23621	47.35065	-595.57031	-116.43816	-2.58426
1128	9.392	957.39124	-109.83039	1490.97937	-100.46021	-21.00050	1332.76270	-969.73627	66.33235	1318.25171	537.80847	94.07935	-8.46015	-260.69250	-208.67351	111.24331	-1412.24109	328.65466	45.83013	-610.37354	-121.67997	-2.86953
1129	9.400	959.67847	-109.78150	1488.58105	-100.05968	-21.58813	1329.84839	-968.95728	64.97399	1315.73535	513.17322	95.74374	-8.60326	-237.20419	-214.10582	115.54460	-1398.62146	331.44193	41.21748	-629.63440	-123.13647	-3.35568
1130	9.408	962.26068	-109.81573	1486.02026	-100.01694	-22.15508	1326.92920	-968.34625	63.66050	1312.81897	488.81647	97.42569	-8.93568	-212.44754	-218.79126	118.90688	-1380.51746	333.22940	35.11613	-652.59277	-122.08864	-3.60068
1131	9.417	965.07990	-109.96408	1483.37158	-100.38023	-22.69891	1323.99402	-967.95551	62.52811	1309.55225	464.73196	99.11496	-9.42585	-186.55377	-223.02007	122.02705	-1359.76636	333.94318	28.92250	-677.38733	-119.96857	-3.61062
1132	9.425	968.06274	-110.25249	1480.71533	-101.19125	-23.20894	1321.02771	-967.83838	61.66482	1306.02295	440.88940	100.81532	-9.92407	-159.76917	-226.85028	125.10481	-1337.79187	333.79056	23.71085	-702.31433	-117.70568	-3.66494
1133	9.433	971.12610	-110.69863	1478.14404	-102.46333	-23.66917	1318.04028	-968.04016	61.07591	1302.34509	417.24594	102.56496	-10.30436	-132.36960	-230.15753	127.98970	-1315.80457	332.91162	20.27583	-726.63055	-115.62669	-3.89386
1134	9.442	974.17804	-111.32004	1475.75891	-104.17509	-24.08011	1315.07996	-968.58081	60.69973	1298.62964	393.75858	104.41299	-10.57767	-104.53479	-232.80679	130.37534	-1294.29236	331.37476	18.90822	-750.40289	-113.70055	-4.22276
1135	9.450	977.11829	-112.13286	1473.65833	-106.27959	-24.48020	1312.23083	-969.44061	60.46634	1294.96558	370.38879	106.35428	-10.85703	-76.30013	-234.73436	131.93832	-1272.45142	329.19077	18.95515	-773.93738	-111.81849	-4.54003
1136	9.458	979.83960	-113.12753	1471.93372	-108.71735	-24.93760	1309.59668	-970.55719	60.34842	1291.41956	347.10992	108.32465	-11.21818	-47.60477	-235.95267	132.39053	-1248.90393	326.17841	19.10195	-797.43079	-109.93194	-4.80707
1137	9.467	982.23279	-114.23593	1470.67212	-111.42495	-25.51998	1307.27185	-971.84015	60.36150	1288.04248	323.90216	110.25184	-11.60782	-18.37296	-236.54065	131.52359	-1223.00085	322.06308	18.46936	-820.93048	-108.04752	-5.05811
1138	9.475	984.20245	-115.34293	1469.96167	-114.33041	-26.27465	1305.31799	-973.18909	60.53152	1284.88013	300.72400	112.08229	-11.90180	11.43826	-236.62901	129.28931	-1195.10486	316.73633	17.20163	-844.41431	-106.20966	-5.33343
1139	9.483	985.68335	-116.35344	1469.88831	-117.33522	-27.21361	1303.76990	-974.50220	60.88607	1281.98242	277.49854	113.80823	-12.03422	41.85010	-236.42210	125.86816	-1166.01819	310.26956	15.97084	-867.87616	-104.48290	-5.62055
1140	9.492	986.64429	-117.23945	1470.52075	-120.30077	-28.30067	1302.65820	-975.68689	61.46717	1279.40417	254.14270	115.47476	-12.05067	72.91748	-236.16364	121.63234	-1136.54333	302.74539	15.26651	-891.34998	-102.88174	-5.85006
1141	9.500	987.08301	-118.02525	1471.89185	-123.06152	-29.46878	1302.02234	-976.67407	62.32125	1277.20618	230.62131	117.10970	-12.04151	104.74936	-236.01004	116.98809	-1107.32227	294.18268	15.18310	-914.88861	-101.33237	-5.94491
1142	9.508	987.01880	-118.75241	1473.98694	-125.46089	-30.64311	1301.89893	-977.41907	63.46752	1275.46265	206.95456	118.72331	-12.02968	137.44308	-235.98776	112.22079	-1078.68506	284.56384	15.59395	-938.54657	-99.72603	-5.89428
1143	9.517	986.48657	-119.45464	1476.74292	-127.38813	-31.73614	1302.30200	-977.89410	64.88089	1274.26563	183.15659	120.39099	-11.95206	171.02362	-236.03113	107.43436	-1050.52454	273.90530	16.34962	-962.36029	-97.99435	-5.76622
1144	9.525	985.53290	-120.14157	1480.05542	-128.79767	-32.65440	1303.21741	-978.09186	66.50196	1273.71460	159.20657	122.20769	-11.75965	205.44937	-235.98271	102.57372	-1022.39166	262.33939	17.34578	-986.32153	-96.16666	-5.61656
1145	9.533	984.21338	-120.79637	1483.79736	-129.69705	-33.32721	1304.61548	-978.03491	68.25720	1273.89343	135.08090	124.17193	-11.49363	240.61816	-235.60150	97.51059	-993.78748	250.12927	18.51441	-1010.37463	-94.39281	-5.39782
1146	9.542	982.59491	-121.39050	1487.83875	-130.11115	-33.71484	1306.46631	-977.77039	70.07567	1274.84888	110.78784	126.16278	-11.25846	276.35754	-234.64240	92.15269	-964.40491	237.61412	19.78114	-1034.43188	-92.87209	-4.99366
1147	9.550	980.75964	-121.90202	1492.06262	-130.05927	-33.80570	1308.74426	-977.35358	71.90111	1276.57690	86.35492	128.00105	-11.14355	312.42468	-232.96228	86.52135	-934.18292	225.13770	21.02442	-1058.44287	-91.65630	-4.36947
1148	9.558	978.80206	-122.32039	1496.37122	-129.56580	-33.62452	1311.42224	-976.83527	73.69794	1279.02686	61.77319	129.60211	-11.14495	348.50452	-230.58501	80.78857	-903.21259	212.97357	22.14214	-1082.54517	-90.44700	-3.69716
1149	9.567	976.81750	-122.64006	1500.68042	-128.67513	-33.22844	1314.46411	-976.25189	75.44768	1282.11816	37.01587	131.08728	-11.16216	384.25995	-227.70724	75.27090	-871.62976	201.29630	23.15461	-1107.00598	-88.78525	-3.23527
1150	9.575	974.89258	-122.86021	1504.91125	-127.44313	-32.68110	1317.82178	-975.61658	77.13814	1285.75647	12.10944	132.64224	-11.10144	419.45819	-224.59872	70.33987	-839.59894	190.24539	24.15261	-1131.87036	-86.65260	-3.00742
1151	9.583	973.09937	-122.99535	1508.99133	-125.92368	-32.02747	1321.43323	-974.91852	78.75337	1289.84326	-12.91425	134.32837	-10.95696	453.97363	-221.44881	66.30064	-807.33868	179.95383	25.16875	-1156.88477	-84.55787	-2.77387
1152	9.592	971.49054	-123.07742	1512.85718	-124.17282	-31.28487	1325.22644	-974.12970	80.26712	1294.28162	-38.08118	136.08356	-10.78790	487.59192	-218.39397	63.35201	-775.11023	170.47437	26.15964	-1181.86987	-82.82877	-2.40711
1153	9.600	970.09515	-123.14347	1516.45715	-122.25613	-30.44837	1329.12219	-973.21503	81.64114	1298.97839	-63.39056	137.79175	-10.64713	519.84656	-215.65225	61.48416	-743.20404	161.76666	27.06496	-1206.93323	-81.25558	-2.06697
1154	9.608	968.91840	-123.22939	1519.75537	-120.23901	-29.50125	1333.03528	-972.14484	82.83556	1303.84070	-88.72931	139.39037	-10.51449	549.96606	-213.44403	60.20365	-711.95703	153.80099	27.80859	-1232.23413	-79.57339	-1.90096
1155	9.617	967.94604	-123.37002	1522.72949	-118.17111	-28.43033	1336.87354	-970.90710	83.82530	1308.76843	-113.90308	140.98306	-10.26741	576.89087	-211.81767	58.52741	-681.74463	146.68536	28.24778	-1257.65271	-77.88329	-1.67681
1156	9.625	967.15204	-123.59126	1525.36548	-116.08186	-27.24799	1340.53528	-969.51672	84.60419	1313.64355	-138.66809	142.74405	-9.69198	599.49347	-210.68018	55.52782	-652.90027	140.70648	28.18098	-1282.65063	-76.48860	-0.69822
1157	9.633	966.50287	-123.90001	1527.65027	-113.98000	-25.99887	1343.90747	-968.02338	85.17572	1318.32483	-162.73724	144.69730	-8.53403	616.99475	-209.91895	50.87762	-625.64575	136.20087	27.41322	-1306.40576	-75.60341	1.89600
1158	9.642	965.96265	-124.28363	1529.56702	-111.85264	-24.73933	1346.87744	-966.51410	85.54723	1322.65503	-185.87561	146.72897	-6.56419	629.31030	-209.41365	44.87878	-600.12183	133.38589	25.79253	-1328.18323	-75.28815	6.53005
1159	9.650	965.49829	-124.71548	1531.09229	-109.67212	-23.51483	1349.34692	-965.09796	85.73343	1326.48157	-208.07404	148.89171	-3.52792	637.06287	-209.02959	38.15756	-576.47400	132.36713	23.22806	-1347.60205	-75.53314	12.88224
1160	9.658	965.08588	-125.16419	1532.19971	-107.40536	-22.35621	1351.23450	-963.86322	85.76660	1329.68420	-229.54517	151.58565	1.05097	641.14514	-208.68832	31.40052	-554.93182	133.30472	19.75032	-1364.59277	-76.37129	20.33227
1161	9.667	964.71552	-125.60570	1532.86572	-105.02072	-21.28976	1352.47583	-962.83154	85.70781	1332.19409	-250.22809	155.28838	8.01755	642.05750	-208.44864	25.21535	-535.88525	136.52068	15.57637	-1379.33301	-77.87012	28.63267
1162	9.675	964.39417	-126.02803	1533.06934	-102.49625	-20.34388	1353.02783	-961.94983	85.64404	1333.99243	-268.92395	160.18109	18.45848	639.58020	-208.43555	19.95795	-519.90289	142.42894	11.07726	-1392.21851	-79.94620	37.99210
1163	9.683	964.13849	-126.42514	1532.79065	-99.83615	-19.54192	1352.87000	-961.12061	85.66907	1335.09583	-282.93121	166.11385	33.10146	633.09692	-208.55002	15.58813	-507.64709	151.37303	6.62668	-1403.55273	-82.25960	48.34028
1164	9.692	963.96411	-126.79500	1532.00720	-97.10368	-18.89706	1352.00623	-960.24170	85.86339	1335.54358	-289.18549	172.69937	51.33773	622.21167	-208.33824	11.88657	-499.77826	163.41173	2.46109	-1413.01855	-84.45464	58.44071
1165	9.700	963.88434	-127.14705	1530.69507	-94.44110	-18.41931	1350.47009	-959.23633	86.27734	1335.38940	-286.36169	179.31607	70.81033	607.05670	-207.36763	8.84607	-496.89484	178.01216	-1.31111	-1419.46411	-86.55335	66.13094
1166	9.708	963.92200	-127.50208	1528.83679	-92.02335	-18.10972	1348.32861	-958.06421	86.92506	1334.68872	-275.71576	185.25455	88.45533	588.13068	-205.68393	6.64739	-499.35455	193.76756	-4.60776	-1421.33521	-89.02276	69.77986
1167	9.717	964.12567	-127.88099	1526.43079	-89.97312	-17.93970	1345.68213	-956.72351	87.79308	1333.48792	-259.80035	190.01155	102.21967	566.15314	-203.69482	5.32179	-506.95410	208.45638	-7.28023	-1417.53906	-92.38683	69.31725
1168	9.725	964.57153	-128.29375	1523.49646	-88.32720	-17.85500	1342.65735	-955.25690	88.83864	1331.81897	-240.77710	193.40883	111.84351	542.14417	-201.68140	4.66129	-519.10101	219.80760	-9.14233	-1408.08081	-96.79169	65.88079
1169	9.733	965.33783	-128.73004	1520.07703	-87.07191	-17.80043	1339.38782	-953.75653	89.96989	1329.70532	-219.84442	195.48508	118.34410	517.23730	-199.66983	4.37829	-535.55103	226.80730	-10.21861	-1393.97656	-101.94084	60.88030
1170	9.742	966.46588	-129.15819	1516.23853	-86.19369	-17.72734	1335.99377	-952.34937	91.04759	1327.17480	-197.54608	196.38077	123.08306	492.26410	-197.66812	4.20229	-556.16125	230.31329	-10.79847	-1376.74207	-107.34792	55.54951
1171	9.750	967.93707	-129.54355	1512.06628	-85.70642	-17.58302	1332.57019	-951.16724	91.93639	1324.26965	-174.18475	196.31500	127.13932	467.61810	-195.76154	3.92615	-579.77209	232.10831	-11.10781	-1358.06238	-112.55944	51.17971
1172	9.758	969.68097	-129.87117	1507.66064	-85.65199	-17.30186	1329.18005	-950.31799	92.56602	1321.05188	-150.00623	195.53079	131.06459	443.36426	-194.01291	3.47703	-604.51117	233.52200	-11.23549	-1339.61792	-117.14828	49.11154
1173	9.767	971.59650	-130.15207	1503.13269	-86.08630	-16.81314	1325.84900	-949.86908	92.94341	1317.60938	-125.19666	194.16370	134.89989	419.38989	-192.42026	2.92123	-629.14288	235.02625	-11.33658	-1322.51794	-120.68922	49.70902
1174	9.775	973.57031	-130.41232	1498.60107	-87.05553	-16.06677	1322.57043	-949.84180	93.12225	1314.05298	-99.83630	192.19791	138.37549	395.56073	-190.97813	2.38167	-653.37134	236.59952	-11.57991	-1306.37122	-122.99630	51.57143
1175	9.783	975.48944	-130.67557	1494.19458	-88.55843	-15.05556	1319.32654	-950.20990	93.17778	1310.49756	-73.90100	189.56676	141.14146	371.82037	-189.67972	1.94540	-677.29431	238.12872	-11.97706	-1289.14868	-124.33808	52.58546
1176	9.792	977.24933	-130.95595	1490.05005	-90.51347	-13.81124	1316.12866	-950.89886	93.19152	1307.04553	-47.33557	186.25043	142.85197	348.22070	-188.44424	1.61577	-701.04449	239.58308	-12.39983	-1268.54138	-125.18808	51.68064
1177	9.800	978.75702	-131.26279	1486.30530	-92.77264	-12.38517	1313.04883	-951.79187	93.22442	1303.78369	-20.12793	182.28577	143.16176	324.85461	-187.14749	1.33758	-724.69073	240.99515	-12.71615	-1243.65894	-125.74200	49.26690
1178	9.808	979.93024	-131.59753	1483.09265	-95.17855	-10.83810	1310.20520	-952.75629	93.28915	1300.77698	7.71100	177.77890	141.83270	301.71893	-185.73013	1.07133	-748.24274	242.40750	-12.88533	-1215.50366	-125.73314	46.48678
1179	9.817	980.69318	-131.94751	1480.53772	-97.60338	-9.23633	1307.71411	-953.67938	93.34983	1298.05713	36.20734	172.94287	138.90596	278.66498	-184.19461	0.82843	-771.72198	243.84811	-12.96237	-1186.12805	-124.64124	44.38977
1180	9.825	980.97711	-132.29248	1478.74829	-99.94866	-7.64836	1305.65723	-954.49451	93.33492	1295.62280	65.43414	168.06122	134.72229	255.48965	-182.54716	0.66110	-795.19250	245.32797	-13.05296	-1157.42480	-122.04612	43.46045
1181	9.833	980.73157	-132.62161	1477.79565	-102.13726	-6.14565	1304.08472	-955.19165	93.13780	1293.45715	95.48224	163.37732	129.73460	232.07214	-180.80780	0.63183	-818.70813	246.88583	-13.23534	-1130.31738	-117.86720	43.54407
1182	9.842	979.94019	-132.94650	1477.70508	-104.10590	-4.79654	1303.03259	-955.80017	92.63044	1291.55322	126.43372	158.96121	124.22553	208.43063	-179.00296	0.72662	-842.28979	248.59128	-13.46745	-1104.62646	-112.35647	44.12028
1183	9.850	978.62689	-133.28790	1478.45813	-105.79543	-3.65079	1302.52893	-956.35052	91.71246	1289.93433	158.33752	154.65964	118.15817	184.65689	-177.14560	0.82387	-865.96515	250.44852	-13.59599	-1079.49854	-105.89028	44.69411
1184	9.858	976.84497	-133.63947	1479.99756	-107.15343	-2.73544	1302.58569	-956.84985	90.36099	1288.66272	191.17819	150.22772	111.33468	160.81802	-175.29108	0.83746	-889.78259	252.35794	-13.51397	-1054.07617	-98.75572	45.02491
1185	9.867	974.66254	-133.95778	1482.23669	-108.14587	-2.06130	1303.19006	-957.29077	88.64459	1287.83594	224.89258	145.46603	103.67754	136.91089	-173.54208	0.82764	-913.78278	254.21057	-13.27685	-1027.99292	-91.11955	45.11337
1186	9.875	972.15942	-134.19629	1485.06738	-108.75948	-1.62706	1304.30737	-957.66705	86.69946	1287.56873	259.41888	140.22324	95.35700	112.88370	-171.91339	0.88477	-937.96545	255.97495	-13.01440	-1001.34326	-83.14366	45.04585
1187	9.883	969.42993	-134.33542	1488.36707	-108.99848	-1.42735	1305.89502	-957.97644	84.67491	1287.96509	294.67395	134.42297	86.76664	88.69022	-170.29269	0.99726	-962.27521	257.68393	-12.78880	-974.21643	-75.06731	44.82693
1188	9.892	966.57880	-134.38498	1492.01355	-108.88224	-1.46228	1307.91821	-958.21814	82.67788	1289.08325	330.49579	128.12335	78.38436	64.31241	-168.59229	1.10677	-986.63568	259.38568	-12.57576	-946.37823	-67.19412	44.34217
1189	9.900	963.71210	-134.37054	1495.89612	-108.43699	-1.73316	1310.35254	-958.38788	80.75393	1290.91565	366.62350	121.44122	70.56921	39.75763	-166.81761	1.20493	-1011.02661	261.13873	-12.30296	-917.43243	-59.82988	43.50325
1190	9.908	960.92792	-134.31642	1499.91577	-107.68497	-2.22648	1313.17261	-958.46887	78.90369	1293.39453	402.71490	114.43194	63.46314	15.05200	-164.99423	1.32886	-1035.52185	263.00781	-11.88948	-887.16199	-53.21951	42.41687
1191	9.917	958.30811	-134.23947	1503.97961	-106.64258	-2.89651	1316.33862	-958.42957	77.11258	1296.41711	438.42340	107.10536	57.03046	-9.77591	-163.13565	1.49596	-1060.23291	264.97891	-11.32958	-855.70898	-47.50955	41.38439
1192	9.925	955.91913	-134.15459	1507.99963	-105.32740	-3.66900	1319.79211	-958.23260	75.37598	1299.86829	473.50687	99.57132	51.20299	-34.71046	-161.26021	1.66608	-1085.18506	266.91656	-10.74978	-823.54468	-42.71989	40.73502
1193	9.933	953.81641	-134.08044	1511.89624	-103.76701	-4.47746	1323.45959	-957.84839	73.70763	1303.63354	507.92337	92.21475	46.11157	-59.75224	-159.39310	1.78333	-1110.26904	268.69415	-10.33015	-791.29321	-38.74391	40.63212
1194	9.942	952.04150	-134.03424	1515.59998	-102.00410	-5.29650	1327.25110	-957.26465	72.13834	1307.60303	541.80310	85.68893	42.14756	-84.89302	-157.57904	1.85395	-1135.36780	270.32648	-10.16460	-759.55231	-35.43226	40.96679
1195	9.950	950.61151	-134.02301	1519.05237	-100.09323	-6.13615	1331.06384	-956.49017	70.70929	1311.67017	575.09100	80.57258	39.60286	-110.03735	-155.90764	1.98778	-1160.44617	271.95139	-10.17465	-728.85797	-32.71844	41.37100
1196	9.958	949.51160	-134.04730	1522.20935	-98.08968	-7.01154	1334.79260	-955.55432	69.44732	1315.72461	607.00256	76.97742	38.17029	-134.89905	-154.50114	2.39082	-1185.40088	273.74673	-10.07212	-699.75659	-30.68653	41.30895
1197	9.967	948.69556	-134.10654	1525.04663	-96.03996	-7.93616	1338.34619	-954.50299	68.33553	1319.65857	635.85535	74.59999	36.90600	-159.00446	-153.46132	3.30865	-1209.87744	275.85385	-9.36974	-672.84094	-29.54002	40.20285
1198	9.975	948.09631	-134.19696	1527.57178	-93.97913	-8.93983	1341.66809	-953.38922	67.31286	1323.39709	659.73444	73.14993	34.79742	-181.91464	-152.82343	4.91061	-1233.37085	278.31885	-7.54425	-648.60760	-29.47816	37.60960
1199	9.983	947.64044	-134.31224	1529.84180	-91.92767	-10.04740	1344.76392	-952.25745	66.31155	1326.93323	677.92993	72.50613	31.42352	-203.54623	-152.53125	7.16196	-1255.63245	281.08444	-4.40083	-627.06250	-30.49709	33.46758
1200	9.992	947.25580	-134.44263	1531.96753	-89.88800	-11.23161	1347.71814	-951.12787	65.30064	1330.34009	692.21039	72.41541	27.16224	-224.34161	-152.43848	9.80056	-1277.02332	284.02051	-0.35825	-607.28168	-32.21761	28.30538
