# Supplementary material for: Novel Methods for Surface EMG Analysis and Exploration Based on Multi-Modal Gaussian Mixture Models
Source: PLoS One. 2016 Jun 30;11(6):e0157239. doi: 10.1371/journal.pone.0157239 (PMC4928879; doi:10.1371/journal.pone.0157239)
Supplement: S1 File — (ZIP) [file pone.0157239.s001.zip › Haf_horses_trot_data/Haf_h06_t3_emg.anc]

File_Type:	Analog R/C ASCII	Generation#:	2
Board_Type:	NI USB-6225	Polarity:	Bipolar
Trial_Name:	Luxit	Trial#:	3	Duration(Sec.):	9.999166	#Channels:	64
BitDepth:	16	PreciseRate:	1200.000000
Name	LDL	acc1x	acc1y	acc1z	GM1L	acc2x	acc2y	acc2z	GM2L	acc3x	acc3y	acc3z	GM3L	acc4x	acc4y	acc4z	LDR	acc5x	acc5y	acc5z	GM1R	acc6x	acc6y	acc6z	GM2R	acc7x	acc7y	acc7z	GM3R	acc8x	acc8y	acc8z	BLDL	acc9x	acc9y	acc9z	BGM1L	acc10x	acc10y	acc10z	BGM2L	acc11x	acc11y	acc11z	BGM3L	acc12x	acc12y	acc12z	BLDR
Rate	1200	1200	1200	1200	1200	1200	1200	1200	1200	1200	1200	1200	1200	1200	1200	1200	1200	1200	1200	1200	1200	1200	1200	1200	1200	1200	1200	1200	1200	1200	1200	1200	1200	1200	1200	1200	1200	1200	1200	1200	1200	1200	1200	1200	1200	1200	1200	1200	1200
Range	5000	5000	5000	5000	5000	5000	5000	5000	5000	5000	5000	5000	5000	5000	5000	5000	5000	5000	5000	5000	5000	5000	5000	5000	5000	5000	5000	5000	5000	5000	5000	5000	5000	5000	5000	5000	5000	5000	5000	5000	5000	5000	5000	5000	5000	5000	5000	5000	5000
0.000000	-26	43	88	-57	-115	-30	-18	-14	-21	6	-72	-64	-98	-16	-30	-58	-100	35	-87	-32	-107	-19	-100	-69	-65	-1	-100	-14	-74	-70	-151	-77	-83	-3468	-888	-22245	503	-14492	5297	-20897	-509	-13593	-4236	-15580	-1934	-14189	-7192	-16170	-35
0.000833	-27	42	88	-60	-111	-36	11	1	-21	5	-74	-62	-95	-15	-29	-59	-87	34	-85	-33	-107	-22	-99	-69	-63	0	-96	-15	-75	-69	-149	-63	-118	-3352	-899	-21980	554	-14308	5121	-20451	-601	-13170	-4365	-15288	-1663	-14027	-7008	-16162	44
0.001667	-26	41	89	-62	-105	-32	12	-14	-18	6	-72	-64	-101	-17	-30	-57	-100	34	-88	-31	-107	-22	-100	-67	-66	-4	-100	-13	-76	-94	-131	-75	-131	-3213	-913	-21709	697	-14144	4924	-19966	-633	-12763	-4462	-15008	-1316	-13886	-6820	-16140	85
0.002500	-27	42	88	-58	-113	-34	11	-15	-18	6	-75	-64	-118	-16	-30	-60	-100	33	-85	-34	-107	-32	-101	-66	-65	0	-98	-14	-73	-69	-149	-76	-9	-3049	-930	-21434	702	-14008	4690	-19459	-724	-12384	-4538	-14738	-927	-13754	-6637	-16097	93
0.003333	-27	42	90	-65	-111	-33	10	-13	-18	5	-73	-63	-97	-18	-29	-57	-100	34	-84	-29	-105	-24	-97	-67	-66	0	-97	-12	-64	-72	-147	-75	7	-2871	-949	-21157	687	-13888	4435	-18940	-831	-12019	-4589	-14490	-306	-13627	-6463	-16039	87
0.004167	-26	42	92	-59	-105	-34	13	-13	-15	9	-73	-65	-94	-12	-28	-55	-98	34	-86	-30	-112	-22	-96	-65	-65	-1	-97	-13	-73	-67	-146	-73	-139	-2684	-974	-20866	723	-13793	4147	-18422	-960	-11709	-4603	-14233	-457	-13509	-6309	-15962	135
0.005000	-25	43	91	-55	-84	-32	15	-11	-16	8	-72	-60	-92	-15	-28	-57	-97	37	-87	-28	-103	-21	-97	-64	-80	0	-97	-11	-77	-68	-146	-75	-151	-2490	-1002	-20570	796	-13715	3835	-17916	-1042	-11414	-4590	-14055	-334	-13394	-6181	-15880	-145
0.005833	-23	44	90	-57	-111	-33	6	-14	-21	9	-74	-64	-98	-7	-21	-55	-99	36	-85	-31	-103	-21	-98	-66	-67	0	-97	-13	-70	-68	-145	-73	4	-2304	-1035	-20261	790	-13651	3490	-17426	-500	-11174	-4548	-13882	1741	-13283	-6088	-15784	-5
0.006667	-30	50	88	-59	-115	-32	11	-15	-17	6	-76	-63	-97	-15	-30	-58	-103	29	-87	-33	-105	-27	-99	-68	-66	-4	-101	-10	-75	-72	-149	-76	-105	-2137	-1073	-19941	709	-13601	3146	-16969	180	-10982	-4483	-13736	1894	-13176	-6037	-15687	256
0.007500	-28	34	85	-62	-111	-39	9	-17	-26	0	-76	-68	-99	-21	-33	-61	-103	44	-91	-34	-115	-26	-101	-70	-69	-7	-103	-14	-76	-72	-150	-76	-131	-1982	-1133	-19601	322	-13552	2780	-16533	-311	-10834	-4397	-13619	1466	-13067	-6019	-15573	54
0.008333	-28	34	84	-62	-118	-38	8	-16	-22	4	-76	-65	-99	-18	-32	-60	-102	28	-91	-34	-107	-27	-102	-73	-64	0	-101	-14	-75	-73	-150	-77	-211	-1843	-1195	-19238	177	-13516	2415	-16134	-658	-10722	-4282	-13526	1431	-12960	-6035	-15454	17
0.009167	-26	40	87	-59	-112	-38	9	-17	-21	3	-78	-72	-126	-18	-35	-62	-102	30	-88	-33	-107	-11	-102	-70	-64	-5	-101	-16	-73	-73	-150	-75	-216	-1738	-1268	-18854	370	-13480	2056	-15776	-591	-10659	-4160	-13464	1326	-12855	-6089	-15325	187
0.010000	-29	41	86	-60	-109	-30	12	-15	-17	6	-75	-63	-96	-15	-30	-60	-99	30	-87	-34	-105	-24	-101	-68	-64	1	-98	-12	-72	-68	-149	-75	-231	-1662	-1365	-18444	436	-13440	1710	-15456	-645	-10626	-4022	-13419	710	-12745	-6177	-15173	-30
0.010833	-23	42	91	-56	-109	-35	7	-14	-16	7	-72	-66	-96	-10	-19	-59	-99	34	-85	-32	-102	-22	-97	-67	-63	1	-99	-13	-76	-69	-147	-64	-136	-1617	-1476	-18009	402	-13391	1388	-15172	-377	-10633	-3887	-13404	484	-12647	-6291	-15053	-50
0.011667	-26	42	103	-57	-110	-34	13	-14	-18	9	-74	-62	-96	-16	-30	-59	-98	32	-86	-32	-107	-29	-100	-65	-65	0	-99	-11	-73	-67	-147	-68	-168	-1614	-1613	-17551	454	-13349	1095	-14927	-66	-10669	-3746	-13408	-232	-12549	-6420	-14914	387
0.012500	-31	40	89	-59	-111	-34	15	-14	-21	5	-74	-67	-98	-17	-33	-61	-97	33	-84	-31	-107	-34	-99	-70	-64	0	-96	-12	-76	-69	-150	-76	-270	-1643	-1772	-17056	487	-13293	840	-14687	-105	-10727	-3609	-13430	-422	-12466	-6566	-14766	64
0.013333	-26	41	93	-58	-110	-42	10	-16	-18	5	-74	-62	-102	-14	-30	-61	-100	30	-85	-31	-108	-24	-100	-69	-65	0	-97	-12	-74	-66	-147	-75	-329	-1709	-1954	-16536	606	-13235	630	-14534	5	-10808	-3478	-13465	-707	-12389	-6706	-14610	49
0.014167	-25	41	88	-60	-110	-32	12	-16	-21	7	-69	-64	-97	-18	-32	-30	-99	33	-86	-33	-105	-24	-98	-69	-66	-4	-101	-12	-73	-70	-150	-77	-228	-1812	-2157	-15983	871	-13166	460	-14382	42	-10903	-3356	-13513	-2262	-12328	-6839	-14451	161
0.015000	-29	38	88	-61	-114	-39	8	-18	-22	1	-74	-65	-100	-18	-33	-74	-100	28	-87	-36	-108	-27	-99	-76	-67	-3	-100	-14	-76	-70	-153	-80	-168	-1938	-2380	-15410	679	-13101	357	-14256	-205	-11006	-3239	-13574	-3260	-12279	-6963	-14290	-6
0.015833	-28	38	87	-72	-111	-41	6	-24	-23	0	-78	-42	-102	-23	-34	-66	-110	26	-88	-35	-112	-27	-101	-72	-66	-5	-102	-16	-79	-70	-152	-80	-147	-2085	-2610	-14813	561	-13015	304	-14145	-411	-11106	-3132	-13625	-2261	-12237	-7052	-14119	72
0.016667	-31	41	84	-63	-135	-40	10	-17	-24	1	-73	-65	-99	-18	-28	-62	-98	32	-86	-35	-110	-24	-101	-70	-67	-13	-103	-13	-74	-67	-149	-76	-133	-2243	-2852	-14189	2014	-12929	300	-14051	-258	-11211	-3039	-13686	-1381	-12206	-7104	-13952	116
0.017500	-27	43	91	-57	-108	-33	13	-13	-18	4	-64	-59	-69	-12	-26	-58	-100	34	-85	-30	-101	-21	-99	-69	-62	4	-98	-11	-72	-65	-146	-77	-42	-2410	-3089	-13549	2346	-12840	343	-13969	-84	-11296	-2945	-13740	-1209	-12186	-7123	-13768	85
0.018333	-26	46	90	-56	-110	-32	16	-19	-17	3	-70	-64	-95	-14	-28	-58	-98	36	-85	-33	-101	-23	-98	-68	-65	0	-101	-10	-72	-66	-146	-74	-49	-2584	-3324	-12904	1054	-12750	428	-13901	-21	-11381	-2871	-13808	-1265	-12181	-7094	-13594	-30
0.019167	-26	42	85	-60	-110	-34	13	-15	0	5	-73	-63	-98	-14	-28	-58	-102	36	-85	-30	-104	-22	-99	-68	-66	1	-98	-11	-74	-67	-147	-76	68	-2751	-3547	-12259	170	-12661	547	-13848	99	-11447	-2799	-13869	-288	-12182	-7016	-13419	22
0.020000	-26	44	93	-57	-108	-32	15	-13	-22	5	-73	-62	-95	-13	-26	-59	-98	36	-83	-31	-98	-21	-102	-73	-64	0	-99	-11	-70	-56	-149	-76	149	-2900	-3743	-11625	192	-12583	697	-13800	204	-11497	-2736	-13926	-480	-12190	-6889	-13249	183
0.020833	-26	41	89	-58	-110	-36	27	-12	-16	6	-72	-62	-95	-15	-27	-59	-100	33	-84	-32	-105	-22	-101	-68	-64	3	-99	-12	-74	-66	-149	-76	481	-3031	-3907	-11017	-288	-12497	870	-13762	280	-11526	-2670	-13974	-46	-12189	-6717	-13085	-70
0.021667	-25	43	87	-58	-110	-32	16	-13	-21	5	-72	-63	-98	-12	-27	-59	-99	35	-83	-18	-104	-24	-102	-68	-67	2	-107	-14	-77	-73	-147	-76	275	-3132	-4027	-10451	-462	-12426	1061	-13733	349	-11537	-2610	-14023	480	-12191	-6494	-12917	36
0.022500	-31	45	89	-60	-112	-34	12	-13	-19	5	-73	-64	-97	-14	-30	-59	-101	36	-87	-34	-111	-25	-100	-70	-65	1	-100	-16	-74	-66	-147	-77	67	-3200	-4098	-9936	-608	-12356	1256	-13708	411	-11517	-2547	-14064	751	-12178	-6227	-12779	46
0.023333	-40	42	87	-62	-109	-52	11	-15	-22	4	-75	-66	-100	-17	-30	-60	-101	34	-87	-34	-104	-24	-101	-70	-64	-1	-101	-17	-74	-68	-149	-79	-27	-3231	-4114	-9492	-758	-12296	1466	-13699	483	-11503	-2482	-14094	691	-12161	-5918	-12646	-82
0.024167	-26	43	86	-62	-113	-39	11	-17	-19	5	-73	-63	-94	-16	-34	-59	-96	36	-77	-32	-107	-26	-100	-67	-64	1	-99	-12	-73	-67	-146	-74	-42	-3213	-4063	-9139	-524	-12239	1671	-13693	570	-11453	-2408	-14116	1363	-12117	-5568	-12520	-276
0.025000	-26	45	87	-61	-110	-35	13	-15	-18	7	-72	-66	-97	-15	-30	-56	-95	37	-84	-36	-105	-22	-99	-67	-64	1	-100	-11	-72	-67	-148	-73	-142	-3151	-3949	-8889	-102	-12192	1869	-13707	586	-11390	-2327	-14129	1386	-12063	-5195	-12418	224
0.025833	-25	44	89	-58	-110	-27	17	-14	-19	9	-70	-61	-94	-10	-28	-59	-101	37	-82	-32	-103	-21	-99	-69	-63	2	-99	-11	-73	-66	-144	-74	0	-3047	-3763	-8764	-204	-12154	2054	-13728	601	-11312	-2239	-14131	1413	-11984	-4796	-12327	239
0.026667	-24	45	91	-57	-108	-19	16	-11	-18	9	-70	-64	-95	-16	-27	-60	-99	36	-83	-32	-110	-21	-98	-69	-63	0	-99	-16	-69	-56	-145	-75	142	-2901	-3507	-8773	-1744	-12126	2232	-13762	676	-11222	-2144	-14130	1644	-11891	-4382	-12262	105
0.027500	-25	43	90	-63	-110	-35	15	-16	-17	6	-73	-67	-96	-14	-27	-58	-96	35	-93	-35	-107	-23	-102	-70	-67	-5	-105	-17	-70	-72	-149	-74	155	-2717	-3188	-8945	-1620	-12101	2392	-13812	696	-11131	-2042	-14107	1759	-11770	-3959	-12207	176
0.028333	-32	39	88	-36	-113	-35	11	-17	-22	4	-75	-65	-98	-15	-28	-63	-103	32	-86	-34	-105	-23	-102	-86	-68	0	-104	-15	-75	-69	-149	-81	133	-2492	-2805	-9223	-826	-12079	2537	-13871	910	-11020	-1925	-14078	1680	-11627	-3535	-12173	57
0.029167	-27	42	87	-58	-111	-33	11	-14	-27	5	-75	-68	-100	-17	-30	-59	-100	33	-81	-35	-107	-23	-99	-69	-66	-3	-102	-14	-73	-69	-147	-75	210	-2235	-2360	-9672	-2969	-12054	2671	-13929	1438	-10907	-1803	-14036	1630	-11457	-3109	-12149	66
0.030000	-29	41	88	-57	-99	-33	16	-13	-17	7	-74	-64	-95	-14	-26	-57	-99	35	-87	-73	-102	-21	-97	-67	-56	0	-98	-13	-73	-69	-145	-73	208	-1968	-1875	-10267	-5995	-12033	2788	-14018	1563	-10786	-1677	-13974	1802	-11270	-2701	-12142	17
0.030833	-27	42	91	-57	-116	-31	15	-14	-12	3	-74	-63	-94	-11	-25	-61	-99	36	-82	-32	-104	-19	-97	-69	-63	0	-95	-14	-70	-68	-148	-73	258	-1671	-1350	-10999	-7928	-12009	2884	-14108	1893	-10662	-1546	-13918	1871	-11067	-2306	-12140	60
0.031667	-27	40	89	-58	-110	-33	13	-12	-18	4	-76	-64	-97	-15	-27	-58	-101	35	-75	-36	-107	-22	-100	-59	-66	-6	-103	-16	-73	-73	-146	-73	192	-1399	-813	-11857	-3179	-11981	2972	-14207	2027	-10533	-1418	-13845	1134	-10847	-1945	-12148	108
0.032500	-26	38	88	-60	-111	-38	10	-15	-22	0	-79	-67	-99	-16	-27	-55	-104	32	-84	-34	-102	-21	-99	-69	-66	-1	-101	-15	-72	-69	-147	-73	217	-1118	-252	-12822	-772	-11945	3040	-14295	1498	-10396	-1289	-13766	1758	-10615	-1612	-12144	-84
0.033333	-26	39	86	-60	-111	-32	34	-12	-21	6	-75	-63	-94	-13	-28	-60	-101	37	-86	-33	-107	-23	-97	-70	-66	0	-99	-12	-70	-69	-146	-75	-8	-861	308	-13883	-2961	-11902	3095	-14406	1290	-10256	-1164	-13672	1434	-10376	-1309	-12160	298
0.034167	-25	42	90	-55	-108	-32	11	-14	1	15	-75	-63	-98	-17	-28	-61	-100	32	-87	-33	-107	-25	-98	-70	-63	-3	-98	-15	-77	-75	-150	-70	44	-634	849	-15010	-2649	-11853	3139	-14508	1201	-10109	-1047	-13579	1477	-10131	-1046	-12159	189
0.035000	-28	36	87	-61	-110	-38	10	-16	-22	3	-76	-66	-99	-17	-30	-49	-98	29	-88	-34	-109	-26	-100	-67	-66	-8	-100	-15	-73	-74	-152	-76	-104	-443	1364	-16167	-2095	-11791	3169	-14602	985	-9962	-941	-13479	1436	-9873	-819	-12144	201
0.035833	-27	39	101	-58	-111	-35	11	-17	-19	4	-74	-68	-113	-21	-31	-60	-99	34	-86	-33	-107	-25	-100	-72	-65	-4	-98	-18	-75	-73	-148	-75	-546	-298	1835	-17325	-1497	-11714	3190	-14687	845	-9806	-838	-13373	1253	-9615	-633	-12120	184
0.036667	-27	85	89	-59	-113	-38	9	-16	-19	5	-72	-65	-97	-17	-28	-60	-99	35	-84	-33	-105	-27	-101	-69	-64	-1	-98	-12	-74	-67	-150	-74	-670	-206	2256	-18447	-1878	-11630	3204	-14757	744	-9620	-747	-13258	952	-9354	-481	-12072	24
0.037500	-23	40	90	-55	-110	-32	12	-6	-17	6	-70	-65	-100	-16	-26	-58	-99	45	-82	-31	-101	-21	-97	-68	-62	0	-96	-9	-72	-67	-146	-72	-398	-174	2616	-19514	-2593	-11526	3212	-14812	652	-9437	-663	-13145	1258	-9096	-371	-12011	-210
0.038333	-21	41	93	-53	-108	-28	15	-12	-15	8	-68	-62	-91	-13	-22	-58	-94	37	-81	-28	-99	-22	-97	-68	-60	1	-95	-10	-75	-66	-145	-72	-532	-213	2899	-20493	-2499	-11418	3207	-14857	511	-9247	-594	-13017	1112	-8842	-298	-11929	157
0.039167	-26	41	90	-56	-107	-31	8	-11	-16	7	-70	-63	-96	-13	-29	-65	-97	34	-83	-31	-102	-22	-97	-67	-61	0	-96	-10	-74	-67	-146	-74	-511	-315	3103	-21348	-3004	-11305	3207	-14874	402	-9051	-525	-12907	807	-8583	-253	-11826	-18
0.040000	-25	33	89	-56	-108	-32	10	-14	-18	4	-69	-65	-99	-16	-28	-60	-98	34	-83	-39	-105	-23	-99	-85	-65	-3	-98	-21	-73	-69	-147	-75	-360	-487	3217	-22061	-2916	-11168	3192	-14878	340	-8850	-481	-12781	723	-8327	-243	-11703	-393
0.040833	-28	36	85	-59	-111	-35	9	-16	-22	-13	-72	-66	-98	-19	-29	-62	-101	33	-84	-32	-104	-23	-98	-67	-63	0	-99	-11	-73	-67	-147	-76	-318	-719	3257	-22608	-2550	-11022	3186	-14853	223	-8628	-423	-12650	1296	-8068	-248	-11558	-234
0.041667	-25	39	90	-59	-107	-33	8	-15	-19	4	-72	-65	-96	-15	-29	-60	-99	35	-60	-30	-104	-26	-99	-70	-65	-4	-98	-11	-75	-72	-148	-73	-429	-1010	3207	-22971	-2593	-10870	3178	-14807	112	-8399	-375	-12518	1663	-7799	-273	-11402	-138
0.042500	-26	38	89	-60	-109	-32	16	-12	-30	5	-73	-65	-95	-15	-26	-62	-101	34	-86	-34	-85	-21	-101	-69	-61	0	-100	-12	-73	-69	-148	-72	-427	-1350	3077	-23150	-897	-10704	3177	-14740	34	-8161	-315	-12381	1358	-7527	-304	-11231	-180
0.043333	-23	44	86	-56	-109	-32	13	-13	-3	4	-74	-64	-94	-15	-27	-57	-97	35	-84	-31	-102	-21	-99	-68	-64	-3	-97	-11	-73	-74	-144	-70	-257	-1747	2877	-23124	-604	-10524	3185	-14653	-29	-7904	-254	-12242	1236	-7246	-340	-11059	-265
0.044167	-27	41	89	-57	-108	-27	24	-14	-17	5	-66	-62	-96	-13	-22	-61	-99	35	-84	-33	-102	-21	-98	-67	-61	2	-95	-8	-69	-67	-148	-73	-122	-2178	2608	-22909	-1483	-10336	3192	-14547	-36	-7636	-183	-12100	1348	-6954	-369	-10875	-213
0.045000	-23	42	90	-57	-105	-31	15	-13	-16	2	-69	-64	-93	-13	-29	-55	-75	35	-83	-29	-103	-19	-95	-68	-60	0	-98	-13	-72	-68	-145	-68	-317	-2641	2288	-22497	-782	-10134	3215	-14435	-101	-7350	-102	-11955	371	-6633	-386	-10695	-170
0.045833	-23	42	73	-56	-107	-29	12	-10	-13	7	-66	-61	-92	-7	-26	-57	-96	35	-82	-31	-103	-19	-95	-66	-64	2	-95	-8	-70	-75	-145	-68	-300	-3110	1921	-21912	1675	-9918	3247	-14292	-162	-7044	-9	-11810	684	-6298	-388	-10529	-480
0.046667	-25	43	92	-60	-105	-29	17	-11	-13	4	-69	-63	-93	-14	-26	-55	-97	39	-83	-29	-104	-18	-98	-68	-64	-5	-97	-12	-72	-68	-147	-72	-252	-3592	1531	-21164	3524	-9692	3284	-14153	-190	-6722	98	-11672	399	-5949	-367	-10373	-187
0.047500	-25	42	88	-58	-111	-31	0	-12	-16	5	-46	-63	-95	-16	-44	-56	-100	34	-87	-33	-105	-26	-103	-70	-63	-1	-100	-13	-74	-74	-145	-70	-214	-4072	1121	-20277	2918	-9442	3340	-14003	-218	-6381	225	-11537	-182	-5572	-311	-10235	-304
0.048333	-27	45	87	-61	-114	-36	10	-15	-21	0	-75	-67	-97	-22	-32	-61	-101	32	-79	-38	-109	-25	-105	-74	-64	-3	-100	-15	-79	-77	-145	-78	-70	-4535	713	-19257	4409	-9191	3406	-13848	-227	-6013	368	-11406	-473	-5177	-232	-10120	-281
0.049167	-28	36	84	-63	-116	-38	6	-19	-29	2	-74	-66	-100	-1	-27	-62	-104	32	-87	-36	-109	-25	-101	-70	-66	0	-99	-13	-76	-70	-147	-68	101	-4971	326	-18135	6395	-8906	3494	-13688	-354	-5618	535	-11268	-488	-4751	-99	-10021	-255
0.050000	-25	9	85	-59	-111	-32	15	-12	-19	5	-73	-65	-100	-16	-31	-60	-105	33	-87	-38	-108	-22	-99	-68	-65	-3	-102	-13	-72	-70	-149	-74	124	-5371	-44	-16942	4848	-8607	3593	-13526	-473	-5216	721	-11134	-1023	-4307	60	-9954	-219
0.050833	-26	40	95	-52	-111	-32	12	-15	-15	4	-72	-63	-97	-15	-28	-58	-99	32	-83	-33	-102	-19	-99	-68	-66	-1	-99	-12	-70	-69	-148	-74	235	-5729	-365	-15700	3660	-8289	3707	-13363	102	-4770	928	-11002	-876	-3848	260	-9900	-451
0.051667	-23	40	86	-58	-110	-30	11	-14	-16	4	-72	-64	-94	-16	-29	-60	-101	30	-85	-33	-103	-24	-97	-68	-63	0	-100	-10	-74	-68	-146	-73	184	-6043	-641	-14425	1559	-7944	3837	-13194	204	-4314	1152	-10874	144	-3377	500	-9880	-148
0.052500	-23	42	91	-59	-112	-33	15	-13	-17	3	-72	-64	-94	-14	-27	-58	-109	34	-88	-35	-104	-21	-99	-67	-65	0	-101	-14	-73	-68	-148	-74	172	-6299	-865	-13129	-914	-7579	3984	-13026	-69	-3845	1382	-10742	714	-2900	777	-9880	-27
0.053333	-28	40	87	-58	-101	-30	17	-12	-17	4	-73	-62	-96	-14	-27	-58	-100	29	-88	-33	-103	-17	-98	-66	-64	0	-99	-12	-74	-68	-147	-67	234	-6505	-1024	-11856	-1806	-7194	4141	-12858	-25	-3359	1637	-10606	2	-2422	1084	-9904	-225
0.054167	-30	40	88	-59	-110	-34	15	-16	-21	5	-73	-64	-96	-14	-29	-61	-99	34	-85	-32	-107	-21	-102	-67	-65	-3	-101	-14	-75	-77	-149	-74	239	-6648	-1113	-10632	-6145	-6795	4310	-12684	-75	-2876	1898	-10473	-232	-1946	1421	-9947	-42
0.055000	-29	39	86	-56	-113	-32	13	-15	-19	7	-72	-62	-100	-16	-29	-56	-101	33	-83	-35	-107	-22	-100	-67	-64	0	-101	-14	-75	-69	-148	-77	273	-6731	-1134	-9393	-11227	-6368	4491	-12501	-130	-2387	2172	-10328	-255	-1482	1783	-10001	-126
0.055833	-28	39	86	-60	-112	-33	13	-9	-21	3	-78	-66	-98	-18	-32	-61	-102	30	-88	-38	-108	-24	-102	-70	-67	-6	-96	-15	-78	-70	-149	-77	351	-6757	-1083	-8230	-9643	-5935	4677	-12322	-142	-1905	2448	-10179	-546	-1035	2165	-10068	-144
0.056667	-29	35	86	-63	-112	-33	12	-16	-24	2	-75	-66	-100	-18	-32	-62	-104	32	-87	-40	-112	-28	-102	-65	-66	-5	-91	-17	-75	-70	-151	-77	372	-6716	-966	-7134	-6293	-5486	4869	-12115	-171	-1426	2729	-10017	-645	-618	2558	-10137	5
0.057500	-28	39	86	-59	-112	-40	11	-17	-22	3	-74	-66	-100	-18	-27	-59	-98	32	-84	-33	-108	-23	-100	-65	-63	-1	-96	-12	-76	-72	-147	-87	421	-6623	-772	-6087	-6680	-5020	5074	-11901	-177	-964	3013	-9846	-609	-222	2961	-10206	95
0.058333	-26	40	89	-61	-112	-34	16	-14	-17	6	-69	-64	-96	-13	-27	-57	-100	35	-86	-32	-108	-6	-99	-66	-66	1	-98	-10	-68	-70	-146	-72	298	-6471	-526	-5111	-6367	-4558	5272	-11686	-187	-533	3284	-9659	-1436	130	3354	-10277	171
0.059167	-27	41	89	-57	-109	-31	13	-15	-15	7	-70	-61	-95	-14	-35	-56	-100	36	-84	-33	-104	-23	-98	-66	-63	2	-97	-9	-73	-65	-146	-73	287	-6271	-213	-4207	-5448	-4093	5471	-11449	-200	-130	3552	-9479	-1309	445	3752	-10345	-105
0.060000	-25	43	88	-57	-114	-36	13	-14	-18	11	-68	-62	-98	-15	-26	-56	-97	35	-83	-30	-107	-24	-102	-85	-64	1	-97	-10	-74	-68	-145	-73	265	-6026	148	-3372	-6845	-3633	5660	-11221	-210	248	3813	-9283	-782	715	4139	-10398	63
0.060833	-26	43	90	-59	-111	-33	16	-12	-22	8	-70	-64	-98	-15	-27	-58	-99	36	-84	-32	-105	-22	-98	-65	-59	3	-98	-28	-73	-68	-148	-74	177	-5736	556	-2601	-7921	-3182	5847	-10968	-236	590	4057	-9073	-1369	942	4507	-10441	49
0.061667	-25	44	90	-58	-110	-34	16	-14	-14	9	-69	-63	-95	-15	-25	-58	-98	18	-79	-31	-109	-24	-100	-68	-66	0	-97	-9	-73	-73	-145	-75	219	-5409	1007	-1892	-5121	-2747	6019	-10712	-265	893	4291	-8860	-1319	1120	4853	-10469	77
0.062500	-26	43	90	-56	-108	-30	18	-12	-19	7	-68	-60	-95	-13	-26	-59	-104	35	-77	-29	-104	-22	-99	-65	-65	0	-96	-9	-70	-66	-144	-69	197	-5052	1490	-1246	-975	-2320	6185	-10445	-215	1161	4511	-8644	-1026	1258	5177	-10483	92
0.063333	-23	38	88	-56	-108	-29	16	-10	-17	9	-68	-58	-92	-12	-24	-56	-96	39	-83	-30	-100	-23	-98	-66	-64	0	-100	-8	-68	-66	-144	-72	190	-4662	2009	-656	544	-1919	6334	-10173	-201	1381	4717	-8423	-1397	1349	5475	-10477	209
0.064167	-24	44	89	-55	-104	-33	18	-12	-10	7	-67	-60	-92	-15	-25	-55	-100	39	-83	-28	-100	-18	-96	-65	-64	2	-96	-9	-68	-67	-143	-74	249	-4253	2547	-120	1986	-1542	6472	-9909	-221	1578	4907	-8202	-1330	1398	5744	-10454	-26
0.065000	-27	47	88	-56	-107	-30	16	-15	-22	7	-70	-44	-95	-15	-26	-61	-96	35	-81	-31	-87	-19	-101	-67	-66	-1	-99	-12	-74	-72	-148	-75	229	-3823	3107	362	4167	-1198	6597	-9637	-243	1711	5084	-7983	-600	1402	5984	-10410	89
0.065833	-27	42	86	-58	-109	-33	13	-16	-21	6	-73	-61	-97	-14	-25	-59	-99	36	-82	-32	-103	-21	-97	-66	-62	4	-95	-12	-69	-68	-122	-70	242	-3379	3677	799	5986	-878	6699	-9370	-265	1856	5255	-7761	-889	1374	6196	-10339	449
0.066667	-19	45	90	-60	-107	-28	16	-11	-18	8	-69	-61	-95	-12	-24	-57	-98	41	-82	-28	-105	-23	-97	-67	-64	-3	-97	-11	-72	-70	-144	-72	190	-2934	4258	1189	5740	-585	6796	-9110	-275	1948	5413	-7549	-1159	1315	6375	-10258	168
0.067500	-27	40	85	-62	-112	-29	20	-15	-21	6	-72	-64	-97	-16	-8	-60	-99	35	-86	-33	-107	-23	-100	-70	-65	-1	-101	-12	-75	-69	-155	-74	137	-2484	4839	1531	6997	-332	6880	-8863	-277	2013	5562	-7342	-684	1228	6527	-10151	206
0.068333	-28	40	88	-59	-110	-33	12	-16	-21	6	-73	-64	-99	-17	-28	-59	-102	34	-84	-32	-107	-22	-99	-72	-62	-5	-100	-14	-76	-72	-147	-75	202	-2031	5429	1829	8555	-94	6951	-8625	-269	2053	5696	-7145	-448	1122	6647	-10029	145
0.069167	-25	42	87	-62	-112	-31	16	-14	-18	6	-70	-65	-96	-13	-22	-58	-99	35	-87	-32	-105	-23	-98	-67	-64	-1	-98	-11	-72	-68	-146	-75	47	-1586	6016	2091	7898	113	7018	-8389	-243	2073	5832	-6946	-583	1002	6746	-9884	27
0.070000	-23	43	90	-58	-108	-31	17	-14	-15	7	-68	-62	-97	-16	-28	-60	-97	36	-84	-31	-105	-18	-98	-67	-62	0	-98	-10	-70	-72	-149	-74	-90	-1147	6594	2307	7023	299	7065	-8179	-249	2082	5953	-6759	-534	865	6811	-9726	75
0.070833	-24	43	91	-60	-111	-32	12	-13	-15	6	-68	-61	-96	-13	-27	-56	-98	39	-83	-31	-105	-23	-99	-64	-61	2	-98	-9	-72	-69	-144	-76	-84	-721	7158	2475	7538	461	7117	-7976	-259	2071	6064	-6592	-47	729	6855	-9553	69
0.071667	-22	44	92	-59	-105	-29	16	-13	-14	11	-68	-61	-95	-13	-23	-57	-95	38	-84	-30	-102	-18	-98	-62	-61	0	-97	-9	-72	-67	-143	-72	-194	-316	7708	2601	7892	607	7157	-7789	-275	2049	6167	-6430	-283	584	6870	-9370	176
0.072500	-24	43	89	-75	-108	-34	11	-16	-35	6	-72	-61	-94	-15	-26	-62	-99	36	-83	-31	-105	-19	-100	-67	-60	-3	-99	-11	-73	-68	-145	-73	-232	73	8237	2680	8168	739	7183	-7620	-305	2014	6239	-6282	-659	445	6847	-9175	-68
0.073333	-25	41	88	-60	-111	-33	13	-16	-16	4	-70	-66	-95	-15	-29	-62	-100	33	-87	-33	-104	-19	-101	-70	-66	-4	-80	-15	-75	-69	-150	-77	-143	437	8741	2715	8228	857	7198	-7456	-329	1968	6307	-6136	142	328	6796	-8975	-70
0.074167	-27	37	85	-61	-137	-36	9	-22	-23	8	-75	-65	-98	-22	-31	-61	-102	30	-88	-36	-107	-23	-101	-70	-70	-5	-107	-12	-75	-76	-148	-74	-309	786	9218	2712	8320	971	7205	-7312	-358	1919	6349	-6024	-375	180	6715	-8768	136
0.075000	-32	36	86	-60	-113	-34	9	-19	-24	3	-72	-65	-97	-11	-32	-60	-107	29	-97	-34	-107	-22	-101	-70	-70	-5	-103	-12	-74	-70	-151	-76	-165	1108	9660	2659	8056	1078	7200	-7175	-474	1863	6360	-5915	-366	59	6601	-8562	-1
0.075833	-26	45	86	-61	-114	-35	11	-17	-23	3	-75	-65	-100	-16	-30	-59	-101	32	-88	-34	-110	-24	-102	-72	-66	-16	-103	-12	-76	-74	-152	-76	-241	1420	10072	2582	7881	1182	7183	-7054	-580	1800	6341	-5820	-516	-47	6448	-8352	-31
0.076667	-29	38	85	-59	-112	-35	8	-17	-17	5	-74	-64	-100	-15	-21	-59	-100	30	-88	-33	-105	-22	-100	-70	-65	0	-102	-13	-73	-72	-148	-73	-298	1708	10439	2424	7914	1282	7147	-6939	-660	1734	6289	-5728	-844	-144	6257	-8147	104
0.077500	-22	41	90	-56	-107	-31	15	-15	-17	3	-68	-62	-97	-13	-29	-58	-98	35	-85	-29	-101	-19	-99	-68	-62	-1	-100	-11	-75	-67	-146	-91	-221	1990	10775	2243	7992	1382	7089	-6839	-753	1662	6185	-5668	-1095	-227	6020	-7952	-43
0.078333	-25	41	91	-58	-107	-33	15	-12	-14	8	-69	-63	-93	-12	-27	-56	-98	35	-102	-33	-101	-21	-98	-66	-61	0	-101	-1	-72	-66	-147	-72	-246	2256	11063	2014	7738	1475	7010	-6744	-850	1580	6032	-5611	-705	-300	5739	-7763	-182
0.079167	-24	42	90	-63	-103	-34	16	27	-12	5	-67	-62	-94	-12	-27	-53	-96	36	-85	-30	-102	-18	-97	-67	-65	0	-98	-11	-70	-67	-147	-72	-300	2517	11318	1747	6712	1560	6910	-6663	-968	1494	5834	-5571	-888	-366	5403	-7599	25
0.080000	-23	42	91	-59	-107	-32	18	-12	-18	7	-68	-60	-97	-10	-28	-57	-98	18	-82	-32	-103	-19	-96	-67	-62	1	-97	-10	-69	-66	-149	-72	-264	2775	11524	1444	6121	1632	6780	-6588	-1769	1403	5584	-5540	-1066	-428	5020	-7448	-187
0.080833	-25	52	89	-56	-110	-35	13	-13	-16	5	-70	-64	-99	-13	-27	-57	-100	34	-83	-31	-104	-19	-105	-67	-64	0	-99	-14	-74	-68	-148	-74	-274	3033	11686	1103	5682	1704	6623	-6526	-3148	1301	5271	-5524	-946	-487	4582	-7311	-166
0.081667	-23	42	88	-62	-112	-38	12	-13	-16	5	-74	-64	-96	-14	-31	-59	-100	33	-87	-34	-109	-25	-103	-68	-67	-5	-102	-14	-75	-72	-150	-76	-248	3285	11806	725	5370	1748	6430	-6472	-2962	1193	4908	-5526	-877	-541	4105	-7199	-99
0.082500	-32	40	88	-60	-115	-36	10	-16	-25	5	-74	-65	-100	-16	-8	-60	-103	33	-86	-31	-105	-21	-101	-69	-64	0	-100	-12	-74	-69	-152	-78	-310	3554	11885	322	5297	1781	6220	-6421	-2496	1075	4494	-5523	-856	-606	3581	-7101	-93
0.083333	-26	42	107	-58	-114	-36	12	-13	-17	8	-72	-62	-99	-14	-26	-56	-98	35	-84	-28	-112	-21	-100	-68	-65	0	-99	-15	-69	-66	-149	-73	-279	3822	11921	-112	4889	1796	5972	-6380	-3302	950	4031	-5529	-655	-667	3021	-7022	-46
0.084167	-25	43	92	-55	-102	-30	16	-14	-15	8	-72	-60	-96	-13	-28	-57	-99	35	-85	-30	-103	-21	-98	-67	-67	0	-95	-13	-70	-69	-147	-75	-228	4090	11914	-556	4232	1783	5695	-6340	-2726	811	3526	-5544	-481	-749	2420	-6969	-48
0.085000	-24	42	90	-57	-110	-32	15	-16	-16	7	-68	-61	-94	-13	-26	-57	-99	37	-82	-29	-103	-22	-99	-69	-64	1	-98	-12	-73	-66	-150	-72	-255	4365	11874	-1017	3655	1742	5386	-6305	-258	657	2981	-5560	-631	-849	1794	-6927	43
0.085833	-25	44	92	-57	-107	-28	18	-11	-16	10	-69	-60	-97	-12	-27	-55	-99	36	-84	-26	-102	-18	-97	-56	-61	0	-99	-13	-57	-64	-145	-72	-430	4633	11786	-1490	3961	1674	5059	-6270	2683	497	2396	-5576	-1114	-966	1150	-6915	-83
0.086667	-23	42	91	-55	-107	-31	13	-14	-19	7	-70	-61	-94	-9	-22	-55	-99	35	-81	-31	-101	-18	-97	-69	-61	-4	-99	-13	-72	-67	-148	-73	-203	4898	11660	-1967	3945	1573	4691	-6244	6597	312	1787	-5591	-133	-1115	492	-6916	-101
0.087500	-30	39	91	-59	-111	-35	13	-17	-17	6	-72	-64	-96	-19	-26	-59	-101	30	-87	-32	-104	-22	-102	-69	-66	-1	-101	-15	-81	-70	-150	-75	-272	5143	11489	-2443	3515	1437	4308	-6210	8593	111	1164	-5598	-407	-1295	-150	-6929	174
0.088333	-28	40	90	-58	-109	-35	12	-15	-22	7	-70	-63	-94	-14	-28	-73	-100	34	-85	-31	-110	-26	-101	-70	-65	-3	-100	-16	-76	-68	-151	-76	-327	5379	11287	-2903	3285	1277	3907	-6176	8460	-102	540	-5598	-322	-1499	-778	-6956	-58
0.089167	-42	39	85	-62	-110	-26	13	-14	-22	6	-70	-64	-93	-14	-27	-61	-100	34	-85	-32	-104	-22	-100	-67	-64	0	-100	-12	-75	-69	-150	-74	-375	5587	11042	-3353	2530	1096	3487	-6132	11714	-337	-76	-5584	-81	-1746	-1383	-6987	-7
0.090000	-26	38	88	-61	-110	-33	10	-16	-23	7	-74	-67	-120	-15	-29	-60	-99	27	-86	-31	-105	-33	-99	-72	-65	-1	-102	-16	-76	-70	-153	-76	-266	5765	10752	-3778	2096	849	3060	-6104	12583	-590	-684	-5559	108	-2028	-1954	-7026	108
0.090833	-31	38	86	-64	-132	-8	10	-17	-25	5	-75	-66	-100	-17	-29	-60	-102	34	-88	-35	-108	-22	-92	-83	-64	0	-100	-12	-73	-67	-148	-75	-273	5910	10424	-4170	1701	586	2627	-6035	9271	-866	-1262	-5512	-186	-2352	-2462	-7067	90
0.091667	-28	40	86	-58	-112	-35	12	-16	-19	6	-73	-64	-98	-17	-28	-59	-100	35	-84	-31	-99	-23	-100	-69	-65	2	-99	-16	-75	-72	-148	-72	-185	6004	10051	-4529	767	293	2196	-5976	5361	-1157	-1802	-5457	505	-2715	-2917	-7103	-162
0.092500	-27	36	78	-62	-113	-35	10	-13	-18	8	-73	-66	-98	-14	-28	-58	-101	37	-87	-34	-108	-23	-100	-68	-65	0	-99	-12	-73	-70	-148	-74	-322	6053	9633	-4854	566	-38	1760	-5911	3401	-1463	-2298	-5379	536	-3114	-3295	-7136	41
0.093333	-27	76	89	-60	-112	-33	11	-13	-19	5	-73	-66	-91	-16	-27	-60	-99	35	-85	-30	-105	-21	-97	-70	-63	0	-100	-13	-75	-68	-147	-77	-296	6053	9163	-5122	782	-394	1332	-5838	2711	-1793	-2739	-5281	257	-3554	-3603	-7164	-74
0.094167	-24	40	88	-66	-108	-35	8	-14	-19	6	-74	-65	-97	-18	-29	-59	-98	35	-86	-31	-104	-25	-101	-72	-63	0	-97	-13	-74	-69	-147	-76	-294	6003	8645	-5351	628	-782	933	-5757	1563	-2126	-3119	-5167	482	-4026	-3822	-7179	-95
0.095000	-27	41	85	-63	-108	-35	10	-14	-19	7	-70	-68	-98	-16	-27	-60	-97	36	-85	-34	-107	-24	-99	-66	-65	0	-102	-11	-66	-68	-149	-74	-304	5900	8081	-5526	296	-1199	549	-5666	638	-2475	-3434	-5034	657	-4530	-3955	-7187	7
0.095833	-27	37	88	-49	-111	-36	10	-15	-19	6	-76	-63	-96	-17	-32	-60	-96	35	-86	-32	-107	-25	-110	-73	-65	-3	-99	-17	-72	-69	-149	-77	-232	5752	7477	-5647	-292	-1637	192	-5571	-142	-2828	-3672	-4885	359	-5056	-3995	-7180	-24
0.096667	-27	40	86	-59	-108	-8	9	-12	-16	6	-76	-64	-97	-17	-30	-61	-99	21	-84	-34	-107	-24	-100	-67	-63	-1	-100	-11	-76	-70	-146	-74	-234	5556	6829	-5713	-3027	-2102	-127	-5459	-735	-3182	-3833	-4719	370	-5606	-3945	-7162	-29
0.097500	-25	41	89	-58	-110	-55	11	-14	-19	8	-74	-63	-95	-15	-27	-58	-97	37	-83	-31	-102	-21	-98	-65	-62	0	-98	-14	-70	-67	-145	-73	-236	5331	6145	-5729	-4243	-2592	-412	-5345	-1130	-3537	-3919	-4545	510	-6147	-3806	-7132	110
0.098333	-26	40	88	-58	-107	-32	13	-4	-18	7	-74	-63	-94	-15	-28	-62	-112	25	-87	-34	-105	-23	-102	-67	-64	-6	-98	-13	-72	-70	-147	-77	-217	5063	5425	-5693	-1361	-3099	-658	-5218	-1544	-3881	-3920	-4363	525	-6695	-3591	-7097	291
0.099167	-26	40	87	-61	-112	-36	7	-16	-21	3	-76	-63	-100	-16	-30	-59	-100	36	-86	-33	-109	-23	-100	-69	-66	-3	-100	-14	-73	-67	-148	-72	-313	4778	4672	-5606	-3182	-3620	-845	-5074	-1928	-4215	-3847	-4173	-180	-7232	-3276	-7050	71
0.100000	-26	39	85	-60	-110	-32	9	-18	-16	5	-74	-63	-97	-16	-30	-74	-98	36	-88	-35	-104	-24	-99	-68	-65	-3	-101	-13	-73	-69	-163	-76	-51	4478	3899	-5474	-4047	-4147	-1002	-4914	-1939	-4537	-3690	-3977	475	-7750	-2909	-6996	-292
0.100833	-24	41	94	-61	-111	-33	11	-14	-21	3	-77	-65	-96	-16	-28	-59	-100	10	-86	-35	-104	-22	-99	-70	-77	-6	-102	-14	-76	-73	-147	-77	-214	4175	3116	-5304	-1159	-4682	-1068	-4743	-2133	-4834	-3466	-3788	60	-8240	-2476	-6940	96
0.101667	-27	40	88	-60	-115	-36	9	-17	-17	7	-47	-65	-97	-17	-29	-61	-101	34	-87	-35	-107	-26	-101	-69	-66	-5	-100	-13	-77	-73	-156	-75	-178	3879	2281	-5100	-131	-5223	-1092	-4542	-2622	-5115	-3176	-3594	-46	-8681	-1987	-6876	75
0.102500	-25	66	88	-57	-109	-36	9	-14	-18	5	-73	-66	-97	-17	-28	-60	-96	35	-85	-18	-105	-22	-102	-72	-84	-3	-99	-15	-76	-72	-149	-75	-114	3599	1548	-4863	-280	-5754	-1057	-4330	-2818	-5366	-2831	-3415	13	-9071	-1462	-6817	441
0.103333	-26	41	89	-58	-113	-36	9	-12	-19	6	-72	-65	-96	-15	-28	-59	-100	33	-86	-33	-101	-24	-104	-67	-64	0	-98	-13	-73	-70	-147	-74	-100	3333	781	-4610	-955	-6265	-958	-4090	-3021	-5591	-2436	-3239	85	-9395	-904	-6746	691
0.104167	-23	45	115	-59	-111	-33	10	-12	-18	8	-72	-66	-95	-16	-29	-59	-99	35	-84	-34	-79	-22	-98	-70	-64	6	-98	-14	-74	-68	-148	-75	-205	3094	39	-4350	-1347	-6793	-801	-3823	-3164	-5788	-2011	-3078	-453	-9651	-335	-6679	620
0.105000	-10	43	90	-56	-86	-33	12	-13	-14	20	-69	-61	-91	-12	-25	-58	-97	36	-82	-29	-105	-22	-100	-68	-61	1	-95	-10	-73	-64	-145	-75	-102	2889	-665	-4088	-637	-7292	-590	-3537	-3249	-5950	-1558	-2929	4	-9833	242	-6607	211
0.105833	-23	45	92	-57	-108	-33	12	-12	-18	7	-70	-62	-102	-13	-27	-60	-97	34	-82	-29	-90	-22	-98	-67	-62	1	-96	-10	-72	-69	-147	-74	-85	2723	-1327	-3833	-127	-7771	-322	-3220	-3343	-6109	-1091	-2794	53	-9935	802	-6539	458
0.106667	-24	68	90	-59	-111	-39	12	-17	-5	5	-72	-65	-98	-3	-27	-60	-100	30	-85	-35	-105	-23	-103	-70	-66	0	-102	-14	-75	-63	-150	-76	-84	2587	-1943	-3604	-695	-8229	-8	-2885	-3383	-6205	-628	-2675	-259	-9956	1335	-6463	302
0.107500	-31	27	84	-62	-115	-38	6	-18	-19	0	-76	-69	-100	-18	-31	-63	-105	26	-87	-35	-107	-24	-101	-72	-68	-1	-100	-18	-72	-73	-149	-81	-114	2486	-2494	-3394	-109	-8658	352	-2526	-3280	-6271	-170	-2566	-418	-9895	1832	-6385	-33
0.108333	-30	39	86	-62	-113	-36	5	-21	-23	1	-75	-69	-98	-17	-30	-63	-101	30	-87	-34	-107	-25	-102	-73	-65	-4	-103	-17	-76	-74	-149	-73	-173	2423	-2986	-3225	572	-9059	757	-2141	-3072	-6337	252	-2474	-326	-9752	2285	-6296	-61
0.109167	-26	39	87	-62	-109	-35	12	-13	-21	5	-70	-66	-96	-15	-28	-61	-100	32	-87	-36	-107	-23	-101	-70	-63	1	-100	-16	-73	-70	-148	-74	-144	2399	-3409	-3091	185	-9421	1179	-1744	-2267	-6363	647	-2376	-282	-9533	2681	-6198	-97
0.110000	-16	41	87	-60	-108	-33	12	-11	-19	3	-75	-65	-95	-12	-29	-60	-99	32	-81	-30	-104	-21	-98	-69	-65	3	-99	-14	-76	-65	-148	-75	-165	2399	-3760	-3003	239	-9758	1620	-1334	-1185	-6381	999	-2302	-447	-9254	3007	-6094	52
0.110833	-24	42	88	-59	-109	-34	11	-15	-19	6	-69	-64	-95	-19	-29	-58	-96	33	-82	-31	-105	-24	-101	-79	-64	3	-95	-13	-72	-73	-148	-74	-269	2417	-4041	-2968	266	-10048	2082	-913	-2194	-6382	1298	-2227	-420	-8925	3259	-5984	33
0.111667	-24	42	89	-59	-111	-34	13	-13	-16	5	-77	-68	-98	-15	-28	-58	-96	36	-81	-34	-101	-19	-97	-69	-60	2	-100	-13	-73	-70	-148	-72	-124	2454	-4253	-2987	77	-10297	2542	-488	-5536	-6369	1531	-2152	-153	-8555	3423	-5864	-68
0.112500	-5	42	86	-60	-108	-32	13	-15	-15	8	-70	-68	-94	-14	-27	-58	-115	34	-82	-30	-104	-24	-118	-69	-61	3	-104	-11	-72	-67	-150	-73	-250	2499	-4402	-3063	91	-10513	2998	-65	-9136	-6349	1699	-2075	-772	-8161	3505	-5737	-102
0.113333	-23	42	88	-60	-108	-35	15	-13	-25	6	-72	-64	-96	-17	-30	-59	-98	37	-80	-31	-107	-21	-100	-66	-62	3	-96	-13	-75	-69	-148	-70	-97	2554	-4487	-3193	-275	-10680	3442	351	-10030	-6327	1796	-2001	-228	-7761	3494	-5611	-313
0.114167	-29	41	88	-59	-111	-36	11	-14	-19	5	-75	-65	-99	-16	-31	-64	-100	34	-86	-33	-110	-22	-100	-70	-79	1	-101	-15	-73	-70	-148	-74	-10	2602	-4518	-3371	-887	-10808	3864	750	-9018	-6302	1845	-1906	-69	-7365	3401	-5503	76
0.115000	-25	41	81	-58	-111	-33	11	-21	-21	3	-76	-69	-98	-19	-34	-62	-101	32	-91	-34	-109	-22	-103	-73	-63	-6	-120	-16	-77	-74	-151	-79	-99	2643	-4499	-3594	-2036	-10895	4260	1141	-7733	-6281	1791	-1804	-214	-6988	3222	-5349	-53
0.115833	-29	36	82	-65	-117	-39	6	-23	-25	0	-78	-58	-100	-23	-40	-63	-102	33	-87	-36	-109	-27	-105	-73	-66	-3	-102	-15	-75	-73	-150	-77	-39	2683	-4432	-3851	-1233	-10936	4620	1508	-6208	-6245	1694	-1683	-166	-6640	2981	-5210	-67
0.116667	-30	37	93	-69	-113	-36	10	-17	-19	4	-76	-63	-102	-19	-31	-65	-102	34	-85	-33	-108	-23	-102	-72	-65	0	-101	-13	-69	-70	-149	-75	-23	2711	-4332	-4150	178	-10928	4950	1861	-5241	-6211	1545	-1538	-63	-6331	2665	-5081	-8
0.117500	-24	38	87	-60	-107	-36	11	-15	-16	4	-75	-65	-95	-15	-29	-56	-97	37	-83	-32	-105	-19	-101	-69	-62	-1	-98	-12	-73	-69	-145	-73	-120	2725	-4203	-4420	-139	-10873	5240	2183	-3077	-6173	1349	-1366	-523	-6073	2304	-4958	136
0.118333	-27	42	88	-57	-109	-31	12	-15	-15	9	-81	-64	-95	-16	-28	-60	-99	35	-87	-34	-104	-19	-101	-69	-63	0	-102	-12	-72	-72	-146	-63	37	2717	-4057	-4720	-118	-10775	5487	2474	-2249	-6132	1115	-1177	-96	-5869	1913	-4847	-194
0.119167	-23	39	89	-58	-108	-32	12	-13	-21	5	-75	-63	-95	-15	-27	-59	-100	39	-85	-34	-104	-21	-100	-70	-64	0	-100	-16	-67	-66	-145	-75	-9	2704	-3891	-5005	-283	-10633	5671	2732	-2340	-6076	854	-960	270	-5714	1499	-4743	-6
0.120000	-26	40	88	-58	-109	-30	20	-16	-16	9	-72	-62	-94	-15	-27	-59	-97	36	-86	-32	-104	-22	-100	-69	-52	0	-98	-11	-74	-65	-147	-74	35	2670	-3730	-5269	-408	-10443	5848	2961	-784	-6004	583	-712	-94	-5620	1088	-4655	128
0.120833	-23	40	90	-58	-111	-35	13	-15	-18	6	-70	-63	-97	-16	-28	-61	-99	38	-83	-33	-107	-23	-103	-68	-65	0	-102	-16	-74	-70	-147	-74	129	2633	-3561	-5498	-475	-10212	5966	3156	-155	-5918	301	-438	-191	-5571	688	-4580	-160
0.121667	-27	41	105	-60	-108	-32	26	-14	-15	9	-73	-61	-95	-14	-27	-56	-97	36	-84	-32	-103	-22	-100	-65	-63	0	-99	-10	-70	-69	-146	-74	86	2585	-3403	-5679	-692	-9933	6045	3317	-500	-5806	32	-131	-61	-5563	335	-4519	-33
0.122500	-25	38	90	-56	-111	-31	9	-14	-19	5	-74	-65	-97	-15	-29	-47	-103	39	-83	-34	-108	-23	-113	-70	-66	0	-102	-13	-72	-73	-148	-76	86	2534	-3251	-5812	-787	-9615	6081	3446	-823	-5666	-219	190	131	-5591	19	-4466	-94
0.123333	-25	39	88	-60	-111	-32	7	-14	-17	5	-75	-64	-96	-16	-26	-61	-68	37	-86	-35	-107	-26	-105	-70	-64	-3	-101	-15	-75	-74	-149	-78	53	2485	-3113	-5896	-753	-9264	6084	3540	-165	-5501	-442	537	143	-5636	-227	-4428	-214
0.124167	-30	35	87	-61	-113	-39	10	-15	-22	5	-73	-66	-99	-17	-30	-56	-100	36	-84	-35	-107	-24	-99	-68	-64	-1	-100	-13	-72	-73	-150	-75	98	2443	-2990	-5918	-832	-8867	6055	3611	-177	-5303	-629	903	-48	-5687	-409	-4402	-197
0.125000	-25	42	90	-59	-107	-33	11	-13	-14	6	-73	-62	-96	-12	-27	-60	-97	38	-85	-32	-107	-23	-100	-66	-61	0	-99	-11	-72	-68	-148	-74	251	2407	-2881	-5888	-1024	-8443	5993	3639	-1359	-5072	-776	1280	397	-5731	-503	-4376	-40
0.125833	-22	43	90	-56	-110	-29	13	-12	-14	12	-72	-60	-96	-14	-28	-58	-96	13	-81	-29	-103	-22	-98	-66	-64	1	-98	-11	-73	-69	-149	-74	3	2396	-2791	-5813	-972	-7988	5907	3644	-923	-4811	-877	1663	-73	-5761	-537	-4363	160
0.126667	-18	43	91	-59	-108	-32	9	-14	2	10	-72	-62	-94	-12	-26	-55	-97	36	-83	-32	-103	-23	-99	-67	-64	-1	-98	-11	-68	-75	-147	-76	-43	2397	-2713	-5700	-926	-7513	5782	3627	-21	-4520	-936	2048	-98	-5764	-484	-4347	-230
0.127500	-27	37	88	-58	-110	-32	11	-14	-19	5	-73	-63	-98	-16	-28	-58	-101	32	-84	-29	-108	-23	-102	-68	-61	-5	-100	-13	-73	-70	-150	-77	126	2428	-2653	-5558	-1010	-7018	5637	3574	304	-4201	-951	2426	295	-5732	-362	-4334	-50
0.128333	-28	39	86	-73	-112	-35	10	-19	-19	5	-72	-62	-96	-14	-28	-58	-101	35	-85	-30	-107	-22	-103	-69	-65	-1	-99	-11	-75	-72	-150	-74	25	2482	-2608	-5379	-949	-6512	5466	3503	1004	-3863	-916	2788	-177	-5650	-171	-4306	59
0.129167	-28	39	87	-57	-112	-31	11	-14	-22	5	-73	-59	-96	-12	-29	-59	-101	34	-96	-29	-103	-21	-97	-66	-65	0	-99	-12	-69	-70	-145	-74	84	2566	-2574	-5248	-1196	-5993	5264	3415	2611	-3504	-842	3129	-55	-5515	73	-4271	8
0.130000	-25	40	89	-47	-111	-32	13	-13	-15	3	-70	-62	-91	-16	-26	-58	-95	37	-83	-31	-103	-24	-96	-67	-61	0	-99	-10	-73	-69	-147	-70	113	2678	-2546	-5117	-1221	-5476	5060	3302	4658	-3134	-735	3447	-199	-5331	365	-4224	0
0.130833	-24	39	90	-58	-107	-32	13	-12	-17	7	-90	-62	-92	-15	-27	-57	-97	34	-86	-32	-103	-22	-98	-67	-63	0	-98	-11	-72	-72	-146	-73	39	2813	-2556	-5011	-1007	-4968	4827	3176	5086	-2751	-597	3715	-1912	-5094	683	-4160	29
0.131667	-24	42	89	-57	-109	-30	13	-16	-21	6	-74	-63	-98	-17	-29	-58	-98	35	-84	-28	-107	-23	-100	-68	-66	-1	-99	-15	-73	-73	-150	-77	-40	2971	-2523	-4962	-977	-4462	4569	3032	5011	-2371	-442	3974	-2476	-4812	1014	-4077	-239
0.132500	-27	38	86	-65	-111	-35	12	-16	-18	3	-76	-65	-100	-15	-36	-57	-120	33	-90	-31	-108	-23	-99	-68	-66	-3	-100	-14	-74	-70	-146	-73	-130	3141	-2521	-4965	-1218	-3965	4301	2878	4931	-1995	-270	4185	-1284	-4478	1352	-3962	-172
0.133333	-29	40	88	-59	-110	-31	13	-14	-14	3	-73	-64	-97	-16	-30	-57	-100	35	-88	-32	-107	-22	-98	-69	-64	0	-100	-14	-74	-72	-148	-73	2	3331	-2523	-5044	-1117	-3487	4015	2717	3792	-1628	-85	4342	-1103	-4118	1681	-3829	121
0.134167	-33	38	85	-60	-113	-38	12	-16	-21	4	-75	-73	-100	-17	-30	-58	-101	34	-87	-31	-76	-26	-100	-68	-63	0	-98	-14	-75	-72	-149	-75	185	3525	-2525	-5211	-1073	-3030	3715	2574	3094	-1274	93	4448	-882	-3722	1991	-3659	-136
0.135000	-25	40	129	-58	-109	-34	12	-15	-21	4	-75	-65	-98	-19	-33	-59	-97	32	-87	-32	-104	-24	-111	-70	-65	0	-97	-15	-76	-73	-149	-70	446	3722	-2536	-5452	-1024	-2596	3410	2375	2875	-939	267	4512	-298	-3314	2266	-3468	-30
0.135833	-26	41	85	-60	-113	-36	15	-18	-19	5	-73	-65	-97	-17	-35	-59	-102	32	-86	-32	-108	-25	-96	-69	-63	0	-98	-13	-75	-72	-152	-76	494	3913	-2544	-5784	-1068	-2189	3093	2203	2171	-619	426	4522	21	-2898	2510	-3239	-60
0.136667	-25	42	85	-58	-108	-38	15	-14	-19	4	-69	-62	-97	-16	-33	-58	-99	34	-88	-31	-104	-21	-101	-68	-65	0	-100	-12	-73	-72	-144	-76	378	4088	-2553	-6190	-1089	-1802	2775	2036	1554	-325	586	4488	21	-2488	2714	-2989	-193
0.137500	-23	40	88	-55	-109	-32	16	-13	-15	5	-70	-61	-112	-14	-28	-55	-96	36	-86	-30	-104	-23	-96	-66	-61	-1	-96	-8	-67	-66	-143	-72	374	4248	-2555	-6675	-1144	-1447	2455	1846	1482	-52	728	4404	173	-2099	2879	-2712	-142
0.138333	-28	42	90	-53	-124	-30	20	-11	-12	9	-85	-62	-91	-14	-29	-58	-95	37	-84	-27	-102	-19	-98	-66	-59	2	-116	-10	-68	-66	-147	-73	353	4384	-2563	-7225	-1310	-1123	2137	1708	1352	191	847	4272	770	-1738	3001	-2412	-177
0.139167	-26	44	90	-56	-108	-34	18	-14	-19	6	-70	-60	-92	-17	-29	-55	-97	36	-85	-29	-102	-21	-83	-68	-64	-1	-97	-11	-72	-69	-145	-74	254	4495	-2570	-7828	-1229	-835	1817	1552	1127	406	946	4099	339	-1418	3081	-2100	-104
0.140000	-28	38	85	-55	-109	-33	16	-5	-22	2	-73	-62	-96	-15	-32	-60	-102	32	-90	-33	-104	-22	-102	-70	-62	-3	-100	-12	-72	-69	-147	-77	205	4565	-2576	-8465	-969	-573	1503	1399	1008	589	1035	3885	82	-1145	3125	-1778	-319
0.140833	-29	39	85	-60	-112	-38	12	-18	-22	-4	-79	-66	-99	-18	-35	-60	-102	33	-87	-34	-109	-24	-102	-69	-65	-4	-101	-12	-70	-68	-148	-72	322	4614	-2568	-9116	-1117	-339	1203	1259	873	750	1111	3638	1076	-923	3152	-1445	-195
0.141667	-28	38	87	-59	-111	-43	17	-15	-18	3	-76	-65	-97	-18	-31	-60	-100	33	-85	-33	-107	-24	-104	-69	-62	-1	-98	-14	-74	-91	-149	-70	72	4624	-2563	-9776	-1160	-131	907	1125	750	891	1182	3363	556	-757	3155	-1115	-42
0.142500	-26	41	90	-59	-112	-35	17	-15	-21	6	-73	-66	-97	-15	-30	-59	-98	35	-84	-34	-107	-18	-100	-67	-65	-3	-98	-14	-76	-69	-144	-75	168	4606	-2548	-10415	-1361	55	626	1000	553	1006	1246	3065	691	-649	3147	-792	-99
0.143333	-24	43	85	-60	-112	-33	15	-14	-19	7	-67	-61	-96	-11	-30	-61	-100	35	-83	-35	-107	-24	-99	-69	-63	-3	-97	-10	-72	-67	-148	-74	53	4562	-2530	-11025	-1270	215	352	880	491	1094	1308	2744	912	-594	3135	-487	-79
0.144167	-24	42	90	-57	-107	-34	18	-13	-19	6	-70	-63	-97	-14	-31	-56	-93	36	-84	-32	-104	-21	-98	-61	-65	1	-97	-12	-73	-68	-146	-74	-208	4481	-2509	-11593	-1278	359	92	765	408	1165	1374	2404	641	-598	3125	-202	-138
0.145000	-1	39	90	-56	-111	-34	15	-10	-18	7	-73	-62	-96	-13	-28	-55	-98	38	-84	-33	-104	-22	-97	-68	-63	0	-97	-10	-62	-65	-144	-74	-143	4377	-2482	-12101	-1240	480	-156	662	296	1201	1441	2054	371	-658	3128	64	-234
0.145833	-22	42	92	-53	-104	-30	17	-9	-21	11	-69	-61	-96	-14	-27	-57	-98	38	-83	-27	-102	-19	-95	-66	-61	3	-94	-8	-70	-63	-145	-73	-67	4257	-2453	-12556	-1611	586	-389	561	207	1226	1520	1682	835	-763	3129	291	-277
0.146667	-22	23	91	-55	-107	-30	16	-11	-3	11	-69	-63	-94	-11	-27	-56	-96	36	-82	-30	-103	-22	-97	-67	-60	-1	-99	-11	-69	-68	-143	-75	-217	4117	-2427	-12909	-1865	674	-611	461	148	1223	1607	1310	556	-910	3169	482	-44
0.147500	-26	40	90	-57	-110	-34	13	-14	-17	5	-74	-65	-99	-16	-28	-61	-103	35	-84	-34	-108	-22	-98	-70	-64	0	-100	-13	-73	-68	-147	-78	-439	3967	-2400	-13202	-1670	753	-826	365	111	1198	1701	926	139	-1092	3212	627	-235
0.148333	-24	38	85	-60	-113	-38	6	-18	-40	3	-76	-67	-99	-17	-33	-61	-101	32	-88	-38	-110	-27	-102	-74	-68	-6	-102	-16	-79	-73	-147	-78	-682	3812	-2365	-13416	-1946	821	-1026	278	109	1155	1810	539	58	-1295	3278	740	-183
0.149167	-29	37	86	-61	-113	-35	10	-16	-21	2	-76	-68	-95	-38	-30	-60	-102	30	-88	-36	-109	-25	-96	-68	-63	0	-102	-13	-75	-67	-147	-76	-525	3661	-2340	-13549	-3492	888	-1214	194	106	1101	1931	155	212	-1520	3363	808	-132
0.150000	-26	40	87	-59	-108	-34	12	-14	-22	5	-75	-63	-96	-15	-28	-58	-99	33	-86	-33	-105	-22	-97	-68	-68	-3	-101	-12	-92	-67	-146	-73	-497	3516	-2306	-13625	-2105	945	-1395	109	-303	1018	2063	-235	27	-1745	3456	824	-146
0.150833	-30	40	85	-59	-108	-31	16	-18	-19	5	-74	-64	-91	-14	-32	-61	-102	33	-85	-34	-105	-21	-98	-69	-64	-1	-100	-11	-73	-66	-150	-75	-470	3371	-2272	-13630	1017	999	-1576	28	-1496	920	2208	-621	-161	-1980	3563	800	-202
0.151667	-26	41	88	-58	-108	-33	13	-14	-17	5	-72	-65	-96	-13	-28	-58	-99	33	-84	-34	-107	-21	-95	-69	-65	0	-100	-15	-75	-67	-147	-74	-243	3243	-2245	-13607	-756	1048	-1750	-58	-1706	801	2362	-1016	150	-2204	3670	729	-237
0.152500	-23	42	87	-62	-113	-32	16	-13	-18	8	-72	-64	-97	-13	-29	-56	-102	33	-87	-35	-103	-22	-97	-67	-63	0	-102	-11	-70	-67	-147	-76	-183	3120	-2193	-13539	-1004	1093	-1923	-144	-1111	662	2522	-1400	2	-2415	3771	615	-118
0.153333	-26	42	88	-59	-108	-35	10	-13	-10	10	-74	-64	-95	-15	-33	-56	-98	35	-85	-32	-103	-25	-97	-67	-62	0	-99	-13	-76	-69	-148	-78	-316	3016	-2145	-13455	-326	1141	-2098	-235	-1054	504	2683	-1786	-832	-2616	3860	460	-392
0.154167	-25	42	87	-60	-115	-33	12	-14	-21	7	-76	-66	-98	-14	23	-58	-99	32	-90	-36	-107	-24	-100	-68	-66	0	-101	-14	-75	-69	-149	-76	-31	2921	-2089	-13365	-628	1182	-2278	-332	-698	329	2847	-2160	-830	-2783	3937	270	-517
0.155000	-27	37	91	-58	-109	-32	11	-14	-18	7	-74	-66	-99	-15	-30	-58	-98	34	-87	-25	-104	-22	-99	-67	-48	-1	-101	-15	-69	-72	-149	-75	-78	2837	-2015	-13279	-813	1229	-2458	-435	182	140	3015	-2536	-3801	-2923	3989	44	-178
0.155833	-29	40	86	-60	-113	-36	15	-19	-25	1	-77	-65	-98	-18	-30	-73	-103	32	-86	-36	-112	-25	-103	-70	-67	-3	-103	-17	-78	-73	-150	-76	-122	2772	-1933	-13197	-976	1265	-2653	-548	578	-66	3176	-2903	-4404	-3055	4028	-205	-292
0.156667	-29	41	84	-60	-114	-36	8	-30	-22	4	-77	-68	-99	-19	-34	-64	-102	30	-88	-38	-108	-28	-103	-82	-64	-16	-104	-21	-77	-75	-155	-79	-168	2715	-1848	-13180	-895	1303	-2851	-666	277	-279	3335	-3266	-2772	-3136	4033	-479	-212
0.157500	-26	41	86	-60	-111	-36	5	-16	-18	5	-81	-63	-96	-19	-26	-59	-97	34	-85	-34	-104	-21	-102	-70	-63	-1	-100	-13	-72	-73	-148	-74	-82	2677	-1705	-13175	-4302	1339	-3050	-797	180	-495	3490	-3600	-2165	-3182	4015	-765	-95
0.158333	-25	40	88	-59	-107	-35	12	-14	-15	4	-72	-63	-96	-14	-31	-61	-99	33	-86	-33	-102	-23	-100	-70	-61	-3	-100	-13	-70	-72	-144	-74	-92	2642	-1560	-13220	-7976	1373	-3262	-939	574	-716	3635	-3943	-1748	-3190	3965	-1068	-25
0.159167	-25	43	85	-57	-111	-36	11	-16	-19	13	-70	-61	-96	-15	-29	-59	-98	32	-82	-36	-107	-25	-99	-69	-64	-1	-98	-16	-72	-69	-147	-75	-79	2624	-1401	-13314	-4066	1399	-3479	-1099	1865	-932	3762	-4270	-144	-3165	3894	-1372	-97
0.160000	-28	41	86	-61	-165	-33	12	-15	-19	5	-72	-62	-94	-16	-32	-63	-101	30	-86	-33	-107	-24	-99	-67	-64	1	-100	-14	-73	-70	-147	-77	-133	2612	-1221	-13457	-1427	1423	-3701	-1272	2424	-1140	3883	-4587	515	-3106	3792	-1684	365
0.160833	-27	42	85	-59	-112	-36	32	-18	-22	4	-75	-63	-99	-16	-31	-36	-99	32	-85	-33	-104	-23	-100	-74	-66	-5	-101	-13	-73	-79	-148	-76	-202	2611	-1026	-13641	-1126	1437	-3929	-1456	1540	-1334	3985	-4889	813	-3011	3676	-1987	379
0.161667	-27	40	86	-60	-110	-38	11	-15	-15	5	-72	-65	-98	-18	-30	-62	-100	30	-86	-36	-108	-25	-99	-70	-63	-1	-100	-15	-72	-79	-147	-76	-53	2616	-818	-13875	-426	1448	-4156	-1659	1006	-1508	4073	-5180	1075	-2877	3542	-2287	373
0.162500	-24	41	84	-60	-109	-36	12	-16	-18	2	-74	-61	-96	-15	-31	-56	-99	28	-85	-32	-101	-23	-99	-66	-66	-3	-100	-14	-70	-72	-146	-77	173	2631	-592	-14142	-599	1454	-4376	-1874	446	-1655	4143	-5455	1242	-2723	3401	-2576	594
0.163333	-25	42	81	-58	-108	-34	12	-11	-18	7	-70	-64	-96	-15	-29	-59	-98	35	-84	-33	-104	-22	-97	-66	-63	0	-100	-9	-70	-69	-146	-73	181	2662	-359	-14444	-169	1452	-4596	-2101	570	-1773	4190	-5727	1414	-2523	3248	-2858	614
0.164167	-26	41	89	-60	-109	-33	12	-15	-18	24	-70	-66	-98	-14	-27	-57	-99	37	-83	-12	-105	-22	-98	-67	-62	1	-100	-14	-73	-69	-144	-74	216	2693	-122	-14781	-1007	1442	-4810	-2343	1111	-1856	4211	-5990	1226	-2308	3092	-3130	424
0.165000	-32	42	85	-59	-110	-35	12	-12	-17	7	-74	-61	-95	-14	-31	-61	-96	30	-80	-52	-107	-24	-97	-69	-65	-1	-98	-16	-74	-68	-147	-73	256	2733	109	-15129	-1965	1432	-5017	-2604	414	-1901	4211	-6251	1051	-2070	2928	-3406	-52
0.165833	-28	41	87	-58	-110	-34	3	-16	-36	5	-72	-66	-96	-15	-31	-61	-98	34	-80	-29	-105	-22	-99	-70	-61	1	-97	-11	-72	-67	-145	-75	205	2792	344	-15488	12281	1418	-5211	-2863	-195	-1896	4178	-6507	993	-1820	2759	-3668	-165
0.166667	-27	42	89	-58	-109	-34	11	-14	-17	3	-70	-60	-95	-12	-27	-58	-99	34	-84	-33	-105	-23	-100	-69	-63	-1	-100	-12	-68	-70	-144	-72	50	2850	562	-15856	32767	1400	-5397	-3144	-983	-1848	4117	-6774	157	-1556	2585	-3939	-100
0.167500	-25	39	90	-59	-110	-36	15	-15	-15	4	-73	-64	-96	-16	-31	-60	-59	52	-84	-32	-107	-23	-101	-73	-67	0	-100	-12	-73	-69	-148	-79	274	2927	771	-16225	32767	1399	-5571	-3432	-1661	-1751	4023	-7044	632	-1290	2399	-4228	-349
0.168333	-28	38	88	-60	-114	-21	9	-18	-22	3	-75	-65	-97	-16	-32	-64	-100	34	-87	-34	-107	-23	-103	-72	-64	0	-102	-7	-76	-70	-148	-76	87	2988	968	-16586	30940	1366	-5733	-3718	-1752	-1601	3897	-7318	81	-1021	2210	-4503	-128
0.169167	-26	43	88	-59	-110	-36	15	-14	-16	5	-72	-61	-98	-15	-28	-69	-97	35	-83	-32	-102	-19	-100	-70	-65	0	-97	-12	-73	-69	-146	-76	-101	3109	1149	-16938	32099	1360	-5885	-4002	-1964	-1409	3732	-7623	-145	-761	1997	-4814	-322
0.170000	-35	44	90	-58	-108	-35	-3	-15	-15	7	-73	-64	-96	-12	-28	-57	-98	37	-83	-50	-105	-18	-100	-70	-67	1	-97	-12	-72	-61	-145	-74	-325	3212	1313	-17278	30422	1355	-6032	-4306	-2107	-1168	3534	-7918	102	-510	1758	-5142	-163
0.170833	-26	43	92	-57	-100	-36	16	-13	-1	5	-70	-62	-95	-10	-28	-58	-97	35	-82	-31	-102	-21	-97	-67	-62	0	-96	-9	-72	-64	-145	-74	-240	3325	1463	-17597	25827	1359	-6174	-4606	-1955	-879	3292	-8245	680	-276	1482	-5503	232
0.171667	-22	44	92	-48	-107	-33	16	-13	-14	9	-70	-60	-93	-11	-24	-55	-97	35	-81	-27	-100	-18	-98	-68	-64	1	-98	-15	-70	-66	-146	-69	-58	3446	1597	-17906	15809	1367	-6320	-4914	-1387	-556	3008	-8590	682	-68	1165	-5904	452
0.172500	-26	43	94	-56	-108	-32	15	-12	-16	9	-70	-57	-95	-12	-28	-57	-98	54	-82	-33	-101	-18	-99	-67	-62	2	-96	-12	-69	-67	-142	-73	133	3570	1716	-18210	11357	1385	-6469	-5223	-1187	-195	2678	-8953	1182	115	798	-6323	124
0.173333	-27	41	88	-58	-109	-34	11	-16	-24	4	-74	-61	-97	-12	-27	-58	-101	30	-84	-32	-107	-21	-101	-69	-66	-1	-101	-15	-76	-72	-146	-77	226	3697	1832	-18473	8251	1411	-6639	-5537	-783	192	2306	-9343	1188	270	366	-6790	529
0.174167	-30	37	84	-61	-115	-34	10	-19	-21	5	-77	-63	-100	-14	-31	-58	-103	30	-88	-33	-103	-24	-100	-72	-65	0	-99	-12	-76	-73	-147	-77	527	3825	1946	-18781	3743	1451	-6816	-5822	-363	606	1894	-9736	1342	396	-126	-7293	666
0.175000	-27	40	91	-59	-113	-35	10	-15	-22	2	-75	-64	-99	-15	-31	-58	-116	30	-84	-36	-104	-22	-102	-70	-67	-1	-102	-16	-75	-72	-149	-77	545	3962	2052	-19055	205	1503	-7016	-6161	-573	1026	1425	-10160	1351	488	-697	-7833	501
0.175833	-27	38	87	-63	-108	-33	12	-16	-22	5	-75	-62	-100	-16	-31	-56	-104	33	-88	-34	-105	-23	-101	-72	-66	-3	-100	-13	-74	-70	-148	-79	519	4112	2166	-19329	-3742	1566	-7241	-6486	-660	1464	914	-10574	1240	544	-1339	-8406	683
0.176667	-28	42	88	-58	-110	-34	10	-17	-19	4	-76	-65	-98	-14	-30	-57	-99	34	-85	-33	-105	-24	-101	-68	-66	0	-99	-14	-76	-75	-147	-74	664	4225	2285	-19593	-6183	1640	-7493	-6814	-814	1894	353	-11004	1476	575	-2054	-9009	705
0.177500	-26	45	91	-60	-111	-30	15	-14	-16	-14	-72	-62	-96	-25	-28	-56	-95	36	-86	-32	-105	-22	-101	-66	-63	1	-99	-11	-72	-69	-146	-72	541	4371	2411	-19864	-7760	1723	-7782	-7153	-1140	2308	-251	-11429	1124	572	-2838	-9639	696
0.178333	-27	44	89	-55	-108	-30	13	-13	-14	7	-73	-62	-93	-13	-30	-56	-97	36	-82	-31	-100	-19	-98	-67	-63	3	-95	-11	-74	-72	-147	-74	470	4479	2548	-20134	-9846	1814	-8116	-7500	-1140	2697	-910	-11848	569	528	-3699	-10301	650
0.179167	-26	44	90	-58	-110	-31	12	-12	-15	6	-72	-62	-90	-14	-27	-57	-96	35	-85	-31	-104	-24	-99	-68	-61	1	-96	-13	-75	-70	-146	-73	451	4600	2687	-20405	-11312	1903	-8490	-7869	-853	3049	-1612	-12252	97	457	-4630	-10976	696
0.180000	-23	43	90	-59	-104	-33	16	-12	-13	7	-72	-60	-97	-16	-29	-59	-96	37	-83	-30	-103	-21	-99	-69	-64	-5	-96	-12	-85	-70	-149	-75	160	4714	2834	-20669	-12097	2004	-8900	-8239	-707	3353	-2364	-12639	-831	356	-5605	-11675	696
0.180833	-29	40	87	-42	-108	-34	11	-17	-17	5	-76	-62	-93	-14	-30	-61	-99	32	-84	-33	-107	-24	-102	-73	-65	0	-98	-14	-73	-66	-149	-74	51	4825	2983	-20931	-13013	2100	-9367	-8634	-586	3605	-3163	-13001	-412	224	-6642	-12378	370
0.181667	-26	41	84	-61	-109	-33	10	-17	-19	1	-77	-65	-97	-17	-32	-65	-100	33	-86	-24	-103	-27	-102	-70	-65	-6	-102	-15	-74	-74	-152	-81	-202	4937	3135	-21188	-13428	2190	-9865	-9047	-423	3790	-4015	-13335	-957	69	-7712	-13101	586
0.182500	-28	37	85	-62	-114	-36	6	-17	-24	3	-75	-67	-86	-19	-31	-61	-101	32	-87	-35	-108	-25	-102	-73	-65	-4	-102	-16	-73	-70	-149	-75	-245	5071	3285	-21423	-14735	2286	-10411	-9475	-303	3912	-4903	-13628	-1585	-102	-8796	-13817	423
0.183333	-29	43	84	-65	-107	-34	11	-14	-16	5	-73	-51	-98	-16	-28	-61	-102	33	-86	-32	-107	-23	-101	-68	-61	-4	-98	-17	-74	-70	-138	-76	-314	5187	3427	-21646	-15619	2364	-10988	-9922	-160	3954	-5833	-13880	-1492	-298	-9891	-14547	356
0.184167	-26	40	87	-63	-109	-33	12	-13	5	3	-73	-65	-97	-15	-25	-41	-97	34	-84	-32	-102	-24	-101	-69	-65	-3	-98	-15	-72	-73	-148	-72	-377	5337	3554	-21820	-15070	2430	-11593	-10382	-15	3916	-6801	-14066	-1228	-506	-10985	-15283	173
0.185000	-24	40	85	-59	-110	-33	16	-12	-17	4	-73	-64	-95	-14	-27	-66	-99	30	-88	-33	-102	-21	-99	-68	-63	-1	-98	-12	-72	-68	-147	-74	-315	5506	3651	-22014	-14346	2475	-12219	-10851	68	3796	-7798	-14254	-1660	-728	-12064	-16028	161
0.185833	-24	40	89	-57	-127	-33	18	-11	-16	6	-70	-63	-92	-11	-26	-51	-100	37	-82	-30	-103	-21	-98	-67	-64	0	-97	-12	-68	-68	-143	-73	-273	5705	3727	-22159	-12024	2495	-12857	-11331	136	3590	-8833	-14377	-1202	-956	-13112	-16773	208
0.186667	-26	43	89	-58	-107	-29	15	-8	-16	8	-70	-61	-95	-13	-25	-59	-100	33	-84	-30	-104	-22	-99	-68	-62	0	-98	-14	-74	-68	-146	-79	-453	5937	3762	-22259	-10470	2482	-13500	-11819	220	3296	-9886	-14458	-236	-1182	-14111	-17529	388
0.187500	-25	42	88	-60	-112	-35	13	-16	-13	5	-73	-67	-110	-16	-27	-60	-100	35	-84	-36	-104	-24	-102	-72	-63	-1	-100	-15	-73	-69	-147	-75	-459	6212	3754	-22327	-10863	2432	-14133	-12302	280	2917	-10955	-14486	40	-1420	-15059	-18288	264
0.188333	-23	38	85	-61	-111	-35	13	-13	-18	6	-70	-64	-97	-14	-27	-59	-99	35	-83	-34	-104	-23	-100	-70	-64	0	-111	-13	-69	-67	-145	-73	-507	6541	3701	-22353	-11202	2346	-14741	-12771	294	2476	-12031	-14498	226	-1644	-15937	-19053	-280
0.189167	-27	39	88	-58	-111	-34	15	-15	-18	4	-72	-65	-98	-19	-30	-59	-102	32	-85	-33	-107	-25	-99	-69	-64	-1	-99	-14	-77	-70	-148	-74	-550	6907	3600	-22348	-12156	2216	-15305	-13220	287	1970	-13098	-14477	612	-1867	-16748	-19836	-274
0.190000	-26	40	86	-60	-113	-36	10	-13	-19	5	-76	-66	-98	-17	-29	-62	-100	34	-85	-40	-108	-26	-101	-69	-65	-6	-101	-15	-80	-72	-150	-75	-490	7346	3437	-22308	-13085	2036	-15827	-13647	257	1413	-14145	-14435	667	-2083	-17462	-20625	-121
0.190833	-30	38	87	-61	-113	-36	11	-15	-25	2	-74	-66	-98	-29	-32	-64	-99	33	-84	-33	-104	-25	-100	-72	-57	-1	-98	-13	-76	-67	-150	-75	-397	7831	3227	-22229	-12970	1810	-16275	-14025	209	809	-15188	-14378	796	-2301	-18108	-21417	-305
0.191667	-27	42	89	-21	-108	-38	12	-14	-18	5	-73	-63	-96	-14	-27	-58	-99	35	-83	-32	-110	-22	-102	-70	-52	0	-93	-13	-73	-70	-146	-74	-183	8359	2965	-22144	-12777	1523	-16649	-14366	209	180	-16183	-14329	898	-2509	-18647	-22221	-40
0.192500	-24	45	90	-57	-109	-31	15	-8	-17	6	-70	-65	-95	-7	-27	-58	-100	35	-92	-31	-100	-21	-100	-68	-62	-1	-99	-12	-68	-68	-145	-75	-51	8928	2650	-22027	-12758	1184	-16928	-14651	207	-465	-17125	-14292	1085	-2728	-19088	-23031	593
0.193333	-26	43	90	-57	-104	-31	13	-14	-19	5	-70	-64	-95	-12	-27	-60	-98	35	-83	-30	-107	-21	-100	-72	-67	-1	-100	-12	-68	-68	-146	-74	-131	9543	2278	-21913	-12464	779	-17110	-14871	167	-1113	-18010	-14287	630	-2952	-19434	-23848	299
0.194167	-28	41	88	-61	-109	-33	16	-14	-17	9	-74	-65	-95	-15	-28	-60	-101	27	-87	-31	-108	-22	-99	-68	-64	0	-99	-12	-73	-68	-148	-73	-100	10184	1863	-21793	-12024	317	-17179	-15036	168	-1748	-18816	-14316	556	-3196	-19677	-24674	-384
0.195000	-26	41	87	-57	-109	-32	17	-13	-19	2	-74	-65	-96	-16	-27	-59	-98	33	-84	-32	-107	-23	-83	-66	-66	0	-105	-12	-73	-69	-148	-74	-142	10844	1418	-21688	-11483	-201	-17128	-15099	312	-2363	-19546	-14402	1024	-3462	-19815	-25496	110
0.195833	-28	41	74	-58	-110	-32	8	-15	-18	7	-73	-64	-97	-15	-29	-62	-102	35	-85	-33	-104	-22	-101	-72	-65	0	-100	-13	-73	-70	-137	-74	-230	11498	936	-21603	-10874	-781	-16968	-15100	663	-2951	-20174	-14547	380	-3764	-19876	-26303	-59
0.196667	-24	43	86	-58	-109	-31	13	-14	-18	5	-72	-65	-94	-16	-27	-57	-97	36	-84	-31	-103	-23	-98	-68	-65	0	-103	-10	-70	-68	-147	-73	-208	12144	432	-21539	-10593	-1417	-16689	-15022	700	-3512	-20698	-14767	-989	-4130	-19846	-27089	-400
0.197500	-22	43	92	-57	-105	-32	19	-12	-18	8	-69	-62	-92	-14	-26	-56	-96	33	-86	-30	-102	-22	-97	-68	-61	1	-97	-11	-73	-68	-143	-74	-272	12767	-73	-21510	-10214	-2125	-16303	-14876	526	-4047	-21111	-15066	-1303	-4492	-19730	-27849	-533
0.198333	-24	42	78	-59	-109	-34	16	-11	-19	7	-69	-64	-96	-15	-26	-56	-100	34	-83	-31	-95	-21	-98	-68	-66	0	-100	-13	-74	-70	-145	-73	-373	13351	-630	-21517	-9278	-2900	-15827	-14664	491	-4563	-21413	-15461	-757	-4951	-19560	-28567	-1052
0.199167	-25	43	86	-62	-114	-48	12	-15	-12	5	-73	-64	-98	-14	-27	-58	-98	46	-84	-30	-105	-22	-99	-64	-65	3	-98	-8	-72	-67	-142	-69	-308	13890	-1172	-21561	-8182	-3744	-15296	-14398	428	-5064	-21588	-15947	-406	-5473	-19328	-29239	-1588
0.200000	-23	45	89	-44	-111	-29	19	-12	-18	10	-69	-61	-98	-14	-30	-57	-98	36	-82	-31	-103	-26	-99	-66	-63	-21	-100	-12	-74	-70	-147	-74	-237	14368	-1723	-21655	-7454	-4656	-14651	-14083	390	-5569	-21640	-16536	287	-6084	-19059	-29843	-907
0.200833	-25	44	89	-58	-113	-32	17	-27	-18	1	-69	-63	-94	-13	-28	-57	-98	34	-84	-34	-105	-22	-100	-67	-63	2	-99	-11	-73	-67	-146	-73	-253	14780	-2272	-21791	-6842	-5653	-13982	-13743	366	-6093	-21592	-17227	601	-6773	-18756	-30368	-815
0.201667	-25	43	88	-60	-109	-31	16	-14	-17	6	-74	-61	-95	-15	-30	-59	-99	35	-88	-31	-104	-21	-98	-68	-64	-1	-100	-8	-72	-70	-145	-73	-283	15114	-2829	-21965	-6046	-6707	-13270	-13390	312	-6648	-21420	-18010	641	-7545	-18445	-30812	-1000
0.202500	-23	44	91	-57	-107	-30	17	-14	-16	6	-70	-60	-94	-14	-27	-58	-99	35	-83	-19	-104	-19	-97	-70	-63	0	-98	-9	-70	-67	-145	-74	-401	15387	-3392	-22174	-5108	-7851	-12534	-13051	269	-7250	-21147	-18877	517	-8381	-18139	-31154	-251
0.203333	-23	43	89	-56	-107	-33	15	-44	-17	7	-69	-61	-95	-13	-27	-57	-99	35	-82	-30	-104	-13	-97	-64	-64	13	-97	-10	-74	-66	-155	-72	-446	15574	-3978	-22423	-4216	-9075	-11770	-12759	243	-7916	-20779	-19830	545	-9314	-17838	-31395	-526
0.204167	-23	44	90	-59	-110	-31	4	-12	-16	8	-70	-62	-95	-11	-26	-31	-97	37	-83	-30	-101	-19	-95	-65	-63	1	-101	-10	-70	-65	-143	-72	-625	15693	-4595	-22684	-3433	-10370	-10976	-12513	225	-8664	-20336	-20840	457	-10291	-17556	-31530	-820
0.205000	-24	43	92	-56	-108	-30	19	-10	-16	10	-67	-62	-92	-14	-24	-56	-98	38	-81	-28	-92	-16	-104	-65	-59	3	-96	-5	-66	-63	-142	-72	-790	15747	-5261	-23004	-2681	-11739	-10145	-12414	177	-9500	-19831	-21913	705	-11310	-17307	-31548	-654
0.205833	-22	44	98	-52	-107	-31	17	-11	-17	21	-69	-63	-99	-9	-24	-56	-93	38	-82	-29	-101	-17	-96	-65	-60	2	-97	-10	-70	-64	-151	-69	-619	15740	-5995	-23331	-2025	-13181	-9256	-12428	151	-10453	-19288	-23022	1178	-12345	-17090	-31449	-463
0.206667	-28	43	89	-59	-109	-33	16	-14	-16	5	-69	-64	-97	-13	-26	-58	-98	32	-83	-36	-115	-24	-100	-68	-64	0	-100	-12	-76	-68	-146	-74	-377	15678	-6821	-23681	-1385	-14689	-8288	-12615	108	-11518	-18726	-24151	609	-13374	-16914	-31237	-377
0.207500	-31	38	86	-61	-111	-39	10	-14	-28	1	-75	-69	-100	-15	-31	-63	-101	41	-90	-32	-107	-23	-103	-72	-64	-1	-100	-13	-75	-72	-145	-75	-202	15576	-7747	-24041	-607	-16246	-7231	-12998	64	-12687	-18160	-25272	625	-14368	-16772	-30905	-894
0.208333	-26	41	84	-77	-112	-36	7	-15	-26	3	-74	-64	-97	-15	-30	-62	-101	33	-87	-35	-108	-27	-104	-70	-67	-4	-100	-13	-73	-69	-149	-77	-31	15439	-8802	-24419	44	-17850	-6012	-13581	34	-13968	-17604	-26373	957	-15303	-16652	-30457	-663
0.209167	-26	40	89	-56	-108	-34	12	-13	-17	7	-70	-56	-98	-16	-29	-60	-99	34	-85	-30	-107	-21	-100	-68	-65	0	-97	-12	-75	-74	-147	-75	-234	15276	-9995	-24809	319	-19477	-4645	-14389	2	-15344	-17066	-27431	421	-16172	-16560	-29896	-113
0.210000	-19	44	89	-61	-109	-35	12	-15	-18	8	-73	-64	-97	-13	-29	-59	-82	36	-85	-30	-107	-22	-99	-68	-61	0	-98	-11	-75	-70	-145	-74	-207	15083	-11330	-25210	552	-21114	-3121	-15423	-28	-16808	-16561	-28428	600	-16959	-16479	-29231	77
0.210833	-25	43	89	-58	-109	-34	20	-16	-19	6	-64	-65	-97	-12	-27	-63	-98	34	-83	-33	-103	-22	-97	-69	-68	2	-100	-13	-72	-66	-145	-75	-280	14867	-12801	-25622	857	-22729	-1413	-16663	-63	-18347	-16084	-29353	664	-17652	-16402	-28471	-97
0.211667	-23	41	89	-58	-110	-32	12	-13	-18	3	-72	-65	-94	-11	-10	-59	-98	34	-83	-31	-104	-21	-98	-68	-64	-4	-91	-12	-69	-67	-143	-73	-267	14623	-14398	-26052	1087	-24309	485	-18108	-98	-19931	-15637	-30178	424	-18253	-16309	-27622	-137
0.212500	-22	42	89	-57	-105	-31	-5	-13	-14	6	-76	-66	-90	-11	-27	-59	-99	35	-86	-30	-102	-21	-98	-68	-61	1	-99	-10	-70	-64	-144	-72	-234	14346	-16100	-26492	1422	-25824	2559	-19719	-113	-21518	-15203	-30893	322	-18763	-16193	-26704	6
0.213333	-23	42	89	-58	-107	1	11	-15	-19	4	-75	-64	-92	-13	-27	-58	-95	37	-86	-31	-104	-21	-99	-67	-63	-1	-101	-12	-55	-62	-146	-74	-203	14023	-17902	-26951	1770	-27241	4779	-21452	-163	-23094	-14778	-31494	401	-19190	-16030	-25721	-262
0.214167	-27	40	86	-61	-114	-33	11	-13	-14	5	-76	-65	-95	-10	-31	-59	-97	34	-88	-36	-104	-22	-101	-69	-63	-1	-102	-14	-75	-81	-149	-72	-221	13647	-19751	-27424	1916	-28526	7104	-23259	-214	-24621	-14335	-31966	128	-19577	-15822	-24681	-128
0.215000	-28	40	82	-61	-112	-35	9	-17	-18	0	-77	-69	-103	-17	-38	-62	-104	32	-88	-36	-108	-26	-104	-72	-68	-6	-105	-18	-78	-72	-149	-80	-30	13212	-21599	-27910	2037	-29654	9502	-25093	-250	-26065	-13861	-32327	-68	-19920	-15540	-23606	-107
0.215833	-30	45	81	-61	-114	-36	7	-19	-27	0	-79	-70	-92	-19	-34	-63	-104	33	-88	-41	-111	-26	-103	-73	-65	-4	-108	-13	-75	-74	-151	-78	138	12714	-23405	-28404	2188	-30609	11901	-26885	-306	-27393	-13327	-32540	-307	-20245	-15204	-22511	16
0.216667	-27	38	86	-64	-113	-35	11	-16	-19	2	-75	-69	-98	-42	-30	-63	-99	32	-87	-39	-105	-22	-117	-74	-56	-3	-105	-15	-76	-70	-151	-74	122	12151	-25117	-28904	2419	-31367	14255	-28598	-336	-28579	-12725	-32646	-254	-20577	-14793	-21409	95
0.217500	-25	42	77	-62	-109	-35	12	-14	-17	6	-74	-63	-97	-26	-28	-61	-99	34	-85	-34	-105	-22	-101	-70	-67	-4	-99	-11	-73	-68	-147	-51	41	11513	-26676	-29401	2762	-31939	16471	-30177	-321	-29607	-12036	-32624	-277	-20929	-14313	-20324	199
0.218333	-25	47	89	-57	-110	-30	12	-12	-18	8	-73	-63	-98	-16	-30	-59	-100	35	-85	-34	-100	-21	-93	-69	-63	-1	-100	-12	-64	-69	-148	-78	-12	10807	-28046	-29905	2940	-32297	18459	-31520	-333	-30404	-11252	-32514	-661	-21332	-13782	-19273	301
0.219167	-22	43	89	-58	-111	-35	15	-15	-16	6	-63	-63	-94	-16	-27	-35	-95	37	-83	-33	-103	-19	-99	-72	-64	-4	-99	-28	-72	-68	-147	-76	-40	10037	-29168	-30402	2968	-32473	20122	-32217	-352	-31014	-10377	-32288	-569	-21791	-13200	-18265	220
0.220000	-6	43	88	-59	-109	-32	13	-12	-18	6	-73	-63	-96	-17	-26	-59	-96	32	-82	-31	-105	-21	-98	-70	-60	-3	-99	-10	-72	-68	-146	-76	-38	9225	-29999	-30874	3010	-32441	21386	-32495	-357	-31402	-9395	-31987	-841	-22314	-12589	-17336	383
0.220833	-25	18	88	-59	-109	-33	13	-15	-19	7	-73	-64	-96	-18	-28	-59	-97	35	-85	-33	-105	-22	-101	-70	-49	-4	-101	-11	-75	-69	-147	-77	-100	8386	-30504	-31323	3126	-32244	22178	-32629	-348	-31572	-8313	-31609	-1224	-22900	-11977	-16482	300
0.221667	-24	42	90	-60	-111	-31	16	-12	-17	7	-70	-64	-96	-14	-23	-61	-100	35	-87	-34	-104	-29	-101	-69	-64	-1	-101	-12	-70	-69	-144	-74	99	7537	-30689	-31734	3109	-31879	22432	-32669	-365	-31513	-7156	-31177	-651	-23538	-11380	-15749	96
0.222500	-28	54	92	-61	-109	-33	13	-15	-18	5	-81	-67	-94	-15	-28	-59	-96	34	-85	-34	-107	-23	-102	-69	-63	-6	-103	-12	-74	-87	-161	-74	-63	6700	-30516	-32103	3160	-31373	22104	-32706	-391	-31239	-5953	-30704	-1223	-24211	-10817	-15137	306
0.223333	-27	40	91	-60	-111	-32	15	-13	-19	2	-74	-66	-97	-17	-30	-61	-108	32	-88	-32	-109	-26	-103	-72	-66	-4	-101	-10	-78	-73	-148	-77	-150	5889	-30001	-32433	3184	-30748	21178	-32697	-465	-30755	-4730	-30206	-1193	-24904	-10318	-14666	123
0.224167	-29	43	88	-65	-111	-33	12	-16	-19	3	-73	-68	-92	-16	-30	-62	-100	35	-83	-32	-104	-22	-101	-72	-63	0	-99	-13	-74	-70	-162	-72	-118	5133	-29157	-32616	3128	-30022	19686	-32714	-826	-30083	-3529	-29700	-1231	-25585	-9887	-14340	222
0.225000	-27	43	91	-61	-110	-33	17	-11	-18	4	-67	-63	-93	-18	-26	-57	-97	32	-84	-35	-105	-22	-98	-69	-62	0	-98	-11	-72	-68	-145	-74	-127	4435	-28030	-32693	3191	-29225	17656	-32698	-910	-29242	-2389	-29197	-1262	-26228	-9552	-14178	476
0.225833	-26	45	93	-56	-109	-33	18	-11	-15	7	-69	-63	-98	-16	-28	-57	-97	37	-81	-33	-104	-12	-96	-68	-61	5	-99	-12	-73	-69	-143	-84	-235	3819	-26661	-32723	3501	-28371	15154	-32712	-635	-28250	-1352	-28716	-1591	-26802	-9328	-14178	529
0.226667	-24	42	92	-57	-112	-32	17	-13	-16	6	-65	-63	-96	-13	-26	-56	-100	36	-84	-32	-107	-22	-99	-68	-64	0	-98	-9	-76	-70	-145	-74	-101	3288	-25107	-32759	3695	-27490	12245	-32700	-552	-27150	-466	-28273	-1583	-27273	-9221	-14346	44
0.227500	-26	41	91	-43	-111	-35	12	-15	-24	-12	-72	-67	-99	-16	-31	-59	-102	34	-86	-35	-107	-27	-100	-70	-65	0	-99	-6	-74	-75	-148	-77	-69	2835	-23426	-32742	3535	-26589	9046	-32711	-490	-25962	227	-27876	-1902	-27622	-9221	-14681	418
0.228333	-29	39	90	-58	-113	-36	12	-13	-21	7	-68	-65	-97	-16	-17	-58	-99	35	-85	-34	-107	-25	-99	-70	-62	0	-97	-13	-70	-69	-146	-75	-1	2472	-21680	-32759	3303	-25703	5687	-32691	-402	-24729	693	-27531	-2157	-27808	-9331	-15167	355
0.229167	-25	42	94	-59	-108	-33	16	-12	-11	7	-69	-66	-96	-14	-30	-59	-99	36	-86	-34	-103	-21	-97	-67	-60	1	-97	-10	-69	-70	-145	-73	112	2180	-19932	-32719	3069	-24806	2292	-32422	-331	-23488	911	-27246	-1783	-27826	-9548	-15805	197
0.230000	-26	42	91	-55	-109	-32	17	-14	-17	8	-67	-63	-96	-13	-27	-58	-96	35	-82	-31	-105	-22	-97	-68	-63	0	-99	-11	-72	-69	-146	-72	279	1959	-18244	-32590	2822	-23941	-1013	-32027	-256	-22266	857	-27029	-1408	-27668	-9854	-16568	338
0.230833	-27	41	92	-63	-109	-34	15	-12	-15	9	-69	-63	-96	-18	-28	-58	-100	36	-85	-42	-111	-23	-96	-67	-62	2	-96	-11	-74	-62	-143	-73	292	1787	-16661	-32353	2411	-23107	-4088	-31599	-169	-21080	525	-26875	-1533	-27323	-10232	-17441	264
0.231667	-28	40	92	-59	-108	-32	12	-14	3	7	-73	-66	-98	-18	-29	-57	-100	35	-83	-36	-109	-24	-96	-68	-64	-3	-99	-13	-73	-72	-147	-73	232	1654	-15219	-32073	2190	-22297	-6829	-31200	-103	-19972	-81	-26787	-1251	-26811	-10666	-18400	214
0.232500	-32	36	87	-57	-113	-34	10	-59	-21	5	-73	-65	-98	-16	-28	-60	-104	35	-85	-33	-105	-22	-110	-67	-64	1	-96	-10	-70	-68	-145	-75	155	1549	-13935	-31752	2400	-21508	-9141	-30837	-69	-18954	-926	-26752	-817	-26136	-11124	-19415	297
0.233333	-26	39	88	-56	-108	-34	11	-13	-21	6	-72	-65	-94	-16	-27	-58	-100	38	-85	-32	-83	-23	-99	-68	-65	-1	-98	-14	-74	-72	-146	-72	141	1447	-12809	-31409	2854	-20748	-10945	-30531	-11	-18049	-1990	-26777	-729	-25330	-11589	-20470	311
0.234167	-28	45	88	-65	-112	-33	15	-13	-22	4	-70	-66	-98	-17	-30	-60	-101	35	-86	-35	-107	-23	-96	-68	-65	0	-98	-13	-73	-75	-147	-74	13	1332	-11849	-31067	3076	-20000	-12193	-30285	44	-17257	-3233	-26848	-1937	-24409	-12040	-21550	176
0.235000	-29	39	90	-59	-111	-31	15	-16	-9	6	-72	-68	-98	-18	-29	-62	-99	34	-84	-32	-105	-23	-100	-70	-67	0	-101	-14	-76	-72	-151	-52	141	1204	-11038	-30733	2786	-19278	-12871	-30086	74	-16587	-4607	-26957	-2726	-23413	-12451	-22602	97
0.235833	-27	38	87	-62	-112	-34	12	-17	-22	6	-73	-62	-99	6	-29	-60	-98	33	-87	-38	-107	-24	-102	-67	-67	-12	-99	-13	-75	-73	-148	-74	45	1043	-10329	-30419	2332	-18564	-12960	-29928	94	-16039	-6060	-27091	-1959	-22370	-12805	-23617	299
0.236667	-27	39	87	-60	-114	-36	15	-16	-13	7	-74	-66	-98	-18	-30	-62	-102	34	-84	-32	-105	-22	-100	-67	-66	1	-102	-13	-72	-70	-147	-74	44	838	-9707	-30142	1710	-17854	-12502	-29800	70	-15587	-7527	-27249	-386	-21321	-13082	-24564	127
0.237500	-27	42	87	-58	-111	-34	13	-12	-16	8	-72	-63	-97	-16	-27	-56	-96	37	-82	-29	-107	-22	-99	-66	-62	2	-99	-11	-70	-80	-143	-69	42	587	-9122	-29902	1555	-17153	-11493	-29687	176	-15248	-8947	-27412	503	-20294	-13271	-25433	212
0.238333	-26	44	90	-56	-104	-35	17	-12	-15	10	-67	-61	-91	-13	-21	-74	-94	38	-79	-27	-100	-16	-94	-66	-59	5	-95	-9	-70	-64	-145	-72	110	274	-8515	-29712	1636	-16460	-10057	-29581	574	-14986	-10262	-27577	1501	-19322	-13366	-26212	181
0.239167	-23	42	85	-57	-108	-32	15	-13	-16	9	-72	-63	-92	-13	-26	-57	-97	35	-84	-29	-107	-22	-98	-67	-61	2	-98	-10	-72	-66	-115	-72	-32	-101	-7915	-29581	1646	-15784	-8265	-29469	665	-14794	-11423	-27731	1935	-18421	-13362	-26874	256
0.240000	-28	42	88	-58	-108	-31	17	-16	-17	9	-73	-63	-97	-15	-27	-63	-99	32	-81	-33	-104	-21	-99	-69	-63	1	-100	-15	-75	-69	-152	-74	27	-541	-7231	-29507	1522	-15126	-6207	-29338	477	-14644	-12432	-27875	3209	-17610	-13259	-27425	-186
0.240833	-30	34	85	-62	-111	-40	11	-21	-22	2	-75	-65	-100	-19	-31	-61	-100	34	-80	-33	-87	-19	-96	-68	-65	1	-100	-13	-75	-69	-147	-73	77	-1045	-6454	-29491	1436	-14475	-3974	-29178	477	-14517	-13192	-27989	3761	-16895	-13055	-27847	179
0.241667	-22	39	85	-60	-110	-33	12	-17	-15	10	-74	-65	-94	-15	-29	-61	-100	34	-85	-34	-104	-22	-99	-68	-65	0	-101	-13	-74	-67	-146	-72	126	-1624	-5567	-29523	1355	-13853	-1657	-28981	394	-14400	-13696	-28069	3308	-16292	-12763	-28156	183
0.242500	-27	42	89	-60	-109	-32	15	-13	-21	5	-74	-65	-97	-13	-27	-61	-98	34	-84	-31	-102	-18	-99	-70	-72	0	-103	-13	-73	-66	-148	-72	153	-2269	-4583	-29602	1277	-13259	639	-28750	248	-14271	-13939	-28117	2914	-15805	-12390	-28342	-81
0.243333	-28	40	85	-58	-109	-35	15	-14	-18	5	-75	-63	-82	-13	-27	-59	-102	34	-84	-33	-107	-18	-99	-66	-63	1	-99	-12	-69	-67	-147	-72	87	-2992	-3490	-29732	1247	-12704	2818	-28481	176	-14122	-13915	-28120	2495	-15397	-11951	-28423	58
0.244167	-42	45	88	-76	-110	-31	15	-13	-16	6	-74	-63	-95	-13	-27	-58	-97	21	-84	-32	-102	-15	-97	-65	-63	2	-102	-12	-68	-66	-144	-70	21	-3793	-2318	-29885	1194	-12199	4793	-28176	296	-13943	-13653	-28084	2073	-15098	-11452	-28408	38
0.245000	-26	44	88	-58	-105	-25	16	-13	-17	8	-69	-61	-101	-12	-28	-58	-98	39	-81	-33	-101	-17	-96	-66	-61	3	-98	-11	-68	-67	-145	-62	1	-4665	-1092	-30070	1107	-11748	6515	-27843	562	-13727	-13122	-28001	1876	-14879	-10921	-28308	-12
0.245833	-25	45	94	-52	-107	-31	16	-13	-15	7	-68	-62	-95	-15	-22	-55	-91	37	-79	-28	-101	-19	-95	-64	-62	5	-97	-11	-75	-66	-142	-69	6	-5611	154	-30262	1018	-11350	7939	-27478	650	-13475	-12407	-27880	1751	-14735	-10370	-28142	103
0.246667	-22	43	94	-59	-108	-31	16	-15	-15	6	-70	-61	-102	-13	-26	-57	-96	38	-82	-31	-105	-19	-100	-67	-61	1	-97	-12	-70	-68	-144	-57	42	-6644	1371	-30468	965	-11027	9044	-27098	481	-13191	-11534	-27709	1430	-14655	-9814	-27926	97
0.247500	-15	37	85	-58	-109	-34	15	-16	-19	3	-74	-67	-99	-16	-30	-59	-99	30	-84	-63	-107	-23	-100	-69	-64	0	-102	-13	-72	-78	-150	-75	-181	-7744	2524	-30672	1011	-10773	9803	-26711	399	-12877	-10552	-27505	416	-14630	-9277	-27682	12
0.248333	-29	38	88	-62	-112	-38	9	-33	-21	1	-75	-66	-100	-18	-13	-60	-102	32	-84	-38	-108	-25	-104	-73	-67	0	-101	-16	-75	-72	-149	-75	-126	-8923	3583	-30876	942	-10592	10214	-26325	306	-12556	-9497	-27262	404	-14650	-8759	-27413	-234
0.249167	-29	38	85	-63	-115	-39	10	-19	-21	0	-74	-65	-101	-17	-34	-60	-101	35	-84	-41	-104	-23	-101	-68	-63	5	-103	-15	-74	-69	-148	-75	-93	-10170	4512	-31057	855	-10485	10332	-25937	196	-12235	-8415	-26983	-19	-14707	-8275	-27141	115
0.250000	-29	34	88	-58	-110	-36	12	-16	-21	1	-72	-69	-96	-15	-29	-61	-102	30	-86	-35	-108	-24	-101	-70	-66	-1	-100	-14	-72	-68	-145	-76	-120	-11475	5270	-31233	879	-10465	10138	-25547	278	-11927	-7351	-26680	-442	-14806	-7838	-26879	2
0.250833	-28	39	89	-59	-108	-31	13	-13	-17	4	-75	-63	-95	-15	-28	-58	-101	11	-88	-34	-104	-21	-99	-69	-65	-3	-102	-14	-69	-70	-148	-76	-131	-12820	5838	-31390	900	-10514	9701	-25243	232	-11655	-6346	-26356	-559	-14942	-7459	-26633	-34
0.251667	-14	42	89	-58	-111	-35	16	-16	-22	3	-74	-75	-99	-15	-29	-58	-99	32	-85	-35	-107	-24	-99	-69	-65	-3	-101	-10	-73	-70	-144	-86	-99	-14186	6207	-31527	852	-10666	9047	-24945	-6	-11445	-5436	-26022	-645	-15121	-7153	-26415	20
0.252500	-23	38	87	-62	-105	-32	13	-16	-18	4	-73	-63	-95	-12	-29	-59	-101	13	-87	-32	-103	-19	-105	-72	-63	-3	-98	-12	-72	-69	-144	-77	-129	-15561	6366	-31652	874	-10896	8242	-24702	-126	-11305	-4654	-25689	-1200	-15351	-6918	-26229	88
0.253333	-28	41	88	-59	-110	-33	12	-16	-17	5	-75	-70	-95	-14	-29	-57	-98	34	-86	-33	-102	-24	-101	-69	-63	-5	-101	-12	-74	-72	-146	-74	-114	-16896	6320	-31759	839	-11216	7336	-24505	-199	-11260	-4020	-25356	-872	-15636	-6764	-26074	-283
0.254167	-28	37	86	-58	-110	-34	12	-17	-17	3	-73	-65	-97	-17	-29	-59	-98	32	-90	-38	-108	-24	-101	-70	-69	-3	-99	-13	-75	-73	-149	-76	-185	-18236	6081	-31859	590	-11621	6380	-24377	-266	-11327	-3524	-25063	-484	-15985	-6692	-25951	6
0.255000	-24	42	85	-57	-110	-35	17	-14	-21	12	-75	-64	-95	-14	-29	-60	-100	30	-85	-34	-103	-23	-100	-67	-67	-6	-103	-12	-75	-73	-148	-75	-176	-19475	5678	-31940	380	-12112	5429	-24313	-322	-11511	-3212	-24792	-762	-16408	-6704	-25858	144
0.255833	-30	40	84	-64	-112	-35	10	-16	-18	2	-75	-67	-99	-21	-32	-59	-100	30	-88	-36	-110	-28	-104	-70	-81	-8	-102	-14	-77	-73	-150	-77	-238	-20608	5128	-32021	437	-12685	4543	-24309	-359	-11829	-3037	-24558	-1064	-16907	-6792	-25787	-162
0.256667	-27	37	85	-62	-113	-40	6	-17	-23	0	-79	-67	-60	-18	-34	-64	-104	29	-90	-38	-109	-28	-102	-74	-67	-7	-104	-17	-77	-74	-158	-78	-148	-21614	4468	-32096	558	-13345	3699	-24376	-400	-12285	-3011	-24370	-1031	-17489	-6960	-25737	-32
0.257500	-26	37	84	-65	-115	-40	7	-15	-19	1	-76	-67	-100	-17	-29	-61	-94	32	-88	-35	-110	-25	-107	-70	-65	-1	-101	-14	-74	-68	-147	-74	-13	-22463	3744	-32166	676	-14061	2991	-24495	-435	-12872	-3100	-24237	-1069	-18146	-7192	-25694	0
0.258333	-28	41	90	-58	-108	-33	12	-15	-18	6	-57	-65	-105	-14	-30	-59	-98	36	-88	-32	-108	-22	-101	-66	-63	-1	-100	-12	-74	-74	-154	-74	-34	-23138	2965	-32237	766	-14852	2423	-24662	-401	-13598	-3299	-24169	-1051	-18892	-7488	-25658	-97
0.259167	-24	59	88	-58	-111	-36	12	-13	-18	4	-73	-62	-97	-16	-27	-60	-107	38	-87	-33	-103	-24	-102	-70	-62	0	-100	-15	-80	-69	-148	-76	44	-23617	2180	-32319	637	-15697	1998	-24870	-407	-14451	-3582	-24173	-884	-19721	-7840	-25615	-257
0.260000	-25	42	79	-62	-108	-33	11	-15	-16	6	-74	-61	-100	-15	-30	-59	-100	34	-91	-31	-104	-22	-99	-68	-62	-5	-132	-13	-72	-72	-149	-90	118	-23887	1418	-32398	508	-16579	1722	-25106	-396	-15426	-3920	-24247	-744	-20631	-8236	-25582	-172
0.260833	-25	44	87	-59	-108	-32	12	-14	-23	2	-74	-62	-97	-15	-30	-61	-103	34	-90	-31	-107	-22	-99	-72	-69	-6	-102	-12	-73	-70	-148	-76	-69	-23936	706	-32486	815	-17493	1590	-25349	-392	-16519	-4295	-24399	-1002	-21609	-8656	-25533	8
0.261667	-30	44	87	-58	-111	-34	10	-12	-17	5	-75	-65	-98	-16	-27	-60	-101	34	-91	-32	-103	-22	-99	-67	-64	0	-103	-14	-73	-68	-147	-74	9	-23766	57	-32569	1291	-18425	1590	-25586	-359	-17704	-4677	-24628	-855	-22635	-9100	-25475	-395
0.262500	-19	41	89	-59	-107	-32	11	-13	-17	3	-74	-61	-95	-15	-27	-57	-84	34	-90	-31	-105	-19	-100	-67	-62	-3	-103	-7	-74	-69	-147	-72	192	-23375	-498	-32665	1156	-19354	1708	-25803	-348	-18951	-5051	-24921	-742	-23690	-9540	-25412	-135
0.263333	-29	41	85	-58	-108	-32	11	-14	-14	6	-73	-63	-95	-15	-28	-59	-104	35	-93	-33	-102	-19	-99	-69	-64	0	-99	-12	-72	-69	-146	-74	131	-22772	-963	-32730	1163	-20263	1914	-25970	-361	-20240	-5391	-25278	-1008	-24757	-9957	-25337	-64
0.264167	-25	41	88	-58	-108	-32	10	-13	-18	4	-70	-65	-95	-15	-29	-59	-99	33	-92	-33	-104	-21	-100	-69	-62	1	-101	-15	-73	-67	-148	-76	142	-21985	-1321	-32749	1320	-21129	2181	-26086	-374	-21544	-5698	-25696	-1075	-25811	-10347	-25272	-110
0.265000	-26	52	88	-58	-108	-32	12	-12	-21	3	-75	-63	-96	-15	-28	-60	-100	32	-90	-33	-109	-24	-90	-69	-64	-1	-100	-15	-72	-70	-145	-73	103	-21029	-1579	-32766	872	-21947	2484	-26132	-357	-22830	-5952	-26157	-845	-26824	-10685	-25188	-58
0.265833	-25	42	86	-60	-111	-36	11	-15	-18	4	-73	-65	-96	-16	-30	-57	-97	35	-58	-24	-104	-18	-100	-66	-61	3	-101	-12	-69	-67	-147	-72	143	-19915	-1731	-32752	787	-22686	2800	-26098	-331	-24074	-6142	-26648	-1042	-27758	-10955	-25121	-21
0.266667	-22	49	90	-61	-109	-34	12	-10	-17	8	-69	-63	-94	-13	-31	-59	-98	35	-88	-32	-104	-21	-99	-67	-60	1	-104	-14	-70	-66	-143	-70	184	-18692	-1786	-32767	1054	-23351	3094	-25979	-338	-25242	-6270	-27163	-763	-28583	-11144	-25071	-525
0.267500	-31	40	87	-59	-110	-33	12	-17	-21	2	-72	-64	-95	-18	-32	-60	-100	34	-87	-34	-104	-22	-99	-70	-64	-9	-99	-14	-74	-73	-150	-78	150	-17373	-1749	-32752	633	-23920	3340	-25763	-332	-26279	-6334	-27679	-371	-29283	-11242	-25040	-496
0.268333	-25	39	87	-61	-107	-39	8	-14	-21	5	-73	-67	-82	-21	-32	-63	-100	32	-87	-32	-110	-23	-103	-73	-64	-1	-101	-14	-76	-69	-147	-75	216	-15984	-1622	-32767	381	-24384	3525	-25463	-339	-27189	-6330	-28175	-589	-29812	-11225	-25028	-83
0.269167	-27	50	90	-60	-112	-34	13	-14	-16	5	-70	-67	-96	-16	-22	-65	-97	34	-87	-48	-102	-21	-99	-70	-63	0	-119	-12	-74	-69	-147	-75	199	-14560	-1422	-32748	486	-24740	3630	-25068	-313	-27924	-6271	-28635	-696	-30176	-11103	-25046	-311
0.270000	-24	46	88	-63	-107	-36	13	-17	-22	3	-32	-65	-96	-16	-31	-60	-100	30	-86	-32	-102	-19	-101	-72	-65	3	-100	-12	-72	-67	-146	-77	213	-13137	-1153	-32762	455	-24990	3634	-24619	-270	-28468	-6163	-29054	-643	-30349	-10874	-25101	-180
0.270833	-24	43	88	-57	-105	-33	15	-13	-15	7	-70	-64	-72	-16	-31	-57	-99	23	-86	-30	-103	-21	-98	-69	-63	0	-99	-10	-69	-68	-146	-73	191	-11741	-824	-32740	483	-25131	3544	-24098	-276	-28806	-6011	-29407	-618	-30323	-10527	-25192	2
0.271667	-25	46	91	-61	-108	-33	13	-14	-13	7	-73	-63	-93	-16	-28	-56	-95	37	-84	-31	-101	-18	-96	-68	-58	-8	-101	-10	-70	-65	-144	-72	113	-10395	-448	-32754	402	-25183	3356	-23533	-266	-28943	-5835	-29682	-514	-30100	-10085	-25316	-34
0.272500	-26	40	86	-59	-108	-33	13	-14	-18	5	-72	-65	-96	-15	-29	-59	-102	33	-84	-30	-103	-18	-99	-70	-61	0	-83	-12	-73	-67	-145	-74	104	-9130	-29	-32742	375	-25161	3057	-22955	-256	-28865	-5645	-29869	-430	-29687	-9565	-25483	22
0.273333	-25	43	86	-60	-109	-38	12	-17	-24	4	-77	-67	-96	-18	-31	-62	-99	30	-84	-35	-107	-24	-102	-72	-65	-5	-102	-16	-76	-73	-141	-76	49	-7954	425	-32758	429	-25075	2674	-22381	-260	-28595	-5461	-29965	-326	-29092	-8973	-25685	120
0.274167	-29	39	81	-63	-116	-40	10	-22	-22	3	-78	-70	-99	-17	-31	-63	-103	29	-91	-38	-104	-23	-100	-72	-66	-3	-100	-13	-73	-72	-147	-76	-47	-6895	906	-32759	360	-24937	2223	-21838	-250	-28135	-5285	-29943	-509	-28333	-8333	-25912	239
0.275000	-27	40	85	-74	-109	-31	11	-19	-22	2	-76	-68	-98	-17	-33	-60	-101	32	-86	-38	-105	-25	-100	-66	-64	-3	-107	-16	-78	-73	-149	-77	-119	-5966	1408	-32753	440	-24780	1705	-21346	-240	-27529	-5140	-29820	-462	-27438	-7674	-26172	-70
0.275833	-28	39	88	-63	-113	-39	13	-21	-19	2	-75	-69	-97	-16	-29	-72	-99	34	-86	-38	-109	-26	-102	-80	-67	-3	-102	-15	-76	-70	-149	-77	-26	-5169	1920	-32766	499	-24621	1149	-20922	-235	-26777	-5035	-29575	78	-26437	-7019	-26440	13
0.276667	-23	39	88	-63	-110	-36	25	-18	-21	4	-75	-70	-101	-17	-31	-61	-100	32	-87	-38	-104	-25	-100	-72	-66	-5	-101	-14	-73	-72	-158	-76	-77	-4516	2437	-32748	501	-24474	569	-20582	-250	-25929	-4985	-29219	-221	-25369	-6400	-26723	207
0.277500	-26	41	86	-60	-109	-35	13	-16	-17	6	-73	-63	-95	-12	-3	-57	-97	37	-57	-32	-105	-21	-99	-65	-63	0	-100	-13	-72	-67	-144	-73	4	-4000	2955	-32759	488	-24353	-16	-20350	-243	-25015	-4992	-28753	32	-24270	-5838	-27013	-18
0.278333	-22	44	55	-58	-108	-30	16	-15	-15	8	-69	-62	-98	-12	-29	-58	-97	35	-84	-32	-101	-19	-98	-69	-64	0	-98	-11	-72	-68	-146	-78	-19	-3625	3446	-32743	483	-24283	-584	-20231	-252	-24076	-5068	-28183	39	-23189	-5375	-27267	51
0.279167	-28	40	90	-57	-109	-32	13	-15	-17	5	-70	-64	-97	-12	-26	-58	-98	37	-83	-30	-105	-23	-97	-68	-63	1	-96	-10	-72	-65	-143	-74	-4	-3383	3940	-32757	528	-24278	-1117	-20229	-274	-23154	-5217	-27516	-118	-22152	-5023	-27508	240
0.280000	-22	42	88	-57	-108	-31	16	-14	32	9	-73	-62	-96	-14	-28	-61	-99	35	-84	-30	-103	-21	-98	-66	-61	3	-94	-11	-73	-68	-146	-75	3	-3265	4392	-32740	568	-24333	-1598	-20340	-273	-22281	-5440	-26758	-221	-21199	-4817	-27716	-5
0.280833	-23	39	89	-58	-108	-33	15	-17	-18	5	-75	-63	-94	-15	-29	-61	-96	36	-83	-31	-88	-25	-99	-69	-62	-1	-99	-14	-70	-67	-148	-76	-57	-3272	4800	-32755	488	-24457	-2016	-20565	-279	-21483	-5740	-25918	226	-20359	-4769	-27866	-60
0.281667	-27	40	86	-59	-108	-35	28	-16	-18	4	-75	-64	-96	-16	-30	-60	-103	30	-86	-32	-108	-26	-102	-68	-65	-1	-101	-15	-76	-69	-150	-77	-87	-3334	5165	-32737	530	-24643	-2353	-20893	-287	-20789	-6103	-25019	283	-19658	-4893	-27959	328
0.282500	-28	38	85	-65	-111	-34	9	-18	-23	2	-78	-66	-95	-17	-31	-59	-102	34	-88	-34	-104	-22	-107	-65	-64	-3	-103	-11	-73	-68	-149	-75	-72	-3489	5477	-32754	592	-24885	-2607	-21302	-271	-20223	-6524	-24066	175	-19110	-5185	-27973	79
0.283333	-31	37	84	-60	-107	-32	16	-13	-22	5	-74	-67	-95	-15	-31	-59	-97	34	-88	-31	-107	-23	-100	-68	-65	0	-100	-13	-75	-68	-170	-79	-162	-3705	5722	-32745	574	-25176	-2775	-21780	-232	-19794	-6996	-23076	81	-18729	-5670	-27908	76
0.284167	-25	42	86	-59	-110	-30	13	-15	-21	5	-74	-63	-95	-58	-29	-60	-97	34	-85	-40	-103	-25	-100	-67	-64	-3	-100	-15	-76	-69	-147	-75	-98	-3960	5899	-32751	535	-25504	-2858	-22310	-260	-19501	-7510	-22075	56	-18513	-6319	-27735	219
0.285000	-25	43	105	-60	-111	-32	15	-13	-19	7	-72	-64	-97	-17	-27	-60	-99	34	-85	-35	-95	-23	-99	-65	-63	-1	-99	-13	-70	-67	-142	-74	-119	-4242	5992	-32757	556	-25840	-2860	-22867	-260	-19379	-8053	-21060	55	-18458	-7134	-27490	135
0.285833	-25	43	90	-56	-108	-30	16	-12	-16	6	-66	-63	-96	-23	-26	-57	-99	36	-82	-30	-103	-22	-98	-65	-62	3	-99	-11	-72	-72	-145	-73	-159	-4530	6009	-32743	592	-26176	-2796	-23436	-255	-19375	-8616	-20060	245	-18556	-8089	-27147	25
0.286667	-25	40	96	-57	-110	-32	13	-15	-18	9	-74	-61	-94	-15	-27	-60	-96	37	-84	-31	-107	-26	-101	-66	-63	3	-99	-13	-73	-68	-149	-74	-70	-4815	5933	-32767	351	-26506	-2673	-24005	-260	-19500	-9187	-19095	360	-18785	-9156	-26697	42
0.287500	-27	38	87	-58	-109	-34	13	-16	-21	5	-74	-65	-107	-21	-30	-62	-100	34	-85	-32	-110	-24	-101	-67	-65	0	-100	-16	-77	-73	-150	-74	-59	-5078	5765	-32744	9	-26797	-2495	-24555	-260	-19730	-9753	-18177	-55	-19125	-10317	-26155	161
0.288333	-30	36	87	-58	-110	-35	12	-14	-18	0	-70	-64	-96	-17	-28	-63	-98	35	-83	-32	-105	-24	-102	-72	-62	0	-100	-13	-72	-72	-148	-75	-224	-5313	5505	-32759	194	-27040	-2295	-25074	-235	-20043	-10297	-17310	-608	-19543	-11537	-25515	-7
0.289167	-27	39	87	-59	-111	-35	12	-18	-16	6	-74	-65	-98	-19	-34	-61	-99	32	-85	-32	-102	-26	-103	-69	-64	4	-102	-14	-72	-72	-150	-76	-55	-5512	5149	-32738	300	-27227	-2080	-25555	-179	-20417	-10815	-16529	69	-20023	-12789	-24792	-27
0.290000	-31	46	89	-62	-110	-39	9	-17	5	3	-74	-67	-96	-18	-34	-63	-104	35	-87	-34	-110	-27	-105	-86	-68	-6	-103	-17	-78	-74	-147	-78	-143	-5665	4702	-32757	315	-27341	-1873	-25988	-169	-20821	-11307	-15837	-481	-20535	-14035	-24001	210
0.290833	-32	37	86	-63	-113	-38	9	-16	-23	3	-76	-68	-98	-19	-22	-60	-102	34	-85	-35	-108	-25	-101	-69	-65	0	-100	-14	-73	-69	-137	-75	-188	-5769	4174	-32736	340	-27384	-1678	-26363	-167	-21229	-11745	-15233	-497	-21045	-15236	-23147	-72
0.291667	-29	38	90	-59	-108	-33	11	-14	-21	5	-75	-63	-94	-15	-29	-59	-99	35	-85	-30	-104	-24	-101	-68	-59	-3	-101	-14	-70	-69	-146	-73	-249	-5821	3571	-32751	156	-27326	-1522	-26700	-146	-21624	-12142	-14739	-476	-21530	-16370	-22241	-65
0.292500	-28	40	86	-58	-108	-33	12	-14	-17	7	-76	-64	-98	-13	-30	-45	-97	30	-90	-33	-110	-23	-98	-69	-62	0	-97	-14	-72	-74	-147	-72	-217	-5825	2874	-32747	-78	-27201	-1412	-26985	-127	-21982	-12494	-14358	-764	-21974	-17408	-21304	0
0.293333	-25	40	88	-58	-108	-30	10	-15	-14	5	-72	-65	-97	-16	-30	-64	-99	34	-85	-33	-105	-25	-99	-69	-63	0	-98	-16	-75	-73	-147	-73	-225	-5779	2111	-32746	-128	-26987	-1362	-27231	-111	-22287	-12787	-14088	-935	-22354	-18326	-20342	-51
0.294167	-27	37	88	-63	-109	-34	11	-14	-22	5	-73	-65	-96	-17	-32	-60	-102	32	-87	-36	-107	-25	-101	-72	-64	-4	-96	-14	-75	-73	-147	-73	-83	-5691	1286	-32758	-229	-26707	-1378	-27434	-125	-22523	-13030	-13925	-139	-22659	-19104	-19366	-238
0.295000	-29	37	88	-62	-110	-36	11	-14	-21	5	-70	-68	-99	-15	-29	-60	-98	34	-83	-32	-104	-19	-100	-72	-65	-3	-98	-21	-77	-74	-150	-75	-124	-5557	408	-32746	-495	-26358	-1470	-27611	-133	-22683	-13224	-13875	-48	-22878	-19733	-18393	89
0.295833	-28	40	90	-61	-112	-36	12	-16	-19	4	-69	-65	-99	-18	-30	-58	-102	33	-83	-32	-110	-27	-99	-70	-64	-3	-98	-14	-75	-74	-148	-76	-116	-5386	-509	-32760	-578	-25951	-1631	-27762	-111	-22763	-13372	-13923	-242	-23009	-20191	-17438	32
0.296667	-27	41	89	-60	-111	-57	13	-12	-17	5	-69	-68	-97	-17	-29	-57	-100	34	-83	-32	-103	-24	-98	-67	-66	-3	-113	-13	-74	-73	-147	-75	-223	-5178	-1459	-32754	-363	-25484	-1862	-27886	-60	-22764	-13470	-14062	-228	-23055	-20483	-16508	-4
0.297500	-26	40	90	-59	-112	-36	12	-15	-17	5	-67	-64	-94	-13	-28	-56	-99	37	-83	-31	-103	-19	-91	-69	-63	0	-94	-10	-72	-68	-145	-69	-177	-4941	-2424	-32750	219	-24964	-2163	-27996	-39	-22681	-13531	-14278	-69	-23013	-20608	-15616	-8
0.298333	-24	43	98	-57	-104	-32	12	-12	-18	8	-68	-64	-97	-16	-29	-60	-99	35	-84	-30	-108	-26	-100	-68	-64	-1	-98	-12	-76	-72	-146	-74	-69	-4685	-3411	-32733	499	-24465	-2526	-28097	-53	-22526	-13556	-14567	183	-22897	-20583	-14773	-56
0.299167	-29	41	89	-61	-110	-35	13	-18	-19	3	-70	-49	-97	-15	-30	-59	-98	35	-104	-35	-105	-22	-98	-68	-66	-4	-97	-10	-73	-68	-147	-70	-187	-4403	-4390	-32751	150	-23933	-2937	-28185	-30	-22311	-13552	-14894	520	-22712	-20409	-13974	-8
0.300000	-30	36	87	-57	-108	-43	12	-16	-17	4	-70	-63	-96	-14	-30	-59	-102	32	-85	-31	-104	-22	-98	-70	-66	-1	-92	-13	-73	-70	-147	-75	-165	-4082	-5355	-32738	164	-23393	-3388	-28268	-13	-22038	-13518	-15254	624	-22475	-20120	-13229	-5
0.300833	-27	41	89	-58	-108	-33	13	-15	-21	4	-69	-65	-96	-18	-29	-60	-101	28	-82	-30	-103	-24	-98	-68	-65	0	-99	-10	-74	-69	-146	-82	-74	-3795	-6295	-32759	-32	-22860	-3865	-28331	-21	-21717	-13463	-15636	526	-22199	-19704	-12552	156
0.301667	-28	37	91	-62	-109	-31	16	-15	-21	7	-67	-62	-97	-15	-29	-56	-100	34	-86	-30	-108	-22	-98	-67	-65	1	-96	-12	-74	-69	-145	-85	-218	-3476	-7197	-32750	-408	-22342	-4352	-28389	-4	-21364	-13394	-16004	316	-21896	-19217	-11941	56
0.302500	-27	40	89	-58	-110	-32	16	-15	-19	6	-70	-63	-95	-13	-27	-36	-99	37	-83	-30	-104	-21	-101	-67	-65	-1	-99	-11	-76	-70	-147	-74	-81	-3149	-8051	-32744	-302	-21844	-4848	-28425	-6	-20988	-13315	-16354	843	-21585	-18663	-11390	-188
0.303333	-29	42	89	-67	-111	-36	10	-15	-19	6	-68	-62	-94	-13	-23	-59	-98	37	-84	-29	-105	-23	-100	-65	-65	0	-96	-9	-73	-70	-144	-73	-138	-2820	-8863	-32749	-308	-21369	-5330	-28447	-35	-20598	-13227	-16677	485	-21258	-18074	-10897	207
0.304167	-26	43	89	-56	-111	-30	16	-13	-17	7	-68	-43	-96	-11	-28	-56	-98	39	-83	-28	-98	-21	-96	-66	-62	1	-96	-11	-72	-67	-145	-73	-127	-2491	-9616	-32738	-495	-20896	-5788	-28445	-43	-20208	-13139	-16947	552	-20943	-17464	-10466	43
0.305000	-25	43	94	-51	-111	-34	18	-11	-15	8	-67	-62	-91	-12	-24	-55	-97	41	-80	-24	-112	-21	-97	-64	-63	4	-95	-9	-68	-65	-142	-69	-167	-2156	-10296	-32755	-210	-20510	-6222	-28425	-16	-19815	-13051	-17169	487	-20647	-16862	-10098	6
0.305833	-22	44	92	-57	-104	-29	19	-12	-16	9	-69	-62	-95	-14	-27	-57	-100	42	-82	-27	-101	-19	-96	-66	-59	5	-94	-9	-69	-65	-143	-70	-163	-1829	-10911	-32698	229	-20134	-6609	-28375	-19	-19429	-12969	-17332	312	-20369	-16287	-9790	-28
0.306667	-22	46	91	-58	-107	-31	18	9	-16	5	-74	-63	-94	-12	-27	-57	-97	38	-84	-28	-105	-22	-101	-72	-63	0	-98	-12	-73	-66	-149	-76	-205	-1513	-11450	-32630	263	-19794	-6958	-28309	-35	-19065	-12897	-17431	67	-20121	-15768	-9548	-91
0.307500	-29	40	85	-62	-112	-38	11	-18	-22	4	-96	-69	-97	-16	-31	-63	-101	34	-84	-32	-104	-23	-103	-69	-60	2	-98	-13	-73	-70	-145	-74	-49	-1206	-11902	-32504	148	-19485	-7246	-28201	-10	-18712	-12832	-17463	604	-19896	-15298	-9361	-656
0.308333	-28	38	84	-62	-115	-39	12	-17	-24	2	-74	-68	-96	-16	-29	-62	-97	36	-87	-35	-104	-23	-100	-70	-70	0	-101	-14	-75	-76	-146	-73	-153	-912	-12295	-32366	322	-19213	-7484	-28073	-10	-18375	-12777	-17439	763	-19698	-14902	-9214	-250
0.309167	-26	40	88	-62	-107	-31	18	-14	-18	5	-73	-66	-95	-13	-28	-61	-68	36	-86	-29	-107	-18	-99	-69	-64	1	-100	-12	-73	-67	-147	-75	-213	-632	-12595	-32200	415	-18970	-7663	-27922	-8	-18045	-12732	-17350	759	-19523	-14584	-9128	-166
0.310000	-28	42	93	-60	-110	-31	17	-25	-23	6	-73	-66	-95	-14	-28	-60	-98	37	-85	-30	-107	-15	-100	-70	-65	3	-100	-12	-74	-69	-148	-62	-131	-370	-12820	-32005	461	-18762	-7790	-27746	5	-17751	-12704	-17218	722	-19364	-14347	-9091	-421
0.310833	-26	42	88	-60	-108	-33	18	-15	-16	2	-72	-63	-97	-13	-27	-49	-96	37	-86	-32	-101	-18	-98	-68	-62	2	-99	-12	-70	-77	-145	-70	-174	-133	-12971	-31790	510	-18577	-7884	-27573	-25	-17470	-12687	-17042	610	-19228	-14198	-9109	-153
0.311667	-24	45	88	-57	-117	-30	17	-11	-14	7	-73	-66	-95	-12	-26	-57	-98	36	-83	-31	-100	-18	-96	-68	-63	-1	-100	-13	-70	-68	-144	-73	-153	77	-13047	-31547	536	-18418	-7885	-27345	-58	-17197	-12685	-16843	510	-19101	-14130	-9175	-153
0.312500	-28	44	89	-59	-112	-29	16	-14	-15	8	-72	-65	-93	-14	-28	-60	-98	38	-84	-34	-96	-19	-100	-69	-64	0	-98	-10	-73	-67	-145	-73	-141	258	-13060	-31281	534	-18289	-7863	-27124	-28	-16947	-12709	-16625	418	-18979	-14140	-9287	-193
0.313333	-24	44	90	-58	-110	-29	13	-15	-17	-10	-74	-67	-98	-16	-28	-59	-97	39	-83	-32	-107	-19	-98	-67	-61	2	-98	-13	-88	-70	-146	-70	-88	413	-13011	-30996	525	-18178	-7799	-26900	-24	-16711	-12732	-16406	408	-18861	-14224	-9448	-31
0.314167	-27	42	88	-62	-112	-32	13	-16	-18	6	-74	-70	-107	-14	-30	-60	-99	35	-86	-34	-104	-22	-101	-69	-62	0	-96	-12	-73	-72	-149	-73	-12	532	-12904	-30677	623	-18091	-7701	-26675	-21	-16489	-12764	-16190	595	-18737	-14366	-9657	95
0.315000	-29	40	85	-60	-112	-35	11	-18	-22	0	-76	-66	-100	-18	-33	-65	-100	34	-84	-39	-107	-24	-101	-73	-64	0	-101	-15	-78	-75	-153	-77	-272	615	-12746	-30347	728	-18019	-7572	-26449	-14	-16289	-12841	-15996	115	-18611	-14571	-9907	95
0.315833	-28	38	85	-64	-114	-36	3	-23	-23	2	-77	-72	-99	-16	-32	-63	-102	33	-90	-39	-109	-26	-102	-76	-66	-3	-101	-16	-75	-70	-150	-76	-77	665	-12543	-29989	722	-17947	-7415	-26223	-33	-16100	-12913	-15810	489	-18470	-14807	-10202	-131
0.316667	-28	43	88	-64	-108	-36	11	-18	-19	4	-72	-67	-98	-18	-31	-64	-102	33	-90	-34	-107	-25	-102	-70	-65	-5	-102	-12	-73	-69	-150	-78	30	693	-12292	-29613	629	-17920	-7231	-26003	-31	-15924	-13000	-15679	459	-18323	-15078	-10533	391
0.317500	-26	40	87	-60	-110	-32	11	-22	-21	5	-72	-64	-97	-15	-28	-59	-91	37	-85	-32	-104	-19	-99	-70	-62	0	-97	-12	-73	-68	-149	-73	-95	683	-12011	-29218	669	-17887	-7035	-25797	-6	-15766	-13099	-15571	385	-18165	-15371	-10908	740
0.318333	-25	41	85	-59	-103	-30	15	-10	-18	6	-75	-62	-93	-15	-28	-57	-97	35	-87	-35	-103	-23	-97	-69	-61	0	-104	-11	-72	-68	-147	-75	-129	638	-11706	-28822	684	-17872	-6820	-25586	10	-15626	-13208	-15516	562	-18002	-15669	-11311	915
0.319167	-24	43	88	-58	-104	-32	16	-16	-16	4	-68	-62	-101	-11	-28	-56	-97	35	-85	-39	-103	-22	-96	-70	-61	0	-98	-11	-72	-72	-143	-73	-47	562	-11371	-28407	733	-17867	-6602	-25392	12	-15508	-13326	-15497	549	-17838	-15976	-11752	725
0.320000	-28	41	84	-56	-105	-32	15	-13	-18	4	-70	-62	-94	-15	-30	-58	-101	34	-85	-34	-103	-19	-97	-70	-63	-1	-99	-8	-73	-72	-148	-75	-135	458	-11011	-27996	813	-17878	-6376	-25201	21	-15409	-13445	-15532	126	-17674	-16274	-12237	790
0.320833	-26	43	89	-57	-110	-36	12	-15	-19	5	-72	-64	-99	-16	-33	-58	-101	34	-84	-32	-107	-24	-99	-70	-65	-3	-100	-16	-75	-69	-143	-73	-67	331	-10634	-27578	747	-17894	-6150	-25011	59	-15335	-13569	-15615	344	-17508	-16558	-12716	485
0.321667	-26	42	87	-60	-109	-32	15	-13	-16	7	-69	-61	-94	-14	-28	-57	-97	35	-85	-32	-103	-29	-95	-67	-63	-3	-97	-12	-72	-68	-144	-72	-79	179	-10252	-27162	798	-17925	-5925	-24826	119	-15283	-13689	-15726	435	-17354	-16818	-13233	594
0.322500	-27	39	86	-58	-111	-32	16	-15	-17	2	-73	-64	-109	-17	-31	-59	-101	33	-84	-32	-107	-23	-84	-70	-66	-1	-99	-16	-77	-72	-148	-76	-95	2	-9861	-26747	747	-17962	-5706	-24643	127	-15257	-13803	-15883	98	-17211	-17058	-13760	606
0.323333	-25	44	84	-62	-109	-35	10	-17	-22	4	-74	-90	-99	-17	-32	-61	-101	33	-85	-34	-107	-28	-102	-73	-65	-5	-101	-15	-74	-73	-148	-56	-117	-193	-9460	-26345	572	-18013	-5494	-24456	129	-15256	-13910	-16074	-135	-17091	-17265	-14302	382
0.324167	-28	39	82	-61	-115	-34	10	-16	-22	3	-48	-66	-98	-18	-67	-60	-100	34	-87	-31	-104	-24	-98	-69	-64	-3	-103	-15	-75	-69	-146	-74	-156	-400	-9054	-25950	570	-18067	-5285	-24258	140	-15275	-13998	-16289	-263	-16988	-17441	-14853	516
0.325000	-26	40	87	-57	-111	-35	13	-13	-17	4	-69	-63	-96	-13	-29	-59	-101	36	-84	-31	-109	-27	-98	-72	-62	-1	-105	-14	-73	-66	-146	-75	-137	-621	-8652	-25568	699	-18123	-5100	-24059	125	-15315	-14078	-16516	-538	-16904	-17584	-15405	386
0.325833	-26	46	91	-56	-110	-32	15	-12	-17	6	-69	-65	-96	-16	-30	-57	-115	35	-82	-30	-101	-23	-97	-66	-61	0	-99	-13	-70	-68	-146	-74	-102	-849	-8249	-25214	1095	-18186	-4928	-23852	159	-15378	-14137	-16777	-762	-16849	-17696	-15958	244
0.326667	-24	49	89	-56	-108	-38	13	-14	-16	7	-67	-62	-95	-12	-29	-56	-98	36	-82	-31	-104	-23	-100	-72	-64	-1	-103	-13	-72	-68	-146	-73	-16	-1089	-7856	-24863	802	-18256	-4784	-23639	188	-15465	-14176	-17046	-882	-16823	-17774	-16499	234
0.327500	-26	39	88	-57	-111	-32	11	-13	-17	-32	-74	-61	-93	-13	-30	-59	-100	32	-63	-32	-104	-25	-97	-68	-65	0	-100	-13	-73	-68	-146	-77	-18	-1328	-7464	-24540	-144	-18321	-4665	-23415	258	-15562	-14220	-17330	-705	-16823	-17822	-17035	135
0.328333	-29	40	87	-56	-110	-53	7	-15	-22	3	-70	-62	-97	-13	-31	-58	-99	34	-86	-31	-108	-23	-99	-72	-67	-5	-101	-24	-73	-69	-146	-73	-202	-1564	-7069	-24237	-592	-18384	-4572	-23182	678	-15672	-14197	-17621	-1026	-16851	-17835	-17556	-3
0.329167	-25	42	86	-58	-105	-31	13	-12	-17	6	-70	-59	-94	-13	-29	-57	-98	32	-92	-30	-102	-21	-96	-67	-61	-3	-96	-12	-72	-69	-146	-72	-19	-1793	-6680	-23932	-613	-18442	-4511	-22945	933	-15793	-14173	-17911	-1018	-16903	-17822	-18067	-317
0.330000	-26	40	84	-66	-110	-31	11	-13	-21	2	-69	-59	-95	-12	-27	-55	-96	34	-83	-31	-86	-22	-94	-67	-65	-3	-99	-11	-76	-68	-146	-73	56	-2019	-6300	-23690	-631	-18488	-4483	-22707	510	-15921	-14135	-18211	-1137	-16976	-17784	-18565	29
0.330833	-25	40	88	-57	-102	-30	12	-19	-16	6	-69	-59	-93	-10	-29	-59	-99	37	-87	-31	-103	-19	-95	-68	-64	0	-98	-11	-66	-70	-149	-70	-67	-2230	-5931	-23452	-965	-18529	-4497	-22464	373	-16053	-14076	-18507	-1462	-17072	-17722	-19035	8
0.331667	-25	41	89	-52	-109	-32	12	-13	-22	4	-72	-63	-97	-13	-28	-58	-104	35	-92	-30	-107	-23	-96	-69	-67	-4	-98	-15	-77	-67	-148	-74	13	-2429	-5570	-23234	-1203	-18554	-4544	-22227	616	-16188	-14013	-18808	-1220	-17181	-17641	-19490	-177
0.332500	-29	37	87	-62	-113	-38	8	-16	-21	7	-73	-62	-98	-17	-29	-57	-100	34	-94	-32	-109	-23	-96	-68	-63	0	-98	-12	-75	-70	-147	-72	86	-2608	-5211	-23037	-753	-18575	-4629	-21993	237	-16319	-13933	-19101	-888	-17304	-17539	-19924	-210
0.333333	-32	42	88	-56	-110	-58	11	-15	-16	6	-72	-61	-97	-11	-29	-56	-99	35	-85	-31	-105	-19	-100	-69	-64	-1	-98	-15	-74	-70	-147	-72	29	-2768	-4865	-22855	-749	-18568	-4752	-21770	-477	-16450	-13849	-19394	-1236	-17433	-17427	-20340	-112
0.334167	-27	40	89	-59	-108	-31	11	-16	-21	6	-72	-61	-95	-12	-24	-59	-100	35	-91	-30	-104	-22	-99	-70	-64	0	-98	-12	-73	-69	-152	-73	-25	-2907	-4514	-22691	-1697	-18556	-4904	-21559	-1113	-16599	-13763	-19681	-1301	-17564	-17294	-20737	-403
0.335000	-26	41	90	-58	-112	-34	11	-15	-17	6	-73	-62	-97	-15	-32	-58	-101	39	-86	-28	-109	-22	-98	-63	-66	0	-99	-16	-75	-70	-150	-76	-32	-3024	-4181	-22546	-1820	-18523	-5087	-21362	-1778	-16700	-13676	-19961	-971	-17695	-17161	-21119	-367
0.335833	-26	41	89	-59	-113	-21	11	12	-17	7	-73	-61	-97	-14	-30	-52	-99	36	-87	-33	-110	-23	-100	-70	-63	-4	-101	-13	-73	-69	-147	-72	3	-3116	-3853	-22411	-1060	-18484	-5310	-21182	-2348	-16833	-13607	-20233	-1048	-17819	-17015	-21477	-97
0.336667	-27	37	89	-59	-110	-31	13	-13	-21	6	-72	-62	-99	-15	-30	-58	-101	38	-131	-32	-107	-18	-98	-70	-64	0	-99	-14	-87	-69	-151	-78	56	-3175	-3532	-22283	-595	-18430	-5523	-21013	-2460	-16931	-13537	-20492	-1040	-17937	-16867	-21817	-449
0.337500	-26	43	90	-57	-109	-31	13	-21	-15	10	-70	-58	-92	-11	-28	-55	-99	34	-81	-30	-102	-22	-99	-67	-64	2	-95	-9	-73	-67	-146	-70	-26	-3210	-3217	-22157	-208	-18369	-5764	-20869	-2469	-17039	-13481	-20757	-951	-18042	-16714	-22138	-401
0.338333	-23	44	92	-53	-109	-29	17	-11	-16	12	-66	-59	-92	-10	-26	-57	-96	41	-83	-30	-102	-17	-97	-62	-59	4	-97	-8	-69	-66	-144	-72	-51	-3226	-2912	-22043	-541	-18308	-6018	-20741	-3048	-17144	-13440	-20967	-939	-18141	-16567	-22442	-255
0.339167	-25	44	90	-55	-109	-29	15	7	-19	9	-38	-59	-93	-11	-26	-58	-99	38	-81	-29	-102	-18	-97	-68	-67	0	-98	-10	-72	-69	-147	-52	-48	-3217	-2616	-21933	-1047	-18247	-6276	-20625	-2781	-17247	-13419	-21182	-850	-18226	-16425	-22731	-277
0.340000	-28	42	88	-59	-110	-33	15	-16	-18	6	-73	-63	-94	-13	-30	-61	-102	32	-91	-33	-108	-22	-101	-70	-66	-1	-98	-13	-72	-72	-151	-76	-22	-3191	-2334	-21822	-764	-18195	-6531	-20557	-2157	-17364	-13414	-21375	-639	-18306	-16291	-23001	-241
0.340833	-28	40	88	-61	-111	-36	8	-18	-14	5	-75	-65	-100	-15	-31	-60	-104	33	-86	-32	-109	-23	-100	-72	-64	0	-101	-14	-70	-67	-147	-76	-53	-3139	-2059	-21709	-515	-18096	-6765	-20487	-2152	-17442	-13423	-21545	-298	-18359	-16162	-23245	-207
0.341667	-29	41	87	-60	-111	-31	12	-14	-19	8	-73	-64	-97	-15	-30	-60	-100	35	-87	-34	-104	-21	-98	-73	-67	0	-103	-7	-70	-70	-150	-74	-153	-3077	-1800	-21590	-773	-18100	-6988	-20434	-2085	-17539	-13440	-21690	-538	-18409	-16047	-23467	-179
0.342500	-29	42	91	-58	-112	-32	18	-15	-19	5	-74	-64	-95	-14	-27	-60	-99	34	-85	-17	-107	-24	-101	-69	-64	0	-101	-14	-73	-72	-149	-76	-53	-2997	-1540	-21459	-756	-18076	-7189	-20395	-1867	-17629	-13475	-21811	-692	-18445	-15936	-23661	-481
0.343333	-27	39	88	-58	-111	-34	12	-12	-13	7	-69	-65	-97	-15	-27	-59	-99	34	-86	-33	-107	-26	-100	-76	-62	12	-98	-12	-75	-72	-146	-73	115	-2910	-1300	-21320	-2148	-18066	-7359	-20364	-1669	-17715	-13517	-21904	-391	-18462	-15842	-23814	-359
0.344167	-26	43	89	-58	-109	-33	15	-33	-16	11	-70	-63	-97	-15	-28	-60	-97	40	-84	-31	-105	-21	-98	-64	-59	2	-98	-13	-72	-69	-147	-67	-34	-2809	-1071	-21172	-2961	-18086	-7484	-20344	-1513	-17798	-13570	-21976	-664	-18473	-15763	-23963	-189
0.345000	-26	45	90	-58	-109	-33	15	-13	-15	7	-69	-65	-94	-11	-44	-58	-98	34	-84	-31	-104	-24	-96	-65	-61	0	-97	-12	-68	-68	-145	-69	36	-2712	-857	-21009	-1648	-18098	-7584	-20322	-1385	-17871	-13616	-22022	-322	-18470	-15694	-24070	-296
0.345833	-23	46	89	-53	-108	-30	18	-10	-7	6	-69	-62	-96	-13	-27	-58	-94	39	-81	-30	-102	-21	-96	-63	-59	3	-98	-11	-76	-66	-145	-69	53	-2610	-654	-20841	-852	-18140	-7646	-20314	-1239	-17936	-13664	-22046	-151	-18458	-15636	-24139	-231
0.346667	-24	45	93	-57	-111	-33	13	-11	-16	9	-69	-61	-97	-11	-25	-58	-87	38	-87	-26	-109	-23	-98	-66	-62	3	-97	-11	-75	-70	-145	-70	-70	-2518	-472	-20652	-523	-18205	-7654	-20303	-1047	-17986	-13706	-22049	-161	-18434	-15592	-24180	-111
0.347500	-27	43	89	-57	-104	-33	38	-12	-23	5	-73	-62	-99	-16	-46	-61	-103	34	-84	-29	-109	-22	-100	-68	-65	-1	-98	-14	-73	-70	-150	-76	-15	-2428	-307	-20451	-68	-18285	-7630	-20292	-242	-18021	-13735	-22031	-41	-18401	-15557	-24184	-231
0.348333	-28	42	75	-56	-115	-35	9	-18	-19	1	-73	-66	-100	-17	-30	-62	-104	57	-86	-33	-111	-26	-103	-81	-72	0	-104	-15	-77	-75	-149	-77	27	-2351	-155	-20235	586	-18367	-7570	-20280	328	-18032	-13745	-21997	299	-18351	-15532	-24153	-300
0.349167	-29	38	85	-58	-111	-33	8	-18	-21	-4	-74	-65	-96	-16	-24	-63	-102	29	-87	-32	-103	-24	-102	-69	-63	0	-100	-12	-74	-74	-149	-75	-81	-2271	-15	-19994	913	-18454	-7463	-20248	718	-18008	-13724	-21937	217	-18284	-15492	-24085	94
0.350000	-26	38	89	-57	-111	-34	11	-16	-21	2	-73	-65	-121	-15	-28	-60	-99	33	-101	-30	-101	-23	-98	-69	-59	0	-102	-13	-73	-72	-149	-76	-3	-2217	107	-19743	951	-18539	-7338	-20219	1372	-17960	-13688	-21888	239	-18200	-15462	-23983	-64
0.350833	-26	41	85	-58	-109	-36	12	-14	-21	1	-74	-64	-95	-12	-29	-60	-100	29	-87	-29	-103	-21	-100	-69	-67	-3	-100	-17	-73	-70	-147	-75	-76	-2169	220	-19475	1054	-18620	-7171	-20185	1054	-17874	-13613	-21783	303	-18100	-15427	-23850	-7
0.351667	-27	43	88	-56	-107	-33	13	-15	-18	4	-72	-63	-94	-14	-57	-60	-99	36	-82	-28	-104	-23	-99	-69	-64	0	-100	-12	-73	-68	-147	-73	-40	-2130	317	-19187	752	-18694	-6993	-20143	533	-17757	-13514	-21693	276	-17982	-15399	-23688	-211
0.352500	-26	42	87	-60	-110	-35	11	-15	-18	4	-69	-63	-95	-13	-28	-58	-99	33	-85	-32	-104	-21	-98	-68	-63	0	-100	-14	-67	-70	-146	-75	-11	-2103	397	-18892	137	-18754	-6794	-20071	-219	-17611	-13388	-21580	130	-17850	-15335	-23493	-300
0.353333	-26	42	86	-81	-110	-34	12	-13	-19	2	-72	-66	-95	-14	-27	-59	-99	36	-85	-32	-105	-22	-99	-69	-66	0	-101	-14	-76	-70	-146	-75	-87	-2083	470	-18582	-372	-18792	-6589	-20043	474	-17431	-13237	-21465	362	-17697	-15275	-23273	-130
0.354167	-30	42	88	-59	-109	-34	12	-9	-16	12	-73	-65	-97	-15	-29	-60	-100	35	-85	-34	-105	-24	-101	-68	-65	17	-97	-13	-73	-73	-148	-74	-79	-2074	528	-18266	-1350	-18815	-6383	-19983	3084	-17227	-13062	-21331	621	-17531	-15198	-23032	-156
0.355000	-28	40	86	-58	-112	-36	12	-15	-36	4	-78	-67	-101	-17	-30	-61	-98	36	-83	-32	-108	-23	-98	-68	-62	1	-98	-14	-75	-70	-148	-73	-8	-2071	574	-17944	-1603	-18805	-6179	-19953	3636	-16997	-12870	-21188	273	-17351	-15113	-22743	-13
0.355833	-27	39	72	-60	-114	-40	9	-16	-24	0	-74	-65	-98	-18	-31	-63	-101	35	-86	-33	-107	-24	-103	-73	-66	-1	-102	-14	-70	-73	-150	-82	-159	-2064	613	-17620	-1099	-18780	-5997	-19874	3108	-16756	-12663	-21025	-166	-17154	-15014	-22440	-107
0.356667	-29	41	85	-62	-112	-35	8	-19	-7	1	-76	-69	-101	-21	-36	-64	-92	32	-88	-36	-110	-26	-103	-74	-68	-3	-103	-16	-79	-76	-152	-80	0	-2062	662	-17294	-879	-18730	-5822	-19816	3262	-16505	-12450	-20850	256	-16952	-14902	-22119	-201
0.357500	-28	37	87	-60	-96	-40	9	-16	-21	2	-74	-66	-95	-17	-32	-61	-99	34	-85	-32	-104	-25	-101	-68	-63	0	-100	-11	-84	-68	-148	-75	-53	-2056	667	-16981	-525	-18646	-5661	-19761	3895	-16246	-12229	-20652	-138	-16736	-14769	-21760	158
0.358333	-24	44	90	-57	-108	-32	13	-12	-25	6	-72	-61	-96	-14	-28	-59	-98	27	-88	-31	-93	-22	-98	-68	-64	0	-100	-12	-69	-69	-147	-75	-97	-2050	677	-16659	-28	-18538	-5530	-19708	3517	-15984	-12023	-20433	37	-16524	-14637	-21385	208
0.359167	-25	46	89	-56	-109	-34	15	-14	-28	7	-70	-62	-97	-15	-30	-59	-97	37	-84	-32	-107	-22	-98	-68	-65	8	-98	-13	-77	-69	-147	-74	-107	-2036	684	-16356	357	-18427	-5431	-19664	2964	-15764	-11829	-20191	145	-16312	-14493	-20977	298
0.360000	-25	42	89	-57	-108	-32	13	-12	-17	7	-72	-62	-114	-15	-31	-59	-99	35	-72	-30	-100	-19	-100	-69	-63	1	-99	-14	-67	-69	-150	-76	-80	-2032	681	-16067	489	-18289	-5363	-19626	4318	-15544	-11653	-19923	0	-16103	-14348	-20548	464
0.360833	-26	42	90	-56	-95	-33	12	-14	-18	3	-73	-62	-95	-15	-30	-58	-99	34	-84	-33	-99	-21	-98	-68	-67	0	-109	-14	-78	-70	-147	-75	-113	-2010	673	-15790	446	-18134	-5321	-19587	6034	-15351	-11500	-19623	-277	-15907	-14203	-20079	488
0.361667	-25	42	90	-57	-108	-32	12	-10	-17	8	-72	-62	-93	-14	-41	-58	-100	35	-86	-32	-104	-22	-98	-68	-62	1	-98	-17	-73	-70	-146	-73	-41	-1993	654	-15530	327	-17967	-5309	-19553	5522	-15180	-11374	-19287	-199	-15716	-14060	-19601	-136
0.362500	-27	45	89	-59	-110	-52	13	-36	-19	6	-75	-65	-96	-13	-28	-58	-100	36	-85	-34	-105	-21	-99	-68	-63	-4	-101	-19	-73	-68	-145	-73	-80	-1975	630	-15276	245	-17787	-5327	-19522	4435	-15045	-11280	-18932	-1781	-15542	-13923	-19091	107
0.363333	-27	42	89	-56	-108	-30	15	-13	-21	7	-73	-61	-97	-13	-27	-60	-96	34	-84	-34	-105	-22	-98	-67	-62	3	-99	-16	-73	-68	-146	-72	-88	-1950	595	-15042	-1117	-17597	-5372	-19495	2076	-14939	-11216	-18536	-2710	-15386	-13779	-18549	239
0.364167	-26	43	89	-57	-110	-30	29	-16	-15	8	-72	-63	-96	-13	-31	-57	-99	38	-83	-32	-112	-22	-98	-66	-64	0	-99	-15	-78	-68	-144	-73	-70	-1928	554	-14821	-2428	-17397	-5437	-19458	-311	-14861	-11185	-18113	-1779	-15238	-13679	-17977	196
0.365000	-25	45	90	-58	-109	-32	13	-13	-18	7	-72	-63	-92	-16	-28	-59	-100	36	-86	-33	-105	-25	-101	-67	-63	-1	-98	-16	-74	-69	-146	-74	-18	-1913	503	-14617	-825	-17199	-5529	-19420	-425	-14808	-11185	-17653	-1341	-15112	-13568	-17385	-15
0.365833	-24	40	89	-58	-110	-32	11	-15	-21	4	-73	-63	-98	-15	-30	-61	-102	32	-83	-32	-103	-21	-99	-66	-74	4	-83	-14	-72	-67	-146	-73	-38	-1895	448	-14420	-683	-16988	-5632	-19377	-486	-14773	-11208	-17156	-1003	-14996	-13470	-16762	-398
0.366667	-25	44	89	-58	-95	-31	10	-13	-18	7	-70	-62	-94	-22	-27	-60	-97	47	-84	-34	-107	-23	-102	-67	-63	0	-98	-14	-76	-69	-147	-73	0	-1890	377	-14234	-2058	-16782	-5757	-19332	-886	-14756	-11257	-16638	-339	-14898	-13379	-16117	-331
0.367500	-27	53	89	-59	-111	-31	13	-22	-17	6	-70	-64	-99	-18	-28	-60	-99	34	-86	-36	-105	-25	-102	-70	-62	-17	-103	-15	-74	-69	-147	-76	46	-1887	303	-14061	-546	-16569	-5886	-19269	-1183	-14747	-11322	-16101	139	-14809	-13297	-15447	-404
0.368333	-24	40	90	-60	-112	-34	11	-15	-21	6	-67	-64	-97	-16	-29	-59	-100	19	-91	-36	-107	-25	-101	-72	-67	-3	-102	-16	-74	-68	-147	-77	-24	-1890	224	-13897	-203	-16357	-6030	-19200	-1521	-14727	-11425	-15540	569	-14724	-13219	-14757	-342
0.369167	-24	43	88	-59	-111	-47	15	-15	-18	6	-70	-65	-95	-13	-28	-61	-100	33	-85	-34	-107	-24	-100	-72	-63	1	-100	-14	-75	-61	-148	-75	-271	-1894	137	-13739	-6601	-16146	-6170	-19109	-1626	-14699	-11469	-14964	484	-14640	-13122	-14035	-276
0.370000	-27	43	87	-57	-108	-33	-1	-14	-21	5	-75	-63	-96	-12	-28	-34	-98	35	-86	-32	-104	-22	-101	-67	-66	-4	-102	-12	-70	-67	-145	-73	-75	-1905	50	-13589	-14603	-15940	-6316	-19010	-1701	-14650	-11543	-14375	1256	-14551	-13043	-13304	-418
0.370833	-27	45	86	-56	-109	-30	15	-15	-16	6	-70	-60	-98	-14	-28	-59	-100	35	-91	-35	-101	-19	-99	-66	-64	0	-98	-13	-69	-66	-147	-76	-163	-1911	-41	-13449	-11800	-15739	-6465	-18891	-1699	-14578	-11598	-13782	1263	-14457	-12947	-12555	95
0.371667	-25	42	90	-57	-109	-28	10	-17	-18	7	-70	-61	-95	-14	-25	-56	-95	40	-83	-30	-104	-18	-97	-63	-63	2	-98	-14	-72	-67	-159	-70	-189	-1918	-128	-13313	936	-15536	-6622	-18751	-1566	-14467	-11636	-13194	676	-14345	-12836	-11796	-14
0.372500	-23	40	87	-60	-110	-32	19	-16	-14	8	-70	-62	-96	-13	-26	-57	-99	34	-87	-32	-104	-19	-101	-66	-60	1	-98	-11	-73	-64	-147	-73	-178	-1927	-223	-13190	-2461	-15345	-6743	-18598	-783	-14322	-11666	-12611	-1902	-14222	-12707	-11037	45
0.373333	-24	40	89	-61	-110	-36	15	-17	-16	7	-73	-65	-98	-16	-29	-58	-99	35	-88	-36	-112	-24	-101	-68	-65	-3	-101	-15	-78	-73	-148	-76	-130	-1933	-315	-13068	-9864	-15157	-6876	-18427	183	-14157	-11665	-12040	-2524	-14078	-12562	-10280	157
0.374167	-29	39	84	-69	-114	-40	11	-19	-21	3	-74	-65	-96	-17	-29	-58	-102	32	-91	-36	-110	-26	-102	-67	-65	-1	-101	-13	-74	-72	-147	-74	-199	-1928	-401	-12946	-9938	-14971	-6998	-18232	-3	-13912	-11627	-11480	-817	-13903	-12387	-9519	214
0.375000	-27	41	88	-63	-112	-34	4	-15	-22	2	-72	-66	-99	-15	-14	-59	-102	35	-87	-33	-105	-22	-101	-69	-67	-4	-99	-14	-76	-70	-151	-76	-230	-1921	-480	-12829	-7666	-14782	-7106	-18015	-196	-13641	-11564	-10937	-326	-13702	-12188	-8775	173
0.375833	-29	42	87	-59	-115	-35	11	-17	-22	5	-76	-64	-99	-13	-32	-62	-102	32	-92	-49	-110	-26	-103	-73	-67	-4	-102	-13	-73	-70	-151	-76	-305	-1903	-552	-12715	-6318	-14598	-7204	-17772	-119	-13327	-11464	-10415	-131	-13473	-11964	-8042	807
0.376667	-26	39	89	-61	-110	-35	11	-17	-21	-1	-75	-65	-101	-19	-31	-61	-101	35	-88	-32	-109	-23	-102	-68	-66	-1	-98	-13	-74	-70	-151	-76	-289	-1873	-617	-12603	-8509	-14403	-7273	-17499	-224	-12974	-11332	-9907	212	-13207	-11716	-7341	868
0.377500	-24	44	93	-62	-109	-35	38	-14	-15	10	-72	-63	-95	-12	-28	-57	-97	38	-86	-30	-102	-21	-99	-65	-63	1	-98	-11	-63	-66	-153	-70	-363	-1838	-681	-12481	-9779	-14205	-7326	-17206	-308	-12587	-11169	-9425	434	-12914	-11442	-6676	594
0.378333	-24	46	91	-53	-108	-31	16	-15	-17	10	-70	-61	-94	-13	-26	-60	-129	37	-86	-32	-103	-19	-98	-66	-61	0	-95	-11	-72	-68	-147	-72	-314	-1825	-739	-12357	-8816	-14006	-7358	-16885	-447	-12175	-10980	-8972	1164	-12600	-11154	-6032	615
0.379167	-24	45	92	-56	-114	-30	15	-15	-16	9	-67	-61	-98	-14	-28	-56	-97	38	-84	-29	-104	-22	-99	-65	-64	1	-97	-11	-75	-69	-147	-81	-424	-1740	-792	-12233	-7733	-13794	-7367	-16541	-557	-11750	-10770	-8544	1477	-12255	-10848	-5437	534
0.380000	-26	42	91	-59	-109	-33	12	-14	-26	8	-72	-62	-92	-12	-26	-65	-100	35	-84	-30	-103	-21	-98	-67	-61	-1	-97	-12	-73	-70	-155	-74	-503	-1678	-842	-12101	-4577	-13573	-7351	-16173	-632	-11303	-10540	-8134	1491	-11884	-10530	-4897	403
0.380833	-27	28	91	-57	-109	-36	13	-17	-22	6	-72	-62	-95	-17	-29	-61	-95	35	-85	-31	-104	-19	-99	-70	-66	-1	-100	-11	-73	-69	-149	-73	-387	-1606	-888	-11962	-883	-13346	-7308	-15777	-738	-10854	-10295	-7742	1494	-11499	-10209	-4404	412
0.381667	-27	39	87	-58	-107	-34	12	-15	-19	5	-70	-63	-98	-15	-29	-61	-101	30	-85	-33	-107	-25	-101	-68	-66	-3	-102	-15	-74	-73	-150	-75	-341	-1530	-942	-11819	969	-13104	-7234	-15358	-794	-10394	-10036	-7373	1497	-11102	-9890	-3974	466
0.382500	-30	40	81	-62	-114	-34	7	-21	-22	2	-77	-66	-100	-17	-30	-60	-100	35	-86	-32	-97	-22	-103	-70	-67	-1	-100	-22	-72	-72	-148	-75	-510	-1439	-991	-11659	2536	-12845	-7134	-14916	-855	-9944	-9766	-7020	1295	-10691	-9569	-3597	435
0.383333	-28	40	86	-60	-110	-31	11	-15	-19	7	-72	-62	-97	-16	-29	-58	-99	35	-85	-31	-107	-18	-102	-70	-66	0	-97	-13	-74	-72	-149	-74	-290	-1347	-1051	-11499	3742	-12577	-6999	-14455	-918	-9502	-9492	-6680	1772	-10275	-9254	-3282	148
0.384167	-25	42	91	-57	-111	-34	11	-12	-21	5	-73	-64	-95	-14	-29	-57	-102	37	-83	-27	-107	-23	-100	-67	-62	-1	-97	-14	-72	-75	-148	-73	-183	-1241	-1113	-11325	4603	-12293	-6839	-13980	-972	-9074	-9231	-6354	1425	-9860	-8955	-3027	210
0.385000	-24	44	87	-59	-114	-32	-11	-17	-18	7	-72	-62	-109	-12	-25	-56	-98	35	-83	-33	-104	-22	-97	-67	-64	0	-97	-14	-70	-69	-146	-73	-86	-1135	-1199	-11132	4878	-12002	-6654	-13490	-978	-8664	-8965	-6036	1216	-9444	-8673	-2834	-47
0.385833	-23	44	91	-58	-107	-30	17	-13	-14	8	-72	-65	-95	-13	-29	-56	-97	37	-81	-32	-101	-18	-96	-65	-61	0	-97	-12	-70	-67	-145	-70	-40	-1018	-1282	-10953	4399	-11693	-6448	-12992	-944	-8268	-8710	-5731	1181	-9038	-8412	-2697	-151
0.386667	-25	43	88	-59	-108	-32	13	-12	-16	6	-68	-60	-97	-3	-24	-57	-99	35	-83	-33	-109	-24	-99	-68	-63	0	-99	-10	-76	-69	-146	-73	-116	-885	-1390	-10753	2200	-11381	-6226	-12486	-1087	-7893	-8497	-5431	1152	-8643	-8172	-2618	-291
0.387500	-28	42	85	-58	-111	-32	10	-12	-21	5	-72	-64	-97	-17	-32	-59	-100	34	-84	-33	-107	-22	-93	-70	-64	-1	-99	-14	-73	-74	-152	-75	-169	-781	-1517	-10542	291	-11052	-5987	-11976	-1942	-7534	-8243	-5143	935	-8264	-7959	-2595	-126
0.388333	-27	40	86	-60	-111	-34	9	-18	-21	5	-70	-63	-97	-17	-27	-58	-93	32	-82	-34	-105	-24	-99	-70	-63	-1	-99	-13	-75	-72	-147	-73	-70	-650	-1663	-10323	2475	-10714	-5731	-11467	-2637	-7193	-8027	-4861	990	-7894	-7761	-2611	-411
0.389167	-27	40	89	-62	-127	-36	10	-16	-21	5	-73	-64	-98	-16	-31	-63	-102	30	-85	-27	-108	-24	-99	-70	-67	-5	-103	-14	-74	-73	-150	-76	-187	-523	-1831	-10086	4034	-10372	-5472	-10950	-2151	-6866	-7833	-4585	773	-7539	-7592	-2679	-447
0.390000	-30	38	84	-60	-110	-35	9	-16	-19	4	-75	-67	-87	-16	-30	-59	-103	32	-84	-35	-107	-25	-100	-77	-67	-4	-103	-12	-77	-73	-152	-75	-242	-394	-2019	-9838	5148	-10017	-5218	-10469	-2424	-6551	-7654	-4314	580	-7207	-7444	-2782	-325
0.390833	-28	37	85	-62	-112	-36	7	-15	-23	3	-73	-66	-98	-19	-31	-60	-103	30	-85	5	-105	-23	-99	-72	-63	-10	-100	-13	-73	-68	-148	-76	-265	-257	-2219	-9575	6349	-9650	-4952	-9944	-2507	-6232	-7485	-4052	428	-6877	-7311	-2919	-454
0.391667	-23	45	87	-61	-111	-33	10	-13	-18	10	-72	-64	-97	-21	-29	-57	-99	35	-86	-33	-107	-21	-98	-72	-64	-3	-102	-13	-63	-70	-146	-74	-285	-125	-2443	-9294	7136	-9278	-4709	-9463	-1988	-5927	-7335	-3797	464	-6566	-7196	-3083	-391
0.392500	-41	40	87	-59	-110	-31	12	-13	-22	7	-69	-64	-96	-15	-27	-60	-101	33	-86	-35	-103	-19	-97	-75	-65	0	-98	-12	-74	-69	-151	-76	-320	4	-2683	-8997	8055	-8895	-4473	-8954	-1840	-5619	-7199	-3553	681	-6268	-7097	-3280	-323
0.393333	-26	41	88	-61	-109	-34	9	-15	-18	5	-74	-64	-97	-12	-27	-56	-100	33	-84	-32	-105	-21	-99	-70	-63	0	-102	-14	-74	-69	-147	-73	-229	138	-2930	-8688	8757	-8502	-4256	-8473	-1627	-5311	-7086	-3330	742	-5981	-7010	-3487	-111
0.394167	-28	37	86	-62	-100	-33	11	-15	-16	5	-72	-63	-97	-16	-29	-58	-98	33	-85	-35	-105	-22	-96	-70	-65	-1	-101	-12	-73	-69	-149	-74	-138	260	-3193	-8355	9248	-8108	-4062	-8003	-1362	-5003	-6975	-3107	340	-5695	-6933	-3720	33
0.395000	-25	37	89	-55	-109	-33	10	-13	-21	0	-66	-64	-97	-14	-29	-58	-101	33	-86	-30	-104	-22	-99	-73	-65	0	-101	-15	-72	-73	-152	-77	-134	402	-3455	-8015	9665	-7707	-3899	-7545	-1026	-4686	-6879	-2914	-650	-5418	-6866	-3963	20
0.395833	-26	40	85	-59	-109	-35	9	-16	-21	6	-72	-63	-98	-18	-18	-60	-100	38	-86	-33	-108	-25	-100	-73	-65	-10	-100	-14	-74	-70	-150	-76	-194	511	-3717	-7663	10280	-7306	-3759	-7098	-318	-4367	-6795	-2734	-1328	-5140	-6797	-4219	-25
0.396667	-26	38	86	-48	-109	-34	29	-15	-16	3	-70	-64	-98	-17	-29	-65	-99	34	-84	-32	-105	-21	-98	-73	-65	0	-100	-15	-76	-73	-150	-76	-57	632	-3971	-7302	10826	-6879	-3649	-6659	1210	-4037	-6716	-2564	-279	-4854	-6736	-4479	-332
0.397500	-26	43	90	-58	-111	-33	11	-16	-15	8	-68	-59	-96	-13	-26	-59	-99	38	-81	-28	-105	-21	-95	-72	-63	2	-97	-9	-70	-67	-147	-72	46	751	-4214	-6936	10462	-6488	-3575	-6225	915	-3697	-6643	-2417	70	-4573	-6667	-4746	-186
0.398333	-22	43	91	-59	-105	-33	12	-14	-16	5	-68	-62	-99	-3	-29	-58	-100	38	-84	-31	-109	-23	-97	-70	-62	1	-100	-15	-75	-70	-149	-76	-26	864	-4445	-6571	9861	-6080	-3531	-5805	-2566	-3371	-6585	-2292	-150	-4285	-6602	-5020	-302
0.399167	-27	42	68	-62	-110	-38	9	-17	-18	3	-76	-62	-97	-14	-29	-59	-99	33	-85	-33	-104	-19	-96	-73	-59	0	-98	-13	-72	-63	-147	-76	6	976	-4655	-6209	9507	-5678	-3519	-5398	-4497	-3035	-6523	-2175	149	-3988	-6541	-5295	-283
0.400000	-27	43	87	-56	-112	-35	12	-16	-21	4	-66	-61	-99	-15	-21	-60	-102	33	-83	-32	-107	-22	-97	-68	-65	-1	-98	-12	-64	-72	-150	-77	22	1089	-4837	-5860	9292	-5285	-3537	-5000	-2460	-2698	-6465	-2086	259	-3683	-6450	-5571	-12
0.400833	-25	42	88	-58	-110	-34	13	-16	-21	2	-69	-61	-96	-13	-16	-69	-98	35	-83	-31	-104	-22	-98	-68	-64	-1	-96	-13	-70	-70	-146	-76	110	1206	-4989	-5526	9115	-4899	-3575	-4609	983	-2365	-6408	-2009	15	-3375	-6362	-5842	661
0.401667	-24	42	85	-59	-90	-36	13	-15	-17	16	-70	-64	-95	-14	-26	-60	-100	35	-85	-32	-102	-22	-97	-70	-63	-1	-100	-13	-73	-74	-148	-77	246	1319	-5112	-5260	9086	-4524	-3632	-4229	-1152	-2034	-6354	-1950	-96	-3059	-6260	-6111	564
0.402500	-23	41	66	-57	-108	-33	12	-15	-17	3	-72	-63	-94	-16	-26	-59	-100	35	-88	-33	-105	-23	-97	-69	-63	-3	-97	-11	-72	-67	-147	-77	317	1440	-5188	-4933	8561	-4165	-3707	-3865	-4450	-1715	-6298	-1905	-2360	-2743	-6143	-6371	380
0.403333	-26	41	84	-57	-107	-33	13	-14	-19	6	-48	-61	-94	-15	-25	-58	-99	35	-85	-29	-103	-22	-97	-68	-62	0	-96	-12	-73	-68	-146	-73	374	1565	-5210	-4650	8049	-3818	-3787	-3511	-3560	-1403	-6241	-1892	-4893	-2422	-6009	-6629	559
0.404167	-23	50	88	-58	-108	-31	15	-12	-15	4	-72	-64	-92	-12	-25	-58	-97	41	-85	-30	-100	-19	-96	-66	-62	1	-94	-12	-72	-69	-144	-73	401	1690	-5223	-4466	7557	-3490	-3870	-3173	-3235	-1107	-6197	-1851	-2320	-2108	-5856	-6878	124
0.405000	-24	43	88	-57	-108	-29	16	-13	-15	9	-68	-59	-95	-11	-25	-55	-95	38	-82	-30	-100	-19	-96	-65	-65	2	-93	-10	-68	-66	-142	-73	357	1820	-5179	-4292	7002	-3185	-3953	-2849	-3388	-823	-6110	-1838	-814	-1796	-5684	-7111	103
0.405833	-22	46	91	-55	-108	-33	16	-13	-14	7	-68	-60	-77	-11	-25	-56	-96	36	-80	-28	-102	-21	-99	-65	-61	2	-96	-12	-70	-67	-144	-73	327	1948	-5098	-4164	6554	-2899	-4026	-2545	-4155	-557	-6045	-1839	-1006	-1482	-5490	-7336	180
0.406667	-23	46	91	-59	-108	-35	12	-11	-17	5	-70	-63	-91	-15	-26	-58	-99	34	-85	-32	-107	-23	-101	-68	-63	-1	-100	-15	-73	-67	-144	-77	219	2071	-4981	-4080	6220	-2640	-4087	-2264	-4995	-308	-5970	-1849	-442	-1209	-5276	-7550	91
0.407500	-29	43	86	-60	-113	-36	9	-21	-22	3	-73	-65	-98	-17	-30	-63	-115	33	-83	-33	-109	-24	-103	-66	-61	-3	-87	-14	-74	-70	-148	-77	247	2196	-4823	-4038	5734	-2402	-4117	-1999	-3987	-81	-5883	-1866	-400	-941	-5030	-7741	-22
0.408333	-26	43	86	-58	-113	-26	10	-16	-19	6	-78	-65	-100	-14	-25	-58	-99	33	-86	-35	-109	-25	-102	-72	-67	-4	-101	-15	-75	-70	-145	-76	333	2308	-4624	-4043	5097	-2185	-4123	-1758	-2939	132	-5788	-1889	-154	-690	-4759	-7911	-76
0.409167	-25	71	87	-60	-111	-31	13	-13	-18	4	-73	-63	-95	-14	-30	-60	-100	30	-84	-31	-126	-24	-97	-69	-66	-1	-98	-12	-78	-68	-146	-76	211	2409	-4399	-4086	4629	-1994	-4097	-1544	-1948	338	-5677	-1918	-122	-464	-4461	-8069	-61
0.410000	-28	44	88	-66	-121	-30	12	-16	-18	5	-68	-62	-96	-9	-26	-60	-98	35	-84	-33	-104	-22	-97	-70	-64	-1	-86	-15	-73	-67	-146	-72	146	2498	-4148	-4164	4272	-1829	-4034	-1359	-975	522	-5553	-1952	500	-263	-4137	-8204	-333
0.410833	-26	44	89	-58	-105	-30	16	-12	-17	9	-72	-61	-94	-19	-27	-59	-97	34	-84	-32	-84	-22	-96	-65	-62	-1	-100	-11	-72	-65	-146	-74	408	2565	-3872	-4285	3821	-1685	-3924	-1204	-681	699	-5409	-1990	2525	-90	-3787	-8321	-169
0.411667	-26	44	89	-56	-108	-29	16	-10	-34	5	-72	-61	-92	-11	-25	-57	-99	36	-80	-30	-103	-19	-95	-66	-65	0	-99	-6	-72	-67	-144	-76	308	2603	-3577	-4426	3372	-1566	-3818	-1083	-824	866	-5243	-2041	2695	51	-3417	-8414	-115
0.412500	-26	43	90	-57	-109	-30	13	-13	-18	7	-69	-63	-97	-10	-28	-59	-99	37	-87	-30	-102	-22	-96	-68	-62	0	-96	-9	-70	-67	-143	-74	361	2612	-3270	-4590	2791	-1470	-3616	-992	-294	1021	-5055	-2091	1117	162	-3027	-8485	-358
0.413333	-23	42	89	-57	-110	-30	15	-11	-18	4	-73	-65	-139	-13	-26	-58	-99	34	-83	-29	-98	-21	-97	-66	-63	-1	-100	-12	-72	-68	-145	-74	330	2589	-2956	-4767	2348	-1399	-3369	-912	120	1167	-4849	-2151	-1060	243	-2618	-8536	-324
0.414167	-26	41	96	-60	-108	-32	12	-12	-17	5	-68	-67	-95	-13	-28	-81	-99	33	-86	-33	-115	-23	-97	-69	-77	-1	-100	-12	-72	-69	-147	-74	290	2532	-2640	-4952	2011	-1349	-3146	-909	747	1304	-4606	-2210	-1869	300	-2193	-8565	-156
0.415000	-26	41	89	-60	-102	-35	11	-14	-3	4	-75	-68	-97	-13	-31	-62	-100	32	-87	-33	-108	-25	-102	-70	-64	-5	-103	-16	-77	-66	-149	-76	469	2449	-2325	-5125	1717	-1318	-2858	-920	931	1430	-4350	-2279	-903	316	-1758	-8573	-311
0.415833	-30	36	88	-63	-116	-40	8	-19	-24	1	-77	-68	-100	-17	-35	-63	-101	29	-88	-35	-109	-25	-104	-70	-68	-3	-100	-14	-76	-70	-151	-75	537	2298	-2016	-5283	1223	-1307	-2537	-961	568	1551	-4058	-2344	231	319	-1316	-8553	-506
0.416667	-27	37	89	-56	-114	-36	9	-15	-18	6	-72	-65	-101	-17	-32	-62	-99	33	-85	-34	-108	-26	-99	-72	-64	-1	-99	-15	-87	-73	-149	-74	428	2128	-1717	-5419	706	-1305	-2180	-1018	1232	1664	-3732	-2408	1147	295	-871	-8513	-151
0.417500	-22	43	89	-58	-110	-33	11	-11	-17	6	-74	-65	-95	-12	-29	-60	-97	38	-75	-30	-105	-24	-99	-68	-64	0	-95	-11	-73	-68	-145	-74	445	1923	-1436	-5521	250	-1320	-1797	-1119	3125	1789	-3375	-2470	1250	252	-425	-8447	-269
0.418333	-27	43	92	-58	-107	-8	19	-14	-18	7	-70	-62	-95	-13	-14	-62	-97	35	-85	-29	-104	-21	-98	-70	-61	0	-96	-11	-70	-68	-148	-74	252	1681	-1171	-5580	-14	-1323	-1391	-1227	6727	1859	-3002	-2528	931	191	6	-8361	-309
0.419167	-24	44	91	-57	-109	-34	12	-15	-17	5	-74	-63	-96	-11	-28	-61	-90	33	-84	-32	-103	-23	-98	-51	-60	0	-99	-12	-72	-68	-148	-74	264	1411	-937	-5596	-298	-1387	-977	-1361	6517	1905	-2621	-2587	777	114	430	-8254	-334
0.420000	-45	37	90	-60	-110	-32	15	-14	-18	5	-70	-66	-98	-13	-30	-59	-101	32	-88	-32	-102	-21	-98	-68	-67	12	-95	-11	-75	-69	-147	-77	246	1109	-715	-5564	-654	-1426	-547	-1504	3994	1988	-2172	-2631	776	27	834	-8135	-290
0.420833	-27	42	87	-58	-110	-32	12	-17	-17	5	-79	-64	-96	-29	-48	-62	-100	35	-85	-31	-105	-22	-104	-70	-65	-4	-98	-10	-73	-72	-147	-75	93	797	-522	-5469	-1103	-1475	-112	-1648	4119	2053	-1728	-2670	556	-64	1215	-7995	-167
0.421667	-32	40	87	-57	-111	-35	13	-16	-17	6	-75	-64	-97	-16	-29	-61	-98	34	-88	-32	-105	-21	-98	-67	-61	0	-97	-13	-74	-67	-147	-75	79	466	-354	-5329	-763	-1520	328	-1792	3697	2062	-1267	-2701	302	-158	1568	-7842	-259
0.422500	-25	41	88	-59	-112	-33	11	-18	-22	4	-79	-66	-98	-16	-29	-63	-100	29	-88	-34	-109	-28	-101	-69	-65	-6	-109	-13	-74	-70	-148	-74	16	130	-204	-5117	1218	-1560	768	-1931	3074	2070	-799	-2719	275	-248	1892	-7679	-108
0.423333	-30	38	84	-60	-111	-35	12	-18	-18	0	-75	-55	-101	-18	-31	-64	-103	30	-90	-36	-111	-24	-103	-70	-65	-4	-100	-14	-76	-73	-150	-76	-112	-208	-79	-4856	5824	-1566	1195	-2056	2744	2063	-322	-2723	-129	-343	2179	-7509	-164
0.424167	-24	41	85	-63	-111	-36	8	-19	-19	2	-77	-68	-99	-16	-30	-66	-100	33	-93	-34	-107	-9	-99	-69	-63	-6	-98	-13	-73	-70	-147	-74	116	-543	36	-4525	17331	-1606	1618	-2157	1655	2037	160	-2713	-1470	-424	2439	-7332	-254
0.425000	-26	42	85	-58	-75	-32	12	-12	-17	4	-74	-65	-95	-16	-29	-61	-102	32	-88	-33	-105	-23	-87	-67	-64	0	-87	-11	-72	-68	-146	-80	-72	-865	131	-4154	28009	-1611	2022	-2238	1072	2014	636	-2686	-5173	-496	2657	-7158	-16
0.425833	-26	43	88	-58	-110	-35	15	-17	-18	5	-72	-65	-97	-16	-27	-63	-102	34	-86	-30	-103	-21	-99	-69	-64	-3	-98	-12	-72	-72	-146	-74	-32	-1171	224	-3730	28831	-1594	2413	-2288	1135	1969	1107	-2651	-5161	-557	2838	-6986	-176
0.426667	-22	44	94	-60	-109	-34	12	-15	-15	6	-72	-72	-96	-14	-28	-60	-97	34	-86	-31	-104	-23	-100	-69	-61	0	-98	-23	-73	-68	-146	-74	-32	-1461	309	-3276	26646	-1563	2776	-2312	810	1916	1562	-2604	-3270	-600	2990	-6825	-121
0.427500	-6	43	87	-60	-112	-36	11	-15	-17	3	-70	-67	-100	-19	-30	-64	-101	34	-87	-34	-104	-22	-100	-83	-61	0	-97	-13	-75	-70	-148	-74	-119	-1732	392	-2781	25486	-1505	3130	-2302	647	1854	2016	-2548	-3143	-633	3106	-6674	-101
0.428333	-24	42	89	-61	-110	-36	7	-15	-3	3	-73	-65	-95	-18	-30	-60	-99	34	-88	-34	-107	-25	-103	-72	-63	-3	-99	-12	-73	-73	-147	-72	-237	-1986	484	-2261	24241	-1416	3462	-2258	747	1795	2427	-2479	-2629	-643	3202	-6533	-113
0.429167	-26	42	87	-59	-111	-36	11	-15	-17	5	-70	-65	-94	-18	-29	-62	-93	34	-88	-32	-103	-22	-98	-70	-60	-1	-82	-11	-72	-69	-149	-76	-161	-2215	591	-1726	21654	-1322	3771	-2186	732	1728	2827	-2406	-1876	-636	3277	-6399	-197
0.430000	-41	44	90	-60	-107	-36	12	-15	-17	7	-69	-35	-96	-14	-27	-59	-98	33	-88	-31	-103	-21	-99	-72	-48	0	-98	-10	-68	-68	-163	-75	-203	-2423	734	-1179	16218	-1194	4066	-2090	-663	1669	3210	-2323	-1696	-610	3324	-6292	153
0.430833	-24	44	89	-57	-110	-33	11	-14	-18	-17	-67	-63	-96	-15	-30	-51	-99	32	-81	-30	-104	-21	-99	-68	-62	0	-99	-11	-72	-69	-145	-74	-241	-2618	866	-638	9461	-1044	4344	-1964	-2324	1611	3569	-2241	-1775	-566	3370	-6196	-35
0.431667	-26	41	73	-59	-113	-34	11	-16	-25	4	-70	-66	-95	-16	-29	-58	-99	33	-90	-32	-104	-24	-100	-72	-65	-5	-103	-13	-74	-70	-148	-79	-259	-2794	1031	-108	3480	-884	4603	-1824	-1717	1553	3896	-2163	-2780	-508	3408	-6115	-85
0.432500	-29	36	88	-61	-108	-38	7	-16	-21	3	-75	-66	-98	-15	-30	-61	-100	33	-87	-32	-105	-23	-124	-72	-61	0	-99	-11	-72	-68	-149	-74	-297	-2952	1236	406	-223	-698	4846	-1670	-1556	1518	4209	-2080	-2720	-439	3451	-6050	50
0.433333	-25	41	88	-59	-107	-40	12	-17	-19	3	-72	-63	-99	-15	-29	-59	-101	34	-85	-32	-109	-24	-101	-69	-64	-1	-102	-13	-74	-69	-147	-75	-309	-3107	1480	898	-3666	-499	5079	-1516	-2154	1479	4489	-2013	-1298	-346	3500	-5997	33
0.434167	-28	39	87	-61	-109	-35	12	-15	-19	6	-73	-64	-97	-13	-30	-63	-103	33	-88	-31	-103	-23	-98	-68	-80	-1	-101	-11	-74	-73	-149	-75	-310	-3235	1756	1355	-7100	-288	5294	-1360	-3143	1451	4749	-1948	-598	-251	3572	-5954	125
0.435000	-25	40	88	-58	-111	-34	10	-22	-22	3	-73	-65	-96	-14	-29	-62	-101	33	-90	-32	-104	-16	-101	-70	-66	-3	-102	-14	-77	-69	-151	-77	-328	-3366	2075	1770	-9604	-74	5488	-1213	-14514	1423	4987	-1901	-286	-151	3642	-5918	167
0.435833	-23	40	87	-61	-112	-36	11	-15	-21	5	-76	-64	-101	-17	-31	-61	-102	32	-85	-33	-110	-28	-100	-72	-65	-1	-103	-13	-75	-72	-150	-79	-265	-3490	2429	2136	-11793	142	5676	-1071	-30890	1405	5199	-1869	24	-46	3743	-5887	212
0.436667	-25	40	87	-59	-111	-31	9	-15	-21	6	-73	-64	-97	-13	-29	-60	-98	34	-83	-31	-103	-24	-100	-68	-64	-3	-99	-12	-76	-68	-150	-75	-472	-3601	2824	2461	-13599	373	5850	-976	-28179	1387	5396	-1853	8	53	3867	-5854	138
0.437500	-21	43	91	-57	-107	-35	15	-13	-15	7	-68	-59	-95	-10	-27	-60	-96	37	-80	-28	-104	-25	-99	-64	-59	4	-97	-9	-72	-68	-143	-72	-383	-3708	3258	2727	-15381	601	6009	-894	-25140	1372	5568	-1860	355	157	4016	-5818	-19
0.438333	-19	44	90	-56	-105	-30	32	-12	-14	8	-67	-61	-108	-13	-28	-56	-97	37	-82	-31	-100	-19	-95	-64	-60	4	-96	-11	-70	-70	-147	-76	-520	-3810	3720	2931	-16962	827	6144	-844	-19547	1352	5720	-1896	394	244	4178	-5783	304
0.439167	-22	44	89	-57	-108	-32	15	-12	-15	3	-69	-64	-95	-14	-29	-57	-100	36	-82	-32	-107	-23	-100	-66	-61	1	-100	-10	-72	-68	-147	-74	-475	-3903	4219	3059	-18260	1036	6255	-836	-9863	1328	5855	-1965	840	317	4361	-5742	103
0.440000	-25	39	89	-60	-108	-32	12	-12	-21	9	-70	-63	-99	-14	-30	-58	-101	37	-86	-32	-105	-22	-98	-69	-65	0	-101	-11	-73	-73	-147	-77	-407	-3986	4726	3111	-18790	1232	6345	-869	-12911	1295	5969	-2061	1040	371	4555	-5698	126
0.440833	-29	41	86	-59	-113	-35	8	-18	-22	-10	-75	-65	-99	-17	-31	-61	-98	29	-85	-32	-108	-24	-101	-68	-64	0	-99	-10	-72	-69	-148	-73	-291	-4048	5286	3084	-17755	1423	6410	-938	-19082	1253	6076	-2191	1327	414	4759	-5644	167
0.441667	-26	41	87	-66	-113	-33	13	-15	-15	7	-72	-63	-97	-15	-29	-61	-102	34	-84	-32	-104	-23	-101	-69	-63	0	-103	0	-74	-73	-147	-78	-303	-4090	5851	2957	-17326	1599	6446	-1049	-26012	1203	6170	-2354	1354	431	4960	-5589	153
0.442500	-23	40	87	-57	-108	-34	12	-15	-19	7	-73	-63	-96	-15	-26	-59	-105	36	-84	-35	-105	-22	-100	-68	-65	-1	-88	-12	-72	-68	-147	-74	-149	-4115	6429	2731	-18759	1754	6452	-1201	-23715	1140	6254	-2550	1716	431	5155	-5529	-8
0.443333	-27	41	86	-57	-107	-34	8	-12	-17	8	-73	-64	-93	-16	-26	-58	-101	33	-85	-31	-102	-19	-98	-66	-63	0	-100	-9	-73	-68	-146	-70	-148	-4113	7019	2390	-20289	1885	6428	-1396	5065	1070	6333	-2781	1877	411	5337	-5477	229
0.444167	-24	41	87	-57	-107	-32	16	-14	-17	10	-73	-61	-95	-10	-26	-59	-95	38	-83	-29	-109	-18	-98	-65	-61	1	-100	-10	-69	-67	-145	-70	-431	-4075	7608	1931	-21017	1991	6369	-1624	21743	983	6406	-3046	1758	368	5493	-5423	150
0.445000	-28	44	54	-55	-105	-34	12	-12	-16	8	-70	-61	-94	-13	-26	-59	-99	36	-84	-33	-105	-18	-95	-63	-58	4	-98	-9	-73	-66	-144	-63	-823	-4008	8189	1344	-21225	2075	6277	-1888	18550	887	6479	-3345	1765	306	5621	-5386	47
0.445833	-21	45	88	-56	-104	-28	15	-11	-14	10	-73	-59	-93	-8	-25	-55	-96	37	-81	-30	-101	-19	-93	-65	-62	1	-97	-6	-68	-65	-142	-72	-565	-3907	8760	636	-20663	2129	6150	-2185	17675	785	6555	-3675	1858	236	5713	-5364	137
0.446667	-25	44	90	-57	-107	-28	13	-11	-14	9	-69	-64	-93	-11	-25	-58	-97	38	-80	-29	-99	-17	-96	-66	-60	4	-97	-7	-70	-70	-147	-72	-186	-3779	9308	-204	-18639	2147	5992	-2503	15175	645	6632	-4035	1758	118	5771	-5366	12
0.447500	-22	43	88	-58	-105	-34	12	-14	-15	7	-74	-65	-95	-14	-24	-60	-98	19	-83	-33	-107	-21	-97	-69	-63	1	-99	-14	-74	-68	-145	-74	-361	-3621	9820	-1175	-17159	2130	5806	-2848	11766	499	6713	-4420	1709	2	5787	-5388	63
0.448333	-25	41	85	-61	-117	-36	10	-15	-19	-7	-77	-65	-97	-16	-29	-61	-100	30	-88	-39	-110	-26	-100	-72	-67	-4	-102	-14	-68	-70	-148	-74	-367	-3438	10300	-2271	-16362	2073	5595	-3201	9474	338	6799	-4830	1895	-122	5769	-5447	121
0.449167	-30	39	85	-61	-114	-36	9	-21	-19	5	-75	-67	-79	-17	-32	-62	-99	35	-87	-22	-105	-24	-110	-67	-63	1	-100	-12	-76	-69	-148	-75	-191	-3225	10740	-3474	-16317	1976	5377	-3555	7337	157	6905	-5257	2137	-260	5714	-5536	127
0.450000	-25	44	87	-59	-116	-7	9	-14	-35	10	-69	-61	-95	-14	-31	-60	-99	37	-84	-34	-107	-23	-99	-68	-51	2	-98	-10	-73	-67	-145	-73	-317	-2997	11120	-4782	-16028	1848	5139	-3914	4929	-41	7012	-5706	1911	-407	5635	-5643	101
0.450833	-29	45	87	-57	-110	-31	12	-14	-18	13	-72	-61	-96	-17	-30	-61	-102	30	-81	-32	-105	-18	-100	-68	-65	1	-97	-11	-72	-69	-149	-57	-139	-2767	11441	-6167	-15766	1666	4904	-4258	1625	-272	7135	-6170	1876	-560	5530	-5798	-178
0.451667	-26	44	90	-59	-110	-34	7	-14	-19	11	-73	-63	-97	-15	-30	-59	-100	35	-82	-33	-107	-24	-99	-69	-64	2	-95	-12	-76	-73	-145	-73	-28	-2537	11689	-7618	-16612	1442	4666	-4594	1391	-514	7264	-6642	1301	-717	5414	-5978	167
0.452500	-26	44	89	-57	-109	-32	12	-13	-15	9	-72	-62	-97	-11	-26	-60	-100	35	-81	-32	-119	-22	-100	-67	-64	0	-97	-11	-75	-72	-146	-74	-58	-2313	11861	-9106	-14771	1172	4439	-4910	1976	-787	7410	-7125	1377	-877	5285	-6195	124
0.453333	-26	43	89	-58	-109	-32	12	-15	-21	8	-44	-62	-98	-12	-26	-56	-102	34	-82	-32	-104	-22	-99	-70	-67	-3	-97	-11	-62	-69	-146	-74	-36	-2101	11954	-10607	-13961	857	4231	-5195	2412	-1085	7564	-7614	1397	-1035	5161	-6433	101
0.454167	-27	41	89	-60	-112	-32	11	-15	-18	8	-73	-64	-75	-15	-30	-60	-124	33	-85	-32	-103	-24	-101	-74	-65	-1	-100	-12	-74	-68	-149	-74	166	-1920	11924	-12084	-14817	501	4047	-5444	1984	-1421	7729	-8111	1127	-1190	5051	-6695	28
0.455000	-26	43	89	-58	-110	-32	10	-15	-23	7	-76	-65	-97	-14	-29	-59	-101	35	-84	-45	-102	-22	-100	-67	-47	1	-101	-10	-74	-70	-148	-73	182	-1762	11887	-13499	-13255	107	3899	-5658	1571	-1729	7906	-8609	658	-1343	4959	-6965	124
0.455833	-28	39	87	-59	-113	-35	10	-16	-23	5	-74	-65	-98	-30	-30	-59	-105	29	-80	-36	-107	-24	-101	-68	-68	-1	-102	-15	-77	-72	-149	-76	212	-1645	11721	-14827	-12992	-320	3789	-5834	1274	-2071	8096	-9111	595	-1485	4889	-7244	-60
0.456667	-27	22	87	-60	-111	-33	10	-19	-31	5	-74	-66	-101	-17	-31	-62	-103	30	-85	-34	-110	-24	-105	-70	-67	-3	-103	-16	-76	-74	-154	-74	254	-1565	11474	-16024	-13959	-779	3726	-5963	1367	-2421	8301	-9609	576	-1614	4866	-7507	110
0.457500	-26	37	86	-59	-112	-34	10	-17	-21	5	-73	-58	-98	-13	-29	-57	-97	35	-82	-35	-120	-23	-99	-69	-62	3	-97	-12	-69	-69	-144	-70	261	-1524	11162	-17064	-11969	-1250	3735	-6038	1385	-2763	8515	-10099	989	-1719	4882	-7752	150
0.458333	-24	42	91	-57	-105	-29	8	-15	-16	7	-72	-64	-93	-14	-26	-57	-96	33	-82	-30	-99	-21	-98	-69	-62	1	-97	-3	-74	-68	-146	-69	281	-1530	10769	-17924	-8712	-1741	3753	-6077	1950	-3095	8739	-10591	2071	-1812	4933	-7980	-25
0.459167	-24	42	91	-60	-109	-30	16	-16	-19	9	-70	-61	-87	-13	-31	-56	-98	33	-85	-33	-105	-18	-99	-68	-63	1	-96	-10	-72	-68	-146	-72	386	-1576	10319	-18570	-9177	-2240	3839	-6074	2950	-3410	8969	-11068	1987	-1874	5032	-8172	2
0.460000	-25	43	90	-57	-108	-32	12	-16	-15	7	-70	-64	-98	-14	-29	-59	-100	33	-82	-32	-107	-31	-98	-67	-62	2	-97	-6	-73	-75	-150	-73	343	-1662	9820	-18995	-9405	-2735	3981	-6035	3819	-3696	9207	-11540	1250	-1908	5170	-8320	-49
0.460833	-25	41	89	-57	-112	-57	11	-16	-18	6	-70	-63	-98	-12	-26	-56	-101	34	-84	-33	-105	-21	-99	-67	-64	0	-99	-12	-73	-68	-146	-73	271	-1783	9291	-19163	-6798	-3217	4164	-5970	4538	-3936	9448	-11999	988	-1906	5351	-8426	-22
0.461667	-27	43	69	-58	-111	-30	12	-16	-19	7	-72	-63	-98	-13	-30	-57	-98	33	-83	-32	-103	-23	-100	-69	-66	-1	-101	-12	-72	-70	-148	-74	288	-1930	8745	-19130	-7454	-3689	4392	-5879	5190	-4130	9686	-12439	584	-1862	5567	-8479	-26
0.462500	-25	42	89	-57	-109	-33	13	-15	-16	9	-69	-65	-95	-14	-23	-57	-88	35	-84	-33	-105	-21	-97	-69	-63	1	-99	-10	-75	-69	-147	-73	325	-2090	8197	-18836	-8789	-4139	4653	-5781	5746	-4263	9921	-12850	249	-1775	5813	-8473	46
0.463333	-24	41	86	-40	-107	-31	13	-14	2	6	-70	-61	-96	-21	-29	-58	-99	35	-82	-32	-103	-19	-97	-67	-63	0	-80	-10	-70	-69	-147	-75	211	-2266	7670	-18303	-8152	-4557	4944	-5682	7034	-4327	10148	-13234	-476	-1637	6082	-8420	102
0.464167	-23	44	89	-57	-111	-34	15	-14	-22	5	-68	-62	-97	-12	-29	-58	-99	35	-83	-34	-101	-21	-96	-68	-64	1	-97	-11	-70	-66	-146	-69	200	-2445	7176	-17566	-7469	-4948	5251	-5605	10115	-4323	10358	-13591	-556	-1442	6369	-8314	-267
0.465000	-27	41	88	-57	-109	-31	13	-12	-16	9	-72	-64	-97	-13	-28	-59	-103	33	-85	-35	-107	-21	-97	-69	-49	1	-97	-13	-87	-68	-148	-74	340	-2626	6727	-16638	-6818	-5303	5569	-5553	12870	-4247	10558	-13911	-376	-1195	6667	-8172	19
0.465833	-24	41	87	-56	-110	-33	11	-17	-22	2	-73	-63	-96	-15	-27	-57	-101	28	-81	-31	-104	-21	-96	-67	-66	0	-99	-8	-72	-64	-146	-69	246	-2778	6373	-15548	-4217	-5620	5895	-5544	6196	-4081	10726	-14173	-610	-880	6968	-7976	131
0.466667	-26	42	95	-56	-108	-31	17	-10	-14	6	-68	-61	-94	-11	-25	-57	-98	33	-84	-31	-103	-21	-95	-62	-59	0	-97	-9	-69	-66	-146	-74	205	-2916	6071	-14341	-1373	-5904	6224	-5587	7844	-3850	10861	-14390	-668	-512	7260	-7759	-5
0.467500	-29	43	88	-58	-108	-31	12	-13	-19	5	-73	-60	-100	-13	-30	-60	-100	34	-84	-35	-104	-21	-95	-70	-63	-1	-98	-14	-73	-67	-146	-75	234	-3021	5865	-13037	1453	-6150	6553	-5700	32085	-3536	10969	-14595	5	-84	7538	-7523	-28
0.468333	-52	39	85	-60	-107	-34	13	-14	4	5	-73	-64	-98	-16	-29	-60	-101	33	-88	-36	-108	-24	-99	-69	-62	-3	-100	-11	-75	-69	-150	-78	235	-3089	5766	-11682	3670	-6363	6879	-5892	32767	-3153	10996	-14646	-70	401	7800	-7278	90
0.469167	-23	43	89	-57	-110	-32	13	-13	-19	10	-72	-63	-99	-16	-29	-58	-101	35	-93	-32	-107	-23	-97	-67	-64	0	-98	-11	-74	-68	-147	-75	322	-3104	5783	-10315	5175	-6535	7207	-6165	30438	-2704	10980	-14672	719	942	8022	-7038	-117
0.470000	-25	17	85	-58	-111	-32	13	-12	-16	7	-70	-60	-96	-13	-28	-57	-97	36	-83	-33	-108	-23	-95	-67	-61	0	-97	-13	-75	-66	-149	-74	344	-3073	5914	-8979	7010	-6684	7542	-6532	32453	-2197	10900	-14618	6212	1538	8249	-6812	-93
0.470833	-24	45	90	-58	-109	-31	8	-11	-15	10	-73	-62	-95	-13	-28	-57	-98	37	-83	-31	-102	-19	-96	-64	-61	2	-99	-10	-69	-59	-145	-73	234	-2991	6161	-7696	8751	-6803	7884	-6993	30761	-1640	10747	-14493	9603	2178	8421	-6615	119
0.471667	-24	42	91	-56	-108	-31	13	-11	-16	8	-68	-61	-93	-11	-26	-56	-97	37	-80	-31	-86	-23	-98	-67	-59	0	-96	-10	-70	-66	-145	-75	181	-2852	6516	-6527	9743	-6894	8235	-7543	30793	-1038	10510	-14288	7549	2855	8563	-6457	10
0.472500	-22	43	91	-56	-105	-30	15	-13	-17	5	-52	-62	-95	-14	-12	-57	-98	37	-81	-31	-103	-23	-98	-67	-62	2	-97	-11	-73	-67	-145	-73	144	-2661	6978	-5474	10522	-6958	8602	-8182	28959	-412	10190	-14009	6863	3559	8659	-6350	-165
0.473333	-25	39	89	-61	-110	-28	10	-16	-19	7	-119	-65	-95	-13	-27	-59	-98	33	-85	-33	-109	-23	-100	-70	-65	-5	-99	-12	-73	-68	-149	-74	94	-2428	7532	-4569	11068	-6996	8982	-8891	23020	230	9778	-13654	7030	4284	8717	-6305	-593
0.474167	-29	39	86	-62	-111	-35	12	-18	-24	-1	-73	-61	-98	-18	-30	-66	-103	34	-84	-39	-105	-22	-100	-68	-66	1	-98	-11	-75	-67	-149	-77	21	-2126	8180	-3848	11436	-6991	9375	-9650	17851	885	9288	-13219	6130	5023	8732	-6321	-613
0.475000	-30	40	87	-57	-111	-35	11	-16	-22	5	-72	-63	-95	-15	-29	-60	-99	34	-83	-44	-105	-23	-101	-72	-66	-3	-98	-12	-74	-70	-147	-75	6	-1791	8886	-3263	11609	-6941	9769	-10434	14176	1536	8706	-12719	5280	5769	8707	-6406	-422
0.475833	-28	40	85	-61	-114	-33	10	-16	-25	5	-73	-67	-98	-15	-29	-61	-104	20	-86	-35	-108	-22	-100	-70	-65	-3	-102	-11	-74	-70	-150	-77	105	-1422	9641	-2881	11699	-6834	10163	-11223	10135	2177	8041	-12148	4515	6503	8635	-6573	-408
0.476667	-25	37	89	-60	-112	-33	13	-15	-15	3	-72	-63	-98	-14	-27	-59	-102	35	-84	-36	-105	-22	-99	-73	-64	-1	-101	-10	-76	-69	-150	-75	125	-1015	10437	-2679	11866	-6661	10542	-11989	6691	2809	7295	-11521	1793	7223	8524	-6809	-306
0.477500	-27	43	89	-57	-105	-30	16	-13	0	9	-68	-62	-94	-12	-23	-57	-96	52	-87	-31	-102	-18	-99	-64	-62	1	-98	-8	-72	-66	-141	-70	-52	-592	11241	-2653	12691	-6402	10862	-12704	3699	3414	6485	-10844	-133	7913	8369	-7122	-388
0.478333	-23	43	90	-56	-108	-25	19	-13	-13	7	-68	-61	-92	-10	-22	-56	-96	36	-83	-31	-104	-17	-98	-63	-66	0	-94	-9	-73	-68	-142	-70	69	-150	12045	-2798	12765	-6069	11194	-13336	893	3980	5609	-10134	-428	8565	8164	-7515	-151
0.479167	-25	40	89	-56	-109	-30	16	-14	-19	1	-67	-61	-96	-12	-25	-49	-97	34	-82	-8	-100	-18	-98	-66	-61	2	-96	-9	-70	-67	-145	-74	-142	298	12819	-3081	12119	-5633	11436	-13863	-1564	4514	4692	-9388	-1574	9167	7911	-7968	-46
0.480000	-28	41	90	-53	-110	-31	24	-14	-17	5	-69	-63	-96	-12	-24	-58	-96	35	-83	-30	-103	-17	-95	-67	-64	3	-98	-11	-79	-67	-142	-72	-237	742	13547	-3491	11654	-5105	11586	-14261	-3697	5002	3733	-8621	-1775	9713	7617	-8487	-58
0.480833	-25	42	89	-57	-128	-32	16	-15	-19	9	-69	-62	-97	-19	-26	-60	-99	34	-85	-32	-105	-19	-99	-69	-61	1	-97	-10	-73	-68	-145	-75	-228	1172	14211	-4021	11088	-4484	11633	-14525	-5512	5450	2746	-7833	-2236	10198	7275	-9059	171
0.481667	-27	41	89	-57	-111	-33	15	-16	-22	4	-73	-66	-99	-17	-29	-63	-101	32	-87	-32	-105	-24	-101	-70	-64	-3	-100	-15	-77	-74	-150	-76	-359	1582	14796	-4615	12081	-3770	11566	-14643	-7184	5843	1748	-7048	-3383	10597	6883	-9678	241
0.482500	-28	40	86	-63	-116	-38	9	-18	-21	2	-74	-65	-99	-15	-24	-62	-101	33	-75	-36	-108	-24	-100	-70	-66	0	-100	-13	-75	-70	-145	-73	-465	1973	15307	-5275	11729	-2974	11363	-14602	-8618	6189	762	-6251	-4100	10929	6454	-10317	150
0.483333	-26	41	87	-61	-111	-35	13	-18	-18	6	-69	-63	-98	-16	-30	-60	-99	34	-85	-33	-104	-23	-98	-53	-62	0	-98	-14	-74	-72	-147	-74	-524	2341	15698	-5969	17240	-2113	11022	-14422	-9485	6479	-210	-5470	-4202	11168	5977	-10985	182
0.484167	-23	43	87	-61	-111	-35	12	-16	-16	5	-75	-63	-96	-15	-28	-59	-98	36	-87	-31	-103	-21	-97	-68	-63	-1	-98	-10	-67	-69	-144	-72	-535	2671	15992	-6673	27614	-1210	10533	-14115	-10090	6716	-1147	-4694	-4754	11321	5446	-11662	476
0.485000	-26	43	90	-59	-108	-31	15	-14	-15	7	-72	-60	-93	-14	-27	-61	-96	34	-86	-35	-102	-35	-99	-69	-63	-1	-99	-10	-70	-68	-148	-73	-358	2975	16167	-7364	30485	-291	9896	-13692	-10696	6896	-2044	-3932	-5010	11376	4870	-12337	208
0.485833	-26	42	90	-57	-108	-51	12	-15	-15	6	-68	-61	-95	-13	-27	-57	-96	34	-83	-30	-105	-23	-96	-68	-63	0	-98	-10	-74	-66	-139	-70	-355	3245	16228	-8028	31587	621	9121	-13190	-11360	7016	-2895	-3192	-5019	11334	4255	-12993	189
0.486667	-26	43	90	-60	-104	-31	16	-13	-14	8	-69	-61	-93	-11	-28	-64	-99	33	-84	-32	-101	-23	-97	-69	-63	0	-98	-9	-70	-68	-143	-73	-449	3475	16170	-8650	32195	1498	8206	-12617	-12013	7082	-3682	-2476	-5048	11189	3599	-13630	251
0.487500	-25	41	88	-59	-134	-33	12	-15	-21	2	-75	-63	-97	-14	-29	-60	-100	32	-86	-33	-108	-24	-100	-73	-65	-3	-100	-13	-53	-68	-147	-74	-488	3685	16008	-9220	31182	2303	7189	-12018	-12598	7088	-4404	-1795	-4966	10939	2903	-14233	173
0.488333	-33	39	85	-61	-108	-34	11	-15	-19	5	-70	-64	-95	-16	-30	-61	-114	29	-87	-33	-107	-25	-100	-85	-65	0	-98	-13	-73	-70	-145	-74	-478	3863	15727	-9727	30462	3019	6062	-11411	-13195	7046	-5047	-1149	-4846	10592	2186	-14794	207
0.489167	-26	41	98	-62	-112	-31	10	-13	-19	5	-75	-66	-98	-17	-29	-61	-99	29	-86	-36	-101	-25	-99	-70	-63	-1	-102	-15	-73	-75	-148	-75	-369	4022	15352	-10163	24527	3617	4884	-10824	-13574	6940	-5615	-538	-4497	10136	1436	-15318	236
0.490000	-32	37	84	-62	-110	-34	12	-17	-19	3	-77	-67	-98	-17	-31	-59	-103	27	-88	-39	-105	-25	-100	-73	-70	-4	-102	-15	-74	-69	-147	-78	-200	4157	14897	-10530	14686	4080	3673	-10283	-13717	6810	-6103	26	-4424	9580	673	-15797	298
0.490833	-29	38	84	-60	-113	-35	3	-18	-23	1	-77	-68	-100	-18	-32	-60	-102	32	-86	-34	-107	-25	-99	-72	-62	-1	-100	-14	-75	-73	-146	-76	-424	4284	14362	-10830	9132	4390	2464	-9796	-13657	6591	-6509	545	-4747	8931	-91	-16214	146
0.491667	-25	40	87	-63	-111	-33	13	-13	-19	7	-74	-65	-83	-35	-30	-59	-97	35	-87	-34	-107	-26	-100	-73	-62	-3	-101	-13	-74	-69	-146	-75	-458	4396	13792	-11070	5393	4538	1275	-9386	-13150	6342	-6839	1021	-4011	8191	-853	-16578	68
0.492500	-23	40	87	-59	-109	-34	13	-15	-16	6	-74	-65	-98	-22	-31	-60	-99	32	-85	-34	-103	-22	-99	-70	-64	-1	-98	-7	-74	-70	-148	-78	-241	4508	13164	-11259	1892	4512	141	-9058	-12345	6052	-7087	1416	-4267	7366	-1602	-16917	211
0.493333	-27	43	87	-58	-110	-34	12	-17	-17	7	-73	-65	-97	-17	-29	-61	-96	34	-83	-33	-105	-26	-103	-73	-66	-3	-96	-12	-73	-70	-147	-76	64	4620	12496	-11409	-334	4347	-911	-8814	-12138	5722	-7261	1762	-4031	6463	-2329	-17194	-79
0.494167	-23	40	86	-58	-111	-35	15	-15	-19	4	-69	-67	-100	-17	-31	-60	-100	32	-84	-32	-107	-25	-99	-70	-67	-17	-98	-12	-73	-72	-149	-77	-76	4729	11817	-11530	-2243	4016	-1849	-8645	-11857	5359	-7361	2028	-3705	5490	-3021	-17423	-39
0.495000	-24	42	88	-59	-108	-34	13	-16	-18	6	-72	-69	-99	-17	-30	-58	-98	35	-85	-33	-104	-25	-99	-70	-62	-1	-100	-14	-74	-68	-146	-73	-65	4855	11133	-11644	-4183	3527	-2659	-8519	-10936	4969	-7396	2228	-3451	4454	-3669	-17607	246
0.495833	-28	39	88	-60	-112	-39	12	-16	-17	6	-75	-68	-96	-18	-29	-63	-100	33	-85	-44	-108	-25	-99	-72	-61	-21	-101	-13	-77	-69	-156	-75	-248	4984	10465	-11759	-6285	2952	-3324	-8514	-9948	4553	-7360	2352	-3856	3374	-4264	-17748	150
0.496667	-26	42	89	-59	-109	-36	13	-15	-16	8	-75	-65	-97	-15	-29	-59	-97	34	-83	-30	-100	-23	-101	-70	-65	0	-101	-13	-75	-70	-147	-75	-201	5135	9819	-11888	-8123	2260	-3839	-8521	-9130	4119	-7261	2390	-4078	2264	-4792	-17845	-87
0.497500	-27	46	87	-57	-105	-32	17	-15	-21	9	-73	-62	-93	-13	-27	-59	-98	33	-83	-29	-100	-19	-98	-67	-63	15	-99	-10	-69	-64	-148	-73	-202	5298	9206	-12048	-9370	1484	-4199	-8548	-5866	3676	-7100	2353	-3581	1132	-5247	-17895	243
0.498333	-22	45	89	-58	-108	-33	16	-14	-19	6	-70	-68	-98	-14	-27	-59	-97	36	-84	-17	-104	-24	-98	-70	-67	-4	-103	-14	-74	-70	-148	-75	-228	5471	8624	-12256	-9748	658	-4415	-8590	-1574	3222	-6898	2223	-3040	-3	-5628	-17907	145
0.499167	-26	41	87	-64	-112	-34	12	-15	-21	12	-74	-66	-98	-16	-27	-59	-100	34	-86	-34	-103	-22	-96	-70	-60	-3	-105	-12	-72	-69	-149	-73	-218	5660	8091	-12512	-9041	-184	-4482	-8619	-2117	2769	-6639	2018	-2607	-1125	-5924	-17877	-6
0.500000	-27	42	90	-61	-110	-35	18	-16	-18	6	-68	-69	-95	-16	-27	-61	-97	35	-86	-30	-104	-19	-99	-68	-63	-1	-101	-14	-73	-73	-148	-72	-273	5863	7613	-12823	-7629	-1030	-4421	-8613	-3092	2320	-6345	1723	-1947	-2233	-6139	-17801	99
0.500833	-24	41	92	-60	-111	-34	9	-15	-18	9	-69	-64	-98	-16	-30	-59	-98	35	-85	-35	-110	-23	-98	-67	-64	-1	-127	-17	-74	-68	-147	-73	-389	6079	7188	-13191	-7162	-1849	-4251	-8592	514	1879	-6018	1344	-1435	-3287	-6269	-17669	124
0.501667	-27	41	89	-61	-109	-32	18	-16	-21	6	-73	-64	-98	-33	-35	-58	-99	33	-84	-33	-105	-23	-101	-69	-64	-1	-101	-15	-79	-72	-150	-73	-401	6296	6819	-13612	-7794	-2625	-3984	-8517	3277	1446	-5653	883	-952	-4321	-6325	-17525	109
0.502500	-26	42	90	-60	-112	-30	10	-15	-19	6	-72	-63	-96	-15	-30	-60	-101	35	-84	-32	-107	-24	-102	-70	-61	-4	-102	-11	-55	-67	-152	-75	-202	6515	6506	-14077	-8026	-3366	-3652	-8393	2900	1027	-5271	344	-1115	-5287	-6298	-17319	52
0.503333	-27	43	89	-60	-111	-36	12	-14	-17	6	-70	-65	-99	-18	-29	-60	-101	36	-83	-33	-114	-21	-99	-70	-62	-1	-99	-15	-74	-69	-150	-75	-151	6733	6243	-14583	-8395	-3994	-3273	-8216	4221	626	-4878	-270	-3107	-6189	-6210	-17076	76
0.504167	-21	43	92	-61	-110	-35	13	-13	10	8	-68	-62	-94	-15	-30	-57	-97	34	-82	-31	-104	-22	-85	-69	-62	-1	-98	-13	-85	-69	-148	-122	-482	6943	6034	-15113	-10586	-4566	-2874	-8006	3567	240	-4474	-965	-5454	-7021	-6059	-16782	28
0.505000	-23	44	91	-57	-111	-33	16	-18	-15	7	-68	-62	-99	-17	-30	-58	-95	46	-82	-33	-102	-18	-97	-67	-61	0	-97	-12	-70	-66	-161	-74	-120	7143	5871	-15645	-14924	-5040	-2476	-7755	317	-135	-4077	-1733	-3913	-7783	-5864	-16444	-101
0.505833	-24	44	87	-59	-108	-32	13	-14	-16	8	-70	-64	-94	-14	-28	-56	-98	37	-84	-31	-102	-19	-97	-68	-63	0	-105	-11	-69	-64	-145	-70	45	7322	5752	-16170	-19032	-5440	-2110	-7488	-2294	-507	-3684	-2581	-3289	-8468	-5630	-16074	147
0.506667	-26	43	90	-56	-110	-32	13	-1	-18	7	-73	-63	-95	-16	-29	-63	-100	33	-84	-34	-105	-23	-101	-69	-65	-3	-101	-14	-75	-72	-151	-75	108	7488	5667	-16670	-24921	-5759	-1810	-7216	-1760	-876	-3313	-3507	-3001	-9072	-5371	-15663	-45
0.507500	-31	40	87	-61	-110	-35	10	9	-25	0	-78	-65	-96	-18	-31	-63	-100	32	-87	-35	-105	-25	-101	-72	-64	-4	-113	-15	-72	-73	-150	-78	381	7643	5561	-17128	-31677	-5994	-1541	-6956	-425	-1261	-2966	-4506	-2381	-9587	-5099	-15214	0
0.508333	-25	38	84	-62	-111	-36	10	-15	-15	3	-77	-66	-107	-22	-31	-62	-102	26	-90	-29	-104	-25	-102	-73	-64	-6	-101	-16	-73	-75	-151	-78	552	7783	5586	-17528	-32736	-6153	-1376	-6723	-1986	-1668	-2644	-5589	-2123	-10017	-4816	-14718	-3
0.509167	-25	42	86	-62	-111	-34	13	-16	-32	1	-75	-67	-95	-18	-31	-61	-98	33	-87	-39	-105	-24	-82	-68	-63	-3	-103	-17	-73	-86	-149	-86	525	7924	5580	-17853	-32357	-6250	-1304	-6541	-3477	-2120	-2355	-6752	-2371	-10366	-4529	-14187	-31
0.510000	-26	36	86	-64	-107	-38	9	-15	-19	4	-75	-63	-95	-15	-29	-58	-90	32	-88	-33	-107	-22	-99	-68	-64	-4	-99	-12	-73	-72	-149	-76	689	8060	5580	-18100	-32244	-6312	-1340	-6433	-2605	-2626	-2099	-8013	-2061	-10632	-4250	-13617	-253
0.510833	-28	40	81	-58	-109	-30	9	-14	-21	6	-75	-66	-98	-16	-30	-57	-97	34	-86	-31	-103	-24	-98	-72	-64	-4	-100	-13	-73	-44	-147	-74	622	8205	5596	-18254	-31755	-6292	-1491	-6409	-647	-3196	-1883	-9371	-1876	-10820	-3980	-13007	34
0.511667	-26	42	90	-59	-112	-34	24	-14	-18	7	-72	-63	-100	-14	-28	-58	-98	39	-84	-34	-107	-22	-99	-68	-64	0	-100	-14	-73	-72	-141	-75	362	8369	5603	-18326	-31332	-6259	-1756	-6485	-734	-3884	-1707	-10813	-1371	-10920	-3724	-12360	-45
0.512500	-26	42	89	-59	-110	-32	12	-9	-15	7	-74	-65	-97	-15	-28	-57	-98	33	-83	-32	-103	-22	-100	-70	-64	1	-99	-13	-73	-72	-146	-77	42	8558	5608	-18304	-30676	-6194	-2145	-6671	-5380	-4643	-1577	-12342	-1006	-10945	-3481	-11681	167
0.513333	-26	43	87	-59	-109	-32	11	-16	-15	8	-73	-64	-94	-14	-27	-53	-96	35	-82	-31	-103	-22	-100	-67	-61	1	-99	-11	-75	-70	-149	-76	77	8787	5604	-18203	-26392	-6124	-2644	-7010	-6907	-5496	-1491	-13941	-422	-10899	-3243	-10962	943
0.514167	-24	50	89	-59	-113	-31	11	-6	-19	6	-75	-68	-96	-15	-28	-60	-100	34	-87	-33	-104	-23	-97	-72	-64	-3	-101	-12	-75	-81	-152	-74	70	9061	5581	-18029	-18685	-6041	-3250	-7395	-6230	-6437	-1457	-15588	395	-10780	-3021	-10214	939
0.515000	-28	40	84	-63	-112	-34	10	-39	-18	4	-76	-68	-97	-15	-29	-64	-101	27	-87	-34	-109	-26	-101	-73	-67	-4	-103	-15	-76	-75	-151	-77	-197	9408	5540	-17791	-13792	-5965	-3959	-7938	-6564	-7450	-1470	-17271	930	-10598	-2805	-9434	687
0.515833	-31	39	84	-65	-112	-36	6	-19	-24	3	-79	-72	-102	-18	-34	-64	-103	29	-85	-33	-109	-24	-102	-70	-65	-4	-101	-13	-73	-74	-149	-81	-327	9784	5483	-17497	-9623	-5892	-4748	-8586	-13641	-8517	-1526	-18940	1513	-10351	-2584	-8625	534
0.516667	-27	41	87	-60	-113	-34	7	-17	-21	5	-74	-67	-99	-14	-30	-61	-102	34	-85	-33	-108	-23	-100	-74	-68	-4	-102	-14	-76	-74	-150	-79	-252	10241	5398	-17177	-5330	-5833	-5624	-9345	-31746	-9603	-1637	-20580	2520	-10049	-2365	-7796	388
0.517500	-22	42	91	-58	-108	-31	11	-14	-16	12	-74	-65	-95	-13	-28	-60	-100	35	-82	-30	-107	-18	-97	-68	-64	0	-98	-10	-73	-61	-146	-78	-436	10768	5295	-16822	-1787	-5788	-6554	-10190	-32730	-10693	-1801	-22130	2418	-9703	-2140	-6958	279
0.518333	-23	43	90	-57	-111	-32	13	-10	-16	8	-70	-66	-94	-13	-25	-60	-98	35	-79	-33	-105	-21	-98	-68	-63	-1	-98	-11	-73	-68	-148	-76	-478	11363	5163	-16469	1600	-5771	-7540	-11123	-30705	-11734	-2025	-23564	3237	-9325	-1892	-6112	-24
0.519167	-24	42	107	-59	-108	-28	15	-15	-15	8	-70	-66	-95	-12	-28	-62	-99	35	-84	-33	-105	-19	-96	-67	-63	-1	-101	-9	-70	-69	-147	-75	-422	12021	5004	-16122	4339	-5780	-8556	-12115	-32157	-12694	-2291	-24846	3888	-8919	-1682	-5269	11
0.520000	-26	41	88	-59	-107	-31	13	-23	-19	6	-74	-64	-107	-11	-27	-59	-101	36	-83	-31	-103	-18	-98	-70	-62	-1	-101	-11	-73	-68	-146	-78	-440	12740	4824	-15800	6944	-5817	-9585	-13164	-30856	-13518	-2614	-25944	4136	-8497	-1443	-4448	-173
0.520833	-24	41	86	-58	-105	-29	12	-13	-17	9	-73	-65	-95	-12	-28	-57	-99	35	-86	-35	-105	-21	-98	-67	-63	3	-93	-11	-74	-69	-146	-76	-573	13508	4620	-15513	8951	-5894	-10599	-14250	-30614	-14234	-2958	-26826	4334	-8078	-1229	-3665	-190
0.521667	-27	42	88	-61	-112	-38	10	-13	-18	5	-75	-65	-95	-19	-29	-59	-100	37	-84	-31	-104	-22	-99	-66	-62	-3	-103	-13	-73	-70	-146	-74	-617	14311	4399	-15269	10929	-6006	-11570	-15369	-27925	-14761	-3377	-27465	4248	-7676	-1000	-2940	-322
0.522500	-26	40	86	-63	-110	-30	0	-14	-17	7	-74	-63	-97	-15	-29	-62	-98	36	-87	-35	-104	-25	-100	-68	-62	-3	-101	-12	-70	-70	-147	-75	-643	15142	4158	-15084	12946	-6165	-12501	-16505	-21237	-15055	-3806	-27846	3601	-7304	-813	-2301	-317
0.523333	-26	39	86	-60	-110	-34	10	-18	-18	5	-74	-65	-99	-19	-31	-49	-97	35	-86	-29	-110	-25	-100	-56	-64	-1	-102	-15	-79	-74	-147	-77	-581	15983	3896	-14962	12867	-6363	-13333	-17651	-16758	-15138	-4247	-27971	3678	-6980	-663	-1765	-482
0.524167	-26	38	84	-64	-116	-12	10	-17	-19	4	-75	-68	-97	-16	-31	-62	-99	35	-90	-35	-107	-22	-117	-68	-63	0	-102	-11	-73	-67	-120	-75	-677	16817	3627	-14903	12809	-6607	-14045	-18787	-13042	-14992	-4684	-27829	3759	-6706	-561	-1350	-264
0.525000	-26	41	89	-58	-109	-29	11	-21	-17	5	-70	-65	-98	-16	-29	-42	-99	37	-86	-30	-105	-19	-96	-69	-64	0	-101	-12	-73	-67	-148	-77	-685	17631	3356	-14916	13695	-6899	-14617	-19924	-9494	-14613	-5106	-27448	3300	-6506	-529	-1092	-188
0.525833	-27	41	88	-60	-113	-32	9	-14	-21	9	-73	-60	-98	-14	-27	-59	-98	39	-84	-30	-107	-22	-98	-67	-74	0	-95	-10	-73	-66	-143	-72	-616	18412	3081	-14997	13680	-7242	-15015	-21051	-6459	-14012	-5499	-26842	2816	-6383	-570	-994	-355
0.526667	-25	44	90	-59	-108	-30	12	-15	-17	9	-72	-61	-97	-7	-18	-61	-99	34	-84	-31	-105	-22	-97	-68	-62	0	-97	-12	-73	-68	-146	-75	-513	19135	2808	-15147	13670	-7640	-15227	-22171	-3704	-13220	-5851	-26047	2898	-6333	-707	-1082	-139
0.527500	-25	30	87	-59	-109	-36	10	-19	-17	5	-70	-62	-96	-16	-30	-61	-99	35	-84	-33	-108	-26	-99	-74	-65	0	-96	-13	-72	-68	-146	-78	-369	19792	2548	-15362	13743	-8082	-15229	-23274	-77	-12255	-6139	-25099	3035	-6361	-945	-1358	-188
0.528333	-28	39	87	-62	-112	-33	8	-15	-22	3	-72	-65	-95	-39	-30	-63	-102	28	-85	-33	-107	-25	-99	-69	-63	2	-97	-12	-78	-69	-150	-77	-394	20382	2309	-15635	13824	-8570	-14981	-24353	19189	-11161	-6354	-24037	2312	-6455	-1284	-1829	-334
0.529167	-15	38	87	-58	-109	-34	11	-15	-19	6	-72	-65	-98	-13	-28	-61	-101	35	-86	-33	-116	-22	-98	-70	-65	-10	-100	-11	-73	-68	-149	-75	-430	20891	2094	-15958	13663	-9096	-14482	-25402	32767	-9974	-6488	-22895	1610	-6597	-1734	-2496	-284
0.530000	-27	42	85	-58	-109	-31	15	-11	-17	7	-81	-62	-95	-13	-28	-60	-108	30	-86	-32	-105	-18	-97	-68	-64	-1	-97	-13	-70	-66	-146	-74	-482	21302	1922	-16324	12638	-9653	-13711	-26417	31886	-8734	-6534	-21711	1345	-6768	-2296	-3353	-235
0.530833	-26	45	90	-56	-110	-31	13	-17	-15	5	-74	-60	-94	-13	-28	-58	-99	34	-85	-33	-102	-22	-97	-72	-66	1	-100	-12	-73	-66	-145	-74	-718	21625	1794	-16725	11666	-10229	-12670	-27383	32606	-7479	-6489	-20520	262	-6948	-2960	-4372	-160
0.531667	-26	41	85	-59	-110	-32	10	-15	-21	4	-74	-56	-96	-13	-28	-61	-103	33	-91	-34	-105	-24	-98	-70	-66	-4	-99	-13	-74	-69	-146	-86	-784	21846	1720	-17159	11413	-10821	-11348	-28296	32767	-6263	-6354	-19360	135	-7113	-3719	-5545	-215
0.532500	-28	38	90	-84	-114	-36	10	-14	-25	1	-76	-66	-97	-17	-28	-60	-100	32	-85	-32	-104	-23	-99	-66	-63	0	-101	-14	-73	-66	-148	-75	-629	21986	1709	-17602	11028	-11411	-9761	-29131	32335	-5115	-6133	-18266	154	-7229	-4554	-6834	-166
0.533333	-30	40	87	-60	-108	-33	12	-16	-21	5	-73	-64	-95	-13	-28	-58	-97	34	-86	-33	-105	-21	-102	-70	-60	0	-100	-12	-73	-68	-149	-75	-333	22036	1767	-18065	10919	-11988	-7945	-29863	32123	-4077	-5844	-17218	-509	-7276	-5453	-8214	-460
0.534167	-26	43	89	-60	-108	-34	12	-8	-17	4	-73	-65	-98	-15	-29	-60	-99	35	-85	-33	-103	-23	-102	-70	-63	0	-101	-14	-76	-70	-152	-79	103	22009	1872	-18527	10247	-12519	-5934	-30476	28965	-3171	-5496	-16320	-346	-7246	-6409	-9663	-335
0.535000	-27	40	87	-58	-111	-34	11	-15	-18	3	-75	-65	-97	-16	-29	-63	-99	30	-87	-34	-107	-25	-102	-70	-64	-4	-102	-14	-74	-69	-150	-79	530	21915	2047	-18996	9428	-13001	-3772	-30939	25179	-2418	-5111	-15490	141	-7077	-7386	-11127	-245
0.535833	-28	41	88	-61	-110	-35	11	-16	-18	4	-76	-64	-97	-17	-30	-60	-98	34	-87	-32	-118	-22	-100	-69	-64	-1	-102	-13	-76	-64	-152	-77	1010	21769	2279	-19461	9219	-13409	-1519	-31226	20863	-1825	-4711	-14758	25	-6799	-8375	-12578	-214
0.536667	-25	40	88	-62	-113	-36	4	-14	-21	6	-74	-61	-96	-13	-27	-59	-119	33	-87	-34	-108	-22	-100	-68	-66	-4	-99	-12	-75	-67	-149	-73	1456	21588	2553	-19926	8757	-13725	768	-31312	16908	-1392	-4317	-14120	-17	-6387	-9346	-13972	-420
0.537500	-28	42	91	-56	-110	-30	13	-11	-19	6	-72	-60	-96	-12	-26	-58	-99	37	-99	-31	-105	-16	-97	-67	-58	1	-97	-9	-70	-66	-150	-75	1439	21392	2865	-20388	8059	-13934	3008	-31160	13145	-1126	-3956	-13569	230	-5845	-10290	-15283	-173
0.538333	-26	43	90	-55	-108	-33	12	-12	-15	8	-82	-58	-93	-10	-25	-57	-97	21	-83	-28	-101	-19	-98	-69	-63	4	-95	-8	-72	-65	-144	-72	1232	21183	3197	-20854	7604	-14019	5109	-30734	10466	-1013	-3658	-13100	-59	-5192	-11186	-16477	292
0.539167	-26	43	90	-57	-108	-30	15	-13	-18	5	-72	-62	-95	-11	-29	-61	-99	35	-85	-30	-104	-23	-98	-68	-62	1	-103	-10	-70	-88	-150	-77	1506	20977	3521	-21329	7055	-13976	7011	-30073	8872	-1040	-3437	-12676	-298	-4432	-12032	-17547	-56
0.540000	-28	41	88	-58	-110	-31	11	-15	-22	3	-75	-64	-97	-18	-29	-59	-102	33	-86	-34	-107	-22	-99	-75	-66	-3	-102	-13	-72	-112	-150	-78	1792	20800	3822	-21808	6463	-13789	8651	-29103	6981	-1183	-3319	-12297	-133	-3587	-12805	-18461	-193
0.540833	-42	36	85	-62	-111	-35	8	-17	-22	4	-77	-64	-99	-17	-31	-79	-101	23	-86	-35	-104	-24	-101	-73	-63	5	-99	-12	-76	-70	-148	-77	1583	20654	4070	-22289	6006	-13456	9990	-27844	4861	-1414	-3308	-11936	-64	-2686	-13482	-19203	-178
0.541667	-28	39	88	-62	-112	-38	11	-17	-19	1	-78	-67	-98	-13	-28	-61	-98	30	-86	-36	-105	-25	-100	-70	-67	-1	-103	-16	-74	-72	-146	-77	1423	20548	4239	-22772	5248	-12987	10974	-26291	2954	-1726	-3431	-11576	-98	-1770	-14064	-19767	-190
0.542500	-28	38	86	-61	-109	-28	10	-16	-15	4	-74	-64	-97	-16	-30	-60	-102	28	-85	-38	-107	-23	-99	-70	-65	-3	-101	-5	-70	-70	-147	-78	1432	20486	4300	-23276	4558	-12378	11573	-24481	1222	-2076	-3670	-11208	135	-870	-14544	-20160	-111
0.543333	-27	39	90	-60	-108	-32	10	-17	-19	4	-56	-66	-100	-16	-30	-61	-70	34	-85	-49	-105	-25	-101	-72	-62	0	-100	-14	-77	-72	-148	-77	1322	20471	4228	-23782	3967	-11657	11779	-22451	-373	-2456	-4048	-10813	420	-36	-14906	-20383	-76
0.544167	-24	40	88	-62	-113	-35	9	-15	-16	8	-73	-63	-97	-13	-28	-60	-98	33	-85	-34	-104	-23	-100	-72	-62	0	-100	-11	-73	-68	-142	-76	1017	20500	3987	-24305	3227	-10830	11584	-20242	-1743	-2837	-4544	-10381	-33	704	-15174	-20466	-16
0.545000	-25	43	88	-60	-104	-30	-1	-17	-15	7	-73	-62	-96	-12	-30	-58	-97	34	-83	-31	-101	-21	-100	-69	-61	2	-100	-12	-72	-69	-166	-75	659	20566	3591	-24822	2885	-9925	11031	-17904	-2954	-3207	-5154	-9909	-290	1316	-15327	-20367	-188
0.545833	-19	41	89	-59	-107	-33	11	-13	-16	8	-73	-60	-96	-11	-24	-57	-97	38	-82	-29	-104	-21	-98	-69	-61	-10	-98	-11	-69	-67	-144	-73	640	20666	2932	-25343	2413	-8968	10142	-15497	-4055	-3550	-5867	-9393	876	1764	-15364	-20158	-69
0.546667	-19	44	88	-56	-105	-30	12	-29	-14	7	-70	-61	-94	-13	-19	-58	-98	38	-84	-31	-103	-21	-95	-67	-60	1	-99	-10	-70	-67	-148	-111	274	20776	2093	-25859	1856	-7979	8963	-13066	-5003	-3853	-6660	-8839	997	2026	-15300	-19851	-7
0.547500	-23	39	85	-60	-92	-32	10	-15	-18	5	-74	-67	-94	-15	-28	-59	-97	33	-93	-33	-103	-23	-100	-74	-63	-8	-100	-14	-75	-72	-148	-77	76	20896	1036	-26364	1429	-6986	7568	-10700	-5820	-4100	-7523	-8249	231	2088	-15133	-19458	-137
0.548333	-31	36	85	-60	-110	-35	7	-19	-19	5	-75	-64	-97	-14	-32	-61	-104	27	-91	-34	-108	-26	-101	-77	-67	-5	-103	-17	-74	-73	-153	-82	-56	21009	-222	-26843	1166	-6018	6032	-8446	-6608	-4281	-8417	-7636	-341	1958	-14870	-19002	-16
0.549167	-8	37	84	-63	-116	-40	7	-21	-22	0	-77	-68	-97	-19	-31	-63	-101	33	-90	-26	-104	-28	-102	-73	-64	0	-104	-16	-76	-72	-151	-75	-290	21106	-1696	-27283	771	-5087	4434	-6345	-7235	-4383	-9329	-7007	-528	1630	-14506	-18487	62
0.550000	-24	39	84	-59	-112	-32	34	-18	-18	5	-75	-64	-96	-14	-29	-60	-99	33	-92	-33	-103	-24	-99	-69	-63	0	-102	-15	-77	-74	-150	-78	-441	21161	-3301	-27679	447	-4217	2842	-4452	-7560	-4407	-10240	-6372	-1033	1123	-14060	-17952	-61
0.550833	-27	40	89	-61	-111	-33	13	-13	-19	5	-75	-65	-94	-41	-31	-62	-100	35	-88	-32	-100	-22	-99	-69	-63	-4	-102	-16	-76	-70	-149	-77	-582	21166	-5096	-28017	75	-3427	1331	-2792	-7877	-4347	-11132	-5750	-698	457	-13542	-17400	-110
0.551667	-28	39	87	-64	-110	-32	13	-16	-18	4	-75	-65	-97	-16	-28	-62	-100	35	-88	-33	-105	-23	-100	-70	-66	-3	-101	-14	-80	-70	-150	-76	-751	21108	-6975	-28294	-172	-2727	-45	-1378	-8283	-4190	-12022	-5162	-885	-334	-12960	-16840	180
0.552500	-25	44	89	-61	-108	-35	12	-15	-16	5	-74	-63	-98	-17	-29	-60	-97	34	-88	-30	-109	-21	-98	-68	-66	0	-100	-15	-75	-69	-127	-76	-841	20996	-8922	-28499	-411	-2111	-1227	-245	-8553	-3942	-12855	-4619	-1352	-1209	-12337	-16297	21
0.553333	-25	40	86	-61	-112	-34	11	-14	-19	7	-74	-63	-96	-15	-30	-57	-99	34	-90	-32	-107	-23	-101	-66	-63	-1	-103	-16	-74	-70	-147	-75	-899	20795	-10910	-28624	-771	-1599	-2176	608	-8481	-3604	-13646	-4134	-1424	-2124	-11687	-15757	-79
0.554167	-22	39	87	-61	-111	-33	13	-16	-18	6	-72	-64	-96	-17	-30	-63	-100	34	-90	-31	-107	-40	-99	-70	-63	-1	-101	-15	-75	-73	-152	-76	-759	20516	-12882	-28674	-1028	-1176	-2883	1197	-8175	-3165	-14383	-3721	-1224	-3053	-11042	-15241	-74
0.555000	-27	56	87	-62	-112	-35	7	-17	-19	6	-76	-64	-96	-16	-29	-60	-101	34	-90	-31	-108	-26	-103	-69	-64	0	-109	-15	-73	-70	-148	-65	-491	20145	-14798	-28652	-1175	-840	-3338	1520	-7372	-2645	-15083	-3385	-1220	-3931	-10427	-14745	-109
0.555833	-26	39	88	-62	-112	-33	11	-14	-23	4	-78	-64	-98	-30	-33	-64	-99	33	-90	-32	-105	-22	-101	-70	-63	-4	-102	-16	-74	-74	-151	-77	-310	19714	-16615	-28554	-1281	-575	-3573	1604	-6130	-2032	-15752	-3128	-1428	-4727	-9893	-14286	-52
0.556667	-27	38	76	-62	-112	-36	11	-17	-22	3	-76	-66	-98	-19	-30	-64	-104	32	-90	-34	-109	-25	-103	-74	-68	-3	-103	-18	-77	-73	-137	-78	-413	19193	-18303	-28392	-1497	-371	-3620	1462	-5683	-1347	-16390	-2964	-1777	-5390	-9475	-13854	-24
0.557500	-27	41	87	-64	-111	-36	10	-15	-17	5	-75	-65	-97	-15	-29	-62	-102	33	-88	-25	-104	-23	-98	-66	-63	-1	-98	-13	-75	-72	-147	-75	-505	18623	-19827	-28172	-1734	-200	-3511	1139	-5678	-585	-17008	-2877	-2096	-5886	-9205	-13455	0
0.558333	-25	41	89	-59	-109	-29	15	-9	-16	4	-72	-61	-93	-13	-27	-58	-101	36	-85	-29	-102	-22	-98	-67	-67	-3	-99	-11	-74	-68	-145	-76	-517	17992	-21171	-27916	-1649	-58	-3329	644	-5831	214	-17631	-2874	-1801	-6200	-9133	-13104	-183
0.559167	-26	39	88	-59	-104	-34	17	-14	-17	8	-72	-64	-96	-12	-27	-73	-100	34	-87	-28	-104	-22	-101	-68	-62	-4	-98	-11	-76	-70	-148	-74	-412	17308	-22313	-27638	-1715	64	-3119	6	-6179	1059	-18266	-2944	293	-6310	-9291	-12796	-191
0.560000	-39	42	87	-60	-110	-33	13	-13	-5	6	-75	-40	-93	-12	-28	-59	-95	37	-82	-32	-104	-24	-97	-67	-62	-3	-100	-13	-64	-69	-145	-73	-531	16608	-23233	-27348	-1629	199	-2951	-750	-6336	1921	-18932	-3087	360	-6200	-9708	-12536	-8
0.560833	-26	41	88	-60	-110	-32	16	-13	-17	8	-69	-64	-100	-14	-17	-60	-97	-5	-87	-32	-107	-25	-97	-60	-63	-1	-100	-13	-76	-72	-146	-73	-486	15893	-23934	-27070	-1645	352	-2897	-1602	-5973	2779	-19635	-3280	842	-5887	-10405	-12338	-200
0.561667	-18	41	88	-60	-110	-30	17	-12	-18	7	-73	-47	-93	-11	-26	-61	-98	37	-84	-33	-105	-24	-98	-68	-63	-4	-86	-12	-73	-72	-146	-76	-647	15198	-24402	-26815	-1703	541	-3020	-2543	-5543	3632	-20392	-3528	1273	-5378	-11384	-12202	-36
0.562500	-26	45	87	-59	-108	-31	13	-13	-19	7	-70	-61	-97	-13	-26	-59	-98	35	-96	-34	-104	-36	-97	-68	-62	-3	-98	-10	-66	-70	-145	-73	-606	14541	-24646	-26600	-1606	767	-3373	-3550	-5119	4433	-21193	-3811	1317	-4706	-12634	-12136	145
0.563333	-24	38	89	-59	-108	-31	15	-9	-15	7	-70	-61	-122	-12	-26	-58	-99	35	-87	-32	-100	-23	-98	-66	-62	-3	-97	-11	-73	-72	-145	-73	-613	13945	-24667	-26435	-1458	1039	-3996	-4609	-4919	5172	-22051	-4118	1233	-3907	-14146	-12142	187
0.564167	-26	42	89	-58	-108	-33	15	-15	-14	10	-69	-61	-95	-13	-27	-57	-96	34	-86	-35	-105	-25	-99	-45	-63	0	-97	-9	-73	-72	-144	-73	-488	13432	-24480	-26334	-1547	1358	-4920	-5715	-5780	5815	-22954	-4454	1836	-3018	-15889	-12229	-55
0.565000	-24	36	88	-61	-110	-32	1	-13	-17	6	-73	-65	-98	-15	-31	-58	-99	35	-88	-32	-107	-23	-100	-68	-63	-12	-101	-13	-76	-74	-148	-73	-527	13053	-24091	-26309	-1551	1723	-6150	-6865	-5875	6360	-23902	-4815	1901	-2089	-17818	-12399	227
0.565833	-30	39	86	-58	-112	-32	10	-13	-19	6	-73	-62	-97	-16	-27	-59	-101	37	-83	-32	-103	-23	-101	-69	-61	0	-97	-8	-70	-68	-145	-73	-528	12734	-23531	-26354	-1451	2131	-7685	-8044	-4609	6781	-24881	-5184	1550	-1165	-19866	-12641	223
0.566667	-26	43	80	-58	-133	-27	15	-13	-16	9	-70	-62	-96	-7	-25	-59	-98	37	-82	-30	-105	-22	-99	-66	-62	0	-97	-11	-78	-70	-148	-73	-454	12571	-22819	-26475	-1384	2571	-9506	-9264	-3883	7056	-25881	-5576	1083	-310	-21985	-12962	143
0.567500	-25	41	90	-58	-113	-33	10	-14	-19	8	-73	-63	-95	-13	-29	-52	-97	35	-84	-35	-104	-23	-99	-70	-74	0	-100	-10	-74	-70	-149	-75	-436	12527	-21999	-26659	-1237	3029	-11599	-10503	-3324	7181	-26877	-5989	854	434	-24102	-13337	217
0.568333	-28	41	87	-56	-112	-34	12	-15	-21	6	-75	-68	-107	-15	-32	-62	-100	34	-87	-34	-108	-24	-102	-72	-65	-3	-101	-11	-74	-70	-152	-78	-537	12653	-21086	-26906	-1145	3491	-13887	-11750	-2680	7138	-27842	-6431	673	1023	-26143	-13752	222
0.569167	-28	43	87	-56	-110	-34	12	-16	-18	7	-73	-63	-95	-14	-32	-59	-101	17	-87	-35	-109	-22	-101	-68	-66	-3	-98	-11	-75	-70	-146	-74	-406	12800	-20141	-27197	-1051	3939	-16310	-12988	-2106	6926	-28759	-6919	505	1432	-28038	-14189	260
0.570000	-27	44	89	-57	-110	-33	11	-19	-21	9	-73	-64	-87	-14	-29	-61	-99	34	-85	-32	-104	-19	-99	-68	-63	-1	-102	-13	-72	-66	-141	-73	-339	13061	-19202	-27514	-977	4352	-18807	-14207	-1552	6538	-29604	-7459	480	1606	-29723	-14621	235
0.570833	-26	41	89	-56	-107	-33	13	-15	-17	8	-74	-65	-95	-12	-28	-25	-99	35	-86	-33	-107	-18	-99	-67	-66	-1	-101	-12	-72	-67	-146	-72	-434	13372	-18321	-27839	-1041	4709	-21314	-15393	-1150	5970	-30369	-8076	456	1542	-31135	-15022	332
0.571667	-29	-6	85	-53	-105	-31	15	-12	-16	10	-74	-60	-94	-11	-28	-57	-99	34	-87	-33	-102	-16	-101	-66	-60	-12	-100	-10	-69	-66	-144	-69	-474	13674	-17537	-28179	-861	4981	-23766	-16541	-823	5223	-31021	-8781	-126	1227	-32044	-15360	329
0.572500	-28	45	88	-55	-107	-30	12	-13	-17	4	-74	-64	-96	-11	-29	-58	-101	34	-100	-34	-107	-16	-100	-67	-43	1	-100	-10	-72	-67	-144	-74	-231	13946	-16893	-28488	-853	5172	-26087	-17611	-530	4301	-31550	-9583	433	663	-32423	-15622	136
0.573333	-27	39	87	-56	-109	-35	9	-13	-16	9	-74	-65	-95	-13	-29	-63	-102	29	-88	-33	-103	-21	-102	-73	-63	-1	-100	-13	-73	-69	-147	-74	-238	14113	-16433	-28760	-854	5228	-28192	-18585	-252	3220	-31939	-10488	175	-141	-32593	-15761	318
0.574167	-27	40	85	-59	-112	-39	9	-17	-19	4	-76	-68	-100	-19	-31	-64	-100	43	-90	-34	-105	-18	-101	-68	-64	1	-103	-12	-77	-72	-147	-72	-97	14136	-16184	-28980	-701	5152	-30034	-19459	6	1990	-32184	-11502	60	-1162	-32646	-15772	171
0.575000	-29	43	82	-59	-111	-34	11	-13	-18	18	-75	-65	-98	-14	-31	-60	-102	27	-88	-35	-110	-21	-103	-73	-65	-3	-102	-15	-76	-86	-147	-75	-101	13947	-16165	-29142	-616	4916	-31494	-20179	176	608	-32263	-12643	-155	-2365	-32692	-15636	227
0.575833	-30	43	84	-57	-111	-34	11	-14	-18	6	-75	-64	-98	-17	-29	-60	-99	30	-88	-36	-105	-19	-102	-70	-67	0	-104	-14	-76	-73	-147	-74	-82	13508	-16379	-29241	-626	4508	-32193	-20759	374	-917	-32182	-13900	-81	-3730	-32409	-15342	177
0.576667	-29	41	88	-61	-113	-35	11	-17	-21	6	-70	-62	-95	-16	-29	-59	-101	34	-86	-36	-109	-23	-101	-69	-65	0	-99	-13	-76	-72	-144	-73	59	12760	-16818	-29280	-506	3905	-32493	-21200	547	-2561	-31921	-15259	-747	-5206	-31644	-14893	245
0.577500	-24	45	88	-57	-111	-30	15	-11	-17	8	-70	-65	-93	-15	-26	-53	-96	34	-85	-32	-102	-38	-98	-65	-63	1	-101	-10	-74	-67	-146	-70	190	11665	-17474	-29250	-546	3104	-32616	-21465	666	-4329	-31487	-16705	-666	-6765	-30562	-14305	-33
0.578333	-27	45	92	-57	-108	-31	15	-12	-15	11	-67	-59	-94	-14	-19	-57	-97	37	-82	-32	-105	-16	-98	-67	-60	2	-97	-9	-78	-67	-145	-69	-23	10186	-18324	-29172	-556	2063	-32688	-21569	786	-6200	-30885	-18230	-1366	-8365	-29251	-13583	265
0.579167	-28	46	89	-55	-108	-31	15	-11	-17	11	-70	-58	-94	-15	-26	-63	-98	36	-81	-9	-103	-19	-98	-67	-51	3	-96	-12	-69	-72	-143	-73	-63	8302	-19317	-29057	-607	859	-32721	-21504	904	-8166	-30113	-19802	-2171	-9983	-27784	-12749	290
0.580000	-24	47	90	-59	-107	-30	15	-14	-16	9	-70	-70	-93	-15	-24	-56	-95	36	-84	-32	-100	-18	-97	-68	-63	-1	-94	-8	-72	-67	-142	-70	-67	6016	-20406	-28904	-669	-573	-32732	-21287	1075	-10213	-29177	-21405	-1206	-11582	-26240	-11836	87
0.580833	-31	42	90	-60	-108	-32	13	-15	-19	35	-70	-63	-94	-16	-28	-62	-100	21	-90	-40	-107	-21	-100	-72	-64	0	-98	-12	-74	-70	-148	-75	-133	3344	-21540	-28731	-797	-2197	-32717	-20914	1250	-12333	-28090	-22998	-763	-13131	-24697	-10878	195
0.581667	-28	41	88	-59	-112	-33	11	11	-23	4	-75	-64	-98	-17	-26	-63	-100	32	-86	-39	-104	-23	-101	-73	-65	-4	-111	-14	-78	-70	-147	-75	-45	325	-22657	-28553	-1401	-3999	-32729	-20416	1232	-14500	-26874	-24542	-1052	-14607	-23226	-9916	116
0.582500	-32	36	81	-62	-111	-34	10	-16	-21	3	-76	-63	-97	-18	-28	-63	-104	11	-111	-33	-104	-21	-101	-70	-66	-1	-98	-17	-75	-69	-145	-75	-39	-2991	-23692	-28386	-2998	-5969	-32346	-19806	1117	-16669	-25548	-25985	-772	-16001	-21885	-8987	176
0.583333	-30	43	86	-59	-109	-30	11	-15	-19	9	-75	-63	-96	-16	-27	-60	-101	33	-85	-31	-103	-23	-102	-72	-63	-3	-100	-13	-73	-70	-143	-74	-23	-6527	-24589	-28234	-4009	-8073	-31710	-19104	1016	-18828	-24139	-27304	-669	-17308	-20745	-8117	138
0.584167	-5	42	87	-59	-112	-32	12	-13	-16	9	-69	-62	-99	-17	-27	-62	-100	36	-85	-38	-107	-23	-95	-69	-64	0	-99	-12	-73	-67	-144	-72	43	-10203	-25296	-28121	-2996	-10283	-30962	-18342	804	-20939	-22701	-28444	-687	-18540	-19844	-7352	36
0.585000	-25	41	89	-62	-108	-32	8	-13	-18	7	-72	-64	-97	-16	-27	-61	-100	36	-84	-31	-105	-25	-99	-68	-61	1	-96	-13	-73	-70	-147	-73	-69	-13906	-25757	-28036	-1990	-12555	-30196	-17545	633	-22969	-21207	-29380	-1373	-19697	-19234	-6725	52
0.585833	-24	45	94	-56	-109	-31	16	-9	-16	8	-69	-46	-97	-14	-24	-59	-100	38	-81	-31	-105	-19	-97	-65	-60	2	-95	-11	-70	-66	-145	-72	35	-17559	-25949	-28001	-947	-14861	-29458	-16736	612	-24908	-19732	-30089	-503	-20781	-18932	-6268	-199
0.586667	-26	43	81	-58	-107	-39	13	-12	-17	10	-79	-59	-99	-14	-28	-57	-98	37	-83	-30	-103	-21	-97	-66	-62	0	-96	-11	-73	-80	-146	-70	-22	-21079	-25844	-28011	-602	-17212	-28788	-15927	553	-26710	-18297	-30543	-39	-21818	-18943	-5994	118
0.587500	-28	41	88	-59	-113	-33	9	-13	-22	7	-73	-63	-98	-7	-26	-61	-101	33	-81	-34	-107	-25	-101	-72	-60	-4	-100	-14	-75	-69	-151	-76	-122	-24339	-25433	-28067	-593	-19453	-28213	-15149	506	-28335	-16943	-30735	-88	-22810	-19272	-5921	23
0.588333	-29	25	89	-60	-109	-45	9	-15	-21	3	-61	-64	-100	-18	-32	-62	-103	33	-86	-32	-109	-22	-99	-69	-65	-3	-99	-13	-73	-68	-149	-75	-159	-27248	-24698	-28115	-384	-21657	-27728	-14409	534	-29753	-15697	-30651	58	-23760	-19866	-6050	25
0.589167	-25	41	87	-58	-111	-32	7	-14	-21	6	-74	-63	-97	-26	-31	-62	-98	34	-87	-36	-105	-23	-121	-75	-64	-1	-100	-13	-74	-70	-150	-75	-149	-29711	-23688	-28312	-254	-23746	-27354	-13716	610	-30951	-14592	-30299	109	-24683	-20709	-6386	107
0.590000	-28	43	86	-58	-110	-39	8	-16	-18	6	-75	-64	-97	-21	-32	-63	-99	32	-88	-36	-108	-26	-99	-72	-55	0	-118	-13	-74	-73	-150	-77	-241	-31394	-22430	-28494	-69	-25696	-27077	-13105	783	-31894	-13656	-29687	-400	-25585	-21735	-6922	161
0.590833	-28	40	85	-61	-113	-38	8	-18	-22	2	-93	-68	-99	-17	-31	-60	-101	33	-86	-39	-108	-23	-101	-72	-66	-3	-101	-14	-73	-70	-148	-77	-212	-32139	-20935	-28713	-133	-27462	-26882	-12539	1074	-32364	-12910	-28828	-32	-26446	-22873	-7632	-258
0.591667	-27	39	86	-56	-109	-33	10	-13	-21	7	-74	-64	-97	-16	-30	-61	-100	32	-86	-34	-105	-21	-99	-70	-60	0	-100	-13	-75	-68	-155	-77	-167	-32460	-19286	-28962	-417	-29034	-26750	-12029	1178	-32546	-12376	-27763	271	-27274	-24052	-8508	-56
0.592500	-29	41	88	-59	-109	-35	12	-16	-21	4	-75	-62	-97	-16	-29	-63	-100	35	-85	-33	-107	-21	-100	-72	-66	-1	-100	-13	-77	-67	-147	-74	-51	-32596	-17532	-29241	-277	-30400	-26654	-11574	1354	-32638	-12072	-26534	64	-28048	-25196	-9519	125
0.593333	-29	42	87	-50	-109	-32	13	-14	-18	5	-57	-64	-99	-14	-8	-59	-99	34	-90	-34	-104	-22	-100	-69	-65	0	-99	-13	-74	-68	-154	-76	-49	-32656	-15691	-29541	-398	-31541	-26571	-11159	1555	-32660	-11993	-25161	16	-28764	-26229	-10638	-168
0.594167	-28	40	85	-60	-110	-33	15	-15	-23	2	-76	-65	-96	-14	-19	-59	-99	33	-87	-34	-103	-19	-101	-107	-64	0	-99	-15	-75	-68	-148	-77	-21	-31939	-13911	-29856	-50	-32218	-26480	-10792	1686	-32710	-12142	-23716	133	-29402	-27088	-11844	-84
0.595000	-28	40	90	-60	-111	-33	11	-14	-21	5	-74	-65	-96	-16	-32	-58	-101	32	-87	-36	-108	-22	-100	-70	-72	0	-99	-15	-55	-66	-150	-78	-21	-30410	-12170	-30188	175	-32500	-26342	-10443	1741	-32553	-12508	-22226	379	-29956	-27709	-13101	-99
0.595833	-26	43	87	-60	-111	-33	13	-12	-21	23	-77	-67	-99	-7	-30	-59	-96	33	-86	-34	-107	-23	-99	-70	-62	0	-104	-14	-76	-70	-150	-74	-40	-28261	-10535	-30520	-860	-32605	-26148	-10110	1776	-32104	-13066	-20738	317	-30413	-28038	-14381	-287
0.596667	-15	38	87	-61	-111	-34	11	-14	-19	5	-67	-65	-97	-14	-29	-57	-98	34	-84	-35	-105	-23	-101	-48	-60	0	-98	-13	-72	-68	-150	-75	36	-25635	-9037	-30866	-533	-32678	-25877	-9785	1756	-31439	-13793	-19317	19	-30761	-28041	-15657	-304
0.597500	-26	44	91	-57	-108	-33	15	-13	-13	8	-70	-62	-97	-15	-28	-56	-98	34	-82	-31	-108	-22	-98	-68	-62	0	-97	-12	-74	-68	-147	-74	13	-22658	-7710	-31195	-549	-32692	-25513	-9457	1759	-30633	-14651	-17992	301	-30992	-27701	-16908	-164
0.598333	-24	44	90	-59	-108	-32	16	-14	-10	7	-67	-62	-94	-13	-28	-57	-99	33	-85	-33	-104	-21	-103	-67	-62	0	-98	-13	-67	-69	-147	-75	-48	-19428	-6556	-31525	-306	-32716	-25059	-9133	1760	-29747	-15601	-16793	4	-31122	-27016	-18117	-153
0.599167	-25	43	88	-59	-108	-34	10	-14	-18	5	-74	-64	-84	-16	-30	-59	-95	35	-83	-34	-107	-21	-99	-72	-63	1	-97	-12	-73	-67	-146	-74	42	-16070	-5588	-31841	-653	-32707	-24509	-8794	1706	-28799	-16598	-15751	350	-31119	-25992	-19273	-441
0.600000	-31	20	88	-61	-105	-32	15	-16	-15	5	-68	-67	-95	-14	-27	-55	-99	35	-83	-31	-108	-22	-100	-68	-65	0	-97	-12	-69	-72	-149	-72	179	-12734	-4813	-32144	693	-32724	-23876	-8460	1652	-27847	-17601	-14878	1671	-31041	-24666	-20352	-204
0.600833	-27	42	86	-58	-109	-32	13	-19	-18	5	-70	-64	-95	-15	-29	-61	-103	30	-83	-31	-104	-21	-100	-66	-63	0	-98	-12	-73	-68	-145	-76	62	-9524	-4202	-32416	21290	-32720	-23165	-8126	1548	-26900	-18570	-14191	1525	-30857	-23093	-21354	-260
0.601667	-25	37	87	-57	-109	-24	15	-16	-19	4	-72	-64	-96	-16	-27	-58	-98	34	-85	-33	-104	-23	-102	-66	-64	0	-103	-14	-96	-73	-148	-75	79	-6549	-3745	-32620	32767	-32534	-22395	-7794	1474	-26004	-19456	-13708	731	-30600	-21331	-22255	-336
0.602500	-25	40	87	-57	-108	-32	13	-15	-17	9	-69	-64	-94	-13	-28	-72	-99	36	-86	-31	-102	-19	-100	-66	-62	-7	-98	-14	-70	-72	-147	-74	33	-3875	-3415	-32688	30619	-32091	-21572	-7476	1408	-25178	-20214	-13400	281	-30284	-19454	-23058	-340
0.603333	-25	42	90	-58	-109	-31	12	-15	-18	8	-72	-85	-94	-13	-31	-58	-96	37	-82	-31	-105	-19	-99	-67	-62	0	-99	-12	-51	-67	-146	-72	-52	-1598	-3187	-32734	31306	-31510	-20726	-7182	1253	-24449	-20822	-13271	-418	-29926	-17533	-23760	-238
0.604167	-27	41	89	-59	-108	-30	17	-13	-16	10	-69	-62	-93	10	-24	-56	-108	37	-84	-29	-103	-21	-98	-66	-60	2	-96	-11	-70	-68	-144	-73	9	225	-3039	-32748	27572	-30844	-19867	-6919	1154	-23841	-21249	-13298	-431	-29545	-15634	-24357	-428
0.605000	-23	44	89	-55	-107	-26	15	-12	-14	10	-72	-61	-92	-11	-24	-56	-94	37	-83	-29	-101	-19	-97	-65	-62	1	-97	-24	-72	-69	-143	-73	-67	1555	-2952	-32745	15128	-30114	-19028	-6693	1154	-23309	-21478	-13469	42	-29162	-13840	-24840	-317
0.605833	-24	44	92	-55	-108	-30	19	-14	-12	11	-67	-59	-91	-11	-24	-55	-96	50	-78	-29	-102	-18	-97	-64	-59	4	-95	-8	-68	-66	-146	-70	7	2378	-2907	-32760	9597	-29353	-18220	-6516	1136	-22911	-21500	-13761	44	-28795	-12243	-25206	5
0.606667	-23	44	92	-53	-113	-31	0	-11	-17	9	-72	-62	-97	-14	-28	-56	-100	39	-84	-30	-104	-21	-98	-67	-63	0	-97	-16	-74	-74	-145	-73	76	2706	-2899	-32752	7518	-28508	-17463	-6396	1069	-22624	-21322	-14152	130	-28464	-10880	-25463	-243
0.607500	-29	40	85	-62	-114	-36	8	-17	-22	5	-76	-66	-113	-17	-51	-63	-102	34	-88	-34	-105	-24	-102	-70	-65	-4	-99	-13	-73	-67	-146	-73	-69	2581	-2917	-32767	2854	-27632	-16764	-6335	1022	-22448	-20938	-14612	290	-28170	-9806	-25598	-231
0.608333	-30	40	85	-60	-111	-34	11	-16	-35	8	-74	-64	-99	-14	-30	-60	-98	34	-86	-33	-107	-22	-103	-70	-64	-1	-100	-14	-74	-72	-151	-77	-92	2042	-2969	-32750	-24	-26733	-16135	-6335	1005	-22360	-20381	-15118	194	-27917	-9060	-25615	-90
0.609167	-27	43	88	-57	-110	-36	12	-14	-17	7	-73	-60	-100	-15	-27	-57	-100	35	-109	-31	-108	-22	-101	-68	-63	0	-99	-14	-72	-68	-145	-75	-85	1150	-3063	-32762	-2594	-25796	-15593	-6400	945	-22352	-19669	-15653	-42	-27714	-8661	-25510	-19
0.610000	-28	42	87	-55	-110	-39	17	-15	-16	7	-73	-63	-97	-14	-29	-61	-101	36	-83	-31	-105	-21	-98	-68	-65	1	-99	-13	-73	-66	-146	-75	-73	-22	-3219	-32740	-5133	-24846	-15145	-6531	923	-22404	-18841	-16207	99	-27548	-8624	-25296	-56
0.610833	-27	41	89	-57	-109	-31	15	-17	-22	8	-72	-62	-95	-24	-27	-59	-98	33	-84	-30	-103	-22	-100	-72	-65	3	-98	-13	-73	-66	-161	-73	-24	-1384	-3459	-32765	-6963	-23891	-14793	-6727	930	-22487	-17927	-16762	434	-27421	-8938	-24968	-7
0.611667	-27	44	89	-63	-105	-33	16	-13	-16	8	-72	-61	-96	-13	-26	-58	-99	35	-81	-31	-102	-21	-99	-86	-63	3	-98	-12	-70	-75	-146	-73	-96	-2859	-3811	-32742	-8186	-22929	-14536	-6992	922	-22635	-16971	-17301	-92	-27310	-9585	-24543	69
0.612500	-27	45	93	-56	-107	-31	17	-16	-16	8	-75	-62	-53	-9	-25	-60	-99	34	-78	-30	-104	-16	-100	-69	-62	3	-99	-12	-69	-67	-145	-73	-117	-4368	-4280	-32752	-9107	-21984	-14385	-7314	850	-22780	-16025	-17827	-160	-27193	-10518	-24025	-144
0.613333	-24	44	104	-58	-109	-34	16	-13	-17	9	-63	-62	-96	-15	-26	-56	-96	35	-83	-30	-104	-19	-97	-68	-61	4	-97	-10	-74	-68	-144	-73	98	-5843	-4914	-32755	-9530	-21055	-14330	-7693	782	-22927	-15119	-18323	760	-27085	-11702	-23426	-8
0.614167	-29	45	89	-58	-114	-32	15	-13	-18	7	-75	-68	-97	-14	-30	-31	-101	24	-81	-32	-104	-22	-99	-70	-63	1	-100	-13	-76	-69	-146	-74	-78	-7234	-5710	-32750	-8876	-20172	-14379	-8123	696	-23062	-14302	-18802	263	-26941	-13089	-22751	122
0.615000	-34	43	82	-62	-115	-36	12	-15	-21	6	-75	-69	-100	-17	-30	-62	-104	11	-87	-39	-109	-26	-103	-72	-63	0	-102	-17	-74	-69	-149	-78	-4	-8458	-6675	-32765	-8820	-19353	-14524	-8598	557	-23172	-13597	-19253	403	-26754	-14617	-22031	0
0.615833	-31	42	85	-63	-118	-40	11	-21	-21	5	-77	-67	-101	-17	-32	-63	-103	32	-83	-35	-107	-23	-101	-72	-66	0	-101	-13	-73	-70	-150	-79	56	-9482	-7814	-32745	-8608	-18601	-14754	-9109	411	-23254	-13040	-19679	372	-26511	-16222	-21254	145
0.616667	-27	42	85	-60	-113	-38	13	-14	-21	6	-73	-63	-97	-14	-31	-58	-97	33	-81	-35	-104	-24	-102	-73	-60	1	-100	-12	-75	-69	-145	-75	-21	-10275	-9117	-32759	-8056	-17937	-15077	-9657	304	-23299	-12654	-20081	-260	-26208	-17841	-20451	297
0.617500	-24	43	87	-55	-110	-18	18	-13	-18	6	-70	-62	-94	-18	-29	-59	-101	36	-79	-30	-104	-19	-98	-70	-64	1	-99	-9	-72	-65	-147	-76	-26	-10821	-10560	-32743	-8672	-17372	-15488	-10229	254	-23309	-12454	-20464	-400	-25842	-19427	-19644	131
0.618333	-25	43	101	-57	-109	-34	19	-14	-18	9	-68	-63	-96	-12	-28	-55	-96	35	-82	-29	-105	-18	-97	-68	-64	0	-96	-10	-69	-64	-149	-73	-4	-11111	-12144	-32751	-9121	-16920	-15981	-10834	218	-23283	-12446	-20826	127	-25415	-20927	-18840	139
0.619167	-27	44	89	-57	-105	-29	19	-12	-17	9	-66	-58	-96	-13	-25	-60	-91	34	-83	-32	-101	-18	-95	-69	-63	1	-98	-10	-70	-65	-146	-77	-90	-11159	-13822	-32733	-7959	-16598	-16551	-11459	175	-23220	-12639	-21174	-95	-24935	-22305	-18055	555
0.620000	-27	44	94	-56	-105	-34	17	-15	-19	6	-72	-62	-95	-14	-29	-57	-96	35	-79	-33	-102	-21	-96	-64	-64	0	-93	-11	-70	-66	-142	-73	-70	-10969	-15517	-32749	-6992	-16405	-17187	-12096	135	-23124	-13014	-21508	-322	-24408	-23522	-17301	323
0.620833	-27	43	86	-60	-105	-33	18	-14	-18	7	-72	-57	-95	-15	-27	-59	-99	33	-83	-36	-103	-23	-97	-66	-63	0	-113	-11	-73	-70	-146	-75	-138	-10577	-17224	-32749	-7126	-16345	-17882	-12746	131	-23004	-13562	-21819	-352	-23853	-24541	-16596	293
0.621667	-27	44	90	-58	-107	-33	18	-14	-19	6	-70	-63	-95	-15	-30	-61	-99	35	-82	-32	-101	-21	-99	-92	-62	0	-101	-14	-75	-69	-145	-76	-128	-10001	-18875	-32745	-7485	-16421	-18627	-13403	125	-22864	-14252	-22100	-269	-23296	-25348	-15946	355
0.622500	-25	43	88	-59	-112	-38	13	-13	-18	6	-72	-59	-95	-16	-29	-60	-96	34	-83	-36	-105	-23	-99	-69	-61	0	-99	-12	-73	-69	-145	-77	-99	-9293	-20435	-32758	-9342	-16637	-19408	-14062	165	-22715	-15057	-22376	-356	-22742	-25936	-15373	323
0.623333	-25	43	85	-59	-98	-35	15	-15	-19	4	-74	-65	-99	-17	-30	-61	-103	30	-85	-29	-104	-19	-101	-69	-67	-4	-101	-14	-77	-74	-149	-80	-187	-8485	-21849	-32742	-9901	-16979	-20207	-14721	218	-22562	-15947	-22608	-299	-22229	-26310	-14877	315
0.624167	-30	42	85	-60	-115	-40	9	-17	-21	6	-70	-63	-97	-15	-30	-59	-101	35	-85	-34	-107	-22	-98	-69	-66	0	-103	-11	-74	-68	-145	-76	-204	-7611	-23085	-32758	-7998	-17442	-21003	-15357	252	-22411	-16875	-22802	-90	-21761	-26459	-14452	239
0.625000	-23	43	88	-57	-115	-35	16	-14	-16	6	-68	-67	-99	-15	-27	-59	-101	37	-81	-34	-104	-21	-97	-67	-62	0	-100	-13	-75	-67	-145	-77	-138	-6717	-24059	-32734	-8809	-18027	-21777	-15974	316	-22277	-17818	-22952	-186	-21369	-26408	-14124	334
0.625833	-24	43	91	-48	-108	-33	16	-15	-17	10	-66	-60	-93	-14	-26	-57	-99	38	-83	-39	-100	-21	-95	-68	-64	-1	-96	-11	-73	-67	-143	-73	-208	-5827	-24790	-32747	-10290	-18705	-22513	-16572	372	-22158	-18738	-23056	-532	-21073	-26177	-13884	140
0.626667	-27	43	91	-52	-107	-32	18	-13	-17	7	-66	-58	-91	-14	-24	-60	-97	24	-85	-34	-103	-18	-96	-65	-63	-1	-98	-12	-73	-67	-143	-75	-81	-5001	-25247	-32727	-11514	-19484	-23183	-17141	422	-22070	-19593	-23118	209	-20883	-25789	-13742	114
0.627500	-29	42	84	-57	-110	-35	12	-16	-21	5	-70	-65	-99	-15	-27	-60	-98	34	-86	-33	-104	-22	-99	-69	-67	-6	-98	-14	-75	-69	-144	-77	-102	-4234	-25414	-32664	-13973	-20346	-23782	-17665	489	-22019	-20351	-23103	-275	-20805	-25268	-13684	359
0.628333	-30	38	87	-58	-112	-33	12	-16	-19	5	-70	-65	-99	-14	-14	-61	-100	30	-88	-41	-107	-23	-99	-68	-63	-4	-99	-13	-76	-69	-146	-77	-1	-3544	-25292	-32527	-15928	-21263	-24273	-18135	512	-22000	-20975	-23036	-241	-20847	-24638	-13708	176
0.629167	-26	49	90	-61	-114	-34	12	-15	-17	4	-70	-81	-94	-15	-27	-59	-100	37	-87	-32	-105	-22	-97	-67	-62	-1	-130	-16	-78	-69	-144	-75	-43	-2951	-24890	-32330	-17784	-22226	-24636	-18547	579	-22022	-21450	-22907	-198	-21008	-23921	-13814	194
0.630000	-26	42	89	-60	-112	-34	10	-14	-19	6	-77	-61	-96	-13	-28	-59	-100	34	-87	-28	-107	-25	-100	-66	-63	0	-99	-11	-72	-70	-145	-73	-116	-2460	-24233	-32103	-17266	-23211	-24859	-18884	600	-22093	-21750	-22716	-300	-21280	-23150	-13994	187
0.630833	-28	43	88	-60	-110	-56	13	-16	-15	4	-70	-63	-96	-13	-30	-62	-100	36	-85	-32	-108	-23	-101	-73	-59	0	-100	-13	-74	-69	-148	-76	-154	-2071	-23353	-31835	-15618	-24222	-24913	-19143	587	-22208	-21855	-22471	-735	-21652	-22339	-14235	233
0.631667	-26	42	90	-60	-111	-36	10	-17	-17	4	-85	-59	-98	-12	-28	-61	-101	34	-85	-34	-109	-18	-103	-69	-64	-3	-100	-16	-76	-70	-146	-77	-40	-1779	-22286	-31548	-16151	-25224	-24799	-19315	562	-22370	-21766	-22177	-281	-22112	-21504	-14521	-16
0.632500	-24	42	74	-62	-113	-35	10	-17	-18	1	-77	-67	-96	-15	-30	-64	-99	32	-86	-34	-105	-24	-98	-66	-62	-3	-96	-13	-72	-68	-146	-77	-152	-1571	-21067	-31230	-15426	-26211	-24491	-19386	580	-22575	-21468	-21834	-432	-22640	-20685	-14851	243
0.633333	-30	40	88	-61	-109	-32	12	-21	-19	3	-72	-64	-95	-12	-28	-62	-99	38	-87	-32	-108	-23	-101	-73	-66	-3	-97	-13	-74	-68	-148	-75	-116	-1437	-19730	-30902	-13100	-27168	-23998	-19362	589	-22825	-20969	-21455	-720	-23220	-19865	-15204	194
0.634167	-33	42	87	-61	-111	-35	15	-14	-14	4	-74	-64	-95	-12	-28	-61	-101	32	-87	-33	-104	-21	-99	-70	-65	0	-101	-15	-74	-73	-147	-77	-16	-1361	-18334	-30549	-13392	-28070	-23308	-19248	602	-23101	-20277	-21051	-584	-23829	-19061	-15582	59
0.635000	-28	37	86	-60	-110	-36	11	-18	-22	0	-76	-68	-93	-13	-11	-60	-101	28	-110	-33	-104	-23	-101	-70	-69	-4	-102	-14	-75	-70	-150	-78	17	-1324	-16909	-30220	-12497	-28944	-22419	-19049	594	-23416	-19404	-20629	-222	-24453	-18279	-15963	91
0.635833	-53	39	86	-63	-112	-33	13	-16	-19	4	-74	-66	-96	-12	-29	-62	-101	30	-90	-35	-104	-24	-99	-70	-65	-5	-111	-13	-76	-74	-149	-78	-164	-1334	-15507	-29892	-9822	-29686	-21335	-18775	556	-23753	-18366	-20200	-419	-25066	-17525	-16340	94
0.636667	-29	41	89	-60	-114	-35	11	-18	-17	2	-70	-70	-100	-14	-30	-61	-100	32	-87	-32	-104	-28	-100	-69	-64	0	-102	-17	-74	-72	-148	-76	-178	-1345	-14156	-29579	-8260	-30383	-20049	-18454	535	-24110	-17192	-19777	-660	-25656	-16803	-16699	28
0.637500	-26	37	114	-60	-109	-32	12	-15	-14	6	-66	-63	-95	-13	-27	-60	-98	34	-83	-31	-107	-22	-98	-68	-62	-1	-97	-12	-73	-68	-146	-73	60	-1364	-12882	-29278	-6629	-31003	-18562	-18109	471	-24479	-15898	-19374	-488	-26195	-16087	-17038	-96
0.638333	-26	44	91	-56	-107	-31	17	-14	-15	7	-69	-65	-94	-12	-29	-58	-95	36	-81	-31	-104	-16	-93	-67	-61	1	-95	-11	-73	-70	-149	-72	147	-1376	-11711	-29029	-5013	-31538	-16887	-17769	416	-24850	-14518	-19005	-402	-26688	-15402	-17353	23
0.639167	-26	41	91	-59	-109	-34	15	-15	-17	8	-69	-64	-96	-14	-28	-57	-98	34	-84	-32	-107	-19	-100	-68	-63	0	-97	-22	-73	-70	-147	-76	-156	-1384	-10672	-28801	-3787	-31988	-15058	-17483	381	-25219	-13090	-18675	-1009	-27116	-14735	-17632	-60
0.640000	-28	41	89	-59	-110	-33	13	-16	-19	4	-72	-52	-98	-17	-31	-64	-102	32	-84	-34	-104	-24	-101	-74	-65	-1	-99	-15	-74	-73	-156	-80	-65	-1376	-9761	-28641	-2594	-32361	-13056	-17262	342	-25579	-11629	-18386	-376	-27487	-14083	-17881	-264
0.640833	-32	38	88	-62	-111	-39	3	-18	-22	2	-76	-69	-98	-19	-30	-62	-104	29	-86	-32	-108	-27	-99	-73	-63	-3	-98	-12	-73	-74	-149	-76	-9	-1344	-8992	-28511	-1212	-32583	-10897	-17146	306	-25916	-10152	-18167	-699	-27777	-13436	-18101	107
0.641667	-27	42	89	-61	-113	-34	11	-22	-18	4	-76	-68	-99	-18	-30	-65	-101	32	-85	-35	-105	-26	-101	-70	-63	-3	-100	-15	-75	-73	-150	-78	9	-1302	-8363	-28423	81	-32656	-8577	-17162	263	-26226	-8708	-17994	-762	-28003	-12803	-18251	-149
0.642500	-29	40	86	-59	-113	-38	11	-16	-22	1	-75	-66	-95	-17	-29	-61	-101	33	-84	-33	-105	-24	-100	-70	-69	-5	-100	-14	-74	-73	-150	-75	-108	-1248	-7859	-28380	1490	-32707	-6119	-17341	235	-26513	-7308	-17888	-730	-28156	-12175	-18381	-90
0.643333	-27	38	86	-60	-109	-33	13	-14	-16	3	-75	-66	-94	-15	-30	-62	-100	30	-87	-33	-105	-58	-100	-70	-63	-4	-100	-13	-75	-75	-147	-75	-130	-1184	-7479	-28380	3500	-32700	-3532	-17694	184	-26743	-5988	-17841	-618	-28241	-11564	-18477	-38
0.644167	-23	43	90	-59	-105	-29	15	-13	-16	1	-72	-64	-93	-16	-28	-61	-99	34	-84	-32	-104	-22	-98	-68	-62	-4	-99	-12	-72	-74	-149	-74	-235	-1114	-7204	-28411	5039	-32718	-845	-18234	130	-26942	-4768	-17853	-964	-28285	-10955	-18546	-80
0.645000	-21	41	89	-61	-105	-34	15	-12	-14	8	-72	-62	-93	-16	-28	-60	-96	35	-85	-34	-102	-19	-96	-67	-61	-1	-96	-11	-67	-72	-144	-73	-63	-1052	-7029	-28477	5912	-32703	1927	-18959	87	-27089	-3667	-17920	-460	-28267	-10367	-18591	-322
0.645833	-21	42	91	-58	-103	-32	15	-12	-13	5	-72	-61	-94	-15	-28	-58	-97	37	-81	-30	-101	-19	-95	-66	-59	0	-97	-10	-58	-70	-138	-73	18	-1004	-6928	-28562	8467	-32599	4742	-19864	7	-27184	-2696	-18031	-162	-28207	-9801	-18617	5
0.646667	-24	44	91	-56	-108	-32	15	-12	-13	3	-67	-60	-93	-15	-28	-57	-95	63	-81	-31	-105	-24	-98	-64	-61	0	-97	-9	-72	-72	-143	-75	99	-976	-6893	-28669	9631	-32353	7597	-20939	-41	-27229	-1877	-18194	-283	-28112	-9259	-18630	55
0.647500	-25	40	90	-59	-110	-33	12	-16	-8	5	-74	-65	-99	-19	-32	-59	-100	34	-84	-34	-105	-25	-100	-70	-65	-5	-94	-14	-75	-74	-147	-76	23	-979	-6915	-28782	7796	-31970	10436	-22144	-80	-27222	-1216	-18385	-362	-27990	-8753	-18633	-127
0.648333	-26	35	85	-62	-110	-38	8	-17	-22	0	-77	-66	-96	-17	-29	-65	-105	29	-87	-35	-112	-29	-104	-74	-67	-5	-100	-15	-74	-76	-148	-79	-36	-1003	-6952	-28894	6909	-31499	13222	-23451	-131	-27158	-713	-18598	-240	-27832	-8281	-18630	-21
0.649167	-25	43	84	-62	-110	-38	9	-21	1	3	-77	-65	-99	-23	-33	-65	-103	30	-86	-33	-105	-25	-101	-69	-64	-5	-99	-14	-73	-72	-148	-79	115	-1051	-7012	-28997	7470	-30926	15939	-24806	-159	-27044	-363	-18817	-135	-27669	-7846	-18619	34
0.650000	-26	39	88	-61	-110	-33	10	-15	-19	1	-73	-67	-95	-17	-30	-62	-105	33	-85	-34	-104	-23	-99	-73	-65	-4	-100	-12	-73	-74	-147	-76	126	-1151	-7079	-29081	8234	-30270	18496	-26171	-238	-26885	-163	-19038	-97	-27484	-7457	-18609	18
0.650833	-28	26	89	-61	-111	-33	13	-15	-19	3	-73	-65	-94	-16	-29	-63	-102	33	-85	-35	-107	-25	-100	-87	-65	-3	-101	-11	-74	-72	-147	-76	39	-1272	-7144	-29150	7671	-29530	20847	-27485	-314	-26686	-109	-19246	0	-27291	-7117	-18601	5
0.651667	-25	41	90	-48	-110	-33	9	-14	-18	4	-75	-63	-96	-21	-29	-60	-101	37	-84	-31	-109	-27	-98	-68	-64	-3	-99	-11	-75	-70	-144	-75	42	-1409	-7198	-29196	6604	-28715	22939	-28718	-316	-26446	-190	-19438	253	-27082	-6822	-18590	-19
0.652500	-25	40	86	-79	-108	-34	13	-13	-7	5	-72	-65	-95	-15	-27	-61	-99	33	-84	-31	-104	-25	-101	-68	-60	0	-99	-11	-73	-62	-144	-73	-107	-1611	-7239	-29208	6384	-27839	24714	-29804	-317	-26177	-384	-19589	-424	-26878	-6579	-18581	-23
0.653333	-26	41	89	-59	-109	-33	15	-13	-16	4	-73	-63	-97	-15	-27	-59	-97	39	-85	-34	-107	-25	-97	-68	-63	20	-98	-13	-74	-70	-144	-74	3	-1824	-7259	-29196	6403	-26916	26103	-30707	-304	-25889	-679	-19707	61	-26660	-6380	-18565	-166
0.654167	-28	39	90	-61	-110	-30	15	-13	-18	6	-70	-63	-97	-17	-29	-59	-100	32	-85	-39	-105	-25	-98	-69	-63	1	-100	-11	-73	-68	-146	-84	-47	-2056	-7262	-29148	5521	-25971	27065	-31383	-267	-25585	-1047	-19773	219	-26440	-6221	-18544	41
0.655000	-24	38	90	-60	-107	-33	13	-19	-17	2	-74	-68	-95	-16	-26	-59	-101	33	-83	-32	-104	-24	-96	-68	-64	0	-101	-14	-75	-68	-147	-75	-49	-2300	-7230	-29087	4666	-25019	27556	-31821	-243	-25263	-1479	-19789	155	-26222	-6098	-18512	-62
0.655833	-26	41	89	-62	-112	-34	11	-16	-19	5	-73	-66	-97	-17	-33	-63	-101	33	-85	-34	-109	-23	-100	-69	-67	0	-100	-13	-74	-69	-148	-77	-41	-2556	-7183	-28958	4553	-24085	27557	-32013	-181	-24939	-1951	-19756	262	-25994	-6007	-18475	-45
0.656667	-26	39	86	-62	-112	-36	11	-15	-21	4	-80	-64	-100	-19	-34	-62	-100	30	-87	-36	-105	-26	-101	-69	-65	-4	-103	-16	-75	-73	-149	-78	8	-2814	-7112	-28820	4167	-23181	27056	-31944	-97	-24615	-2438	-19672	279	-25761	-5938	-18419	-92
0.657500	-24	40	85	-63	-110	-38	10	-18	-19	-12	-76	-64	-96	-14	-33	-59	-98	34	-86	-32	-105	-23	-101	-66	-59	0	-99	-12	-70	-68	-144	-70	-23	-3063	-7010	-28651	3818	-22322	26051	-31614	-5	-24281	-2920	-19534	-228	-25528	-5873	-18337	-67
0.658333	-24	41	87	-61	-108	-30	13	-12	-17	-10	-73	-64	-92	-13	-29	-57	-107	36	-83	-29	-104	-21	-97	-64	-65	0	-99	-11	-73	-66	-146	-76	86	-3304	-6887	-28462	3567	-21543	24569	-31045	80	-23950	-3387	-19352	3	-25288	-5819	-18251	-348
0.659167	-25	42	90	-61	-109	-31	15	-16	-17	6	-72	-62	-93	-12	-32	-60	-98	35	-84	-31	-107	-23	-99	-72	-64	-3	-100	-12	-76	-70	-148	-75	61	-3571	-6747	-28254	3273	-20857	22655	-30261	185	-23624	-3821	-19130	81	-25045	-5763	-18139	-114
0.660000	-29	41	90	-58	-109	-34	11	-13	-21	8	-73	-64	-96	-3	-34	-61	-99	34	-88	-38	-104	-23	-99	-67	-63	0	-102	-12	-73	-70	-150	-77	26	-3743	-6581	-28031	2984	-20241	20366	-29283	277	-23306	-4206	-18875	63	-24794	-5693	-18005	16
0.660833	-30	39	89	-59	-110	-34	13	-16	-23	4	-75	-63	-97	-16	-34	-59	-101	35	-88	-33	-108	-22	-99	-68	-65	0	-101	-21	-74	-70	-149	-77	-13	-3920	-6392	-27793	2670	-19796	17764	-28158	369	-22962	-4537	-18591	8	-24541	-5607	-17855	-193
0.661667	-29	41	85	-59	-112	-58	12	-15	-22	5	-73	-63	-98	-14	-30	-60	-103	32	-85	-35	-107	-23	-99	-69	-64	-1	-99	-15	-74	-70	-150	-75	-69	-4072	-6189	-27548	2487	-19439	14918	-26908	440	-22621	-4794	-18291	-117	-24276	-5500	-17688	-125
0.662500	-26	42	89	-60	-110	-51	12	-14	-21	5	-73	-66	-95	-15	-31	-59	-99	34	-88	-34	-104	-21	-101	-67	-63	-3	-102	-14	-73	-69	-148	-78	-53	-4210	-5963	-27288	2441	-19203	11914	-25585	485	-22281	-4984	-17989	-28	-24006	-5370	-17510	-110
0.663333	-29	40	87	-60	-111	-33	12	-15	-19	7	-75	-64	-97	-14	-29	-59	-102	33	-87	-34	-108	-22	-100	-67	-62	-1	-100	-11	-73	-70	-149	-74	-78	-4300	-5720	-27026	2484	-19088	8852	-24236	514	-21929	-5093	-17683	-23	-23733	-5222	-17319	-23
0.664167	-28	42	89	-59	-108	-65	13	-13	-15	7	-73	-66	-98	-17	-30	-58	-100	34	-86	-33	-105	-18	-113	-78	-64	0	-100	-15	-74	-69	-149	-48	3	-4367	-5463	-26762	2568	-19078	5824	-22894	533	-21571	-5134	-17396	0	-23455	-5054	-17117	-38
0.665000	-25	41	84	-61	-112	-36	13	-21	-21	5	-73	-61	-96	-16	-31	-58	-100	30	-86	-34	-105	-23	-102	-67	-63	0	-101	-13	-73	-72	-145	-76	68	-4406	-5197	-26496	2524	-19179	2905	-21601	578	-21203	-5093	-17123	182	-23163	-4868	-16914	-76
0.665833	-28	39	82	-59	-111	-34	11	-17	-18	5	-74	-64	-97	-16	-31	-59	-97	42	-84	-30	-101	-19	-99	-67	-62	15	-97	-9	-72	-68	-148	-72	-39	-4419	-4919	-26224	2011	-19355	197	-20370	588	-20821	-4976	-16849	-203	-22872	-4668	-16707	102
0.666667	-21	43	88	-58	-109	-33	12	5	-14	9	-72	-60	-96	-14	-26	-55	-98	35	-84	-31	-105	-21	-100	-67	-62	-1	-98	-11	-74	-70	-147	-69	13	-4416	-4635	-25959	1389	-19635	-2267	-19235	549	-20435	-4793	-16664	-86	-22574	-4475	-16505	-180
0.667500	-27	43	87	-59	-110	-30	12	-15	-23	5	-74	-62	-98	-16	-30	-62	-103	33	-87	-26	-107	-24	-99	-69	-66	-1	-101	-14	-76	-72	-151	-88	128	-4383	-4357	-25693	1172	-19924	-4392	-18203	545	-20045	-4548	-16488	179	-22275	-4296	-16310	84
0.668333	-29	39	85	-59	-112	-35	8	-18	-18	2	-76	-64	-99	-21	-19	-61	-103	33	-88	-34	-104	-24	-101	-70	-69	-5	-103	-14	-76	-73	-147	-76	-24	-4338	-4075	-25426	898	-20268	-6145	-17310	518	-19651	-4248	-16353	-160	-21967	-4124	-16105	77
0.669167	-27	38	86	-58	-111	-33	10	-15	-17	5	-73	-62	-99	-19	-32	-59	-102	32	-88	-34	-107	-23	-86	-67	-64	-13	-101	-12	-70	-73	-151	-77	-56	-4283	-3801	-25155	412	-20622	-7517	-16493	470	-19255	-3903	-16256	18	-21656	-3984	-15913	7
0.670000	-27	36	86	-58	-108	-32	12	-21	-19	1	-72	-62	-95	-18	-30	-58	-101	33	-88	-32	-104	-23	-98	-68	-68	-3	-101	-11	-74	-70	-149	-79	-43	-4218	-3540	-24888	-377	-20967	-8493	-15815	405	-18871	-3524	-16201	149	-21338	-3868	-15725	90
0.670833	-26	35	96	-60	-110	-32	12	-15	-17	5	-73	-64	-96	-15	-31	-58	-101	33	-90	-30	-103	-19	-97	-61	-63	-3	-117	-11	-70	-69	-148	-75	-122	-4159	-3297	-24621	-734	-21281	-9096	-15229	359	-18492	-3123	-16186	-173	-21019	-3800	-15543	158
0.671667	-25	40	86	-62	-108	-31	13	-14	-18	1	-74	-65	-94	-16	-28	-57	-98	34	-85	-31	-103	-21	-96	-68	-63	-1	-101	-14	-73	-69	-146	-74	-19	-4108	-3073	-24351	-412	-21542	-9345	-14741	303	-18132	-2705	-16200	44	-20698	-3777	-15369	-88
0.672500	-27	39	89	-60	-112	-32	13	-15	-16	5	-73	-65	-97	-14	-28	-60	-97	33	-86	-33	-103	-23	-100	-83	-63	2	-100	-14	-74	-73	-147	-75	82	-4047	-2876	-24087	-240	-21747	-9276	-14336	230	-17799	-2312	-16251	234	-20375	-3806	-15193	-163
0.673333	-29	38	84	-60	-111	-33	11	-16	-21	3	-73	-68	-96	-17	-34	-62	-104	34	-88	-36	-107	-23	-100	-95	-64	-3	-104	-17	-77	-75	-149	-78	1	-4011	-2710	-23822	50	-21870	-8936	-13999	177	-17494	-1929	-16329	-86	-20063	-3885	-15022	-66
0.674167	-57	35	82	-65	-114	-39	26	-18	-25	0	-75	-67	-98	-18	-32	-63	-108	29	-88	-35	-104	-25	-100	-72	-66	-3	-101	-15	-72	-72	-149	-77	-17	-3989	-2567	-23554	345	-21902	-8372	-13718	121	-17212	-1569	-16422	-229	-19731	-4013	-14844	-238
0.675000	-28	36	84	-62	-112	-32	10	-17	-22	3	-85	-70	-100	-19	-33	-61	-101	33	-88	-31	-109	-25	-99	-72	-65	-3	-102	-9	-76	-73	-152	-77	102	-3988	-2462	-23292	95	-21831	-7646	-13475	78	-16968	-1253	-16528	-251	-19404	-4189	-14669	-33
0.675833	-26	38	85	-64	-116	-39	8	-17	-19	2	-76	-68	-99	-4	-31	-63	-100	33	-88	-36	-107	-24	-101	-73	-67	-3	-103	-17	-74	-70	-150	-78	121	-4018	-2390	-23033	-128	-21662	-6818	-13272	10	-16759	-980	-16636	-23	-19076	-4402	-14490	-125
0.676667	-26	36	85	-63	-113	-35	9	-32	-23	4	-74	-88	-103	-17	-31	-64	-103	36	-88	-34	-108	-22	-99	-70	-65	-3	-102	-16	-74	-73	-151	-79	9	-4064	-2351	-22781	-50	-21379	-5931	-13095	-53	-16580	-768	-16749	54	-18750	-4650	-14309	-325
0.677500	-26	51	88	-60	-110	-34	2	-16	-22	6	-73	-62	-97	-16	-29	-60	-97	36	-85	-32	-108	-25	-99	-69	-68	0	-98	-14	-75	-68	-145	-74	-40	-4141	-2347	-22533	150	-21017	-5047	-12943	-109	-16432	-618	-16851	60	-18418	-4917	-14123	-156
0.678333	-25	40	88	-60	-107	-31	13	-15	-15	9	-73	-61	-94	-14	-29	-61	-100	37	-79	-31	-104	-19	-97	-67	-64	0	-98	-12	-74	-67	-146	-75	78	-4244	-2383	-22294	558	-20561	-4210	-12821	-191	-16305	-542	-16922	291	-18100	-5201	-13945	21
0.679167	-25	41	87	-60	-107	-49	13	-14	-21	7	-73	-62	-92	-11	-27	-59	-99	37	-84	-30	-103	-22	-97	-69	-65	-3	-99	-16	-72	-68	-152	-75	49	-4390	-2450	-22066	948	-20026	-3456	-12727	-259	-16228	-539	-17014	-50	-17781	-5508	-13768	91
0.680000	-28	41	87	-61	-94	-31	15	-14	-16	8	-72	-65	-94	-13	-11	-77	-99	35	-88	-32	-103	-18	-97	-67	-63	0	-102	-14	-72	-68	-144	-85	-82	-4563	-2554	-21852	1016	-19434	-2816	-12667	-344	-16150	-602	-17064	-272	-17466	-5778	-13602	-113
0.680833	-25	38	88	-60	-108	-32	10	-14	-22	6	-74	-64	-95	-15	-29	-61	-98	36	-82	-32	-104	-21	-97	-70	-68	1	-100	-15	-73	-70	-147	-78	-16	-4762	-2682	-21652	856	-18794	-2291	-12638	-397	-16100	-738	-17090	273	-17155	-6054	-13450	71
0.681667	-31	39	86	-66	-110	-36	10	-18	-19	7	-75	-67	-97	-17	10	-61	-103	32	-88	-36	-107	-25	-102	-75	-67	-5	-102	-16	-78	-76	-152	-78	-208	-4990	-2845	-21460	919	-18127	-1896	-12664	-508	-16050	-937	-17086	-202	-16856	-6301	-13310	178
0.682500	-27	38	84	-63	-113	-39	9	-15	-21	4	-78	-68	-100	-19	-30	-62	-102	34	-87	-34	-109	-22	-102	-68	-65	-1	-101	-19	-70	-75	-148	-75	-194	-5234	-3025	-21274	817	-17430	-1613	-12723	-617	-15999	-1189	-17050	-32	-16557	-6516	-13188	1
0.683333	-28	41	87	-63	-116	-36	12	-14	-16	8	-73	-60	-98	-15	-28	-62	-99	34	-84	-36	-109	-27	-102	-69	-64	0	-98	-12	-73	-75	-147	-75	-243	-5501	-3229	-21117	628	-16752	-1444	-12845	-728	-15939	-1489	-16982	90	-16268	-6693	-13089	137
0.684167	-27	46	90	-60	-109	-33	15	-15	-17	6	-73	-65	-97	-15	-34	-62	-100	35	-84	-35	-104	-21	-97	-68	-62	-23	-99	-14	-76	-67	-149	-75	-249	-5786	-3456	-20918	739	-16084	-1357	-13025	-880	-15867	-1824	-16884	0	-15982	-6831	-13023	232
0.685000	-24	42	89	-63	-113	-39	15	-12	-35	7	-70	-63	-96	-13	-28	-59	-99	37	-84	-34	-105	-22	-98	-67	-63	0	-99	-8	-70	-67	-147	-59	-161	-6081	-3703	-20747	844	-15463	-1333	-13269	-1083	-15778	-2183	-16752	-234	-15713	-6921	-12983	103
0.685833	-42	43	94	-57	-107	-33	16	-11	-17	7	-69	-61	-93	-13	-28	-55	-99	40	-82	-9	-102	-18	-97	-66	-62	2	-90	-8	-70	-68	-146	-75	-128	-6373	-3960	-20564	839	-14899	-1339	-13577	-1116	-15666	-2559	-16597	225	-15457	-6971	-12977	-6
0.686667	-22	43	92	-59	-105	-32	17	-12	-9	8	-69	-59	-95	-12	-25	-57	-98	37	-81	-29	-105	-18	-98	-69	-62	-1	-96	-11	-69	-69	-145	-73	-263	-6666	-4237	-20382	745	-14403	-1352	-13957	-802	-15530	-2939	-16405	200	-15212	-6981	-13004	209
0.687500	-25	42	89	-62	-111	-26	16	-14	-17	6	-74	-65	-99	-15	-29	-61	-98	34	-87	-34	-104	-22	-100	-69	-64	-3	-100	-16	-73	-68	-147	-76	-245	-6964	-4525	-20181	671	-13984	-1336	-14394	-874	-15363	-3301	-16201	37	-14986	-6943	-13064	-56
0.688333	-28	41	89	-62	-113	-33	11	-18	-24	3	-74	-64	-95	-16	-36	-73	-100	33	-90	-33	-104	-23	-102	-70	-64	-5	-102	-11	-74	-70	-147	-76	-211	-7238	-4820	-19962	601	-13649	-1270	-14889	-1129	-15172	-3649	-15970	260	-14773	-6885	-13150	-9
0.689167	-27	40	87	-56	-112	-34	15	-14	-19	6	-73	-64	-96	-15	-28	-61	-101	35	-88	-34	-107	-16	-99	-69	-65	0	-99	-12	-75	-70	-147	-75	-219	-7498	-5127	-19729	460	-13408	-1130	-15430	-991	-14957	-3959	-15726	280	-14580	-6792	-13269	144
0.690000	-27	41	87	-61	-111	-41	12	-26	-24	1	-74	-65	-98	-16	-31	-64	-103	34	-88	-35	-107	-25	-102	-72	-66	-5	-104	-13	-74	-70	-148	-78	-328	-7732	-5425	-19473	328	-13260	-902	-16010	-99	-14717	-4233	-15465	-21	-14406	-6676	-13408	30
0.690833	-35	38	86	-62	-112	-34	6	-18	-19	4	-77	-65	-98	-15	-33	-32	-97	34	-88	-38	-104	-25	-102	-62	-63	0	-99	-11	-74	-74	-147	-75	-229	-7939	-5718	-19192	302	-13192	-598	-16618	949	-14452	-4473	-15189	75	-14242	-6543	-13562	39
0.691667	-27	46	87	-61	-114	-32	11	-17	-49	4	-74	-67	-97	-15	-28	-60	-100	38	-87	-33	-107	-25	-101	-69	-64	0	-101	-11	-76	-73	-148	-75	-60	-8119	-6018	-18890	277	-13212	-119	-17235	382	-14181	-4635	-14916	430	-14107	-6404	-13724	84
0.692500	-24	39	85	-60	-113	-32	11	-15	-17	6	-73	-62	-96	-13	-26	-60	-100	36	-80	-31	-107	-25	-99	-67	-64	-8	-99	-10	-72	-69	-146	-68	-230	-8263	-6274	-18565	194	-13307	428	-17853	-142	-13890	-4759	-14634	555	-13985	-6264	-13899	122
0.693333	-28	42	87	-62	-111	-36	9	-15	-18	1	-70	-66	-95	-16	-28	-39	-99	35	-85	-33	-105	-23	-100	-72	-65	0	-102	-14	-75	-72	-150	-76	-499	-8377	-6534	-18222	87	-13473	1086	-18456	-164	-13607	-4832	-14363	137	-13888	-6129	-14068	-81
0.694167	-26	64	85	-61	-107	-35	7	-19	-17	2	-76	-66	-99	-15	-28	-61	-102	33	-87	-34	-113	-12	-102	-73	-68	-1	-101	-14	-73	-72	-149	-78	-265	-8456	-6758	-17865	-38	-13694	1815	-19035	-457	-13321	-4855	-14094	1180	-13809	-6003	-14231	-137
0.695000	-29	40	86	-67	-115	-33	10	-19	-19	3	-74	-64	-92	-16	-30	-62	-102	34	-86	-33	-105	-24	-102	-70	-64	0	-101	-13	-75	-69	-152	-77	-430	-8499	-6951	-17502	-94	-13952	2614	-19556	-591	-13048	-4826	-13835	1593	-13750	-5891	-14378	148
0.695833	-26	39	88	-62	-113	-36	9	-16	-21	3	-74	-65	-97	-17	-31	-61	-102	33	-88	-33	-109	-26	-113	-72	-67	-5	-102	-14	-77	-72	-151	-77	-476	-8504	-7107	-17139	-60	-14238	3451	-20023	-678	-12794	-4769	-13599	2390	-13704	-5796	-14506	-23
0.696667	-27	41	86	-61	-137	-35	9	-14	-21	5	-74	-66	-97	-39	-30	-58	-102	34	-88	-33	-107	-23	-100	-72	-65	0	-101	-15	-76	-70	-150	-76	-436	-8478	-7216	-16774	118	-14535	4308	-20422	-738	-12555	-4649	-13367	2108	-13676	-5723	-14610	-110
0.697500	-16	39	32	-60	-109	-34	12	-14	-22	6	-74	-63	-100	-15	-29	-58	-100	36	-97	-32	-110	-21	-101	-69	-65	0	-99	-10	-74	-67	-148	-73	-387	-8418	-7280	-16421	104	-14831	5155	-20743	-754	-12345	-4502	-13160	1165	-13662	-5665	-14683	42
0.698333	-29	40	85	-60	-110	-32	16	-14	-16	6	-74	-65	-96	-12	-28	-60	-103	32	-90	-32	-103	-22	-100	-70	-66	0	-99	-14	-73	-70	-150	-78	-443	-8333	-7299	-16088	-1	-15119	5953	-20986	-807	-12168	-4338	-12978	-481	-13665	-5633	-14726	145
0.699167	-28	40	84	-61	-110	-32	8	-17	-19	4	-74	-67	-96	-15	-32	-58	-99	35	-98	-32	-104	-25	-98	-68	-63	3	-101	-14	-94	-72	-147	-75	-307	-8216	-7257	-15771	3	-15374	6686	-21132	-796	-12013	-4152	-12822	-3303	-13676	-5612	-14740	-39
0.700000	-27	38	88	-63	-104	-34	10	-14	-18	8	-74	-61	-94	-16	-31	-59	-100	36	-92	-34	-105	-24	-100	-69	-62	0	-99	-17	-72	-70	-147	-75	-219	-8085	-7161	-15490	82	-15596	7322	-21192	-607	-11899	-3961	-12684	-4121	-13699	-5603	-14716	240
0.700833	-25	38	88	-60	-110	-33	10	-14	-18	4	-74	-59	-95	-17	-30	-59	-102	35	-84	-34	-102	-23	-101	-73	-62	0	-101	-16	-76	-72	-150	-76	-113	-7913	-7011	-15235	36	-15768	7856	-21170	-361	-11816	-3763	-12585	-2435	-13734	-5604	-14662	114
0.701667	-39	39	86	-63	-110	-36	9	-18	-21	7	-72	-52	-100	-19	-31	-58	-100	36	-86	-32	-111	-26	-104	-69	-65	2	-99	-16	-76	-64	-147	-74	-130	-7742	-6807	-15018	-29	-15894	8229	-21059	-195	-11768	-3561	-12487	-1840	-13767	-5613	-14573	-3
0.702500	-9	40	86	-63	-110	-32	11	-14	-19	7	-72	-67	-97	-16	-32	-59	-99	36	-88	-32	-104	-21	-100	-58	-62	0	-97	-14	-75	-70	-148	-74	-25	-7534	-6558	-14837	-179	-15954	8476	-20869	-102	-11744	-3369	-12416	-824	-13806	-5622	-14463	129
0.703333	-27	43	87	-60	-110	-33	12	-13	-18	7	-68	-63	-94	-16	-33	-58	-98	35	-86	-34	-105	-23	-100	-70	-62	2	-99	-13	-69	-68	-149	-75	46	-7335	-6260	-14696	-162	-15965	8571	-20610	46	-11758	-3184	-12384	-19	-13855	-5623	-14322	162
0.704167	-24	43	89	-47	-109	-33	12	-11	-17	9	-72	-62	-95	-17	-30	-59	-129	38	-84	-31	-107	-21	-97	-68	-64	1	-96	-14	-72	-69	-147	-73	87	-7100	-5927	-14594	24	-15916	8518	-20294	145	-11785	-3014	-12364	233	-13895	-5620	-14164	138
0.705000	-25	49	88	-57	-111	-31	15	-12	-9	8	-70	-62	-94	-15	-27	-55	-95	35	-84	-29	-100	-19	-97	-66	-61	0	-93	-15	-68	-67	-144	-72	177	-6870	-5565	-14530	111	-15822	8322	-19927	205	-11840	-2851	-12370	805	-13940	-5603	-13987	-21
0.705833	-24	47	94	-56	-104	-30	17	-13	-13	11	-68	-60	-95	-14	-28	-57	-93	36	-80	-31	-101	-17	-96	-64	-76	3	-96	-11	-67	-67	-145	-73	189	-6640	-5186	-14494	-284	-15681	7994	-19522	332	-11909	-2704	-12397	1098	-13987	-5576	-13804	49
0.706667	-23	43	89	-57	-108	-7	15	-13	-18	6	-69	-62	-94	-41	-29	-56	-98	35	-84	-33	-103	-23	-100	-72	-70	-1	-100	-13	-74	-67	-146	-74	107	-6413	-4800	-14503	-366	-15511	7546	-19099	411	-12010	-2579	-12447	793	-14041	-5538	-13617	130
0.707500	-30	26	85	-63	-114	-36	7	-17	-21	3	-74	-67	-97	-21	-30	-63	-118	32	-87	-35	-107	-21	-103	-70	-77	0	-102	-14	-74	-69	-149	-76	367	-6191	-4409	-14541	-171	-15312	7002	-18650	429	-12110	-2458	-12509	1743	-14089	-5477	-13423	-110
0.708333	-33	36	85	-62	-113	-36	9	-16	-22	4	-64	-64	-99	-19	-32	-58	-100	34	-88	-35	-108	-25	-102	-73	-70	-1	-102	-16	-75	-72	-148	-70	436	-5969	-4026	-14640	-1391	-15094	6354	-18203	488	-12222	-2348	-12587	1181	-14134	-5398	-13229	103
0.709167	-27	39	84	-60	-111	-34	12	-15	-17	5	-72	-66	-97	-17	-30	-59	-103	33	-87	-35	-107	-22	-100	-68	-66	3	-99	-18	-74	-69	-145	-74	355	-5761	-3656	-14688	-2725	-14868	5722	-17754	535	-12341	-2243	-12671	715	-14174	-5303	-13045	-169
0.710000	0	42	87	-59	-111	-34	10	-16	-21	5	-73	-65	-97	-15	-31	-56	-100	35	-85	-33	-105	-23	-102	-69	-66	1	-101	-14	-68	-67	-148	-79	128	-5563	-3310	-14791	-2803	-14648	5030	-17321	589	-12451	-2146	-12766	970	-14211	-5197	-12853	-265
0.710833	-28	40	89	-59	-110	-35	11	-15	-14	5	-72	-66	-95	-22	-28	-59	-98	34	-84	-35	-104	-21	-99	-67	-61	3	-100	-13	-70	-65	-145	-73	318	-5385	-2994	-14909	-2852	-14435	4346	-16908	654	-12565	-2053	-12864	1204	-14244	-5073	-12673	-259
0.711667	-24	41	86	-58	-110	-35	12	-13	-19	5	-63	-64	-96	-15	-25	-58	-98	35	-83	-32	-108	-21	-100	-68	-62	1	-98	-10	-78	-68	-143	-72	305	-5226	-2715	-15031	-2665	-14243	3673	-16514	671	-12671	-1961	-12967	1162	-14268	-4947	-12501	-410
0.712500	-25	42	86	-61	-110	-33	12	-13	-16	7	-72	-61	-94	-14	-26	-57	-100	35	-83	-31	-109	-22	-99	-67	-64	1	-117	-11	-70	-66	-144	-72	231	-5083	-2471	-15162	-2698	-14080	3038	-16155	676	-12770	-1875	-13063	1608	-14275	-4813	-12336	-715
0.713333	-27	40	90	-59	-109	-32	13	-13	-23	4	-70	-61	-95	-14	-29	-58	-100	34	-97	-31	-102	-21	-102	-67	-61	0	-97	-12	-76	-70	-146	-73	131	-4967	-2272	-15294	-3149	-13945	2459	-15822	659	-12844	-1787	-13154	1005	-14278	-4684	-12172	-281
0.714167	-24	36	88	-59	-112	-36	11	-15	-21	3	-73	-63	-97	-15	-29	-60	-102	33	-70	-36	-108	-24	-101	-72	-65	0	-103	-15	-73	-69	-146	-76	112	-4873	-2117	-15427	-3474	-13841	1949	-15519	656	-12961	-1705	-13239	494	-14261	-4553	-11987	-392
0.715000	-26	41	86	-59	-111	-35	11	-16	-21	7	-74	-66	-98	-19	-31	-64	-101	32	-91	-36	-107	-25	-101	-72	-61	-4	-103	-15	-75	-73	-143	-77	53	-4807	-2001	-15552	-4549	-13768	1515	-15250	666	-12986	-1614	-13312	311	-14228	-4430	-11853	-524
0.715833	-32	36	85	-62	-112	-38	7	-24	-23	2	-77	-65	-101	-11	-32	-64	-100	32	-88	-38	-105	-24	-103	-76	-67	-3	-101	-15	-73	-74	-149	-76	-8	-4749	-1922	-15661	-5326	-13725	1157	-15005	645	-13020	-1523	-13364	63	-14167	-4310	-11684	-230
0.716667	-32	40	99	-58	-111	-38	11	-16	-26	1	-73	-63	-100	-19	-30	-63	-102	32	-86	-34	-105	-23	-101	-72	-65	-1	-100	-15	-76	-70	-147	-77	-55	-4720	-1875	-15753	-4880	-13704	883	-14778	621	-13026	-1436	-13400	-5	-14080	-4200	-11516	-275
0.717500	-24	40	86	-58	-109	-31	12	-16	-18	6	-70	-61	-93	-13	-28	-56	-91	38	-83	-30	-101	-17	-98	-76	-62	-1	-100	-11	-73	-67	-146	-72	-171	-4697	-1852	-15819	-3819	-13702	681	-14578	585	-13012	-1373	-13416	-146	-13961	-4097	-11340	-167
0.718333	-26	39	89	-57	-115	-34	11	-11	-18	17	-68	-62	-95	-13	-28	-58	-99	37	-86	-30	-103	-21	-98	-69	-60	4	-98	-11	-70	-65	-146	-75	-187	-4695	-1856	-15859	-4673	-13719	546	-14392	526	-12965	-1262	-13408	-505	-13820	-4010	-11159	-80
0.719167	-25	44	90	-57	-107	-31	15	-12	-16	5	-68	-63	-93	-14	-28	-57	-96	41	-83	-23	-103	-21	-96	-69	-60	5	-97	-11	-73	-69	-145	-72	-117	-4701	-1871	-15864	-6531	-13740	477	-14225	518	-12894	-1182	-13384	-607	-13640	-3927	-10973	-69
0.720000	-24	40	57	-61	-107	-30	15	-12	-15	7	-69	-61	-69	-13	-28	-58	-98	36	-85	-31	-101	-18	-97	-69	-58	4	-100	-15	-70	-69	-144	-73	-207	-4713	-1893	-15836	-5284	-13763	458	-14072	514	-12792	-1107	-13337	-1295	-13426	-3856	-10788	-56
0.720833	-25	42	90	-58	-111	-32	13	-15	-16	7	-70	-70	-94	-14	-28	-58	-99	35	-85	-6	-100	-18	-99	-69	-63	3	-99	-13	-70	-72	-146	-75	-182	-4723	-1917	-15761	-3774	-13778	484	-13931	460	-12659	-1029	-13271	-842	-13178	-3785	-10600	-257
0.721667	-24	40	90	-58	-107	-32	15	-13	-14	8	-69	-64	-94	-12	-27	-60	-99	39	-83	-32	-105	-24	-98	-67	-60	4	-99	-13	-75	-69	-145	-74	-288	-4726	-1930	-15643	-4467	-13775	538	-13791	381	-12492	-961	-13184	-1453	-12895	-3712	-10412	204
0.722500	-27	44	89	-60	-110	-34	15	-14	-18	8	-69	-66	-96	-14	-28	-60	-97	38	-84	-44	-105	-18	-97	-66	-60	3	-99	-11	-73	-70	-144	-73	-420	-4717	-1934	-15470	-5277	-13748	615	-13667	280	-12292	-903	-13081	-2262	-12585	-3641	-10228	102
0.723333	-25	41	86	-59	-114	-35	13	-15	-18	7	-90	-65	-99	-14	-29	-60	-101	35	-82	-35	-111	-23	-100	-68	-64	-1	-99	-14	-75	-72	-145	-74	-512	-4692	-1919	-15254	-5058	-13696	719	-13546	268	-12065	-845	-12960	-1956	-12232	-3558	-10051	40
0.724167	-28	46	84	-59	-111	-34	11	-16	-22	5	-75	-65	-98	-16	-32	-36	-102	35	-85	-35	-104	-8	-90	-66	-63	1	-98	-13	-73	-73	-147	-74	-486	-4644	-1879	-14980	-3697	-13604	807	-13423	266	-11805	-785	-12818	-1602	-11848	-3458	-9880	185
0.725000	-24	42	89	-57	-113	-30	15	-16	-14	7	-68	-62	-96	-11	-28	-58	-99	36	-83	-30	-102	-21	-94	-67	-64	2	-97	-11	-70	-68	-146	-75	-514	-4572	-1813	-14657	-266	-13479	905	-13312	251	-11514	-727	-12669	-1810	-11429	-3346	-9723	337
0.725833	-23	44	92	-55	-108	-31	17	-14	-14	10	-68	-59	-96	-12	-29	-56	-99	39	-77	-32	-100	-19	-96	-65	-61	2	-97	-9	-70	-72	-143	-75	-210	-4467	-1718	-14288	562	-13314	1000	-13198	274	-11196	-665	-12512	-1465	-10985	-3209	-9583	-120
0.726667	-24	44	90	-57	-107	-32	40	-14	-15	10	-68	-63	-94	-14	-28	-57	-95	37	-85	-31	-100	-21	-97	-69	-62	0	-96	12	-69	-70	-148	-70	15	-4336	-1599	-13880	-543	-13114	1096	-13088	237	-10859	-599	-12323	-1285	-10519	-3048	-9461	64
0.727500	-27	40	89	-59	-109	-34	16	-14	-18	5	-73	-62	-95	-14	-29	-60	-105	33	-93	-34	-105	-23	-99	-70	-63	5	-98	-12	-72	-73	-149	-78	123	-4170	-1453	-13430	219	-12876	1178	-12996	244	-10497	-524	-12130	-1447	-10031	-2865	-9360	243
0.728333	-26	40	87	-60	-112	-35	15	-15	-24	5	-75	-64	-100	-16	-30	-59	-101	34	-85	-35	-103	-25	-101	-72	-66	-3	-100	-12	-75	-72	-147	-74	241	-3968	-1280	-12946	-92	-12600	1264	-12900	237	-10116	-435	-11928	-1532	-9521	-2646	-9277	12
0.729167	-30	40	86	-58	-112	-34	13	-14	-15	7	-72	-65	-96	-14	-28	-59	-101	35	-87	-35	-102	-22	-98	-73	-67	0	-101	-11	-70	-70	-146	-73	263	-3741	-1084	-12439	327	-12288	1350	-12810	189	-9706	-329	-11706	-1645	-8995	-2394	-9215	168
0.730000	-28	40	90	-58	-110	-32	15	-14	-23	13	-75	-64	-96	-14	-28	-58	-101	35	-85	-33	-104	-23	-98	-70	-62	0	-104	-12	-73	-69	-147	-73	348	-3477	-867	-11909	-1870	-11949	1435	-12728	183	-9307	-206	-11475	-1809	-8457	-2115	-9175	107
0.730833	-27	38	88	-58	-110	-34	13	-16	-16	8	-73	-63	-100	-16	-29	-59	-104	35	-85	-32	-105	-25	-100	-69	-63	0	-100	-12	-74	-70	-146	-73	438	-3192	-616	-11375	-6638	-11583	1527	-12652	204	-8871	-64	-11230	-1441	-7909	-1807	-9157	95
0.731667	-26	42	89	-58	-110	-32	11	-16	-19	4	-76	-65	-98	-15	-28	-59	-98	30	-86	-36	-108	-24	-102	-72	-66	-4	-102	-18	-77	-75	-145	-76	523	-2893	-398	-10831	-6409	-11199	1627	-12584	191	-8440	95	-10981	-1195	-7362	-1475	-9156	173
0.732500	-25	36	86	-63	-110	-35	10	-19	-22	2	-75	-66	-98	-17	-31	-60	-100	34	-85	-33	-109	-25	-101	-72	-61	0	-99	-13	-69	-72	-147	-75	743	-2578	-153	-10286	-3678	-10790	1743	-12516	164	-7989	286	-10717	-816	-6810	-1116	-9171	171
0.733333	-27	39	88	-60	-111	-81	11	-14	-15	5	-72	-84	-96	-17	-32	-59	-101	33	-84	-33	-107	-25	-101	-72	-65	-1	-101	-15	-75	-74	-147	-75	690	-2255	90	-9747	-2887	-10361	1882	-12454	159	-7530	490	-10453	-1280	-6262	-737	-9201	234
0.734167	-28	36	86	-62	-110	-34	10	-17	-21	4	-73	-65	-95	-17	-29	-68	-100	32	-85	-35	-114	-24	-102	-76	-45	-3	-101	-15	-75	-70	-148	-75	675	-1938	328	-9226	-1534	-9946	2035	-12403	147	-7060	723	-10184	-1100	-5720	-338	-9239	-53
0.735000	-26	39	89	-62	-118	-34	10	-19	-18	4	-73	-66	-97	-17	-31	-63	-101	33	-85	-35	-107	-23	-121	-74	-65	-4	-100	-13	-76	-83	-150	-77	701	-1627	558	-8717	-582	-9489	2215	-12343	102	-6581	964	-9913	-464	-5185	76	-9292	122
0.735833	-29	38	89	-59	-114	-36	9	-18	-18	25	-70	-68	-101	-17	-30	-62	-103	32	-86	-34	-110	-25	-102	-75	-64	0	-101	-15	-76	-70	-148	-77	555	-1328	778	-8224	-1754	-9036	2414	-12289	47	-6088	1228	-9645	-918	-4657	502	-9339	108
0.736667	-27	40	88	-60	-114	-39	11	-17	-19	6	-73	-66	-98	-15	-31	-61	-100	34	-85	-34	-108	-24	-108	-73	-66	0	-101	-14	-77	-70	-150	-78	592	-1056	988	-7751	-3070	-8585	2635	-12234	11	-5582	1505	-9380	-1371	-4139	924	-9395	73
0.737500	-26	39	90	-58	-108	-32	12	-13	-16	7	-70	-63	-99	-13	-26	-56	-101	34	-82	-31	-121	-19	-99	-70	-65	-3	-97	-9	-72	-68	-145	-72	698	-803	1181	-7297	-4044	-8124	2880	-12173	-42	-5070	1787	-9126	-987	-3638	1356	-9468	69
0.738333	-27	41	88	-56	-107	-31	17	-10	-17	7	-70	-62	-93	-11	-25	-58	-98	35	-84	-30	-101	-18	-98	-66	-61	-8	-94	-9	-70	-67	-145	-70	586	-580	1359	-6861	-2526	-7664	3142	-12105	-119	-4551	2074	-8884	-475	-3150	1774	-9501	127
0.739167	-22	44	91	-56	-110	-32	16	-12	-17	7	-59	-63	-95	-10	-26	-57	-98	36	-82	-33	-101	-17	-97	-70	-62	0	-100	-14	-72	-68	-146	-73	457	-390	1524	-6446	526	-7205	3408	-12036	-151	-4032	2348	-8661	-747	-2685	2181	-9554	-127
0.740000	-30	38	88	-59	-109	-34	15	17	-18	3	-70	-65	-97	-15	-30	-61	-105	32	-86	-36	-105	-28	-99	-74	-64	-3	-101	-11	-66	-73	-152	-77	484	-228	1677	-6053	2345	-6751	3680	-11954	-199	-3507	2616	-8455	-703	-2237	2571	-9608	-34
0.740833	-28	38	87	-61	-110	-46	11	-19	-22	0	-74	-68	-104	-17	-26	-64	-99	33	-84	-33	-104	-25	-100	-73	-64	-3	-100	-16	-78	-75	-150	-76	431	-90	1830	-5672	4471	-6292	3959	-11857	-249	-2978	2875	-8267	-641	-1803	2947	-9643	309
0.741667	-27	30	88	-62	-112	-33	13	-13	-21	5	-70	-65	-97	-14	-29	-60	-100	33	-88	-36	-107	-25	-100	-70	-68	-1	-101	-14	-76	-70	-152	-75	330	18	1970	-5293	6327	-5840	4233	-11746	-335	-2461	3103	-8097	-988	-1394	3291	-9685	54
0.742500	-28	41	89	-59	-111	-33	13	-11	-17	2	-82	-66	-99	-13	-28	-48	-101	33	-84	-40	-107	-22	-100	-72	-68	-4	-100	-13	-76	-72	-147	-78	227	108	2116	-4924	6686	-5369	4495	-11608	-413	-1950	3308	-7950	-634	-1004	3610	-9709	84
0.743333	-27	41	88	-59	-112	-35	11	-21	-17	5	-93	-63	-96	-15	-27	-59	-97	33	-85	-33	-105	-25	-101	-70	-65	0	-97	-13	-74	-68	-146	-75	208	200	2266	-4564	7413	-4928	4739	-11479	-440	-1453	3482	-7827	-116	-639	3900	-9730	104
0.744167	-22	43	92	-57	-110	-33	18	-14	-23	9	-68	-66	-96	-14	-29	-58	-99	17	-85	-33	-104	-22	-98	-68	-63	0	-100	-10	-72	-66	-147	-84	124	237	2424	-4200	8233	-4476	4967	-11316	-527	-982	3621	-7714	375	-294	4159	-9744	66
0.745000	-25	40	93	-56	-109	-32	13	-13	-18	10	-67	-60	-93	-12	-26	-60	-97	37	-82	-31	-104	-19	-98	-69	-65	2	-95	-10	-70	-65	-145	-72	3	285	2598	-3836	8325	-4035	5160	-11148	-943	-531	3721	-7621	3049	20	4375	-9750	199
0.745833	-24	46	89	-55	-107	-30	16	-13	-6	12	-67	-60	-94	-11	-27	-57	-96	37	-81	-29	-101	-22	-95	-63	-61	2	-96	-8	-72	-66	-148	-72	-9	334	2783	-3465	8715	-3594	5328	-10959	-2250	-113	3780	-7548	5755	312	4557	-9748	173
0.746667	-23	46	95	-53	-107	-32	17	-13	-14	11	-68	-59	-95	-9	-26	-55	-102	38	-83	-36	-101	-21	-97	-65	-63	0	-96	-9	-72	-66	-145	-72	-53	382	2991	-3089	9028	-3166	5461	-10763	-2391	265	3793	-7499	6281	570	4691	-9737	128
0.747500	-24	43	89	-56	-111	-33	11	-13	-14	17	-72	-61	-97	-14	-28	-60	-105	33	-83	-32	-104	-24	-99	-66	-62	-1	-100	-11	-75	-69	-147	-75	-191	434	3220	-2702	9028	-2748	5552	-10556	-680	609	3763	-7433	5842	796	4783	-9720	-109
0.748333	-27	39	86	-62	-109	-36	10	-17	-22	4	-75	-64	-98	-16	-29	-58	-102	32	-87	-35	-108	-26	-100	-72	-62	-4	-110	-14	-79	-72	-148	-76	-166	495	3474	-2296	8664	-2339	5607	-10349	711	907	3691	-7386	5764	989	4833	-9689	1
0.749167	-29	38	82	-60	-113	-36	-5	-17	-23	8	-77	-63	-99	-17	-32	-60	-102	27	-88	-32	-107	-24	-97	-68	-65	-1	-98	-11	-75	-73	-146	-73	-298	576	3759	-1869	8602	-1941	5628	-10129	740	1169	3584	-7329	4565	1155	4843	-9644	120
0.750000	-30	40	87	-59	-113	-36	13	-16	-21	5	-74	-63	-97	-16	-30	-60	-102	28	-84	-33	-107	-22	-99	-66	-68	-5	-102	-15	-75	-68	-146	-75	-240	666	4076	-1424	8298	-1557	5611	-9914	352	1377	3434	-7281	4142	1282	4807	-9587	2
0.750833	-26	43	88	-60	-114	-33	15	-14	-19	10	-72	-13	-98	-14	-29	-59	-101	33	-84	-33	-105	-25	-97	-66	-63	0	-98	-12	-76	-70	-150	-75	-220	784	4421	-968	7803	-1189	5556	-9700	322	1553	3249	-7226	3517	1377	4726	-9516	68
0.751667	-24	44	89	-58	-109	-36	11	-13	-18	5	-73	-64	-96	-17	-32	-58	-101	33	-83	-33	-109	-24	-97	-65	-63	3	-100	-12	-76	-69	-145	-74	-212	921	4796	-490	7561	-844	5464	-9494	514	1687	3024	-7170	2422	1434	4599	-9435	131
0.752500	-24	44	87	-59	-107	-34	15	-9	-17	9	-69	-62	-95	-15	-26	-58	-100	36	-81	-32	-107	-22	-96	-68	-64	-1	-97	-12	-73	-67	-151	-72	-232	1079	5201	0	7449	-513	5337	-9293	-100	1763	2769	-7107	1574	1458	4429	-9341	-30
0.753333	-27	43	87	-56	-108	-32	17	-13	-17	5	-68	-62	-98	-16	-28	-56	-98	34	-82	-33	-107	-23	-97	-66	-62	0	-98	-13	-72	-74	-146	-75	-331	1264	5638	507	6830	-200	5175	-9106	-1642	1845	2481	-7042	1784	1444	4216	-9258	-95
0.754167	-24	42	88	-59	-110	-31	11	-15	-17	6	-72	-63	-99	-24	-29	-59	-98	33	-84	-32	-105	-23	-98	-68	-60	1	-98	-12	-75	-68	-183	-74	-445	1477	6103	1024	6447	87	4988	-8936	-2029	1886	2174	-6979	1215	1406	3964	-9117	312
0.755000	-22	42	86	-59	-107	-32	12	-14	-17	7	-70	-66	-93	-6	-29	-67	-99	38	-85	-31	-102	-21	-99	-68	-62	0	-98	-13	-73	-70	-147	-75	-323	1714	6596	1544	6260	355	4771	-8767	-1598	1901	1838	-6899	351	1334	3670	-8994	-30
0.755833	-26	41	87	-59	-112	-35	10	-18	-16	5	-73	-65	-94	-14	-29	-59	-99	36	-83	-32	-108	-24	-101	-72	-53	-3	-101	-13	-74	-68	-149	-76	-374	1980	7111	2054	5843	593	4533	-8626	271	1899	1483	-6846	-24	1232	3341	-8858	-83
0.756667	-27	40	84	-59	-114	-36	10	-15	-22	5	-75	-65	-104	-15	-33	-61	-104	34	-87	-36	-105	-23	-105	-73	-66	-3	-104	-18	-76	-72	-150	-80	-452	2268	7645	2551	5331	815	4270	-8493	3728	1883	1109	-6790	-15	1109	2969	-8722	43
0.757500	-26	41	84	-57	-115	-35	8	-17	-24	3	-75	-68	-80	-16	-29	-57	-103	35	-82	-33	-104	-18	-99	-67	-65	-3	-100	-13	-72	-66	-145	-75	-463	2584	8208	3027	4465	1021	3990	-8376	4822	1869	725	-6736	-329	972	2591	-8577	-127
0.758333	-25	42	86	-55	-112	-30	15	-15	-16	7	-69	-60	-93	-12	-28	-58	-98	35	-84	-29	-100	-18	-98	-69	-61	1	-88	-12	-70	-67	-144	-73	-435	2913	8784	3465	4289	1196	3688	-8265	4224	1849	328	-6697	-710	812	2174	-8432	-103
0.759167	-26	43	86	-82	-111	-31	15	-12	-18	4	-87	-63	-95	-10	-26	-57	-96	36	-82	-32	-104	-22	-97	-65	-63	-1	-100	-14	-72	-67	-117	-72	-523	3264	9375	3849	4762	1352	3364	-8172	3780	1820	-78	-6676	-620	646	1737	-8289	24
0.760000	-25	39	85	-58	-107	-33	10	-13	-16	5	-73	-65	-96	-14	-29	-60	-101	41	-84	-32	-107	-19	-97	-70	-65	0	-98	-12	-75	-69	-147	-73	-573	3621	9971	4176	4313	1484	3033	-8087	3093	1799	-482	-6663	-944	468	1279	-8165	85
0.760833	-26	43	88	-57	-110	-33	15	-13	-19	5	-73	-65	-95	-16	-29	-59	-97	37	-82	-33	-104	-22	-99	-67	-65	0	-101	-15	-73	-70	-147	-77	-523	3986	10576	4427	3646	1593	2680	-8008	3560	1774	-897	-6676	-1926	290	812	-8022	-141
0.761667	-26	41	85	-58	-111	-32	12	-14	-17	3	-75	-63	-98	-13	-28	-58	-98	33	-83	-29	-118	-23	-99	-67	-66	0	-98	-12	-72	-69	-146	-74	-369	4342	11173	4590	3449	1679	2316	-7935	5166	1756	-1306	-6702	-1064	112	339	-7904	-320
0.762500	-27	41	88	-62	-110	-33	13	-12	-22	4	-57	-68	-97	-13	-31	-59	-99	38	-83	-32	-103	-19	-101	-67	-64	0	-98	-13	-75	-74	-131	-75	-459	4683	11767	4657	3238	1745	1941	-7862	4305	1734	-1709	-6744	-1614	-64	-142	-7798	-68
0.763333	-25	42	87	-57	-110	-34	11	-13	-18	7	-70	-63	-94	-13	-27	-58	-100	39	-83	-36	-104	-23	-100	-67	-65	0	-96	-13	-73	-69	-147	-70	-270	5010	12344	4620	3233	1790	1561	-7796	4119	1704	-2105	-6801	-1774	-228	-610	-7704	-159
0.764167	-24	38	85	-58	-107	-32	13	-25	-19	5	-72	-62	-96	-14	-30	-60	-97	37	-85	-31	-105	-18	-99	-69	-63	1	-95	-10	-74	-72	-149	-76	-325	5304	12896	4461	3615	1813	1180	-7727	4432	1666	-2491	-6870	-1687	-384	-1084	-7625	-235
0.765000	-27	42	88	-56	-111	-32	12	-12	-19	4	-73	-75	-98	-13	-29	-59	-93	38	-85	-33	-108	-22	-101	-72	-64	1	-98	-13	-73	-74	-147	-76	-328	5553	13408	4221	3301	1803	792	-7658	2196	1610	-2867	-6948	-1596	-533	-1547	-7558	-171
0.765833	-28	38	85	-58	-112	-34	12	-15	-21	3	-74	-65	-97	-15	-29	-60	-102	37	-82	-30	-103	-21	-97	-66	-66	1	-96	-10	-72	-68	-149	-75	-337	5757	13922	3861	2538	1775	411	-7584	893	1538	-3229	-7026	-2139	-676	-1998	-7509	-49
0.766667	-26	40	90	-55	-110	-32	10	-13	-18	7	-75	-60	-97	-11	-29	-57	-100	37	-83	-57	-103	-23	-101	-68	-77	0	-97	-12	-74	-70	-145	-73	-302	5899	14287	3394	2282	1708	32	-7508	755	1438	-3580	-7110	-1458	-809	-2439	-7475	-101
0.767500	-30	37	87	-61	-113	-33	12	-15	-21	6	-75	-66	-70	-15	-30	-62	-104	32	-88	-32	-109	-23	-103	-68	-63	0	-99	-15	-76	-74	-148	-78	-390	5975	14627	2829	1905	1608	-340	-7438	-4990	1311	-3913	-7184	-1367	-940	-2868	-7454	298
0.768333	-30	38	86	-59	-111	-34	10	-16	-24	3	-77	-65	-97	-16	-30	-61	-104	33	-86	-36	-107	-23	-101	-63	-66	-1	-100	-15	-73	-72	-149	-77	-405	5989	14893	2186	2013	1477	-697	-7350	-27627	1149	-4226	-7247	-1744	-1064	-3280	-7448	183
0.769167	-29	37	85	-60	-105	-33	11	-14	-17	5	-74	-64	-80	-14	-29	-57	-101	32	-85	-35	-107	-22	-100	-68	-66	0	-97	-15	-74	-64	-150	-77	-443	5927	15066	1469	1892	1302	-1032	-7264	-32723	952	-4519	-7291	-1772	-1189	-3680	-7436	162
0.770000	-31	40	85	-60	-109	-35	13	-13	-19	4	-77	-67	-96	-14	-29	-58	-101	33	-84	-32	-110	-41	-100	-67	-66	-1	-99	-14	-76	-70	-146	-75	-409	5788	15146	709	601	1104	-1348	-7177	-30839	712	-4792	-7319	-1627	-1320	-4063	-7441	190
0.770833	-28	42	89	-59	-116	-34	11	-14	-18	8	-75	-63	-95	-13	-28	-57	-100	34	-84	-32	-104	-24	-101	-67	-63	1	-98	-12	-72	-70	-148	-75	-411	5580	15112	-90	-853	856	-1638	-7083	-32526	436	-5041	-7320	-1408	-1455	-4426	-7450	132
0.771667	-26	42	91	-56	-108	-35	12	-14	-18	7	-76	-61	-98	-16	-21	-58	-96	36	-84	-31	-105	-18	-85	-68	-62	1	-97	-15	-73	-68	-146	-74	-455	5300	14969	-901	-442	573	-1895	-6987	-31366	116	-5275	-7301	-557	-1589	-4771	-7457	200
0.772500	-22	37	89	-58	-109	-35	17	-12	-16	7	-75	-63	-95	-13	-28	-58	-99	33	-84	-31	-105	-22	-99	-66	-62	0	-101	-13	-73	-68	-145	-74	-460	4959	14696	-1710	-1601	239	-2127	-6891	-24953	-242	-5474	-7257	178	-1769	-5096	-7463	184
0.773333	-29	40	88	-65	-108	-32	12	-16	-17	6	-75	-66	-98	-17	-31	-63	-98	32	-87	-36	-107	-22	-101	-70	-83	-1	-100	-15	-81	-73	-149	-78	-440	4560	14311	-2503	-923	-138	-2319	-6782	-3111	-638	-5654	-7194	33	-1957	-5401	-7465	205
0.774167	-31	37	84	-61	-113	-38	7	11	-24	2	-76	-63	-101	-18	-32	-59	-102	30	-90	-32	-107	-23	-100	-70	-68	-4	-99	-11	-76	-70	-146	-77	-564	4129	13805	-3249	715	-551	-2470	-6672	8421	-1057	-5800	-7106	-976	-2164	-5675	-7452	162
0.775000	-28	38	86	-60	-110	-35	11	-17	-19	5	-93	-67	-98	-17	-30	-63	-102	33	-86	-32	-105	-24	-102	-68	-63	-1	-99	-13	-76	-70	-150	-76	-332	3655	13181	-3948	-462	-1002	-2581	-6546	3253	-1502	-5919	-6997	-227	-2400	-5921	-7431	18
0.775833	-31	40	86	-57	-110	-10	9	-18	-22	5	-76	-64	-98	-16	-31	-60	-102	32	-88	-32	-109	-25	-101	-59	-67	-3	-99	-15	-76	-72	-149	-76	-464	3164	12446	-4570	-389	-1491	-2654	-6415	4859	-1978	-6007	-6878	-720	-2661	-6138	-7396	481
0.776667	-27	38	84	-59	-112	-38	11	-18	-22	5	-76	-66	-107	-16	-29	-55	-100	27	-90	-34	-108	-24	-100	-55	-65	-4	-101	-16	-76	-72	-147	-75	-509	2695	11607	-5120	-82	-2010	-2684	-6276	4743	-2459	-6060	-6739	-1219	-2949	-6300	-7343	371
0.777500	-25	43	111	-55	-121	-36	13	-15	-18	6	-74	-10	-92	-16	-26	-57	-98	35	-82	-29	-104	-23	-96	-65	-64	1	-98	-8	-70	-66	-146	-72	-447	2229	10685	-5578	-180	-2565	-2670	-6104	4349	-2947	-6074	-6600	-1336	-3256	-6439	-7274	286
0.778333	-28	40	90	-56	-107	-31	16	-13	-21	11	-67	-60	-87	-10	-23	-55	-102	36	-82	-29	-102	-19	-91	-64	-61	0	-95	-11	-72	-65	-143	-70	-344	1786	9675	-5952	1327	-3150	-2613	-5923	5205	-3428	-6051	-6456	-1251	-3591	-6517	-7183	276
0.779167	-23	43	88	-56	-110	-32	17	-12	-19	8	-72	-63	-96	-12	-25	-55	-99	34	-83	-28	-104	-19	-97	-66	-62	0	-99	-12	-73	-68	-126	-68	-262	1380	8601	-6229	1307	-3747	-2538	-5727	5899	-3905	-5990	-6322	-1922	-3946	-6536	-7080	263
0.780000	-26	41	87	-60	-110	-32	13	-13	-15	7	-73	-62	-95	-33	-28	-28	-97	34	-86	-31	-103	-21	-98	-75	-62	0	-98	-10	-70	-67	-143	-73	-158	1021	7485	-6415	176	-4359	-2384	-5508	6693	-4361	-5865	-6188	-1618	-4313	-6490	-6957	-6
0.780833	-25	59	87	-58	-110	-31	11	-15	-17	6	-73	-64	-97	-15	-31	-57	-99	33	-83	-33	-104	-17	-100	-68	-62	0	-86	-13	-74	-70	-146	-76	-179	722	6350	-6510	379	-4976	-2215	-5262	7177	-4793	-5731	-6067	-1288	-4693	-6374	-6820	581
0.781667	-25	42	87	-60	-114	-35	10	-15	-33	2	-73	-65	-98	-56	-33	-58	-102	32	-85	-33	-109	-24	-102	-70	-65	-5	-105	-14	-74	-73	-146	-79	-126	485	5206	-6525	-787	-5596	-2009	-4994	7453	-5198	-5537	-5952	-1533	-5071	-6178	-6665	1044
0.782500	-27	37	84	-60	-113	-34	8	-19	-14	2	-73	-65	-100	-18	-31	-60	-101	34	-86	-35	-108	-21	-100	-72	-63	-3	-101	-15	-73	-70	-149	-75	-161	342	4081	-6456	-1186	-6209	-1774	-4696	8481	-5553	-5285	-5845	-1818	-5438	-5902	-6499	799
0.783333	-27	12	88	-58	-112	-34	12	-16	-18	5	-72	-63	-97	-15	-30	-59	-100	32	-87	-34	-108	-21	-101	-68	-62	-1	-98	-14	-85	-69	-145	-75	-97	225	2979	-6325	326	-6804	-1491	-4376	9393	-5888	-4996	-5758	-1471	-5781	-5538	-6319	558
0.784167	-27	26	86	-59	-111	-32	12	-16	-19	6	-70	-67	-99	-14	-29	-56	-99	30	-83	-33	-103	-18	-98	-66	-65	0	-101	-14	-84	-69	-146	-75	-60	197	1907	-6126	4	-7375	-1182	-4030	10037	-6133	-4650	-5670	-1297	-6104	-5091	-6136	380
0.785000	-27	43	89	-55	-110	-32	17	-15	-19	5	-75	-62	-91	-15	-26	-61	-97	38	-83	-30	-103	-18	-99	-70	-62	0	-98	-11	-70	-68	-146	-72	-57	242	952	-5886	78	-7923	-854	-3661	10766	-6346	-4261	-5596	-1451	-6397	-4552	-5943	321
0.785833	-23	45	93	-55	-108	-31	18	-10	-15	9	-66	-61	-93	-11	-26	-57	-96	36	-82	-31	-101	-17	-97	-66	-59	4	-94	-12	-68	-65	-137	-68	102	320	53	-5611	480	-8429	-497	-3271	11332	-6504	-3827	-5521	-1175	-6643	-3937	-5756	352
0.786667	-22	45	92	-58	-107	-30	18	-15	-15	7	-68	-62	-92	-12	-25	-57	-96	35	-83	-42	-101	-16	-99	-68	-64	1	-96	-11	-70	-68	-146	-69	262	456	-751	-5316	268	-8888	-117	-2872	12068	-6609	-3347	-5444	-759	-6846	-3247	-5580	275
0.787500	-18	41	90	-59	-109	-30	12	-21	-17	5	-72	-63	-93	-14	-27	-59	-103	32	-87	-32	-104	-19	-101	-68	-64	2	-100	-14	-72	-70	-147	-75	42	625	-1460	-5004	-30	-9333	281	-2456	13090	-6656	-2826	-5362	-1582	-6993	-2486	-5410	153
0.788333	-26	40	85	-60	-113	-31	11	-17	-22	3	-73	-62	-97	-14	-28	-53	-102	34	-88	-34	-102	-21	-100	-67	-68	-1	-97	-11	-73	-67	-146	-73	191	830	-2056	-4690	-671	-9692	700	-2032	12455	-6644	-2274	-5264	-882	-7080	-1668	-5252	-131
0.789167	-28	29	90	-57	-109	-29	15	-13	-17	5	-74	-63	-92	-14	-28	-62	-104	34	-88	-34	-108	-19	-101	-68	-69	0	-100	-13	-74	-69	-170	-76	176	1051	-2546	-4390	-51	-10007	1137	-1609	11880	-6575	-1696	-5151	-482	-7107	-792	-5120	44
0.790000	-26	43	89	-58	-112	-33	10	-15	-23	5	-83	-65	-102	-19	-29	-65	-102	35	-87	-43	-109	-21	-102	-73	-67	-5	-104	-17	-77	-69	-152	-77	72	1284	-2928	-4101	132	-10262	1583	-1189	11681	-6456	-1096	-5014	-619	-7066	114	-5008	-196
0.790833	-27	39	87	-63	-111	-25	8	-18	-22	4	-76	-66	-100	-18	-31	-61	-102	34	-87	-34	-108	-18	-103	-67	-64	-17	-100	-12	-74	-69	-147	-74	147	1522	-3200	-3833	-153	-10454	2041	-771	11486	-6291	-470	-4839	-419	-6962	1049	-4918	-285
0.791667	-24	43	89	-59	-114	-33	12	-49	-19	6	-73	-65	-100	-14	-28	-63	-102	35	-104	-30	-105	-19	-99	-67	-65	-3	-100	-15	-74	-70	-145	-74	162	1750	-3381	-3597	-74	-10584	2501	-369	11052	-6082	159	-4629	-130	-6800	1981	-4857	-335
0.792500	-23	42	88	-60	-112	-32	11	-15	-16	21	-75	-64	-97	-15	-26	-59	-98	33	-87	-36	-104	-21	-100	-67	-63	-1	-99	-10	-74	-68	-147	-75	66	1973	-3478	-3393	-978	-10650	2970	19	10165	-5836	791	-4382	-623	-6587	2904	-4831	-264
0.793333	-24	41	89	-58	-107	-31	11	-14	-16	9	-75	-65	-97	-15	-29	-59	-99	36	-87	-29	-104	-23	-101	-69	-62	-1	-125	-14	-75	-73	-147	-73	59	2182	-3500	-3227	-2191	-10654	3431	387	8727	-5558	1412	-4094	-391	-6326	3798	-4841	-676
0.794167	-26	36	87	-60	-111	-33	12	-16	-17	7	-74	-61	-95	-13	-28	-62	-96	32	-87	-35	-105	-24	-102	-73	-63	-1	-99	-12	-74	-73	-149	-76	-25	2379	-3463	-3098	-1114	-10596	3882	728	7889	-5257	2020	-3753	54	-6020	4665	-4875	-534
0.795000	-25	43	89	-58	-109	-38	16	-16	-35	8	-73	-66	-99	-1	-30	-62	-99	34	-86	-32	-107	-22	-100	-67	-65	-1	-100	-16	-73	-73	-149	-76	16	2569	-3383	-3022	-503	-10471	4322	1048	7347	-4941	2607	-3366	-83	-5681	5472	-4949	-375
0.795833	-28	41	93	-59	-113	-36	10	-17	-19	3	-74	-66	-98	-15	-29	-59	-102	34	-87	-34	-111	-26	-99	-69	-72	-4	-101	-14	-74	-73	-148	-77	32	2744	-3264	-2967	-1017	-10291	4737	1332	7114	-4605	3164	-2928	-177	-5312	6212	-5053	-595
0.796667	-30	39	89	-60	-111	-36	11	-17	-18	7	-74	-68	-100	-16	-28	-62	-102	35	-85	-31	-109	-26	-102	-67	-65	-3	-100	-12	-76	-74	-150	-77	71	2917	-3126	-2962	-701	-10049	5139	1599	7184	-4264	3659	-2447	-25	-4937	6892	-5186	-386
0.797500	-26	41	90	-59	-112	-36	12	-18	-16	7	-69	-66	-96	-13	-27	-61	-98	36	-85	-31	-104	-22	-100	-69	-63	-3	-97	-11	-70	-69	-144	-74	5	3089	-2986	-3004	-340	-9759	5510	1829	7700	-3922	4169	-1918	147	-4555	7461	-5340	-334
0.798333	-26	41	87	-57	-104	-33	15	-17	-17	5	-61	-65	-94	-13	-28	-63	-100	30	-82	-33	-105	-10	-100	-67	-64	-3	-98	-12	-74	-72	-148	-76	-113	3260	-2853	-3094	-577	-9411	5842	2025	19384	-3588	4603	-1354	336	-4179	7945	-5523	-421
0.799167	-29	38	86	-61	-85	-34	10	-18	-12	2	-74	-66	-99	-17	-31	-60	-100	35	-86	-32	-108	-24	-101	-72	-64	-1	-95	-12	-72	-70	-146	-76	-57	3442	-2734	-3234	-1188	-9026	6144	2190	32767	-3259	4984	-758	318	-3811	8339	-5713	-386
0.800000	-26	40	89	-58	-110	-33	13	-16	-11	5	-69	-66	-97	-14	-29	-61	-101	30	-87	-45	-103	-23	-99	-69	-65	-3	-100	-14	-73	-69	-149	-76	-85	3625	-2661	-3425	-1180	-8591	6402	2328	29959	-2939	5317	-135	608	-3460	8631	-5912	-398
0.800833	-25	42	84	-61	-137	-36	12	-17	-21	4	-73	-66	-97	-16	-29	-58	-102	33	-84	-32	-104	-24	-99	-79	-63	-4	-101	-14	-74	-68	-153	-76	-187	3831	-2585	-3672	-528	-8134	6622	2433	29757	-2627	5595	524	228	-3136	8820	-6111	-305
0.801667	-29	38	87	-60	-111	-38	11	-36	-19	5	-67	-65	-98	-18	-30	-61	-99	33	-86	-35	-108	-25	-102	-72	-64	-3	-97	-17	-75	-70	-149	-77	-78	4051	-2566	-3977	-668	-7636	6795	2509	30292	-2324	5816	1148	257	-2839	8910	-6294	-531
0.802500	-22	41	86	-61	-110	-34	15	-17	-17	4	-73	-68	-96	-15	-29	-60	-97	34	-86	-35	-108	-24	-101	-72	-44	-1	-98	-18	-73	-70	-146	-76	-48	4278	-2587	-4335	-841	-7102	6929	2559	28973	-2037	5989	1810	871	-2573	8903	-6457	-376
0.803333	-18	40	85	-59	-110	-33	10	-15	-17	3	-70	-66	-98	-14	-18	-59	-101	33	-90	-35	-103	-24	-98	-72	-65	-3	-97	-14	-73	-70	-147	-79	-224	4540	-2649	-4759	-849	-6544	7015	2586	28089	-1755	6130	2453	449	-2341	8801	-6597	-396
0.804167	-26	38	85	-57	-108	-41	9	-15	-22	3	-70	-65	-96	-14	-27	-58	-100	35	-88	-32	-104	-24	-97	-69	-63	8	-99	1	-70	-66	-145	-73	-206	4813	-2752	-5240	-987	-5968	7064	2589	20835	-1479	6172	3074	562	-2143	8621	-6702	-480
0.805000	-23	39	88	-59	-105	-35	15	-14	-17	9	-68	-70	-95	-15	-29	-57	-97	35	-88	-22	-102	-23	-98	-68	-60	-1	-95	-11	-72	-65	-145	-73	-82	5093	-2894	-5775	-1057	-5378	7066	2577	13117	-1213	6194	3669	912	-1972	8359	-6761	-405
0.805833	-22	42	90	-56	-103	-28	15	-14	-13	5	-72	-65	-94	-16	-27	-58	-97	34	-86	-31	-100	-23	-98	-68	-59	2	-98	-12	-72	-75	-145	-73	-74	5383	-3081	-6360	-1075	-4777	7025	2538	9798	-955	6162	4225	506	-1838	8024	-6758	-269
0.806667	-24	40	89	-57	-108	-39	11	-15	-16	5	-69	-64	-52	-16	-31	-59	-100	32	-92	-39	-104	-25	-103	-70	-62	-1	-102	-14	-74	-72	-147	-74	-94	5668	-3306	-6997	-1194	-4176	6950	2484	5605	-702	6082	4730	434	-1734	7622	-6730	-535
0.807500	-25	12	85	-62	-113	-41	5	-18	-22	-1	-79	-70	-98	-22	-35	-63	-103	30	-91	-36	-107	-24	-100	-95	-65	-6	-102	-15	-74	-72	-145	-77	-61	5941	-3559	-7663	-1399	-3566	6813	2421	2003	-453	5965	5189	1101	-1653	7185	-6635	-385
0.808333	-28	35	86	-62	-113	-42	8	-21	-21	1	-69	-66	-99	-19	-33	-62	-103	44	-93	-38	-109	-10	-102	-73	-65	-5	-102	-13	-73	-72	-149	-75	-83	6223	-3845	-8362	-1479	-2960	6657	2353	-1435	-206	5811	5589	853	-1588	6707	-6471	-78
0.809167	-27	37	86	-60	-105	-43	24	-22	-23	4	-75	-65	-101	-22	-35	-62	-100	30	-91	-39	-109	-25	-100	-72	-58	-4	-105	-17	-74	-72	-148	-77	-73	6483	-4152	-9078	-1636	-2360	6463	2281	-4777	30	5620	5921	575	-1545	6193	-6250	-478
0.810000	-25	37	84	-60	-110	-38	9	-18	-19	5	-75	-65	-97	-18	-32	-60	-103	30	-88	-18	-108	-25	-99	-72	-66	-3	-101	-15	-74	-69	-148	-76	-14	6709	-4484	-9785	-1757	-1773	6236	2196	-5132	262	5401	6185	592	-1513	5661	-5969	-376
0.810833	-26	40	90	-59	-111	-36	11	-16	-21	3	-74	-62	-95	-19	-33	-61	-99	33	-85	-27	-104	-23	-99	-68	-63	0	-96	-13	-74	-73	-146	-75	34	6907	-4821	-10483	-1806	-1205	5985	2118	-6226	497	5149	6395	371	-1490	5121	-5629	-189
0.811667	-24	41	89	-59	-109	-36	11	-16	-18	5	-73	-65	-95	-25	-28	-58	-99	35	-85	-32	-104	-23	-99	-69	-64	-3	-101	-11	-70	-69	-145	-72	17	7072	-5174	-11150	-1777	-655	5702	2031	-9381	723	4869	6528	193	-1477	4584	-5240	-215
0.812500	-23	38	90	-58	-105	-17	15	-12	-15	4	-73	-61	-95	-16	-27	-58	-101	34	-86	-29	-102	-18	-99	-68	-63	0	-98	-12	-69	-69	-145	-76	-73	7198	-5540	-11780	-1855	-119	5397	1939	-11552	940	4569	6597	252	-1469	4051	-4803	-158
0.813333	-23	41	89	-57	-108	-34	12	-14	-17	4	-73	-62	-94	-14	-25	-58	-97	34	-81	-31	-107	-22	-100	-67	-66	0	-98	-9	-72	-69	-146	-74	-138	7283	-5904	-12356	-2017	382	5068	1843	-14343	1150	4244	6597	497	-1464	3538	-4329	-12
0.814167	-25	39	88	-65	-110	-33	15	-15	2	4	-70	-65	-95	-14	-26	-59	-101	32	-90	-31	-103	-21	-101	-66	-65	-1	-99	-10	-69	-72	-145	-79	-125	7316	-6269	-12865	-2006	868	4722	1742	-18163	1351	3904	6543	120	-1462	3050	-3800	28
0.815000	-25	41	89	-60	-110	-35	-17	-17	-21	4	-45	-64	-96	-17	-9	-60	-101	33	-86	-32	-109	-26	-102	-72	-68	-5	-101	-13	-77	-72	-149	-78	-65	7310	-6638	-13297	-1971	1319	4357	1646	-19647	1542	3540	6424	-290	-1462	2590	-3271	-208
0.815833	-32	59	86	-63	-111	-38	10	-19	-23	3	-76	-69	-98	-21	-30	-61	-101	32	-93	-36	-108	-25	-101	-67	-65	2	-99	-14	-74	-72	-142	-78	96	7263	-6953	-13643	-2178	1747	3990	1519	-19686	1732	3170	6267	590	-1460	2173	-2706	-22
0.816667	-26	40	86	-63	-111	-38	13	-16	-21	-3	-76	-65	-98	-16	-29	-60	-101	30	-77	-32	-108	-24	-102	-66	-66	-4	-101	-13	-74	-72	-146	-76	-40	7175	-7267	-13895	-2146	2144	3611	1391	-20388	1912	2786	6060	-203	-1453	1798	-2131	98
0.817500	-27	42	76	-60	-109	-33	15	4	-15	5	-72	-63	-95	-14	-27	-56	-101	35	-82	-33	-105	-22	-99	-70	-64	1	-98	-9	-72	-67	-143	-72	-24	7055	-7551	-14059	-2270	2518	3231	1258	-21117	2087	2404	5821	-233	-1451	1476	-1542	-124
0.818333	-24	43	89	-60	-108	-31	16	-13	-16	7	-72	-65	-96	-15	-26	-56	-97	38	-83	-31	-112	-19	-98	-64	-62	0	-98	-11	-70	-69	-144	-73	-126	6899	-7809	-14132	-2338	2860	2849	1109	-21860	2245	2015	5545	-154	-1448	1199	-968	-65
0.819167	-24	43	89	-59	-109	-31	17	-11	-10	7	-68	-63	-96	-11	-25	-58	-98	36	-83	-32	-104	-22	-101	-67	-63	-4	-98	-10	-72	-68	-143	-74	-282	6716	-8031	-14127	-2095	3169	2467	946	-22130	2396	1624	5244	-506	-1445	971	-402	75
0.820000	-26	40	90	-60	-110	-27	18	-13	-16	6	-67	-63	-97	-22	-28	-57	-129	33	-84	-33	-104	-19	-100	-66	-64	-3	-99	-9	-74	-70	-146	-73	-195	6513	-8208	-14034	-1952	3450	2096	769	-21733	2534	1246	4922	-861	-1440	796	148	-67
0.820833	-30	41	92	-57	-112	-34	15	-12	-19	8	-68	-62	-96	-12	-27	-58	-100	35	-84	-30	-90	-23	-100	-68	-64	0	-99	-10	-73	-68	-146	-74	-7	6300	-8340	-13876	-2160	3697	1732	581	-21105	2664	872	4590	-97	-1429	676	671	-129
0.821667	-26	41	89	-56	-109	-34	12	-11	-19	6	-67	-63	-100	-17	-31	-58	-90	34	-82	-31	-108	-21	-101	-67	-64	-1	-97	-12	-74	-73	-149	-74	-131	6082	-8416	-13659	-1995	3926	1380	384	-20432	2783	516	4243	-233	-1417	604	1157	245
0.822500	-25	34	89	-59	-110	-34	11	-14	-19	6	-69	-64	-98	-12	-28	-58	-101	36	-85	-30	-107	-24	-101	-70	-65	-5	-100	-11	-80	-70	-146	-74	-81	5865	-8440	-13394	-1888	4117	1042	180	-19613	2888	181	3896	-690	-1400	584	1604	11
0.823333	-29	40	86	-59	-112	-34	10	-15	-22	5	-72	-63	-94	-16	-33	-66	-100	29	-90	-34	-105	-24	-103	-74	-66	-7	-101	-12	-75	-74	-151	-78	90	5652	-8415	-13096	-1885	4275	713	-24	-18800	2978	-131	3550	-682	-1381	604	2005	-102
0.824167	-26	44	85	-60	-113	-38	6	-19	-21	4	-70	-64	-101	-17	-29	-59	-100	32	-86	-32	-105	-13	-101	-69	-64	-4	-99	-14	-73	-69	-163	-73	25	5456	-8323	-12774	-1861	4413	415	-227	-18004	3054	-410	3208	-551	-1344	670	2358	-69
0.825000	-25	42	88	-58	-108	-35	15	-13	-19	8	-55	-63	-95	-13	-30	-53	-102	33	-90	-31	-103	-21	-99	-67	-65	-4	-99	-11	-62	-70	-144	-74	22	5269	-8179	-12442	-1814	4518	131	-424	-17091	3115	-658	2869	-509	-1300	773	2657	-93
0.825833	-26	52	87	-56	-108	-32	13	-13	-16	6	-67	-62	-94	-14	-29	-58	-100	37	-88	-38	-99	-21	-100	-68	-64	-1	-101	-9	-51	-66	-145	-73	247	5111	-7973	-12119	-1789	4583	-134	-615	-16297	3150	-872	2536	-437	-1249	903	2894	-11
0.826667	-24	40	90	-53	-104	-33	12	3	-15	10	-67	-62	-96	-17	-28	-58	-98	36	-88	-30	-105	-19	-97	-65	-62	0	-99	-11	-72	-68	-145	-73	192	4968	-7720	-11819	-1856	4619	-380	-797	-15444	3123	-1055	2206	-119	-1186	1059	3064	17
0.827500	-25	41	87	-56	-108	-34	11	-13	-27	5	-75	-63	-95	-19	-31	-59	-98	32	-88	-35	-104	-22	-101	-70	-66	-3	-103	-15	-107	-69	-145	-74	96	4847	-7413	-11535	-1871	4620	-607	-961	-14351	3158	-1194	1885	-118	-1111	1233	3168	140
0.828333	-27	37	84	-57	-112	-39	9	-13	-21	6	-70	-64	-101	-18	-53	-61	-103	34	-91	-36	-109	-22	-103	-70	-64	-1	-102	-15	-73	-72	-147	-75	76	4748	-7051	-11289	-1649	4582	-813	-1106	-13226	3128	-1295	1575	-867	-1021	1422	3212	56
0.829167	-27	40	112	-57	-111	-33	12	-14	-21	6	-74	-64	-98	-17	-31	-60	-99	32	-87	-36	-107	-23	-101	-69	-61	0	-103	-15	-74	-70	-147	-76	200	4672	-6640	-11082	-1766	4520	-988	-1227	-12228	3073	-1356	1269	236	-916	1621	3184	56
0.830000	-26	38	89	-56	-108	-35	15	-16	-15	3	-70	-58	-96	-17	-29	-59	-102	32	-72	-35	-108	-22	-102	-70	-66	0	-102	-13	-75	-63	-150	-77	33	4618	-6196	-10923	-1748	4415	-1148	-1323	-11826	2996	-1382	975	-1101	-800	1820	3092	292
0.830833	-26	39	60	-57	-110	-35	8	-15	-19	8	-73	-64	-101	-21	-30	-59	-104	33	-86	-32	-105	-23	-101	-69	-63	0	-99	-13	-78	-72	-148	-73	26	4581	-5718	-10814	-1835	4280	-1283	-1397	-11815	2898	-1373	687	-2287	-673	2002	2940	92
0.831667	-32	40	93	-58	-113	-38	9	-53	-22	5	-72	-65	-99	-17	-70	-62	-103	30	-86	-35	-107	-26	-104	-69	-65	-1	-102	-14	-77	-69	-137	-76	-50	4558	-5224	-10761	-1837	4115	-1401	-1451	-10491	2777	-1323	397	-1609	-532	2207	2723	115
0.832500	-27	37	87	-60	-116	-42	9	-17	-24	0	-75	-69	-103	-19	-31	-59	-104	33	-85	-32	-107	-23	-103	-66	-65	-1	-101	-14	-76	-70	-147	-76	-45	4545	-4704	-10761	-1738	3919	-1491	-1473	-8951	2636	-1257	118	-943	-382	2382	2457	149
0.833333	-26	42	87	-58	-114	-38	10	-13	-19	7	-72	-67	-98	-17	-27	-57	-101	33	-85	-9	-108	-24	-116	-70	-63	-3	-102	-14	-73	-70	-148	-77	-90	4548	-4182	-10815	-1581	3692	-1568	-1480	-7590	2479	-1157	-154	-1075	-230	2544	2142	85
0.834167	-27	41	87	-58	-114	-40	12	-13	-17	3	-74	-66	-97	-18	-29	-59	-101	34	-85	-33	-109	-25	-101	-68	-62	-1	-102	-12	-75	-69	-145	-78	2	4551	-3659	-10924	-1848	3446	-1624	-1459	-6037	2314	-1030	-428	-115	-77	2683	1779	-68
0.835000	-28	41	85	-57	-95	-35	11	-18	-21	4	-75	-65	-96	-15	-29	-58	-99	32	-87	-32	-107	-23	-103	-69	-66	-4	-100	-14	-78	-74	-148	-75	35	4558	-3149	-11081	-1800	3177	-1662	-1422	-5228	2140	-882	-696	133	81	2805	1384	295
0.835833	-29	41	87	-57	-112	-32	12	-16	-22	3	-74	-68	-96	-16	-29	-60	-107	32	-87	-32	-103	-23	-101	-66	-53	-3	-103	-14	-77	-70	-149	-77	88	4563	-2664	-11288	-1563	2891	-1684	-1374	-4383	1961	-711	-963	-250	236	2903	960	-135
0.836667	-27	39	86	-59	-111	-29	13	-18	-23	0	-74	-65	-105	-14	-25	-57	-104	35	-83	-31	-108	-21	-100	-70	-66	-3	-100	-13	-72	-69	-147	-77	0	4601	-2201	-11538	-1440	2596	-1697	-1310	-3462	1785	-522	-1221	-198	380	2974	516	-373
0.837500	-32	40	96	-59	-107	-31	12	-12	-16	6	-72	-63	-93	-14	-27	-55	-99	35	-82	-29	-104	-22	-97	-67	-58	3	-96	-10	-73	-65	-146	-70	4	4585	-1775	-11833	-1273	2299	-1695	-1235	-2766	1620	-314	-1479	441	516	3032	59	-174
0.838333	-24	44	91	-58	-108	-31	16	-13	-11	6	-74	-62	-97	-12	-25	-53	-95	39	-84	-29	-101	-18	-96	-67	-61	0	-99	-9	-70	-67	-143	-70	77	4570	-1387	-12164	-998	1990	-1680	-1163	-2106	1453	-87	-1739	503	636	3055	-410	-67
0.839167	-25	43	89	-58	-109	-31	17	-13	-17	9	-70	-63	-95	-10	-26	-56	-98	36	-82	-28	-104	-19	-97	-67	-62	3	-98	-12	-66	-70	-148	-73	-50	4579	-1052	-12538	-585	1687	-1681	-1092	-1508	1301	120	-1998	438	736	3052	-883	119
0.840000	-27	41	91	-57	-109	-46	13	-15	-9	5	-73	-66	-97	-14	-28	-43	-99	34	-83	-32	-110	-24	-100	-69	-66	0	-100	-16	-78	-70	-146	-74	-144	4562	-763	-12947	-348	1391	-1677	-1028	-919	1160	342	-2268	790	817	3022	-1354	271
0.840833	-33	39	86	-62	-111	-38	10	-18	-21	3	-77	-65	-96	-15	-29	-58	-93	33	-84	-33	-107	-24	-98	-68	-64	21	-99	-14	-75	-67	-146	-75	-179	4542	-521	-13377	13	1108	-1671	-968	-427	1037	568	-2527	1038	878	2971	-1820	515
0.841667	-28	61	90	-62	-111	-35	10	-15	-19	5	-70	-59	-99	-14	-28	-60	-101	35	-83	-30	-109	-24	-99	-70	-62	2	-101	-15	-75	-68	-149	-72	-344	4513	-329	-13839	702	835	-1679	-924	-100	930	799	-2801	339	908	2888	-2271	580
0.842500	-26	41	87	-67	-109	-35	11	-17	-18	9	-75	-65	-98	-15	-29	-57	-99	35	-85	-31	-108	-23	-99	-69	-64	1	-101	-12	-73	-69	-147	-74	-65	4473	-188	-14317	1163	576	-1699	-891	5	836	1022	-3072	1360	918	2788	-2714	426
0.843333	-26	41	88	-61	-111	-33	11	-16	-18	6	-76	-62	-93	-13	-28	-56	-101	35	-81	-31	-105	-24	-97	-68	-65	0	-100	-13	-75	-70	-147	-74	-65	4428	-92	-14819	1450	340	-1733	-880	300	756	1234	-3357	1053	901	2655	-3145	706
0.844167	-25	44	89	-58	-109	-32	17	-15	-15	10	-70	-61	-95	-10	-28	-55	-97	38	-84	-29	-104	-23	-98	-67	-63	3	-104	-10	-72	-68	-145	-73	-67	4368	-38	-15338	1940	122	-1793	-886	717	685	1438	-3644	817	869	2502	-3565	553
0.845000	-24	44	90	-57	-104	-29	15	-13	-44	16	-68	-61	-93	-10	-26	-58	-96	38	-83	-28	-99	-18	-94	-69	-61	2	-98	-18	-70	-65	-141	-73	-79	4299	-24	-15868	1674	-78	-1874	-914	1024	625	1622	-3945	798	784	2318	-3978	389
0.845833	-22	45	90	-55	-103	-30	15	-14	-16	10	-70	-60	-94	-10	-24	-75	-97	38	-84	-28	-101	-17	-95	-67	-62	2	-99	-19	-69	-66	-144	-70	49	4218	-43	-16403	-1754	-253	-1987	-970	1498	563	1789	-4256	698	684	2108	-4378	106
0.846667	-26	44	90	-57	-103	-29	20	-13	-3	13	-70	-59	-93	-10	-24	-55	-115	36	-83	-29	-100	-18	-96	-68	-63	3	-99	-9	-70	-66	-143	-72	76	4121	-94	-16943	-3888	-412	-2129	-1052	1985	518	1933	-4580	123	560	1871	-4768	-80
0.847500	-27	43	86	-57	-109	-33	12	-16	-19	6	-72	-63	-97	-14	-26	-56	-102	33	-87	-33	-104	-22	-99	-69	-70	-3	-102	-9	-87	-69	-146	-73	141	4012	-166	-17478	-1585	-557	-2309	-1165	2106	450	2051	-4913	377	412	1607	-5151	-455
0.848333	-33	39	84	-61	-114	-36	9	-19	-22	3	-110	-67	-99	-16	-31	-62	-142	26	-91	-36	-107	-24	-104	-74	-65	-1	-103	-14	-76	-73	-150	-77	37	3883	-260	-18008	-1169	-654	-2516	-1298	2129	389	2139	-5254	309	240	1318	-5520	-103
0.849167	-29	40	81	-63	-114	-39	5	-18	-24	3	-75	-68	-101	-18	-29	-61	-101	30	-92	-38	-107	-25	-100	-69	-66	0	-104	-21	-77	-68	-148	-74	6	3748	-363	-18518	-818	-791	-2757	-1457	2636	326	2195	-5595	-42	54	1011	-5883	-101
0.850000	-29	37	51	-63	-111	-35	13	-16	-19	7	-75	-63	-97	-15	-32	-62	-99	32	-88	-33	-107	-23	-101	-69	-66	0	-100	-14	-74	-47	-148	-66	86	3593	-480	-19008	-247	-886	-3027	-1636	3847	251	2229	-5940	-122	-151	674	-6235	-344
0.850833	-27	40	87	-58	-109	-32	12	-16	-19	5	-70	-65	-95	-15	-29	-58	-97	33	-84	-32	-103	-23	-100	-65	-63	0	-101	-12	-74	-68	-149	-73	99	3427	-603	-19461	-469	-968	-3324	-1852	4190	172	2226	-6288	74	-373	351	-6573	-380
0.851667	-25	40	87	-60	-111	-35	12	-15	-19	7	-70	-63	-81	-16	-28	-58	-99	36	-87	-38	-108	-21	-101	-67	-63	0	-102	-15	-73	-69	-147	-73	98	3244	-738	-19885	-1712	-1035	-3652	-2086	3515	79	2181	-6637	178	-603	-61	-6907	-489
0.852500	-24	42	87	-57	-109	-32	15	-13	-16	8	-75	-63	-97	-15	-27	-59	-98	36	-84	-30	-104	-23	-100	-67	-63	-1	-111	-11	-78	-68	-147	-72	371	3053	-873	-20275	5647	-1100	-4003	-2349	3475	-12	2101	-6984	612	-844	-459	-7234	-30
0.853333	-27	42	88	-61	-109	-34	11	-15	-16	4	-74	-62	-95	-13	-27	-60	-95	37	-90	-34	-108	-22	-102	-67	-63	1	-98	-12	-74	-69	-147	-72	595	2847	-1021	-20616	28220	-1159	-4369	-2622	3495	-114	1985	-7326	1741	-1089	-873	-7544	380
0.854167	-26	45	88	-57	-112	-32	11	-13	-17	7	-73	-63	-98	-15	-29	-58	-99	34	-85	-41	-103	-21	-97	-67	-61	0	-101	-15	-73	-46	-147	-72	716	2635	-1178	-20916	32767	-1200	-4751	-2925	3162	-218	1824	-7668	2409	-1338	-1309	-7849	402
0.855000	-28	43	86	-74	-111	-33	36	-15	-18	5	-72	-64	-94	-14	-28	-60	-99	34	-86	-34	-104	-25	-102	-69	-65	19	-100	-10	-74	-69	-147	-72	702	2419	-1349	-21159	30821	-1245	-5142	-3243	4431	-324	1628	-8005	1308	-1588	-1763	-8138	482
0.855833	-28	43	90	-56	-112	-34	13	-13	-19	6	-72	-63	-99	-19	-30	-62	-101	36	-86	-30	-108	-22	-100	-69	-43	0	-101	-14	-73	-72	-148	-76	729	2204	-1526	-21351	32139	-1278	-5535	-3574	4277	-424	1387	-8340	1710	-1833	-2233	-8417	351
0.856667	-29	56	89	-61	-116	-34	9	-15	-19	6	-73	-66	-102	-16	-30	-58	-101	34	-90	-38	-107	-25	-103	-74	-67	-1	-102	-13	-74	-74	-144	-74	460	1993	-1726	-21483	30975	-1309	-5930	-3927	3302	-521	1108	-8668	1262	-2071	-2701	-8685	584
0.857500	-29	36	86	-60	-110	-35	10	-17	-17	2	-74	-65	-98	-14	-28	-62	-100	36	-73	-30	-101	-18	-98	-67	-62	1	-94	-11	-70	-69	-145	-74	313	1801	-1926	-21559	26040	-1330	-6315	-4286	3326	-596	796	-8992	-356	-2298	-3177	-8943	538
0.858333	-27	42	90	-57	-108	-18	15	-13	-15	6	-69	-60	-90	-12	-26	-57	-99	36	-82	-30	-100	-21	-97	-68	-66	0	-96	-10	-70	-68	-144	-75	400	1612	-2153	-21588	14551	-1347	-6700	-4663	3032	-647	441	-9317	-686	-2522	-3668	-9196	808
0.859167	-25	42	92	-59	-109	-29	16	-15	-18	6	-72	-63	-95	-12	-28	-60	-102	37	-98	-31	-103	-22	-97	-67	-63	0	-101	-15	-72	-70	-148	-75	320	1475	-2395	-21566	7894	-1360	-7079	-5048	2427	-719	54	-9643	-290	-2738	-4161	-9457	884
0.860000	-25	41	88	-60	-109	-30	13	-16	-24	6	-73	-64	-92	-14	-28	-57	-100	37	-83	-32	-105	-22	-96	-68	-63	0	-100	-13	-75	-68	-146	-73	233	1361	-2625	-21494	5863	-1367	-7448	-5449	1785	-758	-373	-9976	-1021	-2946	-4651	-9724	795
0.860833	-27	44	91	-58	-109	-30	15	-14	-16	5	-69	-64	-92	-15	-28	-60	-98	34	-86	-38	-113	-19	-96	-69	-61	0	-101	-12	-69	-67	-148	-74	339	1283	-2911	-21391	2153	-1367	-7808	-5862	1820	-783	-825	-10312	-1434	-3149	-5140	-10007	489
0.861667	-27	41	89	-59	-109	-32	13	-14	-18	5	-76	-64	-99	-15	-28	-59	-99	37	-84	-33	-105	-22	-98	-69	-65	-1	-101	-14	-73	-77	-148	-64	200	1255	-3175	-21248	-1691	-1360	-8171	-6283	2462	-790	-1316	-10661	-1345	-3347	-5620	-10314	721
0.862500	-28	40	88	-57	-107	-32	13	-15	-17	6	-72	-64	-97	-15	-28	-57	-98	35	-84	-33	-107	-32	-94	-67	-65	0	-98	-13	-76	-69	-147	-74	109	1278	-3442	-21082	-4830	-1344	-8526	-6716	2430	-782	-1827	-11018	-935	-3539	-6090	-10649	787
0.863333	-24	42	90	-61	-111	-34	15	-14	-23	5	-73	-67	-97	-15	-16	-58	-99	35	-87	-30	-107	-19	-97	-66	-63	0	-101	-12	-73	-67	-146	-74	18	1355	-3704	-20889	-6677	-1345	-8881	-7159	1864	-765	-2358	-11382	-695	-3734	-6543	-11018	207
0.864167	-29	40	88	-62	-107	-29	17	-12	-21	6	-69	-64	-96	-13	-27	-57	-99	36	-84	-31	-104	-22	-96	-68	-62	3	-98	-12	-73	-67	-149	-73	-36	1490	-3959	-20690	-8318	-1301	-9239	-7606	1789	-753	-2909	-11753	-584	-3941	-6985	-11427	-3
0.865000	-17	45	91	-56	-112	-33	15	-13	-21	3	-72	-66	-98	-17	-29	-59	-100	34	-85	-30	-107	-19	-98	-80	-67	-1	-101	-15	-76	-72	-150	-99	-103	1676	-4197	-20489	-8881	-1273	-9597	-8065	1620	-748	-3483	-12141	-104	-4146	-7413	-11885	297
0.865833	-28	43	86	-60	-113	-34	13	-15	-21	4	-73	-81	-96	-13	-29	-56	-100	29	-86	-31	-103	-5	-97	-67	-63	-1	-96	-12	-68	-67	-145	-73	-204	1917	-4406	-20284	-8645	-1242	-9957	-8517	1773	-750	-4068	-12527	202	-4362	-7815	-12376	472
0.866667	-30	44	92	-58	-108	-30	16	-12	-15	-22	-70	-63	-93	-13	-27	-56	-97	36	-83	-30	-103	-21	-99	-67	-64	0	-97	-11	-72	-73	-150	-74	-204	2205	-4594	-20100	-9398	-1220	-10328	-8970	2426	-781	-4664	-12916	343	-4603	-8200	-12939	190
0.867500	-27	42	91	-58	-110	-39	11	-14	-16	5	-72	-65	-97	-16	-25	-58	-104	29	-84	-31	-110	-22	-100	-70	-64	-7	-99	-15	-74	-72	-148	-75	-220	2522	-4752	-19931	-10102	-1201	-10696	-9419	2239	-851	-5276	-13302	706	-4852	-8564	-13530	-48
0.868333	-28	38	87	-62	-137	-36	13	-17	-21	5	-74	-65	-98	-18	-31	-59	-99	30	-88	-34	-107	-24	-100	-72	-67	-3	-96	-17	-77	-72	-150	-77	-506	2878	-4888	-19782	-10749	-1194	-11064	-9848	1764	-962	-5881	-13672	28	-5131	-8906	-14159	-88
0.869167	-28	42	89	-58	-111	-38	12	-16	-17	5	-73	-64	-96	-25	-30	-60	-101	33	-87	-32	-107	-16	-99	-70	-67	-3	-99	-13	-75	-69	-148	-77	-528	3253	-4957	-19658	-10901	-1199	-11425	-10256	1576	-1129	-6483	-14027	-313	-5429	-9226	-14824	-389
0.870000	-28	41	90	-59	-115	-34	17	-15	1	4	-73	-65	-99	-14	-29	-60	-102	29	-86	-33	-107	-22	-100	-69	-64	6	-98	-14	-78	-70	-149	-75	-419	3632	-5008	-19569	-9802	-1220	-11778	-10640	1332	-1354	-7094	-14360	19	-5754	-9509	-15511	-180
0.870833	-27	43	89	-59	-110	-34	12	-15	-21	7	-76	-62	-96	-14	-30	-57	-102	29	-87	-9	-105	-21	-100	-70	-64	-6	-99	-14	-75	-68	-145	-74	-660	4016	-5017	-19504	-8691	-1269	-12112	-10992	1132	-1652	-7707	-14664	-281	-6101	-9816	-16217	-162
0.871667	-30	43	91	-57	-107	-35	16	-16	-15	8	-74	-61	-95	-13	-29	-60	-102	32	-87	-32	-103	-22	-98	-70	-60	-1	-95	-14	-69	-67	-154	-74	-629	4378	-5000	-19478	-7727	-1336	-12427	-11307	941	-2017	-8290	-14932	-488	-6465	-10088	-16920	-427
0.872500	-23	45	91	-59	-105	-34	15	-14	-16	6	-81	-64	-94	-15	-28	-60	-101	33	-85	-31	-103	-21	-100	-68	-69	-1	-100	-15	-68	-69	-144	-76	-440	4732	-4949	-19486	-8708	-1429	-12706	-11581	733	-2455	-8874	-15163	-495	-6841	-10355	-17614	-94
0.873333	-28	40	90	-60	-112	-34	12	-16	-19	4	-76	-65	-97	-16	-31	-61	-102	29	-90	-38	-108	-24	-101	-70	-65	-3	-82	-16	-74	-73	-146	-78	-642	5062	-4871	-19531	-9973	-1560	-12945	-11804	539	-2952	-9432	-15351	-926	-7220	-10606	-18284	200
0.874167	-31	40	86	-62	-115	-40	10	-17	-21	2	-70	-67	-99	-19	-30	-61	-92	30	-86	-38	-111	-25	-100	-69	-66	-1	-100	-18	-75	-73	-146	-76	-662	5356	-4772	-19599	-9622	-1710	-13123	-11971	310	-3500	-9969	-15485	-960	-7589	-10846	-18915	-643
0.875000	-29	40	91	-65	-113	-33	13	-17	-19	6	-74	-65	-96	-17	-29	-63	-102	30	-90	-34	-110	-26	-100	-69	-66	-3	-99	-14	-75	-73	-147	-75	-662	5622	-4660	-19698	-10120	-1885	-13239	-12088	170	-4099	-10474	-15578	-1638	-7944	-11086	-19507	-787
0.875833	-30	39	88	-62	-111	-34	16	-19	-23	3	-76	-67	-100	-15	-30	-67	-103	30	-87	-34	-107	-22	-101	-75	-68	-1	-100	-16	-76	-74	-151	-77	-703	5857	-4539	-19822	-11478	-2081	-13288	-12143	66	-4733	-10952	-15621	-4960	-8278	-11325	-20032	-486
0.876667	-29	43	88	-61	-115	-35	12	-17	-21	5	-74	-64	-100	-15	-27	-62	-102	32	-90	-38	-110	-24	-101	-70	-67	-1	-96	-10	-74	-70	-147	-77	-569	6068	-4417	-19971	-12226	-2303	-13250	-12146	-58	-5384	-11389	-15620	-5982	-8562	-11553	-20491	-651
0.877500	-26	42	91	-59	-109	-31	15	-12	-17	8	-72	-66	-97	-13	4	-59	-98	58	-85	-33	-103	-19	-95	-68	-63	1	-100	-12	-73	-70	-145	-75	-675	6251	-4297	-20134	-13046	-2540	-13109	-12087	-122	-6040	-11780	-15573	-4284	-8810	-11781	-20878	-1026
0.878333	-23	43	91	-56	-109	-33	16	-13	-18	9	-68	-62	-92	-10	-23	-57	-96	38	-82	-27	-101	-19	-95	-70	-62	19	-96	-10	-69	-67	-144	-74	-686	6422	-4195	-20318	-14256	-2803	-12926	-11985	-156	-6687	-12135	-15495	-3290	-9018	-12010	-21194	-1302
0.879167	-23	45	93	-56	-109	-30	16	-13	-15	1	-68	-63	-94	-3	-22	-59	-97	37	-82	19	-101	-21	-92	-66	-63	1	-98	-11	-70	-66	-146	-74	-607	6588	-4121	-20520	-14027	-3082	-12622	-11837	-144	-7307	-12444	-15393	-2359	-9176	-12237	-21438	-909
0.880000	-28	44	92	-57	-109	-3	18	-13	-16	11	-70	-62	-96	-11	-26	-58	-99	37	-103	-30	-102	-19	-95	-67	-63	1	-96	-11	-69	-72	-144	-70	-591	6744	-4080	-20731	-13415	-3384	-12290	-11652	-97	-7900	-12712	-15273	-1631	-9301	-12467	-21614	-547
0.880833	-25	44	88	-58	-109	-31	16	-13	-18	5	-74	-63	-97	-12	-31	-58	-105	34	-83	-29	-107	-19	-96	-67	-66	2	-100	-13	-73	-61	-145	-76	-547	6913	-4083	-20954	-13101	-3707	-11878	-11442	-58	-8444	-12940	-15147	-949	-9400	-12693	-21725	-405
0.881667	-26	41	89	-58	-109	-32	12	-16	-22	5	-75	-62	-95	-12	-29	-59	-102	35	-85	-32	-107	-22	-100	-70	-69	-3	-108	-14	-76	-73	-146	-77	-647	7096	-4142	-21194	-12405	-4053	-11416	-11217	-23	-8944	-13132	-15027	-480	-9484	-12914	-21783	-277
0.882500	-31	39	82	-61	-112	-34	9	-15	-25	4	-77	-67	-97	-16	-35	-55	-102	27	-88	-30	-104	-18	-98	-69	-65	0	-102	-13	-74	-68	-147	-76	-677	7307	-4262	-21436	-11570	-4430	-10904	-10983	10	-9384	-13279	-14911	-46	-9555	-13135	-21796	-493
0.883333	-28	42	87	-58	-109	-31	16	-16	-22	3	-73	-62	-95	-15	-28	-60	-100	34	-86	-30	-103	-18	-96	-69	-65	0	-100	-15	-70	-67	-147	-76	-284	7556	-4460	-21688	-10709	-4838	-10384	-10757	56	-9775	-13403	-14820	740	-9645	-13338	-21775	-324
0.884167	-26	42	86	-59	-108	-31	15	-14	-15	10	-69	-63	-94	-11	-29	-58	-98	34	-84	-33	-104	-22	-95	-68	-65	2	-97	-11	-73	-68	-146	-97	-115	7837	-4748	-21951	-9935	-5286	-9866	-10542	101	-10109	-13495	-14761	74	-9765	-13536	-21734	-134
0.885000	-24	43	87	-56	-108	-31	16	-12	-15	6	-70	-65	-97	-15	-27	-55	-97	36	-83	-29	-102	-26	-115	-68	-62	2	-98	-11	-74	-69	-147	-70	160	8152	-5138	-22229	-9455	-5783	-9371	-10372	153	-10407	-13573	-14744	342	-9942	-13729	-21689	-336
0.885833	-30	45	92	-56	-107	-30	17	-14	-36	9	-72	-62	-94	-11	-28	-56	-96	40	-82	-28	-101	-21	-95	-69	-60	3	-96	-9	-68	-65	-146	-64	167	8512	-5639	-22521	-8486	-6340	-8919	-10240	207	-10665	-13635	-14775	997	-10172	-13901	-21653	-602
0.886667	-22	45	91	-55	-103	-29	16	-10	-12	7	-70	-63	-92	-12	-27	-56	-96	34	-82	-28	-100	-22	-96	-67	-61	2	-98	-10	-72	-73	-147	-72	-25	8908	-6275	-22832	-7470	-6969	-8519	-10171	212	-10909	-13689	-14867	1149	-10481	-14066	-21636	-692
0.887500	-24	42	89	-58	-108	-35	13	-30	-16	5	-74	-62	-94	-12	-29	-57	-98	38	-84	-30	-103	-23	-101	-67	-65	-3	-100	-14	-72	-67	-149	-75	-11	9340	-7051	-23165	-7275	-7688	-8198	-10173	206	-11137	-13743	-15018	1277	-10874	-14214	-21648	-607
0.888333	-28	41	87	-58	-107	-32	12	-16	-18	4	-72	-63	-95	-16	-32	-62	-99	35	-84	-31	-104	-24	-100	-65	-64	1	-99	-27	-75	-72	-152	-75	306	9807	-7989	-23531	-6986	-8497	-7954	-10244	236	-11372	-13792	-15236	1769	-11350	-14339	-21695	-471
0.889167	-23	43	88	-58	-111	-35	15	-17	-15	3	-77	-62	-97	-13	-31	-59	-100	36	-85	-31	-108	-23	-102	-70	-65	-1	-98	-14	-74	-69	-147	-76	378	10306	-9080	-23921	-5857	-9409	-7796	-10403	249	-11616	-13839	-15517	1915	-11910	-14442	-21785	-41
0.890000	-27	42	87	-60	-110	-33	12	-16	-22	3	-77	-68	-99	-18	-32	-61	-88	30	-92	-34	-108	-24	-102	-45	-67	-6	-112	-14	-76	-70	-151	-78	278	10812	-10333	-24337	-4698	-10418	-7718	-10658	269	-11897	-13899	-15867	2259	-12553	-14525	-21924	-378
0.890833	-30	45	87	-63	-111	-36	13	-21	-26	0	-79	-66	-99	-19	-31	-63	-102	32	-86	-31	-105	-21	-102	-72	-65	-5	-99	-17	-85	-68	-147	-75	160	11337	-11733	-24782	-4046	-11535	-7700	-11009	312	-12188	-13947	-16280	2648	-13255	-14580	-22102	-595
0.891667	-25	41	88	-60	-110	-33	12	-14	-15	5	-74	-64	-96	-15	-28	-18	-99	30	-87	-32	-107	-21	-101	-68	-63	0	-102	-13	-73	-68	-146	-77	118	11849	-13262	-25261	-3088	-12759	-7708	-11470	312	-12528	-13989	-16758	2673	-14006	-14610	-22319	-478
0.892500	-24	42	88	-60	-102	-32	13	3	-19	4	-75	-65	-94	-17	-32	-61	-98	35	-88	-32	-104	-22	-101	-68	-66	-6	-103	-14	-74	-68	-146	-74	108	12335	-14900	-25764	-1923	-14102	-7707	-12048	306	-12931	-14016	-17299	2697	-14778	-14613	-22571	-639
0.893333	-26	38	88	-60	-110	-33	13	-14	-22	5	-74	-65	-97	-17	-28	-60	-100	34	-88	-32	-104	-23	-100	-72	-64	0	-98	-12	-64	-70	-148	-79	91	12796	-16625	-26304	-1385	-15513	-7639	-12742	345	-13342	-14020	-17892	2663	-15554	-14592	-22841	-762
0.894167	-24	41	90	-59	-110	-32	8	-17	-18	4	-75	-65	-95	-19	-31	-60	-97	34	-86	-33	-108	-23	-102	-68	-64	-4	-100	-15	-78	-73	-161	-73	-5	13201	-18374	-26841	-786	-17011	-7447	-13554	404	-13809	-13995	-18547	2583	-16305	-14536	-23120	-380
0.895000	-28	41	87	-61	-109	-35	15	-16	-16	3	-73	-65	-98	-16	-31	-56	-99	34	-90	-32	-108	-24	-103	-69	-66	-4	-99	-15	-75	-72	-145	-74	-88	13531	-20101	-27426	-118	-18564	-7069	-14492	431	-14313	-13925	-19247	2302	-17007	-14458	-23395	106
0.895833	-26	39	90	-57	-122	-35	12	-17	-18	3	-73	-69	-100	-19	-28	-60	-98	28	-88	-34	-108	-24	-102	-69	-65	9	-101	-16	-77	-74	-148	-75	-258	13781	-21752	-28000	649	-20142	-6446	-15550	437	-14850	-13798	-20002	1486	-17630	-14354	-23648	141
0.896667	-61	39	87	-62	-117	-34	12	-16	-19	1	-73	-66	-96	-18	-26	-61	-99	33	-91	-34	-110	-23	-102	-69	-66	-1	-102	-14	-74	-69	-146	-74	-79	13934	-23267	-28569	1382	-21735	-5519	-16737	488	-15406	-13624	-20786	1787	-18151	-14220	-23864	285
0.897500	-26	43	89	-57	-108	-33	-8	-15	-14	8	-73	-64	-100	-16	-31	-58	-98	32	-87	-33	-103	-22	-100	-69	-65	-3	-98	-13	-75	-72	-147	-66	-266	13986	-24594	-29131	1770	-23308	-4247	-18037	525	-15974	-13344	-21604	1283	-18560	-14060	-24037	570
0.898333	-26	43	91	-67	-108	-33	15	-16	-16	7	-70	-63	-95	-16	-27	-62	-90	34	-88	-33	-104	-23	-103	-72	-64	-6	-102	-16	-73	-72	-147	-75	-392	13925	-25686	-29678	2258	-24823	-2621	-19436	483	-16549	-13013	-22453	1023	-18851	-13876	-24141	338
0.899167	-27	41	87	-58	-109	-36	13	-17	-18	5	-75	-64	-98	-16	-5	-63	-100	33	-90	-33	-104	-23	-100	-68	-64	0	-99	-13	-75	-73	-148	-75	-490	13765	-26482	-30190	2870	-26226	-638	-20901	435	-17116	-12599	-23315	699	-19010	-13676	-24174	472
0.900000	-26	42	89	-57	-115	-36	12	-16	-19	5	-72	-64	-99	-16	-27	-59	-97	33	-99	-34	-108	-22	-99	-72	-66	-1	-99	-14	-76	-69	-148	-72	-451	13492	-26930	-30664	2753	-27493	1706	-22427	497	-17683	-12104	-24192	370	-19047	-13447	-24128	575
0.900833	-27	36	94	-58	-113	-36	15	-13	-17	5	-73	-43	-99	-15	-27	-61	-103	33	-88	-32	-108	-23	-99	-70	-65	-3	-99	-16	-74	-69	-146	-73	-315	13130	-27009	-31092	2886	-28576	4246	-23981	568	-18233	-11531	-25072	-62	-18970	-13199	-24001	440
0.901667	-31	42	87	-58	-109	-33	11	-16	-19	3	-76	-65	-105	-14	-27	-60	-102	32	-85	-32	-107	-22	-99	-72	-66	-4	-102	-15	-74	-70	-147	-75	-126	12716	-26691	-31458	3577	-29443	7031	-25542	585	-18777	-10887	-25946	64	-18797	-12929	-23786	277
0.902500	-29	40	80	-60	-107	-34	15	-17	-21	6	-72	-66	-94	-13	-26	-64	-102	34	-86	-33	-105	-21	-101	-72	-64	-1	-98	-15	-73	-72	-149	-75	-271	12242	-25960	-31768	4126	-30068	9934	-27060	607	-19300	-10184	-26802	-119	-18551	-12642	-23488	654
0.903333	-29	41	88	-52	-109	-35	12	-16	-18	7	-72	-65	-97	-13	-24	-59	-98	37	-84	-32	-105	-19	-99	-67	-62	0	-101	-16	-70	-68	-145	-75	-284	11747	-24832	-32007	4361	-30414	12842	-28501	600	-19805	-9438	-27632	-400	-18253	-12340	-23112	368
0.904167	-24	41	87	-61	-108	-31	13	-12	-14	9	-90	-64	-91	-12	-24	-57	-94	38	-86	-32	-104	-19	-96	-67	-60	0	-96	-12	-63	-68	-146	-73	-203	11233	-23315	-32180	4296	-30471	15641	-29837	626	-20292	-8658	-28423	-675	-17936	-12023	-22671	274
0.905000	-27	45	91	-57	-105	-32	16	-14	-18	9	-69	-65	-93	-12	-23	-59	-92	39	-83	-29	-102	-17	-92	-69	-63	0	-96	-11	-72	-67	-145	-72	-81	10733	-21456	-32266	3690	-30258	18207	-31037	629	-20762	-7879	-29170	-591	-17627	-11706	-22175	429
0.905833	-24	47	90	-57	-107	-31	13	-12	-7	11	-69	-62	-94	-13	-23	-57	-95	41	-82	-30	-102	-21	-96	-63	-62	0	-95	-9	-70	-65	-144	-69	25	10266	-19302	-32294	3643	-29760	20432	-31979	597	-21214	-7095	-29863	-650	-17347	-11382	-21643	197
0.906667	-25	43	89	-59	-108	-35	12	-15	-18	8	-73	-66	-96	-16	-26	-58	-99	36	-85	-32	-104	-21	-104	-67	-63	-1	-102	-15	-75	-72	-148	-75	-12	9839	-16912	-32236	3936	-29006	22203	-32402	589	-21647	-6350	-30493	-1034	-17134	-11074	-21094	155
0.907500	-28	37	85	-61	-115	-39	0	-21	-24	4	-75	-66	-101	-17	-31	-59	-103	36	-85	-35	-109	-25	-102	-72	-66	-1	-101	-14	-72	-70	-147	-76	112	9468	-14342	-32107	3541	-28017	23409	-32582	569	-22035	-5657	-31054	-947	-16999	-10781	-20544	282
0.908333	-27	39	85	-60	-110	-34	6	-19	-19	4	-74	-67	-98	-17	-30	-63	-101	19	-90	-35	-109	-24	-105	-72	-66	-3	-109	-15	-75	-70	-149	-76	233	9153	-11636	-31903	2263	-26853	23982	-32656	528	-22391	-5037	-31533	-758	-16960	-10514	-20012	310
0.909167	-29	38	85	-62	-110	-48	5	-21	-23	8	-74	-65	-100	-12	-28	-61	-104	32	-86	-33	-107	-22	-101	-74	-67	-4	-98	-14	-73	-70	-147	-75	90	8896	-8891	-31631	1619	-25540	23854	-32696	498	-22696	-4505	-31932	-1240	-17030	-10287	-19507	229
0.910000	-32	34	85	-62	-110	-33	9	-17	-21	6	-72	-64	-97	-5	-31	-62	-104	30	-87	-33	-107	-25	-102	-74	-65	-1	-99	-13	-75	-73	-149	-75	161	8685	-6182	-31296	1711	-24187	23005	-32700	478	-22948	-4081	-32250	-567	-17210	-10102	-19063	81
0.910833	-30	41	88	-59	-110	-61	8	-17	-22	7	-73	-64	-100	-15	-27	-59	-103	34	-84	-32	-107	-23	-101	-68	-64	-4	-97	-13	-69	-67	-146	-73	70	8514	-3577	-30911	1577	-22813	21444	-32718	436	-23129	-3776	-32476	-770	-17495	-9977	-18685	545
0.911667	-25	44	88	-59	-109	-31	13	-13	-14	7	-70	-63	-91	-13	-26	-60	-94	32	-84	-31	-103	-22	-99	-67	-61	-1	-98	-11	-73	-66	-145	-74	62	8356	-1141	-30477	1548	-21494	19192	-32701	406	-23233	-3591	-32627	-698	-17878	-9915	-18401	434
0.912500	-25	42	89	-64	-109	-32	13	-15	-21	8	-73	-64	-96	-9	-26	-59	-101	36	-84	-31	-103	-22	-100	-65	-65	0	-97	-15	-72	-50	-144	-73	68	8197	1080	-30011	1659	-20282	16331	-32715	383	-23251	-3550	-32692	-374	-18342	-9930	-18218	407
0.913333	-30	44	86	-60	-108	-33	15	-14	-18	10	-70	-60	-95	-15	-27	-58	-100	37	-85	-31	-94	-22	-101	-65	-47	1	-96	-12	-73	-66	-118	-72	77	8010	3033	-29521	1646	-19231	12965	-32699	357	-23183	-3641	-32663	-60	-18867	-10020	-18145	295
0.914167	-29	44	87	-60	-109	-34	15	-18	-18	7	-72	-64	-97	-39	-29	-60	-100	35	-84	-32	-108	-23	-100	-67	-63	0	-97	-13	-74	-70	-145	-75	-78	7770	4679	-29030	1782	-18372	9206	-32717	333	-23026	-3866	-32570	-83	-19428	-10194	-18189	275
0.915000	-24	41	82	-64	-111	-34	11	-16	-21	5	-74	-64	-99	-18	-29	-60	-102	24	-88	-38	-109	-28	-102	-70	-67	-4	-100	-17	-74	-70	-147	-76	50	7456	5998	-28529	1801	-17757	5184	-32699	318	-22778	-4237	-32382	693	-20006	-10447	-18365	81
0.915833	-29	37	80	-64	-115	-47	8	-14	-22	3	-76	-67	-102	-23	-35	-62	-103	30	-90	-36	-107	-23	-100	-68	-66	-6	-101	-16	-77	-70	-149	-75	51	7049	6996	-28053	1725	-17375	1052	-32659	372	-22436	-4686	-32127	903	-20557	-10771	-18663	362
0.916667	-29	37	85	-63	-112	-36	10	-17	-19	7	-73	-62	-96	-18	-29	-58	-97	33	-85	-35	-105	-24	-102	-70	-60	-3	-100	-16	-68	-70	-149	-75	102	6534	7664	-27611	1666	-17245	-3070	-32364	416	-22009	-5263	-31805	556	-21071	-11162	-19071	251
0.917500	-24	44	89	-59	-104	-31	16	-14	-15	7	-68	-61	-95	-9	-28	-60	-96	37	-82	-32	-105	-23	-99	-66	-62	1	-96	-10	-74	-62	-143	-72	72	5893	8021	-27206	1652	-17339	-6983	-31938	390	-21520	-5924	-31432	585	-21515	-11610	-19600	82
0.918333	-25	43	88	-60	-110	-32	15	-14	-18	8	-68	-59	-96	-12	-25	-56	-97	35	-85	-32	-103	-21	-100	-73	-64	0	-97	-13	-73	-67	-145	-70	35	5097	8079	-26861	1686	-17655	-10564	-31484	356	-20975	-6661	-31009	881	-21873	-12109	-20230	209
0.919167	-24	44	88	-56	-109	-30	17	-10	-18	11	-68	-66	-92	-11	-27	-62	-100	36	-84	-30	-104	-19	-98	-68	-61	0	-95	-12	-72	-53	-148	-74	87	4142	7867	-26588	1748	-18153	-13707	-31026	299	-20386	-7441	-30556	787	-22135	-12639	-20952	171
0.920000	-25	43	88	-57	-107	-33	17	-14	-18	7	-69	-62	-93	-33	-26	-59	-97	37	-83	-29	-105	-19	-99	-74	-64	0	-97	-14	-73	-66	-144	-73	112	3025	7426	-26394	1769	-18788	-16320	-30589	265	-19772	-8263	-30073	758	-22274	-13192	-21766	160
0.920833	-27	43	87	-59	-107	-30	18	-11	-15	-4	-73	-63	-92	-12	-27	-60	-100	35	-86	-35	-103	-21	-97	-65	-64	0	-99	-14	-41	-66	-146	-75	46	1730	6779	-26285	1785	-19510	-18338	-30182	279	-19146	-9098	-29577	987	-22289	-13742	-22594	188
0.921667	-26	40	87	-58	-109	-32	18	-13	-17	7	-74	-61	-95	-13	-26	-69	-99	35	-84	7	-101	-19	-100	-69	-66	0	-99	-13	-73	-66	-146	-74	56	274	5986	-26258	1717	-20280	-19726	-29818	322	-18528	-9927	-29087	1049	-22167	-14279	-23467	184
0.922500	-25	42	86	-60	-111	-28	13	-14	-17	9	-72	-63	-93	-13	-30	-60	-102	36	-85	-35	-104	-21	-99	-70	-64	0	-98	-13	-74	-68	-147	-77	-63	-1357	5075	-26319	1758	-21044	-20436	-29502	359	-17938	-10727	-28608	598	-21946	-14776	-24346	137
0.923333	-26	40	87	-86	-112	-33	13	-15	-22	7	-73	-68	-99	-16	-28	-63	-101	36	-86	-38	-103	-24	-100	-73	-66	-1	-131	-15	-77	-67	-147	-79	4	-3141	4082	-26483	1877	-21759	-20500	-29248	407	-17380	-11490	-28157	939	-21608	-15232	-25202	-126
0.924167	-27	39	78	-63	-111	-36	11	-18	-21	5	-101	-69	-94	-15	-30	-62	-97	37	-86	-36	-107	-21	-101	-69	-63	-3	-97	-11	-70	-68	-148	-74	53	-5079	3048	-26724	1856	-22383	-19926	-29043	411	-16874	-12196	-27737	815	-21159	-15619	-26029	237
0.925000	-27	42	88	-59	-108	-33	15	-14	-17	8	-73	-64	-98	-11	-28	-57	-97	40	-84	-35	-100	-19	-100	-68	-64	1	-97	-14	-72	-70	-147	-74	-28	-7155	2011	-27044	1815	-22881	-18784	-28905	198	-16433	-12841	-27375	526	-20633	-15947	-26801	143
0.925833	-23	43	88	-58	-111	-32	13	-17	-15	6	-69	-64	-96	-15	-29	-57	-99	38	-85	-35	-107	-18	-99	-66	-61	0	-98	-10	-73	-69	-143	-67	-96	-9339	982	-27434	1720	-23237	-17147	-28825	-539	-16056	-13406	-27046	432	-20055	-16190	-27490	71
0.926667	-25	43	90	-56	-109	-31	13	-14	-18	8	-72	-77	-95	-15	-31	-59	-97	38	-84	0	-102	-21	-100	-67	-64	-3	-98	-12	-73	-69	-147	-77	-126	-11603	10	-27883	1720	-23429	-15102	-28803	-798	-15760	-13895	-26787	598	-19453	-16355	-28094	37
0.927500	-26	40	87	-61	-110	-33	10	-7	-16	6	-77	-67	-95	-15	-29	-61	-100	35	-85	-33	-107	-22	-102	-74	-67	-5	-100	-14	-74	-69	-148	-79	-199	-13918	-886	-28380	1807	-23457	-12729	-28841	-446	-15548	-14287	-26589	172	-18850	-16439	-28595	54
0.928333	-29	38	87	-62	-111	-38	10	-22	-17	5	-74	-67	-98	-18	-39	-64	-103	34	-87	-36	-112	-26	-103	-70	-66	-12	-102	-15	-73	-73	-149	-79	-151	-16260	-1696	-28909	1723	-23321	-10149	-28927	-189	-15414	-14590	-26452	154	-18279	-16442	-28979	-285
0.929167	-28	39	86	-60	-102	-36	11	-22	-23	1	-74	-65	-98	-17	-31	-63	-100	34	-86	-38	-105	-24	-102	-70	-68	-5	-104	-13	-74	-70	-148	-64	-134	-18587	-2405	-29452	1631	-23023	-7462	-29045	525	-15375	-14798	-26378	6	-17769	-16362	-29248	30
0.930000	-26	35	84	-63	-108	-35	11	-16	-18	2	-74	-70	-94	-16	-31	-60	-101	33	-90	-33	-104	-23	-100	-69	-65	-4	-100	-12	-74	-69	-146	-77	-36	-20851	-3001	-30001	1615	-22601	-4763	-29202	1043	-15411	-14913	-26364	-371	-17338	-16219	-29360	122
0.930833	-25	40	86	-60	-110	-35	9	-6	-18	4	-75	-66	-96	-16	-31	-60	-100	34	-86	-35	-103	-25	-101	-68	-63	-5	-103	-12	-69	-68	-147	-53	-58	-23009	-3478	-30534	1594	-22073	-2137	-29378	981	-15534	-14945	-26391	-540	-17020	-16010	-29449	-167
0.931667	-27	38	87	-62	-110	-39	12	-17	-19	5	-75	-63	-99	-19	-31	-59	-102	25	-91	-36	-111	-24	-100	-70	-64	-6	-103	-17	-73	-70	-150	-77	-121	-25018	-3854	-31053	1588	-21477	334	-29573	1005	-15740	-14893	-26466	-566	-16833	-15754	-29380	-45
0.932500	-29	37	84	-62	-111	-39	6	-18	-22	0	-79	-67	-101	-18	-32	-60	-101	34	-86	-36	-107	-26	-99	-69	-68	-6	-102	-16	-76	-67	-145	-76	-61	-26831	-4114	-31526	1567	-20832	2560	-29760	1272	-16021	-14762	-26580	-735	-16783	-15457	-29221	-120
0.933333	-34	40	86	-60	-112	-34	9	-17	-18	4	-72	-65	-99	-17	-30	-59	-100	34	-87	-22	-104	-26	-100	-67	-66	-3	-101	-12	-74	-70	-149	-74	-61	-28411	-4281	-31968	1482	-20199	4550	-29937	1186	-16372	-14573	-26717	-681	-16886	-15134	-28972	-135
0.934167	-25	37	99	-59	-108	-36	9	-16	-19	3	-74	-116	-101	-17	-31	-57	-102	34	-87	-36	-108	-26	-99	-68	-65	5	-101	-17	-73	-72	-149	-74	-34	-29721	-4365	-32352	1435	-19593	6193	-30091	955	-16785	-14308	-26874	-498	-17144	-14794	-28648	-102
0.935000	-26	38	87	-62	-111	-36	8	-16	-21	4	-77	-62	-96	-17	-30	-58	-101	32	-88	-35	-108	-27	-101	-69	-64	-4	-101	-15	-75	-70	-151	-75	-61	-30735	-4379	-32604	1325	-19066	7498	-30219	1113	-17281	-14002	-27038	-355	-17559	-14446	-28270	-94
0.935833	-29	39	86	-59	-110	-34	8	-19	-19	1	-76	-66	-98	-18	-32	-59	-100	34	-86	-35	-104	-24	-100	-72	-69	-4	-100	-15	-74	-72	-151	-76	-179	-31429	-4348	-32683	1301	-18636	8458	-30301	1378	-17810	-13650	-27211	-922	-18122	-14102	-27854	-12
0.936667	-28	40	86	-62	-112	-36	7	-16	-21	3	-77	-65	-103	-17	-30	-57	-102	34	-86	-33	-107	-26	-101	-68	-64	-4	-102	-15	-75	-70	-150	-74	-44	-31790	-4265	-32738	1281	-18336	9079	-30337	1195	-18408	-13263	-27369	-810	-18811	-13761	-27386	-276
0.937500	-26	59	91	-57	-108	-40	12	-13	-18	6	-74	-63	-101	-13	-27	-55	-100	37	-83	-30	-103	-21	-97	-66	-64	13	-98	-11	-70	-84	-146	-74	-9	-31806	-4166	-32730	1174	-18182	9360	-30317	911	-19044	-12855	-27514	-618	-19610	-13442	-26918	21
0.938333	-24	39	89	-57	-108	-34	10	-14	-17	7	-72	-62	-95	-24	-26	-56	-99	39	-84	-28	-105	-21	-90	-66	-62	0	-98	-12	-70	-68	-143	-70	-147	-31479	-4069	-32754	1125	-18196	9329	-30236	741	-19718	-12437	-27649	-871	-20495	-13139	-26451	-63
0.939167	-26	42	88	-56	-109	-32	16	-12	-15	7	-62	-63	-94	-17	-27	-58	-101	35	-85	-28	-105	-23	-99	-67	-59	0	-97	-15	-74	-69	-151	-75	20	-30820	-3978	-32717	1106	-18373	9015	-30103	523	-20420	-12016	-27757	-889	-21450	-12867	-26001	-180
0.940000	-26	38	88	-57	-110	-35	12	-17	-23	3	-82	-66	-95	-15	-29	-58	-99	33	-79	-32	-107	-23	-100	-70	-67	-6	-103	-16	-74	-72	-150	-77	26	-29835	-3902	-32760	1052	-18716	8458	-29912	312	-21140	-11600	-27846	-904	-22435	-12614	-25578	-80
0.940833	-26	34	81	-80	-113	-36	21	-18	-17	2	-76	-67	-96	-17	-30	-58	-99	30	-90	-32	-105	-24	-99	-68	-68	-5	-102	-13	-73	-72	-149	-83	-42	-28546	-3846	-32752	947	-19203	7698	-29652	155	-21857	-11183	-27903	-1126	-23398	-12381	-25189	116
0.941667	-27	38	86	-59	-110	-35	13	-15	9	3	-95	-70	-99	-16	-29	-58	-101	34	-87	-31	-107	-21	-100	-70	-66	-1	-103	-15	-75	-73	-149	-76	105	-26993	-3811	-32752	842	-19831	6767	-29340	-10	-22573	-10786	-27939	-824	-24356	-12178	-24851	-153
0.942500	-32	36	89	-60	-110	-38	11	-19	-11	6	-75	-67	-99	-16	-30	-57	-101	34	-88	-33	-108	-24	-103	-70	-63	-1	-102	-10	-76	-75	-149	-75	92	-25209	-3793	-32761	851	-20578	5709	-28972	-160	-23257	-10413	-27944	-489	-25237	-11992	-24567	63
0.943333	-28	40	87	-58	-112	-33	15	-17	-19	7	-73	-67	-98	-16	-28	-59	-101	10	-84	-33	-108	-19	-100	-69	-64	0	-102	-14	-76	-73	-151	-73	28	-23232	-3783	-32748	813	-21406	4569	-28552	-263	-23899	-10062	-27929	-780	-26028	-11826	-24337	825
0.944167	-6	42	87	-58	-112	-33	15	-11	-21	6	-70	-61	-96	-13	-29	-58	-98	35	-84	-31	-108	-22	-102	-67	-66	1	-98	-11	-73	-73	-146	-73	-79	-21112	-3773	-32765	544	-22293	3382	-28096	-372	-24486	-9739	-27895	-907	-26702	-11679	-24174	560
0.945000	-25	43	89	-56	-109	-31	16	-12	-15	9	-68	-63	-95	-38	-27	-56	-97	35	-83	-30	-103	-21	-97	-67	-62	0	-98	-12	-70	-69	-150	-74	-162	-18919	-3759	-32745	458	-23203	2186	-27597	-479	-25003	-9459	-27841	-669	-27253	-11547	-24078	332
0.945833	-22	43	89	-58	-108	-29	16	-13	-14	11	-70	-65	-93	-13	-26	-56	-97	38	-84	-55	-102	-19	-98	-66	-60	0	-99	-8	-72	-68	-145	-69	-13	-16701	-3718	-32760	560	-24104	1006	-27072	-614	-25449	-9207	-27769	-685	-27650	-11437	-24049	353
0.946667	-25	45	92	-56	-105	-30	18	-12	-16	11	-85	-62	-94	-13	-24	-60	-98	37	-81	-30	-102	-18	-97	-65	-60	1	-98	-10	-67	-69	-146	-72	63	-14514	-3646	-32740	535	-24964	-129	-26523	-672	-25808	-8997	-27687	-643	-27898	-11331	-24093	247
0.947500	-28	42	89	-55	-109	-33	13	-16	-15	7	-83	-64	-95	-17	-28	-60	-98	36	-84	-32	-105	-23	-99	-70	-65	0	-101	-12	-74	-70	-146	-72	86	-12414	-3521	-32758	616	-25754	-1203	-25955	-722	-26076	-8832	-27591	-438	-27994	-11254	-24198	126
0.948333	-29	38	84	-62	-114	-35	9	-19	-22	5	-75	-76	-100	-18	-31	-63	-105	27	-91	-36	-110	-33	-102	-72	-67	-6	-103	-15	-76	-75	-149	-75	163	-10438	-3340	-32740	641	-26442	-2188	-25376	-836	-26247	-8703	-27484	-163	-27949	-11190	-24376	107
0.949167	-29	34	87	-61	-112	-36	7	-8	-26	3	-76	-68	-97	-17	-32	-65	-103	30	-85	-34	-107	-23	-101	-73	-65	-3	-102	-13	-75	-70	-151	-75	99	-8622	-3060	-32757	633	-26999	-3069	-24803	-866	-26306	-8609	-27363	-510	-27765	-11141	-24608	189
0.950000	-29	39	85	-61	-109	-33	12	-16	-16	7	-73	-78	-94	-15	-28	-60	-99	32	-88	-32	-124	-22	-100	-70	-63	-3	-101	-13	-73	-72	-148	-74	20	-7028	-2738	-32747	770	-27412	-3838	-24229	-821	-26277	-8552	-27241	-689	-27463	-11117	-24900	-78
0.950833	-27	41	88	-60	-109	-31	15	-15	-22	7	-72	-65	-94	-13	-26	-60	-98	33	-82	-30	-100	-17	-98	-70	-63	1	-99	-13	-74	-70	-146	-72	182	-5657	-2318	-32749	785	-27668	-4500	-23661	-836	-26160	-8533	-27094	-46	-27063	-11113	-25260	0
0.951667	-28	41	88	-60	-108	-32	4	-17	-18	8	-69	-64	-96	-13	-29	-59	-97	33	-85	-33	-103	-22	-100	-68	-63	0	-97	-10	-74	-70	-145	-70	59	-4545	-1815	-32755	843	-27760	-5044	-23108	-867	-25962	-8545	-26940	-456	-26591	-11132	-25634	44
0.952500	-26	42	90	-56	-109	-27	12	-11	-18	9	-72	-64	-94	-14	-27	-59	-101	35	-81	-31	-103	-21	-98	-67	-67	1	-99	-8	-72	-95	-147	-69	188	-3693	-1236	-32748	745	-27694	-5495	-22568	-861	-25699	-8592	-26773	-444	-26078	-11180	-26062	-392
0.953333	-25	42	92	-60	-111	-31	16	-13	-19	9	-68	-62	-97	-11	-26	-58	-102	37	-83	-30	-108	-9	-97	-65	-66	3	-82	-11	-74	-68	-144	-70	136	-3094	-583	-32761	782	-27469	-5826	-22056	-814	-25378	-8664	-26590	-196	-25538	-11244	-26518	-608
0.954167	-26	44	88	-57	-110	-30	19	-10	-18	8	-69	-61	-100	-12	-28	-59	-100	37	-82	-30	-104	-18	-109	-66	-65	0	-97	-10	-74	-68	-146	-70	58	-2745	129	-32744	795	-27102	-6052	-21568	-769	-25017	-8761	-26383	-389	-25003	-11338	-26976	-487
0.955000	-27	43	89	-58	-110	-31	12	-24	-19	5	-69	-63	-95	-14	-28	-58	-101	34	-81	-31	-105	-22	-99	-67	-66	2	-98	-11	-74	-66	-147	-73	11	-2644	886	-32759	800	-26604	-6181	-21119	-737	-24633	-8876	-26161	-472	-24493	-11450	-27435	-612
0.955833	-24	42	71	-59	-112	-31	13	-14	-17	7	-70	-64	-96	-13	-30	-58	-100	37	-80	-33	-104	-18	-96	-65	-65	1	-100	0	-74	-68	-148	-77	-21	-2732	1663	-32743	736	-26039	-6215	-20707	-697	-24241	-9006	-25901	43	-24029	-11580	-27881	-619
0.956667	-28	40	88	-58	-112	-32	11	-17	-21	3	-72	-65	-96	-14	-28	-58	-104	28	-86	-31	-108	-22	-100	-72	-65	0	-100	-14	-77	-67	-148	-76	-8	-3004	2457	-32760	667	-25393	-6171	-20341	-658	-23843	-9145	-25618	-196	-23625	-11724	-28305	-130
0.957500	-30	37	89	-60	-109	-24	11	-13	-19	7	-73	-62	-95	-11	-28	-59	-99	35	-80	-29	-102	-17	-98	-64	-62	15	-97	-10	-73	-66	-146	-72	-38	-3414	3245	-32736	635	-24697	-6034	-20010	-626	-23454	-9284	-25296	-455	-23291	-11869	-28654	-390
0.958333	-28	41	90	-57	-110	-31	15	-14	-16	9	-72	-72	-104	-9	-25	-55	-96	39	-80	-29	-102	-10	-95	-68	-64	1	-97	-10	-73	-67	-144	-70	-112	-3924	4006	-32750	615	-23990	-5837	-19739	-624	-23100	-9431	-24948	-281	-23034	-12029	-28962	-394
0.959167	-28	42	88	-57	-110	-29	15	-14	-28	6	-70	-60	-97	-11	-28	-53	-103	34	-82	-29	-105	-21	-98	-66	-68	3	-97	-12	-72	-59	-146	-73	-64	-4514	4723	-32740	594	-23309	-5581	-19524	-593	-22767	-9567	-24566	-75	-22850	-12194	-29200	-211
0.960000	-26	43	90	-56	-110	-29	16	-11	-38	9	-72	-61	-95	-10	-28	-25	-101	37	-81	-30	-104	-21	-97	-67	-63	0	-99	-12	-70	-66	-147	-73	-21	-5128	5379	-32753	561	-22665	-5275	-19360	-569	-22474	-9702	-24150	-305	-22741	-12354	-29358	-201
0.960833	-30	41	87	-58	-108	-31	18	-12	-18	7	-74	-64	-96	-11	-26	-55	-100	33	-83	-33	-116	-19	-96	-64	-61	1	-99	-14	-74	-21	-144	-74	-52	-5745	5950	-32757	506	-22102	-4925	-19253	-521	-22216	-9805	-23696	-212	-22695	-12515	-29426	-132
0.961667	-25	43	90	-58	-111	-33	16	-14	-22	6	-74	-53	-98	-14	-26	-56	-100	34	-83	-31	-105	-17	-97	-67	-65	-1	-100	-14	-74	-69	-145	-74	2	-6333	6439	-32726	425	-21620	-4544	-19209	-455	-21990	-9938	-23217	-35	-22700	-12673	-29406	-53
0.962500	-30	42	82	-59	-113	-33	15	-14	-21	7	-73	-62	-97	-11	-29	-57	-99	35	-84	-31	-105	-23	-101	-67	-64	-4	-100	-1	-72	-69	-145	-72	2	-6856	6825	-32684	438	-21242	-4132	-19215	-423	-21796	-10049	-22713	-217	-22742	-12825	-29278	18
0.963333	-24	43	88	-59	-107	-30	16	-14	-19	6	-72	-62	-96	-12	-23	-56	-100	35	-84	-31	-103	-21	-96	-67	-61	0	-93	-12	-73	-68	-146	-72	-266	-7314	7101	-32598	562	-20990	-3703	-19278	-351	-21627	-10145	-22189	-300	-22804	-12980	-29060	-191
0.964167	-28	42	88	-58	-109	-31	13	15	-18	8	-67	-62	-95	-10	-26	-59	-98	36	-82	-32	-103	-22	-99	-66	-62	1	-98	-11	-72	-67	-146	-72	-30	-7685	7264	-32537	494	-20822	-3276	-19394	-376	-21477	-10232	-21649	182	-22872	-13131	-28735	-150
0.965000	-26	42	89	-59	-108	-32	29	-13	-16	6	-72	-62	-99	-13	-30	-22	-97	34	-84	-33	-107	-24	-99	-68	-63	-1	-100	-14	-74	-72	-151	-78	-104	-7957	7306	-32458	435	-20794	-2841	-19562	-389	-21344	-10311	-21109	-351	-22930	-13285	-28320	113
0.965833	-28	39	92	-60	-111	-33	15	-15	-18	6	-73	-65	-99	-14	-28	-60	-98	34	-82	-28	-124	-25	-98	-68	-62	0	-98	-11	-70	-65	-145	-72	-164	-8128	7238	-32387	471	-20870	-2423	-19755	-265	-21213	-10384	-20556	-83	-22964	-13440	-27818	-133
0.966667	-27	44	91	-58	-108	-30	17	-13	13	6	-77	-62	-94	-12	-27	-61	-98	33	-85	-33	-103	-19	-98	-67	-63	0	-101	-12	-70	-66	-144	-75	-94	-8207	7056	-32307	458	-21043	-2025	-19999	-187	-21080	-10453	-20025	12	-22949	-13605	-27245	20
0.967500	-23	40	88	-61	-110	-34	15	-9	-18	1	-73	-63	-93	-15	-29	-60	-99	32	-87	-32	-105	-24	-110	-68	-66	-5	-103	-14	-73	-67	-131	-73	-1	-8197	6764	-32269	385	-21300	-1660	-20266	-156	-20948	-10524	-19484	-76	-22899	-13779	-26603	96
0.968333	-30	38	81	-64	-111	-35	11	-18	-23	-5	-75	-68	-94	-16	-30	-63	-103	34	-92	-38	-105	-24	-102	-73	-65	-3	-104	-14	-77	-70	-151	-77	-114	-8097	6372	-32222	465	-21626	-1333	-20560	-111	-20793	-10593	-18963	-365	-22794	-13965	-25910	-40
0.969167	-26	41	86	-61	-113	-32	16	-16	-23	4	-74	-64	-98	-15	-30	-63	-100	34	-90	-34	-107	-21	-98	-69	-66	-4	-102	-10	-73	-70	-149	-74	-83	-7932	5885	-32183	436	-21990	-1050	-20871	-75	-20627	-10668	-18465	-160	-22635	-14171	-25168	-185
0.970000	-30	40	85	-61	-109	-35	15	-17	-21	5	-72	-62	-99	-23	-31	-60	-100	33	-83	-36	-105	-22	-98	-69	-63	0	-99	-15	-74	-68	-147	-74	-85	-7709	5314	-32164	337	-22372	-824	-21191	-25	-20445	-10744	-17991	-149	-22423	-14389	-24399	293
0.970833	-29	41	85	-61	-107	-32	17	-17	-18	4	-73	-66	-96	-15	-28	-59	-100	35	-88	-33	-108	-25	-96	-69	-65	0	-100	-15	-80	-72	-147	-73	-70	-7446	4676	-32140	384	-22758	-660	-21517	-15	-20221	-10835	-17539	-130	-22164	-14624	-23613	210
0.971667	-28	44	88	-59	-109	-27	12	-17	-18	15	-69	-63	-95	-13	-28	-60	-99	36	-85	-32	-107	-22	-99	-68	-61	0	-98	-11	-74	-68	-150	-59	-142	-7154	3973	-32134	441	-23131	-563	-21839	5	-20038	-10937	-17117	-231	-21864	-14869	-22829	226
0.972500	-25	44	87	-57	-111	-32	8	-16	-19	8	-69	-62	-97	-15	-30	-59	-100	37	-85	-32	-103	-21	-98	-68	-62	0	-98	-11	-74	-70	-149	-69	-158	-6848	3220	-32138	408	-23465	-531	-22163	22	-19818	-11048	-16732	-291	-21533	-15128	-22050	286
0.973333	-27	45	84	-59	-111	-33	9	-14	-18	6	-73	-62	-119	-13	-30	-59	-102	33	-90	-35	-110	-25	-120	-72	-65	-5	-99	-13	-74	-72	-149	-75	-191	-6536	2418	-32151	391	-23751	-577	-22507	0	-19591	-11176	-16374	-374	-21181	-15398	-21291	124
0.974167	-29	41	82	-61	-114	-38	10	-22	-18	6	-73	-65	-100	-18	-33	-62	-102	32	-88	-33	-104	-24	-98	-84	-65	-3	-100	-11	-74	-73	-151	-62	-213	-6226	1593	-32168	424	-23965	-683	-22775	42	-19359	-11307	-16049	-427	-20812	-15662	-20545	160
0.975000	-28	43	88	-60	-112	-36	0	-17	-18	6	-74	-64	-99	-16	-30	-70	-102	34	-90	-35	-109	-25	-99	-70	-66	-3	-100	-16	-76	-72	-147	-74	-126	-5926	752	-32197	404	-24107	-860	-23059	-119	-19132	-11457	-15756	-249	-20456	-15922	-19824	165
0.975833	-33	41	86	-58	-112	-32	11	-17	-21	5	-74	-64	-98	-18	-30	-61	-103	42	-87	-34	-107	-23	-98	-69	-66	-4	-101	-24	-74	-70	-149	-74	-141	-5643	-100	-32222	290	-24164	-1095	-23328	-382	-18906	-11609	-15494	-56	-20107	-16171	-19138	184
0.976667	-28	42	88	-60	-113	-32	6	-18	-23	5	-74	-62	-98	-18	-25	-61	-102	35	-86	-33	-108	-23	-97	-69	-66	-5	-100	-13	-75	-69	-148	-73	-253	-5372	-944	-32254	386	-24136	-1388	-23578	-293	-18687	-11771	-15260	-555	-19778	-16401	-18477	0
0.977500	-28	38	88	-55	-109	-31	13	-13	-18	8	-72	-62	-96	-13	-27	-58	-100	37	-86	-28	-102	-19	-88	-65	-61	0	-99	-11	-67	-66	-146	-67	-15	-5120	-1781	-32273	360	-24024	-1727	-23813	-161	-18479	-11930	-15053	41	-19477	-16603	-17855	-154
0.978333	-23	44	89	-56	-109	-27	13	-13	-18	9	-70	-59	-95	-13	-24	-56	-95	39	-86	-29	-98	-21	-95	-66	-65	0	-98	-10	-70	-67	-145	-72	-141	-4883	-2599	-32294	282	-23839	-2105	-24032	-139	-18286	-12093	-14881	107	-19214	-16780	-17256	205
0.979167	-27	40	90	-55	-108	-28	17	-13	-16	10	-69	-60	-94	-12	-25	-57	-99	38	-84	-30	-120	-22	-94	-68	-62	1	-97	-12	-73	-67	-138	-72	-161	-4665	-3395	-32313	275	-23576	-2511	-24238	-82	-18105	-12252	-14734	254	-18994	-16917	-16684	51
0.980000	-27	44	91	-53	-109	-31	16	-9	-40	5	-69	-62	-94	-18	-25	-55	-96	35	-83	-28	-105	-21	-96	-67	-61	1	-99	-12	-74	-70	-148	-69	-138	-4454	-4158	-32303	236	-23254	-2916	-24432	-46	-17938	-12403	-14616	171	-18811	-17012	-16135	11
0.980833	-28	78	90	-57	-110	-31	13	-13	-16	6	-74	-62	-97	-15	-29	-59	-98	27	-85	-33	-107	-24	-99	-64	-62	4	-98	-13	-73	-69	-147	-72	-144	-4256	-4880	-32294	204	-22877	-3351	-24614	-29	-17785	-12542	-14518	257	-18656	-17058	-15614	-26
0.981667	-29	42	101	-53	-112	-31	12	-15	-21	3	-76	-65	-128	-24	-32	-60	-105	33	-87	-33	-108	-24	-101	-70	-70	-1	-102	-16	-79	-73	-150	-73	-289	-4087	-5559	-32252	250	-22455	-3760	-24789	52	-17636	-12664	-14462	162	-18546	-17061	-15112	15
0.982500	-33	38	81	-70	-115	-38	7	-18	-24	3	-77	-67	-99	-17	-32	-63	-105	33	-86	-33	-109	-25	-101	-68	-69	-1	-98	-14	-75	-70	-151	-75	-164	-3885	-6180	-32193	180	-22000	-4151	-24950	91	-17488	-12757	-14422	615	-18459	-17003	-14611	-368
0.983333	-29	41	89	-59	-110	-33	13	-15	-19	4	-75	-65	-99	-17	-31	-61	-100	35	-84	-32	-109	-23	-99	-69	-64	1	-96	-15	-75	-70	-150	-74	-56	-3700	-6760	-32107	137	-21526	-4511	-25105	105	-17341	-12825	-14407	643	-18394	-16903	-14131	-41
0.984167	-27	43	89	-61	-109	-33	20	-16	-17	4	-74	-65	-94	-13	-27	-59	-99	37	-86	-29	-105	-21	-99	-66	-62	-1	-97	-11	-70	-77	-148	-73	-52	-3523	-7276	-31988	157	-21044	-4829	-25257	12	-17193	-12859	-14420	480	-18336	-16751	-13653	6
0.985000	-26	43	90	-56	-110	-32	13	-11	-17	7	-74	-64	-95	-15	-27	-60	-99	32	-86	-29	-101	-22	-98	-68	-63	0	-99	-13	-70	-67	-152	-72	-94	-3349	-7738	-31843	141	-20558	-5097	-25403	-417	-17034	-12858	-14457	649	-18294	-16553	-13190	-222
0.985833	-23	45	90	-53	-107	-31	15	-12	-15	8	-74	-64	-92	-13	-24	-56	-97	39	-83	-29	-104	-21	-96	-65	-65	0	-99	-8	-70	-66	-146	-72	-27	-3180	-8138	-31669	146	-20098	-5316	-25545	-676	-16869	-12825	-14525	840	-18245	-16314	-12737	-150
0.986667	-24	44	92	-56	-104	-31	16	-11	-17	10	-70	-63	-94	-14	-23	-57	-99	38	-86	-28	-100	-21	-96	-65	-60	1	-98	-12	-67	-67	-144	-73	-76	-3028	-8480	-31458	81	-19656	-5478	-25687	-395	-16691	-12754	-14612	873	-18194	-16044	-12295	-124
0.987500	-26	72	90	-58	-102	-31	15	-14	-19	5	-76	-65	-94	-15	-25	-60	-98	35	-85	-32	-103	-19	-98	-65	-63	-1	-99	-14	-70	-70	-149	-73	-95	-2881	-8763	-31216	54	-19240	-5585	-25832	-301	-16505	-12648	-14728	770	-18132	-15747	-11868	-77
0.988333	-28	39	86	-62	-107	-39	12	-39	-19	2	-87	-68	-96	-21	-29	-62	-100	33	-88	-34	-109	-25	-100	-68	-63	0	-100	-16	-75	-72	-147	-76	-36	-2752	-8986	-30940	140	-18850	-5628	-25968	-250	-16304	-12503	-14856	758	-18053	-15427	-11459	-107
0.989167	-24	43	87	-68	-109	-32	16	-15	-16	3	-76	-69	-92	-15	-29	-59	-99	34	-87	-33	-101	-23	-98	-68	-65	-1	-100	-13	-75	-74	-148	-75	-24	-2640	-9146	-30621	141	-18499	-5620	-26115	-131	-16099	-12325	-15022	862	-17957	-15065	-11065	-65
0.990000	-29	39	85	-64	-108	-33	15	-16	-23	4	-75	-67	-98	-19	-31	-55	-104	32	-90	-40	-111	-26	-102	-70	-65	0	-101	-15	-77	-73	-174	-102	-129	-2554	-9255	-30285	121	-18191	-5557	-26255	-93	-15894	-12120	-15196	367	-17845	-14753	-10701	53
0.990833	-23	38	84	-65	-113	-36	11	-19	-22	3	-79	-73	-99	-18	-31	-60	-109	27	-90	-36	-105	-23	-101	-69	-63	0	-102	-16	-75	-73	-148	-75	-115	-2489	-9308	-29913	161	-17917	-5447	-26384	-26	-15678	-11882	-15384	699	-17716	-14414	-10358	-222
0.991667	-26	40	86	-63	-111	-35	15	-13	-16	7	-75	-68	-93	-3	-28	-60	-98	32	-87	-35	-105	-25	-103	-67	-64	0	-101	-14	-74	-94	-147	-75	-207	-2447	-9315	-29521	108	-17684	-5298	-26534	56	-15468	-11631	-15592	571	-17574	-14082	-10050	-17
0.992500	-28	40	87	-69	-109	-33	17	-16	-19	6	-73	-66	-96	-14	-31	-59	-101	35	-85	-33	-104	-22	-104	-67	-64	1	-100	-14	-96	-72	-147	-76	-124	-2435	-9276	-29108	150	-17483	-5114	-26674	96	-15274	-11362	-15809	445	-17428	-13773	-9783	-57
0.993333	-28	43	87	-60	-113	-32	13	-14	-21	7	-79	-65	-97	-13	-29	-61	-101	35	-86	-34	-109	-23	-101	-69	-66	-4	-101	-13	-73	-70	-144	-76	-90	-2452	-9202	-28677	146	-17326	-4906	-26812	144	-15103	-11087	-16030	527	-17281	-13486	-9554	-23
0.994167	-26	41	89	-61	-110	-33	12	-14	-19	7	-72	-66	-95	-15	-30	-62	-99	33	-86	-34	-98	-22	-99	-68	-66	-3	-101	-13	-74	-66	-147	-77	-111	-2492	-9094	-28238	130	-17206	-4685	-26949	212	-14955	-10817	-16258	529	-17136	-13231	-9370	-29
0.995000	-27	39	85	-55	-109	-35	13	-17	-22	7	-73	-66	-99	-18	-31	-60	-100	36	-87	-36	-104	-24	-100	-69	-64	-5	-100	-14	-75	-70	-148	-74	-136	-2541	-8957	-27795	244	-17117	-4461	-27086	265	-14839	-10553	-16488	-10	-17004	-13012	-9235	74
0.995833	-26	39	86	-61	-109	-35	13	-17	-18	5	-76	-65	-97	-16	-28	-62	-105	43	-90	-32	-104	-21	-108	-69	-65	-1	-101	-15	-76	-72	-147	-75	15	-2642	-8800	-27356	214	-17064	-4233	-27217	304	-14759	-10296	-16715	98	-16892	-12838	-9150	-317
0.996667	-27	40	86	-57	-108	-33	9	-17	-18	6	-76	-62	-95	-13	-31	-58	-99	33	-86	-34	-103	-22	-100	-69	-64	-4	-101	-16	-74	-70	-145	-75	-33	-2739	-8621	-26916	336	-16994	-4012	-27343	323	-14726	-10058	-16936	185	-16800	-12693	-9112	-95
0.997500	-29	27	87	-59	-111	-31	15	-15	-19	7	-70	-63	-91	-12	-26	-56	-99	36	-85	-32	-101	-21	-99	-68	-57	0	-94	-12	-72	-67	-146	-73	-16	-2849	-8436	-26492	670	-17042	-3815	-27461	310	-14737	-9845	-17147	-108	-16742	-12602	-9123	211
0.998333	-26	41	89	-59	-117	-32	15	-16	-19	6	-70	-66	-109	-14	-27	-60	-99	34	-84	-34	-107	-21	-102	-70	-64	-1	-99	-16	-76	-73	-148	-67	-93	-2968	-8243	-26082	598	-17075	-3641	-27576	337	-14801	-9671	-17347	-436	-16716	-12564	-9193	-21
0.999167	-28	37	85	-62	-113	-33	11	-17	-21	6	-75	-65	-98	-12	-28	-60	-100	35	-86	-31	-107	-21	-99	-68	-65	-3	-100	-13	-72	-67	-146	-73	-146	-3082	-8040	-25684	414	-17131	-3493	-27675	329	-14910	-9519	-17528	-613	-16722	-12573	-9308	34
1.000000	-25	42	89	-58	-98	-31	15	-15	-19	6	-72	-66	-104	-13	-30	-57	-99	37	-84	-30	-103	-19	-101	-68	-65	0	-112	-14	-76	-73	-148	-75	-58	-3199	-7838	-25315	493	-17212	-3380	-27766	317	-15069	-9404	-17693	-792	-16771	-12631	-9475	-7
1.000833	-26	43	90	-58	-112	-32	11	-15	-21	8	-55	-66	-99	-11	-28	-56	-101	37	-81	-35	-107	-23	-101	-67	-63	0	-102	-13	-73	-68	-145	-75	-84	-3304	-7645	-24971	614	-17315	-3302	-27842	332	-15277	-9330	-17842	-962	-16878	-12730	-9680	-31
1.001667	-26	42	107	-59	-109	-31	13	-15	-17	6	-74	-65	-97	-13	-27	-59	-99	35	-82	-32	-107	-21	-98	-66	-67	-4	-100	-13	-86	-69	-147	-75	-81	-3388	-7456	-24654	413	-17437	-3262	-27904	320	-15525	-9294	-17972	-944	-16976	-12877	-9938	74
1.002500	-26	41	89	-59	-110	-32	12	-18	-19	7	-70	-63	-97	-11	-26	-58	-100	35	-80	-32	-104	-21	-101	-68	-58	0	-98	-12	-73	-69	-143	-73	2	-3473	-7269	-24359	85	-17577	-3256	-27945	303	-15816	-9294	-18072	-852	-17127	-13062	-10225	140
1.003333	-30	40	92	-55	-112	-30	13	-15	-17	8	-69	-42	-99	-11	-16	-57	-101	36	-82	-31	-105	-21	-97	-67	-61	1	-98	-12	-72	-69	-145	-75	-94	-3528	-7094	-24090	-338	-17737	-3293	-27971	311	-16123	-9332	-18153	-1381	-17307	-13273	-10554	195
1.004167	-25	41	91	-56	-107	-28	13	-15	-18	6	-69	-60	-95	-6	-26	-57	-97	37	-81	-30	-102	-24	-97	-69	-63	0	-98	-10	-69	-67	-144	-74	-69	-3565	-6922	-23849	-551	-17910	-3365	-27977	298	-16464	-9379	-18215	-1211	-17516	-13525	-10913	-96
1.005000	-25	41	90	-57	-109	-38	12	-13	-18	9	-67	-60	-93	-11	-26	-56	-99	37	-80	-29	-93	-18	-98	-66	-64	2	-97	-12	-74	-50	-142	-74	63	-3581	-6760	-23637	-411	-18095	-3472	-27965	259	-16816	-9508	-18256	-1061	-17738	-13801	-11306	207
1.005833	-22	42	94	-56	-105	-29	18	-11	-16	9	-68	-62	-92	-11	-13	-53	-95	38	-80	-29	-103	-17	-96	-65	-60	2	-97	-12	-72	-64	-144	-72	-23	-3582	-6606	-23447	-96	-18289	-3609	-27934	242	-17180	-9643	-18288	-1162	-17976	-14088	-11722	170
1.006667	-25	40	90	-57	-111	-29	15	-13	-17	6	-73	-61	-96	-12	-27	-59	-98	33	-84	-32	-104	-21	-111	-67	-61	1	-101	-13	-74	-68	-145	-56	15	-3546	-6463	-23281	485	-18492	-3777	-27889	229	-17542	-9810	-18291	-828	-18221	-14394	-12163	99
1.007500	-29	39	86	-61	-113	-39	9	-16	-21	3	-75	-57	-99	-21	-31	-59	-101	32	-86	-32	-105	-28	-100	-69	-67	-3	-101	-15	-77	-72	-146	-77	20	-3503	-6320	-23128	283	-18700	-3960	-27823	209	-17898	-9990	-18291	-784	-18472	-14706	-12621	90
1.008333	-25	37	85	-62	-114	-36	6	-15	-22	2	-72	-64	-100	-18	-33	-61	-101	33	-88	-36	-110	-26	-104	-73	-65	-1	-101	-15	-76	-72	-148	-83	-62	-3444	-6179	-22997	-497	-18912	-4170	-27743	227	-18233	-10192	-18282	-993	-18713	-15011	-13089	141
1.009167	-34	40	87	-59	-110	-33	11	-16	-22	6	-72	-66	-97	-16	-35	-63	-104	34	-84	-32	-108	-26	-101	-69	-66	0	-97	-16	-78	-72	-150	-77	-30	-3367	-6044	-22878	-636	-19117	-4380	-27654	268	-18545	-10405	-18270	-647	-18945	-15308	-13578	-86
1.010000	-29	41	87	-47	-111	-39	12	-12	-18	8	-72	-63	-98	-16	-28	-60	-102	34	-84	-33	-105	-16	-99	-73	-65	-3	-98	-15	-72	-69	-147	-77	-17	-3285	-5916	-22769	-457	-19320	-4599	-27526	277	-18834	-10634	-18261	-447	-19168	-15583	-14069	82
1.010833	-25	41	88	-60	-112	-32	15	-12	-19	5	-74	-64	-103	-17	-28	-60	-132	32	-84	-35	-105	-23	-96	-68	-65	0	-98	-13	-73	-67	-145	-78	-101	-3195	-5784	-22669	-503	-19514	-4817	-27397	375	-19083	-10870	-18255	-651	-19372	-15869	-14576	321
1.011667	-25	43	91	-82	-107	-33	13	-16	-22	7	-70	-62	-95	-12	-28	-58	-99	35	-82	-29	-105	-21	-98	-46	-63	0	-97	-12	-69	-63	-145	-74	-126	-3107	-5661	-22582	-732	-19708	-5031	-27255	849	-19306	-11115	-18265	-641	-19561	-16114	-15083	-11
1.012500	-26	43	88	-56	-109	-34	12	-10	-17	8	-72	-62	-119	-14	-26	-57	-99	35	-84	-29	-104	-19	-97	-67	-60	1	-97	-13	-69	-67	-143	-75	-147	-3019	-5537	-22496	-1230	-19884	-5233	-27104	1148	-19487	-11364	-18290	-544	-19733	-16335	-15588	99
1.013333	-34	42	90	-57	-107	-34	13	-14	-16	4	-74	-56	-94	-12	-26	-60	-95	35	-83	-32	-103	-19	-97	-66	-64	-4	-96	-16	-69	-66	-143	-73	-97	-2936	-5408	-22415	-1468	-20061	-5421	-26949	870	-19636	-11612	-18334	-277	-19882	-16529	-16100	151
1.014167	-25	40	89	-61	-108	-34	13	-14	-18	6	-74	-64	-95	-10	-27	-61	-100	10	-85	-35	-103	-19	-99	-69	-60	-1	-99	-13	-70	-68	-148	-76	-152	-2860	-5293	-22324	-1779	-20218	-5593	-26786	615	-19746	-11856	-18398	-130	-20020	-16694	-16604	200
1.015000	-27	41	86	-75	-117	-40	10	-17	-19	2	-75	-67	-99	-18	-30	-61	-102	29	-87	-35	-95	-23	-101	-70	-65	-5	-102	-18	-81	-75	-148	-79	-150	-2798	-5173	-22243	-3301	-20358	-5743	-26621	399	-19828	-12101	-18495	-287	-20130	-16825	-17108	320
1.015833	-31	38	84	-67	-117	-40	7	-16	-21	2	-79	-68	-99	-18	-32	-63	-94	28	-92	-34	-109	-26	-101	-69	-64	-4	-101	-15	-75	-70	-148	-78	-109	-2743	-5044	-22147	-4246	-20489	-5863	-26449	-56	-19877	-12332	-18607	-55	-20220	-16910	-17596	270
1.016667	-28	38	86	-61	-119	-38	10	-16	-22	4	-76	-69	-97	-16	-29	-61	-101	30	-87	-35	-105	-25	-101	-73	-65	-4	-99	-13	-74	-75	-150	-79	-153	-2699	-4921	-22050	-2909	-20598	-5953	-26268	-756	-19888	-12558	-18745	-153	-20290	-16963	-18061	275
1.017500	-27	42	90	-61	-107	-34	12	-17	-16	7	-58	-66	-95	-16	-27	-58	-99	17	-86	-33	-104	-21	-101	-68	-64	0	-100	-12	-70	-66	-147	-73	-216	-2666	-4793	-21942	-1625	-20698	-6016	-26089	-1377	-19885	-12770	-18909	-130	-20338	-16975	-18518	20
1.018333	-26	42	89	-62	-109	-30	15	-14	-16	6	-72	-64	-95	-13	-27	-58	-101	33	-84	-29	-102	-22	-98	-66	-66	0	-97	-12	-77	-68	-146	-75	-84	-2644	-4659	-21835	-1315	-20785	-6051	-25906	-1994	-19865	-12970	-19098	380	-20374	-16953	-18958	153
1.019167	-27	45	89	-58	-109	-33	17	-16	-17	8	-72	-63	-96	-13	-27	-58	-100	37	-86	-32	-97	-23	-100	-69	-65	-1	-100	-12	-72	-70	-146	-74	-147	-2632	-4519	-21696	-1170	-20863	-6061	-25727	-2358	-19835	-13160	-19311	0	-20393	-16896	-19373	211
1.020000	-27	42	87	-58	-110	-33	12	-14	-15	6	-73	-63	-97	-15	-29	-58	-102	33	-87	-32	-94	-21	-100	-68	-62	0	-101	-13	-73	-68	-148	-58	-33	-2629	-4371	-21591	-1071	-20918	-6043	-25545	-2631	-19790	-13329	-19538	225	-20397	-16807	-19765	-338
1.020833	-27	41	89	-61	-109	-34	21	-17	-17	5	-75	-64	-95	-16	-28	-65	-100	34	-87	-33	-105	-23	-100	-70	-65	-3	-103	-11	-74	-69	-141	-73	-23	-2629	-4213	-21460	-2146	-20951	-5999	-25356	-3031	-19751	-13490	-19782	322	-20387	-16685	-20127	-325
1.021667	-28	52	87	-60	-110	-32	13	-18	-17	7	-73	-63	-95	-11	-28	-60	-101	33	-91	-35	-107	-22	-103	-73	-64	-5	-101	-7	-73	-69	-147	-77	-35	-2637	-4044	-21327	-2911	-21009	-5937	-25170	-2807	-19715	-13628	-20031	197	-20367	-16541	-20462	-56
1.022500	-26	41	88	-58	-109	-32	12	-10	-18	6	-73	-65	-94	-14	-27	-59	-98	17	-86	-35	-100	-22	-101	-69	-62	0	-101	-13	-70	-70	-146	-72	25	-2644	-3857	-21181	-2857	-21018	-5852	-24976	-2813	-19683	-13750	-20284	191	-20335	-16366	-20759	-269
1.023333	-25	39	86	-63	-111	-34	12	-15	-13	4	-73	-69	-93	-16	-28	-61	-99	33	-88	-39	-104	-24	-101	-74	-63	-3	-105	-14	-57	-73	-149	-77	16	-2654	-3658	-21039	-3071	-21062	-5761	-24783	-2511	-19665	-13855	-20530	577	-20299	-16178	-21030	-354
1.024167	-28	35	87	-64	-110	-38	11	-17	-23	5	-75	-68	-111	-19	-28	-63	-101	30	-86	-35	-124	-22	-99	-72	-64	-1	-101	-15	-74	-69	-149	-74	-87	-2653	-3434	-20887	-3260	-21074	-5658	-24584	-2066	-19647	-13942	-20764	375	-20253	-15974	-21257	54
1.025000	-26	40	88	-58	-110	-36	12	-13	-17	7	-72	-66	-95	-14	-27	-60	-97	34	-92	-36	-109	-24	-100	-69	-59	0	-99	-8	-73	-67	-147	-70	-79	-2647	-3197	-20737	-2262	-21085	-5545	-24382	-2136	-19660	-14010	-20985	84	-20199	-15754	-21452	-264
1.025833	-25	44	90	-46	-108	-32	15	-11	-14	9	-88	-66	-97	-11	-29	-56	-96	34	-84	-34	-105	-18	-96	-68	-63	1	-101	-14	-70	-85	-147	-73	-118	-2639	-2944	-20587	-1391	-21086	-5436	-24178	-1729	-19683	-14063	-21181	149	-20150	-15535	-21609	-521
1.026667	-27	45	88	-56	-108	-30	13	-14	-18	6	-68	-63	-94	-13	-26	-58	-99	32	-83	-33	-104	-21	-99	-73	-61	3	-100	-12	-70	-66	-147	-74	-44	-2621	-2671	-20442	-1778	-21090	-5334	-23971	-1860	-19720	-14102	-21352	228	-20101	-15321	-21730	-363
1.027500	-25	42	88	-56	-108	-32	11	-17	-18	7	-74	-65	-98	-15	-29	-72	-101	33	-101	-34	-102	-22	-101	-73	-64	-3	-103	-14	-77	-74	-149	-77	-85	-2596	-2385	-20294	-2808	-21090	-5227	-23764	969	-19765	-14128	-21521	-12	-20051	-15101	-21819	-220
1.028333	-29	28	88	-60	-113	-35	11	-17	-19	6	-72	-66	-99	-18	-28	-61	-101	30	-86	-38	-116	-23	-102	-74	-64	-5	-109	-15	-74	-70	-148	-76	-163	-2551	-2085	-20152	-3505	-21089	-5146	-23553	7289	-19825	-14135	-21595	-236	-20004	-14900	-21864	-212
1.029167	-29	39	84	-58	-108	-34	13	-16	-17	-12	-72	-66	-97	-13	-29	-61	-100	34	-86	-34	-107	-19	-101	-70	-67	0	-102	-13	-73	-69	-146	-74	-126	-2504	-1772	-20005	-2608	-21082	-5069	-23344	8556	-19884	-14121	-21657	-245	-19953	-14714	-21872	-49
1.030000	-26	42	86	-57	-113	-25	15	-13	-17	3	-72	-66	-96	-14	-29	-61	-98	32	-84	-34	-110	-22	-101	-68	-64	0	-105	-21	-73	-72	-147	-74	-189	-2438	-1447	-19856	-1793	-21078	-5008	-23133	6607	-19932	-14087	-21677	-287	-19907	-14534	-21848	278
1.030833	-28	43	87	-59	-110	-32	15	-13	-18	5	-73	-64	-97	5	-29	-60	-102	30	-87	-33	-104	-19	-97	-69	-64	-3	-101	-13	-73	-69	-145	-74	-345	-2372	-1127	-19709	-1301	-21073	-4960	-22935	6419	-19982	-14036	-21654	-608	-19861	-14385	-21788	132
1.031667	-27	41	88	-58	-108	-31	12	-15	-23	6	-72	-68	-99	-15	-30	-61	-100	30	-65	-32	-108	-21	-103	-72	-63	-4	-101	-16	-61	-73	-150	-80	-61	-2292	-809	-19556	-1847	-21070	-4930	-22728	5073	-20023	-13970	-21588	-13	-19818	-14261	-21695	16
1.032500	-26	44	87	-62	-112	-35	10	-9	-21	5	-75	-66	-95	-14	-30	-58	-99	34	-84	-33	-104	-23	-101	-67	-63	0	-98	-12	-73	-73	-145	-75	-208	-2203	-497	-19392	-2382	-21067	-4905	-22528	3123	-20042	-13889	-21476	-521	-19767	-14153	-21562	116
1.033333	-26	44	88	-57	-115	-34	13	-13	-15	7	-70	-67	-99	-14	-29	-59	-102	33	-86	-32	-107	-23	-99	-68	-64	-3	-97	-14	-77	-73	-145	-77	-156	-2113	-190	-19221	-2205	-21060	-4898	-22337	951	-20042	-13771	-21327	-685	-19718	-14075	-21400	-195
1.034167	-27	43	86	-58	-113	-33	12	-15	-18	5	-66	-65	-94	-15	-29	-60	-97	33	-85	-33	-107	-22	-100	-72	-63	0	-99	-14	-75	-69	-146	-77	-141	-2017	94	-19038	-2318	-21059	-4904	-22153	906	-20017	-13642	-21143	-525	-19661	-14015	-21206	50
1.035000	-29	41	84	-58	-111	-33	13	-13	-18	5	-74	-67	-96	-16	-30	-61	-97	32	-87	-31	-105	-22	-98	-70	-67	-1	-102	-13	-74	-72	-148	-81	-186	-1919	359	-18838	-2891	-21053	-4917	-21966	981	-19958	-13508	-20922	-422	-19601	-13990	-20981	318
1.035833	-31	42	99	-57	-111	-33	21	-17	-22	5	-72	-65	-99	-6	-29	-62	-103	33	-85	-33	-110	-24	-101	-74	-67	-3	-99	-14	-74	-72	-146	-79	-155	-1820	593	-18623	-4313	-21042	-4937	-21788	-49	-19872	-13342	-20672	-719	-19527	-13966	-20725	144
1.036667	-28	42	85	-57	-112	-34	12	-15	-21	4	-73	-65	-102	-14	-31	-62	-104	33	-86	-33	-109	-21	-98	-68	-66	0	-99	-1	-72	-72	-147	-77	-8	-1730	810	-18389	-5865	-21033	-4957	-21606	-856	-19748	-13167	-20396	-523	-19439	-13965	-20439	24
1.037500	-26	43	87	-57	-110	-31	13	-14	-21	-3	-69	-64	-97	-12	-26	-57	-100	35	-84	-28	-103	-18	-99	-68	-64	-3	-102	-9	-69	-68	-146	-74	145	-1643	992	-18132	-9521	-21011	-4982	-21422	-13339	-19599	-12979	-20100	-544	-19341	-13980	-20127	547
1.038333	-24	43	90	-55	-108	-28	17	-8	-16	10	-67	-62	-94	-10	-27	-58	-98	35	-85	-28	-97	-18	-97	-66	-60	2	-99	-11	-69	-67	-146	-73	229	-1564	1137	-17855	-11388	-20993	-5008	-21234	-32490	-19411	-12783	-19789	-474	-19231	-14004	-19790	371
1.039167	-24	43	88	-55	-107	-30	17	-17	-16	7	-68	-62	-94	-13	-28	-56	-100	35	-83	-27	-101	-21	-97	-68	-62	2	-98	-13	-75	-68	-143	-70	115	-1494	1243	-17558	-9654	-20965	-5029	-21040	-32640	-19197	-12587	-19474	-275	-19099	-14036	-19433	405
1.040000	-26	43	87	-58	-110	-34	15	-13	-21	7	-73	-65	-98	-16	-30	-58	-101	30	-88	-31	-108	-22	-101	-68	-64	-4	-102	-16	-75	-72	-149	-75	193	-1441	1332	-17246	-8158	-20929	-5053	-20837	-30927	-18957	-12383	-19150	-274	-18952	-14069	-19053	578
1.040833	-29	36	86	-55	-113	-38	5	-17	-19	3	-74	-67	-101	-6	-30	-61	-100	33	-86	-33	-108	-23	-100	-70	-63	0	-101	-16	-74	-76	-145	-74	180	-1393	1380	-16908	-7979	-20878	-5074	-20620	-32303	-18683	-12188	-18821	-308	-18781	-14098	-18650	84
1.041667	-27	39	86	-60	-111	-32	11	-16	-18	5	-70	-65	-95	-16	-31	-48	-98	32	-83	-34	-109	-28	-101	-68	-63	3	-101	-14	-77	-74	-147	-74	191	-1366	1390	-16558	-6581	-20805	-5086	-20386	-30720	-18384	-11994	-18501	-100	-18581	-14114	-18255	-445
1.042500	-26	38	90	-59	-109	-35	13	-17	-19	5	-69	-65	-96	-16	-22	-60	-104	33	-83	-32	-102	-23	-101	-69	-63	0	-102	-14	-76	-70	-147	-74	215	-1349	1372	-16194	-5872	-20703	-5092	-20131	-30667	-18060	-11812	-18182	124	-18355	-14116	-17807	-333
1.043333	-26	42	87	-59	-111	-34	11	-16	-15	5	-69	-63	-96	-14	-29	-58	-99	32	-85	-31	-103	-24	-100	-68	-65	0	-99	-13	-72	-73	-143	-72	143	-1299	1322	-15818	-4875	-20590	-5096	-19863	-26578	-17712	-11632	-17874	-162	-18102	-14100	-17369	-412
1.044167	-27	41	86	-58	-109	-17	15	-15	-15	5	-68	-63	-95	-26	-29	-62	-97	35	-80	-31	-103	-19	-97	-65	-60	3	-98	-13	-72	-68	-146	-73	5	-1364	1241	-15436	-3227	-20438	-5091	-19569	-18303	-17343	-11474	-17577	-1636	-17812	-14054	-16920	-418
1.045000	-22	50	89	-56	-105	-29	15	-16	-16	6	-70	-62	-94	-13	-28	-56	-94	33	-84	-30	-101	-19	-97	-66	-77	-1	-97	-10	-67	-66	-144	-69	171	-1393	1132	-15054	-4772	-20253	-5085	-19256	-14085	-16957	-11322	-17288	-2440	-17490	-13983	-16472	-217
1.045833	-24	43	95	-57	-109	-22	17	-13	-16	6	-67	-62	-94	-7	-25	-58	-98	34	-81	-30	-102	-18	-94	-66	-61	2	-96	-9	-68	-66	-142	-70	39	-1441	997	-14680	-5124	-20024	-5079	-18923	-10071	-16543	-11186	-17013	-2050	-17124	-13887	-16025	222
1.046667	-19	43	91	-55	-104	-29	15	-14	-15	7	-69	-61	-90	-11	-26	-57	-96	36	-81	-31	-99	-18	-96	-67	-58	0	-97	-8	-67	-65	-144	-69	30	-1504	837	-14316	-2030	-19761	-5070	-18575	-5541	-16117	-11069	-16750	-769	-16722	-13757	-15586	397
1.047500	-25	40	85	-57	-107	-33	12	-15	-16	4	-73	-64	-93	-14	-30	-31	-98	29	-86	-36	-102	-22	-100	-70	-65	-4	-101	-12	-73	-70	-147	-73	-95	-1588	653	-13968	946	-19452	-5064	-18205	-1999	-15672	-10968	-16494	-306	-16288	-13601	-15151	796
1.048333	-28	20	86	-58	-112	-36	10	-17	-18	3	-75	-72	-100	-17	-33	-65	-104	32	-88	-38	-103	-25	-102	-74	-68	-4	-104	-22	-79	-82	-148	-77	-130	-1679	461	-13635	4508	-19089	-5062	-17815	1219	-15206	-10882	-16250	778	-15804	-13411	-14731	690
1.049167	-30	36	85	-64	-116	-38	7	-19	-21	12	-76	-67	-99	-18	-33	-64	-100	33	-88	-38	-110	-26	-100	-68	-63	-1	-99	-17	-72	-75	-148	-75	-171	-1784	259	-13320	8239	-18673	-5054	-17410	4202	-14728	-10801	-15992	1174	-15279	-13189	-14316	613
1.050000	-26	41	87	-60	-105	-34	10	-18	-21	4	-70	-67	-98	-17	-30	-94	-99	34	-84	-35	-103	-23	-99	-81	-64	-1	-102	-15	-77	-73	-149	-75	-196	-1906	43	-13035	10526	-18201	-5054	-16972	6792	-14221	-10736	-15738	1563	-14713	-12948	-13922	455
1.050833	-25	41	80	-62	-112	-34	11	-15	-3	6	-72	-62	-90	-13	-29	-61	-97	34	-85	-33	-108	-23	-99	-72	-63	-1	-99	-11	-67	-69	-147	-78	-339	-2038	-168	-12781	11359	-17680	-5062	-16525	9193	-13697	-10674	-15468	1297	-14102	-12684	-13539	733
1.051667	-27	43	89	-60	-110	-30	11	-15	-18	6	-70	-62	-97	-17	-30	-61	-99	34	-84	-32	-103	-24	-97	-70	-64	9	-101	-15	-73	-72	-147	-77	-383	-2182	-383	-12564	10862	-17107	-5071	-16056	11041	-13162	-10626	-15192	811	-13456	-12407	-13181	591
1.052500	-24	44	91	-59	-108	-29	13	-15	-16	7	-69	-63	-99	-15	-26	-58	-96	38	-83	-32	-103	-22	-98	-68	-64	0	-100	-12	-73	-69	-145	-74	-558	-2341	-586	-12375	9760	-16481	-5091	-15565	13539	-12606	-10584	-14897	402	-12775	-12119	-12840	189
1.053333	-29	39	95	-57	-108	-29	11	-14	-19	7	-69	-60	-94	-11	-27	-63	-99	35	-84	-30	-102	-19	-97	-90	-59	0	-99	-12	-69	-69	-146	-75	-559	-2509	-779	-12226	8213	-15823	-5123	-15059	23814	-12054	-10544	-14582	-965	-12068	-11836	-12525	208
1.054167	-25	40	89	-57	-107	-31	12	-21	-17	5	-69	-62	-95	-14	-26	-61	-98	39	-83	-34	-103	-21	-99	-69	-65	-1	-99	-15	-73	-70	-137	-75	-635	-2686	-951	-12119	6411	-15119	-5163	-14542	32767	-11494	-10515	-14244	-1446	-11334	-11556	-12230	265
1.055000	-31	39	82	-58	-110	-30	13	-14	-19	6	-73	-62	-94	-14	-27	-61	-91	32	-86	-32	-103	-19	-92	-68	-62	0	-99	-14	-72	-70	-146	-76	-745	-2870	-1104	-12041	6388	-14389	-5217	-14002	32431	-10928	-10474	-13871	-729	-10584	-11296	-11957	250
1.055833	-25	41	88	-58	-109	-32	15	-15	-29	4	-72	-64	-96	-15	-30	-61	-98	33	-83	-34	-102	-22	-102	-69	-64	0	-101	-14	-74	-83	-151	-77	-705	-3056	-1231	-11997	7256	-13635	-5284	-13448	32536	-10355	-10445	-13469	-391	-9825	-11051	-11709	62
1.056667	-28	36	85	-62	-112	-36	11	-16	-16	2	-74	-66	-98	-16	-31	-62	-84	35	-91	-41	-109	-25	-102	-72	-66	-1	-104	-16	-77	-73	-148	-79	-764	-3247	-1334	-11993	7392	-12870	-5364	-12878	32767	-9793	-10432	-13031	63	-9063	-10842	-11488	-66
1.057500	-28	38	82	-61	-111	-33	12	-16	-42	4	-76	-68	-99	-18	-30	-59	-99	35	-86	-31	-108	-23	-99	-69	-62	-1	-99	-13	-75	-70	-147	-75	-865	-3431	-1396	-12009	7746	-12083	-5447	-12293	32521	-9235	-10379	-12558	-656	-8313	-10660	-11290	-145
1.058333	-25	44	82	-59	-111	-34	15	-13	-18	5	-69	-62	-95	-16	-27	-59	-97	45	-84	-29	-108	-23	-100	-67	-62	-1	-98	-10	-73	-68	-143	-74	-638	-3608	-1430	-12060	8152	-11304	-5557	-11707	32767	-8694	-10350	-12056	-3321	-7573	-10518	-11125	-503
1.059167	-27	42	88	-57	-109	-31	15	-13	-16	6	-73	-70	-94	-14	-29	-60	-101	35	-84	-31	-103	-22	-99	-69	-64	0	-98	-16	-74	-72	-152	-77	-573	-3784	-1440	-12132	8308	-10530	-5675	-11110	32178	-8168	-10318	-11515	-5458	-6860	-10422	-10969	-293
1.060000	-22	42	86	-58	-110	-36	13	-14	-16	4	-73	-64	-94	-18	-29	-59	-107	35	-84	-32	-107	-24	-100	-68	-63	0	-98	-13	-75	-70	-148	-74	-490	-3944	-1416	-12220	8331	-9779	-5808	-10510	29441	-7659	-10282	-10946	-3584	-6172	-10372	-10847	-470
1.060833	-25	61	91	-59	-110	-35	15	-13	-18	3	-76	-64	-100	-14	-28	-62	-102	32	-86	-31	-104	-19	-100	-68	-65	-5	-97	-13	-72	-73	-148	-75	-393	-4082	-1359	-12327	8340	-9053	-5942	-9910	21261	-7175	-10253	-10345	-3434	-5524	-10362	-10749	-624
1.061667	-27	40	87	-60	-109	-34	13	-16	-21	5	-75	-63	-96	-16	-28	-61	-93	34	-86	-32	-105	-22	-101	-66	-68	-5	-103	-14	-74	-70	-150	-75	-470	-4192	-1285	-12449	8365	-8364	-6092	-9307	14245	-6711	-10222	-9722	-2673	-4924	-10394	-10679	-669
1.062500	-29	38	85	-60	-108	-27	12	-7	-18	2	-75	-64	-95	-28	-31	-59	-100	32	-85	-31	-102	-22	-98	-66	-63	-4	-100	-15	-72	-69	-148	-72	-389	-4276	-1188	-12578	8252	-7706	-6248	-8720	11899	-6258	-10188	-9083	-1331	-4375	-10472	-10625	-560
1.063333	-24	41	89	-58	-110	-33	16	-15	-22	1	-74	-64	-95	-14	-26	-57	-98	37	-84	-31	-103	-21	-98	-69	-64	-5	-101	-13	-72	-70	-147	-73	13	-4319	-1076	-12713	8027	-7092	-6408	-8123	12727	-5863	-10159	-8429	-590	-3887	-10591	-10579	-840
1.064167	-27	41	88	-58	-109	-34	10	-16	-17	6	-73	-65	-94	-22	-27	-57	-100	36	-86	-35	-105	-22	-99	-68	-62	-3	-100	-11	-75	-68	-146	-70	-138	-4329	-959	-12857	7587	-6534	-6570	-7578	12749	-5478	-10131	-7771	528	-3462	-10740	-10591	-589
1.065000	-29	42	88	-60	-111	-33	12	-15	-19	7	-75	-69	-99	-16	-27	-59	-103	36	-87	-34	-107	-23	-99	-60	-64	-4	-101	-17	-77	-73	-148	-72	-87	-4293	-841	-12999	7491	-6032	-6717	-6996	8800	-5126	-10109	-7112	2731	-3105	-10924	-10609	-294
1.065833	-24	41	81	-62	-113	-38	12	-16	-22	-4	-75	-66	-98	-17	-29	-57	-100	36	-83	-33	-108	-22	-99	-66	-64	0	-98	-10	-72	-67	-146	-69	110	-4202	-722	-13138	7171	-5579	-6885	-6459	5473	-4789	-10082	-6455	4127	-2807	-11126	-10639	-511
1.066667	-28	42	89	-56	-105	-33	15	-15	-16	9	-73	-62	-96	-13	-30	-57	-99	38	-82	-31	-104	-21	-101	-57	-63	0	-100	-12	-70	-73	-148	-72	123	-4071	-626	-13274	6597	-5190	-7034	-5949	2448	-4484	-10063	-5820	3300	-2589	-11328	-10688	-365
1.067500	-26	43	86	-58	-114	-30	12	-16	-21	-6	-74	-66	-100	-6	-30	-60	-101	34	-84	-35	-109	-24	-102	-70	-64	-3	-102	-16	-74	-70	-148	-75	160	-3886	-547	-13414	6165	-4851	-7172	-5457	-540	-4208	-10049	-5206	1584	-2438	-11562	-10752	-276
1.068333	-27	40	87	-59	-111	-35	9	-18	-18	3	-76	-67	-99	-16	-32	-81	-102	32	-87	-32	-108	-24	-100	-72	-70	-6	-101	-13	-74	-73	-151	-77	276	-3652	-492	-13532	5449	-4571	-7287	-4996	-2344	-3952	-10039	-4615	-1764	-2354	-11779	-10823	-309
1.069167	-27	42	88	-61	-112	-34	10	-21	-19	6	-75	-67	-97	-14	-29	-62	-99	34	-83	-32	-107	-24	-101	-74	-65	-5	-99	-13	-75	-70	-150	-74	441	-3362	-474	-13637	4383	-4342	-7414	-4562	-4043	-3724	-10005	-4054	-1659	-2338	-11983	-10897	-208
1.070000	-28	41	87	-60	-108	-34	12	-18	-17	4	-73	-66	-95	-12	-29	-61	-103	34	-84	-30	-107	-23	-99	-68	-63	6	-100	-14	-73	-69	-149	-74	461	-3030	-496	-13731	3650	-4169	-7468	-4158	-5631	-3520	-9983	-3531	174	-2384	-12169	-10967	125
1.070833	-24	43	90	-58	-110	-30	15	-16	-19	6	-110	-66	-96	-11	-29	-56	-100	36	-85	-30	-104	-21	-97	-69	-66	10	-99	-12	-73	-69	-147	-74	264	-2653	-561	-13803	3274	-4043	-7510	-3780	-6906	-3339	-9956	-3046	-139	-2489	-12324	-11051	467
1.071667	-30	42	89	-58	-111	-30	11	-14	-17	7	-72	-65	-94	-11	-29	-56	-99	34	-85	-31	-115	-26	-97	-68	-63	-1	-99	-11	-75	-69	-146	-74	363	-2241	-676	-13849	4402	-3965	-7533	-3431	-8078	-3182	-9922	-2604	545	-2652	-12440	-11121	116
1.072500	-23	45	90	-57	-108	-33	12	-15	-17	10	-69	-64	-90	-12	-26	-56	-98	35	-82	-29	-101	-21	-96	-70	-64	0	-96	-13	-77	-70	-144	-67	540	-1802	-839	-13866	5981	-3926	-7524	-3117	-9112	-3050	-9880	-2205	1193	-2861	-12508	-11177	533
1.073333	-25	44	84	-61	-110	-34	12	-18	-21	6	-73	-65	-95	-14	-29	-60	-101	32	-90	-33	-110	-36	-101	-84	-66	-4	-100	-14	-77	-72	-149	-72	447	-1344	-1066	-13847	7694	-3931	-7486	-2835	-9983	-2949	-9826	-1854	815	-3113	-12528	-11229	1034
1.074167	-32	41	88	-59	-128	-39	8	-21	-24	5	-74	-65	-100	-15	-36	-60	-103	32	-86	-32	-107	-23	-101	-70	-67	0	-99	-15	-77	-73	-147	-75	389	-867	-1337	-13780	8869	-3961	-7412	-2579	-10710	-2864	-9756	-1548	-405	-3401	-12481	-11251	701
1.075000	-28	43	86	-60	-113	-36	11	-18	-17	5	-72	-50	-94	-13	-30	-60	-99	35	-85	-34	-107	-24	-101	-72	-63	-3	-102	-16	-73	-73	-149	-79	308	-389	-1668	-13666	9397	-4021	-7301	-2355	-11275	-2803	-9677	-1287	-557	-3713	-12363	-11248	375
1.075833	-25	39	90	-53	-112	-34	16	-17	-17	4	-72	-68	-96	-14	-31	-62	-100	34	-88	-33	-108	-24	-98	-72	-65	-1	-102	-14	-73	-72	-148	-74	313	80	-2042	-13492	10914	-4101	-7157	-2154	-12639	-2753	-9575	-1071	137	-4045	-12173	-11222	499
1.076667	-29	40	88	-61	-113	-32	9	-18	-22	7	-74	-64	-99	-14	-34	-61	-102	32	-86	-36	-109	-24	-99	-70	-67	-6	-97	-13	-76	-70	-147	-76	356	529	-2459	-13259	12247	-4197	-6969	-1984	-14671	-2727	-9447	-893	417	-4383	-11898	-11167	124
1.077500	-29	43	89	-58	-118	-34	15	-18	-24	6	-78	-62	-95	-11	-38	-61	-102	34	-84	-30	-107	-19	-98	-70	-62	0	-98	-10	-69	-68	-145	-117	268	955	-2917	-12950	12003	-4304	-6748	-1829	-14354	-2706	-9296	-753	1191	-4725	-11548	-11072	-11
1.078333	-26	43	91	-55	-111	-29	13	-15	-16	7	-70	-63	-96	-11	-24	-53	-91	40	-61	-27	-102	-18	-96	-67	-66	5	-98	-10	-72	-65	-144	-75	285	1343	-3409	-12572	14412	-4422	-6490	-1722	-13442	-2699	-9120	-659	2220	-5060	-11109	-10949	138
1.079167	-28	42	89	-55	-118	-29	13	-13	-15	7	-69	-64	-95	-10	-26	-55	-100	37	-86	-30	-102	-17	-94	-64	-62	2	-101	-10	-70	-63	-145	-74	337	1681	-3934	-12120	17450	-4543	-6199	-1632	-13182	-2698	-8925	-587	2944	-5384	-10582	-10793	-110
1.080000	-26	45	90	-53	-109	-29	17	-12	-18	9	-72	-64	-93	7	-26	-58	-97	39	-85	-29	-103	-24	-96	-49	-61	-1	-99	-13	-73	-68	-146	-74	283	1965	-4465	-11585	16472	-4664	-5873	-1564	-11199	-2696	-8704	-550	3170	-5690	-9972	-10605	-25
1.080833	-26	44	90	-58	-110	-32	16	-31	-14	7	-72	-63	-96	-16	-28	-56	-96	36	-84	-32	-107	-23	-97	-66	-62	-3	-97	-12	-73	-66	-145	-75	281	2191	-4975	-10979	18946	-4779	-5517	-1527	-7111	-2687	-8451	-546	3517	-5961	-9284	-10384	-82
1.081667	-25	40	89	-60	-111	-33	12	-19	-19	3	-59	-65	-101	-18	-44	-58	-99	33	-88	-32	-108	-34	-101	-67	-64	-6	-104	-15	-76	-75	-150	-77	285	2341	-5527	-10298	22304	-4884	-5129	-1513	-6267	-2674	-8171	-567	3401	-6216	-8521	-10137	-201
1.082500	-27	36	88	-59	-97	-38	7	-18	-24	2	-74	-66	-93	-16	-29	-59	-103	37	-85	-33	-109	-22	-99	-69	-64	0	-101	-10	-76	-66	-150	-75	319	2432	-6023	-9533	21563	-4975	-4711	-1523	-7396	-2636	-7856	-612	2760	-6405	-7688	-9862	-146
1.083333	-25	39	88	-59	-108	-34	12	-15	-17	7	-70	-63	-98	-18	-27	-57	-98	38	-83	0	-104	-22	-99	-67	-61	0	-100	-12	-76	-68	-147	-76	333	2451	-6487	-8703	19686	-5052	-4263	-1555	-7020	-2588	-7515	-683	2469	-6562	-6794	-9568	-222
1.084167	-26	41	90	-60	-104	-31	13	-13	-12	6	-70	-52	-92	-15	-27	-58	-99	38	-85	-32	-105	-22	-98	-68	-61	0	-99	-9	-72	-67	-148	-72	128	2396	-6901	-7807	16815	-5154	-3796	-1611	-7492	-2512	-7153	-769	2254	-6673	-5848	-9256	-329
1.085000	-24	42	91	-58	-109	-30	13	-13	-16	8	-72	-61	-92	-16	-26	-57	-86	38	-83	-30	-103	-21	-93	-67	-65	1	-99	-12	-74	-68	-147	-76	-50	2263	-7247	-6863	13512	-5145	-3325	-1687	-7831	-2418	-6762	-866	2234	-6734	-4866	-8938	-620
1.085833	-25	43	93	-56	-110	-23	13	-5	-14	6	-70	-62	-95	-11	-27	-53	-98	38	-81	-31	-103	-18	-93	-67	-59	0	-101	-11	-68	-65	-143	-74	71	2069	-7511	-5880	9578	-5161	-2807	-1787	-7467	-2297	-6344	-1016	2659	-6749	-3854	-8610	-415
1.086667	-24	43	92	-59	-105	-30	17	-11	-15	5	-70	-62	-90	-14	-27	-57	-101	36	-87	-30	-101	-17	-96	-64	-60	-1	-99	-11	-72	-63	-146	-74	0	1802	-7701	-4874	4916	-5150	-2294	-1907	-7229	-2147	-5897	-1170	4097	-6714	-2831	-8291	-298
1.087500	-24	40	90	-42	-107	-29	13	-13	-21	5	-77	-63	-95	-16	-24	-56	-97	36	-90	-34	-105	-22	-98	-67	-65	-3	-104	-16	-74	-68	-147	-75	138	1488	-7787	-3851	1366	-5119	-1767	-2043	-7088	-1977	-5431	-1345	5288	-6630	-1813	-7975	-505
1.088333	-28	40	86	-61	-110	-34	8	-14	-19	4	-73	-64	-97	-16	-21	-60	-98	34	-87	-36	-108	-25	-101	-66	-56	-3	-98	-14	-72	-70	-151	-77	114	1122	-7768	-2817	-1078	-5063	-1246	-2194	-6953	-1777	-4935	-1529	7397	-6495	-814	-7672	-394
1.089167	-25	39	88	-60	-104	-34	11	-15	-17	6	-73	-66	-100	-16	-29	-60	-100	34	-87	-35	-109	-23	-98	-69	-63	0	-99	-15	-77	-72	-149	-74	84	712	-7643	-1808	-2390	-4984	-720	-2353	-7153	-1552	-4424	-1731	9104	-6314	161	-7379	-287
1.090000	-28	39	87	-61	-114	-34	10	-16	-21	5	-73	-66	-100	-19	-31	-75	-101	33	-91	-39	-105	-26	-104	-69	-65	-5	-100	-16	-75	-70	-151	-78	67	269	-7406	-834	-4249	-4863	-216	-2520	-7540	-1312	-3893	-1950	6136	-6084	1103	-7110	-387
1.090833	-26	77	87	-60	-109	-36	9	-19	12	2	-75	-67	-98	-21	-31	-62	-99	33	-90	-33	-108	-25	-100	-74	-62	0	-99	-14	-75	-70	-144	-74	56	-187	-7052	86	-6952	-4712	286	-2685	-7336	-1050	-3338	-2181	4229	-5806	1988	-6856	-505
1.091667	-26	38	88	-63	-110	-36	11	-16	5	6	-72	-63	-94	-15	-28	-60	-73	33	-90	-47	-104	-25	-102	-70	-64	-5	-98	-14	-72	-69	-149	-75	70	-656	-6591	942	-8971	-4536	761	-2852	-7433	-776	-2768	-2415	3240	-5483	2807	-6626	-131
1.092500	-25	41	87	-58	-107	-32	11	-14	-16	5	-91	-62	-94	-14	-28	-62	-102	29	-87	-33	-104	-24	-101	-69	-64	0	-98	-14	-70	-70	-147	-78	90	-1126	-6047	1711	-10791	-4331	1210	-3015	-9015	-493	-2183	-2660	1568	-5125	3551	-6420	-211
1.093333	-25	40	93	-59	-109	-31	11	-14	-23	4	-73	-62	-96	-14	-30	-59	-100	32	-87	-30	-107	-22	-101	-70	-76	-3	-99	-16	-74	-72	-142	-75	-96	-1584	-5377	2383	-12704	-4096	1630	-3170	-9228	-205	-1589	-2909	1222	-4730	4220	-6227	-304
1.094167	-27	41	80	-62	-109	-33	15	-14	-19	2	-75	-87	-94	-16	-28	-61	-101	28	-92	-33	-104	-24	-101	-67	-64	-5	-100	-14	-75	-57	-148	-77	-216	-2029	-4637	2944	-13861	-3830	2018	-3315	-7393	81	-973	-3159	905	-4303	4814	-6078	-243
1.095000	-28	37	90	-59	-111	-33	13	-17	-22	3	-74	-66	-95	-14	-28	-62	-102	33	-91	-32	-104	-22	-101	-70	-66	-4	-100	-17	-74	-70	-149	-76	-174	-2444	-3830	3385	-14721	-3542	2368	-3451	-3756	377	-354	-3410	-535	-3844	5337	-5936	-242
1.095833	-43	35	87	-61	-110	-36	12	-15	-18	4	-74	-63	-99	-15	-30	-60	-101	30	-88	-35	-109	-24	-100	-66	-64	-1	-101	-17	-75	-69	-168	-76	-173	-2823	-2970	3685	-15629	-3226	2686	-3572	-2039	655	301	-3661	-638	-3357	5782	-5813	-212
1.096667	-28	40	88	-57	-109	-35	12	-16	-17	6	-74	-65	-101	-16	-29	-59	-100	30	-87	-33	-132	-25	-98	-68	-68	-3	-101	-17	-75	-72	-147	-74	-124	-3158	-2068	3856	-16168	-2885	2967	-3683	-7623	934	973	-3911	434	-2850	6166	-5701	-229
1.097500	-12	39	88	-57	-113	-34	10	-13	-19	8	-69	-61	-94	-14	-28	-59	-101	36	-85	-32	-107	-23	-100	-69	-62	0	-99	-14	-69	-67	-149	-75	-68	-3449	-1145	3868	-16427	-2529	3215	-3781	-18547	1213	1666	-4154	-919	-2325	6492	-5596	-74
1.098333	-21	42	88	-60	-109	-32	13	-15	-17	6	-72	-64	-85	-17	-30	-64	-99	35	-86	-32	-108	-24	-100	-70	-63	-40	-103	-14	-76	-69	-148	-75	-227	-3698	-212	3755	-16386	-2147	3432	-3875	-15792	1482	2382	-4401	-2699	-1788	6765	-5516	-138
1.099167	-26	37	85	-62	-117	-30	13	-19	-22	5	-74	-65	-97	-16	-29	-58	-102	34	-87	-32	-107	-23	-100	-74	-66	-6	-101	-13	-72	-70	-149	-67	91	-3887	707	3484	-16387	-1756	3627	-3966	-3489	1745	3130	-4639	-2796	-1242	7010	-5420	-218
1.100000	-27	41	87	-57	-109	-31	13	-16	-18	8	-73	-57	-98	-15	-31	-61	-98	34	-85	-35	-130	-24	-101	-72	-63	-4	-101	-13	-75	-73	-148	-77	39	-4028	1596	3079	-16180	-1370	3799	-4047	-15391	2006	3907	-4875	-3739	-690	7227	-5335	0
1.100833	-26	40	87	-58	-110	-32	10	-18	-19	6	-73	-66	-97	-17	-29	-58	-100	35	-85	-32	-105	-24	-100	-74	-67	-4	-104	-13	-75	-69	-148	-75	7	-4139	2439	2542	-15824	-949	3953	-4130	-32604	2255	4718	-5106	-4260	-138	7432	-5257	-111
1.101667	-29	41	88	-56	-113	-32	10	-14	-13	6	-74	-65	-98	-18	-29	-61	-107	30	-87	-79	-109	-24	-100	-72	-62	-1	-101	-14	-74	-73	-149	-76	-114	-4155	3226	1885	-15117	-535	4097	-4218	-24420	2510	5567	-5334	-4518	407	7636	-5179	-132
1.102500	-28	42	88	-57	-110	-36	13	-11	-9	6	-76	-65	-93	-17	-27	-57	-98	33	-84	-34	-103	-22	-100	-68	-64	-1	-101	-25	-72	-63	-145	-73	-72	-4143	3945	1123	-15781	-127	4235	-4309	-8621	2760	6450	-5556	-4526	954	7846	-5104	-44
1.103333	-24	43	88	-58	-109	-33	17	-13	-16	8	-73	-62	-96	-15	-29	-58	-113	35	-85	-32	-105	-19	-99	-67	-62	-1	-99	-11	-70	-74	-144	-73	-164	-4091	4589	268	-17689	300	4375	-4405	-5171	3004	7369	-5770	-4539	1491	8073	-5039	-21
1.104167	-27	43	89	-50	-113	-34	15	-13	-18	6	-72	-67	-99	-16	-27	-55	-99	36	-82	-33	-102	-19	-97	-67	-62	-26	-100	-15	-74	-68	-144	-72	-187	-4021	5148	-655	-17970	718	4513	-4509	-8850	3243	8313	-5981	-5156	2016	8320	-4981	-286
1.105000	-25	43	87	-57	-110	-32	17	-11	-17	8	-70	-59	-93	-14	-28	-55	-97	37	-82	-32	-105	-21	-96	-65	-64	2	-100	-9	-74	-67	-144	-73	-159	-3870	5602	-1629	-18074	1128	4655	-4621	-8243	3477	9324	-6176	-7716	2539	8589	-4938	90
1.105833	-27	46	90	-55	-108	-30	16	-10	-18	11	-70	-59	-93	-14	-28	-55	-99	41	-78	-28	-102	-13	-95	-65	-60	3	-96	-8	-70	-68	-115	-66	-164	-3717	5985	-2626	-19114	1541	4813	-4738	-8474	3704	10294	-6368	-8617	3056	8886	-4914	24
1.106667	-22	44	91	-57	-110	-34	13	-11	-17	6	-70	-56	-94	-14	-25	-58	-97	34	-84	-33	-99	-22	-99	-68	-60	-1	-100	-10	-72	-69	-148	-73	-156	-3548	6256	-3636	-22582	1938	4969	-4868	-8110	3918	11302	-6551	-8789	3536	9196	-4915	-10
1.107500	-29	21	86	-60	-112	-39	10	-17	-24	3	-74	-63	-101	-18	-33	-61	-102	33	-84	-33	-108	-11	-101	-70	-64	0	-102	-12	-76	-69	-153	-75	6	-3356	6442	-4632	-25481	2341	5139	-4995	-7319	4117	12315	-6714	-10954	4011	9517	-4936	193
1.108333	-28	38	84	-58	-112	-36	9	-17	-18	4	-74	-66	-100	-17	-22	-57	-102	33	-87	-22	-109	-23	-101	-72	-67	-3	-102	-13	-76	-72	-150	-75	-31	-3157	6534	-5602	-23784	2733	5316	-5115	-6847	4296	13307	-6867	-9630	4474	9847	-4992	223
1.109167	-27	61	84	-64	-112	-33	11	-13	-19	3	-76	-64	-97	-16	-30	-58	-103	29	-90	-30	-107	-21	-100	-70	-66	-6	-101	-12	-69	-73	-151	-76	-87	-2956	6545	-6511	-21183	3121	5501	-5233	-5360	4457	14279	-7001	-8379	4927	10171	-5091	210
1.110000	-26	40	87	-59	-112	-34	11	-13	-21	5	-75	-64	-98	-15	-32	-60	-99	32	-87	-35	-105	-19	-101	-69	-67	-4	-102	-12	-74	-69	-149	-72	-69	-2750	6478	-7387	-18975	3494	5688	-5336	-3270	4588	15198	-7130	-8768	5367	10471	-5226	209
1.110833	-24	40	85	-42	-111	-34	11	-12	-17	6	-73	-63	-100	-16	-28	-57	-100	34	-99	-31	-109	-23	-100	-68	-64	1	-102	-11	-72	-68	-149	-73	-52	-2557	6344	-8112	-18611	3856	5883	-5426	-694	4666	16058	-7232	-6669	5789	10737	-5406	317
1.111667	-24	43	88	-56	-109	-34	11	-12	-17	7	-73	-63	-95	-22	-30	-59	-97	35	-82	-30	-102	-17	-100	-65	-62	0	-100	-13	-70	-60	-145	-72	-115	-2377	6158	-8770	-19720	4191	6073	-5496	2259	4751	16833	-7330	-5001	6191	10958	-5629	184
1.112500	-23	42	89	-59	-110	-33	13	-11	-17	7	-68	-61	-96	-16	-27	-58	-98	37	-82	-32	-105	-21	-98	-66	-64	2	-95	-10	-72	-69	-146	-69	91	-2215	5921	-9329	-18649	4518	6263	-5542	3223	4777	17508	-7422	-3583	6569	11112	-5901	-6
1.113333	-24	44	90	-57	-111	-31	13	-11	-18	6	-69	-63	-97	-12	-29	-56	-99	18	-82	-36	-105	-19	-97	-65	-62	0	-102	-13	-73	-70	-147	-72	-57	-2075	5649	-9783	-16425	4823	6451	-5563	5005	4753	18075	-7508	-2561	6927	11199	-6218	395
1.114167	-26	42	87	-60	-110	-34	11	-13	-17	5	-72	-63	-95	-15	-30	-60	-100	34	-84	-32	-84	-21	-100	-68	-63	0	-99	-13	-70	-69	-144	-74	-127	-1958	5351	-10129	-12591	5074	6640	-5560	6620	4686	18513	-7596	-1345	7235	11207	-6575	248
1.115000	-23	41	87	-52	-113	-35	10	-18	-16	5	-74	-68	-115	-18	-33	-61	-101	33	-86	-35	-109	-23	-103	-70	-66	0	-103	-15	-78	-73	-153	-77	-136	-1866	5037	-10373	-7544	5299	6828	-5525	8052	4567	18803	-7688	-314	7503	11128	-6969	240
1.115833	-30	38	82	-62	-114	-36	5	-22	-24	2	-75	-67	-101	-14	-33	-62	-101	33	-87	-35	-122	-23	-105	-72	-67	-4	-101	-13	-75	-73	-151	-74	-133	-1797	4723	-10500	-6489	5485	7021	-5457	9538	4411	18954	-7784	455	7721	10977	-7380	270
1.116667	-47	39	85	-63	-111	-34	4	-17	-21	4	-75	-65	-93	-19	-32	-61	-100	32	-86	-32	-107	-24	-103	-68	-64	-4	-102	-13	-73	-74	-153	-78	-334	-1763	4417	-10535	-4296	5621	7225	-5363	10989	4176	18947	-7897	962	7861	10742	-7806	347
1.117500	-21	41	90	-60	-108	-34	8	-15	-19	5	-73	-64	-95	-18	-29	-59	-97	35	-82	-32	-105	-23	-100	-68	-63	-1	-98	-13	-73	-67	-146	-73	-298	-1743	4120	-10482	-1740	5714	7452	-5236	11806	3898	18779	-8027	1758	7930	10441	-8228	91
1.118333	-28	40	87	-57	-105	-11	12	-14	-13	6	-70	-58	-92	-13	-31	-58	-99	34	-83	-30	-105	-21	-100	-65	-63	0	-98	-13	-72	-65	-150	-73	-302	-1768	3832	-10348	-105	5740	7694	-5090	12552	3611	18462	-8173	2235	7899	10075	-8640	465
1.119167	-26	44	90	-59	-108	-32	10	-14	-15	7	-69	-62	-95	-13	-30	-60	-96	37	-82	-29	-120	-21	-102	-66	-62	0	-98	-11	-69	-69	-149	-73	-478	-1790	3573	-10153	680	5702	7966	-4914	12733	3181	17994	-8345	2845	7759	9665	-9033	404
1.120000	-24	41	89	-58	-108	-31	9	-13	-16	8	-70	-64	-94	-41	-27	-59	-99	35	-83	-31	-103	-21	-98	-67	-63	1	-99	-14	-72	-66	-147	-72	-800	-1847	3332	-9903	-146	5596	8272	-4724	13370	2745	17372	-8539	3472	7504	9220	-9383	156
1.120833	-24	41	90	-60	-109	-32	13	-13	-16	7	-73	-67	-99	-17	-27	-58	-99	35	-86	-29	-104	-23	-99	-65	-62	-3	-100	-13	-75	-68	-147	-70	-804	-1921	3123	-9614	1313	5436	8618	-4522	13799	2268	16626	-8760	3733	7126	8765	-9679	290
1.121667	-25	42	88	-61	-109	-28	15	-14	-18	5	-74	-63	-94	-13	-30	-60	-98	36	-84	-33	-102	-24	-100	-68	-62	0	-99	-11	-78	-72	-147	-74	-710	-2006	2940	-9297	3809	5175	9012	-4302	13806	1742	15763	-8995	3886	6633	8321	-9908	334
1.122500	-19	40	89	-59	-107	-36	10	-14	-16	6	-70	-66	-98	-16	-27	-59	-98	36	-82	-31	-103	-21	-99	-69	-60	0	-101	-13	-94	-66	-146	-73	-590	-2099	2784	-8964	4510	4857	9460	-4080	13881	1182	14804	-9249	3814	6027	7903	-10053	333
1.123333	-21	41	86	-59	-113	-36	9	-28	-17	3	-75	-70	-95	-15	-29	-59	-102	34	-88	-32	-105	-24	-101	-72	-62	-5	-102	-14	-70	-69	-147	-76	-357	-2208	2659	-8629	6176	4451	9955	-3855	13828	598	13769	-9508	3617	5313	7530	-10105	243
1.124167	-30	39	85	-62	-112	-28	8	-19	-23	3	-75	-69	-98	-16	-29	-62	-82	35	-83	-32	-103	-24	-100	-69	-62	-1	-95	-11	-70	-69	-148	-75	-134	-2303	2564	-8295	7390	3965	10506	-3624	14237	6	12680	-9767	3795	4507	7221	-10052	296
1.125000	-41	39	89	-58	-105	-53	12	-17	-16	12	-70	-63	-95	-15	-27	-60	-98	35	-83	-33	-103	-23	-99	-69	-64	-5	-98	-14	-72	-68	-146	-77	-292	-2400	2481	-7980	8209	3400	11102	-3401	15452	-599	11549	-10017	3479	3622	6981	-9887	351
1.125833	-26	42	88	-57	-108	-32	15	-16	-16	6	-69	-64	-88	-12	-26	-61	-97	42	-83	-31	-101	-21	-99	-66	-58	0	-98	-10	-72	-67	-147	-73	-159	-2489	2455	-7682	9557	2751	11746	-3181	13991	-1194	10399	-10250	3300	2679	6825	-9605	108
1.126667	-48	42	88	-57	-109	-30	7	-16	-18	5	-72	-61	-91	-10	-26	-60	-98	35	-81	-32	-103	-24	-98	-66	-63	-3	-101	-11	-73	-69	-144	-75	-75	-2568	2447	-7420	10056	2039	12420	-2975	12201	-1782	9251	-10455	3111	1717	6756	-9213	423
1.127500	-25	37	86	-61	-112	-35	10	-15	-18	5	-69	-66	-97	-15	-29	-60	-88	33	-81	-36	-105	-26	-99	-69	-64	-5	-116	-16	-73	-69	-147	-76	-87	-2640	2459	-7193	10980	1245	13116	-2778	7345	-2333	8132	-10619	2926	753	6772	-8710	175
1.128333	-24	38	84	-57	-110	-42	7	-19	-22	1	-75	-69	-97	-17	-32	-61	-103	30	-86	-34	-110	-24	-103	-67	-66	-6	-102	-17	-77	-73	-146	-75	86	-2691	2517	-6993	11916	397	13823	-2604	18551	-2845	7059	-10725	2454	-177	6868	-8103	120
1.129167	-26	40	86	-64	-112	-35	10	-15	-18	6	-74	-66	-98	-15	-27	-61	-72	34	-87	-39	-108	-27	-99	-53	-63	-4	-98	-15	-74	-70	-147	-74	225	-2726	2605	-6835	10169	-495	14514	-2452	32767	-3298	6049	-10772	2364	-1048	7042	-7394	244
1.130000	-27	39	98	-59	-112	-36	12	-15	-17	6	-45	-64	-102	-18	-29	-59	-96	33	-83	-33	-104	-25	-97	-66	-63	-4	-93	-15	-74	-65	-148	-75	107	-2748	2728	-6710	11127	-1411	15199	-2330	31911	-3686	5113	-10740	2628	-1840	7268	-6604	294
1.130833	-26	39	88	-61	-111	-34	10	-18	-18	5	-74	-66	-97	-21	-29	-32	-101	34	-83	-36	-108	-25	-99	-68	-65	-3	-100	-12	-77	-73	-148	-76	93	-2759	2892	-6658	17821	-2344	15777	-2239	31985	-4010	4253	-10634	3727	-2525	7540	-5745	-146
1.131667	-26	41	89	-60	-111	-34	9	-16	-23	12	-75	-67	-99	-21	-28	-63	-101	30	-85	-33	-108	-23	-101	-78	-64	-5	-100	-13	-77	-69	-148	-77	85	-2753	3090	-6584	20662	-3273	16306	-2187	32525	-4227	3491	-10449	3335	-3081	7826	-4845	50
1.132500	-27	38	86	-62	-113	-36	6	-18	-21	5	-75	-65	-98	-3	-30	-60	-99	33	-86	-38	-104	-25	-98	-69	-69	-5	-96	-11	-70	-70	-146	-76	153	-2738	3344	-6571	18590	-4182	16747	-2179	31024	-4357	2832	-10168	1784	-3490	8122	-3914	228
1.133333	-27	42	88	-59	-119	-30	11	-14	-17	6	-70	-64	-96	-15	-29	-60	-100	32	-86	-34	-105	-24	-99	-69	-66	-3	-99	-13	-74	-70	-146	-75	185	-2718	3634	-6585	19891	-5044	17071	-2212	31396	-4390	2283	-9804	1415	-3748	8394	-2984	-53
1.134167	-24	41	132	-58	-110	-33	11	-15	-21	6	-75	-63	-96	-15	-32	-62	-102	35	-84	-34	-108	-17	-102	-69	-67	-5	-100	-30	-75	-73	-147	-75	218	-2686	3976	-6633	23258	-5843	17255	-2298	30180	-4319	1838	-9360	3790	-3851	8631	-2059	56
1.135000	-25	39	85	-59	-114	-36	11	-16	-21	2	-74	-64	-99	-17	-32	-62	-103	32	-87	-38	-110	-25	-100	-69	-64	0	-115	-19	-72	-72	-149	-77	262	-2654	4355	-6704	22705	-6549	17297	-2425	24945	-4146	1499	-8817	7435	-3794	8812	-1171	-9
1.135833	-27	41	88	-58	-110	-34	11	-15	-18	3	-74	-65	-99	-14	-33	-62	-102	32	-84	-11	-103	-24	-98	-68	-67	-1	-98	-14	-76	-73	-148	-75	248	-2625	4782	-6787	24853	-7148	17192	-2605	16323	-3869	1276	-8202	6691	-3582	8925	-348	3
1.136667	-9	39	88	-60	-113	-33	11	-17	-19	7	-75	-62	-97	-14	-32	-61	-102	33	-85	-33	-109	-26	-102	-69	-63	-1	-98	-14	-72	-74	-147	-76	254	-2592	5251	-6889	27060	-7632	16915	-2825	12345	-3495	1137	-7510	4367	-3224	8965	402	106
1.137500	-24	41	89	-58	-109	-31	12	-15	-17	5	-72	-63	-97	-15	-62	-62	-100	37	-82	-33	-102	-23	-98	-45	-62	2	-96	-10	-73	-68	-148	-74	331	-2561	5748	-6990	23228	-7968	16484	-3081	8282	-3030	1101	-6767	3857	-2733	8925	1055	90
1.138333	-23	44	86	-57	-110	-29	15	-15	-16	11	-70	-59	-92	-10	-30	-58	-100	39	-81	-29	-104	-21	-96	-68	-58	3	-97	-10	-73	-66	-145	-73	205	-2531	6280	-7102	18565	-8160	15895	-3371	3514	-2485	1146	-5943	3796	-2126	8793	1596	177
1.139167	-23	45	91	-57	-110	-31	15	-13	-15	10	-72	-61	-95	-12	-29	-58	-98	37	-74	-29	-101	-19	-97	-67	-62	3	-95	-12	-73	-66	-148	-75	161	-2513	6828	-7209	17758	-8199	15163	-3683	235	-1875	1266	-5091	4746	-1423	8581	2018	-64
1.140000	-25	42	88	-58	-107	-40	13	-17	-19	6	-76	-63	-96	-18	-29	-61	-103	35	-87	-34	-107	-23	-101	-74	-67	-1	-101	-14	-76	-69	-150	-76	285	-2493	7380	-7319	16148	-8082	14303	-4012	-3010	-1213	1456	-4198	3132	-638	8293	2296	24
1.140833	-32	35	85	-59	-115	-33	12	-16	-25	25	-78	-65	-100	-15	-30	-62	-102	30	-88	-34	-114	-24	-101	-73	-64	-1	-99	-15	-76	-68	-150	-78	304	-2471	7941	-7402	13237	-7811	13339	-4338	-5825	-495	1708	-3271	1040	209	7943	2439	2
1.141667	-29	19	87	-58	-110	-31	8	-19	-19	4	-76	-65	-97	-13	-31	-59	-100	35	-85	-29	-104	-25	-99	-70	-76	0	-99	-26	-75	-70	-148	-78	250	-2446	8500	-7470	10628	-7401	12288	-4658	-8222	243	2008	-2332	285	1095	7545	2440	-35
1.142500	-27	41	89	-60	-110	-32	11	-15	-23	5	-76	-63	-94	-13	-27	-60	-102	35	-84	-31	-85	-23	-99	-70	-63	0	-100	-12	-70	-66	-148	-76	168	-2419	9041	-7524	6690	-6853	11170	-4959	-10198	1003	2341	-1383	-799	2005	7113	2302	-44
1.143333	-22	43	88	-57	-108	-32	11	-15	-16	6	-77	-64	-94	-13	-27	-59	-98	34	-85	-30	-103	-22	-100	-70	-62	0	-97	-13	-75	-67	-148	-74	178	-2385	9561	-7556	3057	-6197	10023	-5232	-11760	1748	2707	-438	-1519	2918	6660	2026	27
1.144167	-22	46	89	-59	-110	-34	16	-14	-16	7	-74	-63	-95	-12	-27	-57	-114	37	-63	-31	-108	-21	-99	-67	-62	4	-97	-12	-72	-66	-148	-74	183	-2335	10048	-7570	-28	-5451	8868	-5471	-13088	2485	3086	497	-1636	3827	6203	1615	-225
1.145000	-30	45	91	-56	-107	-30	17	-13	-43	5	-72	-62	-90	-14	-28	-55	-96	36	-81	-29	-105	-21	-97	-66	-62	3	-97	-10	-72	-67	-148	-69	175	-2273	10500	-7560	-2952	-4638	7742	-5671	-14197	3190	3478	1412	-1509	4714	5750	1064	-191
1.145833	-22	45	92	-56	-104	-29	18	-12	-5	7	-69	-63	-92	-11	-24	-61	-98	42	-82	-30	-100	-17	-96	-67	-61	3	-97	-7	-70	-64	-143	-72	184	-2201	10906	-7527	-4280	-3785	6643	-5825	-15081	3863	3876	2311	-1317	5572	5322	411	44
1.146667	-22	47	94	-55	-112	-28	22	-9	-14	8	-68	-61	-93	-11	-24	-57	-97	36	-80	-30	-101	-18	-95	-68	-60	2	-101	-9	-69	-69	-146	-76	156	-2106	11263	-7470	-6199	-2917	5637	-5929	-16230	4486	4263	3177	-1080	6384	4920	-352	-186
1.147500	-24	45	89	-59	-105	-33	12	-16	-21	5	-74	-64	-95	-14	-26	-57	-99	12	-84	-31	-107	-21	-99	-69	-67	0	-99	-12	-74	-68	-149	-74	127	-1991	11567	-7418	-7731	-2062	4701	-5987	-18149	5048	4631	3999	-675	7146	4570	-1205	-190
1.148333	-30	42	88	-62	-113	-33	11	-16	-18	4	-76	-66	-101	-5	-30	-61	-105	28	-93	-36	-109	-24	-102	-72	-63	-4	-103	-15	-77	-72	-149	-80	213	-1858	11825	-7339	-8387	-1245	3868	-6006	-19180	5548	4989	4781	-357	7841	4269	-2137	-108
1.149167	-31	38	86	-59	-113	-34	9	-18	-25	0	-77	-69	-97	-18	-30	-61	-99	23	-85	-36	-103	-25	-99	-68	-65	-1	-101	-12	-73	-70	-150	-75	339	-1685	12034	-7252	-8995	-480	3155	-5969	-18590	5983	5320	5510	45	8473	4022	-3135	-102
1.150000	-25	40	86	-60	-118	-35	12	-16	-21	6	-67	-64	-96	-17	-28	-56	-101	35	-86	-34	-108	-25	-99	-68	-64	4	-100	-13	-75	-47	-147	-77	201	-1495	12194	-7169	-9069	199	2556	-5903	-17478	6351	5621	6185	1265	9021	3829	-4172	-129
1.150833	-26	43	90	-60	-110	-31	11	-15	-17	8	-73	-66	-97	-17	-28	-56	-110	35	-84	-27	-105	-22	-99	-67	-62	-3	-99	-15	-76	-70	-147	-74	49	-1278	12296	-7083	-9381	782	2080	-5802	-16135	6646	5886	6793	1747	9476	3693	-5271	-131
1.151667	-25	40	88	-58	-109	-35	12	-15	-18	3	-69	-62	-95	-14	-27	-58	-100	37	-82	-34	-108	-23	-96	-68	-64	0	-98	-12	-70	-68	-147	-73	40	-1029	12351	-7009	-9427	1251	1717	-5682	-12608	6866	6110	7329	290	9828	3608	-6373	-122
1.152500	-22	45	91	-59	-109	-31	13	-14	-17	6	-69	-63	-97	-15	-35	-53	-97	38	-83	-32	-104	-8	-98	-65	-63	0	-99	-12	-73	-69	-146	-72	11	-761	12401	-6949	-8997	1604	1469	-5533	-9480	7018	6292	7779	1584	10063	3569	-7492	-388
1.153333	-24	43	89	-18	-111	-31	11	-13	-18	7	-68	-61	-94	-12	-25	-55	-102	38	-83	-32	-105	-22	-100	-66	-64	0	-97	-10	-70	-49	-144	-72	41	-464	12394	-6932	-8128	1824	1318	-5421	-10248	7095	6422	8140	6103	10171	3572	-8604	-326
1.154167	-27	17	91	-59	-108	-30	12	-16	-16	8	-69	-61	-95	-13	-35	-59	-99	34	-83	-33	-90	-19	-101	-68	-63	0	-97	-11	-74	-70	-147	-73	-145	-145	12356	-6907	-6891	1917	1257	-5257	-10806	7101	6500	8412	4660	10142	3610	-9702	-274
1.155000	-27	42	90	-50	-110	-33	11	-17	-21	5	-69	-61	-96	-14	-29	-58	-96	35	-85	-33	-107	-23	-99	-67	-67	-8	-98	-12	-75	-68	-146	-72	-65	202	12291	-6937	-6424	1890	1270	-5122	-9507	7045	6523	8576	1332	9975	3677	-10769	-345
1.155833	-29	41	88	-59	-113	-33	12	-15	-17	7	-72	-44	-96	-13	-28	-58	-102	35	-86	-32	-108	-21	-96	-66	-66	-1	-99	-13	-76	-69	-144	-74	-77	556	12218	-7004	-6059	1742	1345	-4995	-9383	6930	6505	8637	407	9647	3766	-11787	-284
1.156667	-27	36	88	-61	-112	-34	8	-18	-24	6	-74	-65	-100	-17	-31	-61	-104	29	-86	-40	-109	-23	-101	-70	-68	-6	-105	-15	-69	-73	-149	-77	-127	934	12111	-7114	-5132	1486	1463	-4886	-9639	6752	6411	8581	-1232	9171	3871	-12753	-211
1.157500	-27	38	86	-63	-112	-35	8	-21	-23	3	-73	-77	-98	-16	-29	-60	-104	34	-91	-34	-107	-31	-100	-65	-64	1	-98	-10	-72	-69	-147	-74	-165	1330	12010	-7267	-5731	1134	1620	-4793	-10538	6532	6278	8418	-1821	8556	3995	-13643	-402
1.158333	-17	43	88	-66	-108	-34	11	-15	-17	9	-59	-62	-98	-15	-24	-56	-98	36	-82	-33	-104	-18	-96	-65	-63	4	-97	-13	-72	-66	-142	-69	-180	1739	11897	-7469	-8262	700	1797	-4721	-12831	6255	6081	8134	-2129	7795	4117	-14462	-516
1.159167	-26	43	88	-60	-112	-33	11	-14	-17	6	-68	-60	-96	-13	-25	-56	-100	32	-86	-34	-104	-22	-97	-66	-65	1	-97	-11	-70	-67	-146	-74	-292	2158	11781	-7718	-9856	195	1976	-4675	-13899	5944	5841	7734	-3185	6902	4246	-15198	-230
1.160000	-43	43	88	-58	-108	-33	16	-15	-22	8	-68	-61	-96	-14	-27	-58	-97	34	-83	-33	-102	-19	-98	-66	-55	-1	-94	-12	-73	-70	-149	-74	-353	2577	11668	-8015	-13057	-359	2156	-4643	-12907	5587	5544	7215	-3852	5880	4375	-15836	-337
1.160833	-26	42	87	-59	-111	-34	10	-15	-16	16	-72	-62	-93	-15	-26	-59	-97	35	-82	-28	-105	-22	-99	-67	-60	0	-98	-11	-74	-69	-148	-73	-424	3024	11553	-8361	-15920	-952	2326	-4635	-12170	5197	5218	6572	-4234	4758	4503	-16372	-307
1.161667	-25	40	88	-59	-107	-21	12	-13	-18	7	-72	-59	-96	-13	-27	-58	-101	33	-83	-31	-102	-21	-100	-69	-66	0	-99	-9	-69	-66	-147	-76	-390	3461	11448	-8750	-16976	-1548	2478	-4644	-11588	4782	4820	5821	-4438	3553	4622	-16806	-332
1.162500	-26	43	86	-59	-109	-32	11	-16	-21	8	-75	-61	-94	-13	-28	-60	-99	34	-96	-30	-105	-21	-101	-68	-63	0	-97	-10	-70	-70	-147	-72	-472	3898	11344	-9181	-20700	-2162	2605	-4672	-10366	4345	4409	4954	-5614	2284	4738	-17129	-398
1.163333	-26	41	87	-58	-108	-33	13	-15	-18	33	-69	-64	-96	-13	-25	-59	-99	35	-82	-32	-103	-18	-99	-68	-61	0	-96	-13	-68	-68	-126	-74	-359	4340	11239	-9657	-20397	-2762	2700	-4714	-9193	3891	3965	3977	-8023	984	4842	-17345	-186
1.164167	-24	42	87	-60	-110	-31	13	-14	-18	3	-73	-64	-94	-12	-26	-60	-97	36	-85	-32	-102	-18	-96	-69	-65	-1	-99	-11	-69	-69	-146	-72	215	4767	11146	-10143	-21313	-3334	2762	-4777	-7963	3423	3505	2888	-8206	-338	4935	-17457	-42
1.165000	-27	43	86	-58	-110	-31	11	-16	-16	6	-72	-65	-96	-14	-29	-59	-100	34	-85	-33	-104	-21	-100	-70	-62	-1	-100	-13	-74	-23	-147	-76	304	5188	11045	-10713	-27876	-3872	2783	-4861	-1250	2947	3034	1686	-7058	-1660	5002	-17461	53
1.165833	-26	41	87	-61	-110	-33	11	-13	-21	3	-76	-66	-96	-14	-26	-56	-100	37	-85	-31	-102	-17	-97	-67	-65	0	-97	-12	-73	-68	-146	-74	-44	5605	10956	-11281	-29748	-4362	2765	-4958	9337	2459	2558	388	-6967	-2933	5083	-17358	20
1.166667	-24	41	87	-60	-109	-33	19	-13	-17	6	-70	-64	-94	-13	-26	-59	-98	33	-84	-34	-105	-17	-99	-67	-64	-1	-98	-11	-69	-67	-147	-75	8	5987	10852	-11871	-30020	-4813	2692	-5094	8893	1954	2085	-1016	-5854	-4165	5128	-17167	-82
1.167500	-27	40	87	-60	-109	-34	12	-16	-18	0	-72	-67	-100	-17	-30	-58	-100	33	-88	-34	-109	-14	-100	-70	-64	-1	-99	-16	-76	-74	-150	-77	-251	6371	10743	-12489	-26534	-5212	2556	-5266	6082	1428	1619	-2522	-5941	-5334	5158	-16888	147
1.168333	-27	38	86	-66	-113	-40	9	-16	-22	-5	-75	-72	-96	-16	-29	-61	-103	28	-91	-39	-108	-24	-100	-74	-66	-5	-102	-12	-74	-74	-150	-76	-374	6727	10628	-13119	-20099	-5573	2368	-5481	5684	871	1171	-4109	-5488	-6415	5171	-16524	-4
1.169167	-28	38	87	-63	-111	-38	9	-18	-22	4	-72	-69	-100	-8	-32	-60	-103	32	-88	-35	-107	-25	-100	-70	-64	0	-100	-16	-77	-72	-150	-75	-618	7071	10497	-13753	-16233	-5897	2103	-5760	3208	270	752	-5780	-4913	-7421	5162	-16088	23
1.170000	-31	38	87	-62	-109	-36	11	-17	-18	4	-73	-66	-101	-17	-31	-59	-101	33	-87	-33	-108	-17	-102	-74	-64	-3	-99	-12	-74	-69	-148	-75	-721	7392	10356	-14388	-12225	-6198	1745	-6125	-715	-397	356	-7531	-4580	-8308	5133	-15586	292
1.170833	-26	43	88	-57	-99	-33	11	-18	-19	4	-73	-68	-95	-15	-51	-63	-98	33	-84	-35	-103	-21	-100	-72	-63	-1	-99	-15	-74	-72	-150	-77	-699	7682	10202	-15014	-7458	-6495	1285	-6583	-2968	-1162	-13	-9368	-4708	-9096	5084	-15032	345
1.171667	-22	47	90	-59	-108	-36	13	-16	-16	4	-72	-66	-96	-14	-26	-57	-99	34	-86	-34	-100	-19	-99	-73	-62	-1	-99	-14	-70	-68	-146	-85	-475	7964	10026	-15619	-3759	-6807	715	-7172	-2389	-2041	-354	-11258	-3693	-9775	5012	-14431	60
1.172500	-23	38	89	-59	-109	-34	13	-14	-14	4	-64	-66	-95	-14	-28	-69	-99	32	-84	-33	-101	-12	-98	-69	-63	-3	-98	-14	-72	-68	-146	-74	-371	8215	9805	-16200	-592	-7157	16	-7898	-3278	-3053	-667	-13189	-3285	-10330	4921	-13805	323
1.173333	-28	38	90	-61	-107	-14	12	-19	-19	2	-74	-68	-95	-17	-30	-61	-101	32	-88	-36	-107	-23	-102	-73	-66	-8	-102	-17	-74	-74	-149	-75	-242	8445	9622	-16755	2147	-7561	-809	-8782	-4243	-4221	-960	-15160	-3339	-10788	4808	-13152	196
1.174167	-29	36	84	-63	-110	-40	8	-22	-19	4	-75	-68	-100	-21	-33	-63	-98	30	-90	-38	-109	-23	-101	-73	-63	-6	-102	-18	-73	-68	-148	-74	-239	8663	9393	-17266	4356	-8032	-1756	-9824	-4179	-5537	-1220	-17128	-2716	-11153	4680	-12480	111
1.175000	-28	37	85	-58	-112	-36	11	-18	-19	2	-77	-68	-98	-16	-32	-61	-102	30	-86	-36	-102	-25	-98	-72	-69	11	-102	-17	-77	-73	-145	-75	-229	8862	9153	-17724	6004	-8571	-2822	-11034	-3686	-6993	-1470	-19095	-1543	-11389	4534	-11811	174
1.175833	-27	37	87	-62	-109	-35	15	-19	-21	3	-75	-55	-96	-21	-33	-69	-101	29	-88	-38	-108	-22	-102	-74	-64	-5	-103	-18	-76	-73	-151	-75	-184	9035	8898	-18135	7719	-9194	-3979	-12406	-3442	-8582	-1705	-21034	-357	-11555	4371	-11157	137
1.176667	-28	37	63	-62	-111	-39	11	-18	-21	3	-75	-69	-98	-18	-32	-61	-102	33	-86	-38	-108	-24	-101	-73	-66	-4	-104	-17	-75	-72	-149	-73	-109	9219	8632	-18474	9463	-9879	-5213	-13940	-3408	-10286	-1941	-22920	115	-11640	4193	-10535	96
1.177500	-25	41	85	-60	-110	-34	15	-14	-18	6	-114	-66	-95	-15	-27	-60	-98	33	-87	-34	-107	-21	-97	-68	-63	-1	-97	-12	-70	-67	-144	-70	-3	9382	8368	-18757	10688	-10635	-6489	-15609	-3372	-12024	-2176	-24720	436	-11644	3988	-9964	38
1.178333	-27	43	89	-59	-108	-31	17	-14	-16	10	-73	-64	-97	-12	-27	-56	-97	36	-82	-29	-101	-18	-88	-66	-61	2	-97	-11	-73	-62	-144	-70	124	9541	8095	-18973	11797	-11432	-7749	-17383	-3441	-13759	-2422	-26412	876	-11593	3758	-9453	79
1.179167	-24	44	89	-58	-109	-33	17	-15	-17	6	-68	-62	-92	-12	-27	-56	-99	37	-86	-29	-103	-21	-96	-64	-65	0	-98	-11	-72	-66	-145	-69	266	9684	7821	-19132	12968	-12240	-8972	-19248	-3505	-15427	-2693	-27977	187	-11488	3504	-9014	-124
1.180000	-26	44	89	-57	-111	-42	15	-11	-19	9	-70	-63	-96	-14	-28	-60	-99	36	-84	-30	-104	-21	-96	-70	-63	-1	-98	-11	-73	-67	-150	-75	600	9829	7560	-19225	13557	-13051	-10092	-21116	-3314	-16952	-2986	-29377	922	-11345	3213	-8691	-598
1.180833	-28	44	88	-59	-111	-32	13	-9	-22	7	-78	-63	-96	-16	-30	-62	-98	35	-83	-31	-105	-22	-98	-70	-62	0	-101	-12	-74	-73	-148	-72	404	9966	7306	-19260	13945	-13810	-11065	-22993	-2779	-18275	-3311	-30602	982	-11161	2883	-8472	-586
1.181667	-24	42	89	-58	-119	-32	17	-15	-16	5	-73	-64	-98	-14	-29	-63	-101	32	-85	-33	-107	-22	-100	-82	-65	0	-103	-17	-69	-72	-148	-79	327	10097	7069	-19246	14271	-14488	-11853	-24835	-2016	-19331	-3672	-31622	891	-10963	2496	-8385	-703
1.182500	-26	38	84	-62	-112	-35	9	-16	-19	3	-74	-64	-99	-16	-30	-59	-99	35	-85	-32	-105	-19	-98	-70	-66	-3	-101	-11	-72	-69	-148	-75	174	10232	6857	-19180	14303	-15055	-12405	-26583	-1450	-20058	-4055	-32258	1226	-10752	2053	-8429	-440
1.183333	-28	40	87	-57	-109	-31	13	-15	-16	4	-70	-60	-94	-14	-28	-61	-102	34	-84	-32	-104	-19	-96	-69	-65	3	-101	-13	-70	-66	-147	-76	1	10355	6664	-19083	14474	-15478	-12695	-28204	-534	-20417	-4483	-32527	1540	-10539	1537	-8624	-302
1.184167	-24	40	88	-57	-108	-31	17	-15	-19	6	-73	-59	-92	-13	-26	-58	-119	36	-83	-28	-103	-19	-95	-68	-61	-3	-99	-10	-70	-68	-148	-72	-134	10477	6511	-18953	14553	-15719	-12704	-29653	1500	-20382	-4941	-32646	1121	-10335	929	-8975	-139
1.185000	-25	17	88	-58	-108	-30	17	-13	-17	7	-68	-61	-94	-13	-27	-58	-99	36	-84	-38	-102	-16	-97	-65	-63	3	-97	-9	-94	-68	-147	-70	-147	10592	6385	-18816	14060	-15770	-12411	-30921	2323	-19948	-5414	-32690	1486	-10148	216	-9483	-219
1.185833	-23	47	91	-53	-109	-28	17	-12	-16	10	-68	-60	-92	-10	-25	-55	-93	41	-79	-30	-101	-16	-94	-64	-61	4	-98	-11	-70	-67	-141	-67	-179	10695	6295	-18668	13494	-15621	-11830	-31910	1969	-19118	-5916	-32716	1504	-9991	-610	-10138	105
1.186667	-23	45	89	-55	-97	-29	17	-10	-14	7	-66	-59	-94	-11	-26	-55	-99	37	-93	-29	-103	-17	-96	-64	-61	2	-97	-14	-91	-68	-144	-73	-162	10786	6240	-18531	12762	-15265	-10983	-32370	2021	-17923	-6431	-32591	1227	-9868	-1561	-10941	22
1.187500	-24	42	91	-58	-110	-31	16	-11	-19	6	-70	-60	-96	-12	-29	-56	-116	37	-84	-29	-104	-22	-100	-66	-62	1	-100	-12	-77	-72	-148	-73	-300	10859	6221	-18407	12296	-14708	-9880	-32571	1986	-16420	-6953	-32072	963	-9785	-2634	-11874	-205
1.188333	-28	39	87	-60	-114	-33	13	-13	-19	4	-72	-63	-97	-12	-28	-60	-99	36	-84	-34	-104	-21	-92	-68	-64	0	-100	-10	-74	-70	-147	-73	-404	10914	6239	-18300	12007	-13973	-8581	-32639	1824	-14671	-7470	-31226	1491	-9732	-3838	-12913	-139
1.189167	-24	38	90	-59	-108	-33	17	-15	-19	3	-79	-62	-96	-13	-32	-58	-99	35	-83	-49	-105	-19	-98	-66	-66	2	-100	-11	-70	-69	-147	-76	-532	10965	6293	-18202	10191	-13084	-7127	-32685	746	-12755	-7974	-30093	2035	-9715	-5186	-14036	-187
1.190000	-22	42	89	-59	-112	-33	10	-14	-19	4	-73	-64	-96	-14	-33	-59	-104	32	-87	-35	-110	-27	-102	-70	-65	-6	-101	-13	-77	-77	-150	-78	-698	10988	6371	-18170	9060	-12100	-5595	-32700	-92	-10761	-8470	-28794	2445	-9731	-6662	-15223	-79
1.190833	-28	40	87	-61	-135	-38	13	-16	-21	9	-74	-65	-99	-14	-30	-67	-98	32	-86	-34	-108	-24	-101	-68	-63	0	-100	-14	-72	-69	-148	-78	-679	10993	6480	-18141	8536	-11054	-4029	-32707	1413	-8759	-8949	-27257	2715	-9762	-8257	-16425	105
1.191667	-23	55	88	-60	-108	-35	11	-15	-18	5	-72	-62	-96	-11	-28	-58	-105	33	-85	-31	-105	-22	-101	-75	-62	-1	-100	-13	-77	-69	-146	-75	-582	10979	6608	-18139	7688	-10005	-2509	-32716	2368	-6850	-9406	-25563	2818	-9801	-9962	-17619	425
1.192500	-26	45	90	-56	-108	-33	13	-12	-21	7	-73	-63	-95	-13	-28	-60	-94	30	-84	-31	-103	-23	-101	-65	-62	-1	-99	-14	-72	-69	-148	-75	-738	10944	6749	-18162	6913	-8997	-1078	-32669	-570	-5124	-9845	-23740	2454	-9843	-11752	-18770	563
1.193333	-26	42	87	-57	-110	-34	12	-15	-24	2	-73	-61	-94	-12	-29	-59	-101	30	-84	-33	-103	-23	-102	-69	-64	-4	-115	-13	-76	-69	-145	-74	-482	10888	6905	-18196	6137	-8095	177	-32277	304	-3648	-10263	-21829	3007	-9860	-13617	-19845	484
1.194167	-28	38	88	-58	-111	-35	13	-14	-17	3	-73	-43	-99	-14	-30	-60	-102	30	-87	-33	-105	-22	-100	-70	-65	0	-99	-11	-73	-70	-149	-74	-334	10801	7055	-18244	5368	-7345	1214	-31560	5919	-2479	-10662	-19859	3152	-9849	-15530	-20818	856
1.195000	-28	40	88	-57	-109	-36	9	-16	-19	3	-75	-66	-96	-15	-31	-60	-105	29	-87	-31	-109	-25	-102	-68	-67	-3	-102	-16	-75	-70	-149	-73	-332	10726	7209	-18291	4815	-6790	2010	-30641	6847	-1674	-11048	-17867	2773	-9792	-17457	-21659	726
1.195833	-28	38	88	-58	-115	-36	10	-14	-19	10	-77	-65	-96	-15	-31	-62	-102	32	-90	-35	-105	-24	-102	-70	-65	-1	-100	-15	-75	-72	-147	-74	-339	10630	7344	-18331	4404	-6452	2534	-29557	7923	-1229	-11430	-15878	2166	-9672	-19359	-22346	718
1.196667	-30	38	88	-58	-110	-38	9	-17	-17	3	-75	-68	-97	-16	-29	-62	-100	30	-87	-33	-110	-24	-105	-70	-65	-1	-102	-16	-76	-74	-150	-76	-346	10524	7465	-18363	3903	-6348	2786	-28311	6150	-1170	-11807	-13941	2003	-9484	-21200	-22863	802
1.197500	-24	40	90	-58	-111	-35	11	-17	-17	4	-85	-66	-128	-14	-28	-60	-98	33	-84	-32	-104	-23	-101	-67	-62	0	-100	-14	-73	-68	-146	-74	-429	10416	7564	-18372	3460	-6484	2771	-26929	2062	-1469	-12189	-12074	1600	-9210	-22941	-23199	1021
1.198333	-23	36	90	-58	-110	-32	10	-14	-18	3	-72	-65	-94	-16	-29	-59	-101	33	-86	-31	-109	-24	-101	-68	-63	11	-100	-15	-76	-74	-149	-75	-552	10309	7635	-18364	3101	-6859	2513	-25418	1089	-2095	-12582	-10321	1493	-8865	-24551	-23363	644
1.199167	-28	38	88	-64	-113	-36	6	-16	-18	4	-75	-69	-95	-16	-31	-60	-99	33	-84	-32	-104	-23	-100	-67	-62	-3	-101	-13	-73	-69	-146	-76	-780	10213	7673	-18324	2589	-7447	2043	-23788	-59	-2997	-12980	-8685	1222	-8433	-25995	-23343	689
1.200000	-28	41	89	-58	-99	-31	12	-13	-17	6	-70	-65	-96	-16	-30	-60	-96	34	-86	-38	-103	-22	-99	-69	-62	0	-100	-18	-72	-72	-149	-76	-1179	10132	7674	-18263	2281	-8209	1408	-22045	-1287	-4114	-13400	-7191	716	-7905	-27234	-23157	700
1.200833	-27	41	88	-60	-91	-36	11	-18	-15	7	-72	-60	-95	-16	-8	-58	-100	34	-84	-31	-105	-26	-101	-70	-64	0	-99	-14	-77	-87	-147	-70	-1630	10074	7643	-18177	2246	-9108	652	-20204	-1154	-5386	-13838	-5850	352	-7351	-28238	-22809	438
1.201667	-25	42	90	-61	-113	-29	11	-15	-17	6	-74	-61	-95	-13	-29	-59	-102	32	-80	-32	-104	-23	-100	-68	-65	0	-100	-5	-73	-69	-147	-76	-1697	10039	7578	-18067	2189	-10098	-167	-18263	-74	-6733	-14292	-4672	89	-6734	-28982	-22333	542
1.202500	-25	42	89	-59	-107	-31	12	-17	-25	10	-74	-63	-95	-14	-29	-60	-100	35	-85	-30	-104	-22	-102	-68	-63	0	-99	-13	-70	-72	-146	-74	-1307	10047	7477	-17944	2071	-11127	-1000	-16258	318	-8081	-14742	-3668	-239	-6097	-29440	-21736	439
1.203333	-28	42	88	-61	-110	-30	15	-14	-19	5	-68	-62	-94	-13	-28	-59	-100	35	-87	-33	-103	-19	-100	-72	-64	2	-99	-13	-73	-69	-145	-74	-735	10096	7349	-17812	1986	-12137	-1797	-14215	-431	-9354	-15234	-2839	-208	-5464	-29610	-21048	422
1.204167	-24	42	89	-59	-108	-30	16	-7	-16	4	-69	-61	-94	-11	-27	-55	-105	35	-83	-33	-104	-18	-98	-67	-65	2	-100	-12	-73	-68	-144	-75	127	10196	7195	-17677	1862	-13076	-2511	-12171	-322	-10494	-15714	-2185	-29	-4858	-29479	-20279	354
1.205000	-23	40	87	-57	-105	-30	17	-13	-16	6	-69	-60	-94	-11	-29	-55	-98	38	-104	-31	-104	-22	-98	-64	-61	2	-97	-9	-70	-68	-144	-73	1120	10355	7018	-17559	1747	-13891	-3109	-10149	769	-11441	-16187	-1706	-70	-4325	-29039	-19457	408
1.205833	-23	49	113	-59	-109	-30	16	-12	-17	7	-70	-63	-93	-11	-25	-52	-97	40	-82	-30	-98	-18	-96	-65	-60	4	-98	-8	-70	-72	-144	-70	1372	10582	6826	-17456	1635	-14548	-3566	-8190	873	-12160	-16649	-1393	-814	-3888	-28301	-18604	560
1.206667	-26	44	90	-60	-108	-31	17	-13	-16	6	-69	-64	-93	-14	-27	-59	-98	34	-85	-34	-107	-25	-104	-69	-65	0	-100	-3	-73	-72	-146	-77	1621	10866	6609	-17395	1488	-15020	-3875	-6329	791	-12621	-17097	-1247	-783	-3582	-27283	-17732	144
1.207500	-29	41	85	-61	-116	-36	12	-18	-24	3	-75	-67	-102	-17	-32	-60	-100	34	-87	-32	-107	-23	-101	-69	-65	1	-102	-15	-79	-74	-148	-75	1983	11223	6376	-17376	1265	-15273	-4019	-4595	586	-12802	-17511	-1253	-540	-3431	-26006	-16851	334
1.208333	-29	41	81	-64	-111	-36	9	-18	-21	2	-74	-66	-102	-17	-31	-60	-103	28	-56	-33	-109	-27	-103	-72	-67	-3	-102	-8	-74	-62	-150	-78	1767	11673	6125	-17411	1045	-15303	-4035	-3037	-64	-12704	-17883	-1391	-797	-3434	-24500	-15964	379
1.209167	-30	41	87	-59	-111	-34	11	-18	-19	2	-70	-64	-99	-18	-32	-61	-102	32	-86	-34	-108	-25	-101	-72	-66	0	-101	-15	-77	-70	-151	-77	1591	12200	5846	-17499	665	-15102	-3914	-1671	55	-12339	-18208	-1655	-703	-3612	-22795	-15076	141
1.210000	-29	41	87	-59	-110	-35	9	-16	-17	6	-70	-65	-95	-15	-30	-58	-103	33	-79	-30	-107	-24	-103	-68	-61	1	-100	-13	-75	-72	-150	-75	1511	12805	5523	-17685	164	-14696	-3696	-549	423	-11736	-18482	-2029	-694	-3967	-20939	-14193	-5
1.210833	-28	42	86	-60	-108	-33	16	-18	-17	5	-72	-65	-98	-15	-28	-62	-99	34	-87	-31	-105	-19	-98	-68	-63	1	-100	-13	-66	-70	-148	-78	1167	13488	5149	-17953	-264	-14089	-3414	326	488	-10926	-18700	-2496	-1040	-4469	-18994	-13319	-6
1.211667	-25	42	88	-58	-111	-35	13	-15	-16	8	-68	-61	-95	-14	-27	-56	-97	37	-83	-32	-105	-23	-93	-65	-62	1	-98	-13	-68	-68	-143	-74	837	14246	4689	-18312	-614	-13325	-3108	928	660	-9957	-18865	-3040	-1042	-5107	-17012	-12447	-332
1.212500	-25	43	87	-56	-105	-32	16	-14	-13	8	-68	-62	-94	-3	-28	-58	-99	35	-84	-32	-103	-22	-99	-65	-62	2	-99	-11	-72	-72	-145	-77	690	15088	4140	-18772	-1040	-12423	-2820	1256	781	-8881	-18958	-3642	-956	-5846	-15065	-11585	-424
1.213333	-24	42	81	-57	-107	-31	18	-16	-17	5	-69	-62	-93	-11	-27	-57	-99	37	-86	-29	-102	-22	-99	-67	-64	0	-101	-11	-66	-73	-146	-74	619	15951	3469	-19341	-1388	-11438	-2590	1308	840	-7748	-18998	-4275	-1095	-6645	-13194	-10717	-418
1.214167	-27	41	85	-57	-110	-32	12	-15	-21	5	-70	-65	-97	-12	-27	-60	-101	30	-88	-34	-104	-22	-99	-69	-64	0	-101	-13	-73	-72	-147	-74	561	16886	2656	-20026	-1619	-10403	-2452	1093	888	-6612	-18978	-4919	-1269	-7465	-11455	-9876	-813
1.215000	-26	39	84	-60	-109	-35	11	-17	-21	0	-75	-67	-98	-16	-29	-41	-101	34	-88	-5	-105	-25	-99	-69	-70	-5	-104	-15	-74	-74	-150	-78	274	17853	1697	-20799	-1861	-9363	-2440	640	907	-5517	-18907	-5564	-1213	-8267	-9913	-9043	-580
1.215833	-31	37	81	-61	-114	-38	-8	-21	-22	7	-78	-67	-98	-18	-32	-61	-101	32	-87	-36	-105	-26	-101	-69	-65	-3	-103	-15	-73	-76	-150	-78	148	18838	576	-21666	-1979	-8349	-2565	-25	933	-4493	-18777	-6181	-1115	-8994	-8609	-8232	-430
1.216667	-28	50	86	-61	-113	-39	9	-19	-19	1	-76	-70	-101	-15	-30	-33	-102	36	-88	-39	-110	-25	-100	-68	-93	-4	-105	-15	-77	-74	-149	-76	197	19818	-705	-22613	-2005	-7396	-2852	-872	895	-3577	-18604	-6751	-1300	-9608	-7602	-7466	-468
1.217500	-28	39	84	-58	-111	-35	10	-13	-17	5	-72	-64	-96	-11	-26	-59	-104	38	-84	-33	-105	-25	-98	-68	-62	1	-98	-13	-70	-68	-144	-75	9	20777	-2143	-23624	-2019	-6523	-3306	-1861	937	-2792	-18368	-7256	-1331	-10064	-6915	-6767	-351
1.218333	-39	40	88	-56	-105	-36	13	-18	-17	4	-70	-65	-97	-15	-28	-57	-97	39	-82	-10	-101	-22	-99	-67	-61	0	-98	-11	-72	-69	-148	-73	-254	21688	-3746	-24697	-2218	-5761	-3911	-2949	1060	-2157	-18123	-7690	-1026	-10344	-6580	-6164	-359
1.219167	-25	42	89	-55	-111	-35	0	-28	-18	5	-70	-62	-95	-12	-27	-58	-98	40	-84	-34	-104	-23	-100	-68	-62	0	-99	-12	-70	-70	-147	-79	-305	22532	-5488	-25800	-2263	-5116	-4678	-4107	1101	-1666	-17837	-8032	-1155	-10421	-6623	-5677	-356
1.220000	-26	42	87	-55	-109	-32	17	-18	-16	4	-69	-64	-93	-15	-29	-79	-100	39	-82	-35	-103	-22	-86	-68	-59	0	-100	-12	-69	-69	-150	-74	-137	23286	-7338	-26901	-2003	-4595	-5564	-5265	1249	-1319	-17515	-8281	-1310	-10295	-7044	-5340	-633
1.220833	-26	41	90	-57	-108	-34	12	-16	-22	2	-73	-67	-97	-16	-28	-58	-101	37	-83	-33	-108	-24	-99	-70	-63	-1	-100	-13	-73	-78	-145	-76	-224	23925	-9256	-27978	-2003	-4201	-6558	-6419	1283	-1093	-17166	-8427	-527	-9925	-7828	-5175	-596
1.221667	-28	42	88	-57	-110	-34	12	-15	-18	4	-70	-64	-96	-15	-24	-60	-99	36	-83	-60	-104	-21	-99	-72	-62	-6	-101	-13	-74	-68	-148	-75	-624	24438	-11211	-29006	-1916	-3914	-7629	-7504	1968	-974	-16798	-8472	-681	-9370	-8957	-5207	-456
1.222500	-22	40	86	-59	-111	-35	5	-17	-21	1	-73	-64	-96	-13	-26	-61	-101	39	-83	-31	-103	-19	-98	-69	-65	-4	-100	-12	-69	-67	-144	-78	-517	24813	-13147	-29959	-1713	-3727	-8757	-8523	3501	-935	-16417	-8422	-656	-8630	-10384	-5447	-551
1.223333	-30	38	81	-59	-112	-33	16	-15	-19	1	-74	-66	-98	-18	-28	-61	-102	32	-90	-41	-104	-24	-112	-73	-66	-6	-101	-17	-74	-74	-148	-77	-573	25034	-15046	-30832	-1547	-3629	-9903	-9437	3775	-942	-16031	-8295	-443	-7746	-12064	-5896	-533
1.224167	-29	36	86	-61	-113	-21	9	-18	-23	-1	-73	-68	-97	-17	-30	-63	-100	36	-84	-35	-107	-21	-98	-72	-66	-5	-101	-15	-73	-68	-167	-74	-637	25113	-16816	-31576	-1486	-3586	-11037	-10232	3581	-964	-15634	-8094	-373	-6742	-13946	-6574	-410
1.225000	-21	40	87	-59	-107	-33	12	-13	-18	5	-70	-63	-93	-17	-29	-53	-101	35	-85	-33	-104	-21	-96	-67	-62	-3	-99	-12	-74	-70	-146	-72	-546	25039	-18425	-32199	-1353	-3589	-12144	-10907	4053	-988	-15247	-7843	-396	-5660	-15963	-7452	-584
1.225833	-24	43	90	-58	-108	-30	16	-22	-16	5	-98	-68	-92	-16	-27	-59	-96	37	-83	-34	-101	-19	-97	-66	-60	-3	-102	-11	-66	-67	-147	-73	-530	24823	-19824	-32509	-1387	-3608	-13208	-11461	2952	-977	-14872	-7561	198	-4556	-18042	-8516	-750
1.226667	-22	41	90	-58	-108	-31	12	-13	-16	7	-69	-62	-94	-16	-28	-59	-98	33	-84	-33	-101	-23	-101	-70	-63	-1	-95	-12	-68	-69	-146	-72	-543	24473	-20965	-32658	-1318	-3632	-14220	-11903	1465	-911	-14520	-7278	226	-3470	-20107	-9736	-303
1.227500	-24	41	88	-58	-112	-32	16	-15	-19	4	-70	-65	-98	-22	-33	-61	-113	34	-84	-35	-104	-27	-100	-72	-64	-4	-101	-14	-74	-75	-146	-74	-557	24009	-21815	-32702	-1256	-3642	-15162	-12241	2053	-789	-14208	-7023	90	-2452	-22080	-11071	-426
1.228333	-29	39	87	-69	-117	-36	7	-19	-19	3	-72	-69	-99	-22	-32	-62	-96	34	-87	-36	-111	-26	-104	-72	-68	-19	-103	-16	-74	-69	-149	-76	-649	23447	-22353	-32742	-1557	-3618	-16042	-12489	1853	-598	-13946	-6812	4	-1537	-23899	-12474	-415
1.229167	-28	40	86	-59	-110	-32	10	-16	-19	3	-74	-63	-95	-19	-32	-62	-101	32	-86	-33	-108	-25	-98	-69	-66	-5	-100	-15	-75	-72	-148	-75	-521	22814	-22550	-32737	-2197	-3552	-16843	-12664	1417	-339	-13738	-6667	78	-761	-25509	-13911	-153
1.230000	-30	41	87	-60	-112	-34	12	-19	-19	5	-69	-65	-95	-17	-31	-63	-99	33	-86	-32	-117	-23	-103	-70	-64	-1	-99	-12	-72	-72	-150	-74	-449	22123	-22406	-32748	-2932	-3442	-17597	-12792	1741	-26	-13611	-6620	185	-158	-26842	-15304	-177
1.230833	-30	45	88	-59	-112	-28	13	-16	-19	6	-72	-47	-96	-16	-33	-63	-103	34	-84	-36	-105	-24	-98	-69	-63	0	-97	-14	-74	-70	-148	-76	-465	21403	-21934	-32556	-2918	-3274	-18288	-12885	1856	330	-13573	-6688	118	248	-27859	-16604	-260
1.231667	-25	43	88	-60	-111	-32	11	-17	-21	3	-73	-65	-96	-17	-31	-61	-48	33	-87	-35	-104	-24	-102	-77	-67	-6	-103	-14	-77	-72	-149	-77	-290	20672	-21149	-32202	-2574	-3059	-18949	-12978	1844	699	-13645	-6886	159	434	-28534	-17764	-32
1.232500	-31	42	85	-62	-114	-35	9	-14	-21	6	-75	-67	-101	-16	-35	-62	-102	29	-86	-34	-105	-24	-101	-69	-64	-3	-101	-12	-69	-68	-149	-77	-49	19954	-20090	-31726	-2402	-2809	-19580	-13074	2179	1049	-13823	-7226	-47	401	-28829	-18717	148
1.233333	-27	42	88	-59	-117	-33	13	-17	-21	5	-73	-66	-97	-17	-28	-60	-98	30	-87	-34	-105	-23	-100	-73	-64	-4	-103	-13	-74	-74	-150	-112	12	19268	-18794	-31176	-1955	-2474	-20191	-13195	3017	1387	-14133	-7711	-511	150	-28767	-19435	-155
1.234167	-29	41	82	-57	-96	-33	11	-14	-15	4	-73	-66	-66	-14	-11	-61	-102	29	-88	-33	-103	-24	-100	-68	-67	0	-101	-12	-73	-72	-146	-72	197	18606	-17308	-30582	-1668	-2126	-20806	-13352	3146	1651	-14570	-8352	42	-311	-28347	-19884	-200
1.235000	-28	40	87	-58	-112	-32	12	-16	-22	2	-75	-65	-97	-17	-29	-61	-101	34	-85	-34	-103	-23	-98	-70	-66	-3	-103	-16	-74	-73	-150	-76	26	17986	-15697	-29961	-1564	-1755	-21403	-13552	2092	1817	-15135	-9141	-333	-975	-27597	-20043	201
1.235833	-15	50	88	-60	-114	-34	11	-18	-19	4	-74	-65	-98	-18	-29	-61	-102	32	-86	-34	-108	-24	-101	-69	-66	-1	-104	-13	-78	-73	-151	-75	81	17402	-14036	-29343	-1388	-1371	-22008	-13795	846	1859	-15827	-10081	-242	-1808	-26558	-19905	72
1.236667	-31	41	87	-59	-115	-36	10	-16	-21	5	-76	-67	-99	-17	-28	-62	-102	33	-85	-33	-108	-14	-100	-72	-66	-3	-101	-14	-74	-74	-147	-72	67	16852	-12384	-28747	-1464	-992	-22611	-14079	-976	1750	-16625	-11152	-137	-2774	-25293	-19478	93
1.237500	-28	41	93	-57	-111	-33	12	-14	-18	6	-61	-61	-95	-11	-26	-61	-99	35	-82	-33	-107	-23	-99	-68	-60	1	-98	-10	-70	-72	-143	-75	8	16319	-10825	-28182	-1922	-637	-23214	-14397	-2720	1476	-17503	-12339	50	-3845	-23866	-18781	135
1.238333	-26	45	91	-57	-112	-32	16	-13	-16	7	-69	-63	-96	-14	-28	-59	-67	39	-82	-28	-104	-19	-93	-66	-62	3	-99	-11	-73	-68	-146	-69	11	15777	-9423	-27674	-1540	-319	-23797	-14748	-2141	1023	-18445	-13637	-10	-4982	-22346	-17857	234
1.239167	-25	44	92	-56	-124	-32	11	-10	-16	9	-72	-62	-95	-13	-26	-60	-100	38	-82	-31	-103	-22	-96	-66	-61	2	-94	-10	-74	-66	-144	-72	140	15206	-8250	-27235	-982	-69	-24351	-15114	-1617	356	-19414	-15015	398	-6144	-20801	-16743	58
1.240000	-25	43	90	-57	-108	-33	15	-13	-15	8	-74	-65	-95	-16	-29	-63	-100	34	-86	-9	-105	-23	-98	-67	-63	-5	-98	-13	-75	-70	-149	-76	139	14574	-7377	-26868	-847	102	-24860	-15477	-1739	-498	-20365	-16462	392	-7312	-19317	-15505	283
1.240833	-41	41	89	-68	-114	-39	9	-18	-22	5	-65	-65	-98	-16	-30	-62	-99	35	-83	-33	-105	-21	-100	-29	-61	0	-98	-11	-70	-68	-151	-72	243	13868	-6834	-26577	-765	182	-25311	-15828	-937	-1540	-21268	-17956	334	-8431	-17953	-14189	235
1.241667	-29	42	90	-56	-110	-33	12	-14	-15	6	-70	-63	-95	-18	-29	-60	-100	33	-84	-45	-104	-26	-98	-67	-62	-1	-98	-13	-73	-67	-144	-74	175	13044	-6678	-26367	-930	155	-25687	-16152	-518	-2763	-22087	-19468	403	-9477	-16777	-12872	187
1.242500	-26	43	90	-57	-109	-33	12	-13	-18	5	-72	-82	-97	-16	-27	-58	-100	34	-84	-33	-104	-21	-99	-68	-66	-1	-98	-11	-72	-66	-144	-76	145	12085	-6907	-26229	-694	0	-25979	-16436	-436	-4154	-22778	-20976	571	-10425	-15842	-11610	288
1.243333	-33	41	137	-57	-109	-33	12	-12	-19	7	-74	-63	-96	-14	-27	-62	-102	34	-86	-32	-103	-10	-98	-69	-64	-1	-96	-12	-70	-66	-146	-100	87	10942	-7544	-26168	-2512	-292	-26174	-16669	-184	-5664	-23300	-22438	843	-11258	-15180	-10468	219
1.244167	-25	41	91	-57	-108	-32	13	-12	-19	6	-73	-59	-94	-15	-25	-59	-100	36	-86	-34	-104	-19	-97	-68	-64	0	-95	-14	-70	-63	-144	-69	-13	9601	-8557	-26184	-2161	-724	-26269	-16840	-65	-7295	-23629	-23865	1037	-11963	-14817	-9488	210
1.245000	-26	43	91	-56	-105	-27	18	-9	-14	11	-69	-61	-95	-10	-24	-56	-99	35	-81	-31	-100	-17	-94	-64	-61	0	-95	-10	-69	-65	-143	-69	-60	8026	-9929	-26227	16181	-1298	-26253	-16952	-3	-9012	-23728	-25200	1070	-12543	-14758	-8721	198
1.245833	-24	66	92	-50	-103	-28	17	-10	-16	9	-69	-60	-95	-11	-24	-56	-98	37	-80	-31	-103	-16	-82	-64	-60	0	-90	-10	-69	-64	-142	-73	-45	6213	-11605	-26327	32767	-2021	-26160	-16998	47	-10789	-23585	-26445	969	-13011	-15007	-8200	286
1.246667	-25	43	94	-55	-105	-28	19	-9	-14	11	-68	-60	-93	-6	-25	-49	-97	37	-82	-33	-103	-19	-95	-65	-60	1	-96	-9	-72	-62	-142	-69	-204	4142	-13544	-26469	31923	-2894	-25962	-16974	93	-12603	-23176	-27565	535	-13360	-15525	-7946	263
1.247500	-26	33	91	-57	-111	-73	13	-10	-18	7	-45	-63	-97	-17	-27	-57	-99	34	-84	-33	-105	-19	-99	-65	-65	28	-98	-11	-77	-74	-148	-75	-93	1820	-15653	-26640	31041	-3918	-25684	-16897	173	-14402	-22528	-28543	1016	-13622	-16286	-7966	12
1.248333	-28	41	85	-61	-115	-36	10	-15	-21	4	-75	-65	-104	-17	-31	-60	-103	33	-87	-39	-110	-25	-121	-72	-67	-6	-101	-18	-78	-72	-150	-79	-224	-752	-17901	-26831	31305	-5070	-25342	-16767	209	-16154	-21637	-29359	539	-13804	-17229	-8247	321
1.249167	-34	39	85	-60	-131	-35	7	-18	-28	2	-75	-66	-100	-21	-32	-59	-103	32	-86	-34	-108	-23	-99	-69	-65	-1	-98	-13	-76	-69	-147	-67	-215	-3535	-20167	-27026	24399	-6327	-24930	-16557	183	-17826	-20522	-30001	514	-13933	-18301	-8777	187
1.250000	-28	40	88	-60	-112	-35	11	-18	-15	0	-70	-63	-96	-16	-29	-59	-100	34	-67	-33	-108	-40	-100	-70	-62	-1	-100	-15	-76	-70	-146	-78	-225	-6485	-22386	-27225	13497	-7686	-24485	-16322	193	-19397	-19232	-30461	606	-14037	-19443	-9528	195
1.250833	-28	40	89	-59	-111	-32	12	-15	-16	4	-70	-63	-94	-17	-28	-59	-98	32	-84	-32	-102	-31	-84	-65	-58	0	-99	-13	-75	-67	-147	-73	-190	-9555	-24470	-27430	9062	-9133	-23998	-16039	233	-20845	-17789	-30736	486	-14141	-20576	-10455	231
1.251667	-25	44	91	-57	-110	-16	13	-13	-17	7	-69	-63	-96	-14	-27	-73	-99	33	-84	-33	-108	-22	-99	-68	-64	-1	-99	-14	-72	-68	-146	-73	-234	-12695	-26348	-27637	6685	-10643	-23485	-15729	231	-22154	-16256	-30821	-21	-14261	-21645	-11522	207
1.252500	-28	45	91	-56	-108	-31	13	-10	-16	8	-69	-61	-92	-13	-26	-59	-97	33	-82	-30	-102	-22	-96	-66	-61	0	-97	-14	-70	-68	-127	-76	-258	-15855	-27967	-27837	1969	-12208	-22947	-15381	256	-23249	-14692	-30714	193	-14422	-22585	-12677	-85
1.253333	-29	42	89	-59	-111	-31	12	-17	-19	3	-70	-63	-97	-13	-28	-56	-99	35	-83	-30	-95	-22	-100	-67	-63	1	-101	-11	-75	-70	-145	-74	-281	-18978	-29272	-28045	-1231	-13798	-22389	-15016	265	-24174	-13150	-30418	107	-14638	-23342	-13874	246
1.254167	-28	42	86	-56	-110	-33	3	-13	-21	5	-72	-63	-98	-13	-28	-57	-103	34	-85	-33	-105	-21	-99	-68	-62	0	-97	-14	-73	-70	-147	-76	-183	-21995	-30223	-28254	-3830	-15382	-21808	-14621	233	-24888	-11692	-29938	24	-14914	-23871	-15074	240
1.255000	-27	45	87	-57	-110	-35	1	-15	-18	-1	-72	-66	-97	-14	-27	-58	-99	34	-86	-32	-103	-23	-99	-68	-64	-1	-99	-14	-74	-70	-146	-74	-270	-24830	-30784	-28465	-6260	-16932	-21202	-14207	259	-25394	-10358	-29278	-25	-15255	-24143	-16221	-78
1.255833	-31	41	87	-60	-109	-36	13	-18	-17	4	-72	-64	-96	-14	-29	-61	-104	34	-84	-34	-109	-24	-101	-68	-61	0	-101	-13	-72	-73	-148	-76	-180	-27343	-30951	-28689	-7744	-18471	-20575	-13774	294	-25678	-9195	-28459	15	-15656	-24136	-17283	12
1.256667	-29	40	87	-60	-112	-40	10	10	-21	3	-74	-66	-103	-19	-30	-61	-107	33	-85	-34	-109	-26	-102	-73	-65	-1	-102	-19	-80	-98	-149	-76	-86	-29549	-30705	-28921	-8714	-19930	-19910	-13317	310	-25751	-8248	-27484	-80	-16113	-23853	-18230	22
1.257500	-28	40	84	-58	-113	-41	8	-21	-23	4	-74	-65	-97	-15	-29	-59	-102	35	-84	-33	-103	-24	-100	-65	-65	0	-98	-11	-73	-68	-142	-72	-201	-31258	-30052	-29161	-9580	-21315	-19213	-12836	308	-25595	-7542	-26381	-217	-16595	-23290	-19028	-122
1.258333	-29	40	88	-56	-109	-32	15	-13	-27	8	-70	-62	-98	-13	-23	-59	-101	28	-83	-30	-105	-19	-99	-68	-60	1	-97	-13	-74	-70	-148	-74	-253	-32074	-28996	-29416	-9652	-22606	-18484	-12340	284	-25244	-7097	-25177	-339	-17109	-22500	-19679	-220
1.259167	-25	45	89	-58	-109	-33	12	-15	-17	5	-69	-62	-95	-16	-24	-59	-100	36	-83	-30	-109	-32	-101	-68	-63	1	-97	-14	-75	-69	-148	-74	-190	-32431	-27561	-29695	-9728	-23789	-17722	-11833	292	-24706	-6920	-23901	-117	-17612	-21490	-20174	-82
1.260000	-27	43	87	-58	-113	-35	13	-15	-17	7	-73	-62	-97	-16	-28	-59	-95	37	-82	-32	-103	-21	-100	-70	-64	0	-96	-13	-72	-72	-146	-75	-240	-32578	-25788	-29980	-10070	-24840	-16936	-11311	264	-23992	-6999	-22562	-468	-18101	-20327	-20513	-44
1.260833	-28	42	97	-58	-110	-33	15	-19	-18	5	-69	-62	-96	-14	-28	-59	-98	35	-82	-34	-103	-22	-97	-69	-65	0	-97	-13	-72	-68	-149	-75	-39	-32665	-23716	-30282	-9812	-25762	-16133	-10779	224	-23125	-7320	-21191	-27	-18547	-19052	-20697	-353
1.261667	-30	42	89	-57	-109	-35	15	-17	-18	5	-73	-63	-94	-16	-27	-63	-101	37	-84	-29	-104	-21	-102	-68	-61	1	-98	-13	-72	-69	-148	-77	-91	-32678	-21392	-30591	-8870	-26540	-15320	-10236	176	-22129	-7855	-19819	140	-18924	-17730	-20751	-77
1.262500	-26	42	87	-59	-113	-36	11	-15	-19	5	-72	-63	-96	-17	-27	-61	-99	37	-83	-34	-109	-19	-102	-63	-63	-1	-99	-13	-70	-66	-143	-65	-152	-32463	-18877	-30908	-7749	-27174	-14513	-9720	183	-21039	-8565	-18473	214	-19225	-16415	-20692	-149
1.263333	-28	41	87	-59	-110	-35	17	-14	-5	4	-73	-65	-96	-14	-16	-64	-101	34	-83	-34	-107	-19	-102	-68	-64	-3	-99	-15	-73	-68	-147	-77	-58	-31475	-16208	-31229	-7445	-27652	-13729	-9214	241	-19876	-9406	-17171	138	-19431	-15170	-20540	-191
1.264167	-25	41	84	-58	-110	-35	13	-19	-21	3	-75	-62	-96	-18	-28	-60	-99	34	-83	-33	-103	-17	-100	-68	-73	-4	-101	-12	-75	-70	-145	-73	-53	-29929	-13472	-31540	-7728	-27981	-12993	-8750	244	-18679	-10336	-15935	176	-19548	-14033	-20321	-205
1.265000	-27	40	85	-56	-108	-32	12	-16	-16	3	-73	-63	-126	-16	-31	-62	-102	33	-88	-35	-105	-19	-101	-69	-65	-4	-100	-12	-68	-68	-151	-78	-155	-27997	-10734	-31846	-8831	-28164	-12326	-8337	191	-17473	-11303	-14782	-169	-19571	-13052	-20065	-115
1.265833	-29	39	88	-59	-110	-35	11	-16	-24	3	-77	-63	-97	-15	-29	-58	-101	35	-84	-34	-103	-24	-99	-67	-62	0	-102	-12	-70	-70	-147	-72	-88	-25769	-8070	-32126	-9816	-28189	-11728	-7982	231	-16276	-12268	-13718	-80	-19503	-12262	-19779	-418
1.266667	-28	40	86	-58	-110	-32	15	-13	-19	6	-64	-63	-86	-15	-28	-60	-100	35	-86	-33	-104	-18	-99	-68	-63	-1	-100	-11	-72	-70	-148	-78	-117	-23346	-5544	-32391	-10793	-28079	-11238	-7741	305	-15135	-13183	-12760	153	-19364	-11690	-19500	-179
1.267500	-28	46	85	-57	-110	-36	13	-16	-19	1	-76	-65	-100	-17	-30	-63	-105	33	-86	-34	-99	-21	-102	-69	-66	-1	-102	-15	-75	-65	-149	-78	-77	-20803	-3216	-32595	-11358	-27836	-10869	-7540	299	-14070	-14012	-11930	132	-19170	-11349	-19238	43
1.268333	-28	39	81	-63	-114	-35	9	-22	-32	0	-77	-66	-100	-22	-30	-65	-101	26	-90	-39	-110	-26	-102	-72	-66	-5	-104	-13	-75	-72	-150	-76	-148	-18213	-1138	-32704	-10577	-27468	-10621	-7470	300	-13109	-14721	-11206	158	-18935	-11226	-19008	-255
1.269167	-26	58	87	-62	-110	-35	11	-17	-17	4	-76	-70	-98	-19	-31	-62	-99	32	-78	-34	-105	-23	-100	-70	-64	11	-102	-13	-75	-73	-150	-75	-275	-15648	629	-32730	-11184	-26985	-10508	-7513	366	-12272	-15284	-10616	276	-18685	-11324	-18807	-107
1.270000	-30	40	86	-60	-119	-38	9	-18	-19	5	-75	-65	-105	-16	-31	-64	-102	34	-88	-36	-109	-23	-102	-70	-64	-3	-102	-12	-74	-75	-151	-73	-129	-13190	2036	-32760	-11868	-26419	-10534	-7678	396	-11576	-15696	-10157	264	-18443	-11622	-18685	-28
1.270833	-26	44	87	-59	-109	-34	12	-17	-18	4	-75	-64	-98	-21	-32	-64	-100	33	-85	-32	-104	-23	-102	-69	-64	33	-100	-14	-73	-72	-148	-73	-42	-10898	3057	-32748	-11971	-25756	-10687	-7961	437	-11047	-15948	-9834	91	-18237	-12095	-18607	-108
1.271667	-27	46	88	-59	-111	-31	10	-19	-15	6	-72	-56	-92	-12	-28	-58	-97	30	-83	-34	-107	-22	-99	-69	-62	0	-99	-10	-73	-70	-146	-73	-17	-8842	3671	-32764	-12613	-25066	-10972	-8366	441	-10690	-16042	-9652	-60	-18086	-12694	-18579	-35
1.272500	-26	41	91	-57	-110	-33	12	-17	-21	2	-72	-66	-96	-16	-28	-62	-96	35	-82	-32	-104	-17	-97	-68	-63	1	-99	-12	-73	-68	-149	-73	45	-7039	3878	-32746	-12634	-24321	-11375	-8881	550	-10516	-15987	-9618	149	-18016	-13398	-18611	82
1.273333	-27	40	88	-60	-110	-32	9	-22	-22	2	-74	-64	-99	-19	-29	-62	-102	33	-79	-35	-109	-25	-104	-75	-68	-3	-100	-15	-73	-72	-147	-74	-115	-5539	3670	-32767	-12213	-23565	-11871	-9503	659	-10532	-15806	-9735	-533	-18032	-14157	-18695	133
1.274167	-33	38	81	-65	-114	-32	10	-21	-21	0	-75	-68	-99	-18	-31	-63	-104	27	-88	-38	-107	-25	-100	-73	-66	-1	-101	-13	-74	-95	-149	-74	-117	-4346	3069	-32674	-11765	-22809	-12437	-10202	558	-10729	-15520	-10002	-524	-18151	-14939	-18828	-78
1.275000	-28	40	88	-60	-107	-33	11	-23	-19	0	-84	-64	-97	-15	-31	-64	-103	32	-87	-34	-104	-24	-101	-69	-70	0	-103	-14	-72	-72	-150	-77	-8	-3473	2108	-32506	-11021	-22078	-13067	-10967	514	-11114	-15157	-10420	35	-18377	-15696	-18994	170
1.275833	-28	40	85	-61	-112	-33	10	-17	-24	2	-75	-66	-98	-15	-24	-62	-97	32	-90	-35	-109	-25	-94	-72	-65	0	-101	-14	-74	-73	-146	-74	-67	-2918	817	-32276	-10050	-21390	-13720	-11785	529	-11657	-14739	-10998	-229	-18709	-16389	-19196	172
1.276667	-28	39	88	-61	-112	-34	11	-17	-22	0	-75	-69	-96	-15	-44	-62	-100	30	-86	-34	-111	-24	-100	-72	-64	-3	-119	-15	-78	-72	-147	-74	-90	-2659	-739	-31990	-9384	-20761	-14380	-12637	529	-12406	-14296	-11727	-355	-19134	-17032	-19428	82
1.277500	-26	44	89	-60	-109	-31	10	-16	-21	6	-70	-64	-98	-14	-28	-60	-99	36	-85	-32	-104	-19	-98	-70	-52	1	-98	-11	-68	-67	-144	-72	-110	-2661	-2515	-31683	-8541	-20202	-15034	-13499	540	-13285	-13857	-12598	-94	-19643	-17548	-19676	213
1.278333	-26	45	90	-56	-105	-31	12	-12	-21	7	-68	-72	-95	-11	-25	-57	-100	39	-82	-30	-102	-19	-95	-67	-61	3	-95	-10	-68	-62	-142	-72	-126	-2894	-4468	-31355	-7649	-19737	-15653	-14358	559	-14305	-13459	-13621	-397	-20227	-17981	-19935	415
1.279167	-22	41	91	-59	-107	-31	18	-11	-16	7	-66	-62	-95	-11	-27	-57	-100	37	-85	-31	-102	-18	-103	-67	-62	2	-95	-8	-70	-64	-143	-72	-122	-3332	-6521	-31031	-7311	-19376	-16229	-15195	568	-15443	-13107	-14765	-551	-20860	-18291	-20220	99
1.280000	-27	44	93	-57	-85	-30	15	-12	-27	9	-68	-63	-94	-11	-30	-50	-97	38	-83	-29	-101	-21	-97	-68	-62	2	-97	-11	-80	-72	-145	-73	-29	-3913	-8617	-30716	-6998	-19123	-16733	-15993	552	-16683	-12813	-16040	-263	-21535	-18476	-20465	105
1.280833	-26	45	96	-58	-109	-33	13	-11	-16	8	-69	-63	-93	-40	-26	-57	-96	46	-82	-30	-103	-21	-101	-68	-62	0	-98	-10	-73	-68	-144	-73	7	-4592	-10697	-30427	-6066	-18985	-17170	-16749	510	-18011	-12603	-17418	-246	-22218	-18553	-20718	351
1.281667	-27	44	92	-58	-110	-33	13	-12	-21	8	-70	-62	-97	-16	-30	-59	-101	35	-83	-30	-107	-21	-100	-69	-67	0	-98	-11	-76	-72	-146	-74	-84	-5320	-12715	-30172	-5292	-18968	-17504	-17463	503	-19394	-12478	-18883	-332	-22894	-18541	-20965	118
1.282500	-30	41	90	-60	-116	-36	9	-17	-22	6	-73	-65	-98	-16	-29	-58	-104	21	-84	-30	-105	-22	-94	-70	-61	0	-124	-13	-73	-69	-144	-74	-92	-6062	-14612	-29959	-4561	-19058	-17716	-18118	527	-20802	-12429	-20404	-315	-23540	-18441	-21182	165
1.283333	-28	42	91	-60	-99	-32	15	-12	-18	6	-69	-66	-96	-13	-29	-58	-100	36	-84	-32	-102	-21	-99	-69	-64	2	-99	-12	-74	-70	-144	-77	-3	-6784	-16372	-29777	-4212	-19267	-17790	-18727	511	-22211	-12460	-21948	-196	-24136	-18283	-21382	159
1.284167	-27	41	91	-55	-111	-30	15	-11	-22	6	-68	-61	-95	-12	-25	-55	-101	38	-83	-28	-102	-17	-97	-68	-65	-1	-97	9	-70	-67	-144	-75	45	-7444	-17942	-29696	-3293	-19586	-17692	-19305	487	-23586	-12555	-23493	-329	-24670	-18082	-21553	95
1.285000	-25	45	82	-56	-103	-30	17	-10	-15	9	-69	-68	-93	-12	-28	-57	-96	37	-83	-28	-102	-19	-95	-65	-61	4	-96	-12	-70	-68	-142	-74	-111	-8025	-19300	-29662	-2023	-20013	-17387	-19856	463	-24891	-12706	-25000	-457	-25133	-17865	-21694	190
1.285833	-25	47	96	-56	-109	-29	16	-11	-16	9	-68	-63	-94	-11	-26	-53	-96	37	-80	-30	-101	-16	-94	-65	-63	0	-98	-13	-69	-64	-142	-72	-57	-8498	-20421	-29684	-1269	-20537	-16838	-20403	423	-26114	-12901	-26446	-404	-25512	-17641	-21800	192
1.286667	-45	46	90	-55	-105	-29	17	-9	-11	8	-65	-61	-94	-11	-28	-56	-102	37	-81	-29	-103	-15	-96	-66	-53	3	-98	-12	-72	-66	-143	-75	2	-8863	-21295	-29777	-838	-21156	-16014	-20968	402	-27204	-13117	-27787	-671	-25807	-17439	-21871	197
1.287500	-25	46	91	-57	-110	-30	15	-11	-18	8	-69	-66	-95	-14	-27	-57	-99	37	-81	-32	-102	-18	-98	-68	-62	0	-103	-16	-66	-67	-144	-74	-98	-9108	-21932	-29923	-252	-21862	-14863	-21562	395	-28138	-13352	-28991	-424	-26013	-17265	-21903	33
1.288333	-27	43	86	-62	-111	-35	12	-14	-21	-7	-72	-64	-99	-16	-29	-57	-100	32	-86	-33	-107	-19	-99	-68	-65	-3	-100	-14	-67	-70	-145	-73	112	-9236	-22330	-30123	409	-22636	-13375	-22215	339	-28893	-13546	-30025	157	-26132	-17127	-21901	144
1.289167	-27	42	87	-60	-111	-33	15	-13	-22	5	-73	-65	-97	-17	-29	-60	-98	33	-84	-31	-102	-9	-99	-68	-61	2	-100	-15	-73	-70	-148	-74	27	-9242	-22485	-30358	808	-23453	-11535	-22895	258	-29448	-13732	-30869	-276	-26175	-17031	-21856	274
1.290000	-27	44	87	-79	-112	-33	10	-18	-19	5	-73	-66	-97	-16	-30	-62	-100	30	-87	-36	-107	-25	-100	-73	-66	-3	-102	-21	-73	-70	-148	-76	1	-9162	-22436	-30631	1157	-24312	-9351	-23657	155	-29815	-13866	-31520	-75	-26147	-16977	-21780	126
1.290833	-24	44	88	-62	-113	-35	11	-18	-17	4	-72	-66	-99	-17	-32	-59	-100	36	-86	-33	-103	-29	-97	-67	-61	0	-99	-13	-75	-73	-147	-76	16	-8962	-22184	-30917	1579	-25176	-6804	-24469	51	-29965	-13949	-31956	-170	-26058	-16961	-21668	93
1.291667	-26	43	88	-59	-110	-35	12	-7	-16	6	-69	-63	-95	-13	-28	-60	-99	35	-86	-32	-103	-23	-100	-67	-63	-17	-102	-14	-70	-70	-146	-73	47	-8697	-21766	-31208	1887	-26036	-4001	-25375	43	-29921	-13973	-32185	-412	-25930	-16973	-21529	204
1.292500	-25	46	89	-59	-107	-32	13	-15	-17	9	-67	-63	-93	-16	-30	-60	-99	33	-87	-31	-104	-21	-100	-68	-67	-3	-101	-12	-73	-69	-148	-76	-14	-8370	-21198	-31497	2120	-26864	-905	-26325	116	-29687	-13926	-32212	-428	-25776	-17006	-21373	42
1.293333	-28	44	88	-58	-111	-31	9	-18	-18	8	-70	-62	-97	-16	-31	-57	-99	42	-85	-34	-103	-22	-99	-67	-65	-1	-101	-13	-73	-70	-144	-59	41	-8001	-20512	-31772	1918	-27628	2359	-27306	119	-29307	-13806	-32043	28	-25603	-17043	-21194	-83
1.294167	-28	44	88	-57	-109	-31	13	-16	-19	6	-72	-64	-97	-17	-31	-60	-98	34	-91	-33	-105	-22	-98	-68	-61	-3	-100	-12	-74	-70	-147	-74	44	-7599	-19729	-32024	1716	-28303	5699	-28296	82	-28774	-13616	-31687	-17	-25434	-17074	-21009	257
1.295000	-29	42	87	-58	-110	-33	13	-15	-17	4	-72	-65	-96	-15	-30	-58	-103	36	-87	-34	-103	-19	-112	-73	-65	0	-100	-11	-99	-72	-146	-76	-11	-7173	-18878	-32232	1928	-28869	9010	-29277	56	-28141	-13358	-31173	-112	-25275	-17084	-20821	81
1.295833	-32	39	85	-58	-112	-32	11	-16	-24	6	-73	-61	-103	-21	-32	-44	-103	33	-88	-33	-111	-24	-100	-72	-66	0	-102	-15	-75	-73	-147	-75	-23	-6739	-17982	-32424	2111	-29308	12193	-30217	6	-27431	-13028	-30515	-164	-25141	-17054	-20641	66
1.296667	-21	41	89	-59	-111	-18	13	-17	-22	4	-72	-65	-95	-14	-31	-60	-100	35	-88	-34	-107	-22	-101	-70	-65	-4	-103	-13	-74	-72	-148	-75	-67	-6302	-17058	-32578	2367	-29608	15179	-31091	4	-26689	-12654	-29746	-149	-25037	-16979	-20469	99
1.297500	-53	37	86	-59	-109	-34	13	-14	-18	5	-69	-63	-96	-13	-31	-58	-100	34	-87	-34	-102	-19	-98	-68	-62	26	-99	-11	-72	-67	-146	-75	-59	-5863	-16129	-32666	2577	-29751	17832	-31873	50	-25944	-12238	-28885	-141	-24974	-16850	-20313	38
1.298333	-26	41	89	-59	-109	-10	11	-14	-18	6	-73	-63	-94	-16	-28	-57	-96	38	-86	-34	-105	-22	-99	-68	-64	0	-99	-13	-90	-73	-146	-73	-34	-5430	-15201	-32767	2596	-29750	20048	-32366	265	-25238	-11764	-27975	-102	-24956	-16655	-20181	19
1.299167	-30	38	86	-62	-112	-34	12	-15	-19	6	-74	-65	-96	-15	-25	-57	-99	35	-87	-36	-103	-21	-98	-70	-62	6	-99	-14	-73	-70	-146	-74	-73	-4996	-14295	-32767	2744	-29593	21738	-32556	646	-24597	-11283	-27049	119	-24980	-16395	-20071	-6
1.300000	-25	39	87	-51	-109	-34	15	-17	-19	2	-72	-62	-97	-15	-29	-59	-100	32	-86	-34	-108	-19	-97	-68	-64	0	-101	-10	-75	-68	-146	-75	-53	-4563	-13423	-32763	2760	-29293	22834	-32656	549	-24049	-10791	-26072	44	-25051	-16071	-19991	12
1.300833	-27	40	89	-59	-109	-38	16	-14	-17	5	-72	-69	-96	6	-29	-60	-100	35	-86	-36	-108	-21	-100	-67	-64	1	-100	-15	-73	-72	-148	-77	-174	-4132	-12590	-32754	2813	-28880	23279	-32674	497	-23594	-10303	-25143	-260	-25157	-15685	-19935	-111
1.301667	-28	41	87	-59	-111	-34	13	-1	-17	6	-74	-64	-98	-13	-31	-58	-100	34	-86	-33	-105	-22	-101	-68	-73	0	-100	-14	-74	-73	-149	-90	-9	-3701	-11800	-32706	2911	-28353	23059	-32706	1137	-23260	-9816	-24247	339	-25303	-15246	-19908	-8
1.302500	-25	41	88	-59	-112	-32	9	-12	-17	6	-73	-61	-97	-14	-29	-69	-98	34	-87	-33	-107	-19	-101	-68	-61	0	-99	-13	-75	-69	-147	-79	-159	-3248	-11051	-32668	3357	-27745	22150	-32700	1404	-23035	-9361	-23410	-135	-25471	-14761	-19903	153
1.303333	-26	42	88	-59	-103	-32	11	-14	-18	8	-72	-57	-96	-16	-30	-58	-97	35	-83	-33	-103	-22	-97	-68	-64	1	-96	-11	-74	-69	-150	-79	-110	-2785	-10356	-32603	3695	-27083	20605	-32709	1004	-22922	-8941	-22641	36	-25662	-14242	-19923	-65
1.304167	-26	43	89	-59	-109	-34	16	-14	-16	9	-73	-61	-93	-13	-28	-56	-99	37	-88	-17	-102	-21	-99	-67	-63	2	-62	-10	-72	-68	-147	-75	-14	-2305	-9708	-32563	3540	-26400	18476	-32684	859	-22910	-8561	-21937	124	-25858	-13705	-19951	40
1.305000	-26	42	90	-56	-108	5	19	-11	-17	-9	-72	-60	-95	-12	-28	-56	-98	38	-82	-31	-103	-22	-95	-61	-60	1	-96	-12	-70	-72	-144	-75	57	-1822	-9115	-32511	3376	-25728	15856	-32340	732	-22976	-8227	-21314	115	-26061	-13167	-19997	67
1.305833	-25	45	89	-57	-108	-33	17	-16	-18	-4	-73	-61	-96	-35	-28	-56	-98	36	-84	-31	-92	-19	-96	-65	-66	0	-96	-10	-70	-69	-145	-73	-77	-1309	-8578	-32483	3302	-25092	12847	-31766	578	-23105	-7948	-20771	-82	-26243	-12639	-20052	-12
1.306667	-31	42	90	-57	-111	-34	15	-14	0	9	-70	-63	-97	-15	-30	-57	-102	35	-86	-33	-105	-24	-99	-67	-69	-1	-101	-13	-76	-73	-148	-75	-116	-798	-8110	-32462	3070	-24522	9548	-31032	477	-23269	-7725	-20296	412	-26413	-12149	-20113	-293
1.307500	-32	39	81	-63	-114	-38	11	-19	-24	3	-77	-65	-99	-19	-32	-59	-101	30	-85	-34	-110	-25	-96	-72	-65	-4	-100	-14	-77	-74	-147	-77	-88	-272	-7687	-32449	2874	-24030	6087	-30188	348	-23455	-7558	-19893	387	-26548	-11701	-20167	43
1.308333	-30	36	77	-64	-114	-39	12	-19	-21	3	-76	-67	-101	-16	-31	-61	-102	30	-88	-38	-105	-25	-103	-73	-66	-4	-99	-14	-58	-74	-150	-77	1	249	-7329	-32450	2761	-23643	2612	-29261	222	-23601	-7442	-19556	-4	-26647	-11303	-20213	-34
1.309167	-29	37	86	-60	-111	-38	12	-18	-22	5	-75	-67	-98	-18	-53	-61	-102	29	-87	-36	-105	-26	-100	-72	-66	-4	-102	-15	-75	-72	-148	-77	-56	778	-7027	-32430	2713	-23351	-748	-28282	120	-23720	-7381	-19272	-156	-26699	-10969	-20249	-66
1.310000	-26	39	82	-66	-112	-35	13	-15	-16	7	-122	-67	-97	-15	-30	-59	-100	33	-88	-35	-108	-26	-101	-70	-64	-11	-102	-12	-74	-72	-149	-75	-17	1289	-6781	-32423	2560	-23178	-3860	-27277	34	-23785	-7362	-19042	-92	-26701	-10708	-20269	49
1.310833	-27	40	87	-61	-109	-35	13	-15	-21	34	-73	-65	-100	-15	-29	-59	-100	41	-86	-33	-107	-22	-97	-70	-60	-4	-97	-12	-73	-70	-148	-75	46	1767	-6596	-32386	2418	-23107	-6592	-26267	-34	-23783	-7393	-18853	-79	-26643	-10524	-20268	-121
1.311667	-25	43	109	-60	-111	-36	12	-14	-15	9	-70	-62	-94	-14	-30	-59	-99	33	-83	-33	-99	-24	-100	-68	-62	-1	-97	-10	-73	-67	-148	-70	-19	2228	-6492	-32347	2310	-23139	-8954	-25270	-77	-23709	-7457	-18703	34	-26546	-10414	-20247	-143
1.312500	-24	42	89	-60	-108	-33	15	-13	-15	11	-72	-65	-95	-14	-29	-57	-97	35	-84	-31	-103	-22	-108	-67	-61	0	-100	-12	-73	-70	-147	-73	-169	2638	-6391	-32271	2223	-23250	-10820	-24318	-150	-23556	-7555	-18587	36	-26399	-10382	-20201	-119
1.313333	-27	41	91	-59	-110	-34	12	-14	-21	-29	-68	-62	-94	-13	-27	-56	-98	34	-85	-33	-101	-23	-99	-72	-62	0	-98	-12	-72	-64	-147	-72	-73	3012	-6356	-32174	2103	-23428	-12170	-23406	-184	-23320	-7677	-18504	-39	-26193	-10415	-20130	-65
1.314167	-25	43	88	-61	-109	-34	12	-13	-16	4	-72	-64	-97	-14	-29	-65	-100	33	-86	-39	-105	-22	-100	-69	-68	-4	-101	-12	-72	-72	-149	-75	-217	3328	-6366	-32028	2020	-23647	-13018	-22567	-213	-23025	-7813	-18446	-423	-25940	-10513	-20031	-120
1.315000	-26	40	87	-61	-109	-35	10	-16	-9	1	-75	-65	-96	-17	-32	-62	-103	29	-90	-38	-108	-24	-105	-74	-66	-5	-102	-15	-74	-50	-149	-104	-85	3588	-6412	-31843	1895	-23884	-13308	-21815	-277	-22668	-7962	-18417	570	-25654	-10666	-19909	-219
1.315833	-31	34	85	-62	-113	-38	7	-21	-22	0	-73	-67	-101	-18	-35	-64	-105	47	-88	-36	-108	-23	-102	-73	-65	-6	-103	-15	-74	-72	-149	-79	-145	3783	-6474	-31614	1790	-24115	-13133	-21151	-314	-22264	-8106	-18426	713	-25335	-10850	-19749	128
1.316667	-29	38	82	-61	-110	-34	0	-19	-24	2	-75	-63	-100	-17	-34	-61	-102	32	-87	-35	-105	-26	-101	-73	-65	2	-102	-14	-74	-74	-150	-75	-129	3919	-6553	-31340	1688	-24315	-12526	-20588	-320	-21835	-8249	-18416	723	-24988	-11064	-19569	-72
1.317500	-28	36	88	-59	-108	-31	13	-15	-18	5	-70	-62	-93	-15	-28	-57	-100	32	-88	-32	-100	-21	-113	-68	-64	-3	-101	-10	-73	-68	-147	-73	-79	3990	-6632	-31014	1593	-24464	-11540	-20123	-324	-21392	-8378	-18447	660	-24624	-11281	-19333	21
1.318333	-27	41	94	-50	-110	-31	12	-15	-18	5	-72	-57	-96	-13	-28	-58	-95	37	-84	-30	-104	-18	-99	-68	-60	-3	-100	-11	-72	-69	-144	-70	5	3997	-6704	-30648	1446	-24555	-10276	-19772	-359	-20960	-8491	-18503	945	-24249	-11507	-19127	155
1.319167	-26	42	87	-58	-108	-30	15	-13	-14	6	-69	-49	-93	-11	-29	-60	-97	36	-85	-32	-101	-19	-99	-68	-62	1	-99	-12	-73	-68	-145	-73	-44	3940	-6763	-30244	1430	-24574	-8811	-19534	-384	-20556	-8584	-18578	625	-23876	-11717	-18877	105
1.320000	-28	42	90	-58	-109	-32	15	-15	-18	4	-70	-62	-95	-12	-30	-59	-99	36	-84	-31	-107	-19	-97	-66	-64	0	-101	-14	-73	-67	-144	-73	3	3825	-6792	-29802	1452	-24512	-7223	-19401	-390	-20194	-8657	-18677	695	-23501	-11900	-18609	-297
1.320833	-25	41	87	-60	-110	-30	15	-11	-19	5	-69	-62	-96	-12	-16	-55	-100	35	-86	-43	-103	-21	-96	-66	-63	-1	-100	-10	-70	-67	-144	-73	-113	3654	-6781	-29337	1318	-24368	-5616	-19376	-410	-19880	-8699	-18787	499	-23137	-12048	-18338	-22
1.321667	-25	40	91	-58	-111	-31	21	-14	-17	6	-69	-64	-95	-12	-27	-57	-98	37	-85	-30	-107	-19	-101	-66	-61	0	-100	-13	-74	-73	-145	-72	-58	3427	-6729	-28853	1240	-24153	-3991	-19455	-413	-19629	-8717	-18923	389	-22792	-12152	-18050	128
1.322500	-26	44	89	-58	-112	-34	13	-14	-19	7	-72	-60	-97	-10	-29	-48	-98	35	-85	-32	-109	-24	-100	-68	-60	0	-99	-13	-69	-68	-143	-73	92	3168	-6628	-28362	1221	-23859	-2478	-19627	-400	-19440	-8709	-19062	208	-22460	-12216	-17764	220
1.323333	-26	41	105	-58	-110	-31	12	-15	-18	2	-73	-65	-122	-17	-30	-58	-98	32	-85	-32	-107	-23	-101	-72	-65	-3	-101	-15	-76	-78	-150	-74	12	2859	-6477	-27868	1091	-23514	-1116	-19893	-407	-19325	-8668	-19214	143	-22157	-12211	-17479	246
1.324167	-59	39	86	-61	-112	-38	9	-19	-21	2	-73	-64	-98	-16	-30	-57	-99	34	-86	-32	-103	-25	-99	-68	-61	0	-99	-10	-70	-72	-148	-74	6	2525	-6269	-27382	1040	-23116	64	-20231	-429	-19264	-8601	-19362	41	-21868	-12148	-17190	81
1.325000	-24	40	88	-58	-110	-36	12	-12	-13	6	-68	-61	-95	-14	-28	-58	-98	36	-85	-31	-104	-19	-104	-68	-63	0	-100	-10	-73	-68	-148	-80	30	2163	-6012	-26922	1016	-22692	1037	-20622	-436	-19268	-8512	-19510	-147	-21605	-12041	-16922	170
1.325833	-25	42	90	-60	-110	-32	15	-14	-10	0	-72	-63	-96	-12	-26	-57	-101	33	-84	-35	-103	-21	-98	-67	-61	-1	-100	-10	-72	-68	-147	-74	-85	1789	-5699	-26494	975	-22262	1791	-21069	-444	-19321	-8394	-19646	-83	-21365	-11883	-16666	101
1.326667	-28	44	89	-57	-110	-32	19	-15	-16	8	-70	-61	-95	-13	-26	-59	-98	33	-81	-30	-104	-22	-97	-70	-64	0	-99	-11	-70	-70	-160	-75	-61	1397	-5350	-26098	883	-21840	2327	-21552	-455	-19404	-8263	-19766	0	-21145	-11688	-16426	26
1.327500	-24	42	88	-59	-110	-35	13	-17	-18	5	-70	-62	-95	-13	-30	-58	-100	33	-85	-30	-104	-24	-99	-70	-72	-5	-101	-13	-74	-69	-146	-75	-65	1006	-4964	-25752	849	-21436	2654	-22054	-457	-19522	-8120	-19864	-800	-20950	-11458	-16213	35
1.328333	-30	38	85	-61	-112	-46	7	-19	-19	4	-72	-64	-98	-17	-30	-61	-103	29	-88	-32	-104	-23	-91	-72	-66	-4	-101	-13	-74	-74	-149	-76	41	613	-4546	-25451	837	-21077	2806	-22553	-449	-19641	-7957	-19932	-521	-20775	-11197	-16021	-186
1.329167	-27	40	88	-61	-110	-34	11	-19	-19	3	-76	-63	-96	-15	-29	-62	-102	34	-86	-32	-105	-26	-100	-69	-65	-6	-101	-13	-73	-70	-148	-76	60	230	-4101	-25192	781	-20762	2800	-23039	-431	-19766	-7792	-19969	-451	-20609	-10917	-15854	185
1.330000	-27	39	85	-63	-112	-33	13	-18	-19	11	-74	-64	-95	-15	-31	-58	-104	32	-87	-33	-104	-23	-113	-69	-63	-1	-101	-35	-72	-69	-163	-76	76	-149	-3651	-24991	822	-20501	2670	-23503	-158	-19874	-7604	-19963	-568	-20447	-10628	-15714	42
1.330833	-26	41	88	-60	-112	-32	13	-16	-19	5	-75	-64	-98	-12	-30	-59	-101	39	-82	-31	-108	-23	-98	-67	-64	0	-102	-13	-74	-69	-147	-75	-98	-499	-3196	-24832	912	-20305	2444	-23920	810	-19959	-7413	-19915	-576	-20302	-10342	-15602	-82
1.331667	-25	40	88	-62	-128	-35	11	-18	-19	6	-74	-64	-95	-16	-33	-60	-102	32	-86	-33	-110	-25	-102	-68	-65	-3	-101	-12	-76	-72	-152	-76	-91	-848	-2759	-24723	1209	-20176	2144	-24295	1272	-20014	-7239	-19830	-546	-20161	-10068	-15525	-110
1.332500	-24	37	85	-63	-113	-34	8	-18	-19	5	-76	-67	-96	-16	-32	-62	-101	33	-86	-32	-103	-22	-102	-68	-62	0	-100	-13	-73	-68	-150	-74	-103	-1164	-2330	-24651	1457	-20106	1824	-24595	775	-20021	-7053	-19704	-965	-20020	-9809	-15471	-31
1.333333	-28	41	86	-62	-107	-35	10	-15	-17	7	-61	-63	-94	-16	-31	-60	-96	35	-87	-31	-105	-25	-105	-67	-65	0	-98	-12	-76	-70	-168	-74	6	-1462	-1933	-24617	1230	-20103	1484	-24832	589	-19980	-6870	-19540	-702	-19875	-9565	-15443	-345
1.334167	-26	40	86	-61	-111	-32	13	-15	-18	9	-75	-64	-97	-16	-43	-61	-102	34	-86	-32	-107	-23	-115	-66	-64	-1	-102	-13	-72	-69	-149	-76	23	-1737	-1572	-24605	1114	-20140	1157	-24986	484	-19894	-6691	-19342	-424	-19733	-9349	-15443	-108
1.335000	-29	39	86	-60	-114	-63	10	-14	-17	5	-73	-65	-97	-15	-31	-60	-101	30	-85	-33	-100	-25	-102	-72	-64	-1	-101	-1	-72	-92	-147	-76	-125	-1990	-1247	-24618	1022	-20225	856	-25063	305	-19753	-6519	-19118	-614	-19584	-9159	-15458	34
1.335833	-28	39	87	-62	-113	-34	12	-27	-19	6	-74	-65	-97	-17	-30	-61	-101	32	-87	-33	-108	-25	-101	-69	-68	-1	-101	-14	-76	-73	-148	-78	-217	-2217	-974	-24645	872	-20341	598	-25057	195	-19565	-6344	-18871	-665	-19429	-8996	-15496	-259
1.336667	-28	38	93	-62	-111	-34	10	-17	-18	9	-74	-66	-96	-16	-31	-62	-103	32	-86	-32	-108	-24	-102	-69	-67	-7	-93	-12	-74	-70	-148	-74	-279	-2423	-750	-24672	811	-20477	382	-24973	49	-19333	-6185	-18600	-445	-19267	-8857	-15549	-107
1.337500	-27	37	87	-61	-107	-33	16	-13	-19	20	-72	-62	-94	-16	-28	-59	-102	37	-84	-29	-103	-29	-100	-68	-61	1	-99	-12	-70	-69	-146	-74	-252	-2600	-572	-24702	734	-20625	215	-24812	-64	-19055	-6021	-18325	-423	-19114	-8743	-15612	-116
1.338333	-25	42	88	-56	-113	-30	15	-13	-18	8	-72	-59	-95	-11	-28	-57	-99	37	-82	-30	-104	-21	-99	-94	-65	1	-98	-10	-70	-69	-143	-72	-235	-2764	-445	-24721	396	-20765	93	-24588	-184	-18751	-5863	-18056	-395	-18933	-8648	-15689	-172
1.339167	-27	40	87	-59	-110	-31	17	-13	-19	8	-72	-69	-96	-13	-29	-60	-99	34	-85	-30	-103	-25	-99	-67	-60	0	-100	-12	-73	-69	-145	-73	-204	-2917	-372	-24733	-39	-20896	7	-24305	-299	-18434	-5706	-17786	-344	-18763	-8571	-15772	-188
1.340000	-23	44	88	-62	-110	-33	15	-11	-22	2	-76	-65	-97	-13	-29	-61	-105	32	-86	-33	-107	-23	-102	-72	-66	-3	-104	-15	-75	-69	-136	-78	-110	-3050	-342	-24728	0	-21004	-48	-23977	-407	-18098	-5553	-17532	-249	-18594	-8509	-15866	-216
1.340833	-29	35	85	-64	-109	-36	12	-17	-23	4	-74	-66	-98	-16	-53	-63	-100	32	-87	-36	-109	-25	-100	-70	-64	0	-103	-13	-73	-69	-147	-73	-273	-3180	-351	-24702	157	-21081	-65	-23602	-528	-17762	-5390	-17289	-574	-18424	-8441	-15960	-88
1.341667	-22	38	86	-62	-112	-33	13	-15	-17	2	-76	-65	-98	-12	-29	-62	-101	32	-85	-34	-107	-24	-101	-70	-65	0	-102	-15	-75	-73	-139	-76	-239	-3306	-405	-24651	84	-21117	-64	-23204	-567	-17428	-5227	-17069	-271	-18257	-8380	-16056	-359
1.342500	-28	38	86	-62	-115	-33	12	-17	-19	5	-74	-69	-95	-14	-27	-63	-101	33	-72	-38	-107	-22	-100	-73	-65	-3	-102	-12	-72	-70	-147	-79	-97	-3428	-490	-24581	-15	-21112	-48	-22778	-594	-17113	-5057	-16878	-35	-18101	-8308	-16148	-119
1.343333	-26	16	86	-60	-110	-36	12	-15	-21	3	-70	-64	-100	-21	-29	-61	-104	33	-87	-38	-109	-25	-100	-70	-63	-1	-91	-14	-77	-73	-147	-76	-162	-3556	-595	-24483	-59	-21062	-15	-22347	-665	-16823	-4888	-16716	-511	-17953	-8226	-16237	-49
1.344167	-28	40	89	-60	-110	-35	11	-13	-21	7	-70	-65	-99	-15	-26	-61	-101	15	-86	-35	-112	-22	-101	-70	-63	1	-98	-11	-73	-70	-145	-74	-152	-3690	-724	-24365	-265	-20975	27	-21917	-749	-16561	-4713	-16579	-266	-17822	-8129	-16323	-132
1.345000	-28	42	88	-56	-107	-34	15	-13	-19	6	-72	-64	-97	-16	-28	-62	-102	34	-80	-32	-103	-19	-99	-64	-64	0	-98	-11	-112	-69	-147	-76	-168	-3832	-867	-24224	-378	-20841	81	-21497	-808	-16341	-4538	-16483	-129	-17699	-8023	-16405	-103
1.345833	-24	42	88	-56	-109	-34	11	-15	-16	5	-70	-57	-96	-13	-27	-59	-100	32	-85	-33	-102	-21	-100	-69	-62	-3	-98	-11	-69	-67	-142	-69	-170	-3990	-1016	-24059	-283	-20673	144	-21092	-828	-16161	-4362	-16400	-651	-17594	-7899	-16472	-14
1.346667	1	44	88	-55	-120	-34	15	-10	-9	5	-69	-65	-88	-14	-25	-62	-98	33	-84	-31	-99	-19	-97	-67	-62	-5	-99	-11	-66	-67	-146	-77	-109	-4163	-1170	-23877	-22	-20473	218	-20707	-874	-16017	-4190	-16345	-417	-17509	-7764	-16539	-227
1.347500	-27	42	90	-58	-108	-36	10	-17	-19	2	-74	-66	-95	-18	-27	-66	-99	32	-87	-35	-110	-24	-102	-73	-64	-7	-104	-15	-73	-73	-149	-77	-132	-4355	-1325	-23675	151	-20251	304	-20348	-956	-15921	-4039	-16321	19	-17449	-7623	-16590	-8
1.348333	-30	36	82	-61	-111	-40	6	-19	-22	-1	-77	-70	-100	-23	-30	-66	-103	27	-93	-39	-107	-33	-105	-75	-68	-7	-102	-19	-78	-73	-152	-79	-174	-4568	-1482	-23458	22	-20005	411	-20021	-1024	-15866	-3875	-16310	-238	-17402	-7474	-16631	218
1.349167	-30	35	81	-66	-115	-41	7	-19	-23	-3	-80	-76	-100	-19	-33	-66	-105	24	-93	-35	-107	-25	-103	-73	-65	-8	-102	-17	-75	-70	-148	-77	-69	-4800	-1618	-23211	11	-19742	543	-19718	-1022	-15842	-3727	-16314	-289	-17367	-7317	-16653	-228
1.350000	-30	37	84	-57	-110	-36	8	-17	-19	1	-76	-69	-97	-19	-30	-66	-100	29	-88	-36	-103	-22	-102	-70	-65	-3	-101	-11	-70	-69	-150	-76	-42	-5044	-1753	-22951	56	-19478	694	-19453	-801	-15850	-3596	-16315	-193	-17353	-7165	-16659	-211
1.350833	-26	39	87	-59	-109	-16	10	-9	-16	1	-75	-67	-98	-19	-30	-62	-96	33	-86	-31	-107	-25	-100	-70	-64	-3	-100	-15	-75	-68	-149	-77	10	-5313	-1877	-22676	120	-19202	879	-19218	-562	-15887	-3487	-16348	-93	-17353	-7018	-16649	-124
1.351667	-24	44	89	-62	-109	-36	9	-13	-16	6	-76	-67	-97	-17	-29	-62	-98	30	-85	-35	-107	-25	-100	-68	-63	-4	-99	-13	-74	-70	-146	-74	82	-5599	-2002	-22387	187	-18947	1084	-19010	-728	-15945	-3397	-16374	53	-17359	-6876	-16622	-174
1.352500	-27	41	90	-58	-109	-35	12	-15	-16	3	-73	-66	-98	-18	-29	-62	-92	34	-83	-29	-105	-24	-100	-67	-62	0	-101	-13	-74	-67	-150	-73	246	-5898	-2118	-22083	167	-18692	1320	-18836	-862	-16017	-3326	-16405	-50	-17383	-6764	-16581	-76
1.353333	-26	41	89	-58	-115	-34	10	-14	-17	6	-73	-64	-94	-16	-29	-59	-97	35	-84	-30	-107	-26	-103	-67	-73	0	-99	-12	-73	-70	-147	-68	271	-6210	-2238	-21763	214	-18446	1578	-18687	-1075	-16094	-3279	-16437	85	-17403	-6647	-16522	-73
1.354167	-27	40	88	-56	-113	-32	11	-13	-18	4	-72	-69	-96	-16	-30	-64	-98	37	-85	-32	-102	-24	-99	-68	-63	-3	-100	-12	-72	-68	-148	-76	127	-6540	-2365	-21432	242	-18222	1838	-18565	-1417	-16168	-3256	-16462	-158	-17427	-6564	-16450	-26
1.355000	-30	41	91	-58	-103	-35	11	-16	-17	5	-72	-64	-93	-14	-30	-61	-100	34	-84	-28	-81	-24	-102	-70	-61	-1	-99	-12	-57	-72	-149	-74	6	-6867	-2502	-21088	332	-18014	2148	-18463	-1281	-16236	-3262	-16488	-156	-17446	-6497	-16369	-121
1.355833	-27	40	89	-58	-111	-46	10	-14	-18	4	-74	-80	-99	-16	-32	-62	-103	33	-86	-32	-107	-25	-101	-69	-64	-3	-98	-13	-77	-70	-149	-75	54	-7198	-2656	-20736	339	-17822	2450	-18379	-1077	-16287	-3270	-16509	570	-17461	-6454	-16267	24
1.356667	-27	40	87	-60	-114	-36	10	-17	-22	2	-76	-68	-101	-16	-32	-61	-104	33	-90	-35	-111	-26	-103	-72	-68	-5	-107	-17	-80	-73	-147	-76	-48	-7531	-2835	-20382	261	-17648	2750	-18320	-351	-16323	-3303	-16528	-187	-17465	-6434	-16188	121
1.357500	-32	36	85	-61	-115	-35	8	-17	-22	3	-79	-68	-97	-15	-30	-61	-114	33	-74	-32	-104	-24	-98	-67	-65	0	-98	-14	-73	-69	-144	-73	3	-7850	-3026	-20009	138	-17483	3050	-18261	441	-16321	-3336	-16530	-160	-17445	-6425	-16042	27
1.358333	-26	43	90	-59	-115	-32	12	-12	-19	5	-72	-67	-96	-12	-27	-56	-101	39	-83	-31	-107	-26	-98	-67	-63	0	-99	-16	-73	-67	-146	-77	63	-8161	-3251	-19631	177	-17335	3333	-18220	-72	-16298	-3388	-16538	51	-17418	-6440	-15924	142
1.359167	-26	41	89	-59	-107	-31	16	-12	-23	7	-70	-72	-98	-12	-28	-56	-99	38	-86	-38	-107	-21	-99	-67	-63	1	-99	-13	-74	-67	-145	-73	18	-8461	-3507	-19235	208	-17202	3592	-18193	-466	-16248	-3460	-16530	-191	-17369	-6472	-15807	257
1.360000	-26	43	86	-60	-110	-30	13	-13	-17	8	-72	-64	-94	-12	-30	-58	-99	38	-83	-33	-101	-21	-99	-66	-62	0	-102	-13	-75	-67	-145	-70	-101	-8734	-3790	-18864	-148	-17077	3825	-18172	-538	-16170	-3490	-16517	-272	-17298	-6517	-15692	130
1.360833	-23	44	89	-57	-101	-35	13	-14	-18	8	-80	-65	-100	-14	-29	-53	-98	39	-84	-33	-104	-21	-97	-67	-62	2	-98	-16	-68	-66	-144	-63	9	-8987	-4112	-18474	-712	-16960	4015	-18163	-638	-16068	-3534	-16494	270	-17200	-6571	-15585	-48
1.361667	-25	43	88	-55	-109	-30	13	-15	-17	5	-69	-63	-96	-14	-29	-55	-103	38	-84	-31	-103	-21	-104	-67	-64	1	-99	-16	-74	-69	-146	-76	25	-9213	-4445	-18082	-783	-16848	4169	-18155	-370	-15931	-3543	-16461	89	-17085	-6636	-15485	303
1.362500	-28	42	89	-58	-110	-32	12	-15	-21	9	-69	-64	-94	-13	-31	-57	-92	39	-82	-30	-104	-19	-102	-67	-66	3	-98	-14	-73	-68	-147	-70	27	-9406	-4807	-17663	-356	-16745	4274	-18152	-332	-15774	-3590	-16406	522	-16952	-6694	-15395	170
1.363333	-26	44	88	-56	-125	-30	16	-14	-17	10	-68	-62	-100	-14	-27	-58	-99	39	-83	-31	-103	-19	-100	-66	-62	3	-95	-16	-72	-95	-145	-74	-125	-9560	-5189	-17286	87	-16636	4336	-18154	-612	-15602	-3603	-16363	1086	-16792	-6761	-15319	121
1.364167	-26	44	88	-59	-108	-31	17	-17	-17	9	-72	-63	-96	-13	-27	-56	-99	37	-83	-32	-102	-17	-99	-67	-64	-1	-98	-13	-73	-67	-143	-68	-200	-9680	-5576	-16883	-84	-16531	4347	-18160	-568	-15420	-3596	-16298	645	-16615	-6825	-15253	131
1.365000	-26	44	69	-58	-109	-30	16	-18	-15	8	-70	-64	-95	-13	-29	-58	-102	36	-81	-31	-103	-19	-102	-67	-70	1	-99	-14	-74	-69	-148	-76	-250	-9762	-5970	-16486	-59	-16432	4306	-18170	-369	-15220	-3582	-16219	544	-16429	-6887	-15199	68
1.365833	-28	42	86	-58	-113	-33	12	-17	-23	5	-73	-61	-96	-16	-30	-56	-100	39	-85	-30	-104	-19	-98	-66	-64	0	-99	-13	-73	-66	-144	-72	-270	-9795	-6343	-16092	375	-16328	4228	-18177	-196	-15016	-3556	-16126	571	-16225	-6939	-15156	132
1.366667	-41	43	88	-59	-110	-31	16	-15	-15	10	-69	-66	-96	-13	-27	-57	-97	38	-85	-29	-125	-21	-99	-66	-63	0	-100	-13	-69	-84	-146	-75	-200	-9791	-6709	-15707	553	-16229	4099	-18180	-227	-14812	-3521	-16014	403	-16023	-6988	-15121	122
1.367500	-23	41	87	-58	-111	-33	13	-15	-17	5	-68	-68	-96	-17	-28	-58	-102	37	-82	-33	-103	-22	-99	-68	-65	-3	-102	-17	-75	-73	-146	-77	-167	-9739	-7039	-15326	151	-16130	3928	-18185	-208	-14613	-3478	-15898	344	-15822	-7025	-15097	179
1.368333	-28	39	85	-60	-119	-38	10	-18	-19	7	-75	-66	-100	-15	-30	-60	-102	36	-88	-44	-108	-26	-104	-70	-65	-3	-100	-19	-75	-74	-148	-76	-207	-9650	-7329	-14967	-373	-16034	3728	-18179	-94	-14421	-3442	-15769	-11	-15621	-7053	-15070	2
1.369167	-26	44	86	-61	-112	-34	12	-17	-17	7	-75	-66	-98	-49	-31	-58	-98	36	-86	-34	-104	-24	-99	-67	-64	-5	-100	-15	-74	-76	-149	-75	-25	-9516	-7572	-14620	189	-15958	3502	-18163	-25	-14236	-3401	-15627	527	-15430	-7069	-15046	-73
1.370000	-24	42	86	-60	-111	-36	11	-18	-17	6	-75	-66	-96	-16	-27	-60	-103	32	-85	-33	-107	-24	-101	-47	-62	-1	-99	-14	-70	-69	-146	-73	-173	-9334	-7756	-14294	406	-15844	3253	-18141	306	-14060	-3360	-15473	167	-15248	-7068	-15015	236
1.370833	-27	39	89	-56	-111	-32	13	-16	-17	3	-73	-62	-96	-17	-26	-60	-99	37	-85	-31	-107	-19	-98	-69	-65	1	-97	-11	-92	-72	-148	-78	10	-9118	-7880	-14002	378	-15765	2986	-18101	795	-13896	-3342	-15313	363	-15085	-7059	-14972	3
1.371667	-28	44	89	-53	-110	-32	12	-16	-18	10	-72	-63	-94	-13	-28	-58	-97	37	-122	-31	-105	-18	-99	-70	-66	0	-96	-11	-72	-68	-146	-75	97	-8866	-7941	-13744	481	-15669	2712	-18051	1828	-13749	-3338	-15154	288	-14934	-7037	-14921	64
1.372500	-27	42	89	-58	-113	-31	13	-13	-27	6	-72	-64	-99	-15	-26	-58	-105	26	-82	-30	-105	-21	-99	-68	-66	2	-98	-12	-74	-69	-143	-74	3	-8583	-7937	-13535	-215	-15586	2432	-17984	2361	-13613	-3343	-14992	158	-14802	-7003	-14850	215
1.373333	-27	43	88	-58	-111	-33	11	-17	-19	3	-74	-66	-99	-15	-28	-59	-102	32	-87	-31	-108	-24	-100	-70	-66	-4	-99	-15	-76	-70	-146	-74	-98	-8278	-7867	-13375	-276	-15511	2146	-17904	1618	-13490	-3376	-14835	29	-14693	-6963	-14768	20
1.374167	-32	38	84	-61	-113	-34	10	-8	-25	4	-75	-66	-99	-17	-29	-63	-102	33	-86	-29	-104	-24	-100	-72	-65	0	-99	-14	-74	-70	-150	-72	-44	-7931	-7731	-13273	-26	-15434	1870	-17810	1910	-13374	-3416	-14675	503	-14597	-6910	-14657	-224
1.375000	-31	45	87	-58	-114	-34	13	-14	-22	4	-75	-64	-98	-14	-29	-62	-101	30	-85	-33	-111	-24	-100	-70	-64	-3	-99	-17	-73	-72	-148	-74	-116	-7573	-7538	-13231	-565	-15362	1605	-17699	2131	-13269	-3490	-14526	478	-14509	-6834	-14523	185
1.375833	-28	40	86	-68	-129	-31	15	-13	-18	5	-67	-63	-95	-15	-28	-62	-102	30	-88	-34	-105	-24	-101	-68	-67	-4	-101	-14	-74	-72	-147	-76	68	-7201	-7295	-13281	-1938	-15293	1353	-17577	1507	-13173	-3571	-14376	233	-14433	-6776	-14369	116
1.376667	-27	38	85	-61	-112	-33	11	-13	-22	3	-75	-65	-97	-13	-31	-61	-94	33	-86	-31	-105	-23	-101	-73	-66	-1	-99	-15	-77	-69	-147	-77	154	-6814	-7008	-13348	-3362	-15221	1114	-17441	840	-13079	-3667	-14235	-576	-14366	-6700	-14193	8
1.377500	-27	43	89	-59	-109	-32	10	-11	-18	9	-72	-62	-107	-14	-27	-59	-100	38	-83	-30	-107	-24	-100	-66	-63	0	-96	-9	-75	-67	-145	-57	219	-6422	-6692	-13510	-2940	-15146	898	-17292	23	-12987	-3773	-14105	-850	-14297	-6606	-13981	19
1.378333	-25	50	92	-58	-110	-30	16	-9	-15	10	-68	-61	-97	-10	-24	-57	-101	39	-80	-28	-102	-17	-95	-63	-59	0	-94	-11	-70	-75	-146	-70	195	-6040	-6353	-13739	-2193	-15070	701	-17133	-761	-12904	-3888	-13983	-253	-14227	-6516	-13760	13
1.379167	-26	47	90	-56	-109	-33	15	-13	-15	9	-66	-60	-101	-9	-24	-57	-100	42	-83	-30	-102	-23	-97	-66	-66	2	-97	-12	-70	-66	-144	-72	148	-5668	-6007	-14030	-3604	-14991	525	-16974	-1400	-12814	-4003	-13872	-161	-14153	-6415	-13516	3
1.380000	-24	44	98	-56	-109	-29	18	-11	-19	8	-69	-60	-96	-9	-26	-58	-98	68	-80	-45	-102	-21	-96	-65	-63	4	-100	-9	-72	-66	-147	-74	105	-5319	-5657	-14369	-4465	-14910	374	-16803	-1224	-12739	-4112	-13773	-155	-14068	-6307	-13256	-60
1.380833	-26	44	91	-53	-101	-31	15	-13	-21	8	-69	-59	-120	-14	-27	-56	-99	38	-83	-29	-107	-24	-98	-66	-64	0	-99	-12	-79	-67	-144	-74	120	-5001	-5315	-14752	-1918	-14813	244	-16633	-1093	-12652	-4213	-13681	-67	-13967	-6184	-12979	16
1.381667	-31	44	91	-58	-111	-32	12	-13	-23	5	-72	-62	-96	0	-28	-61	-102	30	-87	-32	-108	-24	-100	-60	-67	-1	-100	-14	-76	-69	-147	-76	29	-4720	-4998	-15168	-3675	-14722	138	-16462	-978	-12562	-4327	-13593	-763	-13857	-6057	-12704	12
1.382500	-33	41	87	-62	-115	-40	9	-18	-27	3	-77	-66	-101	9	-29	-60	-101	34	-83	-33	-105	-23	-99	-70	-63	-3	-100	-13	-70	-69	-147	-76	151	-4476	-4698	-15589	-4937	-14614	59	-16283	-885	-12489	-4358	-13510	-118	-13722	-5909	-12409	-105
1.383333	-31	40	87	-59	-105	-32	13	-15	-17	6	-68	-64	-96	-16	-29	-58	-100	36	-87	-33	-101	-23	-101	-83	-66	19	-98	-13	-75	-72	-145	-78	-31	-4305	-4433	-16022	-4475	-14494	5	-16109	-987	-12371	-4389	-13428	-304	-13569	-5750	-12110	120
1.384167	-25	41	91	-60	-111	-33	9	-11	-17	-9	-69	-65	-97	-13	-28	-57	-98	37	-84	-34	-103	-21	-97	-66	-63	0	-101	-13	-75	-69	-142	-74	5	-4146	-4199	-16429	-5657	-14365	-22	-15926	-924	-12267	-4391	-13344	-556	-13395	-5573	-11819	-122
1.385000	-23	43	91	-60	-108	-31	11	-12	-19	8	-68	-63	-93	-14	-29	-57	-99	37	-86	-32	-104	-10	-99	-66	-61	0	-98	-12	-73	-67	-147	-74	-75	-4063	-4000	-16808	-5989	-14230	-22	-15751	-801	-12159	-4356	-13259	-643	-13201	-5381	-11530	-196
1.385833	-24	45	92	-57	-107	-25	17	-12	-14	9	-69	-61	-96	-13	-27	-55	-95	38	-83	-28	-102	-21	-95	-63	-61	2	-99	-11	-73	-57	-145	-73	-75	-4030	-3838	-17130	-5247	-14081	5	-15575	-628	-12045	-4280	-13170	-289	-12991	-5173	-11247	-152
1.386667	-24	46	91	-56	-108	-32	13	-12	-17	11	-68	-60	-94	-11	-26	-57	-99	37	-83	-29	-102	-18	-98	-65	-64	2	-96	-11	-69	-66	-143	-76	-93	-4054	-3699	-17394	-3785	-13926	50	-15399	-410	-11922	-4175	-13074	-268	-12759	-4947	-10973	-22
1.387500	-24	42	96	-58	-108	-32	12	-12	-26	8	-69	-63	-93	-12	-29	-60	-100	36	-84	-31	-105	-22	-98	-68	-64	-1	-99	-14	-55	-70	-148	-79	-81	-4126	-3593	-17588	-3931	-13758	124	-15224	-287	-11789	-4031	-12973	74	-12511	-4710	-10712	-316
1.388333	-26	37	88	-63	-114	-34	9	-17	-17	6	-70	-68	-97	-15	-27	-42	-101	34	-74	-31	-105	-22	-101	-70	-66	-4	-104	-15	-74	-70	-146	-75	9	-4236	-3512	-17688	-4927	-13579	218	-15049	-654	-11650	-3852	-12849	-93	-12243	-4451	-10461	12
1.389167	-28	38	86	-63	-111	-33	20	-16	-19	5	-72	-85	-97	-17	-30	-60	-103	30	-90	-34	-108	-22	-99	-69	-66	-3	-100	-12	-75	-72	-148	-76	12	-4380	-3442	-17700	-4871	-13387	342	-14874	-1812	-11486	-3641	-12717	-296	-11955	-4178	-10221	68
1.390000	-28	42	87	-59	-109	-33	11	-17	-19	5	-74	-33	-97	-16	-32	-62	-100	33	-90	-32	-108	-23	-109	-68	-67	-7	-102	-16	-74	-76	-148	-78	-214	-4546	-3385	-17616	-3242	-13197	480	-14671	-1781	-11319	-3401	-12571	-297	-11655	-3899	-9995	-203
1.390833	-31	37	82	-58	-114	-35	50	-13	-22	5	-75	-65	-101	-17	-31	-61	-99	32	-87	-34	-103	-22	-99	-67	-55	-1	-98	-16	-72	-70	-145	-75	-229	-4718	-3337	-17439	-665	-12988	642	-14512	-952	-11124	-3130	-12401	-410	-11334	-3595	-9776	-171
1.391667	-27	42	87	-58	-111	-32	13	-13	-18	3	-74	-64	-94	-15	-27	-59	-99	32	-84	-31	-105	-23	-98	-69	-66	0	-101	-13	-72	-67	-148	-74	-185	-4892	-3270	-17161	1418	-12773	820	-14330	-734	-10917	-2836	-12219	-826	-11004	-3298	-9576	-167
1.392500	-28	38	87	-59	-109	-30	11	-14	-19	5	-74	-64	-95	-16	-27	-62	-100	34	-85	-31	-109	-23	-99	-70	-63	0	-99	-14	-75	-68	-149	-74	-9	-5056	-3215	-16793	1407	-12549	1012	-14147	-356	-10684	-2526	-12014	-885	-10655	-2987	-9385	-80
1.393333	-25	63	88	-57	-109	-32	12	-14	-18	5	-72	-66	-96	-18	-29	-60	-99	36	-84	-29	-105	-24	-101	-64	-63	0	-98	-14	-79	-70	-148	-73	17	-5201	-3139	-16343	1921	-12310	1217	-13949	9	-10434	-2201	-11803	-1071	-10281	-2674	-9208	6
1.394167	-27	41	85	-59	-112	-31	13	-16	-16	7	-72	-66	-97	-14	-29	-59	-98	35	-88	-32	-105	-23	-100	-66	-64	-1	-101	-14	-74	-53	-148	-75	-187	-5318	-3048	-15823	2259	-12064	1434	-13780	286	-10163	-1868	-11573	-1631	-9909	-2349	-9037	76
1.395000	-25	39	85	-59	-112	-32	13	-16	-18	0	-74	-66	-98	-13	-33	-61	-100	43	-85	-32	-109	-24	-98	-68	-64	0	-100	-15	-77	-74	-150	-70	-352	-5395	-2950	-15240	998	-11805	1652	-13599	569	-9864	-1528	-11330	-1969	-9514	-2027	-8884	35
1.395833	-23	55	86	-62	-112	-35	10	-15	-18	5	-72	-66	-98	-15	-30	-62	-99	35	-80	-33	-109	-25	-100	-70	-66	-1	-101	-15	-75	-69	-150	-77	-138	-5429	-2830	-14617	-626	-11533	1873	-13424	804	-9540	-1187	-11076	-876	-9101	-1693	-8736	-284
1.396667	-26	39	86	-59	-113	-34	12	-24	-16	6	-79	-64	-99	-17	-32	-63	-100	34	-81	-33	-105	-23	-101	-70	-62	-1	-102	-15	-74	-69	-148	-78	-101	-5413	-2693	-13950	-1760	-11248	2104	-13242	1039	-9187	-836	-10816	-1364	-8667	-1355	-8600	54
1.397500	-24	41	87	-59	-112	-33	5	-16	-17	3	-73	-63	-95	-13	-29	-60	-101	36	-84	-30	-102	-21	-102	-68	-66	0	-99	-13	-72	-65	-124	-75	-172	-5347	-2536	-13259	-4289	-10939	2332	-13070	1196	-8812	-484	-10548	-2198	-8212	-1008	-8470	40
1.398333	-27	46	86	-58	-110	-29	12	-11	-21	7	-66	-65	-95	-12	-30	-59	-102	35	-73	-33	-107	-19	-100	-67	-64	-1	-101	-14	-74	-67	-146	-78	-87	-5233	-2366	-12560	-6649	-10623	2551	-12897	1325	-8412	-137	-10283	-2262	-7746	-656	-8355	73
1.399167	-25	43	84	-59	-102	-29	10	-14	-19	3	-74	-63	-98	-16	-32	-60	-98	35	-86	-32	-103	-22	-98	-64	-65	-3	-100	-12	-68	-68	-146	-75	68	-5068	-2178	-11854	-5301	-10282	2773	-12727	1453	-7988	208	-10017	-1945	-7263	-299	-8242	24
1.400000	-28	41	86	-59	-108	-29	11	-15	-17	7	-72	-60	-94	-13	-29	-59	-99	36	-87	-31	-103	-18	-98	-66	-63	0	-97	-11	-74	-66	-147	-75	68	-4855	-1979	-11159	-4317	-9919	2989	-12561	1522	-7538	552	-9750	-1896	-6748	69	-8151	47
1.400833	-28	44	88	-56	-105	-32	15	-16	-19	6	-72	-63	-94	-12	-31	-57	-98	36	-90	-31	-104	-19	-100	-66	-65	2	-101	-13	-73	-68	-148	-74	210	-4596	-1767	-10483	-4152	-9545	3205	-12392	1560	-7069	898	-9490	-560	-6219	449	-8056	-168
1.401667	-28	41	87	-73	-110	-31	13	-15	-21	-3	-72	-62	-100	-15	-30	-59	-101	34	-84	-33	-107	-19	-100	-67	-66	1	-102	-12	-76	-68	-147	-75	155	-4312	-1546	-9832	-4593	-9144	3413	-12227	1590	-6575	1227	-9236	1791	-5676	837	-7989	23
1.402500	-23	42	80	-62	-112	-31	10	-13	-19	5	-75	-63	-96	-12	-29	-59	-102	34	-84	-31	-107	-21	-98	-66	-74	1	-107	-13	-74	-69	-145	-76	229	-3987	-1304	-9194	-4908	-8721	3624	-12057	1554	-6059	1587	-8987	5295	-5114	1232	-7930	123
1.403333	-25	43	88	-60	-111	-31	11	-13	-19	6	-70	-62	-96	-14	-30	-58	-98	19	-84	-32	-105	-24	-105	-68	-63	2	-99	-10	-75	-68	-146	-75	258	-3649	-1056	-8586	-4920	-8282	3849	-11881	1524	-5529	1948	-8744	7264	-4533	1638	-7862	-67
1.404167	-24	43	89	-57	-111	-27	15	-11	-17	10	-69	-61	-98	-14	-28	-57	-96	38	-81	-31	-104	-21	-96	-69	-86	3	-99	-13	-73	-67	-146	-74	158	-3284	-796	-8007	-3376	-7820	4045	-11704	1469	-4991	2268	-8509	6427	-3945	2055	-7847	93
1.405000	-26	44	89	-58	-109	-30	20	-11	-16	5	-76	-62	-93	-14	-29	-57	-98	36	-82	-31	-107	-21	-98	-65	-61	2	-99	-11	-70	-65	-139	-74	229	-2922	-525	-7455	-730	-7343	4253	-11520	1332	-4444	2603	-8284	5641	-3341	2463	-7829	113
1.405833	-5	45	92	-55	-107	-30	16	-15	-14	8	-67	-62	-97	-14	-29	-57	-99	35	-81	-30	-105	-18	-98	-62	-65	3	-91	-9	-72	-67	-145	-74	182	-2556	-238	-6935	1479	-6850	4465	-11326	1164	-3886	2937	-8082	4874	-2734	2875	-7818	46
1.406667	-23	43	91	-55	-115	-31	13	-14	-18	5	-68	-64	-95	-41	-29	-56	-100	35	-81	-33	-107	-24	-99	-68	-64	1	-101	-14	-75	-68	-146	-75	96	-2193	53	-6448	3439	-6350	4670	-11128	1064	-3329	3257	-7854	3776	-2140	3275	-7828	-16
1.407500	-27	37	86	-58	-113	-35	8	-16	-19	3	-76	-68	-98	-17	-30	-61	-103	33	-86	-31	-92	-22	-98	-75	-66	-1	-100	-12	-76	-69	-149	-87	151	-1843	368	-5980	5251	-5837	4881	-10919	970	-2774	3570	-7648	3215	-1546	3660	-7849	3
1.408333	-30	38	86	-61	-112	-33	10	-4	-25	4	-79	-72	-97	-18	-30	-61	-103	33	-86	-42	-110	-24	-100	-72	-69	-6	-101	-14	-74	-74	-150	-75	60	-1504	691	-5533	6304	-5313	5090	-10707	888	-2227	3876	-7442	1986	-966	4040	-7871	66
1.409167	-31	40	85	-79	-112	-34	12	-17	-18	3	-72	-68	-97	-17	-29	-61	-103	28	-87	-35	-107	-19	-100	-68	-66	0	-102	-3	-74	-72	-149	-75	180	-1179	1038	-5105	7125	-4786	5295	-10482	884	-1691	4160	-7245	1259	-405	4393	-7907	-137
1.410000	-25	40	87	-58	-111	-32	16	-14	-17	5	-76	-66	-95	-3	-31	-49	-102	35	-85	-34	-105	-22	-97	-69	-65	0	-100	-15	-73	-72	-146	-74	352	-868	1401	-4695	8226	-4256	5488	-10254	825	-1168	4418	-7050	1166	131	4719	-7947	129
1.410833	-28	35	88	-59	-110	-33	16	-14	-16	7	-69	-64	-94	-17	-27	-59	-92	33	-83	-34	-104	-18	-126	-66	-65	2	-95	-10	-72	-69	-145	-73	189	-590	1776	-4304	8791	-3732	5671	-10023	675	-658	4670	-6854	199	635	5012	-7988	157
1.411667	-22	41	90	-58	-107	-31	15	-13	-13	8	-69	-63	-92	-7	-26	-58	-99	37	-82	-31	-104	-18	-100	-67	-62	2	-97	-10	-70	-70	-143	-74	142	-341	2158	-3926	9044	-3216	5837	-9795	600	-171	4882	-6662	-52	1098	5260	-8034	42
1.412500	-25	41	89	-55	-111	-33	15	-13	-16	8	-72	-63	-94	-15	-26	-56	-96	36	-83	-31	-109	-21	-100	-74	-61	2	-96	-9	-73	-69	-144	-72	217	-100	2553	-3560	8651	-2703	5982	-9568	687	285	5058	-6475	-374	1520	5465	-8068	70
1.413333	-25	43	89	-58	-110	-29	15	-12	-16	9	-50	-64	-98	6	-27	-53	-100	38	-86	-33	-104	-18	-100	-66	-63	3	-100	-9	-74	-70	-144	-73	113	105	2955	-3207	8536	-2196	6104	-9344	774	717	5200	-6288	-1322	1878	5623	-8094	121
1.414167	-24	41	90	-60	-112	-32	13	-13	-23	7	-72	-63	-96	-15	-27	-57	-101	34	-86	-33	-108	-32	-100	-65	-63	0	-99	-10	-70	-86	-144	-70	2	285	3362	-2860	8862	-1711	6191	-9128	463	1121	5295	-6110	-1471	2211	5753	-8108	-133
1.415000	-26	35	88	-58	-110	-30	10	-17	-19	2	-73	-66	-60	-23	-30	-60	-102	32	-88	-35	-109	-22	-102	-72	-67	-3	-100	-14	-76	-75	-160	-75	137	438	3765	-2519	8382	-1238	6268	-8927	235	1493	5346	-5932	-918	2475	5775	-8108	-154
1.415833	-29	39	85	-63	-112	-36	7	-21	-23	1	-77	-68	-97	-19	-31	-62	-103	39	-88	-36	-108	-26	-104	-72	-62	-4	-101	-14	-75	-74	-149	-77	129	569	4171	-2175	8073	-780	6260	-8734	145	1842	5342	-5757	-1211	2693	5776	-8081	189
1.416667	-26	40	87	-61	-132	-36	-11	-16	-18	4	-73	-64	-96	-17	-29	-61	-83	29	-87	-39	-102	-23	-102	-70	-67	-1	-99	-15	-50	-72	-149	-77	-40	669	4569	-1833	7832	-335	6239	-8555	298	2161	5309	-5584	-1756	2855	5718	-8027	-63
1.417500	-24	41	87	-59	-101	-30	15	-15	-18	5	-74	-65	-94	-14	-28	-56	-99	35	-99	-32	-103	-21	-99	-68	-63	-4	-99	-10	-65	-68	-145	-72	-47	748	4965	-1478	7318	97	6173	-8388	1454	2451	5220	-5419	-1946	2975	5606	-7945	-62
1.418333	-27	42	90	-56	-108	-30	15	-17	-15	8	-70	-47	-91	-13	-26	-60	-91	35	-86	-30	-103	-17	-100	-68	-63	1	-99	-10	-70	-67	-146	-73	-33	803	5348	-1123	6682	508	6065	-8244	1769	2715	5074	-5266	-1920	3043	5440	-7840	15
1.419167	-25	42	71	-59	-107	-32	15	-13	-15	8	-70	-60	-94	-14	-26	-56	-98	35	-87	-18	-103	-19	-98	-67	-63	-11	-100	-13	-72	-67	-147	-75	-185	839	5714	-759	5920	900	5913	-8119	948	2946	4874	-5117	-2079	3070	5215	-7707	-95
1.420000	-27	42	87	-56	-105	-31	4	-15	-15	9	-72	-62	-96	-13	-28	-56	-107	36	-87	-32	-102	-19	-98	-68	-62	1	-98	-12	-72	-70	-127	-75	-257	855	6067	-382	5346	1268	5723	-8010	1165	3160	4626	-4989	-2112	3058	4944	-7545	-96
1.420833	-26	42	88	-56	-104	-30	13	-15	-17	4	-69	-63	-94	-13	-28	-56	-98	34	-97	-33	-107	-19	-99	-68	-65	2	-98	-11	-72	-70	-145	-76	-249	862	6416	8	5204	1618	5495	-7921	2074	3347	4324	-4870	-1809	3013	4622	-7346	-59
[truncated: 10,294 more rows]
[truncated: 15 more columns]
