# Supplementary material for: Novel Methods for Surface EMG Analysis and Exploration Based on Multi-Modal Gaussian Mixture Models
Source: PLoS One. 2016 Jun 30;11(6):e0157239. doi: 10.1371/journal.pone.0157239 (PMC4928879; doi:10.1371/journal.pone.0157239)
Supplement: S1 File — (ZIP) [file pone.0157239.s001.zip › Haf_horses_trot_data/Haf_h06_t3_kin.trc]

PathFileType	4	(X/Y/Z)	D:\Users\zsoldosr\Desktop\HaflingerProjektEMGBiopsy\RawData\M2\Luxit3r.trc
DataRate	CameraRate	NumFrames	NumMarkers	Units	OrigDataRate	OrigDataStartFrame	OrigNumFrames
120.00	120.00	1200	7	mm	120.00	1	1200
Frame#	Time	Head			Withers			Sacrum			HFL			HFR			HHL			HHR
		X1	Y1	Z1	X2	Y2	Z2	X3	Y3	Z3	X4	Y4	Z4	X5	Y5	Z5	X6	Y6	Z6	X7	Y7	Z7
1	0.000	911.24237	-195.46980	1649.49829	-61.67139	-13.37798	1356.98425	-927.43298	44.07912	1327.56189	706.61877	87.38034	15.03627	-213.73868	-185.74080	36.26960	-1293.95667	265.40930	7.92326	-515.93292	-77.52319	5.74314
2	0.008	911.07458	-194.85771	1649.51489	-60.67854	-14.10631	1355.93799	-927.48474	43.93020	1326.88745	692.97284	89.17717	7.53873	-210.35284	-194.68471	58.52677	-1309.87488	270.47693	13.51912	-515.04694	-90.91900	1.91635
3	0.017	910.99512	-194.23613	1649.20483	-59.79108	-14.78850	1354.57837	-927.49298	43.72371	1326.02783	677.65155	90.92913	0.71440	-203.08630	-204.11574	79.59361	-1324.51672	276.20865	20.49326	-516.32648	-104.25142	-0.82743
4	0.025	911.09021	-193.59460	1648.31689	-59.10677	-15.39847	1352.68958	-927.43243	43.43341	1324.84119	659.87256	92.56896	-4.36135	-190.65163	-213.79703	97.85030	-1335.97461	282.47797	28.18471	-520.73114	-116.99773	-1.98782
5	0.033	911.45123	-192.92110	1646.69958	-58.69766	-15.92733	1350.20374	-927.30896	43.07567	1323.25305	639.62347	94.09499	-7.11729	-174.18492	-222.99911	111.94758	-1341.48962	288.74155	33.85833	-528.08868	-128.13988	-2.01517
6	0.042	912.17896	-192.21025	1644.28674	-58.58819	-16.36948	1347.18628	-927.16058	42.68230	1321.25293	617.20612	95.59218	-8.07976	-155.34468	-231.18103	121.75368	-1338.61938	294.83005	35.07093	-538.31854	-136.55984	-1.91559
7	0.050	913.37305	-191.47372	1641.07324	-58.75350	-16.71709	1343.77588	-927.04968	42.26737	1318.86975	593.17957	97.14983	-8.20092	-135.10405	-238.27457	128.35675	-1327.45923	300.74252	31.91534	-552.22931	-141.58527	-2.31560
8	0.058	915.11139	-190.74152	1637.08850	-59.14709	-16.95944	1340.11914	-927.04535	41.83329	1316.14880	568.32825	98.77699	-8.15178	-113.80402	-244.51970	133.29260	-1311.49207	306.02798	26.84812	-570.70764	-143.35930	-3.07239
9	0.067	917.43219	-190.05220	1632.37585	-59.73946	-17.07819	1336.33069	-927.19629	41.39286	1313.13623	543.35742	100.41547	-8.24347	-91.61295	-250.19012	137.78070	-1295.30029	310.12543	22.77285	-593.32959	-142.78830	-3.76075
10	0.075	920.32843	-189.43353	1626.97888	-60.54245	-17.04973	1332.48975	-927.51495	40.96570	1309.88062	518.64215	102.05646	-8.54398	-68.74123	-255.43198	142.40222	-1280.81543	312.99701	21.03970	-618.27386	-141.05000	-4.20677
11	0.083	923.75250	-188.89256	1620.94128	-61.60719	-16.86631	1328.65820	-927.98956	40.55769	1306.44946	494.26724	103.75529	-8.96945	-45.40759	-260.26929	147.19099	-1266.17078	314.87738	20.79357	-643.58197	-139.00357	-4.48281
12	0.092	927.62085	-188.42680	1614.30884	-62.99998	-16.55486	1324.89819	-928.60944	40.15457	1302.94092	470.20569	105.52252	-9.40909	-21.75948	-264.68408	151.87006	-1248.46655	315.82962	20.35222	-668.26135	-136.97314	-4.68603
13	0.100	931.82184	-188.03482	1607.13245	-64.76785	-16.16958	1321.27734	-929.37646	39.74479	1299.46460	446.42029	107.31852	-9.81549	2.16747	-268.64856	156.03949	-1226.81360	315.78629	18.97796	-692.30536	-134.95480	-4.88552
14	0.108	936.23035	-187.72070	1599.47266	-66.91448	-15.77670	1317.86755	-930.30005	39.34810	1296.10303	422.84729	109.14063	-10.20684	26.43343	-272.09357	159.28752	-1202.51843	314.60046	17.14976	-716.05762	-132.89078	-5.14349
15	0.117	940.71643	-187.49490	1591.40637	-69.40643	-15.45018	1314.74707	-931.38629	39.01696	1292.89429	399.40015	111.02927	-10.62453	51.13565	-274.90640	161.24509	-1177.56396	312.09146	15.79090	-739.73169	-130.78964	-5.46562
16	0.125	945.14612	-187.36354	1583.02710	-72.19976	-15.26889	1311.98999	-932.62604	38.82404	1289.84937	376.03479	113.00102	-11.08002	76.36600	-276.99945	161.63342	-1153.42944	308.23007	15.53634	-763.34479	-128.71820	-5.78146
17	0.133	949.38483	-187.32167	1574.44104	-75.25539	-15.30738	1309.64331	-933.99139	38.85387	1286.97717	352.73651	115.00516	-11.53374	102.20410	-278.34338	160.31633	-1130.49634	303.08969	16.37785	-786.87268	-126.75136	-6.02643
18	0.142	953.30774	-187.35910	1565.75989	-78.53073	-15.61554	1307.71777	-935.44727	39.18723	1284.29810	329.45483	116.94601	-11.90518	128.70377	-278.95340	157.32742	-1107.97729	296.64984	17.81532	-810.36029	-124.93346	-6.20866
19	0.150	956.81494	-187.46216	1557.08594	-81.95966	-16.19536	1306.20703	-936.96680	39.88339	1281.85657	306.12057	118.75464	-12.09898	155.89014	-278.95062	152.91023	-1084.72144	288.84219	19.30309	-833.88599	-123.24036	-6.37876
20	0.158	959.84436	-187.60997	1548.49292	-85.43687	-16.99629	1305.11450	-938.52960	40.97555	1279.73218	282.68161	120.42867	-12.08826	183.80109	-278.58749	147.52649	-1060.35657	279.68567	20.54029	-857.48694	-121.58731	-6.54848
21	0.167	962.37219	-187.77582	1540.01453	-88.81908	-17.93182	1304.46863	-940.10400	42.46695	1278.04138	259.09796	122.03902	-11.96283	212.49652	-278.09985	141.70563	-1035.51221	269.36035	21.51726	-881.16956	-119.91951	-6.65126
22	0.175	964.40356	-187.93593	1531.64331	-91.94651	-18.90135	1304.31812	-941.63806	44.32083	1276.92029	235.35049	123.73792	-11.81345	241.98257	-277.55777	135.80428	-1010.96130	258.25336	22.42161	-904.94897	-118.24561	-6.61108
23	0.183	965.96191	-188.08145	1523.34131	-94.67735	-19.80770	1304.71472	-943.06689	46.45896	1276.48938	211.45029	125.65021	-11.61371	272.13586	-276.84540	129.88556	-986.84949	246.78662	23.37524	-928.82953	-116.58469	-6.42151
24	0.192	967.07782	-188.22833	1515.05774	-96.91225	-20.57667	1305.69470	-944.33118	48.77183	1276.82129	187.41107	127.69873	-11.31342	302.73166	-275.71454	123.78802	-962.78491	235.16444	24.21011	-952.78430	-114.95313	-6.12227
25	0.200	967.78497	-188.41286	1506.74426	-98.59125	-21.17855	1307.26868	-945.39575	51.14088	1277.92822	163.22992	129.64955	-10.99088	333.55667	-273.88525	117.26729	-938.31555	223.41498	24.61344	-976.79248	-113.38133	-5.74125
26	0.208	968.12524	-188.66728	1498.36145	-99.68333	-21.63164	1309.41858	-946.25659	53.47371	1279.77014	138.90546	131.32312	-10.79816	364.49429	-271.16095	110.11543	-913.19226	211.60608	24.43849	-1000.87598	-111.90986	-5.28086
27	0.217	968.15265	-188.99855	1489.88110	-100.19235	-21.97556	1312.09790	-946.93402	55.72876	1282.27393	114.43347	132.70142	-10.78864	395.51968	-267.50558	102.29290	-887.44385	199.93683	23.77030	-1025.09473	-110.51959	-4.76880
28	0.225	967.93054	-189.39423	1481.29041	-100.16144	-22.23418	1315.23975	-947.46045	57.90634	1285.35486	89.78735	133.92752	-10.86913	426.65976	-263.05249	94.04572	-861.32843	188.66217	22.77711	-1049.51270	-109.06000	-4.30092
29	0.233	967.53003	-189.84549	1472.58984	-99.65981	-22.40136	1318.76794	-947.86786	60.01664	1288.93347	64.94763	135.22369	-10.89345	457.94925	-258.03864	85.90584	-835.11298	177.99329	21.59853	-1074.14722	-107.40332	-3.94144
30	0.242	967.02661	-190.35921	1463.79285	-98.76920	-22.45422	1322.60352	-948.17487	62.05853	1292.94165	39.92950	136.73055	-10.77483	489.29520	-252.73340	78.59424	-808.90607	168.07489	20.33372	-1098.96741	-105.62807	-3.62806
31	0.250	966.49268	-190.95174	1454.92883	-97.58331	-22.37258	1326.66650	-948.38062	64.02210	1297.31665	14.76740	138.42934	-10.53554	520.24890	-247.44516	72.82848	-782.71313	158.99220	19.06371	-1123.96069	-103.87887	-3.27880
32	0.258	965.99384	-191.63527	1446.04919	-96.20552	-22.14497	1330.87195	-948.46991	65.89513	1301.98645	-10.50635	140.21524	-10.26918	549.87366	-242.53943	68.92184	-756.55334	150.81454	17.87218	-1149.13940	-102.17919	-2.91671
33	0.267	965.58740	-192.40985	1437.23560	-94.73112	-21.75850	1335.12122	-948.42242	67.66054	1306.86108	-35.86469	142.01399	-10.05583	576.88672	-238.28821	66.31902	-730.52625	143.65353	16.82202	-1174.47461	-100.48697	-2.62393
34	0.275	965.31598	-193.27563	1428.60229	-93.23084	-21.19719	1339.30090	-948.21625	69.29510	1311.83350	-61.22382	143.81567	-9.90140	600.02612	-234.64227	63.65746	-704.82385	137.62843	15.90809	-1199.84912	-98.82658	-2.35475
35	0.283	965.20154	-194.24524	1420.28516	-91.75027	-20.46229	1343.29004	-947.83881	70.77004	1316.78870	-86.37085	145.63481	-9.69560	618.32825	-231.30214	59.59841	-679.66504	132.83093	15.07220	-1224.94922	-97.33835	-1.70731
36	0.292	965.25189	-195.32751	1412.42664	-90.31297	-19.59009	1346.96790	-947.31653	72.04412	1321.61096	-110.98071	147.50826	-9.18878	631.20898	-228.06311	53.62911	-655.23071	129.37236	14.23892	-1249.16821	-96.22542	0.08529
37	0.300	965.47681	-196.50787	1405.16077	-88.92081	-18.64038	1350.21472	-946.72876	73.06577	1326.18542	-134.70471	149.51016	-8.07167	638.57300	-224.98721	46.03914	-631.69116	127.40610	13.30605	-1271.82898	-95.62588	3.71028
38	0.308	965.89984	-197.75629	1398.59851	-87.55708	-17.65705	1352.91577	-946.18091	73.80289	1330.39575	-157.30164	151.75061	-6.09205	640.89539	-222.26874	37.43728	-609.25244	127.07977	12.14077	-1292.53711	-95.54938	9.21160
39	0.317	966.55658	-199.04486	1392.81519	-86.19251	-16.64054	1354.96851	-945.76123	74.27873	1334.12927	-178.78882	154.41397	-2.98688	638.99744	-220.03751	28.57755	-588.16583	128.47897	10.62904	-1311.18054	-95.98821	16.01492
40	0.325	967.48322	-200.35541	1387.84961	-84.79599	-15.57004	1356.29089	-945.51270	74.57635	1337.29187	-199.39233	157.79810	1.77631	633.58691	-218.26675	20.46014	-568.74084	131.67389	8.73633	-1327.74390	-97.01167	23.59566
41	0.333	968.70538	-201.67699	1383.71130	-83.34064	-14.44044	1356.83472	-945.42871	74.80479	1339.82227	-219.00159	162.25072	9.16312	624.87341	-216.79460	14.07908	-551.34924	136.81590	6.52059	-1342.33923	-98.64599	32.01339
42	0.342	970.23145	-202.99757	1380.38062	-81.80262	-13.25954	1356.58972	-945.45972	75.06203	1341.69604	-236.28705	168.03900	20.35957	612.53613	-215.41202	9.83300	-536.43280	144.12445	4.09862	-1355.17896	-100.71381	41.60836
43	0.350	972.05194	-204.30016	1377.80737	-80.17761	-12.03462	1355.58215	-945.52142	75.42595	1342.92371	-248.46460	175.27679	36.02759	596.16528	-213.93190	7.38216	-524.57410	153.80865	1.58385	-1366.12939	-102.90749	51.93808
44	0.358	974.14594	-205.56476	1375.91931	-78.51756	-10.79297	1353.87622	-945.50995	75.95885	1343.54163	-252.72205	183.78275	55.24956	575.85815	-212.25377	6.07515	-516.53821	165.92065	-0.96136	-1374.23816	-105.09613	61.12682
45	0.367	976.49591	-206.77203	1374.63599	-76.94316	-9.60040	1351.57556	-945.33112	76.70381	1343.59473	-248.36340	192.88634	75.22797	552.49341	-210.44524	5.34330	-513.12457	180.06976	-3.47938	-1377.93604	-107.54770	66.85965
46	0.375	979.10016	-207.91376	1373.87952	-75.60074	-8.53964	1348.81091	-944.93573	77.67715	1343.12109	-237.21448	201.61502	92.58940	527.47156	-208.67171	4.85919	-514.82495	195.13947	-5.83176	-1375.91040	-110.74026	68.15204
47	0.383	981.97321	-209.00160	1373.58545	-74.60268	-7.67181	1345.72083	-944.34772	78.86105	1342.14490	-221.95502	209.18417	105.28095	502.05984	-206.99205	4.51708	-521.48346	209.28748	-7.78100	-1367.90405	-114.88957	65.82005
48	0.392	985.13348	-210.05098	1373.71399	-74.01082	-7.00799	1342.43640	-943.67444	80.19621	1340.67920	-204.50159	215.24425	113.30813	476.90744	-205.31210	4.27670	-532.51721	220.53281	-9.08125	-1354.81458	-119.69664	61.48463
49	0.400	988.58350	-211.04398	1374.25122	-73.85326	-6.48825	1339.07019	-943.08380	81.58543	1338.73804	-185.69897	219.82855	118.05119	452.12601	-203.54385	4.04692	-547.74255	227.84761	-9.74293	-1338.19629	-124.57583	56.58186
50	0.408	992.29535	-211.91087	1375.19995	-74.13690	-5.97304	1335.70947	-942.75555	82.91170	1336.34375	-165.78687	223.20993	121.19696	427.62759	-201.72762	3.70306	-567.27930	231.81093	-10.09730	-1319.73914	-129.04892	52.21993
51	0.417	996.20776	-212.55652	1376.57092	-74.86365	-5.27605	1332.40784	-942.84052	84.06523	1333.52832	-144.87482	225.70108	124.05183	403.32297	-199.97659	3.18760	-590.25793	233.93561	-10.39644	-1301.12634	-132.82617	49.47788
52	0.425	1000.22882	-212.91068	1378.38379	-76.05693	-4.24226	1329.18213	-943.44202	84.98190	1330.34045	-123.17871	227.50620	127.29606	379.17905	-198.35686	2.58922	-614.76758	235.42465	-10.66297	-1283.91260	-135.59837	49.07404
53	0.433	1004.24353	-212.96153	1380.66846	-77.76973	-2.82151	1326.02539	-944.60846	85.67600	1326.85693	-101.00159	228.72964	131.03302	355.23355	-196.86195	2.07895	-639.32202	236.76886	-10.94040	-1268.70166	-137.05003	50.43384
54	0.442	1008.12775	-212.74780	1383.45715	-80.05263	-1.07749	1322.93958	-946.33032	86.23389	1323.17944	-78.51593	229.39452	134.96515	331.55057	-195.46118	1.74434	-663.48645	238.09071	-11.28394	-1254.17480	-137.22354	51.86091
55	0.450	1011.76453	-212.32271	1386.77100	-82.88956	0.87562	1319.97168	-948.54364	86.77518	1319.41077	-55.62762	229.40025	138.56177	308.12888	-194.11720	1.53690	-687.37000	239.40985	-11.63412	-1237.61206	-136.61792	52.00038
56	0.458	1015.05115	-211.73181	1390.61719	-86.15128	2.95022	1317.22168	-951.14166	87.41468	1315.63708	-32.09949	228.58517	141.21393	284.84390	-192.77423	1.38697	-711.16437	240.72441	-11.91458	-1216.89648	-135.70993	50.67914
57	0.467	1017.89728	-211.02098	1394.99817	-89.63814	5.10771	1314.80420	-953.98901	88.22935	1311.92578	-7.74097	226.89008	142.39557	261.50729	-191.37857	1.28304	-734.97815	242.05946	-12.13840	-1191.95654	-134.49980	48.56527
58	0.475	1020.22034	-210.24654	1399.92139	-93.18277	7.32832	1312.79980	-956.93915	89.23015	1308.32690	17.52203	224.41464	141.82831	238.01791	-189.92416	1.22219	-758.80817	243.46992	-12.37654	-1164.42554	-132.59216	46.51962
59	0.483	1021.94818	-209.45851	1405.39453	-96.69659	9.58424	1311.23853	-959.85968	90.34734	1304.87402	43.67767	221.37122	139.60632	214.40839	-188.44287	1.17572	-782.59473	245.00993	-12.65383	-1136.30627	-129.57034	45.15242
60	0.492	1023.03192	-208.66989	1411.40955	-100.13574	11.82651	1310.11938	-962.65942	91.43451	1301.59729	70.70734	218.02176	136.14995	190.73819	-186.94041	1.13988	-806.31604	246.71133	-12.88981	-1108.90088	-125.24781	44.71092
61	0.500	1023.45984	-207.84277	1417.93701	-103.45724	13.97559	1309.43396	-965.29700	92.30022	1298.54077	98.65570	214.54651	131.96451	167.01926	-185.37234	1.14903	-830.03448	248.56038	-12.99003	-1082.52271	-119.71146	45.14939
62	0.508	1023.25629	-206.89481	1424.92871	-106.60394	15.93550	1309.17627	-967.76239	92.75381	1295.77185	127.60199	210.95908	127.39626	143.24493	-183.68979	1.20087	-853.83020	250.46495	-12.98024	-1056.80566	-113.22734	46.19578
63	0.517	1022.46930	-205.72041	1432.31799	-109.50883	17.62812	1309.34448	-970.04724	92.64828	1293.38586	157.54681	207.17017	122.52499	119.40866	-181.90140	1.23561	-877.73505	252.30067	-12.96133	-1031.21924	-106.07318	47.44300
64	0.525	1021.16125	-204.22626	1440.02209	-112.11060	19.01218	1309.93835	-972.12781	91.92633	1291.50061	188.37854	203.01773	117.19743	95.47699	-180.06926	1.22011	-901.76184	254.03516	-12.94964	-1005.45001	-98.43186	48.51050
65	0.533	1019.40704	-202.36298	1447.95117	-114.37402	20.07018	1310.95593	-973.96991	90.65141	1290.23450	219.95294	198.27504	111.22086	71.40427	-178.23703	1.19491	-925.93152	255.75258	-12.86936	-979.45984	-90.41776	49.17553
66	0.542	1017.29340	-200.12796	1456.01208	-116.29673	20.79006	1312.39038	-975.54352	88.98597	1289.67749	252.14703	192.75974	104.60310	47.16574	-176.39110	1.22623	-950.24805	257.53119	-12.69584	-953.31458	-82.15648	49.36239
67	0.550	1014.90985	-197.54517	1464.10254	-117.89520	21.16913	1314.23132	-976.83325	87.12257	1289.87170	284.83508	186.39984	97.58839	22.74219	-174.50311	1.34536	-974.69238	259.35873	-12.49351	-927.00305	-73.85274	49.06976
68	0.558	1012.33948	-194.65381	1472.11255	-119.18625	21.21754	1316.46509	-977.84387	85.22275	1290.81104	317.82971	179.22548	90.48081	-1.87410	-172.58205	1.52128	-999.25342	261.18875	-12.30098	-900.37207	-65.80336	48.34946
69	0.567	1009.65784	-191.51331	1479.93567	-120.17418	20.95409	1319.06982	-978.60510	83.39812	1292.45178	350.83752	171.38715	83.48814	-26.65312	-170.64951	1.67839	-1023.94934	263.01706	-12.06216	-873.20142	-58.30598	47.31962
70	0.575	1006.93689	-188.20583	1487.47778	-120.84651	20.41817	1322.00854	-979.16681	81.72169	1294.72522	383.51785	163.11484	76.68656	-51.55450	-168.70767	1.76930	-1048.79712	264.85971	-11.69345	-845.37976	-51.53925	46.16669
71	0.583	1004.24213	-184.82889	1494.65271	-121.18634	19.67385	1325.22986	-979.57953	80.24115	1297.54822	415.62479	154.58786	70.04012	-76.57339	-166.77872	1.83086	-1073.75964	266.66791	-11.21708	-817.05359	-45.53740	45.09824
72	0.592	1001.62128	-181.48007	1501.37549	-121.19144	18.78787	1328.67249	-979.87158	78.98280	1300.82617	447.08981	145.94946	63.51588	-101.72699	-164.91699	1.93919	-1098.76111	268.34128	-10.80092	-788.60620	-40.25213	44.25088
73	0.600	999.10199	-178.24052	1507.57166	-120.87781	17.81387	1332.26929	-980.04309	77.95678	1304.45398	478.03934	137.53796	57.28304	-126.97443	-163.15331	2.13039	-1123.75256	269.89795	-10.58111	-760.49933	-35.63585	43.63717
74	0.608	996.70233	-175.16847	1513.18469	-120.27357	16.79237	1335.94531	-980.08026	77.16661	1308.32080	508.69080	129.94957	51.70317	-152.15582	-161.47772	2.42326	-1148.75757	271.53586	-10.46759	-733.16449	-31.69837	43.15559
75	0.617	994.44489	-172.29286	1518.17029	-119.41445	15.75017	1339.60999	-979.97217	76.61258	1312.31140	538.94934	123.72211	46.99711	-177.00079	-159.91092	2.93867	-1173.86401	273.40750	-10.24847	-706.97748	-28.50627	42.60480
76	0.625	992.35266	-169.60535	1522.49158	-118.33654	14.70005	1343.15344	-979.71631	76.28564	1316.30176	567.95392	118.99794	42.91363	-201.16826	-158.54288	3.93959	-1199.07190	275.48660	-9.81601	-682.26794	-26.13548	41.68556
77	0.633	990.43134	-167.07080	1526.13196	-117.07187	13.64143	1346.45691	-979.32452	76.15923	1320.15137	594.10187	115.54381	38.76788	-224.32768	-157.45708	5.68285	-1224.08105	277.76508	-9.08888	-659.37000	-24.64641	40.02719
78	0.642	988.66461	-164.64867	1529.10376	-115.65060	12.55632	1349.40527	-978.83319	76.18326	1323.70447	615.65619	113.08549	33.87714	-246.23857	-156.67105	8.25752	-1248.31494	280.35052	-7.79491	-638.65015	-24.12618	37.28020
79	0.650	987.02563	-162.30455	1531.43713	-114.10428	11.41509	1351.88782	-978.30084	76.28851	1326.80872	631.50714	111.57734	28.00674	-266.71399	-156.16473	11.61732	-1271.20117	283.25757	-5.60434	-620.48602	-24.70467	33.23969
80	0.658	985.48572	-160.01865	1533.15503	-112.47065	10.20368	1353.80066	-977.78564	76.40610	1329.34192	641.44659	111.17623	21.41735	-285.53796	-155.96803	15.77782	-1292.45496	286.28860	-2.53485	-605.25360	-26.54004	27.93444
81	0.667	984.01843	-157.79471	1534.25745	-110.80034	8.94337	1355.05469	-977.32019	76.48553	1331.23254	645.65680	112.11273	14.58079	-302.34253	-156.27934	21.09454	-1312.12158	289.25623	0.96097	-593.32281	-29.87425	21.66351
82	0.675	982.60596	-155.65503	1534.72363	-109.16042	7.68316	1355.58252	-976.90564	76.49672	1332.46509	643.95386	114.56528	7.96573	-316.20914	-157.46680	28.44802	-1330.40356	292.29456	4.49865	-585.04584	-35.00465	14.96452
83	0.683	981.24481	-153.62000	1534.52722	-107.62715	6.48608	1355.34412	-976.52185	76.42492	1333.06628	635.79779	118.35518	2.06324	-325.31677	-159.87204	38.83537	-1347.59241	295.92590	8.43019	-580.74432	-42.05075	8.53007
84	0.692	979.95300	-151.69272	1533.64990	-106.26900	5.41860	1354.34216	-976.14435	76.26698	1333.07849	621.23364	122.66357	-2.59674	-327.59879	-163.55008	52.24615	-1364.07397	300.76617	13.90471	-580.67499	-50.69750	3.08696
85	0.700	978.78625	-149.86066	1532.09387	-105.13721	4.53520	1352.64355	-975.75757	76.02695	1332.53894	601.50415	126.41170	-5.67847	-322.24857	-168.15958	66.97156	-1379.93054	306.88721	21.75927	-584.91284	-60.08016	-0.75730
86	0.708	977.84601	-148.10822	1529.88770	-104.26627	3.85973	1350.38464	-975.35730	75.71378	1331.47461	578.49634	129.10434	-7.28139	-310.37799	-173.13077	80.48180	-1394.13586	313.43661	30.96615	-593.15125	-68.90745	-2.72769
87	0.717	977.24359	-146.42892	1527.08130	-103.67099	3.36943	1347.73950	-974.94855	75.34306	1329.90930	553.88232	131.03513	-7.84356	-294.08273	-177.96112	91.05923	-1404.20862	319.30389	38.69398	-604.74634	-75.87096	-3.16377
88	0.725	977.04102	-144.83229	1523.73682	-103.34882	2.99881	1344.87170	-974.54993	74.93349	1327.86926	528.77124	132.70958	-7.87195	-275.12750	-182.37111	98.48299	-1407.24390	324.11588	42.39412	-619.37140	-80.17863	-2.96555
89	0.733	977.22498	-143.34290	1519.92871	-103.29826	2.67023	1341.89709	-974.19843	74.50037	1325.39014	503.71997	134.38910	-7.79396	-254.43005	-186.23973	103.48000	-1401.77454	328.18375	41.47249	-637.47272	-81.84513	-2.93193
90	0.742	977.72058	-141.99570	1515.73999	-103.54070	2.32965	1338.87744	-973.94055	74.06088	1322.51672	478.90024	136.11057	-7.89742	-232.31589	-189.47014	106.92803	-1388.70508	331.71768	37.05100	-659.31177	-81.52754	-3.19629
91	0.750	978.41638	-140.83014	1511.25439	-104.12299	1.96902	1335.83679	-973.81848	73.64497	1319.29932	454.31406	137.86076	-8.28526	-208.93858	-191.99310	109.48220	-1370.76599	334.50555	31.00692	-683.78418	-80.10030	-3.44467
92	0.758	979.18811	-139.87910	1506.56116	-105.09727	1.62446	1332.77637	-973.87262	73.29043	1315.79785	429.92560	139.66466	-8.88160	-184.48489	-193.86359	111.54172	-1351.42700	336.26425	25.39121	-709.02460	-78.24023	-3.51539
93	0.767	979.92065	-139.15529	1501.76489	-106.49217	1.35126	1329.69043	-974.14862	73.02161	1312.09460	405.71576	141.55392	-9.50176	-159.19566	-195.24893	113.29456	-1333.63989	337.01022	21.95255	-733.85773	-76.25686	-3.56830
94	0.775	980.52106	-138.64760	1496.98596	-108.29102	1.19726	1326.59375	-974.68573	72.83224	1308.28955	381.70023	143.50604	-9.98018	-133.30641	-196.30190	114.75170	-1318.22412	336.97180	21.30820	-758.13074	-74.25038	-3.76167
95	0.783	980.92285	-138.33131	1492.34998	-110.43208	1.18030	1323.54260	-975.49292	72.69361	1304.47522	357.89944	145.46182	-10.29218	-106.94886	-197.06851	115.79630	-1303.10657	336.30103	22.33121	-782.10132	-72.27450	-4.05886
96	0.792	981.08417	-138.18134	1487.97852	-112.83182	1.26612	1320.62854	-976.53937	72.59056	1300.71631	334.27463	147.40247	-10.53114	-80.10550	-197.52538	116.26919	-1284.96484	335.03827	22.94221	-805.96924	-70.33888	-4.35965
97	0.800	980.98181	-138.17599	1483.98499	-115.40975	1.36901	1317.94971	-977.77100	72.55190	1297.04370	310.71570	149.38002	-10.75517	-52.65297	-197.66962	116.03294	-1261.89648	333.19659	21.91143	-829.80713	-68.42558	-4.61999
98	0.808	980.60187	-138.28778	1480.47168	-118.09255	1.38809	1315.57800	-979.13446	72.64050	1293.46521	287.11005	151.43451	-10.92708	-24.42058	-197.54663	114.96222	-1234.47119	330.64194	19.67015	-853.62512	-66.53224	-4.85138
99	0.817	979.93066	-138.47661	1477.52820	-120.79810	1.25255	1313.54468	-980.57568	72.91525	1289.98975	263.39764	153.49002	-11.01858	4.73843	-197.21672	112.93616	-1204.91113	327.08661	17.49083	-877.41565	-64.68568	-5.09401
100	0.825	978.94910	-138.69804	1475.23218	-123.42249	0.94324	1311.85632	-982.01831	73.40527	1286.64856	239.57034	155.40005	-11.07225	34.86887	-196.72945	109.91920	-1175.66699	322.38449	16.36270	-901.18469	-62.93273	-5.35566
101	0.833	977.63446	-138.91617	1473.65247	-125.84564	0.48703	1310.52588	-983.36401	74.11279	1283.50317	215.65152	157.11087	-11.12900	65.94708	-196.13824	106.04764	-1148.27417	316.60257	16.54296	-924.97980	-61.27470	-5.56518
102	0.842	975.97144	-139.11252	1472.84302	-127.95050	-0.05949	1309.58545	-984.52100	75.02425	1280.64380	191.67462	158.72469	-11.16253	97.98596	-195.51263	101.59528	-1122.85437	309.79474	17.68948	-948.88562	-59.63477	-5.63106
103	0.850	973.96680	-139.28760	1472.82703	-129.64716	-0.62580	1309.07471	-985.42920	76.11386	1278.17944	167.65405	160.39960	-11.11450	131.02393	-194.91904	96.85541	-1098.36609	301.94443	19.28162	-972.96008	-57.94636	-5.53437
104	0.858	971.65491	-139.44649	1473.58606	-130.89035	-1.14177	1309.01428	-986.06134	77.34139	1276.22070	143.55188	162.23135	-10.97743	165.03421	-194.36067	92.04411	-1073.41785	293.11081	21.00226	-997.19238	-56.20967	-5.33959
105	0.867	969.09259	-139.58618	1475.05676	-131.68071	-1.54960	1309.39404	-986.41803	78.64748	1274.86218	119.30463	164.19051	-10.82582	199.90634	-193.70047	87.26835	-1047.09058	283.49945	22.76809	-1021.53632	-54.44813	-5.12306
106	0.875	966.35156	-139.70317	1477.13794	-132.05212	-1.80904	1310.18713	-986.52899	79.96075	1274.17224	94.91174	166.13791	-10.74737	235.47260	-192.69017	82.56218	-1019.23004	273.40973	24.53119	-1045.94604	-52.66677	-4.91231
107	0.883	963.51074	-139.80470	1479.70642	-132.05241	-1.89693	1311.37183	-986.44958	81.22595	1274.18994	70.41339	167.93155	-10.75715	271.51700	-191.12715	77.96986	-990.13062	263.19275	26.20437	-1070.39307	-50.83649	-4.69830
108	0.892	960.65198	-139.90973	1482.63074	-131.72646	-1.81037	1312.93640	-986.24182	82.42525	1274.92725	45.78741	169.51682	-10.81266	307.78769	-188.94400	73.60258	-960.02667	253.20969	27.73541	-1094.90942	-48.89667	-4.47764
109	0.900	957.86072	-140.04703	1485.78113	-131.11255	-1.56673	1314.87109	-985.95160	83.56876	1276.36938	20.98535	170.95425	-10.86477	343.99039	-186.14331	69.58028	-928.89026	243.73370	29.11120	-1119.57227	-46.81784	-4.24814
110	0.908	955.22559	-140.25342	1489.03931	-130.24858	-1.18815	1317.15942	-985.59784	84.67077	1278.47534	-3.97284	172.39183	-10.86393	379.77835	-182.74220	65.92071	-896.57703	234.88710	30.27920	-1144.39697	-44.70980	-3.96282
111	0.917	952.83264	-140.56648	1492.30615	-129.17604	-0.68495	1319.76855	-985.17358	85.73363	1281.18372	-29.03857	173.94586	-10.79064	414.85178	-178.80341	62.54990	-863.01538	226.67564	31.19635	-1169.30237	-42.80482	-3.55150
112	0.925	950.75903	-141.01241	1495.50513	-127.93922	-0.05772	1322.64307	-984.65210	86.74284	1284.42188	-54.20532	175.60138	-10.68397	449.10733	-174.48410	59.46297	-828.33411	219.09691	31.97210	-1194.22217	-41.24798	-3.02354
113	0.933	949.06464	-141.59731	1498.57727	-126.57991	0.68621	1325.70813	-983.99872	87.66577	1288.10986	-79.49518	177.27026	-10.57970	482.57260	-170.11012	56.88593	-792.95984	212.21783	32.81378	-1219.21411	-39.93766	-2.51688
114	0.942	947.77820	-142.30843	1501.47583	-125.13049	1.52451	1328.87756	-983.19318	88.45023	1292.15686	-104.90985	178.93341	-10.43816	515.08386	-166.18611	55.19733	-757.56580	206.12216	33.78758	-1244.40845	-38.64024	-2.20574
115	0.950	946.89130	-143.12138	1504.15979	-123.61050	2.43061	1332.05896	-982.24371	89.03983	1296.45593	-130.36829	180.65036	-10.17201	545.98047	-163.14256	54.45923	-722.88702	200.84622	34.69848	-1269.81860	-37.24386	-2.09480
116	0.958	946.36682	-144.00165	1506.58887	-122.02709	3.38218	1335.15344	-981.18005	89.41008	1300.88379	-155.61914	182.41150	-9.67809	574.04456	-161.04074	53.97647	-689.59515	196.41206	35.17035	-1295.18457	-35.84637	-1.82385
117	0.967	946.15405	-144.90115	1508.72339	-120.37935	4.35254	1338.05725	-980.03784	89.58325	1305.29773	-180.23981	184.13507	-8.76692	597.66467	-159.67664	52.52882	-658.25397	192.87003	34.75183	-1319.93408	-34.66405	-0.64008
118	0.975	946.20081	-145.76180	1510.52783	-118.66012	5.30469	1340.66943	-978.85486	89.60135	1309.53320	-203.82379	185.86371	-7.14895	615.22009	-158.92767	49.07948	-629.24847	190.30466	33.00416	-1343.32861	-33.90343	2.27318
119	0.983	946.45660	-146.52922	1511.96826	-116.85417	6.20500	1342.89587	-977.66888	89.49977	1313.41602	-226.18951	187.82307	-4.52942	625.76343	-158.84387	43.26807	-602.73981	188.84012	29.67236	-1364.79907	-33.59831	7.17365
120	0.992	946.87610	-147.17711	1513.01318	-114.94365	7.04097	1344.65051	-976.50745	89.31013	1316.78674	-247.38666	190.33014	-0.52885	629.55811	-159.48468	35.52109	-578.76996	188.66376	24.84868	-1384.14587	-33.57262	13.51732
121	1.000	947.42395	-147.72470	1513.63818	-112.92317	7.81799	1345.85632	-975.37561	89.07498	1319.52319	-267.40369	193.77574	5.61348	627.77759	-160.82945	26.94360	-557.47009	190.09088	18.96012	-1401.39844	-33.70184	20.52485
122	1.008	948.07416	-148.21709	1513.82971	-110.81226	8.53548	1346.44922	-974.25360	88.85390	1321.55505	-285.38983	198.58824	15.13549	621.59241	-162.77914	18.98900	-539.24878	193.62442	12.62867	-1416.62183	-34.17206	27.98400
123	1.017	948.80542	-148.68430	1513.58167	-108.65726	9.17208	1346.38208	-973.11047	88.70732	1322.86902	-298.85065	204.99362	29.14327	611.59912	-165.05353	12.86362	-524.86664	199.85097	6.51426	-1429.88940	-35.28857	36.40894
124	1.025	949.60388	-149.12646	1512.89160	-106.52329	9.70240	1345.63306	-971.92511	88.67554	1323.50024	-304.35052	212.67883	47.32124	597.94385	-167.05302	8.96059	-515.31219	209.08463	1.16235	-1441.19189	-36.99435	46.09146
125	1.033	950.47345	-149.53133	1511.76086	-104.48338	10.12100	1344.22107	-970.69360	88.78809	1323.50745	-299.94116	220.74864	67.16762	580.68347	-168.01271	6.83868	-511.45624	220.89949	-3.11143	-1450.07935	-38.82837	55.79414
126	1.042	951.44147	-149.89833	1510.19922	-102.60726	10.44386	1342.21948	-969.41693	89.08629	1322.94543	-286.69281	228.13254	85.06959	560.09680	-167.50478	5.72372	-513.60718	233.82137	-6.22909	-1455.39709	-40.47656	62.93926
127	1.050	952.55701	-150.24390	1508.22473	-100.94323	10.70379	1339.74951	-968.09772	89.60670	1321.85767	-267.50513	234.08150	98.50372	536.95605	-165.78395	5.00799	-521.44873	245.57947	-8.24507	-1455.61426	-42.13078	65.49139
128	1.058	953.88141	-150.58572	1505.86194	-99.50635	10.94511	1336.94824	-966.75800	90.33444	1320.28345	-244.97101	238.37231	107.22540	512.43176	-163.52995	4.45725	-534.64868	254.23816	-9.32215	-1449.69873	-44.17632	63.34974
129	1.067	955.46899	-150.92830	1503.14294	-98.30431	11.20034	1333.93384	-965.45239	91.18887	1318.26404	-220.52435	241.16554	112.63757	487.53836	-161.29994	4.08918	-553.03668	259.42322	-9.79524	-1437.91846	-46.69008	58.09216
130	1.075	957.34485	-151.26373	1500.11682	-97.37677	11.47756	1330.79297	-964.25903	92.05372	1315.83838	-194.76794	242.75636	116.45944	462.76547	-159.26855	3.89154	-575.62256	262.20499	-10.00781	-1421.96826	-49.33800	52.04900
131	1.083	959.49146	-151.57806	1496.85596	-96.79276	11.78373	1327.58411	-963.26154	92.81560	1313.04480	-167.98175	243.44814	119.90649	438.22635	-157.36154	3.72166	-600.31274	263.91513	-10.12293	-1404.41113	-51.64089	47.54176
132	1.092	961.85114	-151.84912	1493.45520	-96.61871	12.14146	1324.34387	-962.53015	93.39787	1309.93298	-140.39758	243.49336	123.52895	413.91934	-155.51550	3.43424	-625.25989	265.40161	-10.24410	-1387.48291	-53.27086	45.95442
133	1.100	964.33594	-152.04477	1490.02576	-96.89575	12.57529	1321.09338	-962.10767	93.78270	1306.57385	-112.23578	243.02295	127.32542	389.82413	-153.77324	2.99378	-649.77441	267.00867	-10.49081	-1371.53760	-54.20080	46.64865
134	1.108	966.83575	-152.13481	1486.68970	-97.62782	13.10479	1317.85095	-962.00476	94.00175	1303.05164	-83.61450	242.02634	130.94789	365.92203	-152.17641	2.46506	-673.88580	268.75806	-10.87791	-1354.61646	-54.69781	47.30102
135	1.117	969.22833	-152.10725	1483.57068	-98.77113	13.75925	1314.65662	-962.20209	94.10111	1299.44824	-54.50739	240.40326	133.93088	342.20767	-150.67894	1.95687	-697.75665	270.54459	-11.31222	-1334.07373	-55.12774	46.08730
136	1.125	971.39398	-151.97357	1480.78320	-100.23058	14.58235	1311.58911	-962.64954	94.11529	1295.83752	-24.81537	238.02446	135.81052	318.67953	-149.19615	1.56507	-721.50128	272.28619	-11.69250	-1308.79663	-55.58758	43.27807
137	1.133	973.23187	-151.75537	1478.42798	-101.88321	15.61003	1308.75537	-963.26935	94.07324	1292.28894	5.52863	234.80341	136.18732	295.32318	-147.66718	1.32153	-745.17419	273.98209	-11.95686	-1280.06763	-55.69836	40.64891
138	1.142	974.66962	-151.46687	1476.59326	-103.62288	16.84079	1306.25427	-963.97131	94.01025	1288.87122	36.51355	230.79803	134.87451	272.07095	-146.04761	1.18579	-768.78540	275.69196	-12.09766	-1250.54211	-54.86047	39.68526
139	1.150	975.66418	-151.11385	1475.34985	-105.38632	18.22353	1304.15076	-964.67670	93.94952	1285.64819	68.10229	226.25082	132.04526	248.77670	-144.32422	1.09170	-792.32715	277.44897	-12.16665	-1222.20776	-52.69120	40.27650
140	1.158	976.19495	-150.69826	1474.74731	-107.13698	19.67054	1302.48438	-965.33173	93.87254	1282.67310	100.33807	221.49553	128.19801	225.31128	-142.54861	1.01317	-815.83203	279.18146	-12.26746	-1195.10339	-49.18125	41.16584
141	1.167	976.25946	-150.21597	1474.81311	-108.82876	21.07403	1301.28723	-965.90613	93.71303	1279.98816	133.37323	216.79562	123.88531	201.67337	-140.77730	0.98930	-839.38275	280.80966	-12.46921	-1167.95264	-44.56222	41.57146
142	1.175	975.87439	-149.65527	1475.54919	-110.38582	22.31547	1300.58643	-966.38531	93.37683	1277.62817	167.36963	212.22823	119.38744	177.94843	-139.01764	1.06560	-863.04480	282.40045	-12.69267	-1139.78198	-39.12204	41.84614
143	1.183	975.07465	-149.00279	1476.93164	-111.70798	23.29474	1300.39856	-966.76166	92.78123	1275.63477	202.35901	207.66322	114.61396	154.21371	-137.26567	1.20966	-886.83319	284.08136	-12.78201	-1110.67676	-33.08461	42.64510
144	1.192	973.91107	-148.25064	1478.91321	-112.69392	23.97128	1300.72278	-967.02734	91.89551	1274.07629	238.20715	202.83844	109.28450	130.48230	-135.51361	1.32005	-910.74518	285.87167	-12.68018	-1081.18457	-26.59599	44.05131
145	1.200	972.44659	-147.39694	1481.42188	-113.27427	24.36510	1301.53467	-967.17523	90.75623	1273.05212	274.70770	197.45822	103.20259	106.67343	-133.73997	1.33361	-934.78583	287.69653	-12.47060	-1051.44751	-19.80523	45.55771
146	1.208	970.75354	-146.44667	1484.36084	-113.43120	24.51655	1302.79126	-967.20221	89.45328	1272.66785	311.65042	191.25009	96.42881	82.67297	-131.94865	1.28774	-958.95337	289.49341	-12.28173	-1021.00977	-12.94234	46.55981
147	1.217	968.91449	-145.41829	1487.61938	-113.18778	24.45109	1304.44824	-967.10767	88.09377	1272.99866	348.77118	184.05392	89.26109	58.43976	-130.17236	1.26417	-983.22900	291.27835	-12.14711	-989.26239	-6.31324	46.78656
148	1.225	967.02045	-144.34546	1491.08740	-112.58658	24.16931	1306.47656	-966.88757	86.76248	1274.06555	385.71951	175.89667	82.05380	34.01212	-128.43401	1.31267	-1007.60651	293.13947	-11.94585	-955.97156	-0.23518	46.40511
149	1.233	965.16193	-143.27451	1494.66309	-111.67558	23.65890	1308.85864	-966.53131	85.50642	1275.83630	422.17584	166.94382	75.04398	9.43243	-126.72267	1.43110	-1032.11023	295.12335	-11.52579	-921.41589	5.03680	45.79213
150	1.242	963.42108	-142.25758	1498.25684	-110.49643	22.92537	1311.57300	-966.02313	84.34125	1278.24451	458.05310	157.40755	68.34669	-15.29222	-124.99292	1.58587	-1056.76245	297.10355	-10.90089	-886.14160	9.37357	45.21827
151	1.250	961.87091	-141.33124	1501.79285	-109.07925	22.01010	1314.58533	-965.34973	83.26060	1281.20789	493.59644	147.49522	62.09698	-40.17314	-123.21672	1.75016	-1081.55115	298.87537	-10.29198	-850.66510	12.77340	44.74358
152	1.258	960.57513	-140.49881	1505.20898	-107.45474	20.96912	1317.84863	-964.50525	82.24964	1284.63525	529.17236	137.45747	56.59958	-65.20560	-121.42192	1.91620	-1106.43262	300.39630	-9.94403	-815.33240	15.29144	44.30793
153	1.267	959.58331	-139.74010	1508.45178	-105.66627	19.83924	1321.29773	-963.48779	81.30186	1288.43323	564.74866	127.71666	52.30695	-90.33487	-119.64816	2.06636	-1131.37317	301.82190	-9.90594	-780.37610	16.97244	43.83513
154	1.275	958.92145	-139.03427	1511.47412	-103.76022	18.62979	1324.84729	-962.29352	80.42427	1292.50708	599.47272	118.87578	49.45753	-115.42870	-117.93642	2.19347	-1156.41357	303.35181	-9.98973	-746.07867	17.80741	43.27094
155	1.283	958.58759	-138.37163	1514.23828	-101.76700	17.33553	1328.39893	-960.92059	79.63081	1296.75208	631.75879	111.45901	47.56836	-140.23425	-116.38975	2.39732	-1181.63916	305.11377	-9.92829	-712.87744	17.71750	42.51495
156	1.292	958.55493	-137.76091	1516.71582	-99.69208	15.94734	1331.85144	-959.38312	78.93512	1301.04309	659.84552	105.61784	45.45464	-164.38657	-115.15900	2.91266	-1206.94226	307.13632	-9.52291	-681.31689	16.56696	41.31694
157	1.300	958.77991	-137.23946	1518.88354	-97.51758	14.46187	1335.10022	-957.71887	78.34743	1305.23181	682.51917	101.18270	42.03140	-187.56975	-114.33090	3.98587	-1231.80603	309.38525	-8.58045	-651.89026	14.17254	39.30847
158	1.308	959.21179	-136.86418	1520.71643	-95.21234	12.89005	1338.03662	-955.98413	77.87570	1309.15222	699.58337	97.91064	37.08169	-209.72975	-113.88687	5.72555	-1255.47424	311.81140	-6.84495	-624.92853	10.33200	36.14790
159	1.317	959.80133	-136.67694	1522.17847	-92.75181	11.25030	1340.55371	-954.24310	77.52556	1312.63855	711.66681	95.58012	31.16932	-231.13788	-113.81113	8.13868	-1277.38232	314.37073	-4.22233	-600.66614	4.86062	31.62339
160	1.325	960.50818	-136.67923	1523.22339	-90.13445	9.55874	1342.54968	-952.55334	77.28752	1315.55115	719.46191	94.03819	25.00345	-252.12016	-114.24770	11.44230	-1297.38953	317.07877	-0.98909	-579.39850	-2.43081	25.72463
161	1.333	961.30402	-136.84062	1523.80884	-87.38266	7.83567	1343.92786	-950.94989	77.11642	1317.79944	723.05310	93.31011	19.00451	-272.34973	-115.60901	16.46629	-1315.76721	320.15710	2.54573	-561.55933	-11.77963	18.76600
162	1.342	962.16907	-137.12302	1523.91248	-84.53806	6.12319	1344.60571	-949.43378	76.93188	1319.34973	721.87140	93.55824	13.22528	-290.00592	-118.57005	24.71267	-1333.11694	324.18820	6.79552	-547.70691	-23.43798	11.47478
163	1.350	963.09143	-137.49094	1523.53540	-81.65970	4.48860	1344.52783	-947.97168	76.64580	1320.22351	715.24786	94.80817	7.52337	-301.82184	-123.81197	37.50814	-1350.06616	329.93811	13.13991	-538.39673	-37.50441	4.92200
164	1.358	964.07623	-137.90439	1522.68726	-78.82030	3.00261	1343.67908	-946.51007	76.18709	1320.48035	703.15820	96.70642	2.00055	-304.84644	-131.47224	54.42537	-1366.64575	337.60431	22.69448	-533.84760	-53.62024	0.24236
165	1.367	965.15625	-138.31465	1521.36841	-76.09873	1.71447	1342.09485	-944.99530	75.50716	1320.19116	686.50208	98.66276	-2.73223	-298.59344	-140.74408	72.69533	-1381.58337	346.22958	34.33055	-533.60748	-70.70406	-1.97008
166	1.375	966.39520	-138.67657	1519.56470	-73.56861	0.64117	1339.86353	-943.39197	74.58211	1319.41882	666.53473	100.31902	-6.01150	-285.16199	-150.22546	88.82193	-1392.09631	354.38947	44.61023	-536.75128	-87.01852	-2.27376
167	1.383	967.88220	-138.97437	1517.25928	-71.28448	-0.23231	1337.11975	-941.69379	73.42409	1318.21118	644.22021	101.75809	-7.76124	-267.38379	-158.79073	100.83437	-1395.09595	361.41360	50.41878	-542.76910	-100.64162	-2.04233
168	1.392	969.71082	-139.24051	1514.45703	-69.28116	-0.95044	1334.02625	-939.92603	72.08501	1316.59998	620.31866	103.23241	-8.44250	-247.21677	-166.08673	108.92612	-1389.40491	367.36414	51.10983	-552.25525	-110.13482	-2.24225
169	1.400	971.94653	-139.54568	1511.20227	-67.58995	-1.57988	1330.74329	-938.14081	70.64226	1314.60547	595.64026	104.87262	-8.58993	-225.52203	-172.34308	114.45998	-1376.57764	372.21481	47.98462	-566.36871	-115.09735	-2.85699
170	1.408	974.60217	-139.96918	1507.57251	-66.25067	-2.18611	1327.39832	-936.41144	69.18194	1312.25122	570.87793	106.64725	-8.60533	-202.57895	-177.95326	118.80190	-1359.22620	375.80499	42.79451	-585.51514	-116.28914	-3.46257
171	1.417	977.63464	-140.57433	1503.66418	-65.31308	-2.80535	1324.06836	-934.82727	67.78455	1309.57898	546.39673	108.45649	-8.75901	-178.50957	-183.18750	122.80343	-1339.09509	378.19592	36.91468	-608.59216	-115.16330	-3.84987
172	1.425	980.96075	-141.39317	1499.58313	-64.83858	-3.43485	1320.78064	-933.48370	66.50925	1306.65686	522.27814	110.23282	-9.15196	-153.43015	-188.10408	126.76602	-1316.89832	379.52094	31.17227	-633.49158	-113.07964	-4.07226
173	1.433	984.47461	-142.42111	1495.44495	-64.89207	-4.04377	1317.53406	-932.46594	65.38255	1303.57373	498.47144	111.98489	-9.69761	-127.46177	-192.64919	130.58884	-1293.20044	379.70096	26.13285	-658.41278	-110.81727	-4.25528
174	1.442	988.05493	-143.62300	1491.37537	-65.51328	-4.59245	1314.33203	-931.83252	64.39925	1300.42798	474.89221	113.78154	-10.21320	-100.73405	-196.78040	133.97598	-1268.94800	378.54434	22.47471	-682.68378	-108.63225	-4.47177
175	1.450	991.57202	-144.94000	1487.50940	-66.68868	-5.05136	1311.20630	-931.60211	63.53667	1297.32117	451.45551	115.68156	-10.57477	-73.38663	-200.44810	136.57664	-1245.13098	376.11255	20.83355	-706.45654	-106.52292	-4.71877
176	1.458	994.89978	-146.29518	1483.98804	-68.34921	-5.41842	1308.22119	-931.74524	62.77384	1294.34888	428.09518	117.66088	-10.81401	-45.48990	-203.55487	138.03894	-1222.02734	372.72479	21.11878	-730.03650	-104.43190	-4.96328
177	1.467	997.92670	-147.61005	1480.95251	-70.39639	-5.73147	1305.46252	-932.18463	62.10537	1291.58740	404.77301	119.63805	-11.06335	-16.99475	-206.03439	138.08012	-1198.96484	368.46860	22.30197	-753.57434	-102.36739	-5.18367
178	1.475	1000.56042	-148.82816	1478.53760	-72.73904	-6.07017	1303.01855	-932.80872	61.54802	1289.08423	381.45419	121.55792	-11.40968	12.17966	-207.94147	136.57123	-1174.85779	363.07962	23.23162	-777.08801	-100.41510	-5.37145
179	1.483	1002.72668	-149.92796	1476.86133	-75.30779	-6.53565	1300.96045	-933.49518	61.14182	1286.85547	358.10498	123.40849	-11.80590	42.05682	-209.46323	133.60712	-1148.99890	356.37750	23.48392	-800.56287	-98.65923	-5.52241
180	1.492	1004.36731	-150.91660	1476.00879	-78.02820	-7.20114	1299.33667	-934.13513	60.94604	1284.89612	334.72595	125.17517	-12.11942	72.62292	-210.86462	129.53140	-1121.49524	348.44501	23.32442	-824.00555	-97.13020	-5.63340
181	1.500	1005.44489	-151.81161	1476.01782	-80.78078	-8.07034	1298.18494	-934.65063	61.02827	1283.20435	311.32797	126.83017	-12.25526	103.88733	-212.35739	124.81121	-1093.10962	339.37610	23.15964	-847.47437	-95.74991	-5.71826
182	1.508	1005.95123	-152.62898	1476.87646	-83.39466	-9.08980	1297.54163	-934.99396	61.45174	1281.80798	287.86722	128.38290	-12.21671	135.88794	-214.00612	119.81041	-1064.75464	329.10870	23.19619	-871.08606	-94.28589	-5.81414
183	1.517	1005.90863	-153.38646	1478.53418	-85.68445	-10.18814	1297.43750	-935.13574	62.25971	1280.77112	264.25284	129.91418	-12.07228	168.64682	-215.75879	114.65760	-1037.00110	317.52454	23.47231	-894.91949	-92.55663	-5.91101
184	1.525	1005.36456	-154.10492	1480.91345	-87.50029	-11.29282	1297.89233	-935.05957	63.45132	1280.18225	240.41025	131.55025	-11.87846	202.13843	-217.48570	109.27307	-1009.86145	304.65131	23.99524	-918.92761	-90.66138	-5.91773
185	1.533	1004.38232	-154.79828	1483.91602	-88.75999	-12.33710	1298.91504	-934.76929	64.96126	1280.13269	216.31561	133.39217	-11.62200	236.30460	-219.00171	103.50307	-982.94373	290.77383	24.73812	-943.00995	-88.81636	-5.76117
186	1.542	1003.03387	-155.46735	1487.42749	-89.45040	-13.27645	1300.50317	-934.29034	66.66557	1280.69678	191.99597	135.41785	-11.28114	271.10138	-220.11342	97.26445	-955.76776	276.31906	25.57525	-967.11469	-87.12905	-5.43537
187	1.550	1001.40033	-156.10666	1491.32239	-89.60147	-14.09510	1302.64063	-933.66180	68.42130	1281.92029	167.51947	137.45615	-10.93751	306.49039	-220.66025	90.60528	-927.97980	261.67520	26.35092	-991.23901	-85.62804	-4.94874
188	1.558	999.57227	-156.71553	1495.46692	-89.25324	-14.79578	1305.29822	-932.92957	70.12067	1283.81335	142.95593	139.29187	-10.73664	342.35233	-220.55676	83.71445	-899.43408	247.14545	26.98841	-1015.42590	-84.26232	-4.34188
189	1.567	997.64240	-157.30489	1499.72534	-88.43866	-15.38546	1308.43518	-932.14075	71.72266	1286.34302	118.32141	140.82722	-10.72186	378.43832	-219.81564	76.88277	-870.20483	232.95938	27.48181	-1039.79224	-82.79387	-3.76760
190	1.575	995.69452	-157.89711	1503.97021	-87.18369	-15.86264	1311.99487	-931.33459	73.23325	1289.43518	93.59216	142.18767	-10.77471	414.40555	-218.53423	70.38499	-840.50696	219.29568	27.85361	-1064.44458	-80.95901	-3.41074
191	1.583	993.79810	-158.51862	1508.09778	-85.51935	-16.21101	1315.90930	-930.53406	74.65631	1292.99280	68.75415	143.62013	-10.74243	449.89584	-216.89340	64.43961	-810.54803	206.31116	28.14059	-1089.33447	-78.83599	-3.26424
192	1.592	992.00830	-159.19328	1512.04822	-83.49790	-16.40409	1320.10767	-929.73798	75.96819	1296.91626	43.79462	145.25893	-10.57885	484.62369	-215.13400	59.28828	-780.47125	194.12138	28.37907	-1114.29480	-76.80333	-3.12469
193	1.600	990.36993	-159.93762	1515.81775	-81.19526	-16.41675	1324.51355	-928.91809	77.12502	1301.11377	18.68628	147.05513	-10.35079	518.39746	-213.48613	55.20903	-750.42871	182.79553	28.60195	-1139.21460	-75.14285	-2.83645
194	1.608	988.92194	-160.75142	1519.44031	-78.69640	-16.23996	1329.03491	-928.02802	78.07951	1305.50098	-6.56836	148.90463	-10.14442	550.99268	-212.15352	52.39053	-720.63269	172.36267	28.82217	-1164.12854	-73.85091	-2.43681
195	1.617	987.69360	-161.61398	1522.93164	-76.08083	-15.89252	1333.56128	-927.02295	78.79632	1309.99500	-31.87512	150.75977	-9.97255	581.95813	-211.30345	50.68638	-691.34344	162.78937	28.97448	-1189.14966	-72.68907	-2.06332
196	1.625	986.68811	-162.49426	1526.23889	-73.41685	-15.41088	1337.97144	-925.87866	79.26036	1314.50574	-57.02234	152.62436	-9.73406	610.51367	-210.93535	49.41965	-662.85724	154.06708	28.88823	-1214.21655	-71.42921	-1.61507
197	1.633	985.87421	-163.36351	1529.25867	-70.75586	-14.82384	1342.14441	-924.60388	79.47603	1318.93005	-81.70081	154.52216	-9.19653	635.54565	-210.85062	47.59206	-635.47888	146.33011	28.34080	-1238.79175	-70.19150	-0.41766
198	1.642	985.20398	-164.20139	1531.90259	-68.12740	-14.15137	1345.95862	-923.24939	79.46029	1323.15149	-105.53790	156.49557	-8.02468	655.75061	-210.89827	44.43028	-609.44830	139.77988	27.13883	-1261.97595	-69.34325	2.48527
199	1.650	984.63574	-164.99376	1534.12671	-65.54548	-13.42203	1349.28723	-921.90302	79.24385	1327.04651	-128.17883	158.61819	-5.89516	670.09766	-211.14381	39.70464	-584.90192	134.56624	25.17785	-1283.04736	-69.06885	7.51373
200	1.658	984.13922	-165.73004	1535.91565	-63.02326	-12.67318	1352.00671	-920.65973	78.88681	1330.49805	-149.43250	161.04996	-2.50597	678.40479	-211.72122	33.65268	-561.92444	130.80531	22.46511	-1301.73047	-69.31085	14.24119
201	1.667	983.69269	-166.40863	1537.26331	-60.58439	-11.94179	1354.01221	-919.58289	78.48044	1333.41174	-169.29364	164.08780	2.66843	681.39868	-212.71072	26.92608	-540.63086	128.66061	19.12526	-1317.97363	-70.01994	21.94424
202	1.675	983.28235	-167.03970	1538.16003	-58.26075	-11.25822	1355.22766	-918.68298	78.11736	1335.72656	-187.50189	168.04297	10.58284	680.10071	-214.20702	20.59363	-521.28101	128.40945	15.39931	-1331.77539	-71.23006	30.25474
203	1.683	982.90454	-167.63428	1538.58606	-56.07733	-10.64079	1355.61292	-917.92175	77.86147	1337.41626	-202.70044	173.00867	22.36953	675.21973	-216.19667	15.63918	-504.40302	130.44644	11.56658	-1343.22412	-72.90529	39.19910
204	1.692	982.56464	-168.19066	1538.52368	-54.03981	-10.09853	1355.17004	-917.23376	77.74297	1338.48193	-212.20398	178.81866	38.49821	667.04309	-218.26872	12.20957	-490.73969	135.19127	7.79876	-1352.30212	-74.83422	48.49555
205	1.700	982.27496	-168.69287	1537.96924	-52.13658	-9.63772	1353.94873	-916.55219	77.77139	1338.94116	-213.44794	185.11298	57.79827	655.61206	-219.70717	9.75404	-481.02338	142.90073	4.10939	-1358.37988	-76.83676	56.77188
206	1.708	982.05908	-169.12973	1536.93127	-50.36036	-9.26894	1352.05298	-915.82324	77.95682	1338.81689	-206.02032	191.31471	77.46101	640.91748	-219.99686	7.86427	-475.82159	153.41902	0.47127	-1360.06323	-79.08073	61.91160
207	1.717	981.96362	-169.51335	1535.41760	-48.73240	-9.01504	1349.63171	-915.01178	78.31853	1338.12854	-191.85217	196.77254	94.49090	622.98584	-219.16345	6.49350	-475.44061	165.94400	-3.00857	-1355.85974	-82.02221	62.55364
208	1.725	982.06329	-169.87387	1533.43286	-47.29202	-8.89562	1346.84827	-914.11279	78.86421	1336.88550	-173.52759	201.05611	107.33470	602.03467	-217.61551	5.58762	-479.72272	178.91231	-6.03092	-1345.25220	-85.99858	59.18254
209	1.733	982.44763	-170.24104	1530.99609	-46.06998	-8.89631	1343.84448	-913.16547	79.56129	1335.08972	-152.85626	204.02377	116.23961	578.78149	-215.79050	5.00039	-488.04785	190.26259	-8.26664	-1329.43140	-90.92586	53.91640
210	1.742	983.19855	-170.62611	1528.15564	-45.09933	-8.96778	1340.72925	-912.25000	80.32574	1332.74890	-130.68109	205.71898	122.45523	554.34753	-213.95667	4.62081	-500.04700	198.38324	-9.62406	-1311.22827	-96.28065	49.50334
211	1.750	984.36505	-171.01692	1524.99060	-44.44249	-9.03959	1337.57996	-911.46643	81.03507	1329.89355	-107.30408	206.32092	127.27989	529.68628	-212.19348	4.34801	-516.15430	203.13309	-10.35627	-1293.95752	-101.29877	47.88523
212	1.758	985.94427	-171.39740	1521.60364	-44.18761	-9.01848	1334.44043	-910.91406	81.56607	1326.58350	-82.87781	206.07269	131.54500	505.26157	-210.49394	4.06132	-536.57330	205.65683	-10.83134	-1279.25061	-105.40303	48.77910
213	1.767	987.87152	-171.76500	1518.11035	-44.42471	-8.79372	1331.31995	-910.67828	81.84113	1322.89795	-57.57684	205.16266	135.56555	481.17978	-208.86438	3.70589	-560.04431	207.22993	-11.21864	-1265.46484	-108.65932	49.90848
214	1.775	990.02466	-172.12227	1514.63013	-45.22194	-8.26782	1328.20593	-910.81964	81.85992	1318.92700	-31.61127	203.67064	139.32117	457.40536	-207.30406	3.32845	-584.60114	208.57346	-11.52989	-1248.74292	-111.71603	49.23054
215	1.783	992.24927	-172.46516	1511.27576	-46.60377	-7.39712	1325.08704	-911.36218	81.69748	1314.77161	-5.19409	201.61107	142.63947	433.86118	-205.74931	2.99437	-609.03235	209.94653	-11.81573	-1226.19751	-115.09042	46.69226
216	1.792	994.39331	-172.77917	1508.14478	-48.53763	-6.21033	1321.98010	-912.28827	81.46562	1310.54102	21.51599	199.00574	145.29907	410.45102	-204.13475	2.71026	-633.06036	211.40709	-12.13719	-1198.27246	-118.50798	43.82921
217	1.800	996.32025	-173.04065	1505.33545	-50.93341	-4.78518	1318.94922	-913.53265	81.26817	1306.34570	48.49310	195.85648	147.02884	387.07681	-202.51270	2.42357	-656.77710	212.94022	-12.47455	-1168.27295	-121.03986	42.11214
218	1.808	997.90729	-173.23560	1502.96704	-53.65424	-3.20489	1316.10291	-914.97711	81.18118	1302.29626	75.84552	192.09827	147.49034	363.68973	-201.00323	2.07757	-680.32513	214.48032	-12.74917	-1139.64246	-121.86507	41.74594
219	1.817	999.04761	-173.37486	1501.17224	-56.54057	-1.52830	1313.56226	-916.46576	81.24116	1298.49548	103.71570	187.70044	146.39610	340.32028	-199.61864	1.67915	-703.82129	215.96838	-12.90475	-1113.46289	-120.82472	41.98956
220	1.825	999.65582	-173.48143	1500.06995	-59.43826	0.21281	1311.41797	-917.85321	81.41620	1295.01648	132.19897	182.79770	143.70940	317.01151	-198.24509	1.31734	-727.33813	217.44342	-12.97077	-1088.39233	-118.33839	42.35730
221	1.833	999.67474	-173.57309	1499.74353	-62.21341	1.99438	1309.71436	-919.06140	81.58789	1291.88647	161.33026	177.65903	139.69559	293.74191	-196.76251	1.10204	-750.91693	219.00154	-13.03314	-1062.67334	-114.96439	43.06531
222	1.842	999.08557	-173.65335	1500.23071	-64.75743	3.77730	1308.46838	-920.09937	81.58046	1289.10217	191.11108	172.53955	134.75717	270.44205	-195.11691	1.06906	-774.57495	220.66843	-13.14618	-1035.82422	-111.01413	44.41161
223	1.850	997.90912	-173.70360	1501.52588	-66.98952	5.49444	1307.68555	-921.02264	81.22267	1286.66211	221.57245	167.57800	129.20447	247.03839	-193.34839	1.14667	-798.29510	222.38332	-13.28205	-1008.59241	-106.45601	46.18537
224	1.858	996.19226	-173.68561	1503.58667	-68.85688	7.05544	1307.36011	-921.87402	80.40922	1284.60010	252.82166	162.74799	123.11964	223.46637	-191.56470	1.22485	-822.05499	224.07919	-13.36150	-981.90814	-101.14745	47.80342
225	1.867	993.99072	-173.56453	1506.34399	-70.33810	8.37486	1307.47876	-922.65967	79.13773	1283.00000	284.97229	157.86880	116.41091	199.70038	-189.84386	1.26086	-845.87805	225.73148	-13.34443	-956.09375	-95.10550	48.81105
226	1.875	991.36340	-173.33199	1509.71875	-71.44639	9.39436	1308.03015	-923.36194	77.50735	1281.98193	318.03027	152.72713	109.00392	175.76688	-188.19153	1.30958	-869.81952	227.36502	-13.26743	-930.75104	-88.52802	49.12160
227	1.883	988.38336	-172.99913	1513.63513	-72.21566	10.07959	1309.00952	-923.96167	75.68122	1281.66370	351.89600	147.20407	100.98281	151.68942	-186.57915	1.42815	-893.90271	229.02371	-13.16968	-905.13269	-81.67763	48.89061
228	1.892	985.15259	-172.57372	1518.01233	-72.67329	10.41979	1310.41614	-924.44855	73.82334	1282.11719	386.42291	141.29291	92.60746	127.45935	-184.95952	1.57627	-918.11267	230.72742	-13.01390	-878.66315	-74.80470	48.29136
229	1.900	981.80103	-172.05142	1522.73718	-72.82738	10.43873	1312.24951	-924.82019	72.03562	1283.34668	421.42902	135.02339	84.24152	103.08578	-183.27945	1.67105	-942.43640	232.49875	-12.70106	-851.24866	-68.08752	47.38234
230	1.908	978.47321	-171.42148	1527.66602	-72.67445	10.18989	1314.50073	-925.07953	70.33998	1285.29370	456.70074	128.41809	76.24297	78.61203	-181.52377	1.70872	-966.86719	234.36711	-12.18271	-823.19983	-61.60205	46.13435
231	1.917	975.31000	-170.68040	1532.66284	-72.20905	9.73404	1317.14478	-925.22968	68.71375	1287.85999	491.98584	121.54407	68.92026	54.04727	-179.72923	1.76316	-991.40094	236.26219	-11.58239	-794.93848	-55.39255	44.57076
232	1.925	972.41571	-169.84477	1537.62390	-71.43136	9.12313	1320.13892	-925.26984	67.13406	1290.93103	526.93250	114.58150	62.56686	29.34175	-177.94368	1.88914	-1016.03430	238.03796	-11.12755	-766.79211	-49.59823	42.85608
233	1.933	969.83044	-168.95146	1542.46802	-70.35966	8.39469	1323.42896	-925.19659	65.59932	1294.39661	561.06104	107.82510	57.42123	4.45335	-176.17160	2.07147	-1040.74927	239.68900	-10.91636	-738.96838	-44.45976	41.22112
234	1.942	967.54602	-168.04718	1547.11951	-69.03770	7.56781	1326.95471	-925.00806	64.12674	1298.15991	593.83423	101.61795	53.50042	-20.59732	-174.37079	2.25756	-1065.53784	241.38751	-10.83784	-711.59497	-40.18115	39.80101
235	1.950	965.54517	-167.17389	1551.50330	-67.52517	6.64699	1330.64526	-924.70276	62.74031	1302.13647	624.68518	96.27753	50.44161	-45.71991	-172.51476	2.41606	-1090.45569	243.26364	-10.71894	-684.74982	-36.86106	38.56919
236	1.958	963.82007	-166.35992	1555.55103	-65.87827	5.63333	1334.41052	-924.27515	61.46741	1306.24170	652.94836	91.99017	47.54612	-70.75688	-170.66898	2.58924	-1115.55676	245.30219	-10.46514	-658.52448	-34.56287	37.41760
237	1.967	962.36597	-165.62122	1559.21045	-64.13741	4.53149	1338.13818	-923.71326	60.34185	1310.37659	677.86780	88.73631	44.12411	-95.45132	-168.99612	2.93991	-1140.72998	247.47360	-10.04785	-633.14130	-33.39560	36.24235
238	1.975	961.17236	-164.96593	1562.44604	-62.32511	3.34973	1341.69897	-923.00732	59.39933	1314.41968	698.75452	86.42188	39.88114	-119.40991	-167.65274	3.73027	-1165.63281	249.81459	-9.36046	-609.02399	-33.51207	34.90374
239	1.983	960.22394	-164.40053	1565.23157	-60.44956	2.09548	1344.96289	-922.16431	58.66226	1318.22974	715.19037	85.04379	34.99340	-142.18443	-166.70743	5.18690	-1189.77832	252.35623	-8.10327	-586.72974	-35.04485	33.12309
240	1.992	959.50574	-163.93262	1567.54077	-58.51430	0.77364	1347.81616	-921.22101	58.12296	1321.65771	727.11188	84.64305	29.88596	-163.46448	-166.18895	7.37671	-1212.70117	255.06238	-5.95294	-566.79114	-38.08140	30.51540
241	2.000	959.00684	-163.56552	1569.34290	-56.53093	-0.60458	1350.16528	-920.24286	57.74256	1324.56689	734.59534	85.24459	24.94661	-183.20465	-166.15756	10.27060	-1234.12512	257.84683	-2.95147	-549.58313	-42.67722	26.79362
242	2.008	958.71851	-163.29405	1570.60522	-54.52768	-2.01233	1351.93079	-919.30316	57.46604	1326.85596	737.45709	86.91398	20.27884	-201.52881	-166.72501	14.02138	-1254.00305	260.66202	0.42672	-535.30328	-48.86667	21.96453
243	2.017	958.63098	-163.10721	1571.30042	-52.55021	-3.41473	1353.04016	-918.46307	57.23167	1328.47583	735.16315	89.69587	15.52368	-218.27646	-168.11330	19.34227	-1272.45117	263.64105	3.79881	-524.07336	-56.70188	16.37420
244	2.025	958.73169	-162.99492	1571.41125	-50.65377	-4.77692	1353.42896	-917.75867	56.97190	1329.42957	727.36163	93.35674	10.10027	-232.23993	-170.75020	27.62932	-1289.71008	267.22098	7.51258	-516.07111	-66.24679	10.60898
245	2.033	959.00867	-162.95618	1570.93091	-48.89411	-6.04450	1353.05359	-917.19012	56.62680	1329.75342	714.54980	97.22491	4.05204	-240.93561	-175.16704	40.19064	-1306.03906	272.04050	12.67291	-511.57175	-77.43223	5.35528
246	2.042	959.45856	-162.99019	1569.86438	-47.32463	-7.13794	1351.91040	-916.72137	56.16570	1329.49976	697.96570	100.50111	-1.53167	-241.93983	-181.54091	56.72792	-1321.30115	278.37701	20.13804	-510.82288	-89.84550	1.30420
247	2.050	960.09497	-163.07373	1568.22693	-45.99260	-7.99733	1350.05176	-916.29785	55.58996	1328.72424	678.71613	102.84809	-5.44160	-234.82980	-189.29391	74.72502	-1334.32178	285.62674	29.01784	-513.75653	-102.62797	-1.02531
248	2.058	960.95404	-163.16415	1566.04126	-44.92543	-8.61760	1347.58862	-915.87183	54.91738	1327.47388	657.29254	104.54436	-7.45037	-221.44281	-197.31117	90.82745	-1342.68591	292.74738	36.48286	-519.80121	-114.59821	-1.71327
249	2.067	962.08966	-163.23033	1563.33508	-44.12337	-9.03612	1344.67297	-915.41754	54.17126	1325.78198	634.02563	106.06784	-8.18942	-204.32245	-204.55508	102.87065	-1343.75818	299.17273	39.74591	-528.30920	-124.52435	-1.64066
250	2.075	963.55536	-163.27281	1560.13928	-43.57719	-9.30763	1341.46704	-914.93512	53.37579	1323.67102	609.57941	107.68339	-8.38432	-185.26625	-210.49992	110.68726	-1336.46851	304.92926	38.11910	-539.46350	-131.43408	-1.81250
251	2.083	965.38123	-163.32077	1556.48730	-43.29769	-9.48713	1338.11523	-914.45404	52.55264	1321.15833	584.75049	109.37991	-8.47988	-165.00473	-215.21500	115.50155	-1322.27209	310.07541	33.10104	-554.38025	-134.97182	-2.46104
252	2.092	967.55829	-163.41702	1552.42224	-43.33096	-9.61859	1334.72424	-914.03003	51.72952	1318.26343	560.05762	111.04425	-8.66476	-143.63676	-219.11273	118.85031	-1304.70471	314.37827	27.20778	-573.82227	-135.61606	-3.14875
253	2.100	970.04333	-163.59998	1548.01160	-43.75024	-9.72719	1331.35181	-913.73114	50.95152	1315.02283	535.68402	112.63470	-8.97304	-121.14758	-222.55128	121.82483	-1287.89209	317.59866	22.87539	-596.98535	-134.42892	-3.57245
254	2.108	972.78302	-163.89006	1543.35376	-44.63132	-9.81309	1328.01196	-913.62817	50.26319	1311.50281	511.62457	114.21606	-9.36400	-97.65112	-225.64731	124.87656	-1274.12378	319.89917	21.51757	-621.87537	-132.46320	-3.85559
255	2.117	975.73547	-164.28453	1538.57556	-46.02351	-9.85522	1324.70349	-913.79382	49.67362	1307.80408	487.79529	115.89165	-9.77481	-73.40277	-228.36482	127.99815	-1261.95862	321.56519	22.59578	-646.75812	-130.34529	-4.18294
256	2.125	978.86163	-164.76059	1533.82959	-47.92622	-9.82753	1321.44604	-914.29388	49.15461	1304.04614	464.11890	117.71254	-10.15336	-48.70782	-230.65852	130.96024	-1247.33960	322.46750	23.78783	-671.01111	-128.28091	-4.53943
257	2.133	982.07739	-165.28784	1529.28149	-50.28405	-9.71644	1318.30103	-915.16473	48.67567	1300.34045	440.56577	119.62819	-10.48495	-23.77861	-232.49672	133.43854	-1227.14844	322.23267	23.01257	-694.80084	-126.27460	-4.83451
258	2.142	985.20624	-165.83713	1525.08069	-53.01101	-9.54128	1315.36316	-916.39240	48.23901	1296.77197	417.11816	121.54446	-10.79548	1.36629	-233.80470	135.07785	-1201.70679	320.71661	20.33585	-718.42670	-124.30015	-5.06088
259	2.150	988.01294	-166.37297	1521.34863	-56.02755	-9.37332	1312.73132	-917.91443	47.88795	1293.39380	393.74301	123.42546	-11.12556	26.89217	-234.49448	135.56062	-1174.25635	318.07080	17.59122	-742.02075	-122.36866	-5.26681
260	2.158	990.30054	-166.84398	1518.19348	-59.27279	-9.32179	1310.47498	-919.64111	47.68848	1290.23547	370.39996	125.30367	-11.49161	53.02808	-234.57288	134.68268	-1148.28601	314.53302	16.47062	-765.58472	-120.53802	-5.47288
261	2.167	991.95221	-167.19356	1515.71777	-62.67871	-9.48175	1308.62024	-921.47192	47.71052	1287.31628	347.04492	127.20014	-11.84680	79.91547	-234.17026	132.42215	-1125.02307	310.13544	17.16666	-789.12781	-118.85129	-5.67115
262	2.175	992.90472	-167.38596	1514.00684	-66.13926	-9.88926	1307.16370	-923.30280	48.02347	1284.65491	323.63428	129.06491	-12.09348	107.58337	-233.49144	128.96091	-1103.20776	304.56793	18.60577	-812.70435	-117.26097	-5.86646
263	2.183	993.12915	-167.42480	1513.11121	-69.50902	-10.51330	1306.10461	-925.03693	48.68864	1282.28381	300.14142	130.80574	-12.16622	136.04175	-232.77103	124.62534	-1080.85510	297.52554	19.71672	-836.36493	-115.67038	-6.07045
264	2.192	992.63501	-167.35851	1513.03540	-72.62863	-11.27142	1305.46313	-926.59753	49.74015	1280.26660	276.55768	132.38869	-12.09535	165.32468	-232.18906	119.75030	-1056.85657	289.11417	20.29293	-860.13538	-114.03286	-6.26231
265	2.200	991.47223	-167.27312	1513.74731	-75.36225	-12.05511	1305.27185	-927.93488	51.16482	1278.70386	252.86508	133.90782	-11.97130	195.47427	-231.77022	114.54087	-1031.28308	279.70825	20.72419	-884.01520	-112.36871	-6.38409
266	2.208	989.72021	-167.25914	1515.20044	-77.63359	-12.75872	1305.55615	-929.02509	52.89534	1277.71533	229.02039	135.52805	-11.84263	226.51691	-231.39267	109.04773	-1004.86816	269.58560	21.28390	-907.98413	-110.71439	-6.38512
267	2.217	987.47522	-167.36226	1517.34106	-79.43227	-13.30565	1306.32361	-929.86743	54.82767	1277.41199	204.96704	137.34604	-11.66122	258.40353	-230.88625	103.24649	-978.40601	258.88370	21.89169	-932.02252	-109.09660	-6.25546
268	2.225	984.84442	-167.56947	1520.08777	-80.78099	-13.66835	1307.56470	-930.48297	56.85305	1277.87183	180.67535	139.28377	-11.37656	290.98480	-230.07622	97.10581	-952.33130	247.76454	22.34779	-956.11218	-107.55636	-5.99289
269	2.233	981.93988	-167.84676	1523.30762	-81.70109	-13.86947	1309.26111	-930.90845	58.88779	1279.12708	156.16516	141.13974	-11.06261	324.09183	-228.77605	90.63161	-926.51917	236.46979	22.53984	-980.22424	-106.15062	-5.56901
270	2.242	978.87189	-168.17563	1526.83154	-82.20709	-13.95776	1311.39392	-931.18378	60.89217	1281.15808	131.46906	142.80032	-10.85583	357.57773	-226.84116	83.93363	-900.41260	225.24739	22.46826	-1004.37268	-104.85011	-4.99613
271	2.250	975.75165	-168.55540	1530.50598	-82.31749	-13.97517	1313.94043	-931.34332	62.86638	1283.89685	106.63190	144.32597	-10.80093	391.21964	-224.24023	77.23658	-873.40515	214.30565	22.21178	-1028.69299	-103.42273	-4.42087
272	2.258	972.67773	-168.99527	1534.22498	-82.05847	-13.93605	1316.86890	-931.41339	64.82564	1287.24316	81.73145	145.82332	-10.82308	424.67978	-221.09373	70.80403	-845.15424	203.83606	21.89200	-1053.34277	-101.60810	-4.02435
273	2.267	969.70660	-169.51007	1537.92358	-81.45819	-13.82502	1320.13721	-931.41187	66.77080	1291.08643	56.81244	147.35474	-10.82193	457.62753	-217.64633	64.89417	-815.69849	193.99686	21.64045	-1078.28418	-99.50845	-3.77976
274	2.275	966.85522	-170.11017	1541.55579	-80.54756	-13.60832	1323.69006	-931.34808	68.66464	1295.32068	31.83881	148.94588	-10.75768	489.82675	-214.13997	59.79622	-785.44250	184.89810	21.57366	-1103.30151	-97.56424	-3.45361
275	2.283	964.13196	-170.79655	1545.08044	-79.37162	-13.24889	1327.45435	-931.22009	70.43645	1299.84998	6.74817	150.61284	-10.63322	521.06055	-210.79053	55.84143	-754.99396	176.66611	21.75851	-1128.25684	-96.05797	-2.91434
276	2.292	961.55536	-171.56688	1548.45923	-77.99358	-12.71941	1331.33862	-931.01050	72.02452	1304.58679	-18.46838	152.37083	-10.44707	550.95117	-207.85933	53.17942	-724.92389	169.42548	22.15499	-1153.21045	-94.81987	-2.34126
277	2.300	959.15210	-172.41486	1551.66003	-76.48392	-12.00997	1335.23633	-930.68793	73.41273	1309.44092	-43.71619	154.21735	-10.18686	578.80908	-205.49904	51.36998	-695.60352	163.21046	22.60796	-1178.29907	-93.44881	-2.03403
278	2.308	956.94604	-173.32254	1554.65381	-74.90553	-11.12825	1339.03430	-930.22357	74.62077	1314.30737	-68.76849	156.14758	-9.78304	603.61011	-203.56946	49.36127	-667.17432	158.02966	22.93909	-1203.50037	-91.78933	-1.93642
279	2.317	954.95142	-174.25955	1557.40625	-73.30330	-10.10020	1342.62000	-929.61652	75.67004	1319.06396	-93.26227	158.17587	-9.04895	624.10889	-201.82181	46.10054	-639.67456	153.97075	22.99598	-1228.37415	-90.17242	-1.31299
280	2.325	953.17310	-175.19261	1559.87549	-71.70099	-8.97412	1345.87756	-928.90942	76.56326	1323.57788	-116.76587	160.32471	-7.73871	639.18176	-200.19687	41.13003	-613.28729	151.15752	22.56004	-1252.08606	-89.09031	0.93334
281	2.333	951.60870	-176.09666	1562.01575	-70.10529	-7.81275	1348.68542	-928.17932	77.28925	1327.71863	-138.92725	162.65814	-5.63998	648.35474	-198.82353	34.64436	-588.48987	149.71390	21.29544	-1273.90869	-88.68861	5.38618
282	2.342	950.24884	-176.95769	1563.78088	-68.51544	-6.67218	1350.92468	-927.50659	77.84544	1331.36938	-159.61871	165.37611	-2.47525	652.06812	-197.83185	27.31852	-565.92487	149.82941	18.90051	-1293.57178	-88.75296	11.63135
283	2.350	949.07666	-177.77141	1565.13147	-66.94115	-5.59247	1352.49353	-926.94159	78.26366	1334.43884	-178.91510	168.87930	2.36676	651.37683	-197.24271	20.25016	-546.11542	151.80197	15.37079	-1311.04785	-89.10148	18.75222
284	2.358	948.07281	-178.54439	1566.03943	-65.41731	-4.60277	1353.32153	-926.49219	78.61972	1336.87122	-196.60602	173.68350	10.00437	647.29614	-196.96696	14.64114	-529.32056	156.01602	11.12630	-1326.33557	-89.77688	26.17688
285	2.367	947.22284	-179.29218	1566.48462	-63.99497	-3.72061	1353.38208	-926.13397	79.01385	1338.64526	-211.25952	180.12238	21.78015	640.14880	-196.86075	11.00329	-515.66516	162.87070	6.81238	-1339.56982	-90.88213	34.05414
286	2.375	946.52155	-180.03149	1566.44897	-62.72041	-2.95012	1352.69934	-925.82806	79.53783	1339.76501	-219.97211	188.02753	38.24441	629.39429	-196.70807	8.83311	-505.37720	172.60307	2.92322	-1351.00342	-92.35244	42.79918
287	2.383	945.97803	-180.77412	1565.91919	-61.62378	-2.28694	1351.34485	-925.53632	80.25606	1340.25122	-220.05762	196.67287	57.98075	614.29065	-196.19005	7.33917	-498.91931	185.02484	-0.39076	-1360.54553	-93.95064	51.97643
288	2.392	945.62128	-181.52931	1564.89404	-60.71531	-1.71795	1349.42615	-925.23224	81.20357	1340.13269	-211.30188	205.04919	77.69762	594.85095	-195.10300	6.16251	-496.91626	199.34480	-3.22288	-1367.24670	-95.54579	59.68905
289	2.400	945.50043	-182.30399	1563.38660	-59.98986	-1.21686	1347.06995	-924.90881	82.38702	1339.43860	-195.98822	212.27728	93.98509	572.11865	-193.56926	5.31510	-499.88300	214.10628	-5.70642	-1369.41919	-97.36445	63.65369
290	2.408	945.67383	-183.09195	1561.42456	-59.44247	-0.74543	1344.40259	-924.58099	83.78754	1338.19263	-176.89618	217.87538	105.20016	547.59827	-191.83910	4.84743	-507.92725	227.28906	-7.81993	-1365.56616	-99.81699	63.01962
291	2.417	946.19006	-183.87216	1559.04858	-59.08560	-0.26283	1341.53027	-924.28479	85.36406	1336.41309	-155.82001	221.80919	111.88840	522.52319	-190.01286	4.66860	-520.84998	237.03137	-9.34170	-1355.44727	-103.04744	58.91232
292	2.425	947.06927	-184.62195	1556.31360	-58.96307	0.26225	1338.52795	-924.07477	87.04700	1334.12451	-133.51880	224.35994	115.80516	497.53537	-188.09039	4.54314	-538.48828	242.80354	-10.16785	-1340.48962	-106.73203	53.58480
293	2.433	948.29425	-185.32358	1553.28931	-59.15368	0.85386	1335.44373	-924.01709	88.73042	1331.37610	-110.22205	225.86026	118.68370	472.79385	-186.13321	4.24983	-560.25702	245.67494	-10.54572	-1323.44177	-110.24200	49.43034
294	2.442	949.81158	-185.96306	1550.05676	-59.75523	1.54631	1332.30823	-924.18335	90.28986	1328.24622	-86.02435	226.54958	121.59097	448.26041	-184.26089	3.74545	-584.48126	247.22441	-10.79401	-1307.27148	-112.90717	48.06987
295	2.450	951.53467	-186.53740	1546.70972	-60.85767	2.38914	1329.13831	-924.64282	91.62743	1324.83533	-61.09753	226.61198	124.88102	423.91861	-182.54759	3.16130	-609.23883	248.49173	-11.05944	-1293.33337	-114.30856	49.28687
296	2.458	953.34717	-187.06071	1543.35669	-62.52024	3.42521	1325.94434	-925.44403	92.71130	1321.25696	-35.71191	226.18095	128.40506	399.79221	-180.97141	2.65139	-633.62823	249.86803	-11.37992	-1280.13403	-114.57630	51.00653
297	2.467	955.11237	-187.54695	1540.12085	-64.74918	4.66989	1322.74646	-926.58856	93.58588	1317.62097	-10.07550	225.25742	131.74817	375.87991	-179.46979	2.26742	-657.65497	251.39607	-11.73061	-1264.34180	-114.32668	51.07301
298	2.475	956.68536	-187.99040	1537.13733	-67.47549	6.11599	1319.59583	-928.02344	94.35162	1314.01782	15.80560	223.68085	134.38531	352.16135	-178.01953	1.96770	-681.52026	252.99713	-12.04262	-1243.36841	-114.06863	48.96841
299	2.483	957.92365	-188.37842	1534.54736	-70.55836	7.74712	1316.58459	-929.66156	95.12266	1310.51941	42.07166	221.23753	135.78120	328.62613	-176.62941	1.69190	-705.35242	254.58104	-12.26506	-1217.20215	-113.67497	45.79020
300	2.492	958.70111	-188.71013	1532.48901	-73.82799	9.54139	1313.82373	-931.40515	95.97470	1307.18677	68.87036	217.82137	135.52658	305.24716	-175.27348	1.41945	-729.20270	256.09106	-12.40417	-1188.23987	-112.51125	43.13791
301	2.500	958.92218	-188.99155	1531.08496	-77.13670	11.46735	1311.40454	-933.16168	96.90523	1304.06494	96.28448	213.53302	133.48592	281.92630	-173.86951	1.19189	-753.07379	257.55960	-12.51773	-1159.57861	-109.97583	42.03131
302	2.508	958.53149	-189.22639	1530.42651	-80.37692	13.47869	1309.38635	-934.86060	97.83337	1301.17065	124.34540	208.65567	129.85767	258.51703	-172.34222	1.07970	-776.95148	259.09021	-12.66889	-1133.09912	-105.87931	42.38601
303	2.517	957.51831	-189.41388	1530.55981	-83.46314	15.51240	1307.81140	-936.46759	98.63301	1298.49426	153.10626	203.52213	125.09267	234.92480	-170.70116	1.11118	-800.81952	260.73206	-12.86982	-1108.67847	-100.45282	43.35787
304	2.525	955.90930	-189.54811	1531.48303	-86.31224	17.48936	1306.71765	-937.98383	99.16569	1296.02429	182.69574	198.38393	119.69437	211.14236	-169.03401	1.24674	-824.67688	262.42886	-13.06688	-1084.92578	-94.07980	44.21029
305	2.533	953.75354	-189.62000	1533.15076	-88.83988	19.32380	1306.13037	-939.42645	99.30850	1293.78040	213.26620	193.33902	114.00011	187.21146	-167.41609	1.41658	-848.54608	264.10236	-13.18125	-1060.58740	-87.01501	44.77428
306	2.542	951.11426	-189.61717	1535.48499	-90.97104	20.94285	1306.04688	-940.80231	98.98759	1291.83057	244.87665	188.32266	108.05951	163.19824	-165.82507	1.55740	-872.46362	265.74683	-13.17483	-1035.40161	-79.34696	45.20986
307	2.550	948.06732	-189.52234	1538.38013	-92.66507	22.29486	1306.43091	-942.09882	98.20869	1290.28613	277.43985	183.17325	101.69685	139.15860	-164.16119	1.63507	-896.47510	267.42923	-13.08060	-1009.87415	-71.14929	45.61658
308	2.558	944.70007	-189.31636	1541.70923	-93.92841	23.34336	1307.23364	-943.29761	97.06459	1289.27490	310.80344	177.69019	94.72136	115.08334	-162.35356	1.65100	-920.61841	269.19461	-12.95367	-984.44806	-62.59066	45.91398
309	2.567	941.10632	-188.98424	1545.33838	-94.79092	24.07278	1308.42053	-944.38715	95.70557	1288.90356	344.85901	171.65430	87.12360	90.89615	-160.43825	1.62991	-944.90271	271.01474	-12.80150	-958.93042	-53.93984	45.92247
310	2.575	937.38269	-188.51433	1549.14575	-95.27853	24.50436	1309.97571	-945.36084	94.28633	1289.22888	379.52847	164.91751	79.13792	66.51959	-158.53773	1.61769	-969.30359	272.86624	-12.59010	-932.59247	-45.51845	45.48507
311	2.583	933.62708	-187.89597	1553.03381	-95.41286	24.69399	1311.88721	-946.20758	92.92424	1290.25110	414.66281	157.50629	71.16743	41.94557	-156.73212	1.66322	-993.78748	274.80029	-12.28727	-904.75964	-37.62895	44.57687
312	2.592	929.93616	-187.12877	1556.93372	-95.22209	24.70707	1314.13220	-946.90991	91.68687	1291.92065	449.99307	149.57629	63.65174	17.22606	-154.97736	1.78065	-1018.37488	276.85056	-11.86812	-875.30603	-30.49729	43.35455
313	2.600	926.39795	-186.23183	1560.79797	-94.74588	24.59011	1316.67407	-947.44977	90.60478	1294.15210	485.17038	141.30960	56.98110	-7.61807	-153.20583	1.94696	-1043.13428	278.90646	-11.34849	-844.62805	-24.24501	42.09882
314	2.608	923.08411	-185.24011	1564.58081	-94.03478	24.36111	1319.46924	-947.81323	89.69317	1296.84570	519.82361	132.94675	51.48346	-32.61494	-151.43340	2.12806	-1068.06494	280.80487	-10.83861	-813.34912	-18.87391	41.07164
315	2.617	920.05151	-184.20291	1568.22681	-93.14617	24.02211	1322.46802	-947.99390	88.96295	1299.90344	553.55865	124.88678	47.39044	-57.75404	-149.70778	2.29716	-1093.08716	282.50555	-10.48703	-782.12738	-14.30405	40.39874
316	2.625	917.34930	-183.18204	1571.67310	-92.13705	23.57389	1325.60437	-947.99872	88.41457	1303.23254	585.90198	117.63727	44.68435	-82.96210	-148.02292	2.44471	-1118.17163	284.09201	-10.33948	-751.52893	-10.45861	40.03351
317	2.633	915.01672	-182.23637	1574.85986	-91.05904	23.02244	1328.79895	-947.84656	88.03316	1306.74060	616.24603	111.55173	42.92895	-108.13359	-146.35333	2.60036	-1143.36597	285.70941	-10.28653	-721.92761	-7.30805	39.76209
318	2.642	913.07422	-181.41040	1577.73291	-89.95335	22.38129	1331.96753	-947.55518	87.80089	1310.32874	643.80414	106.59489	41.35199	-133.08105	-144.74612	2.87961	-1168.66052	287.50998	-10.15661	-693.56360	-4.88879	39.26852
319	2.650	911.52081	-180.73891	1580.23584	-88.83746	21.67010	1335.02209	-947.13348	87.71097	1313.88062	667.61896	102.47423	39.20520	-157.48314	-143.32770	3.49551	-1193.82202	289.58356	-9.75857	-666.72046	-3.33025	38.23244
320	2.658	910.33966	-180.24753	1582.30981	-87.69611	20.90657	1337.86890	-946.58746	87.76627	1317.25598	686.76379	99.00965	36.05075	-180.96799	-142.21187	4.65633	-1218.36353	291.95514	-8.80179	-641.80518	-2.82301	36.34288
321	2.667	909.50195	-179.94296	1583.90833	-86.49481	20.09631	1340.40710	-945.93774	87.96262	1320.30042	700.68414	96.22437	31.75493	-203.24771	-141.44653	6.44921	-1241.76721	294.59723	-6.97852	-619.24976	-3.54497	33.27990
322	2.675	908.96405	-179.81586	1585.00354	-85.20353	19.23695	1342.53088	-945.23474	88.26671	1322.86938	709.33752	94.18304	26.39730	-224.18706	-141.09067	8.90504	-1263.72852	297.42023	-4.28242	-599.39795	-5.68504	28.83400
323	2.683	908.67065	-179.85771	1585.57532	-83.81277	18.33648	1344.13953	-944.54974	88.61348	1324.85071	712.91931	93.03597	20.27427	-243.81436	-141.31369	12.24887	-1284.19739	300.32043	-1.15252	-582.51556	-9.54668	23.11627
324	2.692	908.57068	-180.06473	1585.60571	-82.34201	17.42179	1345.14465	-943.94122	88.92487	1326.17993	711.44379	93.12578	13.84038	-262.06137	-142.42273	17.20551	-1303.30640	303.32129	1.88806	-568.90723	-15.52903	16.61823
325	2.700	908.62976	-180.42264	1585.08252	-80.83659	16.53328	1345.47302	-943.42883	89.12704	1326.84534	704.63568	94.71767	7.53817	-277.90775	-144.87836	25.11656	-1321.31201	306.76740	4.89164	-559.01086	-23.93308	10.06588
326	2.708	908.83289	-180.90456	1583.99695	-79.35214	15.72060	1345.07544	-942.99261	89.16220	1326.88232	692.32886	97.52579	1.79586	-288.73108	-149.20166	37.27334	-1338.58081	311.36795	8.87489	-553.29639	-34.72754	4.26967
327	2.717	909.18579	-181.49026	1582.34363	-77.94482	15.03271	1343.94336	-942.59375	88.99749	1326.35168	675.04401	100.67222	-2.84545	-291.50653	-155.54993	53.37646	-1355.43762	317.76508	15.29021	-551.94781	-47.38166	0.05124
328	2.725	909.71893	-182.17235	1580.13135	-76.67094	14.49942	1342.12524	-942.20245	88.63138	1325.31689	654.00085	103.32317	-5.94998	-285.24200	-163.31758	70.76158	-1371.56213	325.69803	24.41524	-554.55243	-60.79555	-2.06852
329	2.733	910.48492	-182.94104	1577.39282	-75.57928	14.12462	1339.73132	-941.80957	88.09608	1323.82813	630.56927	105.28111	-7.59063	-271.70056	-171.39030	85.87817	-1385.16528	333.82059	34.07569	-560.26959	-73.39793	-2.46428
330	2.742	911.54639	-183.78003	1574.18018	-74.70057	13.89001	1336.91370	-941.41931	87.44620	1321.91296	605.89667	106.84555	-8.26145	-253.67818	-178.80901	96.64784	-1393.04578	340.90356	40.71488	-568.76807	-83.54835	-2.31428
331	2.750	912.95667	-184.68443	1570.55530	-74.05185	13.75603	1333.82007	-941.03888	86.74397	1319.57800	580.81873	108.34737	-8.45560	-233.20093	-185.16498	103.29783	-1392.37012	346.85184	42.09264	-580.93927	-90.17577	-2.46514
332	2.758	914.74377	-185.67494	1566.57886	-73.65359	13.66925	1330.55762	-940.67719	86.05505	1316.82764	555.82001	109.93044	-8.50332	-211.18526	-190.57057	107.40782	-1382.96069	352.00247	38.61953	-597.98120	-93.22479	-2.79800
333	2.767	916.90448	-186.78470	1562.31287	-73.54399	13.58600	1327.19006	-940.35315	85.43889	1313.69336	531.07983	111.56891	-8.62899	-187.95245	-195.35210	110.55060	-1367.73340	356.13907	32.48892	-619.71039	-93.53749	-2.92542
334	2.775	919.40106	-188.03012	1557.83289	-73.78259	13.49231	1323.75854	-940.10229	84.93395	1310.24902	506.61038	113.17802	-8.94927	-163.68059	-199.69623	113.56764	-1350.95447	358.84897	26.34529	-644.27380	-92.29556	-2.88855
335	2.783	922.15466	-189.39597	1553.23486	-74.44342	13.40221	1320.30261	-939.97491	84.55330	1306.60718	482.38013	114.74473	-9.42774	-138.55736	-203.55757	116.59733	-1335.92529	360.27789	22.38623	-669.50189	-90.44958	-2.96577
336	2.792	925.05096	-190.84283	1548.63062	-75.59794	13.34765	1316.87024	-940.02625	84.28406	1302.90198	458.35095	116.36771	-9.91984	-112.78418	-206.83995	119.43991	-1323.16724	361.00732	21.43288	-694.23523	-88.46199	-3.27136
337	2.800	927.95441	-192.32358	1544.14209	-77.28796	13.36887	1313.52063	-940.30328	84.09056	1299.26038	434.48279	118.15495	-10.31430	-86.55888	-209.53392	121.83038	-1310.11401	361.41467	22.28298	-718.40466	-86.41199	-3.71931
338	2.808	930.71857	-193.79878	1539.90125	-79.50156	13.49874	1310.32190	-940.83398	83.93301	1295.77185	410.75433	120.10956	-10.62922	-60.00874	-211.66510	123.49934	-1293.27136	361.29565	22.61770	-742.30884	-84.25306	-4.18367
339	2.817	933.19476	-195.24464	1536.05005	-82.17137	13.74081	1307.34595	-941.62482	83.79083	1292.47473	387.15195	122.14098	-10.95874	-33.08609	-213.20282	124.15409	-1271.20129	360.02521	21.15789	-766.10693	-82.03044	-4.57686
340	2.825	935.24689	-196.64531	1532.73315	-85.19802	14.04596	1304.65979	-942.66199	83.67274	1289.36328	363.64011	124.15757	-11.34757	-5.57935	-214.08789	123.53751	-1245.42395	357.18091	18.69254	-789.79321	-79.94262	-4.82014
341	2.833	936.76410	-197.98276	1530.08716	-88.47630	14.30950	1302.31348	-943.90912	83.61568	1286.40955	340.18329	126.11712	-11.74795	22.70569	-214.37144	121.56890	-1218.83057	352.98953	16.92834	-813.37061	-78.13650	-4.89330
342	2.842	937.66675	-199.24240	1528.22253	-91.89333	14.41531	1300.33569	-945.29926	83.67503	1283.59119	316.76306	127.99123	-12.07352	51.79916	-214.27982	118.41423	-1193.49487	347.93732	16.79210	-836.94348	-76.51294	-4.91822
343	2.850	937.91620	-200.42458	1527.20300	-95.30210	14.30064	1298.74780	-946.73230	83.90868	1280.91821	293.32523	129.74522	-12.24596	81.63623	-214.09692	114.42645	-1169.65771	342.12048	17.92325	-860.63458	-74.89160	-5.02904
344	2.858	937.52289	-201.54131	1527.03967	-98.51347	13.97971	1297.58325	-948.09094	84.36729	1278.44543	269.77158	131.40031	-12.23758	112.21555	-214.00874	110.02165	-1146.19275	335.27649	19.40438	-884.47302	-73.23087	-5.19179
345	2.867	936.53461	-202.60342	1527.70251	-101.32796	13.51601	1296.88745	-949.27222	85.08695	1276.26843	246.03421	133.05278	-12.12456	143.61911	-214.06036	105.51358	-1121.73145	327.20340	20.63795	-908.40015	-71.57971	-5.26443
346	2.875	935.01685	-203.61990	1529.13525	-103.58737	12.98975	1296.69812	-950.21179	86.07198	1274.50720	222.10822	134.80721	-12.01674	175.88306	-214.18806	100.99096	-1095.55615	317.91052	21.55522	-932.35889	-69.95880	-5.17607
347	2.883	933.04529	-204.60515	1531.26111	-105.21408	12.48165	1297.02698	-950.88892	87.28497	1273.28516	198.01328	136.70473	-11.91774	208.91547	-214.25148	96.36503	-1067.79211	307.53934	22.32814	-956.35687	-68.34576	-4.97725
348	2.892	930.70709	-205.57310	1533.98340	-106.21404	12.05804	1297.85974	-951.31641	88.65712	1272.70740	173.75763	138.66855	-11.76375	242.58041	-214.07709	91.51770	-1039.02747	296.31485	23.09261	-980.45410	-66.71110	-4.74426
349	2.900	928.09760	-206.52420	1537.19031	-106.64018	11.75595	1299.17590	-951.52399	90.10751	1272.84619	149.35040	140.54469	-11.55816	276.80582	-213.48300	86.39183	-1009.85150	284.54001	23.86354	-1004.69910	-65.02576	-4.49999
350	2.908	925.31610	-207.44516	1540.76184	-106.54887	11.57906	1300.96558	-951.54413	91.56740	1273.73901	124.82233	142.24292	-11.37731	311.54861	-212.28056	81.01829	-980.53943	272.56247	24.59835	-1029.10449	-63.23504	-4.24170
351	2.917	922.46210	-208.32114	1544.57849	-105.98672	11.51511	1303.22620	-951.40552	93.00566	1275.38757	100.18811	143.80664	-11.28922	346.67911	-210.34976	75.53151	-950.94971	260.73685	25.28370	-1053.69885	-61.25874	-3.99743
352	2.925	919.62524	-209.14932	1548.52661	-105.00085	11.56751	1305.94214	-951.13232	94.42935	1277.75330	75.42401	145.34464	-11.28271	381.93082	-207.72441	70.14938	-920.67773	249.36290	25.92502	-1078.51245	-59.07360	-3.80657
353	2.933	916.87915	-209.94437	1552.50415	-103.64702	11.76135	1309.07434	-950.74811	95.85393	1280.76196	50.50049	146.92473	-11.26962	416.97940	-204.56070	65.13008	-889.31189	238.58388	26.50672	-1103.48047	-56.82683	-3.63722
354	2.942	914.29022	-210.72925	1556.42798	-101.99586	12.11745	1312.56299	-950.27576	97.27580	1284.31738	25.40057	148.54900	-11.17482	451.54269	-201.02666	60.73188	-856.64636	228.39111	27.02247	-1128.46802	-54.78025	-3.38133
355	2.950	911.92554	-211.52589	1560.23975	-100.13599	12.63417	1316.33423	-949.73291	98.66786	1288.31580	0.13885	150.20277	-10.99377	485.33640	-197.24506	57.16968	-822.83093	218.79675	27.51419	-1153.41382	-53.10003	-2.95608
356	2.958	909.84344	-212.35817	1563.89929	-98.16013	13.29265	1320.29846	-949.12811	99.98816	1292.65454	-25.22620	151.88324	-10.77674	517.96094	-193.40532	54.60023	-788.39703	209.95932	28.05739	-1178.37842	-51.74983	-2.39147
357	2.967	908.08008	-213.24731	1567.37097	-96.14124	14.07147	1324.35339	-948.45752	101.18668	1297.23413	-50.62439	153.60419	-10.59480	548.86145	-189.85609	53.01640	-754.10449	202.08475	28.67600	-1203.49011	-50.51631	-1.85370
358	2.975	906.64563	-214.18947	1570.61060	-94.12051	14.95924	1328.39124	-947.70392	102.21068	1301.95215	-75.95221	155.40370	-10.44686	577.33569	-186.90009	51.98886	-720.67688	195.23947	29.24192	-1228.82007	-49.16923	-1.48806
359	2.983	905.53064	-215.14941	1573.56274	-92.11111	15.95925	1332.30627	-946.84351	103.02155	1306.69470	-100.97180	157.34547	-10.14622	602.54602	-184.51173	50.64967	-688.54382	189.34879	29.51260	-1254.12183	-47.75929	-1.03668
360	2.992	904.71490	-216.08589	1576.16748	-90.11075	17.07946	1335.99146	-945.86523	103.61549	1311.33215	-125.28021	159.48618	-9.36681	623.51404	-182.42459	48.14057	-657.80737	184.41525	29.25521	-1278.69141	-46.64404	0.32876
361	3.000	904.17365	-216.97395	1578.37158	-88.11707	18.30899	1339.33508	-944.79346	104.02460	1315.72449	-148.42554	161.83487	-7.83686	639.26843	-180.48174	44.04957	-628.51477	180.64166	28.25994	-1301.70923	-46.07401	3.51166
362	3.008	903.88031	-217.80219	1580.13330	-86.13452	19.60665	1342.22522	-943.69202	104.29526	1319.73303	-170.05377	164.40240	-5.43634	649.30151	-178.72397	38.42799	-600.92535	178.30356	26.32102	-1322.66223	-45.98271	8.74317
363	3.017	903.81006	-218.55771	1581.42261	-84.16892	20.91636	1344.56067	-942.64130	104.46872	1323.23840	-189.99811	167.32658	-2.02789	653.89978	-177.23647	31.67110	-575.51117	177.63235	23.32201	-1341.31787	-46.29045	15.47589
364	3.025	903.94031	-219.22308	1582.21729	-82.22357	22.18937	1346.26282	-941.69977	104.58961	1326.15369	-208.19714	171.01460	2.93672	653.84143	-176.16263	24.57224	-552.79236	178.85335	19.32347	-1357.60181	-47.11696	23.03648
365	3.033	904.24463	-219.79013	1582.50012	-80.30786	23.39430	1347.27576	-940.87463	104.72202	1328.42725	-224.08655	176.19647	10.71146	649.77661	-175.75096	18.25042	-533.22540	182.27316	14.56574	-1371.69702	-48.56969	31.26064
366	3.042	904.69220	-220.27039	1582.25781	-78.44561	24.51355	1347.56140	-940.12634	104.93683	1330.03918	-235.69067	183.54971	22.80204	642.02539	-176.08092	13.58454	-517.27106	188.29932	9.39955	-1384.02075	-50.41655	40.37435
367	3.050	905.25623	-220.68976	1581.48279	-76.66802	25.53448	1347.10559	-939.39539	105.29262	1330.99268	-239.96997	192.97653	39.53138	630.80554	-176.73228	10.59375	-505.54010	197.26794	4.18056	-1394.76086	-52.13779	50.10653
368	3.058	905.92548	-221.07764	1580.17322	-75.00252	26.44419	1345.93567	-938.62860	105.83365	1331.30225	-235.03723	203.37027	58.86466	616.28687	-176.96121	8.62366	-498.73810	209.07336	-0.73980	-1403.23938	-53.52109	58.96785
369	3.067	906.71387	-221.45891	1578.33020	-73.46953	27.22851	1344.12878	-937.79449	106.58704	1330.99170	-221.83496	213.19681	77.10590	598.50830	-176.30469	7.11899	-497.31860	222.79095	-4.91168	-1407.89551	-54.99544	64.79949
370	3.075	907.66095	-221.85214	1575.96216	-72.08353	27.88152	1341.79932	-936.89038	107.55435	1330.09753	-203.16583	221.23259	91.08324	577.64612	-174.88812	5.92970	-501.14551	236.55966	-7.85012	-1407.12378	-57.16653	66.25212
371	3.083	908.81995	-222.27322	1573.09631	-70.85728	28.42607	1339.07703	-935.94415	108.70477	1328.66846	-181.58069	226.94888	99.79908	554.37952	-173.10825	5.06026	-509.83276	248.10957	-9.39878	-1400.19165	-60.29140	63.62267
372	3.092	910.23944	-222.73943	1569.78809	-69.81078	28.92169	1336.08765	-935.00946	109.97304	1326.75549	-158.46851	230.53920	104.37767	529.76538	-171.21928	4.48539	-523.56036	255.98297	-9.99184	-1387.63696	-64.20362	58.46136
373	3.100	911.94635	-223.26927	1566.11951	-68.98372	29.44470	1332.93738	-934.14966	111.26852	1324.40796	-134.38055	232.65588	106.85693	504.75986	-169.30319	4.12607	-542.58325	260.36191	-10.31212	-1371.18188	-68.45840	52.78859
374	3.108	913.93335	-223.87508	1562.18884	-68.44350	30.05994	1329.70386	-933.41461	112.50011	1321.68701	-109.51202	233.98268	108.96943	479.91714	-167.42262	3.84362	-565.70544	262.54468	-10.69912	-1353.28577	-72.50778	48.57580
375	3.117	916.15662	-224.55000	1558.10132	-68.27849	30.80703	1326.43445	-932.83521	113.60257	1318.67639	-83.95044	234.91650	111.59757	455.42892	-165.64383	3.50726	-590.56671	263.85126	-11.10594	-1336.20264	-75.84033	47.13363
376	3.125	918.54358	-225.25890	1553.96399	-68.58045	31.69899	1323.15332	-932.44196	114.53902	1315.47815	-57.78418	235.52878	114.85403	431.27908	-163.98019	3.09647	-615.42682	265.08096	-11.44130	-1320.62744	-78.14156	48.16819
377	3.133	921.00275	-225.93886	1549.88501	-69.42301	32.72789	1319.87708	-932.27417	115.28540	1312.19702	-31.11230	235.71977	118.38589	407.34683	-162.38742	2.68028	-639.77374	266.53879	-11.70956	-1305.05042	-79.49088	49.74524
378	3.142	923.42841	-226.51511	1545.97363	-70.83151	33.88337	1316.63660	-932.36389	115.82655	1308.92432	-4.00952	235.36568	121.65025	383.51328	-160.81181	2.31003	-663.71912	268.21869	-11.96772	-1286.82166	-80.32138	49.89642
379	3.150	925.70441	-226.92967	1542.33972	-72.75008	35.16777	1313.49585	-932.71411	116.16922	1305.73218	23.49219	234.33192	124.06979	359.75534	-159.24934	1.98924	-687.48517	269.97366	-12.25179	-1264.12231	-81.00991	48.11994
380	3.158	927.71411	-227.15869	1539.09705	-75.03322	36.59128	1310.55591	-933.28699	116.35475	1302.67554	51.41913	232.45398	125.08860	336.13309	-157.73900	1.70335	-711.22137	271.67978	-12.52379	-1237.17358	-81.47810	45.30382
381	3.167	929.35242	-227.20746	1536.36133	-77.47742	38.16390	1307.93140	-934.00934	116.45313	1299.79407	79.84558	229.63579	124.29991	312.68649	-156.28336	1.43522	-734.96741	273.33676	-12.71528	-1207.94739	-81.21663	42.77100
382	3.175	930.53772	-227.09898	1534.23792	-79.88125	39.88598	1305.70959	-934.79395	116.53133	1297.10706	108.85852	225.97990	121.69089	289.33951	-154.81134	1.20193	-758.71082	274.99756	-12.80983	-1178.84949	-79.68803	41.45177
383	3.183	931.22229	-226.86136	1532.80750	-82.09949	41.72406	1303.93677	-935.56549	116.61217	1294.61670	138.55487	221.78728	117.73973	265.93008	-153.23103	1.06851	-782.45111	276.65427	-12.86971	-1151.38074	-76.69106	41.46026
384	3.192	931.39142	-226.51559	1532.11475	-84.05322	43.59120	1302.63989	-936.27979	116.65042	1292.32556	169.04974	217.43330	113.17510	242.33887	-151.50902	1.07496	-806.19757	278.27289	-12.98406	-1125.57813	-72.36316	42.19901
385	3.200	931.05493	-226.07446	1532.16541	-85.70367	45.36330	1301.84460	-936.92749	116.54092	1290.25610	200.43478	213.20399	108.57074	218.55121	-149.69635	1.17551	-829.96985	279.87711	-13.16044	-1100.44727	-66.96756	42.94991
386	3.208	930.24426	-225.54587	1532.92969	-87.03247	46.92096	1301.56775	-937.51837	116.16273	1288.45862	232.73975	209.14322	104.06042	194.61917	-147.86575	1.27845	-853.81287	281.52185	-13.27978	-1074.95825	-60.74300	43.39641
387	3.217	929.01526	-224.92894	1534.34546	-88.03714	48.17958	1301.80762	-938.05853	115.44830	1287.01270	265.92316	205.01804	99.36454	170.60898	-146.05641	1.33335	-877.77051	283.23297	-13.21766	-1048.78101	-53.86055	43.61598
388	3.225	927.44672	-224.21402	1536.32312	-88.72284	49.09832	1302.54395	-938.54584	114.43011	1286.02405	299.85944	200.47401	94.10884	146.55728	-144.29753	1.36506	-901.86841	284.99820	-13.00046	-1022.20264	-46.45864	43.75673
389	3.233	925.63074	-223.39516	1538.75854	-89.09438	49.68595	1303.74426	-938.97943	113.22188	1285.60608	334.37143	195.23151	88.13132	122.42743	-142.60477	1.42097	-926.12439	286.76849	-12.77527	-995.48883	-38.71682	43.81721
390	3.242	923.65912	-222.48415	1541.54346	-89.15847	49.99931	1305.37183	-939.36023	111.95509	1285.84912	369.29059	189.16663	81.55099	98.11984	-140.93103	1.50753	-950.54608	288.48962	-12.62679	-968.41125	-30.89565	43.64762
391	3.250	921.61542	-221.51285	1544.57581	-88.92915	50.10785	1307.39087	-939.68048	110.72412	1286.79260	404.43304	182.33057	74.69659	73.56882	-139.22134	1.59883	-975.12817	290.16110	-12.48345	-940.35413	-23.29829	43.07013
392	3.258	919.57489	-220.51938	1547.76794	-88.42885	50.04667	1309.76855	-939.92401	109.56549	1288.41504	439.55414	174.92804	67.99577	48.81134	-137.49593	1.68782	-999.84912	291.84808	-12.21058	-910.82489	-16.18538	42.03053
393	3.267	917.60815	-219.53339	1551.04724	-87.68483	49.81430	1312.47144	-940.07568	108.46706	1290.64636	474.42877	167.20175	61.84331	23.93044	-135.77100	1.80281	-1024.66699	293.62769	-11.75040	-879.82288	-9.72425	40.68340
394	3.275	915.78381	-218.57321	1554.34583	-86.72580	49.40619	1315.46484	-940.12451	107.39653	1293.39331	508.94351	159.36287	56.55774	-1.03047	-133.99155	1.97363	-1049.54175	295.50104	-11.18075	-847.76770	-3.98753	39.31287
395	3.283	914.16803	-217.65042	1557.58997	-85.58511	48.83616	1318.70972	-940.05963	106.33308	1296.55872	543.00873	151.68335	52.42521	-26.07056	-132.13106	2.18354	-1074.47986	297.37213	-10.67731	-815.23578	1.01151	38.16910
396	3.292	912.81738	-216.77797	1560.70459	-84.30231	48.13401	1322.15747	-939.86829	105.28169	1300.04773	576.35229	144.59320	49.63491	-51.19235	-130.24976	2.37389	-1099.52417	299.15555	-10.39033	-782.79370	5.28001	37.35547
397	3.300	911.77057	-215.97578	1563.62769	-82.91299	47.33296	1325.74500	-939.53595	104.26813	1303.76721	608.33533	138.57445	48.01738	-76.38055	-128.43274	2.52117	-1124.69177	300.87973	-10.32816	-750.91272	8.85075	36.79773
398	3.308	911.04279	-215.26578	1566.31226	-81.43864	46.46011	1329.39124	-939.04474	103.32990	1307.62244	637.90955	133.88039	46.83671	-101.53893	-126.75302	2.70673	-1149.95581	302.64749	-10.35694	-719.94788	11.74760	36.29239
399	3.317	910.62622	-214.66217	1568.71594	-79.88783	45.53361	1332.99487	-938.37769	102.51305	1311.51099	663.84595	130.41891	45.03860	-126.40096	-125.26877	3.11885	-1175.20874	304.53558	-10.25292	-690.21924	13.87299	35.59390
400	3.325	910.49493	-214.16743	1570.79370	-78.26083	44.55825	1336.43811	-937.53296	101.86450	1315.31055	685.14209	127.93564	41.87223	-150.55397	-124.00589	3.99974	-1200.14124	306.60248	-9.67109	-662.11877	14.96566	34.44957
401	3.333	910.61353	-213.77469	1572.50403	-76.55214	43.52082	1339.59839	-936.54059	101.41241	1318.87146	701.39594	126.18483	37.25694	-173.59634	-122.97401	5.55222	-1224.22253	308.94864	-8.17368	-636.12408	14.70701	32.57508
402	3.342	910.94611	-213.47133	1573.81177	-74.75368	42.40044	1342.36267	-935.46472	101.14769	1322.03027	712.89490	124.96566	31.61368	-195.29181	-122.23779	7.88095	-1246.92786	311.62054	-5.57508	-612.69153	12.84804	29.69048
403	3.350	911.46301	-213.24339	1574.68604	-72.86087	41.18886	1344.63208	-934.38586	101.01968	1324.64355	720.20654	124.20242	25.50229	-215.58698	-121.94276	11.10064	-1267.97339	314.50320	-2.24060	-592.14282	9.20160	25.66856
404	3.358	912.14563	-213.07855	1575.09546	-70.88283	39.90023	1346.31238	-933.37201	100.95212	1326.61865	723.53314	124.08540	19.36201	-234.42014	-122.23413	15.58744	-1287.35168	317.51877	1.23659	-574.66980	3.56670	20.67244
405	3.367	912.98584	-212.96596	1575.01013	-68.84879	38.57528	1347.31299	-932.45819	100.87082	1327.92383	722.40222	125.05606	13.37260	-251.19217	-123.30569	22.21127	-1305.30310	320.95529	4.76953	-560.45764	-4.22302	15.12369
406	3.375	913.97852	-212.89522	1574.40540	-66.80829	37.28742	1347.56396	-931.64636	100.72443	1328.57434	715.98517	127.45200	7.51885	-264.08023	-125.60319	32.19947	-1322.25891	325.55017	9.25183	-549.83459	-14.14471	9.53004
407	3.383	915.11560	-212.85110	1573.26685	-64.83205	36.13078	1347.04089	-930.91583	100.48804	1328.60681	703.90039	130.99925	1.97020	-270.29034	-129.62514	46.15656	-1338.61548	332.03888	16.10577	-543.25189	-25.88204	4.40376
408	3.392	916.39355	-212.81161	1571.59351	-63.00394	35.19064	1345.77625	-930.23334	100.14975	1328.06091	686.81171	134.74203	-2.66218	-267.85229	-135.33559	62.82950	-1354.19739	340.19058	25.68204	-540.97559	-38.76830	0.34014
409	3.400	917.82996	-212.76210	1569.39697	-61.39833	34.51683	1343.85669	-929.56561	99.69305	1326.97620	666.09576	137.74210	-5.77790	-257.21494	-142.00043	79.31342	-1367.52612	348.52484	35.95835	-542.70020	-51.76096	-2.07372
410	3.408	919.46887	-212.71439	1566.69910	-60.06114	34.10165	1341.41101	-928.89081	99.09746	1325.39307	643.05365	139.82741	-7.39840	-240.72672	-148.64966	92.89484	-1375.78101	355.61060	43.55297	-547.59216	-63.52736	-2.77414
411	3.417	921.37018	-212.70801	1563.52954	-59.00641	33.87494	1338.58875	-928.20544	98.35274	1323.35229	618.67883	141.44846	-8.03494	-220.85371	-154.59285	102.56630	-1376.27588	361.28903	46.26075	-555.18024	-72.67948	-2.55642
412	3.425	923.59210	-212.78998	1559.92603	-58.22992	33.73176	1335.53479	-927.52826	97.46887	1320.89453	593.78101	143.01793	-8.19668	-199.10098	-159.58478	108.93700	-1368.31421	366.17465	44.24507	-566.27185	-78.25170	-2.45240
413	3.433	926.17059	-212.99088	1555.93933	-57.73647	33.57303	1332.36609	-926.89624	96.48123	1318.06323	568.90161	144.64861	-8.24143	-176.06802	-163.68948	113.26398	-1353.45984	370.55276	39.16698	-582.23572	-80.26235	-2.79740
414	3.442	929.10077	-213.31203	1551.63794	-57.56035	33.33470	1329.15344	-926.35205	95.45256	1314.91125	544.24945	146.31213	-8.42459	-151.92657	-167.07643	116.66035	-1334.37305	374.12439	32.89735	-603.18469	-79.74108	-3.23693
415	3.450	932.32751	-213.73096	1547.11157	-57.76252	33.00628	1325.91895	-925.93439	94.45961	1311.50720	519.85791	147.99509	-8.85437	-126.78225	-169.89447	119.75446	-1313.67468	376.47055	26.97832	-627.41858	-78.06951	-3.45204
416	3.458	935.74780	-214.22273	1542.47168	-58.41156	32.63615	1322.66089	-925.68274	93.55520	1307.94434	495.72827	149.72623	-9.43510	-100.80843	-172.20741	122.68905	-1293.30688	377.55518	22.69239	-652.64948	-76.23338	-3.49123
417	3.467	939.22253	-214.77484	1537.84729	-59.56009	32.30727	1319.38940	-925.64807	92.73259	1304.34106	471.83655	151.54884	-9.96489	-74.22583	-174.00136	125.31693	-1274.01172	377.79865	20.93075	-677.45880	-74.50204	-3.54796
418	3.475	942.59412	-215.38002	1533.37854	-61.22285	32.09508	1316.14551	-925.88629	91.93689	1300.82007	448.12378	153.48605	-10.33223	-47.22783	-175.27795	127.41939	-1254.93469	377.64026	21.49353	-701.62726	-72.66933	-3.73657
419	3.483	945.70374	-216.01752	1529.21326	-63.36838	32.03528	1312.99927	-926.43549	91.11575	1297.47754	424.52765	155.50577	-10.59348	-19.89658	-176.10103	128.80533	-1234.17529	377.02127	22.87851	-725.46356	-70.56608	-4.04029
420	3.492	948.40472	-216.64493	1525.50305	-65.93145	32.10472	1310.03760	-927.29279	90.26706	1294.36902	401.00879	157.52766	-10.87403	7.84697	-176.55757	129.29236	-1210.29883	375.42462	23.47076	-749.20068	-68.27230	-4.37021
421	3.500	950.57495	-217.21347	1522.39343	-68.83336	32.22136	1307.34412	-928.40607	89.45438	1291.50989	377.55917	159.50476	-11.24445	36.19418	-176.72179	128.69827	-1183.28284	372.41284	22.84127	-772.91272	-65.93099	-4.69270
422	3.508	952.13037	-217.68736	1520.00757	-71.98869	32.27847	1304.98450	-929.68207	88.78062	1288.88721	354.19067	161.46167	-11.67857	65.32242	-176.64900	126.90835	-1154.15894	367.95071	21.63121	-796.60504	-63.64464	-5.04016
423	3.517	953.02960	-218.04834	1518.43042	-75.29066	32.18941	1303.00488	-931.00989	88.34716	1286.47510	330.89255	163.42015	-12.07125	95.29150	-176.41483	123.95370	-1124.24890	362.24030	20.62804	-820.23962	-61.57207	-5.38583
424	3.525	953.26703	-218.29945	1517.70081	-78.59089	31.90485	1301.44202	-932.29132	88.23289	1284.25684	307.59491	165.34276	-12.29709	126.05670	-176.14670	120.01875	-1094.69104	355.41840	20.21233	-843.77924	-59.88599	-5.61011
425	3.533	952.86591	-218.46811	1517.81482	-81.70309	31.41357	1300.33801	-933.45764	88.49144	1282.24866	284.19205	167.15897	-12.30433	157.58090	-175.97687	115.35441	-1066.17078	347.47281	20.35557	-867.26172	-58.59541	-5.60100
426	3.542	951.87329	-218.59421	1518.73523	-84.44170	30.74789	1299.74500	-934.46277	89.14732	1280.52319	260.59457	168.84067	-12.15837	189.89932	-175.98109	110.17453	-1038.76807	338.35852	20.85908	-890.80054	-57.48272	-5.36650
427	3.550	950.35425	-218.71480	1520.39893	-86.67310	29.97602	1299.71094	-935.27106	90.19063	1279.21021	236.75455	170.46657	-11.95624	223.06982	-176.15727	104.60883	-1012.02710	328.09906	21.54857	-914.50226	-56.26061	-5.04068
428	3.558	948.38672	-218.85757	1522.72302	-88.34238	29.17341	1300.25842	-935.85779	91.57013	1278.46790	212.66364	172.15816	-11.71329	257.09140	-176.41666	98.69906	-985.29095	316.83011	22.31366	-938.39648	-54.79625	-4.75378
429	3.567	946.05627	-219.03769	1525.60876	-89.45406	28.39980	1301.37866	-936.21661	93.18718	1278.43713	188.36176	173.93019	-11.41511	291.87546	-176.57979	92.42761	-958.09644	304.81445	23.06605	-962.45715	-53.12343	-4.53104
430	3.575	943.44910	-219.25650	1528.94666	-90.03349	27.69318	1303.04492	-936.35986	94.91522	1279.19897	163.93140	175.66937	-11.14652	327.28061	-176.41406	85.79085	-930.31018	292.39862	23.71160	-986.65479	-51.31585	-4.32809
431	3.583	940.65259	-219.50571	1532.62415	-90.11058	27.06890	1305.23010	-936.31262	96.64216	1280.75830	139.43396	177.28764	-11.01889	363.13260	-175.73479	78.88736	-901.97034	279.91898	24.16102	-1010.97717	-49.42743	-4.10365
432	3.592	937.76184	-219.77492	1536.53101	-89.72350	26.52290	1307.90405	-936.11072	98.29572	1283.05603	114.87732	178.83432	-10.99679	399.18887	-174.51752	71.95857	-873.07910	267.63318	24.37694	-1035.44067	-47.47137	-3.85521
433	3.600	934.87537	-220.06122	1540.56470	-88.92101	26.04176	1311.02100	-935.79816	99.83833	1285.99365	90.24109	180.40576	-10.93956	435.12735	-172.93373	65.37810	-843.55090	255.72981	24.41565	-1060.05542	-45.44447	-3.61942
434	3.608	932.07947	-220.37819	1544.63904	-87.76097	25.61476	1314.51587	-935.41779	101.24858	1289.45496	65.47998	182.02841	-10.77787	470.55740	-171.28970	59.62711	-813.33813	244.36310	24.40117	-1084.78418	-43.42251	-3.41113
435	3.617	929.43475	-220.75201	1548.68970	-86.31024	25.24911	1318.31128	-935.00073	102.50738	1293.32593	40.53979	183.69153	-10.55031	504.98593	-169.93938	55.20449	-782.55835	233.65561	24.46510	-1109.58618	-41.56351	-3.17322
436	3.625	926.97595	-221.20482	1552.66565	-84.64063	24.97984	1322.32190	-934.55890	103.59779	1297.50769	15.40302	185.39413	-10.31557	537.78162	-169.18452	52.36588	-751.48572	223.68436	24.68428	-1134.47742	-39.97769	-2.84684
437	3.633	924.71960	-221.74562	1556.51855	-82.81461	24.85312	1326.45129	-934.07916	104.50673	1301.91345	-9.88745	187.13870	-10.09453	568.22632	-169.14958	50.76183	-720.48950	214.45824	25.02351	-1159.50745	-38.64816	-2.47968
438	3.642	922.67145	-222.37125	1560.20068	-80.87477	24.89636	1330.58862	-933.52716	105.21786	1306.45483	-35.19666	188.93521	-9.86179	595.60535	-169.72166	49.34628	-689.99426	205.91945	25.34716	-1184.69336	-37.44736	-2.20620
439	3.650	920.82770	-223.06487	1563.66553	-78.85315	25.10585	1334.61157	-932.86597	105.71402	1311.03564	-60.24377	190.79514	-9.52300	619.18762	-170.65051	46.89056	-660.44434	198.02396	25.47325	-1209.90039	-36.29370	-1.97374
440	3.658	919.17145	-223.79689	1566.86328	-76.78610	25.45082	1338.39600	-932.08112	105.99491	1315.54736	-84.65186	192.74472	-8.87145	638.18970	-171.74806	42.76171	-632.26569	190.83409	25.18034	-1234.67603	-35.34187	-1.20552
441	3.667	917.67273	-224.53754	1569.74194	-74.71356	25.88828	1341.82458	-931.19647	106.08239	1319.86792	-108.18250	194.87720	-7.58215	652.03003	-172.94788	37.15724	-605.81836	184.52609	24.20284	-1258.31104	-34.80402	1.01525
442	3.675	916.29767	-225.27055	1572.24890	-72.66836	26.38772	1344.78918	-930.27417	106.00435	1323.86621	-130.97174	197.38420	-5.20856	660.77124	-174.17159	30.71472	-581.36377	179.33264	22.30375	-1280.22400	-34.64396	5.22241
443	3.683	915.02039	-225.99440	1574.33398	-70.67482	26.93982	1347.19287	-929.39362	105.79367	1327.41406	-153.39990	200.57724	-1.05338	665.16492	-175.31009	24.22437	-559.07635	175.48621	19.39822	-1300.19556	-34.66634	11.15983
444	3.692	913.83051	-226.71477	1575.95129	-68.75378	27.53983	1348.95166	-928.61743	105.51471	1330.40198	-175.39355	204.88658	6.02831	666.10059	-176.34114	18.63216	-539.08276	173.24123	15.63771	-1318.17847	-34.73401	18.11378
445	3.700	912.72864	-227.43639	1577.06250	-66.92344	28.17100	1349.99915	-927.96497	105.26884	1332.75891	-195.42542	210.74232	17.53559	664.03442	-177.26784	14.68143	-521.52966	172.96693	11.39819	-1334.05103	-34.85794	25.50808
446	3.708	911.71466	-228.15915	1577.63696	-65.20164	28.80471	1350.29041	-927.41010	105.15789	1334.46313	-210.19250	218.34367	34.49251	658.84546	-178.00410	12.21679	-506.67474	175.15106	7.15262	-1347.60803	-35.26871	33.25358
447	3.717	910.78723	-228.88391	1577.65186	-63.60818	29.41468	1349.80786	-926.90326	105.24786	1335.52698	-216.14026	227.39906	56.08530	650.14832	-178.40810	10.32264	-494.93634	180.21066	3.27885	-1358.63599	-36.26424	41.51220
448	3.725	909.96234	-229.61891	1577.09595	-62.16081	29.98840	1348.57397	-926.40112	105.56592	1335.97461	-212.01752	237.03148	79.19472	637.85876	-178.34125	8.42480	-486.85071	188.24255	-0.07956	-1366.79468	-37.88430	49.80677
449	3.733	909.28552	-230.37544	1575.96851	-60.87447	30.51825	1346.66687	-925.88617	106.11990	1335.82910	-199.65198	246.06952	99.89425	622.30237	-177.76228	6.74181	-482.95435	198.88531	-2.96865	-1371.31006	-39.97603	56.43343
450	3.742	908.82574	-231.16357	1574.27722	-59.76534	30.99240	1344.21582	-925.37262	106.90518	1335.10828	-182.16241	253.55995	115.71066	603.74683	-176.76147	5.61567	-483.56433	211.22397	-5.43751	-1370.98779	-42.58777	59.35828
451	3.750	908.65863	-231.99017	1572.04504	-58.84945	31.41764	1341.37500	-924.90198	107.88878	1333.82397	-161.94873	259.13525	126.58317	582.35266	-175.44246	5.03144	-488.44958	223.70799	-7.42460	-1364.91699	-46.02901	57.95641
452	3.758	908.84766	-232.85260	1569.31860	-58.14441	31.83583	1338.29321	-924.53143	108.99442	1331.98596	-140.18542	263.01492	134.08482	558.69421	-173.88240	4.76468	-496.92755	234.43489	-8.81569	-1353.46631	-50.45826	53.75286
453	3.767	909.42603	-233.74301	1566.16516	-57.68225	32.29995	1335.09009	-924.32489	110.10527	1329.61279	-117.28271	265.66382	140.03973	533.86157	-172.19365	4.57603	-508.79669	242.04245	-9.64747	-1338.71094	-55.49941	49.55664
454	3.775	910.38916	-234.66206	1562.66565	-57.52021	32.86004	1331.84058	-924.34705	111.08734	1326.74316	-93.36359	267.44086	145.63860	508.90329	-170.48787	4.29873	-524.73370	246.52016	-10.20205	-1323.60254	-60.35279	47.59476
455	3.783	911.69818	-235.61319	1558.91248	-57.74208	33.57908	1328.57458	-924.64990	111.83063	1323.44104	-68.53821	268.48923	151.28438	484.34164	-168.78090	3.88522	-544.99304	248.96291	-10.73369	-1309.89014	-64.36936	47.82095
456	3.792	913.28864	-236.58374	1555.00781	-58.44561	34.53182	1325.30212	-925.25366	112.28802	1319.79663	-43.01385	268.79489	156.83684	460.19998	-167.03607	3.39188	-568.31970	250.59254	-11.22717	-1296.39514	-67.54659	48.21120
457	3.800	915.07324	-237.54132	1551.05835	-59.71363	35.76707	1322.03723	-926.14160	112.48482	1315.92603	-17.03638	268.28790	161.92097	436.31369	-165.29497	2.92600	-592.81561	252.12447	-11.57447	-1279.84937	-70.39751	47.08427
458	3.808	916.94202	-238.44557	1547.17603	-61.58268	37.26732	1318.80896	-927.27228	112.49815	1311.96252	9.21198	266.90948	166.10486	412.56296	-163.65329	2.56295	-617.27478	253.72815	-11.80232	-1257.89111	-73.30383	44.73602
459	3.817	918.76520	-239.25937	1543.48572	-64.02163	38.95858	1315.67285	-928.59094	112.42880	1308.03992	35.64905	264.60126	168.93098	388.92001	-162.13866	2.28713	-641.38477	255.28853	-12.02452	-1231.19287	-76.01823	42.65565
460	3.825	920.40082	-239.95415	1540.12939	-66.92377	40.76915	1312.71436	-930.02936	112.37685	1304.28174	62.27423	261.29541	169.98735	365.41092	-160.71243	2.01498	-665.23572	256.73105	-12.28735	-1202.69702	-77.79784	41.66692
461	3.833	921.70251	-240.51669	1537.25391	-70.11913	42.67105	1310.03333	-931.49750	112.41571	1300.79590	89.11609	257.01038	169.06062	342.06595	-159.34024	1.67360	-688.95819	258.12988	-12.53754	-1175.01636	-78.00424	41.34876
462	3.842	922.53717	-240.95480	1534.98718	-73.40868	44.67224	1307.71594	-932.88904	112.55626	1297.65747	116.21307	251.95964	166.24931	318.86923	-157.98618	1.29460	-712.62952	259.56506	-12.72510	-1148.70435	-76.52573	41.09637
463	3.850	922.81213	-241.29520	1533.42188	-76.60368	46.78713	1305.81824	-934.11572	112.72781	1294.88464	143.65405	246.48607	161.97098	295.74225	-156.58417	1.02516	-736.29181	261.03427	-12.87297	-1122.72681	-73.66670	40.99963
464	3.858	922.49146	-241.57364	1532.61218	-79.55211	49.00290	1304.37024	-935.14777	112.80959	1292.43628	171.58282	240.85478	156.75832	272.56216	-155.07605	0.98827	-759.97351	262.54013	-13.01404	-1096.04639	-69.80004	41.51652
465	3.867	921.59650	-241.82550	1532.57593	-82.15099	51.25129	1303.38623	-936.02136	112.68279	1290.24609	200.11142	235.14851	150.93813	249.19287	-153.45554	1.14047	-783.70331	264.13046	-13.12794	-1068.61096	-65.14526	42.77058
466	3.875	920.19257	-242.08197	1533.29492	-84.34748	53.41765	1302.86633	-936.80688	112.26091	1288.27551	229.24854	229.30444	144.49190	225.55280	-151.76050	1.30597	-807.51599	265.80353	-13.18591	-1041.15479	-59.73189	44.36125
467	3.883	918.36438	-242.35876	1534.71729	-86.13132	55.38472	1302.79492	-937.56390	111.50093	1286.55469	258.92694	223.16971	137.16919	201.67566	-150.06296	1.36504	-831.43054	267.48456	-13.19663	-1014.41504	-53.51286	45.69226
468	3.892	916.19635	-242.62997	1536.76733	-87.52464	57.06578	1303.14600	-938.32086	110.40997	1285.19824	289.08484	216.58728	128.74118	177.66992	-148.43515	1.37975	-855.44165	269.11078	-13.18827	-988.57269	-46.54613	46.40306
469	3.900	913.76880	-242.80673	1539.35364	-88.56934	58.40990	1303.89331	-939.08380	109.04758	1284.38171	319.74478	209.42490	119.21646	153.61295	-146.86720	1.46754	-879.55420	270.67490	-13.17008	-963.20599	-39.06709	46.53478
470	3.908	911.15869	-242.77078	1542.37500	-89.30891	59.39499	1305.02100	-939.84796	107.51591	1284.27454	351.00436	201.54567	108.89465	129.49036	-145.28137	1.61406	-903.79602	272.22171	-13.09536	-937.63513	-31.37965	46.32217
471	3.917	908.43884	-242.46030	1545.72607	-89.77579	60.02163	1306.52991	-940.59955	105.93106	1284.97119	382.92593	192.92426	98.30827	105.23785	-143.64748	1.72552	-928.18616	273.82562	-12.88774	-911.35913	-23.71296	45.86633
472	3.925	905.68005	-241.91077	1549.30151	-89.99471	60.31266	1308.42932	-941.31671	104.38676	1286.46558	415.48486	183.75400	88.09705	80.82425	-141.98280	1.77848	-952.71478	275.54517	-12.52107	-884.26300	-16.18940	45.05238
473	3.933	902.95551	-241.21503	1553.00208	-89.98897	60.31102	1310.72253	-941.97699	102.93256	1288.67407	448.55997	174.34805	78.84716	56.25992	-140.26865	1.81988	-977.35657	277.38940	-12.04431	-856.51575	-8.90164	43.77423
474	3.942	900.33978	-240.47018	1556.74072	-89.77850	60.06839	1313.39905	-942.56567	101.57581	1291.47437	481.82303	165.01065	70.96956	31.54536	-138.46391	1.89226	-1002.08997	279.29413	-11.55099	-828.37524	-1.98828	42.14587
475	3.950	897.90271	-239.75287	1560.44312	-89.37860	59.63588	1316.43213	-943.08087	100.29913	1294.73718	514.65808	156.04276	64.64155	6.65729	-136.55370	2.00856	-1026.89990	281.14758	-11.13922	-800.10065	4.37636	40.44520
476	3.958	895.70349	-239.11588	1564.04553	-88.80151	59.06386	1319.77563	-943.52972	99.07750	1298.34717	546.31537	147.81650	59.78679	-18.42325	-134.56419	2.15932	-1051.77380	282.88727	-10.87101	-771.95331	10.02344	38.93299
477	3.967	893.78961	-238.59500	1567.49133	-88.05856	58.39640	1323.36292	-943.91681	97.89436	1302.21155	576.15686	140.66959	56.02425	-43.67841	-132.57639	2.33134	-1076.71899	284.55600	-10.74351	-744.17981	14.82687	37.73414
478	3.975	892.19092	-238.21156	1570.72803	-87.16429	57.65458	1327.11133	-944.22998	96.76335	1306.25598	603.68176	134.66171	52.66177	-69.02565	-130.67844	2.52526	-1101.78564	286.26999	-10.67296	-716.97681	18.72543	36.80357
479	3.983	890.91248	-237.96880	1573.70313	-86.13656	56.83336	1330.92261	-944.43579	95.73634	1310.41150	628.33282	129.60838	48.95728	-94.31241	-128.90277	2.75956	-1127.01709	288.14124	-10.53761	-690.51538	21.66318	35.98015
480	3.992	889.94232	-237.85538	1576.36182	-84.99176	55.92540	1334.68359	-944.49341	94.88194	1314.59692	649.41528	125.38901	44.49671	-119.29440	-127.28146	3.12522	-1152.34814	290.20145	-10.25707	-665.05371	23.51663	35.05549
481	4.000	889.26575	-237.85497	1578.64697	-83.74200	54.93950	1338.27893	-944.38068	94.25060	1318.70300	666.34021	122.06794	39.29097	-143.57600	-125.90385	3.84650	-1177.52515	292.42456	-9.72106	-641.05310	24.11377	33.74959
482	4.008	888.86664	-237.94943	1580.50769	-82.39680	53.89234	1341.60437	-944.11365	93.85367	1322.58899	678.93781	119.68791	33.61326	-166.69583	-124.84577	5.18783	-1202.09888	294.82584	-8.62761	-619.15784	23.27986	31.65026
483	4.017	888.72314	-238.12044	1581.90637	-80.97114	52.79239	1344.56128	-943.74121	93.66933	1326.09375	687.41217	118.13188	27.84002	-188.38777	-124.11954	7.30671	-1225.58301	297.44183	-6.62592	-600.01520	20.83699	28.30187
484	4.025	888.81323	-238.35318	1582.81641	-79.49347	51.63626	1347.05029	-943.31952	93.66072	1329.06018	691.90485	117.30455	22.30518	-208.69835	-123.76054	10.29686	-1247.68030	300.20892	-3.73365	-584.10260	16.56671	23.47635
485	4.033	889.11951	-238.63504	1583.21716	-78.00158	50.43051	1348.97546	-942.89117	93.78018	1331.36658	692.08502	117.33163	17.07177	-227.78088	-123.92170	14.45436	-1268.32715	302.99854	-0.40876	-571.71014	10.18176	17.39424
486	4.042	889.62714	-238.95059	1583.08899	-76.53159	49.22008	1350.25183	-942.47778	93.96283	1332.95398	687.21350	118.46210	11.82483	-245.31961	-124.91312	20.61489	-1287.60425	305.82755	2.94762	-563.02203	1.39235	10.72874
487	4.050	890.32001	-239.28653	1582.41138	-75.11649	48.07861	1350.80859	-942.08197	94.13274	1333.83118	676.75732	120.70146	6.27291	-259.72803	-127.23441	30.15772	-1305.68518	309.04712	6.54934	-558.15198	-9.88458	4.48500
488	4.058	891.18182	-239.64117	1581.17175	-73.79590	47.07271	1350.60083	-941.69623	94.21939	1334.05127	661.09045	123.49866	0.78995	-268.17682	-131.38071	44.09048	-1322.79907	313.30753	11.29213	-557.06458	-23.26360	-0.20154
489	4.067	892.20361	-240.02374	1579.37244	-72.62519	46.24161	1349.63293	-941.31512	94.16653	1333.67981	641.50555	126.00858	-3.68141	-268.28867	-137.36270	61.59643	-1339.02710	319.03699	18.04539	-559.40930	-37.74191	-2.55694
490	4.075	893.39813	-240.44739	1577.02673	-71.67059	45.59108	1347.97595	-940.94415	93.94281	1332.77527	619.43250	127.81138	-6.51597	-260.02814	-144.49026	79.81081	-1353.68396	325.81610	26.39882	-564.54071	-51.78613	-2.84840
491	4.083	894.80774	-240.92622	1574.15369	-70.98749	45.09476	1345.75964	-940.59906	93.56395	1331.39038	595.83997	129.15930	-7.87078	-245.60425	-151.72461	95.54292	-1364.72046	332.65463	34.14281	-572.10132	-63.70877	-2.35954
492	4.092	896.49347	-241.47842	1570.77917	-70.59950	44.70634	1343.14099	-940.29913	93.09573	1329.57703	571.35669	130.51321	-8.30608	-227.68219	-158.22058	107.17465	-1369.31726	338.95087	38.60750	-582.69739	-72.20943	-2.28814
493	4.100	898.50787	-242.13007	1566.94116	-70.49865	44.38208	1340.27197	-940.06427	92.61852	1327.38843	546.50055	132.07578	-8.33861	-207.94528	-163.63971	115.00773	-1365.66541	344.77686	38.61532	-597.55646	-76.82094	-2.82124
494	4.108	900.86920	-242.90337	1562.69580	-70.66693	44.09996	1337.27649	-939.91370	92.18837	1324.88098	521.64545	133.75357	-8.32960	-186.98096	-168.08707	120.35690	-1354.19983	350.26651	34.94781	-617.23700	-78.06375	-3.45947
495	4.117	903.55164	-243.79715	1558.11816	-71.10281	43.85776	1334.23975	-939.86182	91.83356	1322.11658	496.98254	135.40762	-8.49109	-164.88411	-171.79913	124.55157	-1337.33105	355.13644	29.46872	-640.74316	-77.14066	-3.85929
496	4.125	906.48438	-244.78987	1553.29980	-71.83371	43.66188	1331.21069	-939.91833	91.57329	1319.16260	472.57025	137.03000	-8.87848	-141.74670	-174.90785	128.43933	-1318.45703	358.91742	24.26210	-665.98962	-75.26637	-4.08492
497	4.133	909.55713	-245.85883	1548.34387	-72.90619	43.53060	1328.21423	-940.10321	91.41640	1316.09595	448.39514	138.69009	-9.41244	-117.79567	-177.43742	132.33585	-1300.59766	361.46286	21.11076	-691.17859	-73.17886	-4.31294
498	4.142	912.64020	-246.98807	1543.36084	-74.36067	43.50238	1325.26892	-940.46594	91.34024	1313.00049	424.43457	140.43845	-9.96151	-93.31975	-179.40598	136.17484	-1284.62427	363.04663	20.81114	-715.66211	-71.15862	-4.57189
499	4.150	915.61243	-248.16551	1538.46399	-76.20804	43.61873	1322.40222	-941.08069	91.29543	1309.95081	400.68121	142.28247	-10.44400	-68.55298	-180.87244	139.69769	-1268.71289	363.85663	22.48519	-739.61737	-69.26856	-4.75010
500	4.158	918.37677	-249.37665	1533.76257	-78.42452	43.88220	1319.65466	-942.01337	91.24480	1306.99060	377.10489	144.19052	-10.85678	-43.58160	-181.87596	142.59047	-1250.17517	363.51508	24.07643	-763.35223	-67.47438	-4.77526
501	4.167	920.85724	-250.59381	1529.36243	-80.96828	44.23279	1317.07288	-943.29126	91.19218	1304.12646	353.63638	146.14227	-11.21765	-18.29529	-182.36366	144.52449	-1227.62439	361.41669	24.04841	-787.01758	-65.70753	-4.71657
502	4.175	922.98822	-251.76923	1525.37170	-83.79948	44.57093	1314.70044	-944.89789	91.17637	1301.34082	330.20816	148.15938	-11.52496	7.54396	-182.26486	145.19461	-1201.38293	357.44073	22.42600	-810.63867	-63.98879	-4.67815
503	4.183	924.71008	-252.84735	1521.89819	-86.87729	44.80210	1312.57910	-946.78540	91.24457	1298.60876	306.77249	150.22641	-11.76109	34.13428	-181.64168	144.42300	-1172.79211	352.00958	20.27987	-834.21765	-62.38367	-4.69663
504	4.192	925.97705	-253.78568	1519.03662	-90.13098	44.87038	1310.75244	-948.88391	91.42964	1295.91821	283.27328	152.24863	-11.89577	61.53882	-180.69553	142.23550	-1143.56128	345.61478	18.66634	-857.79810	-60.84097	-4.77492
505	4.200	926.76746	-254.55934	1516.85706	-93.43684	44.77660	1309.26587	-951.10291	91.75475	1293.29248	259.64896	154.13643	-11.91524	89.73288	-179.67371	138.84735	-1115.19043	338.51874	18.03168	-881.43835	-59.26421	-4.89596
506	4.208	927.08136	-255.15532	1515.39685	-96.62964	44.57485	1308.16174	-953.33679	92.25870	1290.81042	235.87863	155.87810	-11.85875	118.71045	-178.81628	134.58186	-1088.33337	330.76349	18.24107	-905.19421	-57.60182	-5.01555
507	4.217	926.93579	-255.57249	1514.65564	-99.54568	44.33979	1307.47437	-955.47449	93.00116	1288.60388	211.99487	157.53616	-11.78385	148.53677	-178.27916	129.73035	-1062.45532	322.27060	18.93102	-929.14136	-55.76166	-5.12409
508	4.225	926.36761	-255.82196	1514.59497	-102.06544	44.13140	1307.22754	-957.41022	94.03297	1286.83276	188.02045	159.21698	-11.69447	179.27835	-178.04668	124.42647	-1036.26294	312.96790	19.80240	-953.31677	-53.66975	-5.25113
509	4.233	925.43573	-255.92368	1515.14502	-104.12739	43.98802	1307.43384	-959.05975	95.36372	1285.64111	163.89850	161.00676	-11.54757	210.91965	-177.97920	118.66284	-1008.65698	302.93213	20.68363	-977.63330	-51.48202	-5.35210
510	4.242	924.21643	-255.90582	1516.21387	-105.71750	43.93674	1308.09949	-960.37628	96.95317	1285.12048	139.55127	162.87540	-11.34356	243.40063	-177.92787	112.39247	-979.35071	292.41959	21.47826	-1001.92407	-49.55560	-5.27409
511	4.250	922.79529	-255.80374	1517.69958	-106.85133	43.99528	1309.22986	-961.35504	98.71992	1285.30286	115.00092	164.67041	-11.15524	276.67990	-177.74460	105.58627	-948.74603	281.79147	22.15259	-1026.09265	-48.12627	-4.89742
512	4.258	921.25732	-255.65106	1519.50281	-107.55417	44.16690	1310.82043	-962.02740	100.56384	1286.17688	90.35223	166.26797	-11.05050	310.69107	-177.25873	98.28868	-917.41211	271.45361	22.73225	-1050.20850	-47.05919	-4.28824
513	4.267	919.67975	-255.47366	1521.53040	-107.85023	44.43687	1312.84448	-962.44824	102.40427	1287.70300	65.67944	167.72725	-11.02450	345.25424	-176.33789	90.68063	-885.66211	261.75458	23.25426	-1074.47510	-45.89239	-3.70296
514	4.275	918.12744	-255.29950	1523.69226	-107.77105	44.77106	1315.25745	-962.68054	104.20499	1289.81775	40.95929	169.22311	-11.00716	380.04135	-174.95311	83.05128	-853.44928	252.84138	23.73937	-1099.10449	-44.17110	-3.39375
515	4.283	916.65283	-255.16948	1525.89978	-107.36941	45.12696	1318.00952	-962.78528	105.95850	1292.43640	16.09650	170.83400	-10.93204	414.63828	-173.16478	75.71313	-820.56140	244.63574	24.19767	-1124.12476	-41.91249	-3.34780
516	4.292	915.29999	-255.12759	1528.06750	-106.72063	45.48284	1321.04163	-962.81226	107.65274	1295.46265	-8.97656	172.51529	-10.79248	448.65756	-171.10168	69.00266	-786.94470	236.97534	24.64830	-1149.32971	-39.63214	-3.31051
517	4.300	914.10852	-255.19931	1530.11804	-105.91179	45.85865	1324.27356	-962.79138	109.25584	1298.79871	-34.22650	174.21800	-10.62996	481.73825	-168.98473	63.31469	-752.89319	229.77936	25.14694	-1174.51050	-37.78410	-3.10513
518	4.308	913.11261	-255.37869	1531.99060	-105.02292	46.30096	1327.60474	-962.72949	110.72412	1302.35156	-59.55298	175.93332	-10.48969	513.35303	-167.06903	58.92738	-719.01495	223.08128	25.72555	-1199.66040	-36.38645	-2.79592
519	4.317	912.33179	-255.63211	1533.64209	-104.10422	46.84801	1330.92603	-962.61237	112.02266	1306.02905	-84.85480	177.70953	-10.36910	542.62000	-165.49968	55.60780	-686.09436	216.95851	26.25190	-1224.88965	-35.20857	-2.51392
520	4.325	911.76465	-255.91322	1535.03699	-103.17261	47.50561	1334.13062	-962.41345	113.14626	1309.73181	-109.97705	179.61938	-10.16856	568.36719	-164.27725	52.43068	-654.92841	211.50528	26.37216	-1250.12891	-34.12766	-2.14464
521	4.333	911.39636	-256.17456	1536.14587	-102.23226	48.24656	1337.11719	-962.11377	114.12059	1313.34607	-134.59412	181.66486	-9.69300	589.37866	-163.33182	48.19212	-626.12329	206.88741	25.62490	-1274.92542	-33.22420	-1.15642
522	4.342	911.20850	-256.37335	1536.94751	-101.28726	49.03334	1339.78418	-961.72339	114.98300	1316.74255	-158.28656	183.79529	-8.71791	604.60242	-162.60011	42.12168	-599.93475	203.37766	23.66547	-1298.58826	-32.62876	1.18813
523	4.350	911.18024	-256.47876	1537.42480	-100.33397	49.84027	1342.02551	-961.28497	115.77200	1319.78137	-180.81006	186.07431	-6.98529	613.45374	-162.09314	34.27864	-576.32654	201.30145	20.42461	-1320.54797	-32.45072	5.31108
524	4.358	911.28583	-256.47614	1537.55566	-99.35520	50.64798	1343.73987	-960.85486	116.53076	1322.32837	-202.28821	188.84262	-4.00948	616.27869	-161.87967	25.53669	-555.22693	201.01749	16.13155	-1340.59009	-32.71738	10.93641
525	4.367	911.49994	-256.36258	1537.31140	-98.32846	51.42508	1344.84729	-960.47888	117.30273	1324.28369	-222.97650	192.74326	1.19395	614.40979	-162.02501	17.39241	-536.76984	202.99998	11.26165	-1358.79175	-33.28362	17.29677
526	4.375	911.80664	-256.13495	1536.65820	-97.23711	52.13369	1345.29626	-960.17572	118.12440	1325.60266	-242.24103	198.57419	10.15081	609.34558	-162.52223	11.38658	-521.37238	207.83519	6.36769	-1375.30347	-33.97497	23.80968
527	4.383	912.20514	-255.78429	1535.55920	-96.07592	52.75364	1345.06604	-959.92999	119.03528	1326.28613	-257.42426	206.94289	24.28958	601.59534	-163.10770	8.08741	-509.63110	216.00677	1.87564	-1390.22852	-34.83117	30.60313
528	4.392	912.70941	-255.30760	1533.98206	-94.85921	53.29226	1344.17175	-959.70087	120.09186	1326.35474	-264.59589	217.76379	43.52691	590.42102	-163.23642	6.74602	-502.12006	227.55875	-1.93366	-1403.53101	-36.13455	38.34716
529	4.400	913.34698	-254.72144	1531.90918	-93.63226	53.77222	1342.67383	-959.44037	121.35995	1325.83386	-261.44318	229.99748	65.27650	574.90112	-162.49384	6.18683	-499.13177	241.78275	-4.88083	-1414.75342	-38.15530	47.14095
530	4.408	914.15765	-254.06157	1529.34058	-92.47150	54.21523	1340.68262	-959.11017	122.88805	1324.75220	-249.13531	242.02150	85.40908	555.08411	-160.95343	5.71151	-500.41345	257.09952	-6.96246	-1422.71167	-40.94832	55.28557
531	4.417	915.18964	-253.37515	1526.29260	-91.46636	54.63621	1338.34033	-958.69977	124.68204	1323.14771	-230.97363	252.40717	100.65755	532.07031	-159.03400	5.18259	-505.26428	271.35040	-8.30955	-1425.65552	-44.52472	59.89275
532	4.425	916.48987	-252.70976	1522.80005	-90.70125	55.04550	1335.78625	-958.24530	126.69025	1321.07239	-209.84662	260.52930	110.28467	507.34518	-157.12737	4.70800	-513.26703	282.60471	-9.04003	-1422.19360	-48.99057	59.39373
533	4.433	918.08881	-252.10040	1518.91919	-90.25203	55.45302	1333.12817	-957.83203	128.80385	1318.59106	-187.18170	266.58426	115.80768	482.13229	-155.36528	4.36746	-524.92645	290.08881	-9.32607	-1412.57764	-54.24009	55.17260
534	4.442	919.98779	-251.56006	1514.72607	-90.18602	55.87764	1330.42969	-957.57745	130.87846	1315.77234	-163.41742	271.12134	119.52238	457.11673	-153.65979	4.11797	-541.11108	294.40857	-9.45469	-1399.22803	-59.62003	50.54443
535	4.450	922.15576	-251.07477	1510.31116	-90.55965	56.35732	1327.71167	-957.60461	132.77295	1312.68835	-138.69635	274.63977	123.19415	432.52725	-151.92346	3.84615	-561.72729	296.85187	-9.65413	-1385.45386	-64.16273	48.08842
536	4.458	924.53094	-250.60471	1505.77686	-91.41765	56.94777	1324.96204	-958.01074	134.39224	1309.42358	-113.18292	277.44452	127.56290	408.34012	-150.18697	3.46403	-585.29913	298.52689	-9.99342	-1372.71277	-67.32645	47.72594
537	4.467	927.02386	-250.09558	1501.23853	-92.78864	57.70819	1322.15979	-958.84528	135.71077	1306.07959	-87.10919	279.57828	132.51434	384.45432	-148.53914	2.98785	-609.93817	299.99878	-10.43649	-1359.13245	-69.44919	47.55633
538	4.475	929.52576	-249.49702	1496.81946	-94.67310	58.68073	1319.30286	-960.10510	136.77058	1302.76721	-60.70135	280.87595	137.50381	360.80124	-147.02290	2.52554	-634.45081	301.43188	-10.88830	-1341.55518	-71.25284	46.37579
539	4.483	931.92249	-248.77188	1492.64087	-97.03030	59.87162	1316.42993	-961.73596	137.66620	1299.59558	-34.07373	281.15042	141.88953	337.35873	-145.57570	2.16964	-658.52332	302.86380	-11.25365	-1318.93250	-72.90302	44.55551
540	4.492	934.10370	-247.89706	1488.81360	-99.77657	61.25212	1313.62781	-963.63721	138.51498	1296.66724	-7.21484	280.26434	145.05565	314.11417	-144.09232	1.92855	-682.27277	304.31427	-11.50787	-1293.17432	-73.79534	42.88894
541	4.500	935.96893	-246.86862	1485.43774	-102.79961	62.78527	1311.01453	-965.67383	139.41380	1294.07556	19.93085	278.12164	146.46873	291.01819	-142.54991	1.76107	-705.86359	305.79645	-11.70402	-1267.11011	-73.24716	41.89402
542	4.508	937.43823	-245.70140	1482.60571	-105.98541	64.44882	1308.69995	-967.70050	140.39525	1291.89111	47.39618	274.78238	145.83641	267.94821	-141.00287	1.63988	-729.39117	307.33334	-11.91145	-1242.15674	-71.09099	41.97316
543	4.517	938.46277	-244.41559	1480.40088	-109.24561	66.22771	1306.75708	-969.59265	141.40259	1290.14380	75.23041	270.55759	143.30333	244.75516	-139.47757	1.57294	-752.89813	308.93246	-12.13939	-1217.77698	-67.54588	43.14693
544	4.525	939.02966	-243.02461	1478.89148	-112.51592	68.09850	1305.22266	-971.27924	142.30237	1288.82043	103.59198	265.86942	139.45419	221.37927	-137.93230	1.56669	-776.39777	310.57422	-12.33313	-1192.73340	-62.80968	44.78670
545	4.533	939.15533	-241.52910	1478.12500	-115.72491	70.02638	1304.11792	-972.75909	142.92526	1287.88135	132.71887	261.03088	135.00092	197.87381	-136.29243	1.58057	-799.89758	312.24973	-12.44279	-1166.52905	-56.93669	46.18457
546	4.542	938.87238	-239.91010	1478.11816	-118.78052	71.95339	1303.46667	-974.08276	143.11539	1287.28809	162.75726	256.19592	130.35567	174.31549	-134.50853	1.55366	-823.42395	313.95526	-12.45811	-1139.71313	-49.96918	47.20880
547	4.550	938.22083	-238.13504	1478.84326	-121.58839	73.78414	1303.29541	-975.30780	142.77838	1287.03259	193.67902	251.38657	125.44986	150.72849	-132.63434	1.49221	-847.02350	315.66824	-12.39605	-1113.19434	-42.03629	48.18097
548	4.558	937.25018	-236.17627	1480.22168	-124.06889	75.39858	1303.61853	-976.46411	141.90765	1287.15808	225.38373	246.44753	119.91209	127.05597	-130.83591	1.48660	-870.75439	317.37640	-12.28745	-1087.44592	-33.33046	49.29747
549	4.567	936.02222	-234.02623	1482.13330	-126.16559	76.68633	1304.42725	-977.55151	140.57813	1287.75281	257.82730	241.09409	113.40592	103.20139	-129.20865	1.58310	-894.65924	319.09607	-12.16590	-1062.21069	-24.04061	50.33898
550	4.575	934.60590	-231.70905	1484.43762	-127.84970	77.58405	1305.69507	-978.55713	138.92371	1288.92041	291.04169	235.10074	105.87861	79.12607	-127.62891	1.69730	-918.73090	320.83249	-12.05896	-1036.79541	-14.34642	50.89490
551	4.583	933.07666	-229.26935	1486.99377	-129.11499	78.09285	1307.39001	-979.47003	137.10773	1290.74438	325.03961	228.40372	97.60268	54.86795	-125.92268	1.73645	-942.92847	322.56100	-11.96366	-1010.66931	-4.45869	50.74278
552	4.592	931.51758	-226.73189	1489.67798	-129.97020	78.25748	1309.48230	-980.29010	135.28250	1293.25830	359.70160	221.05116	89.04666	30.46840	-124.08788	1.73970	-967.23145	324.28439	-11.81540	-983.83551	5.41667	49.95906
553	4.600	930.01367	-224.07729	1492.39502	-130.43712	78.13026	1311.94531	-981.02802	133.55556	1296.42810	394.78479	213.15167	80.71173	5.91974	-122.23293	1.81209	-991.66260	326.06152	-11.52222	-956.64471	15.12715	48.75325
554	4.608	928.64337	-221.25012	1495.07141	-130.54727	77.75723	1314.75159	-981.69476	131.98363	1300.16272	430.01944	204.91568	73.04295	-18.81035	-120.40991	1.97206	-1016.26685	327.91843	-11.05986	-929.37933	24.50687	47.31431
555	4.617	927.47046	-218.17081	1497.64111	-130.33701	77.18510	1317.86902	-982.29272	130.58974	1304.33911	465.12152	196.67509	66.40361	-43.71696	-118.61079	2.15697	-1041.07666	329.79376	-10.51353	-902.10168	33.34251	45.77743
556	4.625	926.53644	-214.76276	1500.03931	-129.84789	76.45970	1321.25793	-982.81366	129.38861	1308.82629	499.74808	188.75401	61.03778	-68.74905	-116.82291	2.32714	-1066.07544	331.63544	-10.00962	-874.77393	41.46877	44.22876
557	4.633	925.86133	-211.03009	1502.20764	-129.12967	75.61466	1324.86743	-983.23834	128.40161	1313.49927	533.49207	181.33499	56.99304	-93.85402	-115.02145	2.47806	-1091.19812	333.46490	-9.62450	-847.38470	48.79955	42.74445
558	4.642	925.45331	-207.12852	1504.10413	-128.23912	74.67060	1328.62781	-983.54211	127.65088	1318.24915	565.75842	174.50824	53.99643	-119.00635	-113.19677	2.61801	-1116.39856	335.30786	-9.37166	-820.01758	55.24858	41.43153
559	4.650	925.30969	-203.30568	1505.70508	-127.23543	73.64323	1332.44983	-983.71008	127.14494	1322.98315	595.45074	168.43484	51.35835	-144.16220	-111.40946	2.79502	-1141.66675	337.16110	-9.22769	-792.91809	60.71608	40.35331
560	4.658	925.40814	-199.74699	1506.99512	-126.16902	72.54928	1336.23059	-983.75238	126.86798	1327.61682	620.91656	163.42772	48.14881	-169.17545	-109.76297	3.11919	-1166.93103	339.04584	-9.09397	-766.51996	65.14261	39.39691
561	4.667	925.70758	-196.50739	1507.95801	-125.06807	71.40844	1339.86035	-983.70471	126.78462	1332.06030	640.57904	159.83810	43.63890	-193.78973	-108.31818	3.76401	-1191.95215	341.02676	-8.71766	-741.38416	68.47383	38.27306
562	4.675	926.16071	-193.56143	1508.57593	-123.94077	70.24265	1343.22913	-983.61816	126.86157	1336.20227	653.78772	157.84613	37.61045	-217.70784	-107.06624	4.93772	-1216.31689	343.18475	-7.69241	-718.08594	70.58923	36.62262
563	4.683	926.72369	-190.86478	1508.83118	-122.79762	69.07048	1346.23340	-983.55322	127.08252	1339.90784	660.92657	157.43149	30.32914	-240.66846	-105.99710	6.80802	-1239.59888	345.57941	-5.65450	-697.10034	71.34232	34.09842
564	4.692	927.35590	-188.37340	1508.70605	-121.66808	67.90078	1348.77722	-983.57306	127.44502	1343.03870	662.65137	158.56526	22.32570	-262.49463	-105.15974	9.49048	-1261.56128	348.17804	-2.59820	-678.74615	70.59210	30.47926
565	4.700	928.02545	-186.03842	1508.18213	-120.59621	66.73809	1350.76831	-983.72522	127.93929	1345.48877	659.11353	161.26096	14.17057	-283.08521	-104.60783	13.15924	-1282.16772	350.84409	1.08001	-663.22681	68.13805	25.80718
566	4.708	928.72046	-183.80820	1507.24243	-119.63235	65.59580	1352.12097	-984.02625	128.51688	1347.21082	649.92725	165.28934	6.45702	-302.29276	-104.32868	18.16839	-1301.47327	353.47415	4.96033	-650.72083	63.71544	20.39618
567	4.717	929.45123	-181.64085	1505.87781	-118.83217	64.49867	1352.76770	-984.46063	129.08293	1348.21655	634.98163	169.88556	-0.02160	-319.53391	-104.37119	25.16446	-1319.56091	356.16595	9.04071	-641.40308	57.09607	14.71117
568	4.725	930.24194	-179.51521	1504.08911	-118.25154	63.47577	1352.67896	-984.99335	129.52332	1348.55408	615.28973	173.98111	-4.47240	-333.23328	-105.04582	35.02022	-1336.48071	359.21320	13.83554	-635.38550	48.20444	9.21711
569	4.733	931.12390	-177.43767	1501.88086	-117.93096	62.55119	1351.88403	-985.58392	129.74422	1348.28137	592.63849	176.95943	-6.74832	-340.95361	-106.78490	48.11657	-1352.06006	362.76843	19.86359	-632.70178	37.23271	4.31129
570	4.742	932.13550	-175.43872	1499.25854	-117.88588	61.73111	1350.48047	-986.19366	129.70540	1347.44617	568.49451	179.03925	-7.49675	-340.80530	-109.74609	63.35941	-1365.48096	366.50931	26.72959	-633.31830	24.74109	0.41058
571	4.750	933.32129	-173.55611	1496.23877	-118.11419	60.99555	1348.62109	-986.79364	129.43150	1346.07239	543.68945	180.80159	-7.56718	-332.89371	-113.66967	78.35204	-1374.95374	369.95648	32.80715	-636.98767	11.65996	-2.03677
572	4.758	934.71869	-171.81956	1492.85852	-118.60966	60.30462	1346.47900	-987.38220	128.99298	1344.16284	518.71655	182.60730	-7.50933	-319.08945	-118.08460	90.90771	-1378.25488	373.09210	36.16865	-643.05304	-0.84212	-2.89501
573	4.767	936.33606	-170.24879	1489.17358	-119.37102	59.61302	1344.20239	-987.99817	128.47397	1341.71948	493.84399	184.49794	-7.56131	-301.53473	-122.52344	100.23243	-1374.02856	376.34796	35.88889	-650.79712	-11.55174	-2.65469
574	4.775	938.13922	-168.85529	1485.26038	-120.40768	58.88179	1341.88245	-988.71112	127.95061	1338.76440	469.17508	186.37109	-7.81741	-281.61188	-126.57912	106.76348	-1362.68591	379.98071	32.50042	-660.38318	-19.43909	-2.13314
575	4.783	940.05798	-167.63617	1481.21887	-121.74298	58.08700	1339.55078	-989.59741	127.48607	1335.35095	444.75775	188.14038	-8.28124	-259.95679	-129.93710	111.37766	-1346.35779	383.60788	27.57089	-673.14740	-23.96633	-1.90025
576	4.792	942.00629	-166.57037	1477.16455	-123.41132	57.23048	1337.20056	-990.72644	127.13249	1331.55896	420.61237	189.80948	-8.85109	-236.89685	-132.44733	114.86024	-1328.17493	386.53900	23.04185	-690.43079	-25.34932	-2.09950
577	4.800	943.89917	-165.62932	1473.21338	-125.44719	56.34178	1334.81262	-992.15967	126.92767	1327.47498	396.72174	191.46796	-9.39000	-212.77272	-134.13200	117.74043	-1310.88074	388.50595	20.51142	-712.10876	-24.47174	-2.61377
578	4.808	945.65747	-164.78830	1469.47815	-127.87247	55.46401	1332.37329	-993.94452	126.88976	1323.17737	373.05670	193.20844	-9.83115	-187.99800	-135.09538	120.27162	-1295.09839	389.74521	20.42011	-736.46631	-22.44550	-3.20981
579	4.817	947.20612	-164.02707	1466.07422	-130.68636	54.63265	1329.89001	-996.10217	127.00795	1318.73889	349.59595	195.04715	-10.19508	-162.91296	-135.44402	122.48815	-1278.81934	390.47968	21.69591	-761.46851	-20.15899	-3.62245
580	4.825	948.47742	-163.32623	1463.12061	-133.85666	53.85943	1327.40112	-998.61792	127.22357	1314.24341	326.29297	196.94954	-10.51221	-137.65472	-135.30560	124.32352	-1259.10425	390.62579	22.52577	-785.99329	-18.01086	-3.73045
581	4.833	949.41437	-162.66296	1460.73315	-137.32387	53.12762	1324.97363	-1001.43237	127.43163	1309.79297	303.04681	198.90193	-10.74971	-112.16902	-134.85861	125.68624	-1234.37659	389.86890	21.76100	-809.92822	-15.95931	-3.67651
582	4.842	949.96875	-162.00732	1459.01563	-141.02220	52.39202	1322.68225	-1004.43646	127.53065	1305.49988	279.74469	200.93294	-10.85476	-86.26920	-134.26398	126.46605	-1205.19727	387.84637	19.65051	-833.52325	-13.86601	-3.70340
583	4.850	950.09760	-161.32330	1458.04639	-144.88881	51.58467	1320.58313	-1007.48627	127.49251	1301.46655	256.33221	203.06644	-10.85637	-59.70052	-133.61411	126.53244	-1173.50488	384.35147	17.36490	-856.96753	-11.71498	-3.91254
584	4.858	949.76190	-160.58069	1457.87476	-148.84695	50.64366	1318.70569	-1010.43011	127.39227	1297.77100	232.83289	205.24835	-10.85047	-32.26361	-132.98114	125.72234	-1141.51501	379.46771	15.99373	-880.39044	-9.54618	-4.21702
585	4.867	948.92761	-159.77399	1458.52490	-152.78857	49.55014	1317.06458	-1013.13715	127.37648	1294.46387	209.30341	207.35599	-10.87762	-3.91206	-132.42770	123.84092	-1110.91138	373.51514	15.94171	-903.90991	-7.37130	-4.47481
586	4.875	947.57220	-158.92084	1459.99744	-156.57445	48.33168	1315.67578	-1015.52380	127.60365	1291.57166	185.76117	209.29868	-10.89405	25.31131	-131.97647	120.74660	-1082.29150	366.78235	16.95496	-927.57190	-5.24014	-4.60879
587	4.883	945.69598	-158.03574	1462.26404	-160.05229	47.03860	1314.56519	-1017.56586	128.19484	1289.10547	162.16187	211.09161	-10.87332	55.39548	-131.62701	116.45513	-1055.12793	359.27814	18.50181	-951.31726	-3.30676	-4.58913
588	4.892	943.33002	-157.11893	1465.26440	-163.09016	45.73048	1313.76855	-1019.27618	129.20815	1287.08508	138.44617	212.83704	-10.84077	86.36075	-131.40471	111.15238	-1028.43481	350.84247	20.19032	-975.09045	-1.65654	-4.42593
589	4.900	940.53546	-156.16812	1468.91016	-165.61305	44.47370	1313.32458	-1020.67322	130.63359	1285.55969	114.58875	214.63193	-10.80635	118.20673	-131.41669	105.11875	-1001.43359	341.46902	21.90657	-998.93207	-0.15361	-4.20519
590	4.908	937.39490	-155.18463	1473.09412	-167.61584	43.33525	1313.26501	-1021.77014	132.39943	1284.60681	90.59430	216.49393	-10.74914	150.92471	-131.80309	98.62239	-973.70917	331.41617	23.64629	-1022.90356	1.39046	-4.01731
591	4.917	934.00110	-154.17020	1477.69861	-169.13884	42.37122	1313.60864	-1022.58081	134.39285	1284.30725	66.45105	218.36244	-10.65310	184.50974	-132.58420	91.84913	-945.17426	321.07428	25.35625	-1047.01196	3.06834	-3.87535
592	4.925	930.44513	-153.12454	1482.60205	-170.23357	41.61705	1314.36414	-1023.13068	136.48956	1284.71802	42.12701	220.12773	-10.53801	218.95709	-133.62956	84.92090	-915.99976	310.80215	26.95666	-1071.25635	4.94418	-3.75722
593	4.933	926.80957	-152.05035	1487.68652	-170.95132	41.08648	1315.53833	-1023.46539	138.57957	1285.85156	17.62592	221.70343	-10.46854	254.27255	-134.77940	77.98631	-886.37512	300.84637	28.41997	-1095.65735	7.03699	-3.65809
594	4.942	923.17340	-150.95966	1492.84351	-171.34624	40.77568	1317.13843	-1023.64789	140.58377	1287.66833	-7.01166	223.14154	-10.48281	290.41162	-135.92700	71.30256	-856.30072	291.35852	29.78019	-1120.19873	9.17555	-3.52983
595	4.950	919.61829	-149.87117	1497.97241	-171.47510	40.66751	1319.15869	-1023.74365	142.45898	1290.08557	-31.76312	224.60724	-10.53116	327.14682	-137.00507	65.23039	-825.68201	282.45575	31.11618	-1144.81177	11.05425	-3.23491
596	4.958	916.22443	-148.80870	1502.97754	-171.39130	40.73746	1321.56555	-1023.80383	144.19305	1293.00037	-56.62823	226.19823	-10.53948	363.97995	-137.97905	60.14649	-794.60864	274.24042	32.54443	-1169.42615	12.51869	-2.68288
597	4.967	913.06122	-147.80821	1507.77222	-171.13750	40.96327	1324.29871	-1023.85620	145.78995	1296.31128	-81.59052	227.87193	-10.47183	400.11716	-138.85342	56.31475	-763.50403	266.74915	34.14649	-1194.02466	13.68856	-1.97592
598	4.975	910.18066	-146.91364	1512.28320	-170.74246	41.33354	1327.28027	-1023.90784	147.24861	1299.92798	-106.62659	229.53871	-10.32502	434.48392	-139.65747	53.72521	-733.03278	259.92130	35.83815	-1218.68848	14.80954	-1.32575
599	4.983	907.61646	-146.15524	1516.45300	-170.22255	41.84549	1330.41626	-1023.95190	148.55264	1303.76880	-131.74011	231.15559	-10.13355	465.87302	-140.50009	51.95431	-703.90424	253.69374	37.30026	-1243.56519	16.06779	-0.88561
600	4.992	905.38513	-145.53113	1520.23804	-169.58693	42.48786	1333.59656	-1023.97229	149.67511	1307.74719	-156.92407	232.75557	-9.93777	493.25266	-141.58514	50.20031	-676.68994	248.13432	38.04399	-1268.73755	17.48548	-0.70943
601	5.000	903.48792	-145.01364	1523.60327	-168.84624	43.22757	1336.71008	-1023.94934	150.58922	1311.75500	-182.04315	234.40631	-9.66195	515.97644	-143.03044	47.61084	-651.72095	243.45511	37.59859	-1294.10010	18.93211	-0.71530
602	5.008	901.90771	-144.57643	1526.51599	-168.01695	44.02048	1339.65906	-1023.86975	151.28239	1315.66125	-206.77118	236.12704	-9.03454	533.67737	-144.74695	43.67774	-629.12689	239.91290	35.70483	-1319.28638	20.23029	-0.51512
603	5.017	900.60962	-144.20387	1528.94165	-167.11639	44.83046	1342.35571	-1023.73456	151.77400	1319.32385	-230.67926	237.88022	-7.68667	546.06360	-146.56683	38.29811	-608.92725	237.71527	32.37226	-1343.70532	21.25337	0.64441
604	5.025	899.54968	-143.87044	1530.84473	-166.15540	45.62922	1344.71057	-1023.55566	152.12166	1322.60303	-253.36346	239.66719	-5.33671	552.98047	-148.43582	31.61981	-591.12207	237.06116	27.82400	-1366.77515	21.95175	3.51053
605	5.033	898.68970	-143.52933	1532.19299	-165.13516	46.38779	1346.62903	-1023.34406	152.40623	1325.37585	-274.46313	241.60014	-1.80337	554.65283	-150.47688	24.15128	-575.83130	238.28625	22.43965	-1388.16724	22.31636	8.26796
606	5.042	898.00244	-143.13374	1532.95862	-164.05104	47.08133	1348.02039	-1023.10095	152.70801	1327.55347	-293.65460	243.91171	3.24513	551.71973	-152.85660	17.03127	-563.37848	241.88501	16.69454	-1407.78174	22.35819	14.41875
607	5.050	897.46564	-142.66589	1533.12195	-162.90451	47.69524	1348.80908	-1022.81464	153.08858	1329.08936	-310.54645	246.91165	10.57650	544.93140	-155.54108	11.66184	-554.21118	248.31606	11.06044	-1425.60034	22.11954	21.22692
608	5.058	897.05756	-142.13950	1532.68091	-161.71310	48.22245	1348.94409	-1022.46533	153.58638	1329.97681	-324.08118	250.82497	21.33698	534.71008	-158.11292	8.62420	-548.74707	257.73441	5.91548	-1441.67627	21.67281	28.27111
609	5.067	896.76154	-141.57825	1531.65234	-160.51215	48.66240	1348.40698	-1022.03571	154.21745	1330.23669	-331.98083	255.59875	36.30537	520.95215	-159.86064	7.26170	-547.27838	269.79163	1.50727	-1456.19092	21.16740	35.64060
610	5.075	896.57684	-140.99673	1530.06458	-159.35600	49.02058	1347.21924	-1021.52484	154.96788	1329.90625	-331.72791	260.81055	54.69286	503.38864	-160.24950	6.55023	-549.92554	283.57025	-2.05468	-1469.26807	20.81161	43.56334
611	5.083	896.52765	-140.39815	1527.95227	-158.31636	49.30322	1345.44849	-1020.95679	155.79707	1329.02734	-322.64111	265.73788	73.77769	482.26419	-159.33698	5.94757	-556.50189	297.59586	-4.81459	-1480.48279	20.58539	51.58262
612	5.092	896.65613	-139.78531	1525.35693	-157.46915	49.50472	1343.20630	-1020.38086	156.66051	1327.63977	-306.47705	269.62357	90.24985	458.61807	-157.62675	5.38616	-566.43329	309.99344	-6.88191	-1488.61401	20.03578	58.06973
613	5.100	896.99860	-139.17174	1522.32764	-156.88324	49.59650	1340.63550	-1019.86902	157.52113	1325.78040	-285.92047	271.96310	102.10153	433.82565	-155.61383	4.93394	-579.31287	319.20221	-8.26611	-1492.05334	18.53478	61.06284
614	5.108	897.56372	-138.58142	1518.92261	-156.61685	49.56311	1337.88281	-1019.50873	158.34355	1323.48694	-262.97919	272.60437	109.33188	408.89743	-153.54601	4.58755	-595.59204	324.93094	-9.00557	-1489.58325	15.69418	59.86845
615	5.117	898.32617	-138.03464	1515.21216	-156.70874	49.47261	1335.06360	-1019.38580	159.09048	1320.80261	-238.61768	271.66351	113.28574	384.23581	-151.49127	4.24925	-615.80127	328.15622	-9.36320	-1481.11792	11.60503	55.69833
616	5.125	899.23334	-137.53384	1511.27893	-157.17583	49.46702	1332.23938	-1019.56921	159.72482	1317.78418	-213.20947	269.40692	115.61472	359.87772	-149.48137	3.83316	-639.12238	330.16940	-9.60986	-1468.09204	6.87956	50.95246
617	5.133	900.21350	-137.06892	1507.22253	-158.03268	49.66626	1329.42712	-1020.10358	160.21974	1314.51062	-187.00354	266.17325	117.59290	335.77792	-147.55170	3.35130	-663.75262	331.83875	-9.84980	-1453.06470	2.44878	47.91082
618	5.142	901.18433	-136.63246	1503.16223	-159.30612	50.10834	1326.61938	-1021.00378	160.58415	1311.08801	-160.27551	262.24832	119.84425	311.90121	-145.72913	2.89280	-688.38989	333.48154	-10.15071	-1438.24951	-0.90318	47.35142
619	5.150	902.06384	-136.22365	1499.23254	-161.02087	50.76278	1323.80286	-1022.24878	160.87988	1307.64246	-133.27094	257.73999	122.36502	288.19363	-144.04218	2.55759	-712.69104	335.07452	-10.55127	-1423.75635	-3.01616	48.01685
620	5.158	902.78009	-135.83859	1495.56653	-163.16774	51.57170	1320.98303	-1023.77960	161.20078	1304.30054	-106.10919	252.61040	124.78201	264.56979	-142.50348	2.38857	-736.77069	336.56537	-10.97026	-1407.45044	-4.38476	47.85726
621	5.167	903.27271	-135.45845	1492.28320	-165.67984	52.48979	1318.20825	-1025.50134	161.62505	1301.17175	-78.74023	246.79274	126.64130	240.94363	-141.07982	2.33752	-760.75000	338.02371	-11.27837	-1386.95105	-5.62640	46.00001
622	5.175	903.48688	-135.04855	1489.48584	-168.43770	53.49825	1315.56848	-1027.28870	162.17706	1298.34241	-51.00970	240.26019	127.53864	217.26236	-139.70728	2.31383	-784.64563	339.53827	-11.43858	-1361.78271	-6.89045	43.36978
623	5.183	903.36542	-134.57410	1487.26465	-171.30232	54.58474	1313.15833	-1029.00757	162.81627	1295.87097	-22.76147	233.06657	127.14723	193.52557	-138.32324	2.25847	-808.45618	341.10272	-11.52358	-1333.75684	-7.75909	41.56958
624	5.192	902.85120	-134.01773	1485.69604	-174.14870	55.71103	1311.03943	-1030.55884	163.44507	1293.77649	6.11530	225.32939	125.26123	169.77243	-136.87936	2.15512	-832.22076	342.69684	-11.61031	-1305.56982	-7.61453	41.38007
625	5.200	901.90167	-133.38177	1484.83618	-176.87436	56.79914	1309.23474	-1031.91296	163.93175	1292.03662	35.69342	217.19098	121.90524	146.03619	-135.35223	2.01245	-855.98718	344.36053	-11.71115	-1278.93311	-6.06557	42.29821
626	5.208	900.49957	-132.67712	1484.71045	-179.38890	57.74739	1307.75671	-1033.09937	164.14061	1290.60132	66.02649	208.86893	117.40337	122.30240	-133.75162	1.87144	-879.77887	346.11890	-11.79317	-1253.71838	-3.13281	43.31934
627	5.217	898.65210	-131.91148	1485.30725	-181.61118	58.45668	1306.63086	-1034.16846	163.94963	1289.41418	97.17810	200.61197	112.19469	98.51749	-132.10034	1.78032	-903.61401	347.94553	-11.81311	-1228.61255	0.85284	43.92149
628	5.225	896.39490	-131.08722	1486.57727	-183.48128	58.85063	1305.89270	-1035.16248	163.26405	1288.43494	129.22821	192.48607	106.51165	74.63632	-130.39236	1.73260	-927.53400	349.79987	-11.75613	-1202.44189	5.49510	44.28806
629	5.233	893.79706	-130.21127	1488.43628	-184.97278	58.88503	1305.56995	-1036.10071	162.05258	1287.66492	162.21179	184.32668	100.30040	50.64505	-128.57048	1.67086	-951.58685	351.64944	-11.65455	-1174.97205	10.55531	44.80303
630	5.242	890.95062	-129.30119	1490.77393	-186.09805	58.53753	1305.67395	-1036.97607	160.38702	1287.16370	196.05884	175.91693	93.41608	26.54041	-126.59321	1.57217	-975.79962	353.47787	-11.56130	-1146.69702	16.00052	45.53133
631	5.250	887.95209	-128.37619	1493.47009	-186.90012	57.79358	1306.20032	-1037.76208	158.43105	1287.04407	230.63916	167.07294	85.82413	2.31036	-124.53230	1.49400	-1000.17639	355.26346	-11.51210	-1118.12524	21.82632	46.21259
632	5.258	884.89288	-127.44850	1496.40942	-187.43048	56.65028	1307.13647	-1038.43066	156.37402	1287.44092	265.82813	157.65448	77.69838	-22.06020	-122.52866	1.49646	-1024.67969	356.98520	-11.48446	-1089.34302	27.86412	46.58384
633	5.267	881.86066	-126.52853	1499.49109	-187.73158	55.12859	1308.47253	-1038.96533	154.35681	1288.45764	301.48718	147.66640	69.42197	-46.58112	-120.65984	1.56342	-1049.23413	358.68674	-11.38750	-1060.04712	33.76343	46.59481
634	5.275	878.94330	-125.62723	1502.63501	-187.83139	53.28220	1310.20532	-1039.36755	152.43166	1290.12073	337.43195	137.23883	61.47817	-71.23865	-118.89128	1.63160	-1073.78979	360.46954	-11.12948	-1029.82861	39.10792	46.39135
635	5.283	876.23022	-124.75083	1505.77917	-187.74001	51.19738	1312.32446	-1039.65283	150.57600	1292.38000	373.41284	126.48633	54.33118	-95.98898	-117.13927	1.65395	-1098.36206	362.39163	-10.69798	-998.47424	43.56011	46.17204
636	5.292	873.80646	-123.90440	1508.86438	-187.45305	48.97553	1314.79932	-1039.84082	148.74420	1295.14673	409.06366	115.59193	48.39407	-120.81033	-115.37656	1.65020	-1123.02844	364.39212	-10.16100	-966.07861	46.94944	46.08903
637	5.300	871.74207	-123.09376	1511.82751	-186.96965	46.70121	1317.57642	-1039.94629	146.90903	1298.32971	443.89282	105.04461	44.01453	-145.72397	-113.63853	1.70390	-1147.89783	366.33295	-9.60526	-932.95502	49.26320	46.24458
638	5.308	870.08673	-122.31979	1514.60852	-186.31406	44.41893	1320.58276	-1039.97485	145.07199	1301.84778	477.32117	95.61076	41.31933	-170.73592	-111.91917	1.86919	-1173.01025	368.14798	-9.10452	-899.52539	50.57423	46.67575
639	5.317	868.86731	-121.58342	1517.15710	-185.53400	42.13984	1323.72937	-1039.92285	143.26004	1305.62207	508.63025	87.92320	39.90191	-195.80931	-110.17744	2.11515	-1198.30347	369.86578	-8.75767	-866.28284	50.97609	47.30759
640	5.325	868.08185	-120.89470	1519.42932	-184.67012	39.86774	1326.92200	-1039.78162	141.51790	1309.56567	536.86169	82.09338	38.75412	-220.85440	-108.47974	2.40913	-1223.70410	371.50989	-8.66313	-833.79749	50.55028	47.93155
641	5.333	867.69879	-120.27150	1521.38599	-183.73288	37.61757	1330.06958	-1039.55115	139.89427	1313.57336	560.89160	77.82221	36.74399	-245.66141	-107.00990	2.82004	-1249.08777	373.18372	-8.73417	-802.74921	49.33989	48.17311
642	5.342	867.66705	-119.73508	1522.99377	-182.71585	35.40994	1333.08105	-1039.24890	138.43207	1317.51062	579.76636	74.85710	33.18653	-269.87494	-105.89377	3.50451	-1274.12695	375.11145	-8.59576	-773.90826	47.37048	47.44265
643	5.350	867.92957	-119.30385	1524.22144	-181.62292	33.24806	1335.85938	-1038.90771	137.16148	1321.21387	593.10480	73.17819	27.98262	-293.12653	-105.10094	4.60733	-1298.30396	377.40979	-7.74477	-747.99097	44.69158	45.04135
644	5.358	868.43671	-118.98501	1525.03723	-180.47562	31.10790	1338.30334	-1038.56384	136.08757	1324.51172	601.17993	72.81776	21.47542	-315.25336	-104.55661	6.21353	-1321.09900	379.97714	-5.84028	-725.48444	41.26955	40.49656
645	5.367	869.15344	-118.77220	1525.41162	-179.30206	28.95734	1340.31421	-1038.24780	135.18481	1327.25708	604.49719	73.74752	14.34627	-336.40967	-104.31532	8.47254	-1342.24072	382.63043	-2.96569	-706.58142	36.81188	33.86800
646	5.375	870.05396	-118.64757	1525.32104	-178.13011	26.78327	1341.79810	-1037.97571	134.40416	1329.35217	603.20752	75.90824	7.46393	-356.86606	-104.61349	11.84787	-1361.81140	385.27399	0.40601	-691.26892	30.78133	25.77311
647	5.383	871.11383	-118.58662	1524.75012	-176.99007	24.60359	1342.66748	-1037.74146	133.67967	1330.75317	596.93274	79.10405	1.57762	-376.31305	-105.85529	17.32864	-1380.08228	388.09711	3.92448	-679.55615	22.59367	17.18630
648	5.392	872.31470	-118.56718	1523.69348	-175.91267	22.45987	1342.85535	-1037.52112	132.93246	1331.46082	585.29956	82.77279	-2.87958	-392.93237	-108.65069	26.36845	-1397.38416	391.73962	7.95101	-671.66797	11.87546	9.19556
649	5.400	873.65601	-118.57326	1522.15149	-174.92616	20.39782	1342.33838	-1037.28650	132.07758	1331.50793	568.68726	86.07522	-5.77127	-403.42715	-113.64189	40.04619	-1414.07178	397.00848	13.55204	-667.93359	-1.26862	2.82616
650	5.408	875.16058	-118.59234	1520.12683	-174.06232	18.44934	1341.15588	-1037.01978	131.03258	1330.94592	548.25201	88.47758	-7.28185	-404.89819	-120.94830	57.59501	-1430.18396	404.04324	21.54760	-668.38550	-16.05038	-1.15770
651	5.417	876.87207	-118.61504	1517.62866	-173.36096	16.62320	1339.41296	-1036.72327	129.72432	1329.82764	525.32983	90.12308	-7.91333	-397.03180	-129.81317	76.03882	-1444.83484	411.72394	31.14737	-672.48889	-30.98103	-2.71409
652	5.425	878.84515	-118.63681	1514.67883	-172.86426	14.90525	1337.25964	-1036.41931	128.10471	1328.19922	501.09155	91.47546	-8.20838	-382.10696	-138.99934	91.97091	-1455.93042	418.29047	39.74791	-679.60242	-44.15828	-2.83454
653	5.433	881.12622	-118.66138	1511.31812	-172.61035	13.27031	1334.85046	-1036.14429	126.18376	1326.10229	476.44220	92.85063	-8.45889	-363.01187	-147.51143	103.67738	-1460.79370	422.78894	44.63832	-689.92035	-53.85159	-2.80412
654	5.442	883.72974	-118.70701	1507.60767	-172.63350	11.69628	1332.30908	-1035.94202	124.04799	1323.58191	451.85992	94.36231	-8.73257	-341.59927	-154.90875	111.50911	-1457.60962	425.57361	44.84323	-704.44440	-59.20155	-3.05279
655	5.450	886.62317	-118.80449	1503.62476	-172.96773	10.16859	1329.71338	-1035.86572	121.83376	1320.69446	427.42899	96.02187	-9.06105	-318.54626	-161.17566	116.80605	-1446.50562	427.33054	41.23161	-723.68970	-60.60358	-3.22405
656	5.458	889.73212	-118.98056	1499.45422	-173.64883	8.67608	1327.10266	-1035.98047	119.67699	1317.51038	403.12061	97.79551	-9.48528	-294.04034	-166.50159	120.83971	-1429.30957	428.21262	35.46784	-746.73755	-59.38427	-3.14958
657	5.467	892.95758	-119.24496	1495.18237	-174.70963	7.20675	1324.49292	-1036.35596	117.67535	1314.10925	378.98016	99.65240	-9.97736	-268.31714	-171.09662	124.39997	-1408.60205	427.99866	29.21590	-771.64008	-57.00930	-3.14759
658	5.475	896.19086	-119.59682	1490.89502	-176.17053	5.74958	1321.89148	-1037.05200	115.87627	1310.57300	355.08057	101.57814	-10.43823	-241.76427	-175.08681	127.79842	-1386.94128	426.57928	23.96638	-796.64240	-54.47365	-3.48281
659	5.483	899.32367	-120.04105	1486.67578	-178.03192	4.30275	1319.30591	-1038.10669	114.28603	1306.98108	331.43408	103.56082	-10.77842	-214.78873	-178.52841	131.01071	-1366.08960	424.12921	20.92940	-821.00757	-52.17181	-4.02741
660	5.492	902.25946	-120.59338	1482.61316	-180.27527	2.86949	1316.76331	-1039.52856	112.88551	1303.40698	307.99774	105.58092	-10.97845	-187.66373	-181.45439	133.83612	-1346.12842	420.85242	20.42106	-844.81750	-50.10070	-4.50428
661	5.500	904.91986	-121.26593	1478.80664	-182.87189	1.43338	1314.32471	-1041.28711	111.64481	1299.91638	284.68811	107.61742	-11.09026	-160.45831	-183.86566	136.00058	-1325.47668	416.60953	21.33938	-868.38306	-48.13554	-4.79384
662	5.508	907.24402	-122.04908	1475.36462	-185.78317	-0.04814	1312.07324	-1043.31299	110.54977	1296.56616	261.37756	109.66771	-11.18245	-133.05067	-185.72211	137.20172	-1302.30103	410.98969	21.90072	-891.93274	-46.19555	-4.95202
663	5.517	909.18066	-122.91203	1472.40076	-188.94608	-1.60992	1310.08325	-1045.50586	109.63120	1293.40613	237.94019	111.73491	-11.28949	-105.20861	-187.02040	137.15158	-1275.89258	403.78024	21.15522	-915.55701	-44.27585	-5.07364
664	5.525	910.67664	-123.82245	1470.03040	-192.25981	-3.24331	1308.40369	-1047.74390	108.95328	1290.48047	214.32013	113.78424	-11.41169	-76.72839	-187.88426	135.66040	-1246.82556	395.17645	19.49572	-939.25452	-42.40913	-5.19447
665	5.533	911.67786	-124.76282	1468.35767	-195.58655	-4.88882	1307.06763	-1049.89783	108.56787	1287.83069	190.55371	115.72491	-11.52628	-47.53485	-188.55545	132.72260	-1216.38184	385.50531	17.83672	-963.01141	-40.61677	-5.28997
666	5.542	912.14832	-125.73158	1467.45435	-198.76764	-6.45236	1306.10815	-1051.85144	108.49057	1285.49915	166.72125	117.46384	-11.60310	-17.62433	-189.30460	128.51056	-1185.93030	374.89761	16.76554	-986.85083	-38.90062	-5.32651
667	5.550	912.08411	-126.73424	1467.34241	-201.65063	-7.84126	1305.55981	-1053.52148	108.70808	1283.53687	142.85773	119.02545	-11.62985	13.06042	-190.32211	123.27010	-1156.43958	363.28546	16.38041	-1010.80493	-37.25080	-5.29689
668	5.558	911.50519	-127.77079	1467.99023	-204.11774	-9.00430	1305.44763	-1054.86133	109.19160	1282.00635	118.91602	120.58480	-11.59896	44.62704	-191.65584	117.21635	-1128.18689	350.62558	16.50274	-1034.86572	-35.63062	-5.21893
669	5.567	910.44745	-128.82706	1469.32153	-206.10263	-9.94314	1305.77710	-1055.85010	109.91272	1280.97412	94.83575	122.29451	-11.50076	77.14236	-193.24654	110.50797	-1100.71252	337.02353	16.92077	-1059.00073	-34.00780	-5.10190
670	5.575	908.96637	-129.87305	1471.22571	-207.58617	-10.69006	1306.53235	-1056.48535	110.84758	1280.49744	70.60242	124.11723	-11.36635	110.61612	-195.00809	103.26774	-1073.11707	322.66571	17.52187	-1083.18408	-32.42734	-4.90334
671	5.583	907.13934	-130.86658	1473.56909	-208.57674	-11.27706	1307.68506	-1056.79224	111.95415	1280.61560	46.21045	125.91537	-11.26118	145.03531	-196.85301	95.58708	-1044.63440	307.77890	18.25664	-1107.38794	-30.99244	-4.54115
672	5.592	905.05713	-131.76154	1476.21155	-209.09262	-11.71580	1309.20447	-1056.82837	113.15602	1281.35168	21.62292	127.61088	-11.21605	180.36304	-198.65863	87.56339	-1015.00079	292.70453	19.08584	-1131.60791	-29.70857	-4.00562
673	5.600	902.81415	-132.52707	1479.02795	-209.16010	-11.99682	1311.06299	-1056.66772	114.36603	1282.71240	-3.17303	129.17395	-11.21038	216.53665	-200.28354	79.40135	-984.30475	277.87207	20.02411	-1155.93481	-28.35515	-3.44652
674	5.608	900.50049	-133.16788	1481.92041	-208.82411	-12.10486	1313.23877	-1056.38062	115.52588	1284.68530	-28.10992	130.61244	-11.21951	253.47971	-201.67184	71.48145	-952.72144	263.60812	21.11333	-1180.50342	-26.66779	-3.03722
675	5.617	898.20007	-133.72295	1484.81348	-208.15189	-12.02952	1315.71143	-1056.02026	116.61774	1287.23376	-53.09998	132.04581	-11.23499	291.01233	-202.89474	64.32320	-920.47589	250.01183	22.31660	-1205.33704	-24.67117	-2.76553
676	5.625	895.99304	-134.24863	1487.64893	-207.21895	-11.76504	1318.45081	-1055.61780	117.64146	1290.29858	-78.12579	133.65338	-11.22984	328.68631	-204.02655	58.42015	-887.77814	237.02823	23.57606	-1230.32666	-22.65882	-2.48044
677	5.633	893.95123	-134.80005	1490.38354	-206.09363	-11.32093	1321.40686	-1055.17627	118.58658	1293.80347	-103.22559	135.49016	-11.15181	365.78793	-205.03766	54.00231	-854.70190	224.61407	24.94104	-1255.36523	-20.91214	-2.08674
678	5.642	892.12604	-135.41000	1492.98682	-204.83290	-10.73301	1324.50879	-1054.67480	119.42288	1297.66248	-128.43231	137.42351	-10.98070	401.50583	-205.94455	50.96749	-821.36676	212.81589	26.48713	-1280.46045	-19.49335	-1.64666
679	5.650	890.54321	-136.07855	1495.42761	-203.48390	-10.04752	1327.67444	-1054.08459	120.10930	1301.78540	-153.73975	139.28839	-10.76236	435.03580	-206.99603	49.01761	-788.20929	201.69901	28.14877	-1305.74365	-18.15394	-1.38564
680	5.658	889.20795	-136.78998	1497.66321	-202.08650	-9.30342	1330.82312	-1053.38269	120.60973	1306.07581	-179.08380	141.03694	-10.56949	465.63736	-208.44914	47.65363	-755.92590	191.28355	29.68660	-1331.27856	-16.58455	-1.46852
681	5.667	888.11102	-137.53764	1499.64185	-200.67332	-8.53862	1333.87732	-1052.56519	120.90376	1310.41687	-204.34119	142.72620	-10.40369	492.68832	-210.20717	46.09869	-725.30084	181.61987	30.68978	-1356.76990	-14.89138	-1.57034
682	5.675	887.23523	-138.32652	1501.31458	-199.25850	-7.79562	1336.75464	-1051.66064	120.98547	1314.65723	-229.33124	144.44328	-10.10559	515.55371	-211.95256	43.59159	-697.07996	172.87773	30.59026	-1381.55640	-13.55530	-0.79566
683	5.683	886.56122	-139.15860	1502.64270	-197.82684	-7.11680	1339.36023	-1050.73169	120.86282	1318.62158	-253.81659	146.22548	-9.39503	533.39734	-213.55310	39.75700	-671.76813	165.32144	28.87891	-1404.94849	-12.88950	1.76110
684	5.692	886.06458	-140.02390	1503.59436	-196.34198	-6.54568	1341.58948	-1049.85034	120.56758	1322.14014	-277.57397	148.02663	-8.01587	545.41858	-215.11279	34.54478	-649.50208	159.28165	25.41735	-1426.52466	-12.81799	6.33858
685	5.700	885.71265	-140.89903	1504.14331	-194.76849	-6.12879	1343.34106	-1049.06091	120.16019	1325.07764	-300.54559	149.87714	-5.72451	551.40247	-216.75804	28.13904	-630.18683	155.22397	20.54018	-1446.14124	-13.14254	12.41923
686	5.708	885.47009	-141.74747	1504.27148	-193.09189	-5.90455	1344.53235	-1048.35913	119.71152	1327.34875	-322.88171	152.09549	-2.00368	551.87939	-218.55508	21.22479	-613.77979	153.79272	14.91109	-1463.77271	-13.82453	19.27678
687	5.717	885.30835	-142.52580	1503.96826	-191.32414	-5.88803	1345.10999	-1047.69824	119.27748	1328.91992	-344.56738	155.20105	4.16828	547.70520	-220.49875	15.02202	-600.48743	155.67651	9.25668	-1479.45264	-15.01681	26.61737
688	5.725	885.21112	-143.20300	1503.22498	-189.49304	-6.06553	1345.04858	-1047.01367	118.89622	1329.79846	-364.53918	159.59424	14.11689	539.53784	-222.40356	10.57785	-590.77905	161.34360	4.10864	-1493.36621	-16.86724	34.79311
689	5.733	885.17767	-143.77728	1502.03503	-187.62492	-6.39614	1344.34668	-1046.25195	118.59653	1330.01697	-380.02905	165.28647	28.73519	527.60657	-223.83646	8.02231	-585.23083	170.76834	-0.28874	-1505.76343	-19.28817	44.22322
690	5.742	885.22668	-144.27092	1500.39868	-185.73997	-6.81872	1343.03662	-1045.38696	118.39604	1329.62207	-387.50476	171.79645	47.43605	511.86172	-224.31085	6.73125	-584.22900	183.17099	-3.88774	-1516.47034	-21.98592	54.20193
691	5.750	885.39661	-144.71454	1498.32361	-183.87048	-7.26799	1341.19690	-1044.42273	118.30333	1328.66760	-385.04517	178.31978	67.70031	492.40671	-223.65231	6.02778	-587.68420	196.84810	-6.69836	-1524.44910	-24.83327	62.50403
692	5.758	885.73993	-145.13861	1495.82288	-182.09331	-7.69337	1338.94263	-1043.39099	118.32140	1327.20972	-373.65747	184.04854	86.12163	469.91867	-222.13391	5.51969	-595.06494	209.42838	-8.69500	-1528.02966	-28.17719	66.80470
693	5.767	886.31122	-145.56815	1492.92200	-180.54906	-8.07260	1336.39465	-1042.35657	118.43289	1325.30273	-356.08289	188.37100	100.30232	445.63242	-220.23288	5.05275	-606.02875	218.88795	-9.85689	-1525.81006	-32.58360	66.40202
694	5.775	887.14813	-146.01779	1489.66675	-179.40279	-8.40861	1333.65710	-1041.42163	118.58638	1323.00208	-334.80005	190.95549	109.87428	420.78018	-218.32202	4.61203	-620.99890	224.68462	-10.33814	-1517.52710	-38.26349	62.38129
695	5.783	888.25830	-146.49585	1486.12500	-178.76302	-8.70495	1330.81299	-1040.70654	118.70763	1320.36646	-311.21338	191.77908	115.99579	396.06552	-216.53960	4.21095	-640.39978	227.75194	-10.47278	-1504.24377	-44.87350	56.71590
696	5.792	889.61664	-147.00877	1482.38428	-178.65140	-8.94000	1327.92114	-1040.31531	118.72221	1317.45349	-285.98096	191.10568	120.25063	371.68185	-214.84172	3.82507	-663.36157	229.45032	-10.56645	-1488.00684	-51.75626	51.56444
697	5.800	891.16724	-147.54843	1478.54810	-179.04005	-9.05631	1325.01294	-1040.31689	118.57335	1314.31750	-259.56769	189.37535	123.89186	347.60159	-213.17325	3.43367	-688.00262	230.72733	-10.80247	-1471.27380	-58.18841	48.77223
698	5.808	892.82959	-148.07739	1474.72607	-179.89804	-8.97005	1322.09265	-1040.73596	118.23845	1311.02087	-232.46454	186.95450	127.53633	323.75150	-211.57956	3.04811	-712.81360	231.99588	-11.24882	-1455.83203	-63.56658	48.98357
699	5.817	894.50934	-148.53418	1471.02441	-181.21898	-8.60309	1319.15125	-1041.54895	117.74026	1307.64209	-205.05005	183.94916	131.17509	300.08823	-210.13004	2.68018	-737.26208	233.33043	-11.82780	-1441.48975	-67.72942	50.91690
700	5.825	896.10931	-148.84998	1467.54797	-183.01357	-7.91911	1316.18970	-1042.68713	117.13745	1304.27014	-177.42786	180.27895	134.44215	276.60544	-208.79907	2.36134	-761.41174	234.67372	-12.36048	-1425.95874	-71.14961	52.19763
701	5.833	897.54138	-148.97144	1464.40881	-185.25621	-6.93119	1313.24292	-1044.04504	116.49977	1300.99744	-149.46429	175.85889	136.91257	253.25571	-207.49136	2.15245	-785.37109	236.01942	-12.69711	-1406.54724	-74.52128	51.31772
702	5.842	898.72919	-148.88846	1461.72937	-187.83919	-5.68386	1310.39001	-1045.48901	115.89474	1297.91858	-120.96051	170.66505	138.20416	229.91638	-206.15565	2.05582	-809.11432	237.44681	-12.81368	-1382.23950	-78.05392	48.61219
703	5.850	899.60010	-148.64015	1459.63306	-190.60210	-4.25036	1307.73865	-1046.87805	115.38252	1295.11914	-91.79224	164.71274	137.97528	206.47455	-204.81281	1.99113	-832.65875	238.98112	-12.81318	-1354.38818	-81.25447	45.59493
704	5.858	900.08197	-148.28775	1458.22998	-193.40019	-2.73895	1305.39172	-1048.10193	114.98839	1292.65857	-61.93298	158.12598	136.02838	182.90976	-203.46840	1.88901	-856.14105	240.55536	-12.83407	-1325.70068	-83.33289	43.73606
705	5.867	900.10986	-147.87822	1457.60815	-196.12570	-1.26964	1303.42529	-1049.10779	114.65968	1290.55884	-31.38849	151.22159	132.47137	159.26608	-202.05858	1.73425	-879.65753	242.15320	-12.93320	-1298.45325	-83.74663	43.57237
706	5.875	899.63324	-147.42636	1457.82397	-198.68163	0.05931	1301.89075	-1049.90100	114.24983	1288.80994	-0.11011	144.37918	127.69012	135.57571	-200.51788	1.53932	-903.22534	243.83896	-13.04641	-1273.21313	-82.46443	44.54031
707	5.883	898.62622	-146.92316	1458.89136	-200.96133	1.17767	1300.83167	-1050.52588	113.55869	1287.38403	32.03564	137.82739	122.09770	111.84183	-198.82593	1.31913	-926.90381	245.61491	-13.07085	-1248.94873	-79.85023	45.63123
708	5.892	897.10010	-146.35017	1460.78052	-202.85675	2.03898	1300.28491	-1051.03943	112.41870	1286.25818	65.18915	131.60120	115.91125	88.06509	-196.97543	1.06562	-950.77509	247.37781	-12.99667	-1224.26721	-76.32911	46.25977
709	5.900	895.10345	-145.68492	1463.42041	-204.28806	2.62570	1300.26526	-1051.48401	110.77409	1285.43970	99.40369	125.60324	109.13703	64.23032	-195.03021	0.80241	-974.81616	249.05196	-12.90855	-1198.54224	-72.13937	46.50821
710	5.908	892.71008	-144.90767	1466.70532	-205.23492	2.93809	1300.75488	-1051.87805	108.69655	1284.98071	134.64575	119.63878	101.70892	40.26642	-193.18007	0.65965	-998.96179	250.68309	-12.83722	-1172.03406	-67.36794	46.71277
711	5.917	890.00995	-144.01472	1470.50537	-205.74081	2.96495	1301.70630	-1052.22266	106.34129	1284.97192	170.85828	113.47505	93.65465	16.08200	-191.53867	0.73602	-1023.25403	252.35562	-12.71630	-1145.23413	-62.12841	47.01839
712	5.925	887.10376	-143.02306	1474.68628	-205.88194	2.68089	1303.06482	-1052.51318	103.88841	1285.51624	208.00082	106.94295	85.19307	-8.33133	-189.97119	0.94445	-1047.74927	254.09294	-12.49590	-1118.20288	-56.64913	47.30095
713	5.933	884.09351	-141.96384	1479.12366	-205.73119	2.06896	1304.79419	-1052.74670	101.48990	1286.69263	246.00650	99.99156	76.73504	-32.89487	-188.28848	1.14013	-1072.37756	255.85435	-12.19359	-1090.43848	-51.26892	47.35007
714	5.942	881.07623	-140.87614	1483.70593	-205.34000	1.13585	1306.88184	-1052.92505	99.23245	1288.52490	284.66772	92.66430	68.79353	-57.54884	-186.45880	1.28118	-1097.04639	257.56741	-11.83916	-1061.28955	-46.37714	47.06441
715	5.950	878.14258	-139.80077	1488.33105	-204.73459	-0.08524	1309.31836	-1053.04736	97.13423	1290.97473	323.60037	85.03271	61.79279	-82.29259	-184.55409	1.38866	-1121.77588	259.21783	-11.42672	-1030.45581	-42.26961	46.53418
716	5.958	875.37732	-138.77106	1492.90588	-203.92108	-1.54282	1312.07849	-1053.10132	95.16983	1293.95911	362.33530	77.14368	55.93621	-107.13648	-182.62743	1.47452	-1146.63879	260.91669	-10.94898	-998.12903	-39.03931	45.99992
717	5.967	872.85828	-137.80608	1497.35132	-202.90370	-3.17795	1315.11792	-1053.05884	93.30042	1297.37805	400.40326	69.06029	51.28848	-132.07614	-180.67239	1.55923	-1171.64124	262.76727	-10.47748	-964.82532	-36.63152	45.73449
718	5.975	870.65100	-136.91010	1501.60461	-201.70827	-4.92872	1318.38220	-1052.88306	91.49335	1301.13586	437.36856	61.01400	47.89297	-157.10452	-178.67339	1.67802	-1196.73608	264.71292	-10.11703	-931.19110	-34.93368	45.90135
719	5.983	868.79919	-136.07965	1505.61658	-200.38347	-6.73713	1321.81348	-1052.54260	89.73155	1305.14417	472.78171	53.47530	45.70390	-182.20763	-176.68362	1.83808	-1221.90869	266.63638	-9.88325	-897.86432	-33.77639	46.45004
720	5.992	867.32031	-135.31572	1509.34570	-198.97533	-8.55572	1325.34692	-1052.02063	88.02046	1309.31580	505.97015	46.95835	44.37437	-207.32613	-174.81267	2.03434	-1247.14612	268.54221	-9.73385	-865.40698	-32.97126	47.11096
721	6.000	866.20752	-134.63318	1512.75574	-197.50673	-10.34943	1328.90283	-1051.31592	86.39325	1313.55884	535.84741	41.75690	43.15395	-232.32629	-173.14209	2.31459	-1272.33496	270.54660	-9.59947	-834.32312	-32.46016	47.48981
722	6.008	865.43530	-134.06134	1515.81274	-195.97829	-12.10088	1332.38330	-1050.44531	84.90616	1317.76404	561.08020	37.90335	41.11666	-256.98236	-171.70474	2.80854	-1297.20825	272.74738	-9.24583	-805.08618	-32.41574	47.18271
723	6.017	864.96356	-133.63608	1518.48315	-194.38101	-13.81500	1335.67395	-1049.45398	83.61823	1321.78784	580.61804	35.29152	37.59152	-280.96472	-170.53317	3.71694	-1321.31763	275.15759	-8.24785	-778.11591	-33.14722	45.83050
724	6.025	864.74310	-133.38223	1520.73792	-192.71117	-15.51258	1338.65442	-1048.41870	82.56535	1325.45203	594.15369	33.76090	32.44424	-303.91937	-169.66367	5.23753	-1344.13977	277.69202	-6.25925	-753.74133	-34.92772	43.13711
725	6.033	864.72485	-133.29648	1522.55627	-190.97928	-17.21618	1341.21045	-1047.42920	81.75093	1328.57544	602.06879	33.14636	26.06775	-325.61331	-169.10817	7.46505	-1365.33618	280.20929	-3.33450	-732.18365	-37.97437	38.94950
726	6.042	864.87018	-133.35193	1523.92249	-189.20634	-18.93691	1343.23999	-1046.55737	81.15260	1331.01685	604.89819	33.36682	19.17455	-346.00909	-168.88593	10.41772	-1384.91772	282.69894	0.10251	-713.58191	-42.56926	33.38013
727	6.050	865.15698	-133.51608	1524.82227	-187.41512	-20.66406	1344.65723	-1045.83264	80.71869	1332.70117	602.81439	34.45512	12.47831	-365.17203	-169.11322	14.27575	-1403.21130	285.47009	3.80320	-698.11658	-49.08875	26.82315
728	6.058	865.57837	-133.76068	1525.24353	-185.63139	-22.36370	1345.39893	-1045.23999	80.35501	1333.62305	595.60254	36.41036	6.41728	-382.78787	-170.10805	19.73288	-1420.65161	289.07822	8.29044	-686.18719	-57.86016	19.81376
729	6.067	866.13580	-134.06783	1525.17859	-183.89339	-23.99252	1345.43140	-1044.73438	79.93294	1333.83167	583.18445	38.96861	1.19107	-397.35638	-172.42287	28.07571	-1437.47681	293.91022	14.64335	-678.41003	-68.98457	12.87043
730	6.075	866.83380	-134.43240	1524.62830	-182.25418	-25.51422	1344.75427	-1044.25977	79.32683	1333.40088	566.19867	41.57827	-2.97066	-406.10962	-176.60042	40.39201	-1453.38586	299.63315	23.25758	-675.31830	-82.18720	6.51569
731	6.083	867.68243	-134.85316	1523.60486	-180.77176	-26.90858	1343.40906	-1043.76550	78.45420	1332.40344	545.88605	43.75517	-5.81144	-406.55969	-182.67596	56.12946	-1467.13940	305.13089	32.75737	-676.95618	-96.64323	1.44546
732	6.092	868.70703	-135.32457	1522.13074	-179.49315	-28.17792	1341.48914	-1043.21399	77.28699	1330.89673	523.39166	45.46045	-7.37191	-398.40738	-189.95209	72.70012	-1476.56323	309.31805	40.51631	-682.67255	-110.89935	-1.67380
733	6.100	869.94855	-135.84251	1520.23608	-178.44356	-29.34888	1339.13062	-1042.58301	75.83523	1328.91968	499.47290	46.97832	-8.07162	-383.57721	-197.38040	87.06725	-1479.52722	311.97574	44.44853	-691.60669	-123.13281	-2.93785
734	6.108	871.44958	-136.41589	1517.96094	-177.62849	-30.45742	1336.48230	-1041.86768	74.13986	1326.49780	474.75153	48.50852	-8.40032	-364.53250	-204.15933	97.66306	-1475.21362	313.59903	44.16735	-703.77356	-131.76575	-3.28864
735	6.117	873.23303	-137.06541	1515.36182	-177.04686	-31.52665	1333.67004	-1041.08728	72.28693	1323.65833	449.78348	50.04856	-8.65774	-342.93298	-210.02231	104.76617	-1464.35791	314.68692	40.64776	-720.08179	-136.15607	-3.47356
736	6.125	875.28149	-137.80724	1512.51697	-176.70840	-32.56242	1330.77795	-1040.28882	70.40799	1320.44604	424.90610	51.55919	-8.95898	-319.51938	-215.08800	109.56911	-1448.47070	315.40497	35.29498	-740.81165	-136.90358	-3.50905
737	6.133	877.53290	-138.64536	1509.52527	-176.64610	-33.56514	1327.84900	-1039.53992	68.64367	1316.93347	400.24915	53.07336	-9.34644	-294.61487	-219.52835	113.20008	-1429.08630	315.68982	29.37215	-764.76160	-135.45448	-3.31367
738	6.142	879.89349	-139.58438	1506.49475	-176.91367	-34.54139	1324.89832	-1038.91931	67.09390	1313.21973	375.85867	54.65797	-9.83412	-268.53381	-223.42471	116.35362	-1407.60718	315.40656	23.94269	-790.04987	-133.27048	-3.14163
739	6.150	882.25629	-140.63823	1503.53333	-177.56429	-35.50311	1321.93469	-1038.50671	65.79649	1309.41382	351.75476	56.34589	-10.37405	-241.63766	-226.82675	119.33646	-1385.51794	314.42535	19.97922	-815.24811	-131.19672	-3.26458
740	6.158	884.51624	-141.82024	1500.74829	-178.62428	-36.45070	1318.98206	-1038.37097	64.73999	1305.61060	327.91727	58.12267	-10.85681	-214.22346	-229.76102	122.15139	-1364.12268	312.65256	18.13943	-839.81897	-129.38391	-3.68722
741	6.167	886.58081	-143.13045	1498.24146	-180.08357	-37.36234	1316.09106	-1038.55664	63.88087	1301.87646	304.27808	59.96181	-11.18409	-186.47128	-232.21521	124.58883	-1343.51636	309.99957	18.21657	-863.85327	-127.63464	-4.24711
742	6.175	888.37170	-144.54842	1496.10730	-181.90236	-38.20961	1313.33374	-1039.07520	63.15716	1298.25195	280.75143	61.83921	-11.34285	-158.43057	-234.21025	126.37211	-1322.29102	306.33630	19.04366	-887.60980	-125.79442	-4.77196
743	6.183	889.82196	-146.03195	1494.43945	-184.02048	-38.98131	1310.78125	-1039.89722	62.51249	1294.76770	257.25815	63.70548	-11.41575	-130.01025	-235.81342	127.24202	-1298.85754	301.56302	19.33291	-911.27277	-123.89650	-5.14233
744	6.192	890.87079	-147.52444	1493.33508	-186.36299	-39.68693	1308.48730	-1040.94983	61.92538	1291.45483	233.73227	65.51955	-11.50742	-101.01225	-237.06943	126.97735	-1272.69470	295.72699	18.64997	-934.91919	-122.06865	-5.33166
745	6.200	891.46387	-148.97226	1492.88684	-188.83789	-40.33885	1306.49402	-1042.12170	61.42315	1288.34436	210.12756	67.29526	-11.65953	-71.24202	-238.01044	125.43219	-1244.30005	288.96088	17.46651	-958.56305	-120.38818	-5.40074
746	6.208	891.56427	-150.34238	1493.16663	-191.32687	-40.93705	1304.85022	-1043.28320	61.07074	1285.46863	186.43115	69.03174	-11.84916	-40.63568	-238.72510	122.58724	-1214.60144	281.33844	16.48572	-982.22266	-118.81896	-5.43079
747	6.217	891.16296	-151.62106	1494.21204	-193.68120	-41.46574	1303.61914	-1044.31592	60.94269	1282.87231	162.66956	70.69033	-12.02767	-9.23694	-239.37228	118.58789	-1184.52795	272.84528	16.11600	-1005.95117	-117.26967	-5.45427
748	6.225	890.27734	-152.79970	1496.01941	-195.73683	-41.89391	1302.86633	-1045.13184	61.09387	1280.62402	138.86139	72.30713	-12.13136	22.96378	-240.10696	113.69649	-1154.73511	263.43060	16.41807	-1029.78052	-115.72777	-5.41668
749	6.233	888.94318	-153.87193	1498.54468	-197.34740	-42.19040	1302.63635	-1045.67590	61.54499	1278.82153	114.97028	74.01779	-12.10036	56.08716	-240.98883	108.15381	-1125.41699	253.08678	17.28742	-1053.66064	-114.31851	-5.19699
750	6.242	887.21014	-154.84164	1501.70801	-198.41789	-42.35413	1302.93542	-1045.92053	62.28439	1277.58081	90.93927	75.91087	-11.92932	90.25769	-241.98032	102.10356	-1096.31458	241.90799	18.57823	-1077.52271	-113.13629	-4.73151
751	6.250	885.14630	-155.72473	1505.40076	-198.92094	-42.42093	1303.74170	-1045.86633	63.26970	1277.00940	66.74457	77.90073	-11.69765	125.50156	-242.98169	95.63173	-1066.95129	230.07581	20.12519	-1101.42432	-111.98943	-4.15188
752	6.258	882.84198	-156.54466	1509.49927	-198.88478	-42.43112	1305.02661	-1045.54370	64.42522	1277.17822	42.38306	79.79343	-11.52248	161.72919	-243.83508	88.82796	-1036.90381	217.83218	21.76081	-1125.56079	-110.46775	-3.72003
753	6.267	880.40240	-157.33362	1513.88098	-198.35970	-42.39339	1306.76428	-1045.00818	65.65234	1278.10632	17.83258	81.45702	-11.47142	198.78000	-244.36723	81.83405	-1005.92676	205.50873	23.36494	-1150.06177	-108.36775	-3.56065
754	6.275	877.93585	-158.12979	1518.43542	-197.39232	-42.27847	1308.92725	-1044.32288	66.86211	1279.76221	-6.92834	82.90812	-11.52939	236.46796	-244.44781	74.87844	-973.92694	193.51480	24.89848	-1174.84045	-105.96082	-3.50899
755	6.283	875.54150	-158.95932	1523.06897	-196.02510	-42.04435	1311.48474	-1043.53564	68.00979	1282.07568	-31.87317	84.29261	-11.62823	274.55667	-244.00363	68.27643	-940.90521	182.19232	26.36280	-1199.70581	-103.74215	-3.28073
756	6.292	873.30408	-159.82742	1527.69897	-194.30908	-41.66719	1314.40381	-1042.66528	69.09519	1284.95642	-56.94818	85.78240	-11.69077	312.72128	-243.03264	62.37206	-906.94916	171.70401	27.74860	-1224.55225	-101.97122	-2.75790
757	6.300	871.29395	-160.73166	1532.24854	-192.31079	-41.14880	1317.64453	-1041.70667	70.12820	1288.31201	-82.12506	87.45259	-11.65693	350.57468	-241.58830	57.42099	-872.28418	162.07425	29.03928	-1249.44385	-100.51521	-2.09632
758	6.308	869.57025	-161.67218	1536.64514	-190.10593	-40.50355	1321.14954	-1040.64233	71.10610	1292.05908	-107.39594	89.26103	-11.50429	387.71909	-239.72229	53.53791	-837.32776	153.26706	30.22745	-1274.57007	-99.03175	-1.61132
759	6.317	868.17822	-162.65030	1540.82556	-187.76416	-39.74698	1324.83899	-1039.44910	72.01500	1296.12073	-132.72949	91.12859	-11.27240	423.75650	-237.53125	50.79943	-802.63336	145.25710	31.30960	-1300.05701	-97.29677	-1.51214
760	6.325	867.14410	-163.66504	1544.73840	-185.33977	-38.89236	1328.61816	-1038.10803	72.82981	1300.41272	-158.07019	93.02266	-11.02657	458.20895	-235.28801	49.27645	-768.73755	138.09018	32.23193	-1325.79016	-95.42671	-1.66529
761	6.333	866.47565	-164.70639	1548.34412	-182.87296	-37.94800	1332.38660	-1036.62280	73.51849	1304.82520	-183.34308	94.95844	-10.76193	490.35471	-233.37230	48.75013	-736.08209	131.86696	32.80527	-1351.40564	-93.75285	-1.56528
762	6.342	866.16553	-165.74942	1551.60840	-180.39804	-36.92048	1336.04028	-1035.03284	74.06152	1309.21411	-208.38788	96.93491	-10.34567	519.12122	-231.96089	48.42567	-705.06842	126.72057	32.68178	-1376.29614	-92.54140	-0.41520
763	6.350	866.18915	-166.75911	1554.49426	-177.95120	-35.82792	1339.46826	-1033.41162	74.46442	1313.41052	-232.91284	98.91270	-9.54166	543.17615	-230.91014	47.20124	-676.11603	122.85652	31.44945	-1399.70850	-91.85636	2.61930
764	6.358	866.50287	-167.70584	1556.95959	-175.56541	-34.70617	1342.55042	-1031.85327	74.75138	1317.24231	-256.57605	100.89988	-8.06937	561.25647	-230.02858	44.26929	-649.60608	120.56209	28.81587	-1421.05591	-91.60179	7.85558
765	6.367	867.05334	-168.57626	1558.95850	-173.25575	-33.59264	1345.16284	-1030.44348	74.95998	1320.55627	-279.13116	103.09334	-5.56758	572.69580	-229.29135	39.38126	-625.76202	120.17667	24.78919	-1440.05981	-91.71088	14.81706
766	6.375	867.79364	-169.36761	1560.44336	-171.01201	-32.50475	1347.19238	-1029.22437	75.14037	1323.23560	-300.45508	105.91957	-1.41393	577.81787	-228.72974	32.81679	-604.68530	122.09955	19.73534	-1456.60120	-92.29940	22.74318
767	6.383	868.69110	-170.07750	1561.37146	-168.80241	-31.44221	1348.55273	-1028.17419	75.34196	1325.21240	-320.18359	109.90384	5.41823	577.71228	-228.31534	25.40666	-586.58899	126.79292	14.23936	-1470.69800	-93.56109	31.33743
768	6.392	869.72485	-170.70868	1561.71228	-166.58209	-30.40301	1349.19421	-1027.22070	75.60064	1326.47498	-336.85474	115.47179	16.19388	573.47339	-228.02264	18.43795	-571.94592	134.69810	8.85242	-1482.60205	-95.49511	40.87307
769	6.400	870.88501	-171.27872	1561.44629	-164.30504	-29.38857	1349.10522	-1026.27429	75.94688	1327.05518	-347.48621	122.75378	31.64950	565.63159	-227.85349	13.08558	-561.43817	146.00021	3.90419	-1492.57837	-97.78596	51.32496
770	6.408	872.17114	-171.81357	1560.55884	-161.94713	-28.40332	1348.30737	-1025.25439	76.41992	1327.00378	-349.01538	131.34584	50.81291	554.21826	-227.70145	9.67036	-555.78687	160.26462	-0.49531	-1500.38306	-100.05392	61.33372
771	6.417	873.59155	-172.33615	1559.04150	-159.54382	-27.46293	1346.85059	-1024.10095	77.06392	1326.37476	-340.70850	140.23863	70.72392	539.12097	-227.26468	7.64102	-555.38342	176.16887	-4.28122	-1504.97375	-102.28022	68.55238
772	6.425	875.17438	-172.86372	1556.89966	-157.21190	-26.60791	1344.80554	-1022.78351	77.90262	1325.22351	-324.63989	148.23166	87.94289	520.36853	-226.26659	6.32189	-559.91602	191.55182	-7.26372	-1504.84912	-104.90596	71.30160
773	6.433	876.97681	-173.40579	1554.15942	-155.10419	-25.89604	1342.26392	-1021.31262	78.91806	1323.61230	-303.81860	154.50963	100.51798	498.43277	-224.74693	5.40705	-568.76953	204.06049	-9.20648	-1498.88281	-108.45860	69.63594
774	6.442	879.07263	-173.96451	1550.86865	-153.32484	-25.36284	1339.33923	-1019.74359	80.05394	1321.60767	-280.42761	158.84744	108.61160	474.37070	-222.94476	4.82667	-582.02075	212.38681	-10.18768	-1487.04199	-113.09812	64.98135
775	6.450	881.52307	-174.53880	1547.08972	-151.90181	-24.98627	1336.15674	-1018.16388	81.22343	1319.27039	-255.54932	161.48309	113.71902	449.43137	-221.00954	4.49404	-600.14899	216.97491	-10.67273	-1470.47400	-118.48941	59.19865
776	6.458	884.34991	-175.11780	1542.89392	-150.83138	-24.69415	1332.83472	-1016.67639	82.31084	1316.64966	-229.65698	162.88580	117.51713	424.47360	-219.00920	4.25305	-622.48743	219.32721	-11.04343	-1451.14319	-124.00744	54.01165
777	6.467	887.52246	-175.67288	1538.36560	-150.12595	-24.39997	1329.46973	-1015.38611	83.19425	1313.78711	-203.01306	163.51869	121.13664	399.82401	-217.04793	3.96618	-647.05072	220.79663	-11.38175	-1431.37549	-128.98413	50.82020
778	6.475	890.96466	-176.16864	1533.60669	-149.82512	-24.02853	1326.12817	-1014.38452	83.78958	1310.72583	-175.82141	163.68582	125.00101	375.52097	-215.24280	3.58118	-671.99780	222.06012	-11.69683	-1413.07910	-132.87970	50.14688
779	6.483	894.57660	-176.58145	1528.72803	-149.98157	-23.52517	1322.84363	-1013.72931	84.08287	1307.51929	-148.24402	163.48340	128.99045	351.51877	-213.65259	3.11605	-696.53247	223.31776	-11.99990	-1396.40381	-135.51712	50.94581
780	6.492	898.25629	-176.90106	1523.83752	-150.64220	-22.86410	1319.62268	-1013.42822	84.12875	1304.23145	-120.34338	162.82141	132.69431	327.75021	-212.23174	2.62494	-720.63116	224.63237	-12.26500	-1379.08350	-137.24019	51.23483
781	6.500	901.90747	-177.11693	1519.03784	-151.82118	-22.05064	1316.46167	-1013.43750	84.01607	1300.93408	-92.03998	161.48894	135.61139	304.16818	-210.85216	2.19299	-744.50085	226.05920	-12.48985	-1358.09912	-138.59680	49.87646
782	6.508	905.44031	-177.21696	1514.42786	-153.45514	-21.10553	1313.38098	-1013.67133	83.82602	1297.70959	-63.19336	159.26816	137.26077	280.75537	-209.42404	1.93109	-768.28058	227.61307	-12.71542	-1332.49890	-139.70847	47.47312
783	6.517	908.76953	-177.20592	1510.10046	-155.37827	-20.05061	1310.45630	-1014.01917	83.60971	1294.64587	-33.75659	156.09415	137.27301	257.45773	-207.95895	1.88031	-791.98206	229.26189	-12.94464	-1304.39453	-140.02989	45.52182
784	6.525	911.81140	-177.11140	1506.14429	-157.37086	-18.91410	1307.80505	-1014.37408	83.38298	1291.81482	-3.80945	152.13818	135.51920	234.14444	-206.46414	1.90649	-815.56482	230.98682	-13.10368	-1277.17944	-138.77179	44.86369
785	6.533	914.48285	-176.96739	1502.64966	-159.24641	-17.73797	1305.53320	-1014.66315	83.12643	1289.25305	26.57654	147.74245	132.21658	210.69574	-204.88106	1.81319	-839.01880	232.77477	-13.14562	-1252.65576	-135.52786	45.01726
786	6.542	916.70831	-176.79681	1499.70361	-160.89442	-16.57758	1303.69788	-1014.86011	82.78473	1286.96716	57.47412	143.27504	127.86150	187.10831	-203.19026	1.57415	-862.39899	234.56540	-13.14436	-1229.77307	-130.51634	45.06409
787	6.550	918.43610	-176.60478	1497.37427	-162.26532	-15.50251	1302.32056	-1014.97363	82.26822	1284.95544	89.09180	138.98389	122.95322	163.46140	-201.45753	1.33863	-885.83276	236.28807	-13.20186	-1206.15588	-124.31049	44.83192
788	6.558	919.65820	-176.38875	1495.69275	-163.33723	-14.59160	1301.41406	-1015.02179	81.47292	1283.22546	121.62103	134.90485	117.70825	139.80338	-199.73242	1.20862	-909.46887	237.91632	-13.30861	-1180.40063	-117.40624	44.85448
789	6.567	920.41589	-176.15530	1494.64868	-164.09718	-13.91888	1300.99121	-1015.01135	80.32508	1281.80640	155.08899	130.84943	112.00179	116.11636	-198.00026	1.13937	-933.35602	239.48524	-13.35222	-1152.72632	-109.96852	45.47874
790	6.575	920.78607	-175.91850	1494.19678	-164.54132	-13.54221	1301.05664	-1014.93335	78.82947	1280.75891	189.38293	126.50629	105.56500	92.35645	-196.24454	1.06784	-957.39856	241.08846	-13.23924	-1124.17749	-101.88494	46.41121
791	6.583	920.86377	-175.68854	1494.26611	-164.67656	-13.49618	1301.59949	-1014.76685	77.08949	1280.18152	224.39844	121.61610	98.27623	68.48865	-194.47278	1.00652	-981.49280	242.79907	-12.99508	-1095.68872	-93.07613	47.04109
792	6.592	920.74921	-175.46835	1494.76636	-164.51212	-13.78738	1302.59546	-1014.48218	75.27170	1280.19714	260.09225	116.05141	90.32742	44.47162	-192.69814	1.00160	-1005.64276	244.61142	-12.72956	-1067.55640	-83.74821	46.96914
793	6.600	920.53693	-175.24756	1495.59192	-164.04680	-14.39635	1304.01489	-1014.04962	73.52573	1280.90930	296.37259	109.75955	82.16058	20.24307	-190.93852	1.07395	-1029.89990	246.45543	-12.51604	-1039.38403	-74.33266	46.24110
794	6.608	920.31165	-174.99481	1496.62952	-163.26772	-15.28653	1305.82715	-1013.45160	71.92352	1282.35938	332.97983	102.75084	74.28928	-4.21651	-189.19576	1.19616	-1054.29614	248.22568	-12.32816	-1010.49658	-65.26213	45.21133
795	6.617	920.15045	-174.66458	1497.76929	-162.16475	-16.41107	1308.00415	-1012.68658	70.46016	1284.51611	369.52020	95.15826	67.13220	-28.86009	-187.44254	1.32688	-1078.86279	249.88028	-12.06489	-980.51965	-56.83912	44.22002
796	6.625	920.12634	-174.21718	1498.91309	-160.74095	-17.71413	1310.52124	-1011.76141	69.09527	1287.29065	405.64478	87.12907	60.89445	-53.65047	-185.65471	1.45872	-1103.62695	251.51981	-11.63380	-949.60681	-49.22305	43.37606
797	6.633	920.30939	-173.63785	1499.98035	-159.01187	-19.13750	1313.35278	-1010.68164	67.79347	1290.56372	441.18130	78.67471	55.59759	-78.58585	-183.83682	1.60138	-1128.57874	253.29872	-11.04034	-918.21661	-42.41743	42.59772
798	6.642	920.76526	-172.94243	1500.91248	-157.01080	-20.63171	1316.46692	-1009.44867	66.53703	1294.21729	476.07825	69.86046	51.26714	-103.65892	-182.01088	1.74900	-1153.67810	255.25917	-10.40921	-886.82690	-36.29841	41.77451
799	6.650	921.55066	-172.16621	1501.66907	-154.79250	-22.15920	1319.81873	-1008.06372	65.31826	1298.14966	510.20935	61.10064	48.02810	-128.83551	-180.19130	1.88261	-1178.87451	257.26648	-9.93759	-855.81696	-30.79307	40.87144
800	6.658	922.70081	-171.34677	1502.21558	-152.41980	-23.69501	1323.34387	-1006.53064	64.14079	1302.26831	543.11200	53.07701	45.89321	-154.06604	-178.38983	1.99460	-1204.11987	259.14200	-9.76439	-825.46191	-26.02349	39.92231
801	6.667	924.21521	-170.50955	1502.51648	-149.94609	-25.22768	1326.94824	-1004.85944	63.02672	1306.47681	573.79071	46.36130	44.42931	-179.27057	-176.63441	2.12525	-1229.36523	260.89514	-9.77408	-795.95691	-22.22194	38.94102
802	6.675	926.06104	-169.66483	1502.53491	-147.40561	-26.75100	1330.50842	-1003.07159	62.01850	1310.66870	600.86725	41.14011	42.77000	-204.25616	-174.98564	2.39545	-1254.43481	262.76477	-9.55747	-767.45764	-19.60254	37.86260
803	6.683	928.18518	-168.82259	1502.23743	-144.81718	-28.25953	1333.88782	-1001.20740	61.17621	1314.72119	623.11121	37.26408	40.06542	-228.68826	-173.56953	3.02299	-1278.84631	264.97491	-8.60312	-740.14343	-18.35884	36.56906
804	6.692	930.52386	-168.00563	1501.59692	-142.19720	-29.75784	1336.95984	-999.33325	60.55565	1318.49048	639.93988	34.48854	35.89628	-252.19461	-172.54141	4.25427	-1301.94263	267.51669	-6.55683	-714.30634	-18.65459	34.89258
805	6.700	933.01349	-167.24022	1500.59375	-139.56589	-31.26632	1339.61792	-997.53625	60.18109	1321.81860	651.50092	32.59298	30.33055	-274.47766	-171.99757	6.19777	-1323.31714	270.21326	-3.46018	-690.39575	-20.57342	32.57795
806	6.708	935.59973	-166.54582	1499.21472	-136.94632	-32.80911	1341.77002	-995.89990	60.04106	1324.55908	658.32477	31.38470	23.77666	-295.36353	-171.98985	8.77173	-1342.98242	272.96564	0.25924	-668.90155	-24.15979	29.35331
807	6.717	938.23798	-165.94138	1497.44800	-134.36424	-34.39026	1343.33374	-994.47791	60.09342	1326.61035	660.82153	30.81340	16.82071	-314.79785	-172.57829	11.92231	-1361.18262	275.97455	4.29935	-650.18689	-29.49710	25.10352
808	6.725	940.89429	-165.44786	1495.28015	-131.84874	-35.98443	1344.23206	-993.27679	60.26788	1327.93347	658.97058	31.05738	10.04457	-332.66748	-173.86943	16.00646	-1378.22827	279.77444	9.12334	-634.51599	-36.67825	19.93797
809	6.733	943.54797	-165.07397	1492.69897	-129.43546	-37.54866	1344.39880	-992.25513	60.47493	1328.55005	652.45923	32.29430	3.90277	-348.23566	-176.18790	22.09340	-1394.39026	284.85748	15.81396	-622.20074	-45.71146	14.12451
810	6.742	946.18835	-164.80328	1489.69849	-127.16786	-39.03359	1343.79749	-991.33990	60.62202	1328.52356	641.28662	34.30228	-1.19112	-359.52182	-180.15625	31.66189	-1409.53027	290.98886	24.81198	-613.60413	-56.46013	8.10873
811	6.750	948.81213	-164.60760	1486.28394	-125.09146	-40.39230	1342.44519	-990.44958	60.62923	1327.93176	626.23199	36.41682	-4.84327	-363.82852	-186.22504	45.30253	-1422.50427	297.12201	34.75524	-608.94641	-68.58130	2.66304
812	6.758	951.43445	-164.47247	1482.47046	-123.24530	-41.59441	1340.42419	-989.51367	60.44453	1326.84106	608.36737	38.09488	-6.99445	-359.64124	-194.04079	61.48460	-1431.07239	302.39737	43.00153	-607.99835	-81.40609	-1.22971
813	6.767	954.09631	-164.40015	1478.28186	-121.65211	-42.63724	1337.87720	-988.48529	60.05699	1325.29297	588.20276	39.41195	-8.05387	-347.86603	-202.53616	77.11874	-1432.96313	306.91785	47.43446	-610.00989	-93.84412	-3.08735
814	6.775	956.85059	-164.38884	1473.75269	-120.31393	-43.54825	1334.98438	-987.34546	59.48904	1323.30334	565.85895	40.77631	-8.53812	-330.92126	-210.63586	89.56288	-1427.39819	311.15073	47.61776	-614.46387	-104.51373	-3.50872
815	6.783	959.73480	-164.41687	1468.93079	-119.22447	-44.38053	1331.92004	-986.10895	58.77657	1320.87476	541.83484	42.37770	-8.77444	-310.95917	-217.74495	97.98782	-1415.48865	315.02734	44.48378	-622.04468	-112.20102	-3.56728
816	6.792	962.75446	-164.44638	1463.88062	-118.38474	-45.19820	1328.81226	-984.82782	57.96758	1318.02002	517.02466	44.12669	-8.93845	-289.08060	-223.72116	103.14822	-1399.17432	318.09836	39.34318	-634.20764	-116.39704	-3.72829
817	6.800	965.88361	-164.44347	1458.68555	-117.80499	-46.05467	1325.72693	-983.58215	57.13136	1314.78357	492.18076	45.89803	-9.14185	-265.68005	-228.65768	106.35414	-1380.07166	320.22778	33.27314	-651.69080	-117.48097	-3.83083
818	6.808	969.07751	-164.41844	1453.45679	-117.50322	-46.97198	1322.67969	-982.46222	56.35812	1311.24487	467.65359	47.64376	-9.45153	-240.97717	-232.76756	108.70979	-1359.32910	321.67838	27.24475	-673.69946	-116.44151	-3.82322
819	6.817	972.28613	-164.46281	1448.33423	-117.50673	-47.92917	1319.65906	-981.55151	55.74458	1307.50281	443.48138	49.37535	-9.88054	-215.22241	-236.29961	110.88880	-1338.12280	322.64807	22.34748	-698.24829	-114.38220	-3.93085
820	6.825	975.45258	-164.71219	1443.46313	-117.84862	-48.87600	1316.65417	-980.91431	55.36114	1303.65820	419.58780	51.13394	-10.38024	-188.70546	-239.39465	113.13892	-1317.55725	323.08649	19.47416	-723.31354	-112.09402	-4.26300
821	6.833	978.49957	-165.24884	1438.96851	-118.55493	-49.76292	1313.67554	-980.58936	55.22309	1299.80933	395.92386	52.94246	-10.88107	-161.71082	-242.02574	115.34953	-1297.59106	322.87823	18.63309	-747.86328	-109.92098	-4.67387
822	6.842	981.33142	-166.05673	1434.95264	-119.62529	-50.55366	1310.76648	-980.58301	55.29788	1296.05615	372.46863	54.78686	-11.35153	-134.40698	-244.10107	117.21440	-1276.63428	321.83768	18.63365	-771.83057	-107.91586	-4.98988
823	6.850	983.85266	-167.05391	1431.50793	-121.02457	-51.23376	1307.99744	-980.86273	55.54125	1292.50159	349.17261	56.65932	-11.79267	-106.76078	-245.58810	118.39742	-1253.00366	319.66611	17.96724	-795.48712	-106.03543	-5.19382
824	6.858	985.98279	-168.13847	1428.72583	-122.70332	-51.83754	1305.44983	-981.35779	55.93343	1289.24133	325.94736	58.56390	-12.18389	-78.59544	-246.54614	118.59641	-1226.54395	316.21866	16.24999	-819.03979	-104.23682	-5.37853
825	6.867	987.66150	-169.22540	1426.69165	-124.62112	-52.44917	1303.20337	-981.96637	56.49021	1286.34631	302.70551	60.47344	-12.46742	-49.71927	-247.10548	117.58588	-1198.61743	311.67407	14.44660	-842.55756	-102.49323	-5.61289
826	6.875	988.84778	-170.26978	1425.47717	-126.73505	-53.15094	1301.32886	-982.57721	57.24738	1283.84973	279.39624	62.32542	-12.60199	-20.01036	-247.44263	115.31823	-1170.76111	306.29688	13.68366	-866.05646	-100.77450	-5.89258
827	6.883	989.51477	-171.26358	1425.13062	-128.96606	-53.97001	1299.88428	-983.10303	58.24157	1281.74878	255.98193	64.07191	-12.61821	10.56833	-247.76288	111.99448	-1143.41309	300.05566	14.18358	-889.57385	-99.05743	-6.16235
828	6.892	989.64990	-172.22232	1425.66858	-131.18501	-54.86907	1298.91418	-983.49750	59.50002	1280.02759	232.42755	65.71249	-12.59206	42.01474	-248.28322	108.00306	-1116.03601	292.60510	15.35858	-913.16431	-97.34021	-6.34889
829	6.900	989.26190	-173.17839	1427.07056	-133.23633	-55.76954	1298.45093	-983.73993	61.03484	1278.69739	208.73853	67.27967	-12.56729	74.33511	-249.16431	103.75137	-1088.26685	283.75516	16.64303	-936.86920	-95.62778	-6.39343
830	6.908	988.38446	-174.16917	1429.27710	-134.98167	-56.57853	1298.51697	-983.81116	62.83487	1277.82373	184.94287	68.85117	-12.52561	107.53207	-250.39484	99.48242	-1060.43921	273.76724	18.00289	-960.71045	-93.93212	-6.27439
831	6.917	987.06714	-175.21730	1432.19189	-136.33345	-57.21100	1299.12695	-983.69171	64.85603	1277.51404	161.03711	70.55635	-12.41734	141.57263	-251.78108	95.20607	-1033.08582	263.06595	19.69780	-984.68347	-92.29930	-5.99741
832	6.925	985.36731	-176.32449	1435.69373	-137.25833	-57.61441	1300.28589	-983.37848	67.02201	1277.87927	136.98523	72.46780	-12.21893	176.39636	-253.08980	90.79875	-1006.26721	251.86432	21.79466	-1008.74072	-90.80061	-5.56549
833	6.933	983.35205	-177.48083	1439.65527	-137.75632	-57.78604	1301.98401	-982.88959	69.24304	1278.99438	112.74872	74.47801	-11.96798	211.94034	-254.13718	86.14476	-979.42285	240.17981	24.03482	-1032.85254	-89.38941	-5.03606
834	6.942	981.10162	-178.66759	1443.95569	-137.83768	-57.76125	1304.19727	-982.25458	71.43859	1280.87585	88.31836	76.34795	-11.73127	248.13153	-254.74582	81.23089	-951.86853	228.05505	26.06660	-1057.08496	-87.82251	-4.58321
835	6.950	978.70752	-179.86035	1448.48474	-137.51082	-57.57994	1306.89136	-981.50989	73.54694	1283.48267	63.72119	77.91247	-11.56432	284.83542	-254.73746	76.19817	-923.35083	215.66936	27.71017	-1081.51099	-85.96257	-4.32006
836	6.958	976.26575	-181.04764	1453.14197	-136.78264	-57.26339	1310.02173	-980.69562	75.53098	1286.73291	38.97437	79.25003	-11.48097	321.78165	-254.01460	71.29101	-894.10809	203.32637	29.01331	-1106.10083	-84.02155	-4.11917
837	6.967	973.86487	-182.23749	1457.83752	-135.67027	-56.81448	1313.53284	-979.84015	77.38527	1290.52576	14.05304	80.61925	-11.42300	358.54196	-252.62051	66.71492	-864.61578	191.34818	30.07167	-1130.78833	-82.28154	-3.77383
838	6.975	971.57642	-183.44118	1462.49731	-134.21207	-56.22772	1317.36230	-978.94507	79.12138	1294.75708	-11.05408	82.19254	-11.31217	394.66367	-250.72598	62.58385	-835.30957	179.93027	30.87592	-1155.53625	-80.83408	-3.20232
839	6.983	969.45618	-184.66586	1467.06470	-132.46176	-55.49562	1321.44287	-977.98572	80.73821	1299.32849	-36.29480	83.91513	-11.14098	429.88803	-248.57791	59.03870	-806.37994	169.13997	31.38868	-1180.33997	-79.64281	-2.46081
840	6.992	967.54370	-185.92444	1471.49170	-130.47284	-54.61228	1325.69763	-976.91962	82.21667	1304.14709	-61.61218	85.65825	-10.97404	464.15714	-246.43001	56.32404	-777.78479	159.07529	31.66078	-1205.28198	-78.56390	-1.72850
841	7.000	965.85913	-187.24185	1475.73132	-128.29460	-53.57912	1330.03503	-975.70099	83.53609	1309.12183	-86.98187	87.39865	-10.85934	497.30673	-244.49269	54.62492	-749.46191	149.96481	31.80097	-1230.47729	-77.39348	-1.18087
842	7.008	964.40247	-188.64960	1479.73547	-125.97437	-52.40877	1334.35168	-974.30573	84.68108	1314.15442	-112.31030	89.19464	-10.73826	528.75574	-242.94710	53.75327	-721.51343	142.08694	31.86758	-1255.79419	-76.08398	-0.66147
843	7.017	963.15747	-190.17102	1483.46008	-123.55155	-51.12326	1338.53833	-972.75342	85.63881	1319.13074	-137.33282	91.08731	-10.42511	557.47461	-241.90062	52.95363	-694.20044	135.64662	31.79494	-1280.67065	-74.79198	0.52281
844	7.025	962.09100	-191.78705	1486.86865	-121.05488	-49.75549	1342.48120	-971.11047	86.39658	1323.91809	-161.66931	93.08335	-9.64894	582.16235	-241.28333	51.12975	-667.79504	130.74521	31.40451	-1304.33154	-73.66436	3.28726
845	7.033	961.14996	-193.40698	1489.92883	-118.50952	-48.35786	1346.06165	-969.47430	86.94389	1328.37292	-185.00568	95.20708	-8.14341	601.55835	-240.95882	47.46650	-642.48761	127.43733	30.46252	-1326.16553	-72.76204	8.06686
846	7.042	960.27399	-194.90791	1492.60999	-115.94208	-46.99720	1349.15796	-967.94189	87.28918	1332.35266	-207.24609	97.58662	-5.68269	614.96387	-240.93788	41.90586	-618.44666	125.84497	28.74096	-1345.79419	-72.25838	14.53510
847	7.050	959.41968	-196.21288	1494.88159	-113.37733	-45.72611	1351.65271	-966.57690	87.47829	1335.73218	-228.49841	100.53072	-1.89202	622.69360	-241.32211	35.06097	-595.92859	126.22208	26.09472	-1362.96997	-72.48599	22.12071
848	7.058	958.56726	-197.31627	1496.71326	-110.83501	-44.56874	1353.44531	-965.39594	87.58656	1338.42444	-248.71912	104.51476	4.03189	625.87524	-242.14148	27.83517	-575.29175	128.88120	22.52353	-1377.69739	-73.65427	30.63739
849	7.067	957.71216	-198.25537	1498.07983	-108.32932	-43.53834	1354.46643	-964.37024	87.69930	1340.39954	-266.91461	110.00888	13.30538	625.62134	-243.39221	21.17182	-556.93201	134.10036	18.16367	-1390.29175	-75.63156	40.27560
850	7.075	956.86298	-199.07864	1498.96643	-105.87077	-42.64861	1354.68591	-963.43311	87.90398	1341.68457	-280.56689	117.18373	26.95763	622.33948	-245.05977	15.85411	-541.28247	142.12384	13.23272	-1400.96692	-78.04352	50.78956
851	7.083	956.04291	-199.82657	1499.36462	-103.47201	-41.90726	1354.11108	-962.49487	88.28236	1342.34143	-286.56567	125.66822	44.72111	615.74243	-246.91945	12.13733	-528.86658	153.15546	8.00846	-1409.25195	-80.60028	60.67926
852	7.092	955.28638	-200.52502	1499.26904	-101.15424	-41.31260	1352.78052	-961.46509	88.89548	1342.43323	-283.40906	134.54544	64.34980	605.35706	-248.39008	9.59523	-520.28607	167.17014	2.85791	-1413.91724	-83.40287	67.73785
853	7.100	954.63818	-201.18698	1498.67603	-98.95479	-40.85361	1350.76733	-960.27051	89.77426	1342.00195	-272.28473	142.66368	82.47288	590.92859	-248.78854	7.64282	-516.14282	183.53026	-1.77062	-1413.61304	-86.89297	70.66325
854	7.108	954.15643	-201.81691	1497.59009	-96.93044	-40.51247	1348.18433	-958.86993	90.92011	1341.06555	-255.83276	149.12051	96.50326	572.52075	-247.88780	6.10753	-516.86304	200.58714	-5.47402	-1407.73755	-91.43820	69.81581
855	7.117	953.91241	-202.41536	1496.03064	-95.13895	-40.27342	1345.17212	-957.27106	92.30836	1339.63049	-236.33032	153.58891	105.87831	550.66089	-246.13391	5.08570	-522.48590	215.75482	-8.04664	-1396.82617	-96.98654	66.54121
856	7.125	953.98151	-202.98195	1494.03418	-93.61034	-40.11832	1341.87708	-955.54114	93.88170	1337.70654	-215.04773	156.31198	111.75793	526.47229	-244.17499	4.55636	-532.94629	226.69676	-9.52981	-1382.15894	-103.11760	62.14885
857	7.133	954.42139	-203.52002	1491.65259	-92.34831	-40.00376	1338.43005	-953.79883	95.53241	1335.31372	-192.56927	157.84146	115.85535	501.33859	-242.31363	4.31635	-548.53394	232.94374	-10.23091	-1365.01050	-109.34526	57.48754
858	7.142	955.25085	-204.04001	1488.95447	-91.36626	-39.85264	1334.93787	-952.19391	97.10608	1332.48718	-169.19446	158.69957	119.50682	476.28659	-240.49304	4.10757	-569.12109	235.96896	-10.59062	-1346.33081	-115.32607	53.27936
859	7.150	956.44183	-204.55133	1486.02393	-90.71169	-39.56608	1331.47754	-950.87714	98.45168	1329.27832	-145.09698	159.18201	123.36342	451.69247	-238.61838	3.76597	-593.09039	237.64406	-10.86777	-1327.13293	-120.79477	50.52397
860	7.158	957.92480	-205.04596	1482.95679	-90.44896	-39.03064	1328.09021	-949.96082	99.48965	1325.75793	-120.36267	159.34320	127.46401	427.48801	-236.74319	3.29533	-618.17035	239.09302	-11.10415	-1308.82568	-125.37077	49.97726
861	7.167	959.60388	-205.49226	1479.85840	-90.62874	-38.13677	1324.78003	-949.48895	100.24496	1322.02209	-95.01398	159.06631	131.45941	403.51852	-234.98563	2.79997	-642.97827	240.67294	-11.33117	-1292.43091	-128.63646	51.11521
862	7.175	961.36670	-205.85155	1476.84863	-91.28036	-36.83366	1321.52917	-949.43341	100.82556	1318.18774	-69.02966	158.18677	134.87804	379.69693	-233.37869	2.35616	-667.21149	242.32930	-11.60461	-1277.18164	-130.54767	52.34712
863	7.183	963.08838	-206.09750	1474.06238	-92.41422	-35.17735	1318.32568	-949.70935	101.36790	1314.37708	-42.37982	156.58868	137.29025	355.98984	-231.86516	1.96887	-691.06293	243.90839	-11.94279	-1260.55298	-131.59525	52.43072
864	7.192	964.64136	-206.21556	1471.63721	-94.00266	-33.30657	1315.19592	-950.19495	101.98576	1310.70264	-15.06970	154.20114	138.30762	332.40848	-230.39346	1.63213	-714.79211	245.36359	-12.30282	-1240.22461	-132.35190	51.16863
865	7.200	965.91339	-206.20175	1469.69836	-95.95251	-31.36274	1312.22546	-950.75677	102.73926	1307.25745	12.85040	151.02701	137.61981	308.99039	-228.95261	1.36646	-738.50800	246.78000	-12.59351	-1215.82397	-132.88414	49.05659
866	7.208	966.81744	-206.07486	1468.35522	-98.10962	-29.43359	1309.54199	-951.28003	103.61252	1304.10229	41.33789	147.22601	135.19928	285.72357	-227.54082	1.19648	-762.17432	248.25926	-12.75900	-1188.83423	-132.67795	46.80148
867	7.217	967.29053	-205.87692	1467.70471	-100.30066	-27.55791	1307.26770	-951.69568	104.50172	1301.25000	70.43176	143.08197	131.42438	262.50259	-226.14749	1.13030	-785.74872	249.82645	-12.84977	-1161.31958	-131.08690	44.99356
868	7.225	967.29150	-205.65059	1467.83020	-102.37701	-25.76384	1305.48523	-951.99689	105.23589	1298.66797	100.24554	138.88219	126.90088	239.17657	-224.72235	1.14355	-809.24792	251.44582	-12.97994	-1134.72827	-127.79694	43.94885
869	7.233	966.80475	-205.41339	1468.79272	-104.23238	-24.09837	1304.23865	-952.23334	105.62107	1296.30481	130.87476	134.77406	122.09282	215.64615	-223.16147	1.17468	-832.72589	253.09048	-13.20489	-1109.39600	-122.92719	43.68383
870	7.242	965.84235	-205.15474	1470.61829	-105.79929	-22.62564	1303.54480	-952.47546	105.48782	1294.13391	162.33569	130.66623	117.07310	191.93411	-221.40283	1.15848	-856.25775	254.77042	-13.42978	-1084.79944	-116.83073	43.95678
871	7.250	964.44037	-204.85651	1473.28906	-107.04143	-21.40241	1303.39636	-952.77081	104.74088	1292.18799	194.57996	126.33039	111.59816	168.13678	-219.52094	1.08156	-879.92377	256.48849	-13.48261	-1060.19434	-109.87023	44.39985
872	7.258	962.65509	-204.51021	1476.74341	-107.95010	-20.45905	1303.76270	-953.12500	103.40155	1290.56482	227.55246	121.55294	105.39078	144.28659	-217.67511	1.00571	-903.77655	258.21875	-13.31392	-1035.11426	-102.31668	44.66736
873	7.267	960.56110	-204.11726	1480.87915	-108.54042	-19.80323	1304.60535	-953.50946	101.61939	1289.40381	261.23447	116.15567	98.39729	120.30893	-215.96306	1.00198	-927.82947	259.94412	-13.06009	-1009.45319	-94.35810	44.52136
874	7.275	958.24329	-203.68283	1485.55981	-108.83713	-19.43143	1305.89795	-953.87488	99.62752	1288.85461	295.60556	110.01248	90.88271	96.11914	-214.31694	1.06816	-952.05566	261.67761	-12.86973	-983.23096	-86.16577	43.86852
875	7.283	955.78821	-203.20694	1490.63159	-108.85654	-19.33200	1307.62805	-954.16620	97.64557	1289.04114	330.54694	103.12251	83.32392	71.72415	-212.57300	1.14643	-976.39276	263.45456	-12.72651	-956.37140	-77.96183	42.73663
876	7.292	953.28082	-202.68011	1495.94470	-108.59835	-19.48104	1309.78528	-954.33466	95.79805	1290.02209	365.77731	95.65742	76.17805	47.21585	-210.66492	1.19949	-1000.79498	265.31912	-12.49299	-928.70288	-70.02292	41.20810
877	7.300	950.80249	-202.09830	1501.37219	-108.04872	-19.84038	1312.35156	-954.34137	94.11387	1291.77063	400.87854	87.89288	69.67804	22.66730	-208.69328	1.26186	-1025.28186	267.28909	-12.08287	-900.09204	-62.60669	39.40281
878	7.308	948.42871	-201.47751	1506.81763	-107.18866	-20.36946	1315.30103	-954.15442	92.57957	1294.19275	435.43750	80.01756	63.78084	-1.95303	-206.79810	1.41687	-1049.92297	269.29370	-11.53847	-870.54626	-55.88645	37.51639
879	7.317	946.22485	-200.83932	1512.21008	-106.00368	-21.03901	1318.59558	-953.74939	91.17973	1297.16565	469.25717	72.04401	58.32175	-26.76291	-205.01616	1.68769	-1074.78564	271.18060	-10.98410	-840.22937	-49.94016	35.80670
880	7.325	944.24231	-200.18997	1517.49084	-104.49240	-21.82362	1322.17944	-953.11462	89.90840	1300.56702	502.47388	64.02829	53.29980	-51.85373	-203.27240	1.97604	-1099.87561	272.87604	-10.54939	-809.42627	-44.73992	34.49208
881	7.333	942.52002	-199.52663	1522.60291	-102.67497	-22.69066	1325.97681	-952.25555	88.77045	1304.28564	535.38464	56.35030	49.02259	-77.17990	-201.49138	2.16567	-1125.12878	274.47925	-10.31638	-778.50818	-40.19387	33.66286
882	7.342	941.08502	-198.85922	1527.49341	-100.59851	-23.61065	1329.89526	-951.19220	87.77731	1308.21545	567.95508	49.64260	45.83650	-102.55649	-199.69453	2.27752	-1150.46106	276.12598	-10.26738	-747.89032	-36.24695	33.24811
883	7.350	939.94818	-198.21916	1532.11853	-98.32990	-24.56773	1333.82800	-949.95599	86.94041	1312.24597	599.32324	44.41708	43.61140	-127.70662	-197.99951	2.52039	-1175.73853	277.90863	-10.19826	-717.99048	-32.90230	33.01040
884	7.358	939.10175	-197.64648	1536.44360	-95.93411	-25.54990	1337.65784	-948.59021	86.26955	1316.24902	627.80280	40.78037	41.56350	-152.27307	-196.55534	3.21528	-1200.65576	279.97037	-9.71420	-689.24890	-30.20246	32.59993
885	7.367	938.52130	-197.16422	1540.43311	-93.45505	-26.54703	1341.26428	-947.15143	85.76831	1320.06738	651.53101	38.51561	38.69476	-175.85532	-195.45316	4.63442	-1224.71130	282.45779	-8.40224	-662.17944	-28.26231	31.63924
886	7.375	938.17053	-196.75945	1544.04395	-90.91798	-27.56808	1344.53137	-945.70837	85.41515	1323.52185	669.32227	37.40124	34.42633	-198.09235	-194.72527	6.86757	-1247.39075	285.32501	-6.07272	-637.34399	-27.28287	29.77530
887	7.383	938.00720	-196.38890	1547.22766	-88.34575	-28.63883	1347.35083	-944.33325	85.14459	1326.44104	681.08673	37.36535	28.83949	-218.73062	-194.45012	9.85764	-1268.39661	288.33786	-2.91700	-615.26190	-27.49476	26.74791
888	7.392	937.99268	-196.00711	1549.94043	-85.76960	-29.77566	1349.61682	-943.07544	84.86134	1328.70166	687.46069	38.42327	22.43102	-237.64911	-194.74698	13.61909	-1287.69458	291.34827	0.60546	-596.37262	-29.12969	22.51352
889	7.400	938.09924	-195.59561	1552.14636	-83.23512	-30.96899	1351.22400	-941.94012	84.48277	1330.25952	688.96216	40.62866	15.72601	-254.70413	-195.72305	18.57299	-1305.42090	294.58908	4.25910	-581.06323	-32.48458	17.33800
890	7.408	938.30981	-195.16365	1553.81738	-80.80667	-32.17594	1352.07690	-940.89667	83.96495	1331.14844	685.50482	44.00975	9.08914	-269.14264	-197.66396	25.81436	-1321.85254	298.69983	8.58924	-569.65948	-37.90518	11.75653
891	7.417	938.61243	-194.72600	1554.93713	-78.56009	-33.32180	1352.11304	-939.90936	83.29698	1331.44360	676.76685	48.31554	2.89235	-278.99329	-201.16696	36.69952	-1337.30737	304.30225	14.79751	-562.36902	-45.58090	6.42459
892	7.425	939.00269	-194.29924	1555.50281	-76.56380	-34.33254	1351.32727	-938.96057	82.48808	1331.21375	663.05042	52.75614	-2.22252	-281.73297	-206.68239	51.46115	-1351.62207	311.25098	23.44255	-559.24536	-55.30334	1.96583
893	7.433	939.49731	-193.92088	1555.51782	-74.85977	-35.17062	1349.78162	-938.05060	81.56485	1330.49475	645.53796	56.32175	-5.61505	-276.20929	-213.89880	68.18283	-1363.42322	318.36035	32.99466	-560.14124	-66.34333	-1.12543
894	7.442	940.14722	-193.64764	1554.98779	-73.45393	-35.83729	1347.59644	-937.18439	80.57057	1329.29382	625.43127	58.62046	-7.28418	-263.57361	-221.82925	83.70213	-1370.14478	324.34879	40.31495	-564.59180	-77.52083	-2.61912
895	7.450	941.03271	-193.52330	1553.92310	-72.32378	-36.36877	1344.92810	-936.36584	79.55133	1327.60596	603.29126	60.13398	-7.87402	-246.13542	-229.48135	95.68575	-1369.33203	328.94653	42.97440	-571.86755	-87.45161	-2.82221
896	7.458	942.23718	-193.55544	1552.34888	-71.43758	-36.83148	1341.93713	-935.60651	78.53654	1325.43066	579.52942	61.54489	-8.04897	-225.79883	-236.33929	103.75445	-1360.26062	332.69772	40.80567	-581.62354	-94.90151	-2.59015
897	7.467	943.81995	-193.72704	1550.30688	-70.77333	-37.29068	1338.75781	-934.92883	77.54497	1322.77673	554.85217	63.14320	-8.15325	-203.58508	-242.33809	108.97758	-1344.44324	336.05005	35.46529	-594.60291	-99.20571	-2.67820
898	7.475	945.79803	-194.02122	1547.85352	-70.33251	-37.77884	1335.48242	-934.34875	76.61266	1319.66711	529.94775	64.85768	-8.33499	-179.96332	-247.58908	112.73908	-1325.02051	338.96176	29.24255	-612.00952	-100.54292	-3.13505
899	7.483	948.13818	-194.42894	1545.06152	-70.13998	-38.29250	1332.16138	-933.86224	75.78706	1316.15417	505.19504	66.53784	-8.68098	-155.21643	-252.19055	116.00671	-1305.65723	341.17221	24.24121	-633.87915	-99.77763	-3.57540
900	7.492	950.76062	-194.94800	1542.02124	-70.22968	-38.80293	1328.82104	-933.45502	75.08044	1312.33826	480.71912	68.14926	-9.18608	-129.57452	-256.21936	119.20292	-1288.83789	342.60181	21.84188	-658.57269	-97.94694	-3.82234
901	7.500	953.55121	-195.58434	1538.83752	-70.63321	-39.27144	1325.49109	-933.11993	74.44714	1308.36255	456.51495	69.78416	-9.73835	-103.22537	-259.74838	122.35790	-1274.02979	343.39365	22.00642	-683.99115	-95.78746	-4.01451
902	7.508	956.37512	-196.34148	1535.62463	-71.37757	-39.67097	1322.21960	-932.86530	73.80849	1304.38611	432.53448	71.53824	-10.22597	-76.31842	-262.80579	125.28426	-1257.79810	343.64526	22.97620	-708.90808	-93.60751	-4.28603
903	7.517	959.09204	-197.20619	1532.50183	-72.48208	-40.00302	1319.06641	-932.71631	73.09875	1300.54797	408.74396	73.42541	-10.62680	-48.95001	-265.36313	127.70398	-1236.62854	343.17978	22.56241	-733.15747	-91.46183	-4.60742
904	7.525	961.56995	-198.14993	1529.59290	-73.94942	-40.30180	1316.09277	-932.70648	72.30719	1296.93591	385.12897	75.39998	-10.98737	-21.14464	-267.34613	129.31575	-1209.80469	341.60849	20.19782	-757.03052	-89.34287	-4.89295
905	7.533	963.69403	-199.13866	1527.02539	-75.75555	-40.62239	1313.35669	-932.86255	71.49015	1293.57727	361.65698	77.40727	-11.35830	7.12598	-268.66479	129.84000	-1179.67151	338.71475	17.29850	-780.78284	-87.25140	-5.12320
906	7.542	965.37408	-200.13548	1524.91943	-77.84612	-41.01965	1310.90503	-933.18896	70.74445	1290.45813	338.26471	79.40385	-11.75214	35.92366	-269.29105	129.07141	-1149.54346	334.68619	15.66573	-804.51630	-85.21423	-5.33689
907	7.550	966.54877	-201.09698	1523.38123	-80.14035	-41.53585	1308.77026	-933.66272	70.16795	1287.55334	314.87723	81.35136	-12.11876	65.34549	-269.31635	126.93792	-1121.35632	329.74539	15.93131	-828.23694	-83.26610	-5.56319
908	7.558	967.18445	-201.97092	1522.50232	-82.53276	-42.19897	1306.97852	-934.24249	69.83891	1284.84766	291.41730	83.23088	-12.34964	95.51663	-268.95074	123.55505	-1094.93445	323.74304	17.41433	-851.95044	-81.41908	-5.79605
909	7.567	967.27209	-202.70506	1522.35083	-84.89107	-43.01400	1305.56494	-934.88159	69.81752	1282.35083	267.81586	85.07990	-12.37103	126.55917	-268.44778	119.20423	-1068.99634	316.37860	19.08138	-875.69550	-79.66521	-5.99309
910	7.575	966.82391	-203.27080	1522.95142	-87.06208	-43.94210	1304.57727	-935.52850	70.14326	1280.11804	244.03348	86.96189	-12.24705	158.53946	-267.98331	114.21738	-1042.48267	307.62134	20.45437	-899.50739	-77.97553	-6.08967
911	7.583	965.86877	-203.68381	1524.27966	-88.89402	-44.89508	1304.06152	-936.12146	70.81432	1278.26123	220.07837	88.89115	-12.11284	191.44141	-267.59546	108.84898	-1015.05792	297.72177	21.69066	-923.41449	-76.29725	-6.05335
912	7.592	964.45325	-204.00069	1526.27051	-90.26933	-45.76371	1304.04968	-936.59302	71.77292	1276.93408	195.99234	90.82563	-12.00742	225.20615	-267.21210	103.20830	-986.87793	286.94144	23.04640	-947.45795	-74.58092	-5.91259
913	7.600	962.64569	-204.28970	1528.82935	-91.12860	-46.46019	1304.55664	-936.88696	72.91869	1276.28955	171.78534	92.71143	-11.86701	259.77048	-266.70496	97.29478	-958.25867	275.42746	24.48002	-971.67432	-72.81255	-5.70837
914	7.608	960.53662	-204.59720	1531.84070	-91.46743	-46.94618	1305.58667	-936.96948	74.14476	1276.43799	147.41382	94.52781	-11.67295	295.04776	-265.91125	91.10019	-929.47650	263.32526	25.73924	-996.06555	-71.01150	-5.44894
915	7.617	958.23145	-204.94069	1535.18018	-91.30797	-47.23021	1307.13635	-936.82751	75.37278	1277.42297	122.85138	96.28780	-11.49913	330.89792	-264.65759	84.69054	-900.60095	250.92868	26.64325	-1020.59839	-69.20010	-5.12871
916	7.625	955.83856	-205.32896	1538.72449	-90.67290	-47.34486	1309.18689	-936.46600	76.56160	1279.21826	98.12146	97.98846	-11.41378	367.12582	-262.82935	78.22610	-871.42590	238.64967	27.21734	-1045.23096	-67.39877	-4.76188
917	7.633	953.45801	-205.77661	1542.36523	-89.58867	-47.32633	1311.69946	-935.90607	77.69160	1281.74561	73.24951	99.62582	-11.39846	403.48874	-260.42090	71.94508	-841.59229	226.80777	27.59803	-1069.92993	-65.63535	-4.37106
918	7.642	951.17383	-206.30333	1546.01453	-88.10472	-47.19934	1314.62451	-935.17926	78.75107	1284.90100	48.23303	101.24126	-11.37080	439.70346	-257.56277	66.15928	-810.81750	215.51404	27.87731	-1094.67798	-63.94802	-3.94767
919	7.650	949.05219	-206.92807	1549.59888	-86.29684	-46.96634	1317.90430	-934.31720	79.73236	1288.57385	23.05786	102.88174	-11.26843	475.46762	-254.53477	61.25908	-779.09839	204.76361	28.08301	-1119.48999	-62.40865	-3.45032
920	7.658	947.14410	-207.66284	1553.04822	-84.25149	-46.61231	1321.46277	-933.34601	80.62047	1292.65540	-2.26904	104.55383	-11.09806	510.42111	-251.71700	57.66689	-746.76324	194.55234	28.24476	-1144.42505	-61.05452	-2.88690
921	7.667	945.48706	-208.50960	1556.29834	-82.04996	-46.12732	1325.19849	-932.28552	81.38100	1297.04211	-27.69434	106.25478	-10.90955	543.99658	-249.48605	55.62993	-714.35577	184.91937	28.38355	-1169.55688	-59.76066	-2.38402
922	7.675	944.10132	-209.45868	1559.29761	-79.75924	-45.52391	1328.99695	-931.14453	81.97842	1301.62915	-53.08936	108.02403	-10.71765	575.38245	-248.04951	54.84123	-682.47009	175.97589	28.44364	-1194.89038	-58.35728	-2.07141
923	7.683	942.98743	-210.49066	1562.00476	-77.42760	-44.82762	1332.74805	-929.91809	82.40448	1306.30273	-78.20367	109.91093	-10.43612	603.64783	-247.27669	54.27011	-651.60291	167.89877	28.28019	-1220.25525	-56.89460	-1.80850
924	7.692	942.13293	-211.58362	1564.37952	-75.08535	-44.05456	1336.34875	-928.59760	82.67995	1310.93506	-102.68903	111.89539	-9.88099	627.72595	-246.77792	52.63838	-622.03589	160.84363	27.70066	-1245.16577	-55.69454	-0.94078
925	7.700	941.51990	-212.71400	1566.37720	-72.74720	-43.20624	1339.69446	-927.18781	82.83665	1315.38110	-126.29730	113.94963	-8.79436	646.38501	-246.27515	49.16534	-593.85687	154.89772	26.49608	-1268.87305	-55.07409	1.52533
926	7.708	941.12378	-213.84937	1567.95020	-70.41383	-42.28390	1342.67322	-925.72424	82.89616	1319.48718	-149.12073	116.24773	-6.76938	658.68982	-245.81163	43.77105	-567.17407	150.15295	24.45356	-1290.80701	-54.95099	6.14172
927	7.717	940.91522	-214.94897	1569.05554	-68.07664	-41.29491	1345.16846	-924.27527	82.86226	1323.11243	-171.54248	119.30443	-3.02630	664.74304	-245.51460	36.79012	-542.32190	146.79311	21.41088	-1310.78296	-54.97594	12.52236
928	7.725	940.86877	-215.97214	1569.65845	-65.73137	-40.24785	1347.06970	-922.91650	82.74591	1326.14941	-193.54999	123.88301	3.77546	665.73987	-245.32706	28.87562	-519.81122	145.14175	17.37445	-1328.63672	-55.14275	19.84998
929	7.733	940.96527	-216.88875	1569.73120	-63.39492	-39.15630	1348.28210	-921.69208	82.59309	1328.53223	-213.51050	130.67807	15.31711	663.03125	-245.12923	21.14197	-500.08600	145.72369	12.62374	-1344.11707	-55.85015	27.64222
930	7.742	941.18860	-217.69664	1569.25085	-61.11083	-38.04960	1348.73352	-920.59619	82.47948	1330.23425	-227.70850	139.89145	32.62517	657.12708	-244.95596	14.89101	-483.43518	149.24661	7.68104	-1357.19092	-57.35694	35.97877
931	7.750	941.52997	-218.42862	1568.19788	-58.93935	-36.97475	1348.38904	-919.58197	82.49062	1331.25842	-232.22974	150.88522	54.57086	647.63464	-244.79645	10.77876	-470.18945	156.32956	3.08095	-1367.96106	-59.52511	45.00537
932	7.758	941.99750	-219.13536	1566.55920	-56.93768	-35.98393	1347.26868	-918.58246	82.70731	1331.62793	-225.97235	162.24808	77.48441	633.98267	-244.31308	8.41373	-460.90887	167.07909	-0.87250	-1376.16309	-62.06570	53.91938
933	7.767	942.62555	-219.85739	1564.33301	-55.14293	-35.12366	1345.45715	-917.53577	83.18997	1331.37769	-211.29468	172.44107	97.05726	616.06177	-243.14784	6.97055	-456.30542	180.73276	-4.13063	-1380.87891	-64.92387	60.66722
934	7.775	943.47968	-220.60428	1561.53577	-53.56688	-34.43684	1343.09509	-916.40540	83.96191	1330.54688	-191.72229	180.50754	110.93141	594.51904	-241.36235	5.91740	-456.92957	195.45262	-6.74629	-1380.78064	-68.45113	63.26467
935	7.783	944.64648	-221.35994	1558.20251	-52.19856	-33.94987	1340.34436	-915.19336	84.99919	1329.17444	-169.74738	186.28848	119.55452	570.67908	-239.31665	5.11334	-462.93463	208.60635	-8.68237	-1374.91675	-73.13257	61.42435
936	7.792	946.20380	-222.10884	1554.38293	-51.02205	-33.63440	1337.35339	-913.94672	86.23106	1327.29968	-146.50317	190.21127	125.05786	545.90796	-237.28496	4.57723	-474.32660	217.98489	-9.84415	-1363.64587	-79.06912	56.81118
937	7.800	948.18945	-222.84880	1550.14063	-50.04889	-33.40283	1334.24170	-912.75287	87.54469	1324.96960	-122.38806	192.92717	129.62643	521.03503	-235.31940	4.28139	-491.17273	223.20244	-10.37832	-1348.98877	-85.70355	52.09134
938	7.808	950.58466	-223.58234	1545.55469	-49.33392	-33.15326	1331.09766	-911.71350	88.80249	1322.24719	-97.54974	194.98169	134.56744	496.38950	-233.39026	4.07096	-512.81134	225.63440	-10.66358	-1333.96387	-92.00339	49.56271
939	7.817	953.31171	-224.31247	1540.72400	-48.96184	-32.79545	1327.97571	-910.91095	89.88840	1319.21436	-72.07971	196.60747	140.18866	472.06149	-231.52528	3.75470	-537.25006	226.97543	-10.93327	-1320.86841	-97.03585	49.76322
940	7.825	956.24799	-225.04588	1535.77148	-49.02502	-32.24939	1324.89575	-910.39539	90.75175	1315.96790	-46.07056	197.70296	146.09270	448.03934	-229.80699	3.28094	-562.29535	228.21153	-11.20220	-1309.32910	-100.64814	51.08152
941	7.833	959.24786	-225.78705	1530.84302	-49.60981	-31.46238	1321.85315	-910.19708	91.40327	1312.61450	-19.62384	198.03375	151.61569	424.25040	-228.29758	2.79014	-586.87085	229.63692	-11.47967	-1296.12866	-103.59080	51.23963
942	7.842	962.16058	-226.53021	1526.10156	-50.78395	-30.43148	1318.83911	-910.33173	91.88156	1309.26111	7.17169	197.41322	156.12100	400.59787	-226.94724	2.44597	-610.89203	231.19551	-11.81878	-1277.70386	-106.76315	49.33044
943	7.850	964.83936	-227.26164	1521.72412	-52.56622	-29.19739	1315.86707	-910.78851	92.23187	1305.99841	34.24347	195.71237	159.01350	377.04391	-225.59859	2.24814	-634.58386	232.75200	-12.22349	-1253.17676	-110.29005	46.34694
944	7.858	967.14362	-227.96735	1517.89441	-54.88663	-27.81036	1312.99268	-911.51770	92.49818	1302.89307	61.52765	192.89359	159.78450	353.62808	-224.12973	2.04944	-658.15625	234.24567	-12.60832	-1225.06787	-113.37000	44.00031
945	7.867	968.94147	-228.63467	1514.78564	-57.58161	-26.29621	1310.31812	-912.43915	92.70778	1299.99329	89.02667	189.08908	158.27605	330.37619	-222.55818	1.72742	-681.72382	235.69273	-12.86500	-1197.19897	-114.97020	43.17321
946	7.875	970.12079	-229.24663	1512.54065	-60.44197	-24.65830	1307.96448	-913.46326	92.84984	1297.33081	116.88043	184.61473	154.87430	307.23312	-220.98584	1.32766	-705.31226	237.14542	-12.96181	-1171.76099	-114.61548	43.44938
947	7.883	970.60443	-229.78023	1511.26453	-63.27341	-22.91011	1306.02478	-914.50824	92.86835	1294.91748	145.31531	179.89420	150.33968	284.07965	-219.47021	1.03283	-728.91425	238.66896	-12.97776	-1148.13770	-112.58599	43.99063
948	7.892	970.35620	-230.21291	1511.02002	-65.92554	-21.09547	1304.54565	-915.51575	92.67281	1292.74939	174.50854	175.26160	145.35446	260.78104	-217.95996	0.97716	-752.54102	240.29509	-13.03605	-1124.28125	-109.50500	44.51627
949	7.900	969.37915	-230.52960	1511.82068	-68.29044	-19.28599	1303.54431	-916.46210	92.15820	1290.82776	204.51727	170.76398	140.13860	237.24747	-216.34933	1.10694	-776.22455	241.99402	-13.17872	-1098.88464	-105.79976	45.28644
950	7.908	967.71277	-230.72070	1513.62915	-70.29562	-17.57324	1303.03223	-917.34650	91.23532	1289.17908	235.30701	166.16772	134.42435	213.48215	-214.59099	1.23593	-799.98358	243.71075	-13.32723	-1072.21619	-101.49946	46.44103
951	7.917	965.42657	-230.77496	1516.36536	-71.90521	-16.05114	1303.01721	-918.16602	89.86322	1287.87134	266.82355	161.15715	127.78572	189.56638	-212.73889	1.23310	-823.81726	245.41000	-13.38967	-1045.36829	-96.41769	47.66370
952	7.925	962.60913	-230.68779	1519.91699	-73.12119	-14.78657	1303.49304	-918.90729	88.07027	1287.01550	299.07043	155.53723	120.03784	165.58377	-210.87650	1.13837	-847.73865	247.10255	-13.35430	-1019.18158	-90.47057	48.48340
953	7.933	959.35986	-230.47675	1524.14880	-73.96745	-13.80673	1304.43530	-919.55359	85.95865	1286.74438	332.11285	149.27234	111.38852	141.54922	-209.04973	1.08421	-871.79028	248.84151	-13.25675	-993.71460	-83.85973	48.69538
954	7.942	955.78748	-230.17621	1528.91272	-74.46317	-13.10899	1305.81140	-920.09052	83.67678	1287.17395	365.95883	142.39781	102.32265	117.41104	-207.27519	1.14525	-896.00916	250.65660	-13.11379	-968.29492	-76.97355	48.40177
955	7.950	952.00665	-229.81761	1534.06018	-74.61165	-12.67303	1307.59460	-920.50836	81.36287	1288.36523	400.42914	134.96869	93.40164	93.11380	-205.55026	1.29102	-920.38379	252.50587	-12.91505	-942.02875	-70.15806	47.77292
956	7.958	948.12946	-229.42249	1539.45300	-74.41297	-12.47228	1309.76599	-920.80090	79.10556	1290.30542	435.13809	127.06139	85.06992	68.64011	-203.84807	1.44781	-944.86255	254.33434	-12.64714	-914.43414	-63.60342	46.86673
957	7.967	944.25830	-229.00629	1544.96790	-73.88100	-12.48332	1312.30591	-920.96283	76.94783	1292.91882	469.57755	118.76025	77.53169	44.00113	-202.12332	1.58039	-969.40265	256.14859	-12.29791	-885.68036	-57.36999	45.65101
958	7.975	940.48322	-228.57951	1550.49829	-73.04781	-12.68425	1315.19019	-920.99030	74.91242	1296.09680	503.28317	110.11796	70.77309	19.20892	-200.32269	1.71038	-994.02002	257.97034	-11.86028	-856.32764	-51.46811	44.13691
959	7.983	936.88092	-228.15146	1555.95813	-71.95798	-13.04437	1318.38867	-920.88531	73.02003	1299.72559	536.02625	101.20844	64.73230	-5.73650	-198.42664	1.86141	-1018.79309	259.77155	-11.36801	-826.94287	-45.91896	42.43352
960	7.992	933.51532	-227.73424	1561.27759	-70.66297	-13.51704	1321.85950	-920.65649	71.29298	1303.70105	567.83295	92.31258	59.46552	-30.83905	-196.47731	2.01777	-1043.78442	261.53430	-10.90740	-797.89978	-40.78452	40.68310
961	8.000	930.43817	-227.34462	1566.39355	-69.21561	-14.05061	1325.54187	-920.31555	69.75809	1307.92322	598.71082	83.96137	55.06890	-56.08028	-194.53619	2.15646	-1068.97095	263.28723	-10.57401	-769.36279	-36.20060	38.99122
962	8.008	927.68756	-227.00838	1571.24475	-67.66190	-14.61207	1329.35168	-919.87024	68.44969	1312.28845	628.24951	76.68822	51.40250	-81.35503	-192.66737	2.32306	-1094.27405	265.08154	-10.40437	-741.35211	-32.36842	37.39597
963	8.017	925.28644	-226.75435	1575.77002	-66.03659	-15.19645	1333.18091	-919.32648	67.39592	1316.68701	655.41357	70.75034	47.96194	-106.38939	-190.99632	2.70093	-1119.60059	267.01440	-10.29888	-713.85059	-29.49883	35.86427
964	8.025	923.24304	-226.59662	1579.91223	-64.36173	-15.81741	1336.90454	-918.69861	66.59708	1321.00098	678.75055	66.11060	44.06791	-130.72482	-189.71939	3.59259	-1144.76953	269.17532	-9.98596	-686.94214	-27.78157	34.30484
965	8.033	921.55237	-226.53140	1583.61975	-62.64252	-16.49765	1340.39600	-918.01483	66.02328	1325.09570	696.98499	62.63013	39.21381	-153.83102	-188.98761	5.25802	-1169.38306	271.57184	-9.05124	-660.94019	-27.36711	32.55646
966	8.042	920.19891	-226.55273	1586.84314	-60.87040	-17.26846	1343.53699	-917.30957	65.63159	1328.81458	709.62305	60.18160	33.32395	-175.27396	-188.81042	7.76129	-1192.88892	274.17892	-7.10262	-636.41797	-28.36273	30.37558
967	8.050	919.16187	-226.66023	1589.53284	-59.04256	-18.16013	1346.21631	-916.61481	65.38176	1331.99634	717.02228	58.61130	26.75931	-194.79503	-189.13910	11.04250	-1214.89478	276.93744	-4.10807	-614.06451	-30.87972	27.48633
968	8.058	918.41864	-226.84734	1591.64319	-57.18372	-19.16643	1348.32581	-915.95789	65.23854	1334.50940	719.78442	57.77689	20.07265	-212.28201	-190.02708	15.19750	-1235.32300	279.73682	-0.51889	-594.43335	-35.08061	23.70497
969	8.067	917.94458	-227.09448	1593.13806	-55.35125	-20.22623	1349.76636	-915.36249	65.16048	1336.27783	718.04181	57.70106	13.66874	-227.51105	-191.73306	20.84174	-1254.21484	282.60223	3.16592	-577.81921	-41.17810	19.09188
970	8.075	917.71423	-227.38419	1593.99353	-53.62414	-21.25969	1350.46179	-914.84711	65.09071	1337.29089	711.37524	58.50340	7.65070	-239.45161	-194.77489	29.27810	-1271.64856	285.90134	7.05092	-564.37671	-49.36534	13.98738
971	8.083	917.70935	-227.71658	1594.19873	-52.08463	-22.20551	1350.37524	-914.42041	64.96330	1337.59326	699.51782	60.05131	2.10713	-245.89429	-199.72029	41.75891	-1287.88684	290.22433	12.04022	-554.30566	-59.67352	8.86820
972	8.092	917.93207	-228.10553	1593.75708	-50.79967	-23.02323	1349.52283	-914.08032	64.71122	1337.25818	683.11432	61.85732	-2.51869	-244.64174	-206.65399	57.92456	-1303.15918	295.89047	19.11081	-547.89417	-71.83005	4.20946
973	8.100	918.41400	-228.56233	1592.68530	-49.81176	-23.69640	1347.98169	-913.81665	64.27338	1336.35217	663.49304	63.48507	-5.69053	-235.38570	-214.92180	75.24014	-1316.84363	302.52032	27.91010	-545.35742	-85.20682	0.52788
974	8.108	919.21307	-229.08609	1591.01160	-49.13605	-24.24145	1345.88220	-913.61829	63.61492	1334.91101	641.72272	64.91730	-7.36836	-219.94838	-223.48083	90.49433	-1326.80286	309.33627	36.14691	-546.51233	-98.86094	-1.65225
975	8.117	920.39746	-229.67517	1588.77173	-48.75904	-24.69712	1343.38281	-913.48639	62.74243	1332.94116	618.34985	66.39713	-8.02489	-200.75696	-231.43382	101.78398	-1330.07581	315.92297	40.97906	-550.64331	-111.59303	-2.27698
976	8.125	922.02423	-230.35110	1586.00732	-48.65046	-25.10343	1340.63220	-913.44452	61.69084	1330.43652	593.87811	68.07018	-8.20324	-179.48691	-238.32256	109.12522	-1324.85327	322.22800	41.04023	-557.14758	-122.08553	-2.10496
977	8.133	924.12006	-231.15881	1582.76953	-48.78494	-25.48543	1337.73877	-913.53442	60.49919	1327.40149	568.93195	69.88394	-8.27062	-156.88489	-244.11353	113.73792	-1311.83423	327.88614	37.02087	-566.54749	-129.28316	-2.08676
978	8.142	926.67224	-232.13379	1579.12451	-49.15372	-25.84246	1334.76379	-913.79681	59.20509	1323.87000	544.01703	71.70020	-8.44806	-133.21404	-249.03285	117.05902	-1293.78845	332.36835	30.95713	-580.32373	-132.86469	-2.50293
979	8.150	929.62909	-233.27440	1575.15918	-49.76591	-26.15302	1331.73865	-914.24982	57.86005	1319.91211	519.38940	73.43163	-8.84327	-108.61708	-253.37135	120.12133	-1274.27917	335.68878	25.29309	-599.32031	-133.40880	-3.04783
980	8.158	932.89905	-234.54196	1570.98413	-50.64760	-26.40222	1328.69189	-914.87683	56.53608	1315.63171	495.09866	75.10775	-9.40819	-83.25943	-257.29779	123.36641	-1256.26013	338.24075	21.96904	-622.52875	-132.07172	-3.47720
981	8.167	936.34418	-235.87784	1566.73340	-51.83421	-26.60461	1325.66370	-915.64392	55.29383	1311.16516	471.09503	76.81988	-9.97738	-57.34848	-260.77884	126.73904	-1240.30029	340.24582	21.48653	-647.65179	-129.97821	-3.81106
982	8.175	939.78265	-237.22620	1562.56775	-53.35547	-26.78856	1322.70569	-916.53192	54.13768	1306.67847	447.32660	78.60922	-10.41874	-31.08472	-263.66467	129.89383	-1223.84814	341.66782	22.46359	-672.74280	-127.77139	-4.10087
983	8.183	943.00732	-238.54521	1558.67676	-55.22515	-26.96485	1319.87915	-917.54651	53.01985	1302.34253	423.74634	80.43899	-10.72749	-4.57211	-265.86133	132.41856	-1203.29004	342.31308	22.67570	-697.11304	-125.61953	-4.32544
984	8.192	945.81403	-239.79443	1555.26831	-57.44210	-27.13234	1317.25110	-918.70490	51.89647	1298.29187	400.29599	82.26970	-10.98867	22.23196	-267.38480	133.97290	-1177.07715	341.91193	21.07534	-720.93268	-123.50273	-4.48967
985	8.200	948.02795	-240.91992	1552.54419	-59.99521	-27.31406	1314.87390	-920.01697	50.77489	1294.60364	376.92993	84.11223	-11.28854	49.45633	-268.26056	134.29765	-1146.86340	340.23120	18.60539	-744.51965	-121.41014	-4.65828
986	8.208	949.52362	-241.86398	1550.67590	-62.86034	-27.57391	1312.76196	-921.46899	49.71620	1291.30640	353.61469	86.00029	-11.65334	77.22690	-268.48541	133.20734	-1116.08997	337.23843	17.03272	-768.04401	-119.36523	-4.88723
987	8.217	950.23187	-242.58655	1549.78796	-65.98528	-27.98917	1310.90125	-923.01404	48.81569	1288.40063	330.32086	87.94347	-12.02307	105.64221	-268.10342	130.66574	-1087.50879	333.06940	17.27455	-791.54919	-117.41353	-5.16964
988	8.225	950.13629	-243.07526	1549.95227	-69.27026	-28.59897	1309.27881	-924.57800	48.18619	1285.87354	307.02606	89.88906	-12.28286	134.77951	-267.25598	126.87280	-1061.64270	327.69696	18.84553	-815.04639	-115.61041	-5.44168
989	8.233	949.26428	-243.34459	1551.19080	-72.56081	-29.38281	1307.90649	-926.08636	47.93632	1283.71216	283.68396	91.73876	-12.37073	164.68307	-266.14383	122.20549	-1037.20300	320.87607	20.67013	-838.57874	-113.95413	-5.64486
990	8.242	947.67914	-243.43141	1553.47864	-75.66994	-30.28626	1306.82629	-927.48212	48.14270	1281.92883	260.20886	93.46710	-12.33327	195.35080	-264.95361	117.04685	-1012.61688	312.49774	22.13384	-862.21826	-112.34650	-5.76586
991	8.250	945.47125	-243.38977	1556.74304	-78.41988	-31.24496	1306.10425	-928.71661	48.82263	1280.58765	236.52905	95.18816	-12.23549	226.74826	-263.80566	111.68054	-987.19080	302.73682	23.30007	-886.01068	-110.68777	-5.81172
992	8.258	942.74634	-243.28279	1560.86938	-80.67922	-32.18624	1305.81238	-929.73914	49.91641	1279.80676	212.63806	97.03423	-12.07712	258.83395	-262.70425	106.24955	-961.24286	291.87207	24.40802	-909.94775	-108.96196	-5.79407
993	8.267	939.61523	-243.16669	1565.71741	-82.38237	-33.03609	1306.00659	-930.50653	51.30198	1279.72375	188.56458	98.98996	-11.84444	291.56107	-261.52457	100.71967	-935.50806	280.17401	25.44616	-933.99774	-107.21179	-5.72545
994	8.275	936.18945	-243.07487	1571.13281	-83.52121	-33.73956	1306.71863	-930.99799	52.84082	1280.44153	164.32471	100.89293	-11.59352	324.84976	-260.07175	94.93101	-910.49915	267.89685	26.18348	-958.14130	-105.49265	-5.58403
995	8.283	932.58344	-243.01837	1576.95752	-84.11662	-34.27647	1307.96863	-931.22455	54.41733	1281.98975	139.93225	102.59939	-11.43289	358.57352	-258.14090	88.75716	-886.15271	255.22491	26.41570	-982.37744	-103.82333	-5.31726
996	8.292	928.91541	-242.99948	1583.04321	-84.19999	-34.65289	1309.77307	-931.22925	55.94820	1284.32043	115.39587	104.11897	-11.41794	392.58115	-255.59344	82.25895	-861.82690	242.29878	26.14088	-1006.71692	-102.17003	-4.91634
997	8.300	925.30237	-243.01941	1589.25891	-83.81348	-34.87891	1312.13037	-931.07428	57.37840	1287.32971	90.69720	105.58171	-11.48220	426.70053	-252.45207	75.73017	-836.72394	229.32571	25.55277	-1031.17773	-100.50393	-4.44373
998	8.308	921.85254	-243.07361	1595.48877	-83.01236	-34.96061	1314.99951	-930.82257	58.68203	1290.88708	65.82648	107.10580	-11.49198	460.72574	-248.89059	69.62244	-810.41199	216.55582	24.89091	-1055.77588	-98.82895	-3.97972
999	8.317	918.66028	-243.15051	1601.63049	-81.86397	-34.90225	1318.30652	-930.52478	59.86023	1294.85889	40.80872	108.71913	-11.36912	494.36545	-245.15508	64.44086	-782.97418	204.17851	24.33576	-1080.52759	-97.14452	-3.57358
1000	8.325	915.80524	-243.23717	1607.59644	-80.44391	-34.70464	1321.96533	-930.21564	60.92920	1299.12292	15.67224	110.38411	-11.15135	527.07190	-241.52440	60.59497	-754.86011	192.34964	23.99227	-1105.45337	-95.43835	-3.21510
1001	8.333	913.35797	-243.32002	1613.30908	-78.82566	-34.36686	1325.88452	-929.91229	61.90371	1303.57483	-9.56433	112.08694	-10.91601	557.94299	-238.25493	58.07683	-726.69110	181.26923	23.88880	-1130.56323	-93.72487	-2.85791
1002	8.342	911.38104	-243.38242	1618.69360	-77.07025	-33.88913	1329.95642	-929.61407	62.78551	1308.12659	-34.83496	113.89392	-10.68626	585.93689	-235.47745	56.18718	-699.01953	171.15158	23.99287	-1155.83960	-92.04659	-2.50995
1003	8.350	909.91656	-243.39969	1623.67798	-75.22897	-33.26574	1334.05286	-929.30768	63.56863	1312.69678	-59.94214	115.86343	-10.43253	610.17371	-233.12564	53.80180	-672.13879	162.14346	24.21729	-1181.21790	-90.45578	-2.21536
1004	8.358	908.97211	-243.33173	1628.19531	-73.35265	-32.47816	1338.03662	-928.97687	64.25059	1317.20361	-84.53864	117.95769	-10.06430	629.98120	-231.01767	50.11230	-646.11182	154.28134	24.41127	-1206.49390	-89.05920	-1.82013
1005	8.367	908.52576	-243.13142	1632.18542	-71.49255	-31.50761	1341.77771	-928.61407	64.82814	1321.56226	-108.25824	120.12926	-9.38362	644.81030	-229.08646	45.05462	-620.93640	147.51630	24.36558	-1231.18628	-88.02792	-0.73176
1006	8.375	908.54138	-242.76772	1635.59009	-69.69798	-30.36342	1345.15991	-928.22699	65.29286	1325.68042	-130.99109	122.47556	-8.04451	654.39319	-227.44319	38.98602	-596.71631	141.80328	23.82011	-1254.60229	-87.47411	1.92073
1007	8.383	908.97705	-242.23811	1638.34424	-68.01605	-29.09361	1348.07971	-927.83984	65.64545	1329.45605	-153.09058	125.37040	-5.39256	659.03442	-226.14557	32.21126	-573.81799	137.22824	22.49451	-1276.17114	-87.36217	6.64693
1008	8.392	909.78326	-241.56897	1640.37146	-66.48267	-27.76060	1350.44629	-927.48804	65.91682	1332.78748	-174.99805	129.54520	-0.21091	659.48279	-225.07866	25.11425	-552.88666	134.10260	20.16632	-1295.61572	-87.58658	13.14056
1009	8.400	910.89679	-240.80972	1641.58630	-65.11038	-26.41314	1352.17786	-927.20074	66.17683	1335.58899	-195.98022	135.90703	9.24869	656.33118	-224.14203	18.57208	-534.60657	132.91020	16.79347	-1312.80225	-88.08360	20.58517
1010	8.408	912.24438	-240.01907	1641.89673	-63.89089	-25.08274	1353.20447	-926.98059	66.51821	1337.79749	-213.00128	144.95847	24.47832	649.62061	-223.36206	13.61732	-519.41150	134.15778	12.61621	-1327.66382	-88.87802	28.35558
1011	8.417	913.76379	-239.25208	1641.20593	-62.81074	-23.79432	1353.48425	-926.80084	67.02332	1339.37378	-221.77533	156.23273	45.20867	639.06567	-222.67293	10.47978	-507.46295	138.27789	8.09265	-1340.28052	-90.05856	36.39070
1012	8.425	915.42999	-238.55640	1639.42444	-61.86241	-22.57441	1353.01929	-926.62109	67.74411	1340.30115	-219.91174	168.35878	68.49736	624.50940	-221.73734	8.46446	-498.89996	145.54178	3.69087	-1350.75977	-91.65695	44.81287
1013	8.433	917.27325	-237.97675	1636.48584	-61.04158	-21.44902	1351.86401	-926.40356	68.70702	1340.57971	-208.75446	179.72887	89.90426	606.09302	-220.28172	6.88624	-494.02283	155.87688	-0.26127	-1358.83618	-93.61220	52.99750
1014	8.442	919.38037	-237.56053	1632.35181	-60.33807	-20.42550	1350.12695	-926.12280	69.92494	1340.21924	-191.80042	189.17558	106.09489	584.34790	-218.49315	5.63373	-493.19019	168.60963	-3.58225	-1363.54761	-95.98815	59.18982
1015	8.450	921.87671	-237.34973	1627.00244	-59.73808	-19.48346	1347.95227	-925.77222	71.39457	1339.23560	-172.00317	196.27213	116.52632	560.34192	-216.74544	4.86158	-496.52112	182.25153	-6.16028	-1363.45874	-99.15166	61.55628
1016	8.458	924.89404	-237.35333	1620.42163	-59.24615	-18.60112	1345.48621	-925.36945	73.07912	1337.64929	-150.80408	201.29649	122.97587	535.36145	-215.12480	4.57026	-503.73022	194.65292	-7.91279	-1357.58325	-103.54216	59.76182
1017	8.467	928.53534	-237.52449	1612.58496	-58.90635	-17.77580	1342.84900	-924.95837	74.89913	1335.48694	-128.68597	204.94344	127.84096	510.32828	-213.47849	4.52045	-514.61633	203.90631	-8.90283	-1346.42163	-109.18311	55.44128
1018	8.475	932.84833	-237.76219	1603.45483	-58.79898	-16.99496	1340.12317	-924.60901	76.74063	1332.79041	-105.78290	207.84982	132.79868	485.63083	-211.70024	4.40588	-529.67987	209.49300	-9.47254	-1332.26563	-115.43515	51.31605
1019	8.483	937.81329	-237.92830	1592.98987	-59.02354	-16.19869	1337.35474	-924.41681	78.46906	1329.62634	-82.13940	210.28265	138.45923	461.30063	-209.81664	4.06801	-549.32709	212.40616	-10.01200	-1318.29956	-121.26155	49.52041
1020	8.492	943.34143	-237.86922	1581.16675	-59.68393	-15.29211	1334.56018	-924.49585	79.95229	1326.08667	-57.84851	212.22321	144.65675	437.22409	-207.93689	3.56408	-572.50659	214.12904	-10.59496	-1306.44189	-125.88818	49.98916
1021	8.500	949.28705	-237.44772	1567.99927	-60.87171	-14.19437	1331.73584	-924.95599	81.10349	1322.27490	-33.06067	213.52243	150.82695	413.28964	-206.18343	3.07473	-597.17749	215.66470	-11.08492	-1295.34363	-129.39758	50.66302
1022	8.508	955.47626	-236.57916	1553.54980	-62.64104	-12.86785	1328.87854	-925.87054	81.92264	1318.28845	-7.87500	213.92645	156.26178	389.44406	-204.60931	2.74182	-621.86560	217.30594	-11.44486	-1281.17822	-132.57935	49.78004
1023	8.517	961.73450	-235.24243	1537.93689	-64.98001	-11.31414	1326.01428	-927.25610	82.49476	1314.21179	17.69977	213.17810	160.28264	365.69211	-203.16751	2.55273	-646.14417	218.92850	-11.74125	-1261.23096	-135.99251	47.56667
1024	8.525	967.88702	-233.46393	1521.33862	-67.79429	-9.55999	1323.21729	-929.07471	82.94077	1310.11780	43.70349	211.17047	162.34242	342.06784	-201.76772	2.37571	-670.13184	220.39233	-12.00421	-1236.56689	-139.24649	45.45757
1025	8.533	973.73596	-231.31274	1503.99219	-70.91875	-7.63795	1320.60278	-931.24164	83.36149	1306.07532	70.18469	207.99887	162.13466	318.58609	-200.36421	2.10320	-694.00201	221.73337	-12.21708	-1210.88477	-141.32410	44.25117
1026	8.542	979.04535	-228.90186	1486.19495	-74.16445	-5.57655	1318.29431	-933.63062	83.81030	1302.15747	97.18085	203.95419	159.77322	295.19846	-198.96555	1.75778	-717.80499	223.09407	-12.39391	-1186.95020	-141.50967	43.59767
1027	8.550	983.56433	-226.36388	1468.31055	-77.38183	-3.42457	1316.38586	-936.09229	84.28235	1298.44055	124.76306	199.44174	155.83672	271.82159	-197.54501	1.48390	-741.53979	224.57303	-12.58667	-1164.52246	-139.88908	43.03004
1028	8.558	987.07843	-223.81860	1450.75940	-80.48827	-1.27901	1314.92273	-938.48541	84.70728	1294.99304	153.07104	194.81343	151.10840	248.39651	-196.03020	1.42426	-765.25098	226.16846	-12.81771	-1141.56934	-137.02890	42.72557
1029	8.567	989.45929	-221.34752	1433.98425	-83.44128	0.72189	1313.91113	-940.70544	84.96305	1291.86890	182.21289	190.25101	146.15823	224.88150	-194.38280	1.55967	-788.99371	227.83835	-13.05009	-1116.70056	-133.35791	43.13795
1030	8.575	990.69293	-218.96733	1418.40894	-86.20547	2.42379	1313.34192	-942.70728	84.90591	1289.11438	212.15350	185.74167	141.07318	201.23831	-192.59547	1.69266	-812.78772	229.56407	-13.21651	-1090.18445	-128.90558	44.30452
1031	8.583	990.87964	-216.62187	1404.40747	-88.74236	3.68199	1313.20691	-944.50305	84.40692	1286.78430	242.73383	181.08237	135.52679	177.45157	-190.66110	1.64135	-836.63953	231.35063	-13.27452	-1063.29175	-123.49339	45.69597
1032	8.592	990.21326	-214.20685	1392.28821	-91.00680	4.39227	1313.48840	-946.12280	83.40101	1284.95557	273.79181	175.93430	129.09174	153.52206	-188.61864	1.42745	-860.57135	233.19534	-13.24604	-1037.16626	-117.06211	46.67858
1033	8.600	988.94757	-211.61058	1382.28149	-92.94870	4.51329	1314.14490	-947.57990	81.91920	1283.72461	305.26312	170.00061	121.56351	129.45309	-186.57565	1.22733	-884.62360	235.07001	-13.17694	-1012.08337	-109.81320	47.00584
1034	8.608	987.35236	-208.75183	1374.51636	-94.52322	4.06285	1315.11694	-948.86914	80.07746	1283.18799	337.15228	163.19545	113.11792	105.26443	-184.62878	1.16539	-908.81653	236.93861	-13.06493	-987.38818	-102.09685	46.84843
1035	8.617	985.67041	-205.60620	1368.99438	-95.69576	3.09504	1316.34766	-949.97870	78.03340	1283.41833	369.41986	155.57986	104.22633	80.99149	-182.77225	1.20638	-933.11914	238.78239	-12.87661	-962.07294	-94.25105	46.47920
1036	8.625	984.09113	-202.20938	1365.59229	-96.43561	1.67527	1317.79517	-950.89606	75.93303	1284.44763	401.91547	147.21407	95.41926	56.66147	-180.92593	1.25088	-957.47906	240.60091	-12.62424	-935.49866	-86.52721	46.00741
1037	8.633	982.74725	-198.63602	1364.08887	-96.71081	-0.13414	1319.43420	-951.61151	73.87485	1286.26379	434.38422	138.17844	87.09222	32.26566	-179.06360	1.27795	-981.87073	242.41940	-12.34918	-907.66455	-79.06866	45.36457
1038	8.642	981.72772	-194.97083	1364.19885	-96.49619	-2.26789	1321.25195	-952.12097	71.89938	1288.81665	466.51514	128.60559	79.43016	7.74420	-177.23541	1.33927	-1006.32343	244.31702	-12.01244	-878.97156	-71.94862	44.48417
1039	8.650	981.09094	-191.27487	1365.60620	-95.78912	-4.63837	1323.24695	-952.42444	70.00110	1292.02783	498.00089	118.62346	72.43042	-16.96472	-175.43011	1.45729	-1030.91248	246.37193	-11.51955	-849.88348	-65.24428	43.45437
1040	8.658	980.87317	-187.56569	1367.99878	-94.62097	-7.13084	1325.42517	-952.51508	68.16586	1295.80359	528.60352	108.47185	66.05521	-41.86194	-173.54092	1.59199	-1055.70508	248.51599	-10.90633	-820.74902	-59.06080	42.48586
1041	8.667	981.09766	-183.84883	1371.09717	-93.05890	-9.62199	1327.78748	-952.37170	66.40286	1300.04822	558.22034	98.70793	60.41535	-66.90121	-171.51857	1.69590	-1080.70093	250.55646	-10.35974	-791.76672	-53.50945	41.77417
1042	8.675	981.78711	-180.16238	1374.66772	-91.19967	-12.00397	1330.31311	-951.96588	64.74110	1304.66943	586.82886	90.04910	55.69708	-92.04537	-169.44879	1.77553	-1105.81787	252.40312	-10.02922	-763.02777	-48.70134	41.39965
1043	8.683	982.96301	-176.55795	1378.51636	-89.15701	-14.19993	1332.95020	-951.27771	63.21301	1309.56641	614.23059	82.91600	51.84116	-117.28181	-167.45361	1.88640	-1130.94653	254.15735	-9.91820	-734.60950	-44.76444	41.29968
1044	8.692	984.63086	-173.05186	1382.48096	-87.04045	-16.16379	1335.61938	-950.31458	61.85326	1314.60828	639.70837	77.25081	48.39091	-142.54884	-165.60062	2.08534	-1155.98206	255.99823	-9.86077	-706.69604	-41.82985	41.28446
1045	8.700	986.77594	-169.63469	1386.43298	-84.93520	-17.86444	1338.22949	-949.12567	60.70267	1319.62573	661.84613	72.86132	44.66469	-167.62779	-163.94821	2.43918	-1180.69592	258.09317	-9.48902	-679.69739	-39.97593	41.04302
1046	8.708	989.36798	-166.31729	1390.28027	-82.90218	-19.27260	1340.68665	-947.80939	59.80035	1324.42358	678.84503	69.81963	39.99030	-192.13173	-162.61011	3.08340	-1204.62585	260.54996	-8.33681	-654.26526	-39.21319	40.13546
1047	8.717	992.36133	-163.14629	1393.96301	-80.99127	-20.35893	1342.89624	-946.50702	59.17946	1328.80200	689.29285	68.37078	33.87154	-215.63306	-161.69746	4.21141	-1227.25964	263.35931	-6.15708	-631.09326	-39.56104	38.07414
1048	8.725	995.69824	-160.19423	1397.44897	-79.24588	-21.10155	1344.76343	-945.36694	58.86993	1332.57629	692.69922	68.57542	26.19382	-237.84956	-161.25620	5.98209	-1248.30078	266.38806	-3.19556	-610.64954	-41.15499	34.53165
1049	8.733	999.31677	-157.54895	1400.73596	-77.69835	-21.50274	1346.19727	-944.49347	58.87459	1335.60559	689.31708	70.21278	17.42843	-258.73740	-161.30663	8.47216	-1267.70691	269.47458	0.01094	-593.13635	-44.27382	29.53581
1050	8.742	1003.15222	-155.30045	1403.85059	-76.36420	-21.59408	1347.11829	-943.92004	59.13157	1337.82336	679.71515	72.85561	8.62383	-278.41577	-161.87190	11.74571	-1285.67322	272.66122	3.28148	-578.66864	-49.25758	23.50551
1051	8.750	1007.13367	-153.52432	1406.83545	-75.24072	-21.42139	1347.47180	-943.61652	59.51405	1339.24695	664.78870	75.84726	1.11163	-296.94348	-163.00227	16.07332	-1302.62634	276.46570	7.25334	-567.43640	-56.39034	17.12914
1052	8.758	1011.18707	-152.26750	1409.73438	-74.31319	-21.03520	1347.24060	-943.50427	59.87312	1339.95349	645.90588	78.44436	-4.07453	-313.81909	-164.94460	22.26750	-1318.92163	281.72827	13.09218	-559.73340	-65.78620	11.14703
1053	8.767	1015.24597	-151.54362	1412.58569	-73.56445	-20.49118	1346.45203	-943.47467	60.08846	1340.03955	624.46472	80.28687	-6.80253	-327.29620	-168.30020	31.64845	-1334.24023	288.72409	21.28325	-555.87714	-77.25951	6.10895
1054	8.775	1019.26093	-151.34656	1415.41870	-72.98383	-19.84301	1345.17175	-943.42633	60.09542	1339.58887	601.35449	81.62445	-7.81004	-334.55515	-173.72821	45.05249	-1347.03284	296.52475	30.36261	-556.09937	-90.19907	2.26709
1055	8.783	1023.20007	-151.67493	1418.25330	-72.57548	-19.13290	1343.49097	-943.30688	59.88667	1338.65503	577.13721	82.93320	-8.03621	-333.44489	-181.30032	61.53794	-1354.60962	303.77911	37.36325	-560.43262	-103.54257	-0.32269
1056	8.792	1027.04114	-152.53870	1421.10706	-72.35959	-18.38910	1341.51196	-943.12842	59.50056	1337.25403	552.37415	84.46703	-8.10211	-324.19476	-190.30576	78.42255	-1354.49414	309.88028	39.97105	-568.56104	-115.91418	-1.74656
1057	8.800	1030.75452	-153.93204	1424.00098	-72.36198	-17.62368	1339.32532	-942.95856	58.99937	1335.37134	527.50073	86.20512	-8.27956	-309.05756	-199.71132	92.87924	-1346.23401	314.88757	38.00772	-579.89899	-125.89627	-2.35457
1058	8.808	1034.28625	-155.77463	1426.95203	-72.60079	-16.83398	1336.98999	-942.89417	58.44717	1332.98730	502.70587	88.00250	-8.64471	-290.49670	-208.63429	103.44721	-1331.89258	318.79224	33.08021	-594.21326	-132.43790	-2.67401
1059	8.817	1037.55322	-157.86838	1429.96680	-73.08270	-16.02045	1334.53528	-943.02771	57.89382	1330.10718	478.05927	89.73117	-9.15085	-269.95294	-216.53218	110.28356	-1315.08337	321.43106	27.51220	-611.98743	-135.34846	-3.03728
1060	8.825	1040.46313	-159.98868	1433.05420	-73.80742	-15.20855	1331.98254	-943.42017	57.36531	1326.77771	453.61060	91.36606	-9.66258	-247.87413	-223.26392	114.50397	-1299.68457	322.87146	23.47246	-633.47058	-135.45667	-3.44322
1061	8.833	1042.94702	-162.05478	1436.24243	-74.77216	-14.44701	1329.36792	-944.09143	56.87067	1323.08386	429.37686	92.97124	-10.06350	-224.34149	-228.99565	117.38330	-1288.15076	323.42963	22.22449	-657.61456	-134.06052	-3.77345
1062	8.842	1044.96655	-164.13977	1439.56201	-75.97574	-13.78772	1326.75464	-945.02679	56.41895	1319.13208	405.34125	94.62433	-10.36206	-199.55316	-233.96991	119.85088	-1279.47009	323.29367	23.38452	-682.66235	-132.14664	-3.98270
1063	8.850	1046.50220	-166.34286	1443.01794	-77.42734	-13.27705	1324.23193	-946.20209	56.01645	1315.03369	381.48563	96.36646	-10.66072	-173.87758	-238.38319	122.37063	-1269.29065	322.37299	24.88798	-707.44067	-130.13089	-4.10505
1064	8.858	1047.55188	-168.72557	1446.59009	-79.14832	-12.95742	1321.89526	-947.61340	55.65187	1310.89514	357.80811	98.19658	-11.02980	-147.63643	-242.41232	125.03422	-1253.26428	320.55634	24.50830	-731.68457	-128.09393	-4.20005
1065	8.867	1048.13049	-171.30339	1450.24585	-81.15649	-12.85920	1319.81763	-949.27747	55.30427	1306.80566	334.30865	100.09244	-11.42418	-120.95136	-246.19902	127.68157	-1230.30469	317.85266	21.80005	-755.56635	-126.04834	-4.32203
1066	8.875	1048.26147	-174.03178	1453.95056	-83.45349	-12.99330	1318.03528	-951.20532	54.96582	1302.82776	310.94006	102.02745	-11.71293	-93.76125	-249.77206	130.01686	-1203.03540	314.22665	18.30448	-779.28198	-124.03545	-4.50805
1067	8.883	1047.97327	-176.81589	1457.68042	-86.02643	-13.35626	1316.55933	-953.38092	54.65778	1298.99951	287.57953	103.95959	-11.80250	-65.90564	-253.03812	131.70926	-1175.69128	309.61530	15.99885	-802.94757	-122.09913	-4.77341
1068	8.892	1047.29504	-179.53401	1461.42578	-88.84485	-13.93375	1315.39368	-955.75873	54.44388	1295.34412	264.09918	105.84674	-11.73741	-37.21698	-255.85104	132.43277	-1151.00317	304.02701	15.77291	-826.62842	-120.25037	-5.09521
1069	8.900	1046.24719	-182.04895	1465.17725	-91.85435	-14.70058	1314.53918	-958.26563	54.43008	1291.88538	240.46277	107.69328	-11.64856	-7.59793	-258.10001	131.88451	-1128.61499	297.33102	17.12678	-850.34900	-118.48448	-5.40615
1070	8.908	1044.83813	-184.22618	1468.91272	-94.97872	-15.61616	1313.99500	-960.79852	54.74099	1288.66638	216.71796	109.51671	-11.60377	22.96933	-259.78693	129.87015	-1106.41077	289.24811	18.97723	-874.09125	-116.82686	-5.62607
1071	8.917	1043.07581	-185.96777	1472.59509	-98.12642	-16.61111	1313.76855	-963.23505	55.48739	1285.76575	192.92310	111.27823	-11.56572	54.48959	-261.02124	126.41098	-1082.86169	279.76099	20.64373	-897.82739	-115.35178	-5.68080
1072	8.925	1040.97913	-187.22833	1476.17773	-101.20107	-17.59329	1313.87866	-965.46289	56.72438	1283.30249	169.09558	112.94826	-11.48809	87.03464	-261.90961	121.74453	-1057.87463	269.26190	22.13144	-921.57928	-114.08385	-5.54080
1073	8.933	1038.58435	-187.99539	1479.61499	-104.11676	-18.47886	1314.35278	-967.40582	58.41173	1281.42102	145.19653	114.60874	-11.36394	120.73425	-262.46246	116.21838	-1032.00171	258.24844	23.68541	-945.43011	-112.85712	-5.29171
1074	8.942	1035.94531	-188.26852	1482.86890	-106.81066	-19.21378	1315.22205	-969.02838	60.41569	1280.25891	121.17493	116.36085	-11.19213	155.66071	-262.60242	110.19762	-1005.58752	247.01845	25.32509	-969.42230	-111.45799	-5.04741
1075	8.950	1033.13110	-188.05734	1485.90625	-109.24187	-19.77417	1316.51489	-970.32703	62.55650	1279.91272	97.02258	118.17373	-10.98637	191.71774	-262.21844	104.03182	-978.77710	235.64722	26.81550	-993.48730	-109.92006	-4.78420
1076	8.958	1030.21741	-187.38031	1488.69678	-111.37391	-20.15086	1318.24963	-971.32654	64.66586	1280.41821	72.75012	119.95427	-10.79199	228.60196	-261.19360	98.01470	-951.78613	224.17372	27.88670	-1017.57739	-108.40721	-4.43319
1077	8.967	1027.28040	-186.26547	1491.21436	-113.15933	-20.33037	1320.42920	-972.07874	66.62818	1281.75012	48.33905	121.65922	-10.65627	265.82364	-259.37109	92.29688	-924.64557	212.75107	28.40719	-1041.77820	-106.88736	-4.05753
1078	8.975	1024.39722	-184.75624	1493.43311	-114.54437	-20.29185	1323.03625	-972.64862	68.39445	1283.83594	23.76544	123.23833	-10.60296	302.80984	-256.51477	86.80489	-896.87103	201.63382	28.41888	-1066.20752	-105.16646	-3.77691
1079	8.983	1021.64789	-182.91023	1495.32275	-115.48723	-20.02045	1326.02917	-973.08875	69.96568	1286.57617	-0.96741	124.66999	-10.60359	339.09464	-252.41348	81.26380	-867.84918	191.07809	28.07139	-1090.89209	-103.16011	-3.60600
1080	8.992	1019.10590	-180.80090	1496.84717	-115.97540	-19.52082	1329.34131	-973.42078	71.36395	1289.86487	-25.85162	126.08285	-10.58808	374.52304	-247.04729	75.37528	-837.46466	181.27211	27.54979	-1115.74487	-101.06438	-3.40990
1081	9.000	1016.82495	-178.51703	1497.96484	-116.02856	-18.81495	1332.89197	-973.63519	72.61581	1293.60498	-50.87415	127.64402	-10.51974	409.35110	-240.54889	69.09281	-806.14502	172.34419	27.03198	-1140.62793	-99.21970	-3.01544
1082	9.008	1014.83197	-176.13510	1498.62769	-115.68649	-17.92514	1336.59778	-973.70734	73.74782	1297.70972	-75.95618	129.38635	-10.40618	444.04697	-233.06462	62.84145	-774.54718	164.40256	26.64116	-1165.49561	-97.73434	-2.43729
1083	9.017	1013.12695	-173.69223	1498.78333	-115.00069	-16.86536	1340.37341	-973.61426	74.78250	1302.08813	-100.92505	131.24913	-10.22861	478.74393	-224.86830	57.49376	-743.33923	157.52951	26.37056	-1190.45337	-96.36633	-1.91950
1084	9.025	1011.68573	-171.19504	1498.38367	-114.03328	-15.64902	1344.12195	-973.34253	75.73626	1306.63098	-125.52826	133.18454	-9.88760	512.68652	-216.57233	53.88407	-713.03888	151.76709	26.07153	-1215.57520	-94.88546	-1.61588
1085	9.033	1010.46552	-168.64517	1497.39246	-112.84554	-14.29178	1347.72949	-972.88910	76.62306	1311.20630	-149.45337	135.17755	-9.18279	544.09778	-208.92526	51.92628	-683.88892	147.16547	25.55717	-1240.64136	-93.42352	-1.24231
1086	9.042	1009.41772	-166.05777	1495.78320	-111.48323	-12.80839	1351.07263	-972.26166	77.45781	1315.66626	-172.41370	137.27136	-7.82920	570.60034	-202.34764	50.20925	-655.92529	143.83316	24.66863	-1265.09204	-92.29836	-0.08803
1087	9.050	1008.50220	-163.46848	1493.53333	-109.97716	-11.22019	1354.03552	-971.48596	78.25671	1319.85803	-194.29944	139.65773	-5.48914	590.04712	-196.86717	46.87085	-629.20581	141.92961	23.24704	-1288.26038	-91.62952	2.62923
1088	9.058	1007.69153	-160.91849	1490.62183	-108.34404	-9.56068	1356.51782	-970.60822	79.04063	1323.64050	-215.21698	142.70724	-1.70131	601.41345	-192.39696	40.95087	-603.95642	141.65598	21.14505	-1309.70105	-91.30661	7.24237
1089	9.067	1006.96265	-158.42786	1487.02856	-106.58110	-7.87067	1358.43420	-969.68146	79.84140	1326.90076	-235.13739	146.87210	4.31680	605.26648	-188.82759	32.85356	-580.55719	143.29584	18.30882	-1329.30420	-91.16705	13.31705
1090	9.075	1006.28394	-155.99344	1482.73157	-104.66805	-6.19648	1359.70752	-968.74927	80.69937	1329.56348	-253.04346	152.56642	13.74055	603.37329	-186.01753	23.94870	-559.50293	147.24765	14.82430	-1347.09851	-91.16283	20.05552
1091	9.083	1005.61664	-153.60800	1477.70361	-102.58083	-4.59298	1360.27576	-967.84277	81.65419	1331.58899	-266.35095	159.99504	27.62499	597.58398	-183.92697	15.99479	-541.38269	153.97000	10.88551	-1363.09058	-91.50995	27.20073
1092	9.092	1004.92987	-151.26569	1471.91333	-100.33618	-3.13064	1360.11182	-966.97614	82.74606	1332.96484	-271.95624	168.83435	45.70127	588.86902	-182.60799	10.38227	-526.84180	163.83054	6.73946	-1377.33960	-92.54424	35.40231
1093	9.100	1004.21478	-148.95177	1465.33179	-98.05065	-1.88969	1359.23401	-966.13733	84.01846	1333.69409	-268.51270	178.10477	65.60049	577.12964	-181.88606	7.35471	-516.55457	176.89691	2.65912	-1389.88037	-94.32040	45.30528
1094	9.108	1003.49310	-146.63197	1457.93347	-95.91228	-0.91742	1357.69885	-965.29230	85.49876	1333.78931	-257.39191	186.57906	83.85725	561.67432	-181.24191	6.05807	-511.13379	192.68660	-1.05700	-1400.23096	-96.56818	55.97076
1095	9.117	1002.81873	-144.25183	1449.68799	-94.06744	-0.19512	1355.59949	-964.40582	87.17677	1333.27063	-241.28302	193.36284	97.98314	542.14563	-180.20868	5.45474	-510.84570	209.92133	-4.14274	-1406.99414	-99.16351	64.61134
1096	9.125	1002.26746	-141.75095	1440.55591	-92.56947	0.33210	1353.06055	-963.46405	89.01170	1332.16553	-222.39032	198.16856	107.58448	519.27454	-178.71509	5.01391	-515.30450	226.53839	-6.46912	-1408.25830	-102.42624	68.54742
1097	9.133	1001.90955	-139.08199	1430.50378	-91.42029	0.70971	1350.21509	-962.48718	90.94987	1330.50793	-201.91290	201.24538	113.87812	494.60910	-176.94576	4.65440	-523.78186	240.26068	-8.05523	-1402.75146	-106.73230	67.24905
1098	9.142	1001.77539	-136.21053	1419.52344	-90.61879	0.96741	1347.17761	-961.52979	92.92893	1328.34033	-180.39233	203.09868	118.52498	469.55026	-175.07632	4.38840	-536.19800	249.64757	-9.05932	-1390.78589	-111.94966	62.34483
1099	9.150	1001.83044	-133.09373	1407.64575	-90.18346	1.13385	1344.03687	-960.67206	94.87608	1325.71509	-158.06946	204.18208	122.76306	444.75290	-173.19945	4.13886	-553.19861	254.88429	-9.75892	-1374.21899	-117.42313	56.38713
1100	9.158	1001.96985	-129.67880	1394.96216	-90.15188	1.24868	1340.86304	-960.00421	96.71304	1322.69580	-135.04578	204.74402	127.15865	420.26144	-171.35492	3.79075	-574.63434	257.44730	-10.34878	-1355.80957	-122.35719	51.83939
1101	9.167	1002.03918	-125.95404	1381.65503	-90.56522	1.36969	1337.71497	-959.61237	98.37447	1319.35632	-111.37482	204.86932	131.74709	395.96213	-169.56375	3.29793	-598.80505	258.94025	-10.83934	-1338.34961	-126.08540	50.24684
1102	9.175	1001.87579	-122.01383	1368.02893	-91.45761	1.56811	1334.63245	-959.57129	99.83545	1315.78296	-87.11389	204.57927	136.24959	371.81882	-167.86256	2.73152	-623.71454	260.29022	-11.22713	-1323.22681	-128.25652	51.29992
1103	9.183	1001.34363	-118.04249	1354.51379	-92.85367	1.91135	1331.62659	-959.93604	101.12183	1312.07654	-62.27661	203.83221	140.24394	347.85123	-166.30093	2.22912	-648.31494	261.75174	-11.55461	-1309.07373	-129.10516	52.86920
1104	9.192	1000.35376	-114.21269	1341.61609	-94.75555	2.43932	1328.68982	-960.72516	102.29141	1308.34644	-36.78009	202.47774	143.25616	324.09958	-164.86765	1.87622	-672.46405	263.27463	-11.83140	-1292.37781	-129.39964	52.74354
1105	9.200	998.88165	-110.61725	1329.83740	-97.10580	3.15355	1325.82385	-961.90228	103.40680	1304.69775	-10.51880	200.33632	144.81894	300.56680	-163.46576	1.66540	-696.36798	264.79312	-12.05121	-1270.20752	-129.77171	50.40737
1106	9.208	996.97491	-107.29294	1319.61572	-99.75934	4.03633	1323.06311	-963.36816	104.51282	1301.22656	16.54675	197.37601	144.60370	277.13989	-162.01439	1.54566	-720.20624	266.30438	-12.23958	-1242.58813	-130.07829	47.11864
1107	9.217	994.73724	-104.28253	1311.31323	-102.51986	5.06325	1320.46777	-964.97412	105.61588	1298.01526	44.39789	193.80252	142.59337	253.64926	-160.51433	1.45898	-744.04468	267.82867	-12.43854	-1212.45386	-129.52383	44.65482
1108	9.225	992.29700	-101.65285	1305.21387	-105.21350	6.18062	1318.09253	-966.56012	106.66727	1295.12427	73.01379	190.00323	139.12988	229.99814	-158.98683	1.36426	-767.89941	269.37872	-12.66309	-1183.43604	-127.33937	43.97768
1109	9.233	989.78174	-99.45939	1301.50781	-107.71977	7.28897	1315.97156	-967.99811	107.56306	1292.59082	102.41931	186.37518	134.74469	206.19031	-157.41032	1.25770	-791.76086	270.97232	-12.88775	-1157.36304	-123.30415	44.74766
1110	9.242	987.30725	-97.72493	1300.28137	-109.95242	8.25843	1314.13611	-969.21606	108.17065	1290.43542	132.69489	183.09787	129.86490	182.28864	-155.71727	1.15192	-815.59674	272.65756	-13.07356	-1133.47754	-117.73322	45.95283
1111	9.250	984.97369	-96.44483	1301.52295	-111.83717	8.96513	1312.63306	-970.19312	108.36771	1288.67017	163.91205	180.04196	124.61327	158.37366	-153.82903	1.02854	-839.41040	274.49399	-13.19033	-1109.76392	-111.10649	46.92501
1112	9.258	982.85797	-95.58588	1305.12866	-113.30926	9.33589	1311.51819	-970.93518	108.07016	1287.31116	196.04565	176.93674	118.84784	134.47714	-151.77344	0.87507	-863.26630	276.48041	-13.21373	-1084.82300	-103.72948	47.67877
1113	9.267	981.00391	-95.08479	1310.90991	-114.32264	9.36598	1310.83606	-971.45239	107.25050	1286.39001	228.97412	173.58125	112.36584	110.54135	-149.75217	0.76780	-887.23352	278.52911	-13.12822	-1058.62988	-95.65900	48.45171
1114	9.275	979.41962	-94.85961	1318.61218	-114.85741	9.09353	1310.60547	-971.75037	105.95767	1285.95801	262.58270	169.85785	105.09450	86.48352	-147.91795	0.78242	-911.33929	280.53250	-12.95121	-1031.96753	-86.85916	49.20801
1115	9.283	978.08923	-94.83092	1327.94067	-114.92094	8.56273	1310.82166	-971.83051	104.32213	1286.08264	296.83679	165.65836	97.18033	62.26828	-146.17331	0.87376	-935.58423	282.44168	-12.73328	-1005.47473	-77.41848	49.64095
1116	9.292	976.98779	-94.93900	1338.58496	-114.54887	7.80262	1311.47290	-971.69690	102.51704	1286.83228	331.71289	160.90900	88.95229	37.89264	-144.36734	0.96829	-959.95715	284.27432	-12.51299	-979.09973	-67.65237	49.49343
1117	9.300	976.08899	-95.15036	1350.23120	-113.80586	6.83471	1312.55554	-971.36597	100.68918	1288.24683	367.06519	155.63644	80.77985	13.36551	-142.51245	1.06516	-984.43457	286.06750	-12.28573	-952.18591	-57.99464	48.76509
1118	9.308	975.37402	-95.45449	1362.57068	-112.77613	5.70731	1314.07092	-970.86871	98.91446	1290.31372	402.59665	149.96170	72.95357	-11.28461	-140.68173	1.19067	-1009.00653	287.85483	-12.02268	-924.04730	-48.80373	47.68413
1119	9.317	974.84595	-95.85467	1375.31116	-111.54558	4.51371	1316.00745	-970.24207	97.20941	1292.96924	437.95569	144.09348	65.69086	-36.03693	-138.87206	1.33910	-1033.70483	289.67096	-11.68637	-894.50470	-40.29329	46.57179
1120	9.325	974.53424	-96.36647	1388.19031	-110.18677	3.36309	1318.33081	-969.51715	95.57243	1296.11975	472.84787	138.35715	59.21120	-60.90585	-137.04628	1.48627	-1058.58081	291.53488	-11.24246	-863.92169	-32.58220	45.70876
1121	9.333	974.48303	-97.01370	1400.97925	-108.75345	2.34032	1320.98914	-968.71472	94.01398	1299.66809	507.08691	133.14499	53.77002	-85.89800	-135.20746	1.63244	-1083.63721	293.40155	-10.74717	-832.88318	-25.72143	45.24317
1122	9.342	974.73407	-97.80645	1413.48169	-107.28369	1.49575	1323.92273	-967.84686	92.56371	1303.52600	540.54883	128.82321	49.57987	-110.97319	-133.40030	1.79739	-1108.80554	295.15015	-10.39168	-801.92389	-19.67435	45.15339
1123	9.350	975.30835	-98.71800	1425.53845	-105.80208	0.84739	1327.06689	-966.91858	91.26459	1307.60840	572.95361	125.63345	46.58458	-136.05872	-131.67422	1.99730	-1133.99194	296.74170	-10.30723	-771.45917	-14.36599	45.28360
1124	9.358	976.19098	-99.67572	1437.03430	-104.31456	0.38357	1330.34106	-965.93158	90.16348	1311.81604	603.48676	123.57539	44.23512	-161.02341	-130.05797	2.27454	-1159.11719	298.37112	-10.34891	-741.83453	-9.80662	45.41069
1125	9.367	977.33185	-100.59131	1447.89746	-102.80658	0.08405	1333.63965	-964.89661	89.29757	1316.02478	630.60718	122.47681	41.57589	-185.60904	-128.59149	2.75679	-1184.09448	300.28772	-10.18441	-713.41772	-6.13113	45.24691
1126	9.375	978.66248	-101.42107	1458.08618	-101.25560	-0.06135	1336.83911	-963.84845	88.67740	1320.08801	652.49335	122.25792	37.68257	-209.44679	-127.36423	3.65673	-1208.67908	302.57889	-9.47573	-686.69104	-3.53636	44.39936
1127	9.383	980.11499	-102.17674	1467.56714	-99.64982	-0.06133	1339.81226	-962.85004	88.28165	1323.84985	667.99261	122.99502	32.10224	-232.19748	-126.48224	5.16937	-1232.36707	305.23065	-7.91133	-662.24866	-2.22321	42.40928
1128	9.392	981.63214	-102.88409	1476.30334	-97.99849	0.06330	1342.43677	-961.97119	88.06966	1327.16248	677.18799	124.68498	25.01192	-253.70647	-126.02447	7.40227	-1254.62878	308.14899	-5.35370	-640.64392	-2.38025	38.90287
1129	9.400	983.17004	-103.55549	1484.25781	-96.32973	0.28181	1344.60022	-961.25299	87.99036	1329.90466	680.91260	127.13956	17.11808	-274.01758	-126.07768	10.52475	-1275.22632	311.14432	-2.07810	-622.20911	-4.24249	33.78635
1130	9.408	984.69922	-104.18120	1491.40210	-94.67975	0.56544	1346.20386	-960.68707	87.97740	1332.00012	679.73358	130.17621	9.38594	-293.08035	-126.82338	15.09663	-1294.23828	314.12442	1.37758	-607.03925	-8.16273	27.38672
1131	9.417	986.20508	-104.73053	1497.71924	-93.08456	0.89190	1347.16675	-960.22284	87.94834	1333.42834	673.52789	133.67680	2.72162	-309.99005	-128.64719	22.30899	-1311.91052	317.32217	4.81032	-595.19385	-14.53094	20.38671
1132	9.425	987.68591	-105.16938	1503.20093	-91.58163	1.23988	1347.43677	-959.79077	87.81744	1334.21863	662.06152	137.33118	-2.22956	-322.26645	-132.15703	33.60847	-1328.57666	321.33197	8.91216	-586.94812	-23.55510	13.52774
1133	9.433	989.15582	-105.47899	1507.84387	-90.21088	1.58965	1347.00244	-959.33130	87.51052	1334.42639	645.79041	140.57117	-5.25345	-326.62347	-137.79817	49.34230	-1344.53284	326.75162	15.04088	-582.80981	-35.05558	7.36526
1134	9.442	990.65576	-105.66544	1511.65662	-89.00933	1.92762	1345.90784	-958.81390	86.97643	1334.10474	625.82507	143.01263	-6.71109	-321.31250	-145.27277	67.56900	-1359.57056	333.41104	23.78035	-583.19818	-48.33977	2.34315
1135	9.450	992.25861	-105.75877	1514.67578	-88.00970	2.24144	1344.25854	-958.23865	86.19487	1333.28845	603.33136	144.81354	-7.30437	-307.50272	-153.55754	84.85680	-1372.27917	340.06787	33.48794	-587.97681	-62.16918	-1.06570
1136	9.458	994.05408	-105.80252	1516.97046	-87.24140	2.51138	1342.20728	-957.62836	85.17403	1331.99341	579.30841	146.41565	-7.57160	-288.07861	-161.56541	98.54505	-1379.94507	345.41061	40.95250	-596.29004	-74.87428	-2.67220
1137	9.467	996.12006	-105.83356	1518.61121	-86.72771	2.70541	1339.91455	-957.02448	83.94223	1330.21997	554.60388	148.10786	-7.72232	-265.52197	-168.66550	108.06193	-1379.85742	349.21121	43.83752	-607.32959	-84.73487	-3.02726
1138	9.475	998.49597	-105.86316	1519.62891	-86.48131	2.78541	1337.50525	-956.48145	82.54903	1327.96460	529.78778	149.91364	-7.85900	-241.04012	-174.69293	114.39494	-1371.20215	351.98004	42.05362	-621.46277	-90.63872	-3.05439
1139	9.483	1001.16669	-105.88258	1520.01904	-86.50119	2.72779	1335.04614	-956.05713	81.06471	1325.23962	505.13098	151.71603	-8.10381	-215.01807	-179.73109	118.89149	-1355.55884	353.91376	37.05602	-639.72864	-92.63645	-3.18733
1140	9.492	1004.05908	-105.88152	1519.79089	-86.77957	2.53922	1332.55664	-955.80292	79.56612	1322.08789	480.72595	153.43436	-8.50160	-187.67978	-183.95915	122.56176	-1335.69385	354.81604	30.73084	-662.00873	-91.84991	-3.32142
1141	9.500	1007.05737	-105.85120	1518.99780	-87.32027	2.24646	1330.03882	-955.75415	78.12321	1318.57703	456.55878	155.12537	-8.96753	-159.32590	-187.57372	125.95554	-1314.34570	354.65979	24.91232	-686.63232	-89.73045	-3.41052
1142	9.508	1010.03046	-105.79061	1517.73242	-88.14877	1.87179	1327.50061	-955.93182	76.79016	1314.79224	432.55310	156.91508	-9.38932	-130.26836	-190.69887	129.22034	-1293.66760	353.69681	21.14339	-711.74640	-87.31480	-3.59875
1143	9.517	1012.85486	-105.72850	1516.12085	-89.29924	1.41788	1324.96362	-956.35278	75.59282	1310.83167	408.64868	158.86906	-9.74176	-100.74792	-193.31641	132.19365	-1274.35046	352.22614	20.14079	-736.41809	-85.01210	-3.92785
1144	9.525	1015.42432	-105.72421	1514.31250	-90.79018	0.86198	1322.46692	-957.02942	74.52364	1306.79529	384.84351	160.94669	-10.09064	-70.88965	-195.32877	134.56357	-1254.93042	350.35089	21.15809	-760.60327	-82.82545	-4.28610
1145	9.533	1017.65894	-105.83324	1512.44604	-92.60368	0.16039	1320.06714	-957.95660	73.55188	1302.76965	361.15347	163.03781	-10.48987	-40.67418	-196.70102	136.02664	-1232.94275	347.84097	22.35378	-784.55933	-80.67122	-4.58575
1146	9.542	1019.51129	-106.08052	1510.61975	-94.68085	-0.72795	1317.83203	-959.10284	72.65005	1298.82080	337.57831	165.05528	-10.88029	-9.98807	-197.48282	136.32724	-1207.03687	344.32190	22.29900	-808.43243	-78.59264	-4.80911
1147	9.550	1020.96259	-106.46641	1508.89673	-96.93909	-1.81586	1315.82556	-960.41022	71.83100	1294.99744	314.09067	166.99756	-11.13590	21.27829	-197.74335	135.26208	-1177.66113	339.57889	20.94022	-832.21191	-76.76803	-4.92962
1148	9.558	1022.01001	-106.97157	1507.32910	-99.29040	-3.08096	1314.09729	-961.79443	71.15684	1291.34192	290.60831	168.88728	-11.21428	53.18912	-197.57910	132.77943	-1146.22876	333.64194	19.15594	-855.86084	-75.32427	-4.91615
1149	9.567	1022.64868	-107.55083	1505.97107	-101.64115	-4.46886	1312.68286	-963.14520	70.70570	1287.90234	267.02234	170.70636	-11.18862	85.77518	-197.13834	129.06042	-1114.28052	326.67685	17.85351	-879.44922	-74.12439	-4.81957
1150	9.575	1022.85925	-108.14722	1504.87683	-103.88518	-5.89715	1311.61523	-964.33881	70.54099	1284.74036	243.28265	172.44560	-11.13709	119.06622	-196.58559	124.44271	-1083.09375	318.86044	17.47440	-903.14026	-72.81477	-4.76640
1151	9.583	1022.61334	-108.71765	1504.08801	-105.90587	-7.26339	1310.93335	-965.26489	70.70045	1281.93445	219.41751	174.16635	-11.07144	153.12000	-196.04132	119.24822	-1053.31885	310.29120	17.94799	-927.03949	-71.12598	-4.84586
1152	9.592	1021.89539	-109.23914	1503.62231	-107.58868	-8.46023	1310.67578	-965.85010	71.18586	1279.58081	195.46796	175.96718	-10.95908	187.99326	-195.51486	113.66006	-1024.69971	300.94611	18.90295	-951.12073	-69.09468	-5.02240
1153	9.600	1020.72089	-109.70158	1503.47009	-108.84612	-9.39609	1310.86743	-966.06122	71.95483	1277.78760	171.42505	177.89441	-10.77655	223.67172	-194.90350	107.74236	-996.32617	290.79495	19.97978	-975.27972	-67.05137	-5.11627
1154	9.608	1019.14380	-110.10747	1503.59875	-109.64189	-10.01623	1311.51599	-965.90118	72.92455	1276.65698	147.24365	179.88315	-10.57164	260.03683	-194.07130	101.52352	-967.33093	279.98575	21.02151	-999.43219	-65.32506	-4.93958
1155	9.617	1017.25281	-110.47725	1503.95630	-109.98625	-10.31096	1312.61780	-965.40814	73.98783	1276.26501	122.91040	181.77498	-10.46024	296.86227	-192.87509	95.00547	-937.36279	268.84421	22.00741	-1023.61591	-63.85598	-4.52754
1156	9.625	1015.15881	-110.84537	1504.47656	-109.90500	-10.30247	1314.15955	-964.65350	75.03893	1276.64795	98.45496	183.45749	-10.49284	333.79593	-191.16586	88.14880	-906.51654	257.71445	22.90412	-1047.95776	-62.24913	-4.12170
1157	9.633	1012.97943	-111.24625	1505.08508	-109.41689	-10.02464	1316.11572	-963.73206	76.00114	1277.79980	73.90063	185.00429	-10.57224	370.41446	-188.87993	80.92954	-874.99646	246.89980	23.64837	-1072.50391	-60.25364	-3.88507
1158	9.642	1010.83191	-111.70960	1505.70642	-108.53518	-9.51301	1318.45349	-962.73999	76.84293	1279.67407	49.24731	186.56677	-10.58166	406.41910	-186.14035	73.46864	-842.85986	236.66306	24.21075	-1097.15918	-58.05490	-3.72045
1159	9.650	1008.82642	-112.25948	1506.26892	-107.27773	-8.80230	1321.13147	-961.74451	77.57417	1282.18677	24.47693	188.18936	-10.50582	441.78525	-183.27245	66.18114	-810.00928	227.12527	24.62315	-1121.80688	-56.06249	-3.40588
1160	9.658	1007.05255	-112.89967	1506.70703	-105.67485	-7.92589	1324.09106	-960.76294	78.22647	1285.22986	-0.43622	189.83823	-10.37808	476.65451	-180.75394	59.81479	-776.40295	218.23898	24.97174	-1146.42993	-54.47737	-2.87515
1161	9.667	1005.56860	-113.61102	1506.96558	-103.77527	-6.91742	1327.25378	-959.76404	78.82910	1288.69067	-25.49829	191.48312	-10.22958	511.01450	-179.08069	55.18867	-742.26788	209.92947	25.36917	-1171.11865	-53.14252	-2.30362
1162	9.675	1004.39948	-114.37390	1507.00134	-101.64111	-5.81095	1330.52612	-958.68640	79.39206	1292.46655	-50.70386	193.11826	-10.10131	544.37891	-178.50667	52.56241	-708.11096	202.16861	25.87836	-1195.99170	-51.80967	-1.91538
1163	9.683	1003.54181	-115.17404	1506.78418	-99.32987	-4.64036	1333.80603	-957.46436	79.89952	1296.47168	-76.02759	194.78091	-9.98872	575.68994	-178.85463	51.12215	-674.56726	194.91737	26.41440	-1221.09973	-50.42030	-1.77401
1164	9.692	1002.97351	-115.98588	1506.29004	-96.88301	-3.44226	1336.98523	-956.05042	80.31793	1300.62671	-101.31927	196.51004	-9.73711	603.52075	-179.69775	49.34286	-642.26318	188.14453	26.72466	-1246.37183	-49.02044	-1.73240
1165	9.700	1002.65875	-116.77043	1505.49316	-94.32755	-2.25516	1339.94922	-954.43292	80.61949	1304.83728	-126.23376	198.29045	-9.01861	626.43567	-180.80049	46.06710	-611.75562	181.93631	26.46640	-1271.51721	-47.63614	-1.33288
1166	9.708	1002.55200	-117.49570	1504.36328	-91.67760	-1.11827	1342.58008	-952.64972	80.80383	1308.97986	-150.32336	200.08545	-7.47203	643.42810	-182.29904	41.17438	-583.47382	176.49228	25.31826	-1295.88892	-46.42674	0.27909
1167	9.717	1002.60876	-118.15945	1502.87354	-88.93776	-0.07885	1344.76941	-950.78070	80.90099	1312.90417	-173.17224	201.91582	-4.89908	654.31799	-184.43375	35.24568	-557.66199	172.02014	23.10349	-1318.66992	-45.65697	3.90490
1168	9.725	1002.80066	-118.79674	1501.00464	-86.11333	0.81373	1346.43640	-948.91534	80.95572	1316.45032	-194.43396	203.91983	-1.24251	659.68787	-187.29420	28.92286	-534.45038	168.74393	19.88246	-1339.30493	-45.41973	9.60469
1169	9.733	1003.12085	-119.46292	1498.74158	-83.21869	1.52750	1347.53674	-947.11859	81.00739	1319.47827	-213.82178	206.35858	3.69617	660.28906	-190.81479	22.76921	-514.06982	167.04474	15.92993	-1357.60999	-45.64884	16.73242
1170	9.742	1003.57318	-120.19691	1496.06396	-80.27455	2.05080	1348.05249	-945.41467	81.08237	1321.89368	-231.02325	209.51889	10.51965	656.50464	-194.68053	17.35857	-497.02185	167.52525	11.60702	-1373.57227	-46.35166	24.64914
1171	9.750	1004.15326	-120.99115	1492.94604	-77.29892	2.38991	1347.97290	-943.78931	81.20377	1323.64990	-245.24451	213.55956	20.19966	648.36511	-198.13010	13.05289	-484.05927	170.84921	7.23709	-1387.23315	-47.61232	33.21698
1172	9.758	1004.84320	-121.79717	1489.36646	-74.31056	2.57679	1347.28564	-942.20386	81.40263	1324.73242	-254.61896	218.44884	33.52754	635.95679	-200.16464	9.81602	-475.97406	177.39517	3.04934	-1398.62866	-49.37666	42.52895
1173	9.767	1005.62762	-122.55774	1485.31226	-71.35866	2.66019	1345.98950	-940.61804	81.71260	1325.15027	-256.72559	223.96384	50.12491	619.60168	-200.24347	7.48123	-473.30878	186.88086	-0.80205	-1407.55225	-51.37279	52.02541
1174	9.775	1006.51611	-123.22720	1480.77856	-68.55458	2.67737	1344.11682	-939.01190	82.15632	1324.93835	-250.37805	229.65851	67.89832	599.73181	-198.71881	5.96681	-476.15369	198.15714	-4.18690	-1413.26367	-53.36625	59.94902
1175	9.783	1007.54663	-123.76501	1475.77319	-66.04913	2.64726	1341.74756	-937.39679	82.73782	1324.15173	-236.62427	234.92546	83.87369	577.04236	-196.45473	5.12183	-484.06720	209.34785	-6.97079	-1414.51392	-55.49299	64.14924
1176	9.792	1008.76770	-124.12579	1470.32397	-63.96913	2.58857	1339.00342	-935.81378	83.43983	1322.84985	-217.77814	239.20615	95.86577	552.67065	-194.14461	4.68403	-496.33453	218.50334	-8.99640	-1410.07813	-58.22826	63.65714
1177	9.800	1010.22192	-124.28678	1464.48303	-62.39164	2.52409	1336.01819	-934.32007	84.22755	1321.08032	-195.88208	242.15434	103.45259	527.74146	-192.05418	4.44453	-512.62585	224.61197	-10.18933	-1399.60303	-61.98281	59.41214
1178	9.808	1011.93848	-124.30433	1458.32837	-61.35590	2.47174	1332.90430	-932.97095	85.05637	1318.87939	-172.09052	243.64951	107.64588	502.83481	-190.17686	4.27021	-532.93213	228.07211	-10.72242	-1384.18994	-66.71928	53.73497
1179	9.817	1013.91455	-124.30559	1451.96814	-60.87339	2.44584	1329.73572	-931.81299	85.87164	1316.28711	-146.91663	243.78252	109.95621	478.08871	-188.43350	4.03322	-556.44928	230.04005	-10.90986	-1366.24219	-71.88908	49.27662
1180	9.825	1016.08905	-124.39797	1445.54639	-60.93894	2.46607	1326.55371	-930.88745	86.61695	1313.36218	-120.64435	242.82565	111.66088	453.55734	-186.75844	3.65391	-581.41034	231.49699	-11.01090	-1348.36206	-76.73367	47.70295
1181	9.833	1018.33893	-124.61295	1439.24194	-61.54024	2.56741	1323.38147	-930.22791	87.26477	1310.19226	-93.53687	241.07889	113.46903	429.29642	-185.11938	3.16681	-606.35590	232.93362	-11.20243	-1331.54224	-80.77440	48.49042
1182	9.842	1020.50336	-124.93426	1433.26208	-62.64524	2.81058	1320.23572	-929.85059	87.83646	1306.88977	-65.84778	238.71490	115.52434	405.29160	-183.53116	2.66529	-630.81323	234.45042	-11.54526	-1314.16943	-84.11745	49.34259
1183	9.850	1022.41766	-125.33907	1427.82422	-64.16193	3.28760	1317.14294	-929.74506	88.38662	1303.57336	-37.74304	235.77235	117.61916	381.48630	-182.05341	2.20478	-654.86938	235.95375	-11.95841	-1293.29370	-87.25102	48.38045
1184	9.858	1023.94055	-125.79439	1423.13391	-65.91695	4.10736	1314.16077	-929.86902	88.96905	1300.34534	-9.23956	232.18773	119.38474	357.84299	-180.72647	1.78053	-678.71277	237.37964	-12.30907	-1267.17627	-90.47424	45.71843
1185	9.867	1024.96802	-126.24271	1419.37024	-67.71564	5.34937	1311.37842	-930.15289	89.61070	1297.27832	19.75635	227.82329	120.40511	334.34018	-179.48984	1.37580	-702.47729	238.76662	-12.51839	-1236.79224	-93.49501	42.99725
1186	9.875	1025.43542	-126.62546	1416.67310	-69.43993	7.01156	1308.89063	-930.51990	90.30688	1294.41687	49.34967	222.57726	120.31515	310.95328	-178.21063	1.01641	-726.21198	240.18063	-12.60531	-1205.16528	-95.57198	41.78387
1187	9.883	1025.31189	-126.90621	1415.13245	-71.07514	8.99472	1306.76782	-930.90637	91.02881	1291.77966	79.60364	216.49989	118.88612	287.62668	-176.80301	0.76273	-749.91040	241.65202	-12.66122	-1175.17163	-96.04818	42.31426
1188	9.892	1024.59155	-127.06282	1414.78943	-72.65270	11.14069	1305.05066	-931.27106	91.72392	1289.36511	110.54761	209.82117	116.15431	264.25302	-175.27397	0.65802	-773.57172	243.16263	-12.78429	-1147.66992	-94.77019	43.63161
1189	9.900	1023.29126	-127.08315	1415.64380	-74.17896	13.29644	1303.76428	-931.59656	92.31108	1287.16577	142.21130	202.86276	112.47673	240.72528	-173.65921	0.68467	-797.25269	244.67734	-13.00316	-1121.49316	-92.05182	44.81838
1190	9.908	1021.44916	-126.97245	1417.65845	-75.60439	15.35176	1302.93274	-931.88599	92.68781	1285.18921	174.67297	195.85324	108.31239	217.01318	-171.99084	0.75756	-821.04242	246.19142	-13.23556	-1094.96460	-88.33147	45.77659
1191	9.917	1019.12091	-126.75692	1420.76135	-76.83638	17.23458	1302.57861	-932.14673	92.75810	1283.47729	208.04196	188.83125	103.91927	193.16336	-170.33395	0.80182	-844.97632	247.72986	-13.36233	-1067.31226	-83.89790	46.84990
1192	9.925	1016.37103	-126.47706	1424.85229	-77.77410	18.88979	1302.71289	-932.37189	92.46982	1282.12134	242.35037	181.70151	99.28157	169.22824	-168.75945	0.83072	-869.01855	249.30965	-13.34385	-1038.84009	-78.84816	48.10670
1193	9.933	1013.26794	-126.17349	1429.80737	-78.34868	20.26673	1303.33118	-932.54108	91.83879	1281.25732	277.49072	174.29739	94.25195	145.20303	-167.25500	0.89375	-893.13263	250.93236	-13.22213	-1010.15167	-73.21603	49.18256
1194	9.942	1009.88770	-125.88065	1435.48303	-78.54546	21.32454	1304.41980	-932.63409	90.94806	1281.03125	313.27017	166.41006	88.70232	121.02451	-165.73117	0.99679	-917.33319	252.59053	-13.04743	-981.46106	-67.14304	49.66625
1195	9.950	1006.31964	-125.61797	1441.72119	-78.39288	22.04422	1305.96484	-932.63483	89.92033	1281.55090	349.47543	157.85649	82.59674	96.64456	-164.12474	1.11278	-941.66541	254.26843	-12.84356	-952.46265	-60.92649	49.44996
1196	9.958	1002.66010	-125.37762	1448.36169	-77.93769	22.43045	1307.95178	-932.52783	88.86761	1282.85352	385.86545	148.60463	76.04909	72.09753	-162.43802	1.21555	-966.15778	255.96872	-12.60959	-922.60718	-54.91658	48.73410
1197	9.967	998.99335	-125.13731	1455.25903	-77.22891	22.50738	1310.35217	-932.29974	87.85274	1284.89954	422.18820	138.81116	69.32213	47.44073	-160.68869	1.30529	-990.80756	257.72559	-12.31132	-891.53894	-49.41509	47.82298
1198	9.975	995.37378	-124.88723	1462.30017	-76.31491	22.32184	1313.11304	-931.94904	86.89136	1287.58264	458.29279	128.68344	62.68446	22.65775	-158.89162	1.43495	-1015.60278	259.56967	-11.89095	-859.33734	-44.61502	46.92168
1199	9.983	991.81812	-124.63441	1469.40967	-75.25066	21.94677	1316.14746	-931.49677	85.97159	1290.73682	494.19449	118.35110	56.25375	-2.30045	-157.07895	1.66936	-1040.52808	261.49606	-11.33846	-826.38123	-40.51396	46.07433
1200	9.992	988.30670	-124.38521	1476.54456	-74.10548	21.47337	1319.33228	-930.98712	85.07145	1294.14355	529.99615	107.90023	49.97417	-27.39824	-155.27660	1.99848	-1065.53723	263.46912	-10.71552	-793.08374	-36.85535	45.24974
