# Supplementary material for: Novel Methods for Surface EMG Analysis and Exploration Based on Multi-Modal Gaussian Mixture Models
Source: PLoS One. 2016 Jun 30;11(6):e0157239. doi: 10.1371/journal.pone.0157239 (PMC4928879; doi:10.1371/journal.pone.0157239)
Supplement: S1 File — (ZIP) [file pone.0157239.s001.zip › Haf_horses_trot_data/Haf_h07_t1_emg.anc]

File_Type:	Analog R/C ASCII	Generation#:	2
Board_Type:	NI USB-6225	Polarity:	Bipolar
Trial_Name:	Mannukat	Trial#:	1	Duration(Sec.):	9.999166	#Channels:	64
BitDepth:	16	PreciseRate:	1200.000000
Name	LDL	acc1x	acc1y	acc1z	GM1L	acc2x	acc2y	acc2z	GM2L	acc3x	acc3y	acc3z	GM3L	acc4x	acc4y	acc4z	LDR	acc5x	acc5y	acc5z	GM1R	acc6x	acc6y	acc6z	GM2R	acc7x	acc7y	acc7z	GM3R	acc8x	acc8y	acc8z	BLDL	acc9x	acc9y	acc9z	BGM1L	acc10x	acc10y	acc10z	BGM2L	acc11x	acc11y	acc11z	BGM3L	acc12x	acc12y	acc12z	BLDR
Rate	1200	1200	1200	1200	1200	1200	1200	1200	1200	1200	1200	1200	1200	1200	1200	1200	1200	1200	1200	1200	1200	1200	1200	1200	1200	1200	1200	1200	1200	1200	1200	1200	1200	1200	1200	1200	1200	1200	1200	1200	1200	1200	1200	1200	1200	1200	1200	1200	1200
Range	5000	5000	5000	5000	5000	5000	5000	5000	5000	5000	5000	5000	5000	5000	5000	5000	5000	5000	5000	5000	5000	5000	5000	5000	5000	5000	5000	5000	5000	5000	5000	5000	5000	5000	5000	5000	5000	5000	5000	5000	5000	5000	5000	5000	5000	5000	5000	5000	5000
0.000000	-11665	-9970	-8964	-32752	-129	-26426	-9484	-20432	-18	-24903	-15252	-19962	-316	-25472	-17964	-15108	1236	-8885	4522	-32711	-434	-26675	21449	-32684	-1126	-29307	18128	-31222	-177	-31560	19601	-12508	-154	-130	-120	-65	-68	-61	-107	38	-146	17	36	-76	-26	-55	82	-31	-1
0.000833	-12574	-10204	-8999	-32744	-28	-26150	-9507	-20651	-66	-24894	-15347	-19913	184	-25499	-17916	-14934	1297	-9013	4361	-32679	-406	-26697	21787	-32728	-1023	-29270	18492	-31572	-170	-31415	20257	-12649	-153	-128	-130	-67	-64	-59	-108	36	-153	18	35	-81	-23	-55	81	-32	-5
0.001667	-13494	-10426	-9008	-32754	-173	-25850	-9541	-20828	-240	-24887	-15410	-19854	597	-25537	-17859	-14742	1310	-9077	4233	-32697	-484	-26674	22056	-32730	-929	-29275	18702	-31896	-173	-31205	20884	-12810	-150	-127	-120	-64	-64	-56	-107	37	-152	20	37	-75	-24	-55	81	-28	-1
0.002500	-14652	-10602	-9003	-32736	-105	-25544	-9555	-20961	-257	-24892	-15445	-19767	512	-25578	-17802	-14549	1354	-9073	4142	-32676	-555	-26604	22289	-32742	-947	-29320	18776	-32141	-207	-30946	21480	-12994	-151	-128	-125	-64	-65	-58	-104	41	-152	19	28	-79	-25	-52	85	-28	-5
0.003333	-15828	-10751	-8983	-32753	9	-25246	-9564	-21058	-319	-24903	-15444	-19668	539	-25620	-17743	-14345	1293	-9002	4078	-32689	-645	-26502	22482	-32754	-866	-29406	18738	-32324	-178	-30640	22028	-13199	-150	-125	-120	-68	-62	-58	-105	39	-153	18	32	-78	-22	-53	85	-30	-1
0.004167	-16506	-10821	-8954	-32740	-141	-24960	-9551	-21110	-200	-24925	-15409	-19552	456	-25661	-17695	-14145	1294	-8861	4046	-32671	-604	-26373	22663	-32740	-885	-29516	18618	-32451	-260	-30303	22529	-13426	-152	-128	-120	-68	-64	-56	-90	41	-152	21	38	-76	-23	-53	86	-29	-1
0.005000	-16748	-10868	-8913	-32741	-149	-24715	-9518	-21122	-96	-24954	-15338	-19434	260	-25696	-17660	-13945	1124	-8648	4041	-32682	-693	-26237	22841	-32753	-780	-29643	18430	-32520	-349	-29943	22990	-13673	-152	-125	-121	-65	-64	-59	-105	37	-152	18	36	-78	-34	-56	82	-30	-1
0.005833	-16551	-10885	-8874	-32710	-276	-24498	-9466	-21096	-109	-24986	-15224	-19312	-178	-25724	-17642	-13756	1106	-8377	4053	-32689	-849	-26097	23035	-32737	-630	-29791	18217	-32530	-323	-29574	23389	-13933	-152	-127	-122	-63	-66	-60	-110	38	-152	17	36	-76	-23	-59	84	-31	-4
0.006667	-15749	-10874	-8829	-32689	-159	-24324	-9386	-21032	-86	-25018	-15102	-19190	-409	-25752	-17642	-13574	1088	-8040	4083	-32684	-1026	-25960	23250	-32753	-669	-29932	17994	-32519	-297	-29201	23742	-14203	-153	-131	-120	-68	-70	-62	-109	23	-154	16	33	-80	-27	-60	79	-35	-7
0.007500	-13766	-10840	-8786	-32675	-86	-24193	-9283	-20937	-65	-25052	-14943	-19064	-530	-25743	-17653	-13409	654	-7645	4138	-32699	-1189	-25825	23496	-32667	-576	-30050	17798	-32437	-332	-28825	24050	-14474	-151	-126	-128	-68	-66	-62	-109	36	-155	17	30	-79	-23	-58	82	-32	0
0.008333	-10643	-10778	-8738	-32641	-115	-24100	-9152	-20806	-45	-25062	-14757	-18936	-875	-25705	-17682	-13252	485	-7198	4203	-32678	-1066	-25695	23779	-32492	-615	-30146	17639	-32334	-333	-28462	24302	-14758	-150	-125	-118	-64	-60	-57	-107	40	-153	19	36	-74	-19	-55	85	-27	-3
0.009167	-6298	-10700	-8699	-32606	-174	-24052	-9009	-20658	-108	-25059	-14550	-18818	-1125	-25651	-17718	-13113	306	-6713	4269	-32689	-1043	-25576	24086	-32260	-481	-30200	17532	-32202	-263	-28117	24507	-15015	-147	-121	-117	-65	-61	-56	-105	38	-148	21	37	-73	-19	-56	86	-28	2
0.010000	-599	-10607	-8660	-32556	27	-24037	-8855	-20481	-21	-25047	-14335	-18698	-1282	-25570	-17766	-13000	68	-6195	4350	-32671	-972	-25468	24416	-31976	-458	-30199	17490	-32059	-264	-27794	24654	-15278	-151	-126	-119	-63	-62	-55	-109	40	-133	11	36	-73	-22	-55	82	-29	0
0.010833	6122	-10505	-8624	-32526	-199	-24055	-8702	-20300	77	-25004	-14114	-18589	-1334	-25461	-17821	-12900	-9	-5656	4426	-32665	-1067	-25358	24754	-31661	-465	-30143	17521	-31906	-291	-27498	24754	-15530	-150	-126	-116	-63	-62	-62	-105	40	-151	17	34	-75	-23	-56	85	-28	-4
0.011667	13221	-10396	-8593	-32469	23	-24091	-8547	-20103	89	-24937	-13888	-18484	-1396	-25320	-17867	-12825	-219	-5105	4497	-32559	-1267	-25245	25086	-31317	-390	-30015	17627	-31747	-309	-27222	24808	-15775	-152	-126	-118	-67	-65	-58	-105	40	-179	19	36	-74	-22	-56	84	-31	-17
0.012500	20992	-10277	-8564	-32404	143	-24133	-8399	-19871	59	-24833	-13664	-18385	-1573	-25142	-17907	-12758	-539	-4547	4557	-32398	-1554	-25124	25398	-30939	-355	-29810	17804	-31594	-326	-26956	24813	-16019	-150	-126	-118	-66	-61	-58	-103	38	-150	18	35	-75	-17	-56	84	-31	1
0.013333	29002	-10145	-8533	-32331	-268	-24174	-8269	-19699	34	-24693	-13444	-18292	-1571	-24932	-17933	-12725	-608	-4002	4608	-32193	-1542	-24990	25670	-30522	-446	-29535	18048	-31427	-391	-26734	24772	-16255	-149	-126	-119	-67	-65	-60	-110	38	-150	15	34	-76	-19	-60	79	-31	-1
0.014167	32767	-10014	-8495	-32236	-76	-24196	-8165	-19500	200	-24512	-13237	-18202	-1797	-24689	-17937	-12695	-757	-3478	4644	-31931	-1502	-24831	25882	-30070	-314	-29181	18347	-31269	-383	-26515	24689	-16488	-150	-126	-118	-67	-59	-60	-109	36	-148	16	37	-75	-23	-57	79	-31	-3
0.015000	32748	-9896	-8454	-32134	-12	-24197	-8081	-19305	225	-24284	-13038	-18114	-2177	-24419	-17905	-12682	-833	-2993	4659	-31639	-1464	-24652	26017	-29579	-252	-28755	18683	-31128	-251	-26303	24579	-16727	-154	-127	-120	-69	-62	-63	-105	37	-134	15	34	-76	-21	-58	79	-29	-4
0.015833	32727	-9732	-8406	-32014	-197	-24158	-8028	-19119	264	-24016	-12865	-18033	-2253	-24110	-17852	-12680	-687	-2549	4652	-31307	-1339	-24438	26076	-29044	-292	-28257	19053	-30946	-260	-26110	24436	-16971	-150	-126	-118	-67	-62	-57	-105	38	-149	18	33	-75	-21	-53	82	-29	-1
0.016667	32767	-9591	-8348	-31883	-119	-24070	-8003	-18940	286	-23712	-12694	-17965	-2183	-23779	-17748	-12676	-552	-2164	4619	-30944	-1194	-24201	26027	-28474	-242	-27702	19429	-30773	-292	-25869	24268	-17228	-147	-127	-120	-66	-60	-57	-105	46	-150	15	37	-72	-19	-56	85	-23	-1
0.017500	32745	-9448	-8282	-31752	-50	-23931	-8011	-18773	282	-23366	-12556	-17883	-1790	-23429	-17633	-12686	-493	-1843	4552	-30562	-940	-23935	25875	-27886	-309	-27094	19802	-30588	-266	-25637	24078	-17510	-147	-126	-118	-66	-62	-55	-105	43	-148	19	38	-74	-19	-53	84	-27	0
0.018333	32767	-9309	-8198	-31629	-160	-23741	-8049	-18629	300	-22987	-12443	-17816	-1457	-23053	-17469	-12698	-423	-1600	4455	-30171	-887	-23647	25608	-27274	-400	-26454	20150	-30376	-315	-25376	23875	-17810	-151	-127	-120	-68	-62	-64	-107	38	-154	16	35	-76	-25	-59	82	-31	0
0.019167	32767	-9179	-8118	-31513	-229	-23490	-8110	-18491	212	-22573	-12350	-17749	-1458	-22665	-17291	-12711	-239	-1445	4325	-29771	-823	-23343	25237	-26657	-1399	-25780	20473	-30142	-308	-25106	23669	-18137	-153	-127	-124	-70	-66	-62	-104	37	-153	11	34	-79	-22	-57	82	-31	-3
0.020000	32767	-9055	-8014	-31407	-198	-23176	-8188	-18368	214	-22131	-12276	-17685	-1424	-22260	-17044	-12717	-56	-1376	4168	-29380	-645	-23020	24766	-26035	-3394	-25087	20749	-29868	-327	-24790	23470	-18488	-151	-128	-122	-67	-63	-59	-107	38	-152	16	33	-78	-26	-59	82	-30	-1
0.020833	32767	-8931	-7903	-31318	110	-22803	-8282	-18255	276	-21668	-12226	-17618	-1221	-21847	-16791	-12723	-126	-1387	3981	-29000	-885	-22689	24202	-25431	-3191	-24399	20976	-29545	-378	-24437	23301	-18865	-150	-125	-119	-68	-66	-64	-108	38	-151	17	34	-77	-19	-55	82	-31	-1
0.021667	32767	-8836	-7789	-31238	-121	-22377	-8383	-18152	312	-21192	-12189	-17557	-911	-21442	-16518	-12722	-25	-1493	3766	-28648	-839	-22360	23558	-24857	-2482	-23713	21139	-29181	-382	-24048	23099	-19263	-149	-126	-120	-68	-62	-59	-104	38	-150	16	36	-76	-21	-58	79	-31	-4
0.022500	32767	-8745	-7681	-31167	-154	-21912	-8484	-18067	149	-20708	-12172	-17496	-484	-21021	-16228	-12718	-60	-1686	3532	-28324	-504	-22039	22845	-24324	-2339	-23051	21235	-28766	-287	-23609	22949	-19679	-150	-126	-118	-67	-64	-61	-105	38	-155	21	37	-72	-24	-57	81	-29	-3
0.023333	32679	-8662	-7563	-31097	-38	-21406	-8585	-17982	120	-20225	-12171	-17438	-307	-20610	-15929	-12710	-136	-1963	3288	-28037	-405	-21739	22095	-23845	-1986	-22416	21260	-28295	-298	-23159	22813	-20114	-155	-130	-122	-68	-68	-61	-105	35	-153	13	34	-78	-21	-59	80	-32	-4
0.024167	32263	-8579	-7473	-31021	-360	-20879	-8675	-17907	114	-19747	-12177	-17390	-356	-20194	-15620	-12693	-173	-2300	3048	-27783	-345	-21458	21290	-23431	-1646	-21810	21224	-27774	-501	-22656	22718	-20541	-148	-129	-121	-68	-61	-57	-104	40	-152	15	33	-76	-19	-56	81	-28	0
0.025000	31873	-8502	-7399	-30911	-213	-20333	-8745	-17830	47	-19274	-12190	-17326	-341	-19802	-15317	-12670	-372	-2695	2807	-27560	-165	-21211	20469	-23086	-1357	-21241	21116	-27193	-750	-22130	22647	-20974	-149	-130	-121	-67	-61	-59	-107	39	-149	11	36	-77	-19	-58	92	-29	-1
0.025833	31243	-8420	-7351	-30763	298	-19779	-8807	-17766	81	-18824	-12198	-17274	-299	-19423	-15022	-12647	-797	-3143	2594	-27362	-172	-20996	19640	-22823	-921	-20712	20949	-26573	-706	-21589	22608	-21381	-150	-138	-122	-68	-63	-63	-105	38	-154	16	34	-77	-28	-58	80	-30	-4
0.026667	27032	-8337	-7347	-30562	10	-19239	-8842	-17702	-24	-18396	-12220	-17233	-277	-19057	-14736	-12621	-991	-3621	2397	-27185	-215	-20817	18819	-22641	-646	-20226	20727	-25908	-570	-21038	22591	-21767	-152	-131	-122	-68	-66	-65	-108	29	-151	17	34	-78	-25	-59	80	-29	-7
0.027500	18103	-8240	-7367	-30287	196	-18713	-8866	-17638	-53	-18019	-12227	-17178	-316	-18711	-14463	-12591	-1064	-4114	2250	-27019	-116	-20679	18026	-22544	-484	-19785	20456	-25214	-599	-20482	22600	-22122	-145	-128	-122	-68	-68	-59	-107	38	-150	16	35	-78	-27	-60	79	-28	-1
0.028333	11583	-8133	-7424	-29945	113	-18216	-8867	-17577	-44	-17629	-12222	-17129	-275	-18377	-14204	-12554	-1185	-4599	2139	-26855	-97	-20565	17262	-22520	-307	-19380	20148	-24489	-600	-19927	22622	-22427	-148	-127	-119	-66	-66	-58	-104	42	-147	21	39	-75	-23	-53	84	-26	0
0.029167	5824	-8004	-7510	-29514	87	-17752	-8850	-17517	-122	-17292	-12209	-17086	-66	-18072	-13960	-12521	-1215	-5074	2071	-26680	-45	-20495	16538	-22576	-96	-19014	19802	-23753	-585	-19394	22666	-22682	-146	-125	-119	-76	-60	-56	-108	40	-149	20	38	-75	-19	-53	81	-28	2
0.030000	-508	-7863	-7622	-29014	297	-17340	-8827	-17457	-73	-16996	-12176	-17045	61	-17788	-13733	-12483	-1152	-5517	2084	-26496	24	-20452	15844	-22694	86	-18690	19433	-23019	-539	-18887	22697	-22875	-150	-127	-119	-66	-62	-57	-103	42	-154	20	55	-73	-21	-53	85	-27	4
0.030833	-5644	-7707	-7748	-28441	205	-16975	-8793	-17405	-60	-16741	-12130	-17006	45	-17533	-13528	-12451	-905	-5918	2060	-26290	79	-20425	15231	-22866	246	-18398	19044	-22301	-590	-18428	22720	-23004	-152	-127	-171	-66	-63	-56	-103	39	-152	20	38	-74	-22	-55	82	-30	-4
0.031667	-10069	-7541	-7873	-27817	129	-16668	-8760	-17359	-128	-16525	-12070	-16977	214	-17306	-13338	-12413	-625	-6261	2111	-26067	124	-20416	14657	-23090	315	-18136	18641	-21612	-466	-18000	22721	-23060	-151	-131	-122	-68	-64	-60	-111	23	-154	13	34	-77	-23	-59	78	-32	-5
0.032500	-13889	-7364	-7986	-27155	205	-16425	-8729	-17316	-231	-16336	-11987	-16941	536	-17111	-13156	-12372	-352	-6544	2195	-25811	200	-20410	14157	-23329	459	-17900	18242	-20960	-328	-17618	22705	-23043	-146	-128	-122	-67	-63	-58	-130	40	-153	16	34	-74	-25	-55	81	-29	-3
0.033333	-17219	-7180	-8061	-26479	-6	-16240	-8697	-17271	-282	-16207	-11891	-16906	578	-16940	-12983	-12319	249	-6748	2306	-25533	164	-20401	13716	-23590	454	-17692	17839	-20357	-366	-17296	22649	-22952	-148	-127	-120	-67	-62	-58	-103	43	-160	17	32	-75	-22	-53	85	-28	1
0.034167	-19827	-6998	-8103	-25826	234	-16116	-8676	-17236	-184	-16109	-11778	-16871	439	-16809	-12826	-12263	538	-6887	2423	-25240	-98	-20387	13341	-23849	687	-17508	17443	-19802	-239	-17031	22553	-22793	-152	-126	-119	-67	-64	-57	-103	41	-151	19	33	-76	-24	-51	81	-28	-1
0.035000	-21570	-6816	-8089	-25203	-33	-16057	-8669	-17210	-199	-16050	-11650	-16838	277	-16702	-12675	-12196	759	-6945	2544	-24930	-216	-20367	13028	-24100	797	-17349	17055	-19323	-136	-16824	22412	-22563	-149	-126	-118	-63	-65	-56	-103	41	-154	16	41	-75	-22	-55	84	-4	-3
0.035833	-22867	-6646	-8016	-24646	-10	-16053	-8671	-17186	-357	-16027	-11509	-16797	165	-16633	-12531	-12120	966	-6931	2661	-24622	-126	-20312	12780	-24335	857	-17214	16674	-18915	-58	-16672	22226	-22267	-147	-122	-120	-43	-60	-60	-105	43	-147	18	36	-70	-16	-51	84	-27	0
0.036667	-23569	-6490	-7884	-24167	95	-16110	-8686	-17170	-375	-16047	-11359	-16754	350	-16601	-12391	-12028	941	-6842	2765	-24309	-18	-20242	12596	-24540	939	-17102	16317	-18573	49	-16578	21992	-21911	-146	-124	-117	-60	-57	-55	-102	44	-147	21	40	-70	-14	-51	81	-28	3
0.037500	-23722	-6346	-7698	-23783	-31	-16233	-8708	-17158	-374	-16104	-11204	-16702	502	-16602	-12254	-11923	897	-6691	2853	-24021	-58	-20162	12464	-24709	936	-17017	15972	-18308	96	-16535	21715	-21492	-146	-121	-118	-60	-63	-55	-101	44	-151	22	38	-69	-19	-51	87	-27	2
0.038333	-23999	-6237	-7468	-23505	-285	-16384	-8740	-17149	-418	-16196	-11049	-16647	656	-16642	-12125	-11798	953	-6477	2915	-23761	-150	-20059	12394	-24839	872	-16960	15636	-18114	141	-16540	21397	-21033	-150	-124	-119	-62	-63	-61	-104	42	-149	19	35	-74	-24	-52	79	-31	-5
0.039167	-24383	-6114	-7210	-23330	224	-16590	-8780	-17142	-411	-16331	-10896	-16578	859	-16716	-11983	-11657	676	-6221	2953	-23543	-310	-19950	12372	-24931	905	-16932	15316	-17992	209	-16590	21050	-20527	-150	-126	-142	-67	-64	-63	-107	42	-152	16	32	-75	-25	-53	81	-29	-5
0.040000	-23764	-6020	-6931	-23246	-170	-16844	-8810	-17126	-453	-16498	-10739	-16494	669	-16819	-11879	-11497	553	-5918	2968	-23376	-476	-19819	12403	-24981	916	-16927	15008	-17929	163	-16668	20676	-19984	-155	-131	-124	-70	-64	-62	-112	12	-153	18	29	-76	-52	-58	81	-31	-5
0.040833	-22339	-5937	-6652	-23235	-205	-17124	-8831	-17111	-366	-16708	-10591	-16396	351	-16957	-11760	-11312	847	-5575	2967	-23246	-415	-19680	12476	-24987	940	-16936	14720	-17914	177	-16772	20294	-19401	-150	-130	-119	-72	-61	-59	-105	40	-154	18	34	-75	-24	-55	86	-26	0
0.041667	-20117	-5864	-6396	-23271	-173	-17456	-8837	-17079	-263	-16945	-10437	-16273	306	-17111	-11645	-11103	1486	-5210	2956	-23181	-337	-19541	12593	-24954	1015	-17007	14448	-17943	267	-16902	19902	-18795	-154	-127	-122	-66	-64	-60	-95	40	-150	19	30	-74	-21	-52	84	-27	-1
0.042500	-17123	-5791	-6167	-23327	-267	-17809	-8822	-17042	-251	-17227	-10295	-16143	372	-17313	-11543	-10877	2605	-4819	2938	-23174	-187	-19417	12744	-24890	999	-17087	14191	-18012	234	-17044	19514	-18162	-147	-124	-117	-66	-61	-53	-105	40	-149	20	36	-77	-23	-56	84	-28	-3
0.043333	-13654	-5720	-6002	-23367	-177	-18195	-8779	-16996	-302	-17534	-10157	-15988	337	-17535	-11446	-10631	4229	-4430	2917	-23225	-114	-19307	12921	-24801	1056	-17205	13944	-18101	114	-17201	19130	-17509	-148	-126	-116	-63	-61	-60	-105	42	-154	22	42	-72	-22	-53	84	-25	1
0.044167	-9673	-5645	-5895	-23353	-173	-18596	-8705	-16936	-358	-17882	-10033	-15819	235	-17784	-11359	-10367	6350	-4039	2901	-23330	-56	-19213	13131	-24679	1023	-17355	13713	-18216	-42	-17359	18769	-16843	-147	-128	-118	-68	-60	-78	-103	42	-149	22	34	-73	-22	-52	85	-28	-3
0.045000	-5551	-5564	-5862	-23247	-239	-19024	-8592	-16866	-232	-18266	-9915	-15634	112	-18054	-11282	-10093	8708	-3664	2895	-23479	23	-19148	13354	-24541	895	-17543	13498	-18343	-87	-17529	18432	-16170	-149	-126	-118	-65	-61	-80	-104	38	-153	21	36	-74	-22	-56	86	-28	-1
0.045833	-2054	-5472	-5904	-23014	-198	-19468	-8439	-16783	-152	-18679	-9805	-15439	122	-18339	-11219	-9812	11038	-3303	2911	-23670	76	-19112	13601	-24383	1035	-17761	13301	-18475	-264	-17698	18120	-15495	-151	-128	-119	-67	-61	-56	-105	40	-150	21	37	-76	-21	-57	82	-28	-1
0.046667	409	-5368	-6017	-22629	-573	-19928	-8245	-16695	-202	-19118	-9704	-15233	96	-18649	-11166	-9515	13359	-2963	2945	-23887	254	-19114	13861	-24207	962	-18012	13125	-18605	-862	-17862	17837	-14813	-145	-129	-117	-66	-64	-58	-103	37	-144	18	37	-77	-22	-56	80	-27	-3
0.047500	1754	-5249	-6200	-22073	-164	-20402	-8010	-16595	-235	-19580	-9611	-15019	28	-18968	-11125	-9225	15167	-2650	3004	-24123	250	-19150	14135	-24015	894	-18291	12971	-18733	-1525	-18024	17584	-14128	-152	-128	-125	-45	-63	-57	-107	38	-152	20	35	-77	-22	-56	82	-28	-5
0.048333	2245	-5109	-6435	-21340	-224	-20879	-7733	-16483	-326	-20058	-9529	-14802	6	-19301	-11098	-8929	16224	-2369	3088	-24362	53	-19222	14416	-23810	884	-18601	12841	-18849	-1284	-18188	17360	-13450	-153	-128	-118	-67	-66	-59	-103	37	-154	18	34	-55	-25	-55	80	-32	-4
0.049167	1603	-4955	-6714	-20436	-258	-21373	-7431	-16372	-260	-20544	-9447	-14598	109	-19632	-11081	-8644	16517	-2117	3201	-24597	64	-19330	14708	-23592	803	-18929	12740	-18945	-1072	-18338	17164	-12784	-147	-122	-117	-66	-62	-59	-109	42	-147	20	37	-73	-18	-53	84	-26	2
0.050000	259	-4773	-7015	-19376	-322	-21837	-7089	-16255	-66	-21036	-9369	-14363	322	-19978	-11076	-8366	16012	-1902	3328	-24816	-79	-19474	15003	-23358	695	-19285	12665	-19036	-1161	-18514	16998	-12127	-147	-124	-116	-66	-73	-58	-104	39	-149	19	39	-76	-23	-56	80	-28	1
0.050833	-1442	-4576	-7337	-18204	-130	-22320	-6729	-16139	-109	-21523	-9304	-14156	197	-20312	-11082	-8109	14908	-1724	3465	-25017	6	-19647	15306	-23102	576	-19658	12620	-19109	-989	-18678	16847	-11494	-147	-125	-118	-68	-61	-58	-104	37	-152	18	37	-73	-19	-52	82	-31	-4
0.051667	-3495	-4358	-7656	-16939	-309	-22785	-6352	-16031	-155	-21985	-9239	-13958	-60	-20639	-11103	-7869	13215	-1578	3613	-25188	36	-19853	15613	-22832	328	-20042	12607	-19167	-859	-18852	16736	-10881	-150	-126	-117	-65	-64	-56	-104	38	-151	21	37	-77	-27	-53	81	-35	-6
0.052500	-5731	-4113	-7963	-15642	192	-23248	-5971	-15972	-84	-22446	-9177	-13768	-110	-20947	-11127	-7648	10792	-1461	3766	-25330	-145	-20082	15923	-22539	207	-20428	12632	-19207	-833	-19041	16637	-10289	-149	-127	-96	-62	-64	-60	-105	37	-153	18	38	-78	-22	-52	81	-30	0
0.053333	-6894	-3852	-8240	-14374	13	-23690	-5591	-15829	-125	-22865	-9118	-13597	77	-21236	-11161	-7453	8383	-1377	3913	-25438	-205	-20327	16241	-22222	197	-20813	12688	-19225	-676	-19219	16557	-9726	-150	-125	-118	-63	-62	-61	-104	37	-149	17	37	-73	-21	-52	82	-29	-1
0.054167	-7424	-3564	-8480	-13190	-146	-24116	-5226	-15739	-160	-23244	-9061	-13439	223	-21495	-11197	-7277	6162	-1316	4047	-25511	-105	-20583	16553	-21883	224	-21200	12772	-19229	-300	-19414	16494	-9195	-146	-126	-120	-66	-63	-57	-103	40	-153	15	36	-74	-19	-52	84	-28	-4
0.055000	-7585	-3260	-8675	-12148	93	-24499	-4885	-15656	-305	-23579	-8997	-13296	116	-21719	-11229	-7131	3907	-1279	4163	-25546	-156	-20847	16857	-21519	252	-21570	12893	-19205	-163	-19612	16444	-8698	-148	-125	-122	-65	-62	-57	-104	42	-148	17	37	-72	-17	-53	80	-27	0
0.055833	-7474	-2933	-8822	-11304	3	-24863	-4585	-15582	-1056	-23854	-8936	-13172	8	-21900	-11263	-7008	1743	-1264	4256	-25553	-251	-21112	17154	-21134	230	-21917	13034	-19168	-82	-19814	16407	-8237	-149	-127	-118	-66	-59	-56	-102	42	-149	13	36	-74	-18	-55	82	-30	4
0.056667	-7250	-2592	-8918	-10693	-15	-25191	-4299	-15522	-1424	-24068	-8865	-13063	-172	-22024	-11289	-6915	-239	-1271	4321	-25537	-67	-21374	17421	-20736	288	-22241	13192	-19102	193	-20021	16372	-7814	-149	-127	-129	-66	-63	-61	-104	40	-151	17	33	-76	-22	-55	80	-30	-1
0.057500	-6853	-2239	-8968	-10358	82	-25477	-4074	-15467	-1031	-24218	-8790	-12965	-266	-22122	-11293	-6842	-1847	-1284	4360	-25483	40	-21620	17663	-20321	230	-22529	13358	-19007	218	-20223	16342	-7421	-145	-125	-117	-70	-62	-56	-105	41	-150	19	39	-76	-21	-57	82	-28	-3
0.058333	-6406	-1878	-8963	-10331	67	-25711	-3903	-15419	-857	-24297	-8707	-12876	-189	-22144	-11275	-6793	-3014	-1316	4369	-25414	104	-21852	17862	-19905	80	-22807	13526	-18897	52	-20410	16314	-7068	-151	-129	-121	-67	-63	-63	-111	38	-153	13	43	-76	-23	-59	79	-31	-5
0.059167	-6467	-1519	-8921	-10620	273	-25881	-3791	-15382	-662	-24304	-8616	-12803	-171	-22114	-11234	-6767	-4001	-1357	4349	-25323	123	-22061	18004	-19479	112	-23010	13687	-18752	70	-20588	16280	-6749	-152	-127	-148	-69	-63	-61	-109	38	-152	18	32	-80	-21	-60	81	-34	-6
0.060000	-7194	-1160	-8840	-11223	-65	-26021	-3734	-15346	-494	-24245	-8510	-12729	-194	-22007	-11152	-6758	-4735	-1401	4305	-25225	29	-22240	18088	-19059	155	-23189	13830	-18573	150	-20740	16244	-6457	-152	-127	-121	-69	-63	-63	-108	37	-153	17	34	-78	-24	-59	81	-33	0
0.060833	-8651	-813	-8721	-12116	96	-26084	-3735	-15315	-383	-24090	-8385	-12666	-246	-21837	-11032	-6765	-5392	-1469	4243	-25089	252	-22386	18094	-18644	61	-23313	13944	-18360	94	-20863	16184	-6194	-150	-130	-121	-66	-62	-62	-108	39	-150	15	35	-77	-22	-59	79	-30	-4
0.061667	-10330	-482	-8575	-13287	-59	-26083	-3797	-15281	-301	-23874	-8245	-12599	-325	-21608	-10866	-6782	-6035	-1531	4160	-24947	425	-22501	18023	-18255	62	-23393	14020	-18115	-12	-20950	16132	-5959	-147	-125	-118	-61	-64	-59	-105	41	-150	2	33	-81	-19	-57	81	-31	1
0.062500	-12227	-181	-8407	-14681	-66	-26015	-3900	-15257	-197	-23589	-8079	-12539	-197	-21312	-10642	-6817	-6397	-1603	4066	-24789	433	-22569	17861	-17889	60	-23413	14056	-17836	-101	-20991	16051	-5744	-149	-144	-122	-68	-63	-56	-103	40	-153	17	32	-76	-19	-56	81	-30	-1
0.063333	-13928	89	-8230	-16233	1	-25872	-4049	-15225	-108	-23243	-7898	-12476	-65	-20955	-10363	-6864	-6611	-1680	3965	-24611	580	-22595	17604	-17554	39	-23379	14033	-17519	-167	-20984	15935	-5546	-146	-125	-118	-66	-58	-52	-101	40	-150	18	36	-77	-5	-57	82	-29	-1
0.064167	-15124	315	-8040	-17896	182	-25658	-4227	-15197	53	-22832	-7685	-12407	-214	-20544	-10024	-6929	-6675	-1757	3859	-24416	660	-22576	17255	-17256	-50	-23273	13957	-17160	-139	-20922	15788	-5370	-161	-128	-116	-67	-62	-61	-104	39	-146	18	36	-75	-19	-57	84	-28	1
0.065000	-15578	492	-7848	-19592	-240	-25375	-4423	-15162	263	-22369	-7445	-12339	-371	-20062	-9623	-6997	-6760	-1842	3753	-24197	638	-22506	16811	-16997	-124	-23137	13809	-16771	-50	-20799	15604	-5211	-151	-131	-124	-68	-82	-61	-131	34	-151	11	33	-81	-24	-62	78	-32	-4
0.065833	-15310	610	-7658	-21266	281	-25006	-4633	-15126	387	-21855	-7175	-12264	-388	-19589	-9161	-7079	-6725	-1923	3649	-23944	751	-22378	16276	-16777	-95	-22922	13608	-16338	64	-20610	15389	-5058	-144	-128	-119	-68	-65	-61	-108	37	-152	16	34	-77	-25	-58	80	-31	-3
0.066667	-13562	679	-7462	-22842	215	-24583	-4821	-15055	367	-21289	-6864	-12186	-386	-19052	-8630	-7170	-6420	-2002	3554	-23656	731	-22197	15680	-16599	15	-22644	13340	-15879	106	-20354	15124	-4920	-151	-131	-120	-73	-65	-61	-105	36	-154	16	32	-81	-25	-60	78	-32	-6
0.067500	-10601	684	-7280	-24265	-339	-24081	-4991	-15023	416	-20696	-6526	-12107	-288	-18490	-8042	-7273	-5773	-2078	3464	-23330	598	-21963	15018	-16466	-100	-22304	13016	-15385	215	-20028	14822	-4785	-152	-117	-122	-69	-63	-58	-105	38	-156	16	34	-74	-22	-57	81	-29	-4
0.068333	-6884	628	-7100	-25466	-83	-23514	-5117	-14957	646	-20068	-6153	-12020	-155	-17905	-7416	-7381	-5062	-2150	3386	-22954	714	-21663	14308	-16363	-143	-21893	12643	-14868	451	-19639	14477	-4664	-154	-131	-122	-64	-63	-58	-102	39	-153	45	38	-73	-18	-55	80	-28	-3
0.069167	-2347	517	-6932	-26417	16	-22884	-5193	-14885	783	-19412	-5741	-11936	-181	-17306	-6707	-7500	-4234	-2210	3318	-22533	846	-21315	13573	-16299	-152	-21418	12218	-14330	584	-19183	14094	-4552	-145	-126	-119	-64	-61	-56	-101	42	-150	20	37	-75	-18	-52	85	-26	-1
0.070000	2757	342	-6769	-27078	2	-22203	-5203	-14800	831	-18734	-5297	-11850	-314	-16716	-5982	-7631	-3266	-2264	3253	-22056	757	-20908	12815	-16264	-254	-20886	11758	-13785	447	-18670	13675	-4455	-148	-130	-121	-65	-61	-56	-83	40	-155	20	38	-73	-19	-55	82	-28	-3
0.070833	7979	119	-6621	-27423	-24	-21460	-5137	-14717	768	-18048	-4830	-11774	-173	-16114	-5227	-7775	-2558	-2303	3190	-21497	542	-20445	12066	-16245	-276	-20292	11273	-13236	380	-18109	13225	-4372	-149	-129	-119	-65	-60	-56	-101	39	-151	19	38	-74	-23	-56	84	-29	1
0.071667	13320	-142	-6474	-27467	-159	-20676	-4986	-14616	722	-17351	-4330	-11699	-143	-15527	-4461	-7926	-2036	-2331	3176	-20878	418	-19933	11341	-16259	-242	-19643	10778	-12699	540	-17505	12754	-4310	-147	-127	-124	-66	-62	-63	-102	38	-152	18	37	-75	-23	-56	85	-27	2
0.072500	18606	-446	-6337	-27181	-126	-19854	-4745	-14525	728	-16658	-3814	-11632	-103	-14955	-3685	-8079	-1710	-2341	3127	-20182	613	-19369	10667	-16280	-256	-18941	10276	-12175	536	-16857	12264	-4268	-145	-128	-121	-66	-64	-60	-105	38	-151	15	36	-76	-24	-59	78	-27	1
0.073333	23414	-766	-6209	-26597	-361	-19004	-4414	-14394	555	-15968	-3283	-11569	29	-14392	-2915	-8240	-1622	-2341	3106	-19409	761	-18765	10043	-16304	-323	-18200	9783	-11679	371	-16174	11772	-4256	-155	-129	-122	-66	-66	-70	-100	34	-152	13	34	-76	-24	-58	77	-22	-1
0.074167	27305	-1096	-6076	-25737	-120	-18126	-3990	-14270	454	-15278	-2742	-11520	-190	-13846	-2167	-8400	-1906	-2318	3096	-18558	594	-18115	9497	-16321	-374	-17403	9310	-11214	325	-15475	11286	-4265	-146	-128	-117	-67	-62	-58	-105	37	-152	18	36	-76	-18	-58	80	-31	0
0.075000	30389	-1421	-5943	-24635	-55	-17231	-3476	-14137	471	-14598	-2186	-11523	-134	-13312	-1444	-8562	-2607	-2278	3098	-17636	441	-17428	9025	-16334	-245	-16581	8864	-10795	445	-14758	10822	-4301	-146	-131	-126	-67	-59	-59	-104	37	-151	16	42	-74	-23	-56	80	-28	-1
0.075833	32338	-1739	-5812	-23331	-156	-16319	-2886	-13993	505	-13930	-1642	-11445	110	-12796	-770	-8723	-3332	-2228	3116	-16656	184	-16705	8640	-16329	-271	-15724	8463	-10437	490	-14039	10375	-4374	-149	-128	-121	-63	-59	-59	-107	39	-150	18	38	-74	-21	-58	82	-31	-1
0.076667	32767	-2033	-5671	-21874	-148	-15398	-2222	-13853	345	-13283	-1107	-11428	3	-12298	-146	-8876	-4167	-2163	3144	-15581	-49	-15957	8347	-16305	-212	-14858	8102	-10115	490	-13321	9963	-4478	-147	-126	-118	-64	-62	-58	-103	41	-149	18	17	-77	-19	-53	82	-27	0
0.077500	32767	-2297	-5528	-20314	-118	-14480	-1508	-13699	-19	-12641	-594	-11425	-164	-11805	422	-9026	-5137	-2094	3182	-14468	-151	-15182	8142	-16256	-152	-13977	7792	-9854	497	-12600	9584	-4624	-147	-128	-119	-65	-60	-57	-102	43	-150	20	37	-77	-19	-53	85	-28	-3
0.078333	32517	-2518	-5355	-18702	-489	-13581	-751	-13550	-299	-12020	-110	-11437	-237	-11320	921	-9171	-6064	-2016	3241	-13323	-325	-14396	8017	-16182	-63	-13093	7531	-9669	473	-11891	9244	-4812	-147	-126	-121	-67	-60	-60	-105	39	-151	23	34	-77	-22	-59	76	-31	2
0.079167	30871	-2693	-5177	-17094	-167	-12693	25	-13400	-452	-11408	351	-11471	-285	-10839	1351	-9306	-6857	-1942	3308	-12169	-440	-13600	7969	-16070	-164	-12205	7319	-9536	512	-11192	8956	-5026	-147	-131	-125	-68	-65	-62	-105	38	-150	11	33	-77	-23	-58	79	-33	-3
0.080000	28249	-2811	-4971	-15532	57	-11819	815	-13250	-528	-10806	778	-11510	-300	-10357	1712	-9427	-7793	-1869	3393	-11005	-426	-12794	7986	-15929	-74	-11326	7163	-9462	397	-10503	8716	-5277	-149	-125	-122	-65	-63	-56	-104	37	-152	18	35	-77	-23	-58	78	-33	-1
0.080833	25651	-2839	-4745	-14049	-145	-10958	1600	-13102	-455	-10204	1172	-11565	-408	-9865	2006	-9545	-8501	-1792	3485	-9864	-617	-11975	8060	-15751	-46	-10455	7051	-9436	332	-9819	8519	-5558	-149	-127	-120	-66	-66	-60	-108	40	-150	18	35	-75	-38	-59	81	-29	-1
0.081667	22629	-2875	-4484	-12666	62	-10114	2363	-12958	-410	-9604	1518	-11634	-318	-9371	2227	-9643	-9213	-1721	3585	-8765	-719	-11157	8172	-15530	-206	-9607	6978	-9459	373	-9157	8365	-5868	-150	-129	-124	-67	-60	-62	-104	38	-152	16	32	-77	-6	-60	79	-33	-5
0.082500	19262	-2821	-4192	-11426	-19	-9299	3081	-12820	-549	-9014	1823	-11718	-184	-8860	2387	-9749	-9787	-1653	3684	-7756	-689	-10342	8311	-15272	-211	-8776	6945	-9515	276	-8493	8255	-6204	-149	-126	-118	-64	-59	-58	-105	37	-153	20	33	-75	-21	-55	81	-41	-7
0.083333	15738	-2714	-3867	-10339	-149	-8490	3747	-12672	-417	-8417	2074	-11809	-273	-8325	2492	-9839	-10120	-1588	3772	-6862	-776	-9534	8461	-14972	-135	-7971	6928	-9593	144	-7833	8176	-6554	-149	-129	-117	-63	-61	-58	-100	40	-149	18	36	-97	-18	-57	82	-28	-5
0.084167	12288	-2560	-3503	-9431	-26	-7713	4345	-12536	-159	-7821	2303	-11916	-422	-7774	2541	-9924	-10377	-1514	3837	-6135	-889	-8740	8604	-14635	-150	-7195	6935	-9691	22	-7186	8118	-6913	-148	-126	-121	-63	-61	-58	-103	43	-152	17	32	-72	-23	-53	81	-27	1
0.085000	9172	-2363	-3106	-8697	-76	-6965	4864	-12402	-136	-7220	2476	-12036	-413	-7208	2543	-10009	-10365	-1437	3870	-5593	-1061	-7962	8731	-14254	-237	-6441	6951	-9789	-19	-6539	8101	-7276	-152	-127	-120	-64	-62	-64	-102	40	-153	17	33	-49	-22	-55	84	-29	-6
0.085833	6296	-2124	-2675	-8139	-238	-6229	5301	-12268	-133	-6622	2606	-12159	-230	-6625	2505	-10094	-10021	-1349	3863	-5285	-1197	-7198	8828	-13838	-287	-5722	6970	-9880	17	-5909	8087	-7639	-150	-125	-120	-65	-66	-59	-104	38	-151	18	30	-75	-24	-55	80	-29	5
0.086667	3491	-1868	-2206	-7745	-272	-5509	5648	-12133	-115	-6025	2703	-12291	-475	-6018	2432	-10185	-9574	-1228	3801	-5234	-1371	-6458	8885	-13378	-256	-5031	6979	-9949	-78	-5263	8079	-7987	-165	-126	-120	-66	-64	-55	-108	39	-151	19	33	-74	-21	-56	80	-29	-1
0.087500	689	-1582	-1710	-7505	-316	-4818	5898	-11993	-170	-5420	2757	-12432	-749	-5406	2338	-10275	-8903	-1084	3685	-5455	-1464	-5750	8903	-12881	-306	-4375	6974	-9988	-168	-4631	8077	-8323	-149	-125	-120	-67	-63	-59	-105	41	-152	19	32	-74	-24	-55	78	-28	-1
0.088333	-2049	-1288	-1172	-7410	-75	-4142	6060	-11845	-217	-4824	2783	-12569	-721	-4769	2226	-10369	-8294	-906	3509	-5951	-1319	-5068	8859	-12349	-96	-3749	6952	-9984	-189	-4000	8069	-8631	-148	-125	-117	-62	-62	-74	-104	43	-152	21	35	-72	-14	-52	71	-30	-1
0.089167	-4606	-988	-620	-7423	-66	-3487	6127	-11692	-210	-4230	2773	-12706	-809	-4128	2100	-10472	-7594	-690	3280	-6709	-1280	-4415	8760	-11782	-204	-3148	6906	-9936	-108	-3381	8044	-8913	-145	-127	-117	-63	-59	-57	-100	42	-149	20	38	-69	-23	-58	84	-31	1
0.090000	-7228	-688	-57	-7538	-35	-2848	6101	-11531	-127	-3650	2732	-12841	-991	-3483	1964	-10589	-7053	-446	3000	-7712	-1296	-3808	8602	-11182	-291	-2582	6827	-9839	-3	-2777	8007	-9168	-150	-126	-121	-67	-62	-57	-105	38	-153	20	29	-74	-23	-53	80	-29	-1
0.090833	-10050	-403	507	-7724	-75	-2221	5995	-11354	-101	-3081	2665	-12947	-964	-2847	1823	-10705	-6555	-167	2683	-8909	-1142	-3226	8395	-10544	-206	-2048	6722	-9676	26	-2189	7950	-9381	-151	-126	-117	-63	-61	-42	-105	38	-150	22	37	-75	-22	-53	81	-29	-4
0.091667	-12773	-133	1068	-7951	-291	-1612	5813	-11160	-122	-2522	2577	-13078	-811	-2203	1686	-10829	-6155	146	2351	-10258	-855	-2686	8119	-9882	-144	-1545	6586	-9461	91	-1625	7864	-9559	-146	-126	-130	-63	-65	-56	-108	39	-152	20	35	-72	-18	-55	80	-29	0
0.092500	-15750	136	1630	-8204	-129	-1026	5558	-10948	-186	-1979	2465	-13212	-727	-1582	1549	-10963	-6094	483	2027	-11683	-488	-2184	7803	-9187	-104	-1074	6420	-9184	204	-1087	7751	-9698	-149	-131	-121	-66	-61	-57	-104	39	-154	24	35	-73	-51	-57	84	-30	-4
0.093333	-18662	382	2164	-8454	334	-459	5239	-10717	-11	-1453	2330	-13311	-664	-968	1421	-11094	-6381	834	1740	-13114	-272	-1720	7436	-8468	8	-631	6224	-8850	292	-581	7605	-9804	-145	-126	-117	-65	-63	-56	-105	37	-145	20	34	-74	-24	-55	79	-28	1
0.094167	-20985	605	2663	-8681	-145	88	4869	-10466	682	-944	2178	-13400	-552	-380	1295	-11228	-6603	1186	1509	-14467	-263	-1297	7035	-7728	-126	-220	6004	-8461	208	-116	7425	-9874	-148	-126	-122	-65	-59	-56	-107	39	-149	21	37	-72	-17	-56	89	-27	0
0.095000	-23263	808	3123	-8865	0	609	4454	-10192	1412	-453	2007	-13472	-253	177	1180	-11369	-6760	1529	1361	-15671	-64	-916	6596	-6972	-147	151	5761	-8033	-86	301	7215	-9913	-150	-125	-118	-65	-69	-55	-102	42	-147	22	35	-74	-21	-55	86	-27	1
0.095833	-25350	991	3531	-8998	-25	1110	4008	-9895	1348	25	1823	-13526	-115	697	1069	-11504	-6918	1865	1311	-16656	222	-567	6116	-6205	-201	489	5502	-7566	-479	670	6967	-9929	-146	-126	-117	-63	-65	-58	-112	44	-149	23	38	-70	-23	-52	88	-25	0
0.096667	-27111	1143	3882	-9063	-98	1582	3540	-9582	1161	480	1627	-13571	180	1186	969	-11639	-7028	2145	1381	-17360	573	-253	5637	-5432	-317	790	5224	-7076	-606	983	6677	-9922	-149	-121	-117	-62	-59	-55	-98	44	-150	22	39	-70	-19	-51	85	-24	0
0.097500	-28672	1310	4168	-9052	-12	2025	3055	-9257	1165	917	1419	-13597	663	1636	869	-11774	-7028	2397	1572	-17735	833	18	5126	-4688	-200	1045	4932	-6572	-511	1235	6365	-9907	-147	-125	-118	-65	-60	-56	-104	42	-145	23	22	-70	-15	-51	86	-27	3
0.098333	-29685	1442	4385	-8960	56	2438	2568	-8918	1095	1333	1184	-13617	1034	2040	775	-11906	-6861	2598	1882	-17744	907	249	4600	-3918	-143	1258	4621	-6064	-427	1419	6005	-9896	-131	-133	-121	-68	-65	-61	-105	39	-153	15	34	-79	-22	-59	79	-32	-9
0.099167	-29997	1558	4522	-8790	126	2813	2084	-8569	934	1727	972	-13628	1404	2401	684	-12044	-6676	2715	2307	-17378	955	448	4071	-3188	-156	1429	4308	-5565	-270	1549	5622	-9856	-153	-130	-121	-66	-65	-61	-107	49	-155	17	35	-75	-22	-57	81	-33	-3
0.100000	-30067	1686	4600	-8529	140	3170	1621	-8198	730	2119	748	-13628	1639	2727	606	-12169	-6471	2830	2835	-16637	1015	614	3536	-2478	-76	1563	3989	-5091	-317	1608	5228	-9832	-153	-131	-119	-64	-61	-60	-109	38	-153	21	36	-73	-18	-57	87	-31	-1
0.100833	-29855	1786	4603	-8192	-91	3495	1181	-7829	590	2479	525	-13628	1399	2980	523	-12297	-6077	2864	3434	-15547	980	744	2995	-1803	-237	1654	3664	-4652	-346	1605	4765	-9797	-148	-129	-120	-65	-64	-60	-107	41	-154	18	34	-64	-24	-56	84	-29	-3
0.101667	-29315	1895	4518	-7778	347	3791	767	-7452	369	2825	308	-13624	1043	3246	451	-12430	-5878	2842	4086	-14148	1163	839	2461	-1180	-205	1693	3340	-4263	-296	1539	4304	-9811	-172	-131	-121	-66	-64	-58	-102	42	-152	19	37	-76	-23	-53	85	-30	-5
0.102500	-28310	1999	4415	-7307	185	4061	398	-7084	218	3151	95	-13633	1276	3445	379	-12568	-5618	2772	4746	-12511	1194	899	1933	-615	-113	1704	3005	-3929	-249	1413	3814	-9824	-144	-127	-120	-63	-62	-62	-102	43	-149	18	35	-79	-21	-51	84	-28	0
0.103333	-26930	2106	4240	-6777	194	4305	70	-6714	39	3452	-100	-13642	1399	3612	311	-12712	-5339	2660	5377	-10694	1114	923	1415	-119	-5	1663	2674	-3666	-231	1228	3326	-9860	-146	-124	-118	-64	-61	-57	-102	41	-151	21	38	-74	-17	-53	86	-28	2
0.104167	-25291	2217	4026	-6206	304	4516	-206	-6357	-15	3732	-290	-13648	1243	3745	244	-12866	-4986	2519	5945	-8782	1033	917	903	297	0	1588	2332	-3479	-224	990	2812	-9920	-149	-127	-117	-52	-63	-57	-102	39	-150	21	37	-73	-24	-59	84	-26	4
0.105000	-23246	2352	3783	-5603	242	4709	-435	-6010	-74	3987	-459	-13706	1103	3851	179	-13035	-4563	2362	6408	-6859	851	870	405	632	-9	1471	1984	-3374	-150	708	2327	-10007	-148	-129	-117	-62	-66	-58	-105	40	-152	20	37	-74	-26	-56	82	-28	0
0.105833	-21142	2456	3524	-4976	122	4878	-604	-5682	-388	4216	-611	-13760	1094	3930	112	-13211	-4046	2198	6728	-4996	638	793	-74	862	-105	1317	1626	-3356	-130	381	1802	-10121	-147	-127	-119	-66	-50	-55	-104	38	-151	20	35	-74	-22	-58	79	-32	0
0.106667	-19081	2571	3274	-4341	499	5031	-721	-5371	-504	4415	-740	-13831	928	3989	53	-13401	-3537	2038	6884	-3281	519	681	-534	988	-41	1136	1263	-3424	-86	-16	1318	-10261	-151	-131	-120	-67	-64	-61	-111	35	-154	13	32	-78	-21	-60	78	-32	-4
0.107500	-16364	2723	3017	-3702	157	5170	-783	-5080	-495	4590	-858	-13915	572	4032	-4	-13601	-2940	1894	6856	-1775	224	543	-960	1014	-43	928	897	-3575	-48	-342	852	-10422	-151	-127	-119	-66	-64	-58	-107	38	-154	17	34	-99	-25	-56	78	-33	-5
0.108333	-13522	2884	2796	-3071	262	5295	-780	-4804	-452	4738	-934	-14009	581	4068	-52	-13807	-2290	1779	6627	-528	18	381	-1358	930	-66	698	525	-3812	130	-731	419	-10604	-150	-125	-124	-65	-63	-56	-105	41	-154	16	34	-74	-24	-57	81	-28	-3
0.109167	-10728	3044	2622	-2466	285	5409	-729	-4546	-511	4853	-997	-14115	895	4091	-99	-14024	-1620	1697	6209	422	-273	182	-1721	736	-40	450	144	-4125	275	-1129	11	-10804	-148	-127	-119	-64	-62	-47	-102	43	-151	13	37	-74	-21	-56	82	-27	1
0.110000	-7923	3228	2496	-1901	33	5499	-635	-4314	-624	4935	-1050	-14235	1269	4108	-143	-14249	-936	1657	5595	1043	-910	-21	-2048	419	-101	181	-238	-4516	155	-1520	-355	-11016	-148	-126	-120	-65	-62	-55	-105	40	-151	17	33	-75	-19	-58	80	-31	0
0.110833	-5063	3422	2422	-1369	-39	5570	-499	-4098	-610	4986	-1086	-14363	1312	4112	-182	-14477	-288	1653	4814	1338	-1455	-254	-2331	-3	-79	-97	-621	-4977	178	-1891	-684	-11244	-150	-126	-120	-67	-61	-53	-102	38	-149	22	38	-75	-21	-53	84	-31	-3
0.111667	-2141	3633	2422	-926	-27	5621	-321	-3899	-546	5000	-1107	-14486	819	4115	-220	-14705	397	1697	3888	1304	-1713	-503	-2564	-533	-156	-386	-993	-5501	82	-2239	-965	-11459	-151	-126	-118	-65	-62	-56	-104	37	-151	19	34	-75	-24	-57	79	-33	0
0.112500	972	3864	2495	-542	7	5643	-125	-3722	-541	4987	-1119	-14612	325	4105	-256	-14933	1122	1781	2858	987	-1958	-764	-2747	-1161	-408	-678	-1349	-6072	-74	-2548	-1204	-11675	-147	-126	-121	-68	-62	-61	-108	39	-149	18	32	-75	-21	-56	78	-31	0
0.113333	4133	4114	2645	-231	39	5635	89	-3555	-732	4937	-1136	-14724	-72	4084	-289	-15146	1694	1902	1766	422	-2183	-1032	-2868	-1881	-265	-966	-1689	-6690	-50	-2815	-1383	-11878	-145	-120	-119	-65	-64	-56	-107	40	-149	18	37	-76	-22	-59	79	-31	0
0.114167	7004	4378	2870	-17	-401	5591	320	-3406	-653	4853	-1154	-14828	-412	4053	-322	-15353	2412	2056	660	-343	-2338	-1301	-2935	-2681	-317	-1267	-2005	-7349	-129	-3024	-1530	-12063	-149	-128	-122	-68	-64	-59	-134	37	-151	17	32	-75	-19	-58	81	-28	1
0.115000	9612	4661	3167	106	-33	5529	556	-3263	-532	4736	-1185	-14911	-637	4001	-355	-15545	2837	2229	-421	-1236	-2059	-1565	-2938	-3559	-415	-1561	-2285	-8034	-401	-3178	-1627	-12223	-151	-128	-121	-68	-63	-60	-108	36	-150	15	30	-77	-25	-60	78	-38	2
0.115833	12337	4959	3533	132	-358	5365	787	-3133	-625	4583	-1223	-14968	-820	3934	-389	-15717	3191	2424	-1428	-2204	-2007	-1825	-2880	-4494	-396	-1847	-2520	-8733	-464	-3261	-1676	-12339	-146	-126	-121	-65	-61	-57	-108	54	-152	15	35	-74	-22	-59	79	-32	4
0.116667	14648	5273	3964	73	-294	5183	1011	-3002	-614	4392	-1279	-14998	-1063	3840	-429	-15869	3647	2626	-2337	-3183	-2221	-2080	-2760	-5469	-448	-2120	-2712	-9446	-412	-3285	-1684	-12415	-151	-127	-119	-64	-62	-58	-103	39	-151	17	37	-72	-22	-52	67	-29	-1
0.117500	16639	5598	4451	-78	-216	4932	1213	-2872	-664	4168	-1361	-14997	-1113	3711	-480	-16000	3971	2827	-3111	-4113	-2266	-2321	-2582	-6473	-464	-2387	-2846	-10156	-459	-3244	-1663	-12433	-147	-122	-119	-65	-61	-57	-104	39	-152	16	35	-74	-19	-57	80	-25	1
0.118333	18544	5926	4976	-310	-72	4614	1391	-2743	-628	3901	-1475	-14962	-978	3546	-547	-16116	4374	3015	-3728	-4932	-2100	-2551	-2347	-7489	-465	-2643	-2926	-10866	-546	-3146	-1612	-12395	-148	-131	-122	-66	-61	-59	-104	38	-153	13	33	-75	-23	-59	80	-32	-6
0.119167	19940	6256	5529	-612	-452	4241	1538	-2611	-491	3589	-1622	-14883	-1094	3350	-635	-16212	4691	3186	-4167	-5599	-1732	-2768	-2077	-8510	-472	-2883	-2945	-11562	-518	-2993	-1534	-12287	-150	-130	-122	-68	-63	-56	-103	35	-155	12	30	-79	-22	-58	86	-33	-1
0.120000	20817	6583	6106	-966	311	3792	1653	-2461	-427	3240	-1799	-14771	-1194	3079	-746	-16285	4703	3334	-4433	-6082	-1292	-2964	-1751	-9508	-428	-3099	-2892	-12239	-152	-2792	-1437	-12099	-149	-128	-126	-67	-64	-61	-107	40	-151	18	29	-79	-22	-58	80	-33	-1
0.120833	21868	6910	6694	-1356	590	3227	1728	-2319	-420	2844	-2009	-14609	-1228	2773	-887	-16346	4801	3460	-4521	-6349	-928	-3146	-1389	-10491	-545	-3300	-2780	-12878	-4	-2557	-1325	-11826	-146	-128	-121	-68	-62	-60	-105	36	-152	26	33	-79	-25	-58	82	-29	-1
0.121667	22648	7220	7272	-1770	424	2686	1769	-2154	-392	2407	-2255	-14402	-1296	2414	-1056	-16383	5082	3550	-4444	-6394	-651	-3313	-1000	-11416	-586	-3478	-2594	-13473	-135	-2299	-1210	-11483	-149	-130	-122	-65	-64	-60	-105	41	-152	18	35	-74	-22	-58	67	-28	-1
0.122500	23185	7503	7837	-2187	237	2031	1764	-1980	-313	1924	-2541	-14157	-1247	1998	-1267	-16417	5293	3608	-4229	-6226	-328	-3466	-597	-12280	-489	-3631	-2377	-14024	-149	-2029	-1093	-11040	-145	-128	-124	-66	-34	-57	-104	40	-151	19	33	-75	-23	-60	80	-30	-3
0.123333	23527	7760	8371	-2594	59	1303	1721	-1791	-280	1395	-2857	-13862	-1084	1519	-1516	-16439	5459	3641	-3874	-5860	-28	-3611	-189	-13065	-528	-3759	-2103	-14514	-287	-1756	-981	-10512	-189	-130	-122	-67	-66	-62	-105	38	-155	16	35	-76	-25	-59	82	-31	-4
0.124167	23550	7978	8862	-2975	70	544	1624	-1594	-306	812	-3214	-13531	-1126	983	-1816	-16457	5773	3639	-3433	-5315	205	-3737	216	-13771	-495	-3853	-1787	-14938	-324	-1495	-878	-9896	-149	-126	-120	-63	-61	-59	-107	38	-150	19	38	-74	-22	-56	79	-30	-1
0.125000	23454	8156	9309	-3320	-77	-281	1488	-1371	-342	189	-3603	-13151	-1416	389	-2149	-16467	6058	3620	-2926	-4648	388	-3865	608	-14379	-483	-3924	-1455	-15284	-317	-1256	-792	-9189	-149	-127	-122	-69	-66	-58	-103	39	-152	18	36	-77	-21	-56	81	-28	-1
0.125833	23357	8279	9697	-3626	-218	-1154	1312	-1149	-171	-488	-4023	-12739	-1392	-260	-2535	-16483	6287	3575	-2382	-3884	495	-3987	975	-14881	-518	-3965	-1107	-15541	-409	-1049	-727	-8401	-151	-130	-124	-64	-63	-58	-108	42	-152	18	36	-77	-21	-56	81	-29	-6
0.126667	22998	8351	10018	-3885	-82	-2064	1086	-916	-100	-1203	-4474	-12282	-1289	-957	-2961	-16491	6479	3514	-1819	-3067	642	-4090	1303	-15269	-465	-3977	-765	-15707	-475	-878	-684	-7535	-151	-128	-120	-68	-61	-58	-102	37	-159	18	36	-74	-24	-56	84	-31	-3
0.127500	22297	8363	10275	-4093	-552	-3001	821	-673	-189	-1963	-4947	-11807	-1381	-1705	-3435	-16509	6779	3443	-1269	-2257	820	-4228	1585	-15532	-560	-3958	-435	-15768	-462	-748	-673	-6591	-152	-129	-121	-64	-64	-59	-109	41	-151	19	37	-75	-22	-56	80	-29	-1
0.128333	21115	8307	10456	-4243	-168	-3955	516	-430	-188	-2763	-5441	-11280	-1275	-2502	-3950	-16517	7014	3370	-745	-1492	1003	-4352	1816	-15673	-645	-3908	-139	-15718	-446	-664	-686	-5587	-146	-125	-119	-64	-63	-55	-103	43	-150	19	36	-75	-22	-50	86	-25	-1
0.129167	19951	8187	10560	-4365	-267	-4919	178	-177	-257	-3596	-5954	-10731	-1187	-3339	-4457	-16529	7046	3297	-267	-811	1077	-4489	1987	-15704	-463	-3828	111	-15550	-460	-617	-732	-4533	-146	-124	-119	-66	-56	-51	-100	45	-145	22	23	-73	-15	-50	88	-27	1
0.130000	18712	7996	10582	-4445	-187	-5890	-204	64	-268	-4469	-6478	-10161	-1200	-4215	-5063	-16546	7132	3224	157	-249	1162	-4606	2087	-15617	-428	-3728	301	-15267	-423	-613	-811	-3437	-145	-122	-116	-65	-60	-53	-100	45	-149	21	36	-75	-12	-53	85	-28	-3
0.130833	17391	7731	10514	-4483	-144	-6846	-620	302	-146	-5372	-7006	-9571	-1147	-5125	-5654	-16563	7094	3146	522	167	1157	-4735	2113	-15419	-445	-3592	422	-14851	-297	-643	-932	-2349	-150	-122	-118	-67	-62	-55	-102	39	-134	19	37	-75	-21	-51	82	-30	-4
0.131667	15969	7397	10362	-4508	-195	-7791	-1072	527	-221	-6300	-7531	-8966	-1046	-6067	-6259	-16575	6942	3072	836	428	899	-4869	2059	-15127	-375	-3435	467	-14322	-222	-695	-1076	-1195	-151	-128	-122	-68	-66	-58	-108	38	-155	19	59	-76	-25	-61	78	-32	-3
0.132500	14392	6981	10114	-4512	-617	-8703	-1549	738	-333	-7260	-8044	-8343	-845	-7040	-6867	-16579	6865	3000	1095	523	795	-4992	1940	-14742	-424	-3248	436	-13662	-292	-753	-1245	-52	-134	-128	-119	-68	-64	-58	-105	39	-149	30	37	-78	-21	-56	81	-30	0
0.133333	12560	6510	9789	-4494	-115	-9567	-2046	943	-356	-8207	-8531	-7710	-631	-8039	-7462	-16573	6656	2929	1331	464	689	-5105	1746	-14286	-408	-3037	319	-12885	-372	-810	-1445	1071	-147	-128	-120	-67	-64	-56	-107	40	-149	21	36	-77	-21	-58	79	-31	0
0.134167	11287	5970	9375	-4476	-195	-10390	-2585	1121	-274	-9178	-8997	-7065	-517	-9058	-8052	-16553	6377	2844	1526	253	432	-5202	1473	-13773	-280	-2800	123	-11995	-371	-859	-1669	2171	-149	-125	-119	-66	-63	-58	-108	40	-154	20	36	-75	-23	-55	80	-30	-5
0.135000	10085	5373	8873	-4449	-418	-11154	-3100	1282	-204	-10162	-9430	-6419	-549	-10101	-8610	-16523	6203	2748	1701	-82	236	-5280	1142	-13212	-402	-2540	-148	-10999	-354	-886	-1901	3227	-147	-126	-119	-66	-60	-59	-102	42	-150	21	36	-75	-14	-53	81	-30	0
0.135833	8881	4714	8289	-4424	-310	-11871	-3659	1423	-196	-11142	-9815	-5777	-585	-11154	-9136	-16463	5969	2636	1866	-523	49	-5336	749	-12629	-414	-2254	-486	-9911	-335	-877	-2158	4230	-147	-117	-116	-64	-61	-58	-104	42	-149	21	36	-74	-16	-53	80	-30	2
0.136667	8018	4001	7619	-4403	-656	-12517	-4210	1539	-162	-12112	-10154	-5134	-323	-12213	-9625	-16388	5827	2497	2022	-1040	7	-5360	309	-12033	-321	-1951	-882	-8751	-374	-816	-2417	5156	-148	-124	-117	-66	-60	-55	-102	42	-148	24	35	-55	-17	-51	86	-29	-1
0.137500	7336	3248	6876	-4376	-616	-13084	-4766	1629	-200	-13059	-10437	-4503	-148	-13268	-10072	-16277	5636	2326	2178	-1603	69	-5350	-178	-11450	-267	-1628	-1315	-7537	-410	-708	-2674	6003	-136	-125	-116	-67	-60	-57	-100	41	-151	20	38	-65	-17	-55	85	-28	2
0.138333	6930	2448	6065	-4353	-418	-13616	-5317	1696	-211	-13973	-10659	-3893	-374	-14320	-10478	-16136	5387	2118	2326	-2180	67	-5305	-681	-10885	-243	-1288	-1777	-6282	-378	-546	-2936	6745	-143	-128	-120	-67	-59	-63	-107	40	-147	22	35	-74	-19	-59	84	-30	-3
0.139167	6899	1623	5194	-4324	-545	-14063	-5851	1735	-187	-14853	-10830	-3302	-487	-15347	-10828	-15949	5393	1870	2464	-2750	-40	-5223	-1226	-10359	-205	-938	-2256	-5007	-345	-318	-3176	7364	-147	-128	-121	-70	-64	-58	-105	37	-153	16	30	-84	-24	-59	81	-31	-1
0.140000	7150	810	4275	-4290	-579	-14444	-6360	1751	-162	-15675	-10912	-2733	-464	-16331	-11126	-15722	5400	1577	2584	-3291	-155	-5091	-1768	-9876	-100	-569	-2723	-3735	-356	-27	-3397	7856	-153	-129	-126	-73	-67	-63	-107	34	-154	10	28	-79	-24	-60	80	-33	-7
0.140833	7229	-83	3322	-4243	-716	-14762	-6844	1746	-242	-16433	-10929	-2197	-461	-17252	-11366	-15445	5394	1243	2685	-3735	-213	-4913	-2299	-9444	-152	-183	-3163	-2491	-39	329	-3590	8209	-148	-128	-121	-84	-65	-61	-108	35	-151	18	32	-75	-23	-61	80	-29	-3
0.141667	7092	-918	2336	-4180	-490	-15015	-7289	1722	-251	-17106	-10876	-1687	-354	-18117	-11557	-15112	5301	860	2746	-4127	-262	-4689	-2815	-9053	-339	204	-3561	-1301	995	744	-3751	8416	-147	-128	-120	-72	-64	-63	-107	38	-150	25	34	-73	-25	-58	81	-28	0
0.142500	7118	-1812	1334	-4104	-494	-15207	-7687	1673	-153	-17696	-10757	-1227	-379	-18891	-11718	-14718	4979	440	2754	-4432	-277	-4420	-3298	-8756	-176	596	-3915	-182	1053	1212	-3877	8463	-149	-130	-118	-64	-61	-59	-105	36	-154	17	35	-75	-21	-58	81	-28	-1
0.143333	7210	-2661	338	-4009	-606	-15360	-8040	1602	-163	-18191	-10572	-807	-248	-19574	-11795	-14267	4868	-23	2706	-4649	-241	-4113	-3744	-8505	-224	999	-4202	855	526	1739	-3963	8351	-145	-126	-120	-63	-66	-63	-107	37	-152	18	37	-74	-21	-55	84	-28	-1
0.144167	7460	-3495	-649	-3903	-731	-15455	-8321	1517	-136	-18576	-10333	-436	43	-20149	-11847	-13751	4747	-524	2582	-4775	-180	-3767	-4137	-8313	-249	1399	-4426	1785	509	2302	-4000	8076	-148	-122	-117	-64	-64	-59	-101	40	-148	18	39	-76	-22	-55	85	-28	-1
0.145000	7655	-4305	-1609	-3786	-593	-15517	-8586	1411	-63	-18859	-10041	-118	334	-20595	-11857	-13171	4506	-1047	2379	-4839	-191	-3384	-4445	-8178	-210	1804	-4578	2595	118	2903	-3991	7642	-148	-128	-119	-67	-62	-59	-103	37	-151	16	36	-77	-13	-56	84	-27	0
0.145833	7861	-5078	-2529	-3661	-764	-15527	-8768	1295	-87	-19026	-9709	136	551	-20917	-11834	-12531	4273	-1594	2094	-4790	-17	-2972	-4758	-8085	-163	2209	-4657	3274	-177	3537	-3933	7061	-148	-130	-122	-66	-67	-61	-126	39	-152	17	35	-75	-22	-57	84	-27	-1
0.146667	7664	-5820	-3406	-3528	-385	-15505	-8902	1166	-211	-19080	-9342	339	594	-21098	-11772	-11820	3943	-2153	1716	-4692	176	-2535	-4969	-8035	-160	2610	-4668	3813	-218	4197	-3821	6336	-148	-128	-118	-67	-62	-60	-102	37	-152	16	33	-75	-23	-58	82	-27	-3
0.147500	7463	-6525	-4230	-3391	-139	-15448	-8974	1028	-191	-19023	-8951	473	663	-21153	-11681	-11048	3411	-2722	1257	-4543	99	-2076	-5106	-8015	-50	3017	-4616	4209	-401	4878	-3665	5478	-150	-131	-124	-67	-67	-60	-107	38	-153	13	34	-78	-26	-58	81	-28	-5
0.148333	7101	-7176	-4979	-3290	-499	-15359	-8994	883	-173	-18857	-8552	547	566	-21058	-11562	-10209	3124	-3280	727	-4355	-195	-1608	-5176	-8017	-109	3419	-4508	4463	-358	5580	-3455	4503	-150	-125	-120	-67	-64	-61	-105	38	-150	17	33	-80	-26	-57	81	-29	-4
0.149167	6199	-7780	-5658	-3179	-378	-15246	-8961	734	-371	-18589	-8144	561	577	-20824	-11418	-9311	2964	-3822	133	-4145	-446	-1127	-5167	-8020	-169	3826	-4344	4582	-229	6296	-3202	3445	-145	-125	-119	-66	-63	-59	-101	41	-151	18	37	-73	-22	-58	87	-26	0
0.150000	5219	-8318	-6259	-3092	-452	-15096	-8888	586	-996	-18228	-7749	518	863	-20471	-11255	-8351	2688	-4342	-509	-3932	-547	-656	-5097	-8037	-162	4243	-4149	4562	-214	7005	-2909	2309	-149	-129	-117	-65	-61	-56	-103	40	-151	18	35	-73	-22	-56	81	-27	-1
0.150833	4216	-8807	-6781	-3049	-488	-14928	-8785	433	-1167	-17788	-7377	414	779	-20005	-11074	-7365	2485	-4838	-1196	-3724	-410	-200	-4969	-8040	-131	4614	-3928	4411	-283	7720	-2584	1124	-148	-128	-121	-65	-62	-59	-104	44	-150	15	36	-76	-21	-56	84	-29	-1
0.151667	3298	-9235	-7226	-3027	-320	-14734	-8653	285	-776	-17281	-7045	253	553	-19439	-10881	-6330	2302	-5303	-1906	-3524	-426	240	-4786	-8035	-78	4993	-3691	4155	-259	8424	-2232	-87	-149	-127	-117	-65	-63	-58	-103	39	-152	17	36	-53	-24	-59	82	-13	1
0.152500	2987	-9594	-7592	-3050	-235	-14519	-8509	138	-693	-16714	-6758	54	662	-18785	-10669	-5243	2085	-5723	-2619	-3353	-447	642	-4547	-8008	-145	5352	-3441	3789	-314	9122	-1849	-1310	-150	-129	-118	-68	-61	-57	-104	38	-153	19	33	-77	-21	-56	84	-28	0
0.153333	3213	-9891	-7881	-3114	-162	-14282	-8357	-4	-729	-16109	-6524	-202	695	-18051	-10443	-4124	1762	-6104	-3321	-3209	-239	1008	-4275	-7961	-228	5690	-3194	3333	-572	9807	-1446	-2501	-149	-126	-119	-64	-61	-56	-101	43	-150	17	35	-81	-22	-56	84	-28	-4
0.154167	3605	-10118	-8101	-3218	-246	-14028	-8216	-141	-621	-15468	-6351	-487	666	-17262	-10207	-2950	1559	-6437	-3999	-3096	34	1322	-3975	-7888	-292	5999	-2945	2797	-752	10465	-1047	-3652	-147	-126	-117	-64	-59	-56	-102	47	-151	18	36	-73	-22	-53	84	-27	0
0.155000	3974	-10283	-8246	-3363	-319	-13754	-8085	-264	-534	-14803	-6248	-805	751	-16440	-9961	-1814	1486	-6725	-4642	-3022	434	1580	-3655	-7793	-531	6277	-2711	2205	-974	11095	-639	-4750	-147	-128	-118	-64	-62	-55	-103	40	-150	21	37	-74	-19	-50	82	-28	-1
0.155833	4449	-10375	-8333	-3549	80	-13466	-7982	-393	-396	-14131	-6244	-1133	783	-15594	-9709	-639	1119	-6967	-5231	-2978	812	1774	-3321	-7673	-417	6508	-2481	1561	-1159	11683	-233	-5756	-146	-126	-117	-63	-62	-55	-100	43	-150	21	36	-74	-22	-53	86	-27	1
0.156667	4910	-10400	-8360	-3769	73	-13168	-7904	-514	-215	-13468	-6260	-1487	767	-14737	-9451	528	878	-7172	-5776	-2967	1005	1895	-2984	-7536	-529	6686	-2262	882	-1165	12211	155	-6679	-148	-128	-121	-67	-63	-58	-100	40	-149	20	34	-77	-21	-56	84	-31	-1
0.157500	5185	-10357	-8340	-4023	226	-12855	-7873	-632	113	-12813	-6374	-1839	1105	-13894	-9191	1706	612	-7330	-6256	-2974	1459	1939	-2647	-7387	-586	6802	-2049	182	-1009	12677	536	-7496	-147	-125	-119	-63	-61	-56	-96	42	-149	17	36	-75	-19	-55	87	-28	0
0.158333	5172	-10247	-8276	-4289	428	-12529	-7871	-748	472	-12175	-6557	-2176	1380	-13049	-8927	2866	282	-7462	-6682	-3002	2094	1905	-2319	-7238	-458	6846	-1827	-533	-877	13060	889	-8204	-152	-129	-120	-68	-66	-56	-102	40	-153	19	36	-76	-24	-57	81	-33	-5
0.159167	4901	-10075	-8171	-4574	112	-12212	-7917	-861	585	-11563	-6804	-2504	1339	-12234	-8668	3992	60	-7559	-7041	-3033	2586	1787	-1999	-7088	-368	6816	-1629	-1262	-715	13353	1232	-8789	-151	-128	-121	-67	-65	-61	-104	37	-153	17	38	-76	-26	-61	80	-33	-3
0.160000	3907	-9835	-8033	-4861	270	-11889	-7999	-980	894	-10969	-7106	-2801	1019	-11419	-8405	5088	-77	-7627	-7344	-3069	2852	1592	-1689	-6945	-325	6705	-1405	-1986	-472	13540	1545	-9248	-148	-128	-120	-69	-64	-60	-108	47	-150	18	44	-75	-19	-57	81	-33	0
0.160833	2988	-9532	-7868	-5143	711	-11552	-8118	-1103	931	-10409	-7447	-3065	539	-10640	-8147	6138	-314	-7679	-7588	-3095	2979	1319	-1382	-6816	-113	6509	-1167	-2703	-242	13604	1830	-9584	-148	-128	-122	-66	-65	-64	-101	40	-149	16	36	-77	-19	-59	80	-32	-1
0.161667	2560	-9176	-7686	-5416	86	-11219	-8267	-1234	581	-9880	-7820	-3288	252	-9883	-7896	7149	-419	-7720	-7787	-3112	2910	972	-1083	-6719	-146	6219	-908	-3404	-194	13541	2102	-9799	-145	-129	-122	-65	-62	-56	-104	38	-151	13	38	-74	-21	-57	84	-30	-3
0.162500	1811	-8768	-7484	-5662	247	-10887	-8443	-1373	312	-9384	-8215	-3460	45	-9150	-7653	8093	-504	-7750	-7944	-3106	2889	560	-786	-6650	-163	5851	-628	-4096	-429	13340	2338	-9914	-150	-128	-118	-64	-62	-55	-103	56	-150	19	36	-75	-19	-53	81	-31	-4
0.163333	945	-8309	-7269	-5882	392	-10553	-8624	-1525	319	-8913	-8612	-3580	-166	-8422	-7416	8977	-664	-7777	-8061	-3074	2929	90	-490	-6623	-129	5402	-323	-4773	-520	12997	2559	-9917	-147	-127	-120	-64	-60	-58	-103	41	-153	18	35	-75	-24	-56	87	-27	0
0.164167	-39	-7814	-7049	-6074	312	-10228	-8811	-1696	372	-8471	-9007	-3644	-125	-7714	-7193	9790	-867	-7798	-8148	-3023	2947	-417	-185	-6636	-167	4872	8	-5432	-477	12512	2765	-9839	-150	-131	-118	-64	-60	-59	-101	41	-165	18	35	-75	-22	-55	85	-29	-1
0.165000	-1204	-7284	-6827	-6226	293	-9902	-8997	-1888	340	-8052	-9379	-3649	124	-7020	-6981	10526	-1110	-7821	-8212	-2916	2842	-960	125	-6702	-167	4273	365	-6074	-598	11890	2931	-9689	-149	-129	-124	-67	-63	-61	-108	35	-154	12	32	-78	-24	-58	80	-55	-8
0.165833	-2523	-6731	-6607	-6337	321	-9574	-9160	-2103	216	-7653	-9710	-3594	69	-6327	-6780	11180	-1297	-7844	-8255	-2859	2697	-1524	463	-6815	-208	3627	751	-6686	-613	11142	3100	-9499	-148	-127	-122	-59	-65	-61	-109	40	-151	17	34	-75	-24	-59	82	-29	-4
0.166667	-3916	-6146	-6383	-6405	155	-9242	-9292	-2337	143	-7265	-9995	-3467	-158	-5642	-6590	11765	-1493	-7860	-8273	-2744	2592	-2092	820	-6972	-198	2933	1155	-7273	-473	10283	3261	-9223	-150	-128	-122	-66	-66	-60	-107	38	-153	17	34	-75	-28	-59	82	-30	-3
0.167500	-5515	-5560	-6172	-6430	132	-8910	-9371	-2598	111	-6890	-10224	-3294	-337	-4958	-6412	12263	-1813	-7878	-8281	-2622	2293	-2648	1200	-7183	-86	2220	1575	-7833	-346	9324	3414	-8936	-149	-129	-124	-74	-65	-59	-104	37	-151	16	34	-75	-21	-57	81	-32	-4
0.168333	-7377	-4953	-5968	-6408	-47	-8572	-9418	-2889	116	-6527	-10385	-3056	-387	-4265	-6243	12680	-2026	-7888	-8269	-2497	1985	-3182	1607	-7434	-173	1498	2004	-8362	-301	8269	3565	-8639	-144	-127	-121	-64	-62	-57	-103	41	-150	15	34	-72	-22	-55	87	-27	-1
0.169167	-9042	-4350	-5779	-6353	445	-8224	-9393	-3199	178	-6164	-10470	-2763	-535	-3583	-6077	13015	-2309	-7890	-8241	-2359	1797	-3680	2041	-7723	-64	770	2448	-8854	-225	7169	3715	-8341	-143	-114	-118	-64	-61	-56	-101	40	-148	20	38	-70	-21	-52	84	-25	0
0.170000	-10036	-3760	-5602	-6262	138	-7871	-9308	-3545	43	-5803	-10485	-2426	-683	-2905	-5923	13272	-2600	-7870	-8204	-2237	1452	-4132	2498	-8053	-33	58	2879	-9314	-305	6030	3862	-8059	-145	-126	-116	-64	-62	-59	-105	45	-151	20	38	-70	-21	-57	84	-25	-1
0.170833	-10469	-3179	-5447	-6142	10	-7508	-9149	-3911	-58	-5455	-10418	-2055	-608	-2241	-5763	13449	-2892	-7848	-8150	-2133	1118	-4542	2981	-8409	-74	-618	3294	-9732	-367	4886	4019	-7800	-146	-124	-137	-64	-61	-59	-105	42	-147	19	38	-74	-21	-51	84	-25	0
0.171667	-10474	-2614	-5311	-5990	150	-7130	-8916	-4302	-115	-5091	-10278	-1652	-669	-1599	-5604	13560	-3156	-7802	-8075	-2046	799	-4884	3486	-8784	-118	-1259	3687	-10104	-95	3754	4178	-7579	-150	-126	-116	-64	-60	-56	-104	42	-151	21	36	-65	-22	-53	82	-30	-3
0.172500	-10202	-2073	-5192	-5822	34	-6744	-8613	-4719	-198	-4733	-10038	-1229	-990	-983	-5433	13601	-3388	-7731	-7986	-1987	284	-5168	3987	-9169	-131	-1844	4050	-10432	29	2659	4343	-7381	-146	-125	-116	-66	-62	-58	-103	40	-152	18	36	-74	-21	-52	81	-28	-1
0.173333	-9966	-1554	-5094	-5642	-240	-6343	-8237	-5146	-246	-4374	-9765	-798	-1121	-401	-5245	13585	-3712	-7636	-7887	-1955	-231	-5387	4503	-9556	-254	-2377	4369	-10711	41	1619	4504	-7253	-152	-129	-120	-67	-67	-56	-105	38	-154	19	35	-76	-25	-57	79	-30	-7
0.174167	-9780	-1066	-5014	-5500	449	-5934	-7792	-5584	-361	-4018	-9408	-362	-1266	138	-5035	13525	-4232	-7509	-7749	-1948	-602	-5546	5008	-9929	-206	-2853	4654	-10923	159	671	4677	-7153	-147	-127	-119	-67	-63	-56	-108	42	-153	20	36	-73	-22	-52	78	-27	-3
0.175000	-9227	-595	-4948	-5265	145	-5504	-7285	-6027	-476	-3655	-8983	64	-1401	630	-4794	13415	-4565	-7354	-7603	-1973	-1090	-5646	5503	-10286	-165	-3267	4885	-11111	181	-191	4847	-7104	-146	-127	-120	-67	-61	-58	-102	42	-150	8	37	-74	-23	-55	82	-27	-1
0.175833	-8757	-149	-4899	-5079	115	-5067	-6717	-6480	-558	-3320	-8509	477	-1280	1064	-4521	13277	-4871	-7163	-7435	-2024	-1636	-5690	5979	-10614	-281	-3627	5066	-11238	151	-948	5018	-7086	-144	-122	-116	-66	-68	-52	-98	44	-148	21	35	-73	-19	-52	85	-25	2
0.176667	-8478	269	-4864	-4903	246	-4616	-6094	-6936	-673	-2941	-7986	855	-1129	1429	-4209	13109	-5258	-6940	-7251	-2099	-2022	-5689	6418	-10910	-250	-3935	5194	-11312	211	-1598	5175	-7135	-145	-124	-115	-65	-61	-55	-102	40	-147	24	40	-72	-17	-50	84	-26	0
0.177500	-8426	670	-4829	-4741	235	-4159	-5435	-7378	-917	-2597	-7435	1196	-1085	1726	-3855	12918	-5584	-6689	-7052	-2197	-2451	-5649	6815	-11164	-134	-4194	5266	-11345	322	-2133	5326	-7214	-143	-122	-113	-64	-61	-53	-85	43	-151	21	39	-75	-22	-52	82	-26	-3
0.178333	-8448	1022	-4807	-4598	330	-3707	-4748	-7817	-902	-2263	-6859	1490	-1196	1950	-3456	12713	-5806	-6401	-6849	-2312	-2998	-5578	7153	-11371	-76	-4407	5287	-11334	170	-2567	5456	-7338	-146	-127	-116	-69	-64	-58	-102	42	-149	21	34	-75	-21	-47	82	-28	0
0.179167	-8485	1408	-4781	-4480	160	-3257	-4037	-8241	-560	-1945	-6262	1733	-895	2096	-3012	12505	-5818	-6089	-6637	-2438	-3353	-5481	7428	-11518	-240	-4591	5252	-11285	86	-2895	5559	-7502	-154	-129	-119	-68	-63	-59	-93	39	-152	19	37	-75	-22	-59	80	-34	0
0.180000	-8470	1751	-4746	-4379	-173	-2818	-3315	-8650	-292	-1647	-5653	1925	-232	2172	-2521	12300	-5851	-5744	-6414	-2565	-3590	-5369	7629	-11606	-395	-4732	5178	-11199	189	-3131	5645	-7694	-148	-130	-119	-67	-65	-60	-105	39	-155	17	35	-77	-26	-55	82	-31	-14
0.180833	-8575	2085	-4702	-4321	32	-2384	-2584	-9035	-245	-1367	-5045	2054	-169	2174	-1986	12108	-6034	-5374	-6193	-2700	-3758	-5243	7759	-11631	-167	-4855	5065	-11087	220	-3285	5694	-7923	-150	-128	-122	-67	-66	-58	-104	41	-150	18	32	-78	-21	-56	81	-28	-3
0.181667	-8854	2405	-4650	-4251	-191	-1978	-1860	-9400	-162	-1114	-4447	2124	-512	2110	-1410	11929	-6063	-4983	-5975	-2824	-3952	-5120	7800	-11591	-147	-4962	4921	-10952	265	-3376	5712	-8182	-153	-129	-121	-70	-66	-65	-109	34	-154	16	33	-79	-24	-55	78	-32	-8
0.182500	-9501	2714	-4579	-4225	144	-1598	-1155	-9735	34	-888	-3860	2129	-492	1986	-805	11768	-6094	-4564	-5764	-2940	-4084	-4995	7758	-11478	-52	-5050	4758	-10799	322	-3417	5695	-8470	-147	-120	-120	-67	-63	-59	-104	38	-150	18	34	-79	-21	-58	82	-31	-5
0.183333	-10009	3024	-4482	-4211	-119	-1245	-452	-10039	161	-687	-3287	2076	-420	1813	-165	11627	-6228	-4129	-5557	-3048	-4113	-4881	7632	-11302	28	-5131	4568	-10637	142	-3423	5638	-8783	-147	-128	-122	-63	-63	-58	-104	38	-151	17	37	-75	-19	-56	84	-25	-4
0.184167	-10443	3322	-4370	-4224	-108	-931	213	-10307	834	-523	-2738	1963	-266	1589	486	11504	-6307	-3680	-5364	-3141	-4175	-4788	7417	-11064	745	-5213	4366	-10464	66	-3418	5544	-9127	-148	-94	-122	-66	-60	-59	-108	40	-148	17	37	-76	-19	-59	82	-28	0
0.185000	-10840	3615	-4238	-4251	-81	-663	844	-10568	1563	-395	-2215	1794	-323	1337	1144	11402	-6398	-3219	-5182	-3224	-4375	-4725	7117	-10762	2757	-5294	4154	-10289	93	-3412	5412	-9490	-149	-131	-118	-69	-61	-60	-104	39	-148	16	33	-82	-19	-56	84	-32	-1
0.185833	-11218	3898	-4089	-4289	59	-437	1442	-10790	1455	-293	-1715	1577	-635	1063	1798	11311	-6563	-2756	-5016	-3300	-4593	-4685	6743	-10407	3768	-5384	3937	-10107	55	-3424	5246	-9878	-150	-133	-124	-69	-68	-62	-105	38	-155	16	34	-77	-25	-59	81	-34	-3
0.186667	-11644	4173	-3920	-4332	-280	-264	2004	-10977	1268	-223	-1242	1324	-634	786	2436	11237	-6713	-2281	-4851	-3363	-4448	-4689	6298	-10000	3130	-5474	3728	-9930	15	-3466	5056	-10287	-147	-130	-121	-69	-64	-61	-104	36	-156	17	33	-78	-29	-60	81	-10	-1
0.187500	-12095	4447	-3735	-4382	302	-144	2516	-11135	1321	-228	-792	1033	-228	507	3049	11168	-6893	-1803	-4703	-3427	-4127	-4736	5790	-9546	2827	-5577	3498	-9746	15	-3542	4839	-10715	-149	-131	-130	-72	-65	-63	-108	36	-151	12	32	-77	-23	-60	81	-30	0
0.188333	-11984	4704	-3542	-4425	11	-73	2987	-11259	1343	-202	-366	721	295	239	3627	11100	-6998	-1325	-4560	-3485	-4283	-4828	5237	-9053	2543	-5690	3303	-9560	-1	-3662	4606	-11155	-145	-128	-121	-66	-61	-60	-105	42	-149	20	32	-75	-21	-57	79	-30	-3
0.189167	-11724	4952	-3339	-4467	-281	-56	3409	-11355	1217	-236	10	391	440	-5	4160	11028	-7033	-852	-4420	-3545	-4694	-4971	4646	-8537	2057	-5815	3102	-9371	-15	-3828	4364	-11600	-148	-132	-120	-65	-62	-57	-104	42	-151	19	35	-73	-18	-56	80	-30	0
0.190000	-11360	5180	-3135	-4509	-234	-88	3788	-11426	1114	-297	432	56	446	-248	4629	10939	-7114	-389	-4292	-3623	-4790	-5168	4022	-7997	1679	-5960	2902	-9182	-107	-4052	4108	-12060	-154	-130	-119	-68	-61	-60	-104	39	-154	12	32	-77	-22	-48	80	-33	-5
0.190833	-10919	5391	-2940	-4553	-271	-173	4122	-11475	1017	-387	805	-280	512	-411	5040	10833	-7089	66	-4162	-3712	-4525	-5421	3387	-7442	1265	-6115	2708	-8988	-99	-4315	3850	-12512	-148	-128	-119	-68	-60	-60	-107	38	-151	17	32	-75	-21	-56	81	-29	-1
0.191667	-10458	5592	-2746	-4592	-154	-293	4414	-11485	1041	-493	1178	-595	615	-561	5383	10702	-7026	510	-4029	-3819	-4273	-5733	2751	-6884	973	-6285	2519	-8784	-107	-4624	3586	-12954	-149	-129	-122	-67	-62	-62	-136	37	-152	18	35	-75	-23	-61	79	-31	-3
0.192500	-9645	5765	-2559	-4646	-233	-459	4663	-11478	924	-624	1575	-899	861	-678	5651	10537	-6896	950	-3902	-3951	-4111	-6082	2126	-6337	655	-6471	2334	-8573	-341	-4964	3316	-13386	-146	-128	-118	-66	-59	-61	-105	39	-152	16	33	-76	-21	-57	80	-28	-3
0.193333	-8394	5927	-2383	-4715	-676	-647	4870	-11449	643	-761	1906	-1177	915	-762	5851	10336	-6718	1368	-3766	-4111	-3971	-6490	1527	-5797	247	-6672	2153	-8351	-321	-5332	3039	-13794	-147	-127	-119	-67	-65	-58	-104	39	-161	20	30	-74	-23	-58	81	-31	-1
0.194167	-7097	6063	-2217	-4806	-1331	-863	5047	-11400	433	-911	2279	-1422	673	-811	5968	10100	-6695	1778	-3627	-4298	-3505	-6923	962	-5283	21	-6891	1974	-8125	-210	-5718	2759	-14171	-146	-126	-118	-68	-64	-39	-102	41	-149	21	36	-76	-19	-57	81	-30	1
0.195000	-5818	6181	-2065	-4932	-1683	-1093	5188	-11337	244	-1069	2663	-1633	453	-839	6052	9819	-6592	2170	-3491	-4514	-2886	-7399	430	-4798	-374	-7120	1800	-7893	-251	-6110	2467	-14511	-146	-125	-122	-68	-61	-52	-101	43	-149	21	36	-74	-19	-53	80	-28	0
0.195833	-4610	6271	-1927	-5095	-1073	-1336	5297	-11256	26	-1230	3056	-1803	417	-849	5994	9496	-6529	2545	-3353	-4762	-2188	-7903	-50	-4350	-745	-7364	1631	-7663	-325	-6501	2162	-14787	-145	-125	-117	-65	-60	-56	-101	44	-153	24	37	-73	-18	-56	82	-29	2
0.196667	-3140	6341	-1796	-5310	-1008	-1581	5384	-11168	-260	-1386	3461	-1926	535	-839	5912	9135	-6676	2911	-3212	-5039	-963	-8419	-478	-3960	-891	-7616	1473	-7439	-456	-6874	1846	-15049	-145	-124	-114	-64	-60	-56	-103	39	-146	26	37	-72	-15	-52	84	-26	-7
0.197500	-1768	6393	-1674	-5579	-675	-1797	5453	-11059	-436	-1534	3875	-2010	391	-832	5768	8721	-6718	3259	-3078	-5347	635	-8938	-848	-3626	-1172	-7877	1313	-7236	-686	-7241	1516	-15238	-146	-124	-115	-62	-61	-55	-101	42	-148	22	38	-72	-21	-56	82	-29	-1
0.198333	-484	6417	-1560	-5912	-338	-2044	5490	-10946	-507	-1672	4295	-2053	198	-824	5578	8268	-6715	3594	-2953	-5683	2033	-9461	-1161	-3369	-1324	-8143	1167	-7072	-913	-7585	1148	-15368	-151	-130	-120	-68	-66	-61	-108	36	-155	18	34	-91	-24	-59	79	-32	-4
0.199167	642	6417	-1452	-6310	-152	-2260	5519	-10835	-603	-1797	4727	-2054	40	-819	5354	7776	-6749	3916	-2839	-6042	3288	-9955	-1414	-3190	-1382	-8405	1031	-6947	-893	-7909	777	-15425	-154	-125	-124	-70	-61	-59	-107	38	-153	17	32	-77	-23	-58	79	-33	-4
0.200000	1479	6403	-1334	-6758	-501	-2427	5544	-10707	-706	-1890	5167	-2003	-130	-814	5111	7233	-6757	4237	-2735	-6414	4720	-10424	-1612	-3101	-1486	-8667	907	-6882	-637	-8207	402	-15412	-147	-129	-124	-67	-63	-59	-105	40	-153	0	30	-76	-18	-58	77	-29	0
0.200833	1696	6369	-1218	-7267	181	-2548	5561	-10576	-767	-1959	5599	-1927	46	-819	4853	6726	-6795	4540	-2647	-6803	6009	-10858	-1756	-3115	-1699	-8915	804	-6897	-564	-8485	24	-15319	-148	-130	-124	-68	-63	-62	-102	39	-154	16	35	-75	-23	-58	79	-29	4
0.201667	2065	6322	-1095	-7827	239	-2685	5572	-10444	-751	-2001	6022	-1789	317	-840	4598	6166	-6879	4846	-2577	-7208	7266	-11252	-1843	-3242	-1663	-9156	710	-7004	-664	-8750	-345	-15184	-149	-127	-122	-66	-65	-53	-105	40	-151	16	34	-76	-25	-59	81	-31	-4
0.202500	2262	6255	-965	-8433	95	-2760	5588	-10284	-742	-2006	6441	-1666	-182	-865	4353	5583	-6841	5143	-2528	-7620	8366	-11593	-1886	-3495	-1651	-9384	637	-7218	-572	-9010	-704	-14959	-148	-128	-122	-67	-65	-94	-105	42	-150	18	34	-74	-22	-58	80	-29	-1
0.203333	1968	6179	-825	-9067	603	-2789	5603	-10169	-734	-1977	6821	-1496	-384	-895	4136	4982	-6702	5445	-2501	-8037	9044	-11888	-1877	-3883	-1576	-9608	577	-7553	-392	-9273	-1033	-14662	-143	-126	-121	-64	-60	-63	-102	44	-147	17	36	-76	-22	-57	84	-39	-1
0.204167	1419	6093	-659	-9721	576	-2782	5625	-10026	-559	-1908	7183	-1304	-600	-931	3923	4369	-6456	5741	-2492	-8458	9272	-12140	-1823	-4414	-1397	-9832	539	-8024	-96	-9543	-1318	-14296	-145	-127	-116	-66	-60	-59	-105	42	-150	18	37	-73	-22	-56	82	-28	0
0.205000	455	5988	-517	-10372	468	-2734	5653	-9887	-484	-1802	7507	-1102	-1211	-965	3761	3753	-6097	6036	-2514	-8861	9193	-12344	-1718	-5110	-1316	-10064	512	-8642	17	-9838	-1551	-13862	-147	-128	-120	-65	-62	-59	-102	40	-155	17	36	-75	-22	-58	80	-32	-4
0.205833	-888	5884	-354	-11016	380	-2647	5688	-9745	-555	-1657	7786	-893	-1441	-991	3641	3139	-5706	6332	-2531	-9309	8946	-12519	-1557	-5950	-1237	-10309	492	-9409	-46	-10157	-1704	-13359	-149	-127	-119	-65	-66	-60	-107	36	-155	17	35	-76	-24	-60	78	-33	-3
0.206667	-2351	5775	-184	-11620	322	-2516	5734	-9603	-522	-1473	8022	-669	-1668	-1005	3560	2524	-5168	6631	-2574	-9740	8127	-12665	-1336	-7007	-1220	-10581	500	-10323	107	-10517	-1779	-12793	-151	-133	-126	-68	-66	-63	-107	35	-153	12	32	-77	-26	-60	76	-36	-8
0.207500	-4134	5665	-17	-12186	385	-2352	5788	-9460	-493	-1255	8201	-484	-2080	-1000	3533	1913	-4683	6935	-2618	-10172	6873	-12793	-1048	-8217	-1162	-10891	511	-11379	227	-10919	-1750	-12155	-153	-131	-101	-68	-65	-60	-105	37	-153	12	29	-78	-22	-58	81	-32	-5
0.208333	-6434	5562	150	-12687	197	-2153	5857	-9308	-633	-995	8324	-287	-2157	-964	3549	1311	-4193	7239	-2666	-10628	5820	-12913	-685	-9597	-1170	-11275	536	-12570	277	-11361	-1612	-11461	-151	-129	-121	-67	-60	-58	-103	38	-152	17	34	-60	-19	-56	81	-32	-1
0.209167	-9368	5469	319	-13113	416	-1926	5937	-9159	-781	-712	8394	-110	-1728	-902	3613	722	-3686	7550	-2703	-11030	5025	-13043	-246	-11136	-1177	-11672	566	-13890	373	-11856	-1356	-10713	-135	-122	-117	-60	-63	-57	-100	43	-146	20	37	-74	-24	-55	85	-29	2
0.210000	-12545	5380	472	-13472	442	-1677	6016	-9006	-638	-398	8405	42	-1509	-813	3716	144	-3293	7845	-2739	-11467	4326	-13191	279	-12841	-887	-12167	602	-15316	544	-12400	-982	-9929	-146	-126	-122	-60	-67	-56	-103	40	-146	13	37	-74	-18	-57	81	-29	3
0.210833	-16099	5304	615	-13776	518	-1412	6105	-8853	-451	-66	8352	158	-1722	-693	3850	-422	-2808	8155	-2756	-11898	3544	-13367	898	-14680	-995	-12742	640	-16825	721	-12991	-492	-9120	-147	-126	-120	-64	-61	-53	-104	38	-151	18	35	-74	-22	-58	92	-30	0
0.211667	-20018	5240	750	-13947	321	-1130	6194	-8698	17	284	8235	247	-1474	-538	4012	-975	-2372	8450	-2755	-12336	2891	-13580	1607	-16616	-942	-13394	680	-18385	622	-13613	115	-8294	-150	-126	-120	-63	-64	-58	-103	40	-151	29	37	-76	-23	-67	84	-31	-1
0.212500	-23967	5190	869	-14076	138	-842	6289	-8539	449	637	8079	292	-531	-359	4191	-1519	-1934	8738	-2726	-12767	2368	-13836	2422	-18617	-836	-14120	725	-19973	514	-14267	831	-7476	-147	-119	-120	-66	-61	-56	-101	42	-150	17	35	-73	-22	-55	84	-31	-4
0.213333	-27588	5158	970	-14140	-46	-553	6377	-8376	946	998	7855	296	66	-151	4387	-2047	-1439	9011	-2668	-13191	1729	-14130	3333	-20645	-809	-14924	770	-21566	488	-14945	1655	-6683	-150	-124	-119	-66	-60	-58	-101	23	-150	17	38	-78	-19	-57	81	-30	3
0.214167	-30016	5141	1063	-14152	156	-284	6461	-8208	1949	1363	7589	248	115	73	4586	-2566	-1076	9271	-2584	-13608	1278	-14466	4342	-22660	-769	-15788	818	-23131	425	-15629	2559	-5944	-150	-127	-122	-65	-60	-55	-103	41	-149	16	36	-77	-21	-57	81	-29	-3
0.215000	-29718	5142	1139	-14130	219	10	6537	-8027	1834	1724	7277	157	382	309	4780	-3070	-1024	9512	-2472	-14009	882	-14843	5440	-24637	-654	-16704	872	-24643	168	-16308	3532	-5274	-154	-128	-146	-68	-64	-59	-104	38	-154	16	32	-79	-13	-60	79	-31	-6
0.215833	-29143	5157	1199	-14090	-14	279	6605	-7842	1405	2076	6931	12	1063	549	4967	-3564	-879	9729	-2322	-14390	342	-15244	6632	-26508	-678	-17651	947	-26060	-73	-16960	4566	-4700	-150	-126	-120	-66	-62	-58	-101	40	-153	20	36	-73	-21	-55	85	-31	-1
0.216667	-28957	5197	1267	-14031	280	547	6667	-7637	1236	2421	6561	-176	1622	794	5143	-4047	-773	9938	-2143	-14750	-413	-15670	7892	-28231	-666	-18575	1036	-27364	-146	-17578	5614	-4248	-146	-124	-117	-63	-60	-58	-100	40	-146	20	34	-78	-19	-53	84	-30	0
0.217500	-28483	5245	1318	-13989	304	776	6710	-7429	811	2734	6165	-419	1816	1012	5295	-4528	-624	10108	-1940	-15084	-1249	-16108	9200	-29774	-702	-19493	1153	-28534	-169	-18143	6683	-3931	-147	-124	-124	-63	-60	-57	-102	41	-148	20	34	-75	-18	-55	81	-29	0
0.218333	-28175	5305	1367	-13969	450	997	6736	-7208	63	3029	5752	-718	1563	1212	5448	-5002	-232	10260	-1710	-15378	-1993	-16543	10542	-31119	-631	-20369	1310	-29566	-301	-18649	7740	-3785	-152	-128	-118	-67	-68	-58	-104	38	-154	18	34	-81	-25	-59	77	-28	-5
0.219167	-27520	5375	1415	-13984	887	1203	6746	-6979	-582	3297	5333	-1061	1612	1379	5544	-5478	539	10387	-1458	-15642	-2686	-16952	11892	-32056	-531	-21177	1528	-30443	-331	-19064	8760	-3813	-151	-130	-122	-49	-62	-62	-109	36	-152	16	33	-78	-22	-62	79	-32	-10
0.220000	-23842	5456	1460	-14026	1152	1400	6746	-6733	-694	3535	4918	-1451	1955	1502	5642	-5949	1742	10493	-1190	-15857	-3255	-17328	13249	-32448	-580	-21885	1809	-31164	-282	-19386	9739	-4030	-148	-127	-120	-70	-65	-59	-104	52	-153	18	34	-78	-23	-57	79	-31	-1
0.220833	-16742	5547	1506	-14113	952	1591	6733	-6477	-791	3739	4513	-1888	2747	1584	5713	-6416	3239	10581	-911	-16031	-3923	-17657	14578	-32608	-542	-22480	2173	-31727	-154	-19596	10648	-4443	-147	-128	-120	-68	-61	-61	-107	37	-152	20	37	-62	-22	-57	81	-28	0
0.221667	-11057	5641	1559	-14237	798	1780	6709	-6208	-992	3901	4131	-2366	3434	1621	5800	-6893	5038	10651	-613	-16161	-4510	-17928	15858	-32685	-440	-22931	2633	-32145	-42	-19692	11474	-5057	-154	-129	-124	-38	-62	-58	-107	39	-151	19	36	-76	-22	-58	79	-32	-3
0.222500	-5940	5742	1619	-14396	593	1967	6671	-5937	-1173	4022	3773	-2881	3311	1563	5868	-7370	7036	10711	-317	-16241	-4805	-18127	17060	-32727	-566	-23245	3197	-32416	-80	-19665	12213	-5860	-150	-127	-124	-67	-60	-62	-107	37	-154	17	33	-74	-22	-53	82	-29	-1
0.223333	-504	5841	1663	-14589	679	2153	6627	-5654	-1098	4100	3447	-3436	3398	1450	5915	-7854	8967	10752	-22	-16286	-5078	-18249	18171	-32730	-496	-23374	3875	-32564	-165	-19510	12847	-6835	-151	-129	-124	-72	-65	-61	-105	37	-151	17	32	-79	-26	-58	77	-30	-4
0.224167	4725	5934	1716	-14804	745	2348	6582	-5395	-963	4128	3157	-4036	3038	1276	6015	-8354	10855	10790	275	-16287	-5551	-18281	19168	-32749	-531	-23338	4677	-32570	-368	-19226	13382	-7956	-146	-126	-124	-68	-60	-58	-105	39	-150	16	28	-77	-22	-56	80	-28	2
0.225000	10184	6038	1767	-15022	784	2558	6540	-5083	-956	4109	2921	-4668	1806	1024	6112	-8868	12359	10824	559	-16251	-5944	-18228	20035	-32733	-477	-23136	5607	-32460	-552	-18821	13809	-9187	-151	-129	-121	-69	-66	-60	-108	37	-153	18	34	-75	-24	-59	79	-28	-4
0.225833	15640	6133	1818	-15256	597	2774	6504	-4767	-914	4037	2732	-5339	771	701	6233	-9399	13671	10858	840	-16184	-6148	-18075	20762	-32750	-498	-22763	6646	-32231	-592	-18297	14140	-10507	-153	-130	-120	-68	-64	-61	-107	35	-153	19	35	-65	-25	-61	64	-30	-3
0.226667	21248	6227	1863	-15460	115	3001	6484	-4465	-857	3918	2602	-6043	-21	308	6384	-9955	14831	10900	1106	-16098	-6106	-17836	21330	-32725	-411	-22229	7801	-31858	-565	-17660	14379	-11851	-151	-128	-121	-68	-63	-56	-114	38	-152	18	35	-75	-22	-60	79	-29	0
0.227500	26462	6317	1899	-15640	75	3241	6478	-4156	-752	3743	2526	-6788	-1399	-161	6568	-10544	15674	10942	1358	-15999	-6110	-17507	21740	-32426	-402	-21547	9048	-31368	-500	-16936	14535	-13199	-149	-127	-124	-69	-64	-62	-108	37	-152	12	33	-77	-17	-59	75	-32	-1
0.228333	31189	6396	1928	-15800	363	3481	6500	-3844	-497	3509	2514	-7574	-2698	-698	6804	-11164	16453	10991	1596	-15890	-6226	-17093	21980	-31771	-353	-20726	10384	-30735	-419	-16097	14631	-14483	-151	-111	-118	-65	-63	-58	-107	36	-152	20	36	-80	-18	-55	81	-27	0
0.229167	32767	6475	1952	-15920	-279	3731	6554	-3526	-386	3239	2561	-8396	-3419	-1302	7081	-11823	17300	11036	1812	-15783	-6436	-16608	22054	-30894	-359	-19783	11786	-29962	-359	-15201	14673	-15666	-150	-124	-117	-66	-61	-55	-101	39	-151	19	38	-75	-18	-55	81	-26	-1
0.230000	32660	6547	1964	-16008	-300	3943	6641	-3205	-297	2897	2690	-9247	-4662	-1970	7396	-12527	17688	11105	2002	-15686	-6534	-16066	21956	-29849	-307	-18759	13215	-29050	-386	-14254	14685	-16707	-148	-122	-118	-64	-62	-57	-107	42	-150	18	37	-70	-19	-55	84	-26	1
0.230833	32767	6612	1967	-16063	-460	4134	6774	-2880	-197	2497	2829	-10138	-6155	-2696	7733	-13275	17608	11166	2165	-15612	-6418	-15468	21698	-28644	-224	-17652	14645	-27998	-518	-13280	14676	-17582	-149	-129	-120	-66	-62	-58	-101	38	-149	-18	36	-75	-19	-55	84	-28	-1
0.231667	32767	6672	1963	-16097	-834	4262	6957	-2551	-211	2026	3046	-11010	-6638	-3475	8114	-14073	17284	11228	2307	-15562	-6087	-14837	21285	-27290	-240	-16503	16040	-26808	-613	-12295	14681	-18261	-153	-128	-122	-67	-65	-60	-104	37	-153	16	32	-80	-24	-58	81	-32	0
0.232500	32764	6737	1944	-16087	-860	4313	7192	-2215	-111	1490	3313	-11891	-6262	-4309	8503	-14936	16763	11285	2401	-15541	-5731	-14182	20735	-25755	-213	-15318	17381	-25475	-511	-11310	14703	-18731	-149	-128	-121	-66	-64	-58	-103	40	-151	19	41	-74	-24	-56	82	-27	-7
0.233333	32767	6809	1931	-16073	-936	4271	7498	-1872	30	878	3632	-12759	-5490	-5200	8894	-15846	16071	11334	2505	-15563	-5377	-13517	20052	-24115	-208	-14128	18623	-24017	-386	-10347	14772	-18990	-148	-125	-100	-69	-64	-58	-104	40	-147	17	36	-80	-23	-58	85	-28	0
0.234167	32767	6871	1922	-16067	-1131	4092	7854	-1527	-43	168	3987	-13596	-4563	-6121	9262	-16824	15352	11369	2552	-15626	-4849	-12860	19255	-22296	-148	-12929	19744	-22446	-324	-9430	14904	-19044	-148	-126	-122	-65	-63	-61	-104	40	-150	16	36	-73	-22	-56	81	-28	0
0.235000	32767	6963	1911	-16076	-1111	3760	8279	-1178	-189	-634	4399	-14382	-3190	-7091	9596	-17855	14839	11387	2570	-15728	-4168	-12219	18355	-20306	-15	-11788	20710	-20803	-265	-8567	15100	-18902	-150	-126	-120	-63	-61	-55	-109	40	-153	20	38	-73	-21	-56	82	-32	1
0.235833	32767	7050	1909	-16105	-1341	3247	8767	-823	-319	-1539	4780	-15091	-1930	-8134	9872	-18939	14383	11385	2559	-15878	-3733	-11604	17370	-18184	-88	-10672	21497	-19077	-104	-7777	15385	-18596	-148	-124	-117	-60	-58	-61	-102	40	-150	22	40	-72	-22	-43	85	-26	0
0.236667	32767	7156	1915	-16184	-1033	2537	9310	-475	-435	-2556	5196	-15718	-1487	-9128	10062	-20061	13650	11355	2517	-16069	-3122	-11025	16326	-15931	-73	-9610	22078	-17328	-62	-7072	15747	-18150	-146	-121	-115	-62	-60	-52	-99	45	-148	21	40	-74	-17	-51	85	-27	0
0.237500	32587	7280	1935	-16322	-1342	1617	9890	-130	-661	-3679	5598	-16253	-1402	-10194	10153	-21234	13126	11293	2441	-16299	-2216	-10490	15242	-13593	-193	-8609	22448	-15586	-33	-6434	16193	-17597	-146	-124	-115	-62	-60	-53	-101	44	-151	22	36	-78	-17	-51	88	-26	0
0.238333	32129	7421	1966	-16542	-1222	473	10490	204	-930	-4930	5968	-16688	-1282	-11307	10113	-22438	12658	11193	2344	-16578	-1257	-10000	14136	-11200	-117	-7671	22595	-13877	-22	-5888	16717	-16987	-166	-125	-116	-64	-63	-56	-102	42	-150	19	36	-73	-22	-55	82	-30	0
0.239167	31731	7588	2011	-16813	-1111	-893	11083	519	-1018	-6311	6276	-17030	-942	-12450	9927	-23651	12179	11062	2227	-16885	-382	-9557	13032	-8797	-10	-6782	22513	-12239	-80	-5417	17309	-16351	-150	-127	-122	-67	-61	-58	-103	35	-146	12	33	-75	-19	-65	80	-31	1
0.240000	31341	7779	2079	-17177	-1130	-2468	11644	817	-1033	-7815	6515	-17272	-840	-13630	9575	-24856	11708	10893	2096	-17209	796	-9155	11948	-6405	23	-5942	22212	-10714	-102	-5017	17955	-15725	-155	-133	-124	-68	-64	-61	-107	37	-153	15	34	-75	-27	-60	78	-30	-9
0.240833	30926	8002	2166	-17626	-1047	-4260	12142	1084	-1022	-9440	6643	-17426	-917	-14842	9045	-26040	11015	10699	1981	-17548	2013	-8780	10917	-4103	-21	-5147	21705	-9329	-105	-4664	18644	-15141	-152	-129	-117	-87	-67	-58	-103	40	-156	13	34	-77	-24	-55	95	-29	-4
0.241667	29692	8248	2266	-18152	-301	-6213	12545	1317	-1012	-11155	6649	-17514	-607	-16080	8329	-27176	10305	10464	1847	-17898	2926	-8434	9961	-1953	82	-4391	21023	-8126	-174	-4365	19340	-14635	-151	-127	-118	-66	-67	-59	-105	38	-154	18	34	-75	-19	-55	84	-34	-3
0.242500	24785	8531	2382	-18756	-480	-8323	12813	1503	-1004	-12966	6494	-17555	-376	-17351	7417	-28255	9777	10208	1740	-18243	3772	-8101	9106	3	193	-3660	20175	-7115	-306	-4092	20041	-14213	-150	-125	-118	-65	-61	-57	-103	28	-153	19	34	-75	-24	-55	79	-30	0
0.243333	19279	8833	2492	-19428	-274	-10541	12900	1630	-926	-14843	6140	-17572	162	-18659	6294	-29249	9262	9931	1662	-18579	4645	-7777	8325	1709	167	-2941	19191	-6319	-373	-3832	20720	-13905	-148	-126	-118	-64	-69	-60	-107	39	-149	18	38	-74	-21	-57	85	-28	-1
0.244167	15685	9147	2595	-20157	7	-12824	12774	1688	-891	-16769	5621	-17593	1295	-19954	4971	-30133	8805	9645	1627	-18903	5382	-7446	7691	3115	106	-2232	18101	-5762	-343	-3575	21349	-13717	-146	-124	-116	-64	-62	-80	-103	44	-149	20	34	-73	-18	-55	82	-34	0
0.245000	11354	9471	2660	-20900	7	-15111	12392	1663	-823	-18701	4851	-17654	1974	-21317	3455	-30888	8332	9356	1648	-19203	5895	-7101	7187	4181	54	-1533	16951	-5452	-335	-3313	21912	-13641	-148	-129	-117	-65	-62	-61	-102	38	-151	19	35	-76	-22	-59	84	-30	0
0.245833	7346	9785	2708	-21721	164	-17351	11722	1538	-848	-20586	3836	-17775	2207	-22621	1750	-31490	7854	9081	1738	-19475	6296	-6715	6842	4870	28	-843	15783	-5396	-340	-3032	22382	-13683	-150	-127	-118	-67	-61	-59	-105	40	-154	17	34	-74	-19	-66	81	-31	0
0.246667	3733	10045	2677	-22524	395	-19471	10731	1299	-802	-22382	2576	-17993	2561	-23885	-118	-31916	7488	8836	1916	-19721	6602	-6302	6659	5162	42	-165	14636	-5586	-353	-2740	22754	-13824	-139	-126	-118	-63	-61	-60	-105	36	-153	17	32	-75	-21	-57	79	-29	-3
0.247500	481	10350	2565	-23320	370	-21405	9400	932	-718	-24025	1053	-18347	2778	-25077	-2154	-32158	7189	8628	2187	-19933	6735	-5847	6644	5053	-138	492	13549	-6027	-249	-2434	23008	-14052	-149	-131	-124	-68	-64	-63	-103	37	-153	16	33	-75	-24	-58	81	-31	-4
0.248333	-2485	10564	2352	-24084	384	-23100	7721	432	-673	-25475	-720	-18753	2960	-26179	-4330	-32190	6917	8483	2569	-20110	6693	-5343	6803	4538	-170	1115	12561	-6698	-269	-2108	23140	-14347	-150	-136	-121	-68	-68	-58	-104	38	-152	17	32	-80	-25	-57	80	-31	-4
0.249167	-5573	10708	2007	-24810	237	-24493	5690	-224	-607	-26672	-2744	-19389	3041	-27130	-6614	-32007	6712	8412	3061	-20246	6361	-4783	7133	3644	-228	1704	11700	-7586	-339	-1769	23147	-14684	-147	-126	-118	-68	-61	-59	-101	43	-147	21	34	-74	-19	-56	85	-27	3
0.250000	-8650	10774	1516	-25472	915	-25541	3319	-1037	-568	-27578	-4991	-20142	2634	-27899	-8979	-31602	6247	8422	3655	-20371	6049	-4180	7620	2377	-193	2226	10989	-8665	-240	-1442	23026	-15033	-143	-127	-117	-64	-60	-59	-103	41	-152	21	34	-75	-23	-56	80	-28	-3
0.250833	-11270	10735	851	-26067	751	-26225	607	-2020	-431	-28142	-7431	-21029	2067	-28454	-11406	-30958	5740	8520	4345	-20466	5581	-3532	8260	787	-120	2674	10455	-9900	-124	-1124	22783	-15404	-151	-125	-115	-65	-81	-61	-104	35	-151	20	35	-74	-18	-56	80	-28	0
0.251667	-13660	10580	-4	-26595	712	-26504	-2359	-3163	-409	-28324	-10024	-22045	1470	-28712	-13848	-30136	5329	8726	5126	-20543	4801	-2845	9040	-1074	-122	3042	10110	-11262	-154	-831	22427	-15737	-150	-117	-118	-65	-63	-58	-103	39	-150	17	35	-76	-19	-56	78	-56	-1
0.252500	-15646	10292	-1061	-27020	597	-26378	-5562	-4458	-388	-28103	-12720	-23159	955	-28658	-16280	-29081	4950	9038	5970	-20611	3883	-2126	9939	-3150	-87	3302	9960	-12723	-176	-569	21981	-16022	-145	-127	-120	-66	-58	-57	-103	37	-153	17	34	-72	-18	-57	78	-28	1
0.253333	-17310	9868	-2339	-27363	691	-25850	-8889	-5900	-169	-27467	-15465	-24349	698	-28214	-18679	-27844	4581	9458	6851	-20680	3006	-1388	10937	-5386	-85	3453	10003	-14237	0	-348	21450	-16240	-156	-126	-119	-67	-63	-58	-104	40	-152	18	33	-74	-18	-55	81	-30	-1
0.254167	-18886	9303	-3816	-27620	263	-24941	-12296	-7471	-199	-26377	-18235	-25580	278	-27345	-20991	-26443	4241	9988	7732	-20754	2169	-643	12007	-7729	-126	3490	10236	-15780	32	-180	20858	-16372	-149	-128	-117	-65	-60	-60	-96	37	-152	17	32	-76	-23	-52	84	-29	0
0.255000	-20563	8590	-5519	-27796	523	-23688	-15724	-9171	7	-24892	-20953	-26810	-308	-26023	-23191	-24916	3788	10618	8584	-20849	1265	108	13147	-10155	17	3412	10645	-17308	-13	-61	20231	-16407	-145	-128	-121	-79	-61	-56	-101	43	-150	16	35	-73	-18	-52	85	-28	-1
0.255833	-21448	7749	-7410	-27879	245	-22123	-19084	-10960	246	-23004	-23547	-27979	-791	-24229	-25226	-23312	3173	11342	9373	-20974	292	845	14305	-12575	235	3212	11200	-18775	-84	-3	19583	-16338	-145	-129	-117	-66	-58	-56	-99	41	-149	18	28	-74	-22	-53	85	-25	-4
0.256667	-22015	6785	-9485	-27896	94	-20326	-22278	-12806	299	-20769	-25946	-29063	-894	-21983	-27083	-21682	2528	12153	10074	-21133	-700	1556	15464	-14960	168	2913	11875	-20151	-189	-7	18932	-16162	-150	-126	-118	-69	-64	-59	-105	41	-153	17	35	-73	-22	-55	80	-29	0
0.257500	-22379	5734	-11698	-27841	232	-18352	-25214	-14675	524	-18248	-28105	-30001	-686	-19301	-28731	-20051	1900	13033	10625	-21331	-1507	2229	16594	-17207	165	2525	12638	-21402	-200	-43	18304	-15868	-149	-121	-116	-65	-62	-57	-101	39	-149	19	36	-73	-22	-53	85	-33	0
0.258333	-22411	4625	-13984	-27726	111	-16282	-27822	-16543	567	-15506	-29978	-30769	-392	-16205	-30153	-18479	1255	13971	11026	-21581	-2166	2850	17665	-19336	248	2058	13426	-22504	-88	-133	17710	-15466	-148	-126	-120	-62	-60	-59	-107	40	-153	17	33	-72	-23	-55	81	-29	-1
0.259167	-22285	3511	-16305	-27564	-193	-14183	-30049	-18372	612	-12623	-31475	-31344	-587	-12814	-31348	-17021	648	14952	11265	-21883	-2631	3425	18658	-21296	285	1534	14280	-23434	-70	-263	17162	-14966	-150	-126	-119	-67	-65	-60	-103	36	-152	17	36	-76	-28	-58	79	-31	6
0.260000	-21788	2438	-18579	-27362	-484	-12122	-31561	-20143	848	-9678	-32179	-31684	-799	-9221	-32093	-15715	28	15958	11323	-22234	-3236	3914	19547	-23077	231	980	15087	-24156	-201	-409	16684	-14370	-149	-125	-119	-67	-62	-56	-105	40	-158	16	33	-75	-22	-53	84	-30	-4
0.260833	-20762	1463	-20740	-27123	-629	-10158	-32204	-21813	1008	-6790	-32473	-31778	-722	-5548	-32421	-14605	-613	16974	11208	-22644	-3876	4348	20324	-24645	132	424	15833	-24663	-187	-573	16270	-13703	-152	-126	-118	-66	-61	-59	-98	36	-171	16	37	-74	-22	-56	80	-30	0
0.261667	-19487	640	-22717	-26863	-618	-8360	-32492	-23378	1173	-4056	-32591	-31627	-730	-1928	-32544	-13716	-1292	17990	10930	-23114	-4097	4697	20948	-25994	211	-113	16482	-24944	-104	-739	15935	-12966	-149	-124	-119	-63	-61	-55	-104	38	-153	16	35	-75	-19	-55	85	-27	-5
0.262500	-18264	25	-24420	-26587	-851	-6779	-32598	-24756	1037	-1556	-32656	-31222	-610	1508	-32617	-13081	-1692	18988	10511	-23634	-4192	4965	21417	-27116	172	-607	17010	-24999	-62	-897	15672	-12181	-149	-128	-124	-66	-59	-55	-119	43	-126	18	39	-72	-19	-52	87	-34	-1
0.263333	-17266	-328	-25778	-26299	-513	-5454	-32661	-25987	847	622	-32677	-30574	-220	4637	-32627	-12686	-2142	19949	9983	-24189	-4040	5140	21718	-28015	154	-1046	17394	-24825	-40	-1042	15479	-11365	-148	-126	-117	-64	-51	-57	-104	43	-148	18	37	-75	-22	-56	86	-28	-1
0.264167	-15929	-380	-26739	-26014	-541	-4404	-32672	-27048	878	2409	-32688	-29706	252	7287	-32651	-12570	-2642	20850	9388	-24795	-3799	5204	21844	-28696	227	-1418	17628	-24427	-3	-1173	15365	-10545	-147	-126	-120	-67	-65	-57	-103	43	-149	18	34	-75	-17	-52	82	-28	1
0.265000	-14387	-100	-27232	-25735	-427	-3639	-32510	-27937	906	3732	-32708	-28670	769	9357	-32641	-12706	-2974	21678	8766	-25423	-3717	5200	21794	-29153	45	-1711	17693	-23828	11	-1287	15313	-9738	-173	-129	-121	-68	-66	-60	-105	35	-153	13	34	-78	-25	-59	77	-34	13
0.265833	-12623	524	-27241	-25463	-326	-3155	-31601	-28650	884	4566	-32432	-27474	1170	10769	-32658	-13076	-3202	22413	8177	-26080	-3244	5074	21577	-29440	33	-1920	17608	-23037	-61	-1375	15333	-8954	-149	-127	-120	-65	-66	-59	-111	39	-152	18	43	-75	-25	-59	80	-29	0
0.266667	-10640	1515	-26720	-25200	-40	-2932	-30186	-29197	545	4885	-31766	-26258	1367	11461	-32657	-13645	-3353	23055	7675	-26744	-2668	4845	21201	-29519	121	-2053	17376	-22096	9	-1441	15409	-8221	-149	-129	-120	-69	-64	-58	-108	37	-152	16	35	-77	-25	-60	78	-32	1
0.267500	-8484	2855	-25683	-24960	-229	-2951	-28454	-29604	144	4687	-30922	-25017	1469	11402	-32623	-14393	-3485	23564	7316	-27418	-2350	4499	20672	-29425	47	-2124	17017	-21027	144	-1519	15539	-7541	-153	-131	-124	-68	-52	-59	-110	34	-156	17	35	-78	-23	-58	81	-27	-4
0.268333	-6577	4510	-24151	-24744	552	-3164	-26509	-29890	236	3990	-30017	-23832	1590	10582	-32336	-15250	-3616	23939	7103	-28076	-1678	4047	20019	-29165	-70	-2139	16571	-19859	28	-1589	15714	-6948	-151	-128	-119	-67	-77	-57	-107	38	-151	19	34	-78	-21	-55	81	-29	0
0.269167	-4214	6433	-22176	-24558	674	-3538	-24430	-30078	364	2841	-29128	-22777	1480	9046	-31852	-16170	-3591	24165	7128	-28714	-844	3480	19256	-28753	-21	-2125	16040	-18617	-56	-1668	15932	-6434	-149	-127	-119	-65	-81	-57	-103	39	-153	15	39	-73	-16	-55	87	-27	0
0.270000	-1594	8585	-19814	-24407	407	-4035	-22301	-30195	232	1269	-28312	-21904	880	6855	-31269	-17125	-3391	24222	7393	-29333	-210	2791	18396	-28199	-163	-2102	15479	-17353	60	-1780	16181	-6025	-150	-128	-121	-66	-60	-56	-104	37	-151	19	37	-76	-22	-55	84	-32	-3
0.270833	1165	10905	-17133	-24296	641	-4628	-20167	-30274	284	-639	-27618	-21283	-294	4098	-30611	-18040	-3144	24112	7900	-29911	484	1982	17459	-27515	-231	-2093	14908	-16088	6	-1924	16452	-5715	-160	-127	-110	-65	-62	-58	-108	41	-151	19	35	-79	-21	-52	81	-29	0
0.271667	3994	13314	-14227	-24216	648	-5280	-18107	-30332	242	-2796	-27066	-20924	-931	953	-29905	-18869	-2795	23816	8661	-30458	1037	1058	16484	-26720	-245	-2126	14373	-14863	-62	-2120	16765	-5512	-148	-127	-119	-66	-63	-61	-105	39	-148	19	39	-76	-19	-62	84	-30	0
0.272500	6828	15766	-11195	-24216	700	-5976	-16164	-30397	131	-5125	-26666	-20875	-1008	-2474	-29135	-19566	-2499	23327	9651	-30944	1499	22	15491	-25822	-276	-2215	13885	-13706	-94	-2373	17035	-5419	-148	-127	-120	-64	-62	-58	-108	40	-150	19	35	-78	-24	-67	82	-30	0
0.273333	9663	18161	-8169	-24238	631	-6707	-14381	-30479	131	-7535	-26407	-21126	-1011	-6024	-28348	-20085	-2125	22648	10821	-31409	1989	-1118	14512	-24839	-255	-2389	13487	-12638	-80	-2697	17327	-5433	-152	-128	-124	-66	-66	-61	-110	38	-153	15	33	-80	-25	-61	80	-33	0
0.274167	12472	20427	-5255	-24366	312	-7475	-12781	-30592	106	-9956	-26278	-21682	-656	-9521	-27518	-20390	-1765	21785	12134	-31805	2224	-2344	13548	-23783	-387	-2659	13164	-11675	-51	-3090	17609	-5541	-150	-129	-120	-57	-65	-59	-107	38	-151	17	27	-77	-24	-59	79	-31	0
0.275000	15220	22500	-2565	-24539	318	-8290	-11372	-30755	36	-12309	-26232	-22505	-370	-12808	-26670	-20456	-1577	20741	13519	-32153	2426	-3659	12636	-22661	-379	-3040	12961	-10842	86	-3560	17866	-5742	-148	-130	-118	-65	-58	-60	-107	37	-152	15	35	-76	-21	-56	82	-29	-3
0.275833	17629	24318	-205	-24782	-171	-9175	-10156	-30923	26	-14515	-26234	-23565	302	-15759	-25822	-20276	-1066	19522	14927	-32440	2607	-5055	11790	-21494	-305	-3531	12869	-10152	63	-4106	18088	-6038	-139	-132	-118	-63	-59	-58	-103	37	-150	19	33	-74	-17	-55	82	-30	-1
0.276667	19482	25833	1747	-25096	-265	-10149	-9147	-31183	3	-16513	-26230	-24801	859	-18247	-24974	-19847	-544	18149	16280	-32594	2662	-6508	11024	-20305	-397	-4144	12882	-9582	-95	-4729	18268	-6399	-145	-125	-117	-63	-58	-59	-102	40	-149	19	35	-74	-21	-55	87	-25	4
0.277500	21358	27012	3217	-25487	-132	-11229	-8335	-31454	79	-18257	-26174	-26162	467	-20196	-24155	-19182	-344	16621	17539	-32649	2741	-8002	10353	-19100	-282	-4870	12982	-9224	-108	-5427	18393	-6828	-145	-127	-121	-61	-62	-57	-102	43	-148	20	37	-75	-19	-52	86	-25	-1
0.278333	23018	27821	4158	-25946	-449	-12433	-7711	-31757	66	-19709	-26020	-27581	416	-21552	-23369	-18306	8	14973	18607	-32678	2762	-9517	9781	-17908	-346	-5709	13163	-8988	-55	-6200	18456	-7313	-150	-145	-120	-64	-62	-59	-102	39	-153	18	32	-78	-23	-55	84	-31	-3
0.279167	24444	28230	4557	-26469	-609	-13765	-7267	-32074	-23	-20861	-25717	-29005	826	-22285	-22637	-17275	294	13241	19439	-32675	2581	-11023	9304	-16739	-282	-6638	13398	-8896	-56	-7039	18451	-7818	-149	-129	-122	-67	-62	-58	-107	37	-161	16	34	-76	-23	-56	80	-30	-1
0.280000	25471	28278	4428	-27033	-484	-15220	-6987	-32396	-70	-21698	-25232	-30361	1155	-22398	-21976	-16130	549	11421	20012	-32692	2217	-12510	8933	-15598	-274	-7655	13660	-8941	-113	-7937	18384	-8348	-147	-126	-121	-63	-60	-56	-103	38	-151	19	38	-76	-24	-58	82	-30	0
0.280833	26104	27941	3789	-27650	-742	-16794	-6861	-32587	-78	-22223	-24548	-31584	1324	-21952	-21405	-14940	813	9570	20278	-32701	1870	-13952	8667	-14509	-300	-8732	13923	-9112	-249	-8877	18233	-8881	-146	-130	-117	-65	-66	-59	-103	37	-144	17	35	-77	-23	-57	82	-28	-1
0.281667	26022	27260	2689	-28306	-386	-18478	-6894	-32683	-80	-22465	-23657	-32285	1394	-21010	-20923	-13771	972	7690	20237	-32696	1519	-15322	8519	-13496	-332	-9863	14157	-9402	-219	-9886	18001	-9411	-151	-129	-124	-67	-69	-60	-108	38	-153	16	33	-77	-19	-61	77	-33	-4
0.282500	26007	26246	1191	-28955	-303	-20217	-7073	-32713	-120	-22433	-22562	-32556	1666	-19672	-20540	-12674	957	5823	19896	-32704	1179	-16594	8420	-12558	-206	-11018	14342	-9787	-224	-10926	17713	-9921	-148	-128	-118	-65	-63	-62	-104	38	-153	20	40	-74	-21	-57	85	-28	-1
0.283333	25912	24964	-603	-29599	-610	-21957	-7384	-32726	-141	-22166	-21285	-32684	1494	-18044	-20260	-11730	967	3998	19233	-32685	766	-17746	8427	-11724	-257	-12186	14448	-10266	-331	-12005	17354	-10401	-151	-125	-118	-64	-64	-56	-101	41	-151	21	36	-77	-22	-53	84	-15	-3
0.284167	25235	23448	-2600	-30232	-326	-23665	-7836	-32724	-132	-21707	-19858	-32716	1227	-16264	-20083	-10995	864	2229	18324	-32702	528	-18769	8506	-11010	-263	-13358	14457	-10810	-369	-13109	16942	-10844	-148	-128	-124	-46	-61	-56	-103	39	-151	18	33	-74	-22	-53	82	-27	0
0.285000	24419	21744	-4697	-30839	-441	-25270	-8413	-32727	-28	-21096	-18324	-32751	1177	-14463	-20001	-10511	839	579	17198	-32682	157	-19647	8634	-10416	-197	-14514	14366	-11416	-383	-14237	16483	-11238	-148	-129	-121	-68	-64	-59	-108	38	-151	19	36	-76	-21	-55	78	-29	-3
0.285833	23335	19902	-6799	-31398	-359	-26727	-9108	-32737	26	-20375	-16750	-32743	1096	-12756	-19987	-10344	815	-965	15914	-32698	-525	-20378	8845	-9968	-218	-15646	14159	-12062	-368	-15367	16007	-11586	-149	-127	-119	-68	-61	-67	-108	39	-150	21	34	-78	-19	-59	82	-28	0
0.286667	22077	17962	-8823	-31911	-187	-27978	-9897	-32725	-17	-19577	-15185	-32760	1086	-11251	-20035	-10419	681	-2373	14510	-32682	-963	-20936	9089	-9676	-198	-16731	13850	-12739	-322	-16500	15505	-11875	-148	-128	-120	-69	-61	-60	-107	38	-152	17	34	-77	-21	-60	82	-28	-1
0.287500	20941	15955	-10701	-32353	-386	-28956	-10757	-32740	-97	-18754	-13704	-32742	877	-10031	-20100	-10798	580	-3636	13071	-32695	-1252	-21363	9376	-9550	-249	-17787	13435	-13431	-248	-17627	15019	-12114	-150	-127	-122	-63	-62	-53	-107	37	-152	19	56	-78	-25	-59	80	-28	-4
0.288333	19680	13931	-12332	-32596	-412	-29630	-11666	-32718	-119	-17922	-12350	-32761	294	-9158	-20168	-11526	445	-4727	11642	-32697	-1377	-21623	9696	-9601	-304	-18789	12940	-14124	-299	-18737	14555	-12296	-147	-128	-121	-69	-59	-59	-105	39	-148	17	36	-75	-22	-51	84	-27	0
0.289167	17910	11929	-13674	-32682	-398	-29973	-12585	-32729	-118	-17111	-11185	-32745	-98	-8690	-20202	-12492	201	-5647	10290	-32685	-1505	-21742	10049	-9833	-252	-19755	12379	-14812	-352	-19814	14129	-12428	-147	-125	-117	-63	-61	-55	-101	45	-151	19	38	-75	-18	-53	85	-29	2
0.290000	15621	9967	-14698	-32720	-398	-29977	-13491	-32707	-112	-16344	-10256	-32755	-460	-8636	-20175	-13683	-51	-6402	9055	-32708	-1709	-21743	10410	-10264	-406	-20678	11774	-15485	-320	-20855	13759	-12518	-149	-127	-120	-70	-64	-59	-111	37	-152	20	34	-78	-21	-56	77	-29	-6
0.290833	13249	8070	-15377	-32738	-216	-29626	-14334	-32553	37	-15640	-9599	-32706	-891	-8980	-20065	-15038	-582	-6980	7985	-32683	-1723	-21628	10809	-10867	-253	-21551	11159	-16133	-323	-21837	13462	-12564	-149	-126	-119	-48	-61	-58	-104	37	-147	19	37	-78	-21	-57	81	-31	0
0.291667	10797	6256	-15708	-32760	-355	-28926	-15057	-32233	46	-15000	-9221	-32338	-851	-9689	-19846	-16495	-1014	-7382	7108	-32697	-1888	-21427	11225	-11653	-324	-22370	10556	-16751	-363	-22758	13250	-12570	-148	-126	-121	-68	-60	-56	-108	36	-150	16	35	-75	-22	-53	67	-28	0
0.292500	8249	4525	-15736	-32742	-118	-27905	-15626	-31798	-87	-14432	-9130	-31842	-918	-10706	-19498	-18012	-1572	-7631	6448	-32681	-1921	-21168	11666	-12597	-311	-23155	10002	-17315	-418	-23610	13126	-12550	-151	-132	-143	-63	-64	-56	-107	40	-153	18	36	-76	-18	-55	84	-27	-7
0.293333	5658	2897	-15447	-32767	64	-26602	-15972	-31280	-170	-13940	-9316	-31287	-1247	-11971	-19032	-19509	-2141	-7712	6024	-32694	-1904	-20870	12126	-13689	-236	-23883	9520	-17838	-424	-24387	13099	-12504	-147	-127	-119	-68	-61	-59	-107	37	-151	17	30	-79	-21	-50	81	-27	-1
0.294167	3142	1378	-14907	-32738	-251	-25073	-16063	-30678	-206	-13505	-9749	-30711	-1344	-13390	-18432	-20926	-2596	-7651	5826	-32678	-1907	-20556	12603	-14908	-207	-24563	9144	-18310	-355	-25086	13165	-12441	-151	-126	-122	-69	-61	-59	-108	38	-143	16	35	-77	-19	-58	85	-29	2
0.295000	146	-27	-14157	-32751	-133	-23368	-15849	-29973	-346	-13136	-10387	-30107	-1390	-14874	-17711	-22204	-3153	-7455	5857	-32686	-1821	-20255	13110	-16228	-296	-25189	8886	-18730	-351	-25691	13335	-12366	-147	-127	-118	-63	-59	-58	-107	40	-151	19	35	-77	-21	-55	86	-27	-7
0.295833	-2788	-1326	-13266	-32749	199	-21536	-15308	-29159	-366	-12816	-11161	-29483	-1218	-16333	-16882	-23297	-3885	-7143	6087	-32693	-1721	-19982	13641	-17621	-168	-25754	8776	-19087	-424	-26199	13588	-12286	-146	-127	-117	-63	-60	-58	-108	62	-146	20	35	-74	-18	-52	82	-28	3
0.296667	-5045	-2514	-12274	-32748	-291	-19655	-14411	-28230	-318	-12544	-12067	-28830	-1181	-17698	-15977	-24171	-4356	-6721	6501	-32681	-1691	-19758	14195	-19053	-141	-26254	8794	-19389	-453	-26639	13919	-12201	-143	-124	-116	-63	-58	-57	-108	39	-159	21	37	-73	-18	-56	81	-28	0
0.297500	-7429	-3609	-11256	-32760	-180	-17790	-13168	-27175	-394	-12302	-12988	-28130	-1454	-18889	-15014	-24811	-4685	-6215	7060	-32696	-1577	-19606	14762	-20483	-137	-26687	9012	-19633	-434	-26983	14322	-12116	-147	-124	-118	-63	-62	-52	-107	39	-127	22	37	-76	-17	-55	85	-28	5
0.298333	-9730	-4608	-10254	-32746	-215	-16013	-11591	-25991	-487	-12096	-13891	-27364	-1568	-19864	-14030	-25197	-5107	-5646	7726	-32684	-1337	-19529	15348	-21891	-101	-27052	9358	-19832	-397	-27246	14776	-12044	-151	-131	-114	-69	-65	-65	-111	37	-153	18	30	-79	-26	-61	78	-33	4
0.299167	-11768	-5513	-9337	-32765	-255	-14371	-9729	-24667	-487	-11913	-14712	-26511	-1617	-20553	-13057	-25326	-5478	-5023	8468	-32718	-1170	-19541	15943	-23230	-139	-27331	9874	-19974	-420	-27424	15275	-11965	-152	-131	-121	-67	-65	-62	-113	34	-153	13	30	-92	-26	-61	78	-30	-3
0.300000	-13595	-6322	-8518	-32737	-217	-12889	-7606	-23177	-333	-11745	-15388	-25553	-1583	-20984	-12124	-25208	-5694	-4356	9247	-32679	-948	-19631	16555	-24482	-129	-27527	10527	-20073	-428	-27519	15801	-11898	-149	-128	-124	-67	-64	-61	-108	37	-152	17	33	-77	-43	-58	80	-31	-3
0.300833	-15143	-7043	-7853	-32758	-202	-11619	-5303	-21544	-258	-11599	-15890	-24481	-1483	-21111	-11281	-24869	-5747	-3695	10022	-32691	-703	-19814	17164	-25618	-131	-27642	11306	-20129	-354	-27548	16317	-11836	-151	-129	-120	-65	-63	-60	-110	36	-153	17	33	-79	-22	-60	79	-31	-3
0.301667	-16337	-7680	-7316	-32737	-282	-10587	-2920	-19760	-291	-11470	-16177	-23284	-1453	-20964	-10553	-24345	-5754	-3015	10763	-32682	-404	-20083	17767	-26605	-131	-27669	12189	-20150	-318	-27512	16861	-11777	-150	-129	-121	-66	-64	-59	-107	39	-152	11	34	-77	-23	-57	81	-32	-1
0.302500	-17435	-8236	-6955	-32749	-518	-9826	-529	-17844	-237	-11365	-16231	-21965	-1472	-20571	-9956	-23659	-5737	-2358	11448	-32686	29	-20421	18351	-27428	-75	-27612	13153	-20150	-367	-27413	17372	-11723	-146	-125	-119	-66	-61	-58	-104	29	-153	18	33	-77	-23	-55	81	-28	0
0.303333	-18748	-8709	-6770	-32750	-731	-9265	1762	-15797	-172	-11290	-16044	-20520	-1476	-19969	-9515	-22861	-5541	-1721	12039	-32696	256	-20823	18908	-28082	-215	-27477	14174	-20125	-378	-27260	17851	-11675	-148	-128	-121	-64	-60	-60	-107	41	-150	17	36	-75	-18	-56	84	-28	0
0.304167	-20055	-9107	-6740	-32747	-344	-9004	3867	-13646	-281	-11251	-15620	-18960	-1408	-19218	-9243	-21984	-5459	-1125	12524	-32682	481	-21269	19433	-28555	-120	-27268	15233	-20091	-308	-27059	18290	-11634	-149	-127	-119	-64	-60	-55	-102	41	-147	20	36	-80	-17	-57	84	-32	2
0.305000	-21089	-9425	-6822	-32760	-785	-8957	5689	-11399	-297	-11249	-14975	-17315	-1446	-18379	-9130	-21104	-5277	-569	12889	-32697	672	-21751	19919	-28853	-150	-26994	16292	-20047	-254	-26814	18676	-11590	-149	-126	-120	-63	-60	-60	-109	39	-151	20	36	-77	-19	-58	90	-29	3
0.305833	-22149	-9670	-7081	-32737	-722	-9123	7155	-9086	-108	-11295	-14151	-15616	-1441	-17563	-9182	-20217	-5161	-65	13134	-32679	862	-22248	20364	-28975	-113	-26668	17327	-19994	-235	-26530	19006	-11557	-152	-128	-120	-63	-65	-59	-105	40	-152	18	35	-77	-22	-56	82	-32	-4
0.306667	-23148	-9848	-7406	-32760	-545	-9478	8196	-6756	-26	-11397	-13159	-13900	-1389	-16679	-9373	-19372	-4954	385	13246	-32696	1040	-22738	20755	-28951	-105	-26295	18313	-19962	-201	-26213	19276	-11514	-153	-131	-125	-69	-69	-62	-107	35	-156	10	28	-80	-27	-60	77	-32	-8
0.307500	-24015	-9965	-7794	-32744	-415	-9983	8751	-4437	-117	-11555	-12067	-12211	-1387	-15928	-9684	-18585	-4747	804	13248	-32679	1095	-23203	21100	-28741	-47	-25889	19229	-19916	-221	-25862	19495	-11476	-151	-133	-128	-69	-64	-62	-108	41	-151	11	29	-78	-23	-59	80	-33	-3
0.308333	-25034	-10014	-8204	-32755	-401	-10606	8826	-2153	-242	-11774	-10912	-10585	-1154	-15298	-10081	-17893	-4667	1174	13156	-32689	1100	-23624	21388	-28417	-64	-25466	20062	-19873	-169	-25482	19635	-11437	-149	-130	-119	-65	-64	-61	-107	42	-151	20	33	-76	-22	-58	84	-28	0
0.309167	-26053	-10006	-8613	-32741	257	-11332	8379	46	-138	-12057	-9745	-9065	-782	-14838	-10540	-17294	-4697	1515	12969	-32682	1025	-23990	21624	-27975	-1	-25028	20800	-19833	-101	-25079	19724	-11400	-149	-125	-107	-65	-64	-59	-101	42	-147	21	37	-79	-23	-56	85	-27	1
0.310000	-26423	-9950	-9000	-32750	111	-12119	7427	2142	-74	-12415	-8581	-7717	-696	-14578	-11020	-16809	-4399	1821	12699	-32688	775	-24294	21806	-27441	5	-24601	21425	-19795	-139	-24662	19753	-11371	-148	-127	-120	-65	-63	-57	-103	43	-137	20	32	-76	-24	-57	84	-24	-1
0.310833	-26721	-9854	-9342	-32753	102	-12950	6006	4072	-110	-12838	-7521	-6573	-792	-14525	-11492	-16423	-3855	2110	12404	-32693	688	-24516	21939	-26845	-131	-24192	21893	-19755	-163	-24229	19729	-11349	-147	-128	-111	-65	-62	-60	-102	38	-151	20	37	-74	-19	-53	81	-31	0
0.311667	-26888	-9721	-9616	-32746	86	-13798	4191	5802	-66	-13321	-6583	-5674	-786	-14698	-11919	-16144	-3312	2387	12066	-32680	729	-24648	22030	-26206	-55	-23800	22246	-19717	-111	-23785	19652	-11338	-148	-129	-121	-63	-59	-56	-104	40	-149	38	38	-76	-19	-55	93	-31	1
0.312500	-26733	-9555	-9809	-32750	73	-14639	2060	7301	-75	-13857	-5791	-5037	-618	-15052	-12276	-15956	-2346	2663	11720	-32696	774	-24692	22075	-25555	-92	-23452	22471	-19675	5	-23336	19539	-11332	-149	-128	-118	-63	-64	-57	-103	40	-158	22	37	-74	-21	-55	81	-28	1
0.313333	-26152	-9379	-9911	-32742	381	-15455	-293	8544	-122	-14445	-5198	-4679	-310	-15611	-12546	-15851	-517	2945	11380	-32694	647	-24645	22084	-24903	-136	-23134	22557	-19621	108	-22884	19404	-11345	-151	-128	-118	-62	-59	-61	-107	40	-148	20	35	-74	-17	-57	76	-19	-3
0.314167	-24982	-9151	-9925	-32758	413	-16232	-2760	9501	-190	-15078	-4798	-4597	-189	-16326	-12704	-15810	2242	3234	11064	-32692	480	-24512	22058	-24288	-58	-22858	22518	-19565	72	-22433	19211	-11369	-148	-127	-103	-65	-63	-59	-104	39	-152	20	35	-74	-24	-56	82	-27	-1
0.315000	-23330	-8922	-9818	-32736	298	-16962	-5234	10165	-214	-15744	-4621	-4846	-256	-17176	-12744	-15824	5626	3537	10782	-32675	477	-24290	22002	-23711	-105	-22621	22371	-19502	92	-21989	19020	-11420	-150	-132	-127	-67	-64	-62	-108	39	-152	13	21	-77	-24	-58	78	-30	-5
0.315833	-21982	-8679	-9689	-32754	473	-17646	-7618	10508	-326	-16435	-4663	-5349	-220	-18118	-12666	-15875	8590	3854	10544	-32686	498	-23999	21920	-23196	-11	-22428	22091	-19422	175	-21557	18817	-11481	-151	-126	-120	-64	-63	-59	-104	41	-153	21	35	-77	-21	-53	84	-31	1
0.316667	-21481	-8419	-9449	-32735	237	-18264	-9800	10531	-290	-17127	-4909	-6090	-21	-19118	-12477	-15952	10392	4191	10347	-32676	505	-23642	21811	-22758	-185	-22264	21735	-19338	44	-21145	18611	-11569	-146	-125	-119	-65	-61	-60	-102	42	-145	23	36	-73	-23	-52	80	-28	0
0.317500	-21664	-8147	-9146	-32747	585	-18828	-11704	10230	-349	-17827	-5356	-7046	-28	-20148	-12190	-16047	10810	4539	10214	-32683	528	-23241	21682	-22407	-164	-22137	21289	-19254	13	-20755	18406	-11682	-142	-125	-121	-65	-59	-56	-101	39	-156	20	35	-73	-19	-55	79	-27	1
0.318333	-21723	-7873	-8801	-32748	298	-19332	-13263	9612	-610	-18524	-5987	-8180	33	-21181	-11828	-16152	10891	4884	10117	-32706	491	-22812	21539	-22148	-55	-22043	20774	-19163	2	-20385	18208	-11816	-149	-127	-122	-66	-65	-59	-108	39	-150	20	34	-75	-22	-56	77	-30	-1
0.319167	-21838	-7595	-8424	-32747	461	-19784	-14433	8690	-510	-19212	-6769	-9449	276	-22190	-11418	-16266	10695	5229	10066	-32682	448	-22365	21346	-21983	-115	-21974	20202	-19077	-95	-20058	18023	-11972	-148	-130	-122	-69	-64	-65	-109	38	-148	16	34	-78	-27	-59	76	-33	-6
0.320000	-21969	-7306	-8030	-32761	395	-20195	-15178	7480	-326	-19880	-7668	-10783	424	-23129	-10976	-16372	9930	5564	10046	-32698	501	-21916	21147	-21906	-91	-21924	19591	-18994	-44	-19762	17870	-12159	-147	-129	-122	-66	-62	-63	-108	37	-150	18	34	-101	-21	-58	79	-30	0
0.320833	-22012	-7011	-7636	-32742	305	-20568	-15489	5992	-238	-20530	-8634	-12144	356	-24006	-10545	-16475	8947	5872	10058	-32676	559	-21475	20931	-21914	-83	-21889	18963	-18922	55	-19512	17741	-12364	-149	-128	-120	-64	-82	-59	-107	37	-149	18	33	-74	-18	-58	75	-29	-1
0.321667	-22298	-6709	-7258	-32754	130	-20915	-15391	4305	-232	-21160	-9636	-13486	226	-24818	-10155	-16573	7774	6148	10085	-32692	497	-21074	20693	-22006	-189	-21861	18327	-18863	196	-19313	17637	-12579	-149	-126	-120	-64	-66	-57	-105	38	-149	16	33	-73	-22	-60	80	-30	0
0.322500	-22808	-6402	-6888	-32732	507	-21244	-14919	2419	-186	-21767	-10643	-14751	355	-25525	-9826	-16673	6295	6377	10119	-32672	381	-20714	20437	-22164	-128	-21851	17697	-18823	105	-19164	17567	-12812	-148	-129	-126	-67	-64	-58	-105	41	-148	17	36	-75	-18	-56	76	-28	-1
0.323333	-22881	-6090	-6581	-32751	204	-21573	-14131	364	-137	-22355	-11606	-15920	530	-26172	-9602	-16771	4773	6556	10154	-32686	135	-20416	20155	-22382	-92	-21849	17078	-18811	-91	-19073	17520	-13055	-147	-128	-120	-67	-62	-61	-108	37	-151	17	29	-78	-22	-60	77	-32	-1
0.324167	-22854	-5778	-6312	-32735	99	-21928	-13093	-1805	-25	-22931	-12511	-16964	383	-26746	-9497	-16873	3392	6660	10179	-32678	-183	-20174	19862	-22648	-184	-21851	16486	-18820	-27	-19032	17515	-13305	-150	-126	-120	-68	-64	-59	-101	46	-151	19	33	-76	-22	-53	82	-30	1
0.325000	-22761	-5457	-6081	-32747	281	-22259	-11876	-4070	-13	-23498	-13322	-17854	236	-27248	-9508	-16963	2189	6703	10189	-32684	-421	-20003	19541	-22950	-162	-21855	15922	-18861	37	-19061	17532	-13559	-148	-127	-120	-68	-65	-59	-105	40	-151	18	29	-81	-29	-60	78	-29	-3
0.325833	-22632	-5137	-5904	-32752	288	-22632	-10564	-6387	-116	-24057	-14030	-18565	216	-27694	-9673	-17052	1191	6666	10186	-32694	-521	-19908	19206	-23275	-219	-21878	15397	-18921	74	-19139	17571	-13813	-145	-126	-122	-66	-61	-62	-112	37	-150	16	36	-77	-18	-56	79	-30	-3
0.326667	-22194	-4821	-5775	-32747	328	-23032	-9245	-8720	-105	-24608	-14580	-19113	148	-28100	-9988	-17133	308	6547	10163	-32681	-489	-19885	18844	-23603	-212	-21909	14928	-19019	-158	-19274	17625	-14061	-152	-130	-124	-68	-70	-61	-105	41	-154	13	34	-77	-23	-62	79	-32	-7
0.327500	-21395	-4504	-5702	-32762	273	-23461	-8001	-11039	17	-25158	-15008	-19492	4	-28458	-10449	-17199	-298	6344	10123	-32697	-500	-19933	18469	-23931	-121	-21955	14501	-19139	-293	-19455	17694	-14294	-153	-129	-126	-73	-56	-60	-107	37	-156	11	34	-74	-22	-56	80	-32	-4
0.328333	-20342	-4191	-5673	-32743	59	-23916	-6896	-13307	123	-25709	-15303	-19708	-94	-28789	-11057	-17239	-753	6060	10075	-32677	-595	-20046	18074	-24233	-182	-22023	14117	-19286	-428	-19684	17768	-14519	-151	-128	-120	-66	-62	-58	-101	40	-149	18	36	-75	-21	-52	82	-15	-1
0.329167	-19186	-3886	-5681	-32751	111	-24398	-5991	-15508	196	-26259	-15468	-19789	-61	-29096	-11791	-17245	-1372	5700	10018	-32684	-663	-20217	17655	-24516	-84	-22114	13778	-19452	-478	-19953	17837	-14723	-147	-125	-117	-56	-60	-55	-100	39	-149	20	38	-73	-18	-51	84	-25	0
0.330000	-18064	-3589	-5732	-32731	-131	-24897	-5337	-17606	62	-26807	-15524	-19755	-249	-29383	-12640	-17211	-1779	5262	9957	-32667	-712	-20445	17217	-24761	-153	-22229	13477	-19640	-423	-20260	17896	-14906	-149	-126	-119	-63	-62	-58	-111	44	-148	29	39	-73	-21	-52	84	-28	0
0.330833	-16946	-3305	-5810	-32751	86	-25420	-4957	-19609	-63	-27352	-15490	-19638	-279	-29655	-13574	-17128	-2228	4762	9903	-32683	-630	-20715	16751	-24968	-276	-22380	13211	-19844	-533	-20590	17933	-15065	-148	-153	-121	-68	-62	-58	-101	43	-153	18	34	-77	-22	-52	82	-29	1
0.331667	-15381	-3036	-5915	-32742	-79	-25944	-4864	-21482	56	-27881	-15385	-19462	7	-29903	-14580	-16971	-2610	4201	9859	-32681	-418	-21022	16258	-25128	-169	-22557	12972	-20057	-507	-20938	17938	-15203	-150	-130	-128	-66	-66	-62	-103	33	-152	17	35	-76	-21	-56	81	0	0
0.332500	-13739	-2778	-6030	-32748	6	-26470	-5056	-23220	45	-28392	-15243	-19259	183	-30136	-15628	-16776	-2626	3587	9846	-32682	-254	-21349	15744	-25257	-239	-22759	12761	-20271	-401	-21298	17895	-15317	-152	-127	-119	-65	-61	-58	-102	41	-152	19	37	-76	-24	-55	84	-28	1
0.333333	-11731	-2538	-6162	-32751	-131	-26968	-5511	-24807	-76	-28870	-15080	-19046	274	-30330	-16698	-16488	-2725	2939	9862	-32692	-45	-21691	15206	-25346	-217	-22987	12567	-20483	-365	-21658	17859	-15404	-147	-126	-118	-65	-62	-59	-105	41	-149	20	35	-76	-25	-53	80	-28	-1
0.334167	-9553	-2303	-6295	-32738	-128	-27448	-6201	-26244	-17	-29304	-14945	-18863	408	-30494	-17765	-16125	-2817	2256	9910	-32679	130	-22035	14635	-25384	-173	-23246	12373	-20698	-245	-22020	17755	-15473	-151	-128	-118	-65	-63	-59	-107	34	-152	22	37	-76	-24	-57	81	-30	-3
0.335000	-7316	-2088	-6412	-32757	-533	-27898	-7087	-27533	142	-29688	-14853	-18721	550	-30610	-18801	-15660	-2901	1557	9996	-32693	314	-22379	14038	-25390	-266	-23522	12183	-20898	-253	-22365	17619	-15515	-147	-126	-118	-63	-64	-58	-103	33	-149	21	38	-73	-26	-57	88	-27	-1
0.335833	-5210	-1890	-6526	-32736	-46	-28305	-8126	-28673	170	-30014	-14820	-18651	659	-30678	-19786	-15160	-2800	844	10128	-32674	449	-22713	13405	-25369	-314	-23807	11985	-21093	-332	-22696	17418	-15540	-156	-128	-117	-64	-61	-53	-102	42	-151	23	37	-74	-19	-55	88	-30	-1
0.336667	-2553	-1712	-6627	-32751	-80	-28670	-9264	-29665	5	-30284	-14899	-18649	940	-30687	-20710	-14567	-2299	128	10301	-32668	447	-23036	12743	-25334	-281	-24095	11772	-21271	-229	-23009	17214	-15558	-148	-125	-115	-63	-58	-56	-99	42	-153	18	42	-74	-19	-53	86	-25	2
0.337500	334	-1546	-6707	-32727	-337	-29010	-10445	-30494	-131	-30446	-15077	-18731	1326	-30642	-21562	-13912	-1500	-580	10512	-32667	207	-23337	12059	-25288	-435	-24379	11547	-21435	-206	-23298	16957	-15561	-151	-125	-117	-65	-59	-44	-100	42	-148	22	40	-70	-17	-52	85	-28	3
0.338333	3030	-1399	-6764	-32748	-68	-29246	-11623	-31215	-69	-30539	-15369	-18902	1527	-30533	-22329	-13210	-828	-1263	10756	-32682	-49	-23622	11344	-25241	-447	-24656	11294	-21588	-321	-23568	16659	-15557	-150	-127	-115	-65	-60	-57	-103	42	-151	17	34	-75	-21	-53	84	-29	-8
0.339167	5737	-1274	-6805	-32733	-137	-29461	-12746	-31798	10	-30549	-15781	-19160	1649	-30368	-23004	-12467	-1093	-1950	11028	-32678	-13	-23882	10608	-25202	-447	-24916	11018	-21723	-277	-23814	16347	-15557	-148	-130	-122	-70	-65	-62	-104	36	-153	17	33	-74	-26	-58	84	-30	-1
0.340000	8388	-1165	-6812	-32747	-81	-29633	-13822	-32269	9	-30481	-16305	-19493	1693	-30138	-23591	-11737	-3112	-2595	11323	-32684	-16	-24118	9847	-25175	-417	-25146	10719	-21839	-255	-24033	16010	-15556	-152	-129	-121	-69	-64	-61	-108	38	-156	12	32	-77	-25	-62	61	-33	-1
0.340833	11009	-1078	-6796	-32752	-40	-29765	-14783	-32538	3	-30333	-16926	-19899	1643	-29867	-24084	-11006	-6911	-3208	11632	-32695	-207	-24325	9078	-25169	-387	-25345	10403	-21930	-246	-24224	15651	-15559	-141	-128	-122	-69	-64	-61	-108	38	-151	15	32	-76	-22	-58	80	-30	-3
0.341667	13839	-997	-6751	-32743	-130	-29850	-15616	-32650	-117	-30113	-17629	-20375	1749	-29550	-24496	-10312	-11759	-3795	11949	-32680	-397	-24483	8322	-25188	-459	-25510	10067	-22005	-193	-24397	15320	-15573	-151	-128	-119	-69	-62	-59	-104	32	-174	17	34	-76	-21	-59	81	-35	0
0.342500	16563	-961	-6678	-32755	-68	-29919	-16317	-32682	-100	-29836	-18405	-20869	1732	-29199	-24834	-9671	-16825	-4341	12257	-32691	-559	-24653	7563	-25238	-336	-25633	9717	-22058	-172	-24546	14967	-15603	-150	-126	-117	-67	-59	-57	-111	37	-151	19	36	-75	-19	-56	80	-30	3
0.343333	18800	-904	-6587	-32736	-307	-29964	-16889	-32713	120	-29518	-19215	-21420	1501	-28834	-25128	-9117	-20936	-4857	12555	-32672	-779	-24780	6820	-25313	-242	-25718	9354	-22094	-228	-24690	14627	-15646	-149	-126	-117	-66	-61	-59	-103	40	-151	18	36	-73	-24	-57	80	-31	0
0.344167	20393	-890	-6473	-32751	-104	-30001	-17339	-32724	81	-29168	-20048	-21998	1264	-28455	-25335	-8659	-23414	-5330	12814	-32685	-962	-24877	6103	-25424	-321	-25768	8986	-22119	-292	-24812	14300	-15707	-148	-124	-119	-61	-60	-57	-103	41	-150	17	35	-75	-18	-56	81	-30	1
0.345000	21781	-895	-6344	-32734	-43	-30033	-17683	-32721	-72	-28805	-20878	-22590	1064	-28102	-25514	-8328	-24238	-5771	13041	-32665	-1028	-24951	5423	-25556	-181	-25777	8622	-22115	-205	-24921	13990	-15785	-147	-128	-121	-69	-63	-57	-130	40	-150	19	34	-75	-19	-57	79	-30	1
0.345833	22939	-918	-6197	-32764	-234	-30060	-17938	-32734	-19	-28446	-21670	-23178	833	-27761	-25656	-8127	-23192	-6164	13229	-32684	-1049	-24995	4789	-25733	-219	-25753	8272	-22098	-95	-25021	13701	-15876	-149	-126	-98	-68	-60	-60	-107	40	-151	17	34	-77	-23	-59	84	-29	0
0.346667	23913	-970	-6041	-32736	-220	-30096	-18118	-32720	24	-28113	-22400	-23757	715	-27459	-25785	-8066	-20799	-6527	13366	-32678	-1037	-25017	4219	-25908	-182	-25701	7942	-22063	-12	-25107	13438	-15987	-149	-128	-119	-64	-68	-61	-107	39	-152	17	34	-78	-58	-60	80	-30	-1
0.347500	24608	-1041	-5877	-32747	32	-30134	-18218	-32736	-120	-27793	-23048	-24321	586	-27200	-25877	-8154	-17217	-6847	13455	-32685	-1173	-25013	3718	-26105	-205	-25622	7638	-22019	2	-25186	13202	-16105	-152	-129	-125	-69	-65	-61	-108	37	-149	12	32	-79	-27	-62	78	-30	0
0.348333	25116	-1137	-5707	-32751	-327	-30171	-18344	-32716	-134	-27527	-23594	-24846	124	-26987	-25966	-8384	-12757	-7140	13482	-32695	-1216	-24980	3302	-26308	-187	-25528	7366	-21957	-85	-25238	12997	-16230	-152	-131	-122	-68	-63	-61	-110	38	-155	16	32	-77	-24	-61	79	-32	-6
0.349167	24910	-1258	-5534	-32743	-70	-30206	-18422	-32645	-31	-27304	-24025	-25337	-344	-26832	-26037	-8753	-8078	-7368	13463	-32677	-1285	-24921	2982	-26508	-166	-25407	7143	-21868	-95	-25272	12827	-16353	-146	-125	-117	-68	-62	-59	-103	40	-150	22	35	-76	-17	-57	82	-30	0
0.350000	24733	-1403	-5364	-32755	165	-30234	-18494	-32391	35	-27134	-24336	-25785	-600	-26733	-26097	-9242	-3445	-7575	13385	-32708	-1274	-24839	2754	-26703	-51	-25281	6965	-21796	-142	-25290	12687	-16473	-148	-124	-122	-66	-63	-58	-100	39	-153	18	33	-74	-23	-57	85	-30	1
0.350833	24533	-1571	-5201	-32717	-207	-30253	-18574	-32078	-31	-27021	-24521	-26190	-946	-26685	-26153	-9851	1068	-7748	13251	-32675	-1362	-24735	2628	-26874	-73	-25152	6840	-21707	-214	-25290	12575	-16595	-148	-133	-126	-67	-62	-58	-105	37	-151	16	34	-74	-22	-57	66	-29	-6
0.351667	23946	-1766	-5048	-32751	-43	-30246	-18669	-31693	-119	-26959	-24578	-26545	-1247	-26690	-26167	-10546	4755	-7885	13071	-32688	-1409	-24604	2610	-27043	-113	-25023	6772	-21606	-203	-25259	12493	-16695	-147	-129	-121	-66	-62	-57	-107	37	-150	13	35	-76	-15	-58	82	-29	0
0.352500	23087	-1988	-4899	-32732	-27	-30214	-18771	-31230	-58	-26935	-24519	-26830	-1467	-26734	-26206	-11322	7358	-7990	12840	-32669	-1436	-24457	2698	-27173	-80	-24886	6740	-21510	-186	-25202	12441	-16785	-149	-129	-139	-68	-63	-57	-105	40	-151	17	35	-74	-23	-58	84	-28	-1
0.353333	21890	-2231	-4762	-32747	-46	-30141	-18882	-30701	43	-26944	-24353	-27087	-1814	-26811	-26193	-12148	9049	-8064	12574	-32683	-1500	-24289	2886	-27275	-78	-24754	6802	-21408	-289	-25115	12414	-16851	-149	-127	-122	-66	-60	-60	-107	39	-149	16	34	-73	-21	-53	81	-28	2
0.354167	20581	-2497	-4640	-32733	-65	-30018	-18991	-30101	-18	-26965	-24105	-27279	-2091	-26909	-26146	-13002	9822	-8109	12276	-32676	-1552	-24093	3178	-27336	-25	-24617	6909	-21302	-358	-24999	12420	-16897	-151	-128	-124	-66	-62	-67	-103	39	-150	18	34	-73	-21	-53	84	-31	-3
0.355000	19297	-2786	-4523	-32743	-11	-29837	-19088	-29429	-34	-26995	-23746	-27417	-2178	-26995	-26056	-13858	9943	-8123	11928	-32679	-1626	-23882	3557	-27358	-56	-24481	7069	-21212	-259	-24857	12445	-16921	-150	-126	-119	-64	-59	-55	-104	38	-171	19	37	-74	-23	-57	78	-29	0
0.355833	17783	-3089	-4423	-32746	-76	-29619	-19161	-28684	-65	-27009	-23344	-27499	-2124	-27120	-25919	-14703	9321	-8113	11613	-32689	-1490	-23646	4019	-27340	-81	-24340	7288	-21115	-213	-24684	12498	-16913	-147	-125	-119	-63	-62	-58	-104	41	-149	19	39	-74	-22	-55	82	-27	0
0.356667	16030	-3414	-4333	-32740	-306	-29267	-19201	-27882	-60	-26996	-22904	-27532	-2156	-27214	-25731	-15514	8137	-8081	11254	-32678	-1160	-23392	4567	-27289	19	-24193	7549	-21036	-247	-24488	12569	-16886	-150	-129	-119	-69	-62	-59	-104	38	-149	19	33	-53	-18	-57	81	-32	-1
0.357500	13816	-3759	-4256	-32754	-363	-28875	-19193	-27030	-95	-26921	-22439	-27511	-1951	-27277	-25482	-16280	6785	-8027	10892	-32690	-871	-23114	5167	-27187	-121	-24037	7858	-20947	-160	-24266	12665	-16827	-151	-125	-96	-66	-60	-58	-104	38	-150	19	37	-76	-18	-53	84	-30	-1
0.358333	11373	-4113	-4185	-32735	-73	-28403	-19130	-26133	-204	-26842	-21972	-27445	-1767	-27311	-25177	-16987	4963	-7953	10530	-32675	-555	-22821	5813	-27063	-10	-23874	8200	-20874	-27	-24035	12781	-16758	-151	-128	-121	-66	-63	-60	-104	36	-152	18	33	-75	-18	-45	77	-31	-4
0.359167	8963	-4484	-4130	-32752	-220	-27868	-19005	-25211	-103	-26683	-21510	-27338	-1747	-27310	-24813	-17621	3251	-7869	10168	-32690	-269	-22516	6487	-26911	-55	-23703	8572	-20804	-32	-23789	12912	-16661	-148	-129	-122	-67	-78	-60	-110	34	-155	15	32	-78	-24	-60	79	-31	-3
0.360000	6627	-4861	-4074	-32735	-316	-27272	-18813	-24264	-79	-26458	-21079	-27189	-1659	-27273	-24391	-18176	1499	-7771	9820	-32671	-90	-22179	7190	-26719	-115	-23514	8974	-20741	-129	-23535	13064	-16552	-154	-129	-122	-63	-63	-58	-108	37	-124	19	34	-78	-19	-58	81	-31	-4
0.360833	4292	-5243	-4026	-32744	-184	-26622	-18545	-23313	-133	-26173	-20676	-27005	-1595	-27192	-23922	-18643	-95	-7659	9488	-32710	17	-21859	7901	-26508	-100	-23319	9385	-20682	-113	-23291	13233	-16430	-151	-129	-122	-64	-60	-58	-107	37	-151	16	34	-74	-18	-55	81	-35	-1
0.361667	2146	-5633	-3987	-32654	-373	-25929	-18212	-22371	-160	-25839	-20310	-26783	-1574	-27081	-23410	-19032	-1354	-7545	9171	-32650	178	-21519	8604	-26277	-56	-23110	9811	-20626	-94	-23032	13411	-16301	-149	-129	-121	-65	-62	-59	-105	38	-152	12	37	-75	-18	-53	82	-32	0
0.362500	-198	-6028	-3948	-32541	-281	-25221	-17823	-21455	-198	-25446	-19989	-26536	-1418	-26942	-22878	-19337	-2283	-7430	8875	-32678	309	-21178	9290	-26038	-203	-22902	10233	-20558	-46	-22791	13618	-16168	-147	-127	-121	-63	-66	-57	-103	39	-152	17	37	-74	-24	-53	84	-27	0
0.363333	-2346	-6426	-3917	-32387	144	-24507	-17380	-20568	-153	-25021	-19703	-26263	-1040	-26779	-22316	-19562	-3006	-7319	8599	-32673	314	-20840	9949	-25795	-161	-22693	10656	-20522	0	-22558	13815	-16035	-147	-125	-118	-63	-64	-57	-125	38	-177	18	38	-74	-21	-53	81	-28	0
0.364167	-3863	-6822	-3886	-32190	-269	-23816	-16901	-19721	-189	-24569	-19458	-25975	-907	-26602	-21749	-19713	-3024	-7217	8344	-32564	227	-20512	10566	-25558	-129	-22484	11062	-20471	41	-22342	14024	-15907	-148	-127	-118	-69	-60	-56	-108	40	-149	21	37	-76	-18	-59	82	-30	-1
0.365000	-5120	-7217	-3862	-31969	-150	-23154	-16390	-18929	-241	-24106	-19250	-25662	-585	-26416	-21183	-19802	-2141	-7132	8105	-32407	191	-20207	11160	-25323	-138	-22286	11451	-20428	101	-22137	14245	-15792	-154	-129	-120	-76	-64	-61	-109	37	-153	16	30	-77	-21	-57	81	-30	-3
0.365833	-5967	-7603	-3841	-31709	-145	-22534	-15830	-18187	-218	-23644	-19062	-25335	-231	-26228	-20630	-19830	-681	-7065	7889	-32177	209	-19903	11664	-25093	-102	-22087	11826	-20380	173	-21913	14458	-15683	-152	-128	-119	-66	-62	-60	-108	37	-150	19	35	-77	-23	-57	79	-30	0
0.366667	-6468	-7978	-3824	-31417	-230	-21963	-15312	-17499	-231	-23187	-18882	-24990	-185	-26031	-20091	-19789	1010	-7015	7685	-31911	262	-19626	12160	-24884	-149	-21897	12175	-20330	302	-21732	14691	-15582	-153	-127	-117	-66	-65	-61	-107	39	-154	36	33	-78	-26	-58	82	-29	-4
0.367500	-6758	-8344	-3815	-31089	-10	-21455	-14771	-16869	-249	-22750	-18703	-24631	-170	-25839	-19575	-19727	3030	-7006	7488	-31622	522	-19375	12597	-24686	-64	-21710	12492	-20280	498	-21522	14909	-15496	-131	-131	-124	-68	-64	-60	-109	36	-152	19	30	-79	-23	-55	81	-30	6
0.368333	-6466	-8688	-3804	-30737	76	-21009	-14236	-16298	-258	-22331	-18514	-24253	-168	-25637	-19081	-19611	5590	-7022	7304	-31302	534	-19142	12988	-24503	-69	-21525	12793	-20225	477	-21294	15125	-15420	-148	-130	-117	-64	-63	-57	-105	42	-155	22	35	-74	-21	-44	84	-28	-4
0.369167	-5701	-9014	-3802	-30352	-60	-20632	-13706	-15780	-237	-21932	-18291	-23839	-229	-25425	-18611	-19468	8362	-7080	7119	-30974	386	-18934	13339	-24332	-162	-21331	13068	-20169	354	-21034	15331	-15353	-166	-127	-119	-63	-57	-56	-102	43	-147	22	38	-70	-18	-53	71	-26	2
0.370000	-5198	-9307	-3808	-29946	-101	-20313	-13202	-15311	-169	-21559	-18042	-23412	-313	-25200	-18167	-19300	10743	-7183	6927	-30644	468	-18753	13641	-24180	-64	-21131	13315	-20117	315	-20735	15524	-15302	-150	-126	-118	-57	-60	-52	-103	42	-151	24	35	-75	-22	-52	86	-26	0
0.370833	-4862	-9573	-3822	-29531	-195	-20043	-12697	-14892	-165	-21206	-17750	-22956	-240	-24949	-17745	-19116	12749	-7331	6723	-30324	475	-18596	13914	-24042	-189	-20920	13540	-20061	239	-20393	15696	-15260	-151	-127	-117	-62	-63	-58	-103	39	-150	25	39	-73	-18	-51	82	-26	-1
0.371667	-4556	-9808	-3844	-29090	194	-19817	-12212	-14521	-379	-20868	-17412	-22491	-230	-24671	-17339	-18919	13927	-7519	6506	-30027	574	-18447	14155	-23916	-111	-20681	13738	-20008	113	-20000	15847	-15229	-147	-124	-115	-61	-61	-58	-103	44	-148	22	39	-74	-21	-56	85	-26	0
0.372500	-4152	-10005	-3871	-28670	-190	-19633	-11741	-14186	-463	-20539	-17026	-21965	-459	-24356	-16945	-18708	14578	-7749	6271	-29758	545	-18318	14370	-23798	-121	-20421	13914	-19958	77	-19548	15977	-15193	-148	-125	-119	-62	-64	-57	-104	39	-151	21	36	-72	-11	-55	85	-27	0
0.373333	-3794	-10161	-3907	-28239	-121	-19465	-11282	-13892	-400	-20241	-16598	-21432	-644	-23999	-16560	-18491	14872	-8014	6012	-29561	584	-18191	14566	-23690	-150	-20129	14064	-19911	64	-19050	16081	-15164	-154	-127	-121	-65	-64	-59	-108	37	-152	6	34	-77	-24	-56	75	-31	-4
0.374167	-3498	-10276	-3946	-27831	39	-19306	-10840	-13637	-194	-19884	-16126	-20863	-498	-23594	-16178	-18260	14714	-8293	5738	-29412	725	-18060	14747	-23582	-122	-19798	14199	-19880	38	-18505	16162	-15123	-151	-127	-120	-64	-66	-60	-103	40	-155	19	37	-73	-24	-55	82	-29	-1
0.375000	-3187	-10340	-3987	-27439	-176	-19155	-10376	-13403	-88	-19545	-15617	-20272	-422	-23134	-15792	-18008	14111	-8586	5451	-29329	688	-17920	14915	-23475	-84	-19433	14308	-19829	383	-17928	16213	-15081	-150	-128	-118	-63	-62	-55	-101	44	-151	49	33	-72	-22	-55	82	-29	-1
0.375833	-3271	-10357	-4034	-27073	-308	-18992	-9955	-13201	-151	-19198	-15092	-19661	-463	-22648	-15415	-17768	13004	-8876	5151	-29316	880	-17761	15073	-23375	-141	-19035	14397	-19793	953	-17334	16235	-15017	-146	-125	-115	-59	-61	-58	-100	44	-150	20	37	-72	-18	-57	86	-18	1
0.376667	-3622	-10327	-4079	-26745	245	-18821	-9529	-13031	-231	-18839	-14551	-19036	-391	-22121	-15042	-17502	11318	-9150	4825	-29380	1183	-17581	15218	-23269	-101	-18600	14461	-19768	804	-16740	16224	-14944	-141	-126	-118	-63	-58	-56	-101	45	-148	23	37	-72	-19	-52	87	-25	2
0.377500	-3500	-10246	-4122	-26460	-103	-18636	-9107	-12893	-216	-18475	-14020	-18412	-270	-21566	-14676	-17220	9428	-9384	4505	-29505	1078	-17377	15355	-23169	-130	-18167	14495	-19750	489	-16170	16188	-14851	-145	-126	-119	-60	-57	-51	-100	44	-148	20	38	-73	-21	-53	86	-24	0
0.378333	-3751	-10127	-4167	-26216	-94	-18436	-8688	-12789	-107	-18110	-13507	-17786	-285	-20990	-14323	-16921	7483	-9578	4186	-29674	916	-17144	15472	-23073	-137	-17687	14503	-19737	438	-15642	16120	-14740	-148	-126	-104	-63	-63	-58	-102	41	-150	23	36	-73	-19	-52	79	-28	1
0.379167	-4207	-9962	-4204	-26018	63	-18233	-8316	-12720	-72	-17745	-13022	-17167	-259	-20420	-13989	-16608	5640	-9707	3884	-29854	948	-16882	15575	-22979	-58	-17216	14483	-19734	331	-15175	16027	-14603	-152	-129	-122	-65	-65	-61	-105	41	-153	18	29	-77	-21	-47	78	-30	-3
0.380000	-4663	-9754	-4245	-25864	-60	-18022	-7950	-12682	-186	-17387	-12581	-16563	-155	-19856	-13679	-16263	3942	-9757	3606	-30022	1098	-16594	15664	-22885	-82	-16754	14429	-19731	191	-14788	15915	-14449	-149	-126	-100	-65	-61	-58	-105	39	-153	20	35	-75	-22	-58	80	-31	0
0.380833	-5358	-9513	-4277	-25751	0	-17815	-7606	-12686	-232	-17048	-12190	-15987	-362	-19320	-13401	-15896	2441	-9719	3367	-30125	1174	-16278	15733	-22801	-1	-16316	14352	-19730	130	-14490	15788	-14271	-150	-129	-121	-64	-63	-67	-108	40	-151	16	37	-75	-26	-72	79	-29	-1
0.381667	-5982	-9228	-4307	-25680	63	-17616	-7293	-12725	-4	-16728	-11860	-15445	-665	-18817	-13158	-15506	1240	-9587	3169	-30124	970	-15949	15780	-22726	44	-15922	14244	-19728	102	-14295	15651	-14075	-151	-119	-125	-68	-66	-62	-108	37	-156	12	34	-78	-26	-59	80	-30	-7
0.382500	-6175	-8921	-4340	-25644	-76	-17444	-7008	-12803	50	-16456	-11593	-14941	-696	-18365	-12960	-15087	227	-9348	3031	-29961	947	-15610	15813	-22660	0	-15570	14112	-19719	-139	-14204	15507	-13860	-148	-130	-120	-66	-62	-58	-105	40	-149	19	60	-76	-21	-58	80	-31	-4
0.383333	-6070	-8578	-4373	-25637	-47	-17301	-6756	-12919	79	-16217	-11391	-14478	-537	-17972	-12802	-14636	-633	-9008	2956	-29600	986	-15275	15811	-22608	4	-15291	13946	-19699	-258	-14220	15363	-13629	-148	-129	-121	-64	-62	-59	-103	40	-149	13	37	-76	-19	-58	82	-28	0
0.384167	-5911	-8214	-4416	-25652	-271	-17200	-6545	-13073	139	-16030	-11251	-14061	-359	-17644	-12700	-14167	-1218	-8575	2946	-29006	973	-14959	15786	-22571	-107	-15088	13760	-19674	-187	-14346	15224	-13392	-151	-132	-121	-66	-61	-58	-105	38	-151	17	37	-75	-23	-56	72	-30	-4
0.385000	-5612	-7831	-4457	-25687	121	-17149	-6367	-13277	87	-15898	-11165	-13694	-371	-17392	-12646	-13680	-1959	-8048	2999	-28154	1136	-14671	15727	-22556	-75	-14971	13551	-19633	-264	-14566	15090	-13149	-151	-129	-134	-66	-63	-60	-107	37	-149	15	36	-77	-25	-57	81	-30	-1
0.385833	-4664	-7435	-4512	-25731	-126	-17150	-6233	-13512	200	-15819	-11127	-13375	-289	-17210	-12637	-13171	-2608	-7454	3104	-27040	1153	-14425	15650	-22558	-141	-14941	13339	-19572	-521	-14861	14970	-12906	-147	-128	-122	-68	-67	-59	-104	39	-149	16	33	-79	-22	-58	82	-31	-1
0.386667	-3424	-7024	-4577	-25783	41	-17212	-6136	-13786	102	-15799	-11131	-13108	144	-17095	-12673	-12654	-3064	-6795	3247	-25670	1111	-14224	15546	-22575	-299	-15007	13126	-19497	-700	-15220	14867	-12667	-118	-129	-122	-68	-64	-61	-105	37	-152	12	33	-77	-23	-59	77	-29	-1
0.387500	-2057	-6601	-4650	-25834	50	-17333	-6045	-14094	-24	-15836	-11161	-12883	333	-17052	-12743	-12127	-3593	-6105	3417	-24095	1308	-14088	15425	-22611	-296	-15162	12890	-19402	-783	-15617	14785	-12433	-154	-129	-124	-72	-66	-62	-109	33	-152	16	34	-74	-24	-58	78	-30	-5
0.388333	-838	-6178	-4732	-25874	-35	-17507	-5985	-14429	20	-15905	-11200	-12706	724	-17050	-12846	-11604	-4073	-5396	3572	-22378	1248	-14017	15294	-22654	-326	-15393	12672	-19288	-809	-16039	14730	-12219	-151	-125	-120	-66	-62	-57	-105	36	-148	19	38	-74	-22	-55	79	-29	-3
0.389167	-685	-5756	-4805	-25909	-412	-17734	-5939	-14795	45	-16057	-11243	-12567	870	-17106	-12966	-11083	-4433	-4699	3686	-20591	849	-14021	15145	-22707	-406	-15711	12465	-19153	-584	-16459	14697	-11999	-147	-125	-118	-64	-62	-58	-107	38	-149	18	38	-73	-15	-51	84	-23	-3
0.390000	-2344	-5338	-4909	-25937	202	-18003	-5903	-15181	53	-16236	-11277	-12476	893	-17201	-13102	-10589	-4993	-4052	3745	-18842	760	-14108	14994	-22770	-355	-16092	12274	-19012	-434	-16861	14681	-11809	-148	-132	-125	-66	-63	-60	-105	36	-154	17	33	-78	-22	-55	80	-30	-6
0.390833	-4704	-4936	-5008	-25949	23	-18315	-5867	-15597	99	-16453	-11289	-12407	1198	-17327	-13238	-10110	-5479	-3455	3706	-17202	601	-14269	14838	-22833	-329	-16522	12110	-18855	-466	-17222	14695	-11631	-151	-124	-121	-66	-81	-57	-102	39	-149	13	34	-75	-22	-51	84	-27	-3
0.391667	-7551	-4533	-5104	-25946	-239	-18646	-5822	-16022	10	-16686	-11268	-12374	1050	-17470	-13366	-9662	-5785	-2936	3548	-15765	275	-14502	14689	-22899	-340	-16987	11991	-18688	-389	-17540	14721	-11475	-148	-125	-130	-66	-62	-57	-103	37	-149	19	35	-75	-19	-55	81	-26	-1
0.392500	-10649	-4147	-5194	-25928	-121	-18995	-5768	-16462	12	-16945	-11217	-12378	954	-17624	-13485	-9240	-6195	-2502	3260	-14624	173	-14806	14563	-22951	-338	-17473	11869	-18522	-319	-17799	14766	-11329	-149	-124	-121	-66	-63	-59	-104	30	-153	19	36	-77	-24	-57	82	-28	-4
0.393333	-13955	-3781	-5280	-25899	-273	-19352	-5708	-16911	205	-17216	-11133	-12382	1295	-17784	-13586	-8857	-6349	-2170	2831	-13849	-206	-15172	14407	-23002	-353	-17961	11791	-18352	-432	-17989	14818	-11201	-147	-117	-120	-65	-65	-60	-107	37	-149	19	33	-75	-23	-55	81	-27	-3
0.394167	-17663	-3438	-5350	-25855	-102	-19701	-5638	-17364	352	-17490	-11015	-12439	1540	-17938	-13663	-8505	-6266	-1933	2276	-13474	-550	-15588	14285	-23036	-321	-18438	11749	-18188	-766	-18114	14873	-11087	-148	-124	-120	-59	-62	-58	-107	39	-147	21	36	-75	-22	-53	81	-30	-1
0.395000	-22002	-3119	-5412	-25800	183	-20035	-5559	-17823	476	-17774	-10899	-12512	1349	-18083	-13710	-8196	-6055	-1792	1606	-13563	-550	-16029	14164	-23054	-292	-18891	11733	-18033	-1226	-18165	14930	-10984	-147	-122	-120	-62	-58	-56	-102	38	-152	20	36	-73	-21	-51	85	-27	-3
0.395833	-26787	-2832	-5457	-25729	-62	-20346	-5483	-18268	484	-18048	-10707	-12599	1068	-18221	-13740	-7919	-5592	-1734	848	-14070	-526	-16505	14054	-23055	-280	-19294	11744	-17891	-1290	-18160	14975	-10898	-147	-125	-120	-76	-60	-57	-82	43	-148	20	38	-73	-21	-51	82	-26	-1
0.396667	-29189	-2579	-5491	-25658	-26	-20628	-5413	-18711	361	-18327	-10536	-12715	1242	-18353	-13749	-7678	-5128	-1733	32	-14989	-484	-16989	13946	-23027	-252	-19653	11772	-17764	-1164	-18105	15001	-10815	-146	-126	-116	-61	-60	-55	-102	42	-151	22	37	-73	-19	-52	86	-28	0
0.397500	-28356	-2352	-5509	-25559	-98	-20875	-5360	-19138	269	-18590	-10372	-12849	1346	-18478	-13751	-7467	-4585	-1780	-792	-16258	-386	-17481	13803	-23013	-307	-19951	11819	-17658	-1319	-18011	15002	-10740	-145	-126	-118	-63	-61	-61	-102	40	-147	22	39	-69	-22	-53	106	-26	0
0.398333	-28049	-2164	-5516	-25454	284	-21091	-5334	-19546	164	-18851	-10228	-13007	1252	-18607	-13734	-7277	-4276	-1851	-1581	-17790	-235	-17961	13711	-22968	-265	-20191	11867	-17577	-1180	-17892	14973	-10676	-150	-129	-119	-67	-64	-59	-107	39	-152	17	30	-80	-27	-59	79	-30	-3
0.399167	-27795	-2013	-5518	-25361	79	-21264	-5348	-19936	75	-19106	-10116	-13189	1351	-18730	-13724	-7121	-4229	-1924	-2275	-19485	-105	-18412	13576	-22911	-103	-20363	11917	-17513	-885	-17753	14907	-10615	-152	-131	-120	-66	-68	-61	-107	38	-154	15	32	-81	-25	-57	81	-31	-3
0.400000	-27346	-1911	-5507	-25234	71	-21394	-5412	-20292	52	-19348	-10042	-13377	1523	-18858	-13720	-6957	-4181	-1977	-2825	-21228	-29	-18830	13425	-22844	-134	-20469	11959	-17470	-1079	-17613	14804	-10554	-150	-128	-117	-66	-63	-59	-105	37	-153	20	34	-76	-22	-56	78	-35	-5
0.400833	-27081	-1799	-5486	-25108	-7	-21491	-5520	-20617	119	-19583	-10030	-13587	1554	-18990	-13733	-6812	-4514	-1994	-3201	-22911	106	-19215	13246	-22772	-111	-20520	11981	-17452	-1692	-17482	14656	-10501	-148	-130	-117	-65	-62	-60	-105	38	-156	17	35	-76	-21	-58	80	-29	-1
0.401667	-26707	-1730	-5460	-24967	-76	-21552	-5693	-20896	207	-19803	-10079	-13806	1492	-19140	-13771	-6678	-5162	-1964	-3350	-24419	160	-19557	13041	-22690	-153	-20517	11981	-17437	-1622	-17376	14462	-10450	-151	-130	-118	-64	-62	-58	-104	38	-149	20	37	-77	-19	-56	81	-27	0
0.402500	-26388	-1685	-5433	-24823	-413	-21586	-5948	-21140	237	-20020	-10208	-14030	1283	-19297	-13848	-6542	-5965	-1895	-3245	-25643	120	-19855	12801	-22615	-178	-20474	11944	-17474	-1095	-17298	14220	-10403	-147	-127	-119	-70	-63	-56	-105	41	-150	18	32	-108	-22	-51	82	-25	0
0.403333	-26064	-1665	-5408	-24671	247	-21595	-6275	-21334	263	-20218	-10407	-14261	1241	-19472	-13972	-6411	-7019	-1729	-2874	-26492	36	-20111	12520	-22543	-198	-20395	11865	-17510	-943	-17255	13923	-10365	-146	-128	-118	-65	-64	-59	-104	40	-150	19	39	-76	-22	-57	82	-28	0
0.404167	-24910	-1657	-5377	-24515	237	-21580	-6676	-21480	228	-20411	-10689	-14491	1569	-19664	-14144	-6281	-8051	-1527	-2228	-26896	2	-20332	12205	-22475	-173	-20297	11742	-17560	-746	-17252	13587	-10334	-147	-128	-115	-63	-65	-59	-104	42	-161	18	37	-76	-24	-57	81	-29	-4
0.405000	-18718	-1655	-5349	-24356	-97	-21552	-7148	-21545	54	-20587	-11048	-14710	1414	-19864	-14362	-6155	-8839	-1279	-1327	-26822	-222	-20510	11844	-22418	-169	-20197	11573	-17618	-580	-17284	13202	-10317	-147	-127	-118	-65	-65	-62	-107	39	-150	19	32	-75	-18	-55	82	-29	-3
0.405833	-10135	-1661	-5320	-24190	84	-21503	-7690	-21607	58	-20741	-11478	-14916	1105	-20064	-14634	-6033	-9556	-990	-203	-26265	-243	-20656	11452	-22370	-166	-20082	11351	-17687	-386	-17355	12781	-10310	-149	-133	-121	-69	-61	-59	-105	38	-150	0	35	-78	-25	-57	80	-34	-1
0.406667	-4761	-1659	-5288	-24023	-35	-21441	-8292	-21592	62	-20866	-11965	-15092	1015	-20258	-14953	-5916	-10163	-672	1153	-25247	-144	-20777	11018	-22337	-218	-19984	11080	-17755	-214	-17456	12324	-10318	-152	-131	-121	-69	-65	-63	-111	30	-156	16	30	-76	-26	-60	77	-28	0
0.407500	847	-1659	-5252	-23858	-166	-21363	-8931	-21515	-30	-20967	-12496	-15235	926	-20436	-15307	-5805	-10479	-334	2646	-23839	-413	-20870	10568	-22304	-247	-19898	10765	-17820	28	-17577	11840	-10333	-153	-131	-120	-67	-64	-64	-109	22	-154	16	32	-77	-25	-58	79	-31	-10
0.408333	6067	-1635	-5198	-23686	-119	-21260	-9599	-21373	-83	-21029	-13065	-15335	632	-20578	-15691	-5700	-10299	12	4235	-22115	-732	-20944	10096	-22284	-210	-19835	10399	-17879	133	-17710	11316	-10362	-152	-129	-120	-66	-64	-57	-103	38	-152	17	35	-75	-22	-53	80	-29	-4
0.409167	10488	-1599	-5132	-23516	-142	-21131	-10279	-21179	-161	-21045	-13658	-15378	39	-20671	-16095	-5608	-9626	357	5855	-20204	-900	-21002	9609	-22265	-196	-19787	10007	-17927	172	-17850	10822	-10404	-149	-127	-116	-66	-61	-58	-105	62	-148	20	37	-72	-10	-51	90	-26	1
0.410000	14689	-1544	-5053	-23349	-58	-20976	-10964	-20931	-234	-21027	-14257	-15364	-284	-20717	-16501	-5535	-8785	691	7449	-18231	-1067	-21053	9110	-22253	-174	-19776	9570	-17971	212	-17978	10289	-10463	-149	-126	-121	-66	-60	-58	-103	39	-148	18	30	-74	-22	-52	82	-29	0
0.410833	18107	-1473	-4947	-23180	-183	-20785	-11634	-20625	-320	-20959	-14844	-15285	-394	-20688	-16907	-5483	-7740	1005	8954	-16312	-1229	-21088	8611	-22246	-122	-19785	9112	-17984	241	-18093	9772	-10536	-148	-138	-119	-65	-63	-55	-103	42	-148	19	35	-70	-13	-52	80	-27	1
0.411667	21024	-1383	-4815	-23005	58	-20543	-12270	-20279	-404	-20817	-15407	-15135	-520	-20572	-17291	-5447	-6431	1299	10328	-14567	-1326	-21111	8127	-22233	-203	-19817	8632	-17987	320	-18186	9254	-10616	-145	-125	-118	-67	-61	-59	-104	41	-149	17	36	-73	-22	-53	80	-28	3
0.412500	24051	-1272	-4655	-22835	113	-20277	-12859	-19881	-388	-20628	-15954	-14913	-489	-20364	-17635	-5433	-5140	1569	11520	-13118	-1305	-21140	7638	-22221	-80	-19864	8138	-17969	314	-18234	8747	-10707	-148	-128	-118	-66	-65	-59	-105	41	-153	19	34	-73	-22	-55	81	-26	-1
0.413333	26988	-1150	-4469	-22655	-13	-19948	-13383	-19450	-496	-20382	-16406	-14611	-592	-20051	-17938	-5437	-3901	1807	12489	-12037	-1489	-21123	7178	-22195	-146	-19917	7639	-17933	287	-18247	8258	-10805	-151	-125	-119	-82	-63	-58	-103	39	-149	18	35	-72	-19	-57	77	-30	-1
0.414167	30118	-1008	-4253	-22470	19	-19562	-13841	-18974	-551	-20065	-16831	-14236	-1004	-19624	-18172	-5457	-2769	2021	13221	-11383	-1556	-21104	6741	-22162	-161	-19973	7149	-17875	188	-18210	7795	-10901	-149	-127	-120	-65	-59	-56	-105	39	-154	16	34	-74	-23	-45	80	-28	-3
0.415000	32622	-869	-4009	-22274	164	-19116	-14216	-18464	-614	-19678	-17189	-13796	-1571	-19100	-18340	-5490	-1770	2207	13699	-11167	-1540	-21067	6323	-22108	-130	-20012	6664	-17801	209	-18119	7360	-11001	-145	-129	-125	-68	-62	-59	-105	37	-152	15	32	-76	-25	-57	81	-29	-4
0.415833	32767	-724	-3738	-22061	-253	-18607	-14508	-17928	-757	-19234	-17479	-13293	-2016	-18470	-18427	-5533	-1024	2370	13939	-11373	-1558	-20998	5932	-22040	-93	-20032	6194	-17701	345	-17974	6956	-11091	-150	-127	-120	-65	-65	-57	-103	39	-150	18	39	-76	-18	-53	81	-27	1
0.416667	32713	-586	-3446	-21833	176	-18040	-14709	-17368	-873	-18704	-17690	-12738	-2214	-17736	-18432	-5575	-510	2510	13941	-11968	-1638	-20909	5569	-21957	-130	-20025	5747	-17590	316	-17767	6582	-11175	-144	-121	-124	-63	-60	-56	-102	44	-145	19	37	-69	-15	-53	85	-27	2
0.417500	32767	-444	-3136	-21578	460	-17419	-14822	-16790	-859	-18118	-17837	-12140	-2415	-16918	-18353	-5622	-228	2608	13740	-12870	-1556	-20768	5223	-21859	-124	-19980	5322	-17468	263	-17519	6236	-11249	-148	-125	-119	-67	-59	-55	-101	40	-148	18	32	-77	-22	-56	82	-28	0
0.418333	32767	-328	-2817	-21305	102	-16755	-14863	-16199	-662	-17462	-17914	-11514	-2539	-16011	-18188	-5664	17	2681	13364	-13992	-1483	-20603	4893	-21745	-164	-19887	4914	-17332	282	-17206	5916	-11311	-149	-124	-121	-64	-56	-58	-107	38	-148	17	37	-76	-22	-58	79	-30	0
0.419167	32767	-233	-2490	-21005	170	-16032	-14823	-15600	-472	-16740	-17927	-10864	-2662	-15050	-17956	-5700	165	2726	12858	-15221	-1464	-20393	4579	-21602	-127	-19738	4531	-17193	334	-16848	5619	-11355	-152	-127	-122	-70	-64	-58	-108	44	-153	16	35	-79	-22	-58	80	-38	-3
0.420000	32767	-159	-2167	-20683	35	-15285	-14713	-14985	-562	-15953	-17878	-10207	-2815	-14029	-17642	-5716	291	2738	12250	-16449	-1359	-20139	4278	-21465	-132	-19525	4173	-17046	346	-16437	5356	-11378	-149	-127	-121	-66	-62	-58	-109	39	-152	17	35	-76	-23	-53	78	-29	-1
0.420833	32767	-110	-1852	-20340	74	-14493	-14532	-14361	-525	-15109	-17774	-9549	-2840	-12978	-17275	-5710	370	2717	11595	-17565	-1128	-19823	3984	-21300	-128	-19244	3837	-16899	278	-15981	5104	-11384	-152	-127	-120	-66	-61	-57	-105	37	-151	21	30	-75	-25	-56	79	-30	-1
0.421667	32767	-85	-1548	-19978	115	-13684	-14300	-13733	-331	-14224	-17619	-8909	-2754	-11915	-16861	-5711	344	2670	10915	-18484	-1075	-19465	3687	-21121	-122	-18892	3523	-16755	276	-15487	4861	-11366	-150	-126	-118	-66	-62	-56	-103	40	-149	17	35	-77	-21	-40	81	-28	1
0.422500	32767	-97	-1266	-19603	18	-12868	-14027	-13095	-370	-13296	-17413	-8303	-2704	-10859	-16415	-5682	278	2582	10255	-19112	-1086	-19056	3401	-20929	-151	-18470	3231	-16616	265	-14954	4642	-11329	-147	-126	-122	-66	-64	-56	-105	42	-150	20	35	-74	-30	-53	84	-27	0
0.423333	32767	-127	-1006	-19228	-59	-12054	-13720	-12460	-413	-12345	-17176	-7717	-2602	-9816	-15957	-5644	110	2469	9635	-19397	-965	-18597	3105	-20748	-176	-17977	2946	-16488	253	-14387	4418	-11282	-149	-131	-119	-68	-63	-58	-109	39	-152	16	33	-79	-23	-61	81	-32	-4
0.424167	32767	-183	-772	-18859	-242	-11249	-13390	-11822	-256	-11362	-16877	-7169	-2376	-8810	-15494	-5595	-53	2329	9079	-19307	-860	-18091	2808	-20525	-93	-17407	2678	-16357	301	-13785	4191	-11210	-148	-125	-118	-66	-63	-73	-105	41	-151	19	34	-75	-24	-43	85	-31	-1
0.425000	32756	-251	-565	-18497	-323	-10461	-13040	-11176	-281	-10366	-16581	-6664	-2304	-7848	-15044	-5537	-202	2166	8588	-18842	-931	-17531	2508	-20309	-181	-16771	2417	-16241	361	-13159	3959	-11134	-149	-134	-117	-65	-62	-57	-104	41	-151	19	34	-78	-25	-57	84	-31	-7
0.425833	32433	-335	-388	-18157	-88	-9696	-12684	-10529	-288	-9374	-16234	-6210	-2262	-6952	-14621	-5484	-452	1986	8173	-18013	-904	-16928	2204	-20093	-77	-16076	2168	-16133	310	-12510	3718	-11049	-149	-127	-121	-67	-62	-50	-110	43	-154	17	35	-75	-22	-62	81	-30	-5
0.426667	31976	-424	-260	-17839	-269	-8955	-12318	-9875	-302	-8393	-15861	-5792	-2248	-6119	-14234	-5434	-542	1784	7830	-16859	-824	-16283	1902	-19857	-115	-15320	1914	-16038	148	-11841	3466	-10950	-151	-131	-119	-69	-63	-57	-105	40	-151	19	30	-77	-23	-60	80	-31	0
0.427500	31604	-508	-102	-17546	-272	-8248	-11937	-9227	-307	-7439	-15457	-5437	-2110	-5355	-13889	-5405	-705	1577	7561	-15446	-823	-15604	1597	-19621	-146	-14523	1676	-15952	118	-11152	3198	-10850	-153	-130	-122	-67	-63	-59	-105	37	-155	24	33	-78	-22	-59	81	-32	-4
0.428333	31210	-589	10	-17284	-267	-7569	-11584	-8566	-252	-6517	-15016	-5076	-1517	-4657	-13591	-5397	-792	1373	7342	-13854	-925	-14890	1304	-19375	-94	-13680	1439	-15867	131	-10441	2915	-10756	-148	-125	-120	-63	-65	-56	-107	40	-151	20	36	-75	-21	-59	85	-26	0
0.429167	30826	-646	114	-17042	-422	-6917	-11219	-7910	-163	-5634	-14545	-4765	-694	-4031	-13337	-5420	-673	1174	7175	-12154	-949	-14154	1017	-19117	-129	-12806	1200	-15793	64	-9720	2622	-10663	-146	-124	-116	-64	-65	-76	-102	43	-147	22	38	-75	-22	-56	87	-25	-1
0.430000	30459	-684	211	-16826	-197	-6296	-10855	-7256	-69	-4799	-14037	-4476	-331	-3474	-13130	-5484	-692	974	7030	-10439	-895	-13386	743	-18849	-239	-11905	962	-15726	273	-8990	2307	-10584	-149	-122	-119	-63	-61	-53	-105	39	-148	21	38	-74	-21	-55	82	-29	-4
0.430833	30066	-696	305	-16622	164	-5689	-10489	-6596	-217	-4021	-13496	-4206	-365	-2979	-12965	-5599	-948	795	6906	-8781	-959	-12618	481	-18562	-125	-10993	725	-15668	975	-8263	1991	-10517	-143	-125	-115	-63	-59	-58	-58	47	-148	23	38	-74	-21	-57	85	-29	0
0.431667	29380	-678	403	-16424	-353	-5110	-10118	-5944	-230	-3308	-12921	-3950	-256	-2540	-12826	-5769	-1108	626	6781	-7252	-1085	-11836	241	-18266	-127	-10081	491	-15616	1277	-7531	1666	-10466	-151	-128	-118	-68	-65	-61	-105	38	-153	17	35	-77	-23	-57	82	-29	-8
0.432500	25541	-631	510	-16221	-272	-4536	-9736	-5300	-160	-2661	-12315	-3701	-52	-2149	-12710	-5993	-1258	481	6650	-5918	-1091	-11046	24	-17942	-125	-9170	258	-15562	1057	-6809	1337	-10426	-151	-131	-120	-65	-64	-48	-104	39	-151	17	35	-74	-23	-57	85	-30	-1
0.433333	18642	-546	632	-15994	-218	-3969	-9337	-4659	-143	-2073	-11676	-3457	202	-1795	-12592	-6275	-1606	360	6510	-4826	-1073	-10257	-172	-17601	-68	-8280	36	-15516	687	-6090	1010	-10409	-147	-133	-118	-65	-63	-58	-104	37	-150	18	35	-77	-24	-56	84	-25	-3
0.434167	14302	-431	765	-15721	-324	-3402	-8929	-4032	41	-1545	-11001	-3217	450	-1474	-12456	-6618	-2071	263	6339	-4014	-1096	-9473	-342	-17235	-98	-7389	-183	-15471	271	-5380	685	-10409	-148	-126	-119	-63	-65	-57	-103	35	-152	20	37	-72	-23	-56	82	-30	-3
0.435000	10238	-286	916	-15397	-198	-2840	-8496	-3410	19	-1074	-10303	-2985	351	-1178	-12314	-7017	-2498	196	6143	-3501	-918	-8689	-491	-16837	-107	-6544	-389	-15426	362	-4695	373	-10425	-146	-125	-117	-64	-59	-60	-103	40	-149	21	36	-74	-22	-60	88	-27	1
0.435833	5814	-125	1073	-15007	-90	-2270	-8034	-2805	-19	-652	-9580	-2766	385	-903	-12118	-7493	-2911	155	5921	-3290	-597	-7906	-623	-16409	-68	-5701	-586	-15378	304	-4025	80	-10461	-148	-124	-118	-64	-60	-56	-101	39	-133	20	35	-72	-18	-53	86	-28	0
0.436667	2265	50	1239	-14525	-142	-1693	-7553	-2221	61	-280	-8852	-2566	546	-636	-11869	-7971	-3326	140	5666	-3376	-617	-7132	-729	-15955	-38	-4886	-773	-15330	104	-3382	-208	-10518	-147	-124	-117	-62	-60	-55	-102	42	-148	20	38	-73	-22	-56	82	-25	2
0.437500	-1437	234	1406	-13945	-93	-1129	-7045	-1657	64	57	-8119	-2395	328	-385	-11547	-8523	-3558	156	5384	-3733	-610	-6366	-832	-15472	-11	-4139	-946	-15276	88	-2765	-474	-10587	-143	-122	-113	-58	-61	-56	-102	41	-148	22	41	-76	-17	-52	87	-25	3
0.438333	-5234	418	1567	-13267	-340	-544	-6507	-1113	142	360	-7390	-2266	404	-137	-11141	-9111	-3596	187	5073	-4330	-386	-5606	-917	-14961	-233	-3437	-1111	-15223	-1	-2174	-724	-10678	-148	-128	-119	-60	-62	-57	-104	41	-151	20	36	-74	-22	-56	85	-30	-5
0.439167	-8841	589	1710	-12481	-173	39	-5948	-600	344	642	-6672	-2182	755	96	-10653	-9721	-3648	245	4740	-5113	-378	-4855	-999	-14433	-217	-2731	-1261	-15164	140	-1613	-949	-10782	-152	-129	-121	-66	-74	-58	-107	37	-152	16	32	-84	-11	-59	81	-32	0
0.440000	-12086	752	1832	-11586	-435	608	-5365	-105	438	914	-5967	-2161	820	323	-10073	-10349	-3486	321	4393	-6028	-124	-4106	-1076	-13872	-222	-2075	-1394	-15099	334	-1085	-1152	-10898	-155	-131	-125	-70	-65	-63	-107	35	-153	15	32	-84	-24	-63	78	-35	-6
0.440833	-15170	894	1929	-10591	-317	1167	-4752	361	398	1175	-5286	-2185	809	541	-9397	-10973	-3209	422	4032	-7018	252	-3349	-1152	-13289	-245	-1454	-1512	-15027	220	-574	-1328	-11018	-150	-127	-121	-66	-65	-58	-104	37	-153	15	33	-76	-26	-56	81	-32	-5
0.441667	-17989	1016	1992	-9488	-284	1713	-4123	814	448	1437	-4625	-2334	693	745	-8625	-11597	-2800	543	3658	-8028	828	-2597	-1228	-12710	-324	-868	-1612	-14940	104	-114	-1487	-11153	-147	-129	-120	-66	-64	-59	-107	40	-151	17	36	-75	-34	-58	84	-30	0
0.442500	-20336	1115	2016	-8315	-218	2229	-3480	1233	454	1698	-4003	-2553	562	925	-7767	-12203	-2314	677	3258	-8990	1557	-1849	-1314	-12107	-334	-314	-1698	-14850	130	325	-1622	-11295	-146	-147	-120	-63	-63	-57	-105	40	-153	20	42	-75	-24	-58	84	-29	1
0.443333	-22491	1195	1989	-7084	-224	2709	-2831	1646	458	1962	-3407	-2866	331	1092	-6826	-12785	-1814	821	2896	-9854	2334	-1089	-1405	-11517	-318	209	-1770	-14744	39	744	-1739	-11449	-147	-128	-119	-65	-61	-61	-107	37	-147	19	38	-73	-19	-53	82	-31	0
0.444167	-24203	1249	1916	-5811	198	3159	-2179	2038	537	2225	-2842	-3286	408	1225	-5818	-13333	-1494	974	2514	-10568	2680	-342	-1505	-10939	-183	705	-1838	-14630	-285	1138	-1840	-11604	-148	-122	-120	-63	-62	-58	-105	42	-150	22	36	-91	-19	-58	82	-31	-3
0.445000	-24842	1286	1794	-4530	39	3555	-1534	2404	608	2486	-2304	-3802	549	1329	-4758	-13836	-1218	1134	2126	-11096	2946	412	-1614	-10377	-163	1182	-1889	-14500	-636	1529	-1925	-11765	-149	-128	-119	-64	-62	-61	-105	40	-151	17	36	-73	-22	-58	81	-30	-5
0.445833	-24897	1310	1626	-3261	92	3912	-884	2769	498	2743	-1797	-4420	527	1393	-3655	-14295	-939	1294	1743	-11409	3618	1164	-1728	-9839	-135	1632	-1930	-14363	-817	1859	-2025	-11930	-156	-131	-121	-68	-64	-58	-107	63	-151	18	36	-78	-21	-58	81	-32	-3
0.446667	-24339	1326	1413	-2021	-11	4215	-250	3120	537	2991	-1313	-5131	725	1421	-2531	-14699	-860	1470	1361	-11484	4250	1914	-1850	-9334	-110	2061	-1961	-14207	-832	2192	-2053	-12096	-150	-129	-121	-68	-65	-59	-108	37	-152	12	30	-77	-21	-57	80	-32	-5
0.447500	-23128	1339	1164	-838	-32	4460	371	3463	539	3221	-844	-5921	973	1407	-1409	-15055	-851	1631	981	-11320	4568	2651	-1986	-8867	-100	2479	-1999	-14031	-828	2519	-2109	-12265	-150	-130	-127	-69	-64	-61	-110	35	-151	13	24	-79	-25	-60	77	-38	-4
0.448333	-21331	1362	895	270	-110	4649	965	3793	442	3426	-394	-6780	1049	1348	-277	-15360	-733	1804	608	-10926	4812	3372	-2125	-8441	-88	2877	-2031	-13841	-837	2833	-2150	-12457	-151	-134	-126	-69	-63	-62	-111	36	-151	9	32	-81	-27	-62	78	-33	-4
0.449167	-19005	1391	606	1280	-161	4776	1541	4129	486	3609	51	-7700	1025	1251	826	-15621	-609	1982	246	-10322	5186	4081	-2268	-8058	-153	3276	-2061	-13618	-938	3152	-2186	-12600	-148	-126	-119	-72	-63	-70	-108	38	-150	18	35	-76	-22	-58	82	-31	0
0.450000	-16389	1435	320	2189	-194	4850	2094	4459	340	3750	488	-8659	928	1111	1881	-15842	-544	2161	-113	-9540	5156	4765	-2427	-7727	-148	3664	-2098	-13378	-910	3461	-2226	-12761	-147	-126	-119	-64	-62	-59	-111	40	-148	18	36	-74	-21	-60	77	-39	3
0.450833	-13862	1489	28	2977	-270	4859	2637	4772	248	3844	918	-9640	940	934	2874	-16026	-551	2341	-469	-8620	4945	5417	-2595	-7438	-91	4040	-2149	-13117	-833	3768	-2258	-12921	-153	-128	-118	-65	-63	-58	-109	38	-149	18	35	-76	-19	-57	81	-32	0
0.451667	-11784	1560	-243	3653	-494	4814	3128	5074	139	3885	1342	-10617	809	715	3801	-16189	-493	2523	-820	-7599	4890	6022	-2771	-7199	-238	4422	-2211	-12830	-775	4082	-2295	-13073	-148	-126	-118	-66	-62	-57	-105	39	-150	17	34	-78	-17	-56	82	-31	-1
0.452500	-10224	1644	-487	4196	16	4707	3600	5349	7	3870	1755	-11579	688	468	4650	-16336	-585	2706	-1160	-6528	3930	6610	-2957	-7005	-230	4784	-2287	-12515	-590	4392	-2331	-13216	-150	-113	-117	-68	-61	-59	-103	37	-160	15	40	-76	-19	-57	82	-31	-1
0.453333	-8867	1742	-692	4618	-281	4563	4048	5609	47	3791	2163	-12506	723	197	5417	-16477	-565	2893	-1495	-5454	3251	7140	-3156	-6847	-243	5156	-2382	-12171	-607	4710	-2376	-13353	-148	-129	-121	-68	-63	-59	-107	39	-151	17	33	-77	-23	-49	80	-41	-3
0.454167	-8026	1860	-847	4918	-246	4360	4467	5824	115	3654	2560	-13377	583	-92	6085	-16629	-421	3090	-1818	-4421	2862	7616	-3365	-6726	-318	5523	-2493	-11802	-615	5028	-2413	-13474	-147	-130	-116	-65	-66	-60	-103	39	-151	17	35	-74	-26	-59	85	-29	0
0.455000	-7623	1984	-936	5094	-105	4107	4850	5999	195	3452	2947	-14180	605	-388	6659	-16766	-313	3290	-2132	-3469	2259	8032	-3584	-6631	-373	5895	-2619	-11401	-268	5347	-2458	-13588	-145	-127	-119	-64	-62	-57	-103	41	-149	18	35	-77	-21	-53	85	-28	1
0.455833	-7452	2114	-987	5154	-23	3807	5203	6116	185	3182	3307	-14894	768	-688	7129	-16930	-269	3492	-2442	-2622	1717	8401	-3816	-6557	-346	6265	-2764	-10973	208	5659	-2507	-13690	-148	-127	-119	-64	-60	-56	-103	37	-150	19	35	-75	-22	-56	79	-28	1
0.456667	-7585	2255	-963	5094	-324	3461	5532	6162	118	2860	3642	-15505	504	-976	7496	-17117	-165	3699	-2746	-1905	1156	8703	-4059	-6500	-368	6632	-2919	-10521	107	5966	-2563	-13780	-147	-128	-118	-66	-66	-62	-108	37	-151	19	35	-69	-19	-55	81	-28	-1
0.457500	-7984	2393	-876	4933	139	3077	5822	6133	166	2480	3952	-16011	66	-1250	7770	-17321	-235	3903	-3043	-1332	378	8946	-4298	-6448	-375	6998	-3079	-10045	-82	6265	-2621	-13858	-147	-127	-116	-65	-60	-58	-100	40	-152	20	34	-73	-23	-52	85	-31	-3
0.458333	-7776	2537	-719	4645	-30	2653	6080	6012	121	2051	4207	-16403	-218	-1499	7952	-17545	-326	4110	-3335	-911	62	9123	-4542	-6399	-331	7360	-3259	-9548	-104	6550	-2678	-13927	-152	-128	-120	-66	-63	-59	-104	38	-152	16	34	-74	-24	-56	84	-30	-4
0.459167	-7428	2672	-504	4261	-32	2193	6303	5792	3	1576	4428	-16690	-560	-1718	8034	-17787	-340	4310	-3626	-626	329	9241	-4789	-6351	-355	7719	-3425	-9024	-178	6815	-2740	-13993	-153	-129	-121	-68	-64	-67	-105	35	-149	16	34	-83	-25	-57	79	-31	-6
0.460000	-7084	2813	-258	3775	198	1703	6482	5465	16	1066	4603	-16861	-679	-1894	8048	-18021	-432	4512	-3911	-463	535	9303	-5027	-6288	-321	8066	-3588	-8482	-213	7059	-2795	-14042	-149	-128	-117	-67	-63	-59	-107	36	-150	18	33	-76	-21	-56	82	-32	-4
0.460833	-6367	2947	85	3201	119	1186	6632	5023	95	494	4730	-16925	-517	-2026	7986	-18238	-539	4697	-4195	-411	481	9307	-5247	-6217	-294	8403	-3747	-7929	-270	7278	-2842	-14110	-147	-128	-120	-69	-61	-57	-108	38	-152	21	35	-74	-23	-56	80	-27	0
0.461667	-5360	3086	443	2533	209	643	6733	4462	144	-16	4806	-16893	-482	-2113	7856	-18420	-765	4880	-4475	-438	353	9257	-5440	-6128	-234	8717	-3887	-7363	-385	7460	-2881	-14130	-148	-122	-118	-65	-63	-60	-100	38	-147	19	36	-63	-22	-56	85	-28	1
0.462500	-4229	3222	825	1787	248	87	6794	3781	86	-569	4826	-16773	-579	-2142	7664	-18541	-969	5041	-4755	-511	580	9147	-5605	-6026	-139	8998	-4003	-6791	-435	7601	-2902	-14169	-146	-129	-119	-64	-63	-58	-102	37	-150	21	33	-74	-21	-53	85	-29	1
0.463333	-2887	3362	1216	979	241	-478	6808	2975	64	-1118	4796	-16584	-574	-2144	7421	-18559	-1021	5193	-5029	-596	761	8984	-5736	-5913	-186	9247	-4097	-6216	-468	7721	-2912	-14209	-145	-125	-117	-64	-62	-55	-104	41	-148	20	38	-74	-17	-57	82	-29	0
0.464167	-1462	3497	1610	114	514	-1048	6774	2056	77	-1655	4710	-16331	-628	-2085	7134	-18465	-1216	5324	-5299	-672	626	8761	-5825	-5791	-183	9449	-4160	-5639	-462	7757	-2891	-14253	-147	-128	-118	-64	-64	-58	-105	26	-151	21	38	-77	-22	-56	85	-28	1
0.465000	-126	3638	1987	-782	147	-1613	6679	1012	-19	-2174	4576	-16036	-562	-1991	6812	-18229	-1358	5435	-5571	-704	1100	8489	-5858	-5655	-188	9597	-4194	-5072	-462	7758	-2848	-14292	-154	-130	-122	-69	-63	-61	-108	37	-155	17	32	-75	-22	-59	91	-33	-3
0.465833	849	3787	2332	-1707	284	-2163	6540	-141	-99	-2683	4396	-15711	-108	-1851	6466	-17821	-1482	5525	-5826	-672	913	8159	-5832	-5517	-196	9682	-4184	-4514	-497	7712	-2762	-14326	-152	-131	-121	-67	-64	-59	-128	38	-155	12	33	-76	-21	-56	80	-31	-6
0.466667	1867	3933	2648	-2635	193	-2690	6362	-1374	-15	-3107	4192	-15361	195	-1679	6096	-17224	-1675	5605	-6076	-560	447	7775	-5741	-5355	-165	9704	-4135	-3973	-482	7609	-2637	-14369	-148	-129	-124	-67	-63	-57	-108	39	-150	18	35	-75	-22	-62	78	-32	-3
0.467500	2731	4099	2914	-3548	257	-3188	6134	-2692	-77	-3504	3946	-15005	473	-1488	5706	-16421	-1661	5668	-6329	-365	572	7327	-5582	-5237	-179	9638	-4049	-3451	-468	7448	-2471	-14402	-148	-131	-121	-67	-64	-62	-109	39	-130	15	33	-79	-26	-58	80	-32	-3
0.468333	3415	4263	3125	-4425	215	-3649	5872	-4070	-259	-3845	3682	-14637	1140	-1276	5300	-15403	-1638	5718	-6570	-88	494	6827	-5349	-5105	-92	9484	-3910	-2951	-425	7244	-2251	-14432	-152	-128	-120	-67	-63	-59	-107	38	-152	20	34	-75	-21	-57	84	-33	2
0.469167	3837	4442	3281	-5241	214	-4061	5576	-5494	-378	-4087	3405	-14252	1336	-1062	4877	-14173	-1591	5768	-6810	260	328	6263	-5039	-4978	-91	9241	-3732	-2473	-341	6978	-1972	-14452	-147	-127	-120	-64	-60	-58	-103	41	-161	18	37	-73	-24	-59	81	-29	0
0.470000	3981	4619	3367	-5981	-374	-4425	5248	-6958	-470	-4348	3121	-13886	1343	-853	4439	-12749	-1481	5806	-7055	660	256	5632	-4660	-4867	-149	8892	-3503	-2032	-393	6663	-1641	-14459	-151	-129	-118	-64	-61	-59	-108	39	-151	16	36	-75	-23	-56	84	-31	-4
0.470833	3517	4787	3389	-6627	-23	-4733	4916	-8447	-552	-4493	2838	-13497	1457	-659	3979	-11124	-1514	5852	-7307	1096	-154	4926	-4198	-4773	-81	8426	-3226	-1629	-444	6290	-1252	-14449	-148	-127	-117	-65	-62	-56	-105	40	-147	20	36	-77	-21	-56	82	-32	-3
0.471667	3340	4954	3343	-7174	10	-4988	4534	-9928	-503	-4572	2568	-13097	1255	-486	3506	-9344	-1635	5905	-7569	1534	-682	4153	-3667	-4695	40	7848	-2903	-1258	-474	5867	-799	-14414	-145	-129	-117	-67	-60	-56	-103	39	-151	19	38	-75	-24	-57	82	-26	-1
0.472500	3042	5111	3233	-7597	-149	-5176	4160	-11378	-371	-4578	2318	-12675	1015	-345	3012	-7430	-1533	5964	-7849	1942	-682	3309	-3070	-4637	-11	7159	-2537	-939	-298	5398	-285	-14344	-150	-131	-124	-70	-60	-52	-105	41	-153	18	32	-74	-22	-58	81	-31	-1
0.473333	2653	5255	3111	-7899	-11	-5302	3807	-12783	-447	-4518	2087	-12224	937	-236	2493	-5430	-1367	6038	-8143	2295	-958	2400	-2416	-4599	-32	6353	-2126	-663	-183	4877	292	-14254	-149	-129	-124	-73	-64	-61	-109	37	-152	13	28	-81	-24	-61	77	-49	-4
0.474167	2465	5374	2827	-8108	-210	-5366	3458	-14116	-448	-4387	1887	-11735	828	-164	1970	-3383	-1200	6129	-8449	2569	-1371	1430	-1698	-4560	0	5430	-1658	-425	-262	4319	925	-14114	-147	-129	-121	-78	-63	-58	-108	37	-148	12	33	-76	-22	-59	77	-33	1
0.475000	2200	5472	2556	-8116	-152	-5362	3139	-15367	-463	-4193	1726	-11185	313	-127	1438	-1343	-1079	6231	-8773	2739	-1711	414	-925	-4541	-42	4384	-1142	-249	-184	3714	1623	-13930	-148	-128	-120	-67	-65	-58	-105	40	-151	17	32	-79	-24	-82	78	-30	0
0.475833	2123	5551	2231	-8044	-93	-5306	2844	-16515	-497	-3948	1596	-10587	-231	-131	900	647	-903	6338	-9105	2790	-2137	-697	-109	-4530	-76	3242	-579	-95	-124	3077	2369	-13691	-149	-128	-119	-68	-57	-59	-104	38	-150	18	35	-76	-22	-57	79	-31	0
0.476667	2476	5569	1863	-7860	-252	-5191	2590	-17540	-417	-3656	1502	-9932	-369	-162	366	2538	-623	6447	-9453	2710	-2633	-1824	747	-4520	-96	1969	28	-4	-153	2394	3162	-13406	-147	-125	-118	-66	-60	-58	-87	42	-150	16	36	-74	-18	-58	84	-24	0
0.477500	3091	5561	1459	-7586	-355	-5036	2375	-18433	-514	-3337	1440	-9243	-383	-221	-152	4305	-384	6547	-9801	2493	-2860	-3002	1628	-4516	-51	605	689	43	-176	1669	4009	-13056	-149	-125	-118	-65	-58	-52	-102	56	-152	19	35	-73	-18	-56	81	-29	-1
0.478333	3677	5502	1022	-7240	-486	-4832	2208	-19174	-594	-2996	1408	-8457	-263	-308	-652	5876	-18	6632	-10142	2135	-2634	-4202	2531	-4502	-67	-843	1385	46	-210	893	4887	-12657	-147	-128	-122	-67	-61	-59	-104	37	-150	17	33	-75	-22	-59	78	-30	-5
0.479167	4145	5400	559	-6841	-248	-4599	2086	-19755	-551	-2648	1398	-7638	-181	-412	-1126	7233	352	6691	-10467	1673	-2715	-5417	3444	-4478	-149	-2381	2131	5	-213	87	5805	-12196	-147	-121	-122	-68	-63	-61	-104	37	-150	16	30	-79	-22	-58	80	-32	-3
0.480000	4889	5247	78	-6409	-303	-4333	2017	-20167	-675	-2295	1414	-6783	-292	-520	-1542	8332	475	6709	-10753	1098	-3395	-6632	4373	-4439	-27	-3958	2924	-73	-200	-766	6742	-11683	-147	-127	-122	-72	-63	-60	-101	32	-149	17	29	-80	-18	-57	82	-32	0
0.480833	5504	5046	-411	-5965	-274	-4047	1994	-20401	-805	-1958	1436	-5901	-637	-626	-1911	9204	766	6676	-10985	441	-3923	-7840	5307	-4382	-164	-5608	3749	-183	-218	-1672	7697	-11101	-147	-129	-119	-67	-63	-61	-102	38	-151	15	30	-79	-24	-57	81	-31	-3
0.481667	6020	4796	-912	-5521	-162	-3750	2023	-20452	-562	-1645	1467	-5009	-808	-728	-2223	9791	984	6579	-11150	-280	-4680	-9005	6230	-4305	-189	-7267	4610	-328	-294	-2632	8656	-10491	-152	-127	-121	-70	-65	-62	-108	35	-151	17	33	-79	-19	-58	78	-34	-1
0.482500	6528	4491	-1412	-5100	-98	-3443	2090	-20322	-505	-1361	1490	-4128	-833	-825	-2471	10105	1191	6410	-11217	-1030	-5061	-10162	7147	-4203	-173	-8921	5503	-498	-242	-3657	9619	-9809	-148	-126	-119	-67	-64	-59	-107	40	-151	35	35	-76	-22	-58	79	-33	0
0.483333	6833	4134	-1896	-4723	-335	-3141	2196	-20006	-669	-1113	1505	-3267	-988	-897	-2651	10163	1406	6150	-11172	-1790	-4882	-11251	8046	-4078	-143	-10552	6422	-698	-144	-4761	10587	-9083	-146	-125	-118	-65	-61	-59	-104	38	-152	19	38	-75	-19	-57	82	-31	0
0.484167	6461	3732	-2364	-4380	-12	-2847	2342	-19515	-370	-914	1496	-2451	-889	-957	-2762	9964	1459	5796	-10997	-2536	-4951	-12268	8921	-3931	-172	-12138	7353	-917	-137	-5940	11521	-8327	-150	-133	-120	-66	-60	-59	-100	35	-151	18	35	-77	-18	-55	81	-32	0
0.485000	6143	3272	-2803	-4124	155	-2570	2509	-18864	-228	-757	1465	-1705	-914	-996	-2822	9549	1521	5339	-10677	-3243	-5202	-13209	9767	-3763	-128	-13654	8285	-1154	-125	-7190	12433	-7531	-146	-126	-120	-66	-62	-61	-104	38	-153	17	33	-75	-21	-55	81	-27	2
0.485833	5886	2780	-3209	-3900	-211	-2304	2700	-18046	-313	-647	1399	-1041	-1108	-1017	-2820	8939	1784	4801	-10206	-3901	-5155	-14072	10590	-3566	-181	-15070	9247	-1402	-217	-8525	13312	-6709	-150	-130	-135	-67	-64	-62	-107	39	-152	18	34	-76	-19	-60	84	-30	-6
0.486667	5358	2246	-3566	-3780	-59	-2061	2906	-17084	-277	-580	1299	-473	-1076	-1022	-2765	8172	1933	4163	-9557	-4491	-5153	-14844	11379	-3353	-197	-16372	10190	-1665	-322	-9934	14151	-5866	-150	-126	-121	-67	-65	-61	-114	40	-154	17	34	-79	-26	-59	84	-30	-3
0.487500	4758	1665	-3869	-3701	-76	-1837	3128	-15999	-432	-534	1172	0	-987	-1003	-2665	7278	2133	3419	-8737	-5006	-5088	-15513	12131	-3126	-198	-17535	11116	-1930	-277	-11407	14962	-5003	-151	-129	-121	-68	-64	-62	-98	40	-151	13	35	-76	-23	-58	82	-31	-1
0.488333	3965	1057	-4099	-3680	10	-1636	3351	-14805	-637	-542	1002	350	-917	-970	-2529	6304	2444	2604	-7747	-5433	-4896	-16073	12841	-2880	-262	-18541	12011	-2198	-161	-12931	15680	-4143	-145	-125	-121	-68	-60	-57	-103	39	-151	19	37	-76	-21	-56	69	-30	0
0.489167	3130	419	-4246	-3702	86	-1453	3585	-13530	-619	-556	813	596	-972	-918	-2360	5291	2668	1722	-6597	-5764	-4944	-16540	13498	-2626	-258	-19379	12867	-2457	-128	-14475	16351	-3293	-146	-122	-117	-63	-83	-59	-105	39	-150	20	39	-70	-19	-53	85	-26	2
0.490000	2575	-239	-4302	-3768	2	-1283	3789	-12186	-440	-589	600	717	-1008	-857	-2181	4266	2923	788	-5308	-6019	-4919	-16896	14109	-2365	-371	-20045	13666	-2720	-241	-16016	16940	-2470	-150	-130	-120	-67	-67	-59	-107	41	-150	16	34	-79	-21	-57	82	-30	7
0.490833	1961	-914	-4259	-3868	-41	-1125	4012	-10803	-331	-619	377	724	-782	-776	-1984	3281	3144	-173	-3887	-6181	-4482	-17146	14667	-2100	-390	-20525	14399	-2967	-319	-17508	17453	-1676	-144	-125	-117	-65	-59	-58	-105	42	-152	13	35	-75	-19	-56	86	-26	-1
0.491667	951	-1593	-4112	-3984	-257	-966	4197	-9400	-265	-644	157	656	-834	-683	-1777	2357	3238	-1148	-2350	-6274	-3773	-17298	15172	-1826	-245	-20827	15052	-3198	-440	-18951	17876	-928	-151	-130	-120	-67	-60	-56	-113	41	-152	19	35	-62	-23	-56	82	-28	-1
0.492500	-299	-2277	-3847	-4113	-268	-813	4376	-8008	-93	-647	-50	449	-1149	-577	-1571	1515	3331	-2105	-731	-6299	-4057	-17356	15611	-1564	-385	-20952	15608	-3415	-465	-20279	18204	-230	-129	-127	-120	-66	-62	-60	-94	42	-150	19	35	-76	-22	-58	80	-28	0
0.493333	-1342	-2958	-3471	-4234	-51	-654	4539	-6648	-122	-621	-230	183	-1418	-456	-1364	775	3244	-3029	931	-6270	-4622	-17328	15992	-1301	-267	-20909	16070	-3606	-504	-21473	18436	404	-146	-127	-121	-68	-62	-57	-107	39	-147	17	36	-76	-21	-55	81	-28	1
0.494167	-2179	-3618	-2983	-4341	-306	-480	4691	-5338	-236	-565	-378	-152	-1531	-324	-1154	155	3264	-3899	2601	-6197	-4209	-17213	16305	-1047	-383	-20723	16422	-3778	-1104	-22492	18560	965	-148	-126	-117	-72	-80	-70	-104	40	-149	19	36	-75	-22	-56	81	-27	2
0.495000	-2993	-4264	-2392	-4447	-203	-300	4823	-4088	-171	-463	-478	-531	-1425	-168	-941	-340	3070	-4695	4245	-6093	-4142	-17027	16532	-800	-406	-20398	16666	-3914	-1172	-23311	18579	1444	-148	-126	-116	-67	-63	-57	-105	42	-111	22	37	-74	-21	-53	87	-26	-5
0.495833	-3629	-4885	-1712	-4519	-5	-103	4949	-2919	-104	-318	-520	-943	-1506	28	-732	-720	2767	-5399	5832	-5972	-3595	-16772	16734	-567	-333	-19958	16796	-4021	-369	-23900	18485	1836	-150	-125	-116	-65	-62	-57	-104	39	-148	21	37	-73	-19	-52	81	-29	-3
0.496667	-4087	-5474	-944	-4564	-130	115	5060	-1841	-148	-132	-494	-1370	-1744	240	-514	-988	2562	-6001	7339	-5844	-2824	-16469	16847	-352	-326	-19425	16797	-4095	-190	-24246	18279	2145	-146	-122	-119	-64	-62	-55	-104	42	-148	21	38	-59	-19	-52	84	-26	4
0.497500	-4708	-6035	-112	-4581	-107	342	5165	-861	-162	126	-401	-1795	-1499	483	-288	-1160	2198	-6492	8727	-5719	-2281	-16112	16895	-153	-398	-18821	16691	-4134	-160	-24340	17957	2364	-148	-126	-115	-65	-58	-53	-105	38	-149	20	38	-73	-18	-51	84	-27	0
0.498333	-5164	-6564	763	-4566	232	587	5259	6	-287	421	-238	-2225	-1196	765	-48	-1258	1591	-6866	9977	-5614	-2203	-15723	16872	22	-285	-18146	16469	-4144	23	-24173	17515	2496	-148	-129	-121	-69	-63	-59	-111	36	-149	17	30	-81	-21	-59	78	-30	0
0.499167	-5163	-7054	1656	-4526	-61	834	5348	766	-333	759	-5	-2631	-1278	1070	202	-1293	1222	-7118	11058	-5527	-1407	-15307	16788	179	-252	-17492	16149	-4116	-84	-23791	16969	2544	-148	-130	-130	-72	-65	-61	-108	43	-155	16	33	-76	-24	-61	77	-32	-3
0.500000	-5113	-7493	2559	-4449	51	1073	5438	1419	-158	1139	302	-3005	-1015	1423	480	-1295	935	-7242	11968	-5463	-532	-14872	16648	306	-224	-16794	15738	-4056	-230	-23090	16330	2522	-147	-128	-119	-68	-38	-58	-105	37	-153	17	37	-78	-23	-58	81	-28	-1
0.500833	-5060	-7892	3435	-4350	-6	1313	5533	1968	-117	1551	670	-3339	-489	1818	773	-1275	609	-7246	12677	-5440	138	-14417	16454	419	-141	-16107	15249	-3958	-255	-22213	15596	2431	-148	-132	-127	-68	-63	-61	-108	39	-150	16	30	-79	-21	-56	95	-31	-3
0.501667	-4903	-8246	4284	-4224	-99	1525	5620	2410	80	1982	1090	-3631	104	2233	1088	-1268	317	-7139	13202	-5418	851	-13958	16212	492	-190	-15433	14699	-3838	-250	-21151	14779	2279	-147	-130	-120	-67	-44	-58	-105	38	-152	18	37	-80	-22	-58	80	-33	-4
0.502500	-4492	-8558	5077	-4083	-36	1699	5710	2757	126	2402	1540	-3888	148	2682	1430	-1296	10	-6932	13530	-5437	1365	-13501	15927	534	-236	-14785	14099	-3692	-156	-19937	13886	2083	-152	-128	-119	-68	-61	-60	-104	37	-148	18	37	-78	-18	-57	81	-33	0
0.503333	-3849	-8830	5798	-3936	-117	1829	5796	3009	-817	2840	2014	-4111	456	3159	1791	-1371	-125	-6637	13671	-5477	2038	-13046	15612	549	-255	-14166	13459	-3525	-149	-18599	12938	1846	-150	-129	-119	-65	-62	-58	-119	38	-150	17	35	-78	-22	-57	82	-31	-5
0.504167	-3033	-9060	6446	-3782	-263	1886	5879	3171	-1861	3243	2505	-4294	1416	3647	2175	-1509	-108	-6269	13634	-5535	2669	-12600	15267	522	-421	-13570	12796	-3347	-167	-17179	11947	1589	-146	-127	-119	-67	-61	-60	-104	37	-149	16	35	-75	-19	-57	79	-27	1
0.505000	-2246	-9250	7010	-3628	-303	1878	5952	3268	-1817	3615	2983	-4445	1858	4144	2565	-1715	-102	-5843	13435	-5604	3207	-12167	14902	463	-424	-12998	12129	-3161	-8	-15726	10930	1319	-149	-128	-125	-67	-64	-57	-102	41	-151	17	36	-76	-22	-58	80	-30	-1
0.505833	-1767	-9401	7482	-3487	-505	1775	6014	3275	-1646	3936	3435	-4570	1992	4637	2975	-2005	53	-5371	13090	-5674	4066	-11744	14518	366	-546	-12452	11465	-2981	-57	-14273	9910	1048	-147	-131	-125	-69	-63	-59	-104	38	-151	11	32	-78	-25	-60	77	-30	-4
0.506667	-1371	-9516	7865	-3352	-174	1579	6060	3237	-1734	4195	3853	-4667	2210	5075	3386	-2374	-92	-4874	12615	-5744	3673	-11342	14126	231	-443	-11927	10823	-2802	-142	-12850	8906	788	-153	-132	-128	-73	-65	-62	-110	34	-147	10	29	-81	-26	-63	77	-36	-8
0.507500	-892	-9599	8166	-3235	-358	1287	6086	3126	-1859	4381	4216	-4747	2053	5569	3800	-2821	-230	-4355	12044	-5798	3813	-10952	13737	62	-370	-11412	10217	-2636	89	-11486	7918	544	-147	-131	-125	-73	-65	-61	-107	35	-152	13	28	-82	-28	-62	78	-26	-4
0.508333	-632	-9641	8390	-3128	4	908	6089	2968	-1552	4491	4520	-4797	1921	6000	4216	-3323	-409	-3840	11396	-5837	4152	-10583	13349	-163	-309	-10887	9648	-2480	200	-10190	6988	330	-148	-130	-122	-68	-62	-62	-109	36	-150	18	34	-78	-18	-59	82	-32	-1
0.509167	-559	-9658	8546	-3036	113	436	6052	2755	-1097	4516	4746	-4854	1337	6378	4619	-3919	-650	-3331	10699	-5851	4449	-10224	12970	-394	-283	-10357	9128	-2356	156	-8996	6092	149	-147	-126	-118	-65	-59	-58	-105	41	-147	18	36	-76	-17	-57	82	-33	-1
0.510000	-504	-9649	8637	-2966	-233	-120	6014	2491	-77	4446	4892	-4893	240	6696	5002	-4541	-872	-2847	9962	-5844	4615	-9894	12593	-685	-201	-9826	8655	-2264	388	-7911	5350	7	-147	-126	-118	-65	-51	-59	-103	43	-151	17	35	-75	-19	-57	82	-28	1
0.510833	-890	-9617	8675	-2910	-258	-755	5920	2189	1394	4286	4946	-4923	-371	6948	5377	-5197	-1232	-2395	9214	-5806	4529	-9575	12221	-1008	-267	-9277	8239	-2209	269	-6938	4667	-90	-151	-128	-121	-62	-59	-56	-104	40	-151	15	34	-74	-21	-55	84	-30	-4
0.511667	-1434	-9565	8669	-2874	623	-1439	5793	1839	1639	4032	4911	-4966	-235	7126	5689	-5871	-1591	-1976	8469	-5746	3798	-9282	11858	-1379	-221	-8716	7878	-2193	-257	-6073	4097	-150	-146	-128	-119	-64	-60	-56	-107	41	-150	16	34	-76	-22	-56	80	-28	0
0.512500	-1543	-9494	8637	-2849	282	-2163	5626	1457	1548	3697	4784	-4970	-237	7226	5978	-6549	-1736	-1598	7740	-5659	3547	-9007	11501	-1781	-189	-8141	7573	-2221	-677	-5318	3634	-167	-144	-127	-125	-66	-62	-58	-105	41	-150	16	36	-72	-22	-58	84	-28	0
0.513333	-1788	-9405	8586	-2834	338	-2907	5424	1036	1609	3287	4568	-4987	-267	7241	6233	-7220	-1755	-1245	7048	-5542	3657	-8751	11143	-2223	-239	-7548	7319	-2294	-1061	-4642	3291	-131	-146	-127	-119	-66	-62	-57	-105	41	-147	18	33	-77	-21	-57	85	-29	0
0.514167	-2159	-9304	8518	-2830	509	-3646	5180	587	1453	2810	4272	-4998	1399	7175	6431	-7860	-1853	-961	6400	-5417	3460	-8515	10783	-2708	-174	-6941	7109	-2412	-940	-4043	3066	-81	-145	-127	-120	-65	-62	-59	-103	40	-148	18	36	-75	-29	-53	85	-32	0
0.515000	-2709	-9191	8446	-2829	420	-4358	4903	103	1513	2275	3895	-5009	3618	7029	6574	-8463	-1972	-706	5798	-5270	3434	-8295	10420	-3231	-137	-6332	6945	-2579	-808	-3513	2955	9	-149	-129	-121	-56	-64	-59	-107	41	-151	-11	32	-77	-25	-60	78	-30	-4
0.515833	-3657	-9067	8369	-2841	391	-5030	4587	-402	1396	1707	3454	-5021	4462	6812	6652	-9014	-2083	-487	5253	-5117	3243	-8087	10048	-3788	-30	-5718	6819	-2786	-772	-3026	2955	126	-145	-128	-119	-63	-62	-58	-104	41	-149	18	34	-75	-21	-52	85	-30	1
0.516667	-4730	-8931	8297	-2852	392	-5627	4247	-923	1256	1124	2979	-5036	3984	6528	6660	-9507	-2146	-299	4766	-4959	3109	-7890	9669	-4382	4	-5105	6724	-3035	-628	-2571	3048	267	-149	-125	-115	-62	-64	-52	-101	42	-151	20	38	-70	-17	-55	85	-27	1
0.517500	-5850	-8785	8225	-2875	284	-6144	3875	-1462	1153	537	2421	-5060	3322	6192	6583	-9939	-2217	-142	4332	-4816	2869	-7706	9270	-5012	3	-4534	6654	-3323	-518	-2145	3225	421	-146	-125	-119	-62	-59	-56	-102	43	-150	16	34	-52	-19	-53	86	-25	2
0.518333	-7154	-8629	8147	-2909	301	-6555	3474	-2005	997	-11	1846	-5098	2593	5806	6415	-10315	-2468	-14	3955	-4660	2353	-7531	8858	-5667	109	-3976	6600	-3652	-445	-1734	3465	581	-143	-128	-120	-63	-60	-59	-104	41	-152	12	28	-73	-22	-53	84	-30	-4
0.519167	-8486	-8468	8072	-2958	-23	-6859	3047	-2557	835	-581	1241	-5159	1787	5385	6152	-10624	-2490	93	3627	-4533	2336	-7364	8429	-6361	-10	-3453	6554	-4014	-338	-1316	3758	745	-148	-128	-119	-64	-63	-58	-107	36	-152	15	32	-76	-23	-57	78	-33	-1
0.520000	-9816	-8296	7991	-3024	196	-7048	2607	-3107	757	-1081	631	-5245	1401	4953	5793	-10874	-2598	190	3353	-4420	1325	-7198	7983	-7074	49	-2964	6516	-4403	-159	-939	4076	916	-147	-128	-119	-68	-65	-59	-111	39	-149	18	33	-74	-18	-56	81	-29	0
0.520833	-10801	-8104	7906	-3099	-236	-7112	2158	-3648	648	-1524	22	-5351	1176	4508	5348	-11067	-2735	274	3127	-4325	508	-7027	7522	-7812	80	-2531	6481	-4814	-112	-555	4403	1085	-149	-129	-120	-65	-59	-59	-104	38	-151	19	32	-73	-22	-55	81	-28	2
0.521667	-11514	-7903	7813	-3200	-153	-7061	1700	-4176	485	-1903	-564	-5492	623	4083	4799	-11216	-2686	357	2941	-4250	29	-6855	7048	-8564	56	-2128	6443	-5237	-77	-183	4714	1256	-145	-146	-119	-65	-60	-69	-107	39	-149	19	33	-72	-22	-57	82	-29	-1
0.522500	-11940	-7691	7707	-3321	-110	-6900	1243	-4686	345	-2209	-1128	-5679	-203	3672	4179	-11319	-2666	437	2791	-4203	-673	-6657	6571	-9330	95	-1784	6391	-5670	-1	164	4989	1427	-149	-126	-121	-65	-64	-57	-104	40	-150	15	34	-74	-21	-57	82	-29	1
0.523333	-12174	-7448	7587	-3467	-224	-6640	793	-5177	314	-2442	-1664	-5909	-742	3284	3474	-11397	-2746	520	2676	-4173	-1532	-6488	6087	-10101	103	-1521	6326	-6107	62	487	5214	1603	-134	-129	-118	-88	-64	-60	-109	33	-154	15	32	-78	-24	-58	75	-33	-3
0.524167	-12683	-7196	7460	-3636	-550	-6299	356	-5640	362	-2601	-2134	-6194	-1397	2923	2708	-11450	-2756	611	2603	-4157	-2318	-6287	5615	-10865	27	-1292	6246	-6545	68	771	5368	1799	-150	-129	-116	-68	-63	-57	-104	38	-150	17	10	-76	-22	-57	79	-32	-4
0.525000	-13518	-6919	7323	-3815	-77	-5890	-52	-6073	219	-2687	-2555	-6534	-1677	2612	1901	-11486	-2767	712	2553	-4160	-3501	-6069	5145	-11636	21	-1124	6143	-6980	106	1014	5432	2015	-128	-129	-120	-67	-61	-58	-109	36	-153	16	30	-78	-23	-59	76	-32	-4
0.525833	-13842	-6619	7175	-4021	-415	-5419	-437	-6475	21	-2702	-2912	-6912	-1879	2334	1064	-11511	-2772	825	2530	-4175	-4390	-5837	4692	-12387	108	-1005	6022	-7398	159	1192	5398	2256	-147	-130	-124	-68	-61	-59	-111	18	-153	17	29	-76	-21	-60	72	-30	-1
0.526667	-14209	-6301	7021	-4237	-523	-4919	-780	-6842	42	-2661	-3197	-7349	-2473	2100	229	-11549	-2699	955	2541	-4201	-4681	-5588	4269	-13118	72	-939	5879	-7800	154	1312	5263	2531	-148	-127	-121	-69	-62	-61	-107	39	-151	17	29	-79	-22	-59	79	-32	2
0.527500	-14643	-5949	6872	-4465	-302	-4404	-1082	-7172	25	-2563	-3412	-7830	-2875	1904	-594	-11590	-2606	1097	2575	-4237	-5491	-5329	3875	-13827	35	-917	5710	-8177	145	1369	5011	2850	-148	-130	-127	-70	-66	-62	-110	38	-151	17	27	-79	-24	-58	79	-33	0
0.528333	-15028	-5576	6726	-4690	-464	-3893	-1331	-7464	104	-2424	-3547	-8361	-2860	1737	-1376	-11645	-2394	1261	2640	-4282	-6183	-5047	3515	-14498	-111	-931	5525	-8531	213	1358	4633	3220	-146	-130	-119	-68	-62	-62	-104	39	-151	18	34	-74	-22	-58	79	-32	0
0.529167	-15511	-5181	6589	-4918	-499	-3393	-1524	-7722	230	-2246	-3613	-8925	-2727	1600	-2092	-11717	-2263	1448	2729	-4339	-6574	-4754	3206	-15129	-317	-978	5312	-8858	190	1292	4171	3643	-148	-131	-120	-65	-60	-57	-105	40	-147	18	34	-74	-33	-55	84	-30	0
0.530000	-15913	-4767	6474	-5129	-253	-2915	-1654	-7947	-8	-2044	-3607	-9524	-2663	1479	-2733	-11813	-2238	1647	2832	-4407	-7071	-4450	2936	-15730	-348	-1050	5075	-9158	171	1163	3587	4120	-117	-129	-117	-65	-61	-55	-102	41	-151	19	37	-74	-21	-56	85	-32	-5
0.530833	-16050	-4335	6371	-5334	-240	-2477	-1726	-8137	-159	-1825	-3538	-10144	-2526	1370	-3273	-11936	-2182	1872	2947	-4496	-7618	-4134	2713	-16287	-377	-1148	4815	-9430	181	985	2904	4658	-147	-129	-120	-63	-63	-59	-103	51	-150	17	40	-75	-23	-56	85	-30	1
0.531667	-16038	-3890	6290	-5521	-186	-2077	-1734	-8292	-153	-1596	-3416	-10780	-2398	1261	-3702	-12084	-2307	2116	3074	-4608	-8267	-3817	2540	-16799	-302	-1256	4532	-9704	162	768	2138	5247	-149	-134	-127	-69	-64	-59	-113	36	-152	13	30	-77	-24	-60	82	-32	-5
0.532500	-15931	-3426	6231	-5690	-360	-1721	-1676	-8416	-289	-1367	-3247	-11417	-2410	1145	-4011	-12259	-2298	2384	3214	-4743	-8382	-3491	2404	-17258	-269	-1374	4227	-9888	174	528	1299	5894	-152	-129	-121	-68	-62	-57	-105	37	-151	18	33	-78	-22	-60	80	-31	0
0.533333	-15809	-2953	6211	-5843	39	-1406	-1554	-8504	-417	-1133	-3037	-12051	-2591	1018	-4184	-12453	-2294	2679	3353	-4909	-9285	-3168	2347	-17666	-327	-1490	3915	-10074	195	276	416	6589	-164	-128	-121	-68	-63	-58	-105	40	-148	20	34	-76	-23	-58	84	-28	-1
0.534167	-15241	-2471	6206	-5939	-172	-1137	-1375	-8568	-403	-910	-2800	-12669	-2562	873	-4246	-12669	-2405	2993	3490	-5106	-10340	-2843	2319	-18026	-233	-1608	3577	-10225	150	20	-531	7316	-147	-130	-121	-65	-62	-58	-103	40	-151	17	35	-76	-24	-60	84	-28	-7
0.535000	-14345	-1991	6246	-6024	-40	-931	-1147	-8606	-340	-698	-2546	-13255	-2554	702	-4170	-12902	-2291	3323	3624	-5329	-10418	-2531	2329	-18338	-283	-1715	3229	-10377	163	-208	-1487	8069	-151	-126	-119	-67	-62	-62	-103	42	-149	16	34	-74	-23	-58	85	-29	0
0.535833	-13262	-1508	6305	-6088	-28	-731	-873	-8622	-431	-508	-2294	-13810	-2788	504	-3990	-13141	-2170	3668	3747	-5581	-10690	-2221	2377	-18597	-237	-1809	2867	-10495	197	-421	-2430	8833	-146	-124	-122	-67	-61	-53	-101	43	-148	18	32	-73	-17	-57	85	-28	0
0.536667	-12342	-1024	6382	-6131	-62	-589	-565	-8609	-564	-343	-2050	-14313	-3095	282	-3702	-13389	-2123	4022	3861	-5862	-10774	-1927	2459	-18812	-155	-1901	2496	-10585	129	-586	-3351	9586	-146	-125	-118	-41	-60	-57	-102	37	-149	18	37	-73	-19	-55	86	-26	3
0.537500	-11603	-542	6484	-6159	-304	-482	-230	-8592	-714	-207	-1826	-14772	-3652	26	-3334	-13622	-2081	4394	3954	-6156	-9962	-1646	2569	-18977	-250	-1958	2108	-10658	-3	-711	-4230	10330	-148	-125	-118	-62	-64	-55	-103	10	-146	22	38	-74	-22	-53	92	-25	2
0.538333	-11402	-65	6596	-6178	343	-422	119	-8558	-701	-108	-1633	-15173	-3407	-258	-2888	-13859	-2047	4767	4039	-6464	-8885	-1376	2698	-19098	-210	-2008	1713	-10714	-60	-780	-5057	11034	-149	-125	-119	-65	-62	-55	-111	43	-152	17	34	-76	-21	-56	81	-27	0
0.539167	-11061	405	6717	-6198	191	-397	465	-8514	-639	-55	-1474	-15515	-2901	-570	-2404	-14071	-2111	5131	4097	-6772	-7524	-1129	2833	-19181	-103	-2042	1307	-10755	35	-798	-5800	11690	-149	-128	-124	-67	-63	-60	-108	36	-151	16	33	-77	-24	-58	78	-29	-1
0.540000	-10758	873	6846	-6217	-229	-419	801	-8497	-733	-41	-1355	-15790	-3721	-901	-1891	-14251	-1907	5495	4147	-7068	-4884	-897	2983	-19220	-230	-2055	896	-10781	837	-757	-6451	12280	-144	-130	-124	-68	-66	-62	-109	36	-154	15	28	-81	-26	-59	79	-31	-4
0.540833	-10840	1334	6963	-6250	-24	-473	1124	-8392	-648	-70	-1273	-15994	-4282	-1238	-1369	-14392	-1741	5844	4183	-7348	-2074	-675	3139	-19219	-171	-2041	478	-10783	1839	-661	-6993	12799	-148	-128	-122	-66	-68	-57	-105	39	-195	17	34	-77	-22	-58	82	-33	0
0.541667	-10930	1801	7081	-6292	-114	-566	1420	-8315	-656	-139	-1230	-16122	-3550	-1583	-861	-14485	-1704	6183	4207	-7600	1002	-463	3290	-19191	-102	-2013	53	-10774	1522	-523	-7424	13232	-148	-126	-120	-66	-61	-55	-104	40	-154	18	36	-75	-21	-56	79	-27	-3
0.542500	-11143	2259	7184	-6359	-66	-690	1675	-8228	-734	-254	-1227	-16186	-2792	-1925	-385	-14530	-1614	6494	4215	-7820	4300	-269	3431	-19130	-158	-1970	-375	-10748	1125	-340	-7735	13579	-148	-129	-119	-62	-62	-58	-105	39	-146	20	37	-76	-19	-53	82	-28	0
0.543333	-11431	2717	7271	-6452	122	-848	1884	-8136	-661	-404	-1255	-16177	-2051	-2280	50	-14515	-1632	6787	4211	-8008	7505	-84	3557	-19047	-118	-1904	-815	-10712	1079	-136	-7924	13824	-148	-127	-118	-63	-63	-58	-103	42	-152	19	33	-74	-19	-55	81	-30	0
0.544167	-11627	3175	7340	-6575	38	-1037	2044	-8035	-648	-590	-1308	-16102	-1087	-2568	434	-14443	-1620	7044	4205	-8162	10558	88	3664	-18943	-120	-1825	-1259	-10662	783	97	-7986	13973	-147	-126	-117	-62	-59	-57	-107	38	-148	18	34	-70	-18	-53	79	-27	-1
0.545000	-11924	3620	7380	-6731	0	-1251	2144	-7916	-1056	-796	-1393	-15964	-785	-2854	738	-14300	-1578	7266	4187	-8284	13016	251	3752	-18830	1	-1728	-1713	-10602	529	337	-7927	14027	-148	-130	-121	-63	-63	-59	-103	39	-150	18	35	-77	-22	-56	80	-28	-1
0.545833	-12296	4066	7401	-6924	-80	-1492	2191	-7784	-1376	-1034	-1465	-15765	-741	-3106	995	-14099	-1504	7454	4164	-8378	15456	407	3814	-18706	81	-1623	-2177	-10527	27	573	-7748	13978	-149	-128	-119	-85	-64	-58	-104	41	-154	17	34	-81	-22	-56	80	-29	-3
0.546667	-12749	4513	7395	-7155	54	-1744	2176	-7636	-1061	-1267	-1547	-15513	-259	-3318	1144	-13832	-1377	7609	4136	-8450	17091	561	3849	-18579	24	-1499	-2642	-10436	-199	803	-7467	13848	-149	-131	-124	-67	-65	-61	-104	40	-151	16	32	-78	-24	-55	81	-28	-6
0.547500	-12925	4953	7360	-7414	113	-2001	2107	-7471	-718	-1504	-1627	-15213	426	-3488	1236	-13503	-1400	7720	4105	-8512	17063	721	3849	-18454	166	-1370	-3109	-10343	-143	1014	-7089	13629	-153	-128	-121	-66	-67	-60	-105	36	-154	13	32	-82	-28	-56	79	-33	-1
0.548333	-12970	5393	7310	-7700	185	-2258	1980	-7294	-644	-1730	-1688	-14871	863	-3609	1261	-13120	-1341	7813	4070	-8568	16855	877	3827	-18333	101	-1227	-3580	-10230	-235	1209	-6623	13339	-150	-130	-121	-68	-64	-60	-112	35	-150	-38	32	-78	-21	-59	78	-31	-1
0.549167	-12825	5825	7239	-8015	135	-2504	1800	-7094	-639	-1936	-1734	-14496	910	-3690	1221	-12684	-1382	7896	4035	-8623	16498	1036	3777	-18217	165	-1071	-4047	-10097	-567	1383	-6085	12991	-148	-128	-121	-63	-61	-55	-102	38	-150	16	29	-77	-19	-56	78	-33	1
0.550000	-12347	6255	7154	-8353	212	-2737	1579	-6904	-560	-2117	-1757	-14106	870	-3724	1130	-12209	-1563	7907	3991	-8694	15770	1203	3692	-18114	276	-902	-4508	-9952	-1479	1538	-5494	12591	-148	-128	-117	-66	-58	-55	-102	39	-149	20	33	-74	-19	-53	84	-28	0
0.550833	-11406	6672	7050	-8710	-190	-2946	1310	-6659	-459	-2284	-1771	-13699	1244	-3720	977	-11708	-1718	7916	3937	-8785	14980	1374	3574	-18025	254	-731	-4969	-9785	-1754	1669	-4879	12145	-151	-130	-121	-65	-65	-57	-102	40	-150	16	28	-75	-19	-53	88	-29	-5
0.551667	-10294	7085	6936	-9087	70	-3132	1005	-6440	-373	-2435	-1760	-13307	1666	-3686	782	-11177	-2082	7914	3879	-8911	14707	1555	3427	-17951	151	-547	-5413	-9600	-1332	1784	-4242	11673	-147	-127	-124	-63	-63	-60	-103	38	-152	15	32	-77	-23	-56	84	-31	1
0.552500	-8460	7488	6815	-9471	331	-3290	672	-6226	-284	-2505	-1735	-12925	1916	-3628	546	-10634	-2717	7898	3806	-9061	14641	1749	3258	-17888	257	-352	-5836	-9391	-1210	1897	-3601	11160	-149	-129	-124	-68	-63	-58	-103	39	-150	17	36	-78	-24	-56	80	-31	0
0.553333	-5853	7889	6694	-9862	70	-3411	310	-6027	-286	-2579	-1707	-12566	1841	-3557	277	-10086	-3121	7887	3727	-9249	14767	1952	3064	-17841	156	-149	-6240	-9151	-1185	2007	-2972	10639	-147	-129	-122	-66	-62	-58	-104	61	-151	13	33	-77	-24	-58	82	-31	0
0.554167	-2869	8274	6570	-10257	86	-3505	-66	-5861	-90	-2630	-1678	-12225	1787	-3474	-23	-9521	-3044	7870	3633	-9466	15163	2166	2847	-17804	136	66	-6611	-8871	-1189	2123	-2371	10102	-147	-129	-121	-65	-64	-58	-100	40	-149	19	35	-75	-22	-57	80	-32	-1
0.555000	433	8654	6447	-10645	-155	-3569	-464	-5735	-67	-2671	-1659	-11924	2032	-3395	-353	-9018	-2503	7870	3524	-9714	15183	2399	2611	-17774	76	294	-6979	-8564	-999	2257	-1813	9568	-146	-127	-121	-62	-65	-57	-103	41	-149	18	34	-77	-24	-59	80	-32	1
0.555833	4098	9023	6334	-11023	-90	-3614	-877	-5677	-33	-2713	-1653	-11652	1978	-3326	-717	-8517	-1960	7878	3399	-9981	15210	2644	2359	-17750	-39	532	-7252	-8207	-545	2413	-1301	9029	-145	-127	-120	-53	-59	-59	-104	38	-150	18	33	-75	-22	-58	86	-29	0
0.556667	8052	9379	6221	-11395	27	-3639	-1305	-5698	155	-2768	-1677	-11414	1900	-3281	-1115	-8050	-1583	7905	3255	-10297	15376	2905	2097	-17727	70	780	-7516	-7816	63	2593	-856	8486	-129	-128	-121	-67	-62	-58	-105	40	-150	16	32	-76	-22	-60	79	-32	0
0.557500	12201	9724	6107	-11752	-134	-3661	-1702	-5814	245	-2843	-1734	-11202	1717	-3253	-1549	-7607	-1313	7953	3096	-10617	15107	3181	1815	-17696	-11	1041	-7726	-7366	730	2813	-466	7946	-145	-126	-119	-66	-57	-55	-105	58	-150	18	30	-74	-19	-57	84	-30	0
0.558333	16528	10068	6001	-12085	-164	-3678	-2109	-6041	342	-2952	-1826	-11002	1464	-3260	-2037	-7211	-1024	8021	2918	-10954	14610	3467	1555	-17657	-183	1314	-7890	-6871	1118	3065	-152	7407	-152	-131	-121	-67	-62	-58	-102	37	-155	17	32	-75	-22	-57	80	-32	-7
0.559167	20807	10381	5891	-12403	-339	-3710	-2516	-6402	318	-3110	-1969	-10841	1232	-3298	-2571	-6860	-590	8118	2728	-11305	13641	3763	1276	-17608	-254	1602	-8006	-6327	722	3351	95	6859	-152	-127	-122	-69	-66	-61	-109	38	-153	-4	27	-80	-25	-63	78	-32	-4
0.560000	24913	10689	5787	-12690	-489	-3761	-2912	-6905	331	-3318	-2153	-10665	795	-3372	-3153	-6551	-40	8239	2520	-11652	11638	4073	999	-17533	-499	1910	-8062	-5728	415	3671	277	6311	-148	-127	-121	-72	-63	-60	-105	39	-151	17	29	-77	-18	-58	80	-29	-3
0.560833	29018	10988	5685	-12952	-62	-3833	-3302	-7556	367	-3589	-2390	-10501	491	-3477	-3787	-6290	400	8379	2307	-11997	9082	4394	723	-17438	-497	2227	-8066	-5082	316	4018	399	5761	-149	-126	-118	-67	-64	-35	-107	38	-151	19	35	-76	-24	-60	78	-31	0
0.561667	32339	11268	5572	-13190	-287	-3942	-3676	-8367	560	-3915	-2671	-10317	408	-3615	-4473	-6084	884	8536	2079	-12343	6571	4719	446	-17319	-521	2560	-8017	-4389	352	4390	455	5200	-147	-116	-119	-64	-60	-59	-107	40	-149	21	35	-75	-22	-61	81	-28	0
0.562500	32767	11539	5453	-13397	-432	-4089	-4031	-9326	759	-4302	-3002	-10121	369	-3788	-5208	-5929	1440	8710	1855	-12676	4121	5049	179	-17166	-463	2915	-7917	-3659	347	4770	453	4619	-149	-125	-117	-65	-62	-39	-103	39	-148	20	38	-76	-22	-53	80	-30	1
0.563333	32693	11802	5325	-13580	-237	-4267	-4371	-10434	640	-4746	-3376	-9911	197	-3985	-5975	-5823	2101	8890	1632	-13004	1565	5379	-85	-16987	-604	3280	-7761	-2893	21	5157	412	4035	-149	-126	-117	-60	-63	-56	-105	42	-153	18	38	-76	-22	-53	81	-27	-1
0.564167	32767	12033	5192	-13739	-415	-4493	-4686	-11677	526	-5235	-3798	-9686	265	-4208	-6769	-5775	2761	9090	1416	-13322	-836	5710	-315	-16768	-737	3669	-7565	-2099	-167	5531	318	3402	-149	-127	-116	-65	-62	-43	-104	43	-153	16	36	-75	-22	-77	81	-28	-3
0.565000	32767	12258	5040	-13873	-195	-4748	-4988	-13051	502	-5765	-4262	-9450	202	-4449	-7568	-5779	3330	9253	1210	-13635	-2889	6030	-615	-16523	-838	4073	-7321	-1296	-188	5879	190	2766	-150	-127	-121	-67	-64	-62	-107	40	-154	15	32	-77	-28	-58	80	-32	-3
0.565833	32767	12466	4884	-13993	245	-5040	-5263	-14527	635	-6312	-4750	-9219	475	-4702	-8353	-5838	3814	9423	1024	-13918	-4857	6354	-876	-16236	-882	4500	-7015	-484	-325	6200	43	2092	-149	-129	-120	-74	-60	-59	-105	41	-151	18	34	-79	-21	-59	79	-30	-5
0.566667	32767	12677	4713	-14093	-280	-5347	-5511	-16081	773	-6865	-5265	-8994	1568	-4964	-9111	-5947	4524	9582	868	-14234	-6867	6657	-1143	-15913	-1456	4945	-6683	322	-410	6477	-128	1401	-149	-125	-119	-68	-64	-59	-103	41	-149	15	33	-76	-24	-57	81	-32	1
0.567500	32767	12877	4546	-14186	-188	-5668	-5741	-17689	719	-7405	-5801	-8781	2865	-5228	-9823	-6109	5279	9722	734	-14531	-8579	6966	-1414	-15559	-2183	5401	-6310	1118	-419	6696	-317	659	-152	-130	-118	-67	-76	-59	-107	39	-154	16	36	-74	-23	-65	80	-31	-4
0.568333	32767	13068	4364	-14265	-113	-6004	-5944	-19324	687	-7927	-6353	-8631	3576	-5500	-10468	-6323	5878	9840	640	-14822	-9879	7257	-1693	-15167	-2127	5874	-5907	1884	-491	6859	-516	-110	-147	-127	-119	-65	-75	-57	-103	44	-153	17	37	-74	-24	-57	81	-29	-3
0.569167	32767	13258	4183	-14353	-180	-6333	-6129	-20949	454	-8406	-6916	-8529	3808	-5767	-11033	-6585	6512	9933	579	-15112	-10869	7531	-1978	-14735	-1874	6351	-5471	2623	-625	6951	-714	-908	-146	-126	-117	-62	-62	-61	-104	43	-150	20	38	-65	-21	-52	86	-27	-3
0.570000	32767	13450	3995	-14442	-49	-6657	-6290	-22541	317	-8842	-7484	-8512	3815	-6034	-11485	-6889	7178	9998	551	-15404	-11407	7789	-2287	-14273	-1779	6822	-5017	3311	-614	6964	-914	-1748	-147	-122	-115	-62	-59	-56	-101	43	-149	19	40	-72	-22	-47	85	-28	-1
0.570833	32767	13635	3805	-14542	82	-6973	-6455	-24075	426	-9226	-8048	-8623	3332	-6298	-11832	-7235	8013	10037	558	-15657	-11819	8022	-2610	-13777	-1653	7279	-4552	3937	-647	6901	-1109	-2614	-148	-124	-116	-62	-60	-56	-98	41	-154	17	39	-59	-18	-49	86	-28	0
0.571667	32685	13821	3620	-14663	28	-7269	-6602	-25512	456	-9541	-8600	-8820	2815	-6560	-12068	-7616	9025	10049	595	-16004	-11889	8245	-2952	-13245	-1472	7717	-4080	4501	-708	6755	-1303	-3526	-148	-126	-119	-63	-62	-53	-103	45	-149	20	37	-75	-21	-52	84	-27	-1
0.572500	31688	14008	3434	-14807	-45	-7548	-6747	-26822	279	-9794	-9142	-9168	2826	-6814	-12186	-8045	9910	10039	666	-16306	-11424	8415	-3316	-12681	-1384	8111	-3613	4990	-563	6527	-1488	-4475	-149	-125	-116	-65	-61	-59	-102	46	-148	18	36	-38	-21	-56	86	-28	9
0.573333	27489	14194	3253	-14977	-183	-7811	-6895	-27984	167	-9960	-9657	-9676	2742	-7073	-12187	-8452	10659	10003	757	-16614	-10833	8568	-3697	-12083	-1455	8459	-3151	5403	-567	6220	-1674	-5466	-150	-127	-124	-72	-67	-60	-107	41	-155	17	32	-75	-25	-58	81	-31	0
0.574167	22159	14388	3086	-15178	180	-8054	-7051	-28983	99	-10123	-10154	-10347	2459	-7322	-12086	-8888	11050	9958	876	-16917	-10218	8689	-4100	-11442	-828	8749	-2703	5742	-735	5840	-1821	-6485	-147	-128	-121	-65	-63	-59	-96	5	-152	17	37	-76	-22	-58	80	-29	-5
0.575000	18117	14588	2929	-15397	-165	-8279	-7194	-29805	-29	-10202	-10610	-11152	2131	-7568	-11894	-9328	11351	9902	1009	-17220	-9615	8770	-4524	-10764	195	8968	-2286	5995	-713	5394	-1971	-7538	-149	-127	-118	-64	-63	-62	-105	41	-152	17	40	-74	-22	-57	84	-30	0
0.575833	13445	14790	2785	-15651	-101	-8501	-7407	-30442	-3	-10246	-11037	-12103	2106	-7812	-11644	-9757	11564	9844	1154	-17517	-9280	8805	-4973	-10039	680	9102	-1872	6164	-718	4883	-2102	-8624	-146	-124	-117	-64	-64	-57	-103	43	-148	21	19	-76	-22	-56	82	-30	0
0.576667	8928	14999	2648	-15937	-60	-8763	-7617	-30894	-31	-10257	-11416	-13178	1862	-8048	-11346	-10174	11719	9783	1300	-17824	-8849	8789	-5442	-9272	622	9139	-1512	6254	-810	4326	-2215	-9740	-146	-126	-120	-63	-61	-57	-102	42	-148	19	35	-75	-21	-53	86	-28	8
0.577500	4697	15211	2525	-16246	-320	-8955	-7849	-31161	159	-10247	-11757	-14340	1383	-8276	-11045	-10579	11834	9726	1456	-18131	-8281	8711	-5931	-8458	836	9070	-1188	6263	-849	3716	-2317	-10900	-149	-125	-117	-61	-59	-58	-104	40	-143	19	37	-73	-16	-50	86	-30	1
0.578333	365	15425	2410	-16576	-340	-9177	-8114	-31236	775	-10231	-12049	-15577	794	-8500	-10757	-10937	11827	9680	1589	-18436	-7703	8563	-6440	-7599	1028	8890	-912	6177	-574	3062	-2394	-12084	-145	-128	-119	-64	-60	-57	-102	43	-150	17	32	-74	-19	-53	82	-28	1
0.579167	-3456	15641	2306	-16925	246	-9483	-8412	-31131	931	-10219	-12299	-16861	132	-8717	-10520	-11275	11584	9643	1718	-18752	-7402	8331	-6967	-6684	1209	8592	-692	6051	210	2373	-2458	-13307	-151	-131	-124	-66	-64	-59	-116	41	-156	17	35	-75	-23	-57	82	-33	-6
0.580000	-6364	15862	2212	-17275	-215	-9787	-8734	-30855	204	-10206	-12499	-18124	-335	-8913	-10357	-11559	11377	9630	1851	-19060	-7576	8021	-7507	-5714	1364	8169	-543	5840	242	1657	-2461	-14544	-151	-130	-118	-65	-62	-61	-104	38	-148	20	33	-77	-23	-56	80	-31	-1
0.580833	-8897	16085	2114	-17640	-221	-10123	-9077	-30414	-162	-10198	-12648	-19341	-769	-9090	-10292	-11809	11029	9633	1976	-19384	-8196	7595	-8061	-4690	1636	7625	-406	5572	-482	914	-2509	-15803	-148	-131	-121	-67	-53	-64	-102	39	-150	19	36	-75	-28	-56	82	-28	0
0.581667	-10867	16308	2010	-17993	3	-10495	-9437	-29815	-349	-10214	-12755	-20467	-1200	-9239	-10346	-12014	10561	9655	2105	-19711	-9340	7056	-8620	-3618	1889	6950	-351	5241	-1630	139	-2511	-17078	-150	-132	-122	-68	-66	-63	-109	37	-155	13	32	-79	-27	-61	78	-31	4
0.582500	-12286	16523	1879	-18339	-6	-10887	-9802	-29069	-386	-10214	-12822	-21466	-1352	-9350	-10524	-12175	10147	9697	2256	-20051	-10738	6392	-9177	-2502	1697	6147	-352	4865	-2911	-672	-2469	-18367	-146	-127	-121	-69	-62	-62	-105	37	-149	19	33	-75	-19	-57	81	-32	-1
0.583333	-13403	16742	1724	-18652	-52	-11308	-10148	-28182	-326	-10229	-12854	-22299	-1710	-9419	-10833	-12297	9575	9753	2421	-20396	-12055	5589	-9729	-1349	1481	5207	-418	4435	-2513	-1529	-2413	-19660	-146	-126	-117	-66	-83	-59	-105	42	-150	20	36	-73	-24	-57	82	-28	-4
0.584167	-14028	16946	1517	-18941	-25	-11698	-10479	-27172	-415	-10215	-12867	-22940	-2090	-9430	-11256	-12387	8964	9822	2629	-20751	-13332	4635	-10272	-167	1270	4121	-550	3954	-1741	-2441	-2335	-20946	-145	-130	-121	-84	-61	-60	-104	40	-153	18	33	-75	-19	-57	82	-29	0
0.585000	-14119	17140	1243	-19198	-190	-12082	-10761	-26040	-707	-10168	-12863	-23367	-2327	-9393	-11838	-12453	8430	9897	2891	-21122	-14164	3521	-10795	1036	925	2893	-742	3423	-1283	-3409	-2244	-22221	-149	-130	-120	-66	-63	-61	-105	41	-150	15	34	-77	-22	-59	81	-31	-3
0.585833	-14007	17309	887	-19416	-285	-12433	-10989	-24800	-665	-10084	-12856	-23554	-2723	-9281	-12528	-12487	7702	9976	3220	-21499	-14093	2230	-11288	2240	753	1528	-985	2846	-708	-4457	-2115	-23467	-150	-125	-121	-67	-84	-60	-107	37	-155	13	32	-77	-30	-56	81	-32	-1
0.586667	-13724	17458	438	-19590	-482	-12726	-11143	-23464	-521	-9931	-12847	-23503	-3062	-9103	-13245	-12526	7064	10054	3636	-21868	-13354	769	-11735	3431	396	53	-1273	2225	-533	-5568	-1965	-24679	-148	-129	-125	-70	-61	-61	-111	38	-153	15	35	-91	-21	-60	79	-31	-1
0.587500	-13322	17585	-110	-19717	60	-12939	-11209	-22043	-625	-9704	-12847	-23212	-3053	-8829	-14039	-12552	6384	10132	4151	-22268	-12356	-849	-12107	4582	71	-1533	-1593	1550	-111	-6756	-1785	-25851	-151	-128	-125	-72	-63	-61	-108	38	-161	16	32	-78	-25	-59	79	-31	-1
0.588333	-12539	17681	-768	-19803	-144	-13042	-11169	-20557	-634	-9392	-12856	-22689	-2959	-8522	-14871	-12584	5640	10199	4767	-22647	-10771	-2597	-12392	5677	-136	-3194	-1922	825	1128	-8011	-1552	-26966	-153	-131	-122	-68	-70	-60	-103	40	-156	16	35	-73	-23	-53	84	-29	-4
0.589167	-11654	17745	-1528	-19836	25	-13022	-11022	-19011	-603	-8986	-12873	-21957	-2751	-8125	-15695	-12628	4910	10261	5502	-23014	-8750	-4458	-12540	6687	-384	-4914	-2235	37	2179	-9312	-1263	-28007	-148	-125	-121	-67	-62	-56	-103	41	-150	17	43	-74	-21	-57	82	-28	-3
0.590000	-10580	17768	-2385	-19834	118	-12861	-10768	-17420	-656	-8482	-12896	-21041	-2780	-7666	-16489	-12690	4111	10303	6340	-23367	-6617	-6406	-12567	7595	-550	-6656	-2505	-810	1776	-10641	-886	-28967	-147	-129	-121	-68	-64	-61	-108	38	-149	16	35	-78	-24	-55	81	-21	0
0.590833	-9315	17748	-3332	-19801	122	-12548	-10394	-15790	-528	-7889	-12918	-19997	-2820	-7165	-17211	-12783	3398	10333	7286	-23696	-4589	-8407	-12377	8365	-704	-8371	-2691	-1728	1440	-11937	-417	-29842	-146	-126	-127	-67	-61	-56	-104	42	-149	15	52	-75	-19	-52	82	-30	-1
0.591667	-8206	17690	-4293	-19731	-80	-12058	-9910	-14145	-332	-7209	-12930	-18826	-2635	-6624	-17845	-12895	2772	10349	8338	-23988	-2686	-10417	-11961	8975	-847	-10008	-2756	-2717	1467	-13192	179	-30612	-150	-126	-124	-67	-60	-58	-108	40	-154	12	35	-75	-22	-52	86	-29	-3
0.592500	-7463	17588	-5401	-19642	492	-11409	-9325	-12497	-129	-6469	-12914	-17600	-2273	-6067	-18373	-13051	1962	10355	9481	-24245	-894	-12380	-11278	9402	-790	-11527	-2668	-3788	1440	-14359	938	-31297	-149	-127	-121	-65	-63	-58	-105	40	-150	16	36	-66	-26	-53	84	-29	-3
0.593333	-6264	17450	-6466	-19540	278	-10593	-8660	-10869	-98	-5657	-12868	-16361	-1946	-5502	-18767	-13231	1121	10353	10690	-24457	805	-14241	-10307	9622	-766	-12878	-2396	-4939	1463	-15403	1858	-31872	-151	-127	-122	-67	-64	-57	-107	41	-153	15	36	-79	-24	-53	84	-30	0
0.594167	-5128	17266	-7507	-19427	331	-9634	-7915	-9281	-93	-4817	-12772	-15132	-1718	-4953	-19019	-13445	488	10351	11953	-24609	2698	-15957	-9026	9619	-713	-14025	-1887	-6175	1301	-16274	2962	-32335	-151	-127	-119	-68	-58	-57	-104	36	-152	17	37	-76	-23	-57	82	-19	0
0.595000	-4148	17055	-8446	-19320	449	-8550	-7162	-7747	-72	-3969	-12616	-13978	-1539	-4444	-19116	-13690	-111	10345	13215	-24701	4528	-17481	-7419	9379	-479	-14936	-1132	-7490	1100	-16944	4256	-32556	-147	-125	-117	-67	-62	-57	-104	38	-151	18	36	-75	-22	-56	84	-30	0
0.595833	-3199	16817	-9376	-19219	310	-7356	-6363	-6280	25	-3141	-12399	-12919	-1629	-3977	-19062	-13952	-603	10347	14468	-24733	6203	-18783	-5476	8905	-438	-15588	-117	-8880	935	-17388	5756	-32657	-148	-125	-118	-46	-62	-58	-107	42	-179	17	34	-73	-21	-52	84	-28	0
0.596667	-2332	16564	-10138	-19133	294	-6093	-5581	-4924	214	-2357	-12113	-12004	-1638	-3586	-18859	-14234	-877	10368	15691	-24691	8079	-19825	-3224	8191	-302	-15983	1173	-10336	643	-17599	7424	-32686	-145	-124	-115	-63	-60	-58	-102	41	-146	20	40	-73	-21	-56	82	-28	0
0.597500	-1465	16302	-10741	-19078	330	-4805	-4837	-3686	172	-1651	-11777	-11254	-1264	-3264	-18502	-14538	-1095	10399	16834	-24589	9968	-20576	-687	7250	-352	-16125	2716	-11851	577	-17571	9292	-32711	-146	-125	-117	-58	-61	-57	-102	43	-150	-9	37	-74	-21	-53	85	-25	0
0.598333	-482	16042	-11156	-19047	243	-3530	-4158	-2589	178	-1048	-11372	-10694	-1224	-3030	-18027	-14848	-1240	10454	17869	-24421	11367	-21039	2092	6102	-714	-16038	4517	-13423	467	-17318	11305	-32731	-137	-130	-124	-67	-61	-59	-108	38	-155	15	33	-78	-25	-60	78	-32	-9
0.599167	471	15795	-11374	-19057	244	-2315	-3575	-1657	128	-555	-10933	-10334	-1325	-2885	-17430	-15155	-1278	10535	18769	-24189	12422	-21211	5057	4745	-621	-15753	6565	-15033	375	-16855	13440	-32639	-152	-129	-121	-67	-63	-55	-91	37	-154	12	30	-79	-24	-59	71	-33	0
0.600000	1322	15577	-11365	-19096	-82	-1182	-3097	-895	0	-179	-10458	-10173	-1332	-2819	-16720	-15448	-1051	10651	19513	-23904	13050	-21095	8168	3214	-568	-15307	8817	-16654	335	-16220	15663	-32355	-149	-128	-119	-67	-66	-59	-104	40	-151	15	36	-76	-21	-58	80	-31	-5
0.600833	1890	15395	-11138	-19174	161	-180	-2742	-323	42	44	-9970	-10215	-1147	-2839	-15927	-15723	-867	10801	20082	-23562	13020	-20721	11361	1536	-1173	-14766	11218	-18280	199	-15450	17916	-31907	-146	-128	-120	-67	-63	-59	-105	38	-153	17	33	-78	-23	-58	81	-30	-4
0.601667	2527	15245	-10702	-19302	59	660	-2536	41	54	133	-9501	-10451	-1038	-2927	-15085	-15973	-689	10981	20453	-23186	12615	-20126	14551	-263	-2152	-14181	13719	-19872	66	-14590	20160	-31326	-146	-127	-120	-68	-63	-59	-107	40	-152	16	33	-76	-22	-58	84	-29	-1
0.602500	3208	15134	-10082	-19473	-86	1328	-2472	179	17	86	-9063	-10863	-1050	-3074	-14200	-16185	-286	11194	20616	-22778	11663	-19352	17674	-2143	-2639	-13628	16274	-21437	-73	-13694	22358	-30629	-147	-126	-117	-67	-61	-59	-93	40	-149	19	36	-78	-17	-58	78	-33	0
0.603333	4075	15040	-9304	-19699	-206	1812	-2558	104	82	-78	-8673	-11431	-981	-3259	-13285	-16354	135	11431	20575	-22361	10280	-18456	20659	-4090	-2073	-13138	18822	-22947	-159	-12801	24458	-29836	-150	-126	-117	-63	-60	-58	-105	38	-151	18	35	-75	-18	-56	80	-28	0
0.604167	5072	15026	-8410	-19984	-8	2062	-2773	-202	394	-348	-8357	-12134	-817	-3466	-12393	-16463	630	11696	20321	-21937	8603	-17494	23444	-6077	-1834	-12797	21321	-24388	-151	-11963	26402	-28958	-148	-126	-95	-63	-62	-55	-87	43	-150	18	38	-74	-25	-57	80	-28	0
0.605000	6129	15013	-7452	-20324	-473	2137	-3127	-738	1148	-695	-8122	-12939	-806	-3676	-11503	-16504	1264	11975	19865	-21543	6759	-16528	25983	-8109	-1727	-12630	23692	-25740	-202	-11222	28157	-28017	-147	-127	-118	-65	-65	-56	-103	41	-151	16	36	-77	-18	-70	82	-30	0
0.605833	6915	15006	-6483	-20732	-48	2034	-3581	-1486	1548	-1086	-7986	-13804	-646	-3860	-10678	-16480	1680	12261	19228	-21177	5293	-15608	28209	-10139	-832	-12666	25884	-26984	-370	-10621	29680	-27038	-151	-129	-121	-67	-62	-58	-104	37	-169	17	35	-76	-24	-58	80	-31	-1
0.606667	8305	15000	-5551	-21213	-27	1778	-4132	-2447	1399	-1498	-7949	-14704	-363	-4010	-9921	-16376	2112	12556	18416	-20856	3884	-14787	30097	-12175	-62	-12932	27849	-28118	-356	-10161	30963	-26047	-151	-131	-124	-70	-67	-62	-109	35	-155	13	33	-79	-25	-59	76	-34	-4
0.607500	9961	14975	-4701	-21763	-397	1393	-4749	-3604	1187	-1896	-8020	-15611	-422	-4101	-9250	-16184	2861	12838	17454	-20599	2508	-14113	31633	-14188	-180	-13425	29564	-29119	-367	-9882	32012	-25063	-152	-129	-121	-70	-66	-65	-107	39	-151	16	35	-75	-26	-61	80	-30	-3
0.608333	11551	14916	-3985	-22379	-267	920	-5400	-4923	837	-2255	-8178	-16483	-439	-4134	-8659	-15897	3477	13116	16380	-20408	900	-13620	32767	-16179	-102	-14136	31004	-29998	-426	-9798	32767	-24133	-147	-128	-121	-51	-63	-59	-104	39	-151	18	38	-73	-25	-61	80	-32	-3
0.609167	13375	14797	-3445	-23062	-322	390	-6056	-6394	680	-2568	-8427	-17306	-255	-4090	-8176	-15526	4093	13363	15214	-20304	-564	-13332	32767	-18119	5	-15035	32155	-30751	-414	-9909	32767	-23284	-149	-126	-122	-62	-63	-59	-103	38	-150	21	56	-70	-23	-56	84	-29	1
0.610000	15303	14600	-3118	-23812	-200	-162	-6702	-8000	525	-2804	-8750	-18047	-151	-3980	-7817	-15067	4642	13579	13983	-20293	-1574	-13272	32767	-20020	-3	-16068	32767	-31383	-540	-10230	32767	-22556	-148	-125	-117	-61	-62	-52	-101	40	-151	22	38	-72	-44	-55	88	-28	-3
0.610833	17130	14301	-3021	-24615	-143	-717	-7318	-9708	339	-2963	-9129	-18687	91	-3813	-7583	-14523	5104	13752	12716	-20389	-2269	-13443	32767	-21855	196	-17231	32767	-31901	-685	-10749	32767	-21981	-148	-119	-117	-64	-63	-56	-99	41	-152	19	37	-72	-21	-53	87	-30	0
0.611667	19109	13893	-3164	-25471	-390	-1231	-7878	-11477	149	-3038	-9548	-19194	159	-3592	-7473	-13908	5676	13852	11438	-20594	-2817	-13831	32767	-23643	257	-18402	32767	-32310	-681	-11461	32767	-21587	-150	-127	-124	-64	-61	-56	-100	39	-147	23	39	-72	-21	-53	82	-28	0
0.612500	21002	13358	-3544	-26360	-180	-1699	-8359	-13271	68	-3037	-9978	-19572	249	-3343	-7491	-13215	6085	13953	10181	-20902	-3166	-14417	32767	-25269	305	-19545	32767	-32526	-678	-12350	32767	-21390	-147	-125	-117	-62	-59	-56	-130	41	-151	20	37	-79	-25	-53	86	-28	-3
0.613333	22536	12691	-4143	-27260	-215	-2095	-8754	-15065	77	-2970	-10399	-19802	249	-3083	-7631	-12467	6533	13966	8974	-21328	-3446	-15172	32767	-26816	400	-20604	32767	-32617	-662	-13405	32767	-21411	-145	-122	-118	-65	-64	-57	-100	42	-150	22	38	-74	-18	-53	86	-31	0
0.614167	23685	11884	-4936	-28158	-176	-2412	-9050	-16821	167	-2858	-10801	-19897	105	-2831	-7889	-11677	6979	13923	7830	-21832	-3371	-16049	31823	-28235	482	-21525	32767	-32665	-643	-14603	32767	-21648	-148	-126	-120	-64	-63	-56	-99	42	-151	20	36	-47	-22	-55	82	-28	-4
0.615000	24771	10952	-5888	-29031	-126	-2659	-9251	-18503	140	-2723	-11167	-19830	136	-2613	-8252	-10859	6964	13812	6776	-22437	-2920	-17012	30637	-29518	679	-22268	32767	-32672	-722	-15902	32765	-22100	-152	-127	-122	-66	-66	-60	-103	33	-152	18	33	-75	-26	-55	87	-31	-5
0.615833	25466	9899	-6952	-29866	-223	-2849	-9359	-20086	-102	-2589	-11481	-19631	103	-2475	-8713	-10034	6992	13646	5828	-23116	-2540	-18010	29299	-30650	629	-22803	32103	-32689	-629	-17270	32316	-22730	-143	-125	-120	-64	-62	-56	-104	40	-147	23	38	-74	-19	-55	80	-28	1
0.616667	25973	8740	-8088	-30646	-204	-2991	-9369	-21524	-302	-2487	-11736	-19301	44	-2383	-9254	-9214	6883	13422	4983	-23870	-2042	-18997	27845	-31626	661	-23135	31233	-32674	-524	-18664	31807	-23506	-148	-126	-117	-62	-60	-58	-100	40	-148	24	39	-70	-17	-55	87	-27	3
0.617500	26214	7491	-9253	-31353	16	-3108	-9302	-22798	-490	-2443	-11942	-18856	-179	-2415	-9867	-8421	6617	13139	4255	-24675	-1464	-19910	26341	-32265	596	-23258	30226	-32688	-621	-20047	31233	-24396	-151	-125	-117	-65	-61	-58	-101	41	-152	24	38	-72	-18	-52	86	-27	0
0.618333	25970	6179	-10390	-31988	-343	-3237	-9167	-23888	-462	-2492	-12096	-18319	-596	-2563	-10544	-7673	6277	12801	3661	-25515	-901	-20725	24827	-32547	529	-23217	29082	-32671	-624	-21380	30584	-25332	-153	-126	-120	-65	-63	-58	-102	39	-151	19	29	-73	-22	-53	82	-28	-1
0.619167	24939	4825	-11463	-32432	-177	-3408	-8998	-24769	-498	-2673	-12213	-17694	-1192	-2846	-11272	-6973	5730	12410	3177	-26372	-198	-21386	23358	-32649	480	-23038	27791	-32688	-517	-22619	29839	-26261	-153	-130	-126	-81	-63	-60	-105	38	-152	18	35	-77	-25	-57	81	-30	-3
0.620000	23811	3474	-12419	-32624	67	-3632	-8793	-25425	-683	-2946	-12298	-17004	-1628	-3265	-12018	-6383	4913	11987	2812	-27229	595	-21870	21995	-32719	535	-22780	26391	-32683	-449	-23698	28991	-27113	-150	-128	-118	-69	-64	-58	-103	42	-151	18	33	-79	-22	-45	79	-29	2
0.620833	22509	2159	-13232	-32682	-234	-3950	-8582	-25845	-798	-3375	-12357	-16278	-2323	-3812	-12774	-5871	4132	11531	2570	-28071	1260	-22161	20783	-32721	484	-22487	24893	-32681	-483	-24590	28023	-27821	-151	-128	-119	-70	-62	-58	-147	40	-151	21	34	-75	-19	-55	82	-27	0
0.621667	20668	904	-13882	-32729	-8	-4384	-8359	-26023	-886	-3956	-12424	-15539	-2920	-4485	-13531	-5455	3182	11049	2423	-28881	1852	-22245	19772	-32745	482	-22255	23303	-32688	-488	-25264	26927	-28335	-149	-128	-120	-70	-64	-57	-105	42	-151	19	34	-79	-32	-58	81	-28	-3
0.622500	18447	-265	-14355	-32747	168	-4950	-8172	-25970	-930	-4672	-12492	-14793	-2995	-5274	-14295	-5156	2170	10547	2371	-29644	2330	-22142	18982	-32729	481	-22100	21658	-32680	-512	-25699	25703	-28617	-152	-128	-120	-56	-66	-60	-105	18	-153	18	35	-75	-24	-58	80	-29	-1
0.623333	15797	-1312	-14645	-32746	57	-5645	-8024	-25686	-883	-5536	-12585	-14076	-2947	-6173	-14991	-4962	1130	10030	2402	-30347	2814	-21862	18457	-32746	428	-22083	19978	-32694	-564	-25882	24368	-28615	-149	-131	-119	-67	-64	-60	-107	37	-153	15	36	-76	-35	-58	79	-33	-4
0.624167	12860	-2216	-14752	-32763	-72	-6506	-7934	-25185	-880	-6521	-12706	-13390	-2695	-7151	-15656	-4881	-12	9522	2492	-30980	3689	-21440	18204	-32728	339	-22231	18301	-32676	-579	-25805	22966	-28309	-149	-124	-115	-67	-65	-59	-107	39	-152	20	35	-74	-23	-57	81	-27	-1
0.625000	9854	-2974	-14679	-32747	-118	-7491	-7899	-24478	-958	-7612	-12858	-12756	-2320	-8187	-16271	-4905	-947	9018	2639	-31540	4627	-20912	18231	-32744	281	-22568	16678	-32691	-494	-25464	21531	-27696	-155	-130	-122	-66	-61	-58	-103	38	-149	13	18	-74	-21	-58	80	-31	-4
0.625833	6717	-3522	-14495	-32760	-116	-8620	-7937	-23594	-949	-8789	-13045	-12188	-2013	-9264	-16834	-5027	-1846	8521	2825	-32021	5048	-20323	18543	-32745	266	-23095	15175	-32676	-406	-24948	20118	-26773	-153	-129	-105	-49	-65	-59	-104	37	-154	16	33	-76	-21	-57	81	-32	-5
0.626667	3234	-3913	-14170	-32743	-186	-9849	-8045	-22553	-821	-10015	-13256	-11699	-2205	-10356	-17279	-5242	-2786	8049	3022	-32399	5228	-19722	19123	-32741	224	-23781	13826	-32689	-441	-24220	18782	-25571	-152	-131	-122	-67	-64	-60	-104	36	-138	18	35	-76	-7	-58	78	-30	0
0.627500	-546	-4114	-13758	-32758	-151	-11161	-8228	-21388	-790	-11257	-13498	-11294	-2133	-11437	-17661	-5535	-3591	7604	3267	-32574	5478	-19164	19933	-32754	-5	-24608	12682	-32669	-475	-23346	17578	-24102	-152	-128	-121	-68	-61	-61	-107	38	-153	15	29	-80	-25	-61	81	-31	-3
0.628333	-4341	-4146	-13288	-32733	165	-12532	-8473	-20128	-822	-12510	-13743	-10979	-1431	-12503	-17952	-5891	-4492	7187	3504	-32634	5622	-18681	20959	-32735	-66	-25521	11790	-32682	-510	-22355	16582	-22432	-151	-119	-120	-69	-63	-59	-104	39	-152	19	33	-75	-25	-59	82	-29	-12
0.629167	-8036	-4006	-12793	-32750	27	-13911	-8770	-18801	-650	-13724	-13996	-10751	-1027	-13527	-18149	-6299	-5159	6808	3742	-32685	5065	-18316	22149	-32747	-499	-26475	11163	-32680	-534	-21305	15841	-20608	-148	-117	-121	-63	-57	-57	-99	43	-149	28	36	-74	-21	-56	87	-26	2
0.630000	-11609	-3725	-12348	-32748	-78	-15273	-9119	-17443	-454	-14889	-14238	-10607	-773	-14493	-18266	-6745	-5929	6463	3971	-32689	4312	-18099	23461	-32681	-779	-27397	10822	-32677	-587	-20248	15404	-18709	-148	-124	-118	-62	-63	-57	-100	41	-148	21	38	-68	-18	-52	89	-28	0
0.630833	-15023	-3320	-11827	-32743	52	-16592	-9505	-16085	-508	-15977	-14448	-10562	-380	-15399	-18299	-7221	-6592	6154	4188	-32683	3652	-18040	24822	-32629	-824	-28220	10771	-32689	-569	-19228	15293	-16782	-145	-126	-120	-65	-61	-56	-102	41	-148	18	36	-74	-16	-57	79	-27	1
0.631667	-18053	-2808	-11452	-32760	-107	-17821	-9907	-14767	-1038	-16968	-14658	-10592	175	-16229	-18258	-7714	-6982	5876	4393	-32704	2859	-18151	26236	-32582	-993	-28884	10973	-32677	-529	-18278	15526	-14916	-152	-129	-121	-67	-67	-62	-107	37	-155	24	30	-76	-23	-61	82	-30	-5
0.632500	-21108	-2232	-11130	-32759	-97	-18928	-10307	-13515	-1995	-17852	-14813	-10697	606	-16992	-18151	-8213	-7408	5637	4585	-32688	2095	-18415	27593	-32577	-854	-29318	11397	-32691	-492	-17426	16119	-13135	-148	-128	-119	-64	-62	-59	-103	39	-151	16	32	-73	-22	-59	82	-34	-5
0.633333	-23837	-1614	-10892	-32767	204	-19874	-10687	-12360	-2145	-18612	-14915	-10860	874	-17676	-17985	-8705	-7927	5428	4766	-32704	1174	-18816	28839	-32597	-305	-29481	11993	-32669	-568	-16695	17029	-11512	-148	-124	-119	-63	-64	-57	-104	38	-150	17	34	-72	-22	-56	81	-42	-3
0.634167	-25950	-983	-10745	-32748	-308	-20655	-11035	-11320	-1734	-19257	-14977	-11086	1092	-18296	-17788	-9195	-8104	5243	4935	-32685	156	-19324	29948	-32638	-190	-29329	12695	-32684	-686	-16103	18227	-10091	-152	-129	-119	-76	-62	-58	-105	39	-148	17	33	-74	-23	-57	80	-29	-4
0.635000	-27827	-366	-10693	-32767	-150	-21262	-11347	-10417	-1504	-19787	-14989	-11359	1388	-18856	-17543	-9669	-8137	5085	5098	-32660	-878	-19908	30866	-32708	82	-28846	13436	-32600	-448	-15658	19654	-8899	-147	-128	-119	-68	-61	-59	-105	38	-150	12	29	-74	-17	-56	81	-26	0
0.635833	-29306	207	-10726	-32757	-27	-21670	-11598	-9671	-1292	-20215	-14953	-11667	1528	-19359	-17336	-10129	-8172	4939	5255	-32501	-2304	-20530	31560	-32735	502	-28023	14136	-32402	-99	-15348	21234	-7963	-149	-126	-120	-66	-57	-59	-104	43	-148	19	34	-73	-21	-56	84	-26	4
0.636667	-30404	719	-10839	-32767	-46	-21912	-11784	-9098	-1021	-20524	-14885	-11999	1596	-19817	-17116	-10571	-8198	4806	5399	-32299	-3715	-21137	31985	-32762	556	-26870	14720	-32070	-52	-15163	22887	-7291	-147	-131	-115	-65	-61	-57	-102	41	-147	19	35	-75	-26	-51	81	-27	0
0.637500	-31227	1150	-11021	-32762	59	-21973	-11895	-8700	-727	-20753	-14778	-12353	1676	-20240	-16915	-11000	-8138	4671	5566	-32063	-4912	-21694	32118	-32767	543	-25431	15121	-31582	-11	-15082	24526	-6870	-146	-124	-116	-63	-63	-56	-102	42	-147	19	34	-70	-18	-51	84	-26	0
0.638333	-31540	1485	-11251	-32761	150	-21884	-11933	-8493	-455	-20915	-14658	-12717	1920	-20638	-16753	-11412	-7824	4534	5719	-31781	-6077	-22158	31925	-32752	547	-23754	15279	-30926	135	-15088	26062	-6692	-148	-126	-117	-63	-61	-59	-107	42	-150	18	35	-70	-26	-57	80	-27	0
0.639167	-31178	1717	-11498	-32765	148	-21672	-11901	-8468	-360	-21021	-14532	-13071	1913	-21024	-16635	-11810	-7428	4380	5871	-31558	-7311	-22506	31398	-32658	446	-21907	15145	-30061	194	-15143	27402	-6730	-151	-130	-118	-72	-62	-60	-109	40	-152	17	30	-76	-24	-53	81	-28	-4
0.640000	-30534	1848	-11800	-32758	44	-21356	-11790	-8622	-201	-21091	-14411	-13460	1915	-21401	-16565	-12191	-7027	4216	6019	-31306	-8307	-22698	30521	-32490	433	-19931	14701	-28956	180	-15226	28471	-6950	-154	-131	-125	-66	-76	-60	-111	39	-153	13	30	-74	-24	-59	75	-32	-4
0.640833	-29912	1880	-12079	-32767	-257	-20978	-11616	-8952	-83	-21137	-14300	-13820	2160	-21763	-16548	-12549	-6467	4036	6189	-31062	-9039	-22729	29279	-32207	245	-17923	13950	-27583	172	-15303	29215	-7300	-148	-127	-121	-66	-65	-58	-105	37	-153	17	26	-75	-24	-56	81	-29	0
0.641667	-29099	1824	-12347	-32750	64	-20559	-11381	-9431	-41	-21178	-14219	-14176	2021	-22129	-16586	-12892	-6154	3842	6340	-30832	-9478	-22591	27696	-31813	232	-15966	12910	-25932	226	-15355	29580	-7759	-162	-128	-121	-64	-63	-56	-107	39	-146	17	35	-74	-22	-55	84	-30	-5
0.642500	-27725	1682	-12582	-32763	-153	-20155	-11104	-10042	130	-21227	-14170	-14518	1947	-22497	-16678	-13216	-5658	3591	6499	-30627	-9726	-22297	25780	-31292	129	-14125	11630	-23996	230	-15359	29542	-8280	-149	-127	-117	-64	-65	-57	-111	41	-152	18	36	-75	-21	-56	78	-28	0
0.643333	-25970	1482	-12774	-32742	-107	-19782	-10804	-10776	266	-21288	-14168	-14848	1830	-22867	-16820	-13522	-5001	3326	6649	-30452	-9799	-21857	23558	-30626	19	-12463	10185	-21776	204	-15308	29092	-8824	-149	-128	-118	-64	-58	-57	-107	41	-130	20	35	-75	-18	-56	84	-28	0
0.644167	-23850	1238	-12911	-32757	-16	-19483	-10496	-11607	285	-21382	-14214	-15178	1192	-23238	-17006	-13801	-4349	3033	6798	-30310	-9639	-21300	21064	-29812	32	-11031	8646	-19283	211	-15193	28231	-9357	-147	-128	-121	-61	-62	-57	-103	41	-149	16	34	-74	-18	-52	84	-28	0
0.645000	-21327	967	-12992	-32742	-161	-19273	-10190	-12515	385	-21506	-14288	-15497	950	-23607	-17225	-14058	-3770	2706	6941	-30206	-9423	-20665	18332	-28837	1	-9856	7131	-16535	281	-15014	26997	-9856	-150	-128	-110	-66	-62	-83	-104	41	-149	18	37	-74	-34	-58	82	-28	-3
0.645833	-19159	677	-13008	-32753	-341	-19167	-9914	-13479	469	-21663	-14455	-15815	873	-23969	-17470	-14285	-3277	2352	7086	-30127	-8852	-19979	15392	-27690	-103	-8977	5738	-13599	352	-14777	25441	-10301	-151	-128	-120	-62	-64	-57	-104	41	-154	17	35	-78	-22	-66	81	-28	-4
0.646667	-17099	446	-12953	-32752	266	-19191	-9664	-14467	485	-21854	-14648	-16130	519	-24322	-17726	-14479	-2808	1968	7224	-30133	-8040	-19290	12319	-26380	-25	-8395	4572	-10511	297	-14483	23617	-10674	-151	-127	-120	-64	-66	-53	-104	39	-154	20	37	-75	-23	-56	82	-31	-1
0.647500	-13308	230	-12810	-32754	-167	-19337	-9481	-15457	417	-22070	-14887	-16443	451	-24657	-17991	-14648	-1773	1560	7367	-30170	-7294	-18635	9175	-24924	20	-8102	3727	-7350	269	-14153	21597	-10977	-150	-128	-122	-66	-65	-59	-108	36	-153	19	37	-77	-26	-62	77	-31	-4
0.648333	-7988	69	-12643	-32766	-182	-19612	-9364	-16428	262	-22313	-15134	-16755	494	-24969	-18238	-14772	-479	1134	7515	-30251	-6469	-18057	6015	-23325	-10	-8071	3280	-4165	333	-13810	19461	-11201	-151	-128	-120	-69	-67	-29	-109	26	-155	19	30	-78	-23	-57	79	-30	-3
0.649167	-3742	-24	-12390	-32749	-48	-19993	-9323	-17360	262	-22567	-15461	-17078	527	-25259	-18475	-14856	-70	694	7675	-30383	-5512	-17586	2912	-21583	-13	-8266	3287	-1009	223	-13452	17292	-11352	-150	-125	-116	-61	-62	-57	-105	41	-146	22	40	-75	-18	-56	84	-19	-3
0.650000	-1351	-42	-12073	-32758	-82	-20465	-9362	-18253	192	-22826	-15778	-17397	489	-25505	-18680	-14899	20	246	7843	-30555	-4467	-17244	-97	-19767	-61	-8658	3759	2016	129	-13105	15172	-11446	-146	-125	-116	-63	-61	-53	-103	40	-152	22	40	-73	-18	-52	87	-29	1
0.650833	1529	12	-11707	-32740	-38	-21025	-9495	-19082	257	-23093	-16105	-17726	249	-25718	-18859	-14910	528	-214	8032	-30764	-3232	-17064	-2942	-17849	-127	-9185	4688	4845	116	-12790	13171	-11489	-149	-132	-120	-65	-61	-56	-102	42	-149	16	38	-77	-22	-52	85	-25	-1
0.651667	4537	154	-11289	-32757	0	-21635	-9719	-19839	380	-23343	-16432	-18057	161	-25894	-19003	-14874	872	-666	8245	-31013	-1952	-17017	-5540	-15883	-174	-9795	6022	7408	-17	-12510	11346	-11497	-148	-119	-119	-64	-62	-56	-102	40	-153	-9	36	-77	-22	-52	84	-28	0
0.652500	6201	365	-10832	-32738	-97	-22268	-10029	-20516	257	-23573	-16742	-18383	395	-26019	-19107	-14807	611	-1118	8493	-31286	-741	-17141	-7846	-13896	-262	-10437	7701	9653	-151	-12276	9739	-11481	-150	-128	-121	-66	-62	-57	-105	38	-149	19	35	-76	-23	-56	81	-27	0
0.653333	6896	653	-10332	-32752	-87	-22892	-10427	-21113	241	-23778	-17031	-18711	476	-26101	-19174	-14699	204	-1561	8773	-31567	364	-17410	-9821	-11917	-126	-11071	9613	11546	-69	-12090	8390	-11451	-141	-127	-119	-65	-77	-58	-102	42	-149	17	42	-79	-22	-53	85	-28	-3
0.654167	7120	990	-9800	-32751	-326	-23503	-10890	-21629	227	-23946	-17290	-19038	322	-26137	-19200	-14558	38	-1987	9095	-31865	1431	-17810	-11429	-9982	-260	-11653	11679	13061	27	-11952	7341	-11417	-146	-127	-117	-68	-64	-59	-104	42	-149	20	35	-78	-16	-53	82	-27	1
0.655000	6464	1379	-9248	-32748	-6	-24025	-11421	-22052	193	-24082	-17515	-19355	359	-26123	-19191	-14389	-425	-2396	9451	-32145	2440	-18307	-12641	-8110	-303	-12157	13750	14164	-108	-11867	6547	-11391	-148	-126	-116	-67	-61	-55	-97	38	-150	16	36	-76	-21	-56	81	-32	0
0.655833	5631	1795	-8684	-32760	-176	-24491	-12013	-22437	244	-24168	-17694	-19657	378	-26069	-19155	-14204	-914	-2783	9853	-32432	3174	-18890	-13447	-6340	-297	-12557	15716	14847	-125	-11827	6057	-11360	-149	-126	-117	-64	-65	-59	-105	37	-151	20	36	-76	-23	-55	84	-25	0
0.656667	4877	2226	-8089	-32746	-22	-24866	-12639	-22734	321	-24221	-17831	-19944	314	-25982	-19093	-14008	-1341	-3152	10289	-32587	3702	-19510	-13820	-4704	-439	-12845	17452	15118	-35	-11826	5827	-11340	-151	-129	-119	-68	-60	-58	-104	38	-149	16	29	-76	-24	-57	80	-30	-3
0.657500	4369	2656	-7497	-32760	-4	-25129	-13293	-22970	363	-24230	-17916	-20210	547	-25861	-19011	-13803	-1687	-3487	10781	-32664	4099	-20132	-13773	-3230	-375	-13020	18875	14996	20	-11853	5844	-11313	-144	-128	-116	-65	-61	-57	-103	40	-150	15	35	-74	-17	-56	85	-26	1
0.658333	4325	3071	-6899	-32740	-1	-25283	-13956	-23154	300	-24209	-17955	-20447	688	-25720	-18921	-13602	-1882	-3815	11242	-32674	4066	-20726	-13324	-1945	-283	-13097	19900	14498	45	-11915	6065	-11289	-152	-135	-118	-69	-63	-55	-104	41	-152	19	32	-77	-19	-56	82	-30	-6
0.659167	4608	3452	-6333	-32757	-325	-25332	-14617	-23295	198	-24161	-17959	-20660	524	-25568	-18830	-13417	-2012	-4106	11785	-32697	4059	-21259	-12501	-871	-339	-13088	20469	13659	-68	-12004	6460	-11254	-151	-129	-120	-69	-64	-59	-108	37	-155	13	32	-79	-24	-58	79	-25	0
0.660000	4933	3795	-5736	-32737	153	-25258	-15266	-23396	205	-24087	-17921	-20849	543	-25434	-18740	-13253	-2196	-4378	12316	-32685	4154	-21708	-11326	-17	-310	-13020	20555	12539	-189	-12101	6991	-11189	-151	-130	-126	-70	-64	-59	-105	39	-153	16	28	-78	-24	-59	80	-29	-1
0.660833	6048	4088	-5178	-32752	-57	-25120	-15887	-23464	222	-24000	-17848	-20992	424	-25265	-18663	-13114	-2158	-4620	12849	-32698	4056	-22044	-9845	600	-232	-12925	20154	11177	-196	-12216	7612	-11096	-148	-128	-118	-66	-63	-58	-120	39	-149	16	34	-80	-27	-59	81	-29	3
0.661667	7251	4318	-4645	-32749	-206	-24887	-16497	-23507	350	-23910	-17749	-21104	78	-25140	-18604	-13016	-1873	-4847	13369	-32699	4004	-22262	-8114	964	-275	-12832	19301	9626	-196	-12345	8287	-10964	-149	-133	-117	-67	-64	-60	-110	40	-151	18	33	-76	-21	-57	82	-31	1
0.662500	8455	4485	-4134	-32748	-85	-24599	-17008	-23525	403	-23828	-17635	-21181	115	-25034	-18567	-12960	-1612	-5054	13870	-32695	3800	-22341	-6182	1075	-249	-12768	18053	7928	-201	-12496	8990	-10789	-149	-131	-117	-66	-64	-57	-103	41	-151	16	19	-72	-21	-57	80	-29	0
0.663333	10074	4587	-3665	-32757	-275	-24272	-17481	-23526	321	-23751	-17509	-21226	336	-24954	-18555	-12942	-1362	-5238	14324	-32706	3365	-22294	-4108	938	-191	-12761	16481	6135	-205	-12664	9688	-10563	-141	-126	-117	-64	-62	-57	-99	38	-150	23	36	-74	-17	-57	82	-28	0
0.664167	11960	4615	-3238	-32745	-211	-23936	-17903	-23510	345	-23707	-17389	-21240	888	-24920	-18577	-12993	-977	-5410	14725	-32688	3035	-22126	-1938	551	-170	-12840	14660	4266	17	-12863	10353	-10290	-147	-128	-118	-65	-63	-56	-105	40	-150	19	37	-76	-34	-57	78	-31	-5
0.665000	13728	4575	-2861	-32760	-46	-23617	-18253	-23487	275	-23689	-17279	-21228	1797	-24893	-18626	-13085	-513	-5571	15055	-32704	2851	-21856	278	-79	-179	-13019	12706	2373	200	-13097	10966	-9969	-149	-129	-119	-68	-66	-62	-108	37	-186	13	33	-76	-28	-60	79	-31	-5
0.665833	14859	4468	-2536	-32743	-137	-23330	-18527	-23443	205	-23705	-17184	-21192	2221	-24961	-18709	-13228	-12	-5723	15309	-32686	2614	-21492	2510	-931	-240	-13301	10733	491	36	-13366	11514	-9609	-152	-129	-120	-64	-62	-60	-110	38	-152	18	32	-73	-22	-59	95	-32	-3
0.666667	14994	4307	-2261	-32755	-6	-23092	-18719	-23380	284	-23753	-17111	-21132	2531	-25030	-18816	-13409	297	-5850	15470	-32699	2387	-21071	4690	-1995	-113	-13696	8823	-1359	-109	-13687	11991	-9215	-121	-127	-121	-65	-62	-60	-107	37	-151	15	33	-75	-21	-58	80	-28	-1
0.667500	14303	4082	-2045	-32737	-241	-22930	-18834	-23301	217	-23844	-17066	-21052	2869	-25132	-18956	-13636	337	-5974	15536	-32684	2129	-20617	6793	-3227	-117	-14190	7088	-3163	-238	-14061	12388	-8796	-154	-129	-126	-68	-65	-60	-108	35	-152	16	33	-75	-27	-59	79	-39	-1
0.668333	12984	3808	-1887	-32752	36	-22852	-18870	-23208	202	-23967	-17047	-20961	2962	-25259	-19114	-13896	34	-6081	15503	-32694	1901	-20152	8794	-4629	-189	-14783	5592	-4919	-395	-14497	12705	-8363	-148	-137	-120	-65	-62	-61	-107	50	-150	17	33	-81	-21	-60	81	-28	-1
0.669167	11720	3496	-1790	-32747	-41	-22858	-18830	-23090	146	-24122	-17066	-20861	2927	-25406	-19288	-14172	-526	-6178	15367	-32695	1905	-19705	10676	-6161	-114	-15470	4398	-6626	-391	-14994	12952	-7929	-146	-126	-116	-63	-64	-59	-102	44	-148	20	37	-74	-19	-53	85	-27	3
0.670000	10220	3133	-1752	-32743	-58	-22963	-18713	-22959	63	-24295	-17118	-20759	2926	-25556	-19463	-14471	-1033	-6271	15127	-32689	2004	-19296	12419	-7826	-161	-16200	3541	-8294	-316	-15564	13122	-7516	-144	-122	-117	-65	-60	-61	-102	43	-151	20	36	-73	-21	-57	82	-27	2
0.670833	8179	2739	-1777	-32755	-129	-23187	-18525	-22811	-4	-24524	-17197	-20661	2953	-25709	-19669	-14770	-1641	-6359	14788	-32699	2088	-18943	14018	-9580	-236	-16988	3050	-9916	-394	-16199	13228	-7141	-147	-127	-116	-65	-60	-60	-104	61	-152	19	38	-73	-21	-53	85	-24	-1
0.671667	5186	2320	-1859	-32741	-97	-23485	-18264	-22644	-96	-24727	-17300	-20568	2611	-25857	-19868	-15063	-2150	-6437	14365	-32684	2285	-18656	15461	-11399	-323	-17805	2922	-11510	-409	-16897	13273	-6802	-150	-118	-119	-63	-63	-56	-104	41	-149	20	38	-73	-21	-55	82	-28	0
0.672500	1263	1858	-1996	-32758	-397	-23859	-17941	-22470	-5	-24993	-17424	-20484	2136	-25991	-20085	-15343	-2629	-6510	13861	-32699	2257	-18442	16743	-13258	-339	-18631	3125	-13079	-358	-17664	13274	-6519	-149	-129	-118	-65	-61	-61	-104	39	-152	18	37	-57	-21	-58	84	-26	-1
0.673333	-3277	1381	-2191	-32740	226	-24295	-17558	-22280	-29	-25228	-17558	-20411	1870	-26102	-20233	-15602	-3055	-6583	13296	-32684	2251	-18305	17871	-15132	-306	-19448	3628	-14641	-341	-18499	13233	-6303	-155	-135	-122	-68	-62	-61	-105	38	-155	15	33	-77	-23	-59	80	-31	-3
0.674167	-7029	880	-2426	-32755	18	-24780	-17123	-22086	-94	-25463	-17693	-20351	1465	-26196	-20391	-15825	-3256	-6640	12657	-32698	2438	-18237	18845	-16994	-249	-20247	4390	-16202	-390	-19381	13170	-6155	-151	-128	-119	-65	-63	-60	-102	38	-152	41	32	-77	-23	-57	82	-28	-1
0.675000	-10263	365	-2701	-32718	-337	-25286	-16633	-21884	-145	-25676	-17815	-20304	1007	-26254	-20534	-16015	-3166	-6714	12051	-32677	2426	-18231	19670	-18839	-331	-21010	5343	-17759	-389	-20305	13084	-6087	-148	-127	-118	-66	-64	-57	-105	41	-150	17	35	-75	-21	-57	80	-27	0
0.675833	-13121	-161	-3012	-32749	21	-25805	-16110	-21683	-80	-25868	-17922	-20269	632	-26282	-20632	-16155	-2802	-6775	11401	-32684	2358	-18279	20355	-20639	-299	-21743	6414	-19311	-363	-21261	12989	-6096	-146	-127	-117	-65	-62	-57	-102	43	-148	18	33	-75	-19	-51	81	-28	-1
0.676667	-15180	-705	-3354	-32736	-61	-26312	-15546	-21510	-138	-26033	-18000	-20248	423	-26286	-20701	-16253	-2209	-6841	10747	-32684	2466	-18375	20895	-22359	-343	-22436	7544	-20856	-408	-22238	12891	-6187	-146	-128	-118	-70	-63	-57	-100	42	-149	21	36	-72	-21	-51	85	-24	-3
0.677500	-17049	-1257	-3721	-32743	-57	-26792	-14960	-21303	-465	-26171	-18048	-20231	356	-26263	-20746	-16304	-1641	-6904	10117	-32686	2689	-18508	21302	-23998	-367	-23087	8670	-22385	-367	-23231	12797	-6366	-148	-126	-115	-62	-60	-58	-99	45	-135	19	35	-70	-19	-56	84	-27	0
0.678333	-18883	-1824	-4105	-32748	-57	-27228	-14358	-21134	-375	-26277	-18054	-20219	22	-26212	-20759	-16324	-921	-6972	9512	-32697	2805	-18668	21574	-25538	-258	-23713	9730	-23887	-298	-24223	12720	-6631	-147	-126	-118	-65	-62	-58	-107	42	-150	2	36	-69	-22	-53	80	-28	0
0.679167	-20452	-2400	-4496	-32744	-191	-27607	-13743	-20984	-147	-26357	-18015	-20213	-239	-26152	-20747	-16300	-57	-7040	8951	-32690	2813	-18850	21729	-26963	-406	-24316	10691	-25352	-306	-25209	12668	-6970	-151	-128	-120	-66	-61	-60	-103	41	-152	15	33	-74	-18	-55	81	-30	0
0.680000	-21831	-2978	-4898	-32743	-50	-27948	-13125	-20849	-259	-26403	-17927	-20193	-366	-26096	-20698	-16238	529	-7104	8443	-32699	2801	-19048	21756	-28260	-384	-24900	11513	-26749	-329	-26154	12651	-7382	-150	-126	-164	-61	-65	-58	-105	42	-152	18	33	-77	-23	-53	84	-30	-1
0.680833	-23095	-3558	-5294	-32738	-237	-28157	-12500	-20732	-332	-26422	-17786	-20167	-422	-25984	-20628	-16151	1037	-7164	7992	-32679	2681	-19263	21681	-29418	-275	-25482	12163	-28055	-338	-27064	12670	-7865	-151	-130	-119	-66	-62	-59	-104	44	-147	15	33	-74	-22	-55	81	-40	-1
0.681667	-24333	-4137	-5687	-32753	-94	-28318	-11873	-20642	-307	-26423	-17596	-20130	-500	-25897	-20539	-16039	1502	-7223	7599	-32696	2569	-19506	21498	-30435	-323	-26064	12640	-29257	-345	-27928	12731	-8409	-151	-130	-121	-70	-63	-33	-104	39	-154	10	32	-76	-23	-56	79	-29	-4
0.682500	-25101	-4720	-6069	-32737	107	-28402	-11291	-20564	-319	-26405	-17358	-20069	-576	-25808	-20447	-15910	1626	-7268	7254	-32675	2433	-19768	21234	-31298	-193	-26644	12939	-30330	-331	-28730	12848	-9015	-155	-128	-122	-67	-63	-57	-102	40	-154	18	34	-72	-21	-55	79	-30	-3
0.683333	-25534	-5282	-6425	-32748	1	-28403	-10702	-20506	-306	-26365	-17072	-19986	-785	-25704	-20309	-15773	1816	-7294	7013	-32686	2143	-20068	20893	-32019	-307	-27236	13073	-31270	-299	-29469	13010	-9671	-150	-127	-117	-63	-66	-56	-104	42	-151	18	36	-74	-22	-56	82	-27	-3
0.684167	-25597	-5836	-6766	-32736	-102	-28339	-10154	-20467	-156	-26321	-16751	-19882	-871	-25658	-20182	-15631	1802	-7309	6808	-32683	1895	-20413	20494	-32434	-319	-27842	13061	-32040	-243	-30146	13233	-10379	-150	-128	-119	-67	-64	-60	-103	40	-150	19	36	-74	-23	-56	84	-29	-3
0.685000	-25338	-6376	-7072	-32736	-30	-28218	-9624	-20440	-91	-26275	-16393	-19751	-921	-25610	-20052	-15498	1722	-7298	6665	-32684	1716	-20812	20053	-32619	-296	-28451	12931	-32423	-249	-30741	13509	-11126	-150	-124	-117	-67	-65	-59	-100	40	-152	18	35	-75	-25	-57	81	-29	-1
0.685833	-24930	-6894	-7372	-32681	-384	-28043	-9123	-20422	-91	-26220	-16015	-19607	-1131	-25567	-19920	-15370	1749	-7262	6586	-32697	1448	-21281	19610	-32675	-316	-29067	12703	-32564	-245	-31263	13841	-11910	-148	-128	-122	-66	-63	-59	-108	39	-148	13	30	-74	-22	-55	82	-5	-3
0.686667	-24941	-7387	-7631	-32576	-81	-27825	-8652	-20413	-11	-26169	-15617	-19439	-1150	-25554	-19793	-15250	1618	-7192	6514	-32671	1274	-21817	19146	-32726	-410	-29676	12446	-32645	-144	-31711	14221	-12724	-148	-124	-120	-67	-63	-62	-108	39	-151	18	34	-72	-22	-60	80	-30	-4
0.687500	-24813	-7852	-7863	-32478	123	-27578	-8210	-20401	19	-26112	-15214	-19254	-1207	-25550	-19665	-15141	1228	-7080	6501	-32612	1014	-22441	18725	-32728	-286	-30266	12123	-32657	-115	-32082	14656	-13571	-152	-129	-119	-66	-66	-61	-108	39	-155	16	35	-74	-26	-58	82	-27	-4
0.688333	-24698	-8289	-8057	-32349	-188	-27305	-7797	-20389	-68	-26056	-14808	-19059	-1353	-25583	-19540	-15047	1083	-6936	6527	-32489	590	-23133	18361	-32740	-283	-30831	11832	-32680	-135	-32388	15133	-14431	-149	-127	-117	-66	-64	-57	-104	44	-151	20	35	-74	-19	-56	82	-27	-3
0.689167	-25096	-8685	-8216	-32224	-15	-27033	-7423	-20371	-46	-25995	-14404	-18859	-1400	-25588	-19419	-14959	1048	-6744	6581	-32367	52	-23893	18061	-32748	-320	-31365	11560	-32666	-189	-32585	15646	-15296	-147	-127	-119	-63	-59	-57	-103	41	-148	17	33	-73	-17	-52	86	-25	0
0.690000	-25477	-9046	-8337	-32090	-87	-26760	-7084	-20339	-24	-25959	-14017	-18664	-1338	-25627	-19305	-14892	811	-6515	6644	-32226	-509	-24728	17839	-32740	-382	-31852	11367	-32676	-252	-32694	16177	-16177	-151	-130	-118	-66	-65	-57	-109	37	-151	17	36	-74	-21	-57	82	-32	0
0.690833	-25575	-9369	-8439	-31960	-103	-26492	-6772	-20304	-31	-25875	-13650	-18479	-1419	-25666	-19184	-14839	616	-6243	6728	-32076	-1067	-25611	17721	-32715	-319	-32298	11242	-32669	-273	-32711	16732	-17046	-150	-130	-118	-64	-59	-58	-104	39	-150	18	34	-76	-23	-55	84	-27	-3
0.691667	-25220	-9644	-8496	-31823	-72	-26233	-6487	-20252	13	-25794	-13308	-18312	-1519	-25702	-19062	-14798	503	-5929	6811	-31915	-1636	-26527	17701	-32453	-238	-32541	11202	-32682	-265	-32743	17284	-17904	-150	-126	-122	-69	-62	-57	-103	40	-149	20	34	-75	-23	-57	86	-26	-1
0.692500	-23921	-9882	-8517	-31691	-139	-25994	-6237	-20187	56	-25716	-12993	-18165	-1390	-25728	-18932	-14767	404	-5574	6904	-31743	-1923	-27444	17785	-32076	-304	-32659	11255	-32681	-171	-32733	17833	-18752	-150	-130	-121	-64	-60	-59	-104	38	-150	18	37	-76	-23	-58	82	-30	0
0.693333	-21448	-10076	-8506	-31556	-110	-25768	-6019	-20112	107	-25621	-12707	-18040	-1341	-25748	-18788	-14750	270	-5193	6993	-31562	-2144	-28342	17965	-31611	-258	-32685	11407	-32681	-115	-32750	18367	-19570	-141	-126	-120	-68	-65	-59	-102	56	-148	19	34	-77	-18	-55	82	-30	0
0.694167	-17894	-10237	-8460	-31422	-227	-25557	-5828	-20021	53	-25510	-12450	-17952	-1509	-25747	-18631	-14751	85	-4788	7072	-31368	-2453	-29184	18229	-31094	-125	-32716	11649	-32619	-187	-32748	18865	-20350	-149	-126	-117	-66	-61	-57	-105	38	-150	20	35	-101	-21	-58	79	-29	-3
0.695000	-13275	-10351	-8379	-31298	-100	-25366	-5670	-19919	80	-25385	-12229	-17893	-1692	-25721	-18453	-14753	-9	-4366	7139	-31161	-2667	-29953	18570	-30519	-207	-32703	11972	-32399	-276	-32748	19324	-21079	-149	-126	-119	-67	-58	-63	-105	39	-147	22	37	-75	-19	-59	84	-28	3
0.695833	-7367	-10428	-8276	-31171	147	-25182	-5535	-19802	124	-25238	-12038	-17875	-1801	-25667	-18257	-14774	-325	-3936	7192	-30943	-2887	-30611	18969	-29912	-172	-32723	12362	-32161	-221	-32757	19732	-21757	-149	-125	-117	-66	-58	-60	-102	42	-148	24	35	-82	2	-55	84	-28	3
0.696667	-237	-10472	-8142	-31054	-240	-25031	-5431	-19684	50	-25075	-11876	-17883	-1663	-25580	-18021	-14806	-585	-3504	7222	-30716	-3121	-31145	19398	-29272	-230	-32704	12801	-31897	-204	-32704	20083	-22370	-146	-122	-119	-64	-58	-58	-101	40	-148	22	39	-73	-21	-52	86	-28	2
0.697500	7703	-10487	-7988	-30941	-200	-24830	-5358	-19554	42	-24896	-11743	-17927	-1397	-25461	-17770	-14854	-903	-3085	7234	-30481	-3186	-31531	19831	-28606	-227	-32720	13275	-31628	-235	-32620	20366	-22932	-152	-126	-118	-64	-60	-57	-99	40	-147	23	39	-75	-21	-52	86	-28	-1
0.698333	15840	-10483	-7815	-30848	16	-24656	-5316	-19426	-11	-24695	-11605	-18005	-1410	-25304	-17489	-14911	-1253	-2686	7216	-30246	-3142	-31761	20242	-27926	-247	-32719	13767	-31361	-224	-32480	20553	-23421	-153	-129	-120	-68	-66	-61	-105	37	-152	13	30	-81	-23	-58	81	-30	-6
0.699167	24063	-10453	-7628	-30771	-166	-24483	-5305	-19300	-93	-24471	-11548	-18111	-1707	-25108	-17181	-14983	-1564	-2317	7171	-30009	-2899	-31815	20608	-27223	-259	-32720	14268	-31083	-199	-32327	20707	-23829	-150	-129	-124	-70	-63	-64	-107	39	-151	18	21	-78	-26	-58	81	-31	1
0.700000	31254	-10403	-7429	-30712	-148	-24289	-5315	-19165	-8	-24223	-11475	-18239	-1762	-24873	-16842	-15057	-1920	-1988	7104	-29779	-2699	-31692	20913	-26504	-303	-32625	14750	-30807	-168	-32130	20766	-24167	-151	-127	-121	-66	-59	-61	-107	40	-150	18	30	-79	-19	-58	84	-30	0
0.700833	32767	-10329	-7224	-30661	219	-24088	-5360	-19032	97	-23955	-11414	-18373	-1543	-24607	-16483	-15137	-2380	-1701	7009	-29556	-2647	-31399	21135	-25772	-258	-32321	15211	-30504	-73	-31906	20749	-24419	-148	-127	-122	-70	-63	-61	-93	37	-147	18	36	-80	-19	-58	80	-31	0
0.701667	32567	-10249	-7017	-30641	-223	-23872	-5427	-18904	143	-23667	-11364	-18527	-1261	-24298	-16111	-15223	-2600	-1461	6888	-29350	-2598	-30933	21252	-25036	-334	-31907	15626	-30184	38	-31633	20658	-24603	-151	-126	-120	-68	-62	-60	-105	39	-149	19	35	-77	-19	-58	79	-28	2
0.702500	32767	-10158	-6813	-30654	-70	-23639	-5522	-18777	121	-23352	-11319	-18680	-1211	-23961	-15714	-15306	-2914	-1276	6740	-29179	-2371	-30315	21255	-24299	-356	-31405	15999	-29826	-3	-31315	20500	-24721	-149	-128	-120	-66	-62	-62	-105	40	-149	17	35	-72	-21	-56	82	-29	0
0.703333	32767	-10062	-6619	-30686	70	-23389	-5638	-18663	53	-23020	-11278	-18828	-1249	-23595	-15304	-15391	-3286	-1149	6579	-29011	-2251	-29558	21136	-23550	-343	-30820	16314	-29438	-48	-30936	20279	-24774	-147	-126	-118	-68	-59	-50	-103	40	-151	18	36	-77	-21	-56	80	-30	1
0.704167	32767	-9960	-6438	-30750	-159	-23125	-5777	-18545	205	-22672	-11236	-18986	-1337	-23204	-14904	-15465	-3538	-1079	6397	-28882	-2171	-28702	20889	-22831	-369	-30165	16568	-28998	-21	-30522	20006	-24774	-148	-127	-119	-66	-61	-59	-109	38	-150	20	33	-74	-21	-52	81	-30	-1
0.705000	32767	-9876	-6277	-30842	-162	-22844	-5929	-18439	603	-22309	-11191	-19125	-1371	-22799	-14472	-15529	-3736	-1068	6203	-28786	-2198	-27761	20520	-22068	-257	-29440	16754	-28516	-67	-30050	19691	-24727	-151	-126	-119	-65	-63	-60	-103	40	-153	15	34	-75	-22	-57	80	-30	-3
0.705833	32767	-9743	-6139	-30956	30	-22548	-6101	-18341	762	-21930	-11138	-19250	-1337	-22381	-14060	-15581	-3819	-1110	6004	-28720	-2024	-26769	20034	-21339	-271	-28664	16878	-27991	-155	-29524	19344	-24640	-151	-129	-155	-69	-63	-60	-109	38	-154	15	33	-76	-24	-59	84	-31	-4
0.706667	32767	-9632	-6021	-31097	-49	-22239	-6271	-18250	542	-21544	-11093	-19354	-1193	-21960	-13660	-15614	-3971	-1200	5809	-28687	-1640	-25763	19434	-20620	-384	-27834	16936	-27418	-143	-28961	18970	-24556	-154	-132	-125	-72	-67	-62	-110	37	-155	13	30	-81	-24	-60	78	-32	-1
0.707500	32767	-9508	-5935	-31250	-132	-21919	-6447	-18171	464	-21154	-11035	-19435	-1085	-21537	-13273	-15621	-4015	-1337	5627	-28678	-1517	-24780	18750	-19924	-292	-26973	16931	-26803	-114	-28361	18595	-24395	-153	-129	-122	-70	-67	-64	-110	37	-153	12	30	-80	-26	-58	79	-30	-1
0.708333	32767	-9382	-5871	-31408	-298	-21592	-6618	-18094	419	-20754	-10966	-19492	-995	-21111	-12892	-15604	-3793	-1511	5461	-28695	-1364	-23846	17979	-19250	-373	-26089	16870	-26148	-319	-27721	18220	-24249	-152	-127	-126	-78	-65	-61	-110	37	-152	20	30	-76	-25	-58	82	-29	-4
0.709167	32767	-9233	-5831	-31566	118	-21249	-6775	-18023	205	-20358	-10889	-19521	-576	-20690	-12533	-15554	-4064	-1711	5318	-28724	-1235	-22975	17157	-18576	-304	-25191	16754	-25456	-452	-27069	17854	-24101	-145	-122	-121	-64	-62	-57	-102	42	-148	19	34	-75	-12	-57	85	-26	-1
0.710000	32550	-9071	-5827	-31718	29	-20910	-6924	-17961	165	-19974	-10806	-19520	-219	-20289	-12200	-15485	-4194	-1940	5197	-28767	-1247	-22247	16284	-17989	-321	-24315	16590	-24740	-383	-26412	17510	-23957	-148	-126	-117	-66	-61	-58	-104	43	-149	21	37	-73	-19	-55	84	-26	0
0.710833	32100	-8903	-5847	-31851	16	-20572	-7058	-17912	173	-19599	-10718	-19498	-280	-19908	-11894	-15391	-4135	-2167	5100	-28818	-1045	-21619	15392	-17422	-317	-23462	16382	-24016	-525	-25771	17174	-23826	-147	-124	-119	-66	-58	-56	-105	39	-149	20	35	-80	-17	-58	82	-29	-1
0.711667	31702	-8719	-5896	-31961	-112	-20240	-7170	-17868	133	-19242	-10624	-19450	-424	-19550	-11616	-15269	-4139	-2430	5029	-28872	-866	-21126	14490	-16910	-271	-22619	16137	-23286	-580	-25145	16876	-23695	-146	-122	-120	-63	-61	-56	-105	40	-149	20	36	-73	-19	-58	87	-3	0
0.712500	31311	-8514	-5975	-32026	-99	-19918	-7259	-17826	99	-18908	-10527	-19376	-471	-19222	-11367	-15118	-4258	-2684	4980	-28919	-858	-20770	13600	-16452	-289	-21909	15857	-22563	-545	-24556	16604	-23578	-150	-122	-119	-65	-66	-31	-103	40	-149	20	37	-74	-24	-56	91	-39	-1
0.713333	30905	-8284	-6073	-32046	-187	-19614	-7320	-17785	-40	-18597	-10432	-19280	-243	-18916	-11143	-14944	-4315	-2926	4947	-28962	-873	-20557	12749	-16063	-327	-21240	15551	-21855	-539	-23994	16361	-23464	-158	-122	-115	-62	-62	-57	-105	37	-152	18	37	-74	-23	-58	86	-31	-4
0.714167	30388	-8048	-6196	-32011	344	-19324	-7355	-17747	-190	-18309	-10339	-19159	-160	-18643	-10950	-14757	-4554	-3159	4925	-28995	-815	-20474	11928	-15748	-88	-20647	15220	-21165	-530	-23480	16143	-23354	-151	-126	-120	-65	-64	-56	-103	38	-151	20	33	-74	-21	-60	85	-28	0
0.715000	27394	-7787	-6335	-31919	-39	-19063	-7363	-17677	-223	-18059	-10220	-19020	-285	-18406	-10789	-14543	-4616	-3367	4909	-29015	-854	-20517	11165	-15514	82	-20154	14873	-20514	-476	-23014	15952	-23242	-152	-129	-117	-65	-64	-60	-105	38	-150	17	30	-76	-29	-59	85	-32	0
0.715833	20289	-7514	-6487	-31755	22	-18830	-7347	-17661	-387	-17836	-10117	-18858	-320	-18201	-10650	-14316	-4555	-3549	4892	-29019	-707	-20661	10467	-15361	23	-19746	14521	-19894	-286	-22600	15788	-23112	-146	-122	-121	-66	-61	-55	-101	40	-145	23	38	-74	-21	-56	87	-27	2
0.716667	14355	-7224	-6637	-31518	352	-18625	-7302	-17608	-419	-17643	-10009	-18681	-462	-18026	-10536	-14078	-4561	-3704	4864	-29010	-487	-20897	9837	-15301	-90	-19452	14161	-19326	-218	-22239	15639	-22968	-145	-122	-117	-60	-61	-52	-101	41	-147	23	39	-73	-22	-56	86	-26	1
0.717500	8632	-6928	-6788	-31216	106	-18452	-7235	-17548	-400	-17487	-9908	-18490	-520	-17889	-10439	-13828	-4447	-3855	4827	-28995	-329	-21200	9286	-15327	-109	-19243	13798	-18799	-203	-21921	15506	-22793	-146	-125	-116	-61	-62	-56	-101	42	-148	20	38	-70	-18	-57	95	-25	0
0.718333	1844	-6628	-6929	-30826	57	-18325	-7158	-17483	-562	-17366	-9813	-18286	-394	-17785	-10383	-13582	-4414	-3926	4770	-28970	-211	-21547	8808	-15447	-148	-19129	13435	-18330	-103	-21652	15382	-22584	-148	-124	-115	-62	-62	-56	-136	38	-152	21	35	-73	-24	-57	81	-30	-1
0.719167	-4594	-6337	-7045	-30426	300	-18236	-7070	-17410	-476	-17282	-9719	-18069	-132	-17710	-10336	-13329	-4115	-3994	4697	-28943	-153	-21928	8404	-15656	-212	-19102	13075	-17908	60	-21418	15269	-22332	-149	-128	-120	-66	-66	-60	-98	38	-150	19	34	-76	-22	-57	82	-28	0
0.720000	-10996	-6053	-7128	-29945	68	-18180	-6972	-17325	-363	-17232	-9629	-17845	35	-17669	-10309	-13079	-3387	-4027	4604	-28913	-47	-22308	8084	-15952	-203	-19150	12731	-17535	69	-21222	15164	-22022	-147	-128	-118	-66	-63	-57	-102	39	-151	21	36	-75	-24	-56	81	-30	-1
0.720833	-17306	-5786	-7164	-29430	53	-18164	-6850	-17230	-476	-17214	-9546	-17615	20	-17650	-10290	-12840	-2721	-4031	4493	-28881	-25	-22678	7836	-16328	-80	-19265	12391	-17215	132	-21047	15070	-21653	-150	-130	-128	-61	-63	-58	-103	40	-155	21	36	-75	-23	-55	85	-28	-3
0.721667	-23507	-5544	-7151	-28876	-253	-18180	-6773	-17125	-575	-17227	-9467	-17377	-18	-17661	-10289	-12582	-1756	-4015	4373	-28855	29	-23021	7665	-16775	-172	-19427	12076	-16942	263	-20897	14978	-21223	-151	-130	-118	-65	-60	-57	-103	39	-150	21	35	-75	-19	-56	81	-29	-10
0.722500	-29317	-5328	-7075	-28304	66	-18235	-6682	-17016	-408	-17263	-9399	-17136	4	-17694	-10296	-12336	-668	-3975	4230	-28835	-17	-23333	7561	-17282	-168	-19632	11775	-16715	214	-20767	14907	-20724	-149	-126	-117	-65	-63	-56	-99	33	-148	19	34	-77	-18	-55	82	-27	-1
0.723333	-32685	-5153	-6932	-27725	-113	-18318	-6595	-16897	-335	-17343	-9335	-16897	-88	-17750	-10307	-12097	605	-3921	4115	-28825	-118	-23591	7520	-17843	-86	-19866	11498	-16529	126	-20648	14839	-20161	-151	-130	-120	-65	-63	-59	-102	38	-150	16	34	-77	-21	-55	81	-28	-5
0.724167	-32715	-5021	-6719	-27149	-138	-18428	-6535	-16775	-397	-17445	-9263	-16655	-102	-17822	-10326	-11859	2168	-3850	4001	-28823	60	-23800	7544	-18441	-155	-20105	11239	-16376	96	-20538	14788	-19534	-152	-126	-119	-64	-65	-59	-104	39	-152	20	36	-69	-24	-56	81	-31	-3
0.725000	-32726	-4930	-6436	-26583	-182	-18561	-6478	-16646	-400	-17559	-9231	-16411	88	-17907	-10342	-11627	3811	-3771	3902	-28830	85	-23953	7625	-19077	-168	-20352	11010	-16254	-21	-20438	14744	-18850	-150	-128	-120	-66	-66	-61	-108	39	-153	19	33	-75	-24	-59	92	-28	0
0.725833	-32709	-4883	-6086	-26035	-178	-18716	-6442	-16517	-514	-17704	-9191	-16172	-66	-17985	-10362	-11403	5641	-3694	3833	-28847	-119	-24054	7767	-19721	-208	-20594	10808	-16161	-449	-20348	14726	-18110	-149	-133	-120	-66	-61	-59	-107	39	-151	19	36	-73	-23	-59	79	-33	0
0.726667	-32720	-4886	-5671	-25505	-476	-18893	-6418	-16391	-439	-17865	-9157	-15939	-383	-18112	-10380	-11164	7514	-3612	3796	-28874	-64	-24103	7958	-20373	-396	-20821	10637	-16090	-723	-20265	14730	-17327	-151	-128	-122	-66	-62	-60	-105	36	-149	17	33	-77	-25	-59	80	-30	-5
0.727500	-32703	-4934	-5216	-24996	245	-19075	-6408	-16281	-248	-18039	-9127	-15711	-488	-18226	-10402	-10960	9150	-3540	3801	-28897	-110	-24104	8198	-21010	-478	-21026	10497	-16029	-542	-20198	14739	-16501	-154	-130	-120	-67	-67	-63	-110	35	-153	16	34	-78	-24	-59	77	-32	-4
0.728333	-32285	-5025	-4720	-24506	-28	-19272	-6405	-16154	-306	-18231	-9109	-15488	-255	-18344	-10413	-10689	10822	-3472	3852	-28937	-351	-24065	8489	-21629	-453	-21206	10393	-15987	-388	-20138	14775	-15642	-150	-128	-119	-65	-72	-60	-109	41	-153	18	35	-75	-22	-57	82	-30	-1
0.729167	-31828	-5146	-4200	-24024	-241	-19475	-6407	-16026	-376	-18417	-9089	-15266	60	-18457	-10420	-10435	12496	-3411	3951	-28964	-348	-23982	8825	-22212	-443	-21354	10324	-15941	-337	-20093	14827	-14764	-149	-127	-120	-65	-60	-46	-102	43	-146	21	38	-75	-19	-50	87	-26	1
0.730000	-29605	-5296	-3679	-23546	-5	-19683	-6406	-15915	-393	-18625	-9078	-15053	-80	-18577	-10424	-10194	13761	-3365	4099	-28997	-326	-23885	9201	-22760	-380	-21487	10282	-15906	-225	-20076	14893	-13877	-145	-124	-119	-62	-59	-55	-101	43	-148	18	38	-72	-16	-57	85	-29	1
0.730833	-22876	-5471	-3179	-23068	-237	-19898	-6423	-15815	-406	-18836	-9073	-14851	-121	-18696	-10428	-9940	14698	-3333	4277	-29028	-377	-23766	9619	-23259	-418	-21592	10277	-15878	-136	-20081	14970	-12988	-146	-128	-120	-66	-63	-56	-102	42	-149	16	40	-76	-18	-55	81	-26	0
0.731667	-16678	-5641	-2713	-22566	-94	-20131	-6428	-15717	-438	-19053	-9074	-14659	56	-18811	-10428	-9688	15407	-3304	4502	-29049	-615	-23639	10071	-23704	-296	-21673	10302	-15845	-454	-20114	15059	-12113	-147	-129	-122	-68	-63	-59	-108	38	-152	17	33	-79	-25	-58	77	-29	-4
0.732500	-11944	-5829	-2299	-22028	61	-20358	-6422	-15604	-479	-19270	-9070	-14471	77	-18919	-10425	-9430	15817	-3289	4754	-29068	-698	-23510	10561	-24080	-92	-21738	10368	-15809	-1280	-20174	15150	-11240	-150	-128	-124	-67	-80	-60	-104	43	-151	17	35	-69	-22	-56	81	-29	-1
0.733333	-6552	-5980	-1958	-21441	-245	-20589	-6401	-15525	-428	-19484	-9071	-14291	19	-19033	-10414	-9170	15841	-3276	5024	-29067	-763	-23379	11080	-24387	-179	-21787	10461	-15773	-1370	-20262	15249	-10390	-148	-130	-120	-65	-61	-56	-104	41	-153	18	35	-74	-23	-57	80	-29	-4
0.734167	-2380	-6103	-1711	-20800	-158	-20817	-6368	-15475	-562	-19698	-9069	-14115	80	-19134	-10398	-8919	15250	-3267	5311	-29061	-799	-23258	11629	-24623	-186	-21827	10591	-15731	-684	-20384	15355	-9568	-149	-128	-124	-67	-66	-58	-107	38	-152	15	36	-75	-19	-57	76	-30	-1
0.735000	738	-6178	-1566	-20097	-339	-21047	-6314	-15411	-723	-19911	-9066	-13950	192	-19233	-10385	-8673	14391	-3252	5591	-29036	-552	-23146	12197	-24783	-206	-21864	10750	-15688	-461	-20534	15457	-8775	-151	-130	-120	-65	-64	-58	-104	38	-150	17	36	-75	-24	-57	77	-32	-1
0.735833	2828	-6200	-1531	-19330	-110	-21282	-6243	-15350	-712	-20121	-9059	-13791	215	-19324	-10357	-8436	13041	-3231	5859	-29007	-130	-23050	12796	-24872	-178	-21902	10937	-15638	-727	-20702	15566	-8011	-177	-127	-108	-67	-62	-56	-104	39	-148	20	41	-79	-21	-53	84	-28	3
0.736667	4185	-6157	-1625	-18496	-164	-21511	-6146	-15293	-850	-20323	-9048	-13641	365	-19405	-10329	-8221	11368	-3197	6102	-28959	-5	-22965	13408	-24882	-21	-21943	11149	-15583	-1076	-20896	15669	-7284	-147	-129	-119	-63	-61	-56	-102	42	-148	19	38	-73	-19	-52	84	-27	-4
0.737500	4571	-6041	-1818	-17611	-217	-21742	-6036	-15247	-945	-20522	-9024	-13495	371	-19479	-10291	-8015	9688	-3157	6320	-28901	46	-22895	14026	-24822	-76	-21995	11388	-15529	-830	-21107	15767	-6583	-117	-125	-116	-63	-61	-56	-100	40	-148	19	69	-74	-18	-51	84	-29	0
0.738333	4388	-5849	-2130	-16695	-235	-21967	-5909	-15202	-893	-20706	-8999	-13359	-31	-19543	-10247	-7831	8043	-3106	6488	-28829	196	-22844	14643	-24694	-1	-22056	11648	-15476	-495	-21332	15864	-5917	-147	-101	-118	-66	-62	-59	-104	42	-149	18	37	-73	-21	-57	80	-29	-1
0.739167	4009	-5577	-2541	-15770	22	-22190	-5776	-15164	-894	-20880	-8963	-13229	-146	-19594	-10195	-7669	6441	-3030	6620	-28742	179	-22804	15253	-24501	-4	-22131	11924	-15423	-376	-21562	15962	-5279	-148	-129	-120	-68	-67	-83	-108	39	-154	15	32	-77	-24	-57	78	-43	-5
0.740000	3095	-5230	-3043	-14875	-405	-22412	-5630	-15127	-739	-21032	-8911	-13107	59	-19626	-10120	-7528	4828	-2939	6699	-28639	362	-22774	15849	-24240	-203	-22219	12221	-15365	-207	-21774	16057	-4669	-150	-133	-125	-70	-66	-63	-107	39	-152	12	32	-79	-23	-61	78	-34	-3
0.740833	1407	-4805	-3609	-14014	0	-22605	-5475	-15083	-722	-21163	-8840	-12988	-83	-19633	-10035	-7405	3260	-2826	6742	-28508	571	-22744	16437	-23927	-415	-22317	12537	-15306	-50	-21986	16160	-4088	-149	-130	-121	-67	-58	-62	-107	39	-152	16	35	-78	-24	-61	80	-31	0
0.741667	-78	-4310	-4225	-13233	74	-22799	-5318	-15049	-912	-21263	-8743	-12872	-161	-19614	-9917	-7301	1853	-2696	6757	-28362	504	-22716	16990	-23556	-1022	-22423	12862	-15240	-67	-22197	16266	-3525	-149	-129	-122	-68	-66	-65	-110	39	-149	17	33	-76	-22	-56	86	-32	-4
0.742500	-1889	-3755	-4873	-12581	-207	-22966	-5160	-15012	-778	-21331	-8626	-12763	55	-19591	-9784	-7213	835	-2545	6695	-28189	615	-22684	17514	-23142	-1705	-22542	13197	-15171	-95	-22368	16371	-2984	-151	-128	-120	-64	-69	-63	-105	39	-151	18	34	-74	-19	-52	82	-29	-1
0.743333	-4406	-3159	-5518	-12074	-40	-23118	-5010	-14967	-613	-21367	-8490	-12655	9	-19486	-9612	-7140	-85	-2392	6616	-27991	878	-22647	17991	-22694	-1464	-22664	13532	-15097	58	-22497	16490	-2461	-150	-131	-118	-65	-63	-60	-107	40	-154	19	34	-73	-19	-55	84	-22	-5
0.744167	-7393	-2529	-6148	-11753	-97	-23242	-4872	-14923	-947	-21358	-8324	-12554	-221	-19373	-9416	-7083	-820	-2227	6503	-27753	1056	-22601	18415	-22213	-1126	-22785	13867	-15018	213	-22605	16599	-1964	-150	-129	-87	-67	-64	-59	-105	40	-149	18	34	-75	-22	-59	86	-29	-3
0.745000	-10967	-1887	-6736	-11629	-31	-23348	-4744	-14874	-1615	-21313	-8133	-12454	-141	-19221	-9182	-7033	-1549	-2056	6373	-27514	1420	-22549	18783	-21708	-1041	-22911	14195	-14925	239	-22665	16718	-1483	-149	-129	-118	-66	-64	-60	-108	39	-150	17	30	-76	-24	-56	84	-31	-3
0.745833	-15146	-1250	-7265	-11723	181	-23390	-4619	-14843	-1600	-21217	-7902	-12361	-26	-19028	-8932	-6996	-2230	-1887	6219	-27232	1721	-22469	19086	-21190	-1454	-23018	14511	-14818	299	-22673	16836	-1028	-158	-130	-121	-67	-66	-56	-109	38	-152	17	34	-78	-22	-58	82	-30	-3
0.746667	-19676	-619	-7711	-12047	115	-23402	-4506	-14760	-1295	-21071	-7647	-12272	-25	-18796	-8594	-6965	-2783	-1712	6057	-26911	1836	-22373	19326	-20647	-1987	-23112	14806	-14693	450	-22629	16956	-595	-151	-131	-119	-66	-63	-60	-109	40	-152	18	29	-78	-19	-58	84	-32	-3
0.747500	-24506	-47	-8068	-12602	207	-23371	-4401	-14699	-992	-20874	-7353	-12186	-39	-18526	-8236	-6959	-3473	-1551	5894	-26558	2099	-22258	19488	-20151	-1979	-23182	15081	-14549	475	-22537	17066	-186	-151	-131	-120	-69	-61	-63	-113	38	-151	16	30	-75	-21	-61	80	-32	-4
0.748333	-28834	489	-8314	-13365	-70	-23285	-4299	-14629	-637	-20633	-7031	-12105	-166	-18218	-7832	-6929	-3989	-1395	5729	-26168	2396	-22120	19578	-19647	-2014	-23229	15326	-14381	476	-22384	17172	196	-153	-131	-121	-69	-64	-63	-111	37	-151	18	29	-81	-26	-61	78	-32	0
0.749167	-29667	959	-8452	-14319	-27	-23142	-4198	-14553	-490	-20335	-6666	-12021	-319	-17864	-7386	-6915	-4366	-1249	5579	-25739	2628	-21951	19597	-19151	-1818	-23231	15538	-14175	590	-22170	17266	555	-146	-127	-119	-58	-63	-60	-107	42	-160	21	37	-73	-18	-56	82	-28	-3
0.750000	-28776	1354	-8475	-15433	155	-22934	-4088	-14469	-320	-19990	-6266	-11943	-245	-17483	-6893	-6908	-4976	-1121	5434	-25259	2719	-21761	19538	-18690	-1463	-23200	15715	-13952	724	-21905	17336	873	-146	-127	-120	-67	-60	-57	-105	42	-150	19	38	-72	-25	-59	81	-16	0
0.750833	-28653	1665	-8389	-16689	34	-22669	-3971	-14390	-58	-19599	-5844	-11864	-70	-17067	-6367	-6911	-5524	-1009	5300	-24748	2741	-21542	19406	-18260	-1437	-23122	15847	-13702	905	-21596	17386	1150	-148	-129	-118	-69	-64	-58	-110	58	-153	20	37	-77	-18	-57	82	-31	1
0.751667	-28224	1884	-8207	-18050	-19	-22330	-3830	-14289	154	-19169	-5390	-11799	-243	-16632	-5806	-6925	-5988	-912	5183	-24179	2784	-21288	19211	-17870	-1171	-22996	15936	-13425	988	-21215	17404	1389	-147	-129	-118	-68	-60	-58	-104	40	-148	18	34	-75	-19	-57	81	-18	-7
0.752500	-27873	2008	-7931	-19461	13	-21931	-3667	-14199	193	-18704	-4915	-11737	-366	-16174	-5218	-6943	-6275	-843	5085	-23552	2596	-21006	18956	-17525	-848	-22813	15983	-13121	949	-20793	17391	1583	-149	-127	-118	-67	-63	-58	-109	39	-151	17	34	-76	-42	-58	80	-30	0
0.753333	-27572	2049	-7565	-20883	-352	-21465	-3476	-14089	391	-18199	-4418	-11676	-260	-15699	-4607	-6972	-6497	-789	4996	-22866	2479	-20692	18655	-17224	-476	-22569	15983	-12799	724	-20319	17337	1730	-148	-129	-119	-66	-65	-56	-105	38	-150	20	35	-78	-24	-64	79	-31	0
0.754167	-27185	1996	-7169	-22272	-10	-20937	-3250	-13985	437	-17700	-3905	-11623	-109	-15201	-3974	-7008	-6689	-749	4914	-22109	2427	-20339	18311	-16979	-270	-22263	15934	-12457	723	-19794	17251	1830	-148	-129	-120	-66	-63	-57	-105	38	-149	17	29	-77	-18	-57	78	-30	0
0.755000	-26818	1861	-6716	-23596	261	-20348	-2979	-13875	511	-17093	-3370	-11576	-151	-14700	-3340	-7055	-6928	-725	4883	-21277	2237	-19952	17931	-16780	-3	-21887	15855	-12108	700	-19235	17124	1885	-147	-128	-118	-66	-62	-55	-105	41	-150	21	35	-75	-12	-59	81	-44	0
0.755833	-24289	1662	-6240	-24808	-234	-19699	-2666	-13758	624	-16501	-2836	-11534	-293	-14192	-2709	-7107	-6929	-717	4859	-20369	1918	-19522	17537	-16632	194	-21450	15736	-11743	544	-18633	16956	1885	-121	-126	-117	-67	-59	-57	-104	39	-151	21	35	-79	-22	-58	80	-29	1
0.756667	-15138	1395	-5763	-25884	-78	-19000	-2303	-13642	658	-15890	-2297	-11502	-317	-13680	-2084	-7169	-6884	-727	4855	-19377	1718	-19056	17131	-16535	388	-20942	15585	-11383	450	-17997	16750	1837	-148	-129	-124	-66	-65	-59	-105	38	-163	16	32	-76	-22	-59	79	-29	0
0.757500	-5297	1077	-5295	-26785	-36	-18258	-1894	-13526	692	-15266	-1768	-11477	-415	-13165	-1479	-7220	-6794	-736	4867	-18304	1387	-18544	16741	-16478	525	-20372	15414	-11032	345	-17332	16510	1748	-145	-128	-118	-62	-61	-58	-97	41	-145	24	36	-77	-21	-60	79	-28	2
0.758333	2141	721	-4854	-27480	-61	-17474	-1443	-13407	653	-14624	-1238	-11455	-444	-12640	-894	-7313	-6666	-758	4906	-17160	1350	-18002	16357	-16489	540	-19742	15220	-10697	394	-16627	16236	1610	-148	-126	-118	-65	-63	-58	-107	36	-149	18	35	-77	-24	-58	78	-27	-3
0.759167	9987	327	-4458	-27960	-47	-16662	-944	-13289	783	-13969	-724	-11445	-249	-12119	-346	-7387	-6673	-781	4962	-15973	1444	-17414	15999	-16496	682	-19042	15012	-10384	340	-15906	15937	1450	-152	-130	-115	-65	-64	-59	-104	37	-154	16	32	-83	-26	-60	77	-34	-4
0.760000	16506	-76	-4118	-28190	-107	-15824	-406	-13174	862	-13301	-227	-11441	-118	-11588	164	-7471	-6609	-806	5046	-14686	1076	-16792	15673	-16552	740	-18277	14801	-10090	286	-15166	15623	1262	-148	-130	-118	-64	-63	-60	-108	35	-150	18	32	-76	-25	-59	80	-30	1
0.760833	21790	-484	-3834	-28188	52	-14961	175	-13056	764	-12623	229	-11441	-143	-11057	635	-7554	-6610	-824	5153	-13377	733	-16132	15393	-16636	760	-17456	14587	-9845	251	-14408	15299	1052	-148	-130	-119	-66	-64	-56	-107	38	-150	17	32	-79	-19	-59	79	-30	-3
0.761667	25582	-889	-3611	-27926	-94	-14079	787	-12942	654	-11942	713	-11451	-112	-10515	1056	-7620	-6761	-835	5277	-12040	416	-15433	15159	-16737	904	-16584	14382	-9630	180	-13645	14967	833	-149	-129	-119	-66	-60	-58	-103	40	-127	15	32	-76	-19	-56	82	-29	-3
0.762500	27575	-1285	-3450	-27404	-257	-13218	1421	-12831	587	-11256	1152	-11467	-158	-9963	1431	-7733	-6888	-834	5432	-10701	41	-14708	14975	-16854	790	-15655	14188	-9456	84	-12872	14636	610	-148	-130	-121	-66	-60	-58	-103	39	-148	19	34	-73	-23	-60	82	-28	0
0.763333	28310	-1661	-3346	-26642	47	-12307	2068	-12730	702	-10570	1558	-11490	28	-9398	1751	-7830	-7248	-818	5598	-9394	-362	-13958	14838	-16971	891	-14682	14020	-9325	5	-12092	14315	389	-145	-126	-117	-63	-62	-58	-103	40	-151	18	33	-67	-24	-43	82	-28	0
0.764167	27944	-2014	-3297	-25661	-111	-11424	2715	-12634	765	-9874	1942	-11521	302	-8822	2025	-7930	-7452	-783	5774	-8156	-782	-13185	14751	-17089	870	-13668	13823	-9237	-12	-11319	14009	182	-150	-122	-120	-65	-62	-59	-105	37	-172	18	34	-75	-23	-58	81	-28	0
0.765000	27064	-2339	-3282	-24485	-237	-10542	3365	-12547	816	-9184	2295	-11568	233	-8233	2250	-8024	-7656	-724	5955	-7037	-1071	-12397	14706	-17197	834	-12606	13653	-9179	-113	-10550	13728	-7	-150	-132	-124	-66	-66	-63	-108	26	-153	13	33	-79	-26	-61	90	-30	-3
0.765833	25610	-2633	-3301	-23136	-196	-9668	3997	-12466	736	-8495	2623	-11623	144	-7631	2433	-8143	-7896	-642	6133	-6008	-1373	-11584	14701	-17285	827	-11532	13505	-9155	-194	-9783	13476	-169	-150	-130	-120	-68	-65	-63	-105	38	-153	17	34	-77	-21	-57	81	-34	-1
0.766667	23890	-2885	-3320	-21630	-387	-8800	4617	-12393	613	-7801	2923	-11670	73	-7017	2575	-8268	-8118	-525	6296	-5172	-1714	-10755	14731	-17348	883	-10427	13356	-9153	-194	-9025	13251	-303	-149	-130	-121	-67	-65	-58	-105	40	-151	17	35	-75	-22	-46	80	-32	0
0.767500	22071	-3098	-3343	-20031	-336	-7950	5201	-12329	673	-7120	3195	-11734	-72	-6382	2685	-8387	-8382	-376	6443	-4561	-2019	-9924	14781	-17376	902	-9309	13213	-9169	-194	-8276	13070	-409	-153	-137	-121	-65	-66	-63	-107	37	-155	17	32	-77	-25	-56	81	-33	-8
0.768333	20631	-3270	-3338	-18392	42	-7113	5744	-12276	556	-6450	3438	-11812	-289	-5746	2764	-8521	-8628	-190	6558	-4192	-2166	-9086	14846	-17352	979	-8181	13066	-9194	-180	-7523	12922	-481	-150	-127	-121	-65	-63	-60	-102	39	-152	18	36	-79	-22	-55	58	-33	-3
0.769167	19797	-3394	-3296	-16734	-333	-6288	6245	-12229	429	-5784	3658	-11898	-307	-5088	2828	-8664	-8497	35	6612	-4092	-2464	-8236	14914	-17304	917	-7048	12912	-9210	-84	-6762	12810	-523	-145	-125	-116	-61	-82	-57	-103	41	-150	21	37	-69	-17	-52	85	-27	0
0.770000	19167	-3475	-3207	-15103	-243	-5478	6691	-12187	487	-5120	3852	-11996	-360	-4433	2870	-8826	-8379	297	6623	-4277	-2619	-7391	14972	-17182	856	-5914	12746	-9220	-59	-6035	12729	-542	-151	-125	-115	-64	-56	-57	-101	41	-148	21	39	-72	-24	-53	85	-29	1
0.770833	18809	-3513	-3066	-13556	-149	-4684	7080	-12160	527	-4475	4020	-12108	-546	-3774	2904	-8998	-8186	595	6574	-4753	-2578	-6534	15009	-17000	873	-4799	12537	-9214	-27	-5303	12675	-541	-148	-122	-118	-63	-58	-57	-105	43	-149	21	35	-73	-19	-49	81	-29	2
0.771667	18451	-3507	-2842	-12112	-189	-3902	7406	-12132	470	-3847	4162	-12235	-729	-3117	2930	-9176	-7795	924	6462	-5513	-2677	-5676	15016	-16743	876	-3703	12347	-9182	-40	-4569	12642	-535	-148	-125	-120	-60	-43	-55	-100	43	-152	20	38	-73	-24	-51	85	-28	-1
0.772500	17964	-3446	-2546	-10816	-38	-3133	7669	-12107	432	-3229	4277	-12374	-764	-2467	2950	-9383	-7419	1290	6306	-6538	-2710	-4824	14983	-16411	870	-2647	12113	-9121	-235	-3845	12612	-531	-148	-124	-119	-63	-64	-59	-101	42	-149	19	36	-75	-24	-53	82	-27	0
0.773333	17551	-3346	-2170	-9707	0	-2389	7847	-12088	377	-2628	4378	-12519	-744	-1825	2974	-9610	-6943	1679	6087	-7785	-2290	-3979	14896	-15993	882	-1633	11845	-9029	-356	-3122	12588	-542	-149	-131	-125	-72	-63	-63	-104	36	-154	18	30	-83	-25	-57	80	-29	-5
0.774167	17128	-3198	-1705	-8796	-122	-1659	7962	-12064	259	-2051	4441	-12677	-783	-1194	2995	-9835	-6606	2088	5829	-9208	-1749	-3141	14752	-15482	915	-661	11553	-8893	-565	-2402	12551	-575	-150	-125	-121	-66	-65	-55	-100	38	-154	17	33	-75	-22	-55	84	-24	2
0.775000	16350	-3004	-1182	-8102	51	-941	8011	-12028	337	-1471	4496	-12833	-757	-578	3022	-10110	-6331	2512	5538	-10738	-1419	-2315	14551	-14877	845	253	11237	-8722	-930	-1696	12493	-651	-147	-126	-120	-64	-65	-58	-105	41	-149	20	32	-73	-22	-55	91	-27	2
0.775833	15000	-2767	-581	-7629	-132	-242	7995	-11985	430	-914	4529	-13000	-894	11	3052	-10333	-6010	2935	5230	-12357	-988	-1496	14277	-14166	558	1104	10893	-8516	-821	-1003	12400	-791	-146	-124	-118	-62	-63	-58	-101	42	-150	24	38	-73	-25	-56	81	-29	2
0.776667	13151	-2488	79	-7377	125	419	7904	-11927	366	-378	4538	-13158	-1018	584	3085	-10605	-6102	3359	4911	-13978	-439	-694	13940	-13361	616	1877	10527	-8283	-679	-320	12259	-968	-149	-121	-117	-61	-62	-56	-103	43	-145	26	37	-70	-19	-51	86	-24	1
0.777500	11366	-2177	786	-7341	-32	1092	7762	-11859	335	142	4529	-13320	-979	1125	3119	-10876	-6079	3765	4603	-15523	-131	84	13532	-12457	495	2569	10147	-8021	-751	333	12064	-1235	-159	-124	-115	-62	-57	-52	-101	44	-152	22	38	-70	-17	-50	84	-27	0
0.778333	9365	-1836	1523	-7499	56	1715	7559	-11771	478	643	4494	-13476	-1018	1642	3153	-11165	-6012	4152	4323	-16937	268	832	13053	-11468	317	3186	9749	-7744	-645	963	11805	-1591	-146	-120	-118	-62	-61	-56	-82	41	-150	20	37	-69	-21	-51	84	-21	4
0.779167	7111	-1474	2273	-7821	130	2304	7303	-11660	1180	1125	4439	-13596	-951	2129	3173	-11459	-6020	4497	4085	-18155	534	1537	12512	-10390	335	3721	9344	-7456	-585	1553	11481	-2043	-150	-126	-118	-64	-67	-56	-102	41	-151	19	35	-76	-23	-53	80	-27	-3
0.780000	4666	-1087	3018	-8289	61	2891	7013	-11524	1793	1593	4369	-13753	-630	2592	3201	-11755	-6030	4820	3899	-19122	760	2208	11908	-9225	261	4171	8942	-7158	-306	2104	11088	-2587	-147	-126	-117	-48	-62	-55	-104	40	-149	19	37	-77	-22	-53	84	-27	0
0.780833	1954	-693	3749	-8848	-235	3440	6686	-11359	1513	2045	4276	-13883	-406	3025	3220	-12054	-6019	5071	3776	-19802	1022	2830	11242	-7981	135	4550	8544	-6881	767	2605	10621	-3234	-149	-127	-121	-67	-62	-57	-105	41	-151	20	36	-70	-21	-53	84	-28	-1
0.781667	-991	-283	4452	-9481	245	3976	6333	-11164	1143	2478	4162	-13997	-357	3429	3231	-12351	-6196	5281	3724	-20161	1182	3403	10527	-6678	226	4849	8150	-6585	1170	3051	10089	-3983	-135	-130	-120	-67	-63	-59	-102	40	-153	13	35	-78	-26	-57	79	-29	-4
0.782500	-3478	120	5103	-10129	8	4449	6010	-10938	1091	2894	4036	-14081	-84	3807	3238	-12644	-6165	5441	3747	-20182	1165	3920	9772	-5332	174	5088	7783	-6313	628	3439	9495	-4824	-150	-128	-118	-62	-64	-57	-105	42	-149	21	36	-76	-23	-53	85	-29	-3
0.783333	-5951	528	5693	-10755	51	4911	5587	-10685	976	3293	3892	-14154	265	4163	3229	-12935	-5854	5545	3841	-19847	1222	4367	8985	-3963	-42	5263	7429	-6064	636	3764	8841	-5759	-145	-126	-115	-66	-62	-58	-105	42	-147	23	25	-76	-24	-55	93	-26	1
0.784167	-8460	919	6208	-11326	170	5334	5214	-10404	680	3676	3732	-14207	616	4490	3219	-13218	-5599	5591	3991	-19219	1176	4748	8189	-2589	-90	5383	7092	-5834	569	4045	8149	-6767	-147	-127	-115	-64	-64	-58	-105	42	-153	19	37	-74	-18	-56	82	-27	0
0.785000	-10822	1296	6634	-11800	172	5729	4843	-10099	518	4045	3553	-14255	1016	4797	3195	-13496	-5305	5586	4193	-18289	981	5066	7347	-1217	-119	5465	6773	-5633	357	4221	7422	-7838	-147	-126	-119	-82	-60	-48	-105	40	-150	21	35	-74	-21	-57	81	-31	0
0.785833	-13203	1653	6959	-12156	340	6096	4490	-9774	282	4392	3370	-14286	1472	5081	3162	-13766	-4965	5531	4415	-17104	695	5311	6499	116	-153	5512	6469	-5461	271	4356	6678	-8958	-149	-126	-120	-67	-63	-59	-107	38	-149	21	33	-72	-21	-57	80	-29	-1
0.786667	-15244	1985	7177	-12347	351	6431	4178	-9421	-26	4727	3173	-14305	1909	5343	3118	-14025	-4592	5437	4652	-15711	288	5487	5667	1394	-197	5534	6174	-5311	227	4429	5930	-10112	-152	-126	-121	-66	-66	-79	-114	38	-149	18	34	-79	-22	-57	80	-32	0
0.787500	-16702	2292	7284	-12384	293	6739	3859	-9069	-65	5042	2973	-14324	1904	5593	3066	-14276	-4151	5308	4874	-14181	235	5596	4833	2586	-293	5542	5880	-5183	124	4447	5187	-11291	-148	-129	-120	-68	-67	-63	-107	37	-156	12	32	-80	-24	-58	81	-29	-6
0.788333	-17942	2567	7270	-12207	494	7019	3592	-8696	22	5333	2768	-14343	1647	5822	3001	-14520	-3803	5133	5063	-12568	101	5645	4021	3681	-270	5545	5589	-5074	-127	4426	4469	-12461	-148	-128	-118	-65	-66	-59	-104	43	-154	21	37	-75	-23	-56	85	-30	-8
0.789167	-19028	2822	7142	-11850	161	7272	3365	-8328	-189	5639	2561	-14360	1628	6037	2927	-14751	-3300	4982	5199	-10933	-307	5632	3226	4653	-430	5549	5288	-4983	-270	4359	3785	-13606	-144	-125	-114	-63	-58	-58	-104	41	-150	19	37	-72	-16	-56	82	-28	-6
0.790000	-19873	3043	6899	-11308	454	7497	3170	-7950	-434	5913	2358	-14394	1486	6230	2842	-14973	-2970	4801	5256	-9342	-477	5555	2455	5489	-371	5552	4964	-4910	-316	4261	3151	-14719	-160	-127	-119	-69	-64	-58	-104	38	-153	19	36	-78	-24	-57	80	-27	-3
0.790833	-20025	3240	6546	-10597	292	7697	3017	-7587	-616	6173	2156	-14435	1119	6410	2745	-15185	-2643	4621	5223	-7831	-689	5435	1714	6172	-161	5556	4615	-4850	-367	4139	2567	-15771	-147	-127	-121	-65	-61	-57	-103	41	-148	16	36	-78	-21	-56	85	-27	-3
0.791667	-19646	3408	6097	-9718	220	7866	2908	-7229	-629	6413	1969	-14486	1080	6567	2640	-15391	-2261	4446	5091	-6449	-826	5266	1009	6685	-135	5563	4241	-4793	-427	3999	2044	-16753	-150	-126	-118	-67	-64	-56	-104	41	-150	19	36	-75	-23	-55	85	-30	-3
0.792500	-18893	3555	5571	-8716	200	8011	2834	-6891	-576	6652	1787	-14563	1241	6704	2522	-15593	-1827	4282	4852	-5234	-972	5063	342	7018	-112	5561	3826	-4749	-493	3881	1583	-17654	-146	-124	-118	-66	-63	-56	-105	41	-149	18	36	-73	-22	-58	81	-28	-3
0.793333	-17720	3687	4982	-7624	145	8139	2796	-6571	-763	6865	1618	-14650	1101	6822	2395	-15785	-1359	4128	4499	-4210	-1108	4817	-289	7170	-42	5541	3371	-4711	-547	3692	1189	-18462	-147	-126	-119	-66	-61	-62	-107	40	-149	18	35	-72	-22	-56	85	-29	0
0.794167	-16190	3799	4362	-6480	-328	8237	2794	-6270	-831	7061	1459	-14761	901	6914	2254	-15973	-983	3997	4069	-3386	-1193	4553	-871	7138	-64	5499	2865	-4686	-567	3538	869	-19158	-130	-127	-116	-68	-60	-57	-104	39	-148	17	37	-73	-21	-56	81	-26	-1
0.795000	-14496	3901	3725	-5330	288	8305	2820	-5993	-838	7230	1315	-14894	872	6983	2106	-16160	-783	3881	3547	-2771	-1361	4266	-1412	6920	-43	5415	2318	-4668	-609	3389	614	-19736	-147	-127	-116	-63	-62	-57	-104	41	-150	20	36	-74	-19	-56	86	-27	0
0.795833	-11965	3995	3104	-4207	-9	8348	2869	-5731	-889	7381	1182	-15034	724	7022	1944	-16338	-483	3780	2957	-2357	-1544	3959	-1912	6523	58	5287	1725	-4666	-759	3242	418	-20200	-149	-128	-116	-64	-58	-57	-104	42	-149	20	36	-73	-16	-56	88	-29	-1
0.796667	-9193	4088	2510	-3140	-271	8361	2939	-5490	-762	7496	1061	-15192	506	7029	1772	-16514	-154	3695	2315	-2070	-1249	3641	-2365	5955	28	5093	1094	-4686	-906	3102	278	-20539	-145	-121	-114	-64	-62	-56	-100	69	-146	20	38	-76	-19	-52	86	-26	1
0.797500	-6357	4173	1973	-2161	-26	8341	3024	-5268	-753	7583	946	-15365	355	7004	1585	-16694	127	3613	1641	-1956	-855	3312	-2777	5228	-42	4830	426	-4735	-827	2966	174	-20750	-147	-122	-119	-66	-60	-52	-101	43	-147	20	37	-72	-23	-47	88	-25	2
0.798333	-3402	4265	1509	-1308	-189	8288	3107	-5067	-814	7635	834	-15540	256	6937	1380	-16873	550	3538	964	-1950	-751	2977	-3152	4359	47	4483	-271	-4818	-843	2824	97	-20846	-149	-127	-120	-68	-59	-57	-105	37	-151	21	34	-77	-24	-57	80	-30	-1
0.799167	-586	4352	1134	-609	-234	8192	3192	-4874	-781	7639	721	-15717	99	6827	1161	-17051	946	3461	308	-2032	-638	2639	-3478	3370	112	4051	-990	-4941	-885	2683	43	-20801	-150	-107	-122	-68	-68	-60	-107	41	-154	18	33	-75	-22	-56	82	-29	-4
0.800000	2156	4454	863	-58	-111	8067	3267	-4688	-781	7606	587	-15888	-283	6678	928	-17229	1275	3380	-306	-2153	-569	2307	-3762	2273	97	3527	-1716	-5112	-820	2536	-7	-20625	-149	-129	-121	-68	-64	-57	-112	38	-153	19	35	-74	-23	-56	82	-30	-3
0.800833	4899	4562	695	339	-174	7898	3334	-4502	-804	7525	476	-16032	-576	6482	677	-17410	1599	3291	-852	-2299	-428	1974	-4001	1089	-11	2918	-2429	-5340	-599	2383	-65	-20324	-148	-127	-122	-66	-63	-59	-108	37	-150	18	59	-77	-19	-58	82	-31	-3
0.801667	7393	4673	630	564	-221	7687	3381	-4318	-769	7390	334	-16165	-805	6240	400	-17575	1814	3187	-1331	-2436	-97	1638	-4193	-143	22	2226	-3127	-5632	-277	2209	-147	-19896	-149	-125	-119	-66	-63	-60	-107	41	-149	30	37	-75	-22	-58	80	-29	-1
0.802500	9482	4823	663	683	-181	7429	3403	-4121	-718	7203	166	-16268	-1021	5948	112	-17744	2051	3065	-1716	-2543	131	1334	-4335	-1404	17	1462	-3797	-5990	-340	2030	-256	-19342	-145	-126	-119	-66	-59	-57	-104	41	-151	18	35	-75	-21	-56	85	-28	1
0.803333	11172	4926	790	660	1050	7123	3399	-3917	-687	6924	-26	-16343	-1110	5602	-206	-17913	2294	2922	-2007	-2601	501	989	-4435	-2671	-92	638	-4422	-6412	-343	1815	-420	-18670	-149	-131	-109	-65	-60	-57	-105	40	-152	34	36	-73	-23	-53	85	-28	-5
0.804167	12951	5058	993	546	1137	6769	3360	-3698	-610	6657	-254	-16376	-1226	5205	-552	-18075	2469	2762	-2206	-2599	660	675	-4494	-3922	-48	-229	-5002	-6907	-296	1576	-629	-17883	-148	-125	-119	-64	-64	-57	-102	39	-151	17	34	-81	-19	-52	80	-29	0
0.805000	14369	5199	1261	369	748	6364	3279	-3467	-581	6297	-521	-16364	-1493	4758	-924	-18232	2753	2583	-2311	-2541	778	359	-4517	-5142	-139	-1114	-5518	-7462	-328	1308	-902	-16987	-148	-132	-124	-66	-62	-58	-103	42	-149	17	38	-80	-19	-53	80	-30	-3
0.805833	15298	5335	1579	154	442	5900	3160	-3211	-646	5872	-827	-16310	-1662	4258	-1324	-18373	2956	2393	-2335	-2423	852	37	-4488	-6310	-174	-1995	-5968	-8073	-116	1007	-1234	-15996	-146	-129	-124	-66	-64	-58	-107	41	-152	-6	32	-76	-23	-56	80	-30	-4
0.806667	15868	5477	1946	-76	322	5381	2999	-2934	-583	5389	-1183	-16202	-1695	3711	-1754	-18505	3243	2181	-2274	-2249	887	-285	-4453	-7400	-187	-2852	-6340	-8722	-103	675	-1633	-14913	-152	-130	-126	-73	-70	-62	-109	35	-155	13	30	-80	-27	-60	75	-31	-6
0.807500	16120	5618	2338	-279	-221	4805	2790	-2637	-427	4851	-1586	-16038	-1544	3116	-2213	-18626	3662	1973	-2158	-2030	940	-611	-4380	-8401	-248	-3651	-6633	-9400	226	309	-2086	-13733	-152	-131	-122	-67	-65	-60	-109	38	-156	17	33	-80	-31	-62	76	-30	-5
0.808333	15714	5759	2740	-438	126	4173	2549	-2318	-389	4262	-2030	-15824	-1272	2475	-2697	-18725	3974	1755	-1991	-1793	809	-943	-4281	-9294	-242	-4376	-6848	-10087	497	-87	-2599	-12475	-149	-128	-121	-69	-63	-59	-109	37	-150	17	35	-75	-25	-55	77	-29	-4
0.809167	15490	5899	3160	-531	-1	3491	2260	-1975	-463	3612	-2528	-15534	-1602	1792	-3210	-18803	4330	1548	-1792	-1514	547	-1283	-4172	-10077	-115	-5006	-6986	-10773	76	-517	-3158	-11157	-142	-124	-119	-66	-63	-53	-107	44	-148	21	39	-72	-19	-53	77	-25	5
0.810000	15161	6031	3586	-557	-280	2754	1927	-1618	-386	2912	-3078	-15199	-1918	1075	-3747	-18856	4834	1348	-1584	-1251	350	-1641	-4069	-10749	-234	-5526	-7053	-11434	-95	-971	-3754	-9802	-114	-122	-116	-63	-60	-57	-105	42	-151	20	38	-73	-21	-53	80	-28	0
0.810833	14566	6149	4006	-509	-128	1950	1545	-1245	-243	2157	-3674	-14811	-1714	313	-4317	-18902	5202	1159	-1376	-1006	407	-2015	-3966	-11305	-320	-5904	-7059	-12056	-191	-1442	-4375	-8420	-149	-124	-118	-62	-65	-56	-103	45	-150	22	38	-72	-23	-55	80	-28	-1
0.811667	13976	6255	4417	-392	-341	1113	1127	-868	-349	1352	-4307	-14369	-1565	-470	-4871	-18927	5608	989	-1185	-783	420	-2405	-3883	-11744	-353	-6193	-7008	-12609	-383	-1928	-5000	-7035	-148	-125	-118	-64	-61	-56	-104	43	-153	18	36	-73	-23	-55	81	-28	0
0.812500	13142	6349	4822	-220	-473	197	663	-479	-403	499	-4981	-13879	-1475	-1289	-5454	-18901	6030	831	-1013	-603	220	-2811	-3823	-12071	-418	-6327	-6920	-13088	-508	-2412	-5619	-5649	-146	-128	-120	-63	-62	-58	-103	40	-150	17	37	-72	-23	-57	80	-26	1
0.813333	12155	6426	5225	-6	-507	-761	164	-95	-318	-405	-5683	-13338	-1152	-2137	-6050	-18861	6412	702	-869	-476	-65	-3228	-3798	-12301	-520	-6340	-6804	-13484	-368	-2888	-6218	-4301	-146	-125	-124	-65	-62	-33	-107	41	-150	19	33	-69	-22	-55	79	-27	0
0.814167	11324	6481	5611	233	-596	-1746	-372	287	-309	-1355	-6418	-12743	-920	-3010	-6639	-18791	6804	590	-759	-398	-236	-3655	-3818	-12437	-620	-6236	-6681	-13766	588	-3341	-6774	-3009	-151	-128	-118	-65	-62	-59	-105	43	-151	21	36	-73	-19	-58	80	-30	-3
0.815000	10756	6514	5992	439	-699	-2781	-943	658	-310	-2365	-7174	-12106	-889	-3906	-7228	-18698	7030	527	-681	-384	-310	-4087	-3889	-12502	-577	-6032	-6559	-13943	747	-3754	-7274	-1795	-150	-128	-120	-62	-64	-62	-104	39	-151	21	35	-75	-26	-58	77	-30	-3
0.815833	10246	6519	6351	611	-923	-3857	-1554	1020	-177	-3421	-7940	-11427	-651	-4820	-7806	-18572	7242	429	-632	-427	-457	-4521	-4010	-12496	-590	-5737	-6453	-13994	264	-4108	-7697	-672	-148	-124	-119	-65	-63	-58	-104	41	-147	26	34	-72	-19	-55	80	-28	-3
0.816667	9461	6499	6710	729	-758	-4959	-2188	1362	-116	-4524	-8710	-10707	-320	-5751	-8365	-18420	7484	375	-610	-515	-586	-4943	-4186	-12443	-775	-5387	-6387	-13928	206	-4401	-8042	334	-146	-114	-119	-64	-32	-56	-104	39	-149	22	38	-72	-19	-52	78	-25	3
0.817500	8723	6444	7034	748	-775	-6084	-2852	1683	-179	-5675	-9475	-9953	-293	-6698	-8906	-18241	7429	333	-609	-661	-692	-5355	-4422	-12361	-679	-4996	-6361	-13740	110	-4617	-8299	1221	-144	-121	-115	-61	-59	-57	-105	42	-149	24	38	-72	-25	-53	86	-26	2
0.818333	8025	6355	7331	660	-968	-7224	-3539	1979	-169	-6871	-10239	-9175	-345	-7674	-9430	-18036	7344	295	-627	-852	-859	-5745	-4707	-12254	-779	-4592	-6390	-13436	39	-4750	-8463	1963	-147	-124	-126	-65	-59	-57	-104	41	-148	24	37	-73	-23	-55	81	-28	-1
0.819167	7559	6233	7590	454	-897	-8368	-4262	2234	-211	-8107	-10984	-8370	-349	-8671	-9929	-17807	7311	257	-649	-1084	-995	-6107	-5042	-12148	-765	-4191	-6483	-13022	-88	-4787	-8530	2559	-144	-128	-121	-66	-63	-59	-104	38	-153	17	36	-74	-23	-56	78	-31	-3
0.820000	7297	6062	7798	125	-721	-9507	-4986	2464	-179	-9386	-11710	-7542	-229	-9686	-10404	-17550	7201	218	-673	-1338	-1172	-6434	-5426	-12038	-706	-3800	-6632	-12503	-271	-4725	-8503	3004	-152	-128	-122	-67	-67	-56	-104	39	-152	21	37	-73	-23	-55	79	-32	-3
0.820833	7246	5861	7949	-320	-1165	-10626	-5742	2661	-163	-10678	-12401	-6701	-87	-10717	-10850	-17268	6913	182	-701	-1616	-1366	-6715	-5839	-11947	-791	-3449	-6841	-11885	-400	-4563	-8397	3306	-146	-127	-120	-66	-61	-57	-102	39	-150	18	36	-77	-19	-59	82	-29	0
0.821667	6917	5617	8030	-884	-778	-11719	-6532	2826	-189	-11979	-13056	-5856	-151	-11765	-11276	-16958	6526	133	-717	-1905	-1405	-6954	-6279	-11873	-820	-3143	-7105	-11188	-498	-4305	-8212	3464	-148	-131	-122	-65	-60	-55	-103	40	-143	20	38	-74	-22	-58	82	-26	-5
0.822500	6895	5326	8029	-1537	-473	-12767	-7281	2949	-103	-13276	-13670	-5012	-285	-12829	-11681	-16624	6114	70	-723	-2198	-1516	-7136	-6729	-11828	-577	-2888	-7417	-10415	-570	-3952	-7967	3491	-149	-124	-120	-64	-60	-57	-101	38	-150	20	36	-74	-21	-55	85	-34	0
0.823333	7286	4998	7934	-2260	-952	-13756	-8067	3039	-186	-14548	-14234	-4179	-234	-13910	-12072	-16264	5880	2	-727	-2492	-1580	-7267	-7187	-11802	-522	-2688	-7766	-9580	-656	-3513	-7680	3401	-149	-128	-81	-66	-67	-61	-108	35	-151	17	33	-77	-28	-58	77	-31	-3
0.824167	7602	4626	7742	-2998	-644	-14680	-8847	3088	-152	-15784	-14747	-3356	-133	-14999	-12452	-15878	5700	-76	-700	-2770	-1441	-7338	-7631	-11803	-560	-2536	-8141	-8684	-816	-3006	-7364	3202	-149	-124	-120	-65	-62	-58	-104	37	-150	18	57	-75	-24	-59	77	-31	-1
0.825000	7903	4223	7452	-3788	-577	-15524	-9624	3113	1	-16963	-15199	-2555	-78	-16067	-12809	-15493	5495	-172	-712	-3039	-1348	-7364	-8055	-11822	-504	-2435	-8530	-7762	-817	-2436	-7038	2927	-147	-129	-126	-67	-63	-49	-107	37	-130	18	34	-78	-21	-57	81	-30	-1
0.825833	8190	3782	7054	-4538	-790	-16283	-10383	3099	-60	-18059	-15587	-1791	-271	-17108	-13165	-15024	5179	-280	-704	-3285	-1082	-7332	-8454	-11849	-403	-2369	-8912	-6810	-592	-1832	-6715	2584	-150	-127	-122	-64	-64	-60	-107	22	-153	15	30	-77	-24	-59	80	-32	-6
0.826667	8286	3313	6548	-5228	-733	-16947	-11127	3048	-109	-19048	-15908	-1072	-346	-18108	-13514	-14553	4876	-400	-705	-3508	-923	-7255	-8818	-11891	-325	-2330	-9274	-5857	-541	-1206	-6421	2206	-151	-129	-122	-66	-39	-60	-109	34	-154	15	32	-76	-22	-60	79	-33	-3
0.827500	8566	2812	5938	-5834	-593	-17508	-11844	2972	-65	-19907	-16153	-403	-213	-19035	-13863	-14051	4812	-540	-713	-3707	-1047	-7135	-9137	-11919	-262	-2300	-9600	-4885	-544	-581	-6165	1797	-151	-129	-125	-67	-67	-63	-107	36	-153	8	30	-79	-25	-61	79	-31	-5
0.828333	9197	2286	5244	-6328	-583	-17961	-12519	2867	-43	-20621	-16322	199	-221	-19867	-14192	-13509	4688	-692	-746	-3875	-1169	-6974	-9403	-11928	-225	-2273	-9878	-3927	-506	41	-5955	1387	-146	-128	-125	-64	-64	-60	-105	32	-147	15	55	-77	-22	-59	81	-27	-3
0.829167	9862	1751	4461	-6688	-634	-18305	-13146	2744	-58	-21165	-16413	750	-362	-20581	-14519	-12929	4420	-857	-802	-4005	-1058	-6790	-9621	-11900	-196	-2230	-10077	-2988	-572	643	-5805	1004	-148	-130	-121	-63	-59	-56	-104	43	-151	20	35	-74	-18	-55	79	-28	-3
0.830000	10273	1205	3620	-6900	-614	-18543	-13721	2594	-11	-21539	-16422	1221	-577	-21162	-14842	-12318	4295	-1031	-879	-4112	-954	-6584	-9794	-11844	-382	-2162	-10253	-2084	-661	1177	-5725	638	-145	-126	-115	-64	-58	-62	-102	41	-149	19	33	-76	-23	-60	81	-28	0
0.830833	10756	650	2723	-6966	-240	-18679	-14240	2418	-6	-21711	-16352	1610	-492	-21563	-15151	-11668	4126	-1226	-992	-4191	-970	-6366	-9922	-11735	-412	-2062	-10332	-1217	-608	1669	-5708	308	-147	-126	-120	-63	-65	-51	-102	42	-149	18	29	-74	-21	-55	82	-28	-3
0.831667	11494	97	1787	-6878	-203	-18711	-14655	2231	7	-21694	-16201	1916	-198	-21791	-15440	-10980	4124	-1431	-1141	-4232	-1061	-6142	-10004	-11575	-592	-1921	-10338	-408	-611	2104	-5759	12	-147	-129	-125	-69	-53	-57	-105	40	-151	15	29	-80	-23	-59	78	-31	0
0.832500	12353	-452	836	-6655	-100	-18647	-15062	2026	-31	-21487	-15980	2137	-246	-21820	-15699	-10243	3946	-1652	-1317	-4242	-891	-5913	-10046	-11354	-527	-1729	-10240	357	-675	2498	-5864	-235	-147	-131	-121	-67	-62	-60	-109	39	-149	15	32	-76	-21	-58	80	-28	-1
0.833333	13547	-977	-109	-6299	-52	-18486	-15351	1821	-114	-21088	-15687	2281	-202	-21644	-15920	-9462	3729	-1881	-1524	-4227	-804	-5684	-10049	-11071	-371	-1490	-10116	1054	-504	2843	-6039	-452	-151	-130	-122	-65	-64	-58	-110	38	-155	19	33	-75	-24	-60	79	-33	0
0.834167	15264	-1486	-1022	-5844	-327	-18245	-15554	1601	26	-20517	-15322	2343	39	-21257	-16093	-8629	3532	-2115	-1756	-4184	-797	-5465	-10026	-10731	-300	-1185	-9904	1688	-474	3160	-6215	-639	-149	-129	-121	-67	-63	-60	-110	36	-150	18	33	-78	-57	-59	80	-30	-3
0.835000	16872	-1935	-1900	-5319	-198	-17919	-15670	1379	116	-19782	-14904	2321	192	-20669	-16214	-7755	3297	-2361	-2015	-4118	-479	-5251	-9969	-10329	-370	-845	-9632	2251	-1313	3458	-6426	-813	-143	-128	-125	-65	-64	-57	-105	39	-150	16	33	-76	-21	-56	80	-27	-5
0.835833	18610	-2427	-2722	-4750	240	-17516	-15698	1156	-12	-18911	-14435	2233	359	-19892	-16268	-6822	2969	-2614	-2270	-4027	-293	-5044	-9894	-9880	-415	-454	-9307	2741	-2191	3759	-6648	-979	-146	-128	-118	-66	-60	-55	-103	37	-152	17	34	-74	-41	-53	81	-29	0
0.836667	20438	-2852	-3478	-4157	-292	-17048	-15635	934	-24	-17929	-13930	2071	354	-18949	-16249	-5857	2776	-2874	-2581	-3919	-315	-4849	-9791	-9390	-625	-24	-8941	3153	-1982	4076	-6866	-1162	-148	-128	-118	-65	-62	-56	-103	42	-148	20	36	-74	-21	-52	82	-26	0
0.837500	21477	-3238	-4159	-3592	-96	-16525	-15491	714	-4	-16867	-13398	1854	306	-17859	-16155	-4833	2792	-3138	-2875	-3795	-122	-4660	-9684	-8871	-684	434	-8554	3483	-1668	4433	-7059	-1364	-147	-124	-115	-65	-61	-57	-102	44	-148	22	35	-67	-19	-55	81	-26	0
0.838333	21599	-3591	-4758	-3071	89	-15955	-15265	506	-127	-15751	-12849	1586	591	-16648	-15976	-3768	2855	-3405	-3175	-3664	222	-4477	-9549	-8337	-535	913	-8145	3733	-1445	4845	-7212	-1609	-148	-130	-120	-66	-60	-57	-102	39	-148	19	34	-75	-22	-53	80	-29	-1
0.839167	20788	-3900	-5267	-2623	-40	-15338	-14977	299	-166	-14605	-12294	1265	761	-15344	-15707	-2665	2782	-3675	-3466	-3525	569	-4310	-9395	-7804	-460	1381	-7724	3901	-1347	5320	-7320	-1904	-150	-130	-121	-70	-65	-58	-107	36	-152	19	35	-83	-26	-58	80	-29	-1
0.840000	19035	-4176	-5688	-2267	-7	-14695	-14619	104	-187	-13451	-11739	921	890	-13999	-15354	-1530	2717	-3939	-3751	-3374	871	-4147	-9211	-7278	-374	1884	-7293	3995	-1143	5858	-7350	-2252	-152	-133	-125	-70	-69	-62	-109	37	-155	15	30	-80	-26	-58	77	-33	-7
0.840833	16618	-4409	-6026	-2015	128	-14011	-14207	-81	-328	-12329	-11200	545	1006	-12629	-14911	-363	2823	-4200	-4021	-3216	1081	-3993	-8984	-6770	-340	2362	-6860	3996	-767	6512	-7308	-2654	-148	-130	-120	-68	-59	-46	-110	38	-152	17	34	-77	-21	-60	77	-46	-4
0.841667	14018	-4599	-6274	-1873	172	-13305	-13742	-251	-473	-11245	-10676	176	949	-11275	-14386	827	2854	-4459	-4276	-3057	1529	-3815	-8720	-6301	-360	2819	-6429	3911	-587	7229	-7180	-3121	-147	-130	-141	-66	-65	-61	-108	40	-149	17	34	-76	-22	-57	81	-29	0
0.842500	11451	-4757	-6449	-1850	226	-12589	-13241	-413	-556	-10228	-10180	-205	904	-9966	-13821	2036	2813	-4716	-4514	-2891	1802	-3655	-8375	-5879	-265	3236	-5998	3740	-438	8025	-6965	-3648	-147	-129	-119	-65	-61	-57	-105	41	-147	16	36	-68	-16	-53	80	-29	-3
0.843333	8931	-4879	-6552	-1940	90	-11869	-12721	-564	-626	-9290	-9719	-573	775	-8720	-13101	3250	2958	-4967	-4741	-2723	1962	-3500	-8009	-5516	-324	3611	-5564	3483	-199	8891	-6655	-4225	-152	-128	-117	-64	-62	-57	-105	37	-151	-6	35	-76	-21	-53	80	-31	1
0.844167	6560	-4964	-6592	-2132	476	-11150	-12183	-708	-1013	-8429	-9284	-944	681	-7570	-12366	4451	2850	-5212	-4943	-2555	2350	-3348	-7560	-5219	-277	3946	-5126	3133	-41	9796	-6258	-4845	-148	-129	-118	-65	-62	-58	-105	40	-147	18	36	-76	-19	-53	77	-32	-5
0.845000	4722	-5023	-6580	-2393	102	-10438	-11640	-855	-1606	-7658	-8893	-1282	554	-6524	-11591	5637	2678	-5449	-5132	-2389	2495	-3198	-7041	-4996	-299	4227	-4675	2692	12	10717	-5770	-5484	-150	-122	-120	-67	-62	-59	-102	38	-153	15	33	-77	-19	-55	82	-33	-3
0.845833	3259	-5053	-6524	-2767	185	-9739	-11098	-977	-1574	-6980	-8531	-1597	205	-5599	-10762	6779	2458	-5679	-5302	-2221	2627	-3057	-6443	-4854	-233	4455	-4209	2163	12	11626	-5199	-6142	-147	-129	-122	-67	-61	-59	-105	40	-151	19	35	-74	-26	-56	80	-31	-1
0.846667	2038	-5070	-6431	-3174	259	-9061	-10564	-1103	-1212	-6391	-8203	-1872	-45	-4798	-9924	7882	2153	-5897	-5458	-2060	2661	-2922	-5766	-4795	-224	4623	-3727	1546	-1	12489	-4548	-6788	-146	-127	-124	-65	-62	-59	-105	39	-148	16	35	-79	-24	-58	80	-30	-4
0.847500	866	-5025	-6312	-3614	257	-8412	-10046	-1231	-1084	-5889	-7904	-2097	-109	-4114	-9071	8937	1789	-6109	-5603	-1903	2640	-2797	-5018	-4824	-197	4731	-3212	842	18	13271	-3823	-7421	-151	-128	-122	-67	-68	-61	-107	35	-153	24	24	-76	-24	-58	78	-31	-5
0.848333	-724	-4969	-6141	-4057	190	-7798	-9550	-1362	-911	-5459	-7629	-2283	-39	-3542	-8248	9920	1277	-6300	-5731	-1751	2650	-2678	-4201	-4934	-270	4786	-2670	56	56	13943	-3018	-8007	-152	-128	-122	-69	-65	-61	-107	35	-154	12	32	-76	-24	-63	76	-31	-4
0.849167	-2487	-4891	-6007	-4477	724	-7222	-9075	-1494	-590	-5097	-7363	-2403	147	-3070	-7379	10824	561	-6475	-5839	-1616	2468	-2566	-3323	-5125	-220	4787	-2089	-804	80	14470	-2178	-8534	-149	-124	-117	-63	-61	-59	-102	39	-147	19	38	-73	-18	-53	81	-31	5
0.850000	-3703	-4785	-5829	-4903	261	-6678	-8618	-1633	-442	-4781	-7108	-2469	202	-2688	-6562	11637	0	-6632	-5934	-1480	2211	-2463	-2394	-5398	-240	4735	-1473	-1744	165	14818	-1275	-8997	-147	-122	-119	-64	-62	-58	-105	41	-149	18	36	-72	-21	-56	81	-30	-5
0.850833	-4757	-4660	-5653	-5230	299	-6181	-8186	-1781	-371	-4521	-6863	-2481	123	-2380	-5781	12352	-459	-6765	-6016	-1368	2127	-2377	-1421	-5752	-204	4627	-819	-2737	465	14970	-340	-9382	-147	-124	-116	-67	-62	-58	-105	26	-150	19	37	-76	-18	-56	85	-30	0
0.851667	-5468	-4511	-5474	-5528	505	-5723	-7765	-1946	-338	-4293	-6617	-2436	112	-2127	-5042	12961	-1003	-6885	-6077	-1279	1868	-2297	-421	-6174	-63	4437	-130	-3788	480	14906	621	-9686	-148	-125	-116	-48	-63	-58	-102	42	-149	20	36	-72	-23	-55	84	-28	-3
0.852500	-5840	-4339	-5293	-5752	330	-5314	-7376	-2128	-266	-4096	-6367	-2327	97	-1915	-4346	13472	-1446	-6975	-6096	-1204	1631	-2227	585	-6656	-33	4280	578	-4875	447	14623	1594	-9900	-147	-125	-119	-65	-61	-61	-103	41	-151	17	33	-73	-18	-56	81	-29	-1
0.853333	-6280	-4150	-5116	-5907	214	-4945	-6994	-2324	19	-3913	-6107	-2167	37	-1729	-3695	13869	-1824	-7042	-6135	-1166	1472	-2170	1588	-7190	9	4049	1322	-5973	559	14112	2579	-10041	-151	-126	-120	-66	-60	-58	-102	40	-153	17	35	-73	-23	-53	84	-29	-5
0.854167	-6711	-3940	-4938	-5988	244	-4621	-6625	-2543	153	-3744	-5834	-1953	-86	-1542	-3094	14159	-2248	-7073	-6118	-1179	1105	-2127	2562	-7766	7	3780	2082	-7120	425	13388	3552	-10101	-147	-126	-117	-64	-60	-59	-103	36	-149	16	34	-75	-22	-55	82	-30	0
0.855000	-7069	-3716	-4767	-5998	177	-4332	-6259	-2781	123	-3569	-5541	-1692	-202	-1356	-2541	14345	-2649	-7073	-6073	-1172	925	-2094	3505	-8374	-141	3478	2850	-8238	472	12472	4502	-10093	-149	-120	-118	-67	-113	-60	-103	41	-149	19	36	-76	-19	-53	84	-32	-3
0.855833	-7838	-3470	-4603	-5942	202	-4082	-5897	-3043	112	-3399	-5237	-1382	-240	-1164	-2038	14432	-3136	-7037	-5969	-1222	818	-2074	4405	-9002	-62	3148	3618	-9336	674	11387	5414	-10035	-149	-125	-120	-64	-61	-57	-102	27	-148	17	35	-70	-22	-56	81	-27	0
0.856667	-9080	-3217	-4451	-5828	-201	-3865	-5528	-3334	217	-3230	-4924	-1063	-266	-953	-1579	14426	-3646	-6976	-5870	-1309	396	-2065	5242	-9635	-38	2792	4371	-10389	549	10170	6279	-9954	-144	-125	-117	-69	-61	-62	-104	38	-147	18	33	-77	-22	-56	79	-31	-9
0.857500	-10689	-2952	-4310	-5665	354	-3673	-5157	-3645	421	-3052	-4596	-714	-200	-729	-1171	14345	-4348	-6877	-5708	-1426	264	-2064	6016	-10265	46	2413	5103	-11384	354	8855	7088	-9821	-145	-124	-117	-64	-60	-58	-98	45	-148	20	37	-73	-22	-52	82	-25	-1
0.858333	-12238	-2679	-4167	-5468	109	-3495	-4768	-3977	453	-2867	-4260	-355	-68	-484	-769	14196	-5060	-6744	-5510	-1572	216	-2077	6711	-10872	0	2019	5797	-12305	326	7474	7832	-9696	-144	-127	-118	-66	-62	-55	-101	40	-153	18	36	-74	-19	-52	80	-31	-5
0.859167	-13739	-2405	-4056	-5244	52	-3355	-4373	-4334	409	-2685	-3925	6	-152	-221	-410	13991	-5570	-6589	-5276	-1749	192	-2100	7330	-11455	259	1614	6453	-13151	349	6073	8497	-9593	-152	-129	-120	-68	-62	-59	-105	35	-151	17	34	-67	-19	-58	76	-32	-1
0.860000	-15013	-2124	-3952	-5008	92	-3225	-3963	-4721	508	-2502	-3587	357	-155	44	-70	13756	-6057	-6401	-5008	-1945	120	-2133	7865	-11980	1680	1178	7069	-13895	448	4696	9072	-9509	-149	-128	-121	-80	-64	-59	-108	38	-154	18	32	-77	-23	-55	78	-25	-4
0.860833	-16099	-1844	-3864	-4764	313	-3100	-3532	-5120	557	-2317	-3259	688	-10	314	256	13501	-6515	-6185	-4707	-2154	-437	-2172	8324	-12454	3022	752	7607	-14534	481	3396	9554	-9471	-150	-128	-127	-68	-61	-60	-105	38	-146	16	34	-76	-22	-57	80	-30	-3
0.861667	-17082	-1565	-3790	-4522	-73	-2981	-3087	-5539	455	-2146	-2928	993	90	574	568	13244	-6933	-5951	-4381	-2370	-1027	-2210	8704	-12866	3102	319	8087	-15057	386	2193	9936	-9491	-166	-127	-122	-67	-62	-58	-105	39	-152	18	33	-77	-19	-52	79	-30	0
0.862500	-18082	-1288	-3729	-4294	335	-2871	-2624	-5981	561	-1974	-2613	1258	98	820	881	12991	-7367	-5692	-4039	-2590	-1657	-2252	9006	-13191	2664	-104	8500	-15467	432	1117	10211	-9571	-145	-127	-119	-68	-62	-60	-105	41	-150	15	35	-75	-22	-53	81	-30	0
0.863333	-18419	-1015	-3686	-4080	94	-2766	-2148	-6430	911	-1823	-2319	1453	308	1037	1193	12764	-7747	-5424	-3689	-2802	-2473	-2295	9234	-13448	2451	-532	8840	-15771	397	181	10388	-9723	-150	-128	-122	-67	-61	-58	-105	40	-149	16	36	-75	-23	-58	80	-29	-1
0.864167	-18472	-740	-3657	-3890	-68	-2664	-1665	-6894	1176	-1687	-2047	1647	466	1228	1507	12568	-8075	-5144	-3340	-3002	-3257	-2338	9398	-13617	2124	-942	9103	-15959	331	-587	10457	-9953	-147	-127	-122	-67	-62	-62	-112	37	-152	17	33	-75	-17	-56	79	-31	-3
0.865000	-18354	-465	-3638	-3721	51	-2560	-1171	-7364	1115	-1568	-1798	1758	372	1373	1818	12417	-8298	-4861	-3006	-3181	-3838	-2381	9490	-13694	1674	-1345	9290	-16048	320	-1190	10432	-10252	-148	-129	-122	-69	-65	-63	-111	33	-152	13	34	-79	-26	-60	74	-40	-4
0.865833	-18160	-205	-3632	-3584	-100	-2460	-676	-7837	1087	-1474	-1574	1765	404	1479	2138	12306	-8453	-4572	-2687	-3339	-4383	-2420	9533	-13686	1302	-1733	9410	-16041	259	-1629	10330	-10611	-151	-130	-122	-67	-65	-61	-111	36	-153	12	35	-92	-25	-57	79	-31	-3
0.866667	-17970	67	-3630	-3470	-56	-2356	-169	-8302	1096	-1392	-1371	1817	306	1539	2454	12246	-8574	-4277	-2398	-3469	-5055	-2458	9526	-13589	943	-2101	9459	-15967	223	-1926	10151	-11031	-152	-129	-125	-69	-64	-61	-109	36	-151	15	32	-77	-21	-58	78	-33	-1
0.867500	-17619	343	-3632	-3379	11	-2256	327	-8772	1154	-1330	-1192	1764	227	1551	2769	12228	-8638	-3989	-2137	-3575	-5459	-2502	9472	-13414	595	-2459	9443	-15801	231	-2103	9910	-11499	-151	-128	-126	-73	-63	-61	-109	38	-154	11	27	-79	-24	-57	79	-33	-3
0.868333	-16844	618	-3636	-3317	-138	-2164	818	-9216	1272	-1296	-1035	1654	136	1516	3078	12250	-8647	-3705	-1922	-3652	-5856	-2547	9374	-13162	183	-2798	9367	-15586	297	-2187	9628	-12005	-168	-130	-124	-65	-63	-61	-108	37	-153	23	36	-76	-21	-56	80	-30	-4
0.869167	-15861	905	-3635	-3277	-28	-2071	1291	-9651	1302	-1270	-890	1496	-168	1434	3374	12307	-8680	-3422	-1749	-3705	-6328	-2600	9241	-12844	-101	-3124	9230	-15324	375	-2208	9314	-12533	-147	-126	-117	-63	-61	-57	-104	39	-153	19	38	-75	-22	-55	84	-28	2
0.870000	-15060	1194	-3625	-3263	-189	-1989	1745	-10059	1420	-1257	-763	1291	-74	1310	3646	12378	-8592	-3148	-1629	-3738	-6846	-2669	9071	-12459	-401	-3442	9050	-15058	280	-2200	8987	-13071	-139	-126	-119	-67	-58	-57	-104	40	-151	20	36	-73	-23	-52	85	-28	2
0.870833	-14363	1499	-3608	-3281	108	-1919	2182	-10450	1176	-1262	-647	1045	3	1146	3894	12455	-8619	-2889	-1555	-3759	-7574	-2759	8865	-12048	-531	-3759	8818	-14751	189	-2200	8657	-13607	-147	-122	-122	-64	-61	-58	-104	2	-150	19	36	-75	-21	-60	85	-26	0
0.871667	-13242	1810	-3579	-3331	-241	-1857	2589	-10805	726	-1265	-540	774	-124	952	4103	12522	-8811	-2621	-1531	-3772	-8062	-2870	8631	-11596	-514	-4068	8554	-14447	149	-2234	8354	-14124	-150	-119	-118	-65	-62	-59	-104	42	-148	21	36	-75	-21	-55	84	-27	1
0.872500	-12050	2133	-3530	-3417	-258	-1806	2969	-11131	356	-1279	-429	466	-163	731	4277	12567	-8914	-2363	-1549	-3784	-7953	-3016	8355	-11123	-706	-4381	8255	-14152	179	-2336	8037	-14614	-150	-125	-119	-66	-63	-59	-105	33	-152	20	36	-74	-23	-56	80	-31	-6
0.873333	-10722	2457	-3463	-3539	-173	-1771	3312	-11418	241	-1290	-319	148	-317	490	4405	12567	-8998	-2112	-1631	-3803	-7455	-3199	8078	-10646	-870	-4698	7930	-13870	139	-2515	7761	-15061	-151	-128	-122	-67	-78	-60	-110	36	-151	15	35	-78	-24	-60	77	-33	-3
0.874167	-9156	2807	-3374	-3709	-219	-1750	3621	-11674	-7	-1298	-191	-180	-322	233	4491	12510	-9027	-1856	-1735	-3834	-6866	-3415	7777	-10168	-1162	-5022	7589	-13596	16	-2794	7515	-15455	-149	-126	-120	-68	-63	-55	-105	37	-151	18	33	-75	-21	-58	78	-32	0
0.875000	-7417	3172	-3257	-3928	-642	-1735	3903	-11883	-486	-1302	-46	-466	-240	-17	4531	12385	-9056	-1605	-1869	-3886	-6285	-3675	7452	-9697	-1279	-5355	7230	-13342	62	-3175	7296	-15783	-150	-130	-120	-67	-62	-58	-105	37	-152	18	35	-74	-18	-53	80	-30	0
0.875833	-6024	3520	-3117	-4211	155	-1733	4152	-12054	-639	-1300	127	-833	-239	-269	4517	12173	-9123	-1342	-2025	-3966	-5099	-3983	7115	-9260	-1112	-5701	6864	-13112	245	-3658	7094	-16049	-149	-127	-124	-70	-63	-56	-112	43	-151	19	36	-73	-23	-53	84	-28	-5
0.876667	-4201	3881	-2956	-4562	202	-1743	4367	-12187	-583	-1297	326	-1142	29	-514	4455	11873	-9229	-1075	-2200	-4079	-3569	-4339	6765	-8861	-1009	-6066	6493	-12896	256	-4237	6910	-16264	-149	-125	-117	-65	-61	-55	-103	38	-151	18	35	-73	-15	-49	84	-27	-5
0.877500	-2236	4244	-2765	-4983	-79	-1757	4549	-12278	-733	-1283	562	-1431	290	-746	4351	11470	-9312	-798	-2382	-4229	-1950	-4744	6412	-8492	-1177	-6435	6122	-12704	97	-4903	6723	-16354	-146	-126	-118	-64	-58	-57	-104	42	-149	22	30	-72	-19	-52	86	-27	1
0.878333	-606	4606	-2548	-5474	322	-1785	4706	-12334	-750	-1265	825	-1696	323	-961	4203	10957	-9352	-510	-2563	-4423	-237	-5191	6053	-8186	-1232	-6821	5756	-12530	6	-5645	6534	-16391	-146	-126	-120	-66	-61	-59	-158	42	-149	22	35	-75	-19	-53	85	-27	0
0.879167	889	4935	-2320	-6036	200	-1813	4832	-12360	-746	-1247	1130	-1938	472	-1159	4018	10311	-9382	-210	-2735	-4697	1546	-5680	5694	-7937	-1264	-7218	5393	-12374	-49	-6433	6324	-16354	-150	-128	-121	-68	-64	-59	-107	38	-158	20	36	-75	-21	-55	81	-31	-1
0.880000	2211	5300	-2067	-6652	-26	-1841	4936	-12344	-746	-1224	1470	-2145	642	-1330	3809	9634	-9428	107	-2895	-4942	3318	-6208	5342	-7758	-1281	-7627	5039	-12237	56	-7248	6088	-16237	-142	-127	-120	-67	-63	-58	-105	38	-149	20	34	-78	-25	-57	80	-30	0
0.880833	3270	5630	-1813	-7325	-279	-1868	5015	-12302	-596	-1194	1852	-2313	710	-1475	3587	8837	-9478	441	-3033	-5265	5018	-6772	4991	-7651	-1244	-8039	4706	-12115	154	-8067	5816	-16046	-149	-128	-122	-73	-65	-60	-107	39	-150	19	34	-78	-16	-55	81	-30	-4
0.881667	4197	5942	-1542	-8035	-678	-1886	5104	-12230	-558	-1163	2259	-2443	853	-1601	3356	7969	-9425	794	-3152	-5631	6643	-7356	4653	-7622	-1291	-8457	4382	-12018	-72	-8871	5498	-15780	-148	-130	-125	-72	-63	-61	-110	36	-156	17	32	-77	-24	-59	76	-38	-5
0.882500	4687	6237	-1271	-8773	-570	-1894	5171	-12134	-371	-1130	2698	-2529	776	-1693	3128	7034	-9464	1172	-3242	-6039	8095	-7961	4323	-7655	-1352	-8866	4080	-11942	-94	-9642	5139	-15436	-147	-127	-120	-69	-62	-61	-107	37	-150	19	33	-80	-9	-53	81	-30	1
0.883333	4502	6511	-996	-9505	-611	-1878	5235	-12010	-162	-1093	3154	-2580	-43	-1767	2910	6051	-9624	1566	-3304	-6485	9746	-8575	4012	-7815	-1326	-9281	3792	-11900	34	-10367	4718	-15029	-150	-130	-121	-69	-62	-59	-104	40	-151	17	34	-77	-18	-53	81	-32	-5
0.884167	3605	6758	-727	-10223	-481	-1850	5292	-11867	-174	-1054	3632	-2580	-448	-1813	2716	5046	-9772	1973	-3340	-6960	11120	-9194	3713	-8056	-1332	-9691	3523	-11894	80	-11036	4269	-14551	-147	-127	-122	-69	-64	-58	-109	43	-152	21	34	-77	-19	-57	80	-30	0
0.885000	2380	6981	-470	-10909	-260	-1802	5350	-11701	-185	-1010	4117	-2556	-396	-1838	2553	4032	-9879	2405	-3354	-7466	11671	-9813	3433	-8395	-1175	-10090	3272	-11919	244	-11634	3781	-14016	-151	-129	-125	-70	-62	-61	-108	40	-152	13	34	-78	-23	-56	74	-32	-4
0.885833	600	7181	-225	-11549	-190	-1730	5413	-11523	-206	-964	4599	-2491	-593	-1835	2401	3035	-9740	2847	-3346	-7997	12160	-10431	3173	-8847	-1160	-10518	3037	-12028	401	-12166	3268	-13425	-148	-125	-124	-68	-67	-60	-105	37	-155	15	26	-79	-21	-56	78	-32	0
0.886667	-1550	7353	4	-12125	-270	-1636	5483	-11331	-133	-909	5067	-2396	-628	-1814	2340	2067	-9324	3306	-3318	-8549	12444	-11039	2935	-9410	-1098	-10924	2815	-12184	363	-12630	2750	-12779	-150	-132	-126	-68	-63	-62	-109	37	-151	13	33	-78	-24	-57	79	-32	0
0.887500	-4173	7500	220	-12625	-196	-1516	5557	-11125	-4	-848	5517	-2278	-637	-1771	2301	1142	-8548	3777	-3286	-9115	12388	-11640	2747	-10099	-1124	-11340	2604	-12413	168	-13026	2239	-12074	-148	-130	-118	-69	-60	-61	-107	38	-148	10	30	-81	-25	-58	77	-32	0
0.888333	-7229	7618	415	-13042	-448	-1373	5642	-10906	17	-778	5933	-2131	-922	-1705	2316	278	-7586	4254	-3210	-9681	12276	-12221	2593	-10915	-1160	-11768	2407	-12715	-82	-13370	1761	-11326	-149	-130	-118	-67	-57	-60	-107	40	-152	17	34	-75	-22	-53	81	-32	-5
0.889167	-11186	7724	600	-13373	-28	-1210	5735	-10682	88	-687	6328	-1973	-1195	-1620	2380	-501	-6642	4738	-3144	-10244	11788	-12802	2504	-11862	-1179	-12211	2220	-13105	-76	-13669	1333	-10537	-144	-126	-120	-64	-63	-59	-105	26	-150	20	37	-77	-24	-57	84	-29	2
0.890000	-15472	7804	764	-13620	-4	-1041	5830	-10452	261	-589	6670	-1801	-1217	-1511	2491	-1207	-5691	5218	-3080	-10813	10870	-13357	2433	-12959	-1008	-12690	2024	-13588	-52	-13933	979	-9722	-150	-129	-124	-69	-63	-63	-110	41	-149	13	32	-77	-23	-58	79	-30	-5
0.890833	-19753	7860	913	-13794	-540	-838	5941	-10202	365	-479	6962	-1628	-1078	-1387	2650	-1823	-4683	5691	-3013	-11366	9997	-13912	2446	-14184	-989	-13193	1835	-14159	-152	-14173	715	-8872	-149	-128	-121	-66	-59	-53	-105	41	-153	16	35	-74	-23	-57	81	-31	-3
0.891667	-24401	7898	1055	-13897	-285	-619	6054	-9980	590	-349	7204	-1454	-383	-1240	2849	-2351	-3748	6170	-2962	-11916	9096	-14464	2530	-15543	-961	-13731	1649	-14820	-51	-14397	566	-8016	-149	-126	-121	-64	-62	-58	-105	38	-152	18	34	-74	-19	-52	80	-30	-10
0.892500	-29028	7923	1181	-13945	-500	-408	6173	-9737	915	-200	7382	-1292	515	-1077	3083	-2799	-2883	6638	-2894	-12445	7870	-15007	2694	-17007	-897	-14305	1465	-15577	-92	-14623	543	-7154	-152	-129	-121	-67	-63	-61	-97	37	-154	19	34	-75	-24	-58	78	-29	-3
0.893333	-31342	7932	1309	-13950	-392	-183	6290	-9503	893	-35	7501	-1144	898	-901	3347	-3166	-2135	7096	-2839	-12946	6597	-15543	2943	-18576	-813	-14914	1286	-16413	-326	-14858	665	-6303	-152	-126	-130	-65	-63	-61	-103	39	-151	17	32	-73	-19	-57	81	-29	-7
0.894167	-30609	7923	1419	-13926	-62	45	6408	-9264	785	146	7559	-1026	1422	-707	3628	-3452	-1513	7536	-2796	-13425	5414	-16068	3285	-20206	-676	-15554	1118	-17327	-400	-15102	939	-5487	-151	-129	-121	-62	-63	-59	-105	41	-153	19	34	-75	-22	-53	81	-29	0
0.895000	-30218	7911	1531	-13894	-252	284	6518	-9029	937	353	7552	-923	1018	-504	3920	-3694	-968	7967	-2756	-13880	4312	-16578	3727	-21893	-689	-16229	968	-18304	-370	-15360	1368	-4725	-149	-124	-119	-66	-63	-62	-100	41	-152	19	35	-74	-23	-58	75	-25	0
0.895833	-29946	7881	1642	-13856	-199	520	6621	-8795	992	571	7487	-858	-317	-292	4212	-3877	-555	8393	-2722	-14304	3292	-17077	4269	-23594	-669	-16922	842	-19331	-368	-15636	1954	-4030	-146	-125	-118	-64	-63	-57	-104	43	-150	23	21	-73	-22	-51	85	-23	0
0.896667	-29462	7845	1762	-13828	-68	761	6715	-8567	977	825	7364	-836	-1356	-81	4496	-4023	-211	8779	-2682	-14700	2226	-17547	4915	-25262	-524	-17625	751	-20396	-339	-15925	2686	-3432	-146	-122	-119	-63	-59	-58	-100	43	-145	24	34	-73	-19	-53	85	-23	1
0.897500	-29174	7800	1853	-13830	-81	1001	6793	-8347	1346	1083	7183	-857	-2160	126	4759	-4147	33	9161	-2656	-15063	1084	-17992	5659	-26868	-533	-18330	707	-21474	-356	-16226	3558	-2936	-148	-124	-105	-60	-61	-58	-100	45	-149	24	37	-69	-21	-51	86	-24	0
0.898333	-28786	7745	1961	-13851	199	1244	6850	-8135	2474	1356	6954	-923	-2221	329	5003	-4263	35	9522	-2618	-15395	-204	-18396	6492	-28373	-507	-19004	721	-22568	-549	-16544	4553	-2576	-149	-127	-119	-61	-63	-59	-105	39	-152	20	35	-70	-21	-53	74	-29	0
0.899167	-28439	7683	2050	-13911	171	1484	6882	-7931	2893	1637	6677	-1047	-1775	514	5219	-4379	295	9865	-2573	-15698	-1430	-18766	7406	-29741	-609	-19675	807	-23652	-655	-16855	5647	-2351	-150	-126	-120	-64	-64	-63	-105	36	-151	16	35	-70	-22	-55	78	-27	0
0.900000	-28085	7618	2142	-13995	457	1733	6897	-7727	2094	1930	6368	-1215	-1123	677	5401	-4511	900	10196	-2519	-15962	-2518	-19060	8400	-30957	-586	-20292	985	-24709	-596	-17156	6811	-2283	-153	-130	-120	-67	-63	-59	-103	37	-154	19	35	-72	-22	-66	78	-27	-6
0.900833	-27655	7552	2222	-14107	555	1988	6893	-7531	1583	2238	6035	-1441	-715	818	5553	-4667	1936	10505	-2446	-16200	-3567	-19293	9466	-31944	-547	-20843	1266	-25722	-672	-17433	8014	-2372	-149	-129	-121	-68	-76	-60	-103	37	-153	17	30	-74	-24	-56	80	-26	-3
0.901667	-25040	7485	2293	-14247	320	2247	6860	-7337	1140	2513	5680	-1721	-451	919	5652	-4857	3539	10795	-2359	-16422	-4592	-19453	10575	-32399	-523	-21320	1665	-26673	-757	-17683	9221	-2629	-150	-130	-122	-67	-65	-60	-102	42	-151	18	33	-74	-24	-63	81	-26	-3
0.902500	-17832	7417	2351	-14402	412	2512	6801	-7157	556	2783	5316	-2057	-14	981	5752	-5083	5489	11078	-2252	-16579	-5554	-19532	11718	-32605	-490	-21705	2188	-27554	-660	-17895	10402	-3057	-150	-128	-119	-63	-59	-60	-102	38	-151	12	34	-76	-24	-55	81	-25	-1
0.903333	-11461	7354	2394	-14567	891	2779	6716	-6973	-22	3047	4951	-2449	24	992	5805	-5368	7647	11332	-2129	-16729	-6772	-19534	12875	-32672	-289	-21999	2850	-28353	-747	-18053	11527	-3645	-149	-129	-121	-67	-61	-57	-103	40	-150	20	36	-78	-22	-55	84	-26	-1
0.904167	-6443	7298	2423	-14735	746	3048	6614	-6796	-440	3276	4589	-2895	-97	953	5834	-5693	10139	11586	-1979	-16851	-7952	-19435	14026	-32726	-313	-22181	3659	-29060	-715	-18149	12552	-4375	-150	-128	-119	-66	-64	-58	-102	40	-150	19	32	-75	-22	-53	81	-25	0
0.905000	-515	7247	2437	-14897	1582	3323	6489	-6625	-524	3477	4244	-3389	-358	856	5840	-6078	12649	11815	-1812	-16953	-8986	-19251	15158	-32721	-246	-22249	4607	-29642	-690	-18179	13457	-5232	-148	-129	-121	-64	-63	-58	-104	38	-151	18	38	-78	-23	-57	81	-29	-1
0.905833	4990	7208	2423	-15044	1892	3590	6344	-6458	-739	3633	3919	-3932	-884	694	5827	-6514	15142	12029	-1626	-17030	-9963	-18978	16250	-32743	-73	-22200	5691	-30107	-755	-18133	14221	-6195	-152	-129	-124	-65	-62	-50	-105	37	-152	16	32	-78	-24	-59	77	-30	0
0.906667	10602	7181	2399	-15174	1422	3850	6201	-6292	-1132	3741	3633	-4516	-1648	468	5814	-7004	17601	12227	-1421	-17099	-10602	-18623	17290	-32730	-35	-22034	6904	-30433	-632	-17996	14832	-7231	-153	-131	-125	-70	-67	-64	-115	32	-156	11	32	-79	-26	-64	72	-34	-6
0.907500	16448	7168	2361	-15292	1452	4102	6056	-6126	-1349	3798	3378	-5116	-2485	187	5781	-7543	19899	12414	-1195	-17154	-11117	-18177	18239	-32746	165	-21747	8237	-30605	-489	-17765	15295	-8314	-154	-131	-124	-68	-66	-62	-109	34	-154	15	32	-79	-25	-59	77	-34	-5
0.908333	22676	7160	2311	-15369	1413	4334	5920	-5955	-1307	3798	3170	-5780	-2979	-162	5761	-8130	21915	12589	-955	-17201	-11642	-17655	19099	-32723	315	-21345	9665	-30607	-350	-17426	15602	-9401	-150	-129	-122	-65	-63	-60	-108	36	-155	13	32	-76	-24	-59	74	-32	-5
0.909167	29252	7212	2209	-15427	971	4547	5803	-5771	-1217	3740	3005	-6452	-3102	-574	5745	-8762	23507	12752	-698	-17250	-12068	-17074	19857	-32333	182	-20827	11185	-30424	-311	-16989	15767	-10463	-149	-128	-115	-63	-62	-58	-108	40	-148	17	34	-75	-23	-55	81	-29	-1
0.910000	32767	7262	2176	-15468	619	4722	5709	-5589	-1188	3606	2887	-7146	-3272	-1042	5738	-9438	24647	12901	-437	-17304	-12174	-16430	20496	-31614	212	-20210	12752	-30049	-371	-16443	15804	-11465	-145	-128	-120	-68	-61	-56	-103	38	-153	15	33	-79	-18	-65	81	-29	0
0.910833	32767	7338	2100	-15499	43	4852	5652	-5397	-1159	3404	2816	-7849	-3523	-1573	5735	-10158	25388	13033	-177	-17371	-12030	-15742	21005	-30659	34	-19497	14337	-29469	-299	-15795	15733	-12377	-148	-130	-121	-65	-60	-58	-107	40	-151	18	35	-76	-19	-53	90	-31	0
0.911667	32714	7433	2016	-15525	-28	4928	5632	-5194	-1094	3122	2790	-8551	-3326	-2157	5737	-10911	25402	13159	91	-17444	-11978	-15022	21377	-29521	-33	-18702	15915	-28678	-183	-15057	15592	-13173	-147	-126	-119	-63	-59	-60	-105	44	-149	19	32	-76	-21	-58	84	-30	2
0.912500	32767	7554	1933	-15551	-703	4932	5660	-4974	-1085	2765	2808	-9243	-2727	-2789	5742	-11706	24840	13272	351	-17541	-11759	-14285	21606	-28204	-88	-17835	17450	-27681	-58	-14224	15405	-13817	-150	-127	-119	-66	-62	-58	-104	40	-151	12	35	-75	-22	-55	81	-33	0
0.913333	32746	7697	1852	-15592	-926	4851	5746	-4738	-1126	2323	2859	-9927	-2055	-3477	5743	-12544	23906	13377	603	-17652	-11098	-13543	21694	-26727	-98	-16899	18910	-26470	49	-13305	15212	-14363	-148	-126	-120	-63	-63	-58	-107	26	-150	16	34	-76	-23	-59	81	-34	-15
0.914167	32767	7859	1778	-15663	-1133	4667	5894	-4478	-1131	1783	2944	-10571	-1533	-4217	5735	-13412	22602	13474	834	-17786	-10194	-12820	21632	-25088	-41	-15904	20287	-25057	137	-12320	15052	-14736	-147	-128	-120	-67	-58	-60	-107	40	-152	16	34	-76	-22	-56	80	-31	-1
0.915000	32767	8044	1712	-15771	-1365	4368	6104	-4193	-1108	1139	3043	-11190	-941	-5001	5701	-14327	21038	13560	1043	-17939	-9322	-12113	21424	-23282	20	-14857	21483	-23480	142	-11286	14946	-14961	-151	-129	-121	-75	-62	-60	-109	35	-152	15	30	-78	-22	-57	77	-36	0
0.915833	32767	8249	1653	-15931	-1457	3923	6385	-3879	-1320	387	3160	-11758	-547	-5829	5643	-15268	19375	13646	1225	-18103	-8309	-11437	21080	-21339	-64	-13775	22529	-21747	99	-10213	14946	-15047	-149	-128	-119	-65	-62	-60	-108	40	-149	19	33	-73	-19	-55	81	-30	1
0.916667	32767	8468	1609	-16148	-867	3337	6733	-3526	-1688	-466	3279	-12277	-361	-6699	5546	-16248	17540	13720	1372	-18288	-7138	-10815	20608	-19281	-44	-12668	23374	-19915	23	-9140	15046	-15016	-159	-127	-119	-64	-62	-55	-104	38	-153	17	34	-69	-21	-57	82	-31	-3
0.917500	32767	8705	1574	-16441	-1240	2584	7128	-3148	-1853	-1440	3385	-12736	-289	-7616	5395	-17262	15839	13790	1479	-18480	-5788	-10243	20014	-17129	-79	-11535	24010	-18002	-23	-8059	15282	-14882	-148	-152	-119	-61	-60	-55	-107	41	-149	19	33	-73	-17	-51	81	-26	0
0.918333	32767	8949	1548	-16816	-918	1648	7565	-2744	-1823	-2533	3457	-13148	-473	-8594	5167	-18326	14341	13839	1536	-18679	-4126	-9731	19308	-14868	-62	-10375	24416	-16044	-33	-6997	15650	-14684	-147	-129	-120	-65	-60	-59	-104	40	-149	19	35	-58	-23	-55	82	-29	-1
0.919167	32542	9204	1527	-17263	-204	536	8029	-2317	-1796	-3753	3483	-13507	-952	-9617	4861	-19423	12930	13887	1542	-18887	-2455	-9282	18513	-12579	16	-9211	24591	-14090	-53	-5967	16158	-14442	-148	-131	-120	-66	-61	-59	-103	39	-153	13	29	-76	-21	-58	80	-31	-1
0.920000	32092	9459	1511	-17812	-222	-758	8494	-1889	-1916	-5099	3447	-13827	-1445	-10691	4464	-20552	11662	13912	1493	-19085	-677	-8885	17639	-10271	-40	-8017	24534	-12186	-202	-4984	16781	-14187	-149	-129	-121	-70	-67	-60	-104	37	-150	18	33	-77	-19	-57	80	-31	-5
0.920833	31720	9725	1503	-18425	-377	-2234	8941	-1465	-1956	-6559	3330	-14096	-1499	-11816	3950	-21691	10668	13917	1390	-19270	1225	-8541	16704	-7985	-64	-6810	24249	-10390	-320	-4056	17503	-13951	-148	-127	-119	-66	-60	-61	-107	36	-149	16	35	-77	-24	-61	80	-29	0
0.921667	31323	9989	1494	-19127	-302	-3880	9331	-1073	-1766	-8119	3108	-14340	-1506	-12980	3324	-22850	9885	13904	1223	-19445	3007	-8229	15736	-5778	-47	-5593	23748	-8734	-292	-3184	18300	-13755	-145	-129	-120	-101	-64	-61	-107	39	-150	18	33	-75	-22	-58	81	-28	-1
0.922500	30929	10251	1477	-19899	-310	-5679	9632	-738	-1668	-9773	2760	-14578	-1324	-14198	2566	-24015	9202	13825	992	-19597	4606	-7941	14756	-3690	-198	-4366	23049	-7270	-362	-2376	19128	-13628	-146	-126	-118	-69	-60	-58	-104	38	-151	20	32	-76	-21	-59	79	-31	-3
0.923333	30552	10507	1449	-20736	-153	-7603	9802	-480	-1569	-11503	2269	-14821	-1023	-15455	1662	-25174	8644	13721	707	-19729	6156	-7666	13782	-1761	-102	-3130	22175	-6027	-392	-1623	19967	-13581	-151	-129	-125	-66	-66	-61	-110	33	-153	17	32	-64	-25	-58	78	-31	-3
0.924167	30156	10754	1397	-21618	-367	-9635	9817	-325	-1365	-13291	1624	-15084	-768	-16745	619	-26297	8171	13563	377	-19832	7753	-7383	12842	-29	-144	-1881	21154	-5019	-287	-923	20758	-13631	-154	-131	-120	-66	-61	-58	-103	37	-152	18	37	-76	-22	-57	80	-31	-4
0.925000	29525	10984	1319	-22532	172	-11734	9639	-298	-1248	-15103	811	-15386	-70	-18049	-567	-27373	7565	13360	21	-19909	9036	-7078	11952	1468	-230	-625	20017	-4280	-245	-282	21487	-13774	-149	-130	-120	-64	-62	-59	-108	37	-159	15	32	-77	-18	-58	79	-35	-3
0.925833	25047	11196	1196	-23469	79	-13852	9227	-423	-1182	-16912	-189	-15747	807	-19349	-1896	-28375	7111	13102	-346	-19960	10069	-6733	11127	2703	-184	612	18803	-3821	-393	301	22098	-13992	-150	-132	-124	-69	-61	-61	-108	39	-151	18	32	-77	-22	-43	80	-31	-3
0.926667	14840	11378	1004	-24411	55	-16009	8565	-718	-1117	-18682	-1373	-16174	1432	-20619	-3359	-29282	6606	12797	-693	-19990	10907	-6333	10390	3637	-221	1843	17550	-3644	-572	836	22577	-14327	-147	-128	-116	-73	-65	-61	-107	37	-150	16	30	-82	-23	-59	79	-30	-3
0.927500	7311	11527	723	-25337	93	-18098	7617	-1195	-1115	-20366	-2738	-16680	2166	-21821	-4954	-30066	6119	12442	-980	-19995	11426	-5867	9765	4262	-210	3026	16299	-3739	-632	1309	22900	-14741	-150	-131	-124	-68	-66	-61	-107	37	-158	16	32	-77	-25	-59	78	-29	-6
0.928333	1246	11631	336	-26225	225	-20047	6379	-1861	-1051	-21938	-4281	-17272	3050	-22939	-6680	-30706	5675	12054	-1163	-19982	11653	-5327	9258	4573	-132	4125	15076	-4099	-675	1724	23060	-15152	-149	-129	-119	-67	-62	-63	-107	36	-151	18	35	-78	-25	-58	76	-42	-1
0.929167	-5777	11680	-183	-27038	-164	-21859	4839	-2722	-871	-23348	-6008	-17955	3860	-23920	-8515	-31184	5096	11648	-1203	-19959	11689	-4708	8885	4568	-102	5150	13916	-4702	-669	2073	23054	-15606	-147	-124	-125	-58	-60	-59	-108	41	-149	19	36	-74	-19	-53	84	-27	-1
0.930000	-11883	11665	-867	-27825	621	-23474	2988	-3784	-654	-24577	-7911	-18732	4279	-24735	-10446	-31474	4298	11223	-1069	-19930	11348	-4007	8646	4247	-24	6067	12844	-5537	-775	2333	22890	-16061	-147	-126	-116	-65	-60	-57	-103	41	-149	22	39	-73	-23	-56	81	-30	0
0.930833	-17086	11569	-1727	-28511	699	-24865	826	-5034	-528	-25579	-9951	-19590	4227	-25339	-12445	-31566	3517	10821	-712	-19899	10525	-3232	8546	3629	64	6840	11904	-6552	-883	2518	22580	-16483	-150	-124	-119	-64	-63	-59	-104	40	-149	21	12	-75	-21	-55	82	-30	0
0.931667	-21802	11381	-2788	-29100	675	-25977	-1598	-6445	-602	-26322	-12096	-20512	4185	-25696	-14488	-31443	2795	10449	-109	-19885	9549	-2392	8589	2750	4	7448	11110	-7718	-703	2573	22150	-16843	-152	-130	-122	-67	-62	-61	-141	39	-153	33	34	-76	-24	-60	78	-31	-8
0.932500	-25986	11094	-4061	-29591	798	-26789	-4249	-7989	-486	-26783	-14319	-21492	4024	-25789	-16551	-31097	1915	10135	717	-19882	8456	-1504	8776	1631	81	7871	10484	-8992	-530	2539	21629	-17147	-147	-127	-121	-66	-62	-60	-108	38	-151	16	36	-75	-21	-59	77	-30	-3
0.933333	-29466	10703	-5535	-29971	637	-27275	-7071	-9627	-360	-26945	-16582	-22500	3546	-25575	-18620	-30546	1069	9901	1791	-19905	7207	-578	9096	313	170	8098	10032	-10353	-520	2399	21045	-17338	-150	-130	-121	-68	-61	-57	-107	42	-129	18	34	-74	-22	-59	52	-29	-1
0.934167	-32166	10188	-7207	-30241	569	-27439	-10034	-11347	-371	-26794	-18864	-23526	2913	-25049	-20652	-29730	636	9790	3071	-19957	5636	361	9542	-1177	195	8114	9765	-11762	-565	2147	20435	-17413	-147	-125	-122	-68	-63	-59	-108	40	-150	19	33	-75	-24	-56	82	-31	0
0.935000	-32725	9582	-9069	-30404	398	-27274	-13063	-13105	-301	-26313	-21101	-24538	2178	-24208	-22621	-28739	877	9805	4514	-20051	3918	1287	10101	-2811	176	7909	9686	-13182	-431	1793	19827	-17366	-148	-125	-122	-70	-63	-57	-103	41	-149	21	33	-74	-15	-53	82	-26	-3
0.935833	-32709	8822	-11082	-30463	-189	-26750	-16129	-14862	-348	-25567	-23249	-25511	1387	-23054	-24487	-27565	1177	9980	6061	-20182	2325	2194	10771	-4552	112	7487	9784	-14577	-305	1349	19255	-17185	-146	-125	-119	-62	-61	-56	-107	42	-150	19	35	-73	0	-57	81	-25	0
0.936667	-32725	7984	-13235	-30424	-1090	-25993	-19142	-16572	-456	-24512	-25259	-26406	749	-21612	-26235	-26250	1218	10335	7655	-20361	598	3046	11526	-6355	128	6861	10053	-15919	-315	840	18731	-16880	-147	-125	-120	-66	-60	-59	-101	61	-148	19	38	-69	-18	-55	82	-30	0
0.937500	-32701	7015	-15481	-30301	-1381	-24928	-22023	-18206	-401	-23199	-27090	-27216	200	-19913	-27832	-24814	1337	10879	9214	-20588	-990	3811	12355	-8198	64	6050	10479	-17185	-294	259	18277	-16441	-144	-122	-116	-62	-59	-57	-102	42	-148	21	40	-69	-19	-55	84	4	2
0.938333	-32712	5950	-17758	-30082	-823	-23639	-24709	-19728	-356	-21667	-28701	-27912	-105	-17974	-29260	-23313	1233	11620	10643	-20867	-2441	4502	13233	-10051	51	5079	11032	-18361	-300	-355	17919	-15893	-145	-121	-117	-64	-60	-62	-104	16	-149	21	36	-75	-18	-51	85	-25	0
0.939167	-32400	4815	-20019	-29806	-1065	-22153	-27128	-21125	-426	-19950	-30072	-28489	-303	-15876	-30508	-21812	1037	12551	11870	-21195	-3817	5077	14147	-11898	24	3967	11699	-19426	-322	-978	17647	-15257	-152	-129	-121	-67	-68	-60	-105	41	-150	13	34	-78	-25	-57	80	-29	-7
0.940000	-31985	3646	-22195	-29473	-847	-20528	-29220	-22349	-339	-18091	-31171	-28923	-630	-13680	-31552	-20351	976	13666	12827	-21573	-4764	5531	15083	-13721	-221	2760	12448	-20358	-373	-1585	17471	-14533	-154	-129	-121	-69	-66	-58	-108	37	-150	11	29	-78	-25	-59	79	-32	-8
0.940833	-31599	2476	-24215	-29082	-975	-18796	-30939	-23409	-39	-16145	-31974	-29203	-776	-11453	-32187	-19007	803	14951	13460	-21988	-5576	5865	16024	-15482	-198	1518	13250	-21137	-361	-2137	17389	-13751	-150	-129	-121	-67	-62	-58	-108	38	-151	15	34	-74	-24	-58	71	-28	-1
0.941667	-31196	1354	-26033	-28664	-1009	-17011	-31948	-24278	252	-14176	-32401	-29331	-900	-9277	-32449	-17798	626	16391	13723	-22444	-6263	6072	16940	-17172	-63	273	14076	-21756	-297	-2634	17390	-12932	-149	-127	-120	-65	-78	-58	-107	39	-152	16	35	-74	-23	-55	84	-28	1
0.942500	-30808	315	-27582	-28217	-1058	-15235	-32371	-24967	532	-12243	-32565	-29311	-885	-7230	-32572	-16808	506	17953	13580	-22934	-6568	6151	17818	-18772	49	-925	14892	-22216	-305	-3040	17459	-12092	-148	-127	-120	-69	-63	-58	-103	38	-150	17	34	-74	-23	-55	79	-27	0
0.943333	-30359	-578	-28800	-27752	-492	-13505	-32557	-25478	960	-10405	-32596	-29155	-906	-5375	-32608	-16078	140	19597	13046	-23445	-6652	6112	18635	-20277	33	-2036	15662	-22489	-146	-3352	17572	-11263	-148	-125	-120	-68	-62	-59	-103	38	-153	18	36	-72	-26	-59	84	-27	-1
0.944167	-28697	-1293	-29652	-27289	-461	-11876	-32630	-25826	1143	-8704	-32306	-28870	-1008	-3793	-32642	-15635	-233	21287	12133	-23971	-6678	5954	19376	-21667	74	-3026	16377	-22590	-73	-3555	17727	-10459	-142	-125	-115	-66	-64	-60	-107	40	-149	18	37	-73	-24	-53	90	-27	-1
0.945000	-25077	-1752	-30117	-26826	-686	-10366	-32561	-26036	989	-7181	-31760	-28481	-907	-2533	-32645	-15501	-339	22984	10846	-24514	-6302	5703	20034	-22958	8	-3874	17000	-22517	-47	-3652	17892	-9693	-145	-99	-119	-65	-61	-58	-102	40	-151	17	34	-69	-21	-55	81	-28	0
0.945833	-21831	-1958	-30173	-26383	-383	-9008	-31831	-26125	1042	-5889	-31004	-28006	-650	-1637	-32652	-15675	-511	24640	9378	-25052	-5697	5350	20593	-24132	-99	-4547	17518	-22265	208	-3640	18062	-8986	-150	-127	-119	-66	-60	-61	-104	36	-151	15	34	-78	-19	-41	88	-26	0
0.946667	-18779	-1861	-29784	-25954	-281	-7821	-30548	-26122	1025	-4861	-30078	-27477	-372	-1137	-32662	-16149	-599	26213	7712	-25599	-4938	4916	21041	-25174	-170	-5034	17922	-21853	245	-3539	18216	-8347	-151	-127	-118	-66	-65	-60	-104	36	-151	18	34	-76	-24	-57	80	-30	-8
0.947500	-15364	-1442	-29000	-25565	-211	-6837	-28839	-26060	850	-4124	-29018	-26929	-179	-1038	-32655	-16884	-701	27661	5969	-26138	-3946	4407	21371	-26080	-166	-5332	18196	-21289	138	-3355	18351	-7790	-151	-128	-122	-68	-65	-60	-107	38	-154	15	29	-77	-23	-57	81	-30	-1
0.948333	-11909	-689	-27780	-25211	115	-6066	-26786	-25966	921	-3692	-27897	-26392	248	-1336	-32579	-17840	-784	28925	4288	-26663	-3009	3832	21566	-26838	-127	-5454	18348	-20592	123	-3116	18453	-7300	-154	-132	-121	-69	-63	-60	-104	37	-152	18	33	-76	-23	-60	80	-31	-6
0.949167	-8141	390	-26175	-24909	206	-5512	-24469	-25882	854	-3574	-26779	-25897	852	-1999	-32200	-18942	-668	29982	2791	-27169	-2110	3208	21640	-27440	-196	-5410	18379	-19768	226	-2848	18524	-6896	-148	-129	-116	-65	-61	-57	-101	43	-151	20	36	-73	-22	-52	85	-28	0
0.950000	-4521	1783	-24224	-24661	306	-5166	-21970	-25841	661	-3760	-25637	-25479	887	-2979	-31656	-20125	-655	30798	1586	-27666	-1321	2521	21579	-27888	-176	-5224	18298	-18858	633	-2572	18561	-6579	-150	-127	-118	-63	-62	-60	-102	42	-150	18	36	-73	-23	-52	82	-28	-1
0.950833	-1349	3454	-21977	-24478	270	-5042	-19349	-25832	638	-4251	-24614	-25174	498	-4230	-30992	-21309	-634	31343	782	-28148	-390	1768	21391	-28174	-130	-4935	18114	-17885	804	-2322	18560	-6349	-146	-126	-115	-69	-60	-56	-100	40	-148	20	34	-73	-21	-51	84	-27	1
0.951667	1365	5364	-19486	-24370	384	-5128	-16710	-25923	606	-5017	-23721	-25006	628	-5675	-30235	-22428	-557	31606	451	-28616	426	965	21074	-28299	-265	-4578	17853	-16874	610	-2123	18534	-6190	-147	-127	-118	-67	-64	-57	-100	40	-150	23	40	-72	-21	-51	85	-26	0
0.952500	4058	7485	-16802	-24335	379	-5414	-14123	-26112	510	-6023	-22988	-24989	717	-7241	-29392	-23400	-600	31577	660	-29067	1033	102	20638	-28257	-121	-4196	17526	-15858	569	-2007	18475	-6108	-149	-129	-118	-67	-63	-61	-102	42	-151	21	35	-73	-28	-39	84	-27	-3
0.953333	6605	9750	-14034	-24384	290	-5896	-11674	-26395	457	-7228	-22436	-25127	540	-8865	-28468	-24166	-612	31242	1434	-29508	1626	-819	20102	-28048	-136	-3829	17162	-14862	520	-1968	18406	-6090	-149	-137	-122	-65	-61	-60	-104	41	-147	10	34	-74	-21	-53	87	-28	-4
0.954167	9093	12091	-11237	-24516	306	-6544	-9420	-26792	667	-8605	-22064	-25435	714	-10469	-27485	-24667	-722	30602	2754	-29929	2109	-1797	19469	-27681	-176	-3513	16771	-13908	408	-2049	18321	-6133	-151	-129	-119	-63	-61	-56	-102	40	-149	21	36	-73	-22	-50	84	-33	11
0.955000	11401	14451	-8496	-24731	475	-7391	-7422	-27286	765	-10097	-21870	-25896	800	-11980	-26458	-24873	-721	29659	4572	-30339	2458	-2840	18748	-27153	-218	-3289	16378	-13032	259	-2251	18231	-6217	-147	-128	-118	-65	-64	-57	-102	41	-154	21	37	-74	-12	-52	84	-29	-3
0.955833	13664	16764	-5883	-25030	44	-8398	-5703	-27861	579	-11651	-21831	-26499	727	-13339	-25406	-24761	-606	28425	6816	-30731	2506	-3945	17956	-26478	-205	-3190	16002	-12260	53	-2579	18136	-6355	-152	-129	-118	-69	-60	-57	-100	42	-141	20	34	-73	-21	-51	85	-28	-3
0.956667	15240	18989	-3466	-25412	150	-9574	-4317	-28510	424	-13227	-21915	-27220	838	-14510	-24346	-24333	-676	26900	9412	-31113	2514	-5134	17101	-25674	-214	-3244	15641	-11613	67	-3031	18034	-6531	-162	-130	-119	-66	-63	-51	-105	39	-154	18	33	-73	-24	-55	82	-27	-1
0.957500	16873	21075	-1309	-25888	317	-10896	-3280	-29198	394	-14769	-22083	-28026	816	-15423	-23317	-23618	-841	25107	12229	-31471	2307	-6369	16203	-24738	-160	-3458	15337	-11093	-49	-3603	17937	-6732	-147	-126	-121	-64	-61	-59	-100	44	-148	21	38	-69	-19	-53	84	-25	1
0.958333	18802	22962	521	-26406	-189	-12348	-2590	-29886	253	-16229	-22284	-28879	435	-16093	-22326	-22603	-782	23088	15126	-31805	2222	-7652	15290	-23715	-257	-3854	15058	-10724	-276	-4288	17833	-6965	-145	-126	-117	-65	-63	-58	-102	42	-149	21	29	-75	-24	-53	91	-26	0
0.959167	20447	24597	1978	-26993	-99	-13920	-2254	-30608	120	-17573	-22471	-29756	56	-16512	-21412	-21406	-733	20867	17966	-32125	2138	-8975	14353	-22614	-266	-4426	14821	-10511	-260	-5088	17721	-7216	-149	-136	-121	-69	-64	-61	-104	38	-151	19	29	-79	-22	-57	81	-30	-3
0.960000	21951	25964	3032	-27628	-180	-15576	-2246	-31288	171	-18773	-22600	-30609	3	-16680	-20605	-20069	-751	18481	20636	-32405	1800	-10318	13426	-21449	-258	-5173	14621	-10442	-235	-5925	17593	-7482	-150	-125	-120	-67	-64	-59	-105	35	-151	18	32	-76	-24	-58	80	-29	-1
0.960833	23168	27040	3680	-28288	-228	-17294	-2536	-31918	250	-19787	-22617	-31397	45	-16617	-19920	-18663	-668	15959	23013	-32588	1482	-11673	12511	-20245	-316	-6074	14454	-10511	-309	-6836	17456	-7755	-153	-126	-118	-65	-63	-62	-104	38	-149	9	33	-76	-22	-59	79	-27	0
0.961667	24148	27813	3923	-28940	-58	-19041	-3100	-32388	305	-20595	-22490	-32097	-34	-16372	-19397	-17266	-539	13335	25014	-32644	1255	-13012	11628	-19032	-310	-7100	14298	-10713	-372	-7796	17291	-8036	-146	-128	-119	-65	-60	-46	-98	39	-147	19	37	-75	-22	-59	81	-26	0
0.962500	25049	28271	3767	-29646	-51	-20753	-3897	-32577	323	-21194	-22196	-32480	-118	-15977	-18995	-15952	-386	10632	26546	-32685	1005	-14308	10788	-17837	-326	-8239	14149	-11029	-385	-8779	17100	-8321	-148	-128	-117	-70	-63	-59	-103	39	-149	18	33	-74	-21	-53	82	-25	0
0.963333	25580	28425	3244	-30305	-92	-22394	-4879	-32672	258	-21566	-21718	-32652	-122	-15478	-18770	-14800	-267	7900	27553	-32681	755	-15537	10003	-16677	-334	-9462	13989	-11436	-377	-9778	16868	-8607	-159	-127	-117	-82	-59	-56	-102	42	-152	20	37	-81	-22	-56	82	-31	-3
0.964167	25538	28278	2390	-30933	-200	-23919	-6008	-32696	254	-21726	-21043	-32703	-14	-14934	-18718	-13873	-182	5182	28012	-32699	615	-16684	9277	-15580	-206	-10732	13797	-11920	-428	-10775	16610	-8891	-147	-127	-116	-65	-59	-60	-104	38	-152	17	36	-76	-23	-57	78	-26	1
0.965000	24933	27874	1256	-31513	-163	-25271	-7244	-32718	292	-21676	-20210	-32748	-110	-14400	-18821	-13227	-117	2498	27928	-32685	268	-17727	8622	-14557	-245	-12035	13564	-12459	-465	-11758	16295	-9168	-152	-130	-119	-66	-66	-63	-107	36	-177	16	33	-80	-25	-60	79	-31	-5
0.965833	24131	27206	-94	-32036	32	-26430	-8550	-32734	180	-21436	-19168	-32744	-82	-13921	-19061	-12881	-323	-105	27363	-32699	-253	-18645	8051	-13634	-139	-13327	13287	-13021	-456	-12715	15953	-9434	-150	-130	-120	-69	-64	-59	-104	37	-153	18	29	-79	-24	-58	88	-31	-5
0.966667	22968	26318	-1597	-32448	-148	-27332	-9867	-32725	135	-21025	-18015	-32767	67	-13530	-19410	-12864	-361	-2610	26326	-32683	-429	-19433	7563	-12835	-217	-14582	12951	-13590	-507	-13646	15573	-9676	-153	-133	-125	-69	-65	-61	-97	39	-154	13	34	-77	-26	-59	78	-31	-7
0.967500	21382	25228	-3187	-32632	-42	-27965	-11157	-32738	136	-20486	-16769	-32721	-200	-13261	-19841	-13170	-540	-4976	24927	-32697	-508	-20075	7168	-12177	-150	-15778	12557	-14139	-476	-14548	15163	-9939	-149	-130	-121	-68	-62	-60	-107	39	-152	15	30	-78	-9	-58	77	-24	0
0.968333	19731	23971	-4793	-32698	52	-28309	-12390	-32724	3	-19842	-15472	-32416	-520	-13146	-20326	-13792	-750	-7176	23246	-32691	-811	-20571	6870	-11676	-63	-16903	12108	-14672	-365	-15437	14726	-10175	-148	-129	-119	-82	-63	-61	-105	38	-149	19	33	-76	-23	-56	82	-27	-1
0.969167	17897	22582	-6337	-32733	-241	-28368	-13525	-32738	-55	-19138	-14169	-31870	-716	-13194	-20805	-14681	-956	-9194	21405	-32693	-1181	-20926	6669	-11338	-64	-17948	11596	-15160	-355	-16303	14283	-10397	-148	-126	-116	-62	-64	-59	-103	42	-151	21	37	-76	-25	-57	84	-29	2
0.970000	15287	21079	-7775	-32749	-160	-28133	-14555	-32707	-41	-18401	-12909	-31164	-904	-13407	-21251	-15793	-1322	-11015	19480	-32698	-1305	-21151	6569	-11182	-119	-18908	11041	-15597	-353	-17162	13835	-10615	-144	-127	-117	-66	-63	-38	-105	42	-150	20	36	-74	-22	-56	84	-28	1
0.970833	12709	19487	-9055	-32747	260	-27634	-15398	-32689	-100	-17675	-11752	-30362	-1081	-13785	-21622	-17077	-1876	-12638	17587	-32686	-1527	-21262	6568	-11216	-49	-19780	10454	-15979	-316	-18013	13392	-10823	-146	-127	-116	-63	-60	-57	-104	40	-151	23	36	-74	-18	-56	80	-28	2
0.971667	10424	17834	-10133	-32762	-231	-26904	-16080	-32430	-76	-16982	-10735	-29494	-1313	-14303	-21876	-18453	-2234	-14047	15799	-32701	-1786	-21276	6665	-11433	-136	-20563	9850	-16304	-281	-18867	12970	-11021	-145	-124	-117	-65	-62	-60	-115	39	-148	19	35	-72	-18	-57	80	-28	0
0.972500	7772	16119	-10980	-32747	-134	-25979	-16560	-32054	-122	-16385	-9895	-28580	-1215	-14940	-21998	-19875	-2555	-15236	14207	-32684	-1820	-21217	6848	-11834	-143	-21269	9250	-16574	-302	-19734	12582	-11216	-150	-127	-117	-65	-63	-60	-105	39	-151	17	58	-77	-22	-57	80	-31	-4
0.973333	5311	14387	-11567	-32763	6	-24915	-16823	-31585	-332	-15868	-9273	-27651	-1118	-15671	-21940	-21262	-2809	-16195	12867	-32701	-1691	-21107	7137	-12416	-59	-21915	8673	-16794	-284	-20619	12235	-11401	-148	-131	-124	-67	-55	-62	-111	37	-161	15	32	-78	-23	-62	77	-34	-4
0.974167	3051	12636	-11892	-32754	28	-23755	-16839	-31036	-384	-15449	-8831	-26713	-1052	-16449	-21704	-22552	-3062	-16931	11819	-32679	-1689	-20971	7508	-13137	-114	-22505	8145	-16969	-207	-21519	11948	-11578	-149	-132	-122	-67	-64	-59	-107	41	-151	17	33	-79	-22	-59	82	-30	-4
0.975000	773	10894	-11961	-32759	11	-22551	-16608	-30403	-317	-15146	-8634	-25796	-1026	-17245	-21283	-23690	-3388	-17442	11095	-32697	-1709	-20837	7957	-14035	-111	-23060	7685	-17101	-252	-22436	11725	-11741	-152	-128	-121	-64	-39	-59	-105	38	-151	19	33	-78	-19	-58	82	-32	-1
0.975833	-1142	9159	-11790	-32738	-76	-21348	-16107	-29672	-335	-14932	-8657	-24914	-1157	-18017	-20684	-24631	-3592	-17737	10689	-32676	-1479	-20728	8485	-15041	-98	-23590	7316	-17206	-282	-23367	11556	-11896	-147	-125	-120	-64	-62	-59	-102	45	-145	19	35	-75	-22	-59	82	-28	0
0.976667	-2659	7443	-11402	-32752	-86	-20202	-15345	-28819	-388	-14831	-8886	-24077	-1160	-18736	-19925	-25329	-3762	-17821	10583	-32690	-1318	-20666	9072	-16139	-130	-24112	7055	-17288	-267	-24308	11464	-12037	-147	-125	-119	-63	-67	-58	-103	43	-147	20	36	-79	-21	-55	86	-27	4
0.977500	-4316	5734	-10835	-32743	-133	-19150	-14316	-27877	-373	-14811	-9311	-23285	-1162	-19365	-19024	-25780	-4017	-17710	10757	-32684	-1089	-20667	9720	-17305	-34	-24636	6909	-17352	-323	-25253	11443	-12167	-144	-121	-118	-63	-59	-56	-103	44	-146	29	37	-73	-18	-55	85	-26	4
0.978333	-6198	4063	-10128	-32750	-359	-18229	-13039	-26780	-474	-14852	-9884	-22544	-1236	-19889	-18009	-25968	-4071	-17417	11146	-32682	-762	-20742	10407	-18502	-119	-25172	6894	-17423	-271	-26198	11493	-12277	-148	-126	-119	-62	-59	-57	-105	43	-149	18	43	-75	-18	-56	82	-27	0
0.979167	-7972	2418	-9330	-32762	44	-17457	-11537	-25552	-505	-14949	-10583	-21835	-1413	-20283	-16926	-25905	-4355	-16956	11717	-32697	-790	-20909	11120	-19704	-9	-25729	7017	-17488	-306	-27113	11608	-12375	-149	-126	-120	-65	-60	-58	-109	38	-150	17	34	-76	-21	-55	81	-29	-3
0.980000	-9185	815	-8484	-32748	-21	-16843	-9831	-24121	-529	-15064	-11345	-21165	-1487	-20533	-15808	-25595	-4490	-16343	12409	-32683	-577	-21153	11868	-20884	2	-26301	7284	-17554	-334	-27998	11790	-12448	-144	-124	-121	-64	-63	-64	-110	41	-152	17	33	-76	-24	-57	81	-31	-3
0.980833	-10102	-732	-7632	-32761	68	-16393	-7957	-22526	-545	-15175	-12151	-20518	-1405	-20639	-14687	-25068	-4541	-15601	13163	-32700	-232	-21485	12631	-22008	-60	-26883	7687	-17627	-288	-28816	12025	-12494	-150	-126	-119	-67	-55	-60	-104	40	-153	18	34	-60	-17	-56	81	-29	-1
0.981667	-10850	-2232	-6811	-32743	27	-16096	-5974	-20755	-354	-15267	-12926	-19884	-1394	-20603	-13607	-24366	-4410	-14741	13927	-32680	-166	-21894	13396	-23047	-100	-27470	8211	-17710	-326	-29566	12307	-12543	-151	-131	-121	-66	-59	-58	-107	41	-152	12	29	-79	-23	-58	79	-32	-8
0.982500	-11409	-3680	-6075	-32763	-111	-15943	-3965	-18819	-231	-15324	-13639	-19246	-1350	-20435	-12599	-23521	-4003	-13786	14652	-32693	-92	-22368	14156	-23974	-49	-28049	8876	-17799	-403	-30223	12637	-12515	-150	-128	-118	-65	-60	-58	-104	38	-154	12	34	-76	-21	-56	82	-30	0
0.983333	-12156	-5051	-5434	-32740	-362	-15903	-1971	-16707	-282	-15324	-14232	-18593	-1163	-20146	-11689	-22589	-3967	-12752	15296	-32677	49	-22897	14893	-24779	-95	-28596	9624	-17895	-414	-30788	13002	-12503	-149	-129	-124	-73	-63	-58	-103	39	-148	19	33	-79	-22	-57	81	-27	0
0.984167	-12870	-6343	-4923	-32752	140	-15956	-92	-14460	-185	-15273	-14683	-17917	-1041	-19770	-10906	-21612	-4268	-11667	15817	-32691	-46	-23463	15607	-25437	-60	-29094	10463	-17999	-419	-31234	13387	-12446	-149	-128	-119	-64	-63	-57	-103	43	-152	17	22	-77	-23	-53	84	-26	-5
0.985000	-12862	-7568	-4553	-32742	-108	-16077	1613	-12071	-67	-15165	-14958	-17205	-969	-19350	-10267	-20637	-4279	-10542	16202	-32684	-75	-24051	16285	-25951	-76	-29580	11376	-18102	-494	-31561	13787	-12393	-151	-130	-120	-66	-68	-59	-105	42	-154	16	35	-75	-21	-56	82	-30	-3
0.985833	-12818	-8707	-4332	-32750	82	-16233	3096	-9564	-102	-14997	-15038	-16465	-1009	-18845	-9804	-19696	-4437	-9391	16436	-32689	-3	-24646	16930	-26322	-152	-29981	12341	-18212	-547	-31765	14204	-12305	-148	-127	-119	-65	-62	-59	-109	39	-151	15	33	-76	-25	-60	80	-32	-1
0.986667	-12658	-9760	-4260	-32755	207	-16402	4278	-6996	-258	-14792	-14907	-15690	-1146	-18350	-9442	-18834	-4789	-8233	16516	-32697	-63	-25227	17525	-26540	-97	-30299	13324	-18315	-407	-31836	14617	-12196	-160	-128	-120	-67	-63	-61	-107	39	-152	18	35	-76	-22	-59	82	-30	0
0.987500	-12309	-10736	-4328	-32749	-9	-16551	5110	-4405	-254	-14546	-14577	-14891	-1060	-17866	-9251	-18064	-4918	-7076	16444	-32686	130	-25776	18070	-26615	-69	-30531	14313	-18415	-317	-31779	15029	-12106	-151	-128	-125	-64	-66	-60	-108	37	-165	13	32	-76	-27	-62	79	-30	-1
0.988333	-11898	-11618	-4516	-32762	-29	-16667	5556	-1840	-176	-14285	-14042	-14084	-733	-17413	-9184	-17408	-5002	-5934	16240	-32701	397	-26276	18561	-26560	-57	-30664	15280	-18505	-322	-31588	15439	-11994	-147	-128	-119	-65	-62	-62	-107	39	-148	19	35	-87	-22	-60	82	-29	-1
0.989167	-11236	-12407	-4811	-32746	49	-16724	5591	649	-78	-14029	-13333	-13261	-650	-17016	-9231	-16884	-5048	-4826	15922	-32682	512	-26708	18999	-26393	-49	-30687	16215	-18585	-199	-31265	15846	-11878	-149	-128	-118	-66	-62	-57	-104	40	-149	18	35	-96	-21	-56	85	-49	-1
0.990000	-10067	-13102	-5183	-32760	81	-16734	5218	3019	-49	-13789	-12482	-12466	-854	-16693	-9368	-16490	-4759	-3758	15509	-32697	758	-27070	19367	-26130	-151	-30608	17090	-18659	-141	-30832	16199	-11764	-152	-128	-120	-69	-62	-58	-108	36	-153	17	33	-74	-23	-57	77	-30	-4
0.990833	-8737	-13716	-5615	-32742	154	-16679	4420	5210	-105	-13591	-11510	-11719	-802	-16452	-9575	-16225	-3949	-2735	15030	-32676	865	-27347	19679	-25788	-73	-30410	17890	-18720	-41	-30292	16546	-11649	-151	-130	-119	-64	-63	-61	-107	38	-147	19	36	-73	-21	-58	81	-29	-4
0.991667	-7159	-14239	-6041	-32753	-76	-16561	3249	7171	-77	-13446	-10501	-11036	-655	-16299	-9824	-16067	-2273	-1763	14508	-32691	950	-27531	19935	-25395	-158	-30136	18600	-18772	-12	-29661	16864	-11539	-150	-108	-122	-75	-63	-58	-108	37	-151	15	32	-76	-22	-58	82	-29	-3
0.992500	-5540	-14691	-6536	-32735	330	-16403	1749	8853	-96	-13362	-9463	-10442	-630	-16243	-10088	-16007	-219	-847	13968	-32677	1048	-27625	20117	-24968	-97	-29743	19212	-18811	-42	-28956	17153	-11436	-151	-130	-121	-68	-64	-58	-109	38	-151	17	30	-74	-22	-62	79	-31	0
0.993333	-3873	-15062	-6980	-32750	0	-16203	-18	10216	45	-13357	-8456	-9956	-652	-16263	-10350	-16036	1852	9	13435	-32688	1077	-27628	20270	-24529	-88	-29253	19719	-18836	-4	-28189	17414	-11334	-147	-128	-120	-67	-64	-58	-107	36	-159	17	33	-76	-21	-61	79	-31	1
0.994167	-2530	-15364	-7379	-32748	197	-15992	-1963	11236	57	-13430	-7530	-9587	-648	-16393	-10584	-16118	4151	797	12929	-32691	1089	-27538	20362	-24095	-138	-28699	20114	-18854	0	-27382	17640	-11251	-149	-128	-121	-68	-64	-59	-107	38	-153	28	32	-73	-23	-56	82	-31	-1
0.995000	-1423	-15606	-7724	-32745	359	-15778	-4013	11887	-63	-13589	-6723	-9357	-471	-16586	-10771	-16238	6112	1518	12453	-32683	1053	-27362	20404	-23682	-42	-28098	20396	-18861	128	-26565	17831	-11177	-149	-128	-122	-67	-35	-57	-110	37	-150	17	36	-73	-25	-60	79	-30	-3
0.995833	-992	-15787	-8004	-32758	269	-15585	-6090	12153	-17	-13822	-6081	-9262	-184	-16845	-10912	-16376	7242	2171	12028	-32692	1034	-27111	20413	-23303	-27	-27456	20567	-18854	579	-25746	17991	-11115	-148	-126	-117	-60	-60	-58	-107	37	-148	20	35	-74	-19	-56	84	-29	0
0.996667	-1316	-15915	-8206	-32744	-36	-15428	-8087	12021	-201	-14123	-5630	-9316	-271	-17155	-10998	-16515	8064	2751	11645	-32678	1118	-26787	20387	-22965	-72	-26793	20627	-18829	700	-24956	18119	-11068	-145	-127	-96	-65	-58	-55	-104	43	-146	21	38	-72	-18	-55	85	-29	0
0.997500	-2197	-15998	-8332	-32758	663	-15332	-9938	11499	-327	-14491	-5397	-9499	-299	-17507	-11022	-16647	8238	3268	11326	-32690	1108	-26410	20336	-22683	-36	-26130	20591	-18823	568	-24208	18209	-11038	-146	-125	-117	-62	-62	-58	-102	45	-148	20	37	-70	-19	-55	84	-27	0
0.998333	-2812	-16035	-8385	-32731	292	-15306	-11548	10605	-218	-14890	-5395	-9812	-262	-17906	-11000	-16755	8036	3708	11029	-32676	1046	-25985	20264	-22453	-43	-25482	20456	-18800	659	-23515	18272	-11035	-153	-132	-120	-82	-65	-61	-108	38	-153	33	32	-76	-28	-57	80	-32	-7
0.999167	-3854	-16036	-8377	-32759	-33	-15368	-12873	9367	-80	-15357	-5626	-10240	-445	-18318	-10919	-16832	7588	4077	10818	-32695	1177	-25532	20194	-22279	-96	-24865	20235	-18770	518	-22892	18300	-11046	-148	-128	-126	-68	-63	-59	-108	38	-151	11	29	-82	-24	-59	82	-42	-3
1.000000	-5404	-15987	-8296	-32736	125	-15515	-13852	7824	41	-15832	-6079	-10754	-410	-18745	-10811	-16877	6408	4376	10564	-32676	1171	-25057	20090	-22158	-146	-24292	19950	-18736	337	-22350	18304	-11083	-151	-121	-124	-67	-62	-60	-107	38	-151	16	32	-78	-22	-58	82	-31	-5
1.000833	-7102	-15895	-8176	-32751	34	-15761	-14460	6002	-105	-16319	-6739	-11328	-407	-19177	-10677	-16884	4783	4609	10380	-32691	1157	-24566	20000	-22085	-204	-23771	19615	-18693	264	-21891	18289	-11142	-150	-128	-120	-67	-51	-59	-107	34	-151	17	33	-75	-24	-59	81	-28	-3
1.001667	-8774	-15766	-8024	-32736	-31	-16107	-14679	3983	-221	-16807	-7538	-11946	-403	-19610	-10555	-16868	2939	4771	10191	-32676	1235	-24081	19913	-22055	-139	-23313	19227	-18645	322	-21519	18250	-11224	-151	-126	-150	-67	-64	-60	-110	40	-152	17	34	-73	-22	-58	80	-29	-3
1.002500	-10128	-15588	-7854	-32748	30	-16547	-14540	1746	-72	-17303	-8476	-12585	-172	-20046	-10447	-16825	1145	4863	10012	-32685	1171	-23607	19833	-22068	-150	-22920	18823	-18614	420	-21229	18203	-11340	-148	-127	-117	-65	-60	-59	-104	38	-148	20	37	-74	-24	-57	85	-27	-1
1.003333	-11150	-15363	-7686	-32750	-58	-17076	-14044	-584	-96	-17795	-9488	-13209	-159	-20491	-10379	-16757	-412	4887	9824	-32693	934	-23157	19764	-22113	-258	-22599	18399	-18578	486	-21013	18142	-11477	-145	-127	-118	-79	-64	-58	-104	41	-151	19	35	-75	-21	-56	85	-27	-4
1.004167	-12117	-15092	-7526	-32746	-52	-17681	-13242	-2972	-142	-18284	-10542	-13815	-118	-20956	-10370	-16679	-1773	4852	9628	-32682	676	-22730	19706	-22180	-240	-22343	17969	-18546	413	-20879	18074	-11642	-149	-125	-118	-65	-63	-60	-109	39	-153	23	37	-74	-23	-58	82	-30	0
1.005000	-13337	-14770	-7399	-32754	-245	-18355	-12187	-5405	-4	-18788	-11575	-14366	0	-21383	-10432	-16595	-2690	4747	9414	-32695	422	-22334	19649	-22272	-268	-22148	17546	-18525	333	-20807	18007	-11833	-149	-124	-118	-66	-62	-62	-107	43	-149	18	34	-74	-21	-60	85	-30	0
1.005833	-14824	-14389	-7308	-32741	43	-19091	-10936	-7786	-9	-19299	-12545	-14868	30	-21843	-10584	-16500	-3657	4584	9181	-32682	86	-21987	19601	-22378	-274	-22016	17143	-18520	368	-20785	17945	-12055	-152	-126	-124	-65	-67	-60	-107	39	-153	16	28	-75	-24	-55	81	-30	-5
1.006667	-15873	-13961	-7283	-32760	-198	-19864	-9575	-10127	-102	-19824	-13405	-15294	148	-22312	-10828	-16402	-4814	4360	8932	-32696	-217	-21663	19557	-22494	-224	-21933	16766	-18528	245	-20809	17893	-12308	-151	-128	-122	-69	-66	-62	-108	32	-158	11	33	-76	-25	-59	76	-33	-5
1.007500	-16727	-13473	-7270	-32742	-274	-20658	-8169	-12372	7	-20370	-14127	-15645	500	-22794	-11169	-16312	-5894	4083	8674	-32679	-561	-21385	19517	-22615	-308	-21890	16431	-18554	85	-20864	17850	-12550	-153	-130	-122	-68	-64	-62	-104	37	-153	16	32	-76	-23	-60	80	-31	0
1.008333	-17298	-12929	-7328	-32757	-328	-21463	-6786	-14489	51	-20946	-14678	-15913	681	-23292	-11604	-16186	-6601	3756	8406	-32690	-798	-21153	19463	-22743	-297	-21884	16133	-18596	24	-20938	17837	-12823	-148	-129	-120	-70	-65	-60	-104	39	-168	18	33	-75	-21	-56	82	-26	0
1.009167	-17558	-12334	-7440	-32725	-371	-22252	-5506	-16465	54	-21554	-15048	-16115	562	-23799	-12127	-16057	-6044	3385	8137	-32672	-825	-20958	19404	-22869	-229	-21915	15879	-18662	-74	-21022	17839	-13106	-148	-126	-121	-63	-60	-58	-104	42	-146	17	40	-75	-18	-53	84	-24	-1
1.010000	-17392	-11693	-7596	-32749	-741	-23020	-4385	-18285	72	-22201	-15235	-16249	659	-24323	-12732	-15898	-3478	2972	7872	-32684	-616	-20807	19319	-23010	-169	-21938	15664	-18748	-310	-21115	17869	-13401	-149	-124	-117	-64	-61	-57	-103	42	-153	18	36	-75	-21	-53	86	-27	-1
1.010833	-17424	-11018	-7816	-32730	-176	-23762	-3470	-19991	94	-22886	-15232	-16334	1085	-24859	-13397	-15717	628	2522	7616	-32668	-532	-20698	19207	-23159	-129	-21983	15506	-18868	-412	-21202	17925	-13700	-150	-126	-116	-66	-61	-58	-104	41	-149	20	35	-77	-22	-53	85	-26	0
1.011667	-16788	-10312	-8066	-32747	-286	-24453	-2801	-21527	50	-23603	-15074	-16386	1311	-25393	-14111	-15493	4534	2041	7377	-32684	-779	-20626	19060	-23316	-62	-22039	15382	-19007	-584	-21286	18000	-13997	-148	-125	-122	-64	-62	-58	-104	41	-153	19	32	-75	-22	-56	82	-25	2
1.012500	-15715	-9571	-8355	-32737	-483	-25093	-2398	-22921	-27	-24347	-14772	-16410	1316	-25930	-14855	-15220	5596	1526	7155	-32679	-844	-20589	18871	-23481	-133	-22091	15301	-19162	-722	-21357	18119	-14291	-147	-127	-120	-66	-64	-58	-92	41	-151	18	13	-72	-19	-53	84	-25	0
1.013333	-14533	-8831	-8665	-32744	-273	-25668	-2275	-24180	-72	-25110	-14365	-16426	1270	-26464	-15617	-14888	2050	989	6970	-32682	-1000	-20588	18637	-23660	-51	-22140	15250	-19343	-687	-21420	18259	-14578	-149	-129	-121	-65	-61	-59	-104	38	-151	16	33	-75	-22	-57	81	-28	0
1.014167	-13072	-8052	-8983	-32751	-470	-26182	-2427	-25321	-97	-25873	-13883	-16454	1197	-26982	-16368	-14495	-5343	440	6805	-32693	-1102	-20619	18354	-23850	-96	-22182	15236	-19537	-608	-21476	18418	-14851	-147	-130	-122	-66	-62	-63	-110	40	-150	18	34	-62	-22	-59	82	-28	0
1.015000	-11544	-7283	-9304	-32744	-342	-26628	-2833	-26355	-78	-26632	-13374	-16487	1264	-27479	-17082	-14041	-13999	-118	6706	-32682	-1030	-20672	18014	-24057	-267	-22217	15250	-19744	-538	-21524	18594	-15101	-152	-129	-122	-96	-65	-61	-110	38	-154	16	32	-79	-25	-59	77	-31	-4
1.015833	-9880	-6549	-9617	-32759	-225	-27009	-3476	-27287	-64	-27356	-12890	-16595	1283	-27935	-17771	-13518	-21675	-676	6639	-32699	-1054	-20752	17620	-24270	-219	-22248	15254	-19954	-548	-21566	18796	-15324	-151	-130	-122	-63	-61	-60	-104	35	-150	17	44	-75	-18	-58	81	-31	1
1.016667	-8014	-5826	-9915	-32740	-373	-27317	-4280	-28132	-104	-28030	-12433	-16729	1279	-28356	-18360	-12941	-27232	-1230	6618	-32676	-952	-20856	17169	-24494	-265	-22277	15278	-20149	-541	-21612	18978	-15519	-148	-128	-117	-66	-60	-58	-102	38	-150	19	35	-75	-21	-56	84	-28	-3
1.017500	-6303	-5130	-10184	-32752	-205	-27570	-5279	-28895	-34	-28631	-12088	-16921	1330	-28727	-18894	-12307	-30434	-1774	6637	-32689	-945	-20979	16667	-24725	-269	-22300	15296	-20367	-521	-21657	19204	-15681	-147	-127	-118	-63	-59	-56	-107	37	-153	19	39	-70	-18	-56	81	-27	3
1.018333	-4928	-4478	-10419	-32735	-310	-27769	-6359	-29588	-12	-29154	-11851	-17173	1309	-29052	-19363	-11635	-31644	-2302	6708	-32675	-989	-21123	16112	-24954	-265	-22329	15302	-20562	-393	-21741	19401	-15811	-150	-131	-118	-64	-63	-57	-104	33	-150	19	38	-75	-22	-56	82	-29	-3
1.019167	-3881	-3869	-10620	-32751	-256	-27925	-7498	-30220	-98	-29581	-11758	-17495	1313	-29323	-19742	-10939	-31076	-2808	6816	-32679	-1095	-21282	15513	-25190	-350	-22367	15286	-20748	-353	-21803	19588	-15899	-148	-131	-126	-69	-62	-60	-108	35	-132	11	30	-76	-21	-57	81	-31	-5
1.020000	-2740	-3324	-10775	-32733	33	-28043	-8643	-30792	-49	-29904	-11827	-17875	1225	-29535	-20043	-10237	-28768	-3289	6965	-32604	-1150	-21452	14877	-25411	-257	-22417	15254	-20910	-318	-21902	19752	-15954	-152	-130	-122	-69	-61	-62	-109	33	-150	17	30	-76	-21	-57	80	-36	-3
1.020833	-1755	-2831	-10880	-32747	79	-28124	-9764	-31308	5	-30117	-12055	-18313	1115	-29682	-20273	-9543	-24349	-3727	7155	-32540	-1137	-21632	14214	-25628	-377	-22474	15196	-21045	-338	-22020	19890	-15962	-152	-130	-120	-68	-60	-50	-108	36	-150	13	32	-77	-23	-59	82	-30	0
1.021667	-651	-2393	-10932	-32714	-90	-28185	-10821	-31759	58	-30215	-12440	-18806	886	-29774	-20409	-8885	-18739	-4137	7373	-32454	-1099	-21820	13532	-25820	-337	-22548	15108	-21156	-427	-22163	19993	-15936	-148	-133	-125	-68	-66	-57	-107	38	-151	16	35	-75	-22	-58	80	-29	0
1.022500	491	-2015	-10935	-32749	80	-28235	-11778	-32153	67	-30209	-12970	-19349	669	-29807	-20502	-8280	-12336	-4517	7619	-32371	-765	-22011	12853	-25986	-341	-22641	14985	-21241	-236	-22326	20054	-15873	-149	-129	-121	-66	-60	-57	-109	37	-151	17	33	-79	-23	-61	82	-29	0
1.023333	1762	-1711	-10886	-32741	-233	-28247	-12617	-32466	-3	-30101	-13624	-19921	616	-29784	-20546	-7754	-5608	-4841	7878	-32294	-649	-22211	12179	-26127	-377	-22755	14832	-21295	-91	-22508	20070	-15778	-155	-131	-125	-69	-66	-62	-110	36	-155	13	33	-76	-21	-60	80	-35	-3
1.024167	2658	-1434	-10781	-32743	-22	-28295	-13327	-32632	110	-29909	-14376	-20536	392	-29705	-20548	-7324	642	-5131	8156	-32201	-768	-22402	11529	-26232	-458	-22881	14649	-21319	-188	-22726	20048	-15653	-146	-129	-120	-67	-62	-60	-112	37	-148	17	33	-77	-24	-62	81	-30	2
1.025000	3994	-1218	-10621	-32749	198	-28324	-13894	-32676	160	-29639	-15191	-21162	201	-29581	-20525	-7002	5900	-5382	8438	-32126	-847	-22594	10915	-26299	-340	-23030	14442	-21315	-156	-22949	19973	-15506	-149	-130	-122	-66	-60	-61	-109	39	-151	13	34	-77	-22	-60	78	-31	0
1.025833	5856	-1060	-10419	-32746	-230	-28350	-14327	-32715	44	-29321	-16038	-21801	27	-29416	-20489	-6811	10248	-5591	8710	-32040	-730	-22782	10347	-26329	-324	-23191	14214	-21289	-77	-23187	19849	-15342	-150	-131	-121	-62	-67	-60	-110	37	-155	12	34	-77	-24	-57	77	-33	-8
1.026667	7550	-943	-10171	-32757	34	-28383	-14632	-32710	-25	-28972	-16882	-22433	-248	-29216	-20452	-6753	13199	-5765	8990	-31968	-582	-22949	9841	-26320	-357	-23369	13979	-21236	-204	-23441	19689	-15162	-151	-129	-119	-66	-64	-61	-112	39	-155	17	34	-81	-26	-60	80	-31	-6
1.027500	9189	-859	-9877	-32742	71	-28413	-14811	-32728	84	-28604	-17683	-23055	-405	-28991	-20419	-6841	14876	-5908	9249	-31900	-663	-23131	9403	-26263	-319	-23555	13731	-21173	-324	-23668	19479	-14976	-155	-127	-120	-68	-66	-59	-109	40	-152	16	34	-78	-24	-59	79	-33	-5
1.028333	10782	-813	-9547	-32755	-189	-28448	-14896	-32721	80	-28233	-18427	-23654	-539	-28742	-20401	-7061	15517	-6024	9490	-31838	-836	-23297	9037	-26176	-258	-23744	13489	-21084	-251	-23902	19241	-14782	-154	-128	-118	-67	-61	-62	-108	41	-151	16	36	-73	-22	-60	80	-29	-3
1.029167	12132	-793	-9185	-32733	-128	-28483	-14888	-32592	72	-27910	-19076	-24224	-710	-28482	-20392	-7421	14949	-6111	9712	-31780	-870	-23445	8763	-26043	-211	-23933	13254	-20978	-210	-24117	18971	-14589	-147	-126	-119	-61	-59	-55	-108	43	-147	21	38	-74	-18	-55	84	-28	0
1.030000	13277	-798	-8790	-32749	96	-28520	-14817	-32330	28	-27614	-19615	-24756	-826	-28230	-20404	-7902	13532	-6180	9896	-31742	-859	-23587	8566	-25885	-219	-24125	13038	-20864	-263	-24311	18690	-14402	-149	-122	-115	-63	-60	-55	-104	45	-151	18	37	-76	-16	-55	85	-26	1
1.030833	14297	-826	-8383	-32728	88	-28559	-14701	-31948	-58	-27369	-20029	-25248	-793	-27986	-20439	-8509	11535	-6236	10051	-31714	-710	-23717	8456	-25695	-246	-24305	12843	-20744	-305	-24481	18378	-14202	-150	-126	-121	-68	-66	-56	-104	43	-151	17	35	-73	-21	-56	82	-25	1
1.031667	14896	-873	-7956	-32745	-52	-28587	-14557	-31484	-41	-27186	-20314	-25689	-701	-27758	-20491	-9208	9055	-6287	10203	-31692	-621	-23843	8426	-25488	-134	-24482	12681	-20617	-273	-24617	18065	-14059	-155	-130	-121	-68	-62	-61	-107	41	-154	13	32	-85	-26	-57	81	-30	-6
1.032500	14722	-942	-7520	-32737	-100	-28616	-14395	-30947	-27	-27070	-20456	-26073	-825	-27560	-20556	-10014	6384	-6327	10268	-31683	-654	-23947	8483	-25260	-231	-24632	12556	-20475	-204	-24712	17758	-13901	-150	-129	-120	-69	-66	-57	-109	38	-150	17	43	-75	-19	-56	78	-29	-3
1.033333	14303	-1013	-7073	-32742	112	-28632	-14233	-30337	-65	-27010	-20471	-26400	-785	-27395	-20624	-10833	3583	-6360	10341	-31676	-948	-24041	8612	-25025	-141	-24769	12470	-20330	-212	-24763	17451	-13757	-150	-127	-118	-68	-63	-61	-110	41	-149	17	34	-78	-22	-72	71	-28	-1
1.034167	13813	-1111	-6627	-32744	-94	-28640	-14069	-29668	-96	-27008	-20367	-26666	-496	-27266	-20692	-11721	1245	-6395	10358	-31676	-1181	-24118	8810	-24780	-125	-24880	12426	-20173	-198	-24775	17170	-13627	-150	-127	-122	-67	-65	-61	-107	41	-150	19	26	-78	-22	-58	80	-29	0
1.035000	13135	-1216	-6185	-32744	-147	-28639	-13935	-28948	-173	-27056	-20157	-26876	-380	-27187	-20748	-12612	-711	-6431	10362	-31671	-1149	-24171	9065	-24535	-46	-24965	12422	-20016	-137	-24744	16884	-13505	-151	-125	-119	-68	-62	-58	-105	41	-150	19	34	-77	-25	-58	76	-30	0
1.035833	12204	-1339	-5760	-32731	-79	-28616	-13809	-28186	-32	-27139	-19862	-27022	-128	-27147	-20802	-13507	-2216	-6460	10340	-31669	-957	-24213	9371	-24293	-102	-25017	12461	-19849	-121	-24667	16665	-13399	-147	-128	-120	-66	-65	-59	-108	40	-149	18	36	-75	-19	-55	81	-28	1
1.036667	11250	-1481	-5343	-32635	-262	-28575	-13697	-27395	-23	-27251	-19502	-27119	165	-27158	-20797	-14378	-3155	-6491	10309	-31652	-862	-24223	9721	-24061	-173	-25035	12539	-19676	-215	-24553	16453	-13306	-145	-126	-118	-64	-59	-56	-100	41	-149	19	29	-75	-18	-51	80	-30	2
1.037500	9785	-1644	-4936	-32538	-256	-28515	-13601	-26595	-102	-27365	-19090	-27162	80	-27218	-20775	-15220	-3354	-6515	10258	-31628	-851	-24199	10101	-23843	-174	-25018	12645	-19495	-158	-24401	16270	-13220	-144	-135	-115	-63	-60	-55	-100	43	-149	25	39	-75	-15	-52	82	-27	4
1.038333	8380	-1834	-4555	-32390	59	-28432	-13513	-25790	-59	-27475	-18673	-27157	-12	-27319	-20712	-16018	-2833	-6534	10202	-31587	-979	-24143	10495	-23637	-65	-24965	12776	-19319	-96	-24221	16113	-13134	-148	-124	-119	-66	-59	-56	-101	42	-153	20	35	-76	-24	-56	80	-28	-3
1.039167	7595	-2042	-4195	-32238	-214	-28329	-13439	-25008	-217	-27567	-18246	-27115	-120	-27478	-20599	-16753	-1359	-6549	10138	-31531	-870	-24056	10903	-23452	-137	-24874	12920	-19135	-194	-24016	15985	-13088	-152	-130	-138	-67	-59	-61	-104	39	-147	12	33	-78	-22	-56	80	-29	-3
1.040000	6834	-2306	-3859	-32066	-50	-28197	-13357	-24238	-269	-27629	-17833	-27030	-206	-27637	-20441	-17407	855	-6555	10075	-31453	-632	-23925	11312	-23281	-180	-24739	13083	-18952	-234	-23792	15884	-13038	-154	-135	-127	-73	-64	-61	-110	56	-152	13	32	-80	-23	-64	76	-33	-5
1.040833	6320	-2526	-3546	-31880	17	-28033	-13271	-23503	-317	-27635	-17444	-26917	-107	-27830	-20221	-18006	3475	-6538	10001	-31347	-575	-23747	11721	-23127	-95	-24564	13247	-18765	-267	-23543	15812	-12988	-153	-130	-122	-69	-64	-60	-105	38	-151	16	32	-81	-23	-57	79	-31	-3
1.041667	5999	-2803	-3251	-31668	-42	-27836	-13163	-22802	-297	-27579	-17082	-26769	-61	-28032	-19951	-18516	6359	-6521	9925	-31215	-343	-23537	12118	-22991	-40	-24351	13409	-18582	-250	-23285	15751	-12952	-151	-128	-122	-68	-65	-60	-134	63	-150	17	36	-76	-22	-59	77	-30	-1
1.042500	5792	-3094	-2980	-31440	-31	-27605	-13037	-22161	-180	-27452	-16767	-26602	-63	-28224	-19628	-18949	9443	-6489	9840	-31071	-16	-23276	12502	-22875	-67	-24104	13555	-18408	-196	-23013	15714	-12927	-152	-127	-119	-67	-61	-60	-105	38	-153	17	34	-77	-23	-57	84	-30	-3
1.043333	5728	-3401	-2740	-31194	42	-27338	-12890	-21552	-154	-27290	-16487	-26415	-124	-28404	-19254	-19314	12419	-6442	9734	-30917	164	-22987	12859	-22775	-96	-23831	13679	-18244	-118	-22740	15684	-12910	-147	-127	-121	-65	-63	-59	-102	41	-149	17	37	-74	-23	-57	84	-29	0
1.044167	5826	-3720	-2511	-30925	-33	-27039	-12711	-20995	-164	-27050	-16246	-26207	-101	-28550	-18833	-19604	14835	-6438	9607	-30747	241	-22673	13193	-22695	-26	-23533	13783	-18092	-127	-22459	15662	-12912	-147	-126	-119	-67	-64	-59	-104	43	-152	18	35	-75	-22	-57	80	-26	0
1.045000	5882	-4048	-2320	-30644	-8	-26701	-12502	-20488	-182	-26749	-16033	-25986	-92	-28649	-18377	-19832	16578	-6422	9445	-30582	482	-22317	13497	-22627	-10	-23210	13854	-17955	-164	-22164	15641	-12925	-148	-126	-122	-67	-63	-60	-110	42	-147	17	36	-74	0	-58	81	-26	2
1.045833	5547	-4374	-2148	-30339	-236	-26321	-12260	-20025	-182	-26381	-15849	-25750	-503	-28692	-17898	-19999	17775	-6418	9244	-30419	980	-21969	13776	-22579	-182	-22915	13890	-17840	-134	-21867	15615	-12957	-149	-128	-121	-67	-60	-60	-108	40	-151	19	35	-75	-23	-60	80	-33	-5
1.046667	4987	-4704	-1996	-30017	44	-25916	-11989	-19600	-240	-25982	-15671	-25498	-852	-28662	-17389	-20112	18246	-6428	9011	-30270	1083	-21604	14024	-22540	-97	-22542	13900	-17745	-135	-21558	15597	-13000	-151	-126	-124	-67	-63	-60	-109	41	-150	18	35	-91	-23	-57	79	-31	-1
1.047500	4637	-5029	-1867	-29680	-154	-25473	-11688	-19213	-351	-25531	-15499	-25234	-780	-28555	-16877	-20184	18490	-6452	8744	-30145	1338	-21232	14244	-22514	-103	-22199	13870	-17675	-132	-21243	15558	-13059	-151	-127	-121	-68	-69	-61	-107	36	-150	15	35	-74	-24	-58	77	-31	-1
1.048333	4108	-5343	-1754	-29335	-167	-25002	-11369	-18848	-329	-25051	-15327	-24951	-791	-28360	-16358	-20210	18462	-6491	8452	-30046	1676	-20868	14431	-22500	-185	-21856	13817	-17630	-187	-20907	15516	-13126	-151	-130	-122	-68	-66	-60	-112	35	-155	15	30	-77	-24	-59	78	-31	-3
1.049167	3432	-5639	-1665	-28985	-153	-24501	-11021	-18501	-200	-24540	-15140	-24646	-1034	-28067	-15845	-20184	17897	-6534	8154	-29964	1755	-20503	14598	-22481	-196	-21504	13722	-17607	-179	-20558	15460	-13204	-151	-126	-119	-67	-62	-57	-110	38	-151	19	36	-72	-21	-55	82	-28	1
1.050000	2965	-5912	-1590	-28632	-315	-23973	-10660	-18153	-198	-24013	-14934	-24315	-1168	-27680	-15346	-20159	16781	-6574	7871	-29917	1769	-20139	14710	-22474	-78	-21162	13612	-17614	-197	-20189	15392	-13285	-148	-126	-117	-66	-62	-57	-104	38	-159	19	34	-73	-22	-53	85	-29	-3
1.050833	2051	-6174	-1540	-28289	-552	-23440	-10294	-17810	-262	-23479	-14709	-23966	-1214	-27200	-14879	-20091	15224	-6609	7619	-29892	1810	-19802	14858	-22463	-121	-20811	13485	-17645	-163	-19806	15305	-13376	-146	-125	-120	-69	-57	-55	-105	40	-150	20	37	-70	-22	-53	81	-22	0
1.051667	951	-6409	-1507	-27962	-67	-22871	-9935	-17464	-358	-22949	-14469	-23587	-1298	-26636	-14450	-20001	13113	-6618	7418	-29896	1557	-19469	14960	-22453	-99	-20467	13339	-17702	-170	-19411	15204	-13455	-147	-122	-118	-68	-63	-56	-105	40	-148	18	33	-75	-5	-55	80	-29	1
1.052500	455	-6656	-1493	-27659	-388	-22309	-9581	-17104	-256	-22413	-14208	-23192	-1400	-25993	-14056	-19881	10856	-6597	7291	-29900	1638	-19145	15041	-22438	-95	-20115	13193	-17782	-288	-18998	15089	-13530	-145	-128	-120	-68	-63	-57	-107	39	-149	17	35	-75	-21	-56	82	-28	0
1.053333	-286	-6826	-1497	-27378	-268	-21742	-9238	-16733	-138	-21894	-13937	-22765	-1441	-25275	-13706	-19746	8263	-6539	7255	-29902	1933	-18822	15110	-22418	-119	-19767	13042	-17877	-177	-18571	14956	-13594	-148	-126	-119	-67	-60	-57	-104	37	-151	18	35	-76	-19	-56	81	-32	0
1.054167	-1083	-7003	-1516	-27135	-112	-21183	-8920	-16337	-88	-21375	-13648	-22307	-1404	-24496	-13404	-19582	5345	-6429	7314	-29858	1742	-18504	15162	-22386	-128	-19402	12896	-17990	-83	-18137	14813	-13622	-147	-128	-121	-70	-63	-58	-121	38	-151	18	34	-74	-22	-55	81	-28	0
1.055000	-1971	-7154	-1550	-26923	-203	-20639	-8621	-15925	-15	-20877	-13360	-21825	-1445	-23670	-13151	-19397	2748	-6268	7467	-29756	1542	-18193	15204	-22348	-122	-19033	12755	-18110	-101	-17702	14660	-13664	-149	-125	-117	-64	-64	-47	-107	41	-148	-8	36	-74	-26	-58	82	-28	1
1.055833	-3167	-7287	-1606	-26754	-151	-20113	-8352	-15494	-26	-20388	-13080	-21316	-1545	-22843	-12953	-19194	371	-6060	7695	-29564	1439	-17876	15232	-22301	-82	-18663	12625	-18233	153	-17273	14493	-13665	-150	-122	-119	-65	-64	-60	-107	43	-148	19	35	-74	-16	-57	84	-30	0
1.056667	-4231	-7397	-1677	-26617	-67	-19617	-8114	-15059	-25	-19917	-12814	-20792	-1739	-22007	-12805	-18967	-1802	-5814	7979	-29238	1292	-17563	15248	-22248	-69	-18292	12505	-18363	681	-16862	14321	-13640	-148	-127	-118	-68	-60	-60	-107	39	-151	19	37	-76	-21	-62	79	-31	-1
1.057500	-5047	-7487	-1766	-26517	-72	-19169	-7910	-14613	-66	-19477	-12574	-20252	-1787	-21185	-12704	-18711	-3603	-5532	8294	-28751	1000	-17252	15254	-22186	-104	-17921	12396	-18485	783	-16466	14152	-13587	-144	-122	-116	-64	-61	-59	-105	40	-146	18	33	-75	-18	-56	82	-26	1
1.058333	-6057	-7552	-1870	-26440	24	-18757	-7729	-14168	-151	-19055	-12364	-19704	-1590	-20399	-12654	-18430	-5011	-5235	8586	-28069	641	-16947	15247	-22118	-25	-17563	12296	-18595	539	-16109	13978	-13515	-149	-126	-117	-64	-62	-56	-104	40	-151	18	35	-78	-19	-58	79	-32	-3
1.059167	-7394	-7604	-1993	-26389	-240	-18399	-7588	-13745	-212	-18658	-12191	-19152	-1385	-19666	-12646	-18133	-5994	-4939	8820	-27182	802	-16656	15220	-22055	-70	-17214	12198	-18695	477	-15790	13819	-13417	-147	-127	-122	-68	-65	-61	-107	33	-155	13	34	-78	-25	-60	79	-31	-5
1.060000	-8949	-7623	-2128	-26353	144	-18111	-7468	-13337	-300	-18288	-12062	-18600	-1450	-19004	-12677	-17813	-6934	-4662	8957	-26080	482	-16379	15184	-21989	-9	-16890	12107	-18778	382	-15520	13635	-13302	-150	-130	-126	-67	-65	-53	-105	40	-152	15	33	-81	-24	-59	81	-30	-4
1.060833	-10143	-7614	-2279	-26322	0	-17879	-7371	-12961	-263	-17950	-11971	-18059	-1611	-18424	-12728	-17462	-7631	-4420	8960	-24770	91	-16119	15129	-21928	27	-16595	12023	-18833	335	-15302	13477	-13167	-151	-128	-122	-66	-61	-59	-105	36	-148	13	33	-79	-17	-59	80	-29	0
1.061667	-10856	-7579	-2437	-26290	1	-17706	-7290	-12622	-171	-17642	-11917	-17533	-1519	-17941	-12813	-17097	-8147	-4223	8800	-23280	171	-15887	15058	-21874	2	-16336	11934	-18873	280	-15143	13329	-13025	-149	-130	-121	-66	-61	-58	-104	58	-151	18	35	-77	-23	-59	80	-11	0
1.062500	-10705	-7514	-2602	-26227	1	-17611	-7220	-12340	-150	-17373	-11901	-17031	-1326	-17559	-12911	-16717	-8616	-4086	8453	-21672	172	-15685	14969	-21834	39	-16125	11837	-18887	109	-15037	13204	-12872	-148	-126	-120	-69	-64	-58	-104	40	-150	19	30	-76	-21	-58	82	-27	-3
1.063333	-10209	-7416	-2773	-26203	39	-17564	-7154	-12118	-78	-17141	-11911	-16560	-1093	-17283	-13021	-16323	-9094	-4015	7916	-20007	120	-15518	14859	-21785	-17	-15962	11737	-18881	-46	-14990	13060	-12719	-149	-127	-125	-66	-63	-58	-108	40	-151	16	35	-73	-22	-57	82	-30	5
1.064167	-10415	-7277	-2942	-26130	-329	-17584	-7093	-11960	-64	-16953	-11929	-16117	-964	-17108	-13134	-15926	-9534	-4017	7197	-18367	291	-15397	14731	-21801	-250	-15862	11624	-18854	-174	-15006	12944	-12572	-148	-128	-121	-65	-38	-59	-100	40	-149	17	33	-74	-22	-58	80	-31	3
1.065000	-12043	-7108	-3105	-26041	187	-17663	-7022	-11877	49	-16810	-11991	-15707	-720	-17037	-13243	-15527	-9998	-4082	6309	-16835	245	-15342	14579	-21817	-233	-15822	11501	-18806	-345	-15065	12838	-12440	-148	-130	-125	-73	-64	-45	-105	36	-149	16	32	-78	-23	-59	81	-30	-4
1.065833	-13991	-6901	-3260	-25928	47	-17788	-6948	-11872	124	-16717	-12043	-15345	-359	-17075	-13339	-15127	-10364	-4206	5293	-15498	178	-15298	14414	-21850	-134	-15845	11369	-18745	-305	-15172	12749	-12314	-149	-126	-124	-67	-65	-59	-103	38	-152	16	34	-78	-26	-59	77	-32	-6
1.066667	-16009	-6654	-3395	-25790	-22	-17952	-6852	-11936	84	-16662	-12080	-15017	-214	-17189	-13417	-14734	-10599	-4370	4178	-14437	371	-15322	14230	-21903	-272	-15932	11225	-18666	-294	-15313	12669	-12207	-149	-128	-124	-69	-62	-64	-105	37	-151	13	33	-69	-24	-59	80	-29	-3
1.067500	-18033	-6370	-3519	-25627	147	-18143	-6748	-12073	-31	-16656	-12104	-14735	4	-17382	-13475	-14348	-10804	-4562	3024	-13725	480	-15392	14040	-21974	-235	-16076	11078	-18583	-432	-15487	12597	-12120	-151	-129	-121	-67	-66	-62	-107	37	-151	17	33	-73	-24	-62	78	-32	0
1.068333	-20242	-6059	-3622	-25459	87	-18366	-6636	-12291	-29	-16701	-12108	-14494	340	-17636	-13513	-13983	-10838	-4765	1877	-13397	752	-15509	13829	-22066	-236	-16285	10922	-18496	-282	-15681	12539	-12050	-152	-126	-122	-68	-64	-60	-105	34	-156	18	34	-73	-22	-58	81	-16	0
1.069167	-23138	-5715	-3708	-25268	41	-18594	-6507	-12566	1	-16785	-12083	-14295	448	-17940	-13527	-13619	-10683	-4944	799	-13481	890	-15664	13614	-22171	-309	-16533	10766	-18389	-288	-15885	12491	-11996	-149	-126	-120	-64	-60	-60	-100	41	-149	20	35	-73	-22	-55	84	-28	-1
1.070000	-26400	-5350	-3760	-25079	94	-18831	-6376	-12909	27	-16906	-12029	-14179	913	-18270	-13514	-13277	-10235	-5085	-164	-13972	811	-15860	13387	-22289	-317	-16829	10607	-18319	-431	-16099	12447	-11955	-146	-126	-118	-61	-53	-56	-102	41	-159	18	37	-68	-9	-53	82	-26	-1
1.070833	-28605	-4975	-3802	-24893	-65	-19073	-6247	-13305	49	-17072	-11947	-14021	1277	-18625	-13491	-12953	-9463	-5184	-966	-14839	708	-16088	13151	-22417	-329	-17156	10454	-18243	-470	-16306	12407	-11934	-149	-126	-115	-66	-59	-57	-100	40	-145	18	36	-73	-18	-55	80	-28	0
1.071667	-28334	-4590	-3831	-24697	63	-19307	-6132	-13750	3	-17262	-11845	-13943	1342	-18985	-13480	-12642	-8644	-5205	-1574	-16028	642	-16348	12906	-22555	-249	-17507	10309	-18175	-630	-16523	12367	-11915	-146	-124	-111	-65	-59	-60	-100	40	-151	16	34	-73	-21	-59	82	-27	0
1.072500	-27812	-4200	-3840	-24522	-112	-19537	-6028	-14225	70	-17476	-11719	-13899	1861	-19336	-13407	-12345	-7648	-5136	-1951	-17459	1016	-16625	12662	-22687	-282	-17865	10177	-18123	-808	-16722	12331	-11905	-150	-129	-119	-68	-59	-58	-105	42	-150	19	36	-76	-22	-56	79	-29	-4
1.073333	-27621	-3816	-3846	-24357	128	-19735	-5956	-14728	-23	-17714	-11585	-13888	2709	-19669	-13363	-12048	-6746	-4971	-2083	-19033	953	-16919	12405	-22818	-337	-18230	10051	-18082	-947	-16918	12291	-11895	-151	-128	-124	-66	-66	-60	-110	39	-152	10	33	-78	-24	-59	79	-32	-5
1.074167	-27184	-3440	-3849	-24212	8	-19924	-5919	-15249	-6	-17961	-11453	-13899	3293	-19977	-13329	-11765	-6132	-4706	-1967	-20631	815	-17217	12155	-22937	-252	-18578	9951	-18049	-1112	-17093	12257	-11879	-151	-130	-121	-68	-62	-59	-105	40	-151	16	36	-75	-21	-56	79	-34	-3
1.075000	-26478	-3095	-3842	-24082	-55	-20088	-5922	-15775	66	-18213	-11309	-13930	3422	-20248	-13309	-11480	-5650	-4345	-1606	-22156	1073	-17519	11890	-23044	-285	-18915	9861	-18034	-1037	-17261	12212	-11850	-147	-126	-120	-66	-60	-64	-104	40	-150	16	36	-74	-25	-61	81	-31	-1
1.075833	-21421	-2769	-3849	-23975	-57	-20232	-5983	-16302	69	-18462	-11219	-13978	3517	-20482	-13321	-11190	-5426	-3899	-1020	-23505	1154	-17824	11625	-23117	-307	-19224	9794	-18030	-852	-17413	12165	-11816	-201	-124	-119	-67	-67	-59	-101	42	-154	17	37	-74	-43	-56	80	-31	-1
1.076667	-10875	-2463	-3863	-23884	63	-20346	-6108	-16817	59	-18691	-11157	-14042	3696	-20665	-13369	-10893	-5468	-3370	-227	-24580	1209	-18119	11336	-23212	-332	-19497	9733	-18041	-808	-17552	12112	-11767	-146	-125	-119	-65	-63	-33	-103	41	-150	19	35	-73	-25	-56	82	-26	2
1.077500	-1638	-2186	-3892	-23817	-302	-20437	-6298	-17314	157	-18942	-11145	-14111	3643	-20811	-13468	-10585	-5875	-2786	730	-25294	1326	-18412	11044	-23266	-388	-19743	9684	-18060	-816	-17674	12045	-11706	-146	-127	-119	-64	-62	-57	-102	44	-147	21	40	-73	-15	-55	85	-27	3
1.078333	6503	-1943	-3938	-23760	73	-20510	-6563	-17786	283	-19162	-11197	-14184	3357	-20922	-13619	-10263	-6608	-2162	1808	-25599	1143	-18694	10735	-23300	-398	-19946	9639	-18090	-679	-17802	11962	-11633	-145	-125	-116	-66	-55	-56	-105	42	-147	20	35	-76	-18	-60	80	-27	0
1.079167	14443	-1727	-4000	-23723	5	-20560	-6906	-18241	314	-19364	-11330	-14247	3137	-20990	-13834	-9928	-7410	-1522	2968	-25461	690	-18972	10399	-23318	-265	-20115	9589	-18124	-599	-17910	11865	-11546	-155	-126	-121	-66	-120	-61	-105	39	-152	19	33	-77	-24	-59	78	-31	1
1.080000	20360	-1539	-4091	-23693	-283	-20582	-7321	-18639	313	-19544	-11532	-14308	2977	-21020	-14112	-9575	-7996	-882	4171	-24843	684	-19231	10051	-23307	-287	-20246	9543	-18164	-575	-18012	11753	-11449	-150	-128	-120	-64	-77	-61	-103	41	-151	16	34	-75	-23	-58	80	-31	-3
1.080833	24175	-1368	-4192	-23659	-50	-20583	-7812	-19006	233	-19699	-11819	-14345	2648	-21013	-14448	-9206	-8461	-263	5378	-23869	423	-19487	9672	-23283	-268	-20335	9488	-18205	-491	-18101	11624	-11344	-149	-126	-119	-66	-63	-58	-107	36	-152	18	35	-75	-22	-50	79	-32	-1
1.081667	25690	-1217	-4313	-23628	-95	-20557	-8389	-19331	208	-19807	-12189	-14373	2091	-20973	-14847	-8825	-8699	314	6560	-22480	223	-19732	9272	-23235	-302	-20399	9413	-18250	-440	-18191	11474	-11235	-154	-146	-122	-69	-66	-61	-107	38	-153	11	33	-81	-25	-60	78	-32	-6
1.082500	25514	-1084	-4438	-23596	-68	-20521	-8991	-19610	171	-19917	-12633	-14366	1773	-20903	-15300	-8424	-8784	839	7669	-20811	16	-19958	8851	-23169	-266	-20430	9324	-18285	-298	-18262	11305	-11119	-144	-127	-120	-67	-64	-58	-105	39	-153	19	36	-76	-23	-57	80	-28	-1
1.083333	24231	-956	-4573	-23550	38	-20438	-9653	-19832	179	-19974	-13146	-14327	1599	-20793	-15806	-8019	-8775	1297	8683	-18978	-395	-20182	8410	-23086	-199	-20439	9205	-18317	-266	-18331	11109	-11009	-155	-127	-119	-65	-65	-65	-107	40	-151	20	33	-75	-26	-57	79	-30	-5
1.084167	22430	-839	-4704	-23490	-98	-20333	-10356	-20027	201	-19991	-13725	-14253	917	-20646	-16345	-7605	-8453	1681	9576	-17060	-687	-20386	7952	-22996	-218	-20436	9063	-18347	-429	-18387	10893	-10907	-148	-147	-120	-64	-66	-56	-104	41	-150	18	34	-75	-23	-56	82	-27	-11
1.085000	20531	-728	-4836	-23422	-108	-20206	-11084	-20129	91	-19974	-14355	-14140	266	-20467	-16918	-7201	-8040	1983	10328	-15219	-1162	-20575	7475	-22889	-189	-20419	8874	-18372	-741	-18432	10651	-10816	-146	-128	-121	-69	-61	-58	-105	42	-137	17	40	-74	-22	-56	82	-28	-1
1.085833	18762	-620	-4955	-23336	-186	-20051	-11833	-20195	58	-19918	-15022	-13984	-256	-20249	-17499	-6807	-7435	2208	10941	-13553	-1267	-20746	6988	-22780	-142	-20407	8659	-18387	-782	-18467	10384	-10741	-152	-128	-119	-66	-63	-59	-105	41	-152	18	29	-78	-24	-59	85	-30	-3
1.086667	17199	-511	-5058	-23230	-65	-19864	-12575	-20207	90	-19863	-15696	-13779	-711	-19983	-18081	-6429	-6759	2362	11406	-12161	-1410	-20892	6500	-22661	-186	-20376	8415	-18394	-621	-18487	10091	-10685	-149	-126	-120	-68	-59	-59	-107	40	-152	20	34	-72	-23	-57	81	-28	1
1.087500	16193	-398	-5133	-23134	-92	-19646	-13302	-20161	101	-19660	-16373	-13533	-723	-19675	-18644	-6066	-6311	2450	11735	-11139	-1937	-21018	6015	-22537	-49	-20355	8129	-18396	-831	-18490	9783	-10642	-172	-126	-118	-67	-64	-59	-107	41	-153	18	34	-75	-25	-56	80	-27	-1
1.088333	15784	-292	-5184	-22959	-14	-19397	-13996	-20061	53	-19458	-17024	-13238	-762	-19305	-19179	-5724	-5636	2482	11948	-10528	-2124	-21114	5541	-22414	-139	-20334	7820	-18384	-1068	-18477	9455	-10621	-150	-122	-120	-66	-63	-58	-105	36	-151	20	33	-72	-23	-55	80	-10	-1
1.089167	16150	-185	-5199	-22793	163	-19110	-14647	-19907	-47	-19204	-17669	-12899	-1015	-18876	-19664	-5409	-4726	2467	12008	-10393	-2458	-21168	5085	-22283	-144	-20315	7481	-18363	-904	-18439	9112	-10619	-147	-125	-117	-64	-59	-55	-102	43	-151	18	38	-72	-18	-55	85	-27	-3
1.090000	17226	-80	-5179	-22609	256	-18795	-15243	-19700	-10	-18892	-18256	-12520	-1274	-18382	-20094	-5128	-3739	2416	11982	-10695	-2686	-21189	4643	-22162	-180	-20296	7115	-18326	-689	-18382	8754	-10641	-149	-126	-116	-64	-63	-58	-109	39	-151	22	36	-74	-19	-53	84	-30	-3
1.090833	19071	16	-5125	-22407	1	-18441	-15773	-19450	9	-18529	-18799	-12108	-1445	-17825	-20454	-4878	-2738	2340	11879	-11421	-2891	-21161	4233	-22037	-176	-20281	6735	-18284	-513	-18297	8387	-10683	-148	-124	-114	-63	-62	-57	-105	43	-148	20	37	-79	-23	-56	82	-29	-1
1.091667	21123	105	-5029	-22183	236	-18051	-16225	-19149	-155	-18105	-19269	-11667	-1682	-17194	-20738	-4652	-1772	2243	11711	-12525	-3171	-21089	3850	-21916	-154	-20238	6336	-18231	-287	-18182	8020	-10735	-146	-124	-118	-65	-62	-58	-105	40	-151	17	38	-75	-22	-55	86	-25	-4
1.092500	23736	183	-4927	-21939	352	-17623	-16596	-18805	-344	-17623	-19664	-11202	-1977	-16493	-20930	-4450	-661	2138	11504	-13896	-3607	-20958	3509	-21797	-72	-20193	5933	-18166	-248	-18039	7646	-10820	-149	-125	-116	-63	-61	-57	-104	41	-151	18	37	-72	-17	-55	80	-33	-1
1.093333	26859	251	-4721	-21678	-27	-17165	-16883	-18429	-461	-17087	-19988	-10727	-2193	-15726	-21030	-4275	554	2030	11273	-15443	-3385	-20779	3204	-21684	-164	-20121	5534	-18091	-241	-17857	7275	-10896	-148	-125	-118	-64	-64	-60	-105	40	-151	17	37	-75	-24	-59	84	-29	0
1.094167	29972	310	-4510	-21401	88	-16672	-17078	-18015	-404	-16492	-20234	-10239	-2392	-14891	-21056	-4121	1603	1918	11040	-17052	-3164	-20542	2939	-21569	-170	-20017	5135	-18014	-24	-17638	6909	-10987	-152	-125	-121	-64	-60	-56	-103	41	-152	19	34	-74	-23	-55	84	-29	-3
1.095000	32483	333	-4272	-21110	92	-16148	-17185	-17567	-252	-15843	-20400	-9756	-2659	-13972	-20988	-3978	2414	1810	10817	-18613	-3152	-20252	2704	-21456	-143	-19874	4741	-17909	133	-17383	6561	-11085	-146	-121	-100	-63	-62	-59	-103	41	-148	18	43	-76	-22	-57	80	-30	-1
1.095833	32767	346	-4022	-20798	-33	-15582	-17206	-17091	-335	-15140	-20483	-9282	-2745	-13056	-20836	-3852	2928	1701	10584	-20017	-2934	-19902	2508	-21345	-148	-19685	4365	-17798	122	-17079	6219	-11187	-147	-125	-120	-65	-63	-57	-101	38	-149	19	38	-100	-18	-56	81	-39	0
1.096667	32708	340	-3716	-20481	-29	-14984	-17141	-16584	-579	-14396	-20492	-8801	-2757	-12079	-20616	-3730	3198	1594	10373	-21171	-2892	-19501	2338	-21234	-70	-19445	4001	-17680	133	-16732	5884	-11290	-150	-121	-117	-62	-60	-56	-99	43	-151	20	37	-75	-19	-53	84	-28	0
1.097500	32676	319	-3411	-20147	-40	-14357	-17005	-16060	-623	-13607	-20431	-8383	-2845	-11076	-20331	-3615	3284	1476	10174	-21994	-2775	-19055	2193	-21125	-95	-19147	3656	-17548	256	-16341	5544	-11368	-146	-122	-117	-66	-60	-56	-98	43	-146	22	39	-75	-16	-57	85	-28	0
1.098333	32181	266	-3091	-19807	-137	-13703	-16798	-15516	-440	-12786	-20303	-7953	-2839	-10060	-19992	-3508	3211	1349	9987	-22433	-2577	-18568	2060	-21012	-127	-18792	3318	-17414	337	-15904	5239	-11454	-149	-126	-122	-70	-66	-58	-103	41	-155	17	34	-78	-25	-53	90	-31	-3
1.099167	31781	194	-2752	-19465	-190	-13026	-16536	-14955	-420	-11938	-20105	-7593	-2970	-9048	-19613	-3402	3067	1212	9798	-22453	-2208	-18044	1939	-20901	-59	-18367	3001	-17265	356	-15414	4922	-11524	-125	-139	-121	-67	-64	-60	-109	36	-152	16	36	-79	-26	-58	78	-30	-4
1.100000	31403	107	-2442	-19114	-183	-12320	-16224	-14371	-458	-11051	-19851	-7239	-3299	-8056	-19204	-3283	2848	1062	9606	-22051	-1946	-17488	1823	-20780	-148	-17879	2693	-17109	631	-14881	4618	-11579	-149	-116	-119	-72	-65	-61	-108	38	-152	18	33	-80	-23	-60	78	-30	-1
1.100833	30987	6	-2114	-18764	-63	-11587	-15859	-13762	-425	-10160	-19529	-6916	-3082	-7090	-18770	-3210	2429	894	9397	-21242	-2410	-16904	1704	-20648	-28	-17322	2401	-16940	1440	-14299	4311	-11615	-150	-128	-119	-66	-63	-61	-107	39	-153	20	34	-77	-23	-57	80	-31	-4
1.101667	30617	-109	-1792	-18406	-326	-10832	-15471	-13143	-376	-9264	-19159	-6621	-2501	-6174	-18342	-3130	2250	706	9166	-20060	-2297	-16298	1573	-20507	-136	-16705	2120	-16770	1843	-13683	4000	-11635	-150	-126	-121	-66	-36	-61	-104	40	-152	21	35	-74	-23	-60	79	-32	-3
1.102500	30226	-238	-1477	-18043	-251	-10068	-15060	-12513	-289	-8370	-18738	-6354	-1780	-5311	-17908	-3067	1961	502	8903	-18578	-1941	-15685	1429	-20356	-107	-16030	1845	-16597	1414	-13026	3688	-11640	-149	-127	-119	-68	-61	-59	-104	38	-151	19	34	-74	-24	-56	80	-33	1
1.103333	29848	-377	-1171	-17689	-117	-9283	-14635	-11864	-292	-7489	-18269	-6113	-1416	-4507	-17480	-3035	1699	280	8602	-16874	-1506	-15060	1266	-20185	-66	-15304	1572	-16421	1285	-12331	3359	-11630	-148	-127	-119	-65	-60	-57	-103	21	-151	17	37	-75	24	-55	81	-31	-1
1.104167	29470	-530	-875	-17326	-393	-8496	-14207	-11206	-339	-6628	-17751	-5886	-1298	-3763	-17069	-3037	1486	55	8260	-15028	-1382	-14429	1083	-19996	-120	-14529	1296	-16249	1231	-11603	3019	-11605	-144	-127	-116	-66	-62	-58	-109	39	-151	19	35	-76	-21	-56	70	-28	0
1.105000	29112	-683	-593	-16959	-372	-7703	-13775	-10539	-320	-5787	-17185	-5678	-1034	-3093	-16678	-3090	1230	-187	7879	-13138	-1522	-13793	874	-19777	-191	-13711	1019	-16081	983	-10856	2661	-11571	-150	-125	-120	-70	-59	-57	-105	38	-151	17	36	-82	-22	-58	82	-29	-5
1.105833	28752	-847	-323	-16579	121	-6910	-13347	-9863	-289	-4982	-16581	-5474	-851	-2492	-16302	-3197	826	-417	7460	-11287	-1858	-13154	640	-19541	-105	-12863	755	-15923	782	-10094	2288	-11532	-150	-126	-121	-67	-64	-58	-110	37	-153	17	32	-77	-22	-58	79	-29	-4
1.106667	28388	-1013	-62	-16188	-212	-6118	-12926	-9180	-236	-4214	-15936	-5280	-1046	-1947	-15949	-3368	484	-643	7004	-9532	-1496	-12510	382	-19270	-88	-11984	448	-15776	611	-9324	1895	-11489	-153	-130	-126	-50	-64	-67	-115	36	-152	15	32	-78	-23	-61	77	-33	-5
1.107500	28035	-1180	217	-15774	-246	-5333	-12516	-8491	-239	-3489	-15257	-5085	-1272	-1481	-15609	-3608	220	-847	6531	-7968	-1016	-11859	111	-18963	-92	-11090	144	-15631	453	-8548	1488	-11443	-151	-127	-121	-68	-64	-60	-109	38	-152	11	32	-79	-24	-59	78	-21	-4
1.108333	27621	-1348	434	-15335	-275	-4556	-12110	-7801	-353	-2802	-14540	-4889	-1187	-1049	-15269	-3928	-243	-1047	6036	-6650	-632	-11200	-178	-18626	-135	-10186	-142	-15512	418	-7765	1061	-11398	-151	-128	-126	-83	-65	-58	-109	35	-154	15	33	-77	-24	-57	84	-31	-5
1.109167	25958	-1506	671	-14853	-275	-3781	-11709	-7111	-189	-2162	-13793	-4685	-1007	-664	-14932	-4327	-773	-1177	5546	-5602	-309	-10529	-474	-18244	-202	-9273	-465	-15395	353	-6991	625	-11361	-150	-129	-119	-64	-62	-57	-104	40	-150	18	37	-74	-22	-59	84	-27	2
1.110000	22374	-1652	893	-14334	-138	-3054	-11311	-6415	-170	-1558	-13042	-4487	-867	-314	-14586	-4805	-1267	-1284	5059	-4872	-294	-9846	-775	-17826	-170	-8360	-744	-15291	313	-6230	181	-11334	-146	-127	-117	-63	-63	-56	-104	41	-149	17	37	-72	-19	-56	82	-26	0
1.110833	19219	-1795	1103	-13767	-124	-2333	-10910	-5724	-432	-1000	-12238	-4295	-854	-3	-14228	-5385	-1875	-1348	4591	-4451	-8	-9140	-1076	-17366	-225	-7457	-1047	-15201	245	-5490	-271	-11327	-148	-127	-120	-65	-62	-55	-107	39	-148	18	32	-73	-21	-58	80	-30	-3
1.111667	15803	-1916	1300	-13145	-257	-1634	-10506	-5034	-251	-480	-11444	-4112	-797	290	-13846	-6004	-2436	-1364	4150	-4349	156	-8422	-1374	-16868	-267	-6571	-1342	-15122	5	-4770	-723	-11331	-147	-126	-118	-66	-62	-63	-108	44	-149	19	37	-74	-22	-57	85	-28	0
1.112500	11420	-2021	1483	-12454	-240	-959	-10082	-4346	-36	6	-10652	-3949	-575	567	-13424	-6713	-2846	-1330	3750	-4535	188	-7673	-1651	-16328	-109	-5728	-1631	-15050	-41	-4074	-1163	-11354	-150	-128	-119	-66	-61	-58	-105	40	-152	18	34	-74	-22	-60	84	-31	-6
1.113333	6612	-2101	1636	-11707	-302	-316	-9642	-3667	16	461	-9862	-3806	-581	831	-12957	-7483	-3087	-1252	3384	-4972	612	-6904	-1911	-15757	-122	-4865	-1905	-14978	68	-3395	-1602	-11392	-148	-127	-129	-65	-61	-56	-109	38	-151	16	35	-96	-21	-59	82	-29	0
1.114167	1252	-2136	1769	-10898	-23	299	-9181	-2985	189	893	-9082	-3699	-599	1080	-12441	-8303	-3410	-1111	3067	-5613	244	-6112	-2145	-15146	-18	-4045	-2165	-14912	-6	-2748	-2015	-11447	-152	-130	-121	-66	-64	-57	-109	37	-151	18	35	-77	-21	-59	79	-31	-3
1.115000	-4277	-2175	1882	-10038	-363	880	-8692	-2308	189	1303	-8323	-3641	-669	1318	-11871	-9158	-3691	-930	2799	-6412	406	-5300	-2356	-14510	-32	-3256	-2408	-14841	-86	-2127	-2406	-11523	-148	-132	-125	-69	-62	-60	-108	36	-169	11	32	-78	-19	-60	78	-33	-4
1.115833	-9920	-2162	2002	-9135	-267	1430	-8166	-1638	111	1692	-7587	-3636	-575	1541	-11237	-10035	-3720	-707	2577	-7299	832	-4464	-2536	-13839	-11	-2504	-2616	-14759	-62	-1528	-2760	-11608	-150	-131	-121	-65	-60	-57	-105	41	-152	24	35	-73	-18	-57	84	-30	-3
1.116667	-15475	-2107	2014	-8192	-229	1947	-7596	-973	141	2051	-6880	-3694	-297	1749	-10547	-10916	-3428	-438	2397	-8228	1324	-3605	-2683	-13158	-67	-1761	-2805	-14672	-287	-958	-3078	-11711	-147	-127	-119	-64	-63	-55	-107	40	-149	18	35	-74	-22	-57	84	-27	-1
1.117500	-20714	-2004	2032	-7241	-216	2429	-6991	-317	189	2419	-6206	-3827	80	1928	-9794	-11796	-3122	-137	2249	-9142	1759	-2736	-2806	-12463	-33	-1059	-2961	-14567	-766	-409	-3360	-11828	-148	-127	-119	-62	-64	-60	-103	43	-149	19	37	-97	-23	-53	86	-26	0
1.118333	-25662	-1867	2010	-6299	-301	2863	-6348	318	245	2750	-5574	-4051	455	2085	-8977	-12653	-2843	190	2118	-9982	2390	-1861	-2898	-11777	-50	-400	-3092	-14456	-962	113	-3597	-11960	-145	-127	-109	-64	-59	-55	-104	39	-147	16	34	-69	-21	-58	84	-30	-1
1.119167	-29869	-1683	1953	-5390	194	3257	-5667	937	401	3057	-4972	-4366	787	2173	-8102	-13488	-2745	528	1997	-10709	2700	-989	-2974	-11099	-39	230	-3196	-14324	-826	620	-3793	-12105	-147	-131	-121	-67	-64	-60	-110	40	-148	17	33	-75	-19	-61	79	-36	1
1.120000	-32463	-1460	1859	-4538	-50	3607	-4958	1537	430	3340	-4435	-4781	1056	2238	-7177	-14270	-2695	881	1882	-11276	3288	-118	-3025	-10433	-121	832	-3269	-14179	-810	1108	-3934	-12248	-149	-131	-121	-64	-62	-58	-107	42	-151	18	32	-74	-23	-60	80	-30	-3
1.120833	-32731	-1194	1731	-3759	-148	3908	-4195	2109	340	3589	-3873	-5278	1282	2234	-6214	-14998	-2656	1241	1757	-11664	3934	742	-3065	-9782	-260	1401	-3308	-14010	-793	1574	-4024	-12399	-149	-129	-120	-67	-61	-61	-108	41	-151	18	33	-87	-21	-55	84	-30	-3
1.121667	-32706	-888	1567	-3067	-85	4169	-3407	2656	348	3790	-3370	-5895	1320	2161	-5219	-15658	-2651	1599	1608	-11851	4243	1579	-3094	-9180	-251	1936	-3328	-13826	-721	2020	-4069	-12556	-147	-128	-121	-65	-61	-56	-92	38	-151	17	36	-76	-19	-58	82	-31	-1
1.122500	-32700	-559	1371	-2481	-3	4369	-2602	3167	468	3964	-2894	-6541	1425	2036	-4194	-16257	-2492	1954	1435	-11805	4702	2386	-3118	-8612	-270	2443	-3320	-13619	-530	2449	-4071	-12716	-149	-129	-119	-64	-62	-58	-107	38	-151	16	37	-68	-23	-55	82	-29	-1
1.123333	-32699	-197	1152	-2008	128	4520	-1778	3636	339	4077	-2437	-7287	1632	1844	-3149	-16789	-2417	2294	1230	-11599	5068	3155	-3146	-8091	-331	2918	-3296	-13396	-158	2864	-4036	-12882	-159	-131	-119	-66	-64	-58	-107	49	-154	17	35	-77	-24	-59	80	-34	-5
1.124167	-32715	177	903	-1657	68	4611	-946	4069	231	4129	-1989	-8096	1648	1584	-2098	-17236	-2361	2620	992	-11173	5392	3880	-3181	-7617	-402	3368	-3250	-13152	-23	3262	-3957	-13039	-147	-130	-120	-65	-64	-59	-107	39	-154	15	33	-74	-46	-58	84	-12	-3
1.125000	-32239	563	639	-1403	23	4652	-112	4464	154	4120	-1543	-8941	1623	1274	-1055	-17611	-2299	2923	714	-10569	5417	4552	-3230	-7192	-395	3797	-3198	-12889	-131	3639	-3852	-13204	-151	-132	-118	-66	-62	-59	-107	39	-153	18	37	-75	-24	-55	81	-27	-5
1.125833	-30459	948	355	-1258	-45	4626	719	4814	74	4035	-1101	-9811	1886	907	-42	-17909	-2262	3213	404	-9807	5155	5172	-3290	-6824	-237	4198	-3135	-12607	28	3999	-3722	-13365	-150	-129	-124	-65	-63	-58	-108	43	-150	17	34	-76	-22	-59	80	-30	-1
1.126667	-28785	1326	74	-1197	-429	4543	1544	5118	176	3884	-653	-10677	1974	493	965	-18137	-2198	3474	58	-8912	5411	5730	-3368	-6505	-444	4577	-3065	-12306	205	4327	-3574	-13526	-150	-131	-120	-67	-67	-58	-104	38	-151	18	35	-79	-23	-56	82	-29	-3
1.127500	-27228	1691	-236	-1210	150	4404	2326	5372	266	3656	-196	-11526	1734	47	1928	-18300	-2360	3716	-309	-7927	4554	6224	-3461	-6240	-762	4934	-3000	-11989	45	4655	-3415	-13683	-152	-129	-125	-68	-63	-58	-105	37	-154	15	32	-79	-25	-56	81	-29	-4
1.128333	-25451	2032	-533	-1269	-7	4203	3084	5574	194	3350	267	-12327	1670	-421	2846	-18401	-2399	3931	-701	-6880	3874	6652	-3574	-6024	-1216	5275	-2921	-11648	-52	4952	-3249	-13838	-151	-132	-122	-68	-66	-60	-104	38	-154	21	35	-76	-18	-53	82	-29	-4
1.129167	-23762	2348	-814	-1351	-4	3947	3829	5728	32	2992	751	-13077	1648	-900	3707	-18439	-2256	4132	-1100	-5805	3566	7021	-3700	-5855	-1186	5606	-2851	-11286	-78	5232	-3081	-13987	-145	-124	-118	-64	-62	-55	-101	39	-146	20	40	-74	-18	-53	79	-7	3
1.130000	-21973	2636	-1075	-1447	-74	3637	4478	5824	45	2561	1245	-13736	1553	-1361	4505	-18426	-2261	4307	-1510	-4744	2973	7308	-3842	-5724	-932	5919	-2786	-10902	-103	5471	-2910	-14133	-143	-125	-117	-62	-63	-60	-102	41	-145	20	41	-73	-19	-55	86	-26	0
1.130833	-20077	2891	-1314	-1538	-43	3272	5102	5855	50	2067	1742	-14310	1364	-1833	5246	-18369	-2267	4463	-1926	-3728	2376	7533	-3991	-5633	-920	6217	-2731	-10506	-120	5717	-2768	-14273	-146	-127	-117	-65	-61	-58	-103	40	-151	19	38	-75	-23	-55	82	-31	-3
1.131667	-18163	3118	-1510	-1613	-296	2852	5669	5821	-24	1522	2243	-14774	1084	-2265	5868	-18268	-2137	4602	-2343	-2787	1795	7689	-4155	-5578	-866	6504	-2686	-10093	-181	5929	-2626	-14403	-152	-128	-124	-75	-63	-61	-108	36	-153	15	36	-78	-25	-59	79	-30	-3
1.132500	-16369	3312	-1687	-1652	149	2393	6174	5714	-66	941	2739	-15119	805	-2657	6424	-18125	-2031	4730	-2752	-1940	755	7787	-4311	-5563	-757	6788	-2643	-9657	-169	6118	-2499	-14524	-150	-130	-119	-62	-62	-62	-104	39	-151	17	40	-76	-23	-56	64	-30	-5
1.133333	-14118	3487	-1801	-1654	-53	1894	6616	5538	-18	332	3232	-15337	684	-3009	6900	-17938	-1891	4851	-3153	-1205	224	7823	-4464	-5536	-586	7062	-2609	-9201	-233	6293	-2386	-14632	-149	-128	-119	-63	-62	-62	-108	38	-152	13	41	-78	-24	-58	84	-29	-5
1.134167	-11643	3646	-1859	-1620	-49	1354	6993	5291	27	-297	3710	-15455	476	-3306	7293	-17712	-1591	4966	-3548	-597	439	7807	-4606	-5539	-535	7330	-2579	-8720	-306	6448	-2287	-14730	-151	-128	-121	-66	-61	-58	-103	40	-149	18	34	-86	-23	-57	82	-45	-4
1.135000	-8812	3790	-1860	-1561	197	786	7303	4945	-90	-945	4167	-15450	279	-3554	7594	-17445	-1355	5074	-3935	-124	180	7734	-4735	-5562	-429	7585	-2561	-8236	-342	6602	-2202	-14814	-149	-128	-116	-67	-62	-59	-103	15	-149	17	33	-78	-24	-56	82	-30	-1
1.135833	-5659	3932	-1805	-1476	137	182	7547	4511	-10	-1594	4592	-15335	149	-3748	7809	-17131	-1217	5195	-4309	225	35	7608	-4845	-5593	-297	7832	-2541	-7725	-438	6704	-2125	-14882	-144	-125	-119	-63	-62	-58	-105	40	-147	19	36	-75	-21	-56	81	-26	3
1.136667	-2434	4072	-1691	-1374	297	-440	7728	3982	88	-2247	4978	-15124	-120	-3889	7943	-16755	-1006	5282	-4676	446	-80	7440	-4923	-5631	-319	8059	-2529	-7205	-408	6805	-2055	-14943	-146	-124	-125	-60	-59	-55	-101	44	-151	19	34	-76	-23	-52	86	-28	0
1.137500	987	4216	-1498	-1278	387	-1083	7842	3353	23	-2864	5320	-14828	-271	-3979	7996	-16314	-716	5381	-5035	560	-150	7222	-4974	-5672	-222	8261	-2513	-6667	-435	6890	-1989	-14986	-148	-122	-116	-62	-63	-57	-102	43	-149	19	36	-69	-19	-55	87	-27	2
1.138333	4705	4376	-1261	-1199	200	-1737	7893	2621	0	-3476	5604	-14467	-183	-4047	7987	-15790	-599	5479	-5383	581	-64	6961	-4993	-5724	-164	8426	-2504	-6125	-558	6945	-1923	-15020	-145	-125	-122	-61	-59	-57	-102	43	-151	20	35	-76	-19	-57	84	-30	1
1.139167	8183	4542	-974	-1158	311	-2403	7880	1780	17	-4077	5833	-14051	-225	-4058	7884	-15182	-636	5569	-5720	528	243	6654	-4979	-5780	-45	8553	-2497	-5571	-506	6981	-1855	-15050	-149	-128	-121	-67	-62	-61	-107	35	-151	17	30	-77	-21	-59	78	-31	0
1.140000	11124	4731	-643	-1158	145	-3075	7829	833	50	-4652	6002	-13601	-325	-4052	7734	-14473	-555	5654	-6050	429	1391	6309	-4925	-5842	5	8630	-2490	-5013	-443	6987	-1775	-15067	-151	-130	-124	-62	-65	-64	-107	38	-154	16	29	-79	-30	-64	78	-33	-5
1.140833	13490	4936	-283	-1221	540	-3743	7689	-220	-101	-5205	6112	-13135	-435	-4022	7539	-13648	-578	5742	-6364	309	1279	5924	-4820	-5899	3	8652	-2474	-4457	-484	6974	-1671	-15074	-148	-128	-121	-72	-64	-62	-110	36	-152	37	29	-77	-24	-59	81	-30	-1
1.141667	15625	5161	108	-1345	411	-4399	7505	-1359	-292	-5727	6158	-12642	-574	-3988	7299	-12715	-659	5816	-6667	182	1039	5501	-4672	-5956	106	8601	-2457	-3901	-581	6929	-1551	-15072	-143	-131	-119	-66	-62	-58	-105	39	-149	17	32	-77	-22	-60	81	-32	-6
1.142500	17066	5401	514	-1545	266	-5046	7312	-2592	-266	-6223	6150	-12159	-642	-3951	7020	-11645	-677	5886	-6955	68	1691	5052	-4480	-6022	41	8476	-2429	-3358	-529	6844	-1404	-15063	-149	-128	-119	-69	-62	-58	-104	39	-154	8	32	-74	-19	-55	95	-27	-1
1.143333	17907	5656	921	-1814	218	-5670	7070	-3899	-253	-6687	6078	-11693	-742	-3922	6701	-10472	-679	5947	-7233	-17	1861	4545	-4249	-6080	71	8270	-2393	-2828	-486	6721	-1224	-15042	-148	-128	-115	-66	-60	-60	-101	46	-150	19	35	-74	-24	-56	84	-28	-1
1.144167	18286	5915	1319	-2154	218	-6268	6793	-5269	-321	-7122	5955	-11234	-632	-3910	6360	-9173	-526	6003	-7500	-70	1947	4017	-3968	-6145	87	7969	-2346	-2318	-430	6555	-1013	-15011	-146	-127	-120	-67	-62	-57	-102	40	-148	22	34	-78	-22	-56	86	-27	1
1.145000	18091	6178	1696	-2546	-343	-6826	6494	-6690	-194	-7521	5788	-10800	-383	-3923	5992	-7777	-421	6051	-7760	-90	2070	3453	-3643	-6209	125	7570	-2281	-1835	-418	6342	-761	-14968	-148	-131	-121	-68	-62	-52	-104	40	-148	17	35	-75	-18	-57	85	-28	-3
1.145833	17032	6435	2044	-3015	110	-7352	6172	-8171	-31	-7883	5580	-10378	-69	-3961	5587	-6287	-402	6093	-8008	-73	1557	2864	-3273	-6270	130	7069	-2194	-1383	-477	6084	-464	-14905	-148	-127	-119	-67	-63	-59	-104	22	-148	18	35	-76	-25	-58	84	-29	0
1.146667	15962	6685	2357	-3517	87	-7827	5844	-9664	-43	-8200	5339	-9970	199	-4030	5163	-4735	-315	6134	-8259	-32	1172	2231	-2860	-6326	174	6450	-2080	-973	-379	5779	-126	-14821	-150	-128	-114	-72	-64	-60	-104	39	-151	17	35	-75	-23	-58	79	-28	-1
1.147500	14775	6923	2620	-4041	-309	-8243	5514	-11141	-26	-8468	5072	-9580	301	-4126	4709	-3130	6	6174	-8502	25	1485	1585	-2410	-6376	156	5788	-1942	-610	-335	5421	257	-14708	-148	-127	-125	-68	-65	-61	-107	40	-150	13	34	-75	-23	-60	79	-30	-12
1.148333	13435	7137	2823	-4574	-264	-8593	5183	-12574	-76	-8677	4788	-9186	382	-4249	4230	-1509	195	6210	-8754	86	998	913	-1925	-6422	211	4994	-1769	-292	-405	5010	694	-14565	-153	-132	-126	-72	-67	-63	-105	38	-154	12	30	-78	-24	-60	78	-31	-6
1.149167	12044	7326	2974	-5094	-340	-8870	4863	-13997	-275	-8825	4493	-8795	257	-4393	3740	96	345	6261	-8999	138	704	236	-1394	-6448	239	4122	-1544	-30	-344	4549	1181	-14375	-147	-129	-120	-68	-60	-59	-103	42	-151	18	35	-75	-24	-58	82	-30	-3
1.150000	10688	7495	3059	-5582	-339	-9071	4564	-15335	-484	-8901	4195	-8383	-27	-4549	3223	1661	546	6311	-9251	165	282	-460	-833	-6467	259	3160	-1284	181	-304	4039	1716	-14141	-149	-127	-119	-66	-51	-61	-103	42	-150	20	36	-70	-21	-57	82	-28	0
1.150833	9496	7614	3061	-6034	-314	-9188	4288	-16565	-572	-8911	3890	-7970	32	-4719	2682	3136	711	6364	-9514	149	-358	-1173	-233	-6470	297	2122	-973	325	-314	3472	2297	-13863	-148	-128	-119	-66	-59	-56	-103	43	-150	20	34	-73	-22	-53	84	-46	0
1.151667	8608	7700	2988	-6433	-456	-9225	4025	-17692	-455	-8851	3586	-7541	140	-4887	2126	4500	990	6427	-9789	86	-801	-1904	392	-6463	219	1027	-611	408	-279	2858	2920	-13528	-145	-127	-121	-67	-63	-59	-109	39	-150	16	35	-73	-19	-57	84	-28	0
1.152500	8044	7746	2830	-6766	-302	-9171	3799	-18668	-500	-8698	3284	-7095	-15	-5045	1560	5725	1190	6472	-10071	-40	-1802	-2643	1055	-6434	313	-122	-190	434	-270	2190	3595	-13133	-148	-128	-120	-67	-63	-62	-107	44	-149	18	42	-72	-24	-57	82	-30	-3
1.153333	7421	7753	2590	-7023	-370	-9033	3603	-19502	-576	-8479	2989	-6633	-326	-5184	968	6787	1395	6553	-10361	-224	-2099	-3386	1735	-6387	330	-1314	283	398	-367	1472	4316	-12672	-148	-128	-121	-93	-62	-62	-105	38	-151	16	36	-77	-21	-58	82	-30	0
1.154167	6586	7716	2267	-7203	-181	-8810	3442	-20161	-367	-8180	2695	-6153	-645	-5288	387	7654	1613	6615	-10644	-479	-2573	-4140	2441	-6322	194	-2529	821	304	-345	699	5071	-12154	-149	-128	-126	-70	-59	-62	-104	41	-147	23	32	-72	-22	-58	82	-30	-1
1.155000	5968	7632	1862	-7296	-27	-8507	3311	-20643	-76	-7812	2421	-5664	-574	-5353	-185	8317	1679	6667	-10925	-783	-3761	-4900	3172	-6237	263	-3774	1413	161	-227	-122	5859	-11570	-148	-130	-124	-67	-60	-64	-105	41	-150	16	35	-77	-22	-57	82	-29	0
1.155833	5393	7502	1380	-7318	-158	-8129	3212	-20936	-297	-7380	2126	-5176	-242	-5374	-767	8761	1843	6706	-11184	-1149	-4082	-5674	3926	-6131	230	-5014	2067	-28	-195	-999	6667	-10929	-147	-127	-124	-67	-60	-57	-101	41	-150	17	36	-76	-29	-56	82	-30	-4
1.156667	4829	7327	828	-7261	-114	-7688	3145	-21037	-404	-6890	1847	-4695	-4	-5337	-1270	8984	2004	6716	-11412	-1560	-4717	-6454	4688	-6015	436	-6252	2769	-264	-271	-1938	7490	-10230	-147	-128	-122	-69	-62	-61	-108	40	-151	15	34	-78	-24	-60	80	-30	-1
1.157500	4145	7102	210	-7139	50	-7196	3105	-20947	-156	-6356	1573	-4230	-79	-5241	-1766	8989	2194	6693	-11590	-2007	-5266	-7234	5466	-5872	908	-7467	3527	-526	-208	-2932	8331	-9468	-142	-126	-113	-66	-62	-63	-102	44	-147	38	38	-75	-22	-57	84	-28	1
1.158333	3381	6840	-451	-6948	-518	-6659	3088	-20662	-98	-5777	1305	-3796	-224	-5087	-2213	8779	2372	6622	-11700	-2476	-5636	-8018	6256	-5714	1121	-8662	4322	-825	-264	-4004	9181	-8656	-149	-126	-120	-65	-62	-61	-104	41	-148	19	38	-77	-22	-58	79	-29	0
1.159167	2159	6526	-1150	-6719	-183	-6101	3090	-20206	-65	-5215	1039	-3399	-352	-4869	-2611	8369	2536	6499	-11729	-2961	-6107	-8808	7046	-5543	782	-9824	5155	-1149	-299	-5144	10019	-7807	-149	-127	-125	-68	-68	-64	-105	33	-153	17	32	-77	-25	-58	77	-32	-4
1.160000	1112	6159	-1867	-6451	175	-5525	3110	-19580	-167	-4627	781	-3054	-282	-4594	-2939	7787	2613	6321	-11655	-3439	-7016	-9587	7840	-5361	787	-10939	6027	-1488	-194	-6353	10841	-6921	-149	-128	-121	-67	-65	-62	-109	38	-151	18	33	-78	-22	-58	76	-32	-1
1.160833	181	5752	-2584	-6159	-292	-4947	3132	-18794	-404	-4044	537	-2760	-177	-4259	-3198	7046	2769	6069	-11466	-3906	-7187	-10370	8642	-5160	678	-12006	6923	-1834	-270	-7630	11648	-6001	-149	-127	-121	-66	-62	-66	-108	37	-152	16	33	-75	-21	-59	79	-30	0
1.161667	-1076	5299	-3293	-5846	-117	-4374	3176	-17874	-454	-3483	301	-2537	-240	-3875	-3388	6183	2939	5742	-11176	-4355	-7292	-11141	9444	-4938	485	-13012	7831	-2184	-282	-8986	12423	-5063	-150	-126	-120	-69	-63	-63	-109	40	-150	17	34	-78	-23	-57	123	-28	-3
1.162500	-2273	4793	-3962	-5525	-98	-3821	3219	-16835	-392	-2950	81	-2386	-310	-3450	-3496	5221	3048	5344	-10676	-4769	-7613	-11896	10234	-4714	357	-13952	8741	-2532	-156	-10384	13169	-4107	-146	-128	-124	-64	-93	-59	-105	41	-150	16	32	-75	-22	-55	84	-29	-1
1.163333	-3483	4245	-4574	-5216	-117	-3297	3267	-15701	-390	-2453	-115	-2306	-487	-2988	-3526	4187	3115	4848	-10059	-5139	-7789	-12632	11012	-4471	225	-14811	9646	-2871	-196	-11832	13870	-3162	-151	-129	-118	-67	-63	-59	-104	43	-153	18	36	-76	-21	-56	82	-31	-3
1.164167	-4797	3650	-5109	-4915	1	-2805	3311	-14495	-275	-1998	-293	-2311	-634	-2505	-3480	3119	3326	4288	-9292	-5454	-7802	-13332	11766	-4224	72	-15602	10537	-3198	-188	-13305	14513	-2219	-150	-127	-119	-83	-59	-59	-108	42	-152	19	23	-75	-21	-59	80	-29	-4
1.165000	-5830	3012	-5545	-4630	90	-2351	3358	-13236	-253	-1586	-444	-2383	-561	-2006	-3359	2042	3602	3653	-8375	-5717	-7555	-13996	12492	-3963	-77	-16308	11402	-3511	-166	-14775	15098	-1313	-148	-129	-124	-72	-66	-64	-109	37	-152	15	30	-78	-26	-62	75	-33	-5
1.165833	-6639	2335	-5866	-4367	59	-1935	3403	-11935	-383	-1219	-562	-2531	-593	-1506	-3165	965	3735	2960	-7311	-5917	-7373	-14612	13202	-3689	-118	-16922	12230	-3795	-124	-16205	15627	-441	-150	-129	-119	-69	-66	-57	-105	38	-152	13	27	-80	-24	-58	79	-30	0
1.166667	-7489	1653	-6050	-4118	-24	-1551	3457	-10620	-360	-890	-639	-2744	-763	-1007	-2907	-10	3976	2209	-6110	-6056	-7035	-15171	13872	-3404	-199	-17440	13015	-4051	-152	-17576	16080	381	-147	-129	-120	-72	-65	-60	-107	37	-152	18	32	-76	-22	-49	78	-30	-3
1.167500	-8544	878	-6092	-3890	-62	-1203	3517	-9308	-302	-598	-682	-3011	-811	-522	-2590	-947	4344	1417	-4783	-6125	-6535	-15664	14503	-3109	-357	-17866	13740	-4283	-138	-18853	16463	1143	-151	-131	-121	-69	-57	-58	-107	38	-153	17	30	-77	-26	-62	77	-32	-6
1.168333	-9307	111	-5982	-3685	96	-884	3584	-8023	-304	-337	-678	-3331	-747	-56	-2217	-1817	4331	594	-3362	-6136	-6647	-16088	15082	-2813	-199	-18180	14400	-4483	-142	-20010	16765	1836	-151	-104	-120	-68	-66	-60	-109	36	-153	18	33	-74	-23	-58	78	-30	25
1.169167	-9771	-690	-5719	-3489	-198	-586	3666	-6772	-329	-85	-636	-3683	-957	392	-1805	-2587	4386	-232	-1867	-6080	-6366	-16426	15610	-2504	-341	-18416	14994	-4647	-105	-21011	16990	2452	-168	-125	-117	-65	-60	-57	-108	43	-148	22	35	-74	-19	-59	82	-29	2
1.170000	-10264	-1492	-5315	-3317	-274	-302	3761	-5557	-593	158	-535	-4064	-1281	825	-1353	-3254	4386	-1054	-326	-5978	-6005	-16688	16079	-2195	-414	-18542	15508	-4777	-118	-21830	17133	2977	-144	-121	-114	-64	-61	-56	-105	41	-144	21	40	-75	-19	-53	82	-27	2
1.170833	-10705	-2304	-4775	-3150	-194	-26	3879	-4392	-764	402	-395	-4461	-1526	1224	-885	-3833	4264	-1854	1221	-5835	-5595	-16865	16491	-1886	-411	-18589	15931	-4878	-319	-22445	17182	3403	-148	-124	-116	-59	-61	-56	-107	42	-150	21	35	-73	-18	-56	81	-29	-1
1.171667	-11035	-3112	-4111	-3002	-445	245	4020	-3291	-741	672	-208	-4862	-1877	1606	-394	-4316	4176	-2619	2755	-5650	-5007	-16955	16835	-1580	-460	-18542	16259	-4937	-443	-22834	17145	3740	-147	-126	-120	-66	-61	-57	-108	39	-155	17	37	-76	-22	-57	81	-28	0
1.172500	-11585	-3915	-3359	-2858	-394	520	4194	-2254	-555	960	22	-5247	-2038	1974	97	-4714	4038	-3339	4252	-5444	-4590	-16958	17113	-1280	-530	-18417	16495	-4962	-383	-22993	17011	3978	-147	-128	-118	-59	-65	-58	-107	40	-149	19	34	-77	-22	-56	81	-30	0
1.173333	-11920	-4699	-2514	-2727	141	800	4394	-1289	-316	1290	298	-5613	-1879	2335	602	-5039	3687	-3994	5669	-5222	-4514	-16883	17346	-992	-408	-18219	16630	-4966	-310	-22905	16786	4118	-149	-130	-120	-70	-64	-61	-109	36	-153	12	29	-74	-22	-59	77	-32	0
1.174167	-11728	-5456	-1597	-2600	-172	1089	4624	-390	-417	1665	615	-5954	-1658	2680	1096	-5298	3299	-4577	6980	-4996	-3676	-16727	17463	-719	-544	-17952	16675	-4928	-243	-22580	16474	4170	-158	-129	-125	-68	-64	-58	-109	35	-150	18	30	-77	-22	-59	78	-31	0
1.175000	-11450	-6173	-664	-2485	-199	1383	4891	439	-290	2089	972	-6257	-976	3065	1585	-5501	2820	-5078	8169	-4776	-2660	-16500	17535	-465	-610	-17625	16612	-4859	-357	-22026	16072	4133	-149	-131	-122	-67	-64	-59	-109	40	-150	18	30	-78	-22	-56	81	-28	-1
1.175833	-10956	-6842	245	-2373	-289	1678	5187	1196	151	2564	1362	-6510	-346	3444	2055	-5668	2411	-5486	9221	-4570	-1685	-16207	17544	-234	-489	-17247	16469	-4769	-799	-21266	15582	4020	-147	-128	-122	-66	-60	-63	-108	43	-148	20	36	-74	-18	-58	81	-27	0
1.176667	-10273	-7462	1174	-2280	-275	1969	5506	1871	495	3075	1769	-6721	-570	3847	2541	-5816	2031	-5809	10120	-4388	-747	-15860	17497	-32	-565	-16827	16234	-4655	-792	-20322	15025	3830	-144	-125	-119	-64	-49	-56	-103	40	-149	19	36	-77	-34	-56	88	-29	3
1.177500	-9379	-8040	2041	-2201	-183	2234	5843	2467	416	3621	2195	-6881	-756	4274	2926	-5961	1576	-6043	10855	-4241	106	-15471	17393	137	-615	-16371	15916	-4521	-392	-19229	14393	3587	-144	-126	-122	-81	-79	-57	-103	43	-146	22	36	-75	-19	-53	85	-26	2
1.178333	-8213	-8530	2854	-2141	-242	2471	6193	2981	263	4187	2629	-7002	-412	4725	3324	-6116	1233	-6189	11430	-4126	1170	-15045	17235	267	-579	-15885	15486	-4371	-188	-18007	13693	3292	-144	-128	-118	-60	-61	-57	-103	43	-150	20	39	-75	-19	-58	86	-29	0
1.179167	-6877	-8977	3589	-2101	-297	2656	6538	3401	199	4759	3060	-7071	-65	5212	3689	-6292	1062	-6256	11815	-4057	2090	-14597	17032	360	-584	-15372	15076	-4212	-183	-16703	12945	2964	-147	-129	-126	-64	-62	-64	-110	38	-152	17	36	-75	-21	-59	80	-30	-1
1.180000	-5748	-9348	4245	-2079	-223	2788	6880	3739	-56	5326	3485	-7094	-76	5723	4020	-6495	779	-6240	12038	-4024	2902	-14129	16796	414	-539	-14830	14573	-4045	-137	-15352	12162	2612	-150	-131	-124	-68	-63	-59	-105	30	-150	17	35	-79	-18	-52	79	-29	-3
1.180833	-4976	-9649	4822	-2100	-466	2841	7210	3984	-453	5867	3891	-7084	342	6260	4322	-6731	569	-6154	12135	-4023	3712	-13649	16526	422	-638	-14268	14035	-3877	-97	-13995	11359	2243	-150	-131	-122	-67	-64	-62	-108	36	-153	18	35	-78	-22	-57	80	-31	-4
1.181667	-4460	-9886	5318	-2110	-172	2815	7517	4135	-1314	6360	4270	-7038	1216	6811	4589	-7007	334	-6021	12075	-4063	3634	-13166	16235	389	-556	-13685	13471	-3713	-69	-12663	10543	1896	-153	-131	-125	-68	-65	-61	-109	35	-156	11	32	-78	-24	-60	74	-32	-6
1.182500	-3827	-10057	5742	-2161	-301	2726	7777	4186	-3011	6787	4609	-6968	2548	7366	4827	-7315	151	-5803	11894	-4126	4291	-12685	15929	315	-533	-13081	12901	-3553	-52	-11378	9740	1562	-149	-130	-120	-65	-64	-60	-107	40	-153	17	33	-79	-22	-59	80	-28	-1
1.183333	-3146	-10169	6101	-2227	-240	2479	7998	4146	-3494	7141	4907	-6877	3823	7917	5038	-7655	-117	-5558	11608	-4214	4965	-12209	15607	200	-560	-12459	12327	-3410	-42	-10164	8956	1247	-148	-131	-125	-66	-60	-59	-105	40	-155	17	35	-75	-19	-41	82	-27	-4
1.184167	-2497	-10221	6402	-2309	-153	2166	8160	4005	-2675	7392	5145	-6766	3805	8447	5220	-8024	-342	-5278	11235	-4316	5554	-11755	15280	39	-514	-11821	11763	-3282	-97	-9042	8206	968	-149	-129	-122	-63	-62	-57	-108	0	-149	16	33	-75	-21	-56	81	-27	1
1.185000	-1726	-10224	6656	-2404	62	1761	8255	3762	-2024	7530	5326	-6659	3415	8922	5373	-8412	-472	-4978	10786	-4425	5845	-11314	14939	-166	-472	-11164	11224	-3178	8	-8052	7519	723	-147	-132	-122	-67	-62	-59	-105	40	-150	19	34	-76	-24	-57	80	-27	-7
1.185833	-1341	-10187	6884	-2509	-116	1267	8278	3428	-895	7547	5435	-6528	3507	9338	5506	-8808	-552	-4659	10298	-4531	5564	-10885	14596	-417	-572	-10499	10720	-3095	36	-7167	6890	521	-149	-126	-121	-70	-62	-58	-107	38	-152	17	34	-77	-24	-57	82	-31	-5
1.186667	-1090	-10119	7073	-2614	258	701	8225	3000	928	7440	5467	-6450	3693	9679	5617	-9198	-616	-4334	9766	-4620	4920	-10473	14245	-708	-535	-9825	10255	-3045	-125	-6400	6338	368	-149	-129	-127	-66	-64	-52	-127	43	-151	18	30	-74	-23	-60	80	-28	0
1.187500	-218	-10021	7257	-2716	66	67	8096	2491	1470	7199	5437	-6356	3263	9925	5711	-9576	-638	-4007	9219	-4695	4817	-10074	13892	-1044	-581	-9145	9834	-3028	-98	-5757	5866	253	-150	-128	-119	-65	-60	-59	-110	41	-149	19	29	-76	-22	-60	78	-31	0
1.188333	506	-9907	7438	-2808	90	-579	7882	1918	1240	6839	5325	-6278	2616	10065	5791	-9927	-651	-3685	8678	-4748	5084	-9696	13532	-1417	-587	-8468	9465	-3037	-115	-5198	5489	193	-149	-129	-120	-65	-67	-59	-107	42	-151	20	37	-75	-25	-55	80	-28	-1
1.189167	1083	-9781	7624	-2889	231	-1244	7602	1282	1377	6365	5140	-6216	2738	10097	5858	-10236	-599	-3371	8136	-4765	4987	-9322	13172	-1826	-510	-7792	9141	-3082	-264	-4735	5200	171	-147	-129	-116	-65	-62	-57	-101	23	-150	21	36	-70	-18	-56	82	-26	0
1.190000	1261	-9653	7810	-2957	102	-1910	7243	596	1187	5785	4879	-6172	2903	10012	5912	-10496	-629	-3072	7621	-4757	4738	-8965	12792	-2292	-570	-7129	8865	-3168	-164	-4353	5002	187	-148	-129	-118	-67	-61	-57	-105	39	-154	21	33	-76	-22	-58	80	-28	-3
1.190833	842	-9529	8013	-3020	151	-2553	6792	-122	1125	5121	4552	-6154	2556	9807	5942	-10707	-938	-2784	7131	-4711	4467	-8613	12390	-2775	-539	-6488	8637	-3283	-136	-4028	4886	234	-150	-133	-117	-65	-63	-55	-103	41	-151	22	35	-74	-23	-56	82	-28	-3
1.191667	90	-9408	8220	-3053	269	-3142	6315	-868	1038	4397	4170	-6156	2061	9499	5951	-10854	-1125	-2511	6668	-4637	4351	-8274	12004	-3306	-529	-5872	8447	-3437	-152	-3749	4851	315	-149	-126	-119	-66	-63	-76	-101	43	-152	13	33	-73	-26	-57	82	-25	-1
1.192500	-1025	-9298	8423	-3080	173	-3667	5765	-1611	951	3630	3718	-6172	1352	9099	5933	-10937	-1236	-2256	6240	-4538	4146	-7938	11545	-3870	-604	-5291	8290	-3623	-51	-3493	4891	415	-149	-126	-121	-66	-94	-55	-104	41	-152	20	33	-75	-22	-58	79	-27	0
1.193333	-2393	-9196	8630	-3108	177	-4106	5171	-2342	1112	2850	3249	-6218	453	8611	5880	-10954	-1502	-2015	5847	-4419	3737	-7612	11083	-4469	-512	-4744	8155	-3845	-145	-3247	4978	534	-149	-127	-118	-65	-62	-57	-102	41	-154	16	33	-77	-22	-58	82	-26	-1
1.194167	-3925	-9111	8822	-3130	-167	-4450	4541	-3053	1084	2077	2739	-6277	-367	8052	5791	-10914	-1544	-1779	5495	-4281	3899	-7292	10598	-5102	-545	-4252	8046	-4093	-767	-3004	5117	665	-149	-128	-120	-70	-70	-56	-104	40	-150	18	35	-74	-19	-57	82	-28	-3
1.195000	-5658	-9031	9006	-3152	319	-4695	3887	-3734	950	1330	2199	-6356	-737	7477	5649	-10817	-1713	-1556	5177	-4130	2962	-6977	10097	-5765	-462	-3801	7941	-4365	-1166	-2755	5280	803	-146	-125	-118	-68	-62	-58	-100	42	-151	21	36	-70	-24	-57	81	-26	-1
1.195833	-6914	-8958	9162	-3182	122	-4837	3212	-4373	794	637	1651	-6452	-1270	6870	5458	-10668	-1954	-1342	4895	-3977	2286	-6674	9536	-6451	-401	-3400	7840	-4655	-821	-2482	5467	950	-144	-120	-117	-64	-41	-58	-103	42	-147	21	37	-75	-17	-53	84	-38	0
1.196667	-7951	-8894	9294	-3230	141	-4870	2536	-4941	717	10	1102	-6562	-2177	6269	5203	-10476	-1996	-1134	4640	-3828	2051	-6370	8969	-7167	-375	-3057	7731	-4966	-461	-2202	5650	1091	-142	-127	-118	-66	-62	-53	-102	53	-147	20	36	-73	-17	-56	81	-26	2
1.197500	-8934	-8820	9393	-3296	245	-4811	1867	-5453	710	-530	551	-6693	-2680	5690	4890	-10260	-2042	-936	4414	-3686	1737	-6082	8382	-7900	-300	-2770	7605	-5289	-329	-1903	5816	1231	-147	-126	-112	-65	-59	-56	-103	40	-152	22	39	-73	-21	-53	86	-24	0
1.198333	-9806	-8749	9452	-3385	151	-4663	1218	-5901	741	-980	28	-6833	-2814	5141	4497	-10028	-2109	-740	4215	-3582	1420	-5801	7780	-8645	-289	-2539	7463	-5623	-285	-1596	5949	1362	-149	-126	-120	-67	-61	-58	-107	38	-151	18	34	-82	-23	-58	79	-30	-6
1.199167	-10783	-8665	9468	-3505	-246	-4423	593	-6284	704	-1356	-479	-6994	-2812	4642	4041	-9777	-2111	-547	4042	-3451	1098	-5537	7169	-9398	-306	-2359	7294	-5959	-139	-1282	6044	1489	-149	-127	-121	-67	-88	-60	-107	36	-153	15	30	-77	-21	-55	80	-31	-4
1.200000	-12061	-8565	9449	-3643	304	-4157	15	-6591	708	-1599	-951	-7169	-2722	4209	3525	-9538	-2188	-358	3890	-3380	248	-5278	6562	-10156	-233	-2226	7100	-6285	-24	-974	6081	1610	-152	-128	-125	-68	-62	-44	-108	37	-153	11	35	-77	-22	-58	78	-31	-4
1.200833	-12917	-8437	9396	-3807	-65	-3830	-517	-6830	671	-1760	-1390	-7353	-2893	3841	2949	-9320	-2226	-159	3764	-3286	-232	-5036	5958	-10911	-148	-2136	6877	-6603	-81	-676	6058	1727	-139	-127	-121	-69	-63	-58	-107	38	-151	16	30	-76	-21	-57	79	-40	-3
1.201667	-13651	-8285	9305	-3994	-291	-3463	-1008	-7005	463	-1829	-1791	-7557	-3098	3534	2315	-9123	-2169	32	3654	-3238	119	-4797	5369	-11664	-144	-2081	6631	-6911	-48	-400	5963	1841	-148	-127	-125	-69	-64	-62	-105	40	-150	18	34	-69	-24	-55	88	-27	0
1.202500	-14430	-8094	9183	-4203	-127	-3088	-1431	-7120	242	-1819	-2158	-7783	-2903	3288	1642	-8962	-2095	230	3565	-3214	287	-4569	4809	-12399	-138	-2065	6347	-7205	37	-147	5792	1951	-147	-127	-120	-70	-66	-59	-104	39	-149	17	34	-78	-25	-56	84	-28	0
1.203333	-15104	-7872	9037	-4422	-368	-2716	-1795	-7187	105	-1745	-2476	-8017	-2628	3092	932	-8848	-2007	431	3492	-3211	504	-4346	4281	-13117	-142	-2058	6039	-7473	46	66	5541	2063	-146	-128	-120	-69	-61	-58	-104	38	-149	5	41	-74	-21	-53	81	-28	0
1.204167	-15635	-7618	8873	-4647	-344	-2352	-2091	-7210	22	-1615	-2762	-8284	-2639	2936	213	-8786	-2001	637	3440	-3239	610	-4142	3798	-13812	16	-2074	5705	-7724	47	237	5205	2181	-149	-125	-119	-68	-61	-59	-107	42	-152	17	37	-77	-22	-57	84	-27	-4
1.205000	-16017	-7313	8693	-4882	-240	-2017	-2315	-7198	-109	-1439	-3006	-8573	-2828	2805	-506	-8785	-1953	848	3391	-3296	770	-3943	3360	-14480	101	-2096	5342	-7954	155	371	4791	2301	-150	-131	-119	-67	-62	-58	-108	41	-152	19	36	-100	-19	-56	81	-46	-5
1.205833	-16201	-6982	8509	-5102	-394	-1713	-2474	-7163	-185	-1240	-3183	-8886	-3096	2682	-1189	-8848	-1860	1073	3366	-3384	833	-3746	2975	-15122	11	-2123	4965	-8161	230	454	4299	2436	-148	-126	-120	-67	-61	-61	-107	41	-151	17	33	-76	-25	-60	81	-29	-3
1.206667	-16163	-6603	8319	-5310	-216	-1446	-2562	-7113	-196	-1027	-3386	-9233	-3399	2554	-1837	-8981	-1866	1298	3346	-3510	853	-3553	2646	-15715	179	-2142	4568	-8349	160	494	3740	2581	-151	-129	-125	-73	-66	-63	-113	33	-153	15	29	-80	-25	-61	78	-29	-3
1.207500	-16046	-6192	8132	-5504	-360	-1216	-2579	-7065	-264	-814	-3527	-9607	-3528	2418	-2423	-9174	-1724	1549	3335	-3674	1645	-3357	2388	-16268	260	-2147	4158	-8513	182	495	3116	2750	-152	-134	-122	-69	-70	-62	-110	38	-154	12	33	-78	-24	-60	78	-31	-6
1.208333	-16092	-5741	7956	-5663	-181	-1024	-2532	-6998	-388	-603	-3634	-10003	-3077	2246	-2929	-9435	-1649	1811	3337	-3871	1363	-3162	2193	-16780	129	-2133	3739	-8660	227	468	2433	2943	-149	-132	-121	-68	-62	-62	-111	36	-154	13	38	-87	-17	-61	81	-29	-3
1.209167	-15950	-5260	7795	-5799	-302	-873	-2424	-6948	-597	-418	-3713	-10429	-2926	2030	-3345	-9752	-1641	2095	3350	-4106	748	-2958	2063	-17235	66	-2097	3318	-8793	192	411	1709	3160	-149	-129	-116	-66	-61	-58	-104	42	-147	19	35	-75	-17	-53	81	-28	0
1.210000	-15629	-4753	7645	-5901	-205	-765	-2261	-6918	-848	-257	-3770	-10881	-3188	1765	-3669	-10120	-1494	2390	3366	-4381	786	-2752	1987	-17644	57	-2045	2886	-8916	195	335	941	3405	-145	-127	-118	-65	-64	-56	-103	42	-150	13	37	-72	-25	-51	84	-24	0
1.210833	-15197	-4236	7504	-5973	-241	-698	-2055	-6905	-899	-143	-3813	-11354	-3037	1445	-3887	-10541	-1350	2703	3384	-4699	105	-2542	1966	-18012	66	-1962	2455	-9036	46	245	150	3668	-149	-126	-119	-65	-61	-55	-104	40	-151	17	37	-73	-21	-53	80	-27	-5
1.211667	-14954	-3697	7382	-6022	-117	-668	-1814	-6919	-859	-68	-3838	-11838	-2917	1067	-4000	-10992	-1130	3035	3409	-5029	-727	-2326	1997	-18327	-138	-1865	2030	-9144	64	156	-654	3963	-148	-126	-117	-65	-62	-49	-105	38	-150	18	36	-74	-25	-55	85	-25	1
1.212500	-15026	-3145	7270	-6038	-496	-649	-1542	-6958	-1443	-46	-3851	-12334	-2905	625	-4009	-11471	-890	3378	3435	-5397	-1612	-2108	2069	-18591	-337	-1747	1609	-9257	188	80	-1460	4283	-147	-127	-121	-45	-57	-58	-104	39	-148	18	36	-75	-19	-56	84	-25	0
1.213333	-15614	-2583	7173	-6035	-136	-733	-1251	-7032	-2142	-80	-3853	-12827	-2369	130	-3924	-11965	-758	3723	3471	-5777	-3345	-1885	2173	-18809	-479	-1614	1196	-9367	353	18	-2275	4629	-145	-128	-120	-66	-58	-58	-98	39	-149	18	36	-75	-22	-59	82	-5	0
1.214167	-15935	-2030	7084	-6017	-69	-824	-952	-7132	-1943	-172	-3847	-13315	-1143	-412	-3753	-12456	-706	4103	3508	-6165	-5224	-1667	2306	-18975	-440	-1472	794	-9481	1000	-22	-3054	4993	-146	-126	-120	-72	-65	-59	-102	39	-152	18	38	-73	-23	-60	84	-27	-1
1.215000	-16294	-1465	7004	-5986	-164	-955	-658	-7259	-1686	-322	-3840	-13788	197	-993	-3515	-12935	-601	4470	3549	-6549	-6483	-1443	2467	-19102	-424	-1315	403	-9602	1894	-35	-3819	5369	-148	-127	-121	-68	-79	-55	-105	38	-151	19	35	-100	-25	-58	80	-29	0
1.215833	-16689	-911	6933	-5958	86	-1128	-367	-7406	-1507	-527	-3827	-14220	1525	-1595	-3217	-13383	-475	4842	3599	-6916	-8073	-1219	2600	-19181	-419	-1159	28	-9718	1734	-7	-4533	5761	-149	-128	-117	-66	-63	-58	-103	41	-149	17	38	-70	-23	-55	85	-11	2
1.216667	-16763	-367	6862	-5929	3	-1338	-94	-7563	-1338	-781	-3811	-14616	2249	-2208	-2886	-13785	-438	5213	3650	-7265	-9365	-998	2760	-19227	-344	-1005	-326	-9846	1240	46	-5200	6155	-147	-121	-119	-58	-66	-55	-104	41	-149	21	37	-70	-22	-53	85	-29	0
1.217500	-16546	174	6794	-5912	109	-1592	146	-7738	-1284	-1082	-3788	-14959	1970	-2819	-2535	-14141	-562	5569	3704	-7583	-10737	-787	2902	-19236	-279	-854	-668	-9973	1257	136	-5814	6546	-146	-121	-105	-61	-59	-55	-102	42	-147	23	39	-68	-18	-51	87	-25	0
1.218333	-16235	700	6729	-5924	325	-1881	355	-7912	-1028	-1425	-3769	-15250	1721	-3426	-2183	-14433	-656	5908	3756	-7871	-11979	-583	3031	-19219	-163	-728	-994	-10108	1004	254	-6364	6920	-148	-124	-116	-63	-58	-52	-103	40	-149	21	41	-69	-18	-47	82	-29	-4
1.219167	-15667	1211	6665	-5961	507	-2208	518	-8086	-874	-1804	-3746	-15475	1193	-4008	-1823	-14646	-749	6226	3802	-8122	-12640	-396	3129	-19180	-145	-618	-1309	-10245	718	395	-6846	7285	-150	-126	-119	-81	-62	-56	-107	38	-151	19	38	-72	-22	-58	84	-29	-4
1.220000	-14788	1707	6597	-6041	769	-2567	633	-8227	-702	-2212	-3716	-15626	153	-4553	-1539	-14772	-1044	6543	3848	-8325	-13345	-214	3206	-19116	-94	-516	-1610	-10382	511	559	-7247	7618	-151	-128	-116	-67	-64	-57	-108	38	-153	21	39	-76	-23	-55	81	-29	-1
1.220833	-13913	2195	6533	-6156	515	-2951	704	-8349	-267	-2615	-3676	-15695	91	-5043	-1270	-14803	-1368	6785	3887	-8498	-13043	-42	3250	-19058	8	-440	-1895	-10518	-13	738	-7567	7928	-150	-125	-118	-66	-60	-58	-104	38	-154	18	34	-70	-29	-55	85	-28	0
1.221667	-13141	2671	6474	-6307	569	-3353	719	-8434	312	-3028	-3628	-15688	485	-5479	-1052	-14740	-1635	7021	3915	-8629	-12684	116	3264	-18941	108	-377	-2172	-10648	-279	924	-7803	8190	-110	-127	-121	-66	-60	-56	-103	46	-147	18	37	-72	-16	-53	81	-28	-5
1.222500	-12154	3139	6411	-6493	596	-3764	656	-8480	598	-3433	-3564	-15595	-297	-5856	-890	-14577	-2048	7222	3935	-8730	-12015	265	3241	-18845	342	-335	-2436	-10770	-281	1111	-7955	8418	-142	-126	-118	-67	-63	-56	-103	38	-152	19	33	-74	-19	-51	81	-29	-3
1.223333	-11401	3595	6355	-6739	475	-4178	595	-8471	793	-3817	-3506	-15424	-1780	-6168	-785	-14342	-2442	7391	3936	-8806	-7500	435	3181	-18745	342	-310	-2685	-10889	-535	1294	-8023	8593	-148	-128	-119	-69	-65	-57	-107	37	-151	20	34	-73	-24	-57	81	-29	0
1.224167	-10895	4047	6300	-7025	425	-4583	456	-8416	991	-4155	-3416	-15178	-1822	-6420	-740	-13965	-2784	7530	3925	-8861	-2143	537	3088	-18634	354	-297	-2929	-10992	-1120	1472	-8000	8719	-148	-126	-118	-66	-61	-60	-102	39	-149	21	36	-72	-26	-56	84	-26	1
1.225000	-10566	4491	6252	-7347	602	-4970	276	-8298	932	-4510	-3329	-14858	-986	-6607	-750	-13525	-3232	7635	3904	-8913	725	662	2954	-18530	432	-293	-3162	-11082	-1543	1640	-7889	8791	-152	-127	-120	-69	-65	-58	-120	39	-149	21	33	-72	-22	-53	82	-28	0
1.225833	-10317	4934	6207	-7705	296	-5327	52	-8128	1093	-4807	-3231	-14480	-1400	-6735	-817	-13003	-3712	7717	3847	-8958	2871	790	2801	-18422	464	-290	-3386	-11158	-1365	1791	-7699	8811	-179	-127	-121	-65	-63	-57	-104	38	-152	18	34	-74	-24	-59	80	-27	-5
1.226667	-10410	5367	6161	-8101	457	-5656	-216	-7907	1285	-5064	-3132	-14047	-2301	-6820	-930	-12422	-4168	7774	3780	-9018	5658	916	2606	-18323	417	-290	-3590	-11206	-1097	1925	-7438	8777	-148	-127	-119	-65	-66	-61	-108	41	-155	18	33	-70	-24	-55	80	-29	-3
1.227500	-10114	5800	6119	-8521	447	-5943	-513	-7641	1230	-5284	-3041	-13578	-1898	-6864	-1089	-11782	-4777	7807	3696	-9090	8510	1045	2393	-18224	454	-284	-3784	-11242	-1169	2049	-7106	8690	-150	-128	-119	-66	-65	-60	-105	39	-155	17	33	-76	-23	-58	79	-31	-3
1.228333	-9184	6237	6078	-8969	-205	-6181	-837	-7342	1334	-5470	-2947	-13068	-1015	-6869	-1283	-11096	-5255	7828	3593	-9202	11515	1182	2152	-18125	232	-263	-3963	-11248	-1369	2161	-6702	8561	-151	-126	-118	-67	-63	-61	-107	37	-154	19	33	-79	-24	-57	81	-29	-4
1.229167	-7834	6674	6036	-9430	-135	-6367	-1177	-7021	1452	-5625	-2865	-12535	-360	-6851	-1516	-10375	-5749	7843	3492	-9317	14578	1333	1896	-18022	161	-227	-4125	-11223	-1460	2264	-6242	8384	-146	-120	-117	-62	-60	-56	-102	40	-147	23	34	-69	-19	-55	84	-27	0
1.230000	-5750	7114	5990	-9898	-180	-6512	-1536	-6704	1398	-5759	-2790	-11988	333	-6818	-1781	-9635	-6114	7853	3372	-9480	17517	1484	1618	-17923	155	-171	-4269	-11176	-1343	2361	-5733	8166	-146	-121	-119	-62	-61	-58	-114	42	-149	19	47	-69	-18	-57	81	-26	-1
1.230833	-3028	7551	5937	-10377	-183	-6618	-1909	-6413	1424	-5881	-2739	-11443	897	-6780	-2078	-8895	-6223	7861	3238	-9678	20179	1661	1322	-17818	64	-95	-4401	-11098	-765	2452	-5196	7900	-151	-127	-116	-64	-64	-58	-101	41	-152	20	36	-73	-19	-57	85	-29	-3
1.231667	299	7988	5876	-10854	-186	-6690	-2289	-6180	1367	-6010	-2710	-10901	1019	-6740	-2410	-8158	-5877	7870	3091	-9915	22241	1847	1014	-17713	-60	3	-4516	-10989	-315	2549	-4631	7612	-150	-129	-121	-68	-64	-59	-102	38	-154	16	33	-74	-27	-58	81	-28	-5
1.232500	4335	8427	5798	-11324	-403	-6734	-2663	-6028	1160	-6138	-2703	-10372	684	-6701	-2784	-7439	-5197	7892	2944	-10185	23829	2049	701	-17596	-172	138	-4610	-10845	-56	2655	-4045	7287	-141	-128	-121	-66	-62	-57	-103	39	-149	18	33	-74	-19	-57	81	-30	-1
1.233333	8802	8879	5716	-11770	-477	-6770	-3032	-5998	906	-6284	-2726	-9858	851	-6663	-3198	-6738	-4633	7930	2784	-10484	24744	2265	375	-17468	-288	301	-4693	-10667	643	2773	-3454	6942	-148	-128	-120	-66	-65	-60	-103	40	-155	16	32	-75	-26	-57	81	-27	-1
1.234167	13320	9320	5614	-12199	-576	-6807	-3391	-6098	821	-6458	-2753	-9361	1725	-6632	-3658	-6072	-4082	7979	2626	-10809	25098	2497	57	-17330	-411	492	-4760	-10449	1216	2914	-2861	6570	-150	-127	-130	-68	-64	-56	-102	42	-149	18	33	-78	-22	-57	84	-26	-1
1.235000	17755	9766	5497	-12603	-708	-6847	-3739	-6373	864	-6677	-2822	-8889	2456	-6608	-4168	-5451	-3428	8042	2459	-11155	25076	2737	-268	-17180	-479	711	-4817	-10196	1042	3067	-2287	6184	-151	-126	-118	-65	-63	-55	-102	41	-151	19	20	-76	-25	-55	86	-29	1
1.235833	22207	10209	5362	-12970	-573	-6912	-4071	-6838	675	-6930	-2915	-8449	2299	-6587	-4731	-4878	-2946	8121	2288	-11517	24223	2993	-595	-17012	-306	965	-4863	-9901	828	3238	-1736	5775	-149	-125	-117	-63	-64	-59	-101	42	-150	21	37	-73	-23	-56	88	-26	0
1.236667	26653	10649	5211	-13304	-546	-7003	-4387	-7509	470	-7223	-3035	-8033	1813	-6567	-5341	-4363	-2365	8218	2117	-11879	22989	3259	-917	-16832	-473	1240	-4907	-9583	717	3433	-1211	5352	-146	-124	-153	-64	-60	-52	-100	44	-146	21	44	-70	-19	-57	86	-25	1
1.237500	30712	11080	5040	-13615	-385	-7126	-4681	-8397	215	-7553	-3190	-7672	1363	-6551	-6001	-3914	-1677	8331	1940	-12245	21192	3519	-1229	-16636	-451	1538	-4945	-9220	509	3650	-732	4910	-147	-131	-117	-63	-59	-55	-101	41	-148	22	38	-69	-16	-52	94	-28	0
1.238333	32767	11509	4857	-13873	-159	-7281	-4955	-9491	232	-7904	-3380	-7345	1057	-6540	-6706	-3546	-986	8453	1766	-12602	18127	3794	-1536	-16426	-223	1859	-4986	-8828	247	3880	-298	4453	-147	-122	-118	-62	-61	-56	-99	46	-151	24	37	-58	-22	-57	84	-43	-1
1.239167	32767	11922	4657	-14108	-411	-7472	-5209	-10787	445	-8279	-3614	-7068	878	-6531	-7451	-3268	-156	8584	1591	-12949	14424	4057	-1840	-16204	-92	2194	-5033	-8400	-30	4127	91	3974	-149	-125	-118	-66	-60	-61	-104	40	-149	19	32	-75	-24	-60	86	-28	-3
1.240000	32754	12322	4449	-14307	-449	-7685	-5433	-12291	335	-8645	-3894	-6848	1173	-6551	-8215	-3091	756	8719	1418	-13283	10739	4321	-2128	-15964	-117	2552	-5082	-7942	-153	4384	428	3479	-150	-126	-125	-70	-65	-61	-105	37	-159	13	27	-78	-24	-61	79	-36	-7
1.240833	32767	12710	4232	-14474	68	-7913	-5637	-13965	219	-9021	-4217	-6689	2881	-6529	-8977	-3018	1399	8866	1256	-13584	6709	4577	-2402	-15714	67	2932	-5140	-7450	-212	4654	714	2967	-148	-127	-124	-66	-63	-57	-107	36	-153	19	33	-75	-22	-56	84	-31	-3
1.241667	32767	13086	4020	-14613	-279	-8141	-5810	-15768	126	-9353	-4590	-6603	4793	-6535	-9725	-3055	2271	9013	1104	-13861	2667	4827	-2661	-15445	28	3327	-5201	-6933	-310	4921	946	2433	-151	-127	-121	-67	-64	-59	-104	37	-150	17	33	-73	-24	-56	80	-29	-4
1.242500	32767	13445	3795	-14727	-147	-8359	-5964	-17672	-11	-9636	-5014	-6595	5536	-6554	-10444	-3227	3225	9161	965	-14116	-1118	5064	-2904	-15172	-258	3728	-5274	-6389	-386	5185	1121	1880	-145	-125	-118	-67	-60	-61	-102	37	-152	17	34	-73	-23	-56	73	-29	-3
1.243333	32767	13788	3599	-14831	-61	-8556	-6094	-19627	-120	-9861	-5496	-6689	5515	-6589	-11117	-3519	4084	9299	840	-14343	-4575	5292	-3131	-14890	-916	4147	-5354	-5828	-327	5440	1248	1294	-148	-129	-121	-66	-60	-59	-101	37	-153	21	35	-94	-21	-55	84	-27	-1
1.244167	32767	14112	3403	-14922	-188	-8720	-6211	-21598	-203	-10022	-6042	-6890	5108	-6633	-11716	-3943	5019	9434	739	-14548	-7652	5503	-3346	-14600	-1469	4575	-5449	-5236	-163	5638	1317	683	-149	-122	-120	-67	-62	-58	-103	39	-151	18	32	-75	-21	-53	84	-27	1
1.245000	32767	14416	3219	-15010	-129	-8840	-6315	-23539	-376	-10111	-6641	-7215	4519	-6701	-12207	-4491	5871	9560	658	-14734	-10236	5705	-3542	-14305	-1682	5013	-5542	-4627	-143	5881	1342	39	-149	-124	-117	-70	-66	-56	-103	41	-151	21	36	-73	-22	-56	81	-26	0
1.245833	32767	14708	3055	-15095	-80	-8913	-6412	-25420	-326	-10121	-7299	-7676	3971	-6787	-12646	-5159	6771	9679	593	-14898	-12250	5894	-3722	-14001	-1907	5456	-5648	-4000	-327	6057	1318	-631	-148	-125	-117	-68	-63	-59	-101	40	-150	21	61	-77	-21	-55	85	-27	-5
1.246667	32767	14983	2906	-15199	-141	-8928	-6507	-27176	-132	-10062	-8002	-8276	3096	-6886	-12947	-5941	7612	9784	553	-15057	-13649	6076	-3887	-13699	-1857	5900	-5753	-3357	-501	6193	1247	-1337	-148	-127	-117	-68	-63	-59	-101	40	-151	19	36	-74	-22	-55	82	-27	-1
1.247500	32767	15246	2779	-15309	-200	-8877	-6612	-28770	-334	-9942	-8753	-9031	2261	-7004	-13132	-6814	8344	9876	547	-15207	-14383	6255	-4030	-13398	-1838	6350	-5863	-2705	-559	6287	1134	-2086	-153	-126	-118	-68	-63	-60	-103	35	-152	19	33	-76	-27	-57	79	-31	-4
1.248333	31836	15502	2677	-15436	-530	-8779	-6729	-30175	-626	-9765	-9529	-9933	1649	-7135	-13197	-7777	9104	9961	557	-15368	-14670	6423	-4158	-13090	-1911	6794	-5969	-2039	-574	6333	985	-2868	-149	-128	-120	-70	-68	-56	-110	35	-153	15	35	-75	-24	-59	78	-30	-5
1.249167	27556	15747	2602	-15583	-81	-8630	-6865	-31359	-285	-9547	-10323	-10997	1062	-7275	-13142	-8792	9652	10042	601	-15513	-14554	6598	-4262	-12776	-1757	7236	-6066	-1356	-610	6328	807	-3681	-146	-124	-107	-66	-63	-56	-101	41	-150	20	40	-72	-21	-53	80	-28	1
1.250000	22466	15995	2555	-15744	-234	-8441	-7029	-32153	320	-9305	-11123	-12193	527	-7415	-12979	-9844	10149	10111	670	-15683	-13505	6764	-4356	-12464	-1544	7662	-6156	-678	-623	6262	598	-4533	-149	-117	-118	-65	-59	-56	-103	38	-150	20	35	-70	-17	-53	84	-26	2
1.250833	18480	16234	2527	-15929	-393	-8234	-7232	-32482	585	-9057	-11913	-13515	210	-7556	-12741	-10912	10460	10161	762	-15870	-12155	6928	-4435	-12150	-821	8056	-6234	0	-763	6134	361	-5424	-149	-125	-115	-64	-60	-53	-99	43	-150	26	37	-70	-22	-51	86	-28	-4
1.251667	13863	16476	2523	-16136	-409	-8027	-7476	-32622	256	-8827	-12665	-14936	-246	-7689	-12436	-11927	10730	10229	871	-16092	-10453	7085	-4506	-11843	72	8418	-6297	670	-794	5920	104	-6354	-148	-125	-116	-66	-64	-55	-101	42	-151	20	37	-72	-22	-51	84	-24	1
[truncated: 10,497 more rows]
[truncated: 15 more columns]
