# Supplementary material for: Novel Methods for Surface EMG Analysis and Exploration Based on Multi-Modal Gaussian Mixture Models
Source: PLoS One. 2016 Jun 30;11(6):e0157239. doi: 10.1371/journal.pone.0157239 (PMC4928879; doi:10.1371/journal.pone.0157239)
Supplement: S1 File — (ZIP) [file pone.0157239.s001.zip › Haf_horses_trot_data/Haf_h07_t1_kin.trc]

PathFileType	4	(X/Y/Z)	D:\Users\zsoldosr\Desktop\HaflingerProjektEMGBiopsy\RawData\M2\Mannukat1r.trc
DataRate	CameraRate	NumFrames	NumMarkers	Units	OrigDataRate	OrigDataStartFrame	OrigNumFrames
120.00	120.00	1200	7	mm	120.00	1	1200
Frame#	Time	Head			Withers			Sacrum			HFL			HFR			HHL			HHR
		X1	Y1	Z1	X2	Y2	Z2	X3	Y3	Z3	X4	Y4	Z4	X5	Y5	Z5	X6	Y6	Z6	X7	Y7	Z7
1	0.000	958.04120	16.93512	1449.54797	-121.34381	219.82640	1312.70398	-894.50055	280.32004	1293.98438	580.68542	236.95671	36.06569	-81.61439	54.81434	-0.39664	-1202.69434	488.68753	-4.05374	-500.07776	180.49870	55.85921
2	0.008	957.35071	19.26963	1452.70178	-119.67429	218.25827	1316.55127	-893.57159	280.19482	1296.76477	619.11420	237.56635	39.11748	-106.59417	56.28648	0.01629	-1222.88672	491.40521	3.40773	-482.83475	174.25597	53.78677
3	0.017	956.71558	21.59004	1455.73950	-118.08109	216.73720	1320.11316	-892.73340	280.07767	1299.24121	653.13519	237.92374	40.88384	-130.71051	57.43514	0.89918	-1241.96277	494.26282	11.24653	-466.97321	167.61848	50.90928
4	0.025	956.16565	23.89160	1458.55469	-116.61870	215.31277	1323.15601	-892.05450	279.95135	1301.19666	679.11926	237.72433	39.89441	-153.53369	58.04322	2.53750	-1259.06750	497.29269	19.83051	-453.24356	160.25626	46.96045
5	0.033	955.68933	26.17749	1461.05811	-115.30213	214.02744	1325.51990	-891.54407	279.76041	1302.54932	695.52777	237.01450	35.35157	-175.18820	58.05079	4.99525	-1273.80054	500.31052	29.48224	-441.84564	152.07632	42.17828
6	0.042	955.23663	28.45076	1463.18457	-114.10451	212.89827	1327.11560	-891.14282	279.41769	1303.33008	703.71289	236.28050	27.94178	-196.06244	57.51763	8.29368	-1286.34875	502.81528	40.33812	-432.88550	143.19092	36.97458
7	0.050	954.74359	30.71863	1464.89771	-112.97416	211.90567	1327.90942	-890.76379	278.82010	1303.61560	706.90295	235.96144	19.41824	-216.28326	56.50909	12.70241	-1297.35205	504.07166	52.04276	-426.56351	133.76016	31.66438
8	0.058	954.15906	33.00871	1466.18677	-111.85767	210.99571	1327.90442	-890.33588	277.86951	1303.48132	707.89679	236.14006	11.54876	-235.21567	54.96531	18.92913	-1307.27942	503.54630	63.49079	-423.12610	123.98330	26.30394
9	0.067	953.45660	35.37384	1467.05872	-110.71769	210.09381	1327.12292	-889.81311	276.50751	1302.98096	707.44965	236.67619	5.44790	-251.27231	52.64310	27.85217	-1315.75830	501.29510	73.10352	-422.88245	114.16979	20.72139
10	0.075	952.63232	37.87394	1467.52502	-109.54662	209.13106	1325.59290	-889.16687	274.74734	1302.13037	704.55188	237.38820	1.40179	-262.43463	49.26847	39.67414	-1321.60632	497.86069	79.60821	-426.16599	104.77979	14.81083
11	0.083	951.70856	40.53619	1467.59424	-108.37027	208.07787	1323.34290	-888.38586	272.66882	1300.90723	697.94739	238.07834	-1.02427	-267.37729	44.84838	53.25936	-1323.65112	493.93756	82.51460	-433.10590	96.42216	8.92654
12	0.092	950.74237	43.31924	1467.27075	-107.23605	206.95674	1320.40808	-887.48383	270.38672	1299.27466	687.34631	238.52922	-2.50111	-266.15552	39.73554	66.58627	-1321.54053	490.12341	82.00359	-443.51828	89.78001	3.93311
13	0.100	949.81818	46.12250	1466.55725	-106.19482	205.82108	1316.84045	-886.50708	268.02579	1297.21326	673.36133	238.62354	-3.43517	-259.81177	34.32564	77.97066	-1315.72400	486.79541	78.69907	-457.22504	85.39887	0.66356
14	0.108	949.02643	48.82982	1465.45789	-105.28892	204.72542	1312.71057	-885.53070	265.71051	1294.73926	656.60040	238.53105	-4.00793	-249.56628	28.82942	86.84339	-1306.78967	484.13083	73.41137	-474.46094	83.41349	-0.76929
15	0.117	948.45520	51.34442	1463.97803	-104.54900	203.70500	1308.09509	-884.64099	263.56137	1291.90259	637.20239	238.66653	-4.37809	-236.38248	23.33167	93.60909	-1294.89905	482.21219	66.89755	-495.50504	83.40607	-1.07389
16	0.125	948.19183	53.60344	1462.12061	-103.99895	202.75992	1303.06555	-883.91956	261.68823	1288.78064	615.29962	239.34789	-4.65313	-220.90472	17.91221	99.04400	-1279.70422	481.09781	60.05032	-519.68195	84.54711	-1.15146
17	0.133	948.31067	55.57985	1459.88794	-103.66871	201.84698	1297.69299	-883.43756	260.17236	1285.48059	591.53693	240.57350	-4.86956	-203.54352	12.70380	103.73896	-1260.82861	480.73328	54.30011	-545.28241	86.07294	-1.44314
18	0.142	948.84961	57.28569	1457.29211	-103.60519	200.89510	1292.06128	-883.24939	259.03857	1282.14294	566.89105	242.15549	-5.06395	-184.65787	7.86414	107.86527	-1238.73254	480.72604	51.20872	-570.74091	87.68895	-1.89346
19	0.150	949.79767	58.77416	1454.36816	-103.87375	199.83728	1286.27759	-883.38177	258.23663	1278.93408	542.14685	243.95053	-5.27768	-164.63515	3.47071	111.30899	-1215.11169	480.33673	51.06096	-595.50000	89.43461	-2.32019
20	0.158	951.11249	60.10932	1451.18237	-104.55354	198.63049	1280.48340	-883.83203	257.66095	1276.02502	517.65942	245.92986	-5.49457	-143.72438	-0.46627	113.89778	-1191.93359	478.86423	52.28239	-619.75671	91.35846	-2.66545
21	0.167	952.74542	61.32048	1447.82251	-105.72205	197.26073	1274.85608	-884.57715	257.20395	1273.54761	493.45142	248.02756	-5.67490	-121.89378	-3.84575	115.46648	-1169.86621	475.99249	52.89605	-643.80560	93.42584	-2.97444
22	0.175	954.64203	62.40234	1444.37927	-107.41557	195.75322	1269.58752	-885.58472	256.80130	1271.54395	469.40158	250.04185	-5.84359	-98.91573	-6.46560	115.82265	-1147.96289	471.79337	52.08453	-667.75336	95.51339	-3.26117
23	0.183	956.72565	63.35110	1440.94556	-109.58696	194.17908	1264.85596	-886.81689	256.42624	1269.94141	445.40637	251.85928	-6.04794	-74.53841	-8.21075	114.76245	-1124.79150	466.53973	50.06961	-691.62988	97.45087	-3.46312
24	0.192	958.89337	64.18253	1437.62402	-112.10900	192.62993	1260.80920	-888.22833	256.04239	1268.57593	421.45508	253.59636	-6.28897	-48.61111	-9.16760	112.17833	-1099.53088	460.44064	47.34426	-715.49121	99.15384	-3.52518
25	0.200	961.03583	64.92153	1434.52271	-114.82617	191.16739	1257.55750	-889.76111	255.57523	1267.25781	397.57065	255.35431	-6.56010	-21.09977	-9.58641	108.17245	-1072.27148	453.44220	44.48608	-739.38220	100.63943	-3.46157
26	0.208	963.06281	65.58864	1431.74695	-117.60336	189.79715	1255.16956	-891.32727	254.91635	1265.85181	373.72586	257.05606	-6.86491	8.01263	-9.79739	103.03593	-1043.82544	445.30362	42.20569	-763.29932	101.95525	-3.33755
27	0.217	964.91016	66.20125	1429.39795	-120.34084	188.48898	1253.67200	-892.77838	253.92542	1264.30017	349.86554	258.59628	-7.16435	38.79304	-10.09044	97.10546	-1015.24261	435.86551	41.05382	-787.21997	103.20715	-3.24041
28	0.225	966.53534	66.78340	1427.56714	-122.96616	187.21152	1253.05212	-893.90845	252.46078	1262.58276	325.96317	259.96835	-7.37321	71.29472	-10.58363	90.64321	-987.10400	425.23615	41.01368	-811.17139	104.54984	-3.22720
29	0.233	967.92139	67.37233	1426.32324	-125.41772	185.95297	1253.26770	-894.54419	250.53915	1260.76758	302.01306	261.26874	-7.42048	105.44497	-11.15242	83.79786	-959.05731	413.75269	41.55602	-835.24890	106.08950	-3.28801
30	0.242	969.07953	68.01086	1425.70239	-127.62781	184.72801	1254.26575	-894.68060	248.54070	1259.17041	277.97742	262.64624	-7.30633	141.05515	-11.47903	76.63456	-930.05371	401.80975	42.16568	-859.54980	107.85002	-3.37365
31	0.250	970.03339	68.72756	1425.70959	-129.51834	183.57800	1255.99756	-894.49622	247.11264	1258.30615	253.75861	264.15027	-7.12478	177.97501	-11.24716	69.21959	-899.19739	389.71722	42.73526	-884.06201	109.74995	-3.40334
32	0.258	970.80365	69.52670	1426.31958	-131.01131	182.56183	1258.42078	-894.21143	246.76639	1258.57520	229.27072	265.69299	-6.98628	216.15384	-10.30820	61.68478	-866.57141	377.63892	43.51180	-908.60913	111.58892	-3.27023
33	0.267	971.40851	70.38951	1427.47815	-132.04024	181.73407	1261.49207	-893.97437	247.62018	1260.07825	204.54413	267.25980	-6.87993	255.52325	-8.64630	54.21151	-833.35901	365.58252	44.80625	-933.01501	113.20558	-2.92582
34	0.275	971.86646	71.28061	1429.10522	-132.55696	181.12045	1265.16052	-893.83441	249.39018	1262.64734	179.70248	268.97821	-6.69151	295.88031	-6.26951	46.96780	-801.19226	353.40906	46.63130	-957.33844	114.67719	-2.44241
35	0.283	972.19666	72.16475	1431.10388	-132.53641	180.70511	1269.36682	-893.73401	251.47209	1265.92749	154.84027	270.90866	-6.36874	336.86142	-3.20353	40.08484	-771.21497	340.93195	48.45909	-981.80652	116.24833	-1.93895
36	0.292	972.42297	73.02873	1433.37610	-131.97905	180.43614	1274.04614	-893.56720	253.20279	1269.55798	129.96091	272.94186	-5.97333	377.99826	0.44455	33.71741	-743.46924	328.16638	49.50167	-1006.55151	118.03724	-1.47307
37	0.300	972.57672	73.88899	1435.84009	-130.91093	180.24631	1279.12610	-893.28302	254.19455	1273.38586	105.00912	274.94086	-5.58342	418.85352	4.42515	28.10649	-717.04333	315.52844	49.40535	-1031.53638	119.91866	-1.06437
38	0.308	972.69592	74.76633	1438.43237	-129.38614	180.08170	1284.52026	-892.89490	254.40482	1277.45459	79.92642	276.87183	-5.23602	459.17352	8.28441	23.59966	-690.82336	303.72913	48.57621	-1056.63916	121.75504	-0.78117
39	0.317	972.82416	75.65063	1441.09912	-127.48714	179.92920	1290.11877	-892.41071	253.98027	1281.82629	54.68835	278.75076	-4.95399	498.93829	11.34698	20.71562	-664.20471	293.42838	47.77222	-1081.70898	123.59873	-0.69506
40	0.325	973.00604	76.50119	1443.78503	-125.30849	179.82997	1295.78223	-891.80585	253.12001	1286.47034	29.32037	280.56079	-4.76415	538.27759	12.83578	20.20562	-637.35626	284.99564	47.45639	-1106.57690	125.45065	-0.69541
41	0.333	973.27429	77.27722	1446.43335	-122.93472	179.86440	1301.34827	-891.06140	252.00511	1291.25305	3.87860	282.31604	-4.65963	577.19617	12.24275	22.74026	-611.03497	278.53198	47.50211	-1130.98230	126.94029	-0.35492
42	0.342	973.63672	77.96275	1448.98901	-120.44323	180.10461	1306.65710	-890.21033	250.76042	1295.96570	-21.56195	284.12851	-4.53365	614.91675	9.93706	27.99472	-586.12665	273.98462	47.36504	-1154.40649	127.60704	0.85640
43	0.350	974.07166	78.57500	1451.40247	-117.92265	180.56598	1311.57312	-889.33777	249.44797	1300.37048	-46.82129	286.12683	-4.15253	649.14282	7.35701	33.94800	-563.25922	271.25885	46.46464	-1176.14722	127.43068	3.03224
44	0.358	974.53369	79.15752	1453.63306	-115.46882	181.19493	1315.98120	-888.53796	248.08429	1304.25574	-71.51593	288.36618	-3.18629	676.33313	6.08435	37.61227	-542.74585	270.26367	44.41917	-1195.83472	126.78182	5.62029
45	0.367	974.96606	79.75605	1455.65076	-113.16094	181.88535	1319.77844	-887.87274	246.66937	1307.47632	-95.15155	290.84467	-1.30229	693.67773	6.59807	36.87231	-524.71155	270.83572	41.04029	-1213.79688	125.89435	7.92278
46	0.375	975.31165	80.38826	1457.43506	-111.04455	182.50798	1322.88147	-887.35126	245.21252	1309.97144	-117.38312	293.55127	1.70098	701.41846	8.23613	31.74929	-509.16046	272.70847	36.31512	-1230.88672	124.49119	9.86654
47	0.383	975.51691	81.03374	1458.97388	-109.12880	182.94702	1325.23511	-886.92358	243.73857	1311.76294	-138.15015	296.49756	5.87045	702.88428	10.19695	24.14820	-495.98822	275.62408	30.45430	-1248.12354	121.98544	12.41967
48	0.392	975.53693	81.65291	1460.26038	-107.39661	183.12546	1326.81372	-886.49677	242.28865	1312.93481	-157.51923	299.73206	11.23350	701.86005	12.08458	16.58011	-485.05585	279.46228	23.85345	-1266.07935	118.24587	17.15390
49	0.400	975.34448	82.21535	1461.28821	-105.81642	183.02087	1327.61682	-885.96857	240.93526	1313.59924	-175.37756	303.31070	17.96325	699.97906	13.68594	10.83128	-476.35590	284.25244	16.91615	-1283.90869	114.16017	24.86629
50	0.408	974.93475	82.71431	1462.04443	-104.34617	182.67703	1327.66089	-885.25824	239.78497	1313.86145	-191.09747	307.20346	26.49128	696.42334	14.81030	7.28476	-470.19342	290.08987	9.90559	-1299.06030	111.12134	34.33835
51	0.417	974.32654	83.15854	1462.50659	-102.94211	182.18904	1326.96802	-884.32300	238.94023	1313.79626	-203.30365	311.26752	37.38057	689.54865	15.44308	5.17806	-467.23383	297.06219	3.04334	-1308.56006	109.87934	42.79052
52	0.425	973.56921	83.55737	1462.64856	-101.57652	181.66110	1325.56091	-883.16699	238.44695	1313.43115	-210.24908	315.38330	50.68875	678.55603	15.89383	3.59636	-468.25781	305.13525	-3.17217	-1310.92432	110.11399	47.81645
53	0.433	972.74292	83.91750	1462.45349	-100.24936	181.17001	1323.46521	-881.84473	238.27258	1312.73523	-210.90961	319.49234	65.23534	663.82568	16.63045	2.23802	-473.56549	313.92017	-7.84123	-1306.84521	110.95374	48.78400
54	0.442	971.94501	84.24527	1461.91956	-98.98917	180.75682	1320.71863	-880.45886	238.32153	1311.63086	-205.74292	323.44257	78.84587	646.06805	17.89625	1.20416	-482.45618	322.53891	-10.23934	-1298.18701	111.55583	46.62723
55	0.450	971.27124	84.54732	1461.05176	-97.84679	180.43561	1317.37830	-879.14771	238.46701	1310.03345	-196.20795	326.98856	89.70352	625.66638	19.60602	0.50629	-493.94519	329.91837	-10.67388	-1286.56140	111.33143	42.80149
56	0.458	970.80249	84.83382	1459.84692	-96.88669	180.20302	1313.52478	-878.06287	238.58292	1307.89319	-183.71234	330.01984	97.42668	602.96307	21.54731	0.04303	-508.33038	335.36621	-10.31293	-1272.61670	109.96468	38.43008
57	0.467	970.60339	85.11842	1458.29883	-96.18420	180.05695	1309.25977	-877.34058	238.56906	1305.21265	-169.09338	332.65344	102.83356	578.67065	23.53797	-0.25375	-526.81183	338.89746	-10.02796	-1256.11438	107.36662	33.98503
58	0.475	970.72101	85.40890	1456.41821	-95.82538	180.02046	1304.69946	-877.07379	238.36543	1302.03979	-152.66553	335.04288	106.98196	553.68335	25.48121	-0.44148	-549.34534	341.08148	-9.89736	-1236.40894	103.64354	29.41655
59	0.483	971.17834	85.70243	1454.24597	-95.89740	180.14238	1299.96667	-877.29083	237.95685	1298.45520	-134.43884	337.19748	110.52962	528.68036	27.36278	-0.62391	-574.26404	342.60867	-9.77218	-1213.00537	99.10395	24.52889
60	0.492	971.97089	85.99776	1451.85071	-96.46804	180.47340	1295.18665	-877.94806	237.37433	1294.56824	-114.43536	339.00800	113.64581	503.96344	29.20038	-0.89488	-599.81891	343.94800	-9.69885	-1186.05054	94.23693	19.34188
61	0.500	973.06598	86.31342	1449.31189	-97.56009	181.04729	1290.48657	-878.94757	236.69014	1290.52197	-92.93616	340.33044	116.19529	479.53082	30.99545	-1.25673	-625.12341	345.29535	-9.76195	-1156.60706	89.59554	14.26941
62	0.508	974.39905	86.69138	1446.70300	-99.13335	181.87399	1285.99731	-880.17615	236.00336	1286.48816	-70.40759	341.04984	117.98363	455.28333	32.71320	-1.62463	-649.97668	346.65991	-9.92629	-1126.39600	85.63299	10.04726
63	0.517	975.87726	87.17862	1444.09424	-101.09496	182.92526	1281.84546	-881.55127	235.40860	1282.63818	-47.19781	341.12271	118.88835	431.16565	34.31539	-1.91068	-674.44550	347.97137	-10.10950	-1096.91272	82.57800	7.37315
64	0.525	977.39099	87.80186	1441.57153	-103.33931	184.11458	1278.13843	-883.04883	234.94910	1279.10657	-23.33447	340.55194	118.81264	407.14487	35.81922	-2.11520	-698.66980	349.23016	-10.25327	-1068.55151	80.37598	6.54715
65	0.533	978.81647	88.56163	1439.25439	-105.78179	185.31088	1274.95557	-884.68152	234.59470	1275.97705	1.40161	339.36188	117.63844	383.16464	37.28690	-2.32732	-722.79626	350.57831	-10.30691	-1040.54639	78.77901	7.38582
66	0.542	980.02435	89.44277	1437.29236	-108.35744	186.39914	1272.35107	-886.43817	234.26831	1273.29504	27.27435	337.61783	115.28142	359.17877	38.76820	-2.60907	-746.90143	352.21057	-10.21437	-1011.71582	77.61340	9.29586
67	0.550	980.90887	90.42288	1435.83972	-111.00187	187.34283	1270.35864	-888.24438	233.88388	1271.07556	54.48749	335.44705	111.75996	335.19150	40.28822	-2.89404	-770.97766	354.21378	-9.95896	-981.27277	76.96661	11.54193
68	0.558	981.41003	91.48158	1435.02234	-113.64024	188.19762	1268.99207	-889.98743	233.36496	1269.29944	83.16888	333.03937	107.22381	311.21121	41.86292	-3.05160	-795.03027	356.43066	-9.63920	-949.06299	77.10556	13.63234
69	0.567	981.51300	92.61438	1434.91321	-116.18993	189.06915	1268.24780	-891.56708	232.65881	1267.92139	113.34869	330.58826	101.92870	287.19952	43.51675	-3.05474	-819.12701	358.55438	-9.41629	-915.38074	78.26411	15.40227
70	0.575	981.23474	93.83807	1435.52612	-118.57642	190.04524	1268.11633	-892.90894	231.76028	1266.90784	144.97159	328.17749	96.15704	263.11169	45.29456	-3.01758	-843.31915	360.42023	-9.33002	-880.80139	80.50222	16.81887
71	0.583	980.60516	95.18063	1436.82410	-120.74775	191.14775	1268.58789	-893.94299	230.71927	1266.27063	177.96759	325.72647	90.13387	238.92938	47.20295	-3.03595	-867.61145	362.04684	-9.28873	-845.99377	83.69494	17.91576
72	0.592	979.65576	96.66734	1438.73486	-122.66635	192.32951	1269.64722	-894.60651	229.62329	1266.06433	212.29996	323.07098	83.98790	214.62109	49.12372	-3.05597	-892.02179	363.42590	-9.27006	-811.46350	87.53198	18.94298
73	0.600	978.42426	98.31167	1441.16895	-124.28810	193.50537	1271.26807	-894.88824	228.58076	1266.35559	247.93445	320.07941	77.77824	190.13538	50.88580	-2.95637	-916.56580	364.54160	-9.36957	-777.41394	91.56321	20.38329
74	0.608	976.96106	100.10997	1444.02991	-125.55102	194.58957	1273.41931	-894.85968	227.69505	1267.18921	284.75922	316.67307	71.57411	165.46002	52.46762	-2.72571	-941.18585	365.61987	-9.58642	-743.73468	95.43783	22.60880
75	0.617	975.33136	102.04826	1447.21497	-126.38197	195.51413	1276.07471	-894.64807	227.01610	1268.57019	322.52316	312.77890	65.51251	140.63083	54.03020	-2.47527	-965.78278	367.08966	-9.70736	-710.11133	99.10387	25.55656
76	0.625	973.61475	104.11541	1450.61755	-126.71646	196.23090	1279.21216	-894.36725	226.51128	1270.47986	360.84219	308.31522	59.75766	115.67385	55.72485	-2.27774	-990.32404	369.16626	-9.51547	-676.30872	102.70428	28.84424
77	0.633	971.89032	106.29970	1454.13818	-126.51768	196.71649	1282.80566	-894.06409	226.09598	1272.91028	399.25616	303.20935	54.41719	90.58797	57.56441	-2.10088	-1014.88062	371.61182	-9.05274	-642.49213	106.34050	32.12278
78	0.642	970.21613	108.57097	1457.68799	-125.78753	196.97301	1286.81421	-893.71619	225.69733	1275.86926	437.30389	297.41287	49.51247	65.38073	59.48497	-1.90190	-1039.58521	373.98981	-8.59146	-609.37244	109.96198	35.22498
79	0.650	968.62616	110.87693	1461.18518	-124.57049	197.01575	1291.16943	-893.26367	225.29900	1279.34473	474.63193	290.96350	45.01226	40.07419	61.43017	-1.68026	-1064.55176	376.08630	-8.35530	-577.99310	113.39659	38.04278
80	0.658	967.14417	113.16025	1464.55859	-122.94763	196.86707	1295.76428	-892.64349	224.95398	1283.25952	511.12427	284.13885	40.97852	14.67080	63.36205	-1.45537	-1089.77380	378.02655	-8.32545	-549.17865	116.41858	40.37609
81	0.667	965.79425	115.37904	1467.75256	-121.02161	196.56436	1300.45398	-891.81812	224.77112	1287.45435	546.97791	277.65457	37.83484	-10.82822	65.27657	-1.26270	-1115.05139	380.06476	-8.22732	-523.13318	118.76096	41.95573
82	0.675	964.60046	117.51455	1470.72290	-118.90395	196.15820	1305.07422	-890.79572	224.87216	1291.70520	582.55811	272.64041	36.38116	-36.33952	67.18623	-1.12391	-1139.96619	382.38440	-7.50328	-499.61948	120.06003	42.60679
83	0.683	963.57861	119.56309	1473.42822	-116.70833	195.69798	1309.46704	-889.64386	225.33830	1295.75549	617.76819	270.03125	37.10503	-61.63666	69.00824	-0.97114	-1163.92041	385.06909	-5.39038	-478.42221	119.89026	42.32335
84	0.692	962.72504	121.53413	1475.83020	-114.53858	195.23111	1313.49402	-888.48383	226.18665	1299.34998	651.13690	269.68973	39.22049	-86.37582	70.54066	-0.61375	-1186.30798	388.15228	-1.36579	-459.55383	117.96538	41.15326
85	0.700	962.01208	123.45483	1477.89795	-112.47176	194.81052	1317.03809	-887.45477	227.37579	1302.27686	679.62787	270.31757	40.59322	-110.28931	71.59778	0.21960	-1206.74524	391.65845	4.45096	-443.16824	114.30795	39.08441
86	0.708	961.40167	125.35069	1479.60779	-110.55236	194.48347	1319.99951	-886.66077	228.79846	1304.41528	699.95892	270.49609	38.96770	-133.49854	72.08206	1.79186	-1225.18530	395.55652	11.55856	-429.45386	109.19659	36.09504
87	0.717	960.85974	127.21681	1480.93994	-108.79872	194.26894	1322.29688	-886.12604	230.26906	1305.75916	710.78931	269.74231	33.50132	-156.55391	71.91895	4.33072	-1241.91553	399.60406	19.71866	-418.60065	102.95395	32.28307
88	0.725	960.35583	129.01884	1481.87366	-107.20576	194.15851	1323.87048	-885.78253	231.55859	1306.39502	713.82550	268.50146	25.23222	-179.86816	71.00272	8.22051	-1257.49524	403.23056	29.23770	-410.77045	95.78536	27.93884
89	0.733	959.85602	130.72923	1482.38489	-105.74403	194.14093	1324.68335	-885.50153	232.46646	1306.44678	712.51343	267.44089	16.20697	-202.86368	69.23431	14.27691	-1272.35938	405.68457	40.56569	-406.06256	87.81478	23.45878
90	0.742	959.32477	132.36732	1482.45313	-104.37047	194.20563	1324.71765	-885.14301	232.86900	1306.03296	709.47968	266.96805	8.26835	-223.55026	66.56172	23.57649	-1286.09448	406.49203	53.33408	-404.56335	79.25002	19.10909
91	0.750	958.74054	133.99345	1482.07117	-103.04849	194.32199	1323.97327	-884.59424	232.72366	1305.24634	705.14227	267.14050	2.45465	-239.09964	62.91506	36.55445	-1297.29321	405.80078	65.66856	-406.44470	70.44736	14.88813
92	0.758	958.11560	135.66031	1481.24597	-101.75776	194.44194	1322.46912	-883.79895	232.05435	1304.14099	698.32343	267.73358	-1.03312	-247.36514	58.25005	52.10396	-1304.35339	404.24469	74.91929	-411.92368	61.88172	10.68084
93	0.767	957.50366	137.38074	1479.99097	-100.49103	194.52823	1320.24207	-882.77277	230.94737	1302.72888	687.76050	268.42142	-2.69437	-248.09586	52.80009	67.88196	-1306.32715	402.56580	79.36609	-421.04166	54.25179	6.56484
94	0.775	956.98718	139.13351	1478.31824	-99.25171	194.57391	1317.34033	-881.59204	229.55002	1300.99902	673.07196	269.01065	-3.38977	-242.60156	47.05075	81.75385	-1303.25354	401.28085	79.13489	-433.58624	48.52888	2.94498
95	0.783	956.65479	140.88568	1476.23804	-98.05509	194.60477	1313.82263	-880.36127	228.04077	1298.94373	654.64886	269.58047	-3.81602	-232.54300	41.34752	92.90574	-1296.00781	400.52075	75.65377	-449.41135	45.45906	0.37239
96	0.792	956.58569	142.61179	1473.76550	-96.93201	194.66623	1309.76355	-879.18481	226.57758	1296.57544	633.17480	270.39139	-4.23456	-219.22464	35.72977	101.73600	-1285.70227	400.16592	70.45094	-468.61380	44.83405	-0.80799
97	0.800	956.84534	144.29504	1470.92273	-95.93413	194.79828	1305.24792	-878.15619	225.27536	1293.92896	609.52228	271.60837	-4.61326	-203.49982	30.13520	109.07565	-1272.97034	400.13562	64.39783	-491.01126	45.57797	-0.78706
98	0.808	957.48517	145.91115	1467.73645	-95.13294	195.01595	1300.36060	-877.35345	224.22562	1291.05957	584.71320	273.15631	-4.86640	-185.84326	24.60494	115.56216	-1257.65344	400.51788	57.94616	-515.60870	46.72882	-0.31679
99	0.817	958.54181	147.41541	1464.23779	-94.61411	195.29900	1295.18774	-876.83612	223.50519	1288.04236	559.60120	274.84689	-4.99550	-166.54646	19.32056	121.40968	-1239.15161	401.43213	51.89109	-540.94983	48.08066	-0.20765
100	0.825	960.03009	148.74771	1460.46680	-94.47521	195.58179	1289.82861	-876.64679	223.15251	1284.97498	534.63397	276.53131	-5.11883	-145.94818	14.54280	126.45978	-1217.20544	402.79941	47.55941	-565.98999	49.80127	-0.70539
101	0.833	961.93213	149.85219	1456.47644	-94.82205	195.75111	1284.40588	-876.80762	223.14720	1281.97681	509.91064	278.13095	-5.37616	-124.42030	10.52369	130.39282	-1192.45154	404.24411	45.83682	-590.51886	51.80276	-1.44841
102	0.842	964.19647	150.70354	1452.33130	-95.75291	195.67630	1279.07581	-877.31482	223.41370	1279.16907	485.36282	279.67157	-5.78682	-102.14487	7.40194	132.96536	-1166.21936	405.17801	46.05525	-614.83905	53.74940	-2.01051
103	0.850	966.74323	151.32530	1448.10864	-97.32404	195.27765	1274.02576	-878.13861	223.84738	1276.63953	460.89044	281.28571	-6.22644	-79.01929	5.15705	134.07741	-1139.77820	405.00586	46.40542	-639.22485	55.46435	-2.29625
104	0.858	969.46338	151.76865	1443.90540	-99.50853	194.59016	1269.45142	-879.22217	224.35483	1274.41675	436.41583	283.05301	-6.56497	-54.80002	3.71363	133.66957	-1113.77649	403.37408	45.55636	-663.71729	57.02000	-2.39342
105	0.867	972.22552	152.05635	1439.85010	-102.18254	193.75966	1265.52515	-880.48590	224.88086	1272.46387	411.91788	284.88754	-6.79832	-29.28753	3.04986	131.66005	-1088.17725	400.31540	43.53455	-688.24597	58.51662	-2.34885
106	0.875	974.89185	152.16208	1436.10144	-105.15559	192.96719	1262.37085	-881.83594	225.39824	1270.69910	387.44211	286.64932	-7.02053	-2.36509	3.13419	128.01718	-1062.46094	396.15063	41.20706	-712.76099	59.98456	-2.20509
107	0.883	977.33313	152.05659	1432.82129	-108.22437	192.34515	1260.05469	-883.16840	225.86746	1269.02747	363.04089	288.30231	-7.28437	26.09296	3.78377	122.87910	-1035.97107	391.20029	39.35441	-737.27014	61.45578	-2.06106
108	0.892	979.44592	151.76062	1430.14990	-111.21940	191.94286	1258.59180	-884.37225	226.20370	1267.35681	338.70416	289.92349	-7.51726	56.27404	4.67239	116.56827	-1008.32294	385.55185	38.23632	-761.81415	62.99831	-2.02711
109	0.900	981.17218	151.34634	1428.19006	-114.02161	191.73802	1257.96057	-885.34351	226.29222	1265.61597	314.36615	291.56812	-7.59117	88.34252	5.54892	109.44643	-979.55896	379.08051	37.71039	-786.40588	64.63203	-2.12859
110	0.908	982.50330	150.89571	1426.99463	-116.54944	191.66612	1258.11584	-886.01666	226.05600	1263.83081	289.94565	293.18839	-7.46339	122.30767	6.41239	101.75842	-949.89832	371.66376	37.50632	-811.03052	66.29634	-2.25889
111	0.917	983.46594	150.46875	1426.56555	-118.73905	191.65990	1259.00061	-886.39673	225.56978	1262.23486	265.36224	294.73267	-7.22567	157.99823	7.40841	93.64102	-919.41699	363.39816	37.46029	-835.71265	67.96732	-2.29983
112	0.925	984.10492	150.10957	1426.86145	-120.53167	191.68372	1260.55457	-886.56586	225.19075	1261.29004	240.56061	296.25699	-7.00693	195.17514	8.66375	85.24689	-888.04437	354.63843	37.67496	-860.51819	69.69576	-2.25497
113	0.933	984.46814	149.85278	1427.81067	-121.87093	191.74133	1262.72107	-886.65271	225.48729	1261.47241	215.55347	297.86890	-6.85186	233.64679	10.33537	76.78013	-855.78369	345.82471	38.45947	-885.47479	71.48714	-2.17444
114	0.942	984.59998	149.70811	1429.32263	-122.71095	191.86609	1265.45349	-886.74585	226.84419	1262.94214	190.43307	299.62637	-6.71151	273.25812	12.68149	68.43703	-822.86395	337.27783	40.05952	-910.54407	73.25054	-2.01891
115	0.950	984.54248	149.65759	1431.30176	-123.02129	192.10812	1268.71155	-886.81531	229.13121	1265.43689	165.31229	301.57410	-6.50533	313.79477	15.95752	60.40624	-789.75525	329.07635	42.38178	-935.67480	74.94521	-1.72303
116	0.958	984.33600	149.67929	1433.65723	-122.78332	192.51546	1272.44897	-886.75513	231.82022	1268.48938	140.22903	303.75604	-6.18142	354.93112	20.29790	52.87112	-757.08954	321.06241	44.90810	-960.83972	76.68657	-1.31836
117	0.967	984.01941	149.76091	1436.30457	-121.99456	193.11043	1276.61438	-886.49091	234.36362	1271.74780	115.11761	306.07202	-5.76781	396.27710	25.68182	45.93595	-725.50751	313.04141	46.94447	-986.05011	78.57056	-0.88216
118	0.975	983.63373	149.88815	1439.15820	-120.68282	193.87785	1281.15588	-886.01611	236.44022	1275.12415	89.88614	308.28247	-5.35030	437.46063	31.89804	39.62742	-695.43896	305.01178	48.08153	-1011.34583	80.52126	-0.47288
119	0.983	983.22266	150.03700	1442.13123	-118.91324	194.77348	1286.01099	-885.36121	237.96323	1278.70276	64.49847	310.24628	-4.98639	478.18457	38.50431	34.03352	-666.90985	297.25562	48.44483	-1036.74512	82.41866	-0.15643
120	0.992	982.82684	150.18309	1445.14221	-116.78284	195.74483	1291.09216	-884.55792	238.98706	1282.56934	38.96826	312.01453	-4.69418	518.30701	44.82264	29.51369	-639.58545	290.33539	48.49445	-1062.21948	84.21602	0.03105
121	1.000	982.47852	150.31599	1448.11597	-114.40353	196.76031	1296.28052	-883.62134	239.61836	1286.71790	13.31396	313.71423	-4.49467	557.94128	49.97155	26.91495	-613.09320	284.96295	48.61602	-1087.65991	85.88776	0.17636
122	1.008	982.20056	150.44284	1450.98535	-111.87884	197.83592	1301.42761	-882.56158	239.94670	1291.04211	-12.44293	315.46381	-4.37983	597.30865	53.13543	27.38506	-587.38867	281.68765	48.86682	-1112.74316	87.33687	0.54097
123	1.017	982.00806	150.57330	1453.69971	-109.29221	199.02930	1306.37219	-881.41943	240.01241	1295.36169	-38.21454	317.36023	-4.24435	636.04193	54.27145	31.30162	-562.88690	280.61993	48.94983	-1136.81909	88.36962	1.51764
124	1.025	981.90625	150.70671	1456.22363	-106.71246	200.39290	1310.96912	-880.28522	239.82431	1299.45618	-63.74323	319.47394	-3.86395	672.23810	54.59617	37.09674	-540.25598	281.46606	48.34554	-1159.14185	88.85231	3.39482
125	1.033	981.88239	150.84081	1458.52747	-104.20412	201.92276	1315.10034	-879.27075	239.40125	1303.10571	-88.56805	321.84613	-2.90541	702.36505	55.78566	41.62574	-520.03949	283.82132	46.55718	-1179.39209	88.90180	6.02453
126	1.042	981.89893	150.98134	1460.58496	-101.83066	203.54338	1318.66565	-878.44995	238.79663	1306.13354	-112.16742	324.49930	-1.01613	722.93927	58.48869	42.12257	-502.43262	287.41116	43.33670	-1197.81799	88.77951	8.80909
127	1.050	981.89746	151.13449	1462.37805	-99.64254	205.13298	1321.57898	-877.81879	238.09222	1308.44287	-134.18506	327.46552	1.99289	733.10162	62.09592	37.89914	-487.33746	292.09491	38.73983	-1214.91809	88.58470	11.20506
128	1.058	981.81561	151.30138	1463.89600	-97.66254	206.56564	1323.77368	-877.30109	237.38010	1310.03357	-154.54333	330.81421	6.10959	735.50494	65.87639	30.44622	-474.54956	297.75146	33.01926	-1231.32751	88.14087	13.37298
129	1.067	981.60608	151.48352	1465.12671	-95.88377	207.74783	1325.20923	-876.78284	236.75041	1310.98450	-173.35754	334.63660	11.28599	734.22888	69.65202	22.23793	-463.94427	304.25067	26.48159	-1247.73486	87.25155	16.36610
130	1.075	981.24420	151.67911	1466.05273	-94.27462	208.63870	1325.87183	-876.14819	236.29689	1311.41492	-190.65967	338.98288	17.58764	731.79590	73.40603	15.29834	-455.60083	311.51331	19.39351	-1264.21826	86.09114	21.38640
131	1.083	980.72675	151.87109	1466.66064	-92.78489	209.25667	1325.76294	-875.30847	236.12646	1311.44995	-206.01666	343.81476	25.37237	728.13574	76.89530	10.39021	-449.85095	319.56543	12.00281	-1279.40527	85.30565	28.44785
132	1.092	980.07098	152.03424	1466.94409	-91.35768	209.67480	1324.88721	-874.22162	236.33376	1311.19214	-218.24158	349.02362	35.34592	721.84235	79.84171	7.11852	-447.29456	328.52356	4.70077	-1290.61865	85.66326	35.84685
133	1.100	979.31268	152.15170	1466.89612	-89.94701	209.99924	1323.25903	-872.89667	236.95213	1310.68958	-225.60846	354.48651	47.91504	711.96844	82.23901	4.72866	-448.67242	338.40515	-1.80090	-1295.46802	87.48506	41.23223
134	1.108	978.50183	152.21397	1466.50195	-88.53401	210.33121	1320.91357	-871.39056	237.93765	1309.91760	-226.83575	360.08093	62.20309	698.71350	84.35061	2.86833	-454.38483	348.79309	-6.55995	-1293.51501	90.36073	43.16753
135	1.117	977.70239	152.21544	1465.74695	-87.13600	210.73083	1317.90674	-869.80420	239.18866	1308.79663	-222.05164	365.61694	76.06137	682.71210	86.46652	1.54978	-463.99982	358.70190	-9.02031	-1286.19312	93.44180	41.71365
136	1.125	976.99475	152.16545	1464.62378	-85.80365	211.21436	1314.30969	-868.27313	240.56586	1307.23682	-212.62909	370.82263	87.37491	664.14813	88.69986	0.69781	-476.84106	366.97083	-9.65989	-1275.27417	95.94853	37.92815
137	1.133	976.46991	152.08945	1463.13696	-84.60642	211.78528	1310.20679	-866.95062	241.91412	1305.17944	-200.12769	375.51794	95.37383	642.93237	90.99973	0.12562	-493.19580	372.93292	-9.62584	-1261.64600	97.43567	33.01770
138	1.142	976.21436	152.01251	1461.30798	-83.62206	212.45752	1305.69604	-865.98077	243.09955	1302.61646	-185.48901	379.74042	100.71542	619.43884	93.27284	-0.26684	-513.72449	376.73193	-9.66696	-1245.23657	97.82107	27.75002
139	1.150	976.29443	151.94867	1459.17444	-82.94009	213.25325	1300.88562	-865.46307	244.04115	1299.58960	-168.99506	383.63306	104.57184	594.60828	95.44722	-0.53348	-537.71002	379.05835	-9.79889	-1225.65198	97.33004	22.40606
140	1.158	976.74640	151.89867	1456.77783	-82.66389	214.19414	1295.88940	-865.42780	244.71191	1296.17969	-150.64856	387.28180	107.81767	569.40601	97.48246	-0.77686	-563.25977	380.64545	-9.84357	-1202.92358	96.38033	17.17262
141	1.167	977.57568	151.85265	1454.15405	-82.89264	215.30003	1290.82556	-865.83789	245.12454	1292.49646	-130.50934	390.67200	110.79230	544.38690	99.37608	-1.08770	-588.88464	381.96683	-9.80869	-1177.97815	95.41673	12.53930
142	1.175	978.75720	151.80527	1451.33899	-83.69035	216.59024	1285.81934	-866.60864	245.32947	1288.67383	-108.81500	393.72723	113.41261	519.69116	101.17147	-1.46605	-614.05750	383.24591	-9.79013	-1152.36914	94.87880	9.18554
143	1.183	980.23010	151.77527	1448.38879	-85.06215	218.07793	1281.00781	-867.64374	245.42049	1284.85889	-85.91125	396.31808	115.41309	495.25812	102.92276	-1.84050	-638.79535	384.57495	-9.83096	-1127.25171	95.24170	7.48422
144	1.192	981.89410	151.79956	1445.39832	-86.94977	219.75426	1276.53845	-868.88397	245.52328	1281.19177	-62.08588	398.27869	116.56874	470.99915	104.64646	-2.13381	-663.25391	385.97937	-9.91970	-1102.58423	96.64053	7.37751
145	1.200	983.62115	151.90419	1442.50232	-89.25177	221.56676	1272.55164	-870.33459	245.74637	1277.78931	-37.43555	399.52911	116.75862	446.84009	106.33277	-2.32624	-687.56671	387.43680	-10.01785	-1077.40344	98.55308	8.58658
146	1.208	985.27008	152.09749	1439.86011	-91.85916	223.42134	1269.15894	-872.04053	246.11639	1274.73474	-11.86523	400.15308	115.89169	422.70868	107.97051	-2.48216	-711.81812	388.92706	-10.07629	-1050.72192	100.44430	10.59455
147	1.217	986.69623	152.38510	1437.64197	-94.67843	225.22787	1266.43567	-874.01886	246.56461	1272.07861	14.80695	400.30054	113.86990	398.56137	109.58276	-2.69994	-736.05945	390.47150	-10.06688	-1022.07910	102.49810	12.71008
148	1.225	987.76929	152.76804	1436.00977	-97.63001	226.95146	1264.42468	-876.18860	246.98395	1269.85388	42.74957	400.07605	110.66304	374.40378	111.24042	-3.01155	-760.32227	392.08234	-10.02090	-991.49048	105.33053	14.46495
149	1.233	988.39777	153.23610	1435.08752	-100.63919	228.62308	1263.14233	-878.36627	247.29515	1268.07568	72.07251	399.55914	106.39453	350.26068	112.97070	-3.33197	-784.62000	393.73135	-10.00817	-959.23267	109.32371	15.83603
150	1.242	988.54016	153.78181	1434.94434	-103.63269	230.31071	1262.57971	-880.34882	247.47607	1266.72998	102.82309	398.85046	101.34485	326.13727	114.71613	-3.53213	-808.95282	395.39996	-10.05496	-925.74976	114.43611	17.05492
151	1.250	988.20129	154.41417	1435.59656	-106.53865	232.07256	1262.70618	-881.99524	247.55334	1265.78625	134.97760	398.00525	95.84683	301.98196	116.45347	-3.56510	-833.31946	397.09283	-10.11416	-891.59143	120.40146	18.30128
152	1.258	987.42218	155.15204	1437.01990	-109.28506	233.91832	1263.47876	-883.23291	247.56833	1265.24194	168.44235	396.94873	90.12502	277.69427	118.23523	-3.48004	-857.73169	398.80731	-10.11967	-857.26849	126.98589	19.59694
153	1.267	986.26160	156.00928	1439.15784	-111.79410	235.80136	1264.85156	-884.02948	247.54520	1265.13965	203.12323	395.52295	84.23434	253.19867	120.05459	-3.31740	-882.21973	400.52847	-10.04071	-823.07910	134.09613	20.96106
154	1.275	984.77936	156.98798	1441.92847	-113.97589	237.64415	1266.78174	-884.39191	247.48578	1265.53857	238.99228	393.58450	78.16306	228.49109	121.82444	-3.07482	-906.81995	402.23669	-9.89988	-789.03821	141.57126	22.61290
155	1.283	983.03101	158.08034	1445.23279	-115.73366	239.37177	1269.23462	-884.38300	247.38910	1266.47742	276.02292	391.03729	71.97397	203.60297	123.52752	-2.78024	-931.54517	403.91516	-9.76536	-754.98291	148.96927	24.92402
156	1.292	981.07074	159.27208	1448.96558	-116.98267	240.92558	1272.18774	-884.12006	247.27325	1267.97034	314.05237	387.82065	65.84110	178.57031	125.25145	-2.51554	-956.36011	405.57217	-9.69069	-720.77307	155.86461	28.06232
157	1.300	978.95758	160.54730	1453.02283	-117.66561	242.26253	1275.62683	-883.74365	247.17737	1270.02124	352.72665	383.87610	59.97857	153.43246	127.07780	-2.34057	-981.20459	407.26141	-9.63418	-686.43005	162.30327	31.74166
158	1.308	976.75549	161.89763	1457.30164	-117.75764	243.35851	1279.53271	-883.36859	247.14377	1272.63037	391.57001	379.12946	54.55328	128.20572	128.99609	-2.22284	-1006.05627	409.08734	-9.48061	-652.20691	168.68143	35.46165
159	1.317	974.52405	163.32184	1461.70142	-117.27126	244.21147	1283.86621	-883.03870	247.20604	1275.78931	430.11252	373.49603	49.61480	102.88494	130.91756	-2.07434	-1030.94324	411.20181	-9.15834	-618.68469	175.20915	38.89490
160	1.325	972.30927	164.81081	1466.13269	-116.26089	244.83696	1288.55664	-882.71790	247.39903	1279.46912	468.00409	366.91541	45.07330	77.47536	132.77423	-1.85106	-1055.91357	413.68881	-8.72679	-586.74158	181.63914	41.90651
161	1.333	970.14441	166.33824	1470.52246	-114.81808	245.26515	1293.49219	-882.32672	247.77422	1283.60071	505.09900	359.50519	40.83974	51.98232	134.58469	-1.58802	-1081.03198	416.38635	-8.33592	-557.20166	187.46112	44.33519
162	1.342	968.05823	167.86502	1474.81104	-113.05556	245.54312	1298.52563	-881.79938	248.39920	1288.05469	541.55139	351.79791	37.13510	26.39950	136.38608	-1.33574	-1106.27917	419.03064	-7.96772	-530.43719	192.26811	45.92622
163	1.350	966.08044	169.35539	1478.94653	-111.08865	245.73030	1303.49573	-881.12494	249.34485	1292.63171	577.80908	344.87793	34.71129	0.73617	138.14362	-1.09427	-1131.32275	421.62994	-7.13449	-506.35699	195.81403	46.50231
164	1.358	964.23572	170.79356	1482.88306	-109.02724	245.87949	1308.25171	-880.35596	250.67401	1297.07056	614.12964	340.07809	34.49221	-24.91196	139.78328	-0.82292	-1155.46777	424.46854	-4.97518	-484.72836	197.74150	46.10533
165	1.367	962.53180	172.17430	1486.58252	-106.97477	246.02315	1312.66077	-879.59357	252.42818	1301.08533	649.58478	338.03143	36.50180	-50.26263	141.23642	-0.45084	-1177.96960	427.77643	-0.84681	-465.45514	197.64490	44.86072
166	1.375	960.95148	173.48428	1490.01147	-105.02288	246.18158	1316.60461	-878.96814	254.59799	1304.42517	681.47083	337.90656	39.06399	-74.83027	142.37320	0.17767	-1198.39941	431.57724	5.15971	-448.62173	195.46965	42.79034
167	1.383	959.45972	174.70604	1493.13647	-103.24323	246.37593	1319.97754	-878.59973	257.09665	1306.93408	706.18091	338.02307	39.50797	-98.11098	143.02039	1.27465	-1216.72998	435.73770	12.44197	-434.38727	191.53574	39.85637
168	1.392	958.01868	175.83318	1495.92493	-101.67761	246.63074	1322.69104	-878.52802	259.76047	1308.58496	721.32501	337.36688	36.06983	-119.89150	143.14061	2.93630	-1233.25195	439.93222	20.62250	-422.92123	186.22844	36.09607
169	1.400	956.59418	176.87665	1498.34656	-100.33011	246.96626	1324.68164	-878.67126	262.36722	1309.47070	727.48627	336.17664	29.14469	-140.39905	142.83517	5.15724	-1248.49158	443.57022	29.95003	-414.40375	179.84460	31.66701
170	1.408	955.15186	177.86130	1500.37354	-99.17274	247.38762	1325.91602	-878.87292	264.66821	1309.74548	727.89703	335.15607	20.71036	-160.05048	142.06415	8.22851	-1262.88513	445.98184	40.95549	-408.96634	172.64291	26.81549
171	1.417	953.65747	178.82423	1501.98340	-98.16101	247.88408	1326.38550	-878.98584	266.43555	1309.54993	726.05707	334.69049	12.83269	-178.76117	140.51564	13.11445	-1276.13086	446.85077	53.47051	-406.64615	164.93481	21.78291
172	1.425	952.09009	179.80756	1503.16455	-97.24773	248.43845	1326.09167	-878.91364	267.52234	1308.98010	723.39185	334.83829	6.73414	-195.21310	137.84464	21.14736	-1286.97412	446.44647	65.76492	-407.44800	157.14563	16.69226
173	1.433	950.45660	180.83725	1503.91809	-96.39130	249.03453	1325.04126	-878.60632	267.92010	1308.09204	718.85638	335.54855	2.67953	-207.05051	133.94302	32.87569	-1293.85718	445.45151	75.13375	-411.36230	149.78377	11.62304
174	1.442	948.79065	181.90991	1504.24854	-95.56010	249.65715	1323.25012	-878.05737	267.76328	1306.90564	710.38147	336.67462	0.22829	-212.33899	129.05389	47.03918	-1295.75513	444.64532	79.75287	-418.25879	143.30528	6.89397
175	1.450	947.14014	182.99991	1504.15649	-94.73940	250.28972	1320.74658	-877.31628	267.26337	1305.41528	696.65991	337.97144	-1.28255	-210.83777	123.76418	61.00982	-1292.65063	444.56870	79.72874	-427.87375	138.08188	3.10516
176	1.458	945.56842	184.07677	1503.64563	-93.94034	250.91553	1317.58081	-876.48785	266.62634	1303.60950	677.89508	339.27490	-2.29012	-203.69781	118.71205	72.50154	-1285.48889	445.29404	76.43671	-440.14059	134.46045	0.76272
177	1.467	944.16400	185.11961	1502.72571	-93.20078	251.52534	1313.83142	-875.69946	266.01004	1301.48059	655.37421	340.64398	-2.98459	-192.38559	114.15554	80.85053	-1275.49121	446.57578	71.29705	-455.57877	132.59993	-0.09192
178	1.475	943.03809	186.11539	1501.41125	-92.57418	252.13087	1309.59717	-875.05505	265.53024	1299.02991	630.70496	342.19183	-3.46038	-178.11023	109.90037	86.83787	-1263.27332	448.26263	65.20045	-474.87888	132.27087	0.04166
179	1.483	942.29907	187.05089	1499.72217	-92.11857	252.76665	1304.97888	-874.61279	265.27771	1296.27576	605.26099	343.87756	-3.74380	-161.70232	105.62187	91.65007	-1248.52625	450.50287	58.80363	-497.79269	132.99139	0.38523
180	1.492	942.02100	187.91898	1497.68384	-91.89556	253.46323	1300.06604	-874.39160	265.32697	1293.26428	579.85461	345.57428	-3.85469	-143.64096	101.20212	96.06110	-1230.51672	453.53955	53.12408	-522.88397	134.31946	0.36948
181	1.500	942.23322	188.71756	1495.32373	-91.97433	254.21207	1294.93591	-874.38599	265.73996	1290.08533	554.72150	347.20255	-3.92291	-124.25823	96.82419	100.24094	-1209.02881	457.34506	49.51241	-548.56195	135.99673	-0.08969
182	1.508	942.92987	189.42638	1492.67151	-92.43303	254.94705	1289.66870	-874.58594	266.54593	1286.87817	529.81836	348.76358	-4.15136	-103.91883	92.79469	103.96450	-1184.97729	461.40137	48.53330	-573.96869	137.87924	-0.73075
183	1.517	944.07629	190.00266	1489.76270	-93.35635	255.55557	1284.37695	-874.99817	267.70456	1283.80261	505.10504	350.33301	-4.61314	-82.92992	89.35130	106.89249	-1160.03894	464.82187	49.01115	-598.93756	139.81056	-1.25541
184	1.525	945.60565	190.40950	1486.64282	-94.82053	255.93423	1279.22302	-875.64575	269.10977	1280.99097	480.57172	351.98773	-5.16788	-61.33546	86.67346	108.71504	-1135.53601	466.83337	48.97984	-623.57214	141.66806	-1.56507
185	1.533	947.42133	190.63165	1483.37463	-96.85598	256.06061	1274.39941	-876.54462	270.64191	1278.50854	456.16809	353.73297	-5.61340	-38.92295	84.90620	109.18069	-1111.67432	467.19464	47.51886	-648.00006	143.47272	-1.76715
186	1.542	949.40961	190.66113	1480.05200	-99.41040	256.01187	1270.09143	-877.68097	272.21671	1276.34363	431.82361	355.53482	-5.85859	-15.42932	84.06421	108.15269	-1087.75439	466.11743	45.09902	-672.33057	145.30502	-1.97353
187	1.550	951.45502	190.48254	1476.81055	-102.35061	255.91608	1266.45203	-879.00781	273.79935	1274.43201	407.50354	357.37119	-5.96666	9.34575	83.97050	105.66970	-1062.92163	463.91953	42.59539	-696.64490	147.15857	-2.16136
188	1.558	953.44257	190.08372	1473.81396	-105.50288	255.88644	1263.59009	-880.46375	275.39343	1272.70825	383.21146	359.21027	-6.07693	35.56010	84.32039	101.90796	-1036.78943	460.84689	40.66473	-720.97833	148.97310	-2.25015
189	1.567	955.25769	189.48402	1471.22034	-108.70000	255.98120	1261.56433	-881.98517	277.02560	1271.15100	358.95520	360.96942	-6.27098	63.32706	84.80313	97.09950	-1009.63269	457.03079	39.75762	-745.33899	150.71832	-2.23812
190	1.575	956.80188	188.73740	1469.15637	-111.80793	256.19806	1260.38391	-883.49524	278.72961	1269.79480	334.72607	362.56332	-6.49071	92.70564	85.16965	91.51420	-982.09705	452.46094	40.01914	-769.74463	152.38794	-2.21794
191	1.583	958.00732	187.90643	1467.70471	-114.72437	256.49365	1260.01831	-884.90033	280.53122	1268.70935	310.48914	364.01685	-6.58635	123.70773	85.27035	85.44066	-954.57831	447.08572	41.05713	-794.22516	154.01559	-2.29449
192	1.592	958.84113	187.05051	1466.89990	-117.36488	256.81680	1260.41052	-886.11169	282.45154	1267.97827	286.17938	365.46173	-6.47163	156.28223	85.15353	79.06857	-926.76501	441.01447	42.12690	-818.78339	155.69229	-2.47841
193	1.600	959.31055	186.22270	1466.73853	-119.65678	257.14001	1261.49463	-887.07104	284.50778	1267.67651	261.72473	367.01239	-6.21700	190.31769	85.09691	72.42486	-897.78937	434.58835	42.69025	-843.38885	157.47853	-2.63581
194	1.608	959.45801	185.45816	1467.18835	-121.54047	257.47336	1263.21143	-887.75873	286.68314	1267.84558	237.07010	368.69232	-5.95088	225.69220	85.44362	65.51328	-866.88416	428.19836	42.74570	-868.04041	159.32935	-2.60383
195	1.617	959.33765	184.76617	1468.19226	-122.96795	257.85349	1265.51367	-888.18378	288.91885	1268.49390	212.20111	370.44019	-5.71985	262.30981	86.42639	58.45967	-834.04480	422.03497	42.71382	-892.78558	161.16673	-2.36802
196	1.625	959.00214	184.12569	1469.67725	-123.90116	258.32101	1268.35889	-888.36981	291.15707	1269.60461	187.17133	372.16205	-5.49965	300.05927	88.15802	51.46875	-800.24670	416.00793	43.13683	-917.65759	162.94843	-2.03304
197	1.633	958.50494	183.49472	1471.56824	-124.31735	258.90619	1271.70129	-888.34949	293.37177	1271.13757	162.05829	373.82782	-5.27968	338.72681	90.67818	44.74406	-767.07385	409.86267	44.32089	-942.65332	164.63351	-1.66229
198	1.642	957.90033	182.83533	1473.78967	-124.21534	259.62640	1275.48840	-888.15839	295.55106	1273.05835	136.90558	375.53271	-5.06425	377.95520	93.95155	38.51152	-735.91888	403.38992	45.98115	-967.76575	166.22206	-1.26490
199	1.650	957.23993	182.12669	1476.26392	-123.61314	260.48724	1279.65869	-887.82269	297.67245	1275.38025	111.75021	377.44763	-4.81952	417.30042	97.86811	33.00669	-707.23499	396.60028	47.28883	-992.98535	167.82378	-0.86222
200	1.658	956.57135	181.36209	1478.91492	-122.54757	261.48038	1284.14087	-887.36267	299.69519	1278.16565	86.61816	379.66840	-4.48566	456.36365	102.22252	28.40231	-680.44397	389.82974	47.55839	-1018.30621	169.55721	-0.49521
201	1.667	955.93390	180.54254	1481.66809	-121.08306	262.57748	1288.85291	-886.80389	301.55923	1281.46777	61.44019	382.06317	-4.06846	494.90100	106.64039	24.86944	-654.55298	383.72473	46.91945	-1043.73779	171.41786	-0.20465
202	1.675	955.35394	179.67775	1484.44678	-119.31231	263.73749	1293.69946	-886.17291	303.20038	1285.26318	36.06177	384.31787	-3.68393	532.84607	110.60298	22.74807	-628.90881	378.98352	46.13949	-1069.23291	173.28233	0.02524
203	1.683	954.84326	178.79735	1487.17517	-117.34013	264.93170	1298.56836	-885.48523	304.57166	1289.42627	10.38116	386.18304	-3.47386	570.27698	113.60969	22.65334	-603.58093	375.99820	45.79041	-1094.55176	174.92198	0.34764
204	1.692	954.40393	177.93571	1489.78516	-115.26086	266.16913	1303.33423	-884.75067	305.65488	1293.75159	-15.55225	387.65179	-3.46647	607.19733	115.37849	25.22985	-579.22583	374.78113	45.72804	-1119.18982	176.06143	1.04871
205	1.700	954.03717	177.09303	1492.22302	-113.14457	267.49866	1307.86694	-883.99127	306.47372	1297.99854	-41.50928	388.97479	-3.47244	642.86493	116.19255	30.24745	-556.60724	375.24710	45.33185	-1142.51135	176.61937	2.38042
206	1.708	953.74347	176.24249	1494.45190	-111.04546	268.97040	1312.04089	-883.25110	307.09134	1301.92786	-67.07196	390.53714	-3.07836	674.91833	117.06729	35.81885	-536.19470	377.40845	43.99860	-1164.08032	176.82001	4.32972
207	1.717	953.51062	175.37335	1496.45007	-109.02127	270.58154	1315.73779	-882.58777	307.57306	1305.32922	-91.70300	392.64063	-1.77919	699.57910	119.04050	39.07499	-518.13776	381.23065	41.36969	-1183.92334	176.99474	6.55770
208	1.725	953.30725	174.50116	1498.20288	-107.13431	272.26022	1318.85034	-882.04688	307.95441	1308.04529	-114.90100	395.36545	0.77473	713.92572	122.24386	37.93198	-502.47571	386.51947	37.33810	-1202.52490	177.31975	8.62568
209	1.733	953.08875	173.64264	1499.69031	-105.43317	273.89185	1321.29333	-881.62909	308.25815	1309.98779	-136.31738	398.61743	4.59769	718.39832	126.06579	32.34301	-489.27094	393.07181	32.01085	-1220.63525	177.58600	10.43205
210	1.742	952.80743	172.79184	1500.88354	-103.93654	275.36237	1323.01514	-881.27893	308.53806	1311.14233	-155.75977	402.28308	9.46968	716.51324	130.03117	24.21149	-478.59271	400.80441	25.64548	-1238.98328	177.20232	12.64327
211	1.750	952.41986	171.91750	1501.75513	-102.63056	276.59698	1323.99451	-880.91290	308.88684	1311.56824	-173.13184	406.31097	15.19727	712.08527	134.10013	16.18302	-470.49548	409.69839	18.56662	-1257.84509	175.78191	16.55610
212	1.758	951.89465	170.98351	1502.28662	-101.47783	277.57321	1324.22656	-880.46088	309.40143	1311.38782	-188.33521	410.65845	21.82273	706.88049	138.25793	10.15487	-465.11548	419.72046	11.13829	-1276.41919	173.89604	22.98072
213	1.767	951.22424	169.97311	1502.46826	-100.43055	278.31674	1323.71216	-879.88470	310.15479	1310.75146	-200.99756	415.25073	29.79779	700.39410	142.25917	6.48974	-462.84265	430.74463	3.87619	-1292.45117	172.87305	31.07380
214	1.775	950.42719	168.88976	1502.29517	-99.44237	278.89679	1322.45874	-879.17749	311.18762	1309.79199	-210.11700	420.01648	39.86487	691.20093	145.85207	4.38979	-464.34375	442.32947	-2.37233	-1303.01575	173.66164	38.53922
215	1.783	949.53809	167.74167	1501.76587	-98.47851	279.41089	1320.48694	-878.35883	312.50162	1308.59351	-214.26917	424.90094	52.27431	678.38202	149.04272	2.96642	-470.23102	453.48596	-6.62054	-1306.33203	176.18309	43.08735
216	1.792	948.60419	166.54128	1500.87952	-97.52428	279.95221	1317.83020	-877.46832	314.05820	1307.18726	-212.59088	429.81461	65.94383	661.92401	152.00299	1.85983	-480.75610	462.90280	-8.52411	-1302.79614	179.67209	43.80941
217	1.800	947.69281	165.31419	1499.63599	-96.59077	280.57361	1314.53625	-876.56232	315.78873	1305.57092	-205.51978	434.59644	78.72919	642.25134	154.76169	1.03130	-496.06055	469.71039	-8.82155	-1294.17822	183.23099	41.42164
218	1.808	946.89111	164.09593	1498.03796	-95.71758	281.27713	1310.67041	-875.71149	317.60641	1303.72778	-194.40442	439.09818	88.78606	619.91754	157.19484	0.47480	-516.11987	474.03113	-8.63278	-1282.14832	186.16129	37.38699
219	1.817	946.29364	162.91429	1496.09021	-94.97237	282.04224	1306.32166	-874.99146	319.41519	1301.64197	-180.53876	443.31091	95.64362	595.71832	159.30753	0.15659	-539.85419	476.69952	-8.54746	-1267.45459	188.13419	32.85764
220	1.825	945.98309	161.76819	1493.80627	-94.44637	282.86261	1301.60107	-874.47162	321.12231	1299.30969	-164.62372	447.31174	100.03317	570.61298	161.28088	-0.01495	-565.19202	478.57932	-8.59480	-1249.92432	189.19240	28.27699
221	1.833	946.01184	160.62338	1491.21667	-94.24426	283.76315	1296.63208	-874.20435	322.65674	1296.75134	-146.85333	451.10486	103.00503	545.35632	163.25882	-0.16325	-590.52100	480.17670	-8.70019	-1229.00781	189.58949	23.63010
222	1.842	946.39435	159.44000	1488.36780	-94.46686	284.80429	1291.53943	-874.21185	323.98679	1294.01465	-127.25653	454.58359	105.29263	520.30005	165.22644	-0.37993	-615.42365	481.67133	-8.86074	-1204.48535	189.59441	18.90858
223	1.850	947.11639	158.21051	1485.31396	-95.18922	286.07620	1286.45239	-874.48346	325.11972	1291.16882	-105.96191	457.61905	107.17867	495.49341	167.07544	-0.70857	-640.12976	483.12146	-9.06568	-1176.89038	189.39867	14.41304
224	1.858	948.14874	156.97302	1482.11584	-96.43922	287.66599	1281.51563	-874.99530	326.08148	1288.29236	-83.26105	460.18085	108.65501	470.85657	168.75098	-1.13035	-664.88037	484.58905	-9.27145	-1147.46362	189.16626	10.70774
225	1.867	949.44800	155.79176	1478.84619	-98.18269	289.61047	1276.88953	-875.73853	326.90311	1285.45996	-59.49768	462.32703	109.61407	446.30023	170.32262	-1.55552	-689.71844	486.12680	-9.42524	-1117.74390	189.15945	8.32175
226	1.875	950.94507	154.72438	1475.59705	-100.33056	291.86542	1272.73376	-876.72949	327.62030	1282.73596	-34.87701	464.03183	109.90376	421.79071	171.91666	-1.90918	-714.53577	487.73788	-9.48377	-1088.83789	189.86919	7.43718
227	1.883	952.53528	153.80695	1472.48120	-102.76846	294.30463	1269.18250	-877.98871	328.26550	1280.17249	-9.37463	465.13000	109.33225	397.34189	173.60422	-2.20876	-739.20081	489.36945	-9.47009	-1060.73120	191.87129	7.81822
228	1.892	954.08441	153.05975	1469.63196	-105.38464	296.75687	1266.32788	-879.50397	328.85989	1277.81519	17.19299	465.50586	107.75069	372.97336	175.35614	-2.50162	-763.66327	490.96707	-9.47616	-1032.38696	195.28609	9.09458
229	1.900	955.45294	152.49533	1467.19446	-108.08145	299.07440	1264.21814	-881.20465	329.41211	1275.71326	45.05481	465.23383	105.11024	348.69727	177.10681	-2.78336	-787.98523	492.54810	-9.55352	-1002.62366	199.60789	11.07207
230	1.908	956.52002	152.12863	1465.30396	-110.77449	301.19147	1262.86816	-882.96844	329.91519	1273.91943	74.37888	464.45068	101.41613	324.49738	178.84273	-3.00218	-812.28674	494.18326	-9.64992	-970.92493	204.32417	13.66781
231	1.917	957.19971	151.98001	1464.05835	-113.38310	303.13177	1262.26929	-884.65674	330.36035	1272.47937	105.21402	463.19666	96.73295	300.27905	180.61093	-3.10635	-836.66370	495.92432	-9.67349	-937.61108	209.36037	16.67097
232	1.925	957.45026	152.05307	1463.50964	-115.82029	304.96344	1262.39746	-886.15479	330.76205	1271.42834	137.52142	461.44855	91.27623	275.90240	182.46283	-3.07604	-861.16388	497.76041	-9.58018	-903.47009	214.90967	19.68470
233	1.933	957.27411	152.31174	1463.66406	-117.99216	306.74396	1263.21558	-887.39191	331.14917	1270.79517	171.21649	459.21234	85.42168	251.30780	184.39536	-2.91776	-885.80615	499.60019	-9.40193	-869.27979	221.28795	22.26010
234	1.942	956.71033	152.68642	1464.48596	-119.80701	308.49426	1264.67688	-888.33148	331.53668	1270.60486	206.18512	456.55045	79.58707	226.54645	186.31546	-2.65678	-910.57495	501.33124	-9.20891	-835.50043	228.73621	24.21462
235	1.950	955.82159	153.10710	1465.90613	-121.18806	310.19965	1266.73352	-888.94897	331.92572	1270.87683	242.28479	453.53229	74.06374	201.68179	188.08713	-2.34526	-935.42810	502.94214	-9.04181	-802.17993	236.96082	25.92875
236	1.958	954.67828	153.54277	1467.83264	-122.08559	311.81525	1269.34277	-889.23132	332.32135	1271.61560	279.30231	450.14001	68.93716	176.72818	189.70166	-2.06772	-960.34583	504.52499	-8.88984	-769.01428	245.09514	28.14622
237	1.967	953.34680	154.00861	1470.15747	-122.48183	313.27765	1272.46399	-889.19867	332.74005	1272.80505	316.90427	446.22620	64.18840	151.67169	191.33609	-1.90755	-985.33533	506.16248	-8.72304	-735.49054	252.34216	31.32909
238	1.975	951.89197	154.53328	1472.76563	-122.38581	314.52652	1276.05444	-888.91528	333.20026	1274.42395	354.68182	441.57324	59.78150	126.50466	193.12695	-1.85850	-1010.39276	507.88086	-8.52128	-701.14166	258.58362	35.29102
239	1.983	950.38354	155.13130	1475.55127	-121.82533	315.51855	1280.06384	-888.47443	333.70972	1276.46924	392.26709	436.02328	55.59966	101.23815	195.00473	-1.79438	-1035.50000	509.66583	-8.30282	-665.87170	264.25824	39.53767
240	1.992	948.88800	155.80014	1478.43420	-120.84194	316.22864	1284.42517	-887.97614	334.27118	1278.95227	429.39752	429.56876	51.42575	75.88366	196.82962	-1.58842	-1060.65881	511.46408	-8.15059	-630.20074	269.67010	43.80467
241	2.000	947.45441	156.52039	1481.35596	-119.49003	316.64905	1289.04883	-887.50897	334.90509	1281.86389	465.96307	422.33752	47.06257	50.43380	198.57605	-1.26254	-1085.91882	513.22009	-8.16248	-595.28418	274.64600	48.04102
242	2.008	946.11615	157.25272	1484.26550	-117.83982	316.78809	1293.82581	-887.12561	335.66272	1285.14661	502.15625	414.64801	42.53725	24.87786	200.33807	-0.96154	-1111.33362	514.95642	-8.30287	-562.56860	278.91101	51.94377
243	2.017	944.89911	157.94926	1487.11145	-115.97947	316.67239	1298.63501	-886.81488	336.61066	1288.69373	538.57544	407.21716	38.38370	-0.77788	202.19690	-0.77538	-1136.81165	516.80396	-8.23489	-533.20386	282.39471	54.83164
244	2.025	943.82251	158.58601	1489.84265	-114.00694	316.35565	1303.34570	-886.50079	337.79266	1292.35938	575.87781	401.17578	35.70058	-26.49558	204.09824	-0.65757	-1161.95569	518.98004	-7.23816	-507.65393	284.97729	56.08080
245	2.033	942.89734	159.17920	1492.40820	-112.01511	315.91977	1307.81677	-886.08459	339.20557	1295.96277	613.84692	397.52960	35.48359	-52.13862	205.84744	-0.49496	-1186.05640	521.71100	-4.42468	-485.78918	286.28375	55.49211
246	2.042	942.12695	159.75378	1494.76050	-110.08563	315.45496	1311.90796	-885.50586	340.80789	1299.29749	650.55505	396.31039	37.47561	-77.38940	207.23849	-0.17406	-1208.36536	525.05975	0.64603	-467.21930	285.93646	53.23157
247	2.050	941.50409	160.30702	1496.85950	-108.28806	315.03503	1315.49719	-884.77948	342.53882	1302.16382	682.63220	396.34558	39.70230	-101.80054	208.19196	0.42772	-1228.44653	528.85809	7.57907	-451.51074	283.83325	49.65811
248	2.058	941.00964	160.81686	1498.67188	-106.66747	314.71313	1318.48901	-883.98969	344.32397	1304.41321	706.74670	396.20563	39.52010	-125.02010	208.73877	1.45902	-1246.21179	532.89178	15.63873	-438.31421	280.14203	45.23016
249	2.067	940.61475	161.26865	1500.16785	-105.22990	314.53085	1320.81079	-883.24683	346.06979	1305.97595	721.41565	395.40857	35.46531	-147.05438	208.88702	3.04199	-1261.72168	537.04956	24.56427	-427.51682	275.22137	40.36441
250	2.075	940.28241	161.66190	1501.31995	-103.94415	314.50839	1322.40918	-882.62817	347.66425	1306.86255	727.95111	394.50616	28.17373	-168.32684	208.52753	5.27691	-1275.12354	541.17908	34.71701	-419.28540	269.53711	35.27578
251	2.083	939.96857	162.00693	1502.09875	-102.75857	314.62347	1323.24927	-882.13318	348.99380	1307.14697	729.58276	394.20361	19.62894	-189.29869	207.46167	8.45659	-1286.69153	544.84326	46.39489	-413.90668	263.47736	29.96734
252	2.092	939.62683	162.32941	1502.47424	-101.61726	314.82373	1323.31494	-881.68817	349.96115	1306.93506	729.17761	394.78040	11.78848	-209.69910	205.50909	13.35433	-1296.64160	547.39093	58.87207	-411.60858	257.26746	24.33607
253	2.100	939.22064	162.67764	1502.42725	-100.47260	315.06424	1322.60754	-881.19550	350.50000	1306.32202	727.43030	396.16577	5.82084	-227.92322	202.53458	21.12432	-1304.68530	548.42432	70.17229	-412.53064	251.11124	18.31116
254	2.108	938.73669	163.11122	1501.95618	-99.29662	315.32098	1321.14697	-880.57965	350.59869	1305.36694	722.91187	398.11169	2.00410	-241.43503	198.42706	32.36979	-1309.81201	548.19128	78.15180	-416.70596	245.32535	12.11042
255	2.117	938.19421	163.66858	1501.07080	-98.08704	315.58142	1318.97144	-879.81012	350.31592	1304.09949	713.63287	400.28308	-0.14010	-248.26138	193.30322	46.04718	-1310.83813	547.43744	81.81364	-423.93524	240.32649	6.48477
256	2.125	937.65076	164.34210	1499.77991	-96.86686	315.83792	1316.12915	-878.90991	349.75751	1302.53442	698.66058	402.40192	-1.41156	-248.17050	187.73077	59.73227	-1307.34192	546.88733	81.46581	-433.87067	236.53163	2.45929
257	2.133	937.20074	165.07829	1498.09216	-95.68159	316.09512	1312.67798	-877.94318	349.04333	1300.67310	678.61664	404.37204	-2.33900	-242.30859	182.40646	71.24969	-1299.90125	546.91327	78.02766	-446.61133	234.22607	0.54849
258	2.142	936.96277	165.79785	1496.02722	-94.59451	316.38052	1308.69141	-876.98615	348.30872	1298.50586	655.13257	406.23254	-3.03936	-232.09543	177.57236	79.90231	-1289.38269	547.62927	72.48804	-463.03674	233.43729	0.27687
259	2.150	937.05615	166.42903	1493.61487	-93.67776	316.72760	1304.25745	-876.10693	347.70386	1296.02380	630.00482	408.01312	-3.48616	-218.66159	172.98940	86.29377	-1276.13086	549.13367	65.79924	-483.81531	233.91226	0.56632
260	2.158	937.57581	166.93071	1490.88257	-92.99877	317.14279	1299.46399	-875.36340	347.34998	1293.23645	604.53076	409.71393	-3.71165	-202.79340	168.39326	91.40558	-1259.84460	551.56439	59.12514	-508.11746	235.24786	0.55891
261	2.167	938.57233	167.28589	1487.84985	-92.61277	317.59348	1294.38965	-874.81482	347.30261	1290.19116	579.27991	411.37048	-3.84703	-184.99280	163.77301	95.90190	-1240.23657	554.90082	54.02947	-533.94977	237.02969	0.10415
262	2.175	940.04498	167.48465	1484.53735	-92.57343	318.01376	1289.11072	-874.52917	347.56250	1286.98767	554.32458	413.03503	-4.05415	-165.62830	159.29716	99.96862	-1217.95679	558.70709	51.72353	-559.62970	238.91284	-0.45224
263	2.183	941.94861	167.52321	1480.97583	-92.95125	318.31247	1283.72192	-874.56775	348.10394	1283.77380	529.59747	414.73373	-4.41275	-145.06465	155.18021	103.45861	-1194.72144	562.16992	51.76546	-584.57300	240.75047	-0.83248
264	2.192	944.20813	167.41135	1477.20911	-93.83732	318.39557	1278.35864	-874.95789	348.89191	1280.71289	505.05115	416.48541	-4.86817	-123.63523	151.67120	106.07660	-1172.12341	564.51917	52.28460	-608.98187	242.63824	-1.08953
265	2.200	946.73175	167.16029	1473.29529	-95.31372	318.21240	1273.20142	-875.68176	349.88806	1277.93750	480.64740	418.33875	-5.26921	-101.50462	148.99402	107.55438	-1150.35620	565.43176	51.79345	-633.22760	244.67845	-1.39888
266	2.208	949.41711	166.76619	1469.31348	-97.39909	317.79312	1268.45386	-876.68427	351.04431	1275.50989	456.34317	420.33655	-5.49274	-78.55901	147.21350	107.75119	-1128.33118	565.04517	50.09096	-657.51892	246.76361	-1.77011
267	2.217	952.15680	166.22046	1465.36926	-100.01598	317.23795	1264.30737	-877.89032	352.29877	1273.40588	432.08685	422.40778	-5.57290	-54.45406	146.24649	106.58662	-1104.80847	563.65314	47.68210	-681.87592	248.72839	-2.04869
268	2.225	954.84277	165.52390	1461.59155	-103.01118	316.66098	1260.91443	-879.22583	353.60156	1271.54077	407.83478	424.38098	-5.67007	-28.82177	145.92844	103.98212	-1079.29321	561.40466	45.29568	-706.23645	250.56206	-2.13683
269	2.233	957.37122	164.68317	1458.11816	-106.20317	316.13376	1258.37488	-880.63251	354.94385	1269.82800	383.59070	426.15588	-5.89958	-1.45453	145.97188	99.95801	-1052.26379	558.22351	43.83755	-730.58362	252.33632	-2.10988
270	2.242	959.64825	163.71368	1455.07678	-109.41949	315.66913	1256.72852	-882.06079	356.34607	1268.23523	359.37967	427.77704	-6.21969	27.71825	145.97305	94.71769	-1024.84680	553.94458	43.98750	-754.97345	254.08456	-2.12883
271	2.250	961.59808	162.65042	1452.57178	-112.51669	315.24673	1255.96057	-883.45056	357.82056	1266.80652	335.18195	429.35013	-6.46986	58.76286	145.58618	88.59531	-998.04980	548.51624	45.57143	-779.44855	255.79297	-2.27257
272	2.258	963.17267	161.53993	1450.67810	-115.38490	314.84491	1256.02173	-884.72308	359.34842	1265.65527	310.92398	430.96347	-6.49913	91.75747	144.69934	81.94640	-971.98029	542.09515	47.62223	-803.99915	257.41403	-2.44661
273	2.267	964.36078	160.42406	1449.43616	-117.93729	314.45572	1256.85046	-885.78625	360.88892	1264.92419	286.50989	432.64905	-6.28896	126.70947	143.42598	75.06140	-945.69861	534.98376	49.17621	-828.60840	258.97137	-2.50251
274	2.275	965.18903	159.33130	1448.84729	-120.09745	314.08493	1258.38818	-886.55298	362.40643	1264.72339	261.87485	434.36694	-5.96904	163.52621	141.99225	68.15222	-917.85968	527.46155	49.86909	-853.26532	260.63544	-2.43504
275	2.283	965.71173	158.26465	1448.87671	-121.79816	313.74680	1260.58667	-886.97827	363.87259	1265.09290	237.02429	436.05682	-5.69115	202.06821	140.67581	61.39722	-887.66467	519.66193	49.89869	-877.96716	262.51532	-2.34694
276	2.292	965.99298	157.19792	1449.46252	-122.98447	313.46036	1263.40637	-887.08575	365.24728	1266.01245	212.00766	437.72095	-5.49450	242.20087	139.76624	54.93987	-855.40363	511.61563	49.73978	-902.76868	264.46606	-2.24295
277	2.300	966.08929	156.09755	1450.52478	-123.61499	313.24689	1266.80383	-886.94769	366.48734	1267.43835	186.87427	439.42944	-5.32579	283.74561	139.50409	48.85691	-822.25745	503.33978	49.91616	-927.78278	266.29492	-2.01661
278	2.308	966.04425	154.94835	1451.96973	-123.66975	313.12518	1270.72168	-886.63318	367.58340	1269.34058	161.65100	441.23856	-5.14685	326.34857	140.02377	43.20680	-789.67542	494.87381	50.79860	-953.05127	268.02600	-1.62563
279	2.317	965.89465	153.76183	1453.69641	-123.15985	313.10510	1275.09229	-886.17444	368.57031	1271.72046	136.34119	443.13342	-4.95364	369.43823	141.29675	38.11343	-758.69409	486.30579	52.37182	-978.46301	269.80634	-1.13643
280	2.325	965.68024	152.57187	1455.60681	-122.12741	313.18509	1279.84058	-885.57556	369.48453	1274.60400	110.94794	445.05902	-4.72789	412.35345	143.11694	33.75457	-729.43964	477.79764	54.16755	-1003.90192	271.67218	-0.63265
281	2.333	965.44556	151.41975	1457.61389	-120.63886	313.35568	1284.88220	-884.84973	370.30811	1278.01709	85.47485	446.96066	-4.45160	454.52661	145.13651	30.30955	-701.19330	469.63309	55.61337	-1029.38672	273.52939	-0.19007
282	2.342	965.23578	150.32869	1459.64612	-118.77915	313.60516	1290.12000	-884.03278	370.96460	1281.94788	59.89752	448.79364	-4.16306	495.60712	146.83432	28.04634	-673.05597	462.24054	56.51697	-1054.95520	275.27203	0.13215
283	2.350	965.09283	149.28580	1461.64734	-116.64769	313.92105	1295.44568	-883.15796	371.37238	1286.30530	34.17767	450.55737	-3.93893	535.51324	147.45093	27.52330	-644.70691	456.05576	57.13817	-1080.47290	276.80234	0.36934
284	2.358	965.05157	148.25417	1463.56934	-114.35039	314.29266	1300.74487	-882.24268	371.49286	1290.91052	8.31354	452.30249	-3.80496	574.35016	146.19708	29.50582	-616.72552	451.32318	57.76486	-1105.55542	278.00061	0.69846
285	2.367	965.13220	147.20969	1465.36584	-111.98566	314.72168	1305.89966	-881.31409	371.33798	1295.52869	-17.61713	454.06134	-3.67492	611.94653	142.91295	34.17156	-590.23718	448.09164	58.25706	-1129.66211	278.78101	1.41150
286	2.375	965.33051	146.16377	1466.99695	-109.63585	315.22491	1310.78821	-880.43011	370.95340	1299.91174	-43.39978	455.83582	-3.32731	647.00342	138.63947	40.13929	-566.12170	446.40039	58.07862	-1152.33276	279.20474	2.75132
287	2.383	965.61694	145.14439	1468.43311	-107.37209	315.81003	1315.28223	-879.67120	370.38776	1303.83423	-68.61676	457.69482	-2.36929	676.68970	135.13513	44.70161	-544.54510	446.37656	56.72578	-1173.31836	279.53961	4.60811
288	2.392	965.94250	144.16388	1469.65381	-105.25876	316.44171	1319.25220	-879.11237	369.66327	1307.12927	-92.69678	459.83224	-0.30741	697.82593	133.57303	45.46804	-525.23621	448.12094	53.99401	-1192.62695	280.03598	6.51715
289	2.400	966.24695	143.21019	1470.64429	-103.34499	317.03934	1322.58215	-878.78436	368.78717	1309.71228	-115.10614	462.46295	3.15237	709.34351	133.96027	41.86651	-508.00269	451.58450	49.90827	-1210.68433	280.47260	8.19052
290	2.408	966.46985	142.26173	1471.38928	-101.65253	317.50806	1325.19019	-878.63757	367.80420	1311.58057	-135.47467	465.67130	7.88792	713.57483	135.68228	35.25399	-492.89282	456.58917	44.58507	-1228.37109	280.13535	10.06575
291	2.417	966.56226	141.30481	1471.87268	-100.17107	317.77350	1327.03918	-878.54486	366.82959	1312.79529	-153.55847	469.39063	13.55584	714.56250	138.07657	27.92025	-480.04926	462.92212	38.18270	-1246.62134	278.46167	13.37600
292	2.425	966.49402	140.34149	1472.08154	-98.85972	317.80594	1328.12280	-878.35034	366.02716	1313.45667	-169.19922	473.47064	19.92855	715.01306	140.60706	21.80032	-469.58990	470.43625	30.90241	-1265.57178	275.67401	19.44719
293	2.433	966.25494	139.38480	1472.00586	-97.65318	317.62714	1328.43640	-877.92773	365.55341	1313.67676	-182.27185	477.72925	27.08562	714.87836	142.97916	17.54352	-461.67328	479.10852	22.99617	-1283.69983	272.87518	28.26094
294	2.442	965.84924	138.44077	1471.63452	-96.47971	317.29144	1327.96899	-877.21771	365.50873	1313.54675	-192.41876	482.00739	35.51102	712.29291	145.12650	14.48507	-456.66235	488.95071	14.76786	-1297.99915	271.46231	37.68493
295	2.450	965.29340	137.49150	1470.95667	-95.28884	316.85818	1326.72156	-876.23090	365.91403	1313.11011	-198.77246	486.20807	45.85505	705.39374	147.04099	11.48066	-455.25232	499.77975	6.65905	-1305.63721	272.10562	44.70983
296	2.458	964.61890	136.50372	1469.96826	-94.06847	316.38184	1324.72302	-875.02460	366.71414	1312.35510	-200.26636	490.25571	58.13613	693.52576	148.79742	7.98197	-458.42212	510.95969	-0.52080	-1305.75317	274.32385	47.51165
297	2.467	963.87567	135.45230	1468.67627	-92.83871	315.91434	1322.01807	-873.67981	367.79596	1311.23486	-196.48676	494.03595	71.13423	677.27698	150.65210	4.51207	-466.98358	521.30243	-5.67423	-1299.68250	277.09995	46.25205
298	2.475	963.13379	134.32709	1467.09277	-91.63672	315.49896	1318.65637	-872.29614	369.00580	1309.70056	-188.11456	497.42279	82.91405	657.67432	152.81061	1.97547	-481.03992	529.51270	-8.25484	-1289.62280	279.56848	42.39906
299	2.483	962.48181	133.13161	1465.22083	-90.50861	315.15582	1314.70020	-870.98724	370.17886	1307.72754	-176.44025	500.31891	92.04801	635.54431	155.16556	0.66078	-500.03796	535.04712	-8.90564	-1277.15186	281.16055	37.62751
300	2.492	962.01422	131.88542	1463.05127	-89.51247	314.88025	1310.23242	-869.86346	371.18964	1305.32227	-162.55383	502.64380	98.29712	611.62201	157.46429	0.20001	-522.89490	538.40125	-8.73932	-1262.62720	281.57703	32.99657
301	2.500	961.81342	130.61345	1460.57483	-88.72622	314.65857	1305.35144	-869.01208	371.98029	1302.51697	-146.96606	504.37872	102.35412	586.76825	159.59927	0.12342	-547.84778	540.53247	-8.36172	-1245.46313	280.82718	28.64881
302	2.508	961.93793	129.33142	1457.79871	-88.24651	314.49271	1300.16577	-868.48877	372.54651	1299.36621	-129.75153	505.59241	105.15819	561.73425	161.61749	0.11619	-573.08472	542.23383	-7.99922	-1224.85986	279.15714	24.15215
303	2.517	962.41797	128.05286	1454.75269	-88.17218	314.43118	1294.79456	-868.31641	372.91382	1295.94897	-110.88354	506.34351	107.34943	536.89795	163.57701	-0.00676	-597.77161	543.89569	-7.89037	-1200.56506	276.88019	19.22697
304	2.525	963.25647	126.79929	1451.48596	-88.58003	314.57932	1289.37573	-868.48413	373.12836	1292.36279	-90.44965	506.63373	109.14024	512.32550	165.45657	-0.31785	-622.05432	545.53497	-8.14243	-1173.30188	274.38507	14.20942
305	2.533	964.43402	125.59663	1448.06079	-89.50160	315.06180	1284.06738	-868.95557	373.25464	1288.70850	-68.64795	506.45129	110.48963	487.95410	167.20465	-0.77046	-646.33533	547.03381	-8.60160	-1144.66016	272.21335	9.88947
306	2.542	965.90973	124.47012	1444.54749	-90.91351	315.95941	1279.03479	-869.69537	373.36853	1285.07898	-45.69275	505.77649	111.27022	463.71527	168.85782	-1.24255	-670.80609	548.40295	-9.02935	-1116.34155	270.87872	6.98762
307	2.550	967.61578	123.44118	1441.02649	-92.74835	317.26337	1274.42603	-870.69666	373.53781	1281.55200	-21.72656	504.52405	111.30289	439.56451	170.51724	-1.62600	-695.40662	549.79114	-9.28205	-1089.09937	270.57211	5.78379
308	2.558	969.45758	122.53123	1437.59521	-94.91580	318.86746	1270.35266	-871.97516	373.79535	1278.18884	3.23102	502.54474	110.39026	415.45657	172.23264	-1.90259	-719.96893	551.31018	-9.33248	-1062.28906	271.07397	6.12671
309	2.567	971.32312	121.77703	1434.37329	-97.32338	320.60110	1266.88647	-873.52631	374.12506	1275.04199	29.25085	499.77063	108.43098	391.34198	173.98987	-2.14648	-744.37042	552.95844	-9.23097	-1034.49695	271.95789	7.62648
310	2.575	973.09009	121.22745	1431.49634	-99.88976	322.29706	1264.07471	-875.28131	374.47330	1272.17151	56.42285	496.28442	105.47586	367.19403	175.76138	-2.43243	-768.61694	554.68536	-9.09076	-1004.64917	272.96338	9.85512
311	2.583	974.63831	120.90814	1429.09802	-102.54297	323.85974	1261.95850	-877.10547	374.76984	1269.64929	84.82394	492.20184	101.67374	343.03418	177.54044	-2.73573	-792.80170	556.45801	-9.04080	-972.62225	274.20676	12.52176
312	2.592	975.87830	120.79962	1427.28345	-105.20798	325.28455	1260.57568	-878.84003	374.93988	1267.54968	114.49994	487.56598	97.22327	318.89709	179.36139	-2.95436	-817.01373	558.27240	-9.12803	-939.04114	276.00827	15.46596
313	2.600	976.77167	120.85008	1426.11084	-107.79814	326.62302	1259.94849	-880.35876	374.91653	1265.93176	145.41885	482.34134	92.34538	294.74246	181.25383	-3.01766	-841.31177	560.11389	-9.27959	-904.72876	278.60529	18.46794
314	2.608	977.32477	120.99757	1425.59204	-110.21901	327.93475	1260.07312	-881.59576	374.66843	1264.83240	177.45193	476.45062	87.22842	270.46301	183.17047	-2.92526	-865.73114	561.92822	-9.37088	-870.32898	282.09412	21.21854
315	2.617	977.57062	121.19228	1425.70007	-112.37900	329.25073	1260.91992	-882.51996	374.22043	1264.27039	210.44562	469.81909	81.98710	245.99658	185.01349	-2.70632	-890.27014	563.67102	-9.32251	-836.20099	286.47821	23.58201
316	2.625	977.55688	121.41251	1426.37927	-114.19653	330.54849	1262.43958	-883.09003	373.64441	1264.25037	244.27679	462.39130	76.66478	221.35516	186.73801	-2.40928	-914.89893	565.35931	-9.14926	-802.41083	291.53693	25.84673
317	2.633	977.33563	121.66116	1427.56006	-115.60186	331.75482	1264.57178	-883.25067	373.03180	1264.76257	278.79706	454.10944	71.25131	196.54834	188.41083	-2.12247	-939.59943	567.04010	-8.92944	-768.75220	296.67780	28.62615
318	2.642	976.95410	121.95357	1429.16724	-116.53977	332.78040	1267.25696	-882.98401	372.46133	1265.78394	313.79706	444.91415	65.74408	171.56909	190.13858	-1.92747	-964.38727	568.73987	-8.72944	-734.84058	301.22690	32.34224
319	2.650	976.45447	122.30806	1431.11804	-116.97402	333.55588	1270.44250	-882.35681	371.96722	1267.29211	349.06580	434.80170	60.22839	146.43982	191.94986	-1.81849	-989.28754	570.46588	-8.55332	-700.31299	304.98010	36.78552
320	2.658	975.87817	122.73851	1433.32251	-116.88916	334.04391	1274.08215	-881.51410	371.53192	1269.28088	384.42093	423.84943	54.84182	121.20483	193.80127	-1.71149	-1014.29297	572.23108	-8.36059	-665.17139	308.26022	41.35972
321	2.667	975.26501	123.24698	1435.68896	-116.28934	334.22958	1278.12366	-880.62567	371.12741	1271.75781	419.68707	412.12341	49.62572	95.90804	195.65540	-1.52826	-1039.37244	574.04169	-8.14470	-630.09100	311.43109	45.65933
322	2.675	974.65350	123.81134	1438.12537	-115.19881	334.11255	1282.49573	-879.81329	370.76657	1274.72888	454.70712	399.61475	44.44024	70.57717	197.50543	-1.26615	-1064.52710	575.85925	-7.98753	-596.29773	314.54736	49.57448
323	2.683	974.08270	124.38428	1440.54431	-113.66628	333.71112	1287.10413	-879.10138	370.50690	1278.17883	489.40723	386.42255	39.10656	45.19164	199.35822	-1.00267	-1089.82080	577.61566	-7.99528	-564.98566	317.39374	52.96010
324	2.692	973.58844	124.92252	1442.87048	-111.77053	333.05771	1291.83545	-878.42792	370.42487	1282.04883	523.92151	373.11539	33.78140	19.70126	201.20609	-0.82374	-1115.31042	579.30762	-8.09758	-536.78284	319.61569	55.47566
325	2.700	973.19733	125.41985	1445.04785	-109.62115	332.18030	1296.55847	-877.70447	370.59674	1286.20410	558.70313	361.00061	29.30824	-5.90199	203.00412	-0.72886	-1140.84009	581.07825	-7.81741	-511.69427	320.79358	56.75909
326	2.708	972.92242	125.90244	1447.03833	-107.34756	331.09357	1301.12976	-876.87463	371.08124	1290.42285	594.29651	351.88806	27.03596	-31.54018	204.66183	-0.61035	-1165.83557	583.15729	-6.25967	-489.46481	320.54706	56.62715
327	2.717	972.76013	126.39220	1448.81641	-105.07593	329.81671	1305.40808	-875.94012	371.90134	1294.42810	630.54718	346.99460	27.79657	-57.00198	206.05862	-0.32739	-1189.40820	585.69348	-2.54091	-469.98282	318.64240	55.09518
328	2.725	972.69073	126.88789	1450.36023	-102.90370	328.40460	1309.26538	-874.96179	373.03754	1297.95361	665.72198	345.73212	30.71082	-81.88891	207.07986	0.24036	-1210.82385	588.64209	3.56290	-453.34659	315.02289	52.27280
329	2.733	972.68457	127.37840	1451.64575	-100.88557	326.95541	1312.58923	-874.03864	374.42938	1300.80408	696.49829	345.93875	33.14618	-105.71970	207.64032	1.19554	-1229.80640	591.81885	11.50529	-439.62219	309.79126	48.30679
330	2.742	972.70599	127.85544	1452.64685	-99.03568	325.57935	1315.28601	-873.25867	375.96844	1302.88354	719.38904	345.64853	32.30945	-128.20056	207.69482	2.59189	-1246.33936	595.05457	20.62094	-428.69363	303.21686	43.40553
331	2.750	972.71362	128.31497	1453.34009	-97.33870	324.35828	1317.28552	-872.63971	377.49310	1304.19800	732.93896	344.47522	27.21583	-149.43814	207.24075	4.40883	-1260.42871	598.22363	30.69160	-420.39334	295.71039	37.83331
332	2.758	972.66803	128.75131	1453.70715	-95.76184	323.32697	1318.54285	-872.11371	378.81146	1304.83789	738.76080	343.26477	19.20722	-169.90143	206.26965	6.68921	-1272.22327	601.05359	41.75646	-414.68494	287.68927	31.85823
333	2.767	972.54126	129.15063	1453.73706	-94.26899	322.47134	1319.03662	-871.57935	379.74814	1304.93677	740.07666	342.90894	10.76889	-189.97461	204.62427	9.90894	-1282.16382	603.00610	53.45680	-411.67014	279.52353	25.65479
334	2.775	972.31836	129.50281	1453.42700	-92.83315	321.73929	1318.76355	-870.96582	380.18759	1304.61951	738.96991	343.69519	3.98907	-209.13959	201.88565	15.26684	-1290.68372	603.53033	64.68965	-411.45709	271.63086	19.25535
335	2.783	971.99982	129.81859	1452.77930	-91.43697	321.06689	1317.73901	-870.24463	380.09045	1303.96936	734.96161	345.33997	-0.24121	-225.46106	197.54803	24.15660	-1297.59302	602.47101	74.02995	-414.03156	264.46063	12.79414
336	2.792	971.61096	130.12376	1451.79431	-90.06815	320.40054	1316.00049	-869.40491	379.49158	1303.02710	726.08234	347.27853	-2.23813	-236.32306	191.45792	36.77888	-1301.89307	600.19745	80.43861	-419.18161	258.33731	6.89495
337	2.800	971.20813	130.43338	1450.46863	-88.72337	319.70422	1313.60266	-868.43915	378.49722	1301.80457	711.06458	349.04272	-2.98357	-240.12589	184.10455	51.33129	-1302.44556	597.39642	83.50194	-426.58173	253.42212	2.56377
338	2.808	970.87512	130.73250	1448.79712	-87.41913	318.96472	1310.60620	-867.35730	377.26538	1300.29932	690.51379	350.55026	-3.34092	-237.18097	176.41057	64.96748	-1298.77881	594.76581	83.29266	-436.29480	249.85266	0.40166
339	2.817	970.71271	130.98012	1446.77588	-86.19698	318.19504	1307.07483	-866.20526	375.96799	1298.50452	666.43878	352.01138	-3.66153	-228.95749	169.11859	75.66986	-1291.15405	592.80463	80.24983	-449.30762	247.77821	-0.01571
340	2.825	970.82294	131.12520	1444.40491	-85.11658	317.43259	1303.08167	-865.06842	374.76700	1296.41614	641.00696	353.57483	-3.95901	-216.88412	162.32739	83.23409	-1280.05884	591.74493	75.00186	-466.91504	247.20880	0.19889
341	2.833	971.28705	131.11801	1441.68933	-84.24309	316.72632	1298.71118	-864.06555	373.80161	1294.03809	615.57935	355.18085	-4.20462	-201.89658	155.66473	88.72170	-1265.72803	591.59296	68.22152	-489.13907	247.91733	0.14677
342	2.842	972.14777	130.91447	1438.63965	-83.64127	316.10352	1294.04944	-863.32770	373.16470	1291.39453	590.56207	356.73767	-4.43337	-184.56879	148.85680	93.26038	-1247.97168	592.22559	60.85675	-514.26489	249.45334	-0.33978
343	2.850	973.40588	130.48474	1435.27185	-83.38318	315.53250	1289.17761	-862.96332	372.88055	1288.54700	565.84320	358.29242	-4.68659	-165.31638	142.00461	97.37849	-1226.50000	593.40894	54.46272	-540.16370	251.31795	-0.94426
344	2.858	975.02643	129.82835	1431.61121	-83.56229	314.91254	1284.18518	-863.03180	372.90594	1285.60205	541.24902	359.93408	-4.97734	-144.57529	135.41678	101.11040	-1201.71216	594.69678	50.77645	-565.60797	253.24329	-1.41356
345	2.867	976.94366	128.97314	1427.70251	-84.29080	314.10803	1279.19446	-863.53363	373.15610	1282.70789	516.71808	361.64813	-5.30674	-122.84992	129.40683	104.29121	-1175.20715	595.44775	50.31305	-590.37354	255.21036	-1.76319
346	2.875	979.06683	127.94870	1423.61560	-85.66306	313.01947	1274.37427	-864.41095	373.53705	1280.03320	492.25677	363.39749	-5.63452	-100.49142	124.21638	106.67924	-1149.10547	595.08765	51.55194	-614.71106	257.22720	-2.08809
347	2.883	981.29242	126.77011	1419.44495	-87.70050	311.64722	1269.92419	-865.55927	373.96719	1277.71985	467.86612	365.20404	-5.89124	-77.45901	119.96939	107.97271	-1124.54761	593.35010	52.21818	-638.93439	259.23663	-2.38117
348	2.892	983.51550	125.45242	1415.30994	-90.32064	310.09402	1266.03503	-866.85950	374.39426	1275.82080	443.51730	367.06555	-6.07963	-53.38584	116.63200	107.85543	-1100.99243	590.28040	51.19786	-663.23535	261.19263	-2.56656
349	2.900	985.63379	124.01919	1411.35645	-93.35188	308.51154	1262.85486	-868.21881	374.81116	1274.26685	419.17029	368.93188	-6.28902	-27.86310	114.01321	106.11784	-1077.00500	586.09174	48.85018	-687.64722	263.11145	-2.61221
350	2.908	987.55206	122.49014	1407.74316	-96.57939	307.03973	1260.47644	-869.59131	375.24188	1272.89795	394.81061	370.76343	-6.56947	-0.64998	111.81785	102.75438	-1051.48083	580.98376	46.07042	-712.13177	265.00354	-2.57892
351	2.917	989.19501	120.88327	1404.61792	-99.80117	305.76056	1258.93726	-870.97705	375.70502	1271.55176	370.45190	372.53314	-6.85836	28.33741	109.69953	97.96505	-1024.21155	575.00708	43.57047	-736.66992	266.76483	-2.57293
352	2.925	990.52051	119.22804	1402.09973	-102.87131	304.67529	1258.22742	-872.39758	376.20807	1270.16406	346.09717	374.22336	-7.04181	59.13555	107.35063	92.09261	-995.69006	568.06909	41.72425	-761.25659	268.26990	-2.64301
353	2.933	991.52124	117.56444	1400.26782	-105.70554	303.72552	1258.30139	-873.83795	376.75424	1268.79541	321.71655	375.84100	-7.04749	91.74528	104.64545	85.51245	-966.53967	560.05762	40.62044	-785.88904	269.62463	-2.75151
354	2.942	992.21741	115.92838	1399.15808	-108.25614	302.84012	1259.09766	-875.21204	377.31931	1267.58179	297.25974	377.40274	-6.90584	126.10241	101.65681	78.53369	-936.98682	550.99042	40.17328	-810.59180	271.12646	-2.83762
355	2.950	992.64319	114.33311	1398.76245	-110.48598	301.96719	1260.55591	-876.40381	377.84320	1266.70190	272.67276	378.93219	-6.72025	162.12561	98.55002	71.36047	-906.74414	541.09497	40.30014	-835.38025	272.93170	-2.85733
356	2.958	992.83209	112.76665	1399.03076	-112.35324	301.08820	1262.62244	-877.31451	378.27625	1266.37537	247.91650	380.49017	-6.55038	199.74722	95.56151	64.09290	-875.36060	530.74622	41.03653	-860.21277	274.90933	-2.78651
357	2.967	992.80939	111.21486	1399.88025	-113.80381	300.22226	1265.25024	-877.86084	378.63135	1266.82422	222.98792	382.16113	-6.36954	238.87753	92.97665	56.80870	-842.65692	520.31549	42.46450	-885.07062	276.80710	-2.61979
358	2.975	992.59692	109.68303	1401.21338	-114.77267	299.41113	1268.39539	-877.98193	378.96771	1268.15723	197.90869	383.97375	-6.13526	279.36636	91.02393	49.66954	-808.93042	509.99545	44.53911	-910.01855	278.49393	-2.35686
359	2.983	992.22510	108.19249	1402.93713	-115.20007	298.69391	1272.01282	-877.67938	379.31696	1270.25208	172.70471	385.85931	-5.85664	320.95050	89.86764	42.90138	-774.95148	499.69727	46.97570	-935.10107	280.06335	-2.00438
360	2.992	991.73645	106.76205	1404.96509	-115.05442	298.09192	1276.05310	-877.02844	379.65540	1272.83569	147.41406	387.75299	-5.57233	363.20178	89.62138	36.72796	-741.78625	489.17426	49.25917	-960.26410	281.70688	-1.58990
361	3.000	991.17932	105.39201	1407.20996	-114.34310	297.60724	1280.45813	-876.13995	379.93811	1275.71631	122.09570	389.72589	-5.25736	405.57993	90.24953	31.36379	-710.39087	478.29706	50.82046	-985.42755	283.51242	-1.15971
362	3.008	990.60046	104.06158	1409.58496	-113.10833	297.22910	1285.15479	-875.12109	380.11014	1278.88806	96.80945	391.88513	-4.84312	447.59375	91.50352	27.00366	-681.14819	467.24722	51.38908	-1010.59485	285.41568	-0.77501
363	3.017	990.04297	102.74245	1412.01257	-111.41921	296.93796	1290.05444	-874.05951	380.09677	1282.43555	71.55054	394.14865	-4.36903	488.92059	92.94572	23.82729	-653.72699	456.52631	51.21539	-1035.84253	287.27609	-0.49144
364	3.025	989.54706	101.41539	1414.42810	-109.36513	296.70413	1295.05884	-873.01813	379.81674	1286.39294	46.22351	396.30093	-3.98680	529.43628	93.97021	22.14626	-627.40924	446.78378	50.83376	-1061.14270	288.94971	-0.31334
365	3.033	989.14935	100.08040	1416.77417	-107.04822	296.49622	1300.06580	-872.03680	379.20145	1290.66882	20.75739	398.23712	-3.78520	569.20850	93.86572	22.62564	-601.65265	438.56232	50.58860	-1086.20752	290.28479	-0.11961
366	3.042	988.87628	98.75806	1418.99951	-104.57196	296.30780	1304.96436	-871.14496	378.21057	1295.05908	-4.77838	400.01544	-3.68971	608.24060	92.17583	26.01815	-576.51709	432.14413	50.38342	-1110.53430	291.13336	0.38883
367	3.050	988.73334	97.47823	1421.05835	-102.02783	296.17407	1309.62402	-870.37274	376.85080	1299.31152	-30.17407	401.76379	-3.48628	645.72986	89.31927	32.04443	-552.62592	427.60013	49.77437	-1133.59045	291.48209	1.55485
368	3.058	988.69916	96.26926	1422.90979	-99.49483	296.14215	1313.89758	-869.74780	375.18036	1303.18872	-55.07062	403.63379	-2.84861	679.28986	86.73647	38.51283	-530.68097	424.95389	48.26048	-1155.00281	291.50436	3.44394
369	3.067	988.72797	95.15092	1424.52258	-97.05624	296.21265	1317.65112	-869.27753	373.29852	1306.50806	-78.94153	405.79669	-1.38902	705.26910	85.95610	42.18438	-511.04639	424.26825	45.55583	-1174.65601	291.42010	5.65389
370	3.075	988.75812	94.11608	1425.87854	-94.80210	296.31769	1320.78748	-868.92883	371.33994	1309.16309	-101.25452	408.41809	1.18777	720.83734	87.36335	40.90641	-493.78772	425.56818	41.64399	-1192.75537	291.27722	7.59794
371	3.083	988.72552	93.12584	1426.96973	-92.79990	296.35526	1323.24023	-868.62872	369.45297	1311.12854	-121.71265	411.56726	4.93050	726.40381	90.19855	34.97219	-478.94000	428.71747	36.62877	-1209.94971	290.75067	9.20410
372	3.092	988.57983	92.14405	1427.79150	-91.06781	296.23279	1324.96460	-868.28723	367.75415	1312.44360	-140.25122	415.13599	9.65169	725.60828	93.60444	26.65907	-466.61401	433.44614	30.62416	-1227.27759	289.20844	11.46017
373	3.100	988.29419	91.17281	1428.34082	-89.57449	295.89331	1325.93726	-867.82471	366.30579	1313.18689	-156.82532	418.92664	15.09106	722.47028	97.15414	18.64886	-456.91669	439.55542	23.79378	-1245.45581	286.37405	16.00132
374	3.108	987.86371	90.24066	1428.61438	-88.25529	295.32654	1326.15210	-867.19049	365.14404	1313.45044	-171.24866	422.84784	21.17297	718.59875	100.65621	12.56994	-449.92993	447.03403	16.39455	-1263.75098	283.07379	23.59233
375	3.117	987.30017	89.36564	1428.60510	-87.03378	294.56378	1325.61292	-866.36975	364.31134	1313.31458	-183.08380	426.96042	28.31671	713.02222	103.97074	8.53194	-445.91302	455.86591	8.78845	-1279.66162	280.77917	32.88362
376	3.125	986.63196	88.54156	1428.29944	-85.84266	293.66425	1324.32971	-865.37683	363.83902	1312.83215	-191.46637	431.32745	37.41701	704.08398	106.96844	5.77127	-445.58398	465.66245	1.57483	-1290.07166	280.18390	40.99321
377	3.133	985.90485	87.74765	1427.67798	-84.64270	292.69843	1322.32263	-864.24780	363.70010	1312.02100	-195.17975	435.86700	49.04843	691.09839	109.61935	3.67194	-450.02026	475.42023	-4.29178	-1293.08154	280.69952	45.45405
378	3.142	985.18231	86.95883	1426.72363	-83.43416	291.72699	1319.62854	-863.04413	363.79572	1310.87073	-193.38690	440.33228	62.47291	674.47601	112.06317	2.11317	-459.98975	483.76178	-7.92588	-1289.02795	281.29318	45.64334
379	3.150	984.53912	86.14574	1425.42505	-82.25444	290.78314	1316.30286	-861.85773	363.98798	1309.36414	-186.40015	444.40002	75.70145	654.94647	114.42177	1.07196	-475.43848	489.76807	-9.37455	-1279.80334	281.30026	42.64812
380	3.158	984.04926	85.27341	1423.77441	-81.17079	289.87140	1312.42139	-860.80127	364.14447	1307.49731	-175.48468	447.82001	86.71752	633.12787	116.64893	0.39858	-495.60547	493.61981	-9.64470	-1267.25940	280.46420	38.16265
381	3.167	983.78015	84.31451	1421.76917	-80.27501	288.98709	1308.07825	-859.98224	364.17142	1305.28296	-161.93994	450.52356	94.62560	609.67450	118.67776	-0.03974	-519.07764	496.18784	-9.59352	-1252.25830	278.67831	33.49274
382	3.175	983.78613	83.26259	1419.41663	-79.67331	288.14560	1303.37976	-859.48175	364.02710	1302.74536	-146.47266	452.59576	99.78602	585.36279	120.56755	-0.30563	-543.93701	498.15964	-9.38101	-1234.72009	275.91013	29.12648
383	3.183	984.09595	82.13056	1416.73584	-79.46801	287.40408	1298.43750	-859.34650	363.71021	1299.92102	-129.23010	454.13861	103.14887	560.85101	122.43704	-0.47397	-568.68823	499.78058	-9.05332	-1214.06665	272.21729	24.90622
384	3.192	984.70856	80.94772	1413.76123	-79.73943	286.86017	1293.36841	-859.58362	363.24811	1296.86438	-110.15778	455.15887	105.54666	536.45013	124.32339	-0.66773	-592.94000	501.13348	-8.87089	-1189.80554	267.76328	20.57064
385	3.200	985.59705	79.75403	1410.55066	-80.53611	286.62347	1288.30518	-860.16376	362.69556	1293.64893	-89.31482	455.58887	107.41415	512.19604	126.13242	-0.97706	-616.97974	502.34482	-8.99997	-1162.11816	262.83838	16.17814
386	3.208	986.71118	78.58014	1407.18787	-81.86466	286.77420	1283.40100	-861.04614	362.11935	1290.36414	-66.97113	455.37494	108.86107	488.07910	127.77170	-1.38849	-641.09302	503.55963	-9.34729	-1132.09729	257.78427	12.18729
387	3.217	987.98334	77.43590	1403.77808	-83.67896	287.33539	1278.81030	-862.21002	361.56760	1287.10156	-43.48724	454.52783	109.83559	464.10291	129.29901	-1.82476	-665.32581	504.87451	-9.69212	-1101.37842	252.96991	9.23085
388	3.225	989.33307	76.33039	1400.43994	-85.88913	288.26218	1274.66772	-863.65887	361.04730	1283.93298	-19.11926	453.08002	110.21861	440.20483	130.83208	-2.20157	-689.56934	506.34293	-9.85244	-1071.24170	248.86737	7.70473
389	3.233	990.66541	75.29725	1397.30579	-88.39069	289.44250	1271.07593	-865.38898	360.52374	1280.90552	6.09290	450.99457	109.82108	416.29340	132.40750	-2.46946	-713.71381	507.95969	-9.80846	-1041.83289	245.86467	7.57354
390	3.242	991.88202	74.38887	1394.52661	-91.08764	290.72104	1268.10352	-867.34448	359.94385	1278.06494	32.30267	448.18195	108.40118	392.34528	134.02362	-2.66644	-737.74225	509.64081	-9.70005	-1012.26453	243.89476	8.59413
391	3.250	992.89978	73.65002	1392.26245	-93.89771	291.95020	1265.79688	-869.39911	359.26892	1275.47656	59.73358	444.60608	105.77298	368.39090	135.69913	-2.88214	-761.73694	511.29581	-9.67732	-981.50159	242.45113	10.58811
392	3.258	993.65222	73.10607	1390.65430	-96.74825	293.04190	1264.19336	-871.39569	358.47897	1273.21582	88.52991	440.31439	101.91523	344.43436	137.44131	-3.12799	-785.81244	512.89929	-9.78135	-949.09564	241.12625	13.39339
393	3.267	994.08514	72.76736	1389.80115	-99.57121	293.98636	1263.32092	-873.21173	357.54901	1271.34326	118.68292	435.37512	96.98762	320.42017	139.24403	-3.31560	-810.02887	514.47992	-9.95329	-915.23083	240.06787	16.64279
394	3.275	994.16724	72.63223	1389.74890	-102.29788	294.82648	1263.18494	-874.78290	356.44824	1269.89539	150.09018	429.85754	91.28183	296.26379	141.10333	-3.36277	-834.37683	516.08148	-10.08926	-880.46375	239.74869	19.79190
395	3.283	993.90234	72.68797	1390.49170	-104.85506	295.61319	1263.76208	-876.07507	355.17133	1268.90002	182.66431	423.86432	85.15485	271.89575	142.97888	-3.25411	-858.83771	517.73895	-10.08936	-845.48120	240.43538	22.42869
396	3.292	993.32495	72.91218	1391.98254	-107.16647	296.37701	1265.00427	-877.05255	353.75381	1268.38660	216.36475	417.44781	78.91066	247.30219	144.80597	-3.03422	-883.41711	519.45844	-9.92531	-810.82715	242.02249	24.54606
397	3.300	992.47949	73.27414	1394.15100	-109.15802	297.11328	1266.84839	-877.68158	352.25562	1268.37585	251.14603	410.52405	72.70352	222.53531	146.58020	-2.77608	-908.12134	521.21088	-9.67246	-776.71606	244.11879	26.56616
398	3.308	991.39923	73.74074	1396.91528	-110.76218	297.77557	1269.22900	-877.96918	350.73965	1268.86304	286.89926	403.00110	66.59668	197.65076	148.35008	-2.54342	-932.93921	522.96594	-9.43473	-743.00812	246.20416	29.03151
399	3.317	990.10870	74.28823	1400.18921	-111.92117	298.29294	1272.08813	-877.99475	349.25986	1269.82324	323.40958	394.88605	60.65953	172.63608	150.14551	-2.37418	-957.85266	524.71753	-9.25160	-709.31891	247.95114	32.13860
400	3.325	988.64606	74.91592	1403.88171	-112.58871	298.59943	1275.38062	-877.88879	347.84979	1271.24207	360.34692	386.18140	54.95461	147.44907	151.98145	-2.25922	-982.85449	526.47321	-9.09188	-675.30408	249.44467	35.57684
401	3.333	987.06891	75.64488	1407.89307	-112.73328	298.64832	1279.07153	-877.76868	346.51923	1273.14075	397.33618	376.82739	49.49382	122.10973	153.85631	-2.12965	-1007.96088	528.24341	-8.92040	-641.02283	250.94186	38.84419
402	3.342	985.43335	76.49292	1412.11487	-112.34666	298.41193	1283.12463	-877.68866	345.27045	1275.55542	434.05502	366.78625	44.21704	96.68163	155.71738	-1.91829	-1033.20044	530.02856	-8.77157	-607.14478	252.49232	41.64029
403	3.350	983.77844	77.45218	1416.44250	-111.45621	297.87924	1287.48523	-877.63025	344.11557	1278.48975	470.31934	356.14578	39.01745	71.18081	157.53537	-1.63909	-1058.60132	531.81287	-8.74199	-574.77112	253.88979	43.91715
404	3.358	982.13239	78.49234	1420.79382	-110.13166	297.05804	1292.06592	-877.52191	343.07794	1281.88782	506.22076	345.29837	33.95681	45.58020	159.36890	-1.36582	-1084.19348	533.59302	-8.86186	-544.87476	254.81509	45.65971
405	3.367	980.52478	79.58366	1425.11011	-108.47837	295.97733	1296.74561	-877.27521	342.18793	1285.62476	542.23212	335.19214	29.65101	19.87931	161.25629	-1.14925	-1109.94214	535.41870	-8.91593	-517.83600	254.94936	46.74953
406	3.375	978.99091	80.71640	1429.34460	-106.61908	294.68237	1301.38220	-876.82483	341.48257	1289.50818	578.95374	327.27914	27.32764	-5.88456	163.13733	-0.98932	-1135.57532	537.42273	-8.33302	-493.53137	253.99695	47.05553
407	3.383	977.56317	81.88745	1433.45483	-104.67442	293.23071	1305.83081	-876.16437	341.00446	1293.30444	616.29218	322.73273	27.95919	-31.63883	164.90492	-0.84503	-1160.47595	539.79736	-6.27234	-471.75516	251.61861	46.54367
408	3.392	976.25098	83.07292	1437.39978	-102.74988	291.68811	1309.95776	-875.36670	340.78900	1296.78577	652.52386	321.34015	30.94168	-57.20061	166.43015	-0.61570	-1183.85461	542.64252	-2.05967	-452.45612	247.51974	45.24210
409	3.400	975.02710	84.23692	1441.13879	-100.93099	290.11615	1313.64343	-874.56744	340.83722	1299.76440	684.27490	321.39600	33.81929	-82.18763	167.56580	-0.13210	-1205.13904	545.81653	4.27283	-435.69263	241.67767	43.18810
410	3.408	973.84198	85.36447	1444.63208	-99.27793	288.56473	1316.78125	-873.91144	341.09207	1302.10864	707.96832	321.11783	33.72950	-106.11456	168.20099	0.77327	-1224.14832	549.02704	12.07079	-421.52112	234.37982	40.44006
411	3.417	972.64679	86.47066	1447.84412	-97.81487	287.07199	1319.28101	-873.48480	341.44318	1303.75793	722.01031	320.08167	29.39846	-128.74088	168.29379	2.17503	-1240.86377	552.04694	20.78605	-409.96500	226.12083	37.09629
412	3.425	971.39923	87.58656	1450.74817	-96.52490	285.66415	1321.07593	-873.26801	341.75415	1304.73425	727.95862	319.07834	21.86992	-150.34698	167.82289	4.08308	-1255.22754	554.72504	30.42150	-401.05460	217.50726	33.29125
413	3.433	970.06531	88.74678	1453.32593	-95.35965	284.35504	1322.12573	-873.14856	341.88565	1305.12170	729.31592	318.96539	13.49615	-171.55585	166.71741	6.61567	-1267.28821	556.77502	41.15875	-394.83704	209.08240	29.16316
414	3.442	968.62506	89.97591	1455.56262	-94.26111	283.14166	1322.41016	-872.99274	341.70782	1305.01685	728.76691	319.99475	6.38903	-192.70987	164.83768	10.24309	-1277.35559	557.69165	52.58737	-391.36563	201.15556	24.80096
415	3.450	967.07257	91.27091	1457.44226	-93.18483	282.00421	1321.92505	-872.70837	341.11627	1304.49158	726.31628	321.89789	1.54655	-213.12216	162.03177	15.93586	-1285.71948	557.01746	63.41138	-390.75043	193.86615	20.14698
416	3.458	965.41333	92.60394	1458.94666	-92.11046	280.91733	1320.69250	-872.25818	340.05084	1303.58533	719.84753	324.16983	-1.16010	-230.77130	158.18973	24.76834	-1292.08215	554.70251	72.05469	-393.18256	187.36060	15.02588
417	3.467	963.67212	93.94966	1460.06030	-91.04045	279.85916	1318.76563	-871.64703	338.50974	1302.31238	707.34802	326.27579	-2.46742	-243.09106	153.24814	36.85358	-1295.44983	551.19519	77.48939	-398.75269	181.77913	9.55878
418	3.475	961.90118	95.29978	1460.78296	-89.99953	278.81305	1316.21399	-870.91278	336.55997	1300.67529	688.73444	327.92377	-3.11480	-248.53223	147.32397	50.64883	-1294.85535	547.23700	79.44019	-407.22125	177.24617	4.52765
419	3.483	960.17572	96.64426	1461.13757	-89.03416	277.77719	1313.10535	-870.12317	334.33746	1298.67346	665.84503	329.28897	-3.54403	-247.34073	140.88177	63.68667	-1290.08923	543.54303	78.12722	-418.28995	174.00937	0.98704
420	3.492	958.58020	97.95324	1461.16162	-88.20261	276.77499	1309.50208	-869.37274	332.02399	1296.30542	641.03259	330.75671	-3.88929	-240.82690	134.51862	74.13024	-1281.56006	540.55737	74.07429	-432.28058	172.26819	-0.60988
421	3.500	957.19812	99.18625	1460.89136	-87.56033	275.84192	1305.46899	-868.77130	329.79990	1293.57776	615.90668	332.44458	-4.11646	-230.29144	128.53290	81.66025	-1269.66418	538.45111	68.04587	-450.02631	171.85010	-0.78534
422	3.508	956.10254	100.31004	1460.35608	-87.15480	274.99942	1301.07446	-868.42181	327.79904	1290.51990	591.09314	334.17050	-4.22947	-216.66208	122.81414	87.12679	-1254.44238	537.28955	61.12686	-471.65259	172.39194	-0.54405
423	3.517	955.34082	101.30491	1459.58643	-87.03438	274.23535	1296.39026	-868.39771	326.09225	1287.19971	566.64447	335.74826	-4.36428	-200.58167	117.13907	91.58374	-1235.75574	537.05853	54.93988	-495.90244	173.65437	-0.61172
424	3.525	954.92041	102.15262	1458.62427	-87.26444	273.48889	1291.49121	-868.73035	324.69370	1283.73462	542.45142	337.17004	-4.66895	-182.53470	111.52791	95.58838	-1213.92896	537.47174	51.26295	-520.98651	175.40610	-1.08410
425	3.533	954.81122	102.82163	1457.52917	-87.93639	272.64529	1286.46643	-869.40540	323.58017	1280.28784	518.42493	338.58664	-5.13004	-162.99521	106.27283	99.13612	-1190.31104	537.86145	50.57114	-545.73645	177.29521	-1.66146
426	3.542	954.96124	103.27721	1456.37366	-89.15417	271.56958	1281.43530	-870.36200	322.71484	1277.04187	494.52261	340.15421	-5.58474	-142.46060	101.67043	101.97120	-1166.70728	537.44495	51.26877	-569.88702	179.08243	-2.11330
427	3.550	955.30542	103.50506	1455.23682	-90.99380	270.17722	1276.55518	-871.50732	322.06058	1274.16382	470.73199	341.89709	-5.89393	-121.25636	97.85629	103.85420	-1143.92651	535.77136	51.19917	-593.67029	180.80652	-2.44265
428	3.558	955.76239	103.51975	1454.20837	-93.45371	268.48792	1272.00598	-872.75146	321.58359	1271.76660	447.04724	343.71021	-6.06498	-99.35206	94.85136	104.61464	-1121.25098	532.86011	49.50542	-617.33765	182.56918	-2.71141
429	3.567	956.22784	103.35176	1453.39722	-96.43272	266.61716	1267.96045	-874.02954	321.25684	1269.87402	423.45129	345.48624	-6.21921	-76.40084	92.58597	104.08634	-1097.43176	528.95361	46.74170	-640.97925	184.35638	-2.89547
430	3.575	956.57983	103.03013	1452.92651	-99.75710	264.71640	1264.55896	-875.28827	321.04233	1268.40454	399.90833	347.20471	-6.46420	-51.95530	90.87348	102.10557	-1071.87671	524.20947	44.14278	-664.58643	186.10045	-2.93211
431	3.583	956.69537	102.57944	1452.91638	-103.23476	262.90988	1261.89587	-876.46698	320.82831	1267.17883	376.36096	348.87320	-6.79349	-25.69418	89.45737	98.61677	-1045.03381	518.57623	43.11542	-688.13409	187.71698	-2.83959
432	3.592	956.46918	102.02751	1453.46887	-106.69713	261.26559	1260.01416	-877.50391	320.38049	1265.96021	352.76691	350.48914	-7.07867	2.51389	88.04778	93.76264	-1018.07715	511.90085	44.44497	-711.65015	189.18434	-2.75157
433	3.600	955.83093	101.41411	1454.65588	-110.01291	259.79422	1258.91113	-878.34100	319.42032	1264.55103	329.13510	352.08743	-7.16479	32.68161	86.35068	87.84495	-992.09729	504.13702	47.38150	-735.24963	190.64334	-2.79868
434	3.608	954.75543	100.79677	1456.51318	-113.08033	258.45761	1258.55322	-878.93219	317.85043	1262.94507	305.46860	353.70990	-7.01319	64.75933	84.20099	81.21166	-967.14307	495.43182	50.00631	-759.04517	192.22624	-2.94119
435	3.617	953.25964	100.24124	1459.03699	-115.81525	257.19479	1258.89514	-879.29285	315.94852	1261.43518	281.69705	355.34760	-6.73566	98.67034	81.63449	74.18927	-941.97205	486.04129	50.87548	-783.04028	193.90414	-3.01214
436	3.625	951.39453	99.79501	1462.18591	-118.14642	255.95976	1259.89124	-879.51862	314.25952	1260.50256	257.71887	356.98312	-6.47303	134.35632	78.80965	67.05652	-914.92786	476.19958	50.04565	-807.17346	195.64595	-2.96930
437	3.633	949.23120	99.47205	1465.89038	-120.01247	254.74132	1261.50415	-879.71399	313.25183	1260.53320	233.48926	358.63083	-6.28673	171.78378	75.96024	60.01348	-885.16138	466.03223	48.55610	-831.42761	197.49591	-2.95100
438	3.642	946.84308	99.26686	1470.06506	-121.35831	253.56104	1263.70825	-879.93567	313.12866	1261.67175	209.03348	360.31573	-6.15269	210.88257	73.38049	53.17642	-853.12097	455.55472	47.41940	-855.82678	199.42613	-3.03756
439	3.650	944.29785	99.17268	1474.61377	-122.14143	252.45908	1266.48560	-880.20880	313.88382	1263.90637	184.39682	362.04724	-6.01044	251.46490	71.34671	46.62750	-820.18011	444.74432	47.22280	-880.36896	201.30634	-3.10231
440	3.658	941.66040	99.18073	1479.43567	-122.34421	251.47171	1269.81812	-880.53522	315.37195	1267.17432	159.60818	363.82187	-5.82700	293.19586	70.04861	40.48052	-787.97119	433.61398	48.21307	-905.03027	203.04857	-2.94646
441	3.667	938.99585	99.27673	1484.43408	-121.97972	250.61667	1273.68250	-880.85767	317.26816	1271.32776	134.66769	365.64996	-5.59864	335.61188	69.55585	34.92083	-757.70270	422.25433	50.27554	-929.82751	204.69684	-2.51630
442	3.675	936.36542	99.44369	1489.52100	-121.09023	249.89088	1278.04895	-881.04865	319.04340	1276.04932	109.56030	367.53265	-5.31891	378.15405	69.81026	30.17332	-729.58588	410.86584	52.85010	-954.81860	206.37202	-1.94749
443	3.683	933.82050	99.66635	1494.61841	-119.74048	249.26912	1282.86853	-880.98236	320.18423	1280.97290	84.28894	369.42944	-5.01469	420.25098	70.66168	26.40233	-702.80737	399.80856	55.18058	-980.02643	208.15291	-1.42723
444	3.692	931.40167	99.93171	1499.65967	-118.01134	248.70586	1288.05957	-880.62061	320.49152	1285.92603	58.87494	371.29868	-4.76719	461.46826	71.79728	23.72209	-676.19983	389.58801	56.80485	-1005.41626	210.01286	-1.05535
445	3.700	929.14417	100.22586	1504.59180	-115.99836	248.14954	1293.50439	-880.01331	320.07202	1290.94128	33.32458	373.13245	-4.63412	501.64526	72.59528	22.41014	-649.13086	380.66141	57.82075	-1030.91504	211.86115	-0.81325
446	3.708	927.08118	100.53713	1509.37378	-113.80206	247.57152	1299.05713	-879.24268	319.11591	1296.06897	7.62457	374.94153	-4.58139	540.91840	72.25212	23.07408	-622.02441	373.22437	58.64557	-1056.37158	213.56380	-0.58957
447	3.717	925.24200	100.84753	1513.97009	-111.50992	246.99507	1304.55603	-878.39191	317.76508	1301.25696	-18.20129	376.73407	-4.50443	579.44519	70.23262	26.33917	-596.13867	367.26996	59.44852	-1081.47571	214.92490	-0.17973
448	3.725	923.64594	101.11478	1518.34656	-109.19595	246.48499	1309.84399	-877.54553	316.09662	1306.34143	-44.00732	378.54193	-4.23054	616.62671	66.78242	31.92680	-572.66083	362.82953	59.86116	-1105.73523	215.79590	0.69141
449	3.733	922.29584	101.28737	1522.46399	-106.93517	246.09326	1314.78467	-876.80225	314.13779	1311.08655	-69.45850	380.48633	-3.43099	650.27368	63.09067	37.95338	-551.94037	360.06610	59.29421	-1128.59875	216.20863	2.19760
450	3.742	921.17352	101.34785	1526.27368	-104.80714	245.81458	1319.25854	-876.27106	311.89532	1315.24707	-94.03235	382.74786	-1.64970	676.90613	60.58134	41.60199	-533.64069	359.16248	57.39661	-1149.68115	216.27628	4.17125
451	3.750	920.23938	101.33546	1529.72107	-102.88597	245.58640	1323.15540	-876.02850	309.39874	1318.62964	-117.16949	385.42914	1.41973	693.78357	59.77518	40.89516	-517.45337	360.14636	54.11141	-1169.00415	215.95111	6.14872
452	3.758	919.44165	101.31823	1532.75867	-101.22368	245.32059	1326.38171	-876.06775	306.72681	1321.13049	-138.45142	388.51007	5.73383	701.20557	60.12659	35.91269	-503.47272	362.77829	49.46515	-1187.17334	214.93718	7.84018
453	3.767	918.72473	101.33652	1535.35376	-99.82719	244.94292	1328.87061	-876.29395	304.00348	1322.74890	-157.60498	391.94614	11.01903	702.54218	60.94627	28.46074	-491.95245	366.64236	43.51803	-1205.27441	212.79805	9.68037
454	3.775	918.03516	101.37590	1537.48792	-98.65017	244.41658	1330.58350	-876.56219	301.39291	1323.57629	-174.43652	395.69824	16.98340	701.64178	61.96930	20.81376	-482.90436	371.39835	36.50425	-1224.32813	209.13593	12.95948
455	3.783	917.32886	101.39098	1539.15125	-97.62341	243.72839	1331.50403	-876.71259	299.08643	1323.76221	-188.81635	399.63971	23.49105	700.21667	63.08180	14.58855	-476.03851	376.92929	28.86699	-1244.36377	203.98785	19.04359
456	3.792	916.58160	101.33991	1540.34009	-96.69014	242.86772	1331.62964	-876.60309	297.25046	1323.47009	-200.55988	403.54874	30.77628	697.46851	64.06098	10.25681	-471.09161	383.26495	21.06016	-1263.68384	198.32004	27.89303
457	3.800	915.79742	101.19215	1541.05823	-95.80517	241.84222	1330.96851	-876.15375	295.96518	1322.84058	-209.15027	407.24182	39.44603	691.58484	64.72996	7.33758	-468.25427	390.42941	13.33230	-1279.25305	193.75237	37.43481
458	3.808	915.01001	100.92784	1541.30920	-94.93002	240.69699	1329.54028	-875.37549	295.20728	1321.96228	-213.70813	410.66724	49.93967	681.40497	65.22779	5.06824	-468.37500	398.32263	5.81875	-1288.31152	191.37363	44.82131
459	3.817	914.27106	100.55067	1541.09058	-94.05068	239.49780	1327.37842	-874.35547	294.87848	1320.85278	-213.53601	413.84967	61.80338	667.04675	66.02219	3.09990	-472.77625	406.53021	-1.02060	-1289.98682	190.98869	48.28729
460	3.825	913.63745	100.09164	1540.40515	-93.19037	238.30273	1324.53564	-873.21368	294.84674	1319.46252	-208.74725	416.77069	73.61327	649.29578	67.49706	1.57685	-482.58679	414.15070	-6.20151	-1285.50220	191.56882	47.86433
461	3.833	913.17126	99.59029	1539.27600	-92.40235	237.14713	1321.08289	-872.06848	294.97281	1317.70813	-200.24115	419.32050	83.75429	628.76379	69.57263	0.64346	-497.95081	420.15762	-8.97358	-1276.92334	192.10110	44.85491
462	3.842	912.94366	99.07536	1537.74768	-91.75536	236.04556	1317.09839	-871.02869	295.12137	1315.51160	-189.08789	421.33743	91.33397	605.91174	71.84978	0.19195	-518.02448	424.22882	-9.80926	-1265.79932	191.94275	40.88477
463	3.850	913.03027	98.55637	1535.87134	-91.32397	235.00969	1312.66150	-870.19452	295.17233	1312.82361	-175.99854	422.67938	96.46996	581.46631	74.00389	0.01825	-541.49365	426.93747	-9.90881	-1252.67554	190.73929	37.10620
464	3.858	913.50153	98.01788	1533.69043	-91.18266	234.07747	1307.85852	-869.64905	295.03955	1309.63684	-161.24719	423.32062	99.89743	556.31653	75.99065	-0.07367	-566.73584	429.00748	-9.85943	-1237.26514	188.39307	33.81612
465	3.867	914.41211	97.42534	1531.23547	-91.39758	233.33870	1302.78943	-869.44836	294.68759	1305.99658	-144.88428	423.38062	102.38500	531.11633	77.95350	-0.24725	-592.18262	430.75369	-9.60366	-1218.88660	185.07436	30.62694
466	3.875	915.78845	96.74967	1528.53125	-92.01909	232.92648	1297.56970	-869.61780	294.13083	1301.99951	-126.97241	422.99411	104.38638	506.13220	79.95866	-0.55699	-617.02527	432.22214	-9.25483	-1197.02893	181.06612	27.04802
467	3.883	917.61719	95.98708	1525.61353	-93.07790	232.96709	1292.33533	-870.14996	293.41388	1297.77295	-107.72339	422.18866	106.01300	481.36237	81.88992	-0.95004	-641.30933	433.49051	-9.15085	-1171.72229	176.64139	22.97184
468	3.892	919.83838	95.16243	1522.53870	-94.57956	233.52332	1287.24084	-871.00824	292.58459	1293.44568	-87.42322	420.92181	107.18761	456.73669	83.62882	-1.36208	-665.44897	434.74554	-9.43162	-1143.50830	172.12018	18.67773
469	3.900	922.34399	94.32723	1519.37988	-96.49834	234.56386	1282.44653	-872.14655	291.67450	1289.13159	-66.21893	419.14178	107.79337	432.22083	85.20172	-1.74668	-689.80219	436.15359	-9.94322	-1113.20044	167.89076	14.56517
470	3.908	924.98187	93.54255	1516.22607	-98.78037	235.96240	1278.09363	-873.53601	290.70435	1284.92444	-44.05627	416.77209	107.73538	407.78809	86.69041	-2.05812	-714.48218	437.70844	-10.41757	-1081.67505	164.25546	11.07347
471	3.917	927.57288	92.85208	1513.19226	-101.35367	237.52637	1274.28564	-875.16528	289.70038	1280.89087	-20.80225	413.73523	106.93970	383.39655	88.15047	-2.30405	-739.37189	439.26669	-10.63946	-1049.73328	161.31526	8.70318
472	3.925	929.93665	92.27814	1510.41785	-104.13110	239.05716	1271.08691	-877.00513	288.69150	1277.07593	3.67267	410.04712	105.33197	359.03748	89.65878	-2.56144	-764.26599	440.74084	-10.54584	-1017.98169	159.01025	7.86131
473	3.933	931.91705	91.83579	1508.04834	-107.00829	240.41740	1268.53235	-878.97742	287.69025	1273.52612	29.49152	405.82166	102.85961	334.74747	91.28600	-2.84930	-789.02332	442.19476	-10.27088	-986.70068	157.18018	8.68066
474	3.942	933.40436	91.53613	1506.20654	-109.86836	241.56456	1266.63672	-880.96448	286.67395	1270.30603	56.74414	401.13843	99.57054	310.52319	93.02242	-3.06928	-813.64246	443.76144	-10.05329	-955.73627	155.72270	10.92014
475	3.950	934.35571	91.38039	1504.96680	-112.59377	242.53560	1265.40027	-882.84747	285.58066	1267.49658	85.43750	395.97641	95.63531	286.26599	94.83604	-3.14506	-838.21832	445.52747	-10.03017	-924.58124	154.83170	13.97007
476	3.958	934.79413	91.36317	1504.34631	-115.07767	243.39923	1264.81311	-884.54089	284.33807	1265.18848	115.49335	390.28732	91.25973	261.85492	96.72630	-3.10951	-862.83594	447.46854	-10.11333	-892.68494	154.95288	17.08681
477	3.967	934.78064	91.48127	1504.31897	-117.23006	244.20955	1264.85645	-886.00049	282.91153	1263.47119	146.80225	384.01480	86.58932	237.24191	98.65472	-3.00400	-887.52148	449.45648	-10.07702	-859.78406	156.35397	19.77913
478	3.975	934.38788	91.73534	1504.83044	-118.97800	244.98509	1265.50598	-887.19598	281.32480	1262.41565	179.29529	377.05872	81.68937	212.45007	100.53143	-2.81084	-912.27673	451.35464	-9.80010	-826.06879	158.72971	22.08401
479	3.983	933.68994	92.12772	1505.80859	-120.26717	245.70468	1266.73706	-888.07324	279.64468	1262.05237	212.92664	369.35089	76.59218	187.51651	102.31530	-2.54084	-937.12268	453.12219	-9.40940	-792.03906	161.34583	24.43966
480	3.992	932.75897	92.66425	1507.17004	-121.06676	246.31042	1268.52673	-888.55389	277.95581	1262.35962	247.56686	360.92319	71.35770	162.45682	104.06842	-2.30080	-962.08862	454.82388	-9.13411	-758.12354	163.62502	27.19253
481	4.000	931.66357	93.35511	1508.82751	-121.37038	246.71765	1270.85449	-888.57928	276.33655	1263.27417	282.98639	351.83420	66.10138	137.26968	105.90787	-2.20896	-987.17249	456.54706	-9.06392	-724.41907	165.47874	30.28376
482	4.008	930.47180	94.20230	1510.69092	-121.19438	246.83353	1273.69836	-888.15625	274.84482	1264.72229	318.92709	342.10126	60.97253	111.97091	107.90077	-2.26617	-1012.34241	458.32306	-9.10020	-690.73303	167.07602	33.45111
483	4.017	929.25281	95.18454	1512.67358	-120.57605	246.58516	1277.02441	-887.37488	273.52350	1266.64954	355.10242	331.71088	56.06753	86.60737	109.97403	-2.34023	-1037.56311	460.14105	-9.09657	-656.85596	168.49805	36.57848
484	4.025	928.07220	96.26287	1514.70093	-119.56493	245.94252	1280.77417	-886.39288	272.40271	1269.02771	391.14673	320.65344	51.33149	61.21883	111.96835	-2.27811	-1062.80505	462.00513	-9.01391	-622.89929	169.66293	39.73385
485	4.033	926.98962	97.40020	1516.71094	-118.21410	244.91862	1284.86060	-885.37659	271.49115	1271.83191	426.64832	308.99689	46.56870	35.80453	113.79686	-2.03101	-1088.06458	463.90857	-8.95243	-589.46973	170.43321	42.93028
486	4.042	926.05548	98.57360	1518.64734	-116.58154	243.55341	1289.17383	-884.42621	270.78836	1275.01257	461.34711	296.98959	41.57980	10.34226	115.49201	-1.68362	-1113.38171	465.79379	-9.02462	-557.53149	170.73862	45.90496
487	4.050	925.30640	99.76640	1520.45337	-114.73338	241.90038	1293.59106	-883.54816	270.31296	1278.47632	495.44775	285.24384	36.43290	-15.16778	117.14294	-1.37220	-1138.75354	467.63852	-9.11223	-528.03387	170.57899	48.17131
488	4.058	924.76556	100.95029	1522.07288	-112.73830	240.02753	1297.98218	-882.68823	270.09851	1282.07849	529.74872	274.99786	31.77760	-40.66021	118.82291	-1.16469	-1163.92566	469.55270	-8.62256	-501.54492	169.83005	49.34164
489	4.067	924.44812	102.08197	1523.45361	-110.65878	238.02324	1302.21021	-881.79120	270.15555	1285.62549	565.16956	267.92462	28.73096	-65.94088	120.48634	-0.99826	-1188.27893	471.71768	-6.57378	-478.15576	168.15294	49.30137
490	4.075	924.36316	103.11107	1524.54700	-108.55444	235.98363	1306.13086	-880.84174	270.44788	1288.89880	601.72186	265.07272	28.09276	-90.64300	121.90308	-0.69526	-1211.05762	474.23428	-2.22044	-457.66412	165.23729	48.04022
491	4.083	924.50897	103.98903	1525.31335	-106.49048	233.98660	1309.60107	-879.87012	270.90125	1291.70117	637.64990	265.78247	29.41482	-114.37623	122.76626	-0.03762	-1231.74426	477.05460	4.37883	-439.82767	160.98340	45.55901
492	4.092	924.86816	104.68343	1525.72656	-104.52754	232.08813	1312.49500	-878.92914	271.42184	1293.90259	669.58356	267.93018	30.76156	-137.10779	122.90545	1.13625	-1250.13440	480.03821	12.59499	-424.55676	155.46642	41.99953
493	4.100	925.41028	105.19161	1525.76575	-102.69784	230.33745	1314.71753	-878.05792	271.90558	1295.46448	694.04449	269.52100	29.74245	-159.38022	122.32491	2.95406	-1266.10425	483.01819	21.91205	-411.95163	148.95921	37.64971
494	4.108	926.10193	105.54642	1525.40076	-100.99546	228.77533	1316.21228	-877.26062	272.23120	1296.42090	709.51099	270.05994	25.22602	-181.88202	121.00339	5.74660	-1279.51526	485.77023	32.19417	-402.17664	141.88602	32.78210
495	4.117	926.90857	105.80923	1524.59448	-99.38844	227.41638	1316.95300	-876.51093	272.25421	1296.83447	717.22705	270.36499	18.05973	-204.50934	118.76097	10.33941	-1290.46729	487.91049	43.33611	-395.35904	134.58954	27.54386
496	4.125	927.78613	106.04329	1523.31519	-97.83942	226.23747	1316.92761	-875.76160	271.83170	1296.76782	719.77319	271.37494	10.23451	-225.64969	115.30171	18.03095	-1299.47363	488.90219	54.73040	-391.59790	127.19144	21.97540
497	4.133	928.68640	106.28217	1521.54944	-96.32187	225.18002	1316.13208	-874.95660	270.86725	1296.27222	718.68073	273.38351	3.62172	-242.44299	110.27750	29.80795	-1307.05579	488.29004	65.16319	-391.00418	119.68425	16.15073
498	4.142	929.58386	106.51700	1519.30762	-94.82641	224.17041	1314.57983	-874.05176	269.34534	1295.38062	713.41150	276.00177	-0.78932	-252.25122	103.50529	45.10506	-1313.06470	485.99603	73.35615	-393.64627	112.20169	10.36203
499	4.150	930.49744	106.71303	1516.61829	-93.36192	223.15340	1312.30847	-873.03760	267.34149	1294.10681	702.51941	278.47769	-3.06281	-254.24344	95.34159	61.57721	-1316.58496	482.42361	78.54129	-399.41284	105.26418	5.22490
500	4.158	931.48553	106.84336	1513.51855	-91.95818	222.11186	1309.37988	-871.95404	265.00067	1292.45544	685.53638	280.29196	-3.96208	-249.49063	86.66790	76.50443	-1316.62646	478.30035	80.51540	-408.11496	99.66209	1.49980
501	4.167	932.62646	106.90178	1510.05127	-90.66309	221.06175	1305.87866	-870.88428	262.50015	1290.43469	663.74139	281.58203	-4.30175	-239.76089	78.30669	88.41831	-1312.79431	474.35660	79.47250	-419.90622	95.96520	-0.40353
502	4.175	934.00732	106.88213	1506.26111	-89.52915	220.03259	1301.90015	-869.92316	260.02316	1288.06860	639.38196	282.85626	-4.50564	-226.50250	70.49873	97.48971	-1305.26416	471.07983	75.91028	-435.39984	94.15237	-0.76933
503	4.183	935.71918	106.75808	1502.18860	-88.60168	219.04436	1297.53479	-869.14410	257.74316	1285.40063	614.35034	284.38455	-4.64354	-210.57541	62.99903	104.73962	-1294.32874	468.69553	70.48281	-454.97855	93.77257	-0.40058
504	4.192	937.83838	106.48382	1497.86304	-87.92007	218.09216	1292.86157	-868.58936	255.80374	1282.49414	589.54321	286.02164	-4.73640	-192.41452	55.56866	111.05392	-1280.03687	467.23007	63.90095	-477.95279	94.32322	-0.08924
505	4.200	940.39948	106.00669	1493.30493	-87.53064	217.13858	1287.95471	-868.28210	254.28949	1279.43860	565.09314	287.54044	-4.90343	-172.32706	48.26858	116.75172	-1262.15283	466.55151	57.15711	-502.71799	95.40342	-0.16502
506	4.208	943.38123	105.28822	1488.54102	-87.50229	216.10934	1282.89465	-868.23291	253.20930	1276.35706	540.85120	288.92587	-5.24022	-150.71066	41.36983	121.71768	-1240.56274	466.39325	51.79826	-527.78296	96.77512	-0.51906
507	4.217	946.70856	104.32250	1483.62292	-87.92921	214.91148	1277.78772	-868.43329	252.51282	1273.40137	516.70038	290.32172	-5.69767	-128.04492	35.12162	125.70271	-1215.98547	466.29462	49.34510	-552.44763	98.38917	-0.95913
508	4.225	950.26300	103.13252	1478.63525	-88.90984	213.49272	1272.78003	-868.85156	252.11978	1270.72314	492.62964	291.84979	-6.12683	-104.68897	29.65895	128.50430	-1190.20410	465.59573	49.85420	-576.66443	100.20473	-1.39662
509	4.233	953.89752	101.75426	1473.68762	-90.50496	211.89903	1268.05200	-869.44324	251.93600	1268.42676	468.65921	293.51642	-6.41656	-80.69881	25.07098	130.00076	-1165.11353	463.70190	51.50470	-600.61542	102.03716	-1.79434
510	4.242	957.45276	100.22434	1468.90894	-92.69269	210.25932	1263.78857	-870.16406	251.86920	1266.53662	444.75653	295.24854	-6.57218	-55.83955	21.38856	130.12729	-1141.33154	460.39612	52.19751	-624.47772	103.71477	-2.11127
511	4.250	960.77478	98.57490	1464.44910	-95.34891	208.70897	1260.14734	-870.97192	251.85748	1264.99976	420.83548	296.99680	-6.67565	-29.76078	18.49785	128.81976	-1117.92639	455.84521	51.18497	-648.36682	105.27219	-2.30502
512	4.258	963.73383	96.84166	1460.47339	-98.27602	207.33186	1257.24158	-871.83331	251.88170	1263.72363	396.83963	298.74478	-6.82152	-2.17413	16.17806	125.98486	-1093.44666	450.34314	49.00615	-672.32379	106.87370	-2.37759
513	4.267	966.24030	95.07490	1457.13696	-101.26701	206.14705	1255.13428	-872.73871	251.93964	1262.64014	372.79172	300.46017	-7.06464	27.09747	14.16964	121.58794	-1067.07275	444.04813	46.53168	-696.34534	108.60250	-2.39946
514	4.275	968.25238	93.33077	1454.55652	-104.15828	205.11180	1253.83960	-873.69537	252.01747	1261.75574	348.73206	302.13873	-7.34746	58.17234	12.16405	115.78150	-1038.95496	436.88977	44.35779	-720.44501	110.38445	-2.44268
515	4.283	969.77191	91.65205	1452.79016	-106.84395	204.13908	1253.32910	-874.69153	252.09853	1261.14783	324.64539	303.83466	-7.50337	91.15289	9.85782	108.89866	-1009.78699	428.69617	42.73413	-744.67627	112.12313	-2.52228
516	4.292	970.82843	90.05748	1451.83325	-109.25918	203.13835	1253.54675	-875.66388	252.19177	1260.92102	300.46967	305.56390	-7.42123	126.09608	7.12201	101.29433	-980.20197	419.40851	41.70413	-769.08472	113.83039	-2.58677
517	4.300	971.46313	88.54190	1451.63513	-111.35175	202.05666	1254.43103	-876.49640	252.34264	1261.16040	276.14178	307.26062	-7.17854	162.95737	4.07848	93.22768	-950.38824	409.18524	41.23713	-793.64825	115.58820	-2.55797
518	4.308	971.72455	87.08232	1452.12744	-113.06500	200.89246	1255.93323	-877.05853	252.60869	1261.90564	251.61823	308.91129	-6.92995	201.61325	0.99450	84.89731	-920.06622	398.34991	41.33004	-818.29993	117.46375	-2.44202
519	4.317	971.66895	85.64671	1453.23804	-114.34109	199.68449	1258.02490	-877.27167	253.01419	1263.15247	226.87833	310.61612	-6.72767	241.92938	-1.84225	76.50068	-888.85315	387.24039	42.03837	-843.00116	119.48273	-2.35746
520	4.325	971.35748	84.20932	1454.88611	-115.13123	198.49451	1260.69397	-877.15771	253.52008	1264.88562	201.93585	312.42880	-6.53328	283.74780	-4.20082	68.22595	-856.74768	376.05652	43.36258	-867.77399	121.59079	-2.37479
521	4.333	970.84973	82.76744	1456.97681	-115.40090	197.38748	1263.93274	-876.82373	254.03389	1267.11365	176.84152	314.27014	-6.32771	326.80353	-5.93647	60.23532	-824.33063	364.80768	45.09188	-892.66827	123.60715	-2.36614
522	4.342	970.20087	81.34042	1459.40674	-115.13093	196.40958	1267.72131	-876.38580	254.46120	1269.86365	151.64893	316.07074	-6.11973	370.68005	-6.96201	52.68338	-792.55103	353.36066	46.75936	-917.71545	125.38052	-2.13179
523	4.350	969.46381	79.95155	1462.07458	-114.32189	195.57344	1272.01892	-875.90460	254.75476	1273.15295	126.38702	317.86105	-5.89606	414.85086	-7.26051	45.75232	-762.27155	341.56866	47.79005	-942.91901	126.98468	-1.64423
524	4.358	968.69434	78.61176	1464.88574	-113.00326	194.86102	1276.75854	-875.38135	254.90303	1276.97900	101.07617	319.67783	-5.63603	458.77637	-6.95141	39.65950	-733.83850	329.46545	47.84438	-968.25146	128.59787	-1.05930
525	4.367	967.94873	77.31871	1467.75537	-111.23936	194.23970	1281.84717	-874.78571	254.88315	1281.32068	75.71008	321.51050	-5.34837	502.00134	-6.34388	34.65846	-706.93542	317.38116	47.05107	-993.65717	130.31416	-0.56609
526	4.375	967.27686	76.06715	1470.61560	-109.12642	193.67375	1287.17200	-874.08057	254.63979	1286.12207	50.21686	323.34781	-5.07916	544.23083	-6.00423	31.16553	-680.81464	305.91666	45.85250	-1019.09460	132.10486	-0.25643
527	4.383	966.71814	74.84923	1473.41711	-106.77948	193.12939	1292.60840	-873.24658	254.10355	1291.26660	24.51971	325.18024	-4.89111	585.38599	-6.70636	29.93612	-654.74683	295.84335	44.72295	-1044.49316	133.80515	-0.04264
528	4.392	966.29871	73.64348	1476.11792	-104.31013	192.59291	1298.02405	-872.30719	253.22327	1296.57141	-1.36218	326.98904	-4.78584	625.42401	-8.98547	31.72187	-628.47046	287.86249	43.99869	-1069.56958	135.16728	0.31453
529	4.400	966.02667	72.41437	1478.67395	-101.80815	192.09290	1303.28406	-871.33563	251.97778	1301.80615	-27.27991	328.80237	-4.61359	663.55902	-12.41666	36.12755	-602.43384	282.27789	43.68623	-1093.77600	135.99097	1.07893
530	4.408	965.88745	71.12770	1481.03992	-99.34486	191.68649	1308.25879	-870.43573	250.36909	1306.72375	-52.92615	330.73514	-4.02891	697.33673	-15.50810	40.85210	-577.63391	278.92047	43.31448	-1116.54419	136.26254	2.38159
531	4.417	965.84009	69.76907	1483.17310	-96.98802	191.40929	1312.82434	-869.70856	248.42880	1311.09778	-77.79199	332.91864	-2.53674	723.06470	-16.82430	42.75574	-555.08691	277.42590	42.12625	-1137.58301	136.19159	4.09310
532	4.425	965.82251	68.35359	1485.03418	-94.80403	191.23627	1316.85852	-869.21729	246.23387	1314.76355	-101.28223	335.42514	0.29692	738.18372	-16.18525	40.00259	-535.32281	277.54150	39.53666	-1157.02283	135.96466	5.87161
533	4.433	965.76636	66.91714	1486.59241	-92.84508	191.08470	1320.24939	-868.96002	243.90265	1317.64502	-122.95313	338.28186	4.60382	743.58142	-14.45966	33.19053	-518.31421	279.18201	35.42828	-1175.45007	135.38243	7.51721
534	4.442	965.60968	65.48731	1487.83020	-91.13387	190.84892	1322.90979	-868.86621	241.57506	1319.75452	-142.55078	341.46027	10.21405	743.12384	-12.45655	24.70511	-503.78101	282.30374	30.08635	-1193.77148	133.84055	9.47470
535	4.450	965.30365	64.05759	1488.74353	-89.65594	190.43835	1324.78369	-868.81970	239.39658	1321.16760	-159.84387	344.87009	16.90250	740.60919	-10.38183	17.09609	-491.49146	286.81229	23.95788	-1212.73999	130.86270	12.92117
536	4.458	964.82129	62.59372	1489.33240	-88.36198	189.80385	1325.84192	-868.69226	237.50461	1321.99353	-174.49060	348.41376	24.65733	737.30463	-8.20010	11.69547	-481.37427	292.58429	17.45753	-1232.17676	126.79754	18.96700
537	4.467	964.16205	61.06539	1489.58813	-87.18504	188.94931	1326.07544	-868.37506	236.00671	1322.34753	-185.88995	351.95663	33.79478	732.13745	-6.05601	8.28999	-473.54706	299.55011	10.89564	-1250.32434	122.85537	27.43674
538	4.475	963.34741	59.46927	1489.49316	-86.06697	187.92285	1325.49780	-867.80579	234.95561	1322.32349	-193.06567	355.31738	44.76971	723.50531	-4.14072	5.88318	-468.39355	307.72186	4.51487	-1264.22034	120.27484	36.45732
539	4.483	962.41681	57.82553	1489.03320	-84.97362	186.79549	1324.15247	-866.98340	234.33934	1321.97046	-194.99463	358.39276	57.61476	710.72491	-2.40942	3.85449	-466.61615	317.04944	-1.35679	-1271.38989	119.48296	43.49004
540	4.492	961.42999	56.15796	1488.20557	-83.89828	185.64288	1322.10876	-865.96631	234.09152	1321.28467	-191.33844	361.16705	71.42718	694.21674	-0.68813	2.28918	-469.02527	327.09991	-6.11402	-1271.41479	119.99052	46.96070
541	4.500	960.46771	54.47259	1487.01880	-82.86787	184.52765	1319.44360	-864.86053	234.10844	1320.22290	-182.81659	363.56491	84.58324	674.75739	1.09160	1.31100	-476.00244	336.81320	-9.05431	-1265.78418	120.87778	46.98611
542	4.508	959.62494	52.75352	1485.48987	-81.94708	183.47943	1316.23206	-863.80750	234.26042	1318.72668	-170.76624	365.42383	95.63629	652.91870	2.94110	0.72481	-487.22058	344.82172	-10.06165	-1256.45288	121.31043	44.77628
543	4.517	958.99762	50.98363	1483.64172	-81.22920	182.49350	1312.55457	-862.96814	234.40346	1316.74438	-156.37866	366.64859	104.03192	629.24683	4.89798	0.30962	-502.27649	350.36371	-9.90162	-1244.58740	120.76227	41.60797
544	4.525	958.66510	49.16052	1481.49841	-80.81747	181.55997	1308.49976	-862.49438	234.40463	1314.24524	-140.26611	367.30872	110.05727	604.48669	6.94200	-0.00939	-521.26923	353.79617	-9.54926	-1230.21985	119.02057	38.21287
545	4.533	958.67438	47.28964	1479.08569	-80.80780	180.70483	1304.16248	-862.49231	234.17352	1311.22949	-122.50403	367.49994	114.32361	579.36218	8.98986	-0.26413	-543.99323	356.04492	-9.45301	-1212.68701	116.11354	34.72071
546	4.542	959.03589	45.37764	1476.44397	-81.27588	180.01085	1299.64905	-863.00012	233.68361	1307.74133	-102.96606	367.16077	117.35429	554.32196	10.96904	-0.51176	-569.10046	357.80521	-9.54454	-1191.35388	112.25185	30.95990
547	4.550	959.73334	43.43965	1473.63245	-82.26494	179.59793	1295.08337	-863.98346	232.97812	1303.87183	-81.69238	366.10852	119.45591	529.53711	12.84435	-0.79825	-594.86365	359.35526	-9.63671	-1166.10486	107.81853	26.82567
548	4.558	960.72791	41.50688	1470.71680	-83.77258	179.57584	1290.60449	-865.34863	232.15292	1299.75305	-59.02301	364.20135	120.74725	505.00635	14.63334	-1.13332	-620.29187	360.78986	-9.65923	-1137.42041	103.31128	22.45766
549	4.567	961.94904	39.62045	1467.76611	-85.74823	179.99603	1286.35242	-866.97791	231.32367	1295.54761	-35.40942	361.42603	121.23401	480.64532	16.34210	-1.49115	-645.20490	362.17291	-9.65137	-1106.19312	99.20877	18.18791
550	4.575	963.28662	37.81496	1464.87341	-88.11236	180.81854	1282.44971	-868.78516	230.59415	1291.42798	-11.14233	357.87018	120.87850	456.36145	17.91246	-1.81328	-669.76050	363.50970	-9.67308	-1073.42847	95.84474	14.39989
551	4.583	964.59662	36.11263	1462.17395	-90.77940	181.91757	1278.99304	-870.75732	230.01845	1287.54065	13.75305	353.61810	119.63908	432.10645	19.34177	-2.06468	-694.13977	364.76245	-9.74049	-1039.91089	93.40592	11.40793
552	4.592	965.71625	34.53815	1459.83435	-93.65862	183.13866	1276.05566	-872.92706	229.57077	1283.98706	39.45483	348.69412	117.47557	407.86633	20.73878	-2.28349	-718.46094	365.94427	-9.82627	-1005.97699	91.98421	9.43740
553	4.600	966.48975	33.13046	1458.02209	-96.65492	184.35776	1273.69116	-875.28308	229.16057	1280.83203	66.21161	343.13135	114.36266	383.63980	22.18945	-2.52631	-742.78271	367.13025	-9.91625	-971.58136	91.41322	8.74717
554	4.608	966.79883	31.92875	1456.87842	-99.69267	185.49454	1271.93335	-877.71515	228.67825	1278.11890	94.21881	337.03644	110.33199	359.45166	23.69602	-2.78443	-767.12146	368.40094	-10.03446	-936.65881	91.19141	9.61121
555	4.617	966.58167	30.95413	1456.49963	-102.72007	186.51308	1270.79749	-880.06372	228.03273	1275.86487	123.55887	330.54062	105.48190	335.33640	25.26797	-2.98790	-791.48010	369.80273	-10.20573	-901.40662	90.99497	11.93922
556	4.625	965.83313	30.20869	1456.91992	-105.68098	187.43202	1270.28296	-882.21497	227.17171	1274.05786	154.20984	323.74628	99.96022	311.26514	26.96154	-3.08861	-815.86481	371.33780	-10.41120	-866.22119	91.15884	15.08298
557	4.633	964.59448	29.67822	1458.11511	-108.50506	188.30736	1270.37549	-884.13739	226.09116	1272.67664	186.10397	316.73883	93.95278	287.11334	28.79472	-3.11648	-840.27881	372.98480	-10.57198	-831.47870	92.33488	18.30273
558	4.642	962.93152	29.33208	1460.02698	-111.11838	189.18860	1271.04956	-885.84143	224.83563	1271.71790	219.19467	309.55978	87.62690	262.75516	30.71489	-3.14758	-864.73279	374.71887	-10.59160	-797.38318	94.79118	21.32630
559	4.650	960.91156	29.13603	1462.58374	-113.44730	190.08493	1272.26978	-887.30847	223.47188	1271.20569	253.46179	302.15186	81.07356	238.16049	32.64599	-3.19719	-889.25842	376.50937	-10.44615	-763.91821	98.18576	24.31774
560	4.658	958.59424	29.06899	1465.70532	-115.42259	190.95613	1273.99731	-888.44696	222.04243	1271.17810	288.83115	294.40295	74.35072	213.35620	34.47212	-3.14418	-913.88257	378.31921	-10.21633	-730.87244	101.93676	27.44831
561	4.667	956.03455	29.11974	1469.30151	-116.98927	191.72908	1276.19763	-889.12939	220.55927	1271.65979	325.09827	286.24963	67.58645	188.37482	36.11938	-2.88418	-938.59668	380.12845	-10.00965	-697.93500	105.66634	30.69060
562	4.675	953.28650	29.27544	1473.27869	-118.11542	192.32501	1278.84387	-889.29279	219.04485	1272.64160	361.94568	277.69339	61.00153	163.27576	37.71317	-2.51858	-963.38403	381.95584	-9.86201	-664.89337	109.24178	33.98275
563	4.683	950.40717	29.52338	1477.54675	-118.79502	192.67587	1281.91479	-889.00812	217.54784	1274.09253	399.01334	268.69336	54.78655	138.11261	39.44939	-2.22659	-988.25989	383.81989	-9.72537	-631.84302	112.60211	37.35308
564	4.692	947.46393	29.85738	1482.01880	-119.04092	192.73145	1285.38953	-888.46069	216.12277	1275.99500	435.95715	259.10678	48.96949	112.87974	41.36459	-2.05523	-1013.26086	385.70514	-9.54492	-599.22314	115.69566	40.82092
565	4.700	944.53027	30.27692	1486.61182	-118.87657	192.46712	1289.23755	-887.86334	214.82733	1278.35901	472.52274	248.85870	43.46223	87.55010	43.35930	-1.92525	-1038.40918	387.60211	-9.33669	-567.66089	118.43829	44.30235
566	4.708	941.66644	30.78117	1491.24951	-118.33710	191.88777	1293.40271	-887.36279	213.72641	1281.18945	508.67743	238.25937	38.32932	62.11012	45.34536	-1.74684	-1063.70813	389.52509	-9.18479	-537.77393	120.66724	47.59766
567	4.717	938.90918	31.36337	1495.86182	-117.47259	191.02789	1297.79626	-886.99408	212.87183	1284.43958	544.70410	228.26025	34.14815	36.55293	47.31457	-1.50232	-1089.15015	391.49524	-9.14546	-510.06476	122.20497	50.38030
568	4.725	936.27954	32.00658	1500.38281	-116.34446	189.94983	1302.30396	-886.70001	212.29155	1287.98987	580.95911	220.34309	31.99052	10.89787	49.29171	-1.24373	-1114.66321	393.55975	-9.08718	-484.93137	122.89673	52.24345
569	4.733	933.79370	32.68304	1504.75232	-115.02191	188.73062	1306.79688	-886.39227	212.00555	1291.64978	617.09045	215.71927	32.55562	-14.79264	51.24119	-1.02038	-1139.97864	395.82257	-8.52404	-462.67908	122.54060	52.82395
570	4.742	931.46338	33.36289	1508.91821	-113.58554	187.43979	1311.13721	-886.01062	212.03281	1295.17810	651.23682	214.24008	35.00795	-40.36491	53.04063	-0.79766	-1164.54639	398.41376	-6.62951	-443.47897	120.91076	51.89472
571	4.750	929.28833	34.02573	1512.83850	-112.12502	186.12840	1315.17737	-885.55267	212.38191	1298.32068	680.22260	214.24817	36.90456	-65.46012	54.52988	-0.41827	-1187.69678	401.37466	-2.68428	-427.35019	117.90038	49.41749
572	4.758	927.25183	34.66260	1516.47839	-110.71844	184.83923	1318.76721	-885.07892	213.02716	1300.85962	701.00952	213.92952	35.69703	-89.58076	55.54586	0.35548	-1208.96387	404.59146	3.32395	-414.17267	113.60125	45.57184
573	4.767	925.32233	35.27161	1519.80591	-109.40905	183.62241	1321.77246	-884.70001	213.87024	1302.65723	712.53925	212.78639	30.51735	-112.45545	55.96392	1.72509	-1228.19873	407.87335	10.74447	-403.70630	108.25792	40.70319
574	4.775	923.45740	35.85900	1522.78967	-108.20033	182.52879	1324.09180	-884.51599	214.73285	1303.68359	716.56946	211.55420	22.57410	-134.33121	55.76474	3.79505	-1245.38989	411.03265	18.98018	-395.71152	102.15264	35.23331
575	4.783	921.60907	36.43787	1525.40222	-107.07045	181.58893	1325.66174	-884.52740	215.40018	1304.01184	716.55627	211.06824	14.06371	-155.79230	54.97864	6.70471	-1260.53308	413.87314	27.98518	-390.15387	95.48590	29.59886
576	4.792	919.74115	37.01708	1527.61682	-105.99255	180.80927	1326.44995	-884.61597	215.67142	1303.77612	715.30469	211.64455	6.86081	-177.08929	53.53268	10.92726	-1273.69556	416.12808	38.05101	-387.25116	88.26838	24.17417
577	4.800	917.84497	37.59904	1529.40369	-104.94863	180.18268	1326.44568	-884.62604	215.40005	1303.11157	713.36670	213.19351	1.89466	-197.34760	51.19902	17.47121	-1285.01624	417.40668	49.08856	-387.32816	80.38171	19.13164
578	4.808	915.93524	38.18277	1530.73865	-103.93356	179.68823	1325.65894	-884.45984	214.52496	1302.11255	709.35010	215.40050	-0.88073	-214.35495	47.68435	27.40089	-1294.41052	417.35153	59.97622	-390.65323	71.95177	14.36072
579	4.817	914.04004	38.75445	1531.61328	-102.95153	179.28140	1324.12012	-884.10767	213.07770	1300.82422	701.53711	217.77774	-2.22607	-225.53461	42.85586	40.60788	-1301.23804	416.02689	68.78008	-397.27863	63.65776	9.67820
580	4.825	912.19781	39.28522	1532.03308	-102.01254	178.90256	1321.87561	-883.61981	211.17345	1299.25671	689.30042	219.81062	-3.01585	-229.54428	36.99156	55.18306	-1304.50085	414.06253	73.87516	-406.92917	56.54545	5.25597
581	4.833	910.45825	39.75081	1532.01050	-101.13428	178.50357	1318.98169	-883.06787	208.99423	1297.40259	673.21399	221.25943	-3.67142	-226.88721	30.70902	68.50066	-1303.55652	412.29010	74.76858	-419.23291	51.50314	1.74572
582	4.842	908.88354	40.14221	1531.55920	-100.34534	178.06628	1315.50317	-882.52679	206.75233	1295.25269	654.12830	222.32120	-4.22282	-219.06512	24.51973	78.95131	-1298.50281	411.28546	71.95439	-434.31097	48.80896	-0.22278
583	4.850	907.55090	40.44794	1530.69385	-99.68677	177.60629	1311.51355	-882.06903	204.64389	1292.81018	632.55054	223.41298	-4.62831	-207.53210	18.49006	86.56834	-1289.82080	411.23868	66.46583	-452.80759	48.05798	-0.66703
584	4.858	906.54608	40.63733	1529.44141	-99.21026	177.16402	1307.09070	-881.75696	202.81696	1290.09912	608.94128	224.77026	-4.87664	-193.32214	12.40607	92.33051	-1277.90601	412.06580	59.69930	-474.86258	48.55023	-0.30403
585	4.867	905.94470	40.66617	1527.84351	-98.97224	176.77710	1302.31152	-881.64203	201.36427	1287.16748	584.07080	226.27454	-5.02269	-177.08902	6.18055	97.17885	-1263.03235	413.50897	53.39953	-499.41809	49.75241	-0.01583
586	4.875	905.79584	40.48898	1525.94287	-99.03211	176.44763	1297.24475	-881.77228	200.33771	1284.08667	558.77698	227.70523	-5.17638	-159.25171	-0.03276	101.56338	-1245.65063	415.16693	49.28010	-524.90472	51.36952	-0.24488
587	4.883	906.11621	40.07504	1523.77625	-99.45792	176.12592	1291.95496	-882.18689	199.76031	1280.96472	533.58875	229.05975	-5.41074	-140.17560	-5.98680	105.48431	-1226.59082	416.52649	47.96630	-550.25439	53.14247	-0.84633
588	4.892	906.88806	39.42670	1521.37817	-100.33084	175.71985	1286.52515	-882.90015	199.61391	1277.95776	508.66833	230.49188	-5.73646	-120.23255	-11.42225	108.68791	-1206.75842	417.07462	48.36220	-575.16321	54.83638	-1.44890
589	4.900	908.05786	38.57319	1518.78833	-101.73823	175.13226	1281.08337	-883.88934	199.83136	1275.24512	483.97885	232.07230	-6.13013	-99.65858	-16.11052	110.87414	-1186.52454	416.49304	48.63359	-599.76678	56.42387	-1.86283
590	4.908	909.53864	37.54332	1516.06628	-103.74557	174.31409	1275.80859	-885.08582	200.31772	1272.97119	459.47064	233.76498	-6.52266	-78.40455	-19.94667	111.83233	-1165.50818	414.78018	47.71069	-624.24438	58.04122	-2.13888
591	4.917	911.21442	36.35152	1513.29993	-106.35361	173.29599	1270.90356	-886.38220	200.96881	1271.18152	435.12433	235.52679	-6.82239	-56.19515	-22.98785	111.45419	-1143.01196	412.13477	45.71973	-648.65405	59.76859	-2.37796
592	4.925	912.94818	35.00277	1510.60437	-109.47150	172.16846	1266.55762	-887.66315	201.66896	1269.78308	410.88150	237.31187	-7.01951	-32.72253	-25.38548	109.69120	-1118.69360	408.68433	43.61853	-672.99939	61.59810	-2.60419
593	4.933	914.59381	33.50646	1508.11377	-112.92997	171.03157	1262.92590	-888.83929	202.28239	1268.56238	386.66757	239.07260	-7.20496	-7.77221	-27.33415	106.57176	-1092.95581	404.34686	42.63555	-697.30896	63.47532	-2.76304
594	4.942	916.01062	31.89240	1505.96631	-116.52312	169.96136	1260.11938	-889.86536	202.65506	1267.27136	362.47784	240.86363	-7.42475	18.76841	-29.11633	102.28015	-1066.79443	398.96753	43.38101	-721.62646	65.26254	-2.78665
595	4.950	917.08075	30.20969	1504.27979	-120.05202	169.00269	1258.19006	-890.72900	202.62820	1265.71741	338.35138	242.81085	-7.58932	46.94976	-31.06799	97.14467	-1041.13232	392.53934	45.22902	-745.98657	66.83704	-2.70421
596	4.958	917.73224	28.50672	1503.13123	-123.35101	168.16852	1257.12891	-891.41779	202.08646	1263.82727	314.26904	244.87817	-7.57602	76.77354	-33.37536	91.48782	-1016.09900	385.23239	46.90670	-770.41016	68.25471	-2.65723
597	4.967	917.95099	26.81624	1502.55176	-126.29369	167.43756	1256.88538	-891.91656	201.10596	1261.72058	290.12286	246.84790	-7.35503	108.17236	-35.92532	85.48481	-990.89709	377.25836	47.64883	-794.88647	69.68931	-2.74488
598	4.975	917.77039	25.15101	1502.53430	-128.79083	166.76245	1257.39490	-892.25647	200.09528	1259.75818	265.78445	248.55719	-7.02634	141.04813	-38.37870	79.16083	-964.37573	368.78726	47.57813	-819.38489	71.28077	-2.91161
599	4.983	917.24988	23.50455	1503.04126	-130.78802	166.09622	1258.59680	-892.52716	199.62988	1258.43335	241.18326	249.97757	-6.78543	175.37766	-40.39426	72.52477	-935.81946	359.94476	47.25317	-843.91492	73.10156	-3.04764
600	4.992	916.45880	21.86601	1504.01099	-132.25732	165.41985	1260.44067	-892.81885	200.08699	1258.14197	216.32819	251.17328	-6.75951	211.19382	-41.78902	65.69245	-905.33655	350.81711	47.17471	-868.54279	75.11450	-3.11211
601	5.000	915.47278	20.24145	1505.36633	-133.18340	164.75130	1262.88599	-893.17938	201.53450	1259.04871	191.29379	252.35562	-6.84591	248.40619	-42.48109	58.85958	-873.69824	341.44122	47.62390	-893.33276	77.12820	-3.07454
602	5.008	914.37244	18.65665	1507.02637	-133.55730	164.13660	1265.90063	-893.60980	203.82959	1261.10828	166.17621	253.84807	-6.81375	286.72238	-42.36211	52.22157	-842.00049	331.82471	48.74160	-918.30664	78.96782	-2.86197
603	5.017	913.23254	17.13866	1508.91272	-133.38173	163.63013	1269.45703	-894.05310	206.61636	1264.11963	141.02698	255.82422	-6.54349	325.74457	-41.31930	45.98740	-811.29242	322.04932	50.58680	-943.45020	80.66774	-2.46272
604	5.025	912.10858	15.69963	1510.95166	-132.68022	163.27008	1273.52100	-894.40063	209.35063	1267.76770	115.84259	258.09863	-6.10767	365.05414	-39.33945	40.39294	-782.05707	312.32053	52.96438	-968.71008	82.36862	-1.97121
605	5.033	911.04059	14.33772	1513.07373	-131.50418	163.06078	1278.03467	-894.54645	211.54205	1271.75134	90.60590	260.29498	-5.66141	404.22726	-36.54515	35.62178	-753.89465	302.88568	55.32528	-994.02997	84.14182	-1.49839
606	5.042	910.06964	13.04297	1515.21313	-129.93372	162.96942	1282.90930	-894.43933	212.98674	1275.93396	65.29114	262.21976	-5.30463	442.84863	-33.19582	31.75548	-725.86090	294.00989	57.11651	-1019.43665	85.99574	-1.10434
607	5.050	909.24225	11.80107	1517.30811	-128.06784	162.94139	1288.03198	-894.07782	213.73822	1280.31836	39.85120	263.96863	-5.05606	480.59369	-29.73707	28.88263	-697.21606	286.01648	58.23717	-1044.98926	87.91303	-0.78997
608	5.058	908.59784	10.60287	1519.30322	-126.00558	162.93510	1293.27161	-893.47809	213.94354	1284.90833	14.23792	265.72571	-4.89838	517.41748	-26.81483	27.34467	-668.00586	279.19348	59.04121	-1070.59937	89.81044	-0.51805
609	5.067	908.15771	9.45538	1521.15271	-123.82812	162.95627	1298.48438	-892.66858	213.74536	1289.64160	-11.54376	267.58255	-4.79744	553.66040	-25.06723	27.84055	-639.10229	273.67493	59.87427	-1095.97034	91.51943	-0.20219
610	5.075	907.92767	8.37744	1522.82263	-121.59528	163.05750	1303.52905	-891.71320	213.24118	1294.38867	-37.37726	269.52341	-4.68422	589.60724	-24.69707	30.91897	-611.66125	269.54700	60.63241	-1120.70239	92.81862	0.35906
611	5.083	907.90668	7.38040	1524.28479	-119.36032	163.30135	1308.28259	-890.72260	212.47299	1298.95959	-63.01263	271.52243	-4.38270	624.39514	-25.08670	35.95331	-586.47192	267.00586	60.78188	-1144.38049	93.54852	1.43538
612	5.092	908.08936	6.45533	1525.50684	-117.18429	163.71989	1312.63171	-889.82135	211.47205	1303.13110	-88.05725	273.63223	-3.55055	655.26294	-24.97716	40.75162	-563.83313	266.26962	59.71649	-1166.59570	93.80853	3.11787
613	5.100	908.46118	5.58257	1526.44617	-115.13306	164.29361	1316.46033	-889.09570	210.30112	1306.69116	-112.01929	275.98505	-1.79760	678.50714	-23.39238	42.62712	-543.87646	267.36389	57.01354	-1187.07739	93.91807	5.11789
614	5.108	908.99255	4.75226	1527.05420	-113.26260	164.94731	1319.65979	-888.56842	209.03787	1309.48206	-134.47040	278.73541	1.07989	691.95129	-20.31900	40.07512	-526.70996	270.09583	52.47910	-1206.02295	94.00027	6.97186
615	5.117	909.63800	3.97247	1527.29089	-111.60694	165.56754	1322.15100	-888.20471	207.75360	1311.43127	-155.21332	281.98804	5.04903	696.71210	-16.35191	33.60397	-512.24792	274.26718	46.18172	-1224.26050	93.62186	8.63147
616	5.125	910.34406	3.25451	1527.13306	-110.17468	166.04095	1323.89575	-887.93402	206.52602	1312.56567	-174.30353	285.73029	10.03206	696.35553	-12.05186	25.23931	-500.16516	279.85687	38.48903	-1242.88416	91.95255	10.92841
617	5.133	911.06122	2.58781	1526.56799	-108.94739	166.29124	1324.89343	-887.67212	205.45453	1313.00000	-191.83777	289.83548	16.10263	694.17761	-7.79260	17.24942	-490.17554	286.96686	29.93249	-1262.51392	88.52918	15.31207
618	5.142	911.75336	1.93362	1525.58813	-107.87528	166.29681	1325.16003	-887.33362	204.64963	1312.89783	-207.49854	294.16821	23.60744	691.17554	-3.89400	11.05343	-482.38086	295.66422	20.96965	-1282.48425	84.05564	22.66296
619	5.150	912.40192	1.25224	1524.18945	-106.88002	166.08966	1324.70007	-886.84491	204.19730	1312.41431	-220.17627	298.64874	33.13885	686.23315	-0.64728	6.91871	-477.36755	305.86801	11.96185	-1300.46191	80.21265	32.05987
620	5.158	913.00604	0.53546	1522.37000	-105.88023	165.73669	1323.50232	-886.15948	204.13660	1311.65137	-228.20410	303.21063	45.03062	677.77863	1.86087	4.33412	-475.96521	317.21350	3.45879	-1313.27148	78.47661	40.90771
621	5.167	913.58618	-0.19275	1520.13086	-104.83405	165.30893	1321.56470	-885.27362	204.46812	1310.64172	-230.30463	307.78738	58.57901	665.15723	3.87888	2.67348	-478.81873	328.87146	-3.54863	-1318.73694	79.19870	46.53268
622	5.175	914.19250	-0.90565	1517.47900	-103.76088	164.85452	1318.91748	-884.24048	205.15297	1309.36340	-226.49365	312.30731	71.98468	648.65955	5.79194	1.60387	-486.02844	339.58029	-8.01411	-1316.90796	81.65766	47.77883
623	5.183	914.90778	-1.60451	1514.42859	-102.72291	164.39629	1315.62341	-883.16779	206.09947	1307.77295	-217.98352	316.62939	83.36638	628.83917	7.80114	0.95620	-497.41357	348.14944	-9.84980	-1309.53040	84.72906	45.31509
624	5.192	915.83356	-2.32378	1511.00305	-101.79839	163.95195	1311.76819	-882.18573	207.17653	1305.83313	-206.25696	320.56009	91.86697	606.33099	9.88042	0.55309	-513.27698	354.11353	-10.18000	-1298.56995	87.48943	40.80537
625	5.200	917.06549	-3.10244	1507.23376	-101.07056	163.55679	1307.45300	-881.41718	208.23695	1303.52380	-192.33154	324.00620	97.87421	582.03369	11.96624	0.27258	-533.91681	357.87628	-10.19467	-1285.19678	89.38419	35.83953
626	5.208	918.67273	-3.94896	1503.15295	-100.61848	163.27600	1302.79175	-880.96454	209.13528	1300.83984	-176.63458	327.03418	102.38466	556.93079	14.05886	0.05710	-558.19214	360.26306	-10.25844	-1269.56494	90.16595	31.24487
627	5.217	920.68964	-4.83679	1498.79358	-100.51217	163.19980	1297.90332	-880.89630	209.76187	1297.79553	-159.22986	329.70615	106.21008	531.71405	16.14628	-0.15928	-583.90259	361.98334	-10.28005	-1251.08008	89.85197	26.99652
628	5.225	923.11389	-5.72984	1494.19971	-100.82690	163.40933	1292.90210	-881.22980	210.07748	1294.44019	-140.13074	331.98337	109.66813	506.68347	18.14941	-0.44456	-609.48413	363.41293	-10.27278	-1228.99829	88.66121	22.63233
629	5.233	925.90289	-6.60432	1489.43225	-101.64423	163.93893	1287.90247	-881.92950	210.11482	1290.86194	-119.49060	333.82477	112.73053	481.89099	19.99491	-0.82143	-634.53418	364.73105	-10.35066	-1203.10168	86.87057	17.87862
630	5.242	928.97369	-7.44632	1484.56226	-103.01252	164.77576	1283.03052	-882.93109	209.95108	1287.17737	-97.57104	335.21310	115.20632	457.28931	21.68343	-1.24448	-659.22467	366.09076	-10.54688	-1174.06604	84.70900	13.05115
631	5.250	932.21436	-8.23188	1479.66760	-104.91065	165.87830	1278.42297	-884.17914	209.67050	1283.51355	-74.60400	336.09314	116.85757	432.82214	23.26744	-1.62220	-683.76208	367.57101	-10.80502	-1143.34668	82.53034	8.87531
632	5.258	935.50116	-8.91449	1474.84949	-107.25245	167.17708	1274.21521	-885.65192	209.33113	1279.98926	-50.70154	336.38455	117.50200	408.45697	24.82342	-1.90357	-708.22815	369.12018	-11.04200	-1112.56250	81.03603	5.95339
633	5.267	938.70715	-9.43565	1470.24597	-109.91718	168.56757	1270.52441	-887.35669	208.94183	1276.69800	-25.85376	336.02377	117.03055	384.16663	26.43407	-2.12616	-732.64044	370.67542	-11.17615	-1082.64331	80.84434	4.54412
634	5.275	941.70111	-9.74218	1466.02014	-112.78165	169.92415	1267.43884	-889.29321	208.46288	1273.70056	0.04211	334.96759	115.35277	359.91974	28.12794	-2.34462	-757.03094	372.25497	-11.17426	-1053.33777	81.76763	4.73478
635	5.283	944.35138	-9.79881	1462.33191	-115.73749	171.14435	1265.02039	-891.40417	207.84045	1271.02930	27.14856	333.21182	112.40036	335.69489	29.88225	-2.55962	-781.44336	373.91315	-11.09656	-1023.50977	83.07491	6.44912
636	5.292	946.54565	-9.59547	1459.31421	-118.69097	172.19638	1263.30835	-893.55890	207.04083	1268.69946	55.61542	330.85623	108.23778	311.46637	31.69917	-2.72882	-805.88965	375.68201	-11.05829	-992.07837	84.46392	9.29992
637	5.300	948.21686	-9.13889	1457.05200	-121.55834	173.12645	1262.32166	-895.59363	206.05814	1266.72437	85.50449	328.10770	103.14639	287.18030	33.59306	-2.81013	-830.35510	377.55136	-11.12403	-958.80957	86.31303	12.69618
638	5.308	949.35425	-8.44045	1455.57019	-124.26114	174.01866	1262.05847	-897.36652	204.92082	1265.13110	116.78357	325.13727	97.52914	262.77786	35.54075	-2.80539	-854.83160	379.46991	-11.22807	-924.29529	89.15376	16.05161
639	5.317	949.99194	-7.51639	1454.84192	-126.71983	174.93849	1262.49207	-898.77893	203.69553	1263.96594	149.35602	321.92517	91.71425	238.22928	37.49409	-2.75578	-879.32996	381.36407	-11.22384	-889.41687	93.24249	18.91580
640	5.325	950.18701	-6.38764	1454.80945	-128.85226	175.89268	1263.57031	-899.76300	202.46086	1263.28748	183.08157	318.28766	85.86053	213.54163	39.40120	-2.67387	-903.88574	383.18091	-11.04031	-854.91266	98.42153	21.22870
641	5.333	950.00525	-5.07558	1455.39490	-130.57953	176.82841	1265.22754	-900.26825	201.26855	1263.15002	217.81122	314.04224	80.00436	188.74850	41.23564	-2.53569	-928.54102	384.92984	-10.74844	-821.16858	104.15199	23.48127
642	5.342	949.51788	-3.59813	1456.50854	-131.83531	177.66792	1267.40332	-900.27435	200.13646	1263.58691	253.41684	309.10925	74.15403	163.86578	43.01030	-2.35155	-953.30872	386.66483	-10.45420	-788.12573	109.80623	26.32702
643	5.350	948.79980	-1.96104	1458.06079	-132.57686	178.34290	1270.05310	-899.82544	199.08101	1264.59937	289.76694	303.48541	68.36998	138.86063	44.75889	-2.17745	-978.18127	388.42407	-10.18912	-755.32910	115.02516	29.97266
644	5.358	947.92694	-0.15017	1459.96558	-132.79013	178.80406	1273.14978	-899.05750	198.14252	1266.16040	326.67459	297.15051	62.77603	113.69622	46.52614	-2.04822	-1003.16510	390.20795	-9.92231	-722.15405	119.77679	34.07191
645	5.367	946.97662	1.85735	1462.13843	-132.48378	179.01492	1276.67639	-898.18256	197.37080	1268.23779	363.86502	290.03223	57.48007	88.38143	48.34729	-1.94001	-1028.27820	391.99805	-9.64792	-688.17603	124.12280	38.17057
646	5.375	946.01996	4.06677	1464.49768	-131.68234	178.94876	1280.60974	-897.40118	196.78923	1270.81799	400.99014	282.09473	52.48586	62.96232	50.23183	-1.81123	-1053.52234	393.77563	-9.44284	-653.56036	127.96124	42.14060
647	5.383	945.11023	6.45237	1466.96570	-130.42998	178.59633	1284.89746	-896.79065	196.38370	1273.90540	437.73776	273.39996	47.67673	37.49073	52.15879	-1.64737	-1078.88000	395.53278	-9.40533	-619.19885	131.02563	46.13352
648	5.392	944.28540	8.96769	1469.46680	-128.79796	177.97409	1289.44861	-896.27344	196.13733	1277.48950	474.00119	264.11319	42.93157	11.98609	54.07446	-1.44843	-1104.34619	397.26947	-9.54215	-586.36011	133.15363	50.13638
649	5.400	943.58179	11.56175	1471.92859	-126.88341	177.12726	1294.13904	-895.70013	196.06206	1281.50464	509.99637	254.64941	38.40882	-13.58572	55.93495	-1.21519	-1129.90991	399.01752	-9.68416	-556.04608	134.41493	53.71350
650	5.408	943.03223	14.19022	1474.28418	-124.79472	176.12811	1298.82458	-894.96326	196.18712	1285.79871	546.22913	245.88013	34.81704	-39.25925	57.74264	-0.97610	-1155.39331	400.92078	-9.34199	-528.60974	134.88507	56.25800
651	5.417	942.65289	16.81753	1476.47400	-122.63392	175.05374	1303.35535	-894.05573	196.53458	1290.13110	583.10095	238.97548	33.21245	-64.95573	59.48817	-0.77300	-1180.26038	403.21997	-7.62894	-503.93338	134.39337	57.37936
652	5.425	942.43994	19.41113	1478.45020	-120.48907	173.95580	1307.58972	-893.06329	197.10883	1294.20862	620.00671	234.67007	34.08541	-90.40040	61.05830	-0.55896	-1203.69666	406.06152	-3.68059	-481.85202	132.58545	57.00331
653	5.433	942.37549	21.94698	1480.17725	-118.43186	172.86292	1311.40588	-892.11194	197.88762	1297.75916	654.58496	232.53343	36.41267	-115.17115	62.24266	-0.13764	-1225.00317	409.37238	2.59674	-462.34256	129.17856	55.25703
654	5.442	942.42999	24.42314	1481.62476	-116.50916	171.80539	1314.70361	-891.30792	198.80948	1300.60071	683.23895	231.19336	37.79271	-138.87671	62.87239	0.74106	-1243.90698	412.97009	10.46660	-445.41315	124.04868	52.36438
655	5.450	942.56067	26.85768	1482.76465	-114.73400	170.82533	1317.39978	-890.69678	199.77469	1302.66785	702.98163	229.47235	35.90360	-161.36783	62.96742	2.21279	-1260.52698	416.71381	19.29727	-430.99829	117.22020	48.55692
656	5.458	942.71625	29.27857	1483.57227	-113.09049	169.96712	1319.42566	-890.24329	200.66147	1304.00598	713.29187	227.24219	30.14193	-182.85391	62.64734	4.28963	-1275.18994	420.48172	29.33370	-419.07376	108.96500	44.00221
657	5.467	942.84857	31.71293	1484.02966	-111.55101	169.25421	1320.72986	-889.84595	201.34070	1304.73755	716.45605	225.13115	21.91310	-203.72443	61.85257	7.11606	-1288.29688	423.97803	41.27182	-409.79474	99.72908	38.82626
658	5.475	942.92249	34.17044	1484.12622	-110.08746	168.67177	1321.27966	-889.39362	201.68631	1304.99805	715.94360	223.66100	13.46605	-223.97290	60.30565	11.30377	-1300.12817	426.62683	54.95821	-403.42090	89.86800	33.13808
659	5.483	942.92194	36.63304	1483.84985	-108.67252	168.17305	1321.06213	-888.81836	201.58340	1304.88098	714.12042	222.89276	6.60225	-242.55179	57.77591	17.97989	-1310.48877	427.86176	68.56123	-400.18515	79.59339	27.00945
660	5.492	942.85266	39.05955	1483.18518	-107.28149	167.69777	1320.08545	-888.09760	200.94473	1304.42749	711.21301	222.64174	2.07943	-257.33798	54.22239	28.11794	-1318.45105	427.60736	79.35426	-400.28027	69.04818	20.56634
661	5.500	942.74164	41.40083	1482.12146	-105.89787	167.19284	1318.37415	-887.22131	199.74974	1303.64307	706.04767	222.70880	-0.42265	-266.12430	49.71346	41.38652	-1322.65015	426.39725	85.48682	-403.83450	58.41521	14.14164
662	5.508	942.63452	43.62359	1480.65674	-104.52119	166.63445	1315.96350	-886.17688	198.07591	1302.51343	697.50586	222.93288	-1.80316	-267.98572	44.48121	55.80961	-1322.18726	424.97650	86.89164	-410.74951	48.23940	8.30810
663	5.517	942.59204	45.72652	1478.79626	-103.17199	166.03534	1312.89941	-884.96558	196.08588	1301.01831	685.39844	223.18245	-2.75907	-263.63815	39.01189	68.91053	-1317.35278	423.79193	84.74276	-420.66125	39.59352	3.74272
664	5.525	942.68701	47.72773	1476.55505	-101.88744	165.42810	1309.24377	-883.62354	193.98816	1299.14258	670.18213	223.42642	-3.52018	-254.53049	33.74531	79.22789	-1309.32056	422.86139	80.44704	-433.39969	33.62985	0.89608
665	5.533	942.99744	49.64576	1473.95703	-100.71269	164.84215	1305.07446	-882.23126	191.99719	1296.88770	652.15045	223.81735	-4.13012	-241.91000	28.71057	86.82219	-1299.10657	422.07748	74.99075	-449.47632	30.79343	-0.30085
666	5.542	943.59747	51.49456	1471.02600	-99.69772	164.29300	1300.47729	-880.90875	190.29453	1294.27710	631.34351	224.58572	-4.60751	-226.62381	23.64968	92.64755	-1286.78967	421.56335	68.81705	-469.54654	30.46188	-0.40313
667	5.550	944.55261	53.26760	1467.77185	-98.89828	163.78030	1295.53601	-879.79773	189.00427	1291.35498	608.17316	225.78748	-4.94594	-209.27997	18.43388	97.61936	-1271.54883	421.69678	62.17961	-493.18765	31.50186	-0.19405
668	5.558	945.91559	54.91936	1464.19348	-98.37601	163.28200	1290.32727	-879.03546	188.18808	1288.19104	583.60663	227.23236	-5.18444	-190.37579	13.24541	102.14461	-1252.37952	422.76117	55.67725	-518.72339	33.14763	-0.30713
669	5.567	947.71887	56.39117	1460.29749	-98.20103	162.74597	1284.92505	-878.73145	187.84218	1284.88757	558.63873	228.72668	-5.41845	-170.34320	8.38476	106.21074	-1229.02393	424.53311	50.40077	-544.40509	35.16583	-0.87402
670	5.575	949.96271	57.65891	1456.11804	-98.45938	162.09734	1279.41919	-878.95117	187.89053	1281.57959	533.83624	230.29004	-5.70161	-149.50687	4.03021	109.63607	-1202.59534	426.16577	47.35250	-569.39636	37.39433	-1.58153
671	5.583	952.60760	58.73773	1451.72778	-99.25061	161.27148	1273.94177	-879.70184	188.19240	1278.42859	509.35178	232.08470	-5.98851	-127.97221	0.21967	112.20246	-1175.36023	426.55005	46.68445	-593.75342	39.53798	-2.09311
672	5.592	955.57361	59.65427	1447.22778	-100.65582	160.25534	1268.67090	-880.92029	188.58157	1275.60413	485.12598	234.20801	-6.18739	-105.56617	-3.02451	113.68640	-1149.50854	424.96149	47.64022	-617.88391	41.38734	-2.32977
673	5.600	958.74219	60.42873	1442.72827	-102.68584	159.10861	1263.80396	-882.48279	188.93085	1273.23682	461.03070	236.53662	-6.27692	-81.95860	-5.62848	113.85946	-1125.69592	421.42682	49.11697	-642.04004	42.97223	-2.40693
674	5.608	961.96411	61.07310	1438.34082	-105.25260	157.94284	1259.52356	-884.24341	189.20407	1271.36462	436.94128	238.77800	-6.33719	-56.87653	-7.58420	112.54420	-1102.71753	416.50232	50.13044	-666.19482	44.46634	-2.43430
675	5.617	965.07983	61.59516	1434.18555	-108.19141	156.86902	1255.97644	-886.07043	189.46341	1269.92529	412.78323	240.72794	-6.46122	-30.20560	-9.10023	109.72077	-1078.67261	410.75391	50.04217	-690.25360	45.95798	-2.40475
676	5.625	967.94672	61.99557	1430.40710	-111.31599	155.95187	1253.26013	-887.85468	189.83533	1268.80872	388.56027	242.40363	-6.69601	-1.91283	-10.54125	105.55109	-1052.36865	404.39389	48.73729	-714.22876	47.37871	-2.28253
677	5.633	970.45935	62.27446	1427.17883	-114.46671	155.19275	1251.41833	-889.51080	190.45142	1267.93408	364.33841	243.91551	-7.01797	28.07685	-12.24311	100.31874	-1023.76196	397.28848	46.62264	-738.23987	48.72885	-2.15612
678	5.642	972.55713	62.45016	1424.66663	-117.52718	154.53986	1250.44922	-890.98761	191.39645	1267.29822	340.18497	245.33353	-7.31384	59.86945	-14.36096	94.32684	-993.52985	389.20056	44.35174	-762.40466	50.12802	-2.14833
679	5.650	974.22931	62.54529	1422.97192	-120.41426	153.91873	1250.32214	-892.25281	192.69403	1266.95862	316.08392	246.70155	-7.45087	93.48580	-16.76295	87.78128	-962.42902	379.97662	42.53921	-786.73792	51.62640	-2.23251
680	5.658	975.51227	62.56035	1422.10840	-123.05806	153.27448	1250.99365	-893.25476	194.31276	1266.97314	291.90268	248.07289	-7.38773	128.84253	-19.07835	80.80049	-930.93713	369.61673	41.66122	-811.18347	53.26055	-2.32552
681	5.667	976.46198	62.49845	1422.02039	-125.38695	152.60367	1252.41699	-893.91229	196.17026	1267.36462	267.48492	249.45155	-7.20891	165.85153	-20.93755	73.53363	-899.33398	358.33640	42.04760	-835.71204	55.12093	-2.41722
682	5.675	977.12262	62.40231	1422.61707	-127.32403	151.95514	1254.54614	-894.15228	198.14215	1268.12964	242.76913	250.78339	-7.05551	204.44327	-22.14913	66.20140	-867.94141	346.53519	43.82738	-860.34314	57.12591	-2.46505
683	5.683	977.52448	62.32760	1423.79883	-128.78912	151.40439	1257.33899	-893.97034	200.08528	1269.26282	217.80670	252.09512	-6.98945	244.44006	-22.64176	59.04207	-837.13849	334.56418	46.76580	-885.09607	59.00368	-2.36158
684	5.692	977.69922	62.29588	1425.47742	-129.70984	151.01659	1260.75574	-893.46533	201.87935	1270.78357	192.71442	253.53195	-6.93484	285.47238	-22.34942	52.24848	-807.16052	322.52469	50.12059	-909.96289	60.62659	-2.07682
685	5.700	977.68335	62.30074	1427.57300	-130.04124	150.81966	1264.75659	-892.79901	203.46605	1272.75061	167.60367	255.22653	-6.77130	327.06860	-21.19510	45.96158	-777.98254	310.37802	52.84361	-934.92285	62.14857	-1.67891
686	5.708	977.51324	62.34039	1429.99817	-129.77888	150.80728	1269.29871	-892.10681	204.84961	1275.24866	142.50818	257.22165	-6.44372	368.78107	-19.13067	40.31753	-749.44104	298.19186	54.17461	-959.95239	63.80228	-1.22309
687	5.717	977.22272	62.43552	1432.65662	-128.96306	150.95206	1274.33582	-891.45367	206.05997	1278.35046	117.38519	259.41620	-6.00177	410.21021	-16.23045	35.44453	-721.46143	286.20834	54.13680	-985.04242	65.68033	-0.73146
688	5.725	976.84503	62.62614	1435.44800	-127.67971	151.20770	1279.81531	-890.85254	207.11423	1282.08069	92.18610	261.57404	-5.56907	450.98962	-12.79236	31.41540	-694.14209	274.78650	53.41982	-1010.23193	67.70542	-0.26921
689	5.733	976.42578	62.93472	1438.27881	-126.05038	151.51657	1285.66968	-890.27759	208.00587	1286.38782	66.88733	263.53592	-5.23721	490.87256	-9.35447	28.32063	-667.58618	264.36435	52.77416	-1035.58521	69.74419	0.05853
690	5.742	976.03271	63.32560	1441.08130	-124.20589	151.83812	1291.80078	-889.67114	208.71860	1291.14172	41.45923	265.34329	-5.00533	529.90833	-6.67972	26.53693	-641.72974	255.41223	52.56380	-1061.07153	71.69554	0.21643
691	5.750	975.74213	63.72201	1443.81641	-122.24435	152.19325	1298.05457	-888.97815	209.23592	1296.15210	15.87573	267.11145	-4.83941	568.47046	-5.62482	26.87780	-616.46918	248.33621	52.75406	-1086.44250	73.44270	0.33541
692	5.758	975.60962	64.05749	1446.45837	-120.19853	152.67995	1304.21350	-888.19501	209.53604	1301.18286	-9.81488	268.93427	-4.70364	606.75146	-6.64413	30.04421	-591.96545	243.36847	53.03245	-1111.20947	74.75177	0.77022
693	5.767	975.65027	64.29973	1448.97986	-118.06165	153.40875	1310.03967	-887.39008	209.58786	1305.96545	-35.44550	270.88992	-4.48692	643.69489	-9.16402	35.47777	-568.78522	240.51030	52.87645	-1134.72803	75.39397	2.00090
694	5.775	975.83099	64.45930	1451.33984	-115.84949	154.41443	1315.33655	-886.67383	209.36612	1310.23938	-60.72253	273.01166	-3.93805	676.32159	-11.64677	40.85809	-547.72290	239.57256	51.67271	-1156.43457	75.42754	4.21246
695	5.783	976.07605	64.59747	1453.47510	-113.61650	155.64114	1319.96155	-886.13232	208.88068	1313.81055	-85.24072	275.29498	-2.68675	700.75928	-12.67558	43.23027	-529.40723	240.31416	48.94044	-1176.17786	75.08283	6.96218
696	5.792	976.28674	64.79578	1455.31140	-111.41998	156.98293	1323.80310	-885.77631	208.19107	1316.59143	-108.56860	277.79034	-0.37215	714.85547	-11.99141	40.97529	-513.97229	242.56540	44.54271	-1194.33960	74.35693	9.55899
697	5.800	976.36926	65.10198	1456.78784	-109.29372	158.31956	1326.77380	-885.53949	207.39578	1318.60779	-130.36633	280.61115	3.16963	720.08557	-10.25977	34.80844	-501.06195	246.23651	38.73832	-1211.69141	72.99992	11.87844
698	5.808	976.25525	65.51833	1457.87463	-107.26173	159.53624	1328.84021	-885.31110	206.61041	1319.97034	-150.42517	283.79999	7.84841	720.50330	-8.13043	27.04079	-490.17883	251.25992	32.04453	-1229.10376	70.86071	14.70898
699	5.817	975.91418	66.02254	1458.58179	-105.37006	160.52753	1330.05249	-884.97522	205.95537	1320.82849	-168.65295	287.23245	13.48690	719.57642	-5.91446	19.95939	-481.08630	257.52563	24.98922	-1246.99084	68.22665	19.23043
700	5.825	975.35913	66.56212	1458.95557	-103.67803	161.21399	1330.50964	-884.44757	205.55197	1321.31934	-184.97607	290.70441	20.11774	718.01343	-3.85757	14.63525	-473.97607	264.87015	17.89765	-1264.55933	65.92222	25.94804
701	5.833	974.63538	67.05166	1459.04883	-102.20654	161.58783	1330.27661	-883.69769	205.49792	1321.53027	-198.97021	294.10690	28.20393	714.21381	-2.25644	10.83456	-469.40454	273.15244	10.86689	-1279.53149	64.84903	33.91798
702	5.842	973.79340	67.42021	1458.88086	-100.91708	161.73224	1329.35803	-882.74335	205.82632	1321.48120	-209.50494	297.43896	38.42003	706.25708	-1.25075	7.78199	-468.13611	282.31592	3.98199	-1289.12891	65.28459	41.10241
703	5.850	972.87720	67.65014	1458.43225	-99.74625	161.77994	1327.74512	-881.63092	206.49716	1321.12744	-215.11047	300.67654	50.88922	693.54431	-0.58146	5.02791	-470.89990	292.27249	-2.32836	-1291.86157	66.76987	45.63401
704	5.858	971.94165	67.75844	1457.67297	-98.65102	161.84741	1325.45630	-880.42804	207.42459	1320.38147	-214.97217	303.74316	64.54739	676.97369	0.28133	2.72849	-477.95178	302.57892	-7.16961	-1288.31128	68.56984	46.82518
705	5.867	971.06415	67.76672	1456.58643	-97.63110	161.99207	1322.53479	-879.23224	208.50009	1319.14734	-209.51373	306.55417	77.47609	657.80280	1.65417	1.19494	-488.59802	312.26752	-9.75346	-1280.18713	70.04872	45.20098
706	5.875	970.33191	67.69105	1455.17786	-96.72406	162.21347	1319.03784	-878.17010	209.60683	1317.35742	-200.00006	309.02866	88.04147	636.64972	3.44193	0.39763	-501.72723	320.26053	-10.28834	-1268.93494	70.73830	41.87152
707	5.883	969.82465	67.53931	1453.47253	-95.98740	162.48723	1315.03845	-877.37378	210.63541	1314.99463	-187.70068	311.13580	95.74748	613.69495	5.41578	0.02800	-517.38519	326.03223	-9.90774	-1255.08533	70.31274	37.85945
708	5.892	969.60687	67.31936	1451.49609	-95.48653	162.80568	1310.62952	-876.94873	211.49283	1312.08667	-173.38177	312.91534	101.11796	589.32721	7.43047	-0.18672	-536.70490	329.79462	-9.54376	-1238.36890	68.69351	33.63882
709	5.900	969.71674	67.05792	1449.24817	-95.29560	163.19841	1305.91772	-876.95294	212.10495	1308.69067	-157.29462	314.41742	105.00977	564.21594	9.40694	-0.38368	-559.78912	332.16922	-9.36139	-1218.20996	66.15012	29.08235
710	5.908	970.15454	66.80579	1446.70520	-95.50026	163.71840	1301.01807	-877.39063	212.42249	1304.88440	-139.41882	315.67670	108.08460	538.99207	11.32237	-0.63070	-585.08868	333.79498	-9.25225	-1194.27795	63.11643	23.95227
711	5.917	970.89563	66.61187	1443.86292	-96.18580	164.41525	1296.05334	-878.21484	212.44160	1300.76746	-119.76160	316.70532	110.64990	514.01794	13.19634	-0.94955	-610.90796	335.14172	-9.22122	-1166.87610	59.94722	18.47251
712	5.925	971.91150	66.49849	1440.78308	-97.40303	165.32686	1291.15283	-879.33820	212.22629	1296.46667	-98.54309	317.44150	112.71481	489.35553	15.01077	-1.29551	-636.42004	336.47098	-9.29214	-1137.09692	56.93453	13.40458
713	5.933	973.16101	66.47610	1437.58789	-99.13213	166.47963	1286.44922	-880.66345	211.89903	1292.13586	-76.14459	317.74902	114.14107	464.91064	16.70743	-1.59372	-661.47668	337.83325	-9.45120	-1106.63293	54.43967	9.63522
714	5.942	974.57153	66.56169	1434.41748	-101.28163	167.87062	1282.07703	-882.12457	211.59592	1287.94006	-52.89893	317.49832	114.77611	440.58209	18.27074	-1.81475	-686.16333	339.17758	-9.67702	-1077.06140	52.92386	7.65237
715	5.950	976.04413	66.77551	1431.40125	-103.72855	169.44235	1278.16394	-883.70514	211.41348	1284.03101	-28.92932	316.63306	114.49306	416.28604	19.74106	-1.99840	-710.60156	340.49725	-9.91647	-1048.88892	52.74816	7.36859
716	5.958	977.46472	67.13927	1428.66394	-106.36273	171.08264	1274.81396	-885.42108	211.37164	1280.51831	-4.14563	315.20770	113.20284	391.98108	21.18381	-2.21581	-734.92798	341.83105	-10.09279	-1021.20007	53.84438	8.39139
717	5.967	978.71417	67.66959	1426.34021	-109.10409	172.66196	1272.09778	-887.27930	211.41373	1277.44873	21.66272	313.40497	110.89909	367.70377	22.69769	-2.50912	-759.27362	343.23120	-10.16363	-992.44733	55.73632	10.32996
718	5.975	979.68475	68.37033	1424.57239	-111.89391	174.08853	1270.05322	-889.23169	211.44720	1274.80725	48.73438	311.46106	107.67642	343.50043	24.38171	-2.83738	-783.70026	344.78107	-10.14972	-961.71777	58.03287	12.88933
719	5.983	980.29370	69.24076	1423.48804	-114.67879	175.34271	1268.69006	-891.16522	211.38815	1272.53882	77.26251	309.53046	103.66802	319.34967	26.22910	-3.07485	-808.16113	346.58530	-10.09222	-929.21094	60.75751	15.84149
720	5.992	980.49530	70.27483	1423.17322	-117.40247	176.47433	1267.99329	-892.94507	211.18420	1270.57690	107.33273	307.62479	98.98080	295.18338	28.10563	-3.11550	-832.54297	348.73877	-9.97472	-895.76978	64.12175	18.93280
721	6.000	980.28833	71.45102	1423.65784	-120.00903	177.57059	1267.92834	-894.46307	210.83139	1268.88660	138.89706	305.63889	93.70605	270.93829	29.91286	-3.00438	-856.78394	351.22485	-9.73410	-862.30017	68.26519	21.81981
722	6.008	979.70087	72.75127	1424.91260	-122.44740	178.70447	1268.45459	-895.65985	210.37186	1267.50854	171.81424	303.43219	87.96169	246.57397	31.69411	-2.89264	-880.98157	353.74170	-9.39556	-829.46008	73.25365	24.26351
723	6.017	978.76593	74.18622	1426.86267	-124.66525	179.88982	1269.53662	-896.52661	209.85699	1266.56079	205.95416	300.92410	81.88341	222.06729	33.49843	-2.84275	-905.34229	355.78406	-9.13847	-797.51221	78.96557	26.45247
724	6.025	977.52002	75.77144	1429.41736	-126.59840	181.07401	1271.14282	-897.09583	209.32001	1266.18628	241.27832	298.11133	75.59407	197.41302	35.28349	-2.77611	-929.97595	357.10504	-9.14117	-766.28894	84.99341	28.90872
725	6.033	976.01392	77.48944	1432.48779	-128.16869	182.16498	1273.24426	-897.43188	208.78090	1266.49084	277.77722	294.96906	69.23743	172.62622	37.02324	-2.62840	-954.76801	358.04681	-9.36518	-735.26819	90.90830	31.95105
726	6.042	974.30981	79.29662	1435.98059	-129.29066	183.06976	1275.82227	-897.61792	208.25861	1267.51465	315.30722	291.34494	63.01101	147.72656	38.77443	-2.43694	-979.48462	359.28598	-9.53491	-703.77576	96.54059	35.42006
727	6.050	972.47296	81.14989	1439.79492	-129.88472	183.72769	1278.87170	-897.72339	207.77847	1269.24548	353.51160	287.06033	57.13356	122.73182	40.59243	-2.24602	-1004.01215	361.22928	-9.37200	-671.33136	101.89463	38.99800
728	6.058	970.56885	83.01646	1443.82849	-129.89998	184.11989	1282.38684	-897.76337	207.36960	1271.64111	391.88574	282.10648	51.78399	97.65528	42.46209	-2.04180	-1028.47839	363.67923	-8.88621	-638.05164	106.91255	42.59850
729	6.067	968.65570	84.87421	1447.97681	-129.33417	184.25684	1286.34082	-897.68805	207.05560	1274.63647	429.90051	276.59674	47.00280	72.48649	44.34174	-1.80893	-1053.11987	366.12112	-8.37910	-604.84448	111.41644	46.30618
730	6.075	966.77905	86.71106	1452.13843	-128.23517	184.16708	1290.67310	-897.41492	206.85657	1278.13623	467.13104	270.64523	42.68799	47.20260	46.22733	-1.57538	-1078.06982	368.25641	-8.13926	-573.09875	115.25121	50.01550
731	6.083	964.97943	88.52051	1456.23071	-126.69042	183.89444	1295.28369	-896.87915	206.79738	1282.00708	503.40775	264.51465	38.84551	21.79583	48.12983	-1.38185	-1103.28125	370.15289	-8.20444	-543.95776	118.41681	53.27512
732	6.092	963.29816	90.29673	1460.19128	-124.81400	183.49924	1300.03564	-896.07263	206.90852	1286.07886	538.97107	258.89920	35.92303	-3.71378	50.02541	-1.23246	-1128.53320	372.06580	-8.28579	-517.80811	120.97808	55.53087
733	6.100	961.77026	92.03051	1463.96863	-122.73180	183.05203	1304.77051	-895.05347	207.23300	1290.15759	574.34509	254.93690	34.79233	-29.25175	51.87425	-1.08905	-1153.40955	374.29233	-7.70810	-494.48831	122.83672	56.43591
734	6.108	960.41669	93.70855	1467.52002	-120.56816	182.60980	1309.33142	-893.93115	207.83133	1294.03967	609.56799	253.57208	35.97451	-54.66621	53.63738	-0.89352	-1177.32776	377.03638	-5.57054	-473.85089	123.68266	55.89680
735	6.117	959.24335	95.32569	1470.81299	-118.43659	182.19928	1313.57471	-892.83942	208.75311	1297.52197	643.15356	254.59128	38.57436	-79.71119	55.23184	-0.55842	-1199.71057	380.30148	-1.31924	-455.95901	123.17533	53.94876
736	6.125	958.24286	96.89503	1473.81836	-116.42780	181.83453	1317.37219	-891.89954	209.99002	1300.42346	671.94879	256.53033	40.27918	-104.07197	56.52033	0.06450	-1220.19678	383.98264	4.80515	-440.87677	121.10888	50.69965
737	6.133	957.38983	98.44408	1476.50317	-114.59379	181.54442	1320.61633	-891.17657	211.45911	1302.62756	692.58069	257.87793	38.80079	-127.51234	57.36710	1.16349	-1238.71155	388.01965	12.13249	-428.49005	117.45781	46.37147
738	6.142	956.63611	100.00286	1478.83105	-112.94196	181.37062	1323.22302	-890.65161	213.02112	1304.11377	703.70178	258.24927	33.44466	-150.03940	57.70086	2.87909	-1255.45935	392.32410	20.39231	-418.58514	112.35287	41.31129
739	6.150	955.92328	101.57912	1480.76770	-111.44379	181.34030	1325.12903	-890.23779	214.50739	1304.94409	707.12891	258.24005	25.40731	-171.89465	57.52440	5.28318	-1270.93018	396.51639	30.01862	-411.07303	105.99230	35.90093
740	6.158	955.20532	103.14484	1482.29126	-110.05036	181.44598	1326.28711	-889.82526	215.74304	1305.22131	706.58594	258.49731	16.77149	-193.30893	56.80460	8.57127	-1285.58911	399.89337	41.54088	-406.13699	98.56512	30.40743
741	6.167	954.45953	104.66483	1483.39343	-108.70974	181.65073	1326.66394	-889.31531	216.57010	1305.05066	705.05231	259.23184	9.29801	-214.03436	55.37795	13.35132	-1299.22351	401.87747	54.50055	-404.22119	90.28070	24.88181
742	6.175	953.68207	106.13185	1484.07129	-107.38053	181.90558	1326.24670	-888.63452	216.87802	1304.50854	703.05951	260.33109	3.89056	-232.83453	53.02280	20.61021	-1310.74280	402.45380	66.91130	-405.87640	81.45406	19.21366
743	6.183	952.88300	107.56512	1484.32214	-106.03800	182.16092	1325.05078	-887.74176	216.63757	1303.62280	699.09967	261.58798	0.61251	-247.54663	49.57013	31.01113	-1318.72339	402.07855	76.15576	-411.47171	72.58629	13.38381
744	6.192	952.08899	108.98724	1484.14758	-104.67588	182.37741	1323.11145	-886.63806	215.91318	1302.37988	691.39319	262.82397	-1.13124	-256.15604	45.01708	43.94830	-1322.06934	401.32495	80.65333	-420.88300	64.40446	7.80781
745	6.200	951.34747	110.41219	1483.55310	-103.30711	182.54251	1320.47144	-885.37146	214.84329	1300.75635	679.33911	263.91306	-2.13890	-258.04160	39.67716	57.48913	-1320.49609	400.64703	80.59099	-433.52386	57.79580	3.33843
746	6.208	950.72131	111.84239	1482.54626	-101.96548	182.67502	1317.18335	-884.02557	213.60103	1298.75317	663.47443	264.82584	-2.88317	-254.06699	34.12569	69.52433	-1314.68811	400.28900	77.30466	-448.98456	53.52262	0.69860
747	6.217	950.28046	113.26653	1481.13989	-100.70274	182.80757	1313.31812	-882.69751	212.35123	1296.40723	644.47595	265.69241	-3.48197	-245.64087	28.83803	78.99665	-1305.77368	400.31616	72.22855	-467.56354	51.73396	-0.09841
748	6.225	950.09692	114.66014	1479.35425	-99.57574	182.96429	1308.96191	-881.47888	211.22575	1293.77673	622.77795	266.69916	-3.94656	-233.94312	23.91214	86.12649	-1294.46619	400.75400	66.25936	-489.61368	51.82903	0.20009
749	6.233	950.23438	115.98967	1477.21362	-98.63627	183.15250	1304.20532	-880.44745	210.32655	1290.93274	599.02368	267.94437	-4.25780	-219.76178	19.20837	91.76987	-1280.67480	401.71970	59.88258	-514.40259	53.02686	0.54262
750	6.242	950.73792	117.22427	1474.74219	-97.93629	183.36208	1299.13416	-879.66327	209.73999	1287.96338	574.16821	269.44006	-4.41189	-203.59015	14.64826	96.68443	-1263.81531	403.37653	53.73658	-540.24170	54.85488	0.26625
751	6.250	951.63416	118.34457	1471.96863	-97.54005	183.55504	1293.82971	-879.16565	209.53564	1284.97205	549.02002	271.11261	-4.51863	-185.78159	10.32907	101.17783	-1243.49756	405.69919	48.86775	-565.72742	57.02010	-0.54770
752	6.258	952.93243	119.33290	1468.93237	-97.52914	183.65430	1288.37842	-878.97437	209.74063	1282.06262	523.99524	272.81711	-4.74865	-166.70947	6.46291	105.14488	-1220.12000	408.26401	46.20848	-590.47614	59.23666	-1.39936
753	6.267	954.61676	120.16592	1465.68518	-97.99847	183.55856	1282.89258	-879.08820	210.31531	1279.32507	499.22131	274.47809	-5.15968	-146.73111	3.22140	108.32114	-1194.90881	410.29761	45.73660	-614.82355	61.25372	-1.89969
754	6.275	956.63861	120.82278	1462.28723	-99.03676	183.18820	1277.52527	-879.47742	211.16325	1276.82434	474.67227	276.14648	-5.65130	-125.93732	0.65704	110.49668	-1169.33826	411.03894	46.42622	-639.15405	62.92051	-2.01089
755	6.283	958.91656	121.28985	1458.80798	-100.68222	182.54086	1272.46497	-880.08728	212.17294	1274.58508	450.25458	277.88116	-6.07526	-104.08341	-1.18880	111.50072	-1144.41272	410.16260	47.11458	-663.56207	64.30751	-1.96687
756	6.292	961.34381	121.56373	1455.33594	-102.87798	181.71225	1267.90942	-880.85156	213.25629	1272.57275	425.88229	279.68057	-6.34666	-80.84299	-2.21741	111.12144	-1120.24927	407.84457	47.18376	-687.97150	65.66496	-1.99008
757	6.300	963.80286	121.66225	1451.98157	-105.46971	180.85115	1264.03442	-881.69702	214.35406	1270.68774	401.53857	281.51239	-6.49839	-56.01563	-2.37894	109.19260	-1096.10217	404.44110	46.52473	-712.33569	67.15010	-2.08580
758	6.308	966.17926	121.61672	1448.87292	-108.25397	180.08633	1260.96960	-882.54431	215.40366	1268.78210	377.25836	283.32904	-6.64772	-29.51405	-1.78741	105.74335	-1070.86511	400.19382	45.25626	-736.68420	68.71447	-2.12829
759	6.317	968.36969	121.44548	1446.14648	-111.04276	179.48723	1258.78711	-883.32245	216.29532	1266.69946	353.05438	285.12704	-6.84224	-1.28605	-0.67994	101.01530	-1043.80823	395.17200	43.58670	-761.06958	70.27133	-2.08010
760	6.325	970.29254	121.15323	1443.92834	-113.69807	179.06635	1257.49963	-883.97699	216.86813	1264.34253	328.90063	286.98514	-6.96713	28.73028	0.70461	95.36360	-1014.92346	389.32233	41.78968	-785.50073	71.83392	-2.05247
761	6.333	971.90582	120.75467	1442.30627	-116.12202	178.79887	1257.07043	-884.45514	216.98238	1261.77808	304.74432	288.91101	-6.89518	60.58958	2.18598	89.15895	-984.59326	382.54822	40.20219	-809.95581	73.47069	-2.15336
762	6.342	973.21478	120.28703	1441.31091	-118.23476	178.64647	1257.43579	-884.71350	216.67819	1259.33350	280.49835	290.76038	-6.65967	94.28359	3.68641	82.72569	-953.13391	374.83325	39.20864	-834.44147	75.20789	-2.35794
763	6.350	974.25464	119.79973	1440.92334	-119.96803	178.57672	1258.52783	-884.76563	216.31320	1257.51917	256.06665	292.41632	-6.41148	129.71509	5.28355	76.30353	-920.76746	366.34637	39.19176	-858.98743	77.02959	-2.55641
764	6.358	975.06976	119.32441	1441.09631	-121.26590	178.57564	1260.28467	-884.68463	216.44260	1256.77576	231.38571	293.86838	-6.28287	166.72635	7.18332	70.03484	-887.83594	357.43414	40.44223	-883.61206	78.92872	-2.63622
765	6.367	975.70776	118.85344	1441.77002	-122.07983	178.65259	1262.65027	-884.54596	217.48833	1257.30908	206.44272	295.15598	-6.29268	205.16373	9.62534	63.96876	-854.82837	348.47455	43.00434	-908.35193	80.87067	-2.51144
766	6.375	976.21765	118.35667	1442.87329	-122.36763	178.83272	1265.57202	-884.39508	219.55096	1259.10303	181.29517	296.45593	-6.31461	244.89908	12.83830	58.06875	-822.17578	339.67484	46.49665	-933.27100	82.76195	-2.17514
767	6.383	976.64105	117.81717	1444.32617	-122.10656	179.14532	1269.00122	-884.23041	222.40219	1261.94385	156.06607	298.06079	-6.18359	285.76175	17.00581	52.27281	-790.08435	331.02014	50.09213	-958.37549	84.52487	-1.71493
768	6.392	977.00751	117.24718	1446.04468	-121.30564	179.61542	1272.89111	-883.98053	225.51938	1265.43323	130.86826	300.09396	-5.85915	327.46497	22.16336	46.61930	-758.56201	322.46213	52.81568	-983.59668	86.18289	-1.23447
769	6.400	977.34155	116.67486	1447.94250	-120.00090	180.25656	1277.18762	-883.54077	228.29918	1269.16089	105.72430	302.37805	-5.44016	369.59833	28.16297	41.28545	-727.54346	314.09421	54.05240	-1008.87671	87.85407	-0.79603
770	6.408	977.67438	116.11775	1449.93909	-118.24583	181.06599	1281.82031	-882.85370	230.38680	1272.94507	80.57172	304.62109	-5.04888	411.66409	34.72208	36.47140	-696.99689	306.15482	53.92142	-1034.21021	89.62859	-0.42793
771	6.417	978.04926	115.57034	1451.97217	-116.11397	182.02127	1286.69690	-881.93109	231.75250	1276.83728	55.32629	306.66699	-4.73870	453.15381	41.42014	32.30445	-666.97693	299.00830	53.15665	-1059.61011	91.49168	-0.12658
772	6.425	978.51495	115.02225	1453.99390	-113.69892	183.08981	1291.70520	-880.81268	232.53146	1280.92725	29.92664	308.55481	-4.50432	493.73303	47.63705	28.97174	-637.61676	293.11548	52.51415	-1085.01782	93.38164	0.15173
773	6.433	979.10864	114.49377	1455.94910	-111.09509	184.25790	1296.71692	-879.53235	232.89987	1285.20996	4.35052	310.37494	-4.34180	533.47931	52.50589	27.04056	-609.11414	288.87885	52.26266	-1110.18213	95.18223	0.51094
774	6.442	979.83716	114.04494	1457.76331	-108.37610	185.54785	1301.59705	-878.12549	233.01758	1289.56909	-21.34277	312.16910	-4.22663	572.81445	55.10034	27.44003	-581.76331	286.47192	52.15888	-1134.60339	96.65212	1.14795
775	6.450	980.68341	113.72068	1459.35632	-105.59774	186.99205	1306.21692	-876.65710	232.98169	1293.81213	-46.92175	313.98615	-4.01129	611.78943	55.08927	30.62909	-555.96606	285.82684	51.69511	-1157.66418	97.54736	2.32163
776	6.458	981.63257	113.49206	1460.67358	-102.81844	188.58856	1310.46008	-875.22711	232.82104	1297.71936	-71.95300	315.96124	-3.36145	649.00952	53.39392	35.57382	-532.14783	286.76160	50.33244	-1178.93347	97.88492	4.19510
777	6.467	982.67297	113.28685	1461.70483	-100.10561	190.28453	1314.21826	-873.93854	232.53760	1301.09045	-95.94324	318.29224	-1.83184	681.24890	51.80368	39.78527	-510.64972	289.09686	47.66470	-1198.38843	97.93772	6.58827
778	6.475	983.77032	113.06195	1462.46350	-97.52214	191.98604	1317.38965	-872.85638	232.14822	1303.78442	-118.56030	321.10336	0.91091	704.81488	51.63003	40.66541	-491.68860	292.68527	43.50994	-1216.36572	97.86074	9.00171
779	6.483	984.86371	112.81504	1462.95325	-95.11246	193.57251	1319.89148	-871.97662	231.69699	1305.74207	-139.74121	324.37451	4.94110	718.11511	52.94037	37.08694	-475.38440	297.40652	37.92201	-1233.43250	97.44006	11.21893
780	6.492	985.89014	112.55064	1463.15454	-92.89503	194.92337	1321.66968	-871.21796	231.24318	1306.98413	-159.56958	328.05920	10.20824	722.90820	55.05842	29.97227	-461.80750	303.16559	31.11819	-1250.29822	96.28952	13.94505
781	6.500	986.80328	112.26637	1463.03430	-90.85945	195.96350	1322.69702	-870.44940	230.84497	1307.59009	-177.95398	332.17615	16.81490	722.72766	57.34404	21.58427	-451.04163	309.92056	23.38454	-1267.41284	94.36662	18.53512
782	6.508	987.57941	111.96117	1462.56824	-88.96848	196.70053	1322.96155	-869.54492	230.56540	1307.67285	-194.26599	336.70447	25.20119	720.18677	59.41118	14.17556	-443.29968	317.74176	15.07223	-1284.13306	92.43000	25.67343
783	6.517	988.22076	111.64034	1461.75122	-87.16693	197.21780	1322.45898	-868.42853	230.49551	1307.34692	-207.14233	341.52026	36.02356	715.75317	61.01122	8.87002	-439.05078	326.75327	6.71307	-1298.25000	91.75246	34.20746
784	6.525	988.75256	111.31312	1460.58667	-85.39974	197.62462	1321.19312	-867.08197	230.75060	1306.69165	-214.79773	346.50714	49.49759	708.53735	62.07019	5.48399	-438.97485	336.86636	-0.81237	-1306.91284	93.10481	41.57017
785	6.533	989.21613	110.98915	1459.08008	-83.63518	198.01221	1319.18457	-865.52795	231.41826	1305.73267	-215.98755	351.57080	64.61097	697.72998	62.87053	3.31185	-443.55298	347.44586	-6.36160	-1308.53442	96.19235	45.54005
786	6.542	989.66675	110.67550	1457.24292	-81.88026	198.44406	1316.47510	-863.82153	232.49959	1304.45288	-210.86157	356.52902	79.27559	683.24963	63.95694	1.87445	-452.57336	357.25867	-9.24304	-1303.69250	100.09120	45.56619
787	6.550	990.17255	110.36565	1455.08997	-80.17827	198.95973	1313.12415	-862.05566	233.89624	1302.82153	-200.77887	361.14481	91.56968	665.41248	65.66917	0.93075	-465.52472	365.04034	-9.93143	-1294.14001	103.92110	42.59622
788	6.558	990.80853	110.03425	1452.63232	-78.59728	199.57309	1309.21252	-860.35956	235.44241	1300.82043	-187.34625	365.26398	100.81512	644.56873	67.85868	0.29495	-482.54150	370.30774	-9.64298	-1281.28906	107.09583	38.05562
789	6.567	991.64569	109.65445	1449.88513	-77.22031	200.27576	1304.84424	-858.87506	236.95422	1298.45496	-171.65247	368.85327	107.54654	621.28925	70.13878	-0.13897	-503.87659	373.53336	-9.27314	-1265.57251	109.25058	33.03560
790	6.575	992.73767	109.21728	1446.88025	-76.13720	201.05908	1300.13977	-857.72473	238.28528	1295.74988	-154.12488	371.95435	112.74596	596.52203	72.26254	-0.41289	-528.49805	375.58563	-9.08929	-1246.70337	110.21167	28.00277
791	6.583	994.11023	108.73472	1443.66345	-75.43916	201.93614	1295.22632	-856.98071	239.36639	1292.74707	-134.79407	374.61707	117.15076	571.25671	74.20412	-0.58427	-554.43927	377.15918	-9.09150	-1224.22998	110.05499	22.92241
792	6.592	995.75726	108.22995	1440.28772	-75.21217	202.94176	1290.23486	-856.64612	240.20427	1289.50903	-113.66107	376.83310	121.01231	546.11841	76.03079	-0.75625	-580.26202	378.60553	-9.23179	-1198.05396	109.06083	17.71705
793	6.600	997.63989	107.72942	1436.81738	-75.51923	204.12160	1285.30237	-856.66534	240.85028	1286.12024	-90.93585	378.54956	124.24713	521.29645	77.80901	-1.04655	-605.51923	380.04962	-9.43156	-1168.89355	107.64531	12.74425
794	6.608	999.68573	107.26534	1433.33105	-76.37241	205.51842	1280.57422	-856.96338	241.36894	1282.68347	-66.99103	379.74133	126.69953	496.73254	79.58505	-1.48785	-630.31476	381.52942	-9.62150	-1138.36255	106.40665	8.73742
795	6.617	1001.79456	106.87171	1429.92273	-77.71539	207.14752	1276.19653	-857.49078	241.82094	1279.30688	-42.12921	380.40771	128.25055	472.31879	81.34927	-1.96486	-654.86292	383.01151	-9.77395	-1108.16638	106.03721	6.27193
796	6.625	1003.85004	106.57410	1426.70459	-79.43876	208.97308	1272.29736	-858.24567	242.25632	1276.08899	-16.42957	380.52490	128.76993	447.97028	83.04071	-2.31742	-679.30676	384.41986	-9.87648	-1078.94543	106.93991	5.45174
797	6.633	1005.73090	106.38748	1423.81030	-81.42078	210.90921	1268.97217	-859.25739	242.70355	1273.10437	10.20410	380.08282	128.09610	423.62585	84.66386	-2.50752	-703.72052	385.75153	-9.90941	-1049.96313	108.95817	6.01616
798	6.642	1007.32562	106.31013	1421.38599	-83.56018	212.85413	1266.28601	-860.54425	243.15585	1270.40552	37.90399	379.13718	126.10039	399.26624	86.29861	-2.62870	-728.14825	387.11795	-9.85685	-1019.89136	111.57671	7.55661
799	6.650	1008.55457	106.31828	1419.57190	-85.77996	214.73921	1264.28381	-862.06525	243.57857	1268.03687	66.77295	377.76932	122.73901	374.93729	87.97360	-2.77268	-752.59546	388.64917	-9.74287	-987.89087	114.42217	9.68691
800	6.658	1009.38300	106.38157	1418.48193	-88.01385	216.55524	1262.99561	-863.69232	243.94565	1266.04395	96.92020	376.06683	118.06883	350.69867	89.66901	-2.96144	-777.03442	390.36795	-9.64497	-954.03479	117.58058	12.13095
801	6.667	1009.81348	106.47954	1418.18384	-90.19733	218.33533	1262.43079	-865.23938	244.26990	1264.46899	128.49829	374.17560	112.26582	326.53983	91.39447	-3.16584	-801.45557	392.17392	-9.61991	-918.94464	121.37035	14.72163
802	6.675	1009.86896	106.59797	1418.68933	-92.26556	220.11490	1262.57349	-866.53314	244.58765	1263.34937	161.65240	372.25366	105.61179	302.38138	93.16680	-3.31240	-825.88965	393.94736	-9.63305	-883.30682	125.98341	17.29352
803	6.683	1009.57642	106.73914	1419.95789	-94.15310	221.90125	1263.38745	-867.45898	244.92050	1262.72180	196.42542	370.34296	98.41404	278.12036	94.95917	-3.32000	-850.37891	395.63571	-9.60174	-847.67664	131.50583	19.61136
804	6.692	1008.95551	106.96555	1421.90027	-95.79639	223.66524	1264.82568	-867.95978	245.27011	1262.62451	232.74210	368.35687	90.91704	253.67203	96.70103	-3.16537	-874.94739	397.24734	-9.48474	-812.43262	137.90994	21.62239
805	6.700	1008.01984	107.40690	1424.39111	-97.13613	225.35521	1266.83875	-868.02795	245.63828	1263.08826	270.49597	366.16473	83.28372	229.01697	98.34933	-2.89010	-899.57867	398.81531	-9.30819	-777.71063	144.83748	23.73415
806	6.708	1006.79236	108.17729	1427.30286	-98.11463	226.92056	1269.37756	-867.71893	246.03389	1264.12329	309.59106	363.63394	75.65424	204.19226	99.96966	-2.57769	-924.20886	400.40436	-9.11895	-743.36127	151.69974	26.53596
807	6.717	1005.31891	109.28172	1430.53394	-98.67348	228.32370	1272.39636	-867.15356	246.46484	1265.72217	349.84048	360.62292	68.22091	179.24002	101.66857	-2.32058	-948.77734	402.11282	-8.93985	-709.04962	158.09233	30.19966
808	6.725	1003.66742	110.62152	1434.00720	-98.75819	229.53725	1275.85950	-866.48047	246.93016	1267.87683	390.83163	356.98001	61.21861	154.18692	103.46863	-2.15233	-973.30725	403.98743	-8.77426	-674.43915	164.03128	34.30574
809	6.733	1001.92151	112.07310	1437.66101	-98.33022	230.54114	1279.74072	-865.81622	247.42163	1270.58618	431.92511	352.53918	54.78840	129.05109	105.32207	-2.01909	-997.92200	405.94324	-8.63182	-639.42969	169.74574	38.27737
810	6.742	1000.16913	113.54298	1441.44189	-97.38319	231.32399	1284.00854	-865.20190	247.93916	1273.84509	472.45880	347.12921	48.87106	103.82858	107.18229	-1.84330	-1022.77417	407.83887	-8.56370	-604.47620	175.24699	41.85185
811	6.750	998.47931	114.98085	1445.29407	-95.95395	231.88391	1288.60413	-864.59802	248.50589	1277.62427	512.04504	340.68097	43.33237	78.48576	109.05789	-1.60899	-1047.94678	409.62961	-8.66363	-570.65845	180.19284	45.05749
812	6.758	996.89056	116.36798	1449.15625	-94.11878	232.22960	1293.42859	-863.92175	249.16801	1281.84607	550.73792	333.46307	38.28897	52.99851	111.00610	-1.36915	-1073.38220	411.41815	-8.92300	-539.16833	184.18724	47.84458
813	6.767	995.41718	117.69225	1452.96594	-91.97909	232.38919	1298.34851	-863.09692	249.98721	1286.36169	588.93152	326.33786	34.40186	27.38262	113.01405	-1.17293	-1098.82202	413.41339	-8.98733	-510.62726	187.06859	49.89730
814	6.775	994.05731	118.93662	1456.66479	-89.64738	232.41962	1303.20764	-862.08838	251.03842	1290.95166	626.90625	320.66547	32.71066	1.72176	114.94369	-1.00612	-1123.75610	415.86096	-8.07433	-484.97833	188.77289	50.84431
815	6.783	992.79773	120.08470	1460.19690	-87.23665	232.39552	1307.84412	-860.91638	252.39819	1295.35498	664.03760	317.49881	33.66667	-23.76740	116.63852	-0.78516	-1147.49683	418.91165	-5.30787	-461.94507	189.07283	50.53486
816	6.792	991.61914	121.12993	1463.50488	-84.85127	232.37875	1312.10522	-859.66254	254.10896	1299.31396	698.13660	316.60977	36.05343	-48.72147	118.01785	-0.36323	-1169.42749	422.54117	-0.35674	-441.39685	187.66692	49.04445
817	6.800	990.50061	122.08624	1466.53589	-82.57446	232.40486	1315.85449	-858.45752	256.14459	1302.61243	725.80457	316.56201	37.20443	-72.75672	119.04383	0.45251	-1189.21777	426.66251	6.32255	-423.35168	184.41942	46.55857
818	6.808	989.42096	122.98682	1469.25085	-80.45475	232.49924	1318.97876	-857.43152	258.41016	1305.11072	744.13403	315.99771	34.73956	-95.72910	119.65448	1.84745	-1206.84863	431.23700	14.10423	-407.87833	179.42908	43.31905
819	6.817	988.35480	123.86288	1471.62244	-78.50596	232.68732	1321.39673	-856.64337	260.75473	1306.77332	752.70715	314.69604	28.28217	-117.92564	119.75564	3.99849	-1222.56641	436.17856	23.01674	-395.07718	172.96463	39.56179
820	6.825	987.26984	124.72840	1473.63013	-76.71745	232.98422	1323.05786	-856.04901	262.97952	1307.67078	754.07074	313.32605	19.56716	-139.79688	119.24169	7.23862	-1236.75989	441.18457	33.79532	-385.08551	165.37653	35.46891
821	6.833	986.12952	125.58652	1475.26086	-75.06168	233.38585	1323.93518	-855.53241	264.87665	1307.94495	751.94153	312.57846	11.06869	-161.18793	117.99387	12.31755	-1249.56909	445.69373	46.88995	-378.06171	157.07697	31.16338
822	6.842	984.90393	126.43931	1476.51001	-73.50322	233.86940	1324.02112	-854.96643	266.29248	1307.75183	748.60779	312.71301	4.58812	-180.65192	115.84396	20.37254	-1260.46484	449.08765	61.12334	-374.18210	148.53146	26.65983
823	6.850	983.58850	127.28673	1477.38123	-72.01060	234.39980	1323.32971	-854.26166	267.15448	1307.20813	743.80310	313.59180	0.66870	-195.63153	112.60810	32.12949	-1268.29492	451.10751	73.59861	-373.64063	140.16278	21.83895
824	6.858	982.21649	128.12416	1477.87988	-70.56352	234.94336	1321.90088	-853.38184	267.45993	1306.36816	735.75165	314.85822	-1.27148	-203.79984	108.30652	46.78930	-1271.75684	452.11349	81.48003	-376.59595	132.30647	16.57158
825	6.867	980.85565	128.94012	1478.00732	-69.15803	235.47595	1319.79395	-852.32983	267.26700	1305.23486	723.02173	316.16754	-2.24361	-204.50607	103.32501	62.02884	-1270.04785	452.82541	83.84985	-383.01889	125.32349	10.99847
826	6.875	979.59424	129.71857	1477.76123	-67.81252	235.98102	1317.07422	-851.13269	266.69498	1303.78381	705.46423	317.42764	-2.91827	-198.78964	98.18248	75.45309	-1263.44238	453.76941	81.82539	-392.55316	119.73798	5.77401
827	6.883	978.52136	130.46692	1477.13843	-66.56653	236.45743	1313.80664	-849.84241	265.90552	1301.98010	683.96423	318.79419	-3.48422	-188.25842	93.15587	85.99332	-1253.20264	455.01154	77.27648	-404.77722	116.09454	1.87775
828	6.892	977.71130	131.23009	1476.13232	-65.46789	236.93462	1310.05884	-848.54633	265.05798	1299.79285	659.88525	320.38669	-3.91346	-174.28717	88.22069	94.00597	-1240.63501	456.40591	71.56541	-419.85226	114.50227	-0.07881
829	6.900	977.22784	132.03761	1474.73621	-64.56049	237.46928	1305.90051	-847.36682	264.28494	1297.21338	634.62701	322.13486	-4.15352	-157.82794	83.26456	100.45068	-1226.08301	457.99069	65.24421	-438.49307	114.45187	-0.38716
830	6.908	977.13928	132.84769	1472.95313	-63.88795	238.11517	1301.39905	-846.44263	263.70844	1294.27051	609.19165	323.88489	-4.25470	-139.41565	78.30470	106.09905	-1208.77417	460.05942	58.65607	-460.82452	115.20738	0.02592
831	6.917	977.50897	133.56903	1470.80798	-63.50834	238.87767	1296.62195	-845.89996	263.44110	1291.03198	583.99622	325.51965	-4.37672	-119.35444	73.54707	111.21310	-1187.65686	462.87909	52.69359	-485.68753	116.26851	0.34914
832	6.925	978.36530	134.11438	1468.35205	-63.50429	239.67726	1291.65210	-845.82611	263.54938	1287.60059	559.07507	327.03516	-4.64330	-97.99152	69.24034	115.66457	-1162.52393	466.34119	48.73710	-511.41122	117.48418	0.31402
833	6.933	979.68671	134.42072	1465.65112	-63.98037	240.35272	1286.60803	-846.25336	264.01776	1284.12097	534.35876	328.55258	-5.03624	-75.72697	65.55188	119.19341	-1134.56787	469.81082	47.44383	-536.87262	118.93896	0.02180
834	6.942	981.40924	134.45297	1462.77454	-65.04058	240.72105	1281.65259	-847.14838	264.75052	1280.78345	509.79718	330.18484	-5.43210	-52.78309	62.63463	121.54110	-1105.88770	472.35159	47.81404	-561.75317	120.76320	-0.41655
835	6.950	983.43011	134.21564	1459.79968	-66.74348	240.67581	1276.97546	-848.41528	265.62509	1277.78918	485.36377	331.91635	-5.72437	-29.08939	60.65403	122.50040	-1078.22266	473.22815	48.09110	-586.20697	122.87787	-0.94149
836	6.958	985.60083	133.76967	1456.82654	-69.06152	240.25612	1272.76074	-849.92749	266.56775	1275.28247	461.03513	333.67047	-5.91623	-4.36973	59.65514	121.95113	-1051.98401	472.27344	47.38359	-610.46545	124.97485	-1.43118
837	6.967	987.73145	133.23491	1453.98767	-71.87876	239.62999	1269.16003	-851.56873	267.57251	1273.28979	436.78836	335.41040	-6.10021	21.68053	59.50410	119.85040	-1026.32996	469.82730	45.93956	-634.65869	126.83983	-1.74981
838	6.975	989.62842	132.73370	1451.44861	-75.02242	239.01349	1266.28357	-853.24359	268.64395	1271.70691	412.60345	337.11841	-6.36606	49.23891	60.01815	116.20275	-999.97034	466.36932	44.27791	-658.84192	128.53221	-1.86345
839	6.983	991.15051	132.29507	1449.39380	-78.30172	238.58322	1264.19836	-854.85773	269.74197	1270.33337	388.45587	338.78467	-6.70701	78.37557	61.03530	111.09382	-971.99591	462.18448	42.62492	-683.05981	130.23064	-1.86617
840	6.992	992.22949	131.84366	1447.99316	-81.53995	238.42117	1262.92517	-856.30688	270.77823	1268.94568	364.31439	340.44913	-6.99480	109.17538	62.32368	104.76381	-942.27301	457.27097	41.01711	-707.35742	132.00600	-1.89309
841	7.000	992.84802	131.29207	1447.35730	-84.59633	238.50722	1262.44043	-857.48560	271.64035	1267.39087	340.16272	342.14539	-7.09947	141.73697	63.62420	97.56856	-911.27399	451.49277	39.52800	-731.74402	133.78973	-1.99100
842	7.008	993.01666	130.60281	1447.51111	-87.36957	238.75926	1262.69104	-858.29297	272.24438	1265.65881	315.99274	343.82980	-7.01760	176.06860	64.83530	89.84188	-879.54462	444.81757	38.32331	-756.17987	135.55284	-2.13028
843	7.017	992.76416	129.77853	1448.40979	-89.78380	239.09427	1263.61646	-858.66254	272.65454	1263.94080	291.75421	345.46326	-6.83075	212.06210	66.02707	81.84055	-847.29474	437.42029	37.63913	-780.63251	137.35063	-2.27815
844	7.025	992.13208	128.84161	1449.98425	-91.77670	239.46344	1265.16516	-858.63641	273.17487	1262.67688	267.36087	347.07291	-6.61045	249.56122	67.34294	73.76694	-814.46985	429.61960	37.75985	-805.12952	139.19228	-2.37620
845	7.033	991.17572	127.81722	1452.17041	-93.29714	239.84946	1267.30017	-858.38300	274.17987	1262.43201	242.75275	348.67734	-6.40643	288.39459	69.00721	65.76532	-781.13574	421.75674	38.93819	-829.74866	141.04123	-2.36439
846	7.042	989.95935	126.72345	1454.90430	-94.30234	240.26068	1269.99377	-858.10199	275.84058	1263.59998	217.92169	350.27795	-6.23612	328.32977	71.32446	57.94019	-747.74622	414.02887	41.15874	-854.54596	142.84584	-2.24186
847	7.050	988.53674	125.58269	1458.10229	-94.75175	240.74019	1273.21948	-857.91132	278.19098	1266.22375	192.89404	351.92242	-6.05670	369.00861	74.55520	50.41476	-715.11011	406.32993	43.82918	-879.48334	144.50200	-2.00395
848	7.058	986.93805	124.43349	1461.65552	-94.60582	241.36630	1276.94238	-857.79968	281.26471	1270.01721	167.71826	353.66260	-5.81890	409.96686	78.79995	43.34473	-684.12762	398.32010	45.85548	-904.47314	145.98042	-1.61768
849	7.067	985.18433	123.32126	1465.44873	-93.84573	242.21262	1281.10901	-857.64850	284.85519	1274.49829	142.44714	355.48529	-5.52893	450.77722	83.96114	36.88064	-655.41846	389.78613	46.35665	-929.49640	147.44305	-1.11592
850	7.075	983.30945	122.27552	1469.38269	-92.50997	243.29066	1285.64148	-857.31604	288.41708	1279.21448	117.10077	357.34827	-5.20742	491.18286	89.70946	31.14640	-629.03784	380.94397	45.34002	-954.63312	149.08240	-0.59868
851	7.083	981.36328	121.29901	1473.37939	-90.70168	244.54845	1290.45215	-856.74237	291.44421	1283.93896	91.67264	359.24350	-4.86609	531.11438	95.43349	26.34356	-604.47595	372.39935	43.54719	-979.97461	150.93857	-0.15839
852	7.092	979.40063	120.38554	1477.37585	-88.55093	245.92471	1295.45911	-855.97656	293.73291	1288.65930	66.16028	361.19757	-4.54861	570.65625	100.20168	23.06472	-580.95892	364.92096	41.78681	-1005.51233	152.88429	0.14943
853	7.100	977.47009	119.53777	1481.32178	-86.17418	247.38699	1300.56982	-855.11292	295.29327	1293.41577	40.53772	363.19647	-4.31677	609.95129	102.88833	22.46687	-557.90778	359.18317	40.50764	-1031.06665	154.70612	0.36362
854	7.108	975.60638	118.75374	1485.17688	-83.66006	248.93787	1305.66492	-854.22485	296.22726	1298.17688	14.76489	365.13742	-4.17791	648.78137	102.83076	25.52791	-535.31531	355.52386	39.71025	-1056.25085	156.21661	0.71106
855	7.117	973.82581	118.00568	1488.90540	-81.07872	250.60069	1310.60706	-853.34973	296.68298	1302.81335	-11.03192	367.00519	-3.98809	685.76416	100.77502	31.54952	-513.79388	353.88968	38.98530	-1080.47241	157.29482	1.58854
856	7.125	972.12854	117.24239	1492.47083	-78.50146	252.38451	1315.25146	-852.50732	296.82135	1307.13171	-36.39539	369.06409	-3.39554	717.86938	98.75935	37.66296	-494.22510	354.01154	37.69120	-1103.07471	157.86969	3.30936
857	7.133	970.50415	116.41514	1495.82910	-76.00629	254.25873	1319.44836	-851.72028	296.78564	1310.92957	-60.68195	371.66254	-1.96236	741.32770	98.49507	40.41480	-477.25549	355.62823	35.29396	-1123.67065	157.99722	5.75877
858	7.142	968.92871	115.50052	1498.92993	-73.66251	256.15359	1323.05591	-851.01147	296.69229	1314.04956	-83.40454	374.88635	0.59122	754.00287	100.07370	38.05680	-463.02539	358.60211	31.67312	-1142.43335	157.90117	8.38506
859	7.150	967.35718	114.50212	1501.72510	-71.51693	257.97171	1325.96167	-850.38214	296.64218	1316.41943	-104.37781	378.54211	4.27747	757.29858	102.43423	31.50357	-451.26709	362.88095	27.14221	-1160.01929	157.72105	10.71038
860	7.158	965.72797	113.44318	1504.17676	-69.59308	259.61276	1328.09265	-849.79828	296.72729	1318.05737	-123.57568	382.41992	8.95260	755.25201	104.60378	23.43025	-441.59180	368.38287	22.19032	-1177.26978	157.23756	12.96660
861	7.167	963.98334	112.35987	1506.26587	-67.89305	261.00610	1329.41565	-849.20337	297.02411	1319.04810	-140.94897	386.48358	14.48172	751.42944	106.28755	16.41034	-433.73267	374.93481	17.19335	-1194.88330	156.14024	16.15447
862	7.175	962.09174	111.29257	1507.99158	-66.39824	262.12674	1329.92993	-848.54034	297.58542	1319.50610	-156.30969	390.84094	20.91806	746.82935	107.69193	11.50860	-427.66638	382.33118	12.29451	-1212.72986	154.67088	21.19982
863	7.183	960.05750	110.27374	1509.35632	-65.07339	262.99500	1329.65247	-847.76624	298.43793	1319.54321	-169.15717	395.57861	28.74136	740.39557	109.12446	8.24876	-423.66345	390.46927	7.47337	-1229.11414	153.73108	27.92477
864	7.192	957.91211	109.31664	1510.35266	-63.87627	263.66815	1328.60742	-846.85950	299.58224	1319.24304	-178.46057	400.65698	38.76546	730.85059	110.76472	5.68638	-422.30652	399.36066	2.71224	-1241.26782	154.15221	34.88619
865	7.200	955.70331	108.41089	1510.96509	-62.77168	264.22351	1326.82874	-845.82770	300.98740	1318.64551	-182.85059	405.96509	51.31865	717.97656	112.65989	3.48547	-424.43555	408.90033	-1.80337	-1247.12341	155.96609	40.19403
866	7.208	953.49420	107.52428	1511.18176	-61.74306	264.74249	1324.36475	-844.71265	302.59024	1317.74512	-181.50354	411.36987	65.34367	702.45581	114.75674	1.91709	-430.84937	418.54861	-5.56272	-1246.59204	158.47598	42.61264
867	7.217	951.36615	106.61234	1511.00012	-60.80120	265.29721	1321.27686	-843.59155	304.31387	1316.49695	-174.88379	416.66583	78.63171	684.78357	116.91875	1.06384	-441.74316	427.27505	-7.97692	-1241.08728	160.87265	42.10806
868	7.225	949.41675	105.63661	1510.42786	-59.98795	265.93188	1317.63745	-842.57318	306.08600	1314.83533	-164.38068	421.60217	89.20876	664.80267	119.01664	0.59553	-456.66644	434.07697	-8.97221	-1232.11377	162.60533	39.52203
869	7.233	947.75031	104.58131	1509.48181	-59.36661	266.65491	1313.53162	-841.78363	307.83511	1312.70398	-151.30670	426.02374	96.47984	642.39429	121.02792	0.21279	-475.28748	438.71130	-9.18307	-1220.39502	163.36649	35.87538
870	7.242	946.46381	103.45790	1508.18213	-59.00953	267.45782	1309.05334	-841.34448	309.47626	1310.08008	-136.33899	429.91998	101.14354	618.10962	123.02744	-0.14484	-497.37158	441.75403	-9.30846	-1205.85852	163.08853	31.84787
871	7.250	945.63666	102.29535	1506.55066	-58.99453	268.34741	1304.30103	-841.34900	310.91467	1306.97900	-119.62775	433.34396	104.32233	592.94934	125.07036	-0.44326	-521.83740	443.96814	-9.51407	-1188.01660	161.96602	27.65006
872	7.258	945.32611	101.12193	1504.61694	-59.39909	269.37250	1299.37793	-841.83435	312.08734	1303.45642	-101.15222	436.34375	106.83991	567.77631	127.13142	-0.69365	-547.04712	445.82364	-9.65961	-1166.45374	160.35640	23.27348
873	7.267	945.55750	99.95415	1502.42017	-60.28449	270.62488	1294.39343	-842.75977	313.01157	1299.61902	-81.01373	438.92761	109.03026	542.96313	129.16766	-0.95521	-572.05389	447.49890	-9.72093	-1141.30981	158.73155	18.77180
874	7.275	946.31122	98.80419	1500.00415	-61.67709	272.20636	1289.46680	-844.01923	313.78113	1295.62109	-59.52509	441.02582	110.88184	518.47021	131.12988	-1.26045	-596.81323	449.04630	-9.77833	-1113.56921	157.63702	14.40837
875	7.283	947.51532	97.69923	1497.41943	-63.56073	274.17923	1284.73401	-845.49060	314.51221	1291.63855	-37.06366	442.52283	112.22065	494.13116	132.93372	-1.58787	-621.51984	450.47144	-9.87560	-1084.87891	157.41431	10.72498
876	7.292	949.04492	96.68902	1494.73608	-65.88823	276.52667	1280.34399	-847.09564	315.29340	1287.83252	-13.85681	443.37231	112.86577	469.82153	134.52783	-1.89968	-646.20752	451.75500	-10.01605	-1056.83447	158.05009	8.32335
877	7.300	950.72815	95.82690	1492.05774	-68.59749	279.14938	1276.43494	-848.83917	316.15717	1284.31848	10.09985	443.62866	112.71022	445.49719	135.96182	-2.16926	-670.79608	452.91739	-10.17420	-1030.09509	159.49199	7.44590
878	7.308	952.36267	95.14519	1489.52222	-71.61737	281.90189	1273.11548	-850.78210	317.07559	1281.15222	34.97638	443.33923	111.64176	421.19379	137.35202	-2.39844	-695.25348	454.06595	-10.28665	-1003.95441	161.82611	7.89750
879	7.317	953.74615	94.65178	1487.28723	-74.86709	284.64035	1270.46094	-852.94946	317.98438	1278.34497	60.99658	442.49304	109.47482	396.95819	138.79758	-2.62430	-719.64948	455.34125	-10.29268	-976.91565	164.94598	9.35978
880	7.325	954.71759	94.34084	1485.50964	-78.25440	287.26477	1268.51660	-855.27026	318.80737	1275.88708	88.32968	441.11377	106.07323	372.76428	140.32423	-2.85215	-744.08575	456.82214	-10.20633	-947.88684	168.50410	11.55836
881	7.333	955.18561	94.20294	1484.32129	-81.67587	289.74396	1267.29932	-857.60681	319.46613	1273.76477	117.01840	439.31366	101.49219	348.53839	141.91376	-3.01224	-768.60278	458.48309	-10.11305	-916.81592	172.39268	14.16496
882	7.342	955.12567	94.23158	1483.80725	-85.02345	292.10266	1266.79700	-859.82574	319.89581	1271.97510	147.02661	437.21075	95.95618	324.24030	143.58804	-3.06637	-793.16638	460.23587	-10.06498	-884.39154	176.78506	16.84257
883	7.350	954.56195	94.42374	1483.99561	-88.19348	294.38278	1266.97424	-861.84192	320.07224	1270.54639	178.35568	434.84448	89.75139	299.87576	145.42050	-3.08098	-817.72998	461.99625	-10.02933	-851.49164	181.76505	19.37371
884	7.358	953.55408	94.77760	1484.86377	-91.09327	296.61057	1267.78394	-863.59674	320.01935	1269.54822	211.05139	432.19250	83.14874	275.44919	147.43626	-3.13056	-842.28741	463.71619	-9.95656	-818.84705	187.36458	21.60714
885	7.367	952.18225	95.28570	1486.35205	-93.64394	298.78308	1269.17859	-865.01196	319.78394	1269.07544	245.11368	429.24994	76.37767	250.92010	149.51129	-3.17489	-866.86938	465.39059	-9.84417	-786.86499	193.68037	23.48268
886	7.375	950.52441	95.92575	1488.38013	-95.77925	300.86841	1271.11707	-865.99731	319.41443	1269.20520	280.45087	426.05334	69.64233	226.20453	151.39990	-3.04798	-891.51172	467.04163	-9.72810	-755.55090	200.61928	25.22734
887	7.383	948.63904	96.67312	1490.85986	-97.44479	302.80829	1273.56409	-866.50507	318.97015	1269.95679	316.87793	422.60699	63.14276	201.24738	152.98282	-2.66249	-916.22876	468.70514	-9.62671	-724.55792	207.77455	27.28376
888	7.392	946.56866	97.52682	1493.70325	-98.60194	304.53259	1276.48828	-866.56885	318.53189	1271.29114	354.11078	418.83270	57.04850	176.09314	154.46875	-2.20105	-940.99921	470.42227	-9.50041	-693.34845	214.75333	29.88333
889	7.400	944.35657	98.50365	1496.82605	-99.23198	305.98944	1279.86108	-866.30591	318.18283	1273.14941	391.77988	414.60519	51.44727	150.84341	156.14989	-1.90202	-965.80127	472.20776	-9.29379	-661.46667	221.45618	32.85447
890	7.408	942.05634	99.60548	1500.15137	-99.33810	307.15906	1283.65234	-865.88367	317.98087	1275.49768	429.46860	409.81720	46.31407	125.56570	158.04773	-1.75818	-990.68457	474.04990	-9.01356	-628.92609	227.95541	35.91402
891	7.417	939.72626	100.80973	1503.60693	-98.95197	308.03931	1287.82019	-865.45844	317.95795	1278.33521	466.77536	404.45270	41.52415	100.26922	159.97925	-1.60938	-1015.76025	475.92822	-8.75661	-596.47656	234.28433	38.92036
892	7.425	937.41907	102.08643	1507.11987	-98.13988	308.63348	1292.29968	-865.11871	318.13773	1281.66748	503.43872	398.67706	37.00119	74.90734	161.82678	-1.38166	-1041.10144	477.79291	-8.66233	-565.36584	240.33965	41.78205
893	7.433	935.17810	103.40739	1510.61780	-96.99384	308.95853	1296.99573	-864.86914	318.54126	1285.46606	539.50537	392.97217	33.03040	49.38662	163.60623	-1.11555	-1066.68018	479.61075	-8.77398	-536.66705	245.87009	44.29998
894	7.442	933.03833	104.74525	1514.03516	-95.61082	309.05814	1301.77966	-864.65448	319.18668	1289.63208	575.35638	388.26343	30.46183	23.64516	165.37335	-0.87455	-1092.34558	481.47058	-8.86397	-510.79144	250.57651	46.19153
895	7.450	931.03174	106.07948	1517.31824	-94.07721	308.99957	1306.49585	-864.40173	320.10144	1293.98083	611.28394	385.66217	30.28907	-2.23402	167.14749	-0.68792	-1117.75745	483.59338	-8.32907	-487.63458	254.20044	47.21152
896	7.458	929.18829	107.40552	1520.42407	-92.47015	308.84656	1310.97766	-864.06555	321.33047	1298.25684	646.59583	385.56863	32.53441	-27.98554	168.87909	-0.51101	-1142.33264	486.23627	-6.30343	-467.09509	256.53104	47.17610
897	7.467	927.52856	108.73058	1523.31299	-90.86827	308.63651	1315.06824	-863.66162	322.90967	1302.18176	678.93054	386.98499	35.49130	-53.21665	170.45593	-0.19614	-1165.38538	489.54193	-2.16686	-449.33295	257.39960	45.92615
898	7.475	926.05652	110.05956	1525.94287	-89.34991	308.39197	1318.63391	-863.26221	324.82181	1305.51099	704.77557	388.23523	36.48183	-77.53870	171.72614	0.48103	-1186.42847	493.43027	3.88517	-434.54861	256.68463	43.40218
899	7.483	924.75378	111.39017	1528.27380	-87.97368	308.14520	1321.56958	-862.95081	326.98117	1308.07141	721.41168	388.49139	33.69300	-100.80918	172.52087	1.72662	-1205.31189	497.67883	11.01829	-422.70459	254.37335	39.76389
900	7.492	923.58069	112.72079	1530.27002	-86.75943	307.94614	1323.80115	-862.77704	329.24982	1309.78113	728.92908	388.24554	27.36249	-123.30637	172.71881	3.66541	-1222.09814	502.10599	18.66403	-413.57666	250.62965	35.36998
901	7.500	922.48871	114.05824	1531.89648	-85.68733	307.85236	1325.28625	-862.74011	331.45847	1310.65051	730.24133	388.42682	19.30310	-145.55624	172.29697	6.43884	-1236.98096	506.57709	27.12104	-406.99240	245.74277	30.62450
902	7.508	921.43732	115.41599	1533.12085	-84.71810	307.90427	1326.00793	-862.78839	333.41739	1310.76978	728.78088	389.56268	11.54621	-167.81082	171.29080	10.42336	-1250.31238	510.79221	37.21010	-402.98621	240.02960	25.79072
903	7.517	920.40894	116.80849	1533.91931	-83.81693	308.09930	1325.96765	-862.83179	334.93228	1310.28784	726.02710	391.68536	5.43546	-189.38501	169.71310	16.37799	-1262.37036	514.17230	49.16724	-401.80511	233.81563	20.88331
904	7.525	919.41235	118.24577	1534.27686	-82.95969	308.39377	1325.18323	-862.77881	335.85419	1309.37512	721.01422	394.51495	1.44953	-208.33817	167.48660	25.18603	-1272.81689	516.17877	61.59201	-403.76114	227.46622	15.77657
905	7.533	918.47339	119.72487	1534.18530	-82.12687	308.73517	1323.69141	-862.58069	336.13742	1308.17285	711.79602	397.59662	-0.69783	-222.14664	164.50464	37.00595	-1280.43286	516.86627	71.75451	-408.96237	221.44511	10.53839
906	7.542	917.63257	121.22263	1533.64404	-81.30621	309.09555	1321.54480	-862.24536	335.85474	1306.75598	697.20618	400.47247	-1.73043	-229.12540	160.85866	50.56757	-1283.67175	516.99298	77.36070	-417.11505	216.34912	5.73046
907	7.550	916.95300	122.69720	1532.65833	-80.50715	309.48395	1318.80334	-861.81482	335.17932	1305.13220	677.55237	402.89594	-2.27687	-229.24847	156.89926	63.69547	-1281.72107	517.46442	77.94602	-427.74692	212.73784	2.22428
908	7.558	916.51611	124.09980	1531.23633	-79.76927	309.93768	1315.52551	-861.33881	334.34186	1303.26904	654.26129	404.90689	-2.63366	-223.66467	152.96667	74.71336	-1275.03369	518.71387	74.64938	-440.90134	210.85954	0.48654
909	7.567	916.40503	125.38815	1529.38684	-79.15350	310.49933	1311.76453	-860.86719	333.55554	1301.12524	629.11371	406.67438	-2.90646	-213.75452	149.14880	83.27114	-1264.79248	520.63098	69.08640	-457.45801	210.61470	0.08904
910	7.575	916.69043	126.53235	1527.11975	-78.72561	311.19418	1307.57190	-860.45880	332.95575	1298.67432	603.50439	408.32062	-3.14515	-200.62924	145.34338	90.00706	-1251.92944	522.95264	62.57757	-478.18500	211.62624	0.09294
911	7.583	917.42072	127.51550	1524.44922	-78.54849	312.01123	1303.00549	-860.19147	332.59723	1295.92078	578.08997	409.88898	-3.39214	-185.05319	141.50780	95.71442	-1236.60291	525.59802	56.26575	-502.42389	213.26991	-0.13527
912	7.592	918.61609	128.32259	1521.40039	-78.68727	312.88190	1298.13818	-860.15955	332.49039	1292.91504	552.97253	411.39804	-3.69868	-167.52631	137.80072	100.81669	-1218.54993	528.62482	51.56448	-528.27112	214.98521	-0.61405
913	7.600	920.27130	128.92296	1518.01318	-79.22023	313.67288	1293.06470	-860.45758	332.63766	1289.76270	528.08307	412.92242	-4.08052	-148.46973	134.49881	105.32732	-1197.92810	531.94281	49.69142	-554.04163	216.64726	-1.10499
914	7.608	922.35620	129.28061	1514.34119	-80.24300	314.20731	1287.90967	-861.15552	333.05249	1286.60840	503.37555	414.58868	-4.48409	-128.32971	131.85306	109.02351	-1175.64380	535.16138	50.29062	-579.13043	218.42767	-1.51036
915	7.617	924.80713	129.38614	1510.44849	-81.85252	314.32178	1282.83215	-862.28278	333.75226	1283.60278	478.82169	416.44202	-4.84262	-107.41093	130.01550	111.63214	-1152.73389	537.73517	51.27670	-603.69849	220.39365	-1.88491
916	7.625	927.52228	129.26459	1506.40833	-84.10883	313.95065	1278.01855	-863.82477	334.72485	1280.86987	454.38956	418.40259	-5.12549	-85.68751	129.04019	112.96024	-1129.57617	539.24121	50.69910	-628.06152	222.41548	-2.24491
917	7.633	930.36609	128.95709	1502.31042	-86.99524	313.17911	1273.65686	-865.71295	335.90967	1278.47876	430.03888	420.39722	-5.31758	-62.89014	128.90903	112.91003	-1105.85303	539.56482	48.25254	-652.41113	224.36475	-2.51680
918	7.642	933.17749	128.50418	1498.27502	-90.40506	312.20654	1269.90857	-867.81177	337.22476	1276.42285	405.72662	422.40820	-5.43703	-38.72791	129.53654	111.42239	-1081.12915	538.83136	44.96827	-676.79132	226.19589	-2.63706
919	7.650	935.78442	127.93832	1494.45703	-94.15881	311.25116	1266.89160	-869.94836	338.59442	1274.62390	381.43140	424.38361	-5.56586	-13.00367	130.77142	108.46248	-1055.34351	537.13269	42.30321	-701.15894	227.87840	-2.62790
920	7.658	938.03180	127.28730	1491.02368	-98.03777	310.47406	1264.67285	-871.98224	339.95102	1272.96423	357.15408	426.23468	-5.76726	14.40667	132.41916	104.07103	-1028.93945	534.39301	41.57079	-725.50952	229.45648	-2.59562
921	7.667	939.81262	126.57782	1488.11584	-101.82299	309.94971	1263.26636	-873.85107	341.24979	1271.34937	332.89346	427.92487	-5.98139	43.63592	134.27380	98.42249	-1002.63623	530.53094	43.33358	-749.91675	231.06891	-2.65305
922	7.675	941.07776	125.82893	1485.82031	-105.33081	309.66916	1262.63892	-875.55743	342.49020	1269.78247	308.61328	429.52130	-6.06322	74.85119	136.13245	91.82674	-976.85004	525.65808	46.77888	-774.42847	232.77333	-2.81179
923	7.683	941.82819	125.05296	1484.16882	-108.43159	309.56128	1262.72717	-877.12195	343.69730	1268.39502	284.23071	431.16187	-5.93546	108.15696	137.82445	84.65833	-951.15314	520.08813	50.05635	-799.03467	234.50693	-2.96875
924	7.692	942.10309	124.27194	1483.15405	-111.04505	309.53052	1263.46094	-878.53735	344.88318	1267.37793	259.67368	432.92444	-5.67487	143.49203	139.27322	77.26736	-924.34943	514.19531	51.68556	-823.74207	236.25873	-3.02412
925	7.700	941.96918	123.52319	1482.74121	-113.12363	309.50217	1264.78235	-879.74390	346.04434	1266.87451	234.93521	434.74304	-5.42302	180.67407	140.54764	69.91974	-895.21753	508.24103	51.55396	-848.58154	238.11035	-2.98455
926	7.708	941.50946	122.84373	1482.86914	-114.64061	309.44678	1266.65259	-880.65015	347.18671	1266.93347	210.03699	436.52203	-5.23895	219.51526	141.86255	62.77408	-863.33081	502.26657	50.57319	-873.54810	240.04846	-2.89709
927	7.717	940.80914	122.24968	1483.45508	-115.58678	309.37509	1269.04956	-881.18488	348.33447	1267.53503	184.98462	438.25391	-5.09034	259.83710	143.47406	55.91665	-829.34351	496.12732	49.77988	-898.59485	241.90392	-2.74350
928	7.725	939.94403	121.72692	1484.40259	-115.96913	309.32700	1271.95483	-881.33221	349.52036	1268.63635	159.79575	439.97696	-4.95699	301.39465	145.55200	49.44329	-794.71277	489.65759	49.88780	-923.68372	243.58382	-2.48629
929	7.733	938.97894	121.24456	1485.60754	-115.80823	309.36371	1275.34277	-881.13300	350.76855	1270.21375	134.50470	441.73212	-4.83936	343.80670	148.17096	43.49996	-761.12427	482.80161	51.21650	-948.83899	245.19016	-2.13045
930	7.742	937.97455	120.78262	1486.96851	-115.13473	309.54831	1279.17310	-880.65747	352.06796	1272.28748	109.11276	443.55194	-4.69770	386.54587	151.34816	38.22318	-729.72498	475.61768	53.51515	-974.13379	246.84668	-1.70053
931	7.750	936.99133	120.34367	1488.40002	-113.98950	309.91861	1283.38501	-879.97552	353.35468	1274.90698	83.60172	445.40955	-4.49673	429.03229	155.01508	33.65927	-700.50439	468.30069	55.93899	-999.59045	248.59186	-1.25705
932	7.758	936.08667	119.93672	1489.83582	-112.43130	310.47388	1287.88965	-879.15735	354.52298	1278.10474	57.97845	447.22394	-4.27767	470.79272	158.92935	29.81309	-672.44318	461.25903	57.60872	-1025.14868	250.41618	-0.90400
933	7.767	935.30994	119.55904	1491.22302	-110.54374	311.18158	1292.57336	-878.27991	355.44611	1281.85315	32.24982	448.95697	-4.11190	511.60663	162.52199	26.92550	-644.43616	455.04312	58.29327	-1050.73120	252.25214	-0.69168
934	7.775	934.70142	119.20496	1492.51245	-108.42953	311.99271	1297.31165	-877.40448	356.00198	1286.03345	6.41138	450.67993	-4.00720	551.57684	164.81535	25.80276	-616.25763	450.08841	58.44309	-1076.23901	253.94962	-0.52617
935	7.783	934.29456	118.88481	1493.65637	-106.19338	312.85846	1301.98511	-876.55634	356.11990	1290.44177	-19.47473	452.54199	-3.87468	590.87451	164.88660	27.49612	-588.82239	446.53247	58.51067	-1101.42310	255.29956	-0.15934
936	7.792	934.11432	118.61889	1494.61340	-103.92357	313.74902	1306.48340	-875.73456	355.82071	1294.83679	-45.21558	454.67584	-3.53360	628.91577	162.85876	32.03516	-563.49390	444.32004	58.31944	-1125.78113	256.15332	0.72239
937	7.800	934.16907	118.41737	1495.34949	-101.68577	314.66211	1310.69385	-874.94226	355.20306	1298.98230	-70.49353	457.08386	-2.70129	663.45520	160.24530	37.49873	-541.04102	443.47955	57.22839	-1148.70117	256.63412	2.26483
938	7.808	934.43921	118.27703	1495.83435	-99.53365	315.60248	1314.49182	-874.21344	354.38763	1302.66345	-94.91034	459.64209	-1.00509	690.81958	158.83417	40.81509	-521.32983	444.22046	54.77452	-1169.85864	257.09018	4.28585
939	7.817	934.87439	118.18981	1496.03992	-97.51916	316.54739	1317.74841	-873.60083	353.47668	1305.70630	-118.06439	462.25604	1.86796	707.94946	159.24603	39.69580	-503.95264	446.71570	50.91946	-1189.42224	257.66431	6.40681
940	7.825	935.40686	118.14182	1495.94055	-95.68616	317.43817	1320.35083	-873.13098	352.55365	1308.01160	-139.58087	464.96338	5.96883	714.84717	160.84082	33.99135	-488.85486	450.87857	45.80798	-1207.86292	258.03827	8.35213
941	7.833	935.97308	118.10766	1495.51318	-94.05705	318.19879	1322.21912	-872.77173	351.70032	1309.57458	-159.05182	467.94183	11.10872	714.76025	162.70227	25.60128	-476.27856	456.45190	39.57307	-1225.78247	257.64996	10.33769
942	7.842	936.52478	118.06608	1494.73914	-92.62540	318.75635	1323.31323	-872.43878	351.00543	1310.46899	-176.09430	471.40497	17.07390	711.57794	164.25072	17.20301	-466.36707	463.25931	32.37647	-1243.84729	256.11609	13.31790
943	7.850	937.02728	118.02153	1493.61035	-91.35715	319.06067	1323.62622	-872.03259	350.55881	1310.80713	-190.49432	475.38702	23.84799	707.14697	165.26588	10.72531	-459.06873	471.28778	24.48680	-1262.28113	253.72385	18.45642
944	7.858	937.45831	117.98930	1492.12817	-90.20258	319.10416	1323.16711	-871.47705	350.43546	1310.70068	-202.00513	479.69708	31.82914	700.97400	165.86295	6.61640	-454.45001	480.57928	16.28397	-1280.04468	251.60992	25.87222
945	7.867	937.81433	117.96594	1490.29346	-89.11423	318.92706	1321.95569	-870.74091	350.67889	1310.23267	-209.87866	484.10382	41.73925	691.82397	166.41139	4.21692	-453.04150	491.00739	8.24077	-1294.78223	251.04965	34.01216
946	7.875	938.11749	117.93065	1488.10474	-88.06094	318.60254	1320.02783	-869.84180	351.28528	1309.44189	-212.93286	488.49075	53.85645	679.13867	167.32828	2.70082	-455.85229	501.96548	1.01931	-1304.01990	252.46440	40.56398
947	7.883	938.41376	117.86886	1485.56543	-87.03614	318.21198	1317.43604	-868.84320	352.19690	1308.32214	-210.42188	492.84058	67.20258	663.07300	168.86044	1.66566	-463.84619	512.24939	-4.46493	-1306.67529	255.29181	43.95358
948	7.892	938.76447	117.78546	1482.69153	-86.06304	317.82773	1314.24036	-867.84436	353.32251	1306.83923	-202.76385	497.10223	79.79929	643.84924	170.93997	0.98751	-477.25549	520.52399	-7.59362	-1303.47839	258.58807	43.99444
949	7.900	939.24072	117.69135	1479.51050	-85.19518	317.50208	1310.50171	-866.95856	354.56500	1304.95557	-191.25385	501.12708	89.89188	621.76166	173.26843	0.57433	-495.59143	526.19275	-8.77653	-1296.02539	261.54584	41.52208
950	7.908	939.91962	117.57678	1476.05627	-84.51261	317.26279	1306.29382	-866.28754	355.82364	1302.64990	-177.17389	504.75006	96.92021	597.58923	175.57002	0.35837	-517.93622	529.73737	-9.00056	-1285.55334	263.66406	37.72343
951	7.917	940.86969	117.40294	1472.36487	-84.11290	317.13876	1301.71667	-865.90778	356.99139	1299.92407	-161.25574	507.87927	101.47566	572.43689	177.72955	0.25712	-542.74854	532.10974	-8.82760	-1272.42847	264.73578	33.56751
952	7.925	942.13245	117.12597	1468.47400	-84.09516	317.20209	1296.88977	-865.86865	357.97464	1296.80774	-143.72913	510.49280	104.57362	547.17676	179.78043	0.13014	-568.19666	534.00763	-8.45033	-1256.37207	264.81421	29.44919
953	7.933	943.72015	116.73492	1464.43103	-84.54086	317.56799	1291.93616	-866.19183	358.71979	1293.36426	-124.59253	512.58881	106.99283	522.16321	181.81989	-0.14779	-593.24927	535.71051	-8.15712	-1236.95422	264.17850	25.24065
954	7.942	945.62164	116.27009	1460.29858	-85.49649	318.34296	1286.97668	-866.85876	359.23071	1289.68689	-103.88055	514.15790	109.04723	497.38440	183.86072	-0.59210	-617.95276	537.26971	-8.18136	-1213.98364	263.21356	20.70170
955	7.950	947.79736	115.80244	1456.15601	-86.96330	319.57532	1282.13208	-867.80963	359.57440	1285.88586	-81.80505	515.18152	110.69550	472.75195	185.80225	-1.10632	-642.67450	538.72113	-8.47186	-1187.72119	262.24341	15.86287
956	7.958	950.16846	115.40059	1452.09570	-88.90038	321.24200	1277.52515	-868.97839	359.86554	1282.07251	-58.65540	515.64435	111.78038	448.22571	187.58807	-1.57307	-667.51422	540.15088	-8.80939	-1158.91736	261.49054	11.11881
957	7.967	952.61456	115.12219	1448.22839	-91.23964	323.25681	1273.27893	-870.33801	360.22153	1278.34302	-34.61969	515.52936	112.18320	423.79099	189.27844	-1.93905	-692.34094	541.62451	-9.01154	-1128.73596	261.07425	7.13229
958	7.975	954.98438	115.01936	1444.68884	-93.89903	325.48294	1269.50427	-871.91205	360.69995	1274.77002	-9.71222	514.79169	111.79916	399.42569	190.94424	-2.21606	-717.03491	543.13239	-9.03462	-1098.50366	260.98251	4.62903
959	7.983	957.11810	115.13383	1441.62915	-96.78693	327.76117	1266.28662	-873.72693	361.26733	1271.41040	16.21069	513.39563	110.49574	375.10568	192.59830	-2.43615	-741.58801	544.63391	-8.95969	-1069.03662	261.23279	4.03992
960	7.992	958.87836	115.48653	1439.19287	-99.80469	329.95673	1263.68835	-875.73773	361.83026	1268.32861	43.37152	511.38025	108.16233	350.82101	194.25607	-2.62391	-766.07489	546.14624	-8.91541	-1040.00464	261.98553	5.27214
961	8.000	960.17639	116.07408	1437.48706	-102.85135	332.00278	1261.75977	-877.80646	362.28394	1265.60266	71.95465	508.78766	104.75311	326.55075	195.98291	-2.77625	-790.58032	547.76093	-8.98662	-1010.19250	263.34018	7.83938
962	8.008	960.97705	116.87293	1436.56445	-105.82887	333.90771	1260.53662	-879.76172	362.54315	1263.30640	102.01382	505.57440	100.31581	302.21790	197.82660	-2.86461	-815.13831	549.54846	-9.14334	-978.47040	265.26910	11.09874
963	8.017	961.28644	117.84615	1436.42468	-108.64450	335.71851	1260.02698	-881.47198	362.57465	1261.49402	133.46643	501.69757	95.05426	277.73129	199.74295	-2.87324	-839.73859	551.46747	-9.26070	-944.58984	267.85413	14.43149
964	8.025	961.13733	118.95450	1437.02649	-111.20832	337.47382	1260.21008	-882.87164	362.40665	1260.19958	166.16602	497.20355	89.34132	253.07660	201.62802	-2.80600	-864.37762	553.40051	-9.23487	-909.25098	271.34546	17.38491
965	8.033	960.58154	120.16769	1438.30042	-113.43077	339.17865	1261.04480	-883.93921	362.09491	1259.44897	199.97424	492.18225	83.60403	228.29929	203.40912	-2.65675	-889.07166	555.26062	-9.06500	-873.48425	275.92441	19.76163
966	8.042	959.68634	121.46472	1440.16089	-115.22556	340.80264	1262.47961	-884.65192	361.70410	1259.27234	234.78961	486.68988	78.14912	203.43814	205.10675	-2.43122	-913.83130	557.03467	-8.83278	-838.01538	281.46445	21.73374
967	8.050	958.52875	122.83031	1442.51416	-116.52033	342.29459	1264.46143	-884.96320	361.31555	1259.69592	270.50446	480.69727	73.08190	178.50943	206.80908	-2.19801	-938.66443	558.75708	-8.63598	-803.10596	287.45624	23.85868
968	8.058	957.18713	124.25716	1445.26001	-117.27192	343.59796	1266.94421	-884.83899	361.00543	1260.70984	306.91809	474.10724	68.36449	153.48199	208.57816	-2.04472	-963.58502	560.47821	-8.51209	-768.67444	293.21204	26.73468
969	8.067	955.73761	125.74293	1448.29407	-117.47433	344.65585	1269.89429	-884.31995	360.81586	1262.25623	343.73273	466.83350	63.89802	128.29388	210.41284	-1.96993	-988.58667	562.23578	-8.40559	-734.40051	298.33521	30.49097
970	8.075	954.25079	127.28102	1451.51709	-117.15158	345.41580	1273.28809	-883.53937	360.76361	1264.26428	380.63580	458.83826	59.55517	102.94100	212.28998	-1.87446	-1013.63599	564.03674	-8.23938	-699.84229	302.96335	34.67404
971	8.083	952.78473	128.86496	1454.83813	-116.34431	345.84381	1277.10193	-882.67145	360.85300	1266.70422	417.34610	450.14594	55.19821	77.47756	214.18417	-1.66783	-1038.72168	565.86743	-8.01458	-664.74023	307.38074	38.72483
972	8.092	951.38287	130.49661	1458.17200	-115.10310	345.93182	1281.29468	-881.84515	361.07776	1269.60168	453.64435	440.86707	50.68441	51.92632	216.05984	-1.35910	-1063.89893	567.69586	-7.82714	-629.42499	311.51294	42.46815
973	8.100	950.08069	132.17374	1461.44177	-113.48928	345.69373	1285.79370	-881.09338	361.43756	1272.98914	489.50720	431.25488	45.93779	26.26269	217.88617	-1.04285	-1089.26782	569.47418	-7.79744	-594.93433	314.99738	45.98574
974	8.108	948.91016	133.87283	1464.58667	-111.58204	345.16162	1290.48901	-880.36658	361.95578	1276.84033	525.30908	421.86914	41.22614	0.47805	219.67319	-0.81130	-1114.88220	571.19879	-7.93171	-562.57904	317.55658	49.13820
975	8.117	947.89716	135.55327	1467.56238	-109.48430	344.37909	1295.23633	-879.58337	362.67300	1281.03870	561.78473	413.70947	37.39968	-25.37321	221.46741	-0.68992	-1140.59814	572.99005	-7.91038	-533.24072	319.11572	51.42511
976	8.125	947.05975	137.17281	1470.33167	-107.31284	343.38623	1299.87439	-878.69220	363.62546	1285.38049	599.35876	407.93979	35.53614	-51.14552	223.25323	-0.62696	-1165.91772	575.08649	-6.92723	-507.06018	319.62695	52.33419
977	8.133	946.40509	138.69919	1472.85388	-105.17662	342.21338	1304.24829	-877.71802	364.83151	1289.60461	637.03589	405.05945	35.92803	-76.55976	224.86429	-0.48306	-1190.00134	577.71515	-3.94079	-483.73358	318.81851	51.73783
978	8.142	945.92334	140.11365	1475.08459	-103.15807	340.89844	1308.22327	-876.76343	366.29175	1293.44397	671.93121	404.22476	37.28550	-101.24989	226.04968	-0.02697	-1212.00415	580.93317	1.58204	-462.96271	316.20734	49.89133
979	8.150	945.58606	141.41005	1476.98279	-101.30078	339.51053	1311.68408	-875.96082	367.98447	1296.68518	700.32831	403.75665	37.21857	-125.02195	226.64795	0.97513	-1231.48450	584.59308	9.23513	-444.62622	311.42816	47.15174
980	8.158	945.35242	142.59770	1478.51807	-99.60733	338.14398	1314.53259	-875.40137	369.83948	1299.21179	719.73584	402.53229	33.89489	-148.11978	226.66519	2.65302	-1248.44263	588.46069	18.20930	-428.73627	304.51321	43.79231
981	8.167	945.18018	143.70120	1479.67090	-98.05012	336.88577	1316.69177	-875.07703	371.71405	1301.01318	730.38898	400.67694	27.34730	-171.08215	226.15082	5.13286	-1263.09106	592.34039	28.13746	-415.40985	295.96436	39.92065
982	8.175	945.03455	144.74777	1480.42859	-96.58585	335.78937	1318.11389	-874.87128	373.41650	1302.16138	734.95459	398.91248	19.20645	-194.13464	225.06265	8.81325	-1275.78345	596.01599	39.28167	-404.86523	286.57050	35.46577
983	8.183	944.89166	145.75925	1480.78003	-95.16801	334.87006	1318.78015	-874.61188	374.77026	1302.76917	736.51740	397.66449	11.43708	-216.53601	223.32309	14.53967	-1287.02380	599.06213	51.84791	-397.36963	276.99496	30.32574
984	8.192	944.73724	146.76147	1480.71313	-93.75654	334.11307	1318.69226	-874.14539	375.65063	1302.94495	736.35895	396.95609	5.40089	-236.36118	220.85175	23.38951	-1297.16052	600.89697	64.97665	-393.15753	267.54288	24.52829
985	8.200	944.56433	147.78317	1480.21570	-92.32167	333.48169	1317.86475	-873.38782	375.97559	1302.75537	733.32367	396.73297	1.57228	-251.05582	217.42151	35.86142	-1305.80872	601.19843	76.60715	-392.36407	258.28131	18.27940
986	8.208	944.38037	148.83086	1479.28381	-90.85094	332.92096	1316.32593	-872.34015	375.70456	1302.21021	725.19366	396.95285	-0.44401	-258.70590	212.75577	50.98518	-1311.68872	600.24683	84.71440	-394.95612	249.31879	12.01090
987	8.217	944.22327	149.87250	1477.92749	-89.36294	332.37332	1314.12061	-871.06854	374.87448	1301.27771	710.69769	397.55746	-1.52151	-259.06982	206.96298	66.51124	-1313.44434	598.76086	88.53201	-400.65417	241.08868	6.44581
988	8.225	944.16797	150.85635	1476.16638	-87.90801	331.80722	1311.30884	-869.67035	373.62183	1299.92114	690.46826	398.55496	-2.32927	-253.36224	200.67957	80.23762	-1310.69641	597.40637	88.51341	-409.08514	234.34909	2.42595
989	8.233	944.31317	151.74188	1474.02832	-86.55396	331.22943	1307.96106	-868.25232	372.14182	1298.12427	666.53546	399.99829	-3.02945	-243.19995	194.64148	91.15285	-1304.10303	596.51361	85.63803	-420.34125	229.76141	0.39053
990	8.242	944.75781	152.50723	1471.54285	-85.37405	330.67221	1304.15332	-866.92456	370.62759	1295.89233	641.08862	401.80466	-3.52494	-229.82516	189.16391	99.51710	-1294.54236	596.17841	80.87914	-435.26367	227.47281	-0.01728
991	8.250	945.58307	153.14027	1468.72791	-84.43510	330.17163	1299.96167	-865.78900	369.24414	1293.24915	615.51526	403.73157	-3.77680	-213.95102	184.10403	106.16539	-1282.38416	596.45953	74.90537	-454.60779	227.17133	0.25061
992	8.258	946.83997	153.63351	1465.59094	-83.78935	329.74057	1295.46008	-864.91846	368.12943	1290.25049	590.27960	405.56842	-3.90015	-195.97131	179.25586	111.79305	-1267.27612	597.44482	68.13515	-477.84387	228.33672	0.32177
993	8.267	948.53925	153.97833	1462.14954	-83.48843	329.33698	1290.72034	-864.35608	367.39557	1286.99622	565.35822	407.25418	-4.08636	-176.26984	174.64757	116.69272	-1248.44177	599.18396	61.20561	-503.21558	230.30551	-0.04193
994	8.275	950.64978	154.15723	1458.44543	-83.60741	328.85095	1285.82288	-864.14032	367.10965	1283.61719	540.64294	408.86682	-4.44740	-155.37622	170.48784	120.84003	-1225.42908	601.50183	55.37988	-528.96869	232.45161	-0.56606
995	8.283	953.11157	154.15027	1454.54309	-84.24588	328.14349	1280.87683	-864.31299	367.25409	1280.24927	516.06964	410.57471	-4.90584	-133.79312	166.95872	124.07106	-1199.01990	603.79224	52.12554	-554.21149	234.44795	-0.98562
996	8.292	955.84808	153.95496	1450.52734	-85.49408	327.12744	1276.03589	-864.89185	367.70770	1277.01807	491.59302	412.47949	-5.28138	-111.67530	164.13124	126.22464	-1171.51331	605.10889	51.84123	-578.84375	236.26416	-1.28939
997	8.300	958.76617	153.59190	1446.49854	-87.38200	325.83276	1271.48889	-865.84235	368.28510	1274.03381	467.18445	414.50464	-5.47654	-88.77122	161.99817	127.17014	-1145.50330	604.67120	53.21714	-603.13538	238.05241	-1.58061
998	8.308	961.75305	153.09254	1442.57324	-89.84742	324.40274	1267.42712	-867.07697	368.82587	1271.38330	442.83676	416.52014	-5.54544	-64.69105	160.48883	126.76344	-1121.88916	602.31238	54.32932	-627.37256	239.95447	-1.85787
999	8.317	964.68018	152.49350	1438.88721	-92.74614	323.02554	1264.00916	-868.48145	369.27689	1269.12085	418.54236	418.45978	-5.63593	-39.14137	159.47714	124.86275	-1099.34875	598.42767	54.13074	-651.68219	241.92122	-2.01104
1000	8.325	967.41254	151.83847	1435.58667	-95.89241	321.85373	1261.34204	-869.94757	369.69891	1267.26575	394.28952	420.28253	-5.86271	-11.94309	158.76849	121.41695	-1075.80127	593.55920	52.67745	-676.04071	243.83931	-2.02501
1001	8.333	969.82397	151.17174	1432.80579	-99.10280	320.95831	1259.48071	-871.38824	370.19876	1265.81104	370.05542	421.97614	-6.17194	17.01516	158.09106	116.51707	-1050.00305	587.97266	50.46551	-700.37994	245.67828	-2.04017
1002	8.342	971.82013	150.53049	1430.65051	-102.22571	320.31860	1258.43079	-872.73590	370.86310	1264.73987	345.80597	423.59790	-6.37170	47.79403	157.19623	110.34680	-1021.97290	581.52106	47.96769	-724.70801	247.43073	-2.16237
1003	8.350	973.35681	149.94698	1429.18958	-105.14836	319.84430	1258.15869	-873.94342	371.73303	1264.04773	321.52173	425.21152	-6.34196	80.42150	155.97110	103.12077	-992.52881	573.90430	45.56530	-749.12506	249.08656	-2.33353
1004	8.358	974.43994	149.44827	1428.44604	-107.78545	319.42499	1258.60864	-874.98627	372.80118	1263.76868	297.18607	426.83014	-6.13856	114.90194	154.46274	95.08942	-962.53137	565.01080	43.57449	-773.68909	250.66992	-2.42424
1005	8.367	975.11139	149.05356	1428.39526	-110.06322	318.97696	1259.71667	-875.83917	374.01410	1263.96680	272.75232	428.45819	-5.88422	151.21768	152.87872	86.53398	-932.26251	554.99231	42.24345	-798.34790	252.24475	-2.37911
1006	8.375	975.43115	148.77676	1428.97314	-111.91096	318.46814	1261.41907	-876.44916	375.27686	1264.68921	248.16321	430.11731	-5.65745	189.33115	151.52359	77.72460	-901.35724	544.16650	41.75414	-823.05066	253.89801	-2.26516
1007	8.383	975.46436	148.62210	1430.08875	-113.26457	317.92477	1263.66431	-876.75635	376.46960	1265.93860	223.39005	431.81573	-5.48044	229.13428	150.62820	68.93079	-869.33289	532.95758	42.24440	-847.82697	255.69061	-2.19685
1008	8.392	975.27167	148.57094	1431.64063	-114.07503	317.41498	1266.42310	-876.74487	377.49936	1267.69189	198.44147	433.54877	-5.33506	270.38065	150.30827	60.43512	-836.16724	521.80341	43.79350	-872.71558	257.55780	-2.17396
1009	8.400	974.90173	148.58038	1433.53162	-114.31427	317.01480	1269.67700	-876.45782	378.35553	1269.93201	173.34241	435.33728	-5.18457	312.68896	150.72928	52.47097	-802.44598	510.92993	46.28446	-897.71130	259.32837	-2.03749
1010	8.408	974.39081	148.59860	1435.66809	-113.97845	316.78662	1273.40710	-875.96692	379.09433	1272.66174	148.10629	437.20465	-5.00431	355.57724	152.07599	45.21145	-769.15918	500.20123	49.21147	-922.79590	260.95874	-1.66314
1011	8.417	973.77063	148.58313	1437.95728	-113.08839	316.76825	1277.59106	-875.34137	379.76205	1275.90100	122.74838	439.10583	-4.79626	398.49185	154.30119	38.83205	-737.35065	489.32077	51.75431	-947.95508	262.61374	-1.11575
1012	8.425	973.08185	148.51115	1440.31238	-111.69230	316.95435	1282.19751	-874.63312	380.34723	1279.67139	97.30157	440.95514	-4.57196	440.87939	157.07880	33.47946	-707.67896	478.23990	53.27815	-973.18982	264.45255	-0.57224
1013	8.433	972.37854	148.38165	1442.65515	-109.87359	317.28754	1287.18054	-873.86060	380.79868	1283.97083	71.77271	442.73416	-4.33121	482.30316	159.89157	29.24419	-680.09198	467.33621	53.79393	-998.53687	266.46774	-0.18386
1014	8.442	971.71649	148.21075	1444.91370	-107.74947	317.67709	1292.47534	-872.99872	381.06454	1288.74133	46.12714	444.48773	-4.09800	522.58258	162.00894	26.37654	-653.92377	457.26697	53.83294	-1024.04614	268.48743	0.02272
1015	8.450	971.13867	148.01917	1447.02502	-105.45014	318.03540	1297.99146	-872.00555	381.10263	1293.85596	20.34576	446.24774	-3.93576	561.90515	162.53029	25.56736	-628.39771	448.73090	53.93835	-1049.67053	270.24725	0.19543
1016	8.458	970.67084	147.81833	1448.93640	-103.08374	318.32813	1303.59973	-870.87000	380.86761	1299.13000	-5.53564	448.04596	-3.84007	600.63629	160.76233	27.68625	-603.16394	442.24051	54.32626	-1075.07080	271.54883	0.59421
1017	8.467	970.32361	147.60764	1450.60498	-100.69728	318.61505	1309.11206	-869.64520	380.30298	1304.34155	-31.38733	449.93130	-3.64540	638.49915	156.90601	32.71798	-578.52527	437.95197	54.81037	-1099.60547	272.37286	1.49092
1018	8.475	970.09399	147.37921	1451.99817	-98.26730	319.02512	1314.27917	-868.44879	379.35733	1309.25256	-56.88794	451.95828	-3.01846	673.49390	152.36380	38.85484	-555.25055	435.69177	54.87156	-1122.64685	272.81049	3.05902
1019	8.483	969.96362	147.12045	1453.09216	-95.75461	319.66202	1318.84509	-867.42200	378.02423	1313.63440	-81.50494	454.21960	-1.51466	701.89465	148.86551	43.06821	-534.13910	435.17487	53.90131	-1143.85132	272.96115	5.18582
1020	8.492	969.89478	146.81792	1453.87097	-93.18285	320.51178	1322.63916	-866.66254	376.37045	1317.30444	-104.68347	456.86066	1.21988	720.33301	147.09065	42.95839	-515.64246	436.15857	51.48664	-1163.21472	272.87033	7.43644
1021	8.500	969.83185	146.47086	1454.32690	-90.66058	321.42355	1325.62451	-866.17365	374.53247	1320.15796	-126.05347	460.01053	5.22586	728.57874	146.48148	38.25998	-499.78278	438.43564	47.52311	-1181.14221	272.39355	9.44365
1022	8.508	969.71619	146.09845	1454.45837	-88.31960	322.18237	1327.85400	-865.85803	372.69669	1322.18176	-145.40985	463.65277	10.22943	729.91980	146.28738	30.79578	-486.35712	441.81857	42.18556	-1198.51038	271.12277	11.51699
1023	8.517	969.50378	145.72922	1454.26709	-86.22926	322.61267	1329.37561	-865.55396	371.05536	1323.44800	-162.60510	467.60870	15.86769	728.35791	146.17383	23.08195	-475.16058	446.15619	35.83379	-1216.35645	268.70770	14.82440
1024	8.525	969.17737	145.38844	1453.75598	-84.37600	322.63449	1330.18457	-865.09192	369.74484	1324.09180	-177.54297	471.70294	22.00833	725.60181	145.92632	16.76412	-466.04803	451.36023	28.87515	-1234.97437	265.42245	20.59631
1025	8.533	968.74866	145.09494	1452.92322	-82.70455	322.26483	1330.24426	-864.34619	368.82764	1324.27563	-190.07129	475.86273	29.00227	720.75439	145.29953	12.06005	-458.97266	457.45938	21.66101	-1253.01733	262.29712	28.78337
1026	8.542	968.25269	144.86308	1451.75708	-81.15143	321.59756	1329.52893	-863.26758	368.32166	1324.13733	-199.64984	480.05127	37.63612	712.24463	144.31290	8.40238	-454.14893	464.61584	14.44908	-1267.70276	260.50217	37.58439
1027	8.550	967.73932	144.69946	1450.23828	-79.66059	320.77090	1328.05017	-861.89014	368.21802	1323.74268	-205.24548	484.16995	48.54061	699.56775	143.40753	5.38760	-452.24487	472.97290	7.44150	-1276.34424	260.53613	44.53614
1028	8.558	967.26550	144.59067	1448.35034	-78.20483	319.92007	1325.85876	-860.30914	368.47928	1323.07373	-205.90234	488.02271	61.33745	683.30005	143.18192	3.06020	-454.39282	482.29071	0.97258	-1277.99072	262.01645	48.08294
1029	8.567	966.89392	144.50140	1446.09448	-76.80003	319.13199	1323.02527	-858.65167	369.03900	1322.05725	-201.53674	491.39313	74.45450	664.04474	143.92703	1.52841	-461.78540	491.62454	-4.27652	-1273.70081	264.12045	48.20451
1030	8.575	966.69714	144.39917	1443.49133	-75.49914	318.42908	1319.62366	-857.06415	369.79419	1320.60571	-193.04761	494.18445	86.00880	642.09686	145.44861	0.68646	-474.90369	499.55957	-7.57749	-1265.40210	266.03775	45.95486
1031	8.583	966.75500	144.27873	1440.57056	-74.37763	317.79272	1315.72913	-855.70117	370.60284	1318.64893	-181.63702	496.47247	94.92428	618.04553	147.36125	0.31842	-493.16589	505.14435	-8.97392	-1254.54895	267.13962	42.65904
1032	8.592	967.14166	144.15173	1437.36267	-73.52197	317.21161	1311.42712	-854.70105	371.30960	1316.15259	-168.12201	498.36346	101.25195	592.91095	149.43390	0.19291	-515.37122	508.58838	-9.33658	-1241.51733	267.06390	39.28623
1033	8.600	967.91315	144.02310	1433.90137	-73.02452	316.72772	1306.82300	-854.16455	371.78687	1313.12268	-152.79907	499.81592	105.67031	567.57965	151.60222	0.07776	-540.02118	510.80878	-9.35630	-1225.80762	265.78073	36.12399
1034	8.608	969.10315	143.89299	1430.22400	-72.97747	316.44760	1302.04321	-854.14661	371.97150	1309.60291	-135.69141	500.68164	108.89175	542.46191	153.79276	-0.16338	-565.42676	512.55115	-9.15495	-1206.67383	263.52719	32.86013
1035	8.617	970.71271	143.76987	1426.37915	-73.45352	316.50659	1297.22375	-854.64752	371.87653	1305.67395	-116.80847	500.86481	111.38390	517.61780	155.89445	-0.52140	-590.36804	514.13715	-8.85041	-1183.71240	260.65594	29.04467
1036	8.625	972.69391	143.67160	1422.44128	-74.47736	317.01038	1292.50293	-855.60504	371.57550	1301.45117	-96.30664	500.35602	113.32484	492.98608	157.85641	-0.92052	-614.62415	515.67084	-8.72425	-1157.12231	257.50134	24.56998
1037	8.633	974.94763	143.62636	1418.51599	-76.00970	317.99313	1288.01514	-856.90790	371.18311	1297.07556	-74.49805	499.16821	114.69112	468.48041	159.67418	-1.28588	-638.62524	517.19293	-8.90450	-1127.61011	254.33948	19.78666
1038	8.642	977.33905	143.67332	1414.73730	-77.96471	319.40698	1283.88049	-858.44092	370.83667	1292.69788	-51.67773	497.30939	115.38625	444.02740	161.34326	-1.56888	-662.84149	518.68524	-9.28814	-1096.06445	251.48622	15.22931
1039	8.650	979.71411	143.85088	1411.26672	-80.25514	321.12491	1280.19226	-860.13855	370.65533	1288.45337	-27.95642	494.80096	115.30147	419.61597	162.89880	-1.78526	-687.45184	520.07922	-9.68477	-1063.26843	249.22971	11.36805
1040	8.658	981.91370	144.18256	1408.28943	-82.82117	322.95941	1277.01624	-862.00281	370.67636	1284.43542	-3.25018	491.67737	114.32938	395.26221	164.39758	-2.01147	-712.31580	521.36609	-9.92175	-1029.84497	247.53296	8.66145
1041	8.667	983.79462	144.67079	1405.99146	-85.61195	324.72110	1274.39954	-864.06287	370.82233	1280.68860	22.64490	487.95990	112.36082	370.94916	165.87387	-2.29477	-737.18005	522.66449	-9.90520	-996.28406	246.08727	7.56477
1042	8.675	985.25635	145.29626	1404.51868	-88.55251	326.29449	1272.37695	-866.30017	370.95099	1277.23730	49.94269	483.67007	109.28133	346.65268	167.37042	-2.57396	-761.90198	524.12421	-9.69421	-962.87994	244.71136	8.27666
1043	8.683	986.25427	146.02620	1403.94897	-91.54110	327.66742	1270.97095	-868.60291	370.93616	1274.12292	78.75385	478.87222	105.05894	322.35217	168.94812	-2.73489	-786.49377	525.79919	-9.49541	-929.70056	243.52679	10.52526
1044	8.692	986.79248	146.82965	1404.29346	-94.47320	328.90247	1270.19067	-870.79834	370.69440	1271.41528	109.07776	473.65543	99.85022	297.99033	170.65225	-2.74945	-811.04004	527.62878	-9.48201	-896.62915	242.88742	13.64448
1045	8.700	986.90570	147.68817	1405.51050	-97.26173	330.08899	1270.03247	-872.72980	370.17715	1269.19482	140.88501	468.05548	93.94911	273.49414	172.48874	-2.70726	-835.62610	529.48230	-9.61180	-863.44702	243.18881	16.95042
1046	8.708	986.63995	148.60263	1407.51941	-99.83850	331.29770	1270.48193	-874.29584	369.37842	1267.53467	174.13165	462.03064	87.66079	248.84546	174.43268	-2.69986	-860.30920	531.25586	-9.67233	-829.99573	244.55295	20.13895
1047	8.717	986.04352	149.59682	1410.21497	-102.14376	332.54440	1271.51233	-875.43823	368.33557	1266.49634	208.72342	455.54333	81.25555	224.08179	176.42368	-2.69535	-885.10400	532.96112	-9.51857	-796.29993	246.73456	23.29218
1048	8.725	985.16461	150.70578	1413.48279	-104.11723	333.78046	1273.08923	-876.12592	367.11172	1266.11877	244.52460	448.62506	74.96693	199.22067	178.33351	-2.55759	-909.99463	534.66071	-9.23875	-762.52161	249.38725	26.55996
1049	8.733	984.05206	151.95517	1417.20789	-105.69810	334.91150	1275.17529	-876.36383	365.79297	1266.39819	281.37057	441.31683	68.96541	174.22794	180.07666	-2.24547	-934.97198	536.36768	-9.03631	-728.83252	252.27142	29.93892
1050	8.742	982.75940	153.35069	1421.27563	-106.82782	335.83099	1277.73682	-876.21167	364.48853	1267.28833	319.06918	433.60529	63.32802	149.06351	181.75928	-1.91836	-960.05200	538.07764	-8.98190	-695.31116	255.29089	33.28225
1051	8.750	981.34717	154.87769	1425.57422	-107.45135	336.45087	1280.74915	-875.77960	363.30386	1268.73340	357.38077	425.45282	58.03877	123.72689	183.54752	-1.73315	-985.25305	539.81848	-8.96665	-661.93384	258.49210	36.44919
1052	8.758	979.87610	156.50517	1429.99658	-107.52503	336.72226	1284.19446	-875.19843	362.31427	1270.70386	395.94858	416.81616	53.01204	98.26888	185.45245	-1.64483	-1010.57422	541.61432	-8.88593	-628.73920	261.92053	39.45647
1053	8.767	978.40137	158.19858	1434.44141	-107.03389	336.64594	1288.04919	-874.58435	361.56198	1273.19470	434.28818	407.64560	48.11095	72.75530	187.37531	-1.50826	-1035.99902	543.44580	-8.77938	-596.03235	265.46381	42.41769
1054	8.775	976.97321	159.93150	1438.82019	-106.00892	336.26294	1292.26440	-874.00146	361.05933	1276.19373	471.96240	397.98151	43.19098	47.19411	189.25708	-1.27255	-1061.51697	545.27838	-8.76428	-564.38959	268.90356	45.31739
1055	8.783	975.63684	161.68256	1443.06177	-104.53271	335.62872	1296.75098	-873.43805	360.80078	1279.64954	508.88000	388.18866	38.30246	21.53060	191.09656	-1.00341	-1087.12830	547.10846	-8.88100	-534.45935	272.00775	47.93044
1056	8.792	974.43073	163.42352	1447.10815	-102.72728	334.79727	1301.37854	-872.82477	360.78607	1283.45093	545.49573	379.26361	34.04444	-4.25718	192.91977	-0.78404	-1112.77197	548.98993	-8.94471	-506.75208	274.54410	49.94003
1057	8.800	973.38336	165.11865	1450.90710	-100.72471	333.82321	1305.99048	-872.08984	361.02835	1287.41809	582.56488	372.77826	31.57374	-30.06828	194.75272	-0.63469	-1138.17896	551.06860	-8.37801	-481.58868	276.26877	51.05502
1058	8.808	972.50848	166.74274	1454.41260	-98.63780	332.76886	1310.42529	-871.21051	361.54401	1291.31604	620.23828	369.97769	31.76572	-55.62684	196.52191	-0.46516	-1162.78931	553.55426	-6.25111	-459.14563	276.83948	51.07640
1059	8.817	971.80414	168.29488	1457.58936	-96.55431	331.70023	1314.52783	-870.23206	362.33350	1294.89453	657.03229	370.59320	34.05945	-80.49668	197.99692	-0.04246	-1185.89111	556.57056	-1.84502	-439.47595	275.81577	49.93861
1060	8.825	971.25299	169.78545	1460.40930	-94.54451	330.66879	1318.15173	-869.25305	363.35522	1297.94141	689.73584	372.78345	36.26902	-104.30076	198.90335	0.95153	-1206.93286	560.02618	4.71106	-422.55267	272.93893	47.67627
1061	8.833	970.82056	171.21750	1462.84644	-92.65357	329.70660	1321.16650	-868.38214	364.51352	1300.31848	714.76129	374.61237	35.86081	-127.08729	199.09061	2.74189	-1225.67578	563.67755	12.62164	-408.33112	268.31775	44.41013
1062	8.842	970.46161	172.59114	1464.87805	-90.88876	328.84665	1323.47314	-867.68073	365.67178	1301.97778	730.27533	375.53235	31.67952	-149.42493	198.56039	5.40302	-1242.06519	567.31580	21.26406	-396.79529	262.27121	40.38876
1063	8.850	970.13293	173.91669	1466.48816	-89.22600	328.13092	1325.01428	-867.13245	366.66986	1302.95776	737.41614	376.27917	24.55488	-171.86591	197.33051	9.14448	-1256.16077	570.82690	30.67912	-388.00604	255.17761	35.90389
1064	8.858	969.80249	175.21346	1467.66748	-87.62879	327.58417	1325.76794	-866.66064	367.34683	1303.34937	739.25244	377.72327	16.43707	-194.07394	195.35056	14.67451	-1268.25574	574.00439	41.25975	-382.09546	247.47095	31.14752
1065	8.867	969.45551	176.50519	1468.40845	-86.06203	327.18652	1325.73401	-866.16852	367.57419	1303.24646	738.25940	380.20215	9.15102	-214.37076	192.51596	23.08809	-1278.84998	576.35815	52.89333	-379.21466	239.62729	26.15972
1066	8.875	969.09637	177.81490	1468.70068	-84.50014	326.88287	1324.92737	-865.57001	367.27798	1302.71545	734.62695	383.54272	3.70595	-230.20926	188.63934	35.00234	-1288.22742	577.29950	64.32295	-379.50458	232.11224	20.83519
1067	8.883	968.74341	179.14780	1468.53528	-82.93589	326.61523	1323.37720	-864.80438	366.44562	1301.79346	726.78009	387.17511	0.22921	-239.47980	183.59015	49.55569	-1295.89124	576.61450	73.58728	-383.06464	225.34180	15.11602
1068	8.892	968.42804	180.48033	1467.91406	-81.38805	326.34033	1321.12646	-863.84381	365.13840	1300.50220	713.26721	390.35733	-1.69166	-241.64941	177.60236	64.53963	-1300.59351	574.68494	79.23702	-389.87396	219.75293	9.35297
1069	8.900	968.20306	181.77046	1466.85413	-79.89829	326.03098	1318.23083	-862.70258	363.49377	1298.86023	694.16199	392.66852	-2.61169	-237.65692	171.20493	77.77883	-1301.24304	572.23120	80.98666	-399.77094	215.86375	4.40087
1070	8.908	968.15039	182.97870	1465.38513	-78.52119	325.68164	1314.75488	-861.44263	361.69086	1296.88013	671.05267	394.30124	-3.05191	-228.97836	164.81027	88.32742	-1297.70862	569.88745	79.37664	-412.72467	213.97771	1.18283
1071	8.917	968.37183	184.08231	1463.54163	-77.31331	325.31839	1310.77185	-860.16193	359.91336	1294.56665	646.00128	395.75385	-3.36637	-216.92703	158.52536	96.52235	-1290.57007	567.99902	75.23672	-429.17773	213.78404	-0.01987
1072	8.925	968.96198	185.06969	1461.35449	-76.32199	324.99518	1306.36182	-858.97675	358.33191	1291.92871	620.49353	397.33759	-3.62488	-202.38245	152.30367	103.23797	-1280.32959	566.71545	69.42799	-449.61981	214.55266	0.11139
1073	8.933	969.97955	185.92609	1458.85059	-75.58517	324.75922	1301.60498	-858.01141	357.07971	1288.99890	595.17578	399.05054	-3.76716	-185.81006	146.21353	109.11379	-1266.99609	566.14410	62.85010	-473.50287	215.73996	0.46682
1074	8.942	971.43164	186.63013	1456.05884	-75.14695	324.59457	1296.57642	-857.37750	356.22687	1285.84717	570.17761	400.75171	-3.86117	-167.51031	140.51453	114.28770	-1250.24768	566.34259	56.70634	-499.09454	217.18311	0.36491
1075	8.950	973.27643	187.15442	1453.02295	-75.07723	324.39124	1291.35522	-857.13727	355.78284	1282.58899	545.42517	402.34149	-4.08553	-147.86008	135.43884	118.60858	-1230.07349	567.13977	52.54108	-524.69867	218.84686	-0.18708
1076	8.958	975.44049	187.46889	1449.80518	-75.47855	323.97906	1286.04590	-857.28479	355.71320	1279.38574	520.81659	403.86401	-4.49948	-127.32041	131.05106	121.89282	-1207.50476	567.99829	51.30077	-549.63776	220.66205	-0.86172
1077	8.967	977.83429	187.56119	1446.48535	-76.46143	323.21149	1280.79236	-857.76221	355.94525	1276.42285	496.29541	405.46628	-4.96896	-106.19178	127.37465	123.97841	-1184.45630	568.19055	52.18391	-574.08008	222.54994	-1.41096
1078	8.975	980.35437	187.45319	1443.16333	-78.09216	322.04971	1275.76941	-858.49231	356.37982	1273.85693	471.84152	407.21710	-5.33885	-84.38020	124.48048	124.71043	-1162.36035	567.19537	53.18098	-598.38800	224.43796	-1.78205
1079	8.983	982.88208	187.18420	1439.95898	-80.34616	320.59473	1271.15942	-859.40863	356.92395	1271.74695	447.45264	409.02936	-5.58836	-61.49830	122.39028	123.97964	-1141.07581	564.90625	52.90930	-622.73743	226.25610	-2.02024
1080	8.992	985.28888	186.78722	1437.00854	-83.09806	319.04541	1267.12988	-860.45966	357.50220	1270.00684	423.12350	410.80823	-5.79223	-37.18763	120.97683	121.75388	-1119.35986	561.51935	51.35200	-647.12744	227.98514	-2.15840
1081	9.000	987.45227	186.28847	1434.45691	-86.15370	317.60638	1263.81494	-861.58600	358.01343	1268.41394	398.82965	412.55194	-6.01242	-11.26664	119.99804	118.08881	-1096.08386	557.28564	49.11765	-671.51550	229.67313	-2.21346
1082	9.008	989.27753	185.71817	1432.44250	-89.30786	316.39252	1261.29785	-862.70892	358.28247	1266.68567	374.53827	414.26575	-6.25994	16.35043	119.20203	113.14384	-1070.87012	552.32593	46.75060	-695.88879	231.36058	-2.23154
1083	9.017	990.71014	185.10941	1431.07361	-92.39163	315.39645	1259.60645	-863.74365	358.08264	1264.60913	350.21576	415.92642	-6.47603	45.74053	118.35876	107.16631	-1044.01624	546.59082	44.64061	-720.29944	233.05705	-2.29031
1084	9.025	991.73358	184.48416	1430.41199	-95.28114	314.53998	1258.72437	-864.59082	357.24078	1262.19629	325.83652	417.54114	-6.54890	76.97854	117.26239	100.44187	-1016.13892	539.93372	43.03473	-744.82922	234.75458	-2.41852
1085	9.033	992.35657	183.85013	1430.47046	-97.88294	313.74115	1258.60828	-865.14606	355.80383	1259.77637	301.39783	419.14893	-6.42380	110.09753	115.82696	93.24314	-987.72955	532.25842	41.99848	-769.49023	236.41943	-2.53581
1086	9.042	992.60455	183.21866	1431.22168	-100.12019	312.93994	1259.20801	-865.40021	354.14661	1257.87402	276.88635	420.79044	-6.16311	145.05112	114.20689	85.76778	-958.81268	523.65027	41.50717	-794.21710	238.08522	-2.57017
1087	9.050	992.51898	182.61526	1432.61316	-101.92420	312.10123	1260.47925	-865.47577	352.80630	1256.91516	252.25323	422.48682	-5.87894	181.72028	112.79488	78.10987	-929.00403	514.37384	41.60820	-818.95990	239.90515	-2.57878
1088	9.058	992.15570	182.06569	1434.57593	-103.23396	311.22253	1262.38464	-865.49573	352.16431	1257.06165	227.45996	424.21228	-5.64888	219.94794	112.03409	70.34111	-897.93964	504.76398	42.44324	-843.72437	241.97803	-2.64520
1089	9.067	991.57788	181.58163	1437.02246	-104.00049	310.34274	1264.89221	-865.48987	352.34448	1258.28064	202.50995	425.93170	-5.47507	259.54047	112.17218	62.61663	-865.65631	495.10431	44.10684	-868.53772	244.18097	-2.72544
1090	9.075	990.84827	181.16493	1439.85107	-104.19128	309.53360	1267.97461	-865.43372	353.31934	1260.49072	177.43048	427.67694	-5.30899	300.24246	113.20476	55.17125	-832.65631	485.54977	46.50515	-893.43475	246.25546	-2.67101
1091	9.083	990.01965	180.80995	1442.95752	-103.79742	308.87134	1271.60388	-865.29749	354.97919	1263.63745	152.25320	429.51636	-5.11565	341.72949	115.05040	48.25074	-799.73395	476.09622	49.29416	-918.46558	248.03387	-2.36158
1092	9.092	989.13348	180.49956	1446.24402	-102.83836	308.40363	1275.74170	-865.04340	357.07300	1267.62231	127.00208	431.45813	-4.88031	383.60938	117.70159	42.05605	-767.67969	466.61340	51.89459	-943.65063	249.58228	-1.80367
1093	9.100	988.23322	180.21370	1449.62036	-101.35841	308.13165	1280.33130	-864.61725	359.13669	1272.19446	101.69379	433.44922	-4.58942	425.41156	121.13683	36.69924	-736.95483	457.00555	53.70493	-968.95306	251.13937	-1.16156
1094	9.108	987.36987	179.94078	1453.00439	-99.42488	308.01416	1285.29114	-863.97168	360.64508	1277.03979	76.32318	435.43054	-4.26882	466.61774	125.09338	32.21721	-707.50854	447.43747	54.50275	-994.35297	252.85205	-0.65405
1095	9.117	986.59198	179.67960	1456.32751	-97.13107	307.98120	1290.51001	-863.09637	361.30038	1281.98328	50.85059	437.33545	-4.00903	506.80029	128.95639	28.72206	-678.89160	438.41260	54.63454	-1019.86829	254.60617	-0.35544
1096	9.125	985.93597	179.43680	1459.53540	-94.58878	307.95728	1295.85046	-862.02057	361.10074	1287.00098	25.23962	439.11844	-3.89874	545.84729	131.83447	26.67867	-650.60742	430.59253	54.71304	-1045.41003	256.16635	-0.13786
1097	9.133	985.42291	179.21315	1462.58240	-91.90635	307.89944	1301.16577	-860.79736	360.20175	1292.07544	-0.51154	440.82782	-3.91159	584.08606	132.79199	26.99150	-622.45947	424.50967	55.13131	-1070.63281	257.35629	0.21617
1098	9.142	985.05963	178.99355	1465.42261	-89.16777	307.82599	1306.31848	-859.49670	358.79626	1297.11060	-26.32007	442.55927	-3.84985	621.85779	131.42307	30.30667	-594.70966	420.39734	55.83250	-1094.94067	258.12869	0.92221
1099	9.150	984.84100	178.76059	1468.01025	-86.43506	307.79739	1311.18518	-858.20599	357.04770	1301.93787	-51.88599	444.40115	-3.34890	658.40295	128.53442	35.80752	-568.01367	418.20053	56.37826	-1117.72363	258.58649	2.15276
1100	9.158	984.74829	178.51161	1470.30554	-83.76992	307.85425	1315.64771	-857.02240	355.06329	1306.35388	-76.64880	446.49872	-1.92422	691.00403	125.88560	40.98061	-543.17590	417.70123	56.16608	-1138.68823	258.89050	3.89716
1101	9.167	984.74927	178.25729	1472.27563	-81.23992	307.96973	1319.58606	-856.03064	352.90808	1310.16589	-99.99207	449.03210	0.82256	715.83496	124.79936	42.98837	-520.81006	418.65997	54.69052	-1157.97437	259.09082	5.81782
1102	9.175	984.79968	178.00909	1473.89502	-78.90208	308.05396	1322.88342	-855.27466	350.63077	1313.23462	-121.48016	452.08804	4.94204	730.59424	125.28747	40.42853	-501.10938	420.91400	51.72526	-1176.06604	258.97754	7.51686
1103	9.183	984.84631	177.77191	1475.14551	-76.78657	307.99475	1325.44592	-854.73682	348.29126	1315.50623	-140.84540	455.62280	10.15558	736.54199	126.68427	34.03082	-483.92065	424.40601	47.33338	-1193.72705	258.00958	9.19920
1104	9.192	984.83453	177.54292	1476.01733	-74.89059	307.70697	1327.21960	-854.33923	345.98199	1317.02087	-157.86432	459.54578	16.13847	737.45850	128.54648	25.99396	-469.02350	429.11545	41.75195	-1211.85962	255.45793	12.05970
1105	9.200	984.72223	177.31229	1476.51050	-73.18270	307.16461	1328.19055	-853.96613	343.82526	1317.89246	-172.34418	463.77838	22.77445	736.54016	130.70656	18.58120	-456.33075	434.98480	35.27807	-1230.85278	250.94223	17.68784
1106	9.208	984.48975	177.07133	1476.63379	-71.61276	306.40039	1328.37061	-853.49445	341.95581	1318.26392	-184.05847	468.18585	30.28360	734.50513	132.96262	12.97121	-445.92609	441.95941	28.19349	-1249.62329	245.15125	26.52234
1107	9.217	984.14142	176.82104	1476.39307	-70.12328	305.48047	1327.77966	-852.82159	340.50183	1318.26086	-192.49921	472.56201	39.21772	730.17957	135.06909	9.07846	-438.06384	450.06924	20.70329	-1265.48694	239.84497	36.79379
1108	9.225	983.70715	176.56619	1475.78662	-68.66754	304.47247	1326.43921	-851.88641	339.55115	1317.95801	-196.79395	476.78799	50.09581	722.20026	136.97113	6.20993	-433.24536	459.39276	12.97635	-1275.46667	236.69548	45.44783
1109	9.233	983.24371	176.30487	1474.81799	-67.22957	303.42468	1324.38171	-850.67975	339.12231	1317.36719	-196.17017	480.89941	62.69032	710.09619	138.88541	3.91592	-432.33276	469.80008	5.36502	-1278.09790	236.10664	50.21547
1110	9.242	982.82751	176.02446	1473.50415	-65.83134	302.36365	1321.65796	-849.24908	339.18124	1316.44775	-190.63757	484.92023	75.71375	694.10596	141.03625	2.21937	-436.43182	480.56796	-1.33877	-1274.11987	237.28987	50.71506
1111	9.250	982.53802	175.70370	1471.86621	-64.52611	301.30118	1318.33069	-847.69800	339.67029	1315.13306	-181.10175	488.70795	87.43877	674.58777	143.36282	1.16279	-446.23688	490.32593	-6.07858	-1265.54602	239.12291	48.07602
1112	9.258	982.44922	175.32434	1469.92273	-63.38668	300.24228	1314.46777	-846.17914	340.49417	1313.35510	-168.76123	492.02347	96.67782	652.11450	145.61624	0.58893	-461.47614	497.77325	-8.42292	-1254.22498	240.64337	44.02438
1113	9.267	982.63354	174.88435	1467.70020	-62.49288	299.20193	1310.14709	-844.87134	341.49057	1311.06409	-154.44470	494.70532	103.24751	627.74628	147.69470	0.30125	-481.34192	502.61050	-9.07986	-1241.04126	241.14415	40.03437
1114	9.275	983.15991	174.40060	1465.23743	-61.92226	298.22562	1305.46838	-843.93903	342.44839	1308.24548	-138.43231	496.70331	107.71503	602.62897	149.71046	0.12532	-504.75488	505.54745	-9.00880	-1225.83447	240.29012	36.73831
1115	9.283	984.08014	173.90007	1462.57898	-61.74774	297.40356	1300.55347	-843.49109	343.17853	1304.93164	-120.69409	498.02625	110.85524	577.45276	151.75546	-0.07750	-529.94635	507.51114	-8.60577	-1207.75952	238.17839	33.85529
1116	9.292	985.41272	173.40828	1459.77234	-62.03334	296.87036	1295.53687	-843.55695	343.58694	1301.20496	-101.22235	498.73218	113.25239	552.44067	153.79904	-0.36400	-555.11243	509.10947	-8.12422	-1185.96838	235.21358	30.66441
1117	9.300	987.12720	172.94730	1456.87671	-62.82036	296.77094	1290.55798	-844.08746	343.69904	1297.18677	-80.19971	498.85352	115.12483	527.61261	155.79410	-0.72275	-579.60876	510.60703	-7.96291	-1160.25598	231.89951	26.67096
1118	9.308	989.13281	172.54370	1453.97424	-64.11346	297.19727	1285.75781	-844.98108	343.62744	1293.01575	-57.93884	498.32764	116.38953	502.93518	157.70432	-1.11232	-603.80566	512.08417	-8.26881	-1131.17554	228.69873	21.97638
1119	9.317	991.28387	172.22571	1451.17688	-65.88141	298.14157	1281.27368	-846.13281	343.51450	1288.82861	-34.72345	497.09442	116.90994	478.36023	159.47235	-1.47891	-628.19568	513.56677	-8.82371	-1099.67371	225.96480	17.12505
1120	9.325	993.40277	172.00717	1448.62341	-68.07172	299.49396	1277.22363	-847.48285	343.47308	1284.75464	-10.68073	495.18262	116.62724	453.87012	161.08273	-1.79063	-652.92053	515.04993	-9.34485	-1066.71460	223.85883	12.75098
1121	9.333	995.30933	171.88721	1446.46753	-70.62170	301.07474	1273.69324	-849.02924	343.54517	1280.90796	14.24731	492.64685	115.48711	429.48657	162.60699	-2.07061	-677.80676	516.52063	-9.67055	-1033.07922	222.33513	9.41057
1122	9.342	996.84607	171.85670	1444.85657	-73.45776	302.69333	1270.73938	-850.79602	343.68869	1277.36816	40.22034	489.50079	113.38720	405.20911	164.13159	-2.35465	-702.60840	518.00916	-9.74350	-999.29242	221.21686	7.56572
1123	9.350	997.90051	171.89037	1443.90503	-76.49200	304.21252	1268.40308	-852.78870	343.78140	1274.17822	67.39685	485.73654	110.24828	380.99109	165.70932	-2.63758	-727.19006	519.57245	-9.61143	-965.66711	220.27827	7.50869
1124	9.358	998.41827	171.95334	1443.67798	-79.62320	305.58188	1266.71887	-854.96106	343.65100	1271.37231	95.87833	481.37659	106.11337	356.78046	167.39282	-2.87990	-751.57495	521.24738	-9.44292	-932.34473	219.42346	9.18305
1125	9.367	998.39777	172.03728	1444.19470	-82.74130	306.82953	1265.71069	-857.20154	343.14539	1269.00525	125.68018	476.49707	101.16660	332.54431	169.20613	-3.02465	-775.89099	523.02649	-9.41000	-899.22363	218.87456	12.09494
1126	9.375	997.87213	172.18192	1445.43970	-85.73568	308.02536	1265.38379	-859.36017	342.19760	1267.14978	156.75031	471.18237	95.64806	308.26379	171.09218	-3.03538	-800.26886	524.85718	-9.51250	-865.94580	219.12836	15.47553
1127	9.383	996.89423	172.45107	1447.36707	-88.50584	309.23279	1265.72217	-861.29663	340.83197	1265.87646	189.02008	465.44958	89.73624	283.91608	172.96677	-2.93999	-824.77496	526.66119	-9.57958	-832.15082	220.63318	18.65776
1128	9.392	995.53082	172.89282	1449.90283	-90.96927	310.47034	1266.69238	-862.89850	339.13144	1265.23877	222.41541	459.24152	83.50513	259.45630	174.77682	-2.78935	-849.41766	528.37592	-9.46958	-797.85291	223.34976	21.46316
1129	9.400	993.85675	173.51016	1452.95508	-93.06059	311.69977	1268.24866	-864.06824	337.20654	1265.26379	256.83783	452.49704	76.99072	234.83597	176.50562	-2.59071	-874.17151	530.01855	-9.22036	-763.52869	226.70285	24.19402
1130	9.408	991.94574	174.25058	1456.42676	-94.72540	312.83466	1270.34009	-864.72351	335.16797	1265.94458	292.17862	445.18237	70.28328	210.03558	178.20688	-2.33423	-898.98877	531.67975	-8.99251	-729.77191	230.10655	27.15171
1131	9.417	989.86359	175.04797	1460.22290	-95.91852	313.76013	1272.92310	-864.82953	333.10956	1267.23999	328.33276	437.24304	63.56344	185.07059	179.98141	-2.06131	-923.82910	533.41614	-8.89739	-696.84216	233.41579	30.25098
1132	9.425	987.66669	175.88416	1464.25500	-96.60810	314.36606	1275.96912	-864.44513	331.11398	1269.08936	365.14743	428.59332	57.06795	159.97961	181.85217	-1.84720	-948.68799	535.19696	-8.89490	-664.54761	236.84409	33.16747
1133	9.433	985.40674	176.78218	1468.44458	-96.78015	314.58319	1279.46069	-863.73352	329.26004	1271.43567	402.37424	419.18964	50.98264	134.79449	183.75211	-1.70338	-973.59485	536.98053	-8.86416	-632.57129	240.57405	35.73194
1134	9.442	983.13269	177.76738	1472.71802	-96.44222	314.39923	1283.37671	-862.90466	327.61407	1274.24561	439.70959	409.09250	45.33754	109.50481	185.64047	-1.55029	-998.60864	538.78223	-8.75605	-600.92041	244.46175	38.04106
1135	9.450	980.88580	178.86438	1476.99719	-95.62474	313.84369	1287.67468	-862.12189	326.21445	1277.51135	476.86884	398.43179	40.02094	84.06130	187.53149	-1.32266	-1023.80414	540.62390	-8.64814	-570.04620	248.08496	40.24061
1136	9.458	978.70099	180.09247	1481.20020	-94.38260	312.95630	1292.28015	-861.44153	325.06882	1281.22412	513.64917	387.40631	34.96146	58.43722	189.43314	-1.05565	-1049.22803	542.45770	-8.64908	-540.58362	251.02615	42.33022
1137	9.467	976.61395	181.44435	1485.25415	-92.79776	311.76917	1297.08301	-860.82648	324.17880	1285.32898	550.04297	376.53931	30.46503	32.67654	191.32153	-0.84255	-1074.85010	544.23682	-8.70744	-513.04199	253.07324	44.14068
1138	9.475	974.65991	182.88849	1489.10437	-90.97010	310.31683	1301.93896	-860.20691	323.55933	1289.68848	586.34009	366.94513	27.44581	6.87951	193.15359	-0.73004	-1100.49121	546.06580	-8.42271	-487.67865	254.17876	45.40617
1139	9.483	972.86047	184.38983	1492.71252	-88.99789	308.65350	1306.68274	-859.53632	323.23096	1294.08130	622.83746	359.96829	27.01848	-18.77012	194.83295	-0.63074	-1125.70215	548.17310	-7.00185	-464.57086	254.22302	45.86992
1140	9.492	971.21625	185.92676	1496.04785	-86.97176	306.85031	1311.14978	-858.82288	323.21201	1298.23486	658.97058	356.13693	29.37624	-43.93116	196.18292	-0.33036	-1149.75269	550.72632	-3.55424	-443.79327	252.88870	45.36462
1141	9.500	969.71442	187.50143	1499.08081	-84.97827	304.97815	1315.18738	-858.13312	323.51285	1301.88025	692.51727	354.48486	32.93183	-68.14491	197.04074	0.39135	-1171.90210	553.72858	2.29037	-425.49634	249.91901	43.84277
1142	9.508	968.33636	189.13033	1501.77710	-83.09081	303.09967	1318.65442	-857.56763	324.11163	1304.80408	719.93176	353.29236	34.87834	-91.05085	197.34717	1.62807	-1191.68579	557.05347	10.09861	-409.76819	245.38625	41.40570
1143	9.517	967.05615	190.82463	1504.09839	-81.35568	301.27637	1321.43188	-857.21289	324.92542	1306.88770	738.16736	351.58606	32.98665	-112.63593	197.12845	3.32408	-1208.87012	560.51624	19.14510	-396.49805	239.55582	38.31418
1144	9.525	965.84125	192.58731	1506.00989	-79.79057	299.57590	1323.44214	-857.08643	325.80081	1308.12903	746.84961	349.64896	27.06224	-133.25964	196.42447	5.45771	-1223.31421	563.87561	29.02559	-385.52716	232.69919	34.89259
1145	9.533	964.66003	194.41621	1507.48645	-78.38939	298.05829	1324.65771	-857.10828	326.52747	1308.63525	748.63171	348.24939	18.82140	-153.31201	195.14780	8.40666	-1235.12683	566.77252	39.63007	-376.89697	225.15149	31.35647
1146	9.542	963.49316	196.29810	1508.51489	-77.12646	296.74838	1325.08716	-857.12939	326.87961	1308.57922	746.99042	347.90320	10.60123	-172.53156	192.96323	13.23480	-1244.87585	568.72455	50.62901	-370.83728	217.33858	27.69989
1147	9.550	962.33582	198.20642	1509.09558	-75.96687	295.62476	1324.75171	-857.00751	326.67828	1308.12646	743.53510	348.72968	4.14941	-189.37201	189.39911	21.36804	-1253.28320	569.26794	61.13190	-367.61591	209.65347	23.70636
1148	9.558	961.18994	200.10777	1509.24353	-74.88051	294.63669	1323.67700	-856.66760	325.84116	1307.37439	737.32837	350.43445	0.11824	-201.36694	184.20438	33.37395	-1260.47913	568.22314	69.99412	-367.49719	202.33044	19.10058
1149	9.567	960.06659	201.96506	1508.97644	-73.84946	293.72852	1321.89917	-856.10773	324.40082	1306.34399	726.41791	352.39990	-1.86242	-206.68207	177.69328	47.85827	-1265.67102	565.88641	76.34939	-370.70764	195.44148	13.85333
1150	9.575	959.00140	203.74283	1508.29834	-72.87205	292.85205	1319.46753	-855.37762	322.48138	1305.00476	709.81500	354.10339	-2.69939	-205.24835	170.71521	61.99435	-1267.71606	562.96436	79.71564	-377.22565	189.11848	8.43967
1151	9.583	958.06024	205.42355	1507.21130	-71.96874	291.97449	1316.44348	-854.56018	320.25067	1303.30432	688.29089	355.50681	-3.17049	-198.28589	164.13406	73.39145	-1265.96387	560.27039	79.91884	-386.62207	183.79884	3.76006
1152	9.592	957.32874	207.01428	1505.73352	-71.18013	291.09393	1312.89734	-853.75317	317.88815	1301.19824	663.76935	356.94443	-3.58852	-187.20648	158.21454	81.42052	-1260.49463	558.36914	77.18443	-398.45551	180.06279	0.68289
1153	9.600	956.89392	208.53064	1503.88928	-70.55402	290.24591	1308.90381	-853.05273	315.57349	1298.66833	638.16180	358.63818	-3.93923	-173.11584	152.56265	86.98004	-1251.71704	557.41327	72.14043	-412.98303	178.15813	-0.54409
1154	9.608	956.82928	209.96878	1501.69434	-70.13905	289.47894	1304.53577	-852.55365	313.47458	1295.71802	612.62384	360.45245	-4.16177	-156.79761	146.71097	91.36288	-1239.85352	557.28186	65.71437	-431.04303	177.81100	-0.49747
1155	9.617	957.18823	211.29410	1499.17090	-69.99454	288.81076	1299.86572	-852.35345	311.72873	1292.37439	587.53931	362.14545	-4.31003	-138.77887	140.61755	95.35783	-1224.79102	557.81750	59.24212	-452.87775	178.52345	-0.12765
1156	9.625	957.99945	212.46571	1496.38098	-70.19910	288.19489	1294.97083	-852.53406	310.42554	1288.71106	562.85779	363.65726	-4.52662	-119.46803	134.57190	99.09599	-1206.55225	558.80200	54.48342	-477.37677	179.88098	-0.10337
1157	9.633	959.25977	213.45793	1493.42664	-70.84583	287.51917	1289.94141	-853.13190	309.59280	1284.87256	538.40875	365.09619	-4.89183	-99.27619	128.88858	102.36492	-1186.08276	559.69678	52.76176	-502.78223	181.55815	-0.53263
1158	9.642	960.93073	214.25233	1490.41162	-72.03032	286.64853	1284.89136	-854.13281	309.18469	1281.07227	514.07465	366.60706	-5.32243	-78.54505	123.82075	104.88500	-1165.24902	559.68518	53.67632	-527.89606	183.28947	-1.15803
1159	9.650	962.93524	214.83931	1487.42358	-73.82509	285.50208	1279.96753	-855.48389	309.09579	1277.55786	489.82184	368.26407	-5.66951	-57.36433	119.56796	106.41063	-1145.47217	558.17871	55.24748	-552.44373	184.94833	-1.70520
1160	9.658	965.15228	215.23119	1484.55078	-76.24119	284.10400	1275.34180	-857.10071	309.20953	1274.55737	465.65179	370.02295	-5.88497	-35.52467	116.20208	106.75822	-1126.46289	555.16870	55.62698	-576.62073	186.56410	-2.06639
1161	9.667	967.42572	215.45493	1481.90234	-79.20509	282.56662	1271.18506	-858.88281	309.44284	1272.20874	441.55615	371.79364	-6.02924	-12.66230	113.59299	105.80126	-1106.68359	551.02600	54.19806	-600.64185	188.22601	-2.28036
1162	9.675	969.58362	215.53653	1479.60669	-82.57175	281.03876	1267.63538	-860.73486	309.74796	1270.49695	417.50745	373.52771	-6.18342	11.56808	111.41202	103.46967	-1084.78638	546.10645	51.33216	-624.61859	189.99184	-2.43278
1163	9.683	971.45679	215.49832	1477.79846	-86.16231	279.65375	1264.78101	-862.55853	310.07001	1269.24207	393.47894	375.21982	-6.39482	37.41015	109.24374	99.79816	-1060.44019	540.52216	47.96664	-648.58917	191.85582	-2.58142
1164	9.692	972.90009	215.36832	1476.60510	-89.80460	278.48117	1262.66003	-864.23346	310.29639	1268.15674	369.46851	376.88312	-6.63814	64.99358	106.75184	94.96678	-1034.34888	534.10693	45.43313	-672.58411	193.72177	-2.72066
1165	9.700	973.81567	215.18782	1476.12964	-93.36140	277.50137	1261.26880	-865.64929	310.24582	1266.95239	345.47934	378.53647	-6.81065	94.35790	103.74274	89.23540	-1007.88501	526.56885	44.94765	-696.65332	195.44978	-2.80476
1166	9.708	974.16382	215.00398	1476.43176	-96.73307	276.62869	1260.57141	-866.74927	309.75626	1265.45679	321.47388	380.19424	-6.81020	125.49389	100.14938	82.83802	-982.34711	517.77295	46.62174	-720.82471	197.00449	-2.81852
1167	9.717	973.95679	214.85452	1477.51648	-99.83461	275.77139	1260.51624	-867.53650	308.89594	1263.72754	297.38907	381.85034	-6.63223	158.39075	96.05203	75.97099	-958.02368	507.93451	49.11510	-745.09644	198.49969	-2.78735
1168	9.725	973.24707	214.75774	1479.33630	-102.57919	274.88019	1261.05884	-868.08411	308.11841	1262.12207	273.18030	383.47250	-6.37376	193.04608	91.68653	68.82587	-933.83905	497.51276	50.72104	-769.48114	200.06696	-2.74525
1169	9.733	972.11328	214.71149	1481.80371	-104.89388	273.94958	1262.17773	-868.51996	308.05087	1261.18884	248.80447	385.03766	-6.14627	229.42407	87.36760	61.58040	-908.09705	486.89444	50.67523	-794.00299	201.77475	-2.74783
1170	9.742	970.64044	214.70570	1484.80762	-106.73567	272.99536	1263.87451	-868.95355	309.01300	1261.41577	224.21069	386.56940	-5.99246	267.42355	83.37624	54.38207	-879.73334	476.20886	49.31212	-818.64758	203.66304	-2.84612
1171	9.750	968.90527	214.74185	1488.23303	-108.07972	272.04449	1266.15723	-869.43555	310.84439	1263.06995	199.40125	388.13095	-5.87427	306.87836	79.90211	47.38234	-848.96790	465.38489	47.40491	-843.37451	205.67726	-2.97818
1172	9.758	966.97662	214.83517	1491.97449	-108.90741	271.13263	1269.02747	-869.95459	313.22913	1266.14758	174.44516	389.79535	-5.72572	347.53558	77.03439	40.81466	-817.07898	454.25449	45.65390	-868.16833	207.62357	-2.96334
1173	9.767	964.91907	214.99341	1495.93652	-109.20935	270.29321	1272.47070	-870.42712	315.93555	1270.33777	149.40723	391.59741	-5.51570	389.00827	74.74748	35.00737	-785.82935	442.66599	44.56244	-893.04065	209.36407	-2.66387
1174	9.775	962.79285	215.19810	1500.02832	-108.99048	269.54279	1276.45178	-870.72699	318.65689	1275.10583	124.29892	393.49780	-5.25702	430.76953	72.94066	30.25929	-756.77722	430.63580	44.32076	-918.02563	210.98050	-2.11335
1175	9.783	960.65564	215.41472	1504.16467	-108.27534	268.87314	1280.91321	-870.76526	320.96500	1279.97119	99.08121	395.42737	-4.97031	472.19080	71.52513	26.69480	-730.49609	418.41675	44.62730	-943.16870	212.66034	-1.48780
1176	9.792	958.56421	215.61987	1508.26758	-107.11475	268.25494	1285.77759	-870.54663	322.57224	1284.76355	73.71387	397.34357	-4.68661	512.59375	70.37969	24.28115	-706.22998	406.47876	44.88978	-968.48071	214.49451	-0.97652
1177	9.800	956.57324	215.80818	1512.26575	-105.58975	267.64856	1290.94641	-870.14478	323.45209	1289.58374	48.19849	399.22589	-4.46549	551.39478	69.17527	23.10153	-682.44904	395.42352	44.78293	-993.91699	216.42943	-0.66452
1178	9.808	954.73407	215.97705	1516.09460	-103.80550	267.01752	1296.29773	-869.63495	323.70242	1294.56458	22.54529	401.08203	-4.33651	588.36334	67.34103	23.67635	-657.93250	385.77887	44.51015	-1019.37170	218.30998	-0.49408
1179	9.817	953.08936	216.11775	1519.69934	-101.87055	266.34961	1301.68762	-869.06311	323.41519	1299.71301	-3.23260	402.94489	-4.23055	623.67438	64.41872	26.68476	-632.58594	377.79877	44.47181	-1044.62695	219.88925	-0.27447
1180	9.825	951.66003	216.22569	1523.03516	-99.87432	265.67798	1306.95837	-868.46271	322.65527	1304.89587	-29.02814	404.82492	-3.99556	657.24023	60.69337	31.84679	-607.41516	371.47278	44.74399	-1069.28174	220.91656	0.26870
1181	9.833	950.44373	216.31938	1526.06360	-97.88576	265.06863	1311.95557	-867.88879	321.48694	1309.89099	-54.54907	406.74622	-3.38400	687.51660	57.36007	37.15264	-583.67578	366.74969	44.92760	-1092.78491	221.34027	1.34976
1182	9.842	949.42792	216.43639	1528.74829	-95.96921	264.57303	1316.53821	-867.43158	319.99496	1314.44922	-79.30786	408.83932	-1.98527	711.31976	55.63391	39.76034	-562.03345	363.75983	44.46481	-1114.67566	221.35629	2.92456
1183	9.850	948.59082	216.59959	1531.05420	-94.18751	264.19489	1320.57703	-867.18774	318.27869	1318.34741	-102.77789	411.29694	0.62251	725.87665	55.68834	37.90939	-542.55499	362.76263	42.97805	-1134.91626	221.13876	4.65847
1184	9.858	947.88452	216.79515	1532.94580	-92.58885	263.88983	1323.95520	-867.20630	316.42383	1321.42847	-124.61072	414.21967	4.54264	731.45862	56.79913	32.03226	-525.27368	363.82758	40.27172	-1154.06006	220.48048	6.23477
1185	9.867	947.23706	216.98378	1534.38782	-91.19725	263.57294	1326.58643	-867.45343	314.49866	1323.62439	-144.61810	417.54651	9.52367	731.43958	58.36528	24.28008	-510.47766	366.66620	36.20304	-1173.14844	218.67740	7.84348
1186	9.875	946.58215	217.11804	1535.35376	-90.01125	263.13745	1328.43042	-867.81866	312.59390	1324.95874	-162.57306	421.14484	15.25739	729.53766	60.30680	17.07458	-498.44653	370.85345	30.74525	-1193.27686	214.90912	10.41810
1187	9.883	945.88800	217.15546	1535.83679	-89.00455	262.49518	1329.48743	-868.15265	310.85776	1325.53162	-178.16016	424.92383	21.61346	727.25153	62.55892	11.82038	-489.08813	376.14526	24.15849	-1214.78223	209.03810	15.18837
1188	9.892	945.16339	217.07823	1535.84265	-88.13188	261.60770	1329.77612	-868.31573	309.47238	1325.49109	-191.04938	428.79358	28.70631	723.60229	64.74587	8.51069	-481.98022	382.58472	17.00346	-1236.50366	202.10204	22.63311
1189	9.900	944.44470	216.90652	1535.37329	-87.34241	260.48969	1329.31616	-868.21533	308.58185	1324.99561	-200.80408	432.56842	36.91609	716.62939	66.50156	6.26274	-476.87952	390.33322	9.91648	-1255.85242	195.87204	31.69382
1190	9.908	943.77789	216.68434	1534.42505	-86.59113	259.20135	1328.12866	-867.82202	308.23444	1324.17371	-206.72083	436.03046	46.69134	705.05695	67.87325	4.34646	-474.31348	399.31213	3.36504	-1269.85803	191.80173	40.09626
1191	9.917	943.21063	216.44119	1532.99890	-85.85294	257.83615	1326.24976	-867.17230	308.37369	1323.09192	-208.05896	439.05780	57.97559	688.95551	69.24886	2.70614	-475.71130	408.89600	-2.27231	-1276.67798	190.24199	45.61719
1192	9.925	942.80176	216.16991	1531.11243	-85.14500	256.49170	1323.73608	-866.36053	308.87244	1321.74585	-204.63977	441.61295	69.78905	669.24353	70.92153	1.52632	-482.67749	417.88687	-6.45680	-1276.52136	190.52403	47.24600
1193	9.933	942.62921	215.85149	1528.79541	-84.53567	255.23021	1320.65332	-865.52429	309.58749	1320.08069	-197.11487	443.66144	80.61830	646.94214	72.87250	0.78875	-495.81909	424.97971	-8.75849	-1271.11267	191.63358	45.46709
1194	9.942	942.77930	215.48552	1526.07629	-84.12602	254.06461	1317.06836	-864.82709	310.39230	1318.02466	-186.54218	445.16571	89.30614	622.96924	74.90015	0.35800	-514.39966	429.63980	-9.50917	-1262.32056	192.67885	41.75722
1195	9.950	943.32397	215.08345	1522.97534	-84.02164	252.98779	1313.05786	-864.43115	311.18216	1315.52161	-173.76855	446.09940	95.55244	598.16669	76.83464	0.11120	-536.95947	432.46127	-9.61626	-1251.23315	192.98137	37.71978
1196	9.958	944.29810	214.65562	1519.51709	-84.31236	252.01682	1308.71423	-864.46149	311.88190	1312.55029	-159.16754	446.42322	99.73621	573.14392	78.66838	-0.07262	-561.72998	434.42801	-9.58783	-1237.98462	192.14632	34.29200
1197	9.967	945.68665	214.21988	1515.74463	-85.05623	251.20691	1304.13635	-864.97845	312.46002	1309.13257	-142.77063	446.07758	102.47458	548.17328	80.47849	-0.28298	-586.95685	436.07483	-9.36022	-1222.00586	190.16629	31.45097
1198	9.975	947.42914	213.80579	1511.71606	-86.25884	250.61960	1299.41431	-865.96661	312.92896	1305.33948	-124.59845	445.01694	104.31489	523.30658	82.28732	-0.53700	-611.61462	437.45822	-8.97710	-1202.56812	187.39291	28.53192
1199	9.983	949.43060	213.43298	1507.49963	-87.84882	250.26575	1294.61694	-867.33093	313.32425	1301.28247	-104.95245	443.29254	105.64296	498.53845	84.06650	-0.81740	-635.62604	438.53516	-8.73610	-1179.58398	184.31332	24.91373
1200	9.992	951.56970	213.09146	1503.18030	-89.66502	250.06546	1289.78967	-868.90503	313.68372	1297.09192	-84.47308	441.14941	106.73266	473.84430	85.80865	-1.11167	-659.32245	439.39178	-8.73846	-1154.26624	181.22664	20.62049
