# Supplementary material for: Novel Methods for Surface EMG Analysis and Exploration Based on Multi-Modal Gaussian Mixture Models
Source: PLoS One. 2016 Jun 30;11(6):e0157239. doi: 10.1371/journal.pone.0157239 (PMC4928879; doi:10.1371/journal.pone.0157239)
Supplement: S1 File — (ZIP) [file pone.0157239.s001.zip › Haf_horses_trot_data/Haf_h07_t2_emg.anc]

File_Type:	Analog R/C ASCII	Generation#:	2
Board_Type:	NI USB-6225	Polarity:	Bipolar
Trial_Name:	Mannukat	Trial#:	2	Duration(Sec.):	9.999166	#Channels:	64
BitDepth:	16	PreciseRate:	1200.000000
Name	LDL	acc1x	acc1y	acc1z	GM1L	acc2x	acc2y	acc2z	GM2L	acc3x	acc3y	acc3z	GM3L	acc4x	acc4y	acc4z	LDR	acc5x	acc5y	acc5z	GM1R	acc6x	acc6y	acc6z	GM2R	acc7x	acc7y	acc7z	GM3R	acc8x	acc8y	acc8z	BLDL	acc9x	acc9y	acc9z	BGM1L	acc10x	acc10y	acc10z	BGM2L	acc11x	acc11y	acc11z	BGM3L	acc12x	acc12y	acc12z	BLDR
Rate	1200	1200	1200	1200	1200	1200	1200	1200	1200	1200	1200	1200	1200	1200	1200	1200	1200	1200	1200	1200	1200	1200	1200	1200	1200	1200	1200	1200	1200	1200	1200	1200	1200	1200	1200	1200	1200	1200	1200	1200	1200	1200	1200	1200	1200	1200	1200	1200	1200
Range	5000	5000	5000	5000	5000	5000	5000	5000	5000	5000	5000	5000	5000	5000	5000	5000	5000	5000	5000	5000	5000	5000	5000	5000	5000	5000	5000	5000	5000	5000	5000	5000	5000	5000	5000	5000	5000	5000	5000	5000	5000	5000	5000	5000	5000	5000	5000	5000	5000
0.000000	1119	1535	782	-4218	-183	-6037	4775	-19029	-592	-2762	2687	-2271	-775	-1226	219	9963	1127	639	-1707	-5366	-4535	-16017	12840	-4078	606	-16284	10730	-344	-145	-8668	15552	-5314	-152	-130	-124	-65	-66	-60	-107	35	-153	13	32	-78	-26	-56	80	-30	-4
0.000833	965	786	570	-4193	-575	-5816	4980	-18226	-428	-2617	2584	-1584	-850	-1780	21	9380	1038	-299	-63	-5657	-5180	-16882	13380	-3780	426	-17631	11356	-729	-138	-10143	16121	-4452	-150	-128	-126	-70	-64	-60	-107	38	-153	17	35	-77	-32	-58	78	-31	-4
0.001667	429	35	429	-4168	-272	-5589	5203	-17311	-352	-2544	2512	-999	-1057	-2313	-134	8563	966	-1226	1588	-5883	-5843	-17625	13872	-3445	206	-18836	11952	-1116	-211	-11658	16632	-3581	-151	-129	-126	-68	-68	-56	-108	39	-153	22	32	-80	-25	-57	80	-31	-5
0.002500	-22	-711	326	-4156	2	-5361	5434	-16236	-331	-2538	2480	-539	-826	-2811	-255	7546	873	-2123	3215	-6051	-6778	-18289	14315	-3096	170	-19900	12514	-1494	-126	-13192	17084	-2701	-153	-131	-125	-70	-65	-63	-115	40	-158	17	33	-76	-26	-59	78	-33	-5
0.003333	-46	-1436	278	-4146	-239	-5128	5680	-15078	-68	-2597	2479	-217	-649	-3246	-317	6372	894	-2971	4789	-6160	-6593	-18846	14711	-2730	-21	-20791	13037	-1860	-52	-14730	17467	-1832	-149	-128	-121	-67	-64	-59	-103	42	-153	20	36	-75	-24	-56	82	-29	-4
0.004167	-132	-2144	291	-4134	-60	-4890	5926	-13829	201	-2701	2505	-91	-767	-3607	-333	5074	899	-3761	6296	-6223	-6296	-19301	15063	-2352	-144	-21499	13512	-2206	-214	-16225	17782	-989	-146	-124	-119	-57	-63	-59	-103	42	-149	22	37	-73	-18	-52	86	-28	-1
0.005000	-240	-2834	368	-4133	-60	-4647	6173	-12523	226	-2837	2554	-23	-431	-3884	-306	3685	859	-4482	7694	-6249	-6250	-19642	15350	-1962	-190	-22032	13936	-2538	-387	-17675	18017	-177	-148	-125	-121	-70	-60	-58	-104	41	-150	21	36	-74	-21	-56	82	-29	-1
0.005833	-443	-3476	510	-4140	-184	-4408	6416	-11177	112	-2990	2604	-162	-315	-4064	-228	2248	906	-5121	8959	-6244	-6108	-19873	15592	-1565	-300	-22386	14307	-2840	-656	-19039	18176	584	-149	-129	-120	-66	-62	-61	-104	39	-152	20	38	-72	-23	-55	82	-28	-4
0.006667	-806	-4089	723	-4150	-173	-4148	6658	-9811	-178	-3122	2671	-451	-934	-4137	-100	815	935	-5666	10080	-6224	-6034	-19987	15786	-1159	-349	-22563	14622	-3116	-770	-20278	18248	1281	-152	-130	-125	-68	-66	-59	-110	37	-153	15	30	-75	-25	-58	81	-32	-8
0.007500	-1183	-4663	992	-4173	-120	-3889	6900	-8438	-204	-3247	2743	-875	-1414	-4096	75	-570	862	-6108	11044	-6190	-5616	-19988	15940	-746	-418	-22566	14893	-3347	-803	-21356	18243	1912	-152	-128	-118	-66	-61	-62	-108	36	-151	16	34	-74	3	-55	79	-12	-1
0.008333	-1430	-5186	1326	-4192	-98	-3608	7147	-7073	-36	-3299	2832	-1425	-1221	-3953	301	-1877	687	-6446	11834	-6148	-5189	-19876	16046	-331	-556	-22401	15075	-3548	-917	-22248	18146	2454	-151	-150	-124	-67	-65	-61	-104	37	-154	17	35	-74	-27	-60	80	-29	-3
0.009167	-1755	-5675	1714	-4224	-125	-3320	7390	-5745	78	-3283	2902	-2074	-986	-3705	543	-3080	452	-6672	12451	-6109	-4275	-19657	16122	79	-525	-22095	15207	-3707	-1183	-22923	17961	2906	-151	-130	-103	-69	-66	-57	-107	12	-154	18	32	-75	-25	-56	81	-27	-4
0.010000	-2262	-6084	2140	-4262	-136	-3020	7638	-4468	251	-3174	2988	-2806	-929	-3360	885	-4169	209	-6794	12911	-6090	-3203	-19340	16153	478	-598	-21652	15281	-3829	-1402	-23370	17680	3267	-148	-129	-122	-42	-64	-60	-105	40	-150	19	33	-74	-19	-55	82	-25	0
0.010833	-2524	-6506	2598	-4300	156	-2704	7889	-3255	325	-2968	3074	-3590	-869	-2928	1245	-5107	-280	-6811	13198	-6068	-3527	-18928	16167	868	-540	-21102	15295	-3908	-1247	-23561	17311	3519	-147	-127	-115	-63	-60	-56	-101	41	-149	21	35	-70	-19	-55	86	-27	0
0.011667	-2382	-6862	3074	-4344	-68	-2383	8137	-2122	351	-2650	3171	-4408	-560	-2426	1632	-5915	-659	-6727	13324	-6064	-2625	-18443	16148	1225	-616	-20448	15247	-3953	-1032	-23497	16847	3668	-150	-128	-116	-65	-65	-57	-104	37	-152	20	37	-73	-21	-55	84	-24	0
0.012500	-2059	-7175	3551	-4390	-23	-2048	8383	-1067	316	-2214	3273	-5230	-8	-1858	2049	-6558	-1029	-6547	13303	-6068	-1385	-17884	16106	1558	-701	-19719	15146	-3962	-580	-23177	16309	3718	-148	-125	-116	-63	-59	-52	-103	40	-149	20	38	-74	-22	-59	84	-25	2
0.013333	-1343	-7451	4024	-4438	-88	-1715	8631	-98	288	-1675	3386	-6024	46	-1245	2493	-7056	-1477	-6293	13149	-6076	-186	-17268	16044	1848	-700	-18938	15000	-3948	-267	-22606	15691	3668	-147	-127	-115	-67	-61	-57	-107	37	-150	22	33	-75	-22	-56	84	-24	2
0.014167	-178	-7696	4481	-4486	-439	-1377	8877	759	4	-1035	3516	-6773	1160	-603	2951	-7423	-1787	-5987	12870	-6095	570	-16605	15969	2095	-643	-18117	14803	-3904	-259	-21811	14991	3523	-154	-129	-119	-67	-65	-57	-107	36	-151	19	32	-78	-24	-58	81	-31	-4
0.015000	724	-7913	4918	-4525	-646	-1046	9116	1521	-456	-311	3669	-7450	2510	68	3423	-7668	-2017	-5572	12495	-6106	1218	-15913	15884	2284	-728	-17268	14575	-3842	-64	-20797	14227	3294	-154	-131	-122	-72	-72	-61	-107	34	-159	16	30	-81	-28	-60	79	-31	-7
0.015833	1396	-8101	5326	-4555	-304	-716	9348	2176	-669	485	3843	-8040	2625	759	3901	-7806	-2296	-5132	12040	-6104	1310	-15195	15796	2426	-653	-16402	14324	-3758	58	-19617	13406	2996	-149	-129	-122	-72	-63	-56	-112	38	-151	17	30	-76	-24	-55	81	-32	-5
0.016667	2414	-8255	5707	-4564	-563	-396	9564	2742	-1550	1337	4048	-8524	2445	1449	4381	-7854	-2446	-4652	11520	-6096	2063	-14471	15698	2498	-713	-15539	14046	-3666	-108	-18292	12543	2642	-148	-129	-118	-69	-66	-56	-104	37	-151	12	30	-75	-21	-55	81	-30	-4
0.017500	3253	-8397	6039	-4563	-323	-108	9760	3210	-2562	2220	4280	-8888	2516	2136	4852	-7838	-2545	-4151	10950	-6062	2987	-13744	15595	2512	-716	-14672	13763	-3565	-239	-16867	11654	2235	-151	-129	-118	-70	-59	-57	-101	41	-151	19	34	-74	-36	-55	81	-5	1
0.018333	3943	-8514	6340	-4540	-188	163	9932	3582	-2298	3093	4533	-9135	2524	2806	5303	-7775	-2596	-3643	10354	-6011	3432	-13032	15487	2448	-621	-13824	13472	-3472	-79	-15368	10752	1810	-145	-127	-118	-66	-61	-57	-102	40	-150	15	32	-79	-22	-55	85	-29	0
0.019167	4384	-8618	6605	-4502	-131	394	10068	3860	-1813	3933	4806	-9258	1679	3451	5723	-7689	-2560	-3133	9739	-5938	4072	-12340	15369	2314	-652	-12990	13179	-3385	19	-13878	9851	1364	-148	-115	-118	-64	-67	-58	-103	40	-151	17	34	-74	-24	-53	84	-27	0
0.020000	4538	-8710	6837	-4440	234	591	10131	4057	-1411	4726	5092	-9261	193	4072	6123	-7590	-2518	-2631	9089	-5838	4436	-11674	15243	2109	-670	-12177	12894	-3314	75	-12384	8958	923	-151	-129	-95	-67	-65	-60	-108	36	-151	17	32	-78	-24	-58	82	-30	-6
0.020833	4820	-8788	7037	-4361	547	736	10222	4171	-936	5432	5386	-9140	-1173	4668	6470	-7494	-2369	-2154	8460	-5712	4672	-11047	15104	1839	-675	-11384	12621	-3256	109	-10928	8105	499	-150	-127	-119	-68	-68	-61	-108	37	-151	18	33	-76	-28	-56	81	-28	-3
0.021667	5368	-8853	7212	-4255	520	842	10237	4206	-555	6035	5683	-8916	-2009	5226	6811	-7411	-2064	-1704	7841	-5569	4880	-10449	14951	1497	-682	-10606	12360	-3229	192	-9549	7306	107	-149	-130	-124	-69	-58	-61	-107	36	-153	17	30	-77	-23	-58	78	-34	-6
0.022500	5874	-8910	7357	-4140	817	860	10179	4167	-281	6514	5967	-8590	-1286	5750	7096	-7356	-1660	-1290	7247	-5417	4911	-9895	14769	1092	-610	-9840	12117	-3224	384	-8266	6578	-238	-155	-132	-124	-66	-65	-63	-108	27	-155	15	32	-78	-25	-57	78	-40	-1
0.023333	6075	-8953	7486	-4026	777	835	10077	4057	396	6859	6233	-8183	-738	6226	7331	-7326	-1067	-914	6659	-5233	5299	-9366	14569	628	-697	-9093	11892	-3245	353	-7100	5921	-530	-152	-132	-122	-69	-64	-63	-108	36	-154	15	32	-78	-28	-60	78	-31	-7
0.024167	5814	-8982	7600	-3869	1038	745	9914	3884	1687	7057	6469	-7707	-1023	6657	7527	-7312	-838	-576	6109	-5047	4219	-8891	14345	112	-609	-8355	11688	-3296	277	-6044	5367	-750	-150	-97	-118	-65	-63	-58	-107	40	-155	18	33	-73	-4	-53	85	-28	-1
0.025000	5351	-9000	7647	-3734	904	596	9698	3644	1972	7104	6657	-7186	-260	7044	7674	-7329	-787	-286	5581	-4862	3654	-8438	14083	-451	-614	-7640	11490	-3382	271	-5123	4901	-912	-148	-131	-119	-65	-63	-59	-104	40	-152	17	35	-74	-24	-56	82	-29	-5
0.025833	4331	-9006	7770	-3596	1036	387	9416	3340	951	6993	6791	-6648	458	7372	7778	-7365	-587	-43	5086	-4683	3721	-8026	13780	-1060	-642	-6942	11304	-3501	193	-4317	4542	-994	-149	-127	-117	-66	-62	-51	-104	37	-151	16	33	-75	-19	-56	84	-30	-1
0.026667	2769	-9001	7832	-3471	871	124	9081	2974	694	6742	6866	-6069	-128	7638	7839	-7418	-552	157	4624	-4519	3409	-7646	13444	-1705	-551	-6249	11124	-3658	-73	-3626	4289	-1008	-151	-127	-120	-46	-61	-56	-109	36	-150	19	37	-74	-22	-58	82	-31	0
0.027500	725	-8973	7880	-3369	609	-180	8688	2542	1656	6350	6867	-5515	-392	7844	7862	-7480	-592	318	4197	-4367	3095	-7290	13070	-2387	-410	-5579	10943	-3845	-809	-3042	4139	-943	-147	-128	-119	-64	-62	-68	-134	41	-149	19	33	-76	-21	-57	82	-28	0
0.028333	-1952	-8933	7901	-3288	406	-520	8241	2056	1431	5842	6794	-4983	-455	7961	7848	-7545	-676	432	3799	-4242	3139	-6960	12636	-3099	-310	-4934	10758	-4058	-1233	-2551	4086	-813	-150	-129	-122	-67	-66	-58	-108	37	-154	19	35	-76	-19	-56	84	-29	-3
0.029167	-4855	-8877	7904	-3233	655	-879	7755	1514	1020	5262	6639	-4501	-885	8016	7806	-7606	-985	509	3434	-4135	2489	-6642	12175	-3830	-262	-4318	10567	-4304	-1043	-2131	4123	-617	-150	-128	-120	-66	-62	-60	-109	40	-146	18	35	-75	-26	-58	82	-28	-4
0.030000	-7190	-8798	7880	-3211	37	-1241	7223	922	922	4556	6406	-4073	-1392	7996	7736	-7655	-1179	556	3112	-4058	2168	-6345	11670	-4580	-368	-3727	10360	-4572	-774	-1769	4236	-361	-149	-128	-124	-65	-61	-59	-109	39	-150	18	33	-75	-22	-55	81	-21	0
0.030833	-9444	-8700	7832	-3226	-165	-1601	6658	280	560	3827	6090	-3712	-1619	7896	7642	-7687	-1328	575	2818	-4006	2589	-6049	11134	-5353	-515	-3169	10133	-4861	-606	-1448	4414	-53	-146	-127	-119	-65	-63	-56	-108	38	-151	20	34	-76	-19	-55	79	-29	-3
0.031667	-11758	-8581	7755	-3279	-92	-1940	6060	-405	351	3065	5693	-3434	-1689	7718	7525	-7701	-1613	568	2557	-3984	2774	-5770	10562	-6138	-462	-2653	9875	-5171	-457	-1161	4640	301	-149	-128	-121	-66	-65	-60	-139	36	-155	13	33	-79	-23	-57	80	-29	-3
0.032500	-13873	-8440	7647	-3372	-408	-2244	5443	-1118	170	2300	5224	-3253	-1898	7468	7388	-7695	-1891	539	2333	-3979	2809	-5507	9966	-6935	-427	-2176	9597	-5495	-546	-892	4896	695	-147	-127	-120	-104	-66	-59	-105	41	-143	19	35	-76	-26	-57	85	-26	-4
0.033333	-15823	-8276	7508	-3493	-523	-2502	4818	-1859	301	1559	4690	-3135	-2239	7155	7226	-7662	-1985	494	2139	-3999	2686	-5213	9350	-7747	-437	-1756	9285	-5830	-489	-641	5158	1118	-149	-127	-121	-68	-63	-60	-111	37	-153	16	32	-79	-24	-57	81	-29	-3
0.034167	-17595	-8093	7335	-3656	-303	-2711	4161	-2613	434	865	4100	-3126	-2829	6776	7043	-7612	-2009	445	1971	-4035	2743	-4943	8725	-8566	-389	-1383	8941	-6165	-179	-396	5413	1559	-154	-132	-125	-67	-67	-59	-109	36	-152	-3	34	-79	-25	-57	79	-31	-4
0.035000	-18959	-7881	7142	-3850	-431	-2852	3518	-3357	421	236	3472	-3205	-3116	6357	6825	-7541	-2099	396	1844	-4088	2769	-4669	8106	-9384	-360	-1067	8567	-6502	24	-161	5641	2042	-148	-129	-126	-67	-65	-59	-107	40	-151	12	29	-80	-24	-55	81	-24	-3
0.035833	-20103	-7649	6923	-4072	-513	-2924	2879	-4061	458	-306	2813	-3367	-2675	5892	6581	-7456	-2227	342	1745	-4123	2449	-4397	7495	-10207	-322	-808	8172	-6826	121	70	5824	2503	-152	-129	-120	-70	-60	-60	-103	37	-149	17	34	-79	-24	-57	80	-31	-4
0.036667	-21104	-7398	6688	-4325	-771	-2915	2256	-4796	506	-757	2131	-3615	-1894	5403	6299	-7362	-2235	296	1675	-4173	2899	-4129	6906	-11029	-322	-604	7741	-7147	210	280	5948	2987	-150	-126	-120	-65	-65	-58	-105	38	-148	17	35	-75	-25	-59	79	-29	-3
0.037500	-21911	-7120	6440	-4569	-454	-2872	1655	-5459	665	-1109	1445	-3935	-953	4906	5983	-7264	-2272	259	1636	-4217	2430	-3864	6342	-11849	-277	-458	7290	-7450	317	480	6004	3470	-146	-126	-121	-63	-62	-59	-105	39	-160	20	34	-74	-19	-56	84	-26	1
0.038333	-22147	-6822	6184	-4833	-792	-2748	1076	-6074	689	-1356	774	-4321	-331	4403	5624	-7175	-2385	240	1619	-4263	1786	-3599	5813	-12666	-220	-366	6818	-7729	430	652	5970	3949	-151	-127	-121	-65	-61	-57	-103	38	-152	18	37	-73	-22	-55	91	-32	0
0.039167	-22066	-6519	5928	-5107	-551	-2571	534	-6625	677	-1499	120	-4771	151	3919	5228	-7104	-2509	240	1625	-4293	1819	-3345	5328	-13468	-155	-325	6330	-7993	442	814	5855	4435	-151	-129	-121	-66	-64	-60	-105	15	-152	19	35	-75	-26	-55	84	-31	-1
0.040000	-21603	-6170	5677	-5374	-537	-2341	40	-7103	753	-1542	-501	-5260	171	3456	4790	-7061	-2522	260	1651	-4330	1665	-3094	4897	-14254	-18	-335	5833	-8227	346	897	5637	4897	-153	-132	-121	-70	-64	-64	-108	36	-153	15	29	-79	-27	-58	80	-33	4
0.040833	-20803	-5813	5435	-5634	-794	-2080	-404	-7503	607	-1493	-1054	-5787	-215	3025	4317	-7053	-2406	312	1695	-4359	1602	-2852	4525	-15015	17	-384	5339	-8432	413	965	5335	5368	-152	-125	-121	-68	-66	-62	-112	34	-153	17	33	-78	-15	-55	81	-33	-1
0.041667	-19867	-5436	5226	-5875	-964	-1782	-781	-7813	242	-1355	-1586	-6354	-541	2638	3817	-7088	-2291	400	1755	-4396	1489	-2621	4210	-15747	77	-458	4841	-8607	464	982	4945	5829	-149	-130	-124	-70	-64	-61	-105	35	-152	16	33	-78	-27	-60	79	-31	-3
0.042500	-19159	-5039	5038	-6095	-388	-1464	-1095	-8036	106	-1146	-2037	-6955	-904	2290	3307	-7184	-2247	522	1831	-4444	783	-2395	3956	-16450	75	-566	4349	-8755	470	974	4464	6284	-153	-121	-120	-68	-65	-62	-105	38	-155	15	32	-79	-23	-56	81	-35	-6
0.043333	-18004	-4627	4884	-6291	-559	-1142	-1337	-8172	161	-874	-2411	-7557	-1024	1993	2774	-7342	-2157	685	1915	-4504	122	-2180	3768	-17112	97	-689	3882	-8867	477	920	3925	6729	-148	-126	-120	-68	-63	-60	-105	38	-152	20	37	-76	-19	-52	70	-30	-1
0.044167	-16811	-4194	4770	-6451	-835	-820	-1502	-8228	5	-561	-2712	-8208	-861	1741	2247	-7573	-1884	888	2011	-4587	-19	-1976	3640	-17726	91	-817	3429	-8950	525	828	3322	7167	-144	-121	-116	-63	-62	-59	-102	43	-146	22	37	-72	-21	-53	85	-26	1
0.045000	-15679	-3747	4688	-6587	-559	-520	-1584	-8210	-162	-232	-2936	-8858	-756	1522	1729	-7882	-1643	1125	2110	-4704	-828	-1790	3563	-18296	153	-962	2999	-9007	576	708	2657	7590	-146	-122	-119	-64	-61	-59	-108	37	-150	21	37	-73	-19	-52	85	-29	-1
0.045833	-14450	-3286	4650	-6695	-408	-242	-1591	-8127	-429	105	-3091	-9522	-1073	1350	1235	-8284	-1366	1399	2208	-4849	-1981	-1612	3548	-18809	137	-1102	2592	-9046	611	561	1962	7999	-145	-122	-120	-62	-64	-57	-104	42	-148	21	34	-72	-21	-55	82	-28	0
0.046667	-13344	-2815	4655	-6758	-323	-6	-1526	-7990	-563	434	-3169	-10201	-1727	1165	781	-8771	-1024	1709	2314	-5029	-3286	-1448	3575	-19267	121	-1234	2215	-9058	561	405	1246	8392	-148	-125	-117	-66	-63	-60	-105	38	-150	21	37	-76	-22	-53	85	-28	-1
0.047500	-12194	-2324	4690	-6795	-194	182	-1387	-7813	-556	744	-3187	-10887	-1865	998	370	-9345	-718	2043	2417	-5238	-4832	-1295	3643	-19659	81	-1350	1866	-9053	389	242	523	8762	-148	-127	-118	-68	-63	-62	-105	42	-150	19	36	-73	-22	-57	84	-28	-3
0.048333	-10931	-1846	4765	-6798	-282	311	-1183	-7610	-706	987	-3155	-11576	-2029	825	13	-10001	-428	2405	2516	-5483	-6288	-1152	3747	-19992	-204	-1453	1544	-9040	682	91	-191	9106	-152	-128	-126	-69	-66	-62	-109	36	-154	11	30	-72	-26	-59	67	-31	-4
0.049167	-9755	-1353	4872	-6773	-185	372	-924	-7396	-763	1165	-3073	-12270	-1995	624	-279	-10740	-214	2789	2619	-5746	-7658	-1015	3883	-20252	-300	-1527	1260	-9007	1900	-38	-875	9430	-153	-130	-125	-66	-63	-58	-105	38	-153	18	35	-75	-18	-55	82	-31	-5
0.050000	-8699	-849	5018	-6719	-238	363	-620	-7180	-764	1298	-2955	-12959	-1892	388	-506	-11529	90	3197	2717	-6033	-8222	-890	4038	-20452	-172	-1578	999	-8971	2377	-145	-1531	9720	-148	-127	-120	-67	-63	-61	-107	38	-150	20	35	-77	-22	-58	81	-28	-1
0.050833	-8041	-373	5190	-6646	38	274	-280	-6975	-811	1333	-2815	-13642	-2164	101	-664	-12432	383	3603	2817	-6330	-9243	-772	4201	-20583	-181	-1606	769	-8928	1804	-219	-2136	9975	-146	-126	-118	-65	-44	-58	-94	42	-149	22	37	-75	-17	-53	85	-25	3
0.051667	-7470	160	5384	-6559	113	97	70	-6795	-808	1276	-2666	-14321	-2085	-243	-764	-13356	510	4014	2910	-6627	-10385	-662	4370	-20656	-65	-1605	558	-8887	1574	-255	-2693	10186	-146	-127	-116	-63	-59	-57	-104	42	-149	21	38	-67	-19	-56	93	-25	2
0.052500	-6936	661	5587	-6464	210	-169	422	-6647	-904	1112	-2513	-14965	-1752	-646	-802	-14303	871	4412	2996	-6919	-10283	-559	4536	-20668	-129	-1593	366	-8847	1352	-255	-3175	10351	-146	-125	-116	-42	-61	-60	-109	40	-146	21	37	-74	-21	-57	84	-25	0
0.053333	-6457	1156	5799	-6372	323	-525	761	-6533	-1014	845	-2378	-15577	-1671	-1118	-796	-15248	1157	4797	3072	-7201	-10120	-452	4696	-20627	-163	-1560	184	-8814	1100	-206	-3595	10467	-148	-128	-118	-65	-60	-58	-105	39	-144	18	33	-76	-19	-55	81	-30	-5
0.054167	-6188	1643	6016	-6295	598	-975	1064	-6466	-872	471	-2253	-16142	-1365	-1646	-749	-16168	1267	5163	3134	-7465	-9410	-392	4834	-20543	-164	-1514	11	-8788	1016	-122	-3945	10551	-147	-132	-121	-67	-61	-60	-107	39	-154	12	34	-75	-21	-57	80	-30	-5
0.055000	-6002	2130	6231	-6235	267	-1510	1330	-6425	-791	-3	-2168	-16648	-507	-2222	-673	-17038	1450	5504	3189	-7686	-8038	-293	4956	-20414	-219	-1448	-151	-8766	742	-1	-4229	10558	-150	-131	-121	-68	-58	-60	-105	40	-141	17	34	-92	-19	-59	80	-30	-3
0.055833	-6148	2616	6439	-6210	541	-2130	1533	-6423	-786	-579	-2093	-17056	-408	-2840	-584	-17816	1516	5815	3229	-7906	-6778	-220	5049	-20248	-254	-1387	-318	-8754	491	149	-4440	10525	-149	-128	-121	-65	-64	-60	-107	39	-158	13	29	-76	-22	-58	81	-31	-4
0.056667	-5898	3094	6630	-6226	673	-2828	1668	-6448	-549	-1246	-2080	-17376	-1121	-3486	-492	-18458	1468	6093	3249	-8086	-5103	-154	5111	-20057	-124	-1313	-491	-8745	250	328	-4583	10436	-152	-131	-125	-70	-66	-60	-109	35	-151	15	30	-77	-25	-60	78	-34	1
0.057500	-5316	3569	6801	-6296	436	-3589	1724	-6481	-69	-1994	-2089	-17568	-1049	-4137	-409	-18987	1550	6340	3258	-8228	-1844	-95	5141	-19842	-246	-1240	-675	-8741	-19	526	-4664	10311	-149	-127	-119	-65	-50	-61	-109	38	-149	16	32	-77	-22	-58	80	-29	0
0.058333	-4571	4040	6954	-6422	689	-4410	1701	-6544	321	-2802	-2122	-17651	-507	-4770	-349	-19318	1566	6552	3243	-8352	1243	-41	5132	-19615	-257	-1176	-869	-8743	-251	731	-4693	10139	-148	-129	-121	-68	-56	-61	-105	37	-151	17	33	-79	-24	-58	81	-32	-1
0.059167	-3689	4513	7082	-6618	790	-5278	1593	-6593	62	-3660	-2178	-17585	-466	-5378	-321	-19441	1639	6729	3208	-8455	4307	8	5088	-19371	-173	-1115	-1079	-8747	-455	937	-4668	9957	-147	-128	-122	-66	-63	-63	-104	39	-150	16	33	-75	-24	-63	79	-18	-1
0.060000	-3035	4980	7171	-6885	569	-6166	1402	-6639	-1020	-4516	-2255	-17361	-403	-5930	-331	-19338	1636	6877	3157	-8553	7509	52	5001	-19130	-99	-1062	-1307	-8744	-737	1149	-4605	9693	-148	-128	-125	-66	-66	-73	-105	37	-153	13	30	-79	-22	-59	81	-32	5
0.060833	-2447	5444	7237	-7227	424	-7063	1138	-6657	-1390	-5440	-2340	-16979	40	-6420	-380	-18974	1607	6988	3086	-8655	9906	96	4878	-18886	-9	-1016	-1555	-8738	-1228	1355	-4508	9432	-148	-128	-120	-68	-61	-59	-88	39	-153	18	34	-77	-21	-58	79	-35	0
0.061667	-1681	5906	7270	-7642	378	-7949	807	-6645	-634	-6320	-2423	-16429	-66	-6825	-469	-18347	1710	7077	2997	-8778	10872	139	4710	-18643	-87	-980	-1821	-8716	-1555	1546	-4386	9159	-151	-131	-121	-69	-64	-61	-108	36	-160	17	32	-78	-25	-63	76	-34	-3
0.062500	-971	6361	7273	-8129	149	-8805	423	-6598	-301	-7170	-2490	-15705	-255	-7139	-597	-17471	1784	7151	2897	-8926	10818	190	4508	-18401	13	-944	-2097	-8687	-1412	1731	-4248	8875	-154	-131	-124	-68	-65	-60	-109	35	-154	16	32	-77	-24	-61	74	-35	0
0.063333	-162	6815	7245	-8682	-134	-9616	0	-6509	-188	-7957	-2532	-14851	830	-7346	-740	-16321	1856	7209	2791	-9115	10790	246	4270	-18153	224	-912	-2383	-8637	-1340	1905	-4095	8607	-149	-111	-116	-65	-63	-59	-103	39	-151	17	34	-74	-25	-57	80	-31	0
0.064167	723	7267	7188	-9297	-130	-10360	-448	-6384	-143	-8665	-2537	-13839	1985	-7454	-946	-14928	1989	7258	2676	-9357	10939	315	4001	-17909	101	-868	-2676	-8569	-1353	2075	-3939	8338	-150	-128	-124	-66	-60	-53	-101	41	-151	21	37	-65	-19	-55	81	-29	0
0.065000	1816	7706	7106	-9963	-273	-11021	-903	-6237	80	-9292	-2504	-12718	2736	-7461	-1169	-13304	1983	7307	2558	-9659	10775	391	3696	-17674	56	-826	-2981	-8490	-1318	2230	-3788	8093	-150	-132	-125	-68	-67	-60	-105	43	-153	11	30	-83	-26	-59	80	-30	-7
0.065833	3437	8134	6967	-10666	-595	-11589	-1354	-6086	575	-9814	-2445	-11497	3807	-7375	-1410	-11494	2025	7343	2444	-10021	10595	489	3371	-17431	-50	-768	-3269	-8383	-1021	2390	-3641	7864	-149	-110	-120	-67	-63	-58	-102	37	-149	20	34	-76	-23	-55	79	-28	-8
0.066667	5717	8558	6861	-11382	-589	-12048	-1772	-5947	638	-10223	-2327	-10203	5355	-7208	-1676	-9536	1895	7398	2333	-10443	10422	609	3018	-17192	-64	-695	-3556	-8261	-274	2549	-3503	7656	-149	-128	-122	-65	-64	-62	-105	40	-148	20	36	-75	-23	-74	80	-29	0
0.067500	8366	8958	6706	-12101	-517	-12401	-2158	-5853	459	-10524	-2167	-8883	5878	-6976	-1955	-7490	1546	7461	2230	-10930	10436	752	2653	-16948	-219	-593	-3828	-8123	551	2723	-3374	7473	-145	-126	-122	-67	-63	-60	-104	38	-150	18	30	-74	-23	-55	79	-27	-9
0.068333	11601	9341	6531	-12807	-860	-12639	-2493	-5856	485	-10721	-1970	-7579	5477	-6704	-2257	-5409	1213	7538	2138	-11470	10784	926	2274	-16707	-276	-468	-4078	-7968	666	2901	-3254	7311	-135	-130	-121	-67	-63	-58	-104	39	-156	18	36	-74	-21	-57	79	-30	-6
0.069167	15087	9702	6343	-13482	-759	-12767	-2770	-5972	569	-10815	-1743	-6329	5193	-6405	-2579	-3359	725	7636	2054	-12030	10877	1124	1886	-16463	-304	-307	-4302	-7807	704	3098	-3145	7163	-148	-129	-121	-70	-62	-61	-105	37	-152	21	36	-78	-18	-56	81	-28	-1
0.070000	19196	10048	6135	-14099	-293	-12789	-2978	-6243	420	-10821	-1494	-5180	4596	-6106	-2929	-1399	15	7750	1986	-12660	10958	1358	1501	-16219	-171	-114	-4493	-7642	1355	3315	-3048	7029	-149	-128	-124	-65	-62	-57	-101	40	-119	17	33	-73	-19	-55	81	-28	-1
0.070833	24119	10371	5912	-14653	-568	-12712	-3113	-6672	147	-10754	-1245	-4154	3710	-5821	-3312	426	-506	7893	1924	-13284	10839	1621	1115	-15976	-143	114	-4656	-7471	1623	3550	-2946	6899	-143	-126	-121	-64	-59	-55	-102	39	-147	16	35	-73	-21	-53	84	-26	-5
0.071667	29102	10663	5678	-15124	-572	-12543	-3181	-7369	81	-10628	-1006	-3296	2980	-5570	-3730	2034	-961	8053	1875	-13910	10340	1913	747	-15733	-230	387	-4784	-7303	1172	3809	-2860	6762	-145	-127	-122	-65	-59	-56	-100	38	-143	21	36	-74	-19	-52	86	-26	-1
0.072500	32767	10937	5436	-15507	-457	-12294	-3184	-8276	40	-10451	-805	-2646	2124	-5379	-4187	3363	-1278	8237	1835	-14502	9569	2231	366	-15487	-227	687	-4880	-7142	805	4086	-2777	6616	-144	-124	-122	-67	-61	-56	-101	39	-149	19	33	-75	-14	-53	86	-26	1
0.073333	32767	11184	5185	-15797	-391	-11980	-3125	-9426	-58	-10223	-656	-2234	1380	-5254	-4685	4360	-1295	8438	1796	-15060	8444	2574	7	-15248	-195	1043	-4941	-6992	378	4370	-2693	6440	-150	-131	-130	-72	-65	-63	-102	36	-152	16	32	-77	-23	-58	80	-30	-3
0.074167	32663	11405	4924	-16002	-235	-11599	-3014	-10816	-66	-10000	-592	-2089	825	-5193	-5226	4978	-1114	8655	1769	-15560	7099	2952	-334	-15007	-33	1429	-4970	-6849	-163	4669	-2608	6230	-151	-130	-129	-72	-63	-60	-107	38	-154	19	32	-93	-24	-55	81	-30	-3
0.075000	32767	11614	4671	-16068	-133	-11164	-2853	-12423	38	-9736	-615	-2211	413	-5205	-5795	5190	-784	8900	1749	-15982	5759	3326	-656	-14767	70	1849	-4966	-6698	-535	4970	-2521	5974	-151	-129	-125	-69	-67	-62	-108	47	-154	17	34	-76	-25	-57	80	-32	0
0.075833	32766	11804	4415	-16046	-173	-10682	-2660	-14226	315	-9454	-763	-2625	-167	-5286	-6406	4956	-301	9136	1739	-16312	4297	3723	-958	-14524	-161	2302	-4937	-6556	-644	5273	-2427	5671	-149	-127	-124	-67	-64	-60	-105	38	-152	19	34	-77	-26	-58	80	-31	0
0.076667	32767	11975	4169	-15940	-131	-10161	-2452	-16182	1119	-9159	-1045	-3328	-962	-5434	-7037	4271	257	9387	1733	-16543	2651	4118	-1242	-14279	-586	2783	-4890	-6409	-435	5563	-2330	5304	-149	-127	-121	-65	-62	-60	-107	39	-148	21	34	-77	-19	-55	84	-30	0
0.077500	32767	12142	3944	-15750	-215	-9622	-2231	-18263	1275	-8842	-1477	-4312	-1463	-5632	-7679	3139	1050	9638	1729	-16667	1008	4520	-1504	-14039	-1724	3291	-4824	-6252	-63	5827	-2237	4872	-148	-125	-119	-67	-64	-58	-100	42	-149	21	37	-76	-19	-52	84	-31	0
0.078333	32767	12297	3714	-15497	105	-9014	-2020	-20426	505	-8510	-2064	-5561	-1626	-5865	-8316	1586	1864	9884	1727	-16693	-425	4911	-1750	-13786	-2071	3806	-4759	-6080	-125	6069	-2135	4371	-146	-125	-122	-66	-63	-60	-103	41	-171	18	35	-76	-21	-53	82	-31	-1
0.079167	32767	12442	3507	-15193	77	-8396	-1834	-22572	105	-8154	-2802	-7044	-1849	-6116	-8934	-342	2706	10125	1733	-16611	-1579	5290	-1978	-13526	-1849	4336	-4689	-5885	-430	6252	-2038	3792	-150	-126	-120	-65	-62	-57	-103	38	-149	20	37	-69	-22	-70	81	-34	-1
0.080000	32767	12591	3324	-14861	97	-7762	-1688	-24678	103	-7773	-3682	-8734	-1867	-6373	-9511	-2597	3607	10360	1746	-16439	-2605	5650	-2189	-13271	-2070	4864	-4629	-5653	-603	6396	-1946	3135	-151	-127	-121	-64	-59	-59	-110	38	-151	16	36	-74	-23	-58	79	-32	-1
0.080833	32767	12740	3158	-14532	64	-7109	-1599	-26672	-163	-7368	-4692	-10591	-1867	-6603	-10035	-5100	4592	10581	1765	-16187	-3321	5977	-2385	-13000	-2181	5392	-4591	-5374	-869	6481	-1851	2398	-151	-131	-127	-67	-63	-61	-107	37	-155	15	33	-75	-25	-59	80	-26	-4
0.081667	32767	12887	3025	-14187	-141	-6446	-1580	-28503	-382	-6947	-5816	-12594	-1956	-6796	-10479	-7768	5567	10790	1774	-15880	-3699	6285	-2589	-12729	-2196	5902	-4562	-5045	-1366	6505	-1764	1585	-152	-132	-127	-74	-66	-64	-108	34	-153	23	32	-83	-24	-60	75	-39	-7
0.082500	32685	13038	2916	-13892	-253	-5780	-1648	-30147	-303	-6505	-7022	-14672	-1940	-6929	-10826	-10506	6519	10986	1831	-15528	-3758	6565	-2740	-12443	-2148	6403	-4558	-4640	-2028	6463	-1677	696	-152	-131	-126	-69	-66	-60	-109	34	-152	15	33	-74	-24	-60	74	-34	-1
0.083333	32275	13199	2837	-13632	174	-5102	-1807	-31512	-329	-6050	-8276	-16790	-1883	-6985	-11054	-13224	7350	11170	1887	-15155	-3673	6812	-2895	-12146	-1812	6876	-4589	-4166	-2518	6354	-1599	-268	-146	-142	-119	-67	-61	-60	-114	40	-150	16	35	-76	-23	-62	79	-32	0
0.084167	31846	13388	2791	-13436	-220	-4443	-2076	-32213	-229	-5593	-9537	-18872	-1911	-6963	-11162	-15792	8185	11341	1956	-14789	-3518	7025	-3036	-11847	-1579	7308	-4647	-3616	-2567	6171	-1519	-1291	-145	-124	-117	-62	-60	-58	-105	41	-147	20	38	-72	-22	-56	87	-33	3
0.085000	31106	13537	2765	-13320	-208	-3824	-2455	-32508	-221	-5165	-10769	-20886	-2059	-6860	-11147	-18176	9024	11495	2038	-14450	-3011	7197	-3177	-11539	-1128	7694	-4749	-2998	-2541	5911	-1451	-2395	-147	-122	-117	-69	-62	-59	-104	39	-149	20	34	-95	-21	-57	79	-31	2
0.085833	26300	13713	2767	-13295	-122	-3233	-2959	-32617	-263	-4770	-11932	-22784	-2132	-6665	-11010	-20227	9698	11633	2133	-14174	-2095	7324	-3300	-11234	89	8016	-4885	-2301	-2491	5584	-1385	-3559	-152	-122	-120	-65	-62	-57	-108	38	-148	19	35	-76	-21	-59	81	-33	1
0.086667	17492	13887	2796	-13355	-279	-2704	-3575	-32685	-103	-4428	-13001	-24520	-2133	-6395	-10759	-21888	10236	11759	2239	-13958	-1080	7414	-3429	-10917	898	8276	-5053	-1533	-1866	5185	-1331	-4778	-147	-126	-120	-64	-62	-56	-103	42	-138	20	33	-74	-22	-56	80	-29	-1
0.087500	11061	14065	2849	-13509	-372	-2249	-4332	-32696	154	-4158	-13904	-26038	-2100	-6063	-10411	-23103	10748	11876	2367	-13840	-537	7456	-3556	-10598	1036	8460	-5252	-704	-1224	4722	-1281	-6050	-146	-126	-118	-69	-63	-58	-103	39	-151	19	35	-75	-19	-55	84	-28	0
0.088333	4737	14239	2919	-13754	-372	-1876	-5165	-32717	205	-3983	-14634	-27296	-2145	-5691	-9996	-23825	11191	11977	2507	-13817	-552	7451	-3682	-10274	1219	8550	-5464	167	-719	4202	-1238	-7372	-150	-128	-118	-62	-63	-58	-104	39	-149	15	34	-75	-21	-56	79	-34	-3
0.089167	-1734	14416	3010	-14079	-603	-1611	-6120	-32726	129	-3911	-15153	-28261	-2373	-5274	-9539	-24026	11483	12078	2669	-13908	-1462	7392	-3816	-9947	1308	8542	-5700	1078	-212	3625	-1202	-8734	-150	-127	-120	-70	-64	-57	-103	41	-150	16	33	-79	-21	-52	81	-30	-14
0.090000	-7406	14582	3116	-14480	-475	-1460	-7160	-32311	225	-3957	-15443	-28906	-2331	-4862	-9077	-23699	11598	12153	2843	-14113	-2983	7280	-3955	-9620	1496	8433	-5942	1994	337	3000	-1163	-10145	-149	-131	-86	-69	-64	-58	-112	39	-152	12	32	-77	-22	-58	78	-30	-4
0.090833	-12956	14747	3233	-14941	-489	-1438	-8262	-31369	254	-4132	-15499	-29217	-2221	-4471	-8637	-22854	11719	12228	3036	-14422	-5001	7114	-4104	-9283	1511	8209	-6177	2912	539	2326	-1143	-11584	-147	-126	-117	-67	-62	-56	-103	39	-151	17	34	-78	-23	-53	79	-19	0
0.091667	-17834	14902	3366	-15439	-104	-1531	-9396	-30052	128	-4417	-15299	-29171	-2235	-4115	-8263	-21552	11544	12290	3241	-14844	-7455	6882	-4270	-8947	1701	7864	-6398	3796	351	1613	-1125	-13042	-147	-126	-117	-67	-62	-60	-97	40	-149	19	40	-76	-21	-57	82	-28	0
0.092500	-21726	15051	3500	-15971	-217	-1722	-10539	-28436	124	-4819	-14897	-28784	-2120	-3817	-8000	-19847	11173	12344	3451	-15360	-9895	6587	-4458	-8598	1757	7392	-6591	4622	143	846	-1102	-14513	-145	-125	-118	-66	-59	-58	-102	41	-146	19	34	-79	-23	-61	82	-27	1
0.093333	-24777	15191	3629	-16521	114	-2125	-11656	-26574	131	-5312	-14282	-28048	-1806	-3584	-7875	-17837	10805	12381	3689	-15970	-12208	6214	-4666	-8243	1465	6789	-6751	5370	-122	82	-1086	-15989	-147	-129	-119	-67	-61	-63	-108	41	-148	15	32	-78	-22	-56	80	-29	-4
0.094167	-26848	15317	3752	-17062	294	-2601	-12694	-24502	58	-5865	-13498	-27015	-1682	-3427	-7927	-15620	10340	12408	3933	-16654	-14166	5770	-4902	-7882	1227	6052	-6852	6007	-86	-740	-1064	-17458	-150	-127	-120	-67	-62	-59	-107	36	-152	7	29	-76	-22	-57	77	-36	-6
0.095000	-28013	15440	3861	-17596	320	-3179	-13604	-22248	-7	-6438	-12590	-25692	-1381	-3333	-8171	-13287	9681	12423	4188	-17389	-15344	5244	-5164	-7504	1032	5220	-6886	6512	-490	-1593	-1031	-18920	-147	-128	-120	-69	-63	-61	-108	46	-154	18	32	-77	-22	-57	80	-29	-4
0.095833	-28446	15555	3948	-18085	165	-3838	-14338	-19852	-126	-6998	-11608	-24126	-1382	-3306	-8638	-10976	8888	12424	4462	-18158	-15729	4642	-5448	-7112	797	4257	-6839	6861	-1442	-2482	-982	-20353	-152	-129	-121	-67	-64	-60	-107	36	-154	18	32	-78	-25	-57	80	-30	-6
0.096667	-28186	15666	4003	-18539	763	-4545	-14852	-17351	-237	-7494	-10603	-22365	-1579	-3324	-9323	-8799	7922	12414	4732	-18946	-15707	3965	-5751	-6708	698	3175	-6702	7034	-1975	-3401	-907	-21740	-152	-128	-120	-67	-77	-59	-105	37	-153	16	32	-76	-22	-55	82	-30	-1
0.097500	-26633	15770	4016	-18945	528	-5294	-15122	-14752	-351	-7886	-9627	-20458	-1724	-3374	-10232	-6894	6951	12393	5018	-19739	-15166	3188	-6082	-6283	536	1997	-6463	7009	-1676	-4354	-806	-23083	-148	-130	-122	-65	-59	-58	-102	38	-149	15	33	-75	-17	-53	84	-28	-1
0.098333	-24482	15875	3978	-19293	478	-6035	-15113	-12101	-456	-8128	-8738	-18468	-1826	-3438	-11359	-5314	6098	12362	5325	-20525	-14147	2352	-6414	-5849	191	731	-6113	6765	-1266	-5347	-651	-24371	-154	-133	-124	-70	-67	-60	-108	35	-154	13	29	-80	-26	-59	76	-32	-5
0.099167	-21978	15978	3866	-19589	680	-6744	-14813	-9456	-534	-8181	-7986	-16457	-1650	-3486	-12659	-4156	5159	12322	5655	-21283	-12889	1422	-6740	-5398	-68	-597	-5636	6305	-1193	-6372	-435	-25587	-147	-127	-124	-69	-64	-57	-108	38	-149	19	34	-76	-11	-56	81	-31	-1
0.100000	-19026	16082	3682	-19821	637	-7368	-14214	-6848	-524	-8015	-7413	-14481	-1376	-3504	-14118	-3474	4304	12263	6033	-22002	-11382	417	-7032	-4947	-348	-1973	-5027	5593	-921	-7433	-141	-26734	-149	-129	-126	-68	-29	-59	-107	18	-154	17	28	-78	-25	-58	78	-32	0
0.100833	-15885	16184	3388	-19971	632	-7870	-13344	-4335	-474	-7597	-7056	-12597	-1236	-3459	-15696	-3306	3527	12199	6449	-22671	-9774	-660	-7267	-4500	-603	-3368	-4280	4646	600	-8536	258	-27796	-152	-130	-125	-68	-69	-62	-109	36	-153	17	32	-78	-28	-57	79	-32	-5
0.101667	-12571	16283	2979	-20123	601	-8211	-12232	-1947	-458	-6924	-6948	-10845	-1374	-3348	-17335	-3667	2724	12120	6950	-23269	-8021	-1797	-7416	-4068	-752	-4773	-3384	3444	1657	-9653	775	-28761	-154	-130	-125	-66	-67	-67	-110	36	-153	17	30	-79	-17	-60	76	-33	-7
0.102500	-9126	16386	2443	-20204	334	-8355	-10925	277	-432	-5982	-7089	-9292	-1769	-3143	-18973	-4522	2015	12032	7509	-23814	-6099	-2998	-7450	-3653	-928	-6167	-2338	1992	935	-10789	1437	-29621	-153	-134	-126	-72	-67	-60	-109	36	-159	12	33	-79	-23	-59	79	-33	-3
0.103333	-5808	16484	1759	-20243	346	-8263	-9465	2303	-322	-4785	-7489	-7963	-1538	-2842	-20553	-5839	1269	11936	8199	-24275	-4089	-4252	-7331	-3273	-909	-7513	-1137	304	777	-11933	2259	-30388	-150	-130	-97	-67	-63	-58	-103	37	-151	18	33	-74	-22	-55	81	-30	-4
0.104167	-2767	16580	925	-20253	66	-7916	-7934	4077	-317	-3363	-8144	-6891	-1127	-2447	-22029	-7549	612	11830	8992	-24668	-2119	-5542	-7029	-2943	-897	-8795	207	-1598	836	-13066	3250	-31030	-146	-125	-118	-66	-60	-59	-101	43	-147	18	58	-75	-19	-59	86	-27	0
0.105000	-185	16666	-68	-20243	304	-7303	-6412	5570	-375	-1758	-9025	-6096	-1151	-1971	-23340	-9582	-72	11705	9904	-24984	-543	-6895	-6521	-2673	-799	-9998	1691	-3697	736	-14187	4399	-31587	-146	-127	-119	-74	-63	-56	-103	42	-149	20	34	-76	-22	-56	81	-29	0
0.105833	2407	16751	-1186	-20229	82	-6420	-4974	6758	-228	0	-10103	-5592	-925	-1396	-24442	-11837	-534	11578	10933	-25229	1225	-8250	-5780	-2486	-559	-11109	3298	-5965	792	-15272	5783	-32030	-145	-129	-119	-66	-63	-57	-104	42	-152	18	22	-75	-22	-56	82	-30	-3
0.106667	4824	16822	-2422	-20204	-1	-5284	-3697	7617	-231	1838	-11344	-5374	-492	-768	-25284	-14198	-590	11440	12104	-25410	3154	-9619	-4786	-2360	-565	-12108	5041	-8374	687	-16293	7342	-32374	-151	-129	-124	-78	-64	-59	-112	36	-155	18	34	-78	-26	-58	79	-32	-5
0.107500	7069	16892	-3729	-20195	-78	-3919	-2647	8136	-248	3702	-12699	-5442	-170	-96	-25845	-16544	-493	11303	13387	-25512	4759	-10976	-3522	-2329	-1010	-12991	6895	-10864	628	-17229	9062	-32576	-153	-128	-121	-66	-66	-57	-107	40	-154	17	53	-77	-27	-57	79	-31	-6
0.108333	9052	16962	-5069	-20196	5	-2353	-1889	8314	-138	5510	-14105	-5779	240	598	-26089	-18769	-324	11168	14770	-25561	6250	-12321	-1971	-2398	-1024	-13743	8836	-13379	641	-18046	10927	-32672	-152	-127	-121	-69	-65	-82	-108	39	-154	19	32	-79	-23	-57	81	-30	-6
0.109167	10718	17021	-6388	-20225	-436	-629	-1458	8137	-60	7190	-15522	-6367	662	1295	-26023	-20776	-178	11034	16243	-25542	7410	-13622	-160	-2566	-1007	-14371	10844	-15866	560	-18729	12907	-32699	-152	-127	-120	-65	-63	-56	-107	45	-153	16	35	-76	-21	-55	81	-30	-1
0.110000	11828	17081	-7636	-20282	81	1173	-1408	7620	-25	8681	-16895	-7189	1081	1927	-25641	-22482	-193	10914	17779	-25479	8154	-14879	1939	-2838	-1796	-14873	12909	-18279	428	-19251	15001	-32624	-146	-124	-118	-67	-59	-55	-104	11	-150	17	34	-76	-19	-53	85	-28	0
0.110833	13167	17147	-8745	-20381	145	3000	-1743	6777	-133	9920	-18158	-8212	1601	2520	-24955	-23795	-266	10805	19326	-25372	8199	-16053	4253	-3210	-2146	-15255	14994	-20552	239	-19592	17147	-32423	-145	-127	-119	-64	-60	-51	-103	45	-145	21	35	-74	-17	-50	86	-27	0
0.111667	14369	17218	-9649	-20517	-136	4772	-2454	5627	-246	10860	-19291	-9388	2394	3032	-24008	-24656	-259	10721	20859	-25228	7787	-17153	6757	-3683	-2229	-15536	17084	-22647	183	-19725	19296	-32083	-147	-127	-118	-64	-59	-55	-101	67	-146	21	35	-74	-18	-50	86	-26	0
0.112500	15262	17297	-10304	-20696	-67	6429	-3521	4194	-217	11466	-20232	-10720	3320	3435	-22820	-25033	-298	10660	22325	-25059	7240	-18158	9432	-4267	-2017	-15736	19140	-24506	49	-19656	21409	-31627	-146	-124	-120	-65	-60	-51	-99	44	-149	21	33	-75	-17	-56	88	-25	0
0.113333	16097	17399	-10667	-20929	-128	7943	-4910	2507	-309	11714	-20956	-12127	3604	3731	-21484	-24909	-277	10630	23686	-24872	6449	-19067	12222	-4947	-1515	-15849	21134	-26115	-117	-19377	23443	-31046	-145	-126	-117	-65	-60	-55	-104	43	-149	19	34	-76	-25	-56	81	-29	0
0.114167	16728	17520	-10713	-21215	-195	9175	-6545	596	-286	11598	-21427	-13582	3439	3909	-20007	-24302	-151	10630	24906	-24687	5717	-19868	15060	-5731	-1198	-15931	23046	-27445	-119	-18892	25350	-30338	-148	-130	-120	-68	-62	-59	-108	23	-150	16	34	-79	-22	-57	82	-34	-15
0.115000	17390	17675	-10421	-21553	-221	10173	-8345	-1486	-142	11132	-21631	-15043	3187	3964	-18450	-23224	102	10668	25935	-24482	4862	-20562	17897	-6622	-1013	-15998	24841	-28498	-168	-18216	27115	-29496	-150	-134	-120	-69	-63	-61	-109	54	-156	15	29	-82	-24	-62	77	-33	-4
0.115833	18404	17861	-9795	-21954	-401	10866	-10239	-3704	-228	10351	-21551	-16471	2834	3912	-16861	-21728	490	10745	26744	-24299	3795	-21147	20667	-7614	-882	-16063	26509	-29283	-291	-17356	28704	-28523	-149	-130	-121	-68	-63	-58	-108	34	-156	42	35	-79	-25	-55	78	-31	-5
0.116667	19297	18093	-8862	-22388	-334	11252	-12130	-6023	-257	9292	-21175	-17835	2418	3753	-15306	-19886	904	10860	27299	-24135	2891	-21627	23308	-8710	-690	-16161	28025	-29824	-338	-16358	30071	-27431	-149	-129	-122	-67	-63	-58	-110	29	-152	18	34	-76	-21	-57	78	-29	-3
0.117500	19870	18362	-7651	-22879	-576	11318	-13949	-8429	-235	8003	-20525	-19091	2153	3509	-13832	-17779	1419	11011	27578	-24002	2159	-22012	25765	-9925	-600	-16314	29355	-30149	-306	-15260	31219	-26241	-147	-128	-116	-68	-60	-58	-108	38	-149	17	10	-79	-17	-56	82	-27	0
0.118333	20179	18663	-6258	-23428	-372	11064	-15611	-10870	-296	6554	-19624	-20204	2099	3181	-12484	-15490	1930	11190	27561	-23913	1636	-22309	27972	-11240	-565	-16525	30494	-30302	-354	-14111	32134	-24977	-150	-129	-120	-68	-63	-58	-107	37	-150	21	36	-77	-23	-55	84	-28	0
0.119167	20827	18998	-4696	-24023	-362	10519	-17028	-13314	-391	5011	-18496	-21150	1514	2794	-11294	-13105	2323	11404	27249	-23876	1208	-22519	29869	-12652	-418	-16811	31425	-30330	-351	-12959	32767	-23662	-148	-126	-118	-66	-62	-58	-105	40	-147	20	18	-73	-21	-55	81	-30	1
0.120000	21488	19343	-3078	-24664	-394	9718	-18149	-15718	-434	3440	-17188	-21873	402	2361	-10306	-10691	2746	11642	26640	-23893	534	-22647	31425	-14151	-419	-17160	32140	-30268	-304	-11867	32767	-22332	-148	-128	-121	-73	-60	-56	-107	38	-147	17	33	-76	-18	-55	81	-29	3
0.120833	22188	19692	-1488	-25329	-305	8701	-18924	-18045	-363	1897	-15759	-22418	360	1883	-9521	-8360	2943	11895	25752	-23969	39	-22699	32602	-15729	-227	-17566	32634	-30165	-327	-10899	32767	-21042	-149	-131	-120	-70	-62	-58	-104	40	-153	13	35	-78	-23	-56	80	-29	-4
0.121667	23021	20015	-38	-26029	-121	7516	-19323	-20267	-382	435	-14240	-22694	538	1374	-8958	-6183	3140	12167	24605	-24108	-65	-22676	32767	-17366	-88	-18012	32767	-30061	-257	-10115	32767	-19847	-152	-129	-122	-69	-55	-62	-107	37	-156	18	34	-68	-22	-56	79	-32	-6
0.122500	23727	20293	1204	-26743	-483	6216	-19329	-22367	-380	-904	-12716	-22718	291	854	-8625	-4230	3290	12429	23232	-24315	149	-22566	32767	-19053	-30	-18470	32767	-29993	-194	-9581	32767	-18801	-151	-130	-121	-69	-63	-60	-105	35	-149	19	35	-107	-25	-56	78	-31	-3
0.123333	23912	20498	2155	-27463	-146	4839	-18944	-24300	-455	-2067	-11256	-22471	334	314	-8509	-2543	3177	12698	21666	-24591	672	-22398	32767	-20762	93	-18912	32767	-29987	-202	-9342	32767	-17953	-146	-129	-124	-67	-63	-58	-107	35	-153	17	34	-76	-23	-57	81	-30	-27
0.124167	24320	20601	2745	-28180	-127	3442	-18191	-26033	-608	-3052	-9883	-21967	415	-247	-8627	-1155	2926	12963	19938	-24920	1198	-22132	32767	-22438	361	-19308	32378	-30042	-197	-9439	32640	-17341	-147	-129	-117	-63	-58	-56	-104	41	-149	20	36	-74	-17	-52	82	-26	-4
0.125000	24726	20580	2932	-28877	-414	2061	-17106	-27549	-534	-3857	-8688	-21222	403	-835	-8877	-80	2852	13211	18093	-25313	1883	-21793	32571	-24089	407	-19641	31746	-30193	-225	-9893	32022	-17014	-150	-126	-119	-81	-62	-57	-100	39	-148	18	34	-74	-18	-51	79	-27	-1
0.125833	24840	20394	2675	-29555	-129	728	-15748	-28834	-352	-4480	-7708	-20212	430	-1461	-9330	664	2621	13439	16174	-25757	2715	-21367	31439	-25677	551	-19886	30895	-30429	-103	-10724	31264	-16986	-149	-129	-122	-68	-62	-57	-104	38	-151	20	21	-70	-21	-53	81	-28	0
0.126667	24663	20032	1991	-30198	-130	-528	-14180	-29857	-248	-4956	-6980	-19007	263	-2123	-9914	1089	2203	13643	14241	-26245	3359	-20858	30014	-27184	650	-20036	29812	-30746	17	-11898	30396	-17235	-146	-130	-119	-68	-60	-60	-99	41	-149	16	33	-74	-22	-56	85	-28	-1
0.127500	24126	19473	848	-30792	-75	-1694	-12475	-30613	-255	-5295	-6527	-17631	-28	-2831	-10611	1208	1903	13819	12349	-26768	3843	-20273	28349	-28574	662	-20086	28534	-31124	56	-13366	29424	-17834	-147	-127	-122	-68	-65	-60	-104	41	-158	20	34	-73	-21	-58	82	-30	-13
0.128333	23334	18703	-656	-31338	-21	-2777	-10691	-31087	-251	-5548	-6371	-16143	-145	-3589	-11386	1054	1563	13950	10491	-27300	4270	-19611	26506	-29829	779	-20057	27023	-31549	84	-15077	28358	-18665	-145	-116	-121	-68	-63	-61	-104	40	-148	18	34	-75	-24	-59	80	-28	0
0.129167	22357	17711	-2497	-31828	42	-3772	-8921	-31267	-115	-5744	-6498	-14564	-26	-4391	-12200	662	1127	14044	8753	-27855	4604	-18877	24593	-30928	684	-19959	25349	-31993	-164	-16941	27229	-19698	-150	-128	-120	-62	-63	-61	-108	38	-160	19	34	-75	-19	-56	82	-30	0
0.130000	20975	16492	-4587	-32255	36	-4685	-7231	-31163	33	-5932	-6911	-12976	-55	-5244	-13040	70	671	14098	7165	-28398	4864	-18093	22702	-31855	688	-19835	23515	-32392	-524	-18878	26026	-20892	-146	-127	-121	-67	-58	-57	-104	43	-152	13	33	-73	-22	-53	80	-31	-1
0.130833	18924	15063	-6834	-32554	-148	-5552	-5695	-30748	102	-6147	-7563	-11428	-40	-6152	-13872	-676	135	14100	5758	-28928	5133	-17270	20917	-32374	793	-19715	21553	-32558	-566	-20802	24777	-22155	-152	-126	-120	-66	-60	-58	-105	40	-152	18	35	-91	-19	-53	85	-30	1
0.131667	16044	13434	-9146	-32659	-44	-6381	-4361	-30048	120	-6428	-8427	-9961	172	-7115	-14676	-1538	-293	14061	4557	-29433	5309	-16435	19322	-32582	746	-19642	19480	-32642	-507	-22594	23500	-23412	-151	-130	-122	-68	-65	-59	-109	40	-151	11	32	-76	-22	-59	77	-30	-3
0.132500	13002	11638	-11427	-32726	47	-7210	-3277	-29060	81	-6812	-9451	-8642	-135	-8089	-15423	-2479	-771	13973	3569	-29898	5269	-15600	17997	-32681	834	-19655	17361	-32652	-577	-24155	22228	-24565	-148	-126	-119	-67	-60	-57	-131	42	-152	19	32	-73	-17	-56	84	-27	5
0.133333	9792	9697	-13588	-32726	43	-8055	-2461	-27791	148	-7307	-10569	-7515	-302	-9095	-16102	-3426	-1291	13834	2808	-30325	5253	-14793	17001	-32708	685	-19791	15249	-32678	-473	-25429	21000	-25552	-152	-128	-121	-67	-63	-59	-107	40	-152	18	34	-75	-22	-58	81	-32	0
0.134167	6237	7643	-15558	-32752	120	-8941	-1944	-26285	209	-7950	-11735	-6620	-237	-10115	-16708	-4405	-1856	13646	2272	-30691	5418	-14044	16383	-32740	620	-20079	13206	-32681	-67	-26321	19763	-26296	-153	-129	-121	-67	-66	-63	-111	41	-150	18	29	-78	-27	-60	79	-30	-5
0.135000	2584	5510	-17268	-32750	188	-9881	-1728	-24556	253	-8708	-12875	-5976	-414	-11133	-17219	-5368	-2347	13403	1953	-31038	5448	-13378	16176	-32729	654	-20524	11309	-32684	230	-26802	18633	-26737	-153	-128	-124	-67	-67	-63	-91	35	-155	17	32	-75	-29	-58	81	-30	-5
0.135833	-942	3359	-18648	-32752	-62	-10890	-1787	-22647	201	-9607	-13944	-5603	-523	-12148	-17637	-6307	-2805	13100	1837	-31311	5419	-12815	16384	-32745	660	-21141	9620	-32696	-32	-26826	17607	-26823	-151	-126	-120	-66	-69	-58	-108	41	-152	18	33	-77	-24	-59	78	-44	0
0.136667	-4951	1225	-19674	-32758	51	-11975	-2111	-20599	155	-10631	-14891	-5513	-469	-13138	-17950	-7213	-3128	12786	1901	-31536	5315	-12384	16985	-32728	578	-21920	8200	-32680	-307	-26389	16728	-26533	-152	-126	-119	-65	-61	-55	-109	36	-152	20	33	-75	-22	-55	81	-28	0
0.137500	-8803	-858	-20321	-32744	380	-13128	-2660	-18445	175	-11762	-15670	-5699	-283	-14088	-18167	-8082	-3474	12409	2121	-31710	4732	-12095	17961	-32744	544	-22844	7121	-32694	-273	-25525	16018	-25861	-150	-126	-118	-67	-62	-58	-109	39	-148	19	33	-74	-19	-56	79	-32	0
0.138333	-12160	-2789	-20596	-32760	36	-14357	-3399	-16241	133	-12974	-16245	-6147	-153	-14982	-18286	-8908	-3617	11990	2461	-31846	3649	-11971	19250	-32744	371	-23872	6434	-32674	-453	-24275	15512	-24819	-150	-128	-120	-79	-61	-59	-108	38	-153	17	35	-75	-22	-57	80	-28	-3
0.139167	-15490	-4583	-20511	-32742	93	-15636	-4273	-14044	161	-14227	-16596	-6825	132	-15842	-18320	-9704	-3678	11531	2898	-31944	2196	-12019	20788	-32740	391	-24962	6159	-32686	-644	-22708	15223	-23457	-150	-131	-117	-64	-63	-60	-105	42	-151	19	33	-76	-21	-58	79	-30	-4
0.140000	-18382	-6206	-20104	-32759	143	-16947	-5231	-11912	187	-15505	-16723	-7707	89	-16649	-18266	-10483	-3618	11034	3392	-32011	935	-12229	22492	-32757	417	-26060	6305	-32663	-628	-20898	15166	-21803	-153	-131	-124	-67	-68	-62	-109	34	-158	15	28	-81	-32	-61	77	-32	-8
0.140833	-20916	-7621	-19426	-32741	28	-18257	-6229	-9894	170	-16764	-16628	-8743	-164	-17420	-18134	-11251	-3431	10487	3917	-32058	190	-12597	24275	-32736	360	-27095	6838	-32685	-649	-18921	15356	-19943	-154	-129	-126	-74	-64	-62	-110	33	-151	16	32	-109	-25	-60	77	-31	-1
0.141667	-23141	-8798	-18523	-32755	4	-19535	-7206	-8026	162	-17988	-16325	-9898	-113	-18145	-17931	-11993	-3197	9953	4446	-32080	-474	-13107	26058	-32751	351	-28023	7775	-32684	-564	-16893	15778	-17952	-150	-130	-124	-70	-87	-63	-109	46	-153	11	28	-82	-28	-62	77	-31	-7
0.142500	-24788	-9741	-17480	-32752	36	-20760	-8131	-6376	105	-19151	-15853	-11115	-59	-18840	-17668	-12738	-2902	9375	4944	-32104	-1307	-13728	27754	-32711	297	-28778	8987	-32660	-386	-14909	16434	-15919	-154	-131	-124	-70	-66	-65	-114	47	-155	15	32	-77	-23	-60	77	-5	-4
0.143333	-25892	-10437	-16342	-32750	-102	-21879	-8969	-4960	183	-20225	-15246	-12353	-228	-19522	-17356	-13478	-2670	8783	5401	-32110	-2243	-14469	29301	-32664	204	-29306	10401	-32554	-315	-13056	17275	-13933	-150	-125	-121	-66	-63	-59	-109	36	-149	18	34	-66	-22	-60	78	-29	0
0.144167	-26803	-10892	-15177	-32760	-258	-22925	-9677	-3834	230	-21196	-14549	-13563	-390	-20184	-17000	-14211	-2605	8175	5806	-32124	-3174	-15266	30576	-32596	217	-29567	11919	-32374	-418	-11414	18304	-12068	-145	-122	-109	-65	-57	-60	-104	38	-149	20	37	-69	-15	-56	85	-25	1
0.145000	-27642	-11115	-14047	-32741	-294	-23811	-10248	-3013	8	-22056	-13829	-14707	-534	-20857	-16622	-14944	-2618	7548	6110	-32146	-4219	-16095	31580	-32578	104	-29541	13421	-32190	-476	-10053	19446	-10398	-151	-111	-115	-67	-63	-58	-104	39	-146	18	34	-77	-18	-53	84	-28	-1
0.145833	-27995	-11123	-13007	-32757	68	-24541	-10661	-2519	-156	-22803	-13121	-15767	-805	-21547	-16225	-15656	-2764	6914	6342	-32178	-5330	-16922	32243	-32578	93	-29205	14802	-31971	-449	-9005	20676	-8989	-147	-122	-117	-65	-61	-68	-103	38	-149	32	35	-74	-19	-56	85	-15	1
0.146667	-27956	-10934	-12090	-32738	-203	-25106	-10914	-2329	-74	-23440	-12461	-16705	-1318	-22256	-15824	-16345	-2835	6279	6493	-32226	-6475	-17719	32546	-32576	41	-28570	15967	-31696	-448	-8309	21926	-7895	-149	-127	-118	-69	-59	-56	-103	40	-150	18	35	-74	-16	-56	82	-28	-1
0.147500	-27623	-10576	-11328	-32752	-222	-25510	-11016	-2519	50	-23971	-11902	-17510	-1634	-22989	-15432	-17000	-3067	5644	6570	-32288	-7475	-18446	32453	-32596	124	-27598	16796	-31338	-496	-7969	23137	-7146	-147	-124	-121	-67	-55	-56	-108	34	-150	16	33	-77	-19	-55	79	-30	0
0.148333	-26881	-10077	-10739	-32738	-113	-25756	-10945	-3013	-21	-24413	-11476	-18177	-1837	-23746	-15076	-17602	-3310	5004	6574	-32365	-8271	-19114	31946	-32564	118	-26372	17219	-30850	-439	-7971	24266	-6750	-151	-130	-125	-73	-66	-63	-105	36	-155	13	30	-77	-27	-61	79	-31	-6
0.149167	-25940	-9464	-10329	-32753	-299	-25856	-10797	-3801	-130	-24762	-11203	-18699	-2367	-24525	-14747	-18137	-3463	4371	6534	-32445	-8706	-19665	31039	-32516	91	-24921	17179	-30181	-419	-8276	25236	-6698	-152	-127	-121	-67	-69	-56	-104	38	-156	16	34	-75	-28	-56	84	-28	0
0.150000	-25011	-8763	-10093	-32757	-350	-25831	-10531	-4856	-176	-25066	-11092	-19085	-2787	-25309	-14489	-18590	-3672	3739	6451	-32552	-8869	-20093	29726	-32386	21	-23297	16638	-29282	-361	-8836	26013	-6988	-150	-127	-124	-67	-62	-59	-107	39	-150	16	35	-75	-22	-55	80	-22	-1
0.150833	-23708	-8005	-10021	-32746	214	-25713	-10186	-6154	-118	-25318	-11154	-19357	-2430	-26106	-14291	-18962	-4122	3111	6351	-32629	-8764	-20390	28019	-32189	33	-21561	15598	-28105	-370	-9603	26550	-7558	-147	-125	-118	-65	-60	-72	-99	42	-145	19	36	-74	-17	-55	80	-28	0
0.151667	-21866	-7223	-10094	-32758	-196	-25548	-9802	-7644	-97	-25542	-11377	-19529	-2694	-26888	-14171	-19226	-4483	2488	6251	-32688	-8720	-20565	25943	-31890	51	-19773	14080	-26609	-385	-10502	26809	-8371	-141	-124	-117	-62	-60	-56	-103	42	-151	20	35	-72	-18	-52	86	-27	1
0.152500	-20095	-6438	-10289	-32741	-137	-25323	-9399	-9298	-143	-25766	-11761	-19628	-3225	-27639	-14138	-19385	-4698	1872	6166	-32681	-8808	-20626	23551	-31455	69	-18002	12155	-24788	-315	-11468	26772	-9365	-149	-122	-114	-61	-62	-57	-99	42	-147	21	38	-73	-23	-51	87	-27	-3
0.153333	-18117	-5673	-10571	-32754	1	-25119	-9019	-11064	-172	-25975	-12237	-19678	-2885	-28339	-14199	-19434	-4943	1256	6107	-32703	-8421	-20589	20860	-30860	10	-16317	9925	-22620	-180	-12433	26421	-10469	-149	-125	-118	-63	-62	-56	-87	42	-149	17	37	-70	-19	-53	84	-28	0
0.154167	-15927	-4954	-10923	-32736	-130	-24945	-8697	-12895	-134	-26206	-12820	-19710	-2175	-28980	-14353	-19376	-5178	643	6090	-32685	-7768	-20478	17952	-30149	26	-14769	7509	-20116	-155	-13347	25762	-11623	-151	-130	-120	-69	-65	-58	-102	39	-150	17	34	-76	-24	-55	84	-31	0
0.155000	-13653	-4265	-11306	-32751	-127	-24830	-8411	-14745	-105	-26449	-13458	-19737	-1774	-29539	-14593	-19205	-5409	38	6137	-32699	-7335	-20327	14882	-29236	70	-13399	5059	-17300	-248	-14164	24799	-12767	-150	-128	-118	-67	-61	-61	-103	38	-150	17	36	-77	-22	-56	84	-30	-3
0.155833	-11201	-3634	-11701	-32741	-93	-24791	-8233	-16569	-182	-26712	-14116	-19785	-2263	-30003	-14915	-18935	-5558	-559	6245	-32696	-6739	-20161	11697	-28136	-29	-12251	2696	-14193	-151	-14847	23564	-13835	-148	-127	-121	-66	-64	-60	-105	39	-151	22	34	-77	-26	-55	81	-30	0
0.156667	-8610	-3061	-12081	-32742	-112	-24850	-8158	-18347	-351	-26987	-14769	-19879	-2849	-30357	-15304	-18571	-5639	-1145	6416	-32701	-5863	-20020	8468	-26846	-43	-11332	575	-10869	29	-15376	22092	-14782	-151	-130	-121	-67	-64	-61	-105	35	-153	13	44	-78	-25	-59	79	-31	-3
0.157500	-6237	-2553	-12441	-32755	-86	-25003	-8203	-20045	-452	-27278	-15378	-20022	-2523	-30598	-15747	-18127	-5697	-1718	6658	-32708	-4923	-19934	5237	-25349	52	-10659	-1141	-7396	-26	-15733	20459	-15554	-148	-128	-119	-66	-65	-59	-108	34	-148	16	35	-75	-23	-55	79	-33	-3
0.158333	-4218	-2097	-12766	-32745	-394	-25252	-8368	-21635	-266	-27565	-15919	-20223	-1901	-30720	-16224	-17618	-5550	-2272	6959	-32690	-4079	-19933	2069	-23670	-109	-10227	-2337	-3872	-39	-15938	18625	-16136	-149	-128	-119	-66	-63	-59	-104	39	-150	17	34	-74	-22	-56	79	-31	0
0.159167	-2472	-1691	-13029	-32759	63	-25596	-8664	-23097	-167	-27840	-16372	-20487	-1270	-30728	-16715	-17061	-5533	-2816	7321	-32703	-3078	-20047	-974	-21825	-63	-10037	-2941	-382	-22	-15996	16732	-16506	-147	-125	-120	-66	-59	-58	-104	39	-151	18	34	-74	-18	-53	80	-28	2
0.160000	-750	-1325	-13250	-32740	-243	-25999	-9072	-24411	-544	-28097	-16727	-20809	-786	-30617	-17213	-16470	-5485	-3347	7724	-32689	-2040	-20289	-3822	-19830	-41	-10047	-2861	2988	-80	-15933	14800	-16665	-152	-128	-120	-66	-63	-60	-105	38	-145	18	36	-75	-21	-55	79	-29	2
0.160833	611	-1003	-13417	-32753	-229	-26458	-9601	-25578	-1585	-28320	-16973	-21181	-610	-30417	-17695	-15859	-5302	-3851	8162	-32699	-980	-20663	-6428	-17715	-87	-10242	-2124	6151	-6	-15778	12895	-16619	-149	-129	-119	-64	-61	-59	-108	41	-150	18	35	-76	-25	-58	79	-28	-3
0.161667	1801	-711	-13534	-32734	-66	-26933	-10228	-26578	-1866	-28492	-17111	-21592	-171	-30125	-18140	-15259	-4976	-4333	8621	-32683	142	-21167	-8744	-15501	-42	-10576	-729	9007	28	-15565	11077	-16386	-152	-130	-124	-70	-64	-61	-110	35	-151	17	32	-77	-27	-56	78	-30	-4
0.162500	2930	-437	-13598	-32753	-186	-27400	-10938	-27426	-1347	-28609	-17151	-22021	276	-29758	-18538	-14679	-4672	-4788	9088	-32696	965	-21788	-10754	-13211	-35	-11018	1239	11482	-30	-15328	9394	-15995	-156	-132	-120	-66	-66	-63	-109	39	-155	18	33	-78	-25	-57	80	-31	-6
0.163333	3472	-180	-13611	-32746	-429	-27836	-11727	-28117	-1131	-28656	-17098	-22455	464	-29344	-18880	-14134	-4450	-5219	9551	-32694	1631	-22510	-12415	-10897	-86	-11521	3671	13524	53	-15093	7886	-15484	-145	-126	-119	-65	-63	-60	-105	41	-149	17	37	-74	-18	-41	82	-28	0
0.164167	3419	66	-13577	-32745	81	-28199	-12562	-28652	-969	-28632	-16978	-22859	756	-28902	-19163	-13643	-4428	-5629	9996	-32689	2177	-23297	-13692	-8612	-4	-12062	6398	15081	111	-14890	6607	-14894	-146	-117	-118	-64	-61	-57	-103	41	-148	21	38	-72	-19	-55	80	-27	0
0.165000	3576	304	-13498	-32754	-164	-28477	-13433	-29051	-885	-28531	-16809	-23231	1147	-28458	-19384	-13220	-4246	-6023	10408	-32704	2325	-24124	-14577	-6378	-26	-12612	9297	16130	130	-14752	5556	-14261	-149	-133	-120	-68	-65	-63	-112	36	-154	18	35	-76	-22	-55	81	-11	-3
0.165833	3377	541	-13378	-32743	-76	-28639	-14326	-29320	-830	-28358	-16614	-23552	1412	-28019	-19548	-12864	-3977	-6396	10780	-32686	2565	-24947	-15053	-4224	-124	-13139	12207	16674	188	-14672	4765	-13620	-146	-127	-115	-66	-40	-60	-105	39	-149	19	38	-75	-21	-58	84	-30	-5
0.166667	3022	766	-13210	-32758	96	-28680	-15210	-29457	-739	-28112	-16415	-23799	1684	-27610	-19649	-12591	-3755	-6755	11099	-32700	2826	-25735	-15127	-2209	-38	-13643	14977	16696	319	-14679	4254	-13010	-149	-125	-117	-66	-62	-61	-107	40	-153	15	39	-75	-18	-57	84	-26	-1
0.167500	2721	989	-13002	-32735	-16	-28576	-16074	-29481	-515	-27803	-16230	-23967	1844	-27246	-19717	-12408	-3393	-7108	11356	-32682	2682	-26436	-14800	-346	28	-14108	17435	16229	403	-14754	4009	-12468	-148	-127	-120	-68	-62	-90	-107	37	-150	17	37	-76	-22	-53	85	-29	-1
0.168333	2208	1197	-12754	-32751	-50	-28339	-16905	-29392	-214	-27445	-16092	-24049	1885	-26939	-19739	-12306	-3165	-7451	11555	-32697	2378	-27031	-14084	1302	-50	-14530	19450	15311	374	-14916	4029	-12004	-148	-125	-119	-66	-61	-57	-104	41	-150	19	33	-77	-21	-53	86	-26	-1
0.169167	1865	1390	-12461	-32732	-88	-27971	-17674	-29199	-79	-27047	-15999	-24037	2091	-26707	-19756	-12297	-2801	-7800	11683	-32680	2367	-27476	-13013	2704	-79	-14917	20924	14003	322	-15124	4288	-11643	-149	-129	-118	-68	-63	-58	-104	39	-150	19	38	-74	-23	-55	85	-25	-3
0.170000	1878	1572	-12121	-32747	-48	-27476	-18373	-28913	-26	-26625	-15978	-23930	1862	-26536	-19756	-12372	-2219	-8162	11750	-32699	2343	-27749	-11620	3827	-81	-15283	21786	12355	346	-15423	4762	-11385	-148	-125	-117	-66	-62	-56	-100	44	-151	21	37	-74	-23	-55	89	-25	-3
0.170833	1708	1726	-11744	-32743	145	-26892	-18986	-28535	98	-26199	-16031	-23731	1224	-26426	-19763	-12522	-1760	-8534	11746	-32692	2159	-27836	-9954	4654	44	-15640	22002	10457	322	-15751	5435	-11233	-144	-121	-116	-66	-64	-55	-119	42	-148	24	39	-73	-16	-51	90	-24	2
0.171667	2635	1851	-11335	-32740	-279	-26227	-19505	-28071	285	-25790	-16167	-23455	537	-26373	-19785	-12742	-486	-8925	11690	-32685	1850	-27726	-8060	5163	1	-16015	21562	8325	286	-16104	6250	-11178	-146	-125	-115	-63	-61	-53	-100	43	-147	23	41	-72	-21	-51	89	-27	0
0.172500	5286	1940	-10894	-32752	19	-25519	-19922	-27526	275	-25398	-16378	-23106	464	-26361	-19830	-13023	1127	-9333	11558	-32698	1491	-27425	-5981	5341	-65	-16412	20516	6080	372	-16482	7182	-11209	-146	-119	-120	-62	-59	-56	-102	43	-148	24	40	-69	-15	-52	91	-25	1
0.173333	6315	1989	-10428	-32740	-18	-24797	-20232	-26907	299	-25054	-16667	-22715	601	-26390	-19913	-13355	1597	-9761	11379	-32682	1274	-26945	-3755	5179	-36	-16859	18935	3756	334	-16848	8174	-11308	-149	-126	-119	-67	-63	-58	-105	39	-154	6	32	-73	-22	-56	81	-31	-4
0.174167	5693	1990	-9952	-32759	28	-24095	-20441	-26230	387	-24763	-17015	-22273	696	-26433	-20030	-13720	2174	-10207	11160	-32697	1296	-26303	-1433	4683	-74	-17364	16931	1427	173	-17218	9209	-11441	-152	-127	-121	-67	-67	-56	-103	36	-158	16	34	-72	-19	-52	85	-31	-4
0.175000	6999	1951	-9461	-32738	-51	-23439	-20513	-25490	278	-24521	-17393	-21812	932	-26478	-20184	-14111	3196	-10651	10904	-32678	1399	-25534	895	3859	-75	-17918	14627	-868	140	-17592	10222	-11598	-150	-127	-122	-64	-65	-60	-102	39	-148	22	36	-70	-25	-53	86	-28	-3
0.175833	5082	1865	-8975	-32750	62	-22861	-20481	-24713	361	-24346	-17818	-21350	1205	-26515	-20365	-14507	2817	-11087	10628	-32693	1259	-24669	3226	2724	-88	-18541	12151	-3094	183	-17962	11206	-11745	-151	-125	-119	-66	-90	-56	-102	40	-153	22	30	-77	-24	-52	87	-28	-4
0.176667	360	1724	-8506	-32737	-199	-22386	-20340	-23909	473	-24228	-18250	-20901	1216	-26528	-20585	-14906	2157	-11516	10328	-32681	1290	-23756	5506	1295	-151	-19230	9624	-5223	128	-18343	12106	-11872	-149	-126	-118	-63	-64	-56	-102	66	-152	21	37	-72	-24	-53	88	-29	-5
0.177500	-4058	1536	-8060	-32758	252	-22038	-20093	-23082	380	-24172	-18671	-20497	972	-26517	-20809	-15291	1519	-11901	10023	-32686	1511	-22813	7727	-425	-202	-19982	7181	-7264	27	-18748	12909	-11953	-146	-114	-116	-63	-60	-55	-101	41	-149	25	35	-72	-26	-55	87	-26	0
0.178333	-9161	1300	-7653	-32749	32	-21829	-19745	-22257	382	-24168	-19065	-20090	997	-26461	-21046	-15656	593	-12242	9718	-32697	1747	-21894	9853	-2372	-130	-20775	4968	-9193	-50	-19176	13577	-11982	-148	-125	-118	-64	-62	-59	-102	41	-148	21	30	-70	-16	-56	87	-29	2
0.179167	-14340	1002	-7292	-32742	-138	-21767	-19310	-21457	458	-24210	-19418	-19784	1124	-26367	-21288	-15991	153	-12525	9417	-32684	2171	-21035	11848	-4511	-121	-21593	3079	-11020	-144	-19644	14113	-11950	-145	-125	-119	-68	-60	-58	-102	39	-147	21	36	-75	-21	-59	80	-30	1
0.180000	-18635	678	-6985	-32758	121	-21850	-18796	-20689	434	-24285	-19702	-19525	1378	-26235	-21509	-16291	-141	-12720	9133	-32708	2393	-20275	13702	-6810	-171	-22422	1596	-12749	-170	-20167	14503	-11848	-149	-128	-119	-65	-60	-60	-108	38	-149	21	36	-72	-22	-56	78	-23	-4
0.180833	-21940	298	-6739	-32738	-85	-22072	-18215	-19968	482	-24385	-19928	-19329	1642	-26062	-21711	-16555	-315	-12823	8873	-32680	2510	-19626	15409	-9218	-180	-23245	563	-14406	-196	-20750	14752	-11687	-152	-131	-124	-67	-42	-60	-105	37	-153	19	29	-76	-24	-56	79	-33	-7
0.181667	-24178	-112	-6557	-32755	-110	-22425	-17583	-19321	446	-24497	-20066	-19200	1644	-25858	-21870	-16770	-167	-12809	8642	-32696	2777	-19116	16955	-11695	-198	-24047	13	-15984	-289	-21405	14867	-11476	-154	-130	-122	-74	-67	-64	-109	34	-158	5	28	-81	-31	-61	76	-34	-5
0.182500	-25467	-561	-6437	-32737	18	-22886	-16908	-18745	330	-24605	-20116	-19147	1592	-25630	-21986	-16945	140	-12675	8451	-32679	2785	-18745	18345	-14213	-205	-24796	-48	-17533	-287	-22127	14868	-11221	-158	-136	-127	-70	-66	-65	-108	38	-152	17	30	-77	-26	-59	79	-31	-5
0.183333	-25998	-1031	-6373	-32749	-97	-23424	-16186	-18255	415	-24703	-20074	-19124	1644	-25384	-22041	-17068	459	-12411	8301	-32691	2722	-18523	19569	-16705	-276	-25490	347	-19027	-301	-22914	14769	-10951	-148	-127	-120	-73	-63	-58	-105	39	-153	19	30	-75	-28	-58	79	-29	-5
0.184167	-26255	-1527	-6377	-32738	-46	-24023	-15453	-17865	316	-24778	-19943	-19166	2308	-25139	-22042	-17158	802	-11997	8190	-32691	2731	-18445	20622	-19125	-280	-26114	1149	-20478	-321	-23761	14594	-10680	-147	-122	-121	-64	-64	-58	-104	42	-150	21	32	-76	-21	-53	79	-28	1
0.185000	-26568	-2049	-6415	-32743	-270	-24655	-14715	-17586	318	-24834	-19734	-19254	3047	-24901	-21982	-17211	1376	-11454	8122	-32681	2755	-18501	21486	-21437	-323	-26667	2298	-21907	-297	-24668	14370	-10435	-149	-127	-119	-69	-61	-58	-102	43	-152	21	35	-74	-23	-55	81	-29	-1
0.185833	-27367	-2587	-6507	-32743	-99	-25291	-13980	-17417	356	-24864	-19449	-19373	2789	-24680	-21859	-17237	1925	-10782	8103	-32696	2946	-18677	22188	-23601	-409	-27121	3712	-23310	-281	-25610	14135	-10239	-149	-149	-118	-66	-61	-56	-102	38	-149	19	36	-77	-19	-52	82	-28	1
0.186667	-28574	-3134	-6627	-32735	-171	-25901	-13255	-17357	305	-24861	-19099	-19524	2223	-24487	-21679	-17240	2384	-9993	8123	-32678	3064	-18953	22716	-25586	-299	-27537	5322	-24677	-276	-26575	13894	-10106	-149	-126	-118	-65	-64	-58	-114	43	-150	20	36	-51	-22	-55	81	-29	12
0.187500	-29068	-3694	-6774	-32753	-88	-26467	-12552	-17399	501	-24817	-18693	-19681	1899	-24331	-21442	-17213	2991	-9102	8183	-32695	3094	-19307	23074	-27375	-406	-27863	7031	-26001	-287	-27533	13703	-10055	-149	-126	-117	-68	-65	-58	-104	40	-152	19	34	-80	-21	-56	82	-28	-1
0.188333	-26521	-4253	-6933	-32729	-102	-26961	-11871	-17538	649	-24784	-18247	-19855	1652	-24211	-21161	-17180	3489	-8130	8277	-32674	2953	-19722	23272	-28939	-451	-28132	8759	-27263	-362	-28459	13571	-10105	-151	-129	-124	-66	-60	-56	-104	42	-149	19	33	-85	-22	-56	81	-29	0
0.189167	-22469	-4815	-7070	-32767	-62	-27375	-11224	-17766	523	-24714	-17776	-20006	1643	-24139	-20845	-17130	3932	-7089	8406	-32688	2526	-20180	23315	-30266	-393	-28348	10431	-28446	-436	-29338	13527	-10264	-149	-129	-120	-69	-62	-59	-101	41	-150	17	32	-77	-19	-56	81	-32	-1
0.190000	-22139	-5373	-7247	-32731	-243	-27686	-10610	-18064	422	-24634	-17286	-20155	1792	-24108	-20493	-17073	4162	-6017	8562	-32681	2076	-20668	23217	-31364	-394	-28523	11994	-29539	-396	-30152	13589	-10544	-152	-143	-125	-72	-65	-59	-104	37	-152	16	32	-101	-18	-58	78	-33	-6
0.190833	-26346	-5918	-7382	-32746	-49	-27897	-10039	-18426	347	-24552	-16792	-20284	2103	-24122	-20124	-17006	4063	-4937	8740	-32685	1705	-21165	22993	-32143	-407	-28672	13390	-30522	-401	-30881	13769	-10934	-149	-126	-116	-69	-63	-57	-100	41	-150	19	33	-78	-22	-58	80	-31	0
0.191667	-28422	-6452	-7494	-32750	-134	-27998	-9501	-18822	380	-24468	-16298	-20390	1746	-24170	-19742	-16936	3670	-3877	8924	-32695	1373	-21661	22657	-32480	-308	-28803	14595	-31383	-457	-31507	14079	-11444	-147	-127	-120	-68	-60	-59	-103	41	-149	19	40	-74	-21	-55	82	-28	-1
0.192500	-27007	-6967	-7585	-32746	-274	-27999	-9001	-19242	245	-24397	-15820	-20469	809	-24259	-19359	-16863	3208	-2867	9117	-32680	1070	-22153	22234	-32631	-380	-28947	15587	-32091	-349	-32026	14514	-12056	-145	-122	-118	-65	-61	-56	-101	42	-150	20	35	-74	-21	-55	80	-10	0
0.193333	-21649	-7468	-7645	-32755	60	-27908	-8538	-19690	161	-24347	-15358	-20518	520	-24370	-18985	-16784	2552	-1929	9307	-32692	620	-22640	21740	-32690	-355	-29104	16353	-32431	-273	-32418	15075	-12772	-150	-129	-121	-68	-62	-30	-102	37	-150	17	33	-73	-18	-56	80	-29	-3
0.194167	-8542	-7945	-7677	-32717	-82	-27733	-8112	-20137	212	-24321	-14936	-20554	445	-24513	-18629	-16710	1690	-1085	9478	-32680	224	-23123	21212	-32720	-336	-29272	16896	-32582	-344	-32622	15742	-13563	-151	-129	-120	-68	-62	-61	-108	38	-150	19	33	-76	-22	-57	76	-34	-5
0.195000	6001	-8402	-7680	-32704	-201	-27486	-7713	-20555	53	-24325	-14531	-20557	348	-24656	-18287	-16617	673	-350	9636	-32690	-64	-23592	20680	-32744	-385	-29464	17253	-32629	-386	-32680	16518	-14415	-151	-127	-119	-68	-65	-59	-103	38	-153	12	30	-79	-23	-57	82	-34	0
0.195833	19552	-8832	-7654	-32661	-52	-27188	-7345	-20941	23	-24349	-14155	-20540	391	-24811	-17969	-16524	-293	260	9765	-32673	-327	-24054	20173	-32733	-332	-29685	17439	-32666	-333	-32727	17377	-15309	-150	-128	-122	-75	-60	-57	-103	43	-150	20	30	-75	-22	-55	81	-30	-1
0.196667	30747	-9229	-7605	-32652	-111	-26855	-7007	-21292	111	-24410	-13810	-20505	295	-24963	-17676	-16423	-1049	730	9882	-32684	-505	-24512	19720	-32749	-390	-29922	17485	-32667	-256	-32726	18294	-16220	-150	-126	-121	-66	-61	-59	-80	41	-150	17	35	-75	-24	-57	81	-31	-1
0.197500	32767	-9595	-7540	-32638	-155	-26505	-6697	-21591	22	-24499	-13490	-20455	-96	-25105	-17416	-16314	-1711	1061	9933	-32689	-788	-24964	19346	-32731	-455	-30181	17438	-32675	-243	-32667	19248	-17131	-152	-147	-120	-66	-63	-59	-104	35	-148	18	33	-74	-19	-55	79	-33	0
0.198333	32441	-9927	-7461	-32629	-231	-26156	-6406	-21840	-47	-24607	-13197	-20405	-150	-25239	-17183	-16198	-2116	1255	9958	-32681	-1010	-25418	19075	-32747	-472	-30456	17327	-32693	-245	-32465	20204	-18016	-151	-125	-121	-69	-64	-63	-109	34	-154	10	33	-79	-25	-62	75	-34	-4
0.199167	32767	-10227	-7380	-32644	-168	-25825	-6146	-22037	18	-24745	-12921	-20336	121	-25350	-16976	-16075	-2304	1322	9941	-32697	-1115	-25868	18937	-32707	-568	-30736	17197	-32658	-224	-32156	21153	-18856	-151	-129	-120	-67	-63	-63	-107	38	-151	19	33	-77	-21	-58	77	-29	-1
0.200000	32767	-10491	-7287	-32634	-7	-25519	-5897	-22173	30	-24890	-12667	-20269	146	-25444	-16797	-15970	-2578	1261	9879	-32681	-1284	-26308	18941	-32549	-481	-31014	17078	-32693	-221	-31785	22061	-19645	-151	-148	-117	-69	-50	-60	-104	39	-149	18	33	-77	-24	-58	80	-32	-4
0.200833	32766	-10721	-7209	-32666	-136	-25248	-5679	-22256	-25	-25045	-12432	-20207	4	-25515	-16636	-15802	-2604	1098	9777	-32694	-1544	-26734	19088	-32319	-533	-31279	16990	-32675	-203	-31366	22909	-20363	-152	-128	-122	-74	-67	-60	-107	36	-153	15	27	-77	-23	-57	79	-32	-3
0.201667	32767	-10919	-7136	-32668	-179	-25039	-5485	-22289	-107	-25200	-12211	-20145	-69	-25565	-16506	-15660	-2623	842	9633	-32612	-1388	-27141	19398	-32034	-530	-31511	16967	-32689	-259	-30913	23679	-20996	-155	-132	-125	-70	-66	-61	-107	36	-154	11	30	-77	-27	-42	77	-30	-7
0.202500	32767	-11078	-7075	-32710	-28	-24876	-5318	-22278	-115	-25354	-12024	-20093	37	-25593	-16383	-15516	-2594	515	9449	-32511	-1056	-27516	19843	-31729	-558	-31718	17018	-32671	-255	-30442	24373	-21539	-154	-132	-122	-69	-67	-62	-108	36	-158	12	32	-78	-26	-58	78	-30	-5
0.203333	32767	-11205	-7032	-32724	-269	-24764	-5185	-22224	-75	-25487	-11808	-20035	82	-25603	-16280	-15365	-2554	138	9235	-32362	-1009	-27856	20424	-31392	-527	-31865	17156	-32639	-242	-29968	24916	-22002	-153	-130	-121	-59	-60	-58	-104	35	-151	-1	34	-74	-19	-56	79	-31	0
0.204167	32767	-11290	-6999	-32765	-150	-24704	-5068	-22141	-94	-25606	-11626	-19989	21	-25597	-16193	-15238	-2427	-272	8993	-32180	-1113	-28144	21110	-31024	-486	-31955	17376	-32501	-166	-29515	25367	-22348	-147	-125	-116	-67	-59	-57	-101	41	-148	21	34	-73	-21	-51	84	-27	3
0.205000	32767	-11348	-6989	-32767	136	-24698	-4994	-22024	-97	-25701	-11461	-19951	-238	-25578	-16118	-15102	-2456	-708	8722	-31985	-1114	-28375	21874	-30613	-457	-31989	17669	-32319	-167	-29064	25691	-22625	-147	-125	-122	-66	-63	-60	-107	41	-147	18	36	-72	-22	-58	84	-27	0
0.205833	32574	-11380	-6999	-32765	-160	-24735	-4961	-21917	-262	-25770	-11314	-19915	-497	-25552	-16061	-14991	-2519	-1142	8432	-31756	-1192	-28536	22686	-30155	-518	-31956	18023	-32141	-219	-28653	25902	-22817	-148	-125	-120	-66	-61	-60	-105	40	-148	17	35	-72	-23	-55	79	-29	0
0.206667	28865	-11381	-7025	-32767	110	-24807	-4969	-21791	-237	-25812	-11188	-19877	-656	-25520	-16008	-14889	-2537	-1566	8130	-31520	-1187	-28632	23504	-29630	-506	-31848	18431	-31956	-195	-28274	25996	-22939	-154	-129	-138	-69	-64	-62	-109	34	-154	17	33	-76	-35	-57	80	-32	-3
0.207500	20461	-11360	-7068	-32763	-40	-24902	-5018	-21665	-138	-25821	-11086	-19851	-854	-25481	-15967	-14802	-2683	-1961	7823	-31266	-1163	-28640	24303	-29026	-495	-31662	18870	-31771	-287	-27938	25980	-22998	-150	-130	-121	-72	-63	-59	-102	38	-150	19	34	-76	-21	-55	80	-32	-3
0.208333	14839	-11305	-7117	-32767	-78	-25015	-5120	-21525	-212	-25794	-11002	-19816	-850	-25436	-15930	-14722	-2750	-2323	7514	-30996	-1241	-28567	25039	-28334	-463	-31404	19320	-31578	-365	-27642	25874	-23000	-152	-131	-119	-68	-64	-61	-104	37	-155	15	54	-73	-23	-56	79	-29	-3
0.209167	9863	-11230	-7179	-32749	103	-25133	-5231	-21394	-70	-25739	-10950	-19775	-1022	-25387	-15904	-14663	-2778	-2653	7202	-30715	-1358	-28412	25681	-27564	-419	-31072	19759	-31368	-294	-27386	25682	-22968	-153	-130	-122	-66	-63	-58	-103	37	-151	15	33	-76	-22	-53	81	-33	13
0.210000	4362	-11141	-7250	-32763	-17	-25249	-5402	-21270	-12	-25654	-10929	-19729	-1264	-25335	-15884	-14610	-2830	-2938	6899	-30423	-1504	-28184	26196	-26706	-422	-30676	20168	-31132	-299	-27167	25397	-22907	-148	-127	-116	-66	-61	-57	-110	42	-152	18	34	-75	-22	-55	82	-29	0
0.210833	214	-11032	-7330	-32743	86	-25358	-5614	-21158	-33	-25548	-10937	-19676	-1392	-25282	-15868	-14569	-2887	-3184	6600	-30134	-1773	-27883	26554	-25771	-452	-30216	20528	-30860	-319	-26983	25098	-22827	-142	-125	-117	-65	-61	-57	-101	42	-147	19	38	-72	-21	-52	84	-28	2
0.211667	-3667	-10908	-7405	-32757	87	-25448	-5855	-21052	37	-25413	-10977	-19612	-1546	-25218	-15854	-14536	-3027	-3386	6311	-29839	-1922	-27521	26723	-24772	-410	-29704	20825	-30544	-222	-26828	24734	-22743	-145	-122	-119	-67	-61	-56	-102	42	-149	20	35	-72	-12	-52	84	-28	-5
0.212500	-7090	-10774	-7485	-32753	-154	-25513	-6130	-20971	86	-25258	-11048	-19538	-1769	-25142	-15843	-14509	-2974	-3554	6037	-29548	-1829	-27114	26702	-23722	-469	-29148	21045	-30165	-72	-26691	24343	-22660	-143	-126	-119	-63	-61	-56	-101	43	-149	18	38	-69	-17	-49	85	-24	16
0.213333	-9798	-10638	-7567	-32754	259	-25550	-6433	-20868	12	-25093	-11152	-19457	-1872	-25063	-15823	-14480	-3052	-3695	5771	-29264	-1840	-26666	26476	-22641	-304	-28559	21178	-29735	-70	-26575	23937	-22591	-135	-126	-120	-66	-62	-58	-109	39	-149	18	35	-75	-21	-55	81	-29	0
0.214167	-11627	-10496	-7643	-32752	42	-25563	-6764	-20794	-47	-24914	-11278	-19365	-1770	-24969	-15825	-14458	-3169	-3804	5510	-28985	-1958	-26203	26042	-21557	-190	-27956	21220	-29238	-126	-26463	23517	-22535	-152	-129	-121	-68	-64	-61	-111	37	-151	18	34	-72	-21	-56	78	-30	-1
0.215000	-12414	-10348	-7716	-32668	-50	-25536	-7085	-20719	-29	-24723	-11429	-19262	-1711	-24865	-15812	-14424	-3347	-3892	5263	-28724	-1918	-25733	25419	-20485	-168	-27343	21174	-28678	-193	-26351	23101	-22485	-154	-136	-121	-70	-65	-65	-109	36	-153	15	30	-72	-28	-61	78	-35	-4
0.215833	-12367	-10197	-7777	-32579	-17	-25484	-7432	-20654	-13	-24535	-11587	-19145	-1829	-24738	-15785	-14378	-3404	-3965	5007	-28462	-1660	-25278	24617	-19465	-254	-26734	21044	-28046	-222	-26227	22716	-22440	-150	-130	-120	-66	-65	-60	-105	38	-153	16	33	-75	-23	-56	80	-31	-3
0.216667	-11459	-10047	-7824	-32423	-199	-25393	-7781	-20579	-47	-24336	-11751	-19019	-1770	-24598	-15748	-14322	-3342	-4023	4753	-28223	-1259	-24852	23662	-18497	-287	-26132	20828	-27352	-274	-26095	22324	-22411	-152	-132	-121	-72	-67	-51	-105	38	-153	19	34	-76	-18	-57	81	-30	-5
0.217500	-10177	-9893	-7864	-32249	-262	-25268	-8113	-20505	-218	-24140	-11918	-18885	-1370	-24439	-15695	-14252	-3276	-4073	4516	-27994	-986	-24472	22570	-17627	-358	-25557	20536	-26602	-298	-25945	21962	-22369	-150	-129	-119	-65	-62	-60	-104	38	-152	18	34	-78	-22	-55	79	-27	0
0.218333	-8472	-9746	-7873	-32039	149	-25110	-8428	-20431	-239	-23970	-12073	-18743	-1106	-24265	-15632	-14171	-3433	-4121	4260	-27779	-849	-24144	21368	-16871	-306	-25021	20189	-25804	-326	-25779	21622	-22344	-147	-130	-119	-67	-59	-63	-108	41	-150	19	35	-74	-19	-57	81	-30	0
0.219167	-6094	-9594	-7873	-31782	-228	-24935	-8730	-20348	-241	-23763	-12217	-18599	-1079	-24082	-15551	-14078	-3338	-4155	4002	-27584	-680	-23885	20107	-16254	-254	-24536	19783	-24974	-412	-25590	21304	-22297	-147	-127	-117	-66	-62	-62	-103	38	-149	17	35	-76	-22	-58	81	-29	1
0.220000	-3720	-9455	-7858	-31504	-169	-24737	-9002	-20265	-356	-23583	-12340	-18451	-841	-23887	-15446	-13967	-3243	-4212	3736	-27406	-460	-23702	18813	-15789	-282	-24092	19347	-24120	-524	-25378	21012	-22234	-147	-130	-120	-68	-69	-62	-101	39	-151	20	35	-79	-24	-57	80	-28	1
0.220833	-1563	-9322	-7821	-31133	-58	-24515	-9240	-20177	-345	-23409	-12429	-18303	-639	-23681	-15335	-13846	-3232	-4261	3461	-27249	-413	-23584	17522	-15479	-227	-23706	18881	-23256	-652	-25140	20735	-22146	-148	-128	-119	-67	-65	-61	-107	38	-150	16	34	-78	-25	-57	78	-33	-3
0.221667	64	-9198	-7773	-30743	-277	-24288	-9442	-20080	-260	-23240	-12487	-18153	-620	-23460	-15196	-13711	-3105	-4316	3175	-27114	-440	-23546	16265	-15336	-252	-23371	18396	-22385	-516	-24876	20479	-22023	-152	-131	-120	-67	-65	-62	-97	38	-151	17	30	-78	-24	-59	79	-31	-4
0.222500	1330	-9088	-7713	-30305	-243	-24046	-9595	-19975	-117	-23072	-12509	-17997	-460	-23232	-15040	-13566	-2891	-4378	2879	-27002	-325	-23567	15065	-15360	-277	-23084	17910	-21530	-410	-24588	20240	-21861	-153	-134	-122	-68	-64	-61	-107	38	-153	11	29	-76	-23	-59	80	-33	-6
0.223333	2566	-8992	-7647	-29826	3	-23776	-9706	-19866	-11	-22901	-12492	-17848	-291	-22989	-14856	-13411	-2623	-4439	2581	-26916	-294	-23655	13951	-15530	-267	-22846	17430	-20701	-439	-24278	20009	-21650	-151	-133	-119	-63	-65	-65	-110	37	-154	12	28	-77	-22	-59	79	-31	-5
0.224167	3707	-8918	-7580	-29302	-102	-23549	-9778	-19745	103	-22727	-12432	-17693	-316	-22734	-14675	-13255	-2299	-4510	2280	-26859	-468	-23779	12950	-15842	-283	-22638	16965	-19905	-311	-23943	19793	-21392	-150	-129	-120	-66	-61	-58	-107	40	-153	19	32	-76	-21	-55	87	-31	0
0.225000	4607	-8863	-7510	-28743	-67	-23309	-9795	-19617	180	-22544	-12338	-17537	-284	-22469	-14456	-13064	-1968	-4583	1976	-26838	-570	-23941	12065	-16292	-174	-22480	16509	-19156	-204	-23584	19581	-21084	-146	-132	-117	-64	-61	-56	-107	39	-151	16	18	-77	-22	-57	79	-29	1
0.225833	5170	-8834	-7461	-28151	-275	-23071	-9770	-19488	52	-22350	-12211	-17382	-232	-22189	-14257	-12882	-1435	-4671	1677	-26854	-627	-24124	11315	-16855	-243	-22343	16077	-18455	-211	-23209	19374	-20720	-147	-127	-119	-66	-64	-59	-103	41	-151	19	35	-73	-21	-55	85	-31	-4
0.226667	5541	-8828	-7428	-27541	-6	-22850	-9696	-19358	-6	-22144	-12053	-17205	-437	-21896	-14034	-12693	-1098	-4760	1395	-26899	-679	-24313	10702	-17487	-224	-22230	15662	-17810	-234	-22820	19168	-20313	-148	-146	-117	-63	-63	-58	-103	39	-145	18	33	-73	-24	-56	81	-30	-4
0.227500	6199	-8844	-7421	-26897	-132	-22638	-9582	-19210	23	-21925	-11869	-17066	-633	-21586	-13805	-12498	-787	-4865	1130	-26987	-845	-24496	10214	-18196	-219	-22132	15264	-17225	-263	-22418	18964	-19857	-146	-125	-120	-65	-61	-60	-107	40	-146	19	30	-70	-19	-52	85	-27	1
0.228333	6795	-8869	-7446	-26223	-30	-22421	-9426	-19061	-9	-21689	-11656	-16901	-727	-21260	-13574	-12297	-397	-4974	891	-27099	-1171	-24656	9867	-18945	-142	-22044	14899	-16703	-262	-22019	18757	-19362	-145	-130	-120	-65	-64	-57	-105	42	-146	16	34	-72	-17	-55	79	-28	0
0.229167	7456	-8901	-7511	-25505	-197	-22252	-9239	-18910	-246	-21432	-11451	-16734	-583	-20917	-13341	-12091	116	-5097	690	-27234	-1344	-24789	9636	-19709	-110	-21952	14549	-16247	-229	-21621	18557	-18821	-150	-129	-120	-65	-59	-58	-105	41	-171	18	33	-73	-16	-56	82	-28	0
0.230000	8273	-8925	-7618	-24740	-195	-22075	-9014	-18750	-337	-21160	-11236	-16559	-623	-20564	-13108	-11883	665	-5224	539	-27389	-1345	-24882	9516	-20460	-84	-21881	14215	-15854	-184	-21237	18363	-18239	-152	-127	-120	-63	-62	-56	-102	40	-142	20	35	-69	-22	-55	82	-31	1
0.230833	8743	-8918	-7772	-23918	-350	-21908	-8770	-18594	-223	-20871	-10992	-16379	-809	-20192	-12878	-11672	1135	-5353	443	-27552	-1213	-24938	9493	-21205	-87	-21803	13889	-15519	-180	-20873	18149	-17628	-148	-128	-119	-62	-62	-57	-102	42	-149	17	29	-73	-18	-52	82	-28	1
0.231667	8747	-8879	-7967	-23037	212	-21741	-8512	-18430	-288	-20566	-10759	-16199	-827	-19820	-12653	-11460	1536	-5496	402	-27715	-1099	-24958	9538	-21868	7	-21727	13575	-15248	-167	-20545	17945	-16994	-151	-130	-128	-65	-63	-58	-105	40	-152	17	32	-84	-38	-56	82	-29	-3
0.232500	9000	-8786	-8196	-22081	-102	-21581	-8239	-18263	-508	-20255	-10528	-16005	-719	-19435	-12436	-11248	2196	-5631	434	-27857	-1111	-24926	9657	-22488	63	-21649	13272	-15025	-248	-20252	17745	-16336	-146	-125	-119	-64	-59	-55	-105	41	-148	21	34	-73	-21	-44	87	-24	3
0.233333	9052	-8631	-8462	-21054	-197	-21405	-7955	-18086	-676	-19930	-10291	-15804	-581	-19056	-12217	-11037	3215	-5776	530	-27981	-840	-24862	9820	-23043	5	-21583	12977	-14852	-401	-20029	17540	-15668	-148	-130	-121	-67	-49	-59	-107	39	-155	20	33	-73	-22	-53	85	-29	-1
0.234167	8704	-8405	-8747	-19959	87	-21231	-7679	-17917	-831	-19607	-10080	-15602	-727	-18681	-12010	-10843	4504	-5918	697	-28094	-632	-24769	10012	-23523	23	-21524	12685	-14731	-385	-19833	17335	-14996	-154	-130	-126	-69	-63	-59	-109	37	-152	12	32	-76	-25	-56	78	-31	-4
0.235000	8027	-8102	-9029	-18826	-49	-21048	-7408	-17741	-793	-19281	-9861	-15391	-1037	-18315	-11804	-10636	5900	-6054	933	-28115	-406	-24648	10227	-23918	-114	-21476	12394	-14646	-314	-19702	17138	-14317	-150	-129	-125	-66	-65	-65	-109	35	-152	17	34	-74	-24	-56	80	-30	-1
0.235833	6907	-7722	-9287	-17685	-108	-20852	-7147	-17563	-660	-18974	-9650	-15179	-1018	-17967	-11599	-10442	7413	-6174	1230	-28107	-44	-24502	10459	-24235	-252	-21441	12120	-14597	-351	-19638	16934	-13641	-149	-128	-121	-66	-62	-58	-109	39	-149	19	30	-77	-24	-53	79	-31	-3
0.236667	5150	-7277	-9496	-16585	22	-20656	-6883	-17388	-729	-18675	-9446	-14958	-868	-17643	-11397	-10264	9262	-6281	1575	-28040	337	-24354	10688	-24469	-268	-21427	11849	-14588	-246	-19640	16736	-12979	-150	-127	-121	-67	-65	-58	-109	39	-152	18	34	-79	-23	-55	85	-28	0
0.237500	2872	-6774	-9628	-15578	74	-20451	-6680	-17210	-703	-18398	-9251	-14749	-841	-17351	-11200	-10092	11298	-6369	1950	-27918	888	-24195	10918	-24628	-308	-21435	11592	-14609	-48	-19692	16539	-12339	-152	-131	-121	-66	-63	-59	-105	38	-152	20	36	-72	-28	-55	81	-31	-3
0.238333	133	-6236	-9661	-14716	141	-20244	-6483	-17038	-620	-18146	-9064	-14538	-754	-17089	-11002	-9935	13014	-6434	2352	-27735	983	-24044	11139	-24723	-319	-21469	11337	-14663	89	-19828	16335	-11726	-146	-126	-119	-64	-62	-66	-107	37	-152	21	33	-74	-23	-52	80	-31	0
0.239167	-3242	-5678	-9570	-14054	-197	-20049	-6310	-16872	-532	-17926	-8879	-14333	-677	-16882	-10810	-9796	14662	-6471	2761	-27495	621	-23901	11351	-24755	-469	-21523	11112	-14742	176	-20005	16140	-11147	-150	-128	-121	-68	-61	-58	-105	37	-153	18	36	-73	-23	-57	79	-28	-1
0.240000	-7481	-5120	-9332	-13674	164	-19865	-6164	-16712	-349	-17739	-8709	-14136	-619	-16718	-10620	-9673	15926	-6478	3165	-27202	507	-23772	11559	-24744	-486	-21604	10900	-14857	55	-20230	15937	-10605	-152	-130	-122	-68	-70	-63	-108	13	-154	15	32	-80	-29	-60	77	-32	-4
0.240833	-11949	-4592	-8957	-13556	47	-19700	-6042	-16563	-286	-17590	-8543	-13950	-559	-16593	-10431	-9569	16448	-6455	3547	-26866	457	-23651	11763	-24690	-398	-21700	10719	-14974	-973	-20516	15743	-10101	-149	-130	-126	-68	-64	-62	-108	38	-151	16	32	-76	-24	-59	81	-29	0
0.241667	-16555	-4101	-8429	-13785	84	-19556	-5939	-16414	-255	-17475	-8381	-13768	-539	-16515	-10242	-9475	16283	-6385	3897	-26491	545	-23535	11968	-24609	-457	-21814	10566	-15152	-1874	-20763	15553	-9647	-151	-128	-121	-69	-65	-72	-108	36	-153	18	33	-75	-25	-56	78	-32	0
0.242500	-20806	-3675	-7769	-14355	-49	-19441	-5860	-16281	-362	-17403	-8227	-13599	-196	-16480	-10057	-9397	15473	-6310	4208	-26100	624	-23426	12176	-24507	-436	-21932	10450	-15338	-1615	-21050	15373	-9241	-153	-128	-121	-66	-64	-60	-110	35	-150	18	35	-77	-23	-56	78	-31	-6
0.243333	-24614	-3321	-7005	-15260	-49	-19353	-5785	-16155	-503	-17366	-8079	-13448	189	-16495	-9880	-9331	14186	-6189	4464	-25689	689	-23314	12395	-24391	-355	-22055	10371	-15545	-1411	-21331	15200	-8880	-151	-128	-119	-65	-61	-59	-108	40	-149	19	37	-72	-19	-57	81	-29	-3
0.244167	-27821	-3047	-6166	-16484	-247	-19300	-5727	-16041	-380	-17366	-7938	-13310	222	-16545	-9709	-9274	12496	-6041	4674	-25271	725	-23197	12633	-24273	-314	-22171	10335	-15772	-989	-21598	15075	-8562	-149	-125	-117	-64	-60	-53	-100	43	-151	20	39	-68	-22	-56	94	-24	1
0.245000	-30482	-2858	-5293	-17981	175	-19286	-5664	-15912	-530	-17404	-7815	-13188	132	-16628	-9549	-9226	10322	-5872	4825	-24869	718	-23062	12887	-24159	-318	-22277	10342	-16021	-407	-21839	14957	-8293	-149	-127	-117	-65	-58	-55	-101	42	-150	21	38	-69	-19	-53	87	-29	-1
0.245833	-31708	-2750	-4440	-19691	-70	-19303	-5602	-15844	-887	-17477	-7699	-13089	106	-16742	-9402	-9181	7895	-5681	4928	-24485	775	-22911	13157	-24053	-267	-22365	10396	-16289	-329	-22043	14881	-8066	-147	-125	-119	-64	-61	-57	-102	41	-145	18	37	-74	-19	-45	85	-25	4
0.246667	-31648	-2712	-3655	-21516	-245	-19343	-5529	-15758	-1140	-17569	-7592	-13000	138	-16883	-9268	-9140	5649	-5476	4988	-24127	931	-22732	13451	-23962	-222	-22413	10500	-16567	-331	-22205	14838	-7872	-142	-126	-117	-67	-65	-57	-105	40	-146	27	37	-72	-19	-52	81	-28	-3
0.247500	-30517	-2725	-2973	-23382	44	-19414	-5443	-15687	-1198	-17685	-7499	-12933	-33	-17018	-9147	-9100	3243	-5268	5012	-23805	995	-22521	13766	-23882	-178	-22437	10649	-16858	-228	-22321	14842	-7709	-150	-128	-120	-67	-61	-59	-104	40	-152	20	37	-74	-21	-56	82	-27	-4
0.248333	-28055	-2779	-2435	-25200	49	-19513	-5333	-15619	-1077	-17815	-7416	-12880	-225	-17177	-9040	-9051	783	-5060	5010	-23521	855	-22277	14105	-23817	-208	-22427	10850	-17160	-74	-22360	14899	-7574	-155	-130	-125	-75	-81	-66	-109	36	-154	17	34	-78	-25	-59	80	-33	-4
0.249167	-24589	-2855	-2074	-26893	-16	-19591	-5196	-15562	-946	-17951	-7337	-12837	-127	-17309	-8949	-8995	-1462	-4850	4997	-23267	785	-21986	14472	-23762	-166	-22367	11101	-17437	139	-22345	15010	-7447	-150	-128	-121	-68	-65	-59	-105	36	-137	19	36	-74	-27	-55	95	-32	-3
0.250000	-20514	-2929	-1904	-28360	61	-19674	-5026	-15501	-768	-18079	-7265	-12807	72	-17425	-8860	-8936	-3325	-4649	4984	-23054	672	-21670	14854	-23717	-116	-22267	11400	-17715	260	-22263	15180	-7326	-152	-128	-121	-69	-61	-61	-104	49	-152	18	37	-72	-24	-55	84	-27	-1
0.250833	-15649	-2987	-1928	-29538	-8	-19747	-4820	-15446	-716	-18195	-7195	-12788	108	-17522	-8775	-8867	-4635	-4458	4981	-22880	465	-21321	15263	-23692	-161	-22137	11744	-17978	262	-22120	15407	-7207	-149	-126	-120	-66	-60	-56	-105	43	-148	19	32	-75	-21	-53	84	-17	0
0.251667	-10617	-3015	-2149	-30378	-84	-19796	-4585	-15390	-542	-18291	-7127	-12781	-74	-17585	-8711	-8791	-5550	-4294	4998	-22733	323	-20953	15678	-23651	-6	-21967	12130	-18223	397	-21916	15691	-7076	-148	-119	-118	-67	-59	-57	-103	40	-151	19	35	-70	-19	-51	85	-26	2
0.252500	-6070	-2997	-2536	-30832	-210	-19815	-4312	-15332	-388	-18358	-7054	-12783	-107	-17603	-8602	-8712	-5884	-4145	5042	-22613	122	-20569	16103	-23621	97	-21768	12558	-18439	490	-21658	16020	-6933	-146	-122	-121	-64	-59	-56	-101	44	-149	17	39	-70	-18	-53	88	-26	0
0.253333	-2338	-2924	-3063	-30919	79	-19802	-4008	-15273	-297	-18395	-6979	-12797	-94	-17581	-8507	-8624	-5839	-4017	5121	-22518	1	-20177	16539	-23586	-16	-21530	13010	-18628	504	-21354	16396	-6779	-146	-160	-125	-67	-60	-59	-104	41	-150	19	32	-75	-24	-52	86	-27	0
0.254167	847	-2798	-3698	-30603	-155	-19742	-3679	-15212	-61	-18387	-6893	-12814	-233	-17513	-8399	-8536	-5735	-3911	5230	-22438	132	-19787	16973	-23531	19	-21282	13492	-18770	559	-21005	16799	-6598	-154	-128	-124	-68	-67	-62	-107	37	-146	17	30	-75	-25	-56	81	-32	-3
0.255000	3316	-2606	-4380	-29905	-156	-19636	-3321	-15141	108	-18331	-6801	-12843	-404	-17391	-8265	-8450	-5423	-3817	5378	-22361	108	-19406	17404	-23500	-72	-21012	13997	-18874	483	-20616	17236	-6390	-141	-126	-121	-68	-64	-62	-104	40	-150	18	34	-78	-27	-57	80	-31	1
0.255833	4775	-2356	-5082	-28869	-25	-19484	-2946	-15069	229	-18226	-6663	-12870	-499	-17214	-8094	-8363	-5317	-3736	5553	-22276	124	-19040	17829	-23432	-156	-20726	14518	-18933	573	-20181	17689	-6160	-149	-126	-121	-69	-61	-61	-108	37	-152	18	33	-73	-21	-55	82	-30	1
0.256667	5203	-2060	-5748	-27539	-6	-19274	-2550	-14991	316	-18068	-6519	-12904	-413	-16990	-7899	-8286	-5308	-3669	5768	-22203	197	-18692	18240	-23347	-105	-20431	15045	-18944	897	-19728	18131	-5911	-152	-130	-126	-69	-64	-62	-107	40	-151	16	30	-76	-23	-57	79	-38	-3
0.257500	4829	-1730	-6333	-25993	-283	-19022	-2157	-14907	269	-17857	-6343	-12941	-354	-16712	-7652	-8216	-5390	-3603	5993	-22108	342	-18364	18635	-23234	-109	-20113	15576	-18903	726	-19239	18587	-5633	-148	-128	-121	-67	-60	-61	-105	37	-154	16	34	-79	-18	-56	82	-29	-1
0.258333	3196	-1366	-6800	-24285	44	-18717	-1752	-14808	310	-17597	-6136	-12980	-304	-16391	-7368	-8157	-5777	-3523	6229	-21997	585	-18056	19016	-23097	-195	-19798	16096	-18815	612	-18734	19001	-5347	-151	-128	-121	-68	-62	-39	-107	40	-153	17	34	-75	-24	-56	84	-32	-5
0.259167	1253	-1000	-7131	-22503	34	-18374	-1354	-14712	507	-17280	-5898	-13010	-188	-16034	-7035	-8109	-6521	-3436	6469	-21869	621	-17762	19363	-22936	-83	-19468	16594	-18681	926	-18211	19394	-5044	-149	-125	-120	-66	-39	-58	-109	41	-149	-15	30	-74	-17	-56	80	-29	0
0.260000	-648	-632	-7310	-20708	-300	-18004	-972	-14612	560	-16927	-5623	-13069	-172	-15646	-6659	-8077	-7259	-3339	6698	-21722	705	-17483	19707	-22741	-97	-19129	17075	-18510	1123	-17672	19735	-4742	-148	-131	-124	-69	-66	-62	-107	38	-154	17	32	-74	-24	-59	81	-30	0
0.260833	-2700	-273	-7319	-18987	3	-17591	-607	-14504	537	-16536	-5322	-13117	-198	-15233	-6228	-8059	-8017	-3212	6914	-21550	869	-17228	20015	-22520	-161	-18759	17523	-18301	991	-17111	20031	-4433	-150	-128	-121	-70	-64	-60	-105	39	-150	17	32	-80	-23	-65	80	-28	0
0.261667	-4414	51	-7176	-17397	-33	-17158	-258	-14398	663	-16120	-4982	-13165	-323	-14798	-5754	-8058	-8573	-3062	7089	-21353	853	-16936	20295	-22272	-129	-18375	17945	-18046	889	-16536	20262	-4137	-149	-130	-121	-70	-67	-60	-108	38	-153	49	35	-76	-25	-59	78	-31	-4
0.262500	-5629	334	-6877	-15995	-170	-16716	63	-14285	721	-15655	-4609	-13210	-377	-14355	-5242	-8076	-8851	-2882	7256	-21125	1040	-16648	20541	-21992	-107	-17954	18319	-17767	790	-15950	20429	-3846	-153	-130	-124	-67	-65	-61	-109	38	-166	18	45	-77	-23	-60	78	-32	-5
0.263333	-6122	576	-6451	-14819	-50	-16257	369	-14170	660	-15172	-4210	-13252	-345	-13905	-4689	-8106	-8954	-2667	7376	-20869	1328	-16339	20757	-21685	-137	-17524	18643	-17463	626	-15348	20528	-3573	-151	-129	-120	-67	-63	-59	-107	40	-153	19	36	-74	-22	-56	81	-31	0
0.264167	-5612	766	-5915	-13884	-65	-15792	650	-14059	498	-14681	-3782	-13289	-298	-13434	-4114	-8152	-8901	-2420	7459	-20578	1387	-16004	20931	-21350	-178	-17050	18917	-17145	568	-14737	20558	-3321	-147	-127	-119	-65	-63	-57	-102	37	-148	17	39	-74	-23	-55	79	-24	0
0.265000	-4212	897	-5301	-13211	-13	-15330	903	-13946	532	-14183	-3336	-13322	-301	-13020	-3518	-8220	-8788	-2151	7496	-20263	1387	-15636	21062	-21018	-79	-16545	19125	-16818	505	-14118	20516	-3098	-148	-131	-125	-73	-63	-82	-109	36	-152	9	33	-79	-23	-59	77	-31	-3
0.265833	-2158	973	-4672	-12811	-141	-14874	1139	-13832	505	-13685	-2877	-13345	-337	-12596	-2904	-8296	-8571	-1854	7501	-19905	1377	-15226	21150	-20640	-63	-16004	19280	-16481	345	-13481	20410	-2900	-147	-129	-119	-68	-60	-56	-104	37	-149	20	38	-74	-3	-55	77	-29	-1
0.266667	174	991	-4029	-12643	-187	-14418	1356	-13722	378	-13178	-2403	-13356	-343	-12181	-2289	-8386	-8158	-1536	7470	-19517	1582	-14779	21190	-20292	-206	-15419	19370	-16145	223	-12846	20237	-2726	-152	-130	-121	-67	-65	-60	-107	38	-153	15	35	-76	-26	-58	78	-29	0
0.267500	2828	966	-3391	-12704	43	-13975	1561	-13605	373	-12677	-1927	-13359	-194	-11788	-1681	-8504	-8096	-1207	7406	-19081	1681	-14285	21184	-19909	-73	-14795	19387	-15820	190	-12200	20016	-2584	-151	-129	-125	-68	-63	-60	-110	37	-151	24	36	-77	-24	-58	81	-30	-4
0.268333	5501	900	-2811	-12950	-97	-13531	1751	-13493	396	-12186	-1450	-13347	-182	-11410	-1091	-8590	-7773	-869	7319	-18627	1595	-13746	21128	-19525	-170	-14139	19361	-15501	237	-11556	19794	-2471	-152	-132	-121	-68	-61	-62	-107	36	-150	16	35	-77	-25	-58	78	-32	-1
0.269167	7909	804	-2294	-13358	-166	-13088	1948	-13384	460	-11700	-975	-13327	-154	-11047	-526	-8696	-7184	-531	7210	-18113	1601	-13168	21026	-19146	-145	-13448	19272	-15191	155	-10915	19450	-2386	-150	-131	-125	-69	-64	-62	-105	38	-152	16	37	-74	-23	-58	79	-32	0
0.270000	10025	687	-1852	-13880	28	-12653	2137	-13273	528	-11216	-513	-13293	-28	-10695	8	-8812	-6630	-195	7094	-17550	1531	-12552	20882	-18761	-129	-12728	19125	-14899	-1	-10273	19122	-2330	-128	-130	-122	-69	-64	-61	-105	40	-150	21	35	-77	-22	-57	78	-31	1
0.270833	11481	562	-1496	-14488	-159	-12208	2330	-13165	384	-10749	-63	-13243	-180	-10347	512	-8922	-6066	125	6967	-16946	1521	-11908	20694	-18382	-239	-11985	18928	-14618	-24	-9630	18778	-2296	-148	-127	-126	-69	-65	-60	-105	39	-150	19	35	-74	-21	-72	79	-30	1
0.271667	11518	441	-1227	-15135	27	-11758	2532	-13059	366	-10287	370	-13181	-321	-10001	967	-9027	-5662	433	6838	-16293	1694	-11241	20471	-18006	-325	-11214	18691	-14354	-104	-8996	18428	-2295	-154	-131	-121	-65	-61	-59	-103	41	-146	18	36	-70	-23	-55	81	-30	0
0.272500	10723	328	-1028	-15800	301	-11293	2736	-12957	485	-9825	782	-13113	-349	-9651	1379	-9135	-5536	715	6707	-15602	1653	-10558	20213	-17630	-214	-10425	18412	-14101	-207	-8375	18087	-2309	-145	-124	-120	-66	-62	-57	-104	37	-151	20	38	-73	-24	-55	84	-72	2
0.273333	9285	234	-900	-16452	-28	-10807	2955	-12856	506	-9368	1171	-13038	-360	-9296	1730	-9235	-5300	967	6574	-14881	1244	-9865	19936	-17261	-253	-9632	18101	-13871	-224	-7767	17744	-2355	-152	-133	-126	-72	-64	-62	-109	35	-152	16	30	-81	-23	-58	81	-38	-6
0.274167	7021	162	-822	-17076	160	-10312	3178	-12761	431	-8923	1529	-12965	-378	-8930	2038	-9324	-4930	1199	6443	-14146	742	-9177	19627	-16890	-390	-8836	17767	-13650	-243	-7170	17432	-2416	-152	-131	-135	-74	-65	-62	-130	36	-152	17	32	-78	-26	-35	80	-34	-4
0.275000	4465	129	-772	-17634	122	-9791	3423	-12664	293	-8467	1869	-12883	-308	-8538	2299	-9402	-4571	1415	6320	-13409	252	-8487	19317	-16508	-382	-8031	17420	-13431	-210	-6578	17138	-2491	-150	-128	-129	-69	-63	-60	-107	36	-151	19	30	-78	-25	-56	81	-32	-4
0.275833	1666	133	-732	-18119	26	-9236	3667	-12571	228	-8017	2183	-12808	-197	-8124	2515	-9471	-4393	1608	6201	-12708	-151	-7817	18998	-16137	-327	-7230	17064	-13220	-128	-5997	16865	-2582	-149	-128	-124	-68	-63	-60	-107	39	-155	19	32	-75	-19	-57	80	-28	-4
0.276667	-1218	172	-693	-18515	-21	-8661	3920	-12484	146	-7558	2472	-12738	-336	-7683	2691	-9535	-4229	1784	6072	-12080	-418	-7166	18679	-15753	-290	-6436	16700	-13009	-184	-5421	16621	-2690	-152	-131	-139	-69	-65	-61	-105	37	-151	13	32	-74	-21	-55	80	-24	-3
0.277500	-3639	245	-637	-18807	-95	-8066	4174	-12402	84	-7098	2734	-12676	-306	-7222	2828	-9594	-3990	1954	5942	-11549	-807	-6534	18362	-15354	-287	-5641	16338	-12796	-266	-4856	16394	-2800	-148	-124	-120	-65	-57	-56	-102	39	-149	22	35	-75	-23	-49	80	-32	0
0.278333	-5319	354	-553	-18997	-111	-7449	4428	-12298	137	-6633	2972	-12630	-180	-6729	2938	-9653	-3929	2106	5796	-11162	-1143	-5919	18045	-14945	-305	-4861	15981	-12582	-346	-4293	16185	-2920	-145	-126	-118	-65	-62	-58	-105	39	-151	20	35	-72	-21	-56	79	-22	0
0.279167	-6655	488	-440	-19072	-148	-6814	4673	-12255	136	-6172	3185	-12597	-287	-6216	3017	-9708	-3790	2261	5640	-10951	-1242	-5333	17735	-14515	-341	-4092	15628	-12358	-288	-3737	15991	-3038	-166	-127	-138	-63	-59	-57	-102	42	-149	20	34	-73	-23	-53	82	-30	-3
0.280000	-7856	646	-289	-19023	-222	-6172	4910	-12178	7	-5709	3370	-12583	-199	-5680	3088	-9769	-3408	2419	5465	-10944	-1496	-4769	17435	-14068	-470	-3337	15282	-12123	-205	-3176	15799	-3159	-147	-126	-119	-66	-62	-56	-104	38	-152	13	34	-77	-22	-55	80	-26	-1
0.280833	-8610	817	-109	-18856	156	-5523	5128	-12110	-113	-5247	3532	-12600	-103	-5125	3141	-9842	-3246	2584	5273	-11159	-1766	-4228	17150	-13596	-339	-2596	14945	-11874	-229	-2610	15604	-3273	-150	-130	-126	-39	-60	-59	-107	40	-152	13	34	-79	-24	-57	75	-31	-5
0.281667	-8757	1002	110	-18567	-152	-4878	5327	-12048	-67	-4784	3667	-12637	-150	-4555	3188	-9924	-2901	2761	5073	-11602	-2079	-3703	16840	-13101	-388	-1873	14615	-11601	-306	-2047	15393	-3382	-154	-122	-124	-69	-66	-64	-111	38	-156	15	29	-82	-27	-60	78	-36	-3
0.282500	-8569	1183	325	-18157	-92	-4241	5500	-11989	2	-4340	3784	-12671	-257	-3982	3234	-10020	-2444	2948	4864	-12263	-2159	-3185	16540	-12566	-353	-1153	14297	-11293	-338	-1478	15169	-3473	-151	-117	-120	-64	-65	-62	-107	37	-150	16	33	-77	-21	-56	77	-32	0
0.283333	-8307	1372	559	-17621	-58	-3609	5648	-11927	-76	-3866	3883	-12742	-340	-3402	3277	-10137	-2076	3153	4653	-13116	-2114	-2666	16227	-11999	-258	-434	13985	-10955	-359	-907	14914	-3548	-150	-127	-119	-66	-64	-58	-109	38	-155	18	35	-76	-24	-58	75	-30	-4
0.284167	-7909	1553	786	-16969	-319	-2993	5761	-11862	-45	-3411	3963	-12830	-415	-2825	3325	-10261	-1825	3369	4450	-14134	-2387	-2153	15895	-11393	-302	232	13675	-10573	-365	-335	14625	-3598	-146	-148	-118	-63	-65	-56	-105	41	-152	20	37	-72	-23	-52	81	-27	0
0.285000	-7709	1716	998	-16209	-306	-2402	5838	-11802	159	-2973	4017	-12942	-241	-2270	3372	-10422	-1646	3588	4261	-15258	-2711	-1629	15538	-10753	-267	895	13360	-10151	-301	230	14283	-3635	-146	-125	-116	-63	-62	-58	-103	43	-150	20	36	-75	-18	-53	81	-30	-3
0.285833	-7380	1860	1150	-15364	140	-1835	5874	-11738	129	-2541	4051	-13072	-87	-1717	3421	-10603	-1749	3809	4098	-16431	-2759	-1094	15135	-10069	-94	1541	13045	-9675	-284	794	13897	-3646	-148	-119	-118	-64	-59	-55	-105	40	-152	19	44	-72	-21	-52	81	-29	1
0.286667	-6538	1992	1266	-14438	-358	-1301	5873	-11673	121	-2120	4064	-13223	-185	-1192	3468	-10809	-1890	4025	3974	-17629	-2759	-542	14694	-9341	-120	2165	12715	-9140	-343	1343	13457	-3639	-149	-128	-118	-64	-62	-60	-104	42	-149	18	36	-73	-21	-69	78	-30	-5
0.287500	-5796	2103	1322	-13451	-287	-786	5828	-11606	77	-1711	4058	-13388	-253	-693	3508	-11037	-2091	4235	3899	-18650	-2497	28	14198	-8567	-44	2773	12371	-8540	-453	1878	12951	-3605	-148	-127	-99	-65	-60	-61	-102	40	-151	19	34	-77	-23	-57	81	-29	-1
0.288333	-5004	2195	1315	-12423	-60	-302	5742	-11527	46	-1309	4035	-13565	-179	-218	3553	-11286	-2532	4427	3877	-19540	-2055	624	13646	-7747	66	3357	12009	-7900	-447	2395	12402	-3558	-148	-127	-119	-68	-62	-57	-103	39	-149	16	36	-76	-21	-55	80	-31	-1
0.289167	-4152	2266	1247	-11332	-127	154	5624	-11445	76	-922	3990	-13751	-164	222	3590	-11551	-2997	4598	3917	-20255	-1670	1239	13032	-6883	51	3916	11619	-7172	-339	2884	11797	-3500	-145	-126	-121	-69	-63	-58	-102	40	-149	17	35	-80	-23	-56	82	-28	0
0.290000	-3428	2327	1121	-10323	-74	588	5475	-11354	44	-549	3934	-13942	-286	633	3608	-11837	-3371	4737	4024	-20678	-1303	1868	12354	-5986	171	4441	11208	-6398	-254	3341	11138	-3442	-150	-128	-121	-67	-66	-63	-104	40	-152	15	34	-77	-6	-57	79	-31	-4
0.290833	-2733	2379	945	-9299	-155	995	5293	-11255	6	-190	3859	-14139	-357	1020	3619	-12135	-3663	4842	4198	-20777	-682	2516	11611	-5048	170	4953	10762	-5565	-197	3772	10439	-3394	-147	-125	-118	-28	-61	-58	-103	39	-148	19	39	-76	-23	-56	78	-29	3
0.291667	-1974	2428	728	-8328	-229	1390	5097	-11138	39	162	3772	-14338	-577	1376	3618	-12441	-3900	4911	4431	-20541	-178	3173	10803	-4084	98	5429	10265	-4683	-228	4170	9706	-3352	-146	-100	-120	-64	-62	-57	-103	40	-150	18	39	-70	-18	-57	84	-25	4
0.292500	-1573	2473	493	-7431	-25	1766	4875	-11017	-4	498	3666	-14534	-714	1700	3599	-12752	-4120	4933	4715	-19943	81	3814	9936	-3087	229	5871	9731	-3763	-309	4523	8943	-3336	-148	-122	-118	-70	-58	-55	-100	41	-153	21	41	-69	-19	-52	85	-31	-1
0.293333	-1758	2520	247	-6624	-299	2127	4643	-10881	-29	828	3547	-14732	-148	2000	3564	-13066	-4073	4914	5047	-19007	395	4453	9002	-2080	193	6278	9142	-2823	-288	4836	8160	-3374	-148	-121	-119	-66	-64	-58	-105	43	-151	16	36	-74	-21	-57	80	-29	0
0.294167	-2512	2569	6	-5925	20	2475	4407	-10732	-30	1138	3409	-14928	198	2272	3508	-13382	-4218	4847	5394	-17743	655	5064	8017	-1064	264	6643	8502	-1871	-545	5104	7369	-3458	-150	-128	-111	-65	-63	-83	-102	39	-151	17	35	-73	-24	-57	81	-30	0
0.295000	-3489	2635	-208	-5339	-173	2823	4178	-10568	-67	1437	3265	-15117	-56	2524	3444	-13688	-4530	4745	5760	-16197	902	5644	6997	-52	295	6973	7805	-925	-957	5337	6572	-3601	-149	-126	-122	-70	-65	-58	-104	38	-149	17	30	-77	-41	-55	81	-27	0
0.295833	-4849	2709	-384	-4875	97	3159	3956	-10386	-60	1730	3113	-15300	28	2750	3364	-13987	-4611	4607	6108	-14427	1303	6182	5947	941	371	7260	7064	8	-907	5532	5778	-3817	-150	-121	-122	-66	-62	-58	-104	41	-147	17	36	-74	-18	-56	82	-26	0
0.296667	-6596	2785	-503	-4522	142	3490	3753	-10193	-26	2008	2953	-15477	319	2972	3275	-14275	-4730	4441	6425	-12493	1496	6666	4873	1906	391	7500	6259	901	-778	5717	4993	-4107	-148	-125	-119	-64	-57	-58	-103	38	-149	18	36	-64	-21	-59	81	-29	-3
0.297500	-8544	2889	-564	-4276	115	3814	3564	-9982	-78	2283	2788	-15642	556	3173	3175	-14555	-4949	4252	6682	-10472	1568	7080	3778	2830	253	7699	5397	1737	-708	5815	4220	-4482	-148	-122	-121	-66	-60	-60	-105	34	-149	19	36	-72	-16	-55	79	-28	0
0.298333	-10616	2999	-555	-4114	-68	4133	3402	-9759	-156	2544	2621	-15806	714	3359	3066	-14816	-5010	4052	6858	-8426	1582	7424	2673	3702	147	7839	4484	2490	-637	5907	3463	-4942	-152	-129	-121	-65	-65	-58	-105	36	-156	15	33	-76	-13	-57	78	-30	-4
0.299167	-12728	3111	-483	-4024	395	4446	3266	-9519	-141	2793	2453	-15959	655	3532	2956	-15066	-5039	3837	6936	-6413	1504	7688	1575	4506	173	7934	3519	3156	-553	5985	2732	-5488	-147	-125	-119	-65	-63	-56	-104	38	-156	18	36	-73	-23	-55	86	-29	-4
0.300000	-13966	3227	-337	-3977	28	4753	3167	-9259	579	3038	2294	-16103	718	3696	2843	-15310	-4836	3633	6893	-4517	1383	7867	498	5225	126	7972	2519	3709	-441	6035	2013	-6128	-152	-128	-121	-65	-63	-59	-108	38	-153	2	35	-74	-19	-56	80	-21	-4
0.300833	-14596	3347	-125	-3955	148	5060	3096	-8987	1211	3267	2134	-16238	1043	3847	2727	-15532	-4427	3434	6721	-2783	1263	7960	-562	5854	35	7950	1484	4144	-383	6066	1309	-6845	-149	-128	-121	-66	-63	-60	-107	37	-155	19	28	-76	-19	-59	81	-31	0
0.301667	-14623	3467	138	-3936	343	5322	3055	-8700	771	3490	1982	-16367	1211	3987	2614	-15744	-4014	3249	6409	-1258	1120	7962	-1589	6379	141	7876	412	4446	-338	6082	625	-7644	-151	-128	-125	-69	-69	-62	-107	37	-150	17	33	-77	-26	-57	84	-28	-1
0.302500	-13906	3576	454	-3901	91	5587	3038	-8399	637	3701	1839	-16489	1131	4112	2503	-15941	-3398	3092	5958	26	889	7875	-2563	6792	74	7744	-666	4604	-288	6084	-44	-8484	-152	-129	-122	-67	-58	-60	-110	36	-153	17	32	-80	-27	-57	79	-28	-5
0.303333	-12686	3678	808	-3835	194	5837	3052	-8082	748	3901	1697	-16599	804	4224	2398	-16130	-2714	2958	5374	1076	673	7701	-3497	7086	-117	7557	-1744	4620	-219	6074	-693	-9382	-151	-127	-120	-66	-66	-59	-104	6	-150	20	34	-75	-22	-55	81	-28	-11
0.304167	-10798	3771	1193	-3729	365	6060	3085	-7750	490	4070	1572	-16696	674	4326	2294	-16306	-2039	2853	4657	1882	290	7449	-4379	7257	-121	7315	-2804	4483	-100	6048	-1328	-10316	-147	-122	-118	-61	-59	-28	-101	42	-150	21	38	-74	-19	-55	85	-28	1
0.305000	-8163	3851	1595	-3579	193	6262	3133	-7412	178	4253	1445	-16779	657	4410	2188	-16483	-1362	2762	3825	2453	-11	7112	-5205	7289	-91	7019	-3841	4204	-27	5997	-1964	-11285	-147	-125	-119	-65	-60	-61	-103	42	-148	21	35	-74	-21	-53	85	-26	1
0.305833	-5242	3916	2003	-3389	197	6431	3182	-7057	151	4395	1320	-16850	571	4467	2078	-16653	-771	2712	2900	2826	-272	6706	-5964	7178	-102	6672	-4836	3775	-100	5920	-2574	-12261	-148	-126	-118	-64	-63	-57	-102	42	-151	19	37	-75	-23	-53	85	-28	0
0.306667	-2412	3965	2467	-3171	13	6580	3232	-6695	187	4517	1196	-16907	398	4510	1968	-16823	3	2678	1902	3036	-644	6239	-6659	6942	-86	6277	-5786	3208	-139	5826	-3195	-13235	-150	-129	-121	-69	-65	-62	-109	39	-153	16	34	-79	-25	-57	81	-32	-4
0.307500	115	4006	2814	-2934	488	6696	3282	-6321	-42	4612	1062	-16946	45	4529	1854	-16988	539	2661	859	3136	-566	5725	-7279	6554	-9	5840	-6664	2515	-90	5700	-3793	-14176	-150	-131	-121	-68	-62	-58	-104	41	-154	20	36	-77	-23	-57	81	-32	0
0.308333	2702	4040	3215	-2678	258	6786	3325	-5935	-144	4685	932	-16959	-141	4522	1730	-17145	876	2657	-196	3155	-598	5168	-7830	6038	-214	5368	-7462	1706	-125	5539	-4370	-15086	-152	-130	-122	-67	-64	-59	-110	40	-155	19	35	-65	-23	-59	77	-28	1
0.309167	4953	4064	3599	-2430	355	6840	3349	-5518	-195	4728	756	-16956	-242	4488	1592	-17303	1398	2676	-1249	3147	-912	4580	-8298	5404	-245	4869	-8166	797	-147	5342	-4924	-15942	-150	-130	-122	-73	-62	-58	-103	40	-148	20	35	-78	-25	-56	81	-27	-1
0.310000	6966	4090	3966	-2203	605	6866	3352	-5144	-208	4739	619	-16936	-283	4425	1439	-17457	1795	2700	-2263	3142	-1162	3981	-8687	4649	-108	4341	-8777	-195	-116	5105	-5463	-16740	-148	-127	-122	-65	-60	-58	-104	40	-155	18	33	-77	-21	-52	80	-26	0
0.310833	8689	4112	4317	-2007	982	6857	3334	-4744	-197	4724	437	-16879	-270	4288	1259	-17608	1954	2727	-3214	3174	-1125	3380	-8992	3791	-136	3794	-9274	-1258	-63	4821	-5971	-17466	-148	-128	-120	-68	-63	-56	-127	42	-153	21	36	-74	-19	-51	85	-27	0
0.311667	9987	4145	4652	-1850	483	6822	3284	-4336	-299	4681	226	-16807	-182	4198	1056	-17756	2171	2762	-4087	3272	-1002	2788	-9214	2835	-216	3233	-9666	-2381	-53	4537	-6450	-18105	-146	-125	-117	-65	-63	-56	-103	43	-149	20	37	-73	-24	-57	81	-22	-1
0.312500	10719	4188	4966	-1747	749	6744	3203	-3929	-336	4611	-16	-16711	-122	4039	813	-17898	2268	2798	-4861	3431	-849	2227	-9350	1802	-280	2660	-9948	-3532	-107	4124	-6872	-18643	-138	-127	-116	-65	-55	-56	-102	43	-149	21	37	-72	-16	-52	84	-26	0
0.313333	11787	4239	5261	-1694	601	6640	3090	-3528	-379	4508	-294	-16586	-271	3837	534	-18030	2397	2834	-5527	3659	-865	1692	-9405	699	-181	2087	-10116	-4713	-8	3713	-7277	-19091	-150	-126	-120	-66	-57	-65	-105	39	-149	20	35	-76	-23	-56	86	-32	-4
0.314167	12991	4308	5541	-1696	266	6498	2941	-3130	-491	4382	-628	-16452	-408	3601	227	-18167	2724	2867	-6089	3952	-911	1192	-9380	-468	-242	1514	-10186	-5904	29	3260	-7628	-19432	-153	-131	-126	-70	-64	-65	-109	36	-154	15	33	-78	-23	-61	79	-32	-3
0.315000	14101	4397	5806	-1738	202	6326	2764	-2736	-492	4238	-970	-16278	-524	3327	-133	-18288	3059	2906	-6526	4291	-778	746	-9271	-1658	-219	940	-10152	-7090	-82	2779	-7930	-19659	-151	-132	-125	-72	-65	-63	-112	35	-155	13	29	-80	-26	-65	75	-35	-7
0.315833	15380	4508	6050	-1819	-164	6121	2558	-2352	-606	4098	-1361	-16086	-907	3025	-533	-18396	3479	2951	-6838	4658	-710	356	-9086	-2860	-201	390	-10024	-8255	-12	2279	-8172	-19763	-149	-119	-121	-70	-63	-59	-107	44	-158	12	34	-77	-24	-58	79	-30	-4
0.316667	16691	4648	6292	-1918	-109	5889	2321	-1970	-754	3896	-1804	-15856	-1179	2688	-987	-18494	3967	2986	-7044	5017	-643	15	-8832	-4065	-204	-144	-9821	-9409	135	1760	-8368	-19749	-149	-130	-128	-70	-64	-61	-105	37	-153	12	34	-80	-24	-58	81	-31	-1
0.317500	17946	4804	6514	-2032	-95	5622	2058	-1602	-673	3708	-2282	-15598	-1237	2325	-1469	-18582	4571	3055	-7139	5341	-463	-267	-8525	-5263	-113	-660	-9546	-10500	333	1245	-8507	-19605	-146	-130	-120	-70	-60	-57	-105	40	-152	15	33	-78	-22	-57	79	-32	-4
0.318333	19251	4980	6716	-2140	-356	5325	1760	-1244	-663	3490	-2807	-15310	-1280	1933	-2026	-18653	5266	3115	-7142	5602	-232	-507	-8168	-6438	-196	-1141	-9212	-11552	281	739	-8596	-19324	-149	-128	-121	-68	-68	-60	-100	39	-151	19	35	-76	-23	-43	82	-35	4
0.319167	20280	5186	6901	-2226	-265	4988	1433	-906	-661	3268	-3370	-14990	-1316	1520	-2616	-18726	5797	3177	-7061	5768	-349	-705	-7775	-7558	-68	-1592	-8839	-12546	-14	256	-8635	-18919	-146	-129	-119	-66	-61	-56	-104	36	-150	18	34	-77	-24	-58	79	-32	0
0.320000	20758	5394	7063	-2287	-644	4619	1083	-585	-648	3033	-3969	-14629	-1509	1087	-3249	-18781	6434	3241	-6908	5822	-794	-875	-7360	-8652	61	-2007	-8440	-13474	-121	-198	-8629	-18370	-148	-127	-119	-64	-62	-63	-104	36	-145	18	35	-76	-24	-58	79	-31	-1
0.320833	20709	5620	7209	-2302	-471	4222	700	-279	-953	2783	-4615	-14230	-1675	631	-3925	-18823	7104	3310	-6702	5734	-969	-1023	-6932	-9670	-40	-2383	-8025	-14331	-102	-594	-8581	-17694	-151	-128	-121	-65	-68	-58	-104	37	-154	16	34	-78	-26	-58	76	-34	-5
0.321667	20761	5857	7358	-2271	-258	3788	294	4	-1651	2520	-5269	-13785	-1549	170	-4628	-18855	7597	3383	-6451	5503	-1052	-1157	-6508	-10619	-7	-2713	-7602	-15120	-225	-966	-8487	-16879	-150	-129	-121	-68	-64	-58	-105	35	-154	16	32	-79	-14	-56	77	-32	-4
0.322500	20655	6096	7431	-2192	-441	3317	-109	269	-2027	2231	-5969	-13296	-1450	-301	-5358	-18878	8101	3450	-6173	5128	-1166	-1292	-6097	-11493	-25	-3001	-7192	-15820	-228	-1273	-8363	-15953	-151	-131	-120	-65	-62	-60	-104	36	-153	12	30	-77	-21	-58	79	-33	-7
0.323333	20481	6334	7508	-2064	-537	2818	-610	510	-1634	1922	-6681	-12763	-1434	-778	-6110	-18885	8415	3512	-5865	4608	-1052	-1444	-5710	-12285	-40	-3244	-6796	-16431	-253	-1516	-8200	-14912	-153	-131	-124	-67	-64	-45	-104	13	-159	15	28	-78	-28	-59	77	-36	0
0.324167	20234	6564	7565	-1894	-401	2281	-1103	732	-1422	1586	-7407	-12188	-1103	-1249	-6867	-18876	8627	3572	-5538	3947	-986	-1609	-5356	-12985	-85	-3425	-6426	-16942	-297	-1695	-8005	-13775	-151	-126	-120	-64	-60	-57	-101	37	-149	21	37	-74	-21	-52	82	-28	1
0.325000	19822	6794	7608	-1685	-834	1710	-1627	932	-1347	1221	-8141	-11566	-835	-1713	-7632	-18852	8805	3624	-5200	3176	-931	-1807	-5052	-13612	-217	-3562	-6099	-17360	-246	-1821	-7779	-12547	-151	-125	-119	-63	-62	-58	-109	40	-148	21	35	-76	-24	-57	81	-29	-1
0.325833	18989	6998	7648	-1463	-405	1098	-2185	1105	-1200	820	-8872	-10903	-724	-2208	-8400	-18805	8762	3658	-4855	2288	-735	-2040	-4801	-14133	-319	-3649	-5809	-17674	-270	-1894	-7524	-11243	-142	-127	-120	-66	-62	-58	-101	33	-148	20	32	-72	-23	-57	84	-27	-3
0.326667	18444	7184	7637	-1231	-431	446	-2774	1250	-1193	368	-9611	-10197	-587	-2695	-9155	-18743	8581	3673	-4507	1341	-867	-2317	-4612	-14581	-222	-3696	-5563	-17883	-302	-1918	-7249	-9901	-151	-126	-119	-62	-61	-59	-101	32	-150	22	33	-74	-18	-55	82	-30	-14
0.327500	17838	7340	7632	-1017	-872	-240	-3393	1372	-1098	-130	-10332	-9460	-518	-3179	-9892	-18658	8414	3674	-4131	352	-1020	-2637	-4483	-14946	-284	-3694	-5368	-17973	-115	-1902	-6949	-8544	-147	-127	-120	-68	-61	-61	-107	39	-145	21	33	-72	-19	-53	79	-29	0
0.328333	17055	7467	7614	-826	-510	-962	-4049	1464	-930	-682	-11025	-8695	-270	-3679	-10601	-18545	8054	3654	-3759	-647	-802	-2994	-4420	-15232	-391	-3650	-5222	-17943	1068	-1856	-6633	-7178	-149	-128	-120	-64	-60	-56	-104	54	-149	20	35	-75	-22	-57	79	-25	0
0.329167	16266	7550	7579	-688	-678	-1729	-4731	1528	-834	-1292	-11694	-7905	-184	-4165	-11274	-18402	7724	3613	-3371	-1649	-602	-3391	-4410	-15445	-495	-3564	-5120	-17796	2218	-1780	-6293	-5831	-150	-129	-117	-64	-61	-58	-104	39	-152	18	36	-74	-22	-57	81	-27	-14
0.330000	15380	7597	7528	-607	-735	-2522	-5440	1579	-764	-1961	-12326	-7104	-240	-4672	-11912	-18229	7305	3549	-2979	-2606	-506	-3819	-4454	-15599	-561	-3467	-5071	-17526	1480	-1694	-5940	-4508	-150	-126	-117	-64	-62	-58	-102	40	-150	22	35	-75	-30	-55	84	-28	0
0.330833	14592	7600	7462	-597	-593	-3352	-6173	1599	-598	-2703	-12917	-6291	-210	-5188	-12511	-18011	6833	3461	-2574	-3507	-306	-4270	-4544	-15696	-568	-3340	-5056	-17143	1044	-1593	-5578	-3244	-148	-124	-120	-46	-58	-56	-100	42	-150	20	30	-73	-18	-52	85	-26	0
0.331667	14073	7551	7346	-670	-587	-4210	-6927	1601	-291	-3514	-13464	-5472	-144	-5735	-13066	-17756	6508	3381	-2160	-4327	1	-4740	-4673	-15742	-650	-3200	-5098	-16633	989	-1491	-5211	-2050	-154	-129	-122	-67	-64	-59	-105	39	-151	21	33	-77	-35	-56	81	-30	-3
0.332500	13669	7454	7260	-832	-406	-5095	-7703	1579	-145	-4402	-13957	-4663	-191	-6303	-13569	-17454	5983	3228	-1740	-5061	37	-5214	-4824	-15746	-664	-3052	-5164	-16002	541	-1389	-4841	-938	-146	-125	-116	-64	-76	-57	-101	43	-148	20	37	-76	-22	-52	86	-27	-4
0.333333	13233	7306	7115	-1082	-642	-6006	-8493	1544	-191	-5355	-14389	-3866	-120	-6891	-14018	-17103	5505	3081	-1324	-5701	-56	-5688	-4996	-15718	-684	-2905	-5261	-15270	281	-1288	-4483	81	-147	-127	-119	-73	-64	-61	-105	42	-150	20	32	-78	-33	-58	82	-30	-1
0.334167	12626	7102	6922	-1421	-752	-6938	-9297	1492	-203	-6373	-14768	-3088	-72	-7509	-14424	-16711	5277	2915	-912	-6236	37	-6150	-5178	-15664	-849	-2789	-5383	-14437	150	-1195	-4140	1006	-152	-127	-122	-72	-63	-61	-107	39	-154	16	33	-78	-22	-60	80	-33	-6
0.335000	12176	6839	6691	-1835	-611	-7877	-10093	1434	-88	-7448	-15079	-2339	-232	-8144	-14775	-16262	4873	2734	-505	-6667	72	-6586	-5345	-15584	-724	-2636	-5520	-13507	-90	-1098	-3812	1835	-149	-128	-124	-68	-63	-60	-110	38	-149	18	34	-76	-21	-58	84	-29	0
0.335833	11995	6531	6411	-2303	-803	-8808	-10881	1369	88	-8562	-15327	-1600	-107	-8811	-15078	-15758	4546	2544	-115	-6992	-64	-6983	-5509	-15485	-750	-2524	-5667	-12493	-373	-1008	-3511	2560	-152	-129	-134	-67	-62	-60	-107	41	-152	17	33	-77	-25	-58	82	-28	-6
0.336667	12027	6168	6070	-2823	-698	-9737	-11658	1302	122	-9708	-15516	-953	-163	-9500	-15324	-15200	4206	2341	253	-7222	-179	-7339	-5645	-15372	-757	-2433	-5823	-11407	-376	-917	-3242	3190	-150	-126	-121	-70	-63	-60	-105	42	-152	22	35	-79	-22	-56	85	-27	0
0.337500	12383	5755	5670	-3362	-474	-10640	-12411	1238	192	-10864	-15646	-332	-172	-10197	-15533	-14590	3841	2129	591	-7358	-63	-7637	-5762	-15239	-875	-2359	-5978	-10266	-380	-826	-3009	3723	-147	-129	-125	-69	-61	-58	-104	42	-148	16	37	-77	-23	-56	85	-26	0
0.338333	13038	5298	5202	-3900	-808	-11526	-13140	1174	228	-12013	-15718	234	-118	-10902	-15697	-13926	3490	1906	901	-7403	200	-7881	-5855	-15095	-852	-2305	-6125	-9085	-466	-733	-2820	4164	-150	-127	-119	-83	-61	-58	-102	40	-152	19	37	-77	-22	-55	85	-31	2
0.339167	13312	4788	4667	-4420	-670	-12370	-13831	1120	147	-13118	-15735	735	-161	-11604	-15829	-13209	3156	1680	1173	-7380	406	-8064	-5924	-14928	-776	-2260	-6265	-7881	-531	-635	-2681	4521	-150	-126	-121	-70	-66	-60	-103	42	-147	19	36	-78	-23	-53	84	-30	9
0.340000	13860	4243	4065	-4891	-245	-13162	-14472	1069	223	-14161	-15707	1160	9	-12291	-15922	-12450	2714	1442	1400	-7286	439	-8180	-5973	-14747	-577	-2235	-6395	-6677	-535	-538	-2583	4797	-151	-131	-127	-69	-32	-62	-109	38	-155	11	35	-79	-26	-61	79	-33	-10
0.340833	14721	3659	3400	-5301	-587	-13900	-15063	1033	363	-15123	-15636	1522	329	-12959	-15995	-11634	2284	1204	1588	-7135	287	-8229	-6006	-14532	-436	-2213	-6501	-5468	-583	-421	-2532	5007	-151	-130	-126	-70	-65	-62	-105	37	-153	13	35	-76	-26	-55	84	-30	-7
0.341667	15322	3047	2680	-5620	-413	-14565	-15588	1007	399	-15980	-15525	1814	567	-13586	-16033	-10766	1910	964	1742	-6930	284	-8206	-6019	-14291	-431	-2188	-6593	-4263	-744	-298	-2526	5148	-154	-128	-124	-70	-67	-60	-109	38	-154	17	33	-73	-27	-57	81	-33	-5
0.342500	15724	2411	1915	-5853	-448	-15157	-16051	984	481	-16716	-15387	2020	586	-14158	-16049	-9861	1660	699	1851	-6689	206	-8126	-6034	-14018	-426	-2158	-6672	-3096	-774	-165	-2562	5224	-150	-126	-126	-75	-63	-59	-109	36	-155	15	35	-77	-25	-55	84	-28	-3
0.343333	15626	1761	1114	-5980	-402	-15671	-16444	989	524	-17301	-15222	2133	811	-14667	-16043	-8913	1460	440	1921	-6411	-51	-7985	-6045	-13701	-375	-2115	-6726	-1972	-750	-17	-2641	5245	-150	-127	-126	-66	-63	-61	-107	39	-135	17	37	-73	-24	-53	86	-28	-1
0.344167	14958	1101	287	-6010	-285	-16095	-16741	995	421	-17731	-15041	2204	1077	-15087	-16013	-7926	1320	177	1954	-6115	-14	-7792	-6063	-13340	-345	-2056	-6770	-904	-716	145	-2747	5204	-146	-122	-120	-66	-59	-55	-104	43	-150	21	36	-74	-17	-49	88	-26	1
0.345000	14018	434	-550	-5944	-102	-16431	-16984	1007	508	-17987	-14848	2179	1334	-15414	-15966	-6906	1207	-102	1951	-5799	1	-7546	-6102	-12935	-382	-1973	-6797	99	-598	326	-2891	5102	-149	-121	-120	-65	-61	-56	-103	43	-154	23	39	-72	-21	-53	87	-27	0
0.345833	12829	-228	-1375	-5799	-121	-16677	-17134	1019	527	-18073	-14646	2074	1283	-15634	-15902	-5858	997	-387	1913	-5483	27	-7273	-6156	-12488	-436	-1871	-6815	1022	-501	527	-3062	4934	-147	-125	-119	-63	-60	-53	-97	43	-148	23	37	-73	-21	-52	82	-28	-3
0.346667	11142	-875	-2176	-5588	-232	-16827	-17196	1029	299	-17987	-14431	1897	912	-15732	-15810	-4779	760	-685	1845	-5166	235	-6975	-6241	-11993	-332	-1737	-6828	1873	-552	738	-3252	4707	-148	-124	-121	-65	-62	-65	-102	42	-149	20	38	-72	-4	-53	86	-29	-1
0.347500	9092	-1503	-2937	-5327	-290	-16890	-17178	1036	236	-17724	-14219	1658	874	-15706	-15701	-3683	539	-985	1751	-4852	309	-6661	-6346	-11454	-341	-1584	-6832	2631	-379	972	-3453	4415	-145	-122	-120	-65	-65	-55	-102	42	-152	19	37	-75	-21	-56	84	-31	0
0.348333	7155	-2109	-3642	-5043	147	-16857	-17070	1037	449	-17305	-14004	1339	808	-15541	-15554	-2576	153	-1295	1630	-4549	329	-6336	-6482	-10876	-139	-1405	-6835	3297	-202	1235	-3660	4059	-149	-128	-126	-76	-65	-62	-108	36	-154	34	33	-78	-24	-56	81	-30	-4
0.349167	5396	-2683	-4279	-4750	-100	-16740	-16886	1026	319	-16746	-13795	982	671	-15249	-15382	-1460	-99	-1613	1489	-4262	365	-6009	-6625	-10259	-180	-1202	-6819	3868	-379	1525	-3863	3659	-153	-126	-121	-66	-60	-58	-102	38	-152	19	37	-76	-21	-60	84	-31	-3
0.350000	3673	-3222	-4835	-4460	94	-16539	-16616	1004	140	-16053	-13578	577	879	-14817	-15170	-331	-370	-1934	1332	-3991	544	-5695	-6781	-9622	-253	-991	-6802	4336	-552	1842	-4058	3156	-151	-125	-122	-66	-64	-57	-105	37	-152	22	33	-53	-27	-53	80	-27	0
0.350833	2028	-3717	-5301	-4206	159	-16258	-16251	963	198	-15257	-13357	138	911	-14267	-14914	800	-525	-2260	1150	-3736	681	-5403	-6939	-8968	-256	-770	-6770	4705	-651	2189	-4242	2608	-150	-125	-122	-65	-60	-57	-99	40	-148	22	38	-74	-21	-56	85	-26	0
0.351667	504	-4170	-5664	-3994	-142	-15910	-15886	903	115	-14379	-13136	-332	878	-13600	-14611	1921	-637	-2576	957	-3505	911	-5139	-7080	-8317	-248	-547	-6725	4968	-596	2564	-4399	2006	-146	-120	-117	-63	-61	-53	-104	42	-146	22	44	-77	-18	-51	86	-27	-11
0.352500	-1308	-4580	-5929	-3846	-95	-15502	-15432	816	173	-13431	-12899	-840	1016	-12831	-14252	3024	-945	-2895	746	-3290	1011	-4902	-7198	-7665	-238	-335	-6643	5128	-637	2964	-4533	1350	-149	-122	-118	-64	-59	-53	-100	43	-150	23	39	-72	-17	-51	86	-26	3
0.353333	-3244	-4940	-6096	-3734	674	-15029	-14933	700	167	-12449	-12659	-1315	1010	-11978	-13843	4104	-1352	-3211	521	-3094	1068	-4700	-7279	-7056	-64	-145	-6538	5172	-669	3387	-4637	648	-147	-115	-136	-63	-62	-56	-107	41	-149	20	36	-76	-17	-56	80	-27	1
0.354167	-4716	-5258	-6156	-3692	189	-14509	-14398	556	135	-11452	-12405	-1804	824	-11059	-13378	5151	-1531	-3513	278	-2926	1290	-4549	-7306	-6481	-86	17	-6395	5109	-581	3831	-4698	-82	-149	-127	-121	-65	-62	-62	-109	38	-150	20	34	-75	-22	-58	84	-29	0
0.355000	-6223	-5525	-6137	-3705	175	-13939	-13834	394	46	-10464	-12134	-2287	419	-10097	-12855	6170	-1555	-3800	29	-2743	1407	-4431	-7256	-5952	-193	149	-6200	4947	-594	4287	-4714	-839	-151	-127	-119	-66	-60	-58	-107	40	-149	20	28	-78	-22	-56	81	-29	-4
0.355833	-7439	-5741	-6016	-3765	212	-13330	-13244	204	-111	-9491	-11844	-2721	74	-9085	-12258	7150	-1548	-4068	-228	-2588	1724	-4348	-7129	-5485	-150	241	-5953	4673	-479	4757	-4676	-1600	-150	-128	-124	-69	-63	-58	-107	37	-152	17	32	-79	-24	-58	80	-30	-3
0.356667	-8123	-5913	-5819	-3860	53	-12693	-12652	-16	-115	-8558	-11533	-3149	-79	-8071	-11617	8073	-1459	-4313	-493	-2441	2328	-4301	-6914	-5103	-146	295	-5642	4299	-375	5214	-4579	-2357	-151	-132	-124	-69	-62	-63	-112	36	-153	15	32	-78	-25	-60	76	-32	-3
0.357500	-8584	-6036	-5558	-3986	191	-12028	-12052	-266	-75	-7670	-11192	-3528	-272	-7052	-10913	8949	-1451	-4530	-753	-2306	2795	-4283	-6596	-4787	-148	310	-5272	3825	-367	5660	-4416	-3087	-150	-129	-121	-72	-63	-58	-105	39	-152	16	33	-78	-22	-57	81	-29	0
0.358333	-8678	-6113	-5242	-4116	367	-11334	-11443	-530	-203	-6821	-10823	-3857	-488	-6049	-10166	9765	-1440	-4714	-1016	-2188	2904	-4286	-6174	-4559	-178	287	-4812	3261	-345	6076	-4182	-3788	-151	-128	-122	-67	-64	-51	-105	38	-150	17	33	-76	-23	-56	79	-31	-1
0.359167	-8409	-6149	-4882	-4253	189	-10628	-10841	-827	-260	-6040	-10424	-4135	-620	-5080	-9377	10507	-1419	-4867	-1274	-2078	2865	-4307	-5650	-4423	-273	230	-4290	2614	-389	6450	-3876	-4439	-148	-126	-119	-66	-62	-59	-108	39	-149	20	35	-77	-23	-58	81	-27	0
0.360000	-8347	-6144	-4490	-4384	179	-9912	-10253	-1142	-253	-5340	-10003	-4353	-735	-4143	-8553	11187	-1593	-4987	-1506	-1991	2975	-4341	-5025	-4373	-144	143	-3697	1893	-546	6761	-3491	-5036	-149	-126	-122	-69	-63	-60	-110	39	-151	20	37	-79	-18	-56	79	-30	2
0.360833	-8728	-6098	-4084	-4494	-94	-9192	-9674	-1485	-233	-4658	-9552	-4517	-717	-3243	-7706	11790	-1751	-5073	-1762	-1927	2965	-4369	-4311	-4407	-168	33	-3045	1101	-581	7002	-3023	-5564	-148	-128	-122	-66	-62	-60	-109	37	-152	16	34	-75	-21	-57	80	-31	-1
0.361667	-9508	-6018	-3680	-4578	409	-8466	-9111	-1839	-152	-4051	-9072	-4611	-635	-2389	-6844	12314	-2036	-5121	-1978	-1889	2676	-4391	-3521	-4526	-111	-92	-2327	256	-565	7177	-2474	-6019	-150	-129	-121	-66	-63	-58	-109	20	-155	18	35	-64	-24	-58	80	-32	-4
0.362500	-10315	-5899	-3284	-4638	165	-7749	-8561	-2220	-356	-3491	-8570	-4643	-891	-1586	-5989	12760	-2279	-5128	-2178	-1881	2293	-4398	-2639	-4719	-65	-217	-1561	-618	-584	7258	-1852	-6398	-151	-127	-119	-68	-61	-61	-111	39	-149	16	36	-76	-21	-61	74	-33	-4
0.363333	-11126	-5747	-2905	-4665	219	-7027	-8020	-2616	-418	-2979	-8049	-4609	-872	-837	-5145	13127	-2428	-5103	-2352	-1909	2101	-4385	-1705	-4979	-101	-351	-758	-1538	-654	7246	-1158	-6693	-148	-128	-120	-65	-63	-60	-107	42	-150	16	33	-76	-23	-56	84	-30	0
0.364167	-11892	-5562	-2554	-4655	201	-6314	-7487	-3025	-343	-2502	-7506	-4510	-791	-132	-4324	13411	-2769	-5039	-2499	-1973	1919	-4342	-728	-5296	-147	-464	74	-2461	-815	7143	-407	-6917	-147	-125	-122	-67	-62	-55	-104	43	-147	20	35	-74	-18	-55	90	-27	2
0.365000	-12622	-5340	-2234	-4627	116	-5609	-6969	-3454	-379	-2065	-6963	-4355	-922	521	-3540	13616	-3083	-4942	-2618	-2081	1704	-4276	265	-5664	-179	-575	903	-3388	-1003	6945	398	-7076	-149	-130	-122	-68	-66	-60	-107	39	-138	17	35	-77	-25	-58	82	-26	0
0.365833	-13403	-5110	-1959	-4574	-143	-4921	-6468	-3900	-286	-1659	-6415	-4140	-753	1129	-2800	13744	-3343	-4820	-2701	-2235	1429	-4180	1268	-6069	-163	-662	1733	-4303	-1016	6673	1251	-7175	-151	-130	-122	-67	-63	-59	-108	39	-148	16	36	-78	-21	-58	84	-28	-1
0.366667	-14157	-4812	-1718	-4501	381	-4241	-5969	-4356	-80	-1265	-5860	-3860	-562	1694	-2116	13795	-3818	-4657	-2752	-2427	1009	-4059	2257	-6506	-7	-729	2544	-5213	-732	6294	2120	-7229	-148	-128	-121	-69	-64	-58	-105	38	-150	21	35	-77	-24	-58	82	-29	0
0.367500	-14245	-4505	-1526	-4425	133	-3567	-5476	-4834	-216	-890	-5327	-3538	-525	2218	-1492	13779	-4385	-4480	-2774	-2666	305	-3908	3222	-6962	57	-776	3324	-6080	-435	5868	3000	-7245	-149	-90	-120	-69	-63	-58	-105	36	-151	17	35	-75	-21	-60	84	-28	1
0.368333	-14119	-4168	-1377	-4344	182	-2917	-4986	-5327	-287	-539	-4807	-3160	-460	2698	-941	13697	-4919	-4280	-2770	-2936	-333	-3736	4152	-7431	-1	-806	4048	-6912	-256	5386	3869	-7248	-138	-128	-124	-68	-64	-58	-105	41	-152	11	33	-75	-24	-57	82	-29	-5
0.369167	-13771	-3803	-1271	-4265	114	-2270	-4497	-5834	-115	-186	-4305	-2754	-317	3141	-457	13568	-5504	-4060	-2736	-3243	-802	-3542	5027	-7901	27	-813	4719	-7698	-149	4873	4717	-7241	-147	-129	-120	-69	-65	-57	-104	38	-152	16	34	-76	-25	-58	82	-27	-3
0.370000	-13204	-3414	-1206	-4197	4	-1635	-4018	-6349	-49	146	-3840	-2308	-176	3539	-47	13391	-6143	-3824	-2682	-3572	-1109	-3336	5838	-8368	-18	-807	5323	-8436	-204	4338	5515	-7242	-150	-130	-120	-66	-62	-58	-102	40	-148	17	35	-75	5	-58	85	-29	0
0.370833	-12504	-2996	-1170	-4147	170	-1023	-3540	-6882	36	468	-3410	-1846	-152	3899	287	13185	-6699	-3573	-2607	-3923	-1355	-3121	6583	-8823	-7	-796	5850	-9130	-214	3793	6272	-7265	-149	-128	-118	-64	-62	-57	-101	40	-150	19	37	-75	-19	-53	87	-26	-3
0.371667	-11595	-2554	-1171	-4115	123	-426	-3064	-7419	95	781	-3020	-1361	-105	4213	557	12940	-7244	-3319	-2522	-4295	-1807	-2904	7243	-9263	33	-774	6309	-9771	-36	3262	6945	-7322	-148	-124	-117	-65	-62	-56	-119	40	-146	22	38	-70	-21	-52	86	-25	4
0.372500	-10369	-2092	-1195	-4103	80	146	-2598	-7972	227	1062	-2679	-883	-22	4483	761	12728	-7701	-3059	-2430	-4652	-2172	-2692	7827	-9692	5	-764	6686	-10368	140	2748	7531	-7436	-147	-124	-117	-63	-61	-56	-100	42	-147	22	38	-74	-21	-55	87	-25	3
0.373333	-9118	-1611	-1246	-4132	235	696	-2134	-8540	182	1350	-2383	-405	-38	4703	901	12499	-8153	-2800	-2347	-5025	-2459	-2481	8324	-10101	114	-761	6982	-10931	141	2271	8014	-7577	-146	-130	-115	-68	-65	-63	-107	36	-154	15	32	-77	-24	-59	79	-30	-5
0.374167	-8036	-1118	-1318	-4177	-147	1217	-1682	-9110	145	1604	-2148	46	-225	4865	988	12286	-8647	-2544	-2268	-5378	-2883	-2283	8743	-10485	47	-786	7211	-11448	299	1832	8395	-7779	-151	-128	-122	-69	-62	-59	-105	38	-154	16	32	-78	-21	-58	79	-34	-3
0.375000	-7141	-590	-1387	-4246	198	1711	-1232	-9680	317	1850	-1956	483	-87	4991	1037	12106	-9222	-2289	-2196	-5710	-3130	-2092	9077	-10839	-42	-789	7377	-11927	350	1447	8672	-8034	-147	-129	-121	-70	-63	-57	-104	38	-154	18	33	-74	-26	-59	82	-31	-1
0.375833	-6038	-47	-1469	-4352	-127	2171	-797	-10249	337	2067	-1817	882	239	5060	1053	11969	-9711	-2048	-2144	-6021	-3399	-1919	9323	-11160	0	-827	7461	-12379	249	1106	8842	-8341	-150	-130	-124	-66	-65	-59	-103	38	-152	17	34	-78	-22	-56	85	-29	-5
0.376667	-5011	502	-1550	-4461	-12	2588	-376	-10798	382	2257	-1728	1231	310	5082	1042	11872	-10031	-1812	-2112	-6298	-3681	-1764	9519	-11454	-31	-885	7528	-12799	180	812	8910	-8694	-152	-128	-118	-64	-62	-57	-104	38	-151	20	33	-78	-21	-55	84	-32	-3
0.377500	-4094	1066	-1625	-4609	105	2961	27	-11360	385	2429	-1676	1545	554	5051	1012	11825	-10299	-1581	-2111	-6543	-3766	-1625	9643	-11712	12	-957	7531	-13188	105	563	8874	-9083	-147	-127	-118	-66	-63	-58	-103	41	-146	22	36	-75	-21	-53	86	-30	4
0.378333	-3352	1639	-1685	-4782	125	3275	417	-11874	342	2568	-1662	1793	848	4979	976	11822	-10533	-1365	-2129	-6753	-3799	-1504	9679	-11930	122	-1045	7499	-13555	122	349	8755	-9500	-146	-125	-116	-63	-59	-56	-103	41	-151	20	32	-75	-19	-56	85	-30	1
0.379167	-2940	2225	-1743	-4993	-419	3557	780	-12389	164	2678	-1678	1989	887	4864	941	11867	-10760	-1161	-2186	-6928	-3724	-1387	9663	-12107	123	-1145	7436	-13879	183	168	8556	-9934	-151	-124	-117	-66	-64	-58	-103	40	-137	19	34	-75	-24	-55	87	-28	0
0.380000	-3032	2809	-1777	-5227	-29	3787	1118	-12864	59	2762	-1707	2118	870	4712	912	11944	-11082	-969	-2268	-7063	-3567	-1320	9587	-12242	274	-1249	7348	-14171	86	-8	8289	-10384	-149	-127	-120	-67	-64	-59	-105	39	-149	15	33	-75	-25	-58	80	-32	-3
0.380833	-2679	3403	-1793	-5500	-119	3932	1433	-13308	107	2814	-1753	2190	742	4538	899	12056	-11367	-785	-2375	-7166	-3596	-1239	9463	-12331	995	-1359	7239	-14417	-83	-162	7978	-10828	-150	-131	-122	-67	-64	-59	-109	37	-152	16	28	-77	-24	-57	82	-31	-3
0.381667	-2357	4000	-1786	-5800	-357	4035	1715	-13714	49	2844	-1797	2203	491	4336	901	12182	-11507	-619	-2505	-7236	-3541	-1214	9290	-12371	2708	-1467	7115	-14623	33	-321	7626	-11263	-155	-132	-124	-69	-63	-62	-111	32	-158	16	28	-87	-26	-61	77	-39	-11
0.382500	-2152	4603	-1758	-6140	-47	4083	1966	-14072	-9	2847	-1826	2163	227	4125	935	12315	-11644	-445	-2651	-7281	-3561	-1189	9079	-12356	3565	-1571	6981	-14769	46	-487	7256	-11661	-152	-133	-124	-68	-62	-58	-108	35	-153	10	24	-81	-26	-59	78	-38	-3
0.383333	-2043	5196	-1705	-6510	-121	4076	2198	-14380	-146	2835	-1827	2078	43	3907	934	12437	-11670	-277	-2815	-7302	-3929	-1186	8828	-12289	2741	-1658	6843	-14872	-49	-670	6880	-12038	-149	-129	-122	-69	-62	-61	-128	37	-151	15	30	-77	-21	-61	81	-31	0
0.384167	-2246	5792	-1626	-6908	-110	4021	2415	-14635	-194	2796	-1795	1950	-196	3691	1067	12529	-11609	-114	-2984	-7308	-4537	-1203	8550	-12170	2237	-1739	6698	-14909	-65	-867	6503	-12356	-146	-127	-119	-64	-58	-56	-107	39	-149	17	32	-75	-19	-52	81	-31	0
0.385000	-2629	6378	-1527	-7337	-56	3915	2602	-14802	265	2740	-1724	1787	-421	3475	1169	12574	-11520	54	-3159	-7303	-5009	-1251	8246	-12011	2010	-1815	6544	-14887	-16	-1089	6132	-12639	-149	-112	-119	-65	-62	-57	-108	38	-150	16	35	-75	-17	-53	80	-32	1
0.385833	-3047	6956	-1404	-7784	-82	3762	2762	-14993	743	2664	-1599	1594	-379	3262	1287	12549	-11227	225	-3326	-7298	-5217	-1330	7916	-11807	1615	-1882	6386	-14801	27	-1358	5776	-12870	-146	-125	-119	-66	-62	-59	-105	41	-148	17	35	-76	-24	-56	79	-30	-6
0.386667	-3591	7517	-1270	-8243	56	3575	2906	-15037	805	2575	-1416	1383	-513	3067	1429	12443	-10779	398	-3484	-7300	-5330	-1434	7577	-11569	1302	-1945	6221	-14676	-50	-1613	5447	-13052	-148	-126	-117	-64	-76	-57	-108	37	-152	18	36	-74	-38	-56	81	-29	-1
0.387500	-4420	8054	-1124	-8702	-230	3361	3035	-15050	632	2470	-1168	1165	-683	2881	1580	12239	-10264	581	-3624	-7314	-5333	-1571	7226	-11299	994	-2005	6051	-14496	-66	-1907	5132	-13186	-149	-125	-117	-64	-62	-56	-105	38	-147	18	35	-75	-21	-51	79	-28	0
0.388333	-5770	8573	-969	-9152	-164	3124	3150	-15007	512	2360	-855	945	-579	2709	1739	11937	-9609	779	-3747	-7342	-5108	-1746	6870	-11009	583	-2076	5875	-14271	20	-2214	4842	-13267	-150	-126	-119	-66	-64	-59	-104	39	-148	15	35	-77	-22	-56	82	-29	0
0.389167	-7059	9062	-806	-9589	-214	2870	3264	-14898	315	2246	-479	727	-406	2552	1904	11524	-8727	989	-3845	-7398	-4598	-1953	6511	-10703	437	-2150	5693	-14018	-12	-2527	4571	-13302	-149	-128	-122	-65	-62	-57	-107	40	-153	16	28	-74	-21	-58	80	-28	-1
0.390000	-8485	9524	-613	-9993	-231	2609	3378	-14760	36	2125	-39	527	-231	2405	2066	10993	-7657	1210	-3917	-7481	-3657	-2192	6158	-10400	222	-2236	5507	-13748	53	-2863	4314	-13305	-150	-129	-122	-69	-65	-62	-108	38	-153	15	34	-76	-26	-58	77	-30	-4
0.390833	-9792	9950	-487	-10362	-701	2347	3490	-14537	29	2011	460	347	-163	2271	2229	10351	-6462	1453	-3953	-7594	-2706	-2462	5813	-10095	95	-2333	5328	-13461	53	-3149	4074	-13267	-151	-127	-120	-64	-62	-59	-102	41	-147	18	37	-74	-21	-55	86	-26	3
0.391667	-10697	10345	-329	-10678	-1047	2106	3617	-14279	380	1905	1016	191	-618	2145	2386	9607	-5114	1716	-3962	-7738	-1508	-2755	5471	-9814	-91	-2450	5138	-13183	-51	-3448	3847	-13211	-144	-126	-120	-62	-59	-48	-124	41	-147	19	36	-72	-24	-55	84	-23	5
0.392500	-11235	10702	-187	-10950	-1198	1878	3750	-13984	607	1808	1614	64	-796	2026	2538	8765	-3676	1990	-3949	-7920	61	-3062	5155	-9558	-294	-2590	4956	-12916	-45	-3714	3629	-13137	-147	-122	-116	-61	-61	-56	-102	41	-147	21	39	-72	-19	-52	85	-26	2
0.393333	-11817	11011	-58	-11170	-708	1664	3880	-13664	442	1720	2257	-35	-314	1907	2677	7835	-2407	2280	-3907	-8143	1629	-3397	4841	-9341	-430	-2749	4770	-12688	27	-3965	3404	-13059	-150	-134	-112	-65	-62	-56	-105	40	-152	19	35	-70	-23	-55	84	-26	-3
0.394167	-11755	11283	54	-11338	-442	1473	4073	-13317	233	1649	2914	-104	-564	1793	2810	6845	-1545	2588	-3846	-8403	2992	-3737	4540	-9170	-515	-2930	4594	-12498	-10	-4178	3190	-12976	-150	-130	-120	-67	-66	-61	-105	36	-156	15	34	-75	-22	-58	82	-26	-3
0.395000	-11558	11513	151	-11449	-575	1317	4265	-12946	124	1601	3583	-141	-1351	1666	2938	5799	-913	2912	-3763	-8700	4668	-4073	4267	-9049	-791	-3123	4430	-12359	-9	-4359	2978	-12898	-149	-130	-115	-63	-52	-57	-104	38	-152	17	37	-50	-22	-57	81	-26	0
0.395833	-11673	11701	239	-11512	-283	1196	4474	-12573	229	1578	4250	-151	-1540	1574	3062	4729	-630	3254	-3669	-9029	6224	-4401	4008	-8992	-942	-3337	4272	-12286	35	-4510	2769	-12829	-160	-130	-119	-65	-63	-58	-109	41	-152	15	32	-76	-19	-58	80	-27	-1
0.396667	-11754	11846	306	-11536	-168	1108	4708	-12175	183	1583	4910	-134	-1532	1468	3190	3652	-664	3600	-3561	-9388	7635	-4714	3777	-9007	-1071	-3574	4127	-12280	75	-4637	2576	-12769	-147	-131	-121	-67	-62	-53	-111	40	-149	18	25	-74	-22	-57	85	-27	-5
0.397500	-11940	11959	364	-11528	-180	1058	4961	-11799	-24	1618	5538	-99	-2001	1365	3318	2587	-682	3957	-3444	-9781	9030	-5014	3568	-9106	-1168	-3828	4002	-12365	101	-4760	2396	-12727	-148	-127	-122	-67	-60	-57	-103	41	-151	18	33	-75	-24	-57	84	-27	-1
0.398333	-11999	12032	407	-11492	-240	1044	5228	-11414	-68	1692	6127	-41	-1986	1268	3447	1545	-487	4322	-3330	-10202	10103	-5296	3391	-9294	-1231	-4100	3888	-12526	-75	-4858	2234	-12707	-148	-130	-121	-68	-86	-64	-107	36	-148	17	33	-76	-28	-60	80	-31	-6
0.399167	-11827	12069	438	-11447	-87	1069	5510	-11033	-51	1780	6670	23	-1472	1179	3588	567	-51	4692	-3211	-10652	10836	-5546	3255	-9575	-1387	-4391	3793	-12781	-349	-4970	2104	-12695	-149	-129	-124	-69	-62	-57	-104	40	-148	5	35	-76	-25	-59	80	-28	0
0.400000	-11597	12080	472	-11393	74	1135	5799	-10660	-151	1886	7150	101	-1169	1108	3745	-363	550	5073	-3093	-11122	11338	-5787	3162	-9963	-1515	-4713	3707	-13124	-534	-5090	2008	-12704	-149	-133	-125	-69	-64	-58	-107	37	-155	13	26	-76	-23	-57	81	-29	-3
0.400833	-11330	12056	503	-11342	-173	1232	6093	-10292	-208	2070	7567	173	-986	1045	3917	-1224	1413	5445	-2972	-11613	11501	-6017	3122	-10460	-1526	-5058	3640	-13562	-565	-5281	1954	-12722	-153	-132	-124	-68	-63	-58	-104	35	-153	19	32	-75	-23	-59	81	-31	-5
0.401667	-11185	12010	537	-11317	-74	1367	6385	-9936	-230	2262	7909	244	-282	1005	4099	-2003	2552	5829	-2854	-12118	11264	-6207	3139	-11069	-1616	-5440	3582	-14092	-634	-5502	1956	-12747	-151	-131	-112	-68	-65	-59	-109	36	-153	16	40	-75	-24	-60	79	-32	-4
0.402500	-10706	11941	576	-11309	124	1538	6668	-9577	-236	2479	8175	304	498	986	4312	-2695	3962	6209	-2738	-12643	10439	-6405	3211	-11791	-1410	-5861	3538	-14705	-535	-5782	2019	-12776	-149	-132	-125	-70	-68	-60	-107	35	-153	15	35	-78	-23	-60	99	-32	-5
0.403333	-9973	11856	624	-11329	-109	1730	6944	-9222	-156	2727	8361	345	1122	990	4533	-3302	5593	6590	-2621	-13180	9660	-6592	3364	-12633	-1433	-6315	3501	-15385	-412	-6128	2147	-12798	-149	-128	-125	-68	-60	-60	-108	38	-151	19	33	-77	-22	-57	81	-30	-1
0.404167	-8928	11752	691	-11378	-103	1963	7203	-8862	-112	2997	8472	381	2407	1012	4771	-3831	7174	6970	-2504	-13725	8653	-6788	3594	-13580	-1406	-6816	3478	-16121	-493	-6544	2347	-12813	-147	-128	-124	-66	-62	-47	-103	42	-149	21	35	-72	-25	-52	82	-30	1
0.405000	-7365	11642	769	-11459	113	2218	7442	-8515	96	3284	8499	386	3175	1078	5016	-4283	8841	7354	-2385	-14272	7380	-6998	3900	-14637	-1291	-7366	3454	-16907	-320	-7040	2621	-12814	-144	-129	-122	-65	-60	-55	-96	42	-148	15	36	-73	-17	-58	82	-30	0
0.405833	-5185	11512	862	-11568	-114	2489	7649	-8129	508	3582	8447	364	3288	1159	5236	-4673	10582	7731	-2268	-14827	6219	-7234	4287	-15794	-1248	-7964	3435	-17728	-107	-7613	2978	-12802	-147	-128	-124	-68	-63	-57	-107	37	-150	19	42	-73	-18	-56	79	-31	-5
0.406667	-3011	11383	979	-11708	35	2789	7820	-7747	1307	3892	8319	306	2859	1263	5520	-4999	12119	8106	-2153	-15380	5053	-7493	4758	-17032	-1295	-8616	3417	-18566	-80	-8247	3399	-12764	-152	-130	-127	-69	-69	-59	-105	38	-152	12	33	-77	-27	-59	76	-36	-5
0.407500	-473	11246	1094	-11874	308	3095	7973	-7346	1859	4209	8127	219	2211	1393	5759	-5276	13421	8481	-2033	-15929	3606	-7786	5311	-18349	-1113	-9316	3408	-19389	8	-8941	3909	-12694	-153	-128	-122	-67	-65	-58	-105	38	-153	17	33	-69	-21	-57	79	-31	-3
0.408333	2763	11127	1239	-12058	139	3428	8101	-6918	1474	4533	7875	99	2214	1536	5997	-5517	14786	8857	-1913	-16472	2578	-8121	5951	-19729	-1072	-10062	3402	-20198	322	-9683	4482	-12599	-152	-131	-121	-65	-61	-57	-105	37	-151	20	36	-73	-19	-55	78	-30	-1
0.409167	6143	10981	1396	-12258	613	3771	8192	-6470	1164	4853	7573	-55	2166	1709	6213	-5730	16037	9237	-1792	-17008	1739	-8496	6667	-21149	-1080	-10851	3403	-20977	795	-10459	5120	-12474	-150	-128	-121	-53	-60	-57	-104	37	-152	19	34	-74	-22	-53	81	-30	-1
0.410000	9653	10845	1560	-12474	650	4123	8252	-5989	917	5168	7226	-249	1777	1866	6408	-5931	17002	9619	-1682	-17529	606	-8914	7453	-22588	-1093	-11668	3422	-21711	914	-11246	5808	-12327	-150	-128	-119	-65	-60	-60	-104	39	-148	18	37	-72	-21	-53	80	-28	1
0.410833	13241	10715	1732	-12692	657	4485	8286	-5499	439	5467	6844	-481	2190	2026	6582	-6130	17781	10005	-1565	-18027	-339	-9375	8294	-23997	-1125	-12512	3458	-22394	813	-12045	6548	-12141	-146	-126	-118	-62	-58	-56	-102	43	-150	21	36	-74	-21	-53	85	-26	0
0.411667	16832	10586	1904	-12924	787	4847	8291	-4979	56	5758	6443	-749	3035	2198	6721	-6335	18286	10390	-1465	-18496	-1200	-9869	9183	-25428	-1100	-13367	3522	-23023	642	-12830	7311	-11946	-147	-119	-117	-63	-63	-55	-100	44	-148	20	36	-72	-19	-51	86	-23	1
0.412500	20426	10460	2070	-13156	752	5212	8274	-4442	-223	6018	6007	-1065	3494	2359	6824	-6567	18582	10776	-1373	-18936	-2211	-10394	10106	-26786	-1103	-14232	3627	-23604	434	-13595	8086	-11736	-150	-126	-118	-55	-59	-56	-100	43	-151	-3	36	-72	-18	-51	80	-25	-1
0.413333	23982	10336	2222	-13396	709	5576	8232	-3902	-468	6260	5571	-1414	3732	2466	6892	-6822	18763	11168	-1291	-19343	-3188	-10955	11049	-28072	-1009	-15080	3779	-24134	433	-14321	8857	-11532	-147	-122	-118	-64	-60	-59	-105	39	-148	20	36	-75	-19	-55	84	-26	-1
0.414167	27197	10213	2350	-13647	727	5938	8158	-3332	-782	6464	5139	-1806	3698	2550	6918	-7113	18789	11561	-1237	-19698	-4168	-11531	11999	-29253	-811	-15906	3986	-24621	305	-15006	9604	-11328	-152	-127	-121	-69	-65	-62	-156	37	-150	18	34	-80	-26	-55	81	-28	-6
0.415000	29836	10089	2461	-13908	788	6296	8098	-2769	-1164	6635	4711	-2233	3110	2601	6915	-7439	18642	11962	-1196	-20008	-5299	-12107	12941	-30320	-775	-16696	4253	-25070	104	-15631	10323	-11134	-135	-129	-126	-68	-67	-64	-111	36	-153	11	30	-81	-26	-60	79	-30	-7
0.415833	31948	9965	2532	-14182	1661	6639	8018	-2204	-1336	6763	4278	-2695	1923	2601	6881	-7806	18238	12342	-1179	-20262	-6588	-12682	13864	-31249	-603	-17431	4607	-25486	13	-16198	11004	-10963	-152	-130	-121	-67	-60	-64	-108	32	-153	17	34	-78	-22	-57	80	-30	-1
0.416667	32767	9844	2575	-14464	1610	6984	7938	-1648	-1338	6850	3925	-3185	91	2551	6821	-8213	17833	12786	-1179	-20452	-7511	-13250	14748	-32032	-623	-18101	5037	-25879	-158	-16695	11631	-10824	-150	-128	-121	-65	-59	-61	-105	37	-150	16	30	-78	-19	-55	80	-30	0
0.417500	32644	9715	2575	-14773	1439	7296	7850	-1107	-1369	6881	3575	-3709	-1812	2437	6735	-8667	17270	13208	-1216	-20581	-8176	-13788	15577	-32439	-585	-18718	5563	-26251	-385	-17126	12197	-10721	-150	-128	-122	-68	-66	-62	-107	40	-151	22	33	-75	-30	-59	84	-28	0
0.418333	32292	9583	2533	-15105	1290	7590	7768	-576	-1487	6847	3271	-4259	-3385	2261	6630	-9156	16576	13641	-1280	-20640	-8719	-14306	16356	-32616	-446	-19256	6174	-26597	-517	-17499	12703	-10665	-149	-128	-119	-67	-63	-61	-105	41	-151	18	34	-77	-25	-58	81	-27	-4
0.419167	31897	9444	2444	-15472	884	7854	7698	-68	-1537	6747	3010	-4826	-4258	2018	6520	-9689	15988	14083	-1379	-20638	-9232	-14782	17055	-32673	-411	-19714	6881	-26916	-592	-17756	13141	-10660	-152	-127	-120	-72	-61	-63	-109	39	-147	20	33	-78	-19	-57	86	-28	-1
0.420000	31414	9294	2302	-15876	623	8083	7637	417	-1377	6571	2794	-5412	-4583	1707	6391	-10261	15292	14540	-1522	-20571	-9685	-15214	17676	-32724	-496	-20096	7674	-27201	-692	-17957	13515	-10735	-150	-127	-119	-70	-63	-60	-107	35	-151	17	32	-78	-19	-62	78	-31	0
0.420833	31089	9140	2107	-16308	995	8265	7591	874	-1104	6311	2673	-6008	-4966	1353	6274	-10867	14319	15010	-1694	-20427	-9927	-15598	18205	-32729	-355	-20390	8549	-27439	-708	-18072	13849	-10810	-151	-127	-119	-67	-62	-63	-108	35	-151	15	21	-76	-22	-61	80	-27	0
0.421667	30696	8969	1864	-16779	384	8395	7572	1310	-1108	5974	2532	-6618	-5888	871	6158	-11506	13422	15492	-1901	-20228	-9685	-15935	18643	-32738	-382	-20607	9513	-27619	-654	-18105	14132	-10960	-150	-130	-121	-69	-62	-62	-108	37	-152	16	30	-77	-22	-61	79	-31	-3
0.422500	30305	8785	1565	-17283	237	8451	7567	1726	-1106	5518	2479	-7230	-6811	346	6057	-12168	12510	15994	-2132	-19971	-9263	-16224	18980	-32752	-409	-20736	10529	-27721	-694	-18054	14387	-11152	-153	-129	-122	-74	-69	-63	-110	52	-155	13	28	-84	-21	-61	79	-32	0
0.423333	29918	8578	1201	-17821	-65	8428	7595	2118	-810	4971	2487	-7837	-7382	-246	5955	-12862	11596	16518	-2383	-19669	-8889	-16469	19216	-32740	-283	-20783	11574	-27732	-638	-17911	14621	-11372	-155	-130	-125	-76	-65	-63	-112	35	-153	18	29	-80	-14	-60	76	-33	-4
0.424167	29543	8347	776	-18385	-392	8306	7655	2485	-786	4310	2538	-8439	-7629	-903	5880	-13580	10794	17043	-2627	-19318	-8311	-16668	19359	-32750	-233	-20741	12701	-27623	-533	-17677	14859	-11604	-150	-127	-138	-72	-61	-60	-102	61	-149	20	34	-78	-23	-57	85	-26	0
0.425000	28915	8085	263	-18969	-309	8069	7751	2837	-938	3536	2662	-9032	-7657	-1626	5809	-14334	9939	17604	-2859	-18941	-7743	-16841	19393	-32608	-230	-20605	13807	-27380	-544	-17351	15111	-11841	-148	-126	-119	-67	-64	-61	-105	42	-149	20	35	-87	-23	-58	84	-29	-1
0.425833	26849	7771	-324	-19565	-250	7694	7872	3162	-1038	2634	2812	-9615	-7765	-2434	5744	-15130	9179	18178	-3060	-18539	-7129	-16986	19325	-32220	-193	-20384	14898	-26992	-504	-16929	15373	-12068	-149	-117	-119	-69	-64	-58	-105	34	-152	19	16	-80	-22	-57	78	-31	-3
0.426667	24170	7409	-1011	-20164	-451	7158	8031	3467	-1129	1600	3003	-10188	-7636	-3308	5689	-15967	8632	18771	-3197	-18119	-6417	-17115	19156	-31641	-250	-20056	15962	-26436	-400	-16409	15684	-12251	-149	-126	-121	-73	-61	-59	-107	37	-150	20	32	-78	-22	-57	81	-29	-3
0.427500	21980	6983	-1806	-20765	-706	6452	8202	3747	-1476	421	3219	-10753	-6780	-4259	5627	-16852	8041	19374	-3260	-17735	-5502	-17234	18891	-30912	-173	-19620	16965	-25710	-307	-15797	16043	-12389	-149	-124	-122	-51	-63	-57	-104	40	-149	19	34	-75	-18	-56	81	-28	-3
0.428333	19149	6495	-2716	-21358	-1042	5548	8435	4001	-1787	-887	3449	-11306	-5724	-5280	5552	-17784	7497	19988	-3217	-17344	-4247	-17361	18528	-30037	-263	-19082	17890	-24817	-205	-15091	16453	-12461	-147	-128	-121	-67	-62	-59	-105	40	-152	18	34	-77	-21	-55	81	-28	0
0.429167	16130	5932	-3751	-21916	-661	4457	8665	4224	-1905	-2295	3678	-11853	-4544	-6374	5456	-18765	6917	20606	-3049	-16980	-3220	-17465	18082	-29053	-275	-18424	18710	-23762	-182	-14301	16914	-12452	-153	-139	-121	-67	-63	-58	-99	39	-147	20	36	-77	-19	-56	81	-29	-3
0.430000	13474	5303	-4910	-22455	-1304	3134	8894	4402	-1844	-3866	3878	-12396	-3791	-7539	5318	-19804	6353	21227	-2745	-16650	-2141	-17579	17549	-27926	-223	-17653	19408	-22561	-334	-13427	17424	-12360	-149	-126	-119	-65	-64	-56	-108	42	-152	20	34	-75	-21	-52	81	-28	-3
0.430833	10683	4615	-6189	-22954	-1429	1615	9102	4533	-1548	-5512	4040	-12942	-3691	-8784	5128	-20891	5817	21831	-2286	-16367	-1078	-17683	16941	-26664	-285	-16760	19976	-21232	-342	-12480	17978	-12187	-148	-124	-128	-66	-62	-56	-103	41	-148	17	37	-74	-21	-53	82	-27	0
0.431667	7967	3875	-7573	-23416	-1151	-101	9273	4601	-1490	-7249	4123	-13510	-3785	-10105	4875	-22027	5497	22406	-1661	-16135	-319	-17771	16267	-25276	-273	-15776	20390	-19804	-367	-11476	18551	-11935	-133	-122	-129	-64	-65	-56	-105	41	-151	19	34	-74	-25	-57	79	-27	0
0.432500	5330	3101	-9053	-23839	-798	-1999	9374	4590	-1453	-9055	4104	-14089	-4156	-11482	4534	-23191	5125	22936	-877	-15974	399	-17819	15533	-23754	-190	-14629	20655	-18309	-435	-10421	19130	-11616	-146	-131	-120	-40	-59	-56	-104	43	-149	22	33	-73	-18	-52	84	-24	1
0.433333	2599	2321	-10606	-24205	-1073	-4066	9374	4495	-1206	-10900	3949	-14693	-4385	-12918	4092	-24375	4694	23444	60	-15853	1371	-17818	14747	-22129	-238	-13409	20742	-16799	-524	-9343	19685	-11249	-149	-125	-119	-66	-63	-59	-105	40	-141	20	36	-74	-23	-60	81	-27	-8
0.434167	-115	1541	-12223	-24537	-659	-6286	9237	4288	-972	-12752	3634	-15329	-4394	-14411	3529	-25564	4310	23804	1153	-15812	2297	-17748	13919	-20409	-188	-12091	20682	-15307	-546	-8256	20195	-10851	-153	-129	-120	-68	-73	-60	-109	37	-155	19	33	-78	-27	-59	81	-28	-4
0.435000	-2265	808	-13861	-24809	-974	-8600	8945	3965	-779	-14568	3129	-16002	-3908	-15929	2835	-26742	3983	24116	2364	-15836	2992	-17579	13075	-18624	-170	-10701	20462	-13879	-520	-7169	20645	-10447	-152	-128	-121	-65	-64	-61	-102	40	-153	16	36	-77	-23	-63	80	-30	-4
0.435833	-4335	143	-15479	-25034	-1015	-10970	8452	3512	-496	-16315	2413	-16720	-3007	-17474	1994	-27877	3776	24322	3661	-15922	3807	-17296	12219	-16803	-259	-9256	20086	-12554	-526	-6103	21011	-10058	-150	-125	-121	-67	-65	-58	-104	40	-151	17	32	-77	-22	-53	82	-28	2
0.436667	-6247	-422	-17040	-25213	-834	-13349	7744	2920	-197	-17961	1465	-17488	-1885	-19012	994	-28945	3535	24423	5001	-16064	4576	-16880	11373	-14973	-171	-7767	19575	-11357	-518	-5090	21254	-9718	-149	-127	-121	-64	-63	-58	-105	41	-153	19	36	-74	-25	-60	87	-28	-3
0.437500	-7851	-855	-18499	-25346	-768	-15687	6792	2163	-105	-19484	268	-18301	-338	-20513	-162	-29928	3295	24404	6343	-16256	5429	-16315	10545	-13157	-195	-6266	18941	-10333	-501	-4148	21406	-9450	-149	-127	-117	-62	-63	-55	-104	42	-155	18	38	-78	-18	-57	85	-26	-3
0.438333	-9330	-1135	-19827	-25430	-421	-17943	5572	1259	-53	-20824	-1172	-19162	1652	-21948	-1488	-30807	3037	24269	7622	-16505	6103	-15581	9752	-11414	-214	-4779	18215	-9502	-460	-3303	21413	-9275	-149	-125	-120	-65	-65	-58	-105	42	-151	19	36	-81	-24	-58	85	-27	-1
0.439167	-10517	-1238	-20977	-25460	-263	-20047	4053	179	361	-21974	-2853	-20071	3496	-23284	-2977	-31562	2876	24020	8801	-16786	6529	-14680	9017	-9770	-154	-3337	17404	-8867	-404	-2568	21294	-9218	-150	-126	-119	-64	-62	-59	-103	47	-148	17	34	-76	-24	-58	82	-27	1
0.440000	-11364	-1151	-21918	-25448	-243	-21939	2316	-1059	576	-22902	-4765	-21015	4846	-24479	-4639	-32178	2713	23661	9804	-17095	6939	-13611	8355	-8268	-170	-1965	16546	-8454	-337	-1960	21049	-9292	-151	-132	-121	-65	-66	-62	-110	34	-155	16	34	-78	-28	-60	84	-32	-5
0.440833	-12187	-867	-22613	-25383	26	-23556	292	-2457	492	-23588	-6880	-21991	5685	-25515	-6460	-32495	2354	23210	10584	-17416	7230	-12372	7788	-6934	-107	-676	15659	-8237	-248	-1487	20693	-9502	-148	-128	-143	-67	-63	-60	-108	40	-152	18	35	-68	-22	-58	79	-30	-6
0.441667	-13195	-369	-23033	-25257	-119	-24901	-1968	-4004	628	-24011	-9188	-22990	6120	-26324	-8419	-32634	2055	22685	11100	-17741	7298	-10988	7322	-5797	-160	500	14765	-8215	-215	-1166	20245	-9845	-150	-128	-167	-68	-63	-59	-107	36	-159	16	36	-74	-24	-59	81	-30	-3
0.442500	-14482	313	-23172	-25086	342	-25897	-4441	-5684	743	-24180	-11634	-24004	6269	-26896	-10497	-32701	1722	22101	11318	-18071	6995	-9474	6977	-4875	-103	1548	13899	-8377	-197	-994	19748	-10327	-152	-131	-124	-67	-68	-60	-107	39	-165	17	33	-79	-24	-58	80	-30	-6
0.443333	-15519	1180	-23031	-24866	365	-26534	-7104	-7490	647	-24087	-14167	-25005	6074	-27188	-12659	-32720	1382	21481	11225	-18389	6704	-7845	6768	-4196	-104	2438	13083	-8693	-201	-969	19179	-10931	-147	-130	-120	-65	-64	-59	-104	39	-151	20	50	-76	-22	-56	85	-26	-4
0.444167	-16672	2213	-22585	-24588	430	-26795	-9884	-9381	776	-23731	-16725	-25983	5741	-27179	-14882	-32744	1051	20841	10818	-18705	6189	-6146	6704	-3771	-196	3167	12356	-9144	-221	-1075	18625	-11637	-147	-125	-119	-64	-59	-56	-103	44	-156	22	39	-73	-16	-53	86	-26	3
0.445000	-17890	3384	-21866	-24272	420	-26686	-12735	-11333	1033	-23144	-19261	-26929	5276	-26853	-17138	-32577	692	20201	10120	-19016	5127	-4416	6793	-3609	-70	3716	11730	-9715	-279	-1308	18092	-12443	-144	-125	-115	-65	-58	-58	-104	39	-146	21	47	-76	-21	-56	81	-28	-1
0.445833	-19150	4652	-20905	-23926	597	-26236	-15606	-13317	1044	-22335	-21711	-27802	4614	-26190	-19399	-32208	343	19577	9162	-19332	4168	-2698	7037	-3684	-36	4088	11229	-10361	-303	-1643	17619	-13317	-145	-126	-117	-64	-61	-61	-101	42	-150	8	37	-73	-19	-57	84	-28	0
0.446667	-20557	5987	-19721	-23551	299	-25430	-18435	-15288	888	-21325	-24021	-28648	3877	-25187	-21606	-31673	-43	18995	8020	-19655	3430	-1024	7451	-3987	-114	4277	10877	-11082	-299	-2060	17244	-14199	-147	-126	-118	-63	-64	-57	-102	41	-151	20	36	-73	-27	-58	80	-27	0
0.447500	-22324	7349	-18366	-23162	812	-24356	-21153	-17223	671	-20155	-26113	-29387	3346	-23866	-23709	-31017	-527	18455	6757	-19984	2320	557	8021	-4561	-103	4290	10694	-11838	-321	-2493	17016	-15097	-148	-126	-119	-66	-64	-59	-107	38	-151	23	35	-73	-23	-55	80	-29	0
0.448333	-23610	8700	-16882	-22774	268	-23034	-23720	-19084	216	-18840	-27945	-30039	3089	-22245	-25679	-30263	-918	17971	5434	-20346	1025	2023	8758	-5319	43	4127	10678	-12629	-301	-2954	16872	-15979	-151	-132	-122	-73	-63	-60	-110	35	-153	16	30	-78	-23	-60	79	-32	-6
0.449167	-24722	10011	-15292	-22401	-732	-21525	-26070	-20849	-41	-17460	-29470	-30585	3009	-20340	-27483	-29420	-1166	17543	4143	-20737	84	3337	9646	-6245	76	3812	10850	-13422	-390	-3371	16914	-16799	-148	-129	-119	-68	-62	-62	-105	38	-152	15	32	-74	-21	-59	80	-30	0
0.450000	-25775	11271	-13657	-22048	-549	-19893	-28136	-22471	84	-15970	-30670	-31025	2806	-18206	-29088	-28507	-1387	17166	2956	-21185	-1006	4467	10676	-7315	181	3361	11187	-14220	-440	-3784	17113	-17562	-148	-129	-121	-69	-60	-63	-104	39	-148	19	32	-75	-17	-57	82	-29	0
0.450833	-26533	12426	-12024	-21748	-584	-18210	-29880	-23925	72	-14507	-31531	-31357	2481	-15872	-30485	-27539	-1530	16835	1954	-21681	-1971	5397	11822	-8497	304	2792	11712	-15011	-292	-4099	17469	-18229	-147	-127	-124	-66	-61	-58	-92	39	-150	19	32	-76	-22	-55	84	-25	1
0.451667	-26924	13460	-10447	-21510	-547	-16551	-31279	-25253	-30	-13073	-32043	-31580	2204	-13425	-31626	-26550	-1693	16537	1206	-22245	-2716	6107	13070	-9763	266	2133	12397	-15798	-162	-4318	17968	-18785	-147	-126	-118	-66	-64	-55	-102	43	-148	22	35	-73	-18	-52	85	-25	-4
0.452500	-26797	14357	-8954	-21352	-337	-14976	-32091	-26384	0	-11720	-32231	-31697	2303	-10931	-32210	-25568	-1628	16252	756	-22864	-3210	6598	14391	-11089	243	1403	13220	-16564	-124	-4430	18587	-19204	-148	-124	-121	-62	-59	-59	-102	41	-148	22	27	-73	-22	-55	86	-25	1
0.453333	-26076	15110	-7600	-21292	-477	-13544	-32433	-27339	60	-10502	-32101	-31705	2397	-8479	-32460	-24536	-1388	15964	631	-23560	-3596	6868	15776	-12447	257	641	14152	-17313	-256	-4411	19294	-19490	-147	-125	-119	-68	-64	-59	-134	37	-149	20	21	-75	-22	-57	84	-29	-1
0.454167	-24929	15710	-6421	-21335	-311	-12309	-32588	-28118	311	-9467	-31697	-31626	2137	-6131	-32572	-23512	-1246	15650	859	-24313	-3842	6926	17178	-13806	322	-125	15172	-18048	-290	-4267	20058	-19629	-150	-125	-124	-68	-64	-59	-103	39	-151	18	30	-78	-23	-57	80	-30	0
0.455000	-23489	16172	-5368	-21501	-459	-11331	-32655	-28730	431	-8644	-31051	-31451	1957	-3959	-32617	-22496	-987	15295	1430	-25093	-3624	6787	18577	-15143	304	-870	16242	-18748	-185	-3996	20852	-19630	-145	-128	-121	-66	-62	-57	-102	40	-152	16	28	-76	-22	-53	80	-25	-4
0.455833	-21904	16495	-4534	-21779	-480	-10631	-32463	-29186	288	-8065	-30213	-31202	1814	-2031	-32651	-21501	-827	14870	2324	-25967	-3402	6467	19938	-16437	119	-1567	17336	-19427	-182	-3608	21640	-19488	-158	-127	-121	-69	-63	-60	-111	37	-128	18	35	-76	-19	-57	80	-31	0
0.456667	-19776	16699	-3889	-22177	-734	-10235	-31780	-29523	302	-7748	-29222	-30890	1644	-411	-32649	-20518	-781	14374	3488	-26845	-3212	5988	21229	-17682	102	-2201	18418	-20077	-256	-3130	22378	-19214	-151	-129	-125	-68	-63	-63	-109	34	-153	15	30	-97	-26	-60	77	-29	-1
0.457500	-17323	16797	-3439	-22692	102	-10150	-30711	-29752	342	-7714	-28132	-30534	1372	833	-32662	-19553	-624	13788	4895	-27728	-2872	5375	22439	-18853	44	-2754	19460	-20680	-305	-2573	23051	-18814	-158	-128	-124	-67	-62	-57	-104	38	-148	19	37	-76	-22	-57	81	-28	0
0.458333	-14502	16815	-3162	-23309	182	-10369	-29308	-29903	343	-7959	-27002	-30154	1165	1673	-32648	-18612	-606	13113	6457	-28603	-2746	4640	23541	-19957	55	-3220	20419	-21237	-351	-1977	23628	-18312	-150	-127	-120	-67	-61	-58	-104	39	-151	18	35	-79	-25	-57	80	-26	-3
0.459167	-11401	16766	-3044	-24071	149	-10884	-27653	-30000	189	-8482	-25876	-29772	1063	2076	-32661	-17701	-585	12319	8131	-29459	-2449	3811	24505	-20973	22	-3593	21275	-21728	-293	-1372	24089	-17718	-147	-129	-120	-69	-64	-59	-102	39	-149	18	36	-77	-22	-55	80	-29	-1
0.460000	-8058	16676	-3061	-24828	283	-11662	-25802	-30072	27	-9259	-24813	-29411	830	2034	-32449	-16823	-446	11421	9834	-30261	-2057	2914	25319	-21898	-18	-3887	21994	-22142	-273	-796	24429	-17046	-148	-129	-120	-67	-63	-58	-103	41	-149	15	35	-77	-19	-56	80	-30	0
0.460833	-5054	16558	-3181	-25684	354	-12671	-23799	-30137	138	-10261	-23835	-29092	780	1535	-31945	-15982	-362	10423	11503	-31012	-1905	1956	25971	-22737	-29	-4098	22572	-22470	-219	-267	24655	-16322	-149	-128	-122	-78	-60	-63	-107	37	-149	17	36	-75	-21	-60	80	-29	-3
0.461667	-1606	16438	-3391	-26575	759	-13859	-21697	-30213	210	-11465	-22970	-28833	795	607	-31279	-15191	-405	9342	13073	-31682	-1851	964	26455	-23475	4	-4247	22994	-22693	-128	163	24759	-15558	-152	-129	-121	-65	-62	-61	-103	36	-150	16	36	-76	-21	-61	84	-31	-3
0.462500	2109	16328	-3634	-27479	583	-15180	-19567	-30316	72	-12823	-22243	-28656	581	-711	-30493	-14463	-354	8206	14479	-32241	-1403	-59	26764	-24116	-82	-4352	23249	-22807	-91	478	24759	-14782	-150	-130	-121	-70	-68	-59	-105	36	-154	17	33	-78	-22	-59	80	-30	-1
0.463333	5544	16236	-3901	-28373	769	-16591	-17430	-30455	87	-14276	-21668	-28572	618	-2356	-29614	-13811	-417	7008	15689	-32496	-989	-1094	26921	-24648	-97	-4427	23336	-22799	-104	650	24666	-14001	-149	-129	-118	-69	-61	-59	-103	41	-147	20	36	-75	-22	-57	80	-28	0
0.464167	8979	16178	-4163	-29235	666	-18037	-15363	-30632	165	-15783	-21236	-28591	631	-4277	-28653	-13252	-484	5787	16689	-32611	-707	-2140	26875	-25076	-185	-4517	23276	-22659	-78	663	24502	-13228	-150	-128	-118	-65	-33	-56	-102	41	-148	18	36	-74	-19	-53	84	-28	1
0.465000	12299	16151	-4405	-30053	439	-19466	-13404	-30854	153	-17293	-20932	-28714	511	-6409	-27634	-12790	-628	4557	17433	-32656	-499	-3195	26696	-25392	-195	-4598	23067	-22398	-14	497	24273	-12482	-149	-128	-121	-67	-65	-63	-104	37	-150	15	32	-77	-22	-59	80	-32	0
0.465833	15435	16149	-4608	-30801	395	-20843	-11597	-31117	76	-18768	-20747	-28946	420	-8685	-26560	-12450	-844	3357	17931	-32676	-349	-4242	26341	-25597	-113	-4733	22738	-22006	19	154	24011	-11764	-146	-127	-121	-66	-63	-59	-103	38	-143	18	36	-77	-22	-57	79	-31	0
0.466667	18490	16180	-4760	-31470	30	-22121	-9967	-31405	35	-20163	-20650	-29263	378	-11049	-25453	-12241	-1012	2210	18200	-32698	42	-5287	25867	-25683	-193	-4925	22304	-21491	33	-362	23739	-11090	-151	-126	-120	-67	-63	-61	-107	39	-150	13	33	-73	-23	-60	80	-42	-5
0.467500	21334	16236	-4858	-32046	-99	-23273	-8532	-31727	176	-21444	-20624	-29669	556	-13382	-24352	-12176	-1300	1126	18216	-32684	206	-6326	25272	-25644	-275	-5193	21794	-20872	107	-1045	23460	-10465	-151	-129	-120	-70	-56	-59	-104	39	-150	20	30	-77	-24	-60	80	-32	-3
0.468333	23658	16310	-4910	-32466	-200	-24283	-7317	-32048	171	-22577	-20637	-30134	373	-15627	-23245	-12259	-1545	142	18048	-32698	206	-7358	24572	-25483	-242	-5544	21231	-20157	81	-1874	23191	-9883	-151	-130	-118	-65	-61	-61	-107	39	-154	16	34	-75	-24	-56	82	-33	-1
0.469167	25324	16373	-4918	-32625	-137	-25129	-6323	-32366	4	-23537	-20655	-30638	63	-17716	-22195	-12501	-1877	-732	17716	-32680	311	-8374	23793	-25195	-280	-5975	20643	-19370	69	-2831	22938	-9357	-153	-131	-120	-64	-65	-63	-108	38	-151	19	32	-76	-23	-59	80	-32	-3
0.470000	26796	16438	-4886	-32710	-52	-25805	-5578	-32596	55	-24314	-20661	-31159	-116	-19603	-21214	-12892	-2480	-1475	17259	-32694	248	-9368	22946	-24788	-169	-6498	20056	-18528	75	-3891	22705	-8871	-147	-127	-119	-68	-61	-57	-103	39	-148	18	30	-77	-19	-56	84	-30	-3
0.470833	27980	16484	-4823	-32720	-302	-26302	-5048	-32663	80	-24886	-20631	-31665	-499	-21235	-20335	-13433	-2857	-2084	16718	-32680	308	-10329	22051	-24260	-301	-7102	19491	-17653	45	-5039	22495	-8440	-148	-128	-118	-67	-61	-56	-103	41	-167	21	34	-72	-17	-52	86	-29	0
0.471667	28818	16502	-4758	-32746	-357	-26633	-4735	-32713	105	-25261	-20547	-32149	-515	-22580	-19591	-14106	-3225	-2548	16140	-32688	123	-11256	21122	-23625	-263	-7778	18955	-16771	79	-6233	22298	-8057	-145	-124	-116	-67	-60	-59	-103	43	-147	20	35	-73	-22	-58	82	-28	0
0.472500	29258	16485	-4688	-32753	-308	-26805	-4624	-32710	5	-25436	-20409	-32504	-273	-23611	-19014	-14896	-3641	-2872	15557	-32697	81	-12142	20174	-22875	-204	-8522	18470	-15905	112	-7448	22129	-7722	-147	-124	-117	-69	-65	-55	-104	43	-147	21	36	-74	-21	-56	84	-28	1
0.473333	29472	16419	-4628	-32748	-614	-26828	-4675	-32729	-53	-25421	-20203	-32680	-335	-24326	-18618	-15776	-4007	-3056	15002	-32686	199	-12984	19219	-22036	-211	-9311	18035	-15084	12	-8665	21954	-7436	-150	-129	-122	-68	-63	-55	-108	36	-151	15	32	-76	-26	-61	78	-31	-7
0.474167	29272	16297	-4598	-32767	-510	-26725	-4886	-32741	-79	-25230	-19938	-32721	156	-24721	-18423	-16729	-4457	-3104	14503	-32703	268	-13759	18279	-21123	-174	-10128	17664	-14335	25	-9847	21789	-7189	-149	-129	-121	-69	-68	-61	-109	37	-152	17	32	-78	-24	-59	78	-31	-4
0.475000	28999	16129	-4586	-32748	-260	-26503	-5202	-32731	-63	-24867	-19606	-32758	1348	-24816	-18437	-17713	-5029	-3031	14091	-32685	77	-14464	17366	-20147	-36	-10960	17354	-13645	5	-10976	21618	-6980	-151	-128	-119	-70	-63	-60	-108	36	-155	18	29	-79	-24	-59	81	-33	-5
0.475833	28741	15905	-4614	-32763	-675	-26188	-5613	-32734	87	-24365	-19225	-32745	1251	-24638	-18646	-18713	-5324	-2848	13773	-32697	315	-15099	16485	-19129	-91	-11782	17094	-13048	-55	-12057	21437	-6807	-150	-127	-119	-60	-67	-60	-109	37	-150	15	29	-77	-22	-59	81	-30	-3
0.476667	28258	15621	-4671	-32738	-453	-25802	-6082	-32725	114	-23734	-18802	-32765	753	-24216	-19077	-19689	-5629	-2573	13555	-32679	704	-15671	15647	-18101	-78	-12592	16879	-12553	-83	-13069	21242	-6671	-147	-127	-124	-72	-63	-60	-105	40	-150	18	34	-77	-22	-59	84	-30	0
0.477500	27729	15287	-4769	-32752	-385	-25355	-6588	-32746	60	-23005	-18339	-32689	604	-23601	-19672	-20614	-5890	-2219	13449	-32690	905	-16161	14863	-17049	-95	-13382	16694	-12160	-161	-14008	21027	-6570	-151	-128	-111	-65	-60	-57	-105	44	-150	16	34	-75	-22	-57	84	-28	0
0.478333	27020	14900	-4897	-32743	-495	-24868	-7109	-32718	137	-22203	-17855	-32379	249	-22843	-20403	-21460	-6089	-1812	13436	-32688	1075	-16590	14134	-16040	-130	-14139	16536	-11878	-199	-14855	20793	-6502	-148	-124	-118	-68	-67	-58	-104	40	-149	20	35	-73	-19	-57	85	-26	0
0.479167	25968	14460	-5056	-32750	-343	-24364	-7625	-32730	3	-21380	-17356	-31883	-59	-21989	-21231	-22211	-6384	-1370	13515	-32686	1162	-16959	13493	-15087	-62	-14861	16385	-11702	-219	-15639	20541	-6465	-147	-142	-117	-66	-61	-58	-105	39	-151	17	34	-72	-21	-59	81	-28	0
0.480000	24816	13975	-5234	-32758	-346	-23854	-8118	-32712	-98	-20516	-16844	-31227	-246	-21095	-22108	-22847	-6524	-911	13673	-32700	1272	-17278	12887	-14228	-80	-15551	16240	-11618	-301	-16357	20274	-6460	-147	-122	-118	-66	-59	-58	-114	38	-147	20	37	-73	-19	-56	81	-27	0
0.480833	23552	13462	-5427	-32745	-323	-23348	-8576	-32729	-18	-19684	-16327	-30458	-531	-20199	-22979	-23354	-6610	-455	13889	-32686	1397	-17556	12388	-13477	-76	-16216	16078	-11629	-285	-17034	19995	-6487	-149	-126	-119	-65	-62	-65	-107	36	-149	17	35	-72	-24	-62	80	-30	-1
0.481667	21845	12891	-5626	-32755	-130	-22859	-8998	-32721	-152	-18899	-15799	-29574	-944	-19350	-23774	-23719	-6674	-15	14144	-32700	1491	-17810	11970	-12865	12	-16868	15895	-11711	-190	-17670	19714	-6538	-152	-130	-122	-73	-67	-65	-108	34	-153	10	33	-78	-27	-67	77	-32	-5
0.482500	19415	12301	-5823	-32746	-236	-22401	-9375	-32727	-215	-18177	-15265	-28601	-1231	-18589	-24447	-23943	-6562	391	14425	-32682	1525	-18047	11643	-12399	-98	-17506	15696	-11858	-230	-18272	19444	-6606	-153	-130	-124	-72	-70	-61	-108	37	-154	16	33	-78	-22	-60	79	-31	-4
0.483333	16571	11685	-6008	-32759	86	-21955	-9686	-32691	-221	-17545	-14720	-27553	-1367	-17935	-24943	-24021	-6631	762	14712	-32695	1218	-18285	11410	-12103	15	-18149	15472	-12056	-150	-18872	19186	-6699	-150	-128	-120	-74	-61	-59	-102	38	-151	21	33	-79	-21	-56	82	-29	0
0.484167	13564	11049	-6183	-32737	-84	-21550	-9945	-32564	-210	-17013	-14144	-26454	-1628	-17413	-25221	-23968	-6507	1084	14987	-32679	1048	-18540	11288	-11989	-55	-18803	15231	-12290	-74	-19484	18943	-6814	-147	-126	-117	-66	-63	-60	-102	42	-147	21	38	-75	-21	-55	82	-25	0
0.485000	10212	10386	-6346	-32748	-13	-21187	-10142	-32413	-185	-16598	-13574	-25334	-1689	-17041	-25259	-23780	-6489	1351	15230	-32690	1012	-18825	11234	-12065	-262	-19494	14963	-12556	-56	-20091	18724	-6955	-148	-125	-117	-67	-63	-58	-101	44	-147	21	36	-77	-26	-57	81	-27	0
0.485833	6881	9700	-6498	-32749	38	-20863	-10266	-32192	-254	-16305	-13004	-24213	-1465	-16815	-25029	-23483	-6492	1565	15427	-32691	913	-19153	11284	-12330	-327	-20219	14683	-12842	-55	-20742	18532	-7106	-148	-129	-119	-66	-62	-60	-101	42	-150	19	37	-73	-18	-52	84	-29	-1
0.486667	3627	8981	-6640	-32747	-86	-20577	-10309	-31909	-379	-16132	-12430	-23095	-1219	-16727	-24493	-23078	-6348	1721	15575	-32684	705	-19524	11431	-12776	-297	-20990	14403	-13147	-77	-21430	18371	-7297	-147	-127	-118	-66	-61	-58	-134	40	-148	20	38	-73	-22	-56	77	-32	0
0.487500	-153	8251	-6777	-32761	-145	-20333	-10261	-31515	-340	-16067	-11866	-22016	-1233	-16762	-23766	-22590	-6189	1832	15660	-32700	346	-19952	11669	-13399	-397	-21819	14131	-13464	0	-22155	18256	-7499	-147	-129	-121	-64	-62	-64	-103	38	-152	21	34	-75	-21	-53	82	-30	-1
0.488333	-4034	7488	-6920	-32743	321	-20117	-10104	-30972	-315	-16105	-11324	-20984	-1313	-16921	-22755	-22024	-6275	1899	15673	-32682	-107	-20437	12014	-14183	-243	-22700	13873	-13796	-6	-22920	18161	-7728	-150	-129	-119	-66	-63	-58	-101	41	-152	19	36	-65	-22	-55	81	-31	-4
0.489167	-7132	6699	-7072	-32759	-90	-19939	-9842	-30257	-277	-16220	-10817	-20021	-1455	-17130	-21561	-21402	-6187	1938	15610	-32697	-291	-20976	12417	-15104	-218	-23629	13645	-14136	-27	-23679	18102	-7978	-149	-126	-119	-67	-64	-61	-104	38	-153	16	34	-75	-21	-55	81	-31	1
0.490000	-10172	5877	-7239	-32740	-70	-19783	-9453	-29329	-242	-16394	-10365	-19139	-1716	-17411	-20198	-20737	-6040	1956	15473	-32676	-332	-21559	12905	-16133	-281	-24587	13457	-14492	79	-24539	18069	-8252	-151	-134	-121	-67	-61	-64	-109	35	-154	17	33	-75	-27	-57	81	-28	-4
0.490833	-12999	5031	-7430	-32755	42	-19657	-8944	-28150	-289	-16600	-9978	-18338	-1772	-17720	-18711	-20042	-5902	1959	15268	-32691	-403	-22178	13469	-17245	-207	-25569	13321	-14855	178	-25377	18067	-8552	-150	-127	-120	-66	-63	-58	-109	42	-147	19	34	-75	-21	-53	79	-27	2
0.491667	-15492	4147	-7656	-32737	-14	-19539	-8306	-26688	-288	-16823	-9659	-17620	-1652	-18026	-17164	-19338	-5719	1964	14992	-32684	-472	-22845	14094	-18410	-250	-26560	13248	-15258	122	-26212	18079	-8872	-149	-129	-119	-66	-63	-59	-101	41	-148	20	36	-73	-22	-51	85	-26	0
0.492500	-17816	3239	-7917	-32744	-49	-19410	-7555	-24910	-283	-17027	-9432	-16992	-1614	-18313	-15621	-18644	-5628	1988	14646	-32684	-451	-23493	14768	-19610	-233	-27531	13239	-15678	21	-27043	18099	-9218	-141	-125	-114	-66	-61	-55	-100	43	-148	20	36	-74	-16	-53	84	-27	1
0.493333	-19797	2289	-8224	-32755	-22	-19332	-6695	-22802	-400	-17200	-9301	-16444	-1605	-18560	-14112	-17974	-5457	2025	14235	-32698	-235	-24166	15487	-20814	-182	-28467	13300	-16122	-31	-27830	18118	-9587	-147	-126	-120	-66	-63	-60	-111	41	-147	20	32	-75	-18	-55	84	-28	0
0.494167	-21421	1285	-8582	-32721	-73	-19213	-5748	-20364	-463	-17292	-9274	-15979	-1676	-18759	-12699	-17364	-5209	2091	13752	-32682	-83	-24825	16235	-21983	-233	-29338	13434	-16597	-8	-28565	18129	-9976	-149	-131	-121	-68	-61	-62	-107	37	-151	13	32	-76	-22	-59	80	-30	-6
0.495000	-23026	284	-8982	-32648	-47	-19114	-4732	-17592	-319	-17310	-9342	-15574	-1750	-18887	-11398	-16793	-5157	2196	13228	-32695	-92	-25451	17011	-23090	-153	-30117	13645	-17093	-78	-29225	18134	-10379	-151	-129	-121	-65	-63	-62	-108	38	-155	17	26	-78	-18	-56	82	-31	0
0.495833	-24891	-745	-9425	-32524	-237	-18986	-3683	-14510	-293	-17237	-9500	-15232	-1841	-18959	-10247	-16301	-4992	2342	12652	-32678	170	-26034	17794	-24127	-202	-30780	13924	-17613	-280	-29804	18151	-10796	-150	-129	-120	-67	-57	-58	-107	41	-150	18	32	-74	-19	-55	80	-27	-6
0.496667	-26838	-1832	-9902	-32410	277	-18836	-2642	-11162	-229	-17065	-9743	-14932	-1876	-18964	-9267	-15891	-5038	2530	12035	-32692	-155	-26560	18571	-25084	-141	-31324	14270	-18152	-448	-30281	18077	-11216	-147	-128	-120	-68	-62	-58	-105	39	-148	16	32	-74	-19	-57	84	-32	9
0.497500	-28277	-2898	-10419	-32289	71	-18662	-1637	-7559	-130	-16790	-10051	-14671	-1917	-18910	-8465	-15573	-5182	2754	11380	-32674	-337	-27016	19339	-25884	-124	-31722	14677	-18700	-628	-30649	18013	-11634	-149	-127	-143	-50	-64	-56	-104	42	-150	17	34	-77	-21	-55	82	-29	1
0.498333	-29610	-4008	-10946	-32181	171	-18460	-706	-3795	-81	-16424	-10403	-14421	-1896	-18809	-7849	-15361	-5360	3014	10696	-32689	-124	-27395	20070	-26588	-133	-31977	15122	-19249	-905	-30896	17917	-12051	-149	-130	-125	-69	-64	-62	-116	36	-153	12	29	-78	-15	-57	80	-31	-6
0.499167	-30830	-5106	-11495	-32086	247	-18228	94	55	-21	-15981	-10768	-14180	-1681	-18673	-7398	-15257	-5563	3296	9997	-32690	-196	-27689	20758	-27160	-120	-32066	15611	-19782	-1073	-31022	17797	-12448	-150	-128	-121	-68	-66	-59	-108	39	-152	17	35	-76	-26	-57	84	-29	2
0.500000	-31698	-6206	-12038	-31998	119	-17952	733	3907	-31	-15479	-11121	-13934	-1573	-18518	-7100	-15259	-5590	3604	9281	-32685	-291	-27887	21409	-27605	-150	-32002	16119	-20296	-1109	-31026	17649	-12833	-148	-130	-120	-66	-62	-59	-109	36	-149	17	35	-79	-19	-58	79	-31	0
0.500833	-32513	-7286	-12568	-31937	-80	-17646	1161	7653	-32	-14930	-11436	-13676	-1685	-18353	-6932	-15373	-5425	3911	8561	-32699	-205	-27995	21976	-27923	-206	-31787	16631	-20772	-1023	-30906	17476	-13186	-149	-130	-121	-56	-66	-61	-112	34	-155	16	35	-78	-21	-58	82	-31	-1
0.501667	-32711	-8344	-13079	-31897	503	-17308	1358	11190	-16	-14383	-11688	-13397	-1594	-18198	-6866	-15586	-5083	4210	7846	-32683	-407	-28004	22478	-28122	-162	-31420	17129	-21210	-945	-30671	17284	-13502	-155	-132	-121	-68	-66	-61	-108	39	-153	15	32	-62	-25	-58	80	-35	-7
0.502500	-32724	-9371	-13542	-31884	263	-16935	1300	14451	17	-13848	-11844	-13096	-1447	-18061	-6874	-15891	-4124	4483	7142	-32699	-313	-27930	22869	-28218	-47	-30923	17643	-21595	-855	-30334	17084	-13780	-152	-133	-129	-66	-65	-62	-112	35	-156	13	33	-78	-24	-59	82	-32	-4
0.503333	-32414	-10355	-13960	-31896	216	-16536	966	17371	40	-13363	-11900	-12769	-1456	-17953	-6947	-16277	-2766	4727	6463	-32679	302	-27763	23180	-28214	-95	-30300	18116	-21913	-728	-29895	16876	-14021	-137	-133	-122	-66	-62	-61	-110	35	-151	17	43	-76	-23	-56	79	-30	0
0.504167	-31363	-11292	-14322	-31928	302	-16112	368	19851	-210	-12916	-11834	-12413	-1316	-17877	-7004	-16713	-1144	4924	5803	-32689	508	-27515	23395	-28121	-147	-29586	18541	-22159	-609	-29380	16672	-14208	-146	-129	-120	-66	-60	-57	-102	43	-148	17	32	-76	-17	-51	87	-33	2
0.505000	-29833	-12167	-14621	-31990	157	-15673	-476	21814	-348	-12566	-11632	-12041	-1062	-17856	-7084	-17199	1197	5051	5173	-32674	569	-27211	23501	-27971	-118	-28804	18919	-22339	-581	-28804	16466	-14355	-150	-128	-121	-67	-63	-55	-104	40	-152	17	37	-74	-23	-56	85	-55	-1
0.505833	-28132	-12982	-14851	-32079	131	-15238	-1544	23202	-313	-12332	-11346	-11667	-1011	-17871	-7149	-17705	3947	5104	4589	-32684	874	-26845	23502	-27772	-104	-27979	19237	-22449	-538	-28181	16277	-14460	-153	-131	-137	-67	-62	-58	-105	40	-151	20	35	-75	-26	-55	82	-28	-4
0.506667	-26558	-13729	-14997	-32190	286	-14807	-2791	23986	-255	-12211	-10932	-11314	-1044	-17939	-7191	-18199	6311	5065	4048	-32693	1092	-26443	23401	-27536	-88	-27138	19471	-22486	-499	-27535	16108	-14521	-151	-131	-122	-69	-66	-62	-105	38	-149	16	32	-79	-23	-57	82	-32	2
0.507500	-24983	-14395	-15058	-32303	162	-14399	-4166	24134	-273	-12218	-10430	-10927	-1097	-18050	-7199	-18659	8341	4935	3563	-32685	1147	-26009	23207	-27283	-116	-26302	19641	-22468	-530	-26885	15970	-14545	-150	-130	-121	-73	-63	-61	-108	38	-151	18	33	-77	-24	-58	75	-31	0
0.508333	-23639	-14975	-15037	-32437	210	-14023	-5621	23658	-369	-12345	-9857	-10589	-994	-18194	-7169	-19059	10100	4707	3134	-32696	1049	-25557	22919	-27015	-77	-25514	19732	-22364	-484	-26245	15861	-14530	-152	-131	-122	-70	-62	-63	-104	37	-152	16	36	-78	-23	-60	80	-30	-1
0.509167	-23026	-15468	-14930	-32552	-30	-13688	-7083	22557	-303	-12594	-9248	-10288	-889	-18376	-7120	-19377	11119	4374	2761	-32680	1257	-25101	22563	-26754	-88	-24790	19743	-22223	-310	-25640	15793	-14490	-149	-127	-122	-67	-65	-59	-104	40	-150	18	34	-78	-22	-58	77	-32	-3
0.510000	-22965	-15877	-14740	-32689	184	-13417	-8488	20883	-370	-12951	-8638	-10043	-862	-18579	-7048	-19596	11141	3940	2447	-32691	965	-24654	22138	-26506	-69	-24149	19676	-22041	-111	-25074	15768	-14426	-147	-129	-121	-68	-62	-57	-102	40	-150	11	34	-74	-22	-53	82	-27	0
0.510833	-22710	-16193	-14471	-32729	69	-13237	-9774	18694	-348	-13411	-8049	-9864	-740	-18806	-6970	-19699	10605	3414	2203	-32672	546	-24231	21667	-26276	-64	-23609	19538	-21828	-147	-24564	15784	-14351	-152	-127	-119	-65	-33	-55	-100	40	-146	21	35	-74	-21	-50	84	-28	0
0.511667	-22491	-16417	-14119	-32752	286	-13101	-10889	16061	-148	-13949	-7513	-9755	-632	-19044	-6904	-19673	9856	2805	2023	-32685	312	-23841	21160	-26078	-115	-23185	19326	-21594	-90	-24124	15835	-14267	-148	-124	-116	-64	-65	-57	-99	46	-155	21	34	-85	-22	-52	86	-26	0
0.512500	-22256	-16558	-13703	-32738	280	-13087	-11786	13045	-59	-14554	-7053	-9735	-497	-19294	-6864	-19513	8864	2117	1899	-32669	-280	-23489	20634	-25900	-9	-22876	19038	-21365	226	-23755	15929	-14186	-146	-122	-118	-66	-60	-55	-98	44	-149	20	36	-72	-19	-52	86	-15	0
0.513333	-21909	-16595	-13218	-32757	374	-13185	-12431	9725	-57	-15210	-6689	-9799	-345	-19547	-6866	-19219	7657	1364	1842	-32679	-526	-23188	20102	-25755	0	-22691	18740	-21139	335	-23465	16057	-14111	-143	-127	-118	-65	-59	-31	-98	41	-147	30	34	-74	-18	-55	82	-32	1
0.514167	-21725	-16558	-12671	-32759	-135	-13396	-12789	6205	-83	-15904	-6437	-9954	-357	-19802	-6932	-18803	6365	571	1829	-32690	-522	-22941	19578	-25640	-75	-22618	18380	-20933	212	-23247	16220	-14049	-149	-129	-122	-68	-63	-61	-104	36	-150	17	32	-76	-21	-57	78	-30	8
0.515000	-22029	-16426	-12067	-32755	132	-13728	-12843	2565	-138	-16604	-6309	-10196	-171	-20064	-7066	-18258	4973	-257	1897	-32683	-793	-22751	19085	-25551	-13	-22653	17990	-20752	312	-23104	16406	-14004	-152	-135	-125	-72	-67	-61	-109	36	-155	11	32	-78	-25	-60	75	-32	-8
0.515833	-21836	-16215	-11417	-32767	124	-14185	-12601	-1099	-56	-17327	-6293	-10517	197	-20317	-7270	-17607	3568	-1093	2001	-32694	-1135	-22617	18630	-25478	120	-22779	17617	-20604	441	-23015	16630	-13972	-153	-129	-122	-69	-62	-60	-108	37	-156	18	32	-75	-23	-56	80	-29	-6
0.516667	-21373	-15921	-10719	-32754	-112	-14748	-12064	-4675	80	-18037	-6389	-10911	413	-20576	-7555	-16872	2319	-1910	2169	-32676	-1185	-22535	18223	-25429	109	-22991	17189	-20497	506	-22990	16866	-13966	-151	-127	-119	-67	-60	-57	-104	36	-151	18	30	-72	-18	-58	77	-31	-4
0.517500	-20879	-15544	-10000	-32767	44	-15423	-11283	-8127	-97	-18760	-6590	-11365	763	-20836	-7928	-16070	945	-2708	2383	-32690	-1266	-22514	17866	-25393	108	-23264	16793	-20437	528	-23017	17127	-13977	-147	-127	-120	-67	-60	-57	-104	37	-152	15	32	-73	-19	-53	82	-27	-4
0.518333	-20288	-15101	-9253	-32744	-75	-16203	-10278	-11404	-148	-19417	-6869	-11873	1325	-21109	-8376	-15224	-483	-3459	2639	-32671	-1347	-22543	17569	-25364	57	-23582	16416	-20420	559	-23080	17383	-14011	-147	-130	-121	-68	-65	-56	-103	38	-145	17	34	-77	-22	-56	82	-28	-4
0.519167	-19486	-14589	-8492	-32758	-205	-17075	-9111	-14447	40	-20085	-7214	-12410	1584	-21400	-8896	-14360	-1212	-4159	2946	-32656	-1214	-22622	17324	-25355	80	-23932	16068	-20451	541	-23179	17641	-14068	-152	-129	-117	-67	-64	-57	-103	39	-150	15	33	-72	-25	-57	82	-28	-19
0.520000	-18325	-14011	-7735	-32738	-104	-18015	-7838	-17220	-30	-20729	-7591	-12964	1442	-21700	-9477	-13498	-410	-4798	3287	-32562	-1232	-22735	17136	-25351	148	-24291	15760	-20524	532	-23294	17901	-14141	-152	-127	-120	-66	-64	-58	-103	37	-152	19	33	-75	-17	-58	82	-30	1
0.520833	-16765	-13369	-6984	-32757	-207	-18998	-6525	-19707	-208	-21364	-7983	-13528	1485	-22038	-10107	-12657	2011	-5362	3670	-32443	-1333	-22887	16989	-25357	66	-24641	15486	-20642	585	-23429	18155	-14234	-150	-128	-101	-67	-64	-58	-104	40	-149	16	30	-75	-26	-58	81	-30	-3
0.521667	-14940	-12684	-6258	-32758	-224	-20028	-5232	-21894	-148	-21983	-8365	-14077	1682	-22400	-10766	-11857	5831	-5849	4094	-32316	-1223	-23068	16888	-25369	7	-24978	15256	-20794	560	-23564	18397	-14340	-148	-125	-122	-65	-66	-58	-109	39	-145	17	30	-77	-25	-57	81	-30	-5
0.522500	-12941	-11957	-5570	-32750	-388	-21056	-4012	-23796	-59	-22599	-8719	-14602	1681	-22794	-11447	-11121	10542	-6256	4528	-32148	-1087	-23262	16817	-25395	-45	-25293	15077	-20974	492	-23703	18621	-14452	-150	-128	-118	-68	-63	-58	-107	39	-153	16	30	-77	-24	-59	79	-34	-7
0.523333	-11160	-11169	-4916	-32765	-308	-22078	-2921	-25424	-53	-23200	-9024	-15093	1743	-23215	-12118	-10459	13673	-6584	4997	-31977	-1265	-23482	16761	-25431	-187	-25564	14942	-21175	456	-23828	18829	-14577	-145	-129	-120	-69	-64	-60	-112	35	-158	13	32	-78	-23	-61	80	-33	-1
0.524167	-9112	-10369	-4317	-32746	-354	-23068	-2007	-26779	-90	-23794	-9274	-15530	1752	-23670	-12766	-9864	12388	-6833	5495	-31806	-1637	-23696	16727	-25469	-152	-25789	14857	-21390	455	-23944	19024	-14693	-150	-126	-117	-67	-60	-53	-102	40	-147	20	33	-73	-19	-56	82	-28	1
0.525000	-6950	-9509	-3774	-32758	-245	-24005	-1305	-27892	-85	-24383	-9464	-15918	1580	-24144	-13387	-9352	6701	-7010	6010	-31595	-1602	-23920	16678	-25528	-288	-25972	14799	-21611	559	-24051	19199	-14813	-150	-128	-119	-62	-63	-56	-104	38	-152	2	34	-76	-22	-56	84	-29	-5
0.525833	-4775	-8652	-3308	-32738	-247	-24880	-845	-28794	-40	-24963	-9600	-16265	1439	-24651	-13970	-8931	-1472	-7128	6540	-31394	-1469	-24139	16616	-25605	-337	-26108	14780	-21833	477	-24144	19348	-14945	-150	-128	-120	-65	-63	-53	-104	41	-151	20	35	-75	-21	-57	82	-27	-3
0.526667	-2688	-7787	-2912	-32754	-99	-25682	-643	-29515	12	-25542	-9690	-16557	1378	-25177	-14503	-8589	-9762	-7181	7086	-31196	-1397	-24358	16524	-25702	-353	-26206	14783	-22050	419	-24229	19482	-15050	-146	-127	-116	-64	-64	-55	-105	38	-152	24	33	-78	-24	-42	86	-29	0
0.527500	-938	-6928	-2597	-32744	-439	-26399	-687	-30089	84	-26107	-9749	-16810	1320	-25708	-14977	-8332	-16721	-7194	7640	-31009	-1223	-24557	16402	-25821	-317	-26262	14805	-22248	784	-24296	19590	-15155	-148	-103	-119	-65	-64	-56	-104	39	-149	17	33	-77	-21	-53	85	-30	-1
0.528333	130	-6081	-2358	-32748	-115	-27040	-982	-30549	184	-26655	-9792	-17016	1302	-26242	-15390	-8146	-21666	-7166	8204	-30820	-1149	-24753	16236	-25959	-370	-26291	14838	-22427	1106	-24358	19681	-15248	-149	-125	-118	-64	-63	-56	-107	38	-149	18	41	-78	-25	-57	80	-29	0
0.529167	1684	-5259	-2221	-32760	-13	-27599	-1504	-30921	180	-27188	-9840	-17202	1037	-26774	-15751	-8031	-24270	-7110	8771	-30658	-1133	-24932	16022	-26121	-316	-26289	14870	-22577	864	-24400	19753	-15348	-149	-125	-121	-65	-64	-58	-107	36	-151	21	32	-80	-23	-53	80	-29	0
0.530000	3099	-4461	-2099	-32744	-281	-28069	-2216	-31233	92	-27696	-9916	-17372	812	-27286	-16059	-7974	-24030	-7033	9341	-30514	-698	-25101	15769	-26303	-310	-26274	14898	-22696	607	-24439	19804	-15431	-148	-126	-119	-62	-63	-57	-104	42	-149	17	39	-73	-22	-55	81	-28	-7
0.530833	4097	-3712	-2071	-32762	-143	-28472	-3079	-31472	-10	-28172	-10042	-17534	837	-27773	-16314	-7970	-20849	-6946	9905	-30390	-410	-25258	15459	-26501	-319	-26247	14913	-22783	560	-24473	19840	-15506	-125	-127	-118	-64	-60	-57	-105	39	-149	21	36	-75	-18	-53	81	-28	0
0.531667	5120	-3015	-2100	-32743	-235	-28813	-4079	-31686	27	-28618	-10238	-17711	756	-28232	-16534	-8014	-15478	-6862	10454	-30301	-27	-25418	15107	-26717	-304	-26223	14900	-22841	441	-24506	19854	-15574	-152	-131	-124	-65	-63	-58	-107	24	-153	18	33	-78	-22	-56	82	-31	-16
0.532500	5837	-2383	-2177	-32757	-181	-29112	-5150	-31876	156	-29031	-10516	-17911	705	-28651	-16724	-8089	-8841	-6773	10991	-30245	337	-25525	14712	-26940	-302	-26194	14872	-22862	312	-24533	19858	-15632	-147	-125	-119	-65	-59	-56	-103	40	-150	19	34	-73	-18	-52	81	-28	0
0.533333	6455	-1815	-2285	-32735	-184	-29356	-6261	-32035	96	-29400	-10880	-18141	514	-29030	-16894	-8198	-1537	-6699	11506	-30221	471	-25668	14277	-27164	-219	-26177	14810	-22850	275	-24566	19835	-15680	-148	-127	-113	-68	-65	-58	-105	38	-150	19	37	-80	-21	-57	81	-29	-1
0.534167	7313	-1327	-2416	-32755	-245	-29597	-7373	-32167	-12	-29738	-11348	-18421	369	-29369	-17059	-8344	5807	-6640	11998	-30239	667	-25787	13815	-27371	-219	-26172	14712	-22820	155	-24602	19794	-15728	-149	-127	-124	-67	-61	-61	-105	37	-153	17	32	-78	-24	-58	80	-29	-4
0.535000	8270	-914	-2559	-32751	-378	-29815	-8443	-32260	-83	-30040	-11907	-18749	295	-29660	-17225	-8519	12274	-6602	12458	-30289	988	-25899	13334	-27595	-292	-26184	14592	-22751	28	-24639	19730	-15760	-150	-131	-124	-69	-64	-62	-105	38	-153	15	35	-76	-24	-57	82	-28	-3
0.535833	9068	-580	-2696	-32745	-382	-30022	-9443	-32324	-176	-30304	-12550	-19126	30	-29914	-17395	-8723	17584	-6584	12890	-30370	1259	-26002	12843	-27777	-227	-26204	14424	-22664	-56	-24678	19646	-15793	-152	-120	-122	-64	-60	-60	-107	36	-150	17	35	-76	-22	-58	79	-34	0
0.536667	9580	-334	-2814	-32760	-230	-30247	-10353	-32338	-162	-30537	-13274	-19565	-10	-30127	-17583	-8955	21497	-6583	13273	-30488	1371	-26104	12350	-27943	-234	-26240	14254	-22559	-128	-24718	19542	-15818	-150	-126	-103	-65	-62	-56	-110	38	-150	18	35	-75	-23	-56	79	-26	0
0.537500	10395	-168	-2908	-32738	-274	-30469	-11178	-32288	-165	-30748	-14052	-20065	116	-30314	-17792	-9222	23396	-6611	13614	-30630	1142	-26196	11850	-28070	-177	-26286	14044	-22441	-199	-24760	19418	-15837	-150	-127	-119	-63	-64	-58	-104	41	-151	19	35	-75	-21	-56	79	-26	-3
0.538333	11389	-82	-2970	-32755	-239	-30705	-11838	-32177	-187	-30934	-14872	-20615	-25	-30465	-18017	-9518	23873	-6660	13908	-30791	1278	-26278	11402	-28158	-289	-26342	13816	-22314	-303	-24803	19272	-15851	-148	-124	-119	-66	-60	-58	-104	39	-150	21	33	-74	-19	-55	84	-27	1
0.539167	12247	-76	-3025	-32737	-116	-30953	-12395	-31980	-12	-31103	-15698	-21213	245	-30598	-18268	-9853	23128	-6743	14141	-30974	1332	-26351	10962	-28203	-298	-26387	13565	-22179	-336	-24842	19099	-15854	-148	-127	-125	-67	-61	-57	-104	41	-151	17	23	-70	-21	-53	82	-28	0
0.540000	12829	-143	-2966	-32749	-85	-31211	-12833	-31705	-43	-31265	-16513	-21848	489	-30714	-18537	-10234	21302	-6826	14324	-31160	1061	-26414	10557	-28204	-360	-26456	13309	-22043	-302	-24877	18904	-15851	-151	-129	-128	-68	-66	-60	-105	37	-154	22	30	-78	-26	-59	79	-32	-4
0.540833	13473	-283	-2890	-32746	-484	-31477	-13156	-31341	-235	-31411	-17284	-22508	276	-30819	-18822	-10654	18933	-6933	14450	-31348	689	-26456	10195	-28155	-319	-26498	13051	-21898	-414	-24899	18692	-15836	-150	-130	-126	-69	-67	-59	-108	40	-152	16	34	-77	-23	-57	76	-30	-4
0.541667	13578	-473	-2759	-32746	-338	-31740	-13373	-30883	-163	-31550	-17990	-23168	125	-30918	-19111	-11114	15966	-7053	14517	-31523	214	-26481	9880	-28057	-313	-26526	12790	-21752	-521	-24909	18461	-15811	-150	-131	-122	-68	-64	-59	-107	37	-152	15	43	-77	-25	-59	77	-32	-6
0.542500	13424	-714	-2583	-32694	-59	-32008	-13493	-30327	-78	-31691	-18611	-23864	-425	-31011	-19397	-11614	12517	-7179	14527	-31687	-315	-26482	9615	-27915	-267	-26538	12548	-21603	-515	-24907	18216	-15770	-155	-129	-122	-67	-65	-61	-108	34	-158	17	30	-78	-24	-60	78	-33	-3
0.543333	13518	-1014	-2359	-32577	-455	-32254	-13556	-29689	-63	-31822	-19121	-24526	-1231	-31133	-19677	-12150	9506	-7310	14486	-31824	-448	-26449	9409	-27724	-275	-26509	12318	-21449	-556	-24868	17961	-15715	-154	-105	-121	-65	-62	-57	-96	35	-150	18	35	-74	-22	-56	80	-28	-4
0.544167	13357	-1340	-2091	-32452	-155	-32489	-13548	-28970	47	-31949	-19507	-25160	-1124	-31192	-19927	-12722	6729	-7436	14391	-31931	-693	-26383	9258	-27496	-288	-26450	12115	-21286	-598	-24810	17700	-15642	-147	-126	-119	-63	-65	-55	-102	42	-151	16	37	-73	-27	-53	85	-25	2
0.545000	12655	-1701	-1791	-32294	-68	-32617	-13501	-28179	-12	-32067	-19762	-25758	-961	-31284	-20158	-13330	4025	-7562	14242	-32005	-1035	-26292	9166	-27237	-263	-26356	11928	-21123	-563	-24727	17429	-15559	-151	-126	-116	-63	-62	-56	-105	41	-150	35	39	-75	-19	-56	84	-26	1
0.545833	11562	-2085	-1453	-32128	-134	-32691	-13429	-27340	-121	-32183	-19910	-26312	-623	-31381	-20347	-13965	1646	-7675	14050	-32043	-1382	-26157	9126	-26949	-213	-26223	11770	-20942	-675	-24617	17162	-15459	-149	-127	-118	-66	-61	-59	-103	39	-149	19	37	-76	-21	-59	86	-28	1
0.546667	10304	-2481	-1140	-31940	-86	-32695	-13354	-26467	154	-32271	-19922	-26808	-322	-31472	-20483	-14616	-434	-7769	13819	-32036	-1737	-25982	9142	-26640	-142	-26038	11646	-20767	-681	-24471	16922	-15350	-149	-126	-121	-67	-62	-56	-104	37	-149	20	35	-75	-22	-53	84	-28	-3
0.547500	8993	-2885	-804	-31735	-113	-32720	-13256	-25573	365	-32353	-19819	-27240	-406	-31561	-20568	-15275	-2020	-7840	13550	-31979	-1875	-25761	9206	-26310	-167	-25812	11552	-20576	-620	-24298	16645	-15223	-152	-128	-120	-65	-66	-59	-105	39	-152	20	35	-77	-26	-62	85	-27	0
0.548333	7516	-3291	-466	-31525	-203	-32703	-13165	-24685	285	-32386	-19608	-27598	-541	-31644	-20593	-15941	-3063	-7879	13265	-31882	-2098	-25497	9321	-25978	-208	-25530	11491	-20373	-621	-24095	16381	-15088	-152	-132	-124	-72	-67	-62	-102	38	-153	15	29	-80	-24	-59	80	-32	-5
0.549167	5724	-3693	-145	-31274	-109	-32724	-13089	-23825	347	-32394	-19321	-27885	-614	-31698	-20546	-16597	-3648	-7881	12948	-31718	-2200	-25178	9479	-25636	-111	-25202	11467	-20156	-639	-23862	16174	-14945	-150	-130	-121	-68	-66	-58	-107	39	-153	17	33	-77	-26	-58	81	-30	-4
0.550000	3612	-4080	155	-31011	-134	-32715	-13014	-23005	232	-32350	-18960	-28086	-542	-31767	-20433	-17238	-3788	-7847	12623	-31519	-2195	-24819	9674	-25295	-144	-24829	11473	-19926	-652	-23601	15988	-14795	-153	-126	-119	-67	-62	-60	-105	35	-149	20	35	-75	-21	-57	84	-30	1
0.550833	1418	-4450	424	-30734	38	-32658	-12950	-22256	162	-32258	-18559	-28220	-713	-31800	-20255	-17860	-4015	-7772	12285	-31270	-2378	-24416	9902	-24963	-58	-24413	11504	-19690	-747	-23313	15774	-14645	-152	-124	-118	-62	-60	-58	-105	42	-148	22	36	-74	-17	-58	84	-19	0
0.551667	-614	-4801	653	-30444	-219	-32480	-12902	-21581	98	-32114	-18132	-28285	-1037	-31812	-20016	-18444	-4195	-7658	11939	-30988	-2271	-23972	10155	-24641	-63	-23964	11560	-19446	-773	-23005	15609	-14494	-148	-126	-117	-65	-62	-53	-103	37	-150	19	38	-75	-23	-55	86	-27	0
0.552500	-2664	-5129	835	-30139	-10	-32185	-12854	-20986	-119	-31908	-17705	-28289	-1206	-31793	-19727	-18997	-4273	-7519	11580	-30672	-2217	-23492	10431	-24328	-88	-23485	11635	-19201	-684	-22679	15464	-14356	-150	-125	-119	-63	-61	-55	-120	41	-149	20	35	-72	-19	-55	88	-32	-3
0.553333	-4511	-5432	966	-29824	77	-31825	-12816	-20494	-102	-31648	-17306	-28235	-1382	-31734	-19395	-19501	-4330	-7351	11215	-30328	-2099	-22985	10712	-24034	-243	-22990	11721	-18957	-637	-22343	15324	-14226	-148	-127	-118	-66	-62	-57	-102	43	-151	13	35	-73	-18	-44	89	-28	-3
0.554167	-5938	-5708	1040	-29492	-180	-31401	-12772	-20083	-93	-31325	-16935	-28137	-1418	-31644	-19039	-19959	-4483	-7164	10832	-29970	-1671	-22458	10999	-23758	-225	-22485	11814	-18718	-708	-21997	15225	-14117	-150	-127	-121	-68	-65	-59	-105	38	-151	13	37	-77	-22	-57	84	-30	-3
0.555000	-7631	-5954	1066	-29152	-152	-30918	-12729	-19801	-202	-30940	-16616	-27997	-1287	-31503	-18663	-20364	-4640	-6963	10442	-29593	-1180	-21917	11288	-23485	-182	-21986	11907	-18491	-679	-21637	15151	-14018	-156	-125	-122	-69	-65	-57	-105	40	-148	16	36	-78	-23	-59	85	-28	0
0.555833	-9261	-6165	1036	-28809	225	-30392	-12682	-19595	-174	-30499	-16355	-27797	-1537	-31311	-18288	-20714	-5100	-6758	10036	-29220	-1100	-21386	11566	-23252	-130	-21500	11998	-18267	-581	-21271	15063	-13946	-150	-125	-122	-69	-64	-60	-107	49	-149	15	34	-74	-21	-57	84	-30	2
0.556667	-10108	-6346	955	-28451	-131	-29820	-12631	-19468	-86	-30012	-16160	-27630	-1779	-31071	-17925	-21007	-5505	-6564	9620	-28853	-789	-20841	11836	-23026	-153	-21036	12073	-18067	-595	-20904	14995	-13898	-151	-128	-121	-70	-66	-63	-108	39	-154	11	32	-77	-24	-60	80	-32	-7
0.557500	-10755	-6502	821	-28097	61	-29212	-12574	-19420	-118	-29467	-16029	-27407	-1753	-30763	-17585	-21264	-5902	-6379	9186	-28494	-188	-20318	12084	-22815	-255	-20599	12150	-17882	-454	-20529	14950	-13870	-151	-125	-120	-70	-62	-59	-107	37	-154	16	35	-73	-4	-58	85	-28	-5
0.558333	-11415	-6620	625	-27736	59	-28566	-12508	-19423	-153	-28872	-15963	-27188	-1765	-30399	-17288	-21429	-6569	-6199	8745	-28157	330	-19813	12323	-22619	-266	-20198	12201	-17720	-356	-20164	14907	-13868	-149	-124	-117	-67	-62	-57	-104	39	-148	21	38	-73	-21	-55	82	-31	0
0.559167	-12022	-6713	422	-27386	-100	-27897	-12443	-19475	-161	-28260	-15960	-26956	-1821	-29959	-17045	-21553	-7101	-6034	8308	-27846	811	-19339	12528	-22437	-215	-19847	12231	-17585	-340	-19799	14865	-13888	-147	-125	-119	-66	-63	-57	-109	41	-152	17	37	-73	-18	-56	82	-29	0
0.560000	-12707	-6783	164	-27037	-60	-27221	-12376	-19543	-269	-27618	-16019	-26718	-1773	-29484	-16862	-21625	-7558	-5869	7878	-27569	1252	-18900	12714	-22267	-161	-19540	12252	-17480	-328	-19446	14825	-13932	-149	-126	-120	-67	-61	-57	-104	40	-149	20	37	-74	-19	-55	86	-30	-1
0.560833	-13291	-6825	-119	-26721	34	-26538	-12316	-19625	-257	-26958	-16133	-26472	-1530	-28931	-16748	-21648	-7957	-5694	7482	-27323	1730	-18510	12871	-22115	-181	-19286	12223	-17403	-516	-19106	14780	-13994	-149	-125	-117	-67	-62	-55	-120	38	-151	21	35	-75	-23	-55	81	-30	0
0.561667	-13686	-6848	-425	-26425	25	-25859	-12265	-19700	-187	-26281	-16284	-26219	-1392	-28310	-16707	-21619	-8312	-5493	7130	-27112	2093	-18166	12973	-21968	-194	-19075	12183	-17354	-585	-18785	14727	-14067	-150	-125	-118	-69	-67	-59	-105	38	-149	19	36	-73	-23	-56	82	-31	-3
0.562500	-14273	-6851	-751	-26153	-31	-25192	-12225	-19751	-293	-25599	-16474	-25957	-1529	-27636	-16739	-21542	-8819	-5262	6845	-26925	2259	-17879	13054	-21834	-57	-18907	12120	-17337	-778	-18487	14672	-14154	-152	-125	-120	-70	-103	-59	-107	38	-152	18	34	-79	-24	-61	81	-29	-1
0.563333	-15147	-6842	-1080	-25921	-328	-24536	-12199	-19765	-441	-24911	-16682	-25674	-1716	-26902	-16843	-21418	-9297	-4972	6635	-26761	2607	-17629	13103	-21706	-92	-18777	12041	-17338	-1320	-18208	14605	-14248	-149	-124	-117	-65	-63	-59	-107	41	-150	22	38	-59	-21	-49	86	-28	-4
0.564167	-16112	-6816	-1416	-25720	102	-23893	-12167	-19728	-510	-24225	-16909	-25368	-1427	-26126	-17003	-21251	-10028	-4622	6518	-26584	2274	-17430	13126	-21585	-128	-18677	11945	-17368	-1285	-17955	14529	-14337	-150	-134	-118	-65	-58	-55	-100	39	-146	25	39	-75	-22	-52	85	-32	1
0.565000	-16674	-6775	-1788	-25570	-259	-23277	-12192	-19649	-507	-23546	-17143	-25042	-1271	-25312	-17232	-21041	-10844	-4204	6494	-26394	2153	-17286	13106	-21483	-127	-18612	11832	-17425	-708	-17735	14428	-14425	-151	-125	-120	-67	-64	-60	-109	38	-152	19	33	-73	-21	-59	81	-31	-3
0.565833	-17151	-6731	-2078	-25454	-108	-22690	-12221	-19509	-498	-22873	-17376	-24685	-1456	-24466	-17506	-20786	-11372	-3716	6564	-26149	2309	-17186	13066	-21380	-110	-18554	11711	-17495	-492	-17543	14337	-14502	-149	-126	-119	-77	-63	-57	-103	40	-149	22	37	-67	-19	-55	80	-31	-1
0.566667	-17488	-6675	-2394	-25386	67	-22121	-12260	-19310	-445	-22206	-17602	-24285	-1679	-23600	-17801	-20488	-11641	-3159	6713	-25816	2153	-17127	12995	-21298	-75	-18511	11575	-17588	-600	-17378	14224	-14557	-148	-130	-120	-64	-62	-56	-104	38	-152	17	34	-75	-23	-56	82	-30	-1
0.567500	-17487	-6623	-2702	-25358	-121	-21581	-12316	-19055	-349	-21527	-17816	-23843	-1946	-22728	-18116	-20129	-11770	-2561	6928	-25351	1949	-17103	12902	-21206	-92	-18468	11440	-17688	-397	-17245	14101	-14601	-150	-128	-122	-70	-68	-58	-108	40	-152	22	34	-75	-24	-58	89	-31	0
0.568333	-17362	-6561	-2993	-25374	-388	-21071	-12383	-18752	-294	-20881	-18009	-23364	-1761	-21867	-18432	-19771	-11806	-1928	7182	-24736	1711	-17109	12783	-21131	-193	-18425	11304	-17803	33	-17135	13966	-14615	-149	-126	-118	-66	-65	-60	-107	38	-151	21	35	-74	-21	-59	85	-29	0
0.569167	-17133	-6495	-3270	-25423	201	-20578	-12464	-18403	-328	-20227	-18178	-22832	-1409	-21024	-18734	-19352	-11790	-1291	7445	-23909	1217	-17137	12650	-21070	-155	-18371	11171	-17914	365	-17049	13821	-14604	-150	-126	-124	-65	-65	-60	-105	40	-148	18	36	-73	-18	-56	80	-30	3
0.570000	-15964	-6442	-3532	-25499	-12	-20112	-12543	-18027	-258	-19582	-18318	-22260	-1314	-20213	-19010	-18886	-11453	-678	7684	-22858	1077	-17171	12499	-21018	-148	-18306	11043	-18031	399	-16998	13665	-14560	-147	-126	-118	-61	-62	-56	-104	43	-148	22	37	-74	-21	-64	81	-31	0
0.570833	-14613	-6347	-3779	-25595	-171	-19669	-12620	-17626	-121	-18943	-18427	-21641	-1024	-19436	-19244	-18381	-10919	-114	7861	-21592	1264	-17229	12343	-20982	-170	-18227	10919	-18144	440	-16927	13507	-14489	-147	-124	-118	-63	-60	-56	-103	44	-147	25	35	-74	-18	-55	85	-27	2
0.571667	-13116	-6253	-4011	-25705	-33	-19244	-12690	-17214	-85	-18313	-18520	-20979	-737	-18713	-19428	-17839	-10451	365	7941	-20114	1518	-17279	12175	-20956	-131	-18131	10798	-18252	382	-16886	13334	-14389	-148	-126	-116	-65	-59	-58	-103	45	-148	22	39	-73	-22	-58	81	-27	0
0.572500	-11340	-6182	-4230	-25822	-164	-18838	-12758	-16809	-160	-17690	-18574	-20277	-500	-18046	-19556	-17259	-10050	739	7898	-18465	1649	-17321	11996	-20952	-152	-18027	10682	-18355	293	-16840	13159	-14263	-147	-122	-119	-61	-61	-60	-99	40	-152	22	43	-72	-21	-55	85	-28	3
0.573333	-9618	-6092	-4427	-25934	-153	-18444	-12810	-16408	-90	-17083	-18604	-19560	-81	-17447	-19633	-16644	-9731	985	7700	-16715	1507	-17340	11809	-20965	-107	-17906	10566	-18457	297	-16798	12968	-14117	-150	-131	-122	-64	-65	-60	-105	40	-152	19	33	-76	-25	-57	79	-28	-5
0.574167	-7996	-5981	-4625	-26047	-7	-18058	-12856	-16050	41	-16490	-18608	-18821	268	-16913	-19647	-15994	-9363	1104	7336	-14920	1367	-17372	11622	-20998	-49	-17773	10449	-18539	273	-16745	12763	-13950	-147	-129	-121	-66	-63	-58	-104	38	-152	16	33	-78	-24	-59	80	-29	-4
0.575000	-6373	-5857	-4798	-26121	-111	-17678	-12878	-15697	86	-15911	-18581	-18058	290	-16444	-19605	-15305	-8939	1081	6798	-13185	1305	-17364	11430	-21054	-102	-17625	10341	-18617	246	-16674	12557	-13769	-150	-129	-122	-66	-67	-57	-108	40	-154	18	32	-77	-24	-58	78	-28	0
0.575833	-5224	-5707	-4945	-26210	85	-17299	-12889	-15394	-32	-15348	-18538	-17291	309	-16034	-19498	-14587	-8610	932	6099	-11612	1190	-17331	11235	-21128	-88	-17469	10229	-18680	154	-16590	12332	-13570	-151	-128	-121	-66	-63	-57	-107	38	-171	16	34	-77	-25	-57	80	-29	-1
0.576667	-4740	-5534	-5079	-26259	-165	-16921	-12888	-15132	-88	-14809	-18472	-16512	478	-15680	-19368	-13839	-8225	669	5247	-10308	1438	-17268	11042	-21223	-162	-17306	10105	-18725	-183	-16486	12095	-13367	-151	-128	-121	-65	-68	-60	-108	40	-150	19	34	-76	-24	-58	84	-31	-3
0.577500	-4695	-5339	-5189	-26282	148	-16540	-12879	-14921	-58	-14294	-18393	-15748	629	-15381	-19199	-13071	-7833	306	4274	-9358	1282	-17172	10845	-21336	-170	-17139	9974	-18779	-332	-16358	11840	-13171	-150	-122	-146	-63	-66	-59	-108	39	-151	18	34	-75	-24	-57	81	-28	-3
0.578333	-4469	-5117	-5278	-26287	43	-16152	-12863	-14757	-44	-13810	-18302	-14996	721	-15127	-19004	-12289	-7440	-115	3225	-8828	995	-17046	10629	-21477	-110	-16975	9824	-18811	-285	-16196	11574	-12975	-147	-126	-118	-62	-63	-57	-105	41	-151	15	37	-75	-22	-56	84	-27	-1
0.579167	-4482	-4876	-5351	-26269	54	-15768	-12850	-14641	122	-13360	-18212	-14268	790	-14914	-18804	-11504	-6999	-580	2137	-8776	1039	-16897	10441	-21641	-139	-16815	9667	-18840	-348	-16045	11290	-12791	-153	-126	-118	-65	-61	-52	-127	42	-150	19	37	-74	-21	-55	84	-30	0
0.580000	-4711	-4605	-5403	-26234	-16	-15382	-12840	-14585	158	-12949	-18120	-13568	845	-14727	-18609	-10702	-6555	-1045	1050	-9216	796	-16717	10227	-21821	-125	-16674	9484	-18866	-505	-15868	10992	-12615	-150	-126	-118	-67	-60	-58	-107	41	-153	17	34	-74	-23	-58	84	-30	-1
0.580833	-4977	-4322	-5442	-26186	176	-15001	-12846	-14566	173	-12581	-18038	-12901	1051	-14564	-18429	-9911	-5957	-1482	98	-10129	413	-16523	10012	-22021	-156	-16517	9281	-18886	-1130	-15680	10681	-12458	-152	-127	-122	-73	-67	-73	-105	38	-153	18	35	-76	-28	-55	84	-29	-5
0.581667	-5347	-4021	-5461	-26133	-108	-14596	-12864	-14589	233	-12260	-17964	-12270	1548	-14415	-18274	-9124	-5294	-1847	-717	-11468	426	-16310	9789	-22241	-243	-16392	9048	-18904	-1842	-15480	10354	-12322	-153	-130	-122	-74	-69	-61	-110	36	-154	12	28	-83	-27	-59	79	-33	-8
0.582500	-6234	-3714	-5476	-26082	239	-14268	-12908	-14657	293	-11968	-17903	-11683	1762	-14275	-18153	-8357	-4964	-2120	-1327	-13147	344	-16086	9560	-22472	-221	-16274	8795	-18910	-1492	-15291	10026	-12202	-152	-129	-125	-72	-67	-61	-104	37	-150	18	32	-78	-25	-58	78	-30	-5
0.583333	-6735	-3391	-5479	-26029	92	-13921	-12971	-14754	419	-11752	-17859	-11132	1787	-14136	-18073	-7614	-4761	-2281	-1670	-15067	73	-15851	9323	-22707	-228	-16186	8519	-18915	-1045	-15106	9695	-12095	-151	-128	-121	-67	-65	-58	-104	38	-150	17	35	-74	-25	-57	82	-31	-1
0.584167	-6996	-3069	-5478	-25987	-103	-13600	-13059	-14872	265	-11570	-17832	-10624	1765	-13994	-18042	-6903	-4563	-2307	-1719	-17127	472	-15623	9078	-22949	-284	-16097	8221	-18918	-904	-14933	9345	-12010	-148	-126	-117	-60	-63	-61	-103	39	-150	35	40	-73	-23	-55	84	-25	0
0.585000	-6739	-2754	-5485	-25950	57	-13309	-13180	-15024	130	-11446	-17826	-10166	1700	-13858	-18056	-6228	-4573	-2209	-1447	-19193	666	-15407	8829	-23196	-255	-16041	7898	-18923	-721	-14784	9033	-11942	-148	-124	-119	-64	-63	-56	-107	40	-150	21	39	-74	-21	-52	81	-17	2
0.585833	-5299	-2460	-5498	-25950	-59	-13061	-13326	-15189	227	-11372	-17845	-9752	2142	-13716	-18116	-5598	-4482	-1981	-836	-21132	502	-15212	8567	-23447	-235	-16014	7550	-18922	-560	-14655	8713	-11885	-147	-138	-120	-65	-65	-59	-105	42	-151	16	36	-73	-19	-55	85	-27	-1
0.586667	-2460	-2179	-5518	-25953	-36	-12874	-13499	-15372	154	-11348	-17882	-9380	2518	-13573	-18239	-5019	-4321	-1630	40	-22848	452	-15041	8291	-23681	-237	-16010	7189	-18925	-321	-14558	8399	-11840	-156	-127	-117	-67	-62	-59	-104	39	-150	23	37	-74	-26	-52	86	-28	0
0.587500	2235	-1920	-5555	-25985	-26	-12695	-13693	-15563	178	-11337	-17937	-9047	2764	-13429	-18401	-4485	-4140	-1203	1206	-24246	585	-14905	8026	-23912	-220	-16035	6813	-18922	-217	-14491	8104	-11803	-150	-146	-121	-67	-65	-58	-104	42	-152	17	42	-73	-19	-52	84	-28	0
0.588333	9025	-1689	-5604	-26029	-83	-12590	-13900	-15763	120	-11453	-18002	-8761	2941	-13291	-18601	-4012	-3727	-661	2586	-25277	803	-14808	7745	-24122	-223	-16084	6455	-18917	-333	-14461	7821	-11769	-149	-130	-124	-68	-62	-60	-103	42	-148	16	36	-68	-24	-53	84	-28	-7
0.589167	16982	-1481	-5666	-26089	63	-12540	-14125	-15965	15	-11576	-18082	-8510	2823	-13165	-18834	-3593	-3209	-91	4139	-25878	499	-14761	7460	-24316	-188	-16163	6055	-18908	-273	-14457	7560	-11740	-150	-128	-120	-66	-61	-61	-104	35	-151	20	36	-75	-24	-56	84	-30	1
0.590000	25361	-1305	-5734	-26156	-222	-12547	-14353	-16167	235	-11736	-18161	-8297	2795	-13048	-19097	-3233	-2491	495	5775	-26089	351	-14765	7171	-24484	-213	-16267	5679	-18894	4	-14486	7312	-11701	-152	-132	-120	-69	-69	-61	-107	38	-152	18	35	-75	-27	-58	81	-30	-4
0.590833	32076	-1154	-5813	-26224	-10	-12609	-14581	-16370	251	-11934	-18235	-8116	2901	-12943	-19374	-2930	-1695	1066	7428	-25837	70	-14811	6884	-24622	-322	-16392	5318	-18875	107	-14537	7086	-11655	-148	-144	-118	-67	-62	-59	-102	68	-149	19	50	-73	-22	-55	84	-29	0
0.591667	32767	-1028	-5894	-26292	-52	-12715	-14793	-16561	78	-12161	-18303	-7954	2671	-12855	-19663	-2687	-1016	1587	9013	-25249	-466	-14916	6594	-24732	-204	-16540	4972	-18848	54	-14612	6881	-11608	-145	-131	-117	-67	-63	-61	-108	40	-146	18	37	-74	-17	-52	82	-29	2
0.592500	32563	-929	-5963	-26345	-212	-12862	-14993	-16741	114	-12425	-18363	-7824	2423	-12785	-19954	-2496	-156	2036	10464	-24370	-426	-15062	6296	-24806	-319	-16700	4648	-18816	189	-14702	6687	-11550	-162	-127	-117	-66	-61	-56	-91	42	-147	20	39	-73	-23	-52	85	-28	0
0.593333	32767	-850	-6023	-26388	-204	-13052	-15179	-16912	93	-12686	-18406	-7716	2105	-12729	-20234	-2376	643	2387	11716	-23282	-722	-15257	5992	-24845	-351	-16875	4347	-18780	287	-14796	6511	-11484	-147	-128	-118	-64	-62	-57	-105	40	-151	-1	40	-75	-22	-56	85	-28	-1
0.594167	32767	-790	-6088	-26415	-47	-13274	-15342	-17065	23	-12965	-18441	-7626	1992	-12693	-20507	-2291	1268	2627	12734	-22070	-912	-15489	5685	-24850	-215	-17052	4074	-18744	327	-14904	6343	-11415	-153	-133	-118	-68	-61	-62	-109	34	-162	19	35	-78	-23	-58	79	-34	0
0.595000	32767	-745	-6101	-26414	-422	-13507	-15479	-17197	172	-13256	-18453	-7545	1897	-12661	-20758	-2260	1737	2753	13472	-20832	-872	-15741	5369	-24813	-239	-17221	3830	-18701	433	-14984	6190	-11330	-150	-131	-118	-66	-61	-60	-107	37	-152	18	35	-74	-25	-57	82	-31	0
0.595833	32767	-716	-6093	-26382	-26	-13746	-15593	-17294	232	-13532	-18446	-7474	1427	-12637	-20977	-2273	2097	2751	13911	-19673	-1014	-16009	5046	-24741	-303	-17373	3619	-18654	407	-15052	6043	-11238	-152	-151	-119	-66	-61	-58	-105	37	-151	2	38	-78	-19	-56	81	-33	4
0.596667	32767	-690	-6041	-26319	135	-13974	-15675	-17361	74	-13787	-18424	-7406	1187	-12608	-21168	-2330	2403	2646	14064	-18666	-1324	-16283	4707	-24628	-156	-17507	3434	-18610	465	-15103	5897	-11144	-146	-130	-119	-65	-61	-59	-107	38	-148	18	36	-78	-21	-52	80	-33	0
0.597500	32702	-675	-5950	-26223	-103	-14193	-15744	-17391	93	-14018	-18388	-7341	937	-12574	-21318	-2428	2812	2428	13931	-17844	-1293	-16546	4352	-24478	-159	-17612	3278	-18556	468	-15123	5755	-11045	-148	-129	-115	-67	-65	-61	-107	40	-150	37	37	-77	-24	-57	85	-32	0
0.598333	30354	-665	-5811	-26091	53	-14385	-15784	-17374	34	-14216	-18341	-7275	674	-12526	-21432	-2554	3196	2120	13545	-17282	-1161	-16784	3976	-24295	-163	-17681	3143	-18510	323	-15112	5608	-10948	-151	-132	-119	-69	-65	-62	-110	36	-153	18	33	-81	-26	-63	77	-34	-5
0.599167	23614	-668	-5630	-25919	-45	-14535	-15813	-17296	-176	-14374	-18290	-7205	413	-12443	-21500	-2706	3574	1737	12944	-16987	-997	-16997	3581	-24075	-158	-17705	3029	-18458	340	-15051	5462	-10847	-151	-129	-118	-64	-63	-60	-107	36	-150	17	36	-77	-21	-56	82	-32	0
0.600000	18434	-665	-5398	-25707	-22	-14634	-15822	-17197	-86	-14466	-18236	-7127	33	-12339	-21525	-2884	4033	1307	12176	-16966	-1033	-17161	3168	-23832	-150	-17681	2922	-18404	364	-14957	5303	-10756	-149	-130	-122	-65	-62	-61	-108	35	-151	17	35	-77	-22	-58	78	-33	-6
0.600833	14647	-670	-5122	-25463	-62	-14683	-15822	-17029	24	-14507	-18177	-7049	-425	-12190	-21501	-3079	4505	848	11300	-17186	-1021	-17271	2730	-23565	-86	-17598	2822	-18353	439	-14810	5135	-10668	-146	-130	-120	-67	-63	-61	-113	36	-154	18	34	-77	-29	-59	78	-31	0
0.601667	11366	-684	-4806	-25184	-51	-14668	-15812	-16806	-143	-14469	-18135	-6967	-1017	-11998	-21424	-3288	4956	382	10367	-17612	-838	-17317	2279	-23272	-117	-17460	2717	-18299	411	-14616	4960	-10579	-155	-132	-121	-68	-61	-61	-111	35	-152	18	33	-79	-22	-58	78	-35	-1
0.602500	9792	-704	-4460	-24874	-8	-14594	-15798	-16527	-246	-14360	-18102	-6882	-1456	-11758	-21313	-3503	5230	-68	9436	-18188	-1011	-17296	1808	-22962	-164	-17263	2603	-18237	399	-14378	4773	-10517	-151	-132	-117	-68	-67	-62	-110	34	-154	15	27	-79	-26	-57	79	-36	-4
0.603333	8717	-732	-4091	-24520	-158	-14449	-15773	-16186	-321	-14169	-18076	-6795	-1684	-11466	-21141	-3714	5548	-480	8553	-18845	-895	-17197	1324	-22639	-112	-16996	2476	-18170	373	-14095	4570	-10455	-150	-130	-120	-69	-64	-60	-108	35	-147	18	36	-76	-21	-57	78	-45	0
0.604167	7862	-758	-3710	-24138	-57	-14236	-15743	-15792	-446	-13893	-18064	-6715	-1820	-11125	-20932	-3921	5918	-843	7758	-19515	-1010	-17026	836	-22301	-189	-16667	2327	-18092	288	-13767	4358	-10400	-147	-126	-117	-58	-78	-55	-107	40	-147	21	37	-74	-23	-56	84	-28	1
0.605000	7521	-798	-3301	-23723	188	-13969	-15713	-15347	-459	-13533	-18064	-6640	-1818	-10736	-20682	-4123	5959	-1154	7079	-20138	-1451	-16786	339	-21967	-112	-16289	2151	-18009	294	-13401	4129	-10361	-144	-128	-119	-66	-62	-57	-105	39	-148	19	38	-73	-21	-56	81	-29	-1
0.605833	7417	-844	-2910	-23278	51	-13640	-15674	-14859	-484	-13099	-18080	-6572	-1960	-10301	-20399	-4318	5876	-1400	6540	-20640	-1445	-16475	-149	-21632	-170	-15863	1935	-17910	245	-13002	3882	-10329	-152	-129	-129	-63	-59	-58	-104	35	-149	20	28	-75	-22	-58	79	-33	1
0.606667	7287	-895	-2527	-22809	9	-13258	-15631	-14328	-575	-12587	-18101	-6511	-2011	-9831	-20083	-4491	5462	-1578	6153	-20978	-1768	-16096	-634	-21303	-146	-15392	1690	-17799	268	-12573	3621	-10309	-152	-131	-121	-66	-66	-62	-110	34	-153	17	32	-75	-26	-58	78	-34	-4
0.607500	7086	-955	-2172	-22299	84	-12826	-15575	-13761	-593	-12002	-18119	-6465	-1901	-9335	-19738	-4644	4715	-1691	5916	-21107	-2025	-15668	-1092	-20976	-146	-14874	1412	-17669	256	-12114	3351	-10301	-149	-128	-122	-69	-61	-60	-108	38	-149	19	33	-75	-19	-56	79	-34	-5
0.608333	6840	-1011	-1839	-21780	-237	-12350	-15498	-13150	-619	-11360	-18132	-6415	-1965	-8809	-19370	-4772	3980	-1743	5815	-21010	-2079	-15180	-1534	-20662	-141	-14330	1102	-17521	180	-11639	3069	-10275	-150	-129	-121	-68	-63	-60	-108	35	-153	9	32	-77	-22	-58	79	-28	-3
0.609167	6068	-1064	-1541	-21226	-90	-11837	-15402	-12512	-559	-10666	-18131	-6378	-1865	-8268	-18985	-4880	3103	-1738	5831	-20672	-2178	-14645	-1944	-20353	-145	-13758	766	-17359	180	-11144	2776	-10257	-150	-116	-121	-66	-84	-60	-105	38	-149	15	34	-75	-21	-57	80	-31	-3
0.610000	5394	-1109	-1282	-20652	210	-11292	-15281	-11848	-547	-9942	-18109	-6348	-1549	-7728	-18587	-4954	2173	-1692	5949	-20112	-2847	-14071	-2319	-20056	-92	-13170	397	-17177	70	-10643	2473	-10235	-150	-127	-120	-67	-60	-59	-103	35	-149	17	37	-95	-17	-55	80	-32	1
0.610833	5234	-1153	-1061	-20059	-152	-10725	-15135	-11164	-544	-9189	-18051	-6313	-1178	-7182	-18182	-5009	1501	-1609	6117	-19350	-3195	-13473	-2654	-19773	-144	-12573	16	-16980	16	-10131	2162	-10208	-147	-132	-120	-64	-59	-53	-104	37	-148	20	39	-72	-19	-53	81	-25	0
0.611667	5188	-1173	-879	-19454	40	-10140	-14961	-10469	-441	-8427	-17955	-6279	-1086	-6669	-17775	-5042	1012	-1502	6324	-18425	-3185	-12855	-2949	-19509	-128	-11971	-383	-16768	44	-9617	1844	-10174	-144	-125	-117	-65	-60	-56	-102	42	-148	19	36	-75	-18	-51	86	-25	1
0.612500	5469	-1189	-746	-18842	-42	-9541	-14757	-9760	-495	-7665	-17815	-6242	-1405	-6176	-17373	-5060	778	-1387	6527	-17388	-3023	-12226	-3200	-19239	-185	-11371	-784	-16543	51	-9107	1505	-10132	-144	-121	-117	-66	-64	-56	-97	42	-146	23	39	-72	-16	-52	86	-24	3
0.613333	6027	-1185	-647	-18224	-156	-8925	-14521	-9044	-559	-6919	-17616	-6194	-1452	-5710	-16974	-5069	706	-1269	6704	-16276	-2781	-11592	-3408	-18987	-155	-10776	-1183	-16315	32	-8603	1193	-10080	-149	-121	-118	-65	-64	-56	-88	42	-144	19	36	-73	-26	-56	81	-28	1
0.614167	7031	-1171	-589	-17599	-43	-8301	-14263	-8330	-517	-6200	-17365	-6133	-1519	-5281	-16596	-5078	785	-1164	6829	-15146	-2486	-10949	-3587	-18736	-139	-10194	-1579	-16080	-9	-8105	859	-10020	-152	-128	-122	-67	-65	-56	-111	37	-152	16	33	-75	-23	-58	80	-31	-5
0.615000	8686	-1141	-564	-16979	28	-7662	-13976	-7613	-537	-5523	-17056	-6058	-1607	-4874	-16224	-5094	1074	-1069	6887	-14050	-2166	-10322	-3714	-18486	-217	-9629	-1958	-15844	-28	-7613	529	-9953	-155	-128	-126	-69	-65	-59	-110	37	-154	13	32	-77	-26	-56	78	-34	3
0.615833	10750	-1093	-565	-16360	-22	-7017	-13668	-6899	-447	-4883	-16686	-5964	-1385	-4542	-15839	-5117	1337	-988	6867	-13029	-2093	-9702	-3804	-18228	-154	-9048	-2309	-15597	-93	-7121	204	-9899	-150	-127	-121	-68	-66	-56	-107	43	-153	15	35	-76	-19	-57	82	-29	-3
0.616667	12885	-1030	-578	-15750	-44	-6351	-13336	-6177	-191	-4280	-16236	-5840	-1157	-4227	-15500	-5171	1595	-927	6763	-12114	-1921	-9099	-3848	-17954	-113	-8481	-2626	-15359	-77	-6638	-125	-9790	-152	-129	-120	-68	-67	-59	-107	39	-151	18	32	-76	-26	-55	85	-30	-4
0.617500	14919	-956	-614	-15152	-207	-5683	-12992	-5468	-80	-3731	-15739	-5702	-1051	-3954	-15153	-5257	1790	-879	6578	-11348	-1573	-8515	-3890	-17662	-319	-7918	-2932	-15126	-49	-6141	-449	-9702	-150	-127	-120	-67	-62	-56	-101	41	-151	16	34	-77	-22	-53	85	-28	-1
0.618333	17131	-883	-661	-14567	33	-4993	-12639	-4761	-113	-3227	-15181	-5545	-991	-3715	-14818	-5384	1629	-855	6305	-10739	-1679	-7923	-3893	-17354	-197	-7353	-3188	-14899	-51	-5690	-767	-9615	-151	-128	-120	-66	-65	-58	-105	39	-147	18	37	-70	-17	-55	82	-33	0
0.619167	19513	-798	-708	-13992	-107	-4297	-12279	-4070	-162	-2777	-14575	-5381	-892	-3506	-14483	-5562	1405	-840	5962	-10297	-1434	-7402	-3881	-17020	-222	-6792	-3425	-14684	113	-5225	-1080	-9533	-145	-127	-117	-61	-66	-56	-103	41	-150	19	36	-74	-24	-53	82	-29	0
0.620000	21643	-720	-759	-13428	-41	-3596	-11917	-3386	-152	-2360	-13924	-5201	-698	-3329	-14156	-5804	999	-838	5561	-10030	-1392	-6882	-3848	-16658	-230	-6225	-3593	-14481	678	-4755	-1388	-9461	-150	-127	-117	-68	-61	-57	-108	47	-152	20	34	-74	-21	-57	85	-29	0
0.620833	23346	-641	-808	-12877	-17	-2883	-11554	-2725	-115	-1991	-13243	-5025	-663	-3167	-13810	-6107	471	-838	5118	-9920	-1289	-6376	-3805	-16266	-205	-5657	-3737	-14290	1070	-4285	-1691	-9399	-150	-127	-119	-66	-63	-57	-104	41	-145	20	34	-75	-22	-56	85	-33	-1
0.621667	24550	-567	-845	-12333	-206	-2180	-11191	-2081	38	-1652	-12530	-4857	-648	-3019	-13458	-6476	-172	-833	4648	-9959	-1038	-5888	-3753	-15843	-204	-5074	-3842	-14105	783	-3808	-1977	-9351	-149	-128	-119	-66	-61	-62	-110	38	-150	16	33	-76	-22	-57	79	-30	-3
0.622500	24880	-497	-876	-11796	-301	-1478	-10824	-1461	143	-1338	-11796	-4700	-718	-2866	-13087	-6913	-909	-823	4157	-10121	-872	-5419	-3695	-15378	-248	-4489	-3910	-13934	638	-3334	-2247	-9318	-149	-130	-122	-68	-64	-60	-112	38	-152	13	32	-77	-21	-59	80	-32	-8
0.623333	24546	-434	-890	-11263	95	-791	-10449	-859	135	-1048	-11059	-4589	-723	-2749	-12699	-7404	-1703	-791	3674	-10373	-935	-4952	-3625	-14883	-185	-3898	-3944	-13771	947	-2849	-2505	-9304	-153	-131	-121	-69	-66	-64	-109	34	-155	12	24	-79	-22	-57	79	-32	-4
0.624167	23727	-370	-892	-10707	-242	-116	-10063	-288	121	-757	-10310	-4506	-663	-2607	-12275	-7954	-2278	-741	3199	-10696	-717	-4488	-3554	-14346	-167	-3290	-3934	-13611	1152	-2350	-2738	-9302	-149	-131	-118	-66	-62	-58	-109	41	-150	20	34	-74	-18	-56	80	-30	-10
0.625000	21893	-304	-872	-10174	-221	528	-9654	253	209	-480	-9576	-4470	-814	-2461	-11826	-8561	-2715	-665	2729	-11057	-331	-4027	-3481	-13795	-235	-2686	-3901	-13456	849	-1847	-2954	-9320	-149	-126	-119	-66	-65	-59	-109	41	-149	18	33	-79	-23	-56	82	-28	-5
0.625833	19378	-240	-845	-9632	-78	1135	-9233	755	234	-208	-8849	-4496	-1114	-2290	-11326	-9224	-3121	-566	2310	-11431	-162	-3564	-3406	-13200	-273	-2078	-3840	-13301	681	-1328	-3153	-9361	-149	-125	-119	-66	-85	-63	-107	30	-147	18	35	-74	-22	-57	79	-29	1
0.626667	16306	-143	-801	-9088	-10	1691	-8773	1217	212	61	-8139	-4591	-1043	-2151	-10787	-9921	-3422	-436	1910	-11787	105	-3091	-3328	-12594	-291	-1474	-3755	-13149	761	-802	-3322	-9414	-150	-126	-118	-64	-62	-59	-108	42	-152	19	29	-75	-18	-59	80	-29	0
0.627500	12557	-69	-754	-8558	84	2195	-8282	1637	245	342	-7445	-4747	-765	-1993	-10202	-10654	-3597	-277	1544	-12099	438	-2612	-3250	-11967	-238	-876	-3653	-12992	750	-221	-3468	-9485	-147	-127	-121	-67	-66	-60	-109	42	-150	20	35	-79	-21	-57	82	-29	0
0.628333	8315	45	-700	-8053	-1	2643	-7734	2015	201	620	-6777	-4991	-658	-1814	-9569	-11415	-3502	-88	1212	-12348	795	-2109	-3164	-11329	-190	-288	-3534	-12832	620	271	-3583	-9578	-149	-130	-118	-65	-60	-58	-111	39	-152	16	34	-74	-21	-59	80	-36	-5
0.629167	3759	193	-648	-7569	-250	3015	-7148	2336	312	879	-6136	-5306	-634	-1638	-8889	-12155	-3200	127	916	-12521	1317	-1594	-3083	-10692	-212	284	-3403	-12668	386	813	-3665	-9686	-147	-142	-119	-66	-60	-58	-107	38	-148	17	33	-74	-22	-55	79	-29	-1
0.630000	-1130	374	-598	-7130	-254	3323	-6503	2611	314	1161	-5522	-5692	-546	-1467	-8164	-12921	-3006	367	672	-12602	1911	-1060	-2996	-10055	-155	835	-3266	-12494	119	1359	-3729	-9787	-148	-128	-121	-65	-63	-58	-109	40	-148	19	33	-74	-22	-57	85	-28	0
0.630833	-6187	607	-556	-6746	-409	3550	-5802	2838	244	1411	-4940	-6147	-461	-1305	-7388	-13672	-2727	635	418	-12587	2717	-513	-2916	-9434	-253	1362	-3127	-12312	-168	1898	-3755	-9908	-145	-126	-119	-64	-64	-58	-104	40	-150	21	34	-77	-23	-56	84	-27	1
0.631667	-11169	871	-534	-6432	50	3697	-5046	3009	340	1658	-4376	-6669	-386	-1161	-6572	-14412	-2462	913	210	-12484	2731	56	-2841	-8830	-195	1861	-2988	-12125	-525	2429	-3760	-10035	-148	-129	-124	-68	-65	-61	-104	39	-149	18	33	-74	-18	-59	81	-29	0
0.632500	-15576	1198	-533	-6193	-131	3770	-4241	3129	374	1880	-3840	-7244	10	-1032	-5722	-15123	-2319	1209	23	-12273	2850	635	-2767	-8247	-217	2334	-2848	-11926	-732	2947	-3735	-10164	-147	-127	-117	-62	-61	-65	-102	40	-152	19	36	-72	-22	-57	82	-31	0
0.633333	-19372	1565	-556	-6026	-186	3776	-3379	3206	343	2069	-3317	-7856	416	-929	-4864	-15798	-2090	1513	-139	-11982	3416	1227	-2700	-7697	-259	2783	-2717	-11721	-959	3448	-3690	-10305	-145	-128	-120	-66	-62	-58	-107	37	-151	20	37	-72	-19	-56	78	-30	1
0.634167	-22186	1976	-619	-5944	-341	3708	-2481	3232	498	2217	-2822	-8506	488	-866	-3958	-16431	-1893	1820	-291	-11613	3860	1821	-2659	-7179	-224	3195	-2600	-11507	-1025	3927	-3632	-10439	-149	-130	-128	-65	-65	-59	-104	38	-150	16	34	-75	-24	-61	79	-34	-1
0.635000	-23953	2429	-722	-5941	-282	3569	-1557	3222	674	2323	-2339	-9167	611	-834	-3049	-17020	-1721	2131	-431	-11173	4030	2418	-2629	-6698	-139	3585	-2493	-11285	-811	4390	-3553	-10585	-151	-129	-120	-68	-66	-60	-109	37	-153	-8	33	-79	-23	-57	82	-31	-4
0.635833	-25127	2913	-870	-6012	-427	3380	-608	3178	633	2376	-1831	-9834	664	-844	-2141	-17559	-1440	2441	-561	-10684	4338	3008	-2611	-6260	-73	3947	-2402	-11049	-880	4841	-3465	-10734	-149	-126	-124	-68	-65	-61	-104	67	-151	18	36	-72	-24	-59	82	-32	-7
0.636667	-25653	3420	-1068	-6133	53	3134	342	3106	359	2375	-1407	-10500	771	-894	-1230	-18007	-1290	2728	-679	-10158	4333	3590	-2621	-5858	-73	4291	-2330	-10804	-1032	5236	-3363	-10879	-149	-127	-118	-68	-67	-58	-104	39	-156	18	36	-74	-22	-56	85	-29	-3
0.637500	-24926	3935	-1314	-6301	-223	2840	1278	3008	198	2311	-952	-11145	733	-992	-343	-18443	-1196	3035	-802	-9610	4418	4154	-2658	-5496	-151	4622	-2277	-10548	-1086	5618	-3267	-11030	-149	-127	-120	-65	-70	-57	-104	42	-149	19	38	-75	-21	-53	86	-31	-1
0.638333	-23630	4448	-1613	-6501	-319	2514	2196	2894	176	2187	-503	-11758	567	-1132	511	-18786	-976	3316	-922	-9054	4619	4694	-2725	-5175	-273	4931	-2246	-10287	-1092	5964	-3174	-11182	-147	-126	-120	-55	-62	-56	-102	44	-149	19	34	-75	-24	-56	85	-28	-4
0.639167	-21790	4945	-1962	-6706	-21	2157	3067	2763	181	2002	-56	-12330	503	-1316	1325	-19063	-680	3578	-1045	-8504	4267	5202	-2821	-4893	-459	5232	-2230	-10018	-1084	6282	-3088	-11338	-144	-126	-117	-67	-64	-57	-105	42	-150	22	37	-72	-22	-56	86	-16	1
0.640000	-19377	5424	-2353	-6890	-90	1774	3881	2617	78	1751	382	-12854	288	-1541	2086	-19265	-406	3826	-1176	-7961	3753	5675	-2952	-4650	-836	5523	-2244	-9735	-1073	6566	-3015	-11503	-149	-127	-119	-67	-63	-57	-105	37	-150	19	35	-76	-26	-59	80	-14	-3
0.640833	-16607	5854	-2785	-7050	-134	1377	4621	2465	-22	1438	815	-13322	243	-1798	2792	-19385	-173	4056	-1317	-7441	3113	6109	-3107	-4440	-1253	5813	-2273	-9440	-990	6823	-2954	-11668	-171	-129	-120	-68	-65	-60	-122	37	-152	19	34	-76	-23	-56	84	-33	-1
0.641667	-13443	6248	-3234	-7146	76	984	5287	2306	42	1075	1247	-13735	455	-2080	3432	-19426	82	4275	-1469	-6939	2362	6503	-3287	-4256	-1219	6106	-2326	-9125	-946	7052	-2909	-11836	-148	-130	-119	-68	-66	-59	-107	39	-152	17	32	-77	-25	-56	79	-33	-7
0.642500	-9944	6587	-3695	-7176	-67	580	5864	2137	39	652	1673	-14089	252	-2377	4004	-19385	319	4468	-1635	-6468	1514	6850	-3493	-4112	-1116	6412	-2404	-8800	-977	7260	-2882	-12009	-148	-130	-118	-69	-67	-62	-109	36	-156	13	30	-78	-25	-59	82	-31	-6
0.643333	-6583	6866	-4159	-7139	-177	183	6347	1952	47	183	2086	-14376	111	-2685	4484	-19257	424	4645	-1819	-5991	598	7156	-3714	-3982	-1002	6703	-2493	-8462	-843	7441	-2871	-12183	-153	-132	-120	-68	-60	-55	-105	39	-153	19	34	-75	-19	-56	84	-31	-4
0.644167	-3586	7086	-4599	-7003	-462	-211	6728	1750	61	-326	2493	-14604	366	-2989	4892	-19043	627	4811	-2022	-5578	409	7416	-3945	-3880	-1027	7012	-2599	-8106	-706	7598	-2876	-12358	-148	-144	-116	-65	-62	-56	-107	40	-151	18	34	-74	-16	-51	81	-40	-1
0.645000	-1003	7243	-5016	-6781	102	-579	7011	1529	52	-866	2885	-14775	463	-3283	5200	-18734	733	4956	-2248	-5157	-670	7626	-4180	-3796	-860	7323	-2717	-7739	-772	7727	-2899	-12535	-149	-125	-119	-65	-65	-53	-102	43	-151	20	35	-75	-21	-50	91	-29	0
0.645833	1527	7337	-5390	-6476	-14	-948	7188	1273	99	-1437	3249	-14896	399	-3573	5450	-18344	735	5082	-2498	-4750	-1812	7786	-4414	-3735	-661	7632	-2850	-7360	-748	7836	-2937	-12717	-147	-126	-117	-69	-62	-56	-105	41	-149	19	33	-76	-25	-55	82	-26	0
0.646667	3791	7376	-5711	-6092	-142	-1301	7273	982	6	-2021	3593	-14961	438	-3834	5609	-17866	727	5189	-2772	-4344	-2157	7898	-4635	-3695	-631	7939	-2988	-6962	-634	7921	-2988	-12894	-150	-127	-119	-67	-62	-57	-105	41	-152	16	34	-74	-22	-56	82	-28	-3
0.647500	5747	7377	-5963	-5630	-147	-1646	7272	642	-162	-2626	3907	-14977	655	-4064	5691	-17297	478	5283	-3062	-3926	-2184	7966	-4840	-3673	-402	8238	-3128	-6554	-649	7978	-3042	-13076	-153	-128	-121	-66	-61	-57	-108	35	-148	15	33	-77	-21	-57	77	-28	0
0.648333	7409	7312	-6147	-5120	-96	-1984	7192	244	-241	-3228	4187	-14942	916	-4263	5706	-16645	235	5360	-3380	-3500	-2113	7983	-5019	-3670	-320	8516	-3269	-6137	-632	8017	-3100	-13252	-151	-130	-125	-70	-67	-65	-113	30	-154	7	32	-81	-25	-63	79	-31	-8
0.649167	8725	7218	-6254	-4586	-275	-2312	7050	-215	-311	-3822	4428	-14860	1532	-4422	5669	-15907	52	5433	-3713	-3043	-1941	7959	-5151	-3680	-304	8771	-3397	-5705	-516	8034	-3147	-13421	-150	-128	-120	-69	-63	-60	-108	35	-152	12	34	-80	-24	-58	77	-46	-6
0.650000	9542	7100	-6280	-3970	200	-2639	6863	-741	-395	-4399	4627	-14730	2269	-4533	5587	-15077	-287	5490	-4064	-2559	-2324	7892	-5247	-3712	-152	9008	-3512	-5271	-507	8020	-3183	-13585	-147	-129	-120	-67	-60	-58	-107	38	-149	13	35	-76	-28	-50	79	-28	0
0.650833	10528	6960	-6240	-3373	120	-2962	6643	-1339	-411	-4957	4778	-14557	2123	-4608	5464	-14168	-663	5538	-4424	-2050	-2332	7777	-5294	-3755	-5	9198	-3599	-4832	-508	7976	-3210	-13741	-148	-127	-124	-67	-60	-58	-109	37	-151	15	37	-72	-19	-57	80	-27	-1
0.651667	11328	6797	-6105	-2788	50	-3291	6396	-2014	-383	-5491	4887	-14333	1677	-4647	5321	-13178	-919	5579	-4792	-1516	-1270	7615	-5284	-3822	37	9340	-3702	-4393	-481	7895	-3205	-13890	-146	-125	-119	-64	-63	-55	-103	40	-149	17	36	-77	-25	-53	81	-25	-1
0.652500	11735	6647	-5904	-2233	94	-3631	6145	-2769	-342	-5991	4951	-14067	1250	-4652	5166	-12122	-1157	5610	-5165	-968	-807	7411	-5218	-3899	125	9425	-3728	-3957	-455	7784	-3177	-14028	-145	-125	-121	-66	-62	-53	-99	41	-148	19	36	-70	-18	-55	84	-24	2
0.653333	11947	6491	-5668	-1720	-99	-3983	5896	-3593	-267	-6458	4961	-13760	1113	-4632	5004	-10997	-1427	5636	-5536	-428	-269	7147	-5092	-3997	165	9440	-3753	-3534	-372	7624	-3115	-14154	-148	-126	-127	-63	-62	-56	-103	40	-166	19	37	-74	-22	-59	81	-26	0
0.654167	12032	6333	-5377	-1271	-12	-4353	5660	-4495	-251	-6884	4926	-13389	1009	-4590	4847	-9822	-1682	5652	-5912	151	562	6830	-4908	-4110	210	9372	-3738	-3121	-258	7426	-3014	-14271	-147	-128	-124	-67	-64	-61	-110	36	-150	17	34	-75	-24	-58	81	-27	-4
0.655000	12022	6190	-5041	-888	18	-4719	5451	-5442	-334	-7264	4852	-12969	715	-4535	4702	-8586	-1797	5671	-6276	690	1161	6474	-4654	-4232	305	9226	-3679	-2726	-227	7182	-2861	-14370	-150	-128	-121	-65	-62	-58	-105	33	-153	17	35	-75	-23	-58	76	-30	-1
0.655833	12090	6054	-4675	-587	-110	-5102	5270	-6437	-379	-7608	4744	-12495	534	-4472	4570	-7299	-1860	5686	-6627	1178	1791	6055	-4345	-4361	305	8991	-3577	-2348	-58	6882	-2656	-14446	-147	-128	-122	-65	-64	-58	-104	34	-153	17	37	-75	-25	-57	79	-28	-4
0.656667	12064	5941	-4284	-375	115	-5486	5122	-7454	-559	-7887	4605	-11959	414	-4416	4463	-5988	-1939	5694	-6969	1609	2267	5586	-3975	-4496	450	8652	-3435	-1995	167	6536	-2400	-14500	-153	-129	-125	-70	-66	-46	-105	36	-153	15	23	-79	-25	-57	79	-30	-4
0.657500	11734	5838	-3889	-259	-191	-5879	5012	-8491	-488	-8129	4443	-11369	228	-4370	4375	-4650	-1920	5704	-7297	1948	3167	5063	-3548	-4631	518	8213	-3244	-1667	-21	6131	-2077	-14527	-151	-129	-120	-73	-66	-58	-104	39	-154	17	35	-75	-24	-55	85	-27	0
0.658333	11018	5755	-3483	-228	-120	-6266	4928	-9516	-184	-8321	4271	-10705	111	-4350	4307	-3310	-1832	5712	-7606	2193	3099	4478	-3069	-4765	423	7675	-3001	-1371	-144	5682	-1696	-14529	-150	-128	-126	-67	-62	-55	-102	36	-149	21	37	-73	-24	-55	81	-29	0
0.659167	10475	5682	-3077	-292	-79	-6648	4881	-10516	-223	-8468	4090	-10016	28	-4333	4249	-1972	-1764	5723	-7900	2323	2474	3834	-2544	-4887	463	7034	-2715	-1113	-108	5172	-1252	-14495	-148	-125	-119	-63	-60	-58	-101	41	-147	21	36	-74	-21	-55	85	-25	0
0.660000	9867	5614	-2683	-446	-262	-7018	4855	-11467	-390	-8564	3913	-9267	-208	-4357	4198	-661	-1619	5723	-8188	2320	2499	3135	-1975	-5007	445	6292	-2380	-885	-142	4608	-749	-14429	-148	-126	-120	-65	-82	-52	-102	40	-148	21	34	-74	-21	-50	87	-26	-4
0.660833	9170	5552	-2296	-675	-260	-7364	4857	-12349	-475	-8621	3747	-8473	-599	-4407	4149	616	-1547	5717	-8447	2198	2089	2388	-1377	-5112	447	5446	-2003	-698	-217	3982	-183	-14325	-147	-129	-121	-68	-64	-50	-103	40	-150	17	33	-76	-23	-52	82	-28	-5
0.661667	8446	5490	-1928	-966	13	-7685	4877	-13142	-506	-8628	3598	-7629	-754	-4480	4097	1830	-1505	5706	-8693	1948	1959	1588	-746	-5201	439	4511	-1568	-547	-82	3310	446	-14173	-152	-124	-119	-68	-64	-57	-103	36	-152	18	19	-75	-23	-52	85	-29	-3
0.662500	7633	5427	-1576	-1308	-314	-7971	4914	-13840	-616	-8591	3481	-6763	-736	-4575	4024	2954	-1397	5686	-8922	1582	1935	741	-88	-5264	468	3481	-1098	-440	-30	2588	1130	-13985	-151	-128	-118	-67	-64	-59	-105	36	-150	20	33	-74	-23	-53	80	-29	-3
0.663333	6259	5348	-1244	-1703	-33	-8221	4964	-14417	-672	-8504	3394	-5870	-731	-4686	3934	3988	-1203	5658	-9132	1110	1171	-159	592	-5321	443	2372	-584	-369	-160	1827	1865	-13738	-148	-127	-120	-66	-62	-51	-103	38	-150	17	34	-74	-18	-53	84	-26	-3
0.664167	5093	5257	-926	-2120	-55	-8423	5025	-14867	-600	-8370	3340	-4966	-854	-4805	3826	4900	-1091	5619	-9327	566	116	-1094	1293	-5346	499	1194	-21	-342	-165	1027	2647	-13442	-152	-131	-118	-64	-62	-56	-101	41	-149	20	36	-75	-18	-49	87	-27	-1
0.665000	4019	5144	-636	-2547	-393	-8584	5093	-15184	-514	-8194	3322	-4064	-953	-4926	3678	5684	-815	5562	-9502	-58	41	-2061	2000	-5353	364	-45	572	-352	-188	188	3472	-13097	-154	-130	-118	-68	-64	-59	-105	37	-155	25	33	-78	-21	-55	60	-33	-3
0.665833	2791	5001	-379	-2972	-81	-8694	5168	-15367	-489	-7973	3352	-3177	-855	-5041	3498	6328	-581	5490	-9657	-707	-386	-3052	2713	-5335	308	-1324	1207	-400	-285	-694	4339	-12691	-149	-126	-120	-68	-63	-56	-103	39	-152	20	34	-74	-21	-52	84	-27	-4
0.666667	1614	4836	-137	-3377	-193	-8743	5257	-15406	-252	-7710	3419	-2306	-825	-5134	3284	6832	-332	5402	-9790	-1366	-887	-4047	3433	-5296	287	-2643	1878	-489	-291	-1599	5234	-12237	-149	-128	-119	-68	-63	-53	-102	38	-150	20	37	-77	-24	-52	84	-27	-1
0.667500	468	4634	63	-3750	-361	-8744	5348	-15313	38	-7375	3521	-1470	-860	-5206	3044	7176	21	5294	-9896	-2008	-1571	-5077	4157	-5240	275	-3971	2583	-607	-298	-2538	6151	-11726	-144	-127	-113	-64	-61	-58	-105	41	-148	17	35	-74	-18	-52	81	-29	-4
0.668333	-362	4398	220	-4082	-91	-8687	5458	-15092	62	-7072	3651	-689	-667	-5241	2778	7376	395	5150	-9982	-2611	-2298	-6099	4885	-5163	334	-5336	3314	-763	-358	-3508	7085	-11162	-148	-130	-120	-66	-92	-58	-105	38	-151	20	33	-74	-22	-56	80	-31	-4
0.669167	-754	4124	338	-4362	60	-8574	5584	-14750	20	-6704	3809	35	-460	-5230	2499	7435	877	5008	-10036	-3163	-2711	-7115	5611	-5072	179	-6670	4080	-948	-389	-4511	8035	-10551	-148	-126	-117	-66	-63	-58	-105	38	-150	19	32	-73	-38	-53	79	-29	-3
0.670000	-917	3814	399	-4577	29	-8403	5731	-14309	-116	-6300	3984	685	-377	-5175	2207	7364	1332	4831	-10060	-3642	-3343	-8105	6342	-4957	150	-7988	4862	-1162	-297	-5535	8992	-9888	-149	-125	-118	-63	-62	-57	-104	41	-148	17	34	-73	-21	-53	82	-29	0
0.670833	-931	3469	403	-4723	-146	-8181	5900	-13760	-307	-5909	4168	1257	-224	-5064	1921	7183	1819	4631	-10054	-4037	-3276	-9066	7062	-4838	243	-9266	5664	-1407	-131	-6596	9961	-9178	-146	-127	-116	-66	-62	-53	-103	39	-150	18	34	-68	-18	-53	85	-25	1
0.671667	-1080	3086	343	-4797	-86	-7904	6092	-13135	-324	-5487	4351	1735	-8	-4905	1648	6901	2327	4410	-10017	-4342	-3310	-9989	7781	-4702	60	-10501	6483	-1671	-136	-7688	10902	-8432	-145	-130	-120	-64	-61	-51	-101	41	-148	17	37	-67	-15	-51	85	-26	-3
0.672500	-1056	2673	216	-4799	161	-7585	6311	-12448	-178	-5064	4533	2124	353	-4695	1404	6550	2609	4168	-9936	-4561	-4681	-10866	8492	-4563	76	-11676	7315	-1959	-255	-8803	11833	-7660	-144	-120	-116	-64	-59	-52	-100	39	-149	20	34	-69	-18	-50	82	-25	1
0.673333	-800	2235	16	-4736	60	-7218	6553	-11707	-296	-4641	4704	2404	220	-4448	1194	6141	2811	3903	-9823	-4699	-4724	-11696	9191	-4418	82	-12777	8142	-2266	-203	-9933	12736	-6866	-148	-129	-122	-68	-64	-58	-107	37	-155	15	32	-74	-23	-58	80	-32	-3
0.674167	-440	1764	-256	-4607	108	-6811	6808	-10935	-363	-4234	4851	2578	-126	-4149	1033	5709	3056	3622	-9668	-4759	-4324	-12461	9879	-4264	576	-13790	8966	-2583	-161	-11072	13597	-6063	-149	-130	-121	-69	-65	-64	-107	36	-153	12	32	-76	-25	-63	77	-32	-3
0.675000	-109	1280	-589	-4417	268	-6369	7090	-10129	-196	-3830	4987	2651	-199	-3823	935	5271	3348	3330	-9468	-4747	-4213	-13149	10556	-4122	1007	-14704	9777	-2909	-170	-12194	14443	-5248	-150	-128	-119	-70	-68	-57	-108	36	-153	16	33	-78	-21	-42	80	-31	-5
0.675833	372	782	-976	-4182	22	-5891	7381	-9315	-52	-3460	5097	2629	-224	-3470	901	4840	3591	3021	-9226	-4673	-4135	-13757	11213	-3970	699	-15508	10558	-3242	-204	-13303	15228	-4422	-152	-127	-122	-69	-62	-60	-105	35	-152	18	30	-78	-25	-60	80	-32	-1
0.676667	637	274	-1413	-3915	197	-5389	7671	-8501	-122	-3104	5187	2506	-311	-3104	939	4442	3752	2713	-8941	-4557	-4130	-14284	11844	-3821	489	-16204	11314	-3575	-247	-14373	15955	-3644	-147	-128	-119	-67	-52	-64	-128	34	-152	16	33	-75	-21	-60	84	-31	-1
0.677500	1155	-239	-1885	-3623	449	-4863	7963	-7688	-216	-2774	5253	2283	-272	-2733	1055	4084	3634	2399	-8594	-4415	-4589	-14727	12456	-3673	481	-16781	12031	-3905	-146	-15381	16612	-2884	-148	-129	-120	-66	-60	-59	-102	39	-150	18	36	-79	-21	-57	85	-29	-1
0.678333	2128	-751	-2374	-3322	163	-4320	8242	-6886	-148	-2473	5314	1979	-213	-2369	1242	3782	3573	2087	-8209	-4260	-4327	-15082	13038	-3529	254	-17239	12686	-4230	-105	-16309	17187	-2162	-151	-125	-120	-68	-62	-57	-104	37	-151	7	33	-76	-22	-56	85	-28	-1
0.679167	2955	-1265	-2873	-3031	345	-3786	8497	-6112	-76	-2197	5333	1588	-206	-2020	1498	3533	3522	1779	-7779	-4087	-3980	-15350	13581	-3379	164	-17574	13278	-4540	-187	-17136	17673	-1494	-146	-126	-121	-66	-65	-58	-104	40	-149	19	34	-76	-21	-56	85	-26	0
0.680000	3770	-1767	-3351	-2752	328	-3211	8726	-5357	-78	-1945	5355	1137	-101	-1695	1821	3341	3353	1479	-7296	-3921	-3857	-15529	14079	-3266	90	-17788	13799	-4840	-259	-17850	18054	-883	-147	-136	-119	-66	-62	-59	-104	42	-151	19	38	-74	-19	-58	84	-31	-1
0.680833	4532	-2258	-3796	-2509	214	-2666	8929	-4634	-82	-1718	5370	626	-181	-1389	2204	3185	3096	1182	-6770	-3773	-3648	-15623	14531	-3146	-46	-17891	14233	-5119	-279	-18410	18333	-339	-149	-128	-120	-77	-64	-63	-109	37	-151	15	34	-73	-22	-58	80	-30	-4
0.681667	5152	-2746	-4172	-2300	157	-2129	9082	-3941	-307	-1500	5389	62	-456	-1117	2629	3070	2878	907	-6194	-3640	-3320	-15625	14931	-3036	-167	-17882	14578	-5375	-231	-18855	18487	124	-154	-130	-127	-69	-65	-63	-110	47	-153	18	30	-81	-27	-61	77	-35	-6
0.682500	5803	-3214	-4472	-2137	55	-1616	9198	-3274	-310	-1290	5412	-524	-586	-866	3101	2982	2727	646	-5570	-3527	-2882	-15567	15289	-2927	-250	-17755	14829	-5601	-200	-19114	18528	493	-150	-131	-122	-68	-66	-61	-108	40	-156	12	32	-75	-24	-58	80	-31	-5
0.683333	6332	-3663	-4668	-2021	1	-1101	9287	-2637	-153	-1076	5455	-1128	-658	-634	3597	2897	2398	399	-4897	-3435	-2130	-15425	15568	-2826	-297	-17563	14980	-5792	-133	-19198	18431	817	-150	-130	-121	-68	-63	-59	-76	40	-152	18	35	-77	-24	-55	84	-32	-5
0.684167	6409	-4096	-4747	-1955	64	-624	9339	-2026	-194	-854	5515	-1739	-592	-419	4107	2808	2089	175	-4175	-3364	-166	-15213	15794	-2735	-340	-17272	15028	-5953	-134	-19111	18220	1035	-147	-124	-117	-64	-60	-56	-105	40	-150	19	34	-68	-19	-40	84	-28	1
0.685000	6003	-4516	-4698	-1939	-97	-178	9371	-1454	-329	-615	5592	-2350	-532	-214	4621	2685	1990	-35	-3416	-3315	1608	-14945	15956	-2646	-538	-16915	14970	-6081	-210	-18856	17867	1165	-144	-127	-121	-67	-63	-58	-105	41	-151	21	36	-75	-27	-55	84	-27	0
0.685833	5384	-4918	-4509	-1974	82	224	9345	-916	-325	-358	5700	-2949	-444	-12	5128	2509	1713	-227	-2616	-3286	986	-14623	16051	-2572	-493	-16508	14806	-6176	-258	-18433	17393	1213	-148	-125	-119	-65	-63	-56	-104	40	-150	20	35	-75	-24	-57	81	-30	0
0.686667	4626	-5305	-4183	-2054	-167	588	9316	-411	-152	-70	5825	-3554	-430	204	5614	2272	1414	-408	-1789	-3268	1074	-14263	16079	-2491	-557	-16051	14549	-6230	-370	-17864	16791	1179	-150	-128	-119	-67	-63	-58	-110	41	-153	21	30	-73	-18	-55	82	-30	-4
0.687500	3632	-5677	-3719	-2167	-115	910	9257	59	94	256	5974	-4082	-769	439	6080	1949	1182	-569	-943	-3259	943	-13864	16043	-2423	-593	-15562	14204	-6251	-479	-17170	16086	1068	-145	-126	-118	-67	-61	-57	-105	40	-151	19	35	-75	-19	-58	80	-32	2
0.688333	2560	-6024	-3129	-2314	-18	1186	9233	491	226	620	6139	-4597	-1312	692	6513	1534	972	-718	-60	-3252	766	-13439	15944	-2350	-602	-15038	13778	-6236	-550	-16351	15290	896	-148	-127	-118	-68	-65	-61	-105	39	-150	19	35	-75	-25	-58	82	-29	0
0.689167	1505	-6360	-2421	-2477	-274	1413	9199	889	148	1026	6321	-5082	-879	1032	6913	1023	751	-853	826	-3245	799	-12984	15795	-2282	-600	-14506	13288	-6189	-589	-15454	14407	657	-150	-128	-120	-68	-61	-57	-95	38	-150	20	35	-75	-26	-57	82	-28	-5
0.690000	282	-6677	-1607	-2656	-390	1597	9176	1244	125	1474	6510	-5532	-204	1398	7285	397	641	-979	1717	-3238	857	-12520	15594	-2214	-672	-13963	12735	-6110	-803	-14500	13436	373	-151	-130	-121	-69	-66	-59	-107	36	-156	16	32	-76	-22	-58	79	-32	-4
0.690833	-694	-6979	-721	-2835	32	1732	9166	1554	-30	1961	6694	-5941	-455	1828	7619	-326	506	-1090	2595	-3211	142	-12051	15352	-2140	-643	-13412	12158	-6006	-1026	-13508	12464	55	-147	-129	-121	-68	-61	-60	-105	40	-152	20	36	-73	-18	-63	85	-27	1
0.691667	-1066	-7252	228	-3005	-429	1832	9187	1826	-166	2486	6877	-6314	-582	2330	7932	-1151	435	-1193	3465	-3177	329	-11576	15076	-2066	-652	-12857	11548	-5880	-1269	-12503	11443	-288	-143	-127	-120	-66	-61	-59	-101	39	-147	20	36	-73	-21	-56	84	-28	3
0.692500	-1365	-7514	1200	-3166	-316	1883	9225	2053	-169	3053	7046	-6659	-782	2896	8214	-2068	435	-1284	4310	-3136	767	-11107	14767	-1985	-683	-12294	10931	-5729	-1542	-11514	10418	-661	-144	-122	-116	-65	-61	-57	-102	43	-146	16	27	-74	-19	-50	85	-26	1
0.693333	-1464	-7754	2178	-3311	-200	1898	9288	2222	-235	3639	7194	-6979	-1516	3524	8467	-3070	348	-1368	5118	-3079	722	-10642	14428	-1911	-638	-11756	10312	-5571	-1309	-10568	9392	-1039	-147	-124	-119	-66	-61	-56	-104	40	-149	21	37	-74	-22	-55	81	-29	-5
0.694167	-1478	-7975	3135	-3444	-428	1872	9363	2348	-1039	4237	7303	-7274	-1879	4211	8698	-4139	244	-1446	5878	-3019	930	-10193	14075	-1834	-591	-11185	9716	-5408	-944	-9670	8399	-1411	-150	-128	-125	-83	-64	-63	-109	36	-151	17	32	-79	-23	-57	80	-29	-4
0.695000	-1734	-8177	4055	-3538	-351	1818	9450	2416	-2615	4840	7375	-7538	-1735	4952	8906	-5263	202	-1513	6594	-2944	1060	-9750	13720	-1758	-527	-10629	9153	-5236	-820	-8844	7444	-1768	-149	-119	-121	-67	-60	-62	-105	38	-150	19	34	-76	-24	-60	80	-29	-3
0.695833	-2063	-8352	4915	-3638	-141	1738	9540	2430	-2588	5433	7404	-7791	-1827	5736	9099	-6418	81	-1567	7243	-2851	1416	-9323	13357	-1677	-583	-10070	8628	-5070	-582	-8078	6558	-2097	-151	-128	-122	-70	-66	-62	-105	38	-151	16	33	-76	-22	-64	80	-29	-3
0.696667	-2343	-8510	5697	-3703	-191	1634	9623	2387	-1992	6022	7379	-8024	-1951	6553	9269	-7583	-118	-1610	7818	-2785	1605	-8913	12998	-1618	-655	-9506	8154	-4905	-353	-7398	5742	-2391	-149	-128	-125	-69	-64	-59	-104	39	-152	20	34	-77	-23	-53	84	-30	-4
0.697500	-2891	-8641	6388	-3751	-245	1511	9674	2281	-1898	6549	7296	-8245	-1689	7378	9420	-8741	-415	-1636	8318	-2705	1408	-8517	12645	-1567	-473	-8934	7736	-4753	-167	-6794	5010	-2653	-147	-126	-121	-68	-62	-58	-96	41	-152	16	33	-73	-22	-58	81	-27	1
0.698333	-3666	-8749	6981	-3787	-440	1372	9696	2110	-1483	7048	7151	-8451	-1607	8190	9544	-9870	-484	-1652	8730	-2637	1681	-8142	12296	-1536	-590	-8361	7378	-4620	76	-6270	4360	-2860	-152	-131	-100	-70	-68	-60	-109	38	-153	17	33	-80	-26	-60	80	-28	-3
0.699167	-4217	-8833	7475	-3816	-68	1222	9670	1887	-1196	7481	6945	-8648	-1593	8987	9637	-10949	-577	-1646	9062	-2572	334	-7777	11961	-1515	-531	-7780	7086	-4504	202	-5810	3812	-3019	-149	-129	-124	-68	-64	-58	-105	40	-151	18	33	-78	-23	-58	82	-25	-3
0.700000	-4317	-8894	7872	-3835	-302	1068	9585	1603	-767	7847	6690	-8825	-1361	9737	9695	-11965	-677	-1625	9303	-2527	-398	-7432	11633	-1528	-509	-7201	6857	-4411	337	-5405	3359	-3124	-151	-121	-121	-65	-62	-61	-110	37	-151	17	35	-77	-21	-56	79	-28	-3
0.700833	-4160	-8932	8168	-3857	-105	912	9428	1251	-282	8129	6367	-8997	-1173	10425	9701	-12901	-706	-1584	9452	-2492	-546	-7101	11321	-1567	-557	-6625	6690	-4352	488	-5056	2988	-3169	-147	-130	-124	-69	-67	-63	-107	38	-151	4	29	-78	-25	-59	78	-33	-4
0.701667	-3745	-8951	8378	-3881	-59	756	9195	848	-117	8325	5984	-9160	-738	11041	9670	-13741	-789	-1523	9517	-2477	-557	-6783	11019	-1644	-490	-6051	6582	-4318	583	-4726	2721	-3155	-141	-130	-122	-72	-64	-62	-109	37	-155	13	30	-82	-22	-58	79	-32	-4
0.702500	-3274	-8946	8500	-3909	47	609	8875	385	-13	8430	5539	-9316	-376	11562	9567	-14475	-896	-1418	9497	-2473	-439	-6476	10729	-1757	-482	-5484	6529	-4315	551	-4430	2540	-3080	-152	-130	-124	-70	-64	-67	-105	35	-151	16	32	-77	-24	-58	77	-34	-5
0.703333	-2970	-8919	8555	-3945	-48	469	8469	-132	185	8437	5048	-9466	-394	11978	9394	-15095	-1009	-1336	9400	-2505	-625	-6181	10443	-1910	-543	-4925	6516	-4347	442	-4113	2448	-2949	-150	-128	-122	-68	-64	-60	-105	37	-151	11	27	-78	-22	-51	81	-31	-3
0.704167	-2975	-8871	8555	-3986	556	344	7973	-710	515	8349	4511	-9614	-255	12278	9146	-15592	-1079	-1198	9227	-2522	-1584	-5895	10170	-2103	-459	-4379	6578	-4411	389	-3847	2430	-2757	-148	-132	-122	-63	-61	-53	-103	40	-151	19	37	-75	-21	-55	85	-29	0
0.705000	-2742	-8799	8512	-4031	432	234	7383	-1301	857	8165	3928	-9755	-218	12455	8806	-15968	-1210	-1048	9001	-2570	-1857	-5621	9902	-2344	-445	-3865	6664	-4516	372	-3546	2482	-2516	-145	-126	-122	-66	-62	-57	-103	42	-151	15	35	-75	-22	-57	81	-28	-3
0.705833	-2789	-8719	8432	-4091	292	139	6730	-1943	1137	7896	3315	-9902	-144	12503	8377	-16229	-1333	-874	8720	-2636	-1324	-5361	9634	-2633	-510	-3375	6782	-4652	185	-3243	2591	-2231	-146	-129	-121	-66	-65	-55	-104	41	-149	12	35	-76	-21	-57	79	-16	1
0.706667	-3105	-8606	8334	-4145	453	68	6000	-2612	1279	7550	2665	-10051	189	12427	7854	-16369	-1361	-675	8391	-2716	-1149	-5109	9367	-2961	-478	-2910	6926	-4831	-125	-2921	2753	-1908	-151	-131	-124	-67	-67	-61	-108	37	-151	16	35	-75	-26	-64	77	-36	-1
0.707500	-3586	-8489	8218	-4208	451	13	5206	-3304	1197	7137	2000	-10206	264	12217	7242	-16398	-1436	-453	8032	-2812	-844	-4865	9101	-3334	-512	-2502	7095	-5026	-81	-2578	2969	-1548	-147	-130	-121	-65	-61	-49	-107	36	-151	19	36	-77	-14	-59	80	-22	-1
0.708333	-4320	-8346	8104	-4264	403	-7	4368	-4002	1294	6676	1321	-10362	55	11941	6544	-16328	-1441	-212	7650	-2925	-459	-4631	8836	-3747	-489	-2126	7271	-5255	39	-2214	3212	-1158	-150	-130	-121	-65	-64	-57	-104	39	-152	17	36	-75	-21	-59	81	-33	-6
0.709167	-4975	-8182	7998	-4316	337	-7	3497	-4697	1383	6176	631	-10529	139	11553	5766	-16194	-1385	59	7249	-3061	-62	-4406	8568	-4201	-576	-1793	7454	-5508	9	-1854	3490	-756	-145	-130	-118	-66	-63	-58	-107	37	-153	16	34	-76	-21	-57	80	-33	0
0.710000	-5451	-8005	7903	-4363	128	23	2611	-5381	1107	5672	-55	-10704	142	11087	4918	-15938	-1409	348	6850	-3219	231	-4187	8293	-4688	-723	-1506	7633	-5779	28	-1479	3780	-334	-122	-129	-122	-67	-63	-61	-103	38	-149	17	38	-75	-23	-58	85	-30	0
0.710833	-6228	-7799	7811	-4407	99	74	1724	-6035	949	5162	-740	-10889	40	10563	4003	-15643	-1525	659	6436	-3407	340	-3984	8020	-5200	-581	-1268	7797	-6069	7	-1098	4091	90	-149	-127	-124	-63	-102	-56	-104	41	-148	17	35	-76	-22	-57	96	-29	0
0.711667	-7299	-7588	7738	-4438	-290	156	844	-6656	829	4673	-1408	-11081	29	9996	3048	-15302	-1544	989	6036	-3624	1191	-3787	7739	-5736	-624	-1073	7955	-6364	80	-725	4404	508	-146	-126	-119	-66	-64	-78	-102	39	-146	20	39	-76	-19	-53	82	-29	3
0.712500	-8651	-7345	7681	-4465	-6	261	3	-7242	525	4220	-2063	-11288	-136	9414	2060	-14943	-1601	1334	5655	-3876	589	-3598	7454	-6299	-586	-922	8083	-6666	97	-367	4713	917	-146	-124	-118	-63	-61	-26	-100	42	-147	13	40	-77	-18	-56	89	-28	4
0.713333	-9955	-7091	7631	-4486	-141	386	-804	-7781	326	3814	-2693	-11502	-294	8827	1064	-14573	-1694	1689	5277	-4163	-45	-3428	7163	-6879	-424	-820	8184	-6965	80	-29	5005	1304	-145	-127	-120	-65	-62	-59	-104	40	-154	18	35	-70	-18	-55	82	-10	-4
0.714167	-11398	-6819	7586	-4502	-313	527	-1558	-8273	367	3464	-3290	-11731	-292	8255	70	-14217	-1724	2062	4922	-4488	246	-3264	6871	-7470	-457	-751	8258	-7265	129	280	5287	1664	-150	-128	-125	-69	-65	-41	-108	37	-155	17	19	-78	-25	-59	77	-32	-4
0.715000	-12893	-6507	7554	-4514	-442	681	-2250	-8699	673	3184	-3854	-11966	-383	7720	-899	-13882	-1748	2432	4590	-4849	286	-3110	6577	-8067	-370	-721	8293	-7551	78	560	5548	1998	-149	-131	-127	-72	-70	-62	-111	34	-158	16	33	-81	-27	-59	85	-30	-7
0.715833	-14510	-6205	7525	-4530	-354	861	-2868	-9071	707	2982	-4373	-12235	-560	7229	-1830	-13580	-1817	2816	4284	-5237	586	-2943	6302	-8647	-316	-716	8293	-7816	87	813	5785	2299	-152	-135	-126	-67	-64	-59	-108	41	-152	16	36	-77	-26	-59	81	-30	-8
0.716667	-16439	-5864	7499	-4546	-816	1049	-3408	-9390	575	2858	-4851	-12474	-530	6799	-2704	-13328	-1842	3202	4008	-5651	1083	-2807	6029	-9205	-308	-737	8251	-8064	35	1025	5983	2565	-154	-130	-122	-67	-61	-58	-108	37	-151	17	32	-79	-21	-53	80	-35	0
0.717500	-18790	-5500	7469	-4571	-386	1236	-3874	-9661	573	2808	-5279	-12746	-498	6432	-3512	-13137	-1865	3589	3776	-6081	642	-2665	5770	-9800	-190	-772	8170	-8290	11	1198	6148	2792	-149	-130	-126	-68	-63	-61	-112	22	-150	18	35	-78	-25	-55	82	-30	0
0.718333	-20908	-5119	7435	-4630	-535	1428	-4261	-9901	505	2823	-5661	-13033	-712	6124	-4248	-13015	-1821	3952	3526	-6522	138	-2523	5525	-10356	-57	-836	8052	-8490	38	1330	6270	2977	-150	-100	-119	-65	-61	-59	-103	39	-153	18	37	-76	-26	-55	85	-28	-4
0.719167	-22976	-4713	7396	-4659	-835	1620	-4576	-10106	304	2902	-5992	-13344	-737	5878	-4905	-12968	-1754	4297	3322	-6970	594	-2384	5296	-10896	-75	-876	7891	-8663	-1	1423	6342	3124	-148	-128	-122	-66	-63	-63	-103	39	-154	20	37	-74	-19	-57	84	-29	-1
0.720000	-24958	-4285	7350	-4726	-645	1799	-4814	-10289	249	3032	-6279	-13663	-564	5682	-5476	-12996	-1741	4662	3141	-7401	573	-2245	5096	-11412	-104	-932	7690	-8812	51	1488	6364	3233	-148	-126	-119	-66	-62	-59	-107	39	-150	21	37	-75	-24	-55	79	-28	0
0.720833	-26740	-3842	7294	-4815	-593	1972	-4987	-10465	157	3197	-6525	-14004	-521	5532	-5964	-13103	-1652	4994	2980	-7814	446	-2108	4920	-11912	-21	-988	7456	-8935	116	1523	6342	3310	-149	-128	-119	-67	-65	-62	-107	33	-150	17	37	-70	-24	-59	82	-29	0
0.721667	-28395	-3377	7230	-4922	-413	2133	-5094	-10632	75	3385	-6727	-14378	-543	5401	-6371	-13286	-1469	5308	2843	-8194	52	-1968	4778	-12388	33	-1033	7184	-9034	120	1529	6259	3356	-149	-104	-124	-67	-63	-60	-103	38	-151	19	34	-77	-24	-56	80	-32	-5
0.722500	-29771	-2901	7161	-5043	-385	2277	-5147	-10806	206	3572	-6899	-14769	-408	5283	-6692	-13538	-1167	5598	2725	-8527	-320	-1830	4670	-12843	113	-1067	6884	-9112	93	1525	6124	3378	-150	-130	-121	-69	-64	-64	-105	35	-152	16	34	-76	-26	-56	82	-28	-3
0.723333	-30784	-2409	7077	-5177	-384	2413	-5150	-10981	195	3755	-7040	-15184	-351	5151	-6947	-13858	-872	5872	2625	-8802	-629	-1688	4596	-13277	185	-1087	6562	-9169	129	1509	5935	3378	-152	-132	-126	-70	-66	-63	-108	36	-154	13	32	-76	-25	-59	79	-31	-6
0.724167	-31560	-1909	7000	-5337	-150	2532	-5113	-11165	87	3914	-7162	-15619	-680	4997	-7128	-14206	-687	6126	2542	-9024	-1336	-1548	4562	-13685	205	-1090	6221	-9202	77	1494	5697	3374	-150	-127	-119	-65	-59	-58	-102	37	-153	10	34	-74	-19	-52	84	-26	1
0.725000	-31479	-1388	6919	-5496	-449	2637	-5033	-11368	-3	4042	-7265	-16068	-924	4793	-7258	-14640	-340	6360	2474	-9173	-1365	-1414	4567	-14077	159	-1075	5863	-9224	-29	1475	5402	3357	-148	-126	-120	-65	-63	-58	-102	39	-149	20	38	-75	-19	-52	85	-25	0
0.725833	-30923	-865	6838	-5671	-217	2720	-4926	-11586	-109	4109	-7369	-16540	-655	4524	-7341	-15094	-8	6579	2420	-9258	-2412	-1287	4605	-14452	66	-1046	5492	-9239	59	1466	5057	3337	-148	-127	-119	-65	-63	-43	-92	41	-150	20	34	-76	-21	-52	86	-29	2
0.726667	-30617	-338	6752	-5847	-67	2786	-4806	-11809	-96	4112	-7468	-17017	-410	4176	-7384	-15567	275	6777	2379	-9276	-4160	-1162	4680	-14818	248	-996	5111	-9242	142	1471	4662	3319	-145	-127	-117	-66	-61	-60	-104	41	-149	19	35	-75	-19	-57	96	-25	1
0.727500	-30212	188	6670	-6021	-87	2803	-4673	-12036	-152	4046	-7577	-17498	-376	3738	-7403	-16050	701	6962	2346	-9231	-4651	-1045	4786	-15167	197	-935	4722	-9248	206	1486	4231	3312	-149	-124	-122	-66	-64	-60	-105	39	-152	18	34	-73	-8	-57	80	-27	-3
0.728333	-29834	714	6592	-6198	-84	2793	-4534	-12267	-169	3894	-7692	-17964	-432	3212	-7399	-16526	1018	7133	2319	-9130	-5210	-942	4917	-15505	135	-857	4339	-9246	193	1529	3771	3314	-146	-127	-117	-65	-61	-59	-104	39	-154	20	37	-70	-21	-55	86	-29	-4
0.729167	-29481	1244	6517	-6372	114	2737	-4394	-12493	-243	3649	-7824	-18408	-529	2590	-7393	-16989	1256	7291	2307	-8988	-5562	-843	5071	-15832	131	-772	3953	-9251	107	1577	3275	3326	-149	-125	-117	-68	-60	-57	-103	40	-150	7	38	-70	-21	-53	84	-30	-3
0.730000	-29106	1774	6447	-6546	-52	2617	-4265	-12701	-287	3310	-7956	-18812	-270	1884	-7371	-17408	1510	7440	2288	-8814	-6090	-757	5236	-16148	94	-677	3577	-9264	43	1654	2783	3354	-147	-125	-118	-65	-59	-56	-102	41	-149	19	33	-69	-36	-52	82	-25	12
0.730833	-28750	2306	6386	-6723	506	2430	-4147	-12888	-339	2870	-8105	-19165	-277	1089	-7352	-17810	1701	7574	2286	-8629	-7040	-677	5427	-16452	34	-577	3210	-9279	69	1742	2234	3391	-146	-125	-118	-62	-60	-60	-104	40	-148	18	36	-69	-17	-57	84	-26	0
0.731667	-28389	2838	6332	-6901	497	2156	-4051	-13042	-442	2328	-8261	-19453	-890	226	-7337	-18107	1712	7701	2293	-8443	-8216	-611	5607	-16747	97	-480	2846	-9309	34	1842	1705	3439	-150	-126	-118	-65	-65	-59	-108	39	-151	18	32	-74	-25	-60	84	-30	-1
0.732500	-28041	3368	6278	-7087	72	1787	-3975	-13160	-441	1692	-8411	-19659	-1719	-683	-7326	-18342	1682	7815	2299	-8269	-8311	-558	5785	-17024	46	-374	2508	-9330	-165	1957	1186	3499	-146	-113	-116	-63	-63	-58	-104	42	-148	5	35	-68	-21	-53	85	-27	1
0.733333	-27701	3909	6234	-7274	344	1320	-3922	-13229	-402	962	-8556	-19756	-1777	-1625	-7317	-18486	1635	7917	2313	-8131	-8619	-482	5948	-17281	51	-280	2176	-9373	-279	2075	678	3559	-148	-125	-119	-63	-63	-57	-105	40	-151	18	33	-74	-14	-56	80	-29	-1
0.734167	-27358	4447	6188	-7484	332	744	-3905	-13251	-296	142	-8684	-19741	-781	-2575	-7322	-18520	1582	8011	2327	-8034	-8819	-427	6085	-17537	63	-183	1860	-9417	-143	2196	193	3628	-151	-126	-114	-68	-66	-61	-111	37	-153	18	30	-58	-27	-59	80	-30	-3
0.735000	-27030	4996	6142	-7708	267	59	-3918	-13208	-260	-752	-8786	-19598	-204	-3518	-7328	-18424	1522	8094	2350	-7992	-7036	-361	6196	-17755	136	-92	1562	-9462	-198	2317	-256	3680	-148	-127	-121	-64	-63	-60	-108	40	-150	18	34	-73	-29	-58	80	-30	-3
0.735833	-26208	5557	6099	-7952	322	-728	-3957	-13097	-215	-1711	-8848	-19306	286	-4420	-7328	-18178	1370	8166	2379	-8016	-4031	-291	6272	-17967	237	-7	1278	-9509	-430	2443	-679	3738	-151	-126	-124	-65	-63	-55	-108	39	-160	17	33	-73	-18	-53	79	-30	-1
0.736667	-22368	6124	6053	-8226	467	-1611	-4029	-12908	-166	-2718	-8868	-18848	942	-5304	-7332	-17767	1320	8228	2416	-8106	-2530	-210	6299	-18140	185	77	995	-9556	-914	2559	-1051	3779	-148	-128	-120	-61	-63	-58	-109	39	-151	20	34	-73	-21	-56	69	-30	0
0.737500	-16697	6704	5995	-8526	571	-2582	-4134	-12637	-355	-3772	-8832	-18229	1292	-6113	-7329	-17167	1258	8295	2459	-8268	-1712	-116	6277	-18286	118	161	751	-9598	-1136	2673	-1369	3810	-146	-124	-119	-66	-61	-57	-107	50	-151	22	32	-74	-17	-53	82	-28	0
0.738333	-12463	7292	5931	-8857	368	-3628	-4266	-12285	-254	-4841	-8733	-17445	1445	-6845	-7329	-16387	1090	8335	2504	-8503	-220	-4	6205	-18403	78	248	504	-9630	-999	2782	-1615	3822	-146	-126	-121	-64	-61	-56	-104	43	-148	19	33	-69	-19	-53	80	-13	0
0.739167	-8190	7894	5858	-9220	430	-4732	-4425	-11859	112	-5920	-8569	-16495	1625	-7498	-7320	-15409	973	8377	2559	-8807	1783	124	6067	-18491	-23	339	270	-9654	-929	2885	-1848	3833	-148	-128	-119	-65	-60	-56	-104	38	-147	18	35	-76	-21	-53	80	-32	0
0.740000	-3837	8504	5766	-9620	569	-5865	-4607	-11363	344	-6982	-8338	-15387	1875	-8053	-7314	-14237	719	8410	2613	-9180	3718	275	5866	-18550	52	434	42	-9666	-758	2987	-2010	3792	-149	-128	-124	-70	-68	-64	-107	38	-152	17	32	-73	-27	-60	78	-38	-3
0.740833	384	9122	5669	-10048	211	-7006	-4803	-10812	584	-8013	-8042	-14144	1902	-8522	-7309	-12857	595	8448	2679	-9587	5941	456	5608	-18574	-19	544	-176	-9662	-559	3085	-2110	3746	-131	-128	-122	-68	-63	-59	-107	39	-148	23	30	-80	-25	-57	77	-31	-1
0.741667	4804	9747	5561	-10504	109	-8119	-5009	-10215	726	-8998	-7675	-12751	2062	-8897	-7301	-11300	523	8484	2749	-10055	8021	657	5288	-18570	-32	672	-390	-9640	-276	3194	-2166	3686	-152	-129	-122	-66	-67	-62	-112	33	-154	18	33	-78	-25	-58	77	-32	-4
0.742500	9157	10379	5450	-10988	154	-9189	-5220	-9598	960	-9921	-7250	-11261	2061	-9186	-7309	-9589	512	8517	2819	-10553	10109	891	4908	-18534	-34	815	-598	-9605	109	3303	-2172	3608	-154	-129	-119	-66	-66	-64	-109	37	-154	19	33	-77	-27	-61	77	-32	-5
0.743333	13699	11013	5328	-11492	-273	-10196	-5433	-8982	1039	-10764	-6776	-9700	2086	-9394	-7330	-7734	661	8554	2891	-11076	12368	1153	4474	-18473	-66	982	-802	-9559	268	3429	-2139	3527	-152	-128	-120	-66	-62	-60	-105	37	-128	18	30	-75	-19	-57	79	-30	0
0.744167	17878	11649	5206	-12017	-189	-11105	-5641	-8396	905	-11512	-6264	-8092	2658	-9528	-7377	-5786	652	8593	2963	-11618	14320	1440	3988	-18382	-200	1181	-999	-9492	547	3561	-2072	3436	-148	-127	-101	-62	-61	-58	-103	41	-147	21	40	-73	-19	-53	81	-28	2
0.745000	22195	12321	5087	-12553	86	-11909	-5832	-7877	928	-12163	-5729	-6475	2794	-9604	-7458	-3759	364	8623	3032	-12167	15821	1752	3458	-18278	-235	1401	-1202	-9391	704	3707	-1981	3339	-144	-125	-115	-66	-59	-56	-102	43	-149	20	35	-75	-19	-51	81	-28	3
0.745833	27132	12912	4969	-13098	-395	-12587	-6012	-7450	864	-12703	-5197	-4893	2773	-9634	-7587	-1722	-21	8678	3091	-12722	17436	2087	2886	-18155	-270	1645	-1406	-9304	1424	3868	-1878	3239	-145	-122	-119	-67	-63	-57	-102	42	-149	19	37	-74	-19	-55	82	-27	0
0.746667	31620	13531	4863	-13647	-337	-13123	-6185	-7152	635	-13131	-4675	-3369	3282	-9632	-7761	279	-729	8720	3146	-13255	18747	2440	2284	-18017	-276	1922	-1598	-9195	2346	4046	-1767	3143	-146	-126	-116	-67	-60	-59	-105	40	-149	22	38	-77	-19	-56	79	-29	6
0.747500	32767	14138	4767	-14188	-389	-13522	-6329	-7007	411	-13446	-4193	-1943	3318	-9609	-7992	2179	-1579	8765	3184	-13782	19606	2809	1651	-17872	-269	2225	-1813	-9078	2427	4235	-1658	3052	-150	-126	-116	-86	-62	-61	-105	34	-149	17	35	-80	-22	-55	79	-30	0
0.748333	32656	14732	4691	-14722	-432	-13778	-6458	-7050	283	-13647	-3776	-668	3013	-9584	-8284	3939	-2408	8811	3231	-14280	20169	3194	999	-17723	-206	2555	-2024	-8954	2344	4434	-1562	2963	-151	-130	-119	-68	-67	-63	-105	33	-154	16	33	-78	-23	-58	80	-35	-8
0.749167	32767	15312	4631	-15237	-388	-13894	-6566	-7299	79	-13739	-3444	434	2594	-9559	-8637	5486	-3073	8868	3236	-14762	20190	3590	339	-17568	-166	2910	-2237	-8817	1920	4644	-1477	2889	-150	-127	-120	-66	-66	-62	-107	37	-153	17	35	-75	-24	-56	82	-28	-4
0.750000	32767	15879	4599	-15724	-449	-13871	-6648	-7772	-81	-13728	-3220	1327	1408	-9570	-9049	6768	-3428	8928	3250	-15209	19915	3991	-317	-17419	-322	3283	-2453	-8674	1342	4858	-1420	2817	-150	-129	-118	-64	-63	-59	-107	39	-151	20	36	-75	-21	-56	81	-30	-6
0.750833	32767	16430	4587	-16188	-434	-13736	-6717	-8489	-43	-13624	-3131	1982	633	-9610	-9524	7741	-3472	8993	3249	-15625	19160	4390	-974	-17267	-446	3668	-2679	-8523	1000	5076	-1389	2760	-146	-126	-144	-65	-60	-56	-101	39	-148	19	34	-72	-58	-55	85	-27	3
0.751667	32767	16956	4608	-16619	-478	-13491	-6767	-9442	-250	-13438	-3196	2382	661	-9689	-10047	8356	-3211	9065	3239	-16009	17759	4781	-1616	-17119	-402	4065	-2918	-8359	717	5288	-1391	2698	-149	-133	-118	-75	-60	-57	-103	40	-150	20	38	-74	-19	-52	86	-28	-7
0.752500	32767	17457	4618	-17008	-552	-13153	-6815	-10644	-528	-13192	-3432	2493	0	-9815	-10618	8587	-2539	9149	3221	-16357	15652	5165	-2239	-16984	-516	4473	-3165	-8185	595	5480	-1439	2639	-145	-128	-116	-63	-74	-58	-102	41	-152	20	37	-73	-18	-52	87	-26	1
0.753333	32767	17964	4655	-17355	-70	-12744	-6856	-12072	-468	-12874	-3844	2359	-751	-9994	-11223	8393	-1814	9240	3191	-16656	12607	5531	-2846	-16859	-520	4879	-3420	-8000	379	5654	-1506	2572	-146	-130	-117	-66	-65	-59	-102	39	-149	27	35	-74	-17	-53	86	-31	-4
0.754167	32767	18384	4703	-17668	-331	-12287	-6905	-13705	-325	-12529	-4441	1920	-1051	-10218	-11837	7817	-837	9346	3152	-16956	9533	5878	-3419	-16746	-634	5274	-3693	-7807	26	5803	-1619	2493	-147	-131	-120	-74	-65	-61	-105	37	-153	17	33	-80	-24	-58	84	-31	-4
0.755000	32767	18802	4756	-17936	-406	-11782	-6952	-15498	-367	-12157	-5213	1212	-1263	-10474	-12454	6810	325	9466	3106	-17198	6313	6200	-3958	-16644	-682	5652	-3971	-7591	-331	5924	-1767	2402	-150	-132	-120	-68	-64	-62	-104	39	-154	17	33	-76	-23	-55	82	-29	-3
0.755833	32767	19189	4813	-18143	-341	-11263	-7003	-17413	-646	-11777	-6147	236	-1459	-10772	-13049	5423	1576	9609	3061	-17401	3031	6494	-4456	-16556	-689	6016	-4262	-7365	-378	6006	-1948	2286	-153	-139	-125	-68	-65	-59	-107	36	-151	17	25	-76	-26	-58	79	-35	0
0.756667	32767	19539	4866	-18292	-441	-10741	-7090	-19409	-765	-11403	-7243	-989	-1523	-11054	-13599	3682	2842	9769	3008	-17567	-165	6752	-4915	-16486	-632	6349	-4566	-7126	-411	6051	-2161	2139	-152	-132	-125	-69	-64	-63	-113	33	-151	16	30	-79	-25	-61	75	-31	-3
0.757500	32579	19845	4910	-18423	-491	-10236	-7191	-21448	-727	-11048	-8467	-2437	-1353	-11345	-14083	1651	4041	9942	2956	-17689	-3285	6980	-5321	-16424	-696	6652	-4874	-6872	-995	6053	-2396	1962	-155	-134	-121	-67	-62	-59	-97	38	-150	16	32	-79	-21	-58	80	-32	-6
0.758333	32146	20103	4944	-18488	-32	-9739	-7308	-23456	-851	-10724	-9780	-4063	-1299	-11599	-14473	-593	5072	10150	2900	-17779	-6069	7170	-5681	-16384	-817	6911	-5184	-6609	-1563	6009	-2653	1744	-151	-129	-120	-67	-65	-58	-103	36	-152	18	33	-68	-22	-55	82	-32	0
0.759167	31744	20314	4956	-18510	-283	-9281	-7454	-25391	-936	-10442	-11158	-5854	-1264	-11813	-14766	-3005	6150	10378	2836	-17830	-8331	7320	-5993	-16349	-1588	7124	-5501	-6342	-1879	5912	-2933	1483	-148	-132	-122	-65	-62	-56	-104	38	-148	18	37	-76	-19	-55	80	-29	2
0.760000	31362	20467	4950	-18489	-178	-8868	-7637	-27198	-1013	-10214	-12567	-7771	-1145	-11967	-14944	-5489	7208	10634	2750	-17850	-10177	7425	-6257	-16339	-2386	7286	-5821	-6061	-2186	5768	-3229	1162	-146	-128	-120	-64	-63	-57	-105	40	-152	18	34	-78	-23	-56	81	-32	2
0.760833	30957	20556	4919	-18432	-252	-8522	-7853	-28816	-1052	-10041	-13958	-9777	-990	-12045	-14991	-8017	8152	10907	2690	-17838	-11748	7483	-6467	-16348	-2218	7391	-6136	-5784	-2468	5570	-3532	779	-149	-130	-120	-68	-61	-66	-109	40	-151	18	33	-77	-21	-56	78	-33	0
0.761667	30280	20583	4865	-18342	-350	-8225	-8122	-30213	-1041	-9926	-15291	-11836	-634	-12030	-14899	-10437	8933	11204	2612	-17798	-12885	7500	-6629	-16375	-2045	7430	-6451	-5511	-2474	5321	-3841	352	-155	-129	-120	-66	-60	-58	-107	39	-151	18	34	-78	-25	-58	80	-31	0
0.762500	25525	20545	4795	-18227	-148	-8014	-8398	-31354	-1193	-9871	-16515	-13889	-781	-11923	-14680	-12695	9407	11534	2525	-17746	-13321	7466	-6741	-16425	-1857	7407	-6753	-5246	-2313	5018	-4146	-145	-150	-128	-124	-67	-65	-72	-109	38	-147	18	29	-76	-22	-56	79	-32	-1
0.763333	15047	20428	4702	-18084	-105	-7887	-8733	-32144	-1213	-9869	-17582	-15909	-1181	-11719	-14326	-14701	9758	11845	2429	-17677	-13118	7389	-6803	-16494	-1293	7313	-7049	-4993	-2247	4666	-4444	-701	-149	-127	-125	-67	-62	-58	-104	42	-149	38	34	-76	-23	-56	81	-31	-1
0.764167	7433	20238	4591	-17927	-191	-7859	-9112	-32472	-1118	-9921	-18402	-17821	-1457	-11413	-13852	-16390	10035	12188	2328	-17597	-12306	7267	-6821	-16587	-300	7147	-7324	-4754	-2027	4262	-4728	-1324	-149	-126	-120	-64	-61	-59	-107	39	-149	20	37	-76	-18	-52	81	-30	2
0.765000	687	19969	4467	-17764	-22	-7930	-9535	-32624	-914	-10015	-19085	-19610	-1831	-11025	-13279	-17719	10251	12538	2209	-17525	-11128	7096	-6799	-16707	408	6902	-7588	-4540	-1735	3808	-5004	-2011	-151	-127	-121	-67	-61	-61	-108	40	-150	18	33	-79	-23	-59	79	-42	-4
0.765833	-7148	19620	4326	-17598	-315	-8117	-9999	-32684	-819	-10148	-19457	-21232	-2473	-10569	-12617	-18630	10602	12888	2092	-17470	-9340	6876	-6741	-16850	380	6582	-7832	-4358	-1634	3296	-5261	-2752	-150	-124	-118	-67	-61	-59	-110	45	-149	18	34	-77	-17	-55	81	-30	1
0.766667	-13863	19196	4188	-17429	24	-8421	-10494	-32547	-751	-10293	-19546	-22658	-2683	-10041	-11892	-19097	10696	13231	1964	-17433	-7371	6609	-6649	-17011	589	6179	-8064	-4202	-1548	2721	-5474	-3559	-149	-130	-127	-67	-64	-58	-105	40	-152	15	32	-76	-23	-50	79	-31	-5
0.767500	-20054	18700	4049	-17286	-56	-8797	-11017	-32021	-611	-10451	-19342	-23857	-2515	-9483	-11141	-19125	10717	13565	1841	-17425	-5244	6290	-6537	-17204	694	5686	-8274	-4080	-1246	2083	-5673	-4416	-154	-126	-121	-87	-61	-56	-107	39	-148	16	44	-76	-21	-57	80	-31	0
0.768333	-25641	18141	3916	-17116	-5	-9291	-11566	-31158	-443	-10601	-18848	-24791	-2351	-8901	-10391	-18717	10759	13882	1717	-17451	-3375	5907	-6411	-17417	614	5098	-8457	-4004	-684	1372	-5838	-5315	-148	-127	-121	-66	-65	-57	-103	42	-151	18	36	-76	-22	-43	82	-31	-1
0.769167	-30410	17518	3791	-16976	-72	-9869	-12118	-30027	-305	-10732	-18085	-25441	-2109	-8317	-9666	-17907	10688	14174	1606	-17520	-2440	5468	-6281	-17651	500	4398	-8622	-3944	-86	578	-5967	-6261	-150	-130	-120	-66	-64	-56	-102	42	-151	18	35	-74	-24	-57	84	-29	-4
0.770000	-32720	16836	3685	-16845	2	-10515	-12657	-28654	-306	-10831	-17077	-25792	-1775	-7744	-8995	-16734	10433	14425	1518	-17636	-2249	4961	-6148	-17903	480	3600	-8768	-3931	84	-301	-6068	-7250	-150	-125	-119	-65	-63	-59	-108	40	-174	22	38	-73	-23	-56	84	-22	-1
0.770833	-32704	16112	3600	-16725	-180	-11194	-13170	-27074	-291	-10878	-15861	-25836	-1262	-7196	-8407	-15257	10008	14648	1452	-17802	-2480	4385	-6029	-18166	424	2675	-8891	-3957	397	-1299	-6127	-8273	-149	-120	-117	-63	-64	-56	-104	42	-196	21	37	-72	-18	-51	84	-30	1
0.771667	-32715	15348	3536	-16615	433	-11896	-13636	-25311	-33	-10863	-14463	-25557	-871	-6683	-7918	-13554	9557	14818	1425	-18019	-3135	3730	-5932	-18447	306	1615	-8990	-4024	584	-2401	-6150	-9317	-147	-121	-115	-61	-59	-57	-104	41	-148	21	38	-72	-16	-50	95	-25	-1
0.772500	-32697	14564	3495	-16513	208	-12573	-14031	-23392	242	-10775	-12956	-24973	-832	-6219	-7565	-11723	9365	14933	1446	-18279	-3434	2983	-5863	-18728	282	425	-9057	-4129	467	-3625	-6129	-10379	-146	-126	-118	-62	-58	-53	-104	37	-146	23	40	-72	-18	-53	89	-26	3
0.773333	-32607	13766	3467	-16421	-1	-13211	-14348	-21362	490	-10608	-11401	-24098	-734	-5803	-7349	-9828	9192	14989	1527	-18584	-2713	2141	-5826	-19004	82	-895	-9098	-4285	463	-4959	-6062	-11446	-148	-128	-122	-70	-64	-59	-110	37	-152	17	35	-76	-23	-55	82	-30	-5
0.774167	-32225	12947	3446	-16337	366	-13762	-14558	-19248	569	-10350	-9854	-22971	-645	-5435	-7287	-7984	8938	14978	1688	-18927	-926	1194	-5825	-19300	-57	-2321	-9088	-4477	378	-6391	-5938	-12515	-165	-149	-126	-70	-64	-59	-107	39	-151	18	32	-78	-25	-56	84	-30	-4
0.775000	-31815	12175	3440	-16250	362	-14179	-14635	-17074	610	-9991	-8366	-21598	-522	-5111	-7377	-6247	8681	14906	1957	-19293	1868	144	-5852	-19569	-143	-3854	-9019	-4716	337	-7913	-5743	-13587	-148	-129	-121	-66	-63	-61	-105	39	-152	19	33	-76	-26	-60	85	-28	-4
0.775833	-31415	11409	3417	-16172	287	-14440	-14577	-14875	799	-9530	-6998	-20044	-365	-4807	-7614	-4720	8246	14762	2337	-19676	4129	-1020	-5912	-19818	-120	-5463	-8876	-5005	359	-9506	-5465	-14648	-158	-128	-120	-67	-66	-61	-108	40	-150	18	53	-70	-22	-56	84	-28	-3
0.776667	-31031	10683	3368	-16098	476	-14512	-14364	-12673	776	-8960	-5812	-18342	-428	-4529	-7996	-3460	7671	14549	2858	-20057	5384	-2302	-5991	-20046	-42	-7137	-8636	-5360	362	-11141	-5090	-15701	-149	-127	-119	-65	-63	-58	-109	41	-150	45	37	-74	-21	-55	81	-46	0
0.777500	-30642	10002	3272	-16039	389	-14364	-14001	-10479	495	-8281	-4845	-16556	-767	-4256	-8510	-2536	7113	14263	3526	-20436	5941	-3713	-6084	-20242	-90	-8851	-8284	-5768	375	-12775	-4591	-16731	-150	-128	-116	-67	-64	-60	-108	55	-154	21	35	-75	-24	-52	86	-26	-1
0.778333	-30263	9374	3111	-15990	340	-13975	-13466	-8317	515	-7491	-4140	-14747	-1104	-3978	-9143	-1987	6494	13905	4364	-20789	5668	-5255	-6173	-20401	66	-10556	-7800	-6248	336	-14365	-3977	-17740	-150	-125	-117	-63	-61	-55	-108	42	-150	21	39	-73	-18	-51	76	-27	-4
0.779167	-29884	8808	2870	-15958	99	-13329	-12780	-6224	559	-6609	-3720	-12977	-1151	-3684	-9873	-1842	5987	13480	5390	-21120	4959	-6929	-6251	-20526	149	-12204	-7167	-6803	524	-15880	-3215	-18748	-149	-124	-132	-65	-63	-57	-107	43	-152	21	36	-73	-17	-55	85	-26	0
0.780000	-29126	8313	2533	-15959	387	-12432	-11946	-4207	403	-5633	-3600	-11298	-1126	-3369	-10680	-2118	5364	12982	6588	-21404	3158	-8715	-6288	-20599	254	-13800	-6367	-7432	721	-17275	-2287	-19697	-150	-127	-118	-67	-64	-59	-104	41	-153	34	36	-78	-23	-56	84	-28	-6
0.780833	-25287	7897	2092	-15991	232	-11288	-10987	-2287	262	-4577	-3788	-9767	-842	-3021	-11549	-2802	4658	12431	7978	-21645	469	-10600	-6264	-20639	277	-15268	-5387	-8139	597	-18513	-1195	-20637	-149	-127	-118	-67	-66	-59	-108	39	-153	15	33	-79	-25	-56	85	-29	-4
0.781667	-18620	7568	1538	-16059	313	-9922	-9919	-487	124	-3456	-4258	-8423	-676	-2644	-12448	-3874	4104	11825	9533	-21830	-2562	-12561	-6150	-20629	112	-16583	-4200	-8921	518	-19549	90	-21543	-156	-132	-122	-70	-68	-65	-114	35	-154	15	32	-79	-26	-60	78	-31	-3
0.782500	-13415	7329	878	-16165	273	-8360	-8779	1188	103	-2281	-4996	-7321	-679	-2251	-13352	-5282	3440	11179	11243	-21954	-5976	-14570	-5909	-20565	105	-17722	-2799	-9764	467	-20348	1557	-22421	-150	-130	-122	-66	-63	-56	-110	37	-150	18	30	-79	-25	-60	78	-31	-1
0.783333	-8072	7191	120	-16321	268	-6628	-7583	2711	143	-1077	-5955	-6475	-672	-1843	-14239	-6984	2726	10501	13083	-22005	-9072	-16608	-5512	-20464	-17	-18652	-1212	-10658	431	-20885	3196	-23256	-151	-133	-122	-70	-66	-62	-110	38	-156	17	34	-77	-21	-57	79	-12	-6
0.784167	-2571	7152	-727	-16527	-21	-4782	-6374	4052	131	121	-7094	-5921	-1218	-1430	-15089	-8917	2085	9804	15029	-22026	-11666	-18616	-4930	-20321	-229	-19352	584	-11590	405	-21153	5002	-24050	-148	-127	-118	-67	-77	-61	-103	41	-149	19	36	-75	-19	-60	80	-32	0
0.785000	1940	7222	-1636	-16789	446	-2885	-5202	5188	30	1292	-8364	-5663	-1023	-1040	-15885	-11013	1395	9087	17031	-21986	-13822	-20559	-4146	-20152	-248	-19827	2545	-12548	243	-21144	6966	-24805	-150	-127	-121	-66	-62	-59	-105	38	-152	19	35	-75	-21	-56	86	-32	0
0.785833	6782	7393	-2585	-17107	234	-993	-4098	6106	-32	2406	-9708	-5703	373	-719	-16620	-13214	699	8371	19052	-21899	-15130	-22396	-3132	-19957	-181	-20070	4671	-13520	193	-20864	9084	-25517	-160	-125	-120	-66	-65	-58	-107	38	-158	21	35	-76	-22	-57	79	-29	-3
0.786667	11223	7665	-3541	-17483	-99	861	-3099	6792	-94	3439	-11088	-6032	1613	-403	-17272	-15421	167	7667	21049	-21777	-15329	-24092	-1870	-19743	-287	-20107	6949	-14496	199	-20320	11314	-26170	-148	-128	-121	-67	-60	-61	-104	40	-148	3	35	-77	-22	-59	81	-27	-1
0.787500	15106	8063	-4461	-17935	191	2595	-2240	7238	-172	4378	-12445	-6631	1856	-180	-17832	-17581	-372	6980	22966	-21630	-15175	-25600	-355	-19520	-306	-19930	9343	-15455	-19	-19550	13627	-26764	-148	-129	-124	-77	-60	-58	-109	36	-152	19	34	-75	-23	-57	76	-29	0
0.788333	18687	8563	-5302	-18392	114	4181	-1545	7418	-13	5177	-13727	-7472	1646	-45	-18287	-19605	-953	6334	24758	-21469	-14662	-26885	1408	-19303	-266	-19593	11804	-16385	-224	-18591	15977	-27285	-152	-129	-119	-67	-61	-60	-103	33	-154	18	32	-78	-25	-58	78	-29	8
0.789167	21963	9173	-6035	-18926	-58	5566	-1059	7322	1	5824	-14895	-8521	1606	1	-18634	-21426	-1440	5731	26383	-21306	-13938	-27920	3436	-19091	-211	-19138	14291	-17271	-350	-17482	18333	-27728	-150	-129	-126	-66	-64	-60	-107	37	-150	20	30	-76	-26	-57	78	-28	-3
0.790000	24896	9894	-6597	-19500	-26	6709	-789	6943	-98	6290	-15911	-9728	1687	-47	-18872	-22998	-1760	5184	27790	-21150	-13468	-28665	5654	-18910	-187	-18590	16762	-18120	-466	-16282	20644	-28084	-151	-131	-125	-67	-67	-62	-109	37	-153	16	29	-77	-27	-59	63	-31	-5
0.790833	27693	10719	-6963	-20112	-126	7587	-763	6284	-190	6569	-16758	-11094	1687	-171	-18988	-24270	-2039	4703	28940	-21016	-12948	-29112	8056	-18751	-257	-18012	19176	-18919	-443	-15018	22895	-28337	-148	-128	-121	-65	-63	-59	-108	37	-152	23	33	-75	-23	-57	80	-28	-1
0.791667	30258	11648	-7084	-20751	-34	8211	-966	5348	-176	6653	-17414	-12550	1469	-378	-18988	-25194	-2340	4295	29810	-20907	-12508	-29249	10592	-18634	-188	-17448	21492	-19682	-407	-13772	25009	-28485	-150	-127	-125	-66	-59	-57	-105	39	-150	19	33	-72	-19	-57	79	-32	1
0.792500	32359	12663	-6951	-21411	-395	8554	-1417	4139	-129	6530	-17881	-14071	1423	-636	-18872	-25746	-2602	3965	30371	-20834	-12027	-29085	13213	-18560	-195	-16941	23672	-20409	-400	-12591	26952	-28513	-142	-128	-121	-64	-61	-56	-110	39	-153	21	36	-70	-19	-53	82	-29	1
0.793333	32767	13752	-6546	-22089	-333	8630	-2101	2668	-136	6207	-18157	-15566	1594	-937	-18651	-25916	-2901	3722	30622	-20807	-11360	-28631	15889	-18542	-55	-16534	25663	-21106	-418	-11530	28674	-28439	-150	-129	-97	-64	-60	-55	-107	17	-151	21	33	-72	-24	-56	81	-27	-3
0.794167	32730	14903	-5879	-22784	-205	8445	-3019	957	-144	5686	-18253	-17052	1518	-1252	-18338	-25697	-3165	3559	30562	-20834	-10674	-27913	18522	-18581	185	-16271	27435	-21775	-389	-10643	30159	-28255	-150	-130	-121	-66	-68	-62	-107	38	-151	17	30	-77	-23	-58	79	-30	-4
0.795000	32767	16102	-4960	-23482	-274	8028	-4078	-952	-146	5002	-18178	-18486	1174	-1559	-17928	-25102	-3333	3479	30198	-20917	-9742	-26959	21071	-18685	104	-16161	28975	-22450	-357	-9955	31395	-27968	-148	-129	-122	-66	-62	-59	-105	40	-153	20	32	-75	-24	-61	81	-28	-1
0.795833	32767	17325	-3825	-24175	-401	7409	-5298	-3032	-135	4166	-17956	-19788	919	-1838	-17445	-24141	-3622	3478	29545	-21062	-8662	-25822	23456	-18852	-204	-16230	30259	-23113	-340	-9520	32364	-27593	-148	-130	-118	-64	-62	-85	-105	40	-153	17	33	-76	-25	-55	81	-27	-3
0.796667	32676	18542	-2529	-24856	-227	6617	-6635	-5253	-62	3211	-17607	-20981	728	-2067	-16900	-22862	-3888	3547	28634	-21271	-7137	-24549	25624	-19096	-920	-16474	31303	-23793	-374	-9362	32767	-27150	-150	-130	-121	-64	-64	-59	-104	38	-151	8	34	-75	-21	-55	82	-30	0
0.797500	32315	19715	-1142	-25519	-566	5691	-8036	-7585	-60	2159	-17150	-22019	729	-2233	-16317	-21304	-4128	3686	27488	-21545	-5357	-23197	27513	-19386	-1945	-16891	32104	-24489	-412	-9507	32767	-26671	-150	-128	-122	-62	-61	-39	-107	42	-148	19	35	-73	-19	-57	80	-28	1
0.798333	31868	20824	278	-26164	-250	4649	-9471	-10003	-69	1060	-16614	-22877	684	-2323	-15707	-19512	-4461	3879	26148	-21891	-3608	-21812	29087	-19753	-2617	-17473	32673	-25207	-404	-9957	32767	-26176	-149	-132	-122	-66	-66	-61	-111	38	-149	15	34	-79	-24	-53	81	-29	-5
0.799167	31503	21831	1648	-26786	-100	3531	-10889	-12454	-30	-57	-16019	-23531	471	-2338	-15100	-17542	-4820	4115	24646	-22303	-1896	-20456	30303	-20181	-2095	-18179	32767	-25943	-471	-10707	32767	-25695	-150	-127	-120	-64	-61	-58	-103	40	-151	19	37	-74	-22	-52	84	-30	-7
0.800000	31078	22719	2887	-27378	-447	2370	-12233	-14883	-84	-1155	-15382	-23964	359	-2273	-14504	-15430	-4956	4392	23030	-22780	323	-19187	31124	-20666	-1939	-18986	32767	-26699	-462	-11757	32767	-25259	-151	-128	-120	-64	-64	-59	-109	37	-152	18	38	-76	-24	-52	79	-28	-4
0.800833	30690	23442	3917	-27937	-315	1194	-13475	-17262	-51	-2203	-14730	-24180	425	-2152	-13942	-13275	-4981	4692	21340	-23321	2421	-18058	31546	-21193	-1869	-19857	32767	-27464	-402	-13079	32767	-24898	-154	-127	-119	-64	-63	-62	-107	20	-150	17	37	-77	-23	-58	80	-27	-6
0.801667	30301	23968	4661	-28463	-324	11	-14562	-19537	-73	-3187	-14078	-24166	395	-1988	-13429	-11102	-5008	5010	19617	-23916	4343	-17095	31551	-21760	-1591	-20758	32767	-28238	-388	-14624	32384	-24638	-153	-131	-119	-66	-63	-58	-107	40	-150	12	33	-87	-18	-55	82	-25	-1
0.802500	29928	24282	5074	-28957	-196	-1153	-15475	-21667	-249	-4083	-13442	-23922	223	-1826	-12988	-8984	-5126	5334	17885	-24566	6607	-16335	31131	-22352	-1319	-21644	32656	-29005	-346	-16352	31703	-24500	-150	-129	-124	-73	-64	-61	-108	38	-150	17	32	-78	-23	-57	82	-28	-1
0.803333	29558	24354	5106	-29408	-29	-2311	-16189	-23688	-177	-4890	-12837	-23453	256	-1641	-12628	-6975	-5244	5665	16178	-25248	8785	-15798	30284	-22956	-962	-22488	32153	-29741	-147	-18206	30953	-24501	-150	-127	-129	-65	-62	-60	-103	49	-150	16	34	-77	-22	-55	82	-28	3
0.804167	29184	24165	4722	-29833	-90	-3440	-16670	-25480	-87	-5593	-12276	-22757	359	-1515	-12360	-5115	-5184	5995	14500	-25968	10866	-15488	29021	-23552	-838	-23250	31489	-30440	-134	-20128	30189	-24652	-119	-126	-118	-67	-61	-56	-102	42	-148	19	39	-75	-19	-51	84	-25	2
0.805000	28821	23695	3909	-30227	-80	-4547	-16922	-27043	-142	-6209	-11780	-21855	215	-1473	-12192	-3444	-5123	6325	12866	-26708	12827	-15418	27363	-24132	-687	-23923	30653	-31092	-242	-22053	29425	-24948	-145	-128	-119	-64	-59	-55	-100	51	-146	16	37	-76	-22	-53	86	-26	0
0.805833	28380	22940	2673	-30592	-188	-5645	-16931	-28353	-147	-6743	-11360	-20793	184	-1546	-12134	-2001	-5048	6647	11287	-27445	14613	-15573	25337	-24679	-436	-24482	29640	-31682	-184	-23933	28704	-25395	-152	-127	-119	-64	-64	-45	-103	41	-150	18	37	-73	-19	-51	82	-28	-1
0.806667	26955	21892	1046	-30928	-180	-6727	-16711	-29395	-185	-7214	-11019	-19552	310	-1758	-12185	-817	-4857	6966	9769	-28178	16147	-15931	23002	-25184	-326	-24917	28432	-32201	-130	-25696	28059	-25974	-150	-127	-120	-68	-63	-59	-111	38	-154	16	34	-77	-22	-49	79	-27	-1
0.807500	24352	20579	-923	-31245	-38	-7812	-16273	-30153	-198	-7645	-10775	-18174	460	-2137	-12343	125	-4856	7286	8305	-28885	17090	-16476	20416	-25628	-108	-25228	27018	-32480	-96	-27280	27515	-26650	-150	-126	-124	-66	-65	-59	-109	39	-148	17	37	-76	-24	-55	81	-28	1
0.808333	22026	19013	-3195	-31526	-184	-8885	-15625	-30620	-441	-8048	-10629	-16681	505	-2684	-12604	796	-4694	7608	6895	-29556	17910	-17176	17654	-26009	10	-25430	25447	-32612	-82	-28638	27076	-27399	-149	-128	-120	-67	-53	-56	-104	37	-150	20	35	-73	-23	-56	80	-36	0
0.809167	19813	17216	-5657	-31797	-149	-9964	-14819	-30788	-625	-8453	-10597	-15146	390	-3406	-12965	1198	-4387	7942	5515	-30181	18763	-18008	14800	-26329	170	-25537	23683	-32643	-156	-29727	26744	-28178	-150	-131	-119	-63	-63	-58	-107	37	-149	16	38	-76	-23	-56	80	-28	-1
0.810000	17191	15193	-8316	-32041	56	-11036	-13897	-30657	-474	-8883	-10678	-13567	-38	-4306	-13429	1350	-4054	8279	4177	-30766	19326	-18932	12017	-26580	265	-25575	21772	-32676	-245	-30521	26497	-28955	-153	-130	-120	-68	-60	-55	-104	40	-153	19	33	-74	-19	-53	84	-30	-4
0.810833	14508	13003	-11007	-32266	-259	-12100	-12894	-30233	-456	-9346	-10872	-11995	-1273	-5367	-13977	1275	-3613	8637	2876	-31252	19530	-19922	9358	-26777	385	-25568	19730	-32665	-167	-31002	26322	-29678	-145	-124	-118	-64	-58	-51	-104	40	-147	18	37	-74	-19	-51	82	-27	1
0.811667	11195	10685	-13680	-32466	-133	-13155	-11857	-29513	-455	-9859	-11193	-10456	-2071	-6567	-14609	994	-3117	9006	1604	-31683	19410	-20949	6962	-26923	502	-25549	17586	-32683	-240	-31160	26189	-30308	-147	-122	-119	-62	-59	-52	-101	45	-145	19	41	-72	-17	-51	87	-26	0
0.812500	8029	8276	-16253	-32638	292	-14184	-10835	-28510	-436	-10442	-11629	-9007	-1754	-7876	-15311	542	-2721	9390	370	-32045	18351	-21989	4920	-27036	657	-25558	15385	-32667	-315	-31002	26062	-30810	-144	-131	-111	-62	-59	-50	-99	43	-149	22	38	-74	-15	-49	87	-25	0
0.813333	5275	5825	-18674	-32695	-129	-15178	-9867	-27233	-428	-11106	-12170	-7675	-1310	-9256	-16075	-50	-2147	9786	-824	-32334	17365	-23021	3334	-27132	688	-25607	13197	-32680	-322	-30542	25909	-31157	-147	-104	-120	-66	-59	-56	-100	40	-150	21	38	-74	-19	-52	85	-32	-1
0.814167	2297	3371	-20870	-32746	111	-16127	-9001	-25718	-421	-11790	-12808	-6497	-792	-10671	-16885	-751	-1482	10194	-1981	-32544	16375	-24015	2289	-27242	773	-25727	11073	-32682	-391	-29812	25691	-31322	-149	-129	-119	-63	-61	-59	-108	38	-153	19	35	-76	-23	-55	81	-31	-4
0.815000	-695	945	-22804	-32748	311	-17000	-8268	-23984	-300	-12549	-13519	-5490	-616	-12081	-17724	-1520	-779	10608	-3076	-32641	15028	-24936	1849	-27332	821	-25927	9082	-32685	-354	-28845	25394	-31281	-153	-133	-129	-69	-67	-62	-110	35	-154	13	30	-78	-10	-53	79	-32	-4
0.815833	-3608	-1376	-24416	-32755	212	-17786	-7695	-22075	-167	-13340	-14279	-4668	-439	-13464	-18572	-2330	-177	11029	-4086	-32673	13809	-25761	2053	-27458	873	-26204	7302	-32689	-279	-27681	25000	-31019	-159	-130	-121	-65	-65	-59	-105	38	-152	17	35	-78	-27	-58	81	-29	-3
0.816667	-6423	-3557	-25691	-32760	207	-18458	-7297	-20022	-152	-14161	-15081	-4056	-324	-14759	-19403	-3152	430	11436	-5005	-32696	12338	-26458	2871	-27624	879	-26558	5776	-32676	-327	-26384	24487	-30543	-153	-131	-120	-67	-65	-61	-91	37	-153	19	34	-78	-25	-55	79	-30	-3
0.817500	-8977	-5552	-26623	-32750	211	-19015	-7085	-17871	-34	-14989	-15874	-3662	-421	-15962	-20196	-3971	1163	11835	-5811	-32689	10491	-27001	4312	-27843	819	-26990	4580	-32609	-380	-25023	23865	-29859	-150	-128	-119	-65	-69	-57	-104	37	-152	20	37	-75	-22	-56	80	-31	0
0.818333	-11252	-7345	-27212	-32764	0	-19441	-7057	-15657	-98	-15802	-16647	-3488	-341	-17041	-20922	-4761	1708	12206	-6488	-32692	8785	-27363	6322	-28116	860	-27453	3763	-32485	-491	-23669	23149	-28988	-150	-121	-118	-63	-60	-62	-110	38	-150	20	36	-72	-19	-51	81	-28	0
0.819167	-13623	-8914	-27484	-32743	-66	-19720	-7208	-13444	-143	-16582	-17362	-3530	-188	-17988	-21566	-5512	2121	12534	-7025	-32600	7340	-27522	8812	-28429	951	-27941	3362	-32386	-609	-22344	22358	-27958	-150	-128	-119	-62	-65	-56	-102	40	-151	19	39	-75	-22	-51	93	-27	-4
0.820000	-16310	-10252	-27464	-32762	-170	-19862	-7508	-11279	-24	-17311	-17973	-3778	28	-18796	-22100	-6225	2647	12819	-7406	-32503	5467	-27460	11666	-28836	861	-28411	3387	-32307	-488	-21182	21509	-26783	-148	-128	-122	-61	-63	-57	-104	38	-155	17	30	-73	-21	-56	81	-28	-1
0.820833	-19015	-11359	-27181	-32743	-49	-19862	-7935	-9215	52	-17973	-18524	-4208	332	-19469	-22506	-6893	2901	13041	-7614	-32365	2952	-27156	14765	-29269	933	-28835	3839	-32258	-466	-20143	20642	-25519	-153	-135	-120	-66	-61	-59	-105	41	-158	20	34	-75	-25	-55	81	-30	-6
0.821667	-21458	-12163	-26684	-32759	-443	-19729	-8466	-7299	129	-18566	-18926	-4804	254	-20014	-22764	-7515	3152	13180	-7653	-32231	542	-26612	17981	-29746	790	-29177	4692	-32242	-480	-19294	19801	-24205	-152	-127	-120	-65	-65	-61	-104	37	-154	18	49	-77	-26	-55	78	-29	-3
0.822500	-23733	-12737	-26016	-32742	-313	-19484	-9058	-5548	154	-19073	-19183	-5539	57	-20445	-22868	-8095	3310	13269	-7517	-32099	-1876	-25828	21172	-30247	669	-29409	5895	-32262	-250	-18659	19017	-22886	-154	-132	-121	-66	-64	-64	-107	35	-155	18	33	-76	-27	-57	78	-32	-6
0.823333	-25792	-13072	-25220	-32758	-46	-19144	-9684	-4057	37	-19493	-19280	-6380	21	-20784	-22799	-8638	3319	13261	-7205	-31984	-4451	-24809	24217	-30764	736	-29501	7382	-32312	-126	-18230	18327	-21601	-153	-131	-124	-68	-66	-61	-108	34	-155	13	30	-80	-26	-57	77	-32	-3
0.824167	-27604	-13190	-24356	-32738	-186	-18737	-10298	-2804	-6	-19824	-19234	-7287	-86	-21046	-22559	-9152	3123	13165	-6741	-31873	-7152	-23572	26962	-31277	693	-29431	9061	-32379	-178	-17995	17763	-20364	-147	-127	-120	-68	-62	-58	-102	40	-152	19	38	-76	-17	-53	81	-26	4
0.825000	-29599	-13102	-23423	-32750	-365	-18288	-10867	-1843	91	-20081	-19033	-8234	-69	-21262	-22154	-9649	2766	12969	-6122	-31791	-9777	-22162	29282	-31777	528	-29195	10821	-32469	-194	-17941	17330	-19222	-152	-125	-103	-64	-60	-64	-105	38	-150	18	36	-75	-23	-52	86	-28	-3
0.825833	-31428	-12843	-22502	-32743	99	-17843	-11379	-1180	82	-20276	-18692	-9198	29	-21457	-21595	-10141	2217	12670	-5380	-31740	-12018	-20610	31090	-32241	559	-28787	12568	-32551	-220	-18036	17058	-18197	-151	-126	-120	-68	-66	-61	-104	40	-151	19	36	-74	-25	-55	82	-27	-4
0.826667	-32586	-12445	-21610	-32749	-249	-17435	-11793	-840	59	-20418	-18229	-10153	-26	-21652	-20896	-10621	1703	12278	-4526	-31712	-13754	-18966	32328	-32541	481	-28204	14200	-32637	-147	-18227	16940	-17309	-149	-104	-119	-64	-64	-59	-102	40	-151	17	36	-73	-24	-56	78	-26	0
0.827500	-32729	-11934	-20755	-32764	-182	-17086	-12108	-818	72	-20534	-17660	-11066	97	-21863	-20085	-11097	1304	11789	-3596	-31720	-15014	-17291	32767	-32650	406	-27458	15604	-32664	-92	-18464	16971	-16564	-148	-129	-121	-67	-61	-60	-103	40	-151	18	34	-73	-16	-57	81	-27	1
0.828333	-32708	-11349	-20002	-32752	-79	-16838	-12301	-1096	49	-20627	-17021	-11913	87	-22112	-19187	-11561	758	11208	-2611	-31752	-15716	-15619	32767	-32713	485	-26579	16687	-32640	-202	-18712	17130	-15964	-148	-126	-117	-64	-59	-68	-105	38	-149	33	37	-74	-19	-52	78	-30	-1
0.829167	-32719	-10718	-19311	-32752	-202	-16711	-12376	-1682	45	-20728	-16323	-12683	-273	-22404	-18234	-12037	20	10532	-1591	-31818	-15857	-14033	32253	-32718	450	-25595	17372	-32484	-144	-18915	17382	-15510	-151	-127	-117	-64	-62	-57	-104	40	-150	18	25	-73	-19	-52	81	-27	-1
0.830000	-32701	-10057	-18691	-32738	-36	-16731	-12338	-2526	37	-20846	-15617	-13369	-355	-22744	-17258	-12503	-772	9775	-558	-31907	-15542	-12588	30944	-32741	386	-24531	17608	-32199	-159	-19038	17698	-15190	-151	-124	-118	-64	-62	-57	-102	23	-147	20	37	-76	-22	-52	81	-31	0
0.830833	-32702	-9406	-18152	-32764	-21	-16917	-12194	-3606	95	-21004	-14915	-13974	-181	-23139	-16283	-12948	-1337	8938	463	-32014	-14913	-11373	29026	-32742	246	-23429	17357	-31713	-185	-19038	18036	-14999	-149	-126	-117	-65	-61	-55	-104	40	-150	19	37	-72	-19	-51	85	-26	0
0.831667	-32696	-8782	-17684	-32760	-124	-17271	-11966	-4878	110	-21211	-14249	-14491	-443	-23587	-15355	-13377	-1835	8034	1436	-32142	-13995	-10342	26556	-32746	84	-22316	16595	-30989	-180	-18897	18343	-14924	-153	-130	-119	-65	-64	-57	-104	40	-177	17	37	-77	-22	-51	80	-31	-5
0.832500	-32711	-8204	-17279	-32767	22	-17800	-11671	-6319	26	-21484	-13639	-14928	-604	-24065	-14498	-13770	-2514	7070	2361	-32272	-12747	-9627	23603	-32750	168	-21235	15357	-29973	-308	-18594	18584	-14940	-148	-125	-118	-62	-60	-55	-102	43	-149	18	36	-74	-21	-53	86	-27	1
0.833333	-32551	-7675	-16920	-32751	-189	-18504	-11320	-7873	16	-21817	-13101	-15292	-550	-24573	-13738	-14120	-3140	6051	3221	-32411	-11537	-9239	20235	-32737	34	-20206	13678	-28639	-257	-18134	18716	-15045	-150	-127	-118	-63	-59	-56	-102	41	-148	19	34	-75	-21	-51	82	-35	0
0.834167	-32129	-7213	-16597	-32766	125	-19363	-10954	-9504	111	-22221	-12661	-15603	-860	-25104	-13102	-14421	-3986	4983	4012	-32561	-10518	-9194	16577	-32758	-35	-19269	11626	-26956	109	-17530	18702	-15210	-154	-132	-119	-67	-63	-59	-104	38	-153	16	34	-79	-22	-53	78	-41	-6
0.835000	-31731	-6817	-16293	-32751	44	-20353	-10590	-11161	63	-22686	-12315	-15867	-1056	-25628	-12597	-14667	-4726	3880	4723	-32641	-9103	-9498	12734	-32738	-24	-18426	9306	-24908	262	-16797	18514	-15426	-152	-130	-121	-72	-66	-60	-105	38	-153	17	36	-76	-25	-56	79	-31	-3
0.835833	-31044	-6475	-15997	-32763	340	-21446	-10243	-12803	-3	-23203	-12078	-16102	-1093	-26142	-12227	-14839	-5295	2749	5361	-32685	-7785	-10146	8811	-32674	9	-17685	6811	-22494	191	-15956	18137	-15668	-151	-129	-118	-69	-64	-58	-104	39	-153	16	34	-77	-26	-56	81	-30	-12
0.836667	-30089	-6196	-15704	-32757	396	-22608	-9916	-14388	-59	-23765	-11946	-16324	-1107	-26571	-12003	-14942	-5800	1596	5915	-32698	-6465	-11121	4918	-32342	-32	-17089	4242	-19716	215	-15022	17558	-15928	-150	-128	-120	-67	-61	-58	-118	38	-150	19	36	-75	-23	-55	82	-31	1
0.837500	-28933	-5991	-15404	-32757	497	-23807	-9705	-15899	-61	-24362	-11908	-16553	-912	-27060	-11938	-14966	-6217	435	6400	-32696	-4999	-12387	1140	-31845	-65	-16585	1742	-16631	199	-14125	16785	-16187	-147	-128	-119	-63	-60	-59	-104	40	-146	20	37	-87	-22	-56	81	-30	3
0.838333	-27864	-5769	-15095	-32765	360	-25019	-9548	-17302	-65	-24968	-11982	-16790	-748	-27438	-11961	-14912	-6600	-729	6818	-32709	-3854	-13924	-2432	-31195	-33	-16184	-562	-13289	130	-13211	15832	-16431	-147	-127	-119	-62	-61	-56	-104	39	-147	20	36	-75	-18	-52	84	-32	-1
0.839167	-26655	-5606	-14768	-32751	851	-26181	-9477	-18565	-136	-25565	-12087	-17056	-635	-27760	-12116	-14784	-7017	-1885	7172	-32692	-3042	-15655	-5671	-30402	-9	-15867	-2557	-9782	34	-12374	14719	-16655	-148	-127	-128	-66	-62	-57	-105	41	-150	18	38	-73	-23	-53	80	-32	-4
0.840000	-24456	-5457	-14428	-32766	649	-27275	-9502	-19684	-152	-26139	-12284	-17352	-349	-27999	-12358	-14586	-7149	-3044	7479	-32710	-2178	-17546	-8557	-29441	4	-15616	-4169	-6155	-65	-11631	13486	-16839	-154	-130	-125	-68	-66	-58	-108	30	-158	15	33	-76	-25	-60	79	-32	-1
0.840833	-22146	-5313	-14076	-32751	516	-28256	-9623	-20645	-144	-26672	-12528	-17677	162	-28170	-12681	-14319	-7241	-4185	7750	-32676	-1441	-19527	-11032	-28295	11	-15397	-5315	-2498	-114	-11015	12106	-16979	-153	-129	-124	-68	-63	-64	-105	37	-154	17	26	-75	-25	-60	79	-32	-6
0.841667	-20322	-5160	-13710	-32755	498	-29096	-9836	-21443	-95	-27135	-12814	-18039	515	-28294	-13043	-13985	-7454	-5312	7990	-32706	-890	-21539	-13078	-26959	1	-15206	-5961	1115	-168	-10555	10687	-17059	-153	-129	-126	-70	-64	-63	-108	33	-156	16	32	-80	-23	-57	81	-33	0
0.842500	-18520	-4986	-13336	-32744	264	-29773	-10144	-22077	-158	-27530	-13105	-18433	481	-28308	-13436	-13615	-7414	-6420	8202	-32688	-88	-23510	-14676	-25407	-6	-15011	-6075	4560	-224	-10267	9245	-17069	-152	-132	-128	-69	-65	-61	-108	35	-151	13	28	-75	-23	-59	78	-33	-6
0.843333	-15095	-4790	-12953	-32761	292	-30274	-10541	-22567	-283	-27838	-13413	-18847	211	-28281	-13836	-13206	-6552	-7504	8406	-32699	654	-25389	-15825	-23634	1	-14802	-5664	7724	-184	-10164	7829	-17007	-148	-130	-121	-69	-61	-60	-105	37	-149	16	30	-79	-19	-57	84	-31	0
0.844167	-8982	-4559	-12573	-32738	207	-30581	-11011	-22904	-178	-28042	-13722	-19297	52	-28196	-14219	-12779	-4887	-8570	8595	-32682	1134	-27096	-16530	-21646	271	-14563	-4761	10524	-122	-10226	6477	-16866	-148	-127	-120	-66	-55	-55	-103	39	-150	19	34	-72	-19	-64	84	-28	0
0.845000	-3216	-4292	-12182	-32752	-110	-30698	-11550	-23114	-183	-28156	-14024	-19708	114	-28070	-14587	-12349	-4077	-9619	8787	-32692	1593	-28582	-16818	-19457	946	-14295	-3444	12886	-109	-10462	5218	-16646	-146	-127	-120	-66	-59	-57	-105	40	-147	18	33	-74	-21	-55	82	-27	-1
0.845833	-566	-3994	-11795	-32741	-24	-30623	-12146	-23212	-248	-28168	-14314	-20133	236	-27920	-14927	-11927	-4178	-10651	8966	-32690	2026	-29807	-16727	-17078	1115	-13986	-1793	14761	-97	-10845	4076	-16326	-146	-126	-119	-67	-61	-60	-104	36	-150	18	36	-73	-19	-55	80	-26	0
0.846667	3066	-3661	-11411	-32748	-315	-30371	-12780	-23208	-53	-28094	-14599	-20542	817	-27742	-15233	-11528	-3091	-11659	9149	-32690	2357	-30727	-16294	-14541	631	-13656	106	16080	-79	-11346	3092	-15927	-146	-124	-120	-65	-62	-26	-105	42	-149	20	33	-76	-21	-57	80	-28	1
0.847500	6275	-3299	-11025	-32755	-51	-29959	-13451	-23128	-138	-27914	-14876	-20921	1292	-27553	-15498	-11173	-2883	-12644	9329	-32698	2240	-31331	-15575	-11862	411	-13308	2134	16847	-82	-11934	2277	-15444	-150	-130	-121	-67	-62	-59	-108	40	-152	16	35	-74	-21	-51	79	-29	0
0.848333	5658	-2911	-10676	-32752	-319	-29394	-14140	-22983	-220	-27668	-15140	-21259	1307	-27375	-15738	-10857	-3910	-13601	9509	-32689	2073	-31600	-14606	-9098	377	-12958	4169	17014	-111	-12583	1629	-14893	-153	-128	-122	-67	-64	-61	-111	33	-152	15	29	-76	-23	-59	71	-34	0
0.849167	4954	-2509	-10237	-32764	-336	-28710	-14844	-22799	-56	-27358	-15397	-21540	1413	-27194	-15945	-10602	-4246	-14520	9693	-32703	2074	-31535	-13455	-6300	282	-12623	6112	16616	-204	-13252	1186	-14275	-150	-128	-113	-65	-61	-60	-92	35	-149	19	33	-74	-23	-56	79	-30	-1
0.850000	4452	-2097	-9822	-32745	-350	-27928	-15533	-22574	-145	-26996	-15649	-21761	1335	-27031	-16138	-10412	-5259	-15404	9875	-32684	1832	-31127	-12163	-3537	132	-12328	7860	15678	-196	-13916	902	-13612	-151	-128	-115	-66	-67	-58	-105	37	-152	17	33	-77	-21	-56	80	-36	-4
0.850833	2897	-1687	-9391	-32759	-361	-27082	-16213	-22334	-210	-26598	-15904	-21918	1080	-26880	-16324	-10291	-6807	-16232	10056	-32700	1587	-30395	-10786	-849	-13	-12091	9333	14253	-165	-14558	792	-12908	-148	-125	-118	-66	-64	-58	-105	72	-150	17	41	-75	-21	-53	80	-28	-3
0.851667	1264	-1314	-8939	-32738	-586	-26207	-16867	-22087	-174	-26182	-16162	-22003	793	-26754	-16517	-10246	-7176	-16994	10235	-32676	1526	-29355	-9362	1631	-34	-11936	10463	12395	-319	-15146	833	-12198	-149	-108	-118	-65	-63	-57	-104	24	-151	17	34	-73	-19	-53	80	-27	0
0.852500	-301	-923	-8462	-32751	-151	-25333	-17494	-21844	-212	-25764	-16435	-22019	177	-26633	-16734	-10275	-6610	-17671	10423	-32693	1397	-28045	-7922	3915	-137	-11879	11208	10188	-590	-15675	1005	-11492	-145	-124	-117	-62	-64	-57	-102	40	-149	18	38	-73	-15	-50	82	-26	1
0.853333	-754	-589	-7956	-32735	-334	-24486	-18077	-21606	-151	-25354	-16710	-21969	-397	-26531	-16975	-10376	-6331	-18256	10599	-32678	1150	-26486	-6488	5900	-107	-11935	11544	7728	-563	-16127	1289	-10818	-147	-125	-118	-65	-63	-56	-104	42	-150	19	36	-70	-21	-53	82	-25	3
0.854167	-336	-297	-7429	-32750	-511	-23698	-18623	-21385	-83	-24973	-16994	-21863	-251	-26444	-17254	-10537	-6058	-18719	10783	-32690	1353	-24735	-5095	7523	-186	-12118	11463	5100	-368	-16508	1661	-10200	-150	-127	-121	-46	-60	-58	-108	40	-150	20	33	-76	-25	-59	81	-28	-3
0.855000	600	-57	-6871	-32750	-421	-22996	-19113	-21178	-27	-24621	-17287	-21692	109	-26366	-17576	-10780	-5551	-19079	10972	-32692	1572	-22851	-3739	8743	-238	-12434	11000	2397	-306	-16820	2105	-9638	-147	-131	-124	-65	-63	-58	-107	41	-150	18	33	-75	-23	-55	81	-29	-3
0.855833	2057	128	-6287	-32751	-491	-22383	-19536	-20988	-229	-24315	-17576	-21478	161	-26293	-17941	-11074	-4935	-19280	11168	-32689	1825	-20893	-2445	9519	-223	-12866	10211	-313	-250	-17074	2601	-9161	-149	-129	-122	-67	-61	-91	-107	42	-150	18	33	-78	-22	-57	87	-28	0
0.856667	3672	249	-5691	-32757	-387	-21895	-19900	-20814	-240	-24055	-17884	-21217	295	-26221	-18346	-11392	-4297	-19325	11378	-32703	2050	-18923	-1193	9823	-271	-13424	9134	-2954	-236	-17283	3125	-8815	-152	-133	-124	-67	-68	-60	-109	36	-152	16	35	-78	-25	-57	79	-31	-6
0.857500	5465	303	-5083	-32748	-308	-21526	-20191	-20661	-12	-23846	-18164	-20953	366	-26148	-18789	-11750	-3689	-19199	11600	-32685	2295	-16991	29	9640	-233	-14082	7858	-5444	-275	-17461	3669	-8489	-148	-128	-117	-64	-65	-56	-105	38	-151	20	71	-73	-24	-56	81	-40	0
0.858333	7393	295	-4469	-32767	-420	-21285	-20403	-20519	-119	-23689	-18438	-20623	102	-26070	-19252	-12129	-2880	-18895	11836	-32698	2664	-15152	1233	8952	-275	-14833	6467	-7754	-193	-17630	4219	-8297	-148	-128	-116	-64	-61	-56	-102	40	-150	19	38	-77	-22	-51	84	-29	2
0.859167	8597	222	-3865	-32740	-308	-21172	-20542	-20392	-165	-23582	-18698	-20309	163	-25986	-19738	-12517	-2268	-18407	12092	-32683	3056	-13474	2427	7784	-309	-15647	5044	-9850	-137	-17812	4758	-8206	-150	-127	-120	-62	-62	-58	-103	43	-149	22	38	-72	-22	-51	85	-27	-1
0.860000	8633	79	-3280	-32767	-464	-21193	-20581	-20279	-48	-23533	-18940	-20001	258	-25902	-20232	-12913	-1623	-17736	12362	-32694	3625	-12004	3619	6160	-384	-16506	3675	-11713	-218	-18020	5291	-8199	-149	-129	-119	-65	-62	-60	-104	42	-151	20	36	-75	-22	-52	85	-27	-3
0.860833	7959	-125	-2727	-32738	-158	-21328	-20545	-20176	-173	-23522	-19156	-19704	53	-25821	-20717	-13300	-983	-16889	12652	-32678	3704	-10780	4829	4120	-507	-17387	2439	-13341	-258	-18273	5816	-8280	-149	-128	-121	-63	-53	-58	-104	39	-148	20	36	-75	-19	-52	78	-28	0
0.861667	7975	-382	-2229	-32754	-181	-21569	-20426	-20089	-9	-23556	-19342	-19422	-118	-25735	-21194	-13665	-646	-15866	12960	-32688	3421	-9835	6058	1725	-419	-18261	1389	-14749	-219	-18583	6328	-8420	-147	-127	-119	-64	-62	-56	-96	42	-152	19	37	-75	-23	-55	82	-29	0
0.862500	8302	-692	-1753	-32733	-319	-21903	-20226	-20004	86	-23621	-19494	-19175	-367	-25659	-21628	-14012	-201	-14702	13274	-32679	3498	-9199	7314	-989	-496	-19109	593	-15941	-191	-18957	6824	-8617	-149	-129	-122	-69	-67	-59	-105	41	-153	18	36	-78	-22	-56	81	-40	-1
0.863333	7690	-1041	-1351	-32750	-336	-22314	-19938	-19936	-43	-23716	-19615	-18963	-331	-25588	-22026	-14327	111	-13399	13600	-32688	3324	-8864	8598	-3924	-522	-19905	85	-16946	-122	-19401	7312	-8846	-148	-126	-124	-64	-64	-56	-103	41	-151	18	33	-74	11	-55	84	-29	0
0.864167	5322	-1431	-1018	-32746	-334	-22781	-19575	-19875	-70	-23833	-19695	-18782	151	-25531	-22368	-14615	351	-11995	13932	-32691	2973	-8853	9894	-7005	-474	-20633	-103	-17791	-77	-19907	7807	-9098	-147	-122	-120	-63	-63	-57	-100	42	-150	22	37	-73	-19	-50	86	-26	-3
0.865000	1817	-1856	-756	-32744	-646	-23286	-19145	-19828	-62	-23968	-19744	-18647	360	-25492	-22655	-14870	572	-10487	14252	-32686	2812	-9154	11179	-10164	-555	-21285	16	-18521	-135	-20490	8289	-9367	-149	-125	-122	-66	-63	-60	-105	39	-150	20	35	-76	-23	-58	81	-31	0
0.865833	-1577	-2305	-576	-32760	-100	-23818	-18659	-19794	-30	-24103	-19763	-18560	277	-25464	-22880	-15097	611	-8928	14557	-32677	2669	-9750	12433	-13329	-660	-21851	446	-19166	-147	-21115	8784	-9627	-148	-127	-119	-65	-61	-57	-103	41	-149	19	29	-73	-21	-52	84	-52	-1
0.866667	-3039	-2772	-478	-32743	5	-24343	-18117	-19783	-48	-24262	-19751	-18509	195	-25462	-23042	-15292	509	-7351	14844	-32681	2355	-10607	13633	-16426	-569	-22315	1162	-19764	-67	-21797	9281	-9882	-152	-126	-125	-64	-63	-58	-103	39	-150	21	35	-73	-19	-52	81	-32	-1
0.867500	-3013	-3252	-443	-32755	-329	-24856	-17538	-19761	-100	-24413	-19736	-18504	-62	-25471	-23139	-15462	542	-5787	15090	-32697	2364	-11692	14753	-19404	-612	-22718	2123	-20340	-93	-22506	9785	-10112	-150	-125	-119	-59	-61	-59	-104	39	-148	19	37	-70	-19	-57	95	-29	-1
0.868333	-2394	-3735	-495	-32731	-144	-25339	-16925	-19766	-142	-24558	-19657	-18537	-204	-25506	-23178	-15608	504	-4263	15298	-32678	2372	-12993	15769	-22176	-617	-23055	3274	-20919	-79	-23234	10297	-10335	-147	-126	-120	-66	-62	-57	-103	41	-150	22	36	-76	-21	-55	82	-32	0
0.869167	-1460	-4220	-617	-32753	-296	-25778	-16297	-19793	-181	-24701	-19580	-18605	-131	-25554	-23160	-15731	312	-2806	15448	-32691	1921	-14437	16647	-24701	-570	-23281	4558	-21520	21	-23958	10821	-10532	-151	-126	-118	-64	-63	-53	-104	66	-138	15	33	-74	-21	-55	81	-28	-3
0.870000	-1073	-4704	-810	-32734	-334	-26164	-15662	-19815	-164	-24824	-19487	-18704	-184	-25616	-23099	-15829	154	-1444	15536	-32674	1536	-15987	17367	-26933	-424	-23476	5941	-22153	15	-24671	11354	-10721	-150	-125	-124	-64	-63	-57	-102	42	-153	20	33	-72	-22	-53	84	-25	1
0.870833	-1409	-5171	-1063	-32750	-136	-26486	-15028	-19859	-101	-24942	-19377	-18826	-365	-25689	-22990	-15918	72	-217	15563	-32688	1267	-17601	17904	-28852	-216	-23642	7309	-22830	-35	-25363	11897	-10904	-148	-120	-119	-62	-61	-51	-103	41	-147	20	37	-72	-18	-52	85	-28	2
0.871667	-2025	-5628	-1368	-32735	-161	-26739	-14411	-19914	-146	-25035	-19255	-18964	-410	-25764	-22849	-15984	96	895	15509	-32679	763	-19231	18256	-30453	-197	-23793	8669	-23552	-49	-26019	12448	-11088	-146	-121	-117	-64	-60	-58	-102	45	-148	22	37	-70	-19	-49	85	-25	0
0.872500	-3049	-6058	-1718	-32744	-201	-26921	-13817	-19982	-159	-25118	-19124	-19117	-359	-25839	-22678	-16038	28	1833	15379	-32682	195	-20835	18412	-31697	-332	-23956	9932	-24309	-32	-26626	13003	-11289	-147	-122	-114	-63	-62	-55	-102	43	-147	39	38	-69	-23	-52	85	-26	2
0.873333	-4680	-6467	-2113	-32708	-357	-27037	-13246	-20057	-102	-25178	-18983	-19271	-405	-25909	-22493	-16076	-6	2600	15186	-32691	-141	-22405	18376	-32298	-291	-24149	11062	-25094	-27	-27176	13555	-11506	-150	-125	-117	-70	-64	-59	-107	41	-151	16	33	-76	-22	-53	79	-25	-4
0.874167	-6827	-6853	-2546	-32605	-240	-27064	-12715	-20144	-143	-25228	-18837	-19427	-490	-25967	-22295	-16093	84	3203	14861	-32684	-462	-23877	18161	-32551	-307	-24385	12022	-25893	-83	-27671	14106	-11756	-151	-122	-121	-66	-63	-58	-103	39	-155	16	32	-66	-26	-56	77	-31	-5
0.875000	-9047	-7209	-2997	-32479	-99	-27049	-12220	-20229	-188	-25252	-18667	-19567	-484	-26000	-22080	-16099	-15	3637	14483	-32697	-1097	-25229	17791	-32647	-376	-24671	12795	-26681	-114	-28102	14657	-12043	-152	-126	-121	-67	-66	-59	-107	34	-154	18	35	-75	-24	-52	77	-28	-3
0.875833	-11199	-7531	-3466	-32303	-302	-26953	-11762	-20312	-76	-25248	-18491	-19692	-602	-26018	-21860	-16082	0	3911	14030	-32681	-1216	-26434	17299	-32704	-423	-25024	13371	-27463	-118	-28475	15197	-12368	-152	-126	-118	-68	-46	-55	-105	47	-151	18	36	-75	-22	-56	78	-30	-3
0.876667	-13347	-7816	-3928	-32117	-291	-26810	-11349	-20393	-116	-25235	-18297	-19801	-854	-26010	-21637	-16040	-104	4029	13509	-32695	-1330	-27487	16715	-32729	-390	-25451	13743	-28209	-143	-28795	15731	-12735	-150	-126	-116	-67	-63	-60	-105	42	-149	21	35	-75	-21	-55	85	-28	1
0.877500	-15372	-8069	-4435	-31901	-91	-26623	-10979	-20466	-215	-25197	-18088	-19875	-1013	-25978	-21412	-15979	-141	4004	12927	-32676	-1665	-28369	16087	-32733	-490	-25947	13937	-28906	-249	-29064	16248	-13140	-152	-125	-116	-52	-62	-56	-103	42	-148	20	57	-73	-22	-58	85	-28	-1
0.878333	-16924	-8288	-4921	-31663	-314	-26396	-10645	-20528	-155	-25144	-17864	-19952	-1027	-25916	-21188	-15889	-137	3857	12293	-32689	-1463	-29084	15453	-32745	-545	-26512	13961	-29544	-229	-29289	16747	-13582	-145	-124	-114	-66	-63	-55	-101	43	-148	21	33	-74	-19	-50	86	-24	0
0.879167	-18759	-8478	-5410	-31402	-152	-26139	-10351	-20578	-90	-25074	-17616	-19993	-1141	-25836	-20959	-15783	-331	3593	11613	-32672	-1169	-29624	14858	-32734	-670	-27123	13850	-30109	-213	-29484	17205	-14056	-148	-128	-119	-65	-61	-56	-103	43	-151	25	39	-74	-21	-50	84	-26	-3
0.880000	-20224	-8636	-5884	-31127	98	-25877	-10100	-20612	7	-24995	-17366	-20011	-1112	-25733	-20745	-15655	-638	3242	10906	-32689	-1421	-30004	14351	-32751	-664	-27783	13637	-30605	-303	-29630	17664	-14553	-147	-126	-117	-64	-60	-56	-105	44	-150	19	36	-75	-19	-57	85	-27	0
0.880833	-20898	-8773	-6351	-30843	-400	-25607	-9876	-20624	43	-24902	-17087	-20006	-1032	-25618	-20521	-15511	-753	2815	10172	-32680	-1611	-30230	13962	-32661	-624	-28468	13365	-31023	-298	-29806	18084	-15069	-147	-129	-119	-73	-66	-58	-103	42	-150	19	33	-70	-22	-59	85	-27	0
0.881667	-21032	-8878	-6801	-30544	-235	-25338	-9692	-20620	12	-24807	-16822	-19978	-1162	-25486	-20299	-15348	-925	2335	9440	-32686	-1299	-30320	13728	-32415	-633	-29166	13065	-31380	-326	-29954	18475	-15587	-151	-130	-121	-75	-66	-61	-107	37	-153	17	32	-78	-26	-61	77	-31	-4
0.882500	-20226	-8971	-7235	-30247	-7	-25083	-9534	-20591	-112	-24704	-16496	-19924	-868	-25343	-20076	-15152	-1185	1821	8706	-32691	-1043	-30280	13662	-32078	-629	-29855	12771	-31655	-343	-30080	18835	-16093	-152	-131	-124	-67	-66	-61	-107	43	-151	17	30	-76	-22	-59	81	-30	0
0.883333	-18283	-9038	-7658	-29942	-44	-24838	-9398	-20534	-174	-24591	-16179	-19857	-551	-25196	-19853	-14986	-1276	1296	7997	-32684	-1151	-30126	13792	-31712	-548	-30510	12533	-31869	-231	-30209	19158	-16577	-149	-129	-120	-69	-67	-58	-103	42	-151	17	32	-77	-24	-58	81	-32	-4
0.884167	-15222	-9093	-8020	-29643	51	-24611	-9292	-20454	-107	-24474	-15858	-19767	-643	-25046	-19627	-14840	-1435	767	7296	-32694	-1328	-29877	14114	-31353	-564	-31120	12366	-32019	-237	-30325	19442	-17032	-147	-126	-100	-66	-59	-58	-105	40	-150	21	38	-72	-19	-56	81	-27	-1
0.885000	-10976	-9129	-8375	-29354	378	-24412	-9205	-20352	-76	-24362	-15540	-19664	-568	-24902	-19409	-14607	-1631	249	6629	-32668	-1204	-29547	14620	-30992	-586	-31673	12291	-32123	-187	-30444	19686	-17455	-147	-122	-116	-65	-59	-58	-102	42	-146	22	38	-72	-19	-48	82	-29	0
0.885833	-5744	-9178	-8700	-29085	370	-24244	-9149	-20227	-77	-24253	-15233	-19548	-516	-24766	-19194	-14418	-1797	-248	5994	-32570	-1041	-29153	15289	-30620	-565	-32152	12319	-32184	-149	-30552	19894	-17838	-151	-126	-117	-60	-63	-58	-104	39	-150	19	38	-74	-8	-57	82	-28	1
0.886667	172	-9214	-8992	-28833	277	-24100	-9116	-20082	-51	-24141	-14931	-19420	-491	-24637	-18989	-14238	-1972	-712	5407	-32424	-817	-28710	16103	-30244	-489	-32485	12458	-32211	-237	-30647	20080	-18174	-151	-127	-121	-67	-61	-56	-104	40	-151	21	34	-74	-18	-57	81	-28	3
0.887500	6510	-9246	-9254	-28603	160	-23982	-9108	-19918	-135	-24035	-14648	-19278	-506	-24518	-18791	-14066	-1943	-1143	4862	-32218	-398	-28238	17020	-29849	-614	-32623	12702	-32203	-153	-30731	20178	-18459	-149	-126	-117	-66	-63	-53	-100	38	-150	17	34	-75	-22	-56	84	-29	1
0.888333	13156	-9285	-9460	-28404	477	-23883	-9127	-19735	-168	-23923	-14386	-19124	-669	-24405	-18608	-13911	-2068	-1512	4360	-31965	-367	-27740	18016	-29427	-530	-32682	13045	-32175	-78	-30787	20254	-18705	-152	-129	-120	-66	-61	-57	-107	41	-150	21	45	-75	-23	-60	82	-27	-1
0.889167	19964	-9314	-9659	-28233	304	-23808	-9170	-19544	-95	-23816	-14147	-18958	-631	-24306	-18439	-13766	-2140	-1847	3900	-31665	-367	-27233	19032	-28964	-474	-32712	13462	-32125	-63	-30813	20296	-18905	-149	-127	-117	-62	-62	-57	-101	38	-151	19	35	-80	-24	-59	81	-28	0
0.890000	26814	-9354	-9810	-28092	391	-23742	-9239	-19339	-62	-23698	-13937	-18786	-441	-24204	-18286	-13638	-2079	-2143	3478	-31332	-306	-26713	20029	-28469	-503	-32712	13943	-32059	-80	-30799	20299	-19071	-152	-130	-122	-69	-69	-61	-105	39	-153	18	30	-77	-25	-67	79	-30	-3
0.890833	32312	-9397	-9912	-27993	319	-23679	-9326	-19130	-124	-23577	-13759	-18605	-479	-24100	-18144	-13524	-1873	-2390	3098	-30955	-324	-26242	20965	-27930	-420	-32729	14454	-31970	-62	-30739	20276	-19201	-149	-129	-120	-65	-62	-59	-102	41	-133	17	35	-75	-19	-60	108	-30	0
0.891667	32767	-9439	-9970	-27924	147	-23611	-9437	-18914	-257	-23438	-13612	-18406	-616	-23986	-18013	-13421	-1688	-2610	2751	-30545	-264	-25777	21797	-27353	-359	-32689	14984	-31849	-88	-30626	20223	-19311	-146	-130	-119	-69	-60	-59	-101	42	-150	17	36	-73	-16	-56	84	-29	1
0.892500	32600	-9487	-9996	-27900	110	-23532	-9568	-18694	-141	-23291	-13499	-18203	-607	-23861	-17893	-13320	-1677	-2795	2434	-30110	-147	-25340	22492	-26740	-419	-32477	15500	-31712	-126	-30458	20148	-19403	-147	-116	-116	-63	-56	-59	-101	42	-147	20	36	-75	-24	-59	82	-28	1
0.893333	32767	-9537	-9974	-27920	395	-23437	-9714	-18477	-150	-23121	-13415	-17994	-587	-23710	-17783	-13254	-1833	-2956	2140	-29661	-340	-24942	23020	-26099	-338	-32096	15977	-31535	-147	-30225	20057	-19491	-148	-127	-117	-66	-61	-59	-105	39	-146	20	36	-75	-19	-58	84	-30	-1
0.894167	32767	-9588	-9928	-27986	-30	-23313	-9875	-18262	-161	-22938	-13367	-17784	-678	-23539	-17680	-13190	-1733	-3104	1855	-29199	-441	-24586	23354	-25450	-363	-31609	16397	-31337	-164	-29943	19950	-19581	-151	-126	-124	-67	-64	-47	-102	38	-153	16	33	-77	-24	-60	80	-33	-3
0.895000	32767	-9641	-9828	-28100	116	-23160	-10030	-18051	4	-22727	-13346	-17573	-649	-23333	-17566	-13124	-1589	-3238	1583	-28731	-300	-24274	23479	-24804	-391	-31020	16748	-31089	-115	-29579	19847	-19673	-149	-130	-119	-64	-63	-59	-105	38	-153	16	35	-77	-22	-57	84	-28	-1
0.895833	32767	-9690	-9706	-28242	120	-22972	-10188	-17845	-148	-22489	-13345	-17360	-561	-23093	-17451	-13068	-1509	-3363	1327	-28296	-342	-24012	23394	-24173	-374	-30349	17015	-30804	-115	-29161	19742	-19779	-151	-129	-141	-65	-63	-61	-103	40	-148	19	36	-74	-24	-58	82	-28	0
0.896667	32767	-9733	-9606	-28423	10	-22748	-10341	-17651	-224	-22227	-13369	-17150	-442	-22817	-17324	-13008	-1387	-3487	1076	-27877	-308	-23800	23106	-23576	-424	-29609	17201	-30462	-159	-28685	19649	-19894	-150	-128	-119	-65	-64	-60	-104	40	-151	16	33	-74	-22	-46	86	-30	0
0.897500	32767	-9770	-9406	-28628	147	-22483	-10470	-17461	-178	-21939	-13381	-16953	-354	-22502	-17184	-12950	-1378	-3612	855	-27485	-99	-23639	22620	-23027	-492	-28796	17302	-30064	-109	-28150	19569	-20031	-150	-126	-120	-65	-61	-56	-105	41	-151	16	37	-73	-19	-53	81	-29	-3
0.898333	32767	-9793	-9249	-28852	75	-22183	-10591	-17283	-273	-21628	-13442	-16765	-400	-22159	-17026	-12892	-1330	-3734	583	-27135	-45	-23532	21953	-22544	-531	-27943	17325	-29611	-132	-27575	19502	-20187	-151	-127	-119	-65	-64	-59	-111	41	-153	16	32	-76	-21	-59	80	-29	0
0.899167	32767	-9806	-9103	-29081	13	-21850	-10688	-17117	-163	-21293	-13482	-16607	-477	-21783	-16846	-12831	-1222	-3863	339	-26827	-145	-23470	21147	-22141	-523	-27059	17285	-29095	-233	-26958	19465	-20351	-147	-131	-121	-66	-66	-58	-103	44	-151	18	36	-75	-23	-55	84	-29	-3
0.900000	32767	-9790	-8973	-29314	160	-21490	-10748	-16957	40	-20940	-13516	-16435	-510	-21390	-16643	-12772	-943	-3990	107	-26561	-341	-23450	20226	-21823	-387	-26156	17187	-28527	-179	-26313	19443	-20536	-149	-126	-121	-65	-63	-56	-104	40	-153	17	33	-83	-24	-57	86	-27	0
0.900833	32501	-9758	-8876	-29528	-8	-21106	-10776	-16813	-1	-20575	-13542	-16300	-576	-20970	-16412	-12709	-550	-4114	-120	-26347	-522	-23480	19224	-21597	-394	-25255	17050	-27898	-186	-25645	19445	-20732	-150	-127	-122	-65	-65	-62	-108	39	-150	13	35	-43	-22	-55	84	-28	-1
0.901667	32039	-9696	-8818	-29711	413	-20712	-10768	-16703	-137	-20200	-13555	-16181	-666	-20550	-16166	-12640	-549	-4234	-332	-26171	-766	-23537	18180	-21468	-361	-24367	16889	-27216	-120	-24968	19467	-20934	-153	-128	-111	-66	-65	-57	-104	38	-149	17	34	-76	-21	-53	78	-31	0
0.902500	31668	-9609	-8805	-29854	158	-20318	-10727	-16562	-40	-19824	-13554	-16090	-613	-20130	-15895	-12575	-451	-4339	-527	-26046	-1054	-23628	17121	-21434	-334	-23503	16719	-26502	-103	-24292	19511	-21131	-153	-130	-120	-65	-67	-63	-109	36	-153	16	33	-77	-24	-56	80	-31	-1
0.903333	31276	-9486	-8834	-29949	124	-19925	-10642	-16458	200	-19451	-13511	-16022	-583	-19719	-15603	-12515	-360	-4433	-699	-25945	-1249	-23732	16088	-21483	-340	-22686	16558	-25755	-99	-23626	19569	-21321	-149	-129	-118	-67	-63	-58	-105	40	-150	21	34	-74	-23	-56	80	-32	-4
0.904167	30855	-9328	-8906	-29987	138	-19543	-10520	-16370	378	-19089	-13452	-15976	-545	-19324	-15293	-12453	-598	-4507	-840	-25877	-1280	-23849	15112	-21612	-252	-21923	16413	-24990	-16	-22975	19642	-21473	-149	-124	-120	-61	-62	-55	-100	42	-152	18	34	-69	-17	-51	85	-28	0
0.905000	29306	-9135	-9016	-29955	112	-19185	-10359	-16298	447	-18750	-13359	-15954	-323	-18959	-14974	-12400	-890	-4563	-954	-25831	-1312	-23968	14218	-21815	-272	-21236	16289	-24225	-120	-22358	19714	-21655	-149	-128	-117	-63	-59	-52	-102	41	-151	20	37	-72	-19	-51	85	-28	-3
0.905833	21483	-8909	-9156	-29863	-93	-18863	-10173	-16243	373	-18440	-13219	-15962	0	-18630	-14645	-12358	-1235	-4593	-1026	-25806	-1295	-24080	13423	-22075	-422	-20624	16192	-23467	-195	-21765	19783	-21792	-149	-126	-118	-66	-61	-56	-102	35	-151	15	32	-76	-19	-53	84	-29	0
0.906667	11271	-8646	-9306	-29703	500	-18582	-9959	-16211	334	-18157	-13105	-15992	61	-18342	-14313	-12327	-1710	-4597	-1061	-25787	-1282	-24171	12747	-22376	-376	-20104	16119	-22733	-225	-21223	19841	-21899	-152	-131	-125	-69	-62	-59	-108	36	-151	16	28	-79	-22	-58	82	-32	-4
0.907500	4748	-8352	-9455	-29486	142	-18349	-9724	-16198	256	-17912	-12935	-16039	-137	-18097	-13985	-12302	-1941	-4570	-1051	-25774	-1400	-24231	12197	-22706	-348	-19655	16076	-22036	-281	-20713	19890	-21966	-152	-125	-118	-66	-64	-58	-107	39	-148	17	71	-77	-19	-55	80	-30	0
0.908333	-2129	-8024	-9594	-29197	-112	-18155	-9466	-16194	184	-17701	-12736	-16098	-265	-17893	-13656	-12289	-1931	-4513	-999	-25751	-1467	-24257	11768	-23049	-394	-19299	16055	-21384	-316	-20255	19918	-21995	-150	-128	-121	-67	-64	-58	-105	37	-150	13	32	-76	-22	-47	79	-29	-6
0.909167	-8200	-7673	-9696	-28856	-17	-18016	-9201	-16216	151	-17537	-12527	-16178	-289	-17735	-13339	-12287	-1684	-4430	-902	-25722	-1658	-24241	11464	-23394	-418	-19030	16044	-20776	-262	-19846	19914	-21988	-152	-128	-119	-67	-64	-67	-108	39	-151	17	32	-77	-25	-58	80	-29	-1
0.910000	-12720	-7300	-9759	-28469	-7	-17929	-8930	-16254	207	-17412	-12278	-16262	-269	-17627	-13034	-12318	-1164	-4319	-756	-25679	-1825	-24175	11284	-23725	-407	-18838	16045	-20232	-227	-19479	19897	-21936	-148	-128	-118	-67	-65	-61	-109	36	-142	19	32	-76	-22	-55	81	-31	2
0.910833	-16613	-6916	-9772	-28050	-109	-17889	-8702	-16307	277	-17338	-12027	-16351	-227	-17559	-12744	-12315	-369	-4181	-585	-25626	-1463	-24055	11211	-24023	-323	-18725	16028	-19761	-108	-19168	19844	-21828	-146	-130	-118	-65	-59	-55	-104	42	-149	19	33	-74	-22	-55	81	-29	0
0.911667	-19620	-6522	-9728	-27617	-190	-17900	-8438	-16377	150	-17298	-11762	-16440	-214	-17526	-12468	-12329	812	-4022	-376	-25562	-1042	-23883	11232	-24288	-247	-18670	16001	-19351	-98	-18902	19770	-21709	-155	-127	-116	-62	-62	-56	-104	40	-147	21	37	-73	-18	-51	85	-27	1
0.912500	-21951	-6136	-9629	-27174	-323	-17952	-8142	-16448	145	-17302	-11490	-16523	-411	-17535	-12215	-12349	2352	-3842	-141	-25485	-974	-23667	11337	-24509	-281	-18671	15951	-19019	-159	-18688	19663	-21501	-145	-139	-118	-65	-59	-56	-103	42	-149	19	34	-76	-18	-53	81	-27	2
0.913333	-23767	-5761	-9477	-26745	-323	-18045	-7903	-16546	106	-17343	-11221	-16603	-267	-17567	-11959	-12360	4202	-3649	105	-25401	-774	-23403	11505	-24683	-307	-18717	15869	-18748	-107	-18522	19536	-21268	-146	-126	-118	-64	-59	-58	-105	41	-151	15	35	-77	-18	-55	80	-27	-1
0.914167	-25241	-5405	-9281	-26332	-636	-18174	-7685	-16647	17	-17421	-10953	-16666	-57	-17631	-11756	-12370	6291	-3449	373	-25312	-406	-23097	11725	-24799	-477	-18796	15754	-18547	-141	-18403	19391	-20992	-153	-128	-121	-67	-62	-60	-109	36	-153	17	34	-79	-24	-60	78	-31	-3
0.915000	-26745	-5082	-9041	-25943	-239	-18331	-7485	-16757	56	-17527	-10693	-16716	-129	-17714	-11556	-12365	8330	-3234	647	-25226	-31	-22756	11980	-24866	-745	-18889	15606	-18407	-239	-18326	19236	-20672	-153	-132	-125	-69	-65	-64	-113	34	-155	11	29	-81	-21	-61	74	-32	-4
0.915833	-27496	-4788	-8781	-25582	-349	-18521	-7309	-16862	-16	-17658	-10432	-16746	-68	-17806	-11360	-12338	10368	-3018	921	-25136	248	-22394	12265	-24872	-661	-18979	15430	-18312	-309	-18287	19084	-20307	-149	-131	-124	-68	-64	-63	-107	36	-150	16	39	-78	-25	-56	79	-31	-3
0.916667	-27443	-4523	-8505	-25243	-355	-18698	-7145	-16964	-174	-17801	-10192	-16750	79	-17909	-11195	-12286	12526	-2797	1205	-25052	430	-22012	12566	-24833	-436	-19071	15227	-18265	-236	-18280	18932	-19903	-150	-129	-124	-70	-64	-62	-107	38	-153	13	32	-82	-25	-56	85	-29	-3
0.917500	-26728	-4301	-8238	-24941	-349	-18897	-7004	-17062	-236	-17960	-9959	-16732	120	-18015	-11036	-12211	14699	-2581	1453	-24983	675	-21629	12876	-24747	-518	-19148	15004	-18251	-172	-18303	18796	-19460	-147	-130	-119	-68	-63	-60	-105	40	-152	19	35	-75	-21	-55	82	-28	-5
0.918333	-25391	-4117	-7992	-24645	-456	-19106	-6884	-17160	-263	-18134	-9743	-16689	22	-18124	-10885	-12113	16839	-2363	1705	-24920	1023	-21244	13192	-24624	-753	-19209	14776	-18272	-291	-18351	18677	-18985	-149	-129	-121	-66	-63	-60	-104	45	-151	19	35	-75	-21	-56	82	-28	1
0.919167	-23693	-3970	-7779	-24358	-887	-19319	-6775	-17242	-327	-18314	-9503	-16621	-211	-18231	-10746	-11985	18842	-2185	1940	-24880	1182	-20873	13508	-24471	-807	-19251	14549	-18313	-355	-18420	18589	-18477	-147	-77	-122	-62	-63	-60	-109	38	-147	21	34	-73	-17	-53	81	-29	0
0.920000	-21945	-3854	-7612	-24042	-239	-19531	-6676	-17320	-395	-18503	-9350	-16541	-11	-18363	-10614	-11828	20443	-2004	2166	-24857	1132	-20522	13826	-24290	-1081	-19264	14339	-18384	-454	-18507	18527	-17929	-147	-129	-124	-67	-64	-59	-108	38	-146	20	50	-76	-23	-57	79	-28	0
0.920833	-19359	-3765	-7491	-23707	-408	-19739	-6590	-17387	-441	-18690	-9179	-16430	298	-18442	-10482	-11645	21489	-1843	2377	-24853	943	-20208	14155	-24095	-1092	-19259	14156	-18460	-775	-18594	18503	-17352	-149	-129	-121	-67	-63	-62	-108	40	-148	15	34	-76	-18	-56	78	-29	-1
0.921667	-16370	-3696	-7447	-23321	-612	-19943	-6502	-17438	-460	-18878	-9019	-16311	-3	-18538	-10356	-11444	21899	-1703	2581	-24869	536	-19923	14485	-23888	-905	-19231	14014	-18551	-868	-18692	18519	-16747	-152	-132	-121	-67	-63	-61	-108	39	-150	17	35	-76	-21	-58	77	-39	-3
0.922500	-13260	-3642	-7456	-22877	-367	-20139	-6413	-17481	-559	-19071	-8875	-16173	-103	-18628	-10226	-11221	21428	-1590	2775	-24904	111	-19678	14827	-23686	-794	-19182	13928	-18645	-647	-18794	18579	-16116	-151	-130	-122	-55	-65	-64	-109	33	-152	16	33	-79	-25	-58	77	-33	-4
0.923333	-9841	-3586	-7531	-22361	-520	-20335	-6319	-17506	-613	-19256	-8732	-16025	-27	-18710	-10099	-10978	20258	-1496	2969	-24956	-10	-19476	15190	-23475	-598	-19123	13901	-18739	-667	-18864	18675	-15458	-155	-132	-126	-67	-64	-62	-111	33	-153	16	29	-79	-27	-59	77	-32	-7
0.924167	-6413	-3520	-7655	-21769	-453	-20523	-6212	-17520	-695	-19434	-8578	-15863	29	-18781	-9962	-10719	18586	-1420	3159	-25022	87	-19312	15568	-23271	-428	-19057	13951	-18824	-755	-18923	18820	-14767	-149	-124	-120	-67	-58	-59	-105	38	-151	19	37	-75	-22	-57	84	-27	0
0.925000	-3081	-3435	-7830	-21079	-346	-20691	-6085	-17512	-819	-19604	-8450	-15698	153	-18837	-9819	-10456	16360	-1374	3348	-25098	173	-19191	15969	-23075	-383	-18984	14064	-18905	-1154	-18967	18991	-14049	-150	-129	-121	-67	-61	-60	-104	40	-148	22	44	-76	-21	-55	84	-31	-4
0.925833	353	-3329	-8051	-20324	-504	-20865	-5950	-17500	-1116	-19767	-8313	-15524	-30	-18889	-9672	-10183	13739	-1351	3534	-25185	67	-19110	16392	-22894	-370	-18908	14251	-18973	-1955	-18988	19201	-13303	-132	-127	-121	-66	-61	-60	-104	40	-151	20	30	-75	-21	-56	82	-27	1
0.926667	3138	-3187	-8303	-19506	-445	-21023	-5789	-17475	-1249	-19918	-8166	-15370	-62	-18927	-9514	-9924	10915	-1352	3722	-25275	26	-19062	16836	-22718	-182	-18843	14520	-19022	-1517	-18976	19435	-12538	-148	-131	-122	-66	-62	-57	-104	40	-149	19	38	-76	-19	-55	84	-27	0
0.927500	4906	-3006	-8572	-18628	-486	-21160	-5612	-17440	-1020	-20056	-8010	-15204	-38	-18949	-9356	-9657	8208	-1370	3903	-25366	71	-19047	17305	-22557	-117	-18792	14828	-19049	-956	-18937	19691	-11771	-151	-129	-120	-64	-64	-56	-88	38	-152	19	35	-75	-22	-55	82	-30	0
0.928333	5469	-2779	-8851	-17727	-241	-21309	-5410	-17400	-1014	-20174	-7841	-15047	-228	-18958	-9175	-9415	5677	-1406	4083	-25456	5	-19055	17786	-22397	-105	-18747	15210	-19046	-997	-18865	19955	-10941	-146	-126	-120	-65	-62	-56	-102	38	-150	18	38	-72	-21	-57	82	-27	0
0.929167	5487	-2519	-9127	-16808	-236	-21434	-5192	-17351	-946	-20276	-7658	-14898	-162	-18950	-8984	-9181	3425	-1455	4262	-25538	-97	-19090	18291	-22258	122	-18722	15629	-19016	-796	-18767	20229	-10118	-147	-127	-121	-74	-63	-57	-104	41	-148	19	35	-72	-22	-57	82	-28	1
0.930000	4852	-2208	-9392	-15919	-177	-21544	-4944	-17294	-729	-20352	-7458	-14752	143	-18918	-8784	-8966	1906	-1515	4430	-25614	-68	-19129	18796	-22113	153	-18711	16084	-18946	-602	-18634	20500	-9279	-147	-127	-122	-66	-62	-58	-104	40	-148	19	38	-74	-21	-53	84	-27	2
0.930833	3393	-1851	-9632	-15085	-340	-21633	-4684	-17236	-693	-20406	-7248	-14617	-64	-18871	-8578	-8773	732	-1581	4586	-25676	111	-19176	19297	-21972	241	-18713	16553	-18835	-383	-18471	20763	-8431	-148	-126	-118	-39	-60	-57	-103	38	-149	22	40	-72	-22	-56	81	-29	3
0.931667	1429	-1467	-9845	-14355	-257	-21705	-4411	-17176	-740	-20427	-7012	-14490	-277	-18798	-8362	-8604	50	-1644	4729	-25731	191	-19214	19781	-21835	301	-18726	17010	-18679	-155	-18289	21005	-7587	-149	-127	-120	-63	-62	-58	-109	38	-150	19	36	-74	-17	-57	80	-29	0
0.932500	-735	-1054	-10022	-13720	-374	-21752	-4127	-17115	-737	-20418	-6762	-14370	-201	-18711	-8126	-8460	-240	-1705	4859	-25770	199	-19264	20254	-21690	336	-18745	17497	-18471	-45	-18086	21227	-6747	-147	-126	-116	-56	-60	-56	-92	41	-149	23	39	-70	-22	-53	82	-30	1
0.933333	-3463	-621	-10157	-13239	-42	-21774	-3825	-17051	-654	-20373	-6499	-14254	-76	-18595	-7909	-8346	-587	-1757	4973	-25798	473	-19293	20710	-21543	360	-18768	17940	-18222	21	-17868	21420	-5922	-150	-126	-120	-64	-62	-59	-104	37	-153	22	36	-74	-22	-53	82	-34	1
0.934167	-5812	-182	-10253	-12933	79	-21768	-3520	-16973	-570	-20297	-6224	-14150	26	-18468	-7685	-8260	-1003	-1800	5069	-25809	627	-19301	21090	-21394	545	-18795	18347	-17922	-128	-17643	21572	-5123	-151	-128	-121	-65	-64	-60	-105	37	-152	18	34	-76	-25	-59	80	-32	-4
0.935000	-7723	263	-10304	-12815	-164	-21735	-3218	-16936	-431	-20185	-5937	-14050	-13	-18316	-7459	-8205	-1205	-1823	5148	-25806	587	-19290	21442	-21235	545	-18814	18709	-17573	-130	-17411	21690	-4336	-152	-128	-121	-65	-63	-59	-108	35	-145	19	37	-77	-23	-56	80	-29	-1
0.935833	-9694	700	-10304	-12892	-28	-21630	-2908	-16872	-371	-20034	-5645	-13955	-8	-18145	-7217	-8162	-1610	-1827	5211	-25785	657	-19249	21743	-21070	452	-18820	19020	-17178	95	-17169	21764	-3584	-152	-127	-119	-66	-67	-53	-103	42	-152	21	35	-76	-26	-55	82	-30	-4
0.936667	-11317	1114	-10259	-13171	-41	-21568	-2606	-16819	-425	-19849	-5345	-13860	-99	-17955	-6996	-8142	-2226	-1812	5260	-25744	577	-19177	21981	-20898	463	-18817	19274	-16741	231	-16930	21791	-2872	-151	-127	-119	-65	-60	-57	-107	40	-152	19	27	-75	-27	-52	82	-28	-3
0.937500	-12433	1503	-10170	-13648	-28	-21432	-2309	-16757	-633	-19624	-5065	-13766	-561	-17746	-6767	-8156	-2872	-1772	5295	-25686	596	-19078	22154	-20721	412	-18785	19461	-16272	275	-16691	21769	-2206	-151	-129	-118	-66	-59	-55	-104	36	-146	18	37	-75	-21	-52	85	-28	1
0.938333	-13163	1855	-10026	-14293	-24	-21262	-2022	-16696	-1279	-19370	-4743	-13681	-703	-17520	-6545	-8178	-3486	-1711	5324	-25609	862	-18941	22258	-20541	397	-18729	19584	-15778	404	-16458	21695	-1592	-146	-126	-120	-64	-61	-65	-103	43	-146	18	35	-77	-17	-52	87	-26	1
0.939167	-13320	2165	-9842	-15106	-52	-21058	-1746	-16635	-1506	-19083	-4447	-13597	-576	-17284	-6327	-8222	-3944	-1637	5340	-25506	989	-18769	22290	-20356	421	-18646	19641	-15267	643	-16222	21566	-1035	-151	-130	-118	-67	-62	-55	-105	42	-151	20	37	-76	-19	-55	82	-29	-5
0.940000	-13186	2428	-9600	-16056	-222	-20819	-1485	-16569	-1011	-18774	-4138	-13515	-486	-17037	-6111	-8275	-4568	-1540	5354	-25377	1178	-18567	22252	-20181	419	-18526	19630	-14756	642	-15989	21380	-542	-150	-133	-120	-67	-64	-58	-109	38	-152	17	33	-80	-27	-46	80	-32	-3
0.940833	-13270	2640	-9316	-17100	-516	-20550	-1237	-16498	-653	-18447	-3876	-13430	-523	-16779	-5890	-8343	-5215	-1429	5369	-25212	1591	-18330	22147	-19993	403	-18366	19564	-14240	592	-15749	21147	-103	-151	-130	-120	-68	-70	-62	-108	40	-167	18	33	-79	-25	-56	81	-30	-3
0.941667	-13639	2809	-8967	-18197	-237	-20241	-994	-16415	-382	-18093	-3598	-13349	-505	-16497	-5667	-8410	-5701	-1304	5389	-25014	2139	-18053	21978	-19810	208	-18170	19435	-13751	771	-15498	20861	266	-148	-130	-119	-68	-65	-61	-108	42	-152	16	32	-79	-26	-60	77	-34	-5
0.942500	-13810	2920	-8601	-19333	-35	-19905	-770	-16323	-199	-17732	-3333	-13274	-232	-16213	-5438	-8476	-6297	-1180	5411	-24774	2359	-17751	21748	-19631	351	-17931	19261	-13266	977	-15227	20535	572	-151	-130	-121	-68	-67	-57	-112	34	-151	16	33	-79	-25	-57	76	-32	-5
0.943333	-13911	2990	-8179	-20422	-213	-19538	-550	-16219	-9	-17352	-3073	-13192	-287	-15919	-5207	-8545	-6510	-1049	5440	-24479	2441	-17410	21468	-19453	337	-17647	19044	-12826	987	-14957	20163	818	-149	-130	-121	-66	-73	-61	-107	40	-150	17	34	-75	-25	-56	78	-33	-3
0.944167	-14031	3017	-7721	-21467	-14	-19142	-336	-16097	136	-16964	-2820	-13115	-377	-15618	-4954	-8606	-6596	-918	5482	-24119	2471	-17042	21144	-19279	302	-17311	18797	-12426	979	-14651	19766	1005	-152	-126	-119	-67	-58	-56	-105	41	-151	19	36	-76	-21	-53	82	-29	1
0.945000	-13989	3000	-7233	-22423	23	-18714	-120	-15961	208	-16579	-2580	-13042	-51	-15309	-4698	-8667	-6426	-792	5530	-23694	2517	-16645	20787	-19096	321	-16936	18513	-12078	1004	-14329	19332	1128	-146	-127	-118	-65	-59	-56	-102	44	-143	20	38	-74	-17	-51	85	-29	0
0.945833	-13754	2943	-6733	-23269	-206	-18270	89	-15813	347	-16197	-2344	-12975	85	-14995	-4422	-8722	-5977	-678	5592	-23193	2504	-16229	20396	-18935	258	-16516	18207	-11784	924	-13979	18859	1187	-147	-126	-121	-64	-63	-55	-107	40	-153	18	35	-75	-18	-52	80	-28	0
0.946667	-13713	2851	-6224	-23935	43	-17802	308	-15650	463	-15817	-2114	-12909	15	-14683	-4130	-8772	-5825	-575	5662	-22615	2344	-15790	19988	-18762	145	-16048	17880	-11545	886	-13599	18407	1195	-148	-128	-121	-65	-61	-57	-105	45	-152	18	34	-75	-22	-52	85	-27	-3
0.947500	-13409	2733	-5715	-24452	335	-17315	534	-15472	454	-15438	-1892	-12850	75	-14373	-3814	-8816	-6067	-489	5747	-21933	2117	-15330	19568	-18591	223	-15545	17539	-11362	807	-13189	17935	1150	-152	-127	-119	-65	-59	-59	-104	42	-152	20	33	-76	-21	-52	84	-30	0
0.948333	-13560	2588	-5230	-24780	2	-16813	776	-15286	580	-15060	-1668	-12798	273	-14065	-3487	-8859	-6560	-400	5833	-21171	1860	-14857	19144	-18419	98	-14996	17196	-11241	644	-12759	17466	1050	-154	-130	-121	-67	-67	-55	-107	37	-151	15	30	-79	-24	-57	78	-31	-4
0.949167	-13993	2430	-4771	-24922	200	-16297	1034	-15092	583	-14692	-1445	-12751	349	-13756	-3139	-8899	-6809	-365	5930	-20307	1524	-14363	18725	-18236	6	-14411	16845	-11171	407	-12291	17014	904	-150	-131	-120	-63	-62	-60	-108	42	-153	17	33	-77	-24	-53	80	-38	-1
0.950000	-12837	2257	-4349	-24867	258	-15761	1313	-14874	546	-14323	-1220	-12704	95	-13448	-2770	-8935	-6536	-323	6002	-19365	1070	-13859	18325	-18046	-46	-13798	16495	-11147	165	-11813	16576	715	-148	-126	-124	-65	-64	-60	-119	36	-151	17	34	-74	-21	-53	84	-33	-1
0.950833	-10741	2079	-3976	-24632	230	-15223	1611	-14658	778	-13956	-995	-12670	187	-13146	-2385	-8968	-6353	-291	6110	-18347	682	-13345	17934	-17845	-181	-13157	16148	-11168	154	-11310	16163	480	-147	-127	-119	-64	-64	-58	-100	42	-150	22	37	-74	-25	-53	85	-26	1
0.951667	-8226	1894	-3670	-24219	277	-14675	1927	-14438	726	-13587	-767	-12642	439	-12841	-1982	-9006	-6250	-272	6184	-17274	303	-12823	17567	-17629	-165	-12495	15797	-11219	87	-10790	15781	204	-148	-126	-119	-62	-63	-61	-101	44	-147	21	36	-69	-22	-56	84	-27	1
0.952500	-5321	1711	-3434	-23648	184	-14122	2265	-14219	709	-13208	-533	-12632	216	-12535	-1574	-9048	-6181	-264	6235	-16176	-9	-12292	17218	-17395	-174	-11814	15451	-11299	68	-10258	15432	-112	-146	-124	-120	-59	-61	-57	-100	46	-149	21	37	-70	-18	-52	84	-27	0
0.953333	-2421	1532	-3269	-22945	165	-13565	2621	-14000	790	-12827	-297	-12620	76	-12227	-1155	-9088	-6331	-260	6246	-15040	-166	-11758	16888	-17144	-219	-11126	15098	-11397	157	-9722	15122	-470	-146	-126	-116	-64	-61	-68	-107	41	-149	20	37	-70	-14	-55	84	-27	0
0.954167	153	1360	-3181	-22123	244	-12999	2988	-13787	718	-12431	-56	-12626	144	-11916	-739	-9135	-6642	-253	6222	-13970	-538	-11216	16582	-16867	-159	-10438	14742	-11500	200	-9191	14841	-860	-149	-139	-122	-66	-67	-58	-101	41	-152	17	34	-76	-25	-57	79	-31	-3
0.955000	2144	1203	-3160	-21213	269	-12432	3369	-13580	735	-12039	192	-12642	104	-11593	-320	-9182	-6920	-233	6154	-12930	-940	-10672	16299	-16567	-214	-9755	14401	-11600	58	-8656	14599	-1286	-151	-130	-122	-66	-62	-60	-104	40	-154	17	33	-75	-34	-57	84	-31	-4
0.955833	3623	1064	-3211	-20235	723	-11858	3754	-13375	781	-11593	442	-12669	76	-11255	95	-9231	-7461	-219	6032	-11981	-1219	-10120	16031	-16234	-94	-9078	14056	-11687	61	-8124	14387	-1768	-158	-129	-119	-65	-63	-62	-103	37	-151	20	34	-75	-23	-57	79	-30	-4
0.956667	4904	945	-3310	-19224	348	-11292	4129	-13183	594	-11144	696	-12709	193	-10897	489	-9282	-7907	-182	5857	-11167	-1644	-9569	15782	-15879	-148	-8416	13704	-11755	224	-7604	14210	-2229	-151	-131	-122	-63	-68	-60	-108	38	-156	15	32	-78	-26	-57	79	-33	-5
0.957500	5759	867	-3453	-18197	380	-10719	4499	-12997	466	-10668	958	-12761	401	-10517	889	-9334	-8433	-122	5623	-10516	-1935	-9007	15536	-15488	-120	-7759	13356	-11784	162	-7092	14053	-2733	-148	-129	-120	-69	-61	-58	-103	40	-149	19	34	-75	-21	-56	80	-30	-1
0.958333	6052	774	-3620	-17180	519	-10132	4855	-12814	623	-10167	1222	-12822	446	-10109	1261	-9387	-8986	-41	5341	-10082	-2066	-8436	15297	-15064	-56	-7124	13008	-11788	-43	-6588	13917	-3254	-146	-129	-122	-67	-61	-58	-103	39	-149	16	33	-77	-19	-56	86	-29	-5
0.959167	5923	728	-3808	-16187	178	-9542	5179	-12648	748	-9647	1482	-12896	144	-9672	1612	-9449	-9425	59	5001	-9879	-2333	-7860	15055	-14617	-84	-6508	12664	-11746	-184	-6098	13794	-3791	-145	-128	-120	-66	-65	-58	-105	40	-151	21	34	-74	-23	-57	81	-28	-1
0.960000	5007	714	-3979	-15241	49	-8941	5480	-12484	604	-9109	1735	-12981	-74	-9204	1938	-9515	-9846	190	4618	-9953	-2642	-7275	14810	-14129	-195	-5913	12314	-11659	-103	-5618	13673	-4336	-168	-132	-120	-65	-63	-59	-107	40	-152	15	29	-78	-26	-58	81	-30	-3
0.960833	3598	726	-4139	-14362	460	-8328	5735	-12328	429	-8550	1984	-13072	-18	-8695	2241	-9580	-10284	349	4194	-10325	-2730	-6680	14549	-13612	-127	-5332	11966	-11522	123	-5138	13556	-4887	-154	-130	-125	-65	-63	-59	-105	37	-150	18	34	-78	-23	-58	79	-34	0
0.961667	2502	764	-4246	-13554	75	-7701	5945	-12181	362	-7972	2224	-13175	97	-8152	2515	-9652	-10306	536	3746	-10984	-2777	-6074	14277	-13067	-91	-4763	11618	-11334	250	-4662	13433	-5433	-149	-130	-119	-65	-63	-57	-107	37	-148	18	35	-79	-21	-58	76	-34	9
0.962500	1335	834	-4303	-12828	155	-7062	6104	-12034	291	-7379	2453	-13281	-143	-7571	2764	-9732	-10064	749	3290	-11923	-2812	-5464	13978	-12488	-115	-4209	11271	-11090	337	-4195	13300	-5965	-154	-130	-121	-66	-66	-61	-110	38	-151	17	32	-79	-25	-58	79	-35	-1
0.963333	270	928	-4290	-12191	174	-6398	6216	-11892	424	-6777	2665	-13392	-306	-6955	2984	-9817	-9801	983	2840	-13109	-2659	-4831	13661	-11877	-79	-3666	10933	-10806	402	-3720	13150	-6485	-151	-132	-122	-59	-63	-64	-108	38	-153	15	34	-76	-22	-57	79	-33	-5
0.964167	-680	1046	-4192	-11633	-38	-5717	6270	-11747	445	-6171	2865	-13502	-349	-6307	3178	-9914	-9539	1240	2413	-14506	-2248	-4195	13317	-11237	-91	-3133	10601	-10470	131	-3262	12984	-6983	-148	-127	-120	-63	-61	-58	-105	38	-150	20	35	-74	-15	-56	82	-29	3
0.965000	-1389	1191	-4006	-11160	46	-5027	6272	-11604	592	-5557	3036	-13615	-406	-5632	3342	-10013	-9106	1509	2028	-16036	-2042	-3552	12946	-10573	-68	-2597	10276	-10092	35	-2806	12784	-7470	-152	-127	-122	-66	-65	-59	-109	37	-149	18	38	-79	-25	-58	79	-34	-1
0.965833	-1584	1348	-3730	-10773	124	-4302	6211	-11460	1348	-4942	3187	-13727	-259	-4931	3482	-10126	-8641	1782	1706	-17617	-1888	-2914	12544	-9879	-29	-2074	9963	-9668	79	-2348	12558	-7928	-149	-129	-121	-67	-62	-57	-105	38	-152	16	33	-77	-21	-57	80	-4	0
0.966667	-1307	1527	-3356	-10462	-41	-3567	6104	-11304	1849	-4318	3312	-13837	-468	-4209	3597	-10257	-8176	2057	1466	-19164	-1358	-2277	12114	-9159	-52	-1552	9658	-9202	266	-1903	12306	-8362	-152	-152	-125	-64	-61	-58	-107	38	-150	19	35	-103	-22	-56	82	-33	1
0.967500	-907	1721	-2876	-10209	18	-2819	5948	-11152	1469	-3698	3410	-13942	-844	-3472	3690	-10383	-7769	2327	1326	-20581	-932	-1661	11651	-8406	-11	-1035	9362	-8704	296	-1476	12015	-8778	-149	-128	-121	-65	-61	-58	-108	38	-148	18	32	-76	-22	-57	79	-29	1
0.968333	-583	1922	-2352	-10031	-251	-2059	5736	-10998	1118	-3073	3484	-14041	-944	-2736	3756	-10524	-7370	2576	1290	-21783	-547	-1041	11155	-7627	-74	-524	9081	-8176	3	-1066	11699	-9167	-150	-128	-122	-67	-65	-56	-131	35	-151	17	35	-77	-26	-56	80	-32	-3
0.969167	-257	2128	-1728	-9892	108	-1292	5499	-10821	934	-2450	3529	-14136	-635	-2007	3800	-10677	-7182	2814	1368	-22689	-44	-452	10623	-6822	-66	-24	8809	-7630	-254	-680	11345	-9529	-147	-127	-120	-69	-63	-57	-108	39	-146	17	40	-80	-23	-58	80	-30	-4
0.970000	218	2337	-1040	-9794	-108	-525	5225	-10629	751	-1826	3542	-14220	-393	-1284	3828	-10841	-6913	3015	1558	-23230	230	105	10078	-6005	-83	463	8547	-7063	-964	-325	10950	-9874	-145	-127	-121	-68	-62	-59	-105	22	-152	17	36	-75	-16	-53	82	-29	0
0.970833	489	2547	-303	-9715	-15	234	4926	-10460	577	-1207	3532	-14297	-272	-572	3836	-11009	-6507	3176	1863	-23353	475	632	9495	-5166	-133	934	8293	-6485	-1134	-4	10519	-10204	-147	-122	-119	-65	-58	-55	-103	39	-146	21	37	-73	-18	-65	81	-31	4
0.971667	517	2748	464	-9659	11	976	4611	-10263	774	-585	3494	-14370	-185	119	3828	-11184	-6181	3326	2260	-23040	550	1100	8885	-4318	-33	1385	8037	-5903	-869	282	10047	-10517	-147	-110	-117	-64	-61	-45	-107	39	-143	21	39	-74	-24	-51	82	-28	0
0.972500	247	2938	1245	-9603	-22	1696	4281	-10057	825	32	3428	-14437	-264	774	3802	-11366	-5786	3420	2733	-22295	744	1523	8245	-3450	27	1810	7781	-5321	-873	521	9537	-10812	-148	-121	-118	-62	-59	-55	-103	41	-148	20	39	-72	-22	-63	82	-29	-3
0.973333	-566	3113	2022	-9545	-224	2386	3948	-9839	629	647	3339	-14493	-249	1391	3759	-11553	-5373	3467	3255	-21137	1071	1889	7569	-2585	-130	2194	7503	-4762	-860	712	8986	-11094	-154	-150	-120	-66	-63	-59	-110	37	-155	18	35	-76	-23	-56	81	-31	-3
0.974167	-1787	3265	2775	-9473	294	3037	3624	-9611	482	1246	3219	-14549	37	1971	3702	-11746	-5099	3473	3808	-19613	1264	2199	6872	-1723	-80	2548	7219	-4217	-788	861	8399	-11363	-153	-127	-122	-68	-65	-50	-107	34	-154	16	33	-75	-19	-58	78	-35	-9
0.975000	-2630	3404	3501	-9369	16	3649	3312	-9394	182	1845	3084	-14594	519	2512	3634	-11937	-4733	3449	4361	-17781	1153	2444	6144	-871	22	2858	6911	-3717	-689	962	7771	-11610	-153	-129	-122	-56	-62	-58	-105	35	-152	17	34	-78	-24	-56	78	-32	-5
0.975833	-3600	3521	4178	-9233	-35	4211	3019	-9108	16	2430	2932	-14631	699	3013	3552	-12129	-4415	3383	4879	-15726	1086	2627	5390	-32	3	3129	6573	-3207	-616	1023	7094	-11849	-149	-128	-121	-67	-63	-60	-107	37	-153	18	35	-75	-22	-59	80	-31	-6
0.976667	-4510	3612	4798	-9059	59	4714	2746	-8833	-16	2995	2758	-14665	626	3472	3460	-12321	-4332	3296	5341	-13545	1107	2745	4612	771	11	3354	6192	-2756	-466	1039	6380	-12067	-147	-124	-117	-67	-68	-57	-108	38	-150	18	37	-77	-22	-56	82	-31	0
0.977500	-5094	3673	5342	-8845	114	5166	2509	-8547	-166	3546	2574	-14697	523	3877	3354	-12514	-4211	3177	5700	-11323	1054	2802	3809	1546	-13	3527	5771	-2351	-459	1021	5632	-12261	-147	-126	-119	-66	-64	-57	-104	35	-151	21	37	-73	-24	-56	84	-26	0
0.978333	-5591	3712	5806	-8584	96	5553	2299	-8244	-242	4072	2378	-14727	638	4240	3251	-12708	-4095	3043	5948	-9154	824	2796	2982	2259	55	3651	5299	-2011	-413	966	4853	-12441	-146	-121	-117	-64	-63	-58	-100	40	-147	22	38	-73	-24	-55	86	-26	3
0.979167	-5840	3720	6179	-8268	-40	5880	2123	-7932	-425	4563	2173	-14764	1317	4564	3134	-12907	-4028	2899	6054	-7096	506	2728	2137	2908	124	3719	4771	-1730	-251	881	4037	-12596	-147	-122	-119	-72	-62	-59	-103	40	-148	21	40	-74	-33	-53	86	-28	-1
0.980000	-5702	3697	6462	-7902	-246	6145	1982	-7597	-532	5016	1963	-14774	1671	4842	3014	-13105	-3942	2755	6005	-5233	233	2611	1279	3478	76	3736	4185	-1530	-221	771	3194	-12724	-147	-124	-129	-64	-63	-57	-103	40	-149	21	36	-75	-21	-57	81	-30	-3
0.980833	-5323	3646	6653	-7494	-191	6346	1876	-7279	-555	5426	1750	-14794	1359	5060	2892	-13312	-3847	2611	5789	-3616	-117	2440	416	3955	208	3697	3533	-1394	-311	648	2333	-12824	-150	-126	-121	-64	-60	-59	-108	38	-151	19	37	-77	-21	-56	84	-30	-3
0.981667	-4809	3570	6751	-7040	-527	6486	1806	-6940	-685	5790	1536	-14811	1090	5295	2765	-13521	-3535	2481	5424	-2279	-472	2231	-445	4334	135	3605	2825	-1355	-242	506	1459	-12900	-159	-129	-122	-69	-67	-62	-109	33	-155	36	34	-79	-23	-60	79	-38	-5
0.982500	-4195	3472	6747	-6549	-314	6574	1764	-6606	-721	6112	1328	-14824	836	5459	2648	-13713	-3208	2376	4900	-1234	-527	1986	-1292	4605	118	3470	2062	-1395	-139	368	593	-12941	-152	-129	-121	-69	-65	-61	-108	35	-150	16	11	-81	-22	-58	80	-35	-3
0.983333	-2918	3358	6694	-6019	-379	6613	1760	-6253	-647	6386	1129	-14831	750	5597	2532	-13942	-2880	2290	4235	-479	-652	1708	-2122	4761	262	3281	1248	-1532	-73	229	-262	-12959	-152	-133	-122	-68	-63	-58	-107	38	-151	16	36	-76	-21	-57	82	-30	-5
0.984167	-1437	3225	6558	-5454	-247	6606	1787	-5904	-643	6598	946	-14846	937	5709	2426	-14153	-2365	2239	3456	9	-810	1415	-2916	4781	153	3051	395	-1755	-40	101	-1092	-12956	-146	-128	-118	-66	-61	-56	-103	41	-150	19	34	-75	-21	-60	86	-29	1
0.985000	74	3085	6364	-4876	-274	6552	1836	-5554	-763	6762	758	-14824	691	5790	2328	-14369	-1762	2205	2577	259	-1047	1098	-3664	4672	53	2778	-487	-2072	-44	-18	-1888	-12943	-147	-126	-117	-68	-66	-56	-102	41	-148	21	38	-77	-22	-55	87	-29	-3
0.985833	1640	2937	6125	-4293	-92	6462	1907	-5211	-825	6862	604	-14811	366	5837	2232	-14585	-1141	2198	1638	313	-1222	776	-4356	4413	66	2454	-1392	-2487	56	-122	-2640	-12929	-147	-130	-117	-65	-61	-56	-107	42	-150	18	36	-91	-23	-56	86	-30	-1
0.986667	3148	2782	5849	-3712	-186	6338	1992	-4902	-799	6910	458	-14778	185	5874	2148	-14800	-595	2215	672	225	-1376	453	-4976	4015	64	2089	-2304	-2990	82	-196	-3353	-12924	-148	-128	-117	-65	-63	-58	-104	38	-146	19	36	-75	-18	-53	86	-30	-1
0.987500	4117	2639	5569	-3139	469	6185	2088	-4525	-799	6896	329	-14736	33	5875	2066	-15009	-260	2251	-291	50	-1279	131	-5519	3465	95	1687	-3214	-3586	75	-250	-3949	-12926	-145	-127	-118	-65	-59	-58	-104	37	-146	18	35	-78	-18	-57	85	-32	1
0.988333	5460	2504	5286	-2594	230	6005	2196	-4183	-873	6829	213	-14679	-199	5855	2009	-15210	-22	2299	-1215	-160	-1375	-179	-5977	2780	204	1236	-4094	-4251	163	-273	-4485	-12958	-147	-131	-120	-68	-60	-58	-105	37	-148	19	35	-75	-18	-56	84	-30	0
0.989167	7023	2381	5013	-2077	32	5808	2308	-3849	-831	6703	116	-14593	-478	5787	1952	-15404	346	2357	-2075	-353	-1475	-476	-6331	1959	151	759	-4932	-4989	338	-264	-4937	-13020	-148	-129	-133	-67	-62	-56	-105	36	-149	39	36	-75	-22	-57	84	-34	0
0.990000	8560	2279	4776	-1605	711	5595	2420	-3517	-767	6544	32	-14492	-318	5731	1899	-15585	649	2422	-2835	-509	-1388	-756	-6585	1020	-52	244	-5716	-5787	329	-228	-5294	-13116	-150	-128	-121	-69	-63	-60	-107	33	-155	13	35	-76	-22	-57	82	-33	-3
0.990833	10342	2199	4582	-1183	856	5355	2531	-3183	-776	6331	-38	-14370	-267	5624	1858	-15749	836	2486	-3480	-572	-1424	-1014	-6722	-23	-302	-288	-6426	-6636	183	-166	-5557	-13245	-149	-128	-120	-66	-61	-60	-101	39	-148	17	38	-74	-19	-57	85	-30	-3
0.991667	12250	2151	4442	-818	641	5107	2638	-2852	-811	6079	-100	-14225	-618	5499	1814	-15896	1119	2551	-3993	-545	-1164	-1253	-6758	-1162	-357	-855	-7062	-7530	6	-83	-5730	-13405	-131	-127	-122	-66	-59	-57	-105	35	-149	13	35	-74	-19	-56	85	-33	0
0.992500	14008	2131	4359	-515	594	4841	2733	-2520	-708	5783	-158	-14049	-842	5332	1772	-16011	1465	2610	-4368	-413	-1054	-1472	-6686	-2380	-387	-1431	-7597	-8453	-112	12	-5819	-13600	-147	-128	-119	-65	-58	-56	-101	38	-148	20	38	-74	-19	-57	82	-31	1
0.993333	15799	2147	4344	-281	419	4555	2817	-2186	-539	5452	-216	-13856	-1023	5137	1723	-16132	1858	2662	-4596	-195	-1045	-1674	-6514	-3662	-555	-2023	-8033	-9393	-204	113	-5831	-13807	-147	-127	-120	-66	-59	-57	-104	38	-147	16	33	-77	-18	-53	81	-32	15
0.994167	17609	2192	4394	-119	312	4246	2880	-1867	-566	5089	-273	-13646	-1046	4896	1663	-16226	2212	2715	-4689	106	-800	-1866	-6251	-4977	-603	-2617	-8352	-10338	-394	206	-5784	-14020	-150	-131	-125	-70	-82	-60	-108	36	-151	16	34	-77	-24	-59	81	-29	-3
0.995000	19094	2276	4522	-17	-111	3915	2928	-1544	-522	4693	-352	-13415	-1031	4622	1593	-16293	2641	2754	-4644	465	-870	-2042	-5904	-6303	-624	-3200	-8557	-11275	-488	285	-5678	-14222	-147	-128	-111	-69	-64	-59	-107	39	-152	18	34	-81	-23	-57	81	-30	-1
0.995833	20052	2394	4715	6	-147	3571	2957	-1221	-524	4275	-438	-13167	-1200	4308	1509	-16344	3181	2789	-4479	845	-983	-2204	-5487	-7623	-630	-3773	-8644	-12186	-359	351	-5534	-14395	-147	-131	-119	-67	-63	-63	-111	37	-151	16	35	-73	-21	-57	82	-34	0
0.996667	21176	2544	4976	-21	-86	3214	2964	-910	-597	3832	-545	-12889	-1339	3947	1401	-16380	3592	2847	-4204	1223	-821	-2360	-5020	-8918	-594	-4317	-8616	-13074	-48	372	-5364	-14521	-147	-128	-118	-66	-58	-59	-107	36	-149	18	35	-76	-23	-57	76	-30	2
0.997500	22134	2729	5294	-102	-120	2795	2940	-604	-559	3362	-676	-12606	-1574	3544	1269	-16403	4047	2899	-3844	1562	-666	-2523	-4523	-10166	-649	-4827	-8473	-13914	60	351	-5178	-14576	-151	-127	-118	-65	-65	-61	-105	36	-150	17	35	-77	-23	-51	81	-28	-5
0.998333	22932	2945	5667	-229	-319	2363	2891	-307	-447	2869	-836	-12308	-1680	3095	1107	-16417	4522	2960	-3414	1845	-474	-2687	-3999	-11350	-560	-5293	-8229	-14698	-400	275	-4996	-14547	-149	-133	-124	-68	-65	-60	-107	35	-154	13	33	-79	-21	-58	76	-34	-4
0.999167	23445	3173	6083	-395	-131	1901	2808	-26	-466	2355	-1030	-11997	-1575	2603	915	-16421	4936	3035	-2930	2039	-238	-2859	-3485	-12443	-475	-5691	-7893	-15409	-638	139	-4816	-14404	-146	-128	-122	-68	-62	-58	-105	37	-151	17	33	-76	-15	-58	81	-28	1
1.000000	23592	3433	6543	-572	-531	1411	2702	248	-356	1823	-1259	-11664	-1528	2065	683	-16421	5482	3118	-2411	2136	2	-3043	-2986	-13428	-428	-6028	-7473	-16045	-315	-66	-4658	-14140	-150	-128	-119	-66	-61	-60	-104	37	-149	18	35	-77	-22	-57	80	-32	-1
1.000833	22978	3707	7025	-766	-375	887	2557	498	-206	1265	-1522	-11334	-1399	1476	414	-16415	5946	3219	-1874	2120	194	-3239	-2549	-14296	-469	-6285	-6994	-16592	-289	-345	-4518	-13745	-149	-127	-120	-69	-61	-58	-111	38	-152	17	30	-77	-22	-56	79	-28	0
1.001667	22303	3985	7523	-955	-402	342	2377	730	-174	689	-1829	-10963	-1376	844	102	-16409	6170	3328	-1335	1989	145	-3451	-2148	-15040	-421	-6457	-6466	-17042	-404	-697	-4404	-13206	-153	-131	-125	-65	-64	-58	-105	37	-151	16	33	-76	-23	-58	77	-32	-5
1.002500	21733	4276	8035	-1132	-840	-247	2157	942	-207	82	-2175	-10583	-1327	160	-252	-16403	6480	3453	-798	1754	17	-3683	-1825	-15652	-594	-6546	-5906	-17389	-365	-1104	-4312	-12523	-152	-130	-122	-69	-69	-59	-110	39	-154	6	33	-80	-24	-58	77	-33	-7
1.003333	20846	4563	8549	-1291	-548	-859	1898	1135	-237	-548	-2558	-10180	-1287	-546	-650	-16398	6812	3588	-274	1424	-6	-3932	-1581	-16129	-633	-6540	-5327	-17621	-359	-1569	-4239	-11701	-151	-130	-125	-67	-62	-60	-105	38	-153	16	33	-78	-21	-57	81	-29	-1
1.004167	19950	4851	9051	-1429	-694	-1499	1601	1305	-251	-1201	-2975	-9755	-1307	-1297	-1093	-16391	7239	3733	236	1026	15	-4196	-1426	-16467	-573	-6441	-4755	-17739	-332	-2074	-4182	-10734	-145	-122	-116	-62	-61	-58	-104	43	-151	19	38	-72	-18	-53	81	-28	1
1.005000	19042	5120	9536	-1539	-692	-2156	1264	1449	-325	-1884	-3424	-9311	-1147	-2085	-1578	-16383	7609	3882	726	536	133	-4472	-1359	-16680	-537	-6266	-4209	-17726	-360	-2604	-4131	-9649	-155	-124	-119	-63	-62	-57	-100	40	-147	22	37	-74	-21	-53	82	-24	2
1.005833	18099	5368	9993	-1630	-437	-2839	878	1563	-267	-2604	-3909	-8850	-1006	-2918	-2115	-16393	7823	4025	1191	20	146	-4759	-1388	-16771	-540	-6021	-3726	-17588	-392	-3142	-4093	-8454	-147	-128	-121	-64	-62	-56	-104	44	-151	17	37	-76	-23	-57	79	-30	0
1.006667	17549	5588	10405	-1704	-556	-3530	451	1654	-178	-3347	-4421	-8353	-708	-3776	-2696	-16356	7996	4167	1632	-514	-23	-5055	-1502	-16754	-551	-5712	-3295	-17316	-344	-3656	-4047	-7182	-154	-129	-125	-67	-68	-60	-105	40	-152	17	34	-78	-25	-57	79	-33	-1
1.007500	17269	5774	10765	-1770	-757	-4228	-21	1715	-63	-4110	-4958	-7838	-355	-4666	-3313	-16328	7932	4304	2059	-1040	-142	-5347	-1693	-16638	-508	-5347	-2941	-16901	-507	-4123	-3992	-5848	-148	-127	-121	-66	-61	-61	-96	45	-149	17	36	-74	-24	-56	78	-33	0
1.008333	16989	5919	11065	-1832	-885	-4926	-547	1765	-17	-4939	-5504	-7293	-218	-5573	-3963	-16277	7810	4427	2463	-1550	-105	-5630	-1955	-16442	-470	-4943	-2675	-16359	-676	-4519	-3917	-4486	-151	-116	-121	-66	-63	-60	-105	38	-151	19	35	-76	-21	-57	81	-32	0
1.009167	16442	6017	11294	-1910	-685	-5619	-1090	1781	-28	-5779	-6067	-6731	-124	-6494	-4649	-16208	7781	4546	2852	-2024	-144	-5900	-2268	-16179	-569	-4530	-2505	-15685	-104	-4824	-3827	-3126	-151	-128	-122	-64	-61	-57	-103	11	-152	19	36	-74	-22	-56	80	-32	-1
1.010000	16063	6058	11447	-2051	-540	-6303	-1682	1778	124	-6643	-6624	-6152	-204	-7430	-5358	-16115	7533	4619	3230	-2458	-241	-6153	-2622	-15872	-438	-4107	-2436	-14889	1257	-5016	-3715	-1773	-148	-128	-120	-63	-60	-58	-107	41	-148	20	37	-72	-19	-55	84	-29	0
1.010833	15981	6048	11513	-2135	-770	-6967	-2307	1752	103	-7522	-7183	-5560	-254	-8378	-6096	-15984	7295	4680	3589	-2838	-371	-6380	-2995	-15529	-573	-3693	-2462	-13983	1518	-5086	-3574	-475	-150	-126	-117	-65	-60	-58	-105	44	-148	23	46	-75	-21	-53	85	-28	0
1.011667	15922	5970	11478	-2300	-671	-7609	-2961	1705	-84	-8412	-7735	-4961	-118	-9322	-6851	-15812	7003	4717	3923	-3174	-410	-6574	-3381	-15177	-623	-3299	-2582	-12965	665	-5043	-3415	745	-146	-125	-121	-63	-57	-56	-117	41	-151	18	37	-68	-18	-51	87	-27	-1
1.012500	16039	5830	11346	-2501	-614	-8225	-3643	1640	130	-9312	-8275	-4362	-141	-10259	-7603	-15600	6696	4721	4230	-3459	-232	-6731	-3755	-14817	-635	-2929	-2781	-11865	571	-4826	-3235	1859	-148	-125	-120	-63	-56	-53	-103	58	-148	21	38	-68	-27	-52	82	-27	3
1.013333	16467	5621	11102	-2745	-994	-8812	-4354	1548	162	-10201	-8792	-3772	-155	-11179	-8380	-15339	6392	4697	4513	-3705	12	-6853	-4120	-14472	-705	-2599	-3047	-10695	474	-4497	-3047	2850	-147	-126	-120	-63	-61	-56	-103	40	-150	19	36	-74	-18	-59	85	-26	4
1.014167	16396	5339	10751	-3030	-627	-9373	-5070	1438	17	-11068	-9283	-3202	-117	-12081	-9146	-15038	6061	4624	4756	-3927	123	-6929	-4452	-14146	-638	-2307	-3366	-9481	179	-4054	-2860	3702	-128	-127	-121	-67	-64	-58	-110	38	-151	20	34	-73	-22	-57	79	-30	-3
1.015000	16144	4989	10287	-3343	-122	-9896	-5797	1307	125	-11901	-9743	-2661	-56	-12946	-9902	-14676	5674	4531	4956	-4126	338	-6952	-4744	-13848	-436	-2057	-3715	-8240	11	-3483	-2673	4413	-151	-131	-125	-72	-66	-64	-110	35	-153	15	28	-76	-26	-64	80	-31	-8
1.015833	15885	4574	9716	-3676	-491	-10377	-6520	1160	77	-12685	-10166	-2147	-139	-13775	-10642	-14256	5448	4394	5110	-4312	603	-6932	-4987	-13573	-491	-1833	-4072	-6981	-107	-2859	-2487	4980	-151	-129	-121	-66	-62	-50	-109	34	-150	20	33	-74	-25	-58	75	-30	0
1.016667	15171	4106	9049	-4003	-225	-10820	-7229	999	-100	-13406	-10541	-1669	-198	-14552	-11359	-13777	5229	4220	5200	-4491	702	-6853	-5174	-13332	-409	-1643	-4421	-5728	-264	-2152	-2321	5393	-150	-129	-119	-66	-66	-59	-103	36	-151	18	30	-77	-22	-56	80	-30	2
1.017500	14007	3583	8288	-4330	-287	-11213	-7921	824	-290	-14069	-10877	-1241	-111	-15265	-12044	-13250	5096	4006	5225	-4677	713	-6731	-5319	-13116	-304	-1464	-4747	-4504	-501	-1401	-2183	5651	-149	-125	-117	-101	-65	-57	-108	34	-149	19	23	-73	-19	-55	81	-30	-1
1.018333	12353	3007	7443	-4637	-406	-11570	-8594	632	-358	-14627	-11171	-867	-217	-15909	-12695	-12672	5177	3744	5180	-4872	746	-6553	-5398	-12919	-354	-1301	-5030	-3334	-586	-642	-2072	5771	-148	-127	-118	-64	-62	-57	-103	39	-149	18	35	-73	-22	-56	84	-28	0
1.019167	10381	2400	6526	-4916	-268	-11895	-9237	422	-833	-15102	-11416	-550	-152	-16464	-13306	-12041	5287	3440	5056	-5079	864	-6335	-5464	-12737	-327	-1133	-5262	-2227	-513	115	-2003	5760	-142	-126	-119	-73	-63	-56	-107	36	-152	21	35	-72	-21	-52	82	-27	0
1.020000	8424	1752	5546	-5145	-350	-12175	-9835	211	-1662	-15478	-11615	-294	76	-16936	-13877	-11368	5400	3091	4859	-5291	894	-6072	-5484	-12546	-317	-954	-5432	-1199	-435	846	-1960	5628	-150	-129	-121	-66	-61	-57	-102	40	-149	20	32	-73	-18	-53	82	-27	0
1.020833	6701	1088	4526	-5322	-501	-12420	-10395	-10	-1388	-15751	-11768	-97	58	-17305	-14402	-10670	5521	2694	4585	-5494	852	-5775	-5472	-12363	-331	-755	-5536	-253	-380	1538	-1982	5396	-150	-127	-119	-101	-64	-56	-105	40	-150	16	30	-77	-19	-52	81	-29	0
1.021667	5044	411	3485	-5440	-342	-12630	-10896	-234	-1062	-15916	-11871	43	-132	-17568	-14871	-9893	5665	2256	4238	-5700	917	-5441	-5444	-12155	-277	-521	-5572	597	-392	2175	-2026	5069	-147	-129	-121	-67	-64	-57	-107	39	-150	19	32	-77	-23	-56	78	-30	-1
1.022500	3477	-257	2441	-5489	-523	-12802	-11362	-457	-1078	-15971	-11931	115	-36	-17716	-15289	-9105	5821	1772	3824	-5887	1011	-5078	-5410	-11916	-337	-249	-5544	1346	-577	2748	-2130	4678	-151	-130	-122	-66	-65	-63	-108	37	-152	17	32	-98	-29	-59	79	-30	-1
1.023333	2328	-917	1408	-5481	-297	-12942	-11764	-679	-838	-15916	-11949	143	-60	-17746	-15644	-8294	5578	1248	3349	-6044	1045	-4700	-5370	-11637	-225	67	-5457	1994	-807	3267	-2251	4231	-150	-132	-124	-72	-64	-62	-108	35	-155	18	29	-59	-28	-61	77	-32	-4
1.024167	1505	-1547	402	-5405	-390	-13042	-12108	-889	-699	-15769	-11927	113	-134	-17655	-15935	-7461	5483	693	2829	-6156	931	-4299	-5332	-11311	-329	430	-5320	2547	-778	3732	-2400	3729	-145	-120	-122	-66	-60	-56	-104	39	-148	18	36	-76	-22	-56	82	-27	2
1.025000	753	-2147	-557	-5268	-326	-13103	-12388	-1086	-550	-15520	-11864	53	-126	-17448	-16168	-6608	5433	98	2265	-6213	677	-3892	-5300	-10951	-292	831	-5146	2993	-723	4155	-2571	3221	-152	-128	-119	-64	-62	-57	-105	40	-151	22	36	-76	-18	-56	84	-30	-3
1.025833	113	-2713	-1459	-5096	-262	-13137	-12609	-1274	-366	-15197	-11778	-56	-85	-17130	-16339	-5750	5252	-525	1672	-6227	375	-3484	-5285	-10521	-258	1263	-4950	3341	-804	4543	-2756	2715	-148	-128	-119	-82	-64	-56	-104	38	-150	20	34	-74	-21	-55	78	-30	-1
1.026667	-229	-3216	-2296	-4891	-267	-13134	-12774	-1444	-367	-14801	-11662	-193	95	-16697	-16440	-4893	5105	-1166	1067	-6173	379	-3082	-5281	-10053	-366	1722	-4740	3594	-763	4918	-2940	2186	-149	-124	-117	-62	-64	-60	-108	39	-151	21	36	-74	-18	-55	84	-44	1
1.027500	-1042	-3676	-3054	-4665	-367	-13095	-12880	-1592	-219	-14337	-11530	-357	328	-16173	-16474	-4032	4899	-1821	447	-6054	414	-2694	-5284	-9539	-372	2202	-4531	3754	-740	5296	-3111	1659	-150	-129	-120	-50	-64	-58	-104	39	-166	16	34	-75	-21	-50	84	-29	-4
1.028333	-2221	-4071	-3734	-4433	184	-13017	-12930	-1722	-70	-13829	-11379	-546	530	-15558	-16436	-3182	4434	-2482	-154	-5867	354	-2309	-5288	-8989	-167	2680	-4337	3825	-729	5694	-3263	1132	-146	-127	-118	-65	-59	-58	-101	37	-149	19	35	-76	-16	-51	82	-29	0
1.029167	-2972	-4403	-4333	-4211	-184	-12905	-12928	-1827	-12	-13285	-11220	-742	655	-14873	-16334	-2346	4049	-3141	-749	-5616	291	-1969	-5292	-8414	-122	3151	-4160	3807	-740	6122	-3388	631	-148	-132	-121	-66	-61	-57	-108	40	-148	19	35	-76	-18	-55	80	-30	1
1.030000	-3899	-4665	-4850	-4006	-143	-12754	-12874	-1911	84	-12721	-11055	-947	680	-14134	-16159	-1526	3805	-3787	-1309	-5313	357	-1637	-5289	-7826	-53	3591	-4012	3710	-865	6591	-3475	135	-146	-122	-119	-64	-60	-57	-101	40	-149	19	34	-74	-24	-53	84	-29	2
1.030833	-4848	-4868	-5285	-3835	69	-12572	-12777	-1973	129	-12144	-10891	-1155	483	-13348	-15914	-727	3462	-4413	-1837	-4966	802	-1360	-5267	-7248	23	4000	-3886	3527	-896	7123	-3517	-355	-151	-124	-121	-48	-64	-57	-102	38	-148	22	35	-74	-8	-52	85	-30	0
1.031667	-5576	-4991	-5643	-3704	110	-12355	-12638	-2016	201	-11588	-10730	-1367	506	-12535	-15601	44	3007	-5008	-2322	-4582	1294	-1116	-5218	-6687	42	4353	-3796	3260	-834	7697	-3509	-836	-149	-126	-120	-57	-64	-59	-107	39	-148	19	30	-77	-24	-55	81	-29	1
1.032500	-6263	-5074	-5927	-3622	315	-12105	-12468	-2040	212	-10990	-10573	-1573	648	-11710	-15217	788	2609	-5562	-2760	-4177	1386	-907	-5129	-6160	114	4657	-3708	2923	-713	8315	-3439	-1309	-145	-126	-122	-69	-60	-58	-101	40	-147	18	36	-70	-16	-55	84	-28	2
1.033333	-6768	-5078	-6149	-3578	418	-11816	-12263	-2041	301	-10420	-10421	-1764	618	-10884	-14774	1499	2246	-6064	-3144	-3758	1541	-735	-4992	-5682	79	4887	-3639	2501	-643	8960	-3319	-1780	-147	-125	-122	-64	-63	-57	-104	39	-149	23	36	-75	-22	-57	82	-30	-3
1.034167	-6819	-5033	-6312	-3592	196	-11505	-12045	-2040	276	-9876	-10280	-1952	495	-10075	-14269	2166	1854	-6551	-3488	-3343	1825	-615	-4803	-5275	-19	5051	-3572	2001	-632	9618	-3140	-2250	-152	-126	-128	-68	-64	-59	-107	37	-151	18	30	-78	-22	-58	78	-32	-1
1.035000	-6997	-4933	-6429	-3659	220	-11164	-11792	-2028	327	-9353	-10151	-2127	401	-9292	-13711	2798	1311	-6943	-3778	-2933	1847	-530	-4552	-4947	-25	5140	-3488	1439	-621	10268	-2900	-2720	-150	-129	-126	-65	-63	-60	-105	38	-151	17	34	-76	-22	-57	82	-31	-4
1.035833	-7492	-4783	-6500	-3738	-65	-10801	-11534	-2010	421	-8852	-10026	-2286	141	-8531	-13093	3395	826	-7289	-4019	-2550	1975	-486	-4233	-4708	-167	5159	-3379	808	-377	10891	-2599	-3197	-151	-127	-121	-66	-63	-62	-108	44	-148	21	36	-76	-22	-52	77	-31	0
1.036667	-8158	-4591	-6533	-3860	345	-10413	-11266	-1989	268	-8367	-9907	-2434	-25	-7804	-12429	3946	226	-7572	-4211	-2196	2118	-475	-3848	-4568	-77	5114	-3222	109	-220	11456	-2251	-3670	-153	-126	-121	-64	-65	-60	-103	42	-150	19	35	-75	-25	-51	80	-32	-3
1.037500	-8603	-4364	-6540	-4003	102	-10019	-10996	-1972	298	-7905	-9796	-2562	87	-7119	-11726	4451	-431	-7793	-4364	-1886	1990	-493	-3393	-4529	-110	5006	-3027	-646	-241	11943	-1850	-4141	-147	-124	-122	-64	-60	-63	-105	39	-152	20	38	-73	-19	-57	81	-30	-3
1.038333	-9043	-4113	-6523	-4156	370	-9606	-10719	-1957	347	-7466	-9686	-2680	25	-6474	-10998	4912	-1045	-7954	-4476	-1618	1970	-543	-2875	-4590	-187	4845	-2771	-1445	-36	12322	-1411	-4609	-152	-128	-120	-64	-61	-59	-101	40	-150	20	38	-72	-19	-56	80	-32	0
1.039167	-9388	-3813	-6490	-4309	312	-9189	-10449	-1956	310	-7044	-9577	-2780	-16	-5871	-10253	5324	-1548	-8052	-4556	-1416	1907	-618	-2306	-4755	-194	4643	-2453	-2285	319	12576	-945	-5071	-147	-127	-122	-64	-65	-60	-107	39	-153	17	36	-74	-21	-55	81	-30	0
1.040000	-9742	-3498	-6442	-4451	252	-8773	-10170	-1965	285	-6643	-9465	-2861	144	-5305	-9497	5684	-1993	-8085	-4603	-1268	1998	-710	-1686	-4999	-281	4411	-2067	-3150	421	12695	-453	-5532	-151	-130	-124	-70	-64	-61	-108	40	-153	19	32	-75	-18	-40	80	-32	-4
1.040833	-10276	-3166	-6387	-4574	101	-8358	-9888	-1994	332	-6260	-9351	-2926	64	-4768	-8699	6001	-2464	-8081	-4621	-1180	2061	-808	-1028	-5362	-256	4158	-1617	-4028	340	12665	61	-5970	-150	-133	-121	-69	-59	-58	-105	42	-151	17	35	-77	-24	-57	78	-33	-3
1.041667	-10914	-2820	-6322	-4659	545	-7946	-9619	-2031	292	-5887	-9221	-2967	61	-4251	-7973	6264	-3015	-8017	-4611	-1154	1870	-912	-349	-5784	-111	3901	-1107	-4914	293	12488	579	-6392	-152	-128	-125	-72	-63	-62	-109	39	-153	18	29	-79	-23	-57	78	-33	-3
1.042500	-11133	-2454	-6254	-4711	148	-7548	-9345	-2092	115	-5525	-9082	-2992	-6	-3751	-7234	6483	-3469	-7907	-4581	-1187	1670	-1013	342	-6260	-121	3646	-542	-5782	353	12168	1102	-6791	-150	-128	-119	-69	-65	-64	-107	38	-150	12	32	-80	-24	-57	81	-32	-3
1.043333	-11500	-2082	-6170	-4719	47	-7156	-9057	-2171	121	-5169	-8923	-2993	-187	-3263	-6521	6656	-3943	-7766	-4528	-1282	1344	-1098	1045	-6784	-195	3406	72	-6625	338	11714	1618	-7165	-150	-127	-119	-68	-64	-61	-104	39	-151	17	36	-80	-27	-56	79	-32	-3
1.044167	-11974	-1696	-6095	-4684	171	-6769	-8760	-2272	177	-4823	-8749	-2974	-325	-2778	-5836	6784	-4644	-7582	-4457	-1425	878	-1184	1735	-7341	-173	3178	710	-7435	165	11150	2120	-7507	-149	-129	-118	-65	-59	-57	-105	38	-149	16	36	-73	-19	-56	82	-28	4
1.045000	-12298	-1299	-6017	-4614	41	-6399	-8452	-2391	294	-4477	-8556	-2934	-634	-2292	-5193	6870	-5270	-7372	-4372	-1623	460	-1251	2398	-7910	-133	2979	1359	-8198	144	10488	2601	-7823	-143	-120	-115	-63	-62	-58	-103	43	-145	21	40	-74	-15	-53	86	-27	16
1.045833	-12621	-895	-5932	-4504	12	-6040	-8138	-2537	241	-4147	-8353	-2883	-987	-1805	-4591	6916	-5736	-7143	-4284	-1868	115	-1297	3023	-8484	-19	2799	2002	-8906	157	9744	3056	-8117	-146	-122	-119	-72	-61	-58	-105	41	-147	20	37	-73	-19	-53	80	-29	0
1.046667	-12826	-486	-5843	-4375	171	-5698	-7802	-2699	115	-3818	-8130	-2814	-889	-1307	-4029	6931	-6110	-6903	-4182	-2147	-213	-1327	3606	-9060	53	2641	2623	-9555	30	8975	3483	-8377	-147	-126	-118	-63	-59	-57	-108	38	-149	19	35	-74	-19	-56	81	-29	-1
1.047500	-12669	-67	-5746	-4226	-9	-5348	-7453	-2883	219	-3481	-7890	-2732	-216	-811	-3524	6916	-6462	-6648	-4080	-2452	-543	-1331	4136	-9570	29	2505	3214	-10134	-86	8167	3873	-8617	-147	-104	-116	-64	-61	-60	-109	41	-121	18	29	-73	-18	-58	84	-30	-4
1.048333	-12398	354	-5641	-4078	-41	-5009	-7091	-3091	302	-3149	-7640	-2645	-246	-310	-3064	6882	-6825	-6394	-3978	-2774	-890	-1321	4601	-10064	124	2383	3750	-10641	-136	7381	4224	-8831	-149	-130	-120	-67	-63	-63	-108	36	-152	13	34	-72	-26	-59	80	-30	-1
1.049167	-12265	787	-5522	-3936	-237	-4675	-6706	-3314	224	-2818	-7376	-2549	-294	196	-2654	6830	-6950	-6132	-3875	-3108	-1103	-1281	5016	-10500	139	2280	4220	-11072	-161	6639	4534	-9032	-149	-128	-120	-67	-62	-59	-107	40	-148	17	35	-75	-22	-57	80	-30	0
1.050000	-12345	1227	-5397	-3811	106	-4328	-6299	-3556	138	-2479	-7098	-2452	273	702	-2284	6775	-7068	-5866	-3780	-3443	-1220	-1228	5362	-10883	38	2175	4618	-11438	-205	5952	4816	-9221	-147	-127	-121	-64	-62	-57	-107	40	-149	16	35	-74	-23	-53	81	-28	0
1.050833	-12021	1673	-5253	-3722	-33	-3982	-5882	-3816	119	-2140	-6816	-2358	241	1198	-1958	6716	-7216	-5611	-3695	-3756	-1641	-1159	5647	-11201	15	2072	4937	-11728	-275	5337	5056	-9409	-147	-129	-121	-64	-60	-57	-103	36	-148	16	36	-68	-23	-55	84	-27	-6
1.051667	-11538	2123	-5094	-3676	73	-3628	-5450	-4094	105	-1796	-6528	-2270	264	1681	-1663	6658	-7278	-5355	-3622	-4057	-2171	-1081	5873	-11462	2	1959	5177	-11960	-350	4805	5254	-9603	-152	-122	-117	-62	-61	-53	-104	41	-149	17	34	-75	-19	-51	86	-30	-3
1.052500	-10779	2570	-4918	-3685	27	-3268	-5004	-4389	258	-1445	-6234	-2193	374	2146	-1402	6613	-7328	-5110	-3564	-4328	-2549	-997	6034	-11653	-31	1837	5344	-12130	-357	4364	5428	-9808	-145	-125	-117	-66	-61	-53	-100	44	-149	25	34	-72	-17	-53	82	-27	2
1.053333	-9611	3032	-4724	-3750	130	-2895	-4548	-4703	360	-1094	-5947	-2134	248	2584	-1166	6624	-7321	-4870	-3528	-4560	-2739	-912	6144	-11777	-35	1696	5431	-12251	-390	4012	5565	-10028	-146	-124	-119	-63	-59	-57	-103	50	-144	18	34	-65	-18	-57	84	-26	3
1.054167	-8323	3467	-4516	-3889	-353	-2519	-4090	-5026	268	-742	-5656	-2096	372	2988	-948	6565	-7381	-4642	-3515	-4761	-2876	-836	6207	-11839	17	1528	5448	-12325	-242	3741	5674	-10275	-149	-128	-121	-65	-65	-74	-107	37	-148	17	34	-73	-22	-58	79	-29	-1
1.055000	-7268	3913	-4280	-4089	231	-2134	-3618	-5379	440	-393	-5372	-2082	502	3352	-742	6573	-7414	-4410	-3519	-4914	-3081	-762	6231	-11836	4	1346	5410	-12363	-101	3548	5769	-10551	-154	-131	-122	-66	-67	-57	-104	37	-156	18	33	-82	-26	-56	79	-32	-5
1.055833	-5690	4348	-4027	-4349	283	-1739	-3150	-5739	694	-47	-5090	-2084	419	3682	-537	6579	-7434	-4193	-3542	-5018	-3209	-701	6224	-11777	28	1143	5329	-12367	-125	3413	5848	-10857	-153	-128	-121	-64	-64	-57	-105	28	-162	18	33	-74	-21	-55	80	-28	-4
1.056667	-4041	4770	-3756	-4667	16	-1343	-2677	-6116	671	305	-4805	-2115	225	3968	-334	6664	-7484	-3975	-3583	-5078	-3355	-661	6191	-11668	-4	914	5210	-12354	-141	3316	5910	-11197	-153	-129	-124	-67	-65	-60	-110	36	-153	16	28	-76	-24	-57	67	-33	-5
1.057500	-2482	5178	-3470	-5035	194	-947	-2212	-6511	757	643	-4527	-2170	-70	4207	-104	6749	-7382	-3756	-3646	-5095	-3540	-638	6138	-11511	8	669	5080	-12302	-156	3247	5975	-11557	-146	-129	-117	-62	-64	-57	-109	36	-152	17	34	-97	-21	-58	81	-29	0
1.058333	-1020	5572	-3167	-5435	21	-553	-1735	-6904	764	971	-4250	-2247	-116	4400	93	6859	-7157	-3541	-3724	-5071	-3746	-647	6074	-11313	80	401	4951	-12248	-197	3178	6022	-11946	-150	-130	-119	-64	-64	-56	-103	42	-153	19	35	-72	-18	-53	81	-29	-5
1.059167	112	5945	-2842	-5866	43	-171	-1271	-7316	637	1282	-3979	-2349	22	4541	325	6995	-6967	-3317	-3813	-5026	-3936	-684	6007	-11086	1416	122	4804	-12185	-310	3092	6066	-12351	-147	-125	-118	-65	-57	-59	-103	40	-152	19	30	-74	-22	-53	81	-29	0
1.060000	1188	6303	-2526	-6312	171	199	-819	-7734	608	1570	-3707	-2471	-70	4635	566	7152	-6605	-3089	-3905	-4981	-4008	-761	5941	-10837	3462	-181	4689	-12118	-457	2972	6098	-12772	-148	-126	-119	-67	-63	-58	-103	41	-149	19	36	-74	-22	-56	84	-28	-3
1.060833	2291	6639	-2194	-6748	9	545	-374	-8158	530	1834	-3440	-2614	-160	4684	810	7329	-6244	-2850	-4004	-4883	-4229	-870	5879	-10576	3100	-499	4594	-12051	-407	2800	6120	-13191	-145	-128	-119	-65	-64	-60	-100	41	-150	17	33	-78	-25	-56	80	-30	-3
1.061667	3143	6950	-1865	-7179	63	882	56	-8583	540	2068	-3166	-2773	-129	4688	1088	7518	-5982	-2600	-4098	-4812	-4407	-1027	5825	-10313	2450	-830	4533	-11987	-365	2561	6127	-13599	-148	-130	-120	-67	-63	-56	-103	37	-149	18	36	-75	-23	-56	82	-35	0
1.062500	3555	7253	-1534	-7576	-111	1174	475	-9008	373	2273	-2893	-2942	-236	4649	1365	7720	-5397	-2334	-4184	-4748	-4390	-1220	5782	-10035	2421	-1175	4505	-11927	-398	2264	6120	-13981	-152	-138	-121	-67	-64	-62	-110	39	-154	18	34	-76	-27	-62	78	-32	-3
1.063333	3368	7526	-1214	-7937	29	1442	880	-9431	259	2446	-2612	-3117	-166	4576	1648	7929	-4801	-2056	-4261	-4717	-4380	-1460	5756	-9769	2026	-1531	4519	-11867	-440	1894	6076	-14327	-150	-127	-120	-67	-67	-62	-107	42	-151	19	34	-75	-23	-60	88	-30	0
1.064167	3010	7806	-899	-8246	-1	1688	1270	-9842	281	2585	-2330	-3299	216	4473	1938	8140	-4349	-1753	-4319	-4717	-4218	-1734	5741	-9515	1902	-1894	4568	-11814	-438	1453	6007	-14623	-143	-124	-122	-63	-60	-58	-103	45	-146	19	32	-72	-16	-55	82	-30	3
1.065000	2383	8041	-604	-8506	-15	1897	1638	-10242	146	2683	-2041	-3475	239	4342	2226	8340	-3790	-1436	-4365	-4767	-3913	-2050	5733	-9285	1476	-2271	4644	-11764	-404	943	5907	-14867	-149	-127	-122	-66	-64	-61	-107	39	-153	24	34	-75	-23	-61	79	-32	-1
1.065833	1690	8269	-332	-8714	10	2075	1984	-10624	80	2746	-1749	-3647	-60	4196	2507	8550	-3242	-1097	-4385	-4874	-3543	-2396	5727	-9075	1167	-2648	4747	-11710	-412	375	5761	-15040	-152	-122	-120	-62	-62	-58	-103	41	-151	20	37	-75	-23	-55	79	-33	-4
1.066667	819	8497	-74	-8861	-6	2228	2304	-10984	-17	2785	-1440	-3823	104	3999	2780	8740	-2519	-736	-4373	-5040	-2915	-2771	5720	-8889	897	-3029	4868	-11654	-243	-238	5573	-15133	-149	-126	-120	-62	-60	-58	-108	41	-153	19	35	-74	-21	-56	79	-29	1
1.067500	-45	8711	156	-8961	-454	2358	2599	-11324	-147	2788	-1124	-3979	310	3796	3029	8906	-1730	-355	-4368	-5272	-2243	-3163	5697	-8726	519	-3406	5000	-11588	-158	-890	5331	-15147	-149	-128	-119	-66	-64	-60	-120	40	-149	20	36	-73	-22	-57	81	-31	-3
1.068333	-1475	8912	359	-9016	-62	2452	2868	-11634	-26	2757	-802	-4120	279	3585	3256	9051	-1116	38	-4328	-5572	-1531	-3570	5661	-8583	199	-3772	5134	-11507	-124	-1554	5057	-15072	-150	-128	-122	-64	-60	-59	-105	40	-152	17	34	-75	-19	-53	84	-31	1
1.069167	-2816	9106	535	-9037	-48	2537	3112	-11914	40	2707	-460	-4229	138	3364	3453	9169	-612	450	-4267	-5936	-531	-3979	5599	-8489	-99	-4121	5265	-11413	-118	-2223	4732	-14886	-146	-129	-122	-66	-62	-56	-105	41	-150	16	36	-73	-19	-55	82	-31	-1
1.070000	-3915	9301	687	-9038	-799	2604	3325	-12163	-59	2637	-110	-4342	91	3130	3620	9252	-139	888	-4187	-6367	505	-4386	5505	-8415	-449	-4450	5381	-11300	-239	-2886	4360	-14673	-149	-126	-119	-64	-61	-55	-105	44	-146	19	35	-73	-23	-57	82	-28	0
1.070833	-5190	9486	813	-9031	-1189	2663	3512	-12382	-238	2558	256	-4417	767	2902	3748	9302	140	1334	-4092	-6853	1594	-4782	5372	-8371	-698	-4763	5478	-11176	-219	-3536	3954	-14352	-146	-120	-118	-63	-61	-56	-104	40	-149	0	37	-72	-18	-55	84	-28	3
1.071667	-6575	9663	907	-9013	-1038	2716	3671	-12567	-408	2464	636	-4459	1272	2663	3844	9307	230	1790	-3983	-7384	2993	-5162	5201	-8363	-910	-5054	5538	-11045	-272	-4166	3523	-13960	-159	-125	-119	-63	-61	-52	-102	44	-147	22	36	-75	-21	-55	86	-28	0
1.072500	-8001	9825	976	-9017	-677	2759	3807	-12710	-638	2360	1036	-4475	1395	2427	3894	9271	165	2251	-3863	-7953	4290	-5524	4989	-8398	-1007	-5318	5578	-10913	-328	-4760	3085	-13514	-147	-125	-111	-62	-65	-56	-103	43	-149	19	38	-72	-19	-53	85	-25	3
1.073333	-9238	9973	1018	-9041	-561	2808	3921	-12839	-642	2255	1446	-4464	1589	2199	3909	9180	-27	2713	-3733	-8549	5310	-5864	4744	-8482	-1172	-5572	5570	-10805	-276	-5332	2641	-13027	-151	-128	-119	-64	-65	-57	-127	35	-155	17	36	-76	-25	-57	77	-31	0
1.074167	-10002	10098	1033	-9107	-419	2841	4015	-12928	-496	2144	1872	-4420	1421	1963	3888	9045	-286	3172	-3593	-9158	6204	-6182	4466	-8615	-1374	-5806	5532	-10727	-256	-5878	2225	-12505	-149	-131	-121	-67	-67	-62	-109	36	-154	17	34	-76	-26	-58	80	-31	-4
1.075000	-10312	10207	1023	-9208	-365	2901	4104	-12978	-392	2037	2311	-4339	658	1740	3833	8858	-597	3630	-3433	-9765	6789	-6471	4175	-8810	-1394	-6030	5444	-10697	-341	-6397	1842	-11967	-151	-128	-121	-72	-66	-60	-107	38	-153	26	30	-78	-23	-58	78	-29	-5
1.075833	-10204	10288	992	-9354	-413	2953	4183	-13005	-264	1929	2766	-4226	-324	1527	3752	8619	-761	4078	-3281	-10357	7061	-6741	3876	-9074	-1364	-6258	5326	-10732	-332	-6905	1516	-11418	-148	-130	-121	-63	-61	-58	-105	40	-161	16	36	-72	-19	-56	80	-25	0
1.076667	-9919	10346	936	-9546	-85	3004	4258	-12996	-270	1828	3231	-4075	-513	1320	3645	8324	-811	4507	-3113	-10918	7172	-6997	3588	-9412	-1516	-6489	5167	-10854	-249	-7406	1260	-10878	-153	-129	-119	-64	-62	-57	-105	39	-153	19	21	-76	-23	-56	82	-5	0
1.077500	-9289	10367	859	-9790	50	3053	4333	-12971	-407	1729	3708	-3890	-179	1123	3519	7988	-780	4927	-2940	-11447	7116	-7242	3318	-9841	-1431	-6745	4978	-11078	-308	-7909	1096	-10373	-147	-127	-117	-105	-64	-58	-105	39	-149	19	36	-74	-21	-52	84	-25	2
1.078333	-8141	10342	752	-10072	-184	3094	4415	-12916	-546	1629	4195	-3675	-349	939	3380	7591	-549	5325	-2764	-11935	7014	-7483	3089	-10367	-1514	-7027	4764	-11410	-328	-8411	1033	-9854	-146	-124	-118	-65	-60	-55	-102	43	-144	22	50	-69	-17	-53	86	-26	2
1.079167	-6515	10286	624	-10400	-16	3135	4505	-12846	-528	1513	4677	-3428	-847	757	3229	7148	-205	5703	-2583	-12380	6882	-7740	2922	-11000	-1536	-7343	4530	-11857	-85	-8927	1084	-9385	-147	-125	-118	-63	-61	-55	-103	39	-148	21	33	-75	-19	-53	85	-29	-1
1.080000	-4560	10180	471	-10762	287	3162	4606	-12758	-440	1442	5162	-3153	-1113	587	3081	6657	302	6062	-2408	-12781	6500	-8006	2827	-11752	-1552	-7732	4283	-12420	88	-9451	1257	-8939	-145	-122	-120	-66	-64	-59	-81	42	-148	21	36	-73	-21	-58	85	-28	0
1.080833	-2359	10027	296	-11150	42	3173	4718	-12658	-249	1352	5631	-2855	-1478	421	2929	6119	953	6399	-2237	-13133	6204	-8294	2828	-12618	-1579	-8166	4031	-13104	139	-9993	1561	-8517	-149	-125	-118	-65	-65	-59	-99	38	-151	20	34	-78	-26	-58	79	-27	-3
1.081667	-496	9825	93	-11555	156	3165	4838	-12546	-207	1268	6091	-2529	-2123	273	2786	5533	1732	6718	-2080	-13452	6212	-8616	2929	-13610	-1588	-8671	3774	-13895	445	-10531	2002	-8111	-152	-130	-120	-66	-66	-63	-113	34	-156	17	33	-77	-25	-60	79	-31	-4
1.082500	1562	9576	-132	-11969	469	3143	4981	-12423	-125	1187	6526	-2183	-2627	127	2656	4913	2601	7020	-1937	-13733	6672	-8963	3150	-14721	-1486	-9243	3536	-14774	730	-11068	2565	-7717	-159	-131	-122	-67	-67	-63	-108	38	-153	17	33	-75	-24	-58	79	-31	0
1.083333	4002	9284	-377	-12373	150	3102	5137	-12292	-184	1118	6954	-1816	-2584	2	2544	4266	3636	7310	-1816	-13990	7312	-9353	3500	-15955	-1566	-9878	3322	-15726	833	-11598	3266	-7335	-149	-129	-128	-64	-65	-59	-107	36	-153	17	36	-73	-22	-53	81	-29	0
1.084167	6236	8949	-652	-12767	190	3039	5301	-12147	-376	1053	7345	-1441	-1912	-117	2451	3587	4638	7593	-1720	-14231	7037	-9774	3981	-17291	-1558	-10573	3132	-16728	907	-12104	4070	-6958	-150	-126	-124	-64	-59	-56	-104	41	-146	19	37	-74	-16	-55	84	-28	-1
1.085000	8352	8569	-936	-13139	85	2957	5476	-11997	-332	1004	7687	-1062	-579	-233	2377	2884	5625	7867	-1660	-14466	6058	-10237	4587	-18713	-1548	-11332	2986	-17762	790	-12592	4969	-6587	-147	-126	-116	-64	-62	-58	-109	41	-152	18	32	-72	-19	-57	81	-33	0
1.085833	10378	8146	-1253	-13485	183	2853	5660	-11844	-360	962	7983	-689	208	-327	2324	2146	6540	8137	-1643	-14706	4961	-10729	5320	-20209	-1525	-12127	2884	-18801	606	-13063	5951	-6227	-150	-126	-141	-64	-61	-56	-102	41	-149	20	38	-73	-17	-53	85	-29	-1
1.086667	12252	7695	-1588	-13796	263	2734	5826	-11683	-649	939	8223	-320	105	-418	2289	1396	7347	8412	-1671	-14959	3680	-11249	6178	-21747	-1395	-12962	2835	-19840	485	-13500	6987	-5886	-148	-125	-117	-63	-62	-56	-104	42	-148	11	36	-72	-22	-52	86	-27	2
1.087500	14079	7212	-1942	-14068	174	2603	5999	-11509	-877	928	8409	26	163	-498	2272	635	8201	8690	-1754	-15230	2213	-11785	7115	-23312	-1349	-13812	2857	-20844	400	-13911	8055	-5579	-151	-126	-119	-64	-62	-56	-103	47	-151	17	37	-72	-21	-53	81	-30	1
1.088333	15792	6716	-2308	-14301	207	2463	6166	-11325	-892	940	8519	348	586	-570	2264	-135	8929	8980	-1884	-15514	440	-12333	8158	-24872	-1302	-14666	2945	-21799	200	-14306	9117	-5312	-148	-125	-120	-67	-61	-58	-103	39	-151	17	35	-75	-23	-56	89	-30	-3
1.089167	17121	6194	-2696	-14497	168	2315	6325	-11123	-932	976	8558	639	458	-631	2296	-924	9490	9284	-2076	-15829	-1461	-12878	9281	-26383	-1081	-15496	3116	-22691	9	-14681	10165	-5105	-148	-124	-120	-68	-66	-58	-107	40	-149	18	33	-74	-21	-56	80	-25	0
1.090000	17993	5667	-3098	-14650	53	2173	6469	-10910	-851	1020	8517	887	329	-684	2334	-1712	10028	9601	-2327	-16155	-2991	-13406	10452	-27817	-1034	-16292	3364	-23512	12	-15041	11163	-4986	-153	-125	-120	-67	-62	-60	-109	15	-155	2	32	-76	-25	-59	79	-36	-4
1.090833	18501	5133	-3508	-14764	443	2034	6598	-10685	-749	1100	8396	1087	1153	-721	2389	-2498	10289	9939	-2625	-16506	-4454	-13903	11656	-29138	-850	-17028	3706	-24250	-28	-15385	12104	-4957	-178	-124	-117	-65	-65	-58	-107	37	-148	16	37	-74	-24	-55	79	-31	-1
1.091667	18737	4581	-3925	-14847	162	1913	6716	-10411	-790	1195	8199	1238	1114	-753	2457	-3281	10485	10298	-2975	-16861	-5296	-14355	12868	-30333	-850	-17697	4136	-24919	-121	-15725	12945	-5034	-147	-124	-118	-65	-60	-58	-104	39	-150	17	36	-70	-19	-58	79	-30	-13
1.092500	18713	4094	-4349	-14909	142	1802	6810	-10121	-723	1315	7919	1322	639	-781	2540	-4055	10535	10676	-3366	-17216	-6122	-14766	14063	-31366	-763	-18286	4660	-25509	-159	-16051	13683	-5225	-145	-124	-102	-64	-64	-56	-103	39	-147	19	40	-76	-18	-52	84	-28	1
1.093333	18440	3593	-4775	-14959	151	1713	6893	-9807	-425	1447	7561	1343	693	-802	2633	-4817	10374	11083	-3796	-17567	-6920	-15112	15232	-32146	-653	-18779	5278	-26023	-166	-16367	14286	-5604	-147	-124	-117	-67	-63	-57	-103	41	-150	19	35	-76	-21	-52	85	-30	-3
1.094167	18036	3112	-5211	-15010	77	1643	6953	-9466	-297	1589	7123	1280	798	-823	2732	-5567	10069	11513	-4261	-17904	-7722	-15391	16329	-32496	-595	-19174	5980	-26475	-214	-16663	14756	-6092	-153	-128	-121	-66	-64	-61	-105	38	-154	10	30	-79	-24	-57	80	-31	-4
1.095000	17209	2648	-5649	-15064	209	1599	6996	-9092	-378	1747	6619	1143	606	-853	2840	-6300	9726	11971	-4744	-18209	-8392	-15595	17348	-32631	-606	-19457	6776	-26855	-271	-16931	15086	-6723	-151	-129	-124	-67	-64	-69	-105	34	-150	16	36	-76	-23	-59	81	-29	25
1.095833	16333	2223	-6079	-15143	860	1576	7022	-8688	-150	1913	6058	939	441	-890	2960	-7006	9405	12471	-5228	-18473	-8781	-15721	18267	-32706	-529	-19630	7647	-27175	-351	-17152	15275	-7480	-149	-130	-119	-68	-66	-57	-105	38	-150	16	34	-80	-19	-57	80	-28	0
1.096667	15864	1824	-6510	-15242	641	1584	7037	-8254	198	2079	5447	646	738	-931	3085	-7691	9001	12992	-5710	-18688	-8767	-15770	19067	-32713	-472	-19697	8605	-27450	-401	-17318	15331	-8354	-149	-125	-121	-72	-65	-58	-103	40	-149	17	34	-77	-18	-57	72	-31	1
1.097500	15335	1462	-6935	-15388	541	1605	7040	-7797	77	2240	4782	270	1241	-993	3213	-8348	8492	13547	-6178	-18852	-8336	-15744	19736	-32743	-417	-19661	9619	-27675	-392	-17418	15265	-9319	-168	-129	-124	-68	-63	-59	-104	38	-148	15	32	-76	-24	-56	80	-29	1
1.098333	14804	1134	-7358	-15576	784	1644	7028	-7316	247	2381	4108	-176	1352	-1078	3344	-8980	7855	14125	-6626	-18954	-7942	-15657	20262	-32731	-303	-19530	10682	-27840	-422	-17436	15098	-10346	-148	-128	-125	-70	-67	-60	-111	36	-151	16	35	-77	-21	-70	78	-32	-1
1.099167	14165	847	-7778	-15816	1444	1695	7010	-6814	1129	2498	3411	-698	1157	-1181	3477	-9577	7362	14739	-7039	-18986	-7662	-15505	20645	-32750	-212	-19307	11775	-27945	-442	-17355	14863	-11397	-153	-130	-120	-66	-65	-58	-102	40	-154	17	39	-77	-18	-58	81	-29	-3
1.100000	13391	587	-8190	-16128	1773	1748	6987	-6293	1509	2587	2719	-1284	635	-1314	3610	-10152	6879	15386	-7411	-18951	-7350	-15310	20864	-32729	-137	-19009	12872	-27977	-599	-17171	14576	-12447	-150	-127	-119	-67	-63	-50	-108	38	-150	13	36	-75	-18	-58	82	-30	-4
1.100833	12668	369	-8600	-16491	1701	1803	6971	-5762	1101	2635	2041	-1935	-81	-1478	3742	-10704	6327	16052	-7734	-18853	-7041	-15083	20931	-32626	-160	-18639	13952	-27929	-747	-16875	14269	-13455	-150	-130	-122	-68	-65	-61	-103	36	-153	17	35	-75	-24	-60	79	-32	0
1.101667	11922	189	-9005	-16914	1489	1843	6944	-5230	953	2622	1388	-2634	-865	-1672	3871	-11233	5873	16725	-7998	-18692	-6610	-14839	20838	-32148	-79	-18206	15005	-27779	-732	-16460	13986	-14371	-153	-130	-124	-68	-66	-60	-107	36	-152	17	33	-58	-21	-56	82	-33	-1
1.102500	11038	44	-9404	-17393	1285	1896	6931	-4695	965	2545	775	-3411	-1837	-1905	3991	-11744	5301	17445	-8202	-18475	-6019	-14588	20596	-31434	70	-17715	15994	-27517	-696	-15940	13744	-15166	-153	-130	-124	-69	-66	-60	-107	36	-148	18	33	-76	-21	-47	80	-32	1
1.103333	9828	-60	-9797	-17928	860	1856	6922	-4163	1304	2393	236	-4211	-2768	-2175	4091	-12239	4842	18158	-8341	-18208	-5484	-14345	20206	-30537	-68	-17183	16901	-27118	-650	-15313	13597	-15825	-148	-130	-121	-67	-64	-39	-105	40	-154	20	35	-75	-22	-56	82	-30	-4
1.104167	8273	-132	-10185	-18503	1040	1800	6926	-3643	2163	2153	-276	-5043	-3240	-2486	4205	-12736	4365	18876	-8399	-17896	-5211	-14117	19688	-29479	61	-16600	17706	-26578	-542	-14593	13547	-16283	-152	-127	-117	-65	-62	-58	-102	40	-148	20	36	-70	-19	-53	85	-30	-3
1.105000	6818	-156	-10570	-19109	501	1683	6934	-3139	2754	1813	-702	-5898	-3349	-2846	4293	-13206	3988	19592	-8380	-17562	-4957	-13921	19044	-28279	209	-15982	18385	-25888	-385	-13791	13612	-16564	-148	-125	-120	-63	-62	-56	-102	42	-151	19	37	-72	-19	-59	81	-29	0
1.105833	5117	-156	-10954	-19745	226	1470	6956	-2658	2695	1359	-1056	-6768	-3448	-3270	4351	-13701	3715	20287	-8280	-17216	-4789	-13759	18301	-26942	131	-15324	18927	-25047	-368	-12919	13820	-16650	-147	-128	-124	-65	-61	-53	-102	42	-148	20	37	-73	-21	-56	82	-34	0
1.106667	3346	-109	-11326	-20385	-76	1158	6979	-2202	2497	774	-1335	-7653	-3300	-3744	4376	-14205	3375	20955	-8074	-16870	-4595	-13627	17468	-25480	52	-14624	19310	-24044	-470	-11994	14148	-16548	-149	-129	-119	-73	-64	-59	-107	38	-151	16	34	-80	-21	-51	81	-30	-4
1.107500	1586	-30	-11707	-21026	-221	722	7012	-1777	2007	45	-1538	-8539	-3446	-4336	4409	-14727	3144	21584	-7766	-16539	-4026	-13517	16570	-23887	5	-13871	19543	-22892	-570	-11018	14607	-16263	-151	-128	-126	-67	-63	-57	-105	40	-148	19	32	-73	-23	-56	85	-28	-1
1.108333	-551	99	-12053	-21639	-689	133	7039	-1375	1625	-830	-1661	-9410	-4199	-4998	4395	-15270	3040	22160	-7338	-16228	-3293	-13431	15617	-22190	-167	-13070	19619	-21605	-509	-10051	15168	-15825	-149	-127	-146	-69	-63	-57	-104	42	-151	19	35	-76	-26	-56	82	-28	-1
1.109167	-2914	286	-12406	-22229	-354	-629	7081	-1015	1184	-1864	-1731	-10269	-4447	-5761	4344	-15843	2723	22673	-6784	-15983	-2778	-13350	14636	-20401	-165	-12207	19538	-20197	-390	-9061	15821	-15255	-149	-125	-120	-69	-61	-58	-105	40	-147	21	37	-77	-18	-51	84	-26	2
1.110000	-4692	491	-12744	-22773	-807	-1566	7104	-690	588	-3049	-1711	-11108	-4141	-6631	4259	-16447	2526	23110	-6098	-15742	-2374	-13267	13651	-18560	-151	-11290	19308	-18694	-346	-8088	16527	-14593	-148	-148	-119	-64	-63	-55	-130	43	-147	21	36	-79	-21	-55	84	-29	0
1.110833	-6335	758	-13064	-23262	-971	-2695	7112	-409	209	-4382	-1704	-11923	-3925	-7623	4132	-17090	2475	23462	-5288	-15582	-1657	-13167	12681	-16679	-310	-10310	18938	-17143	-338	-7126	17268	-13871	-148	-121	-121	-65	-60	-57	-102	42	-149	18	37	-74	-19	-55	85	-36	-1
1.111667	-7887	1069	-13364	-23684	-959	-4004	7084	-177	-100	-5855	-1643	-12716	-3835	-8736	3952	-17788	2426	23719	-4353	-15490	-963	-13029	11746	-14794	-402	-9274	18454	-15544	-327	-6209	18003	-13137	-150	-122	-117	-62	-59	-80	-99	42	-147	25	39	-69	-29	-51	85	-28	0
1.112500	-9276	1422	-13636	-24032	-1192	-5481	7018	0	-396	-7453	-1568	-13484	-3519	-9952	3721	-18485	2483	23868	-3307	-15467	-434	-12847	10856	-12921	-340	-8178	17869	-13958	-415	-5308	18702	-12430	-147	-120	-118	-62	-61	-56	-102	41	-147	21	35	-69	-24	-50	86	-24	2
1.113333	-10500	1821	-13884	-24306	-1176	-7117	6896	113	-628	-9138	-1498	-14221	-3015	-11282	3426	-19235	2509	23905	-2168	-15511	298	-12600	10030	-11101	-275	-7041	17214	-12417	-486	-4538	19326	-11787	-146	-122	-110	-62	-61	-56	-100	44	-145	21	38	-72	-21	-53	82	-28	0
1.114167	-11406	2252	-14088	-24513	-958	-8866	6690	146	-884	-10879	-1461	-14964	-2426	-12692	3056	-20023	2533	23829	-955	-15631	1170	-12276	9288	-9377	-254	-5879	16492	-10962	-393	-3813	19854	-11234	-151	-128	-120	-67	-65	-57	-109	37	-152	17	35	-75	-23	-55	78	-30	-6
1.115000	-11856	2724	-14245	-24637	-1230	-10686	6410	96	-1210	-12624	-1461	-15682	-2373	-14171	2610	-20845	2669	23633	306	-15812	2134	-11868	8638	-7768	-215	-4698	15751	-9626	-321	-3173	20265	-10799	-135	-127	-125	-75	-67	-62	-108	36	-154	15	26	-82	-24	-60	78	-32	-8
1.115833	-12198	3225	-14343	-24688	-1434	-12517	6009	-51	-1508	-14331	-1525	-16383	-2903	-15694	2083	-21687	2685	23331	1592	-16048	3157	-11369	8099	-6303	-60	-3522	15013	-8423	-215	-2618	20548	-10495	-149	-125	-122	-65	-65	-58	-104	40	-151	21	30	-75	-23	-58	82	-28	-1
1.116667	-12503	3755	-14375	-24668	-1629	-14303	5512	-301	-1810	-15965	-1664	-17084	-3814	-17222	1464	-22541	2723	22923	2827	-16332	4033	-10775	7671	-5005	-26	-2370	14290	-7393	-108	-2166	20685	-10343	-151	-128	-121	-67	-64	-60	-103	38	-145	18	33	-74	-23	-57	82	-28	-4
1.117500	-12718	4300	-14345	-24591	-1184	-15990	4867	-672	-2002	-17455	-1892	-17787	-4830	-18718	753	-23400	2708	22425	4014	-16659	4840	-10093	7363	-3896	11	-1268	13606	-6556	-103	-1824	20680	-10343	-151	-126	-119	-65	-63	-56	-105	38	-152	18	33	-75	-27	-55	81	-28	13
1.118333	-12407	4850	-14205	-24463	-1265	-17537	4090	-1175	-2077	-18775	-2226	-18488	-5143	-20139	-58	-24256	2651	21844	5104	-17012	5640	-9328	7164	-2992	126	-242	12988	-5935	-96	-1593	20538	-10489	-148	-128	-119	-66	-65	-56	-104	38	-149	20	35	-73	-19	-58	82	-29	-5
1.119167	-11974	5406	-13994	-24297	-1095	-18878	3163	-1808	-2042	-19885	-2676	-19193	-4835	-21436	-957	-25086	2699	21193	6082	-17390	6323	-8491	7089	-2305	168	674	12441	-5536	-73	-1486	20282	-10775	-149	-127	-119	-66	-61	-56	-100	41	-149	18	35	-73	-25	-56	85	-31	-1
1.120000	-11603	5961	-13685	-24105	-1043	-19978	2097	-2578	-2008	-20750	-3240	-19889	-4090	-22567	-1950	-25888	2723	20495	6910	-17783	6863	-7600	7132	-1852	185	1463	11960	-5364	-88	-1481	19921	-11186	-148	-127	-122	-65	-64	-59	-101	41	-150	19	34	-75	-21	-56	84	-29	1
1.120833	-11191	6506	-13278	-23905	-682	-20791	888	-3491	-1891	-21358	-3933	-20592	-2662	-23495	-3036	-26638	2733	19764	7566	-18179	7275	-6670	7286	-1622	144	2099	11628	-5423	-117	-1586	19488	-11708	-146	-126	-119	-67	-64	-57	-104	39	-149	21	33	-76	-22	-58	80	-27	-4
1.121667	-10784	7035	-12773	-23706	-696	-21305	-456	-4540	-1734	-21708	-4748	-21288	-879	-24166	-4194	-27319	2722	19051	8051	-18575	7360	-5722	7547	-1607	99	2561	11369	-5702	-188	-1793	19014	-12312	-149	-128	-119	-67	-66	-62	-108	38	-131	16	36	-77	-23	-58	81	-30	-1
1.122500	-10697	7545	-12165	-23519	-163	-21517	-1913	-5722	-1745	-21754	-5691	-21965	628	-24558	-5419	-27914	2527	18333	8353	-18964	7226	-4776	7903	-1800	143	2846	11221	-6198	-206	-2091	18533	-12973	-152	-130	-119	-66	-68	-61	-107	37	-152	18	33	-56	-24	-53	78	-33	-5
1.123333	-10149	8039	-11464	-23353	-51	-21433	-3481	-7029	-1698	-21561	-6741	-22617	2060	-24637	-6694	-28408	2278	17647	8486	-19350	6939	-3842	8354	-2189	125	2938	11163	-6896	-191	-2461	18066	-13668	-151	-129	-124	-69	-70	-63	-109	34	-154	18	32	-79	-25	-60	80	-33	3
1.124167	-9573	8506	-10670	-23223	-83	-21059	-5137	-8444	-1600	-21127	-7895	-23237	3519	-24388	-8008	-28789	2021	17022	8464	-19729	6497	-2939	8895	-2746	53	2846	11241	-7760	-243	-2893	17654	-14368	-150	-127	-119	-64	-61	-58	-104	40	-148	22	37	-76	-22	-53	85	-27	2
1.125000	-9254	8958	-9784	-23131	176	-20430	-6847	-9945	-1625	-20490	-9137	-23814	4689	-23833	-9356	-29043	1697	16460	8304	-20106	5771	-2096	9508	-3457	109	2564	11395	-8781	-313	-3370	17302	-15055	-170	-126	-119	-83	-61	-57	-104	40	-150	19	36	-76	-23	-55	84	-29	0
1.125833	-8906	9385	-8837	-23094	286	-19609	-8610	-11506	-1372	-19699	-10456	-24345	5572	-22970	-10731	-29167	1467	15965	8045	-20490	4914	-1328	10186	-4299	85	2110	11646	-9930	-288	-3874	17042	-15707	-150	-127	-119	-65	-63	-57	-103	43	-149	21	36	-75	-18	-55	84	-29	8
1.126667	-8639	9789	-7844	-23112	485	-18639	-10382	-13102	-1302	-18798	-11841	-24822	6192	-21825	-12113	-29155	1285	15550	7721	-20886	4037	-644	10922	-5247	5	1497	11976	-11183	-206	-4386	16877	-16287	-146	-126	-96	-68	-60	-55	-101	42	-150	21	35	-75	-21	-52	84	-27	0
1.127500	-8338	10171	-6830	-23188	622	-17578	-12144	-14706	-1426	-17826	-13269	-25240	6415	-20471	-13468	-29002	1075	15208	7373	-21304	3088	-59	11705	-6284	93	750	12388	-12504	-207	-4887	16823	-16785	-149	-126	-121	-66	-63	-60	-104	40	-149	20	42	-75	-27	-53	80	-29	0
1.128333	-7808	10532	-5815	-23321	630	-16481	-13883	-16289	-1413	-16848	-14719	-25590	6374	-18946	-14872	-28708	919	14941	7042	-21750	2038	425	12540	-7391	132	-101	12866	-13861	-204	-5349	16876	-17172	-149	-126	-120	-68	-63	-58	-103	42	-146	21	35	-78	-24	-53	84	-29	0
1.129167	-7222	10872	-4818	-23518	833	-15407	-15564	-17812	-1381	-15903	-16172	-25879	5841	-17318	-16241	-28276	665	14731	6767	-22241	987	804	13416	-8544	211	-1025	13401	-15214	-196	-5756	17023	-17441	-148	-127	-121	-68	-64	-65	-104	40	-147	19	36	-74	-17	-55	84	-27	0
1.130000	-6735	11199	-3867	-23770	99	-14420	-17169	-19266	-1297	-15042	-17610	-26104	5360	-15650	-17585	-27718	506	14567	6586	-22774	148	1075	14322	-9724	239	-1992	13983	-16540	-223	-6096	17260	-17576	-146	-125	-120	-65	-60	-58	-104	43	-147	19	37	-76	-21	-57	82	-29	-1
1.130833	-6571	11488	-2989	-24074	-417	-13566	-18666	-20559	-1419	-14303	-19007	-26264	5101	-14013	-18933	-27039	401	14434	6530	-23360	-608	1240	15237	-10920	182	-2966	14606	-17805	-259	-6360	17572	-17571	-150	-127	-118	-67	-61	-61	-101	40	-151	21	37	-74	-16	-61	79	-31	0
1.131667	-6181	11799	-2209	-24420	-547	-12879	-20045	-21733	-1534	-13709	-20350	-26374	4615	-12474	-20258	-26267	109	14302	6626	-24000	-1331	1308	16200	-12110	267	-3918	15254	-18996	-359	-6538	17928	-17421	-148	-128	-122	-66	-63	-63	-104	41	-150	17	36	-82	-19	-59	78	-33	0
1.132500	-5629	12071	-1548	-24815	-567	-12399	-21292	-22754	-1371	-13279	-21633	-26434	4028	-11096	-21567	-25408	-94	14161	6889	-24686	-1988	1283	17169	-13301	81	-4823	15929	-20063	-435	-6619	18333	-17127	-147	-127	-118	-66	-64	-58	-103	42	-149	18	38	-74	-16	-55	81	-28	1
1.133333	-5076	12339	-1013	-25240	-541	-12131	-22373	-23596	-1182	-13023	-22815	-26449	3531	-9930	-22841	-24499	-405	13979	7314	-25431	-2370	1178	18153	-14482	24	-5653	16601	-21000	-388	-6604	18741	-16699	-150	-126	-119	-68	-63	-57	-102	40	-149	19	34	-78	-21	-56	82	-29	-4
1.134167	-4514	12589	-619	-25700	-420	-12101	-23294	-24264	-930	-12945	-23889	-26433	3167	-9009	-24093	-23554	-668	13733	7906	-26221	-2471	989	19130	-15644	38	-6386	17264	-21773	-321	-6506	19143	-16143	-149	-128	-122	-70	-64	-62	-101	36	-152	17	30	-78	-24	-58	80	-30	4
1.135000	-3735	12831	-377	-26182	-803	-12295	-24025	-24745	-678	-13029	-24835	-26378	2848	-8360	-25304	-22597	-839	13404	8654	-27037	-2588	766	20105	-16774	-26	-7002	17904	-22369	-321	-6326	19530	-15474	-149	-131	-121	-73	-65	-62	-107	38	-151	13	32	-76	-24	-58	79	-31	-7
1.135833	-3437	13066	-275	-26682	-370	-12701	-24559	-25045	-434	-13253	-25645	-26325	2553	-7981	-26476	-21647	-1120	12971	9537	-27870	-2708	484	21061	-17878	-174	-7491	18519	-22773	-281	-6069	19891	-14692	-148	-126	-120	-66	-64	-60	-107	39	-151	16	33	-57	-22	-59	79	-28	0
1.136667	-2595	13291	-314	-27189	-214	-13294	-24884	-25174	-122	-13594	-26334	-26256	2421	-7876	-27593	-20721	-1447	12425	10523	-28695	-2727	165	22004	-18944	-110	-7848	19087	-22983	-187	-5750	20203	-13843	-150	-129	-121	-66	-64	-56	-103	70	-153	19	36	-73	-23	-58	81	-28	1
1.137500	-1304	13515	-484	-27700	-635	-14045	-25001	-25158	189	-14023	-26824	-26157	2045	-8019	-28623	-19859	-1577	11761	11573	-29500	-2378	-176	22900	-19978	-218	-8072	19594	-22990	-223	-5405	20470	-12933	-147	-127	-118	-66	-64	-56	-102	40	-167	17	34	-76	-23	-56	82	-28	-1
1.138333	-250	13726	-773	-28203	-343	-14919	-24899	-25016	336	-14499	-27175	-26070	1734	-8374	-29566	-19076	-1735	10967	12658	-30271	-2079	-538	23748	-20971	-222	-8170	20033	-22809	-229	-5038	20683	-11996	-148	-122	-120	-65	-64	-59	-102	43	-149	19	34	-73	-21	-59	80	-29	0
1.139167	900	13946	-1154	-28705	-215	-15873	-24592	-24781	303	-14999	-27379	-25993	1526	-8901	-30408	-18378	-1986	10048	13744	-30989	-1722	-916	24524	-21919	-42	-8157	20390	-22433	-224	-4674	20839	-11053	-149	-130	-119	-65	-62	-58	-103	26	-148	16	33	-75	-23	-55	82	-31	0
1.140000	2036	14135	-1617	-29194	-98	-16858	-24101	-24488	322	-15478	-27425	-25930	1327	-9554	-31133	-17785	-2286	9003	14788	-31647	-1169	-1307	25219	-22812	-46	-8040	20663	-21895	-274	-4332	20941	-10117	-150	-133	-122	-68	-66	-57	-105	38	-155	15	33	-76	-22	-61	79	-36	9
1.140833	3125	14365	-2130	-29659	-27	-17837	-23386	-24175	470	-15911	-27339	-25878	1356	-10287	-31729	-17297	-2546	7855	15759	-32207	-754	-1707	25814	-23638	-104	-7845	20852	-21198	-281	-4026	21000	-9214	-151	-132	-119	-68	-64	-60	-108	37	-153	-1	30	-79	-24	-57	77	-34	-4
1.141667	4385	14580	-2666	-30101	-146	-18757	-22509	-23871	644	-16265	-27104	-25848	993	-11036	-32178	-16919	-2652	6620	16627	-32501	-246	-2122	26290	-24396	-151	-7580	20954	-20374	-279	-3781	21014	-8368	-150	-131	-124	-70	-74	-64	-109	35	-153	13	30	-77	-24	-61	78	-33	-4
1.142500	5716	14793	-3211	-30515	5	-19589	-21487	-23623	760	-16533	-26799	-25845	794	-11763	-32462	-16651	-2754	5314	17363	-32615	379	-2548	26636	-25076	-191	-7299	20968	-19455	-144	-3615	20994	-7595	-151	-131	-124	-69	-65	-62	-108	37	-148	17	30	-79	-24	-66	79	-35	-4
1.143333	6668	15008	-3742	-30899	214	-20309	-20326	-23457	849	-16700	-26383	-25876	1113	-12426	-32579	-16491	-2811	3964	17954	-32669	938	-3001	26841	-25672	-197	-6959	20897	-18465	-133	-3532	20949	-6913	-161	-130	-121	-68	-66	-60	-109	37	-149	18	35	-78	-25	-59	81	-31	9
1.144167	7034	15224	-4235	-31251	340	-20874	-19056	-23399	726	-16755	-25902	-25943	1418	-12990	-32564	-16432	-2836	2594	18393	-32672	1297	-3472	26893	-26159	-258	-6648	20749	-17447	-251	-3545	20876	-6317	-151	-128	-121	-63	-59	-58	-105	24	-146	18	35	-75	-18	-56	75	-32	-3
1.145000	7444	15433	-4680	-31572	459	-21280	-17715	-23481	545	-16712	-25356	-26045	1382	-13439	-32349	-16465	-3047	1224	18668	-32691	1597	-3980	26778	-26542	-126	-6366	20564	-16426	-234	-3663	20789	-5828	-148	-128	-120	-67	-59	-56	-104	40	-149	19	36	-73	-15	-53	81	-30	3
1.145833	7721	15638	-5070	-31855	430	-21516	-16333	-23705	529	-16578	-24791	-26193	1044	-13775	-31971	-16605	-3090	-110	18791	-32678	1937	-4530	26491	-26801	-221	-6129	20257	-15442	-95	-3893	20687	-5448	-150	-128	-122	-65	-62	-56	-104	39	-154	20	36	-76	-22	-56	80	-30	1
1.146667	7790	15833	-5391	-32104	518	-21591	-14940	-24085	384	-16384	-24209	-26389	791	-13995	-31415	-16786	-3144	-1375	18768	-32695	1997	-5123	26038	-26942	-258	-5959	19935	-14521	19	-4223	20581	-5176	-147	-129	-121	-66	-60	-53	-105	40	-152	20	32	-74	-22	-55	80	-28	-1
1.147500	7764	16003	-5649	-32317	675	-21506	-13556	-24610	302	-16150	-23621	-26637	635	-14110	-30698	-17047	-3259	-2553	18621	-32681	1829	-5756	25419	-26946	-263	-5872	19565	-13689	108	-4659	20469	-5010	-151	-130	-124	-67	-61	-58	-107	39	-134	19	34	-98	-23	-55	80	-33	-3
1.148333	7629	16150	-5832	-32500	371	-21284	-12210	-25271	421	-15894	-23044	-26931	421	-14154	-29833	-17359	-3320	-3616	18375	-32696	1889	-6468	24643	-26822	-281	-5884	19172	-12980	88	-5199	20359	-4949	-152	-131	-124	-68	-79	-60	-112	37	-154	17	30	-81	-24	-61	78	-32	-7
1.149167	6946	16269	-5956	-32640	373	-20948	-10916	-26053	308	-15687	-22482	-27276	298	-14155	-28832	-17710	-3475	-4556	18042	-32684	2041	-7217	23728	-26550	-262	-5992	18775	-12403	216	-5786	20258	-4969	-148	-117	-121	-68	-63	-58	-105	41	-151	21	35	-77	-22	-57	81	-27	-4
1.150000	6537	16360	-6017	-32720	528	-20518	-9714	-26908	234	-15554	-21940	-27659	283	-14146	-27721	-18091	-3762	-5350	17671	-32691	1993	-8018	22695	-26149	-177	-6210	18373	-11975	398	-6456	20161	-5078	-163	-128	-119	-65	-63	-57	-107	39	-150	22	34	-77	-23	-55	78	-29	0
1.150833	6358	16401	-6028	-32744	66	-20040	-8617	-27822	271	-15496	-21424	-28083	-56	-14163	-26515	-18497	-3879	-5999	17268	-32693	1651	-8869	21562	-25618	-246	-6539	17972	-11717	348	-7190	20069	-5262	-148	-129	-118	-67	-63	-58	-126	39	-147	22	37	-73	-16	-55	82	-34	1
1.151667	5843	16400	-6003	-32750	215	-19535	-7639	-28759	231	-15547	-20925	-28551	-304	-14237	-25248	-18924	-4029	-6491	16878	-32688	1314	-9767	20350	-24966	-252	-6980	17585	-11608	371	-7970	19963	-5501	-148	-126	-118	-67	-62	-55	-103	41	-147	24	36	-75	-19	-56	84	-27	0
1.152500	5357	16334	-5956	-32762	234	-19041	-6800	-29687	252	-15729	-20452	-29044	-445	-14389	-23944	-19365	-4306	-6833	16508	-32697	901	-10701	19078	-24211	-180	-7534	17212	-11655	355	-8779	19901	-5795	-148	-126	-116	-64	-62	-59	-107	38	-150	22	45	-73	-18	-53	85	-27	0
1.153333	4860	16213	-5891	-32749	0	-18574	-6106	-30590	143	-16045	-20002	-29559	-828	-14632	-22711	-19813	-4449	-7029	16186	-32682	560	-11668	17778	-23351	-170	-8189	16848	-11846	242	-9612	19817	-6125	-146	-125	-121	-65	-61	-57	-104	38	-148	21	36	-74	-19	-55	82	-29	0
1.154167	4429	16019	-5823	-32765	93	-18176	-5592	-31406	2	-16492	-19570	-30085	-1145	-14973	-21517	-20268	-4536	-7090	15924	-32706	339	-12657	16470	-22438	-205	-8938	16507	-12167	320	-10452	19736	-6487	-150	-128	-119	-80	-62	-60	-110	36	-151	19	36	-79	-23	-56	79	-30	-1
1.155000	4213	15748	-5757	-32751	178	-17852	-5276	-32118	89	-17047	-19171	-30605	-1094	-15402	-20426	-20730	-4605	-7023	15731	-32685	81	-13652	15195	-21465	-203	-9769	16177	-12586	423	-11295	19649	-6861	-150	-135	-120	-68	-63	-58	-105	39	-149	16	35	-77	-24	-56	84	-31	-9
1.155833	4184	15408	-5699	-32765	-63	-17618	-5109	-32478	19	-17689	-18788	-31108	-1301	-15896	-19465	-21189	-4720	-6851	15623	-32699	-136	-14632	13969	-20465	-167	-10670	15864	-13086	335	-12135	19548	-7274	-152	-128	-118	-66	-64	-59	-109	35	-153	16	35	-77	-24	-55	80	-31	0
1.156667	3992	14992	-5651	-32748	-229	-17491	-5161	-32620	-40	-18373	-18435	-31594	-1507	-16435	-18680	-21655	-4940	-6586	15591	-32682	-457	-15596	12814	-19458	-102	-11633	15553	-13652	197	-12971	19447	-7686	-155	-129	-121	-68	-68	-60	-112	34	-153	18	34	-78	-27	-58	79	-31	-7
1.157500	3255	14500	-5624	-32764	-315	-17460	-5419	-32694	46	-19107	-18114	-32047	-1420	-17009	-18098	-22112	-4948	-6247	15632	-32699	-897	-16526	11748	-18474	-224	-12647	15245	-14239	85	-13790	19309	-8094	-151	-126	-121	-66	-61	-59	-103	36	-150	16	27	-76	-22	-53	82	-25	0
1.158333	2405	13916	-5615	-32742	-45	-17515	-5877	-32704	79	-19816	-17817	-32434	-1665	-17511	-17727	-22570	-5100	-5862	15737	-32679	-1121	-17417	10782	-17538	-163	-13693	14937	-14837	78	-14601	19155	-8510	-148	-128	-119	-66	-61	-58	-107	38	-149	18	34	-75	-19	-55	80	-30	0
1.159167	1653	13301	-5613	-32760	-390	-17680	-6533	-32726	93	-20434	-17564	-32619	-2011	-17981	-17586	-23020	-5132	-5441	15907	-32693	-1370	-18256	9928	-16647	-191	-14762	14616	-15402	46	-15405	18982	-8920	-147	-114	-117	-63	-66	-58	-102	42	-149	18	35	-75	-25	-51	84	-27	-1
1.160000	769	12593	-5636	-32754	-293	-17919	-7368	-32717	68	-20965	-17353	-32707	-2073	-18366	-17666	-23462	-5127	-5011	16081	-32682	-1653	-19031	9206	-15872	-272	-15839	14287	-15937	3	-16202	18778	-9319	-146	-125	-121	-66	-64	-57	-102	41	-150	17	36	-74	-21	-55	84	-28	-3
1.160833	-264	11826	-5663	-32758	-182	-18222	-8361	-32734	104	-21365	-17195	-32730	-2214	-18644	-17963	-23896	-5210	-4583	16287	-32690	-1623	-19736	8607	-15217	-213	-16915	13943	-16424	140	-17011	18543	-9757	-150	-127	-119	-65	-62	-59	-104	37	-145	19	35	-74	-26	-56	81	-31	1
1.161667	-1184	10975	-5696	-32746	-229	-18578	-9486	-32719	181	-21603	-17055	-32745	-2282	-18801	-18450	-24311	-5305	-4174	16487	-32697	-1548	-20369	8142	-14702	-184	-17981	13576	-16846	111	-17826	18281	-10175	-148	-128	-120	-66	-64	-63	-109	37	-147	20	37	-74	-19	-55	81	-28	1
1.162500	-2478	10128	-5734	-32730	-270	-18970	-10713	-32731	102	-21658	-17008	-32767	-2312	-18836	-19085	-24715	-5271	-3790	16670	-32691	-1461	-20922	7814	-14346	-260	-19035	13194	-17203	25	-18654	17991	-10609	-151	-133	-120	-66	-66	-58	-104	39	-152	13	34	-77	-1	-57	79	-31	-1
1.163333	-3713	9205	-5771	-32736	140	-19389	-12018	-32711	34	-21524	-16982	-32758	-2289	-18737	-19838	-25058	-5332	-3445	16813	-32701	-1393	-21401	7614	-14158	-120	-20063	12801	-17478	26	-19500	17684	-11037	-148	-128	-119	-66	-65	-59	-107	38	-154	17	36	-75	-25	-53	86	-40	-6
1.164167	-4417	8251	-5799	-32713	-211	-19813	-13336	-32726	-17	-21198	-16999	-32767	-2284	-18532	-20657	-25385	-5341	-3143	16907	-32683	-1357	-21802	7536	-14151	-147	-21053	12399	-17711	-193	-20363	17353	-11476	-151	-124	-126	-64	-61	-57	-102	41	-153	20	37	-73	-22	-53	79	-31	-4
1.165000	-5425	7270	-5820	-32727	-176	-20235	-14631	-32693	-39	-20693	-17058	-32754	-2331	-18240	-21495	-25670	-5297	-2870	16936	-32698	-1238	-22139	7571	-14338	-219	-22008	11988	-17881	-354	-21250	17005	-11927	-151	-144	-121	-64	-62	-57	-109	36	-153	18	36	-75	-22	-53	80	-30	0
1.165833	-6417	6254	-5840	-32718	-62	-20644	-15854	-32526	6	-20043	-17146	-32767	-2330	-17893	-22314	-25906	-5232	-2640	16889	-32681	-1136	-22411	7719	-14689	-170	-22924	11581	-18003	-289	-22166	16648	-12381	-150	-128	-117	-67	-64	-58	-102	39	-151	19	35	-77	-18	-52	85	-17	-5
1.166667	-7325	5230	-5842	-32738	-172	-21027	-16955	-32263	-39	-19260	-17257	-32747	-2351	-17513	-23050	-26084	-5099	-2446	16774	-32695	-935	-22635	7956	-15226	-201	-23807	11186	-18092	-274	-23093	16286	-12839	-145	-129	-121	-63	-61	-58	-105	40	-151	19	34	-76	-18	-52	81	-30	-3
1.167500	-8157	4196	-5843	-32731	-93	-21381	-17890	-31933	-113	-18383	-17368	-32593	-2206	-17144	-23665	-26204	-4967	-2283	16574	-32676	-870	-22816	8298	-15923	-184	-24653	10814	-18171	-232	-24046	15935	-13300	-149	-128	-119	-66	-83	-57	-105	42	-150	21	37	-75	-5	-55	82	-28	-4
1.168333	-8719	3156	-5838	-32764	-26	-21699	-18618	-31547	-169	-17465	-17486	-32269	-2274	-16815	-24121	-26260	-4734	-2132	16303	-32691	-856	-22981	8682	-16766	-162	-25459	10470	-18245	-149	-24991	15596	-13753	-150	-126	-119	-64	-64	-56	-103	41	-149	17	34	-79	-22	-52	84	-27	-1
1.169167	-8914	2117	-5832	-32755	-134	-21974	-19099	-31085	-163	-16538	-17586	-31856	-2144	-16550	-24391	-26262	-4507	-1991	15961	-32680	-690	-23134	9145	-17730	-179	-26224	10172	-18332	-201	-25935	15279	-14200	-148	-114	-122	-66	-62	-55	-107	40	-150	21	34	-74	-22	-52	84	-28	-1
1.170000	-9216	1069	-5813	-32767	-19	-22203	-19298	-30534	-168	-15655	-17669	-31366	-1763	-16381	-24453	-26164	-4410	-1852	15562	-32689	-541	-23297	9661	-18786	-23	-26956	9925	-18445	-214	-26853	14990	-14633	-146	-126	-116	-64	-64	-55	-104	43	-150	19	36	-76	-23	-55	85	-25	0
1.170833	-9733	29	-5821	-32767	-218	-22387	-19198	-29857	-14	-14850	-17716	-30800	-1695	-16322	-24294	-26010	-4206	-1706	15116	-32688	-422	-23476	10218	-19905	-150	-27652	9741	-18595	-249	-27739	14732	-15049	-151	-127	-119	-65	-80	-56	-103	41	-152	22	38	-74	-18	-51	85	-27	1
1.171667	-10322	-992	-5827	-32767	58	-22517	-18795	-29035	7	-14155	-17729	-30167	-1567	-16379	-23918	-25790	-4002	-1534	14641	-32684	-492	-23686	10800	-21058	-169	-28309	9618	-18791	-313	-28576	14512	-15437	-146	-125	-117	-58	-59	-56	-103	42	-148	22	38	-73	-19	-58	81	-26	1
1.172500	-10665	-2003	-5840	-32767	-86	-22602	-18097	-28029	-190	-13603	-17693	-29463	-1560	-16562	-23336	-25503	-3834	-1356	14142	-32696	-465	-23928	11398	-22218	-103	-28927	9568	-19032	-297	-29339	14338	-15786	-150	-125	-117	-64	-51	-57	-104	42	-146	25	37	-75	-19	-50	73	-25	2
1.173333	-10948	-3014	-5871	-32761	93	-22622	-17106	-26813	-165	-13210	-17612	-28699	-1436	-16859	-22572	-25159	-3764	-1119	13639	-32685	-322	-24238	12004	-23361	-164	-29500	9592	-19324	-309	-30028	14152	-16099	-149	-127	-119	-70	-64	-57	-108	40	-149	17	33	-78	-30	-56	78	-31	-5
1.174167	-10958	-3978	-5919	-32767	16	-22601	-15872	-25378	-186	-12995	-17487	-27868	-1295	-17259	-21649	-24765	-3692	-844	13131	-32699	-413	-24589	12595	-24446	-129	-30028	9688	-19653	-371	-30617	14102	-16362	-150	-131	-120	-67	-68	-59	-108	38	-151	15	32	-77	-22	-57	79	-30	-3
1.175000	-10771	-4934	-5986	-32762	-153	-22513	-14424	-23696	-201	-12944	-17309	-26978	-1238	-17741	-20604	-24324	-3617	-567	12647	-32685	-334	-24981	13172	-25443	-138	-30505	9863	-20022	-510	-31107	14044	-16564	-152	-130	-122	-68	-64	-60	-108	40	-153	16	35	-76	-22	-58	80	-39	-3
1.175833	-10673	-5861	-6057	-32767	-371	-22368	-12804	-21770	-197	-13059	-17084	-26033	-953	-18284	-19452	-23837	-3507	-235	12196	-32696	-127	-25418	13717	-26337	-263	-30903	10109	-20417	-517	-31480	14029	-16705	-152	-131	-120	-66	-60	-59	-104	38	-150	17	33	-57	-21	-57	80	-28	-1
1.176667	-10511	-6778	-6143	-32755	318	-22165	-11092	-19606	-200	-13317	-16817	-25018	-728	-18873	-18272	-23330	-3401	133	11782	-32677	-238	-25889	14225	-27111	-112	-31237	10420	-20832	-379	-31740	14038	-16797	-145	-129	-121	-68	-63	-57	-104	40	-148	19	34	-79	-22	-56	81	-29	1
1.177500	-9408	-7605	-6240	-32767	51	-21902	-9340	-17207	-102	-13726	-16519	-23972	-687	-19459	-17078	-22806	-2951	529	11402	-32680	-281	-26383	14681	-27753	-110	-31504	10785	-21250	-346	-31884	14074	-16799	-151	-126	-118	-67	-65	-57	-105	44	-150	16	29	-77	-22	-56	82	-29	-3
1.178333	-8103	-8421	-6346	-32759	-114	-21583	-7592	-14597	-111	-14192	-16190	-22888	-626	-20040	-15919	-22281	-1980	946	11062	-32673	-169	-26888	15083	-28227	-167	-31682	11197	-21657	-367	-31907	14127	-16747	-171	-127	-122	-68	-60	-59	-103	42	-149	19	35	-75	-11	-55	86	-27	0
1.179167	-6476	-9185	-6452	-32767	79	-21217	-5934	-11813	-190	-14733	-15840	-21781	-573	-20582	-14825	-21745	-861	1376	10768	-32685	22	-27386	15424	-28611	-77	-31777	11647	-22041	-424	-31819	14188	-16631	-151	-122	-117	-63	-64	-57	-103	42	-151	19	34	-75	-21	-58	82	-29	0
1.180000	-4586	-9910	-6562	-32767	-33	-20802	-4425	-8920	-204	-15330	-15468	-20660	-315	-21071	-13821	-21250	526	1829	10504	-32679	122	-27860	15699	-28835	-113	-31780	12115	-22387	-353	-31630	14255	-16457	-151	-127	-120	-66	-61	-59	-107	40	-148	18	33	-74	-15	-56	81	-29	-4
1.180833	-2669	-10573	-6664	-32767	-98	-20349	-3117	-5957	-155	-15919	-15082	-19537	-239	-21502	-12926	-20786	2422	2256	10274	-32685	42	-28295	15907	-28932	-138	-31700	12585	-22691	-282	-31338	14320	-16232	-152	-129	-121	-66	-67	-49	-105	39	-149	15	68	-76	-26	-62	79	-29	-3
1.181667	-350	-11179	-6758	-32767	-5	-19866	-2056	-2992	-156	-16470	-14683	-18408	-358	-21853	-12160	-20305	4798	2661	10065	-32693	-134	-28674	16051	-28914	-116	-31525	13057	-22938	-373	-30961	14379	-15962	-154	-136	-126	-70	-67	-68	-109	37	-153	15	29	-80	-26	-64	77	-35	-5
1.182500	2136	-11723	-6844	-32767	-60	-19364	-1269	-64	-67	-16993	-14258	-17297	-328	-22135	-11524	-19880	7054	3052	9873	-32685	-187	-28972	16137	-28786	-150	-31264	13511	-23118	-418	-30508	14435	-15651	-154	-134	-121	-70	-62	-63	-107	43	-154	15	32	-76	-26	-64	77	-33	-5
1.183333	3903	-12195	-6903	-32767	37	-18840	-772	2771	35	-17424	-13817	-16207	-137	-22331	-11021	-19495	8912	3412	9687	-32696	-186	-29185	16165	-28589	-82	-30923	13936	-23230	-474	-29994	14486	-15319	-154	-128	-124	-67	-64	-65	-109	36	-150	15	30	-78	-18	-58	78	-32	-3
1.184167	4975	-12604	-6950	-32767	-173	-18310	-585	5412	-45	-17772	-13356	-15151	-46	-22465	-10646	-19149	10749	3728	9499	-32679	-370	-29298	16153	-28319	-107	-30508	14316	-23265	-509	-29440	14526	-14966	-149	-129	-118	-64	-61	-59	-91	40	-151	11	36	-73	-19	-55	80	-32	-4
1.185000	5200	-12949	-6970	-32767	183	-17802	-703	7809	-4	-18025	-12879	-14142	-126	-22536	-10387	-18845	11731	3996	9299	-32684	-377	-29310	16097	-28014	-108	-30034	14649	-23231	-533	-28857	14558	-14614	-147	-124	-118	-65	-62	-58	-105	41	-151	18	37	-74	-18	-56	80	-28	0
1.185833	5161	-13223	-6971	-32754	72	-17316	-1106	9908	49	-18184	-12387	-13187	-82	-22563	-10235	-18578	11934	4197	9081	-32672	-138	-29217	16008	-27680	-21	-29516	14926	-23131	-572	-28265	14580	-14257	-149	-129	-121	-65	-62	-74	-103	42	-152	19	36	-73	-22	-57	86	-30	-1
1.186667	4653	-13431	-6957	-32767	164	-16869	-1765	11668	4	-18257	-11882	-12287	27	-22559	-10161	-18337	11614	4351	8838	-32688	-81	-29022	15900	-27349	-63	-28961	15139	-22969	-662	-27674	14609	-13918	-147	-128	-118	-67	-61	-58	-102	43	-149	19	35	-77	-19	-56	82	-26	1
1.187500	3761	-13576	-6928	-32746	125	-16481	-2640	13048	-13	-18255	-11368	-11458	-6	-22534	-10162	-18124	10475	4429	8571	-32673	-131	-28726	15777	-27007	-78	-28387	15288	-22754	-668	-27104	14635	-13610	-149	-126	-125	-27	-61	-59	-103	41	-148	19	37	-75	-19	-56	82	-28	0
1.188333	2713	-13648	-6878	-32764	104	-16152	-3704	14014	-74	-18189	-10857	-10706	58	-22497	-10211	-17919	9077	4443	8276	-32688	-257	-28335	15654	-26694	-74	-27811	15374	-22492	-711	-26564	14669	-13332	-150	-126	-121	-65	-62	-59	-104	42	-151	16	36	-77	-23	-61	81	-28	-3
1.189167	1470	-13665	-6821	-32748	-410	-15897	-4845	14546	-67	-18085	-10357	-10029	38	-22466	-10292	-17719	7573	4380	7955	-32678	-396	-27868	15538	-26412	-119	-27246	15409	-22192	-729	-26063	14715	-13094	-151	-127	-135	-66	-63	-59	-103	44	-155	33	36	-75	-22	-56	84	-29	-1
1.190000	-230	-13613	-6751	-32760	195	-15726	-6056	14629	11	-17962	-9886	-9447	-129	-22445	-10393	-17509	5660	4255	7611	-32686	-508	-27339	15431	-26172	-114	-26707	15388	-21878	-631	-25617	14775	-12901	-153	-128	-120	-69	-66	-62	-107	40	-154	16	33	-79	-29	-59	80	-33	-8
1.190833	-1539	-13507	-6686	-32763	310	-15654	-7260	14249	-88	-17849	-9453	-8950	-243	-22434	-10498	-17297	3635	4063	7258	-32693	-447	-26757	15336	-25966	-43	-26201	15330	-21544	-556	-25212	14856	-12751	-148	-127	-118	-68	-64	-59	-102	41	-147	21	37	-75	-24	-56	85	-29	0
1.191667	-2648	-13340	-6614	-32755	-10	-15665	-8414	13475	-152	-17747	-9074	-8538	-253	-22445	-10603	-17006	1825	3805	6890	-32683	-265	-26143	15268	-25802	-93	-25738	15231	-21208	-452	-24863	14958	-12647	-146	-124	-121	-64	-64	-56	-103	43	-148	19	36	-75	-22	-57	85	-29	0
1.192500	-3733	-13120	-6553	-32764	176	-15777	-9466	12276	-4	-17714	-8749	-8220	-250	-22466	-10699	-16697	155	3489	6519	-32694	-434	-25529	15219	-25675	-49	-25325	15105	-20880	-383	-24563	15091	-12594	-148	-127	-115	-66	-61	-56	-102	41	-149	21	39	-78	-21	-53	86	-26	0
1.193333	-4612	-12853	-6501	-32732	90	-15989	-10379	10691	5	-17734	-8533	-7997	-98	-22520	-10791	-16335	-1228	3118	6155	-32677	-592	-24909	15196	-25582	-15	-24970	14965	-20568	-323	-24319	15242	-12588	-147	-122	-118	-63	-62	-56	-107	42	-148	20	35	-69	-19	-53	81	-30	2
1.194167	-5294	-12544	-6468	-32764	39	-16308	-11113	8774	-85	-17840	-8398	-7871	122	-22594	-10874	-15923	-2350	2693	5808	-32657	-545	-24323	15194	-25521	-23	-24676	14817	-20296	-283	-24125	15422	-12626	-164	-127	-122	-69	-65	-60	-107	36	-161	18	34	-77	-24	-57	84	-31	-8
1.195000	-5665	-12185	-6454	-32746	136	-16714	-11645	6583	-127	-18034	-8362	-7835	175	-22673	-10962	-15447	-3312	2224	5485	-32533	-499	-23777	15215	-25473	-59	-24436	14676	-20052	-301	-23971	15625	-12709	-153	-127	-118	-65	-66	-61	-105	39	-150	19	37	-75	-24	-52	82	-30	0
1.195833	-5528	-11786	-6454	-32763	-1	-17206	-11960	4174	-79	-18316	-8427	-7886	242	-22766	-11051	-14904	-3969	1730	5200	-32405	-348	-23293	15256	-25442	-169	-24249	14547	-19847	-205	-23851	15857	-12823	-149	-127	-119	-62	-68	-58	-107	40	-151	17	36	-78	-23	-57	82	-31	0
1.196667	-5236	-11352	-6481	-32742	-60	-17773	-12035	1596	155	-18686	-8589	-8024	416	-22868	-11154	-14308	-4097	1197	4950	-32234	-308	-22871	15314	-25409	-13	-24109	14436	-19686	-145	-23756	16107	-12973	-149	-128	-124	-65	-61	-58	-104	42	-148	20	33	-78	-22	-57	84	-28	0
1.197500	-4922	-10884	-6534	-32757	-151	-18407	-11950	-1055	71	-19152	-8852	-8238	478	-22982	-11293	-13667	-3148	649	4751	-32045	-320	-22528	15383	-25380	-68	-24019	14352	-19575	-197	-23692	16377	-13147	-151	-126	-119	-69	-61	-59	-104	53	-151	18	30	-77	-30	-57	82	-30	1
1.198333	-4747	-10392	-6610	-32740	160	-19099	-11645	-3814	-120	-19693	-9195	-8527	420	-23102	-11440	-12979	-1269	86	4602	-31843	-170	-22274	15457	-25340	-221	-23958	14296	-19510	-184	-23650	16656	-13346	-153	-129	-124	-69	-64	-65	-109	37	-151	17	32	-80	-26	-59	80	-33	-1
1.199167	-4158	-9876	-6710	-32754	172	-19833	-11177	-6518	-104	-20299	-9603	-8877	443	-23229	-11625	-12269	1052	-481	4510	-31597	50	-22094	15544	-25286	-64	-23932	14273	-19491	-74	-23631	16945	-13555	-152	-138	-125	-66	-63	-57	-121	42	-151	18	33	-78	-24	-58	81	-29	0
1.200000	-3510	-9340	-6827	-32750	23	-20592	-10574	-9158	-39	-20950	-10072	-9276	528	-23360	-11850	-11532	3360	-1056	4470	-31346	344	-22004	15628	-25222	-173	-23930	14281	-19509	-36	-23592	17238	-13782	-151	-128	-122	-69	-63	-61	-105	37	-152	17	36	-77	-23	-57	79	-34	0
1.200833	-2788	-8790	-6964	-32753	54	-21369	-9881	-11690	57	-21636	-10557	-9722	519	-23503	-12124	-10798	4339	-1620	4484	-31073	592	-21991	15706	-25142	-269	-23946	14317	-19570	39	-23576	17532	-14011	-149	-130	-122	-68	-60	-64	-105	38	-149	16	26	-78	-27	-61	78	-32	0
1.201667	-1894	-8232	-7119	-32762	159	-22149	-9138	-14086	46	-22339	-11084	-10198	501	-23655	-12437	-10077	2984	-2180	4553	-30786	761	-22052	15782	-25050	-245	-23974	14383	-19658	123	-23564	17824	-14247	-151	-93	-126	-70	-66	-60	-109	37	-153	17	27	-80	-25	-57	79	-33	-4
1.202500	-1055	-7681	-7286	-32749	-305	-22915	-8382	-16300	67	-23042	-11592	-10704	585	-23825	-12792	-9390	-518	-2723	4667	-30488	852	-22178	15851	-24944	-223	-24017	14472	-19768	120	-23554	18109	-14480	-152	-130	-117	-67	-65	-61	-109	37	-154	16	32	-80	-28	-58	75	-36	-5
1.203333	-744	-7136	-7459	-32764	-5	-23663	-7654	-18340	-39	-23737	-12068	-11220	640	-24013	-13177	-8747	-5318	-3229	4827	-30175	840	-22361	15910	-24832	-250	-24063	14582	-19900	174	-23546	18387	-14708	-151	-129	-122	-69	-64	-60	-109	36	-152	20	30	-79	-21	-57	78	-32	-1
1.204167	-189	-6602	-7639	-32744	154	-24375	-6980	-20163	-46	-24392	-12502	-11734	669	-24212	-13594	-8161	-10062	-3750	5025	-29852	876	-22586	15965	-24714	-207	-24111	14711	-20036	189	-23536	18648	-14927	-148	-131	-118	-65	-59	-59	-105	44	-147	17	35	-76	-18	-55	81	-32	-3
1.205000	240	-6084	-7816	-32759	-205	-25052	-6421	-21773	-27	-25006	-12872	-12243	646	-24433	-14029	-7643	-13734	-4231	5255	-29531	950	-22843	16005	-24600	-367	-24168	14853	-20174	239	-23540	18897	-15133	-146	-127	-120	-66	-62	-57	-101	41	-153	17	36	-73	-19	-55	82	-33	0
1.205833	351	-5601	-7991	-32730	-39	-25682	-5984	-23173	80	-25574	-13173	-12736	514	-24677	-14485	-7210	-16218	-4692	5506	-29216	943	-23125	16033	-24497	-398	-24221	14987	-20312	381	-23549	19121	-15332	-143	-129	-125	-65	-64	-59	-98	39	-149	18	34	-91	-21	-55	79	-30	-4
1.206667	441	-5148	-8161	-32674	-110	-26261	-5690	-24384	147	-26083	-13406	-13216	372	-24945	-14948	-6853	-17306	-5126	5772	-28907	653	-23418	16043	-24411	-397	-24288	15123	-20439	320	-23566	19345	-15516	-149	-130	-121	-69	-63	-59	-108	35	-155	11	30	-79	-23	-56	78	-34	-6
1.207500	178	-4736	-8313	-32549	-165	-26796	-5550	-25409	-107	-26533	-13568	-13668	396	-25217	-15396	-6584	-16960	-5532	6049	-28606	347	-23709	16051	-24336	-414	-24351	15261	-20548	361	-23590	19509	-15673	-148	-137	-126	-67	-88	-62	-109	39	-150	12	50	-78	-22	-57	79	-31	-1
1.208333	-327	-4359	-8440	-32425	-88	-27274	-5557	-26279	-167	-26912	-13656	-14092	328	-25520	-15828	-6392	-15112	-5907	6323	-28321	215	-23990	16044	-24290	-314	-24423	15389	-20651	407	-23630	19668	-15815	-148	-129	-119	-70	-63	-63	-108	38	-153	18	27	-78	-24	-58	79	-32	0
1.209167	-619	-4031	-8553	-32261	-115	-27701	-5720	-27003	-64	-27229	-13687	-14484	252	-25814	-16236	-6276	-11889	-6261	6610	-28052	-36	-24253	16033	-24263	-306	-24500	15510	-20714	339	-23684	19795	-15929	-147	-128	-124	-69	-58	-59	-109	38	-152	17	33	-77	-19	-55	79	-31	-5
1.210000	-925	-3746	-8630	-32084	-118	-28079	-6021	-27620	-119	-27486	-13680	-14853	260	-26125	-16614	-6225	-7767	-6586	6880	-27805	-196	-24494	16009	-24288	-315	-24585	15611	-20769	391	-23749	19899	-16016	-148	-129	-122	-68	-64	-63	-107	41	-150	17	32	-77	-36	-59	80	-31	0
1.210833	-1389	-3509	-8677	-31896	-184	-28411	-6439	-28144	-30	-27689	-13639	-15191	229	-26428	-16971	-6217	-2910	-6886	7136	-27585	-95	-24698	15981	-24304	-305	-24676	15701	-20801	424	-23827	19973	-16078	-149	-147	-120	-72	-62	-60	-103	44	-151	16	29	-76	-16	-56	81	-30	1
1.211667	-2067	-3321	-8688	-31687	23	-28704	-6957	-28595	-19	-27840	-13590	-15515	320	-26717	-17261	-6292	2008	-7162	7376	-27387	-19	-24870	15942	-24364	-389	-24778	15772	-20815	353	-23923	20013	-16105	-148	-153	-119	-66	-59	-58	-103	42	-149	18	35	-77	-17	-56	82	-30	0
1.212500	-2587	-3181	-8665	-31472	95	-28963	-7556	-28998	-75	-27949	-13555	-15816	499	-26983	-17523	-6384	6108	-7411	7596	-27222	-61	-25006	15891	-24453	-262	-24879	15831	-20812	322	-24026	20022	-16098	-145	-127	-121	-66	-58	-60	-109	43	-147	18	35	-75	-17	-55	85	-28	3
1.213333	-2935	-3087	-8613	-31246	-82	-29191	-8205	-29371	41	-28021	-13529	-16105	471	-27226	-17747	-6498	9569	-7640	7790	-27082	-151	-25109	15834	-24567	-354	-24988	15868	-20796	312	-24144	19998	-16071	-147	-125	-120	-66	-63	-59	-102	40	-149	15	34	-96	-22	-57	80	-32	0
1.214167	-3053	-3036	-8513	-31024	-13	-29400	-8879	-29725	18	-28070	-13550	-16391	257	-27439	-17934	-6628	12086	-7849	7957	-26981	-129	-25182	15760	-24698	-343	-25108	15882	-20776	248	-24271	19938	-16007	-152	-130	-120	-68	-66	-63	-108	34	-155	17	32	-79	-25	-59	80	-34	-1
1.215000	-3084	-3024	-8380	-30797	-23	-29587	-9552	-30065	-46	-28098	-13634	-16681	266	-27619	-18088	-6768	13605	-8036	8100	-26910	-135	-25220	15677	-24850	-207	-25224	15878	-20746	215	-24392	19840	-15907	-155	-132	-125	-70	-66	-64	-112	36	-154	15	29	-77	-24	-64	77	-36	-9
1.215833	-3022	-3055	-8213	-30565	-376	-29762	-10197	-30387	-48	-28104	-13774	-16969	235	-27755	-18206	-6895	14196	-8205	8217	-26864	-270	-25227	15581	-24998	-53	-25333	15858	-20709	184	-24509	19720	-15764	-152	-131	-122	-75	-62	-61	-104	37	-151	16	30	-77	-22	-60	80	-35	1
1.216667	-3320	-3112	-8005	-30341	-207	-29917	-10788	-30691	23	-28097	-13980	-17267	42	-27846	-18304	-7018	13854	-8361	8311	-26852	-333	-25211	15466	-25155	-133	-25437	15815	-20675	62	-24621	19565	-15593	-152	-129	-124	-66	-61	-63	-104	38	-150	19	30	-77	6	-60	80	-34	-3
1.217500	-3434	-3201	-7779	-30121	22	-30072	-11322	-30984	-67	-28095	-14258	-17580	-50	-27899	-18386	-7131	12721	-8496	8376	-26871	-462	-25177	15330	-25312	-58	-25537	15750	-20639	0	-24714	19387	-15394	-151	-125	-121	-69	-61	-57	-107	41	-150	-1	29	-78	-22	-58	81	-31	0
1.218333	-3253	-3315	-7519	-29911	-338	-30215	-11784	-31245	-147	-28088	-14604	-17910	32	-27911	-18460	-7239	11275	-8610	8417	-26922	-486	-25129	15172	-25465	-57	-25619	15661	-20606	76	-24788	19179	-15157	-150	-128	-125	-69	-64	-59	-105	41	-149	16	28	-67	-22	-57	80	-31	-1
1.219167	-3478	-3449	-7255	-29715	-10	-30352	-12166	-31475	-58	-28087	-15001	-18269	202	-27889	-18532	-7332	9534	-8712	8434	-26993	-344	-25071	14986	-25604	-146	-25692	15547	-20573	105	-24836	18949	-14897	-151	-128	-117	-66	-60	-52	-102	39	-154	17	34	-75	-21	-56	84	-28	-4
1.220000	-3628	-3604	-6963	-29527	-113	-30483	-12468	-31659	15	-28087	-15466	-18624	162	-27837	-18608	-7429	7434	-8805	8429	-27096	-507	-25001	14777	-25729	-116	-25744	15410	-20545	104	-24855	18696	-14619	-151	-128	-122	-69	-64	-59	-104	39	-130	17	34	-77	-22	-56	82	-31	0
1.220833	-3926	-3770	-6660	-29356	-354	-30608	-12692	-31787	62	-28100	-15956	-19009	-116	-27759	-18699	-7525	5295	-8882	8410	-27215	-750	-24933	14538	-25832	-149	-25775	15247	-20513	7	-24845	18424	-14324	-153	-128	-122	-67	-64	-60	-108	35	-154	16	33	-76	-27	-56	82	-27	-1
1.221667	-4397	-3954	-6355	-29201	-178	-30714	-12838	-31846	103	-28117	-16465	-19408	-136	-27662	-18795	-7629	3323	-8946	8368	-27355	-964	-24860	14280	-25919	-142	-25783	15057	-20476	-91	-24801	18146	-14018	-147	-130	-121	-69	-68	-61	-104	39	-152	16	36	-76	-26	-57	80	-30	-4
1.222500	-4752	-4139	-6050	-29061	-166	-30805	-12922	-31828	160	-28144	-16982	-19814	-147	-27556	-18910	-7759	1869	-8994	8312	-27504	-1060	-24786	13995	-25965	-158	-25764	14837	-20432	-87	-24721	17856	-13711	-150	-129	-125	-68	-61	-59	-108	37	-152	15	32	-76	-24	-60	79	-31	-5
1.223333	-5025	-4329	-5750	-28939	-339	-30879	-12942	-31725	184	-28179	-17482	-20224	-287	-27447	-19040	-7889	916	-9029	8242	-27667	-1034	-24708	13685	-25987	-214	-25718	14598	-20372	-177	-24609	17557	-13407	-154	-135	-124	-73	-66	-64	-107	35	-156	10	28	-76	-23	-59	80	-32	-9
1.224167	-5607	-4517	-5453	-28825	-410	-30920	-12917	-31505	140	-28216	-17952	-20624	-199	-27338	-19180	-8050	387	-9040	8169	-27824	-1065	-24621	13368	-25969	-62	-25634	14340	-20299	-213	-24464	17276	-13106	-151	-127	-121	-67	-65	-53	-104	37	-148	18	36	-75	-24	-55	82	-30	-3
1.225000	-6467	-4703	-5159	-28730	-614	-30930	-12863	-31237	150	-28251	-18352	-21011	-62	-27236	-19331	-8242	644	-9030	8090	-27981	-1181	-24533	13033	-25927	-151	-25522	14060	-20199	-121	-24292	16969	-12824	-149	-125	-118	-62	-62	-55	-107	42	-149	20	37	-66	-18	-53	82	-23	0
1.225833	-7344	-4887	-4882	-28649	-182	-30909	-12793	-30854	95	-28297	-18706	-21386	-93	-27159	-19495	-8473	1337	-9002	7999	-28132	-1292	-24442	12696	-25847	-138	-25387	13754	-20080	-115	-24105	16668	-12564	-149	-127	-118	-65	-62	-60	-107	41	-148	19	38	-73	-22	-58	82	-28	-1
1.226667	-8141	-5063	-4625	-28580	-376	-30856	-12724	-30389	-25	-28340	-18994	-21736	-109	-27101	-19660	-8734	2432	-8951	7910	-28267	-1324	-24336	12353	-25741	-173	-25222	13436	-19939	-150	-23892	16389	-12328	-148	-127	-118	-66	-61	-56	-105	38	-152	16	36	-76	-10	-53	84	-27	0
1.227500	-8888	-5235	-4379	-28523	-344	-30762	-12654	-29839	3	-28382	-19207	-22055	-69	-27069	-19827	-9036	3675	-8877	7814	-28382	-1400	-24225	12013	-25598	-160	-25040	13103	-19772	-129	-23673	16111	-12130	-143	-134	-121	-67	-61	-56	-104	39	-150	22	35	-73	-19	-53	82	-27	-1
1.228333	-9676	-5395	-4152	-28473	-218	-30644	-12608	-29216	-61	-28426	-19346	-22337	52	-27059	-19989	-9370	5094	-8775	7728	-28472	-1552	-24106	11679	-25432	-97	-24840	12758	-19580	-104	-23453	15846	-11964	-149	-126	-125	-64	-64	-57	-102	38	-151	15	30	-73	-19	-52	84	-27	-1
1.229167	-10193	-5532	-3946	-28424	-308	-30489	-12581	-28529	-51	-28458	-19391	-22576	265	-27080	-20140	-9742	6580	-8648	7636	-28525	-1611	-23979	11360	-25243	-93	-24629	12420	-19366	-197	-23234	15591	-11843	-155	-126	-122	-65	-61	-55	-104	39	-153	19	35	-72	-22	-53	84	-27	-4
1.230000	-11025	-5685	-3750	-28374	-427	-30306	-12586	-27804	29	-28493	-19398	-22773	132	-27128	-20277	-10145	7657	-8496	7561	-28546	-1593	-23843	11061	-25034	-161	-24414	12074	-19135	-303	-23019	15346	-11765	-149	-125	-118	-61	-62	-57	-102	40	-150	17	35	-59	-21	-55	84	-28	0
1.230833	-11942	-5815	-3578	-28323	-8	-30074	-12626	-27044	-73	-28510	-19333	-22919	355	-27198	-20396	-10580	8352	-8306	7470	-28531	-1586	-23702	10784	-24813	-86	-24199	11734	-18883	-302	-22818	15114	-11725	-150	-126	-118	-66	-64	-56	-101	42	-148	20	36	-74	-18	-53	85	-26	4
1.231667	-12137	-5923	-3423	-28260	-379	-29880	-12699	-26273	-183	-28519	-19222	-23025	540	-27288	-20492	-11034	9035	-8100	7393	-28476	-1451	-23557	10526	-24581	-117	-24000	11397	-18624	-281	-22637	14888	-11736	-149	-128	-121	-68	-64	-59	-105	39	-151	17	36	-78	-27	-57	80	-25	-1
1.232500	-12384	-6027	-3279	-28196	-299	-29650	-12804	-25503	-279	-28511	-19073	-23086	204	-27386	-20557	-11504	9339	-7872	7310	-28391	-1097	-23410	10304	-24339	-94	-23802	11075	-18354	-235	-22453	14692	-11778	-145	-124	-120	-62	-65	-55	-102	42	-149	20	37	-70	-18	-50	86	-26	-3
1.233333	-12485	-6112	-3156	-28110	-188	-29403	-12932	-24739	-158	-28491	-18906	-23071	217	-27469	-20597	-11987	9197	-7630	7225	-28275	-671	-23260	10103	-24097	-82	-23630	10770	-18094	-255	-22309	14494	-11867	-145	-127	-118	-67	-63	-55	-103	40	-147	15	35	-76	-19	-55	81	-29	-1
1.234167	-12356	-6188	-3046	-28015	-273	-29157	-13094	-24011	-113	-28444	-18729	-23076	277	-27594	-20608	-12482	8854	-7387	7126	-28142	-275	-23119	9928	-23857	-124	-23479	10479	-17838	-222	-22197	14300	-11986	-153	-131	-122	-67	-65	-62	-109	38	-154	15	33	-76	-22	-58	78	-32	3
1.235000	-12267	-6247	-2950	-27905	-231	-28905	-13259	-23316	-194	-28367	-18559	-23023	99	-27675	-20585	-12978	8291	-7146	7016	-27997	-80	-22971	9784	-23616	-45	-23344	10216	-17593	-189	-22044	14119	-12131	-153	-129	-124	-68	-64	-63	-108	39	-153	15	34	-73	-25	-58	80	-32	3
1.235833	-12027	-6294	-2859	-27786	-218	-28647	-13443	-22643	-161	-28255	-18399	-22937	204	-27731	-20524	-13475	7568	-6910	6888	-27876	130	-22830	9662	-23380	-46	-23219	9980	-17371	-190	-21916	13944	-12295	-149	-144	-126	-67	-64	-56	-105	38	-151	17	34	-70	-24	-56	82	-31	0
1.236667	-11461	-6329	-2777	-27656	-342	-28374	-13615	-22048	-9	-28097	-18258	-22861	196	-27748	-20436	-13961	6524	-6698	6729	-27773	470	-22690	9564	-23147	-163	-23104	9766	-17164	-197	-21788	13761	-12477	-149	-127	-122	-65	-61	-53	-94	39	-150	18	36	-73	-19	-56	79	-32	-3
1.237500	-10857	-6351	-2699	-27522	-221	-28098	-13786	-21478	40	-27888	-18148	-22711	46	-27716	-20311	-14433	5318	-6520	6535	-27704	694	-22552	9476	-22916	-131	-22998	9581	-16990	-259	-21654	13575	-12656	-148	-127	-121	-65	-61	-57	-103	41	-151	18	36	-74	-22	-59	82	-34	0
1.238333	-10538	-6348	-2625	-27388	-346	-27801	-13940	-20942	-113	-27621	-18051	-22582	-75	-27630	-20155	-14895	4206	-6381	6305	-27681	833	-22415	9413	-22682	-208	-22884	9429	-16846	-292	-21505	13396	-12833	-150	-126	-122	-63	-62	-51	-103	43	-153	19	37	-74	-19	-43	82	-29	0
1.239167	-10334	-6338	-2555	-27256	-90	-27479	-14066	-20448	-91	-27302	-17998	-22451	-184	-27478	-19972	-15340	2655	-6281	6049	-27704	1137	-22276	9355	-22455	-257	-22764	9305	-16737	-378	-21339	13204	-12999	-149	-127	-122	-66	-61	-56	-102	42	-151	18	34	-74	-7	-55	82	-29	-15
1.240000	-9653	-6317	-2491	-27134	-267	-27129	-14169	-19984	26	-26919	-17971	-22322	-272	-27268	-19765	-15752	1186	-6224	5755	-27758	1479	-22137	9303	-22230	-240	-22630	9205	-16656	-388	-21151	12997	-13152	-148	-132	-122	-69	-63	-57	-104	42	-150	16	34	-88	-23	-56	81	-34	-3
1.240833	-9192	-6287	-2446	-27026	-215	-26747	-14239	-19546	-107	-26486	-17964	-22201	-405	-26987	-19532	-16166	-201	-6195	5449	-27827	1566	-21988	9257	-21990	-215	-22472	9126	-16607	-390	-20936	12781	-13275	-150	-128	-121	-68	-65	-57	-105	39	-150	15	33	-79	-21	-57	80	-32	-3
1.241667	-8851	-6240	-2355	-26931	-245	-26325	-14266	-19118	-162	-25983	-17969	-22090	-542	-26639	-19281	-16552	-1758	-6189	5136	-27878	1612	-21834	9206	-21783	-222	-22287	9089	-16585	-391	-20700	12550	-13366	-151	-130	-124	-70	-65	-62	-107	41	-155	17	34	-75	-26	-61	78	-32	-6
1.242500	-8349	-6185	-2289	-26860	-207	-25865	-14253	-18695	-11	-25437	-17985	-21993	-741	-26241	-19012	-16885	-3089	-6187	4839	-27873	1560	-21671	9152	-21558	-169	-22075	9059	-16597	-369	-20449	12322	-13423	-152	-130	-124	-68	-67	-59	-105	38	-154	16	35	-81	-27	-61	80	-34	-4
1.243333	-8042	-6129	-2228	-26812	-343	-25345	-14198	-18272	-6	-24844	-18000	-21908	-1085	-25803	-18737	-17195	-4104	-6166	4576	-27769	1614	-21498	9089	-21334	-153	-21831	9045	-16628	-362	-20133	12091	-13438	-152	-131	-122	-66	-66	-64	-104	38	-152	17	34	-77	-23	-55	79	-32	-1
1.244167	-7897	-6062	-2176	-26788	187	-24817	-14103	-17845	-134	-24225	-18009	-21842	-1018	-25310	-18459	-17456	-5110	-6118	4368	-27507	1699	-21309	9019	-21114	-127	-21572	9040	-16677	-407	-19880	11802	-13410	-146	-127	-121	-64	-57	-57	-105	42	-147	19	41	-77	-19	-56	82	-28	1
1.245000	-7114	-5995	-2129	-26791	-61	-24238	-13966	-17397	-198	-23587	-18006	-21784	-949	-24806	-18181	-17695	-5780	-5994	4233	-27063	1583	-21112	8931	-20900	-121	-21266	9035	-16741	-501	-19590	11532	-13340	-146	-126	-119	-63	-60	-74	-110	42	-151	22	39	-72	-18	-56	86	-23	1
1.245833	-6404	-5930	-2094	-26823	-23	-23637	-13795	-16961	-165	-22951	-17986	-21744	-1332	-24296	-17908	-17884	-6097	-5812	4184	-26398	1590	-20905	8834	-20697	-127	-20956	9018	-16816	-372	-19308	11248	-13227	-148	-127	-120	-62	-64	-56	-104	40	-149	20	38	-74	-21	-56	84	-29	1
1.246667	-5848	-5871	-2079	-26878	69	-23015	-13593	-16506	-313	-22325	-17945	-21718	-1617	-23793	-17643	-18032	-6430	-5552	4224	-25522	1453	-20693	8719	-20508	-65	-20634	9004	-16902	-50	-19032	10964	-13083	-146	-124	-120	-61	-63	-58	-108	41	-145	20	37	-70	-19	-57	84	-27	1
1.247500	-5517	-5813	-2076	-26944	-65	-22387	-13361	-16041	-492	-21718	-17872	-21691	-1582	-23308	-17397	-18130	-6648	-5208	4351	-24417	1304	-20475	8596	-20338	-156	-20312	8969	-16989	2	-18790	10677	-12906	-146	-125	-119	-65	-63	-58	-108	38	-150	19	35	-76	-21	-58	80	-29	-4
1.248333	-5470	-5757	-2094	-27042	25	-21776	-13109	-15563	-509	-21148	-17776	-21664	-1557	-22856	-17165	-18178	-6656	-4784	4551	-23117	1216	-20258	8463	-20189	-200	-20004	8908	-17073	-522	-18557	10390	-12705	-150	-133	-124	-67	-66	-62	-110	37	-143	12	28	-78	-24	-57	80	-30	-4
[truncated: 10,501 more rows]
[truncated: 15 more columns]
