# Supplementary material for: Novel Methods for Surface EMG Analysis and Exploration Based on Multi-Modal Gaussian Mixture Models
Source: PLoS One. 2016 Jun 30;11(6):e0157239. doi: 10.1371/journal.pone.0157239 (PMC4928879; doi:10.1371/journal.pone.0157239)
Supplement: S1 File — (ZIP) [file pone.0157239.s001.zip › Haf_horses_trot_data/Haf_h07_t2_kin.trc]

PathFileType	4	(X/Y/Z)	D:\Users\zsoldosr\Desktop\HaflingerProjektEMGBiopsy\RawData\M2\Mannukat2r.trc
DataRate	CameraRate	NumFrames	NumMarkers	Units	OrigDataRate	OrigDataStartFrame	OrigNumFrames
120.00	120.00	1200	7	mm	120.00	1	1200
Frame#	Time	Head			Withers			Sacrum			HFL			HFR			HHL			HHR
		X1	Y1	Z1	X2	Y2	Z2	X3	Y3	Z3	X4	Y4	Z4	X5	Y5	Z5	X6	Y6	Z6	X7	Y7	Z7
1	0.000	975.90637	266.02335	1476.61829	-75.78526	310.50723	1290.73193	-856.26666	344.77704	1288.86560	-102.83734	524.52594	118.31261	549.67828	202.89931	0.27524	-570.75195	510.55151	-8.85479	-1207.67627	238.47176	22.16295
2	0.008	978.77405	265.75140	1473.14978	-76.42802	311.51062	1285.67566	-856.53625	345.19846	1285.06567	-79.16376	524.56079	119.88281	525.21130	204.65657	-0.37598	-596.16345	511.96292	-8.97365	-1176.22241	237.99533	15.74978
3	0.017	981.71240	265.49857	1469.68469	-77.29038	312.68576	1280.79492	-856.88287	345.68762	1281.31140	-55.03046	524.27686	120.98195	500.75281	206.41127	-0.96586	-621.40350	513.34979	-9.20055	-1144.85474	237.46582	10.28090
4	0.025	984.70746	265.27676	1466.26941	-78.50721	314.13470	1276.25281	-857.37799	346.28940	1277.65222	-30.18828	523.47443	121.31107	476.33176	208.04826	-1.40201	-646.36267	514.75403	-9.49669	-1113.95740	237.24866	6.46130
5	0.033	987.65955	265.09735	1463.01038	-80.10800	315.85370	1272.18750	-858.08008	346.99954	1274.14307	-4.53113	522.06927	120.75764	451.97696	209.54402	-1.64728	-671.01495	516.20642	-9.73315	-1083.85754	237.88623	4.59328
6	0.042	990.43579	264.98254	1460.05994	-82.04810	317.74252	1268.70386	-859.02557	347.75455	1270.84619	22.07252	520.05463	119.29503	427.71545	211.06473	-1.78581	-695.42151	517.66980	-9.82559	-1054.19958	239.53127	4.56771
7	0.050	992.90698	264.95819	1457.58850	-84.24325	319.66226	1265.87463	-860.20197	348.45999	1267.83716	49.79260	517.51434	116.92434	403.55554	212.74355	-1.94948	-719.70923	519.11060	-9.78317	-1023.86365	241.83258	5.94469
8	0.058	994.96594	265.03558	1455.74829	-86.58868	321.50946	1263.74951	-861.51849	349.02884	1265.20715	78.76199	514.60400	113.69478	379.45123	214.53273	-2.20820	-743.99115	520.56262	-9.70386	-991.68140	244.38173	8.11917
9	0.067	996.54272	265.20361	1454.64258	-88.96957	323.25177	1262.35889	-862.82623	349.38797	1263.04724	109.06534	511.46378	109.70790	355.34546	216.32834	-2.51524	-768.30200	522.11725	-9.71514	-957.26196	247.14287	10.59161
10	0.075	997.61340	265.43494	1454.31592	-91.26939	324.91147	1261.71375	-863.98431	349.48474	1261.42554	140.76486	508.13837	105.06157	331.22049	218.12814	-2.74503	-792.62665	523.85925	-9.84617	-921.08838	250.44243	13.09680
11	0.083	998.20007	265.71744	1454.75769	-93.37474	326.52972	1261.80481	-864.90131	349.31805	1260.38342	173.89490	504.57211	99.80979	307.05701	220.00504	-2.81429	-816.95990	525.76715	-9.97363	-884.06152	254.63463	15.48969
12	0.092	998.36108	266.08240	1455.90649	-95.17768	328.13791	1262.60364	-865.52026	348.94724	1259.95435	208.44519	500.66608	93.98841	282.80063	221.96078	-2.73603	-841.32257	527.70789	-9.92863	-847.12927	259.79416	17.69374
13	0.100	998.16846	266.57764	1457.66602	-96.58239	329.73868	1264.06726	-865.78058	348.46497	1260.17065	244.34946	496.31357	87.65236	258.38977	223.87839	-2.55413	-865.74097	529.55988	-9.65569	-811.02795	265.65656	19.82990
14	0.108	997.68646	267.21951	1459.92920	-97.51331	331.29813	1266.14636	-865.60394	347.97015	1261.04260	281.49008	491.43616	80.91204	233.79633	225.64561	-2.29247	-890.22607	531.29431	-9.26807	-775.95520	271.81036	22.25110
15	0.117	996.96399	267.98206	1462.59229	-97.91785	332.75198	1268.79114	-864.91986	347.55008	1262.53442	319.72968	485.99966	73.97984	209.04187	227.28496	-1.98860	-914.77313	532.94727	-8.94071	-741.43835	277.96439	25.27327
16	0.125	996.04889	268.81995	1465.55786	-97.76621	334.02341	1271.95569	-863.71222	347.26715	1264.57336	358.88229	479.95499	67.16444	184.15942	228.92613	-1.72005	-939.38269	534.57465	-8.74233	-706.70868	284.04013	28.82075
17	0.133	995.00702	269.70264	1468.73877	-97.05173	335.04099	1275.59497	-862.06061	347.15314	1267.08362	398.60767	473.19174	60.74952	159.15509	230.67093	-1.53243	-964.07233	536.22888	-8.58877	-671.30981	290.05319	32.44848
18	0.142	993.91687	270.63177	1472.05786	-95.78866	335.75070	1279.65894	-860.14978	347.21289	1270.01953	438.39532	465.56900	54.80803	134.03070	232.50639	-1.37147	-988.85913	537.93939	-8.37346	-635.41595	295.91232	35.78003
19	0.150	992.84589	271.61996	1475.44250	-94.01143	336.12598	1284.08301	-858.20685	347.43640	1273.37903	477.71680	457.00851	49.17417	108.81757	234.34042	-1.15088	-1013.76624	539.70251	-8.12223	-599.81348	301.35132	38.78110
20	0.158	991.84424	272.65939	1478.82043	-91.77920	336.17252	1288.78333	-856.38757	347.81021	1277.17786	516.24213	447.58630	43.66217	83.55817	236.12753	-0.86650	-1038.84448	541.48828	-7.99095	-565.67181	306.10956	41.52106
21	0.167	990.95660	273.71844	1482.11816	-89.17655	335.91965	1293.65857	-854.71613	348.33401	1281.39453	554.01080	437.65979	38.37984	58.24921	237.91142	-0.58970	-1064.12524	543.26440	-8.07510	-534.03888	310.05054	43.86073
22	0.175	990.22375	274.75937	1485.26392	-86.30412	335.40927	1298.59619	-853.12604	349.04004	1285.93005	591.45294	428.13324	34.03001	32.83698	239.70453	-0.36432	-1089.51685	545.05292	-8.13986	-505.29858	313.05295	45.50883
23	0.183	989.67188	275.75278	1488.19482	-83.26699	334.69492	1303.46985	-851.54242	349.99359	1290.60181	629.06378	420.47870	31.84967	7.33276	241.40652	-0.16516	-1114.68042	547.00037	-7.44490	-479.20752	314.89349	46.26258
24	0.192	989.30487	276.68280	1490.85864	-80.16827	333.84824	1308.13733	-849.94507	351.27466	1295.16626	666.57361	415.91385	32.63572	-18.03314	242.85507	0.08467	-1138.95850	549.34406	-4.93653	-455.49896	315.22070	46.07198
25	0.200	989.10657	277.54868	1493.21350	-77.10803	332.95111	1312.44543	-848.39368	352.94507	1299.36328	702.06683	414.20514	35.38316	-42.78821	243.89774	0.53845	-1161.54272	552.22583	0.07655	-434.23560	313.61884	44.93720
26	0.208	989.04626	278.35797	1495.22949	-74.17977	332.07266	1316.24231	-847.00470	355.00073	1302.96606	732.08826	413.63239	37.23730	-66.38049	244.45883	1.40117	-1181.80005	555.59845	7.38714	-415.61444	309.81320	42.87917
27	0.217	989.08197	279.10645	1496.88660	-71.45515	331.26138	1319.39221	-845.87891	357.33710	1305.82727	753.27454	412.49176	35.38020	-88.38898	244.56900	2.78807	-1199.40332	559.31396	16.21588	-399.73193	303.90308	40.00489
28	0.225	989.16333	279.76663	1498.16907	-68.96756	330.54984	1321.79333	-845.02863	359.75253	1307.90527	764.62036	410.40973	29.13484	-108.64801	244.27911	4.64872	-1214.26440	563.12964	25.99270	-386.61487	296.35303	36.51816
29	0.233	989.24384	280.30859	1499.06030	-66.70974	329.95383	1323.39270	-844.36469	361.99924	1309.25317	768.36951	408.10919	20.24590	-127.27887	243.51743	6.95574	-1226.54431	566.62000	36.64767	-376.31927	287.76837	32.63676
30	0.242	989.29315	280.73114	1499.54260	-64.64359	329.47577	1324.18127	-843.74152	363.86093	1309.97571	768.28503	406.37604	11.40598	-144.47028	241.99760	10.19093	-1236.68787	569.21722	48.14220	-368.92712	278.68362	28.49628
31	0.250	989.29620	281.06915	1499.60352	-62.71655	329.10840	1324.17529	-843.02228	365.19632	1310.17944	766.66968	405.49921	4.66237	-159.80188	239.28261	15.64732	-1245.14929	570.44421	59.77630	-364.53040	269.45135	24.11020
32	0.258	989.24548	281.37256	1499.24194	-60.87990	328.83350	1323.40100	-842.12524	365.93317	1309.93921	762.88873	405.35956	0.69731	-171.68439	235.03325	24.70804	-1251.82373	570.21429	70.12453	-363.27252	260.30115	19.37504
33	0.267	989.14990	281.67032	1498.46240	-59.10267	328.63089	1321.89539	-841.03284	366.05777	1309.29187	754.53973	405.71008	-1.08139	-177.99567	229.25426	37.35171	-1255.81909	568.96210	77.76119	-365.31293	251.49550	14.20843
34	0.275	989.05347	281.95090	1497.26941	-57.37814	328.49002	1319.71008	-839.77960	365.62256	1308.24316	739.89948	406.40054	-1.81779	-177.61621	222.44492	51.52919	-1256.03369	567.48376	81.90866	-370.61383	243.38879	8.89641
35	0.283	989.04211	282.18512	1495.67371	-55.72384	328.40677	1316.90857	-838.43604	364.75690	1306.77856	719.42224	407.47144	-2.33347	-171.10339	215.50925	64.34901	-1251.97485	566.55017	82.47085	-378.75024	236.45097	4.26149
36	0.292	989.22729	282.36118	1493.69531	-54.17941	328.38058	1313.55469	-837.09485	363.65591	1304.87793	695.27759	409.01398	-2.85704	-159.87274	209.20831	73.94648	-1243.92603	566.54761	79.82474	-389.19373	231.24001	1.20643
37	0.300	989.72247	282.48996	1491.36035	-52.80170	328.41779	1309.71252	-835.85638	362.54483	1302.52881	669.79865	410.93646	-3.30904	-145.17743	203.66077	80.28374	-1232.47070	567.46912	74.64904	-402.04706	228.10504	-0.04266
38	0.308	990.62134	282.58536	1488.69836	-51.65568	328.52972	1305.45947	-834.81598	361.63547	1299.73779	644.38257	412.95999	-3.60465	-127.83685	198.47601	84.51805	-1217.92908	569.20465	67.79713	-418.20691	226.92392	-0.14157
39	0.317	991.97888	282.63831	1485.74097	-50.81103	328.71359	1300.88953	-834.05591	361.07651	1296.54236	619.43475	414.82965	-3.79430	-108.38708	193.25040	87.90524	-1200.12964	571.73560	60.42544	-438.30884	227.26334	-0.02906
40	0.325	993.80054	282.60611	1482.52209	-50.34771	328.92197	1296.10291	-833.63330	360.91910	1293.02600	594.86157	416.48651	-4.01992	-87.26666	187.89523	91.13071	-1178.78320	574.98712	54.28266	-461.67822	228.63510	-0.23891
41	0.333	996.04944	282.43600	1479.08154	-50.35876	329.05954	1291.20276	-833.56873	361.12622	1289.32495	570.50043	418.04065	-4.36751	-64.95306	182.60132	94.24819	-1154.38379	578.51337	51.18736	-486.67773	230.57922	-0.76398
42	0.342	998.65894	282.09982	1475.47095	-50.93631	329.02377	1286.31104	-833.85040	361.60678	1285.61487	546.26526	419.61627	-4.79509	-41.88843	177.68958	96.94820	-1128.69067	581.48163	51.39000	-511.86749	232.70956	-1.34485
43	0.350	1001.53333	281.59784	1471.75916	-52.13774	328.75641	1281.58020	-834.44513	362.24631	1282.07764	522.11627	421.27728	-5.18112	-18.24335	173.52397	98.83870	-1103.75488	583.10895	52.93364	-536.62848	234.76474	-1.78011
44	0.358	1004.54742	280.93628	1468.04395	-53.95457	328.27457	1277.18274	-835.31207	362.93179	1278.86609	498.03418	423.02240	-5.43629	6.15112	170.34583	99.60838	-1080.23535	583.11115	53.46165	-560.98364	236.65852	-2.04798
45	0.367	1007.54944	280.11691	1464.46277	-56.30937	327.67090	1273.27942	-836.41992	363.58377	1276.07397	474.01404	424.78391	-5.58208	31.62201	168.14832	99.05549	-1057.03027	581.71082	52.10816	-585.13361	238.44142	-2.22465
46	0.375	1010.36884	279.14975	1461.18103	-59.07684	327.07864	1269.99084	-837.75543	364.20016	1273.72388	450.04083	426.51099	-5.71192	58.44754	166.77962	97.04932	-1032.54675	579.28461	49.33919	-609.17499	240.16382	-2.34887
47	0.383	1012.84277	278.06052	1458.36938	-62.10930	326.61237	1267.38550	-839.30927	364.86743	1271.79260	426.07892	428.22031	-5.90060	86.77481	166.06517	93.55405	-1005.99860	576.02490	46.03316	-633.13123	241.86034	-2.40845
48	0.392	1014.85065	276.88806	1456.18225	-65.25992	326.31323	1265.48328	-841.04352	365.70374	1270.25671	402.10693	429.91809	-6.15181	116.65833	165.74901	88.70277	-977.74731	571.83630	43.21907	-657.06738	243.58383	-2.42275
49	0.400	1016.32574	275.69312	1454.73132	-68.40392	326.13333	1264.26831	-842.87000	366.78705	1269.11487	378.13425	431.58017	-6.38290	148.15628	165.44496	82.80967	-948.94128	566.49060	41.95966	-681.07928	245.31116	-2.46154
50	0.408	1017.24023	274.55560	1454.06824	-71.44802	325.97244	1263.70911	-844.65997	368.13519	1268.37561	354.16608	433.19266	-6.47606	181.36252	164.82112	76.27933	-920.76526	559.91650	42.70369	-705.21814	246.92529	-2.55935
51	0.417	1017.59229	273.53745	1454.19092	-74.32156	325.74219	1263.77454	-846.27460	369.72543	1268.04297	330.17374	434.73755	-6.38522	216.29541	163.84039	69.43768	-893.55145	552.37183	44.72429	-729.46637	248.37683	-2.65658
52	0.425	1017.40778	272.64838	1455.05811	-76.96025	325.41516	1264.44006	-847.59222	371.52228	1268.12280	306.09735	436.21106	-6.17171	252.80646	162.78308	62.41322	-866.38647	544.33405	46.61027	-753.78217	249.78162	-2.67913
53	0.433	1016.74335	271.85263	1456.59778	-79.29691	325.03445	1265.68494	-848.52405	373.50180	1268.63708	281.85535	437.67471	-5.92316	290.66846	162.06276	55.20568	-837.66602	536.21729	47.39993	-778.16577	251.31700	-2.65077
54	0.442	1015.67999	271.10699	1458.71729	-81.26015	324.68765	1267.49084	-849.02802	375.65216	1269.61707	257.37531	439.21814	-5.68211	329.68024	161.99454	47.85703	-806.27094	528.14594	47.13698	-802.66211	253.00883	-2.63991
55	0.450	1014.30756	270.38684	1461.31738	-82.77483	324.46521	1269.83850	-849.11774	377.95209	1271.07874	232.64667	440.87650	-5.45538	369.63629	162.68112	40.54290	-772.51221	519.94543	46.54424	-827.28223	254.67798	-2.61629
56	0.458	1012.70502	269.67908	1464.29834	-83.76810	324.42389	1272.70349	-848.85907	380.35260	1273.01221	207.73328	442.62161	-5.24036	410.27826	164.04581	33.55901	-738.21814	511.33591	46.39943	-851.97937	256.18274	-2.46538
57	0.467	1010.93213	268.97318	1467.56177	-84.18769	324.57462	1276.05139	-848.35004	382.77927	1275.39575	182.71704	444.42047	-5.02959	451.31189	165.91342	27.25041	-705.90430	502.12201	47.01909	-876.72949	257.58942	-2.12316
58	0.475	1009.03424	268.26428	1471.01416	-84.02048	324.89624	1279.83911	-847.69244	385.15686	1278.21729	157.64066	446.25336	-4.81085	492.43570	168.08551	21.92502	-677.34937	492.28195	47.95488	-901.56824	259.04218	-1.63787
59	0.483	1007.05212	267.54312	1474.56738	-83.29462	325.35272	1284.01721	-846.96851	387.42245	1281.47961	132.51482	448.08057	-4.58321	533.36566	170.33945	17.83275	-652.52350	482.08490	48.26214	-926.55115	260.62796	-1.13257
60	0.492	1005.03369	266.78268	1478.14185	-82.07080	325.90591	1288.52783	-846.23303	389.49960	1285.19067	107.32399	449.86774	-4.36940	573.88763	172.29291	15.29471	-629.86896	472.18967	47.37566	-951.72229	262.36621	-0.72395
61	0.500	1003.03571	265.96173	1481.67053	-80.43800	326.52814	1293.29688	-845.52087	391.27362	1289.34167	82.01878	451.63367	-4.18982	613.87598	173.29395	14.94116	-607.57794	463.46555	45.67039	-977.07849	264.18948	-0.45600
62	0.508	1001.11023	265.09265	1485.09583	-78.51204	327.20425	1298.22595	-844.85449	392.61798	1293.87085	56.56206	453.42654	-4.03540	653.16022	172.70499	17.64866	-584.67059	456.59845	44.03200	-1002.50958	265.94666	-0.28151
63	0.517	999.29095	264.19952	1488.36206	-76.42052	327.93085	1303.19043	-844.24414	393.45047	1298.63452	30.96329	455.28058	-3.87324	691.12842	170.60907	23.65551	-561.29822	451.87350	43.00267	-1027.73022	267.49319	-0.05452
64	0.525	997.58881	263.28864	1491.41443	-74.27879	328.72699	1308.04956	-843.69580	393.76569	1303.41577	5.30893	457.19574	-3.63807	726.07434	168.21384	31.38259	-538.35522	449.26996	42.44046	-1052.25378	268.76810	0.47437
65	0.533	995.99103	262.36066	1494.20557	-72.18170	329.63068	1312.66150	-843.23102	393.62207	1307.96472	-20.11848	459.19092	-3.14690	754.90948	167.12961	37.60034	-516.78088	448.64514	41.80622	-1075.51062	269.76025	1.57135
66	0.542	994.46082	261.42474	1496.70203	-70.21250	330.65799	1316.89111	-842.89514	393.11163	1312.04187	-44.79224	461.41022	-2.01435	774.32068	167.95694	39.35344	-497.14148	449.83469	40.54113	-1097.10938	270.44046	3.29420
67	0.550	992.94763	260.48688	1498.88062	-68.44682	331.76025	1320.61511	-842.73767	392.34912	1315.45593	-68.11121	464.08072	0.20463	783.17285	169.92871	35.83511	-479.71274	452.67725	38.25180	-1117.08008	270.68390	5.38108
68	0.558	991.39716	259.54654	1500.72241	-66.94321	332.82172	1323.73242	-842.77209	391.46729	1318.09070	-89.62352	467.32635	3.70074	783.79486	172.00650	28.68501	-464.67468	456.98242	34.75974	-1135.93604	270.10904	7.55344
69	0.567	989.75616	258.60565	1502.21912	-65.72790	333.69562	1326.17273	-842.94739	390.59906	1319.91309	-109.09181	471.08655	8.32520	780.33112	173.67000	20.86330	-452.10419	462.51608	30.11013	-1154.50037	268.15039	9.92264
70	0.575	987.99249	257.66132	1503.37549	-64.78128	334.25946	1327.89758	-843.15265	389.86786	1320.96448	-126.39818	475.20746	13.80634	775.71088	174.73093	14.86129	-441.86304	469.09064	24.58257	-1173.55542	264.66858	13.00853
71	0.583	986.11749	256.70053	1504.19629	-64.03275	334.47031	1328.89783	-843.25592	389.39270	1321.33997	-141.45514	479.55875	19.99114	770.23682	175.17062	11.31833	-433.61786	476.62683	18.62153	-1193.31860	260.46375	17.45536
72	0.592	984.18005	255.71210	1504.66785	-63.37270	334.38641	1329.17810	-843.15204	389.27777	1321.16040	-154.14392	484.05499	27.05041	762.56488	175.23683	9.11978	-427.10278	485.07736	12.64898	-1212.78101	256.91132	23.55833
73	0.600	982.24396	254.69136	1504.75989	-62.68194	334.13660	1328.71960	-842.79596	389.58466	1320.54822	-164.06572	488.58997	35.59283	751.48047	175.41014	6.91622	-422.45364	494.32996	6.92094	-1229.50159	255.03860	30.64492
74	0.608	980.37183	253.63284	1504.44690	-61.86836	333.86209	1327.46167	-842.21069	390.31760	1319.60583	-170.27890	493.01596	46.32405	736.77563	176.15396	4.50672	-420.37662	504.12683	1.59524	-1240.65149	254.96567	37.00645
75	0.617	978.61865	252.52972	1503.72485	-60.91154	333.65872	1325.35950	-841.47400	391.42996	1318.39124	-171.69293	497.22171	59.17325	718.86401	177.57805	2.55146	-422.04437	513.96063	-3.01366	-1244.78748	256.09552	40.86578
76	0.625	977.03705	251.37909	1502.60425	-59.89712	333.53928	1322.47522	-840.69177	392.84183	1316.90723	-168.00589	501.14548	72.72087	698.15692	179.43274	1.40457	-428.59473	523.03986	-6.34316	-1242.60925	257.66467	41.50014
77	0.633	975.69452	250.18404	1501.10095	-58.98844	333.45377	1318.97473	-839.97913	394.45575	1315.11658	-160.04391	504.69916	84.83835	675.15710	181.46426	0.84468	-440.54413	530.48126	-8.01884	-1236.02039	259.08084	39.42300
78	0.642	974.67212	248.95956	1499.24023	-58.34503	333.35983	1315.03613	-839.45728	396.15219	1312.96765	-149.06932	507.78134	94.03735	650.71948	183.58002	0.54747	-457.72870	535.78107	-8.36507	-1226.63721	259.90945	35.77659
79	0.650	974.03986	247.73430	1497.05798	-58.07427	333.26379	1310.79114	-839.24353	397.78616	1310.41284	-135.93738	510.35016	100.14746	625.74829	185.74377	0.33081	-479.30447	539.20563	-8.19340	-1215.01038	259.81836	31.62730
80	0.658	973.84412	246.53804	1494.59204	-58.24285	333.20016	1306.33142	-839.43170	399.21625	1307.42480	-120.91447	512.41809	103.93018	600.79425	187.91309	0.12373	-503.55054	541.55737	-8.12361	-1200.75317	258.68018	27.49062
81	0.667	974.11310	245.38916	1491.87488	-58.89893	333.21262	1301.72742	-840.08014	400.34515	1304.00977	-104.02596	514.01031	106.35780	576.05664	190.04501	-0.09311	-528.56726	543.51257	-8.27492	-1183.19641	256.66080	23.34072
82	0.675	974.85712	244.29387	1488.93945	-60.08012	333.37671	1297.04517	-841.20184	401.13498	1300.22412	-85.40251	515.14331	108.14496	551.55884	192.09636	-0.32888	-553.41705	545.29871	-8.47769	-1162.17139	254.16888	19.10304
83	0.683	976.05487	243.25691	1485.83545	-61.81288	333.82288	1292.36389	-842.75031	401.59863	1296.18542	-65.38235	515.79614	109.59673	527.23560	194.03819	-0.59968	-578.09436	546.89954	-8.59085	-1138.47461	251.76190	15.04477
84	0.692	977.63257	242.29239	1482.64417	-64.10053	334.70239	1287.79053	-844.62732	401.79309	1292.06604	-44.39114	515.89813	110.72469	502.99170	195.86868	-0.92101	-602.73737	548.32849	-8.61390	-1113.62732	250.08148	11.62988
85	0.700	979.45654	241.42336	1479.48291	-66.90533	336.10120	1283.45532	-846.72729	401.80994	1288.06714	-22.71800	515.36652	111.46125	478.77960	197.58595	-1.28165	-627.29993	549.66278	-8.60998	-1088.99146	249.66371	9.19886
86	0.708	981.34619	240.67093	1476.50305	-70.14552	337.96558	1279.49072	-848.99188	401.73392	1284.37830	-0.37621	514.14026	111.70863	454.61389	199.18922	-1.62692	-651.69849	550.97369	-8.60326	-1064.91248	250.55286	7.96783
87	0.717	983.10120	240.05023	1473.87830	-73.71040	340.10410	1276.00989	-851.41840	401.60077	1281.13794	22.85504	512.20581	111.28819	430.51135	200.73126	-1.90557	-675.94403	552.32190	-8.56579	-1040.63110	252.22473	8.07443
88	0.725	984.53326	239.58003	1471.78357	-77.47545	342.27094	1273.09851	-853.99188	401.41336	1278.42200	47.28200	509.64343	110.00329	406.44214	202.31036	-2.12492	-700.11499	553.75403	-8.49195	-1015.02411	254.11917	9.34097
89	0.733	985.48853	239.28423	1470.37073	-81.31264	344.26855	1270.81677	-856.61072	401.17587	1276.24683	73.13950	506.62704	107.75140	382.35980	203.98204	-2.32242	-724.29370	555.27826	-8.43798	-987.42566	256.10504	11.20768
90	0.742	985.86212	239.18364	1469.74902	-85.10239	346.00659	1269.20081	-859.10614	400.87366	1274.56543	100.49171	503.33707	104.56004	358.25900	205.68912	-2.50809	-748.52850	556.88269	-8.46444	-957.82050	258.36554	13.13904
91	0.750	985.61194	239.28876	1469.96582	-88.73721	347.50128	1268.25830	-861.33002	400.45053	1273.27515	129.27238	499.85205	100.54495	334.16663	207.34030	-2.65428	-772.81653	558.57062	-8.55532	-926.55688	261.13495	14.96133
92	0.758	984.75970	239.59447	1471.00171	-92.11142	348.83215	1267.96753	-863.21259	399.84488	1272.27405	159.42767	496.11377	95.82507	310.07104	208.97385	-2.71894	-797.13116	560.34155	-8.61541	-894.08868	264.64688	16.69081
93	0.767	983.36890	240.08244	1472.79114	-95.11728	350.08429	1268.28601	-864.75439	399.02753	1271.53870	190.96915	492.02280	90.48904	285.89120	210.71758	-2.67706	-821.46710	562.14594	-8.56905	-860.90015	269.05627	18.26445
94	0.775	981.51904	240.73053	1475.24719	-97.65952	351.30658	1269.16431	-865.97534	398.00098	1271.14160	223.89169	487.52518	84.63921	261.54291	212.58829	-2.53006	-845.85016	563.91516	-8.44274	-827.46185	274.28940	19.64507
95	0.783	979.29425	241.52147	1478.27234	-99.67404	352.49896	1270.55701	-866.86566	396.79285	1271.18201	258.10913	482.54529	78.42908	237.01608	214.49487	-2.28885	-870.31787	565.63782	-8.32711	-794.09399	280.06436	21.04038
96	0.792	976.77759	242.44662	1481.76379	-101.13702	353.62274	1272.43213	-867.38458	395.45477	1271.71191	293.45288	476.94733	72.09203	212.35385	216.40999	-1.99356	-894.88818	567.37366	-8.28114	-760.87939	286.03699	22.83831
97	0.800	974.04486	243.49518	1485.61572	-102.06044	354.61716	1274.76892	-867.50958	394.05484	1272.71973	329.65085	470.63028	65.94481	187.57288	218.35544	-1.72813	-919.53937	569.17841	-8.29371	-727.73730	291.91608	25.33507
98	0.808	971.16644	244.63391	1489.71765	-102.47632	355.40985	1277.55139	-867.28992	392.67184	1274.16248	366.30377	463.59314	60.30117	162.65799	220.28491	-1.54922	-944.22260	571.04279	-8.30150	-694.55322	297.55280	28.51819
99	0.817	968.21283	245.81259	1493.95715	-102.42024	355.92874	1280.76770	-866.85486	391.39557	1276.01196	402.94116	455.88934	55.34162	137.61008	222.15291	-1.43147	-968.89648	572.93036	-8.22408	-661.32764	302.97446	32.07824
100	0.825	965.25031	246.99232	1498.23486	-101.92835	356.12137	1284.40576	-866.36163	390.31769	1278.28296	439.12189	447.51184	51.01952	112.44504	224.00769	-1.31206	-993.58508	574.82056	-8.04238	-628.33490	308.25754	35.66191
101	0.833	962.33588	248.15826	1502.47424	-101.04841	355.96774	1288.43872	-865.91699	389.50723	1281.02026	474.49658	438.40457	47.10381	87.17194	225.91437	-1.15879	-1018.41199	576.69189	-7.85683	-596.18347	313.33331	39.08743
102	0.842	959.51929	249.31096	1506.61487	-99.85010	355.47922	1292.80652	-865.53558	388.98871	1284.25305	508.90485	428.74872	43.44588	61.79581	227.84908	-0.98304	-1043.52100	578.52539	-7.80598	-565.67377	317.97797	42.26264
103	0.850	956.84784	250.45236	1510.60571	-98.42354	354.69312	1297.41077	-865.16547	388.75104	1287.94763	542.58710	419.26984	40.32138	36.32318	229.70897	-0.80213	-1068.93762	580.33093	-7.90054	-537.46210	321.94684	45.00443
104	0.858	954.36359	251.58112	1514.40308	-96.86571	353.66583	1302.12146	-864.75409	388.78131	1291.98291	576.19208	411.16473	38.44565	10.77789	231.42265	-0.61752	-1094.48291	582.16956	-7.87491	-511.79388	324.99872	47.05931
105	0.867	952.09576	252.69336	1517.96753	-95.26408	352.46658	1306.78625	-864.30249	389.08340	1296.15771	610.09601	405.47031	38.38039	-14.75793	233.00386	-0.41897	-1119.71582	584.18866	-7.09696	-488.61346	326.82397	48.23784
106	0.875	950.05774	253.77977	1521.26172	-93.68811	351.17593	1311.23694	-863.87445	389.66333	1300.21472	643.22412	402.21118	39.69637	-40.07721	234.44470	-0.15086	-1143.95935	586.59033	-4.72625	-467.90845	327.08044	48.43377
107	0.883	948.25293	254.82797	1524.24487	-92.19311	349.87830	1315.30115	-863.56000	390.51233	1303.87744	672.51593	400.25079	40.72625	-64.79456	235.60669	0.35214	-1166.53467	589.48846	-0.23212	-449.84479	325.51440	47.54628
108	0.892	946.67389	255.83220	1526.86548	-90.82878	348.64288	1318.82349	-863.41699	391.61212	1306.90149	694.14532	398.28210	39.37011	-88.41718	236.30634	1.32490	-1187.04004	592.81439	6.19328	-434.62769	322.00800	45.47757
109	0.900	945.29919	256.79706	1529.06848	-89.63637	347.51663	1321.68481	-863.43658	392.92447	1309.13049	706.06659	395.93277	34.48944	-110.54901	236.47723	2.90089	-1205.35046	596.37653	13.86598	-422.38879	316.59698	42.20595
110	0.908	944.09760	257.73352	1530.81226	-88.63292	346.53467	1323.81287	-863.55963	394.34949	1310.53491	709.59222	393.77328	26.68741	-131.01978	236.17084	5.02896	-1221.39380	599.94916	22.24729	-413.21106	309.51010	37.82220
111	0.917	943.03235	258.65207	1532.07031	-87.80257	345.72830	1325.18091	-863.71680	395.71301	1311.20337	708.16113	392.51688	17.77768	-149.87494	235.45930	7.62083	-1235.11267	603.24896	31.30427	-407.18414	301.11389	32.52864
112	0.925	942.06421	259.55991	1532.82983	-87.10670	345.11591	1325.79175	-863.85217	396.80765	1311.28320	704.41418	392.45224	9.63868	-167.25891	234.34340	10.91240	-1246.66370	605.86292	41.27912	-404.39099	291.79980	26.59527
113	0.933	941.16595	260.46295	1533.09680	-86.50071	344.68585	1325.65845	-863.92645	397.44620	1310.91516	698.39777	393.37238	3.49969	-182.94080	232.60037	15.83610	-1256.38635	607.33344	52.02616	-404.84442	281.96121	20.28288
114	0.942	940.33423	261.36624	1532.89075	-85.94566	344.39600	1324.79846	-863.91437	397.50833	1310.19775	688.22339	394.75101	-0.23595	-195.66302	229.75285	23.70666	-1264.29785	607.45563	62.41586	-408.44165	272.01721	13.89927
115	0.950	939.58807	262.26730	1532.22498	-85.41618	344.19833	1323.24109	-863.80957	396.97879	1309.17615	672.26306	396.10559	-1.96753	-203.38916	225.42970	34.93321	-1269.63086	606.54395	70.56402	-414.90295	262.50003	8.01021
116	0.958	938.96686	263.14386	1531.09839	-84.90621	344.06534	1321.03528	-863.63525	395.95587	1307.84753	650.90131	397.33368	-2.57687	-204.71436	219.83662	48.04352	-1271.15991	605.33887	74.91338	-423.76099	254.23810	3.44206
117	0.967	938.53772	263.94632	1529.51294	-84.43314	343.99496	1318.24243	-863.44135	394.61679	1306.18225	626.28644	398.64261	-2.83681	-199.83685	213.72287	60.40384	-1268.15454	604.57281	75.01439	-434.72034	248.21706	0.80681
118	0.975	938.39386	264.61716	1527.49097	-84.03877	343.99847	1314.92432	-863.28955	393.15482	1304.14709	600.64539	400.19067	-3.07094	-190.00311	207.81653	69.99536	-1260.79272	604.61633	71.42758	-448.33295	244.95392	-0.05815
119	0.983	938.62903	265.13022	1525.07092	-83.78474	344.07642	1311.14502	-863.24579	391.73041	1301.72290	575.15509	401.91422	-3.29398	-176.46887	202.36688	76.46056	-1249.63806	605.47174	65.40397	-465.83563	244.09041	-0.01826
120	0.992	939.30322	265.50186	1522.29358	-83.74757	344.17944	1306.98523	-863.37708	390.46320	1298.91919	550.07153	403.63922	-3.50356	-160.10901	197.18596	80.72128	-1235.11304	606.97479	58.77509	-487.64374	244.73164	0.05611
121	1.000	940.42584	265.76013	1519.19958	-84.01694	344.18945	1302.54211	-863.74207	389.44470	1295.78772	525.27673	405.24814	-3.76968	-141.51685	192.00232	83.93027	-1217.64795	608.91370	53.75227	-512.40784	246.08578	-0.19352
122	1.008	941.96362	265.91525	1515.83386	-84.68916	343.96545	1297.91919	-864.38025	388.74130	1292.42712	500.62231	406.76227	-4.12645	-121.17340	186.77219	86.77335	-1198.18604	610.93372	51.94007	-538.02069	247.73193	-0.67858
123	1.017	943.85901	265.96500	1512.24658	-85.84884	343.42026	1293.22656	-865.30823	388.38474	1288.97595	476.04596	408.28949	-4.52155	-99.58179	181.71230	89.41636	-1178.11389	612.49432	52.85847	-563.14948	249.51067	-1.18697
124	1.025	946.04083	265.90964	1508.49109	-87.54813	342.55731	1288.58777	-866.52478	388.36987	1285.59741	451.54492	409.89270	-4.89914	-77.26495	177.09149	91.74551	-1158.15881	613.11371	54.12987	-587.63513	251.38206	-1.60876
125	1.033	948.42334	265.75436	1504.62915	-89.79543	341.45776	1284.13953	-868.01923	388.67319	1282.45386	427.12415	411.55731	-5.24009	-54.54559	173.07715	93.55081	-1137.61792	612.61896	53.68536	-611.87433	253.31375	-1.93891
126	1.042	950.89929	265.51038	1500.74158	-92.54956	340.25214	1280.02563	-869.77161	389.27728	1279.67200	402.79742	413.27594	-5.52245	-31.33728	169.77216	94.59417	-1115.19897	611.08960	51.18265	-636.16876	255.22725	-2.16712
127	1.050	953.33380	265.19720	1496.94055	-95.71535	339.08319	1276.38721	-871.74042	390.16730	1277.30762	378.57617	415.08881	-5.72852	-7.23755	167.21942	94.64951	-1090.32104	608.59534	47.61563	-660.54846	257.07996	-2.25197
128	1.058	955.57245	264.84650	1493.36438	-99.15499	338.05920	1273.34509	-873.85596	391.28467	1275.32214	354.44119	417.00659	-5.87398	18.20325	165.32846	93.54664	-1063.47778	605.03064	44.62714	-684.90094	258.90363	-2.20250
129	1.067	957.46991	264.50540	1490.15283	-102.71896	337.22772	1270.97913	-876.03943	392.49457	1273.60010	330.35104	418.92050	-5.97507	45.29895	163.94392	91.19392	-1035.92456	600.19324	43.85740	-709.16113	260.70184	-2.12259
130	1.075	958.92242	264.23328	1487.41943	-106.27329	336.57999	1269.31653	-878.22559	393.63644	1272.01855	306.24820	420.67059	-6.00607	74.18689	162.95760	87.59114	-1009.06543	593.98749	45.78959	-733.40869	262.40793	-2.13236
131	1.083	959.87860	264.08298	1485.23816	-109.70972	336.06509	1268.33679	-880.36102	394.62958	1270.54712	282.05771	422.21210	-5.92669	104.88971	162.26448	82.84247	-983.55847	586.57758	49.00407	-757.79688	263.99045	-2.26401
132	1.092	960.33435	264.07770	1483.64014	-112.94180	335.61124	1267.98950	-882.39600	395.51862	1269.29639	257.72372	423.64337	-5.76138	137.40115	161.69360	77.17719	-958.67896	578.39349	51.21200	-782.38989	265.52917	-2.44386
133	1.100	960.32751	264.20996	1482.60815	-115.89450	335.16019	1268.21411	-884.27930	396.41708	1268.45398	233.23874	425.10162	-5.59468	171.72900	161.03651	70.98330	-932.68469	569.90961	51.18417	-807.10278	267.14328	-2.56797
134	1.108	959.92841	264.46158	1482.08667	-118.49949	334.69275	1268.95300	-885.94647	397.42734	1268.16321	208.62949	426.67386	-5.46152	207.87808	160.15140	64.73428	-904.06641	561.33179	49.38745	-831.80725	268.88196	-2.60566
135	1.117	959.22150	264.81601	1482.00696	-120.70020	334.22287	1270.15637	-887.31445	398.60278	1268.46631	183.94119	428.37656	-5.32066	245.78302	159.10605	58.77674	-872.57300	552.53571	47.06691	-856.44226	270.68051	-2.59549
136	1.125	958.28595	265.25464	1482.30237	-122.45537	333.77850	1271.78296	-888.30713	399.94247	1269.33264	159.22052	430.22092	-5.13583	285.24036	158.18105	53.23000	-839.20679	543.27844	45.24274	-881.02423	272.39279	-2.52962
137	1.133	957.18579	265.75537	1482.90295	-123.73396	333.39792	1273.80530	-888.90265	401.40060	1270.71631	134.47508	432.21497	-4.92002	325.88916	157.66609	48.11052	-805.56677	533.45526	44.46736	-905.62610	273.91321	-2.32224
138	1.142	955.98083	266.29840	1483.72913	-124.51233	333.13077	1276.21326	-889.15759	402.90155	1272.59265	109.63464	434.22864	-4.72421	367.23016	157.69498	43.48483	-773.15283	523.25989	44.95151	-930.34766	275.32373	-1.93980
139	1.150	954.74164	266.87009	1484.69214	-124.78212	333.02264	1279.00562	-889.17523	404.34885	1274.96289	84.60025	436.07977	-4.57657	408.68774	158.27005	39.46606	-742.74719	513.12854	46.51533	-955.25714	276.87152	-1.48858
140	1.158	953.54224	267.46570	1485.70142	-124.55779	333.09653	1282.17090	-889.05109	405.63205	1277.84180	59.38043	437.82858	-4.41721	449.74307	159.35002	36.08258	-714.07483	503.53851	48.52948	-980.35944	278.72003	-1.09779
141	1.167	952.44421	268.09048	1486.67871	-123.87991	333.34537	1285.67151	-888.84198	406.64740	1281.24023	34.09145	439.70306	-4.17312	490.12933	160.84303	33.27798	-686.09631	494.88947	50.20272	-1005.61963	280.76498	-0.79039
142	1.175	951.49561	268.74442	1487.56653	-122.82018	333.73141	1289.43823	-888.55872	407.33295	1285.13538	8.76797	441.72522	-3.89403	529.98328	162.53220	31.16979	-657.83105	487.48721	51.09709	-1030.99524	282.74591	-0.52377
143	1.183	950.73846	269.40521	1488.32324	-121.48019	334.19342	1293.37378	-888.17792	407.68149	1289.43860	-16.69169	443.67657	-3.71219	569.71838	164.01495	30.32813	-629.20697	481.45905	51.40607	-1056.42297	284.46814	-0.25723
144	1.192	950.20435	270.03412	1488.91260	-119.98032	334.66324	1297.36169	-887.67694	407.71075	1293.98438	-42.32863	445.44797	-3.66412	609.41980	164.77344	31.63297	-601.33392	476.67517	51.56749	-1081.70544	285.88177	0.07260
145	1.200	949.90198	270.59351	1489.29297	-118.44229	335.08539	1301.28149	-887.07251	407.42719	1298.55042	-67.97963	447.21609	-3.60609	647.93048	164.64345	35.33736	-575.76593	472.95578	51.55936	-1106.41711	287.03333	0.61446
146	1.208	949.81604	271.06720	1489.41785	-116.96208	335.43832	1305.01733	-886.43512	406.82648	1302.88879	-93.33771	449.20139	-3.27513	682.42059	164.30707	39.97698	-553.25439	470.40286	50.84433	-1130.06421	287.96277	1.61752
147	1.217	949.91608	271.48196	1489.24634	-115.57574	335.75781	1308.45679	-885.87469	405.91965	1306.75745	-118.01193	451.46512	-2.34465	709.25165	164.85339	42.70590	-533.33679	469.39801	48.97186	-1152.32397	288.62015	3.25299
148	1.225	950.16473	271.90076	1488.75171	-114.23953	336.13992	1311.48779	-885.50122	404.75018	1309.95142	-141.52284	454.03845	-0.47994	725.89026	166.73332	41.19916	-515.19586	470.26318	45.88225	-1173.08630	288.91162	5.35472
149	1.233	950.52216	272.38300	1487.91760	-112.86375	336.68475	1314.00269	-885.37286	403.39343	1312.33679	-163.40297	457.01440	2.50205	732.55231	169.53595	35.22173	-498.64868	472.98016	41.65586	-1192.45752	288.74399	7.51488
150	1.242	950.94580	272.95804	1486.72998	-111.40544	337.38748	1315.91321	-885.45935	401.94852	1313.87097	-183.35693	460.42749	6.54105	732.17603	172.70006	26.57607	-484.19415	477.26050	36.29631	-1210.89441	287.94330	9.55564
151	1.250	951.39246	273.63275	1485.18140	-109.91149	338.10144	1317.16589	-885.64252	400.53195	1314.59644	-201.28085	464.17847	11.43896	728.48828	175.97173	17.91247	-472.35202	482.84595	29.83426	-1229.27747	286.19543	11.92842
152	1.258	951.82703	274.39984	1483.27466	-108.44994	338.64249	1317.73779	-885.75610	399.27737	1314.61816	-217.12064	468.15298	17.03912	723.74182	179.25749	11.27907	-463.20999	489.69006	22.51970	-1248.49841	283.31473	15.66552
153	1.267	952.23383	275.23709	1481.01538	-107.04424	338.90015	1317.61682	-885.64142	398.32126	1314.07312	-230.64291	472.38141	23.47964	717.95569	182.46634	7.16544	-456.64093	497.88177	14.85505	-1268.50549	279.78223	21.68386
154	1.275	952.62659	276.12292	1478.40588	-105.68423	338.85767	1316.79529	-885.19312	397.77042	1313.09985	-241.16870	476.99225	31.44464	709.72406	185.53802	4.77849	-452.86688	507.37610	7.45157	-1287.57202	276.70453	29.72578
155	1.283	953.05096	277.05127	1475.44702	-104.35590	338.56992	1315.27881	-884.38641	397.68076	1311.81226	-247.49466	482.01627	41.85651	697.53955	188.46178	3.22305	-452.74518	517.68774	0.93134	-1302.74219	274.98605	37.94595
156	1.292	953.57361	278.01669	1472.13782	-103.05697	338.13477	1313.09546	-883.28735	398.05463	1310.28137	-248.41125	487.27072	54.79168	680.80365	191.23224	2.13090	-457.40210	527.76630	-4.05840	-1311.46680	274.75049	43.88884
157	1.300	954.26300	279.00565	1468.48376	-101.81093	337.65533	1310.29407	-882.04138	398.84253	1308.53320	-243.64470	492.39059	68.72384	660.06555	193.80235	1.37032	-467.51160	536.29858	-7.08735	-1313.08203	275.46899	46.08916
158	1.308	955.17725	280.02060	1464.50647	-100.67690	337.20401	1306.94312	-880.83582	399.94650	1306.56348	-234.17502	496.99982	81.23309	636.61469	196.10208	0.82539	-483.03839	542.46930	-8.38671	-1308.76428	276.39398	44.77373
159	1.317	956.36694	281.10294	1460.24182	-99.74574	336.80673	1303.12610	-879.85095	401.23132	1304.35327	-221.46254	500.89355	90.55191	611.87433	198.13104	0.45456	-503.36105	546.45239	-8.69514	-1300.24329	276.96100	41.27214
160	1.325	957.87585	282.32495	1455.73389	-99.12600	336.45532	1298.93445	-879.22961	402.54602	1301.87134	-206.51164	504.06647	96.42696	586.87537	200.00343	0.21684	-527.03802	549.00427	-8.56280	-1288.65320	276.91873	36.95176
161	1.333	959.72736	283.75128	1451.03491	-98.92796	336.14340	1294.45862	-879.07178	403.75507	1299.08228	-189.66743	506.61496	99.76979	562.07111	201.84738	0.00743	-552.01917	550.80737	-8.20732	-1274.27661	276.19687	32.57590
162	1.342	961.90747	285.40332	1446.20898	-99.25032	335.91373	1289.78723	-879.43518	404.77045	1295.97437	-170.96503	508.61337	101.77309	537.52032	203.69672	-0.25105	-576.85504	552.27618	-7.88039	-1256.88647	274.75919	28.36021
163	1.350	964.36310	287.26825	1441.33472	-100.17125	335.88452	1285.01733	-880.32495	405.56406	1292.58472	-150.50230	510.04895	103.28606	513.15753	205.51843	-0.56405	-601.28674	553.62042	-7.84750	-1236.12671	272.60239	24.26422
164	1.358	967.00891	289.32925	1436.50806	-101.73765	336.22372	1280.27039	-881.68103	406.15421	1288.99951	-128.61092	510.85223	104.63937	488.94208	207.27502	-0.91047	-625.59528	554.91620	-8.14589	-1211.83093	269.90411	20.15428
165	1.367	969.73120	291.56256	1431.84900	-103.94168	337.07413	1275.69604	-883.39337	406.57776	1285.33765	-105.75199	510.97330	105.78637	464.85345	208.93619	-1.25402	-649.94116	556.20502	-8.60573	-1184.39392	267.11853	15.99299
166	1.375	972.39154	293.91895	1427.50269	-106.69913	338.46698	1271.45642	-885.34845	406.86588	1281.73206	-82.21999	510.42447	106.57116	440.86261	210.49966	-1.55277	-674.27307	557.55402	-9.00128	-1154.96509	264.82431	12.05626
167	1.383	974.84033	296.34210	1423.63110	-109.86506	340.27768	1267.69617	-887.47125	407.02887	1278.30750	-57.94736	509.24005	106.86625	416.93921	212.01860	-1.79989	-698.49109	559.01550	-9.18576	-1125.08972	263.45837	8.91917
168	1.392	976.93524	298.79681	1420.39478	-113.28171	342.26230	1264.51978	-889.72803	407.05249	1275.16394	-32.60489	507.44131	106.54523	393.04568	213.58221	-2.02899	-722.56830	560.57660	-9.17830	-1095.84607	263.15985	7.16971
169	1.400	978.55963	301.25964	1417.93091	-116.81348	344.15457	1261.99133	-892.08606	406.90948	1272.38184	-5.89337	505.12125	105.47710	369.16321	215.26913	-2.27398	-746.55359	562.20093	-9.11892	-1067.17175	263.71204	7.11358
170	1.408	979.63898	303.70905	1416.33630	-120.35049	345.75934	1260.14246	-894.46210	406.57544	1270.03186	22.27153	502.50323	103.57560	345.29318	217.08478	-2.50729	-770.52637	563.90497	-9.12535	-1038.04834	264.66943	8.63129
171	1.417	980.14618	306.13965	1415.65894	-123.80069	347.00461	1258.98132	-896.71759	406.03677	1268.16394	51.82874	499.78214	100.83358	321.39447	218.95537	-2.63809	-794.56042	565.73120	-9.21313	-1007.37378	265.80710	11.15649
172	1.425	980.09277	308.55765	1415.89526	-127.08505	347.94141	1258.50098	-898.71594	405.28607	1266.78833	82.70901	496.96457	97.34433	297.40204	220.84344	-2.62044	-818.69403	567.65027	-9.32764	-974.75671	267.40311	13.92299
173	1.433	979.51917	310.96536	1416.99500	-130.13040	348.68991	1258.68396	-900.37848	404.31772	1265.88171	114.86050	493.95209	93.28560	273.29807	222.77464	-2.51340	-842.92395	569.56140	-9.39186	-940.65479	269.91373	16.40451
174	1.442	978.48535	313.36789	1418.87524	-132.85770	349.36469	1259.50342	-901.67712	403.13354	1265.42969	148.21799	490.66330	88.83498	249.08636	224.72394	-2.39125	-867.22253	571.38965	-9.34741	-905.93707	273.57730	18.42834
175	1.450	977.06036	315.77649	1421.43762	-135.17986	350.02768	1260.92188	-902.58856	401.75214	1265.45764	182.70322	487.02097	84.10757	224.74069	226.60828	-2.25242	-891.55200	573.14032	-9.20112	-871.38708	278.41400	19.99288
176	1.458	975.30542	318.20575	1424.57751	-137.01743	350.67560	1262.89343	-903.07367	400.23218	1266.01624	218.24777	482.91635	79.17779	200.23117	228.36771	-2.05989	-915.88843	574.86743	-9.01061	-837.46826	284.29010	21.27374
177	1.467	973.25250	320.69263	1428.18567	-138.31696	351.24802	1265.37280	-903.11072	398.68567	1267.13623	254.79022	478.20770	74.11756	175.54837	230.02008	-1.84078	-940.24799	576.60406	-8.81546	-804.25574	290.79578	22.73156
178	1.475	970.91333	323.29474	1432.15088	-139.05502	351.65710	1268.32813	-902.74933	397.23679	1268.79810	292.20386	472.76523	69.02711	150.68661	231.67143	-1.67468	-964.68005	578.32617	-8.60925	-771.44507	297.31500	24.87961
179	1.483	968.33911	326.04041	1436.36426	-139.23399	351.82455	1271.74377	-902.13208	395.97314	1270.94946	330.17947	466.55988	64.04626	125.66742	233.42465	-1.56890	-989.23566	579.99634	-8.37534	-738.51550	303.52335	27.78075
180	1.492	965.64398	328.90500	1440.71875	-138.87958	351.70050	1275.60901	-901.45209	394.94345	1273.55286	368.20233	459.69342	59.29752	100.56616	235.29907	-1.43493	-1013.95331	581.62036	-8.13527	-705.05566	309.60696	30.96976
181	1.500	962.94006	331.85168	1445.11292	-138.03947	351.26654	1279.90027	-900.86255	394.17154	1276.61108	405.69983	452.32416	54.79632	75.45111	237.26337	-1.21808	-1038.84448	583.24353	-7.95124	-671.15381	315.73767	34.01973
182	1.508	960.28784	334.86255	1449.46277	-136.78149	350.53391	1284.56970	-900.40656	393.66013	1280.13843	442.27142	444.57434	50.42453	50.30624	239.25015	-0.96420	-1063.89209	584.92267	-7.87145	-637.59448	321.63181	36.92990
183	1.517	957.72540	337.92038	1453.70837	-135.19423	349.53583	1289.53479	-900.02521	393.40295	1284.10974	477.93396	436.61420	46.11152	25.07007	241.15744	-0.73956	-1089.09253	586.69244	-7.88385	-605.59210	326.79041	39.82907
184	1.525	955.30542	340.98621	1457.80920	-133.38831	348.31912	1294.67468	-899.62140	393.40790	1288.42920	513.29773	428.96799	42.20940	-0.27539	242.94176	-0.55371	-1114.44775	588.54346	-7.88713	-576.16998	330.87820	42.57845
185	1.533	953.09094	344.00394	1461.72803	-131.48656	346.93762	1299.84216	-899.12604	393.70663	1292.92346	549.33136	422.65326	39.60114	-25.69971	244.65031	-0.37457	-1139.82446	590.49207	-7.58530	-549.69336	333.70624	44.83315
186	1.542	951.13086	346.91687	1465.42261	-129.60136	345.44687	1304.88599	-898.54425	394.33508	1297.35815	586.37048	418.69937	39.09395	-51.13098	246.29228	-0.17836	-1164.78687	592.67395	-6.35127	-525.98535	334.99118	46.31240
187	1.550	949.43469	349.68335	1468.85229	-127.81458	343.90381	1309.66113	-897.97137	395.30365	1301.47522	622.87128	417.20911	40.39983	-76.37555	247.75412	0.06731	-1188.60974	595.29187	-3.36734	-504.80597	334.36267	46.85783
188	1.558	947.95221	352.29532	1471.97424	-126.17844	342.36807	1314.02539	-897.56232	396.58295	1305.03796	655.26050	417.00851	41.70771	-101.05737	248.85818	0.49387	-1210.57507	598.43707	1.80962	-486.12085	331.63416	46.34472
189	1.567	946.57849	354.78275	1474.73438	-124.72825	340.89639	1317.84497	-897.45447	398.09741	1307.87463	679.57849	416.61920	40.59064	-124.70190	249.45322	1.33029	-1230.28711	602.00421	8.83931	-470.03931	326.92865	44.67580
190	1.575	945.19354	357.18921	1477.07361	-123.48344	339.53381	1321.01038	-897.67883	399.71765	1309.91711	693.95490	415.52686	35.70447	-146.90051	249.49048	2.72738	-1247.63269	605.81268	16.99271	-456.66492	320.62311	41.87458
191	1.583	943.72314	359.53461	1478.95447	-122.43972	338.31342	1323.45068	-898.12512	401.26794	1311.21985	699.89606	414.29269	27.73201	-167.42371	249.05702	4.59929	-1262.60181	609.75012	25.89758	-445.97345	313.26233	38.18442
192	1.592	942.18536	361.79459	1480.38098	-121.56768	337.25613	1325.13269	-898.60358	402.55737	1311.92188	701.08533	413.69525	18.73412	-186.28241	248.30443	6.71328	-1275.39270	613.68475	35.75518	-437.76941	305.37878	34.03455
193	1.600	940.66266	363.92184	1481.38147	-120.81802	336.35901	1326.04871	-898.95374	403.42081	1312.16711	700.65302	414.05325	10.75969	-203.69281	247.25487	9.09564	-1286.56714	617.23596	46.85260	-431.82635	297.35776	29.80626
194	1.608	939.22137	365.89258	1481.97778	-120.12914	335.59232	1326.20056	-899.09680	403.75549	1312.04993	699.22296	415.20273	4.97041	-219.69183	245.58582	12.53106	-1296.72656	619.79602	58.71758	-428.13043	289.41245	25.58689
195	1.617	937.87653	367.73132	1482.17493	-119.43860	334.91791	1325.59082	-899.01019	403.54065	1311.60693	695.03424	416.77853	1.48248	-233.47839	242.64581	18.49821	-1305.73621	620.95496	69.70736	-427.00061	281.56937	21.15368
196	1.625	936.62262	369.49329	1481.96765	-118.70274	334.30624	1324.22803	-898.69653	402.82809	1310.82532	685.65924	418.43579	-0.37045	-243.31348	237.83881	28.07461	-1312.33643	620.91626	77.79372	-428.94702	273.89432	16.20972
197	1.633	935.47473	371.22369	1481.34729	-117.91940	333.73932	1322.13953	-898.18738	401.71466	1309.65637	669.90741	419.98230	-1.43463	-247.56653	231.18062	40.61502	-1314.91772	620.38391	81.82462	-434.27618	266.84238	10.78391
198	1.642	934.47906	372.93820	1480.30969	-117.13525	333.21295	1319.37927	-897.55688	400.32599	1308.03931	648.64380	421.45422	-2.19191	-245.92023	223.51366	53.73339	-1312.77295	620.04834	81.86803	-442.74719	261.16449	5.58107
199	1.650	933.70117	374.63144	1478.86646	-116.42969	332.73212	1316.02405	-896.91711	398.81244	1305.92676	624.12457	423.02664	-2.74390	-239.32001	215.99080	64.82240	-1306.37952	620.25903	78.73028	-453.85938	257.44998	1.72893
200	1.658	933.21527	376.29074	1477.05164	-115.89201	332.29242	1312.16223	-896.39685	397.32767	1303.30542	598.58685	424.77075	-3.09368	-228.97192	209.28065	72.62215	-1296.61499	621.08002	73.46006	-467.73431	255.79021	-0.17308
201	1.667	933.09698	377.90997	1474.91089	-115.60556	331.86768	1307.88428	-896.12183	395.99185	1300.20044	573.28955	426.57068	-3.29762	-215.72552	203.33080	77.51090	-1283.95630	622.49884	67.06464	-485.25073	255.75719	-0.59079
202	1.675	933.40411	379.50110	1472.48425	-115.64079	331.40894	1303.27795	-896.19434	394.88055	1296.67200	548.50061	428.30255	-3.45380	-200.13507	197.74777	80.71159	-1268.25122	624.56866	60.59245	-506.77032	256.72281	-0.48519
203	1.683	934.15289	381.08612	1469.79578	-116.05797	330.84497	1298.42700	-896.67108	394.04028	1292.81592	524.01428	429.95023	-3.66441	-182.64740	192.19145	83.39131	-1249.17383	627.30469	55.43733	-531.17529	258.24786	-0.51868
204	1.692	935.30597	382.67728	1466.86316	-116.91449	330.10013	1293.41553	-897.55109	393.48425	1288.76111	499.62018	431.54990	-3.99821	-163.70886	186.51013	86.18478	-1227.23438	630.37683	52.94396	-556.60687	260.11392	-0.83587
205	1.700	936.78723	384.27606	1463.72961	-118.26361	329.13150	1288.34155	-898.78375	393.17157	1284.66528	475.26733	433.15112	-4.43227	-143.81219	180.80469	89.13258	-1204.25806	633.01276	53.16973	-581.75916	262.12741	-1.27177
206	1.708	938.51062	385.88763	1460.47754	-120.14030	327.94543	1283.32678	-900.29089	393.01910	1280.70679	451.00385	434.82483	-4.84753	-123.35907	175.44913	91.88851	-1182.18713	634.38196	54.54492	-606.27820	264.11731	-1.64977
207	1.717	940.39160	387.51294	1457.20569	-122.54507	326.57874	1278.51221	-901.99414	392.94458	1277.06165	426.85840	436.64722	-5.12516	-102.39551	170.90186	94.00793	-1161.35803	634.11664	55.26550	-630.38678	266.05264	-1.91387
208	1.725	942.33875	389.11447	1454.00610	-125.42911	325.08273	1274.04248	-903.84143	392.90051	1273.86646	402.80072	438.64172	-5.25221	-80.55450	167.40427	95.14300	-1140.43127	632.40137	54.53466	-654.39996	267.97342	-2.05623
209	1.733	944.24634	390.59711	1450.96777	-128.68739	323.52216	1270.04895	-905.81934	392.88571	1271.19238	378.80011	440.71848	-5.33357	-57.35168	164.89381	95.06506	-1117.77661	629.60541	52.45553	-678.45190	269.82358	-2.06151
210	1.742	945.99951	391.83844	1448.18921	-132.18053	321.97232	1266.63867	-907.92963	392.95319	1269.05310	354.84537	442.71893	-5.48303	-32.51251	163.17862	93.63235	-1092.61816	625.92865	49.62087	-702.52417	271.49866	-1.97722
211	1.750	947.49237	392.74783	1445.77722	-135.77614	320.50568	1263.88806	-910.13611	393.19275	1267.42383	330.90445	444.55957	-5.67703	-6.00195	162.07426	90.85071	-1065.34888	621.31995	47.05265	-726.60089	273.03009	-1.93827
212	1.758	948.65271	393.33206	1443.83630	-139.37378	319.16364	1261.84216	-912.32666	393.65387	1266.24390	306.92383	446.26813	-5.76977	22.14001	161.37292	86.92062	-1037.26013	615.60883	45.89600	-750.72546	274.58383	-2.04585
213	1.767	949.45392	393.70868	1442.45056	-142.90222	317.93100	1260.51843	-914.33423	394.28253	1265.41064	282.85583	447.88428	-5.68344	51.91510	160.81488	82.17585	-1009.78687	608.69690	46.59557	-774.94910	276.28827	-2.26493
214	1.775	949.90448	394.02032	1441.66016	-146.30380	316.74585	1259.90979	-916.00543	394.96353	1264.81006	258.66397	449.43015	-5.50301	83.34851	160.17651	76.98506	-983.56274	600.64032	48.45358	-799.27057	278.12015	-2.45282
215	1.783	950.02838	394.35535	1441.45325	-149.52103	315.54453	1259.98682	-917.26129	395.62378	1264.39587	234.33481	450.94745	-5.35921	116.39865	159.38596	71.65564	-957.95386	591.61932	50.31496	-823.66040	279.96066	-2.47810
216	1.792	949.85022	394.74969	1441.78650	-152.49164	314.30276	1260.70190	-918.12018	396.33875	1264.27832	209.88342	452.49554	-5.27961	150.93149	158.56342	66.35540	-931.50085	581.88104	51.56411	-848.11798	281.74838	-2.34713
217	1.800	949.38544	395.20752	1442.60779	-155.14882	313.04059	1261.99963	-918.70056	397.36438	1264.75012	185.31439	454.14496	-5.18971	186.78015	157.95932	61.09298	-902.99438	571.66187	52.34079	-872.63904	283.53116	-2.19867
218	1.808	948.64551	395.71063	1443.86475	-157.42332	311.80499	1263.82495	-919.16669	398.89694	1266.11963	160.62183	455.93463	-5.04798	223.78101	157.81377	55.79275	-872.37103	561.09143	53.14089	-897.17493	285.34921	-2.12838
219	1.817	947.65448	396.23624	1445.49622	-159.25024	310.65668	1266.12939	-919.60925	400.74152	1268.40698	135.84059	457.80902	-4.90820	261.73077	158.25783	50.42096	-840.79187	550.14362	54.44171	-921.70349	287.13147	-2.05764
220	1.825	946.45923	396.77512	1447.42322	-160.57947	309.65485	1268.87817	-920.00201	402.42044	1271.28882	111.02113	459.66653	-4.82369	300.34106	159.32399	45.05270	-809.98969	538.73291	56.46532	-946.31165	288.76691	-1.83546
221	1.833	945.12579	397.32413	1449.55481	-161.38187	308.83624	1272.05225	-920.29303	403.59131	1274.41077	86.16414	461.45319	-4.77536	339.27597	160.96912	39.84714	-781.31482	526.90613	58.97831	-971.12415	290.25488	-1.43260
222	1.842	943.72815	397.86798	1451.79980	-161.64626	308.20673	1275.64551	-920.48431	404.20212	1277.66040	61.22644	463.18915	-4.70325	378.22733	163.02957	34.98873	-754.98450	514.93036	61.35390	-996.15411	291.74225	-0.97576
223	1.850	942.33325	398.37357	1454.07410	-161.37970	307.75070	1279.65161	-920.61639	404.34796	1281.13135	36.15730	464.93582	-4.56467	416.95288	165.16891	30.65933	-730.12103	503.22287	63.08521	-1021.30951	293.37561	-0.60336
224	1.858	940.99579	398.80133	1456.30981	-160.61861	307.44220	1284.04651	-920.71729	404.12381	1284.95117	10.92690	466.74377	-4.37570	455.31799	166.89920	27.11188	-705.56573	492.21671	64.26950	-1046.53296	295.14044	-0.34085
225	1.867	939.76367	399.13290	1458.45654	-159.43854	307.24701	1288.77344	-920.77765	403.58926	1289.16846	-14.43831	468.61975	-4.18887	493.38889	167.58398	24.88683	-680.72516	482.23975	65.45670	-1071.80286	296.90134	-0.12461
226	1.875	938.67859	399.39243	1460.46875	-157.95206	307.12244	1293.73450	-920.76331	402.79370	1293.72180	-39.87902	470.51083	-4.02695	531.35034	166.49226	24.84870	-655.84705	473.50400	67.03697	-1097.01001	298.51013	0.12604
227	1.883	937.76813	399.64066	1462.30139	-156.29364	307.02826	1298.79175	-920.65039	401.78119	1298.45813	-65.36455	472.32965	-3.87006	568.90497	163.29324	27.49520	-631.67059	466.20825	68.87065	-1121.91260	299.80975	0.49505
228	1.892	937.04291	399.94656	1463.91626	-154.58978	306.94916	1303.78271	-920.46118	400.56790	1303.16272	-90.84309	474.03674	-3.66776	604.43585	158.72861	31.93854	-608.84344	460.58618	70.45862	-1146.14636	300.66489	1.11415
229	1.900	936.49689	400.35376	1465.28174	-152.92857	306.90451	1308.54346	-920.27313	399.14218	1307.58984	-116.12251	475.71335	-3.25517	634.90692	154.37003	35.86945	-587.69434	456.81339	71.28629	-1169.26819	301.10471	2.18161
230	1.908	936.10736	400.86902	1466.36719	-151.35291	306.92392	1312.92371	-920.19031	397.49545	1311.50000	-140.82498	477.55695	-2.25837	657.13495	151.37607	36.86331	-568.45490	454.85654	70.94396	-1190.91602	301.39673	3.79582
231	1.917	935.83752	401.46448	1467.14417	-149.87909	307.00198	1316.79028	-920.29358	395.64893	1314.70166	-164.46252	479.77911	-0.21893	669.80511	149.75394	33.85819	-551.44122	454.42105	69.06788	-1211.03308	301.77786	5.76436
232	1.925	935.63904	402.05713	1467.58875	-148.50925	307.07721	1320.02649	-920.59235	393.65323	1317.08936	-186.61002	482.47836	3.10251	674.50543	148.88182	27.62228	-536.92078	455.10602	65.37011	-1229.93640	302.04193	7.72839
233	1.933	935.44867	402.50174	1467.68384	-147.22662	307.05225	1322.54089	-921.00342	391.57568	1318.66699	-206.99312	485.60754	7.58878	674.57458	148.25639	20.14170	-524.87964	456.62943	59.81680	-1248.18225	301.59186	9.52620
234	1.942	935.20190	402.66876	1467.42603	-145.99785	306.82910	1324.27612	-921.37140	389.50061	1319.53979	-225.39818	489.03897	12.93189	672.72101	147.59207	13.50376	-514.99200	458.88367	52.71950	-1266.46436	299.89032	11.58934
235	1.950	934.86975	402.53619	1466.83606	-144.78833	306.34375	1325.21069	-921.52350	387.54010	1319.87329	-241.59764	492.64948	18.85433	669.57648	146.66414	8.85950	-506.87210	461.82928	44.57185	-1285.43286	296.82336	15.05210
236	1.958	934.46967	402.16550	1465.95325	-143.57523	305.59528	1325.35449	-921.32935	385.83264	1319.83521	-255.37038	496.34439	25.25974	664.12604	145.44835	6.05417	-500.38315	465.39902	35.76274	-1305.02454	292.97855	20.98276
237	1.967	934.04608	401.64594	1464.81250	-142.35667	304.64691	1324.74316	-920.74084	384.50861	1319.54504	-266.44519	499.99152	32.39727	655.12885	144.34457	4.23699	-495.75226	469.52194	26.44364	-1323.71606	289.62241	29.08641
238	1.975	933.65942	401.10007	1463.43018	-141.15652	303.58978	1323.43176	-919.79871	383.63867	1319.04089	-274.32263	503.39499	40.86852	642.07501	143.98627	2.82110	-493.52026	474.22812	16.72455	-1338.79541	287.92865	37.42183
239	1.983	933.37555	400.66180	1461.81067	-140.02106	302.50043	1321.48438	-918.60864	383.21432	1318.27722	-278.26910	506.37814	51.15379	625.08185	144.70770	1.73512	-494.50549	479.63034	7.10994	-1347.85864	288.07321	43.67526
240	1.992	933.24377	400.40979	1459.95996	-139.00998	301.42471	1318.96094	-917.31201	383.16602	1317.15076	-277.71283	508.83551	62.89526	604.55444	146.29364	1.03131	-499.73926	485.62823	-1.20347	-1350.28076	289.24741	46.61050
241	2.000	933.28552	400.32776	1457.89087	-138.18654	300.38477	1315.90820	-916.06952	383.38495	1315.54321	-272.72705	510.68802	74.75312	581.34241	148.27641	0.65519	-510.03467	491.59259	-6.78811	-1347.29126	290.42297	46.40850
242	2.008	933.51221	400.31940	1455.62781	-137.61157	299.39136	1312.36975	-915.04993	383.74957	1313.36536	-264.04657	511.84558	85.11475	556.70538	150.32965	0.47710	-525.46777	496.62033	-9.20625	-1340.75928	290.93542	44.10582
243	2.017	933.94904	400.26459	1453.21362	-137.34390	298.45947	1308.40564	-914.41162	384.15265	1310.58496	-252.56247	512.23346	92.97026	531.69940	152.35672	0.34235	-545.42047	500.25671	-9.48164	-1331.94336	290.50458	40.89579
244	2.025	934.62439	400.07092	1450.70007	-137.44572	297.63129	1304.10327	-914.27795	384.50333	1307.22644	-238.84610	511.82089	98.25440	506.79974	154.35103	0.13443	-568.63599	502.72171	-8.97116	-1321.10095	289.02487	37.60120
245	2.033	935.53577	399.69885	1448.13062	-137.98087	297.00095	1299.56873	-914.71393	384.72162	1303.34692	-223.12357	510.62878	101.58415	482.09659	156.29141	-0.17722	-593.25848	504.48245	-8.33307	-1307.84937	286.51141	34.40618
246	2.042	936.63757	399.16125	1445.54834	-139.00102	296.72015	1294.91040	-915.71063	384.75708	1299.01843	-205.53221	508.74026	103.74541	457.57159	158.16019	-0.55419	-617.79443	505.95880	-7.77306	-1291.68433	283.13382	31.02187
247	2.050	937.85962	398.50510	1443.02271	-140.52863	296.96051	1290.23218	-917.18097	384.61490	1294.33582	-186.32643	506.24246	105.30411	433.18280	159.93793	-0.92271	-641.91943	507.53558	-7.46542	-1272.33972	279.14343	27.16928
248	2.058	939.12756	397.79852	1440.66357	-142.54298	297.83838	1285.63843	-918.97528	384.35620	1289.42944	-165.88300	503.12567	106.48963	408.88007	161.56401	-1.21332	-665.97693	509.45557	-7.48679	-1250.01416	274.79529	22.91574
249	2.067	940.36273	397.11520	1438.60803	-144.97807	299.34766	1281.23499	-920.92700	384.07153	1284.46411	-144.52774	499.31238	107.29279	384.63626	163.00049	-1.43205	-690.24188	511.59052	-7.75402	-1225.36609	270.36313	18.65244
250	2.075	941.47137	396.50195	1436.98889	-147.73874	301.33737	1277.11853	-922.90942	383.83661	1279.62024	-122.35477	494.79163	107.62115	360.45660	164.31325	-1.66814	-714.75757	513.56604	-8.07886	-1199.17944	266.12122	14.87685
251	2.083	942.34576	395.96774	1435.91199	-150.72226	303.54306	1273.36475	-924.87219	383.65826	1275.06018	-99.22162	489.66217	107.37395	336.34210	165.60995	-1.97114	-739.41846	515.19202	-8.23561	-1171.99011	262.27542	11.97107
252	2.092	942.87854	395.50507	1435.45313	-153.82910	305.67099	1270.02930	-926.84021	383.44232	1270.89355	-74.89812	484.05670	106.44813	312.25055	166.94348	-2.25477	-764.06702	516.57471	-8.13174	-1143.97510	258.93192	10.09822
253	2.100	942.97681	395.11154	1435.66321	-156.96603	307.50082	1267.16150	-928.85388	383.03033	1267.17737	-49.17794	478.10101	104.76512	288.11322	168.33553	-2.37802	-788.60083	517.89172	-7.91470	-1115.04932	256.07855	9.22706
254	2.108	942.57544	394.80090	1436.56689	-160.04709	308.94946	1264.80823	-930.87378	382.29840	1263.94580	-21.90343	471.94208	102.31639	263.87665	169.84375	-2.31254	-813.03003	519.26434	-7.81980	-1084.99915	253.61098	9.21177
255	2.117	941.64160	394.60461	1438.15601	-162.99171	310.07370	1263.00476	-932.75330	381.23019	1261.22119	7.00630	465.74078	99.16173	239.51535	171.53011	-2.18129	-837.42621	520.78400	-7.93273	-1053.60364	251.52371	9.86316
256	2.125	940.16754	394.56241	1440.39197	-165.72275	311.02109	1261.76270	-934.32776	379.90237	1258.99109	37.53754	459.60620	95.39211	215.03760	173.37964	-2.11579	-861.84326	522.50983	-8.11193	-1020.79370	250.09026	10.97906
257	2.133	938.16852	394.71005	1443.22192	-168.16217	311.94897	1261.07593	-935.51025	378.42410	1257.21399	69.61725	453.54065	91.11536	190.48944	175.31125	-2.14338	-886.30811	524.40045	-8.13466	-986.78619	249.65070	12.36650
258	2.142	935.68951	395.07013	1446.59192	-170.22659	312.95682	1260.93213	-936.29010	376.88748	1255.86584	103.16617	447.45200	86.45309	165.91037	177.25877	-2.23207	-910.84766	526.31635	-7.93735	-951.99365	250.26689	13.85580
259	2.150	932.80664	395.65070	1450.43616	-171.83398	314.06601	1261.32068	-936.67535	375.35049	1254.96667	138.12314	441.20258	81.52010	141.27121	179.18036	-2.33407	-935.49866	528.09479	-7.70045	-916.77234	251.75024	15.34518
260	2.158	929.61627	396.44513	1454.65906	-172.92056	315.23029	1262.23535	-936.67139	373.85495	1254.55029	174.42215	434.66339	76.42153	116.50443	181.01239	-2.36512	-960.30884	529.58618	-7.68325	-881.31433	253.79718	16.96006
261	2.167	926.22565	397.41992	1459.13428	-173.45367	316.35391	1263.67700	-936.31555	372.45547	1254.63086	211.94150	427.79803	71.28077	91.59402	182.75380	-2.26413	-985.31152	530.75244	-7.96596	-845.75110	255.97266	19.09994
262	2.175	922.75000	398.50476	1463.72095	-173.43102	317.32077	1265.65454	-935.71143	371.21936	1255.20911	250.44699	420.68240	66.23592	66.57047	184.54559	-2.07037	-1010.46503	531.85474	-8.32284	-810.22205	257.84604	22.11438
263	2.183	919.30957	399.60355	1468.28601	-172.86873	318.02716	1268.17896	-934.99896	370.18283	1256.29456	289.54068	413.40112	61.37319	41.45905	186.49684	-1.86436	-1035.63745	533.36536	-8.39024	-774.75281	259.26620	25.95408
264	2.192	916.02020	400.62723	1472.72546	-171.79459	318.40207	1271.24988	-934.27698	369.32059	1257.91492	328.68509	405.97156	56.66187	16.28723	188.54231	-1.69216	-1060.70410	535.50592	-8.02471	-739.20361	260.37042	30.26749
265	2.200	912.97260	401.53146	1476.97424	-170.25478	318.42273	1274.83875	-933.56042	368.58810	1260.10254	367.35452	398.42004	51.98568	-8.92877	190.56786	-1.57476	-1085.66040	537.99475	-7.45316	-703.58417	261.27847	34.76436
266	2.208	910.19244	402.35364	1481.02283	-168.32336	318.12314	1278.87695	-932.80090	367.99200	1262.86560	405.26212	390.98035	47.31548	-34.21588	192.54820	-1.51736	-1110.61279	540.36444	-7.02327	-668.42316	261.87613	39.34092
267	2.217	907.64014	403.20273	1484.91785	-166.09769	317.57822	1283.25183	-931.92627	367.60693	1266.16626	442.58960	384.24933	42.92216	-59.60547	194.51746	-1.49396	-1135.66284	542.40308	-6.87577	-634.66437	261.97705	43.86449
268	2.225	905.31543	404.13928	1488.67847	-163.68022	316.87338	1287.80945	-930.86914	367.53204	1269.91284	480.00732	379.11444	39.40774	-85.07019	196.46295	-1.43765	-1160.82349	544.22089	-6.90827	-603.16083	261.54330	48.00025
269	2.233	903.33698	405.08313	1492.22278	-161.16489	316.08124	1292.37402	-929.59113	367.83319	1273.95178	518.10651	376.39108	37.40092	-110.46368	198.29237	-1.25767	-1185.99976	546.03094	-6.90001	-574.29083	260.55774	51.33281
270	2.242	901.85797	405.90118	1495.42603	-158.63129	315.25119	1296.77710	-928.10828	368.51263	1278.06543	556.33545	376.27835	37.00220	-135.46735	199.87859	-0.86638	-1210.96118	547.99023	-6.45336	-548.00391	258.79318	53.57924
271	2.250	900.94904	406.53094	1498.19751	-156.14011	314.41290	1300.87231	-926.50012	369.51492	1281.99402	592.34552	378.05450	37.35652	-159.66730	201.06412	-0.14884	-1235.29248	550.19977	-4.86427	-524.13605	255.87029	54.61971
272	2.258	900.58691	406.99084	1500.47998	-153.73145	313.58966	1304.53174	-924.88629	370.75690	1285.48230	622.65289	380.47946	36.80800	-182.80365	201.68506	1.05504	-1258.40454	552.72375	-1.38066	-502.65771	251.51457	54.35815
273	2.267	900.69897	407.32504	1502.23389	-151.42514	312.81592	1307.63855	-923.39410	372.15442	1288.33655	644.47058	382.67841	33.78100	-205.01471	201.66908	2.90850	-1279.67224	555.60535	4.24376	-483.71582	245.75552	52.65792
274	2.275	901.19446	407.55731	1503.43933	-149.22089	312.14276	1310.09851	-922.12292	373.61169	1290.46729	657.40399	384.62054	27.81758	-226.75739	201.03824	5.64732	-1298.61194	558.86456	11.60952	-467.52655	238.97220	49.45277
275	2.283	901.97766	407.68951	1504.09192	-147.10205	311.62006	1311.85156	-921.08929	374.98981	1291.89526	663.53510	386.78555	19.84600	-248.21002	199.78810	9.82693	-1314.99414	562.37817	20.12958	-454.22711	231.72159	44.85889
276	2.292	902.96301	407.72922	1504.19519	-145.04213	311.27405	1312.86414	-920.20166	376.11276	1292.71826	665.70477	389.59253	11.56526	-268.48499	197.77298	16.51871	-1328.95154	565.75317	29.53535	-443.84949	224.42892	39.16315
277	2.300	904.09076	407.70267	1503.76074	-143.01031	311.10019	1313.11609	-919.31763	376.81973	1293.05603	665.39233	393.07349	4.62251	-285.39716	194.66414	26.93501	-1341.08789	568.34991	39.95311	-436.48364	217.25214	32.72601
278	2.308	905.32947	407.64554	1502.81287	-140.97807	311.07495	1312.59839	-918.32452	377.01401	1293.00549	661.86078	396.75992	-0.00839	-296.34058	190.08521	41.29883	-1352.20776	569.51379	51.37334	-432.39771	210.19994	25.84499
279	2.317	906.67407	407.58368	1501.39026	-138.93030	311.17661	1311.32019	-917.17310	376.67450	1292.61621	653.12976	399.91275	-2.35668	-299.81958	183.99304	58.03508	-1362.53125	568.99127	62.85488	-431.90387	203.28392	18.71892
280	2.325	908.14764	407.52158	1499.53418	-136.88104	311.39163	1309.31653	-915.86676	375.83990	1291.88342	637.93927	402.10437	-3.22851	-296.19482	176.93286	74.45997	-1371.15723	567.12457	72.49302	-435.12030	196.63911	11.71314
281	2.333	909.80310	407.46072	1497.27612	-134.88507	311.70340	1306.65210	-914.44403	374.58804	1290.76123	617.03046	403.57727	-3.50375	-287.02081	169.74174	88.38172	-1376.51880	564.56012	78.55221	-441.89563	190.69342	5.68235
282	2.342	911.71997	407.42551	1494.64563	-133.03387	312.08313	1303.41370	-912.97974	373.01688	1289.18909	592.69025	404.91296	-3.65024	-273.93744	163.03015	99.07512	-1377.46680	561.85559	80.51819	-452.04486	186.15994	1.69509
283	2.350	913.99017	407.45309	1491.68372	-131.43488	312.48560	1299.69629	-911.59106	371.23892	1287.12231	567.23718	406.44250	-3.77550	-258.05103	156.98346	107.07034	-1373.93237	559.30170	78.98412	-465.82446	183.56943	0.11707
284	2.358	916.68811	407.56335	1488.44519	-130.18608	312.83624	1295.59851	-910.41064	369.40100	1284.55457	541.97650	408.12436	-3.88674	-239.89972	151.52173	113.35510	-1366.59766	556.94592	74.95085	-483.87958	182.85196	0.12710
285	2.367	919.84009	407.73511	1484.98730	-129.36180	313.02267	1291.22534	-909.54608	367.68832	1281.52600	517.20807	409.79657	-4.04221	-219.78638	146.57054	118.70983	-1356.09937	554.76843	69.34499	-506.13452	183.50285	0.45380
286	2.375	923.40973	407.90344	1481.36047	-129.01396	312.91809	1286.68665	-909.06360	366.28503	1278.11963	492.76440	411.34512	-4.32731	-198.14392	142.19151	123.43599	-1342.56885	552.86047	62.89240	-531.06921	184.90002	0.40675
287	2.383	927.30786	408.00427	1477.61060	-129.17596	312.43420	1282.09375	-908.98767	365.32886	1274.45996	468.45734	412.75360	-4.75009	-175.60333	138.54425	127.43583	-1325.70093	551.41467	56.39848	-556.66254	186.47061	-0.00223
288	2.392	931.42047	408.02295	1473.78931	-129.86447	311.56439	1277.55847	-909.30029	364.87601	1270.71094	444.20905	414.12119	-5.19995	-152.71344	135.78163	130.48898	-1305.22607	550.51599	51.10728	-581.70520	187.93744	-0.55515
289	2.400	935.62921	407.97827	1469.96533	-131.08221	310.38831	1273.19702	-909.94452	364.87366	1267.05969	420.00000	415.59991	-5.53360	-129.60364	133.93314	132.47298	-1281.51990	549.96301	48.28042	-606.07587	189.42999	-1.13407
290	2.408	939.81561	407.88684	1466.22827	-132.81064	309.04605	1269.12781	-910.83789	365.17349	1263.68188	395.82932	417.25699	-5.70102	-105.95087	132.91333	133.34511	-1255.81140	549.31323	47.94213	-630.19867	191.13452	-1.66679
291	2.417	943.86279	407.75256	1462.67920	-134.98654	307.69968	1265.46240	-911.88837	365.60257	1260.69592	371.69986	419.02850	-5.77174	-81.25842	132.64357	133.01787	-1229.57642	548.10059	48.41899	-654.38800	192.96744	-2.02722
292	2.425	947.66119	407.55698	1459.41528	-137.48552	306.49164	1262.29590	-913.00006	366.04230	1258.12769	347.61160	420.81592	-5.84091	-55.13916	133.03278	131.38019	-1203.56470	546.02704	47.75729	-678.61853	194.74469	-2.14395
293	2.433	951.11157	407.27243	1456.51660	-140.13620	305.50668	1259.69983	-914.07074	366.44586	1255.90662	323.56799	422.54779	-5.91972	-27.42175	133.85246	128.42955	-1177.50391	542.98602	45.40350	-702.76300	196.42047	-2.11006
294	2.442	954.13354	406.90500	1454.04321	-142.76117	304.74973	1257.71924	-915.00085	366.76505	1253.89673	299.55533	424.17194	-5.92886	1.88977	134.77846	124.29993	-1150.75000	538.98657	42.37585	-726.83960	198.04413	-2.10259
295	2.450	956.68243	406.50903	1452.05347	-145.22321	304.15024	1256.37195	-915.71350	366.85568	1251.94397	275.51837	425.67511	-5.82349	32.73370	135.58777	119.16727	-1123.06433	534.07568	40.38369	-750.98254	199.65668	-2.24555
296	2.458	958.75049	406.15512	1450.61023	-147.45169	303.59247	1255.65320	-916.15839	366.49094	1249.94104	251.39667	427.11047	-5.68376	65.07904	136.29271	113.18233	-1094.79065	528.26306	40.72932	-775.27466	201.26028	-2.50633
297	2.467	960.35223	405.88318	1449.74634	-149.42813	302.96658	1255.54297	-916.32092	365.55450	1247.93469	227.17310	428.56659	-5.61778	98.89719	137.12196	106.47591	-1066.43604	521.53680	43.28912	-799.66748	202.85004	-2.70436
298	2.475	961.51605	405.67780	1449.43652	-151.14322	302.21680	1256.01074	-916.27032	364.28925	1246.22498	202.85956	430.09979	-5.62896	134.10800	138.38492	99.19792	-1038.09314	513.99536	46.46794	-824.05475	204.47153	-2.70236
299	2.483	962.28992	405.49084	1449.61536	-152.56528	301.35205	1257.02246	-916.15002	363.25934	1245.27209	178.45255	431.72620	-5.63321	170.58517	140.30739	91.56979	-1009.16748	505.87256	48.49878	-848.41156	206.19888	-2.57170
300	2.492	962.74622	405.28143	1450.21350	-153.63837	300.42560	1258.54858	-916.06165	362.97992	1245.43420	153.92984	433.44025	-5.56992	208.15555	142.97929	83.87234	-978.64172	497.41501	48.74405	-872.84210	208.05440	-2.49832
301	2.500	962.97058	405.02643	1451.16797	-154.29636	299.51352	1260.56970	-915.99719	363.64499	1246.82471	129.26976	435.20502	-5.45779	246.57129	146.43216	76.34695	-945.70081	488.84549	47.80974	-897.47296	209.98058	-2.54319
302	2.508	963.04156	404.70776	1452.40796	-154.47980	298.70041	1263.07507	-915.88312	365.12677	1249.34119	104.46492	436.98462	-5.34485	285.51251	150.72826	69.12715	-910.23676	480.38251	46.80907	-922.31158	211.86441	-2.55236
303	2.517	963.02020	404.30875	1453.85120	-154.14752	298.06140	1266.05774	-915.63434	367.04999	1252.71118	79.54491	438.78711	-5.23254	324.64136	155.96696	62.25537	-872.92017	472.17529	46.69175	-947.24097	213.59630	-2.32659
304	2.525	962.95575	403.81891	1455.42126	-153.27982	297.64041	1269.50732	-915.19373	368.90988	1256.59106	54.56003	440.63278	-5.07489	363.66440	162.14217	55.72287	-834.94983	464.26913	48.04250	-972.15027	215.17969	-1.85149
305	2.533	962.90088	403.23364	1457.05200	-151.87772	297.43793	1273.40015	-914.56024	370.27124	1260.74292	29.52129	442.50378	-4.85852	402.32849	168.98036	49.48876	-797.67407	456.66455	51.04602	-997.02942	216.75858	-1.30886
306	2.542	962.91791	402.55505	1458.67297	-149.96768	297.41739	1277.69238	-913.76526	370.91901	1265.11707	4.38470	444.37048	-4.64711	440.41293	175.95389	43.53808	-762.09900	449.39038	55.31390	-1021.95508	218.46620	-0.87741
307	2.550	963.06976	401.79413	1460.20642	-147.61082	297.51990	1282.31763	-912.82190	370.86118	1269.76465	-20.90419	446.22891	-4.52251	477.90323	182.32950	38.06701	-728.46533	442.54834	59.88705	-1047.01965	220.31644	-0.59549
308	2.558	963.40900	400.97052	1461.58264	-144.90599	297.67975	1287.18420	-911.70758	370.24292	1274.71948	-46.35786	448.07971	-4.50185	515.23981	187.17447	33.70041	-696.34308	436.30438	63.75269	-1072.24487	222.26506	-0.40670
309	2.567	963.97107	400.11462	1462.74817	-141.97830	297.83704	1292.17188	-910.38367	369.24554	1279.94214	-71.92752	449.91876	-4.51106	553.16119	189.58453	31.39782	-665.29315	430.84930	66.48335	-1097.54370	224.23781	-0.23266
310	2.575	964.76740	399.26602	1463.66187	-138.95560	297.94836	1297.13562	-908.83710	367.99768	1285.31519	-97.48480	451.76563	-4.39546	591.84711	189.24594	31.78971	-635.43488	426.38788	68.30173	-1122.68066	226.05084	0.05757
311	2.583	965.77911	398.46057	1464.29321	-135.94400	297.99908	1301.92432	-907.11951	366.53616	1290.65833	-122.75156	453.72491	-3.86316	629.83350	186.93472	34.31787	-607.32941	423.15393	69.51884	-1147.20569	227.40402	0.70316
312	2.592	966.95752	397.71793	1464.61951	-133.01105	298.01147	1306.39575	-905.34460	364.83679	1295.74927	-147.25400	456.01111	-2.44124	663.79010	184.21190	37.04530	-581.41394	421.40063	70.05921	-1170.51050	228.09006	1.96754
313	2.600	968.23804	397.03430	1464.61914	-130.17787	298.03574	1310.41248	-903.64539	362.87048	1300.35522	-170.42584	458.81744	0.30380	689.88879	182.29462	37.57481	-557.71783	421.34998	69.56542	-1192.07617	228.26138	3.89286
314	2.608	969.55988	396.38229	1464.26733	-127.43123	298.11108	1313.84155	-902.12469	360.64172	1304.27710	-191.79572	462.18030	4.44398	706.11084	181.28790	34.48946	-536.12042	423.09073	67.72939	-1211.85156	228.30688	6.14727
315	2.617	970.87982	395.72778	1463.54419	-124.75294	298.21475	1316.57556	-900.81348	358.20837	1307.39807	-211.04242	466.04996	9.71004	713.56946	180.58177	28.18573	-516.70343	426.47763	64.38815	-1230.48303	228.28387	8.29191
316	2.625	972.17590	395.05060	1462.44507	-122.13586	298.25183	1318.54980	-899.64758	355.67850	1309.71301	-227.89920	470.38416	15.77861	715.46570	179.71165	20.54262	-499.77283	431.19403	59.47041	-1249.00732	227.59036	10.42140
317	2.633	973.44202	394.34048	1460.97729	-119.57609	298.10840	1319.73645	-898.48584	353.18954	1311.32166	-242.12445	475.05862	22.44854	714.59473	178.62163	13.72267	-485.60980	436.92194	53.03372	-1268.20544	225.40472	13.56747
318	2.642	974.68359	393.58276	1459.14856	-117.06612	297.72052	1320.13367	-897.16943	350.89734	1312.38293	-253.55038	479.81561	29.75834	711.76978	177.38805	8.88015	-474.27933	443.41608	45.32048	-1288.13757	221.55569	19.14302
319	2.650	975.91815	392.76660	1456.96069	-114.60330	297.09860	1319.75757	-895.58612	348.97375	1313.05713	-261.93317	484.41693	38.16469	706.32922	176.18832	5.80030	-465.72507	450.52917	36.66932	-1307.83313	217.06252	27.58579
320	2.658	977.17584	391.90042	1454.40918	-112.19913	296.30371	1318.64136	-893.70453	347.58273	1313.45691	-266.67468	488.78137	48.38808	697.54224	175.52341	3.75456	-460.04919	458.25302	27.36984	-1325.17004	213.71521	37.55109
321	2.667	978.50513	391.00067	1451.49353	-109.87915	295.41486	1316.83716	-891.57550	346.83231	1313.61475	-266.98514	492.95258	60.67284	685.14655	175.99336	2.34736	-457.71207	466.63544	17.68447	-1337.54919	212.82837	46.65741
322	2.675	979.97888	390.07275	1448.22839	-107.68307	294.50043	1314.41052	-889.31128	346.73608	1313.47986	-262.56604	496.94360	74.10583	668.99530	177.68140	1.42878	-459.52875	475.52008	8.11568	-1343.34570	214.46004	52.97403
323	2.683	981.68372	389.11688	1444.64246	-105.66727	293.59604	1311.42786	-887.06128	347.20685	1312.94507	-254.00975	500.59778	86.86537	649.09448	180.03746	0.81821	-466.41595	484.28934	-0.27881	-1342.83801	217.86966	55.78564
324	2.692	983.69904	388.14572	1440.76978	-103.90140	292.70715	1307.95581	-884.99573	348.07532	1311.89087	-242.38530	503.65717	97.28455	626.15698	182.44501	0.38907	-478.80200	491.93381	-6.15085	-1337.66956	222.24124	55.46805
325	2.700	986.08026	387.18835	1436.64368	-102.46207	291.83765	1304.07117	-883.28809	349.12732	1310.22717	-228.51868	505.94769	104.70206	601.51917	184.65341	0.11407	-496.21436	497.62759	-8.96522	-1329.55688	226.82607	53.13264
326	2.708	988.84930	386.27380	1432.29553	-101.42924	291.02295	1299.86743	-882.08185	350.14926	1307.91943	-212.70891	507.43921	109.46202	576.35425	186.68845	-0.04948	-517.63806	501.31342	-9.52835	-1319.39478	230.88617	50.14276
327	2.717	991.99512	385.40933	1427.76440	-100.87927	290.35638	1295.45386	-881.45313	350.96161	1304.98730	-194.94316	508.20389	112.38036	551.24750	188.65024	-0.22051	-541.76160	503.60587	-8.99307	-1307.10315	233.79085	47.46780
328	2.725	995.48041	384.57440	1423.10706	-100.87212	289.99036	1290.94922	-881.39478	351.44122	1301.49097	-175.23358	508.36234	114.23170	526.39270	190.62294	-0.50563	-566.86914	505.23956	-8.05069	-1292.00269	235.18527	45.26793
329	2.733	999.23767	383.73297	1418.39783	-101.43643	290.09830	1286.47266	-881.82861	351.54236	1297.52100	-153.82300	508.00623	115.50484	501.83337	192.60956	-0.87797	-591.55383	506.70544	-7.24715	-1273.34363	235.14725	42.99985
330	2.742	1003.16028	382.85098	1413.72986	-102.55630	290.81378	1282.13818	-882.63531	351.30975	1293.20020	-131.14984	507.13223	116.40691	477.52026	194.54144	-1.21865	-615.52051	508.20761	-7.07665	-1250.76575	234.14270	39.95413
331	2.750	1007.10474	381.90845	1409.22644	-104.16977	292.17059	1278.05054	-883.68701	350.87512	1288.68604	-107.60223	505.65338	116.95992	453.34320	196.35294	-1.46784	-639.25177	509.78192	-7.59006	-1224.54724	232.70766	35.85212
332	2.758	1010.90833	380.89740	1405.04370	-106.18570	294.06830	1274.30469	-884.87585	350.42468	1284.16516	-83.29160	503.49023	117.07358	429.19409	198.02130	-1.68111	-663.26385	511.40308	-8.40024	-1195.45337	231.21788	31.04080
333	2.767	1014.41473	379.80923	1401.35535	-108.50322	296.28778	1270.98193	-886.13470	350.12756	1279.83252	-58.04031	500.63525	116.60146	405.02167	199.59019	-1.95791	-687.73267	513.01947	-9.06209	-1164.32605	229.94571	26.21600
334	2.775	1017.49365	378.63168	1398.32776	-111.01493	298.56009	1268.14270	-887.44196	350.04651	1275.85815	-31.56351	497.14987	115.42271	380.84833	201.13278	-2.32322	-712.48584	514.59393	-9.34766	-1131.83435	229.06433	22.10113
335	2.783	1020.04474	377.36270	1396.09424	-113.60199	300.65692	1265.82861	-888.79260	350.08920	1272.35474	-3.67135	493.19034	113.51822	356.72821	202.66257	-2.66671	-737.22058	516.14563	-9.30130	-1098.45410	228.52394	19.28648
336	2.792	1021.99951	376.01932	1394.74646	-116.14059	302.45520	1264.06873	-890.13812	350.05371	1269.37341	25.66161	489.00543	110.96700	332.66592	204.16631	-2.83411	-761.74725	517.73059	-9.14345	-1064.41980	228.20468	18.03948
337	2.800	1023.32251	374.63165	1394.33447	-118.51881	303.95334	1262.88232	-891.35339	349.74536	1266.92041	56.36179	484.79080	107.86395	308.58527	205.71567	-2.78150	-786.07623	519.39178	-9.08371	-1029.68799	228.19466	18.19897
338	2.808	1024.00537	373.23004	1394.86279	-120.64807	305.24112	1262.27686	-892.28021	349.06372	1264.96887	88.35281	480.56671	104.26361	284.40155	207.43057	-2.61468	-810.33771	521.12781	-9.17192	-994.12915	228.73021	19.32863
339	2.817	1024.06274	371.83090	1396.29419	-122.46334	306.44049	1262.24792	-892.80176	348.01065	1263.47485	121.58110	476.22916	100.19816	260.08173	209.32556	-2.48032	-834.65894	522.89148	-9.29844	-957.78412	230.08563	20.87669
340	2.825	1023.53656	370.43167	1398.56982	-123.91589	307.64560	1262.78198	-892.87054	346.67184	1262.41223	155.99200	471.64029	95.67975	235.62549	211.28091	-2.42825	-859.10144	524.63171	-9.31255	-920.88916	232.61081	22.29953
341	2.833	1022.49316	369.02057	1401.62354	-124.96062	308.88428	1263.86218	-892.50000	345.19986	1261.80554	191.53040	466.63809	90.68951	211.04999	213.16147	-2.39538	-883.66370	526.33252	-9.17083	-883.72009	236.51831	23.36002
342	2.842	1021.01245	367.58636	1405.37769	-125.54466	310.11230	1265.47314	-891.75732	343.76245	1261.72253	228.13995	461.04996	85.24203	186.37128	214.90250	-2.30407	-908.31958	527.99847	-8.98474	-846.49524	241.51569	24.36590
343	2.850	1019.17987	366.11432	1409.73535	-125.61008	311.23785	1267.60303	-890.75739	342.47064	1262.23315	265.73792	454.78851	79.45724	161.57501	216.55969	-2.14994	-933.05676	529.65869	-8.87464	-809.39771	246.83441	25.92941
344	2.858	1017.08209	364.58716	1414.57898	-125.10918	312.15714	1270.24365	-889.63806	341.36108	1263.37500	304.17206	447.91766	73.53230	136.63675	218.29446	-1.99292	-957.87909	531.41516	-8.78510	-772.59009	251.81343	28.34590
345	2.867	1014.79077	363.00287	1419.76672	-124.01840	312.78442	1273.38855	-888.51398	340.44189	1265.15186	343.13873	440.58835	67.65151	111.55865	220.19370	-1.85750	-982.77106	533.44275	-8.50831	-736.13397	256.38708	31.30538
346	2.875	1012.34442	361.37823	1425.14307	-122.34686	313.06647	1277.02527	-887.43237	339.72839	1267.54175	382.12457	432.90430	61.90100	86.36664	222.17596	-1.69951	-1007.67346	535.87469	-7.92692	-699.99011	260.79034	34.31469
347	2.883	1009.76697	359.72861	1430.57446	-120.14238	312.98688	1281.12183	-886.36713	339.22928	1270.49658	420.51355	424.85913	56.21876	61.08188	224.13803	-1.49993	-1032.54480	538.60138	-7.22251	-664.23920	265.01996	37.17389
348	2.892	1007.11316	358.04996	1435.97437	-117.49092	312.57062	1285.61023	-885.24792	338.93314	1273.94250	457.88965	416.44690	50.43921	35.69800	226.06342	-1.30439	-1057.45825	541.26227	-6.75117	-629.26276	268.77042	39.94915
349	2.900	1004.47919	356.32217	1441.28845	-114.50761	311.88217	1290.38135	-883.99774	338.83548	1277.77930	494.35339	407.88791	44.49062	10.18945	227.95679	-1.14536	-1082.55237	543.57159	-6.68696	-595.62970	271.61224	42.71646
350	2.908	1001.96973	354.52295	1446.46716	-111.32333	311.01154	1295.29309	-882.56232	338.96378	1281.87817	530.60822	399.87537	38.70450	-15.42743	229.79036	-0.99819	-1107.83813	545.55481	-6.82343	-563.81653	273.13742	45.40488
351	2.917	999.66443	352.62827	1451.45544	-108.06630	310.05048	1300.18225	-880.92584	339.36185	1286.07800	567.58691	393.61432	33.92239	-41.00580	231.51578	-0.82378	-1133.04419	547.46637	-6.55074	-534.07074	273.05896	47.78408
352	2.925	997.60022	350.60696	1456.19897	-104.84109	309.07361	1304.87634	-879.11078	340.05383	1290.19043	605.48108	390.24341	31.03154	-66.23334	233.02637	-0.58647	-1157.57861	549.61774	-4.92231	-506.53314	271.24048	49.52491
353	2.933	995.76990	348.43375	1460.65088	-101.71895	308.13815	1309.20435	-877.17963	341.01477	1294.01941	642.71039	389.87799	30.10701	-90.72888	234.15384	-0.20785	-1180.67432	552.21655	-1.04506	-481.41016	267.70950	50.25227
354	2.942	994.13324	346.10135	1464.77026	-98.74216	307.28769	1313.00903	-875.23962	342.16235	1297.39343	675.99371	391.30499	29.84796	-114.27765	234.75558	0.46794	-1201.67346	555.25287	5.32508	-458.94080	262.62405	49.63438
355	2.950	992.62793	343.60812	1468.51733	-95.92911	306.55109	1316.16199	-873.41638	343.37244	1300.19678	701.87775	392.85901	28.07767	-137.05463	234.74701	1.66011	-1220.17651	558.48431	13.67966	-439.23230	256.14929	47.54559
356	2.958	991.17816	340.94910	1471.85693	-93.27567	305.95166	1318.58154	-871.78339	344.50171	1302.38733	718.66351	393.67694	23.34225	-159.53302	234.02965	3.70278	-1235.99536	561.45099	23.32417	-422.24841	248.46457	44.14166
357	2.967	989.71228	338.12296	1474.76135	-90.76117	305.52139	1320.23340	-870.30951	345.40091	1304.00061	727.23572	394.01724	16.16384	-181.88910	232.41513	7.28759	-1249.15784	563.54962	33.86959	-407.95728	239.92038	39.75266
358	2.975	988.17999	335.13867	1477.20813	-88.35874	305.29108	1321.11108	-868.88550	345.93295	1305.13232	730.01862	394.52423	8.63120	-203.18750	229.68250	13.65396	-1259.92383	564.30157	45.10364	-396.40485	230.98665	34.75142
359	2.983	986.55023	332.01923	1479.18372	-86.04203	305.26709	1321.21411	-867.39789	345.99512	1305.89392	728.83990	395.51910	2.80759	-221.08765	225.65262	24.13680	-1268.57275	563.66406	56.51835	-387.70850	222.02715	29.47705
360	2.992	984.80798	328.80032	1480.69409	-83.78626	305.43024	1320.54407	-865.77380	345.52307	1306.36060	723.60321	396.87036	-0.60760	-232.74060	220.19743	38.94831	-1275.09900	561.97174	67.06775	-382.05652	213.24860	24.14023
361	3.000	982.97571	325.52151	1481.76208	-81.57465	305.75177	1319.12158	-863.98688	344.49902	1306.53967	712.88348	398.23773	-2.22865	-236.51001	213.47940	56.31133	-1279.10181	559.61951	75.45042	-379.67712	204.81992	18.76558
362	3.008	981.13007	322.21500	1482.42029	-79.41410	306.20273	1317.00171	-862.05927	342.97818	1306.36780	695.84576	399.47333	-2.95543	-232.85541	206.15399	73.25803	-1279.95190	557.00854	80.65203	-380.76715	196.97705	13.32803
363	3.017	979.38745	318.89679	1482.70959	-77.34661	306.75333	1314.26990	-860.06744	341.08649	1305.73645	673.62146	400.79315	-3.36028	-223.49335	199.02377	87.50013	-1277.17212	554.60687	82.27581	-385.38635	190.06229	8.06329
364	3.025	977.87750	315.57074	1482.67041	-75.44705	307.37140	1311.02454	-858.14026	338.98288	1304.52991	648.68158	402.45853	-3.67712	-210.09595	192.55769	98.45932	-1270.74390	552.78754	80.56432	-393.40100	184.53700	3.60391
365	3.033	976.72064	312.24149	1482.33289	-73.80679	308.02625	1307.36389	-856.43988	336.83063	1302.66345	623.16101	404.40790	-3.92830	-193.76874	186.74742	106.85084	-1261.02246	551.69739	76.21560	-404.70801	180.84380	0.67313
366	3.042	976.00177	308.91339	1481.72314	-72.51319	308.68958	1303.38379	-855.12744	334.78500	1300.10608	598.04437	406.34918	-4.12574	-175.11163	181.26811	113.73321	-1248.33252	551.33038	70.09954	-419.55304	179.06764	-0.43657
367	3.050	975.74457	305.57767	1480.87524	-71.64467	309.31876	1299.18591	-854.33289	332.98254	1296.88892	573.42896	408.10043	-4.36494	-154.43732	175.85193	119.82394	-1232.60400	551.63879	63.16080	-438.25647	178.83943	-0.17518
368	3.058	975.91022	302.21103	1479.83508	-71.27667	309.83917	1294.88110	-854.13831	331.53137	1293.10925	549.08441	409.68848	-4.71915	-132.07184	170.56644	125.29874	-1213.41663	552.56970	56.64645	-460.40826	179.62387	0.49593
369	3.067	976.42621	298.78961	1478.66370	-71.47187	310.16437	1290.58643	-854.55920	330.48517	1288.93738	524.84601	411.20398	-5.14120	-108.56580	165.72290	129.98676	-1190.63159	553.96204	52.13000	-484.67969	180.97774	0.77316
370	3.075	977.20905	295.30286	1477.43909	-72.25722	310.24527	1286.42798	-855.53229	329.80515	1284.61755	500.69489	412.69507	-5.50457	-84.53827	161.60358	133.66791	-1165.20288	555.32959	50.68143	-509.60229	182.63855	0.43875
371	3.083	978.16125	291.76477	1476.24951	-73.61710	310.09875	1282.54077	-856.93066	329.36115	1280.44128	476.66730	414.18408	-5.72493	-60.26831	158.32404	136.19862	-1139.11401	555.87817	51.79988	-534.30920	184.46112	-0.26363
372	3.092	979.16418	288.21411	1475.18774	-75.50278	309.79486	1279.05310	-858.61285	328.99945	1276.68091	452.77380	415.70056	-5.83070	-35.53394	155.87617	137.44434	-1114.05664	554.93451	53.65121	-558.59082	186.30084	-0.95584
373	3.100	980.07922	284.68649	1474.35913	-77.83536	309.42603	1276.06274	-860.48029	328.63525	1273.50708	428.96918	417.27023	-5.92223	-9.85034	154.16472	137.21255	-1090.19531	552.34735	54.56344	-582.56091	188.05640	-1.39653
374	3.108	980.75574	281.19150	1473.89014	-80.50680	309.07916	1273.62708	-862.48456	328.29715	1270.94189	405.19312	418.92044	-6.07027	17.23511	152.95364	135.32367	-1066.34460	548.46503	54.01976	-606.38757	189.72552	-1.58766
375	3.117	981.05261	277.73801	1473.92090	-83.39759	308.81097	1271.77039	-864.57581	328.09116	1268.87268	381.42535	420.66568	-6.25892	46.00388	151.88179	131.72639	-1041.09863	543.79047	52.42436	-630.19220	191.34103	-1.66979
376	3.125	980.87219	274.35895	1474.58057	-86.40462	308.63272	1270.49854	-866.66473	328.12924	1267.12195	357.68146	422.44476	-6.41800	76.53036	150.62344	126.51762	-1013.75195	538.60797	50.43472	-654.01355	192.91684	-1.75440
377	3.133	980.18219	271.08624	1475.95654	-89.45537	308.51434	1269.80994	-868.64667	328.48901	1265.55884	333.96844	424.15482	-6.47327	108.73648	149.00980	119.90366	-984.49438	532.86115	48.54618	-677.84180	194.44562	-1.84709
378	3.142	979.00665	267.93179	1478.06836	-92.49721	308.40005	1269.69958	-870.44281	329.21188	1264.19275	310.23987	425.76379	-6.38115	142.51797	146.99913	112.16998	-954.00439	526.34033	47.01754	-701.69507	195.96214	-1.89515
379	3.150	977.39337	264.90826	1480.85986	-95.47128	308.23138	1270.16113	-871.99744	330.31006	1263.17297	286.40240	427.33060	-6.16528	177.85233	144.64105	103.61479	-922.89355	518.90436	45.96774	-725.63501	197.56677	-1.86909
380	3.158	975.38995	262.02597	1484.23022	-98.29303	307.97675	1271.18750	-873.24280	331.76837	1262.69519	262.37305	428.93250	-5.90051	214.83383	142.08125	94.51094	-891.38873	510.58591	45.48416	-749.73175	199.31961	-1.80247
381	3.167	973.05115	259.25690	1488.07568	-100.85725	307.65085	1272.76855	-874.09625	333.54404	1262.90442	238.12396	430.57855	-5.65062	253.57996	139.54819	85.13492	-859.37109	501.63599	45.66931	-774.00897	201.19576	-1.78687
382	3.175	970.45331	256.53583	1492.31018	-103.05701	307.30450	1274.88867	-874.50336	335.56589	1263.85364	213.67596	432.21014	-5.43375	294.05255	137.32462	75.72529	-826.67761	492.40866	46.58125	-798.42249	203.11841	-1.86905
383	3.183	967.69165	253.79834	1496.86609	-104.79802	306.99408	1277.52905	-874.49127	337.73978	1265.51428	189.06726	433.78235	-5.24094	335.97849	135.62598	66.46675	-793.44818	483.12988	48.11229	-822.92529	204.94391	-1.93605
384	3.192	964.86334	251.01195	1501.68298	-106.01066	306.76019	1280.66650	-874.18158	339.96057	1267.82361	164.33759	435.30325	-5.07114	378.91901	134.47214	57.60431	-760.31848	473.77942	49.86645	-847.50830	206.54376	-1.80529
385	3.200	962.05206	248.18568	1506.69336	-106.66116	306.62454	1284.27173	-873.73529	342.12289	1270.73755	139.50983	436.84467	-4.90216	422.35037	133.74664	49.46521	-728.33740	464.14615	51.11718	-872.17993	207.95934	-1.43076
386	3.208	959.32385	245.34906	1511.81982	-106.75559	306.59174	1288.30908	-873.27869	344.12833	1274.24805	114.58527	438.49609	-4.67566	465.68375	133.31790	42.34407	-698.54150	454.04291	51.10135	-896.96332	209.35770	-0.93663
387	3.217	956.73114	242.51363	1516.98450	-106.34093	306.64911	1292.73584	-872.87000	345.88184	1278.35205	89.56171	440.27148	-4.37898	508.33560	133.01877	36.48793	-671.35419	443.57397	49.58645	-921.88623	210.88235	-0.49175
388	3.225	954.31403	239.65619	1522.11853	-105.50415	306.76440	1297.49744	-872.50806	347.27582	1283.01062	64.43018	442.10971	-4.08739	549.89819	132.52895	32.28303	-646.28790	433.25586	47.05703	-946.95532	212.58423	-0.19829
389	3.233	952.09357	236.75320	1527.16174	-104.35921	306.89243	1302.52161	-872.15723	348.19940	1288.13123	39.15804	443.92056	-3.90283	590.16156	131.41217	30.40477	-622.28564	423.88953	44.28137	-972.14270	214.40149	-0.04615
390	3.242	950.06024	233.84111	1532.05518	-103.02373	306.99594	1307.71619	-871.77161	348.58435	1293.56458	13.71396	445.64990	-3.84198	628.74225	129.47794	31.38906	-598.43604	416.19366	41.81852	-997.32166	216.19876	0.05449
391	3.250	948.17621	231.01665	1536.73804	-101.58994	307.06909	1312.96533	-871.30835	348.43750	1299.10254	-11.81110	447.36191	-3.72833	664.38293	127.16646	34.55410	-574.53912	410.47293	39.81659	-1022.19153	217.81174	0.23563
392	3.258	946.39624	228.36394	1541.15088	-100.09315	307.15576	1318.11768	-870.73816	347.84198	1304.48792	-37.05571	449.23264	-3.13091	694.40906	125.34641	37.52259	-551.23254	406.65329	37.98198	-1046.32251	219.03021	0.70979
393	3.267	944.68634	225.90817	1545.24048	-98.51863	307.32684	1322.97107	-870.06183	346.93994	1309.44714	-61.40497	451.47803	-1.41988	715.40308	124.49994	37.49780	-529.60565	404.55923	35.70444	-1069.32446	219.66812	1.74036
394	3.275	943.02356	223.63278	1548.96472	-96.85774	307.61169	1327.30078	-869.32605	345.88794	1313.74109	-84.18326	454.23795	1.92986	725.48633	124.31225	33.26676	-510.54462	404.11450	32.40732	-1090.99707	219.79805	3.40172
395	3.283	941.38892	221.50562	1552.29602	-95.14043	307.96683	1330.93164	-868.61554	344.80948	1317.21875	-104.79461	457.47131	7.00749	726.19324	124.27168	25.95643	-494.36105	405.39127	27.92270	-1111.36084	219.76950	5.40682
396	3.292	939.76746	219.49158	1555.21216	-93.41597	308.30829	1333.77271	-868.00659	343.79074	1319.83362	-122.70638	461.04330	13.53574	721.53143	124.30911	18.10522	-480.94312	408.54257	22.56706	-1130.67505	219.75526	7.38130
397	3.300	938.15143	217.56674	1557.68799	-91.73297	308.54523	1335.79041	-867.51538	342.91400	1321.61475	-137.44873	464.88916	21.23176	715.09412	124.64082	12.00634	-470.11450	413.66837	16.91380	-1149.47546	219.44659	9.31183
398	3.308	936.54150	215.72884	1559.70251	-90.14050	308.60083	1336.97754	-867.09637	342.27292	1322.63562	-148.66760	468.95273	30.07095	708.14874	125.37538	8.39461	-461.86426	420.70102	11.49897	-1168.41370	218.43381	11.61857
399	3.317	934.94781	213.98767	1561.24915	-88.68791	308.43347	1337.34033	-866.68488	341.94366	1323.00769	-156.02669	473.03854	40.33263	699.81555	126.49068	6.38988	-456.40936	429.38770	6.60308	-1187.78833	216.80684	14.89073
400	3.325	933.39203	212.34326	1562.32971	-87.40953	308.05151	1336.89929	-866.23517	341.95142	1322.86865	-159.07527	476.90747	52.34518	688.37335	127.95669	4.79797	-454.19897	439.38074	2.21611	-1206.92444	215.22430	19.55610
401	3.333	931.91675	210.77296	1562.94421	-86.30958	307.51208	1335.69556	-865.73285	342.27130	1322.34082	-157.43738	480.49240	65.96455	672.59357	129.71977	3.26499	-455.91147	450.22543	-1.75383	-1223.83801	214.35004	25.46521
402	3.342	930.58752	209.23474	1563.09204	-85.36531	306.90320	1333.79370	-865.19635	342.85248	1321.48706	-151.23581	483.89133	80.26043	652.47247	131.67999	2.04431	-462.29736	461.12213	-5.17199	-1235.83911	214.42383	31.54202
403	3.350	929.48004	207.68283	1562.78210	-84.54128	306.31696	1331.26636	-864.67950	343.63303	1320.30115	-141.26367	487.13510	93.79067	629.13867	133.74240	1.27061	-473.72119	470.85703	-7.60726	-1241.03027	215.38739	36.10433
404	3.358	928.67047	206.08817	1562.03918	-83.80483	305.82773	1328.17102	-864.26727	344.53140	1318.73560	-128.64258	490.05936	105.24446	604.16095	135.81943	0.84948	-489.84369	478.30383	-8.75307	-1239.36841	216.95270	37.94792
405	3.367	928.23096	204.44943	1560.90063	-83.14859	305.48053	1324.54504	-864.05298	345.43658	1316.74133	-114.25226	492.45447	113.98087	578.75928	137.83658	0.63548	-509.91748	483.16110	-8.91395	-1232.20679	218.48633	37.12960
406	3.375	928.21472	202.78337	1559.40869	-82.62101	305.27475	1320.43591	-864.10455	346.22552	1314.29700	-98.42780	494.23297	120.14367	553.47473	139.80759	0.46388	-532.97540	486.08826	-8.78054	-1220.99072	219.28513	34.60571
407	3.383	928.63910	201.10640	1557.60425	-82.33720	305.15778	1315.94592	-864.44287	346.79721	1311.41528	-81.09606	495.40143	124.35875	528.40588	141.80484	0.20010	-557.61853	488.06363	-8.75808	-1206.41003	219.09027	31.30502
408	3.392	929.48785	199.43701	1555.53101	-82.43764	305.08505	1311.23035	-865.04547	347.10242	1308.13745	-62.13405	495.97522	127.31465	503.53787	143.82584	-0.16317	-582.49390	489.74036	-8.82111	-1188.41052	218.17622	27.64640
409	3.400	930.72266	197.80804	1553.24072	-83.02562	305.12033	1306.45020	-865.86584	347.16144	1304.53992	-41.64462	495.95129	129.49583	478.83966	145.77841	-0.52842	-607.12476	491.33826	-8.87416	-1166.72510	216.95795	23.70270
410	3.408	932.28015	196.25598	1550.79846	-84.14382	305.45908	1301.75098	-866.85291	347.05884	1300.74744	-19.97014	495.31189	131.11487	454.26379	147.58731	-0.81826	-631.74408	492.85489	-8.93095	-1141.35803	215.67403	19.54646
411	3.417	934.05542	194.80685	1548.28381	-85.78407	306.33487	1297.26978	-867.97284	346.90280	1296.92200	2.52632	494.02670	132.18173	429.77191	149.25546	-1.05178	-656.56537	494.28430	-9.01910	-1112.68982	214.42017	15.39990
412	3.425	935.89685	193.47511	1545.79114	-87.89822	307.87775	1293.12708	-869.22864	346.76514	1293.22339	25.69365	492.05316	132.61871	405.34271	150.82532	-1.29536	-681.51624	495.69153	-9.11008	-1081.39685	213.23550	11.62391
413	3.433	937.62335	192.27008	1543.43042	-90.41050	310.01819	1289.41077	-870.65186	346.65253	1289.76721	49.63455	489.35782	132.32095	380.97864	152.33694	-1.58404	-706.40063	497.12314	-9.15993	-1048.41406	212.15768	8.64586
414	3.442	939.05573	191.20973	1541.32617	-93.22542	312.50815	1286.17810	-872.25635	346.53400	1286.60449	74.56323	485.95496	131.17664	356.71716	153.83272	-1.90939	-731.09497	498.54965	-9.16156	-1014.83386	211.35001	6.84370
415	3.450	940.04700	190.31789	1539.59851	-96.22107	315.04803	1283.46912	-873.98993	346.38397	1283.72595	100.64731	481.92606	129.10323	332.57739	155.35068	-2.21538	-755.61346	499.93463	-9.15709	-981.62866	211.02223	6.50992
416	3.458	940.50336	189.60117	1538.33838	-99.24406	317.41541	1281.31665	-875.73218	346.19287	1281.08923	127.96439	477.35977	126.05849	308.48886	156.92717	-2.41062	-780.03674	501.30063	-9.21793	-949.23096	211.19562	7.81210
417	3.467	940.39172	189.04137	1537.59387	-102.12257	319.51120	1279.74426	-877.34106	345.95419	1278.66077	156.53076	472.29645	122.04662	284.32349	158.60150	-2.46104	-804.42603	502.72455	-9.37961	-917.25702	211.77930	10.61066
418	3.475	939.73157	188.61182	1537.37158	-104.69278	321.33344	1278.75598	-878.70435	345.65906	1276.45618	186.31720	466.77911	117.16644	259.99408	160.36307	-2.43586	-828.82117	504.27969	-9.57628	-884.76770	212.83521	14.38336
419	3.483	938.58081	188.29781	1537.64380	-106.82620	322.92871	1278.33057	-879.76263	345.29636	1274.55139	217.27631	460.86041	111.61127	235.50787	162.13004	-2.41079	-853.25598	505.97299	-9.66951	-850.93341	214.62302	18.42005
420	3.492	937.02484	188.09424	1538.35742	-108.44255	324.35669	1278.42969	-880.49567	344.84888	1273.05359	249.37122	454.51553	105.59688	210.92834	163.83226	-2.38381	-877.74756	507.73801	-9.57262	-815.58545	217.41653	22.14731
421	3.500	935.16016	187.99280	1539.44263	-109.50402	325.66901	1279.01404	-880.88019	344.29974	1272.05530	282.53979	447.66742	99.31352	186.28470	165.49454	-2.32236	-902.31152	509.49182	-9.34221	-779.36621	221.23018	25.41035
422	3.508	933.07684	187.99440	1540.82068	-110.00564	326.88580	1280.05176	-880.86633	343.64987	1271.59949	316.63641	440.32541	92.91651	161.54541	167.19695	-2.23091	-926.96405	511.20724	-9.11430	-743.40417	225.67084	28.48850
423	3.517	930.85596	188.10997	1542.41077	-109.96806	327.98047	1281.51660	-880.40692	342.92792	1271.67249	351.41873	432.59821	86.51900	136.67010	168.97406	-2.13246	-951.68909	512.92133	-8.95745	-708.66541	230.14403	31.75350
424	3.525	928.57501	188.32748	1544.13623	-109.43010	328.89093	1283.38721	-879.51013	342.19281	1272.22534	386.56534	424.56094	80.16925	111.65100	170.80609	-2.03065	-976.45483	514.68274	-8.82898	-675.39679	234.26868	35.27882
425	3.533	926.30798	188.60974	1545.93164	-108.44398	329.54495	1285.64807	-878.26746	341.54843	1273.21143	421.70593	416.18787	73.80447	86.51947	172.66650	-1.91024	-1001.25598	516.52148	-8.66379	-643.09674	238.07797	38.82697
426	3.542	924.12415	188.92401	1547.74280	-107.07171	329.88013	1288.28516	-876.83258	341.13174	1274.61487	456.50293	407.42041	67.24950	61.31204	174.52957	-1.74584	-1026.11987	518.44458	-8.46111	-611.07208	241.78003	42.18690
427	3.550	922.08929	189.25304	1549.51929	-105.37729	329.85886	1291.26892	-875.36292	341.03107	1276.44299	490.82092	398.32605	60.36464	36.01849	176.37186	-1.53016	-1051.09998	520.41486	-8.28601	-579.09900	245.34933	45.36963
428	3.558	920.26343	189.58548	1551.21228	-103.42255	329.48471	1294.53931	-873.95667	341.23294	1278.69531	524.92047	389.36816	53.34021	10.60754	178.17322	-1.29846	-1076.26160	522.33917	-8.23060	-547.67902	248.43228	48.42025
429	3.567	918.69727	189.90280	1552.77600	-101.27338	328.80493	1297.99817	-872.62128	341.67523	1281.33740	559.45117	381.58240	46.92599	-14.89746	179.91956	-1.09457	-1101.63403	524.13293	-8.34151	-517.78284	250.61142	51.16924
430	3.575	917.43005	190.17519	1554.16553	-99.00391	327.88580	1301.51294	-871.30237	342.31421	1284.28552	594.94000	376.21979	42.18990	-40.38635	181.61841	-0.93119	-1127.13574	525.84497	-8.44198	-490.32892	251.63347	53.24799
431	3.583	916.48468	190.36414	1555.33264	-96.68665	326.78815	1304.92847	-869.95056	343.13324	1287.39490	630.84253	373.88458	39.69830	-65.63397	183.24893	-0.77242	-1152.48047	527.69659	-7.94514	-465.82690	251.38914	54.27291
432	3.592	915.86554	190.42599	1556.22913	-94.37663	325.57275	1308.08069	-868.56134	344.12823	1290.46387	664.94904	373.90955	38.72466	-90.28613	184.67657	-0.48456	-1177.12549	529.92932	-5.94619	-444.40076	249.80457	53.95288
433	3.600	915.56036	190.32722	1556.81104	-92.10629	324.31085	1310.80969	-867.15955	345.29361	1293.26794	693.94696	374.72647	37.30569	-114.06061	185.68759	0.18970	-1200.39648	532.61133	-1.72938	-426.03180	246.78850	52.11315
434	3.608	915.54437	190.05986	1557.03601	-89.89510	323.07239	1312.97839	-865.76904	346.59833	1295.60632	715.01288	375.07019	33.40691	-137.15149	186.11830	1.55679	-1221.76221	535.63434	4.70864	-410.74146	242.27692	48.75429
435	3.617	915.78192	189.63982	1556.86121	-87.75509	321.91229	1314.48987	-864.40582	347.96469	1297.33752	727.39551	374.81070	26.37347	-160.33148	185.87994	3.95762	-1240.92847	538.87183	12.78214	-398.54248	236.39471	44.09913
436	3.625	916.23022	189.10403	1556.24756	-85.68462	320.87012	1315.29309	-863.08142	349.27722	1298.39478	732.65216	374.57684	17.35593	-184.27521	184.89017	7.92797	-1257.64075	542.24323	21.94036	-389.32452	229.55338	38.51570
437	3.633	916.84595	188.51279	1555.16467	-83.67033	319.97385	1315.37268	-861.79907	350.41647	1298.77966	733.07452	374.88879	8.54320	-208.41687	183.06509	14.33559	-1271.61096	545.59412	31.94119	-382.93274	222.29538	32.32996
438	3.642	917.59473	187.94113	1553.59583	-81.70181	319.24057	1314.73120	-860.55200	351.28107	1298.54138	729.62262	375.82068	1.94536	-230.37042	180.30893	24.16197	-1282.82861	548.55365	42.54556	-379.34222	215.01051	25.69808
439	3.650	918.45892	187.45074	1551.54504	-79.78266	318.67215	1313.38110	-859.32544	351.78140	1297.75781	721.39795	377.12955	-1.68503	-246.80212	176.53595	37.64328	-1291.83704	550.57080	53.14309	-378.65930	207.81406	18.73139
440	3.658	919.44867	187.04819	1549.03662	-77.93230	318.25058	1311.35034	-858.09943	351.83282	1296.51990	707.13916	378.51563	-3.04208	-255.39197	171.82808	53.39155	-1299.43811	551.15833	62.77052	-380.89984	200.76584	11.81086
441	3.667	920.61340	186.66539	1546.10815	-76.18076	317.94897	1308.68604	-856.85785	351.38101	1294.91040	687.05255	379.91080	-3.36398	-256.03857	166.49567	68.87003	-1305.92480	550.17450	70.48138	-385.77930	194.22304	5.76563
442	3.675	922.04028	186.19409	1542.80420	-74.56303	317.75366	1305.44690	-855.61060	350.44302	1292.98193	663.06158	381.47009	-3.49651	-250.19788	160.86908	82.04092	-1310.59912	547.98151	75.62045	-392.89789	188.85425	1.56753
443	3.683	923.83740	185.54984	1539.16479	-73.12086	317.67361	1301.69897	-854.41156	349.11624	1290.75610	637.52222	383.26105	-3.70062	-239.53070	155.07367	92.39439	-1312.17896	545.37567	77.83526	-402.36987	185.23221	-0.37940
444	3.692	926.10645	184.70879	1535.21289	-71.91000	317.72391	1297.51697	-853.35266	347.55341	1288.23792	611.99060	385.14368	-3.94382	-225.24860	149.12225	100.56797	-1309.67358	543.25641	77.10194	-415.13837	183.45372	-0.59959
445	3.700	928.91138	183.68918	1530.95679	-71.00546	317.88351	1292.98901	-852.54327	345.92993	1285.43579	586.98889	386.94739	-4.19547	-208.12848	143.19466	107.38227	-1302.79797	542.23340	73.79569	-432.20935	183.19040	-0.12020
446	3.708	932.26050	182.51414	1526.40698	-70.50303	318.05493	1288.21399	-852.09381	344.41040	1282.37720	562.42957	388.62634	-4.48932	-188.76044	137.67603	113.26596	-1291.72498	542.46075	68.58213	-453.45734	184.00848	0.20130
447	3.717	936.10327	181.20032	1521.59644	-70.51268	318.08099	1283.29749	-852.09271	343.12201	1279.12537	538.09021	390.21527	-4.84327	-167.78680	132.92357	118.25986	-1276.63428	543.75616	62.28110	-477.47498	185.50211	0.03308
448	3.725	940.33380	179.75719	1516.58630	-71.13529	317.82080	1278.35486	-852.57788	342.14893	1275.79602	513.85297	391.75397	-5.21001	-145.89435	129.11125	122.23121	-1257.53931	545.78613	55.97030	-502.57147	187.26025	-0.47265
449	3.733	944.80438	178.18462	1511.45776	-72.43381	317.21317	1273.52173	-853.52271	341.54691	1272.55908	489.71381	393.32104	-5.49303	-123.54071	126.29910	125.01564	-1234.63721	548.08038	51.06080	-527.64111	188.96094	-0.99067
450	3.742	949.34790	176.48964	1506.30872	-74.42068	316.29141	1268.95935	-854.84613	341.35614	1269.61023	465.69745	394.99039	-5.64404	-100.71564	124.51612	126.47455	-1208.92542	549.96387	48.74021	-552.26776	190.51198	-1.32230
451	3.750	953.78845	174.70535	1501.26575	-77.05746	315.16946	1264.83972	-856.44464	341.59299	1267.12073	441.79834	396.73145	-5.74113	-77.00958	123.67640	126.52042	-1182.25879	550.70551	48.95380	-576.46356	192.03134	-1.47560
452	3.758	957.94214	172.87695	1496.49390	-80.25116	314.00055	1261.31653	-858.22131	342.23221	1265.18311	417.97876	398.46490	-5.90691	-51.91901	123.49116	125.13444	-1156.32556	549.87775	50.24957	-600.39911	193.69357	-1.57777
453	3.767	961.62708	171.04080	1492.18201	-83.85241	312.91620	1258.49744	-860.08966	343.20486	1263.77209	394.19543	400.13907	-6.18127	-25.10193	123.58840	122.35340	-1131.41663	547.55023	50.97044	-624.22491	195.55490	-1.74395
454	3.775	964.68524	169.22884	1488.50549	-87.66824	311.99060	1256.43115	-861.98181	344.41107	1262.74768	370.40796	401.74283	-6.49283	3.56274	123.66411	118.26083	-1106.41101	544.11676	50.38068	-648.05090	197.45985	-1.97439
455	3.783	967.01099	167.47357	1485.58850	-91.49318	311.24130	1255.11560	-863.87427	345.73782	1261.92102	346.57275	403.32504	-6.71042	34.06445	123.46368	113.02921	-1079.94995	539.95789	48.68724	-671.97363	199.15102	-2.15702
456	3.792	968.56946	165.80426	1483.48987	-95.14996	310.63892	1254.51575	-865.76233	347.08453	1261.15381	322.66052	404.94800	-6.73183	66.37103	122.78760	106.88560	-1051.47388	535.19031	46.47215	-696.03680	200.53903	-2.18957
457	3.800	969.38800	164.25031	1482.21558	-98.51514	310.12427	1254.57983	-867.57947	348.38528	1260.43604	298.65701	406.62054	-6.55312	100.47803	121.64146	99.97311	-1021.32593	529.62054	44.25131	-720.22247	201.81693	-2.07862
458	3.808	969.53046	162.83780	1481.73291	-101.50885	309.63892	1255.25293	-869.17377	349.60123	1259.89709	274.52890	408.29974	-6.27669	136.41034	120.28253	92.34057	-990.22559	522.96686	42.35588	-744.51147	203.24661	-1.91913
459	3.817	969.08020	161.57172	1481.97510	-104.06606	309.15125	1256.48962	-870.38422	350.70776	1259.73071	250.23178	409.93771	-6.04198	174.19141	119.01568	84.10774	-958.69556	515.17651	41.02131	-768.90308	204.94382	-1.84046
460	3.825	968.13416	160.43033	1482.84753	-106.12241	308.65903	1258.26257	-871.13605	351.72369	1260.10999	225.75085	411.52490	-5.91011	213.79471	118.02905	75.53909	-926.77466	506.50345	40.44757	-793.39569	206.89926	-1.94502
461	3.833	966.79590	159.37993	1484.24158	-107.62114	308.17267	1260.55835	-871.47961	352.77191	1261.19019	201.10220	413.08575	-5.83111	255.11026	117.47565	66.92923	-894.13293	497.34564	40.75784	-817.98370	209.00903	-2.19917
462	3.842	965.16693	158.38896	1486.04773	-108.52504	307.70447	1263.37036	-871.54230	354.07465	1263.13208	176.31177	414.68323	-5.71745	297.92401	117.52043	58.53158	-860.47089	488.10040	41.96669	-842.67004	211.08887	-2.41687
463	3.850	963.34167	157.43291	1488.16235	-108.82275	307.27521	1266.69263	-871.42200	355.77399	1266.01270	151.41098	416.38544	-5.52686	341.89862	118.22513	50.60654	-825.87378	479.05121	43.94772	-867.47083	212.99576	-2.41047
464	3.858	961.40588	156.49463	1490.48792	-108.53159	306.92139	1270.51074	-871.14893	357.75024	1269.73291	126.42349	418.17517	-5.28239	386.57666	119.50977	43.42503	-790.91119	470.21048	46.34864	-892.38220	214.70747	-2.13032
465	3.867	959.43475	155.56320	1492.93579	-107.69827	306.68091	1274.78967	-870.74835	359.71439	1274.09912	101.33701	419.99481	-5.01746	431.39929	121.19238	37.21370	-756.51837	461.33737	48.60699	-917.37317	216.30103	-1.66979
466	3.875	957.49011	154.63614	1495.43152	-106.39663	306.56827	1279.46631	-870.26495	361.42526	1278.95422	76.11877	421.82568	-4.75446	475.73431	123.00700	32.12049	-723.68262	452.21600	50.18672	-942.43958	217.88254	-1.16379
467	3.883	955.62457	153.71786	1497.91443	-104.72527	306.56488	1284.45325	-869.71753	362.76840	1284.19421	50.75659	423.64752	-4.53429	519.00232	124.63289	28.26122	-692.97565	442.92505	50.88553	-967.62549	219.50359	-0.69128
468	3.892	953.88593	152.80344	1500.33447	-102.80438	306.62405	1289.64539	-869.08881	363.71222	1289.72046	25.26559	425.43649	-4.39127	560.90796	125.60966	25.98046	-664.26422	433.90891	50.92472	-992.94714	221.17239	-0.28192
469	3.900	952.31146	151.86345	1502.64990	-100.76138	306.68872	1294.92407	-868.36780	364.24564	1295.40735	-0.31548	427.21426	-4.30063	601.50641	125.26528	26.05715	-636.93829	425.81653	50.70963	-1018.27850	222.89276	0.05413
470	3.908	950.91711	150.85274	1504.81934	-98.70624	306.72388	1300.16406	-867.58423	364.35074	1301.09570	-25.89172	429.04865	-4.14544	640.67993	123.17125	29.05169	-610.51349	419.21115	50.49751	-1043.30322	224.54987	0.40287
471	3.917	949.69043	149.73787	1506.79272	-96.71123	306.74243	1305.23816	-866.81091	364.00717	1306.59302	-51.21479	431.03732	-3.67412	677.01923	119.91611	33.93375	-585.09619	414.37357	50.22124	-1067.57068	225.85355	1.03476
472	3.925	948.59363	148.51758	1508.51709	-94.80667	306.79544	1310.01282	-866.14197	363.21802	1311.68091	-75.80780	433.32629	-2.47363	707.23901	116.99091	37.80309	-561.30139	411.31213	49.50035	-1090.64136	226.60510	2.27857
473	3.933	947.57263	147.21863	1509.95154	-93.00037	306.91977	1314.34534	-865.65900	362.04504	1316.14661	-99.08004	436.09216	-0.08995	727.63892	115.52757	37.70090	-539.74756	409.93613	47.83327	-1112.19885	226.98706	4.17324
474	3.942	946.56488	145.87869	1511.07141	-91.30379	307.08542	1318.09888	-865.40143	360.61148	1319.83777	-120.56008	439.40994	3.71097	737.03821	115.52325	32.78299	-520.66919	410.23706	44.88462	-1132.09229	227.41809	6.31470
475	3.950	945.50922	144.53523	1511.86121	-89.73397	307.20325	1321.16650	-865.35400	359.07004	1322.70947	-139.96634	443.19580	8.83911	738.10077	116.39400	24.77909	-503.95102	412.31622	40.65694	-1150.51550	227.98218	8.27975
476	3.958	944.36243	143.22598	1512.30603	-88.30092	307.18192	1323.47998	-865.44861	357.58286	1324.82117	-157.05392	447.31970	15.03658	735.25867	117.71395	16.69859	-489.42767	416.26385	35.43922	-1168.17126	228.14424	10.22534
477	3.967	943.11346	141.98419	1512.39587	-87.00488	306.97238	1324.99817	-865.57770	356.31851	1326.29199	-171.49591	451.64105	22.08498	731.44440	119.36348	10.87780	-477.12579	422.04224	29.62441	-1186.01611	227.29668	13.00357
478	3.975	941.78412	140.81622	1512.13159	-85.83860	306.57404	1325.69617	-865.61688	355.43414	1327.24902	-182.90497	455.95575	30.04636	726.77258	121.34117	7.65952	-467.26608	429.49738	23.54370	-1204.57092	225.52930	17.65910
479	3.983	940.41913	139.69995	1511.52039	-84.78880	306.02173	1325.56885	-865.45819	355.03986	1327.78564	-190.74942	460.07788	39.44229	719.56311	123.57285	5.82960	-460.13016	438.44733	17.39335	-1223.05518	223.83356	24.47350
480	3.992	939.07892	138.61502	1510.56580	-83.83997	305.37219	1324.64282	-865.04559	355.16498	1327.93872	-194.22412	463.95917	50.88229	708.15881	125.90715	4.25154	-456.01535	448.71884	11.26175	-1239.06226	223.49228	32.28146
481	4.000	937.83563	137.55254	1509.27100	-82.98061	304.69299	1322.98694	-864.39349	355.74496	1327.69519	-192.59003	467.63477	64.19389	692.08740	128.20535	2.71001	-455.34457	460.06439	5.24514	-1249.64050	225.08279	38.97778
482	4.008	936.76727	136.50276	1507.64917	-82.21252	304.04996	1320.70520	-863.58118	356.64651	1327.01917	-185.87801	471.10727	78.04514	671.98279	130.36333	1.43104	-458.75671	471.92487	-0.36470	-1253.20557	228.15637	42.86096
483	4.017	935.95422	135.45528	1505.72217	-81.56113	303.49667	1317.91199	-862.73840	357.71872	1325.87341	-175.07869	474.29999	90.60920	648.96448	132.31932	0.54273	-466.87259	483.21121	-4.95650	-1250.38562	231.76505	43.54648
484	4.025	935.48077	134.40617	1503.50916	-81.07637	303.06500	1314.70776	-862.03265	358.82718	1324.22388	-161.50841	477.04782	100.58333	624.30273	134.10110	0.04788	-479.77811	492.56833	-7.87712	-1243.05762	235.01736	41.84682
485	4.033	935.42896	133.35458	1501.02588	-80.82339	302.75296	1311.16736	-861.64612	359.86133	1322.04016	-146.07091	479.17047	107.66862	599.13049	135.85396	-0.14338	-496.97046	499.17664	-9.07171	-1232.82446	237.31955	39.02296
486	4.042	935.85760	132.29153	1498.29456	-80.87633	302.52649	1307.34387	-861.73199	360.72839	1319.30469	-129.06889	480.57672	112.35464	574.07703	137.74429	-0.23581	-517.76697	503.28424	-9.20967	-1220.25854	238.42300	36.05885
487	4.050	936.78064	131.20451	1495.35645	-81.31850	302.35608	1303.29077	-862.36975	361.34558	1316.02100	-110.45276	481.25418	115.40256	549.28223	139.78133	-0.42436	-541.10669	505.84348	-8.99569	-1205.01709	238.38251	33.28878
488	4.058	938.16113	130.09569	1492.27234	-82.23513	302.27512	1299.08569	-863.54749	361.66202	1312.22192	-90.16226	481.20358	117.43365	524.70959	141.82458	-0.74122	-565.43884	507.74731	-8.74318	-1186.38806	237.45319	30.48953
489	4.067	939.91791	128.98720	1489.11133	-83.69146	302.41589	1294.83887	-865.17828	361.70526	1307.98706	-68.39218	480.43097	118.78139	500.30713	143.77612	-1.08551	-589.70740	509.44672	-8.60241	-1163.90552	235.96506	27.32770
490	4.075	941.93231	127.91977	1485.94604	-85.70621	302.97443	1290.68262	-867.13763	361.58804	1303.46057	-45.60109	478.96445	119.54749	476.00378	145.64838	-1.36193	-613.87665	511.06082	-8.66746	-1137.69971	234.30574	23.72249
491	4.083	944.05701	126.94553	1482.86877	-88.23707	304.10028	1286.75293	-869.31116	361.45438	1298.84717	-22.22243	476.84143	119.74123	451.74030	147.48172	-1.56451	-638.24554	512.61926	-8.87628	-1108.42639	232.92612	19.84958
492	4.092	946.12585	126.10162	1480.01111	-91.19146	305.79065	1283.17261	-871.64105	361.39865	1294.37793	1.62186	474.09622	119.35231	427.52139	149.28406	-1.75075	-662.86841	514.14514	-9.09948	-1076.97302	232.21799	16.00876
493	4.100	947.96497	125.39243	1477.53833	-94.45348	307.87927	1280.03699	-874.13770	361.41968	1290.26025	26.13997	470.76367	118.29234	403.39093	151.02975	-1.96971	-687.58032	515.63721	-9.27078	-1044.23584	232.34679	12.60670
494	4.108	949.40863	124.79947	1475.61365	-97.90473	310.12225	1277.40942	-876.81439	361.45700	1286.63000	51.67114	466.89725	116.38371	379.35901	152.68460	-2.23584	-712.19519	517.09869	-9.37978	-1010.96997	233.15651	10.15781
495	4.117	950.32684	124.29663	1474.36438	-101.43121	312.30811	1275.32849	-879.57977	361.47443	1283.51880	78.47876	462.58063	113.47032	355.39490	154.24870	-2.52450	-736.61462	518.56494	-9.44049	-977.57275	234.27266	9.13232
496	4.125	950.65045	123.86470	1473.86646	-104.92181	314.32147	1273.82043	-882.20355	361.51202	1280.84436	106.67398	457.90823	109.50392	331.46637	155.78955	-2.74884	-760.84180	520.07764	-9.49247	-944.00745	235.40817	9.71340
497	4.133	950.37555	123.50484	1474.14624	-108.26984	316.14185	1272.90027	-884.40210	361.68085	1278.44446	136.22977	452.99896	104.58253	307.52432	157.40433	-2.80954	-784.95819	521.64917	-9.58772	-910.09454	236.61032	11.64746
498	4.142	949.54742	123.23764	1475.18713	-111.38228	317.80429	1272.56384	-885.95868	362.12927	1276.17725	167.04059	447.97714	98.92613	283.49054	159.15073	-2.72990	-809.08032	523.26465	-9.73466	-875.86743	238.21310	14.34051
499	4.150	948.23322	123.08977	1476.93726	-114.18593	319.35620	1272.78406	-886.78943	362.98767	1274.03552	199.02817	442.86060	92.76163	259.31030	161.01314	-2.65239	-833.30615	524.91071	-9.85313	-841.60510	240.58156	17.17881
500	4.158	946.49982	123.07866	1479.32043	-116.62384	320.82809	1273.51880	-886.94446	364.24142	1272.16614	232.17514	437.57489	86.26387	234.97781	162.89545	-2.64171	-857.67249	526.57886	-9.84715	-807.63202	243.88483	19.84231
501	4.167	944.40576	123.20641	1482.24915	-118.65154	322.21716	1274.72766	-886.59454	365.56219	1270.79333	266.44315	432.06689	79.59904	210.50745	164.67523	-2.60038	-882.14618	528.26276	-9.72010	-774.15015	247.98004	22.38819
502	4.175	942.00519	123.46800	1485.63281	-120.23718	323.48413	1276.38525	-886.05133	366.26459	1270.12939	301.71521	426.29672	72.94125	185.91458	166.33627	-2.43897	-906.66504	529.98029	-9.54867	-741.17188	252.49274	25.02744
503	4.183	939.35773	123.85982	1489.37854	-121.36087	324.56766	1278.48438	-885.76202	365.52856	1270.32092	337.80643	420.20654	66.45122	161.20767	168.00356	-2.21239	-931.19812	531.75641	-9.37462	-708.54077	257.11838	27.79549
504	4.192	936.53540	124.38278	1493.38855	-122.01436	325.40701	1281.02563	-886.10004	362.99573	1271.40979	374.45151	413.74146	60.27149	136.38434	169.78334	-2.01745	-955.76965	533.57996	-9.18396	-676.06567	261.82788	30.50633
505	4.200	933.61908	125.04718	1497.56409	-122.20256	325.95618	1284.00708	-887.03784	359.33069	1273.30029	411.27454	406.85855	54.51052	111.43341	171.66327	-1.86896	-980.43256	535.42816	-8.96310	-643.72913	266.69879	33.03178
506	4.208	930.68817	125.86938	1501.81372	-121.94035	326.18808	1287.41980	-888.15778	355.81921	1275.78442	447.86896	399.54501	49.19629	86.34714	173.59570	-1.73058	-1005.22864	537.30334	-8.73780	-611.83319	271.62170	35.46470
507	4.217	927.81274	126.85341	1506.05811	-121.25190	326.09366	1291.24084	-889.03223	353.32336	1278.66394	483.97833	391.86597	44.29020	61.14493	175.54652	-1.57460	-1030.17358	539.20386	-8.56209	-580.92743	276.30640	37.93789
508	4.225	925.05090	127.97534	1510.23108	-120.18272	325.68054	1295.42102	-889.47021	351.93219	1281.86145	519.59662	384.11865	39.89384	35.86389	177.48166	-1.38942	-1055.27112	541.09259	-8.48645	-551.57568	280.49512	40.41511
509	4.233	922.45013	129.18341	1514.27405	-118.80930	324.97858	1299.87427	-889.47302	351.36185	1285.38684	554.92468	377.04718	36.54622	10.53088	179.40060	-1.18401	-1080.52856	542.92487	-8.52400	-524.21008	283.99213	42.73593
510	4.242	920.04932	130.41551	1518.13330	-117.22864	324.04279	1304.47510	-889.12653	351.31857	1289.21301	590.17542	371.73703	35.14106	-14.83826	181.30821	-0.98593	-1105.92285	544.72131	-8.55987	-499.15009	286.53961	44.75672
511	4.250	917.87988	131.61816	1521.76233	-115.53828	322.94312	1309.06677	-888.54297	351.62924	1293.19531	625.06567	368.95105	36.13448	-40.22650	183.11868	-0.81010	-1131.28748	546.61823	-8.18101	-476.63367	287.83444	46.30575
512	4.258	915.96210	132.74533	1525.12451	-113.82544	321.74680	1313.47803	-887.84210	352.24728	1297.07861	658.13007	368.36197	38.62586	-65.52484	184.68799	-0.61667	-1156.17444	548.79919	-6.61361	-456.83362	287.64853	47.06399
513	4.267	914.29742	133.75526	1528.18738	-112.16517	320.50616	1317.54065	-887.15179	353.17508	1300.56384	686.62347	368.60184	40.41432	-90.40619	185.91479	-0.26373	-1179.88965	551.34760	-3.07192	-439.90161	285.89502	46.65539
514	4.275	912.86365	134.62343	1530.91296	-110.61721	319.26514	1321.10535	-886.59619	354.37817	1303.39954	707.62518	368.35504	39.27667	-114.39716	186.74161	0.47587	-1201.80225	554.22473	2.62414	-425.94269	282.66287	44.86783
515	4.283	911.62299	135.35358	1533.25928	-109.21650	318.07086	1324.04810	-886.25220	355.75357	1305.45630	719.86938	367.35052	34.42771	-137.17236	187.14886	1.76935	-1221.59802	557.36395	9.91433	-414.92157	278.14850	41.80548
516	4.292	910.53546	135.98140	1535.18726	-107.96583	316.97061	1326.27527	-886.10791	357.13373	1306.74780	724.76324	366.17969	26.88974	-158.82666	187.14890	3.63051	-1239.17163	560.69434	18.11516	-406.69092	272.50827	37.86442
517	4.300	909.56573	136.56177	1536.66919	-106.83972	315.99973	1327.72864	-886.07263	358.30664	1307.38513	725.39941	365.46570	18.62286	-179.86713	186.68521	6.05256	-1254.44470	564.08618	27.00211	-401.16589	265.84686	33.48544
518	4.308	908.68591	137.13280	1537.69238	-105.79561	315.17734	1328.38245	-886.02856	359.06570	1307.49976	724.31647	365.43933	11.35428	-200.77832	185.58736	9.26096	-1267.47644	567.27344	36.71727	-398.44592	258.28046	28.87465
519	4.317	907.87982	137.69334	1538.25476	-104.78844	314.51279	1328.23584	-885.87878	359.27249	1307.19446	721.96881	366.03168	5.94958	-221.29724	183.68408	13.94432	-1278.63843	569.82227	47.22145	-398.79614	249.94711	23.94683
520	4.325	907.14392	138.22009	1538.35449	-103.78767	314.01099	1327.31177	-885.57117	358.89417	1306.53345	716.88727	367.08646	2.41082	-239.92120	180.87982	21.19133	-1288.42725	571.31207	57.78917	-402.50946	241.07925	18.53693
521	4.333	906.48615	138.69771	1537.98462	-102.78773	313.66251	1325.65503	-885.10028	358.00223	1305.54614	707.06458	368.46408	0.19296	-254.28925	177.11075	31.69383	-1296.91626	571.65820	67.02357	-409.67200	232.19577	12.75278
522	4.342	905.92865	139.12549	1537.13757	-101.80598	313.43051	1323.31799	-884.49744	356.73734	1304.23315	691.49438	370.00714	-1.30064	-262.48041	172.43828	44.67478	-1303.38135	571.23584	73.50231	-419.93799	224.19914	7.22914
523	4.350	905.51373	139.49368	1535.81750	-100.87532	313.26389	1320.35327	-883.81927	355.25769	1302.57568	670.85205	371.56116	-2.37314	-264.11871	167.26953	57.94135	-1306.66284	570.70459	76.41623	-432.60095	218.12639	2.92998
524	4.358	905.30798	139.76602	1534.04626	-100.03963	313.13303	1316.81763	-883.13885	353.70612	1300.54858	646.98859	373.10074	-3.12855	-260.15295	162.20291	69.32494	-1305.93970	570.71924	75.69133	-447.26471	214.62640	0.46494
525	4.367	905.39502	139.90018	1531.86121	-99.35054	313.04605	1312.77820	-882.53101	352.20660	1298.13708	621.81702	374.69159	-3.62184	-251.83704	157.50955	78.00757	-1301.04932	571.65497	71.85437	-464.49243	213.53929	-0.39257
526	4.375	905.85583	139.88104	1529.30457	-98.86557	313.01678	1308.31274	-882.06134	350.87109	1295.35400	596.51849	376.32809	-3.86937	-240.16309	152.98450	84.53316	-1292.22949	573.50793	65.93700	-485.16803	214.02139	-0.44544
527	4.383	906.74841	139.72319	1526.41089	-98.65166	313.01068	1303.50439	-881.79242	349.79984	1292.24365	571.49072	377.94928	-3.92497	-225.87860	148.36736	89.88731	-1279.82935	576.06720	59.46809	-509.05444	215.21634	-0.44522
528	4.392	908.09399	139.44208	1523.20435	-98.78866	312.92609	1298.43518	-881.79382	349.07037	1288.88086	546.70856	379.53592	-3.96027	-209.56866	143.70480	94.70415	-1264.40674	579.02612	54.38256	-534.56873	216.74657	-0.70021
529	4.400	909.87335	139.03253	1519.70764	-99.36346	312.63568	1293.18713	-882.13177	348.72281	1285.37939	522.06384	381.09406	-4.19001	-191.71643	139.26807	99.09258	-1247.15625	581.82428	52.23873	-560.03857	218.57806	-1.12332
530	4.408	912.03094	138.47623	1515.95154	-100.45490	312.05447	1287.85510	-882.83844	348.74677	1281.89624	497.52338	382.65369	-4.67406	-172.76483	135.29945	102.85970	-1229.75305	583.69470	52.93649	-584.75684	220.67914	-1.54657
531	4.417	914.48718	137.75517	1511.98315	-102.11620	311.17679	1282.56519	-883.89050	349.08386	1278.60718	473.11462	384.30432	-5.23153	-153.02332	131.93735	105.76831	-1213.06238	584.13904	54.64305	-608.92120	222.88138	-1.92759
532	4.425	917.15295	136.85435	1507.87573	-104.36020	310.06851	1277.47705	-885.22412	349.66095	1275.66199	448.85376	386.11267	-5.62407	-132.50745	129.29793	107.63554	-1196.23120	583.22626	55.35785	-632.99744	224.97250	-2.28484
533	4.433	919.93317	135.76949	1503.72925	-107.15135	308.83685	1272.76270	-886.76416	350.41791	1273.14429	424.71588	388.04019	-5.79290	-110.96051	127.46095	108.28337	-1177.58691	581.35370	54.18230	-657.24091	226.87112	-2.57376
534	4.442	922.71387	134.52164	1499.66138	-110.40429	307.59924	1268.57788	-888.43622	351.29190	1271.04761	400.63928	390.02368	-5.86783	-88.02643	126.37190	107.51772	-1156.11182	578.82825	51.36388	-681.60797	228.64908	-2.72364
535	4.450	925.35693	133.15791	1495.79919	-113.98912	306.45642	1265.04773	-890.17297	352.20065	1269.27612	376.55386	392.02570	-5.99245	-63.42957	125.84119	105.22775	-1131.93066	575.65039	48.00803	-705.93256	230.39148	-2.75466
536	4.458	927.71588	131.73506	1492.27625	-117.75290	305.46735	1262.26245	-891.92151	353.05481	1267.68030	352.42749	393.95313	-6.19241	-37.06525	125.57282	101.50584	-1106.07520	571.55591	45.72801	-730.14856	232.07935	-2.77020
537	4.467	929.65985	130.30186	1489.22266	-121.54988	304.63638	1260.26611	-893.62390	353.74988	1266.09973	328.27664	395.67877	-6.37982	-8.92957	125.22089	96.67029	-1080.08789	566.22876	45.73205	-754.34302	233.64359	-2.84884
538	4.475	931.09283	128.90158	1486.74402	-125.25378	303.92523	1259.05310	-895.17261	354.13593	1264.39368	304.10733	397.18158	-6.44419	20.99982	124.54121	91.14324	-1055.26807	559.57947	47.77212	-778.62683	235.14906	-2.99592
539	4.483	931.96912	127.58437	1484.90076	-128.74878	303.28247	1258.58386	-896.40723	354.04990	1262.48926	279.86661	398.55707	-6.35471	52.76392	123.50102	85.25861	-1031.69019	551.85822	50.30038	-803.03613	236.77167	-3.15355
540	4.492	932.30054	126.38907	1483.70544	-131.92056	302.66940	1258.80713	-897.21912	353.48584	1260.49353	255.49091	399.91534	-6.18246	86.34012	122.25362	79.18597	-1007.97516	543.47601	51.91143	-827.55835	238.53223	-3.23437
541	4.500	932.14771	125.31422	1483.13196	-134.66110	302.07196	1259.67029	-897.68774	352.82507	1258.81531	230.96005	401.33856	-6.01787	121.62137	121.02788	73.00368	-982.30005	534.77942	52.36692	-852.16559	240.27606	-3.20730
542	4.508	931.59491	124.32999	1483.12573	-136.88254	301.49783	1261.12244	-898.06305	352.78201	1258.05664	206.27710	402.88330	-5.88354	158.48340	120.05539	66.76690	-953.68365	525.94269	52.25959	-876.81451	241.94650	-3.13991
543	4.517	930.72852	123.41266	1483.61096	-138.52637	300.96460	1263.12012	-898.57562	353.92661	1258.65747	181.44470	404.57233	-5.74893	196.83994	119.56258	60.53466	-922.36285	516.90942	52.17232	-901.49829	243.65134	-3.10450
544	4.525	929.62994	122.55766	1484.49988	-139.56248	300.49487	1265.62854	-899.25415	356.22504	1260.62341	156.47192	406.38229	-5.60643	236.62372	119.72734	54.41577	-889.30383	507.44199	52.33738	-926.30090	245.42294	-3.04388
545	4.533	928.38086	121.76877	1485.70288	-139.98373	300.11755	1268.61792	-899.91351	359.02777	1263.54688	131.39258	408.27847	-5.45667	277.69461	120.62789	48.59042	-855.65430	497.36920	52.86328	-951.33008	247.11261	-2.78223
546	4.542	927.06616	121.04053	1487.13452	-139.80411	299.86093	1272.05798	-900.33215	361.50198	1266.89893	106.27048	410.31024	-5.23039	319.71835	122.22878	43.26346	-822.44434	486.83694	53.99731	-976.58612	248.62604	-2.23735
547	4.550	925.76440	120.35023	1488.71130	-139.06238	299.74127	1275.90979	-900.43158	363.14520	1270.39087	81.14471	412.56128	-4.85165	362.14984	124.36535	38.61250	-790.31683	476.28308	56.00531	-1001.93854	250.09450	-1.56594
548	4.558	924.53394	119.67215	1490.35059	-137.82605	299.75729	1280.11804	-900.26154	363.91223	1274.05737	55.96790	414.93967	-4.38605	404.36020	126.78146	34.76171	-759.28430	466.18475	58.80254	-1027.26550	251.71579	-1.01753
549	4.567	923.41321	118.99429	1491.97754	-136.18857	299.88898	1284.60498	-899.88007	363.97623	1278.05286	30.64955	417.21204	-3.99889	445.77283	129.17163	31.77943	-728.80396	456.84698	61.82545	-1052.56946	253.55649	-0.71130
550	4.575	922.43262	118.31573	1493.53674	-134.25897	300.10022	1289.26794	-899.30524	363.52219	1282.45996	5.15259	419.26196	-3.77362	486.00601	131.07558	29.81164	-698.29529	448.39407	64.38742	-1077.90955	255.51791	-0.58509
551	4.583	921.62054	117.64110	1494.99060	-132.14949	300.34488	1293.98438	-898.54102	362.70074	1287.23242	-20.49673	421.12488	-3.68099	525.08630	131.78893	29.33565	-667.81592	440.90186	66.18624	-1103.24121	257.38144	-0.45561
552	4.592	921.00195	116.97972	1496.30603	-129.96384	300.57791	1298.62439	-897.61719	361.62738	1292.20471	-46.25074	422.82935	-3.65923	563.42981	130.63753	31.08681	-638.33484	434.47571	67.34458	-1128.28967	258.89499	-0.06962
553	4.600	920.59717	116.33820	1497.44592	-127.78285	300.77975	1303.06641	-896.60895	360.36804	1297.13086	-71.98328	424.38800	-3.57263	601.14032	127.62071	35.28076	-611.16986	429.25797	67.91450	-1152.52869	259.92780	0.84191
554	4.608	920.41675	115.71614	1498.37610	-125.65498	300.97473	1307.19983	-895.62695	358.94116	1301.73462	-97.35207	425.95905	-3.09068	636.82623	123.84233	40.70646	-587.00293	425.47443	67.57235	-1175.34985	260.60461	2.41942
555	4.617	920.45435	115.11353	1499.07410	-123.60750	301.20163	1310.91345	-894.78699	357.34406	1305.75818	-121.82385	427.85703	-1.73653	667.18317	120.96184	44.85895	-565.57233	423.41516	65.87821	-1196.35962	261.21249	4.45538
556	4.625	920.68329	114.53838	1499.52563	-121.67255	301.45233	1314.09363	-894.17230	355.57666	1309.00366	-144.89896	430.31555	0.83118	688.61108	119.97812	45.34074	-546.33148	423.26392	62.59040	-1215.60352	261.82166	6.42778
557	4.633	921.05945	114.00778	1499.71497	-119.89207	301.65375	1316.64197	-893.80157	353.67279	1311.37024	-166.23329	433.34308	4.60405	700.02148	120.74285	41.37333	-529.12915	424.98438	57.69076	-1233.64111	261.92966	8.03471
558	4.642	921.52917	113.54021	1499.62402	-118.28952	301.71298	1318.48962	-893.61475	351.73041	1312.86926	-185.57253	436.83844	9.33707	703.87939	122.55845	34.17358	-514.19427	428.42545	51.30807	-1251.47119	260.62006	9.83342
559	4.650	922.03900	113.13828	1499.23706	-116.84588	301.57440	1319.59888	-893.48615	349.89993	1313.60535	-202.68875	440.70746	14.78909	704.07153	124.85501	26.02320	-501.76801	433.48114	43.66824	-1270.12903	257.33618	13.25480
560	4.658	922.54187	112.78058	1498.54468	-115.50890	301.24701	1319.95764	-893.26074	348.33786	1313.73755	-217.37563	444.83026	20.86848	702.88757	127.33656	18.83459	-491.98111	440.11768	35.03857	-1289.81982	252.58585	19.64732
561	4.667	923.00305	112.44044	1497.53870	-114.21677	300.79453	1319.56885	-892.80243	347.15930	1313.43359	-229.37065	449.05252	27.81000	700.01813	129.81169	13.29577	-485.03580	448.29590	25.67863	-1309.10571	247.80804	28.89909
562	4.675	923.41168	112.11005	1496.20471	-112.91374	300.30331	1318.44116	-892.03577	346.40463	1312.82068	-238.10298	453.27686	36.26844	693.76044	132.10751	9.10403	-481.39847	457.85028	15.90057	-1325.15259	244.53830	38.95487
563	4.683	923.78864	111.80092	1494.52856	-111.56316	299.84598	1316.59363	-890.96448	346.04504	1311.95300	-242.58643	457.51306	46.85783	682.73999	134.16061	5.78738	-481.83218	468.30908	6.33974	-1335.18750	243.58612	46.95559
564	4.692	924.18158	111.52693	1492.51440	-110.16361	299.45566	1314.06226	-889.66016	346.02667	1310.81653	-241.92883	461.79321	59.29342	666.78723	136.07391	3.22380	-487.19980	478.69998	-1.77706	-1338.04517	244.74698	50.96266
565	4.700	924.65887	111.28522	1490.18896	-108.75354	299.12994	1310.89465	-888.23639	346.29773	1309.35986	-236.09824	466.01474	72.11606	646.72626	138.00702	1.49736	-498.03839	487.66772	-7.09753	-1334.52356	247.12570	50.73229
566	4.708	925.30469	111.04904	1487.58740	-107.39896	298.85498	1307.14807	-886.82220	346.79086	1307.52966	-226.03625	469.91849	83.47193	623.78894	140.00775	0.55755	-514.26691	494.19943	-9.36590	-1326.38416	249.63071	47.40629
567	4.717	926.20654	110.78433	1484.74707	-106.17967	298.62109	1302.89648	-885.54016	347.40521	1305.29321	-212.99585	473.23764	92.18968	599.26727	142.00136	0.18468	-535.15417	498.30621	-9.69514	-1315.06873	251.32100	42.75317
568	4.725	927.43701	110.47324	1481.70728	-105.18068	298.43213	1298.23962	-884.49353	348.01959	1302.64636	-197.84390	475.80899	98.20164	574.23669	143.94583	0.09929	-559.18805	500.77417	-9.30160	-1301.14160	251.71077	38.22717
569	4.733	929.04236	110.12029	1478.50256	-104.49113	298.31995	1293.29761	-883.76270	348.52390	1299.61377	-180.88586	477.59677	102.19910	549.28259	145.89606	0.03270	-584.37323	502.45184	-8.71923	-1284.46387	250.85063	34.30360
570	4.742	931.03705	109.74690	1475.16431	-104.21498	298.34940	1288.19995	-883.40051	348.84772	1296.25293	-162.14487	478.69177	105.03918	524.53552	147.88364	-0.18271	-609.30408	503.90778	-8.22042	-1264.58484	249.03751	30.61752
571	4.750	933.39355	109.39038	1471.73779	-104.46849	298.61044	1283.08337	-883.42053	348.96689	1292.65100	-141.71707	479.23389	107.33335	499.95804	149.83885	-0.57623	-633.70074	505.39728	-8.08596	-1241.10132	246.55322	26.60786
572	4.758	936.03430	109.09729	1468.29333	-105.34325	299.20728	1278.09863	-883.79669	348.89133	1288.90100	-119.88960	479.27563	109.30363	475.52893	151.67572	-1.07973	-657.87250	506.93716	-8.39786	-1213.96155	243.66623	22.03796
573	4.767	938.83325	108.89638	1464.92419	-106.86115	300.22241	1273.40747	-884.48334	348.65869	1285.08435	-96.99627	478.74622	110.86745	451.22723	153.36978	-1.57970	-682.10388	508.46826	-8.96344	-1183.61487	240.71606	17.14091
574	4.775	941.63300	108.78275	1461.74622	-108.95547	301.65402	1269.15967	-885.44360	348.33063	1281.27466	-73.21648	477.54715	111.84251	426.99890	154.94302	-1.97620	-706.46899	509.96576	-9.48115	-1151.00403	238.07747	12.46895
575	4.783	944.27515	108.73972	1458.89734	-111.48643	303.37933	1265.47058	-886.66650	347.97690	1277.53748	-48.49703	475.64551	112.07224	402.81143	156.46198	-2.24970	-730.89337	511.44379	-9.74093	-1117.41870	236.02374	8.70749
576	4.792	946.62073	108.76352	1456.52563	-114.28062	305.19104	1262.41577	-888.15387	347.65143	1273.93298	-22.63736	473.10114	111.41751	378.69019	158.03331	-2.48160	-755.27795	512.94495	-9.71617	-1084.14722	234.65302	6.54699
577	4.800	948.55554	108.86517	1454.76697	-117.17093	306.88757	1260.04248	-889.87830	347.37299	1270.53149	4.57561	470.01120	109.73441	354.65784	159.72105	-2.75970	-779.58044	514.51782	-9.53696	-1051.93701	233.89578	6.46471
578	4.808	949.99976	109.06198	1453.72070	-120.01997	308.35580	1258.38110	-891.74841	347.11786	1267.42725	33.29355	466.41974	106.91939	330.67139	161.49908	-3.04762	-803.82764	516.16858	-9.39930	-1020.43091	233.67276	8.42031
579	4.817	950.91949	109.36674	1453.43530	-122.72791	309.59589	1257.44775	-893.61389	346.82825	1264.73206	63.56741	462.32791	102.98767	306.64194	163.32117	-3.21806	-828.07849	517.87610	-9.43384	-988.20435	234.11951	11.75238
580	4.825	951.32745	109.78200	1453.90991	-125.22699	310.68027	1257.24023	-895.30841	346.43658	1262.55798	95.35312	457.76028	98.09163	282.48862	165.18259	-3.21737	-852.37860	519.63702	-9.59641	-953.85938	235.50540	15.49925
581	4.833	951.27307	110.30486	1455.10291	-127.46362	311.68347	1257.73950	-896.69928	345.89020	1261.00256	128.57343	452.73770	92.46225	258.16254	167.10069	-3.11330	-876.75385	521.43829	-9.69308	-917.18530	238.03284	18.87091
582	4.842	950.82635	110.93713	1456.94043	-129.38042	312.63092	1258.91455	-897.70654	345.16437	1260.13599	163.14285	447.23950	86.35789	233.65903	169.06395	-2.98222	-901.22479	523.23297	-9.55652	-879.12842	241.78973	21.49392
583	4.850	950.06140	111.68951	1459.33057	-130.91225	313.49255	1260.72583	-898.28314	344.27240	1259.99036	198.94073	441.26953	80.04755	209.01941	170.99065	-2.81192	-925.79657	524.96924	-9.22665	-840.93890	246.57648	23.50873
584	4.858	949.05103	112.57155	1462.18018	-131.99417	314.20914	1263.12781	-898.39777	343.27179	1260.56018	235.80130	434.82825	73.76025	184.29462	172.77870	-2.54552	-950.45892	526.62469	-8.92504	-803.48279	251.76337	25.51672
585	4.867	947.87054	113.58333	1465.40198	-132.57246	314.71991	1266.07385	-898.05066	342.25073	1261.80969	273.53906	427.75122	67.62787	159.50470	174.42944	-2.21077	-975.20966	528.23718	-8.81935	-766.99640	256.62335	28.13688
586	4.875	946.59668	114.72765	1468.91150	-132.61572	314.97357	1269.52124	-897.30573	341.29626	1263.68799	311.94211	419.80981	61.73553	134.63385	176.06679	-1.93250	-1000.05206	529.89502	-8.85411	-731.15448	260.85159	31.47782
587	4.883	945.29871	116.01846	1472.62292	-132.12286	314.93207	1273.42810	-896.30029	340.46802	1266.14478	350.70789	411.00647	56.19418	109.65048	177.81816	-1.77427	-1024.96875	531.65997	-8.84933	-695.34204	264.62531	35.16261
588	4.892	944.02905	117.46713	1476.45300	-131.12469	314.57742	1277.74561	-895.20850	339.77448	1269.13989	389.45963	401.52118	51.07085	84.53387	179.70093	-1.64453	-1049.92871	533.51038	-8.72529	-659.15112	268.16840	38.81008
589	4.900	942.82263	119.06842	1480.32593	-129.67953	313.91656	1282.40991	-894.17242	339.17233	1272.63660	427.87836	391.42181	46.27293	59.29150	181.63348	-1.42516	-1074.93225	535.37140	-8.57891	-622.96918	271.42200	42.27135
590	4.908	941.70605	120.79932	1484.17517	-127.86701	312.97971	1287.33533	-893.24615	338.62335	1276.57874	465.81287	380.70010	41.61361	33.94098	183.53105	-1.12758	-1100.04248	537.17957	-8.55309	-588.07678	274.11179	45.42561
591	4.917	940.70807	122.62764	1487.94568	-125.78285	311.80652	1292.40759	-892.38904	338.15051	1280.86902	503.37158	369.64429	37.12775	8.48700	185.35228	-0.85642	-1125.33228	538.94189	-8.61520	-555.92346	275.91235	47.97263
592	4.925	939.85614	124.51994	1491.59387	-123.52969	310.42975	1297.49023	-891.50891	337.83932	1285.36011	540.99957	359.13040	33.44817	-17.03607	187.08981	-0.67387	-1150.70044	540.75348	-8.34757	-527.23004	276.57025	49.49784
593	4.933	939.16455	126.43188	1495.07935	-121.20065	308.87997	1302.43884	-890.52655	337.80621	1289.85986	579.19440	350.48596	31.73093	-42.48572	188.73454	-0.53805	-1175.66809	542.75677	-6.90773	-501.87677	275.96448	49.70071
594	4.942	938.62781	128.30070	1498.35913	-118.86777	307.20020	1307.11072	-889.43457	338.14618	1294.14392	617.56836	344.72513	32.69880	-67.55414	190.19099	-0.30373	-1199.41772	545.09766	-3.37865	-479.51660	273.95325	48.54501
595	4.950	938.22150	130.06561	1501.38843	-116.58704	305.44382	1311.36963	-888.32007	338.87973	1297.97839	653.91870	341.57877	35.42120	-91.78180	191.25113	0.24994	-1221.12988	547.87048	2.59732	-460.01904	270.33228	46.14718
596	4.958	937.91125	131.69817	1504.12805	-114.40852	303.66409	1315.09448	-887.32428	339.94089	1301.16675	684.55365	339.52457	37.32230	-114.74091	191.71013	1.31883	-1240.29333	551.04865	10.57690	-443.44550	265.10120	42.58675
597	4.967	937.66492	133.20918	1506.54761	-112.37128	301.91660	1318.18640	-886.56030	341.19653	1303.60120	706.13440	337.14941	35.87847	-136.32544	191.47495	2.97482	-1256.72583	554.48077	19.86150	-429.90509	258.47836	37.98367
598	4.975	937.45624	134.63205	1508.62061	-110.48974	300.25925	1320.57251	-886.05096	342.45862	1305.27991	717.82404	334.27451	30.44756	-156.85602	190.57231	5.22943	-1270.50000	557.90857	30.17145	-419.46094	250.60156	32.69364
599	4.983	937.25940	136.01012	1510.32190	-108.75330	298.73431	1322.20605	-885.71820	343.50101	1306.28198	721.92371	331.61115	22.45729	-176.78375	189.09239	8.29551	-1282.00964	560.87885	41.59941	-412.11865	241.52145	27.21720
600	4.992	937.04559	137.38881	1511.63538	-107.13672	297.35696	1323.05823	-885.41486	344.11081	1306.72522	722.10168	329.81207	14.11401	-196.02496	187.03674	12.94106	-1291.90759	562.71436	53.87558	-407.92175	231.47369	21.89199
601	5.000	936.78540	138.80280	1512.55408	-105.60796	296.12271	1323.10974	-884.98126	344.15094	1306.72437	720.60803	329.08298	7.10721	-213.31293	184.16902	20.47635	-1300.58240	562.85352	65.80602	-407.02637	220.93619	16.77434
602	5.008	936.45776	140.26674	1513.07166	-104.13470	295.01794	1322.35535	-884.30402	343.58884	1306.35400	716.93860	329.30582	2.14280	-226.32513	180.10982	31.80968	-1307.50598	561.32483	75.66172	-409.62848	210.53027	11.82508
603	5.017	936.06494	141.76375	1513.18359	-102.69234	294.02570	1320.81555	-883.35162	342.48309	1305.63184	708.90436	330.19238	-0.89488	-232.95306	174.73434	46.17615	-1311.29358	558.80310	82.15049	-415.79102	201.08202	7.16250
604	5.025	935.64294	143.24072	1512.89502	-101.27287	293.12381	1318.53882	-882.17285	340.95715	1304.53772	694.87622	331.35388	-2.53798	-232.64154	168.50656	61.15050	-1310.67834	556.18964	84.88522	-425.36920	193.63358	3.16569
605	5.033	935.25922	144.63629	1512.22583	-99.89085	292.28732	1315.59399	-880.86267	339.18323	1303.05273	675.18146	332.50525	-3.36206	-226.37897	162.23123	74.21317	-1305.37573	554.11700	84.16408	-438.23303	189.02872	0.37266
606	5.042	935.00208	145.91570	1511.20789	-98.57883	291.50372	1312.06396	-879.52808	337.35559	1301.18286	651.72565	333.68652	-3.81392	-215.65967	156.42688	84.23467	-1295.93750	552.76862	80.66000	-454.56616	187.28235	-0.83457
607	5.050	934.96710	147.06935	1509.87585	-97.38081	290.77820	1308.04041	-878.27130	335.64740	1298.95776	626.64581	335.08456	-4.13762	-201.72125	151.07666	91.60483	-1283.02319	552.07385	75.16969	-474.57849	187.47928	-0.62996
608	5.058	935.24371	148.08792	1508.25928	-96.35236	290.11597	1303.62109	-877.17657	334.18289	1296.43066	601.33136	336.69885	-4.37450	-185.40051	145.89192	97.37939	-1266.87781	551.97656	68.40919	-497.74664	188.52377	0.17669
609	5.067	935.89758	148.94833	1506.37878	-95.56049	289.50073	1298.90332	-876.29712	333.03528	1293.68677	576.31427	338.36603	-4.52045	-167.21301	140.64644	102.43188	-1247.26733	552.49133	61.13183	-522.69049	189.89993	0.65851
610	5.075	936.94922	149.61803	1504.25439	-95.08425	288.88696	1293.97974	-875.65479	332.23938	1290.84229	551.61450	339.98419	-4.66708	-147.50085	135.34842	107.09479	-1223.88110	553.51886	54.51773	-547.95251	191.55582	0.44654
611	5.083	938.36615	150.06506	1501.92017	-95.01657	288.20715	1288.94995	-875.25055	331.80423	1288.02612	527.09467	341.57404	-4.95406	-126.59442	130.19363	111.26548	-1197.07544	554.61389	50.13009	-572.76135	193.41174	-0.19002
612	5.092	940.07928	150.26595	1499.43079	-95.45068	287.39648	1283.94177	-875.07397	331.71674	1285.35315	502.67676	343.21176	-5.40642	-104.79755	125.36907	114.69967	-1168.45313	554.98840	48.87028	-597.10199	195.28383	-0.81464
613	5.100	941.99847	150.21521	1496.85498	-96.44382	286.42981	1279.11462	-875.11420	331.94452	1282.90283	478.35724	344.95370	-5.87369	-82.25470	120.97498	117.16373	-1140.36108	553.87036	49.88805	-621.27942	197.07333	-1.20985
614	5.108	944.02063	149.93146	1494.26990	-97.98477	285.34027	1274.63892	-875.37006	332.44269	1280.70618	454.12250	346.77954	-6.18312	-58.90997	117.09531	118.43510	-1114.24756	550.94080	51.12082	-645.55505	198.83763	-1.41170
615	5.117	946.04175	149.44702	1491.75842	-99.99651	284.20120	1270.66748	-875.84570	333.16229	1278.74622	429.93280	348.61786	-6.32137	-34.56793	113.79865	118.32390	-1089.58472	546.42908	51.01076	-670.00171	200.63124	-1.50694
616	5.125	947.96454	148.79846	1489.41174	-102.36308	283.09583	1267.31885	-876.53101	334.04919	1276.97485	405.76364	350.39648	-6.43153	-8.99915	111.04100	116.70909	-1064.63928	540.81879	49.35466	-694.49365	202.37991	-1.49162
617	5.133	949.69543	148.02844	1487.33142	-104.95242	282.09460	1264.67664	-877.39032	335.03137	1275.34021	381.61127	352.04663	-6.66031	17.99591	108.61306	113.55605	-1038.03662	534.44122	46.79798	-718.89929	204.01468	-1.36861
618	5.142	951.14600	147.18434	1485.62463	-107.63365	281.23404	1262.79529	-878.36871	336.02917	1273.81384	357.47247	353.54272	-7.01360	46.58960	106.23121	108.95080	-1009.51282	527.27820	44.07616	-743.21918	205.55878	-1.23582
619	5.150	952.24255	146.31306	1484.38843	-110.29140	280.50238	1261.70239	-879.40277	336.99341	1272.41296	333.34448	354.92798	-7.34674	76.89944	103.70493	103.11083	-979.62048	519.11438	41.69555	-767.49854	207.06830	-1.21137
620	5.158	952.94067	145.45883	1483.69409	-112.82512	279.85223	1261.39783	-880.42432	337.91635	1271.20618	309.19833	356.27780	-7.48830	108.95837	100.99317	96.33894	-949.05029	509.81940	39.93609	-791.76819	208.63565	-1.34966
621	5.167	953.23975	144.65756	1483.57715	-115.13777	279.23175	1261.85840	-881.36182	338.80270	1270.29956	284.95746	357.69165	-7.36808	142.75220	98.12833	88.95685	-918.12488	499.50665	38.94175	-816.06348	210.36288	-1.60870
622	5.175	953.18304	143.93466	1484.02966	-117.13091	278.61261	1263.04138	-882.14508	339.64880	1269.80872	260.54883	359.25623	-7.05798	178.23523	95.19115	81.23645	-886.69055	488.56696	38.82497	-840.42004	212.23529	-1.84159
623	5.183	952.83740	143.31348	1485.00220	-118.71053	278.00110	1264.88806	-882.71423	340.44745	1269.83252	235.95294	360.97205	-6.70184	215.28485	92.37740	73.36348	-854.39398	477.55988	39.71527	-864.88727	214.08327	-1.86662
624	5.192	952.26752	142.80858	1486.42297	-119.79773	277.42987	1267.32935	-883.02722	341.20386	1270.42908	211.19165	362.77798	-6.38725	253.67352	90.00367	65.47409	-821.04443	466.97476	41.68140	-889.53497	215.73187	-1.61822
625	5.200	951.52252	142.40216	1488.22009	-120.34173	276.93884	1270.29443	-883.06213	341.94296	1271.60339	186.30554	364.61563	-6.11906	293.09274	88.37920	57.72686	-786.77344	457.04510	44.59420	-914.40472	217.17105	-1.19302
626	5.208	950.64294	142.04802	1490.32483	-120.32702	276.55798	1273.71863	-882.81940	342.69540	1273.32031	161.35077	366.47058	-5.87833	333.20303	87.68976	50.32681	-752.02649	447.69321	48.02248	-939.44781	218.58076	-0.73102
627	5.217	949.67371	141.70255	1492.66382	-119.76757	276.29871	1277.54663	-882.32104	343.47101	1275.53699	136.37918	368.42474	-5.61315	373.64859	87.99976	43.48195	-717.55170	438.61014	51.23689	-964.51282	220.26666	-0.36441
628	5.225	948.66498	141.33878	1495.15967	-118.69946	276.15015	1281.72485	-881.60364	344.23688	1278.22815	111.38936	370.55966	-5.25073	414.04028	89.22794	37.37190	-684.34387	429.50647	53.47071	-989.40930	222.56796	-0.29143
629	5.233	947.66602	140.93611	1497.73853	-117.18267	276.07715	1286.19092	-880.70551	344.91306	1281.37720	86.31015	372.75031	-4.81184	454.02267	91.09483	32.14563	-653.31854	420.39862	54.37477	-1014.04950	225.58972	-0.66291
630	5.242	946.72168	140.47607	1500.33508	-115.30045	276.03448	1290.86938	-879.65125	345.40186	1284.94678	61.07524	374.77802	-4.42171	493.42279	93.14722	27.95193	-624.77612	411.71326	54.22930	-1038.61230	228.84885	-1.25054
631	5.250	945.87000	139.95572	1502.89209	-113.14634	275.99152	1295.66821	-878.45013	345.63647	1288.85620	35.70313	376.65564	-4.16159	532.32532	94.75143	25.14101	-598.21973	404.14813	53.66102	-1063.44580	231.45158	-1.46954
632	5.258	945.13495	139.38998	1505.36047	-110.80618	275.94870	1300.47571	-877.11896	345.58948	1292.97290	10.24782	378.56738	-4.00607	570.96576	95.10983	24.53288	-572.85217	398.36676	53.17180	-1088.62280	232.78406	-0.89141
633	5.267	944.52356	138.79156	1507.70142	-108.34810	275.93704	1305.16553	-875.71075	345.23132	1297.11353	-15.25679	380.57263	-3.87158	609.33746	93.63542	27.09178	-548.30139	394.69141	52.83105	-1113.63000	232.89302	0.46953
634	5.275	944.03003	138.15746	1509.88831	-105.82893	276.00003	1309.61182	-874.32306	344.51819	1301.06104	-40.68073	382.61850	-3.58746	646.47479	90.64880	32.67818	-524.92603	392.99252	52.21957	-1137.55029	232.29468	2.41480
635	5.283	943.63831	137.47456	1511.90125	-103.30885	276.16647	1313.70276	-873.07996	343.43881	1304.59717	-65.65992	384.73068	-2.84361	679.85229	87.56213	39.09672	-503.48828	392.87903	50.67477	-1159.56201	231.54242	4.78416
636	5.292	943.32062	136.73375	1513.71899	-100.85540	276.42935	1317.34180	-872.08954	342.05011	1307.53674	-89.65449	387.04871	-1.26386	705.83759	85.89455	43.00635	-484.55515	394.04575	47.71315	-1179.39514	230.92188	7.31027
637	5.300	943.03912	135.93980	1515.31567	-98.53369	276.73480	1320.44043	-871.38751	340.46048	1309.75684	-112.16328	389.72247	1.40833	721.69885	86.07671	42.12967	-468.21225	396.42877	43.26393	-1197.52515	230.39677	9.61782
638	5.308	942.75507	135.11198	1516.66077	-96.39039	276.99258	1322.91711	-870.90729	338.80447	1311.21497	-132.87836	392.78949	5.17651	727.85413	87.54226	36.61202	-454.25787	400.07095	37.58207	-1215.03931	229.66428	11.62309
639	5.317	942.43500	134.27740	1517.72266	-94.44246	277.11182	1324.70715	-870.50366	337.23578	1311.94800	-151.66583	396.16025	9.87646	727.89343	89.64705	28.56315	-442.51297	404.96460	31.05033	-1233.18323	228.28043	13.95685
640	5.325	942.05121	133.45946	1518.47278	-92.67862	277.03699	1325.76782	-870.01361	335.90826	1312.05200	-168.42082	399.75839	15.38063	725.90503	92.01215	20.56769	-432.94174	411.02011	24.02931	-1252.59180	225.96040	17.90818
641	5.333	941.58356	132.66687	1518.88916	-91.06749	276.76593	1326.07458	-869.31775	334.93323	1311.65295	-182.86411	403.64975	21.77203	723.68817	94.39411	14.26163	-425.68915	418.10928	16.77665	-1272.34790	223.06340	24.41959
642	5.342	941.02435	131.89362	1518.95679	-89.56636	276.34573	1325.62317	-868.36957	334.35529	1310.86975	-194.37344	407.97577	29.49689	720.35120	96.64024	9.82258	-421.18115	426.12384	9.49150	-1289.69189	220.68872	32.76467
643	5.350	940.38495	131.13295	1518.66296	-88.13187	275.84601	1324.42969	-867.18506	334.16925	1309.78259	-201.94205	412.75546	39.23596	714.00317	98.65207	6.61452	-420.18246	434.93164	2.53563	-1301.21899	219.88782	40.51818
644	5.358	939.70026	130.38538	1517.99915	-86.73036	275.32803	1322.52148	-865.81903	334.33844	1308.42163	-204.46515	417.79654	51.17551	703.52649	100.45115	4.14836	-423.59744	444.12372	-3.35196	-1304.89990	220.81792	45.08052
645	5.367	939.02582	129.64246	1516.96692	-85.33728	274.84418	1319.93005	-864.35150	334.78772	1306.77832	-201.44176	422.78943	64.25280	689.03223	102.28214	2.34026	-431.91745	452.79053	-7.28510	-1301.12549	222.78970	45.30360
646	5.375	938.43604	128.87529	1515.58386	-83.92549	274.46017	1316.68225	-862.87518	335.40103	1304.82886	-193.45441	427.46432	76.42863	671.13593	104.38785	1.15855	-444.98599	459.85712	-8.99427	-1291.91235	224.81198	41.93358
647	5.383	938.02783	128.05171	1513.88037	-82.48212	274.24194	1312.79907	-861.48224	336.04504	1302.55664	-181.77927	431.67911	85.93173	650.32526	106.71176	0.44330	-462.55908	464.84720	-9.22390	-1279.28577	225.95686	36.77323
648	5.392	937.90979	127.15939	1511.89014	-81.06343	274.20044	1308.33496	-860.26184	336.59705	1299.96399	-167.56665	435.38989	92.26314	627.18414	109.00266	0.01876	-484.20737	468.13000	-9.00039	-1264.24316	225.59003	31.38008
649	5.400	938.17395	126.21463	1509.64844	-79.80467	274.28113	1303.41528	-859.29675	336.95935	1297.07239	-151.41428	438.61890	96.13319	602.68225	111.10233	-0.23941	-508.44232	470.39972	-8.77751	-1246.66553	223.54916	26.32368
650	5.408	938.87799	125.25276	1507.19360	-78.85583	274.42932	1298.19568	-858.64636	337.06927	1293.92163	-133.47731	441.43973	98.66261	577.80859	113.03013	-0.42517	-533.31213	472.15363	-8.59957	-1225.88477	220.14052	21.40261
651	5.417	940.04291	124.29990	1504.56677	-78.33407	274.64725	1292.80664	-858.32935	336.91739	1290.57532	-113.79353	443.88031	100.66630	553.10242	114.87775	-0.64516	-557.84155	473.61279	-8.56425	-1201.53186	216.04480	16.34794
652	5.425	941.65405	123.34975	1501.80688	-78.32962	274.99554	1287.36060	-858.32269	336.55945	1287.12927	-92.53194	445.85632	102.42486	528.65106	116.67510	-1.00386	-582.09137	474.88574	-8.76674	-1174.24597	212.09158	11.39245
653	5.433	943.66168	122.38454	1498.95825	-78.91502	275.56732	1281.98889	-858.58142	336.09625	1283.70850	-70.01099	447.24426	103.83221	504.37320	118.37701	-1.50023	-606.35785	476.09698	-9.13860	-1145.70410	208.88211	7.32040
654	5.442	945.98059	121.42372	1496.08521	-80.12917	276.45294	1276.85596	-859.06879	335.63135	1280.44812	-46.53713	447.97452	104.67667	480.23239	119.95129	-1.98576	-630.74451	477.36710	-9.53336	-1117.61646	206.65263	4.91250
655	5.450	948.48785	120.52905	1493.28198	-81.94501	277.68909	1272.14014	-859.78033	335.23483	1277.46118	-22.25831	448.03796	104.82225	456.25439	121.42139	-2.29698	-655.14880	478.74683	-9.83731	-1090.41064	205.29196	4.40443
656	5.458	951.02350	119.76187	1490.67346	-84.25069	279.21347	1268.00122	-860.74042	334.92303	1274.80969	2.86733	447.43344	104.17177	432.42972	122.87128	-2.43589	-679.40900	480.21503	-9.98363	-1063.06030	204.33804	5.49686
657	5.467	953.40430	119.15791	1488.40820	-86.87273	280.88135	1264.56262	-861.96045	334.65582	1272.50537	29.01570	446.16208	102.58839	408.65927	124.40324	-2.56070	-703.45007	481.72403	-9.96673	-1034.24316	203.38420	7.62441
658	5.475	955.44812	118.72769	1486.64172	-89.62659	282.54993	1261.91040	-863.38531	334.35391	1270.53528	56.39978	444.28754	99.96721	384.83051	126.03017	-2.80000	-727.31274	483.25131	-9.86477	-1003.38818	202.61218	10.17976
659	5.483	957.00720	118.45935	1485.50745	-92.35556	284.14752	1260.09607	-864.88306	333.92715	1268.88538	85.17645	441.90891	96.32043	360.94342	127.69422	-3.14597	-751.10144	484.80832	-9.80172	-970.68787	202.62938	12.70493
660	5.492	958.00000	118.33069	1485.08728	-94.94315	285.67056	1259.13635	-866.29547	333.30417	1267.54846	115.39088	439.07617	91.76276	337.08582	129.39362	-3.49292	-774.93347	486.40802	-9.85105	-936.64709	203.85437	14.99735
661	5.500	958.41864	118.32080	1485.40088	-97.30450	287.13947	1259.01294	-867.50232	332.46179	1266.54016	146.98856	435.80844	86.49978	313.26294	131.16042	-3.70562	-798.89502	488.06012	-9.95842	-901.84351	206.32817	17.01730
662	5.508	958.31018	118.40257	1486.41785	-99.36633	288.56073	1259.67798	-868.43555	331.42871	1265.92615	179.88330	432.10599	80.78105	289.35919	132.96838	-3.69805	-823.01715	489.78003	-9.97843	-866.84204	210.00285	18.71573
663	5.517	957.75012	118.53972	1488.07153	-101.05193	289.91318	1261.06799	-869.04565	330.25134	1265.82202	213.98239	427.91064	74.80255	265.27682	134.75330	-3.49587	-847.28448	491.55228	-9.81891	-832.09094	214.84506	20.11582
664	5.525	956.82068	118.70493	1490.27441	-102.28431	291.15350	1263.11841	-869.27539	328.96280	1266.35095	249.16113	423.15598	68.70232	241.01022	136.47888	-3.20140	-871.64880	493.31470	-9.53769	-797.84070	220.53894	21.58648
665	5.533	955.60114	118.89548	1492.93372	-103.00134	292.22400	1265.77686	-869.07159	327.59351	1267.57959	285.26910	417.83228	62.60913	216.59863	138.16704	-2.90758	-896.05945	495.01331	-9.27737	-764.11414	226.31410	23.79242
666	5.542	954.16504	119.12718	1495.96411	-103.16871	293.06696	1269.00415	-868.42200	326.19626	1269.47961	322.13898	411.92844	56.66035	192.05426	139.87839	-2.66560	-920.49646	496.65039	-9.11388	-730.72900	231.40334	27.13330
667	5.550	952.58270	119.42075	1499.28796	-102.78113	293.64374	1272.76563	-867.39093	324.84152	1271.94336	359.55737	405.34622	51.02749	167.35199	141.65894	-2.49314	-944.96313	498.27365	-8.99167	-697.44562	235.74132	31.24572
668	5.558	950.92426	119.79535	1502.82971	-101.85676	293.93890	1277.02197	-866.13153	323.59470	1274.84729	397.24072	397.95618	45.90915	142.49915	143.48000	-2.36204	-969.48309	499.92667	-8.81644	-664.22174	239.94160	35.28028
669	5.567	949.25665	120.26282	1506.51099	-100.43636	293.94891	1281.72375	-864.84247	322.50897	1278.11462	434.85419	389.71283	41.42558	117.53958	145.26273	-2.20633	-994.11755	501.62567	-8.58200	-631.39288	244.52336	38.67181
670	5.575	947.63751	120.82535	1510.25208	-98.58713	293.67657	1286.80713	-863.67682	321.62064	1281.73047	472.08185	380.65610	37.50828	92.48517	147.00937	-1.98919	-1018.94385	503.39236	-8.39050	-599.64142	249.36186	41.41820
671	5.583	946.11566	121.48401	1513.97839	-96.40341	293.13287	1292.18799	-862.67694	320.94086	1285.70178	508.73596	370.97318	34.01630	67.32339	148.80991	-1.73342	-1043.99756	505.25946	-8.35072	-569.72211	253.83752	43.71289
672	5.592	944.73181	122.23990	1517.63000	-93.99668	292.34088	1297.75427	-861.78784	320.47299	1289.99866	544.87579	361.29108	31.13353	42.06061	150.70396	-1.47485	-1069.21509	507.23282	-8.39415	-542.06274	257.30109	45.61652
673	5.600	943.51520	123.07648	1521.16333	-91.47629	291.34027	1303.36096	-860.91693	320.24225	1294.51794	580.84082	352.87668	29.69051	16.72742	152.64357	-1.22897	-1094.35645	509.31787	-8.08534	-516.62048	259.34283	47.08163
674	5.608	942.47974	123.94510	1524.53918	-88.93582	290.18582	1308.83594	-859.99591	320.29657	1299.08032	616.92340	347.22693	30.78717	-8.60101	154.53062	-0.98321	-1118.93616	511.58704	-6.59628	-493.15149	259.76810	48.07047
675	5.617	941.62854	124.78200	1527.71423	-86.45645	288.93579	1314.00110	-859.02411	320.67773	1303.45508	652.53143	344.95535	34.53888	-33.73877	156.21652	-0.66984	-1142.27246	514.15747	-3.07764	-471.52936	258.49756	48.53405
676	5.625	940.95782	125.54303	1530.64465	-84.11294	287.64313	1318.69849	-858.07458	321.39331	1307.40210	685.43805	344.96429	39.12937	-58.32098	157.53474	-0.13612	-1163.69092	517.11176	2.70621	-451.83380	255.52695	48.33053
677	5.633	940.45569	126.21643	1533.28918	-81.96678	286.35620	1322.80603	-857.26294	322.40503	1310.71924	712.19794	345.21796	41.62231	-81.85449	158.37057	0.83218	-1182.73547	520.46277	10.21288	-434.29834	250.96501	47.25862
678	5.642	940.09540	126.81116	1535.60547	-80.05679	285.12180	1326.23303	-856.69263	323.62781	1313.28479	730.06299	344.51202	40.01665	-103.97198	158.71367	2.38630	-1199.23511	524.16028	18.75261	-419.20996	245.05663	45.20196
679	5.650	939.83197	127.34479	1537.55225	-78.39691	283.98279	1328.91309	-856.39526	324.92725	1315.08093	739.09711	343.14124	34.52217	-124.67169	158.62979	4.51807	-1213.29761	528.05096	28.14149	-406.74707	238.13431	42.23512
680	5.658	939.60657	127.84021	1539.09900	-76.97601	282.97125	1330.80615	-856.29700	326.12912	1316.18750	742.35663	342.00153	27.00725	-144.24890	158.12030	7.21012	-1225.34558	531.73846	38.60999	-396.82837	230.58272	38.62519
681	5.667	939.36035	128.32268	1540.22351	-75.75945	282.10559	1331.90479	-856.24658	327.05490	1316.74243	743.63873	341.62274	19.49994	-162.92639	157.06978	10.77645	-1236.02075	534.56128	50.09079	-389.18213	222.78470	34.76498
682	5.675	939.05609	128.81238	1540.90833	-74.69823	281.39221	1332.22595	-856.09174	327.55453	1316.87708	744.86523	342.03857	13.16793	-180.32471	155.38281	16.06625	-1245.72241	535.92181	61.58817	-383.64093	215.03317	30.98529
683	5.683	938.68951	129.31815	1541.14355	-73.74104	280.82034	1331.79285	-855.74231	327.51978	1316.66589	745.28986	343.08823	8.24706	-195.07697	153.03583	24.12609	-1254.01611	535.69403	71.39544	-380.37463	207.48505	27.25829
684	5.692	938.28326	129.83994	1540.92688	-72.84046	280.36118	1330.62158	-855.17657	326.91113	1316.12048	742.57635	344.62082	4.46427	-205.20142	149.96643	35.24683	-1259.62048	534.27612	78.10555	-379.90869	200.16061	23.10079
685	5.700	937.87744	130.37268	1540.25720	-71.95770	279.97870	1328.72583	-854.41266	325.79114	1315.21411	734.49957	346.47699	1.47864	-209.26385	146.16580	48.21485	-1261.28027	532.32751	81.28264	-382.94012	193.02682	17.94661
686	5.708	937.52271	130.89656	1539.13281	-71.07303	279.64258	1326.13379	-853.48468	324.30847	1313.90576	720.21979	348.41293	-0.84216	-207.20367	141.95895	60.80267	-1258.70752	530.45392	81.25082	-389.95325	186.19829	11.83210
687	5.717	937.27472	131.36575	1537.56152	-70.19589	279.33759	1322.89563	-852.43793	322.63635	1312.14807	700.52826	350.21466	-2.46282	-200.03571	137.90833	71.19059	-1252.57813	529.02820	78.67258	-400.81714	180.18289	5.80685
688	5.725	937.19720	131.71649	1535.56934	-69.36498	279.06848	1319.08142	-851.33569	320.92679	1309.89014	677.21643	351.88763	-3.41878	-189.04205	134.31465	78.90791	-1243.76941	528.22729	74.28075	-414.84753	175.83104	1.41457
689	5.733	937.36835	131.88715	1533.20007	-68.63783	278.85141	1314.77100	-850.26318	319.29642	1307.09583	652.21710	353.56006	-3.88133	-175.28375	131.00708	84.61166	-1232.66614	528.15839	68.67232	-431.58490	173.72482	-0.55434
690	5.742	937.87378	131.83524	1530.50684	-68.07893	278.69543	1310.04346	-849.31738	317.83344	1303.76978	626.90411	355.24786	-4.04784	-159.52063	127.68073	89.26343	-1218.94604	528.90631	62.39658	-451.30505	173.65848	-0.71371
691	5.750	938.78192	131.54604	1527.54138	-67.75444	278.58612	1304.97607	-848.58569	316.61914	1299.97034	601.85565	356.87866	-4.09317	-142.26862	124.24431	93.49684	-1201.93494	530.46112	56.36967	-474.17700	174.91617	-0.38762
692	5.758	940.11749	131.02864	1524.34644	-67.73306	278.47079	1299.64978	-848.13177	315.72696	1295.80664	577.11908	358.44171	-4.18777	-123.86591	120.81927	97.45414	-1181.45630	532.55194	52.00247	-499.22925	176.84187	-0.48517
693	5.767	941.85089	130.29628	1520.95752	-68.08810	278.25851	1294.15723	-847.99841	315.18149	1291.43188	552.57617	359.99811	-4.45242	-104.55530	117.61569	100.93652	-1158.63013	534.52051	50.38014	-524.80188	178.99799	-1.06971
694	5.775	943.90930	129.35451	1517.41187	-68.89342	277.85379	1288.61829	-848.21466	314.93124	1287.03223	528.15857	361.62668	-4.87111	-84.48450	114.88306	103.62278	-1135.62012	535.50354	51.05820	-549.76147	181.09657	-1.74626
695	5.783	946.19263	128.22087	1513.75916	-70.20650	277.20538	1283.19397	-848.78998	314.87878	1282.79907	503.88354	363.37714	-5.30810	-63.59717	112.79480	105.24007	-1114.07031	534.92120	52.18669	-573.94952	183.03062	-2.25446
696	5.792	948.57916	126.94189	1510.07397	-72.04336	276.33328	1278.07520	-849.70258	314.93985	1278.89087	479.76221	365.24017	-5.63036	-41.63098	111.29038	105.64729	-1093.77771	532.76001	52.06228	-597.76794	184.84828	-2.62873
697	5.800	950.92810	125.57491	1506.46362	-74.36244	275.32489	1273.44836	-850.90186	315.07947	1275.39868	455.74194	367.16220	-5.81680	-18.31586	110.19637	104.77960	-1073.11157	529.37720	50.18821	-621.59326	186.59439	-2.94633
698	5.808	953.09021	124.16664	1503.06702	-77.07001	274.30835	1269.46277	-852.33051	315.30450	1272.33716	431.76312	369.05762	-5.98344	6.46783	109.42155	102.58737	-1050.51880	525.13666	47.14100	-645.53027	188.26791	-3.15980
699	5.817	954.92291	122.75714	1500.04163	-80.04222	273.40491	1266.21619	-853.94177	315.64658	1269.67175	407.81378	370.85751	-6.26025	32.75751	108.81054	99.11992	-1025.56494	520.18451	44.17833	-669.54053	189.89859	-3.19826
700	5.825	956.31018	121.39188	1497.53918	-83.14923	272.68097	1263.75098	-855.69012	316.16510	1267.36243	383.89496	372.58804	-6.61000	60.64569	108.01878	94.59571	-999.01941	514.42883	42.83244	-693.58728	191.52072	-3.10934
701	5.833	957.18335	120.11719	1495.67163	-86.26964	272.12860	1262.05957	-857.51099	316.93481	1265.39001	359.99298	374.30405	-6.86456	90.26413	106.77344	89.30969	-972.28961	507.69232	43.97352	-717.64172	193.10138	-3.03971
702	5.842	957.53052	118.96066	1494.48962	-89.29240	271.67999	1261.10291	-859.30505	317.98856	1263.76514	336.09149	375.97681	-6.93574	121.69717	105.07986	83.51180	-946.44287	499.96625	46.87585	-741.69604	194.60628	-3.08346
703	5.850	957.38672	117.92157	1493.98914	-92.11357	271.24384	1260.83667	-860.94763	319.28210	1262.53955	312.15405	377.54785	-6.87543	154.97934	103.09241	77.39308	-921.30090	491.54099	49.66259	-765.79932	196.11703	-3.20176
704	5.858	956.81470	116.97725	1494.13269	-94.63744	270.74976	1261.22693	-862.32495	320.72806	1261.82166	288.10687	379.02112	-6.76041	190.10864	101.00277	71.09435	-895.47595	482.81656	50.89661	-790.03564	197.79671	-3.30976
705	5.867	955.88672	116.09161	1494.86243	-96.78220	270.17780	1262.24622	-863.36511	322.23260	1261.75757	263.86456	380.46271	-6.61694	227.01456	99.07010	64.67606	-867.44110	474.01514	50.49237	-814.45050	199.73508	-3.37627
706	5.875	954.67328	115.22733	1496.10547	-98.48441	269.55902	1263.86682	-864.03949	323.69617	1262.46313	239.38470	381.95416	-6.44830	265.55902	97.59447	58.14562	-836.62122	465.11530	49.26212	-838.99768	201.83684	-3.41676
707	5.883	953.24243	114.36824	1497.77930	-99.69745	268.95517	1266.06067	-864.34814	325.02386	1263.96143	214.70596	383.54782	-6.25952	305.58618	96.80518	51.57532	-803.67859	455.98239	48.09315	-863.57971	203.85663	-3.41732
708	5.892	951.66095	113.53117	1499.79553	-100.38795	268.43396	1268.80176	-864.30334	326.15790	1266.17517	189.90289	385.25565	-6.03883	346.91394	96.77259	45.18521	-770.16040	446.51172	47.60896	-888.16962	205.59030	-3.27790
709	5.900	949.99207	112.74228	1502.06421	-100.54080	268.04590	1272.06091	-863.92499	327.09967	1268.97559	165.01517	387.05530	-5.77496	389.22296	97.41679	39.28242	-737.92834	436.69019	48.11184	-912.85425	207.04123	-2.89861
710	5.908	948.29260	112.00600	1504.50366	-100.17041	267.81094	1275.80042	-863.25116	327.89532	1272.25342	140.04312	388.91537	-5.48312	431.97995	98.55643	34.14356	-708.38245	426.61240	49.38527	-937.71893	208.38565	-2.32285
711	5.917	946.61053	111.30850	1507.04663	-99.32309	267.71613	1279.97058	-862.34692	328.57352	1275.95825	114.97012	390.83710	-5.16629	474.48004	99.94833	29.94145	-681.70959	416.52832	50.66180	-962.75415	209.81789	-1.69674
712	5.925	944.98279	110.63847	1509.63379	-98.06763	267.72162	1284.50818	-861.29779	329.08643	1280.08496	89.77721	392.80957	-4.81379	515.97754	101.32977	26.74575	-656.89856	406.87659	51.16876	-987.89160	211.45868	-1.15164
713	5.933	943.44086	109.99098	1512.20825	-96.48518	267.77820	1289.33069	-860.19067	329.32526	1284.62695	64.45865	394.75327	-4.46515	555.96149	102.30879	24.75754	-632.66534	398.20200	50.79385	-1013.07312	213.33241	-0.77704
714	5.942	942.01782	109.36026	1514.71692	-94.66209	267.85382	1294.33154	-859.09064	329.19223	1289.52722	39.01698	396.61197	-4.19721	594.44745	102.16253	24.66553	-608.43799	390.96387	50.08402	-1038.23694	215.30782	-0.56194
715	5.950	940.74194	108.73529	1517.11169	-92.67851	267.95511	1299.38184	-858.02899	328.65103	1294.64795	13.46066	398.42316	-4.03192	631.75452	100.18582	27.33401	-584.61493	385.35904	49.52826	-1063.17029	217.09367	-0.30973
716	5.958	939.62372	108.09923	1519.35034	-90.59384	268.13483	1304.33875	-857.02222	327.73358	1299.77563	-12.10776	400.25931	-3.83578	667.54712	96.63506	32.53642	-562.05200	381.36761	48.96110	-1087.41602	218.36603	0.34619
717	5.967	938.65460	107.43544	1521.39551	-88.44875	268.46463	1309.05286	-856.10480	326.52899	1304.66138	-37.36200	402.19977	-3.24084	699.80170	92.98053	38.10870	-541.33643	379.02576	47.78996	-1110.40332	218.92340	1.75980
718	5.975	937.81213	106.73752	1523.21265	-86.28684	268.97580	1313.37573	-855.33374	325.15219	1309.06995	-61.75726	404.33670	-1.72085	724.96124	90.76306	40.91803	-522.56622	378.52362	45.59721	-1131.66553	218.83972	3.89826
719	5.983	937.06232	106.00923	1524.77087	-84.16710	269.62140	1317.17065	-854.76025	323.68896	1312.81946	-84.71429	406.76950	1.13518	740.10168	90.40776	38.97455	-505.73492	379.95450	42.29451	-1151.04993	218.41266	6.17612
720	5.992	936.36365	105.25674	1526.04077	-82.15091	270.29361	1320.32593	-854.39679	322.17596	1315.80334	-105.80098	409.59073	5.40934	745.56262	91.40529	32.73502	-491.07227	383.13181	37.89491	-1168.93799	217.74886	7.99164
721	6.000	935.67413	104.48337	1526.99365	-80.27844	270.87018	1322.76282	-854.19568	320.64664	1317.98828	-124.69641	412.82376	10.91962	744.93982	93.14753	24.57814	-478.88489	387.74036	32.41349	-1186.30798	216.49289	9.55434
722	6.008	934.96075	103.68420	1527.60498	-78.55314	271.26068	1324.43433	-854.05182	319.17218	1319.38574	-141.04175	416.39758	17.46710	742.17792	95.20505	17.16287	-469.19473	393.58765	25.96659	-1204.35059	214.14722	12.10921
723	6.017	934.21216	102.84662	1527.85632	-76.94920	271.43060	1325.31628	-853.83966	317.85635	1320.03247	-154.40900	420.19415	25.09351	738.88953	97.28874	11.97589	-461.69791	400.69696	18.85092	-1223.52942	210.69595	17.18246
724	6.025	933.44177	101.96062	1527.73560	-75.43647	271.39349	1325.40198	-853.45801	316.82104	1320.00964	-164.23395	424.05533	34.19675	734.11646	99.30067	8.84857	-456.13367	409.18939	11.50963	-1242.58911	206.97273	25.17695
725	6.033	932.67432	101.02754	1527.23669	-73.99609	271.19257	1324.69971	-852.85089	316.17520	1319.44971	-169.65919	427.81296	45.24222	725.92761	101.27736	6.62882	-452.72940	419.03314	4.46483	-1258.59802	204.31476	34.49595
726	6.042	931.93524	100.06403	1526.36279	-72.61813	270.88776	1323.24048	-852.02063	315.96112	1318.49011	-169.79866	431.41125	58.06314	713.12799	103.27876	4.49361	-452.35159	429.79059	-1.65993	-1268.46362	203.57851	42.36052
727	6.050	931.25964	99.10010	1525.12476	-71.30003	270.54346	1321.08081	-851.03589	316.13739	1317.22449	-164.48485	434.90942	71.42845	695.86853	105.34132	2.56801	-456.13690	440.46906	-6.13603	-1270.76892	204.51068	46.67107
728	6.058	930.70795	98.16638	1523.53894	-70.05574	270.21481	1318.29272	-850.01489	316.61090	1315.69360	-154.59045	438.30112	83.54442	675.11993	107.46051	1.25583	-464.84036	449.72318	-8.51944	-1266.28662	206.17209	47.09322
729	6.067	930.36542	97.27347	1521.62878	-68.92161	269.94009	1314.95056	-849.08856	317.27148	1313.89331	-141.45630	441.45108	93.11882	651.98950	109.60320	0.54653	-478.70676	456.56433	-9.20223	-1256.91016	207.65474	44.75489
730	6.075	930.32373	96.40446	1519.42664	-67.95212	269.73462	1311.13074	-848.36359	318.01389	1311.78992	-126.13678	444.23724	99.95796	627.50903	111.71545	0.17341	-497.63580	460.96124	-9.14816	-1244.24573	208.30339	41.27351
731	6.083	930.66339	95.53273	1516.96838	-67.21355	269.58340	1306.91040	-847.89990	318.74774	1309.35071	-109.13528	446.60815	104.67375	602.54712	113.76631	-0.06740	-520.62012	463.63724	-8.96895	-1228.94263	207.73683	37.83076
732	6.092	931.44214	94.64081	1514.29248	-66.78087	269.45993	1302.36853	-847.71320	319.39749	1306.56982	-90.53940	448.47644	108.03061	577.63879	115.80680	-0.29977	-545.56232	465.43207	-8.71649	-1210.78784	205.95486	34.71518
733	6.100	932.68365	93.72913	1511.44373	-66.73906	269.37537	1297.59607	-847.79218	319.90649	1303.47998	-70.29035	449.70340	110.55215	552.97229	117.87511	-0.59632	-570.60162	466.91641	-8.43482	-1189.21350	203.29517	31.55538
734	6.108	934.36981	92.81607	1508.47314	-67.18045	269.41418	1292.71448	-848.10974	320.24515	1300.15552	-48.46629	450.24042	112.47250	528.53308	119.87248	-0.95025	-595.14075	468.33414	-8.34326	-1163.88745	200.19742	27.96886
735	6.117	936.43970	91.92867	1505.43616	-68.18439	269.72504	1287.88062	-848.63367	320.41199	1296.70764	-25.39292	450.17419	113.83236	504.24704	121.65759	-1.30450	-619.40350	469.71991	-8.55381	-1135.01746	197.05257	23.96381
736	6.125	938.78748	91.09894	1502.39819	-69.78572	270.46854	1283.27490	-849.34558	320.42038	1293.25830	-1.46780	449.57748	114.57566	480.06589	123.20169	-1.60860	-643.67554	471.07910	-8.94382	-1103.28186	194.20407	19.84943
737	6.133	941.26263	90.36223	1499.44885	-71.94946	271.73212	1279.06982	-850.25635	320.27734	1289.90967	23.09148	448.39462	114.60201	455.98645	124.60087	-1.84175	-668.02631	472.47125	-9.28791	-1069.62256	191.88269	16.03078
738	6.142	943.68280	89.74782	1496.71228	-74.56896	273.45929	1275.39746	-851.40118	319.99146	1286.72437	48.32451	446.51172	113.79334	432.01501	126.00049	-2.03389	-692.37274	473.94833	-9.43500	-1035.00867	190.06609	12.97272
739	6.150	945.86041	89.27422	1494.33691	-77.49407	275.45657	1272.34387	-852.81018	319.61057	1283.72217	74.42735	443.88397	112.04607	408.11063	127.49407	-2.24746	-716.63684	475.48898	-9.38623	-1000.10156	188.60242	11.13585
740	6.158	947.63452	88.94801	1492.47290	-80.56869	277.48187	1269.96289	-854.47107	319.22528	1280.89087	101.61789	440.57651	109.30313	384.18997	129.08211	-2.51471	-740.83014	477.04816	-9.24508	-964.95569	187.66841	10.67424
741	6.167	948.89929	88.76427	1491.24500	-83.65291	279.34647	1268.28918	-856.31421	318.90640	1278.20520	130.07126	436.70880	105.55685	360.22382	130.74675	-2.81325	-765.01782	478.62289	-9.14168	-929.21851	187.84785	11.27683
742	6.175	949.61755	88.71355	1490.72766	-86.62824	280.96393	1267.33521	-858.22992	318.64801	1275.65308	159.89264	432.36890	100.84785	336.25992	132.50058	-3.07830	-789.24646	480.22946	-9.17396	-892.86450	189.38121	12.52433
743	6.183	949.81476	88.78944	1490.93176	-89.39574	282.33459	1267.08228	-860.09894	318.38361	1273.27527	191.08514	427.60568	95.31583	312.30356	134.34671	-3.24098	-813.51941	481.86050	-9.33392	-856.51251	191.76814	14.22224
744	6.192	949.55548	88.99129	1491.81580	-91.87057	283.50073	1267.48413	-861.80957	318.03961	1271.19006	223.55621	422.48767	89.22823	288.26224	136.25346	-3.28828	-837.82574	483.49304	-9.48910	-820.84955	194.49545	16.28180
745	6.200	948.91400	89.31934	1493.30945	-93.97697	284.50446	1268.48547	-863.26288	317.56369	1269.56812	257.17450	417.10236	82.88472	264.02893	138.14380	-3.24568	-862.17230	485.12476	-9.49041	-786.09869	197.54181	18.59338
746	6.208	947.95819	89.76506	1495.33521	-95.65147	285.36444	1270.03821	-864.37665	316.92206	1268.57288	291.82361	411.47241	76.49503	239.55835	139.91681	-3.09770	-886.57831	486.79126	-9.31371	-752.11633	201.01288	21.04520
747	6.217	946.74866	90.31062	1497.81787	-96.85055	286.07101	1272.10742	-865.09070	316.09924	1268.30359	327.38739	405.49585	70.18214	214.87317	141.57230	-2.82546	-911.05188	488.54407	-9.06781	-718.62970	204.85756	23.46417
748	6.225	945.34137	90.94522	1500.68005	-97.55425	286.59430	1274.66602	-865.37579	315.11224	1268.76343	363.67349	398.99258	64.06236	190.02985	143.25328	-2.50383	-935.58246	490.39154	-8.86942	-685.35150	208.97771	25.62405
749	6.233	943.79248	91.68303	1503.83862	-97.76658	286.89462	1277.68689	-865.25568	314.02347	1269.86609	400.37463	391.81009	58.25134	165.08395	145.06206	-2.24596	-960.15741	492.26233	-8.74675	-652.10187	213.30453	27.41258
750	6.242	942.16461	92.55565	1507.20935	-97.51168	286.93127	1281.13538	-864.82867	312.92847	1271.48254	437.10846	383.88965	52.79140	140.07684	146.95015	-2.08178	-984.78894	494.07129	-8.64700	-618.91766	217.70709	28.92969
751	6.250	940.52289	93.58388	1510.71228	-96.82674	286.67566	1284.96545	-864.24811	311.92114	1273.50903	473.51141	375.25842	47.59718	115.01764	148.84497	-1.95213	-1009.52271	495.82779	-8.51442	-586.10004	221.92613	30.39033
752	6.258	938.92596	94.76389	1514.26929	-95.75900	286.12628	1289.11584	-863.64819	311.06750	1275.90601	509.40692	366.05811	42.54072	89.88065	150.73647	-1.78782	-1034.41687	497.62317	-8.38467	-554.15887	225.67067	31.93792
753	6.267	937.42365	96.08545	1517.80615	-94.36691	285.30450	1293.50891	-863.07837	310.40714	1278.67664	544.98517	356.73953	37.77759	64.62415	152.62944	-1.57268	-1059.51587	499.50415	-8.37339	-523.63843	228.75912	33.53228
754	6.275	936.05621	97.54990	1521.26025	-92.72443	284.23901	1298.05066	-862.50616	309.96606	1281.80249	580.75909	348.32068	34.13239	39.21039	154.50751	-1.33943	-1084.81946	501.43753	-8.48853	-495.00220	231.10403	34.98325
755	6.283	934.85272	99.15184	1524.58044	-90.92345	282.96265	1302.63135	-861.86975	309.76691	1285.19092	617.05890	342.23886	32.89887	13.66644	156.33551	-1.12159	-1110.19397	503.42993	-8.41687	-468.62500	232.58612	36.04867
756	6.292	933.83313	100.85887	1527.71948	-89.06177	281.52332	1307.12256	-861.13684	309.83197	1288.66736	653.14923	339.37906	34.62704	-11.83881	158.06621	-0.91279	-1135.25977	505.59274	-7.46276	-444.77319	233.01790	36.49543
757	6.300	933.00482	102.62944	1530.63049	-87.22522	279.98596	1311.37793	-860.34229	310.17456	1292.00366	686.65240	339.05981	37.90699	-36.98145	159.61723	-0.63401	-1159.39331	508.04852	-4.76102	-423.59833	232.23550	36.14252
758	6.308	932.35248	104.43396	1533.27246	-85.48437	278.41974	1315.24512	-859.58533	310.78046	1294.96362	714.12421	339.47195	39.82384	-61.35767	160.82639	-0.11251	-1181.92725	510.82199	0.17177	-405.16101	230.20779	34.93771
759	6.317	931.83911	106.24480	1535.61182	-83.89474	276.88959	1318.58118	-858.98505	311.58313	1297.35681	732.81097	339.32849	38.01200	-84.66650	161.50481	0.86733	-1202.40210	513.83594	7.02386	-389.43964	227.05420	33.01173
760	6.325	931.42102	108.02278	1537.61609	-82.48581	275.46320	1321.26624	-858.61890	312.45465	1299.07715	742.47620	338.75488	32.30539	-106.92169	161.56985	2.45526	-1220.59521	517.00720	15.04749	-376.34900	222.94835	30.63697
761	6.333	931.06171	109.72693	1539.25049	-81.25040	274.20770	1323.21997	-858.47491	313.23105	1300.11401	745.71832	338.62805	24.49195	-128.49347	161.04924	4.74621	-1236.35742	520.28406	23.77473	-365.79730	218.03311	28.11336
762	6.342	930.73389	111.33946	1540.48315	-80.14847	273.16446	1324.40356	-858.45581	313.75214	1300.53088	746.21155	339.56970	16.78172	-149.79413	159.95169	8.01330	-1249.60840	523.49542	33.21851	-357.78162	212.52657	25.59813
763	6.350	930.41486	112.87933	1541.28772	-79.12457	272.32739	1324.80530	-858.43677	313.89111	1300.42163	746.20758	341.64505	10.55594	-170.62134	158.19289	12.98749	-1260.53003	526.21655	43.50394	-352.46313	206.84393	22.95462
764	6.358	930.08698	114.37762	1541.63721	-78.13071	271.65524	1324.42566	-858.32166	313.57526	1299.87134	745.32501	344.57913	6.12754	-189.53650	155.59610	20.77937	-1269.55273	527.87610	54.27936	-350.13916	201.37820	19.79913
765	6.367	929.74390	115.83565	1541.50342	-77.14040	271.10269	1323.27734	-858.05817	312.79697	1298.94116	741.33569	347.98416	3.09467	-204.03168	151.93555	32.05503	-1276.92334	528.07251	64.33434	-351.13971	196.20432	15.78418
766	6.375	929.39502	117.21680	1540.86963	-76.14924	270.63531	1321.38879	-857.63190	311.60602	1297.66589	732.01593	351.43549	0.80383	-211.87268	147.12936	45.96172	-1282.22900	526.90796	71.99098	-355.68689	191.23813	10.97817
767	6.383	929.06696	118.47432	1539.74255	-75.17278	270.22269	1318.80005	-857.06396	310.08716	1296.05273	716.60699	354.49933	-1.11386	-212.50452	141.44731	60.20835	-1284.50879	525.02997	75.98441	-363.63373	186.66850	6.09627
768	6.392	928.80341	119.57921	1538.15332	-74.24812	269.83575	1315.56238	-856.41071	308.34576	1294.09094	696.04370	356.91968	-2.57696	-207.00281	135.40575	72.52969	-1282.96252	523.29999	75.92606	-374.35535	183.03181	2.24908
769	6.400	928.66803	120.52094	1536.14954	-73.43112	269.45935	1311.74182	-855.75275	306.50861	1291.76892	672.22510	358.82288	-3.46738	-196.95343	129.41208	81.96552	-1277.43091	522.38379	72.28394	-387.37378	180.81792	0.20268
770	6.408	928.74664	121.28619	1533.78308	-72.78342	269.09738	1307.41846	-855.17310	304.71472	1289.08826	647.04767	360.54883	-3.86916	-183.66486	123.55899	88.88591	-1268.17261	522.56171	66.27819	-403.14429	180.13846	-0.21986
771	6.417	929.13721	121.84544	1531.09961	-72.35909	268.75510	1302.67932	-854.74078	303.09183	1286.07263	621.71661	362.28799	-3.95562	-168.02802	117.78214	94.22169	-1255.52209	523.79565	59.74346	-422.55237	180.74171	0.05256
772	6.425	929.92535	122.16161	1528.13477	-72.20296	268.41547	1297.60681	-854.51361	301.74197	1282.77588	596.66675	363.99567	-3.94768	-150.58655	112.09962	98.74563	-1240.04248	525.79498	54.75209	-445.47595	182.13251	0.14726
773	6.433	931.16089	122.20889	1524.91821	-72.36157	268.02545	1292.27515	-854.55060	300.74017	1279.29407	571.91846	365.58850	-4.06500	-131.67065	106.64458	102.76755	-1222.91284	527.96619	52.59718	-470.43225	183.74182	-0.17751
774	6.442	932.84790	121.97733	1521.48108	-72.89777	267.49881	1286.76257	-854.90533	300.12964	1275.77502	547.39136	367.11200	-4.40195	-111.58588	101.58900	106.18468	-1205.57117	529.54871	52.68665	-495.73035	185.25143	-0.69342
775	6.450	934.94208	121.46555	1517.86438	-73.89494	266.74359	1281.17102	-855.60065	299.91077	1272.41199	523.02979	368.68457	-4.89309	-90.66046	97.05154	108.73492	-1188.45740	530.01727	53.02692	-520.53302	186.75107	-1.18646
776	6.458	937.35352	120.68983	1514.12231	-75.44421	265.70233	1275.63940	-856.60742	300.04233	1269.41089	498.82306	370.37527	-5.37392	-69.07880	93.06883	110.22105	-1170.54285	529.33167	52.06383	-544.84326	188.43532	-1.62636
777	6.467	939.95642	119.69507	1510.32837	-77.61416	264.37753	1270.33875	-857.84839	300.46475	1266.94019	474.76794	372.20514	-5.69363	-46.75287	89.67551	110.52873	-1150.45068	527.76630	49.63484	-568.93958	190.27118	-2.00868
778	6.475	942.60107	118.54025	1506.58411	-80.41039	262.82968	1265.45276	-859.22485	301.11887	1265.06689	450.81714	374.15613	-5.84048	-23.38422	86.91248	109.54768	-1127.60876	525.54321	46.63351	-593.00183	192.10419	-2.27404
779	6.483	945.12976	117.27319	1503.02319	-83.74797	261.15472	1261.15613	-860.63611	301.92831	1263.70935	426.88983	376.14386	-5.95358	1.39508	84.70898	107.17608	-1102.51147	522.60498	44.51064	-617.05103	193.90939	-2.39601
780	6.492	947.39722	115.91946	1499.80139	-87.45714	259.45197	1257.59546	-861.97742	302.75848	1262.63904	402.93372	378.07828	-6.16693	27.88837	82.83693	103.40844	-1076.57520	518.66888	44.49985	-641.04749	195.75488	-2.42344
781	6.500	949.28864	114.49127	1497.06970	-91.31841	257.79510	1254.87073	-863.14093	303.39493	1261.55103	378.94812	379.93579	-6.45995	56.22958	81.02043	98.38753	-1051.52271	513.51440	46.50399	-665.01141	197.66534	-2.44966
782	6.508	950.72894	113.00592	1494.94153	-95.10794	256.21765	1253.02515	-864.03241	303.58167	1260.20251	354.95496	381.72284	-6.71011	86.39410	79.04517	92.38770	-1028.18811	507.22833	49.03724	-689.01813	199.64063	-2.56683
783	6.517	951.68408	111.49197	1493.46997	-98.63312	254.71320	1252.04700	-864.58105	303.13989	1258.56030	330.96216	383.43933	-6.83139	118.34094	76.75975	85.76895	-1005.75427	500.15131	50.63232	-713.12799	201.63826	-2.76558
784	6.525	952.15503	109.97098	1492.64978	-101.74702	253.24545	1251.88574	-864.77399	302.14017	1256.86597	306.93719	385.11713	-6.79483	152.12088	74.07686	78.87954	-982.36353	492.61761	50.98983	-737.37390	203.53023	-2.90045
785	6.533	952.17603	108.44492	1492.43579	-104.34718	251.76921	1252.47546	-864.72198	300.99127	1255.56104	282.81046	386.81778	-6.60147	187.82922	71.08200	71.93517	-956.54211	484.74109	50.75854	-761.73877	205.25786	-2.85061
786	6.542	951.81531	106.91498	1492.76721	-106.37167	250.25572	1253.75781	-864.61957	300.24344	1255.08569	258.51364	388.55637	-6.30765	225.48572	68.10475	64.99870	-928.08630	476.40082	50.70130	-786.16394	206.94972	-2.68416
787	6.550	951.16315	105.40002	1493.57910	-107.79579	248.70853	1255.68872	-864.59302	300.22165	1255.69287	234.00143	390.29120	-6.01291	264.95526	65.57301	58.09874	-897.91846	467.41452	51.21521	-810.64160	208.78630	-2.60073
788	6.558	950.31177	103.92714	1494.80127	-108.62317	247.16643	1258.23218	-864.64709	300.92041	1257.43103	209.26239	392.00418	-5.77923	305.92877	63.78200	51.38428	-867.51721	457.70712	52.37907	-835.24261	210.81798	-2.69909
789	6.567	949.34186	102.51524	1496.35266	-108.87181	245.69731	1261.35364	-864.74689	302.20392	1260.26001	184.35083	393.71976	-5.60464	347.97131	62.79149	45.17485	-838.38855	447.31201	54.14205	-860.03040	212.88704	-2.82451
790	6.575	948.31866	101.17085	1498.14246	-108.56685	244.37553	1265.01733	-864.87769	303.93866	1264.12415	159.36151	395.46494	-5.45635	390.58826	62.48216	39.83038	-811.45551	436.31393	56.28928	-884.98492	214.75241	-2.71966
791	6.583	947.29480	99.89052	1500.08228	-107.74371	243.25261	1269.18152	-865.01801	305.92023	1268.90161	134.33740	397.27609	-5.27306	433.20404	62.69626	35.53714	-786.50305	424.90988	58.32027	-910.02454	216.37585	-2.30612
792	6.592	946.31854	98.66988	1502.09717	-106.45139	242.34373	1273.79272	-865.08612	307.77850	1274.34290	109.24805	399.18436	-4.99492	475.13034	63.30608	32.23437	-762.24768	413.49991	59.60932	-935.09265	217.96147	-1.72249
793	6.600	945.43860	97.51434	1504.12695	-104.75372	241.62939	1278.77905	-864.95929	309.07687	1280.14307	84.04471	401.15674	-4.64870	515.70715	64.01465	29.84354	-737.15131	402.58987	59.83820	-960.20129	219.70152	-1.15506
794	6.608	944.69678	96.43158	1506.11768	-102.73329	241.06223	1284.04089	-864.56036	309.53809	1286.07214	58.69383	403.11316	-4.35259	554.60187	64.05688	28.69753	-710.43896	392.53207	59.28896	-985.40601	221.59888	-0.71983
795	6.617	944.11975	95.41287	1508.00964	-100.49201	240.57570	1289.45020	-863.89532	309.13226	1292.00378	33.19391	404.99350	-4.19852	592.02698	62.38246	29.64770	-682.64172	383.39313	58.61965	-1010.74030	223.45285	-0.42078
796	6.625	943.72284	94.43307	1509.74084	-98.14177	240.10092	1294.86450	-863.02332	307.99628	1297.86755	7.58911	406.78247	-4.14232	628.40790	58.47453	33.30894	-655.19769	375.13565	58.26717	-1036.06311	224.98846	-0.15064
797	6.633	943.51489	93.46255	1511.26257	-95.78384	239.60568	1300.14526	-862.03192	306.32275	1303.59485	-18.00266	408.51346	-3.98012	663.26599	53.10265	38.89388	-629.33813	367.94943	58.11569	-1060.94397	226.03917	0.27427
798	6.642	943.49591	92.47455	1512.54431	-93.48891	239.12653	1305.16223	-861.03638	304.27911	1309.07532	-43.30914	410.25558	-3.35253	694.22589	48.03349	44.03661	-605.32300	362.37042	57.74886	-1084.80310	226.62024	1.06759
799	6.650	943.65015	91.45621	1513.56506	-91.29893	238.74194	1309.78674	-860.17706	301.96457	1314.14941	-67.87604	412.08414	-1.78752	717.75549	44.71480	46.11565	-582.80774	359.01566	56.85063	-1107.16614	226.90483	2.33975
800	6.658	943.94507	90.41351	1514.30127	-89.24693	238.50362	1313.89172	-859.59314	299.41241	1318.63647	-91.19565	414.09500	1.11822	731.73553	43.42165	43.89495	-561.79285	358.15741	55.21088	-1127.81396	227.05165	3.93773
801	6.667	944.33594	89.35641	1514.72339	-87.36343	238.39615	1317.36731	-859.37335	296.64343	1322.38049	-112.86366	416.41513	5.48412	737.34698	43.66791	38.14965	-542.96478	359.54315	52.47452	-1146.91846	226.92340	5.52472
802	6.675	944.76965	88.28613	1514.79968	-85.66546	238.34543	1320.13794	-859.50775	293.72766	1325.28674	-132.58078	419.10233	11.13968	737.99310	44.81381	30.96428	-527.08142	362.65930	48.22453	-1165.19495	225.95615	7.01800
803	6.683	945.19025	87.19905	1514.49756	-84.15005	238.24561	1322.16626	-859.87268	290.79922	1327.33435	-150.02299	422.03558	17.80032	736.42493	46.23610	24.29875	-514.20935	367.18936	42.41713	-1183.78198	223.36420	9.08976
804	6.692	945.55426	86.09877	1513.78882	-82.79295	237.99278	1323.43872	-860.26691	288.03311	1328.56970	-164.75774	424.95862	25.24915	733.06915	47.46260	18.89996	-503.72583	373.16034	35.53284	-1203.57092	218.76297	13.07558
805	6.700	945.84790	85.00368	1512.66040	-81.55096	237.51978	1323.94788	-860.48328	285.60333	1329.09631	-176.23271	427.62106	33.51060	726.69818	48.25548	14.33945	-495.04239	380.66187	28.20021	-1224.21375	212.79227	20.00970
806	6.708	946.09015	83.93237	1511.11853	-80.37730	236.81012	1323.68628	-860.38141	283.64441	1329.05615	-183.74724	429.86496	42.90178	716.14301	48.63072	10.00186	-488.21185	389.57404	20.75095	-1243.61279	206.97809	29.44901
807	6.717	946.32233	82.87970	1509.17908	-79.24024	235.89096	1322.65942	-859.92615	282.23276	1328.59558	-186.55409	431.65283	53.68904	701.34113	48.94241	5.98126	-483.88821	399.59961	13.18476	-1258.62842	202.82704	39.24698
808	6.725	946.59521	81.81676	1506.85767	-78.13103	234.81645	1320.89990	-859.17548	281.37790	1327.82336	-184.26915	433.06848	65.52982	683.11310	49.69914	2.90251	-482.94156	410.36639	5.59548	-1266.72913	200.94096	46.76408
809	6.733	946.96680	80.71367	1504.17371	-77.06663	233.64714	1318.46790	-858.24292	281.01642	1326.77966	-177.28944	434.22766	77.38853	662.33081	51.11496	1.07675	-486.20129	421.28485	-1.31322	-1267.32935	200.90057	50.43299
810	6.742	947.50586	79.55917	1501.15808	-76.09352	232.42714	1315.43604	-857.26733	281.02881	1325.43530	-166.69450	435.14844	88.11211	639.58380	52.98376	0.23426	-494.26907	431.33102	-6.33915	-1261.74878	201.81700	50.32794
811	6.750	948.29095	78.36400	1497.85107	-75.28984	231.17181	1311.88232	-856.39417	281.27802	1323.72461	-153.63982	435.72095	96.99766	615.48169	55.01115	-0.07427	-507.37219	439.32898	-8.84378	-1251.97363	202.78365	47.73948
812	6.758	949.39935	77.14908	1494.29309	-74.76115	229.88768	1307.89771	-855.75500	281.63834	1321.58215	-138.83714	435.76849	103.87936	590.75757	57.06776	-0.18460	-525.43054	444.71936	-9.48274	-1239.42041	202.99434	44.36121
813	6.767	950.88843	75.93079	1490.52209	-74.62305	228.62485	1303.59546	-855.44867	281.99991	1318.96558	-122.49945	435.12711	108.94243	565.94672	59.10844	-0.30715	-547.72644	447.90948	-9.33689	-1224.55359	201.83540	41.44923
814	6.775	952.77771	74.72279	1486.58154	-74.97252	227.51854	1299.11060	-855.53558	282.26953	1315.86218	-104.58061	433.71603	112.53473	541.22845	61.08308	-0.54729	-572.43256	449.83771	-8.89651	-1207.09033	199.08968	39.28322
815	6.783	955.03510	73.54871	1482.53137	-75.86433	226.77400	1294.59094	-856.04541	282.38519	1312.29578	-85.04498	431.53873	115.01279	516.61267	62.98015	-0.89698	-597.48370	451.34967	-8.38410	-1186.34058	195.07823	37.26586
816	6.792	957.57324	72.44063	1478.45288	-77.30447	226.59810	1290.18250	-856.98615	282.33801	1308.33398	-64.04218	428.62634	116.61721	492.12079	64.82339	-1.26852	-621.92932	452.87054	-8.18421	-1161.71912	190.47588	34.62313
817	6.800	960.25958	71.42972	1474.44604	-79.25607	227.11624	1286.02039	-858.34869	282.17950	1304.08044	-41.88142	424.99908	117.42857	467.78632	66.62477	-1.59514	-645.92371	454.44995	-8.51095	-1133.23315	185.87711	31.07017
818	6.808	962.93323	70.54109	1470.62732	-81.65473	228.30994	1282.21436	-860.10925	281.99670	1299.65576	-18.83485	420.66251	117.43581	443.59680	68.38216	-1.89411	-669.90497	455.98679	-9.16442	-1101.51367	181.53003	26.92434
819	6.817	965.41779	69.78801	1467.13318	-84.43306	230.01027	1278.83887	-862.23163	281.86832	1295.18384	5.00793	415.63293	116.62911	419.49881	70.08034	-2.20552	-694.11377	457.39667	-9.76525	-1067.50574	177.48654	22.82083
820	6.825	967.53857	69.16893	1464.11731	-87.53108	231.95438	1275.93726	-864.66479	281.83527	1290.78198	29.71745	409.95035	115.01102	395.44269	71.68655	-2.52112	-718.53790	458.69550	-10.07267	-1032.15906	173.86555	19.37096
821	6.833	969.15527	68.67714	1461.72412	-90.87568	233.87038	1273.54272	-867.33240	281.89395	1286.55249	55.41714	403.65173	112.56778	371.41132	73.19719	-2.81818	-743.03656	459.98889	-10.09023	-996.15527	170.79742	16.98548
822	6.842	970.19257	68.31197	1460.05383	-94.35748	235.55243	1271.69165	-870.11719	281.99768	1282.57544	82.21704	396.76456	109.27733	347.41357	74.68434	-3.09049	-767.47607	461.37860	-9.97847	-959.77673	168.21458	15.91368
823	6.850	970.64612	68.07243	1459.14734	-97.84199	236.90482	1270.41724	-872.86194	282.06143	1278.91870	110.21561	389.34021	105.14154	323.43964	76.23786	-3.28951	-791.79846	462.90533	-9.92429	-923.09064	165.86316	16.26220
824	6.858	970.55682	67.94894	1458.99585	-101.20631	237.94363	1269.73560	-875.41125	281.96884	1275.65625	139.49164	381.46820	100.22943	299.43414	77.88760	-3.32873	-816.02917	464.55420	-10.01901	-886.24561	163.54419	17.86560
825	6.867	969.97888	67.92996	1459.56152	-104.36227	238.75922	1269.64429	-877.66803	281.59253	1272.87769	170.06616	373.24231	94.70617	275.32263	79.61237	-3.21018	-840.24878	466.27579	-10.18555	-849.54163	161.39082	20.25278
826	6.875	968.96631	68.00871	1460.78979	-107.24935	239.45840	1270.12769	-879.60815	280.83920	1270.67993	201.88586	364.71997	88.77838	251.05484	81.36570	-3.05090	-864.54443	468.01956	-10.24165	-813.26941	159.79065	22.94243
827	6.883	967.57367	68.18483	1462.61328	-109.81764	240.11172	1271.16431	-881.23932	279.68207	1269.15015	234.83353	355.91232	82.58829	226.63641	83.10171	-2.93231	-888.96643	469.76498	-10.06980	-777.56628	158.91342	25.80140
828	6.892	965.85541	68.46391	1464.95435	-112.02112	240.72318	1272.72681	-882.55090	278.14752	1268.34583	268.76459	346.79959	76.20011	202.09833	84.83074	-2.81409	-913.51190	471.51721	-9.74220	-742.43121	158.55745	28.93585
829	6.900	963.86487	68.85541	1467.72913	-113.82029	241.23196	1274.78455	-883.51025	276.28790	1268.27588	303.54883	337.34598	69.69093	177.43756	86.62558	-2.64351	-938.15039	473.28284	-9.45498	-707.82538	158.50107	32.28253
830	6.908	961.65741	69.37395	1470.84766	-115.18348	241.53871	1277.30737	-884.10614	274.17673	1268.89233	339.03571	327.50787	63.20007	152.63565	88.53057	-2.45481	-962.86682	475.06882	-9.31258	-673.71722	158.73718	35.51939
831	6.917	959.29388	70.03540	1474.21741	-116.08614	241.54111	1280.26672	-884.38776	271.92230	1270.11060	374.98294	317.23297	56.87495	127.69812	90.48754	-2.30473	-987.67236	476.88916	-9.22825	-640.11127	159.35388	38.33768
832	6.925	956.83893	70.84050	1477.74951	-116.51423	241.16579	1283.63586	-884.46051	269.67477	1271.84631	411.07080	306.44754	50.77496	102.64816	92.40356	-2.19187	-1012.58789	478.75613	-9.07256	-607.15991	160.30312	40.68800
833	6.933	954.35834	71.76521	1481.36157	-116.47165	240.38577	1287.38342	-884.44165	267.60257	1274.03687	446.98529	295.11606	44.83637	77.50653	94.25990	-2.07101	-1037.62134	480.67230	-8.85320	-575.22089	161.32840	42.72069
834	6.942	951.91669	72.77043	1484.97949	-115.98772	239.21964	1291.45532	-884.40314	265.84689	1276.63403	482.53601	283.42096	39.00897	52.26016	96.09805	-1.89713	-1062.76416	482.62531	-8.70168	-544.73914	162.11005	44.52231
835	6.950	949.57117	73.81883	1488.54272	-115.12109	237.71872	1295.76318	-884.34204	264.49304	1279.58545	517.82465	271.97174	33.56586	26.88361	97.93864	-1.67027	-1088.01196	484.57391	-8.71783	-516.07874	162.39063	46.00710
836	6.958	947.36664	74.88055	1492.00366	-113.95383	235.95192	1300.19324	-884.20313	263.57150	1282.81189	553.29950	261.91525	29.37841	1.40485	99.75764	-1.44436	-1113.35059	486.46478	-8.80853	-489.48828	161.95532	47.03904
837	6.967	945.33124	75.92601	1495.31531	-112.57726	233.99715	1304.62048	-883.93481	263.06293	1286.18347	589.37561	254.63058	27.67427	-24.10413	101.51694	-1.25710	-1138.64685	488.32532	-8.52982	-465.21198	160.58755	47.53005
838	6.975	943.47418	76.92380	1498.42651	-111.08549	231.93282	1308.91272	-883.53656	262.90250	1289.51270	625.61377	250.81674	29.01920	-49.50140	103.17215	-1.06790	-1163.50208	490.31750	-7.02353	-443.55688	158.10162	47.34333
839	6.983	941.79169	77.84569	1501.28918	-109.57343	229.82230	1312.92712	-883.06940	262.99573	1292.58435	660.03436	249.70712	32.29053	-74.46698	104.60307	-0.74158	-1187.26294	492.60968	-3.39164	-424.80884	154.48256	46.18053
840	6.992	940.27344	78.67035	1503.86279	-108.12389	227.70532	1316.51599	-882.62683	263.24335	1295.20264	689.33472	249.49356	34.85374	-98.58191	105.57726	-0.06552	-1209.29907	495.21533	2.59825	-409.08752	149.92892	43.77014
841	7.000	938.89575	79.38948	1506.11304	-106.79016	225.61342	1319.54150	-882.28815	263.55362	1297.23572	710.35406	248.77649	34.16553	-121.63580	105.90868	1.13811	-1229.24121	497.98291	10.37282	-396.27161	144.62265	40.22419
842	7.008	937.61615	80.00916	1508.00830	-105.58520	223.59570	1321.89673	-882.08197	263.82813	1298.63721	722.08026	247.51672	29.51453	-143.84503	105.60665	2.93870	-1246.86938	500.65891	19.21988	-386.11865	138.64761	36.04900
843	7.017	936.38647	80.53764	1509.52063	-104.48243	221.71777	1323.51831	-881.97565	263.94034	1299.43420	726.44000	246.57364	22.27082	-165.71533	104.71618	5.46151	-1261.90259	502.93463	28.79045	-378.49567	132.22755	31.75249
844	7.025	935.16986	80.97847	1510.63208	-103.43204	220.03006	1324.37952	-881.89221	263.74313	1299.69495	726.85645	246.67709	14.60887	-187.49939	103.09525	9.17843	-1274.10291	504.50076	38.89819	-373.46912	125.69618	27.53540
845	7.033	933.94617	81.33945	1511.33533	-102.38639	218.54439	1324.47095	-881.74731	263.10672	1299.49670	725.80212	247.99634	8.13258	-208.48767	100.47318	15.08239	-1283.64282	505.07556	49.08979	-371.28339	119.18839	23.30392
846	7.042	932.71259	81.63918	1511.63086	-101.32183	217.23627	1323.78918	-881.48328	261.95599	1298.89612	723.46454	250.31839	3.44971	-226.68201	96.59929	24.35302	-1291.22131	504.41861	58.54006	-372.32813	112.65662	18.82858
847	7.050	931.48132	81.89742	1511.52014	-100.24478	216.06168	1322.34058	-881.08209	260.29300	1297.91150	718.29669	253.25964	0.43972	-239.46075	91.29582	37.27275	-1297.53247	502.41644	66.35806	-376.94324	106.18329	13.95017
848	7.058	930.27887	82.11935	1511.00012	-99.18148	214.97047	1320.14905	-880.56183	258.20038	1296.52515	708.62360	256.29352	-1.43385	-245.10382	84.65709	52.33224	-1302.50977	499.21115	71.86898	-385.06799	100.14488	8.87562
849	7.067	929.14819	82.28693	1510.06995	-98.16462	213.91359	1317.26099	-879.96497	255.82024	1294.70874	693.91449	258.85413	-2.73692	-243.77899	77.25220	66.87682	-1305.21436	495.29541	74.57254	-396.10638	95.14178	4.34183
850	7.075	928.14624	82.36388	1508.74170	-97.22748	212.85741	1313.74524	-879.34534	253.32480	1292.45520	674.85773	260.69937	-3.73006	-236.95276	69.80890	78.84783	-1304.50391	491.45166	74.12702	-409.40680	91.78114	1.25824
851	7.083	927.34052	82.31761	1507.04114	-96.40678	211.80434	1309.68689	-878.76044	250.89124	1289.79749	652.65771	262.09158	-4.46558	-226.16180	62.67946	87.79453	-1299.70190	488.45038	70.63268	-425.07391	90.30765	-0.00072
852	7.092	926.81152	82.14130	1505.00122	-95.74761	210.79239	1305.17578	-878.27582	248.68240	1286.80530	628.53906	263.43384	-4.95711	-212.48334	55.78249	94.47861	-1290.70752	486.71637	64.97355	-443.91724	90.36234	0.06069
853	7.100	926.64490	81.84787	1502.66040	-95.30321	209.86034	1300.29761	-877.96906	246.83168	1283.57336	603.58832	264.87128	-5.18864	-196.62347	48.93568	99.93085	-1277.84131	486.21478	58.91378	-466.19135	91.24361	0.46741
854	7.108	926.90881	81.44086	1500.05969	-95.13277	209.00043	1295.12805	-877.91864	245.41994	1280.21289	578.57031	266.32227	-5.21907	-179.03558	42.10294	104.81384	-1262.00610	486.48322	54.55351	-490.81366	92.43401	0.50622
855	7.117	927.63586	80.90140	1497.23621	-95.30339	208.14206	1289.73364	-878.17847	244.45422	1276.84741	553.80682	267.70959	-5.24816	-160.04059	35.40387	109.27034	-1244.93933	486.69125	52.96101	-516.15186	93.81133	0.07371
856	7.125	928.82056	80.20273	1494.22644	-95.89659	207.18135	1284.18591	-878.75677	243.88272	1273.61145	529.31903	269.09128	-5.45309	-139.96350	29.01646	113.09261	-1228.36304	485.94211	53.23269	-541.16193	95.40364	-0.52830
857	7.133	930.42090	79.32321	1491.08020	-97.01206	206.03223	1278.58752	-879.61908	243.63472	1270.64063	505.04559	270.59967	-5.82529	-119.10321	23.13025	115.97758	-1212.37939	483.78967	53.43558	-565.63788	97.14975	-1.01551
858	7.142	932.35486	78.24998	1487.87158	-98.74932	204.66614	1273.08667	-880.70953	243.64551	1268.04883	480.92072	272.28638	-6.21992	-97.57959	17.95905	117.67265	-1195.40369	480.41339	52.33485	-589.78693	98.95956	-1.35781
859	7.150	934.49774	76.98105	1484.69897	-101.15813	203.11823	1267.86584	-881.96490	243.85989	1265.89722	456.88141	274.09094	-6.50924	-75.26678	13.67058	118.00056	-1175.79370	476.27283	49.93783	-613.80731	100.80164	-1.66571
860	7.158	936.69519	75.52255	1481.67847	-104.18794	201.46231	1263.11157	-883.31116	244.22203	1264.16870	432.88898	275.92538	-6.68187	-51.88440	10.22621	116.86051	-1153.04553	471.64203	47.11711	-637.77283	102.67424	-1.98577
861	7.167	938.78473	73.89139	1478.93652	-107.68466	199.78659	1258.98901	-884.66089	244.64607	1262.75793	408.92715	277.71210	-6.84542	-27.14679	7.34550	114.23947	-1127.94885	466.35742	45.21946	-661.70306	104.56866	-2.27240
862	7.175	940.61804	72.12608	1476.60107	-111.44071	198.17783	1255.62939	-885.91992	244.97815	1261.49036	384.98459	279.40195	-7.10202	-0.83563	4.66223	110.23756	-1102.31128	459.95551	45.28497	-685.61542	106.41998	-2.46242
863	7.183	942.08099	70.28288	1474.78369	-115.25486	196.69553	1253.12146	-886.98993	245.00179	1260.17651	361.06506	281.01581	-7.40417	27.19672	1.85854	105.08023	-1078.06226	452.13391	47.01577	-709.54688	108.12820	-2.54542
864	7.192	943.10181	68.41405	1473.56140	-118.96499	195.34602	1251.50183	-887.77539	244.52335	1258.69031	337.18134	282.60022	-7.59773	57.01526	-1.30876	99.06548	-1055.79138	443.05969	48.91912	-733.55225	109.68219	-2.59047
865	7.200	943.65363	66.55237	1472.97437	-122.44957	194.08754	1250.75537	-888.24689	243.54561	1257.06152	313.29761	284.14990	-7.58778	88.61774	-4.95477	92.48364	-1034.14746	433.22113	49.74030	-757.65564	111.16534	-2.66272
866	7.208	943.75287	64.71312	1473.03333	-125.61172	192.86278	1250.83142	-888.52771	242.41962	1255.54602	289.30554	285.64478	-7.40392	121.99646	-8.99606	85.57465	-1010.99799	423.06583	49.40116	-781.84625	112.65741	-2.73522
867	7.217	943.44843	62.89722	1473.71851	-128.36563	191.62781	1251.66589	-888.83142	241.68161	1254.53809	265.10449	287.10364	-7.15334	157.14713	-13.16551	78.50235	-985.08179	412.74216	48.58906	-806.13562	114.24005	-2.74978
868	7.225	942.80823	61.08659	1474.97974	-130.63651	190.36343	1253.19946	-889.27533	241.63805	1254.33789	240.67886	288.55823	-6.94742	194.00806	-17.09581	71.34538	-956.54572	402.08890	47.92652	-830.55396	116.00677	-2.72548
869	7.233	941.90692	59.25572	1476.74316	-132.37012	189.07944	1255.38611	-889.81641	242.21536	1255.04846	216.06537	290.04330	-6.81990	232.44653	-20.42847	64.16803	-926.41547	390.84622	47.66100	-855.10333	117.94853	-2.73643
870	7.242	940.81805	57.40041	1478.92273	-133.53845	187.80798	1258.19116	-890.34784	243.18361	1256.66492	191.30078	291.61282	-6.70393	272.27277	-22.93193	57.12918	-895.94324	378.88449	47.87090	-879.76392	119.89293	-2.76733
871	7.250	939.60828	55.54401	1481.43103	-134.13440	186.58676	1261.58643	-890.80261	244.39450	1259.17810	166.42679	293.31097	-6.52233	313.18213	-24.56807	50.50319	-866.21069	366.32733	48.67048	-904.54065	121.65798	-2.65500
872	7.258	938.33032	53.71690	1484.18774	-134.16461	185.45334	1265.54407	-891.18738	245.81479	1262.61206	141.48026	295.13409	-6.27163	354.70917	-25.42238	44.59343	-837.79541	353.54791	50.11612	-929.46289	123.25493	-2.25186
873	7.267	937.02344	51.94392	1487.11536	-133.65085	184.44655	1270.03076	-891.53192	247.37930	1266.97607	116.46194	297.04437	-5.98399	396.26804	-25.56471	39.61018	-810.49768	341.00885	51.99374	-954.51221	124.86366	-1.61455
874	7.275	935.72552	50.24074	1490.13062	-132.63791	183.59059	1274.99573	-891.80469	248.85716	1272.15259	91.36130	298.98639	-5.67689	437.20572	-25.04485	35.59934	-783.41925	329.11469	53.83398	-979.62360	126.59984	-0.96301
875	7.283	934.47968	48.60663	1493.15234	-131.19948	182.87547	1280.35852	-891.90582	249.93327	1277.87207	66.17845	300.90082	-5.38304	476.91541	-24.07562	32.54397	-755.48804	318.21640	55.24015	-1004.78894	128.42581	-0.47380
876	7.292	933.32813	47.01775	1496.11218	-129.43767	182.25441	1286.00732	-891.74841	250.40796	1283.83276	40.89177	302.78293	-5.15013	515.11462	-23.24268	30.69941	-726.17572	308.55893	56.22888	-1030.04761	130.32405	-0.17045
877	7.300	932.30798	45.43198	1498.95581	-127.47261	181.66071	1291.80603	-891.31390	250.26131	1289.80847	15.47704	304.70041	-4.98206	552.05847	-23.49149	30.86847	-695.98694	300.15594	57.18291	-1055.35754	132.30270	0.02926
878	7.308	931.45410	43.80974	1501.64441	-125.42015	181.05087	1297.60620	-890.64429	249.57153	1295.65820	-10.02243	306.75891	-4.81094	588.17908	-25.60017	33.90300	-666.27496	292.90259	58.39603	-1080.50232	134.16260	0.26794
879	7.317	930.79376	42.13351	1504.14905	-123.36807	180.44986	1303.25500	-889.83270	248.42845	1301.27869	-35.47354	309.04550	-4.51036	623.03564	-29.29318	39.37541	-638.37531	286.87711	59.71746	-1105.07275	135.54913	0.75423
880	7.325	930.33466	40.41592	1506.43506	-121.37260	179.93372	1308.60413	-889.02185	246.90318	1306.55188	-60.63152	311.51749	-3.89183	654.38501	-33.09454	44.94188	-612.86255	282.43558	60.68462	-1128.57434	136.27255	1.71900
881	7.333	930.05701	38.70085	1508.45544	-119.47910	179.55655	1313.51404	-888.37970	245.05194	1311.32971	-85.08070	314.04611	-2.65911	678.70166	-35.54401	47.61451	-589.68732	279.95197	60.82782	-1150.60156	136.40230	3.24705
882	7.342	929.91180	37.04828	1510.16687	-117.73611	179.30264	1317.85510	-888.04962	242.92027	1315.45935	-108.30717	316.64487	-0.46117	693.52234	-36.30095	45.82474	-568.80609	279.49359	59.74030	-1170.97083	136.05701	5.11815
883	7.350	929.82721	35.50005	1511.54309	-116.18032	179.09784	1321.51453	-888.09570	240.55943	1318.82056	-129.92554	319.49014	2.89095	699.68335	-35.68915	40.28029	-550.40234	280.82343	57.08865	-1189.92871	135.15295	6.96968
884	7.358	929.72772	34.05151	1512.57080	-114.81360	178.84538	1324.41174	-888.47266	238.05128	1321.35315	-149.78148	322.68793	7.32208	700.86743	-33.81960	33.12448	-534.58154	283.69550	52.77620	-1208.36133	133.28284	8.80099
885	7.367	929.55780	32.65291	1513.23962	-113.60226	178.45358	1326.51270	-889.03467	235.50447	1323.06653	-167.86681	326.15390	12.65276	700.73956	-30.76451	26.48209	-521.14136	288.06812	47.06973	-1227.50684	129.85915	11.35927
886	7.375	929.29395	31.24139	1513.53723	-112.49797	177.85583	1327.82288	-889.57990	233.03813	1324.03137	-184.15532	329.74268	18.78477	700.51263	-27.02187	21.44897	-509.78113	294.03287	40.46446	-1247.97925	124.66254	15.89474
887	7.383	928.93939	29.77727	1513.45264	-111.45650	177.03421	1328.36316	-889.91565	230.78990	1324.36694	-198.35304	333.37997	25.80708	698.85327	-23.27951	17.81753	-500.47083	301.55914	33.33256	-1268.81763	118.43917	23.14481
888	7.392	928.51093	28.25177	1512.97693	-110.44326	176.02792	1328.14795	-889.91302	228.91798	1324.22058	-209.72203	337.00198	34.10082	693.62372	-19.99721	14.55131	-493.56302	310.40466	25.70249	-1287.47400	112.78869	32.27595
889	7.400	928.03333	26.67249	1512.10181	-109.43552	174.90887	1327.18469	-889.52814	227.55295	1323.72839	-217.18773	340.46002	44.17001	683.66193	-17.33488	10.80055	-489.64380	320.32330	17.45502	-1300.90283	109.23061	41.03733
890	7.408	927.53839	25.05241	1510.82434	-108.42824	173.74568	1325.48999	-888.79358	226.73225	1322.97180	-219.78157	343.57874	55.97796	669.28644	-15.22063	6.70632	-489.37955	331.12894	8.78316	-1307.16833	108.29346	47.11895
891	7.417	927.06189	23.40681	1509.15332	-107.43816	172.58585	1323.09973	-887.79810	226.38864	1321.95898	-217.26984	346.27060	68.48484	651.56946	-13.42581	3.18016	-493.41992	342.34692	0.57149	-1306.40527	109.44012	49.35235
892	7.425	926.64685	21.75053	1507.10681	-106.50281	171.45509	1320.06604	-886.66711	226.40143	1320.63452	-210.38528	348.50613	80.10859	631.37946	-11.71346	0.92524	-502.12064	352.89929	-5.73852	-1300.29749	111.64774	48.00661
893	7.433	926.35864	20.09276	1504.70581	-105.67783	170.36261	1316.45020	-885.54712	226.65492	1318.91272	-200.31894	350.21310	89.66177	609.15277	-9.95819	-0.10451	-515.31262	361.46060	-9.18286	-1290.72974	113.88301	44.40270
894	7.442	926.28821	18.43683	1501.97314	-105.03554	169.31255	1312.32214	-884.58606	227.05252	1316.71838	-188.03259	351.32071	96.86254	585.31488	-8.10712	-0.39636	-532.69348	367.35913	-10.25975	-1278.84827	115.25868	40.16071
895	7.450	926.53149	16.78571	1498.93542	-104.66043	168.32826	1307.76941	-883.91870	227.48720	1314.01563	-173.99271	351.83383	102.13529	560.51343	-6.12251	-0.43045	-553.96692	370.97549	-10.26762	-1264.89954	115.19028	36.40996
896	7.458	927.16602	15.13708	1495.62561	-104.63845	167.47319	1302.90637	-883.65741	227.82504	1310.81421	-158.28378	351.79962	106.09943	535.39929	-4.04036	-0.50995	-578.06183	373.20862	-9.97936	-1248.47021	113.58777	33.36237
897	7.467	928.23462	13.48215	1492.08386	-105.04581	166.84756	1297.87048	-883.87585	227.94226	1307.16382	-140.86938	351.26947	109.22794	510.37921	-1.99261	-0.73864	-603.18555	374.81787	-9.60653	-1228.82703	110.83549	30.44361
898	7.475	929.72870	11.82344	1488.35938	-105.94055	166.56059	1292.80811	-884.58459	227.78192	1303.14954	-121.82721	350.26813	111.75829	485.59048	-0.08348	-1.09622	-628.10748	376.20663	-9.34385	-1205.37695	107.52893	26.86217
899	7.483	931.58459	10.17802	1484.51721	-107.35035	166.69092	1287.86267	-885.72455	227.37148	1298.88770	-101.40176	348.78653	113.73161	461.02621	1.70517	-1.53131	-652.66522	377.52417	-9.36158	-1178.12024	104.13828	22.28913
900	7.492	933.70062	8.56317	1480.64172	-109.26018	167.25104	1283.16943	-887.19751	226.79007	1294.51208	-79.88568	346.80283	115.06924	436.65573	3.42757	-1.96152	-677.13220	378.86111	-9.64944	-1147.75500	100.84389	17.17929
901	7.500	935.95502	6.99771	1476.83850	-111.61450	168.17285	1278.84814	-888.91083	226.12555	1290.15674	-57.47234	344.26129	115.63682	412.44855	5.06517	-2.29540	-701.64874	380.31253	-10.05223	-1115.40149	97.67247	12.46434
902	7.508	938.21100	5.50827	1473.23047	-114.33295	169.32126	1274.99829	-890.80237	225.45345	1285.94275	-34.18174	341.08850	115.30204	388.35205	6.59146	-2.52627	-726.15308	381.88913	-10.37993	-1082.13293	94.79868	8.94498
903	7.517	940.31787	4.12189	1469.94958	-117.32425	170.53055	1271.69946	-892.84119	224.82291	1281.96765	-9.88747	337.28149	113.97217	364.31219	8.08279	-2.74197	-750.54510	383.51169	-10.50848	-1048.66821	92.65569	6.99150
904	7.525	942.12708	2.86258	1467.12708	-120.49462	171.65154	1269.01355	-895.00952	224.23285	1278.29919	15.58980	332.93298	111.59587	340.30914	9.64439	-3.00641	-774.80896	385.12769	-10.44733	-1015.53522	91.48636	6.72515
905	7.533	943.51611	1.75528	1464.88525	-123.75095	172.59746	1266.98682	-897.27820	223.61623	1274.98572	42.38838	328.13336	108.16869	316.32269	11.28517	-3.26484	-799.00641	386.74756	-10.34514	-983.15747	90.93604	8.16362
906	7.542	944.40320	0.81638	1463.32056	-126.99810	173.36134	1265.64819	-899.58850	222.86171	1272.07800	70.55531	322.88980	103.77628	292.28387	12.98039	-3.39983	-823.21515	388.38892	-10.38200	-951.41583	90.58032	11.01484
907	7.550	944.75537	0.04346	1462.48828	-130.13788	173.99492	1265.00525	-901.85992	221.85806	1269.63489	100.06445	317.19745	98.63120	268.11469	14.75865	-3.36430	-847.48779	390.06308	-10.59864	-919.49414	90.59203	14.60024
908	7.558	944.59473	-0.57880	1462.40088	-133.07584	174.57195	1265.04211	-904.01727	220.52679	1267.71399	130.87041	311.09711	93.00647	243.80518	16.65697	-3.24269	-871.83484	391.78595	-10.82553	-886.54370	91.51561	18.20462
909	7.567	943.99255	-1.06879	1463.03186	-135.72849	175.14861	1265.72327	-905.98370	218.86147	1266.36938	162.90448	304.59888	87.11736	219.41852	18.67006	-3.17314	-896.22437	393.56281	-10.81925	-852.44086	93.67258	21.47893
910	7.575	943.04395	-1.43643	1464.31921	-138.02176	175.72569	1267.00012	-907.64606	216.95108	1265.65051	196.05011	297.63971	81.10296	195.00409	20.71332	-3.17660	-920.62146	395.38052	-10.50436	-817.88794	96.87891	24.53139
911	7.583	941.83527	-1.66934	1466.17615	-139.88777	176.24112	1268.81860	-908.86920	214.93216	1265.58508	230.16718	290.12778	75.07326	170.52655	22.64201	-3.12914	-945.03418	397.21381	-10.05996	-783.88446	100.52739	27.67041
912	7.592	940.43353	-1.73853	1468.50256	-141.26974	176.60184	1271.12854	-909.55054	212.92783	1266.15869	265.11401	281.99335	69.13406	145.89639	24.40956	-2.96344	-969.51196	399.01904	-9.73898	-751.04065	104.00148	31.03211
913	7.600	938.89880	-1.62741	1471.19397	-142.13112	176.72360	1273.89282	-909.66693	211.03781	1267.31519	300.73511	273.23407	63.40501	121.05154	26.11864	-2.75824	-994.11041	400.74527	-9.63024	-719.22412	107.10172	34.46429
914	7.608	937.29333	-1.35153	1474.14771	-142.46178	176.54782	1277.08923	-909.30670	209.33847	1268.97986	336.81207	263.88980	57.99267	96.01260	27.86443	-2.58214	-1018.85034	402.40143	-9.61309	-687.78638	109.98746	37.75721
915	7.617	935.67719	-0.94614	1477.27039	-142.27930	176.03754	1280.70251	-908.66071	207.87341	1271.09119	373.03656	253.95404	52.90266	70.87073	29.66733	-2.40582	-1043.69873	404.11969	-9.49991	-656.17810	112.75319	40.89332
916	7.625	934.10217	-0.44467	1480.48035	-141.62347	175.17329	1284.70618	-907.94019	206.64952	1273.62732	409.09296	243.38394	48.01200	45.69800	31.52773	-2.18972	-1068.60852	406.11121	-9.19598	-624.44470	115.20943	44.01237
917	7.633	932.61090	0.12622	1483.70483	-140.54855	173.96103	1289.04431	-907.26831	205.64287	1276.59753	444.77899	232.26361	43.19600	20.47131	33.41847	-1.95761	-1093.58301	408.48206	-8.76690	-593.26831	117.05860	47.14546
918	7.642	931.23914	0.74146	1486.88098	-139.12074	172.44385	1293.62463	-906.64209	204.82439	1279.99402	480.09644	221.01016	38.58776	-4.88440	35.27003	-1.76398	-1118.68408	411.05676	-8.38874	-563.61847	118.13668	50.03861
919	7.650	930.01361	1.37225	1489.95581	-137.41861	170.70203	1298.32349	-905.98541	204.18651	1283.74084	515.33368	210.49323	34.83166	-30.39728	37.03725	-1.62895	-1143.90393	413.53503	-8.08521	-536.27625	118.41068	52.28910
920	7.658	928.95026	1.98151	1492.87952	-135.53299	168.82742	1302.99915	-905.22986	203.73647	1287.67712	550.93756	201.89685	32.95200	-56.01324	38.73781	-1.52128	-1168.95874	415.87164	-7.36175	-511.57220	117.81548	53.60599
921	7.667	928.06116	2.52618	1495.60071	-133.56345	166.88821	1307.50586	-904.37042	203.47597	1291.57751	586.81592	196.12582	33.54171	-81.56824	40.36623	-1.35743	-1193.24585	418.29443	-5.24826	-489.49316	116.15157	53.86090
922	7.675	927.35797	2.97070	1498.07178	-131.60555	164.92343	1311.70203	-903.47803	203.40637	1295.19080	621.40363	193.01559	35.82048	-106.71564	41.78680	-0.98014	-1216.06104	420.98834	-0.93599	-469.95898	113.15887	52.97083
923	7.683	926.84039	3.29709	1500.25427	-129.73434	162.96939	1315.44983	-902.66388	203.53841	1298.28735	651.58307	191.27032	37.63218	-130.95404	42.77632	-0.18618	-1236.87451	423.98248	5.60318	-453.00568	108.75046	50.87280
924	7.692	926.48462	3.50674	1502.11768	-127.99564	161.07953	1318.62195	-902.01904	203.86249	1300.70923	674.03406	189.53046	36.66320	-153.90216	43.19759	1.16161	-1255.39380	427.27582	13.72607	-438.72516	103.15456	47.60555
925	7.700	926.24701	3.61700	1503.63403	-126.40325	159.31854	1321.11926	-901.56769	204.30417	1302.40442	687.28564	187.45782	31.94508	-175.63477	43.06625	3.06785	-1271.45020	430.85446	22.81664	-427.08325	96.80612	43.34843
926	7.708	926.07898	3.65039	1504.77917	-124.93768	157.73846	1322.88208	-901.25854	204.72221	1303.42554	692.79523	185.64841	24.36222	-196.65594	42.43376	5.54126	-1285.07544	434.50079	32.76048	-417.96021	90.08572	38.41116
927	7.717	925.93774	3.62820	1505.53650	-123.55350	156.35812	1323.88635	-900.99463	204.94897	1303.88354	693.87262	184.76248	15.83852	-217.38684	41.26308	8.89308	-1296.80286	437.59198	43.70959	-411.37622	83.07317	33.19314
928	7.725	925.78888	3.57874	1505.89343	-122.19899	155.16408	1324.12683	-900.67737	204.83247	1303.88574	693.29803	184.99332	8.14819	-237.45251	39.38167	13.96780	-1307.57178	439.27991	55.36731	-407.55817	75.63139	27.99144
929	7.733	925.60944	3.53812	1505.84009	-120.83517	154.12352	1323.60669	-900.23383	204.25885	1303.49805	691.74347	186.17496	2.34639	-255.22455	36.48961	21.94391	-1317.85620	439.15161	66.51893	-406.82532	67.77231	22.77545
930	7.742	925.39435	3.53467	1505.37122	-119.44673	153.19110	1322.33984	-899.62384	203.16548	1302.74170	688.13031	188.03775	-1.25986	-268.26013	32.31007	33.41318	-1326.83325	437.57135	75.44016	-409.45349	59.78169	17.28913
931	7.750	925.16028	3.57529	1504.48608	-118.04614	152.31107	1320.35400	-898.83691	201.56293	1301.61047	681.20685	190.24176	-3.06203	-274.71173	26.92140	47.35451	-1332.74304	435.23273	80.87382	-415.53070	52.10170	11.50475
932	7.758	924.94318	3.64670	1503.18958	-116.66831	151.42972	1317.68774	-897.88977	199.55231	1300.09106	670.69073	192.33783	-3.84776	-274.40820	20.88884	61.35647	-1334.25952	432.67407	82.55175	-424.81488	45.34702	6.02989
933	7.767	924.79480	3.72980	1501.49634	-115.35976	150.51883	1314.38818	-896.83252	197.30353	1298.17261	656.98828	193.97836	-4.26694	-268.48303	14.85628	73.17397	-1331.39392	430.23254	80.98302	-436.86957	40.28835	1.91791
934	7.775	924.78192	3.80850	1499.43005	-114.16990	149.58554	1310.51306	-895.74695	195.00415	1295.85364	640.28290	195.20767	-4.62159	-258.32599	9.08133	82.02103	-1325.06787	428.11453	77.07020	-451.64252	37.46706	-0.17634
935	7.783	924.98431	3.86288	1497.01550	-113.14438	148.65964	1306.13330	-894.72699	192.82297	1293.15649	620.48120	196.33923	-4.98097	-245.04260	3.46486	88.50065	-1316.09546	426.42416	71.74949	-469.69391	36.75468	-0.58762
936	7.792	925.48425	3.85791	1494.27466	-112.32536	147.77219	1301.32654	-893.86499	190.89876	1290.13843	597.94305	197.58429	-5.30678	-229.42041	-2.18863	93.68039	-1304.59375	425.23431	65.69267	-491.28973	37.43230	-0.29507
937	7.800	926.35107	3.74387	1491.23315	-111.76227	146.93465	1296.17285	-893.25464	189.33319	1286.88196	573.70355	198.96408	-5.55846	-212.01715	-7.97884	98.30130	-1290.05481	424.63580	59.41584	-515.49951	38.73152	-0.15270
938	7.808	927.62183	3.47122	1487.92810	-111.52108	146.11682	1290.75598	-892.98236	188.18735	1283.48877	548.88812	200.45624	-5.75154	-193.26465	-13.76837	102.53417	-1271.91162	424.64008	53.70867	-540.70734	40.22568	-0.43645
939	7.817	929.28333	3.01248	1484.41040	-111.68580	145.23875	1285.16992	-893.09967	187.48431	1280.08850	524.17767	202.08524	-5.93392	-173.51361	-19.26718	106.17719	-1250.33130	424.96396	49.64710	-565.72626	41.80302	-0.94473
940	7.825	931.26874	2.37369	1480.74231	-112.35452	144.19751	1279.53430	-893.59979	187.20306	1276.84326	499.78131	203.87518	-6.14447	-152.96967	-24.30550	108.98313	-1226.68103	424.92316	47.88448	-590.18091	43.48543	-1.41739
941	7.833	933.47375	1.57758	1476.99878	-113.62325	142.92201	1274.01074	-894.41290	187.26901	1273.92334	475.64740	205.77463	-6.39084	-131.59930	-28.89830	110.80392	-1203.01904	423.71063	48.08881	-614.21802	45.26048	-1.75484
942	7.842	935.77692	0.63242	1473.27319	-115.54595	141.42322	1268.80090	-895.42401	187.55960	1271.45032	451.67816	207.72726	-6.64063	-109.17944	-33.08731	111.50389	-1180.73999	420.89621	49.25103	-638.09436	47.03241	-1.96111
943	7.850	938.05267	-0.47357	1469.68311	-118.08354	139.80682	1264.11316	-896.50519	187.92133	1269.42847	427.82440	209.71506	-6.86543	-85.48468	-36.86031	110.87875	-1159.59131	416.58444	50.28796	-661.94983	48.75687	-2.09677
944	7.858	940.17468	-1.74719	1466.36267	-121.08722	138.23055	1260.12061	-897.54596	188.17538	1267.71069	404.01529	211.67447	-7.08202	-60.39087	-40.23189	108.74547	-1138.05688	411.16614	50.36963	-685.83264	50.48116	-2.21983
945	7.867	942.02008	-3.16190	1463.44800	-124.34035	136.82849	1256.93469	-898.47693	188.10863	1266.03833	380.14355	213.53867	-7.30112	-33.82855	-43.35300	105.08903	-1114.64136	405.03046	49.15398	-709.78418	52.21623	-2.31648
946	7.875	943.48157	-4.65073	1461.06543	-127.62721	135.65181	1254.60083	-899.28003	187.50325	1264.16089	356.17468	215.30896	-7.49815	-5.71655	-46.48837	100.10725	-1088.80542	398.33405	46.92268	-733.83154	53.92287	-2.37408
947	7.883	944.48047	-6.12943	1459.32458	-130.78401	134.65442	1253.10815	-899.97888	186.26642	1262.01025	332.16547	216.99030	-7.64853	24.05280	-49.88910	94.14017	-1060.98511	390.93607	44.39960	-757.95483	55.59825	-2.44890
948	7.892	944.97839	-7.53909	1458.30286	-133.71335	133.71970	1252.40723	-900.62769	184.59061	1259.83887	308.16791	218.56970	-7.72543	55.59509	-53.71132	87.53909	-1032.06177	382.60596	42.33890	-782.10431	57.26999	-2.57364
949	7.900	944.98236	-8.87494	1458.03247	-136.36591	132.71793	1252.43542	-901.29004	182.92535	1258.12903	284.16071	220.06671	-7.69434	88.96823	-57.99156	80.57049	-1002.75861	373.23825	41.17685	-806.25317	58.93687	-2.69617
950	7.908	944.53796	-10.16895	1458.49829	-138.70599	131.56918	1253.13916	-901.97827	181.70833	1257.28564	260.06207	221.51892	-7.56113	124.10480	-62.62389	73.41788	-973.26300	362.88998	40.99862	-830.42853	60.59018	-2.76683
951	7.917	943.71545	-11.45084	1459.64807	-140.68420	130.27008	1254.48047	-902.60596	181.13969	1257.42871	235.78558	222.93878	-7.39758	160.88242	-67.34816	66.20773	-943.32788	351.72223	41.72038	-854.68689	62.29578	-2.80677
952	7.925	942.59412	-12.72998	1461.40173	-142.23602	128.87485	1256.43323	-903.02753	181.19638	1258.45056	211.28839	224.34000	-7.27439	199.22421	-71.81761	59.00780	-912.76440	339.92975	43.20462	-879.07623	64.15393	-2.84217
953	7.933	941.24854	-13.99039	1463.66248	-143.29865	127.46280	1258.97864	-903.13464	181.76620	1260.19373	186.60599	225.80048	-7.17744	239.02304	-75.73863	51.86477	-881.78638	327.72018	45.28745	-903.63403	66.12654	-2.81380
954	7.942	939.74176	-15.19522	1466.32825	-143.82596	126.11581	1262.10083	-902.93518	182.76366	1262.59106	161.82916	227.44620	-7.03582	280.04443	-78.96266	44.89656	-850.88562	315.29065	47.74916	-928.36560	68.02542	-2.60888
955	7.950	938.12897	-16.31250	1469.29907	-143.79663	124.90236	1265.78284	-902.56824	184.21806	1265.69812	137.01074	229.32657	-6.81857	321.96011	-81.51241	38.36255	-820.49872	302.76880	50.21585	-953.21252	69.72664	-2.17667
956	7.958	936.46350	-17.33682	1472.48303	-143.21570	123.85942	1269.99866	-902.21277	186.20607	1269.58069	112.12579	231.33972	-6.55492	364.35873	-83.55061	32.62485	-790.82123	290.23492	52.18467	-978.12653	71.29349	-1.58713
957	7.967	934.79980	-18.28592	1475.79504	-142.11459	122.98160	1274.70154	-901.92920	188.53659	1274.14587	87.13364	233.32770	-6.28295	406.71936	-85.29884	28.00570	-761.84302	277.84698	53.31259	-1003.14478	72.89384	-0.99237
958	7.975	933.19452	-19.18600	1479.15356	-140.55573	122.22696	1279.81787	-901.62665	190.64876	1279.14136	62.03027	235.21729	-6.02011	448.47369	-87.01732	24.69681	-733.47150	265.94110	53.71048	-1028.32458	74.65559	-0.53151
959	7.983	931.70154	-20.06180	1482.48389	-138.63094	121.53996	1285.24585	-901.20593	192.00729	1284.32996	36.81824	237.03455	-5.77846	489.12186	-89.05800	22.89011	-705.59845	254.98917	53.86837	-1053.65088	76.55002	-0.24031
960	7.992	930.36969	-20.93457	1485.72693	-136.44507	120.88341	1290.85559	-900.64862	192.43927	1289.58557	11.48235	238.82315	-5.58144	528.38660	-91.89555	23.04709	-678.12677	245.47787	54.25899	-1078.97388	78.39592	-0.03562
961	8.000	929.24371	-21.81796	1488.83984	-134.09915	120.25783	1296.49133	-899.97626	192.07074	1294.83057	-13.96977	240.61615	-5.43372	566.27234	-95.94966	25.78243	-651.07666	237.82852	55.01653	-1103.93469	79.96588	0.24269
962	8.008	928.35425	-22.70898	1491.78772	-131.68681	119.69342	1301.98853	-899.21735	191.13295	1299.95154	-39.47011	242.45541	-5.26939	602.57703	-101.05644	30.99084	-624.75372	232.30469	55.89135	-1127.99487	81.05199	0.80790
963	8.017	927.70447	-23.59225	1494.53796	-129.29643	119.23117	1307.19897	-898.42462	189.83334	1304.76904	-64.83786	244.37442	-4.90780	635.85162	-106.13097	37.00972	-599.78845	228.93445	56.36515	-1150.66150	81.53116	1.87899
964	8.025	927.26868	-24.45972	1497.05920	-127.00777	118.90010	1311.99646	-897.69269	188.29984	1309.06677	-89.70218	246.39713	-4.00295	663.04358	-109.80388	41.11900	-576.93732	227.57837	55.81322	-1171.71777	81.44890	3.51551
965	8.033	926.99939	-25.31729	1499.31799	-124.88005	118.69196	1316.26221	-897.13489	186.58743	1312.65259	-113.55832	248.57266	-2.11092	681.15588	-111.49471	41.25022	-556.76257	228.07492	53.71496	-1191.30151	80.93965	5.47453
966	8.042	926.83484	-26.16629	1501.27454	-122.93961	118.55653	1319.88074	-896.82135	184.72589	1315.41199	-135.95975	250.96719	1.04306	689.87152	-111.48058	37.28630	-539.42249	230.30194	49.84573	-1209.93567	79.96266	7.42150
967	8.050	926.70752	-26.99756	1502.88965	-121.18929	118.41353	1322.76172	-896.72864	182.77707	1317.33203	-156.63202	253.62424	5.41267	692.17273	-110.06114	30.85998	-524.71472	234.15588	44.33179	-1228.51514	78.10960	9.47677
968	8.058	926.55725	-27.81311	1504.13818	-119.62578	118.17033	1324.85889	-896.73657	180.87125	1318.49133	-175.44421	256.53751	10.82091	692.04297	-107.32387	24.11900	-512.30310	239.53293	37.56394	-1247.95728	74.84154	12.54262
969	8.067	926.34308	-28.63705	1505.01331	-118.23389	117.75420	1326.16248	-896.67755	179.18407	1319.02966	-192.30106	259.64502	17.21520	691.63623	-103.58867	18.54269	-501.95401	246.32059	30.01371	-1268.35413	70.17870	17.84924
970	8.075	926.04761	-29.49728	1505.51880	-116.97910	117.13470	1326.68115	-896.40900	177.86346	1319.10535	-206.90878	262.84970	24.80117	690.42346	-99.45140	14.42020	-493.70718	254.41257	22.04107	-1288.13367	65.09343	25.77558
971	8.083	925.67462	-30.40646	1505.65808	-115.81979	116.32610	1326.43127	-895.85785	176.97742	1318.85364	-218.45578	266.02463	34.06061	686.41858	-95.46388	11.08836	-487.95633	263.74738	13.87794	-1304.24158	60.98643	34.93121
972	8.092	925.24561	-31.35794	1505.42615	-114.72165	115.38081	1325.43445	-895.01996	176.51410	1318.34949	-225.62128	269.02164	45.38826	677.88550	-91.99345	7.81462	-485.36588	274.26111	5.85867	-1313.69092	58.76825	42.65884
973	8.100	924.80237	-32.33191	1504.81079	-113.66384	114.36884	1323.72034	-893.94214	176.41835	1317.59058	-227.25934	271.73444	58.36703	664.23798	-89.18053	4.62837	-486.55084	285.69153	-1.28959	-1315.34937	58.40680	46.72747
974	8.108	924.40936	-33.31015	1503.80115	-112.64584	113.35220	1321.33215	-892.71344	176.63121	1316.51318	-223.25601	274.12070	71.50555	645.99261	-86.90453	2.13044	-491.56427	297.36536	-6.51673	-1310.36633	59.15663	46.63061
975	8.117	924.15082	-34.28967	1502.39417	-111.69743	112.37288	1318.32788	-891.45807	177.09700	1315.03455	-214.61978	276.15472	83.00437	624.27936	-84.90947	0.65313	-499.74933	308.17770	-9.21639	-1300.97998	60.08250	43.49135
976	8.125	924.12109	-35.27649	1500.59631	-110.88120	111.45100	1314.77527	-890.31677	177.73984	1313.09326	-202.73676	277.81610	91.85571	600.38818	-83.01366	0.00192	-510.71436	316.92307	-9.97763	-1288.99512	60.40167	39.04090
977	8.133	924.40979	-36.27274	1498.42798	-110.28090	110.59305	1310.75391	-889.42883	178.44135	1310.66772	-188.63846	279.10370	98.20298	575.45703	-81.17238	-0.19248	-525.27643	322.93442	-10.03419	-1275.08740	59.60049	34.60973
978	8.142	925.08368	-37.28104	1495.92236	-109.98305	109.81638	1306.36060	-888.91217	179.05592	1307.76831	-172.80704	280.00085	102.84013	550.26074	-79.39555	-0.22417	-544.37323	326.50839	-10.03724	-1258.91650	57.51111	30.65879
979	8.150	926.17377	-38.31033	1493.11780	-110.06270	109.18063	1301.70801	-888.83807	179.46346	1304.42773	-155.34082	280.44647	106.53735	525.17639	-77.66524	-0.29692	-567.39795	328.60037	-9.93902	-1239.59912	54.28549	26.90560
980	8.158	927.67279	-39.36282	1490.05725	-110.57848	108.79044	1296.91467	-889.22101	179.60846	1300.70020	-136.24928	280.37384	109.71780	500.31137	-75.91377	-0.53300	-592.55249	330.11487	-9.70712	-1216.37781	50.22545	22.85266
981	8.167	929.53900	-40.42856	1486.79602	-111.56973	108.75671	1292.09827	-890.02576	179.50435	1296.67236	-115.69949	279.73868	112.47232	475.65384	-74.07530	-0.94492	-618.25415	331.51962	-9.52822	-1189.26367	45.66077	18.36701
982	8.175	931.70441	-41.49341	1483.40674	-113.04616	109.14276	1287.38147	-891.17584	179.22256	1292.47424	-94.00822	278.48520	114.68364	451.15750	-72.18306	-1.43331	-643.70142	332.94678	-9.54287	-1159.28882	40.98044	13.89639
983	8.183	934.08124	-42.53601	1479.97546	-114.97414	109.92558	1282.89490	-892.57867	178.86308	1288.27576	-71.46068	276.53107	116.14780	426.76297	-70.38066	-1.84509	-668.68640	334.42401	-9.71713	-1128.19031	36.83368	10.15786
984	8.192	936.56366	-43.52539	1476.59949	-117.27578	110.98946	1278.76624	-894.17932	178.49387	1284.25842	-48.17978	273.81760	116.67613	402.43243	-68.76808	-2.09662	-693.29437	335.96481	-9.91471	-1097.59717	34.13580	7.66911
985	8.200	939.02521	-44.42908	1473.39185	-119.84772	112.15891	1275.10852	-895.99579	178.09824	1280.57849	-24.11026	270.34531	116.14911	378.18665	-67.26305	-2.27186	-717.69385	337.54318	-10.01863	-1068.14380	33.34198	6.66037
986	8.208	941.31818	-45.21640	1470.48389	-122.58786	113.25513	1272.01721	-898.06854	177.59949	1277.34583	0.90333	266.17523	114.52431	354.05542	-65.70198	-2.52109	-742.01807	339.10077	-10.01731	-1039.12500	33.86218	7.16792
987	8.217	943.28741	-45.86417	1468.01697	-125.41137	114.15422	1269.57043	-900.35443	176.94473	1274.62231	27.00989	261.43314	111.82463	330.00873	-64.02611	-2.85599	-766.31860	340.61633	-10.00140	-1009.05212	34.73436	8.95192
988	8.225	944.80457	-46.37039	1466.12476	-128.24889	114.82510	1267.82324	-902.68060	176.14166	1272.42920	54.31148	256.26953	108.11864	305.97461	-62.27650	-3.13704	-790.60181	342.12329	-10.08130	-976.83472	35.59973	11.55347
989	8.233	945.80005	-46.75323	1464.90625	-131.03415	115.32423	1266.79846	-904.82098	175.21240	1270.75244	82.88892	250.76279	103.51141	281.88541	-60.50063	-3.24406	-814.87628	343.66162	-10.29134	-942.53156	36.76654	14.51061
990	8.242	946.26642	-47.02994	1464.40759	-133.69537	115.75024	1266.48474	-906.61420	174.15112	1269.55273	112.81226	244.89786	98.14843	257.68497	-58.71819	-3.18874	-839.14838	345.27762	-10.52803	-907.03674	38.69109	17.40720
991	8.250	946.23865	-47.20447	1464.62134	-136.15704	116.18924	1266.84460	-908.00757	172.94432	1268.79675	144.11270	238.68011	92.22160	233.33554	-56.91249	-3.07661	-863.41431	347.06879	-10.58432	-871.37415	41.59315	19.89651
992	8.258	945.77319	-47.27600	1465.49719	-138.34314	116.67442	1267.82690	-909.01288	171.60127	1268.48926	176.74884	232.18057	85.94785	208.83801	-55.05922	-2.98318	-887.67267	349.16708	-10.30170	-836.30688	45.32924	21.89978
993	8.267	944.93549	-47.24796	1466.95483	-140.17747	117.17654	1269.37598	-909.64240	170.14638	1268.66980	210.60941	225.40723	79.50241	184.21313	-53.15291	-2.89077	-911.95947	351.57941	-9.73701	-802.21539	49.41849	23.77293
994	8.275	943.79688	-47.12512	1468.89563	-141.58682	117.62326	1271.44092	-909.88257	168.59781	1269.38281	245.55994	218.21027	72.97639	159.46326	-51.20088	-2.77112	-936.39886	353.97559	-9.20083	-769.05835	53.33144	26.07662
995	8.283	942.43488	-46.90857	1471.21265	-142.50806	117.92610	1273.98438	-909.71967	166.96725	1270.65186	281.45007	210.39267	66.44968	134.57730	-49.24254	-2.65334	-961.13330	355.88403	-9.01334	-736.41534	56.85240	29.04565
996	8.292	940.92834	-46.59457	1473.79980	-142.89673	118.00146	1276.98462	-909.18585	165.27591	1272.47253	318.04279	201.90564	60.11196	109.53607	-47.35150	-2.54899	-986.12836	357.30899	-9.11905	-703.70709	60.06259	32.39720
997	8.300	939.35107	-46.18088	1476.55920	-142.73749	117.78281	1280.42517	-908.37598	163.56131	1274.82190	354.98621	192.82721	54.22588	84.30804	-45.55728	-2.40048	-1011.17877	358.80606	-9.13108	-670.63849	63.05814	35.69848
998	8.308	937.76941	-45.68024	1479.40747	-142.05112	117.22490	1284.28162	-907.41711	161.88048	1277.66638	391.88348	183.17184	48.91602	58.88522	-43.79488	-2.16210	-1036.18408	360.78479	-8.84038	-637.62024	65.80872	38.72807
999	8.317	936.24213	-45.12222	1482.27490	-140.89091	116.31096	1288.51013	-906.42346	160.31874	1280.96545	428.35352	172.89276	44.06071	33.29688	-41.99503	-1.86901	-1061.28479	363.09067	-8.45356	-605.72961	68.18611	41.42585
1000	8.325	934.81909	-44.53601	1485.09644	-139.32840	115.06380	1293.03894	-905.46106	158.97221	1284.66748	464.11938	162.12683	39.49349	7.55768	-40.16029	-1.59933	-1086.67676	365.34485	-8.27886	-576.10742	70.02477	43.68044
1001	8.333	933.53772	-43.94241	1487.80737	-137.44106	113.55252	1297.76282	-904.52448	157.90961	1288.68701	499.21661	151.48517	35.39931	-18.35535	-38.30614	-1.40216	-1112.37500	367.42340	-8.30915	-549.28888	71.19919	45.27972
1002	8.342	932.42236	-43.36978	1490.34937	-135.31390	111.87988	1302.54749	-903.55823	157.17241	1292.87402	534.08490	142.16797	32.54861	-44.44269	-36.42537	-1.26975	-1138.10864	369.51349	-8.03793	-525.14038	71.63025	46.02251
1003	8.350	931.48798	-42.85562	1492.67847	-133.04877	110.14571	1307.23987	-902.52557	156.80717	1297.00952	569.16235	135.53308	31.89407	-70.58807	-34.55241	-1.13304	-1163.30603	371.85272	-6.52604	-503.38776	71.16452	45.82513
1004	8.358	930.74152	-42.42163	1494.76453	-130.76173	108.41644	1311.68054	-901.46558	156.86299	1300.83765	603.98444	132.08176	33.51898	-96.49554	-32.81734	-0.84675	-1187.20679	374.53931	-2.84270	-483.97778	69.54845	44.71457
1005	8.367	930.17706	-42.06738	1496.58167	-128.56259	106.73180	1315.71460	-900.48218	157.34079	1304.12305	636.44238	130.82925	35.93488	-121.71735	-31.42638	-0.20363	-1209.11926	377.54645	3.21172	-466.95825	66.59099	42.75948
1006	8.375	929.77222	-41.79181	1498.09729	-126.52892	105.12817	1319.19983	-899.67877	158.14552	1306.71240	663.15826	130.05011	36.68637	-145.78448	-30.56462	0.99169	-1228.61719	380.81256	10.94305	-452.34839	62.30756	40.04997
1007	8.383	929.49219	-41.60104	1499.27100	-124.69026	103.64850	1322.01941	-899.10535	159.07693	1308.56531	681.28711	128.72589	33.90443	-168.37305	-30.28529	2.81278	-1245.60217	384.25037	19.57151	-440.18494	56.89426	36.71847
1008	8.392	929.29602	-41.49557	1500.06458	-123.02928	102.33595	1324.09448	-898.74994	159.87100	1309.73462	690.54327	127.11066	27.51144	-189.41400	-30.54134	5.17158	-1260.35498	387.62317	29.01960	-430.49976	50.61911	32.94358
1009	8.400	929.14288	-41.46042	1500.44971	-121.49845	101.21794	1325.38660	-898.53674	160.29445	1310.32092	693.41943	126.05762	19.09531	-209.11334	-31.31989	7.98287	-1273.51672	390.37979	39.69972	-423.26471	43.77301	28.92660
1010	8.408	928.99902	-41.47079	1500.40930	-120.04360	100.28769	1325.88428	-898.33716	160.22054	1310.42749	693.15375	126.13785	10.74802	-227.76196	-32.67113	11.50745	-1285.75330	391.76978	51.56503	-418.48663	36.61072	24.82902
1011	8.417	928.84460	-41.50476	1499.93237	-118.62401	99.50058	1325.59106	-898.02344	159.61162	1310.12720	691.45264	127.37579	4.02658	-245.13019	-34.70412	16.61917	-1297.13184	391.39230	63.40775	-416.37390	29.23494	20.69054
1012	8.425	928.67969	-41.54330	1499.01465	-117.22208	98.78970	1324.52246	-897.51886	158.47241	1309.45605	688.03302	129.43872	-0.42484	-259.84521	-37.67384	24.50625	-1306.72192	389.54498	73.21108	-417.37946	21.63751	16.40626
1013	8.433	928.52582	-41.55753	1497.66455	-115.84024	98.08931	1322.70813	-896.80579	156.85159	1308.41992	681.85461	131.84052	-2.84190	-269.76282	-41.87468	35.58966	-1312.99585	386.90955	79.35889	-422.00433	13.95650	11.87678
1014	8.442	928.42407	-41.51117	1495.89868	-114.49521	97.34999	1320.19189	-895.91217	154.86522	1307.00757	672.37067	134.07208	-3.96388	-273.37823	-47.25186	48.61393	-1314.86108	384.11346	81.47112	-430.38483	6.65645	7.31739
1015	8.450	928.42969	-41.39359	1493.73242	-113.21736	96.54536	1317.02930	-894.89697	152.69070	1305.20740	659.59424	135.78534	-4.49449	-270.78278	-53.27834	61.18671	-1312.35754	381.57370	80.19305	-442.03491	0.48842	3.35782
1016	8.458	928.61060	-41.24734	1491.18225	-112.04663	95.68091	1313.28650	-893.84247	150.52348	1303.01392	643.47406	137.00079	-4.86395	-263.19452	-59.32649	71.36310	-1306.33228	379.47598	76.53751	-456.30493	-3.74225	0.67664
1017	8.467	929.04553	-41.14926	1488.27197	-111.02376	94.79578	1309.03638	-892.84589	148.52963	1300.42688	623.91815	138.04095	-5.24107	-251.91113	-65.06660	78.65230	-1297.56177	377.83682	71.38366	-473.23108	-5.65944	-0.48484
1018	8.475	929.81342	-41.16064	1485.02808	-110.18645	93.94017	1304.35425	-892.00580	146.82777	1297.46411	601.43732	139.17401	-5.60599	-237.83759	-70.54329	83.76495	-1286.18591	376.66479	65.31744	-493.41754	-5.66487	-0.50075
1019	8.483	930.97870	-41.30341	1481.47156	-109.57497	93.14191	1299.31335	-891.41046	145.49255	1294.17883	577.20319	140.44495	-5.89679	-221.57599	-75.96870	87.73630	-1271.75879	376.05923	58.91171	-516.76660	-4.57614	-0.14192
1020	8.492	932.57672	-41.58505	1477.62402	-109.24182	92.37959	1293.98376	-891.12323	144.55043	1290.66223	552.38892	141.82880	-6.11289	-203.58478	-81.43443	91.24734	-1253.77441	376.05554	53.12960	-541.89026	-2.96544	-0.09765
1021	8.500	934.60168	-42.02438	1473.52185	-109.25832	91.57555	1288.43884	-891.16693	143.96964	1287.03845	527.68750	143.32312	-6.31952	-184.29340	-86.80345	94.45940	-1232.38354	376.33685	49.16795	-567.11365	-1.02960	-0.57947
1022	8.508	937.00391	-42.63919	1469.22217	-109.71658	90.62476	1282.77649	-891.52063	143.66547	1283.46069	503.32910	144.91196	-6.58847	-164.08521	-91.85439	97.21960	-1208.82227	376.17331	47.62796	-591.62756	1.11711	-1.33983
1023	8.517	939.70038	-43.42099	1464.79785	-110.72176	89.45076	1277.14050	-892.13184	143.51942	1280.09766	479.29736	146.61707	-6.90820	-143.12250	-96.44096	99.31608	-1184.99500	374.74600	47.97643	-615.53778	3.29437	-2.02929
1024	8.525	942.58582	-44.33957	1460.33557	-112.35894	88.04655	1271.72058	-892.93652	143.41243	1277.09790	455.50928	148.53284	-7.17574	-121.27832	-100.47060	100.55408	-1162.32080	371.60611	49.03008	-639.21570	5.26962	-2.47425
1025	8.533	945.53705	-45.37479	1455.94189	-114.63719	86.47162	1266.72266	-893.87622	143.27100	1274.53601	431.88623	150.68097	-7.31831	-98.26520	-103.84013	100.70741	-1140.80469	366.86920	49.77749	-662.84595	6.87370	-2.68282
1026	8.542	948.41486	-46.53525	1451.74402	-117.45419	84.81740	1262.32935	-894.90588	143.08298	1272.36853	408.34424	152.89764	-7.39191	-73.78632	-106.52031	99.53097	-1119.18115	361.00397	49.66469	-686.44104	8.21428	-2.72464
1027	8.550	951.07593	-47.84201	1447.88208	-120.61845	83.17574	1258.67554	-895.99146	142.84517	1270.43652	384.78888	154.96591	-7.51137	-47.63318	-108.64250	96.85265	-1095.96973	354.44049	48.49548	-710.01300	9.57150	-2.62753
1028	8.558	953.39777	-49.29446	1444.49707	-123.91322	81.61780	1255.84155	-897.09619	142.49464	1268.52319	361.14874	156.80731	-7.71360	-19.71753	-110.41560	92.67180	-1070.46777	347.31265	46.40185	-733.62292	11.06303	-2.42856
1029	8.567	955.30304	-50.85583	1441.71375	-127.15675	80.17142	1253.85889	-898.15808	141.91827	1266.45313	337.42328	158.49390	-7.92637	9.98474	-112.06786	87.22763	-1042.96423	339.47198	43.85986	-757.33160	12.62968	-2.28298
1030	8.575	956.76459	-52.46732	1439.61804	-130.22774	78.81337	1252.71948	-899.08307	141.03143	1264.17957	313.67130	160.11469	-8.04634	41.52832	-113.87288	80.96272	-1014.29535	330.69983	41.52064	-781.17267	14.22536	-2.34653
1031	8.583	957.79358	-54.07260	1438.24036	-133.05585	77.49539	1252.38696	-899.78717	139.87764	1261.83093	289.90613	161.67514	-8.03392	75.01508	-116.02562	74.34423	-985.20703	320.90628	39.90071	-805.14331	15.88344	-2.59183
1032	8.592	958.42584	-55.64450	1437.55908	-135.59488	76.18207	1252.80908	-900.26819	138.73882	1259.73718	266.02881	163.12973	-7.94185	110.48285	-118.50069	67.68741	-955.91199	310.20203	39.22126	-829.19403	17.66925	-2.86582
1033	8.600	958.71399	-57.19061	1437.52075	-137.79819	74.86865	1253.92908	-900.59998	138.06746	1258.34766	241.90308	164.46268	-7.85637	147.82507	-121.11128	61.13317	-926.12524	298.87109	39.50274	-853.29297	19.59494	-3.05031
1034	8.608	958.72186	-58.72617	1438.05847	-139.60815	73.58124	1255.69519	-900.84686	138.19249	1258.01477	217.46542	165.73660	-7.80614	186.84100	-123.58635	54.72989	-895.53601	287.22968	40.68025	-877.49768	21.55428	-3.07948
1035	8.617	958.51605	-60.24649	1439.09937	-140.95776	72.36511	1258.06128	-901.03088	139.17694	1258.87744	192.76224	167.11142	-7.73093	227.29370	-125.63811	48.50976	-864.23535	275.46210	42.58899	-901.90222	23.37782	-2.89570
1036	8.625	958.15771	-61.73038	1440.56360	-141.77838	71.26184	1260.98547	-901.16205	140.91853	1260.91345	167.91400	168.75504	-7.55341	268.92603	-127.10500	42.54258	-832.70972	263.59265	44.91969	-926.54858	24.98659	-2.49845
1037	8.633	957.69904	-63.15836	1442.36194	-142.01537	70.29619	1264.43262	-901.22876	143.18625	1263.97253	143.03957	170.67731	-7.27456	311.44467	-127.97316	36.97686	-801.54565	251.57642	47.20814	-951.40698	26.48250	-1.99754
1038	8.642	957.18292	-64.51849	1444.40198	-141.64893	69.48154	1268.37183	-901.16107	145.56303	1267.76123	118.19832	172.70978	-6.97953	354.45419	-128.25920	32.01867	-771.18372	239.44525	48.92767	-976.39026	28.07890	-1.53519
1039	8.650	956.64569	-65.80429	1446.59912	-140.70700	68.82201	1272.76111	-900.87659	147.54272	1271.94287	93.36824	174.68927	-6.73366	397.43500	-128.00288	27.84294	-741.81122	227.40488	49.75330	-1001.40747	29.90607	-1.16916
1040	8.658	956.12329	-67.01752	1448.87891	-139.26228	68.30536	1277.53503	-900.37048	148.78310	1276.31396	68.45947	176.58563	-6.51970	439.83823	-127.41228	24.56401	-713.34045	215.78690	49.80212	-1026.44922	31.91971	-0.87609
1041	8.667	955.65723	-68.17532	1451.17407	-137.41960	67.90382	1282.60449	-899.70172	149.22403	1280.83630	43.38318	178.42960	-6.31649	481.23831	-127.00987	22.38463	-685.50012	204.97275	49.56177	-1051.55774	33.98805	-0.61883
1042	8.675	955.29333	-69.30667	1453.42859	-135.29802	67.59161	1287.86145	-898.91266	148.99548	1285.51599	18.11607	180.24420	-6.14991	521.49414	-127.64836	21.86772	-658.04712	195.38007	49.52635	-1076.69312	35.97243	-0.38524
1043	8.683	955.07190	-70.43332	1455.59961	-133.00716	67.36775	1293.18250	-898.01190	148.28706	1290.30945	-7.30793	182.05768	-6.03058	560.74744	-130.18217	23.87254	-630.99304	187.39313	49.84835	-1101.67029	37.74136	-0.18177
1044	8.692	955.01709	-71.55618	1457.65063	-130.62991	67.26212	1298.43237	-897.01752	147.25464	1295.10242	-32.81586	183.89474	-5.89796	598.86603	-134.70888	28.65837	-604.72345	181.22836	50.24561	-1126.15796	39.15169	0.10364
1045	8.700	955.12787	-72.65823	1459.54321	-128.22351	67.31598	1303.46960	-895.99927	145.97359	1299.72375	-58.24911	185.78003	-5.60619	634.40381	-140.06685	34.81119	-579.93243	176.88696	50.15009	-1149.69495	40.04776	0.84225
1046	8.708	955.37628	-73.72159	1461.23499	-125.83157	67.55090	1308.14636	-895.08234	144.45485	1303.96985	-83.30023	187.76483	-4.89195	664.23157	-144.52068	39.50534	-557.36481	174.26111	48.97147	-1171.80566	40.32909	2.41430
1047	8.717	955.71381	-74.75101	1462.68689	-123.50439	67.93422	1312.31970	-894.39417	142.70436	1307.64270	-107.52341	189.91830	-3.37448	685.06488	-147.13130	40.27490	-537.49670	173.27988	46.32970	-1192.18347	40.07321	4.67043
1048	8.725	956.08179	-75.77097	1463.86938	-121.30722	68.36902	1315.87109	-893.98718	140.77602	1310.59668	-130.45920	192.30453	-0.71283	696.07068	-148.08595	36.60077	-520.38324	173.92694	42.14936	-1210.85815	39.53496	6.90194
1049	8.733	956.41858	-76.79166	1464.76538	-119.29092	68.73073	1318.71545	-893.80133	138.77330	1312.77368	-151.79636	194.95410	3.20302	699.77448	-147.79567	29.92626	-505.78363	176.17462	36.63866	-1228.35022	38.83197	8.62361
1050	8.742	956.66528	-77.80203	1465.36902	-117.46275	68.91039	1320.80432	-893.68817	136.81329	1314.20520	-171.39191	197.81641	8.27634	700.03357	-146.46330	22.47367	-493.42413	179.94785	30.18171	-1245.63501	37.65973	10.34504
1051	8.750	956.77808	-78.80295	1465.68140	-115.79234	68.83134	1322.12305	-893.47205	135.01018	1314.98547	-189.10886	200.77725	14.41222	699.18457	-144.48082	15.99091	-483.19217	185.10193	23.15718	-1263.63623	35.54919	13.49882
1052	8.758	956.74152	-79.82309	1465.70227	-114.23048	68.46034	1322.67603	-893.01233	133.47655	1315.23633	-204.62538	203.76950	21.73115	696.95532	-142.46465	11.11915	-475.23212	191.47906	15.82778	-1282.27112	32.51956	19.41577
1053	8.767	956.57123	-80.89645	1465.42334	-112.72019	67.82738	1322.47131	-892.24158	132.30382	1315.07751	-217.26512	206.76599	30.66125	691.45288	-140.84001	7.56634	-469.98651	199.06030	8.42075	-1299.65515	29.42084	27.86471
1054	8.775	956.30603	-82.03000	1464.82727	-111.20836	67.02939	1321.52393	-891.16901	131.54062	1314.59509	-225.87541	209.65378	41.69142	680.89063	-139.62230	4.81239	-468.12054	207.95041	1.33913	-1312.54541	27.42345	36.55801
1055	8.783	955.99689	-83.18951	1463.89343	-109.66987	66.18866	1319.86768	-889.86108	131.19026	1313.81824	-229.14671	212.29544	54.70837	664.77747	-138.49620	2.65304	-470.21741	218.04816	-4.65529	-1318.27100	27.03592	42.57788
1056	8.792	955.70166	-84.31635	1462.60925	-108.13193	65.39432	1317.55542	-888.42542	131.20627	1312.72131	-226.49281	214.65878	68.51340	644.04541	-137.11699	1.11773	-476.26010	228.69400	-8.64231	-1316.46692	27.73410	44.37491
1057	8.800	955.48700	-85.36172	1460.98010	-106.67270	64.68097	1314.65015	-886.99976	131.49158	1311.24866	-218.59209	216.72873	81.27549	620.39594	-135.42973	0.16591	-485.50922	238.66684	-10.34085	-1308.84546	28.51985	42.38221
1058	8.808	955.42816	-86.31400	1459.02576	-105.39691	64.05167	1311.22107	-885.73956	131.91888	1309.34644	-206.87737	218.41290	91.63161	595.48822	-133.64012	-0.32134	-497.50775	246.67819	-10.59260	-1297.51770	28.57993	38.17714
1059	8.817	955.60144	-87.20267	1456.77295	-104.41048	63.51093	1307.35413	-884.79883	132.35451	1306.98230	-192.61162	219.63651	99.32386	570.38391	-131.88173	-0.48814	-512.96802	252.10568	-10.56492	-1283.66699	27.46480	33.32385
1060	8.825	956.06995	-88.07562	1454.25366	-103.80412	63.09019	1303.15845	-884.30249	132.67117	1304.14990	-176.46175	220.42859	104.91130	545.47784	-130.07475	-0.55706	-532.67297	255.29552	-10.70778	-1267.33374	25.02980	28.66744
1061	8.833	956.86945	-88.96732	1451.51025	-103.64400	62.86346	1298.75708	-884.31854	132.76195	1300.86987	-158.61311	220.81683	109.10923	520.79974	-128.15105	-0.73077	-555.92889	257.14578	-10.84906	-1247.89331	21.38754	24.25340
1062	8.842	957.99854	-89.88412	1448.59912	-103.97235	62.93845	1294.26917	-884.84619	132.56711	1297.19495	-139.03853	220.72482	112.39664	496.27957	-126.22206	-1.03545	-580.99506	258.47552	-10.86010	-1224.80847	16.82008	19.76456
1063	8.850	959.42139	-90.81284	1445.58850	-104.81463	63.41840	1289.80054	-885.82043	132.09834	1293.21106	-117.76637	220.06073	114.98591	471.85345	-124.43898	-1.37825	-606.45459	259.72919	-10.83401	-1198.31653	11.71390	15.12350
1064	8.858	961.07672	-91.72516	1442.55640	-106.17145	64.35654	1285.44946	-887.12189	131.44330	1289.04700	-95.06258	218.77393	116.91205	447.50272	-122.82310	-1.69744	-631.67078	261.04413	-10.87401	-1169.54431	6.65735	10.71080
1065	8.867	962.87830	-92.57260	1439.59229	-107.99651	65.71689	1281.31384	-888.59857	130.74829	1284.88135	-71.35872	216.80099	118.10120	423.23111	-121.29185	-1.98328	-656.48199	262.46201	-10.96584	-1139.95288	2.44771	7.07964
1066	8.875	964.71210	-93.30316	1436.80444	-110.19538	67.36072	1277.48792	-890.11829	130.16367	1280.91846	-46.97928	214.09335	118.42889	399.02484	-119.79054	-2.23707	-680.89349	264.08673	-10.99452	-1110.56665	-0.35985	4.65275
1067	8.883	966.44391	-93.88327	1434.32629	-112.65393	69.08470	1274.05750	-891.62427	129.77049	1277.33618	-21.95573	210.70166	117.79377	374.85272	-118.33012	-2.48118	-704.98840	266.01016	-10.85425	-1081.44836	-1.93509	3.64598
1068	8.892	967.93451	-94.29849	1432.30847	-115.26602	70.69545	1271.10437	-893.13477	129.55298	1274.24475	3.91859	206.73999	116.14518	350.68921	-116.88872	-2.74094	-728.94879	268.11133	-10.60185	-1051.78711	-2.96280	4.03222
1069	8.900	969.05695	-94.55981	1430.89294	-117.94431	72.07213	1268.70959	-894.68866	129.41521	1271.68713	30.90686	202.25623	113.41484	326.54138	-115.36488	-2.98183	-752.99536	270.12616	-10.43486	-1020.63940	-3.91298	5.51855
1070	8.908	969.71722	-94.70996	1430.18347	-120.61981	73.19037	1266.94067	-896.28583	129.20801	1269.66907	59.20285	197.26828	109.52676	302.43469	-113.69585	-3.11394	-777.24506	271.94183	-10.46954	-987.69031	-4.59123	7.66839
1071	8.917	969.87152	-94.79837	1430.23035	-123.23428	74.11212	1265.83655	-897.85504	128.78227	1268.18298	88.91766	191.91254	104.54862	278.33270	-111.94859	-3.08492	-801.66943	273.64993	-10.63626	-953.37787	-4.45386	10.11561
1072	8.925	969.52832	-94.84375	1431.03101	-125.73196	74.95007	1265.40491	-899.27069	128.05321	1267.21204	120.09749	186.37848	98.72790	254.13681	-110.21477	-2.95697	-826.17065	275.35632	-10.78833	-918.44995	-3.20909	12.62849
1073	8.933	968.73407	-94.81491	1432.54248	-128.05376	75.80885	1265.62854	-900.40442	127.01534	1266.73206	152.71077	180.76050	92.35721	229.79181	-108.49013	-2.85612	-850.66699	277.06543	-10.82152	-883.51770	-0.91031	15.00593
1074	8.942	967.55261	-94.65448	1434.69580	-130.13193	76.72786	1266.47241	-901.15186	125.71443	1266.72058	186.65274	175.04825	85.67134	205.30475	-106.71754	-2.84728	-875.15717	278.69995	-10.72884	-848.94922	2.33258	17.10605
1075	8.950	966.04999	-94.33072	1437.40576	-131.88770	77.66687	1267.89026	-901.43359	124.23062	1267.17053	221.79959	169.16144	78.84043	180.69202	-104.87013	-2.89512	-899.73175	280.15085	-10.61360	-814.89282	6.35559	19.09432
1076	8.958	964.28778	-93.85602	1440.57507	-133.23647	78.54295	1269.83142	-901.22418	122.67380	1268.08984	258.05664	163.02884	72.00626	155.97040	-102.97322	-2.92742	-924.47504	281.36957	-10.60103	-781.24939	10.65608	21.51042
1077	8.967	962.32513	-93.26089	1444.09924	-134.10109	79.26961	1272.25049	-900.59937	121.16388	1269.48572	295.33038	156.65842	65.29961	131.14569	-101.09300	-2.89372	-949.33362	282.52060	-10.67351	-747.75610	14.56493	24.80240
1078	8.975	960.22437	-92.56668	1447.87183	-134.42744	79.76567	1275.11450	-899.73346	119.80629	1271.35620	333.40994	150.06677	58.81471	106.20108	-99.27773	-2.77253	-974.14020	283.94800	-10.63929	-714.19690	17.87184	28.80893
1079	8.983	958.05225	-91.77222	1451.78552	-134.19339	79.96275	1278.40527	-898.82184	118.67310	1273.70190	371.86511	143.22192	52.58472	81.12769	-97.50981	-2.55912	-998.79785	285.87109	-10.33594	-680.58508	20.93164	32.90930
1080	8.992	955.87592	-90.85840	1455.73889	-133.41223	79.82947	1282.10669	-897.98584	117.77541	1276.54126	410.14899	136.09839	46.57928	55.95081	-95.73344	-2.27238	-1023.39294	288.16766	-9.84352	-647.28711	24.09297	36.59737
1081	9.000	953.75439	-89.81601	1459.64539	-132.13272	79.38191	1286.18823	-897.23529	117.06036	1279.89368	447.89691	128.77725	40.77457	30.70782	-93.90340	-1.97175	-1048.12915	290.51019	-9.42255	-615.02466	27.24055	39.74902
1082	9.008	951.73322	-88.66843	1463.43933	-130.43005	78.67188	1290.58997	-896.50049	116.47025	1283.73767	485.16107	121.67957	35.40393	5.40814	-92.01564	-1.72526	-1073.15784	292.67764	-9.25571	-584.61157	29.89272	42.43363
1083	9.017	949.84717	-87.46344	1467.07312	-128.39151	77.77739	1295.21667	-895.69305	116.00993	1287.97559	522.39069	115.77228	31.21925	-19.96716	-90.07625	-1.55645	-1098.43103	294.68930	-9.28620	-556.56012	31.60237	44.64907
1084	9.025	948.12189	-86.25055	1470.50867	-126.11272	76.78989	1299.93970	-894.75586	115.75500	1292.43030	560.03119	112.24692	29.25198	-45.42987	-88.08846	-1.43657	-1123.67065	296.72198	-9.15547	-530.97919	32.14557	46.27578
1085	9.033	946.57153	-85.06473	1473.71094	-123.70105	75.78281	1304.60632	-893.68964	115.80075	1296.86780	597.69965	111.66956	29.91485	-70.90857	-86.14342	-1.28202	-1148.41235	298.98065	-8.14979	-507.82837	31.38057	47.16595
1086	9.042	945.19830	-83.92084	1476.64404	-121.26881	74.79274	1309.05310	-892.55658	116.20338	1301.03149	633.44135	113.34668	32.15813	-96.13965	-84.42860	-0.92886	-1172.07690	301.57861	-5.40013	-487.12518	29.17247	47.17164
1087	9.050	943.99377	-82.82050	1479.26563	-118.91739	73.83334	1313.11829	-891.46112	116.95866	1304.68274	663.94257	115.71649	33.66788	-120.65106	-83.11296	-0.13927	-1194.10693	304.50726	-0.45700	-468.93750	25.52988	46.14402
1088	9.058	942.93640	-81.76480	1481.53259	-116.71733	72.92744	1316.65198	-890.50952	118.01053	1307.64111	686.01654	117.62061	32.23550	-143.92029	-82.27876	1.30446	-1214.09058	307.73254	6.35479	-453.31238	20.66554	44.02214
1089	9.067	941.99023	-80.74826	1483.41174	-114.69055	72.12540	1319.52771	-889.75250	119.25632	1309.82019	698.58173	119.11420	27.19777	-165.56848	-81.90755	3.46940	-1231.79956	311.24792	14.35379	-440.23279	14.86597	40.96556
1090	9.075	941.11066	-79.74127	1484.88171	-112.81025	71.48428	1321.65735	-889.14838	120.53653	1311.24414	703.47626	120.96948	19.67368	-185.40851	-81.95058	6.27802	-1247.23730	314.95963	23.21408	-429.61511	8.37421	37.35509
1091	9.083	940.26062	-78.70132	1485.92639	-111.02023	71.03033	1322.99512	-888.58691	121.64296	1312.02197	704.05548	123.73819	11.62149	-203.39056	-82.45424	9.68027	-1260.75098	318.48846	33.15283	-421.34479	1.45180	33.55878
1092	9.092	939.42285	-77.59937	1486.53149	-109.26090	70.73947	1323.52808	-887.95416	122.37802	1312.28540	702.73633	127.42438	4.77444	-219.55524	-83.47713	13.82939	-1273.01941	321.06943	44.39317	-415.36737	-5.57584	29.68107
1093	9.100	938.59650	-76.41562	1486.68823	-107.49129	70.54604	1323.26477	-887.17889	122.62134	1312.13562	699.79755	131.66583	0.06685	-233.79309	-84.89409	19.22100	-1284.57288	321.86029	56.31364	-411.81799	-12.49516	25.57413
1094	9.108	937.78943	-75.12393	1486.39587	-105.70190	70.37959	1322.23584	-886.23810	122.34264	1311.62402	694.21423	135.94077	-2.50892	-245.33710	-86.54045	26.64458	-1294.98022	320.63589	67.17487	-411.07648	-19.31291	20.99827
1095	9.117	937.02179	-73.70590	1485.65820	-103.91423	70.19685	1320.49597	-885.13989	121.57616	1310.75781	685.14954	139.67819	-3.63533	-252.68671	-88.57817	36.57479	-1302.72339	318.03943	75.02581	-413.68414	-26.06142	15.79762
1096	9.125	936.33514	-72.18481	1484.48181	-102.17162	69.98354	1318.11377	-883.91132	120.40820	1309.51709	672.45148	142.45737	-4.12108	-254.49591	-91.38441	48.34647	-1306.25562	315.02618	78.93459	-420.11633	-32.48457	10.17201
1097	9.133	935.79504	-70.64819	1482.88391	-100.53181	69.75296	1315.15747	-882.60138	118.97150	1307.86841	656.19550	144.30002	-4.48636	-250.54095	-94.99348	60.17751	-1305.10791	312.27811	79.22292	-430.47192	-37.86781	4.88026
1098	9.142	935.48285	-69.22412	1480.90149	-99.05659	69.55270	1311.68726	-881.28918	117.41045	1305.77563	636.51318	145.64041	-4.87339	-241.65894	-98.95183	70.22043	-1299.92639	310.10370	76.83556	-444.40192	-41.32018	0.96884
1099	9.150	935.47424	-68.00296	1478.58032	-97.79720	69.45020	1307.75562	-880.07465	115.84131	1303.21448	613.99908	146.93564	-5.20778	-228.99146	-102.75999	77.59099	-1291.67749	308.60318	72.72251	-461.54236	-42.48357	-0.95850
1100	9.158	935.81989	-66.97223	1475.95471	-96.79276	69.49330	1303.41064	-879.06036	114.34085	1300.18945	589.78375	148.39157	-5.42979	-213.46564	-106.24400	82.54794	-1280.84705	307.82465	67.51987	-481.82990	-41.88423	-1.21777
1101	9.167	936.54480	-66.03903	1473.04199	-96.08497	69.66451	1298.70532	-878.34216	112.95192	1296.74622	564.98419	149.97122	-5.58456	-195.72906	-109.47874	85.95952	-1267.16382	307.81720	61.59267	-504.97607	-40.41112	-0.76180
1102	9.175	937.66205	-65.12842	1469.86401	-95.73568	69.85251	1293.70850	-877.99811	111.70187	1292.97937	540.24939	151.54279	-5.77000	-176.28204	-112.51808	88.63530	-1249.91431	308.60434	55.43264	-529.87878	-38.63222	-0.49164
1103	9.183	939.17273	-64.24356	1466.46765	-95.83208	69.87009	1288.51477	-878.06439	110.61514	1289.03198	515.78729	153.06464	-6.04277	-155.59650	-115.28795	90.96531	-1228.62427	310.06012	49.99609	-555.06543	-36.70726	-0.77915
1104	9.192	941.04590	-63.41379	1462.92664	-96.46980	69.52174	1283.24927	-878.51733	109.69420	1285.08020	491.58313	154.63928	-6.36523	-134.09497	-117.62767	92.94076	-1203.75684	311.71832	46.42838	-579.64166	-34.64946	-1.48508
1105	9.200	943.20386	-62.62595	1459.33752	-97.72061	68.68318	1278.06543	-879.28223	108.90195	1281.30444	467.55640	156.37961	-6.66148	-111.98859	-119.35875	94.37138	-1176.90735	312.79099	45.19283	-603.57941	-32.48274	-2.27762
1106	9.208	945.52899	-61.84225	1455.81616	-99.60344	67.34993	1273.13147	-880.26129	108.18671	1277.86011	443.62946	158.30023	-6.91199	-89.16125	-120.39534	95.07554	-1150.11963	312.52350	45.58250	-627.28760	-30.26329	-2.88469
1107	9.217	947.88232	-61.06113	1452.49316	-102.07073	65.63380	1268.60986	-881.36908	107.54051	1274.85461	419.73834	160.34076	-7.15845	-65.28931	-120.79930	94.90683	-1124.70679	310.58899	46.32879	-651.13818	-28.06627	-3.18484
1108	9.225	950.12213	-60.33353	1449.51074	-105.01291	63.71120	1264.64124	-882.55792	107.03851	1272.33179	395.82562	162.42206	-7.42513	-40.07556	-120.68687	93.69160	-1100.52661	307.17566	46.51597	-675.23834	-25.96687	-3.22472
1109	9.233	952.11493	-59.71292	1447.01453	-108.27440	61.75497	1261.33630	-883.81366	106.80882	1270.27258	371.85529	164.47580	-7.68840	-13.31525	-120.14357	91.25119	-1076.30884	302.71515	45.81625	-699.44617	-24.02898	-3.17135
1110	9.242	953.74414	-59.19077	1445.13013	-111.66934	59.89009	1258.77063	-885.12122	106.94365	1268.61340	347.84534	166.44687	-7.91825	15.16339	-119.27467	87.50037	-1050.71655	297.51804	44.25758	-723.59650	-22.28633	-3.18556
1111	9.250	954.92285	-58.68240	1443.94141	-115.00233	58.18184	1256.98169	-886.42419	107.41501	1267.26599	323.85199	168.26941	-8.08327	45.49744	-118.26485	82.51688	-1023.20093	291.63553	42.10399	-747.68280	-20.68867	-3.32044
1112	9.258	955.60950	-58.07364	1443.47974	-118.10155	56.64307	1255.96948	-887.60931	108.05109	1266.13525	299.88138	169.88995	-8.14159	77.75269	-117.31923	76.55344	-994.04242	284.97427	39.80736	-771.79095	-19.11748	-3.52113
1113	9.267	955.81995	-57.30356	1443.73035	-120.84464	55.24622	1255.70386	-888.53925	108.59033	1265.14050	275.84726	171.35529	-8.07691	111.92273	-116.56490	69.97022	-963.84564	277.44641	37.80589	-795.94385	-17.50348	-3.68833
1114	9.275	955.62152	-56.40973	1444.64832	-123.15756	53.94061	1256.13794	-889.09851	108.77226	1264.24341	251.63394	172.80722	-7.92447	147.96466	-116.01277	63.08871	-933.01691	269.07672	36.37749	-820.11066	-15.87762	-3.72539
1115	9.283	955.10461	-55.47214	1446.16724	-124.99290	52.67850	1257.22095	-889.21576	108.42921	1263.47864	227.17661	174.36853	-7.74824	185.82907	-115.56886	56.10260	-901.56915	260.06415	35.71631	-844.34204	-14.31293	-3.56423
1116	9.292	954.35608	-54.53134	1448.19849	-126.31010	51.43924	1258.90808	-888.90839	107.62839	1263.02246	202.50391	176.08401	-7.57551	225.41193	-115.07112	49.14753	-869.37488	250.71198	35.99433	-868.77380	-12.82034	-3.24433
1117	9.300	953.45355	-53.58032	1450.63831	-127.07377	50.23990	1261.16541	-888.33710	106.79776	1263.25452	177.71991	177.95599	-7.36501	266.50494	-114.35466	42.39785	-836.56677	241.28748	37.27856	-893.49695	-11.29648	-2.91251
1118	9.308	952.46863	-52.60687	1453.37915	-127.26193	49.13382	1263.96594	-887.74548	106.57004	1264.61304	152.92212	179.98672	-7.07857	308.82199	-113.31175	36.06867	-803.63367	231.90018	39.40101	-918.48645	-9.62146	-2.64713
1119	9.317	951.46509	-51.62103	1456.31470	-126.87004	48.19199	1267.28381	-887.27820	107.34737	1267.25720	128.13597	182.14713	-6.74313	351.98315	-111.90666	30.37065	-771.20654	222.46509	41.86480	-943.62012	-7.76218	-2.39512
1120	9.325	950.49829	-50.64639	1459.33765	-125.91534	47.46793	1271.09570	-886.86908	108.98508	1270.90002	103.31332	184.33005	-6.40811	395.44958	-110.17674	25.44597	-739.84424	212.86542	43.95235	-968.74695	-5.77036	-2.10898
1121	9.333	949.61908	-49.69818	1462.34302	-124.44738	46.96655	1275.38000	-886.33765	110.90024	1275.04358	78.37276	186.41489	-6.10048	438.57092	-108.29784	21.33934	-709.93848	203.16034	45.11576	-993.77789	-3.76314	-1.80559
1122	9.342	948.87567	-48.77548	1465.24023	-122.55747	46.63495	1280.10608	-885.57080	112.49040	1279.35828	53.26193	188.37689	-5.83976	480.75131	-106.72871	18.12959	-681.61932	193.60718	45.35297	-1018.75232	-1.85756	-1.53538
1123	9.350	948.31073	-47.86905	1467.96411	-120.37758	46.37897	1285.21521	-884.58063	113.43915	1283.78625	27.98633	190.25937	-5.65310	521.63489	-106.29100	16.20314	-654.69110	184.58926	45.15926	-1043.78821	-0.08447	-1.36437
1124	9.358	947.95801	-46.96320	1470.47363	-118.05968	46.10486	1290.59827	-883.44397	113.69757	1288.36438	2.57552	192.08597	-5.55191	561.25177	-107.98018	16.38997	-628.77661	176.56903	45.08366	-1068.89453	1.57576	-1.28221
1125	9.367	947.84119	-46.03232	1472.74048	-115.72787	45.78079	1296.07678	-882.24835	113.34192	1293.06104	-22.92525	193.86926	-5.48627	599.82892	-112.37688	19.44948	-603.61047	170.02652	45.36821	-1093.82605	3.07826	-1.10047
1126	9.375	947.97302	-45.05566	1474.73889	-113.42743	45.48132	1301.41248	-881.07422	112.49245	1297.74207	-48.36923	195.63171	-5.30924	636.90320	-118.86043	24.90309	-579.26208	165.31390	45.89285	-1118.09290	4.24557	-0.49663
1127	9.383	948.35107	-44.03732	1476.43860	-111.13129	45.35001	1306.36328	-879.99670	111.28291	1302.20740	-73.41779	197.43210	-4.72984	670.31396	-125.60017	30.50394	-556.16724	162.48096	46.23462	-1141.13928	4.82990	0.84625
1128	9.392	948.94952	-43.00201	1477.80029	-108.80351	45.49652	1310.73535	-879.08936	109.83615	1306.24084	-97.57823	199.41910	-3.31280	696.54956	-130.93752	33.40733	-534.96002	161.31543	45.80103	-1162.61511	4.76120	3.03950
1129	9.400	949.71521	-41.98325	1478.78284	-106.44080	45.93076	1314.38184	-878.40497	108.24928	1309.65491	-120.37358	201.74142	-0.68419	712.98895	-134.61232	32.02515	-516.21338	161.59332	44.08719	-1182.46094	4.32892	5.73578
1130	9.408	950.57611	-41.02325	1479.35803	-104.06564	46.57156	1317.19214	-877.94183	106.60620	1312.32483	-141.50630	204.40762	3.23165	720.13507	-137.17619	26.82451	-500.23700	163.18527	40.86623	-1200.81128	3.89594	8.21041
1131	9.417	951.46527	-40.16138	1479.51306	-101.71880	47.27545	1319.11938	-877.62842	104.99582	1314.20630	-160.84511	207.36411	8.27167	721.27832	-138.87492	19.75927	-487.02524	165.95166	36.17900	-1217.99377	3.43840	10.01012
1132	9.425	952.34503	-39.40997	1479.23853	-99.46596	47.86591	1320.21313	-877.34052	103.50934	1315.32959	-178.27837	210.63943	14.27500	719.82849	-139.75050	13.08541	-476.38489	169.69733	30.24191	-1234.55701	2.58043	11.58642
1133	9.433	953.20862	-38.74811	1478.52783	-97.37589	48.19370	1320.58008	-876.93756	102.23138	1315.78088	-193.62892	214.25531	21.26930	716.95557	-140.13139	8.18857	-468.15707	174.29883	23.38199	-1251.12573	0.99187	14.26179
1134	9.442	954.06488	-38.13739	1477.38318	-95.47363	48.19620	1320.30225	-876.30511	101.23512	1315.67798	-206.49019	218.06033	29.61214	711.42316	-140.38097	5.09328	-462.38831	179.84283	15.96846	-1267.86487	-1.26390	19.32190
1135	9.450	954.93536	-37.54370	1475.81079	-93.73508	47.89844	1319.40625	-875.38788	100.57092	1315.14246	-215.89912	221.80127	39.88379	701.31897	-140.45323	3.11051	-459.41501	186.59094	8.36008	-1283.65735	-3.50592	26.67142
1136	9.458	955.86328	-36.94925	1473.81543	-92.12696	47.38010	1317.89880	-874.19775	100.25867	1314.26392	-220.47591	225.30246	52.23857	685.84454	-139.97377	1.73824	-459.83850	194.72858	1.02210	-1296.04236	-4.71495	34.40660
1137	9.467	956.91797	-36.35977	1471.40491	-90.64035	46.73990	1315.79712	-872.80103	100.29338	1313.07361	-219.32362	228.48792	65.72423	665.71045	-138.73235	0.79145	-464.22565	204.00323	-5.21362	-1302.61096	-4.37823	40.04904
1138	9.475	958.18750	-35.80716	1468.59521	-89.30219	46.06030	1313.13110	-871.30804	100.64581	1311.54639	-212.76299	231.28787	78.50612	642.46289	-136.97319	0.16704	-472.51587	213.51035	-9.30620	-1302.61560	-2.94388	42.21608
1139	9.483	959.76196	-35.32382	1465.40613	-88.17142	45.39496	1309.93835	-869.86823	101.25378	1309.62842	-202.05238	233.61026	88.96094	617.71594	-135.10387	-0.21548	-484.02420	221.92789	-10.93181	-1297.08618	-1.36360	41.12540
1140	9.492	961.71039	-34.90610	1461.85522	-87.32141	44.79214	1306.27502	-868.65424	102.02124	1307.27002	-188.50194	235.41531	96.57109	592.61359	-133.27788	-0.42597	-498.60754	228.20544	-10.99987	-1287.58228	-0.43858	37.92085
1141	9.500	964.06348	-34.51819	1457.96179	-86.82274	44.32333	1302.22791	-867.82898	102.82788	1304.44641	-172.90053	236.71426	101.85975	567.63995	-131.40407	-0.56643	-516.99719	232.15753	-10.70062	-1275.03113	-0.58684	33.79321
1142	9.508	966.81604	-34.13199	1453.75830	-86.73892	44.09262	1297.91223	-867.50983	103.54903	1301.16309	-155.52731	237.44510	105.68991	542.84723	-129.41551	-0.75409	-539.25055	234.40619	-10.48392	-1259.50110	-1.87918	29.44096
1143	9.517	969.93927	-33.74741	1449.29639	-87.12673	44.22504	1293.45667	-867.73932	104.08733	1297.45679	-136.43622	237.45502	108.70026	518.19324	-127.38118	-1.03790	-563.99634	235.83185	-10.32139	-1240.62317	-4.13821	24.97414
1144	9.525	973.37921	-33.37415	1444.64612	-88.02513	44.83691	1288.98853	-868.47235	104.39967	1293.40076	-115.73776	236.63205	111.17988	493.67651	-125.41194	-1.36675	-589.56458	237.06656	-10.27488	-1218.07788	-7.10846	20.25034
1145	9.533	977.04395	-33.00662	1439.89526	-89.43345	45.99664	1284.62793	-869.59003	104.50871	1289.10938	-93.71434	234.98584	113.17858	469.29034	-123.57100	-1.65564	-614.99524	238.34125	-10.44895	-1191.97815	-10.58528	15.36052
1146	9.542	980.80426	-32.61551	1435.15796	-91.30404	47.69208	1280.48718	-870.94476	104.49432	1284.73352	-70.69489	232.60852	114.62292	444.98926	-121.87975	-1.87037	-640.01758	239.68036	-10.77524	-1163.19629	-14.29704	10.81829
1147	9.550	984.50580	-32.15350	1430.58691	-93.56149	49.80743	1276.67334	-872.42419	104.45566	1280.44592	-46.85164	229.57297	115.38400	420.72437	-120.33904	-2.05403	-664.65564	241.15747	-11.05009	-1133.33423	-17.62437	7.29809
1148	9.558	987.98090	-31.57660	1426.36865	-96.12211	52.13443	1273.28760	-873.99902	104.46097	1276.41919	-22.13710	225.86728	115.30698	396.47974	-118.90645	-2.26951	-688.98273	242.91367	-11.09884	-1103.95288	-19.64171	5.20383
1149	9.567	991.06586	-30.87225	1422.69897	-98.89313	54.43304	1270.42053	-875.71210	104.51282	1272.80005	3.63976	221.46155	114.22748	372.28116	-117.48460	-2.53671	-713.09381	244.97229	-10.89760	-1075.54346	-19.79317	4.49940
1150	9.575	993.63080	-30.06155	1419.75244	-101.77006	56.50539	1268.14368	-877.60730	104.55153	1269.68738	30.70087	216.41721	112.02846	348.16766	-115.98598	-2.82932	-737.14642	247.10870	-10.60213	-1047.20276	-18.51180	4.90628
1151	9.583	995.60797	-29.17899	1417.65552	-104.64909	58.24844	1266.50061	-879.64630	104.50186	1267.12610	59.19398	210.86337	108.69463	324.12857	-114.40120	-3.08258	-761.30872	249.01538	-10.42125	-1017.31738	-16.83179	6.11677
1152	9.592	996.99072	-28.25854	1416.46753	-107.44264	59.67572	1265.50574	-881.67792	104.31667	1265.11597	89.15353	204.87949	104.31516	300.07425	-112.77394	-3.21678	-785.65088	250.62317	-10.42153	-984.80322	-15.39247	7.85156
1153	9.600	997.80920	-27.32111	1416.17871	-110.08253	60.88870	1265.15039	-883.49689	103.98466	1263.63062	120.56688	198.51111	99.08559	275.90503	-111.12386	-3.21234	-810.12384	252.13696	-10.49818	-949.89325	-14.02431	9.92420
1154	9.608	998.11139	-26.35342	1416.72632	-112.50818	62.00703	1265.40942	-884.93597	103.52693	1262.65796	153.43738	191.89172	93.28481	251.58325	-109.41130	-3.14750	-834.63135	253.75775	-10.50976	-913.74658	-12.21872	12.24525
1155	9.617	997.95587	-25.30402	1418.01074	-114.64919	63.10655	1266.24402	-885.90497	102.98737	1262.24438	187.75531	185.18112	87.17756	227.09744	-107.57896	-3.12162	-859.12848	255.48312	-10.39912	-877.50604	-9.67966	14.66876
1156	9.625	997.41028	-24.11255	1419.90942	-116.41809	64.19878	1267.60999	-886.36621	102.41420	1262.47937	223.45868	178.38660	80.92654	202.43329	-105.63896	-3.14569	-883.67682	257.15002	-10.23788	-841.79266	-6.34708	16.94121
1157	9.633	996.55463	-22.75058	1422.29590	-117.71945	65.23981	1269.46985	-886.29791	101.84769	1263.42590	260.44226	171.38394	74.61223	177.63226	-103.70399	-3.13895	-908.38220	258.55707	-10.19354	-806.72278	-2.28786	18.96078
1158	9.642	995.47430	-21.24127	1425.05725	-118.47041	66.14923	1271.79932	-885.69519	101.31606	1265.07910	298.56583	164.07858	68.31248	152.78415	-101.89043	-3.02770	-933.26025	259.62598	-10.36919	-772.07697	2.15546	21.06529
1159	9.650	994.24670	-19.64856	1428.09277	-118.62360	66.83301	1274.58594	-884.61090	100.84171	1267.37988	337.60355	156.44147	62.12424	127.91467	-100.20552	-2.80679	-958.17505	260.61121	-10.60494	-737.44617	6.38382	23.84896
1160	9.658	992.93701	-18.04922	1431.30579	-118.17865	67.21242	1277.82043	-883.19263	100.45888	1270.23938	377.15021	148.41660	56.10894	102.95950	-98.55849	-2.51820	-982.94580	262.00702	-10.56499	-702.44666	10.00644	27.57109
1161	9.667	991.59912	-16.50211	1434.60339	-117.17271	67.25516	1281.48560	-881.65668	100.22211	1273.56250	416.62604	139.89551	50.22222	77.87119	-96.85097	-2.21663	-1007.54437	264.07684	-10.11802	-667.06403	13.19627	31.86780
1162	9.675	990.27954	-15.03000	1437.89771	-115.66325	66.98657	1285.54358	-880.19202	100.18535	1277.28113	455.46655	130.86520	44.32449	52.67084	-95.03893	-1.96130	-1032.15186	266.58591	-9.51220	-631.90747	16.40535	36.09478
1163	9.683	989.02832	-13.62863	1441.10437	-113.71963	66.46925	1289.92554	-878.86963	100.37012	1281.36694	493.41345	121.67719	38.40263	27.37775	-93.12825	-1.79741	-1056.99194	269.07074	-9.11619	-598.15283	19.77536	39.77225
1164	9.692	987.89746	-12.28226	1444.14563	-111.42087	65.78294	1294.52771	-877.63416	100.77403	1285.79041	530.75140	113.28720	32.95178	1.96930	-91.14928	-1.70440	-1082.12024	271.29004	-9.04976	-567.04742	22.99998	42.63609
1165	9.700	986.92786	-10.96918	1446.95569	-108.85554	65.01837	1299.22241	-876.37628	101.41985	1290.45691	568.20752	107.19748	29.08800	-23.55267	-89.16124	-1.59116	-1107.30811	273.38437	-8.97641	-539.18005	25.67070	44.50932
1166	9.708	986.14697	-9.67090	1449.47986	-106.12455	64.25854	1303.86682	-875.02368	102.37828	1295.17749	606.19275	104.74225	27.88683	-49.07507	-87.26060	-1.36182	-1132.03308	275.67090	-8.07959	-514.28271	27.44460	45.31850
1167	9.717	985.57025	-8.38354	1451.67114	-103.33813	63.55321	1308.30347	-873.59088	103.73734	1299.69153	643.63605	105.93219	29.16557	-74.31293	-85.57533	-0.92264	-1155.60022	278.34937	-5.37024	-491.84509	27.93129	45.12574
1168	9.725	985.19202	-7.12985	1453.49207	-100.60313	62.92310	1312.36475	-872.17102	105.55138	1303.72595	677.47626	109.09045	30.88403	-98.78925	-84.26189	-0.09329	-1177.39014	281.42084	-0.34661	-471.71625	26.79643	44.01927
1169	9.733	984.97980	-5.96841	1454.91943	-98.00737	62.38260	1315.88635	-870.88782	107.79056	1307.06494	703.75879	112.11328	30.18195	-121.95331	-83.47289	1.39005	-1197.02661	284.83069	6.64151	-454.05573	24.02083	42.02032
1170	9.742	984.87866	-4.96786	1455.93457	-95.60280	61.95416	1318.72742	-869.82794	110.30626	1309.60327	719.97028	114.13361	25.44884	-143.37933	-83.28636	3.67321	-1214.34570	288.57327	14.86215	-439.00055	19.85162	39.16621
1171	9.750	984.82257	-4.14923	1456.51453	-93.39290	61.67607	1320.79346	-868.98944	112.85022	1311.35706	726.76996	115.72412	17.46878	-162.83813	-83.67354	6.63031	-1229.38110	292.58459	23.95283	-426.58057	14.56438	35.63137
1172	9.758	984.74963	-3.46466	1456.63647	-91.34177	61.58812	1322.04700	-868.28400	115.14345	1312.42468	727.36169	117.81848	8.68018	-180.28674	-84.54344	10.03317	-1242.48950	296.49271	34.06693	-416.83716	8.32196	31.69944
1173	9.767	984.61664	-2.83145	1456.28821	-89.40030	61.69151	1322.49402	-867.58289	116.94655	1312.93054	725.03412	120.83533	1.54662	-195.81293	-85.82167	13.98735	-1254.35217	299.46149	45.27930	-409.87866	1.16275	27.61275
1174	9.775	984.40704	-2.17819	1455.47046	-87.52280	61.93622	1322.15881	-866.77258	118.10573	1312.98315	721.24615	124.52667	-2.67905	-209.27411	-87.57262	19.28617	-1265.50439	300.53192	56.83147	-405.90820	-6.79507	23.40562
1175	9.783	984.13721	-1.47659	1454.19556	-85.67345	62.25046	1321.06921	-865.79718	118.57278	1312.65002	715.63885	128.21451	-4.27216	-219.76324	-90.10497	27.11543	-1275.51563	299.44473	67.07694	-405.27148	-15.20428	18.89755
1176	9.792	983.86292	-0.74951	1452.48694	-83.83968	62.57297	1319.26123	-864.66779	118.40314	1311.94495	707.22974	131.20758	-4.43193	-225.72717	-93.80925	37.97552	-1282.82544	296.95367	74.40133	-408.39233	-23.58873	13.93337
1177	9.800	983.67725	-0.04712	1450.36987	-82.04510	62.86938	1316.78845	-863.43787	117.73424	1310.84058	695.38422	133.24878	-4.29147	-225.98212	-98.76433	50.83933	-1285.82617	294.15781	78.13721	-415.57068	-31.26256	8.70091
1178	9.808	983.69385	0.58524	1447.85840	-80.34288	63.14119	1313.72009	-862.17657	116.75005	1309.30249	679.97003	134.61096	-4.36937	-220.54822	-104.55284	63.57615	-1284.01526	291.78336	78.56963	-426.72937	-37.22411	3.89601
1179	9.817	984.01935	1.12024	1444.95605	-78.79710	63.42522	1310.12952	-860.96246	115.64879	1307.31421	661.15240	135.74719	-4.69220	-210.42255	-110.49376	74.21663	-1277.99133	290.05096	76.43050	-441.41742	-40.62172	0.45688
1180	9.825	984.72876	1.54630	1441.66919	-77.47356	63.77429	1306.08899	-859.88745	114.60672	1304.87793	639.41266	136.95953	-5.12780	-196.77777	-116.06093	81.91258	-1268.62573	288.90851	72.49797	-459.29395	-41.42458	-1.12036
1181	9.833	985.86005	1.85876	1438.01624	-76.44203	64.21988	1301.67517	-859.05310	113.73807	1302.01428	615.63635	138.35284	-5.56588	-180.44702	-121.08394	87.02531	-1256.33765	288.32196	67.36235	-480.33734	-40.45586	-1.21677
1182	9.842	987.42383	2.04816	1434.02576	-75.78224	64.73283	1296.97705	-858.55231	113.09827	1298.77307	590.87744	139.89087	-5.93809	-161.90125	-125.60075	90.51810	-1240.90576	288.35822	61.41030	-504.15686	-38.75111	-0.77037
1183	9.850	989.40546	2.09219	1429.73633	-75.58630	65.20961	1292.09460	-858.44366	112.72220	1295.24060	565.94293	141.45380	-6.21789	-141.48065	-129.65483	93.23769	-1221.76221	289.02496	55.09485	-529.50623	-36.94148	-0.58637
1184	9.858	991.75714	1.96494	1425.20178	-75.94856	65.49992	1287.13708	-858.73962	112.62785	1291.53748	541.19855	142.95758	-6.44417	-119.58862	-133.21413	95.57534	-1198.56970	290.10968	49.28101	-554.95093	-35.14238	-0.93774
1185	9.867	994.39398	1.65680	1420.49878	-76.94149	65.46260	1282.22949	-859.41132	112.78540	1287.81201	516.69305	144.43582	-6.67799	-96.67938	-136.17439	97.51633	-1171.81519	291.17017	45.19451	-579.75867	-33.24156	-1.63438
1186	9.875	997.20093	1.17569	1415.72961	-78.58919	65.02924	1277.51465	-860.39587	113.11470	1284.22729	492.37067	145.97101	-6.94029	-73.08307	-138.42653	98.83044	-1143.00586	291.64752	43.59015	-603.98114	-31.19167	-2.33488
1187	9.883	1000.04578	0.52518	1411.02368	-80.85434	64.24353	1273.14294	-861.60925	113.53049	1280.93311	468.16779	147.63431	-7.20842	-48.84235	-139.89262	99.24913	-1114.08813	291.04160	43.81581	-627.98724	-29.06575	-2.82488
1188	9.892	1002.79370	-0.30417	1406.53381	-83.64112	63.24321	1269.25623	-862.97906	114.00084	1278.02795	444.02124	149.49606	-7.42877	-23.72699	-140.51064	98.56560	-1086.32849	289.09750	44.15480	-652.05103	-26.99977	-3.08294
1189	9.900	1005.31750	-1.32022	1402.42322	-86.80459	62.19630	1265.97583	-864.47498	114.57008	1275.53137	419.88275	151.52914	-7.57175	2.58221	-140.25609	96.64671	-1059.67114	285.90045	43.26188	-676.21143	-25.12096	-3.18052
1190	9.908	1007.51031	-2.51315	1398.84326	-90.16411	61.24205	1263.38989	-866.09570	115.31996	1273.38330	395.73944	153.55353	-7.68624	30.34540	-139.18391	93.41664	-1033.14099	281.76443	41.03266	-700.37024	-23.43684	-3.21842
1191	9.917	1009.30334	-3.84644	1395.91211	-93.53154	60.46144	1261.54187	-867.81628	116.29729	1271.47632	371.61148	155.42682	-7.83977	59.73004	-137.43230	88.86562	-1005.73816	276.97287	38.30440	-724.46991	-21.85481	-3.30313
1192	9.925	1010.67096	-5.25705	1393.69971	-96.75066	59.86748	1260.43225	-869.54382	117.45413	1269.70142	347.52722	157.16986	-8.02612	90.82361	-135.17467	83.08067	-977.09534	271.60797	36.10913	-748.56714	-20.34102	-3.45025
1193	9.933	1011.62000	-6.66830	1392.22119	-99.72067	59.41275	1260.03467	-871.11835	118.62827	1267.98645	323.48431	158.85175	-8.16122	123.68082	-132.57481	76.27390	-947.56091	265.60294	35.07019	-772.76123	-18.89235	-3.57177
1194	9.942	1012.18518	-8.01340	1391.44446	-102.39232	59.02499	1260.31665	-872.35162	119.56613	1266.32007	299.42365	160.50757	-8.15881	158.35028	-129.79829	68.77206	-917.70386	258.89847	35.16264	-797.08704	-17.38850	-3.62597
1195	9.950	1012.42517	-9.25269	1391.30847	-104.74934	58.65482	1261.24878	-873.10315	119.98674	1264.74670	275.23700	162.13672	-8.01852	194.83145	-126.98610	60.95214	-887.74365	251.52478	35.94593	-821.50378	-15.71834	-3.63471
1196	9.958	1012.40344	-10.37555	1391.74255	-106.78263	58.30019	1262.79846	-873.36768	119.75946	1263.37427	250.81494	163.69016	-7.82937	233.06525	-124.15550	53.17170	-857.48059	243.58844	37.02185	-845.97736	-13.95242	-3.56633
1197	9.967	1012.16962	-11.40085	1392.67090	-108.47461	57.99510	1264.91736	-873.27588	119.11888	1262.44482	226.14172	165.19559	-7.65403	272.94473	-121.18935	45.72866	-826.65955	235.26752	38.25812	-870.54791	-12.19958	-3.36664
1198	9.975	1011.76215	-12.36948	1394.00391	-109.82089	57.77647	1267.52588	-872.98438	118.53671	1262.27429	201.32935	166.87881	-7.43441	314.24655	-117.93825	38.83469	-795.28247	226.81976	39.70115	-895.30359	-10.45381	-3.06083
1199	9.983	1011.22375	-13.31677	1395.62720	-110.87168	57.65076	1270.50134	-872.58789	118.28966	1262.96179	176.50894	168.96133	-7.06012	356.57404	-114.31343	32.54887	-763.57843	218.48276	41.40716	-920.29236	-8.66454	-2.74024
1200	9.992	1010.61292	-14.25784	1397.40283	-111.74938	57.58406	1273.67590	-872.13812	118.29749	1264.21130	151.72227	171.37885	-6.53040	399.42145	-110.39690	26.67876	-731.76923	210.30499	43.31267	-945.44940	-6.82999	-2.45774
