# Supplementary material for: Novel Methods for Surface EMG Analysis and Exploration Based on Multi-Modal Gaussian Mixture Models
Source: PLoS One. 2016 Jun 30;11(6):e0157239. doi: 10.1371/journal.pone.0157239 (PMC4928879; doi:10.1371/journal.pone.0157239)
Supplement: S1 File — (ZIP) [file pone.0157239.s001.zip › Haf_horses_trot_data/Haf_h07_t3_emg.anc]

File_Type:	Analog R/C ASCII	Generation#:	2
Board_Type:	NI USB-6225	Polarity:	Bipolar
Trial_Name:	Mannukat	Trial#:	3	Duration(Sec.):	9.999166	#Channels:	64
BitDepth:	16	PreciseRate:	1200.000000
Name	LDL	acc1x	acc1y	acc1z	GM1L	acc2x	acc2y	acc2z	GM2L	acc3x	acc3y	acc3z	GM3L	acc4x	acc4y	acc4z	LDR	acc5x	acc5y	acc5z	GM1R	acc6x	acc6y	acc6z	GM2R	acc7x	acc7y	acc7z	GM3R	acc8x	acc8y	acc8z	BLDL	acc9x	acc9y	acc9z	BGM1L	acc10x	acc10y	acc10z	BGM2L	acc11x	acc11y	acc11z	BGM3L	acc12x	acc12y	acc12z	BLDR
Rate	1200	1200	1200	1200	1200	1200	1200	1200	1200	1200	1200	1200	1200	1200	1200	1200	1200	1200	1200	1200	1200	1200	1200	1200	1200	1200	1200	1200	1200	1200	1200	1200	1200	1200	1200	1200	1200	1200	1200	1200	1200	1200	1200	1200	1200	1200	1200	1200	1200
Range	5000	5000	5000	5000	5000	5000	5000	5000	5000	5000	5000	5000	5000	5000	5000	5000	5000	5000	5000	5000	5000	5000	5000	5000	5000	5000	5000	5000	5000	5000	5000	5000	5000	5000	5000	5000	5000	5000	5000	5000	5000	5000	5000	5000	5000	5000	5000	5000	5000
0.000000	3918	8267	12836	1903	-147	-1054	-834	1731	38	-252	-6652	-12842	-889	-2664	-5059	-18170	8792	4127	1405	-359	-1175	-4806	-3536	-14809	-267	-5192	-5868	-18795	207	-3200	-6494	-11369	-153	-131	-126	-69	-66	-60	-110	38	-154	13	34	-77	-23	-59	76	-33	-7
0.000833	4133	8205	12851	1901	-216	-2108	-1677	1969	-32	-1073	-7700	-12440	-941	-3331	-5966	-18158	8510	3966	1615	-949	-1089	-5350	-3320	-16063	-206	-5645	-5726	-19689	146	-3612	-6450	-10604	-150	-129	-122	-69	-67	-63	-108	37	-153	13	33	-77	-23	-57	78	-29	-5
0.001667	4098	8110	12762	1810	38	-3180	-2536	2212	-306	-1939	-8753	-12015	-823	-3999	-6868	-18142	8184	3800	1824	-1556	-1046	-5889	-3150	-17187	-253	-6070	-5598	-20458	222	-4075	-6378	-9819	-159	-132	-125	-66	-65	-58	-103	40	-152	15	16	-76	-22	-56	79	-32	-8
0.002500	4172	7967	12567	1634	356	-4270	-3409	2435	-641	-2858	-9800	-11556	-764	-4680	-7759	-18103	7670	3624	2037	-2146	-961	-6415	-3053	-18183	-135	-6460	-5490	-21101	124	-4508	-6273	-9012	-147	-127	-120	-67	-62	-58	-104	36	-150	17	34	-77	-19	-55	76	-31	-12
0.003333	4457	7780	12281	1368	-83	-5362	-4296	2645	-652	-3817	-10827	-11067	-695	-5375	-8639	-18050	7149	3428	2263	-2705	-897	-6911	-3019	-19008	-167	-6808	-5405	-21603	29	-4926	-6145	-8190	-149	-128	-122	-69	-64	-59	-107	38	-153	15	34	-77	-24	-60	63	-30	-4
0.004167	4683	7543	11904	1016	-111	-6450	-5193	2848	-481	-4829	-11831	-10552	-806	-6087	-9499	-17985	6656	3209	2504	-3203	-842	-7400	-3048	-19694	-108	-7110	-5350	-21960	121	-5317	-5988	-7366	-153	-128	-121	-66	-65	-53	-107	37	-152	18	34	-76	-25	-58	79	-31	-1
0.005000	4831	7247	11431	596	-181	-7523	-6096	3042	-481	-5890	-12795	-10005	-845	-6832	-10318	-17891	6152	2962	2756	-3628	-641	-7875	-3145	-20215	-42	-7360	-5328	-22161	-80	-5664	-5819	-6543	-148	-129	-122	-67	-61	-59	-108	37	-147	18	36	-75	-19	-55	81	-42	-3
0.005833	5135	6892	10871	115	-604	-8588	-7007	3230	-357	-6992	-13707	-9428	-1010	-7571	-11105	-17778	5544	2680	3021	-3967	-528	-8300	-3307	-20581	-46	-7554	-5335	-22199	-164	-5957	-5642	-5732	-147	-129	-120	-67	-63	-60	-104	35	-151	17	34	-78	-24	-57	78	-36	-4
0.006667	4964	6469	10224	-421	-790	-9606	-7918	3406	-319	-8126	-14560	-8823	-1130	-8349	-11850	-17635	4917	2365	3306	-4212	-668	-8706	-3522	-20812	-124	-7692	-5375	-22073	-55	-6190	-5457	-4927	-151	-130	-122	-73	-70	-63	-112	32	-130	17	30	-80	-26	-60	77	-34	-8
0.007500	4899	5981	9494	-982	-343	-10589	-8818	3568	-326	-9288	-15353	-8186	-834	-9157	-12553	-17462	4294	2017	3556	-4356	-656	-9070	-3783	-20877	-70	-7762	-5450	-21774	-88	-6322	-5268	-4124	-154	-129	-122	-70	-64	-60	-104	38	-151	17	33	-77	-25	-55	80	-32	-5
0.008333	5359	5435	8699	-1540	-754	-11517	-9706	3723	-183	-10459	-16053	-7507	-741	-9987	-13204	-17248	3644	1639	3812	-4401	-598	-9387	-4082	-20814	-223	-7772	-5547	-21306	-276	-6424	-5082	-3340	-150	-127	-120	-66	-60	-58	-101	41	-148	16	34	-92	-21	-52	82	-29	-1
0.009167	5634	4820	7832	-2089	-847	-12390	-10574	3863	-141	-11640	-16683	-6815	-762	-10846	-13804	-17006	2969	1229	4031	-4356	-561	-9683	-4411	-20630	-360	-7717	-5671	-20673	-334	-6420	-4913	-2577	-149	-129	-120	-67	-46	-57	-104	43	-149	19	38	-75	-22	-52	81	-27	-3
0.010000	5918	4150	6914	-2610	-879	-13205	-11425	3982	-125	-12814	-17224	-6097	-666	-11719	-14352	-16732	2422	796	4215	-4236	-344	-9933	-4766	-20340	-384	-7620	-5821	-19885	-288	-6330	-4757	-1841	-148	-127	-120	-65	-58	-53	-104	41	-151	24	33	-78	-23	-52	82	-25	1
0.010833	6087	3421	5949	-3079	-842	-13965	-12247	4076	-161	-13956	-17666	-5358	-617	-12606	-14844	-16423	1914	340	4344	-4053	-216	-10145	-5132	-19955	-409	-7458	-5983	-18941	-223	-6166	-4625	-1129	-146	-127	-120	-67	-65	-60	-102	41	-150	19	36	-73	-23	-51	82	-29	-1
0.011667	6228	2653	4939	-3487	-851	-14646	-13032	4144	-193	-15055	-18013	-4617	-435	-13483	-15282	-16080	1353	-130	4436	-3811	-313	-10318	-5500	-19492	-321	-7265	-6164	-17866	-334	-5921	-4519	-442	-149	-124	-121	-65	-63	-59	-103	41	-158	20	35	-74	-28	-57	81	-28	-3
0.012500	6622	1835	3909	-3820	-916	-15257	-13771	4186	-216	-16088	-18256	-3865	-114	-14338	-15665	-15702	995	-615	4414	-3539	-287	-10452	-5865	-18978	-333	-7023	-6354	-16664	-415	-5604	-4461	217	-151	-129	-124	-66	-63	-58	-107	39	-149	15	35	-74	-19	-53	82	-28	-3
0.013333	7139	994	2871	-4069	-991	-15792	-14457	4195	-79	-17037	-18395	-3129	-260	-15168	-15999	-15289	680	-1095	4336	-3240	-268	-10545	-6214	-18420	-356	-6752	-6553	-15350	-417	-5227	-4402	851	-147	-126	-117	-67	-61	-56	-104	42	-148	21	35	-74	-21	-56	81	-28	-5
0.014167	7473	150	1838	-4237	-1012	-16260	-15088	4162	-48	-17885	-18437	-2359	-448	-15945	-16280	-14845	219	-1575	4176	-2935	-367	-10601	-6550	-17830	-246	-6454	-6753	-13943	-160	-4802	-4391	1452	-147	-128	-116	-68	-62	-57	-104	41	-187	20	36	-77	-21	-51	85	-25	0
0.015000	7559	-725	830	-4319	-1201	-16646	-15657	4103	12	-18616	-18374	-1636	-567	-16651	-16505	-14376	-46	-2043	3936	-2643	-333	-10617	-6869	-17221	-353	-6146	-6965	-12475	827	-4349	-4423	2014	-153	-133	-120	-69	-90	-59	-105	39	-154	17	33	-73	-26	-55	80	-30	-4
0.015833	7579	-1589	-146	-4328	-675	-16973	-16161	4002	162	-19215	-18216	-941	-604	-17270	-16710	-13879	-302	-2495	3620	-2367	-213	-10594	-7172	-16599	-328	-5826	-7173	-10964	1367	-3872	-4490	2548	-147	-128	-118	-66	-64	-56	-104	42	-149	17	35	-74	-19	-56	80	-26	2
0.016667	7671	-2420	-1071	-4262	-883	-17215	-16588	3873	191	-19660	-17957	-281	-434	-17783	-16859	-13353	-521	-2934	3231	-2113	-235	-10540	-7449	-15983	-383	-5504	-7378	-9438	903	-3389	-4595	3038	-148	-125	-118	-69	-65	-56	-136	41	-150	20	37	-76	-25	-55	82	-26	0
0.017500	7507	-3232	-1925	-4148	-886	-17400	-16937	3704	164	-19955	-17618	327	-293	-18180	-16975	-12807	-727	-3345	2781	-1893	-230	-10444	-7713	-15369	-408	-5188	-7589	-7918	637	-2918	-4742	3489	-151	-128	-118	-69	-62	-57	-104	41	-151	19	29	-74	-26	-58	79	-28	0
0.018333	7103	-4008	-2714	-3996	-731	-17512	-17212	3507	227	-20094	-17211	878	-396	-18444	-17059	-12243	-888	-3744	2283	-1716	-196	-10316	-7965	-14767	-439	-4883	-7798	-6417	259	-2456	-4928	3894	-151	-129	-121	-69	-63	-68	-109	39	-153	25	32	-78	-24	-58	81	-32	-3
0.019167	6602	-4735	-3409	-3816	-713	-17564	-17405	3284	219	-20073	-16714	1359	-481	-18564	-17111	-11653	-857	-4111	1740	-1569	-73	-10144	-8202	-14171	-454	-4583	-8013	-4964	-240	-2025	-5144	4246	-153	-129	-118	-63	-63	-60	-108	36	-149	18	32	-78	-22	-58	76	-31	0
0.020000	5428	-5402	-4017	-3631	-889	-17548	-17520	3041	72	-19884	-16164	1765	-489	-18533	-17107	-11040	-801	-4453	1176	-1462	25	-9939	-8435	-13573	-557	-4290	-8229	-3559	-396	-1624	-5383	4553	-150	-128	-120	-69	-65	-59	-105	37	-151	15	33	-76	-17	-58	79	-30	1
0.020833	3809	-6010	-4526	-3452	-48	-17477	-17554	2801	165	-19553	-15579	2085	-371	-18358	-17118	-10419	-970	-4780	603	-1392	-33	-9712	-8657	-12980	-539	-4018	-8447	-2252	-269	-1263	-5653	4796	-151	-129	-119	-67	-64	-60	-103	41	-153	18	36	-76	-19	-57	81	-29	-4
0.021667	2570	-6557	-4939	-3300	-223	-17349	-17513	2517	278	-19087	-14951	2314	-406	-18032	-17077	-9762	-1030	-5081	23	-1349	-4	-9426	-8882	-12384	-615	-3751	-8669	-1031	-171	-941	-5940	4986	-145	-127	-117	-67	-62	-57	-101	42	-148	18	29	-75	-17	-56	84	-30	-1
0.022500	1189	-7040	-5261	-3183	-288	-17170	-17405	2250	217	-18494	-14308	2453	-369	-17571	-17011	-9093	-1079	-5367	-545	-1339	196	-9122	-9121	-11781	-724	-3490	-8892	84	-272	-656	-6246	5101	-149	-125	-119	-68	-60	-59	-104	39	-148	19	36	-74	-18	-52	81	-28	1
0.023333	-310	-7459	-5488	-3115	-97	-16943	-17236	1984	165	-17808	-13663	2490	-29	-16982	-16926	-8387	-1179	-5641	-1092	-1349	415	-8798	-9333	-11174	-575	-3239	-9124	1092	-376	-403	-6564	5159	-150	-127	-126	-70	-64	-48	-109	37	-154	16	30	-79	-25	-60	68	-30	-4
0.024167	-1740	-7818	-5628	-3106	-203	-16676	-17013	1721	160	-17030	-13022	2435	218	-16278	-16797	-7656	-1189	-5899	-1605	-1375	632	-8448	-9555	-10549	-510	-2989	-9346	2001	-520	-170	-6886	5138	-149	-131	-119	-70	-66	-61	-105	39	-151	16	34	-78	-25	-57	79	-30	-1
0.025000	-3019	-8108	-5687	-3144	-114	-16358	-16736	1479	291	-16181	-12405	2288	74	-15483	-16627	-6891	-1284	-6146	-2081	-1412	853	-8085	-9776	-9908	-499	-2742	-9567	2788	-683	45	-7206	5037	-152	-129	-124	-69	-64	-55	-110	38	-153	18	34	-78	-23	-64	78	-32	-4
0.025833	-3995	-8347	-5677	-3240	84	-16006	-16419	1253	282	-15292	-11817	2055	288	-14615	-16431	-6092	-1357	-6380	-2516	-1460	899	-7704	-9987	-9246	-511	-2492	-9772	3469	-741	256	-7515	4861	-150	-127	-121	-72	-65	-64	-111	37	-154	17	32	-77	-24	-62	79	-30	-7
0.026667	-4510	-8521	-5604	-3389	47	-15617	-16068	1048	258	-14382	-11283	1733	708	-13707	-16202	-5255	-1375	-6595	-2915	-1508	731	-7321	-10184	-8569	-628	-2239	-9963	4043	-870	490	-7811	4603	-155	-128	-121	-78	-67	-62	-110	37	-153	17	29	-76	-25	-62	76	-33	-7
0.027500	-4954	-8651	-5481	-3587	108	-15200	-15698	866	199	-13468	-10804	1343	656	-12771	-15931	-4366	-1451	-6813	-3266	-1560	612	-6939	-10359	-7877	-590	-1986	-10128	4519	-922	743	-8081	4259	-159	-126	-125	-69	-63	-61	-108	37	-152	15	32	-77	-22	-60	78	-30	-3
0.028333	-5504	-8730	-5306	-3816	-85	-14755	-15309	714	91	-12565	-10361	894	590	-11825	-15616	-3438	-1388	-7015	-3572	-1636	552	-6562	-10497	-7173	-514	-1729	-10259	4907	-900	1034	-8329	3833	-148	-126	-121	-56	-61	-56	-103	41	-149	21	38	-75	-13	-56	84	-29	0
0.029167	-6136	-8773	-5100	-4069	469	-14291	-14915	581	161	-11687	-10040	386	761	-10902	-15259	-2468	-1345	-7191	-3838	-1652	567	-6207	-10601	-6476	-431	-1472	-10352	5209	-1009	1359	-8545	3332	-153	-126	-119	-67	-60	-60	-105	41	-150	19	34	-76	-19	-58	84	-28	-1
0.030000	-6366	-8777	-4878	-4339	277	-13810	-14520	469	150	-10845	-9764	-159	874	-10016	-14865	-1458	-1357	-7358	-4066	-1700	509	-5873	-10663	-5768	-349	-1215	-10395	5432	-1113	1732	-8723	2748	-147	-126	-119	-73	-65	-60	-95	41	-149	21	35	-73	-25	-48	84	-26	1
0.030833	-6558	-8745	-4638	-4611	279	-13318	-14124	375	194	-10050	-9563	-735	796	-9182	-14432	-414	-1476	-7501	-4262	-1752	263	-5560	-10671	-5063	-325	-964	-10386	5580	-1171	2159	-8861	2100	-154	-122	-119	-64	-63	-57	-107	41	-150	22	35	-77	-24	-57	82	-27	0
0.031667	-6508	-8681	-4391	-4870	266	-12815	-13739	300	218	-9275	-9433	-1320	512	-8411	-13963	660	-1701	-7625	-4432	-1808	250	-5281	-10620	-4425	-257	-729	-10315	5658	-1296	2633	-8948	1387	-151	-128	-125	-45	-67	-63	-112	47	-152	13	33	-77	-23	-60	79	-32	-4
0.032500	-6298	-8583	-4125	-5102	411	-12309	-13361	229	57	-8618	-9371	-1904	451	-7704	-13457	1761	-1885	-7727	-4566	-1866	419	-5028	-10499	-3799	-167	-504	-10173	5674	-1465	3145	-8981	625	-148	-132	-122	-67	-63	-60	-107	39	-151	17	33	-74	-23	-59	78	-33	-4
0.033333	-6253	-8446	-3885	-5298	57	-11802	-12984	167	-77	-7979	-9363	-2464	493	-7058	-12907	2878	-2178	-7794	-4673	-1939	433	-4811	-10309	-3228	-173	-289	-9955	5625	-1373	3707	-8957	-178	-150	-128	-122	-66	-63	-60	-110	36	-141	18	34	-76	-19	-57	80	-31	-1
0.034167	-6446	-8275	-3581	-5451	659	-11287	-12613	105	-63	-7387	-9410	-3015	362	-6463	-12329	4006	-2662	-7831	-4753	-2027	549	-4624	-10038	-2701	-187	-100	-9662	5512	-1222	4296	-8867	-1012	-150	-129	-121	-62	-64	-84	-107	42	-150	18	35	-73	-22	-55	81	-25	-5
0.035000	-6153	-8067	-3397	-5552	487	-10776	-12244	33	-176	-6839	-9497	-3514	220	-5926	-11722	5124	-3256	-7836	-4805	-2137	608	-4467	-9695	-2240	-232	64	-9283	5338	-1198	4896	-8715	-1852	-148	-128	-120	-63	-67	-56	-102	43	-154	19	33	-67	-19	-53	81	-28	-1
0.035833	-6132	-7823	-3163	-5591	125	-10265	-11874	-43	-252	-6334	-9611	-3958	135	-5439	-11101	6214	-3853	-7815	-4837	-2269	731	-4338	-9274	-1860	-269	209	-8826	5111	-1106	5489	-8498	-2688	-148	-124	-119	-61	-61	-55	-103	43	-149	27	38	-70	-19	-51	82	-29	1
0.036667	-6452	-7538	-2939	-5594	269	-9763	-11495	-147	-130	-5862	-9745	-4350	-23	-4987	-10465	7272	-4488	-7761	-4846	-2433	766	-4232	-8780	-1562	-300	317	-8297	4779	-1061	6056	-8212	-3507	-141	-126	-119	-61	-58	-52	-131	44	-144	4	36	-69	-19	-52	85	-24	2
0.037500	-6812	-7207	-2725	-5533	285	-9264	-11116	-275	-77	-5415	-9882	-4667	-177	-4557	-9822	8284	-5096	-7676	-4828	-2626	762	-4152	-8220	-1354	-305	402	-7697	4402	-1123	6584	-7860	-4307	-146	-128	-119	-62	-63	-59	-102	43	-146	20	37	-73	-19	-53	85	-28	1
0.038333	-7301	-6836	-2519	-5425	251	-8766	-10725	-459	-229	-4989	-10011	-4912	-26	-4132	-9178	9240	-5777	-7563	-4787	-2845	880	-4079	-7599	-1241	-190	458	-7039	3944	-1264	7049	-7437	-5061	-148	-128	-124	-64	-63	-56	-107	43	-151	20	37	-72	-22	-57	84	-28	1
0.039167	-7765	-6426	-2324	-5259	228	-8276	-10315	-631	-316	-4581	-10119	-5072	-195	-3705	-8535	10121	-6447	-7424	-4725	-3090	1093	-4012	-6919	-1226	-151	489	-6312	3416	-1332	7443	-6939	-5756	-151	-124	-121	-64	-64	-60	-108	38	-149	19	35	-74	-23	-55	78	-26	-1
0.040000	-7794	-5971	-2136	-5091	77	-7781	-9887	-869	-189	-4166	-10195	-5144	-705	-3265	-7907	10919	-6932	-7260	-4638	-3358	1558	-3941	-6184	-1300	-246	511	-5546	2817	-1074	7741	-6379	-6380	-154	-133	-124	-65	-62	-60	-109	38	-176	17	33	-66	-26	-58	78	-33	-7
0.040833	-7625	-5481	-1958	-4886	165	-7257	-9433	-1150	-96	-3765	-10231	-5120	-627	-2803	-7297	11635	-7399	-7071	-4530	-3657	1978	-3870	-5400	-1471	-320	516	-4738	2149	-680	7947	-5744	-6920	-146	-128	-121	-64	-65	-57	-107	40	-153	17	33	-76	-24	-56	82	-28	-4
0.041667	-7411	-4950	-1782	-4655	-28	-6776	-8953	-1468	-164	-3353	-10206	-5004	-428	-2313	-6711	12251	-7743	-6862	-4400	-3946	2035	-3777	-4586	-1730	-401	519	-3913	1417	-767	8029	-5054	-7380	-147	-128	-126	-65	-62	-56	-103	18	-150	19	34	-73	-19	-52	85	-25	-3
0.042500	-7167	-4383	-1618	-4428	320	-6267	-8455	-1835	-227	-2942	-10144	-4799	-234	-1796	-6158	12773	-8014	-6635	-4252	-4251	2056	-3669	-3745	-2070	-427	512	-3075	622	-819	7998	-4304	-7752	-149	-130	-121	-65	-63	-55	-103	43	-153	22	37	-74	-25	-53	84	-27	2
0.043333	-6484	-3793	-1462	-4207	239	-5752	-7939	-2250	-333	-2535	-10015	-4503	34	-1251	-5638	13188	-8390	-6398	-4101	-4560	1998	-3540	-2889	-2484	-409	511	-2237	-224	-690	7860	-3504	-8035	-149	-128	-121	-64	-67	-59	-87	40	-151	21	36	-74	-23	-53	94	-27	-1
0.044167	-5868	-3171	-1316	-4001	131	-5231	-7406	-2702	-355	-2115	-9832	-4125	-158	-687	-5161	13513	-8835	-6152	-3921	-4862	1900	-3384	-2031	-2964	-489	516	-1408	-1114	-817	7612	-2671	-8224	-150	-128	-121	-68	-62	-60	-104	39	-151	22	37	-73	-22	-57	80	-28	-3
0.045000	-5297	-2546	-1185	-3827	19	-4707	-6860	-3205	-253	-1701	-9570	-3665	-288	-104	-4728	13739	-9249	-5901	-3748	-5148	1744	-3208	-1170	-3502	-328	533	-607	-2034	-595	7277	-1806	-8332	-152	-128	-119	-63	-65	-59	-104	39	-149	19	40	-80	-22	-55	80	-29	0
0.045833	-4650	-1909	-1071	-3681	214	-4168	-6293	-3752	-198	-1288	-9291	-3144	-127	481	-4342	13877	-9582	-5649	-3573	-5414	1739	-2994	-316	-4084	-202	562	159	-2974	-224	6868	-929	-8361	-150	-127	-120	-69	-65	-59	-103	39	-150	18	35	-77	-19	-53	79	-32	-3
0.046667	-4045	-1271	-955	-3575	-147	-3627	-5723	-4335	-165	-880	-8961	-2565	113	1070	-4003	13939	-9944	-5399	-3405	-5656	1808	-2755	520	-4698	-205	601	885	-3913	-266	6405	-48	-8319	-149	-139	-121	-68	-64	-58	-105	36	-154	15	30	-77	-24	-57	79	-33	-5
0.047500	-3932	-634	-888	-3513	334	-3083	-5145	-4945	-88	-488	-8573	-1944	182	1643	-3709	13928	-10270	-5150	-3239	-5864	1638	-2491	1329	-5324	-135	660	1553	-4843	-233	5912	816	-8217	-152	-131	-124	-68	-63	-58	-103	38	-151	20	34	-76	-10	-56	78	-30	0
0.048333	-3397	0	-827	-3496	347	-2535	-4572	-5585	-73	-105	-8170	-1287	139	2198	-3459	13867	-10504	-4908	-3083	-6039	1422	-2205	2102	-5955	-72	724	2165	-5749	-34	5406	1659	-8071	-150	-127	-120	-67	-63	-59	-132	38	-155	18	33	-82	-24	-55	80	-30	-4
0.049167	-2846	609	-788	-3526	-25	-1991	-4003	-6246	-174	262	-7738	-610	234	2725	-3249	13764	-10790	-4674	-2951	-6172	1568	-1901	2842	-6580	-161	827	2728	-6629	-11	4915	2483	-7893	-150	-127	-120	-66	-62	-57	-104	40	-148	22	36	-75	-21	-56	79	-27	1
0.050000	-2378	1210	-765	-3603	217	-1447	-3439	-6929	-184	614	-7295	101	501	3208	-3081	13632	-10947	-4444	-2831	-6278	1665	-1580	3540	-7190	-146	884	3227	-7467	53	4456	3223	-7688	-148	-114	-118	-65	-61	-58	-108	40	-154	17	37	-80	-22	-59	77	-28	0
0.050833	-1619	1784	-764	-3731	54	-914	-2882	-7620	-179	940	-6853	759	469	3640	-2938	13484	-10984	-4227	-2735	-6351	1336	-1253	4203	-7777	-194	965	3669	-8241	229	4054	3915	-7480	-147	-128	-118	-66	-64	-59	-108	40	-150	19	52	-75	-21	-57	82	-24	-3
0.051667	-764	2336	-778	-3901	-143	-395	-2339	-8315	-232	1243	-6424	1412	442	3992	-2830	13333	-11090	-4014	-2665	-6384	830	-917	4815	-8324	-212	1042	4049	-8955	208	3712	4533	-7276	-150	-128	-121	-66	-61	-94	-105	40	-149	19	34	-76	-23	-56	78	-30	-1
0.052500	171	2871	-805	-4121	-21	106	-1817	-9005	-169	1516	-6008	2035	538	4329	-2728	13197	-11115	-3812	-2612	-6396	495	-589	5378	-8824	-126	1111	4377	-9592	243	3451	5079	-7080	-151	-126	-120	-65	-65	-57	-107	37	-151	18	33	-79	-24	-57	80	-29	0
0.053333	1424	3376	-839	-4382	33	589	-1314	-9690	-135	1760	-5621	2616	743	4576	-2633	13080	-11113	-3610	-2559	-6382	229	-268	5895	-9272	-76	1167	4653	-10166	179	3263	5542	-6912	-153	-147	-122	-65	-65	-60	-108	40	-152	20	36	-68	-21	-57	79	-30	-4
0.054167	2596	3857	-876	-4681	-9	1044	-837	-10334	-171	1982	-5265	3147	785	4757	-2533	12995	-11132	-3407	-2598	-6356	-171	36	6360	-9661	-57	1210	4882	-10655	78	3159	5916	-6768	-149	-128	-118	-63	-61	-60	-103	41	-151	18	35	-75	-23	-53	81	-27	-3
0.055000	3508	4314	-911	-5021	-334	1469	-386	-10956	-127	2176	-4942	3622	491	4868	-2423	12951	-11061	-3208	-2626	-6317	-597	318	6773	-9994	-40	1242	5077	-11065	178	3125	6214	-6657	-146	-127	-120	-76	-58	-55	-102	40	-149	20	37	-75	-18	-53	82	-27	1
0.055833	4180	4752	-940	-5403	-168	1863	40	-11554	-174	2338	-4663	4029	319	4918	-2295	12944	-11014	-3000	-2677	-6274	-1056	578	7136	-10266	-69	1251	5229	-11399	290	3153	6424	-6585	-146	-127	-119	-65	-59	-58	-104	40	-149	19	34	-76	-21	-55	84	-29	0
0.056667	5134	5162	-959	-5814	-77	2218	430	-12109	138	2472	-4420	4365	266	4902	-2146	12977	-11116	-2785	-2752	-6239	-1681	805	7448	-10483	26	1246	5359	-11657	330	3230	6551	-6556	-147	-127	-114	-66	-64	-62	-118	38	-148	18	35	-78	-23	-60	80	-27	-1
0.057500	6075	5558	-956	-6254	-236	2532	794	-12615	1004	2578	-4214	4633	96	4830	-1952	13056	-11136	-2584	-2841	-6209	-2189	1003	7715	-10631	6	1222	5463	-11861	367	3336	6617	-6568	-148	-126	-120	-67	-62	-58	-108	40	-151	20	33	-76	-22	-55	79	-28	0
0.058333	6881	5935	-931	-6715	-130	2810	1126	-13064	1975	2665	-4021	4827	69	4710	-1718	13167	-11037	-2315	-2950	-6191	-2637	1164	7925	-10723	-14	1183	5545	-11963	377	3463	6618	-6621	-152	-132	-119	-68	-65	-63	-109	37	-154	17	32	-81	-24	-58	80	-31	-6
0.059167	7598	6294	-887	-7184	-139	3043	1414	-13458	2036	2727	-3884	4959	12	4540	-1445	13308	-10884	-2049	-3064	-6191	-3105	1298	8093	-10759	-119	1139	5618	-12018	344	3586	6572	-6713	-152	-128	-122	-68	-64	-60	-103	38	-150	18	33	-76	-23	-58	78	-33	0
0.060000	8169	6638	-818	-7656	-558	3239	1660	-13790	1642	2766	-3745	5021	-165	4341	-1128	13475	-10639	-1769	-3187	-6207	-3455	1398	8210	-10742	-213	1083	5683	-12016	385	3686	6491	-6839	-148	-127	-121	-68	-65	-60	-104	38	-152	13	34	-76	-21	-55	80	-30	-3
0.060833	8059	6959	-730	-8122	-365	3394	1883	-14055	1414	2781	-3611	5015	-231	4118	-763	13645	-10294	-1460	-3318	-6252	-3548	1472	8283	-10677	-203	1033	5740	-11972	391	3750	6378	-7008	-149	-130	-122	-68	-61	-58	-107	39	-150	16	36	-70	-18	-57	80	-29	-1
0.061667	8152	7275	-607	-8579	-256	3511	2060	-14254	966	2776	-3472	4951	-202	3867	-338	13820	-9970	-1126	-3446	-6309	-3783	1513	8310	-10566	-78	975	5797	-11857	260	3768	6255	-7209	-149	-127	-118	-79	-63	-57	-103	39	-150	18	33	-76	-18	-56	81	-28	0
0.062500	8376	7568	-489	-9010	-650	3585	2205	-14385	626	2753	-3321	4829	-319	3606	80	13980	-9694	-767	-3577	-6398	-3977	1533	8306	-10419	33	923	5850	-11720	413	3718	6121	-7445	-145	-129	-121	-68	-59	-57	-102	43	-146	17	35	-73	-12	-49	84	-26	0
0.063333	8274	7847	-349	-9401	-277	3628	2308	-14449	435	2711	-3148	4653	-406	3344	542	14112	-9446	-386	-3698	-6501	-3988	1525	8240	-10237	224	874	5899	-11545	533	3597	5992	-7709	-150	-128	-139	-66	-61	-61	-103	41	-152	16	36	-75	-24	-55	82	-29	-4
0.064167	8131	8108	-194	-9752	-266	3633	2376	-14452	133	2655	-2937	4435	-540	3078	1051	14210	-9149	22	-3814	-6631	-4030	1496	8145	-10033	206	829	5947	-11345	380	3406	5874	-8003	-150	-130	-122	-68	-63	-59	-107	40	-151	17	35	-76	-21	-53	79	-29	-1
0.065000	7932	8351	-44	-10047	-234	3609	2410	-14404	75	2577	-2687	4173	-556	2813	1557	14255	-8675	450	-3891	-6776	-3951	1439	8014	-9807	151	778	5983	-11123	413	3130	5761	-8323	-153	-134	-125	-68	-24	-61	-108	36	-156	12	35	-78	-27	-60	77	-35	-8
0.065833	7630	8576	106	-10292	0	3554	2416	-14283	-177	2489	-2388	3883	-641	2571	2089	14242	-8143	898	-4008	-6938	-4003	1362	7853	-9572	79	730	6018	-10885	303	2791	5671	-8654	-151	-131	-122	-67	-61	-59	-110	37	-155	12	32	-75	-38	-60	79	-32	-3
0.066667	7464	8793	240	-10472	-21	3478	2404	-14115	-379	2395	-2021	3570	-821	2343	2579	14160	-7413	1374	-4080	-7115	-4055	1257	7670	-9325	-110	672	6039	-10646	42	2376	5606	-9002	-151	-132	-124	-70	-79	-61	-108	37	-152	15	32	-80	-23	-59	81	-32	-5
0.067500	7412	8998	408	-10593	-9	3384	2380	-13904	-274	2284	-1618	3236	-991	2137	3081	14008	-6314	1867	-4138	-7304	-3984	1129	7466	-9085	-105	598	6040	-10405	-57	1901	5532	-9361	-151	-131	-120	-66	-65	-60	-105	39	-153	19	33	-80	-23	-56	84	-30	-4
0.068333	7018	9190	553	-10653	-84	3273	2343	-13653	-428	2177	-1142	2894	-1170	1947	3560	13779	-4966	2373	-4173	-7503	-4021	968	7250	-8845	71	508	6032	-10168	-79	1366	5478	-9720	-147	-128	-121	-65	-61	-57	-105	37	-148	21	37	-68	-19	-56	82	-26	2
0.069167	6093	9375	682	-10659	-277	3143	2301	-13373	-432	2061	-615	2536	-1133	1774	4006	13471	-3507	2899	-4191	-7713	-4132	768	7023	-8622	440	386	5995	-9939	80	790	5429	-10094	-147	-127	-118	-67	-63	-57	-104	40	-145	20	35	-74	-21	-56	86	-27	1
0.070000	5238	9551	801	-10627	163	2998	2264	-13073	-340	1944	-33	2178	-986	1628	4415	13081	-2106	3425	-4190	-7932	-4247	534	6788	-8420	1230	230	5934	-9752	98	180	5376	-10462	-151	-128	-120	-65	-63	-58	-102	39	-150	22	36	-70	-19	-53	84	-29	-1
0.070833	4483	9715	910	-10551	107	2849	2232	-12759	-363	1830	597	1823	-854	1498	4781	12617	-793	3961	-4169	-8156	-4554	263	6554	-8242	1473	34	5848	-9573	-48	-451	5307	-10821	-148	-125	-120	-66	-62	-58	-103	42	-148	22	37	-72	-19	-57	82	-30	-1
0.071667	3262	9877	1010	-10447	226	2691	2229	-12437	-294	1718	1264	1479	-842	1391	5103	12086	171	4499	-4131	-8388	-4639	-48	6313	-8094	1364	-199	5737	-9423	-19	-1083	5228	-11168	-147	-126	-126	-65	-64	-58	-103	41	-148	21	37	-74	-21	-53	85	-38	0
0.072500	1701	10033	1103	-10333	578	2542	2235	-12118	-335	1619	1975	1139	-648	1304	5379	11488	727	5041	-4075	-8630	-4306	-394	6087	-7975	1215	-482	5603	-9302	-39	-1715	5118	-11506	-147	-127	-119	-69	-61	-59	-104	43	-149	2	30	-75	-25	-53	81	-28	-4
0.073333	29	10188	1183	-10220	463	2386	2278	-11807	-427	1529	2674	812	-322	1234	5615	10833	1001	5576	-4004	-8872	-3591	-775	5865	-7892	1066	-807	5444	-9207	-118	-2333	4980	-11823	-151	-131	-121	-52	-64	-60	-105	39	-154	15	32	-77	-26	-57	80	-29	-6
0.074167	-2195	10320	1256	-10111	351	2237	2353	-11507	-527	1454	3402	505	-208	1182	5799	10135	992	6106	-3910	-9123	-2631	-1201	5657	-7831	859	-1159	5281	-9133	-178	-2919	4808	-12113	-151	-126	-121	-64	-64	-58	-102	43	-150	0	36	-76	-24	-53	86	-28	-3
0.075000	-4178	10459	1328	-10024	819	2097	2474	-11217	-385	1401	4133	212	-186	1155	5961	9405	790	6634	-3798	-9374	-1561	-1614	5454	-7800	766	-1550	5098	-9101	-202	-3469	4609	-12381	-148	-125	-98	-61	-61	-58	-101	44	-148	21	33	-75	-26	-52	85	-27	0
0.075833	-5708	10593	1389	-9972	419	1971	2637	-10946	569	1366	4848	-55	-286	1138	6079	8647	467	7143	-3673	-9636	-205	-2065	5258	-7801	674	-1964	4917	-9082	-177	-3979	4356	-12619	-148	-130	-119	-61	-62	-58	-102	44	-147	20	40	-73	-19	-53	85	-24	0
0.076667	-7360	10704	1439	-9959	302	1853	2836	-10694	1167	1344	5538	-304	-449	1137	6173	7876	35	7643	-3543	-9897	1326	-2523	5074	-7830	614	-2398	4742	-9092	-113	-4433	4071	-12829	-146	-121	-115	-60	-60	-51	-102	44	-149	25	37	-76	-18	-51	84	-26	1
0.077500	-8634	10807	1486	-9993	144	1751	3081	-10467	719	1343	6196	-535	-581	1152	6247	7092	-369	8102	-3380	-10164	2900	-2986	4891	-7886	375	-2837	4572	-9128	-74	-4837	3770	-13008	-148	-124	-110	-62	-61	-57	-103	43	-151	20	34	-69	-21	-52	86	-27	-1
0.078333	-9480	10888	1509	-10077	45	1666	3361	-10258	434	1378	6799	-751	-811	1178	6309	6310	-490	8585	-3220	-10439	4435	-3438	4722	-7969	122	-3272	4415	-9197	-84	-5189	3437	-13145	-151	-126	-119	-64	-66	-57	-104	42	-150	21	35	-74	-21	-53	85	-29	-5
0.079167	-9977	10943	1522	-10209	-7	1599	3675	-10067	406	1427	7363	-945	-1316	1222	6366	5545	-383	9023	-3059	-10709	5602	-3873	4550	-8085	2	-3697	4280	-9295	-22	-5478	3099	-13243	-150	-127	-118	-64	-64	-58	-104	40	-146	20	34	-72	-25	-52	84	-26	-5
0.080000	-9926	10976	1501	-10383	-132	1562	4015	-9882	317	1508	7870	-1127	-1685	1282	6430	4792	102	9442	-2884	-10979	6661	-4280	4392	-8223	-88	-4094	4173	-9428	85	-5709	2760	-13292	-149	-130	-120	-63	-63	-59	-104	44	-151	22	37	-73	-21	-53	84	-28	-6
0.080833	-9333	10977	1483	-10603	-108	1543	4396	-9703	237	1609	8308	-1291	-1703	1358	6505	4068	1002	9835	-2711	-11251	7687	-4659	4239	-8397	-96	-4461	4093	-9610	130	-5884	2437	-13288	-121	-126	-117	-66	-60	-59	-97	42	-151	21	43	-75	-24	-57	85	-27	-5
0.081667	-8551	10946	1419	-10856	-228	1540	4786	-9534	360	1739	8687	-1435	-1525	1447	6592	3367	2162	10205	-2532	-11515	8511	-5002	4093	-8622	-81	-4792	4049	-9841	114	-6009	2146	-13233	-150	-127	-119	-73	-66	-62	-107	39	-152	18	33	-78	-23	-55	80	-28	-13
0.082500	-7761	10878	1321	-11132	-593	1577	5185	-9358	416	1893	8993	-1577	-1246	1555	6701	2694	3671	10553	-2367	-11770	9140	-5297	3964	-8853	-314	-5071	4031	-10120	354	-6081	1900	-13115	-149	-126	-116	-63	-64	-98	-105	42	-152	19	38	-74	-24	-56	82	-29	-3
0.083333	-6772	10774	1191	-11425	-151	1634	5590	-9174	164	2075	9236	-1698	-781	1681	6834	2051	5257	10878	-2202	-12021	9304	-5552	3849	-9152	-266	-5314	4046	-10474	551	-6113	1713	-12941	-148	-122	-117	-67	-63	-60	-110	37	-150	20	37	-73	-21	-57	80	-26	-7
0.084167	-5422	10638	1019	-11720	-438	1716	5988	-8974	-81	2277	9407	-1812	-379	1819	6988	1440	6871	11181	-2048	-12257	9149	-5765	3770	-9508	-314	-5517	4086	-10897	541	-6111	1600	-12702	-151	-128	-119	-68	-64	-58	-107	40	-150	24	35	-74	-23	-56	80	-29	-3
0.085000	-4011	10463	800	-12016	-147	1828	6378	-8760	-234	2504	9509	-1919	-447	1978	7168	865	8575	11461	-1908	-12492	8872	-5939	3698	-9938	-386	-5688	4146	-11395	449	-6091	1577	-12395	-147	-132	-121	-69	-62	-58	-107	38	-154	15	33	-75	-22	-56	82	-62	-3
0.085833	-2454	10248	535	-12301	-43	1963	6752	-8521	-320	2756	9557	-2016	-639	2148	7362	316	10335	11730	-1785	-12712	8457	-6078	3678	-10455	-405	-5823	4225	-11968	149	-6057	1641	-12031	-150	-132	-125	-67	-64	-61	-108	60	-151	18	34	-76	-24	-58	84	-31	-5
0.086667	-713	10006	208	-12572	-251	2127	7100	-8258	-266	3025	9538	-2107	-868	2329	7573	-188	12114	11979	-1676	-12929	7798	-6188	3705	-11068	-503	-5944	4315	-12622	-19	-6021	1818	-11613	-152	-129	-121	-73	-67	-60	-105	37	-154	17	33	-82	-29	-55	81	-29	-5
0.087500	658	9729	-143	-12823	-474	2320	7423	-7963	-210	3320	9471	-2192	-960	2532	7793	-682	13792	12218	-1592	-13138	6812	-6276	3790	-11787	-678	-6056	4412	-13344	0	-5995	2103	-11131	-150	-128	-121	-69	-67	-59	-105	39	-151	19	36	-77	-24	-55	79	-30	-3
0.088333	1829	9436	-537	-13035	51	2540	7714	-7640	-325	3632	9358	-2264	-619	2743	8020	-1138	15376	12455	-1522	-13333	5751	-6346	3943	-12616	-695	-6182	4510	-14133	-21	-5988	2498	-10602	-146	-126	-110	-67	-60	-60	-101	41	-148	23	40	-74	-23	-50	81	-29	1
0.089167	3461	9118	-986	-13243	-379	2783	7967	-7285	-454	3961	9198	-2334	-15	2968	8245	-1575	16837	12687	-1478	-13535	4975	-6415	4164	-13572	-766	-6308	4599	-14994	-88	-6013	3004	-10036	-147	-121	-117	-66	-63	-58	-104	38	-144	21	36	-82	-16	-56	82	-30	3
0.090000	4702	8786	-1475	-13427	-406	3053	8208	-6910	-568	4300	8997	-2405	1068	3191	8450	-1993	18075	12915	-1470	-13737	4308	-6484	4469	-14667	-878	-6477	4676	-15909	-42	-6081	3606	-9450	-151	-132	-121	-68	-65	-60	-104	37	-153	16	34	-78	-23	-57	80	-35	-5
0.090833	5794	8442	-1999	-13595	-122	3356	8370	-6503	-563	4657	8769	-2519	1604	3425	8645	-2383	19103	13153	-1483	-13942	3509	-6566	4866	-15886	-929	-6679	4740	-16855	270	-6185	4305	-8832	-150	-128	-120	-69	-60	-58	-130	37	-152	17	35	-80	-18	-56	82	-30	-3
0.091667	6859	8070	-2545	-13748	-44	3686	8527	-6061	-787	5027	8519	-2529	2223	3653	8809	-2756	19873	13400	-1519	-14149	2628	-6661	5354	-17242	-1071	-6925	4791	-17818	408	-6340	5081	-8212	-152	-132	-125	-70	-62	-60	-104	39	-150	18	35	-75	-22	-70	82	-30	-3
0.092500	7586	7756	-3115	-13901	162	4047	8645	-5616	-1117	5401	8246	-2594	2802	3877	8944	-3118	20424	13664	-1585	-14364	1801	-6770	5934	-18651	-1138	-7220	4823	-18775	257	-6539	5916	-7603	-154	-128	-121	-68	-63	-57	-103	53	-156	19	34	-79	-21	-56	84	-30	-6
0.093333	8194	7407	-3702	-14065	180	4431	8734	-5149	-1055	5787	7953	-2654	2671	4088	9038	-3463	20862	13937	-1681	-14598	895	-6902	6601	-20160	-1080	-7562	4846	-19716	72	-6786	6804	-7021	-153	-127	-120	-67	-66	-58	-102	39	-148	20	35	-75	-22	-57	81	-30	1
0.094167	9116	7102	-4288	-14237	89	4848	8799	-4678	-1162	6172	7652	-2708	3090	4277	9092	-3798	21089	14232	-1805	-14835	182	-7058	7361	-21715	-1059	-7953	4853	-20617	-171	-7072	7706	-6477	-147	-126	-120	-64	-61	-57	-104	35	-147	20	36	-77	-19	-58	85	-28	2
0.095000	9905	6803	-4878	-14440	361	5294	8833	-4199	-1333	6558	7336	-2807	3199	4445	9095	-4123	21042	14542	-1955	-15094	-432	-7234	8204	-23301	-935	-8385	4857	-21457	-354	-7397	8617	-5994	-146	-125	-116	-64	-63	-56	-103	41	-145	19	38	-77	-18	-55	85	-7	0
0.095833	10433	6524	-5453	-14670	141	5772	8855	-3727	-1480	6941	7013	-2890	2954	4572	9048	-4442	20937	14869	-2140	-15354	-1222	-7421	9124	-24885	-946	-8854	4860	-22228	-443	-7731	9498	-5582	-147	-125	-118	-64	-59	-52	-101	43	-146	20	35	-75	-19	-55	86	-28	-3
0.096667	10774	6271	-6018	-14941	504	6274	8856	-3261	-1584	7310	6685	-2991	2747	4674	8949	-4759	20556	15212	-2352	-15632	-2145	-7621	10097	-26419	-802	-9345	4874	-22893	-506	-8085	10342	-5257	-146	-124	-115	-63	-60	-52	-98	42	-147	19	37	-72	-15	-50	89	-30	0
0.097500	11350	6036	-6562	-15252	189	6803	8860	-2803	-1531	7663	6354	-3104	1997	4724	8794	-5081	19817	15570	-2599	-15920	-3098	-7828	11115	-27875	-463	-9847	4904	-23488	-558	-8448	11126	-5038	-147	-125	-119	-64	-53	-55	-103	43	-146	18	36	-75	-17	-53	86	-29	1
0.098333	11934	5831	-7081	-15612	153	7353	8817	-2360	-1537	7980	6022	-3238	1265	4721	8581	-5407	18951	15941	-2888	-16219	-3642	-8036	12152	-29218	-455	-10356	4955	-23982	-587	-8811	11856	-4935	-148	-131	-125	-70	-64	-61	-107	36	-155	13	30	-81	-25	-61	84	-31	-1
0.099167	12520	5652	-7570	-16010	280	7916	8780	-1924	-1528	8270	5688	-3391	453	4661	8320	-5746	18065	16320	-3213	-16518	-3953	-8228	13208	-30422	-459	-10847	5065	-24384	-579	-9154	12458	-4958	-152	-124	-121	-72	-64	-59	-105	38	-150	18	34	-82	-22	-57	82	-30	0
0.100000	12969	5510	-8017	-16440	419	8502	8756	-1483	-1401	8524	5362	-3556	-531	4553	8009	-6093	17174	16711	-3576	-16818	-4499	-8403	14259	-31472	-373	-11319	5225	-24697	-564	-9478	12989	-5117	-153	-129	-121	-64	-65	-59	-105	40	-149	17	36	-76	-26	-58	84	-27	-3
0.100833	13147	5387	-8432	-16904	49	9096	8726	-1045	-1312	8714	5037	-3736	-1382	4379	7648	-6466	16084	17104	-3991	-17109	-5010	-8556	15285	-32200	-397	-11760	5450	-24944	-614	-9771	13411	-5410	-156	-130	-120	-64	-63	-61	-103	41	-132	16	33	-77	-22	-53	85	-29	-3
0.101667	12993	5290	-8814	-17395	449	9696	8697	-602	-1247	8841	4722	-3937	-1809	4137	7235	-6862	14915	17484	-4460	-17396	-5388	-8678	16267	-32510	-391	-12156	5755	-25141	-649	-10039	13734	-5882	-148	-126	-118	-63	-63	-56	-102	41	-150	11	37	-76	-19	-51	84	-29	-3
0.102500	13172	5210	-9136	-17909	129	10281	8674	-145	-1068	8889	4413	-4151	-1866	3841	6779	-7299	13729	17886	-4971	-17671	-5912	-8762	17180	-32633	-358	-12512	6139	-25301	-639	-10267	13962	-6490	-149	-125	-116	-60	-64	-58	-104	42	-151	20	35	-73	-21	-52	86	-25	-3
0.103333	13074	5151	-9488	-18432	12	10851	8657	328	-983	8847	4115	-4382	-1831	3468	6275	-7779	12576	18244	-5520	-17926	-6246	-8810	18007	-32699	-407	-12811	6609	-25427	-597	-10462	14098	-7238	-151	-125	-122	-64	-61	-56	-103	43	-149	21	33	-74	-17	-52	87	-7	-1
0.104167	12736	5109	-9790	-18944	108	11384	8646	824	-937	8709	3825	-4620	-1896	3044	5730	-8302	11515	18617	-6066	-18162	-6475	-8825	18729	-32730	-397	-13055	7175	-25552	-528	-10615	14160	-8111	-150	-124	-118	-66	-63	-53	-101	23	-151	22	36	-78	-22	-51	87	-24	0
0.105000	12263	5075	-10086	-19449	-258	11866	8639	1354	-929	8453	3551	-4874	-2066	2553	5145	-8889	10405	18948	-6653	-18373	-6663	-8814	19332	-32729	-335	-13237	7828	-25679	-529	-10723	14162	-9119	-151	-129	-122	-66	-63	-59	-108	42	-148	18	35	-62	-25	-55	81	-24	-1
0.105833	11451	5055	-10382	-19943	-72	12283	8646	1914	-995	8078	3294	-5134	-2182	2011	4533	-9540	9314	19254	-7177	-18561	-6545	-8771	19806	-32751	-376	-13366	8563	-25812	-474	-10788	14127	-10155	-153	-131	-125	-66	-64	-56	-105	40	-153	11	33	-77	-25	-57	82	-28	-6
0.106667	10480	5044	-10702	-20425	-36	12605	8655	2507	-872	7579	3064	-5399	-2437	1419	3863	-10272	8175	19526	-7631	-18720	-6465	-8715	20126	-32736	-447	-13427	9372	-25952	-447	-10793	14073	-11268	-158	-132	-125	-72	-73	-64	-111	40	-155	13	29	-80	-26	-61	78	-31	-10
0.107500	9463	5035	-11044	-20874	-384	12820	8669	3133	-764	6945	2851	-5664	-3197	768	3162	-11085	6993	19764	-7982	-18847	-6688	-8645	20305	-32749	-427	-13425	10248	-26087	-491	-10739	14011	-12400	-151	-129	-122	-67	-61	-53	-104	37	-153	19	32	-76	-24	-57	78	-32	-3
0.108333	8015	5044	-11448	-21289	-126	12911	8698	3788	-617	6188	2676	-5921	-3927	80	2432	-11993	5829	19962	-8160	-18941	-6812	-8583	20310	-32494	-390	-13358	11174	-26204	-495	-10617	14012	-13510	-147	-125	-119	-66	-63	-59	-108	42	-149	17	36	-73	-18	-64	84	-29	0
0.109167	6027	5051	-11902	-21694	-421	12838	8725	4461	-543	5292	2517	-6190	-4624	-654	1660	-12957	4742	20108	-8144	-19005	-6539	-8533	20152	-31917	-448	-13225	12135	-26297	-479	-10433	14042	-14569	-147	-126	-122	-67	-65	-56	-104	43	-148	18	40	-75	-18	-55	81	-28	-5
0.110000	3597	5060	-12429	-22071	-174	12624	8741	5149	-638	4261	2373	-6460	-5356	-1421	861	-14088	3876	20205	-7896	-19046	-6265	-8508	19825	-31106	-385	-13030	13103	-26344	-607	-10168	14131	-15534	-149	-126	-121	-67	-60	-58	-107	42	-150	15	34	-73	-18	-57	84	-26	1
0.110833	1304	5076	-13030	-22424	-171	12206	8744	5846	-514	3120	2240	-6728	-5405	-2218	29	-15251	3004	20244	-7391	-19058	-6131	-8514	19333	-30109	-316	-12763	14060	-26316	-621	-9833	14288	-16385	-151	-128	-120	-68	-62	-38	-107	43	-152	21	37	-75	-21	-57	82	-30	0
0.111667	-1201	5100	-13706	-22751	-198	11598	8720	6497	-448	1876	2107	-7003	-4789	-3046	-822	-16545	2185	20232	-6602	-19055	-5897	-8547	18685	-28953	-425	-12420	14976	-26194	-631	-9420	14518	-17094	-149	-127	-120	-67	-61	-59	-108	41	-152	5	36	-77	-24	-57	78	-29	-4
0.112500	-3733	5123	-14450	-23061	-103	10784	8648	7119	-592	553	1959	-7283	-4190	-3897	-1715	-17894	1458	20158	-5537	-19041	-5496	-8643	17892	-27635	-325	-11993	15839	-25949	-654	-8932	14820	-17631	-154	-128	-121	-67	-68	-60	-104	42	-151	18	38	-76	-24	-57	80	-31	-4
0.113333	-6323	5159	-15246	-23346	1	9757	8518	7698	-738	-821	1775	-7579	-3615	-4784	-2626	-19305	787	20038	-4207	-19011	-5030	-8760	16969	-26153	-279	-11477	16625	-25558	-550	-8353	15189	-18014	-148	-128	-117	-69	-61	-58	-105	42	-150	18	36	-77	-19	-56	79	-30	-3
0.114167	-9096	5207	-16076	-23609	-608	8533	8304	8192	-819	-2225	1529	-7896	-3196	-5683	-3554	-20753	263	19831	-2647	-18979	-4600	-8913	15931	-24543	-279	-10859	17313	-25002	-474	-7723	15600	-18209	-146	-128	-120	-66	-62	-61	-107	41	-147	17	35	-76	-19	-65	82	-30	1
0.115000	-12140	5268	-16910	-23843	-67	7112	7995	8585	-762	-3625	1203	-8234	-2396	-6595	-4497	-22218	-174	19580	-905	-18944	-4055	-9088	14798	-22775	-248	-10142	17884	-24277	-408	-7040	16043	-18238	-151	-129	-121	-70	-64	-62	-105	40	-150	16	33	-99	-21	-61	77	-33	-1
0.115833	-14731	5342	-17732	-24054	-135	5496	7551	8870	-518	-4996	768	-8609	-1509	-7524	-5447	-23668	-713	19276	974	-18940	-3351	-9278	13588	-20861	-233	-9315	18325	-23364	-402	-6304	16505	-18100	-148	-142	-117	-64	-64	-65	-103	39	-150	18	36	-75	-22	-57	82	-31	1
0.116667	-17026	5437	-18504	-24228	-653	3713	6977	9014	-259	-6311	209	-9024	-1444	-8462	-6405	-25090	-1231	18918	2926	-18938	-2389	-9467	12331	-18821	-296	-8383	18619	-22273	-455	-5537	16954	-17825	-147	-129	-118	-66	-61	-56	-103	44	-146	18	42	-75	-19	-55	82	-28	-1
0.117500	-19218	5551	-19196	-24374	-299	1786	6234	9002	-168	-7543	-513	-9496	-1685	-9397	-7376	-26464	-1668	18520	4869	-18963	-1458	-9636	11047	-16668	-327	-7354	18760	-21007	-505	-4764	17361	-17419	-147	-128	-117	-66	-63	-57	-104	39	-148	17	35	-77	-22	-56	81	-31	0
0.118333	-21017	5692	-19778	-24476	-486	-240	5308	8819	-6	-8670	-1402	-10028	-1653	-10345	-8359	-27761	-2059	18082	6716	-19012	-547	-9776	9767	-14442	-267	-6235	18744	-19586	-477	-3992	17730	-16947	-152	-131	-122	-72	-65	-62	-109	38	-153	12	25	-77	-24	-60	76	-32	0
0.119167	-22607	5866	-20211	-24536	-688	-2324	4195	8448	46	-9663	-2484	-10640	-1270	-11281	-9339	-28950	-2412	17630	8403	-19091	473	-9865	8525	-12169	-225	-5044	18569	-18014	-445	-3246	18007	-16402	-150	-131	-122	-67	-62	-60	-108	40	-150	13	30	-78	-27	-60	79	-33	-5
0.120000	-23849	6068	-20464	-24537	-556	-4415	2881	7887	241	-10529	-3767	-11332	-811	-12194	-10321	-30013	-2676	17171	9846	-19193	1450	-9885	7333	-9871	-243	-3791	18239	-16332	-454	-2564	18193	-15827	-151	-132	-120	-69	-62	-64	-109	37	-151	17	34	-76	-24	-61	78	-27	-1
0.120833	-24447	6312	-20508	-24482	-660	-6490	1347	7121	527	-11235	-5258	-12126	-349	-13083	-11300	-30939	-2876	16719	10984	-19326	2335	-9822	6233	-7601	-272	-2522	17759	-14582	-431	-1950	18280	-15253	-149	-130	-119	-68	-64	-58	-107	38	-151	16	34	-79	-23	-60	78	-32	-1
0.121667	-24683	6587	-20363	-24375	-731	-8492	-387	6148	601	-11786	-6937	-13014	-77	-13926	-12278	-31726	-3053	16292	11767	-19489	3109	-9662	5232	-5405	-161	-1264	17143	-12795	-300	-1425	18256	-14704	-146	-132	-120	-67	-62	-57	-105	36	-151	12	35	-77	-16	-57	82	-28	-3
0.122500	-24775	6892	-19979	-24208	-890	-10375	-2302	4979	700	-12179	-8802	-14006	848	-14720	-13261	-32304	-3087	15896	12152	-19668	3919	-9400	4367	-3331	-110	-49	16407	-11017	-174	-1009	18119	-14200	-152	-130	-121	-67	-67	-60	-103	37	-152	17	34	-76	-22	-57	80	-30	0
0.123333	-24832	7261	-19374	-23992	-702	-12097	-4389	3613	869	-12447	-10834	-15104	2140	-15445	-14257	-32531	-3067	15551	12119	-19879	4738	-9033	3644	-1428	-202	1080	15561	-9283	-198	-713	17871	-13767	-149	-130	-124	-68	-65	-59	-111	39	-152	13	27	-79	-36	-63	78	-31	-5
0.124167	-24476	7645	-18563	-23728	-354	-13621	-6615	2072	825	-12571	-12998	-16315	3147	-16090	-15256	-32667	-3208	15273	11667	-20101	4973	-8560	3089	271	-80	2105	14633	-7648	-267	-540	17537	-13409	-148	-128	-121	-72	-41	-59	-108	37	-148	34	35	-78	-19	-57	81	-29	-1
0.125000	-23744	8073	-17559	-23420	-365	-14915	-8950	375	721	-12577	-15260	-17614	3976	-16621	-16258	-32697	-3293	15064	10847	-20342	5179	-7991	2703	1718	-103	2979	13644	-6155	-289	-494	17129	-13141	-150	-129	-125	-69	-63	-58	-109	38	-149	13	37	-79	-22	-62	81	-30	0
0.125833	-22541	8527	-16403	-23100	-193	-15976	-11376	-1468	826	-12486	-17547	-18988	4587	-17025	-17274	-32733	-3368	14930	9690	-20593	5541	-7331	2492	2882	-29	3672	12636	-4851	-337	-564	16675	-12961	-151	-129	-124	-69	-57	-60	-108	37	-153	15	33	-74	-22	-58	80	-31	-6
0.126667	-21038	9004	-15123	-22756	158	-16781	-13832	-3412	837	-12318	-19856	-20420	5101	-17278	-18302	-32724	-3306	14876	8253	-20856	5731	-6595	2447	3716	-24	4172	11628	-3754	-370	-744	16190	-12871	-150	-130	-126	-72	-64	-59	-109	38	-152	16	34	-76	-22	-57	89	-32	-5
0.127500	-19071	9502	-13761	-22423	-263	-17328	-16270	-5434	953	-12093	-22075	-21881	5186	-17401	-19341	-32744	-3261	14898	6624	-21130	5762	-5812	2623	4220	-85	4460	10650	-2920	-339	-1010	15715	-12855	-149	-127	-133	-67	-50	-58	-107	38	-150	18	35	-74	-22	-56	84	-27	-1
0.128333	-17166	10012	-12370	-22119	25	-17630	-18642	-7496	1121	-11834	-24172	-23352	5165	-17236	-20401	-32734	-3428	14991	4894	-21414	5667	-4990	2964	4376	-132	4517	9736	-2365	-331	-1354	15269	-12915	-149	-127	-119	-67	-59	-53	-102	42	-150	18	38	-70	-18	-55	85	-30	0
0.129167	-14736	10523	-10995	-21856	470	-17707	-20909	-9571	1370	-11580	-26103	-24817	5140	-16901	-21473	-32697	-3659	15142	3168	-21711	5272	-4164	3462	4180	-78	4363	8906	-2122	-313	-1741	14882	-13030	-145	-125	-117	-66	-58	-53	-104	41	-147	20	36	-73	-16	-57	86	-26	2
0.130000	-11792	11015	-9693	-21660	222	-17594	-23018	-11636	1467	-11278	-27792	-26221	4846	-16358	-22554	-32442	-3842	15329	1536	-22023	4866	-3360	4110	3644	-125	3991	8196	-2196	-197	-2158	14571	-13192	-144	-126	-120	-64	-59	-56	-99	43	-147	21	34	-69	-21	-55	86	-25	0
0.130833	-8902	11500	-8500	-21520	507	-17317	-24936	-13647	1245	-11025	-29200	-27542	4471	-15600	-23630	-32004	-3940	15545	98	-22351	4522	-2581	4902	2788	-176	3423	7624	-2587	60	-2571	14362	-13362	-147	-128	-121	-67	-60	-42	-101	38	-149	16	36	-73	-22	-57	82	-27	1
0.131667	-5903	11953	-7448	-21525	407	-16917	-26614	-15573	934	-10806	-30297	-28736	4159	-14599	-24707	-31456	-4002	15766	-1083	-22708	4093	-1870	5809	1639	-222	2677	7217	-3282	64	-2964	14254	-13579	-153	-130	-125	-70	-68	-61	-104	38	-152	15	32	-97	-24	-59	79	-31	-6
0.132500	-3029	12378	-6568	-21608	266	-16442	-28012	-17383	606	-10638	-31073	-29789	3779	-13446	-25763	-30788	-4064	15973	-1922	-23082	3450	-1238	6811	242	-591	1799	6983	-4261	-28	-3312	14260	-13770	-148	-128	-122	-67	-58	-58	-103	40	-151	18	34	-73	-26	-60	79	-30	-5
0.133333	-168	12769	-5879	-21796	-40	-15929	-29110	-19056	633	-10518	-31512	-30663	3234	-12083	-26789	-30006	-4023	16139	-2378	-23490	2630	-696	7888	-1358	-1248	817	6936	-5504	-23	-3595	14380	-13942	-151	-128	-120	-67	-66	-60	-105	35	-151	17	36	-73	-1	-58	80	-32	-3
0.134167	2939	13120	-5388	-22092	-373	-15426	-29893	-20616	783	-10471	-31625	-31365	2595	-10586	-27769	-29097	-3959	16240	-2427	-23929	1714	-260	9018	-3115	-1339	-236	7083	-6983	27	-3818	14598	-14079	-146	-127	-118	-66	-43	-59	-101	42	-149	20	35	-77	-23	-55	82	-28	-5
0.135000	5884	13413	-5098	-22498	-365	-14978	-30361	-21938	709	-10501	-31418	-31870	1898	-8992	-28672	-28055	-3983	16246	-2066	-24400	897	61	10181	-5007	-1071	-1317	7418	-8644	57	-3959	14905	-14173	-147	-128	-119	-63	-62	-58	-102	41	-150	20	35	-70	-23	-57	84	-31	-3
0.135833	8366	13682	-4994	-23005	-507	-14606	-30511	-23133	306	-10608	-30923	-32174	1364	-7351	-29495	-26874	-4078	16157	-1308	-24924	370	271	11365	-6970	-855	-2387	7933	-10446	107	-4024	15271	-14215	-151	-129	-119	-63	-60	-55	-102	41	-148	21	37	-70	-18	-53	81	-28	1
0.136667	10386	13903	-5058	-23607	-470	-14352	-30359	-24159	-31	-10809	-30169	-32280	805	-5713	-30219	-25545	-3972	15947	-181	-25481	-156	368	12532	-8955	-821	-3414	8614	-12338	90	-4019	15684	-14205	-145	-127	-117	-65	-58	-56	-99	43	-147	21	26	-73	-17	-55	84	-27	1
0.137500	12326	14082	-5265	-24284	-68	-14233	-29920	-25025	-81	-11052	-29196	-32204	423	-4140	-30833	-24063	-3885	15588	1259	-26080	-711	360	13673	-10929	-600	-4361	9440	-14265	-1	-3949	16117	-14137	-146	-128	-121	-66	-61	-57	-100	49	-148	18	37	-73	-19	-58	82	-29	-4
0.138333	14121	14222	-5580	-25019	-245	-14274	-29221	-25733	-246	-11417	-28057	-31961	154	-2679	-31325	-22442	-3887	15090	2946	-26709	-1028	251	14763	-12854	-445	-5213	10377	-16188	-30	-3831	16541	-14006	-148	-131	-122	-66	-65	-60	-105	40	-153	2	30	-74	-26	-62	78	-30	-3
0.139167	15568	14331	-5967	-25796	-7	-14475	-28302	-26310	-274	-11848	-26790	-31553	51	-1397	-31681	-20697	-3943	14446	4792	-27361	-1522	61	15792	-14693	-243	-5938	11422	-18043	27	-3667	16939	-13820	-148	-129	-125	-73	-64	-61	-105	11	-151	17	30	-77	-22	-59	79	-31	-1
0.140000	16741	14414	-6379	-26588	36	-14839	-27204	-26771	-331	-12341	-25464	-31029	8	-352	-31901	-18846	-4013	13659	6727	-28030	-1917	-195	16754	-16439	-4	-6535	12509	-19781	38	-3486	17286	-13585	-152	-133	-121	-69	-65	-62	-108	38	-153	13	30	-81	-23	-64	75	-38	4
0.140833	17815	14489	-6808	-27386	-595	-15365	-25961	-27145	-442	-12902	-24128	-30394	-17	413	-31960	-16921	-4015	12738	8676	-28703	-1994	-498	17644	-18058	170	-6983	13647	-21350	3	-3297	17574	-13300	-148	-130	-121	-68	-60	-62	-110	37	-150	16	33	-78	-21	-62	79	-31	0
0.141667	18274	14551	-7162	-28162	8	-16056	-24631	-27441	-490	-13509	-22837	-29737	282	846	-31880	-14953	-3855	11685	10576	-29387	-2168	-837	18451	-19537	191	-7287	14753	-22715	114	-3123	17784	-12976	-154	-130	-122	-67	-65	-69	-104	46	-150	17	33	-78	-21	-58	79	-16	-1
0.142500	18545	14605	-7463	-28910	842	-16872	-23272	-27705	-391	-14156	-21641	-29046	808	938	-31646	-12973	-3807	10512	12336	-30022	-2258	-1201	19164	-20873	295	-7446	15813	-23851	92	-2976	17913	-12620	-149	-128	-122	-67	-63	-60	-108	41	-152	18	36	-76	-23	-59	79	-31	-1
0.143333	18934	14661	-7676	-29610	172	-17820	-21929	-27947	-62	-14840	-20575	-28375	590	646	-31279	-11041	-3773	9241	13903	-30634	-2078	-1568	19783	-22061	355	-7500	16798	-24733	7	-2873	17965	-12240	-150	-130	-120	-67	-62	-60	-105	42	-158	16	35	-77	-25	-57	80	-31	-3
0.144167	18936	14722	-7774	-30253	586	-18853	-20642	-28193	6	-15541	-19663	-27759	29	-22	-30743	-9211	-3613	7904	15235	-31211	-2098	-1934	20314	-23112	357	-7438	17680	-25340	8	-2820	17923	-11839	-148	-130	-122	-66	-61	-58	-108	43	-148	15	28	-79	-18	-57	80	-31	0
0.145000	18841	14784	-7759	-30834	653	-19955	-19436	-28462	-76	-16262	-18925	-27233	-376	-1060	-30091	-7546	-3524	6514	16298	-31732	-2149	-2290	20746	-24034	401	-7293	18441	-25670	-31	-2838	17845	-11435	-150	-128	-125	-70	-62	-61	-111	38	-152	17	32	-77	-23	-61	74	-33	-3
0.145833	18512	14854	-7629	-31342	673	-21105	-18330	-28764	-23	-16984	-18365	-26826	-651	-2429	-29311	-6085	-3405	5101	17087	-32195	-2094	-2626	21096	-24830	436	-7092	19050	-25724	35	-2925	17707	-11023	-151	-132	-128	-68	-63	-61	-109	38	-151	11	30	-80	-24	-60	78	-38	-5
0.146667	17899	14926	-7381	-31788	695	-22245	-17336	-29105	-60	-17692	-17975	-26592	-920	-4106	-28420	-4884	-3290	3689	17594	-32488	-1996	-2955	21357	-25507	412	-6852	19502	-25510	33	-3087	17538	-10610	-150	-130	-128	-70	-67	-62	-112	37	-150	12	28	-78	-23	-61	75	-32	-3
0.147500	17258	15000	-7025	-32156	576	-23365	-16452	-29489	73	-18387	-17745	-26445	-959	-6035	-27422	-3989	-3185	2298	17836	-32605	-1576	-3269	21538	-26073	419	-6613	19800	-25050	-31	-3322	17356	-10190	-152	-131	-126	-70	-59	-58	-107	40	-154	16	33	-78	-23	-58	80	-34	-8
0.148333	16571	15063	-6588	-32466	456	-24425	-15672	-29908	213	-19056	-17643	-26496	-725	-8181	-26325	-3438	-3037	967	17835	-32669	-1519	-3580	21634	-26544	403	-6390	19943	-24367	-8	-3629	17186	-9776	-151	-129	-122	-72	-67	-59	-112	38	-161	13	29	-78	-22	-62	78	-31	-3
0.149167	15403	15116	-6104	-32632	505	-25392	-14967	-30359	39	-19694	-17648	-26704	-734	-10468	-25159	-3259	-3018	-283	17636	-32672	-1711	-3893	21664	-26906	497	-6210	19944	-23500	-25	-4005	17053	-9360	-149	-127	-119	-69	-63	-42	-108	41	-147	18	29	-76	-25	-57	80	-30	-3
0.150000	13690	15146	-5559	-32715	166	-26238	-14308	-30835	58	-20302	-17719	-27064	-879	-12819	-23936	-3444	-3081	-1431	17269	-32694	-1532	-4223	21617	-27190	280	-6102	19806	-22466	-14	-4448	16966	-8948	-149	-129	-120	-65	-62	-57	-105	41	-137	16	28	-78	-23	-57	81	-29	-3
0.150833	11733	15146	-5018	-32724	191	-26947	-13668	-31314	315	-20863	-17831	-27555	-792	-15170	-22684	-4048	-3216	-2460	16786	-32678	-1357	-4578	21503	-27390	138	-6062	19565	-21338	16	-4943	16940	-8541	-150	-128	-122	-69	-58	-57	-111	39	-150	16	32	-74	-17	-59	79	-29	0
0.151667	9861	15110	-4485	-32752	-22	-27495	-13012	-31793	471	-21375	-17939	-28149	-1051	-17451	-21424	-4992	-3367	-3354	16240	-32694	-1249	-4969	21325	-27502	96	-6120	19230	-20129	120	-5487	16999	-8140	-151	-130	-122	-73	-63	-57	-107	40	-152	19	33	-76	-25	-58	80	-30	-5
0.152500	7903	15025	-3996	-32751	2	-27872	-12263	-32242	649	-21831	-18013	-28822	-1234	-19590	-20175	-6285	-3444	-4106	15671	-32698	-1157	-5402	21099	-27533	30	-6276	18834	-18898	182	-6070	17138	-7742	-158	-131	-125	-69	-66	-60	-109	40	-154	15	33	-75	-25	-58	81	-28	-6
0.153333	5968	14882	-3573	-32753	-94	-28071	-11514	-32535	500	-22221	-18033	-29540	-1029	-21536	-18966	-7861	-3588	-4696	15130	-32668	-903	-5889	20822	-27481	6	-6537	18406	-17677	67	-6686	17366	-7359	-151	-129	-122	-66	-63	-57	-108	38	-148	18	33	-77	-6	-58	77	-29	0
0.154167	4112	14676	-3225	-32736	-167	-28095	-10627	-32637	270	-22528	-17971	-30280	-1170	-23226	-17820	-9663	-3830	-5126	14647	-32703	-585	-6431	20495	-27343	39	-6899	17963	-16496	97	-7319	17680	-6994	-148	-127	-121	-64	-67	-60	-108	36	-146	20	34	-77	-21	-55	85	-26	0
0.155000	2007	14408	-2974	-32746	-391	-27945	-9618	-32695	185	-22751	-17816	-31010	-1411	-24611	-16792	-11620	-4019	-5391	14253	-32684	-375	-7027	20137	-27116	52	-7336	17532	-15405	267	-7966	18077	-6647	-149	-126	-118	-65	-61	-57	-108	44	-151	20	57	-74	-19	-56	80	-30	0
0.155833	-223	14064	-2831	-32763	84	-27640	-8480	-32713	129	-22872	-17559	-31696	-701	-25664	-15884	-13656	-4365	-5500	13962	-32697	12	-7691	19740	-26802	121	-7905	17138	-14425	249	-8622	18543	-6361	-150	-126	-118	-66	-62	-60	-102	42	-150	18	38	-73	-21	-51	80	-28	0
0.156667	-1853	13649	-2802	-32740	-414	-27195	-7226	-32721	130	-22903	-17205	-32278	-214	-26367	-15130	-15703	-4658	-5457	13785	-32679	451	-8409	19320	-26400	123	-8521	16799	-13584	150	-9274	19061	-6067	-154	-129	-121	-67	-66	-59	-104	38	-150	18	35	-76	-19	-52	85	-28	-1
0.157500	-3316	13153	-2884	-32758	-528	-26636	-5880	-32737	25	-22823	-16762	-32559	-535	-26709	-14551	-17690	-4891	-5262	13729	-32692	815	-9170	18891	-25912	84	-9194	16521	-12892	127	-9918	19628	-5839	-144	-129	-120	-63	-59	-57	-103	41	-150	20	36	-75	-21	-50	86	-30	0
0.158333	-4592	12596	-3067	-32745	-240	-25979	-4467	-32721	-33	-22630	-16232	-32688	-584	-26704	-14154	-19546	-5158	-4937	13781	-32688	1207	-9971	18450	-25340	145	-9908	16323	-12364	29	-10564	20214	-5676	-152	-130	-122	-73	-67	-59	-105	38	-133	17	35	-80	-23	-56	80	-32	-3
0.159167	-5694	11969	-3349	-32753	-335	-25257	-3033	-32738	-145	-22325	-15632	-32735	-624	-26366	-13957	-21207	-5262	-4491	13933	-32692	1609	-10798	18003	-24703	547	-10659	16202	-11995	-52	-11186	20811	-5573	-151	-128	-121	-66	-64	-61	-107	37	-151	19	36	-76	-24	-59	81	-31	0
0.160000	-6730	11292	-3711	-32760	-341	-24485	-1624	-32719	-374	-21923	-14977	-32749	-632	-25740	-13955	-22620	-5391	-3949	14158	-32698	1969	-11640	17569	-23982	1278	-11419	16168	-11790	-39	-11820	21394	-5543	-152	-127	-119	-66	-65	-55	-107	40	-152	18	36	-74	-23	-55	86	-32	-4
0.160833	-7499	10560	-4143	-32765	-212	-23687	-290	-32731	-481	-21433	-14266	-32767	-523	-24875	-14142	-23761	-5570	-3332	14435	-32686	2355	-12493	17146	-23203	1198	-12177	16205	-11742	-22	-12437	21951	-5598	-148	-124	-122	-66	-62	-57	-101	40	-149	21	38	-75	-22	-52	81	-30	0
0.161667	-7905	9785	-4629	-32762	-296	-22886	893	-32721	-320	-20862	-13590	-32752	-600	-23832	-14504	-24593	-5507	-2649	14737	-32695	2689	-13332	16746	-22388	824	-12928	16314	-11834	-50	-13047	22461	-5731	-148	-130	-102	-64	-65	-56	-108	40	-150	18	37	-72	-12	-56	82	-29	1
0.162500	-8353	8966	-5154	-32736	-197	-22103	1873	-32727	-332	-20249	-12893	-32767	-752	-22672	-15020	-25138	-5459	-1929	15039	-32678	2745	-14152	16380	-21532	799	-13656	16480	-12055	-101	-13663	22916	-5953	-150	-132	-119	-67	-60	-59	-103	43	-147	20	38	-73	-19	-56	85	-30	-5
0.163333	-9025	8123	-5695	-32752	-458	-21346	2595	-32731	-390	-19599	-12216	-32748	-956	-21446	-15660	-25377	-5345	-1196	15316	-32696	2836	-14944	16044	-20666	538	-14359	16692	-12390	-253	-14280	23308	-6260	-149	-126	-118	-64	-63	-55	-101	38	-152	20	37	-88	-21	-52	84	-30	0
0.164167	-9752	7264	-6241	-32736	-110	-20636	3025	-32720	-465	-18939	-11562	-32760	-1039	-20229	-16391	-25341	-5144	-468	15542	-32675	2652	-15698	15750	-19802	397	-15032	16945	-12818	-266	-14911	23642	-6653	-149	-129	-121	-73	-63	-55	-101	73	-151	19	35	-72	-22	-55	84	-30	-1
0.165000	-10297	6397	-6773	-32742	-109	-19968	3125	-32738	-493	-18295	-10950	-32539	-1196	-19082	-17161	-25063	-5017	236	15703	-32692	2328	-16414	15496	-18959	320	-15688	17212	-13312	-164	-15554	23865	-7124	-151	-133	-125	-69	-66	-60	-102	37	-155	12	33	-80	-29	-62	80	-32	-8
0.165833	-11012	5518	-7280	-32679	75	-19350	2877	-32719	-429	-17690	-10383	-32104	-1446	-18046	-17935	-24581	-4863	896	15785	-32699	1991	-17095	15303	-18154	166	-16314	17498	-13854	-178	-16212	24027	-7664	-151	-132	-121	-68	-63	-60	-107	38	-150	19	34	-77	-24	-58	80	-8	1
0.166667	-11453	4668	-7743	-32570	-48	-18775	2299	-32726	-309	-17132	-9863	-31545	-1564	-17166	-18662	-23941	-4741	1504	15776	-32689	1529	-17719	15163	-17417	3	-16923	17773	-14428	-196	-16889	24107	-8265	-153	-130	-122	-69	-59	-61	-109	37	-150	20	33	-77	-24	-53	77	-31	-1
0.167500	-11550	3815	-8162	-32454	-103	-18247	1385	-32649	-352	-16653	-9395	-30908	-1720	-16464	-19303	-23190	-4681	2059	15677	-32702	1226	-18309	15086	-16757	-97	-17528	18036	-15015	-214	-17586	24123	-8919	-150	-128	-121	-65	-60	-61	-108	39	-151	21	34	-75	-22	-58	82	-28	0
0.168333	-11929	2985	-8524	-32300	-327	-17759	196	-32583	-462	-16263	-8974	-30220	-1743	-15960	-19814	-22382	-4571	2535	15485	-32681	969	-18865	15078	-16196	-198	-18133	18278	-15608	-242	-18312	24076	-9612	-150	-125	-119	-63	-50	-57	-101	43	-149	24	38	-72	-30	-56	79	-28	0
0.169167	-12779	2178	-8828	-32144	190	-17314	-1224	-32507	-491	-15966	-8602	-29501	-1438	-15658	-20155	-21567	-4496	2933	15209	-32693	489	-19390	15134	-15768	-290	-18755	18487	-16191	-236	-19061	23973	-10334	-147	-125	-121	-64	-61	-55	-102	43	-148	19	35	-72	-19	-55	81	-26	2
0.170000	-12767	1389	-9075	-31980	-136	-16902	-2822	-32399	-505	-15771	-8273	-28770	-1431	-15557	-20307	-20791	-4459	3244	14848	-32672	171	-19901	15252	-15464	-331	-19409	18664	-16763	-237	-19836	23819	-11061	-148	-125	-122	-65	-61	-55	-103	43	-150	24	34	-66	-19	-55	79	-29	1
0.170833	-12526	632	-9261	-31810	-294	-16516	-4536	-32272	-482	-15669	-7992	-28031	-1289	-15638	-20246	-20081	-4261	3480	14432	-32689	159	-20405	15457	-15308	-483	-20100	18803	-17315	-147	-20634	23633	-11796	-145	-133	-119	-63	-62	-59	-100	42	-149	21	34	-74	-25	-55	82	-26	-9
0.171667	-12487	-100	-9391	-31646	-27	-16156	-6269	-32067	-363	-15652	-7748	-27304	-972	-15894	-19963	-19463	-4248	3635	13943	-32682	-101	-20912	15731	-15305	-544	-20830	18910	-17843	-87	-21464	23420	-12520	-148	-126	-124	-65	-64	-52	-102	44	-150	6	35	-74	-24	-59	82	-27	2
0.172500	-12324	-813	-9461	-31481	-133	-15827	-7940	-31774	-380	-15715	-7551	-26604	-875	-16233	-19465	-18968	-4271	3722	13444	-32680	-322	-21418	16079	-15455	-555	-21610	18981	-18349	-76	-22304	23191	-13231	-147	-128	-121	-64	-62	-59	-102	41	-151	19	34	-74	-23	-57	81	-39	-4
0.173333	-11981	-1495	-9487	-31339	-77	-15531	-9480	-31340	-567	-15836	-7401	-25938	-744	-16686	-18753	-18598	-4275	3739	12909	-32698	-411	-21937	16490	-15774	-664	-22438	19024	-18826	-158	-23159	22950	-13912	-149	-127	-125	-67	-65	-62	-107	37	-150	16	34	-75	-23	-66	80	-33	-4
0.174167	-11556	-2157	-9471	-31208	-47	-15273	-10799	-30723	-440	-15998	-7307	-25307	-639	-17192	-17874	-18359	-4384	3699	12373	-32684	-598	-22465	16994	-16240	-724	-23309	19050	-19288	-299	-24027	22715	-14547	-148	-125	-121	-66	-40	-32	-102	42	-149	21	32	-73	-23	-59	82	-30	-1
0.175000	-10958	-2785	-9414	-31102	-100	-15054	-11843	-29861	-429	-16179	-7260	-24731	-491	-17719	-16842	-18244	-4379	3613	11843	-32698	-664	-23009	17557	-16854	-761	-24225	19055	-19728	-252	-24888	22485	-15136	-147	-126	-122	-64	-63	-59	-107	41	-151	18	34	-72	-21	-56	82	-30	-3
0.175833	-10381	-3390	-9332	-31001	9	-14886	-12557	-28708	-454	-16364	-7283	-24209	-349	-18232	-15713	-18246	-4275	3482	11328	-32678	-576	-23566	18209	-17598	-729	-25168	19054	-20148	-190	-25746	22270	-15678	-151	-125	-118	-62	-60	-57	-100	43	-149	20	35	-70	-18	-52	85	-28	-6
0.176667	-9910	-3979	-9226	-30980	-350	-14777	-12904	-27229	-334	-16534	-7377	-23753	-555	-18704	-14528	-18347	-4097	3326	10846	-32691	-317	-24132	18892	-18468	-745	-26129	19052	-20553	-271	-26594	22066	-16162	-145	-119	-116	-64	-60	-55	-102	44	-171	21	35	-69	-16	-53	84	-25	1
0.177500	-9469	-4542	-9103	-30973	-105	-14745	-12860	-25389	-432	-16663	-7550	-23363	-585	-19122	-13333	-18534	-3755	3137	10373	-32671	-492	-24719	19636	-19426	-820	-27085	19053	-20944	-327	-27416	21870	-16588	-147	-126	-119	-63	-58	-59	-101	41	-147	22	37	-69	-19	-56	86	-26	0
0.178333	-8645	-5087	-8975	-31005	-94	-14793	-12440	-23176	-301	-16757	-7821	-23035	-659	-19475	-12174	-18797	-3299	2927	9948	-32689	-733	-25268	20420	-20462	-733	-28026	19063	-21330	-356	-28216	21695	-16962	-151	-126	-121	-68	-65	-49	-104	41	-151	20	39	-78	-25	-58	84	-30	0
0.179167	-8013	-5603	-8845	-31073	-7	-14912	-11656	-20595	-322	-16796	-8148	-22760	-665	-19743	-11096	-19106	-2737	2707	9558	-32684	-443	-25822	21231	-21545	-707	-28922	19091	-21697	-377	-28974	21533	-17273	-150	-129	-121	-66	-68	-61	-104	38	-149	17	34	-75	-25	-56	82	-28	-3
0.180000	-7050	-6087	-8716	-31171	12	-15109	-10562	-17604	-405	-16780	-8566	-22522	-559	-19937	-10132	-19450	-1909	2484	9214	-32683	-279	-26356	22060	-22656	-732	-29772	19140	-22050	-418	-29670	21385	-17519	-153	-129	-118	-65	-35	-55	-104	40	-159	17	38	-76	-24	-59	84	-30	-3
0.180833	-5670	-6550	-8595	-31305	218	-15388	-9199	-14270	-297	-16715	-9059	-22341	-679	-20065	-9322	-19825	-592	2259	8898	-32696	-260	-26867	22881	-23773	-710	-30541	19215	-22383	-424	-30311	21242	-17710	-153	-129	-116	-65	-63	-58	-105	37	-150	17	36	-74	-18	-55	81	-29	-3
0.181667	-4234	-6976	-8486	-31460	-207	-15737	-7654	-10628	-384	-16582	-9614	-22176	-884	-20139	-8676	-20223	1331	2028	8616	-32684	-237	-27344	23682	-24860	-651	-31225	19313	-22699	-336	-30889	21099	-17857	-150	-130	-118	-69	-64	-62	-107	43	-149	15	32	-76	-21	-60	81	-32	-4
0.182500	-3143	-7371	-8397	-31645	172	-16150	-6013	-6745	-356	-16460	-10221	-22020	-689	-20169	-8208	-20633	3817	1795	8360	-32695	-293	-27785	24445	-25893	-615	-31807	19436	-22987	-248	-31361	20968	-17907	-151	-129	-116	-66	-61	-57	-101	39	-151	18	36	-74	-18	-53	82	-22	-1
0.183333	-1593	-7727	-8314	-31836	323	-16602	-4358	-2702	-152	-16303	-10858	-21839	-724	-20183	-7923	-21062	6709	1565	8123	-32680	-471	-28180	25152	-26854	-493	-32278	19581	-23250	-253	-31805	20824	-17923	-149	-130	-118	-66	-62	-57	-93	43	-151	21	37	-73	-19	-52	84	-29	4
0.184167	-307	-8032	-8251	-32037	75	-17084	-2787	1404	42	-16172	-11518	-21665	-827	-20204	-7817	-21508	9877	1339	7921	-32689	-352	-28532	25777	-27721	-559	-32545	19741	-23482	-286	-32144	20677	-17887	-147	-127	-116	-66	-59	-56	-103	38	-146	19	35	-75	-21	-55	81	-29	0
0.185000	329	-8316	-8206	-32242	268	-17585	-1378	5504	138	-16006	-12175	-21437	-612	-20247	-7879	-21970	12678	1108	7724	-32672	-292	-28844	26310	-28481	-512	-32644	19916	-23681	-310	-32394	20519	-17799	-150	-129	-121	-69	-63	-60	-102	40	-151	19	38	-75	-21	-60	82	-30	-3
0.185833	346	-8540	-8175	-32442	240	-18089	-203	9464	86	-15906	-12812	-21155	-551	-20336	-8078	-22459	14488	878	7535	-32686	-428	-29102	26737	-29121	-436	-32707	20097	-23841	-403	-32549	20349	-17662	-150	-129	-118	-66	-62	-60	-104	37	-150	18	34	-64	-25	-56	81	-30	-5
0.186667	-241	-8723	-8164	-32630	130	-18572	665	13176	22	-15860	-13407	-20798	-299	-20486	-8396	-22962	15385	642	7360	-32694	-414	-29326	27036	-29633	-426	-32704	20271	-23956	-420	-32632	20170	-17488	-158	-130	-121	-67	-68	-62	-103	38	-149	20	30	-75	-25	-56	81	-30	0
0.187500	-1018	-8858	-8157	-32711	199	-19025	1186	16535	29	-15887	-13940	-20357	-153	-20707	-8805	-23478	15455	403	7191	-32684	-383	-29510	27204	-30012	-401	-32723	20437	-24026	-397	-32628	19974	-17273	-132	-130	-118	-66	-65	-59	-102	41	-149	21	36	-75	-23	-55	82	-29	-4
0.188333	-1665	-8939	-8157	-32753	216	-19410	1322	19452	159	-15965	-14399	-19819	-296	-21008	-9272	-24006	14900	153	7031	-32695	-457	-29638	27230	-30264	-445	-32676	20577	-24052	-386	-32522	19767	-17026	-147	-126	-117	-62	-65	-60	-102	37	-146	20	38	-70	-18	-52	87	-23	2
0.189167	-2196	-8983	-8158	-32744	183	-19750	1071	21823	128	-16185	-14787	-19171	-84	-21401	-9778	-24535	13971	-92	6878	-32675	-598	-29742	27110	-30390	-511	-32506	20690	-24033	-344	-32364	19547	-16755	-150	-122	-117	-63	-58	-57	-101	41	-152	22	37	-70	-19	-52	84	-28	-6
0.190000	-2895	-8982	-8163	-32763	6	-20028	429	23618	42	-16479	-15109	-18422	-32	-21878	-10292	-25054	12685	-344	6726	-32690	-727	-29819	26838	-30405	-458	-32224	20752	-23972	-393	-32127	19316	-16470	-149	-128	-120	-64	-63	-59	-105	36	-154	16	33	-74	-12	-56	79	-30	-5
0.190833	-3940	-8944	-8165	-32747	226	-20246	-580	24739	4	-16862	-15288	-17569	-228	-22435	-10798	-25544	11059	-604	6589	-32674	-1095	-29866	26420	-30302	-559	-31860	20772	-23867	-489	-31856	19078	-16166	-149	-129	-122	-66	-63	-60	-102	38	-151	18	37	-72	-22	-56	82	-7	0
0.191667	-4625	-8863	-8153	-32761	153	-20401	-1893	25161	-14	-17334	-15401	-16621	-309	-23060	-11287	-25975	9135	-858	6460	-32688	-1522	-29893	25868	-30108	-479	-31467	20726	-23723	-423	-31498	18840	-15859	-150	-134	-118	-66	-64	-59	-104	39	-153	17	35	-77	-25	-56	81	-27	0
0.192500	-5217	-8750	-8129	-32754	16	-20509	-3462	24861	33	-17885	-15428	-15604	-169	-23724	-11733	-26343	7223	-1117	6349	-32688	-1392	-29891	25193	-29835	-452	-31051	20620	-23547	-344	-31126	18594	-15554	-150	-127	-121	-68	-62	-61	-107	38	-149	18	35	-75	-18	-49	84	-29	1
0.193333	-5826	-8607	-8085	-32757	175	-20583	-5209	23856	108	-18504	-15387	-14528	-229	-24438	-12154	-26611	5329	-1369	6242	-32682	-1200	-29878	24410	-29493	-385	-30630	20445	-23336	-438	-30732	18352	-15261	-148	-126	-99	-67	-64	-60	-104	38	-150	19	33	-74	-21	-62	82	-28	-1
0.194167	-6424	-8446	-8024	-32763	153	-20649	-7059	22176	-13	-19186	-15282	-13404	-1044	-25153	-12545	-26752	3597	-1617	6161	-32695	-847	-29849	23521	-29101	-374	-30241	20195	-23105	-480	-30324	18121	-14984	-154	-125	-118	-65	-60	-58	-104	36	-154	21	37	-72	-22	-53	84	-27	-1
0.195000	-6843	-8265	-7939	-32748	-275	-20711	-8931	19870	-66	-19914	-15129	-12293	-1609	-25865	-12916	-26743	1911	-1850	6096	-32645	-477	-29802	22557	-28685	-427	-29834	19869	-22858	-409	-29923	17897	-14736	-149	-124	-117	-64	-62	-58	-103	44	-148	20	37	-73	-21	-55	97	-29	-3
0.195833	-7733	-8074	-7834	-32762	-174	-20813	-10762	17002	110	-20671	-14948	-11212	-1280	-26536	-13276	-26566	290	-2072	6049	-32688	-388	-29742	21524	-28251	-387	-29489	19474	-22606	-360	-29536	17693	-14509	-146	-125	-120	-66	-57	-56	-104	42	-149	19	35	-72	-18	-43	87	-26	1
0.196667	-8192	-7877	-7704	-32741	-7	-20968	-12453	13668	24	-21444	-14754	-10187	-1022	-27155	-13647	-26201	-1368	-2279	6019	-32667	-393	-29668	20452	-27820	-298	-29195	19005	-22346	-351	-29178	17502	-14319	-146	-127	-121	-64	-57	-55	-99	43	-146	20	37	-68	-14	-55	87	-26	2
0.197500	-8003	-7676	-7553	-32754	-233	-21191	-13941	9983	-183	-22225	-14566	-9278	-1126	-27703	-14028	-25625	-2928	-2468	6013	-32686	113	-29592	19360	-27432	-337	-28959	18471	-22098	-257	-28859	17330	-14169	-146	-124	-118	-63	-61	-55	-100	43	-148	18	35	-76	-21	-55	86	-27	0
0.198333	-7911	-7488	-7387	-32743	-118	-21523	-15179	6032	-105	-22996	-14393	-8495	-992	-28172	-14449	-24841	-4354	-2641	6018	-32684	539	-29505	18262	-27049	-281	-28786	17885	-21867	-397	-28591	17176	-14068	-151	-131	-126	-74	-68	-61	-111	33	-151	16	30	-74	-27	-61	76	-34	-4
0.199167	-7539	-7301	-7198	-32757	-176	-21953	-16116	1931	-76	-23750	-14255	-7853	-793	-28549	-14912	-23854	-5664	-2785	6048	-32684	409	-29409	17186	-26727	-217	-28677	17246	-21645	-637	-28364	17056	-14001	-152	-129	-124	-67	-61	-60	-105	37	-152	16	33	-77	-21	-61	79	-32	0
0.200000	-6870	-7118	-6991	-32758	-161	-22487	-16729	-2236	2	-24473	-14147	-7389	-494	-28821	-15411	-22663	-6623	-2903	6099	-32695	6	-29307	16138	-26451	-35	-28626	16579	-21448	-606	-28191	16953	-13970	-150	-128	-138	-69	-63	-59	-109	38	-152	19	33	-79	-38	-58	81	-32	-1
0.200833	-5953	-6947	-6763	-32750	-113	-23143	-17005	-6337	185	-25177	-14083	-7115	-46	-29007	-15964	-21298	-6905	-3003	6162	-32678	-154	-29200	15143	-26239	63	-28636	15886	-21282	-475	-28070	16851	-13991	-153	-127	-120	-65	-60	-60	-104	38	-152	18	36	-77	-22	-53	78	-33	0
0.201667	-4545	-6791	-6546	-32763	-137	-23903	-16960	-10279	74	-25841	-14066	-7039	184	-29102	-16557	-19778	-6320	-3075	6244	-32694	-122	-29095	14197	-26093	-18	-28700	15183	-21146	-377	-28000	16818	-14038	-149	-126	-120	-49	-62	-36	-103	40	-149	19	34	-76	-21	-55	81	-29	-1
0.202500	-3016	-6637	-6319	-32744	-193	-24755	-16601	-14001	-27	-26484	-14098	-7164	446	-29126	-17194	-18124	-5074	-3126	6337	-32675	-239	-28992	13332	-26012	-95	-28812	14478	-21039	-199	-27974	16777	-14129	-149	-128	-122	-66	-64	-58	-102	43	-149	19	37	-73	-21	-53	84	-26	0
0.203333	-1713	-6517	-6091	-32757	-360	-25683	-15979	-17434	0	-27089	-14175	-7479	706	-29093	-17852	-16373	-3542	-3153	6443	-32683	-343	-28895	12544	-25995	-46	-28961	13794	-20966	-85	-27985	16756	-14249	-147	-128	-119	-64	-64	-56	-101	42	-152	17	36	-73	-21	-53	84	-29	-3
0.204167	-648	-6404	-5873	-32734	-357	-26664	-15135	-20526	-35	-27675	-14288	-7975	614	-29020	-18519	-14583	-1806	-3165	6567	-32669	-482	-28806	11845	-26036	-135	-29137	13131	-20930	-150	-28028	16746	-14394	-156	-128	-121	-68	-60	-55	-107	43	-151	20	36	-70	-21	-55	79	-27	0
0.205000	282	-6296	-5663	-32752	-108	-27666	-14129	-23273	-30	-28221	-14435	-8634	631	-28932	-19177	-12786	-724	-3156	6702	-32688	-776	-28729	11229	-26132	-104	-29328	12506	-20922	-208	-28096	16746	-14560	-149	-128	-110	-64	-76	-58	-101	40	-149	21	35	-94	-26	-53	81	-27	-3
0.205833	1149	-6204	-5466	-32749	-291	-28673	-13011	-25634	55	-28750	-14602	-9427	711	-28841	-19807	-11031	-1206	-3149	6846	-32688	-815	-28664	10701	-26273	-90	-29525	11936	-20944	-113	-28173	16751	-14735	-146	-129	-122	-66	-65	-59	-103	41	-158	16	34	-76	-22	-53	80	-28	-6
0.206667	2017	-6124	-5297	-32750	-143	-29638	-11858	-27607	93	-29255	-14791	-10310	746	-28773	-20393	-9358	-3891	-3101	7004	-32684	-782	-28613	10258	-26457	-74	-29719	11419	-20990	8	-28256	16756	-14922	-149	-130	-112	-68	-64	-58	-110	38	-152	18	30	-77	-24	-61	75	-32	-4
0.207500	2728	-6052	-5116	-32764	-62	-30548	-10737	-29203	158	-29733	-14988	-11297	878	-28738	-20910	-7793	-8474	-3053	7178	-32696	-1051	-28578	9908	-26659	-93	-29894	10978	-21050	194	-28325	16769	-15098	-149	-127	-120	-64	-66	-59	-107	39	-151	20	36	-79	-23	-56	80	-28	0
0.208333	3299	-5977	-4959	-32745	-204	-31368	-9692	-30441	82	-30183	-15183	-12318	826	-28748	-21351	-6384	-13846	-2995	7370	-32676	-1288	-28552	9637	-26880	-92	-30043	10602	-21127	202	-28380	16779	-15267	-150	-127	-118	-62	-61	-56	-101	42	-143	19	38	-73	-22	-53	81	-27	-3
0.209167	3083	-5912	-4819	-32754	-222	-32081	-8795	-31369	-22	-30615	-15384	-13361	794	-28821	-21704	-5157	-18597	-2938	7571	-32667	-1492	-28550	9432	-27115	-138	-30165	10303	-21219	202	-28416	16784	-15428	-147	-127	-117	-62	-65	-57	-101	42	-150	19	38	-66	-23	-49	84	-26	0
0.210000	2998	-5862	-4690	-32734	-19	-32440	-8087	-32020	43	-31045	-15587	-14396	1087	-28960	-21963	-4147	-22137	-2875	7783	-32586	-1864	-28563	9294	-27345	-100	-30250	10078	-21312	240	-28419	16781	-15568	-149	-128	-124	-65	-61	-81	-102	36	-148	18	39	-73	-21	-51	86	-27	-4
0.210833	3467	-5811	-4589	-32750	-245	-32606	-7590	-32431	79	-31406	-15789	-15401	1204	-29166	-22130	-3354	-23986	-2809	8011	-32495	-1945	-28591	9210	-27576	-174	-30303	9925	-21407	21	-28404	16770	-15682	-145	-129	-121	-65	-60	-55	-102	41	-148	11	39	-74	-22	-51	89	-25	-1
0.211667	3450	-5769	-4478	-32741	-132	-32652	-7330	-32593	-67	-31757	-15987	-16353	1230	-29435	-22207	-2783	-23865	-2748	8252	-32386	-1829	-28629	9175	-27793	-228	-30299	9851	-21499	39	-28348	16751	-15774	-150	-127	-119	-65	-60	-56	-102	42	-150	20	39	-74	-19	-55	84	-28	0
0.212500	3356	-5725	-4379	-32747	-127	-32698	-7326	-32679	51	-32080	-16205	-17248	1383	-29752	-22201	-2440	-22002	-2695	8507	-32254	-1877	-28677	9179	-27989	-257	-30266	9839	-21586	306	-28264	16725	-15837	-151	-126	-120	-63	-61	-57	-105	37	-149	23	36	-72	-19	-56	81	-30	4
0.213333	3386	-5684	-4283	-32755	-78	-32699	-7556	-32691	172	-32365	-16401	-18068	1569	-30113	-22128	-2311	-18539	-2633	8770	-32118	-1883	-28732	9206	-28158	-180	-30185	9890	-21649	369	-28140	16691	-15855	-151	-126	-119	-64	-61	-55	-120	38	-150	21	39	-72	-21	-52	80	-28	-1
0.214167	3426	-5689	-4185	-32745	-15	-32712	-8015	-32696	69	-32563	-16629	-18828	1395	-30506	-22004	-2390	-13521	-2588	9035	-31975	-1741	-28785	9265	-28306	-66	-30069	9993	-21702	254	-27991	16650	-15873	-150	-127	-116	-63	-61	-55	-103	41	-151	21	38	-73	-22	-53	81	-29	-5
0.215000	3835	-5623	-4089	-32760	-131	-32718	-8671	-32607	46	-32626	-16878	-19509	1210	-30904	-21845	-2657	-7532	-2553	9301	-31834	-1584	-28837	9335	-28425	-156	-29918	10146	-21729	330	-27813	16608	-15854	-149	-130	-116	-67	-64	-58	-108	38	-152	19	33	-75	-23	-56	82	-31	-4
0.215833	4343	-5589	-3992	-32742	-183	-32711	-9508	-32513	-24	-32672	-17153	-20122	1134	-31302	-21678	-3084	-1403	-2524	9565	-31683	-1498	-28875	9420	-28505	-212	-29729	10336	-21743	404	-27615	16562	-15806	-148	-129	-119	-76	-59	-57	-101	42	-147	24	38	-72	-19	-51	84	-28	1
0.216667	4687	-5554	-3887	-32757	-135	-32725	-10465	-32428	-36	-32677	-17458	-20675	1093	-31667	-21519	-3641	4341	-2509	9820	-31545	-1337	-28911	9505	-28554	-77	-29517	10553	-21725	259	-27400	16512	-15737	-142	-127	-115	-62	-57	-52	-100	41	-151	22	38	-73	-18	-50	85	-29	1
0.217500	4807	-5521	-3777	-32733	-363	-32702	-11504	-32342	-125	-32680	-17789	-21185	933	-32003	-21391	-4316	9429	-2511	10061	-31412	-989	-28930	9599	-28578	-197	-29281	10789	-21682	213	-27174	16458	-15655	-146	-128	-118	-63	-59	-58	-103	43	-149	21	23	-73	-1	-55	85	-29	-1
0.218333	4755	-5486	-3663	-32753	24	-32718	-12583	-32302	-222	-32700	-18159	-21657	734	-32292	-21303	-5071	13178	-2532	10281	-31289	-836	-28938	9681	-28569	-88	-29035	11031	-21621	136	-26943	16405	-15556	-151	-130	-109	-70	-63	-60	-104	40	-150	20	33	-78	-25	-57	82	-31	-3
0.219167	5064	-5450	-3548	-32725	-238	-32703	-13653	-32280	-200	-32686	-18561	-22117	652	-32521	-21275	-5877	15630	-2576	10476	-31180	-672	-28914	9762	-28526	-30	-28778	11283	-21523	-26	-26710	16352	-15457	-154	-127	-120	-68	-68	-61	-115	37	-151	20	34	-77	-14	-52	81	-31	-7
0.220000	5333	-5405	-3426	-32631	-231	-32717	-14668	-32282	-178	-32693	-18981	-22557	451	-32633	-21309	-6706	16965	-2626	10646	-31076	-253	-28874	9837	-28455	-156	-28516	11528	-21403	-44	-26482	16301	-15348	-149	-126	-121	-67	-55	-63	-104	39	-151	19	36	-76	-25	-56	80	-30	0
0.220833	5510	-5362	-3306	-32506	-116	-32715	-15609	-32286	-198	-32680	-19418	-22992	216	-32677	-21403	-7540	17173	-2699	10784	-30994	43	-28801	9906	-28358	-248	-28244	11763	-21266	37	-26257	16256	-15233	-150	-128	-121	-66	-67	-59	-107	38	-147	19	36	-113	-25	-53	81	-28	-3
0.221667	5703	-5315	-3184	-32339	-78	-32698	-16424	-32285	-154	-32694	-19856	-23432	317	-32712	-21572	-8361	16561	-2791	10884	-30926	30	-28698	9975	-28230	-198	-27984	11977	-21107	-11	-26049	16211	-15114	-151	-128	-119	-65	-58	-56	-103	40	-151	20	38	-74	-19	-52	84	-24	-5
0.222500	5426	-5268	-3067	-32163	-292	-32664	-17118	-32269	-49	-32678	-20284	-23878	122	-32706	-21796	-9154	15344	-2904	10947	-30871	174	-28566	10030	-28087	-210	-27733	12168	-20938	-48	-25855	16163	-15008	-144	-130	-120	-66	-59	-58	-104	42	-154	19	36	-76	-6	-53	85	-30	1
0.223333	4909	-5218	-2958	-31972	260	-32613	-17623	-32199	-7	-32692	-20689	-24335	-108	-32693	-22079	-9911	13444	-3043	10965	-30846	372	-28405	10074	-27915	-151	-27490	12330	-20760	-32	-25682	16115	-14910	-152	-131	-126	-66	-63	-58	-108	40	-149	16	35	-78	-24	-57	81	-30	-4
0.224167	5029	-5175	-2857	-31768	-121	-32620	-17970	-32075	-213	-32693	-21055	-24795	-153	-32578	-22393	-10614	11328	-3186	10948	-30831	477	-28205	10115	-27697	-299	-27256	12466	-20576	-139	-25524	16068	-14787	-151	-127	-125	-66	-60	-58	-107	40	-151	16	36	-76	-23	-56	84	-27	-1
0.225000	4838	-5131	-2775	-31548	-228	-32622	-18152	-31862	-254	-32690	-21356	-25252	-91	-32451	-22724	-11257	9338	-3357	10895	-30829	764	-27983	10146	-27517	-428	-27042	12564	-20386	-149	-25389	16016	-14681	-153	-129	-121	-68	-66	-59	-107	38	-151	16	36	-79	-23	-58	80	-33	0
0.225833	4410	-5093	-2682	-31328	17	-32681	-18175	-31562	-143	-32706	-21593	-25706	87	-32299	-23055	-11846	7645	-3535	10806	-30832	945	-27728	10167	-27296	-276	-26841	12640	-20207	-189	-25272	15961	-14573	-151	-131	-119	-66	-63	-59	-107	37	-147	13	36	-79	-26	-61	80	-33	-5
0.226667	4083	-5062	-2623	-31097	-59	-32706	-18046	-31154	-156	-32684	-21747	-26138	151	-32147	-23365	-12380	6545	-3728	10684	-30840	988	-27450	10184	-27061	-217	-26658	12677	-20031	-189	-25169	15903	-14462	-153	-128	-124	-68	-64	-61	-108	39	-151	17	33	-77	-22	-59	85	-31	-3
0.227500	3603	-5042	-2573	-30859	-34	-32727	-17789	-30637	-150	-32698	-21817	-26535	-21	-31957	-23641	-12871	6011	-3923	10540	-30848	1079	-27154	10196	-26814	-211	-26496	12686	-19855	-131	-25086	15839	-14353	-151	-127	-121	-53	-64	-57	-105	40	-150	20	36	-80	-23	-59	80	-32	0
0.228333	3005	-5035	-2539	-30621	41	-32732	-17426	-30007	-181	-32677	-21792	-26891	-93	-31887	-23858	-13313	6020	-4142	10369	-30844	1186	-26842	10200	-26560	-215	-26351	12659	-19694	-101	-25011	15776	-14241	-147	-125	-117	-45	-62	-57	-103	42	-148	19	40	-77	-19	-56	84	-26	0
0.229167	2672	-5030	-2522	-30383	-6	-32720	-16978	-29264	-101	-32690	-21680	-27189	69	-31801	-24005	-13726	6719	-4363	10182	-30834	1246	-26513	10205	-26299	-258	-26233	12607	-19544	-183	-24950	15701	-14134	-150	-127	-121	-64	-60	-57	-104	36	-148	17	37	-75	-19	-57	95	-29	-1
0.230000	2014	-5050	-2530	-30150	32	-32734	-16464	-28414	-16	-32684	-21484	-27443	26	-31755	-24065	-14108	7846	-4587	9982	-30802	1216	-26218	10200	-26036	-181	-26140	12523	-19409	-159	-24898	15626	-14026	-148	-126	-137	-64	-60	-56	-105	43	-149	18	37	-74	-19	-57	85	-26	-3
0.230833	964	-5082	-2558	-29923	-302	-32717	-15941	-27475	86	-32669	-21207	-27618	-60	-31747	-24036	-14475	9337	-4819	9772	-30751	1401	-25909	10196	-25769	-178	-26057	12427	-19286	-143	-24850	15541	-13928	-150	-127	-133	-69	-61	-55	-105	41	-150	18	34	-74	-26	-57	80	-27	-1
0.231667	-262	-5128	-2602	-29695	161	-32732	-15402	-26463	20	-32623	-20863	-27716	-75	-31779	-23906	-14830	10939	-5053	9559	-30676	1314	-25613	10186	-25507	-170	-25997	12304	-19177	-227	-24804	15450	-13830	-153	-128	-124	-67	-67	-62	-108	40	-153	15	32	-79	-28	-61	79	-31	-4
0.232500	-1182	-5191	-2669	-29477	-84	-32708	-14873	-25397	-51	-32526	-20465	-27732	-335	-31868	-23676	-15173	12442	-5291	9341	-30577	1302	-25328	10189	-25245	-133	-25944	12176	-19072	-119	-24737	15358	-13736	-145	-125	-119	-69	-67	-61	-105	42	-150	18	7	-79	-21	-58	80	-29	0
0.233333	-2212	-5257	-2742	-29255	-218	-32693	-14375	-24294	-138	-32411	-20020	-27667	-422	-31911	-23333	-15518	13873	-5534	9123	-30450	1448	-25057	10195	-24998	-121	-25895	12031	-18978	-161	-24655	15261	-13653	-149	-127	-121	-66	-60	-57	-105	42	-150	17	35	-77	-21	-60	79	-30	0
0.234167	-3176	-5335	-2835	-29045	-128	-32534	-13921	-23192	-344	-32245	-19544	-27512	-420	-31985	-22900	-15868	15110	-5777	8903	-30306	1384	-24801	10203	-24742	-116	-25842	11888	-18890	-307	-24542	15160	-13581	-148	-126	-120	-66	-61	-58	-107	40	-151	26	37	-74	-18	-57	82	-27	-3
0.235000	-3974	-5420	-2938	-28836	32	-32259	-13517	-22098	-411	-32032	-19050	-27289	-610	-32041	-22377	-16219	16095	-6028	8684	-30152	1215	-24550	10229	-24495	-108	-25766	11742	-18809	-230	-24395	15055	-13530	-151	-125	-118	-63	-61	-55	-104	40	-152	19	37	-72	-21	-56	84	-31	-3
0.235833	-4905	-5508	-3053	-28630	-425	-31879	-13170	-21042	-400	-31756	-18555	-26994	-769	-32061	-21774	-16573	16671	-6282	8456	-29997	1162	-24301	10260	-24264	-203	-25661	11606	-18733	-270	-24202	14941	-13479	-147	-127	-118	-64	-59	-56	-91	42	-152	18	36	-70	-19	-53	85	-27	-3
0.236667	-6176	-5594	-3176	-28426	128	-31394	-12879	-20041	-325	-31403	-18071	-26640	-693	-32018	-21111	-16929	16668	-6551	8213	-29845	987	-24047	10312	-24037	-160	-25517	11477	-18659	-349	-23957	14822	-13453	-149	-129	-118	-63	-59	-52	-103	45	-147	22	36	-72	-19	-53	86	-25	0
0.237500	-6736	-5676	-3307	-28232	35	-30802	-12640	-19112	-270	-30977	-17602	-26235	-842	-31904	-20386	-17286	16189	-6833	7965	-29719	964	-23777	10377	-23826	-28	-25320	11362	-18590	-317	-23655	14694	-13442	-148	-127	-110	-65	-63	-69	-101	42	-150	17	33	-74	-21	-55	82	-28	0
0.238333	-7155	-5758	-3442	-28041	-227	-30102	-12431	-18261	-366	-30457	-17158	-25794	-1044	-31703	-19633	-17648	15588	-7106	7697	-29624	1167	-23490	10457	-23629	-21	-25055	11265	-18527	-301	-23284	14557	-13452	-148	-127	-111	-67	-63	-56	-105	38	-150	19	34	-75	-23	-58	78	-30	-1
0.239167	-7608	-5822	-3575	-27856	-63	-29291	-12298	-17506	-366	-29842	-16739	-25325	-905	-31395	-18851	-18002	14820	-7394	7418	-29565	1163	-23173	10551	-23443	27	-24719	11182	-18467	-255	-22852	14411	-13472	-153	-127	-85	-67	-64	-59	-104	36	-153	17	34	-77	-28	-58	81	-30	-6
0.240000	-7970	-5883	-3711	-27675	-88	-28375	-12174	-16833	-437	-29131	-16353	-24839	-776	-30976	-18067	-18341	13869	-7681	7128	-29556	1339	-22819	10662	-23255	45	-24304	11120	-18402	-250	-22359	14255	-13488	-153	-131	-126	-72	-69	-64	-111	36	-154	15	28	-78	-24	-60	78	-34	-4
0.240833	-8398	-5927	-3833	-27499	13	-27361	-12065	-16254	-468	-28324	-15997	-24352	-1007	-30438	-17294	-18661	12633	-7961	6842	-29591	1591	-22417	10790	-23095	60	-23810	11083	-18337	-289	-21813	14092	-13536	-148	-128	-120	-69	-86	-62	-107	39	-153	18	36	-80	-25	-61	77	-32	-3
0.241667	-8543	-5972	-3953	-27331	-22	-26264	-11957	-15763	-212	-27441	-15674	-23866	-1246	-29786	-16551	-18957	11164	-8229	6547	-29683	1678	-21969	10925	-22939	68	-23242	11057	-18278	-304	-21230	13924	-13570	-150	-129	-120	-67	-63	-62	-107	38	-152	16	34	-74	-16	-59	80	-31	0
0.242500	-8279	-5972	-4064	-27171	-183	-25108	-11847	-15346	-128	-26492	-15391	-23399	-1103	-29027	-15857	-19224	9560	-8478	6269	-29827	1696	-21477	11074	-22789	-13	-22609	11046	-18218	-299	-20627	13745	-13605	-150	-128	-120	-65	-62	-30	-105	39	-148	20	35	-77	-22	-55	81	-30	-1
0.243333	-8055	-5972	-4166	-27028	-31	-23919	-11725	-15013	-131	-25499	-15136	-22956	-911	-28170	-15215	-19446	7812	-8691	6009	-30018	1772	-20944	11225	-22653	60	-21926	11041	-18161	-324	-19978	13563	-13628	-148	-126	-121	-66	-60	-55	-101	38	-149	18	33	-75	-19	-56	81	-30	1
0.244167	-7979	-5965	-4258	-26904	-236	-22723	-11588	-14739	-16	-24473	-14916	-22541	-1069	-27242	-14650	-19634	6086	-8870	5780	-30239	2142	-20376	11372	-22526	62	-21203	11041	-18106	-332	-19355	13367	-13637	-148	-130	-121	-65	-63	-56	-103	39	-152	17	35	-77	-23	-56	82	-30	-3
0.245000	-8198	-5952	-4339	-26773	63	-21547	-11426	-14524	-8	-23437	-14723	-22157	-1238	-26261	-14164	-19779	4215	-8999	5598	-30478	1894	-19781	11524	-22391	70	-20456	11041	-18055	-257	-18760	13171	-13628	-150	-127	-119	-67	-63	-57	-108	37	-152	17	34	-78	-23	-56	77	-31	-1
0.245833	-8093	-5929	-4413	-26709	28	-20415	-11229	-14347	26	-22415	-14557	-21804	-1142	-25257	-13771	-19874	2195	-9078	5456	-30706	1402	-19167	11665	-22295	185	-19708	11040	-18000	-133	-18209	12974	-13593	-147	-135	-120	-66	-66	-60	-108	24	-148	17	34	-76	-22	-57	80	-30	0
0.246667	-7974	-5902	-4478	-26638	72	-19354	-11005	-14203	85	-21437	-14414	-21484	-1148	-24258	-13463	-19909	281	-9098	5373	-30885	1261	-18549	11807	-22192	161	-18985	11027	-17947	-182	-17717	12783	-13532	-148	-125	-120	-66	-66	-58	-107	38	-147	17	34	-79	-25	-59	79	-32	0
0.247500	-7775	-5871	-4541	-26588	-17	-18399	-10760	-14077	146	-20514	-14294	-21192	-1200	-23283	-13249	-19893	-1854	-9059	5327	-31012	981	-17940	11943	-22097	187	-18309	11004	-17895	-386	-17297	12596	-13441	-150	-127	-120	-68	-65	-61	-109	37	-148	20	23	-78	-21	-57	80	-29	-3
0.248333	-7450	-5837	-4594	-26556	118	-17562	-10462	-13982	81	-19667	-14188	-20924	-1039	-22359	-13116	-19823	-3969	-8968	5332	-31013	681	-17357	12077	-22011	163	-17698	10965	-17842	-396	-16980	12418	-13317	-150	-128	-120	-66	-64	-58	-108	38	-151	18	34	-79	-22	-58	80	-32	-3
0.249167	-7077	-5810	-4651	-26542	-282	-16876	-10141	-13897	22	-18914	-14097	-20671	-1004	-21499	-13062	-19698	-5848	-8827	5374	-30865	497	-16819	12212	-21930	52	-17169	10914	-17783	-509	-16704	12258	-13159	-150	-124	-119	-69	-60	-50	-105	38	-159	21	38	-75	-22	-55	85	-28	-1
0.250000	-7198	-5778	-4710	-26555	54	-16340	-9792	-13814	27	-18252	-14011	-20431	-949	-20733	-13080	-19523	-7699	-8643	5436	-30532	60	-16323	12351	-21856	20	-16737	10847	-17726	-688	-16547	12113	-12977	-115	-124	-120	-66	-63	-59	-105	42	-149	20	38	-76	-22	-55	84	-29	-7
0.250833	-6746	-5750	-4779	-26539	53	-15971	-9422	-13740	-13	-17705	-13931	-20196	-799	-20065	-13151	-19291	-9434	-8428	5506	-30003	-618	-15920	12494	-21793	82	-16424	10763	-17667	-861	-16481	11985	-12770	-145	-122	-120	-66	-63	-57	-103	40	-130	20	32	-79	-18	-55	86	-29	1
0.251667	-6241	-5725	-4853	-26525	-201	-15772	-9018	-13671	137	-17273	-13854	-19959	-668	-19510	-13269	-19021	-10886	-8197	5569	-29219	-635	-15585	12658	-21739	5	-16226	10672	-17601	-1037	-16493	11882	-12539	-149	-127	-122	-68	-61	-60	-104	41	-151	18	36	-77	-28	-55	82	-32	-3
0.252500	-6034	-5699	-4933	-26561	58	-15742	-8596	-13613	237	-16956	-13772	-19719	-300	-19070	-13400	-18700	-12135	-7958	5588	-28218	-778	-15340	12818	-21691	-40	-16153	10574	-17535	-766	-16583	11800	-12292	-151	-125	-120	-66	-61	-56	-103	36	-152	-1	36	-75	-25	-57	84	-27	-5
0.253333	-5630	-5672	-5043	-26554	38	-15864	-8189	-13565	61	-16745	-13683	-19465	-235	-18730	-13576	-18346	-13155	-7728	5561	-27020	-1034	-15186	12996	-21654	-148	-16197	10474	-17472	-454	-16729	11747	-12036	-150	-125	-120	-66	-63	-58	-104	41	-148	19	37	-77	-19	-53	82	-28	-1
0.254167	-5217	-5636	-5158	-26561	46	-16129	-7776	-13532	89	-16634	-13583	-19197	-414	-18503	-13737	-17953	-13935	-7509	5460	-25642	-1126	-15122	13189	-21624	-291	-16351	10378	-17388	-393	-16921	11719	-11771	-149	-125	-118	-64	-62	-53	-102	40	-182	22	39	-73	-23	-55	81	-29	-1
0.255000	-4783	-5597	-5282	-26546	-76	-16505	-7375	-13517	111	-16616	-13466	-18901	-373	-18365	-13889	-17538	-14477	-7318	5289	-24160	-1246	-15148	13385	-21595	-299	-16598	10298	-17311	-400	-17136	11723	-11548	-145	-125	-116	-64	-63	-57	-105	41	-149	22	37	-77	-17	-53	82	-26	1
0.255833	-4095	-5545	-5415	-26516	-160	-16991	-6985	-13529	-176	-16674	-13335	-18596	-547	-18314	-14020	-17095	-14861	-7160	5016	-22626	-1292	-15261	13585	-21589	-302	-16932	10231	-17234	-391	-17369	11748	-11253	-149	-126	-119	-63	-61	-53	-103	42	-149	24	37	-75	-21	-51	84	-27	-1
0.256667	-3517	-5485	-5555	-26471	-116	-17548	-6630	-13562	-346	-16811	-13185	-18274	-867	-18337	-14124	-16643	-15061	-7037	4633	-21121	-1293	-15453	13777	-21586	-253	-17325	10187	-17163	-370	-17588	11796	-11005	-147	-127	-120	-68	-61	-55	-104	42	-150	19	34	-79	-49	-57	82	-27	0
0.257500	-3008	-5409	-5701	-26412	-415	-18146	-6322	-13620	-407	-16995	-13023	-17939	-837	-18418	-14196	-16165	-14774	-6951	4151	-19731	-1177	-15708	13956	-21586	-269	-17753	10165	-17092	-314	-17791	11873	-10775	-149	-129	-122	-58	-61	-58	-105	41	-147	19	55	-78	-21	-55	85	-27	-1
0.258333	-2683	-5318	-5849	-26339	-282	-18756	-6067	-13715	-327	-17225	-12844	-17591	-431	-18534	-14238	-15682	-14202	-6897	3571	-18536	-1179	-16022	14106	-21591	-398	-18218	10172	-17024	-155	-17967	11958	-10559	-151	-129	-122	-68	-64	-60	-107	38	-155	19	32	-81	-26	-57	101	-30	-5
0.259167	-2231	-5206	-5984	-26252	-145	-19364	-5870	-13840	-155	-17479	-12643	-17235	-202	-18699	-14239	-15197	-13642	-6870	2908	-17599	-1143	-16374	14221	-21603	-386	-18656	10213	-16962	-91	-18095	12062	-10370	-146	-129	-122	-68	-65	-58	-108	43	-154	19	33	-77	-23	-57	77	-36	-4
0.260000	-1841	-5077	-6104	-26148	-231	-19920	-5763	-13999	-189	-17749	-12439	-16874	-179	-18865	-14210	-14708	-12801	-6854	2214	-16963	-767	-16750	14284	-21612	-496	-19082	10283	-16908	-280	-18183	12159	-10198	-149	-129	-121	-67	-62	-59	-104	40	-152	19	30	-75	-24	-60	79	-28	-3
0.260833	-1894	-4936	-6214	-26043	-257	-20433	-5696	-14178	-104	-18023	-12229	-16522	-164	-19045	-14159	-14224	-11648	-6850	1483	-16655	-758	-17146	14290	-21624	-490	-19470	10376	-16857	-397	-18218	12297	-10042	-147	-128	-122	-66	-64	-58	-104	40	-149	-25	29	-74	-21	-56	81	-31	0
0.261667	-2592	-4780	-6304	-25926	-31	-20863	-5727	-14390	-66	-18287	-12026	-16163	-133	-19229	-14090	-13736	-10308	-6838	750	-16684	-659	-17539	14228	-21637	-470	-19803	10467	-16822	-190	-18206	12412	-9924	-146	-127	-122	-68	-63	-57	-103	38	-150	20	15	-75	-19	-49	78	-34	1
0.262500	-4126	-4615	-6373	-25813	-293	-21207	-5843	-14623	-97	-18538	-11840	-15835	335	-19400	-14010	-13253	-9083	-6816	62	-17017	-334	-17927	14092	-21646	-483	-20082	10607	-16790	-102	-18160	12522	-9822	-147	-126	-118	-66	-61	-56	-105	19	-151	19	33	-74	-19	-53	81	-30	1
0.263333	-6887	-4448	-6417	-25701	-119	-21451	-6040	-14874	86	-18760	-11675	-15494	952	-19572	-13932	-12780	-8005	-6760	-540	-17614	-172	-18289	13875	-21655	-549	-20288	10725	-16770	-108	-18063	12630	-9742	-150	-127	-120	-64	-62	-57	-102	43	-147	22	33	-74	-22	-56	82	-29	-1
0.264167	-9728	-4289	-6438	-25604	305	-21597	-6319	-15138	368	-18956	-11547	-15188	1128	-19722	-13866	-12311	-7017	-6663	-1018	-18403	-310	-18653	13563	-21658	-479	-20434	10831	-16760	49	-17951	12688	-9679	-149	-126	-120	-63	-63	-57	-108	38	-152	20	30	-76	-19	-50	90	-31	-4
0.265000	-12277	-4141	-6437	-25512	-203	-21646	-6674	-15416	509	-19117	-11459	-14888	1085	-19862	-13822	-11850	-6155	-6519	-1356	-19314	-240	-18943	13168	-21658	-472	-20509	10918	-16763	229	-17824	12736	-9641	-154	-131	-125	-69	-64	-61	-111	33	-152	15	28	-80	-24	-62	75	-34	-9
0.265833	-14402	-4003	-6414	-25436	-105	-21591	-7106	-15697	618	-19238	-11426	-14611	1261	-19985	-13802	-11396	-5639	-6313	-1510	-20256	-116	-19224	12696	-21653	-436	-20523	10975	-16769	267	-17685	12755	-9609	-151	-128	-122	-66	-66	-61	-109	38	-161	15	30	-79	-24	-60	77	-33	-3
0.266667	-15164	-3877	-6361	-25369	-16	-21456	-7585	-15971	663	-19315	-11442	-14341	1218	-20083	-13820	-10941	-5492	-6049	-1467	-21162	-74	-19466	12145	-21639	-387	-20486	10995	-16779	357	-17552	12732	-9597	-153	-131	-124	-66	-64	-63	-110	38	-147	17	28	-78	-24	-57	79	-32	-1
0.267500	-14286	-3773	-6291	-25317	-130	-21235	-8114	-16235	593	-19350	-11528	-14088	1233	-20168	-13899	-10493	-5675	-5716	-1217	-21919	127	-19669	11530	-21619	-459	-20408	10956	-16798	378	-17434	12669	-9582	-148	-127	-125	-66	-62	-62	-109	37	-149	18	30	-74	-24	-59	78	-33	-1
0.268333	-11771	-3695	-6200	-25278	8	-20953	-8686	-16483	558	-19341	-11681	-13841	1381	-20224	-13985	-10042	-6184	-5315	-753	-22490	328	-19841	10861	-21589	-484	-20299	10867	-16813	-269	-17337	12574	-9592	-149	-124	-121	-62	-61	-60	-110	38	-148	19	35	-74	-19	-43	84	-28	0
0.269167	-7480	-3638	-6094	-25251	-113	-20619	-9266	-16713	470	-19300	-11883	-13601	1470	-20258	-14144	-9604	-6963	-4872	-103	-22820	454	-19985	10154	-21555	-511	-20177	10712	-16834	-973	-17269	12425	-9608	-148	-125	-120	-66	-59	-56	-103	38	-145	19	16	-75	-18	-55	82	-28	-3
0.270000	-1720	-3611	-5977	-25234	-93	-20251	-9871	-16919	384	-19222	-12201	-13365	1336	-20267	-14356	-9172	-7993	-4373	718	-22885	573	-20111	9409	-21519	-568	-20054	10484	-16855	-680	-17253	12229	-9624	-148	-126	-121	-65	-63	-57	-105	42	-148	15	35	-72	-18	-55	84	-28	-1
0.270833	4555	-3611	-5853	-25222	-100	-19858	-10476	-17097	378	-19109	-12562	-13121	1178	-20248	-14619	-8743	-9039	-3841	1688	-22670	637	-20206	8652	-21471	-504	-19936	10200	-16873	-457	-17241	11986	-9647	-148	-130	-122	-66	-63	-57	-107	40	-155	20	34	-74	-18	-55	81	-28	0
0.271667	10832	-3627	-5714	-25212	-258	-19457	-11068	-17246	326	-18968	-12984	-12870	1216	-20197	-14932	-8325	-9770	-3290	2769	-22193	552	-20292	7890	-21419	-497	-19840	9864	-16891	-407	-17286	11694	-9670	-149	-121	-120	-66	-61	-61	-105	39	-168	16	35	-78	-25	-57	82	-32	0
0.272500	16948	-3662	-5586	-25204	35	-19060	-11636	-17356	355	-18799	-13434	-12606	1062	-20108	-15289	-7911	-10539	-2691	3927	-21495	179	-20365	7152	-21363	-275	-19769	9441	-16906	0	-17357	11360	-9694	-148	-125	-124	-68	-63	-60	-107	39	-149	15	37	-75	-18	-57	81	-26	0
0.273333	22321	-3714	-5417	-25189	-62	-18674	-12173	-17435	253	-18615	-13973	-12330	819	-19979	-15690	-7513	-10996	-2110	5105	-20621	-33	-20428	6434	-21301	-294	-19737	8975	-16918	195	-17459	10983	-9722	-154	-128	-121	-68	-66	-59	-108	36	-158	16	33	-78	-27	-61	76	-31	-5
0.274167	26792	-3774	-5259	-25168	-190	-18307	-12676	-17479	102	-18406	-14520	-12024	1009	-19805	-16121	-7127	-11029	-1536	6270	-19639	-228	-20486	5754	-21230	-255	-19727	8474	-16919	197	-17577	10573	-9746	-152	-126	-120	-66	-64	-60	-110	40	-152	18	37	-75	-25	-57	82	-38	-1
0.275000	30160	-3835	-5115	-25124	-186	-17951	-13134	-17473	19	-18174	-15081	-11698	989	-19578	-16573	-6755	-10615	-988	7371	-18629	-476	-20533	5125	-21158	-139	-19756	7934	-16918	240	-17706	10130	-9772	-146	-125	-119	-69	-61	-57	-101	40	-147	18	37	-75	-19	-52	81	-27	1
0.275833	32118	-3899	-4913	-25070	-215	-17610	-13535	-17431	-199	-17927	-15645	-11347	743	-19296	-17029	-6404	-9907	-478	8391	-17658	-744	-20575	4543	-21075	-73	-19816	7374	-16904	290	-17839	9661	-9796	-150	-121	-117	-83	-62	-58	-103	41	-151	17	38	-73	-18	-52	85	-26	0
0.276667	32603	-3960	-4720	-24984	-254	-17285	-13891	-17348	-315	-17665	-16186	-10972	731	-18966	-17507	-6075	-8881	-14	9275	-16796	-836	-20608	4022	-20991	-75	-19890	6803	-16886	283	-17959	9168	-9819	-148	-124	-117	-65	-62	-52	-101	41	-150	22	42	-74	-18	-53	74	-24	3
0.277500	32383	-4013	-4517	-24872	-11	-16974	-14193	-17227	-187	-17387	-16713	-10579	991	-18578	-17975	-5769	-7815	400	10030	-16116	-1069	-20632	3563	-20895	1	-19987	6225	-16866	276	-18065	8656	-9842	-148	-126	-119	-66	-62	-52	-103	41	-150	20	35	-74	-17	-53	82	-25	0
0.278333	31871	-4066	-4311	-24755	-307	-16672	-14456	-17068	-243	-17089	-17192	-10166	977	-18116	-18426	-5495	-6575	742	10598	-15666	-1185	-20646	3159	-20796	62	-20092	5662	-16837	319	-18149	8135	-9864	-152	-130	-120	-69	-66	-58	-105	40	-151	15	34	-75	-22	-56	81	-27	-6
0.279167	30952	-4107	-4084	-24599	-108	-16376	-14662	-16873	-373	-16775	-17623	-9730	736	-17608	-18858	-5240	-5205	1019	11008	-15472	-1135	-20639	2818	-20691	24	-20177	5117	-16798	273	-18191	7609	-9883	-150	-125	-118	-66	-63	-59	-105	36	-150	17	37	-76	-21	-58	79	-31	0
0.280000	29985	-4138	-3840	-24415	-113	-16062	-14814	-16638	-345	-16439	-17987	-9282	524	-17038	-19243	-5039	-4057	1228	11234	-15547	-1132	-20610	2533	-20572	-21	-20248	4600	-16749	159	-18188	7091	-9896	-148	-129	-119	-66	-61	-58	-104	39	-148	18	36	-74	-45	-56	82	-27	-3
0.280833	29093	-4151	-3590	-24201	-74	-15743	-14922	-16363	-166	-16076	-18277	-8834	243	-16423	-19574	-4866	-2909	1371	11298	-15891	-1165	-20547	2302	-20448	0	-20289	4120	-16697	206	-18135	6574	-9909	-152	-128	-119	-66	-66	-47	-104	44	-149	15	38	-75	-23	-58	80	-31	0
0.281667	28265	-4163	-3319	-23965	166	-15394	-14986	-16068	-180	-15695	-18489	-8388	-91	-15749	-19871	-4730	-1808	1444	11202	-16478	-1274	-20457	2110	-20315	-57	-20289	3677	-16634	226	-18028	6070	-9917	-151	-131	-122	-68	-64	-61	-108	36	-149	-8	33	-77	-25	-60	81	-30	-4
0.282500	27485	-4170	-3043	-23699	86	-15030	-15000	-15741	-394	-15287	-18619	-7952	-524	-15031	-20095	-4633	-1078	1450	10978	-17262	-1193	-20319	1965	-20175	-118	-20231	3284	-16562	108	-17858	5588	-9922	-151	-128	-119	-65	-61	-80	-102	42	-151	18	36	-73	-22	-56	84	-30	-1
0.283333	26792	-4168	-2759	-23410	-11	-14635	-14974	-15381	-406	-14855	-18668	-7537	-850	-14266	-20245	-4571	-585	1400	10643	-18184	-1117	-20144	1850	-20023	-116	-20116	2943	-16478	121	-17630	5100	-9921	-149	-126	-119	-65	-63	-56	-104	39	-150	17	35	-76	-19	-45	80	-28	-3
0.284167	25744	-4173	-2466	-23097	-110	-14217	-14912	-15001	-311	-14394	-18635	-7152	-976	-13467	-20326	-4558	-340	1291	10216	-19178	-1013	-19922	1755	-19870	-6	-19925	2614	-16387	154	-17348	4636	-9916	-147	-128	-120	-64	-63	-60	-103	40	-150	13	35	-76	-24	-55	81	-28	-4
0.285000	23955	-4175	-2168	-22772	-299	-13783	-14810	-14600	-293	-13914	-18528	-6809	-1214	-12646	-20324	-4580	-374	1138	9742	-20178	-748	-19656	1683	-19707	-38	-19667	2343	-16289	106	-17004	4192	-9907	-148	-127	-121	-68	-65	-59	-105	39	-150	13	35	-77	-25	-58	82	-28	-4
0.285833	21730	-4177	-1883	-22430	165	-13325	-14668	-14184	-314	-13407	-18352	-6508	-1064	-11802	-20242	-4642	-755	936	9224	-21103	-900	-19335	1622	-19538	-10	-19335	2110	-16176	78	-16607	3765	-9894	-147	-127	-119	-66	-68	-60	-104	38	-150	17	35	-75	-23	-59	81	-30	-1
0.286667	19442	-4181	-1596	-22066	-223	-12848	-14492	-13753	-384	-12879	-18109	-6254	-781	-10952	-20086	-4737	-1226	707	8699	-21888	-892	-18967	1572	-19364	-21	-18924	1907	-16054	155	-16164	3359	-9876	-152	-127	-118	-66	-63	-58	-104	37	-149	16	38	-78	-22	-59	79	-32	-1
0.287500	16877	-4199	-1323	-21694	-103	-12362	-14278	-13317	-453	-12332	-17801	-6060	-692	-10097	-19846	-4867	-1834	449	8186	-22477	-951	-18545	1513	-19188	-8	-18437	1731	-15926	126	-15669	2972	-9858	-150	-127	-124	-65	-62	-59	-105	41	-148	13	37	-75	-21	-57	84	-28	-3
0.288333	13728	-4200	-1066	-21304	76	-11866	-14027	-12877	-495	-11767	-17473	-5929	-876	-9242	-19530	-5021	-2550	176	7708	-22801	-982	-18073	1463	-19010	-43	-17881	1580	-15768	106	-15130	2591	-9826	-147	-126	-115	-62	-60	-55	-102	40	-149	19	25	-73	-19	-53	82	-30	-5
0.289167	10189	-4209	-826	-20914	-1	-11362	-13782	-12442	-742	-11179	-17098	-5854	-1092	-8401	-19153	-5198	-3119	-113	7268	-22837	-1016	-17557	1399	-18832	-24	-17255	1441	-15625	115	-14552	2230	-9792	-150	-125	-115	-62	-65	-56	-80	43	-152	18	36	-75	-24	-55	86	-27	-3
0.290000	6413	-4218	-618	-20522	-170	-10891	-13433	-12008	-707	-10581	-16703	-5843	-1117	-7591	-18720	-5396	-3711	-409	6868	-22567	-1207	-16997	1326	-18652	-3	-16569	1296	-15467	141	-13946	1879	-9760	-153	-129	-120	-67	-66	-60	-107	39	-152	19	32	-76	-18	-60	81	-29	-1
0.290833	2695	-4215	-442	-20130	254	-10420	-13089	-11581	-353	-9969	-16295	-5878	-1063	-6803	-18239	-5602	-4418	-698	6533	-21975	-1494	-16395	1245	-18475	20	-15832	1172	-15304	147	-13307	1545	-9723	-145	-127	-116	-65	-63	-58	-83	38	-148	17	33	-76	-24	-57	85	-27	0
0.291667	-95	-4203	-290	-19726	-67	-9959	-12710	-11158	-487	-9340	-15874	-5965	-1255	-6075	-17722	-5812	-4876	-981	6242	-21073	-1608	-15759	1150	-18297	67	-15053	1033	-15119	59	-12641	1216	-9689	-151	-128	-119	-68	-68	-58	-111	40	-150	19	33	-75	-25	-56	82	-26	0
0.292500	-2202	-4173	-168	-19328	-80	-9518	-12305	-10748	-732	-8700	-15458	-6092	-1256	-5357	-17177	-6023	-5136	-1244	6002	-19890	-1905	-15089	1044	-18119	40	-14237	883	-14940	27	-11952	879	-9645	-149	-128	-118	-65	-62	-53	-102	42	-150	16	36	-77	-25	-60	81	-26	-5
0.293333	-3429	-4123	-88	-18932	-56	-9101	-11885	-10355	-693	-8054	-15045	-6243	-1242	-4694	-16614	-6232	-5429	-1494	5803	-18480	-2305	-14402	921	-17946	37	-13396	724	-14752	12	-11242	594	-9608	-148	-127	-116	-68	-61	-58	-104	38	-147	20	38	-76	-21	-57	81	-26	0
0.294167	-3746	-4051	-39	-18536	-216	-8700	-11447	-9965	-597	-7435	-14636	-6414	-1330	-4086	-16052	-6442	-5441	-1720	5638	-16894	-2268	-13694	787	-17771	58	-12537	540	-14563	79	-10520	295	-9571	-150	-127	-114	-63	-61	-57	-104	39	-147	21	37	-76	-40	-55	79	-30	-1
0.295000	-3204	-3954	-24	-18137	-67	-8319	-10996	-9588	-495	-6745	-14236	-6590	-1140	-3521	-15489	-6645	-5234	-1907	5490	-15200	-2292	-12975	640	-17594	3	-11665	347	-14370	93	-9792	12	-9533	-149	-125	-116	-64	-63	-55	-102	38	-152	19	39	-77	-22	-52	85	-25	0
0.295833	-1758	-3825	-41	-17761	81	-7942	-10536	-9210	-472	-6089	-13861	-6757	-1129	-3011	-14944	-6847	-5008	-2083	5354	-13460	-2322	-12241	481	-17412	-41	-10793	118	-14183	36	-9057	-266	-9500	-149	-126	-115	-65	-62	-52	-102	44	-148	20	40	-72	-18	-53	82	-23	0
0.296667	555	-3669	-88	-17376	-16	-7577	-10075	-8831	-448	-5434	-13459	-6900	-1250	-2543	-14417	-7049	-4610	-2211	5218	-11735	-2077	-11507	331	-17218	-18	-9932	-116	-13997	126	-8329	-529	-9463	-143	-125	-114	-62	-60	-51	-99	46	-148	22	40	-74	-22	-53	87	-18	1
0.297500	3152	-3486	-180	-16997	52	-7217	-9619	-8451	-441	-4792	-13071	-7027	-1104	-2129	-13916	-7260	-4281	-2313	5069	-10108	-1990	-10777	119	-17022	42	-9088	-375	-13824	717	-7596	-787	-9439	-148	-124	-119	-66	-61	-53	-101	42	-146	18	37	-76	-19	-56	87	-25	1
0.298333	5668	-3270	-276	-16626	-257	-6853	-9181	-8064	-307	-4162	-12687	-7089	-1023	-1758	-13443	-7482	-4054	-2378	4907	-8633	-1667	-10059	-80	-16814	-85	-8272	-655	-13657	1469	-6887	-1034	-9420	-155	-132	-121	-69	-68	-62	-108	37	-154	26	32	-81	-28	-62	79	-32	-5
0.299167	7869	-3041	-400	-16250	94	-6475	-8760	-7671	173	-3545	-12302	-7111	-909	-1422	-12997	-7717	-4081	-2396	4726	-7360	-1737	-9349	-286	-16583	-115	-7468	-937	-13495	1244	-6182	-1266	-9400	-149	-130	-119	-67	-68	-60	-107	40	-148	18	36	-77	-26	-57	80	-29	-4
0.300000	9822	-2777	-534	-15869	-139	-6076	-8357	-7241	366	-2942	-11866	-7074	-753	-1119	-12577	-7969	-4284	-2375	4525	-6331	-1771	-8651	-499	-16336	-59	-6692	-1231	-13346	868	-5495	-1481	-9387	-148	-128	-120	-70	-65	-58	-107	40	-153	16	34	-76	-23	-59	79	-50	-1
0.300833	11183	-2499	-686	-15480	-93	-5649	-7974	-6790	295	-2363	-11432	-6982	-510	-840	-12173	-8244	-4428	-2320	4305	-5577	-1425	-7961	-721	-16064	11	-5956	-1525	-13218	633	-4833	-1651	-9383	-149	-128	-119	-67	-57	-59	-107	36	-150	20	35	-76	-19	-56	81	-31	3
0.301667	11972	-2206	-847	-15067	38	-5189	-7617	-6313	277	-1815	-10967	-6843	-145	-589	-11789	-8551	-4802	-2223	4061	-5119	-1317	-7290	-946	-15767	-6	-5254	-1819	-13088	353	-4195	-1866	-9385	-149	-128	-118	-67	-62	-57	-107	40	-146	20	35	-76	-22	-57	81	-38	0
0.302500	11919	-1904	-1009	-14630	39	-4694	-7284	-5804	206	-1297	-10473	-6657	-53	-352	-11413	-8883	-5179	-2088	3802	-4968	-1194	-6636	-1175	-15441	-23	-4590	-2105	-12984	248	-3579	-2026	-9393	-146	-127	-117	-68	-61	-56	-105	39	-150	18	36	-75	-19	-57	81	-28	0
0.303333	10847	-1602	-1179	-14165	-218	-4156	-6977	-5261	176	-818	-9951	-6438	-397	-129	-11039	-9251	-5360	-1921	3529	-5111	-654	-5994	-1400	-15080	-32	-3971	-2378	-12896	92	-2990	-2175	-9416	-149	-134	-118	-65	-64	-58	-104	43	-150	23	34	-75	-19	-52	82	-29	-3
0.304167	8912	-1302	-1335	-13658	177	-3578	-6706	-4695	244	-373	-9397	-6196	-329	84	-10665	-9653	-5592	-1720	3260	-5522	-440	-5370	-1626	-14695	-133	-3376	-2634	-12825	28	-2433	-2307	-9448	-149	-126	-119	-70	-63	-60	-104	41	-151	19	36	-79	-17	-56	81	-31	-1
0.305000	6771	-1027	-1496	-13105	-82	-2960	-6429	-4089	175	37	-8809	-5949	-216	285	-10274	-10083	-5785	-1492	2987	-6178	-269	-4753	-1847	-14272	-185	-2821	-2868	-12772	-15	-1905	-2419	-9494	-146	-127	-121	-72	-65	-62	-107	42	-150	19	37	-77	-21	-56	79	-32	1
0.305833	4053	-720	-1641	-12502	3	-2297	-6172	-3455	111	409	-8192	-5707	-228	484	-9861	-10529	-5734	-1238	2725	-7025	181	-4135	-2061	-13817	-134	-2297	-3076	-12736	-13	-1405	-2511	-9561	-152	-128	-121	-69	-64	-60	-104	39	-151	17	35	-77	-26	-60	78	-29	-3
0.306667	878	-451	-1781	-11836	204	-1597	-5923	-2795	143	736	-7553	-5488	23	679	-9423	-10990	-5492	-968	2458	-8034	384	-3527	-2270	-13335	-85	-1806	-3255	-12711	141	-931	-2592	-9620	-153	-131	-124	-73	-68	-64	-110	36	-155	9	29	-80	-27	-61	76	-35	-6
0.307500	-2760	-188	-1908	-11118	-57	-872	-5672	-2117	32	1039	-6895	-5315	70	869	-8950	-11453	-5158	-668	2248	-9124	1005	-2911	-2461	-12819	-101	-1336	-3397	-12698	50	-479	-2652	-9704	-149	-131	-121	-68	-64	-64	-108	37	-152	17	33	-76	-25	-59	78	-33	-5
0.308333	-6833	69	-2020	-10345	-36	-118	-5408	-1425	123	1311	-6224	-5189	-34	1066	-8426	-11907	-5046	-358	2043	-10239	1871	-2285	-2637	-12277	-65	-887	-3504	-12689	-132	-38	-2691	-9793	-150	-129	-118	-66	-62	-56	-108	36	-156	17	34	-74	-21	-57	76	-31	0
0.309167	-10715	313	-2122	-9531	122	642	-5126	-727	303	1550	-5553	-5128	-199	1259	-7859	-12337	-4854	-41	1866	-11322	2509	-1661	-2791	-11720	-40	-453	-3574	-12694	-289	379	-2714	-9901	-154	-129	-116	-64	-62	-58	-127	40	-147	19	35	-77	-19	-56	81	-30	1
0.310000	-13974	549	-2216	-8690	124	1395	-4829	-41	351	1763	-4889	-5158	-230	1437	-7249	-12725	-4427	276	1701	-12318	3185	-1023	-2934	-11148	-98	-31	-3617	-12700	-396	780	-2718	-10023	-145	-126	-119	-65	-60	-57	-105	39	-188	12	34	-75	-19	-58	80	-42	0
0.310833	-16926	759	-2303	-7837	161	2134	-4501	640	396	1955	-4247	-5263	-120	1607	-6596	-13068	-4094	588	1558	-13170	3687	-374	-3053	-10566	22	379	-3618	-12701	-690	1169	-2710	-10154	-149	-137	-117	-66	-65	-57	-105	41	-152	16	37	-76	-22	-57	81	-27	-1
0.311667	-19566	1010	-2383	-6984	-92	2840	-4141	1287	381	2128	-3632	-5437	-112	1766	-5897	-13345	-3803	899	1430	-13836	4546	287	-3156	-9987	-498	790	-3590	-12702	-1083	1544	-2691	-10299	-149	-127	-118	-66	-61	-53	-96	41	-151	15	34	-76	-22	-76	81	-30	0
0.312500	-21811	1246	-2462	-6149	279	3495	-3743	1903	222	2289	-3054	-5748	228	1911	-5162	-13548	-3474	1193	1314	-14278	4725	959	-3237	-9414	-1133	1196	-3531	-12688	-970	1913	-2654	-10448	-148	-124	-119	-65	-65	-61	-107	40	-150	17	35	-77	-23	-55	81	-29	1
0.313333	-23161	1488	-2539	-5352	136	4106	-3314	2470	253	2437	-2520	-6115	624	2037	-4387	-13667	-3357	1473	1203	-14473	4772	1642	-3300	-8855	-710	1607	-3450	-12664	-860	2283	-2605	-10610	-145	-124	-119	-63	-62	-56	-105	41	-148	19	29	-73	-21	-56	82	-29	3
0.314167	-23705	1738	-2621	-4621	139	4636	-2822	2966	195	2573	-2034	-6551	590	2140	-3580	-13698	-3129	1733	1080	-14410	5447	2324	-3347	-8321	-634	2017	-3342	-12620	-895	2647	-2543	-10774	-150	-127	-118	-65	-60	-58	-108	40	-154	19	37	-75	-21	-56	84	-30	0
0.315000	-23341	2005	-2706	-3960	96	5090	-2356	3453	110	2703	-1597	-7044	281	2209	-2760	-13639	-2797	1965	952	-14107	5656	3009	-3379	-7810	-645	2436	-3226	-12561	-632	3006	-2474	-10954	-151	-131	-119	-67	-64	-58	-114	37	-152	17	36	-82	-23	-58	79	-30	-4
0.315833	-22257	2260	-2801	-3390	1	5459	-1834	3845	112	2820	-1215	-7570	149	2248	-1933	-13486	-2485	2178	808	-13568	5614	3690	-3394	-7324	-511	2852	-3088	-12471	-623	3366	-2390	-11125	-124	-127	-116	-62	-63	-58	-104	41	-151	20	35	-73	-23	-55	91	-26	-1
0.316667	-20683	2536	-2905	-2912	-306	5725	-1280	4183	76	2931	-874	-8112	227	2252	-1100	-13248	-2071	2365	635	-12822	5408	4359	-3398	-6871	-478	3288	-2946	-12361	-656	3725	-2305	-11302	-149	-127	-118	-63	-61	-55	-102	43	-147	23	35	-76	-18	-52	91	-26	1
0.317500	-19242	2818	-3023	-2541	261	5895	-719	4443	91	3024	-585	-8655	423	2215	-281	-12931	-1543	2523	431	-11905	4722	5011	-3399	-6466	-414	3718	-2808	-12225	-607	4080	-2216	-11482	-149	-126	-119	-63	-76	-56	-110	41	-149	19	34	-75	-23	-57	82	-25	0
0.318333	-17150	3101	-3158	-2285	139	5971	-154	4625	116	3102	-343	-9174	214	2123	517	-12548	-1130	2662	191	-10878	4145	5632	-3398	-6094	-338	4140	-2674	-12058	-573	4436	-2124	-11660	-148	-129	-119	-65	-65	-63	-108	38	-151	19	33	-77	-23	-59	79	-29	-3
0.319167	-14509	3378	-3302	-2113	-344	5948	408	4740	-32	3157	-135	-9649	-30	1997	1283	-12106	-678	2755	-80	-9782	4186	6221	-3393	-5763	-326	4564	-2544	-11872	-555	4791	-2033	-11838	-150	-129	-125	-66	-65	-85	-108	37	-151	16	34	-78	-23	-58	79	-29	-3
0.320000	-11850	3644	-3454	-2075	-25	5833	968	4781	-136	3185	53	-10056	407	1826	2009	-11616	-78	2835	-380	-8665	3853	6796	-3398	-5471	-290	4983	-2424	-11643	-604	5143	-1935	-12010	-149	-129	-120	-65	-65	-58	-109	38	-152	-1	30	-77	-25	-58	81	-27	-4
0.320833	-9107	3888	-3615	-2111	-108	5634	1509	4755	-124	3179	222	-10391	938	1604	2686	-11107	467	2888	-711	-7576	3334	7280	-3399	-5212	-252	5395	-2316	-11390	-566	5487	-1848	-12184	-150	-129	-121	-63	-65	-61	-104	40	-151	20	36	-76	-25	-57	84	-26	-4
0.321667	-6433	4128	-3778	-2229	-246	5354	2026	4659	-77	3134	382	-10588	1268	1336	3305	-10574	958	2922	-1075	-6552	2549	7734	-3410	-4993	-172	5788	-2234	-11116	-462	5823	-1763	-12353	-149	-127	-105	-60	-62	-56	-104	42	-152	20	33	-53	-17	-57	82	-26	-1
0.322500	-3853	4328	-3934	-2411	-156	5004	2517	4500	-13	3046	546	-10779	1398	1027	3864	-10034	1538	2935	-1455	-5627	1817	8131	-3428	-4804	-165	6170	-2163	-10813	-127	6164	-1688	-12521	-153	-128	-118	-65	-60	-56	-102	41	-149	20	36	-73	-23	-58	84	-25	-1
0.323333	-1232	4496	-4083	-2648	-235	4589	2966	4275	-5	2904	716	-10828	1279	665	4359	-9498	2069	2927	-1848	-4837	1365	8468	-3470	-4650	-174	6534	-2115	-10490	55	6457	-1622	-12693	-149	-125	-119	-66	-67	-60	-103	30	-153	17	35	-77	-27	-60	79	-27	-3
0.324167	1235	4617	-4216	-2924	-229	4125	3378	3991	-135	2707	902	-10779	1090	271	4782	-8970	2448	2906	-2243	-4194	611	8742	-3518	-4520	-53	6884	-2080	-10135	-149	6752	-1562	-12864	-150	-126	-118	-65	-65	-61	-107	40	-151	19	34	-75	-23	-55	81	-26	0
0.325000	3310	4701	-4317	-3216	-431	3629	3756	3651	-219	2451	1113	-10641	1049	-152	5140	-8452	2832	2868	-2639	-3699	306	8958	-3575	-4416	-77	7218	-2067	-9762	-233	7022	-1514	-13036	-147	-128	-121	-65	-62	-59	-102	49	-150	15	37	-75	-24	-58	78	-29	-4
0.325833	4891	4734	-4388	-3514	-207	3090	4092	3250	-26	2131	1347	-10419	1041	-602	5431	-7970	3101	2820	-3018	-3345	-496	9115	-3644	-4336	-161	7508	-2068	-9368	-258	7274	-1477	-13210	-147	-128	-120	-67	-61	-58	-103	36	-152	16	36	-75	-19	-65	80	-28	-1
0.326667	6486	4719	-4416	-3815	-214	2528	4395	2797	-23	1755	1595	-10129	999	-1075	5655	-7504	3274	2761	-3383	-3126	-1614	9202	-3720	-4269	-43	7812	-2080	-8956	-398	7492	-1453	-13386	-150	-130	-120	-62	-64	-62	-103	39	-150	20	34	-77	-24	-52	80	-28	-6
0.327500	7830	4657	-4408	-4099	-427	1949	4661	2291	-317	1309	1895	-9784	1001	-1557	5816	-7050	3498	2694	-3717	-2998	-1629	9234	-3802	-4223	-130	8077	-2108	-8524	-390	7680	-1431	-13564	-150	-128	-93	-66	-67	-61	-103	40	-152	18	37	-78	-26	-53	85	-25	-1
0.328333	8879	4550	-4351	-4358	-163	1364	4895	1738	-267	814	2208	-9399	1002	-2039	5924	-6604	3572	2622	-4021	-2959	-1930	9224	-3882	-4190	-156	8329	-2135	-8072	-385	7831	-1420	-13750	-147	-124	-119	-63	-63	-58	-103	47	-147	30	40	-72	-21	-52	84	-23	-3
0.329167	9664	4400	-4249	-4586	-18	773	5101	1136	-179	218	2535	-8991	753	-2518	5975	-6165	3640	2547	-4295	-2957	-2124	9139	-3949	-4170	-91	8548	-2168	-7609	-552	7943	-1410	-13937	-144	-125	-116	-62	-51	-56	-102	44	-145	23	41	-70	-19	-52	84	-25	0
0.330000	10307	4204	-4112	-4780	-422	174	5274	477	-265	-350	2881	-8573	215	-2980	5979	-5736	3695	2464	-4531	-2973	-2136	9009	-4013	-4149	-47	8739	-2196	-7114	-497	8008	-1401	-14127	-148	-122	-115	-62	-62	-58	-97	39	-148	22	39	-70	-17	-52	84	-28	0
0.330833	10387	3978	-3941	-4937	-214	-423	5431	-228	-152	-996	3231	-8165	-296	-3417	5935	-5296	3655	2375	-4741	-2964	-2254	8833	-4062	-4175	-101	8902	-2218	-6618	-449	8024	-1391	-14319	-151	-122	-116	-64	-62	-58	-104	41	-151	21	38	-75	-23	-53	84	-28	-3
0.331667	10579	3728	-3738	-5052	-148	-1021	5571	-977	-47	-1679	3583	-7775	-449	-3814	5859	-4889	3429	2290	-4920	-2908	-2644	8611	-4089	-4193	-9	9026	-2233	-6106	-541	7985	-1374	-14508	-153	-124	-122	-65	-65	-62	-108	37	-153	16	33	-78	-27	-57	81	-30	-6
0.332500	11036	3450	-3514	-5127	-418	-1616	5701	-1762	-197	-2386	3923	-7410	-629	-4173	5755	-4375	3339	2199	-5072	-2774	-2039	8346	-4075	-4216	11	9115	-2235	-5576	-490	7893	-1333	-14692	-147	-129	-122	-63	-63	-59	-104	43	-149	16	38	-73	-21	-55	86	-28	1
0.333333	11208	3164	-3268	-5171	-47	-2202	5824	-2583	-253	-3102	4254	-7070	-808	-4468	5628	-3875	3394	2120	-5199	-2550	-1647	8039	-4032	-4247	1	9158	-2211	-5038	-465	7742	-1278	-14876	-149	-126	-116	-64	-60	-59	-107	41	-151	17	36	-75	-24	-53	85	-27	-4
0.334167	11248	2886	-3018	-5188	-86	-2782	5940	-3432	-182	-3817	4564	-6764	-945	-4702	5482	-3354	3340	2036	-5316	-2233	-1560	7688	-3945	-4287	51	9150	-2163	-4489	-512	7525	-1189	-15052	-149	-125	-118	-65	-66	-58	-103	44	-152	18	38	-73	-23	-56	85	-29	1
0.335000	11118	2575	-2764	-5176	-315	-3353	6055	-4302	-269	-4528	4847	-6487	-1160	-4944	5327	-2807	3346	1959	-5417	-1821	-1310	7287	-3816	-4321	34	9082	-2093	-3938	-530	7256	-1077	-15217	-147	-125	-118	-62	-60	-57	-81	43	-150	20	37	-72	-35	-57	82	-26	0
0.335833	10741	2293	-2512	-5151	-213	-3916	6168	-5188	-260	-5209	5094	-6230	-1172	-5089	5161	-2236	3391	1888	-5517	-1332	-1064	6829	-3627	-4371	28	8947	-1990	-3386	-546	6923	-922	-15369	-146	-124	-117	-63	-61	-59	-105	41	-148	21	38	-70	-18	-51	89	-29	0
0.336667	10394	2024	-2266	-5115	-107	-4456	6274	-6067	-272	-5847	5311	-5995	-1085	-5176	4993	-1645	3490	1825	-5615	-774	-858	6322	-3383	-4413	7	8736	-1855	-2842	-518	6519	-730	-15507	-146	-121	-116	-56	-61	-56	-105	43	-145	21	39	-73	-19	-51	84	-28	0
0.337500	10054	1782	-2027	-5086	-249	-4988	6382	-6927	-533	-6428	5478	-5767	-1032	-5213	4827	-1040	3643	1766	-5722	-186	-755	5745	-3084	-4452	41	8433	-1695	-2318	-508	6054	-489	-15626	-146	-135	-117	-61	-61	-58	-107	39	-147	21	38	-72	-22	-52	84	-29	0
0.338333	9442	1565	-1800	-5062	-341	-5482	6489	-7757	-779	-6946	5604	-5543	-964	-5199	4666	-428	3644	1714	-5835	400	-279	5111	-2719	-4483	145	8044	-1494	-1813	-472	5525	-198	-15726	-149	-131	-120	-68	-63	-58	-103	39	-152	16	33	-76	-23	-40	81	-32	-5
0.339167	8357	1379	-1584	-5062	-287	-5942	6588	-8542	-756	-7385	5687	-5304	-1189	-5136	4515	190	3790	1677	-5956	959	141	4402	-2305	-4507	45	7554	-1258	-1331	-428	4941	146	-15801	-153	-130	-121	-66	-64	-59	-104	38	-152	10	32	-77	-21	-56	81	-31	-4
0.340000	7223	1228	-1364	-5076	-53	-6361	6688	-9261	-604	-7735	5742	-5043	-1502	-5038	4377	797	3840	1649	-6080	1451	-430	3623	-1826	-4520	80	6957	-982	-885	-537	4300	546	-15849	-151	-133	-125	-68	-65	-61	-113	36	-151	15	32	-100	-25	-60	75	-49	-5
0.340833	6118	1111	-1164	-5121	-223	-6734	6759	-9909	-575	-7990	5752	-4758	-1508	-4905	4250	1385	3864	1636	-6208	1859	1	2767	-1283	-4517	51	6256	-670	-475	-541	3612	1001	-15860	-149	-131	-113	-65	-64	-60	-111	40	-149	17	35	-79	-23	-61	76	-29	-1
0.341667	5027	1035	-922	-5186	-84	-7056	6875	-10454	-515	-8138	5737	-4434	-1283	-4750	4143	1954	4078	1636	-6337	2141	26	1830	-685	-4497	38	5441	-313	-110	-392	2881	1510	-15858	-148	-129	-118	-67	-65	-61	-109	41	-149	50	36	-76	-21	-58	79	-28	0
0.342500	3812	987	-700	-5272	30	-7315	6965	-10895	-426	-8182	5695	-4088	-1182	-4577	4050	2495	4190	1649	-6471	2282	-188	825	-48	-4460	63	4512	81	198	-339	2113	2075	-15776	-148	-127	-119	-66	-61	-58	-103	41	-147	18	34	-74	-21	-57	79	-29	-3
0.343333	2486	964	-470	-5385	-251	-7508	7046	-11225	-460	-8126	5634	-3705	-1256	-4400	3971	3000	4188	1676	-6595	2272	-389	-263	653	-4410	30	3471	517	456	-372	1307	2699	-15669	-149	-128	-117	-62	-65	-58	-104	39	-152	15	37	-75	-19	-57	80	-28	-3
0.344167	865	955	-237	-5511	-219	-7631	7125	-11425	-423	-7980	5559	-3302	-1403	-4213	3912	3466	4410	1713	-6709	2103	-694	-1392	1386	-4342	-96	2314	1002	657	-435	467	3371	-15520	-150	-129	-118	-65	-99	-60	-108	43	-148	18	37	-75	-24	-58	79	-29	-5
0.345000	-486	963	1	-5645	205	-7690	7201	-11500	-358	-7731	5480	-2881	-1193	-4038	3866	3892	4503	1762	-6802	1777	-1802	-2594	2154	-4263	-66	1041	1526	795	-373	-386	4091	-15312	-149	-131	-118	-70	-62	-62	-107	42	-152	15	29	-78	-21	-60	82	-28	-1
0.345833	-1391	972	239	-5781	-198	-7672	7278	-11437	-396	-7399	5402	-2450	-1113	-3870	3844	4272	4600	1824	-6871	1314	-2007	-3860	2960	-4167	-75	-320	2101	872	-324	-1252	4843	-15052	-149	-130	-124	-70	-64	-58	-107	41	-152	18	32	-73	-22	-59	80	-30	0
0.346667	-2444	980	474	-5900	155	-7584	7359	-11245	-305	-7002	5334	-2028	-1411	-3712	3832	4608	4875	1895	-6917	721	-2092	-5137	3790	-4056	-92	-1763	2712	895	-360	-2125	5653	-14742	-148	-131	-119	-68	-64	-57	-108	41	-152	13	30	-78	-26	-60	78	-29	-4
0.347500	-3497	974	704	-6007	283	-7428	7441	-10932	-263	-6543	5282	-1624	-1375	-3570	3836	4906	5066	1970	-6922	24	-2597	-6450	4635	-3943	-129	-3270	3372	856	-271	-3013	6486	-14351	-151	-129	-119	-67	-66	-60	-112	40	-152	18	36	-76	-22	-57	77	-30	-1
0.348333	-4283	949	921	-6076	131	-7203	7535	-10505	-277	-6041	5249	-1250	-1178	-3439	3861	5160	5313	2069	-6887	-729	-2868	-7758	5502	-3819	-107	-4829	4074	761	-247	-3913	7361	-13901	-150	-133	-102	-68	-65	-62	-109	39	-151	16	34	-76	-11	-61	77	-29	-5
0.349167	-4725	896	1114	-6107	201	-6925	7634	-9971	-167	-5505	5247	-918	-1178	-3304	3898	5364	5640	2146	-6811	-1524	-3129	-9056	6377	-3693	-55	-6415	4832	614	-243	-4818	8266	-13380	-154	-128	-116	-65	-63	-61	-107	38	-147	20	37	-74	-19	-64	80	-28	0
0.350000	-4883	812	1282	-6087	209	-6583	7751	-9332	-178	-4954	5270	-645	-1241	-3186	3946	5527	5998	2235	-6692	-2326	-3365	-10328	7260	-3565	-246	-8027	5622	415	-228	-5741	9186	-12792	-148	-128	-113	-67	-49	-63	-104	42	-148	19	34	-67	-25	-57	84	-30	0
0.350833	-4823	680	1412	-6020	172	-6202	7878	-8652	-224	-4402	5327	-434	-1127	-3071	4013	5633	6384	2321	-6532	-3109	-3625	-11561	8158	-3441	-439	-9622	6457	165	-248	-6673	10136	-12133	-147	-128	-118	-67	-62	-60	-105	39	-148	18	32	-75	-34	-55	82	-26	-9
0.351667	-4916	522	1499	-5898	378	-5773	8020	-7905	-118	-3868	5413	-304	-971	-2972	4087	5685	6649	2405	-6321	-3847	-3881	-12730	9048	-3318	-335	-11176	7322	-120	-152	-7622	11095	-11407	-150	-129	-120	-64	-62	-74	-107	43	-150	17	35	-74	-22	-55	82	-27	-4
0.352500	-5175	311	1539	-5711	262	-5317	8176	-7122	-117	-3358	5530	-246	-940	-2833	4179	5683	6985	2483	-6061	-4505	-3987	-13819	9937	-3177	-393	-12674	8216	-451	-141	-8590	12066	-10608	-148	-128	-118	-65	-62	-59	-104	39	-152	19	36	-78	-21	-53	81	-27	-3
0.353333	-5267	57	1526	-5473	524	-4838	8351	-6326	-50	-2878	5678	-266	-897	-2701	4282	5610	7167	2553	-5758	-5073	-4917	-14812	10815	-3096	-377	-14080	9135	-813	-165	-9586	13046	-9748	-149	-128	-117	-66	-63	-62	-103	42	-149	19	33	-65	-19	-57	84	-28	0
0.354167	-5153	-225	1468	-5181	191	-4347	8528	-5534	-86	-2444	5852	-374	-355	-2553	4401	5477	7210	2612	-5408	-5534	-4862	-15704	11683	-2997	-362	-15409	10068	-1210	-128	-10594	14026	-8834	-148	-129	-117	-66	-64	-58	-102	43	-149	19	35	-77	-22	-56	86	-28	1
0.355000	-5163	-550	1363	-4861	240	-3851	8719	-4758	-145	-2053	6051	-556	453	-2381	4535	5268	7227	2660	-5023	-5882	-4455	-16475	12531	-2908	-368	-16570	11006	-1627	-115	-11612	14987	-7873	-146	-127	-116	-58	-62	-59	-103	46	-149	19	37	-70	-24	-53	86	-25	-1
0.355833	-5160	-896	1211	-4499	150	-3354	8917	-4010	-26	-1706	6263	-806	468	-2194	4685	4981	7200	2692	-4596	-6116	-4015	-17123	13363	-2822	-369	-17610	11931	-2064	-174	-12621	15926	-6880	-149	-125	-115	-62	-62	-55	-100	42	-152	24	36	-70	-22	-55	85	-30	-22
0.356667	-5202	-1258	1019	-4117	-122	-2873	9107	-3320	35	-1405	6480	-1120	147	-1981	4847	4611	7139	2709	-4137	-6227	-3732	-17645	14158	-2750	-376	-18490	12827	-2518	-165	-13621	16829	-5858	-146	-130	-119	-64	-59	-60	-107	39	-151	21	34	-72	-19	-58	84	-28	3
0.357500	-5533	-1634	805	-3729	-292	-2408	9305	-2682	3	-1150	6696	-1493	-199	-1744	5024	4155	6909	2709	-3640	-6229	-3476	-18033	14935	-2674	-376	-19196	13691	-2975	-60	-14590	17692	-4818	-148	-127	-116	-63	-62	-58	-102	41	-150	16	35	-72	-18	-53	84	-29	0
0.358333	-5822	-2016	571	-3342	234	-1970	9486	-2107	-52	-931	6909	-1912	-279	-1497	5228	3612	6472	2692	-3114	-6147	-3234	-18287	15634	-2609	-257	-19733	14495	-3439	-122	-15523	18500	-3770	-110	-128	-118	-69	-65	-58	-88	36	-153	15	29	-75	-24	-59	80	-30	-4
0.359167	-5697	-2384	337	-2975	-80	-1562	9654	-1602	-184	-733	7107	-2371	-38	-1203	5449	2980	6150	2660	-2564	-5974	-2181	-18407	16294	-2543	-274	-20086	15234	-3894	-138	-16384	19228	-2733	-151	-134	-122	-68	-62	-58	-105	39	-151	20	34	-75	-23	-57	79	-28	-4
0.360000	-5853	-2734	116	-2637	-170	-1190	9802	-1164	-202	-558	7281	-2853	188	-899	5691	2273	5768	2616	-1988	-5735	-766	-18405	16890	-2475	-331	-20256	15901	-4346	-14	-17153	19864	-1721	-150	-130	-121	-67	-62	-32	-105	41	-151	18	33	-75	-25	-58	85	-28	-3
0.360833	-5984	-3059	-76	-2340	-4	-855	9926	-791	-164	-389	7428	-3349	70	-578	5959	1485	5260	2554	-1393	-5447	-64	-18280	17423	-2406	-262	-20262	16469	-4755	-86	-17815	20396	-751	-149	-126	-118	-67	-66	-58	-104	41	-151	19	32	-72	-22	-57	82	-28	0
0.361667	-5915	-3350	-234	-2084	-14	-565	10023	-497	-333	-221	7538	-3856	4	-233	6234	629	4807	2480	-768	-5121	374	-18046	17875	-2335	-227	-20103	16926	-5149	-311	-18348	20805	165	-150	-125	-118	-43	-61	-55	-101	39	-150	20	36	-73	-23	-53	84	-27	-12
0.362500	-5954	-3612	-333	-1881	-201	-322	10087	-232	-367	-34	7608	-4359	-205	124	6533	-294	4302	2386	-127	-4783	816	-17735	18238	-2265	-219	-19802	17266	-5511	-515	-18740	21073	1024	-145	-126	-119	-65	-60	-55	-102	43	-147	22	34	-72	-19	-55	84	-28	1
0.363333	-5931	-3836	-363	-1728	-203	-120	10126	-36	-87	150	7636	-4861	-672	499	6849	-1275	3727	2283	529	-4442	1002	-17301	18510	-2194	-267	-19379	17476	-5834	-650	-18979	21190	1802	-142	-129	-118	-64	-59	-53	-102	42	-148	19	39	-70	-18	-56	85	-29	-5
0.364167	-5780	-4025	-320	-1629	-195	17	10129	110	33	366	7615	-5356	-737	880	7180	-2299	3371	2164	1208	-4118	1149	-16818	18683	-2123	-322	-18847	17555	-6123	-700	-19054	21140	2497	-151	-129	-118	-66	-61	-57	-100	38	-151	16	35	-74	-17	-56	86	-30	-5
0.365000	-5659	-4181	-193	-1581	-219	119	10103	225	172	607	7545	-5836	-586	1275	7521	-3352	3006	2036	1894	-3823	1331	-16280	18755	-2061	-182	-18228	17498	-6362	-680	-18960	20916	3087	-151	-134	-122	-68	-66	-58	-108	5	-151	13	30	-77	-24	-62	76	-32	-7
0.365833	-5412	-4300	27	-1573	-479	161	10051	304	108	884	7432	-6297	-474	1678	7872	-4416	2695	1902	2599	-3565	2058	-15688	18708	-1998	-161	-17545	17308	-6547	-568	-18699	20523	3585	-148	-129	-120	-66	-63	-56	-105	12	-153	16	33	-76	-26	-59	76	-29	-3
0.366667	-5105	-4387	344	-1600	42	168	9978	371	-17	1191	7280	-6734	-32	2090	8226	-5481	2381	1758	3317	-3338	1418	-15097	18598	-1944	-80	-16823	16988	-6686	-664	-18278	19953	3985	-152	-131	-121	-69	-68	-61	-107	38	-153	17	30	-77	-24	-59	78	-30	2
0.367500	-4451	-4458	755	-1657	-238	130	9880	414	44	1522	7084	-7157	454	2510	8581	-6544	2044	1609	4043	-3155	1225	-14430	18380	-1898	629	-16078	16546	-6768	-907	-17712	19207	4262	-148	-130	-121	-68	-65	-56	-107	37	-150	15	35	-76	-26	-49	78	-29	-5
0.368333	-3926	-4510	1252	-1723	-265	55	9768	435	129	1870	6861	-7542	680	2938	8926	-7586	1845	1452	4779	-3019	1615	-13786	18058	-1865	1039	-15330	16000	-6803	-786	-17017	18299	4442	-151	-128	-117	-60	-65	-59	-103	39	-148	20	38	-72	-17	-53	84	-29	2
0.369167	-3818	-4553	1830	-1802	-178	-53	9637	435	235	2238	6604	-7910	679	3387	9250	-8596	1582	1295	5511	-2928	1627	-13143	17656	-1847	722	-14592	15347	-6793	-552	-16193	17238	4513	-147	-126	-117	-62	-60	-59	-101	40	-146	19	28	-70	-19	-58	82	-29	2
0.370000	-3923	-4598	2467	-1887	-212	-197	9483	408	244	2594	6330	-8260	670	3808	9546	-9555	1180	1130	6227	-2881	1817	-12515	17175	-1850	635	-13877	14606	-6736	-490	-15294	16050	4483	-147	-127	-118	-63	-63	-50	-103	40	-151	19	36	-73	-22	-53	84	-28	-3
0.370833	-4435	-4648	3161	-1969	-551	-371	9318	356	57	2960	6033	-8591	529	4243	9809	-10448	735	959	6926	-2869	1968	-11896	16627	-1867	504	-13197	13803	-6643	-363	-14333	14752	4355	-147	-128	-117	-65	-61	-56	-102	41	-148	20	33	-72	-34	-56	82	-28	-3
0.371667	-5475	-4707	3899	-2044	46	-568	9134	266	106	3298	5735	-8894	690	4677	10025	-11305	231	792	7608	-2888	1267	-11305	16023	-1905	398	-12544	12957	-6518	-219	-13339	13383	4146	-145	-122	-118	-65	-62	-56	-101	41	-150	19	32	-76	-21	-55	81	-28	0
0.372500	-6040	-4781	4646	-2108	-47	-781	8939	137	184	3604	5436	-9182	992	5109	10187	-12083	-250	613	8283	-2933	1245	-10737	15375	-1960	329	-11931	12077	-6367	93	-12332	11949	3849	-149	-126	-121	-77	-64	-60	-103	39	-151	19	33	-75	-21	-56	84	-30	1
0.373333	-6570	-4870	5409	-2162	-248	-1006	8717	-51	124	3868	5131	-9452	1018	5533	10287	-12799	-677	437	8857	-3004	1864	-10200	14689	-2039	154	-11360	11183	-6202	243	-11330	10475	3489	-150	-130	-122	-67	-62	-62	-104	38	-152	16	29	-79	-23	-61	80	-33	-4
0.374167	-7022	-4990	6161	-2199	44	-1242	8474	-290	285	4084	4832	-9701	1312	5945	10316	-13433	-1201	261	9416	-3080	1746	-9685	13986	-2139	113	-10809	10297	-6013	163	-10353	9009	3074	-148	-131	-120	-65	-61	-61	-104	41	-148	18	32	-73	-19	-55	82	-44	-1
0.375000	-7201	-5114	6892	-2223	164	-1475	8208	-594	322	4255	4542	-9931	2154	6342	10273	-13987	-1593	93	9919	-3161	1751	-9195	13271	-2253	-14	-10290	9428	-5826	206	-9432	7567	2619	-148	-127	-120	-63	-78	-59	-102	39	-152	19	33	-73	-24	-56	82	-31	0
0.375833	-7287	-5261	7583	-2246	254	-1696	7908	-974	-455	4364	4257	-10143	2640	6716	10135	-14463	-1943	-69	10354	-3248	2017	-8737	12547	-2393	-32	-9788	8595	-5640	395	-8574	6192	2145	-148	-126	-119	-61	-61	-57	-104	41	-149	21	29	-69	-18	-50	86	-27	1
0.376667	-7162	-5423	8218	-2265	360	-1876	7580	-1428	-1414	4408	3972	-10341	2148	7066	9905	-14860	-2514	-228	10720	-3331	2518	-8285	11840	-2555	-104	-9304	7813	-5459	374	-7790	4895	1654	-148	-129	-118	-62	-62	-57	-102	41	-149	22	37	-70	-18	-53	85	-28	0
0.377500	-6759	-5593	8794	-2286	319	-2101	7202	-1959	-1455	4393	3686	-10514	1501	7376	9574	-15172	-3028	-376	11012	-3404	2629	-7875	11145	-2742	-302	-8829	7091	-5299	263	-7087	3698	1170	-146	-126	-119	-62	-66	-58	-102	29	-148	20	32	-76	-21	-55	85	-29	-3
0.378333	-6366	-5779	9291	-2320	314	-2273	6790	-2550	-1563	4318	3397	-10676	1110	7646	9135	-15407	-3436	-515	11220	-3495	2061	-7482	10473	-2952	-342	-8365	6436	-5159	232	-6463	2616	699	-150	-133	-120	-68	-64	-61	-103	41	-150	17	33	-75	-22	-58	82	-28	-6
0.379167	-6092	-5955	9715	-2364	-70	-2412	6327	-3235	-1391	4190	3089	-10820	1056	7875	8587	-15561	-3655	-632	11358	-3563	2462	-7107	9832	-3188	-486	-7889	5852	-5044	194	-5918	1671	264	-150	-127	-121	-65	-62	-62	-105	38	-150	20	34	-75	-26	-62	77	-43	0
0.380000	-6029	-6124	10060	-2425	132	-2516	5821	-3971	-1173	4022	2767	-10944	899	8058	7948	-15634	-3919	-730	11411	-3625	1820	-6749	9219	-3448	-642	-7414	5348	-4951	225	-5446	876	-117	-150	-126	-118	-87	-62	-61	-108	39	-149	21	32	-73	-21	-56	82	-29	0
0.380833	-5575	-6280	10324	-2505	52	-2585	5268	-4766	-1183	3816	2423	-11101	265	8190	7202	-15636	-4340	-801	11391	-3680	862	-6405	8631	-3739	-648	-6937	4917	-4892	141	-5046	223	-458	-149	-131	-121	-66	-50	-59	-107	39	-153	15	22	-75	-22	-58	80	-28	-6
0.381667	-4983	-6414	10514	-2600	-109	-2611	4665	-5602	-779	3585	2048	-11153	-253	8271	6371	-15573	-4568	-852	11303	-3724	1217	-6081	8097	-4064	-761	-6455	4568	-4866	116	-4700	-280	-741	-150	-130	-121	-69	-65	-62	-109	37	-153	13	32	-77	-25	-59	81	-31	-18
0.382500	-4212	-6527	10632	-2715	-109	-2599	4037	-6462	-642	3341	1636	-11240	-449	8296	5448	-15446	-4703	-870	11149	-3752	1147	-5770	7594	-4413	-692	-5975	4295	-4868	242	-4402	-635	-921	-147	-129	-119	-66	-66	-56	-124	44	-151	19	36	-76	-23	-55	82	-26	0
0.383333	-3343	-6603	10687	-2846	-23	-2538	3371	-7308	-476	3088	1184	-11323	-380	8274	4451	-15269	-4848	-856	10935	-3777	1182	-5477	7122	-4798	-683	-5502	4089	-4897	263	-4137	-856	-1040	-151	-128	-121	-66	-64	-56	-104	40	-153	17	34	-76	-21	-55	84	-29	0
0.384167	-2686	-6652	10685	-2988	-394	-2440	2677	-8190	-73	2843	694	-11400	-540	8200	3391	-15049	-4950	-807	10657	-3790	1301	-5203	6682	-5213	-748	-5027	3954	-4988	192	-3901	-949	-1085	-148	-128	-122	-67	-62	-56	-109	40	-148	18	38	-58	-18	-58	78	-27	2
0.385000	-2632	-6660	10636	-3139	84	-2305	1959	-9035	95	2604	153	-11487	-630	8073	2284	-14802	-5022	-724	10369	-3791	491	-4949	6270	-5665	-773	-4568	3875	-5103	211	-3682	-926	-1052	-147	-130	-113	-67	-64	-59	-105	40	-151	13	36	-77	-25	-60	79	-29	-5
0.385833	-2199	-6633	10551	-3294	-36	-2140	1226	-9842	104	2390	-424	-11575	-778	7897	1156	-14533	-5180	-607	10018	-3777	-284	-4712	5883	-6148	-679	-4130	3857	-5248	235	-3459	-803	-945	-154	-130	-125	-69	-67	-61	-108	40	-154	18	37	-77	-24	-61	81	-30	-6
0.386667	-1816	-6568	10439	-3444	-387	-1943	495	-10593	-11	2198	-1033	-11678	-1143	7686	16	-14267	-5188	-451	9667	-3752	426	-4493	5528	-6666	-753	-3716	3883	-5425	137	-3247	-598	-769	-152	-131	-122	-68	-64	-58	-110	39	-153	17	35	-77	-33	-60	76	-32	-1
0.387500	-1770	-6464	10309	-3587	-270	-1723	-224	-11281	69	2038	-1688	-11802	-1101	7441	-1103	-14002	-5122	-259	9288	-3722	627	-4309	5189	-7201	-802	-3331	3953	-5628	72	-3022	-322	-522	-150	-131	-121	-63	-63	-60	-109	36	-152	22	36	-75	-22	-64	79	-33	-3
0.388333	-1744	-6321	10169	-3718	-451	-1487	-919	-11889	177	1913	-2329	-11944	-1166	7173	-2195	-13752	-5023	-33	8898	-3685	368	-4124	4886	-7762	-716	-2981	4053	-5861	66	-2790	7	-221	-149	-127	-120	-64	-61	-55	-103	42	-151	21	38	-77	-21	-55	81	-29	-4
0.389167	-1951	-6144	10030	-3824	-319	-1236	-1584	-12414	180	1816	-3000	-12119	-1411	6880	-3232	-13531	-4950	227	8507	-3656	-234	-3972	4599	-8342	-740	-2670	4180	-6118	62	-2550	370	127	-148	-127	-119	-63	-61	-58	-103	39	-149	18	37	-75	-14	-53	79	-15	-1
0.390000	-2237	-5943	9920	-3918	-251	-991	-2216	-12860	171	1718	-3672	-12315	-1507	6570	-4207	-13355	-4934	508	8111	-3638	-837	-3847	4327	-8944	-681	-2408	4323	-6403	13	-2311	740	506	-152	-131	-125	-69	-64	-60	-107	37	-151	17	36	-77	-25	-57	78	-31	-1
0.390833	-2325	-5707	9756	-3997	-393	-747	-2804	-13220	95	1706	-4330	-12553	-1651	6255	-5095	-13214	-4798	826	7722	-3640	-1200	-3738	4080	-9553	-647	-2180	4472	-6700	-24	-2061	1119	921	-150	-128	-121	-62	-63	-60	-134	38	-153	17	37	-78	-24	-48	79	-29	-1
0.391667	-2499	-5444	9632	-4055	-357	-506	-3329	-13492	103	1694	-4951	-12820	-1961	5942	-5881	-13121	-4731	1165	7333	-3676	-1920	-3635	3851	-10167	-566	-2003	4624	-7009	-17	-1813	1484	1350	-148	-127	-121	-68	-64	-61	-103	38	-152	17	36	-77	-19	-55	81	-32	0
0.392500	-3101	-5161	9522	-4100	-559	-273	-3798	-13685	374	1698	-5536	-13126	-2219	5628	-6558	-13078	-4612	1531	6952	-3748	-1851	-3577	3647	-10777	-408	-1871	4767	-7328	-69	-1571	1821	1791	-150	-132	-118	-63	-64	-60	-107	40	-151	19	37	-76	-22	-56	81	-29	-1
0.393333	-4361	-4859	9419	-4135	-404	-66	-4208	-13797	538	1715	-6069	-13464	-2227	5326	-7122	-13084	-4359	1905	6583	-3873	-2303	-3523	3465	-11382	-310	-1781	4901	-7647	-94	-1335	2129	2188	-152	-127	-119	-64	-63	-62	-107	35	-152	20	36	-76	-22	-56	81	-28	0
0.394167	-5605	-4537	9326	-4165	-255	128	-4534	-13854	622	1746	-6544	-13832	-2019	5031	-7565	-13138	-4396	2301	6222	-4055	-3587	-3476	3308	-11964	-115	-1733	5013	-7969	-94	-1108	2389	2656	-151	-127	-118	-62	-63	-61	-105	40	-150	21	37	-75	-26	-56	82	-28	-3
0.395000	-6902	-4203	9238	-4192	-253	298	-4800	-13834	740	1784	-6949	-14225	-2023	4739	-7882	-13227	-4453	2704	5872	-4293	-3512	-3442	3178	-12535	-139	-1719	5100	-8282	-112	-903	2606	3072	-148	-126	-117	-63	-59	-60	-104	41	-150	20	35	-74	-19	-52	84	-21	1
0.395833	-8256	-3856	9162	-4225	-216	457	-4993	-13777	607	1839	-7282	-14644	-2056	4457	-8083	-13356	-4507	3109	5528	-4589	-3758	-3409	3074	-13076	-70	-1733	5153	-8585	-108	-718	2759	3462	-147	-130	-119	-61	-59	-57	-102	41	-147	19	40	-73	-17	-51	85	-28	0
0.396667	-9730	-3502	9082	-4265	-251	587	-5125	-13672	532	1854	-7546	-15067	-1825	4173	-8174	-13516	-4456	3514	5193	-4941	-4113	-3383	2998	-13596	-46	-1775	5176	-8867	-79	-550	2852	3829	-149	-125	-115	-61	-58	-58	-100	42	-148	19	35	-75	-16	-50	88	-29	3
0.397500	-11346	-3142	8999	-4328	-489	700	-5181	-13524	638	1885	-7733	-15496	-1820	3884	-8161	-13700	-4375	3937	4878	-5344	-4152	-3349	2947	-14081	40	-1834	5161	-9137	-161	-410	2882	4166	-147	-129	-119	-70	-60	-57	-104	40	-153	20	35	-73	-21	-53	71	-27	0
0.398333	-13324	-2751	8915	-4403	-101	792	-5184	-13346	731	1905	-7861	-15925	-1760	3577	-8069	-13901	-4408	4308	4574	-5786	-4236	-3314	2922	-14533	-22	-1906	5101	-9383	-242	-287	2843	4468	-152	-134	-120	-48	-69	-64	-109	34	-154	13	26	-80	-29	-61	76	-32	-6
0.399167	-14969	-2386	8820	-4501	27	869	-5132	-13141	585	1915	-7920	-16335	-1655	3250	-7899	-14103	-4433	4684	4301	-6243	-4706	-3266	2929	-14947	-125	-1977	5007	-9591	-320	-176	2749	4746	-153	-130	-120	-65	-68	-60	-104	42	-152	17	35	-77	-23	-57	82	-31	-5
0.400000	-16413	-1995	8724	-4614	-434	947	-5021	-12899	367	1919	-7931	-16723	-1694	2899	-7672	-14300	-4278	5053	4031	-6706	-3833	-3199	2967	-15323	-355	-2045	4876	-9771	-294	-80	2598	4988	-148	-131	-120	-67	-63	-62	-108	35	-151	15	30	-76	-22	-58	76	-29	-3
0.400833	-17888	-1596	8625	-4750	-177	999	-4871	-12640	323	1911	-7899	-17062	-1513	2514	-7401	-14494	-3911	5396	3792	-7183	-3140	-3121	3025	-15668	-475	-2105	4708	-9919	-241	9	2385	5204	-150	-136	-119	-65	-62	-60	-108	32	-154	16	32	-79	-19	-58	80	-33	-1
0.401667	-18941	-1187	8514	-4907	-107	1046	-4684	-12348	185	1882	-7834	-17377	-1353	2093	-7108	-14665	-3530	5721	3581	-7610	-2751	-3022	3121	-15972	-350	-2147	4507	-10052	-309	92	2134	5387	-149	-127	-118	-68	-63	-56	-104	39	-148	18	33	-75	-23	-56	88	-36	0
0.402500	-19819	-764	8398	-5089	-172	1076	-4460	-12040	-134	1834	-7744	-17651	-1262	1635	-6804	-14811	-3161	6019	3393	-8020	-2272	-2906	3230	-16242	-256	-2174	4271	-10114	-231	176	1839	5542	-149	-121	-118	-64	-64	-60	-102	42	-149	16	32	-75	-24	-53	84	-26	0
0.403333	-20401	-336	8276	-5285	-73	1089	-4224	-11709	-458	1765	-7643	-17804	-913	1142	-6503	-14929	-2736	6291	3232	-8389	-1885	-2773	3362	-16479	-170	-2172	4009	-10163	-177	264	1504	5669	-147	-129	-97	-65	-61	-57	-104	40	-149	16	34	-75	-21	-56	82	-29	1
0.404167	-20439	105	8153	-5505	-6	1079	-3974	-11361	-444	1666	-7537	-17907	-470	621	-6213	-15006	-2343	6535	3096	-8709	-1530	-2626	3511	-16684	-203	-2147	3718	-10186	-210	362	1148	5766	-146	-128	-116	-67	-60	-56	-103	39	-131	19	32	-76	-24	-56	82	-28	0
0.405000	-20078	552	8027	-5746	99	1042	-3727	-10993	-263	1540	-7425	-17937	-172	76	-5944	-15043	-1964	6746	2991	-8984	-2041	-2461	3674	-16860	-206	-2095	3411	-10181	-142	460	776	5835	-164	-127	-120	-68	-64	-60	-105	37	-150	18	32	-74	-22	-56	82	-29	13
0.405833	-19312	1015	7909	-5999	154	965	-3480	-10607	-129	1379	-7321	-17854	17	-479	-5703	-15030	-1506	6933	2912	-9197	-2311	-2285	3849	-17005	-145	-2017	3081	-10150	-126	583	397	5882	-148	-130	-121	-66	-63	-53	-104	38	-152	15	32	-76	-22	-56	80	-31	-4
0.406667	-18391	1476	7791	-6267	-91	845	-3252	-10214	-147	1173	-7224	-17685	297	-1032	-5495	-14968	-1110	7088	2844	-9370	-2530	-2105	4026	-17129	-252	-1908	2739	-10106	-221	706	18	5893	-149	-131	-125	-70	-67	-62	-114	32	-154	13	30	-78	-26	-58	75	-32	-8
0.407500	-17058	1963	7684	-6552	182	681	-3040	-9817	-10	930	-7130	-17422	633	-1571	-5317	-14852	-882	7224	2802	-9498	-4206	-1910	4216	-17224	-165	-1774	2398	-10041	-265	851	-344	5888	-149	-127	-100	-66	-62	-61	-108	37	-152	16	35	-76	-1	-58	80	-31	-6
0.408333	-15432	2456	7593	-6843	298	466	-2893	-9396	56	654	-7039	-17056	1104	-2080	-5161	-14670	-480	7339	2777	-9588	-5100	-1716	4410	-17293	-161	-1623	2056	-9966	-248	1005	-679	5861	-149	-128	-105	-68	-61	-57	-108	38	-149	19	35	-74	-21	-53	86	-36	2
0.409167	-13872	2964	7512	-7149	321	209	-2681	-8975	73	331	-6949	-16591	1318	-2559	-5034	-14433	-208	7427	2765	-9660	-6227	-1520	4600	-17339	-64	-1440	1705	-9881	-262	1169	-985	5804	-147	-129	-127	-65	-58	-55	-103	39	-149	25	37	-74	-22	-53	87	-29	1
0.410000	-12410	3474	7438	-7463	423	-111	-2554	-8566	219	-40	-6860	-16060	893	-2995	-4933	-14138	-93	7498	2759	-9719	-7148	-1327	4790	-17369	32	-1249	1361	-9795	-275	1348	-1248	5716	-148	-127	-118	-64	-61	-56	-104	39	-148	19	35	-73	-23	-51	86	-28	0
0.410833	-10986	3992	7370	-7787	241	-480	-2457	-8151	291	-440	-6761	-15446	905	-3386	-4852	-13783	32	7556	2756	-9782	-7903	-1140	4949	-17380	78	-1043	1032	-9713	-113	1503	-1476	5604	-145	-128	-124	-70	-64	-59	-102	39	-148	21	34	-73	-19	-50	85	-30	-3
0.411667	-10058	4524	7312	-8120	147	-893	-2394	-7756	419	-874	-6652	-14773	890	-3719	-4782	-13369	21	7600	2756	-9845	-8901	-957	5107	-17377	78	-834	714	-9624	5	1672	-1660	5467	-151	-127	-118	-65	-62	-55	-105	42	-149	21	36	-73	-27	-55	85	-29	-1
0.412500	-9034	5072	7259	-8462	674	-1350	-2363	-7367	547	-1332	-6525	-14051	1211	-4008	-4732	-12893	-173	7639	2755	-9927	-9171	-781	5244	-17357	237	-620	415	-9540	-79	1834	-1769	5300	-149	-125	-116	-62	-64	-53	-107	38	-146	22	37	-75	-19	-55	86	-30	-1
0.413333	-7626	5624	7203	-8806	560	-1837	-2367	-7005	535	-1808	-6381	-13306	1420	-4248	-4684	-12368	-317	7670	2755	-10029	-5825	-609	5363	-17322	146	-411	140	-9463	-164	2003	-1833	5118	-145	-124	-118	-69	-61	-56	-101	41	-145	18	35	-75	-18	-53	82	-31	0
0.414167	-6370	6187	7150	-9156	567	-2338	-2401	-6672	458	-2298	-6216	-12537	1262	-4442	-4648	-11791	-511	7699	2748	-10158	-3148	-444	5460	-17279	25	-206	-126	-9383	-391	2157	-1836	4897	-150	-127	-119	-65	-63	-53	-107	39	-154	17	40	-73	-19	-57	84	-27	-3
0.415000	-4848	6754	7083	-9507	465	-2853	-2459	-6370	313	-2798	-6026	-11780	1481	-4608	-4626	-11180	-682	7727	2738	-10313	-2486	-286	5521	-17217	4	-5	-359	-9312	-361	2303	-1792	4665	-148	-129	-120	-66	-64	-57	-105	41	-148	19	36	-74	-24	-58	82	-6	-4
0.415833	-3129	7331	7014	-9852	304	-3372	-2542	-6120	386	-3297	-5823	-11034	1674	-4775	-4614	-10533	-882	7763	2726	-10490	-1158	-121	5558	-17153	-102	188	-565	-9239	-362	2448	-1683	4428	-149	-124	-120	-65	-61	-53	-102	40	-152	20	36	-74	-19	-56	85	-29	2
0.416667	-1461	7918	6933	-10195	188	-3885	-2644	-5922	502	-3788	-5601	-10325	1782	-4879	-4627	-9864	-1119	7804	2707	-10700	370	35	5556	-17074	-51	372	-742	-9173	-451	2579	-1536	4154	-148	-126	-119	-65	-62	-55	-101	43	-148	22	35	-72	-21	-56	86	-27	2
0.417500	212	8523	6839	-10534	68	-4381	-2775	-5803	555	-4278	-5372	-9670	1741	-5007	-4671	-9184	-1293	7846	2685	-10923	2492	200	5517	-16990	-46	546	-900	-9109	-224	2709	-1344	3878	-146	-124	-119	-66	-61	-53	-102	41	-144	18	35	-76	-22	-58	86	-27	0
0.418333	2156	9123	6726	-10872	-97	-4858	-2901	-5783	681	-4762	-5143	-9073	1593	-5147	-4759	-8506	-1411	7904	2654	-11165	5225	362	5434	-16904	-91	706	-1025	-9042	-176	2832	-1124	3595	-151	-128	-121	-66	-65	-60	-105	39	-154	15	32	-77	-23	-58	82	-33	-4
0.419167	4101	9731	6604	-11190	-172	-5311	-3053	-5831	603	-5243	-4919	-8544	1622	-5314	-4888	-7844	-1478	7962	2620	-11412	8370	536	5310	-16808	46	869	-1129	-8979	-182	2960	-874	3313	-150	-128	-121	-67	-69	-58	-88	34	-151	18	36	-79	-19	-60	77	-32	-1
0.420000	5791	10367	6466	-11499	-370	-5735	-3211	-6005	497	-5715	-4704	-8081	1527	-5503	-5077	-7212	-1611	8036	2584	-11666	11850	713	5140	-16703	-45	1028	-1203	-8906	-201	3091	-607	3036	-152	-129	-94	-63	-65	-57	-108	35	-152	18	37	-77	-24	-55	80	-30	0
0.420833	7515	10969	6325	-11790	-80	-6132	-3382	-6301	438	-6192	-4522	-7696	1466	-5729	-5332	-6624	-1741	8118	2552	-11914	14640	905	4929	-16593	-42	1186	-1258	-8834	-304	3230	-333	2758	-152	-128	-122	-65	-62	-59	-103	38	-151	20	33	-76	-23	-58	81	-30	-4
0.421667	9631	11585	6170	-12090	-514	-6506	-3561	-6733	278	-6669	-4375	-7394	1516	-5992	-5656	-6088	-1908	8206	2488	-12159	17006	1103	4673	-16483	-56	1346	-1278	-8749	-144	3375	-59	2510	-149	-127	-122	-65	-60	-57	-105	38	-150	17	35	-88	-21	-58	87	-30	-3
0.422500	11931	12203	6021	-12334	-425	-6855	-3743	-7308	212	-7146	-4281	-7164	1470	-6295	-6059	-5621	-2352	8296	2449	-12394	19167	1315	4375	-16369	-45	1509	-1316	-8655	119	3529	201	2272	-147	-127	-121	-65	-50	-57	-102	42	-149	18	35	-76	-23	-57	82	-30	-3
0.423333	14584	12818	5854	-12595	-206	-7201	-3955	-8027	166	-7635	-4258	-7016	1356	-6638	-6538	-5230	-3016	8398	2397	-12624	20930	1535	4035	-16258	20	1680	-1332	-8566	611	3697	447	2047	-149	-129	-126	-68	-65	-62	-107	37	-151	15	29	-79	-25	-60	79	-32	0
0.424167	17732	13417	5693	-12832	-199	-7533	-4167	-8891	111	-8131	-4303	-6935	1308	-7016	-7094	-4925	-3785	8517	2345	-12840	22235	1768	3662	-16143	60	1865	-1335	-8430	1700	3879	671	1849	-151	-129	-122	-69	-66	-61	-103	39	-150	17	35	-77	-23	-60	82	-33	-4
0.425000	20998	14004	5548	-13062	-391	-7864	-4371	-9900	101	-8639	-4430	-6918	1188	-7422	-7721	-4715	-4655	8606	2299	-13048	23060	2007	3257	-16045	-50	2063	-1340	-8292	2548	4065	862	1669	-147	-131	-124	-66	-65	-61	-107	39	-152	12	33	-78	-27	-61	77	-30	-4
0.425833	24457	14574	5410	-13288	0	-8204	-4629	-11052	132	-9152	-4646	-6958	1167	-7849	-8411	-4596	-5372	8711	2252	-13252	23054	2262	2825	-15919	-120	2278	-1348	-8125	2384	4265	1024	1521	-152	-130	-122	-68	-65	-82	-109	38	-151	16	34	-78	-23	-59	80	-32	-5
0.426667	28448	15118	5287	-13510	-302	-8557	-4887	-12328	74	-9671	-4962	-7052	1033	-8290	-9156	-4575	-5754	8824	2206	-13451	22336	2526	2375	-15811	-165	2503	-1358	-7936	1604	4465	1131	1395	-152	-131	-125	-67	-64	-59	-110	36	-152	17	33	-78	-24	-61	76	-33	0
0.427500	31850	15643	5175	-13741	-277	-8929	-5160	-13713	-27	-10192	-5374	-7195	644	-8738	-9935	-4642	-5744	8932	2164	-13656	21338	2794	1904	-15708	-204	2744	-1384	-7721	897	4666	1210	1292	-150	-131	-125	-81	-65	-61	-108	36	-152	15	34	-93	-23	-60	80	-31	0
0.428333	32767	16138	5082	-13955	-110	-9319	-5449	-15172	55	-10706	-5881	-7380	185	-9178	-10739	-4793	-5250	9040	2133	-13864	19454	3075	1431	-15604	-370	3002	-1418	-7475	528	4869	1245	1210	-169	-128	-120	-64	-60	-60	-105	38	-146	18	35	-77	-17	-57	78	-30	0
0.429167	32722	16592	5006	-14183	-59	-9731	-5758	-16696	113	-11224	-6482	-7606	120	-9606	-11546	-5017	-4327	9145	2113	-14083	16573	3360	952	-15512	-489	3275	-1476	-7198	373	5059	1242	1141	-145	-130	-119	-65	-59	-58	-126	38	-150	18	16	-77	-21	-56	82	-26	0
0.430000	32767	17002	4943	-14424	-166	-10169	-6096	-18261	-18	-11733	-7174	-7881	-100	-10029	-12343	-5311	-3139	9249	2075	-14325	13129	3646	466	-15426	-427	3558	-1550	-6896	258	5232	1193	1083	-147	-127	-120	-67	-60	-57	-104	41	-147	19	35	-77	-19	-58	81	-30	0
0.430833	32767	17372	4890	-14675	-143	-10633	-6463	-19840	-129	-12227	-7947	-8197	-426	-10429	-13106	-5659	-1697	9348	2053	-14580	9371	3939	-21	-15348	-461	3848	-1650	-6569	43	5375	1098	1035	-150	-128	-124	-65	-61	-68	-108	38	-142	19	34	-76	-23	-59	80	-30	1
0.431667	32767	17696	4847	-14941	-194	-11106	-6865	-21396	-121	-12707	-8783	-8556	-551	-10805	-13821	-6022	10	9443	2031	-14865	5296	4232	-475	-15277	-430	4141	-1772	-6213	-115	5492	971	958	-153	-134	-124	-69	-63	-64	-109	35	-155	24	29	-78	-23	-58	77	-33	-7
0.432500	32767	17964	4811	-15219	-128	-11596	-7299	-22898	-139	-13163	-9642	-8969	-620	-11157	-14464	-6415	1878	9542	2015	-15166	925	4532	-964	-15217	-178	4446	-1912	-5835	-233	5573	805	887	-149	-130	-124	-67	-61	-59	-108	25	-152	16	34	-77	-21	-62	76	-33	-1
0.433333	32711	18164	4781	-15512	-376	-12082	-7760	-24313	-207	-13595	-10582	-9423	-567	-11482	-15030	-6804	3737	9637	1996	-15497	-3176	4834	-1424	-15161	-181	4743	-2081	-5441	-341	5609	608	798	-149	-130	-120	-67	-64	-62	-109	37	-154	18	33	-77	-25	-60	69	-32	-3
0.434167	32343	18353	4751	-15816	-74	-12566	-8258	-25618	-294	-13999	-11524	-9937	-544	-11785	-15497	-7183	5518	9731	1976	-15844	-7073	5132	-1864	-15114	-354	5038	-2272	-5037	-321	5605	381	678	-152	-130	-121	-66	-73	-58	-108	38	-149	18	35	-77	-21	-58	81	-32	-1
0.435000	31903	18467	4711	-16127	-404	-13034	-8794	-26793	-263	-14378	-12473	-10514	-487	-12057	-15869	-7528	7261	9822	1937	-16214	-10103	5424	-2294	-15076	-856	5321	-2487	-4637	-360	5547	131	534	-147	-128	-117	-64	-58	-57	-105	40	-152	17	35	-74	-18	-57	84	-27	1
0.435833	31523	18519	4665	-16445	-270	-13483	-9365	-27817	-126	-14715	-13396	-11142	-617	-12305	-16138	-7837	8885	9916	1916	-16601	-12347	5717	-2709	-15042	-1637	5587	-2718	-4221	-286	5436	-154	340	-146	-130	-119	-66	-60	-56	-103	38	-150	20	36	-73	-16	-52	82	-30	2
0.436667	31084	18524	4607	-16767	-225	-13903	-9978	-28670	-259	-15014	-14287	-11828	-935	-12537	-16319	-8105	10380	10015	1875	-17004	-14148	5999	-3109	-15020	-1323	5829	-2969	-3831	-658	5270	-444	109	-145	-124	-117	-64	-61	-55	-101	45	-147	19	36	-73	-21	-52	93	-29	1
0.437500	29156	18469	4533	-17089	-172	-14293	-10624	-29337	-397	-15269	-15128	-12563	-1045	-12740	-16386	-8314	11803	10116	1816	-17412	-14976	6268	-3492	-15008	-924	6041	-3230	-3458	-1241	5047	-758	-182	-145	-124	-115	-67	-65	-56	-103	35	-147	20	36	-74	-22	-53	84	-30	0
0.438333	22058	18365	4444	-17402	-311	-14646	-11309	-29825	-506	-15478	-15905	-13350	-880	-12917	-16428	-8478	13222	10219	1740	-17819	-14894	6523	-3863	-15006	-1145	6211	-3513	-3121	-1492	4764	-1107	-538	-148	-129	-120	-68	-66	-56	-107	37	-152	18	30	-78	-21	-61	77	-33	-3
0.439167	14283	18212	4331	-17705	250	-14958	-12022	-30124	-645	-15636	-16612	-14172	-568	-13063	-16387	-8589	14472	10329	1657	-18222	-14463	6753	-4214	-15016	-1129	6340	-3807	-2817	-1853	4428	-1443	-953	-139	-128	-119	-68	-64	-60	-105	30	-152	16	45	-75	-24	-58	79	-35	0
0.440000	8422	18013	4209	-17964	-33	-15224	-12761	-30244	-686	-15734	-17219	-15025	-511	-13178	-16301	-8653	15717	10445	1553	-18618	-13888	6962	-4544	-15037	-896	6412	-4114	-2561	-2072	4038	-1784	-1437	-153	-130	-119	-67	-64	-62	-111	35	-151	15	32	-77	-21	-60	78	-48	-7
0.440833	1862	17773	4070	-18246	-346	-15439	-13528	-30184	-813	-15774	-17735	-15887	-663	-13237	-16196	-8676	16992	10568	1434	-19000	-12501	7138	-4856	-15069	-763	6423	-4425	-2352	-1947	3595	-2160	-1946	-147	-131	-122	-68	-63	-58	-107	37	-148	13	33	-75	-19	-57	81	-32	-3
0.441667	-4098	17499	3929	-18473	-200	-15617	-14295	-29941	-853	-15741	-18143	-16730	-746	-13294	-16077	-8667	18074	10701	1305	-19356	-10809	7280	-5144	-15112	-573	6361	-4746	-2198	-1889	3100	-2528	-2593	-150	-132	-120	-66	-59	-58	-105	38	-151	15	34	-74	-19	-56	79	-31	-3
0.442500	-9440	17195	3810	-18673	-200	-15749	-15062	-29545	-876	-15642	-18455	-17558	-685	-13289	-15977	-8637	19037	10838	1162	-19702	-8781	7376	-5415	-15172	-266	6234	-5061	-2108	-1969	2547	-2901	-3281	-148	-127	-130	-69	-65	-56	-103	40	-150	20	34	-77	-19	-56	81	-30	0
0.443333	-14139	16856	3656	-18836	-126	-15840	-15824	-28994	-893	-15474	-18666	-18321	-538	-13239	-15912	-8607	19793	10971	1012	-20030	-6397	7414	-5664	-15253	374	5980	-5386	-2076	-1948	1925	-3277	-4035	-147	-126	-119	-64	-63	-57	-105	38	-153	19	36	-72	-24	-55	81	-45	0
0.444167	-18031	16500	3549	-18967	-27	-15893	-16551	-28300	-769	-15234	-18786	-19024	-616	-13142	-15914	-8583	20308	11110	860	-20338	-3935	7396	-5900	-15353	828	5635	-5720	-2109	-1667	1238	-3651	-4856	-146	-126	-118	-66	-63	-60	-102	26	-149	17	34	-74	-24	-58	80	-29	-5
0.445000	-20991	16123	3470	-19063	-35	-15918	-17241	-27466	-662	-14928	-18821	-19635	-576	-12994	-15929	-8575	20630	11241	708	-20655	-1603	7305	-6114	-15475	490	5171	-6058	-2202	-1331	489	-4022	-5737	-148	-128	-119	-68	-62	-60	-105	36	-148	18	34	-72	-22	-56	82	-29	0
0.445833	-23151	15736	3437	-19117	147	-15896	-17870	-26510	-582	-14553	-18780	-20130	-372	-12797	-16031	-8594	20814	11363	563	-20923	-181	7142	-6310	-15623	448	4580	-6395	-2358	-1286	-336	-4378	-6677	-147	-129	-121	-65	-62	-60	-104	37	-151	13	33	-73	-21	-58	79	-33	-5
0.446667	-25069	15339	3457	-19141	-80	-15846	-18424	-25447	-499	-14120	-18670	-20490	-352	-12549	-16195	-8665	20865	11475	438	-21206	722	6891	-6500	-15793	490	3863	-6730	-2568	-1094	-1232	-4725	-7666	-149	-129	-122	-66	-64	-58	-107	32	-155	13	32	-73	-21	-56	78	-32	-3
0.447500	-26839	14935	3516	-19131	109	-15758	-18854	-24285	-442	-13628	-18512	-20708	-339	-12302	-16423	-8778	20562	11570	333	-21485	902	6547	-6673	-15989	316	3014	-7067	-2829	-712	-2212	-5055	-8714	-153	-129	-122	-66	-65	-58	-104	36	-151	16	34	-74	-24	-58	79	-31	-1
0.448333	-27700	14530	3642	-19095	33	-15632	-19229	-23033	-397	-13084	-18312	-20772	-211	-11905	-16699	-8938	19928	11649	267	-21762	-1	6096	-6839	-16203	357	2022	-7393	-3139	-242	-3270	-5350	-9785	-150	-130	-122	-67	-65	-58	-104	39	-151	13	30	-75	-22	-56	79	-28	-3
0.449167	-27917	14125	3852	-19035	142	-15464	-19451	-21712	-326	-12495	-18079	-20680	-82	-11520	-17012	-9156	19147	11700	234	-22043	-1020	5524	-7005	-16436	377	901	-7696	-3490	23	-4402	-5604	-10891	-150	-127	-121	-66	-61	-56	-107	39	-147	19	35	-73	-22	-55	81	-27	0
0.450000	-27405	13732	4083	-18962	-59	-15249	-19537	-20323	-182	-11860	-17826	-20426	-132	-11091	-17354	-9427	18134	11728	261	-22333	-1211	4814	-7176	-16688	308	-369	-7982	-3890	61	-5608	-5810	-12011	-150	-128	-122	-65	-62	-57	-103	37	-150	18	33	-75	-25	-58	80	-28	-1
0.450833	-26273	13333	4323	-18888	-95	-14973	-19469	-18882	-125	-11193	-17558	-20032	-280	-10632	-17698	-9770	16865	11725	333	-22629	-387	3938	-7356	-16946	96	-1754	-8230	-4321	366	-6876	-5943	-13138	-147	-130	-122	-70	-63	-59	-105	39	-150	18	33	-74	-22	-53	81	-26	-4
0.451667	-24808	12933	4565	-18802	-206	-14622	-19239	-17405	-122	-10502	-17281	-19507	-504	-10164	-18026	-10114	15491	11696	487	-22930	765	2896	-7549	-17209	-109	-3250	-8427	-4784	614	-8195	-6006	-14262	-148	-126	-122	-64	-60	-56	-104	40	-148	15	32	-75	-18	-58	79	-29	-1
0.452500	-23137	12546	4778	-18733	251	-14211	-18857	-15909	-112	-9788	-17005	-18870	-513	-9630	-18316	-10524	14045	11636	713	-23227	1665	1674	-7759	-17466	-341	-4843	-8561	-5272	596	-9548	-5966	-15374	-149	-128	-121	-64	-62	-58	-94	40	-150	20	35	-75	-19	-56	81	-30	0
0.453333	-20269	12160	4926	-18680	302	-13690	-18303	-14414	-79	-9059	-16723	-18144	-650	-9103	-18548	-10970	12317	11548	1031	-23524	2745	259	-7983	-17712	-447	-6507	-8623	-5793	423	-10934	-5817	-16478	-148	-127	-121	-65	-62	-57	-105	39	-150	17	37	-75	-21	-56	76	-28	-1
0.454167	-16755	11779	4979	-18648	89	-13086	-17598	-12926	43	-8319	-16439	-17347	-867	-8558	-18706	-11434	10508	11434	1446	-23812	4153	-1355	-8217	-17936	-523	-8242	-8586	-6345	304	-12323	-5534	-17545	-151	-124	-120	-64	-62	-57	-104	40	-149	18	37	-77	-19	-55	80	-27	3
0.455000	-12949	11395	4900	-18646	174	-12392	-16742	-11451	58	-7568	-16144	-16517	-882	-8008	-18773	-11913	8709	11287	1964	-24088	4959	-3153	-8470	-18127	-453	-10006	-8441	-6925	243	-13685	-5109	-18573	-147	-126	-120	-65	-61	-56	-102	43	-148	21	42	-73	-18	-57	82	-26	0
0.455833	-8789	11017	4640	-18677	56	-11593	-15748	-10016	71	-6817	-15842	-15685	-954	-7464	-18740	-12402	6957	11116	2600	-24335	5308	-5153	-8673	-18286	-384	-11771	-8162	-7532	131	-14989	-4528	-19560	-139	-124	-118	-63	-60	-57	-101	41	-151	19	36	-75	-21	-53	82	-25	-3
0.456667	-4562	10644	4206	-18756	108	-10709	-14636	-8647	177	-6078	-15528	-14879	-870	-6938	-18609	-12887	5390	10904	3358	-24560	4821	-7325	-8871	-18406	-401	-13494	-7748	-8173	-62	-16215	-3784	-20499	-151	-129	-120	-67	-63	-58	-104	71	-152	19	37	-76	-22	-57	82	-28	0
0.457500	-300	10287	3517	-18874	209	-9746	-13428	-7364	181	-5356	-15197	-14099	-850	-6426	-18373	-13360	3850	10664	4260	-24743	3182	-9628	-8997	-18471	-361	-15126	-7169	-8844	-96	-17330	-2860	-21390	-147	-125	-122	-65	-62	-57	-102	42	-132	18	36	-75	-23	-55	81	-28	-3
0.458333	4033	9927	2576	-19031	213	-8716	-12149	-6177	140	-4659	-14837	-13445	-1344	-5948	-18030	-13820	2381	10376	5308	-24885	981	-12047	-9044	-18490	-217	-16639	-6412	-9561	1	-18315	-1732	-22238	-155	-128	-122	-67	-65	-61	-107	34	-164	16	34	-79	-24	-59	79	-32	-3
0.459167	8164	9587	1371	-19233	177	-7643	-10828	-5098	99	-3993	-14446	-12859	-1480	-5505	-17604	-14254	1087	10065	6505	-24973	-1332	-14527	-8969	-18452	-159	-17999	-5456	-10301	46	-19130	-419	-23025	-151	-128	-121	-69	-55	-59	-136	35	-153	19	34	-79	-23	-59	77	-32	-4
0.460000	11810	9271	-103	-19491	15	-6545	-9489	-4175	35	-3363	-14025	-12383	-1051	-5111	-17093	-14658	89	9713	7847	-25004	-3402	-17021	-8745	-18359	-324	-19168	-4306	-11085	-3	-19749	1084	-23757	-146	-127	-122	-67	-63	-58	-104	36	-153	15	35	-75	-32	-59	81	-25	-4
0.460833	14837	9003	-1834	-19752	193	-5439	-8150	-3380	-264	-2786	-13571	-12029	-366	-4771	-16532	-15034	-632	9316	9336	-24983	-5418	-19501	-8337	-18212	-406	-20113	-2953	-11898	-34	-20167	2754	-24440	-154	-127	-120	-67	-64	-58	-107	39	-149	19	35	-74	-21	-58	84	-28	-3
0.461667	17715	8735	-3781	-20068	229	-4353	-6845	-2750	-487	-2263	-13085	-11800	-75	-4487	-15930	-15369	-1463	8885	10962	-24898	-7602	-21891	-7717	-18019	-275	-20815	-1408	-12742	150	-20369	4587	-25073	-148	-125	-124	-66	-62	-58	-104	39	-149	18	33	-77	-22	-55	84	-26	3
0.462500	20174	8531	-5912	-20406	54	-3316	-5613	-2262	-181	-1805	-12571	-11701	-501	-4266	-15315	-15677	-2063	8407	12695	-24755	-8851	-24135	-6862	-17787	-317	-21268	326	-13603	452	-20351	6566	-25662	-149	-126	-119	-66	-61	-57	-103	39	-148	22	37	-73	-17	-52	85	-26	2
0.463333	22161	8392	-8131	-20766	-115	-2359	-4479	-2001	222	-1420	-12044	-11724	-549	-4110	-14704	-15946	-2450	7908	14503	-24552	-9525	-26172	-5753	-17530	-438	-21466	2226	-14479	510	-20118	8676	-26205	-148	-126	-118	-63	-64	-58	-104	40	-151	21	39	-74	-34	-57	81	-28	0
0.464167	23714	8323	-10375	-21141	-43	-1492	-3462	-1893	247	-1111	-11507	-11860	-395	-4009	-14114	-16176	-2815	7383	16353	-24300	-9570	-27950	-4382	-17261	-520	-21422	4289	-15361	359	-19678	10873	-26700	-148	-134	-122	-68	-60	-61	-108	37	-151	18	35	-73	-19	-57	82	-29	-1
0.465000	24895	8342	-12545	-21494	-297	-736	-2585	-1969	196	-884	-10968	-12096	-351	-3968	-13573	-16368	-3072	6826	18190	-23999	-9669	-29421	-2735	-16991	-470	-21156	6482	-16228	225	-19060	13123	-27151	-152	-130	-125	-70	-67	-61	-110	35	-155	16	32	-61	-23	-61	77	-35	-7
0.465833	25149	8463	-14542	-21900	-172	-100	-1857	-2220	141	-733	-10456	-12416	-287	-3963	-13085	-16516	-3212	6313	19978	-23655	-10021	-30564	-791	-16728	-544	-20695	8783	-17065	231	-18280	15404	-27545	-150	-130	-99	-67	-64	-61	-109	36	-154	13	33	-75	-24	-59	80	-30	-5
0.466667	25504	8700	-16282	-22276	-12	409	-1287	-2639	133	-658	-9944	-12804	-109	-3989	-12664	-16624	-3352	5790	21674	-23271	-10315	-31338	1406	-16527	-444	-20079	11154	-17859	103	-17378	17662	-27890	-152	-131	-125	-69	-63	-61	-111	34	-152	15	33	-79	-21	-46	79	-33	-6
0.467500	25905	9062	-17652	-22645	-503	786	-901	-3213	91	-659	-9499	-13233	165	-4058	-12324	-16680	-3290	5301	23210	-22865	-10252	-31736	3825	-16306	-98	-19357	13551	-18596	-15	-16392	19874	-28173	-148	-132	-121	-68	-61	-61	-108	36	-152	15	33	-78	-26	-59	81	-30	-1
0.468333	25704	9557	-18570	-22976	-362	1027	-687	-3926	89	-721	-9101	-13691	339	-4130	-12047	-16686	-3161	4862	24534	-22448	-10177	-31749	6437	-16170	344	-18579	15943	-19277	33	-15352	22000	-28392	-148	-130	-120	-67	-63	-58	-104	40	-148	18	36	-76	-22	-55	87	-28	0
0.469167	25248	10186	-18986	-23309	-341	1155	-649	-4764	137	-844	-8773	-14168	178	-4194	-11868	-16641	-3000	4489	25611	-22033	-10269	-31406	9187	-16109	450	-17798	18309	-19891	-36	-14317	23997	-28540	-146	-131	-120	-65	-66	-55	-104	39	-137	18	37	-75	-26	-56	85	-28	0
0.470000	24475	10947	-18856	-23605	-578	1164	-784	-5715	62	-1016	-8518	-14623	147	-4245	-11753	-16542	-2777	4193	26399	-21639	-10528	-30716	12043	-16130	539	-17061	20593	-20454	-176	-13327	25831	-28610	-146	-128	-120	-67	-64	-58	-110	39	-149	21	36	-73	-22	-57	78	-27	-1
0.470833	23445	11837	-18164	-23888	-481	1085	-1077	-6758	84	-1224	-8351	-15064	445	-4265	-11696	-16381	-2513	3988	26876	-21276	-10959	-29700	14962	-16243	568	-16426	22757	-20949	-249	-12420	27447	-28593	-149	-128	-119	-65	-63	-56	-104	41	-150	19	37	-73	-18	-53	82	-33	-1
0.471667	22333	12850	-16927	-24160	-270	925	-1521	-7869	-4	-1451	-8271	-15460	680	-4243	-11688	-16157	-2338	3885	27029	-20955	-11358	-28420	17850	-16456	146	-15933	24774	-21411	-186	-11633	28922	-28476	-148	-126	-121	-65	-61	-57	-111	38	-153	20	37	-76	-19	-58	79	-28	-1
0.472500	21343	13981	-15187	-24420	-274	711	-2075	-9023	-88	-1684	-8277	-15810	589	-4172	-11714	-15860	-2188	3892	26851	-20700	-11585	-26922	20662	-16759	-213	-15617	26606	-21848	-143	-11002	30153	-28255	-141	-126	-120	-61	-62	-58	-107	38	-149	18	37	-74	-23	-55	81	-28	0
0.473333	20229	15203	-13021	-24670	-352	454	-2769	-10206	-38	-1916	-8369	-16108	520	-4045	-11762	-15494	-2007	4012	26349	-20528	-11426	-25270	23320	-17179	-783	-15505	28226	-22289	-160	-10550	31171	-27927	-154	-131	-126	-72	-63	-61	-109	35	-154	12	29	-87	-21	-58	79	-29	-6
0.474167	18679	16487	-10535	-24922	-287	182	-3535	-11392	-86	-2123	-8535	-16343	394	-3855	-11799	-15055	-1815	4248	25547	-20441	-11058	-23536	25765	-17685	-1616	-15601	29640	-22735	-147	-10299	31977	-27497	-144	-129	-125	-87	-60	-58	-107	40	-153	17	36	-76	-15	-55	81	-29	-3
0.475000	17263	17807	-7825	-25170	149	-92	-4356	-12563	-180	-2307	-8760	-16513	288	-3610	-11844	-14553	-1808	4599	24482	-20455	-10592	-21785	27942	-18292	-1456	-15916	30815	-23225	-146	-10269	32577	-26975	-146	-126	-119	-67	-60	-57	-107	41	-148	13	35	-78	-18	-58	82	-26	0
0.475833	16178	19127	-5048	-25460	4	-372	-5227	-13704	-164	-2451	-9038	-16626	127	-3313	-11855	-13969	-1666	5050	23181	-20575	-9330	-20079	29794	-18984	-1316	-16439	31762	-23750	-215	-10468	32767	-26374	-146	-125	-117	-68	-63	-59	-107	42	-150	19	36	-77	-21	-53	82	-28	-1
0.476667	15111	20401	-2296	-25711	102	-645	-6103	-14796	-174	-2563	-9345	-16668	142	-2979	-11830	-13341	-1514	5597	21668	-20815	-7623	-18491	31269	-19736	-1237	-17138	32476	-24342	-136	-10898	32767	-25727	-150	-124	-116	-63	-60	-56	-103	41	-152	13	38	-75	-21	-56	82	-29	1
0.477500	14225	21591	247	-26009	239	-913	-6967	-15825	-237	-2643	-9667	-16658	127	-2619	-11761	-12659	-1417	6230	20001	-21178	-5534	-17092	32339	-20550	-958	-17985	32767	-24996	-26	-11556	32767	-25059	-149	-124	-119	-63	-61	-59	-105	39	-150	19	40	-74	-22	-55	82	-27	-1
0.478333	13637	22641	2444	-26333	-14	-1184	-7786	-16772	-263	-2694	-9984	-16608	-57	-2260	-11642	-11946	-1118	6934	18214	-21656	-2890	-15927	32767	-21406	-688	-18936	32767	-25728	51	-12444	32767	-24412	-152	-128	-121	-66	-66	-58	-109	45	-153	18	36	-77	-22	-55	79	-31	-5
0.479167	12805	23499	4174	-26689	-83	-1467	-8547	-17638	-286	-2727	-10280	-16515	-82	-1921	-11469	-11208	-865	7693	16354	-22245	6	-15030	32767	-22289	-521	-19946	32767	-26521	20	-13532	32767	-23823	-168	-127	-119	-66	-61	-58	-108	35	-152	15	34	-77	-19	-58	78	-31	1
0.480000	12246	24141	5341	-27068	328	-1768	-9216	-18404	-294	-2745	-10531	-16389	139	-1592	-11251	-10459	-945	8487	14442	-22931	2854	-14429	32767	-23172	-356	-20959	32767	-27354	-207	-14799	32767	-23329	-149	-128	-121	-66	-60	-58	-104	30	-153	19	36	-73	-22	-59	80	-30	3
0.480833	12354	24509	5884	-27477	-65	-2112	-9792	-19073	-199	-2778	-10770	-16246	55	-1336	-10983	-9735	-834	9310	12567	-23714	6021	-14146	32277	-24054	-242	-21946	32767	-28220	-221	-16231	32666	-22966	-160	-127	-104	-65	-62	-59	-105	42	-150	18	35	-75	-25	-55	80	-31	-3
0.481667	12433	24569	5769	-27915	110	-2513	-10245	-19633	-251	-2830	-10845	-16084	-235	-1162	-10685	-9026	-495	10143	10682	-24585	9197	-14181	31176	-24908	-146	-22853	32767	-29099	-190	-17786	32352	-22768	-152	-128	-122	-68	-72	-58	-109	38	-154	16	34	-77	-24	-39	81	-32	-4
0.482500	12686	24284	4963	-28378	336	-2992	-10571	-20089	-230	-2925	-10895	-15923	-326	-1087	-10363	-8358	-160	10974	8834	-25509	12073	-14506	29683	-25717	-120	-23656	32369	-29958	-259	-19425	32023	-22754	-151	-128	-120	-66	-62	-55	-104	41	-150	21	35	-73	-22	-56	82	-28	-1
0.483333	13134	23636	3496	-28852	127	-3549	-10751	-20421	-163	-3078	-10861	-15750	-254	-1134	-10036	-7741	314	11783	7063	-26467	14692	-15139	27851	-26464	-53	-24329	31777	-30783	-279	-21122	31689	-22942	-149	-129	-121	-66	-61	-58	-103	40	-150	20	36	-70	-18	-59	79	-28	0
0.484167	13288	22603	1429	-29328	146	-4202	-10791	-20643	-221	-3315	-10757	-15583	-272	-1320	-9726	-7205	760	12556	5389	-27436	16575	-16012	25746	-27139	30	-24872	31047	-31557	-249	-22811	31362	-23341	-151	-127	-120	-61	-52	-56	-105	39	-153	20	37	-75	-19	-55	80	-32	-4
0.485000	13268	21186	-1155	-29820	222	-4977	-10689	-20749	-67	-3652	-10580	-15425	-339	-1660	-9452	-6734	1100	13278	3812	-28394	18009	-17096	23432	-27733	28	-25283	30152	-32187	-191	-24446	31059	-23926	-147	-128	-121	-64	-62	-56	-104	36	-153	21	38	-70	-24	-56	81	-66	-6
0.485833	13226	19394	-4135	-30296	55	-5864	-10445	-20736	-40	-4106	-10348	-15270	-287	-2160	-9232	-6361	1533	13946	2360	-29321	19238	-18348	20995	-28228	28	-25576	29098	-32478	-285	-25979	30780	-24684	-152	-131	-120	-66	-62	-58	-108	39	-154	17	35	-77	-24	-56	78	-33	-5
0.486667	12904	17247	-7394	-30761	164	-6855	-10071	-20611	-150	-4683	-10076	-15124	-185	-2819	-9089	-6075	1963	14547	1029	-30196	19963	-19715	18534	-28623	196	-25775	27846	-32589	-332	-27367	30523	-25575	-151	-129	-130	-65	-64	-62	-108	38	-170	17	33	-77	-28	-55	80	-31	-3
0.487500	12251	14746	-10811	-31183	-73	-7973	-9573	-20368	-196	-5385	-9777	-14984	-191	-3635	-9036	-5874	2522	15078	-165	-30994	20399	-21145	16134	-28914	143	-25902	26416	-32649	-341	-28561	30295	-26575	-149	-129	-124	-67	-66	-59	-107	40	-149	18	34	-73	-22	-57	79	-28	0
0.488333	11305	11959	-14227	-31607	96	-9167	-8977	-20013	-88	-6216	-9429	-14846	-265	-4605	-9087	-5763	2844	15527	-1212	-31702	20227	-22578	13932	-29106	192	-25989	24799	-32671	-424	-29543	30085	-27621	-148	-128	-122	-63	-62	-60	-105	43	-148	23	40	-75	-7	-56	84	-27	0
0.489167	10284	8925	-17528	-31979	-68	-10441	-8306	-19556	-68	-7171	-9181	-14702	-721	-5712	-9251	-5736	2965	15884	-2106	-32263	19750	-23968	11975	-29212	218	-26071	23003	-32669	-415	-30267	29876	-28661	-149	-128	-116	-62	-61	-58	-107	39	-147	20	38	-72	-19	-52	79	-28	0
0.490000	8944	5710	-20597	-32299	106	-11745	-7588	-19016	-168	-8245	-8931	-14564	-1229	-6941	-9536	-5792	3041	16142	-2854	-32508	19094	-25273	10308	-29240	252	-26183	21059	-32693	-318	-30736	29654	-29636	-153	-128	-138	-64	-66	-62	-107	39	-154	17	36	-77	-26	-58	77	-32	-6
0.490833	7352	2368	-23331	-32574	125	-13085	-6848	-18368	-196	-9413	-8736	-14414	-1078	-8258	-9922	-5918	2810	16300	-3441	-32624	18010	-26444	9047	-29204	333	-26330	19032	-32673	-289	-30922	29415	-30490	-151	-127	-119	-66	-64	-57	-103	39	-153	18	36	-75	-15	-55	81	-28	0
0.491667	5401	-1015	-25644	-32669	-64	-14403	-6112	-17657	-109	-10646	-8606	-14258	-1006	-9634	-10414	-6108	2499	16349	-3879	-32651	16953	-27443	8241	-29117	339	-26536	16966	-32688	-373	-30849	29124	-31193	-151	-131	-122	-70	-61	-61	-105	39	-150	18	35	-78	-23	-56	80	-30	-5
0.492500	2697	-4367	-27492	-32726	-340	-15666	-5424	-16856	-68	-11923	-8558	-14090	-1016	-11045	-10989	-6333	2172	16284	-4158	-32681	15600	-28240	7915	-29009	293	-26803	14938	-32668	-503	-30520	28764	-31699	-149	-126	-120	-67	-62	-59	-104	38	-149	18	36	-81	-23	-60	80	-28	-3
0.493333	-252	-7666	-28830	-32726	207	-16849	-4811	-16014	-125	-13206	-8603	-13917	-784	-12479	-11645	-6598	1559	16106	-4290	-32681	13386	-28812	8086	-28896	414	-27125	13024	-32683	-509	-29946	28317	-31984	-151	-128	-109	-70	-60	-58	-104	39	-149	18	36	-78	-19	-56	81	-29	0
0.494167	-2890	-10760	-29651	-32747	-77	-17910	-4298	-15139	-57	-14469	-8742	-13732	-724	-13886	-12328	-6897	905	15803	-4270	-32692	11568	-29148	8744	-28801	408	-27495	11293	-32685	-249	-29178	27779	-32015	-148	-128	-132	-67	-62	-59	-107	39	-149	18	34	-78	-24	-59	79	-29	2
0.495000	-6024	-13624	-29983	-32754	-222	-18821	-3911	-14245	99	-15686	-8972	-13530	-693	-15229	-13034	-7210	313	15383	-4118	-32699	10575	-29239	9870	-28735	253	-27890	9840	-32679	-115	-28237	27140	-31790	-151	-126	-129	-66	-60	-59	-105	38	-151	22	36	-75	-21	-56	82	-31	2
0.495833	-9243	-16216	-29856	-32745	-223	-19567	-3667	-13352	78	-16819	-9288	-13332	-492	-16495	-13734	-7525	-385	14855	-3837	-32684	9259	-29078	11420	-28726	269	-28275	8719	-32693	-186	-27175	26406	-31311	-150	-128	-119	-65	-60	-58	-103	50	-147	20	40	-75	-19	-55	81	-28	0
0.496667	-12520	-18487	-29319	-32758	-202	-20125	-3579	-12486	28	-17838	-9673	-13126	-407	-17660	-14392	-7851	-1098	14182	-3441	-32700	7402	-28679	13325	-28782	268	-28626	7990	-32668	-299	-26038	25587	-30575	-148	-122	-116	-61	-62	-57	-104	41	-150	21	38	-72	-17	-57	82	-26	2
0.497500	-15828	-20418	-28438	-32740	-97	-20484	-3639	-11667	-17	-18729	-10118	-12926	-420	-18709	-14996	-8172	-1772	13394	-2953	-32679	5186	-28045	15493	-28904	267	-28914	7677	-32609	-309	-24872	24704	-29605	-148	-127	-122	-64	-59	-58	-105	39	-148	30	36	-76	-23	-53	81	-29	-3
0.498333	-18878	-21960	-27270	-32757	-38	-20649	-3851	-10920	-156	-19480	-10606	-12734	-445	-19636	-15518	-8480	-2464	12493	-2392	-32681	2667	-27197	17881	-29108	251	-29113	7790	-32503	-177	-23720	23778	-28429	-155	-131	-127	-69	-65	-61	-108	34	-155	11	29	-84	-25	-60	77	-32	-5
0.499167	-21590	-23112	-25949	-32742	-214	-20623	-4193	-10270	-80	-20074	-11102	-12549	-322	-20432	-15940	-8772	-3050	11492	-1753	-32555	-370	-26154	20351	-29374	160	-29180	8336	-32421	-272	-22621	22857	-27099	-152	-131	-128	-70	-68	-59	-111	36	-158	17	32	-80	-23	-59	80	-30	-4
0.500000	-24301	-23853	-24487	-32753	-227	-20411	-4640	-9738	-4	-20512	-11589	-12380	20	-21087	-16240	-9047	-3692	10395	-1106	-32399	-3690	-24942	22825	-29705	184	-29108	9262	-32373	-356	-21618	21975	-25645	-150	-130	-126	-68	-63	-52	-107	35	-152	16	32	-79	-28	-59	80	-30	-3
0.500833	-27208	-24210	-23008	-32755	-436	-20051	-5175	-9310	-94	-20796	-12049	-12227	150	-21612	-16420	-9304	-4183	9218	-427	-32256	-6591	-23571	25211	-30092	67	-28874	10511	-32338	-219	-20726	21170	-24125	-151	-127	-121	-67	-63	-62	-109	37	-142	20	33	-79	-12	-55	80	-29	-3
0.501667	-30267	-24201	-21487	-32747	-45	-19556	-5767	-9041	-112	-20939	-12459	-12107	127	-22023	-16489	-9540	-4679	7965	250	-32127	-9339	-22092	27392	-30516	138	-28472	11990	-32337	-141	-19976	20483	-22588	-149	-131	-119	-65	-61	-57	-104	39	-152	19	35	-75	-23	-55	81	-30	-5
0.502500	-32605	-23845	-20062	-32761	-188	-18975	-6379	-8938	-149	-20967	-12806	-12021	395	-22327	-16435	-9759	-5222	6646	915	-32046	-11682	-20542	29283	-30965	187	-27930	13616	-32331	-204	-19367	19938	-21069	-149	-127	-120	-66	-68	-57	-105	37	-152	37	37	-76	-21	-53	81	-29	1
0.503333	-32704	-23187	-18755	-32737	-114	-18338	-6985	-8968	-104	-20892	-13106	-11948	443	-22548	-16280	-9966	-5521	5287	1541	-32009	-13397	-18956	30808	-31416	66	-27236	15271	-32317	-146	-18900	19560	-19624	-144	-128	-121	-66	-61	-49	-102	40	-149	19	36	-75	-22	-51	84	-27	-3
0.504167	-32713	-22262	-17588	-32754	-210	-17690	-7552	-9202	24	-20749	-13273	-11926	172	-22699	-16038	-10150	-5806	3910	2124	-32022	-14767	-17372	31917	-31858	67	-26412	16852	-32256	-169	-18556	19364	-18291	-147	-127	-124	-67	-60	-57	-101	42	-150	18	32	-75	-19	-50	82	-28	1
0.505000	-32723	-21132	-16590	-32736	-121	-17072	-8048	-9569	-102	-20562	-13387	-11938	218	-22807	-15732	-10322	-5986	2520	2654	-32075	-15867	-15832	32558	-32277	68	-25492	18245	-32130	-138	-18324	19350	-17098	-148	-130	-121	-67	-38	-58	-105	41	-150	20	35	-74	-19	-55	82	-31	-1
0.505833	-32709	-19829	-15755	-32752	-375	-16521	-8496	-10086	-118	-20366	-13423	-11986	298	-22900	-15388	-10474	-5902	1148	3137	-32160	-16619	-14349	32706	-32557	-1	-24509	19340	-31907	-75	-18172	19507	-16068	-153	-127	-124	-66	-61	-60	-103	47	-159	19	34	-76	-25	-57	79	-30	0
0.506667	-32725	-18399	-15081	-32758	-1	-16059	-8832	-10738	-146	-20189	-13389	-12080	245	-22968	-15036	-10619	-5896	-206	3567	-32292	-16897	-13007	32327	-32657	17	-23514	20040	-31548	-104	-18076	19811	-15210	-154	-136	-130	-73	-66	-65	-110	33	-155	15	28	-78	-28	-58	77	-49	-5
0.507500	-32708	-16882	-14561	-32750	-189	-15755	-9073	-11500	-158	-20056	-13301	-12211	162	-23058	-14692	-10748	-5835	-1519	3950	-32425	-16598	-11809	31437	-32719	84	-22502	20294	-31020	-134	-17992	20235	-14521	-150	-127	-125	-70	-66	-60	-105	38	-151	17	33	-79	-21	-52	80	-35	-6
0.508333	-32716	-15313	-14166	-32763	-263	-15592	-9208	-12339	-38	-19987	-13170	-12368	220	-23170	-14383	-10862	-5720	-2765	4291	-32585	-15578	-10795	30040	-32730	119	-21550	20056	-30294	-135	-17900	20745	-13998	-149	-129	-121	-68	-63	-59	-103	38	-155	16	36	-73	-19	-55	84	-27	-3
0.509167	-32698	-13736	-13882	-32738	-85	-15608	-9250	-13243	-116	-20007	-13019	-12569	195	-23324	-14132	-10965	-5661	-3939	4598	-32642	-14459	-9996	28166	-32749	94	-20659	19304	-29334	-110	-17768	21280	-13634	-152	-130	-119	-67	-60	-58	-100	40	-151	12	38	-73	-19	-53	84	-27	-1
0.510000	-32715	-12236	-13687	-32753	-147	-15813	-9220	-14205	-187	-20132	-12876	-12786	-67	-23524	-13960	-11055	-5047	-5031	4876	-32686	-13204	-9438	25853	-32752	13	-19868	18061	-28117	-108	-17585	21793	-13403	-149	-144	-120	-68	-63	-57	-102	37	-150	19	35	-75	-19	-55	84	-30	0
0.510833	-32713	-10760	-13555	-32735	-101	-16206	-9127	-15150	-185	-20361	-12747	-13077	8	-23775	-13877	-11134	-3885	-6035	5134	-32688	-11713	-9141	23159	-32735	70	-19191	16387	-26621	-93	-17330	22238	-13285	-149	-128	-119	-67	-63	-104	-102	42	-150	20	54	-72	-24	-53	82	-27	0
0.511667	-31349	-9349	-13458	-32748	-30	-16780	-9012	-16091	-248	-20678	-12661	-13383	28	-24072	-13895	-11207	-2736	-6938	5386	-32696	-10224	-9126	20175	-32767	127	-18618	14358	-24828	-5	-17000	22563	-13240	-150	-125	-115	-62	-67	-58	-103	42	-151	20	35	-75	-26	-55	82	-29	-3
0.512500	-27991	-8009	-13381	-32750	-142	-17522	-8871	-16990	-298	-21137	-12633	-13715	-103	-24415	-14006	-11265	-2322	-7744	5636	-32692	-8656	-9392	16988	-32731	45	-18168	12080	-22734	36	-16592	22733	-13250	-151	-127	-121	-65	-83	-60	-105	39	-150	16	38	-82	-22	-59	84	-28	-1
0.513333	-25329	-6760	-13303	-32748	61	-18412	-8758	-17829	-248	-21650	-12675	-14077	30	-24798	-14221	-11323	-2131	-8446	5891	-32694	-7151	-9946	13688	-32612	74	-17832	9667	-20326	33	-16118	22708	-13278	-149	-126	-118	-64	-61	-58	-102	40	-149	17	35	-72	-21	-57	82	-30	-4
0.514167	-21526	-5593	-13221	-32758	-172	-19426	-8687	-18590	-204	-22245	-12787	-14463	-31	-25208	-14518	-11368	-1249	-9038	6158	-32711	-5560	-10780	10366	-32237	119	-17552	7215	-17616	59	-15588	22470	-13301	-148	-126	-120	-68	-63	-60	-107	40	-152	17	33	-74	-19	-55	85	-26	-3
0.515000	-18372	-4513	-13118	-32740	-97	-20519	-8678	-19259	-316	-22897	-12987	-14878	-190	-25633	-14891	-11410	-1025	-9528	6431	-32690	-3991	-11874	7094	-31677	94	-17378	4906	-14644	36	-15018	22002	-13294	-154	-128	-119	-67	-64	-56	-105	38	-152	17	36	-75	-24	-57	78	-29	-7
0.515833	-18584	-3511	-12986	-32755	-126	-21694	-8766	-19825	-345	-23581	-13268	-15313	-313	-26067	-15308	-11446	-2057	-9902	6721	-32699	-2782	-13218	3960	-30969	483	-17233	2829	-11451	-12	-14466	21302	-13229	-149	-125	-116	-66	-63	-55	-102	42	-150	19	38	-73	-22	-56	85	-27	-1
0.516667	-18248	-2571	-12825	-32730	-61	-22879	-8947	-20265	-247	-24260	-13621	-15764	-524	-26484	-15789	-11484	-3063	-10174	7023	-32682	-1527	-14774	1053	-30100	886	-17106	1094	-8101	18	-13920	20390	-13107	-149	-130	-119	-67	-60	-53	-102	43	-149	20	40	-72	-19	-55	82	-25	0
0.517500	-17714	-1689	-12630	-32748	-131	-24056	-9247	-20628	-248	-24935	-14043	-16223	-957	-26883	-16281	-11524	-4267	-10344	7341	-32693	-332	-16489	-1573	-29069	839	-16971	-212	-4664	-18	-13417	19275	-12907	-147	-127	-118	-65	-60	-58	-97	40	-147	19	39	-75	-24	-56	84	-27	0
0.518333	-17950	-863	-12408	-32746	-9	-25171	-9673	-20872	-374	-25569	-14529	-16698	-1234	-27255	-16780	-11572	-5558	-10422	7662	-32699	752	-18337	-3856	-27874	728	-16807	-1024	-1197	-8	-12979	18011	-12628	-151	-129	-120	-69	-62	-57	-108	37	-151	19	33	-75	-23	-57	80	-29	0
0.519167	-17907	-80	-12151	-32747	-395	-26241	-10217	-21017	-424	-26146	-15063	-17181	-1227	-27617	-17263	-11626	-6657	-10402	7983	-32694	1704	-20256	-5767	-26489	842	-16599	-1306	2225	-13	-12623	16579	-12286	-151	-129	-121	-68	-63	-56	-108	34	-151	18	33	-76	-23	-56	78	-28	-3
0.520000	-17718	669	-11857	-32759	-29	-27182	-10880	-21068	-340	-26638	-15621	-17653	-997	-27860	-17702	-11692	-7580	-10290	8307	-32706	2232	-22188	-7294	-24916	1142	-16318	-1058	5470	-62	-12364	15118	-11866	-150	-130	-122	-66	-52	-56	-109	34	-154	19	34	-78	-22	-55	81	-29	-4
0.520833	-15891	1385	-11533	-32742	115	-27986	-11648	-21043	-240	-27040	-16197	-18118	-638	-28081	-18109	-11759	-8174	-10094	8630	-32683	2476	-24099	-8428	-23142	1214	-15973	-279	8464	-19	-12207	13564	-11400	-153	-128	-119	-64	-47	-57	-103	36	-151	21	35	-74	-19	-53	78	-25	-5
0.521667	-13059	2078	-11173	-32753	-169	-28648	-12521	-20955	-266	-27343	-16770	-18574	-476	-28237	-18447	-11856	-8221	-9818	8946	-32696	2852	-25932	-9189	-21175	1019	-15560	954	11132	-18	-12172	12039	-10883	-149	-127	-119	-65	-62	-57	-105	36	-152	18	35	-77	-21	-57	81	-28	0
0.522500	-9696	2756	-10777	-32730	-59	-29146	-13472	-20811	-322	-27542	-17328	-19005	-8	-28343	-18742	-11965	-7969	-9473	9253	-32678	3225	-27619	-9584	-19029	863	-15082	2569	13402	-56	-12224	10566	-10339	-147	-128	-121	-65	-61	-56	-103	39	-149	20	37	-76	-17	-57	80	-27	0
0.523333	-5793	3402	-10341	-32750	-70	-29476	-14480	-20636	-277	-27639	-17868	-19417	59	-28390	-18975	-12090	-7647	-9070	9555	-32693	3352	-29113	-9651	-16736	534	-14566	4462	15210	-51	-12383	9174	-9791	-151	-130	-119	-67	-57	-60	-104	34	-152	16	34	-79	-27	-59	78	-30	-6
0.524167	-2004	4021	-9873	-32747	-67	-29643	-15527	-20448	-94	-27631	-18367	-19800	-396	-28383	-19151	-12219	-7023	-8611	9846	-32695	3241	-30362	-9419	-14313	378	-14013	6556	16526	-4	-12618	7925	-9248	-147	-131	-122	-65	-61	-60	-103	36	-150	15	34	-75	-57	-58	79	-28	0
0.525000	1617	4615	-9359	-32747	-69	-29648	-16585	-20243	-164	-27531	-18813	-20143	-437	-28326	-19269	-12405	-6199	-8110	10139	-32692	3214	-31343	-8945	-11798	343	-13458	8720	17285	-3	-12918	6838	-8738	-148	-128	-126	-65	-63	-59	-105	34	-152	18	35	-76	-24	-61	79	-31	2
0.525833	5025	5170	-8802	-32759	-186	-29508	-17626	-20046	-156	-27359	-19203	-20450	-285	-28231	-19377	-12585	-5270	-7583	10422	-32690	3229	-32027	-8259	-9232	217	-12927	10826	17490	-80	-13260	5947	-8274	-151	-130	-124	-68	-64	-63	-104	34	-154	17	33	-77	-24	-61	78	-29	-3
0.526667	7656	5680	-8212	-32743	-95	-29212	-18640	-19869	-48	-27119	-19556	-20709	-396	-28102	-19450	-12788	-4293	-7034	10711	-32684	3077	-32384	-7418	-6680	121	-12457	12767	17150	-256	-13627	5256	-7867	-152	-131	-122	-65	-64	-58	-104	36	-153	13	33	-76	-21	-58	74	-31	-7
0.527500	9054	6148	-7582	-32758	-187	-28851	-19592	-19721	-97	-26837	-19845	-20923	-299	-27948	-19510	-13003	-3305	-6476	11008	-32699	2828	-32423	-6476	-4199	76	-12064	14465	16291	-218	-13992	4780	-7524	-151	-130	-122	-66	-63	-62	-103	34	-155	9	32	-78	-22	-56	80	-29	-3
0.528333	9131	6562	-6918	-32736	4	-28380	-20469	-19601	-42	-26522	-20062	-21089	-26	-27772	-19575	-13236	-2429	-5929	11314	-32676	2223	-32117	-5467	-1842	-119	-11776	15821	14958	-138	-14340	4513	-7258	-147	-127	-122	-64	-61	-27	-102	39	-149	19	35	-74	-19	-57	82	-27	2
0.529167	9306	6925	-6229	-32746	43	-27857	-21232	-19522	-80	-26201	-20250	-21208	5	-27591	-19660	-13477	-1858	-5401	11633	-32690	1535	-31499	-4434	328	-167	-11623	16785	13191	-195	-14665	4451	-7075	-147	-126	-119	-62	-65	-57	-100	41	-146	20	37	-74	-23	-55	74	-25	3
0.530000	10154	7215	-5532	-32736	-102	-27305	-21895	-19485	-182	-25882	-20398	-21291	-16	-27412	-19764	-13727	-1324	-4916	11960	-32682	1205	-30578	-3397	2256	-253	-11613	17312	11077	-166	-14950	4570	-6972	-145	-118	-124	-51	-65	-59	-101	41	-149	16	37	-73	-22	-55	79	-28	0
0.530833	11249	7440	-4826	-32745	110	-26744	-22436	-19488	-236	-25592	-20479	-21332	299	-27238	-19907	-13982	-1097	-4482	12304	-32701	838	-29373	-2368	3879	-328	-11760	17393	8692	-161	-15197	4851	-6947	-148	-127	-120	-64	-62	-58	-114	40	-150	20	37	-73	-23	-69	77	-30	-1
0.531667	11458	7586	-4125	-32754	185	-26208	-22842	-19535	-239	-25335	-20534	-21334	612	-27076	-20091	-14241	-1123	-4110	12655	-32697	589	-27926	-1354	5157	-402	-12055	17031	6121	-85	-15399	5262	-6992	-150	-130	-126	-68	-63	-63	-107	34	-153	16	34	-74	-23	-63	77	-32	-3
0.532500	10249	7666	-3446	-32747	-200	-25723	-23117	-19618	-38	-25129	-20559	-21306	621	-26924	-20318	-14494	-1314	-3815	13023	-32685	715	-26287	-393	6022	-396	-12501	16263	3443	-96	-15568	5782	-7100	-148	-128	-121	-65	-60	-61	-101	37	-150	-5	33	-74	-22	-57	77	-31	0
0.533333	7306	7663	-2798	-32757	74	-25296	-23242	-19731	-82	-24974	-20557	-21248	714	-26785	-20579	-14744	-1786	-3605	13386	-32698	948	-24502	569	6482	-448	-13087	15143	714	-145	-15709	6384	-7258	-150	-125	-124	-66	-61	-58	-104	36	-154	15	34	-73	-22	-58	78	-31	0
0.534167	4417	7589	-2197	-32737	323	-24954	-23226	-19869	-143	-24876	-20537	-21171	865	-26666	-20882	-14982	-2463	-3489	13749	-32680	930	-22640	1523	6502	-506	-13788	13719	-1984	-88	-15840	7020	-7454	-150	-128	-119	-66	-61	-57	-104	38	-150	19	35	-72	-24	-58	77	-27	-4
0.535000	2450	7438	-1660	-32750	-7	-24705	-23077	-20025	-22	-24832	-20499	-21075	740	-26562	-21197	-15202	-2941	-3471	14096	-32691	1170	-20762	2486	6093	-628	-14587	12097	-4562	-160	-15975	7667	-7669	-174	-126	-120	-59	-62	-59	-107	40	-150	19	34	-75	-19	-57	82	-30	0
0.535833	1032	7212	-1193	-32730	-17	-24553	-22798	-20200	-79	-24848	-20434	-20979	665	-26476	-21535	-15404	-3269	-3557	14419	-32678	1471	-18917	3478	5251	-638	-15450	10360	-6987	-186	-16135	8300	-7903	-147	-126	-118	-65	-60	-56	-101	40	-149	18	36	-80	-19	-55	82	-28	1
0.536667	467	6920	-804	-32745	-42	-24511	-22402	-20384	-119	-24919	-20373	-20880	520	-26401	-21868	-15587	-3578	-3741	14704	-32685	1884	-17171	4511	3995	-652	-16355	8592	-9232	-155	-16332	8888	-8134	-147	-124	-116	-63	-60	-58	-100	41	-149	20	38	-72	-19	-55	82	-26	2
0.537500	392	6558	-505	-32746	6	-24547	-21899	-20572	-82	-25025	-20290	-20787	658	-26341	-22191	-15747	-3853	-4017	14967	-32691	2345	-15583	5595	2377	-700	-17270	6880	-11278	-155	-16586	9422	-8357	-144	-121	-120	-95	-64	-58	-103	41	-148	21	35	-72	-21	-53	85	-29	0
0.538333	451	6132	-293	-32745	-43	-24685	-21311	-20761	-93	-25175	-20194	-20695	783	-26292	-22494	-15888	-4083	-4379	15167	-32683	2565	-14188	6734	425	-683	-18175	5301	-13120	-134	-16920	9880	-8559	-147	-113	-118	-66	-59	-57	-104	40	-153	15	36	-75	-22	-57	80	-31	-4
0.539167	982	5644	-180	-32758	-130	-24886	-20649	-20947	-138	-25339	-20087	-20619	899	-26246	-22754	-16006	-4247	-4815	15310	-32696	2881	-13018	7938	-1797	-747	-19044	3920	-14760	-183	-17330	10259	-8727	-151	-127	-119	-64	-63	-32	-103	23	-156	19	37	-76	-22	-56	84	-43	-1
0.540000	1610	5111	-150	-32742	-55	-25145	-19921	-21124	-216	-25514	-19955	-20556	1228	-26205	-22967	-16098	-4231	-5304	15386	-32681	3325	-12116	9202	-4254	-863	-19856	2795	-16204	-130	-17833	10553	-8868	-153	-132	-121	-70	-67	-60	-109	35	-152	15	33	-76	-23	-57	79	-35	-5
0.540833	1831	4530	-205	-32754	-94	-25448	-19146	-21296	-153	-25689	-19797	-20512	1258	-26160	-23112	-16161	-4089	-5832	15402	-32695	3607	-11477	10526	-6872	-862	-20591	1980	-17471	-143	-18426	10770	-8960	-146	-127	-113	-69	-63	-59	-103	39	-151	15	39	-74	-23	-56	85	-30	-3
0.541667	1419	3907	-338	-32735	-182	-25766	-18337	-21444	-48	-25846	-19617	-20481	1150	-26124	-23197	-16202	-3982	-6382	15345	-32676	3846	-11120	11883	-9597	-902	-21244	1466	-18588	-221	-19112	10906	-9016	-148	-127	-121	-68	-63	-55	-103	41	-149	19	35	-75	-17	-53	85	-29	0
0.542500	469	3250	-539	-32751	-27	-26089	-17516	-21589	-49	-25984	-19424	-20467	1353	-26081	-23210	-16223	-4187	-6934	15218	-32686	3727	-11036	13239	-12367	-860	-21815	1304	-19584	-236	-19875	10978	-9039	-150	-128	-115	-64	-60	-56	-105	42	-151	22	39	-75	-22	-55	85	-30	0
0.543333	-518	2561	-800	-32736	-315	-26390	-16695	-21719	1	-26091	-19194	-20472	1536	-26040	-23154	-16228	-4339	-7470	15028	-32682	3678	-11226	14574	-15124	-989	-22303	1448	-20489	-221	-20727	11000	-9033	-152	-126	-117	-61	-64	-57	-102	39	-150	20	40	-76	-21	-53	85	-30	0
0.544167	-1618	1849	-1103	-32743	-84	-26661	-15886	-21842	-78	-26165	-18941	-20493	1569	-26002	-23035	-16219	-4478	-7962	14779	-32684	3606	-11667	15846	-17817	-899	-22722	1881	-21336	-178	-21642	10987	-9010	-147	-127	-118	-64	-63	-58	-105	41	-149	22	46	-73	-41	-57	82	-28	-3
0.545000	-2967	1104	-1446	-32751	39	-26884	-15099	-21970	-68	-26201	-18665	-20527	1433	-25966	-22853	-16200	-4630	-8396	14468	-32695	3384	-12338	17032	-20406	-842	-23079	2566	-22142	-148	-22601	10959	-8973	-149	-127	-122	-65	-66	-59	-107	42	-147	19	37	-75	-19	-55	81	-30	-3
0.545833	-4239	370	-1806	-32741	-365	-27045	-14327	-22041	60	-26188	-18377	-20565	984	-25934	-22621	-16176	-4810	-8757	14119	-32682	2944	-13214	18091	-22833	-855	-23397	3455	-22930	-174	-23590	10932	-8941	-149	-128	-120	-66	-65	-57	-107	49	-153	19	35	-79	-18	-56	79	-33	1
0.546667	-5930	-391	-2180	-32759	-289	-27137	-13595	-22124	42	-26143	-18058	-20615	753	-25906	-22347	-16149	-4991	-9021	13730	-32697	2520	-14262	18979	-25053	-835	-23690	4489	-23710	-156	-24590	10932	-8927	-151	-129	-121	-68	-62	-60	-109	37	-150	18	33	-75	-23	-51	80	-28	-4
0.547500	-7530	-1151	-2556	-32738	25	-27152	-12899	-22195	140	-26058	-17734	-20665	438	-25885	-22048	-16127	-5404	-9191	13321	-32680	1876	-15444	19678	-27031	-728	-23977	5608	-24489	-128	-25581	10970	-8940	-155	-130	-121	-63	-61	-60	-107	39	-152	15	34	-78	-25	-61	79	-30	-5
0.548333	-8805	-1915	-2919	-32751	-408	-27095	-12246	-22229	178	-25943	-17403	-20717	-33	-25873	-21728	-16100	-5854	-9236	12899	-32694	1310	-16735	20167	-28763	-735	-24282	6768	-25278	-153	-26550	11064	-8992	-153	-129	-132	-66	-66	-58	-109	39	-154	18	32	-79	-25	-59	79	-30	-4
0.549167	-10197	-2680	-3271	-32735	-129	-26959	-11623	-22255	151	-25797	-17068	-20768	-182	-25868	-21395	-16088	-6110	-9160	12472	-32671	851	-18105	20428	-30227	-711	-24610	7918	-26080	-139	-27477	11223	-9101	-148	-125	-125	-65	-59	-55	-104	42	-149	18	37	-66	-23	-56	82	-29	-5
0.550000	-11411	-3428	-3593	-32716	-132	-26752	-11050	-22260	15	-25628	-16740	-20815	-266	-25876	-21088	-16080	-6368	-8966	12054	-32686	345	-19514	20454	-31439	-667	-24995	9004	-26883	-128	-28372	11457	-9273	-160	-125	-121	-68	-61	-57	-104	42	-151	17	33	-79	-23	-57	84	-29	4
0.550833	-12540	-4170	-3909	-32612	-368	-26488	-10514	-22245	-50	-25452	-16419	-20853	-592	-25893	-20817	-16086	-6533	-8653	11646	-32681	-64	-20950	20254	-32194	-617	-25434	9984	-27667	-136	-29151	11762	-9516	-150	-129	-118	-67	-62	-60	-108	40	-154	19	34	-75	-19	-57	82	-28	0
0.551667	-13677	-4896	-4189	-32484	-179	-26174	-10023	-22210	85	-25258	-16117	-20888	-780	-25920	-20528	-16099	-6705	-8227	11271	-32682	-511	-22370	19844	-32509	-591	-25919	10827	-28431	-165	-29871	12143	-9839	-149	-129	-121	-65	-64	-59	-103	41	-149	17	36	-70	-24	-58	82	-28	6
0.552500	-14447	-5607	-4444	-32331	-62	-25831	-9582	-22154	-19	-25069	-15839	-20914	-910	-25949	-20300	-16119	-6947	-7690	10917	-32698	-859	-23755	19254	-32627	-607	-26495	11510	-29155	-201	-30499	12590	-10221	-147	-128	-125	-96	-63	-59	-109	40	-149	39	32	-74	-19	-56	81	-29	0
0.553333	-14674	-6293	-4656	-32137	-164	-25458	-9182	-22076	-81	-24883	-15593	-20935	-1186	-25982	-20108	-16145	-6924	-7061	10591	-32678	-1265	-25070	18534	-32698	-596	-27104	12022	-29827	-216	-31047	13102	-10723	-161	-126	-120	-66	-61	-57	-105	42	-153	16	34	-73	-21	-57	80	-32	-6
0.554167	-14796	-6950	-4874	-31923	-136	-25090	-8831	-21981	110	-24706	-15377	-20947	-1341	-26010	-19955	-16148	-6896	-6354	10302	-32693	-1497	-26303	17679	-32721	-524	-27771	12367	-30441	-110	-31499	13667	-11278	-149	-124	-120	-64	-59	-57	-105	39	-152	18	35	-74	-19	-58	79	-29	10
0.555000	-14798	-7528	-5053	-31692	-218	-24723	-8525	-21863	45	-24562	-15199	-20952	-1495	-26028	-19851	-16200	-6722	-5585	10045	-32660	-1458	-27425	16782	-32728	-596	-28461	12549	-30984	-95	-31869	14263	-11906	-151	-127	-120	-62	-60	-61	-102	42	-148	20	36	-73	-21	-57	84	-29	-3
0.555833	-14270	-8148	-5215	-31440	231	-24379	-8271	-21730	-50	-24370	-15055	-20953	-1387	-26039	-19778	-16240	-6675	-4772	9816	-32569	-1752	-28432	15878	-32746	-540	-29169	12586	-31452	-112	-32149	14879	-12581	-146	-125	-115	-62	-60	-58	-103	41	-147	20	32	-76	-19	-53	85	-27	3
0.556667	-12717	-8684	-5362	-31177	-29	-24061	-8069	-21579	-50	-24237	-14951	-20954	-1436	-26031	-19745	-16231	-6613	-3938	9601	-32407	-1988	-29308	15009	-32736	-508	-29869	12497	-31841	-150	-32356	15490	-13309	-149	-129	-120	-67	-63	-60	-104	39	-149	16	41	-77	-17	-58	82	-30	-1
0.557500	-9929	-9179	-5502	-30904	-85	-23790	-7930	-21426	-115	-24111	-14879	-20947	-1430	-26003	-19734	-16224	-6329	-3102	9411	-32196	-2133	-30031	14231	-32750	-527	-30546	12323	-32159	-165	-32484	16095	-14070	-153	-129	-116	-65	-62	-58	-103	6	-152	30	37	-73	-22	-58	81	-32	1
0.558333	-5829	-9622	-5631	-30629	-162	-23564	-7829	-21261	-227	-23990	-14848	-20936	-1276	-25947	-19746	-16205	-6054	-2284	9233	-31960	-2240	-30606	13574	-32731	-535	-31179	12083	-32389	-194	-32548	16664	-14859	-150	-129	-122	-67	-67	-61	-107	36	-153	17	35	-78	-25	-59	78	-34	-4
0.559167	-264	-10013	-5757	-30359	-161	-23380	-7794	-21091	-180	-23885	-14844	-20921	-1389	-25855	-19775	-16163	-5688	-1505	9070	-31686	-2222	-31015	13086	-32742	-495	-31755	11814	-32569	-218	-32553	17191	-15647	-151	-129	-121	-59	-62	-60	-107	38	-146	19	30	-78	-25	-58	77	-28	-4
0.560000	6408	-10343	-5888	-30104	-254	-23240	-7814	-20914	-76	-23778	-14863	-20899	-1308	-25726	-19779	-16099	-5241	-781	8870	-31393	-1955	-31266	12785	-32564	-522	-32262	11550	-32632	-66	-32475	17663	-16429	-152	-129	-118	-64	-66	-60	-107	36	-152	17	35	-74	-18	-58	80	-33	-3
0.560833	13817	-10631	-6021	-29863	230	-23139	-7892	-20742	30	-23671	-14896	-20873	-1043	-25558	-19786	-16012	-4976	-125	8673	-31083	-1940	-31352	12688	-32282	-542	-32530	11323	-32678	-138	-32356	18067	-17187	-153	-129	-124	-77	-66	-60	-107	39	-150	19	46	-75	-22	-56	81	-29	-1
0.561667	22107	-10856	-6163	-29659	30	-23074	-8016	-20573	38	-23565	-14941	-20838	-966	-25351	-19777	-15901	-4628	443	8450	-30779	-1766	-31270	12801	-31940	-569	-32640	11156	-32676	-318	-32179	18402	-17909	-149	-130	-117	-63	-62	-57	-105	39	-151	19	36	-53	-19	-53	84	-28	0
0.562500	30068	-11030	-6317	-29459	33	-23036	-8193	-20406	-7	-23448	-14989	-20800	-788	-25106	-19744	-15770	-4083	914	8197	-30452	-1357	-31046	13118	-31555	-563	-32686	11067	-32668	-283	-31976	18655	-18595	-151	-131	-124	-64	-63	-59	-105	63	-147	16	35	-76	-19	-53	85	-30	0
0.563333	32767	-11151	-6488	-29309	2	-23015	-8412	-20246	37	-23325	-15037	-20747	-592	-24822	-19679	-15614	-3552	1286	7914	-30143	-1173	-30672	13619	-31143	-549	-32717	11068	-32602	-311	-31688	18827	-19230	-148	-128	-119	-67	-64	-57	-103	43	-149	18	36	-78	-25	-56	84	-28	-3
0.564167	32622	-11226	-6673	-29196	-80	-22998	-8673	-20093	167	-23186	-15071	-20686	-417	-24502	-19578	-15447	-2897	1550	7596	-29853	-975	-30166	14280	-30698	-509	-32712	11176	-32522	-363	-31390	18956	-19810	-150	-130	-119	-66	-63	-61	-104	41	-145	18	38	-75	-21	-59	84	-29	0
0.565000	32767	-11256	-6878	-29116	-10	-22973	-8960	-19951	123	-23030	-15095	-20609	-259	-24154	-19436	-15272	-2288	1706	7239	-29587	-833	-29540	15064	-30219	-397	-32731	11367	-32439	-357	-31049	19006	-20337	-156	-132	-122	-68	-62	-60	-111	34	-151	12	34	-79	-26	-61	76	-36	-5
0.565833	32767	-11249	-7108	-29075	91	-22945	-9271	-19811	46	-22851	-15093	-20512	-264	-23775	-19254	-15085	-1749	1769	6847	-29352	-771	-28807	15949	-29690	-443	-32714	11678	-32315	-292	-30667	19003	-20804	-152	-129	-119	-68	-80	-62	-109	34	-151	16	32	-78	-24	-58	78	-31	-1
0.566667	32747	-11195	-7356	-29051	19	-22877	-9588	-19678	30	-22648	-15058	-20399	-242	-23374	-19030	-14896	-991	1718	6415	-29149	-568	-27994	16878	-29114	-535	-32617	12056	-32196	-325	-30254	18980	-21216	-153	-131	-124	-69	-66	-60	-109	35	-152	11	35	-82	-25	-59	78	-42	-6
0.567500	32767	-11113	-7629	-29053	-21	-22772	-9903	-19543	-67	-22422	-15000	-20261	-4	-22945	-18762	-14701	-363	1588	5955	-28987	-472	-27118	17812	-28489	-448	-32282	12500	-32062	-356	-29804	18924	-21576	-151	-131	-122	-70	-65	-59	-111	36	-154	13	30	-78	-22	-58	81	-30	-1
0.568333	32767	-11001	-7922	-29075	-262	-22639	-10208	-19409	-160	-22170	-14906	-20099	163	-22517	-18453	-14513	309	1373	5471	-28856	-470	-26209	18710	-27807	-435	-31793	12994	-31910	-299	-29321	18850	-21888	-149	-130	-119	-65	-62	-57	-103	42	-152	19	35	-74	-21	-55	86	-32	0
0.569167	32767	-10866	-8240	-29098	111	-22457	-10490	-19268	-156	-21896	-14779	-19911	157	-22073	-18110	-14330	868	1098	4966	-28767	-668	-25294	19529	-27085	-390	-31191	13514	-31747	-375	-28812	18773	-22165	-150	-124	-116	-64	-61	-63	-105	41	-150	17	32	-75	-19	-56	85	-29	-3
0.570000	32581	-10712	-8576	-29129	-117	-22238	-10757	-19145	-180	-21598	-14623	-19714	59	-21635	-17741	-14161	1311	761	4447	-28716	-817	-24400	20225	-26313	-324	-30487	14044	-31560	-310	-28286	18705	-22408	-153	-127	-119	-66	-63	-60	-105	42	-150	19	35	-72	-24	-55	90	-28	-3
0.570833	32133	-10547	-8925	-29147	-86	-21973	-10965	-19005	-141	-21270	-14435	-19492	47	-21202	-17347	-14004	1706	390	3926	-28691	-606	-23537	20797	-25515	-281	-29705	14559	-31349	-191	-27733	18653	-22626	-148	-124	-119	-67	-62	-57	-103	40	-147	20	33	-76	-19	-57	82	-28	3
0.571667	31739	-10375	-9280	-29154	-129	-21674	-11141	-18860	-111	-20948	-14223	-19256	2	-20784	-16938	-13863	1966	-19	3416	-28691	-404	-22744	21194	-24697	-274	-28858	15036	-31096	-222	-27166	18623	-22821	-147	-129	-119	-66	-62	-60	-107	40	-148	17	36	-52	-18	-56	84	-28	0
0.572500	31357	-10223	-9641	-29137	-154	-21349	-11261	-18712	-38	-20607	-13977	-19000	118	-20387	-16518	-13739	2292	-446	2889	-28701	-306	-22031	21413	-23874	-274	-27957	15488	-30808	-257	-26588	18617	-23003	-147	-130	-118	-68	-60	-59	-102	47	-148	19	35	-75	-21	-56	81	-35	0
0.573333	30947	-10042	-9986	-29096	-471	-20999	-11323	-18560	223	-20258	-13740	-18747	236	-20006	-16091	-13630	2617	-871	2400	-28720	-263	-21423	21441	-23073	-245	-27014	15875	-30475	-371	-26002	18634	-23179	-153	-131	-124	-68	-65	-64	-112	35	-152	13	30	-79	-25	-57	80	-34	-10
0.574167	30360	-9861	-10311	-29031	223	-20640	-11326	-18403	308	-19905	-13480	-18479	97	-19652	-15682	-13530	2656	-1287	1933	-28732	-329	-20920	21287	-22291	-238	-26046	16208	-30081	-403	-25410	18682	-23343	-153	-132	-120	-68	-63	-56	-104	39	-153	18	33	-77	-13	-55	80	-31	-8
0.575000	26425	-9701	-10623	-28930	-4	-20270	-11265	-18236	296	-19557	-13202	-18212	2	-19324	-15239	-13442	2801	-1681	1502	-28731	-249	-20526	20964	-21557	-183	-25065	16474	-29632	-317	-24810	18748	-23490	-149	-128	-118	-66	-61	-56	-102	40	-152	11	33	-77	-21	-55	81	-30	-1
0.575833	16711	-9559	-10860	-28809	-354	-19909	-11135	-18067	355	-19211	-12927	-17948	-40	-19033	-14830	-13362	3070	-2048	1102	-28707	-45	-20263	20471	-20881	-191	-24094	16681	-29130	-341	-24224	18825	-23635	-150	-126	-121	-67	-60	-56	-104	42	-159	19	35	-74	-19	-56	85	-28	2
0.576667	9254	-9421	-11065	-28665	-64	-19569	-10962	-17898	355	-18887	-12661	-17695	5	-18777	-14449	-13296	3226	-2383	739	-28661	6	-20114	19833	-20285	-179	-23160	16825	-28577	-297	-23659	18918	-23765	-147	-124	-116	-66	-58	-56	-104	42	-150	21	38	-75	-21	-52	87	-27	4
0.577500	3741	-9304	-11220	-28500	-7	-19251	-10724	-17731	254	-18588	-12398	-17458	-174	-18557	-14068	-13237	3553	-2682	413	-28593	21	-20075	19100	-19779	-153	-22256	16918	-27965	-121	-23099	19014	-23877	-149	-125	-132	-63	-60	-59	-101	41	-150	19	47	-76	-16	-51	86	-27	-1
0.578333	-2117	-9198	-11322	-28335	25	-18975	-10445	-17572	243	-18316	-12149	-17236	-332	-18375	-13722	-13176	3984	-2940	123	-28492	-174	-20131	18273	-19373	-180	-21413	16959	-27306	-24	-22556	19101	-23975	-147	-130	-122	-68	-64	-60	-107	41	-151	18	32	-77	-26	-57	80	-30	-4
0.579167	-6455	-9106	-11355	-28165	0	-18739	-10122	-17418	180	-18115	-11915	-17033	12	-18230	-13394	-13125	4327	-3143	-125	-28364	-333	-20273	17394	-19070	-229	-20630	16967	-26599	-36	-22025	19189	-24042	-138	-129	-122	-66	-63	-58	-107	39	-150	3	32	-76	-25	-55	81	-29	-1
0.580000	-10123	-9022	-11334	-28000	-114	-18540	-9766	-17270	178	-17874	-11684	-16849	63	-18114	-13095	-13074	4661	-3308	-341	-28218	-98	-20488	16491	-18868	-191	-19918	16967	-25847	-34	-21517	19264	-24072	-152	-125	-121	-64	-62	-55	-105	43	-151	22	36	-76	-23	-57	81	-30	-6
0.580833	-13462	-8934	-11255	-27857	123	-18399	-9382	-17132	208	-17709	-11468	-16684	-275	-18065	-12823	-13014	4870	-3425	-526	-28051	-64	-20741	15594	-18767	-107	-19294	16913	-25075	15	-21034	19330	-24050	-150	-125	-122	-66	-65	-60	-104	42	-151	27	34	-75	-24	-53	84	-28	-1
0.581667	-16668	-8852	-11127	-27735	-47	-18291	-8978	-17009	89	-17586	-11262	-16547	-487	-17994	-12573	-12958	5082	-3502	-689	-27880	-110	-21029	14733	-18768	-111	-18752	16887	-24287	-4	-20575	19380	-23997	-151	-127	-127	-67	-63	-59	-107	38	-154	17	33	-77	-25	-57	81	-29	-1
0.582500	-19840	-8757	-10954	-27646	261	-18236	-8570	-16899	62	-17513	-11071	-16430	-494	-17979	-12345	-12896	5365	-3534	-814	-27709	-188	-21327	13940	-18856	-151	-18301	16803	-23482	-119	-20139	19418	-23875	-148	-127	-128	-64	-60	-57	-105	43	-153	19	35	-77	-23	-55	84	-30	0
0.583333	-22531	-8651	-10744	-27590	153	-18226	-8162	-16804	103	-17470	-10877	-16326	-457	-17993	-12140	-12833	5534	-3527	-928	-27544	-472	-21621	13222	-19023	-79	-17935	16746	-22678	-97	-19734	19443	-23692	-150	-127	-120	-64	-67	-57	-107	40	-151	21	36	-74	-22	-53	82	-28	-1
0.584167	-25025	-8530	-10516	-27563	116	-18255	-7761	-16721	63	-17503	-10694	-16240	-441	-18036	-11953	-12767	5898	-3489	-1002	-27392	-613	-21883	12608	-19254	-61	-17652	16684	-21880	114	-19354	19456	-23444	-152	-126	-122	-63	-62	-56	-98	41	-151	17	36	-70	-24	-56	82	-32	-5
0.585000	-27087	-8388	-10277	-27568	197	-18318	-7388	-16654	11	-17528	-10513	-16166	-431	-18099	-11792	-12699	6288	-3431	-1062	-27269	-724	-22114	12100	-19539	-9	-17454	16625	-21085	368	-19007	19468	-23130	-151	-128	-121	-64	-64	-59	-111	38	-151	18	36	-78	-25	-57	80	-26	-5
0.585833	-28508	-8227	-10037	-27597	315	-18413	-7032	-16605	16	-17614	-10334	-16109	-323	-18184	-11643	-12623	6703	-3354	-1101	-27170	-943	-22291	11715	-19856	-26	-17334	16563	-20344	263	-18690	19463	-22744	-148	-126	-119	-66	-66	-57	-109	40	-151	16	35	-78	-23	-58	81	-31	-6
0.586667	-29249	-8043	-9800	-27640	-96	-18531	-6702	-16568	-27	-17731	-10155	-16056	-185	-18280	-11503	-12550	7397	-3266	-1115	-27103	-1256	-22407	11447	-20195	-28	-17282	16501	-19621	-9	-18404	19464	-22279	-149	-130	-120	-66	-65	-60	-108	39	-156	13	34	-78	-25	-59	81	-29	-4
0.587500	-29821	-7828	-9584	-27682	89	-18668	-6407	-16541	-162	-17879	-9974	-16006	-86	-18391	-11381	-12457	8138	-3178	-1102	-27067	-1414	-22459	11307	-20524	8	-17288	16430	-18939	-22	-18148	19463	-21740	-153	-130	-121	-65	-65	-62	-107	45	-153	18	36	-76	-25	-57	81	-31	-4
0.588333	-29439	-7592	-9392	-27708	29	-18804	-6146	-16521	-154	-18046	-9792	-15956	-167	-18507	-11257	-12360	8903	-3088	-1045	-27055	-1655	-22441	11283	-20839	9	-17343	16350	-18297	-58	-17919	19468	-21139	-148	-125	-119	-63	-61	-56	-104	41	-151	19	36	-76	-27	-55	86	-44	-3
0.589167	-27986	-7334	-9229	-27707	-201	-18949	-5931	-16506	-14	-18232	-9604	-15907	-196	-18629	-11145	-12248	10136	-3011	-975	-27078	-1843	-22360	11362	-21131	-34	-17437	16258	-17692	-218	-17719	19473	-20474	-128	-124	-127	-63	-62	-58	-102	41	-148	19	36	-75	-22	-55	86	-27	0
0.590000	-26066	-7056	-9096	-27665	75	-19097	-5743	-16501	25	-18437	-9426	-15860	-188	-18761	-11042	-12144	11655	-2956	-870	-27124	-1744	-22224	11532	-21389	-46	-17572	16141	-17141	-221	-17555	19475	-19753	-150	-126	-119	-65	-63	-59	-105	38	-152	20	36	-77	-29	-61	80	-30	-4
0.590833	-23468	-6772	-8984	-27545	-40	-19240	-5599	-16503	-69	-18647	-9240	-15800	-148	-18889	-10944	-12022	13370	-2916	-721	-27183	-1513	-22024	11793	-21597	-57	-17721	16015	-16630	-243	-17416	19489	-18983	-151	-125	-120	-63	-66	-60	-109	39	-154	18	35	-73	-21	-56	84	-29	-1
0.591667	-20396	-6469	-8937	-27340	-172	-19376	-5488	-16498	-46	-18857	-9067	-15733	-162	-19013	-10849	-11865	15453	-2903	-538	-27255	-1624	-21780	12116	-21749	-51	-17888	15866	-16173	-575	-17313	19486	-18175	-148	-127	-117	-63	-63	-60	-104	39	-151	19	36	-74	-24	-58	80	-29	0
0.592500	-16921	-6171	-8900	-27037	92	-19506	-5415	-16496	11	-19067	-8897	-15661	-383	-19135	-10759	-11750	17749	-2917	-315	-27330	-1988	-21506	12488	-21845	25	-18053	15698	-15775	-783	-17233	19486	-17330	-149	-128	-122	-64	-64	-59	-100	37	-153	16	35	-75	-23	-58	85	-28	-3
0.593333	-12761	-5869	-8882	-26615	-5	-19626	-5366	-16493	-64	-19271	-8730	-15575	-514	-19247	-10672	-11598	20110	-2956	-68	-27403	-1920	-21206	12901	-21879	-4	-18217	15518	-15405	-869	-17181	19481	-16466	-152	-127	-119	-64	-62	-57	-103	39	-149	18	33	-74	-21	-56	84	-28	-1
0.594167	-8448	-5586	-8878	-26064	-116	-19741	-5352	-16489	-116	-19463	-8576	-15481	-460	-19358	-10586	-11431	22299	-3018	229	-27459	-1802	-20895	13326	-21854	-12	-18364	15323	-15088	-836	-17155	19462	-15588	-150	-125	-119	-45	-59	-58	-107	40	-150	18	36	-73	-18	-58	85	-28	-3
0.595000	-4606	-5318	-8887	-25377	-205	-19847	-5357	-16477	-245	-19645	-8435	-15370	-97	-19454	-10511	-11254	24217	-3105	542	-27502	-1605	-20586	13764	-21774	-80	-18498	15126	-14820	-729	-17159	19433	-14715	-147	-125	-120	-64	-64	-55	-101	41	-148	21	35	-72	-23	-56	87	-26	0
0.595833	-1344	-5062	-8894	-24556	-133	-19957	-5390	-16465	-348	-19820	-8306	-15255	-57	-19550	-10434	-11066	25684	-3205	880	-27528	-1226	-20290	14193	-21640	-207	-18613	14922	-14586	-672	-17176	19385	-13849	-145	-122	-128	-75	-62	-53	-100	42	-146	18	32	-73	-17	-51	86	-26	2
0.596667	1536	-4834	-8902	-23596	-78	-20056	-5424	-16448	-345	-19973	-8190	-15122	-280	-19624	-10366	-10872	26009	-3328	1229	-27529	-1059	-20024	14605	-21464	-107	-18702	14730	-14403	-539	-17223	19319	-13004	-145	-122	-117	-63	-62	-51	-101	42	-146	22	53	-70	-19	-52	86	-24	1
0.597500	3582	-4620	-8894	-22518	-169	-20163	-5472	-16432	-512	-20121	-8091	-14986	-309	-19697	-10301	-10670	25266	-3455	1586	-27504	-832	-19779	14986	-21253	-143	-18774	14547	-14259	-350	-17291	19213	-12184	-147	-124	-117	-64	-62	-57	-102	43	-143	18	37	-73	-25	-58	85	-26	-1
0.598333	4838	-4431	-8879	-21345	-182	-20281	-5528	-16415	-732	-20253	-8010	-14841	-326	-19765	-10239	-10460	23510	-3589	1948	-27464	-477	-19586	15345	-21017	-138	-18830	14383	-14153	-239	-17383	19116	-11401	-151	-131	-120	-69	-69	-64	-112	35	-152	11	30	-79	-27	-60	79	-30	-6
0.599167	5215	-4254	-8853	-20097	-96	-20402	-5585	-16401	-960	-20379	-7938	-14688	-107	-19824	-10177	-10243	20956	-3721	2306	-27394	62	-19429	15656	-20757	-323	-18867	14248	-14080	-85	-17487	18987	-10653	-153	-129	-120	-67	-62	-58	-107	37	-155	16	34	-75	-24	-58	77	-31	0
0.600000	4620	-4078	-8799	-18800	-429	-20534	-5633	-16377	-1126	-20482	-7890	-14523	-56	-19864	-10110	-10014	17739	-3836	2656	-27304	400	-19320	15933	-20485	-683	-18890	14143	-14047	21	-17604	18850	-9945	-152	-130	-119	-66	-64	-62	-108	37	-151	17	37	-64	-23	-58	81	-29	0
0.600833	2878	-3904	-8737	-17500	-24	-20675	-5668	-16354	-1304	-20577	-7847	-14356	-383	-19908	-10041	-9780	13788	-3932	2998	-27195	571	-19255	16190	-20210	-800	-18905	14079	-14031	-38	-17740	18693	-9281	-151	-126	-117	-60	-61	-57	-104	50	-150	18	37	-75	-22	-58	84	-31	-1
0.601667	1192	-3722	-8661	-16213	301	-20833	-5691	-16332	-1297	-20664	-7815	-14188	-309	-19926	-9971	-9541	9328	-4012	3324	-27074	759	-19240	16404	-19942	-664	-18923	14056	-14056	-88	-17888	18532	-8660	-146	-127	-116	-64	-59	-56	-107	36	-151	19	37	-75	-19	-56	84	-21	0
0.602500	-404	-3522	-8583	-15007	-116	-21006	-5697	-16311	-1267	-20743	-7792	-14024	-210	-19942	-9881	-9304	4863	-4072	3632	-26947	898	-19268	16587	-19689	-537	-18943	14074	-14111	-170	-18049	18359	-8083	-151	-128	-117	-65	-60	-51	-107	44	-150	20	36	-73	-23	-57	85	-27	-1
0.603333	-2260	-3295	-8497	-13915	25	-21195	-5683	-16285	-1439	-20812	-7781	-13861	-421	-19949	-9784	-9056	539	-4090	3919	-26821	1157	-19339	16747	-19452	-522	-18980	14126	-14187	-277	-18216	18194	-7544	-149	-126	-116	-62	-63	-59	-102	43	-151	18	35	-74	-27	-53	86	-27	2
0.604167	-3869	-3042	-8414	-12978	108	-21390	-5642	-16265	-1440	-20855	-7763	-13703	-351	-19937	-9676	-8810	-3624	-4095	4158	-26683	1556	-19440	16884	-19237	-581	-19026	14228	-14286	-771	-18392	18034	-7053	-145	-127	-119	-65	-62	-57	-104	41	-150	25	39	-64	-21	-52	85	-30	0
0.605000	-5363	-2756	-8335	-12237	163	-21593	-5582	-16238	-1201	-20924	-7750	-13553	35	-19916	-9550	-8562	-7417	-4066	4443	-26556	1873	-19574	17004	-19048	-851	-19098	14365	-14408	-1602	-18570	17888	-6593	-150	-125	-115	-64	-62	-59	-104	41	-148	19	38	-76	-34	-59	82	-27	0
0.605833	-6748	-2438	-8279	-11716	181	-21809	-5498	-16216	-955	-20957	-7731	-13409	-38	-19879	-9403	-8320	-10608	-4005	4667	-26430	1860	-19731	17112	-18888	-1342	-19190	14534	-14530	-1666	-18738	17765	-6168	-146	-127	-118	-72	-64	-61	-108	44	-147	20	37	-73	-22	-57	86	-28	-1
0.606667	-7664	-2088	-8211	-11445	126	-22017	-5389	-16191	-686	-20985	-7714	-13284	-199	-19825	-9230	-8083	-12974	-3918	4881	-26309	1885	-19906	17209	-18757	-1325	-19307	14697	-14669	-1154	-18915	17666	-5777	-154	-129	-125	-69	-65	-63	-109	37	-156	15	32	-77	-28	-63	79	-33	-6
0.607500	-8013	-1710	-8171	-11454	-4	-22216	-5260	-16166	-713	-20991	-7659	-13158	-185	-19742	-9035	-7850	-14931	-3802	5085	-26192	1929	-20091	17301	-18656	-1126	-19441	14898	-14795	-985	-19067	17607	-5399	-138	-129	-121	-66	-44	-62	-110	37	-151	19	36	-76	-24	-57	85	-31	-1
0.608333	-8329	-1320	-8130	-11742	7	-22387	-5102	-16130	-1422	-20972	-7588	-13043	-238	-19633	-8808	-7625	-16576	-3660	5278	-26073	1808	-20272	17395	-18582	-925	-19577	15104	-14914	-728	-19204	17579	-5044	-150	-124	-119	-64	-62	-58	-107	44	-148	22	37	-74	-19	-55	86	-27	0
0.609167	-8945	-910	-8103	-12307	-9	-22545	-4930	-16092	-1782	-20925	-7499	-12933	-513	-19504	-8544	-7413	-17572	-3497	5461	-25955	1662	-20453	17480	-18533	-756	-19758	15316	-15017	-439	-19319	17592	-4706	-146	-121	-118	-66	-62	-57	-104	43	-149	24	37	-75	-18	-51	89	-28	-1
0.610000	-9614	-512	-8087	-13165	34	-22669	-4742	-16050	-1214	-20855	-7385	-12839	-584	-19342	-8268	-7221	-18443	-3319	5626	-25837	1516	-20623	17561	-18509	-499	-19932	15512	-15105	-289	-19408	17640	-4387	-149	-125	-117	-63	-64	-58	-101	43	-152	22	47	-73	-23	-53	87	-28	0
0.610833	-10289	-128	-8076	-14262	-250	-22759	-4538	-16008	-894	-20755	-7241	-12751	-645	-19155	-7963	-7042	-19065	-3134	5788	-25707	1395	-20777	17636	-18512	-281	-20111	15695	-15165	-119	-19479	17728	-4082	-146	-125	-119	-63	-59	-30	-102	40	-149	19	37	-70	-18	-53	87	-26	3
0.611667	-11038	222	-8058	-15593	-154	-22804	-4324	-15955	-788	-20616	-7062	-12670	-598	-18969	-7635	-6885	-19391	-2940	5936	-25565	1352	-20910	17709	-18557	-211	-20273	15860	-15192	-55	-19476	17847	-3789	-148	-125	-120	-67	-58	-56	-101	41	-147	20	36	-74	-18	-52	86	-26	1
0.612500	-11696	534	-8033	-17104	119	-22804	-4098	-15898	-504	-20445	-6854	-12599	-369	-18700	-7281	-6758	-19353	-2736	6076	-25397	1071	-21010	17776	-18576	-216	-20424	15996	-15189	44	-19443	17975	-3509	-150	-127	-121	-66	-60	-56	-101	39	-150	19	35	-74	-19	-56	87	-28	0
0.613333	-11938	790	-7998	-18742	-91	-22748	-3864	-15840	-352	-20232	-6609	-12528	-420	-18428	-6911	-6656	-18917	-2530	6206	-25203	835	-21078	17831	-18634	-60	-20539	16109	-15141	111	-19363	18163	-3243	-147	-126	-119	-65	-61	-61	-103	38	-148	19	36	-75	-22	-53	87	-26	0
0.614167	-12604	983	-7944	-20453	-130	-22638	-3618	-15770	-193	-20011	-6331	-12466	-528	-18133	-6519	-6577	-18199	-2324	6329	-24972	801	-21097	17877	-18709	108	-20616	16192	-15055	9	-19232	18345	-2993	-148	-125	-110	-67	-62	-58	-103	37	-150	19	36	-74	-18	-55	80	-29	2
0.615000	-13526	1101	-7870	-22170	260	-22474	-3369	-15698	-30	-19691	-6016	-12403	-552	-17840	-6125	-6531	-17374	-2122	6429	-24704	794	-21074	17912	-18797	257	-20648	16243	-14933	3	-19041	18533	-2757	-152	-129	-121	-68	-69	-60	-108	70	-153	17	34	-77	-23	-56	81	-28	-4
0.615833	-13380	1140	-7771	-23842	-292	-22250	-3107	-15620	56	-19359	-5673	-12346	-659	-17486	-5718	-6509	-16338	-1921	6519	-24382	653	-20992	17952	-18890	323	-20619	16272	-14771	70	-18781	18722	-2537	-153	-125	-117	-66	-59	-57	-103	40	-147	21	34	-68	-21	-53	85	-28	-3
0.616667	-12241	1107	-7641	-25433	-187	-21962	-2816	-15534	154	-18940	-5296	-12292	-487	-17131	-5304	-6512	-14974	-1721	6595	-24004	723	-20849	17958	-18998	325	-20531	16272	-14573	140	-18476	18896	-2336	-149	-124	-119	-65	-57	-51	-100	37	-148	18	34	-75	-18	-55	80	-28	0
0.617500	-10615	997	-7485	-26860	-32	-21621	-2537	-15445	296	-18583	-4893	-12239	-288	-16765	-4895	-6541	-13404	-1530	6653	-23568	759	-20648	17965	-19107	396	-20373	16249	-14330	234	-18112	19031	-2160	-148	-130	-122	-67	-61	-55	-102	39	-150	15	34	-76	-19	-53	86	-28	-5
0.618333	-8367	814	-7303	-28109	-168	-21228	-2236	-15354	445	-18149	-4473	-12195	-188	-16386	-4485	-6594	-11831	-1337	6672	-23065	623	-20384	17955	-19221	420	-20139	16207	-14107	226	-17687	19174	-2005	-152	-128	-121	-68	-65	-58	-103	37	-152	15	29	-81	-24	-57	81	-30	0
0.619167	-5584	561	-7100	-29108	-135	-20779	-1921	-15258	621	-17685	-4032	-12148	-252	-16000	-4081	-6666	-10374	-1159	6723	-22492	774	-20051	17938	-19334	377	-19825	16153	-13842	239	-17211	19262	-1874	-149	-131	-124	-87	-68	-59	-107	35	-152	15	30	-78	-26	-58	81	-25	-3
0.620000	-2513	263	-6871	-29834	-51	-20292	-1588	-15153	652	-17190	-3576	-12106	-314	-15604	-3679	-6752	-8800	-980	6741	-21855	1057	-19643	17914	-19440	366	-19431	16086	-13568	309	-16682	19313	-1767	-149	-130	-121	-67	-66	-59	-105	37	-150	15	35	-77	-42	-62	81	-31	-5
0.620833	678	-82	-6630	-30280	-147	-19750	-1236	-15048	818	-16676	-3110	-12061	-273	-15192	-3284	-6849	-7042	-811	6750	-21113	1213	-19162	17883	-19555	347	-18959	16017	-13293	365	-16109	19325	-1676	-148	-129	-120	-66	-63	-62	-107	37	-151	18	35	-75	-24	-58	82	-31	2
0.621667	3552	-451	-6373	-30430	-146	-19166	-861	-14936	962	-16150	-2642	-12020	-112	-14782	-2900	-6953	-5363	-659	6750	-20302	1226	-18607	17850	-19620	399	-18410	15943	-13023	464	-15498	19279	-1630	-147	-127	-119	-68	-58	-57	-101	39	-150	6	33	-77	-22	-57	80	-32	-4
0.622500	5924	-843	-6122	-30294	-354	-18545	-470	-14831	893	-15614	-2178	-11984	20	-14358	-2518	-7053	-3777	-512	6740	-19424	1377	-17988	17807	-19690	357	-17795	15870	-12770	558	-14857	19190	-1601	-148	-125	-120	-66	-64	-57	-103	39	-151	19	36	-75	-13	-55	82	-29	1
0.623333	7924	-1236	-5867	-29873	-118	-17888	-50	-14720	931	-15072	-1716	-11951	43	-13925	-2142	-7158	-2450	-382	6720	-18485	1850	-17299	17762	-19735	480	-17112	15793	-12536	654	-14182	19050	-1606	-152	-132	-122	-68	-63	-61	-107	36	-150	15	34	-80	-24	-63	79	-29	-3
0.624167	9715	-1619	-5625	-29169	-316	-17203	375	-14601	874	-14529	-1266	-11924	72	-13485	-1763	-7253	-1295	-260	6713	-17495	2165	-16546	17722	-19753	455	-16364	15724	-12323	621	-13481	18876	-1627	-147	-127	-125	-65	-60	-57	-104	39	-149	15	35	-77	-19	-57	85	-27	-4
0.625000	10994	-1979	-5400	-28260	-187	-16489	830	-14479	890	-13969	-820	-11895	-142	-13032	-1389	-7339	-405	-161	6668	-16470	2140	-15738	17678	-19737	457	-15558	15658	-12137	527	-12764	18657	-1671	-154	-128	-122	-67	-64	-58	-105	37	-152	18	35	-77	-25	-57	80	-30	-6
0.625833	11850	-2299	-5191	-27124	-227	-15746	1297	-14359	898	-13415	-386	-11872	-369	-12567	-1021	-7421	69	-75	6669	-15432	1863	-14874	17634	-19683	552	-14704	15597	-11984	676	-12034	18407	-1739	-151	-128	-122	-67	-66	-60	-107	39	-154	33	32	-76	-26	-57	80	-31	-5
0.626667	12235	-2588	-5009	-25806	-195	-14976	1782	-14233	771	-12859	24	-11851	-345	-12090	-648	-7481	252	-10	6638	-14403	1629	-13960	17591	-19591	503	-13808	15537	-11861	676	-11294	18130	-1832	-149	-128	-126	-67	-68	-61	-113	37	-151	15	29	-78	-23	-57	79	-33	-3
0.627500	11482	-2815	-4846	-24345	-410	-14185	2279	-14102	718	-12301	441	-11836	-446	-11602	-273	-7534	296	51	6603	-13403	1356	-13010	17551	-19455	391	-12882	15478	-11767	337	-10547	17822	-1939	-149	-127	-120	-67	-66	-58	-104	39	-151	6	35	-76	-24	-60	81	-29	0
0.628333	9902	-2994	-4709	-22776	9	-13376	2805	-13940	621	-11738	846	-11819	-249	-11087	119	-7572	-118	66	6543	-12471	959	-12020	17510	-19269	405	-11915	15420	-11701	-133	-9775	17505	-2066	-130	-125	-119	-67	-63	-56	-102	39	-151	23	36	-74	-17	-55	86	-27	2
0.629167	8393	-3111	-4594	-21155	-230	-12555	3311	-13826	611	-11171	1234	-11811	-38	-10558	510	-7619	-803	64	6466	-11643	611	-11014	17471	-19035	280	-10925	15357	-11660	-304	-9005	17176	-2213	-148	-125	-118	-63	-62	-55	-102	42	-148	18	36	-73	-22	-55	82	-29	-5
0.630000	6602	-3170	-4506	-19512	-220	-11706	3825	-13687	584	-10602	1612	-11810	-102	-10025	917	-7644	-1498	61	6362	-10951	409	-10000	17424	-18751	126	-9924	15284	-11642	-174	-8231	16844	-2374	-151	-128	-98	-62	-63	-55	-102	39	-151	27	37	-73	-21	-52	85	-27	1
0.630833	4761	-3174	-4430	-17878	-155	-10852	4341	-13545	507	-10025	1982	-11814	-100	-9479	1305	-7678	-2253	42	6224	-10425	120	-8970	17376	-18413	122	-8905	15198	-11641	-126	-7454	16507	-2554	-147	-126	-121	-64	-63	-55	-102	43	-150	6	37	-76	-17	-51	86	-26	-1
0.631667	2725	-3114	-4361	-16315	-229	-9996	4848	-13400	458	-9445	2340	-11810	4	-8928	1706	-7712	-2929	16	6043	-10097	-204	-7948	17314	-18030	-26	-7894	15099	-11655	-96	-6675	16172	-2747	-155	-130	-118	-65	-66	-58	-105	39	-151	16	32	-80	-27	-56	81	-30	-4
0.632500	725	-3001	-4287	-14819	-216	-9128	5343	-13255	413	-8860	2691	-11845	-96	-8366	2109	-7748	-3461	-12	5813	-10000	-672	-6931	17243	-17594	-114	-6873	14983	-11669	-48	-5885	15837	-2954	-149	-128	-121	-65	-64	-56	-102	40	-151	20	35	-75	-22	-55	84	-28	1
0.633333	-966	-2828	-4197	-13427	-177	-8261	5822	-13118	405	-8260	3039	-11866	-150	-7789	2514	-7794	-3857	-28	5541	-10159	-1195	-5931	17154	-17114	-69	-5861	14845	-11684	247	-5090	15501	-3176	-151	-128	-120	-64	-65	-59	-102	33	-150	20	34	-75	-21	-55	81	-27	3
0.634167	-2211	-2605	-4091	-12175	-212	-7393	6275	-12957	422	-7654	3382	-11893	11	-7213	2911	-7849	-4047	-26	5212	-10592	-1417	-4954	17045	-16581	-80	-4847	14682	-11694	601	-4286	15172	-3425	-149	-125	-118	-66	-65	-56	-107	39	-151	19	37	-76	-21	-53	85	-27	18
0.635000	-3211	-2336	-3943	-11053	-119	-6532	6700	-12807	379	-7059	3713	-11930	-234	-6638	3303	-7919	-4146	12	4826	-11305	-1729	-3994	16914	-16005	-5	-3847	14490	-11699	621	-3484	14835	-3649	-149	-127	-120	-65	-60	-55	-104	40	-150	20	30	-70	-18	-55	84	-28	1
0.635833	-4138	-2023	-3758	-10103	-401	-5674	7089	-12659	248	-6422	4034	-11969	-550	-6061	3681	-8005	-4097	56	4393	-12292	-1912	-3063	16753	-15389	-19	-2860	14268	-11685	487	-2682	14497	-3905	-149	-126	-118	-63	-61	-55	-103	39	-149	18	38	-68	-16	-52	86	-19	6
0.636667	-4792	-1689	-3515	-9310	-46	-4824	7443	-12514	181	-5806	4346	-12015	-472	-5491	4047	-8108	-3862	154	3911	-13550	-1891	-2166	16562	-14730	-48	-1901	14015	-11653	645	-1889	14147	-4170	-148	-125	-109	-58	-63	-55	-100	41	-145	22	38	-74	-23	-50	88	-26	-4
0.637500	-4814	-1289	-3216	-8688	-256	-3990	7748	-12370	149	-5193	4626	-12069	-452	-4922	4396	-8227	-3597	291	3395	-15032	-2133	-1305	16336	-14041	-15	-965	13730	-11606	848	-1106	13783	-4447	-145	-127	-117	-62	-62	-53	-101	42	-151	21	36	-73	-13	-51	87	-27	-1
0.638333	-4558	-878	-2857	-8229	-221	-3180	7999	-12226	90	-4585	4892	-12138	-509	-4361	4712	-8370	-3306	466	2864	-16684	-2178	-490	16072	-13324	-85	-61	13418	-11530	756	-335	13396	-4742	-149	-111	-121	-66	-64	-56	-107	37	-149	-4	34	-76	-21	-56	80	-30	0
0.639167	-3863	-438	-2429	-7927	-204	-2395	8192	-12084	0	-3983	5131	-12194	-348	-3807	5004	-8532	-3043	680	2348	-18437	-1940	282	15768	-12574	-85	813	13073	-11426	537	413	13004	-5036	-148	-129	-119	-68	-63	-58	-108	38	-150	20	39	-76	-24	-58	82	-29	1
0.640000	-3050	22	-1931	-7767	-115	-1634	8338	-11941	3	-3384	5349	-12259	-458	-3256	5271	-8710	-2944	928	1866	-20221	-1765	1010	15423	-11793	-45	1648	12705	-11302	245	1134	12586	-5346	-149	-129	-126	-66	-66	-62	-109	35	-154	15	29	-76	-23	-58	80	-33	-4
0.640833	-2482	495	-1382	-7726	-366	-893	8422	-11790	58	-2804	5533	-12327	-520	-2713	5505	-8903	-2938	1193	1450	-21937	-1748	1704	15038	-10982	-125	2443	12318	-11132	124	1808	12155	-5662	-151	-128	-121	-66	-62	-57	-108	37	-162	16	36	-77	-23	-56	84	-30	-5
0.641667	-2151	976	-759	-7791	135	-199	8450	-11632	56	-2234	5689	-12385	-559	-2171	5711	-9113	-3048	1483	1118	-23514	-1465	2347	14616	-10160	-83	3181	11914	-10944	-6	2438	11707	-5990	-173	-128	-122	-91	-64	-57	-109	37	-154	20	33	-75	-22	-55	84	-30	-3
0.642500	-1348	1477	-95	-7939	-62	489	8416	-11465	95	-1684	5809	-12466	-719	-1640	5884	-9337	-3263	1769	898	-24851	-1217	2940	14161	-9313	-24	3868	11495	-10707	-403	3025	11237	-6331	-150	-129	-119	-67	-64	-56	-105	40	-152	18	35	-76	-22	-53	82	-30	-3
0.643333	-727	1971	604	-8146	-179	1128	8329	-11286	137	-1146	5893	-12529	-720	-1097	6020	-9573	-3542	2044	811	-25874	-893	3486	13658	-8449	-97	4497	11073	-10443	-535	3559	10749	-6681	-147	-127	-119	-65	-61	-56	-104	40	-151	17	35	-75	-18	-52	86	-29	-1
0.644167	-465	2459	1329	-8384	78	1733	8190	-11091	239	-626	5941	-12608	-593	-561	6126	-9821	-3929	2294	871	-26513	-532	3986	13122	-7572	-32	5071	10642	-10141	-382	4031	10260	-7046	-150	-127	-121	-66	-61	-58	-104	37	-149	19	37	-75	-22	-52	82	-34	1
0.645000	-444	2943	2055	-8631	-42	2298	8001	-10883	519	-119	5953	-12683	-453	-26	6199	-10074	-4197	2512	1085	-26710	-287	4427	12549	-6688	59	5584	10208	-9807	-323	4432	9760	-7420	-150	-128	-121	-68	-64	-58	-87	66	-154	17	35	-78	-26	-56	85	-31	-4
0.645833	-710	3408	2764	-8870	-67	2829	7771	-10649	646	377	5927	-12756	-471	503	6240	-10329	-4558	2687	1448	-26427	46	4822	11930	-5799	130	6030	9779	-9438	-304	4773	9254	-7806	-148	-128	-125	-69	-67	-60	-107	40	-150	25	33	-78	-23	-56	84	-30	2
0.646667	-1080	3854	3455	-9076	38	3309	7501	-10394	659	857	5868	-12831	-322	1029	6251	-10587	-4904	2820	1952	-25630	533	5171	11314	-4918	220	6411	9362	-9038	-146	5036	8754	-8202	-151	-130	-121	-69	-64	-59	-107	38	-151	17	32	-76	-23	-57	79	-34	-1
0.647500	-1490	4280	4097	-9235	-10	3787	7204	-10119	643	1326	5781	-12899	-257	1551	6231	-10843	-5100	2896	2595	-24341	740	5456	10652	-4052	250	6727	8951	-8607	-189	5232	8261	-8608	-154	-127	-121	-70	-64	-62	-108	36	-151	17	36	-77	-22	-56	81	-32	-1
0.648333	-1907	4679	4676	-9320	131	4219	6893	-9815	661	1786	5660	-12975	-107	2056	6181	-11091	-5365	2931	3292	-22587	790	5695	9975	-3210	330	6975	8552	-8150	-441	5361	7775	-9029	-152	-121	-122	-68	-65	-60	-111	37	-153	16	35	-78	-24	-58	80	-30	-1
0.649167	-2566	5045	5177	-9353	-136	4616	6563	-9491	711	2239	5515	-13047	91	2577	6107	-11325	-5447	2921	4064	-20415	952	5878	9276	-2393	396	7157	8165	-7660	-572	5426	7313	-9445	-147	-126	-116	-65	-61	-58	-104	40	-149	16	42	-76	-18	-53	84	-28	5
0.650000	-3437	5375	5587	-9305	96	4986	6235	-9143	616	2688	5347	-13118	139	3095	6011	-11552	-5390	2868	4849	-17899	949	6004	8561	-1620	401	7277	7781	-7160	-598	5426	6863	-9873	-147	-128	-121	-67	-62	-57	-107	28	-146	16	35	-76	-16	-55	85	-30	1
0.650833	-3770	5637	5892	-9178	140	5328	5903	-8767	502	3126	5160	-13195	293	3540	5889	-11756	-5304	2791	5609	-15115	742	6074	7820	-895	366	7340	7402	-6645	-577	5362	6431	-10299	-147	-127	-120	-68	-59	-57	-103	41	-150	17	36	-76	-17	-53	84	-30	0
0.651667	-4038	5919	6092	-8973	282	5644	5583	-8384	579	3552	4962	-13273	454	3992	5746	-11962	-5005	2693	6304	-12135	486	6086	7074	-230	175	7335	7021	-6122	-522	5243	6017	-10722	-149	-128	-122	-58	-61	-60	-105	40	-150	15	34	-75	-24	-56	81	-29	-4
0.652500	-4063	6138	6179	-8691	259	5932	5276	-7986	673	3982	4752	-13355	595	4411	5586	-12143	-4597	2593	6890	-9077	178	6037	6320	374	101	7274	6651	-5604	-377	5072	5621	-11137	-147	-127	-119	-66	-67	-59	-108	39	-152	16	36	-78	-28	-57	84	-28	-5
0.653333	-3875	6303	6156	-8345	302	6199	4993	-7576	636	4390	4534	-13430	683	4806	5413	-12314	-4097	2502	7324	-6043	-162	5934	5558	903	44	7156	6261	-5086	-290	4863	5239	-11543	-148	-128	-120	-88	-65	-59	-109	39	-149	18	33	-77	-23	-57	81	-28	0
0.654167	-3554	6447	6024	-7930	-125	6441	4738	-7169	555	4788	4315	-13515	377	5163	5226	-12470	-3479	2432	7582	-3117	-587	5777	4801	1356	33	6988	5856	-4594	-451	4610	4865	-11926	-148	-127	-119	-63	-63	-59	-108	41	-151	18	38	-75	-22	-55	82	-32	-1
0.655000	-3458	6545	5800	-7470	251	6658	4508	-6760	330	5167	4099	-13596	268	5481	5036	-12616	-2938	2395	7633	-377	-732	5562	4041	1732	-1	6762	5428	-4122	-316	4328	4508	-12282	-145	-126	-120	-65	-59	-58	-105	22	-150	18	36	-76	-21	-53	84	-27	0
0.655833	-2704	6608	5487	-6963	337	6856	4312	-6359	199	5523	3890	-13681	553	5761	4839	-12755	-2532	2398	7456	2104	-672	5289	3284	2021	-162	6495	4968	-3684	-70	4017	4153	-12612	-148	-127	-119	-63	-59	-55	-103	42	-147	16	56	-72	-21	-49	85	-26	2
0.656667	-1744	6635	5108	-6420	90	7027	4146	-5972	34	5850	3687	-13762	859	5997	4643	-12887	-2076	2448	7077	4269	-789	4961	2520	2244	-311	6172	4479	-3289	-25	3682	3794	-12905	-168	-128	-118	-66	-63	-56	-105	40	-154	13	30	-76	-22	-56	82	-30	-4
0.657500	-973	6631	4659	-5856	251	7172	4012	-5602	-109	6148	3501	-13845	742	6193	4459	-13023	-1738	2551	6469	6057	-1128	4588	1824	2382	-196	5814	3956	-2950	-57	3335	3437	-13158	-149	-128	-121	-65	-60	-52	-103	39	-153	19	37	-73	-19	-52	87	-27	-3
0.658333	-73	6605	4205	-5278	211	7295	3914	-5246	-225	6410	3327	-13923	453	6348	4278	-13156	-1393	2702	5665	7450	-1419	4174	1105	2439	-102	5411	3393	-2673	-68	2954	3071	-13371	-150	-126	-119	-76	-67	-56	-105	39	-151	17	33	-78	-25	-57	82	-30	-3
0.659167	920	6561	3703	-4695	109	7381	3842	-4921	-363	6629	3164	-14001	452	6459	4106	-13305	-951	2901	4689	8451	-1292	3715	425	2435	-27	4969	2792	-2450	-82	2605	2702	-13539	-150	-130	-122	-67	-67	-59	-105	37	-152	16	36	-78	-25	-56	80	-30	0
0.660000	2153	6493	3219	-4118	146	7449	3802	-4610	-299	6808	3020	-14054	488	6534	3955	-13441	-617	3141	3583	9071	-1282	3232	-219	2337	43	4486	2155	-2298	-119	2239	2327	-13665	-149	-128	-121	-66	-63	-55	-105	37	-154	17	35	-75	-24	-57	81	-33	-1
0.660833	3556	6417	2796	-3558	371	7482	3787	-4321	-396	6945	2888	-14137	259	6570	3817	-13621	-227	3420	2388	9324	-1480	2715	-833	2182	-135	3978	1487	-2220	-152	1877	1951	-13748	-149	-129	-119	-64	-65	-58	-69	41	-150	19	34	-76	-23	-53	84	-28	-9
0.661667	4850	6331	2399	-3020	560	7484	3796	-4056	-574	7023	2771	-14201	214	6570	3701	-13769	279	3718	1131	9252	-1481	2183	-1394	1967	-165	3430	793	-2219	-43	1524	1568	-13793	-147	-132	-120	-64	-60	-57	-103	42	-148	16	34	-74	-19	-55	84	-30	0
0.662500	5901	6244	2086	-2513	144	7451	3822	-3812	-552	7065	2662	-14250	248	6543	3605	-13950	979	4028	-130	8894	-1493	1642	-1909	1687	27	2850	82	-2291	9	1182	1189	-13801	-150	-128	-118	-64	-63	-58	-101	32	-148	19	34	-75	-18	-52	85	-28	-1
0.663333	6425	6153	1854	-2045	111	7384	3869	-3580	-629	7052	2555	-14296	81	6482	3525	-14141	1748	4340	-1337	8306	-1522	1098	-2371	1356	-14	2258	-634	-2439	-53	849	812	-13779	-147	-129	-116	-62	-61	-56	-101	40	-151	19	37	-74	-21	-55	81	-28	-1
0.664167	7119	6064	1718	-1624	335	7280	3912	-3368	-736	6986	2455	-14335	155	6392	3464	-14339	2261	4642	-2455	7544	-1641	557	-2775	974	-23	1636	-1354	-2665	-64	541	441	-13724	-145	-129	-118	-66	-58	-56	-101	40	-151	17	33	-75	-18	-50	92	-29	0
0.665000	7904	5976	1687	-1254	226	7131	3963	-3162	-725	6877	2347	-14366	263	6274	3412	-14560	2879	4916	-3455	6667	-1425	22	-3125	532	-210	997	-2058	-2964	-112	244	81	-13652	-152	-138	-128	-72	-63	-41	-108	35	-151	10	29	-79	-24	-58	79	-32	-7
0.665833	8585	5899	1768	-928	43	6967	4023	-2961	-728	6716	2240	-14380	42	6134	3371	-14779	3552	5168	-4289	5729	-1202	-490	-3414	42	-285	351	-2725	-3324	-103	-25	-259	-13550	-150	-132	-122	-68	-64	-45	-108	36	-153	15	32	-80	-25	-57	96	-32	-1
0.666667	9126	5832	1971	-648	57	6758	4080	-2753	-740	6517	2124	-14381	-83	5972	3336	-14996	4213	5384	-4957	4776	-1128	-983	-3634	-494	-279	-299	-3345	-3745	-131	-267	-589	-13441	-151	-131	-121	-68	-67	-66	-111	33	-152	12	29	-79	-25	-58	78	-32	-4
0.667500	9529	5778	2280	-410	-308	6513	4131	-2546	-832	6276	1987	-14374	-117	5782	3297	-15215	4920	5559	-5434	3862	-880	-1476	-3798	-1078	-373	-949	-3909	-4224	-260	-501	-901	-13277	-151	-131	-122	-67	-66	-64	-114	36	-150	15	30	-78	-27	-59	77	-31	-3
0.668333	9363	5734	2698	-215	-29	6230	4173	-2325	-874	5999	1831	-14348	-488	5570	3259	-15430	5559	5695	-5719	3022	-687	-1884	-3899	-1706	-560	-1595	-4405	-4751	-236	-698	-1182	-13101	-150	-128	-119	-65	-63	-59	-110	39	-152	19	35	-75	-21	-52	82	-29	0
0.669167	9565	5695	3213	-53	356	5917	4201	-2095	-925	5685	1644	-14304	-527	5329	3206	-15643	6198	5769	-5812	2279	-459	-2289	-3942	-2383	-585	-2232	-4822	-5328	-277	-886	-1454	-12904	-146	-127	-118	-63	-61	-58	-105	43	-148	19	35	-74	-17	-52	79	-30	3
0.670000	9947	5669	3808	75	229	5564	4209	-1855	-960	5333	1424	-14249	-424	5058	3123	-15845	6904	5841	-5732	1658	-189	-2666	-3939	-3108	-600	-2857	-5158	-5944	-328	-1057	-1704	-12672	-146	-125	-118	-67	-56	-59	-108	39	-149	12	30	-76	-21	-55	80	-26	0
0.670833	10103	5643	4474	183	428	5174	4194	-1599	-747	4956	1172	-14178	-575	4764	3014	-16039	7639	5854	-5499	1162	-32	-3022	-3891	-3872	-631	-3458	-5397	-6589	-289	-1216	-1939	-12401	-148	-127	-121	-68	-61	-57	-102	39	-148	17	41	-78	-21	-51	85	-1	-1
0.671667	10407	5630	5201	277	229	4761	4152	-1328	-671	4550	880	-14088	-631	4417	2869	-16214	8336	5841	-5128	790	165	-3345	-3805	-4676	-619	-4031	-5545	-7257	-257	-1373	-2166	-12089	-146	-134	-117	-66	-61	-59	-107	40	-149	18	35	-77	-19	-57	82	-29	0
0.672500	10640	5616	5964	353	204	4290	4085	-1050	-754	4114	545	-13977	-572	4045	2689	-16378	8940	5797	-4657	523	380	-3646	-3683	-5505	-578	-4570	-5601	-7937	-150	-1536	-2385	-11717	-148	-130	-119	-69	-61	-59	-105	39	-151	15	36	-78	-23	-57	84	-26	-1
0.673333	10936	5616	6753	432	102	3796	3982	-759	-699	3662	166	-13844	-468	3622	2456	-16529	9500	5740	-4117	374	396	-3926	-3543	-6354	-560	-5067	-5575	-8630	-96	-1716	-2602	-11282	-150	-126	-124	-69	-73	-61	-109	37	-151	16	28	-79	-26	-61	78	-30	0
0.674167	11365	5611	7548	505	-10	3271	3841	-465	-693	3187	-259	-13684	-475	3167	2176	-16658	10096	5670	-3532	295	428	-4184	-3385	-7212	-539	-5522	-5457	-9319	-152	-1915	-2819	-10774	-149	-129	-119	-65	-64	-61	-108	40	-153	17	33	-77	-22	-59	80	-29	-1
0.675000	11618	5616	8341	590	-181	2714	3669	-162	-744	2692	-722	-13494	-329	2661	1846	-16772	10686	5593	-2937	266	550	-4428	-3218	-8076	-505	-5919	-5261	-9998	-245	-2145	-3044	-10189	-148	-127	-121	-73	-53	-61	-105	40	-152	18	34	-74	-19	-58	81	-29	-4
0.675833	11789	5627	9113	676	-562	2120	3452	138	-619	2181	-1230	-13276	-225	2117	1462	-16863	11281	5518	-2351	261	677	-4659	-3052	-8929	-367	-6257	-5026	-10656	-55	-2413	-3266	-9512	-147	-122	-120	-68	-73	-59	-108	44	-149	18	33	-77	-19	-59	86	-26	3
0.676667	11716	5639	9829	759	-606	1499	3193	435	-441	1652	-1781	-13018	-343	1528	1023	-16941	11928	5440	-1816	252	781	-4879	-2890	-9761	-412	-6540	-4737	-11285	356	-2726	-3501	-8760	-146	-129	-120	-65	-60	-57	-102	43	-150	20	36	-74	-19	-53	78	-28	1
0.677500	11654	5654	10563	860	-287	842	2892	719	-484	1103	-2369	-12728	-36	895	533	-17004	12163	5366	-1320	211	672	-5092	-2742	-10545	-322	-6752	-4423	-11877	286	-3082	-3743	-7904	-146	-122	-118	-63	-74	-57	-104	41	-149	19	35	-75	-18	-56	82	-29	1
0.678333	11700	5666	11210	941	-558	158	2541	985	-547	539	-2992	-12425	236	212	-18	-17057	12316	5293	-894	118	526	-5302	-2617	-11291	-379	-6908	-4096	-12423	-24	-3490	-3995	-6979	-144	-110	-122	-68	-63	-59	-109	40	-148	16	34	-77	-19	-60	80	-28	0
0.679167	11641	5679	11799	1015	-581	-549	2141	1232	-385	-45	-3649	-12049	-46	-517	-615	-17091	12458	5227	-532	-42	429	-5509	-2512	-11980	-372	-7003	-3779	-12916	-159	-3931	-4239	-5981	-149	-129	-120	-67	-65	-61	-107	41	-149	17	34	-99	-24	-59	80	-30	-10
0.680000	11546	5695	12321	1068	-470	-1274	1705	1460	-354	-647	-4327	-11644	-134	-1271	-1248	-17111	12431	5163	-228	-262	511	-5707	-2436	-12608	-300	-7029	-3476	-13338	-284	-4394	-4473	-4921	-148	-127	-121	-68	-63	-60	-107	42	-149	18	33	-77	-22	-58	82	-31	-1
0.680833	11562	5707	12760	1088	-612	-2022	1216	1660	-370	-1276	-5030	-11208	-99	-2056	-1926	-17119	12486	5097	18	-561	539	-5904	-2389	-13170	-329	-7007	-3219	-13685	-214	-4871	-4697	-3825	-147	-129	-120	-67	-61	-59	-105	40	-139	12	35	-74	-23	-58	78	-31	-5
0.681667	11190	5710	13115	1076	-508	-2782	681	1830	-481	-1934	-5743	-10736	-327	-2877	-2630	-17118	12450	5022	216	-944	369	-6099	-2378	-13667	-423	-6950	-3019	-13946	-179	-5343	-4895	-2708	-151	-130	-124	-66	-64	-63	-109	37	-152	16	33	-77	-25	-60	81	-15	-4
0.682500	10993	5707	13386	1008	145	-3549	108	1975	-607	-2615	-6470	-10227	-227	-3720	-3367	-17103	12111	4946	396	-1382	331	-6285	-2396	-14084	-338	-6818	-2882	-14114	-263	-5784	-5058	-1582	-150	-115	-121	-68	-63	-57	-108	42	-148	18	18	-84	-19	-58	81	-30	0
0.683333	11225	5694	13564	888	-275	-4313	-492	2089	-713	-3326	-7193	-9687	-274	-4588	-4127	-17075	11789	4852	561	-1873	331	-6470	-2452	-14437	-356	-6677	-2823	-14186	-252	-6183	-5179	-478	-145	-131	-124	-70	-61	-59	-104	40	-152	18	29	-77	-19	-57	82	-31	0
0.684167	11265	5665	13643	705	-152	-5076	-1136	2172	-1172	-4071	-7920	-9113	-375	-5468	-4904	-17032	11610	4741	728	-2398	360	-6645	-2538	-14725	-316	-6508	-2848	-14152	-379	-6517	-5251	578	-150	-129	-122	-67	-64	-58	-103	39	-150	16	35	-79	-27	-59	79	-32	0
0.685000	11249	5616	13623	467	-10	-5830	-1812	2224	-1300	-4861	-8637	-8517	-301	-6355	-5688	-16975	11294	4608	915	-2937	357	-6819	-2661	-14959	-266	-6320	-2939	-14016	-299	-6775	-5271	1559	-149	-131	-124	-66	-41	-59	-108	36	-148	13	33	-76	-21	-60	80	-31	0
0.685833	11213	5546	13505	149	-277	-6573	-2516	2243	-972	-5670	-9332	-7902	-387	-7251	-6474	-16902	10895	4453	1125	-3469	349	-6987	-2813	-15141	-355	-6120	-3146	-13770	-147	-6918	-5231	2455	-149	-131	-121	-67	-66	-62	-109	35	-150	12	33	-79	-25	-60	80	-31	-3
0.686667	11165	5448	13284	-214	-292	-7296	-3245	2240	-787	-6509	-9998	-7274	-452	-8143	-7261	-16811	10638	4271	1371	-3972	198	-7140	-2991	-15284	-409	-5918	-3412	-13412	-223	-6956	-5142	3246	-150	-133	-122	-68	-65	-61	-109	37	-154	13	33	-76	-30	-59	77	-41	-5
0.687500	11233	5320	12964	-629	-168	-7992	-3987	2210	-535	-7377	-10631	-6638	-391	-9024	-8036	-16696	10274	4055	1632	-4426	44	-7275	-3199	-15395	-524	-5713	-3751	-12954	-417	-6869	-4993	3925	-151	-131	-121	-68	-66	-60	-110	35	-159	13	33	-78	-26	-59	81	-33	-5
0.688333	11405	5161	12556	-1071	-293	-8656	-4741	2145	-357	-8258	-11221	-6002	-313	-9899	-8805	-16555	9924	3812	1974	-4812	-80	-7391	-3424	-15474	-678	-5508	-4146	-12391	-767	-6652	-4798	4478	-149	-131	-122	-65	-65	-60	-109	39	-148	16	33	-75	-19	-55	79	-28	-1
0.689167	11281	4963	12040	-1534	-320	-9292	-5506	2061	-484	-9158	-11771	-5346	-134	-10760	-9557	-16380	9586	3538	2314	-5115	-154	-7491	-3675	-15546	-626	-5310	-4593	-11729	-953	-6316	-4568	4896	-148	-129	-120	-64	-60	-60	-103	41	-150	18	35	-74	-17	-52	84	-28	1
0.690000	10768	4724	11439	-2002	-581	-9891	-6279	1953	-335	-10066	-12260	-4753	-108	-11602	-10289	-16184	9240	3230	2682	-5332	-231	-7576	-3950	-15600	-711	-5113	-5074	-10980	-768	-5868	-4322	5179	-149	-133	-125	-70	-67	-61	-109	38	-152	13	33	-77	-23	-59	79	-30	-6
0.690833	10286	4450	10764	-2457	-202	-10460	-7049	1821	-143	-10963	-12694	-4151	9	-12415	-10979	-15952	8752	2897	3053	-5473	-456	-7635	-4236	-15643	-734	-4915	-5564	-10171	-527	-5316	-4059	5337	-149	-130	-120	-35	-60	-59	-108	39	-149	16	36	-77	-24	-57	81	-29	0
0.691667	10002	4134	10016	-2885	-540	-10960	-7798	1677	-107	-11834	-13053	-3580	125	-13190	-11670	-15678	8148	2538	3415	-5478	-528	-7665	-4534	-15673	-774	-4713	-6055	-9278	641	-4679	-3804	5376	-149	-129	-119	-65	-60	-61	-107	38	-150	18	34	-76	-23	-57	82	-49	0
0.692500	9627	3772	9205	-3261	-557	-11472	-8538	1513	76	-12677	-13343	-3045	123	-13928	-12306	-15373	7568	2149	3758	-5412	-346	-7666	-4843	-15700	-725	-4499	-6531	-8363	1707	-3983	-3577	5305	-147	-127	-122	-64	-62	-60	-108	37	-149	16	33	-78	-19	-59	79	-31	1
0.693333	9390	3372	8347	-3583	-465	-11907	-9258	1334	84	-13469	-13560	-2542	-13	-14624	-12933	-15017	7042	1748	4061	-5264	-208	-7641	-5162	-15696	-673	-4264	-6979	-7400	1299	-3235	-3381	5149	-148	-128	-119	-58	-64	-59	-110	36	-150	18	35	-77	-19	-57	81	-28	2
0.694167	9289	2932	7456	-3841	-672	-12324	-9936	1146	102	-14203	-13701	-2080	-40	-15264	-13515	-14629	6531	1335	4316	-5043	-133	-7577	-5483	-15672	-607	-4005	-7387	-6417	953	-2475	-3246	4914	-150	-129	-121	-67	-61	-56	-105	42	-147	-1	34	-73	-17	-56	81	-29	-3
0.695000	8927	2454	6538	-4027	-896	-12692	-10587	943	138	-14869	-13762	-1662	-204	-15838	-14056	-14194	5965	907	4511	-4767	-203	-7485	-5813	-15613	-508	-3744	-7744	-5427	749	-1724	-3176	4624	-147	-80	-122	-65	-59	-56	-107	39	-148	18	38	-76	-19	-55	86	-26	1
0.695833	8573	1949	5617	-4145	-384	-13019	-11179	740	253	-15445	-13748	-1295	-322	-16338	-14531	-13725	5215	476	4632	-4453	-155	-7355	-6145	-15495	-300	-3432	-8047	-4455	700	-1010	-3185	4299	-148	-128	-113	-66	-57	-39	-102	41	-149	20	36	-69	-21	-53	84	-23	0
0.696667	8821	1414	4695	-4192	-723	-13310	-11734	530	229	-15930	-13664	-974	-284	-16765	-15018	-13217	4447	43	4693	-4110	-17	-7192	-6474	-15323	-153	-3091	-8285	-3506	524	-337	-3284	3948	-145	-125	-119	-64	-61	-55	-99	44	-149	19	39	-73	-15	-52	85	-26	1
0.697500	9085	839	3779	-4179	-556	-13567	-12229	335	261	-16310	-13507	-702	-208	-17109	-15439	-12671	3851	-388	4674	-3765	-47	-6994	-6808	-15084	-112	-2711	-8461	-2595	204	270	-3468	3584	-147	-125	-118	-66	-64	-55	-105	40	-148	19	38	-72	-16	-68	81	-26	1
0.698333	9209	248	2887	-4104	-358	-13790	-12669	108	282	-16594	-13293	-488	-167	-17369	-15823	-12088	3268	-820	4577	-3419	-376	-6770	-7142	-14766	-97	-2300	-8584	-1739	-4	808	-3748	3225	-153	-130	-124	-67	-66	-62	-109	38	-156	12	33	-79	-28	-62	78	-31	-21
0.699167	9082	-361	2027	-4013	-530	-13981	-13050	-96	241	-16770	-13027	-313	-259	-17537	-16165	-11475	2823	-1245	4416	-3094	-888	-6512	-7471	-14359	-149	-1849	-8646	-923	-344	1283	-4110	2879	-151	-129	-121	-67	-62	-63	-107	39	-152	17	34	-74	-28	-57	79	-29	-1
0.700000	8565	-971	1217	-3877	-482	-14129	-13355	-289	193	-16825	-12707	-181	-279	-17597	-16446	-10828	2624	-1660	4192	-2792	-1101	-6225	-7794	-13854	-206	-1370	-8664	-177	-740	1690	-4545	2549	-151	-127	-120	-66	-60	-61	-103	36	-151	17	35	-75	-23	-58	82	-29	-1
0.700833	7725	-1588	458	-3729	-318	-14245	-13602	-475	321	-16815	-12358	-94	-251	-17567	-16682	-10160	2411	-2042	3907	-2528	-983	-5915	-8111	-13257	-269	-866	-8643	501	-844	2044	-5040	2238	-148	-125	-118	-73	-65	-62	-103	38	-151	18	38	-74	-33	-55	82	-27	1
0.701667	6892	-2200	-248	-3595	-263	-14325	-13779	-642	390	-16666	-11986	-49	-270	-17441	-16870	-9474	2289	-2475	3570	-2302	-919	-5585	-8416	-12566	-233	-350	-8598	1105	-697	2360	-5588	1941	-149	-127	-118	-65	-62	-58	-103	39	-148	18	36	-75	-21	-53	84	-30	-5
0.702500	5924	-2809	-896	-3453	-166	-14375	-13895	-800	275	-16445	-11604	-45	-151	-17221	-17005	-8765	2311	-2880	3188	-2112	-768	-5244	-8727	-11788	-29	173	-8539	1636	-788	2650	-6167	1656	-147	-127	-120	-66	-62	-99	-104	40	-150	20	34	-74	-21	-52	84	-27	0
0.703333	4800	-3404	-1491	-3353	-555	-14386	-13950	-946	247	-16152	-11229	-70	24	-16913	-17089	-8052	2284	-3291	2766	-1958	-574	-4892	-9020	-10934	-43	688	-8476	2096	-730	2950	-6762	1369	-152	-124	-120	-66	-61	-57	-100	41	-149	20	36	-74	-21	-51	86	-29	-1
0.704167	3408	-3974	-2021	-3288	-173	-14363	-13956	-1060	281	-15798	-10866	-133	90	-16521	-17114	-7327	2105	-3699	2329	-1835	-417	-4543	-9299	-10020	-118	1188	-8424	2482	-695	3263	-7353	1075	-147	-125	-118	-64	-61	-59	-104	40	-146	19	36	-81	-22	-55	84	-27	0
0.705000	2378	-4518	-2506	-3270	-315	-14311	-13916	-1166	276	-15381	-10524	-227	18	-16066	-17097	-6602	1843	-4113	1854	-1746	-172	-4203	-9564	-9064	-136	1663	-8383	2796	-751	3622	-7921	769	-148	-125	-119	-66	-61	-62	-105	38	-149	19	35	-78	-24	-57	80	-31	-1
0.705833	1496	-5030	-2934	-3297	-67	-14223	-13830	-1255	277	-14929	-10222	-344	15	-15545	-17001	-5878	1704	-4530	1386	-1672	406	-3866	-9809	-8059	-201	2101	-8365	3036	-914	4037	-8445	414	-150	-127	-122	-64	-62	-58	-107	38	-152	19	33	-76	-23	-56	78	-29	-3
0.706667	535	-5499	-3320	-3370	1	-14097	-13713	-1331	187	-14447	-9962	-486	24	-14975	-16892	-5162	1469	-4957	874	-1615	866	-3546	-10026	-7059	-277	2490	-8370	3209	-1297	4522	-8905	56	-155	-133	-125	-70	-66	-65	-111	29	-161	12	29	-79	-34	-60	76	-33	-9
0.707500	-583	-5941	-3670	-3486	-7	-13934	-13566	-1388	244	-13938	-9749	-647	24	-14365	-16713	-4453	1094	-5385	380	-1561	1108	-3246	-10201	-6073	-248	2833	-8388	3312	-1412	5088	-9291	-368	-153	-131	-126	-66	-62	-62	-108	35	-154	18	30	-77	-18	-60	79	-32	-5
0.708333	-2017	-6325	-3982	-3633	-351	-13732	-13395	-1435	274	-13424	-9585	-819	133	-13721	-16475	-3742	766	-5813	-121	-1510	1211	-2974	-10352	-5125	-221	3119	-8421	3349	-1446	5736	-9566	-845	-146	-129	-122	-64	-64	-59	-108	38	-149	13	30	-75	-21	-55	80	-31	-4
0.709167	-3954	-6664	-4275	-3815	267	-13498	-13217	-1468	138	-12912	-9482	-1011	189	-13056	-16185	-3048	336	-6244	-616	-1461	1170	-2725	-10414	-4235	-118	3345	-8467	3312	-1562	6468	-9771	-1387	-150	-129	-121	-63	-55	-57	-105	36	-148	18	37	-76	-18	-53	75	-30	0
0.710000	-5405	-6957	-4541	-4020	233	-13205	-13035	-1502	129	-12370	-9433	-1220	237	-12388	-15852	-2371	-121	-6664	-1109	-1410	1109	-2510	-10438	-3429	-30	3503	-8514	3201	-1539	7255	-9856	-1993	-146	-128	-129	-66	-58	-56	-104	39	-150	17	35	-77	-21	-57	82	-10	5
0.710833	-6735	-7198	-4799	-4236	78	-12933	-12855	-1534	157	-11841	-9434	-1433	225	-11727	-15479	-1712	-477	-7077	-1591	-1350	1016	-2331	-10399	-2721	-34	3601	-8545	3022	-1351	8085	-9829	-2656	-133	-127	-119	-64	-61	-60	-104	40	-146	18	36	-73	-21	-56	82	-29	0
0.711667	-7961	-7387	-5048	-4455	216	-12605	-12676	-1563	146	-11321	-9490	-1659	-104	-11071	-15062	-1067	-879	-7480	-2059	-1302	928	-2185	-10283	-2137	-30	3641	-8557	2765	-1089	8943	-9689	-3373	-145	-126	-119	-64	-64	-57	-103	39	-148	16	35	-77	-30	-60	79	-28	0
0.712500	-8739	-7533	-5294	-4667	139	-12246	-12514	-1599	124	-10798	-9589	-1883	-208	-10428	-14614	-440	-1289	-7858	-2514	-1255	980	-2076	-10090	-1681	-84	3624	-8529	2440	-949	9794	-9436	-4142	-146	-131	-122	-68	-63	-58	-108	36	-149	17	0	-78	-21	-55	80	-28	0
0.713333	-9319	-7621	-5533	-4864	199	-11861	-12355	-1635	29	-10280	-9722	-2108	53	-9805	-14129	174	-1744	-8213	-2945	-1210	1093	-2004	-9817	-1355	-83	3564	-8450	2048	-868	10615	-9076	-4954	-145	-126	-119	-66	-61	-57	-104	41	-149	19	35	-78	-21	-56	82	-29	-4
0.714167	-9739	-7660	-5769	-5035	354	-11460	-12208	-1682	109	-9767	-9888	-2330	127	-9191	-13619	775	-2285	-8524	-3349	-1184	1190	-1956	-9464	-1177	-59	3457	-8308	1583	-928	11369	-8615	-5780	-149	-126	-120	-66	-62	-58	-107	35	-152	19	32	-77	-21	-57	81	-28	-1
0.715000	-9722	-7651	-6001	-5182	211	-11033	-12065	-1734	75	-9243	-10076	-2547	-18	-8599	-13086	1359	-2815	-8826	-3725	-1176	1131	-1943	-9029	-1130	-137	3322	-8096	1053	-1063	12020	-8065	-6613	-153	-115	-124	-66	-65	-60	-107	35	-151	13	30	-79	-26	-59	77	-30	-7
0.715833	-9888	-7596	-6227	-5294	139	-10590	-11929	-1799	-14	-8722	-10274	-2746	24	-8024	-12539	1931	-3433	-9075	-4060	-1198	1000	-1958	-8506	-1222	-173	3171	-7799	471	-878	12545	-7436	-7428	-151	-127	-119	-65	-48	-57	-103	37	-147	20	35	-78	-21	-56	84	-29	0
0.716667	-10427	-7494	-6436	-5373	-73	-10128	-11784	-1868	-113	-8190	-10468	-2928	116	-7454	-11979	2489	-4061	-9272	-4357	-1251	1052	-1996	-7911	-1442	-150	2975	-7417	-166	-722	12912	-6745	-8216	-146	-126	-116	-67	-62	-58	-104	40	-146	20	36	-95	-19	-49	85	-29	0
0.717500	-11237	-7345	-6630	-5419	323	-9664	-11638	-1947	-101	-7657	-10657	-3090	-8	-6902	-11415	3042	-4710	-9440	-4612	-1341	1251	-2054	-7250	-1773	-80	2830	-6949	-845	-675	13103	-6003	-8956	-147	-125	-118	-65	-62	-59	-104	40	-146	20	38	-77	-24	-59	81	-30	1
0.718333	-11908	-7162	-6803	-5435	219	-9195	-11481	-2036	-41	-7122	-10830	-3228	-189	-6342	-10844	3580	-5619	-9556	-4819	-1480	1351	-2134	-6534	-2208	-15	2660	-6402	-1563	-401	13107	-5222	-9636	-146	-130	-122	-68	-65	-61	-108	35	-152	17	34	-77	-22	-60	78	-33	-3
0.719167	-12648	-6935	-6952	-5425	224	-8723	-11305	-2136	-208	-6589	-10980	-3338	-199	-5784	-10281	4107	-6620	-9625	-4974	-1678	1387	-2221	-5774	-2721	-47	2495	-5775	-2304	-122	12920	-4418	-10235	-151	-126	-120	-66	-64	-59	-109	37	-154	12	35	-65	-23	-61	78	-32	-4
0.720000	-13256	-6667	-7063	-5387	150	-8251	-11111	-2248	-141	-6051	-11094	-3412	-237	-5211	-9715	4623	-7579	-9646	-5075	-1862	1480	-2320	-4977	-3301	-9	2343	-5071	-3055	-114	12541	-3603	-10720	-148	-127	-118	-65	-67	-58	-107	39	-153	20	37	-77	-24	-57	82	-35	-3
0.720833	-13696	-6368	-7137	-5331	180	-7784	-10881	-2384	-7	-5512	-11169	-3455	-310	-4628	-9164	5123	-8437	-9625	-5131	-2111	1500	-2418	-4152	-3925	-38	2203	-4316	-3815	-9	11992	-2797	-11136	-141	-130	-117	-66	-65	-56	-97	42	-151	19	47	-76	-22	-58	84	-27	-5
0.721667	-13912	-6036	-7174	-5261	-120	-7322	-10621	-2493	-128	-4990	-11202	-3453	-460	-4028	-8625	5609	-9254	-9554	-5134	-2392	1397	-2518	-3319	-4574	-128	2073	-3517	-4560	107	11288	-2006	-11432	-148	-125	-118	-66	-61	-56	-104	37	-150	23	35	-75	-22	-58	81	-27	0
0.722500	-14263	-5667	-7161	-5168	295	-6871	-10326	-2629	-148	-4476	-11178	-3422	-429	-3408	-8099	6081	-10102	-9453	-5092	-2704	1293	-2614	-2492	-5241	-231	1957	-2687	-5293	195	10446	-1240	-11621	-146	-125	-121	-64	-61	-53	-102	41	-147	19	39	-74	-18	-56	86	-26	1
0.723333	-14003	-5270	-7100	-5051	306	-6439	-9994	-2783	-187	-3982	-11108	-3355	-279	-2772	-7585	6528	-11115	-9312	-5009	-3026	1265	-2704	-1684	-5887	-235	1844	-1854	-6003	312	9496	-513	-11686	-152	-129	-118	-66	-64	-57	-104	35	-154	17	36	-78	-26	-59	82	-28	-18
0.724167	-13549	-4856	-6996	-4969	-50	-6023	-9626	-2949	-334	-3508	-10983	-3247	-438	-2113	-7086	6948	-12029	-9127	-4886	-3359	1224	-2787	-904	-6533	-290	1735	-1014	-6677	378	8485	167	-11693	-151	-129	-118	-67	-66	-60	-108	38	-150	19	39	-75	-23	-61	84	-26	-4
0.725000	-13267	-4411	-6842	-4862	129	-5623	-9218	-3125	-195	-3054	-10805	-3110	-500	-1447	-6604	7343	-12828	-8911	-4736	-3685	983	-2875	-159	-7129	-365	1625	-199	-7318	476	7440	802	-11587	-148	-127	-119	-67	-66	-58	-105	38	-151	21	37	-75	-25	-60	77	-28	3
0.725833	-12907	-3945	-6646	-4752	69	-5243	-8772	-3329	-182	-2628	-10572	-2932	-201	-757	-6137	7703	-13562	-8672	-4560	-3999	756	-2909	542	-7688	-280	1507	574	-7911	678	6405	1382	-11412	-139	-127	-119	-65	-61	-58	-107	36	-172	22	37	-74	-22	-55	86	-30	-6
0.726667	-12647	-3463	-6414	-4644	-90	-4867	-8290	-3546	-220	-2236	-10295	-2755	-150	-78	-5687	8038	-14179	-8422	-4372	-4289	326	-2953	1195	-8193	-78	1373	1298	-8462	1150	5402	1900	-11178	-152	-127	-120	-66	-62	-57	-107	37	-147	17	36	-76	-24	-57	82	-29	-3
0.727500	-12416	-2966	-6149	-4536	-61	-4513	-7781	-3788	-145	-1869	-9968	-2549	-245	604	-5246	8337	-14752	-8117	-4176	-4561	-158	-2978	1797	-8638	110	1227	1956	-8974	1229	4467	2365	-10900	-147	-127	-120	-65	-66	-58	-105	39	-153	23	36	-77	-26	-56	84	-27	-3
0.728333	-11892	-2455	-5856	-4430	-133	-4170	-7239	-4047	-46	-1534	-9607	-2336	-75	1277	-4810	8601	-15187	-7815	-3982	-4788	-456	-2983	2348	-9019	140	1050	2548	-9445	1078	3621	2781	-10603	-148	-129	-119	-63	-62	-53	-103	41	-149	21	39	-73	-18	-53	88	-25	-3
0.729167	-11286	-1935	-5544	-4327	-169	-3844	-6678	-4335	27	-1226	-9210	-2108	225	1933	-4384	8834	-15600	-7492	-3788	-4982	-961	-2974	2845	-9342	98	865	3068	-9881	1059	2887	3140	-10303	-146	-122	-116	-65	-60	-56	-101	41	-148	21	40	-72	-36	-53	88	-24	1
0.730000	-10849	-1409	-5226	-4225	-349	-3503	-6105	-4651	-127	-941	-8780	-1892	235	2550	-3971	9028	-15988	-7169	-3614	-5128	-1517	-2956	3289	-9604	190	645	3517	-10284	998	2268	3451	-10022	-147	-125	-119	-65	-63	-55	-99	41	-147	21	41	-74	-19	-51	86	-25	1
0.730833	-10728	-884	-4902	-4133	-62	-3214	-5490	-4999	-107	-682	-8335	-1689	109	3133	-3542	9188	-16181	-6838	-3460	-5232	-2189	-2920	3692	-9809	211	396	3876	-10665	783	1777	3715	-9777	-154	-128	-118	-63	-58	-53	-101	42	-149	16	38	-75	-21	-56	85	-26	0
0.731667	-10370	-362	-4591	-4049	95	-2915	-4919	-5369	-98	-443	-7878	-1499	-6	3661	-3161	9314	-16300	-6501	-3328	-5294	-2833	-2875	4048	-9957	239	121	4164	-11021	417	1406	3939	-9583	-150	-128	-120	-66	-65	-61	-110	39	-151	20	35	-76	-25	-60	82	-28	-33
0.732500	-9947	163	-4273	-3977	-91	-2616	-4324	-5765	-130	-216	-7414	-1333	-23	4137	-2764	9417	-16300	-6161	-3221	-5313	-3328	-2813	4371	-10045	34	-166	4388	-11346	205	1153	4139	-9442	-150	-127	-121	-64	-64	-58	-108	40	-148	20	36	-75	-22	-58	82	-28	-1
0.733333	-9550	692	-3953	-3915	-114	-2316	-3731	-6178	-79	2	-6948	-1187	-3	4559	-2361	9507	-16212	-5817	-3143	-5293	-3780	-2744	4660	-10083	-43	-473	4547	-11651	127	993	4316	-9368	-151	-126	-119	-63	-64	-59	-105	40	-155	21	34	-74	-23	-53	82	-32	-3
0.734167	-9005	1209	-3658	-3890	-56	-2013	-3144	-6614	-5	197	-6485	-1075	-9	4911	-1968	9574	-16114	-5453	-3095	-5243	-3951	-2663	4919	-10071	-75	-786	4653	-11935	97	911	4481	-9367	-150	-127	-119	-65	-65	-56	-103	37	-151	20	37	-74	-25	-55	82	-27	-3
0.735000	-8188	1724	-3376	-3884	-515	-1715	-2576	-7063	68	413	-6033	-998	173	5194	-1574	9635	-15884	-5123	-3077	-5168	-4124	-2574	5159	-10014	-130	-1109	4719	-12193	126	887	4635	-9434	-150	-125	-120	-63	-62	-56	-103	42	-149	19	34	-74	-12	-53	84	-27	3
0.735833	-7735	2232	-3112	-3923	-215	-1421	-2025	-7525	142	614	-5601	-955	349	5407	-1186	9691	-15585	-4777	-3092	-5071	-4351	-2476	5369	-9916	-117	-1413	4754	-12417	102	889	4789	-9569	-145	-138	-119	-67	-39	-58	-103	43	-148	23	39	-72	-19	-56	85	-26	0
0.736667	-6888	2733	-2858	-4003	84	-1126	-1480	-7992	282	807	-5188	-945	317	5551	-800	9750	-15313	-4421	-3132	-4967	-4452	-2373	5561	-9775	845	-1712	4759	-12618	39	900	4947	-9765	-146	-122	-114	-66	-58	-55	-102	45	-147	24	36	-73	-18	-53	78	-24	2
0.737500	-5657	3238	-2612	-4134	-379	-831	-966	-8458	306	1002	-4798	-972	236	5632	-421	9813	-14965	-4056	-3200	-4861	-4296	-2270	5731	-9598	1690	-1993	4753	-12775	-181	889	5110	-10024	-147	-124	-120	-57	-63	-56	-101	44	-145	20	63	-72	-19	-53	84	-25	-1
0.738333	-4428	3736	-2376	-4323	-77	-540	-477	-8921	243	1186	-4433	-1032	256	5644	-48	9890	-14503	-3684	-3303	-4758	-4060	-2171	5880	-9392	1477	-2260	4748	-12890	-509	830	5282	-10311	-149	-129	-120	-67	-62	-59	-107	39	-149	17	35	-77	-25	-60	78	-26	-7
0.739167	-3141	4228	-2143	-4576	-69	-262	-16	-9375	145	1370	-4086	-1125	-63	5591	318	9975	-14041	-3302	-3407	-4673	-4028	-2077	6011	-9161	1265	-2499	4725	-12954	-582	726	5462	-10631	-160	-127	-119	-68	-65	-62	-104	41	-148	19	36	-77	-25	-58	82	-28	-3
0.740000	-1815	4723	-1911	-4885	-205	6	417	-9810	298	1545	-3758	-1244	-324	5500	679	10075	-13530	-2899	-3535	-4604	-3967	-1998	6121	-8903	1175	-2721	4721	-12971	-495	533	5648	-10966	-150	-132	-126	-68	-66	-63	-108	38	-152	16	33	-80	-29	-60	78	-32	-4
0.740833	-252	5204	-1677	-5250	-132	262	827	-10194	347	1707	-3444	-1384	-203	5359	1036	10190	-13093	-2481	-3670	-4566	-3808	-1935	6212	-8627	970	-2916	4734	-12930	-497	270	5823	-11300	-151	-130	-124	-57	-65	-61	-109	37	-151	20	33	-75	-23	-57	78	-30	0
0.741667	1601	5689	-1436	-5665	-60	512	1208	-10613	126	1859	-3140	-1540	-222	5179	1381	10311	-12605	-2047	-3810	-4558	-3470	-1899	6287	-8346	612	-3098	4760	-12836	-468	-93	5980	-11620	-151	-128	-121	-64	-61	-60	-104	38	-152	12	35	-79	-24	-57	80	-34	-4
0.742500	3520	6164	-1186	-6143	-126	740	1558	-10965	315	1989	-2842	-1718	-274	4967	1722	10447	-11987	-1584	-3955	-4595	-3242	-1901	6340	-8071	449	-3261	4804	-12691	-387	-533	6118	-11910	-148	-128	-119	-64	-63	-56	-108	41	-152	20	34	-75	-21	-56	78	-27	-1
0.743333	5243	6633	-938	-6655	-301	946	1878	-11287	430	2101	-2547	-1905	-181	4729	2055	10586	-11458	-1107	-4091	-4672	-3078	-1947	6372	-7801	411	-3439	4865	-12499	-309	-1071	6224	-12161	-150	-130	-120	-65	-62	-59	-104	38	-150	23	35	-76	-18	-56	82	-29	-3
0.744167	6581	7088	-682	-7198	-442	1125	2164	-11572	173	2185	-2246	-2096	-52	4471	2379	10720	-10894	-606	-4219	-4806	-2577	-2045	6383	-7555	164	-3617	4944	-12269	-342	-1680	6284	-12370	-154	-128	-122	-68	-60	-61	-107	39	-152	19	29	-74	-24	-56	81	-29	-3
0.745000	7800	7521	-435	-7760	-132	1281	2424	-11823	32	2239	-1933	-2302	51	4205	2694	10843	-10253	-92	-4342	-4988	-2058	-2202	6376	-7339	140	-3810	5022	-11997	-400	-2353	6285	-12525	-152	-130	-125	-68	-66	-60	-104	42	-153	20	37	-78	-24	-56	84	-28	-4
0.745833	8996	7939	-178	-8336	-342	1415	2655	-12036	-50	2268	-1596	-2503	17	3931	3001	10946	-9574	449	-4445	-5222	-1506	-2420	6345	-7163	-10	-4017	5136	-11699	-409	-3071	6234	-12622	-150	-129	-122	-66	-65	-62	-109	39	-150	17	30	-82	-24	-59	79	-29	12
0.746667	10106	8338	72	-8910	-280	1524	2861	-12209	-190	2271	-1245	-2698	-29	3660	3298	11030	-8695	999	-4536	-5524	-823	-2703	6296	-7029	3	-4251	5249	-11381	-546	-3818	6092	-12663	-151	-130	-124	-66	-68	-36	-108	40	-148	19	30	-79	-25	-60	82	-32	-5
0.747500	11041	8714	315	-9462	-156	1608	3044	-12353	191	2248	-868	-2887	35	3389	3587	11074	-7672	1572	-4606	-5855	-128	-3044	6233	-6949	58	-4513	5361	-11052	-491	-4572	5894	-12641	-150	-136	-122	-66	-61	-64	-107	38	-150	15	28	-80	-23	-62	79	-30	1
0.748333	11828	9062	546	-9985	-323	1677	3207	-12457	824	2204	-457	-3064	374	3130	3870	11086	-6506	2158	-4657	-6247	679	-3446	6145	-6930	25	-4803	5469	-10713	-494	-5322	5625	-12568	-151	-133	-124	-67	-63	-64	-127	39	-149	13	29	-77	-26	-59	77	-32	-5
0.749167	11939	9377	765	-10462	-163	1727	3352	-12534	726	2136	-10	-3225	490	2881	4139	11045	-5298	2756	-4685	-6680	1715	-3896	6044	-6954	-88	-5120	5578	-10373	-508	-6046	5293	-12442	-171	-128	-122	-63	-62	-59	-104	41	-150	18	34	-79	-26	-56	81	-31	-3
0.750000	11908	9670	968	-10891	452	1770	3483	-12582	594	2058	472	-3372	783	2653	4400	10956	-4103	3364	-4698	-7142	2672	-4397	5918	-7057	-88	-5469	5671	-10049	-360	-6726	4904	-12271	-148	-128	-122	-63	-60	-61	-105	39	-150	17	33	-76	-18	-56	85	-29	-5
0.750833	12068	9928	1141	-11270	-24	1800	3587	-12606	423	1962	980	-3501	826	2432	4642	10808	-3025	3972	-4695	-7693	3730	-4932	5777	-7222	-206	-5842	5756	-9742	-199	-7354	4474	-12063	-150	-132	-121	-65	-59	-51	-104	40	-150	21	35	-76	-21	-53	84	-25	-1
0.751667	11690	10153	1296	-11592	-68	1818	3722	-12619	282	1860	1518	-3609	507	2228	4875	10609	-2343	4587	-4677	-8252	4757	-5493	5619	-7457	-271	-6228	5814	-9470	123	-7912	4016	-11819	-149	-130	-120	-64	-60	-58	-105	40	-146	15	32	-94	-21	-58	85	-31	-4
0.752500	11034	10346	1428	-11849	112	1839	3836	-12608	331	1760	2084	-3692	388	2045	5079	10343	-1886	5203	-4643	-8840	5813	-6070	5451	-7761	-249	-6621	5855	-9242	-50	-8402	3542	-11544	-151	-128	-121	-65	-63	-60	-105	38	-150	17	35	-76	-23	-59	84	-33	-1
0.753333	10134	10509	1536	-12060	97	1860	3948	-12589	382	1659	2670	-3754	394	1878	5270	10024	-1452	5821	-4594	-9443	6981	-6646	5280	-8136	-335	-7024	5868	-9067	-473	-8820	3085	-11227	-147	-129	-121	-64	-60	-59	-104	39	-153	16	30	-76	-23	-57	84	-30	0
0.754167	8984	10640	1627	-12215	161	1884	4070	-12563	212	1566	3284	-3788	404	1724	5441	9645	-1245	6427	-4534	-10058	7824	-7218	5110	-8594	-408	-7424	5863	-8962	-431	-9165	2652	-10882	-148	-126	-99	-65	-64	-60	-104	39	-150	17	35	-74	-21	-56	82	-33	-1
0.755000	7897	10745	1697	-12323	136	1915	4201	-12527	68	1485	3902	-3794	173	1580	5588	9214	-1331	7031	-4457	-10672	8467	-7773	4947	-9135	-566	-7820	5829	-8938	-397	-9450	2269	-10489	-147	-126	-119	-62	-62	-60	-102	43	-149	18	35	-74	-23	-57	79	-33	0
0.755833	6993	10823	1748	-12420	-206	1952	4349	-12483	-34	1408	4534	-3772	-326	1470	5709	8728	-1510	7618	-4366	-11281	8900	-8306	4805	-9770	-753	-8208	5766	-9017	-480	-9674	1961	-10058	-148	-124	-118	-63	-59	-59	-102	40	-146	19	36	-72	-17	-53	85	-28	2
0.756667	5839	10875	1791	-12450	-272	2001	4511	-12445	-179	1348	5163	-3726	-675	1361	5804	8193	-1745	8191	-4263	-11877	9146	-8822	4691	-10501	-789	-8588	5678	-9213	-512	-9852	1729	-9578	-147	-129	-119	-64	-62	-58	-100	37	-151	15	36	-74	-24	-57	81	-34	-8
0.757500	4201	10896	1816	-12493	-389	2049	4694	-12400	-187	1300	5792	-3646	-901	1266	5875	7612	-1889	8755	-4143	-12451	8994	-9300	4620	-11328	-930	-8950	5563	-9535	-503	-9995	1596	-9037	-147	-128	-121	-66	-61	-59	-108	41	-151	17	35	-76	-17	-53	84	-30	-1
0.758333	2394	10904	1846	-12523	-69	2137	4901	-12357	-252	1263	6408	-3542	-995	1180	5891	6988	-2012	9292	-4007	-12992	8414	-9748	4594	-12253	-891	-9304	5431	-9994	-548	-10121	1576	-8439	-153	-131	-124	-66	-58	-77	-107	37	-151	15	32	-75	-27	-57	79	-33	-5
0.759167	698	10888	1865	-12563	-227	2175	5122	-12315	-387	1242	7009	-3412	-1020	1101	5941	6338	-2106	9811	-3857	-13497	8063	-10159	4638	-13298	-838	-9649	5274	-10599	-525	-10230	1681	-7784	-148	-126	-128	-68	-63	-60	-105	38	-152	12	29	-77	-22	-58	79	-31	-4
0.760000	-1235	10852	1878	-12616	-65	2241	5364	-12268	-479	1233	7588	-3260	-868	1034	5942	5656	-1859	10295	-3689	-13958	7528	-10536	4752	-14413	-936	-9986	5107	-11344	-607	-10338	1917	-7080	-150	-127	-120	-66	-63	-60	-104	37	-153	17	36	-63	-21	-55	80	-32	-3
0.760833	-3210	10799	1890	-12689	-40	2308	5625	-12217	-464	1233	8137	-3090	-1154	959	5925	4951	-1421	10762	-3502	-14376	6744	-10884	4956	-15644	-999	-10323	4925	-12230	-677	-10454	2277	-6332	-150	-128	-120	-65	-62	-58	-109	37	-150	17	35	-75	-23	-55	76	-29	-1
0.761667	-5003	10725	1896	-12792	-119	2371	5899	-12173	-424	1246	8650	-2903	-1536	891	5884	4231	-688	11191	-3302	-14749	5932	-11206	5255	-16955	-928	-10654	4739	-13243	-620	-10569	2772	-5552	-147	-129	-118	-64	-66	-58	-105	38	-150	21	40	-75	-19	-55	80	-29	-1
0.762500	-7060	10637	1896	-12921	-227	2424	6186	-12124	-143	1269	9124	-2708	-1529	819	5849	3497	537	11591	-3085	-15078	5083	-11497	5653	-18336	-839	-10992	4563	-14371	-621	-10703	3391	-4751	-147	-127	-119	-62	-59	-57	-103	40	-147	21	35	-72	-14	-52	82	-28	-1
0.763333	-8935	10528	1883	-13085	287	2470	6475	-12074	113	1302	9546	-2502	-1206	748	5799	2753	2038	11953	-2861	-15358	4047	-11761	6147	-19763	-647	-11335	4376	-15578	-524	-10848	4132	-3958	-147	-120	-118	-60	-63	-62	-107	40	-146	19	34	-68	-22	-53	81	-26	1
0.764167	-9794	10398	1851	-13278	-134	2505	6763	-12023	252	1339	9917	-2296	-856	665	5744	2014	3850	12279	-2629	-15595	2936	-12004	6752	-21254	-569	-11690	4208	-16878	-325	-11010	4970	-3195	-149	-127	-138	-65	-67	-56	-105	38	-153	19	35	-76	-19	-57	78	-28	0
0.765000	-10468	10251	1800	-13499	-145	2525	7044	-11964	254	1393	10226	-2074	-707	577	5694	1268	6079	12565	-2395	-15795	1860	-12233	7456	-22727	-525	-12061	4066	-18230	-103	-11175	5909	-2490	-155	-131	-126	-73	-68	-62	-107	34	-158	15	36	-79	-24	-58	78	-34	-5
0.765833	-10662	10082	1723	-13739	208	2533	7315	-11905	253	1449	10477	-1911	-510	484	5656	533	8523	12820	-2156	-15955	787	-12415	8272	-24212	-410	-12431	3964	-19595	28	-11345	6922	-1874	-150	-132	-122	-69	-63	-60	-107	35	-152	17	33	-77	-24	-56	80	-31	-5
0.766667	-10169	9898	1619	-13993	133	2530	7577	-11832	643	1522	10655	-1732	-649	383	5632	-181	10989	13040	-1924	-16083	-179	-12585	9184	-25667	-491	-12820	3904	-20957	64	-11516	7985	-1373	-150	-131	-126	-67	-63	-61	-107	36	-154	15	27	-77	-24	-60	78	-30	-4
0.767500	-9205	9693	1477	-14254	153	2516	7810	-11753	1126	1603	10783	-1585	-729	280	5622	-884	13257	13231	-1700	-16178	-1213	-12722	10181	-27051	-705	-13200	3909	-22283	115	-11679	9071	-1023	-154	-129	-126	-69	-64	-58	-105	37	-151	16	22	-77	-24	-58	78	-29	-4
0.768333	-7660	9476	1297	-14510	211	2492	8005	-11667	1078	1691	10833	-1465	-392	170	5636	-1567	15383	13401	-1476	-16238	-2294	-12829	11251	-28355	-800	-13582	3983	-23542	275	-11838	10174	-854	-183	-130	-119	-65	-61	-58	-103	52	-149	16	37	-76	-17	-58	81	-28	-3
0.769167	-5498	9242	1077	-14752	146	2465	8200	-11565	1503	1794	10809	-1367	-156	58	5675	-2230	17477	13539	-1296	-16275	-3285	-12900	12381	-29542	-802	-13955	4147	-24733	355	-11989	11255	-890	-147	-127	-122	-66	-64	-56	-104	41	-150	20	37	-76	-23	-48	81	-28	0
0.770000	-3115	8992	812	-14977	280	2430	8339	-11455	1769	1899	10707	-1299	473	-59	5735	-2864	19436	13657	-1130	-16290	-4399	-12933	13553	-30612	-716	-14319	4401	-25824	296	-12120	12287	-1154	-147	-127	-119	-65	-59	-57	-101	43	-151	20	37	-75	-31	-57	81	-29	0
0.770833	-819	8724	498	-15170	-206	2397	8435	-11333	1027	2010	10537	-1305	1075	-171	5820	-3474	21204	13760	-991	-16286	-5294	-12926	14756	-31543	-867	-14652	4762	-26796	104	-12246	13244	-1654	-148	-126	-119	-65	-60	-60	-109	40	-147	19	34	-74	-13	-58	81	-43	2
0.771667	1365	8452	143	-15326	234	2371	8497	-11197	329	2125	10294	-1341	1139	-283	5925	-4048	22616	13849	-886	-16256	-6172	-12871	15965	-32226	-770	-14959	5239	-27639	-58	-12341	14109	-2368	-146	-124	-119	-66	-65	-58	-105	27	-147	22	34	-76	-22	-56	80	-31	-4
0.772500	3768	8171	-252	-15455	216	2354	8515	-11044	-75	2244	9988	-1429	1095	-384	6054	-4595	23699	13946	-821	-16213	-6883	-12767	17154	-32523	-543	-15230	5826	-28347	-33	-12427	14864	-3345	-147	-128	-119	-65	-61	-59	-104	40	-155	20	36	-75	-22	-57	84	-29	-4
0.773333	5907	7884	-682	-15533	453	2357	8507	-10875	-210	2361	9618	-1561	1023	-477	6203	-5119	24408	14025	-790	-16155	-7469	-12613	18300	-32648	-591	-15433	6534	-28922	-53	-12495	15487	-4514	-154	-129	-124	-68	-65	-62	-108	50	-151	17	33	-76	-26	-60	78	-34	-5
0.774167	7881	7600	-1145	-15577	925	2373	8442	-10684	-320	2475	9193	-1745	762	-561	6366	-5594	24773	14121	-803	-16065	-7937	-12402	19386	-32710	-508	-15584	7366	-29360	-84	-12529	15975	-5852	-150	-127	-124	-72	-61	-59	-105	38	-150	16	27	-76	-22	-58	79	-29	-1
0.775000	9679	7320	-1630	-15574	1148	2427	8357	-10470	-451	2592	8721	-1974	712	-627	6539	-6054	24991	14227	-858	-16010	-8319	-12142	20384	-32723	-407	-15667	8314	-29663	0	-12532	16309	-7334	-153	-127	-126	-68	-58	-44	-104	38	-150	19	36	-74	-19	-58	84	-33	0
0.775833	10900	7035	-2119	-15541	679	2508	8244	-10229	-690	2704	8208	-2254	532	-681	6715	-6457	25053	14358	-960	-15928	-8605	-11832	21276	-32746	-492	-15670	9373	-29838	-1	-12504	16486	-8905	-145	-126	-117	-68	-58	-59	-104	40	-147	21	34	-77	-19	-53	81	-30	0
0.776667	11305	6789	-2626	-15487	1369	2622	8106	-9964	-880	2805	7665	-2580	42	-736	6887	-6838	24943	14506	-1123	-15854	-8777	-11471	22053	-32730	-486	-15599	10532	-29893	-60	-12430	16516	-10527	-152	-126	-117	-81	-60	-58	-102	38	-148	21	36	-75	-15	-53	84	-30	2
0.777500	11919	6543	-3129	-15407	1042	2767	7958	-9678	-970	2896	7095	-2949	-439	-761	7047	-7193	24646	14682	-1326	-15784	-8809	-11071	22673	-32740	-510	-15439	11766	-29838	12	-12315	16398	-12153	-150	-124	-117	-66	-58	-56	-102	40	-149	20	35	-75	-17	-56	80	-31	5
0.778333	12263	6312	-3625	-15325	655	2937	7792	-9361	-1193	2971	6513	-3352	-766	-786	7184	-7520	24288	14883	-1582	-15731	-8661	-10645	23127	-32440	-577	-15200	13053	-29672	115	-12147	16156	-13723	-148	-126	-119	-77	-63	-61	-107	38	-147	19	37	-79	-21	-56	81	-30	0
0.779167	12255	6100	-4101	-15247	934	3147	7631	-9020	-1244	3027	5925	-3793	-977	-817	7302	-7824	23829	15106	-1911	-15701	-8600	-10190	23410	-31855	-587	-14874	14379	-29390	-43	-11927	15806	-15186	-149	-127	-118	-68	-64	-62	-104	39	-150	18	35	-76	-24	-59	77	-38	-4
0.780000	12200	5913	-4554	-15182	776	3381	7475	-8646	-1235	3066	5345	-4251	-1238	-867	7389	-8111	23296	15356	-2230	-15691	-8345	-9723	23510	-31041	-614	-14464	15714	-29007	-75	-11635	15395	-16500	-156	-126	-103	-67	-62	-58	-107	39	-153	20	38	-75	-22	-53	82	-32	-3
0.780833	11976	5748	-4977	-15143	661	3636	7339	-8241	-1272	3068	4786	-4723	-1509	-891	7429	-8389	22770	15617	-2622	-15719	-8062	-9258	23416	-30033	-558	-13979	17017	-28505	17	-11313	14936	-17641	-153	-130	-118	-67	-62	-59	-104	41	-150	16	37	-74	-21	-56	81	-31	-4
0.781667	11672	5609	-5367	-15138	726	3902	7220	-7811	-1356	3037	4252	-5196	-1679	-960	7425	-8664	22095	15895	-3042	-15784	-7506	-8811	23130	-28852	-508	-13424	18256	-27883	23	-10887	14473	-18578	-154	-124	-122	-85	-68	-58	-107	36	-154	13	30	-80	-24	-57	80	-34	-4
0.782500	11680	5497	-5723	-15182	622	4169	7139	-7346	-1295	2961	3757	-5662	-1735	-1059	7369	-8943	21350	16179	-3498	-15888	-6555	-8393	22656	-27499	-529	-12798	19400	-27130	43	-10420	14048	-19298	-147	-129	-122	-65	-62	-58	-103	42	-149	18	13	-75	-22	-56	81	-31	-3
0.783333	11697	5416	-6038	-15273	497	4433	7098	-6850	-1148	2834	3308	-6106	-1803	-1202	7257	-9240	20437	16460	-3968	-16042	-5872	-8026	21997	-25982	-440	-12126	20410	-26241	-113	-9895	13688	-19791	-150	-127	-118	-70	-61	-57	-103	41	-150	19	40	-78	-18	-55	85	-31	0
0.784167	11429	5356	-6315	-15426	-138	4667	7100	-6329	-1163	2647	2909	-6529	-1798	-1406	7075	-9566	19460	16728	-4441	-16239	-5206	-7721	21161	-24313	-442	-11397	21266	-25201	-196	-9325	13433	-20071	-147	-154	-120	-65	-62	-58	-107	40	-151	20	35	-75	-21	-58	81	-31	-3
0.785000	10946	5325	-6559	-15645	82	4859	7149	-5776	-1169	2381	2571	-6917	-1790	-1678	6830	-9925	18490	16974	-4900	-16481	-4414	-7485	20169	-22481	-457	-10631	21934	-24020	-110	-8712	13313	-20127	-151	-129	-120	-68	-63	-59	-104	39	-173	19	30	-77	-22	-58	81	-32	0
0.785833	10785	5314	-6775	-15926	244	4995	7251	-5193	-1097	2034	2276	-7255	-1991	-2021	6517	-10332	17445	17193	-5316	-16772	-3662	-7330	19030	-20514	-466	-9829	22391	-22695	-85	-8060	13341	-20027	-153	-129	-121	-68	-66	-60	-110	39	-151	4	30	-76	-23	-57	80	-31	-6
0.786667	10661	5327	-6965	-16271	46	5046	7399	-4582	-957	1595	2040	-7551	-2167	-2458	6129	-10803	16333	17376	-5664	-17096	-2681	-7252	17775	-18435	-593	-9001	22629	-21235	-18	-7388	13530	-19762	-150	-129	-121	-67	-57	-59	-108	39	-152	19	33	-79	-26	-57	78	-33	-4
0.787500	10447	5355	-7142	-16703	-530	4987	7596	-3945	-896	1057	1854	-7796	-2066	-2991	5677	-11343	15064	17517	-5909	-17456	-1516	-7252	16422	-16270	-706	-8139	22625	-19657	32	-6692	13888	-19369	-150	-130	-121	-65	-64	-59	-109	41	-152	16	35	-76	-26	-55	81	-28	-6
0.788333	10066	5396	-7316	-17194	-550	4806	7836	-3276	-1085	406	1712	-8010	-1839	-3638	5148	-11975	13705	17615	-6001	-17834	-584	-7322	15019	-14048	-670	-7282	22392	-17975	-47	-5982	14409	-18890	-133	-125	-117	-63	-59	-56	-104	44	-148	21	34	-72	-19	-53	84	-31	0
0.789167	9548	5441	-7486	-17753	-897	4459	8110	-2588	-1388	-362	1600	-8137	-1822	-4405	4554	-12706	12338	17671	-5902	-18234	148	-7459	13573	-11811	-357	-6386	21916	-16218	-277	-5264	15071	-18360	-147	-125	-116	-61	-58	-56	-103	42	-148	19	36	-69	-15	-55	85	-26	3
0.790000	8468	5485	-7687	-18381	-735	3931	8403	-1867	-1576	-1268	1505	-8249	-1727	-5299	3882	-13547	10966	17674	-5586	-18627	999	-7645	12119	-9581	-161	-5470	21217	-14408	-374	-4556	15841	-17829	-150	-129	-121	-63	-60	-49	-86	42	-152	17	35	-76	-24	-56	82	-30	-6
0.790833	7798	5518	-7912	-19073	-849	3201	8707	-1134	-1613	-2306	1405	-8333	-1372	-6318	3147	-14497	9548	17643	-5010	-19019	2087	-7859	10688	-7407	71	-4539	20325	-12608	-350	-3855	16705	-17310	-150	-128	-118	-64	-63	-56	-107	38	-149	19	56	-76	-23	-53	81	-30	-3
0.791667	7178	5547	-8171	-19819	-1080	2260	9004	-384	-1392	-3458	1297	-8402	-1030	-7450	2351	-15564	8186	17560	-4151	-19391	3161	-8083	9307	-5339	129	-3590	19267	-10856	-389	-3176	17605	-16840	-150	-129	-121	-68	-60	-60	-105	38	-149	20	36	-76	-23	-56	82	-28	-4
0.792500	6320	5569	-8466	-20619	-830	1100	9273	366	-1188	-4714	1156	-8468	-1082	-8691	1491	-16746	6772	17446	-2994	-19738	4072	-8295	8020	-3419	195	-2640	18070	-9202	-487	-2526	18528	-16439	-150	-126	-119	-65	-62	-41	-103	41	-152	16	35	-75	-24	-58	84	-41	0
0.793333	5347	5566	-8813	-21463	-847	-266	9489	1100	-955	-6074	960	-8548	-1217	-10034	568	-18038	5367	17299	-1560	-20055	4998	-8465	6850	-1689	197	-1680	16783	-7688	-513	-1902	19434	-16121	-144	-127	-144	-67	-62	-61	-104	40	-149	17	35	-76	-23	-51	81	-29	0
0.794167	4164	5547	-9198	-22328	-819	-1814	9622	1802	-830	-7511	683	-8663	-789	-11433	-409	-19418	4103	17115	131	-20329	5727	-8578	5826	-184	59	-732	15431	-6361	-462	-1336	20277	-15898	-150	-127	-120	-66	-62	-56	-102	40	-151	17	36	-76	-24	-56	81	-27	-4
0.795000	3006	5513	-9620	-23214	-926	-3525	9649	2454	-862	-9002	311	-8783	-645	-12867	-1439	-20873	2946	16914	2036	-20553	6512	-8607	4961	1059	0	196	14078	-5274	-435	-828	21037	-15770	-144	-127	-117	-64	-62	-55	-109	39	-153	21	36	-73	-19	-55	81	-26	0
0.795833	2032	5467	-10076	-24098	-1279	-5367	9538	3030	-800	-10505	-176	-9052	-890	-14301	-2495	-22370	1954	16688	4092	-20734	7088	-8539	4283	2015	-77	1080	12764	-4473	-407	-403	21688	-15738	-148	-125	-117	-64	-61	-59	-100	34	-147	20	37	-74	-24	-51	82	-26	0
0.796667	1026	5413	-10559	-24976	-1224	-7310	9257	3503	-601	-11985	-793	-9363	-1075	-15687	-3643	-23887	1108	16436	6242	-20878	7376	-8354	3808	2653	-148	1902	11536	-3980	-540	-62	22213	-15785	-144	-126	-118	-64	-58	-57	-101	42	-150	18	37	-73	-19	-51	85	-25	3
0.797500	-194	5356	-11054	-25826	-1309	-9267	8784	3852	-445	-13399	-1558	-9767	-1223	-16995	-4814	-25406	298	16163	8403	-20976	7686	-8050	3547	2974	-196	2637	10429	-3842	-617	174	22605	-15909	-146	-129	-117	-65	-61	-56	-102	26	-150	22	37	-76	-21	-53	82	-28	0
0.798333	-1814	5298	-11548	-26633	-1244	-11196	8094	4041	-338	-14720	-2474	-10282	-1445	-18191	-6033	-26879	-407	15880	10482	-21047	7737	-7628	3501	2963	-255	3271	9478	-4054	-594	298	22849	-16083	-150	-132	-121	-68	-63	-57	-110	34	-153	18	30	-82	-23	-58	73	-32	-3
0.799167	-3174	5255	-12026	-27382	-1142	-13081	7172	4059	-229	-15903	-3549	-10908	-1877	-19217	-7290	-28240	-1030	15589	12401	-21081	7442	-7083	3669	2643	-121	3780	8722	-4615	-612	305	22973	-16282	-150	-132	-121	-70	-65	-61	-107	39	-152	19	33	-79	-19	-56	81	-28	-3
0.800000	-4430	5248	-12466	-28036	-974	-14810	6020	3891	-183	-16918	-4780	-11645	-2001	-20041	-8569	-29482	-1628	15302	14083	-21096	7151	-6421	4064	2019	-195	4153	8181	-5518	-564	201	22975	-16487	-150	-129	-119	-68	-62	-62	-103	40	-151	19	30	-77	-26	-58	79	-29	0
0.800833	-5728	5270	-12853	-28608	-712	-16360	4601	3502	-96	-17734	-6173	-12488	-2065	-20623	-9873	-30562	-2189	15019	15450	-21099	6813	-5661	4669	1112	-147	4355	7871	-6722	-439	-17	22869	-16672	-151	-128	-122	-68	-66	-62	-104	40	-151	18	33	-77	-25	-52	82	-33	-1
0.801667	-7086	5338	-13181	-29068	-516	-17682	2935	2889	28	-18336	-7703	-13431	-1924	-20948	-11196	-31449	-2584	14764	16442	-21095	6391	-4817	5467	-42	-79	4392	7796	-8199	-290	-337	22677	-16824	-148	-129	-121	-68	-61	-58	-104	40	-147	21	35	-77	-18	-56	77	-30	0
0.802500	-8295	5470	-13441	-29421	-783	-18736	1042	2051	171	-18703	-9365	-14484	-1083	-21001	-12520	-32117	-2947	14537	17019	-21101	5744	-3924	6440	-1403	-11	4233	7959	-9896	-128	-757	22418	-16904	-148	-127	-118	-65	-61	-61	-103	36	-147	22	37	-75	-21	-57	85	-30	3
0.803333	-9899	5668	-13624	-29647	-240	-19496	-1068	985	310	-18838	-11119	-15609	-126	-20763	-13882	-32468	-3320	14359	17149	-21117	4800	-2998	7569	-2934	33	3892	8345	-11761	-198	-1249	22119	-16901	-148	-128	-119	-64	-62	-59	-101	52	-153	18	35	-74	-18	-56	82	-34	-1
0.804167	-11101	5932	-13720	-29753	316	-19956	-3357	-294	362	-18749	-12998	-16814	732	-20240	-15232	-32621	-3689	14248	16826	-21153	3681	-2075	8825	-4597	178	3368	8945	-13741	-263	-1800	21794	-16808	-145	-127	-121	-64	-62	-58	-107	40	-153	19	35	-73	-24	-55	93	-29	11
0.805000	-11929	6279	-13735	-29733	38	-20108	-5799	-1785	402	-18438	-14933	-18065	1510	-19451	-16574	-32641	-4012	14205	16081	-21220	2664	-1176	10189	-6361	183	2672	9733	-15751	-163	-2370	21468	-16593	-151	-132	-122	-65	-61	-61	-104	67	-151	19	35	-77	-26	-59	80	-32	-5
0.805833	-12877	6708	-13660	-29596	220	-19965	-8379	-3425	456	-17936	-16907	-19340	2250	-18429	-17882	-32372	-4245	14249	14948	-21314	1721	-329	11642	-8181	146	1821	10672	-17724	-115	-2949	21156	-16282	-149	-129	-121	-66	-63	-60	-104	39	-153	16	34	-76	-23	-58	84	-31	-1
0.806667	-13625	7212	-13505	-29349	300	-19546	-11024	-5215	387	-17261	-18876	-20625	2850	-17198	-19199	-31859	-4436	14379	13484	-21448	727	438	13140	-10018	60	844	11736	-19596	-129	-3507	20859	-15849	-153	-133	-126	-73	-67	-63	-109	34	-156	13	32	-80	-25	-61	79	-34	-8
0.807500	-14169	7796	-13273	-29009	374	-18900	-13694	-7106	286	-16458	-20819	-21896	3263	-15813	-20472	-31108	-4616	14606	11779	-21627	-120	1106	14659	-11829	41	-222	12881	-21305	-145	-4020	20613	-15305	-149	-131	-124	-69	-65	-62	-107	39	-154	12	33	-82	-26	-58	80	-32	-1
0.808333	-14489	8449	-12965	-28584	545	-18055	-16342	-9036	177	-15549	-22689	-23126	3532	-14309	-21712	-30161	-4737	14928	9936	-21847	-939	1665	16172	-13598	95	-1344	14077	-22786	-101	-4471	20393	-14658	-141	-127	-119	-66	-63	-62	-104	39	-149	27	38	-73	-22	-53	81	-27	0
0.809167	-14331	9159	-12591	-28098	783	-17069	-18918	-10999	89	-14583	-24468	-24316	3677	-12758	-22906	-29051	-4771	15334	8048	-22118	-1718	2090	17646	-15285	-16	-2489	15278	-24011	-78	-4844	20210	-13920	-144	-126	-118	-65	-62	-55	-102	44	-148	22	37	-75	-18	-68	84	-27	0
0.810000	-13825	9906	-12172	-27586	893	-16009	-21384	-12922	-84	-13587	-26127	-25432	3621	-11217	-24058	-27841	-4735	15803	6220	-22438	-2459	2385	19053	-16894	-150	-3626	16450	-24929	-63	-5121	20060	-13112	-148	-124	-118	-62	-61	-58	-97	41	-149	21	37	-76	-21	-52	88	-25	-3
0.810833	-13338	10682	-11720	-27060	592	-14912	-23705	-14773	-301	-12608	-27622	-26463	3406	-9748	-25146	-26562	-4730	16329	4557	-22817	-3207	2545	20383	-18400	-182	-4697	17552	-25517	-87	-5308	19934	-12257	-151	-124	-117	-65	-62	-60	-131	39	-148	22	37	-74	-22	-56	86	-30	-1
0.811667	-13008	11467	-11225	-26538	138	-13837	-25823	-16498	-376	-11673	-28927	-27393	3307	-8397	-26181	-25261	-4729	16883	3138	-23258	-3771	2572	21603	-19779	-336	-5680	18555	-25760	-80	-5390	19828	-11364	-148	-124	-117	-66	-60	-60	-104	39	-148	18	37	-76	-21	-57	85	-29	1
0.812500	-12284	12252	-10712	-26055	170	-12837	-27704	-18060	-429	-10796	-30026	-28210	3309	-7216	-27152	-23974	-4850	17446	2045	-23751	-4185	2474	22697	-21032	-214	-6534	19436	-25660	-85	-5381	19738	-10456	-148	-126	-120	-65	-63	-36	-103	42	-150	19	38	-75	-19	-53	82	-28	0
0.813333	-11120	13016	-10196	-25627	-130	-11952	-29307	-19473	-282	-10060	-30912	-28909	2978	-6226	-28052	-22751	-4949	17987	1337	-24297	-4385	2268	23647	-22159	-158	-7241	20172	-25234	-104	-5279	19647	-9556	-147	-124	-120	-69	-60	-57	-103	40	-152	17	33	-77	-18	-55	81	-28	-1
0.814167	-9952	13746	-9695	-25278	-116	-11214	-30630	-20609	-172	-9423	-31577	-29488	2719	-5467	-28876	-21622	-4952	18463	1034	-24891	-4476	1966	24437	-23157	-129	-7781	20758	-24485	-94	-5102	19549	-8688	-150	-128	-121	-67	-62	-55	-104	42	-151	17	36	-74	-24	-53	85	-27	-5
0.815000	-8543	14431	-9216	-25014	-56	-10650	-31649	-21566	-272	-8925	-32018	-29934	2483	-4944	-29611	-20606	-4925	18862	1149	-25525	-4329	1584	25062	-24029	-51	-8138	21170	-23471	-134	-4875	19437	-7872	-148	-127	-121	-62	-64	-58	-108	37	-153	17	33	-78	-25	-59	81	-29	-3
0.815833	-6718	15060	-8784	-24847	-276	-10274	-32258	-22304	-360	-8568	-32226	-30247	2089	-4665	-30258	-19715	-5030	19141	1661	-26183	-4211	1140	25523	-24776	-44	-8303	21428	-22223	-135	-4600	19311	-7115	-146	-122	-119	-67	-63	-56	-102	42	-155	21	35	-75	-21	-55	86	-25	-7
0.816667	-5367	15628	-8390	-24780	-403	-10080	-32506	-22828	-388	-8363	-32224	-30433	1844	-4605	-30810	-18956	-5161	19284	2533	-26897	-4073	654	25809	-25396	-173	-8294	21518	-20796	-42	-4306	19157	-6438	-147	-125	-132	-64	-61	-55	-105	42	-148	21	36	-76	-22	-56	82	-22	0
0.817500	-3857	16133	-8085	-24817	106	-10079	-32609	-23158	-142	-8312	-32003	-30461	1761	-4757	-31266	-18315	-5283	19249	3709	-27610	-3789	143	25917	-25897	-107	-8112	21457	-19243	79	-4009	18980	-5844	-147	-124	-116	-66	-61	-58	-102	40	-149	23	37	-77	-19	-55	82	-26	1
0.818333	-1770	16561	-7858	-24961	-148	-10250	-32590	-23323	4	-8405	-31607	-30424	1336	-5086	-31629	-17786	-5380	19035	5099	-28327	-3383	-374	25851	-26288	-138	-7787	21254	-17619	162	-3727	18776	-5345	-147	-127	-121	-67	-62	-50	-104	40	-152	18	34	-77	-23	-58	80	-31	-3
0.819167	110	16922	-7715	-25187	10	-10573	-32216	-23350	114	-8637	-31031	-30250	736	-5547	-31875	-17347	-5439	18620	6627	-29030	-2903	-894	25616	-26563	-189	-7335	20929	-15977	195	-3472	18555	-4944	-152	-128	-121	-67	-63	-59	-110	36	-153	18	33	-78	-24	-55	81	-39	-5
0.820000	2113	17218	-7671	-25494	131	-11011	-31532	-23272	431	-8986	-30303	-29978	78	-6105	-32024	-16979	-5606	18009	8213	-29718	-2393	-1402	25223	-26723	-174	-6786	20504	-14368	217	-3264	18312	-4634	-148	-126	-119	-65	-63	-55	-108	39	-149	20	34	-76	-21	-56	79	-30	-3
0.820833	4045	17448	-7716	-25867	-92	-11564	-30597	-23138	724	-9434	-29456	-29625	-251	-6717	-32056	-16652	-5725	17202	9772	-30367	-1838	-1898	24678	-26776	-195	-6184	20001	-12850	251	-3107	18063	-4419	-149	-125	-118	-66	-64	-57	-104	44	-153	16	32	-77	-22	-55	80	-30	-1
0.821667	5726	17622	-7861	-26295	-40	-12178	-29450	-22987	819	-9957	-28519	-29211	-150	-7341	-31980	-16355	-5656	16193	11231	-30977	-1506	-2374	23999	-26718	-222	-5553	19438	-11468	279	-3014	17796	-4294	-152	-125	-127	-68	-62	-56	-104	40	-152	21	34	-73	-19	-55	81	-45	0
0.822500	7401	17745	-8091	-26757	-31	-12832	-28121	-22860	813	-10535	-27508	-28757	-126	-7940	-31798	-16057	-5605	15030	12524	-31537	-861	-2839	23191	-26560	-277	-4944	18834	-10256	407	-2987	17526	-4252	-150	-124	-120	-66	-57	-53	-108	41	-147	23	32	-80	-19	-53	84	-26	2
0.823333	9019	17822	-8403	-27236	-248	-13499	-26660	-22801	882	-11139	-26523	-28295	-152	-8495	-31509	-15742	-5632	13679	13594	-32037	-194	-3300	22272	-26297	-314	-4376	18212	-9240	375	-3029	17257	-4287	-150	-109	-128	-72	-69	-59	-105	38	-149	18	30	-79	-24	-56	80	-30	-4
0.824167	10241	17848	-8770	-27730	233	-14161	-25102	-22844	836	-11751	-25525	-27848	-245	-8970	-31114	-15398	-5693	12224	14407	-32413	310	-3751	21262	-25942	-213	-3887	17575	-8436	332	-3133	16992	-4390	-149	-127	-120	-67	-64	-56	-105	41	-152	19	33	-77	-24	-57	79	-29	10
0.825000	10921	17842	-9174	-28208	32	-14792	-23479	-23004	570	-12340	-24565	-27430	-369	-9360	-30624	-15065	-5516	10672	14945	-32583	808	-4214	20167	-25488	-232	-3497	16956	-7864	402	-3301	16739	-4559	-151	-103	-121	-70	-63	-41	-113	38	-151	17	32	-77	-21	-60	80	-29	-5
0.825833	11333	17797	-9594	-28666	195	-15384	-21821	-23312	385	-12894	-23677	-27083	-607	-9624	-30039	-14698	-5470	9057	15209	-32642	1018	-4695	19010	-24945	-118	-3235	16353	-7527	321	-3525	16500	-4775	-149	-125	-120	-80	-65	-58	-107	36	-153	17	33	-79	-38	-59	78	-32	-3
0.826667	11724	17716	-10015	-29100	77	-15926	-20169	-23768	387	-13392	-22877	-26821	-776	-9844	-29372	-14326	-5589	7413	15207	-32686	1230	-5203	17810	-24326	-110	-3112	15781	-7414	284	-3801	16280	-5046	-151	-130	-124	-70	-64	-60	-108	36	-154	17	30	-77	-24	-55	80	-30	-8
0.827500	11715	17592	-10412	-29501	-82	-16407	-18540	-24370	407	-13828	-22182	-26664	-729	-9970	-28637	-13969	-5749	5766	14975	-32681	1605	-5745	16592	-23641	-164	-3134	15238	-7515	219	-4126	16077	-5355	-151	-127	-126	-69	-64	-58	-109	47	-150	17	34	-75	-42	-51	81	-31	-5
0.828333	11395	17430	-10766	-29869	154	-16831	-16963	-25105	398	-14190	-21576	-26619	-853	-10035	-27810	-13643	-5879	4159	14552	-32698	1882	-6330	15372	-22894	-153	-3314	14736	-7809	178	-4496	15902	-5701	-148	-127	-119	-67	-62	-82	-104	42	-150	20	37	-73	-22	-56	86	-25	0
0.829167	10957	17222	-11017	-30199	136	-17201	-15430	-25952	403	-14483	-21069	-26701	-786	-10068	-26938	-13381	-6097	2617	13985	-32678	1803	-6956	14177	-22098	-117	-3645	14259	-8286	114	-4910	15751	-6091	-148	-126	-120	-64	-58	-56	-101	43	-147	20	38	-70	-21	-52	87	-24	-5
0.830000	9833	16957	-11200	-30499	-93	-17523	-13961	-26901	309	-14735	-20652	-26911	-617	-10103	-26018	-13210	-6402	1161	13324	-32694	1980	-7636	13002	-21270	-224	-4131	13811	-8909	-100	-5371	15621	-6512	-146	-125	-118	-66	-60	-58	-101	41	-149	19	36	-75	-22	-56	84	-25	-4
0.830833	8327	16631	-11273	-30770	428	-17806	-12547	-27901	377	-14894	-20305	-27238	-397	-10170	-25060	-13154	-6718	-177	12629	-32680	1999	-8372	11865	-20425	-173	-4737	13398	-9641	-60	-5868	15519	-6969	-148	-126	-122	-65	-66	-57	-103	42	-150	19	37	-78	-32	-53	84	-28	0
0.831667	7247	16242	-11231	-31016	-10	-18058	-11176	-28924	547	-15029	-20005	-27676	-392	-10290	-24118	-13228	-6976	-1390	11940	-32693	1695	-9160	10833	-19572	-135	-5469	13002	-10465	-25	-6415	15435	-7463	-151	-127	-121	-66	-67	-63	-108	38	-150	13	33	-82	-24	-58	76	-32	-3
0.832500	5886	15774	-11067	-31247	-119	-18283	-9843	-29929	540	-15131	-19727	-28206	-132	-10486	-23147	-13452	-7306	-2471	11309	-32692	1741	-9986	9863	-18727	-172	-6298	12632	-11343	-216	-7001	15387	-7983	-152	-129	-125	-66	-63	-61	-107	42	-149	17	35	-76	-17	-57	84	-28	1
0.833333	4576	15235	-10778	-31454	-12	-18486	-8559	-30882	433	-15217	-19444	-28799	297	-10781	-22178	-13852	-7668	-3402	10777	-32690	1640	-10849	8995	-17905	-115	-7228	12279	-12251	-348	-7655	15358	-8535	-150	-128	-121	-66	-72	-56	-104	40	-152	15	33	-76	-24	-60	78	-31	-3
0.834167	3236	14615	-10381	-31657	-92	-18677	-7308	-31753	446	-15307	-19139	-29447	441	-11184	-21229	-14406	-7904	-4204	10375	-32701	1298	-11742	8238	-17118	-92	-8200	11941	-13169	-305	-8343	15354	-9111	-146	-127	-122	-67	-63	-60	-104	37	-148	18	36	-78	-19	-56	80	-31	-1
0.835000	1684	13917	-9880	-31838	33	-18853	-6092	-32324	402	-15409	-18782	-30113	673	-11696	-20322	-15112	-8102	-4827	10114	-32686	1015	-12647	7606	-16385	-59	-9245	11613	-14065	-293	-9100	15367	-9707	-147	-129	-121	-64	-64	-59	-102	38	-150	17	37	-75	-23	-57	79	-32	-1
0.835833	296	13143	-9294	-32028	-15	-19019	-4919	-32551	270	-15533	-18366	-30776	604	-12299	-19468	-15962	-8266	-5314	10003	-32701	819	-13560	7099	-15716	-83	-10317	11306	-14925	-319	-9909	15389	-10313	-146	-128	-117	-65	-61	-58	-104	39	-149	20	38	-77	-23	-58	82	-28	0
0.836667	-727	12300	-8644	-32209	-201	-19169	-3799	-32655	185	-15684	-17878	-31416	535	-12990	-18686	-16927	-8230	-5663	10041	-32681	662	-14456	6733	-15126	-183	-11414	11015	-15737	-180	-10778	15427	-10925	-147	-126	-121	-64	-59	-57	-102	41	-146	19	36	-74	-16	-47	81	-28	0
0.837500	-1895	11384	-7950	-32381	-100	-19305	-2760	-32702	34	-15872	-17315	-32008	351	-13741	-17994	-17989	-8148	-5892	10219	-32694	590	-15335	6506	-14626	-144	-12527	10743	-16483	-199	-11714	15475	-11530	-148	-126	-120	-58	-58	-58	-103	38	-151	16	35	-74	-11	-56	82	-31	0
0.838333	-3284	10405	-7245	-32542	-335	-19432	-1822	-32712	27	-16092	-16679	-32449	11	-14535	-17397	-19107	-7963	-5995	10509	-32677	660	-16179	6418	-14223	-163	-13631	10493	-17164	-354	-12712	15519	-12126	-150	-128	-122	-66	-62	-57	-107	39	-148	18	37	-78	-22	-60	80	-30	-3
0.839167	-4762	9390	-6550	-32682	25	-19507	-1014	-32742	46	-16339	-15978	-32622	89	-15344	-16913	-20250	-7981	-5982	10894	-32696	440	-16986	6469	-13927	-158	-14737	10273	-17776	-336	-13768	15562	-12698	-151	-129	-121	-65	-64	-61	-107	40	-151	16	18	-83	-23	-58	81	-29	0
0.840000	-5921	8339	-5890	-32716	-99	-19566	-354	-32719	-88	-16604	-15218	-32714	-118	-16123	-16546	-21379	-7995	-5870	11341	-32680	92	-17718	6653	-13739	-113	-15829	10096	-18319	-373	-14859	15598	-13232	-152	-132	-127	-70	-66	-62	-110	36	-152	12	32	-81	-25	-62	78	-33	-6
0.840833	-6985	7281	-5288	-32752	-143	-19592	120	-32748	-185	-16887	-14427	-32733	-686	-16856	-16280	-22452	-7682	-5657	11828	-32691	-154	-18398	6970	-13659	-93	-16902	9960	-18785	-413	-15981	15626	-13719	-151	-126	-121	-67	-65	-61	-105	38	-151	13	33	-79	-22	-62	81	-33	-4
0.841667	-7640	6218	-4762	-32749	-211	-19580	389	-32719	-152	-17155	-13615	-32753	-939	-17512	-16178	-23445	-7472	-5379	12323	-32681	-411	-19008	7405	-13704	-34	-17939	9881	-19187	-293	-17119	15639	-14162	-149	-128	-122	-67	-64	-60	-108	37	-149	17	36	-77	-17	-57	76	-30	1
0.842500	-7971	5165	-4325	-32738	-44	-19534	418	-32731	-149	-17395	-12818	-32765	-1018	-18080	-16171	-24326	-7205	-5027	12799	-32685	-530	-19539	7943	-13856	-76	-18947	9855	-19530	-325	-18270	15625	-14546	-133	-130	-119	-65	-62	-62	-87	39	-150	18	37	-77	-23	-59	80	-33	0
0.843333	-8458	4135	-4001	-32765	-348	-19461	193	-32710	-179	-17636	-12063	-32757	-1317	-18534	-16274	-25076	-6785	-4623	13229	-32697	-545	-19999	8573	-14119	-83	-19919	9894	-19817	-417	-19419	15596	-14874	-147	-128	-119	-66	-65	-59	-107	37	-149	19	37	-76	-21	-56	87	-32	0
0.844167	-9135	3142	-3793	-32750	168	-19358	-289	-32727	-173	-17827	-11360	-32767	-1606	-18885	-16475	-25678	-6546	-4175	13597	-32681	-569	-20373	9285	-14502	7	-20854	9998	-20060	-395	-20523	15538	-15146	-152	-128	-117	-63	-62	-57	-103	36	-150	19	37	-76	-23	-57	78	-32	-3
0.845000	-9005	2199	-3697	-32764	46	-19219	-1040	-32684	-174	-17962	-10740	-32754	-1803	-19115	-16750	-26119	-6237	-3697	13891	-32698	-702	-20678	10056	-14992	193	-21745	10170	-20265	-334	-21581	15455	-15355	-150	-129	-118	-66	-63	-57	-102	39	-153	18	36	-75	-19	-57	82	-31	0
0.845833	-8876	1318	-3718	-32746	-104	-19104	-2038	-32482	-248	-18037	-10246	-32767	-2014	-19242	-17086	-26393	-5724	-3200	14097	-32679	-724	-20908	10877	-15569	188	-22574	10408	-20428	-388	-22570	15355	-15505	-150	-129	-119	-65	-64	-59	-103	41	-152	18	36	-75	-22	-56	79	-31	-5
0.846667	-8736	505	-3848	-32762	89	-18971	-3253	-32194	-309	-18054	-9819	-32749	-2107	-19276	-17447	-26509	-5332	-2688	14219	-32692	-841	-21076	11724	-16235	103	-23341	10714	-20560	-359	-23481	15226	-15603	-149	-129	-118	-68	-66	-62	-111	39	-155	16	34	-78	-25	-59	81	-32	-1
0.847500	-8435	-240	-4080	-32743	-47	-18846	-4637	-31857	-242	-18004	-9545	-32766	-1940	-19247	-17819	-26480	-4906	-2175	14260	-32678	-828	-21185	12588	-16976	77	-24046	11080	-20664	-292	-24296	15081	-15652	-149	-129	-118	-69	-65	-59	-107	36	-151	19	35	-79	-24	-56	84	-34	-3
0.848333	-8227	-910	-4381	-32757	-38	-18742	-6135	-31480	-199	-17903	-9398	-32754	-1757	-19148	-18147	-26305	-4437	-1667	14233	-32690	-607	-21240	13449	-17767	29	-24669	11499	-20737	-352	-25012	14933	-15655	-150	-132	-120	-68	-62	-58	-104	38	-150	15	35	-73	-25	-56	82	-18	-1
0.849167	-7921	-1507	-4740	-32749	16	-18664	-7687	-31056	-302	-17746	-9381	-32750	-1750	-19038	-18474	-26021	-3986	-1163	14146	-32689	-436	-21256	14298	-18602	-61	-25211	11972	-20777	-337	-25613	14783	-15620	-151	-127	-120	-63	-63	-58	-103	42	-149	19	42	-73	-18	-51	85	-28	-1
0.850000	-7285	-2038	-5166	-32750	-129	-18624	-9226	-30547	-421	-17550	-9494	-32619	-1637	-18884	-18708	-25642	-3471	-679	14011	-32684	-395	-21246	15112	-19473	-129	-25679	12485	-20789	-320	-26105	14639	-15559	-152	-126	-119	-65	-60	-53	-103	42	-151	27	37	-75	-19	-53	81	-25	0
0.850833	-6799	-2489	-5607	-32763	-168	-18632	-10685	-29934	-304	-17336	-9724	-32379	-1418	-18756	-18850	-25193	-3109	-211	13845	-32697	-283	-21212	15890	-20359	-53	-26055	13009	-20771	-274	-26481	14508	-15475	-142	-128	-117	-65	-62	-59	-107	38	-147	22	37	-74	-18	-53	80	-29	-1
0.851667	-6573	-2880	-6064	-32747	-320	-18678	-11982	-29173	-288	-17097	-10058	-32108	-1461	-18653	-18889	-24705	-2673	246	13654	-32680	-188	-21170	16621	-21235	-127	-26347	13557	-20724	-251	-26751	14402	-15364	-152	-126	-120	-64	-63	-61	-105	41	-147	20	34	-75	-23	-52	81	-34	-3
0.852500	-6763	-3216	-6505	-32761	69	-18777	-13048	-28237	-362	-16870	-10483	-31793	-1308	-18601	-18807	-24185	-2311	662	13470	-32697	-296	-21125	17290	-22089	-164	-26549	14108	-20645	-236	-26916	14335	-15238	-148	-126	-119	-68	-62	-59	-105	39	-153	18	34	-75	-23	-53	80	-31	0
0.853333	-6706	-3501	-6935	-32742	-68	-18910	-13834	-27103	-346	-16655	-10976	-31440	-1026	-18599	-18600	-23668	-2212	1062	13291	-32678	-202	-21087	17896	-22901	-77	-26664	14649	-20534	-231	-26991	14310	-15097	-152	-131	-126	-65	-62	-58	-105	38	-162	18	35	-67	-22	-55	80	-29	-3
0.854167	-6646	-3742	-7320	-32754	-40	-19081	-14297	-25736	-322	-16471	-11519	-31028	-892	-18659	-18272	-23168	-2140	1437	13142	-32692	-90	-21064	18431	-23659	-196	-26707	15180	-20390	-311	-26983	14336	-14942	-186	-139	-120	-66	-63	-57	-102	38	-152	16	32	-78	-22	-53	82	-30	-5
0.855000	-6659	-3944	-7657	-32720	-99	-19278	-14409	-24110	-461	-16321	-12087	-30556	-800	-18787	-17830	-22710	-2295	1789	13017	-32684	-194	-21061	18894	-24356	-179	-26673	15684	-20219	-268	-26907	14419	-14774	-148	-130	-120	-66	-60	-58	-104	39	-149	21	36	-57	-22	-52	78	-28	0
0.855833	-6773	-4107	-7923	-32767	-80	-19487	-14154	-22218	-472	-16218	-12660	-30004	-767	-18981	-17286	-22308	-2548	2114	12930	-32686	-15	-21078	19287	-24972	-160	-26583	16154	-20032	-254	-26790	14558	-14589	-146	-128	-121	-61	-59	-59	-107	42	-145	21	36	-74	-22	-56	85	-27	3
0.856667	-6981	-4245	-8137	-32742	-331	-19694	-13551	-20058	-389	-16157	-13215	-29361	-885	-19232	-16663	-21966	-2714	2415	12872	-32689	326	-21131	19601	-25501	-207	-26442	16580	-19828	-317	-26637	14759	-14394	-150	-128	-120	-66	-63	-65	-108	34	-148	20	33	-77	-24	-55	78	-30	-5
0.857500	-7582	-4362	-8279	-32749	129	-19886	-12625	-17658	-337	-16145	-13728	-28623	-913	-19540	-15980	-21705	-3050	2680	12851	-32685	143	-21205	19845	-25934	-240	-26264	16962	-19616	-219	-26454	15029	-14173	-150	-128	-121	-62	-61	-61	-105	39	-152	18	35	-75	-19	-56	80	-31	0
0.858333	-7406	-4458	-8350	-32759	202	-20043	-11425	-15026	-372	-16177	-14184	-27773	-694	-19889	-15255	-21523	-3441	2927	12859	-32702	-5	-21314	20015	-26274	-164	-26068	17296	-19407	-213	-26265	15344	-13941	-151	-130	-122	-68	-65	-61	-111	34	-158	17	32	-77	-25	-56	81	-33	-3
0.859167	-6866	-4538	-8360	-32752	-74	-20154	-10005	-12195	-315	-16248	-14578	-26804	-578	-20300	-14529	-21426	-3532	3136	12889	-32684	216	-21444	20121	-26518	-201	-25860	17583	-19205	-251	-26083	15712	-13683	-151	-131	-122	-69	-63	-62	-108	35	-154	17	32	-76	-24	-59	77	-33	-5
0.860000	-6216	-4602	-8309	-32762	135	-20212	-8441	-9198	-314	-16346	-14885	-25716	-630	-20701	-13809	-21404	-3281	3319	12939	-32690	121	-21603	20168	-26663	-193	-25653	17828	-19019	-206	-25908	16139	-13404	-151	-129	-120	-66	-65	-62	-108	38	-141	16	33	-75	-23	-61	80	-32	-1
0.860833	-4956	-4659	-8198	-32728	171	-20197	-6795	-6081	-432	-16471	-15100	-24523	-776	-21151	-13128	-21469	-2444	3470	12991	-32680	123	-21781	20159	-26717	-372	-25460	18026	-18858	-273	-25757	16594	-13114	-151	-131	-119	-66	-63	-63	-108	39	-151	17	33	-75	-25	-59	77	-29	-4
0.861667	-3840	-4703	-8044	-32758	39	-20113	-5168	-2934	-431	-16614	-15216	-23240	-696	-21571	-12509	-21594	-1364	3582	13041	-32710	78	-21987	20103	-26689	-1048	-25294	18180	-18730	-286	-25621	17075	-12812	-147	-129	-120	-66	-62	-57	-133	36	-152	15	33	-76	-19	-56	72	-29	-1
0.862500	-2737	-4749	-7848	-32736	40	-19943	-3617	195	-356	-16760	-15232	-21873	-550	-22009	-11969	-21782	138	3661	13079	-32672	-14	-22194	20006	-26554	-1193	-25157	18299	-18641	-267	-25519	17566	-12502	-169	-129	-121	-67	-63	-58	-105	39	-148	18	34	-75	-21	-55	81	-27	0
0.863333	-809	-4784	-7627	-32749	25	-19728	-2308	3212	-513	-16921	-15155	-20457	-524	-22442	-11522	-22017	2547	3698	13100	-32685	279	-22418	19869	-26417	-883	-25066	18379	-18591	-283	-25445	18058	-12199	-148	-129	-119	-65	-61	-60	-105	36	-150	17	34	-76	-23	-59	80	-29	0
0.864167	1075	-4824	-7387	-32740	5	-19442	-1229	6055	-477	-17077	-14981	-18994	-187	-22863	-11182	-22291	5356	3691	13093	-32681	539	-22652	19711	-26201	-769	-25012	18427	-18584	-337	-25397	18539	-11909	-152	-129	-121	-68	-86	-58	-90	37	-150	18	36	-78	-21	-57	81	-29	-1
0.865000	2503	-4864	-7137	-32748	-91	-19104	-462	8658	-376	-17239	-14723	-17531	-109	-23276	-10946	-22583	8733	3646	13057	-32688	449	-22888	19530	-25948	-624	-25005	18448	-18626	-434	-25365	18989	-11649	-151	-131	-126	-69	-64	-61	-110	36	-155	13	26	-79	-30	-67	76	-32	-8
0.865833	3244	-4908	-6893	-32757	33	-18725	-45	10988	-430	-17405	-14390	-16077	-282	-23661	-10820	-22876	12284	3555	12978	-32694	285	-23121	19334	-25665	-631	-25035	18452	-18693	-480	-25347	19414	-11417	-153	-130	-121	-65	-62	-61	-108	36	-151	16	30	-79	-25	-58	78	-31	-4
0.866667	3145	-4952	-6649	-32747	129	-18319	-1	12928	-225	-17563	-13994	-14676	-139	-24026	-10781	-23153	14612	3428	12866	-32684	178	-23351	19137	-25369	-494	-25108	18435	-18800	-458	-25345	19766	-11230	-150	-129	-121	-67	-66	-61	-109	38	-151	16	30	-80	-23	-63	74	-33	-1
0.867500	2324	-5008	-6421	-32763	153	-17921	-335	14485	-176	-17731	-13560	-13352	9	-24367	-10862	-23397	16207	3254	12712	-32698	166	-23578	18943	-25072	-411	-25214	18399	-18932	-463	-25341	20084	-11098	-152	-136	-121	-69	-68	-61	-109	35	-153	16	33	-80	-25	-58	79	-32	-5
0.868333	1402	-5068	-6213	-32742	189	-17539	-1017	15606	-102	-17910	-13102	-12131	-53	-24670	-11009	-23595	16975	3047	12525	-32678	107	-23792	18761	-24794	-311	-25335	18352	-19082	-431	-25343	20339	-11022	-150	-125	-120	-66	-62	-56	-92	41	-150	17	34	-75	-18	-55	81	-39	-4
0.869167	292	-5139	-6032	-32751	332	-17205	-2024	16269	42	-18103	-12651	-11030	-79	-24972	-11226	-23722	16753	2798	12299	-32686	59	-24000	18588	-24511	-253	-25482	18288	-19246	-291	-25333	20532	-11012	-146	-127	-120	-66	-40	-50	-100	42	-151	15	37	-73	-16	-53	86	-25	0
0.870000	-940	-5227	-5887	-32736	102	-16940	-3291	16460	57	-18323	-12223	-10077	44	-25241	-11497	-23777	15719	2512	12045	-32673	50	-24203	18435	-24261	-168	-25634	18211	-19410	-255	-25318	20652	-11078	-150	-131	-119	-66	-58	-53	-101	37	-151	19	35	-75	-19	-53	84	-29	1
0.870833	-2798	-5322	-5771	-32750	137	-16764	-4772	16170	232	-18599	-11850	-9289	184	-25481	-11806	-23741	13727	2197	11762	-32688	114	-24407	18290	-24048	-102	-25787	18117	-19567	-216	-25291	20701	-11211	-146	-124	-117	-67	-80	-53	-101	41	-147	18	36	-78	-18	-52	84	-28	3
0.871667	-4391	-5435	-5691	-32732	314	-16698	-6382	15415	257	-18850	-11533	-8669	451	-25686	-12135	-23599	10704	1853	11453	-32675	-43	-24597	18175	-23871	50	-25927	18013	-19710	-166	-25255	20689	-11412	-149	-127	-145	-66	-62	-55	-103	40	-149	19	37	-73	-19	-53	82	-27	-1
0.872500	-5675	-5557	-5644	-32749	-31	-16757	-8036	14222	188	-19165	-11308	-8229	458	-25868	-12477	-23347	7298	1484	11126	-32686	-148	-24804	18083	-23740	75	-26057	17886	-19829	-214	-25200	20620	-11679	-148	-129	-118	-65	-62	-53	-103	42	-149	18	37	-77	-21	-52	84	-29	-1
0.873333	-7112	-5699	-5632	-32746	-59	-16948	-9656	12642	284	-19521	-11183	-7953	387	-26023	-12816	-22983	3895	1094	10791	-32691	-119	-24972	18013	-23646	116	-26164	17758	-19918	-169	-25134	20490	-12002	-149	-129	-120	-69	-66	-62	-110	37	-153	16	33	-75	-24	-62	78	-32	-5
0.874167	-8292	-5853	-5655	-32749	22	-17286	-11162	10707	253	-19916	-11156	-7853	259	-26152	-13147	-22502	672	688	10454	-32682	-25	-25149	17967	-23591	166	-26244	17609	-19979	-131	-25049	20327	-12364	-151	-131	-119	-66	-63	-57	-107	47	-150	13	34	-77	-23	-56	78	-30	0
0.875000	-9205	-6001	-5705	-32757	69	-17755	-12511	8472	194	-20348	-11260	-7903	145	-26250	-13460	-21913	-2258	275	10120	-32696	-78	-25327	17939	-23573	195	-26295	17448	-20005	-77	-24968	20122	-12760	-149	-129	-122	-68	-64	-58	-105	37	-147	18	33	-79	-22	-56	81	-30	-3
0.875833	-9922	-6175	-5778	-32741	88	-18368	-13630	5978	214	-20834	-11458	-8097	246	-26333	-13755	-21215	-4666	-141	9789	-32680	-307	-25497	17930	-23593	210	-26322	17276	-19997	-42	-24882	19894	-13173	-148	-128	-117	-65	-60	-55	-102	40	-148	18	37	-79	-17	-56	80	-29	-1
0.876667	-10008	-6354	-5883	-32753	133	-19117	-14477	3301	131	-21343	-11774	-8413	236	-26401	-14033	-20430	-6418	-567	9458	-32646	-459	-25667	17927	-23652	105	-26324	17090	-19958	0	-24792	19649	-13593	-147	-128	-119	-66	-61	-56	-104	38	-150	11	40	-77	-18	-53	82	-28	1
0.877500	-9637	-6541	-6007	-32734	2	-19980	-15023	501	59	-21895	-12148	-8830	68	-26467	-14299	-19561	-7776	-996	9157	-32541	-414	-25828	17931	-23736	128	-26307	16898	-19896	51	-24714	19389	-14011	-150	-129	-120	-64	-61	-58	-103	40	-148	19	35	-79	-18	-56	84	-30	0
0.878333	-9309	-6735	-6154	-32752	-53	-20943	-15253	-2359	44	-22481	-12594	-9330	63	-26531	-14557	-18622	-8886	-1426	8859	-32439	-60	-25983	17931	-23845	192	-26278	16692	-19814	4	-24649	19130	-14397	-149	-132	-121	-68	-63	-60	-93	36	-148	10	30	-81	-17	-56	80	-31	-4
0.879167	-9099	-6937	-6299	-32733	-139	-21981	-15184	-5206	45	-23083	-13107	-9891	-25	-26608	-14811	-17636	-9298	-1856	8585	-32316	101	-26129	17927	-23980	-25	-26229	16487	-19705	-21	-24598	18878	-14761	-153	-132	-126	-68	-62	-59	-103	35	-150	12	34	-79	-22	-60	79	-33	0
0.880000	-8506	-7130	-6484	-32750	-44	-23073	-14827	-8021	-51	-23738	-13635	-10482	-154	-26694	-15065	-16620	-9206	-2272	8337	-32184	-55	-26261	17905	-24123	61	-26182	16280	-19621	-25	-24570	18645	-15076	-147	-131	-120	-68	-61	-63	-118	38	-149	13	30	-80	-23	-58	85	-32	-3
0.880833	-7699	-7328	-6654	-32733	-216	-24205	-14210	-10758	-75	-24397	-14161	-11090	-35	-26813	-15321	-15584	-8064	-2688	8103	-32057	106	-26380	17867	-24283	4	-26170	16075	-19523	-114	-24556	18427	-15330	-147	-130	-124	-72	-63	-63	-105	36	-151	17	32	-82	-19	-59	79	-31	-6
0.881667	-6645	-7520	-6843	-32750	-174	-25340	-13387	-13369	16	-25067	-14659	-11696	129	-26961	-15593	-14557	-5748	-3081	7895	-31922	210	-26487	17803	-24452	-108	-26103	15872	-19435	-202	-24576	18231	-15550	-151	-133	-122	-68	-67	-66	-108	30	-153	12	30	-81	-29	-66	78	-33	-8
0.882500	-5444	-7707	-7027	-32752	-156	-26457	-12414	-15820	15	-25733	-15108	-12275	82	-27138	-15875	-13537	-2849	-3495	7717	-31793	234	-26556	17716	-24615	-95	-26086	15685	-19358	-212	-24611	18067	-15690	-152	-131	-120	-68	-65	-65	-108	38	-151	16	33	-76	-23	-58	75	-32	-5
0.883333	-4241	-7888	-7195	-32742	-405	-27518	-11350	-18088	-62	-26398	-15478	-12828	34	-27353	-16171	-12546	-658	-3885	7557	-31667	-38	-26653	17586	-24788	-82	-26074	15504	-19307	-113	-24675	17924	-15784	-149	-129	-122	-68	-69	-63	-109	35	-149	13	33	-79	-22	-59	76	-34	-1
0.884167	-3514	-8055	-7355	-32755	-386	-28515	-10265	-20167	-14	-27051	-15780	-13345	-57	-27603	-16484	-11595	-1014	-4264	7423	-31550	-409	-26720	17418	-24950	-239	-26090	15333	-19285	-85	-24758	17814	-15806	-147	-131	-126	-69	-63	-65	-138	35	-152	15	33	-78	-23	-59	80	-33	-4
0.885000	-2718	-8217	-7507	-32743	105	-29421	-9206	-22053	56	-27693	-15982	-13821	127	-27889	-16808	-10695	-4555	-4629	7308	-31446	-618	-26770	17213	-25109	-151	-26113	15173	-19291	-85	-24864	17735	-15776	-153	-132	-125	-70	-63	-65	-109	35	-153	13	32	-77	-24	-60	75	-34	-12
0.885833	-1498	-8352	-7641	-32758	-382	-30227	-8234	-23770	18	-28305	-16083	-14248	267	-28198	-17139	-9847	-9601	-4979	7220	-31359	-646	-26808	16976	-25262	-103	-26195	15023	-19330	5	-24984	17686	-15690	-158	-132	-125	-68	-65	-63	-111	34	-154	12	32	-75	-26	-60	81	-41	-3
0.886667	-613	-8486	-7752	-32736	-315	-30921	-7404	-25240	30	-28885	-16086	-14631	158	-28530	-17475	-9069	-14503	-5317	7150	-31284	-741	-26842	16672	-25401	-159	-26277	14887	-19403	116	-25115	17654	-15564	-150	-130	-121	-72	-60	-61	-110	36	-151	11	33	-76	-18	-58	81	-32	-5
0.887500	219	-8596	-7843	-32755	-142	-31490	-6756	-26552	-22	-29424	-16001	-14982	362	-28873	-17806	-8329	-18469	-5639	7104	-31230	-1046	-26865	16346	-25536	-131	-26383	14760	-19496	132	-25256	17642	-15398	-156	-129	-124	-70	-69	-63	-110	36	-151	15	29	-81	-25	-58	80	-33	-4
0.888333	974	-8689	-7903	-32731	-258	-31940	-6313	-27679	-94	-29911	-15841	-15290	845	-29212	-18129	-7653	-20936	-5940	7078	-31191	-1358	-26878	15976	-25653	-118	-26497	14648	-19614	96	-25390	17653	-15205	-149	-126	-124	-67	-60	-52	-107	39	-149	20	35	-73	-31	-57	84	-29	0
0.889167	1511	-8755	-7932	-32748	-243	-32281	-6089	-28647	-132	-30352	-15601	-15584	973	-29543	-18432	-7041	-21704	-6224	7077	-31171	-1446	-26888	15585	-25760	-104	-26621	14542	-19758	111	-25531	17693	-14995	-147	-122	-118	-67	-62	-58	-103	40	-148	21	39	-73	-24	-55	85	-25	1
0.890000	1930	-8810	-7936	-32745	-291	-32513	-6098	-29474	-155	-30741	-15347	-15863	855	-29851	-18717	-6491	-20677	-6493	7090	-31179	-1554	-26897	15158	-25861	-153	-26759	14437	-19915	86	-25665	17691	-14784	-152	-129	-125	-70	-64	-59	-109	37	-151	13	30	-75	-24	-56	79	-30	-1
0.890833	2418	-8849	-7910	-32744	-380	-32643	-6331	-30180	-88	-31075	-15069	-16140	895	-30129	-18972	-5995	-17784	-6734	7121	-31193	-1677	-26896	14710	-25949	-158	-26894	14341	-20068	190	-25786	17712	-14572	-148	-126	-122	-67	-62	-58	-108	36	-151	19	35	-75	-22	-56	76	-32	0
0.891667	2662	-8865	-7848	-32755	-221	-32689	-6763	-30768	-49	-31350	-14802	-16419	835	-30355	-19191	-5554	-13315	-6959	7167	-31230	-1710	-26894	14244	-26026	-74	-27022	14246	-20224	294	-25895	17734	-14366	-149	-125	-120	-67	-63	-73	-107	37	-150	21	35	-75	-21	-56	81	-30	0
0.892500	2503	-8863	-7755	-32738	-253	-32707	-7366	-31260	-97	-31552	-14570	-16712	726	-30532	-19377	-5174	-7408	-7163	7238	-31281	-1671	-26880	13773	-26091	-204	-27142	14147	-20370	219	-26000	17742	-14178	-152	-127	-121	-66	-60	-56	-104	38	-150	18	36	-72	-24	-55	80	-31	-3
0.893333	2466	-8842	-7630	-32755	20	-32668	-8112	-31676	-86	-31697	-14393	-17022	971	-30649	-19531	-4846	-798	-7344	7322	-31341	-1618	-26865	13298	-26147	-168	-27250	14048	-20499	236	-26061	17740	-14009	-150	-126	-120	-59	-62	-59	-107	37	-150	19	35	-72	-22	-56	80	-30	0
0.894167	2733	-8802	-7496	-32735	-178	-32569	-8956	-32011	-6	-31773	-14290	-17362	689	-30707	-19647	-4577	5854	-7507	7424	-31412	-1538	-26841	12836	-26190	-161	-27370	13943	-20606	112	-26113	17718	-13865	-150	-126	-147	-64	-61	-56	-104	40	-149	20	33	-75	-21	-52	82	-28	0
0.895000	2929	-8746	-7303	-32749	-116	-32470	-9862	-32294	18	-31819	-14278	-17733	639	-30696	-19705	-4372	11885	-7645	7532	-31487	-1419	-26804	12374	-26225	-99	-27408	13835	-20682	29	-26148	17681	-13748	-146	-126	-120	-61	-62	-52	-102	42	-130	19	33	-73	-18	-52	84	-28	-22
0.895833	3153	-8680	-7110	-32728	-85	-32348	-10796	-32504	22	-31793	-14359	-18131	818	-30629	-19795	-4237	16807	-7771	7656	-31557	-1215	-26755	11953	-26253	-131	-27453	13725	-20727	25	-26164	17624	-13658	-148	-124	-121	-64	-60	-51	-102	42	-147	19	35	-74	-19	-64	82	-28	0
0.896667	3607	-8598	-6888	-32742	-184	-32236	-11704	-32651	-8	-31727	-14544	-18561	751	-30504	-19840	-4173	20352	-7882	7789	-31627	-1051	-26697	11531	-26276	-210	-27485	13606	-20741	-116	-26167	17538	-13597	-144	-121	-117	-61	-60	-53	-99	51	-145	22	37	-70	-25	-53	86	-26	1
0.897500	3833	-8499	-6653	-32733	-354	-32150	-12553	-32689	-63	-31618	-14823	-19023	613	-30331	-19879	-4195	22501	-7970	7927	-31699	-1063	-26629	11150	-26286	-233	-27495	13480	-20726	-105	-26154	17447	-13563	-147	-124	-119	-61	-62	-53	-102	41	-147	22	38	-73	-19	-51	84	-28	2
0.898333	3825	-8392	-6411	-32693	201	-32087	-13317	-32724	-102	-31487	-15195	-19510	511	-30127	-19899	-4305	23256	-8056	8065	-31748	-1161	-26550	10802	-26294	-126	-27493	13347	-20678	-11	-26131	17326	-13550	-151	-128	-125	-64	-65	-57	-109	37	-148	16	35	-77	-24	-61	79	-32	-3
0.899167	4451	-8279	-6159	-32621	-191	-32063	-13974	-32716	-41	-31326	-15645	-20019	243	-29890	-19961	-4507	23115	-8131	8203	-31787	-1090	-26462	10492	-26287	-99	-27469	13214	-20597	-183	-26087	17197	-13554	-149	-125	-121	-64	-65	-57	-109	39	-154	17	33	-77	-26	-59	84	-22	-3
0.900000	4925	-8144	-5900	-32491	-222	-32058	-14498	-32732	-1	-31146	-16153	-20539	70	-29644	-20017	-4800	22312	-8195	8337	-31804	-969	-26357	10224	-26263	-133	-27436	13078	-20489	-272	-26041	17050	-13565	-148	-126	-120	-65	-78	-55	-103	37	-150	17	35	-75	-23	-57	80	-32	-3
0.900833	5182	-8005	-5638	-32367	-95	-32100	-14890	-32718	2	-30961	-16701	-21069	122	-29384	-20091	-5190	20828	-8258	8473	-31804	-916	-26240	9995	-26232	-52	-27380	12940	-20362	-133	-25980	16895	-13588	-155	-127	-121	-63	-63	-56	-104	37	-154	18	35	-74	-23	-56	84	-31	-14
0.901667	5308	-7854	-5382	-32210	-51	-32151	-15140	-32647	-43	-30779	-17262	-21594	-82	-29145	-20193	-5672	18768	-8315	8588	-31781	-637	-26118	9809	-26190	-38	-27326	12803	-20214	-104	-25913	16731	-13612	-154	-127	-122	-64	-61	-55	-102	25	-149	-14	32	-73	-22	-57	81	-30	0
0.902500	5225	-7695	-5130	-32041	-141	-32241	-15257	-32488	-47	-30603	-17831	-22113	-234	-28927	-20317	-6249	16208	-8369	8698	-31734	-199	-25988	9669	-26134	-6	-27258	12669	-20055	-218	-25838	16562	-13635	-147	-126	-119	-66	-60	-53	-100	40	-150	18	34	-76	-18	-53	76	-27	1
0.903333	5118	-7536	-4888	-31860	-38	-32336	-15251	-32237	-81	-30446	-18370	-22610	-273	-28746	-20471	-6927	13704	-8426	8784	-31661	38	-25860	9567	-26061	-12	-27182	12539	-19888	-464	-25754	16394	-13655	-150	-127	-121	-72	-60	-56	-100	40	-150	18	34	-75	-21	-58	84	-29	0
0.904167	5097	-7371	-4657	-31668	36	-32449	-15134	-31915	-53	-30311	-18868	-23082	-310	-28601	-20647	-7653	11917	-8483	8847	-31565	62	-25726	9505	-25971	-79	-27100	12395	-19711	-641	-25664	16224	-13667	-151	-126	-119	-65	-65	-55	-102	41	-151	19	33	-75	-23	-57	81	-31	0
0.905000	4587	-7207	-4447	-31460	-46	-32542	-14928	-31545	-100	-30196	-19304	-23524	-316	-28509	-20835	-8465	10631	-8541	8890	-31451	86	-25595	9477	-25862	-18	-27003	12297	-19543	-500	-25562	16058	-13675	-149	-127	-121	-68	-64	-57	-104	39	-148	18	34	-80	-23	-59	77	-29	0
0.905833	3553	-7040	-4247	-31245	-310	-32646	-14627	-31082	-119	-30103	-19664	-23921	-600	-28466	-21048	-9296	9930	-8593	8909	-31305	455	-25465	9488	-25738	-45	-26899	12188	-19376	-493	-25452	15898	-13670	-150	-128	-121	-68	-65	-57	-104	40	-151	18	34	-78	-22	-61	78	-30	15
0.906667	2323	-6880	-4068	-31019	115	-32688	-14333	-30544	-111	-30026	-19935	-24275	-711	-28478	-21252	-10171	9741	-8647	8902	-31142	451	-25337	9527	-25595	-131	-26784	12090	-19214	-473	-25328	15743	-13657	-155	-132	-128	-62	-68	-63	-110	34	-154	11	29	-80	-27	-64	76	-33	-6
0.907500	1574	-6716	-3909	-30787	-132	-32725	-13990	-29938	-144	-29994	-20118	-24577	-710	-28537	-21449	-11058	9841	-8694	8869	-30956	323	-25208	9600	-25429	-112	-26654	12004	-19058	-423	-25186	15592	-13630	-154	-130	-125	-69	-64	-58	-105	37	-156	18	33	-75	-23	-62	73	-34	-5
0.908333	649	-6572	-3763	-30546	-223	-32732	-13634	-29250	-34	-29960	-20197	-24816	-851	-28633	-21618	-11910	10234	-8723	8816	-30712	304	-25077	9701	-25244	-32	-26505	11936	-18908	-479	-25024	15458	-13602	-150	-127	-121	-66	-67	-60	-108	37	-149	19	33	-74	-21	-58	81	-29	0
0.909167	-196	-6428	-3643	-30344	-266	-32693	-13294	-28497	-4	-29941	-20186	-25005	-1026	-28773	-21761	-12795	10953	-8749	8741	-30498	187	-24946	9822	-25048	-61	-26343	11873	-18768	-358	-24855	15326	-13567	-145	-119	-119	-64	-61	-59	-103	41	-148	19	37	-72	-22	-57	84	-29	0
0.910000	-800	-6304	-3544	-30050	-296	-32606	-12985	-27692	-173	-29930	-20091	-25156	-1212	-28945	-21857	-13611	11835	-8764	8639	-30251	216	-24815	9971	-24839	-45	-26168	11824	-18647	-264	-24663	15198	-13535	-146	-128	-119	-70	-60	-57	-107	40	-148	13	34	-67	-18	-60	81	-28	3
0.910833	-1755	-6193	-3470	-29799	-526	-32434	-12717	-26829	-176	-29917	-19914	-25238	-1296	-29138	-21897	-14371	12756	-8766	8521	-29981	228	-24675	10149	-24616	-36	-25974	11782	-18534	-160	-24454	15076	-13505	-151	-131	-119	-69	-61	-58	-103	39	-151	16	37	-74	-19	-58	81	-30	3
0.911667	-3128	-6097	-3415	-29542	44	-32217	-12496	-25932	-64	-29897	-19672	-25280	-1017	-29344	-21877	-15053	13537	-8742	8384	-29694	-204	-24525	10317	-24387	-83	-25761	11750	-18437	-63	-24243	14953	-13479	-148	-133	-120	-67	-64	-58	-104	40	-150	18	37	-76	-23	-55	81	-29	0
0.912500	-3829	-6018	-3386	-29285	-210	-31938	-12322	-25015	-63	-29860	-19372	-25283	-1086	-29546	-21791	-15690	13784	-8689	8232	-29397	-365	-24364	10511	-24155	-29	-25531	11725	-18354	-64	-24014	14829	-13473	-151	-127	-122	-70	-65	-59	-108	41	-151	19	36	-67	-26	-56	80	-27	-3
0.913333	-4325	-5961	-3373	-29025	-475	-31563	-12205	-24091	-119	-29804	-19044	-25249	-1201	-29740	-21625	-16230	13661	-8653	8067	-29092	-76	-24182	10717	-23928	-99	-25289	11703	-18281	-104	-23770	14706	-13473	-149	-129	-121	-69	-62	-60	-105	42	-152	11	35	-76	-21	-58	81	-29	-1
0.914167	-4873	-5924	-3386	-28758	-323	-31194	-12136	-23178	-136	-29704	-18663	-25173	-981	-29910	-21383	-16683	13100	-8589	7883	-28787	191	-23985	10930	-23705	-153	-25031	11689	-18220	-126	-23513	14582	-13486	-149	-126	-122	-69	-64	-59	-107	41	-151	20	34	-74	-22	-56	81	-28	0
0.915000	-5437	-5898	-3410	-28490	-161	-30737	-12106	-22283	-183	-29574	-18274	-25079	-892	-30049	-21087	-17057	12106	-8488	7685	-28490	672	-23764	11148	-23489	-225	-24759	11682	-18175	-189	-23254	14449	-13519	-150	-130	-132	-70	-64	-63	-108	37	-149	16	34	-76	-24	-60	77	-32	-1
0.915833	-5933	-5887	-3457	-28221	-162	-30219	-12107	-21418	-74	-29391	-17876	-24958	-882	-30135	-20675	-17345	10823	-8446	7462	-28216	1157	-23515	11375	-23280	-238	-24454	11678	-18136	-218	-22968	14320	-13563	-149	-126	-117	-66	-61	-58	-105	37	-151	18	37	-75	-19	-53	84	-32	0
0.916667	-6175	-5898	-3515	-27954	-191	-29641	-12121	-20588	72	-29153	-17474	-24823	-734	-30120	-20216	-17566	9173	-8379	7203	-27975	1523	-23239	11607	-23084	-229	-24167	11678	-18111	-135	-22692	14175	-13620	-149	-122	-117	-65	-61	-58	-103	40	-149	19	37	-74	-18	-52	82	-29	0
0.917500	-6064	-5907	-3579	-27690	-186	-29015	-12148	-19816	34	-28859	-17081	-24676	-428	-30133	-19700	-17724	7164	-8332	6901	-27787	1837	-22938	11830	-22909	-333	-23850	11672	-18097	-104	-22374	14024	-13683	-148	-126	-117	-65	-58	-56	-107	43	-153	20	38	-74	-35	-56	81	-27	0
0.918333	-6034	-5944	-3658	-27432	-198	-28342	-12170	-19091	-207	-28499	-16679	-24517	-296	-30023	-19134	-17830	4742	-8313	6550	-27649	2141	-22615	12050	-22741	-254	-23523	11670	-18097	-155	-22056	13866	-13751	-151	-131	-122	-70	-64	-58	-107	41	-150	19	19	-101	-24	-55	79	-31	-5
0.919167	-6171	-5976	-3742	-27185	-426	-27627	-12176	-18429	-361	-28079	-16336	-24350	-168	-29831	-18522	-17900	2251	-8330	6150	-27579	2760	-22269	12259	-22595	-230	-23181	11664	-18103	-186	-21713	13698	-13817	-151	-130	-119	-69	-61	-58	-104	37	-156	13	33	-76	-22	-53	81	-30	-5
0.920000	-6524	-6017	-3825	-26944	-65	-26875	-12158	-17815	-210	-27583	-15976	-24180	-161	-29546	-17886	-17936	-387	-8393	5688	-27581	2958	-21895	12461	-22464	-308	-22814	11665	-18118	-91	-21369	13524	-13878	-153	-129	-121	-70	-66	-62	-108	38	-153	17	35	-75	-23	-56	81	-28	-3
0.920833	-6658	-6050	-3904	-26735	-85	-26088	-12107	-17256	-242	-27024	-15629	-24005	-65	-29175	-17234	-17954	-3151	-8465	5192	-27644	2840	-21505	12650	-22345	-194	-22441	11660	-18141	0	-21002	13343	-13928	-147	-130	-119	-68	-63	-60	-107	41	-149	17	35	-76	-25	-58	84	-28	-3
0.921667	-6750	-6082	-3980	-26522	-130	-25277	-12013	-16747	-577	-26377	-15292	-23822	-28	-28717	-16579	-17962	-5676	-8582	4649	-27758	2778	-21103	12825	-22233	-159	-22055	11659	-18164	5	-20614	13161	-13960	-150	-126	-117	-66	-64	-59	-107	36	-148	22	38	-74	-21	-52	79	-28	0
0.922500	-6714	-6125	-4045	-26340	-147	-24456	-11877	-16284	-729	-25734	-14971	-23635	-289	-28175	-15945	-17962	-8085	-8711	4083	-27901	2629	-20685	12977	-22145	-135	-21658	11645	-18195	-52	-20231	12970	-13968	-149	-126	-118	-66	-66	-59	-102	40	-149	20	36	-75	-23	-56	84	-38	0
0.923333	-6715	-6136	-4110	-26186	-53	-23636	-11699	-15863	-489	-25018	-14656	-23435	-277	-27564	-15326	-17986	-10198	-8836	3517	-28052	2540	-20276	13102	-22060	-21	-21259	11624	-18231	-8	-19829	12773	-13952	-154	-130	-121	-66	-67	-63	-107	33	-151	15	34	-85	-25	-56	81	-31	-5
0.924167	-6719	-6162	-4166	-26060	-276	-22809	-11481	-15478	-245	-24271	-14361	-23224	-483	-26864	-14750	-18008	-11940	-8931	2985	-28159	2283	-19861	13210	-21987	19	-20847	11602	-18262	44	-19426	12579	-13905	-149	-127	-163	-66	-61	-59	-104	38	-149	15	34	-77	-22	-57	82	-32	-4
0.925000	-7196	-6172	-4209	-25965	195	-22025	-11224	-15114	-276	-23495	-14076	-23000	-852	-26121	-14218	-18040	-13430	-8977	2514	-28197	1823	-19454	13285	-21924	-46	-20440	11562	-18292	-19	-19033	12388	-13817	-148	-131	-120	-68	-62	-61	-107	35	-154	15	36	-77	-23	-60	81	-30	-7
0.925833	-7302	-6175	-4250	-25898	85	-21258	-10934	-14772	-254	-22711	-13806	-22756	-1068	-25344	-13748	-18081	-14790	-8946	2120	-28126	1309	-19055	13340	-21870	16	-20032	11514	-18326	-36	-18651	12193	-13702	-152	-130	-122	-65	-60	-59	-108	37	-151	18	34	-77	-35	-55	80	-32	-3
0.926667	-7112	-6188	-4279	-25867	-56	-20530	-10618	-14451	-107	-21931	-13556	-22493	-1206	-24541	-13342	-18127	-15668	-8814	1851	-27907	1100	-18670	13364	-21816	-28	-19635	11447	-18341	55	-18277	12008	-13546	-149	-127	-125	-63	-66	-41	-105	36	-152	17	32	-78	-24	-55	84	-31	-4
0.927500	-7108	-6193	-4306	-25846	143	-19851	-10287	-14141	-57	-21164	-13326	-22213	-1199	-23736	-13003	-18171	-16109	-8568	1705	-27516	714	-18307	13365	-21774	3	-19235	11362	-18355	41	-17956	11823	-13360	-153	-128	-128	-66	-64	-59	-101	37	-149	17	33	-77	-15	-57	85	-30	-3
0.928333	-7350	-6190	-4321	-25856	-161	-19233	-9945	-13843	-104	-20425	-13124	-21905	-1111	-22936	-12732	-18208	-16322	-8193	1706	-26940	541	-17967	13344	-21742	0	-18890	11265	-18360	9	-17653	11648	-13141	-147	-126	-128	-60	-62	-58	-102	41	-148	19	36	-87	-21	-55	87	-27	2
0.929167	-7975	-6180	-4334	-25885	-65	-18682	-9601	-13558	-110	-19717	-12947	-21574	-995	-22158	-12539	-18232	-16307	-7701	1843	-26169	361	-17651	13299	-21718	35	-18555	11143	-18354	-21	-17371	11478	-12898	-145	-122	-119	-63	-60	-55	-102	43	-149	21	37	-74	-21	-51	86	-26	2
0.930000	-8727	-6179	-4347	-25926	178	-18214	-9272	-13287	-50	-19064	-12808	-21218	-906	-21427	-12418	-18235	-16030	-7106	2118	-25219	41	-17371	13231	-21701	370	-18261	10997	-18341	-179	-17171	11318	-12644	-166	-126	-118	-62	-60	-56	-102	39	-153	16	35	-75	-19	-56	84	-34	1
0.930833	-9314	-6174	-4358	-25976	-3	-17832	-8955	-13032	-163	-18460	-12706	-20838	-995	-20748	-12370	-18214	-15544	-6420	2458	-24118	-283	-17131	13145	-21698	946	-17996	10835	-18320	-296	-17001	11168	-12376	-148	-125	-120	-64	-62	-61	-104	41	-149	13	36	-74	-21	-55	86	-28	11
0.931667	-9795	-6164	-4370	-26049	-21	-17526	-8657	-12799	-66	-17922	-12642	-20440	-1123	-20152	-12382	-18153	-15064	-5680	2883	-22880	-737	-16921	13049	-21711	984	-17782	10649	-18280	-397	-16886	11029	-12109	-150	-127	-121	-73	-69	-59	-105	8	-151	17	35	-78	-26	-57	79	-30	0
0.932500	-10353	-6150	-4380	-26069	-79	-17311	-8392	-12594	-9	-17443	-12615	-20017	-788	-19582	-12453	-18055	-14564	-4910	3346	-21568	-578	-16751	12944	-21732	768	-17613	10449	-18233	-314	-16789	10909	-11842	-150	-126	-124	-64	-64	-61	-108	37	-151	12	34	-76	-24	-58	84	-28	0
0.933333	-10838	-6129	-4386	-26095	108	-17178	-8145	-12411	-252	-17025	-12625	-19573	-366	-19101	-12562	-17905	-14059	-4155	3791	-20230	-432	-16620	12839	-21768	628	-17500	10235	-18171	-362	-16751	10797	-11586	-169	-130	-115	-66	-62	-58	-105	40	-152	18	33	-76	-24	-56	82	-32	-4
0.934167	-10368	-6098	-4392	-26109	176	-17129	-7930	-12271	-454	-16671	-12663	-19109	-215	-18687	-12704	-17709	-13665	-3453	4192	-18929	-834	-16532	12732	-21817	588	-17436	10008	-18102	-634	-16745	10705	-11347	-150	-138	-119	-67	-61	-59	-107	39	-153	15	34	-73	-23	-56	82	-31	-4
0.935000	-9247	-6059	-4392	-26097	99	-17154	-7745	-12165	-304	-16378	-12721	-18629	-69	-18348	-12878	-17462	-13015	-2839	4506	-17722	-938	-16490	12628	-21876	350	-17424	9779	-18023	-951	-16776	10628	-11135	-150	-102	-118	-65	-62	-58	-104	39	-150	30	38	-73	-21	-52	81	-30	0
0.935833	-7619	-6006	-4387	-26062	185	-17250	-7579	-12106	-102	-16148	-12798	-18146	259	-18072	-13064	-17169	-12320	-2336	4714	-16662	-977	-16480	12532	-21946	182	-17463	9546	-17936	-1186	-16832	10565	-10948	-145	-125	-119	-66	-61	-56	-104	42	-146	7	33	-74	-22	-51	82	-26	1
0.936667	-5365	-5937	-4378	-25998	192	-17407	-7435	-12091	52	-15975	-12880	-17649	296	-17856	-13255	-16831	-11517	-1972	4796	-15788	-1114	-16513	12446	-22021	113	-17559	9325	-17845	-986	-16909	10517	-10792	-150	-124	-117	-66	-60	-59	-103	42	-149	19	38	-73	-21	-52	85	-28	2
0.937500	-2309	-5851	-4351	-25911	-190	-17615	-7308	-12126	329	-15857	-12956	-17155	19	-17699	-13445	-16454	-10706	-1746	4754	-15147	-1275	-16586	12374	-22103	25	-17698	9110	-17743	-880	-17008	10487	-10667	-148	-122	-115	-65	-59	-55	-105	41	-146	22	38	-70	-22	-56	80	-26	4
0.938333	403	-5742	-4318	-25804	68	-17869	-7196	-12213	571	-15797	-12992	-16662	-281	-17593	-13623	-16035	-9918	-1664	4585	-14766	-1333	-16701	12310	-22183	-149	-17886	8903	-17662	-863	-17123	10468	-10571	-167	-128	-120	-67	-63	-65	-107	41	-152	58	35	-76	-22	-56	81	-30	-4
0.939167	2690	-5619	-4269	-25674	241	-18151	-7076	-12353	543	-15785	-13047	-16171	-353	-17527	-13785	-15591	-9123	-1716	4319	-14640	-1469	-16842	12262	-22263	-207	-18118	8720	-17568	-779	-17248	10462	-10505	-150	-127	-122	-68	-63	-58	-108	36	-152	18	35	-78	-24	-55	78	-34	-3
0.940000	4661	-5469	-4207	-25531	-55	-18455	-6962	-12534	705	-15821	-13031	-15686	-191	-17491	-13913	-15124	-8384	-1868	3985	-14782	-993	-17013	12221	-22335	-349	-18373	8556	-17483	-661	-17379	10474	-10452	-154	-130	-122	-70	-65	-63	-87	34	-151	15	30	-80	-23	-60	76	-34	-3
0.940833	6045	-5299	-4128	-25401	80	-18765	-6838	-12760	915	-15902	-12987	-15216	397	-17486	-14014	-14647	-7851	-2108	3618	-15148	-766	-17214	12195	-22387	-404	-18660	8423	-17399	-484	-17514	10498	-10433	-152	-129	-119	-68	-66	-58	-105	38	-151	17	34	-78	-24	-56	88	-31	-4
0.941667	6785	-5105	-4024	-25213	11	-19074	-6707	-13015	699	-16021	-12912	-14757	725	-17498	-14080	-14155	-7568	-2388	3257	-15721	-863	-17435	12171	-22424	-412	-18966	8320	-17322	-310	-17658	10559	-10418	-150	-127	-119	-65	-64	-59	-107	34	-149	18	34	-75	-22	-55	80	-33	0
0.942500	6586	-4898	-3919	-25051	19	-19379	-6568	-13301	378	-16183	-12721	-14311	615	-17527	-14113	-13659	-7439	-2696	2941	-16440	-703	-17677	12149	-22441	-453	-19288	8243	-17251	-259	-17802	10567	-10414	-150	-131	-122	-68	-62	-58	-117	38	-149	18	36	-77	-22	-55	81	-29	-4
0.943333	5729	-4671	-3794	-24894	79	-19653	-6428	-13605	236	-16383	-12523	-13893	1002	-17576	-14128	-13171	-7425	-2970	2714	-17254	-340	-17939	12113	-22442	-476	-19614	8192	-17193	-277	-17954	10605	-10410	-147	-127	-121	-67	-62	-58	-105	39	-150	17	32	-79	-19	-55	81	-26	0
0.944167	4673	-4438	-3664	-24746	13	-19931	-6294	-13916	116	-16612	-12277	-13491	1183	-17619	-14112	-12690	-7502	-3199	2607	-18098	-3	-18213	12064	-22417	-583	-19944	8176	-17138	-153	-18110	10646	-10404	-150	-126	-119	-67	-64	-58	-108	40	-151	20	33	-75	-21	-56	80	-31	0
0.945000	3758	-4197	-3528	-24606	-52	-20202	-6165	-14233	133	-16877	-11997	-13114	1046	-17686	-14078	-12196	-7545	-3349	2647	-18907	101	-18506	11985	-22372	-641	-20269	8182	-17098	-73	-18275	10678	-10396	-150	-128	-120	-64	-64	-61	-105	38	-153	11	34	-76	-24	-58	79	-30	-1
0.945833	3284	-3957	-3394	-24482	-77	-20436	-6055	-14536	164	-17164	-11699	-12759	1198	-17752	-14028	-11776	-7508	-3397	2850	-19628	408	-18806	11878	-22301	-578	-20580	8214	-17061	-58	-18442	10702	-10376	-150	-130	-124	-67	-65	-63	-108	38	-152	15	33	-77	-22	-56	80	-26	-5
0.946667	3364	-3720	-3271	-24374	-46	-20640	-5965	-14821	254	-17473	-11391	-12429	1180	-17829	-13977	-11330	-7398	-3340	3226	-20211	727	-19117	11733	-22211	-645	-20875	8262	-17033	25	-18613	10712	-10351	-151	-128	-125	-68	-65	-62	-108	38	-151	17	33	-80	-24	-60	76	-32	-4
0.947500	5184	-3488	-3148	-24267	176	-20819	-5915	-15078	408	-17790	-11092	-12125	1145	-17908	-13922	-10909	-7364	-3164	3768	-20617	396	-19431	11541	-22105	-606	-21157	8326	-17012	43	-18787	10706	-10305	-150	-130	-122	-70	-64	-62	-109	38	-155	17	32	-75	-23	-56	80	-29	-7
0.948333	9009	-3270	-3039	-24178	-154	-20966	-5900	-15301	411	-18112	-10820	-11849	1292	-17993	-13877	-10498	-7106	-2880	4461	-20837	588	-19750	11302	-21980	-699	-21409	8395	-16996	15	-18963	10682	-10250	-176	-133	-124	-70	-63	-60	-104	39	-154	17	56	-77	-21	-58	79	-32	-6
0.949167	14382	-3070	-2947	-24093	-193	-21085	-5940	-15487	256	-18429	-10582	-11598	1562	-18076	-13839	-10092	-6657	-2479	5291	-20850	557	-20064	11004	-21840	-703	-21631	8469	-16982	-30	-19133	10636	-10180	-147	-128	-119	-66	-62	-58	-101	40	-149	18	37	-76	-13	-52	76	-28	2
0.950000	21090	-2889	-2872	-24007	25	-21161	-6043	-15622	159	-18730	-10395	-11368	1570	-18165	-13832	-9700	-5989	-2022	6206	-20685	274	-20381	10648	-21695	-740	-21821	8537	-16978	13	-19299	10563	-10094	-147	-135	-124	-70	-64	-57	-101	41	-150	12	32	-75	-22	-55	81	-30	1
0.950833	28466	-2731	-2822	-23934	-302	-21203	-6202	-15718	113	-19014	-10281	-11170	1302	-18256	-13836	-9317	-5188	-1491	7185	-20334	194	-20686	10232	-21544	-784	-21983	8589	-16974	145	-19451	10459	-10033	-147	-129	-118	-67	-62	-58	-103	41	-149	16	36	-75	-26	-55	80	-27	-1
0.951667	32767	-2599	-2775	-23872	-351	-21201	-6434	-15769	-14	-19260	-10243	-10979	1235	-18342	-13872	-8938	-4277	-929	8186	-19920	109	-20981	9759	-21391	-732	-22111	8625	-16969	215	-19586	10324	-9948	-146	-128	-125	-65	-62	-61	-103	42	-149	17	36	-73	-19	-56	81	-27	0
0.952500	32767	-2489	-2750	-23758	149	-21154	-6726	-15780	-220	-19458	-10288	-10837	1421	-18419	-13934	-8558	-3496	-357	9176	-19418	-309	-21250	9233	-21239	-648	-22199	8633	-16971	167	-19695	10158	-9874	-149	-126	-119	-67	-62	-58	-105	36	-150	18	37	-74	-21	-58	77	-29	0
0.953333	32679	-2405	-2735	-23654	-168	-21056	-7087	-15753	-317	-19606	-10419	-10706	1407	-18480	-14028	-8180	-2787	199	10111	-18908	-472	-21501	8654	-21090	-721	-22251	8608	-16970	183	-19759	9966	-9799	-149	-128	-117	-65	-60	-60	-107	38	-150	18	36	-73	-24	-56	82	-28	-1
0.954167	32767	-2342	-2727	-23531	-120	-20897	-7506	-15687	-392	-19693	-10629	-10587	1285	-18529	-14150	-7799	-2106	719	10961	-18440	-463	-21717	8042	-20936	-738	-22268	8547	-16971	224	-19814	9738	-9710	-151	-128	-119	-67	-62	-57	-105	43	-150	20	35	-75	-18	-53	82	-27	-19
0.955000	32716	-2301	-2718	-23394	-12	-20683	-7969	-15600	-420	-19712	-10924	-10484	1181	-18547	-14296	-7417	-1669	1179	11693	-18072	-667	-21900	7394	-20802	-630	-22248	8441	-16970	317	-19811	9481	-9663	-148	-126	-117	-66	-53	-56	-111	41	-149	21	37	-73	-18	-52	81	-27	0
0.955833	32525	-2284	-2714	-23233	-23	-20405	-8490	-15485	-339	-19663	-11295	-10393	959	-18531	-14464	-7044	-1405	1552	12285	-17853	-875	-22031	6723	-20685	-557	-22189	8291	-16965	449	-19765	9192	-9642	-151	-128	-117	-65	-61	-56	-103	42	-148	17	38	-70	-22	-53	85	-26	0
0.956667	32048	-2278	-2695	-23049	-4	-20061	-9039	-15362	-487	-19534	-11728	-10311	844	-18479	-14655	-6683	-1213	1844	12726	-17737	-1134	-22120	6041	-20536	-557	-22092	8090	-16962	355	-19673	8877	-9612	-144	-126	-117	-84	-64	-58	-104	39	-149	16	34	-75	-21	-53	84	-28	0
0.957500	31654	-2297	-2667	-22850	55	-19661	-9606	-15233	-566	-19333	-12202	-10236	790	-18385	-14863	-6337	-923	2035	13004	-17805	-1239	-22144	5373	-20408	-594	-21945	7852	-16951	296	-19525	8536	-9595	-147	-126	-116	-67	-60	-55	-101	39	-148	18	36	-72	-17	-53	81	-25	0
0.958333	31258	-2321	-2617	-22626	-120	-19194	-10176	-15102	-487	-19054	-12713	-10161	593	-18229	-15084	-6019	-431	2127	13120	-18022	-1186	-22115	4715	-20290	-612	-21767	7561	-16931	296	-19334	8158	-9595	-150	-126	-118	-66	-63	-61	-107	39	-153	17	34	-77	-25	-59	80	-30	-1
0.959167	30114	-2363	-2548	-22385	-148	-18683	-10739	-14980	-513	-18708	-13243	-10086	512	-18027	-15316	-5732	7	2120	13064	-18371	-1165	-22017	4090	-20174	-515	-21544	7221	-16899	252	-19085	7766	-9595	-150	-128	-120	-68	-65	-59	-110	37	-153	10	35	-74	-22	-58	80	-30	-5
0.960000	24426	-2408	-2455	-22126	-274	-18112	-11282	-14868	-472	-18294	-13780	-10002	416	-17756	-15556	-5491	618	2032	12886	-18804	-940	-21846	3509	-20051	-574	-21278	6843	-16863	187	-18788	7349	-9609	-150	-127	-121	-67	-63	-59	-112	47	-152	17	35	-75	-21	-58	80	-33	-3
0.960833	17046	-2463	-2342	-21848	46	-17497	-11805	-14773	-350	-17818	-14302	-9910	288	-17418	-15784	-5291	1186	1860	12572	-19284	-1097	-21609	2977	-19918	-494	-20968	6428	-16810	108	-18449	6925	-9619	-152	-126	-120	-67	-61	-60	-108	37	-155	16	34	-83	-18	-55	80	-30	-3
0.961667	12951	-2522	-2205	-21559	-218	-16843	-12275	-14692	-374	-17292	-14793	-9809	375	-17013	-16014	-5149	1705	1621	12148	-19761	-1143	-21298	2504	-19802	-481	-20616	5980	-16739	146	-18069	6483	-9635	-151	-127	-120	-66	-61	-57	-105	40	-148	18	34	-76	-18	-51	81	-29	-4
0.962500	8893	-2591	-2048	-21257	-85	-16167	-12700	-14632	-561	-16720	-15248	-9702	587	-16541	-16251	-5069	2370	1330	11636	-20176	-946	-20922	2094	-19682	-474	-20224	5504	-16650	144	-17649	6024	-9649	-147	-125	-118	-65	-66	-57	-107	41	-150	18	34	-77	-21	-57	80	-30	-3
0.963333	5894	-2666	-1879	-20946	24	-15478	-13054	-14587	-589	-16109	-15653	-9609	225	-16005	-16449	-5048	2998	997	11062	-20482	-728	-20486	1752	-19554	-461	-19788	5014	-16542	81	-17199	5565	-9657	-147	-125	-121	-66	-63	-60	-104	39	-149	20	34	-75	-21	-56	81	-29	-3
0.964167	4247	-2745	-1699	-20628	-155	-14782	-13374	-14565	-386	-15474	-16004	-9467	-249	-15398	-16649	-5089	3511	640	10456	-20620	-583	-19993	1475	-19422	-375	-19323	4502	-16417	98	-16716	5101	-9662	-149	-127	-122	-65	-61	-58	-107	36	-148	20	34	-76	-21	-58	79	-30	2
0.965000	2935	-2831	-1520	-20301	-264	-14086	-13614	-14559	-329	-14804	-16294	-9341	-458	-14733	-16838	-5194	3848	279	9830	-20580	-608	-19457	1252	-19295	-408	-18812	3980	-16266	150	-16206	4627	-9662	-153	-128	-128	-69	-68	-59	-111	38	-156	13	30	-80	-25	-58	78	-33	-4
0.965833	2373	-2925	-1343	-19966	353	-13393	-13810	-14561	-367	-14114	-16524	-9205	-637	-14006	-17000	-5351	3810	-87	9204	-20306	-983	-18857	1094	-19167	-355	-18266	3460	-16091	23	-15677	4168	-9651	-151	-128	-125	-67	-65	-60	-110	39	-153	13	29	-79	-28	-58	77	-33	-6
0.966667	2823	-3019	-1173	-19613	-74	-12713	-13929	-14564	-357	-13401	-16685	-9070	-491	-13224	-17149	-5555	3650	-439	8596	-19800	-1192	-18234	980	-19032	-285	-17695	2945	-15890	-65	-15127	3713	-9630	-154	-129	-130	-70	-66	-61	-112	34	-154	16	33	-80	-23	-62	78	-34	-5
0.967500	3481	-3119	-1027	-19257	-102	-12054	-13990	-14571	-158	-12684	-16786	-8937	-6	-12411	-17270	-5791	3365	-772	8021	-19070	-1213	-17583	908	-18898	-280	-17099	2443	-15677	10	-14564	3268	-9605	-150	-128	-124	-69	-65	-58	-108	46	-149	17	34	-80	-22	-58	80	-32	-1
0.968333	3865	-3226	-900	-18887	23	-11424	-13992	-14570	86	-11951	-16824	-8814	-355	-11543	-17361	-6052	2812	-1076	7492	-18129	-1374	-16912	865	-18765	-167	-16480	1959	-15440	-11	-13973	2845	-9567	-147	-127	-121	-65	-47	-57	-102	39	-148	18	36	-75	-24	-51	82	-27	0
0.969167	4024	-3335	-804	-18502	-38	-10807	-13943	-14551	-16	-11209	-16810	-8693	-922	-10654	-17443	-6326	2175	-1355	7004	-17013	-1456	-16236	835	-18624	-184	-15844	1488	-15186	-127	-13377	2430	-9533	-148	-127	-122	-63	-58	-55	-100	44	-148	22	38	-73	-19	-55	82	-28	0
0.970000	3937	-3458	-744	-18109	146	-10224	-13849	-14513	-41	-10460	-16725	-8586	-1183	-9745	-17462	-6596	1601	-1602	6569	-15770	-1457	-15552	812	-18510	-199	-15187	1041	-14921	-124	-12770	2036	-9496	-154	-127	-121	-64	-58	-55	-103	46	-152	20	36	-76	-22	-50	84	-29	-3
0.970833	3517	-3570	-729	-17706	81	-9659	-13711	-14441	-104	-9698	-16638	-8487	-1641	-8813	-17466	-6852	1003	-1820	6181	-14443	-1545	-14867	783	-18382	-208	-14516	622	-14646	-9	-12150	1655	-9460	-147	-126	-121	-66	-62	-58	-102	38	-148	20	37	-75	-21	-55	81	-27	0
0.971667	2853	-3677	-745	-17282	-42	-9113	-13537	-14333	-218	-8927	-16510	-8399	-1743	-7898	-17434	-7083	293	-2007	5834	-13082	-1765	-14186	741	-18255	-237	-13831	233	-14371	-4	-11524	1303	-9428	-150	-122	-121	-62	-58	-58	-102	42	-149	19	33	-74	-23	-55	80	-27	0
0.972500	1607	-3804	-808	-16849	2	-8575	-13330	-14182	-254	-8151	-16311	-8320	-1714	-6977	-17371	-7272	-668	-2169	5525	-11754	-1908	-13512	672	-18125	-97	-13141	-133	-14090	-67	-10892	957	-9402	-148	-125	-124	-65	-62	-59	-105	38	-151	2	39	-75	-25	-55	80	-29	-6
0.973333	-99	-3925	-912	-16397	-281	-8043	-13093	-14004	-300	-7369	-16095	-8248	-2083	-6060	-17272	-7420	-1605	-2306	5258	-10507	-1669	-12842	580	-17992	-280	-12440	-465	-13819	-33	-10244	633	-9386	-150	-135	-126	-67	-63	-61	-107	39	-151	13	32	-79	-25	-59	77	-33	-5
0.974167	-2082	-4040	-1052	-15939	194	-7521	-12829	-13723	-414	-6579	-15853	-8177	-2149	-5154	-17132	-7508	-2553	-2421	5020	-9385	-1843	-12184	457	-17847	-524	-11730	-768	-13548	-39	-9594	337	-9374	-148	-129	-119	-65	-64	-59	-104	38	-153	18	37	-76	-21	-57	79	-27	0
0.975000	-3967	-4135	-1217	-15465	-4	-6986	-12533	-13395	-403	-5779	-15576	-8103	-1951	-4264	-16952	-7540	-3606	-2506	4800	-8439	-1850	-11528	298	-17681	-499	-11005	-1039	-13292	-79	-8938	57	-9373	-150	-128	-122	-65	-64	-57	-101	42	-148	19	36	-73	-21	-53	81	-28	-4
0.975833	-5424	-4223	-1414	-14981	-66	-6441	-12213	-13009	-313	-4978	-15282	-8039	-1858	-3400	-16735	-7513	-4597	-2571	4598	-7690	-1562	-10874	108	-17505	-412	-10279	-1286	-13055	-90	-8282	-201	-9383	-152	-128	-119	-61	-85	-57	-103	42	-172	17	40	-73	-21	-52	84	-27	0
0.976667	-5966	-4296	-1633	-14479	-28	-5887	-11875	-12556	-196	-4181	-14953	-7937	-1918	-2567	-16479	-7435	-5627	-2612	4402	-7167	-1536	-10230	-109	-17304	-367	-9542	-1504	-12829	-228	-7629	-443	-9411	-147	-128	-116	-64	-58	-57	-104	41	-147	21	40	-73	-21	-46	82	-25	-1
0.977500	-5880	-4338	-1859	-13966	42	-5318	-11514	-12068	-152	-3391	-14600	-7832	-1912	-1770	-16180	-7313	-6471	-2631	4213	-6879	-1456	-9586	-357	-17073	-357	-8805	-1696	-12640	-469	-6979	-673	-9440	-146	-127	-115	-55	-59	-55	-101	44	-144	21	38	-72	-12	-55	85	-25	0
0.978333	-5425	-4399	-2099	-13448	-345	-4740	-11142	-11459	-300	-2613	-14225	-7707	-2001	-1002	-15854	-7154	-7067	-2627	4018	-6826	-1164	-8953	-625	-16814	-274	-8068	-1862	-12464	-476	-6331	-885	-9490	-143	-128	-118	-65	-64	-60	-104	44	-149	18	36	-73	-17	-56	81	-32	-1
0.979167	-4805	-4347	-2331	-12911	54	-4145	-10749	-10824	-294	-1857	-13822	-7560	-1818	-270	-15488	-6971	-7565	-2601	3823	-6985	-1171	-8325	-906	-16519	-212	-7327	-2010	-12318	-323	-5696	-1082	-9550	-152	-127	-117	-64	-65	-60	-103	36	-150	18	35	-69	-23	-55	78	-29	-3
0.980000	-3367	-4295	-2549	-12367	-201	-3538	-10343	-10137	-259	-1109	-13398	-7386	-1636	421	-15081	-6769	-7952	-2539	3620	-7336	-955	-7696	-1192	-16185	-213	-6581	-2153	-12190	-387	-5063	-1259	-9618	-151	-129	-119	-65	-63	-58	-109	38	-150	17	36	-74	-24	-53	78	-24	-3
0.980833	-2030	-4208	-2746	-11800	-353	-2916	-9916	-9385	-196	-389	-12943	-7196	-1674	1070	-14646	-6571	-8031	-2442	3401	-7845	-331	-7069	-1483	-15808	-159	-5842	-2246	-12092	-217	-4448	-1425	-9698	-161	-128	-118	-68	-66	-61	-107	59	-152	16	35	-76	-21	-56	81	-29	-5
0.981667	-1119	-4075	-2924	-11212	-93	-2284	-9480	-8593	-114	298	-12459	-6958	-1417	1686	-14173	-6388	-7844	-2322	3169	-8474	-26	-6436	-1762	-15389	-43	-5111	-2335	-12016	68	-3845	-1574	-9784	-154	-130	-124	-68	-63	-61	-107	36	-152	12	29	-77	-24	-56	97	-29	-3
0.982500	-574	-3894	-3072	-10599	-173	-1644	-9030	-7764	-26	949	-11953	-6708	-1268	2248	-13670	-6233	-7506	-2162	2934	-9177	122	-5814	-2022	-14923	12	-4382	-2407	-11961	6	-3260	-1704	-9879	-150	-129	-120	-66	-63	-58	-103	40	-148	18	35	-73	-25	-55	85	-27	-4
0.983333	-529	-3669	-3182	-9968	-179	-1000	-8573	-6910	26	1556	-11411	-6438	-1557	2773	-13134	-6113	-7092	-1964	2681	-9909	227	-5193	-2264	-14422	54	-3675	-2470	-11928	-93	-2683	-1817	-9983	-149	-127	-119	-65	-62	-62	-105	38	-151	16	33	-74	-22	-45	84	-28	-3
0.984167	-1104	-3399	-3256	-9307	-8	-357	-8113	-6037	-38	2120	-10834	-6161	-1524	3246	-12567	-6055	-6534	-1734	2415	-10605	306	-4577	-2475	-13882	60	-2980	-2511	-11910	-93	-2130	-1917	-10093	-148	-127	-121	-73	-63	-57	-110	39	-149	19	35	-73	15	-57	82	-27	-1
0.985000	-2331	-3087	-3288	-8619	-47	290	-7659	-5154	11	2631	-10245	-5887	-1198	3669	-11975	-6052	-5904	-1472	2133	-11238	488	-3970	-2659	-13310	205	-2306	-2546	-11900	-133	-1598	-1993	-10208	-150	-129	-120	-65	-64	-58	-105	38	-149	18	35	-78	-18	-58	81	-27	-1
0.985833	-4133	-2735	-3285	-7898	-49	903	-7201	-4266	-25	3092	-9620	-5615	-1163	4042	-11357	-6123	-5444	-1180	1842	-11769	807	-3360	-2808	-12710	435	-1659	-2562	-11933	-228	-1083	-2053	-10324	-150	-127	-122	-68	-64	-56	-107	38	-151	17	33	-78	-19	-57	82	-31	-3
0.986667	-6456	-2354	-3245	-7149	-190	1526	-6748	-3390	-142	3496	-8978	-5378	-1511	4360	-10715	-6281	-4874	-863	1538	-12155	1630	-2755	-2917	-12091	453	-1045	-2563	-11961	-302	-596	-2091	-10453	-150	-130	-121	-67	-65	-55	-105	36	-153	13	30	-77	-25	-59	78	-35	-5
0.987500	-9369	-1950	-3165	-6376	-15	2135	-6305	-2532	-144	3844	-8301	-5161	-1228	4622	-10045	-6484	-4289	-517	1226	-12381	1575	-2160	-2990	-11464	371	-458	-2555	-11993	-336	-125	-2108	-10583	-146	-128	-122	-67	-67	-59	-109	34	-150	18	36	-74	-22	-57	78	-28	-3
0.988333	-12174	-1512	-3047	-5586	-177	2727	-5870	-1697	-28	4141	-7616	-5005	-1051	4829	-9350	-6761	-3914	-159	910	-12427	1153	-1562	-3024	-10832	344	89	-2522	-12033	-496	328	-2105	-10715	-147	-126	-118	-63	-64	-53	-104	41	-149	22	38	-72	-22	-56	81	-28	-3
0.989167	-15058	-1064	-2903	-4796	-163	3294	-5441	-897	50	4383	-6912	-4902	-1028	4989	-8625	-7136	-3587	215	592	-12291	1359	-972	-3028	-10207	262	604	-2484	-12081	-361	757	-2089	-10851	-147	-127	-118	-56	-59	-56	-107	38	-142	22	36	-69	-21	-56	84	-27	4
0.990000	-17791	-612	-2737	-4028	-234	3844	-5025	-134	118	4577	-6191	-4867	-595	5066	-7883	-7563	-3316	586	280	-11986	1580	-391	-3003	-9595	183	1075	-2438	-12126	-272	1161	-2039	-11000	-152	-134	-122	-67	-61	-58	-105	38	-151	16	36	-76	-19	-57	79	-30	-6
0.990833	-20100	-167	-2548	-3310	-187	4362	-4616	586	187	4719	-5461	-4918	-366	5089	-7120	-8050	-3131	966	-21	-11515	1942	192	-2951	-9006	-7	1509	-2372	-12170	-276	1541	-1979	-11150	-148	-128	-121	-65	-63	-55	-104	40	-152	19	35	-73	-21	-52	81	-29	-4
0.991667	-21946	281	-2340	-2626	-526	4859	-4202	1266	156	4827	-4726	-5044	-221	5057	-6328	-8585	-3161	1339	-309	-10898	2362	775	-2893	-8445	-617	1904	-2299	-12207	-370	1900	-1915	-11298	-150	-128	-122	-68	-67	-63	-105	40	-150	18	35	-74	-27	-57	89	-28	-3
0.992500	-23675	724	-2115	-2038	-110	5316	-3789	1901	220	4897	-3996	-5268	-56	4963	-5513	-9162	-3288	1710	-574	-10170	2286	1352	-2789	-7918	-1112	2261	-2219	-12240	-472	2234	-1832	-11453	-148	-131	-120	-66	-61	-59	-104	38	-154	19	35	-77	-23	-55	81	-31	0
0.993333	-24397	1144	-1884	-1563	-112	5734	-3367	2482	275	4936	-3271	-5573	269	4808	-4671	-9769	-3340	2069	-809	-9364	2107	1925	-2690	-7439	-912	2587	-2127	-12257	-306	2550	-1740	-11616	-148	-128	-121	-68	-59	-61	-107	36	-149	23	36	-74	-1	-57	80	-32	0
0.994167	-24161	1551	-1644	-1205	-410	6104	-2932	3016	121	4946	-2547	-5973	543	4598	-3807	-10397	-3270	2413	-1011	-8508	2596	2501	-2591	-7001	-886	2881	-2034	-12262	-167	2840	-1649	-11774	-149	-127	-120	-64	-61	-59	-109	40	-147	18	47	-77	-23	-59	81	-28	0
0.995000	-23272	1936	-1390	-1009	-116	6424	-2478	3504	-4	4937	-1855	-6452	607	4336	-2926	-11019	-3123	2744	-1181	-7645	2751	3064	-2488	-6604	-761	3148	-1941	-12251	-76	3117	-1554	-11940	-147	-127	-118	-66	-61	-57	-108	39	-150	18	39	-73	-18	-53	82	-43	0
0.995833	-21798	2295	-1172	-959	-263	6691	-1997	3949	81	4910	-1179	-7000	485	4032	-2028	-11644	-2779	3062	-1319	-6802	2993	3630	-2392	-6263	-649	3393	-1850	-12222	-198	3368	-1479	-12104	-146	-126	-117	-65	-60	-57	-104	41	-147	19	38	-74	-19	-55	81	-28	2
0.996667	-19910	2627	-951	-1072	-385	6893	-1481	4347	294	4866	-530	-7601	365	3694	-1111	-12256	-2322	3359	-1425	-6009	3124	4185	-2302	-5973	-606	3620	-1756	-12171	-273	3602	-1385	-12271	-144	-127	-119	-64	-61	-60	-107	42	-150	20	39	-70	-19	-52	81	-28	0
0.997500	-17502	2934	-738	-1340	-248	7027	-928	4707	374	4808	92	-8239	535	3295	-195	-12843	-1848	3643	-1511	-5287	3254	4725	-2226	-5722	-459	3847	-1675	-12101	55	3817	-1315	-12441	-150	-125	-118	-64	-60	-56	-102	39	-147	18	36	-73	-23	-53	81	-30	-1
0.998333	-14582	3207	-548	-1743	-254	7090	-343	5020	327	4728	657	-8900	653	2874	733	-13400	-1296	3908	-1585	-4662	3578	5244	-2172	-5528	-405	4042	-1607	-12010	434	4014	-1265	-12612	-150	-130	-122	-69	-64	-63	-108	37	-149	10	30	-74	-26	-59	79	-32	-6
0.999167	-11463	3445	-387	-2271	-177	7077	286	5300	352	4636	1188	-9587	781	2430	1655	-13917	-733	4158	-1650	-4142	3485	5744	-2128	-5368	-309	4252	-1546	-11886	416	4218	-1242	-12783	-153	-133	-124	-68	-65	-62	-109	55	-153	11	32	-77	-23	-58	79	-32	-4
1.000000	-8376	3658	-238	-2886	-222	6987	967	5548	188	4528	1688	-10209	908	1973	2575	-14377	-151	4393	-1721	-3721	3829	6225	-2099	-5243	-213	4468	-1499	-11740	215	4382	-1206	-12945	-149	-130	-122	-68	-62	-60	-108	36	-143	12	32	-78	-26	-58	77	-31	0
1.000833	-5691	3843	-129	-3563	-124	6826	1686	5757	66	4404	2143	-10805	735	1509	3470	-14788	524	4618	-1808	-3411	3484	6676	-2088	-5153	-193	4695	-1463	-11564	112	4557	-1203	-13106	-149	-128	-115	-72	-66	-58	-103	39	-152	15	35	-76	-23	-57	82	-30	0
1.001667	-3056	3998	-45	-4270	-41	6580	2441	5928	143	4252	2554	-11347	760	1048	4345	-15138	1055	4831	-1928	-3199	2466	7097	-2096	-5090	-40	4936	-1442	-11367	46	4707	-1220	-13266	-146	-127	-119	-70	-66	-59	-103	40	-150	17	30	-77	-23	-58	82	-24	0
1.002500	-761	4120	1	-4984	-77	6260	3227	6057	174	4068	2923	-11810	731	589	5183	-15428	1647	5025	-2066	-3080	2413	7485	-2111	-5055	-69	5190	-1443	-11132	-57	4863	-1258	-13427	-147	-132	-119	-69	-63	-60	-104	40	-151	16	37	-75	-23	-55	84	-27	-5
1.003333	997	4213	16	-5655	71	5871	4031	6138	188	3857	3255	-12187	527	139	5980	-15654	2242	5208	-2254	-3036	2004	7811	-2139	-5042	-51	5465	-1450	-10876	-155	5015	-1310	-13582	-152	-127	-120	-67	-64	-58	-104	38	-153	18	36	-75	-23	-58	78	-22	0
1.004167	2247	4275	0	-6265	66	5415	4838	6161	128	3604	3553	-12465	275	-285	6726	-15808	2733	5382	-2490	-3053	1958	8104	-2180	-5050	-83	5758	-1470	-10589	-199	5159	-1372	-13737	-147	-128	-90	-66	-63	-58	-107	36	-149	17	35	-75	-21	-57	80	-29	1
1.005000	3006	4324	-49	-6785	-273	4898	5637	6126	67	3310	3823	-12639	175	-694	7406	-15897	3073	5534	-2767	-3112	1994	8339	-2223	-5071	-149	6071	-1498	-10269	-206	5298	-1445	-13886	-152	-129	-120	-65	-65	-59	-103	40	-151	16	35	-76	-25	-58	75	-34	-3
1.005833	2869	4348	-120	-7207	106	4332	6419	6016	62	2993	4074	-12715	58	-1071	8012	-15912	3478	5671	-3090	-3195	1601	8534	-2272	-5112	-120	6400	-1530	-9935	-202	5431	-1519	-14029	-149	-131	-94	-68	-63	-60	-105	35	-153	15	33	-76	-26	-58	80	-32	-3
1.006667	2670	4346	-214	-7517	327	3713	7167	5831	26	2583	4305	-12686	3	-1414	8543	-15864	3813	5793	-3454	-3293	921	8669	-2321	-5165	37	6744	-1565	-9569	-252	5557	-1595	-14170	-154	-134	-128	-75	-70	-64	-111	32	-158	10	30	-79	-28	-70	78	-35	-7
1.007500	2397	4336	-321	-7712	46	3068	7854	5565	-28	2149	4525	-12561	18	-1726	8982	-15736	4022	5901	-3839	-3366	1270	8753	-2364	-5227	64	7108	-1597	-9175	-235	5674	-1655	-14296	-150	-129	-122	-68	-64	-62	-104	39	-152	16	32	-78	-26	-58	82	-33	-3
1.008333	1801	4328	-436	-7786	172	2396	8476	5196	34	1678	4747	-12343	34	-1950	9338	-15535	4201	5996	-4243	-3422	1086	8784	-2393	-5296	75	7460	-1606	-8754	-266	5785	-1701	-14421	-147	-126	-124	-67	-64	-61	-103	5	-149	20	32	-75	-24	-56	82	-31	0
1.009167	1259	4314	-550	-7751	27	1716	9009	4734	204	1163	4968	-12052	0	-2220	9595	-15258	4343	6073	-4648	-3448	434	8754	-2419	-5378	81	7815	-1610	-8308	-342	5878	-1726	-14540	-146	-126	-118	-51	-60	-56	-104	38	-147	19	37	-73	-21	-55	81	-31	2
1.010000	790	4297	-667	-7636	30	1032	9440	4166	208	598	5185	-11709	138	-2408	9756	-14913	4449	6131	-5057	-3441	147	8668	-2411	-5474	42	8152	-1593	-7838	-305	5953	-1716	-14651	-147	-127	-119	-64	-62	-59	-109	39	-151	21	36	-74	-22	-53	86	-27	-4
1.010833	486	4293	-774	-7448	217	346	9767	3484	88	0	5406	-11328	348	-2563	9813	-14495	4564	6178	-5452	-3392	-57	8521	-2416	-5578	63	8466	-1559	-7350	-383	6006	-1678	-14754	-146	-124	-118	-66	-72	-57	-104	42	-149	23	35	-74	-22	-53	85	-27	0
1.011667	362	4293	-877	-7204	195	-326	9971	2700	46	-623	5622	-10914	354	-2675	9782	-13998	4728	6209	-5825	-3306	-298	8302	-2382	-5692	62	8740	-1498	-6845	-359	6036	-1592	-14847	-148	-127	-143	-63	-60	-58	-102	41	-148	24	36	-74	-21	-53	85	-28	0
1.012500	606	4316	-969	-6923	183	-976	10052	1815	90	-1270	5834	-10498	63	-2744	9655	-13425	4813	6230	-6163	-3179	-882	8048	-2322	-5809	90	8966	-1408	-6328	-316	6034	-1461	-14937	-153	-128	-122	-63	-65	-58	-102	38	-148	21	35	-76	-22	-53	82	-30	-1
1.013333	954	4334	-1039	-6635	72	-1603	10012	826	171	-1926	6039	-10090	-143	-2781	9445	-12766	4845	6243	-6464	-3023	-873	7734	-2235	-5935	212	9135	-1293	-5793	-338	6006	-1267	-15014	-145	-127	-120	-65	-61	-57	-113	39	-147	20	35	-76	-19	-57	81	-36	0
1.014167	1256	4400	-1096	-6359	99	-2216	9845	-237	56	-2588	6230	-9694	180	-2780	9155	-12032	4932	6248	-6727	-2839	-878	7358	-2115	-6058	111	9231	-1145	-5245	-350	5937	-1020	-15080	-150	-128	-120	-66	-75	-58	-108	40	-141	21	37	-78	-21	-53	84	-26	0
1.015000	1816	4450	-1148	-6107	489	-2753	9567	-1383	-42	-3243	6398	-9331	1036	-2748	8799	-11217	4797	6252	-6945	-2641	-2118	6926	-1963	-6183	160	9253	-969	-4701	-376	5832	-711	-15135	-152	-128	-121	-68	-64	-61	-108	39	-151	19	32	-95	-28	-57	81	-28	0
1.015833	2400	4532	-1166	-5900	118	-3276	9182	-2592	189	-3877	6537	-8996	1486	-2695	8381	-10326	4557	6248	-7127	-2435	-1838	6439	-1768	-6303	139	9165	-758	-4150	-296	5695	-336	-15171	-147	-102	-119	-64	-61	-58	-102	42	-150	17	36	-75	-21	-53	84	-15	-1
1.016667	2927	4633	-1171	-5728	6	-3752	8709	-3836	140	-4486	6641	-8696	1225	-2616	7915	-9363	4384	6247	-7263	-2228	-1730	5895	-1534	-6419	97	8989	-520	-3613	-249	5511	98	-15191	-147	-116	-118	-65	-58	-56	-101	40	-149	21	36	-72	-18	-51	82	-29	1
1.017500	3299	4753	-1161	-5623	110	-4190	8166	-5110	-105	-5044	6703	-8422	765	-2521	7409	-8325	4304	6242	-7373	-2023	-1668	5303	-1261	-6525	143	8700	-251	-3089	-321	5290	601	-15190	-145	-126	-120	-65	-60	-56	-107	42	-146	21	37	-74	-16	-52	84	-25	1
1.018333	3455	4885	-1138	-5579	-142	-4581	7574	-6389	-121	-5551	6704	-8177	625	-2425	6860	-7224	4191	6236	-7461	-1836	-1543	4656	-948	-6619	182	8296	37	-2593	-368	5019	1160	-15166	-147	-127	-120	-66	-61	-59	-109	40	-150	21	33	-76	-22	-58	81	-30	-3
1.019167	2901	5021	-1102	-5602	-137	-4934	6937	-7663	-164	-5997	6653	-7954	633	-2331	6293	-6061	4250	6225	-7533	-1702	-1533	3967	-591	-6702	115	7773	355	-2124	-355	4708	1781	-15111	-152	-131	-122	-68	-63	-59	-111	40	-156	15	32	-79	-24	-56	80	-31	-3
1.020000	2298	5166	-1048	-5678	171	-5233	6329	-8898	-408	-6368	6543	-7734	507	-2236	5712	-4864	4163	6209	-7587	-1593	-2120	3241	-186	-6755	122	7139	697	-1695	-398	4362	2457	-15029	-147	-131	-124	-66	-63	-59	-101	37	-152	16	29	-78	-23	-56	78	-30	-1
1.020833	1912	5316	-971	-5800	-365	-5488	5713	-10100	-475	-6661	6384	-7514	258	-2162	5125	-3618	4011	6191	-7639	-1512	-1652	2468	260	-6802	53	6392	1060	-1305	-390	3972	3179	-14904	-147	-129	-98	-61	-61	-57	-110	40	-149	17	32	-77	-19	-58	81	-30	-1
1.021667	1162	5460	-885	-5972	-266	-5706	5134	-11234	-217	-6865	6144	-7269	-62	-2107	4526	-2354	3981	6165	-7688	-1489	-1361	1658	751	-6820	26	5529	1448	-971	-386	3542	3945	-14742	-147	-128	-135	-65	-66	-60	-105	42	-151	19	33	-73	-23	-57	80	-28	0
1.022500	346	5601	-776	-6170	-275	-5900	4602	-12293	-78	-6989	5858	-7005	-87	-2077	3938	-1080	4084	6120	-7732	-1509	-1360	822	1282	-6821	76	4559	1850	-696	-455	3073	4745	-14537	-148	-131	-122	-64	-61	-58	-107	40	-149	15	33	-77	-22	-58	82	-30	3
1.023333	-582	5727	-653	-6387	-413	-6017	4144	-13255	-132	-7022	5524	-6702	126	-2073	3350	196	4162	6058	-7767	-1586	-1234	-51	1849	-6800	64	3498	2274	-481	-321	2558	5581	-14287	-148	-130	-122	-68	-64	-66	-115	41	-153	16	32	-77	-27	-61	79	-31	-6
1.024167	-1613	5828	-528	-6607	-171	-6113	3757	-14117	-171	-6976	5144	-6366	262	-2099	2769	1441	4114	5972	-7799	-1723	-1408	-936	2454	-6752	41	2346	2720	-328	-250	2011	6431	-13990	-149	-129	-122	-65	-61	-58	-107	40	-150	17	32	-75	-22	-58	77	-30	-3
1.025000	-2334	5910	-390	-6813	-95	-6174	3458	-14863	-225	-6842	4734	-5976	284	-2149	2212	2646	4271	5863	-7809	-1911	-1298	-1844	3091	-6691	-16	1109	3187	-247	-352	1431	7296	-13647	-147	-130	-122	-66	-64	-63	-112	15	-153	16	32	-75	-23	-59	81	-30	-4
1.025833	-2693	5971	-249	-6994	-248	-6206	3245	-15481	-275	-6640	4298	-5548	171	-2230	1671	3783	4357	5717	-7795	-2164	-1143	-2775	3768	-6601	-21	-191	3670	-237	-291	813	8162	-13254	-154	-133	-125	-68	-62	-63	-109	36	-150	13	32	-78	-26	-60	70	-32	-5
1.026667	-2957	5976	-116	-7139	-90	-6207	3121	-15978	-348	-6377	3848	-5082	326	-2333	1134	4836	4327	5537	-7733	-2472	-1147	-3718	4472	-6501	21	-1540	4173	-296	-218	160	9023	-12813	-149	-131	-126	-74	-80	-62	-110	35	-152	15	25	-79	-23	-59	76	-31	-1
1.027500	-3204	5944	11	-7233	-336	-6184	3081	-16345	-499	-6059	3401	-4589	223	-2451	660	5798	4364	5317	-7627	-2836	-1033	-4672	5205	-6377	-117	-2918	4698	-415	-238	-525	9867	-12328	-150	-128	-126	-70	-65	-62	-109	37	-150	15	29	-77	-23	-59	81	-28	-6
1.028333	-3366	5886	128	-7266	-122	-6132	3112	-16575	-604	-5707	2964	-4094	103	-2581	193	6650	4291	5056	-7450	-3239	-1991	-5625	5937	-6236	-32	-4316	5243	-595	-211	-1247	10696	-11790	-149	-128	-119	-65	-64	-58	-109	39	-148	19	32	-75	-21	-57	85	-30	2
1.029167	-3182	5774	229	-7227	-221	-6062	3205	-16671	-658	-5327	2549	-3540	239	-2711	-243	7366	4203	4755	-7198	-3682	-2095	-6585	6706	-6090	6	-5715	5811	-831	-241	-2001	11494	-11220	-145	-126	-118	-68	-65	-59	-105	40	-149	21	36	-74	-17	-56	81	-29	2
1.030000	-2897	5609	306	-7122	-158	-5980	3345	-16647	-559	-4937	2160	-3024	73	-2846	-647	7943	4157	4405	-6861	-4151	-2251	-7540	7466	-5923	10	-7118	6396	-1121	-281	-2808	12253	-10609	-147	-126	-118	-65	-61	-57	-102	40	-149	22	36	-70	-43	-59	81	-30	0
1.030833	-2307	5394	362	-6945	-203	-5882	3514	-16493	-228	-4568	1808	-2526	-242	-2967	-1013	8366	4155	4012	-6434	-4638	-2463	-8501	8235	-5748	72	-8488	6994	-1451	-240	-3646	12970	-9965	-149	-117	-117	-64	-63	-59	-105	36	-149	18	36	-74	-19	-55	86	-29	-1
1.031667	-1400	5124	380	-6693	-119	-5765	3711	-16219	-125	-4184	1494	-2067	-97	-3066	-1341	8630	4209	3577	-5916	-5128	-2632	-9446	8999	-5568	-16	-9819	7603	-1816	-138	-4528	13635	-9306	-151	-128	-111	-69	-63	-61	-108	37	-152	17	33	-80	-31	-59	80	-32	-5
1.032500	-749	4798	378	-6377	-234	-5633	3904	-15839	-62	-3842	1233	-1669	323	-3141	-1628	8739	4255	3100	-5277	-5607	-2839	-10381	9751	-5378	-148	-11089	8220	-2200	-113	-5452	14272	-8604	-150	-128	-119	-68	-63	-62	-107	37	-152	15	34	-75	-19	-57	79	-29	0
1.033333	-134	4419	361	-5990	143	-5485	4094	-15347	18	-3534	1021	-1331	326	-3183	-1866	8682	4216	2579	-4538	-6036	-3971	-11287	10484	-5179	-83	-12289	8849	-2600	-166	-6435	14816	-7885	-152	-130	-121	-65	-65	-60	-105	38	-155	17	35	-78	-23	-60	82	-30	-3
1.034167	953	3987	322	-5560	-87	-5327	4265	-14759	4	-3268	863	-1066	-296	-3191	-2057	8470	4211	2040	-3707	-6420	-4004	-12147	11188	-4973	-34	-13388	9477	-3012	-195	-7452	15321	-7154	-148	-158	-119	-65	-62	-61	-104	39	-152	20	34	-76	-27	-57	85	-28	-3
1.035000	1729	3466	269	-5073	-69	-5151	4403	-14086	-267	-3044	753	-894	-667	-3157	-2197	8104	4314	1476	-2790	-6749	-3295	-12974	11867	-4765	-111	-14422	10099	-3417	-195	-8504	15764	-6412	-150	-125	-121	-68	-63	-58	-105	24	-150	21	33	-76	-23	-57	82	-28	-1
1.035833	2297	3003	219	-4592	-132	-4954	4503	-13338	-486	-2867	689	-815	-781	-3085	-2285	7605	4369	899	-1799	-6997	-3385	-13757	12504	-4542	-92	-15327	10705	-3810	-243	-9591	16142	-5665	-148	-121	-117	-65	-64	-56	-104	43	-150	21	37	-75	-25	-58	84	-26	1
1.036667	2640	2450	173	-4042	-120	-4738	4569	-12527	-414	-2728	667	-826	-1058	-2974	-2315	6974	4459	311	-742	-7169	-3415	-14489	13094	-4324	-21	-16119	11290	-4189	-289	-10691	16451	-4939	-144	-124	-117	-64	-61	-56	-107	41	-146	23	39	-58	-17	-53	85	-26	1
1.037500	2654	1867	145	-3514	94	-4502	4599	-11657	-346	-2623	681	-939	-1111	-2825	-2295	6234	4575	-281	357	-7251	-3316	-15150	13635	-4098	17	-16796	11845	-4546	-268	-11798	16676	-4199	-148	-122	-117	-63	-59	-52	-101	44	-149	23	40	-72	-18	-55	85	-27	1
1.038333	2625	1256	146	-3011	123	-4246	4590	-10754	-167	-2545	719	-1138	-695	-2640	-2219	5392	4672	-862	1479	-7255	-3057	-15741	14117	-3874	60	-17341	12361	-4881	-258	-12904	16872	-3481	-151	-126	-117	-65	-61	-58	-104	40	-155	21	36	-75	-16	-56	80	-30	-3
1.039167	2631	616	185	-2538	64	-3965	4552	-9822	-41	-2479	786	-1429	-386	-2428	-2082	4476	4638	-1430	2600	-7186	-2300	-16255	14542	-3651	47	-17759	12832	-5185	-237	-13980	16978	-2781	-152	-129	-125	-66	-63	-61	-104	39	-154	16	34	-78	-23	-61	79	-30	-5
1.040000	2177	-8	281	-2111	-9	-3657	4495	-8860	-35	-2410	859	-1786	-636	-2184	-1892	3509	4410	-1967	3708	-7043	-1807	-16682	14900	-3425	35	-18061	13257	-5455	-305	-15009	17025	-2127	-151	-131	-124	-69	-65	-61	-112	38	-154	15	32	-80	-25	-58	77	-30	-5
1.040833	1524	-643	432	-1749	-348	-3323	4409	-7884	-68	-2325	938	-2212	-976	-1921	-1648	2506	4277	-2470	4780	-6838	-1110	-17008	15204	-3197	-48	-18226	13631	-5687	-652	-15955	17007	-1495	-146	-119	-122	-68	-65	-61	-105	37	-151	19	37	-78	-24	-60	80	-28	0
1.041667	1084	-1261	654	-1446	41	-2960	4369	-6907	-6	-2209	1019	-2697	-1000	-1638	-1350	1492	3986	-2933	5812	-6593	-1808	-17239	15444	-2975	-65	-18286	13938	-5890	-886	-16811	16924	-911	-153	-129	-119	-65	-64	-59	-105	38	-153	19	36	-77	-25	-57	79	-28	-3
1.042500	1115	-1868	950	-1220	-38	-2587	4315	-5937	-105	-2055	1105	-3183	-484	-1343	-1012	476	3537	-3346	6768	-6323	-2338	-17370	15619	-2756	-77	-18231	14185	-6053	-781	-17552	16776	-366	-151	-128	-119	-64	-64	-62	-103	41	-150	22	39	-74	-24	-57	89	-27	0
1.043333	1198	-2445	1309	-1072	7	-2177	4279	-4982	-445	-1848	1179	-3710	51	-1041	-627	-520	3181	-3705	7647	-6042	-2614	-17397	15741	-2551	-162	-18071	14364	-6189	-787	-18166	16564	122	-148	-127	-118	-70	-64	-57	-101	41	-149	38	37	-77	-19	-60	79	-27	0
1.044167	1265	-2997	1734	-1007	-100	-1769	4274	-4054	-957	-1581	1245	-4246	-241	-724	-206	-1479	2859	-4003	8428	-5771	-3036	-17325	15801	-2355	-228	-17817	14472	-6288	-994	-18623	16295	546	-148	-128	-119	-65	-63	-64	-102	40	-147	18	37	-74	-19	-53	82	-28	1
1.045000	1318	-3515	2221	-1008	-6	-1353	4306	-3161	-1307	-1248	1302	-4775	-88	-406	243	-2387	2509	-4244	9112	-5521	-3163	-17151	15813	-2172	-324	-17478	14530	-6360	-1077	-18918	15965	908	-148	-128	-118	-68	-64	-57	-101	38	-151	19	35	-76	-22	-55	80	-42	1
1.045833	1158	-3999	2751	-1043	-390	-938	4375	-2303	-996	-847	1354	-5283	135	-76	718	-3247	2083	-4416	9683	-5308	-2957	-16878	15782	-1994	-426	-17060	14523	-6400	-790	-19033	15578	1198	-147	-128	-118	-68	-64	-60	-108	35	-153	16	34	-77	-23	-55	80	-29	-4
1.046667	675	-4436	3323	-1210	66	-531	4498	-1494	-797	-384	1399	-5763	34	259	1206	-4036	1612	-4522	10143	-5139	-3251	-16518	15716	-1852	-392	-16580	14458	-6415	-652	-18974	15142	1418	-149	-133	-121	-66	-64	-58	-100	38	-153	11	36	-77	-25	-55	82	-29	-7
1.047500	643	-4836	3916	-1379	8	-141	4662	-740	-761	141	1445	-6201	-165	607	1693	-4755	1056	-4559	10491	-5012	-3195	-16081	15617	-1720	-392	-16047	14349	-6403	-606	-18730	14655	1566	-148	-132	-121	-67	-63	-58	-107	39	-153	13	30	-75	-18	-57	95	-29	-1
1.048333	666	-5198	4519	-1582	-173	220	4869	-38	-749	730	1496	-6595	-339	972	2192	-5412	644	-4533	10740	-4942	-2459	-15565	15497	-1608	-472	-15460	14201	-6372	-380	-18315	14113	1640	-150	-131	-121	-70	-79	-61	-102	38	-152	19	34	-76	-21	-56	76	-33	-1
1.049167	752	-5517	5119	-1801	-4	545	5117	594	-880	1333	1555	-6938	-410	1353	2682	-5997	336	-4438	10887	-4918	-2250	-14989	15361	-1510	-425	-14836	14014	-6319	-280	-17729	13537	1653	-147	-130	-116	-64	-62	-57	-101	41	-151	13	36	-74	-22	-56	82	-26	-3
1.050000	781	-5797	5692	-2027	82	832	5390	1162	-666	1983	1631	-7229	-539	1754	3154	-6517	130	-4287	10930	-4949	-1960	-14366	15210	-1447	-179	-14175	13804	-6252	-228	-16999	12922	1599	-148	-127	-118	-51	-61	-60	-105	40	-177	18	33	-78	-18	-55	81	-29	0
1.050833	586	-6049	6225	-2247	158	1060	5685	1663	-421	2631	1725	-7456	-521	2169	3609	-6974	-18	-4083	10883	-5008	-1849	-13700	15052	-1404	522	-13500	13571	-6167	-137	-16152	12279	1487	-146	-126	-118	-63	-65	-58	-107	41	-149	19	34	-73	-25	-58	81	-24	2
1.051667	647	-6262	6706	-2455	291	1227	5988	2071	-1212	3270	1839	-7626	-814	2604	4029	-7380	-220	-3836	10749	-5102	-1679	-13007	14881	-1387	792	-12810	13326	-6078	-87	-15178	11614	1317	-148	-127	-119	-66	-64	-62	-107	39	-149	15	34	-68	-21	-55	81	-29	-3
1.052500	1092	-6456	7122	-2644	390	1332	6293	2400	-2161	3875	1976	-7743	-1385	3057	4416	-7738	-314	-3543	10544	-5216	-1414	-12310	14718	-1403	426	-12114	13078	-5974	-36	-14134	10937	1128	-149	-129	-120	-65	-63	-58	-103	41	-150	19	34	-65	-24	-56	79	-29	-7
1.053333	1681	-6611	7470	-2805	459	1363	6584	2641	-1765	4426	2139	-7797	-1332	3534	4766	-8056	-639	-3221	10282	-5336	-1336	-11597	14549	-1444	385	-11419	12827	-5881	41	-13029	10257	900	-150	-127	-121	-66	-61	-62	-104	37	-154	16	33	-74	-18	-55	81	-30	0
1.054167	2181	-6749	7737	-2938	138	1325	6846	2795	-1356	4914	2326	-7803	-948	4008	5070	-8345	-1068	-2877	9942	-5453	26	-10907	14379	-1516	291	-10727	12579	-5782	-8	-11893	9586	654	-148	-130	-121	-43	-62	-56	-102	39	-151	17	35	-75	-22	-55	79	-30	-3
1.055000	1957	-6868	7925	-3049	406	1217	7075	2860	-1087	5322	2537	-7761	-653	4502	5333	-8602	-1293	-2512	9566	-5554	338	-10218	14208	-1622	151	-10039	12336	-5691	-105	-10751	8934	406	-147	-126	-120	-65	-62	-51	-103	40	-149	16	26	-73	-19	-53	81	-28	0
1.055833	1657	-6969	8028	-3135	305	1043	7259	2836	-786	5633	2771	-7676	-503	4984	5551	-8846	-1598	-2148	9152	-5623	220	-9587	14030	-1760	115	-9368	12110	-5604	23	-9623	8312	159	-149	-127	-121	-67	-60	-57	-103	39	-148	18	34	-76	-17	-53	79	-29	0
1.056667	1253	-7055	8062	-3204	242	803	7382	2717	-683	5841	3007	-7556	-283	5458	5711	-9072	-1944	-1784	8705	-5678	1232	-8979	13841	-1929	-105	-8716	11890	-5532	241	-8552	7723	-73	-145	-126	-120	-66	-64	-60	-103	36	-151	18	32	-75	-25	-55	80	-29	0
1.057500	659	-7124	8017	-3264	160	506	7445	2509	-425	5940	3253	-7415	-79	5912	5835	-9283	-2282	-1422	8236	-5693	1901	-8419	13652	-2131	-185	-8079	11682	-5469	243	-7521	7184	-276	-147	-126	-121	-65	-64	-58	-103	42	-149	18	36	-50	-21	-53	81	-23	1
1.058333	70	-7186	7915	-3311	366	170	7442	2221	-171	5930	3484	-7256	-166	6338	5915	-9484	-2667	-1084	7749	-5678	2775	-7890	13450	-2374	-299	-7475	11482	-5429	190	-6564	6713	-453	-151	-129	-164	-67	-62	-56	-107	37	-153	18	35	-69	-23	-58	77	-32	0
1.059167	-537	-7241	7761	-3365	0	-210	7365	1844	-43	5808	3699	-7085	-118	6717	5949	-9679	-3002	-766	7253	-5609	3710	-7427	13230	-2650	-438	-6891	11297	-5395	245	-5684	6298	-590	-151	-132	-122	-67	-65	-61	-109	34	-153	17	33	-78	-22	-57	76	-32	-1
1.060000	-1220	-7286	7567	-3416	267	-606	7227	1397	220	5585	3891	-6916	325	7046	5923	-9852	-3305	-475	6754	-5515	3984	-7003	13006	-2964	-510	-6328	11120	-5405	274	-4879	5974	-682	-154	-130	-121	-68	-62	-57	-103	49	-153	16	33	-76	-24	-53	80	-31	-5
1.060833	-1109	-7314	7344	-3481	246	-998	7020	879	413	5270	4043	-6750	1536	7320	5924	-10012	-3680	-210	6261	-5387	4152	-6626	12761	-3317	-465	-5788	10953	-5423	262	-4164	5721	-741	-151	-128	-120	-65	-65	-58	-105	38	-151	17	34	-74	-14	-57	77	-29	-1
1.061667	-884	-7344	7103	-3560	-163	-1419	6753	302	420	4874	4146	-6613	3007	7518	5863	-10117	-3926	19	5771	-5238	5228	-6298	12504	-3701	-557	-5279	10792	-5465	511	-3538	5554	-721	-148	-130	-132	-63	-62	-56	-103	22	-149	17	36	-73	-23	-53	80	-26	0
1.062500	-903	-7364	6857	-3646	-94	-1807	6426	-316	626	4413	4187	-6504	2945	7642	5777	-10260	-4109	215	5297	-5046	5674	-6016	12237	-4125	-590	-4799	10633	-5529	746	-2987	5461	-668	-149	-127	-121	-64	-61	-55	-101	41	-149	17	25	-77	-16	-53	84	-28	0
1.063333	-818	-7375	6614	-3753	-224	-2171	6046	-977	698	3918	4166	-6429	2466	7682	5666	-10346	-4211	373	4846	-4890	5848	-5770	11952	-4578	-639	-4351	10484	-5614	603	-2514	5450	-576	-151	-126	-119	-67	-59	-56	-105	41	-149	16	46	-74	-21	-56	82	-27	0
1.064167	-868	-7381	6383	-3870	-307	-2495	5633	-1668	873	3364	4070	-6404	2120	7638	5530	-10412	-4256	499	4420	-4703	6088	-5560	11654	-5071	-632	-3929	10324	-5725	442	-2108	5514	-445	-146	-131	-119	-66	-62	-58	-102	39	-150	17	35	-75	-24	-57	82	-28	0
1.065000	-949	-7379	6168	-3994	-372	-2777	5176	-2376	1809	2800	3901	-6426	1246	7510	5367	-10448	-4250	587	3988	-4522	6006	-5380	11335	-5598	-574	-3541	10161	-5852	265	-1762	5638	-279	-151	-130	-125	-70	-81	-57	-108	38	-154	15	30	-77	-35	-58	81	-32	-5
1.065833	-900	-7367	5976	-4129	-328	-3005	4695	-3096	2216	2246	3659	-6503	504	7307	5179	-10454	-4145	653	3660	-4327	5708	-5213	11006	-6159	-608	-3181	9994	-5990	-115	-1467	5817	-83	-150	-130	-121	-67	-63	-59	-105	39	-155	21	34	-76	-25	-60	80	-33	-5
1.066667	-943	-7341	5815	-4246	-262	-3174	4190	-3807	1953	1710	3349	-6638	-166	7035	4970	-10441	-4164	691	3335	-4143	5040	-5063	10664	-6744	-547	-2851	9819	-6143	-877	-1209	6037	131	-150	-126	-119	-67	-64	-53	-110	37	-151	16	35	-75	-21	-60	84	-31	-3
1.067500	-1032	-7297	5680	-4363	-548	-3282	3689	-4505	1886	1207	2977	-6830	-1864	6689	4728	-10403	-4103	710	3056	-3963	5001	-4923	10315	-7360	-535	-2555	9632	-6303	-1492	-989	6292	364	-150	-130	-121	-68	-64	-57	-104	39	-150	17	35	-75	-21	-58	84	-32	0
1.068333	-1499	-7238	5574	-4466	-440	-3326	3161	-5183	1749	749	2548	-7085	-3125	6294	4461	-10350	-3789	715	2829	-3790	4310	-4783	9953	-7987	-549	-2291	9430	-6481	-1180	-791	6555	611	-148	-128	-122	-66	-68	-57	-88	42	-149	18	35	-70	-21	-55	87	-28	0
1.069167	-1859	-7160	5498	-4548	-368	-3305	2683	-5825	1513	343	2068	-7396	-2800	5852	4157	-10293	-3743	706	2644	-3627	2643	-4644	9586	-8634	-375	-2061	9209	-6661	-819	-619	6810	861	-150	-127	-119	-63	-62	-53	-102	42	-149	20	38	-72	-17	-50	87	-27	-3
1.070000	-2149	-7067	5441	-4619	-462	-3237	2196	-6431	1252	-7	1549	-7767	-2529	5376	3819	-10246	-3690	696	2526	-3481	2143	-4503	9204	-9309	-409	-1870	8966	-6842	-672	-470	7038	1118	-148	-128	-118	-64	-61	-52	-103	44	-152	17	34	-73	-17	-51	86	-26	-1
1.070833	-2521	-6942	5402	-4668	-386	-3114	1722	-7001	1108	-287	1009	-8195	-2373	4872	3445	-10213	-3612	682	2415	-3366	1483	-4355	8812	-9993	-345	-1707	8708	-7032	-394	-339	7225	1383	-146	-128	-119	-64	-63	-56	-103	45	-149	21	37	-91	-23	-53	87	-27	2
1.071667	-2935	-6802	5390	-4698	-334	-2940	1303	-7516	1117	-507	459	-8671	-1808	4362	3036	-10209	-3584	679	2369	-3256	1095	-4196	8426	-10687	-210	-1581	8424	-7224	-227	-228	7342	1645	-148	-128	-120	-63	-61	-48	-103	43	-151	16	35	-74	-24	-57	84	-28	-3
1.072500	-3372	-6630	5386	-4719	-854	-2735	862	-7983	1027	-662	-80	-9193	-292	3847	2585	-10244	-3429	689	2358	-3188	475	-4029	8033	-11399	-153	-1487	8120	-7412	-109	-136	7388	1919	-151	-130	-119	-65	-64	-59	-107	39	-152	18	37	-73	-24	-56	85	-31	0
1.073333	-4367	-6434	5400	-4725	-591	-2489	480	-8395	891	-750	-601	-9755	1303	3339	2140	-10328	-3317	717	2387	-3158	-551	-3854	7643	-12077	-256	-1423	7794	-7603	-30	-66	7333	2199	-151	-130	-125	-65	-65	-60	-110	39	-152	15	34	-78	-28	-60	79	-31	-3
1.074167	-5199	-6211	5419	-4725	-126	-2231	138	-8748	762	-790	-1093	-10350	1250	2846	1658	-10474	-3304	771	2445	-3171	-1665	-3667	7260	-12767	-152	-1355	7444	-7791	-78	-15	7182	2499	-146	-133	-101	-64	-62	-60	-109	38	-152	18	34	-75	-21	-57	86	-30	-4
1.075000	-5724	-5952	5455	-4717	-447	-1946	-154	-9046	597	-779	-1542	-10973	734	2392	1162	-10686	-3094	851	2530	-3237	-1279	-3467	6889	-13453	-131	-1381	7072	-7978	-105	8	6913	2820	-150	-112	-119	-65	-62	-59	-102	35	-150	13	37	-74	-15	-56	84	-32	-1
1.075833	-6364	-5670	5495	-4719	-490	-1660	-414	-9292	484	-730	-1943	-11612	557	1931	664	-10964	-2871	967	2635	-3360	-1043	-3271	6524	-14135	-194	-1393	6685	-8163	-9	8	6531	3170	-146	-127	-118	-64	-64	-60	-105	37	-149	17	36	-81	-21	-53	79	-30	2
1.076667	-7066	-5362	5538	-4737	-497	-1382	-625	-9489	287	-665	-2288	-12262	212	1509	172	-11313	-2790	1110	2741	-3544	-1104	-3066	6175	-14798	-202	-1424	6270	-8353	85	-11	6028	3549	-172	-130	-121	-64	-59	-57	-103	43	-150	19	35	-73	-19	-55	86	-27	1
1.077500	-7861	-5022	5590	-4775	-397	-1123	-789	-9634	-15	-575	-2575	-12913	-170	1121	-308	-11728	-2641	1297	2863	-3797	-865	-2865	5847	-15439	-316	-1473	5839	-8537	126	-56	5403	3968	-148	-127	-117	-64	-60	-56	-102	41	-148	19	35	-63	-17	-53	71	-29	0
1.078333	-8619	-4668	5638	-4837	-491	-901	-913	-9749	-299	-491	-2805	-13556	-380	753	-773	-12210	-2497	1520	2980	-4104	-703	-2671	5533	-16070	-629	-1533	5394	-8716	78	-127	4659	4425	-141	-126	-120	-67	-65	-58	-104	40	-151	19	35	-68	-23	-57	80	-31	-1
1.079167	-9139	-4306	5691	-4924	-444	-727	-997	-9823	-544	-426	-2985	-14178	-660	414	-1204	-12745	-2385	1766	3095	-4473	-516	-2493	5244	-16669	-681	-1607	4927	-8902	61	-217	3810	4924	-150	-130	-125	-68	-65	-64	-107	36	-150	13	30	-79	-23	-57	79	-30	0
1.080000	-9715	-3898	5744	-5036	-480	-606	-1040	-9873	-538	-385	-3106	-14760	-1200	108	-1593	-13315	-2369	2055	3209	-4883	-817	-2312	4983	-17244	-540	-1685	4454	-9071	111	-310	2875	5468	-154	-126	-121	-66	-66	-61	-107	34	-150	17	33	-76	-22	-58	77	-31	0
1.080833	-10352	-3491	5808	-5173	-478	-549	-1049	-9887	-587	-383	-3179	-15303	-1385	-176	-1934	-13908	-2260	2385	3312	-5331	-895	-2151	4742	-17763	-498	-1762	3971	-9239	79	-418	1863	6049	-149	-129	-119	-65	-62	-61	-105	37	-149	18	36	-77	-22	-60	78	-31	0
1.081667	-10979	-3076	5865	-5340	-266	-587	-1028	-9888	-727	-432	-3225	-15801	-1194	-440	-2217	-14508	-1996	2728	3411	-5818	-1199	-2012	4530	-18296	-590	-1846	3473	-9400	98	-513	793	6666	-153	-132	-125	-69	-63	-64	-112	30	-159	16	27	-82	-25	-61	77	-35	-3
1.082500	-11657	-2654	5924	-5527	96	-698	-981	-9878	-703	-535	-3227	-16219	-1111	-680	-2449	-15096	-1946	3109	3502	-6318	-3140	-1889	4348	-18761	-570	-1927	2983	-9545	406	-607	-315	7314	-154	-127	-122	-67	-63	-59	-115	36	-150	17	32	-77	-19	-57	79	-52	-3
1.083333	-12312	-2226	5989	-5731	35	-896	-910	-9849	-677	-694	-3208	-16573	-1180	-904	-2616	-15647	-1925	3508	3590	-6816	-3954	-1790	4186	-19191	-540	-2004	2482	-9679	1574	-686	-1443	7984	-149	-126	-120	-68	-63	-57	-107	38	-153	15	30	-74	-24	-59	79	-31	-3
1.084167	-12822	-1792	6051	-5946	157	-1180	-834	-9809	-711	-912	-3180	-16853	-1100	-1114	-2728	-16145	-1801	3920	3670	-7308	-5005	-1709	4047	-19575	-461	-2075	1987	-9796	2008	-742	-2555	8661	-147	-127	-125	-69	-64	-56	-104	40	-150	19	29	-77	-26	-57	79	-30	-1
1.085000	-13349	-1360	6114	-6178	213	-1552	-748	-9755	-867	-1187	-3151	-17055	-619	-1312	-2783	-16563	-1576	4351	3737	-7775	-6452	-1661	3919	-19917	-427	-2148	1480	-9896	1294	-771	-3630	9328	-148	-130	-121	-67	-63	-59	-108	38	-155	16	28	-76	-21	-59	80	-33	0
1.085833	-13901	-929	6169	-6409	176	-1996	-661	-9686	-863	-1507	-3122	-17169	-413	-1498	-2788	-16897	-1383	4781	3813	-8214	-7799	-1630	3807	-20216	-379	-2211	994	-9978	1120	-767	-4644	9970	-151	-129	-126	-69	-62	-60	-110	38	-151	18	35	-76	-16	-61	80	-32	0
1.086667	-14859	-497	6233	-6647	275	-2508	-570	-9593	-837	-1857	-3099	-17199	-454	-1677	-2748	-17114	-1275	5212	3887	-8616	-8943	-1623	3707	-20466	-436	-2274	501	-10035	1032	-715	-5567	10576	-151	-130	-122	-66	-82	-62	-103	38	-153	15	32	-78	-23	-57	80	-35	-4
1.087500	-15885	-66	6290	-6888	673	-3069	-513	-9479	-1344	-2244	-3087	-17148	-303	-1841	-2666	-17217	-1255	5642	3954	-8978	-10540	-1633	3604	-20674	-369	-2327	29	-10065	711	-643	-6398	11128	-149	-127	-124	-68	-64	-62	-108	37	-149	15	35	-77	-23	-59	80	-28	-5
1.088333	-16636	374	6350	-7123	504	-3656	-435	-9330	-2059	-2630	-3087	-17015	-775	-2001	-2554	-17177	-1152	6068	4026	-9279	-10908	-1657	3504	-20829	-383	-2378	-429	-10069	532	-522	-7086	11617	-149	-121	-119	-63	-64	-58	-103	42	-148	17	36	-73	-25	-58	82	-28	0
1.089167	-17542	814	6410	-7354	596	-4260	-439	-9151	-1779	-3013	-3104	-16806	-1372	-2152	-2422	-17018	-875	6479	4095	-9537	-10686	-1693	3396	-20942	-388	-2423	-882	-10050	416	-360	-7666	12017	-146	-125	-121	-63	-59	-58	-103	39	-148	22	34	-69	-18	-53	88	-27	3
1.090000	-18364	1260	6465	-7587	469	-4856	-438	-8941	-1367	-3384	-3135	-16534	-2022	-2308	-2288	-16730	-696	6865	4159	-9755	-10620	-1743	3272	-21012	-325	-2466	-1315	-10003	-19	-172	-8095	12315	-148	-141	-120	-68	-64	-62	-103	39	-149	16	34	-75	-22	-59	79	-30	-4
1.090833	-19254	1703	6516	-7813	380	-5435	-475	-8707	-1278	-3734	-3185	-16214	-2822	-2454	-2152	-16316	-552	7234	4226	-9934	-9849	-1788	3133	-21042	-334	-2501	-1732	-9917	-393	53	-8352	12514	-150	-127	-120	-63	-61	-60	-102	42	-152	18	35	-73	-22	-55	85	-66	-3
1.091667	-20103	2165	6570	-8049	436	-5971	-544	-8438	-927	-4040	-3239	-15843	-2876	-2605	-2051	-15791	-339	7582	4291	-10080	-6927	-1835	2974	-21025	-287	-2528	-2134	-9833	-363	294	-8466	12599	-145	-130	-120	-66	-62	-61	-104	39	-154	16	35	-73	-24	-56	84	-26	-7
1.092500	-20616	2638	6625	-8277	372	-6455	-636	-8155	-851	-4306	-3304	-15445	-2432	-2760	-1935	-15169	-215	7910	4357	-10207	-3228	-1875	2793	-20971	-179	-2543	-2525	-9714	-277	557	-8422	12571	-153	-127	-120	-64	-64	-57	-104	37	-153	15	33	-73	-22	-55	85	-29	-1
1.093333	-20741	3127	6676	-8518	218	-6866	-771	-7861	-931	-4525	-3380	-15026	-2408	-2922	-1871	-14473	-177	8205	4422	-10312	-2059	-1904	2585	-20881	-101	-2540	-2895	-9578	-507	829	-8229	12424	-148	-129	-122	-67	-75	-57	-107	40	-127	17	33	-75	-23	-56	84	-27	0
1.094167	-20397	3623	6730	-8785	69	-7203	-928	-7575	-505	-4706	-3456	-14597	-2464	-3102	-1852	-13720	-403	8476	4489	-10416	-1182	-1919	2351	-20749	1	-2523	-3276	-9421	-649	1098	-7903	12171	-149	-125	-117	-66	-64	-62	-103	40	-147	16	35	-75	-24	-52	80	-29	0
1.095000	-19781	4133	6784	-9023	-105	-7463	-1120	-7304	40	-4844	-3534	-14176	-2028	-3294	-1876	-12939	-730	8724	4557	-10525	988	-1908	2093	-20590	-149	-2485	-3600	-9253	-577	1367	-7452	11814	-149	-124	-125	-67	-62	-57	-104	42	-139	18	34	-74	-21	-52	85	-25	3
1.095833	-18858	4656	6840	-9297	224	-7637	-1348	-7074	441	-4949	-3615	-13774	-1457	-3506	-1970	-12194	-1239	8925	4621	-10637	2640	-1881	1810	-20396	-182	-2424	-3943	-9068	-756	1620	-6900	11359	-146	-129	-117	-65	-59	-56	-104	43	-148	18	37	-74	-19	-56	82	-25	15
1.096667	-17394	5195	6898	-9583	-36	-7742	-1600	-6886	600	-5033	-3697	-13397	-837	-3735	-2124	-11389	-1994	9112	4686	-10769	4610	-1827	1503	-20179	-203	-2337	-4264	-8875	-775	1861	-6270	10840	-145	-125	-117	-63	-59	-55	-105	42	-147	22	38	-73	-17	-51	86	-25	0
1.097500	-16042	5746	6949	-9882	68	-7776	-1876	-6813	616	-5108	-3786	-13057	67	-3987	-2358	-10662	-2732	9267	4747	-10917	7228	-1744	1180	-19938	-230	-2220	-4580	-8679	-611	2077	-5585	10232	-148	-122	-116	-63	-62	-55	-103	44	-150	22	35	-74	-22	-53	87	-28	0
1.098333	-14590	6306	6995	-10198	36	-7764	-2192	-6827	660	-5186	-3885	-12760	778	-4263	-2676	-9996	-3487	9389	4797	-11094	9972	-1638	839	-19681	-241	-2080	-4890	-8486	-472	2275	-4859	9576	-151	-131	-120	-67	-64	-60	-108	38	-159	15	30	-80	-26	-58	81	-31	-10
1.099167	-12383	6868	7034	-10525	-81	-7711	-2502	-6965	860	-5281	-4001	-12508	1276	-4559	-3081	-9411	-4316	9485	4846	-11291	12858	-1503	498	-19408	-197	-1887	-5186	-8282	-108	2453	-4128	8892	-151	-129	-121	-68	-65	-59	-109	42	-151	17	33	-78	-22	-61	81	-31	-5
1.100000	-9969	7445	7075	-10856	-308	-7636	-2838	-7241	1108	-5392	-4129	-12302	1441	-4869	-3567	-8908	-5107	9560	4884	-11500	15788	-1336	153	-19118	-138	-1684	-5473	-8079	491	2616	-3402	8199	-102	-127	-121	-72	-64	-57	-108	36	-154	16	34	-79	-22	-55	85	-30	-5
1.100833	-7537	8028	7104	-11193	102	-7557	-3184	-7678	1056	-5543	-4285	-12148	1661	-5177	-4149	-8507	-6002	9623	4911	-11726	18260	-1140	-187	-18816	-82	-1428	-5743	-7877	1017	2768	-2715	7502	-150	-130	-122	-67	-61	-58	-108	42	-154	20	36	-75	-27	-58	84	-29	-4
1.101667	-4313	8611	7122	-11535	-184	-7498	-3548	-8281	897	-5740	-4476	-12037	1741	-5515	-4824	-8203	-6920	9636	4920	-11968	20426	-925	-524	-18511	-91	-1148	-6005	-7676	1223	2909	-2076	6820	-151	-125	-119	-66	-63	-58	-104	41	-153	19	35	-78	-23	-55	85	-24	-3
1.102500	-706	9195	7131	-11873	-208	-7469	-3920	-9054	759	-5986	-4704	-11972	1634	-5843	-5588	-7999	-7706	9640	4914	-12216	22304	-681	-836	-18203	-91	-827	-6248	-7472	899	3048	-1500	6165	-147	-126	-122	-64	-63	-56	-102	40	-148	19	38	-79	-19	-53	85	-28	-4
1.103333	3216	9781	7124	-12204	-92	-7480	-4302	-9995	709	-6283	-4983	-11944	1582	-6172	-6446	-7885	-8388	9628	4882	-12460	23366	-417	-1134	-17900	-124	-480	-6472	-7270	566	3189	-1004	5542	-147	-128	-141	-66	-64	-55	-102	41	-151	18	36	-77	-24	-55	86	-28	-1
1.104167	7527	10354	7100	-12527	-333	-7546	-4686	-11096	483	-6629	-5320	-11935	1556	-6497	-7383	-7858	-9153	9595	4827	-12700	23807	-135	-1413	-17598	-145	-107	-6678	-7056	389	3336	-599	4965	-148	-128	-118	-65	-60	-59	-104	41	-138	20	38	-74	-18	-53	82	-29	1
1.105000	12338	10923	7054	-12825	-363	-7670	-5078	-12355	501	-7031	-5723	-11948	1514	-6815	-8389	-7903	-9747	9545	4758	-12935	23818	162	-1668	-17298	-26	287	-6865	-6839	77	3492	-269	4435	-147	-127	-118	-67	-62	-57	-102	38	-151	15	36	-76	-23	-57	82	-31	-4
1.105833	17649	11477	6994	-13134	-180	-7855	-5478	-13745	1316	-7470	-6196	-11959	1263	-7119	-9447	-7978	-10024	9485	4658	-13162	23197	473	-1907	-17006	12	701	-7025	-6613	-131	3663	-60	3951	-150	-129	-124	-68	-63	-59	-105	37	-154	16	49	-77	-24	-56	82	-30	-3
1.106667	23473	12021	6910	-13412	-386	-8086	-5879	-15244	1710	-7946	-6738	-11966	993	-7405	-10548	-8131	-10023	9414	4536	-13383	21541	800	-2116	-16720	-9	1130	-7164	-6372	-267	3849	64	3511	-151	-131	-124	-70	-64	-61	-109	30	-154	13	29	-80	-26	-60	74	-36	-5
1.107500	29250	12551	6798	-13684	-418	-8371	-6299	-16827	1201	-8449	-7362	-11960	733	-7680	-11671	-8281	-9700	9360	4397	-13578	18490	1135	-2309	-16441	143	1565	-7275	-6115	-225	4053	113	3121	-153	-131	-121	-69	-66	-48	-111	33	-155	18	30	-77	-26	-58	79	-31	-3
1.108333	32767	13068	6675	-13933	-642	-8684	-6692	-18447	941	-8944	-8053	-11918	697	-7941	-12798	-8428	-8930	9255	4241	-13768	14586	1483	-2479	-16161	302	2009	-7354	-5838	-267	4263	85	2758	-150	-130	-122	-72	-61	-57	-104	38	-151	17	34	-76	-21	-53	82	-29	-1
1.109167	32767	13566	6530	-14167	-253	-9010	-7103	-20087	998	-9452	-8827	-11851	1114	-8182	-13920	-8558	-7876	9171	4065	-13948	9897	1835	-2640	-15892	279	2449	-7410	-5532	-221	4504	-16	2424	-146	-127	-117	-65	-59	-55	-102	41	-153	15	34	-72	-17	-52	85	-27	1
1.110000	32688	14036	6361	-14394	-284	-9351	-7527	-21713	860	-9960	-9667	-11759	1509	-8419	-14993	-8665	-6669	9083	3890	-14128	5097	2190	-2790	-15629	-446	2892	-7437	-5210	-199	4735	-173	2096	-147	-126	-121	-68	-59	-53	-103	40	-147	18	35	-72	-18	-52	79	-27	0
1.110833	32767	14489	6183	-14613	-213	-9685	-7974	-23302	602	-10451	-10571	-11650	1767	-8654	-16014	-8734	-5186	8996	3704	-14305	802	2549	-2939	-15371	-1018	3323	-7440	-4857	-326	4963	-380	1778	-146	-127	-119	-66	-42	-58	-105	41	-150	18	34	-74	-22	-57	82	-24	0
1.111667	32765	14911	5982	-14830	-248	-10002	-8446	-24807	326	-10912	-11517	-11528	2058	-8883	-16964	-8755	-3571	8918	3511	-14493	-3328	2912	-3087	-15113	-826	3746	-7414	-4485	-415	5174	-620	1445	-151	-126	-121	-70	-64	-56	-107	39	-150	20	19	-76	-25	-57	82	-27	0
1.112500	32767	15312	5773	-15048	-96	-10270	-8947	-26195	105	-11349	-12498	-11418	2527	-9113	-17829	-8729	-1950	8843	3323	-14685	-6855	3274	-3226	-14863	-759	4162	-7366	-4088	-474	5364	-884	1085	-149	-128	-120	-66	-60	-55	-107	39	-149	15	34	-75	-23	-58	80	-27	-1
1.113333	32767	15678	5553	-15269	-437	-10523	-9498	-27460	74	-11759	-13491	-11332	2428	-9349	-18590	-8656	-307	8772	3142	-14894	-9602	3635	-3372	-14616	-852	4571	-7290	-3662	-461	5548	-1164	693	-149	-127	-121	-67	-63	-61	-105	41	-150	16	33	-74	-19	-55	80	-31	-3
1.114167	32767	16012	5339	-15494	-38	-10715	-10095	-28562	-109	-12134	-14484	-11302	2155	-9593	-19242	-8554	1299	8710	2973	-15112	-11972	3996	-3526	-14375	-896	4970	-7192	-3217	-468	5675	-1454	252	-147	-128	-119	-70	-63	-57	-108	42	-148	18	30	-76	-18	-56	79	-32	-1
1.115000	32767	16317	5122	-15734	-150	-10883	-10757	-29495	-365	-12485	-15464	-11345	1945	-9847	-19768	-8387	2967	8657	2814	-15359	-13515	4347	-3691	-14141	-919	5365	-7075	-2761	-475	5759	-1739	-243	-151	-128	-121	-70	-60	-60	-111	34	-152	17	32	-80	-23	-58	84	-30	-3
1.115833	32767	16585	4907	-15992	-326	-10954	-11493	-30259	-505	-12807	-16413	-11479	1636	-10114	-20180	-8210	4611	8614	2628	-15622	-13903	4703	-3859	-13907	-958	5752	-6930	-2286	-517	5788	-2015	-802	-152	-127	-118	-66	-63	-56	-105	42	-151	19	32	-74	-22	-55	81	-31	-1
1.116667	32767	16827	4701	-16256	-334	-11002	-12298	-30840	-700	-13095	-17296	-11723	1481	-10377	-20456	-8014	6097	8585	2551	-15904	-13338	5051	-4041	-13683	-976	6129	-6776	-1810	-660	5756	-2278	-1429	-151	-129	-120	-63	-59	-56	-104	37	-151	15	33	-73	-18	-53	67	-29	2
1.117500	32506	17032	4519	-16543	-293	-11014	-13182	-31231	-751	-13360	-18114	-12095	1352	-10657	-20667	-7823	7688	8560	2441	-16212	-11968	5390	-4228	-13465	-981	6496	-6601	-1342	-1117	5651	-2528	-2142	-150	-128	-117	-64	-60	-55	-104	41	-148	20	37	-75	-19	-52	84	-27	1
1.118333	31570	17194	4330	-16851	-42	-10999	-14135	-31454	-809	-13599	-18856	-12596	1296	-10935	-20732	-7647	9317	8552	2346	-16552	-10416	5712	-4430	-13268	-921	6831	-6406	-900	-1517	5456	-2764	-2932	-148	-128	-118	-65	-63	-58	-107	37	-152	17	33	-77	-25	-57	88	-30	-4
1.119167	26221	17339	4168	-17179	-57	-10967	-15155	-31499	-945	-13802	-19506	-13229	1137	-11217	-20734	-7509	10949	8561	2263	-16877	-8918	6017	-4644	-13086	-835	7146	-6231	-475	-1549	5196	-2978	-3806	-148	-129	-120	-68	-66	-62	-105	39	-151	17	32	-78	-24	-58	81	-29	-1
1.120000	16765	17451	4034	-17520	-146	-10925	-16222	-31380	-897	-13968	-20059	-13985	804	-11483	-20661	-7404	12667	8566	2194	-17222	-7129	6309	-4868	-12922	-804	7418	-6033	-95	-1487	4849	-3168	-4761	-149	-128	-122	-67	-61	-57	-104	40	-149	16	30	-77	-26	-57	81	-31	0
1.120833	10092	17533	3921	-17878	-24	-10883	-17335	-31097	-960	-14088	-20505	-14837	333	-11729	-20542	-7355	14358	8588	2136	-17573	-5355	6573	-5088	-12780	-481	7646	-5833	233	-1253	4415	-3340	-5791	-152	-131	-120	-65	-63	-53	-102	43	-203	12	34	-74	-18	-52	82	-26	-4
1.121667	3585	17587	3834	-18248	-230	-10855	-18461	-30663	-1064	-14168	-20848	-15770	-189	-11952	-20397	-7370	16045	8628	2076	-17917	-3216	6812	-5322	-12668	294	7808	-5634	499	-1130	3894	-3494	-6897	-148	-127	-121	-63	-60	-55	-104	41	-150	18	34	-76	-22	-59	78	-27	0
1.122500	-3244	17620	3780	-18620	51	-10851	-19576	-30090	-1041	-14188	-21105	-16741	-358	-12139	-20243	-7459	17676	8679	2022	-18262	-1642	7013	-5574	-12581	1056	7888	-5449	690	-1131	3289	-3651	-8075	-149	-129	-119	-65	-62	-61	-105	38	-148	18	34	-77	-23	-57	84	-27	0
1.123333	-8606	17632	3756	-18997	-127	-10872	-20645	-29386	-936	-14137	-21245	-17726	-506	-12293	-20094	-7622	19112	8739	1967	-18599	-448	7176	-5831	-12517	995	7874	-5275	799	-814	2594	-3750	-9322	-150	-128	-120	-66	-62	-61	-104	40	-151	19	30	-81	-25	-57	80	-30	-4
1.124167	-13625	17622	3765	-19380	-137	-10931	-21644	-28566	-916	-14023	-21317	-18664	-601	-12400	-19974	-7856	20343	8808	1907	-18927	300	7285	-6104	-12479	904	7746	-5120	831	-703	1817	-3838	-10611	-147	-127	-114	-61	-61	-58	-103	41	-152	13	35	-75	-19	-53	84	-27	-4
1.125000	-17761	17592	3811	-19742	-76	-11015	-22527	-27625	-986	-13834	-21309	-19574	-771	-12461	-19896	-8158	21230	8891	1843	-19240	-584	7332	-6398	-12456	1191	7485	-4984	768	-749	952	-3898	-11953	-154	-130	-121	-62	-63	-57	-102	37	-152	15	35	-76	-22	-56	84	-32	-5
1.125833	-21089	17551	3896	-20082	91	-11148	-23268	-26583	-888	-13568	-21266	-20358	-771	-12473	-19869	-8527	21848	8987	1773	-19547	-2387	7308	-6714	-12443	1088	7077	-4883	615	-680	23	-3985	-13320	-150	-130	-122	-64	-59	-60	-103	38	-176	11	30	-78	-23	-58	82	-30	-3
1.126667	-23748	17492	4021	-20403	-208	-11293	-23827	-25446	-678	-13224	-21132	-20993	-770	-12435	-19898	-8947	22112	9090	1696	-19850	-5123	7199	-7059	-12434	908	6504	-4807	380	-616	-1013	-4028	-14708	-150	-131	-124	-67	-63	-58	-102	40	-151	7	32	-77	-26	-56	84	-28	-1
1.127500	-26038	17419	4184	-20694	114	-11479	-24169	-24224	-625	-12815	-20985	-21457	-937	-12354	-19991	-9414	22073	9210	1615	-20159	-8326	6993	-7434	-12417	868	5751	-4775	59	-309	-2114	-4059	-16128	-153	-125	-119	-66	-63	-57	-100	39	-153	16	30	-77	-24	-57	82	-30	-1
1.128333	-27124	17334	4395	-20942	99	-11675	-24268	-22930	-604	-12338	-20809	-21717	-917	-12222	-20143	-9912	21655	9343	1503	-20470	-11488	6682	-7841	-12391	861	4825	-4773	-334	-198	-3288	-4065	-17545	-150	-127	-117	-62	-64	-57	-99	39	-149	20	36	-75	-19	-52	86	-27	-3
1.129167	-27413	17232	4639	-21146	-178	-11883	-24106	-21583	-406	-11799	-20620	-21767	-859	-12050	-20346	-10431	21012	9477	1466	-20788	-13362	6247	-8277	-12333	799	3703	-4806	-801	-245	-4533	-4046	-18949	-146	-124	-117	-60	-61	-52	-101	45	-135	22	37	-72	-19	-55	86	-23	1
1.130000	-27190	17118	4898	-21304	82	-12115	-23681	-20194	-264	-11211	-20421	-21599	-959	-11844	-20596	-10960	20075	9624	1400	-21128	-14310	5672	-8758	-12244	722	2385	-4873	-1331	-129	-5840	-4004	-20329	-147	-126	-117	-64	-59	-57	-102	43	-149	21	37	-73	-21	-55	87	-27	11
1.130833	-26210	16992	5165	-21409	75	-12285	-22971	-18766	-288	-10585	-20223	-21223	-1120	-11603	-20874	-11483	19014	9773	1360	-21490	-14548	4937	-9264	-12114	535	884	-4959	-1915	-190	-7213	-3920	-21676	-148	-125	-118	-64	-63	-58	-103	43	-150	21	24	-73	-23	-57	84	-27	0
1.131667	-24717	16851	5414	-21467	88	-12451	-22000	-17328	-210	-9934	-20017	-20654	-1234	-11321	-21166	-12002	17784	9944	1352	-21881	-14263	4029	-9793	-11936	275	-794	-5056	-2563	-287	-8634	-3786	-22983	-151	-130	-120	-67	-64	-60	-108	39	-155	16	32	-77	-24	-58	86	-32	-5
1.132500	-22621	16710	5616	-21472	315	-12564	-20780	-15883	30	-9263	-19797	-19919	-1438	-11006	-21449	-12503	16357	10066	1398	-22298	-13718	2927	-10326	-11699	116	-2629	-5143	-3232	-246	-10097	-3586	-24244	-148	-128	-119	-97	-64	-57	-105	37	-152	18	37	-75	-24	-56	81	-30	-7
1.133333	-19717	16538	5757	-21421	178	-12613	-19353	-14451	7	-8579	-19560	-19043	-1571	-10645	-21706	-12973	14987	10211	1504	-22737	-12910	1620	-10864	-11408	11	-4596	-5199	-3962	-56	-11608	-3310	-25431	-148	-129	-119	-67	-63	-58	-108	40	-154	16	33	-69	-19	-59	82	-28	-1
1.134167	-16194	16383	5788	-21327	98	-12582	-17743	-13052	-156	-7889	-19297	-18063	-1871	-10243	-21912	-13436	13594	10341	1691	-23198	-12303	99	-11374	-11055	-98	-6690	-5208	-4738	7	-13148	-2935	-26548	-149	-130	-120	-72	-66	-59	-105	40	-151	24	34	-76	-16	-57	85	-29	-1
1.135000	-12457	16225	5685	-21191	69	-12458	-15975	-11699	-163	-7206	-18995	-17040	-2160	-9794	-22052	-13865	12184	10457	1970	-23682	-11585	-1640	-11846	-10651	-173	-8886	-5146	-5553	-255	-14693	-2451	-27580	-149	-127	-120	-66	-63	-58	-104	40	-150	20	33	-76	-24	-57	85	-27	1
1.135833	-8771	16060	5417	-21022	277	-12233	-14146	-10405	-82	-6533	-18642	-16005	-1938	-9296	-22106	-14270	10883	10552	2354	-24172	-10872	-3604	-12253	-10197	-281	-11134	-4986	-6425	-570	-16229	-1842	-28524	-152	-129	-119	-67	-61	-59	-107	38	-153	19	37	-72	-18	-56	84	-28	1
1.136667	-4725	15898	4962	-20822	291	-11890	-12257	-9198	-44	-5871	-18231	-15001	-1743	-8755	-22064	-14658	9444	10622	2859	-24664	-10415	-5768	-12556	-9705	-283	-13390	-4701	-7335	-648	-17722	-1103	-29368	-146	-127	-118	-63	-59	-58	-103	37	-148	20	38	-72	-19	-59	81	-25	-1
1.137500	-547	15734	4286	-20611	227	-11436	-10385	-8086	-232	-5237	-17751	-14079	-1564	-8164	-21906	-15029	8153	10663	3487	-25146	-9238	-8111	-12723	-9193	-556	-15615	-4268	-8286	-584	-19159	-198	-30123	-147	-126	-116	-79	-60	-58	-105	39	-149	21	36	-70	-22	-55	86	-27	1
1.138333	3799	15573	3383	-20397	421	-10869	-8575	-7094	-223	-4634	-17201	-13256	-1130	-7532	-21637	-15394	7069	10654	4242	-25608	-7985	-10587	-12703	-8673	-697	-17753	-3664	-9287	-360	-20506	868	-30785	-147	-124	-118	-67	-61	-62	-105	37	-150	17	33	-77	-25	-59	79	-32	-3
1.139167	8048	15405	2255	-20189	404	-10198	-6885	-6231	-39	-4064	-16568	-12585	-969	-6864	-21214	-15748	5918	10602	5125	-26030	-6451	-13155	-12462	-8163	-708	-19760	-2851	-10328	-220	-21724	2109	-31346	-149	-152	-121	-53	-64	-65	-109	33	-153	13	30	-81	-22	-59	80	-32	-5
1.140000	12116	15231	915	-19991	72	-9423	-5344	-5494	130	-3527	-15850	-12056	-841	-6178	-20691	-16097	4852	10499	6135	-26394	-4715	-15750	-11945	-7672	-782	-21574	-1808	-11399	-130	-22765	3532	-31820	-151	-131	-122	-68	-63	-63	-111	34	-151	17	29	-78	-24	-61	73	-34	-4
1.140833	15444	15055	-646	-19821	326	-8562	-3991	-4903	137	-3050	-15062	-11713	-540	-5486	-20040	-16437	3998	10349	7260	-26691	-2958	-18322	-11117	-7232	-830	-23131	-538	-12495	-72	-23587	5126	-32190	-150	-130	-121	-67	-64	-62	-109	34	-151	10	32	-78	-22	-59	80	-32	-3
1.141667	18805	14839	-2367	-19680	353	-7624	-2854	-4455	8	-2591	-14194	-11538	-634	-4801	-19278	-16771	3087	10133	8496	-26901	-1353	-20792	-9943	-6830	-769	-24401	982	-13604	143	-24192	6895	-32491	-152	-131	-124	-69	-63	-60	-107	28	-153	16	30	-76	-23	-59	74	-31	0
1.142500	22178	14669	-4229	-19574	-86	-6639	-1946	-4162	46	-2202	-13271	-11538	-923	-4142	-18406	-17104	2387	9872	9837	-27035	700	-23094	-8401	-6554	-788	-25342	2741	-14720	568	-24523	8828	-32615	-150	-127	-122	-66	-67	-60	-108	37	-152	15	32	-77	-25	-60	79	-30	0
1.143333	24897	14457	-6171	-19535	70	-5630	-1282	-4015	15	-1868	-12309	-11703	-596	-3524	-17447	-17425	1854	9553	11240	-27069	2267	-25177	-6487	-6347	-595	-25930	4727	-15833	768	-24560	10922	-32694	-148	-127	-120	-65	-65	-59	-105	42	-149	17	33	-76	-25	-57	80	-32	0
1.144167	27299	14237	-8131	-19542	46	-4621	-861	-4018	-36	-1597	-11323	-12018	-277	-2957	-16423	-17748	1379	9190	12684	-26998	3282	-26930	-4201	-6243	-370	-26157	6929	-16937	669	-24288	13124	-32700	-148	-131	-118	-65	-62	-58	-107	39	-154	17	34	-78	-21	-58	79	-31	-5
1.145000	29275	14011	-10037	-19609	-118	-3629	-664	-4161	-5	-1391	-10338	-12463	-401	-2477	-15352	-18014	1097	8792	14136	-26830	4209	-28334	-1573	-6250	-407	-26019	9318	-18011	652	-23702	15406	-32648	-149	-132	-122	-66	-65	-61	-109	37	-154	16	34	-76	-21	-59	77	-31	0
1.145833	30778	13799	-11808	-19735	-81	-2695	-680	-4449	-11	-1251	-9377	-13009	-326	-2082	-14265	-18261	905	8379	15571	-26562	4807	-29371	1387	-6371	-770	-25531	11841	-19038	671	-22819	17725	-32410	-148	-134	-122	-49	-62	-60	-108	37	-151	17	34	-77	-23	-60	79	-34	-3
1.146667	32076	13609	-13369	-19924	-60	-1833	-869	-4865	-32	-1178	-8472	-13634	-50	-1779	-13168	-18454	766	7963	16954	-26204	5138	-29979	4593	-6603	-1295	-24727	14444	-20019	649	-21647	20047	-32014	-149	-131	-121	-69	-63	-60	-105	37	-151	17	32	-77	-23	-59	80	-32	-3
1.147500	32422	13454	-14654	-20174	-149	-1062	-1183	-5402	137	-1155	-7648	-14309	-247	-1581	-12105	-18594	631	7562	18262	-25754	5223	-30162	7968	-6942	-2140	-23658	17075	-20929	592	-20229	22311	-31439	-151	-132	-124	-69	-64	-60	-102	37	-152	15	33	-79	-22	-58	78	-32	-6
1.148333	31806	13352	-15575	-20485	-187	-411	-1657	-6047	401	-1220	-6933	-15010	-343	-1479	-11079	-18658	500	7204	19443	-25238	4832	-29926	11438	-7381	-2518	-22383	19676	-21771	478	-18591	24491	-30666	-152	-128	-121	-68	-67	-62	-107	39	-152	29	33	-80	-23	-62	79	-32	-4
1.149167	31464	13320	-16096	-20846	-159	105	-2178	-6790	355	-1313	-6333	-15714	-96	-1473	-10108	-18645	537	6901	20472	-24673	4094	-29289	14923	-7901	-2031	-20960	22204	-22543	370	-16785	26521	-29690	-147	-129	-126	-68	-63	-58	-80	44	-148	16	36	-75	-21	-59	84	-29	0
1.150000	31073	13383	-16171	-21259	13	488	-2733	-7620	265	-1467	-5872	-16404	-84	-1551	-9230	-18529	433	6685	21322	-24075	3181	-28309	18325	-8509	-1599	-19465	24586	-23244	149	-14900	28366	-28516	-145	-129	-119	-65	-63	-58	-105	43	-152	18	35	-76	-24	-58	84	-30	-1
1.150833	30655	13537	-15791	-21727	-298	721	-3294	-8532	228	-1660	-5547	-17059	-215	-1703	-8431	-18324	321	6568	21974	-23471	2645	-27021	21587	-9195	-1357	-17971	26768	-23874	-303	-12978	29975	-27156	-147	-129	-121	-66	-63	-59	-105	42	-151	18	36	-73	-19	-56	82	-29	-3
1.151667	30296	13811	-14963	-22213	-283	810	-3827	-9514	119	-1874	-5367	-17659	-208	-1913	-7762	-18021	271	6571	22406	-22868	2296	-25512	24589	-9937	-1067	-16558	28700	-24443	-543	-11172	31342	-25638	-147	-128	-120	-65	-62	-57	-100	58	-142	18	36	-74	-25	-57	81	-28	-13
1.152500	29902	14204	-13717	-22749	-29	752	-4305	-10545	101	-2107	-5322	-18191	-742	-2159	-7182	-17613	197	6712	22607	-22308	2094	-23863	27272	-10743	-870	-15288	30353	-24956	-378	-9483	32453	-23995	-148	-127	-120	-68	-59	-58	-108	42	-150	23	35	-76	-19	-57	85	-28	2
1.153333	29487	14724	-12123	-23316	-332	572	-4695	-11615	34	-2363	-5396	-18646	-1442	-2425	-6716	-17100	142	6998	22565	-21799	2066	-22161	29567	-11600	-699	-14223	31711	-25428	-286	-8017	32767	-22280	-148	-127	-118	-65	-60	-59	-104	44	-144	20	37	-75	-22	-58	85	-29	-3
1.154167	28358	15365	-10260	-23904	-357	269	-4996	-12716	-204	-2615	-5564	-19022	-1489	-2692	-6321	-16492	25	7441	22291	-21377	2257	-20505	31439	-12512	-696	-13404	32767	-25876	-397	-6850	32767	-20552	-150	-126	-118	-64	-63	-60	-101	44	-126	20	38	-73	-23	-56	82	-27	0
1.155000	26298	16116	-8215	-24520	232	-133	-5225	-13834	-146	-2864	-5802	-19313	-1199	-2939	-6071	-15801	-253	8036	21764	-21046	2461	-18972	32767	-13475	-494	-12862	32767	-26313	-658	-6052	32767	-18890	-146	-128	-119	-69	-62	-58	-103	43	-149	23	34	-74	-21	-59	84	-32	0
1.155833	24859	16917	-6108	-25144	-112	-618	-5295	-14960	-111	-3099	-6090	-19515	-1177	-3158	-5888	-15037	-335	8785	21068	-20828	3426	-17632	32767	-14496	-387	-12626	32767	-26759	-871	-5668	32767	-17337	-149	-125	-119	-63	-61	-46	-103	49	-150	23	32	-73	-19	-51	86	-26	0
1.156667	23473	17859	-4045	-25783	-181	-1170	-5292	-16077	-282	-3328	-6383	-19631	-1141	-3334	-5782	-14225	-320	9669	20141	-20732	4688	-16551	32767	-15564	-396	-12697	32767	-27198	-721	-5740	32767	-16022	-152	-130	-120	-66	-59	-58	-105	44	-152	21	29	-73	-18	-57	82	-33	-1
1.157500	21717	18790	-2139	-26434	-181	-1773	-5201	-17171	-417	-3549	-6669	-19662	-1099	-3467	-5750	-13357	-204	10688	19047	-20769	5668	-15775	32767	-16682	-394	-13056	32767	-27664	-672	-6268	32767	-14944	-147	-126	-119	-66	-64	-57	-102	45	-148	22	35	-74	-24	-53	86	-27	2
1.158333	20103	19701	-508	-27078	-144	-2408	-5030	-18224	-415	-3755	-6914	-19614	-791	-3563	-5773	-12476	35	11805	17796	-20940	6701	-15325	32767	-17855	-336	-13689	32767	-28154	-785	-7267	32767	-14182	-150	-128	-122	-65	-66	-60	-108	39	-150	18	34	-77	-24	-56	79	-29	-1
1.159167	18596	20541	744	-27719	-51	-3070	-4801	-19217	-306	-3973	-7109	-19494	-701	-3624	-5863	-11599	303	12998	16426	-21239	7579	-15193	32767	-19066	-130	-14553	32767	-28679	-823	-8699	32767	-13782	-151	-131	-120	-65	-67	-62	-107	24	-151	16	30	-76	-28	-60	76	-31	-3
1.160000	17199	21257	1544	-28346	-12	-3746	-4526	-20141	-353	-4196	-7231	-19306	-903	-3658	-5974	-10743	801	14242	14975	-21658	8392	-15358	32767	-20332	60	-15614	32716	-29219	-652	-10501	32767	-13760	-150	-128	-122	-67	-64	-60	-109	39	-152	17	30	-67	-25	-57	80	-30	0
1.160833	15979	21795	1845	-28953	-82	-4431	-4224	-20983	-286	-4443	-7284	-19053	-818	-3693	-6156	-9934	1500	15510	13459	-22183	9041	-15787	31685	-21602	188	-16806	31795	-29774	-389	-12635	32758	-14138	-153	-128	-120	-67	-64	-113	-105	38	-152	17	30	-75	-24	-57	77	-31	-5
1.161667	14748	22096	1575	-29538	-194	-5128	-3915	-21715	-204	-4728	-7253	-18759	-681	-3734	-6336	-9190	2208	16771	11905	-22812	9446	-16424	30238	-22898	352	-18088	30676	-30337	-430	-14994	32349	-14892	-148	-127	-120	-64	-63	-59	-107	42	-153	17	30	-73	12	-57	80	-28	-3
1.162500	13286	22109	749	-30098	-316	-5839	-3616	-22290	-368	-5060	-7160	-18418	-651	-3814	-6618	-8523	3132	18000	10346	-23522	9894	-17200	28588	-24195	371	-19401	29373	-30895	-534	-17513	31964	-16010	-151	-127	-119	-67	-63	-57	-105	40	-150	18	33	-75	-19	-55	78	-28	-1
1.163333	11800	21789	-610	-30625	138	-6562	-3350	-22794	-331	-5455	-7015	-18048	-590	-3949	-6913	-7950	3970	19156	8813	-24288	9901	-18051	26784	-25475	571	-20707	27887	-31434	-489	-20115	31640	-17440	-148	-129	-118	-64	-62	-56	-103	41	-151	15	32	-75	-23	-58	80	-27	-5
1.164167	10680	21097	-2460	-31115	-111	-7311	-3126	-23120	-305	-5911	-6833	-17651	-721	-4167	-7250	-7484	4741	20200	7339	-25090	9858	-18908	24893	-26721	722	-21956	26237	-31950	-558	-22677	31358	-19121	-151	-129	-122	-67	-65	-56	-105	38	-153	15	34	-75	-22	-57	78	-30	-1
1.165000	9388	20021	-4719	-31562	-114	-8087	-2955	-23292	-260	-6466	-6646	-17244	-958	-4473	-7640	-7135	5493	21114	5947	-25925	9713	-19711	22972	-27909	731	-23134	24441	-32379	-601	-25106	31114	-20970	-153	-132	-126	-68	-65	-62	-109	34	-156	11	32	-78	-30	-61	74	-32	-5
1.165833	8042	18552	-7296	-31965	-162	-8902	-2851	-23295	-132	-7101	-6465	-16820	-1453	-4898	-8071	-6900	6156	21871	4663	-26719	9668	-20410	21095	-29028	793	-24203	22546	-32555	-583	-27310	30906	-22905	-151	-130	-121	-69	-67	-60	-108	39	-150	15	34	-79	-26	-58	80	-28	-4
1.166667	6705	16696	-10094	-32324	-36	-9750	-2812	-23118	-240	-7815	-6328	-16419	-1935	-5437	-8550	-6777	6711	22450	3502	-27481	9848	-20960	19337	-30050	832	-25140	20574	-32645	-562	-29182	30696	-24846	-152	-132	-122	-69	-64	-60	-108	39	-152	19	33	-77	-25	-59	79	-36	-3
1.167500	4933	14448	-13011	-32589	-167	-10652	-2852	-22784	-163	-8617	-6256	-16016	-2096	-6097	-9072	-6768	7051	22827	2488	-28240	9925	-21340	17769	-30988	821	-25957	18578	-32659	-414	-30702	30470	-26707	-149	-129	-121	-69	-64	-60	-109	34	-152	17	33	-77	-22	-58	80	-29	0
1.168333	3023	11861	-15920	-32680	220	-11592	-2962	-22265	-130	-9490	-6266	-15632	-1754	-6863	-9642	-6863	7029	22995	1639	-28918	9546	-21553	16458	-31763	918	-26656	16590	-32686	-398	-31804	30184	-28394	-151	-126	-120	-65	-61	-57	-104	43	-150	19	36	-69	-19	-53	81	-27	-5
1.169167	1424	8986	-18695	-32732	-34	-12569	-3151	-21593	-257	-10427	-6385	-15266	-1295	-7794	-10249	-7045	6916	22940	965	-29516	9129	-21558	15459	-32334	911	-27246	14664	-32668	-465	-32340	29826	-29826	-150	-126	-116	-65	-61	-55	-103	45	-151	19	35	-73	-21	-51	85	-23	-1
1.170000	-479	5881	-21241	-32728	11	-13573	-3409	-20771	-221	-11427	-6615	-14939	-1121	-8803	-10882	-7312	6792	22656	463	-30039	9106	-21431	14816	-32562	857	-27752	12854	-32685	-414	-32566	29354	-30950	-149	-131	-119	-64	-61	-55	-102	41	-149	20	38	-74	-17	-52	85	-18	-3
1.170833	-2461	2617	-23467	-32752	-10	-14600	-3737	-19816	-187	-12456	-6968	-14640	-1427	-9898	-11530	-7642	6578	22155	140	-30477	9156	-21174	14561	-32677	796	-28185	11231	-32673	-301	-32517	28759	-31721	-148	-137	-120	-64	-61	-56	-103	41	-149	22	35	-77	-21	-53	86	-26	1
1.171667	-4788	-741	-25308	-32737	-136	-15631	-4122	-18755	-207	-13492	-7425	-14373	-1612	-11057	-12178	-8019	6188	21434	-15	-30838	9212	-20830	14708	-32703	779	-28562	9854	-32682	-258	-32027	28032	-32109	-149	-127	-118	-66	-62	-58	-107	41	-152	23	40	-72	-23	-55	85	-21	-3
1.172500	-7492	-4110	-26717	-32754	19	-16630	-4543	-17610	-158	-14518	-7984	-14141	-1255	-12255	-12809	-8427	5532	20502	-17	-31116	8834	-20439	15260	-32735	680	-28904	8768	-32686	-305	-31161	27175	-32095	-151	-128	-118	-66	-67	-58	-104	42	-152	19	35	-77	-28	-58	84	-29	0
1.173333	-10196	-7382	-27641	-32755	37	-17579	-5014	-16407	-125	-15501	-8620	-13939	-939	-13465	-13406	-8847	4791	19378	112	-31324	7895	-20047	16192	-32734	612	-29220	8033	-32681	-260	-29987	26199	-31683	-152	-130	-121	-70	-67	-61	-111	33	-153	20	34	-99	-28	-59	82	-32	-5
1.174167	-12877	-10491	-28092	-32749	-138	-18445	-5501	-15188	-125	-16432	-9314	-13765	-432	-14654	-13948	-9264	4042	18090	350	-31467	6487	-19684	17464	-32745	536	-29518	7686	-32697	-165	-28591	25133	-30874	-152	-111	-118	-64	-64	-59	-104	43	-154	18	37	-76	-22	-56	82	-29	-5
1.175000	-15772	-13370	-28068	-32764	-18	-19198	-5997	-13959	-185	-17282	-10034	-13607	343	-15808	-14410	-9656	3167	16656	678	-31557	4212	-19391	19019	-32734	541	-29804	7761	-32678	-164	-27064	24017	-29704	-149	-128	-118	-67	-64	-59	-107	40	-153	24	36	-76	-18	-58	77	-27	0
1.175833	-18821	-15961	-27620	-32727	-213	-19819	-6489	-12762	-170	-18033	-10755	-13476	594	-16890	-14784	-10022	2172	15092	1057	-31607	1535	-19188	20812	-32744	461	-30073	8259	-32688	-126	-25487	22891	-28209	-151	-126	-144	-63	-63	-59	-102	42	-151	21	38	-74	-23	-52	87	-26	0
1.176667	-22166	-18221	-26789	-32755	75	-20286	-6970	-11640	-120	-18664	-11431	-13362	593	-17882	-15054	-10333	1033	13434	1466	-31632	-1182	-19094	22739	-32748	390	-30323	9161	-32668	4	-23931	21804	-26458	-147	-128	-115	-62	-61	-56	-101	43	-151	22	39	-72	-18	-45	89	-25	0
1.177500	-25460	-20120	-25644	-32734	-227	-20574	-7411	-10609	-122	-19179	-12051	-13260	797	-18766	-15223	-10622	-141	11688	1867	-31643	-3588	-19117	24718	-32735	438	-30541	10427	-32615	-44	-22473	20799	-24490	-150	-127	-104	-62	-57	-55	-102	43	-151	24	40	-72	-22	-56	87	-25	0
1.178333	-28722	-21614	-24262	-32750	-152	-20680	-7846	-9710	3	-19563	-12594	-13174	994	-19545	-15282	-10840	-1272	9898	2246	-31650	-5591	-19255	26646	-32751	490	-30703	11987	-32473	46	-21164	19935	-22389	-151	-129	-118	-67	-60	-58	-104	39	-149	21	36	-81	-24	-57	84	-27	-3
1.179167	-31527	-22695	-22730	-32737	-96	-20599	-8221	-8963	38	-19819	-13035	-13093	1113	-20199	-15240	-11021	-2516	8081	2584	-31673	-7733	-19487	28441	-32735	442	-30793	13776	-32277	187	-20051	19262	-20234	-156	-107	-119	-66	-66	-62	-104	38	-149	18	36	-76	-19	-57	81	-30	-1
1.180000	-32713	-23358	-21109	-32748	-109	-20337	-8537	-8385	79	-19946	-13361	-13020	1275	-20727	-15102	-11140	-3781	6277	2863	-31697	-9943	-19787	30034	-32746	400	-30818	15674	-32041	182	-19158	18820	-18096	-147	-125	-120	-64	-60	-60	-104	42	-150	19	34	-75	-23	-56	82	-30	-3
1.180833	-32727	-23620	-19487	-32758	-463	-19905	-8801	-7986	112	-19959	-13568	-12956	1415	-21134	-14891	-11210	-4953	4489	3083	-31746	-11763	-20143	31327	-32726	377	-30730	17563	-31743	321	-18474	18644	-16048	-149	-129	-118	-67	-64	-56	-104	36	-148	18	34	-76	-23	-56	84	-28	0
1.181667	-32703	-23508	-17917	-32744	21	-19325	-9000	-7791	81	-19873	-13689	-12901	1900	-21436	-14630	-11244	-6120	2746	3233	-31814	-13168	-20513	32287	-32747	310	-30529	19318	-31381	331	-18049	18738	-14159	-153	-130	-121	-65	-69	-61	-107	35	-158	17	32	-79	-44	-57	78	-34	-5
1.182500	-32718	-23050	-16453	-32761	-122	-18636	-9125	-7801	-16	-19708	-13674	-12858	2054	-21636	-14334	-11237	-7297	1051	3335	-31904	-14345	-20865	32767	-32710	258	-30194	20831	-30917	232	-17792	19118	-12454	-149	-128	-120	-66	-63	-59	-107	38	-152	17	36	-73	-23	-53	86	-25	1
1.183333	-32704	-22291	-15134	-32738	-196	-17858	-9210	-8001	-15	-19475	-13591	-12826	1806	-21758	-14032	-11209	-8294	-577	3389	-32019	-14850	-21179	32767	-32662	515	-29723	21995	-30318	222	-17705	19762	-10979	-154	-131	-120	-65	-63	-59	-104	38	-151	17	35	-75	-19	-52	82	-10	-6
1.184167	-32710	-21277	-13997	-32767	-27	-17039	-9230	-8403	-48	-19212	-13444	-12810	1696	-21816	-13753	-11151	-9153	-2117	3417	-32155	-14856	-21425	32767	-32637	817	-29099	22720	-29547	223	-17735	20640	-9769	-153	-126	-120	-62	-64	-56	-103	42	-152	16	34	-73	-17	-53	81	-27	-1
1.185000	-32716	-20062	-13055	-32735	-164	-16218	-9207	-8980	-133	-18930	-13259	-12826	1601	-21835	-13528	-11092	-9932	-3563	3434	-32307	-14569	-21596	32092	-32621	677	-28324	22938	-28576	218	-17845	21693	-8841	-153	-129	-121	-73	-62	-58	-107	38	-148	20	35	-77	-21	-53	80	-30	-3
1.185833	-32708	-18703	-12306	-32752	-105	-15443	-9147	-9710	-174	-18661	-13065	-12865	1522	-21830	-13373	-11028	-10648	-4920	3473	-32465	-14009	-21677	30959	-32555	534	-27391	22606	-27366	326	-17979	22856	-8187	-104	-128	-119	-68	-65	-59	-105	37	-154	18	35	-79	-25	-57	81	-30	0
1.186667	-32719	-17240	-11741	-32752	-23	-14744	-9061	-10618	-223	-18429	-12884	-12936	1744	-21820	-13313	-10967	-11236	-6175	3547	-32615	-13185	-21667	29411	-32477	361	-26328	21729	-25881	490	-18099	24055	-7792	-150	-110	-119	-69	-66	-61	-108	39	-152	19	28	-75	-23	-53	80	-30	0
1.187500	-32706	-15702	-11343	-32750	-149	-14162	-8982	-11622	-174	-18235	-12749	-13052	1743	-21820	-13362	-10913	-11667	-7345	3694	-32662	-12132	-21577	27475	-32369	198	-25127	20325	-24105	443	-18167	25208	-7637	-153	-132	-120	-65	-62	-59	-104	36	-151	13	35	-74	-24	-55	78	-33	-5
1.188333	-32715	-14153	-11083	-32761	-80	-13735	-8886	-12709	-124	-18116	-12670	-13199	1538	-21840	-13528	-10866	-12005	-8415	3928	-32697	-11350	-21422	25197	-32193	208	-23809	18469	-22012	460	-18152	26231	-7689	-149	-128	-119	-65	-60	-59	-105	39	-160	19	35	-79	-23	-51	84	-26	-3
1.189167	-32290	-12614	-10935	-32742	-276	-13476	-8820	-13852	-212	-18091	-12675	-13394	1453	-21896	-13815	-10837	-12073	-9396	4270	-32684	-10269	-21219	22641	-31933	35	-22391	16222	-19580	472	-18030	27044	-7909	-148	-125	-119	-69	-60	-56	-101	45	-150	17	33	-73	-19	-50	82	-28	-3
1.190000	-30304	-11117	-10864	-32755	67	-13410	-8798	-15025	-272	-18135	-12780	-13636	1230	-21990	-14221	-10818	-12084	-10288	4725	-32704	-8979	-21005	19853	-31564	-65	-20896	13712	-16836	367	-17807	27565	-8256	-152	-128	-121	-68	-64	-56	-107	37	-153	15	33	-69	-22	-53	78	-30	2
1.190833	-27156	-9672	-10841	-32742	-36	-13549	-8829	-16205	-305	-18289	-12990	-13925	1117	-22133	-14735	-10821	-12471	-11087	5298	-32684	-8139	-20798	16887	-31070	26	-19343	11068	-13806	360	-17474	27748	-8682	-148	-129	-119	-68	-65	-59	-102	40	-150	18	35	-72	-26	-52	84	-28	-1
1.191667	-24468	-8328	-10834	-32757	-27	-13887	-8927	-17350	-293	-18513	-13293	-14251	855	-22318	-15339	-10835	-12444	-11797	6002	-32700	-6970	-20626	13835	-30407	-62	-17772	8438	-10542	309	-17038	27540	-9147	-150	-128	-133	-67	-61	-55	-103	37	-152	29	30	-81	-24	-53	81	-28	-3
1.192500	-19556	-7042	-10812	-32736	-52	-14415	-9099	-18436	-225	-18868	-13702	-14619	490	-22545	-16022	-10862	-11624	-12422	6818	-32684	-5457	-20518	10772	-29573	36	-16211	5962	-7100	243	-16525	26925	-9616	-150	-130	-122	-70	-64	-58	-105	36	-150	17	33	-74	-19	-53	85	-28	-5
1.193333	-12628	-5833	-10751	-32750	11	-15116	-9359	-19443	-83	-19278	-14198	-15018	332	-22808	-16763	-10907	-10230	-12963	7743	-32706	-4130	-20499	7752	-28545	190	-14692	3785	-3560	249	-15962	25891	-10049	-150	-130	-121	-67	-63	-64	-104	34	-150	17	34	-78	-24	-57	61	-30	-4
1.194167	-7651	-4701	-10640	-32746	-323	-15971	-9707	-20347	-79	-19784	-14770	-15446	256	-23102	-17532	-10961	-9299	-13392	8745	-32699	-2876	-20574	4852	-27310	298	-13243	2017	25	296	-15367	24465	-10421	-148	-127	-121	-68	-64	-61	-104	39	-152	17	34	-73	-22	-57	84	-29	-3
1.195000	-5700	-3636	-10467	-32745	107	-16953	-10155	-21145	-423	-20302	-15413	-15897	178	-23418	-18314	-11023	-8998	-13736	9811	-32693	-1602	-20757	2106	-25846	384	-11884	761	3551	219	-14772	22685	-10713	-151	-127	-120	-65	-64	-60	-104	36	-152	19	34	-74	-26	-58	78	-30	-1
1.195833	-1842	-2618	-10229	-32757	6	-18036	-10697	-21819	-1200	-20882	-16095	-16361	204	-23744	-19070	-11106	-8341	-13976	10906	-32707	-524	-21052	-435	-24160	438	-10657	104	6875	128	-14201	20621	-10908	-149	-127	-120	-61	-61	-57	-103	38	-149	18	34	-73	-18	-57	82	-28	0
1.196667	330	-1675	-9925	-32742	-324	-19175	-11327	-22359	-1436	-21486	-16798	-16850	392	-24074	-19787	-11200	-8165	-14110	12003	-32685	660	-21447	-2705	-22273	402	-9598	84	9902	107	-13693	18347	-11004	-147	-125	-117	-64	-60	-58	-103	42	-150	19	35	-70	-17	-53	85	-29	-5
1.197500	-1003	-753	-9558	-32752	-60	-20344	-12039	-22773	-1042	-22094	-17505	-17283	380	-24398	-20447	-11305	-8912	-14144	13077	-32699	1505	-21918	-4671	-20203	293	-8721	695	12554	25	-13262	15946	-10999	-147	-132	-118	-66	-58	-57	-101	40	-148	16	34	-72	-21	-57	84	-29	-1
1.198333	-1266	137	-9140	-32736	-213	-21502	-12827	-23064	-995	-22699	-18196	-17726	27	-24720	-21037	-11449	-9551	-14067	14093	-32684	2380	-22475	-6319	-17973	139	-8038	1890	14761	-78	-12928	13492	-10908	-151	-134	-125	-70	-65	-70	-107	34	-153	20	29	-77	-26	-65	75	-38	-5
1.199167	-1338	998	-8674	-32750	-141	-22622	-13676	-23237	-835	-23284	-18857	-18164	-663	-25008	-21534	-11572	-10140	-13876	15034	-32698	3517	-23047	-7643	-15613	40	-7560	3621	16475	-77	-12683	11103	-10725	-154	-132	-125	-70	-63	-64	-110	38	-154	13	28	-79	-22	-62	77	-33	-4
1.200000	-2148	1848	-8168	-32735	-87	-23665	-14561	-23297	-613	-23824	-19460	-18568	-919	-25256	-21925	-11725	-10783	-13572	15873	-32683	4267	-23621	-8624	-13146	5	-7294	5762	17638	3	-12533	8868	-10481	-152	-131	-122	-55	-62	-60	-108	37	-151	16	33	-76	-23	-60	76	-31	1
1.200833	-2341	2674	-7624	-32749	-146	-24631	-15488	-23266	-503	-24318	-20003	-18936	-664	-25502	-22223	-11894	-11120	-13158	16603	-32693	4724	-24167	-9280	-10641	-136	-7240	8187	18221	62	-12474	6858	-10178	-155	-129	-121	-66	-64	-60	-111	37	-150	18	30	-74	-26	-63	80	-33	-5
1.201667	-1720	3484	-7071	-32751	-31	-25487	-16427	-23148	-307	-24756	-20468	-19263	-500	-25697	-22418	-12073	-11401	-12677	17206	-32696	4975	-24641	-9604	-8139	-124	-7389	10749	18234	-44	-12499	5158	-9848	-150	-135	-128	-68	-65	-64	-108	38	-149	20	34	-88	-22	-61	80	-32	0
1.202500	-490	4274	-6489	-32745	-283	-26221	-17364	-22995	-307	-25128	-20857	-19556	-353	-25852	-22517	-12273	-11503	-12024	17688	-32689	5013	-25011	-9616	-5702	-47	-7731	13288	17711	-139	-12581	3807	-9502	-150	-128	-121	-62	-64	-60	-105	38	-148	18	36	-76	-32	-63	80	-30	0
1.203333	1017	5036	-5903	-32757	-134	-26826	-18281	-22793	-246	-25434	-21160	-19802	-165	-25975	-22524	-12483	-11270	-11323	18035	-32700	4691	-25260	-9337	-3380	-139	-8245	15671	16632	-126	-12708	2848	-9150	-151	-128	-134	-64	-62	-59	-105	38	-155	19	38	-74	-18	-58	81	-33	-4
1.204167	2939	5755	-5309	-32741	-48	-27296	-19155	-22571	-49	-25673	-21385	-20011	40	-26064	-22455	-12712	-11103	-10550	18264	-32682	4193	-25354	-8793	-1228	-151	-8919	17774	15112	-204	-12867	2296	-8817	-146	-128	-124	-64	-61	-59	-104	41	-152	18	36	-75	-22	-61	81	-31	-4
1.205000	4873	6428	-4714	-32760	-236	-27642	-19978	-22344	-23	-25851	-21529	-20179	20	-26118	-22318	-12946	-10812	-9723	18382	-32700	4073	-25291	-8007	711	-325	-9698	19464	13210	-251	-13042	2155	-8510	-147	-129	-119	-66	-62	-61	-113	37	-153	16	36	-73	-25	-59	80	-30	28
1.205833	6901	7039	-4106	-32741	-205	-27872	-20725	-22123	-55	-25972	-21597	-20309	-65	-26149	-22135	-13188	-10460	-8853	18400	-32680	3764	-25055	-7004	2389	-272	-10577	20654	11015	-265	-13217	2396	-8248	-149	-131	-121	-68	-63	-59	-102	38	-149	17	35	-78	-21	-57	80	-29	0
1.206667	8833	7581	-3535	-32755	11	-28001	-21386	-21925	150	-26040	-21593	-20410	-14	-26159	-21914	-13415	-9930	-7964	18338	-32696	3431	-24657	-5822	3746	-177	-11522	21280	8617	-215	-13389	2975	-8023	-150	-130	-126	-68	-69	-62	-108	35	-153	3	29	-82	-28	-61	79	-32	-5
1.207500	10782	8046	-2953	-32738	-317	-28014	-21947	-21761	296	-26069	-21525	-20481	-185	-26159	-21680	-13686	-9215	-7067	18210	-32680	3437	-24103	-4487	4757	-220	-12493	21328	6099	-151	-13549	3848	-7850	-155	-135	-122	-68	-66	-61	-108	39	-153	15	34	-78	-26	-57	78	-29	-8
1.208333	11809	8428	-2375	-32751	-181	-27962	-22382	-21628	276	-26060	-21402	-20522	-340	-26152	-21432	-13932	-8509	-6184	18056	-32692	3402	-23415	-3036	5404	-230	-13462	20808	3551	-217	-13706	4953	-7725	-148	-128	-118	-67	-51	-58	-102	41	-149	18	36	-77	-22	-55	88	-26	1
1.209167	11955	8698	-1817	-32742	200	-27857	-22692	-21541	415	-26028	-21226	-20553	-143	-26138	-21197	-14174	-7955	-5340	17873	-32692	3139	-22622	-1502	5672	-154	-14407	19746	1023	-254	-13865	6206	-7654	-145	-125	-120	-64	-64	-57	-100	44	-148	17	39	-70	-19	-52	86	-26	0
1.210000	10919	8906	-1278	-32743	8	-27718	-22872	-21498	575	-25992	-21019	-20571	-212	-26139	-20988	-14421	-7224	-4549	17678	-32679	2952	-21754	102	5550	-359	-15321	18212	-1406	-208	-14045	7544	-7622	-148	-127	-119	-63	-60	-63	-102	41	-152	20	38	-75	-19	-56	84	-27	1
1.210833	8737	8986	-768	-32754	43	-27575	-22916	-21498	643	-25961	-20784	-20590	-251	-26149	-20805	-14661	-6458	-3827	17489	-32698	2749	-20843	1757	5037	-448	-16169	16297	-3676	-145	-14248	8895	-7639	-150	-126	-119	-65	-64	-57	-103	40	-152	18	39	-75	-17	-51	86	-23	-3
1.211667	6780	8971	-290	-32740	26	-27401	-22824	-21540	519	-25909	-20525	-20613	-19	-26179	-20663	-14892	-5901	-3177	17313	-32682	2498	-19915	3432	4158	-371	-16942	14132	-5761	-152	-14499	10196	-7690	-143	-126	-116	-63	-60	-59	-104	43	-137	22	39	-73	-21	-57	86	-26	-1
1.212500	5496	8846	161	-32758	55	-27257	-22595	-21618	347	-25926	-20256	-20646	-172	-26229	-20563	-15117	-5559	-2616	17157	-32697	2268	-19016	5102	2935	-417	-17631	11830	-7652	-180	-14807	11392	-7764	-147	-127	-116	-66	-60	-58	-103	39	-148	18	38	-74	-19	-55	88	-29	-3
1.213333	4381	8623	522	-32734	94	-27136	-22238	-21722	241	-25943	-19986	-20696	-270	-26286	-20511	-15338	-5292	-2153	17026	-32679	2009	-18180	6759	1378	-499	-18237	9510	-9348	-219	-15195	12444	-7856	-148	-128	-121	-58	-63	-56	-104	41	-146	20	36	-75	-23	-48	89	-26	-4
1.214167	3142	8302	845	-32749	68	-27055	-21759	-21851	367	-25982	-19714	-20766	210	-26385	-20504	-15546	-5296	-1781	16913	-32691	2035	-17429	8388	-459	-633	-18759	7292	-10874	-291	-15672	13314	-7963	-145	-129	-118	-67	-63	-56	-104	40	-152	17	36	-76	-22	-56	86	-26	-4
1.215000	1625	7889	1087	-32730	-32	-27012	-21180	-21994	578	-26051	-19442	-20866	577	-26534	-20542	-15757	-5345	-1506	16814	-32681	2141	-16793	9975	-2555	-751	-19204	5277	-12242	-275	-16245	13978	-8064	-151	-131	-124	-88	-65	-58	-110	38	-153	17	34	-78	-21	-59	81	-30	-4
1.215833	-384	7395	1256	-32751	-82	-27012	-20501	-22150	528	-26148	-19183	-20989	725	-26608	-20613	-15953	-5264	-1316	16733	-32689	2116	-16277	11531	-4826	-702	-19582	3586	-13483	-283	-16899	14437	-8147	-146	-125	-117	-66	-60	-58	-105	42	-151	22	36	-77	-23	-57	90	-25	2
1.216667	-3100	6828	1339	-32747	-135	-27052	-19703	-22300	396	-26264	-18933	-21136	779	-26739	-20721	-16147	-5180	-1209	16644	-32691	2121	-15907	13029	-7266	-786	-19910	2273	-14632	-309	-17690	14692	-8228	-147	-122	-116	-67	-63	-52	-103	42	-142	22	36	-76	-18	-52	89	-26	2
1.217500	-5623	6187	1335	-32740	77	-27122	-18926	-22451	441	-26399	-18701	-21319	887	-26870	-20854	-16329	-5336	-1177	16544	-32682	1905	-15680	14461	-9818	-786	-20202	1387	-15729	-314	-18563	14764	-8291	-146	-124	-117	-62	-62	-55	-101	43	-148	21	38	-73	-17	-53	84	-23	3
1.218333	-7258	5478	1236	-32754	-154	-27232	-18075	-22599	477	-26550	-18489	-21529	1026	-26997	-21004	-16518	-5450	-1210	16422	-32697	1852	-15605	15810	-12432	-793	-20482	946	-16817	-216	-19526	14679	-8344	-148	-126	-120	-51	-62	-61	-104	37	-148	20	36	-75	-18	-57	82	-31	0
1.219167	-8122	4722	1052	-32740	-190	-27357	-17205	-22733	405	-26706	-18296	-21768	709	-27121	-21168	-16705	-5271	-1293	16262	-32680	1759	-15678	17070	-15055	-822	-20764	948	-17927	-149	-20563	14468	-8383	-150	-128	-118	-70	-62	-57	-104	37	-148	21	36	-76	-21	-58	84	-35	-3
1.220000	-8112	3921	779	-32755	-96	-27491	-16332	-22851	317	-26854	-18120	-22007	206	-27220	-21322	-16886	-4896	-1410	16063	-32692	1590	-15866	18232	-17646	-839	-21070	1376	-19073	-48	-21653	14178	-8413	-147	-129	-121	-69	-62	-56	-101	39	-151	18	34	-73	-22	-57	85	-30	-3
1.220833	-7538	3091	422	-32735	-216	-27621	-15462	-22945	279	-26992	-17955	-22295	139	-27300	-21465	-17066	-4404	-1556	15816	-32674	1637	-16190	19282	-20159	-776	-21413	2163	-20271	-13	-22780	13846	-8454	-152	-128	-119	-67	-62	-57	-102	39	-151	22	38	-74	-22	-55	84	-31	-4
1.221667	-7380	2232	0	-32748	-100	-27736	-14622	-23039	319	-27106	-17804	-22575	177	-27350	-21586	-17244	-3850	-1710	15510	-32688	1668	-16618	20205	-22543	-731	-21813	3284	-21529	-80	-23919	13512	-8486	-144	-124	-116	-45	-62	-55	-101	40	-149	36	37	-77	-18	-55	85	-30	2
1.222500	-6910	1351	-490	-32733	242	-27818	-13827	-23109	301	-27183	-17669	-22859	234	-27371	-21681	-17421	-3432	-1870	15143	-32681	1354	-17144	20985	-24760	-644	-22282	4625	-22836	-130	-25049	13214	-8592	-145	-127	-120	-68	-64	-56	-101	42	-149	36	36	-72	-19	-53	85	-31	0
1.223333	-5499	463	-1025	-32746	-203	-27862	-13083	-23164	187	-27223	-17544	-23140	-38	-27359	-21744	-17598	-2666	-2022	14720	-32688	1196	-17747	21606	-26768	-752	-22825	6109	-24187	-198	-26160	12987	-8720	-151	-126	-121	-66	-60	-58	-104	42	-149	17	26	-77	-26	-60	80	-32	-6
1.224167	-4340	-432	-1618	-32753	-108	-27870	-12397	-23209	178	-27225	-17431	-23406	-553	-27311	-21766	-17771	-1711	-2161	14242	-32696	1042	-18408	22070	-28538	-776	-23467	7676	-25562	-205	-27216	12859	-8903	-154	-127	-105	-66	-63	-60	-103	41	-155	21	37	-70	-21	-53	85	-30	-4
1.225000	-3469	-1306	-2194	-32741	-59	-27814	-11776	-23240	251	-27173	-17313	-23656	-653	-27229	-21746	-17944	-921	-2280	13716	-32683	982	-19118	22367	-30070	-724	-24157	9237	-26928	-274	-28203	12849	-9159	-153	-127	-111	-66	-67	-60	-105	39	-153	21	39	-75	-45	-59	82	-32	-5
1.225833	-2977	-2168	-2798	-32754	-33	-27705	-11216	-23262	364	-27076	-17197	-23875	-283	-27113	-21679	-18103	-174	-2376	13150	-32704	1008	-19873	22499	-31354	-793	-24931	10717	-28249	-385	-29101	12972	-9490	-154	-127	-121	-65	-64	-60	-104	37	-152	19	34	-76	-14	-56	80	-34	-6
1.226667	-3010	-3008	-3401	-32735	58	-27537	-10710	-23268	375	-26895	-17073	-24072	-213	-26974	-21571	-18253	370	-2457	12549	-32679	856	-20657	22475	-32157	-778	-25769	12051	-29493	-355	-29905	13247	-9908	-156	-129	-121	-67	-64	-60	-103	46	-154	19	36	-76	-25	-57	81	-31	-8
1.227500	-3323	-3820	-3994	-32753	-17	-27311	-10263	-23275	230	-26745	-16941	-24210	-283	-26816	-21419	-18391	874	-2511	11928	-32692	626	-21465	22299	-32505	-768	-26650	13199	-30632	-371	-30595	13626	-10419	-155	-129	-122	-66	-63	-60	-103	35	-153	16	33	-76	-18	-56	80	-34	-4
1.228333	-3697	-4597	-4568	-32730	-107	-27028	-9858	-23269	197	-26511	-16764	-24311	114	-26636	-21227	-18518	1381	-2550	11304	-32674	261	-22286	21997	-32628	-787	-27545	14132	-31645	-414	-31206	14146	-11025	-149	-124	-115	-66	-63	-57	-101	41	-149	21	35	-73	-19	-53	84	-30	-1
1.229167	-4475	-5323	-5104	-32744	-48	-26704	-9548	-23262	263	-26255	-16624	-24362	1129	-26453	-21005	-18617	1748	-2566	10687	-32685	-225	-23120	21587	-32702	-734	-28444	14825	-32247	-363	-31709	14778	-11722	-149	-124	-118	-63	-63	-57	-99	44	-147	22	36	-74	-23	-51	79	-28	1
1.230000	-5749	-6006	-5609	-32736	-193	-26343	-9167	-23245	204	-25967	-16432	-24364	1560	-26269	-20754	-18704	2141	-2578	10086	-32684	-604	-23962	21088	-32712	-753	-29329	15278	-32495	-377	-32110	15497	-12510	-147	-121	-121	-63	-62	-58	-102	46	-147	21	37	-72	-19	-59	84	-28	3
1.230833	-7096	-6632	-6073	-32742	58	-25954	-8862	-23228	110	-25669	-16224	-24322	1308	-26099	-20486	-18766	2348	-2582	9513	-32680	-1108	-24814	20533	-32740	-733	-30177	15493	-32613	-426	-32433	16286	-13365	-147	-128	-119	-63	-60	-58	-102	42	-147	20	37	-72	-39	-56	80	-30	-3
1.231667	-8283	-7204	-6501	-32755	-221	-25559	-8568	-23206	138	-25368	-15984	-24233	1417	-25938	-20207	-18807	2458	-2585	8978	-32697	-1488	-25670	19949	-32725	-764	-30957	15502	-32645	-422	-32616	17098	-14290	-149	-127	-120	-65	-63	-63	-110	37	-146	16	32	-75	-22	-58	77	-31	-4
1.232500	-9587	-7713	-6894	-32744	-88	-25151	-8283	-23177	52	-25072	-15728	-24077	1360	-25793	-19926	-18819	2531	-2585	8492	-32680	-1841	-26513	19380	-32754	-712	-31657	15341	-32680	-455	-32707	17933	-15259	-154	-128	-122	-65	-63	-62	-109	39	-152	18	35	-74	-25	-55	70	-32	-5
1.233333	-10671	-8157	-7220	-32755	22	-24754	-7997	-23133	-35	-24781	-15439	-23888	1011	-25660	-19638	-18802	2584	-2587	8058	-32695	-2154	-27339	18848	-32745	-649	-32245	15045	-32668	-491	-32725	18763	-16259	-150	-128	-120	-68	-68	-91	-109	46	-151	16	32	-77	-23	-53	81	-28	-4
1.234167	-11363	-8529	-7542	-32733	-15	-24375	-7711	-23079	28	-24508	-15134	-23660	911	-25542	-19358	-18764	2608	-2593	7682	-32675	-2143	-28131	18385	-32741	-628	-32523	14656	-32684	-515	-32750	19539	-17269	-150	-130	-122	-65	-63	-60	-105	43	-151	17	34	-75	-22	-53	82	-26	-5
1.235000	-11928	-8830	-7816	-32749	-275	-24030	-7428	-23013	62	-24259	-14818	-23395	959	-25443	-19091	-18685	2556	-2600	7361	-32686	-2010	-28884	18009	-32732	-670	-32646	14227	-32669	-521	-32737	20264	-18261	-153	-130	-122	-66	-64	-60	-103	41	-151	19	33	-75	-23	-56	82	-28	1
1.235833	-12285	-9064	-8057	-32729	123	-23721	-7144	-22934	-17	-24030	-14478	-23102	1053	-25354	-18838	-18602	2430	-2611	7101	-32672	-2154	-29582	17748	-32475	-639	-32682	13807	-32681	-530	-32753	20901	-19225	-148	-126	-119	-68	-64	-58	-102	42	-147	22	35	-75	-23	-53	86	-25	3
1.236667	-11836	-9225	-8267	-32742	-31	-23454	-6867	-22841	-128	-23830	-14139	-22795	683	-25270	-18609	-18488	2432	-2619	6892	-32683	-2146	-30221	17608	-32115	-608	-32714	13425	-32678	-563	-32736	21441	-20140	-148	-126	-117	-64	-61	-57	-103	45	-148	22	34	-74	-23	-53	87	-27	0
1.237500	-11402	-9324	-8457	-32741	49	-23237	-6597	-22728	-220	-23655	-13806	-22476	540	-25187	-18396	-18357	2474	-2627	6721	-32671	-1831	-30775	17603	-31687	-577	-32707	13117	-32679	-625	-32749	21873	-20995	-147	-129	-117	-64	-61	-58	-103	47	-151	20	35	-70	-21	-52	87	-24	-3
1.238333	-11029	-9360	-8623	-32740	38	-23082	-6349	-22607	-65	-23507	-13480	-22148	349	-25107	-18210	-18217	2531	-2637	6598	-32563	-1682	-31236	17720	-31230	-576	-32725	12918	-32692	-644	-32753	22185	-21780	-148	-120	-121	-69	-62	-59	-104	42	-151	20	34	-76	-22	-57	79	-29	0
1.239167	-10734	-9337	-8771	-32755	-60	-22951	-6127	-22467	-113	-23383	-13167	-21818	-350	-25011	-18047	-18069	2697	-2641	6498	-32418	-1586	-31602	17955	-30747	-555	-32712	12831	-32679	-607	-32750	22383	-22477	-151	-129	-124	-67	-65	-62	-110	36	-153	17	30	-59	-23	-57	81	-30	-3
1.240000	-10606	-9265	-8895	-32747	-12	-22869	-5932	-22331	-277	-23269	-12874	-21504	-610	-24901	-17889	-17909	2795	-2635	6423	-32212	-1389	-31841	18304	-30228	-480	-32725	12881	-32616	-630	-32762	22473	-23075	-155	-129	-124	-67	-64	-62	-110	38	-153	15	32	-76	-27	-60	78	-31	-6
1.240833	-10546	-9152	-9001	-32755	-21	-22831	-5784	-22137	-253	-23170	-12609	-21203	-695	-24770	-17751	-17746	2881	-2624	6353	-31984	-1160	-31970	18740	-29680	-414	-32714	13045	-32420	-564	-32736	22457	-23568	-151	-131	-124	-69	-65	-59	-108	29	-153	10	32	-79	-21	-55	80	-30	-1
1.241667	-10555	-8997	-9082	-32737	-179	-22804	-5672	-21941	-368	-23065	-12371	-20917	-863	-24604	-17625	-17585	2983	-2598	6280	-31716	-790	-31959	19238	-29095	-424	-32718	13334	-32206	-577	-32698	22348	-23967	-151	-139	-121	-69	-62	-57	-104	41	-155	17	33	-77	-25	-58	86	-29	-5
1.242500	-10765	-8819	-9140	-32740	-76	-22804	-5618	-21738	-531	-22967	-12170	-20652	-668	-24416	-17509	-17430	2950	-2568	6205	-31427	-673	-31822	19769	-28473	-343	-32698	13720	-31992	-697	-32604	22158	-24267	-152	-128	-95	-67	-61	-58	-102	37	-150	16	34	-76	-40	-59	84	-28	0
1.243333	-10951	-8622	-9177	-32692	-233	-22811	-5618	-21525	-446	-22856	-12008	-20416	-559	-24196	-17404	-17283	3091	-2538	6095	-31123	-688	-31558	20298	-27808	-346	-32472	14191	-31785	-575	-32508	21901	-24478	-151	-128	-119	-64	-63	-60	-104	39	-150	18	35	-76	-17	-60	85	-28	0
1.244167	-10625	-8415	-9189	-32660	126	-22812	-5683	-21299	-472	-22739	-11882	-20209	-618	-23953	-17301	-17146	3154	-2501	5965	-30793	-555	-31169	20805	-27098	-386	-32139	14712	-31583	-421	-32374	21602	-24603	-150	-128	-118	-69	-64	-57	-103	41	-150	21	35	-78	-21	-57	81	-28	-1
1.245000	-9038	-8205	-9179	-32632	-159	-22799	-5806	-21070	-500	-22601	-11797	-19999	-974	-23685	-17197	-17022	3016	-2467	5795	-30455	-494	-30664	21254	-26341	-407	-31725	15266	-31376	-335	-32192	21269	-24653	-149	-131	-122	-67	-63	-60	-107	38	-151	12	34	-76	-21	-58	84	-30	-5
1.245833	-6585	-8026	-9150	-32592	-126	-22772	-5990	-20838	-514	-22445	-11751	-19867	-1478	-23392	-17094	-16907	3016	-2447	5593	-30106	-442	-30047	21629	-25546	-385	-31261	15821	-31156	-183	-31970	20921	-24634	-150	-127	-122	-68	-61	-100	-108	42	-151	16	34	-75	-21	-59	82	-32	0
1.246667	-2792	-7869	-9102	-32583	3	-22709	-6224	-20605	-566	-22268	-11738	-19736	-1705	-23073	-16984	-16804	3034	-2424	5347	-29754	-345	-29342	21890	-24711	-273	-30749	16355	-30901	-87	-31688	20586	-24560	-150	-126	-121	-68	-63	-62	-103	38	-152	16	35	-76	-19	-58	82	-31	0
1.247500	2455	-7693	-9037	-32554	135	-22610	-6495	-20370	-456	-22063	-11758	-19644	-1649	-22740	-16869	-16706	2986	-2427	5060	-29411	-363	-28566	22046	-23853	-298	-30196	16847	-30606	-61	-31344	20259	-24449	-133	-128	-125	-69	-72	-60	-107	38	-151	15	35	-73	-24	-58	81	-31	-1
[truncated: 10,502 more rows]
[truncated: 15 more columns]
