# Supplementary material for: Novel Methods for Surface EMG Analysis and Exploration Based on Multi-Modal Gaussian Mixture Models
Source: PLoS One. 2016 Jun 30;11(6):e0157239. doi: 10.1371/journal.pone.0157239 (PMC4928879; doi:10.1371/journal.pone.0157239)
Supplement: S1 File — (ZIP) [file pone.0157239.s001.zip › Haf_horses_trot_data/Haf_h07_t3_kin.trc]

PathFileType	4	(X/Y/Z)	D:\Users\zsoldosr\Desktop\HaflingerProjektEMGBiopsy\RawData\M2\Mannukat3r.trc
DataRate	CameraRate	NumFrames	NumMarkers	Units	OrigDataRate	OrigDataStartFrame	OrigNumFrames
120.00	120.00	1200	7	mm	120.00	1	1200
Frame#	Time	Head			Withers			Sacrum			HFL			HFR			HHL			HHR
		X1	Y1	Z1	X2	Y2	Z2	X3	Y3	Z3	X4	Y4	Z4	X5	Y5	Z5	X6	Y6	Z6	X7	Y7	Z7
1	0.000	973.91681	-57.52387	1437.81689	-87.44067	116.32293	1302.02527	-867.67554	175.62495	1308.21436	578.15173	186.75327	-5.51822	-180.62144	-64.48041	95.75599	-1235.83154	390.83090	75.53537	-513.20593	43.39920	0.02400
2	0.008	976.34973	-57.76615	1433.29858	-87.95924	116.32923	1296.89429	-868.19629	175.55882	1303.72229	553.48169	188.21953	-5.74515	-160.27419	-66.80719	98.97034	-1214.58777	391.93546	69.95314	-539.60999	44.53491	-1.00953
3	0.017	978.82849	-58.07879	1428.74866	-88.74220	116.16306	1291.82910	-868.87946	175.53911	1299.21472	528.90204	189.74631	-5.97276	-139.39258	-68.91437	101.75645	-1191.13123	393.19461	64.22022	-565.29010	45.96696	-1.88215
4	0.025	981.36713	-58.51018	1424.16919	-89.97643	115.72402	1286.90869	-869.82892	175.57913	1294.72192	504.48502	191.36511	-6.19843	-117.74692	-70.57001	103.77812	-1164.40088	394.43741	58.33309	-590.01221	47.76281	-2.51142
5	0.033	983.92529	-59.07547	1419.61719	-91.73758	115.01086	1282.23303	-871.06665	175.65047	1290.33191	480.25452	193.09627	-6.42221	-95.28904	-71.58006	104.80804	-1134.79272	395.13010	52.55872	-614.06567	49.75870	-2.92572
6	0.042	986.41321	-59.76208	1415.20654	-94.00490	114.09718	1277.91760	-872.55560	175.69992	1286.16846	456.16385	194.92924	-6.65452	-71.89581	-71.84652	104.66539	-1103.67480	394.63550	47.57589	-637.91113	51.73885	-3.20640
7	0.050	988.71820	-60.54405	1411.08643	-96.69204	113.09782	1274.07642	-874.24268	175.70010	1282.34863	432.13525	196.82388	-6.91282	-47.32848	-71.40791	103.20750	-1072.63184	392.54160	44.33519	-661.83734	53.60936	-3.40364
8	0.058	990.72839	-61.39186	1407.41272	-99.66930	112.14243	1270.80701	-876.09009	175.70616	1278.94275	408.13962	198.81581	-7.17577	-21.34897	-70.42539	100.39762	-1042.77954	388.84470	43.29380	-685.88684	55.41727	-3.53214
9	0.067	992.35144	-62.27430	1404.32776	-102.78476	111.33549	1268.18262	-878.08472	175.84842	1275.95557	384.19733	200.99232	-7.36996	6.17867	-69.10401	96.31503	-1014.32166	383.89249	43.70274	-709.97510	57.22922	-3.60943
10	0.075	993.52814	-63.15660	1401.94153	-105.89217	110.71875	1266.24585	-880.21722	176.25917	1273.33582	360.30234	203.27727	-7.46167	35.30753	-67.64651	91.10598	-986.51263	378.12506	44.06654	-734.01965	59.04063	-3.66242
11	0.083	994.23920	-64.00417	1400.31433	-108.87907	110.26477	1265.00488	-882.44293	177.00677	1271.01416	336.41483	205.44164	-7.48324	66.08351	-66.24801	84.98904	-958.13110	371.80402	43.38734	-758.04443	60.81806	-3.73358
12	0.092	994.50470	-64.79214	1399.45288	-111.68558	109.89724	1264.44336	-884.66980	178.07974	1268.95337	312.51004	207.35309	-7.45809	98.53804	-65.06852	78.27928	-928.23840	364.94159	41.75434	-782.18701	62.54676	-3.85334
13	0.100	994.37421	-65.51483	1399.32239	-114.29431	109.53323	1264.53418	-886.78198	179.40820	1267.18494	288.54938	209.02528	-7.40023	132.65327	-64.19769	71.31203	-896.67950	357.42627	39.92001	-806.54138	64.21326	-3.96825
14	0.108	993.91064	-66.18939	1399.86707	-116.69456	109.12424	1265.24255	-888.65015	180.89552	1265.83362	264.42905	210.50296	-7.34153	168.38710	-63.61120	64.31062	-864.07556	349.15433	38.64950	-831.05371	65.83412	-3.98723
15	0.117	993.17651	-66.84444	1401.02356	-118.86288	108.65875	1266.52332	-890.12073	182.43861	1265.09924	240.03482	211.85408	-7.29786	205.68321	-63.14742	57.35036	-831.50604	340.11676	38.43753	-855.58270	67.46755	-3.90467
16	0.125	992.22522	-67.50017	1402.72400	-120.76604	108.14780	1268.33521	-891.04681	183.93370	1265.13391	215.35651	213.22542	-7.23506	244.44075	-62.57842	50.46483	-800.00183	330.47363	39.45853	-880.01184	69.13089	-3.76663
17	0.133	991.09320	-68.15742	1404.89258	-122.36041	107.62971	1270.65405	-891.37109	185.29097	1265.92847	190.52582	214.80472	-7.08749	284.50806	-61.73729	43.75927	-769.96057	320.50363	41.40577	-904.37585	70.78828	-3.56309
18	0.142	989.80267	-68.80098	1407.44568	-123.59113	107.17004	1273.46301	-891.17535	186.45970	1267.37000	165.70438	216.67171	-6.83181	325.67810	-60.58500	37.41355	-740.92944	310.45856	43.41913	-928.85248	72.44705	-3.25833
19	0.150	988.37622	-69.41000	1410.29614	-124.39804	106.83648	1276.73975	-890.63568	187.43312	1269.37488	140.92627	218.71423	-6.52567	367.62720	-59.15651	31.61054	-712.03345	300.53055	44.52650	-953.56744	74.17249	-2.84730
20	0.158	986.84973	-69.96854	1413.35364	-124.72795	106.66537	1280.45630	-889.93701	188.22449	1271.93909	116.09586	220.74286	-6.24209	409.87854	-57.50802	26.47436	-682.71509	290.91498	44.33520	-978.51355	76.00694	-2.34508
21	0.167	985.27295	-70.47239	1416.52454	-124.55562	106.64275	1284.57239	-889.21625	188.84052	1275.09143	91.12067	222.65631	-6.00728	451.89941	-55.80569	22.10519	-653.26917	281.80908	43.23275	-1003.63647	77.95413	-1.82102
22	0.175	983.69946	-70.92972	1419.71680	-123.90138	106.71312	1289.02258	-888.53064	189.27853	1278.81018	65.98077	224.46085	-5.81862	493.23926	-54.48826	18.73704	-624.75006	273.36377	41.87396	-1028.87830	79.97775	-1.39253
23	0.183	982.17645	-71.35797	1422.84924	-122.82932	106.81219	1293.71021	-887.85529	189.53996	1282.99072	40.69427	226.19681	-5.66603	533.60889	-54.34889	16.93324	-598.15717	265.73819	40.57907	-1054.16833	81.94449	-1.12288
24	0.192	980.74341	-71.78057	1425.85620	-121.42770	106.90694	1298.51282	-887.12476	189.63173	1287.47217	15.28632	227.90736	-5.53811	572.90656	-56.30974	17.59044	-573.66003	259.22543	39.28889	-1079.37183	83.66862	-0.96321
25	0.200	979.42902	-72.22432	1428.68738	-119.78998	107.01430	1303.29529	-886.29431	189.54620	1292.06262	-10.19305	229.62955	-5.41600	610.97162	-60.73432	21.32555	-550.75177	254.21031	37.86799	-1104.18311	84.99913	-0.69747
26	0.208	978.24042	-72.71101	1431.30884	-117.99673	107.19110	1307.92322	-885.38312	189.24455	1296.54883	-35.61847	231.39438	-5.19868	646.86859	-66.69669	27.35744	-529.05786	250.94609	36.19079	-1128.11658	85.77469	0.08532
27	0.217	977.15820	-73.24568	1433.70032	-116.08968	107.51828	1312.25757	-884.47870	188.68091	1300.70886	-60.71307	233.27155	-4.61402	678.22681	-72.22215	33.16501	-508.80908	249.43787	34.01365	-1150.67480	85.90486	1.72820
28	0.225	976.13745	-73.81722	1435.84436	-114.07056	108.06458	1316.15149	-883.69708	187.85701	1304.33618	-85.00250	235.37952	-3.25109	701.76685	-75.72860	35.81555	-490.58606	249.53001	30.99025	-1171.53638	85.60098	4.08158
29	0.233	975.11346	-74.41103	1437.71960	-111.95021	108.81419	1319.47644	-883.11865	186.84546	1307.26855	-107.93414	237.81586	-0.76338	715.38574	-77.08627	33.84889	-474.77319	251.03337	26.90716	-1190.70154	85.21254	6.52283
30	0.242	974.01904	-75.01619	1439.30615	-109.78600	109.62997	1322.14905	-882.73651	185.76216	1309.41235	-129.14569	240.62692	2.95007	720.02576	-77.10385	27.99431	-461.31775	253.80121	21.89749	-1208.58960	84.77597	8.56387
31	0.250	972.80768	-75.62549	1440.58813	-107.65675	110.31439	1324.12085	-882.44818	184.72989	1310.75696	-148.62372	243.84595	7.83702	719.04926	-76.54824	20.46993	-449.95215	257.76422	16.40802	-1225.96509	83.92091	10.44028
32	0.258	971.46796	-76.23499	1441.54993	-105.61909	110.71328	1325.35815	-882.09821	183.85776	1311.37048	-166.55762	247.45885	13.93279	715.58325	-75.91382	13.67551	-440.58911	262.91846	10.95020	-1243.61304	82.21454	13.16860
33	0.267	970.02112	-76.83754	1442.17664	-103.69006	110.77855	1325.83752	-881.54614	183.23071	1311.37207	-182.90729	251.34048	21.52311	710.52338	-75.51779	8.93583	-433.57764	269.28006	5.83799	-1261.70508	79.78150	17.91302
34	0.275	968.50537	-77.40948	1442.46130	-101.85684	110.56286	1325.55151	-880.71490	182.90654	1310.89380	-196.84534	255.35652	31.19099	702.75916	-75.35125	6.01208	-429.69769	276.85526	1.12638	-1279.03296	77.67332	24.82714
35	0.283	966.96454	-77.91296	1442.40625	-100.10121	110.16945	1324.51428	-879.59961	182.91705	1310.04944	-206.62268	259.46964	43.47978	690.75238	-75.01597	3.92847	-429.87225	285.63416	-3.12780	-1292.96777	77.07372	32.39775
36	0.292	965.45557	-78.32314	1442.01355	-98.41876	109.70604	1322.76733	-878.25641	183.26743	1308.91333	-210.44849	263.61835	58.02913	673.84406	-74.08951	2.17735	-434.60992	295.47644	-6.53783	-1300.77271	78.04269	38.23509
37	0.300	964.05432	-78.64815	1441.28064	-96.82619	109.26523	1320.37720	-876.78778	183.92555	1307.51257	-207.79541	267.62219	73.08543	652.65570	-72.53966	0.84332	-443.44293	305.80963	-8.58463	-1301.35400	79.52563	40.65464
38	0.308	962.84241	-78.91595	1440.20483	-95.36465	108.91890	1317.42407	-875.32727	184.80768	1305.83423	-199.70245	271.32065	86.35738	628.69659	-70.67088	-0.00182	-455.16724	315.52509	-9.29292	-1295.71362	80.38931	39.58071
39	0.317	961.89386	-79.15360	1438.79626	-94.09420	108.71614	1313.99011	-874.02814	185.78047	1303.83948	-187.84552	274.68234	96.48248	603.53680	-68.75669	-0.46779	-469.15216	323.45056	-9.37595	-1285.74866	80.07136	36.13931
40	0.325	961.27295	-79.38359	1437.08667	-93.08353	108.67622	1310.15442	-873.05286	186.68509	1301.48340	-173.51880	277.72760	103.56931	578.19971	-66.85785	-0.68494	-485.97742	329.02496	-9.50031	-1272.77161	78.50561	31.60429
41	0.333	961.02887	-79.62263	1435.11987	-92.40667	108.78773	1305.99377	-872.54669	187.38026	1298.73584	-157.30322	280.45367	108.58469	553.10626	-64.91549	-0.80318	-506.22504	332.53595	-9.74072	-1256.99658	75.85339	26.70899
42	0.342	961.18475	-79.87769	1432.94214	-92.13942	109.04105	1301.58459	-872.59814	187.77936	1295.59790	-139.27429	282.81424	112.49506	528.29895	-62.89053	-0.99084	-529.37549	334.76358	-9.89359	-1238.11475	72.37467	21.68175
43	0.350	961.73218	-80.14960	1430.60718	-92.35102	109.47175	1297.01025	-873.21637	187.85141	1292.11145	-119.39423	284.68439	115.83784	503.68329	-60.83802	-1.32111	-554.21985	336.42664	-9.93887	-1216.24951	68.42955	16.72360
44	0.358	962.63116	-80.43471	1428.18481	-93.09620	110.16358	1292.36877	-874.32953	187.61002	1288.37024	-97.83063	285.89572	118.73141	479.19427	-58.87299	-1.73902	-579.62573	337.92828	-10.00128	-1192.37024	64.58575	12.33397
45	0.367	963.80762	-80.71408	1425.75867	-94.40337	111.20557	1287.77808	-875.79871	187.11823	1284.53015	-75.01410	286.32394	121.04053	454.82434	-57.04607	-2.14006	-604.86774	339.42276	-10.11917	-1167.75708	61.58511	9.09094
46	0.375	965.15405	-80.94602	1423.42468	-96.25547	112.63031	1283.37292	-877.45886	186.48657	1280.80054	-51.41437	285.92761	122.55019	430.56934	-55.31240	-2.43605	-629.68677	340.94305	-10.22607	-1143.04773	59.92073	7.22538
47	0.383	966.53973	-81.08072	1421.29932	-98.57551	114.36667	1279.29102	-879.18542	185.83556	1277.39905	-27.24921	284.73639	123.10570	406.39557	-53.62768	-2.60766	-654.13580	342.49686	-10.24494	-1117.88892	59.40489	6.61193
48	0.392	967.82843	-81.08370	1419.52441	-101.23342	116.24252	1275.65710	-880.94122	185.23633	1274.48816	-2.41766	282.80853	122.62842	382.26715	-51.98255	-2.74206	-678.36682	344.09354	-10.14732	-1091.50049	59.39178	7.00242
49	0.400	968.89636	-80.94423	1418.25317	-104.07704	118.04610	1272.57568	-882.74750	184.67905	1272.14697	23.33148	280.21826	121.03673	358.18555	-50.35494	-2.95189	-702.52448	345.71164	-9.99467	-1063.41406	59.47419	8.02673
50	0.408	969.64691	-80.67758	1417.62280	-106.96990	119.60974	1270.12659	-884.58759	184.10059	1270.37915	50.23566	277.07928	118.22942	334.17688	-48.70852	-3.22967	-726.71039	347.30652	-9.90939	-1033.66553	59.71471	9.27019
51	0.417	970.02185	-80.32283	1417.72766	-109.81657	120.86852	1268.35889	-886.35126	183.43552	1269.12598	78.45209	273.51917	114.16410	310.22638	-47.01681	-3.44865	-750.96240	348.85504	-9.96363	-1002.53986	60.31226	10.58262
52	0.425	970.00238	-79.91799	1418.60498	-112.56519	121.86957	1267.28906	-887.89514	182.63812	1268.28735	108.04617	269.62909	108.92497	286.24170	-45.26227	-3.50594	-775.25830	350.37857	-10.11775	-970.33911	61.40881	12.09429
53	0.433	969.59918	-79.47243	1420.23926	-115.18390	122.73296	1266.90723	-889.13330	181.68542	1267.77551	139.03217	265.46667	102.74125	262.11969	-43.44395	-3.41563	-799.55029	351.93185	-10.26804	-937.30005	63.20605	13.85658
54	0.442	968.83569	-78.96037	1422.58179	-117.62427	123.58054	1267.18250	-890.03632	180.59258	1267.55981	171.40988	261.08936	95.95865	237.82191	-41.56592	-3.29332	-823.81738	353.56259	-10.32590	-903.61108	66.01016	15.62868
55	0.450	967.73944	-78.33636	1425.56128	-119.79951	124.47236	1268.06921	-890.57196	179.41573	1267.66602	205.14151	256.53351	88.92266	213.36497	-39.62193	-3.25043	-848.08972	355.27567	-10.26611	-869.51208	69.95614	17.12448
56	0.458	966.34680	-77.56847	1429.08118	-121.59676	125.38908	1269.51709	-890.69562	178.20767	1268.14539	240.13730	251.75858	81.85780	188.79036	-37.64399	-3.26480	-872.42377	357.03018	-10.13853	-835.30273	74.72558	18.42907
57	0.467	964.70709	-76.65565	1433.02710	-122.91086	126.25126	1271.48254	-890.40198	176.98036	1269.04407	276.28760	246.65874	74.88722	164.13716	-35.71635	-3.22408	-896.87048	358.76920	-10.02451	-801.13684	79.75037	20.00755
58	0.475	962.87897	-75.61358	1437.28235	-123.66818	126.95029	1273.93762	-889.77295	175.73207	1270.39331	313.45087	241.10693	68.13347	139.41722	-33.90900	-3.08517	-921.44336	360.47476	-9.94629	-766.91827	84.65539	22.25013
59	0.483	960.92877	-74.46532	1441.73816	-123.82982	127.38403	1276.87231	-888.96820	174.48337	1272.21948	351.36835	234.98288	61.75301	114.61736	-32.23049	-2.88308	-946.08295	362.22290	-9.81262	-732.58728	89.30836	25.14449
60	0.492	958.93030	-73.24152	1446.28992	-123.38954	127.48835	1280.28711	-888.14539	173.27136	1274.55933	389.62506	228.21992	55.86644	89.70699	-30.61637	-2.64806	-970.68933	364.18271	-9.48045	-698.41284	93.61230	28.38555
61	0.500	956.95868	-71.96879	1450.83679	-122.37581	127.24638	1284.17505	-887.36688	172.12746	1277.46106	427.72424	220.82277	50.47093	64.65028	-28.96772	-2.39352	-995.24738	366.47964	-8.91892	-664.93872	97.50385	31.63508
62	0.508	955.08014	-70.66159	1455.28979	-120.85133	126.67549	1288.50110	-886.58752	171.06236	1280.95874	465.23318	212.82686	45.46735	39.43031	-27.22203	-2.13808	-1019.90637	368.99753	-8.31902	-632.78992	100.99292	34.66147
63	0.517	953.34583	-69.32899	1459.58057	-118.90762	125.81743	1293.18713	-885.71820	170.09233	1285.02490	501.94647	204.37791	40.87252	14.06471	-25.37267	-1.90480	-1044.87158	371.43314	-7.96440	-602.48260	104.02953	37.33241
64	0.525	951.79498	-67.98197	1463.65918	-116.65571	124.74010	1298.11145	-884.69403	169.29553	1289.53613	537.99725	196.02087	37.13763	-11.40775	-23.45296	-1.70275	-1070.19165	373.60767	-7.94683	-574.28461	106.38556	39.55696
65	0.533	950.45746	-66.63755	1467.48315	-114.21642	123.52795	1303.12207	-883.51343	168.81285	1294.27820	573.77606	188.79619	35.17807	-36.95442	-21.51495	-1.52314	-1095.64551	375.61569	-7.96135	-548.23724	107.69135	41.26285
66	0.542	949.34747	-65.32363	1471.00903	-111.71274	122.25703	1308.05713	-882.24359	168.78380	1298.98267	609.40118	183.71094	35.67110	-62.50908	-19.62820	-1.32743	-1120.74048	377.70804	-7.25310	-524.28735	107.58562	42.36567
67	0.550	948.46454	-64.07970	1474.19666	-109.25992	120.98277	1312.75684	-881.00000	169.28708	1303.36877	643.79291	180.90260	38.01227	-87.85048	-17.93671	-0.98866	-1144.77527	380.12479	-4.85396	-502.44769	105.84216	42.72255
68	0.558	947.80304	-62.94571	1477.01245	-106.95431	119.74828	1317.06689	-879.91498	170.31453	1307.19031	674.21301	179.42018	40.12621	-112.53645	-16.66971	-0.26581	-1167.06702	383.00223	-0.17801	-482.91534	102.37346	42.15766
69	0.567	947.35455	-61.94750	1479.42078	-104.86421	118.58901	1320.84412	-879.09149	171.76653	1310.28394	697.24030	178.04369	39.61669	-136.01279	-16.02145	1.08961	-1187.25537	386.39288	6.60266	-466.03503	97.19881	40.53825
70	0.575	947.09967	-61.09202	1481.37964	-103.02086	117.53024	1323.96753	-878.55554	173.45784	1312.59668	710.92706	176.28831	35.29593	-157.85999	-16.04722	3.15836	-1205.37549	390.30692	14.95209	-452.13611	90.49881	37.80025
71	0.583	947.00232	-60.36601	1482.85449	-101.41217	116.59309	1326.34973	-878.24426	175.14540	1314.17395	716.33972	174.48863	27.81078	-177.99101	-16.68779	5.79104	-1221.70361	394.58176	24.60864	-441.37399	82.61996	33.99199
72	0.592	947.01440	-59.73707	1483.82874	-99.98911	115.79996	1327.94067	-878.03796	176.59261	1315.11646	716.80511	173.13585	19.01128	-196.65900	-17.82352	8.78522	-1236.59302	398.63934	35.60145	-433.66571	73.89751	29.37844
73	0.600	947.08905	-59.16881	1484.29968	-98.68730	115.16815	1328.72095	-877.81177	177.62468	1315.53394	715.45306	172.44739	10.79804	-214.21457	-19.33800	12.27274	-1250.27881	401.59717	47.66386	-428.78589	64.57243	24.38996
74	0.608	947.19379	-58.63174	1484.27527	-97.44997	114.69987	1328.68994	-877.46875	178.13321	1315.51587	713.32886	172.42787	4.40802	-230.53973	-21.28992	17.06298	-1262.64514	402.87732	59.72538	-426.58990	54.91095	19.39376
75	0.617	947.31946	-58.08938	1483.77209	-96.23706	114.37691	1327.86560	-876.94580	178.05768	1315.11780	709.43481	172.96628	0.27305	-244.52676	-24.04622	24.40662	-1273.12939	402.58463	70.10771	-427.17700	45.22693	14.55970
76	0.625	947.48474	-57.49634	1482.80676	-95.02633	114.15971	1326.28528	-876.21008	177.38411	1314.35974	702.15460	173.82330	-1.94904	-254.38455	-28.03849	34.94046	-1280.80005	401.21817	77.41917	-430.85751	35.84521	9.95446
77	0.633	947.73456	-56.82685	1481.38794	-93.81827	113.99213	1324.00183	-875.26404	176.16122	1313.23779	690.60010	174.72743	-3.07174	-258.74930	-33.25656	47.73301	-1284.68213	399.30023	81.22788	-437.91742	27.26494	5.76727
78	0.642	948.12964	-56.08730	1479.51978	-92.63873	113.82740	1321.07849	-874.15393	174.50790	1311.74072	674.87048	175.55989	-3.78654	-257.47781	-39.08016	60.61098	-1284.33667	397.28906	81.87827	-448.38568	20.32643	2.39445
79	0.650	948.73596	-55.30584	1477.21484	-91.53149	113.66501	1317.58435	-872.96667	172.60252	1309.86011	655.53168	176.41383	-4.36814	-251.39462	-44.68896	71.49885	-1280.11072	395.53595	80.02419	-462.19925	15.92448	0.20709
80	0.658	949.61951	-54.53088	1474.49341	-90.55000	113.54691	1313.59106	-871.81024	170.66138	1307.58936	633.31989	177.48209	-4.81896	-241.55026	-49.61935	79.50157	-1272.68274	394.24582	76.39104	-479.57813	14.31687	-0.76005
81	0.667	950.84326	-53.82605	1471.37842	-89.75542	113.50502	1309.17090	-870.79688	168.89772	1304.92639	609.22180	178.87361	-5.09335	-228.81157	-53.93716	85.00502	-1262.45422	393.53882	71.58721	-500.71500	14.81651	-0.88926
82	0.675	952.45898	-53.24887	1467.89954	-89.21642	113.51514	1304.39771	-870.03058	167.46808	1301.88818	584.30566	180.51997	-5.22321	-213.81026	-57.96478	89.01514	-1249.32666	393.50006	65.99177	-524.88544	16.34357	-0.79669
83	0.683	954.48773	-52.83545	1464.09436	-89.01154	113.49316	1299.35181	-869.59442	166.44051	1298.52563	559.30231	182.26247	-5.32087	-196.97670	-61.92092	92.39857	-1232.84399	394.11591	59.91893	-550.41833	18.16365	-0.97452
84	0.692	956.90509	-52.60188	1460.00293	-89.23171	113.32619	1294.13196	-869.54431	165.80583	1294.92969	534.48267	183.97710	-5.51141	-178.67841	-65.77255	95.50714	-1212.59558	395.17664	53.93721	-575.79694	20.05704	-1.51791
85	0.700	959.64526	-52.55827	1455.67737	-89.96796	112.91765	1288.86829	-869.90509	165.51584	1291.23071	509.88446	185.63716	-5.84730	-159.34277	-69.31797	98.24833	-1188.75586	396.23361	49.01648	-600.46472	22.03005	-2.21555
86	0.708	962.61243	-52.71964	1451.19812	-91.28293	112.22281	1283.72717	-870.66321	165.51506	1287.58752	485.50104	187.33456	-6.25455	-139.29575	-72.34330	100.38143	-1162.45313	396.64627	46.13880	-624.60876	24.03948	-2.84547
87	0.717	965.68994	-53.09718	1446.67346	-93.18443	111.26189	1278.89282	-871.77203	165.74928	1284.16040	461.29602	189.17642	-6.60343	-118.49728	-74.72105	101.71784	-1135.55566	395.78680	45.49687	-648.56628	26.00423	-3.33321
88	0.725	968.75128	-53.68785	1442.23120	-95.61598	110.11443	1274.53503	-873.16919	166.15843	1281.07117	437.21149	191.15578	-6.83916	-96.57913	-76.44332	102.08257	-1109.75000	393.31229	46.20145	-672.53302	27.92184	-3.68218
89	0.733	971.67059	-54.47533	1438.01758	-98.46676	108.89718	1270.78699	-874.78290	166.67027	1278.36011	413.21313	193.22588	-6.99014	-73.16219	-77.59370	101.23170	-1085.52466	389.28000	46.97998	-696.59265	29.80660	-3.85291
90	0.742	974.32764	-55.42839	1434.19421	-101.59332	107.72530	1267.73828	-876.52228	167.19449	1275.95483	389.27283	195.37395	-7.09758	-48.06667	-78.28146	98.92767	-1062.00171	384.04156	47.05001	-720.77979	31.61991	-3.80869
91	0.750	976.61426	-56.49878	1430.91882	-104.84119	106.68019	1265.43494	-878.27258	167.60138	1273.67236	365.33023	197.50475	-7.20241	-21.24686	-78.63448	95.09679	-1037.75867	377.95773	46.29362	-745.08051	33.32523	-3.63891
92	0.758	978.45062	-57.62861	1428.31726	-108.05939	105.80216	1263.88403	-879.90967	167.70808	1271.26953	341.32904	199.44850	-7.32693	7.35239	-78.84141	89.92556	-1011.84576	371.12372	44.91520	-769.43201	34.90724	-3.51352
93	0.767	979.80042	-58.75940	1426.46484	-111.11796	105.08798	1263.06653	-881.32843	167.33139	1268.55591	317.26184	201.16798	-7.42267	37.83063	-79.11352	83.83018	-984.18616	363.41357	43.18808	-793.76538	36.37354	-3.50248
94	0.775	980.67206	-59.84060	1425.38513	-113.93155	104.48783	1262.95386	-882.47760	166.44803	1265.57166	293.14331	202.79408	-7.40424	70.25311	-79.58251	77.28947	-955.22876	354.73846	41.40926	-818.08325	37.79291	-3.52183
95	0.783	981.10858	-60.84549	1425.05725	-116.45726	103.92492	1263.51001	-883.38190	165.35793	1262.72058	268.95889	204.43951	-7.26411	104.55614	-80.23916	70.65317	-925.39490	345.16293	39.89020	-842.45959	39.29699	-3.49144
96	0.792	981.17114	-61.78069	1425.42859	-118.66075	103.33871	1264.69128	-884.11029	164.58377	1260.62402	244.65192	206.08624	-7.09809	140.53801	-80.91796	64.09473	-894.85120	334.87634	38.95064	-866.94354	40.99998	-3.44503
97	0.800	980.92413	-62.67111	1426.42737	-120.49162	102.72195	1266.44763	-884.70441	164.53491	1259.76196	220.13208	207.63564	-6.98570	177.95744	-81.34126	57.70267	-863.63965	324.15472	38.89240	-891.50787	42.85849	-3.41567
98	0.808	980.42590	-63.53358	1427.96680	-121.88681	102.11830	1268.72632	-885.15887	165.34651	1260.29236	195.31171	209.02821	-6.91090	216.65596	-81.23766	51.53545	-831.85455	313.33337	39.90465	-916.09131	44.66225	-3.32393
99	0.817	979.72626	-64.36815	1429.94934	-122.78815	101.58569	1271.47620	-885.46466	166.98235	1262.12317	170.22394	210.36520	-6.82775	256.56067	-80.47765	45.63555	-799.66907	302.75012	41.90900	-940.67456	46.26231	-3.07071
100	0.825	978.87122	-65.16561	1432.27820	-123.15907	101.16627	1274.65332	-885.61859	169.27615	1264.99731	145.06479	211.88557	-6.71143	297.54095	-79.09165	40.08717	-767.30554	292.59561	44.40495	-965.32385	47.74269	-2.66987
101	0.833	977.91339	-65.90479	1434.86316	-122.99020	100.87827	1278.22412	-885.59082	171.83774	1268.53479	119.98889	213.74643	-6.52435	339.28680	-77.13265	35.00725	-735.08179	282.83676	46.54031	-990.13721	49.29598	-2.21694
102	0.842	976.91217	-66.54777	1437.61206	-122.29739	100.71280	1282.15820	-885.34149	174.12091	1272.36768	94.94385	215.85086	-6.23303	381.33832	-74.63558	30.46574	-703.46924	273.38736	47.57475	-1015.13721	51.03133	-1.78059
103	0.850	975.91876	-67.06565	1440.42798	-121.12314	100.63430	1286.40710	-884.86719	175.71164	1276.30737	69.78860	217.95247	-5.87521	423.19690	-71.77402	26.49929	-673.01257	264.30865	47.40125	-1040.25110	52.91746	-1.38119
104	0.858	974.96564	-67.47608	1443.22131	-119.53970	100.59621	1290.88428	-884.18591	176.50182	1280.34082	44.48016	219.89534	-5.54646	464.41107	-68.99067	23.20602	-644.10040	255.84273	46.54768	-1065.41553	54.79279	-1.03138
105	0.867	974.07532	-67.84180	1445.91846	-117.64333	100.57143	1295.46619	-883.30347	176.61423	1284.49023	19.07581	221.68372	-5.32964	504.67981	-67.02248	20.90676	-616.80011	248.35150	45.64051	-1090.61731	56.47886	-0.74084
106	0.875	973.27246	-68.23031	1448.46265	-115.53564	100.57423	1300.00671	-882.22375	176.25693	1288.72058	-6.38153	223.39455	-5.24042	544.01550	-66.80918	20.35803	-590.96362	242.22229	44.93622	-1115.69531	57.91414	-0.44321
107	0.883	972.58142	-68.68093	1450.81433	-113.29405	100.65686	1304.35486	-880.98163	175.62115	1292.92407	-31.86194	225.12952	-5.17687	582.64929	-69.07603	22.50632	-566.48535	237.76349	44.28600	-1140.12744	59.05278	0.13599
108	0.892	972.01685	-69.19965	1452.94519	-110.95624	100.88435	1308.37720	-879.66656	174.83214	1296.93323	-57.20209	227.01064	-4.89129	620.29089	-73.60235	27.43026	-543.42206	235.12460	43.34312	-1163.18115	59.74373	1.44539
109	0.900	971.57788	-69.76823	1454.82922	-108.56078	101.27746	1311.97632	-878.41119	173.94922	1300.54590	-82.01117	229.14542	-4.01718	655.15485	-78.86990	33.43170	-521.93243	234.27739	41.75741	-1184.31909	59.90359	3.67106
110	0.908	971.24176	-70.35901	1456.43677	-106.19118	101.76836	1315.08313	-877.34540	172.99620	1303.56665	-105.74219	231.59456	-2.17781	683.95294	-82.88864	37.59158	-502.23004	235.06572	39.25905	-1203.49365	59.67134	6.34345
111	0.917	970.96082	-70.95100	1457.73572	-103.94273	102.23864	1317.63159	-876.54480	171.99457	1305.85376	-127.86676	234.39018	0.83436	703.62585	-84.65749	37.54898	-484.61108	237.26198	35.66159	-1221.12988	59.25580	8.69507
112	0.925	970.67145	-71.53885	1458.69849	-101.87199	102.58334	1319.55420	-875.99469	170.98544	1307.34644	-148.04901	237.56017	4.97806	713.72424	-84.59314	32.93434	-469.41608	240.60397	30.86815	-1237.93433	58.66589	10.54366
113	0.933	970.30951	-72.13135	1459.30688	-99.99270	102.72812	1320.79834	-875.58765	170.03508	1308.06616	-166.22064	241.10545	10.08649	716.89746	-83.67319	25.39597	-456.88043	244.84641	24.90319	-1254.75366	57.62206	12.80436
114	0.942	969.83124	-72.74215	1459.55347	-98.28306	102.63561	1321.33545	-875.16388	169.22365	1308.10132	-182.48889	244.96367	16.07805	716.65356	-82.68494	17.42182	-447.05396	249.87184	17.97476	-1272.11035	55.98227	16.97569
115	0.950	969.22937	-73.37831	1459.43811	-96.69094	102.32465	1321.15344	-874.57568	168.62581	1307.58240	-196.80096	249.03629	23.20689	714.69806	-82.05777	10.91879	-439.95282	255.76569	10.52634	-1289.26440	54.37043	23.70866
116	0.958	968.53259	-74.03144	1458.96143	-95.15446	101.86479	1320.24768	-873.73663	168.29515	1306.64612	-208.39734	253.26627	32.18832	710.33496	-81.81326	6.49158	-435.81195	262.69824	3.23949	-1303.86255	53.90156	31.74773
117	0.967	967.78955	-74.68008	1458.12683	-93.62724	101.33741	1318.62158	-872.63348	168.25551	1305.39807	-215.67029	257.63910	43.72311	701.91760	-81.64918	3.69470	-435.07129	270.73865	-2.94329	-1313.04187	55.10304	38.55775
118	0.975	967.05548	-75.30765	1456.93896	-92.09142	100.80412	1316.29419	-871.31592	168.49998	1303.88440	-217.06543	262.07928	57.47889	688.52423	-81.18941	1.85467	-437.91742	279.65216	-7.05190	-1315.24658	57.49145	42.06831
119	0.983	966.39398	-75.91483	1455.39709	-90.56439	100.30225	1313.30774	-869.88025	168.99371	1302.09863	-212.31189	266.37793	71.63066	670.43927	-80.19410	0.61846	-443.96063	288.67401	-8.85500	-1311.05859	60.13133	41.78179
120	0.992	965.88574	-76.51144	1453.49426	-89.10042	99.85267	1309.72998	-868.45239	169.66606	1300.01575	-202.57996	270.26086	83.80145	648.73193	-78.66801	-0.16139	-452.90094	296.72586	-9.21650	-1302.27319	62.24539	38.53942
121	1.000	965.62305	-77.10800	1451.23022	-87.77508	99.47474	1305.64795	-867.17065	170.40163	1297.61816	-189.49731	273.56219	92.61626	624.81433	-76.79895	-0.63060	-465.34912	303.11261	-9.21874	-1290.38342	63.36209	33.66188
122	1.008	965.69128	-77.71881	1448.62463	-86.66499	99.19904	1301.16211	-866.17334	171.05461	1294.89478	-174.19666	276.31778	98.31384	600.01276	-74.78017	-0.90783	-482.16803	307.84833	-9.24199	-1275.90576	63.23232	28.24239
123	1.017	966.15088	-78.36090	1445.71875	-85.84637	99.06237	1296.38147	-865.58813	171.48080	1291.83789	-157.09821	278.63376	102.03105	575.13605	-72.72728	-1.07703	-503.22534	311.31049	-9.17470	-1258.65442	61.86633	22.80412
124	1.025	967.02844	-79.03887	1442.56616	-85.40608	99.10410	1291.41711	-865.50488	171.56920	1288.45801	-138.20203	280.48877	104.79693	550.44952	-70.71502	-1.23712	-527.24048	313.86197	-9.02434	-1238.40259	59.60551	17.43873
125	1.033	968.31537	-79.73267	1439.22534	-85.44206	99.37597	1286.37427	-865.93481	171.27228	1284.80896	-117.49121	281.74570	107.13227	525.96210	-68.79562	-1.48147	-552.49646	315.80792	-8.98326	-1215.48657	57.03359	12.32791
126	1.042	969.96899	-80.40911	1435.75818	-86.04536	99.93760	1281.35266	-866.79486	170.63354	1281.00391	-95.20410	282.32086	109.16222	501.63757	-66.96907	-1.81543	-577.70245	317.44531	-9.15218	-1190.95032	54.72998	8.03566
127	1.050	971.90881	-81.04242	1432.23730	-87.27230	100.82523	1276.45923	-867.94537	169.78583	1277.21252	-71.79932	282.21750	110.81224	477.45331	-65.19957	-2.15293	-602.41541	318.98590	-9.44986	-1165.92078	52.98904	5.15706
128	1.058	974.01746	-81.60951	1428.76501	-89.11166	102.01537	1271.81958	-869.26013	168.89059	1273.63733	-47.68567	281.40915	111.90334	453.36096	-63.46498	-2.41102	-626.74805	320.48944	-9.73328	-1140.67798	51.78194	3.81401
129	1.067	976.15448	-82.07520	1425.48389	-91.46237	103.41110	1267.57080	-870.68195	168.05397	1270.47131	-22.99927	279.80988	112.18882	429.28033	-61.75954	-2.57724	-650.91608	321.96875	-9.89854	-1114.55835	50.91204	3.67955
130	1.075	978.17090	-82.40106	1422.56396	-94.15147	104.86282	1263.84070	-872.21838	167.29202	1267.84949	2.42218	277.38837	111.41818	405.17236	-60.07877	-2.71606	-675.04810	323.47406	-9.90926	-1086.84204	50.18253	4.32702
131	1.083	979.92035	-82.56087	1420.17932	-96.98682	106.21742	1260.73401	-873.86945	166.56570	1265.82483	28.90216	274.27234	109.42244	381.06030	-58.41069	-2.92702	-699.18695	325.03207	-9.80833	-1057.47571	49.65166	5.40713
132	1.092	981.27563	-82.54487	1418.48535	-99.80806	107.38269	1258.32788	-875.55365	165.83925	1264.36755	56.72205	270.68884	106.14967	356.97418	-56.73466	-3.24205	-723.35181	326.62619	-9.70557	-1026.96802	49.69502	6.72709
133	1.100	982.15186	-82.36485	1417.59424	-102.51477	108.37260	1256.67212	-877.11432	165.10280	1263.37219	86.00797	266.81537	101.66490	332.92163	-55.04525	-3.55845	-747.57123	328.23758	-9.70435	-995.87982	50.65867	8.30940
134	1.108	982.51917	-82.05061	1417.56238	-105.06602	109.29017	1255.78760	-878.40131	164.34642	1262.69580	116.77203	262.75235	96.17499	308.90192	-53.33524	-3.72761	-771.85938	329.84998	-9.80573	-964.46741	52.60279	10.25441
135	1.117	982.39777	-81.63161	1418.40051	-107.45041	110.24546	1255.66333	-879.34021	163.53311	1262.24463	148.96985	258.54443	89.98982	284.88556	-51.55551	-3.70743	-796.19092	331.46515	-9.89173	-932.66534	55.44162	12.52452
136	1.125	981.84155	-81.12414	1420.07874	-109.64138	111.27666	1256.26135	-879.91992	162.61803	1262.04053	182.49478	254.15848	83.40844	260.77704	-49.66584	-3.59782	-820.52887	333.12024	-9.82735	-900.24194	59.14651	14.89639
137	1.133	980.91901	-80.52995	1422.51941	-111.56981	112.33800	1257.52991	-880.13300	161.58723	1262.20117	217.20966	249.52393	76.67426	236.46516	-47.69854	-3.52692	-844.87646	334.82819	-9.59399	-866.96759	63.74131	17.07416
138	1.142	979.69391	-79.83562	1425.60229	-113.13326	113.33771	1259.41748	-879.96338	160.46317	1262.86853	253.02191	244.58124	69.96690	211.92690	-45.72778	-3.51276	-869.29407	336.49588	-9.31538	-832.81445	69.08655	18.93946
139	1.150	978.21790	-79.01830	1429.19385	-114.22647	114.17963	1261.88074	-879.43616	159.28781	1264.14929	289.86469	239.28772	63.40179	187.23836	-43.82322	-3.46178	-893.85645	337.94049	-9.15838	-798.07513	74.67281	20.77792
140	1.158	976.54156	-78.06087	1433.17395	-114.76738	114.78987	1264.88647	-878.65588	158.10699	1266.09265	327.60785	233.61823	57.10976	162.47014	-42.04332	-3.30231	-918.57056	339.06314	-9.20407	-763.28040	79.84298	23.06958
141	1.167	974.72272	-76.95606	1437.44092	-114.70810	115.12757	1268.41223	-877.78040	156.95395	1268.69543	366.01321	227.53006	51.26185	137.61201	-40.39086	-3.05992	-943.32526	340.08560	-9.34148	-728.98547	84.29169	25.99372
142	1.175	972.82318	-75.70558	1441.89893	-114.03604	115.17939	1272.44409	-876.93152	155.85007	1271.91309	404.73282	220.96315	45.96271	112.62636	-38.76045	-2.78181	-967.98138	341.48511	-9.30805	-695.54370	88.18253	29.30595
143	1.183	970.90869	-74.33581	1446.45129	-112.77539	114.94743	1276.96594	-876.12439	154.82172	1275.67175	443.35175	213.90222	41.20443	87.51659	-37.01835	-2.47680	-992.55316	343.51840	-8.96767	-663.05139	91.81400	32.64413
144	1.192	969.04700	-72.90023	1451.00732	-110.98984	114.45152	1281.94092	-875.30310	153.89537	1279.88794	481.51810	206.40678	36.97809	62.30460	-35.13542	-2.16653	-1017.23877	345.93045	-8.50790	-631.55005	95.25748	35.80331
145	1.200	967.29736	-71.45076	1455.48694	-108.78117	113.73560	1287.29443	-874.41187	153.09383	1284.48071	519.08014	198.70982	33.48439	37.00237	-33.18675	-1.90276	-1042.22864	348.27692	-8.22189	-601.22595	98.25848	38.73393
146	1.208	965.70465	-70.01658	1459.82117	-106.27832	112.85765	1292.90149	-873.41132	152.46809	1289.35742	556.12921	191.43204	31.31104	11.61763	-31.25378	-1.70714	-1067.50049	350.39862	-8.12959	-572.39551	100.42842	41.36903
147	1.217	964.30103	-68.61175	1463.95020	-103.61816	111.87907	1298.59204	-872.28717	152.11620	1294.38745	592.85919	185.53146	31.24034	-13.85002	-29.37410	-1.54690	-1092.73511	352.47656	-7.82594	-545.37726	101.45203	43.54268
148	1.225	963.10492	-67.25347	1467.82434	-100.93302	110.85741	1304.17737	-871.08862	152.15936	1299.38391	629.04034	181.69876	33.48435	-39.35146	-27.56661	-1.36111	-1117.31726	354.78091	-6.54987	-520.40436	101.06371	45.09447
149	1.233	962.12158	-65.96380	1471.40356	-98.34939	109.83622	1309.47864	-869.94080	152.70229	1304.10669	663.25635	179.69850	36.96278	-64.65857	-25.89231	-1.05782	-1140.47913	357.50580	-3.49271	-497.64401	98.96155	45.96148
150	1.242	961.34552	-64.75789	1474.65527	-95.97578	108.85204	1314.33911	-869.00751	153.78571	1308.30042	692.76819	178.50153	39.57804	-89.32324	-24.50896	-0.45684	-1161.65515	360.83173	1.68989	-477.27521	94.94695	46.06629
151	1.250	960.75677	-63.64400	1477.54871	-93.87889	107.94868	1318.62488	-868.42395	155.33766	1311.75964	714.70038	177.14995	39.41101	-112.81367	-23.63953	0.69871	-1180.76819	365.01563	8.77222	-459.51102	89.12183	45.19498
152	1.258	960.31458	-62.62402	1480.04993	-92.07571	107.16693	1322.22888	-868.22131	157.16151	1314.39099	727.94592	175.39583	35.81479	-134.74994	-23.45350	2.56942	-1198.13196	370.19897	17.52134	-444.51019	81.80893	43.14502
153	1.267	959.96118	-61.67896	1482.12683	-90.54597	106.52630	1325.07861	-868.29718	158.99016	1316.22595	734.10876	173.57822	29.62808	-155.08018	-23.99046	5.08054	-1214.12366	376.03281	28.08560	-432.26532	73.36360	39.94923
154	1.275	959.63892	-60.76799	1483.75488	-89.24313	106.02362	1327.13770	-868.47516	160.56949	1317.38123	736.41351	172.10359	22.49239	-174.08063	-25.19663	8.06720	-1228.94971	381.53262	40.53888	-422.61652	64.10939	35.91222
155	1.283	959.30908	-59.85183	1484.91907	-88.09898	105.64082	1328.39563	-868.59271	161.70453	1318.00171	737.48651	171.11401	15.89733	-192.12082	-27.00898	11.65553	-1242.51318	385.50354	54.07888	-415.36603	54.26753	31.52939
156	1.292	958.95935	-58.90955	1485.61365	-87.03551	105.35288	1328.85083	-868.53888	162.26364	1318.21533	737.95599	170.51904	10.59765	-209.13586	-29.41529	16.58868	-1254.28906	387.37970	66.84460	-410.41827	43.95913	27.28360
157	1.300	958.60132	-57.93586	1485.84155	-85.98278	105.13773	1328.50720	-868.24683	162.17877	1318.10681	736.73846	170.17955	6.56926	-224.06546	-32.51947	24.05182	-1263.32117	387.52914	76.74188	-407.95093	33.37775	23.30736
158	1.308	958.26337	-56.93242	1485.60522	-84.89363	104.98276	1327.38147	-867.68298	161.45555	1317.70508	732.27588	170.03262	3.36891	-234.99307	-36.55338	34.72004	-1268.50146	386.67508	82.59046	-408.48615	22.86216	19.25680
159	1.317	957.98322	-55.89954	1484.90137	-83.75653	104.88007	1325.51135	-866.84375	160.18356	1316.98206	723.59222	170.08507	0.62434	-240.26993	-41.61495	47.74670	-1269.14526	385.35022	84.49493	-412.70346	12.89087	14.65595
160	1.325	957.80505	-54.83305	1483.72925	-82.60104	104.81851	1322.95264	-865.75745	158.52924	1315.87012	710.63452	170.34868	-1.70140	-239.60214	-47.34145	60.96196	-1265.52527	383.82077	83.31192	-421.06277	4.24375	9.46266
161	1.333	957.78253	-53.73534	1482.09998	-81.48586	104.78671	1319.77185	-864.49390	156.70050	1314.29041	693.97217	170.84610	-3.44989	-233.93805	-53.04939	72.23730	-1258.74011	382.18542	80.01990	-433.50000	-2.03010	4.40063
162	1.342	957.98090	-52.63253	1480.03149	-80.48020	104.77883	1316.03992	-863.17493	154.88194	1312.17981	674.28149	171.64114	-4.55891	-224.54037	-58.23325	80.63507	-1249.87158	380.56201	75.40685	-449.55774	-5.28708	0.66625
163	1.350	958.47095	-51.57441	1477.54199	-79.65118	104.78614	1311.82996	-861.96198	153.18594	1309.51843	652.14941	172.78839	-5.14036	-212.37332	-62.83920	86.51131	-1239.20300	379.22461	69.93146	-468.85635	-5.92376	-0.98233
164	1.358	959.31683	-50.61340	1474.65112	-79.05601	104.78499	1307.21558	-860.99603	151.68216	1306.34119	628.27673	174.22514	-5.38963	-198.05826	-67.09033	90.86279	-1226.13086	378.50974	63.81553	-491.10205	-5.04957	-0.91444
165	1.367	960.55878	-49.78507	1471.38879	-78.74263	104.73265	1302.26941	-860.35004	150.44958	1302.73389	603.52954	175.77090	-5.50566	-182.03137	-71.16089	94.57642	-1209.70117	378.59641	57.44427	-515.53198	-3.63607	-0.25760
166	1.375	962.19910	-49.10511	1467.79822	-78.76306	104.56934	1297.07104	-860.05719	149.55664	1298.81628	578.61646	177.31232	-5.62675	-164.69150	-75.07909	98.06048	-1189.37891	379.33047	51.71849	-540.86743	-2.05609	0.04963
167	1.383	964.20557	-48.58031	1463.93359	-79.18411	104.23302	1291.72437	-860.15192	149.01434	1294.72412	553.87292	178.89841	-5.81632	-146.42847	-78.79305	101.30289	-1165.68384	380.17276	47.84362	-566.01855	-0.23361	-0.26966
168	1.392	966.52155	-48.21730	1459.86047	-80.07967	103.68700	1286.37280	-860.65881	148.77556	1290.59619	529.37457	180.59320	-6.10007	-127.46368	-82.17537	104.08151	-1140.31604	380.32443	46.47608	-590.57556	1.90017	-0.99879
169	1.400	969.06732	-48.01546	1455.66052	-81.50407	102.94145	1281.19006	-861.56561	148.75940	1286.56067	505.11185	182.37082	-6.46696	-107.68935	-85.05696	106.10621	-1115.44482	379.05511	47.09540	-614.68353	4.19099	-1.79359
170	1.408	971.74207	-47.96414	1451.43213	-83.46161	102.05653	1276.35107	-862.82123	148.87257	1282.72595	481.04395	184.19092	-6.84307	-86.75518	-87.31957	107.07223	-1092.42944	376.06564	48.44214	-638.67090	6.38651	-2.39612
171	1.417	974.42871	-48.05885	1447.28503	-85.89238	101.12694	1272.00183	-864.35321	149.04144	1279.17114	457.07935	186.07034	-7.11969	-64.33714	-88.92558	106.69730	-1071.00232	371.55612	49.40287	-662.74231	8.29436	-2.67435
172	1.425	976.99536	-48.30553	1443.34412	-88.68617	100.25047	1268.25061	-866.08630	149.25380	1275.93713	433.12881	188.07578	-7.23649	-40.31374	-89.91754	104.79741	-1049.64209	365.98657	49.37478	-686.91101	9.92104	-2.67661
173	1.433	979.31165	-48.69842	1439.75671	-91.72013	99.49271	1265.17944	-867.95197	149.57155	1273.02747	409.19510	190.24730	-7.23667	-14.70845	-90.43816	101.39287	-1026.70410	359.79416	48.19013	-711.12488	11.43028	-2.57749
174	1.442	981.27405	-49.20338	1436.67639	-94.89082	98.86980	1262.85010	-869.88843	150.08598	1270.42615	385.30692	192.46886	-7.23016	12.47957	-90.73225	96.74036	-1001.34613	353.16663	46.01673	-735.33472	12.88873	-2.48244
175	1.450	982.81744	-49.77481	1434.23145	-98.11216	98.35383	1261.29224	-871.83142	150.82870	1268.10974	361.42383	194.51530	-7.28871	41.32668	-91.05450	91.23051	-973.68646	345.97046	43.28176	-759.46637	14.31358	-2.46518
176	1.458	983.91479	-50.38318	1432.50476	-101.29947	97.88835	1260.49658	-873.69928	151.70718	1266.04565	337.50366	196.29449	-7.37958	71.90846	-91.53497	85.25260	-944.35840	337.96106	40.54399	-783.46924	15.86949	-2.64702
177	1.467	984.57526	-51.01123	1431.52734	-104.36947	97.41196	1260.42700	-875.37811	152.54221	1264.20789	313.55188	197.90398	-7.41524	104.23781	-92.14958	79.10384	-914.00061	329.05487	38.34096	-807.39807	17.61605	-2.94773
178	1.475	984.83734	-51.63427	1431.28271	-107.24736	96.88536	1261.03735	-876.73041	153.19215	1262.63074	289.54242	199.44884	-7.35526	138.23381	-92.76620	72.94852	-883.01538	319.37219	37.07697	-831.36243	19.36554	-3.07434
179	1.483	984.75757	-52.22437	1431.72034	-109.85944	96.30869	1262.27808	-877.66663	153.71283	1261.49609	265.37189	200.90585	-7.24846	173.72548	-93.17149	66.83829	-851.60254	309.15942	36.98696	-855.46210	21.03612	-2.93611
180	1.492	984.39954	-52.76466	1432.76733	-112.11784	95.72105	1264.09741	-878.24921	154.43976	1261.15710	240.93707	202.18953	-7.17766	210.53035	-93.08665	60.75574	-819.90796	298.75751	38.15454	-879.78723	22.71617	-2.68921
181	1.500	983.82159	-53.24420	1434.33521	-113.92422	95.17937	1266.44434	-878.66260	155.74120	1261.90137	216.24854	203.36244	-7.14799	248.53975	-92.24315	54.66088	-788.10608	288.50983	40.46494	-904.34491	24.41936	-2.42234
182	1.508	983.06830	-53.64897	1436.32959	-115.19628	94.73096	1269.27527	-879.01874	157.59688	1263.63831	191.43317	204.67859	-7.05915	287.69250	-90.52370	48.57068	-756.39124	278.56369	43.43211	-929.03491	26.10597	-2.12301
183	1.517	982.17578	-53.96903	1438.66052	-115.89197	94.40204	1272.55823	-879.25568	159.61319	1266.01465	166.61975	206.34686	-6.82578	327.85706	-88.03899	42.63741	-725.00903	268.80280	46.14940	-953.78033	27.80775	-1.81422
184	1.525	981.18231	-54.20660	1441.24243	-116.01059	94.20077	1276.26697	-879.24121	161.41687	1268.79590	141.84702	208.35402	-6.46594	368.75085	-85.05289	37.12006	-694.33948	259.04214	47.67356	-978.54785	29.60704	-1.52136
185	1.533	980.13245	-54.37312	1443.99255	-115.57978	94.12197	1280.36633	-878.90277	162.83032	1271.94861	117.06332	210.51141	-6.06822	409.93982	-81.83763	32.23802	-664.85144	249.27411	47.65878	-1003.28809	31.55097	-1.21204
186	1.542	979.07776	-54.48855	1446.83289	-114.65062	94.15584	1284.79700	-878.26776	163.79704	1275.50500	92.19952	212.59200	-5.72991	450.89679	-78.64004	28.09006	-636.86865	239.78175	46.59273	-1028.03125	33.61377	-0.90601
187	1.550	978.07617	-54.58682	1449.69226	-113.29472	94.30579	1289.46655	-877.42535	164.31979	1279.48230	67.22888	214.47437	-5.49934	491.13208	-75.83532	24.80961	-610.34515	231.10619	45.33057	-1052.91089	35.71627	-0.73412
188	1.558	977.18262	-54.70973	1452.50244	-111.58949	94.59643	1294.25525	-876.46167	164.43777	1283.83020	42.13770	216.18915	-5.36782	530.38702	-74.11520	22.88844	-584.92719	223.88454	44.46342	-1077.92273	37.74445	-0.75588
189	1.567	976.43506	-54.88402	1455.19788	-109.61161	95.05313	1299.03040	-875.43353	164.21339	1288.40039	16.90778	217.84744	-5.29782	568.73572	-74.34910	23.25161	-560.34637	218.61354	44.07507	-1102.72656	39.51605	-0.75304
190	1.575	975.84692	-55.10789	1457.72375	-107.44584	95.68089	1303.66333	-874.38983	163.72575	1292.96851	-8.40796	219.57800	-5.19818	606.26758	-76.88655	26.55038	-536.78809	215.44054	43.79292	-1126.72205	40.72556	-0.24041
191	1.583	975.40881	-55.36037	1460.03943	-105.18306	96.46832	1308.03735	-873.39191	163.05621	1297.27893	-33.60577	221.48480	-4.88580	642.21136	-80.81863	31.99427	-514.85339	214.14841	42.96662	-1149.28955	41.10522	1.24407
192	1.592	975.09387	-55.61464	1462.10913	-102.90652	97.38847	1312.04407	-872.51080	162.26643	1301.09045	-58.32092	223.61966	-4.07901	674.14575	-84.21826	37.09738	-495.17780	214.42503	40.98592	-1170.08789	40.73141	3.73539
193	1.600	974.85901	-55.84711	1463.89636	-100.68463	98.38368	1315.58179	-871.80597	161.38922	1304.21667	-82.07532	226.02206	-2.43412	698.58673	-85.51369	39.03461	-478.10547	216.13962	37.56146	-1189.21753	40.02534	6.69348
194	1.608	974.64758	-56.04935	1465.37158	-98.56973	99.36282	1318.56238	-871.29401	160.45139	1306.55029	-104.39410	228.76175	0.31953	713.32764	-84.59962	36.46092	-463.64642	219.29807	32.74678	-1207.07422	39.38176	9.34501
195	1.617	974.40063	-56.23500	1466.51965	-96.59372	100.22057	1320.91626	-870.92462	159.51219	1308.07043	-124.97211	231.88942	4.24076	719.47321	-82.50284	30.18784	-451.63464	223.87576	26.78945	-1224.10864	38.82079	11.35000
196	1.625	974.07501	-56.43327	1467.33765	-94.76177	100.86869	1322.59216	-870.58417	158.67474	1308.82776	-143.74969	235.34169	9.23025	720.60748	-80.31775	22.40809	-441.93335	229.83022	20.03876	-1240.77820	38.03159	13.30388
197	1.633	973.65656	-56.67612	1467.82739	-93.05418	101.26270	1323.55273	-870.13519	158.05571	1308.92224	-160.76672	238.96796	15.25676	719.79315	-78.60863	15.30965	-434.60718	237.14766	12.92304	-1257.47888	36.73984	16.53767
198	1.642	973.16083	-56.98370	1467.99158	-91.43787	101.40567	1323.77087	-869.47534	157.73920	1308.48242	-175.80499	242.67917	22.57188	717.56750	-77.44312	10.04543	-430.01538	245.77779	5.91000	-1274.01721	35.10934	22.02093
199	1.650	972.62189	-57.34873	1467.82922	-89.87544	101.33900	1323.22876	-868.57373	157.74753	1307.64075	-188.02002	246.48244	31.74826	712.49109	-76.66612	6.55706	-428.73999	255.57239	-0.46775	-1288.86206	33.88164	29.12164
200	1.658	972.07739	-57.73106	1467.33008	-88.33005	101.13452	1321.92346	-867.46057	158.04897	1306.50146	-195.95605	250.37817	43.27812	703.11804	-76.04494	4.15948	-431.23859	266.21301	-5.50176	-1299.35999	33.88443	35.64094
201	1.667	971.56238	-58.07711	1466.47693	-86.77927	100.87474	1319.87769	-866.19818	158.58990	1305.11743	-198.24658	254.30281	56.74514	689.34717	-75.23682	2.34473	-437.34680	277.05499	-8.51272	-1303.33313	35.23224	39.33881
202	1.675	971.11823	-58.35477	1465.25293	-85.23336	100.62420	1317.14270	-864.86780	159.31656	1303.49158	-194.59155	258.13800	70.46472	672.04871	-73.91994	1.03316	-446.36902	287.08221	-9.53078	-1300.50537	37.19039	39.35740
203	1.683	970.80371	-58.57108	1463.65015	-83.73967	100.41576	1313.79077	-863.57013	160.16861	1301.60535	-185.96991	261.73770	82.35683	651.94922	-72.09843	0.20145	-458.15625	295.22446	-9.50814	-1292.23975	38.81569	36.31732
204	1.692	970.69568	-58.75618	1461.68042	-82.37203	100.25758	1309.90894	-862.41718	161.05891	1299.44531	-173.85535	264.97086	91.27094	629.47266	-70.08071	-0.30186	-473.54517	300.92850	-9.45992	-1280.16248	39.52755	31.50819
205	1.700	970.87646	-58.94001	1459.37878	-81.21336	100.15561	1305.59729	-861.51654	161.85983	1297.00696	-159.37946	267.77948	97.41188	605.30200	-68.13303	-0.59965	-493.06659	304.46243	-9.67371	-1265.17542	39.15125	26.07587
206	1.708	971.41608	-59.14521	1456.79236	-80.34357	100.13412	1300.96472	-860.96136	162.41718	1294.28699	-143.08173	270.19244	101.73051	580.38141	-66.31529	-0.76191	-515.95538	306.62512	-9.92822	-1247.41895	37.75050	20.67417
207	1.717	972.35748	-59.38595	1453.96729	-79.84432	100.23753	1296.12109	-860.81512	162.60391	1291.28162	-125.08215	272.21542	105.12998	555.42755	-64.56056	-0.88937	-540.74646	308.19296	-10.06909	-1226.85986	35.57846	15.62012
208	1.725	973.70581	-59.66508	1450.94751	-79.80906	100.52311	1291.17151	-861.08478	162.37918	1288.00964	-105.39874	273.73712	108.08705	530.72894	-62.77275	-1.09878	-566.15497	309.60529	-10.16483	-1203.95679	33.03672	11.27054
209	1.733	975.42535	-59.96956	1447.78320	-80.33458	101.05653	1286.21838	-861.71155	161.80417	1284.54541	-84.19928	274.61200	110.67232	506.29523	-60.91924	-1.44102	-591.43018	311.01633	-10.30434	-1179.76025	30.60571	8.10988
210	1.742	977.44708	-60.26279	1444.53943	-81.49012	101.89500	1281.37744	-862.59875	161.01297	1281.03113	-61.81433	274.77045	112.71796	482.03442	-59.08378	-1.85475	-616.34088	312.48291	-10.46066	-1155.17212	28.93114	6.28427
211	1.750	979.67780	-60.48877	1441.30554	-83.27784	103.04582	1276.78674	-863.66290	160.16328	1277.65015	-38.55634	274.24249	114.01178	457.84576	-57.36953	-2.22085	-640.93231	314.02087	-10.57909	-1130.16724	28.65289	5.32727
212	1.758	982.00464	-60.59549	1438.19995	-85.60573	104.43371	1272.59534	-864.87646	159.38416	1274.57715	-14.54242	273.13153	114.43398	433.67511	-55.75557	-2.47218	-665.29791	315.58014	-10.66221	-1103.98621	29.70837	4.76007
213	1.767	984.30334	-60.54879	1435.36499	-88.29990	105.91264	1268.94214	-866.26550	158.73706	1271.93140	10.33588	271.50400	113.91007	409.53149	-54.12048	-2.63854	-689.51788	317.10022	-10.72048	-1075.97864	31.25092	4.60883
214	1.775	986.44702	-60.32757	1432.94812	-91.16106	107.31837	1265.94141	-867.84985	158.20531	1269.76282	36.27936	269.33511	112.31070	385.43872	-52.39082	-2.80281	-713.67816	318.59610	-10.74287	-1046.08508	32.63035	5.05741
215	1.783	988.31891	-59.92762	1431.08289	-94.02677	108.54033	1263.67078	-869.57458	157.71982	1268.06506	63.44482	266.64621	109.51956	361.37933	-50.60854	-3.02898	-737.86212	320.15961	-10.74020	-1014.69763	33.98100	6.08507
216	1.792	989.82794	-59.36799	1429.87317	-96.79640	109.57005	1262.16895	-871.30194	157.20721	1266.78821	91.93597	263.57166	105.56903	337.31769	-48.83760	-3.29999	-762.10999	321.87152	-10.73757	-982.28168	35.75461	7.59934
217	1.800	990.91528	-58.67294	1429.39038	-99.41583	110.48439	1261.44006	-872.87384	156.62737	1265.85925	121.82275	260.24863	100.66267	313.25391	-47.05552	-3.51517	-786.40405	323.72470	-10.71892	-949.19171	38.16982	9.54691
218	1.808	991.55536	-57.84168	1429.67163	-101.84999	111.37757	1261.45947	-874.17218	155.98106	1265.21899	153.11035	256.76508	95.10618	289.18982	-45.20482	-3.56962	-810.70850	325.63092	-10.64607	-915.72852	41.25430	11.75629
219	1.817	991.75836	-56.84677	1430.70764	-104.05903	112.29811	1262.17773	-875.11829	155.28850	1264.86035	185.72321	253.16107	89.20775	265.06512	-43.29926	-3.44691	-835.01965	327.48300	-10.52087	-882.14008	45.12045	13.86246
220	1.825	991.56927	-55.67990	1432.43140	-105.97847	113.23222	1263.53052	-875.64813	154.55643	1264.83789	219.53278	249.38870	83.18037	240.80519	-41.40961	-3.23754	-859.36060	329.23016	-10.36306	-848.50891	49.92393	15.60116
221	1.833	991.05792	-54.38947	1434.73120	-107.51543	114.12431	1265.45410	-875.71588	153.76727	1265.24146	254.39905	245.31990	77.11436	216.39195	-39.57190	-3.05640	-883.74304	330.90125	-10.17252	-814.72473	55.52617	17.16523
222	1.842	990.30194	-53.04459	1437.48584	-108.56735	114.90010	1267.89905	-875.31964	152.89621	1266.15552	290.19662	240.81015	71.03812	191.84062	-37.77461	-2.93383	-908.15930	332.54688	-9.97360	-780.59326	61.37267	19.11081
223	1.850	989.36804	-51.66696	1440.59668	-109.04883	115.48533	1270.83716	-874.53296	151.92915	1267.63635	326.80087	235.76892	65.01314	167.16692	-36.02801	-2.81534	-932.58887	334.21924	-9.80732	-745.98633	66.87144	21.85985
224	1.858	988.30786	-50.22967	1443.99011	-108.90978	115.82256	1274.26099	-873.51270	150.88899	1269.69580	364.01755	230.17412	59.18561	142.38222	-34.33415	-2.66541	-956.99463	336.03174	-9.62019	-711.01636	71.81869	25.34924
225	1.867	987.17267	-48.72632	1447.59290	-108.13992	115.87712	1278.17151	-872.44098	149.85814	1272.29126	401.51556	223.98396	53.72218	117.47997	-32.61654	-2.49682	-981.34601	338.11227	-9.28465	-676.18170	76.37038	29.15041
226	1.875	986.02222	-47.19898	1451.31653	-106.76853	115.63816	1282.55579	-871.43158	148.94122	1275.36169	438.87482	217.12924	48.68483	92.46043	-30.79382	-2.30901	-1005.69135	340.41736	-8.80692	-642.27069	80.73129	32.82083
227	1.883	984.91516	-45.68753	1455.06714	-104.86475	115.12291	1287.36279	-870.48822	148.20000	1278.87280	475.73688	209.65953	44.00154	67.34492	-28.87601	-2.09490	-1030.20251	342.71317	-8.39787	-610.03198	84.91129	36.11582
228	1.892	983.89587	-44.18570	1458.75928	-102.53116	114.37600	1292.49133	-869.54010	147.64771	1282.80334	511.95081	201.81859	39.61844	42.13895	-26.94636	-1.88433	-1055.06128	344.81656	-8.26715	-579.88550	88.68364	38.98076
229	1.900	982.99329	-42.64300	1462.32031	-99.88879	113.46455	1297.79333	-868.50244	147.29782	1287.09033	547.64471	194.09224	35.79062	16.83070	-25.07196	-1.70410	-1080.23535	346.78171	-8.35252	-551.84473	91.73615	41.44550
230	1.908	982.23108	-40.99534	1465.69543	-97.06645	112.46833	1303.09583	-867.32385	147.19945	1291.58838	583.18500	187.34714	33.28545	-8.56818	-23.23564	-1.53194	-1105.36377	348.85345	-8.14309	-525.71771	93.78465	43.51207
231	1.917	981.63135	-39.20023	1468.84814	-94.20219	111.45544	1308.22620	-866.02081	147.42635	1296.06775	618.85602	182.67441	33.06972	-33.96584	-21.40284	-1.32087	-1129.80481	351.29108	-6.72218	-501.44095	94.52513	45.08001
232	1.925	981.20270	-37.24063	1471.74548	-91.43521	110.46412	1313.02698	-864.69305	148.03833	1300.25281	654.09534	180.65771	35.31996	-59.12212	-19.67394	-0.99895	-1152.80701	354.20963	-3.20998	-479.21762	93.64403	45.94781
233	1.933	980.92938	-35.11428	1474.35095	-88.87494	109.51649	1317.35999	-863.48956	149.04387	1303.88708	686.79590	180.68813	38.57664	-83.65353	-18.27274	-0.41037	-1173.80652	357.59402	2.61347	-459.38589	90.95453	45.87885
234	1.942	980.77576	-32.84535	1476.63062	-86.57722	108.63896	1321.10681	-862.52826	150.37335	1306.80017	713.66791	181.29115	40.23014	-107.21849	-17.37040	0.68396	-1192.64868	361.47034	10.25033	-442.17889	86.46875	44.69849
235	1.950	980.69940	-30.49696	1478.55713	-84.55077	107.85820	1324.17126	-861.82874	151.86145	1308.95276	731.93579	181.30670	38.20995	-129.76595	-17.02282	2.49484	-1209.52246	365.90906	19.20296	-427.58633	80.36716	42.38519
236	1.958	980.66394	-28.16262	1480.10034	-82.77718	107.18581	1326.48169	-861.31250	153.26717	1310.42957	741.29181	180.60434	32.34594	-151.54871	-17.23140	5.11448	-1224.74109	370.69894	29.55099	-415.44235	72.92804	39.08356
237	1.967	980.64209	-25.94258	1481.22559	-81.22290	106.61581	1327.99304	-860.85919	154.34515	1311.37549	744.28082	179.66611	24.23034	-172.82257	-17.95570	8.60462	-1238.58508	375.06863	41.55437	-405.61496	64.41755	35.04865
238	1.975	980.60468	-23.89647	1481.90588	-79.84263	106.13848	1328.68909	-860.36548	154.91225	1311.92297	744.47833	178.82608	15.98171	-193.39920	-19.11152	13.26339	-1251.17249	377.99841	54.64749	-398.13043	55.01806	30.58217
239	1.983	980.51831	-22.00990	1482.13037	-78.58208	105.74865	1328.57629	-859.76849	154.86475	1312.15601	744.09222	178.07420	9.13371	-212.27100	-20.69248	19.82896	-1262.23340	379.01068	67.04999	-393.20013	44.86343	25.91864
240	1.992	980.36841	-20.22424	1481.89380	-77.38435	105.43064	1327.67151	-859.03925	154.17844	1312.10181	743.03888	177.29472	4.27252	-227.63770	-22.93448	29.14094	-1270.97339	378.49863	76.68753	-391.18896	34.12093	21.08033
241	2.000	980.17365	-18.47303	1481.19421	-76.20116	105.15079	1325.99658	-858.16705	152.92239	1311.73401	739.79016	176.45874	1.18385	-237.64529	-26.18627	41.21170	-1276.33496	377.19550	82.47041	-392.54745	23.10049	15.90207
242	2.008	979.97235	-16.68963	1480.03992	-75.00836	104.87991	1323.58337	-857.15186	151.25987	1310.98926	732.86566	175.64912	-0.80430	-241.44638	-30.49665	54.69201	-1277.61731	375.60699	84.54646	-397.62683	12.42804	10.38594
243	2.017	979.80829	-14.83467	1478.44775	-73.81862	104.60816	1320.48010	-856.00641	149.40660	1309.79846	721.84998	174.95963	-2.29254	-239.52020	-35.43660	67.54662	-1274.97644	374.00192	83.68300	-406.36548	3.18693	5.14402
244	2.025	979.73230	-12.91545	1476.44006	-72.67776	104.33428	1316.75464	-854.76239	147.56094	1308.11865	707.32666	174.46982	-3.46683	-233.00917	-40.40709	78.29024	-1269.24292	372.61728	80.74844	-418.27469	-3.33775	1.24853
245	2.033	979.80725	-10.96024	1474.04224	-71.64278	104.05708	1312.49109	-853.48077	145.84502	1305.94690	689.96399	174.35629	-4.31309	-222.99648	-45.05055	86.59808	-1261.19543	371.68192	76.45155	-433.14474	-6.48294	-0.64426
246	2.042	980.11658	-9.01162	1471.28076	-70.76155	103.77206	1307.78076	-852.25684	144.30437	1303.31409	669.97168	174.83611	-4.89167	-210.28520	-49.30565	92.98499	-1250.98779	371.35626	71.14864	-451.54169	-6.79622	-0.89885
247	2.050	980.76520	-7.14064	1468.18176	-70.07442	103.46077	1302.71277	-851.20660	142.96869	1300.27368	647.55695	175.94476	-5.28924	-195.44496	-53.22898	98.14280	-1238.10437	371.78937	64.97414	-473.83185	-5.53878	-0.53638
248	2.058	981.85236	-5.41959	1464.77466	-69.63127	103.09038	1297.36646	-850.44312	141.89491	1296.90210	623.43915	177.49135	-5.54970	-178.93176	-56.91637	102.54382	-1221.76624	373.11429	58.36038	-498.91483	-3.73542	-0.42868
249	2.067	983.43298	-3.89282	1461.09558	-69.50044	102.63259	1291.82068	-850.05634	141.14075	1293.30359	598.60736	179.22159	-5.73286	-161.20251	-60.42544	106.36340	-1201.58679	375.19424	52.39812	-524.70966	-1.81397	-0.84626
250	2.075	985.50073	-2.58659	1457.18982	-69.75998	102.08174	1286.17480	-850.09863	140.71564	1289.60522	573.77533	180.98737	-5.92769	-142.63797	-63.65477	109.54597	-1178.22070	377.40857	48.46967	-549.74377	0.19543	-1.59191
251	2.083	987.99072	-1.50934	1453.10840	-70.48096	101.45820	1280.56226	-850.57599	140.55449	1285.94348	549.21277	182.78217	-6.18690	-123.32101	-66.39977	111.93716	-1153.52881	378.80389	47.26237	-573.82935	2.33986	-2.36141
252	2.092	990.79077	-0.61777	1448.90234	-71.71033	100.79900	1275.14490	-851.45612	140.52573	1282.45142	524.92725	184.63091	-6.51103	-102.99927	-68.50105	113.36287	-1129.75146	378.55896	48.18864	-597.50330	4.53143	-2.94879
253	2.100	993.75891	0.18365	1444.63733	-73.45308	100.14198	1270.09497	-852.69104	140.48888	1279.23999	500.85620	186.51596	-6.87057	-81.33473	-69.88228	113.62331	-1108.04016	376.41940	49.92214	-621.24988	6.57394	-3.27734
254	2.108	996.74799	0.96212	1440.41565	-75.66256	99.51169	1265.56982	-854.23804	140.37433	1276.37244	476.95459	188.42950	-7.19449	-58.15301	-70.55417	112.52925	-1087.70264	372.73245	51.26028	-645.19672	8.34766	-3.37041
255	2.117	999.62183	1.70148	1436.37085	-78.25395	98.91857	1261.69592	-856.06165	140.22269	1273.85547	453.19083	190.41006	-7.38678	-33.43388	-70.66405	110.00230	-1066.91309	368.10300	51.43508	-669.27100	9.94590	-3.32543
256	2.125	1002.25922	2.34973	1432.65149	-81.13448	98.36443	1258.56689	-858.11731	140.15897	1271.65405	429.49979	192.47769	-7.41841	-7.17558	-70.49289	106.14693	-1044.08313	362.99094	50.11672	-693.40900	11.60643	-3.28237
257	2.133	1004.56110	2.87122	1429.41516	-84.22222	97.83482	1256.24609	-860.33234	140.33228	1269.71472	405.78009	194.54192	-7.38408	20.63618	-70.34894	101.21481	-1018.67761	357.48093	47.47168	-717.53021	13.41824	-3.34783
258	2.142	1006.45593	3.25957	1426.81104	-87.43948	97.29520	1254.76855	-862.59534	140.86351	1267.99036	381.93707	196.44743	-7.40844	50.01653	-70.44534	95.48382	-991.10834	351.34491	44.11579	-741.51440	15.16788	-3.52057
259	2.150	1007.90179	3.55174	1424.94922	-90.70004	96.71506	1254.14001	-864.75977	141.81058	1266.46106	357.94287	198.12714	-7.51248	80.98341	-70.80829	89.17032	-962.13477	344.30731	40.82842	-765.36768	16.64738	-3.71246
260	2.158	1008.89270	3.81542	1423.88611	-93.90988	96.09522	1254.33594	-866.66272	143.14546	1265.14795	333.85214	199.63515	-7.61381	113.50533	-71.23771	82.41034	-932.33923	336.23386	38.23964	-789.25769	17.97259	-3.83583
261	2.167	1009.46069	4.09787	1423.62671	-96.97395	95.46886	1255.30371	-868.15533	144.75679	1264.11707	309.71564	201.05923	-7.61813	147.49965	-71.39896	75.27761	-901.97919	327.18109	36.72220	-813.32379	19.41031	-3.85993
262	2.175	1009.66199	4.39976	1424.13196	-99.79547	94.88565	1256.97131	-869.14417	146.48949	1263.46594	285.49463	202.43921	-7.49853	182.90883	-71.00394	67.85378	-871.16248	317.41132	36.44194	-837.58142	21.04295	-3.79991
263	2.183	1009.55798	4.70209	1425.33459	-102.27547	94.39321	1259.25745	-869.63440	148.19853	1263.30103	261.09103	203.78253	-7.31156	219.68953	-69.89069	60.26955	-840.05603	307.31464	37.40607	-862.00366	22.75220	-3.66255
264	2.192	1009.19977	4.99925	1427.15588	-104.32216	94.02378	1262.08228	-869.73926	149.79114	1263.72168	236.44406	205.17302	-7.12018	257.73975	-67.96474	52.64552	-808.92444	297.22198	39.43587	-886.57465	24.41446	-3.40884
265	2.200	1008.62231	5.30194	1429.51245	-105.86047	93.79160	1265.37817	-869.63550	151.23993	1264.81189	211.58679	206.74474	-6.92632	296.89111	-65.20757	45.10564	-778.04651	287.26471	42.04797	-911.26782	25.99153	-2.98114
266	2.208	1007.85034	5.62666	1432.31299	-106.83618	93.69032	1269.09766	-869.49225	152.54779	1266.63135	186.62170	208.53467	-6.69981	336.93774	-61.76263	37.89221	-747.66138	277.37341	44.42024	-936.04712	27.53135	-2.40528
267	2.217	1006.91235	5.98306	1435.45618	-107.22244	93.69124	1273.21252	-869.41425	153.69934	1269.20300	161.63824	210.48929	-6.42622	377.63855	-57.90297	31.35225	-718.00311	267.42001	45.73972	-960.91980	29.14849	-1.82352
268	2.225	1005.84821	6.36093	1438.83777	-107.02711	93.75661	1277.70190	-869.41467	154.65837	1272.49463	136.63660	212.54047	-6.12495	418.69751	-53.93302	25.80381	-689.34357	257.39655	45.76623	-985.94208	30.91600	-1.36399
269	2.233	1004.69739	6.74475	1442.36169	-106.29189	93.86025	1282.53101	-869.41779	155.39937	1276.41589	111.55478	214.59625	-5.83790	459.71948	-50.16560	21.45160	-661.90424	247.51752	44.99963	-1011.13330	32.79126	-1.05305
270	2.242	1003.48602	7.14915	1445.95020	-105.08340	94.00253	1287.62939	-869.29462	155.92804	1280.83997	86.36279	216.54858	-5.59533	500.18378	-46.98186	18.40666	-635.66315	238.21768	44.23082	-1036.44104	34.68800	-0.85458
271	2.250	1002.23566	7.61685	1449.54358	-103.48235	94.21318	1292.87927	-868.92249	156.27371	1285.61987	61.06812	218.34706	-5.40042	539.56964	-44.95433	16.88001	-610.33960	230.03027	43.97720	-1061.74902	36.56724	-0.72453
272	2.258	1000.97595	8.17410	1453.09241	-101.57881	94.53056	1298.12817	-868.24677	156.45638	1290.58240	35.65912	220.05203	-5.23411	577.64771	-44.85525	17.44775	-585.67456	223.42529	44.29806	-1086.78882	38.34869	-0.56262
273	2.267	999.73743	8.79960	1456.55103	-99.47095	94.97879	1303.22473	-867.32001	156.45978	1295.52014	10.15186	221.77292	-5.05857	614.57739	-47.25375	20.82089	-561.73157	218.70126	44.90211	-1111.09180	39.73792	-0.04238
274	2.275	998.54077	9.43695	1459.87659	-97.25829	95.56934	1308.04407	-866.29388	156.24777	1300.19800	-15.29065	223.58374	-4.78068	650.29218	-51.74298	26.81503	-538.95520	215.91379	45.28759	-1134.14270	40.40652	1.30359
275	2.283	997.39575	10.03591	1463.02905	-95.03451	96.30179	1312.48291	-865.36066	155.80278	1304.37488	-40.31702	225.54250	-4.17299	683.33307	-56.61143	33.48956	-518.00317	214.88086	44.88185	-1155.55261	40.37174	3.58839
276	2.292	996.29663	10.58143	1465.96570	-92.88322	97.14529	1316.44666	-864.67407	155.14893	1307.83838	-64.46942	227.73155	-2.88363	710.46735	-59.86765	37.78751	-499.46350	215.29100	43.20525	-1175.11621	39.96940	6.28546
277	2.300	995.21338	11.08598	1468.64075	-90.87286	98.02631	1319.84534	-864.28308	154.36252	1310.45325	-87.34741	230.24997	-0.60383	728.43335	-60.77787	37.39861	-483.59796	216.85449	40.02402	-1192.95483	39.48260	8.64512
278	2.308	994.09277	11.56942	1471.01196	-89.05017	98.84201	1322.59644	-864.11676	153.56447	1312.19995	-108.72638	233.16891	2.77466	736.75739	-60.05182	32.23278	-470.28625	219.44562	35.43061	-1209.67969	38.86400	10.45809
279	2.317	992.87073	12.04358	1473.05151	-87.43181	99.49350	1324.63354	-864.02814	152.88222	1313.17371	-128.54333	236.47470	7.17935	738.44678	-58.79078	24.41354	-459.19061	223.10030	29.78616	-1226.20898	37.79103	12.45488
280	2.325	991.49835	12.49651	1474.75049	-85.99790	99.91805	1325.91833	-863.85907	152.40973	1313.54382	-146.82782	240.05487	12.48359	737.45660	-57.75357	16.83646	-450.00012	227.86618	23.54269	-1243.19604	36.08308	15.91868
281	2.333	989.96588	12.89911	1476.11169	-84.69656	100.10193	1326.44031	-863.48743	152.19984	1313.49292	-163.57727	243.75069	18.66199	735.70178	-57.34547	11.38844	-442.65649	233.73720	17.05172	-1260.31555	34.14643	21.60171
282	2.342	988.30341	13.23961	1477.13232	-83.46107	100.07648	1326.20203	-862.84991	152.27963	1313.15820	-178.42474	247.47360	26.03046	732.47589	-57.73035	8.18383	-437.50012	240.70319	10.48119	-1275.80872	32.89960	28.77023
283	2.350	986.56525	13.53740	1477.79639	-82.22924	99.90976	1325.20630	-861.94733	152.65714	1312.59888	-190.29816	251.26810	35.29728	726.05310	-58.75602	6.12383	-435.23651	248.75700	3.96367	-1286.99121	33.06201	35.43702
284	2.358	984.81555	13.81689	1478.08447	-80.95397	99.69627	1323.46277	-860.83160	153.31464	1311.79651	-197.64600	255.17249	46.90058	715.48755	-59.87432	4.18829	-436.63037	257.79706	-2.04446	-1291.88147	34.52178	39.66499
285	2.367	983.11688	14.08322	1477.98438	-79.61790	99.53187	1321.00513	-859.58472	154.20061	1310.68115	-199.35645	259.03290	60.04530	701.13806	-60.35057	2.28066	-441.90308	267.42810	-6.64539	-1290.47192	36.50506	40.64565
286	2.375	981.52832	14.32652	1477.49158	-78.26131	99.47270	1317.90063	-858.30927	155.22630	1309.16980	-195.55396	262.56317	72.74236	683.80957	-59.75009	0.79481	-450.34076	276.82449	-9.16103	-1284.25220	38.19751	38.78121
287	2.383	980.11499	14.53035	1476.61157	-76.98356	99.51771	1314.23767	-857.13031	156.27814	1307.20056	-187.41699	265.60675	83.08683	663.87598	-58.22221	-0.14095	-461.14508	284.95593	-9.96313	-1274.78174	39.06554	35.10760
288	2.392	978.95276	14.67618	1475.36536	-75.89881	99.63577	1310.10754	-856.19092	157.23544	1304.74902	-176.28674	268.24399	90.42512	641.53516	-56.24340	-0.67892	-474.78479	291.11664	-10.11977	-1262.79785	38.81381	30.60763
289	2.400	978.11707	14.76811	1473.78674	-75.09978	99.80310	1305.60205	-855.63269	157.97813	1301.82581	-163.01794	270.62015	95.34596	617.42029	-54.18074	-0.96847	-492.38037	295.26221	-10.25649	-1248.18237	37.34729	25.78719
290	2.408	977.66876	14.85038	1471.91235	-74.66228	100.02743	1300.81494	-855.56287	158.40616	1298.46582	-147.92334	272.76263	98.87813	592.49072	-52.15366	-1.13079	-513.88196	297.89423	-10.33662	-1230.51819	34.82928	20.78092
291	2.417	977.64520	14.98124	1469.78345	-74.66450	100.35377	1295.83960	-856.02649	158.47221	1294.72388	-131.02899	274.57529	101.80228	567.50806	-50.15741	-1.30399	-537.97498	299.68762	-10.32832	-1209.88538	31.65508	15.82865
292	2.425	978.04639	15.19435	1467.45325	-75.19533	100.84541	1290.76843	-857.00031	158.19766	1290.68433	-112.38837	275.92398	104.43039	542.78674	-48.19003	-1.56414	-563.22644	301.16046	-10.43408	-1187.23950	28.42972	11.47556
293	2.433	978.82318	15.48611	1464.98901	-76.33958	101.55714	1285.69934	-858.40125	157.67000	1286.47791	-92.27893	276.70056	106.71824	518.32214	-46.27862	-1.88285	-588.65863	302.58124	-10.74211	-1163.89832	25.96447	8.24654
294	2.442	979.88293	15.83421	1462.47034	-78.13871	102.51814	1280.74634	-860.10974	157.02753	1282.28394	-71.10242	276.84271	108.48424	494.02405	-44.44891	-2.19606	-613.78558	304.04077	-11.08847	-1140.60876	24.82799	6.37163
295	2.450	981.09894	16.22692	1459.99573	-80.54893	103.71343	1276.04504	-862.00922	156.41922	1278.30798	-49.11731	276.31885	109.53734	469.84204	-42.71854	-2.45234	-638.49646	305.53986	-11.29632	-1117.07861	24.79372	5.81259
296	2.458	982.31580	16.67372	1457.69348	-83.43642	105.06492	1271.74402	-864.02679	155.94510	1274.74072	-26.31860	275.13974	109.69630	445.75305	-41.09426	-2.63460	-662.85760	307.10162	-11.33643	-1092.33838	25.15701	6.24077
297	2.467	983.36835	17.19473	1455.72107	-86.62303	106.44273	1267.98242	-866.13409	155.62030	1271.70728	-2.51910	273.39276	108.82050	421.70453	-39.53045	-2.79688	-686.96783	308.85706	-11.23483	-1065.58618	25.54770	7.05677
298	2.475	984.11115	17.80530	1454.24939	-89.94604	107.71778	1264.86841	-868.29193	155.39568	1269.23975	22.52539	271.18646	106.83253	397.63214	-37.94691	-3.02325	-710.93365	310.94775	-10.99495	-1036.67737	26.18807	7.71452
299	2.483	984.43298	18.50892	1453.42920	-93.29236	108.82198	1262.47229	-870.40045	155.20352	1267.27954	49.02661	268.60516	103.70429	373.54260	-36.31039	-3.32586	-734.88586	313.28445	-10.68187	-1005.88824	27.53949	8.06191
300	2.492	984.26147	19.29722	1453.36084	-96.59784	109.77636	1260.83264	-872.32043	154.97968	1265.70422	77.10184	265.77414	99.49824	349.49969	-34.63004	-3.62968	-758.94220	315.55084	-10.43788	-973.57788	29.86775	8.32736
301	2.500	983.56891	20.15702	1454.08496	-99.82181	110.66711	1259.96143	-873.93658	154.66978	1264.37744	106.75122	262.82083	94.40801	325.50500	-32.90104	-3.82750	-783.14600	317.52640	-10.33879	-940.23792	32.95771	8.90514
302	2.508	982.37390	21.08628	1455.58972	-102.91659	111.57923	1259.84644	-875.19470	154.23576	1263.22107	137.87424	259.76511	88.70724	301.47113	-31.10049	-3.84078	-807.46375	319.23700	-10.33661	-906.52893	36.23120	10.11452
303	2.517	980.73358	22.09731	1457.82166	-105.80326	112.54139	1260.45361	-876.09363	153.64941	1262.27649	170.32941	256.57559	82.68194	277.31519	-29.21850	-3.69543	-831.83374	320.83206	-10.33607	-872.92828	39.45020	11.88868
304	2.525	978.72217	23.20504	1460.70105	-108.36231	113.52175	1261.73511	-876.65131	152.89409	1261.69836	204.03015	253.21814	76.56170	252.99416	-27.30476	-3.51402	-856.21002	322.47717	-10.25355	-839.47046	43.02321	13.82988
305	2.533	976.41052	24.42277	1464.13367	-110.45544	114.45197	1263.64209	-876.88458	151.98738	1261.66907	238.96613	249.56378	70.44905	228.47298	-25.45099	-3.39001	-880.59167	324.26489	-10.04629	-805.95111	47.28746	15.76042
306	2.542	973.86615	25.76139	1468.02161	-111.96738	115.25038	1266.13708	-876.83337	150.98587	1262.31494	275.09827	245.38066	64.36545	203.74886	-23.67805	-3.31464	-905.04156	326.03900	-9.79218	-772.19019	51.98680	17.93693
307	2.550	971.15588	27.22570	1472.26819	-112.83405	115.84476	1269.19763	-876.58398	149.96901	1263.68005	312.23523	240.49156	58.40091	178.87843	-21.91457	-3.21880	-929.64178	327.45850	-9.68353	-738.12012	56.65923	20.64537
308	2.558	968.33997	28.80898	1476.77808	-113.04562	116.19025	1272.80908	-876.23291	149.02498	1265.74438	349.99786	234.88568	52.74828	153.92577	-20.10714	-3.04695	-954.37207	328.55933	-9.73624	-703.84399	61.13862	23.82430
309	2.567	965.47632	30.48655	1481.46021	-112.63573	116.27345	1276.95227	-875.83276	148.23044	1268.45935	387.89429	228.59534	47.54195	128.91624	-18.26618	-2.79901	-979.10913	329.90778	-9.66239	-669.72528	65.57092	27.12663
310	2.575	962.62793	32.22146	1486.22925	-111.66933	116.10611	1281.58728	-875.38531	147.62602	1271.77332	425.45142	221.55730	42.74794	103.83839	-16.40619	-2.51599	-1003.81409	331.84402	-9.27875	-636.40857	70.11188	30.22885
311	2.583	959.85651	33.97667	1491.00549	-110.23384	115.71941	1286.64014	-874.86523	147.21477	1275.63220	462.31003	213.75592	38.27372	78.66475	-14.50400	-2.24686	-1028.61487	334.09015	-8.79021	-604.63647	74.68103	32.99933
312	2.592	957.21271	35.71651	1495.71448	-108.43004	115.16631	1291.99963	-874.24146	146.98853	1279.96570	498.27844	205.46329	34.15108	53.37819	-12.55601	-2.01650	-1053.66309	336.24423	-8.51661	-574.94421	78.95444	35.41637
313	2.600	954.73938	37.40670	1500.29028	-106.36082	114.52017	1297.51831	-873.49750	146.96120	1284.67163	533.45911	197.37323	30.73492	27.98312	-10.62311	-1.80781	-1078.96143	338.21671	-8.50783	-547.45850	82.52577	37.45720
314	2.608	952.47351	39.02505	1504.67993	-104.12976	113.85352	1303.02734	-872.65161	147.18469	1289.59290	568.35767	190.61423	28.85406	2.50871	-8.75165	-1.58962	-1104.25574	340.23022	-8.36256	-521.95990	85.02380	39.10393
315	2.617	950.43890	40.56856	1508.84277	-101.84938	113.21253	1308.35962	-871.76538	147.73666	1294.49780	603.50940	186.33757	29.41281	-22.96396	-6.95348	-1.32728	-1128.98596	342.60309	-7.25672	-498.20148	86.12570	40.35182
316	2.625	948.64502	42.03856	1512.74658	-99.63814	112.61539	1313.36499	-870.93976	148.69220	1299.08679	638.43994	184.83417	32.32092	-48.22331	-5.32328	-0.93290	-1152.40295	345.49094	-4.28799	-476.23138	85.59741	41.11358
317	2.633	947.09167	43.42263	1516.36182	-97.60153	112.07169	1317.90735	-870.29498	150.08804	1303.05200	670.74878	185.06625	35.81516	-72.86438	-4.06168	-0.23510	-1173.90955	348.84778	0.92339	-456.44473	83.33453	41.13771
318	2.642	945.76752	44.70212	1519.65295	-95.81646	111.59699	1321.86218	-869.93097	151.87828	1306.17676	696.60901	185.41165	37.21840	-96.39941	-3.32626	0.95195	-1193.33496	352.65857	8.02210	-439.36725	79.33455	40.10533
319	2.650	944.64984	45.87486	1522.57544	-94.32346	111.20828	1325.12390	-869.87170	153.90488	1308.40613	713.01611	184.96240	34.69289	-118.50027	-3.11449	2.71037	-1210.86951	357.01471	16.49134	-425.38751	73.68591	37.86937
320	2.658	943.70691	46.96382	1525.08337	-93.11856	110.91498	1327.61914	-870.03802	155.91281	1309.83740	720.10406	183.94221	28.43639	-139.14015	-3.33630	5.00809	-1226.84534	361.76141	26.24674	-414.59039	66.55632	34.61409
321	2.667	942.89172	48.00528	1527.14014	-92.15639	110.71872	1329.31372	-870.28833	157.61867	1310.64368	721.12158	183.04092	20.31777	-158.50900	-3.95081	7.86159	-1241.57935	366.16260	37.43486	-406.75143	58.09556	30.78383
322	2.675	942.14484	49.02702	1528.71936	-91.37221	110.61153	1330.20386	-870.48993	158.79872	1310.99268	719.89868	182.74155	12.50817	-176.68631	-5.01261	11.63821	-1255.16357	369.20633	49.70931	-401.57111	48.42096	26.83664
323	2.683	941.41931	50.03502	1529.80176	-90.70042	110.57334	1330.29968	-870.55499	159.33708	1311.00146	718.25580	183.18657	6.38692	-193.12418	-6.70683	17.27160	-1267.17334	370.39636	61.76109	-399.03485	37.80155	22.96373
324	2.692	940.70013	51.02043	1530.38049	-90.07981	110.58252	1329.61658	-870.43823	159.21823	1310.72754	715.48041	184.27446	2.31471	-206.36758	-9.35510	25.82822	-1276.63733	370.08014	71.67927	-399.52475	26.75787	18.96689
325	2.700	940.00079	51.97532	1530.46338	-89.46056	110.62581	1328.17773	-870.12720	158.50204	1310.17419	709.72241	185.74815	-0.08680	-214.63519	-13.17274	37.39883	-1282.44360	368.95831	77.99277	-403.53833	16.02867	14.46285
326	2.708	939.35016	52.89949	1530.06238	-88.81582	110.69257	1326.01892	-869.63824	157.31061	1309.29980	699.80359	187.26263	-1.54294	-216.95314	-17.93189	50.48467	-1283.91089	367.57141	80.37080	-411.28400	6.67030	9.37754
327	2.717	938.78644	53.79631	1529.19116	-88.14991	110.76862	1323.18738	-869.01263	155.81998	1308.03418	685.99689	188.50723	-2.63205	-213.63507	-23.02471	62.79553	-1281.18384	366.25500	79.38738	-422.49722	-0.04876	4.37643
328	2.725	938.36340	54.66897	1527.86902	-87.50076	110.84299	1319.74097	-868.31415	154.23238	1306.30847	669.27893	189.40474	-3.51622	-205.73904	-27.91323	72.70605	-1275.07300	365.24814	75.92614	-436.75418	-3.38763	0.62744
329	2.733	938.15881	55.51704	1526.11902	-86.93376	110.92006	1315.74841	-867.62421	152.72342	1304.09119	650.19269	190.17297	-4.15680	-194.35606	-32.44786	79.97698	-1266.33765	364.71384	70.79494	-454.10706	-3.80820	-1.14570
330	2.742	938.26569	56.32550	1523.96448	-86.52303	111.01775	1311.28625	-867.02435	151.40320	1301.40381	628.81689	191.12534	-4.56369	-180.34723	-36.78185	85.36514	-1255.10559	364.76328	64.59477	-474.98993	-2.65797	-1.30168
331	2.750	938.76672	57.06219	1521.42957	-86.33209	111.14054	1306.42883	-866.57874	150.32117	1298.31897	605.48779	192.40335	-4.81235	-164.36534	-41.08065	89.80370	-1240.94849	365.51559	57.93609	-499.07867	-1.14940	-0.87983
332	2.758	939.71039	57.69467	1518.53979	-86.40971	111.25195	1301.24988	-866.33423	149.49207	1294.94885	580.97858	193.90195	-5.00441	-146.92848	-45.35619	93.86153	-1223.43835	366.98886	51.87123	-524.78949	0.31340	-0.74148
333	2.767	941.10248	58.20609	1515.32617	-86.79850	111.28491	1295.83704	-866.32739	148.92061	1291.43188	556.06030	195.45097	-5.22573	-128.48792	-49.49210	97.63808	-1202.77209	368.85159	47.78001	-550.36047	1.92850	-1.12896
334	2.775	942.91412	58.59375	1511.83032	-87.54758	111.18155	1290.30957	-866.58698	148.61917	1287.90869	531.19440	197.00041	-5.51892	-109.39296	-53.33495	100.94293	-1180.06189	370.41016	46.35880	-575.02393	3.88510	-1.81790
335	2.783	945.09424	58.86053	1508.10498	-88.71416	110.91915	1284.82593	-867.13409	148.60374	1284.49731	506.57297	198.60010	-5.88340	-89.74390	-56.75385	103.53532	-1156.95850	370.91376	46.88741	-598.98749	6.06948	-2.51019
336	2.792	947.57416	59.01241	1504.20996	-90.34460	110.50681	1279.57190	-867.98004	148.87175	1281.28101	482.23444	200.31384	-6.26008	-69.30875	-59.64120	105.21663	-1134.75146	369.90289	47.86572	-622.73633	8.21035	-3.06778
337	2.800	950.26276	59.05241	1500.21899	-92.45313	109.96956	1274.73425	-869.11920	149.39027	1278.30811	458.13303	202.18181	-6.55610	-47.66429	-61.92422	105.79232	-1113.62415	367.38379	48.13340	-646.57355	10.13097	-3.46602
338	2.808	953.04041	58.97166	1496.23108	-95.01344	109.33836	1270.47290	-870.52509	150.11275	1275.58716	434.19763	204.20767	-6.73126	-24.50874	-63.59597	105.07364	-1092.62634	363.70963	47.26617	-670.57178	11.78824	-3.66020
339	2.817	955.75995	58.75646	1492.37146	-97.95842	108.64680	1266.90442	-872.15143	151.00880	1273.09314	410.34467	206.34737	-6.83685	0.17667	-64.72438	102.97499	-1070.38647	359.26495	45.46050	-694.67468	13.21325	-3.62416
340	2.825	958.26691	58.40530	1488.78210	-101.18372	107.93346	1264.09753	-873.93878	152.07651	1270.80090	386.45236	208.43611	-6.98566	26.29524	-65.45815	99.57822	-1046.06885	354.23010	43.45732	-718.80060	14.58366	-3.48517
341	2.833	960.42871	57.93516	1485.60205	-104.55015	107.25460	1262.07715	-875.82660	153.33272	1268.72278	362.42078	210.23976	-7.25543	53.84027	-66.00555	95.08227	-1019.88190	348.54401	42.27451	-742.90997	16.13159	-3.44135
342	2.842	962.15460	57.37854	1482.94702	-107.88282	106.69095	1260.82922	-877.76398	154.80411	1266.92334	338.29623	211.76053	-7.54468	82.90120	-66.56521	89.75991	-992.78473	342.04666	42.43581	-767.02271	17.89181	-3.56232
343	2.850	963.40625	56.77970	1480.89233	-110.99841	106.31226	1260.31433	-879.69623	156.51285	1265.50549	314.22241	213.28839	-7.63164	113.56239	-67.21904	83.93823	-965.66736	334.67676	43.44674	-791.18616	19.72550	-3.76912
344	2.858	964.20111	56.17970	1479.46765	-113.77382	106.11337	1260.48657	-881.53400	158.43997	1264.57861	290.22235	214.97464	-7.46655	145.80638	-67.85806	77.88096	-938.64502	326.53641	44.36731	-815.42767	21.49610	-3.92678
345	2.867	964.59894	55.59391	1478.65881	-116.17436	106.01409	1261.30298	-883.14532	160.50658	1264.22620	266.13654	216.61896	-7.24534	179.48885	-68.25793	71.68312	-911.01996	317.82782	44.75294	-839.76050	23.14827	-3.92261
346	2.875	964.67499	55.01319	1478.41736	-118.19771	105.94034	1262.72156	-884.39178	162.60722	1264.48157	241.79370	218.01686	-7.13862	214.40590	-68.22045	65.33644	-881.94135	308.75800	44.79349	-864.20782	24.70947	-3.71913
347	2.883	964.49731	54.43112	1478.67615	-119.82285	105.87690	1264.70081	-885.19073	164.64825	1265.32446	217.15552	219.28346	-7.09853	250.38222	-67.60312	58.85209	-851.14972	299.47949	44.85270	-888.77698	26.24493	-3.36350
348	2.892	964.11597	53.86322	1479.36487	-121.01364	105.85288	1267.20044	-885.55615	166.55606	1266.69971	192.31299	220.70419	-6.97778	287.27332	-66.25136	52.28348	-819.16187	290.11414	45.21593	-913.45184	27.81425	-2.94707
349	2.900	963.56433	53.33572	1480.41663	-121.73790	105.91362	1270.18164	-885.57874	168.28500	1268.55151	167.41177	222.42900	-6.72878	324.90137	-64.01050	45.71503	-786.93872	280.76624	46.09129	-938.21069	29.45195	-2.54434
350	2.908	962.87067	52.86053	1481.76709	-121.97824	106.09489	1273.60889	-885.36353	169.82945	1270.85779	142.55389	224.42847	-6.40895	363.05884	-60.85684	39.30860	-755.46802	271.47241	47.47504	-963.00940	31.14343	-2.16509
351	2.917	962.07031	52.42424	1483.35034	-121.73596	106.40131	1277.44495	-884.98694	171.20805	1273.64136	117.71637	226.56912	-6.08120	401.53925	-56.96676	33.30853	-725.40765	262.23804	48.96358	-987.83551	32.83591	-1.76575
352	2.925	961.20721	51.99815	1485.09497	-121.03436	106.81547	1281.63879	-884.49591	172.42310	1276.93933	92.78137	228.65451	-5.78947	440.09564	-52.69247	27.97684	-696.86481	253.19167	49.94553	-1012.79218	34.52718	-1.34179
353	2.933	960.32605	51.56210	1486.92505	-119.92336	107.32491	1286.11365	-883.91425	173.43973	1280.75159	67.66068	230.55750	-5.56024	478.44244	-48.54942	23.59335	-669.49890	244.66075	50.14042	-1037.98669	36.27033	-0.97766
354	2.942	959.46393	51.12106	1488.76685	-118.47610	107.92123	1290.76611	-883.23621	174.20914	1285.00623	42.36072	232.31288	-5.38547	516.37048	-45.19462	20.57807	-642.91125	237.07516	49.84706	-1063.33618	38.05877	-0.76346
355	2.950	958.65057	50.69198	1490.55737	-116.77249	108.59196	1295.47424	-882.43323	174.70596	1289.55908	16.93628	234.02368	-5.23684	553.84302	-43.35175	19.64596	-617.01495	230.81078	49.55825	-1088.56580	39.79026	-0.64030
356	2.958	957.91370	50.27784	1492.24780	-114.88139	109.33935	1300.10608	-881.49225	174.94179	1294.21790	-8.55804	235.75134	-5.09503	590.87323	-43.54572	21.61445	-592.10413	226.10716	49.42645	-1113.26685	41.32481	-0.30799
357	2.967	957.27643	49.86642	1493.79688	-112.86251	110.18723	1304.53088	-880.45966	174.94865	1298.76831	-34.04419	237.52817	-4.91926	626.98785	-45.54139	26.50887	-568.61584	223.10121	49.16286	-1136.88733	42.50727	0.67823
358	2.975	956.74792	49.44830	1495.16516	-110.78249	111.15781	1308.63196	-879.45239	174.75647	1302.99316	-59.33820	239.42574	-4.56285	660.41840	-48.04549	32.65835	-546.87811	221.89880	48.30977	-1158.96912	43.15785	2.63747
359	2.983	956.31726	49.02079	1496.31750	-108.71796	112.25082	1312.30994	-878.61267	174.38878	1306.69263	-84.08508	241.55803	-3.72149	687.92249	-49.48581	37.11322	-527.10931	222.55971	46.48952	-1179.44922	43.17929	5.43145
360	2.992	955.95428	48.57804	1497.22791	-106.74274	113.42897	1315.48059	-878.03589	173.87531	1309.70850	-107.83246	244.00381	-2.02067	706.28400	-49.27783	37.39144	-509.54114	225.00119	43.45359	-1198.51050	42.68343	8.41440
361	3.000	955.61639	48.10895	1497.87988	-104.91327	114.60822	1318.07312	-877.72577	173.26720	1311.94617	-130.22473	246.77386	0.77450	714.78314	-47.89506	32.97235	-494.39862	228.97736	39.06170	-1216.39465	41.85601	10.95819
362	3.008	955.25977	47.60560	1498.26331	-103.25645	115.68143	1320.03137	-877.59698	172.64407	1313.38049	-151.13885	249.86722	4.68457	716.00201	-45.91788	25.35395	-481.77460	234.19408	33.33629	-1233.57874	40.74873	13.11964
363	3.017	954.84570	47.06735	1498.37244	-101.76286	116.57201	1321.31458	-877.50952	172.10594	1314.05115	-170.66180	253.27634	9.66681	713.79358	-43.80562	17.00971	-471.61249	240.45631	26.51910	-1250.77173	39.38144	15.79084
364	3.025	954.34631	46.49511	1498.20142	-100.39336	117.26431	1321.89185	-877.31641	171.75270	1314.05737	-188.86652	256.93738	15.77891	710.50171	-42.16464	10.12500	-463.88080	247.75101	18.99486	-1268.24292	38.04062	20.06866
365	3.033	953.75665	45.88748	1497.73743	-99.09850	117.78581	1321.73926	-876.90710	171.66214	1313.54004	-205.38708	260.77695	23.31096	705.99164	-41.40744	5.66771	-458.82404	256.19376	11.16263	-1284.88501	37.36378	26.14860
366	3.042	953.10364	45.23771	1496.95996	-97.83728	118.17577	1320.84668	-876.23364	171.87662	1312.64014	-219.06580	264.77039	32.81677	698.80872	-41.38258	3.25837	-457.01874	265.84949	3.50473	-1298.16663	38.00515	32.77243
367	3.050	952.44092	44.53184	1495.85083	-96.58498	118.47543	1319.22839	-875.31598	172.40190	1311.45178	-228.14282	268.88666	44.67020	687.87915	-41.48444	1.96696	-459.02271	276.53241	-3.14043	-1305.55371	40.10350	37.93826
368	3.058	951.83276	43.76486	1494.40259	-95.33666	118.73727	1316.92542	-874.22968	173.21486	1310.00110	-231.17297	273.01764	58.26574	673.11871	-41.02672	1.15073	-464.77454	287.63104	-7.68597	-1306.22119	43.10423	40.21053
369	3.067	951.34186	42.96016	1492.62061	-94.11523	119.02349	1313.99792	-873.08557	174.26497	1308.26294	-228.00629	276.97498	71.84218	654.89398	-39.71888	0.54007	-473.57721	298.06662	-9.70866	-1301.25879	46.14796	39.39984
370	3.075	951.02966	42.15654	1490.52405	-92.97448	119.37985	1310.51782	-872.00879	175.46628	1306.19788	-219.78564	280.58142	83.44928	633.63477	-37.76610	0.02485	-485.21838	306.64514	-10.07016	-1292.34155	48.53989	36.27026
371	3.083	950.96118	41.38003	1488.14258	-91.98488	119.81921	1306.56555	-871.11737	176.70605	1303.78052	-208.02112	283.76965	92.13213	610.07654	-35.54939	-0.39871	-500.54810	312.70740	-10.02954	-1280.48193	49.87451	31.89469
372	3.092	951.20526	40.64273	1485.50940	-91.21812	120.34251	1302.23169	-870.50513	177.86974	1301.00342	-193.79333	286.56940	98.19176	585.28088	-33.36675	-0.69149	-520.13617	316.46796	-10.07125	-1265.80029	49.98103	27.12106
373	3.100	951.82257	39.95899	1482.65601	-90.75040	120.97075	1297.61841	-870.23840	178.85294	1297.87109	-177.57294	289.03500	102.55904	560.16681	-31.33859	-0.88013	-543.13373	318.72675	-10.07413	-1247.94800	48.95090	22.27139
374	3.108	952.84583	39.34558	1479.61414	-90.67434	121.75547	1292.83447	-870.35687	179.56873	1294.40710	-159.43835	291.17230	106.05424	535.21191	-29.42520	-1.07158	-567.96375	320.33051	-10.02527	-1226.70203	47.13907	17.33282
375	3.117	954.26526	38.80893	1476.42651	-91.09584	122.76623	1287.98584	-870.86182	179.97227	1290.66931	-139.42999	292.91748	109.06030	510.54980	-27.54559	-1.35773	-593.36560	321.81250	-10.07564	-1202.53723	45.04202	12.51384
376	3.125	956.02625	38.34427	1473.15662	-92.10976	124.06529	1283.17798	-871.70648	180.08826	1286.75952	-117.78522	294.17084	111.59781	486.14563	-25.70385	-1.73248	-618.65643	323.31851	-10.27660	-1176.80310	43.23223	8.47153
377	3.133	958.03802	37.95376	1469.89172	-93.76472	125.67883	1278.53149	-872.81738	180.01202	1282.81836	-94.89343	294.80902	113.51394	461.88989	-23.99107	-2.10784	-643.59058	324.77814	-10.54381	-1151.02380	42.30141	5.90124
378	3.142	960.17957	37.66241	1466.74744	-96.02966	127.56878	1274.18726	-874.13434	179.87796	1279.00220	-71.06702	294.72687	114.62321	437.67053	-22.44312	-2.39656	-668.18738	326.15021	-10.75021	-1125.71094	42.56478	4.94609
379	3.150	962.30042	37.50740	1463.87024	-98.78239	129.61821	1270.28979	-875.63208	179.81326	1275.44897	-46.35663	293.93524	114.79077	413.43817	-20.96643	-2.59354	-692.57532	327.50018	-10.81397	-1099.99683	43.78599	5.11448
380	3.158	964.23083	37.51063	1461.42529	-101.83837	131.65840	1266.96509	-877.30493	179.89310	1272.25159	-20.57861	292.56015	113.92653	389.21027	-19.45178	-2.77024	-716.88330	328.91803	-10.75682	-1072.55627	45.42422	5.77885
381	3.167	965.80756	37.66668	1459.56885	-105.00353	133.53676	1264.30566	-879.12567	180.11130	1269.45215	6.50439	290.71252	111.92525	365.02777	-17.87231	-2.98103	-741.18738	330.46872	-10.66675	-1042.73047	47.21612	6.56988
382	3.175	966.90375	37.95292	1458.42163	-108.11609	135.18541	1262.36621	-881.00964	180.38559	1267.05542	35.05457	288.43744	108.69170	340.91711	-16.23467	-3.20612	-765.48431	332.22485	-10.59976	-1010.80200	49.37486	7.39049
383	3.183	967.45166	38.34625	1458.05652	-111.06143	136.64374	1261.16724	-882.82275	180.60060	1265.04883	65.14703	285.77942	104.25137	316.87097	-14.53548	-3.37671	-789.70605	334.29587	-10.52616	-977.51605	52.22129	8.34559
384	3.192	967.44495	38.83403	1458.49744	-113.76312	138.00914	1260.70215	-884.43719	180.66638	1263.42981	96.79465	282.79340	98.82149	292.83057	-12.77739	-3.43549	-813.80042	336.71216	-10.37778	-943.53125	55.84850	9.57368
385	3.200	966.92047	39.41424	1459.72437	-116.15747	139.35603	1260.94385	-885.77747	180.54591	1262.23718	129.95285	279.51810	92.77881	268.68390	-10.94734	-3.38973	-837.83276	339.24713	-10.14621	-909.22522	60.17188	11.01485
386	3.208	965.93939	40.09090	1461.67981	-118.17089	140.69344	1261.85229	-886.80267	180.23831	1261.55725	164.52216	275.97925	86.53670	244.32533	-9.03635	-3.29710	-861.97400	341.53241	-9.89383	-874.77734	65.10999	12.42910
387	3.217	964.57928	40.87372	1464.27661	-119.72278	141.97511	1263.38110	-887.45801	179.76146	1261.49231	200.39459	272.17355	80.39349	219.73280	-7.13044	-3.19556	-886.36255	343.36011	-9.69779	-840.26038	70.65604	13.66756
388	3.225	962.92487	41.77610	1467.41064	-120.74770	143.13159	1265.48206	-887.66980	179.15797	1262.11377	237.48126	268.04132	74.46336	194.95808	-5.35730	-3.07896	-911.02625	344.71985	-9.64320	-805.63684	76.72454	14.91573
389	3.233	961.05566	42.80375	1470.97729	-121.21008	144.09782	1268.11328	-887.37976	178.50294	1263.42224	275.64658	263.48090	68.75826	170.05666	-3.72391	-2.93731	-935.90466	345.72220	-9.77032	-770.74701	82.97285	16.63763
390	3.242	959.03949	43.94748	1474.87927	-121.10133	144.82808	1271.24365	-886.58380	177.89040	1265.34375	314.63354	258.39679	63.31776	145.05867	-2.11148	-2.77734	-960.86328	346.69403	-9.93333	-735.43402	88.96739	19.19609
391	3.250	956.93500	45.19302	1479.02441	-120.43259	145.30075	1274.85107	-885.37463	177.40295	1267.77148	354.03799	252.73010	58.21822	119.96785	-0.40620	-2.59702	-985.74280	348.09497	-9.84579	-699.79797	94.49490	22.54725
392	3.258	954.79578	46.52630	1483.31702	-119.23689	145.51379	1278.91455	-883.94727	177.10025	1270.61926	393.33292	246.43384	53.45760	94.77477	1.42194	-2.37840	-1010.49438	350.10565	-9.39306	-664.32312	99.61557	26.32815
393	3.267	952.67316	47.92680	1487.65735	-117.57507	145.47537	1283.40369	-882.51910	177.02644	1273.84985	431.99768	239.47594	48.89791	69.49225	3.33025	-2.12403	-1035.24805	352.43356	-8.81395	-629.75232	104.46025	30.14841
394	3.275	950.61737	49.36810	1491.95227	-115.53140	145.20459	1288.26563	-881.21912	177.20355	1277.46289	469.72382	231.97424	44.39413	44.13667	5.23585	-1.87194	-1060.19983	354.65433	-8.47163	-596.85596	108.98546	33.77009
395	3.283	948.67896	50.81741	1496.12927	-113.20023	144.74756	1293.40869	-880.04810	177.63017	1281.45129	506.60812	224.43797	40.07868	18.69360	7.06987	-1.66005	-1085.43408	356.65302	-8.47547	-566.16345	112.95441	37.07182
396	3.292	946.90930	52.23653	1500.13916	-110.67587	144.18309	1298.69238	-878.92944	178.30435	1285.75000	543.24347	217.97275	36.66417	-6.84001	8.85542	-1.49709	-1110.82312	358.64612	-8.53685	-537.80890	116.10631	39.92496
397	3.300	945.35455	53.60121	1503.94580	-108.05432	143.59175	1303.93506	-877.78992	179.23955	1290.20679	580.38550	214.04686	35.27504	-32.40367	10.65862	-1.34488	-1135.96509	360.92599	-8.02792	-511.74762	118.18678	42.16742
398	3.308	944.04462	54.91421	1507.51733	-105.43758	143.01689	1308.94641	-876.61548	180.45941	1294.58716	617.92627	213.54172	36.43958	-57.82733	12.42406	-1.09141	-1160.18579	363.69601	-6.10320	-488.08401	118.91407	43.61469
399	3.317	942.99091	56.19623	1510.82104	-102.92405	142.46570	1313.55908	-875.46417	181.98074	1298.62036	653.88867	215.79639	39.06147	-82.77180	13.96280	-0.55892	-1182.75281	367.03049	-2.07253	-467.06894	118.06963	44.02625
400	3.325	942.19312	57.46420	1513.81726	-100.58806	141.94418	1317.63928	-874.43121	183.78505	1302.07202	684.73376	218.88345	40.66532	-106.79152	15.12048	0.44312	-1203.20691	370.94727	4.10339	-448.90073	115.58286	43.17351
401	3.333	941.64197	58.70940	1516.46045	-98.46592	141.47929	1321.08276	-873.58789	185.78322	1304.80664	707.21362	221.16055	39.00700	-129.58064	15.84555	2.05770	-1221.50317	375.52322	11.91702	-433.66266	111.54966	41.01710
402	3.342	941.31061	59.89999	1518.70776	-96.55659	141.10512	1323.80981	-872.94275	187.81047	1306.80688	720.51465	222.43195	33.65192	-151.14836	16.09101	4.34168	-1237.91650	380.79965	21.06306	-421.36365	106.16983	37.78102
403	3.350	941.14795	61.00557	1520.52722	-94.83176	140.84053	1325.76563	-872.44067	189.67336	1308.14722	726.87195	223.49501	26.03559	-171.69955	15.78786	7.30380	-1252.87390	386.46332	31.81111	-411.96448	99.64211	33.84189
404	3.358	941.08752	62.01881	1521.90051	-93.24655	140.68735	1326.91736	-871.98236	191.20146	1308.94250	729.88531	225.01794	18.18875	-191.32614	14.93719	11.09370	-1266.74841	391.67651	44.38786	-405.45090	92.19643	29.55003
405	3.367	941.06781	62.96603	1522.81494	-91.74711	140.64241	1327.24756	-871.45148	192.26772	1309.30579	731.93597	227.14354	11.57449	-209.62137	13.59282	16.30128	-1279.60681	395.41946	57.97982	-401.93542	84.14661	25.10069
406	3.375	941.04919	63.89215	1523.25647	-90.27921	140.70303	1326.75122	-870.74500	192.79330	1309.32300	732.94891	229.74805	6.76543	-225.34227	11.65981	23.92922	-1290.93787	397.18164	70.49526	-401.67957	75.79298	20.47432
407	3.383	941.02075	64.81889	1523.21509	-88.80576	140.85379	1325.44385	-869.80078	192.75819	1309.03137	731.21442	232.65851	3.57134	-236.62898	8.80482	34.58473	-1299.55725	397.28342	79.64503	-405.01477	67.40392	15.50583
408	3.392	940.99792	65.72385	1522.69470	-87.32468	141.05409	1323.36646	-868.60968	192.22018	1308.41528	725.15662	235.64917	1.32774	-242.03210	4.78959	47.50959	-1304.07776	396.48663	84.36713	-412.11795	59.42944	10.22318
409	3.400	941.01898	66.57126	1521.71216	-85.86835	141.26167	1320.57556	-867.20953	191.31496	1307.42957	714.54236	238.40390	-0.54371	-241.42749	-0.08487	60.69773	-1303.78979	395.41949	85.07080	-422.73169	52.72379	5.23857
410	3.408	941.14172	67.34822	1520.29016	-84.48666	141.46893	1317.13525	-865.67865	190.21365	1306.03333	700.30640	240.63354	-2.13839	-235.80719	-5.07146	72.12556	-1299.12341	394.37354	82.87062	-436.28796	48.32940	1.54111
411	3.417	941.44104	68.05676	1518.45483	-83.23119	141.69902	1313.11536	-864.12677	189.07722	1304.21118	683.40533	242.28983	-3.31582	-226.39975	-9.55236	80.85860	-1291.21326	393.46118	78.92017	-452.60272	46.66514	-0.33152
412	3.425	942.00586	68.69109	1516.23938	-82.14739	141.96638	1308.59082	-862.66699	188.04303	1301.97766	664.10742	243.61101	-4.06033	-214.14578	-13.43001	87.19006	-1280.98901	392.81989	74.04145	-472.14737	47.04819	-0.77571
413	3.433	942.92981	69.23723	1513.68311	-81.27677	142.24591	1303.63672	-861.38647	187.22603	1299.37061	642.42419	244.92545	-4.47513	-199.66235	-16.97112	92.00578	-1268.56409	392.67035	68.55909	-495.07373	48.37313	-0.72391
414	3.442	944.29132	69.67445	1510.82349	-80.66865	142.47243	1298.33142	-860.34570	186.71767	1296.44751	618.81366	246.41982	-4.67952	-183.35512	-20.38133	96.05713	-1253.33020	393.23865	62.52301	-520.30273	50.01468	-0.89842
415	3.450	946.13409	69.97284	1507.69373	-80.38954	142.56903	1292.76770	-859.59454	186.58217	1293.28662	594.16541	248.07939	-4.80434	-165.57179	-23.63049	99.64096	-1234.55457	394.59491	56.21004	-546.12622	51.86045	-1.42216
416	3.458	948.45770	70.10840	1504.32581	-80.51644	142.48711	1287.06360	-859.17474	186.84407	1289.99072	569.27905	249.80304	-4.98702	-146.68161	-26.57911	102.69485	-1211.98669	396.51700	50.46566	-571.38501	53.88677	-2.02074
417	3.467	951.21997	70.07553	1500.75696	-81.11646	142.22562	1281.36560	-859.10626	187.47333	1286.68335	544.56683	251.54739	-5.29327	-126.96013	-29.09598	105.03728	-1186.26917	398.48181	46.43444	-595.84033	55.98744	-2.46519
418	3.475	954.34351	69.87788	1497.03784	-82.22679	141.81885	1275.84338	-859.37805	188.38249	1283.48718	520.12555	253.34843	-5.66401	-106.43674	-31.10329	106.52406	-1159.03149	399.78638	44.68152	-619.82074	58.02314	-2.74790
419	3.483	957.71405	69.52115	1493.23755	-83.84622	141.31718	1270.67761	-859.95093	189.45073	1280.49097	495.90558	255.22693	-5.99285	-84.88988	-32.57484	107.03152	-1132.30188	399.80734	44.63937	-643.71948	59.90322	-2.95493
420	3.492	961.17780	69.01524	1489.44604	-85.93394	140.77414	1266.04321	-860.77106	190.57320	1277.72803	471.82373	257.16211	-6.22347	-61.99689	-33.48019	106.37900	-1107.37354	398.29254	45.14970	-667.72266	61.66351	-3.12563
421	3.500	964.55707	68.37540	1485.77527	-88.40981	140.23332	1262.09241	-861.78516	191.69360	1275.17798	447.80234	259.13403	-6.37676	-37.52580	-33.82183	104.37148	-1084.09668	395.40073	45.36240	-691.85620	63.42655	-3.23906
422	3.508	967.68152	67.62431	1482.35791	-91.16531	139.72093	1258.94287	-862.94977	192.80031	1272.78992	423.77194	261.08813	-6.53743	-11.40244	-33.74968	100.94850	-1061.19189	391.45273	44.99831	-716.08044	65.25134	-3.27899
423	3.517	970.41858	66.79448	1479.34253	-94.08588	139.24582	1256.66638	-864.23859	193.91362	1270.52173	399.70325	262.93597	-6.77503	16.36870	-33.51225	96.27565	-1037.17664	386.70395	44.12429	-740.32483	67.09972	-3.29681
424	3.525	972.69214	65.92189	1476.87183	-97.06492	138.79741	1255.27722	-865.65363	195.06949	1268.38867	375.63965	264.66296	-7.06198	45.79964	-33.29160	90.68095	-1011.18805	381.27832	42.93647	-764.53503	68.93962	-3.38945
425	3.533	974.48468	65.03769	1475.04761	-100.00494	138.34703	1254.73730	-867.21649	196.28949	1266.49072	351.63165	266.33136	-7.30498	76.91716	-33.14978	84.51376	-983.20398	375.14645	41.64643	-788.71191	70.77335	-3.58384
426	3.542	975.82318	64.16296	1473.91138	-102.81646	137.86598	1254.97852	-868.91724	197.55220	1264.98987	327.64728	267.96536	-7.42755	109.67467	-33.06576	78.05873	-953.67236	368.17493	40.45093	-812.93079	72.57732	-3.77322
427	3.550	976.75787	63.30749	1473.45117	-105.41286	137.34616	1255.92871	-870.66046	198.77977	1264.04944	303.59705	269.55157	-7.38868	143.93019	-32.93532	71.50258	-923.05200	360.31662	39.58819	-837.27600	74.30464	-3.83243
428	3.558	977.33820	62.47635	1473.62085	-107.70224	136.80315	1257.52515	-872.26807	199.84299	1263.76990	279.40228	271.13977	-7.18006	179.54219	-32.53599	64.91995	-891.66699	351.75043	39.35823	-861.71625	75.94940	-3.76117
429	3.567	977.59845	61.67630	1474.35986	-109.59120	136.26974	1259.71497	-873.52502	200.59572	1264.13062	255.01669	272.81497	-6.87278	216.42665	-31.57209	58.31297	-859.79822	342.81512	40.01363	-886.15320	77.53530	-3.61900
430	3.575	977.56372	60.91037	1475.60461	-110.99950	135.79018	1262.45276	-874.24316	200.99580	1264.96289	230.43115	274.59805	-6.58824	254.50154	-29.82019	51.68771	-827.73108	333.86896	41.60941	-910.60205	79.07219	-3.39026
431	3.583	977.26581	60.16943	1477.29138	-111.87178	135.40726	1265.70129	-874.35809	201.30084	1266.08545	205.66638	276.43884	-6.36852	293.63202	-27.23807	45.11911	-795.65814	325.16562	43.88992	-935.17834	80.59715	-3.03574
432	3.592	976.75043	59.43428	1479.35571	-112.18459	135.14606	1269.42773	-874.00024	202.00793	1267.54651	180.75446	278.23737	-6.16468	333.63696	-23.96590	38.78269	-763.61267	316.75311	46.27779	-959.92029	82.17680	-2.59989
433	3.600	976.06854	58.68240	1481.72668	-111.95183	135.00731	1273.59338	-873.38635	203.38567	1269.57446	155.73428	279.92261	-5.93021	374.28302	-20.24351	32.90141	-731.61017	308.51343	48.08910	-984.79114	83.84195	-2.16609
434	3.608	975.26471	57.89585	1484.32092	-111.22227	134.97137	1278.14233	-872.63055	205.19232	1272.27087	130.64862	281.58319	-5.64504	415.24896	-16.30238	27.65313	-699.87805	300.36453	48.92755	-1009.80005	85.58466	-1.77038
435	3.617	974.37622	57.07270	1487.04932	-110.06693	135.00964	1282.99866	-871.74396	206.95146	1275.55005	105.53113	283.40521	-5.30237	456.12177	-12.37061	23.18858	-668.89435	292.44263	48.95326	-1034.96216	87.36243	-1.41763
436	3.625	973.44043	56.23021	1489.83057	-108.56556	135.10220	1288.06982	-870.74945	208.30548	1279.29810	80.36890	285.42810	-4.92830	496.45050	-8.85976	19.76802	-639.16760	285.13434	48.74010	-1060.19971	89.06877	-1.13418
437	3.633	972.49792	55.39015	1492.60352	-106.79652	135.25670	1293.24963	-869.70233	209.09637	1283.41040	55.07324	287.43881	-4.60497	535.89630	-6.57108	17.94871	-610.96655	278.96606	48.79747	-1085.34985	90.57858	-0.92520
438	3.642	971.58527	54.55294	1495.32654	-104.82430	135.51595	1298.41760	-868.65259	209.31895	1287.73450	29.55865	289.22723	-4.40655	574.39642	-6.53125	18.62503	-584.28961	274.39923	49.19543	-1110.15430	91.81427	-0.62036
439	3.650	970.72491	53.68698	1497.96436	-102.69589	135.93961	1303.44214	-867.63531	209.07120	1292.06567	3.88464	290.90948	-4.25797	611.96307	-9.19775	22.41818	-559.11462	271.65259	49.59417	-1134.16919	92.74458	0.16967
440	3.658	969.92102	52.75258	1500.47449	-100.45769	136.56885	1308.18848	-866.68713	208.50314	1296.18823	-21.69043	292.77454	-3.90275	647.88525	-13.61992	28.54854	-535.61292	270.67722	49.49688	-1156.81653	93.39765	1.77879
441	3.667	969.16400	51.73271	1502.81372	-98.17155	137.39812	1312.52661	-865.86554	207.77002	1299.90454	-46.72467	294.93427	-2.97621	679.88428	-17.74859	34.51235	-514.08826	271.25995	48.44342	-1177.66370	93.85417	4.09873
442	3.675	968.43311	50.63626	1504.94849	-95.91048	138.36487	1316.33789	-865.23816	207.00670	1303.05627	-70.65002	297.34717	-1.08502	704.49817	-20.02557	37.37466	-494.78632	273.15909	46.11436	-1196.66040	94.15600	6.54553
443	3.683	967.69391	49.48109	1506.85388	-93.74284	139.36241	1319.52759	-864.82697	206.32552	1305.54785	-92.97491	299.99011	2.03752	719.31335	-20.51249	35.63858	-477.80798	276.22192	42.39248	-1214.19531	94.21239	8.58984
444	3.692	966.90265	48.28022	1508.50525	-91.71901	140.27361	1322.03247	-864.55817	205.80745	1307.35339	-113.51587	302.86823	6.41961	725.17456	-20.16938	30.02428	-463.13696	280.41455	37.36631	-1231.07178	93.76807	10.43682
445	3.700	966.01575	47.04023	1509.88367	-89.86378	141.00049	1323.81860	-864.28430	205.47260	1308.49805	-132.37207	305.94516	11.95622	725.63867	-19.52630	22.71315	-450.70825	285.72586	31.26283	-1248.21289	92.60396	13.19207
446	3.708	964.99658	45.76206	1510.98401	-88.17269	141.47952	1324.86987	-863.86011	205.27888	1309.03625	-149.60986	309.12634	18.61342	724.08588	-18.58834	15.94440	-440.53491	292.11121	24.35638	-1265.85376	90.98967	18.18936
447	3.717	963.82648	44.43834	1511.80615	-86.61179	141.69595	1325.17554	-863.20038	205.17352	1309.04370	-164.84814	312.32022	26.57087	721.54651	-17.53573	10.98840	-432.85828	299.56284	16.91225	-1282.74365	89.85561	25.69271
448	3.725	962.51569	43.05752	1512.34448	-85.13041	141.69197	1324.72693	-862.29205	205.14339	1308.61035	-177.03516	315.44989	36.21211	716.92706	-16.83683	7.84791	-428.19574	308.12213	9.22954	-1296.28162	90.27631	34.09687
449	3.733	961.09772	41.61447	1512.58911	-83.68554	141.55020	1323.52588	-861.17450	205.22342	1307.81567	-184.69690	318.41385	47.79075	708.69604	-16.70517	5.66319	-427.20142	317.75226	1.87184	-1303.79468	92.65392	40.75479
450	3.742	959.61707	40.10308	1512.53345	-82.25967	141.35898	1321.59607	-859.90814	205.46933	1306.69727	-186.65137	321.12921	60.83156	696.23322	-16.73196	3.68638	-430.27972	328.11429	-4.14905	-1304.15283	96.43510	43.74493
451	3.750	958.12451	38.50061	1512.18445	-80.86469	141.18657	1318.98865	-858.55731	205.91211	1305.24048	-182.76324	323.58783	73.94949	679.93396	-16.23120	1.90306	-437.18042	338.36978	-7.85805	-1298.29382	100.60167	42.85771
452	3.758	956.67401	36.78207	1511.56079	-79.53235	141.07709	1315.77405	-857.19678	206.52054	1303.39856	-174.05310	325.79440	85.53913	660.49707	-14.91221	0.61135	-447.47589	347.35248	-9.28946	-1288.16406	104.25831	39.22017
453	3.767	955.32379	34.94847	1510.68372	-78.30053	141.05054	1312.02930	-855.91742	207.19757	1301.12390	-162.00531	327.66776	94.68326	638.51672	-13.02096	-0.12353	-461.67493	354.15729	-9.55154	-1275.29480	106.82986	34.30652
454	3.775	954.13953	33.02978	1509.57556	-77.21385	141.09955	1307.83313	-854.81451	207.80942	1298.39343	-147.76331	329.07202	101.43322	614.70715	-10.90154	-0.44279	-480.64520	358.62762	-9.68178	-1260.18042	108.03008	29.16860
455	3.783	953.18817	31.07115	1508.26453	-76.33588	141.20265	1303.27197	-853.96704	208.22774	1295.22437	-131.82019	329.93799	106.43111	589.97040	-8.70226	-0.53783	-503.74182	361.33875	-9.89708	-1242.46997	107.84372	24.17638
456	3.792	952.53223	29.11534	1506.78992	-75.75367	141.35400	1298.43823	-853.42114	208.36832	1291.67993	-114.19769	330.29022	110.37184	565.04364	-6.47454	-0.59756	-528.90686	363.15042	-9.98591	-1221.64429	106.53710	19.23840
457	3.800	952.22681	27.18200	1505.20288	-75.56789	141.58591	1293.42822	-853.18652	208.21562	1287.86377	-94.83630	330.16132	113.68291	540.28558	-4.27203	-0.76340	-554.37799	364.70474	-9.88676	-1197.79419	104.57807	14.34559
458	3.808	952.30042	25.27594	1503.55701	-75.87135	141.97188	1288.34973	-853.24402	207.82716	1283.90967	-73.88477	329.51718	116.47150	515.77240	-2.12993	-1.09385	-579.43353	366.25388	-9.75686	-1171.91626	102.56989	9.97634
459	3.817	952.72888	23.42714	1501.90186	-76.72108	142.60280	1283.33752	-853.56000	207.31125	1279.97595	-51.67664	328.28107	118.62865	491.45062	-0.10031	-1.55228	-604.03259	367.81104	-9.75977	-1145.36707	101.19691	6.84150
460	3.825	953.43066	21.70004	1500.29761	-78.11404	143.54019	1278.55017	-854.11053	206.78598	1276.22937	-28.51831	326.42480	119.98364	467.23413	1.73258	-2.02091	-628.34015	369.35507	-9.92258	-1118.86353	100.87377	5.27514
461	3.833	954.27875	20.15642	1498.84070	-79.97942	144.76964	1274.14587	-854.90289	206.34453	1272.81091	-4.54102	324.00812	120.42297	443.06207	3.34499	-2.37487	-652.50616	370.91858	-10.13392	-1092.00049	101.42422	5.06795
462	3.842	955.11200	18.81883	1497.66431	-82.19431	146.18600	1270.25439	-855.96252	206.04095	1269.79663	20.32117	321.12088	119.91128	418.91235	4.84155	-2.58922	-676.62561	372.53589	-10.25077	-1063.79590	102.37132	5.75952
463	3.850	955.75739	17.66292	1496.91602	-84.61295	147.64075	1266.96985	-857.27509	205.89169	1267.18994	46.25043	317.79413	118.41866	394.77307	6.38573	-2.75689	-700.75146	374.18536	-10.22989	-1033.61035	103.45680	6.91042
464	3.858	956.06512	16.64174	1496.72754	-87.09357	149.02934	1264.35974	-858.73291	205.88025	1264.95410	73.44312	313.98065	115.86105	370.62622	8.05927	-2.97947	-724.91553	375.82703	-10.16023	-1001.47833	104.77170	8.26378
465	3.867	955.93524	15.72310	1497.18494	-89.51453	150.33601	1262.47559	-860.15143	205.95580	1263.05603	102.06543	309.65881	112.16956	346.48376	9.83578	-3.25747	-749.13184	377.46100	-10.16817	-967.81989	106.55680	9.80191
466	3.875	955.32813	14.91343	1498.31116	-91.77644	151.59827	1261.35339	-861.35199	206.03601	1261.48901	132.21869	304.93927	107.42652	322.38629	11.66616	-3.49902	-773.39545	379.12030	-10.29060	-933.13470	108.96732	11.59093
467	3.883	954.26276	14.25096	1500.07581	-93.79086	152.84433	1261.00500	-862.23816	206.04382	1260.27893	163.90286	300.00568	101.88684	298.31348	13.51454	-3.60636	-797.69922	380.80692	-10.44735	-897.90582	112.00655	13.56241
468	3.892	952.80212	13.76430	1502.41565	-95.46742	154.06859	1261.41321	-862.80878	205.94244	1259.49084	197.04480	294.95917	95.84529	274.16046	15.36259	-3.54783	-822.04675	382.47470	-10.52849	-862.55994	115.62728	15.51886
469	3.900	951.03534	13.43467	1505.25110	-96.71371	155.24426	1262.53723	-863.10583	205.70990	1259.22913	231.56638	289.72015	89.48924	249.83260	17.20084	-3.37615	-846.44843	384.09283	-10.48407	-827.37634	119.72931	17.39497
470	3.908	949.06360	13.21447	1508.49463	-97.45094	156.33371	1264.32410	-863.14587	205.31638	1259.59766	267.40759	284.04553	82.88606	225.30476	18.99969	-3.17686	-870.91211	385.68387	-10.34100	-792.39453	124.03298	19.45901
471	3.917	946.98291	13.07060	1512.05713	-97.63419	157.29063	1266.71912	-862.88947	204.75772	1260.62952	304.47208	277.71173	76.12305	200.60866	20.74596	-2.99160	-895.42627	387.31665	-10.15327	-757.41479	128.13211	22.11884
472	3.925	944.87177	12.98700	1515.84790	-97.26347	158.06998	1269.67371	-862.26788	204.08376	1262.26575	342.53528	270.68658	69.42194	175.79008	22.46228	-2.80508	-919.94830	389.10446	-9.92754	-722.14984	131.75497	25.49124
473	3.933	942.78973	12.94787	1519.77576	-96.37845	158.63683	1273.14819	-861.24469	203.39035	1264.41016	381.17828	263.02222	63.05048	150.86372	24.17616	-2.60102	-944.43665	391.16467	-9.59587	-686.48712	134.93602	29.26109
474	3.942	940.78265	12.93870	1523.75391	-95.04245	158.96210	1277.10681	-859.86688	202.78647	1266.99902	419.82169	254.66299	57.13501	125.82048	25.93208	-2.39011	-968.91400	393.50055	-9.09859	-650.68707	137.89879	32.98572
475	3.950	938.89111	12.94664	1527.70459	-93.32654	159.02008	1281.50781	-858.25397	202.35292	1270.03040	457.88983	245.51382	51.58980	100.66377	27.76964	-2.17159	-993.49670	395.91290	-8.52592	-615.42114	140.80829	36.41644
476	3.958	937.15619	12.95842	1531.56018	-91.29745	158.80508	1286.29187	-856.53418	202.12805	1273.53162	495.00586	235.62447	46.18604	75.40782	29.66922	-1.92716	-1018.34058	398.13788	-8.10928	-581.62537	143.64647	39.48901
477	3.967	935.61713	12.96412	1535.26758	-89.00825	158.35106	1291.37109	-854.79736	202.11804	1277.50122	531.14478	225.27551	40.76360	50.04961	31.56274	-1.66734	-1043.52466	400.10361	-8.00787	-550.09827	146.25150	42.13640
478	3.975	934.31110	12.95219	1538.79114	-86.49976	157.72688	1296.62195	-853.09229	202.31158	1281.87231	566.75330	215.18054	35.66223	24.57054	33.37398	-1.43221	-1068.95361	401.95789	-8.11273	-521.10352	148.38977	44.22569
479	3.983	933.27710	12.90493	1542.10010	-83.82206	157.00754	1301.89099	-851.43994	202.70891	1286.49817	602.62927	206.73282	32.00943	-0.97711	35.05415	-1.23341	-1094.30493	403.92706	-7.94893	-494.47421	149.72662	45.66037
480	3.992	932.54700	12.80647	1545.15308	-81.05753	156.24176	1307.00647	-849.85486	203.34976	1291.14893	639.18744	201.51527	31.09018	-26.36330	36.55330	-0.98481	-1118.98926	406.21866	-6.66907	-470.09186	149.81648	46.42409
481	4.000	932.13379	12.64769	1547.89807	-78.31401	155.44559	1311.78735	-848.37372	204.30771	1295.54382	675.34363	199.94833	32.89897	-51.18925	37.75974	-0.48502	-1142.23462	408.93787	-3.37132	-448.10797	148.28064	46.45541
482	4.008	932.03217	12.42433	1550.28271	-75.69080	154.62683	1316.05652	-847.06531	205.64929	1299.40845	708.10284	200.58217	35.36958	-75.01578	38.57185	0.47408	-1163.40759	412.10614	2.29736	-428.79895	145.01007	45.56250
483	4.017	932.21863	12.13906	1552.26111	-73.25330	153.80139	1319.66345	-846.00269	207.37187	1302.53308	733.66809	201.26013	35.48653	-97.57265	38.96130	1.99241	-1182.31189	415.80060	9.96966	-412.40656	140.17844	43.54628
484	4.025	932.65247	11.80952	1553.79651	-71.03091	152.98735	1322.50537	-845.20825	209.35068	1304.81787	749.66772	200.91322	31.49929	-118.95039	38.87047	4.13721	-1199.13916	420.10413	19.15955	-399.07578	134.12180	40.37108
485	4.033	933.28271	11.47175	1554.85840	-69.02095	152.20557	1324.53271	-844.61597	211.33757	1306.29297	756.86340	199.92841	24.12355	-139.49815	38.17141	7.13519	-1214.22461	424.78387	29.82389	-388.84094	127.21695	36.18592
486	4.042	934.05701	11.16232	1555.41516	-67.19217	151.48367	1325.73682	-844.09039	213.02286	1307.08899	758.59576	199.15979	15.70313	-159.28462	36.75182	11.56782	-1227.88892	429.06656	42.08911	-381.62885	119.75410	31.25518
487	4.050	934.92950	10.89195	1555.43970	-65.49785	150.84395	1326.12939	-843.49005	214.12982	1307.36511	758.22021	199.09261	8.47546	-177.40771	34.48356	18.45388	-1240.28674	431.95074	55.41280	-377.28873	111.82943	25.89722
488	4.058	935.86908	10.64547	1554.92041	-63.89698	150.29074	1325.73108	-842.72009	214.49187	1307.24854	756.90784	199.73537	3.50817	-191.85081	31.11966	28.71554	-1251.11401	432.93839	68.14825	-375.70764	103.40480	20.38298
489	4.067	936.85992	10.40638	1553.86572	-62.36713	149.81332	1324.56970	-841.74652	214.07861	1306.81775	753.59106	200.82565	0.63479	-200.45506	26.48859	42.03369	-1259.45020	432.31805	78.23471	-376.93524	94.56486	14.84558
490	4.075	937.90533	10.16966	1552.29895	-60.90361	149.39398	1322.68445	-840.58698	212.97755	1306.10925	746.59521	202.04153	-0.99010	-202.30959	20.84264	56.44328	-1264.10034	430.72504	84.42534	-381.10376	85.72624	9.45310
491	4.083	939.03766	9.93386	1550.25110	-59.51461	149.01245	1320.12439	-839.29968	211.35904	1305.12366	735.23987	203.15466	-2.09601	-198.05135	14.75948	69.51004	-1264.29663	428.72147	86.73868	-388.14169	77.60999	4.73419
492	4.092	940.31897	9.69154	1547.75281	-58.21789	148.65591	1316.94336	-837.97961	209.43564	1303.83533	720.06543	204.09393	-2.93166	-189.01768	8.68559	79.86176	-1260.18604	426.70184	85.97264	-397.73813	71.07188	1.41832
493	4.100	941.82983	9.41890	1544.82727	-57.03758	148.33701	1313.20129	-836.74762	207.41791	1302.20422	701.88751	204.94772	-3.54927	-176.48489	2.73349	87.58871	-1252.60388	424.90811	83.07375	-409.91489	66.82166	-0.24499
494	4.108	943.65826	9.06462	1541.49255	-56.00377	148.09187	1308.96277	-835.71136	205.48868	1300.18774	681.15698	205.90576	-4.03792	-161.41881	-3.17522	93.59056	-1242.31616	423.50323	78.75723	-425.47247	65.02699	-0.77291
495	4.117	945.88684	8.56114	1537.77161	-55.15673	147.94382	1304.29736	-834.92059	203.80118	1297.76086	658.28314	207.10330	-4.45802	-144.44536	-9.11277	98.75537	-1229.45654	422.65344	73.39014	-445.22583	65.15643	-0.95927
496	4.125	948.57776	7.85808	1533.69312	-54.55163	147.86568	1299.28442	-834.36707	202.47137	1294.93140	634.01196	208.50237	-4.81354	-125.96927	-15.02574	103.49522	-1213.51953	422.54083	67.14664	-468.70209	66.36607	-1.28518
497	4.133	951.76013	6.94456	1529.28320	-54.25974	147.77513	1294.02222	-834.02911	201.56561	1291.74731	609.19263	209.97556	-5.10886	-106.35274	-20.73671	107.74071	-1193.76123	423.26193	60.34962	-494.11511	68.03541	-1.79700
498	4.142	955.41541	5.83880	1524.56396	-54.36318	147.56868	1288.63477	-833.91162	201.10487	1288.30847	584.39111	211.47792	-5.36575	-85.93590	-26.06276	111.24503	-1169.79028	424.63672	53.76080	-519.67328	69.88946	-2.32913
499	4.150	959.46722	4.56157	1519.56445	-54.93965	147.17288	1283.27576	-834.05426	201.07008	1284.77771	559.83264	213.07402	-5.60037	-64.87706	-30.86539	113.83059	-1142.12097	426.09537	48.54943	-544.57489	71.80576	-2.73905
500	4.158	963.78992	3.12703	1514.33276	-56.04217	146.57718	1278.12170	-834.51343	201.39572	1281.35327	535.53528	214.81851	-5.82250	-43.04881	-34.99373	115.38288	-1112.37561	426.80643	45.70720	-568.89545	73.70692	-3.00965
501	4.167	968.22382	1.55235	1508.94702	-57.68500	145.83571	1273.35596	-835.32623	201.97566	1278.20740	511.42392	216.68163	-6.03290	-20.15675	-38.34376	115.75648	-1082.80383	426.04169	45.17700	-592.95154	75.58389	-3.22524
502	4.175	972.58685	-0.13341	1503.52332	-59.83706	145.04561	1269.15112	-836.47913	202.68883	1275.42847	487.41992	218.58969	-6.21873	4.05263	-40.98430	114.77052	-1055.12183	423.53214	45.73123	-616.89630	77.47488	-3.46965
503	4.183	976.69061	-1.88424	1498.21838	-62.42121	144.30943	1265.64771	-837.91180	203.42413	1272.99829	463.47302	220.47998	-6.39382	29.70143	-43.12556	112.31293	-1029.49609	419.49438	45.95949	-640.75153	79.38853	-3.73015
504	4.192	980.36584	-3.64467	1493.21545	-65.32452	143.69858	1262.93542	-839.55133	204.10745	1270.82214	439.54041	222.32478	-6.59320	56.82361	-45.00982	108.44424	-1004.64746	414.33292	45.21291	-664.57092	81.28212	-3.91911
505	4.200	983.48962	-5.37019	1488.69336	-68.41812	143.23018	1261.04749	-841.33612	204.74249	1268.80859	415.60516	224.16367	-6.79485	85.44865	-46.87589	103.37987	-978.93518	408.33667	43.62523	-688.45410	83.08149	-3.99547
506	4.208	986.00409	-7.03413	1484.79468	-71.57633	142.86305	1259.97009	-843.21692	205.41756	1266.94397	391.70151	226.08652	-6.92614	115.65468	-48.94952	97.40858	-951.42139	401.59076	41.64186	-712.46631	84.71251	-4.00314
507	4.217	987.91516	-8.62125	1481.61072	-74.68732	142.52074	1259.66028	-845.13977	206.23608	1265.30872	367.86142	228.09497	-6.96103	147.50642	-51.35779	90.83585	-922.14203	394.07300	39.69017	-736.59790	86.18390	-3.98550
508	4.225	989.26691	-10.13036	1479.18201	-77.65182	142.13362	1260.06018	-847.01831	207.24280	1264.04175	344.05759	230.02319	-6.93254	180.93922	-54.01471	83.90996	-891.64044	385.76401	38.08044	-760.80670	87.61138	-3.93393
509	4.233	990.11346	-11.57615	1477.50098	-80.37698	141.67509	1261.10901	-848.72198	208.41823	1263.28467	320.21906	231.67477	-6.88216	215.80287	-56.64651	76.74313	-860.43506	376.67505	37.01826	-785.08765	89.13387	-3.83871
510	4.242	990.51025	-12.97914	1476.51892	-82.77615	141.16747	1262.75452	-850.09900	209.69926	1263.13489	296.23889	232.99757	-6.85035	252.00630	-58.94076	69.34198	-828.87134	366.88766	36.68866	-809.45471	90.85596	-3.73423
511	4.250	990.50983	-14.35668	1476.16370	-84.77334	140.65596	1264.95508	-851.02704	210.99661	1263.62598	271.97296	234.15277	-6.83617	289.51495	-60.63908	61.72803	-797.21851	356.63513	37.30407	-833.88232	92.77988	-3.65605
512	4.258	990.15527	-15.71740	1476.35852	-86.30593	140.18350	1267.67432	-851.46759	212.23308	1264.74121	247.36206	235.44243	-6.77346	328.21472	-61.58709	54.01973	-765.73242	346.26215	38.94582	-858.34216	94.74545	-3.58380
513	4.267	989.48364	-17.05195	1477.02991	-87.32891	139.78516	1270.87854	-851.47681	213.37413	1266.44104	222.52460	237.09888	-6.59403	367.85162	-61.80127	46.45570	-734.63208	336.00226	41.23913	-882.84265	96.54581	-3.43677
514	4.275	988.53815	-18.33334	1478.10498	-87.81998	139.48393	1274.53662	-851.17078	214.41469	1268.68115	197.61029	239.13297	-6.26536	408.10535	-61.42480	39.35521	-704.10687	325.83295	43.26511	-907.40314	98.11257	-3.12073
515	4.283	987.37439	-19.53889	1479.50830	-87.77935	139.27946	1278.61890	-850.68298	215.35590	1271.42517	172.66412	241.34196	-5.82501	448.66882	-60.61090	33.00187	-674.41174	315.62314	44.08029	-932.08154	99.55563	-2.61434
516	4.292	986.05475	-20.66728	1481.16479	-87.22749	139.14513	1283.08789	-850.12646	216.19223	1274.66016	147.67450	243.44818	-5.39288	489.24524	-59.52793	27.55489	-645.92206	305.39163	43.45010	-956.99646	101.03088	-1.98617
517	4.300	984.63818	-21.73602	1483.00220	-86.20773	139.04503	1287.88538	-849.56506	216.88669	1278.39392	122.62231	245.32707	-5.05473	529.49634	-58.45386	23.11748	-618.96783	295.43381	41.94539	-982.17511	102.63188	-1.36016
518	4.308	983.17749	-22.77320	1484.95044	-84.78462	138.96324	1292.91931	-849.00201	217.35880	1282.61011	97.47818	247.07867	-4.79076	569.06012	-57.82735	19.99711	-593.52490	286.26270	40.32973	-1007.43359	104.39877	-0.90687
519	4.317	981.72021	-23.80653	1486.94165	-83.03139	138.92099	1298.06226	-848.39233	217.52426	1287.21704	72.21808	248.84323	-4.56354	607.69910	-58.20517	18.97218	-569.15540	278.43945	39.04146	-1032.54395	106.23753	-0.70350
520	4.325	980.30621	-24.85168	1488.91162	-81.02322	138.96086	1303.16785	-847.68701	217.34682	1292.04260	46.84216	250.64819	-4.37865	645.32397	-60.03389	21.04102	-545.38947	272.41998	38.17341	-1057.29736	107.85316	-0.54447
521	4.333	978.96228	-25.90881	1490.80237	-78.84166	139.11871	1308.09326	-846.88641	216.84573	1296.86145	21.40588	252.45213	-4.21665	681.53796	-63.13625	26.29847	-522.19623	268.44153	37.56847	-1081.23645	108.92357	0.01166
522	4.342	977.69342	-26.97355	1492.56726	-76.57510	139.41434	1312.71606	-846.05945	216.06671	1301.42236	-3.90033	254.24939	-3.91491	714.82251	-66.32821	32.84232	-500.09998	266.45813	36.80716	-1103.68140	109.33727	1.33631
523	4.350	976.47375	-28.05567	1494.17151	-74.31281	139.84909	1316.93103	-845.31232	215.05963	1305.47339	-28.70343	256.11368	-3.11819	742.09448	-68.04298	37.35904	-479.84454	266.20538	35.30873	-1124.24487	109.30770	3.34819
524	4.358	975.25446	-29.18239	1495.58655	-72.13510	140.39444	1320.63770	-844.73260	213.87923	1308.80469	-52.53027	258.17868	-1.40364	759.88611	-67.63181	37.26423	-461.92560	267.35913	32.62400	-1143.17627	109.17768	5.49316
525	4.367	973.98535	-30.38030	1496.78418	-70.10215	140.98178	1323.73962	-844.34485	212.59085	1311.30017	-74.97192	260.58160	1.49301	767.17334	-65.67502	32.33112	-446.41760	269.66663	28.66618	-1161.21375	108.87834	7.35480
526	4.375	972.62677	-31.65730	1497.73694	-68.24828	141.51086	1326.15698	-844.09967	211.27351	1312.95544	-95.77771	263.39053	5.58473	766.77094	-63.07249	24.59783	-433.14374	273.00717	23.68059	-1179.19629	107.71616	9.33508
527	4.383	971.15167	-33.00089	1498.42224	-66.57884	141.88498	1327.83862	-843.89441	210.02295	1313.85046	-114.82141	266.53839	10.72908	763.08984	-60.30034	16.99676	-421.93182	277.40216	18.06437	-1197.67285	105.14056	12.56332
528	4.392	969.54889	-34.38512	1498.82446	-65.07205	142.04726	1328.76245	-843.61108	208.95070	1314.11060	-131.98547	269.86121	16.79690	758.98151	-57.40901	11.64487	-412.78339	282.96832	12.22347	-1216.46960	101.73264	17.98834
529	4.400	967.82837	-35.77405	1498.93188	-63.69246	141.98914	1328.92578	-843.15436	208.17207	1313.87683	-146.95374	273.27560	23.91839	754.76434	-54.32530	8.77267	-405.94849	289.84195	6.51503	-1234.23169	98.95102	25.42848
530	4.408	966.01984	-37.13315	1498.73352	-62.40464	141.74144	1328.33215	-842.47607	207.77577	1313.27795	-158.92029	276.83490	32.65112	749.04395	-51.04955	7.07687	-401.94354	298.12582	1.25236	-1248.48462	97.83881	33.32095
531	4.417	964.16571	-38.45608	1498.21765	-61.17861	141.36249	1326.98511	-841.58313	207.78531	1312.40259	-166.54541	280.54089	43.58858	740.07794	-47.75167	5.31324	-401.49829	307.74396	-3.23798	-1256.76025	98.26994	39.47558
532	4.425	962.31714	-39.77243	1497.37720	-59.99768	140.91809	1324.90100	-840.53265	208.14781	1311.28064	-168.59631	284.24142	56.46358	727.02295	-44.75674	3.39198	-405.27734	318.12900	-6.57724	-1258.17700	99.29990	42.39953
533	4.433	960.53906	-41.11694	1496.21204	-58.87316	140.46352	1322.12512	-839.42175	208.76210	1309.88818	-164.89337	287.76367	69.74295	710.22278	-42.27947	1.81760	-413.37738	328.08862	-8.49989	-1253.85242	99.93531	42.01529
534	4.442	958.91449	-42.49687	1494.72546	-57.84925	140.04492	1318.73438	-838.37866	209.50851	1308.17395	-156.45740	291.01620	81.40132	690.44366	-40.23399	0.78141	-425.33838	336.26556	-9.13690	-1245.67847	99.58253	39.25044
535	4.450	957.53784	-43.89685	1492.92371	-56.98866	139.70576	1314.82690	-837.54810	210.25775	1306.08813	-144.67944	293.94888	90.17693	668.28137	-38.37125	0.14025	-441.00049	341.94547	-9.00060	-1234.87256	98.04958	35.21589
536	4.458	956.50336	-45.31141	1490.82031	-56.35637	139.48085	1310.50659	-837.06665	210.87825	1303.59570	-130.54633	296.53503	96.10917	644.36133	-36.48093	-0.26017	-460.67297	345.41162	-8.65984	-1221.54102	95.39244	30.65842
537	4.467	955.89697	-46.75617	1488.43359	-56.01766	139.39134	1305.87280	-837.03650	211.25980	1300.68176	-114.52423	298.77921	100.07229	619.53723	-34.49797	-0.51404	-483.93243	347.52484	-8.48080	-1205.17395	91.77887	25.85288
538	4.475	955.78656	-48.24375	1485.77832	-56.04144	139.45163	1301.01074	-837.50610	211.34656	1297.36426	-96.76941	300.64282	102.97893	594.60907	-32.47827	-0.71854	-509.14929	349.07526	-8.56075	-1185.44507	87.45987	20.90207
539	4.483	956.20715	-49.76874	1482.86938	-56.50014	139.68123	1295.99329	-838.45709	211.15686	1293.71716	-77.36255	302.02267	105.36545	569.99030	-30.48209	-0.97376	-534.64209	350.47714	-8.81638	-1162.80139	82.91586	16.09356
540	4.492	957.14911	-51.32161	1479.73779	-57.46815	140.11798	1290.89771	-839.80322	210.77130	1289.88318	-56.50073	302.86084	107.42265	545.68555	-28.56359	-1.31350	-559.64850	351.84210	-9.14267	-1138.50244	78.95496	11.91206
541	4.500	958.55499	-52.89666	1476.44409	-59.00936	140.82730	1285.83350	-841.42157	210.29590	1286.06116	-34.50903	303.14960	109.10886	521.52820	-26.79910	-1.68833	-584.15747	353.20096	-9.46425	-1113.95776	76.36314	8.82212
542	4.508	960.31964	-54.47636	1473.07556	-61.14767	141.88416	1280.95105	-843.20984	209.81749	1282.46851	-11.68744	302.80371	110.23022	497.42322	-25.20602	-2.03007	-608.38403	354.62085	-9.69260	-1089.77222	75.23595	7.17449
543	4.517	962.29578	-56.01472	1469.74377	-63.84005	143.31526	1276.42065	-845.13019	209.37094	1279.28687	11.82605	301.68106	110.57350	473.38855	-23.70957	-2.29551	-632.49426	356.13647	-9.75583	-1065.42456	74.85192	7.16240
544	4.525	964.30621	-57.44282	1466.58850	-66.97884	145.04297	1272.40186	-847.19348	208.94106	1276.62073	36.09167	299.75290	109.99660	449.43823	-22.22224	-2.46566	-656.55066	357.70560	-9.67629	-1039.92554	74.44348	8.59765
545	4.533	966.16229	-58.69129	1463.77783	-70.42299	146.89534	1269.02246	-849.38861	208.49515	1274.49634	61.32007	297.13055	108.39705	425.52301	-20.69899	-2.56382	-680.55481	359.28622	-9.56100	-1012.65039	73.92570	10.81909
546	4.542	967.69202	-59.71305	1461.49231	-74.03194	148.68950	1266.37292	-851.62482	208.00304	1272.87964	87.76944	293.93677	105.68798	401.60785	-19.12139	-2.67959	-704.51941	360.87012	-9.51054	-983.51233	73.75874	13.08608
547	4.550	968.77307	-60.49787	1459.89453	-77.68158	150.31757	1264.50281	-853.75092	207.43686	1271.67786	115.61151	290.26852	101.86961	377.72083	-17.46771	-2.90331	-728.49078	362.43909	-9.55541	-952.68567	74.37957	15.08145
548	4.558	969.34943	-61.06768	1459.09180	-81.26384	151.77090	1263.42004	-855.62604	206.78519	1270.74683	144.85510	286.23166	97.08364	353.88977	-15.71340	-3.20406	-752.51373	363.97241	-9.65495	-920.49768	75.96450	16.93711
549	4.567	969.42114	-61.45820	1459.11804	-84.67843	153.10538	1263.09570	-857.17633	206.05840	1269.95020	175.40820	281.90094	91.56714	330.08057	-13.86233	-3.43513	-776.60107	365.50235	-9.72240	-887.44568	78.56310	18.82792
550	4.575	969.02136	-61.70799	1459.94312	-87.82524	154.38161	1263.47632	-858.39954	205.24384	1269.25562	207.18140	277.28528	85.56909	306.21478	-11.96526	-3.48685	-800.74170	367.10352	-9.68147	-854.08521	82.14865	20.72291
551	4.583	968.19672	-61.84843	1461.49438	-90.60446	155.61797	1264.49768	-859.32117	204.27831	1268.77161	240.10019	272.34949	79.27563	282.23010	-10.07850	-3.39252	-824.92554	368.81030	-9.53657	-820.90826	86.49728	22.57088
552	4.592	966.99976	-61.88901	1463.67603	-92.92584	156.78177	1266.09534	-859.95483	203.10521	1268.67163	274.07407	267.02100	72.78669	258.08441	-8.23641	-3.26232	-849.14844	370.58356	-9.36795	-788.25684	91.19525	24.57513
553	4.600	965.49182	-61.82550	1466.38147	-94.72020	157.80905	1268.21619	-860.31421	201.73265	1269.09021	309.00305	261.19635	66.19634	233.71938	-6.46783	-3.14147	-873.40881	372.36404	-9.24518	-756.24475	95.83658	27.11703
554	4.608	963.74298	-61.66542	1469.50049	-95.94538	158.63022	1270.82690	-860.44897	200.21925	1270.08167	344.77899	254.76758	59.66476	209.11324	-4.76743	-2.98460	-897.70734	374.11292	-9.16296	-724.76428	100.26025	30.31858
555	4.617	961.82068	-61.42875	1472.92529	-96.58671	159.19022	1273.91614	-860.45831	198.63908	1271.63586	381.23224	247.67340	53.38966	184.34126	-3.07551	-2.75715	-922.03333	375.82169	-9.06038	-693.56531	104.62010	33.78440
556	4.625	959.78333	-61.12790	1476.56030	-96.65734	159.45546	1277.48608	-860.46191	197.06471	1273.71741	418.08624	239.96326	47.56308	159.49803	-1.32164	-2.49673	-946.37476	377.53687	-8.88391	-662.45605	109.16531	36.91029
557	4.633	957.68488	-60.76166	1480.32458	-96.20052	159.40630	1281.53760	-860.53760	195.55417	1276.30469	455.00775	231.74536	42.31290	134.60820	0.52602	-2.26064	-970.77881	379.32788	-8.63231	-631.61328	113.94778	39.37077
558	4.642	955.58112	-60.32516	1484.14307	-95.28785	159.03055	1286.05017	-860.66956	194.14789	1279.39783	491.69812	223.07033	37.62866	109.64577	2.43786	-2.05724	-995.36890	381.19940	-8.37684	-601.66522	118.73090	41.24054
559	4.650	953.52850	-59.82249	1487.94055	-94.00949	158.33179	1290.96362	-860.76215	192.88402	1282.98840	527.93298	214.06557	33.47194	84.58940	4.35287	-1.86270	-1020.25098	383.09070	-8.24350	-573.33508	123.10857	42.76465
560	4.658	951.57886	-59.27049	1491.64563	-92.46018	157.35056	1296.16260	-860.70898	191.81573	1287.02454	563.61169	205.32852	30.14228	59.43938	6.22716	-1.66569	-1045.41199	384.95789	-8.31219	-546.97290	126.69445	44.11810
561	4.667	949.77570	-58.68865	1495.19714	-90.72737	156.17506	1301.48096	-860.46002	191.01346	1291.39197	598.84808	198.07883	28.51157	34.19078	8.04301	-1.45675	-1070.71143	386.83112	-8.44747	-522.46057	129.19934	45.33248
562	4.675	948.15576	-58.09200	1498.54468	-88.89349	154.90662	1306.73096	-860.04810	190.54645	1295.91223	633.84393	193.60487	29.53098	8.84381	9.79943	-1.22025	-1095.85852	388.85541	-8.13373	-499.58884	130.34355	46.33429
563	4.683	946.74841	-57.49602	1501.64868	-87.05231	153.60255	1311.73608	-859.57123	190.45630	1300.35107	668.21985	192.20595	33.06595	-16.50629	11.48682	-0.94480	-1120.32849	391.24930	-6.50574	-478.50113	129.84026	46.93372
564	4.692	945.56781	-56.91246	1504.47766	-85.31119	152.27014	1316.34412	-859.14612	190.75050	1304.43799	700.13000	192.66618	37.23743	-41.58366	13.02591	-0.57125	-1143.44031	394.10672	-2.81030	-459.74780	127.57919	46.75345
565	4.700	944.60516	-56.33288	1507.00159	-83.76745	150.91028	1320.42212	-858.85962	191.41518	1307.90369	726.32501	193.11803	39.29123	-65.95685	14.24179	0.06106	-1164.65283	397.29660	2.98766	-443.93445	123.71776	45.32351
566	4.708	943.83069	-55.72763	1509.18848	-82.48130	149.54749	1323.85645	-858.74792	192.40518	1310.55054	743.90985	192.53111	37.38694	-89.20937	14.95499	1.14524	-1183.73535	400.63971	10.25133	-431.35059	118.50719	42.38428
567	4.717	943.20276	-55.07136	1511.00562	-81.46307	148.22925	1326.56445	-858.79871	193.59860	1312.32166	752.59082	191.20279	31.72528	-111.11839	15.10962	2.76946	-1200.67444	404.05487	18.40561	-421.88260	112.16633	38.12458
568	4.725	942.67645	-54.36646	1512.42334	-80.67265	147.01227	1328.50220	-858.95850	194.77007	1313.30249	755.02026	189.99841	24.14146	-131.70087	14.76701	4.87260	-1215.58582	407.40958	27.41131	-415.17947	104.92311	33.13225
569	4.733	942.20673	-53.63926	1513.41992	-80.03284	145.94379	1329.65649	-859.15082	195.64056	1313.65405	754.64075	189.51201	16.72643	-151.18898	13.95903	7.36887	-1228.76807	410.30331	37.50983	-410.94040	96.97626	28.05257
570	4.742	941.75208	-52.91653	1513.98303	-79.45898	145.04794	1330.03040	-859.30255	195.98164	1313.53687	753.20044	189.89113	10.73422	-169.86943	12.63207	10.41466	-1240.65662	412.13058	48.56851	-409.19897	88.47789	23.16740
571	4.750	941.28296	-52.20587	1514.10645	-78.88644	144.32309	1329.63489	-859.35303	195.68961	1313.06580	750.14050	191.05798	6.40297	-187.59019	10.72002	14.71807	-1251.42786	412.43378	59.55793	-410.39450	79.69554	18.26519
572	4.758	940.79181	-51.49646	1513.78516	-78.28271	143.74834	1328.49011	-859.24982	194.79092	1312.30017	743.84204	192.88379	3.32907	-203.21049	8.09825	21.45387	-1260.49927	411.23096	68.76552	-415.10742	71.09381	13.02347
573	4.767	940.29858	-50.77749	1513.01416	-77.64919	143.29553	1326.62537	-858.95868	193.40723	1311.25073	733.29395	195.14470	0.92504	-214.77232	4.55327	31.31869	-1266.60596	409.02151	74.72998	-423.58887	63.29216	7.63626
574	4.775	939.84796	-50.05516	1511.79297	-77.01406	142.93692	1324.07886	-858.48425	191.70932	1309.89233	718.80481	197.42917	-1.13473	-220.63670	0.10581	43.43046	-1268.65234	406.51468	76.94698	-435.50113	57.08419	3.01762
575	4.783	939.49988	-49.35187	1510.13452	-76.41888	142.64499	1320.90137	-857.87720	189.87160	1308.18970	701.33905	199.32388	-2.78724	-220.51530	-4.71099	55.53053	-1266.44287	404.32413	75.80113	-450.32968	53.25112	0.15748
576	4.792	939.32056	-48.69395	1508.06409	-75.90960	142.39371	1317.15845	-857.22131	188.04033	1306.11646	681.50177	200.75136	-3.91573	-215.30650	-9.22860	65.52956	-1260.47583	402.78873	72.12307	-468.12125	51.97734	-0.81599
577	4.800	939.37744	-48.10065	1505.60889	-75.53358	142.16345	1312.92346	-856.61426	186.31470	1303.66077	659.48999	201.98740	-4.57032	-206.20042	-13.24108	72.77322	-1251.27893	401.98206	66.79456	-489.30246	52.55190	-0.76844
578	4.808	939.73621	-47.57570	1502.79016	-75.33986	141.93996	1308.26709	-856.15375	184.74289	1300.82813	635.72412	203.31975	-4.88220	-194.13380	-17.01343	77.93638	-1239.07581	401.84778	60.62272	-513.48798	53.95295	-0.74493
579	4.817	940.45490	-47.11747	1499.62378	-75.38435	141.69943	1303.26050	-855.92596	183.35818	1297.65649	610.99622	204.80774	-5.00821	-179.78786	-20.85490	82.09537	-1223.84937	402.29446	54.54812	-539.09131	55.59731	-1.18973
580	4.825	941.57190	-46.74492	1496.12952	-75.73653	141.39557	1297.98853	-855.99841	182.21953	1294.22876	586.05371	206.38643	-5.10192	-163.72133	-24.85451	85.97672	-1205.64844	403.16034	49.76907	-564.46710	57.35632	-1.90800
581	4.833	943.09375	-46.49428	1492.33423	-76.47854	140.97084	1292.56152	-856.42133	181.39160	1290.66162	561.29236	208.05872	-5.25320	-146.43761	-28.88163	89.74953	-1184.96521	404.09760	47.23396	-589.00452	59.18788	-2.54171
582	4.842	944.99127	-46.38461	1488.27124	-77.69077	140.38289	1287.12219	-857.22943	180.90076	1287.07581	536.77527	209.86856	-5.50192	-128.34654	-32.69454	93.22772	-1162.78345	404.53821	46.84318	-613.00116	61.01901	-2.94836
583	4.850	947.20453	-46.40868	1483.98767	-79.42790	139.62448	1281.83899	-858.43030	180.72595	1283.57080	512.42578	211.76054	-5.85393	-109.59215	-36.05014	96.13061	-1140.12964	403.89380	47.46490	-636.91931	62.81006	-3.19332
584	4.858	949.65179	-46.55574	1479.54932	-81.69701	138.72702	1276.88928	-859.99445	180.81125	1280.21545	488.20691	213.68460	-6.19995	-89.94521	-38.77452	98.15274	-1117.54004	401.87323	47.87729	-660.96619	64.57237	-3.35501
585	4.867	952.23486	-46.82430	1475.04077	-84.45054	137.74425	1272.43848	-861.85718	181.09145	1277.05127	464.12119	215.72836	-6.36128	-68.98451	-40.82944	98.96475	-1094.86938	398.59302	47.50224	-685.13446	66.34188	-3.44582
586	4.875	954.83740	-47.22224	1470.56824	-87.59651	136.73268	1268.62317	-863.92944	181.52330	1274.09766	440.10544	217.90881	-6.34033	-46.39767	-42.32162	98.29281	-1071.49609	394.37543	46.37286	-709.36804	68.13575	-3.47607
587	4.883	957.32831	-47.76153	1466.26355	-91.01685	135.74316	1265.54028	-866.11462	182.08720	1271.35693	416.05234	220.05762	-6.35788	-22.09709	-43.42516	96.02689	-1046.79553	389.46115	44.79098	-733.64893	69.91489	-3.49733
588	4.892	959.57574	-48.44125	1462.28101	-94.58814	134.81381	1263.24170	-868.32452	182.76036	1268.81311	391.92218	222.00171	-6.58832	3.87465	-44.35751	92.30247	-1020.57031	383.87772	43.09010	-757.97150	71.63394	-3.56665
589	4.900	961.46838	-49.23459	1458.77710	-98.19830	133.96210	1261.73669	-870.49390	183.48164	1266.42480	367.74371	223.65569	-6.99528	31.48300	-45.37972	87.48901	-993.09888	377.52606	41.54809	-782.30884	73.30287	-3.69082
590	4.908	962.93384	-50.09534	1455.87939	-101.74538	133.18111	1260.99878	-872.57574	184.13402	1264.13208	343.54361	225.06491	-7.38387	60.74052	-46.67959	82.04221	-964.77649	370.35028	40.37142	-806.66309	74.95207	-3.81616
591	4.917	963.94727	-50.98498	1453.66528	-105.12234	132.44006	1260.97693	-874.49146	184.57416	1261.89490	319.34412	226.46429	-7.53801	91.63902	-48.26264	76.32083	-935.74207	362.41141	39.69942	-831.09216	76.62045	-3.88696
592	4.925	964.52319	-51.90042	1452.16125	-108.21075	131.70078	1261.60938	-876.09564	184.66980	1259.74512	295.14923	228.07159	-7.38814	124.11089	-49.98469	70.50084	-905.87201	353.86450	39.64222	-855.62787	78.37801	-3.89846
593	4.933	964.70007	-52.86466	1451.35071	-110.89449	130.94751	1262.83533	-877.23279	184.32393	1257.81299	270.88098	229.81763	-7.08314	158.08202	-51.62125	64.61642	-875.07043	344.92853	40.31628	-880.21124	80.25397	-3.87544
594	4.942	964.52948	-53.88873	1451.18335	-113.08090	130.20119	1264.59937	-877.84790	183.57753	1256.32996	246.40353	231.47214	-6.84815	193.50273	-52.89711	58.65248	-843.46918	335.88400	41.80499	-904.76636	82.15643	-3.80794
595	4.950	964.07166	-54.94993	1451.58899	-114.71428	129.50180	1266.85437	-878.06757	182.75786	1255.63086	221.63678	232.96082	-6.76203	230.29628	-53.55016	52.61047	-811.37476	327.02155	44.04335	-929.31836	83.93892	-3.62456
596	4.958	963.39124	-56.00195	1452.49048	-115.77728	128.87637	1269.55872	-878.15375	182.38965	1256.06348	196.63727	234.44357	-6.70558	268.30542	-53.44451	46.55412	-779.11066	318.46112	46.67479	-953.97083	85.56027	-3.26983
597	4.967	962.54761	-57.00093	1453.80505	-116.28189	128.32462	1272.67456	-878.30945	182.80760	1257.75244	171.56915	236.13550	-6.52623	307.29736	-52.59934	40.64128	-746.89740	310.06677	49.07161	-978.79169	87.15909	-2.80245
598	4.975	961.58887	-57.92187	1455.44629	-116.25401	127.83337	1276.16931	-878.52728	183.85965	1260.46179	146.56506	238.11230	-6.19538	346.99957	-51.10952	35.09102	-714.86511	301.66077	50.66739	-1003.77539	88.92542	-2.34358
599	4.983	960.55560	-58.75399	1457.33569	-115.72507	127.39151	1280.01489	-878.65710	185.03186	1263.77454	121.61423	240.25464	-5.80702	387.08759	-49.13466	30.10275	-683.18805	293.27750	51.32975	-1028.86768	90.87622	-1.94405
600	4.992	959.48938	-59.49035	1459.40454	-114.73805	126.99118	1284.17188	-878.57458	185.83980	1267.38196	96.61136	242.33780	-5.48897	427.13489	-46.96494	25.79908	-652.14648	285.19153	51.41707	-1054.01074	92.85116	-1.59939
601	5.000	958.43494	-60.12304	1461.58496	-113.35632	126.62659	1288.56897	-878.23651	186.06927	1271.17358	71.47107	244.22729	-5.29567	466.65869	-45.01852	22.25501	-622.05896	277.77115	51.49187	-1079.18530	94.71541	-1.34754
602	5.008	957.43402	-60.63929	1463.81201	-111.66019	126.29602	1293.09436	-877.64020	185.73622	1275.12646	46.16016	245.97273	-5.17219	505.27606	-43.83985	19.68908	-593.23132	271.30649	51.88774	-1104.34204	96.38464	-1.20562
603	5.017	956.51794	-61.02357	1466.02808	-109.73209	126.00982	1297.60571	-876.80896	184.95479	1279.18811	20.68848	247.68710	-5.04522	542.87341	-44.13606	18.71990	-565.97693	265.97305	52.46008	-1129.25220	97.71562	-1.02375
604	5.025	955.71002	-61.26930	1468.17651	-107.64626	125.79048	1301.95605	-875.80627	183.84941	1283.23657	-4.86792	249.43985	-4.87878	579.63507	-46.55984	20.25455	-540.61975	261.93860	52.72095	-1153.45068	98.58622	-0.46989
605	5.033	955.02911	-61.38610	1470.19775	-105.47412	125.65175	1306.02173	-874.74432	182.51776	1287.09363	-30.33179	251.27948	-4.59120	615.64624	-51.09884	24.65461	-517.44238	259.41135	52.13377	-1176.34570	99.01964	0.80555
606	5.042	954.48663	-61.39851	1472.03809	-103.29124	125.58484	1309.70703	-873.76440	181.02608	1290.55920	-55.37256	253.26010	-3.95837	650.01733	-56.60649	30.75089	-496.64832	258.54846	50.27795	-1197.48059	99.14508	2.82761
607	5.050	954.07715	-61.34277	1473.65979	-101.17225	125.55624	1312.93250	-872.98047	179.42642	1293.44873	-79.50110	255.44882	-2.63189	680.21936	-61.27967	35.94580	-478.38849	259.37161	46.89789	-1216.79785	99.11346	5.09500
608	5.058	953.77277	-61.25699	1475.03882	-99.17915	125.49471	1315.62524	-872.41962	177.77603	1295.63416	-102.22937	257.92920	-0.30721	702.86475	-63.92202	37.68033	-462.80310	261.79623	41.92311	-1234.72327	98.87852	7.00225
609	5.067	953.52844	-61.16691	1476.15613	-97.34815	125.29994	1317.71838	-872.00745	176.14287	1297.07446	-123.26855	260.78125	3.09672	716.10864	-64.53539	35.01202	-450.02759	265.70547	35.45576	-1252.06201	97.85522	8.66046
610	5.075	953.29553	-61.07766	1476.99402	-95.68048	124.89443	1319.15466	-871.60327	174.60869	1297.81738	-142.55176	264.08340	7.47063	721.36877	-63.62133	28.97099	-440.20685	271.01465	27.74535	-1269.68494	95.16151	11.24406
611	5.083	953.03827	-60.97986	1477.53699	-94.14614	124.26687	1319.88953	-871.05878	173.27116	1297.97205	-160.15271	267.89255	12.70219	722.11279	-61.59270	21.69525	-433.58649	277.72705	19.17390	-1287.92346	90.69861	16.27977
612	5.092	952.74127	-60.86931	1477.77356	-92.69711	123.47221	1319.89478	-870.26642	172.22635	1297.66638	-176.11816	272.20508	18.87047	720.95935	-58.98127	15.21168	-430.63513	285.87531	10.28671	-1305.88269	85.79028	24.21832
613	5.100	952.41003	-60.75968	1477.69519	-91.28165	122.60046	1319.15918	-869.18317	171.52997	1297.00598	-190.00897	276.99841	26.48970	718.07178	-56.41740	10.48869	-432.00500	295.30298	1.93393	-1321.25513	82.28516	33.47310
614	5.108	952.06824	-60.67485	1477.29553	-89.85957	121.73297	1317.68640	-867.83020	171.17683	1296.04883	-200.47137	282.23950	36.45330	711.90961	-54.22268	7.23258	-438.13214	305.40314	-4.69021	-1331.15332	81.11165	41.06225
615	5.117	951.75232	-60.63286	1476.56885	-88.41363	120.91235	1315.49219	-866.28076	171.12122	1294.80676	-205.67273	287.80243	49.14021	701.09326	-52.34531	4.67513	-448.74023	315.03845	-8.63380	-1333.72546	81.88379	44.53836
616	5.125	951.50684	-60.63550	1475.50940	-86.94916	120.14337	1312.60718	-864.64368	171.29449	1293.26868	-204.58240	293.45587	63.37951	685.53754	-50.58735	2.51833	-463.17676	322.94699	-10.10891	-1329.24890	83.57362	43.40180
617	5.133	951.38361	-60.66614	1474.11340	-85.48810	119.41955	1309.08228	-863.03625	171.60059	1291.43274	-197.77319	298.90240	76.73306	666.13666	-48.77010	0.93317	-481.34155	328.47705	-10.32705	-1319.59106	85.18956	38.92857
618	5.142	951.44196	-60.69871	1472.38708	-84.06973	118.75542	1304.99365	-861.55463	171.91557	1289.31775	-186.82898	303.80560	87.08113	643.96716	-46.83096	-0.00173	-503.25623	331.92682	-10.24714	-1306.65674	86.01274	33.03291
619	5.150	951.74506	-60.71655	1470.35632	-82.75771	118.19569	1300.43958	-860.26892	172.09743	1286.95129	-173.15698	307.92065	93.90813	620.04895	-44.82886	-0.44048	-527.80322	334.14264	-10.10684	-1291.32275	85.68771	27.13075
620	5.158	952.35223	-60.72161	1468.06323	-81.64376	117.79128	1295.53101	-859.23315	172.01434	1284.36023	-157.44440	311.24173	98.18326	595.36145	-42.83430	-0.58656	-553.18835	335.86542	-9.97261	-1273.49927	84.26090	21.69023
621	5.167	953.30878	-60.72276	1465.55139	-80.84374	117.57409	1290.38330	-858.48535	171.59064	1281.57520	-139.85974	313.91235	101.30521	570.60620	-40.87213	-0.63386	-578.33337	337.46924	-9.96219	-1252.90186	82.02991	16.67034
622	5.175	954.63586	-60.71689	1462.85938	-80.48684	117.56170	1285.11792	-858.04608	170.82594	1278.63440	-120.44238	316.01953	104.21199	546.03125	-38.95429	-0.77483	-603.07678	339.08725	-10.08594	-1229.80359	79.40597	12.16217
623	5.183	956.32159	-60.68301	1460.03186	-80.69620	117.77594	1279.86938	-857.93054	169.77472	1275.58911	-99.35303	317.54437	107.15433	521.60242	-37.08380	-1.12634	-627.56293	340.72516	-10.28321	-1205.11487	76.96330	8.49414
624	5.192	958.31464	-60.59121	1457.13123	-81.55999	118.24480	1274.78894	-858.16364	168.52441	1272.51025	-76.91455	318.40741	109.91910	497.27173	-35.24944	-1.62887	-651.87903	342.33270	-10.50332	-1179.65747	75.29255	5.95461
625	5.200	960.52716	-60.41013	1454.24060	-83.09237	118.98096	1270.03906	-858.78326	167.18823	1269.48169	-53.46802	318.48975	112.14767	473.06720	-33.43250	-2.08862	-676.06567	343.93222	-10.67957	-1153.42883	74.54301	4.61656
626	5.208	962.84381	-60.10693	1451.46570	-85.20332	119.94880	1265.77600	-859.82697	165.89430	1266.57935	-29.18787	317.69165	113.54813	449.01135	-31.60261	-2.36849	-700.18958	345.61682	-10.75834	-1125.74658	74.31630	4.34379
627	5.217	965.13513	-59.64989	1448.93616	-87.71535	121.04551	1262.13037	-861.29242	164.76344	1263.86060	-4.02704	315.99243	113.91212	425.03845	-29.74252	-2.51305	-724.31165	347.41162	-10.75978	-1096.07532	74.18474	4.86505
628	5.225	967.27094	-59.02281	1446.79810	-90.42596	122.13542	1259.19702	-863.08783	163.87805	1261.37024	22.17657	313.43457	113.03514	401.04333	-27.87874	-2.67649	-748.44122	349.29028	-10.72559	-1064.51819	74.10564	5.93935
629	5.233	969.13605	-58.23743	1445.19165	-93.16589	123.12588	1257.03687	-865.03271	163.24878	1259.14832	49.57471	310.07520	110.74246	377.00629	-26.05331	-2.95582	-772.54675	351.33508	-10.62775	-1031.54321	74.25702	7.52517
630	5.242	970.64996	-57.32507	1444.22485	-95.81858	124.00853	1255.68262	-866.92120	162.80940	1257.23853	78.28015	305.95349	106.99794	352.98340	-24.26907	-3.30952	-796.60077	353.67401	-10.40147	-997.51843	74.79655	9.67130
631	5.250	971.77753	-56.31409	1443.95447	-98.30902	124.83058	1255.14063	-868.58765	162.45764	1255.69946	108.37759	301.10123	101.95686	328.97913	-22.48911	-3.60246	-820.63898	356.19049	-10.07413	-962.63611	75.89296	12.22288
632	5.258	972.52319	-55.21076	1444.38708	-100.58220	125.63946	1255.38708	-869.92877	162.10446	1254.60339	139.91174	295.56622	95.94531	304.93921	-20.67564	-3.70756	-844.75153	358.53702	-9.77238	-927.11194	77.74497	14.78646
633	5.267	972.91455	-53.99857	1445.49133	-102.57703	126.44485	1256.37024	-870.88708	161.69788	1254.01318	172.87033	289.42294	89.39455	280.82190	-18.80860	-3.60528	-869.00012	360.49860	-9.57372	-891.24817	80.48878	17.00637
634	5.275	972.98773	-52.64906	1447.20886	-104.20840	127.20895	1258.02783	-871.42480	161.22505	1253.95923	207.14893	282.75595	82.71914	256.57910	-16.91151	-3.41099	-893.39313	362.09198	-9.45507	-855.29028	84.07169	18.85617
635	5.283	972.78302	-51.13021	1449.46057	-105.37575	127.86197	1260.30786	-871.51459	160.70303	1254.42932	242.54614	275.60297	76.18474	232.15492	-15.05958	-3.27710	-917.91870	363.35352	-9.39572	-819.27686	88.07435	20.72330
636	5.292	972.35065	-49.43062	1452.16125	-105.99228	128.33066	1263.17493	-871.14587	160.16003	1255.38611	278.83200	267.91928	69.90080	207.55293	-13.31496	-3.23452	-942.54114	364.32480	-9.41617	-782.98376	91.83432	23.12601
637	5.300	971.75421	-47.59104	1455.23608	-106.01071	128.55867	1266.60217	-870.34711	159.60831	1256.81409	315.77087	259.58374	63.93285	182.80733	-11.67145	-3.16055	-967.18225	365.24384	-9.48482	-746.05670	95.02296	26.21437
638	5.308	971.05939	-45.68732	1458.61987	-105.43227	128.50429	1270.56055	-869.22900	159.03313	1258.75305	353.07361	250.41270	58.35252	157.91866	-10.05585	-2.94476	-991.75781	366.49939	-9.46893	-708.36584	97.85538	29.62257
639	5.317	970.31250	-43.77018	1462.24084	-104.29897	128.13278	1275.00854	-867.98145	158.42923	1261.26453	390.37466	240.19661	53.14317	132.90822	-8.37860	-2.62218	-1016.26666	368.30292	-9.24950	-670.30615	100.54420	32.88457
640	5.325	969.53760	-41.84485	1466.00977	-102.67574	127.42486	1279.88293	-866.77686	157.84399	1264.36621	427.27350	228.78418	48.10966	107.84132	-6.61833	-2.29234	-1040.83386	370.48904	-8.89075	-632.72357	102.90982	35.85910
641	5.333	968.76404	-39.91503	1469.83044	-100.63472	126.38996	1285.09595	-865.67938	157.35538	1268.01184	463.47839	216.19733	42.97275	82.74635	-4.81802	-2.00134	-1065.61560	372.70462	-8.62897	-596.58594	104.65057	38.65894
642	5.342	968.04486	-37.99780	1473.62158	-98.25043	125.07397	1290.53003	-864.64612	157.02011	1272.11011	499.02609	202.73347	37.61281	57.59578	-2.99533	-1.75935	-1090.64148	374.78006	-8.59700	-562.69629	105.65378	41.29600
643	5.350	967.43329	-36.06884	1477.32532	-95.60484	123.55820	1296.03540	-863.58014	156.87794	1276.52710	534.42603	189.10521	32.36520	32.35057	-1.13097	-1.57795	-1115.72266	376.84952	-8.51967	-531.50531	105.93089	43.52830
644	5.358	966.95209	-34.03903	1480.90015	-92.79542	121.93716	1301.44250	-862.38965	156.98349	1281.07776	570.50891	176.61041	28.25709	6.99594	0.74298	-1.42942	-1140.40356	379.16739	-7.61610	-503.09689	105.38287	45.03151
645	5.367	966.59552	-31.82378	1484.30908	-89.93719	120.28784	1306.58765	-861.04602	157.38864	1285.53601	607.72845	166.89987	26.68848	-18.36983	2.49328	-1.22214	-1163.97900	381.89035	-4.85394	-477.38736	103.67097	45.64326
646	5.375	966.35541	-29.42779	1487.51404	-87.15237	118.65724	1311.32971	-859.60999	158.10878	1289.66394	645.08746	160.98140	28.20528	-43.42110	3.93887	-0.83256	-1185.72998	384.99127	0.40588	-454.31531	100.36222	45.40380
647	5.383	966.23456	-26.94563	1490.47632	-84.55079	117.06907	1315.54980	-858.19458	159.11990	1293.24915	679.66394	158.22543	31.31947	-67.65147	4.91578	-0.11009	-1205.23132	388.36505	7.97243	-433.87888	95.26390	44.38031
648	5.392	966.23676	-24.48976	1493.15894	-82.20904	115.53757	1319.14807	-856.90448	160.35292	1296.14392	707.61603	156.72310	32.96305	-90.65532	5.31364	1.10792	-1222.40967	391.95514	17.24560	-416.11520	88.56744	42.54550
649	5.400	966.34729	-22.13313	1495.52161	-80.15662	114.07810	1322.04419	-855.79932	161.67497	1298.29260	726.22278	154.89929	30.64778	-112.41200	5.08542	2.91224	-1237.40039	395.61395	27.93989	-401.11823	80.67440	39.84505
650	5.408	966.52112	-19.90014	1497.52588	-78.37509	112.71165	1324.18372	-854.88135	162.89355	1299.73474	735.50793	152.58156	24.29520	-133.25804	4.21048	5.34304	-1250.44458	398.80338	40.06995	-389.04166	71.97082	36.29020
651	5.417	966.69147	-17.77536	1499.14514	-76.81065	111.46058	1325.54333	-854.09009	163.79523	1300.58508	738.16162	150.48781	15.96118	-153.49727	2.66478	8.65810	-1261.79858	400.67282	53.21575	-380.02725	62.74076	31.98964
652	5.425	966.79108	-15.71301	1500.36230	-75.39568	110.33482	1326.12524	-853.31879	164.19443	1300.99182	737.67981	149.16750	8.16867	-172.79640	0.39568	13.65356	-1271.49658	400.67090	66.03366	-374.15756	53.19657	27.12630
653	5.433	966.77411	-13.66465	1501.16675	-74.06831	109.31891	1325.94421	-852.46533	163.97102	1301.08142	736.17969	148.67642	2.59538	-189.72072	-2.78084	21.53694	-1279.10022	398.92529	76.70126	-371.51569	43.48943	21.86467
654	5.442	966.63165	-11.61295	1501.56152	-72.78307	108.37161	1325.01929	-851.47504	163.10385	1300.91284	733.58258	148.85577	-0.40134	-202.06215	-7.22103	32.98940	-1283.72668	395.92624	83.88847	-372.27258	33.73351	16.28493
655	5.450	966.39465	-9.57223	1501.56226	-71.51889	107.44391	1323.37085	-850.34265	161.69272	1300.47192	728.45435	149.48993	-1.66467	-208.08131	-13.12963	47.08414	-1284.50073	392.14731	87.26477	-376.63834	24.21828	10.55146
656	5.458	966.12421	-7.56704	1501.18201	-70.28302	106.50513	1321.02625	-849.09369	159.93251	1299.69861	719.53247	150.29707	-2.40772	-207.54488	-20.15264	61.44315	-1281.19775	388.02240	87.27554	-384.61884	15.65448	5.26330
657	5.467	965.89911	-5.62146	1500.42407	-69.10227	105.55848	1318.02783	-847.76935	158.04579	1298.52136	706.71173	151.03508	-3.22405	-201.50795	-27.54116	73.75443	-1274.39465	383.97894	84.71297	-395.93146	9.07806	1.36840
658	5.475	965.80603	-3.76093	1499.28882	-68.00892	104.63465	1314.43823	-846.42059	156.22626	1296.88245	690.71924	151.64934	-4.04370	-191.34917	-34.72651	83.11490	-1264.87354	380.39139	80.38486	-410.49039	5.28888	-0.61027
659	5.483	965.93451	-2.01070	1497.78027	-67.03146	103.76698	1310.33484	-845.11182	154.62154	1294.75354	672.08899	152.29814	-4.70216	-178.17223	-41.59512	90.03885	-1252.91028	377.57089	74.84360	-428.74966	4.23634	-1.10213
660	5.492	966.36725	-0.38233	1495.90540	-66.19439	102.96587	1305.79700	-843.92291	153.34392	1292.14490	650.94202	153.22919	-5.14884	-162.75020	-48.28914	95.54977	-1238.09546	375.73511	68.32497	-450.89206	5.01869	-1.05486
661	5.500	967.16418	1.12774	1493.67334	-65.52963	102.20934	1300.89807	-842.94781	152.47421	1289.11340	627.66467	154.60400	-5.37500	-145.59868	-54.92460	100.41423	-1219.68823	374.91946	61.09987	-475.82156	6.56310	-1.17118
662	5.508	968.35645	2.51553	1491.10498	-65.08745	101.44938	1295.71594	-842.28784	152.03946	1285.77295	603.17493	156.38797	-5.41863	-127.08296	-61.48059	104.91792	-1197.17847	374.93387	53.97397	-501.60635	8.26015	-1.62218
663	5.517	969.95197	3.75349	1488.24207	-64.93338	100.62891	1290.35034	-842.03302	151.99472	1282.29883	578.39032	158.33638	-5.40144	-107.55797	-67.81161	108.96512	-1170.86938	375.32489	48.28156	-526.83698	10.00258	-2.25431
664	5.525	971.93652	4.80046	1485.13806	-65.13357	99.70805	1284.93347	-842.23181	152.23909	1278.90894	553.74854	160.15619	-5.49056	-87.33922	-73.74417	112.30432	-1142.23987	375.35388	45.10196	-551.24927	11.85943	-2.88298
665	5.533	974.26672	5.63013	1481.84521	-65.73743	98.68094	1279.62732	-842.86292	152.64896	1275.81348	529.28992	161.73683	-5.78544	-66.49741	-79.17569	114.70428	-1113.54907	374.23453	44.40496	-575.27356	13.81209	-3.39370
666	5.542	976.86835	6.24897	1478.41956	-66.76714	97.56216	1274.60583	-843.83228	153.09253	1273.14392	504.96411	163.21399	-6.21650	-44.77419	-84.08914	115.96745	-1086.60474	371.55493	45.10440	-599.31549	15.72393	-3.72998
667	5.550	979.64032	6.67576	1474.93774	-68.21397	96.36813	1270.03271	-844.99847	153.42075	1270.88171	480.76526	164.85390	-6.58666	-21.77351	-88.50949	115.89568	-1061.69141	367.42279	45.89046	-623.44781	17.50768	-3.91560
668	5.558	982.45685	6.91236	1471.50854	-70.03746	95.12216	1266.04346	-846.20575	153.45892	1268.83728	456.67477	166.76965	-6.77488	2.77385	-92.45163	114.32300	-1037.62732	362.21820	45.90804	-647.56140	19.22516	-4.03988
669	5.567	985.17163	6.95487	1468.27307	-72.16916	93.85866	1262.74048	-847.31604	153.02390	1266.72534	432.61905	168.75896	-6.86096	28.91428	-95.93955	111.21044	-1012.72998	356.27069	44.94808	-671.59875	20.94808	-4.16242
670	5.575	987.63910	6.82888	1465.38550	-74.52225	92.60545	1260.19421	-848.23700	151.98463	1264.31128	408.54602	170.58466	-6.99681	56.55606	-99.09158	106.72388	-985.85541	349.70029	43.38653	-695.58411	22.62378	-4.25876
671	5.583	989.74457	6.59558	1462.98560	-77.00303	91.36767	1258.44482	-848.95117	150.39008	1261.57837	384.47308	172.23878	-7.23277	85.60948	-102.12065	101.19766	-956.91418	342.44031	41.90428	-719.54865	24.17293	-4.26929
672	5.592	991.42322	6.31819	1461.17737	-79.51655	90.13381	1257.50159	-849.53479	148.59343	1258.82458	360.41901	173.82025	-7.50652	116.08681	-105.19744	94.99944	-926.63989	334.34888	40.98692	-743.56781	25.64873	-4.18693
673	5.600	992.66364	6.03249	1460.02429	-81.96257	88.89754	1257.34692	-850.09198	147.13925	1256.54016	336.34778	175.37503	-7.71397	148.08699	-108.30223	88.39839	-895.85870	325.33014	40.62879	-767.79419	27.20735	-4.08727
674	5.608	993.50092	5.75097	1459.54993	-84.23096	87.67322	1257.94312	-850.63391	146.42783	1255.12109	312.19302	176.88815	-7.77013	181.64433	-111.22614	81.53001	-864.88245	315.42902	40.60808	-792.30237	28.91643	-4.04202
675	5.617	993.99432	5.47764	1459.73633	-86.20888	86.49037	1259.23792	-851.05969	146.55087	1254.71643	287.88904	178.30847	-7.67477	216.62209	-113.73747	74.47543	-833.53229	304.86819	40.93783	-816.96741	30.65659	-4.00680
676	5.625	994.20197	5.21456	1460.52856	-87.79594	85.37942	1261.17090	-851.24823	147.42241	1255.29932	263.38477	179.61801	-7.52127	252.78865	-115.67184	67.32972	-801.66565	293.97604	41.89199	-841.59692	32.27040	-3.86569
677	5.633	994.17157	4.96590	1461.85022	-88.91544	84.36203	1263.68201	-851.14490	148.95146	1256.79590	238.67899	180.94203	-7.38564	289.92853	-116.83878	60.16515	-769.55933	283.00891	43.66112	-866.14050	33.75783	-3.58188
678	5.642	993.94861	4.74227	1463.61609	-89.51836	83.44351	1266.71887	-850.78625	151.08194	1259.14954	213.83301	182.52484	-7.23192	327.86212	-117.00748	53.00566	-737.77722	272.02722	46.06213	-890.71875	35.26605	-3.22421
679	5.650	993.58105	4.55971	1465.73132	-89.58292	82.61063	1270.23743	-850.25067	153.64917	1262.27051	188.92017	184.49911	-6.97311	366.43109	-116.06241	45.91875	-706.82257	260.95358	48.50704	-915.46582	36.93907	-2.85970
680	5.658	993.11359	4.42478	1468.09753	-89.11072	81.84184	1274.19702	-849.57727	156.21692	1265.94543	163.98022	186.70404	-6.60310	405.47870	-114.13127	39.10788	-676.98083	249.74522	50.27214	-940.39105	38.80166	-2.48981
681	5.667	992.58386	4.31411	1470.62695	-88.12508	81.11916	1278.55261	-848.76758	158.24216	1269.92224	139.01306	188.83846	-6.22068	444.80585	-111.55268	32.85974	-648.34528	238.54028	50.98657	-965.40979	40.76749	-2.09891
682	5.675	992.02576	4.18194	1473.24683	-86.67530	80.42860	1283.24475	-847.85156	159.43796	1274.10632	113.99298	190.75589	-5.92951	484.13708	-108.73261	27.40536	-620.85229	227.67819	50.91253	-990.44849	42.73243	-1.71797
683	5.683	991.47162	3.99748	1475.89697	-84.83921	79.75826	1288.18823	-846.87683	159.85139	1278.55298	88.88794	192.52072	-5.76318	523.14734	-106.12700	22.93144	-594.31085	217.61311	50.66805	-1015.50897	44.63189	-1.41501
684	5.692	990.95135	3.76626	1478.52576	-82.70932	79.11295	1293.26782	-845.84698	159.67398	1283.29114	63.67340	194.26462	-5.69125	561.58325	-104.37974	19.84352	-568.50171	208.84203	50.72103	-1040.61694	46.45172	-1.22833
685	5.700	990.49182	3.51779	1481.08594	-80.36799	78.53345	1298.34399	-844.72943	159.09114	1288.22583	38.35242	196.07608	-5.64322	599.39514	-104.30639	18.97968	-543.33398	201.84106	51.15654	-1065.58826	48.13968	-1.05190
686	5.708	990.12000	3.28127	1483.52893	-77.88126	78.08615	1303.27051	-843.51563	158.22562	1293.15259	12.99573	197.97934	-5.51486	636.58521	-106.48291	21.21371	-518.97620	196.90572	51.71732	-1089.85376	49.47148	-0.55199
687	5.717	989.86365	3.06409	1485.79956	-75.31239	77.82874	1307.91516	-842.25891	157.13409	1297.80957	-12.19043	199.95659	-5.13558	672.56689	-110.49257	26.29462	-495.89661	194.02322	51.90582	-1112.68567	50.20939	0.64886
688	5.725	989.73767	2.85184	1487.83582	-72.72278	77.78924	1312.16113	-841.06464	155.84036	1301.93213	-36.80359	202.00087	-4.20909	705.36133	-114.63208	32.02380	-474.75098	192.98584	51.12933	-1133.62292	50.40147	2.55978
689	5.733	989.72272	2.63433	1489.57837	-70.16248	77.95652	1315.89624	-840.03717	154.36978	1305.30396	-60.32776	204.18353	-2.36579	731.61597	-116.99109	35.17426	-456.13293	193.59035	48.89931	-1152.68982	50.26090	4.71683
690	5.742	989.76349	2.41632	1490.98633	-67.68144	78.26067	1319.01880	-839.21466	152.77119	1307.80627	-82.35852	206.65961	0.63773	748.36523	-116.98354	33.63910	-440.33081	195.65227	44.97992	-1170.39331	49.71724	6.68675
691	5.750	989.79272	2.19955	1492.04309	-65.34204	78.57362	1321.45862	-838.54456	151.13118	1309.44373	-102.74451	209.60294	4.84095	755.49866	-115.48444	27.81592	-427.25867	198.96938	39.46382	-1187.60815	48.23340	8.73573
692	5.758	989.75787	1.97628	1492.75171	-63.19560	78.76234	1323.18384	-837.91302	149.56619	1310.33215	-121.51459	213.10046	10.23221	756.07483	-113.67943	20.12841	-416.63409	203.40131	32.76306	-1205.27441	45.26604	11.98147
693	5.767	989.63361	1.74107	1493.12122	-61.24926	78.75194	1324.18359	-837.19812	148.18481	1310.65210	-138.66968	216.98730	16.90442	753.73950	-112.20963	13.27650	-408.26941	208.88289	25.39097	-1223.79932	41.11867	17.71821
694	5.775	989.42242	1.49444	1493.15259	-59.46278	78.54095	1324.45313	-836.31317	147.05853	1310.58142	-153.84680	220.81950	25.14355	750.10474	-111.19155	8.64836	-402.29431	215.36113	17.68891	-1242.32300	37.15613	26.23273
695	5.783	989.14795	1.23589	1492.83215	-57.77142	78.17060	1323.98962	-835.22205	146.22716	1310.23706	-165.94446	224.21416	35.42244	744.47949	-110.46280	5.93131	-399.22540	222.81284	9.84676	-1258.50293	34.83732	36.03929
696	5.792	988.85315	0.96042	1492.13660	-56.11826	77.68849	1322.79895	-833.92969	145.70409	1309.65515	-173.29919	227.17761	47.96245	735.33484	-109.68259	4.04070	-399.80505	231.21097	2.22564	-1269.42847	34.63922	44.45005
697	5.800	988.60620	0.66289	1491.04443	-54.47935	77.13818	1320.90674	-832.47131	145.46761	1308.80420	-174.67798	229.94650	62.00525	721.78040	-108.52653	2.37926	-404.53491	240.30403	-4.32497	-1273.27881	36.01831	49.18451
698	5.808	988.49847	0.34176	1489.55273	-52.87191	76.56419	1318.35974	-830.91785	145.46280	1307.61414	-170.15723	232.61734	75.77257	704.01782	-106.93430	1.04398	-413.08429	249.39645	-8.71822	-1270.31592	38.05592	49.55714
699	5.817	988.62616	-0.00731	1487.68079	-51.34896	76.00536	1315.21948	-829.38171	145.61179	1306.01245	-160.95306	235.05997	87.46170	682.86707	-105.11592	0.19115	-424.53284	257.46594	-10.64953	-1262.30310	39.90760	46.48006
700	5.825	989.07080	-0.39899	1485.45398	-49.98474	75.48570	1311.55896	-828.00665	145.82318	1303.94958	-148.52325	237.11508	96.29172	659.33575	-103.30919	-0.26452	-438.75043	263.70374	-11.07304	-1251.10913	40.93019	41.71589
701	5.833	989.89197	-0.85163	1482.88965	-48.85821	75.02142	1307.46277	-826.93878	146.00186	1301.40894	-133.85596	238.73557	102.63196	634.51099	-101.55071	-0.51443	-456.62000	268.02524	-11.11327	-1237.78186	40.74476	36.89819
702	5.842	991.13110	-1.37397	1479.99951	-48.04787	74.63603	1303.02441	-826.29340	146.04990	1298.40796	-117.34778	239.93353	107.36713	609.30463	-99.72723	-0.72480	-478.29449	271.02100	-11.03684	-1222.41064	39.23512	32.78578
703	5.850	992.81006	-1.95587	1476.79871	-47.63741	74.37642	1298.34387	-826.13440	145.87338	1294.99634	-99.05310	240.69214	111.24513	584.20984	-97.80460	-0.98824	-502.48267	273.42413	-10.69313	-1204.39990	36.47199	29.18733
704	5.858	994.91309	-2.56520	1473.31787	-47.71804	74.32185	1293.52893	-826.46606	145.42154	1291.25305	-79.00916	240.94272	114.59329	559.37622	-95.87553	-1.31847	-527.64600	275.60992	-10.21968	-1182.86230	32.73574	25.39502
705	5.867	997.36981	-3.16243	1469.61279	-48.37846	74.56551	1288.69775	-827.23535	144.72803	1287.29260	-57.43646	240.61005	117.37808	534.79932	-94.02640	-1.68412	-552.89844	277.56381	-9.94220	-1157.22705	28.55800	20.77127
706	5.875	1000.06189	-3.72991	1465.77625	-49.67417	75.17721	1283.98523	-828.35590	143.90097	1283.26770	-34.68848	239.66966	119.43182	510.41083	-92.27991	-2.04086	-577.91418	279.22614	-9.99413	-1127.97778	24.50256	15.36903
707	5.883	1002.84192	-4.28230	1461.94763	-51.58470	76.17578	1279.54138	-829.75330	143.06461	1279.35254	-11.04681	238.12296	120.60327	486.11682	-90.62637	-2.34287	-602.63525	280.68744	-10.24109	-1096.82678	20.94345	10.10336
708	5.892	1005.54193	-4.84197	1458.30322	-54.00122	77.50781	1275.51733	-831.40027	142.30357	1275.70593	13.39777	235.97850	120.78558	461.86169	-89.03845	-2.56033	-627.11975	282.08749	-10.46542	-1065.91589	18.15365	6.15592
709	5.900	1007.98706	-5.40974	1455.03162	-56.76524	79.03784	1272.04517	-833.29510	141.64574	1272.43665	38.72784	233.32594	119.92928	437.64209	-87.45721	-2.71920	-651.45807	283.49481	-10.55721	-1036.52002	16.30621	4.25754
710	5.908	1010.02271	-5.95834	1452.31213	-59.71880	80.58723	1269.22437	-835.38983	141.07953	1269.59253	65.14484	230.29916	117.99898	413.45740	-85.81183	-2.89876	-675.72876	284.91638	-10.55955	-1008.21436	15.24930	4.45581
711	5.917	1011.53680	-6.43879	1450.29224	-62.72630	82.01316	1267.11438	-837.54761	140.57187	1267.17249	92.87891	226.92108	114.91128	389.30194	-84.09801	-3.13831	-699.98828	286.36664	-10.57031	-979.34979	14.56556	6.25055
712	5.925	1012.47260	-6.79176	1449.06238	-65.67719	83.25949	1265.73523	-839.57611	140.06915	1265.14685	122.06625	223.14188	110.62118	365.17285	-82.38717	-3.38319	-724.27295	287.88678	-10.62769	-948.50800	13.99719	8.86671
713	5.933	1012.83344	-6.97027	1448.64856	-68.48614	84.34727	1265.07349	-841.29993	139.51085	1263.48242	152.72101	218.99661	105.26180	341.06201	-80.72493	-3.55369	-748.60645	289.52444	-10.68648	-915.45825	13.69286	11.62126
714	5.942	1012.67151	-6.96099	1449.02722	-71.08339	85.33426	1265.09424	-842.61987	138.85495	1262.17407	184.80835	214.58652	99.13622	316.96722	-79.07408	-3.62581	-772.99817	291.29657	-10.67395	-880.85492	14.04623	14.13678
715	5.950	1012.06421	-6.78178	1450.14233	-73.39562	86.27059	1265.75427	-843.52417	138.07552	1261.27002	218.29257	209.98114	92.57195	292.87073	-77.36842	-3.62763	-797.43390	293.13220	-10.56513	-845.48975	15.42330	16.21756
716	5.958	1011.08923	-6.45782	1451.91760	-75.33743	87.16518	1267.01538	-844.03766	137.15616	1260.86438	253.12567	205.19574	85.77104	268.67468	-75.58730	-3.58109	-821.89587	294.86475	-10.42302	-810.01294	17.90897	17.78537
717	5.967	1009.81250	-6.00063	1454.26709	-76.82315	87.98171	1268.84949	-844.16473	136.11356	1261.04956	289.22037	200.15941	78.79338	244.23561	-73.76168	-3.48590	-846.40692	296.31198	-10.37348	-774.93018	21.19163	19.05022
718	5.975	1008.29285	-5.41083	1457.09961	-77.78377	88.65860	1271.23376	-843.90558	135.00682	1261.87537	326.44977	194.69000	71.69022	219.50966	-71.93106	-3.35349	-871.01978	297.44107	-10.49954	-740.44666	24.81875	20.51540
719	5.983	1006.58942	-4.69804	1460.31262	-78.17478	89.13123	1274.14832	-843.32227	133.90790	1263.34546	364.62610	188.60675	64.62522	194.59566	-70.12215	-3.19860	-895.72302	298.51663	-10.71022	-706.36414	28.51331	22.66700
720	5.992	1004.76135	-3.89436	1463.79126	-77.97919	89.34691	1277.57471	-842.54840	132.87256	1265.43848	403.43430	181.85791	57.84314	169.61375	-68.33079	-3.00999	-920.40900	299.96069	-10.77284	-672.28949	32.18469	25.61038
721	6.000	1002.86517	-3.04800	1467.41992	-77.20967	89.27515	1281.49011	-841.71503	131.93376	1268.13452	442.45502	174.47403	51.53204	144.59810	-66.52117	-2.77476	-944.99915	301.96661	-10.54042	-637.98132	35.85984	28.97828
722	6.008	1000.95465	-2.19896	1471.09680	-75.90984	88.91945	1285.85352	-840.87836	131.10663	1271.42310	481.28571	166.46638	45.71478	119.51219	-64.68744	-2.50043	-969.56995	304.32455	-10.10368	-603.62964	39.61761	32.24970
723	6.017	999.07874	-1.36381	1474.73755	-74.14856	88.32281	1290.58984	-840.01514	130.39908	1275.28723	519.59985	157.82339	40.24317	94.31557	-62.85505	-2.20094	-994.30286	306.64679	-9.70744	-569.97900	43.37624	35.16288
724	6.025	997.28900	-0.54535	1478.27173	-72.00672	87.55834	1295.58313	-839.06525	129.82887	1279.67822	557.19928	148.66621	34.98114	68.98352	-61.00550	-1.90444	-1019.32129	308.70685	-9.55120	-538.08533	46.83504	37.70740
725	6.033	995.64642	0.25550	1481.63525	-69.57458	86.70705	1300.68604	-837.98468	129.43869	1284.48926	594.16650	139.63339	30.24586	43.50462	-59.09042	-1.66033	-1044.57935	310.57599	-9.58958	-508.74222	49.68304	39.81307
726	6.042	994.20715	1.02856	1484.76721	-66.95869	85.83283	1305.73962	-836.78009	129.30087	1289.53467	630.91730	132.13321	27.13983	17.93443	-57.13197	-1.48551	-1069.81982	312.52393	-9.35889	-482.12836	51.65269	41.28169
727	6.050	993.00861	1.74467	1487.61499	-64.27994	84.97173	1310.58997	-835.50653	129.51260	1294.54297	667.77832	127.77116	27.00071	-7.52873	-55.28732	-1.29473	-1094.53516	314.81561	-7.98044	-458.04990	52.40211	41.95109
728	6.058	992.07251	2.37095	1490.13684	-61.66363	84.12973	1315.09314	-834.24225	130.16812	1299.18787	704.01721	127.02117	29.90707	-32.52193	-53.78394	-0.88093	-1118.01257	317.55835	-4.56551	-436.42014	51.54260	41.73505
729	6.067	991.40350	2.89600	1492.29553	-59.22034	83.29099	1319.11584	-833.07458	131.29044	1303.16577	737.05377	128.47964	33.69094	-56.57771	-52.77864	0.02997	-1139.58411	320.73785	1.16745	-417.39890	48.80901	40.53913
730	6.075	990.97723	3.33027	1494.05225	-57.01647	82.45078	1322.53979	-832.08667	132.77106	1306.28674	763.02509	129.94135	34.97665	-79.28218	-52.32293	1.62203	-1158.91870	324.34650	8.77762	-401.17358	44.17824	38.29488
731	6.083	990.74048	3.69552	1495.36816	-55.05989	81.64046	1325.27417	-831.32257	134.38364	1308.51611	778.97339	130.29852	31.62988	-100.46974	-52.42181	3.84733	-1176.07776	328.35345	17.73275	-387.79962	37.84395	35.10408
732	6.092	990.63031	4.02227	1496.21008	-53.31667	80.90511	1327.26147	-830.75995	135.85156	1309.94568	785.06799	130.00183	24.24772	-120.31935	-53.06021	6.52136	-1191.35876	332.47656	27.95186	-377.28448	30.09486	31.25727
733	6.100	990.59229	4.34024	1496.55505	-51.74191	80.26622	1328.47363	-830.32080	136.92130	1310.72522	784.54626	129.95786	15.38461	-139.18990	-54.20886	9.65489	-1205.14612	335.97784	39.50840	-369.70911	21.20622	27.09644
734	6.108	990.58478	4.66339	1496.39038	-50.29780	79.72391	1328.90210	-829.90582	137.41965	1311.00134	781.22345	130.64441	7.66737	-157.11800	-55.88238	13.81432	-1217.73584	337.91479	51.84688	-365.21976	11.43230	22.87560
735	6.117	990.58148	4.99039	1495.71729	-48.95727	79.28240	1328.55164	-829.42712	137.27432	1310.88538	777.05115	132.09500	2.48390	-173.24248	-58.23231	20.13010	-1228.96948	337.86682	63.47648	-364.02286	1.09278	18.66522
736	6.125	990.57849	5.31722	1494.55261	-47.70717	78.94844	1327.44165	-828.82483	136.50638	1310.44507	771.70483	134.08121	-0.31049	-185.77803	-61.52094	29.53789	-1237.99280	336.23486	72.64040	-366.43515	-9.32412	14.31865
737	6.133	990.59583	5.63850	1492.92188	-46.54757	78.71075	1325.60474	-828.07507	135.22348	1309.69922	763.84644	136.18872	-1.78085	-192.93401	-65.85809	41.65764	-1243.59131	333.74384	78.29191	-372.74939	-19.09631	9.68128
738	6.142	990.67615	5.93885	1490.84692	-45.48545	78.54261	1323.08228	-827.19647	133.60139	1308.62354	752.60803	137.97437	-2.82671	-194.05705	-70.92859	54.59741	-1244.92102	331.00174	80.35806	-382.89264	-27.26347	5.03350
739	6.150	990.88544	6.20062	1488.34058	-44.53189	78.42875	1319.92395	-826.24542	131.83778	1307.17285	738.11139	139.21564	-3.69928	-189.78267	-76.13121	66.13862	-1241.97815	328.46414	79.36042	-396.36343	-32.86444	1.20387
740	6.158	991.31256	6.42467	1485.40979	-43.70483	78.38103	1316.19409	-825.30255	130.11084	1305.30554	720.85803	140.05710	-4.37273	-181.26860	-81.00941	75.07568	-1235.38013	326.42206	76.04115	-412.76605	-35.51530	-1.01256
741	6.167	992.05927	6.63134	1482.06335	-43.03297	78.42189	1311.97412	-824.46112	128.56451	1302.99829	701.07410	140.88084	-4.88059	-169.53780	-85.44783	81.50349	-1225.72339	324.99228	71.09680	-432.20255	-35.75976	-1.55235
742	6.175	993.21582	6.83462	1478.31836	-42.55677	78.55093	1307.34949	-823.81970	127.30603	1300.25916	678.92407	141.97562	-5.29524	-155.33296	-89.57853	86.25116	-1213.13550	324.22083	65.01823	-454.70102	-34.66816	-1.14568
743	6.183	994.83337	7.02272	1474.19849	-42.32797	78.72789	1302.39734	-823.46838	126.40584	1297.14294	655.01263	143.34192	-5.65139	-139.23338	-93.62186	90.20842	-1197.27563	324.15002	58.29974	-479.44812	-33.10454	-0.74856
744	6.192	996.91217	7.16607	1469.72998	-42.40897	78.88800	1297.19153	-823.46967	125.88496	1293.75684	630.26257	144.81647	-5.93957	-121.77272	-97.68166	93.89880	-1177.71362	324.72729	51.90371	-505.02939	-31.38255	-0.90475
745	6.200	999.41187	7.23652	1464.94141	-42.87004	78.96594	1291.82214	-823.84570	125.69514	1290.24939	605.41040	146.30167	-6.16615	-103.40620	-101.62044	97.39228	-1154.55640	325.65259	47.26801	-530.32764	-29.50874	-1.55146
746	6.208	1002.27161	7.22003	1459.86890	-43.78621	78.90078	1286.41333	-824.58301	125.72914	1286.78918	580.78589	147.81909	-6.39125	-84.35011	-105.17326	100.48384	-1128.91748	326.34241	45.36017	-554.97705	-27.55722	-2.32222
747	6.217	1005.42328	7.11413	1454.56421	-45.22635	78.63609	1281.12817	-825.65857	125.86259	1283.53296	556.42560	149.40802	-6.66814	-64.49071	-108.11590	102.87682	-1102.61804	326.09561	45.61380	-579.13306	-25.70793	-2.92476
748	6.225	1008.78656	6.91162	1449.10632	-47.22888	78.14043	1276.15186	-827.06964	126.00316	1280.58911	532.25452	151.08868	-6.96796	-43.48801	-110.34227	104.25032	-1077.15308	324.41000	46.25529	-603.06036	-24.05923	-3.25536
749	6.233	1012.24976	6.59441	1443.60962	-49.78204	77.43734	1271.66479	-828.83234	126.13121	1277.99402	508.20639	152.87665	-7.20860	-21.01079	-111.87997	104.29720	-1052.88232	321.23444	45.79353	-626.94714	-22.49857	-3.36471
750	6.242	1015.66217	6.14420	1438.22290	-52.82391	76.61057	1267.82080	-830.94299	126.29758	1275.71509	484.24432	154.71045	-7.36932	3.08473	-112.81184	102.79122	-1029.11877	316.90234	43.92651	-650.91040	-20.80135	-3.40632
751	6.250	1018.85419	5.55837	1433.12402	-56.25369	75.77190	1264.73853	-833.33978	126.56953	1273.67407	460.31519	156.47636	-7.51261	28.77773	-113.21125	99.69117	-1004.79767	311.77979	41.29371	-674.96686	-18.92330	-3.49199
752	6.258	1021.67957	4.86151	1428.50269	-59.94506	75.01936	1262.49463	-835.90887	126.97792	1271.78943	436.34076	158.18738	-7.67053	56.02155	-113.21803	95.22449	-979.17621	306.00354	38.87992	-699.04645	-17.06258	-3.59738
753	6.267	1024.04956	4.09582	1424.52869	-63.76402	74.40869	1261.11499	-838.52197	127.51585	1270.01685	412.27856	159.97122	-7.79936	84.83122	-113.09273	89.82040	-952.24854	299.53244	37.54620	-723.13885	-15.34603	-3.68024
754	6.275	1025.94104	3.29960	1421.31714	-67.58617	73.94366	1260.57458	-841.05981	128.17490	1268.37061	388.14944	161.88582	-7.85758	115.27086	-113.06448	83.89523	-924.61658	292.29642	37.57868	-747.33514	-13.65898	-3.76462
755	6.283	1027.38086	2.48934	1418.91443	-71.30452	73.59174	1260.80725	-843.41736	128.95493	1266.92322	363.98209	163.85471	-7.85881	147.36855	-113.14169	77.70305	-896.87408	284.26859	38.45833	-771.70349	-11.87757	-3.85035
756	6.292	1028.41882	1.65186	1417.30542	-74.82968	73.31271	1261.72363	-845.50543	129.83827	1265.78235	339.77917	165.72815	-7.83399	181.04832	-113.14847	71.36565	-869.02850	275.54572	39.27999	-796.19885	-10.05974	-3.88199
757	6.300	1029.10254	0.76887	1416.43591	-78.08514	73.07819	1263.23596	-847.24432	130.78842	1265.04944	315.52716	167.37053	-7.78082	216.13860	-112.84755	64.94701	-840.45825	266.38409	39.49408	-820.69836	-8.32471	-3.81321
758	6.308	1029.46704	-0.14919	1416.23376	-80.99841	72.88218	1265.27539	-848.56494	131.77849	1264.78564	291.17987	168.73981	-7.68337	252.44749	-111.94141	58.45863	-810.40051	257.07977	39.19143	-845.13147	-6.72488	-3.61623
759	6.317	1029.53748	-1.06580	1416.62183	-83.49551	72.74266	1267.79700	-849.45654	132.80052	1265.02869	266.66089	169.96413	-7.54361	289.85852	-110.10896	51.87518	-778.58142	247.83127	38.82752	-869.56793	-5.23782	-3.29279
760	6.325	1029.33667	-1.94127	1417.52258	-85.50684	72.68734	1270.77539	-850.01398	133.84422	1265.83398	241.92554	171.30212	-7.36778	328.31421	-107.17854	45.23124	-745.53186	238.72472	38.86723	-894.12738	-3.77128	-2.90343
761	6.333	1028.88928	-2.73954	1418.86035	-86.97971	72.73732	1274.19348	-850.39917	134.87506	1267.27197	217.00739	172.95520	-7.14082	367.68329	-103.24689	38.70392	-712.41376	229.74985	39.54884	-918.84387	-2.22609	-2.51335
762	6.342	1028.22070	-3.43062	1420.55884	-87.88642	72.90073	1278.02771	-850.74292	135.83659	1269.39294	191.98932	174.94885	-6.82703	407.71936	-98.64113	32.59977	-680.54529	220.77858	40.63732	-943.68311	-0.58100	-2.14695
763	6.350	1027.35938	-4.00506	1422.53967	-88.22784	73.17140	1282.23865	-851.08136	136.67291	1272.20264	166.93311	177.13422	-6.43565	448.13904	-93.75267	27.24643	-650.84216	211.67427	41.42346	-968.59924	1.06254	-1.80014
764	6.358	1026.34033	-4.47367	1424.72827	-88.03448	73.53793	1286.76294	-851.36731	137.34526	1275.65344	141.83759	179.29088	-6.05806	488.63855	-88.85896	22.86632	-623.43134	202.56851	41.32235	-993.53802	2.52108	-1.42382
765	6.367	1025.20337	-4.85333	1427.05762	-87.36175	74.00009	1291.50403	-851.52545	137.82808	1279.64331	116.66818	181.29784	-5.77149	528.86584	-84.18435	19.62894	-597.76794	193.99803	40.47514	-1018.52917	3.81932	-1.01204
766	6.375	1023.99164	-5.16778	1429.46240	-86.28661	74.57015	1296.33276	-851.50348	138.09634	1284.02429	91.42178	183.16730	-5.56374	568.47986	-80.14790	17.88783	-573.18164	186.70337	39.53106	-1043.69739	5.35556	-0.71374
767	6.383	1022.75586	-5.44690	1431.87817	-84.90880	75.26105	1301.11194	-851.30145	138.12357	1288.61169	66.11554	184.95248	-5.38926	607.24707	-77.39864	18.32626	-549.40918	181.27419	38.94318	-1068.90588	7.31752	-0.56783
768	6.392	1021.54169	-5.71288	1434.24976	-83.34075	76.08189	1305.72449	-850.97894	137.88797	1293.19080	40.73730	186.70505	-5.22810	644.98615	-76.44482	21.64984	-526.77368	177.94484	38.59953	-1093.48486	9.17691	-0.19042
769	6.400	1020.36621	-5.97224	1436.52991	-81.68675	77.03960	1310.07727	-850.64264	137.37521	1297.52502	15.31415	188.49579	-5.04720	681.09460	-77.00478	27.60153	-505.89850	176.62823	37.97916	-1116.60107	10.26500	0.96254
770	6.408	1019.21393	-6.21885	1438.67566	-80.03166	78.13379	1314.08472	-850.41357	136.59070	1301.37952	-9.94934	190.42871	-4.69948	713.70081	-77.70419	34.07572	-487.22949	177.07532	36.54164	-1137.84790	10.46905	3.07333
771	6.417	1018.05090	-6.44137	1440.65222	-78.44432	79.33698	1317.65796	-850.38110	135.58627	1304.56384	-34.62256	192.61206	-3.87824	739.47559	-76.94595	37.77221	-470.85486	179.04445	33.99867	-1157.34351	10.15675	5.74847
772	6.425	1016.83020	-6.63071	1442.43494	-76.97981	80.57681	1320.70520	-850.56531	134.46838	1306.97266	-58.17468	195.12831	-2.23380	755.33557	-74.32256	36.27459	-456.69678	182.38602	30.32904	-1175.41016	9.76240	8.25305
773	6.433	1015.49591	-6.78534	1444.00610	-75.67215	81.75059	1323.13940	-850.90802	133.36781	1308.59534	-80.23743	198.02583	0.42393	761.07813	-70.77069	29.74442	-444.74261	186.97958	25.67642	-1192.45459	9.39804	10.13789
774	6.442	1013.99817	-6.90913	1445.35413	-74.52970	82.75919	1324.88892	-851.29608	132.39923	1309.49719	-100.76996	201.30415	4.06738	759.90686	-67.39695	20.80820	-435.07764	192.62828	20.25909	-1209.12073	8.74467	11.80673
775	6.450	1012.31042	-7.00401	1446.47144	-73.54009	83.53349	1325.90723	-851.60345	131.64076	1309.78870	-119.98340	204.89627	8.61675	755.88477	-64.66600	12.74064	-427.77411	199.10822	14.31312	-1226.05566	7.50873	14.43445
776	6.458	1010.43811	-7.07463	1447.34839	-72.67410	84.04973	1326.17285	-851.72955	131.12973	1309.59814	-138.13391	208.75250	14.21674	751.11523	-62.57326	7.44849	-422.88232	206.30409	8.08112	-1243.10486	5.97107	19.10581
777	6.467	1008.41467	-7.13992	1447.97095	-71.88910	84.33011	1325.68091	-851.62140	130.86624	1309.04492	-155.09314	212.99976	21.45501	745.22400	-60.99023	4.77159	-420.59369	214.20572	1.88874	-1258.69568	4.86635	25.65363
778	6.475	1006.28821	-7.23124	1448.32520	-71.14143	84.43129	1324.43933	-851.27271	130.83290	1308.21301	-169.71130	217.83557	31.19336	736.71606	-59.68893	3.39788	-421.31567	222.79675	-3.66544	-1270.23120	4.76756	32.30162
779	6.483	1004.11279	-7.38656	1448.39111	-70.40338	84.43161	1322.47583	-850.71722	131.01556	1307.13098	-179.86218	223.22806	43.82761	724.53210	-58.33767	2.33265	-425.33862	231.91432	-7.71150	-1275.55420	5.64247	36.78960
780	6.492	1001.95117	-7.64286	1448.14148	-69.67543	84.41420	1319.84216	-850.03296	131.39795	1305.77576	-183.75336	228.89297	58.44526	708.61334	-56.69373	1.37081	-432.34912	241.03006	-9.71825	-1274.34363	6.85974	37.91538
781	6.500	999.87695	-8.01363	1447.55566	-68.98607	84.44450	1316.60486	-849.34473	131.94032	1304.10413	-181.25073	234.47989	72.83469	689.42010	-54.74572	0.58073	-441.89581	249.23181	-10.14945	-1267.96484	7.60468	35.94257
782	6.508	997.97540	-8.48115	1446.62732	-68.37737	84.56129	1312.83630	-848.81012	132.56975	1302.07739	-173.70056	239.71185	84.72592	667.52795	-52.64582	-0.01688	-454.52454	255.72929	-10.07406	-1258.02258	7.32247	31.91222
783	6.517	996.33917	-9.02273	1445.35730	-67.90195	84.78293	1308.61865	-848.58716	133.19150	1299.66504	-162.70496	244.49144	93.17573	643.75299	-50.57778	-0.41627	-471.26434	260.41025	-10.10927	-1245.31921	5.83154	26.87295
784	6.525	995.05042	-9.62025	1443.75037	-67.64590	85.10875	1304.05054	-848.80072	133.71097	1296.84985	-149.28943	248.89505	98.75003	619.07288	-48.63888	-0.65375	-491.95129	263.76157	-10.13287	-1229.99304	3.21319	21.56754
785	6.533	994.15881	-10.23900	1441.82129	-67.73327	85.53179	1299.23694	-849.52350	134.04318	1293.64453	-133.85211	253.03589	102.65164	594.21777	-46.78252	-0.83794	-515.26678	266.32285	-9.93974	-1212.22021	-0.28733	16.56809
786	6.542	993.67725	-10.83476	1439.60144	-68.29108	86.07236	1294.26990	-850.76654	134.11548	1290.10754	-116.43988	256.96899	105.86208	569.50659	-44.90396	-1.07519	-539.93353	268.39252	-9.68442	-1192.66602	-4.13387	12.44720
787	6.550	993.58820	-11.38657	1437.13538	-69.42095	86.79088	1289.23022	-852.47028	133.89330	1286.34644	-97.08496	260.64172	108.80661	545.00690	-42.98119	-1.39812	-565.09851	270.15121	-9.61318	-1172.22864	-7.34150	9.57418
788	6.558	993.85052	-11.89696	1434.47388	-71.19456	87.76787	1284.21130	-854.51453	133.42152	1282.51587	-76.05371	263.85843	111.42218	520.69214	-41.10004	-1.77302	-590.20715	271.74420	-9.75345	-1151.31396	-9.00117	7.88363
789	6.567	994.40607	-12.36235	1431.67981	-73.63973	89.07155	1279.34009	-856.76501	132.82666	1278.80298	-53.81049	266.39484	113.42990	496.50085	-39.34924	-2.13133	-614.99170	273.22870	-9.97188	-1129.46155	-9.13825	7.06659
790	6.575	995.17798	-12.75203	1428.83997	-76.70856	90.71946	1274.77502	-859.13586	132.25003	1275.39075	-30.75098	268.15961	114.57678	472.36981	-37.72219	-2.40103	-639.43628	274.62027	-10.13799	-1105.78735	-8.57489	6.82998
791	6.583	996.06427	-13.01107	1426.06909	-80.26585	92.64375	1270.67981	-861.61566	131.75955	1272.40833	-6.98352	269.17133	114.67701	448.26392	-36.13144	-2.56824	-663.65472	275.97971	-10.19972	-1079.80090	-7.96665	6.89133
792	6.592	996.93933	-13.08355	1423.50476	-84.12730	94.69061	1267.19604	-864.21210	131.33421	1269.90845	17.66467	269.44913	113.56253	424.18121	-34.50676	-2.70504	-687.78369	277.39627	-10.18629	-1051.75317	-7.36226	7.01391
793	6.600	997.66589	-12.93225	1421.29993	-88.11951	96.67798	1264.42871	-866.86194	130.93579	1267.88318	43.47229	269.01547	111.10944	400.11792	-32.85146	-2.89909	-711.91785	278.91779	-10.16912	-1022.27618	-6.45077	7.19076
794	6.608	998.11414	-12.54644	1419.61108	-92.11374	98.48362	1262.43909	-869.42212	130.55695	1266.28503	70.64948	267.96603	107.32754	376.06268	-31.18372	-3.16273	-736.08203	280.52478	-10.21014	-991.89606	-4.78136	7.61862
795	6.617	998.18945	-11.94931	1418.57349	-96.02899	100.09052	1261.24426	-871.75415	130.19247	1265.04614	99.26984	266.47391	102.40750	352.03455	-29.47894	-3.42016	-760.27039	282.16034	-10.32021	-960.93353	-1.97748	8.47886
796	6.625	997.85425	-11.18844	1418.27344	-99.81873	101.55647	1260.82617	-873.78961	129.82175	1264.10547	129.30188	264.70395	96.66913	328.04749	-27.70428	-3.58176	-784.47809	283.78949	-10.44464	-929.65088	1.89744	9.85922
797	6.633	997.12280	-10.30394	1418.73669	-103.44210	102.95103	1261.14038	-875.51544	129.42885	1263.44263	160.65897	262.68561	90.42638	304.04639	-25.85222	-3.62157	-808.69666	285.44153	-10.49117	-898.23669	6.44788	11.72493
798	6.642	996.03583	-9.31441	1419.93640	-106.83336	104.31088	1262.12256	-876.92841	129.00185	1263.10510	193.22153	260.27789	83.88783	279.93927	-23.93716	-3.57433	-832.94324	287.16507	-10.40328	-866.61353	11.49443	13.84473
799	6.650	994.64056	-8.23853	1421.80640	-109.89591	105.62545	1263.69556	-878.01508	128.52655	1263.20142	226.85995	257.31396	77.19170	255.65953	-22.00361	-3.48466	-857.28638	288.91025	-10.24302	-834.41901	17.10983	15.94791
800	6.658	992.98517	-7.11033	1424.25781	-112.52134	106.84526	1265.78882	-878.77368	128.00394	1263.85010	261.43781	253.72887	70.47272	231.18089	-20.12155	-3.37373	-881.80505	290.48151	-10.17841	-801.32733	23.17664	18.05987
801	6.667	991.11249	-5.96005	1427.19373	-114.61212	107.90231	1268.35925	-879.25781	127.45536	1265.11951	296.78320	249.49831	63.87738	206.52278	-18.33838	-3.22977	-906.50769	291.71698	-10.31355	-767.45813	29.28918	20.51932
802	6.675	989.05939	-4.79313	1430.51941	-116.09930	108.73247	1271.39612	-879.58099	126.90393	1267.00671	332.68515	244.50851	57.56107	181.73497	-16.63044	-3.02921	-931.27924	292.77084	-10.52331	-733.49792	35.09242	23.58116
803	6.683	986.86707	-3.59571	1434.14026	-116.95506	109.29394	1274.90491	-879.86237	126.35992	1269.46423	368.88474	238.58043	51.66663	156.85503	-14.92670	-2.77111	-955.94604	294.08038	-10.53259	-700.41174	40.54006	27.09915
804	6.692	984.58875	-2.35734	1437.95728	-117.19691	109.57481	1278.88745	-880.16248	125.82516	1272.44226	405.05566	231.65457	46.27845	131.89845	-13.17680	-2.47555	-980.43567	295.95953	-10.18675	-668.96539	45.85004	30.60388
805	6.700	982.28583	-1.08663	1441.87146	-116.88384	109.58597	1283.32385	-880.46783	125.31554	1275.90747	440.85410	223.81224	41.34801	106.87251	-11.36434	-2.16933	-1004.86707	298.29437	-9.61568	-639.42413	51.27250	33.63685
806	6.708	980.01617	0.19146	1445.79736	-116.10664	109.35417	1288.15833	-880.72180	124.87716	1279.83203	476.04202	215.14975	36.72221	81.76668	-9.48719	-1.89135	-1029.47510	300.68399	-9.12936	-611.64264	56.78221	36.03960
807	6.717	977.82501	1.43890	1449.66467	-114.96924	108.92999	1293.28662	-880.86371	124.58340	1284.17407	510.65012	205.92586	32.43536	56.55455	-7.56943	-1.67337	-1054.42578	302.85074	-8.94839	-585.39850	61.95115	37.94736
808	6.725	975.74927	2.61024	1453.41150	-113.56875	108.38590	1298.55530	-880.85919	124.52576	1288.85315	545.06293	196.88376	29.06482	31.24770	-5.66036	-1.50126	-1079.65979	304.84949	-8.99606	-560.64557	66.18463	39.54940
809	6.733	973.82349	3.67673	1456.98535	-111.99612	107.78073	1303.78357	-880.71930	124.79285	1293.72742	579.73560	189.22914	27.65677	5.90865	-3.80473	-1.32627	-1104.85339	306.94174	-8.85048	-537.53088	69.03249	40.90055
810	6.742	972.07642	4.64447	1460.34314	-110.35132	107.13371	1308.79529	-880.50171	125.44279	1298.58594	614.40698	183.97961	28.85999	-19.41441	-2.04602	-1.11622	-1129.45923	309.40689	-7.79759	-516.26392	70.26666	41.88965
811	6.750	970.52734	5.53884	1463.44678	-108.74353	106.44424	1313.44202	-880.29633	126.50055	1303.16284	647.26672	181.06601	31.80177	-44.64690	-0.46307	-0.85726	-1152.83057	312.42422	-5.07140	-497.06503	69.83542	42.26611
812	6.758	969.18109	6.37757	1466.26086	-107.27464	105.72413	1317.60364	-880.20673	127.96788	1307.17554	675.00775	179.23886	34.05336	-69.53090	0.82698	-0.48424	-1174.47791	316.03162	-0.33694	-480.23242	67.81667	41.70443
813	6.767	968.01550	7.16996	1468.75366	-106.02243	105.00813	1321.17981	-880.32648	129.80681	1310.38916	694.28381	177.17966	33.12581	-93.63219	1.73610	0.14880	-1194.27454	320.22223	6.10806	-466.06903	64.27060	39.99222
814	6.775	966.97443	7.93328	1470.89392	-105.02779	104.34473	1324.08984	-880.69769	131.91260	1312.68713	703.84430	174.61366	28.20400	-116.56627	2.24982	1.19238	-1212.42297	325.02319	13.83392	-454.67163	59.15874	37.22457
815	6.783	965.98285	8.68800	1472.65247	-104.28534	103.78261	1326.27783	-881.27344	134.10487	1314.10303	705.53583	172.18829	20.52459	-138.18407	2.36813	2.70157	-1229.30737	330.28970	22.85246	-445.91742	52.59048	33.75782
816	6.792	964.97339	9.43654	1474.00867	-103.74419	103.36134	1327.71350	-881.93140	136.14038	1314.79272	702.97058	170.59543	12.29252	-158.60133	2.05821	4.59544	-1245.30811	335.38928	33.47600	-439.66309	45.03687	29.96835
817	6.800	963.89905	10.16756	1474.95398	-103.32759	103.10398	1328.38672	-882.53748	137.77179	1314.95496	698.94214	170.11392	5.40192	-178.14333	1.28739	6.77163	-1260.48840	339.33783	45.58687	-435.89615	37.08829	26.06186
818	6.808	962.73712	10.87982	1475.48938	-102.96387	103.01672	1328.29919	-883.00031	138.83467	1314.74792	693.90491	170.70956	0.80421	-197.09724	0.00310	9.46757	-1274.27637	341.50317	58.02534	-434.79001	29.13281	21.99159
819	6.817	961.49481	11.58813	1475.61792	-102.60780	103.09553	1327.46460	-883.27905	139.28540	1314.25281	686.54028	172.12558	-1.62311	-215.12862	-1.99973	13.62532	-1285.48877	342.07489	68.76382	-436.72125	21.45635	17.48065
820	6.825	960.20862	12.31659	1475.33740	-102.24576	103.32334	1325.91711	-883.36627	139.17697	1313.48596	675.42212	173.87372	-2.74373	-230.78365	-5.10601	20.59463	-1292.78955	341.72778	75.93719	-442.15274	14.55370	12.31694
821	6.833	958.93182	13.08294	1474.64075	-101.89011	103.66600	1323.71375	-883.28180	138.61797	1312.42249	660.16516	175.47614	-3.40840	-241.93709	-9.56730	30.92267	-1295.32520	341.06992	78.86470	-451.33374	9.18925	6.86824
822	6.842	957.72900	13.87078	1473.52588	-101.56784	104.09355	1320.92114	-883.07788	137.73441	1311.01782	641.33496	176.82062	-3.98549	-247.13091	-15.06922	43.33816	-1293.17188	340.44644	78.15179	-464.10852	6.04358	2.21329
823	6.850	956.67358	14.63051	1472.00818	-101.31409	104.60514	1317.60303	-882.83344	136.64767	1309.22607	619.75568	178.12711	-4.49582	-246.39229	-20.77779	55.32999	-1287.21765	339.98102	74.99997	-480.20944	5.17766	-0.59176
824	6.858	955.83636	15.31798	1470.12061	-101.17635	105.21481	1313.81836	-882.64044	135.47971	1307.01526	596.21790	179.59399	-4.87347	-240.74651	-25.96307	64.87934	-1278.48633	339.71191	70.46523	-499.66730	5.92351	-1.47616
825	6.867	955.27649	15.91421	1467.90674	-101.21919	105.91183	1309.62964	-882.59473	134.36543	1304.38171	571.54224	181.19658	-5.09705	-231.33806	-30.49140	71.54771	-1267.45581	339.74789	65.15210	-522.42761	7.41012	-1.38068
826	6.875	955.03638	16.41103	1465.41235	-101.52039	106.63595	1305.10779	-882.78973	133.44119	1301.36279	546.45398	182.79373	-5.24653	-219.05971	-34.70899	76.17139	-1253.87500	340.29715	59.40391	-547.55029	9.11045	-1.33411
827	6.883	955.13458	16.79634	1462.67993	-102.16344	107.28053	1300.33252	-883.30493	132.80988	1298.04041	521.39917	184.34195	-5.44527	-204.55019	-39.02524	79.90932	-1237.11279	341.50546	53.70750	-573.39337	10.89593	-1.69433
828	6.892	955.56366	17.04625	1459.75208	-103.23328	107.72043	1295.39539	-884.19293	132.51186	1294.53638	496.56732	185.92404	-5.75474	-188.27580	-43.59352	83.53542	-1216.78308	343.25983	48.91316	-598.68628	12.77546	-2.24694
829	6.900	956.29346	17.12027	1456.68384	-104.80644	107.85470	1290.40845	-885.47400	132.52415	1291.00049	471.99948	187.58466	-6.16039	-170.64754	-48.23417	87.24651	-1193.28857	345.16367	45.95436	-623.15021	14.73706	-2.75017
830	6.908	957.26984	16.97744	1453.54883	-106.92746	107.64289	1285.50818	-887.13690	132.78757	1287.59436	447.65375	189.29642	-6.58933	-152.02251	-52.61048	90.80598	-1167.91467	346.65573	45.10154	-647.19678	16.73849	-3.16183
831	6.917	958.41357	16.61422	1450.43054	-109.58871	107.11405	1280.84814	-889.14233	133.24342	1284.46606	423.44107	191.07910	-6.93608	-132.53999	-56.47025	93.80180	-1142.31287	347.16071	45.52838	-671.26746	18.65935	-3.45077
832	6.925	959.62012	16.07165	1447.41199	-112.73087	106.34708	1276.58081	-891.42981	133.85226	1281.71729	399.27222	192.97504	-7.15882	-112.03844	-59.73224	95.87547	-1117.63354	346.28900	45.90679	-695.46747	20.37576	-3.52128
833	6.933	960.76282	15.38227	1444.58545	-116.25264	105.44688	1272.83960	-893.91772	134.58917	1279.36584	375.11481	194.94664	-7.31372	-90.21275	-62.37914	96.76682	-1093.95337	344.01517	45.42744	-719.68311	21.96979	-3.40804
834	6.942	961.71161	14.54293	1442.06824	-120.02330	104.52415	1269.72827	-896.49359	135.43030	1277.32275	351.01843	196.92444	-7.44988	-66.80293	-64.35630	96.21253	-1070.43286	340.61722	44.14954	-743.85651	23.64221	-3.32018
835	6.950	962.35773	13.57385	1439.99829	-123.90330	103.66726	1267.31567	-899.01703	136.32228	1275.40918	327.04956	198.85663	-7.55104	-41.61714	-65.67882	93.98546	-1045.99805	336.41251	42.59017	-768.05542	25.45311	-3.43954
836	6.958	962.62823	12.55345	1438.49768	-127.76222	102.92680	1265.63403	-901.34900	137.14484	1273.41272	303.17184	200.69487	-7.57594	-14.52046	-66.54047	90.10313	-1020.00226	331.56351	41.21115	-792.35474	27.31374	-3.77282
837	6.967	962.48914	11.56438	1437.63538	-131.48190	102.32298	1264.68188	-903.38184	137.70955	1271.17102	279.23132	202.44319	-7.48518	14.52048	-67.20446	84.90598	-992.43201	326.03931	40.21371	-816.74902	29.09207	-4.15026
838	6.975	961.93970	10.65426	1437.41833	-134.95380	101.84805	1264.43323	-905.04041	137.83083	1268.64111	255.06622	204.11923	-7.29157	45.44423	-67.88999	78.91188	-963.61298	319.70029	39.61542	-841.16736	30.70411	-4.35665
839	6.983	961.00562	9.84848	1437.81360	-138.08121	101.46985	1264.84595	-906.28619	137.51688	1265.95667	230.61005	205.67986	-7.08235	78.15907	-68.76276	72.62816	-933.83521	312.50073	39.46179	-865.55786	32.21209	-4.31414
840	6.992	959.73944	9.14897	1438.76965	-140.78354	101.15760	1265.86792	-907.17383	137.16747	1263.49585	205.92004	207.12782	-6.91886	112.59193	-69.87039	66.43707	-903.25317	304.64154	39.96083	-889.97485	33.73403	-4.10152
841	7.000	958.21881	8.52647	1440.23108	-143.00063	100.90226	1267.44165	-907.86719	137.41971	1261.81152	181.09723	208.53468	-6.80900	148.69313	-71.08606	60.55001	-871.98499	296.50836	41.37479	-914.53186	35.27264	-3.81771
842	7.008	956.52826	7.94031	1442.14514	-144.69675	100.71123	1269.51050	-908.53363	138.70161	1261.36719	156.19681	209.95418	-6.77365	186.38536	-72.17262	55.00869	-840.17517	288.49561	43.80017	-939.27179	36.77078	-3.49822
843	7.017	954.73987	7.35983	1444.45117	-145.86145	100.60210	1272.02612	-909.25134	141.05592	1262.33313	131.24466	211.48027	-6.79270	225.47346	-72.87356	49.73042	-807.98590	280.83975	47.00788	-964.14722	38.25229	-3.13652
844	7.025	952.90906	6.76921	1447.06665	-146.50620	100.60039	1274.95410	-910.00208	144.22797	1264.55371	106.27179	213.25760	-6.74612	265.58105	-73.01309	44.61415	-775.62842	273.50674	50.40274	-989.09137	39.81774	-2.73821
845	7.033	951.08002	6.16069	1449.88794	-146.65761	100.72825	1278.26880	-910.67212	147.65115	1267.61365	81.28937	215.32819	-6.53460	306.20557	-72.57043	39.63766	-743.46063	266.27274	53.23839	-1014.08807	41.54378	-2.34744
846	7.042	949.29181	5.52734	1452.80676	-146.35211	100.99250	1281.93518	-911.08643	150.57437	1271.04907	56.24579	217.53368	-6.20564	346.88409	-71.60976	34.85130	-712.04016	258.98175	55.02333	-1039.19531	43.44466	-2.00743
847	7.050	947.57434	4.87511	1455.72644	-145.63965	101.37996	1285.88794	-911.13330	152.50104	1274.62012	31.04742	219.63399	-5.89112	387.30872	-70.20441	30.33904	-681.98383	251.74725	55.78144	-1064.46631	45.49694	-1.71138
848	7.058	945.94385	4.23091	1458.57434	-144.58896	101.85776	1290.02563	-910.84015	153.44189	1278.34998	5.66351	221.52295	-5.67658	427.34686	-68.55989	26.26448	-653.65411	244.97534	55.95361	-1089.85352	47.57159	-1.42107
849	7.067	944.41187	3.61514	1461.30640	-143.27548	102.38909	1294.22034	-910.30408	153.71321	1282.32080	-19.83813	223.28134	-5.56064	467.06769	-67.17288	23.03007	-626.99854	239.19810	56.00507	-1115.21936	49.41478	-1.10921
850	7.075	942.99670	3.02268	1463.89417	-141.75909	102.96503	1298.33569	-909.60840	153.63077	1286.50342	-45.37537	225.04416	-5.48554	506.72858	-66.69848	21.43438	-601.78137	234.83922	56.06501	-1140.37207	50.85504	-0.73151
851	7.083	941.71918	2.44383	1466.30652	-140.08185	103.61098	1302.25305	-908.82153	153.38763	1290.73718	-70.87390	226.88184	-5.36438	546.46252	-67.52434	22.41112	-577.97437	232.11900	55.87273	-1164.97913	51.92548	-0.13082
852	7.092	940.59076	1.88226	1468.50745	-138.28848	104.35734	1305.88562	-908.01917	153.07086	1294.78809	-96.16858	228.82004	-5.03660	585.51514	-69.34584	26.10851	-555.88550	231.10468	54.96244	-1188.51062	52.69961	0.96051
853	7.100	939.60565	1.34486	1470.46216	-136.44116	105.21497	1309.16431	-907.27924	152.71701	1298.41333	-120.91479	230.91194	-4.20683	621.52728	-71.09074	31.04623	-535.95605	231.79504	52.87745	-1210.45728	53.16401	2.69465
854	7.108	938.73920	0.83004	1472.13770	-134.61368	106.16324	1312.01196	-906.66101	152.35110	1301.40869	-144.65643	233.26559	-2.53673	650.89551	-71.51745	34.48988	-518.52722	234.18616	49.31536	-1230.67334	53.27170	4.85351
855	7.117	937.95490	0.33125	1473.50330	-132.87369	107.14258	1314.34094	-906.18536	151.99115	1303.63794	-167.04016	236.03876	0.16918	670.59351	-70.11655	34.06506	-503.79810	238.25151	44.19611	-1249.53638	52.87288	6.95881
856	7.125	937.21692	-0.15924	1474.53394	-131.26543	108.06771	1316.07129	-905.82404	151.64665	1305.05493	-187.98462	239.38538	3.95166	680.22485	-67.27888	29.26405	-491.89740	243.84103	37.62546	-1267.82385	51.56174	8.86162
857	7.133	936.49719	-0.65683	1475.21228	-129.79953	108.86233	1317.14978	-905.50244	151.33295	1305.70129	-207.66003	243.34488	8.85397	682.29871	-63.67046	21.60633	-482.92609	250.69806	29.81552	-1286.41724	48.84008	11.31876
858	7.142	935.77777	-1.18357	1475.52759	-128.45285	109.48962	1317.54858	-905.12360	151.09561	1305.67798	-226.23486	247.75381	15.02808	680.31702	-59.79464	13.59291	-476.97675	258.63205	21.09095	-1305.83496	44.64920	15.79704
859	7.150	935.05219	-1.74957	1475.47437	-127.18036	109.95860	1317.25122	-904.60248	151.02013	1305.11035	-243.37170	252.32639	22.80742	676.54834	-56.00889	7.33773	-474.20618	267.57458	11.97350	-1325.48547	39.87109	23.23626
860	7.158	934.32294	-2.34356	1475.04858	-125.93472	110.30544	1316.24463	-903.89111	151.20328	1304.11926	-257.76642	256.88568	32.71936	671.28345	-52.53360	3.58982	-474.90234	277.40909	3.30868	-1343.21777	36.04891	32.68695
861	7.167	933.60083	-2.94911	1474.25000	-124.68495	110.57299	1314.52820	-902.98315	151.70271	1302.79236	-267.40247	261.44135	45.06731	663.53772	-49.37106	1.79066	-479.26135	287.72870	-3.69678	-1356.05493	34.27818	41.44404
862	7.175	932.91663	-3.56369	1473.08386	-123.42281	110.81130	1312.12537	-901.90814	152.51010	1301.17285	-270.69995	266.02875	59.17251	652.19861	-46.38097	0.97936	-486.95728	297.72314	-8.00473	-1361.86475	34.51669	46.81497
863	7.183	932.33185	-4.19529	1471.55847	-122.15948	111.07808	1309.08313	-900.72644	153.56918	1299.27661	-267.55469	270.57401	73.23001	636.76733	-43.50876	0.46088	-497.55139	306.37268	-9.72687	-1360.52979	35.95292	47.70615
864	7.192	931.93054	-4.84254	1469.68323	-120.92958	111.41667	1305.46790	-899.53131	154.80597	1297.11646	-259.21533	274.91141	85.28825	617.46307	-40.86758	-0.06992	-511.62476	312.92084	-10.11509	-1353.54932	37.66525	44.79758
865	7.200	931.79852	-5.48775	1467.46997	-119.79890	111.84212	1301.36670	-898.44275	156.13455	1294.70898	-247.28320	278.86816	94.42311	595.09180	-38.55207	-0.60172	-530.22339	317.27838	-10.24583	-1342.67090	38.91891	39.74427
866	7.208	932.00415	-6.11369	1464.93884	-118.86172	112.35702	1296.88684	-897.58472	157.45285	1292.06543	-232.89197	282.29370	100.94669	570.86609	-36.48887	-1.00108	-552.92834	319.98764	-10.32664	-1328.94458	39.23806	34.17785
867	7.217	932.58746	-6.72244	1462.12622	-118.22960	112.97408	1292.14246	-897.06171	158.64857	1289.18811	-216.53491	285.07904	105.75226	545.96558	-34.55125	-1.22005	-577.86737	321.79123	-10.28001	-1312.57825	38.46605	28.99368
868	7.225	933.55573	-7.33683	1459.08679	-118.01501	113.73074	1287.23889	-896.94269	159.61499	1286.08130	-198.30322	287.23969	109.63347	521.07788	-32.70578	-1.35523	-603.34473	323.22137	-10.20505	-1293.15259	36.75365	24.22685
869	7.233	934.88940	-7.98562	1455.88965	-118.31578	114.69222	1282.27307	-897.24585	160.27943	1282.76978	-178.22882	288.89911	112.98170	496.38141	-30.97732	-1.56072	-628.56946	324.53329	-10.22638	-1270.14209	34.45607	19.48517
870	7.242	936.54993	-8.68050	1452.61157	-119.20723	115.92973	1277.34753	-897.93396	160.63304	1279.31677	-156.53015	290.12897	115.81485	471.85101	-29.36087	-1.90699	-653.39136	325.86609	-10.34254	-1243.69873	31.98375	14.60556
871	7.250	938.47717	-9.39896	1449.33240	-120.72762	117.48314	1272.58130	-898.93420	160.73596	1275.82642	-133.57245	290.83292	117.95480	447.45825	-27.82058	-2.31814	-677.92651	327.31494	-10.47777	-1215.02856	29.74504	10.02394
872	7.258	940.58472	-10.09781	1446.13599	-122.84778	119.33324	1268.11072	-900.17664	160.68513	1272.42798	-109.62256	290.80298	119.17416	423.17822	-26.32829	-2.65922	-702.31964	328.89319	-10.55985	-1185.85278	28.20642	6.52801
873	7.267	942.76129	-10.74147	1443.12366	-125.45097	121.39027	1264.07678	-901.62762	160.56151	1269.24719	-84.72449	289.90851	119.27971	398.97772	-24.84315	-2.87058	-726.65570	330.55084	-10.55891	-1157.31250	27.76546	4.68231
874	7.275	944.87689	-11.30672	1440.42090	-128.35294	123.50804	1260.60742	-903.28198	160.40227	1266.37817	-58.78577	288.21664	118.15376	374.83313	-23.27354	-3.00729	-750.98517	332.23901	-10.50083	-1129.20337	28.45750	4.50725
875	7.283	946.79767	-11.76982	1438.16504	-131.35625	125.53890	1257.80518	-905.10272	160.21681	1263.87061	-31.70508	285.91461	115.74675	350.72754	-21.53661	-3.16276	-775.36005	333.92172	-10.45138	-1100.27271	29.92121	5.60470
876	7.292	948.40692	-12.10287	1436.48267	-134.30313	127.39967	1255.74438	-906.97131	160.00644	1261.73523	-3.40894	283.16522	112.06104	326.60791	-19.63878	-3.36517	-799.81122	335.56522	-10.48023	-1069.36841	31.77552	7.45965
877	7.300	949.62219	-12.29023	1435.46936	-137.09167	129.09271	1254.46826	-908.71277	159.76021	1259.95605	26.17969	280.08820	107.20540	302.36273	-17.67165	-3.54838	-824.32593	337.17160	-10.61678	-1036.27332	34.06241	9.65823
878	7.308	950.40448	-12.34385	1435.17432	-139.65482	130.67369	1253.98743	-910.16718	159.45377	1258.51123	57.13446	276.76926	101.45876	277.90198	-15.75574	-3.62196	-848.88110	338.81091	-10.81228	-1001.54980	37.25735	11.92879
879	7.317	950.75763	-12.29345	1435.59680	-141.93143	132.19701	1254.28345	-911.23334	159.06914	1257.41431	89.46796	273.18750	95.18446	253.23817	-13.92797	-3.57082	-873.47852	340.59247	-10.94261	-966.01569	41.83875	14.02675
880	7.325	950.71710	-12.16333	1436.69604	-143.84973	133.67258	1255.31152	-911.86597	158.60548	1256.74854	123.10800	269.25592	88.67642	228.43639	-12.10265	-3.45139	-898.12091	342.59479	-10.88113	-930.48242	47.89154	15.73247
881	7.333	950.33612	-11.95794	1438.40466	-145.32433	135.06212	1257.00684	-912.05139	158.07463	1256.64526	157.91562	264.92786	82.11201	203.53935	-10.22642	-3.30010	-922.78961	344.79083	-10.61343	-895.55090	55.05945	17.08941
882	7.342	949.67401	-11.67041	1440.63953	-146.26756	136.30618	1259.29858	-911.78778	157.50558	1257.21277	193.71109	260.16129	75.58454	178.56447	-8.35651	-3.12984	-947.49188	346.98279	-10.28755	-861.31946	62.78582	18.52652
883	7.350	948.78925	-11.30143	1443.30859	-146.61252	137.34901	1262.12634	-911.10132	156.94955	1258.48132	230.32660	254.86818	69.14826	153.51900	-6.53036	-2.98328	-972.30530	348.87598	-10.09733	-827.34454	70.57822	20.59060
884	7.358	947.73798	-10.85318	1446.31421	-146.33295	138.14725	1265.44812	-910.08655	156.46761	1260.40283	267.65430	248.96121	62.86512	128.38948	-4.70484	-2.89182	-997.29572	350.42221	-10.04997	-793.01514	78.08038	23.53560
885	7.367	946.57434	-10.30819	1449.55811	-145.44589	138.66611	1269.23352	-908.91058	156.10844	1262.89099	305.58398	242.42299	56.85683	103.12251	-2.84921	-2.81670	-1022.40204	352.00204	-9.91701	-758.00732	85.07274	27.17162
886	7.375	945.34711	-9.63918	1452.95117	-144.00201	138.87834	1273.45105	-907.74750	155.89107	1265.87341	343.88611	235.31386	51.29525	77.66615	-0.99216	-2.69283	-1047.51038	354.00308	-9.51888	-722.44720	91.50127	31.08322
887	7.383	944.10413	-8.84355	1456.41455	-142.07620	138.77481	1278.05469	-906.68414	155.80861	1269.31921	382.20734	227.70303	46.26398	52.05110	0.84680	-2.50402	-1072.62244	356.34839	-8.96848	-686.82153	97.36534	34.97255
888	7.392	942.90240	-7.96075	1459.87317	-139.76306	138.37030	1282.97400	-905.67792	155.85742	1273.21985	420.18686	219.64697	41.67818	26.36745	2.70105	-2.28665	-1097.85071	358.65009	-8.54176	-651.83325	102.56653	38.75919
889	7.400	941.80646	-7.05816	1463.25403	-137.17229	137.70064	1288.10925	-904.60388	156.06044	1277.54602	457.59576	211.35641	37.47010	0.65633	4.57551	-2.07073	-1123.27295	360.68805	-8.37482	-618.24963	106.91930	42.40442
890	7.408	940.87042	-6.19440	1466.49365	-134.41736	136.82320	1293.33008	-903.34991	156.45737	1282.20618	494.47531	203.48477	33.91010	-25.09911	6.39815	-1.84623	-1148.80603	362.59802	-8.26810	-586.73755	110.21834	45.74407
891	7.417	940.12866	-5.39254	1469.54712	-131.59972	135.81271	1298.48315	-901.89917	157.08501	1287.02283	531.20551	197.25645	31.74207	-50.87816	8.10666	-1.59856	-1174.10071	364.70007	-7.59267	-557.71924	112.25803	48.48253
892	7.425	939.60321	-4.65163	1472.38416	-128.80545	134.74323	1303.41125	-900.35010	157.98018	1291.74500	568.18372	194.05029	31.79607	-76.54726	9.68947	-1.32354	-1198.49829	367.23660	-5.36850	-531.35327	112.82927	50.30320
893	7.433	939.30627	-3.97461	1474.97559	-126.11292	133.67390	1307.97266	-898.86719	159.18024	1296.10339	604.92798	194.34201	34.05890	-101.82054	11.11696	-0.95274	-1221.21143	370.24088	-0.76630	-507.69934	111.75298	50.95152
894	7.442	939.23096	-3.38005	1477.28320	-123.58917	132.65129	1312.04565	-897.60260	160.68607	1299.87561	639.26538	196.95831	37.00063	-126.29015	12.29388	-0.29966	-1241.66211	373.62387	6.27639	-486.87094	108.97848	50.23042
895	7.450	939.34760	-2.89475	1479.26367	-121.27545	131.71768	1315.52673	-896.63129	162.41415	1302.93469	667.75165	199.83752	38.15160	-149.61882	13.09699	0.83823	-1259.67920	377.30688	15.16551	-468.96677	104.62816	48.03712
896	7.458	939.61176	-2.53616	1480.87512	-119.17884	130.91490	1318.33398	-895.92389	164.18736	1305.27161	687.61194	201.67108	35.71801	-171.78423	13.43374	2.52929	-1275.46277	381.15915	25.43311	-453.92044	98.88944	44.49581
897	7.467	939.97168	-2.29921	1482.08545	-117.27737	130.27995	1320.41174	-895.36902	165.77774	1306.96997	698.78979	202.56140	29.77453	-193.10725	13.24580	4.75028	-1289.45996	384.76578	37.11414	-441.50977	91.91175	40.03092
898	7.475	940.37250	-2.16022	1482.87341	-115.53450	129.83104	1321.72900	-894.82788	166.97310	1308.15247	704.00500	203.28421	21.98425	-213.94289	12.47697	7.65668	-1302.15979	387.41684	50.20033	-431.56284	83.86366	35.20752
899	7.483	940.76550	-2.08774	1483.22485	-113.91090	129.55136	1322.27124	-894.17896	167.63141	1308.93579	706.54919	204.41510	14.32069	-234.12053	11.04172	11.90893	-1313.77124	388.56033	63.79825	-424.19397	75.07475	30.37961
900	7.492	941.12134	-2.04159	1483.13281	-112.36543	129.38849	1322.03503	-893.33752	167.70590	1309.40161	707.94531	206.11697	8.02047	-252.42381	8.81132	18.68390	-1323.95068	388.16431	76.06646	-419.83789	65.99126	25.46514
901	7.500	941.43500	-1.96650	1482.60242	-110.85559	129.27502	1321.03223	-892.26459	167.23991	1309.57275	707.48987	208.29468	3.43243	-266.69647	5.64429	28.92407	-1331.75366	386.56281	85.22797	-419.07153	56.87043	20.13595
902	7.508	941.72083	-1.80745	1481.65002	-109.34782	129.15979	1319.28882	-890.96008	166.34883	1309.41052	703.58612	210.72060	0.37824	-274.92670	1.53641	42.19137	-1336.00781	384.22424	90.53104	-422.39944	47.79632	14.27397
903	7.517	942.00812	-1.54611	1480.29175	-107.83417	129.02420	1316.83765	-889.44849	165.19394	1308.84021	695.33838	213.08322	-1.56300	-276.46832	-3.15953	56.44773	-1336.07129	381.64511	92.21346	-429.98306	39.22298	8.33981
904	7.525	942.34448	-1.21174	1478.54199	-106.34374	128.86967	1313.72107	-887.78149	163.93520	1307.78809	683.03052	215.08389	-2.83212	-272.12103	-7.80876	69.27483	-1332.23279	379.21054	91.01115	-441.35403	32.18429	3.37014
905	7.533	942.79901	-0.85508	1476.41956	-104.93504	128.69852	1309.99915	-886.04700	162.68781	1306.21362	667.33728	216.62065	-3.70835	-263.22760	-11.92807	79.31465	-1325.27209	377.16742	87.84933	-455.72879	27.72448	0.32118
906	7.542	943.45569	-0.52696	1473.94666	-103.67017	128.50592	1305.74866	-884.35675	161.52960	1304.12207	648.54919	217.87474	-4.32756	-250.94197	-15.46165	86.64768	-1315.74866	375.72534	83.54308	-472.98236	26.10687	-0.80200
907	7.550	944.40326	-0.27191	1471.14038	-102.59497	128.28171	1301.05322	-882.82025	160.54379	1301.55762	626.86163	219.13545	-4.76960	-236.06825	-18.63614	92.17321	-1303.65796	375.08438	78.51480	-493.71674	26.58393	-0.93994
908	7.558	945.72791	-0.12501	1468.01367	-101.74361	128.01573	1296.00134	-881.52600	159.83385	1298.58398	602.97974	220.55400	-5.08363	-219.13216	-21.66347	96.78326	-1288.51807	375.37140	72.87368	-517.80884	28.05755	-1.08404
909	7.567	947.49615	-0.11509	1464.58447	-101.16181	127.69357	1290.69189	-880.54089	159.48969	1295.27954	577.98962	222.10780	-5.31101	-200.51381	-24.57777	100.90199	-1269.71411	376.55023	66.73743	-543.63287	29.85600	-1.58954
910	7.575	949.72382	-0.26770	1460.88440	-100.92324	127.28970	1285.24121	-879.92084	159.53868	1291.74658	552.78827	223.73206	-5.51328	-180.59248	-27.27134	104.51374	-1246.93005	378.34653	60.39543	-569.29089	31.78100	-2.26245
911	7.583	952.35760	-0.60238	1456.96179	-101.11784	126.78049	1279.79309	-879.71234	159.92027	1288.11975	527.81213	225.42831	-5.76417	-159.74428	-29.60030	107.43548	-1220.47290	380.24225	54.29484	-594.02454	33.77749	-2.82476
912	7.592	955.29041	-1.12726	1452.88306	-101.81978	126.16434	1274.51941	-879.93677	160.49942	1284.55969	503.15573	227.23560	-6.09492	-138.18761	-31.42386	109.49804	-1191.36511	381.57214	49.08803	-618.16992	35.80373	-3.18845
913	7.600	958.39240	-1.83227	1448.73486	-103.05759	125.46585	1269.60229	-880.57892	161.11542	1281.22620	478.76138	229.13742	-6.45437	-115.85573	-32.63229	110.55291	-1161.20776	381.70422	45.58186	-642.28235	37.83435	-3.42030
914	7.608	961.53064	-2.68871	1444.62329	-104.80037	124.72649	1265.20850	-881.59497	161.65753	1278.23218	454.52643	231.07726	-6.76659	-92.45518	-33.20584	110.43277	-1131.74829	380.26218	44.19813	-666.57739	39.80869	-3.59428
915	7.617	964.57050	-3.66323	1440.67395	-106.96450	123.99109	1261.46863	-882.93109	162.12036	1275.61047	430.35110	232.99979	-7.02504	-67.69215	-33.23164	108.96398	-1104.10742	377.27051	44.39154	-690.95270	41.64524	-3.71633
916	7.625	967.37726	-4.73631	1437.02905	-109.43434	123.29236	1258.46912	-884.53192	162.57808	1273.32190	406.16931	234.84047	-7.27850	-41.41530	-32.87325	106.03883	-1078.12537	373.06635	44.95907	-715.26874	43.35720	-3.77296
917	7.633	969.83728	-5.90204	1433.83472	-112.08594	122.63979	1256.25696	-886.33484	163.10767	1271.30029	381.96964	236.61484	-7.52734	-13.53786	-32.35098	101.68322	-1052.50806	368.02673	45.00207	-739.52368	45.02882	-3.78881
918	7.642	971.88379	-7.14899	1431.21899	-114.80881	122.01457	1254.84900	-888.25891	163.74547	1269.50439	357.78491	238.48236	-7.69129	16.06490	-31.93676	96.07760	-1025.75562	362.34839	44.41619	-763.79938	46.68609	-3.80560
919	7.650	973.49817	-8.45547	1429.27026	-117.51819	121.37403	1254.23376	-890.19940	164.49997	1267.95691	333.64032	240.56787	-7.69350	47.51851	-31.87891	89.54048	-997.08600	356.00006	43.59956	-788.15662	48.31185	-3.83385
920	7.658	974.69348	-9.80552	1428.02930	-120.14996	120.67892	1254.37720	-892.03381	165.37857	1266.74805	309.49658	242.76385	-7.53899	80.86061	-32.26506	82.44205	-966.67542	348.80981	42.98387	-812.63306	49.93587	-3.84571
921	7.667	975.50562	-11.18675	1427.49670	-122.64456	119.92552	1255.23547	-893.62329	166.37820	1265.97388	285.24457	244.79506	-7.30138	116.04362	-32.98763	75.07671	-935.28992	340.64978	42.88210	-837.25537	51.62551	-3.81532
922	7.675	975.98395	-12.57388	1427.64124	-124.93233	119.14734	1256.76501	-894.81140	167.44908	1265.67053	260.75711	246.44930	-7.06831	152.98427	-33.82288	67.60944	-903.83337	331.59607	43.56497	-861.99805	53.40810	-3.74073
923	7.683	976.17670	-13.93378	1428.40381	-126.93072	118.39452	1258.92432	-895.45905	168.50011	1265.83032	235.96564	247.73969	-6.90865	191.54826	-34.49847	60.10217	-873.03326	321.90555	45.20539	-886.77856	55.22311	-3.62554
924	7.692	976.12463	-15.24422	1429.70593	-128.55504	117.71686	1261.67603	-895.51624	169.45509	1266.45264	210.92194	248.90939	-6.83109	231.54335	-34.73391	52.58643	-843.16528	311.87512	47.63180	-911.54291	56.98566	-3.46384
925	7.700	975.86627	-16.50325	1431.46143	-129.72925	117.15656	1264.98657	-895.06732	170.28738	1267.56470	185.75616	250.27768	-6.75014	272.76434	-34.29969	45.17302	-813.88757	301.75616	50.20944	-936.33484	58.67645	-3.22738
926	7.708	975.44482	-17.71846	1433.58093	-130.38876	116.74172	1268.81995	-894.30341	170.99661	1269.22058	160.56662	252.04434	-6.54897	314.96436	-33.11818	38.10143	-784.42834	291.76129	52.13033	-961.25879	60.33722	-2.88541
927	7.717	974.90936	-18.88602	1435.97388	-130.48701	116.47466	1273.13049	-893.43469	171.57158	1271.49402	135.37164	254.18697	-6.19477	357.74939	-31.33556	31.67246	-754.16113	282.09167	52.96676	-986.39075	62.05064	-2.46346
928	7.725	974.31000	-19.98795	1438.55688	-130.01076	116.32549	1277.85876	-892.60321	171.99208	1274.45203	110.12466	256.46014	-5.77098	400.56390	-29.24759	26.14124	-723.17096	272.89389	52.94384	-1011.73315	63.88332	-2.04234
929	7.733	973.69470	-21.00750	1441.25623	-128.99226	116.24368	1282.92664	-891.84454	172.25105	1278.09766	84.75531	258.57156	-5.39579	442.81226	-27.20306	21.67224	-692.29303	264.21744	52.63357	-1037.23926	65.77564	-1.69215
930	7.742	973.10828	-21.94593	1444.00146	-127.50878	116.18381	1288.23499	-891.10638	172.35365	1282.33252	59.22076	260.42477	-5.12975	484.00781	-25.69455	18.45914	-662.54938	256.17230	52.47474	-1062.84985	67.56688	-1.42511
931	7.750	972.59186	-22.83050	1446.72192	-125.66676	116.13360	1293.66248	-890.30103	172.30493	1286.97668	33.52100	262.12958	-4.95847	523.92065	-25.48610	17.00520	-634.48016	249.13000	52.60556	-1088.44727	69.14474	-1.19220
932	7.758	972.17908	-23.69633	1449.35400	-123.57475	116.12917	1299.06860	-889.36481	172.10413	1291.80652	7.68274	263.84515	-4.82404	562.66968	-27.41999	18.17274	-608.00183	243.59818	52.92613	-1113.72241	70.46581	-0.86750
933	7.767	971.88489	-24.55662	1451.84839	-121.32407	116.23607	1304.30774	-888.30579	171.73267	1296.57019	-18.21008	265.65915	-4.64354	600.39795	-31.74306	22.42393	-582.91449	239.88527	53.13156	-1138.10449	71.45676	-0.20123
934	7.775	971.69464	-25.40088	1454.16736	-118.99166	116.49915	1309.24658	-887.21136	171.15727	1301.00220	-43.92633	267.55530	-4.24764	636.26953	-37.43407	28.63478	-559.42078	237.96526	52.74296	-1160.94275	72.04968	1.09362
935	7.783	971.56201	-26.21584	1456.27551	-116.64320	116.91262	1313.76514	-886.20294	170.36508	1304.86047	-69.03772	269.50311	-3.28169	667.57855	-42.63424	34.02161	-538.05103	237.61456	51.25138	-1181.85144	72.29646	3.03700
936	7.792	971.42090	-26.99354	1458.13635	-114.32383	117.43012	1317.74634	-885.37531	169.38196	1307.97412	-93.03992	271.54880	-1.27802	690.59662	-46.14548	35.75786	-519.18909	238.61688	48.34982	-1200.89417	72.31030	5.22805
937	7.800	971.20313	-27.72680	1459.72107	-112.05779	117.97478	1321.08044	-884.75427	168.26239	1310.27271	-115.57092	273.75977	2.06650	703.33295	-48.14128	32.83819	-502.79846	240.84016	44.07542	-1218.54968	72.03382	7.23575
938	7.808	970.85175	-28.41148	1461.01587	-109.85834	118.44675	1323.68604	-884.28406	167.08693	1311.78821	-136.42041	276.15503	6.72232	707.50452	-49.31972	26.55819	-488.60010	244.16797	38.71075	-1235.60303	71.07518	9.25934
939	7.817	970.33014	-29.05613	1462.01587	-107.73747	118.74422	1325.51929	-883.85059	165.96135	1312.63147	-155.31726	278.76147	12.48189	707.17554	-50.03236	19.39039	-476.42847	248.48616	32.57446	-1252.82764	69.02943	12.37536
940	7.825	969.63086	-29.68768	1462.71777	-105.71325	118.78879	1326.56384	-883.32837	164.99872	1312.95337	-171.88580	281.62503	19.25076	705.49084	-50.39013	13.36715	-466.40002	253.77527	25.90118	-1270.32690	66.30829	17.89007
941	7.833	968.77734	-30.34459	1463.12134	-103.79861	118.56291	1326.81543	-882.62036	164.29448	1312.90271	-185.72449	284.68597	27.24812	702.89124	-50.60120	9.19830	-458.84912	260.11166	18.80779	-1286.93311	64.36310	25.97245
942	7.842	967.81189	-31.05695	1463.22998	-101.98285	118.13380	1326.27686	-881.67694	163.91029	1312.58521	-196.18896	287.71539	36.96251	697.86108	-50.85803	6.40509	-454.22131	267.57913	11.37491	-1300.25317	64.56383	34.85098
943	7.850	966.77844	-31.82756	1463.04675	-100.23701	117.61370	1324.96521	-880.49658	163.87120	1312.03821	-202.19177	290.44125	48.66311	688.84961	-51.04093	4.18674	-453.02295	276.22940	3.94083	-1307.64294	66.95827	41.79134
944	7.858	965.71747	-32.63294	1462.56873	-98.54021	117.09406	1322.92725	-879.11914	164.16960	1311.22705	-202.71576	292.77979	61.72356	675.55957	-50.74499	2.28118	-455.65216	285.97894	-2.60411	-1307.73694	70.32433	44.98975
945	7.867	964.67566	-33.44107	1461.78491	-96.90301	116.62347	1320.23511	-877.62628	164.76233	1310.06653	-197.68732	294.88889	74.57014	658.64282	-49.67162	0.88977	-461.95850	296.33636	-7.09547	-1301.29053	73.28494	44.42644
946	7.875	963.71448	-34.23249	1460.68372	-95.37262	116.22283	1316.96411	-876.14624	165.56006	1308.46558	-188.12146	296.91553	85.52917	638.71234	-47.90670	0.06216	-471.18274	306.24442	-9.09734	-1290.38562	75.18179	41.30228
947	7.883	962.91132	-35.01086	1459.26636	-94.01861	115.90009	1313.18066	-874.84131	166.42451	1306.36963	-175.38562	298.79730	93.77997	616.21149	-45.80714	-0.40295	-482.97235	314.44836	-9.45706	-1276.74829	75.98857	37.05703
948	7.892	962.35522	-35.79551	1457.55249	-92.91379	115.65951	1308.95227	-873.87225	167.19046	1303.76904	-160.45801	300.37546	99.55445	591.87988	-43.70871	-0.68449	-498.08875	320.25531	-9.40198	-1260.78101	75.83997	32.60904
949	7.900	962.13788	-36.61161	1455.57239	-92.12695	115.51463	1304.36646	-873.35919	167.70418	1300.68542	-143.73511	301.55215	103.62508	566.69580	-41.72112	-0.87371	-517.30695	323.90652	-9.42796	-1241.90063	74.78830	28.08852
950	7.908	962.32745	-37.48062	1453.36340	-91.72890	115.50669	1299.53796	-873.35736	167.85269	1297.16382	-125.23950	302.27191	106.71654	541.43170	-39.76631	-1.05276	-540.16321	326.20078	-9.44008	-1219.46362	72.83649	23.22415
951	7.917	962.93896	-38.39978	1450.97302	-91.79548	115.71595	1294.59973	-873.85242	167.58539	1293.28271	-104.94916	302.46161	109.22717	516.45911	-37.77341	-1.29586	-565.19647	327.91342	-9.42876	-1193.45703	70.15890	17.99157
952	7.925	963.92853	-39.33277	1448.46338	-92.39516	116.24760	1289.69019	-874.76654	166.93880	1289.16333	-83.03809	302.04041	111.22240	491.82294	-35.77979	-1.61428	-590.84705	329.50470	-9.56245	-1164.77319	67.24265	12.87752
953	7.933	965.20850	-40.22499	1445.91211	-93.56387	117.18601	1284.94727	-875.97980	166.03732	1284.96790	-59.89124	300.95172	112.57722	467.40796	-33.86714	-1.96452	-616.14441	331.12384	-9.88714	-1134.97791	64.80095	8.56150
954	7.942	966.66449	-41.01641	1443.41125	-95.27702	118.53690	1280.50586	-877.37549	165.04840	1280.88696	-35.90979	299.16190	113.14131	443.11517	-32.06547	-2.31264	-640.89221	332.77328	-10.24574	-1105.41858	63.46994	5.47398
955	7.950	968.16406	-41.64229	1441.06958	-97.43999	120.19647	1276.48730	-878.88751	164.11159	1277.10669	-11.27960	296.63885	112.80078	418.92554	-30.34739	-2.64793	-665.29382	334.42581	-10.46628	-1076.26941	63.35931	3.72827
956	7.958	969.56335	-42.04999	1439.01672	-99.91208	121.97487	1272.99060	-880.50323	163.28864	1273.76587	14.09167	293.37338	111.45533	394.82361	-28.67943	-2.96021	-689.54663	336.02298	-10.51397	-1046.58386	63.94519	3.25799
957	7.967	970.72272	-42.23330	1437.39331	-102.54396	123.67081	1270.09644	-882.21008	162.57872	1270.93408	40.43420	289.42438	109.02451	370.75012	-27.05705	-3.23978	-713.74683	337.50293	-10.47638	-1015.38068	64.60091	3.84845
958	7.975	971.53693	-42.23630	1436.32214	-105.20670	125.15731	1267.86633	-883.94305	161.97197	1268.62573	67.94360	284.89896	105.49213	346.66669	-25.49466	-3.47082	-737.94812	338.88055	-10.47777	-982.49493	65.17577	5.16629
959	7.983	971.95343	-42.11651	1435.88379	-107.80870	126.42245	1266.33423	-885.59497	161.46516	1266.81970	96.70682	279.86877	100.92719	322.58441	-23.96893	-3.62920	-762.19775	340.24521	-10.60264	-948.36865	65.99512	6.87102
960	7.992	971.96454	-41.91209	1436.11438	-110.29655	127.54597	1265.50659	-887.06750	161.03566	1265.47363	126.73389	274.36627	95.49333	298.49286	-22.39279	-3.70647	-786.51758	341.67899	-10.82964	-913.49280	67.44663	8.69856
961	8.000	971.58856	-41.63708	1437.01672	-112.64008	128.63554	1265.36987	-888.29169	160.63338	1264.54480	158.02844	268.46490	89.44021	274.33447	-20.67160	-3.72577	-810.88965	343.21808	-11.03078	-878.33661	69.63889	10.47889
962	8.008	970.85974	-41.28986	1438.56689	-114.81337	129.75612	1265.89551	-889.20020	160.20143	1264.02209	190.59045	262.25485	83.01981	250.06807	-18.76917	-3.74804	-835.29791	344.86575	-11.07687	-843.46399	72.35453	12.15027
963	8.017	969.82867	-40.86136	1440.71057	-116.77834	130.89224	1267.04480	-889.71356	159.68784	1263.94238	224.37616	255.77084	76.40660	225.66670	-16.76323	-3.80097	-859.76355	346.59024	-10.94524	-809.37683	75.22353	13.84940
964	8.025	968.55804	-40.34175	1443.36548	-118.47200	131.96887	1268.77869	-889.77954	159.04604	1264.37280	259.30890	248.99460	69.70709	201.07552	-14.84761	-3.77665	-884.30670	348.33289	-10.71447	-776.23560	77.94772	15.91665
965	8.033	967.10846	-39.72301	1446.43286	-119.80452	132.90042	1271.06189	-889.42389	158.24579	1265.37134	295.27469	241.84250	62.99812	176.27583	-13.13339	-3.56303	-908.90784	350.07434	-10.46119	-743.73468	80.52782	18.55001
966	8.042	965.53235	-39.00549	1449.81262	-120.67538	133.61198	1273.86621	-888.76404	157.29005	1266.95410	332.03732	234.17455	56.37440	151.33046	-11.49800	-3.23832	-933.51703	351.90015	-10.17095	-711.32379	83.29493	21.47636
967	8.050	963.88074	-38.20348	1453.40967	-120.99915	134.03311	1277.16980	-887.96899	156.22437	1269.09741	369.20166	225.86917	49.97446	126.28856	-9.76823	-2.96246	-958.08234	353.97549	-9.75006	-678.71527	86.50404	24.19913
968	8.058	962.20923	-37.33265	1457.13220	-120.72765	134.10820	1280.95142	-887.18152	155.12309	1271.77100	406.31613	216.85036	43.90798	101.12532	-7.90813	-2.77988	-982.61267	356.39291	-9.14656	-646.21448	89.97214	26.45178
969	8.067	960.57581	-36.39760	1460.89282	-119.86308	133.82475	1285.18286	-886.45447	154.05930	1274.95911	443.01535	207.09213	38.18081	75.80940	-5.99107	-2.60906	-1007.24457	358.99252	-8.48442	-614.57574	93.28548	28.24805
970	8.075	959.03229	-35.39986	1464.61548	-118.45961	133.22003	1289.81897	-885.74713	153.10045	1278.64111	479.14365	196.72318	32.78633	50.35274	-4.09927	-2.36320	-1032.18652	361.44250	-8.01971	-584.57410	96.13361	29.69824
971	8.083	957.61859	-34.35022	1468.24194	-116.61068	132.36168	1294.78271	-884.97345	152.32813	1282.75562	514.86877	186.28545	28.00683	24.77907	-2.24257	-2.05962	-1057.53870	363.56665	-7.90687	-556.58301	98.34734	30.90399
972	8.092	956.36603	-33.27340	1471.72729	-114.42738	131.32771	1299.95325	-884.06427	151.83368	1287.17822	550.63147	176.97992	24.70216	-0.89525	-0.37852	-1.78176	-1083.16663	365.49945	-7.99474	-530.47595	99.78733	31.91808
973	8.100	955.30225	-32.20618	1475.02954	-112.02484	130.19159	1305.17078	-883.01501	151.68744	1291.71582	586.63013	170.36871	23.94667	-26.62392	1.48947	-1.56142	-1108.68677	367.54718	-7.74580	-505.97699	100.21535	32.74271
974	8.108	954.45129	-31.18550	1478.10132	-109.52278	129.01125	1310.25464	-881.89832	151.92867	1296.12207	621.89288	167.30704	25.81561	-52.26842	3.24580	-1.33788	-1133.47119	369.98215	-6.28481	-483.06140	99.33594	33.31373
975	8.117	953.82410	-30.23613	1480.88965	-107.04633	127.82251	1315.02014	-880.84235	152.57793	1300.13721	653.79535	167.03275	28.53405	-77.51506	4.68253	-0.95985	-1156.76501	372.91678	-2.78152	-462.01709	97.01460	33.45304
976	8.125	953.40558	-29.36638	1483.34436	-104.71255	126.63888	1319.29260	-879.98535	153.61459	1303.54321	678.89380	167.67424	29.28636	-101.86827	5.61306	-0.20033	-1178.03284	376.32379	2.94308	-443.26031	93.31548	32.91604
977	8.133	953.15295	-28.56651	1485.42603	-102.60416	125.46804	1322.92200	-879.41309	154.92630	1306.21106	694.81262	167.82837	26.17374	-124.88878	5.98417	1.14161	-1197.19897	380.15863	10.38036	-427.14713	88.32749	31.55906
978	8.142	953.00592	-27.81482	1487.10767	-100.74720	124.33841	1325.80005	-879.11237	156.31506	1308.11572	701.85864	167.41034	19.48306	-146.55644	5.84869	3.13086	-1214.49780	384.37839	19.06727	-413.86227	82.09201	29.46782
979	8.150	952.89832	-27.09147	1488.37341	-99.11215	123.30623	1327.86938	-878.98499	157.57022	1309.31018	702.91919	167.06641	11.24757	-167.31853	5.22270	5.76248	-1230.22461	388.75238	29.05784	-403.39059	74.70438	26.89872
980	8.158	952.76898	-26.38205	1489.21667	-97.64003	122.42667	1329.11487	-878.90546	158.52538	1309.88257	701.48511	167.28543	3.88684	-187.61784	4.00505	9.23524	-1244.60962	392.61859	40.44886	-395.58456	66.36479	24.09736
981	8.167	952.57642	-25.66980	1489.63965	-96.27219	121.71879	1329.54749	-878.76306	159.06082	1309.93103	699.46582	168.14406	-0.98438	-207.20580	2.00604	14.28004	-1257.63940	395.03210	52.56095	-390.30463	57.26345	21.21728
982	8.175	952.31268	-24.93344	1489.64417	-94.96642	121.16194	1329.19263	-878.47223	159.09070	1309.55420	696.54517	169.44914	-3.19739	-224.68535	-1.01118	22.08038	-1268.82349	395.51410	63.77522	-387.58997	47.53247	18.31615
983	8.183	952.00262	-24.16034	1489.22302	-93.70271	120.71667	1328.08691	-877.97754	158.57272	1308.83350	691.18732	170.87439	-3.75309	-237.79167	-5.24921	33.31448	-1277.25391	394.51303	72.31660	-387.73016	37.37133	15.27841
984	8.192	951.69434	-23.36538	1488.36450	-92.48701	120.34298	1326.28247	-877.26630	157.53090	1307.80994	682.16943	172.08871	-3.79604	-244.64922	-10.65407	47.01529	-1282.05957	392.86841	77.20886	-391.09009	27.12536	11.86781
985	8.200	951.45673	-22.58682	1487.06677	-91.35074	120.00725	1323.84521	-876.37793	156.06314	1306.47583	669.32886	172.96423	-3.92291	-244.94737	-16.77013	60.77877	-1282.88525	391.15491	78.48036	-397.75464	17.35780	8.04006
986	8.208	951.37616	-21.85767	1485.34680	-90.34099	119.69234	1320.84412	-875.39923	154.32428	1304.78503	653.05652	173.70468	-4.25023	-239.72295	-23.00315	72.36590	-1280.02966	389.65454	76.72239	-407.28726	8.99973	4.19795
987	8.217	951.54205	-21.19435	1483.23840	-89.50851	119.41132	1317.34583	-874.44916	152.49533	1302.67188	633.62854	174.64719	-4.68926	-230.32317	-29.00703	80.99187	-1274.11377	388.54361	72.67847	-419.06778	3.15366	1.08148
988	8.225	952.02820	-20.61551	1480.78333	-88.90359	119.19385	1313.41577	-873.66034	150.75536	1300.07910	611.40021	175.92342	-5.10615	-217.82744	-34.74272	87.24199	-1265.55835	387.97369	67.11407	-433.18008	0.34671	-0.71254
989	8.233	952.87872	-20.15732	1478.02087	-88.57676	119.04583	1309.12244	-873.15948	149.25854	1296.98474	587.20221	177.39349	-5.42185	-202.98625	-40.31934	92.16901	-1254.33472	388.10080	60.88517	-450.60983	0.02000	-1.18511
990	8.242	954.10590	-19.85797	1474.98462	-88.58016	118.91798	1304.53845	-873.04852	148.11502	1293.41711	562.09399	178.85078	-5.65604	-186.28941	-45.83154	96.52924	-1240.15820	388.98126	55.10177	-472.00299	1.01548	-0.91900
991	8.250	955.69598	-19.72663	1471.70850	-88.97300	118.70147	1299.73853	-873.39001	147.37520	1289.46729	536.86621	180.22177	-5.88053	-168.10304	-51.23969	100.56025	-1223.00098	390.35681	51.01407	-496.48523	2.46733	-0.65616
992	8.258	957.61365	-19.74109	1468.23999	-89.82687	118.26100	1294.79956	-874.19293	147.01514	1285.29749	511.88806	181.61005	-6.13739	-148.79539	-56.34400	104.13268	-1203.50513	391.60489	49.30363	-522.15845	4.06124	-0.81833
993	8.267	959.80133	-19.87925	1464.64807	-91.21318	117.50651	1289.81482	-875.40326	146.93336	1281.13269	487.23486	183.18970	-6.40697	-128.68416	-60.86348	106.97226	-1182.79431	391.96848	49.46959	-547.53540	5.72685	-1.32891
994	8.275	962.17651	-20.13571	1461.02185	-93.16994	116.45400	1284.90674	-876.91412	146.96799	1277.22412	462.84827	185.07321	-6.62548	-107.83324	-64.58765	108.82326	-1161.78467	390.88947	50.21050	-572.22424	7.47229	-1.90537
995	8.283	964.62579	-20.50819	1457.46533	-95.67136	115.22223	1280.22351	-878.59991	146.93842	1273.78662	438.63574	187.23254	-6.73736	-86.00984	-67.46803	109.49342	-1140.59802	388.22882	50.32827	-596.50574	9.39222	-2.41583
996	8.292	967.01038	-20.99054	1454.09375	-98.62198	113.98167	1275.92053	-880.34772	146.70764	1270.92566	414.49023	189.48070	-6.77004	-62.89519	-69.55637	108.79384	-1118.52002	384.26486	49.25227	-620.64246	11.45909	-2.84489
997	8.300	969.18359	-21.58033	1451.03064	-101.87823	112.89594	1272.13672	-882.05981	146.22107	1268.57837	390.30783	191.58752	-6.83576	-38.25438	-70.93553	106.54524	-1094.57727	379.46173	47.18768	-644.67261	13.41690	-3.13482
998	8.308	971.00867	-22.27282	1448.40356	-105.28694	112.07013	1268.97644	-883.63916	145.48738	1266.50500	366.06451	193.44275	-7.02654	-11.96565	-71.74579	102.72494	-1068.37231	374.12781	45.05193	-668.65918	15.09118	-3.22991
999	8.317	972.38055	-23.04398	1446.32983	-108.72041	111.52077	1266.50085	-884.98810	144.56891	1264.37585	341.83389	195.09637	-7.31028	16.00319	-72.23334	97.58496	-1040.52368	368.23352	43.90303	-692.80713	16.56538	-3.15428
1000	8.325	973.24725	-23.84971	1444.89783	-112.08994	111.18209	1264.72559	-886.04749	143.70755	1261.98889	317.67255	196.70346	-7.53307	45.67842	-72.71500	91.57235	-1012.32349	361.54492	44.00237	-717.24390	18.02566	-3.02504
1001	8.333	973.61047	-24.64424	1444.15137	-115.33257	110.94285	1263.63184	-886.84528	143.47031	1259.48596	293.50714	198.36780	-7.56278	77.12852	-73.43792	85.13213	-984.79309	353.88864	44.58704	-741.88025	19.63541	-3.00261
1002	8.342	973.50690	-25.39966	1444.08191	-118.38535	110.69461	1263.18665	-887.47229	144.45375	1257.29138	269.17404	200.00830	-7.43568	110.39525	-74.46463	78.57457	-957.88171	345.29565	44.75929	-766.54919	21.45185	-3.14496
1003	8.350	972.99042	-26.10962	1444.63916	-121.16965	110.37046	1263.36060	-888.00934	146.62634	1255.83044	244.56036	201.46793	-7.31104	145.43309	-75.66566	72.03411	-930.56830	335.95245	44.30704	-791.16382	23.36215	-3.33627
1004	8.358	972.12189	-26.77595	1445.75012	-123.59489	109.96211	1264.13013	-888.48950	149.22540	1255.35095	219.68671	202.70914	-7.29758	182.12959	-76.75008	65.50311	-901.75598	326.05341	43.58126	-815.74341	25.17511	-3.41221
1005	8.367	970.96735	-27.39603	1447.32910	-125.57268	109.51553	1265.47034	-888.89954	151.38744	1255.91479	194.67450	203.87946	-7.35088	220.34785	-77.33827	58.92928	-871.08057	315.73010	42.97908	-840.37964	26.80794	-3.33101
1006	8.375	969.59833	-27.96598	1449.28259	-127.03078	109.11138	1267.35132	-889.22711	152.64119	1257.47681	169.64929	205.20636	-7.34477	259.94073	-77.14647	52.32491	-839.03870	305.06421	42.70653	-865.16327	28.34162	-3.17280
1007	8.383	968.08270	-28.48617	1451.51868	-127.92204	108.83280	1269.73999	-889.50061	152.97104	1259.97314	144.65848	206.82309	-7.20618	300.70605	-76.12598	45.84700	-806.64368	294.10556	42.85481	-890.11365	29.87434	-2.96818
1008	8.392	966.47546	-28.95330	1453.95093	-128.22488	108.73310	1272.60461	-889.73975	152.75851	1263.33228	119.66653	208.71210	-6.93691	342.33441	-74.37395	39.76337	-775.02484	282.94128	43.51154	-915.20044	31.42265	-2.63637
1009	8.400	964.82532	-29.35429	1456.49500	-127.93999	108.82257	1275.91736	-889.88696	152.53372	1267.43408	94.60803	210.74323	-6.58631	384.42609	-71.99818	34.31261	-745.00635	271.72910	44.64672	-940.39581	33.01027	-2.15709
1010	8.408	963.18304	-29.67551	1459.06494	-127.09605	109.07537	1279.64648	-889.82349	152.59888	1272.10400	69.43069	212.76506	-6.22997	426.52100	-69.17519	29.63375	-716.72485	260.65228	45.94205	-965.66882	34.70177	-1.65701
1011	8.417	961.59851	-29.91789	1461.57544	-125.76068	109.44170	1283.73889	-889.45477	152.99442	1277.18860	44.10718	214.71832	-5.91490	468.11945	-66.29021	25.83250	-689.70361	249.96582	46.94791	-990.99243	36.49720	-1.24651
1012	8.425	960.11548	-30.10325	1463.94995	-124.03497	109.85960	1288.10803	-888.78253	153.74440	1282.64697	18.63403	216.62817	-5.66196	508.78729	-63.92856	23.13612	-663.45190	240.02750	47.45009	-1016.36810	38.32372	-0.92107
1013	8.433	958.77258	-30.26217	1466.13147	-122.02812	110.28158	1292.63367	-887.89099	154.90855	1288.51575	-6.97552	218.52014	-5.50969	548.35107	-62.70991	22.09473	-637.98505	231.16443	47.58566	-1041.79565	40.13213	-0.64813
1014	8.442	957.60419	-30.41647	1468.08801	-119.83362	110.70742	1297.17358	-886.87488	156.39185	1294.74524	-32.67944	220.39922	-5.46851	586.94830	-63.02120	23.50163	-613.72357	223.62030	47.58184	-1067.16467	41.89432	-0.39569
1015	8.450	956.62811	-30.58170	1469.80310	-117.52426	111.18037	1301.58508	-885.79523	157.78944	1301.05322	-58.34766	222.29439	-5.42053	624.51569	-64.63892	27.59821	-590.96277	217.69225	47.46704	-1092.13379	43.47507	-0.00305
1016	8.458	955.83447	-30.77411	1471.25623	-115.16042	111.74879	1305.74097	-884.69824	158.55573	1306.97412	-83.70276	224.29056	-5.07407	659.73450	-66.53210	33.08101	-569.64893	213.75371	47.04506	-1116.11475	44.58023	0.87277
1017	8.467	955.19373	-31.00000	1472.41345	-112.79685	112.43356	1309.52539	-883.65228	158.40463	1312.08643	-108.34442	226.48355	-4.02876	689.52405	-67.36965	37.24265	-549.77051	212.03424	45.98872	-1138.44995	44.96973	2.47507
1018	8.475	954.67279	-31.24868	1473.23877	-110.48595	113.20399	1312.82373	-882.74213	157.45016	1316.16589	-131.87372	228.92699	-1.94325	710.41730	-66.47914	37.54819	-531.76483	212.40350	43.87078	-1158.78748	44.69830	4.59735
1019	8.483	954.24133	-31.50061	1473.70349	-108.27591	113.96786	1315.53015	-882.02563	156.01289	1319.17041	-154.01996	231.65366	1.32732	721.19556	-64.17406	33.25343	-516.34033	214.43732	40.26264	-1177.39270	43.97426	6.70690
1020	8.492	953.87262	-31.73457	1473.78528	-106.19869	114.60580	1317.56738	-881.50092	154.41852	1321.16980	-174.67407	234.69095	5.75574	724.01483	-61.19405	25.68680	-503.92603	217.77185	34.99661	-1195.08777	42.74781	8.52893
1021	8.500	953.54333	-31.93290	1473.46716	-104.25912	115.03004	1318.88879	-881.09259	152.89418	1322.29126	-193.81085	238.00522	11.26427	722.59314	-58.13896	17.31050	-494.38385	222.34259	28.33928	-1212.98267	40.55270	10.59390
1022	8.508	953.23462	-32.09026	1472.74036	-102.43743	115.21216	1319.46802	-880.66022	151.54991	1322.68823	-211.26660	241.50180	17.88429	719.42676	-55.34090	10.39686	-487.27209	228.23975	20.85948	-1232.00903	36.94510	14.21392
1023	8.517	952.93536	-32.22239	1471.60791	-100.69756	115.17448	1319.29346	-880.05023	150.44110	1322.51904	-226.41113	245.13260	25.99815	714.68634	-52.89145	5.93842	-482.37604	235.46890	13.14851	-1251.99451	32.22461	20.54662
1024	8.525	952.64661	-32.36092	1470.08167	-98.99838	114.97141	1318.37097	-879.16663	149.63387	1321.92712	-237.94806	248.89900	36.29035	707.18677	-50.69624	3.49602	-480.02075	243.87149	5.67364	-1270.91528	27.58585	29.27504
1025	8.533	952.38861	-32.52771	1468.17542	-97.31168	114.66953	1316.72607	-878.00323	149.21484	1321.01855	-244.26117	252.74532	48.99346	695.91345	-48.59493	2.13098	-480.87958	253.14726	-1.07739	-1285.49841	24.38267	38.30177
1026	8.542	952.20856	-32.72056	1465.90405	-95.64036	114.33598	1314.40747	-876.63208	149.25293	1319.84216	-244.38739	256.58081	63.11626	680.66602	-46.46204	1.25503	-485.34216	262.86301	-6.34399	-1293.07715	23.22368	44.99995
1027	8.550	952.17975	-32.92746	1463.28784	-94.02694	114.03646	1311.48486	-875.17993	149.74675	1318.38647	-238.73328	260.33496	76.72466	661.78497	-44.27062	0.61909	-492.94983	272.38348	-9.37035	-1293.09705	23.72092	47.82545
1028	8.558	952.39050	-33.14112	1460.35193	-92.54649	113.82796	1308.04163	-873.80530	150.60446	1316.60083	-228.70325	263.89365	88.10262	639.87274	-42.10409	0.08790	-502.93811	280.87228	-10.28387	-1286.95020	24.93597	46.93073
1029	8.567	952.93079	-33.35890	1457.12842	-91.28935	113.74489	1304.16296	-872.66901	151.67004	1314.43298	-215.72949	267.08765	96.66647	615.83276	-40.05494	-0.36527	-515.67566	287.54691	-10.25010	-1276.58154	25.93661	43.67628
1030	8.575	953.87695	-33.57608	1453.65759	-90.35364	113.79043	1299.93250	-871.90985	152.76009	1311.85742	-200.65240	269.79358	102.91271	590.74469	-38.13767	-0.70464	-532.46936	292.09079	-10.29836	-1263.28809	26.05753	39.68920
1031	8.583	955.27307	-33.78290	1449.98779	-89.84879	113.95229	1295.44031	-871.63403	153.70052	1308.87329	-183.69666	271.98386	107.68550	565.46344	-36.32095	-0.93909	-553.56653	294.86902	-10.51204	-1247.40552	24.99091	36.03532
1032	8.592	957.11609	-33.97086	1446.17041	-89.88852	114.24897	1290.78906	-871.90460	154.37225	1305.49353	-164.81824	273.68701	111.58920	540.39001	-34.56142	-1.14896	-577.59741	296.65826	-10.60939	-1228.56299	22.80136	32.87109
1033	8.600	959.35583	-34.13694	1442.26270	-90.56579	114.76594	1286.09497	-872.72388	154.73402	1301.75671	-144.09985	274.92065	114.88823	515.60748	-32.80451	-1.42039	-602.88617	298.12415	-10.60987	-1206.11621	19.82754	29.69051
1034	8.608	961.90247	-34.27516	1438.33777	-91.92510	115.63405	1281.48474	-874.01959	154.81763	1297.74902	-121.89325	275.62482	117.60197	491.07593	-31.03233	-1.75486	-628.37793	299.55627	-10.71044	-1179.70825	16.56006	25.95990
1035	8.617	964.62836	-34.36551	1434.49500	-93.94466	116.95666	1277.09448	-875.65399	154.72324	1293.61255	-98.64569	275.67896	119.60536	466.69403	-29.28560	-2.07072	-653.62512	300.98755	-10.96375	-1149.65381	13.48032	21.64402
1036	8.625	967.37500	-34.37347	1430.86853	-96.53477	118.73551	1273.06665	-877.47632	154.58798	1289.52673	-74.63092	275.01279	120.74743	442.35986	-27.59236	-2.31062	-678.52057	302.42191	-11.24416	-1116.77600	10.94173	17.15154
1037	8.633	969.97223	-34.25577	1427.62427	-99.55490	120.84171	1269.53552	-879.39685	154.51425	1285.67053	-49.82941	273.64618	120.90321	418.04590	-25.92188	-2.52438	-703.12170	303.90469	-11.41174	-1082.03979	9.25188	12.95025
1038	8.642	972.25897	-33.97403	1424.93787	-102.84110	123.05077	1266.60962	-881.41364	154.51054	1282.18506	-24.02527	271.62323	119.93296	393.79132	-24.23232	-2.80647	-727.54968	305.46259	-11.44424	-1046.49341	8.62065	9.51698
1039	8.650	974.10596	-33.52008	1422.96350	-106.23247	125.13181	1264.36169	-883.56281	154.48875	1279.15564	3.00256	269.01563	117.69112	369.62805	-22.52033	-3.15643	-751.91351	307.07101	-11.42988	-1011.29010	8.86975	7.48563
1040	8.658	975.43701	-32.92673	1421.80701	-109.59263	126.93872	1262.82922	-885.83148	154.32617	1276.60571	31.36877	266.00311	114.13426	345.53918	-20.80163	-3.46876	-776.28210	308.67029	-11.47224	-977.34235	9.53731	7.37574
1041	8.667	976.23395	-32.24410	1421.51294	-112.82310	128.44423	1262.01733	-888.09949	153.94510	1274.49719	61.09760	262.79739	109.37649	321.48352	-19.08306	-3.64243	-800.68103	310.21460	-11.59274	-944.75916	10.41297	9.10916
1042	8.675	976.52417	-31.50318	1422.06812	-115.86555	129.71031	1261.90295	-890.17554	153.34399	1272.74487	92.16818	259.46280	103.64182	297.40295	-17.35778	-3.64518	-825.09778	311.73215	-11.71278	-912.63794	11.74785	11.99672
1043	8.683	976.35980	-30.69854	1423.41626	-118.68657	130.82950	1262.44470	-891.90198	152.58154	1271.26746	124.53806	255.95520	97.23237	273.20038	-15.60565	-3.52164	-849.52545	313.29269	-11.74110	-879.60022	13.96851	15.20029
1044	8.692	975.80212	-29.79462	1425.47473	-121.24674	131.86803	1263.59338	-893.21716	151.72920	1270.06274	158.15665	252.27344	90.47986	248.80128	-13.84555	-3.35270	-873.99335	314.91504	-11.65517	-844.81287	17.33074	18.15758
1045	8.700	974.91632	-28.74513	1428.14917	-123.48244	132.83670	1265.29810	-894.12677	150.81866	1269.22864	192.96185	248.42892	83.61074	224.24098	-12.14251	-3.17135	-898.52637	316.56927	-11.48758	-808.64368	21.74569	20.72075
1046	8.708	973.76624	-27.52494	1431.34277	-125.31647	133.69916	1267.51111	-894.65472	149.84140	1268.90369	228.89136	244.36511	76.68893	199.60960	-10.48755	-2.96093	-923.09125	318.25790	-11.28311	-772.37506	26.78476	23.08796
1047	8.717	972.40393	-26.15303	1434.96130	-126.67874	134.39752	1270.19312	-894.84119	148.78027	1269.19543	265.89655	239.97137	69.73340	174.95241	-8.78269	-2.73716	-947.60797	320.03644	-11.07756	-737.29883	31.89514	25.56490
1048	8.725	970.87170	-24.67748	1438.91907	-127.51895	134.87303	1273.31921	-894.75940	147.62244	1270.15552	303.87073	235.12100	62.85365	150.27486	-6.98192	-2.55386	-972.01489	321.97290	-10.84502	-703.92194	36.75794	28.26145
1049	8.733	969.21826	-23.14339	1443.13660	-127.81297	135.07500	1276.88013	-894.49908	146.38336	1271.79077	342.52661	229.74174	56.24871	125.55782	-5.13348	-2.42267	-996.30249	324.14609	-10.46650	-671.79999	41.45055	31.05406
1050	8.742	967.50525	-21.57017	1447.53186	-127.56901	134.96512	1280.87085	-894.12720	145.14835	1274.07703	381.39380	223.86111	50.07852	100.76118	-3.28756	-2.28868	-1020.50891	326.59009	-9.86837	-640.06842	46.17979	33.84777
1051	8.750	965.79413	-19.94094	1452.01831	-126.82841	134.52554	1285.27002	-893.67432	144.05252	1276.97046	420.00781	217.56921	44.37317	75.88051	-1.43933	-2.10715	-1044.73328	329.14120	-9.19753	-608.23322	50.90097	36.71787
1052	8.758	964.13379	-18.22042	1456.51270	-125.65792	133.77188	1290.02258	-893.14709	143.19968	1280.41162	458.12274	211.04225	39.13969	50.95720	0.44968	-1.90131	-1069.11877	331.50912	-8.72581	-576.64398	55.29797	39.71481
1053	8.767	962.55695	-16.39550	1460.94312	-124.13919	132.76355	1295.03186	-892.53809	142.63205	1284.30750	495.78149	204.70450	34.63975	26.01689	2.41383	-1.71192	-1093.75781	333.58231	-8.56345	-546.38257	59.08071	42.59485
1054	8.775	961.08307	-14.49421	1465.25244	-122.36197	131.59306	1300.16138	-891.83734	142.37622	1288.49939	533.25732	199.39609	31.61466	1.05696	4.43002	-1.52999	-1118.58459	335.51520	-8.49747	-518.65179	62.15026	44.85096
1055	8.783	959.72443	-12.56598	1469.39673	-120.42375	130.34633	1305.25220	-891.06183	142.47714	1292.75232	570.74396	196.18117	30.96719	-23.89796	6.38689	-1.31498	-1143.29468	337.55539	-7.96365	-494.08810	64.41251	46.06216
1056	8.792	958.49286	-10.65396	1473.33765	-118.42967	129.07336	1310.14453	-890.28705	142.97029	1296.78906	607.60748	195.55341	32.72260	-48.72841	8.14381	-1.03683	-1167.32605	339.88733	-6.10567	-472.59012	65.58448	46.13769
1057	8.800	957.39868	-8.78519	1477.03748	-116.48112	127.80172	1314.68506	-889.63696	143.82860	1300.35242	641.63959	196.73694	35.28644	-73.16039	9.59166	-0.63892	-1189.99072	342.57547	-2.15046	-453.74152	65.35187	45.19914
1058	8.808	956.43799	-6.96746	1480.46143	-114.65773	126.56087	1318.72473	-889.21490	144.94684	1303.26636	669.38159	198.17068	36.13259	-96.78600	10.62850	0.03222	-1210.74854	345.61685	4.02185	-437.26776	63.59360	43.38442
1059	8.817	955.58069	-5.18814	1483.58215	-113.00436	125.39272	1322.12927	-889.03339	146.17155	1305.46643	687.96271	198.86551	33.46291	-119.24632	11.14639	1.18649	-1229.37878	349.03647	11.83643	-423.14563	60.35250	40.82930
1060	8.825	954.77155	-3.42216	1486.37939	-111.52556	124.35004	1324.80103	-889.01178	147.33751	1306.98389	697.21179	199.04074	27.32138	-140.47935	11.11458	2.94061	-1245.92822	352.82712	20.69878	-411.47699	55.74328	37.70411
1061	8.833	953.94598	-1.63313	1488.83789	-110.18872	123.47636	1326.68665	-889.02661	148.28894	1307.89526	699.92114	199.49026	19.32101	-160.79491	10.61649	5.28109	-1260.63867	356.70679	30.54834	-402.35513	49.94651	34.20042
1062	8.842	953.05023	0.23013	1490.93896	-108.93913	122.78222	1327.76672	-888.95874	148.89023	1308.28369	699.74762	200.77991	11.49634	-180.58720	9.72733	8.30459	-1273.94128	359.95190	41.57652	-395.84293	43.20451	30.47868
1063	8.850	952.05347	2.20509	1492.65210	-107.72317	122.24271	1328.03870	-888.72009	149.04152	1308.22961	698.72070	203.03458	5.32148	-199.73882	8.41142	12.57934	-1286.19836	361.69040	53.40121	-392.04990	35.79081	26.56144
1064	8.858	950.95258	4.27307	1493.94324	-106.50607	121.81438	1327.50879	-888.26666	148.69882	1307.80676	696.47668	206.04106	1.34513	-217.11137	6.53291	19.18211	-1297.12561	361.63120	64.63462	-391.22861	27.93695	22.29423
1065	8.867	949.77527	6.36775	1494.79602	-105.27565	121.45704	1326.19421	-887.59564	147.87524	1307.06335	691.36865	209.36844	-0.76632	-230.67357	3.88605	28.99290	-1305.59912	360.34326	73.44460	-393.78229	19.79673	17.49409
1066	8.875	948.57507	8.42358	1495.22363	-104.04077	121.13930	1324.13477	-886.73584	146.62936	1306.00488	682.14172	212.48073	-1.86818	-238.49773	0.35345	41.59227	-1310.30078	358.68405	78.61352	-400.05139	11.68336	12.19620
1067	8.883	947.41553	10.40511	1495.25647	-102.83255	120.82935	1321.39478	-885.74237	145.06818	1304.60095	668.77203	214.93759	-2.68563	-239.90221	-3.83853	55.03559	-1310.57886	357.27032	80.01978	-409.96667	4.42611	6.90155
1068	8.892	946.36078	12.29987	1494.92273	-101.70084	120.50459	1318.05444	-884.69208	143.34763	1302.80273	651.93951	216.66040	-3.44035	-235.59984	-8.16177	67.05663	-1306.73901	356.44397	78.31737	-423.04602	-0.79490	2.57078
1069	8.900	945.48163	14.08510	1494.23999	-100.70224	120.17478	1314.19714	-883.67615	141.64301	1300.56714	632.13007	217.95816	-4.06466	-226.89244	-12.15611	76.45527	-1299.58350	356.35614	74.43208	-439.00031	-3.28381	0.07910
1070	8.908	944.85498	15.71077	1493.21960	-99.88818	119.87895	1309.90405	-882.79236	140.10318	1297.88696	609.67328	219.23450	-4.50095	-214.93571	-15.70577	83.37442	-1289.68042	357.02893	69.19703	-458.13742	-3.45004	-0.45616
1071	8.917	944.54816	17.13281	1491.87927	-99.30253	119.65030	1305.25208	-882.13153	138.82338	1294.80774	585.29175	220.69867	-4.75566	-200.52171	-18.97847	88.64515	-1277.01611	358.45251	63.20953	-480.65164	-2.38211	0.19220
1072	8.925	944.60309	18.34788	1490.25122	-98.99390	119.46954	1300.31189	-881.75677	137.85118	1291.41931	560.01740	222.30983	-4.88559	-184.14885	-22.16491	93.05096	-1261.16553	360.64716	57.08620	-505.67178	-0.86685	0.87126
1073	8.933	945.02661	19.38717	1488.37610	-99.03220	119.24225	1295.15442	-881.69678	137.20187	1287.84644	534.63959	223.94804	-5.01151	-166.18578	-25.31499	96.97974	-1241.81787	363.53491	51.82858	-531.55096	0.95462	0.83401
1074	8.942	945.78925	20.29435	1486.29321	-99.50652	118.83683	1289.86902	-881.95416	136.86060	1284.25085	509.47775	225.62093	-5.24854	-146.99706	-28.34030	100.42975	-1219.44507	366.64529	48.56167	-557.02734	3.12065	0.13139
1075	8.950	946.84113	21.10566	1484.04443	-100.50259	118.15950	1284.57642	-882.50708	136.78113	1280.82007	484.56540	227.43832	-5.59765	-126.89531	-31.06165	103.19712	-1195.54395	369.06461	47.69585	-581.81757	5.44248	-0.72756
1076	8.958	948.12561	21.83102	1481.68494	-102.07470	117.20114	1279.42725	-883.30920	136.89404	1277.72876	459.85312	229.42261	-5.96394	-106.00499	-33.29701	105.10146	-1171.93994	369.92020	48.59353	-606.24060	7.60663	-1.33353
1077	8.967	949.56812	22.45280	1479.29126	-104.21770	116.03319	1274.58740	-884.30640	137.12610	1275.09229	435.26846	231.47588	-6.26537	-84.24599	-34.95424	106.04131	-1149.58337	368.92877	50.10321	-630.60620	9.46378	-1.59397
1078	8.975	951.06146	22.95423	1476.96973	-106.84723	114.77377	1270.21765	-885.45648	137.42661	1272.93481	410.75085	233.51257	-6.49546	-61.42851	-36.02208	105.88481	-1127.93860	366.40720	51.16187	-655.02942	11.12361	-1.61794
1079	8.983	952.47351	23.34942	1474.84924	-109.80926	113.54378	1266.45508	-886.72394	137.76520	1271.17346	386.29883	235.50423	-6.71649	-37.33824	-36.53090	104.44795	-1105.53101	362.88916	51.05607	-679.56726	12.79889	-1.53049
1080	8.992	953.66901	23.67921	1473.05786	-112.92846	112.42303	1263.40161	-888.05078	138.07401	1269.62305	361.93771	237.40541	-6.99462	-11.77385	-36.59108	101.59791	-1081.11841	358.78329	49.56906	-704.23590	14.58543	-1.40414
1081	9.000	954.53516	23.97546	1471.70251	-116.06345	111.42448	1261.11926	-889.33569	138.19193	1268.03577	337.64288	239.16498	-7.30209	15.42970	-36.41887	97.34338	-1054.43018	354.19760	47.04907	-728.93848	16.42005	-1.31098
1082	9.008	955.00885	24.22091	1470.86182	-119.12361	110.50829	1259.62939	-890.46136	137.90973	1266.19470	313.34012	240.80794	-7.51149	44.38612	-36.25298	91.86215	-1026.02905	348.93680	44.22480	-753.57233	18.22320	-1.34778
1083	9.017	955.08221	24.34868	1470.58704	-122.04625	109.62315	1258.91992	-891.36365	137.16505	1264.07776	288.97781	242.40182	-7.52060	75.17384	-36.23988	85.46062	-996.73346	342.68149	41.78356	-778.13409	19.95912	-1.53664
1084	9.025	954.77698	24.31479	1470.90039	-124.76518	108.73557	1258.95837	-892.07263	136.25270	1261.98853	264.55066	244.00017	-7.34103	107.84642	-36.40281	78.48367	-967.09076	335.25562	40.06406	-802.65118	21.62872	-1.77347
1085	9.033	954.11853	24.16922	1471.78870	-127.19475	107.83615	1259.69934	-892.66058	135.72296	1260.43762	240.04407	245.65405	-7.06493	142.40443	-36.69277	71.23020	-937.12109	326.82349	39.14444	-827.11932	23.33716	-1.96099
1086	9.042	953.13977	24.01917	1473.20435	-129.23685	106.93959	1261.09106	-893.15100	135.97221	1259.83679	215.40384	247.37544	-6.78693	178.77449	-37.00629	63.90617	-906.48389	317.82779	39.06783	-851.55444	25.22231	-2.09861
1087	9.050	951.89978	23.94049	1475.07446	-130.80226	106.08699	1263.08276	-893.51453	137.02490	1260.35327	190.58926	249.11765	-6.54984	216.82066	-37.15773	56.63885	-874.95752	308.67099	39.85449	-876.05408	27.24473	-2.18059
1088	9.058	950.47754	23.95479	1477.31384	-131.82843	105.33829	1265.63159	-893.73132	138.72237	1261.98169	165.63000	250.86020	-6.35408	256.34760	-36.94258	49.55961	-842.77185	299.49100	41.41211	-900.75446	29.20005	-2.11501
1089	9.067	948.94891	24.05442	1479.83167	-132.28615	104.75090	1268.70215	-893.81970	140.94948	1264.64270	140.59735	252.68417	-6.17529	297.05731	-36.25031	42.87490	-810.48846	290.24640	43.51154	-925.71765	30.97131	-1.81177
1090	9.075	947.38214	24.20846	1482.53674	-132.17661	104.36274	1272.26025	-893.80304	143.58356	1268.20813	115.52838	254.70160	-5.94559	338.50537	-35.04488	36.82576	-778.64978	280.88782	45.75489	-950.89819	32.63316	-1.28782
1091	9.083	945.84241	24.36557	1485.34314	-131.52464	104.18311	1276.26685	-893.65363	146.31982	1272.45508	90.40631	256.87076	-5.61572	380.11487	-33.30905	31.56725	-747.60651	271.45129	47.62774	-976.23987	34.29825	-0.67369
1092	9.092	944.38885	24.47882	1488.18066	-130.37849	104.18795	1280.66821	-893.29803	148.70926	1277.09766	65.20081	258.99219	-5.24284	421.25146	-31.15398	27.11577	-717.56470	262.13110	48.79311	-1001.71838	36.04403	-0.15061
1093	9.100	943.06763	24.52732	1490.99524	-128.81470	104.32998	1285.38440	-892.69324	150.40552	1281.93970	39.88495	260.93777	-4.93112	461.36359	-28.97607	23.45892	-688.61597	253.25650	49.35383	-1027.29968	37.92775	0.18574
1094	9.108	941.90662	24.52276	1493.73926	-126.93375	104.55893	1290.30664	-891.86102	151.30902	1286.91968	14.42523	262.75168	-4.73998	500.15717	-27.51828	20.83225	-660.73273	245.14514	49.71659	-1052.97388	39.87595	0.40485
1095	9.117	940.92145	24.49720	1496.36401	-124.84125	104.84036	1295.30469	-890.85565	151.50909	1292.00378	-11.18884	264.52185	-4.67496	537.72601	-27.82691	19.98442	-633.85980	238.05807	50.21420	-1078.68066	41.71000	0.63691
1096	9.125	940.12848	24.47396	1498.81494	-122.62357	105.17228	1300.23962	-889.73950	151.17778	1297.10522	-36.88867	266.27502	-4.66008	574.42236	-30.79501	21.83636	-608.06543	232.26801	50.88195	-1104.05225	43.29718	1.00358
1097	9.133	939.54181	24.46165	1501.03540	-120.33867	105.58578	1304.97571	-888.59106	150.49065	1302.07166	-62.48914	268.03470	-4.47740	610.17047	-36.22874	26.34722	-583.62183	227.99745	51.45930	-1128.38184	44.49160	1.69841
1098	9.142	939.15747	24.47496	1502.97876	-118.03293	106.11824	1309.38538	-887.51532	149.57265	1306.69348	-87.65802	269.89868	-3.75355	643.44806	-42.50855	31.77113	-560.95978	225.30905	51.49926	-1150.96777	45.10176	2.95726
1099	9.150	938.94733	24.53779	1504.60840	-115.76131	106.77512	1313.34644	-886.62286	148.48721	1310.73828	-111.93921	271.99316	-2.04807	671.08441	-47.70163	35.38916	-540.53052	224.15996	50.53391	-1171.50427	45.08044	4.83265
1100	9.158	938.86584	24.66317	1505.88477	-113.58308	107.50311	1316.74475	-885.98291	147.26056	1314.00928	-134.88940	274.38818	0.92670	689.93762	-50.95698	35.08162	-522.64197	224.48061	48.23009	-1190.20081	44.65451	7.02348
1101	9.167	938.86340	24.84257	1506.77380	-111.53758	108.19349	1319.48486	-885.58948	145.91733	1316.39099	-156.24341	277.07196	5.16391	699.45404	-52.55704	30.52189	-507.36768	226.18237	44.48616	-1207.60754	44.19519	9.04392
1102	9.175	938.89795	25.05251	1507.26257	-109.62908	108.72221	1321.49976	-885.35718	144.51535	1317.86621	-175.93579	279.96454	10.50169	702.32483	-53.09017	23.34849	-494.60889	229.16882	39.45999	-1224.44165	43.80931	10.79984
1103	9.183	938.94055	25.25892	1507.35181	-107.83849	108.99879	1322.75134	-885.13953	143.15483	1318.51123	-193.91431	282.92490	16.81494	702.20508	-53.06805	16.07631	-484.24994	233.30237	33.47507	-1241.51001	43.02406	13.07983
1104	9.192	938.97955	25.42632	1507.03918	-106.14435	108.99712	1323.22571	-884.77411	141.95804	1318.47412	-209.86548	285.80106	24.11471	700.91260	-52.89230	10.47331	-476.27527	238.37752	26.83085	-1259.26367	41.27337	17.16105
1105	9.200	939.02338	25.54428	1506.32312	-104.52534	108.76530	1322.92908	-884.14063	141.04900	1317.93860	-223.03186	288.53296	32.68133	697.81573	-52.75444	6.81216	-470.84479	244.21881	19.68769	-1276.97681	38.87451	23.55853
1106	9.208	939.09766	25.63723	1505.20593	-102.95296	108.40860	1321.88464	-883.19757	140.52692	1317.07617	-232.26050	291.15302	42.95031	691.35284	-52.67079	4.39375	-468.36377	250.79556	12.14536	-1292.40271	37.10530	31.15281
1107	9.217	939.24207	25.73575	1503.68579	-101.39988	108.04781	1320.12805	-881.98273	140.42535	1315.99231	-236.40637	293.69189	54.86841	680.71222	-52.49422	2.58948	-469.41345	258.18796	4.51541	-1302.64600	37.11288	37.73775
1108	9.225	939.50897	25.85183	1501.75842	-99.86369	107.77323	1317.70557	-880.59064	140.70137	1314.69556	-234.98206	296.13980	67.38392	666.09564	-51.89677	1.28368	-474.38873	266.37152	-2.34512	-1305.91626	38.98270	41.44638
1109	9.233	939.96252	25.98475	1499.42627	-98.38161	107.61859	1314.67334	-879.14551	141.27617	1313.11194	-228.51453	298.43329	78.87569	647.91693	-50.65548	0.46944	-482.99023	274.91556	-7.20004	-1302.56726	41.86025	41.71398
1110	9.242	940.67401	26.12559	1496.70337	-97.02367	107.57001	1311.09326	-877.78174	142.07219	1311.13354	-218.22388	300.44666	88.15443	626.52838	-48.90149	-0.00934	-494.39319	282.90012	-9.50561	-1294.36499	44.62467	39.26703
1111	9.250	941.71735	26.24804	1493.61951	-95.87540	107.59933	1307.03015	-876.63300	143.00519	1308.67371	-205.32275	302.02658	94.99828	602.68896	-46.94741	-0.29523	-508.47681	289.34818	-10.12067	-1282.97278	46.35735	35.49194
1112	9.258	943.16107	26.31452	1490.22327	-95.02135	107.69189	1302.55908	-875.82074	143.96680	1305.69690	-190.53235	303.04510	99.88793	577.58539	-44.98921	-0.47027	-526.12585	293.86026	-10.29642	-1269.10229	46.54062	31.58355
1113	9.267	945.04980	26.30677	1486.56934	-94.53873	107.85719	1297.77820	-875.43365	144.83934	1302.21765	-174.06946	303.46408	103.47017	552.23596	-43.02839	-0.62346	-547.61432	296.76361	-10.45441	-1252.52002	45.18900	27.89921
1114	9.275	947.37634	26.26702	1482.70105	-94.50548	108.13913	1292.80713	-875.50372	145.53146	1298.29126	-155.92859	303.31598	106.22814	527.12286	-41.01400	-0.84761	-571.77527	298.70691	-10.46277	-1232.48315	42.78981	24.03944
1115	9.283	950.07452	26.30256	1478.66101	-94.99995	108.62673	1287.77539	-875.99628	146.00600	1294.01257	-136.17694	302.58237	108.39224	502.32135	-38.99365	-1.17706	-597.05945	300.23178	-10.32993	-1208.40552	39.94297	19.55544
1116	9.292	953.04462	26.50679	1474.51514	-96.07721	109.43816	1282.81506	-876.82782	146.28362	1289.51660	-115.06476	301.18036	109.97883	477.75574	-37.07774	-1.55444	-622.47632	301.63403	-10.21944	-1180.41772	37.09396	14.48861
1117	9.300	956.17236	26.87710	1470.36987	-97.74100	110.66656	1278.06323	-877.89954	146.42113	1284.96887	-92.89227	299.07169	110.88340	453.33850	-35.30784	-1.89857	-647.62384	303.03262	-10.24220	-1149.46069	34.64014	9.35660
1118	9.308	959.31989	27.33962	1466.37952	-99.93015	112.31762	1273.65698	-879.12933	146.48463	1280.54871	-69.80145	296.27615	110.96947	429.00708	-33.64429	-2.18858	-672.44110	304.45840	-10.39889	-1117.09033	33.00480	4.91942
1119	9.317	962.31293	27.85180	1462.72290	-102.52726	114.28159	1269.71936	-880.47546	146.52969	1276.42383	-45.73071	292.79965	110.11927	404.72119	-32.03930	-2.46664	-697.00079	305.89435	-10.60667	-1085.05664	32.39548	1.92592
1120	9.325	964.95807	28.46299	1459.55859	-105.38393	116.36349	1266.34753	-881.94202	146.57822	1272.71692	-20.52551	288.67062	108.26618	380.46857	-30.45943	-2.77901	-721.40100	307.31744	-10.76732	-1054.40039	32.61566	0.79756
1121	9.333	967.09741	29.24543	1457.00659	-108.34581	118.36276	1263.61426	-883.54773	146.60892	1269.48633	5.96991	284.00586	105.41073	356.27704	-28.86512	-3.12341	-745.74976	308.72751	-10.85216	-1024.65649	33.22721	1.48200
1122	9.342	968.65631	30.19557	1455.16296	-111.27193	120.15807	1261.57349	-885.26343	146.58119	1266.73657	33.87262	278.95105	101.62103	332.17334	-27.22964	-3.44290	-770.12677	310.13971	-10.91981	-994.23096	33.86916	3.60994
1123	9.350	969.63245	31.25642	1454.10083	-114.04989	121.74167	1260.25793	-886.97852	146.45631	1264.44495	63.22955	273.62146	97.05772	308.10669	-25.58440	-3.64938	-794.52881	311.59293	-11.02850	-961.77307	34.52015	6.66429
1124	9.358	970.05902	32.39122	1453.84485	-116.60008	123.18141	1259.67371	-888.53735	146.20360	1262.58655	94.03613	268.09436	91.96912	283.96545	-23.95680	-3.68414	-818.90497	313.18686	-11.12611	-927.16492	35.57865	10.04578
1125	9.367	969.99292	33.59851	1454.35730	-118.86283	124.54623	1259.79944	-889.79614	145.81943	1261.16602	126.28061	262.40598	86.60371	259.66772	-22.27123	-3.59586	-843.22589	315.10275	-11.03270	-891.31177	37.57582	13.19944
1126	9.375	969.51599	34.89438	1455.55286	-120.77430	125.85223	1260.59460	-890.64886	145.33359	1260.24500	159.91565	256.57059	81.12560	235.18245	-20.43715	-3.49667	-867.51093	317.45947	-10.60434	-855.33679	40.73674	15.80661
1127	9.383	968.72656	36.29339	1457.32178	-122.25314	127.05898	1262.00903	-891.03387	144.77611	1259.93335	194.81738	250.54926	75.59090	210.52684	-18.49524	-3.42181	-891.85095	320.03513	-9.95631	-820.05713	44.85091	17.91843
1128	9.392	967.72083	37.79657	1459.54626	-123.21617	128.09927	1263.99365	-890.93323	144.15050	1260.34705	230.84128	244.20816	69.99611	185.75499	-16.57459	-3.32191	-916.38904	322.28192	-9.44077	-785.83807	49.42506	19.92797
1129	9.400	966.57507	39.40345	1462.11279	-123.60783	128.90863	1266.51221	-890.36639	143.45692	1261.55066	267.88794	237.39645	64.37741	160.87340	-14.75069	-3.17625	-941.20642	323.80688	-9.34843	-752.58105	53.87282	22.31742
1130	9.408	965.34570	41.12706	1464.92236	-123.41669	129.43773	1269.54456	-889.39124	142.73529	1263.51379	305.83820	230.06104	58.85648	135.83278	-13.00468	-3.01046	-966.21338	324.85422	-9.61300	-719.81152	57.79384	25.29906
1131	9.417	964.08264	42.98151	1467.88977	-122.67090	129.65225	1273.07690	-888.11786	142.06857	1266.12000	344.40878	222.23601	53.58688	110.62837	-11.27583	-2.82936	-991.21729	326.14905	-9.83562	-686.91254	61.26392	28.66207
1132	9.425	962.83716	44.96170	1470.93616	-121.42274	129.53267	1277.08252	-886.70508	141.53859	1269.23584	383.12222	213.94714	48.65556	85.31050	-9.49532	-2.61293	-1016.13232	328.15131	-9.69463	-653.51697	64.68787	31.99640
1133	9.433	961.66370	47.03768	1473.98499	-119.73776	129.07722	1281.50781	-885.30804	141.18539	1272.77942	421.44263	205.23079	44.03088	59.90639	-7.62097	-2.35352	-1041.07788	330.64352	-9.28299	-619.94153	68.21454	35.04676
1134	9.442	960.61749	49.16412	1476.96753	-117.69422	128.30539	1286.26648	-884.00488	141.01534	1276.72375	459.00177	196.29829	39.66367	34.38963	-5.68888	-2.06249	-1066.24805	333.12225	-8.93882	-587.24750	71.43163	37.78220
1135	9.450	959.74530	51.29660	1479.83081	-115.37982	127.26688	1291.24060	-882.77478	141.04352	1281.03821	495.84717	187.71616	35.75807	8.71568	-3.77094	-1.77296	-1091.70447	335.34668	-8.81651	-556.64435	73.73970	40.14857
1136	9.458	959.08289	53.39836	1482.53394	-112.88010	126.04767	1296.28479	-881.54559	141.31882	1285.63013	532.51086	180.48489	32.96650	-17.10481	-1.88647	-1.52928	-1117.24658	337.43170	-8.63908	-528.76483	74.89256	41.89942
1137	9.467	958.65735	55.43833	1485.03760	-110.27723	124.74431	1301.23962	-880.26349	141.91299	1290.31946	569.55481	175.72726	32.05595	-42.91411	-0.06190	-1.32813	-1142.37256	339.62979	-7.66103	-503.59991	74.99876	42.73964
1138	9.475	958.48090	57.38961	1487.29797	-107.65943	123.42506	1305.94690	-878.94141	142.88559	1294.85461	606.57361	173.86327	33.05128	-68.36302	1.55505	-1.05013	-1166.38232	342.13071	-4.88166	-480.94922	74.03975	42.52675
1139	9.483	958.54443	59.23037	1489.26807	-105.11579	122.13101	1310.25232	-877.66467	144.24319	1298.96460	641.39209	174.03606	34.70399	-92.98409	2.76290	-0.44443	-1188.65771	344.96829	0.33231	-460.71729	71.69057	41.23773
1140	9.492	958.81848	60.94993	1490.90405	-102.71897	120.90298	1314.00806	-876.54706	145.92256	1302.42578	670.47723	174.69383	34.99192	-116.42552	3.42896	0.77010	-1208.88794	348.02164	7.74071	-442.96918	67.68909	38.89174
1141	9.500	959.25787	62.55053	1492.17297	-100.51158	119.78677	1317.09033	-875.66223	147.79985	1305.11780	690.75677	174.85959	32.32065	-138.73930	3.47940	2.73628	-1227.04858	351.05533	16.60074	-427.88531	62.03471	35.67374
1142	9.508	959.80927	64.04158	1493.05347	-98.49995	118.81454	1319.42249	-874.99738	149.70250	1307.04272	701.66425	174.68115	26.45760	-160.35411	2.86814	5.49079	-1243.22363	353.79071	26.51905	-415.60205	54.82827	31.98758
1143	9.517	960.42346	65.43654	1493.52869	-96.65937	117.99178	1320.97571	-874.46143	151.42503	1308.29297	705.51349	174.87804	18.52329	-181.54356	1.57221	9.34174	-1257.42383	355.99551	37.64321	-406.13300	46.24724	28.24113
1144	9.525	961.06329	66.74794	1493.58569	-94.94810	117.30421	1321.74719	-873.93408	152.76579	1308.99268	705.58618	176.02367	10.28541	-201.70927	-0.45869	15.23841	-1269.55518	357.41602	49.84624	-399.48956	36.61225	24.64553
1145	9.533	961.70569	67.98340	1493.21350	-93.32159	116.72865	1321.73840	-873.30853	153.57751	1309.24927	703.77557	178.27275	3.41602	-219.02940	-3.34547	24.45220	-1279.47144	357.66364	61.89677	-395.83215	26.30212	21.18774
1146	9.542	962.34436	69.15158	1492.40173	-91.74557	116.23446	1320.95605	-872.50983	153.80417	1309.13062	700.02472	181.32111	-1.08549	-230.99919	-7.21520	37.39328	-1286.79700	356.46881	71.84875	-395.51923	15.66406	17.66438
1147	9.550	962.99347	70.26425	1491.14844	-90.20670	115.78342	1319.42627	-871.50916	153.48689	1308.65564	693.51685	184.49052	-3.27021	-235.83488	-11.99515	52.67820	-1290.76978	354.06393	78.28534	-399.03802	5.14280	13.78008
1148	9.558	963.68713	71.32578	1489.46753	-88.71485	115.33729	1317.20129	-870.34180	152.73792	1307.79712	683.83221	187.06184	-4.02942	-233.53252	-17.27291	67.75376	-1290.66260	351.10498	80.90719	-406.79980	-4.44722	9.44561
1149	9.567	964.47693	72.32413	1487.38318	-87.29582	114.87225	1314.35217	-869.10352	151.70767	1306.50793	670.96014	188.71887	-4.31878	-225.47777	-22.49800	80.55003	-1286.40674	348.27560	80.17854	-418.81995	-11.90942	5.12425
1150	9.575	965.43512	73.23648	1484.92163	-85.98177	114.39418	1310.95313	-867.90021	150.57262	1304.76208	654.77625	189.71588	-4.61924	-213.28728	-27.35564	90.46179	-1278.55249	346.05734	76.87336	-434.63318	-16.22218	1.72347
1151	9.583	966.64990	74.04033	1482.10791	-84.80835	113.94533	1307.07288	-866.79956	149.51009	1302.57605	635.12482	190.59068	-4.99278	-198.12938	-31.90824	98.07254	-1267.64856	344.70734	71.77383	-453.69183	-17.36620	-0.05711
1152	9.592	968.20074	74.72252	1478.96436	-83.81889	113.58810	1302.77856	-865.84399	148.63831	1300.00012	612.43451	191.71964	-5.34342	-180.69090	-36.38657	104.32074	-1253.77124	344.30206	65.46666	-475.59808	-16.44702	-0.29997
1153	9.600	970.13452	75.28326	1475.51379	-83.07412	113.36081	1298.14648	-865.08032	147.99501	1297.10583	587.84235	193.12677	-5.60558	-161.36729	-40.88806	109.86179	-1236.53735	344.81592	58.56035	-499.72742	-14.78241	0.19775
1154	9.608	972.46161	75.72009	1471.78577	-82.66320	113.23194	1293.27039	-864.55835	147.57962	1293.98230	562.58069	194.62242	-5.82023	-140.46269	-45.29231	114.88744	-1215.53345	346.12415	52.21280	-525.03912	-13.05490	0.54825
1155	9.617	975.15991	76.00461	1467.82471	-82.69791	113.09906	1288.26733	-864.32257	147.38113	1290.73633	537.40271	196.06471	-6.06621	-118.33250	-49.38058	119.25496	-1190.95605	347.85928	48.02622	-550.52087	-11.32123	0.34018
1156	9.625	978.16919	76.09367	1463.69348	-83.27915	112.84356	1283.27539	-864.40503	147.36792	1287.49255	512.53320	197.49483	-6.35201	-95.33025	-52.95724	122.69117	-1164.03284	349.33438	46.82329	-575.62958	-9.43837	-0.30898
1157	9.633	981.38159	75.96298	1459.47327	-84.45596	112.39452	1278.44775	-864.81244	147.48904	1284.38184	487.91550	199.03209	-6.63814	-71.61598	-55.88101	124.94334	-1136.62671	349.76788	47.64208	-600.30090	-7.37826	-1.04493
1158	9.642	984.64960	75.62283	1455.26648	-86.20309	111.75677	1273.94348	-865.52875	147.70540	1281.51685	463.43848	200.71796	-6.90926	-47.11656	-58.07281	125.84385	-1110.13525	348.67767	48.50319	-624.71802	-5.29900	-1.57386
1159	9.650	987.80963	75.11536	1451.19897	-88.42531	110.99935	1269.91504	-866.53650	148.01805	1278.95837	439.03909	202.52438	-7.16879	-21.65422	-59.53926	125.29915	-1084.73853	346.06235	48.05334	-649.07349	-3.37592	-1.83538
1160	9.658	990.70612	74.50197	1447.41785	-90.98756	110.22061	1266.49304	-867.82471	148.46280	1276.70044	414.70453	204.41174	-7.42500	4.96468	-60.35101	123.23417	-1059.59814	342.24243	46.19667	-673.43243	-1.60756	-1.95691
1161	9.667	993.20996	73.85059	1444.07971	-93.75139	109.50702	1263.77307	-869.36847	149.08249	1274.69360	390.44547	206.32123	-7.68256	32.93211	-60.61713	119.60188	-1033.57825	337.57709	43.58353	-697.76123	0.13237	-2.04545
1162	9.675	995.23285	73.22815	1441.32715	-96.59317	108.90289	1261.81140	-871.09979	149.90517	1272.88928	366.27026	208.23276	-7.89058	62.42122	-60.49831	114.48105	-1005.95789	332.25253	40.92038	-722.04132	1.89765	-2.09805
1163	9.683	996.73962	72.68340	1439.25793	-99.40684	108.40636	1260.62073	-872.90082	150.93137	1271.27185	342.17023	210.21454	-7.94910	93.55000	-60.19432	108.10841	-976.73773	326.22961	38.64291	-746.31488	3.61450	-2.10324
1164	9.692	997.74957	72.23088	1437.91443	-102.10308	107.98985	1260.17493	-874.62793	152.12448	1269.86145	318.10690	212.24326	-7.83563	126.36617	-59.90097	100.81198	-946.36060	319.38446	36.94542	-770.65295	5.19723	-2.10335
1165	9.700	998.31543	71.85832	1437.29468	-104.60746	107.62693	1260.42639	-876.14209	153.39212	1268.67920	293.98227	214.09732	-7.65599	160.88454	-59.76597	92.93851	-915.22180	311.70560	35.90932	-795.09955	6.66002	-2.12676
1166	9.708	998.49353	71.54532	1437.36597	-106.85954	107.30464	1261.32922	-877.31934	154.57388	1267.71228	269.63733	215.60249	-7.52407	197.11122	-59.81990	84.79274	-883.43817	303.36157	35.59314	-819.63818	8.11476	-2.13719
1167	9.717	998.32910	71.27466	1438.07385	-108.80672	107.02014	1262.84631	-878.05695	155.51085	1266.94849	244.95441	216.83353	-7.46674	234.97633	-59.89068	76.58120	-850.93622	294.65366	36.11456	-844.25031	9.67632	-2.07658
1168	9.725	997.86108	71.03055	1439.34436	-110.39091	106.78567	1264.94177	-878.32648	156.23563	1266.50232	219.98492	218.05954	-7.41464	274.25665	-59.62086	68.39412	-817.67694	285.92194	37.61790	-869.00336	11.38121	-1.92457
1169	9.733	997.13086	70.79292	1441.09033	-111.54594	106.63652	1267.57520	-878.23846	157.10918	1266.71289	194.91080	219.58533	-7.23831	314.61298	-58.64737	60.27792	-783.85699	277.37659	40.03394	-894.00604	13.21354	-1.73007
1170	9.742	996.18207	70.54222	1443.22327	-112.21249	106.61803	1270.70215	-877.97467	158.59302	1267.97168	169.86554	221.52356	-6.89056	355.67877	-56.78582	52.36010	-750.01947	268.96088	42.85030	-919.25909	15.15244	-1.57783
1171	9.750	995.05878	70.26668	1445.66187	-112.35561	106.76382	1274.27576	-877.61121	160.78136	1270.35632	144.82941	223.68950	-6.49567	397.11774	-54.06037	44.87173	-717.01550	260.43408	45.19390	-944.61548	17.14447	-1.46972
1172	9.758	993.80957	69.96339	1448.32788	-111.97377	107.08218	1278.24817	-877.09265	163.28195	1273.55945	119.69577	225.80209	-6.19480	438.65533	-50.62742	38.03988	-685.77325	251.62762	46.28718	-969.92889	19.13784	-1.31590
1173	9.767	992.48962	69.64220	1451.14270	-111.09763	107.54825	1282.56409	-876.37762	165.56781	1277.21802	94.40417	227.75043	-5.98087	480.04688	-46.74403	32.01267	-656.88757	242.63394	45.94488	-995.19226	21.16281	-1.09323
1174	9.775	991.15637	69.32523	1454.02954	-109.78391	108.11163	1287.14978	-875.50720	167.31149	1281.16309	68.97382	229.60796	-5.76429	521.06592	-42.81063	26.95649	-630.26166	233.85080	44.61948	-1020.51111	23.22285	-0.87958
1175	9.783	989.86292	69.02531	1456.91565	-108.10858	108.72633	1291.91541	-874.54840	168.42625	1285.35535	43.43518	231.45566	-5.51323	561.61816	-39.43970	23.33936	-605.19427	225.96820	43.01839	-1045.96997	25.17000	-0.70532
1176	9.792	988.65021	68.72360	1459.73608	-106.16003	109.37504	1296.76819	-873.54742	168.96729	1289.73572	17.80084	233.29031	-5.27718	601.78699	-37.47784	22.16127	-580.91284	219.76477	41.71823	-1071.45862	26.85334	-0.45841
1177	9.800	987.53857	68.38091	1462.43762	-104.03866	110.05934	1301.62170	-872.53564	169.05272	1294.17407	-7.90094	235.08867	-5.10940	641.46686	-37.65804	24.48665	-557.11792	215.68927	40.92607	-1096.53967	28.23592	0.09560
1178	9.808	986.52673	67.96852	1464.97900	-101.86080	110.77228	1306.38684	-871.55096	168.80687	1298.48279	-33.58173	236.89104	-4.95445	679.53186	-39.79230	30.04903	-534.18164	213.67996	40.37325	-1120.50854	29.22729	1.25074
1179	9.817	985.60065	67.48166	1467.33081	-99.73739	111.50334	1310.94043	-870.64648	168.31996	1302.44458	-59.01892	238.81876	-4.57395	713.22113	-42.46586	36.32050	-512.89526	213.43912	39.45825	-1142.73486	29.60656	3.23985
1180	9.825	984.73572	66.93536	1469.47070	-97.72526	112.27444	1315.10486	-869.87415	167.65938	1305.85168	-83.79761	241.01709	-3.56849	738.81604	-44.11221	39.69037	-493.93427	214.76956	37.62432	-1163.01135	29.28309	6.01575
1181	9.833	983.89459	66.35252	1471.37720	-95.81950	113.13075	1318.67944	-869.25598	166.90680	1308.54919	-107.42419	243.56656	-1.53169	753.78931	-44.31855	37.97760	-477.48596	217.61081	34.65934	-1181.55530	28.52524	9.11372
1182	9.842	983.03064	65.74779	1473.03027	-94.00282	114.07391	1321.49988	-868.76489	166.16171	1310.46680	-129.54712	246.47995	1.72532	758.84290	-43.64805	31.80180	-463.35260	221.86731	30.67685	-1198.84473	27.75279	11.90751
1183	9.850	982.10040	65.12549	1474.41370	-92.26987	115.03253	1323.46533	-868.32092	165.52290	1311.62695	-150.06122	249.76915	6.12890	757.59711	-42.61848	23.72871	-451.33917	227.30258	25.90203	-1215.51062	27.15853	14.17387
1184	9.858	981.07251	64.49248	1475.50989	-90.60500	115.90836	1324.54041	-867.80872	165.08061	1312.12903	-169.07275	253.42691	11.56808	753.91968	-41.41040	16.38457	-441.49420	233.60855	20.51244	-1232.14075	26.69847	16.47301
1185	9.867	979.92981	63.85992	1476.29761	-88.97292	116.63370	1324.76465	-867.11609	164.90347	1312.11340	-186.65417	257.38449	18.16570	749.53027	-40.16484	11.13927	-434.06635	240.54694	14.60690	-1248.83179	26.37409	19.83582
1186	9.875	978.67780	63.23214	1476.75830	-87.34738	117.18811	1324.25830	-866.17627	165.01433	1311.71350	-202.28027	261.58649	26.40430	743.84186	-39.05273	7.84516	-429.37329	248.00656	8.28197	-1264.57349	26.40369	24.77138
1187	9.883	977.35571	62.60110	1476.88062	-85.73826	117.58745	1323.17297	-864.98529	165.38950	1311.01721	-214.47437	266.04758	36.94578	735.44006	-38.08060	5.51126	-427.74908	255.99106	1.85602	-1277.15076	27.13257	30.52733
1188	9.892	976.02856	61.95092	1476.66235	-84.17329	117.88070	1321.59314	-863.59589	165.98935	1310.05005	-221.39966	270.77692	49.97426	723.51575	-37.02987	3.46291	-429.48981	264.55518	-3.87859	-1284.25012	28.70160	35.43580
1189	9.900	974.76660	61.27034	1476.11145	-82.66350	118.15009	1319.48352	-862.10211	166.78192	1308.78357	-222.05444	275.68262	64.47173	708.16193	-35.69394	1.77961	-434.57703	273.55035	-7.86607	-1285.00464	30.78252	37.98861
1190	9.908	973.64081	60.56113	1475.24194	-81.20753	118.48972	1316.74829	-860.62427	167.73894	1307.15979	-216.90137	280.53070	78.39406	689.74377	-34.08335	0.67241	-442.47247	282.33521	-9.66726	-1280.27844	32.72557	37.65953
1191	9.917	972.72754	59.83133	1474.06763	-79.81697	118.97749	1313.33142	-859.30090	168.81114	1305.11963	-207.37256	285.00922	89.87366	668.52808	-32.32750	0.04545	-452.84045	289.93610	-10.02014	-1271.48328	33.90448	34.91724
1192	9.925	972.09937	59.09063	1472.59961	-78.52647	119.66409	1309.26074	-858.27844	169.90797	1302.62854	-194.87482	288.92239	98.27312	645.02875	-30.49998	-0.30645	-466.47168	295.65405	-10.06128	-1259.44666	33.90790	30.67444
1193	9.933	971.81158	58.35837	1470.85376	-77.40677	120.56586	1304.64404	-857.68811	170.91019	1299.68994	-180.20300	292.29266	104.15179	620.18512	-28.59943	-0.52451	-484.45874	299.47061	-10.19832	-1244.26306	32.63084	25.73438
1194	9.942	971.90363	57.65882	1468.85889	-76.58722	121.65381	1299.65967	-857.61694	171.70099	1296.34253	-163.59412	295.21692	108.48886	594.94739	-26.62672	-0.71169	-506.61157	301.90738	-10.21162	-1225.73547	30.37867	20.53680
1195	9.950	972.40619	57.00060	1466.65796	-76.23816	122.87392	1294.51880	-858.07837	172.19162	1292.65747	-145.06439	297.69415	112.02197	569.87213	-24.62305	-0.94296	-531.43683	303.63953	-10.05984	-1203.94946	27.77461	15.34265
1196	9.958	973.33563	56.37641	1464.30225	-76.50507	124.20121	1289.39868	-858.99573	172.35231	1288.73755	-124.68988	299.61316	115.03131	545.09595	-22.63923	-1.24212	-557.18402	305.18127	-10.01184	-1179.74927	25.40097	10.66776
1197	9.967	974.67303	55.78815	1461.84326	-77.45550	125.67043	1284.40857	-860.21722	172.23792	1284.70435	-102.72736	300.84857	117.43750	520.53894	-20.73921	-1.58282	-582.67017	306.75012	-10.23080	-1154.62366	23.63892	7.26612
1198	9.975	976.35400	55.26056	1459.32275	-79.05937	127.34819	1279.59753	-861.57227	171.96730	1280.66724	-79.58319	301.35550	119.07189	496.09985	-19.02246	-1.90682	-607.55475	308.31171	-10.62960	-1129.82031	22.92511	5.50903
1199	9.983	978.27838	54.81678	1456.76709	-81.18188	129.26064	1274.95972	-862.94031	171.65607	1276.68848	-55.69769	301.21884	119.94482	471.71393	-17.54605	-2.16222	-632.02362	309.73492	-11.06311	-1105.60010	23.73738	5.02113
1200	9.992	980.32782	54.43776	1454.19348	-83.59287	131.33316	1270.43018	-864.28442	171.35619	1272.76367	-31.46466	300.68863	120.34186	447.34436	-16.23794	-2.35386	-656.33130	310.99619	-11.47789	-1081.61267	25.84150	5.09453
