# Supplementary material for: Novel Methods for Surface EMG Analysis and Exploration Based on Multi-Modal Gaussian Mixture Models
Source: PLoS One. 2016 Jun 30;11(6):e0157239. doi: 10.1371/journal.pone.0157239 (PMC4928879; doi:10.1371/journal.pone.0157239)
Supplement: S1 File — (ZIP) [file pone.0157239.s001.zip › Haf_horses_trot_data/Haf_h08_t1_emg.anc]

File_Type:	Analog R/C ASCII	Generation#:	2
Board_Type:	NI USB-6225	Polarity:	Bipolar
Trial_Name:	Minnesotat	Trial#:	1	Duration(Sec.):	9.999166	#Channels:	64
BitDepth:	16	PreciseRate:	1200.000000
Name	LDL	acc1x	acc1y	acc1z	GM1L	acc2x	acc2y	acc2z	GM2L	acc3x	acc3y	acc3z	GM3L	acc4x	acc4y	acc4z	LDR	acc5x	acc5y	acc5z	GM1R	acc6x	acc6y	acc6z	GM2R	acc7x	acc7y	acc7z	GM3R	acc8x	acc8y	acc8z	BLDL	acc9x	acc9y	acc9z	BGM1L	acc10x	acc10y	acc10z	BGM2L	acc11x	acc11y	acc11z	BGM3L	acc12x	acc12y	acc12z	BLDR
Rate	1200	1200	1200	1200	1200	1200	1200	1200	1200	1200	1200	1200	1200	1200	1200	1200	1200	1200	1200	1200	1200	1200	1200	1200	1200	1200	1200	1200	1200	1200	1200	1200	1200	1200	1200	1200	1200	1200	1200	1200	1200	1200	1200	1200	1200	1200	1200	1200	1200
Range	5000	5000	5000	5000	5000	5000	5000	5000	5000	5000	5000	5000	5000	5000	5000	5000	5000	5000	5000	5000	5000	5000	5000	5000	5000	5000	5000	5000	5000	5000	5000	5000	5000	5000	5000	5000	5000	5000	5000	5000	5000	5000	5000	5000	5000	5000	5000	5000	5000
0.000000	-2408	4485	-13194	-27806	-81	1128	-14439	-4844	707	96	-24418	-7626	430	2568	-27549	-12890	-58	16566	27318	-28860	-260	-9053	-172	-32743	-75	-5605	7968	-32694	-195	-11027	9589	-31481	-152	-130	-121	-69	-65	-59	-105	40	-155	17	30	-74	-23	-58	79	-31	-1
0.000833	-1524	4971	-15646	-27560	-87	719	-14168	-4671	-176	475	-24145	-8248	56	2047	-26888	-12259	-75	15954	26730	-28686	-256	-8038	1973	-32741	-73	-3712	10972	-32660	-206	-8990	12135	-32207	-152	-132	-121	-68	-63	-61	-108	38	-154	13	32	-75	-27	-58	78	-28	-4
0.001667	-722	5585	-18199	-27404	-95	214	-13865	-4617	-425	783	-23727	-8824	-598	1583	-25944	-11676	-113	15166	25622	-28548	-236	-7151	4293	-32744	-73	-1975	14016	-32650	-176	-6841	14791	-32514	-154	-130	-122	-90	-65	-58	-108	40	-153	17	34	-61	-23	-57	75	-30	-5
0.002500	-171	6346	-20778	-27355	-85	-373	-13529	-4688	-472	983	-23162	-9352	-1120	1204	-24759	-11183	-110	14249	23994	-28440	-223	-6414	6727	-32735	-85	-446	17037	-32622	-168	-4666	17452	-32627	-150	-129	-120	-66	-62	-61	-107	39	-151	12	33	-75	-19	-58	58	-30	0
0.003333	244	7258	-23310	-27415	-80	-1028	-13157	-4868	-510	1066	-22451	-9782	-985	904	-23372	-10824	-101	13240	21849	-28358	-199	-5850	9231	-32715	-95	847	19944	-32659	-185	-2560	20030	-32726	-154	-131	-121	-57	-61	-62	-107	39	-150	17	33	-77	-25	-57	79	-30	0
0.004167	746	8332	-25683	-27576	-65	-1717	-12734	-5157	-481	1007	-21603	-10103	-930	696	-21831	-10623	-90	12209	19260	-28288	-194	-5458	11747	-32731	-101	1875	22653	-32677	-204	-604	22454	-32706	-151	-127	-124	-66	-64	-59	-108	38	-156	15	28	-75	-24	-58	78	-30	-3
0.005000	1365	9553	-27813	-27829	-65	-2400	-12277	-5535	-599	822	-20612	-10312	-1609	573	-20192	-10600	-69	11212	16294	-28221	-168	-5266	14225	-32749	-99	2614	25094	-32702	-187	1105	24634	-32727	-152	-130	-121	-63	-66	-60	-104	39	-150	16	34	-77	-23	-56	79	-31	-7
0.005833	1987	10942	-29616	-28169	-81	-3108	-11786	-6000	-633	506	-19496	-10394	-2674	518	-18510	-10752	-60	10309	13056	-28145	-154	-5266	16622	-32766	-112	3040	27212	-32683	-165	2470	26492	-32607	-151	-129	-121	-65	-64	-59	-105	39	-154	13	11	-78	-23	-58	79	-29	0
0.006667	2609	12457	-31026	-28580	-74	-3787	-11256	-6540	-560	75	-18267	-10365	-2542	506	-16836	-11086	-61	9557	9628	-28044	-143	-5479	18917	-32757	-90	3150	28942	-32703	-203	3421	27967	-32163	-155	-132	-125	-72	-66	-58	-107	39	-151	16	29	-80	-24	-59	77	-32	-3
0.007500	3406	14095	-31963	-29049	-59	-4388	-10691	-7135	-596	-446	-16973	-10231	-2179	521	-15226	-11559	-64	9011	6159	-27907	-127	-5888	21054	-32762	-76	2927	30256	-32682	-172	3902	29010	-31470	-149	-126	-119	-76	-63	-60	-107	38	-151	17	26	-74	-21	-58	80	-31	0
0.008333	4359	15831	-32376	-29559	-49	-4935	-10093	-7762	-695	-1028	-15615	-10013	-2649	533	-13720	-12157	-58	8694	2763	-27721	-130	-6506	22997	-32751	-91	2377	31130	-32695	-178	3886	29577	-30621	-151	-132	-122	-64	-62	-60	-104	40	-152	18	34	-75	-22	-56	81	-29	-7
0.009167	4880	17636	-32420	-30086	-49	-5408	-9483	-8417	-675	-1655	-14233	-9746	-2960	507	-12340	-12846	-40	8648	-390	-27494	-113	-7313	24691	-32760	-125	1521	31571	-32679	-172	3357	29708	-29648	-153	-129	-121	-64	-65	-62	-113	37	-155	15	29	-79	-21	-58	78	-31	0
0.010000	4739	19465	-31902	-30623	-49	-5800	-8859	-9083	-483	-2298	-12852	-9463	-2926	413	-11115	-13585	-29	8868	-3180	-27214	-103	-8300	26131	-32748	-121	375	31580	-32693	-130	2336	29349	-28578	-153	-130	-125	-67	-64	-65	-108	38	-153	16	28	-79	-21	-60	76	-31	-3
0.010833	4319	21285	-30812	-31145	-44	-6118	-8230	-9747	-331	-2935	-11488	-9191	-2787	233	-10059	-14325	-30	9357	-5472	-26887	-82	-9447	27289	-32759	-127	-1037	31177	-32681	-125	857	28542	-27422	-153	-129	-124	-67	-56	-61	-109	38	-153	16	28	-80	-22	-59	79	-48	0
0.011667	3894	23072	-29179	-31632	-40	-6362	-7593	-10397	-250	-3540	-10180	-8978	-2399	-59	-9169	-15027	-24	10094	-7186	-26516	-72	-10736	28151	-32745	-155	-2648	30402	-32693	-126	-998	27324	-26206	-151	-127	-124	-66	-64	-60	-108	40	-153	17	29	-78	-24	-57	81	-31	-1
0.012500	3625	24792	-27021	-32086	-29	-6544	-6971	-11022	-191	-4105	-8971	-8818	-2162	-476	-8454	-15660	-19	11036	-8258	-26121	-15	-12144	28700	-32760	-149	-4423	29271	-32675	-111	-3142	25748	-24948	-151	-129	-121	-66	-64	-63	-108	35	-155	0	33	-80	-22	-59	77	-33	1
0.013333	3533	26412	-24357	-32458	-10	-6682	-6367	-11614	-145	-4607	-7864	-8786	-1928	-1031	-7898	-16189	-27	12156	-8631	-25716	140	-13646	28947	-32746	-138	-6293	27853	-32690	-82	-5477	23881	-23641	-155	-129	-121	-67	-63	-60	-105	40	-152	19	34	-77	-22	-56	80	-39	-3
0.014167	3237	27902	-21257	-32646	-19	-6786	-5793	-12165	-102	-5054	-6901	-8898	-1594	-1723	-7485	-16596	-12	13384	-8291	-25321	190	-15196	28858	-32758	-150	-8205	26184	-32673	-72	-7912	21776	-22293	-147	-130	-121	-67	-60	-53	-107	39	-152	15	30	-77	-19	-55	79	-28	1
0.015000	2889	29219	-17803	-32701	-22	-6871	-5261	-12664	-84	-5436	-6093	-9165	-1424	-2557	-7204	-16872	-10	14649	-7248	-24958	91	-16757	28472	-32744	-155	-10114	24329	-32582	-67	-10338	19538	-20921	-151	-130	-124	-69	-64	-64	-109	37	-152	17	32	-79	-25	-62	79	-32	-5
0.015833	2439	30362	-14061	-32750	-25	-6960	-4781	-13130	-64	-5770	-5453	-9607	-1206	-3500	-7032	-16982	-21	15899	-5543	-24650	63	-18287	27800	-32718	-165	-11942	22335	-32348	-57	-12624	17262	-19513	-149	-129	-122	-68	-65	-61	-105	36	-151	15	29	-82	-24	-59	80	-29	-1
0.016667	1864	31310	-10129	-32737	-30	-7051	-4356	-13547	-23	-6050	-4991	-10226	-874	-4541	-6955	-16957	-25	17055	-3279	-24416	36	-19754	26847	-32484	-185	-13603	20275	-32027	-41	-14676	15029	-18079	-154	-119	-125	-67	-63	-62	-108	32	-151	17	32	-79	-25	-60	78	-32	-1
0.017500	1653	32058	-6096	-32762	-31	-7167	-4008	-13925	-65	-6293	-4715	-11014	-790	-5654	-6963	-16789	-23	18062	-528	-24278	0	-21103	25647	-32127	-195	-15099	18199	-31609	-32	-16403	12928	-16603	-155	-133	-122	-67	-76	-60	-111	35	-151	15	29	-83	-32	-59	77	-31	-4
0.018333	1367	32617	-2041	-32745	-39	-7312	-3743	-14268	-98	-6531	-4619	-11963	-532	-6807	-7035	-16500	-18	18862	2579	-24247	-34	-22280	24241	-31610	-181	-16359	16162	-31095	-21	-17740	11038	-15078	-156	-135	-128	-70	-66	-64	-110	35	-154	12	28	-79	-23	-60	81	-33	-7
0.019167	887	32767	1884	-32759	-38	-7488	-3563	-14586	-59	-6764	-4707	-13047	-188	-7953	-7175	-16109	-14	19405	5884	-24342	-69	-23239	22658	-30981	-206	-17364	14211	-30466	3	-18631	9417	-13507	-152	-132	-116	-67	-67	-61	-105	40	-155	15	28	-75	-26	-59	79	-32	0
0.020000	731	32767	5557	-32558	-32	-7692	-3487	-14879	-1	-7006	-4952	-14258	52	-9109	-7373	-15647	-16	19650	9217	-24560	-72	-23949	20946	-30182	-233	-18089	12375	-29715	20	-19048	8147	-11888	-152	-129	-126	-63	-61	-59	-102	38	-151	19	34	-73	-21	-53	79	-31	2
0.020833	520	32767	8874	-32176	-34	-7928	-3513	-15170	2	-7280	-5357	-15582	310	-10196	-7632	-15150	-32	19591	12457	-24914	-98	-24381	19139	-29212	-204	-18538	10674	-28830	19	-18986	7250	-10209	-147	-128	-120	-63	-46	-61	-105	40	-148	18	30	-75	-21	-57	80	-23	1
0.021667	2559	32767	11767	-31636	-43	-8193	-3652	-15457	17	-7597	-5901	-16951	514	-11205	-7953	-14644	-36	19191	15479	-25396	-120	-24507	17272	-28062	-183	-18706	9147	-27808	33	-18461	6751	-8479	-148	-129	-120	-68	-58	-58	-104	40	-148	20	32	-73	-16	-55	85	-30	0
0.022500	10439	32758	14165	-30960	-52	-8473	-3898	-15761	78	-7972	-6562	-18356	730	-12103	-8342	-14159	-17	18473	18171	-25999	-132	-24298	15402	-26686	-181	-18620	7807	-26637	72	-17524	6656	-6707	-149	-128	-120	-48	-61	-57	-103	44	-151	17	30	-74	-34	-56	85	-28	0
0.023333	13929	32307	16003	-30166	-58	-8754	-4253	-16079	88	-8406	-7315	-19755	915	-12888	-8807	-13727	-38	17441	20424	-26708	-158	-23767	13579	-25141	-195	-18303	6676	-25329	79	-16242	6954	-4906	-152	-132	-127	-69	-68	-65	-110	36	-153	15	30	-78	-29	-60	79	-32	-3
0.024167	10907	31699	17207	-29275	-63	-9059	-4711	-16411	91	-8900	-8141	-21114	984	-13535	-9348	-13359	-42	16134	22148	-27493	-168	-22902	11870	-23405	-206	-17787	5761	-23876	58	-14680	7631	-3052	-149	-131	-122	-66	-65	-61	-107	37	-150	8	32	-79	-23	-60	84	-30	-3
0.025000	8544	30940	17745	-28296	-59	-9337	-5259	-16792	120	-9449	-9014	-22401	1045	-14046	-9966	-13099	-43	14593	23276	-28330	-154	-21733	10312	-21516	-229	-17112	5068	-22285	42	-12928	8637	-1207	-154	-130	-122	-65	-66	-60	-107	41	-152	17	34	-78	-25	-57	79	-31	-3
0.025833	6668	30010	17594	-27253	-64	-9604	-5878	-17195	143	-10054	-9919	-23591	1209	-14424	-10663	-12939	-48	12878	23784	-29188	-146	-20265	8961	-19483	-253	-16324	4599	-20565	24	-11100	9919	622	-150	-129	-119	-66	-65	-58	-109	39	-155	17	32	-60	-21	-57	84	-30	0
0.026667	5003	28895	16744	-26172	-68	-9847	-6571	-17634	129	-10713	-10831	-24655	1332	-14676	-11442	-12899	-64	11025	23665	-30041	-168	-18558	7846	-17320	-229	-15471	4361	-18747	-12	-9295	11409	2400	-153	-130	-120	-49	-63	-57	-105	40	-152	18	36	-77	-23	-57	84	-29	-3
0.027500	3622	27590	15230	-25073	-74	-10064	-7320	-18102	-100	-11410	-11731	-25570	1362	-14811	-12282	-12974	-45	9109	22944	-30866	-169	-16641	7011	-15087	-230	-14581	4341	-16841	-12	-7601	13040	4102	-158	-128	-121	-64	-62	-57	-105	41	-151	18	37	-77	-22	-56	84	-28	0
0.028333	2582	26059	13057	-23986	-78	-10247	-8107	-18601	-578	-12130	-12587	-26319	1341	-14873	-13190	-13166	-50	7164	21649	-31628	-170	-14576	6476	-12823	-239	-13708	4540	-14861	-23	-6109	14738	5695	-148	-128	-117	-62	-60	-53	-105	44	-148	20	38	-76	-17	-57	87	-27	0
0.029167	1234	24299	10317	-22947	-67	-10411	-8908	-19133	-600	-12866	-13410	-26901	1459	-14867	-14149	-13468	-48	5248	19860	-32234	-196	-12437	6251	-10572	-194	-12892	4944	-12855	-24	-4888	16442	7164	-145	-126	-117	-68	-63	-59	-105	43	-147	17	33	-79	-17	-57	85	-27	0
0.030000	-184	22288	7077	-21990	-66	-10554	-9707	-19678	-410	-13602	-14183	-27313	1505	-14822	-15152	-13866	-38	3425	17657	-32497	-198	-10283	6326	-8377	-174	-12147	5536	-10816	-23	-4004	18074	8463	-152	-128	-105	-67	-63	-59	-105	38	-152	19	35	-76	-23	-58	79	-30	-6
0.030833	-1258	20038	3436	-21142	-81	-10679	-10490	-20242	-452	-14335	-14893	-27556	1460	-14777	-16174	-14344	-42	1735	15163	-32634	-180	-8187	6689	-6273	-199	-11494	6304	-8774	-41	-3467	19568	9567	-154	-125	-119	-65	-66	-58	-107	38	-153	19	33	-75	-22	-57	85	-29	0
0.031667	-2108	17532	-505	-20434	-93	-10798	-11235	-20814	-368	-15048	-15540	-27636	1390	-14758	-17195	-14887	-56	211	12407	-32650	-179	-6215	7316	-4302	-191	-10942	7210	-6756	-66	-3325	20869	10443	-152	-148	-126	-68	-68	-61	-109	39	-151	15	35	-77	-26	-60	80	-29	-5
0.032500	-2798	14775	-4609	-19883	-90	-10924	-11935	-21392	-245	-15739	-16116	-27556	1330	-14789	-18201	-15475	-58	-1116	9554	-32686	-168	-4432	8165	-2458	-216	-10501	8254	-4783	-48	-3564	21927	11077	-149	-121	-121	-64	-63	-60	-105	41	-152	15	36	-72	-22	-58	84	-29	0
0.033333	-3522	11756	-8781	-19519	-82	-11059	-12566	-21958	-197	-16391	-16615	-27340	1294	-14906	-19169	-16091	-46	-2249	6634	-32692	-186	-2897	9184	-828	-239	-10169	9387	-2860	-62	-4170	22715	11443	-150	-130	-122	-67	-62	-59	-107	38	-151	20	35	-75	-19	-57	77	-31	0
0.034167	-4124	8489	-12892	-19355	-80	-11237	-13119	-22517	-134	-17012	-17052	-27002	1291	-15134	-20095	-16728	-33	-3159	3782	-32698	-190	-1676	10303	587	-227	-9939	10569	-1017	-45	-5104	23197	11536	-151	-130	-118	-64	-64	-59	-103	42	-150	18	35	-76	-21	-53	81	-29	0
0.035000	-4664	5020	-16835	-19402	-86	-11450	-13591	-23055	-57	-17595	-17421	-26569	1282	-15455	-20956	-17361	-60	-3866	1070	-32678	-206	-806	11465	1773	-228	-9798	11773	747	26	-6319	23365	11346	-150	-127	-120	-65	-62	-58	-103	41	-150	18	33	-74	-21	-55	81	-28	0
0.035833	-4661	1388	-20519	-19660	-72	-11722	-13970	-23574	18	-18150	-17745	-26062	1275	-15916	-21739	-17977	-80	-4383	-1436	-32694	-208	-307	12602	2709	-222	-9746	12954	2415	4	-7749	23218	10880	-148	-127	-118	-66	-64	-57	-105	40	-147	18	36	-76	-19	-56	79	-27	0
0.036667	-2691	-2376	-23859	-20099	-70	-12067	-14255	-24066	67	-18674	-17994	-25500	1179	-16506	-22432	-18574	-90	-4727	-3683	-32679	-197	-203	13664	3413	-236	-9752	14074	3966	-25	-9324	22775	10158	-127	-131	-121	-65	-62	-58	-101	40	-152	18	34	-76	-19	-56	81	-30	2
0.037500	-2195	-6145	-26781	-20778	-84	-12500	-14442	-24529	96	-19176	-18204	-24928	1040	-17218	-23028	-19134	-96	-4925	-5636	-32695	-166	-490	14587	3863	-268	-9822	15087	5391	-43	-10978	22054	9198	-148	-128	-121	-67	-27	-56	-102	39	-151	11	49	-77	-21	-57	81	-31	-3
0.038333	-3461	-9928	-29253	-21605	-78	-13034	-14531	-24959	151	-19664	-18370	-24321	1020	-18046	-23526	-19661	-87	-5008	-7282	-32553	-165	-1150	15323	4089	-264	-9938	15957	6689	-79	-12641	21093	8027	-152	-132	-124	-65	-63	-61	-103	39	-154	17	33	-76	-21	-57	80	-22	-6
0.039167	-3584	-13643	-31136	-22573	-78	-13679	-14524	-25352	205	-20144	-18505	-23743	1026	-18970	-23925	-20145	-87	-4998	-8610	-32222	-184	-2147	15837	4092	-254	-10101	16643	7849	-111	-14252	19917	6686	-146	-150	-121	-64	-56	-61	-105	40	-153	17	32	-79	-21	-58	81	-29	-3
0.040000	-4411	-17222	-32039	-23652	-82	-14439	-14430	-25709	241	-20620	-18611	-23202	1126	-19983	-24214	-20585	-108	-4957	-9624	-31793	-189	-3439	16107	3882	-225	-10296	17120	8872	-145	-15759	18586	5214	-149	-128	-122	-68	-66	-61	-104	39	-150	18	34	-80	-22	-58	80	-31	-1
0.040833	-6501	-20599	-32402	-24804	-81	-15321	-14254	-26041	230	-21112	-18697	-22700	1243	-21045	-24402	-20978	-100	-4888	-10330	-31334	-187	-4974	16117	3512	-204	-10556	17356	9752	-155	-17107	17147	3662	-148	-125	-126	-65	-60	-56	-103	41	-152	18	30	-76	-27	-56	82	-29	2
0.041667	-7689	-23712	-32562	-25982	-65	-16323	-13996	-26332	274	-21615	-18759	-22296	1235	-22133	-24495	-21323	-103	-4837	-10749	-30864	-178	-6693	15870	2957	-202	-10849	17343	10474	-169	-18255	15649	2075	-148	-128	-121	-67	-61	-57	-102	36	-150	18	34	-75	-18	-56	81	-32	-1
0.042500	-11760	-26501	-32635	-27150	-65	-17448	-13666	-26596	283	-22143	-18803	-21957	1135	-23221	-24490	-21624	-45	-4823	-10903	-30405	-171	-8548	15379	2251	-214	-11193	17070	11039	-207	-19180	14143	506	-147	-128	-122	-65	-60	-57	-103	41	-149	18	36	-74	-21	-56	82	-27	1
0.043333	-18250	-28941	-32664	-28273	-87	-18683	-13279	-26826	277	-22691	-18828	-21709	1079	-24278	-24401	-21879	-61	-4882	-10815	-29970	-156	-10455	14673	1421	-208	-11589	16546	11440	-224	-19867	12676	-1010	-148	-128	-122	-67	-65	-58	-104	39	-151	20	35	-74	-24	-56	82	-28	-3
0.044167	-15731	-30920	-32669	-29298	-94	-20008	-12839	-27034	241	-23268	-18835	-21555	1105	-25280	-24227	-22086	-68	-5024	-10508	-29575	-127	-12345	13797	486	-201	-12046	15783	11677	-225	-20335	11275	-2428	-149	-128	-122	-66	-80	-59	-105	37	-152	17	33	-79	-19	-56	84	-29	-1
0.045000	-12343	-31936	-32139	-30188	-68	-21399	-12359	-27219	266	-23862	-18811	-21489	966	-26213	-23971	-22240	-87	-5272	-9996	-29217	-124	-14164	12798	-531	-215	-12561	14831	11749	-238	-20569	10015	-3712	-148	-125	-120	-66	-60	-57	-102	41	-148	22	37	-74	-17	-56	84	-32	17
0.045833	-11557	-32354	-31015	-30916	-62	-22836	-11841	-27395	305	-24486	-18755	-21524	851	-27048	-23645	-22348	-92	-5649	-9313	-28914	-113	-15856	11714	-1620	-220	-13141	13679	11652	-246	-20603	8879	-4832	-147	-126	-121	-65	-60	-58	-107	39	-147	18	34	-74	-11	-58	84	-29	1
0.046667	-9759	-32537	-29486	-31453	-67	-24293	-11303	-27555	310	-25126	-18658	-21645	745	-27771	-23247	-22399	-86	-6096	-8476	-28655	-134	-17388	10591	-2766	-199	-13779	12410	11394	-260	-20458	7938	-5773	-149	-129	-125	-67	-62	-55	-104	41	-150	19	37	-73	-21	-55	86	-28	0
0.047500	-8398	-32613	-27623	-31791	-63	-25776	-10741	-27713	311	-25783	-18519	-21845	547	-28375	-22794	-22390	-78	-6681	-7492	-28449	-104	-18719	9515	-3949	-197	-14474	11066	10979	-263	-20163	7190	-6526	-150	-126	-116	-65	-64	-56	-104	40	-153	22	33	-76	-18	-55	82	-30	2
0.048333	-6600	-32648	-25473	-31916	-62	-27151	-10169	-27865	317	-26437	-18324	-22123	415	-28857	-22276	-22332	-73	-7393	-6382	-28296	-108	-19819	8502	-5150	-241	-15214	9701	10418	-265	-19767	6643	-7091	-150	-127	-124	-68	-64	-56	-107	39	-153	29	33	-74	-21	-56	78	-33	-3
0.049167	-5083	-32664	-23089	-31819	-73	-28472	-9609	-28028	253	-27085	-18076	-22455	412	-29214	-21709	-22209	-91	-8196	-5157	-28192	-92	-20677	7608	-6349	-218	-15991	8363	9721	-287	-19300	6303	-7464	-148	-125	-120	-66	-63	-60	-104	38	-148	2	33	-76	-22	-58	80	-29	0
0.050000	-4043	-32674	-20496	-31508	-65	-29676	-9031	-28186	256	-27710	-17761	-22834	290	-29459	-21095	-22027	-79	-9101	-3835	-28135	-78	-21289	6870	-7540	-178	-16790	7106	8894	-277	-18798	6164	-7673	-154	-130	-125	-70	-62	-61	-108	38	-155	16	33	-77	-23	-59	80	-32	-4
0.050833	-2969	-32678	-17727	-30997	-65	-30741	-8480	-28353	224	-28309	-17385	-23255	129	-29599	-20442	-21762	-58	-10082	-2422	-28117	-98	-21680	6307	-8708	-180	-17604	5971	7960	-287	-18315	6217	-7721	-148	-127	-129	-72	-62	-72	-107	39	-151	16	32	-78	-18	-57	82	-31	0
0.051667	-2066	-32599	-14823	-30301	-65	-31659	-7937	-28527	187	-28860	-16942	-23685	-38	-29649	-19759	-21491	-86	-11131	-939	-28137	-72	-21849	5928	-9835	-183	-18411	5015	6942	-305	-17868	6446	-7641	-167	-126	-121	-70	-63	-58	-105	40	-151	17	34	-77	-22	-57	86	-31	0
0.052500	-1115	-31973	-11819	-29441	-58	-32267	-7418	-28709	174	-29360	-16448	-24140	-75	-29626	-19062	-21142	-92	-12227	610	-28187	-48	-21840	5745	-10910	-179	-19199	4254	5849	-290	-17492	6827	-7465	-146	-128	-119	-66	-63	-69	-104	41	-148	19	37	-77	-25	-56	85	-30	-1
0.053333	-299	-30986	-8741	-28434	-55	-32519	-6921	-28891	171	-29780	-15904	-24554	3	-29544	-18351	-20745	-100	-13359	2203	-28274	-43	-21700	5751	-11915	-154	-19944	3693	4704	-288	-17211	7328	-7224	-152	-126	-119	-66	-62	-58	-102	42	-152	20	34	-67	-18	-56	84	-31	2
0.054167	384	-29773	-5657	-27359	-51	-32635	-6463	-29075	162	-30121	-15322	-24968	-163	-29423	-17637	-20302	-115	-14520	3816	-28380	-18	-21386	5931	-12843	-153	-20641	3426	3524	-302	-17035	7942	-6941	-146	-125	-117	-64	-47	-60	-104	41	-152	17	37	-75	-22	-58	82	-29	0
0.055000	1004	-28420	-2628	-26220	-45	-32668	-6032	-29249	174	-30375	-14713	-25349	-382	-29284	-16935	-19830	-97	-15671	5425	-28500	-13	-21026	6259	-13682	-165	-21275	3378	2320	-314	-16982	8628	-6655	-146	-125	-117	-69	-64	-56	-102	40	-150	20	36	-75	-21	-53	82	-30	0
0.055833	1523	-26956	290	-25075	-38	-32704	-5636	-29421	127	-30543	-14087	-25701	-456	-29131	-16255	-19338	-69	-16800	7005	-28647	-38	-20625	6709	-14428	-135	-21849	3531	1105	-318	-17054	9357	-6394	-151	-131	-120	-67	-62	-59	-105	39	-145	13	33	-76	-23	-56	85	-30	-4
0.056667	1983	-25402	3022	-23965	-56	-32697	-5280	-29548	107	-30612	-13464	-25999	-580	-28981	-15615	-18834	-75	-17892	8536	-28801	0	-20226	7267	-15078	-121	-22338	3912	-90	-311	-17245	10102	-6183	-151	-130	-125	-70	-67	-62	-107	37	-151	15	32	-79	-24	-60	78	-33	-3
0.057500	2402	-23765	5521	-22929	-56	-32723	-4978	-29715	114	-30579	-12854	-26252	-531	-28843	-15018	-18326	-76	-18918	9990	-28951	-7	-19851	7853	-15629	-150	-22743	4479	-1256	-337	-17552	10844	-6036	-151	-129	-124	-68	-65	-68	-111	37	-152	16	34	-79	-28	-59	81	-31	-3
0.058333	2728	-22045	7746	-22003	-43	-32545	-4685	-29823	119	-30447	-12272	-26444	-524	-28718	-14472	-17826	-64	-19868	11340	-29108	-31	-19537	8482	-16078	-160	-23062	5193	-2386	-366	-17941	11559	-5970	-152	-128	-125	-73	-68	-61	-107	37	-154	16	36	-77	-25	-58	78	-31	-1
0.059167	2995	-20246	9636	-21231	-47	-32117	-4447	-29896	107	-30221	-11735	-26588	-734	-28603	-13994	-17340	-69	-20716	12551	-29248	-42	-19306	9103	-16428	-153	-23305	6022	-3476	-370	-18422	12232	-6001	-148	-139	-121	-67	-63	-59	-104	39	-155	17	34	-77	-23	-57	82	-29	0
0.060000	3148	-18390	11149	-20636	-47	-31514	-4247	-29938	34	-29904	-11240	-26667	-960	-28501	-13570	-16883	-79	-21443	13605	-29385	-15	-19177	9682	-16696	-162	-23457	6927	-4523	-380	-18968	12835	-6122	-149	-126	-125	-68	-61	-58	-103	41	-147	20	35	-73	-19	-56	84	-27	3
0.060833	3301	-16478	12258	-20251	-57	-30813	-4091	-29943	-19	-29514	-10814	-26702	-983	-28407	-13236	-16465	-86	-22032	14467	-29502	-6	-19157	10214	-16888	-165	-23546	7862	-5532	-398	-19553	13357	-6348	-148	-127	-119	-63	-64	-57	-97	40	-150	19	36	-72	-22	-53	82	-25	0
0.061667	3477	-14518	12941	-20079	-42	-30022	-3974	-29904	-22	-29049	-10448	-26680	-857	-28313	-12973	-16092	-93	-22473	15122	-29610	-42	-19257	10669	-17022	-156	-23557	8804	-6494	-412	-20161	13795	-6669	-146	-127	-119	-65	-64	-57	-101	40	-152	18	38	-70	-18	-53	85	-26	4
0.062500	3629	-12512	13200	-20127	-29	-29211	-3896	-29823	-31	-28528	-10154	-26617	-905	-28208	-12791	-15773	-81	-22747	15566	-29693	-47	-19473	11038	-17114	-164	-23521	9710	-7423	-393	-20771	14134	-7081	-148	-125	-118	-66	-60	-49	-103	41	-148	22	38	-73	-23	-59	82	-27	1
0.063333	3752	-10472	13021	-20396	-25	-28367	-3850	-29703	-43	-27965	-9925	-26514	-994	-28086	-12683	-15507	-80	-22848	15786	-29759	-25	-19802	11320	-17180	-188	-23435	10551	-8316	-403	-21349	14396	-7575	-151	-126	-120	-66	-63	-59	-103	39	-156	21	35	-73	-19	-55	81	-31	1
0.064167	3722	-8416	12421	-20870	-28	-27522	-3835	-29539	-28	-27376	-9765	-26373	-798	-27937	-12646	-15294	-87	-22761	15781	-29797	-21	-20229	11500	-17238	-193	-23314	11310	-9198	-398	-21887	14567	-8147	-150	-129	-122	-66	-64	-60	-104	42	-151	13	36	-74	-23	-59	81	-27	3
0.065000	3626	-6347	11432	-21533	-29	-26701	-3849	-29341	-30	-26773	-9666	-26206	-575	-27750	-12676	-15145	-98	-22485	15563	-29815	-25	-20738	11601	-17315	-160	-23162	11979	-10063	-382	-22347	14665	-8782	-150	-127	-125	-70	-65	-61	-108	39	-151	11	30	-79	-23	-58	78	-31	-5
0.065833	5025	-4313	10093	-22346	-35	-25917	-3886	-29110	-57	-26174	-9616	-26007	-628	-27516	-12759	-15057	-100	-22019	15148	-29798	-35	-21321	11634	-17420	-176	-22993	12549	-10917	-376	-22734	14695	-9468	-151	-125	-120	-65	-64	-58	-86	36	-149	18	35	-76	-22	-96	77	-28	2
0.066667	12281	-2319	8455	-23282	-39	-25183	-3940	-28846	-40	-25582	-9624	-25790	-533	-27235	-12889	-15024	-72	-21364	14553	-29799	-83	-21955	11606	-17576	-186	-22814	13026	-11778	-387	-23008	14674	-10197	-148	-127	-120	-67	-66	-61	-107	38	-152	18	33	-77	-23	-56	82	-38	3
0.067500	16534	-389	6565	-24298	-32	-24517	-4004	-28560	-43	-25021	-9666	-25561	-396	-26913	-13059	-15049	-65	-20535	13809	-29695	-80	-22620	11536	-17799	-170	-22637	13413	-12654	-373	-23169	14617	-10950	-149	-126	-120	-66	-61	-59	-103	44	-149	18	30	-74	-23	-58	81	-28	0
0.068333	12076	1454	4465	-25366	-35	-23913	-4086	-28257	-108	-24503	-9739	-25311	-436	-26550	-13253	-15129	-49	-19529	12943	-29605	-84	-23301	11443	-18101	-164	-22464	13729	-13542	-345	-23200	14545	-11765	-148	-125	-118	-64	-64	-60	-103	44	-149	19	33	-74	-22	-55	81	-27	2
0.069167	10213	3190	2232	-26435	-46	-23396	-4170	-27941	-137	-24031	-9835	-25063	-488	-26129	-13470	-15254	-38	-18394	11991	-29498	-96	-23979	11349	-18494	-178	-22316	13989	-14458	-328	-23103	14463	-12598	-147	-128	-119	-63	-60	-46	-107	41	-150	19	33	-74	-22	-59	79	-29	0
0.070000	9131	4789	-72	-27468	-53	-22967	-4260	-27628	-117	-23610	-9951	-24808	-651	-25684	-13694	-15425	-57	-17126	10987	-29383	-100	-24643	11265	-18979	-158	-22183	14214	-15407	-327	-22878	14407	-13445	-150	-129	-121	-67	-66	-64	-109	38	-152	18	29	-78	-33	-58	80	-29	-3
0.070833	7112	6240	-2368	-28400	-67	-22610	-4349	-27308	-177	-23241	-10063	-24551	-754	-25210	-13918	-15628	-82	-15754	9975	-29230	-95	-25268	11221	-19556	-143	-22074	14434	-16392	-294	-22532	14382	-14302	-146	-128	-121	-62	-61	-61	-97	39	-150	17	41	-76	-21	-59	82	-30	0
0.071667	5823	7522	-4600	-29220	-63	-22350	-4441	-26994	-246	-22928	-10203	-24280	-699	-24723	-14135	-15855	-73	-14310	8986	-29073	-101	-25849	11225	-20234	-158	-22003	14675	-17406	-273	-22068	14428	-15171	-148	-126	-117	-63	-63	-62	-105	37	-151	19	32	-76	-16	-53	82	-34	-13
0.072500	4410	8630	-6715	-29889	-59	-22160	-4531	-26690	-214	-22671	-10331	-24019	-656	-24232	-14338	-16101	-59	-12814	8047	-28903	-126	-26385	11292	-21004	-159	-21945	14949	-18451	-286	-21536	14529	-16049	-148	-172	-120	-64	-61	-60	-107	41	-151	18	32	-76	-23	-58	79	-31	0
0.073333	3342	9554	-8689	-30385	-66	-22044	-4629	-26397	-178	-22469	-10461	-23751	-740	-23753	-14533	-16357	-53	-11297	7180	-28726	-125	-26866	11427	-21855	-169	-21932	15279	-19522	-256	-20926	14720	-16925	-153	-129	-121	-65	-67	-63	-112	33	-156	18	32	-80	-24	-57	67	-32	-6
0.074167	2405	10292	-10464	-30691	-74	-21991	-4726	-26115	-239	-22314	-10597	-23484	-762	-23286	-14710	-16615	-45	-9765	6419	-28533	-104	-27270	11652	-22776	-155	-21952	15680	-20622	-216	-20265	15008	-17803	-154	-129	-119	-77	-50	-61	-105	38	-152	19	35	-79	-22	-58	80	-34	2
0.075000	969	10834	-12023	-30788	-92	-21995	-4824	-25840	-252	-22201	-10717	-23210	-717	-22841	-14865	-16870	-49	-8276	5781	-28341	-114	-27615	11956	-23747	-156	-22004	16151	-21744	-219	-19584	15397	-18666	-149	-129	-120	-65	-62	-61	-105	37	-153	17	33	-75	-21	-57	81	-34	2
0.075833	-4770	11184	-13324	-30679	-87	-22045	-4932	-25581	-201	-22126	-10847	-22935	-871	-22437	-15010	-17111	-96	-6849	5268	-28145	-119	-27889	12341	-24760	-174	-22089	16728	-22869	-193	-18920	15884	-19510	-151	-129	-119	-64	-64	-36	-137	40	-149	18	33	-77	-21	-58	76	-31	0
0.076667	-12481	11342	-14364	-30375	-80	-22136	-5052	-25329	-187	-22090	-10980	-22662	-986	-22076	-15138	-17333	-78	-5501	4884	-27944	-114	-28098	12810	-25803	-165	-22207	17381	-23990	-153	-18298	16473	-20323	-151	-129	-119	-64	-63	-61	-110	36	-151	16	55	-79	-24	-56	80	-30	-1
0.077500	-11039	11320	-15122	-29871	-97	-22262	-5182	-25076	-206	-22077	-11116	-22384	-905	-21773	-15259	-17530	-78	-4253	4632	-27749	-103	-28245	13359	-26833	-177	-22354	18111	-25104	-146	-17745	17148	-21091	-127	-130	-124	-64	-63	-63	-108	38	-152	17	32	-78	-23	-60	80	-32	-3
0.078333	-8492	11125	-15628	-29186	-107	-22403	-5319	-24826	-245	-22085	-11254	-22105	-842	-21490	-15372	-17705	-43	-3116	4504	-27550	-127	-28327	13977	-27845	-211	-22521	18908	-26183	-167	-17284	17910	-21808	-149	-129	-121	-64	-64	-60	-103	34	-151	16	33	-76	-19	-51	78	-31	0
0.079167	-8514	10745	-15863	-28343	-91	-22563	-5459	-24581	-242	-22112	-11397	-21829	-761	-21285	-15484	-17861	-34	-2106	4486	-27354	-156	-28346	14662	-28813	-218	-22709	19755	-27217	-184	-16946	18746	-22462	-150	-128	-121	-64	-63	-60	-108	35	-151	18	33	-75	-21	-56	78	-34	-3
0.080000	-7247	10256	-15843	-27371	-90	-22727	-5606	-24306	-224	-22143	-11535	-21551	-668	-21117	-15593	-17984	-40	-1230	4564	-27160	-146	-28311	15393	-29717	-218	-22898	20637	-28195	-183	-16741	19639	-23030	-148	-125	-119	-62	-65	-57	-105	37	-152	20	37	-76	-19	-56	82	-29	1
0.080833	-6356	9641	-15595	-26298	-103	-22892	-5753	-24022	-240	-22193	-11682	-21282	-707	-20992	-15681	-18093	-40	-494	4717	-26969	-141	-28221	16174	-30546	-243	-23108	21538	-29125	-179	-16691	20547	-23509	-159	-126	-118	-66	-61	-58	-104	40	-149	23	35	-74	-19	-56	82	-30	0
0.081667	-5767	8902	-15146	-25165	-102	-23059	-5907	-23728	-274	-22247	-11827	-21020	-623	-20924	-15824	-18189	-65	92	4925	-26785	-135	-28080	16984	-31299	-253	-23319	22430	-29964	-169	-16804	21485	-23879	-153	-129	-120	-66	-64	-61	-108	37	-153	16	30	-77	-12	-56	81	-34	-3
0.082500	-4880	8068	-14523	-23992	-115	-23240	-6045	-23406	-273	-22310	-11964	-20767	-599	-20868	-15946	-18271	-119	547	5172	-26603	-128	-27886	17826	-31948	-225	-23517	23299	-30714	-172	-17077	22404	-24143	-148	-127	-120	-66	-58	-59	-103	39	-152	18	34	-76	-19	-58	78	-33	0
0.083333	-3802	7164	-13735	-22808	-118	-23364	-6172	-23061	-222	-22369	-12091	-20527	-514	-20881	-16070	-18340	-132	871	5442	-26426	-103	-27649	18667	-32413	-223	-23707	24112	-31372	-172	-17510	23292	-24280	-151	-127	-121	-65	-67	-60	-107	37	-139	17	35	-76	-24	-58	80	-29	-1
0.084167	-3232	6202	-12835	-21657	-108	-23504	-6278	-22679	-207	-22431	-12204	-20305	-284	-20903	-16199	-18412	-116	1071	5712	-26257	-99	-27360	19524	-32602	-222	-23878	24859	-31938	-164	-18092	24131	-24299	-152	-128	-124	-67	-63	-57	-107	37	-151	15	32	-75	-22	-58	79	-32	0
0.085000	-2762	5206	-11846	-20560	-97	-23604	-6362	-22295	-220	-22499	-12302	-20100	-59	-20949	-16323	-18505	-91	1154	5965	-26089	-109	-27029	20366	-32680	-202	-24033	25520	-32362	-176	-18803	24907	-24187	-151	-132	-119	-66	-62	-59	-108	37	-154	16	36	-76	-25	-59	81	-30	-3
0.085833	-2144	4191	-10801	-19546	-108	-23691	-6415	-21880	-187	-22569	-12372	-19915	78	-21016	-16441	-18574	-92	1140	6181	-25929	-81	-26653	21194	-32721	-220	-24162	26087	-32555	-181	-19630	25586	-23963	-152	-131	-120	-69	-60	-57	-104	20	-152	15	34	-75	-18	-57	78	-33	0
0.086667	-1671	3184	-9730	-18633	-99	-23757	-6441	-21441	-188	-22635	-12416	-19748	69	-21099	-16546	-18668	-137	1035	6399	-25771	-77	-26230	22001	-32723	-221	-24264	26543	-32619	-171	-20545	26167	-23619	-151	-127	-118	-63	-62	-59	-105	42	-151	19	33	-73	-22	-57	80	-28	1
0.087500	-1247	2195	-8657	-17821	-96	-23790	-6433	-20984	-228	-22699	-12434	-19607	10	-21196	-16632	-18779	-147	851	6548	-25615	-68	-25766	22780	-32741	-199	-24342	26883	-32666	-144	-21512	26637	-23168	-153	-126	-118	-64	-67	-57	-102	42	-152	20	34	-74	-22	-55	84	-30	0
0.088333	-804	1236	-7612	-17130	-99	-23797	-6391	-20514	-218	-22763	-12426	-19491	78	-21304	-16698	-18909	-147	609	6658	-25462	-49	-25262	23519	-32743	-217	-24394	27100	-32664	-126	-22513	26991	-22655	-147	-127	-119	-65	-60	-56	-102	38	-152	22	37	-74	-18	-52	81	-30	-1
0.089167	-439	321	-6598	-16564	-80	-23773	-6317	-20047	-174	-22819	-12372	-19393	54	-21426	-16739	-19062	-130	309	6717	-25310	-67	-24724	24215	-32742	-225	-24423	27195	-32689	-149	-23524	27218	-22053	-152	-128	-119	-68	-96	-62	-104	42	-150	20	34	-76	-22	-60	80	-30	0
0.090000	-124	-543	-5666	-16118	-80	-23722	-6217	-19576	-134	-22872	-12304	-19332	-6	-21560	-16749	-19229	-73	-33	6730	-25161	-85	-24157	24856	-32745	-224	-24434	27169	-32679	-233	-24501	27330	-21406	-158	-132	-122	-70	-68	-62	-113	35	-152	12	28	-77	-25	-59	75	-39	-4
0.090833	204	-1342	-4807	-15799	-87	-23634	-6099	-19109	-113	-22914	-12204	-19286	3	-21692	-16718	-19407	-73	-398	6703	-25005	-40	-23554	25457	-32747	-221	-24421	27034	-32694	-291	-25441	27337	-20724	-155	-130	-124	-66	-65	-65	-107	45	-154	16	32	-77	-23	-59	78	-32	-5
0.091667	453	-2057	-4031	-15583	-65	-23505	-5942	-18654	-111	-22935	-12073	-19259	74	-21830	-16651	-19593	-134	-780	6635	-24845	-33	-22936	25995	-32747	-204	-24399	26789	-32677	-239	-26267	27236	-20032	-156	-130	-119	-66	-66	-62	-105	37	-160	15	35	-58	-15	-56	80	-31	-1
0.092500	657	-2705	-3380	-15480	-46	-23346	-5777	-18221	-100	-22939	-11936	-19255	118	-21973	-16549	-19788	-103	-1169	6544	-24679	-59	-22303	26470	-32743	-210	-24363	26444	-32691	-197	-27000	27038	-19355	-152	-130	-120	-67	-61	-43	-105	39	-154	19	35	-78	-22	-56	82	-30	-3
0.093333	842	-3278	-2786	-15475	-57	-23157	-5603	-17820	-61	-22924	-11774	-19272	128	-22112	-16412	-19980	-49	-1565	6418	-24512	-32	-21664	26870	-32721	-196	-24325	26028	-32674	-159	-27601	26763	-18716	-150	-127	-119	-65	-62	-61	-102	40	-155	16	33	-74	-19	-56	81	-29	0
0.094167	1005	-3773	-2321	-15556	-58	-22937	-5429	-17456	-28	-22886	-11612	-19307	6	-22249	-16246	-20164	-74	-1952	6274	-24339	1	-21039	27201	-32740	-162	-24283	25528	-32689	-160	-28064	26416	-18123	-151	-119	-120	-63	-64	-59	-104	40	-152	20	34	-78	-21	-55	82	-28	0
0.095000	1157	-4194	-1970	-15708	-53	-22690	-5259	-17119	-24	-22820	-11446	-19359	-181	-22367	-16046	-20339	-49	-2323	6117	-24153	35	-20430	27452	-32742	-181	-24247	24967	-32665	-151	-28368	26018	-17598	-146	-126	-120	-64	-58	-58	-103	42	-149	18	38	-69	-22	-52	85	-25	2
0.095833	1265	-4540	-1719	-15931	-59	-22422	-5102	-16829	-29	-22729	-11296	-19431	-224	-22479	-15829	-20488	1	-2686	5945	-23967	27	-19849	27616	-32740	-184	-24223	24352	-32595	-127	-28513	25578	-17163	-155	-131	-119	-65	-62	-59	-105	59	-151	22	37	-75	-19	-56	82	-30	0
0.096667	1346	-4829	-1568	-16212	-55	-22138	-4961	-16596	-39	-22607	-11153	-19520	-222	-22566	-15593	-20616	-28	-3025	5772	-23777	-5	-19311	27695	-32746	-136	-24204	23704	-32442	-115	-28497	25115	-16819	-153	-128	-119	-66	-62	-61	-109	38	-153	18	40	-76	-29	-57	80	-28	0
0.097500	1387	-5050	-1508	-16543	-38	-21838	-4839	-16407	19	-22457	-11025	-19621	-104	-22630	-15347	-20715	-32	-3339	5597	-23581	1	-18820	27682	-32742	-135	-24197	23028	-32280	-98	-28323	24644	-16577	-153	-128	-122	-67	-64	-61	-105	39	-150	19	32	-77	-22	-58	81	-31	3
0.098333	1401	-5226	-1537	-16921	-33	-21532	-4743	-16276	19	-22280	-10924	-19736	202	-22659	-15095	-20776	-6	-3632	5418	-23380	13	-18403	27575	-32752	-171	-24189	22342	-32105	-101	-28000	24164	-16433	-154	-131	-127	-68	-59	-59	-109	34	-158	13	28	-78	-24	-60	78	-34	-1
0.099167	1439	-5384	-1634	-17341	-51	-21222	-4666	-16198	-50	-22074	-10841	-19872	386	-22652	-14854	-20804	-7	-3892	5247	-23170	-17	-18026	27375	-32742	-165	-24180	21666	-31919	-82	-27533	23688	-16394	-154	-130	-122	-52	-66	-59	-107	40	-153	19	33	-77	-21	-57	82	-30	-1
0.100000	1422	-5442	-1791	-17787	-57	-20907	-4609	-16163	-49	-21839	-10776	-20001	520	-22596	-14601	-20788	-7	-4123	5082	-22955	-19	-17736	27082	-32749	-164	-24182	20999	-31717	-63	-26938	23221	-16457	-150	-130	-120	-67	-64	-57	-107	39	-156	20	34	-73	-26	-56	85	-30	0
0.100833	1377	-5504	-2007	-18268	-50	-20603	-4573	-16185	-36	-21585	-10732	-20148	973	-22503	-14362	-20742	5	-4325	4924	-22739	-42	-17526	26693	-32741	-167	-24172	20350	-31511	-45	-26229	22767	-16617	-147	-126	-122	-68	-60	-58	-104	38	-148	21	35	-72	-21	-58	84	-28	0
0.101667	1361	-5544	-2269	-18779	-72	-20309	-4560	-16259	-31	-21321	-10712	-20305	2591	-22358	-14135	-20657	-75	-4502	4772	-22524	-46	-17399	26202	-32746	-156	-24155	19733	-31292	-39	-25442	22322	-16867	-147	-127	-120	-67	-59	-57	-103	37	-153	18	32	-74	-16	-55	84	-14	1
0.102500	1298	-5569	-2563	-19315	-73	-20027	-4562	-16383	-50	-21039	-10703	-20477	3420	-22169	-13925	-20544	-114	-4646	4620	-22308	-14	-17352	25624	-32738	-160	-24117	19162	-31065	-38	-24587	21885	-17205	-150	-129	-116	-67	-64	-58	-107	41	-150	20	37	-73	-17	-58	84	-27	-1
0.103333	1155	-5580	-2882	-19876	-68	-19761	-4581	-16547	-66	-20754	-10708	-20637	2827	-21934	-13727	-20398	-62	-4764	4480	-22088	-10	-17389	24957	-32749	-181	-24059	18625	-30829	-43	-23694	21463	-17576	-149	-127	-121	-69	-63	-64	-107	41	-150	19	33	-75	-18	-56	97	-31	-1
0.104167	771	-5593	-3218	-20454	-61	-19505	-4605	-16749	-80	-20465	-10719	-20805	2535	-21656	-13545	-20228	-61	-4856	4343	-21867	-52	-17496	24207	-32738	-199	-23967	18144	-30571	-65	-22777	21039	-18019	-151	-130	-120	-68	-61	-60	-110	41	-151	20	37	-73	-21	-57	80	-29	-1
0.105000	342	-5597	-3563	-21035	-48	-19286	-4638	-16990	-82	-20181	-10738	-20974	2085	-21330	-13373	-20039	-81	-4922	4213	-21647	-75	-17667	23383	-32758	-227	-23836	17706	-30300	-59	-21852	20633	-18491	-151	-125	-122	-67	-66	-58	-105	37	-153	18	33	-73	-22	-58	81	-32	-1
0.105833	524	-5601	-3908	-21619	-58	-19074	-4674	-17253	-70	-19901	-10754	-21148	1668	-20974	-13222	-19833	-62	-4969	4087	-21424	-45	-17894	22500	-32737	-233	-23658	17318	-30012	-41	-20951	20229	-18990	-158	-131	-124	-70	-64	-59	-107	38	-153	17	37	-76	-23	-57	84	-33	0
0.106667	810	-5598	-4244	-22188	-60	-18881	-4717	-17546	-62	-19631	-10768	-21313	1398	-20590	-13082	-19610	-50	-4982	3964	-21206	-67	-18168	21545	-32752	-229	-23427	16972	-29708	-49	-20088	19834	-19493	-152	-130	-124	-72	-67	-62	-108	27	-154	13	32	-80	-24	-59	78	-33	-3
0.107500	920	-5598	-4580	-22743	-61	-18700	-4761	-17857	-77	-19385	-10776	-21473	885	-20181	-12947	-19386	-61	-4990	3852	-20973	-84	-18471	20540	-32738	-245	-23131	16672	-29381	-85	-19267	19445	-19992	-151	-132	-121	-68	-61	-58	-104	41	-150	15	35	-77	-18	-57	82	-30	4
0.108333	1086	-5580	-4879	-23259	-67	-18532	-4804	-18178	-82	-19132	-10772	-21619	629	-19756	-12825	-19150	-76	-4983	3747	-20744	-98	-18789	19488	-32747	-271	-22781	16412	-29039	-73	-18512	19065	-20479	-151	-128	-120	-69	-67	-58	-110	41	-156	19	34	-73	-22	-57	82	-28	-3
0.109167	1198	-5560	-5169	-23731	-77	-18382	-4869	-18506	-81	-18909	-10764	-21760	437	-19325	-12717	-18921	-42	-4948	3650	-20514	-116	-19118	18407	-32711	-276	-22364	16173	-28701	-83	-17826	18691	-20949	-151	-132	-124	-67	-64	-60	-109	36	-150	19	33	-76	-25	-58	78	-30	-3
0.110000	1419	-5528	-5438	-24145	-66	-18237	-4915	-18838	-88	-18704	-10751	-21884	-121	-18898	-12615	-18683	-26	-4903	3557	-20284	-121	-19442	17298	-32562	-255	-21891	15951	-28310	-97	-17220	18329	-21379	-153	-132	-125	-69	-65	-60	-108	36	-155	15	33	-81	-21	-60	87	-32	-1
0.110833	1826	-5479	-5675	-24491	-70	-18100	-4976	-19164	-99	-18515	-10731	-21997	-591	-18468	-12526	-18452	-60	-4845	3488	-20049	-131	-19736	16182	-32303	-251	-21350	15742	-27924	-70	-16685	17987	-21769	-153	-129	-118	-68	-63	-60	-104	38	-151	19	34	-79	-21	-58	80	-30	-3
0.111667	1666	-5421	-5886	-24754	-79	-17972	-5052	-19489	-142	-18342	-10710	-22080	-617	-18060	-12441	-18186	-70	-4779	3427	-19812	-132	-20005	15054	-31994	-263	-20758	15533	-27525	-80	-16235	17662	-22112	-149	-129	-119	-66	-64	-49	-104	38	-153	15	32	-74	-21	-57	79	-29	-3
0.112500	741	-5339	-6062	-24925	-75	-17844	-5136	-19798	-165	-18187	-10690	-22146	-734	-17667	-12371	-17977	-76	-4704	3379	-19570	-121	-20232	13928	-31622	-229	-20116	15310	-27114	-80	-15867	17318	-22410	-152	-127	-120	-67	-64	-62	-105	41	-150	19	36	-76	-25	-55	82	-28	-4
0.113333	-231	-5240	-6206	-25001	-75	-17720	-5233	-20092	-150	-18045	-10673	-22197	-971	-17297	-12305	-17727	-64	-4620	3345	-19324	-97	-20409	12817	-31206	-237	-19435	15068	-26697	-65	-15564	17063	-22655	-149	-128	-119	-66	-62	-58	-102	41	-154	17	37	-74	-18	-55	82	-27	2
0.114167	-955	-5121	-6315	-24977	-82	-17597	-5344	-20365	-167	-17916	-10668	-22206	-1190	-16957	-12257	-17474	-79	-4534	3329	-19081	-78	-20534	11733	-30746	-253	-18722	14796	-26273	-55	-15327	16785	-22858	-151	-128	-117	-66	-60	-59	-104	42	-150	16	36	-74	-17	-53	81	-26	-1
0.115000	-607	-4987	-6385	-24847	-81	-17482	-5470	-20613	-207	-17797	-10674	-22190	-1720	-16648	-12218	-17204	-94	-4441	3332	-18835	-95	-20600	10674	-30268	-219	-17998	14484	-25842	-53	-15153	16522	-23004	-154	-128	-119	-67	-64	-61	-107	35	-156	15	34	-75	-24	-59	81	-29	-1
0.115833	81	-4838	-6421	-24617	-78	-17372	-5611	-20839	-294	-17688	-10694	-22141	-2631	-16368	-12193	-16928	-86	-4344	3353	-18590	-111	-20603	9664	-29740	-189	-17252	14128	-25404	-60	-15026	16269	-23106	-153	-128	-121	-67	-64	-57	-119	38	-152	20	37	-74	-19	-58	80	-28	0
0.116667	44	-4673	-6416	-24283	-83	-17248	-5764	-21037	-317	-17580	-10728	-22060	-2943	-16115	-12177	-16613	-66	-4237	3396	-18340	-102	-20547	8696	-29184	-182	-16517	13729	-24968	-62	-14945	16026	-23158	-149	-128	-121	-67	-63	-63	-104	34	-165	10	34	-76	-21	-58	81	-28	4
0.117500	481	-4504	-6372	-23863	-100	-17125	-5925	-21233	-296	-17474	-10781	-21945	-2725	-15887	-12177	-16286	-81	-4130	3451	-18093	-114	-20430	7777	-28633	-191	-15808	13281	-24529	-34	-14892	15778	-23171	-151	-128	-119	-67	-65	-59	-104	38	-153	13	33	-78	-23	-56	79	-30	-7
0.118333	1248	-4325	-6291	-23353	-98	-17009	-6114	-21344	-301	-17368	-10860	-21794	-2444	-15682	-12190	-15931	-78	-4012	3522	-17849	-98	-20261	6927	-28064	-216	-15117	12788	-24087	-39	-14873	15522	-23138	-153	-131	-122	-66	-66	-64	-108	36	-159	13	20	-77	-24	-59	81	-31	-5
0.119167	1231	-4140	-6154	-22774	-95	-16886	-6275	-21447	-279	-17252	-10945	-21609	-2142	-15492	-12216	-15551	-66	-3891	3608	-17594	-125	-20028	6150	-27489	-196	-14476	12257	-23651	-48	-14863	15244	-23070	-152	-127	-119	-67	-64	-59	-104	36	-153	18	34	-74	-21	-58	81	-31	11
0.120000	1522	-3953	-6008	-22135	-103	-16760	-6450	-21515	-300	-17127	-11053	-21387	-2065	-15311	-12253	-15135	-86	-3759	3687	-17343	-137	-19751	5451	-26907	-179	-13886	11691	-23210	-41	-14877	14953	-22958	-149	-127	-118	-65	-63	-58	-96	40	-151	18	33	-74	-17	-43	84	-28	0
0.120833	2943	-3768	-5816	-21456	-107	-16624	-6627	-21549	-365	-17005	-11175	-21133	-1722	-15137	-12302	-14699	-91	-3626	3811	-17092	-103	-19431	4829	-26326	-189	-13355	11103	-22775	-35	-14899	14618	-22821	-152	-127	-117	-64	-56	-56	-101	38	-152	18	35	-75	-21	-53	84	-30	-1
0.121667	3835	-3591	-5595	-20747	-110	-16492	-6807	-21556	-396	-16845	-11310	-20854	-1322	-14962	-12359	-14239	-75	-3479	3919	-16859	-113	-19070	4291	-25752	-194	-12894	10487	-22347	-52	-14930	14247	-22656	-148	-127	-116	-63	-62	-58	-104	41	-156	20	33	-83	-22	-55	79	-29	0
0.122500	3281	-3416	-5345	-20025	-97	-16343	-6981	-21552	-389	-16678	-11452	-20543	-1233	-14787	-12431	-13766	-49	-3329	4023	-16584	-103	-18675	3841	-25169	-188	-12488	9882	-21926	-82	-14971	13831	-22460	-152	-129	-126	-68	-61	-58	-103	39	-152	18	32	-76	-19	-57	81	-31	-1
0.123333	2789	-3245	-5069	-19300	-97	-16185	-7146	-21477	-332	-16493	-11586	-20211	-1310	-14592	-12506	-13269	-27	-3171	4125	-16332	-113	-18252	3478	-24594	-198	-12206	9265	-21517	-97	-15027	13368	-22243	-153	-131	-121	-68	-64	-62	-104	32	-158	26	36	-77	-25	-61	78	-38	-3
0.124167	2230	-3081	-4768	-18593	-94	-16017	-7302	-21394	-304	-16287	-11745	-19858	-1231	-14383	-12590	-12764	-33	-3000	4220	-16070	-131	-17799	3207	-24002	-162	-11978	8681	-21113	-79	-15084	12850	-22006	-154	-132	-121	-67	-65	-62	-105	38	-154	16	35	-76	-23	-61	79	-31	-3
0.125000	1318	-2917	-4452	-17911	-84	-15825	-7437	-21284	-265	-16059	-11878	-19476	-908	-14147	-12668	-12242	-47	-2815	4306	-15801	-147	-17326	3026	-23398	-148	-11825	8123	-20713	-55	-15153	12295	-21739	-152	-131	-121	-67	-63	-58	-107	34	-154	13	34	-79	-19	-60	79	-31	0
0.125833	460	-2754	-4139	-17274	-86	-15616	-7559	-21146	-238	-15802	-12004	-19082	-983	-13868	-12744	-11726	-49	-2621	4378	-15531	-130	-16831	2934	-22765	-162	-11754	7606	-20326	-79	-15234	11697	-21467	-154	-135	-120	-64	-63	-61	-107	39	-151	18	34	-77	-23	-60	82	-31	-5
0.126667	141	-2592	-3795	-16683	-86	-15394	-7664	-20990	-266	-15532	-12107	-18667	-1155	-13587	-12811	-11205	-70	-2413	4434	-15254	-129	-16312	2919	-22113	-172	-11748	7136	-19950	-105	-15323	11068	-21182	-151	-128	-118	-63	-62	-61	-108	36	-154	18	34	-56	-25	-59	81	-30	0
0.127500	70	-2420	-3454	-16142	-70	-15130	-7749	-20813	-223	-15237	-12185	-18240	-1037	-13289	-12873	-10699	-77	-2192	4479	-14964	-135	-15775	2979	-21382	-196	-11807	6741	-19580	-143	-15431	10414	-20888	-153	-131	-120	-64	-61	-59	-107	38	-149	17	33	-74	-17	-58	81	-30	1
0.128333	-153	-2249	-3135	-15663	-69	-14883	-7814	-20622	-202	-14930	-12232	-17807	-865	-12958	-12911	-10196	-66	-1954	4508	-14669	-151	-15221	3108	-20622	-211	-11918	6363	-19227	-186	-15547	9759	-20596	-148	-127	-117	-62	-57	-57	-102	38	-146	18	37	-74	-15	-56	82	-28	4
0.129167	-425	-2072	-2815	-15249	-75	-14602	-7849	-20416	-216	-14605	-12248	-17364	-647	-12595	-12936	-9714	-63	-1707	4518	-14362	-135	-14655	3290	-19799	-202	-12080	6053	-18889	-171	-15680	9084	-20307	-133	-128	-118	-66	-61	-61	-107	37	-151	17	33	-75	-19	-56	77	-32	-3
0.130000	-654	-1887	-2511	-14897	-75	-14307	-7877	-20204	-194	-14265	-12232	-16904	-193	-12208	-12938	-9242	-56	-1443	4514	-14039	-115	-14070	3514	-18917	-177	-12272	5804	-18557	-170	-15827	8425	-20020	-148	-129	-120	-66	-64	-64	-76	38	-178	16	34	-77	-26	-58	79	-36	-1
0.130833	-884	-1693	-2225	-14610	-69	-13994	-7867	-19971	-188	-13911	-12175	-16431	174	-11805	-12908	-8784	-51	-1166	4495	-13696	-120	-13466	3780	-17959	-163	-12495	5605	-18231	-210	-15975	7791	-19743	-153	-128	-120	-65	-60	-63	-104	34	-151	17	34	-76	-22	-60	79	-31	0
0.131667	-1097	-1487	-1958	-14382	-80	-13668	-7836	-19745	-204	-13546	-12066	-15955	260	-11403	-12843	-8345	-51	-880	4463	-13338	-102	-12854	4064	-16923	-169	-12717	5449	-17920	-213	-16126	7192	-19477	-149	-129	-125	-67	-64	-52	-110	34	-155	13	29	-79	-23	-59	78	-31	0
0.132500	-1313	-1278	-1717	-14209	-87	-13335	-7777	-19503	-178	-13176	-11916	-15465	296	-10951	-12745	-7914	-59	-582	4422	-12944	-125	-12229	4360	-15835	-166	-12935	5337	-17610	-218	-16273	6673	-19226	-149	-129	-121	-67	-64	-63	-107	36	-152	15	33	-77	-21	-60	80	-30	-1
0.133333	-1481	-1058	-1499	-14085	-84	-12983	-7683	-19262	-126	-12792	-11724	-14967	138	-10503	-12600	-7496	-60	-272	4371	-12514	-122	-11599	4653	-14686	-169	-13145	5249	-17310	-257	-16405	6147	-18990	-149	-138	-83	-64	-61	-61	-110	34	-153	17	16	-78	-22	-57	80	-31	-3
0.134167	-1568	-836	-1312	-14007	-73	-12631	-7565	-19018	-125	-12402	-11490	-14460	-177	-10049	-12419	-7085	-83	41	4307	-12045	-86	-10973	4928	-13485	-168	-13325	5186	-17018	-256	-16526	5703	-18772	-147	-127	-119	-66	-60	-60	-101	39	-153	17	34	-77	-19	-57	81	-23	-6
0.135000	-1701	-612	-1152	-13961	-70	-12277	-7415	-18772	-124	-12012	-11213	-13948	-457	-9584	-12194	-6683	-69	351	4237	-11536	-88	-10361	5174	-12250	-161	-13465	5131	-16733	-203	-16621	5330	-18575	-148	-127	-118	-63	-63	-60	-107	34	-150	16	33	-75	-23	-57	78	-28	0
0.135833	-1796	-388	-1022	-13950	-74	-11928	-7236	-18528	-100	-11607	-10897	-13427	-822	-9120	-11910	-6283	-58	662	4153	-10985	-90	-9766	5384	-10998	-194	-13564	5075	-16449	-193	-16687	5014	-18399	-149	-127	-128	-64	-64	-63	-105	37	-151	18	34	-75	-23	-61	79	-30	0
0.136667	-1818	-172	-920	-13962	-67	-11580	-7028	-18278	-134	-11195	-10546	-12902	-1444	-8655	-11583	-5884	-75	968	4060	-10393	-81	-9214	5551	-9732	-217	-13607	5015	-16174	-211	-16707	4766	-18240	-148	-127	-121	-67	-63	-60	-112	35	-150	16	30	-73	-21	-59	81	-31	0
0.137500	-1814	33	-848	-13983	-58	-11229	-6786	-18033	-164	-10776	-10164	-12379	-1935	-8193	-11218	-5484	-58	1261	3956	-9750	-101	-8665	5670	-8484	-191	-13596	4947	-15899	-185	-16697	4574	-18092	-149	-128	-120	-67	-63	-60	-105	38	-156	16	33	-76	-19	-58	79	-34	0
0.138333	-1748	225	-801	-14016	-65	-10898	-6514	-17784	-136	-10349	-9749	-11853	-1660	-7726	-10804	-5080	-56	1549	3842	-9093	-78	-8176	5734	-7278	-168	-13517	4864	-15627	-149	-16624	4436	-17954	-152	-128	-120	-68	-66	-61	-111	37	-152	17	30	-76	-23	-60	79	-31	-3
0.139167	-1607	402	-776	-14049	-62	-10556	-6211	-17534	-101	-9912	-9315	-11331	-1162	-7266	-10361	-4669	-48	1820	3715	-8410	-17	-7744	5751	-6124	-183	-13376	4769	-15355	-154	-16505	4343	-17800	-150	-126	-120	-65	-64	-61	-107	36	-152	16	35	-76	-22	-59	79	-29	0
0.140000	-982	561	-774	-14061	-60	-10234	-5879	-17279	-68	-9465	-8862	-10812	-566	-6795	-9866	-4251	-70	2079	3569	-7731	-8	-7372	5723	-5048	-190	-13173	4656	-15083	-167	-16328	4284	-17664	-149	-126	-117	-67	-63	-62	-110	36	-151	19	43	-78	-19	-58	81	-27	1
0.140833	-531	702	-791	-14065	-52	-9917	-5522	-17023	-48	-9009	-8389	-10307	235	-6336	-9350	-3831	-72	2325	3414	-7070	-30	-7069	5656	-4068	-185	-12909	4531	-14806	-178	-16097	4291	-17504	-146	-127	-120	-63	-62	-60	-107	40	-150	21	35	-77	-22	-57	81	-29	6
0.141667	-800	820	-828	-14038	-48	-9606	-5129	-16756	-15	-8539	-7902	-9800	-31	-5873	-8807	-3405	-36	2555	3244	-6449	-25	-6841	5554	-3190	-189	-12586	4399	-14525	-187	-15812	4232	-17320	-143	-126	-118	-67	-65	-61	-111	36	-151	19	34	-76	-25	-56	84	-28	-1
0.142500	-810	902	-880	-13984	-60	-9302	-4711	-16487	-17	-8065	-7407	-9319	-327	-5422	-8245	-2983	-48	2769	3051	-5892	-16	-6686	5433	-2438	-213	-12218	4270	-14241	-165	-15482	4218	-17104	-150	-125	-120	-64	-67	-59	-105	38	-151	19	35	-77	-18	-57	80	-30	0
0.143333	-801	993	-945	-13889	-63	-9003	-4270	-16215	-82	-7578	-6911	-8853	206	-4974	-7675	-2562	-56	2968	2845	-5410	-25	-6618	5296	-1830	-194	-11808	4142	-13953	-173	-15126	4196	-16849	-146	-130	-142	-65	-62	-60	-110	37	-150	16	35	-74	-21	-55	81	-26	-3
0.144167	-890	1043	-1018	-13757	-63	-8715	-3812	-15932	-88	-7107	-6416	-8413	527	-4535	-7098	-2146	-33	3147	2628	-5026	-11	-6624	5163	-1367	-177	-11374	4031	-13663	-187	-14704	4163	-16543	-150	-131	-122	-65	-62	-58	-105	38	-151	17	34	-75	-21	-57	79	-30	-4
0.145000	-925	1080	-1099	-13585	-41	-8431	-3334	-15644	-43	-6624	-5922	-7993	784	-4101	-6521	-1721	-29	3313	2401	-4746	-21	-6700	5040	-1038	-178	-10917	3938	-13364	-176	-14272	4119	-16176	-148	-127	-119	-66	-65	-58	-108	38	-151	19	18	-76	-19	-55	81	-29	0
0.145833	-1220	1094	-1184	-13355	-67	-8152	-2839	-15344	-11	-6143	-5429	-7600	1054	-3677	-5955	-1355	-35	3460	2171	-4576	-59	-6845	4945	-858	-203	-10459	3878	-13065	-201	-13842	4051	-15756	-155	-130	-121	-64	-63	-60	-105	38	-152	19	36	-73	-22	-56	78	-36	2
0.146667	-2078	1094	-1269	-13081	-69	-7878	-2336	-15036	-29	-5668	-4936	-7231	1234	-3257	-5393	-986	-43	3585	1946	-4509	-65	-7052	4878	-822	-220	-9998	3853	-12760	-223	-13415	3972	-15264	-146	-150	-121	-65	-68	-59	-105	40	-161	20	38	-76	-24	-55	84	-30	0
0.147500	-2824	1079	-1352	-12758	-67	-7605	-1814	-14716	-39	-5203	-4453	-6903	1502	-2869	-4832	-643	-38	3688	1730	-4542	-50	-7293	4863	-921	-198	-9563	3871	-12464	-210	-13004	3871	-14707	-147	-126	-124	-63	-63	-63	-104	39	-150	17	35	-74	-22	-57	75	-28	-1
0.148333	-2774	1049	-1430	-12387	-56	-7335	-1289	-14388	-32	-4754	-3978	-6603	1732	-2484	-4320	-325	-46	3765	1532	-4658	-59	-7580	4893	-1136	-232	-9159	3930	-12167	-195	-12630	3755	-14071	-149	-129	-121	-68	-63	-62	-110	37	-152	17	35	-77	-23	-59	79	-32	-1
0.149167	-2529	1008	-1504	-11967	-72	-7073	-758	-14056	-9	-4319	-3512	-6340	1752	-2122	-3810	-44	-61	3815	1364	-4836	-61	-7879	4991	-1469	-222	-8795	4038	-11877	-180	-12302	3625	-13375	-149	-129	-124	-66	-64	-64	-105	39	-150	16	24	-77	-24	-60	79	-32	-3
0.150000	-2387	956	-1567	-11504	-77	-6814	-231	-13711	0	-3905	-3054	-6108	1669	-1768	-3317	210	-51	3835	1234	-5063	-63	-8191	5127	-1891	-229	-8481	4195	-11599	-172	-12020	3496	-12607	-150	-131	-124	-69	-66	-63	-110	36	-149	16	29	-77	-25	-57	78	-31	-3
0.150833	-2295	901	-1620	-11001	-67	-6553	299	-13358	0	-3507	-2599	-5911	1662	-1437	-2838	418	-52	3821	1146	-5303	-48	-8488	5333	-2391	-221	-8221	4399	-11320	-177	-11825	3376	-11782	-149	-130	-121	-66	-62	-60	-109	38	-160	17	34	-78	-22	-59	77	-48	4
0.151667	-2119	838	-1663	-10463	-73	-6303	820	-12993	16	-3132	-2148	-5747	1601	-1112	-2376	621	-76	3779	1117	-5535	-77	-8765	5596	-2959	-180	-8021	4645	-11068	-167	-11687	3267	-10911	-149	-107	-124	-66	-65	-60	-111	37	-151	18	35	-78	-23	-58	77	-30	-1
0.152500	-1836	766	-1696	-9888	-58	-6054	1335	-12623	56	-2786	-1709	-5612	1280	-833	-1934	759	-80	3703	1141	-5748	-42	-9012	5907	-3557	-187	-7887	4933	-10835	-171	-11631	3182	-9996	-151	-128	-121	-65	-64	-59	-108	39	-151	18	36	-79	-22	-59	79	-30	2
0.153333	-1549	693	-1717	-9268	-58	-5815	1843	-12240	63	-2468	-1273	-5508	1090	-556	-1498	896	-87	3594	1226	-5919	-41	-9214	6261	-4196	-219	-7817	5254	-10628	-178	-11641	3128	-9053	-149	-126	-121	-73	-62	-60	-109	40	-149	18	32	-78	-19	-55	80	-29	0
0.154167	-1257	619	-1736	-8667	-55	-5578	2333	-11851	30	-2175	-838	-5437	1111	-302	-1076	990	-113	3456	1377	-6036	-79	-9360	6655	-4839	-215	-7813	5603	-10442	-182	-11723	3111	-8094	-146	-127	-119	-65	-62	-57	-102	42	-152	21	34	-79	-18	-66	80	-29	1
0.155000	-887	549	-1743	-8031	-62	-5356	2803	-11452	22	-1911	-410	-5383	773	-65	-658	1054	-103	3293	1587	-6089	-78	-9448	7065	-5481	-206	-7858	5968	-10281	-163	-11860	3139	-7140	-148	-125	-118	-66	-61	-60	-105	42	-150	20	35	-79	-23	-55	81	-31	-1
0.155833	-655	455	-1750	-7390	-61	-5143	3260	-11051	23	-1677	18	-5360	241	148	-240	1092	-84	3095	1852	-6081	-79	-9471	7493	-6107	-213	-7958	6353	-10150	-162	-12036	3213	-6195	-148	-129	-122	-67	-63	-58	-105	40	-153	18	32	-79	-22	-56	77	-29	-3
0.156667	-478	370	-1760	-6744	-50	-4939	3719	-10615	27	-1472	451	-5347	47	348	175	1113	-77	2898	2168	-6018	-88	-9435	7918	-6716	-223	-8102	6744	-10046	-166	-12261	3342	-5277	-152	-131	-125	-73	-80	-61	-111	36	-158	15	28	-80	-26	-58	78	-33	-7
0.157500	-221	283	-1768	-6097	-52	-4746	4123	-10210	63	-1292	886	-5347	311	532	594	1110	-85	2685	2532	-5868	-91	-9327	8366	-7290	-203	-8265	7143	-9965	-149	-12484	3534	-4396	-152	-130	-121	-68	-64	-60	-107	36	-155	13	30	-80	-26	-59	77	-32	-6
0.158333	-53	199	-1773	-5453	-61	-4559	4530	-9766	80	-1132	1332	-5351	404	705	1026	1100	-98	2463	2929	-5722	-130	-9163	8769	-7823	-180	-8444	7536	-9904	-139	-12692	3783	-3565	-153	-130	-125	-68	-69	-63	-109	37	-152	13	33	-80	-23	-58	79	-29	-4
0.159167	53	112	-1785	-4818	-63	-4383	4918	-9317	73	-1000	1784	-5356	173	862	1472	1081	-96	2247	3346	-5521	-124	-8943	9166	-8313	-213	-8623	7928	-9862	-135	-12870	4097	-2791	-151	-129	-120	-65	-64	-60	-105	44	-152	17	34	-79	-24	-56	79	-29	-4
0.160000	143	21	-1798	-4204	-59	-4217	5299	-8863	58	-888	2248	-5348	-32	1011	1946	1052	-64	2034	3768	-5302	-104	-8676	9537	-8756	-194	-8785	8311	-9831	-119	-12978	4473	-2096	-146	-107	-118	-62	-62	-56	-108	42	-153	21	38	-73	-18	-53	82	-26	1
0.160833	228	-72	-1810	-3615	-45	-4064	5667	-8401	27	-799	2726	-5340	-102	1147	2435	1020	-73	1830	4176	-5091	-144	-8371	9875	-9151	-176	-8921	8683	-9812	-111	-13014	4908	-1479	-146	-124	-118	-63	-63	-55	-102	43	-146	22	37	-73	-24	-52	82	-32	-1
0.161667	282	-171	-1832	-3061	-46	-3921	6023	-7934	19	-735	3222	-5311	-42	1275	2955	989	-75	1641	4559	-4888	-167	-8044	10182	-9505	-168	-9014	9042	-9790	-109	-12941	5406	-956	-145	-116	-118	-61	-64	-53	-102	41	-146	23	39	-73	-19	-50	87	-22	2
0.162500	334	-276	-1849	-2540	-42	-3783	6379	-7464	-36	-694	3724	-5264	-162	1388	3500	958	-65	1465	4895	-4715	-154	-7695	10457	-9807	-187	-9060	9382	-9771	-111	-12753	5946	-528	-148	-126	-117	-63	-65	-53	-103	43	-143	22	38	-72	-22	-53	84	-11	0
0.163333	390	-388	-1865	-2055	-47	-3659	6726	-6999	-74	-667	4250	-5190	1	1496	4087	925	-63	1307	5182	-4586	-182	-7345	10697	-10086	-202	-9037	9708	-9733	-130	-12431	6545	-189	-147	-132	-118	-64	-62	-57	-104	41	-150	20	38	-72	-22	-50	85	-26	-1
0.164167	428	-512	-1875	-1617	-50	-3538	7070	-6535	-84	-681	4783	-5056	108	1590	4707	898	-75	1167	5407	-4493	-221	-6996	10911	-10325	-212	-8947	10018	-9681	-177	-11971	7186	56	-147	-127	-119	-74	-61	-53	-102	40	-151	20	34	-75	-21	-55	84	-27	1
0.165000	438	-642	-1874	-1229	-56	-3420	7415	-6084	-167	-677	5333	-4948	-41	1687	5369	878	-78	1048	5553	-4482	-231	-6662	11088	-10531	-217	-8783	10299	-9600	-193	-11373	7865	209	-150	-128	-101	-72	-63	-58	-108	36	-152	17	33	-77	-23	-55	81	-28	-3
0.165833	426	-784	-1861	-894	-64	-3303	7759	-5641	-162	-702	5894	-4771	-186	1773	6069	869	-76	951	5626	-4516	-239	-6346	11248	-10709	-222	-8526	10576	-9477	-194	-10641	8575	285	-152	-126	-120	-66	-64	-55	-103	40	-152	21	37	-76	-10	-51	82	-28	-5
0.166667	416	-936	-1824	-611	-65	-3179	8103	-5209	-195	-737	6469	-4556	-379	1860	6818	871	-88	872	5620	-4613	-234	-6058	11379	-10875	-204	-8230	10823	-9307	-235	-9790	9295	290	-149	-124	-119	-66	-66	-53	-83	36	-154	22	35	-74	-22	-51	84	-25	-3
0.167500	398	-1094	-1768	-386	-58	-3059	8452	-4789	-119	-768	7046	-4306	-488	1937	7602	885	-72	808	5535	-4776	-206	-5800	11493	-11020	-191	-7850	11044	-9088	-250	-8849	10031	230	-146	-122	-117	-64	-65	-56	-102	41	-148	23	37	-64	-18	-51	84	-26	4
0.168333	382	-1261	-1681	-212	-57	-2925	8802	-4391	1080	-821	7620	-4020	-537	2018	8426	916	-46	760	5377	-5002	-197	-5569	11580	-11158	-196	-7412	11233	-8814	-240	-7819	10764	124	-150	-126	-118	-64	-60	-53	-104	38	-150	21	34	-74	-18	-51	87	-26	0
0.169167	403	-1444	-1573	-99	-68	-2780	9137	-4013	2548	-873	8189	-3703	-740	2088	9286	959	-40	724	5155	-5286	-188	-5371	11649	-11292	-180	-6924	11386	-8476	-270	-6745	11472	-24	-149	-125	-119	-66	-64	-53	-105	37	-153	18	35	-75	-22	-55	81	-28	-4
0.170000	374	-1632	-1433	-44	-64	-2621	9464	-3659	2086	-909	8734	-3356	-1166	2158	10172	1022	-48	696	4879	-5622	-158	-5213	11698	-11428	-158	-6404	11498	-8072	-236	-5644	12150	-184	-150	-128	-120	-67	-58	-59	-108	38	-151	18	34	-74	-21	-58	82	-29	-1
0.170833	263	-1822	-1254	-42	-63	-2433	9781	-3320	1543	-936	9268	-2978	-1084	2221	11074	1108	-59	685	4565	-5992	-96	-5082	11741	-11554	-130	-5861	11573	-7606	-188	-4561	12782	-350	-149	-128	-118	-67	-63	-58	-102	38	-150	20	34	-77	-18	-56	84	-28	-1
0.171667	66	-2011	-1049	-90	-69	-2229	10080	-3002	1407	-943	9768	-2578	-690	2292	11981	1214	-62	679	4225	-6396	-61	-4973	11728	-11690	-109	-5312	11597	-7077	-190	-3521	13344	-503	-148	-125	-118	-66	-64	-75	-103	34	-151	19	35	-73	-19	-56	86	-31	0
0.172500	44	-2208	-817	-185	-57	-1996	10363	-2695	1031	-948	10236	-2166	-762	2351	12883	1339	-51	681	3876	-6814	-49	-4883	11702	-11821	-74	-4777	11572	-6493	-125	-2560	13822	-628	-151	-127	-119	-65	-63	-50	-104	38	-148	18	34	-74	-22	-57	82	-29	2
0.173333	158	-2390	-553	-327	-49	-1736	10618	-2374	760	-918	10662	-1744	-702	2409	13737	1496	-56	693	3530	-7238	-21	-4809	11648	-11955	-36	-4275	11487	-5865	-66	-1701	14175	-703	-151	-129	-124	-67	-65	-59	-111	36	-152	17	30	-76	-21	-60	81	-31	-6
0.174167	162	-2570	-270	-513	-51	-1445	10843	-2116	199	-860	11033	-1314	-405	2456	14561	1674	-73	712	3209	-7640	28	-4736	11563	-12080	-8	-3816	11346	-5199	-66	-957	14450	-733	-149	-127	-121	-65	-62	-53	-101	39	-151	18	30	-74	-21	-69	85	-30	0
0.175000	180	-2730	33	-728	-43	-1117	11036	-1844	-387	-771	11350	-885	-130	2506	15317	1872	-61	738	2927	-8017	16	-4667	11435	-12205	-16	-3421	11150	-4505	-84	-360	14564	-688	-150	-130	-120	-68	-69	-62	-105	36	-156	17	32	-75	-24	-58	84	-28	-1
0.175833	204	-2871	345	-974	-48	-763	11194	-1566	-471	-652	11612	-460	103	2541	15983	2089	-63	767	2692	-8351	-33	-4591	11267	-12311	-59	-3093	10888	-3799	-112	87	14539	-574	-150	-125	-119	-66	-61	-60	-104	37	-150	19	33	-85	-22	-58	78	-32	-1
0.176667	192	-2988	664	-1250	-73	-379	11306	-1283	-516	-496	11804	-49	253	2561	16538	2329	-77	801	2510	-8629	-41	-4503	11051	-12408	-82	-2853	10560	-3102	-141	377	14351	-377	-151	-126	-121	-65	-65	-61	-107	38	-151	16	33	-75	-26	-58	82	-29	-1
0.177500	200	-3075	985	-1541	-70	37	11374	-990	-584	-303	11938	343	193	2572	16951	2575	-64	842	2392	-8830	-53	-4393	10792	-12481	-143	-2697	10202	-2430	-149	515	14001	-92	-151	-128	-121	-69	-82	-62	-105	38	-151	16	29	-76	-21	-57	80	-33	0
0.178333	301	-3131	1295	-1853	-63	481	11398	-685	-607	-80	11997	718	20	2570	17255	2836	-51	883	2341	-8950	-91	-4262	10487	-12532	-190	-2627	9782	-1793	-161	512	13492	275	-148	-128	-124	-68	-64	-58	-105	38	-153	15	34	-74	-23	-58	82	-29	0
0.179167	532	-3150	1594	-2175	-61	946	11385	-361	-693	168	11997	1072	-48	2544	17380	3100	-52	925	2354	-8979	-77	-4100	10137	-12550	-178	-2637	9321	-1218	-155	387	12816	707	-151	-128	-121	-66	-59	-57	-65	36	-151	16	32	-73	-23	-57	80	-30	0
0.180000	929	-3131	1878	-2499	-75	1418	11317	-23	-904	455	11937	1403	89	2504	17342	3366	-36	970	2426	-8903	-52	-3909	9748	-12535	-187	-2686	8825	-714	-118	161	11991	1215	-146	-125	-117	-64	-61	-53	-105	42	-148	22	37	-73	-18	-53	85	-26	2
0.180833	1377	-3070	2134	-2833	-61	1910	11207	335	-963	758	11814	1711	105	2441	17118	3619	-28	1008	2541	-8727	-62	-3682	9321	-12485	-200	-2858	8291	-291	-101	-138	11026	1766	-148	-126	-118	-64	-62	-56	-107	42	-148	20	33	-74	-19	-59	93	-29	-3
0.181667	808	-2954	2359	-3164	-50	2392	11043	719	-916	1085	11634	1996	-143	2351	16717	3858	-45	1036	2695	-8454	-96	-3426	8851	-12399	-199	-3044	7736	24	-100	-486	9945	2355	-149	-127	-120	-67	-65	-59	-107	38	-160	19	34	-75	-25	-55	84	-35	-6
0.182500	-568	-2829	2554	-3494	-57	2875	10835	1121	-939	1417	11407	2256	-220	2238	16141	4078	-55	1057	2875	-8083	-137	-3125	8360	-12270	-208	-3261	7172	239	-90	-843	8770	2967	-148	-126	-119	-49	-62	-57	-91	35	-150	19	34	-73	-21	-55	82	-31	0
0.183333	-1008	-2637	2719	-3816	-59	3347	10586	1544	-905	1763	11141	2506	-202	2106	15402	4272	-58	1066	3074	-7613	-136	-2794	7850	-12108	-218	-3476	6600	337	-112	-1181	7520	3584	-138	-128	-118	-65	-64	-59	-108	37	-152	19	35	-74	-21	-56	82	-33	0
0.184167	-819	-2411	2854	-4127	-66	3801	10295	1982	-844	2108	10842	2737	-154	1945	14500	4433	-51	1058	3267	-7075	-154	-2427	7321	-11901	-228	-3677	6030	326	-107	-1476	6221	4188	-151	-127	-119	-67	-66	-57	-109	37	-151	18	41	-76	-24	-57	81	-30	-3
0.185000	-572	-2149	2934	-4433	-61	4229	9967	2440	-827	2448	10498	2952	-241	1761	13461	4555	-38	1032	3445	-6484	-194	-2030	6785	-11671	-222	-3838	5463	199	-104	-1695	4904	4764	-149	-121	-121	-65	-65	-58	-112	37	-151	19	33	-76	-23	-57	81	-30	-4
0.185833	-44	-1854	3034	-4727	-51	4633	9603	2909	-789	2784	10130	3163	-501	1529	12307	4633	-63	982	3599	-5850	-188	-1602	6245	-11404	-227	-3943	4904	-33	-128	-1822	3597	5290	-148	-125	-120	-66	-63	-56	-110	40	-153	20	20	-76	-22	-57	80	-30	-1
0.186667	-33	-1530	3084	-5011	-60	5000	9212	3389	-749	3112	9734	3348	-927	1325	11066	4660	-77	910	3712	-5208	-194	-1145	5701	-11120	-220	-3969	4362	-374	-103	-1834	2335	5750	-147	-126	-96	-66	-62	-56	-108	37	-151	20	35	-75	-21	-52	82	-31	0
0.187500	-698	-1181	3113	-5283	-72	5344	8791	3883	-702	3413	9312	3572	-1338	1074	9758	4636	-68	808	3788	-4571	-147	-662	5160	-10814	-180	-3903	3831	-780	-120	-1726	1130	6130	-150	-126	-117	-66	-63	-56	-105	40	-148	21	38	-74	-1	-55	82	-29	0
0.188333	-1665	-811	3127	-5545	-59	5648	8346	4380	-698	3706	8858	3777	-1438	801	8420	4558	-68	678	3817	-3990	-91	-162	4623	-10507	-155	-3732	3313	-1268	-184	-1478	15	6429	-145	-125	-119	-63	-65	-52	-103	40	-151	22	38	-75	-15	-51	82	-28	0
0.189167	-1907	-434	3127	-5816	-53	5915	7890	4876	-699	3973	8394	3984	-1515	507	7059	4411	-67	519	3792	-3487	-91	355	4085	-10201	-164	-3450	2803	-1817	-177	-1113	-1016	6627	-149	-127	-122	-67	-63	-56	-104	39	-153	20	33	-77	-27	-56	81	-31	-5
0.190000	-1408	-49	3116	-6075	-61	6147	7410	5372	-680	4194	7856	4186	-1566	192	5711	4209	-88	322	3715	-3052	-68	877	3541	-9905	-181	-3060	2299	-2406	-153	-616	-1913	6728	-163	-131	-124	-69	-65	-60	-111	35	-155	18	32	-79	-25	-57	77	-34	-4
0.190833	-1573	337	3102	-6327	-60	6353	6918	5864	-679	4436	7293	4394	-1394	-135	4399	3949	-97	109	3607	-2739	29	1411	3005	-9620	-169	-2540	1795	-3019	-139	0	-2738	6730	-151	-127	-124	-67	-64	-66	-105	39	-151	18	33	-77	-23	-56	77	-32	-1
0.191667	-1781	727	3093	-6563	-60	6533	6413	6360	-606	4640	6709	4607	-1441	-473	3156	3641	-86	-134	3442	-2555	102	1936	2454	-9361	-182	-1919	1287	-3633	-148	711	-3421	6642	-152	-128	-124	-67	-69	-58	-109	37	-154	18	36	-78	-27	-57	78	-31	-1
0.192500	-1683	1104	3084	-6803	-77	6685	5886	6842	-537	4814	6073	4811	-1486	-818	1988	3279	-84	-393	3243	-2508	98	2462	1897	-9125	-181	-1195	770	-4242	-154	1511	-3992	6468	-151	-128	-118	-69	-65	-58	-107	25	-150	17	34	-77	-30	-60	78	-32	-1
0.193333	-1595	1473	3079	-7040	-75	6813	5366	7312	-501	4964	5387	5008	-1624	-1165	897	2875	-84	-678	3014	-2614	74	2971	1320	-8928	-158	-388	232	-4823	-151	2367	-4460	6218	-147	-130	-126	-66	-61	-56	-109	38	-152	18	37	-75	-19	-58	82	-30	-1
0.194167	-1221	1826	3077	-7264	-84	6929	4756	7771	-498	5076	4654	5196	-1956	-1510	-103	2428	-90	-973	2763	-2859	42	3452	722	-8764	-164	488	-328	-5370	-154	3277	-4849	5892	-149	-127	-122	-66	-61	-58	-110	41	-151	19	19	-73	-19	-59	81	-32	0
0.195000	-887	2160	3078	-7481	-86	7016	4132	8204	-471	5161	3866	5361	-2222	-1849	-1011	1948	-78	-1278	2492	-3247	-42	3899	93	-8643	-166	1413	-928	-5867	-132	4216	-5164	5518	-166	-127	-119	-63	-63	-57	-107	40	-152	16	36	-72	-21	-53	84	-28	0
0.195833	-613	2472	3081	-7686	-82	7092	3462	8621	-396	5209	3015	5502	-2746	-2171	-1830	1445	-75	-1584	2207	-3761	-108	4312	-564	-8542	-129	2380	-1572	-6309	-98	5162	-5437	5102	-152	-125	-120	-64	-64	-57	-105	40	-152	18	33	-73	-21	-52	82	-34	-1
0.196667	-335	2761	3081	-7876	-82	7149	2729	9004	-319	5224	2122	5613	-3446	-2472	-2559	928	-82	-1887	1911	-4376	-99	4673	-1269	-8529	-144	3370	-2254	-6684	-69	6100	-5683	4658	-146	-130	-116	-65	-60	-58	-109	39	-153	19	34	-75	-23	-56	81	-29	-4
0.197500	-142	3034	3075	-8049	-76	7191	1925	9367	-245	5201	1171	5685	-3406	-2746	-3221	403	-83	-2182	1621	-5081	-110	4980	-2014	-8529	-153	4323	-2989	-6989	-97	7014	-5933	4197	-152	-125	-121	-65	-63	-65	-108	41	-155	17	33	-75	-27	-58	81	-32	-3
0.198333	41	3284	3066	-8198	-83	7212	1059	9689	-264	5131	181	5720	-3116	-2985	-3814	-121	-76	-2468	1310	-5838	-164	5225	-2804	-8570	-139	5264	-3779	-7225	-118	7901	-6201	3725	-153	-129	-122	-69	-65	-66	-111	35	-156	12	30	-78	-23	-62	78	-34	-3
0.199167	180	3509	3047	-8326	-83	7207	118	9970	-225	5021	-833	5710	-2960	-3176	-4365	-642	-64	-2729	1015	-6612	-176	5411	-3632	-8640	-155	6177	-4614	-7379	-117	8770	-6520	3253	-150	-127	-120	-67	-63	-59	-102	38	-149	16	33	-76	-23	-59	84	-32	0
0.200000	303	3722	3021	-8419	-69	7208	-883	10211	-179	4876	-1860	5664	-2358	-3314	-4868	-1164	-50	-2962	727	-7369	-178	5529	-4512	-8738	-154	7044	-5513	-7471	-129	9607	-6904	2782	-147	-125	-119	-65	-58	-57	-105	40	-153	18	35	-73	-22	-57	60	-27	1
0.200833	476	3912	2978	-8480	-69	7171	-1947	10403	-151	4683	-2909	5567	-1583	-3397	-5349	-1654	-46	-3177	442	-8078	-173	5580	-5446	-8859	-143	7866	-6475	-7469	-121	10418	-7377	2311	-149	-125	-117	-64	-59	-57	-104	43	-163	18	36	-70	-10	-58	82	-29	0
0.201667	615	4084	2917	-8526	-73	7103	-3074	10544	-107	4448	-3952	5435	-1045	-3420	-5814	-2176	-52	-3357	170	-8712	-130	5558	-6435	-8991	-161	8629	-7492	-7411	-124	11203	-7941	1839	-147	-124	-118	-66	-63	-57	-101	38	-152	18	36	-75	-19	-55	84	-27	-4
0.202500	723	4238	2838	-8507	-63	7006	-4241	10623	-94	4172	-4977	5262	-388	-3377	-6268	-2680	-77	-3510	-96	-9244	-90	5477	-7474	-9154	-159	9340	-8560	-7279	-150	11972	-8613	1356	-147	-125	-139	-64	-62	-55	-101	37	-149	17	37	-74	-17	-55	84	-26	-3
0.203333	849	4381	2744	-8462	-68	6880	-5433	10647	-60	3862	-5967	5060	544	-3267	-6718	-3180	-70	-3631	-349	-9644	-138	5332	-8553	-9313	-163	9990	-9668	-7069	-191	12737	-9384	865	-148	-126	-115	-65	-63	-56	-103	39	-155	19	40	-73	-29	-56	80	-28	1
0.204167	972	4507	2637	-8396	-72	6719	-6624	10615	-56	3526	-6916	4830	835	-3087	-7174	-3693	-59	-3717	-589	-9897	-126	5143	-9656	-9466	-161	10592	-10790	-6824	-208	13501	-10260	339	-148	-130	-114	-64	-62	-57	-103	38	-150	26	37	-73	-18	-55	81	-27	0
0.205000	1282	4624	2486	-8291	-86	6523	-7802	10524	-74	3171	-7804	4581	1068	-2838	-7639	-4208	-59	-3769	-815	-10001	-99	4913	-10808	-9610	-141	11142	-11923	-6497	-239	14265	-11204	-201	-147	-124	-114	-65	-66	-58	-101	38	-152	19	39	-74	-21	-56	82	-27	22
0.205833	4864	4731	2378	-8158	-88	6295	-8939	10377	-47	2801	-8637	4315	1609	-2518	-8106	-4743	-59	-3787	-1021	-9947	-112	4657	-11897	-9730	-163	11649	-13043	-6107	-259	15023	-12189	-780	-149	-125	-116	-68	-65	-56	-100	39	-149	18	36	-74	-22	-52	80	-32	0
0.206667	12125	4825	2232	-8004	-79	6039	-10026	10173	-24	2440	-9401	4040	1928	-2139	-8582	-5295	-58	-3772	-1218	-9747	-92	4386	-12983	-9828	-186	12106	-14110	-5645	-227	15766	-13183	-1396	-151	-127	-118	-67	-62	-58	-103	36	-156	17	37	-75	-21	-56	82	-28	-5
0.207500	11900	4908	2072	-7833	-76	5755	-11010	9926	-11	2090	-10086	3753	2259	-1703	-9064	-5888	-69	-3720	-1399	-9411	-68	4120	-14035	-9882	-200	12525	-15088	-5112	-246	16494	-14138	-2057	-148	-121	-119	-56	-58	-56	-105	41	-147	20	49	-73	-14	-55	84	-25	0
0.208333	8961	4986	1914	-7643	-61	5451	-11944	9637	-28	1777	-10694	3469	2244	-1207	-9540	-6474	-51	-3631	-1543	-8957	-57	3880	-14996	-9886	-193	12893	-15950	-4517	-274	17184	-15012	-2760	-150	-125	-117	-61	-62	-57	-104	43	-154	20	39	-52	-22	-53	86	-27	-5
0.209167	9138	5051	1741	-7452	-63	5130	-12740	9314	-27	1505	-11230	3182	2158	-678	-10020	-7115	-45	-3512	-1717	-8427	-44	3660	-15836	-9833	-208	13214	-16662	-3845	-292	17824	-15760	-3512	-155	-125	-118	-65	-62	-56	-103	37	-152	18	36	-68	-23	-56	82	-30	-7
0.210000	7451	5106	1567	-7266	-74	4798	-13421	8959	-11	1289	-11691	2892	2256	-107	-10501	-7786	-52	-3356	-1858	-7843	-33	3489	-16536	-9725	-236	13490	-17195	-3099	-318	18396	-16333	-4302	-150	-129	-122	-67	-64	-57	-104	37	-158	18	36	-75	-25	-53	79	-28	-3
0.210833	5759	5153	1390	-7087	-74	4467	-13967	8590	-14	1141	-12091	2595	2306	489	-10972	-8483	-33	-3165	-1981	-7236	-27	3377	-17069	-9536	-219	13700	-17514	-2281	-327	18881	-16689	-5130	-151	-127	-119	-67	-65	-59	-103	41	-147	18	37	-73	-25	-56	80	-27	-5
0.211667	4684	5189	1212	-6920	-62	4140	-14386	8206	-23	1069	-12429	2295	2288	1105	-11428	-9205	8	-2942	-2103	-6644	-41	3326	-17407	-9263	-223	13854	-17596	-1407	-358	19288	-16794	-5980	-146	-125	-117	-65	-59	-55	-104	36	-151	20	39	-70	-21	-55	84	-29	5
0.212500	4457	5213	1034	-6782	-51	3826	-14678	7820	-17	1078	-12721	1985	2171	1720	-11866	-9927	-12	-2681	-2212	-6103	-38	3334	-17520	-8950	-223	13939	-17438	-495	-358	19538	-16624	-6846	-150	-147	-137	-67	-63	-59	-103	41	-151	16	33	-75	-19	-55	82	-28	-4
0.213333	4910	5231	859	-6675	-56	3532	-14838	7440	-9	1175	-12959	1656	2119	2333	-12280	-10683	-28	-2400	-2305	-5643	-35	3406	-17392	-8551	-245	13945	-17016	443	-323	19683	-16159	-7712	-149	-127	-119	-65	-64	-56	-105	41	-151	19	36	-72	-21	-53	85	-27	0
0.214167	3495	5245	687	-6602	-58	3271	-14887	7071	-24	1358	-13183	1309	1916	2927	-12669	-11426	-6	-2081	-2391	-5283	-61	3533	-17013	-8085	-252	13873	-16350	1380	-339	19696	-15402	-8584	-149	-126	-120	-65	-64	-55	-93	41	-149	18	37	-75	-21	-52	85	-28	0
0.215000	1864	5249	518	-6578	-67	3037	-14808	6726	28	1618	-13333	929	1451	3496	-13017	-12151	-45	-1738	-2472	-5070	-60	3699	-16379	-7567	-242	13705	-15450	2288	-329	19589	-14357	-9433	-151	-129	-124	-67	-63	-62	-110	37	-153	11	33	-79	-23	-59	79	-31	-5
0.215833	273	5247	353	-6604	-61	2847	-14640	6399	60	1957	-13474	519	1238	4028	-13321	-12844	-57	-1366	-2533	-4999	-68	3902	-15492	-6993	-219	13452	-14320	3145	-317	19362	-13052	-10247	-155	-129	-120	-68	-63	-58	-104	38	-146	19	35	-77	-23	-57	82	-33	-3
0.216667	-1008	5253	207	-6678	-56	2705	-14383	6103	3	2368	-13584	72	1024	4518	-13571	-13490	-56	-983	-2584	-5087	-98	4115	-14362	-6384	-239	13105	-13011	3913	-328	19026	-11530	-11021	-151	-133	-121	-65	-62	-61	-107	38	-154	15	34	-74	-23	-58	81	-29	-3
0.217500	-1637	5261	63	-6811	-57	2605	-14053	5840	-5	2826	-13667	-419	837	4954	-13769	-14078	-101	-585	-2626	-5337	-133	4324	-13029	-5745	-269	12674	-11561	4569	-334	18605	-9824	-11744	-152	-128	-122	-70	-66	-60	-107	39	-150	17	34	-79	-24	-56	81	-31	-4
0.218333	-2694	5276	-68	-7005	-66	2557	-13667	5602	16	3325	-13725	-937	949	5338	-13904	-14596	-138	-163	-2657	-5749	-164	4515	-11512	-5108	-257	12162	-10007	5074	-340	18119	-8007	-12414	-150	-130	-125	-68	-64	-62	-107	38	-156	12	30	-79	-22	-57	81	-30	-5
0.219167	-3559	5304	-187	-7248	-74	2573	-13232	5397	53	3844	-13753	-1499	863	5655	-13969	-15043	-114	261	-2671	-6304	-166	4668	-9863	-4473	-238	11582	-8396	5414	-326	17587	-6116	-13032	-155	-84	-120	-67	-66	-60	-103	38	-151	19	35	-76	-21	-56	82	-33	-1
0.220000	-4121	5344	-288	-7553	-68	2618	-12763	5211	11	4365	-13752	-2091	835	5913	-13959	-15404	-83	694	-2679	-6988	-173	4767	-8134	-3867	-196	10948	-6780	5571	-293	17036	-4215	-13605	-150	-125	-120	-63	-63	-58	-105	40	-154	19	36	-73	-21	-58	91	-29	2
0.220833	-4896	5409	-382	-7913	-63	2700	-12272	5053	6	4870	-13715	-2725	931	6097	-13873	-15685	-112	1127	-2679	-7778	-174	4795	-6386	-3295	-176	10274	-5196	5493	-257	16484	-2382	-14103	-150	-126	-124	-64	-65	-56	-103	41	-150	19	33	-74	-5	-52	81	-29	-3
0.221667	-5356	5490	-458	-8329	-66	2834	-11784	4904	42	5345	-13638	-3379	839	6213	-13710	-15881	-91	1555	-2679	-8652	-174	4745	-4674	-2769	-193	9579	-3701	5203	-231	15962	-677	-14568	-146	-125	-122	-63	-59	-56	-104	39	-150	17	32	-72	-18	-55	81	-26	0
0.222500	-5592	5600	-529	-8797	-75	3003	-11278	4771	-18	5766	-13520	-4047	724	6251	-13467	-16005	-74	1985	-2680	-9582	-167	4609	-3053	-2317	-218	8878	-2323	4691	-194	15481	852	-14993	-149	-127	-120	-64	-61	-57	-110	51	-150	20	32	-74	-24	-57	80	-29	0
0.223333	-5646	5740	-586	-9314	-73	3199	-10781	4625	-61	6122	-13356	-4725	580	6220	-13146	-16051	-90	2388	-2684	-10546	-135	4385	-1585	-1940	-222	8192	-1114	3959	-166	15052	2149	-15387	-151	-128	-121	-67	-67	-59	-107	37	-158	15	28	-75	-29	-51	78	-33	-6
0.224167	-5518	5915	-641	-9870	-84	3420	-10292	4483	-87	6396	-13142	-5389	504	6126	-12750	-16040	-93	2792	-2696	-11500	-83	4084	-359	-1642	-221	7562	-84	3027	-138	14693	3197	-15759	-151	-127	-132	-66	-64	-59	-103	38	-144	18	30	-76	-21	-57	78	-30	-3
0.225000	-5488	6125	-682	-10455	-73	3668	-9814	4332	-67	6606	-12887	-6040	593	5966	-12278	-15967	-92	3185	-2723	-12422	-75	3703	614	-1433	-221	6976	750	1903	-103	14393	3963	-16107	-148	-128	-125	-66	-62	-59	-105	36	-153	13	30	-78	-21	-57	78	-36	0
0.225833	-5380	6367	-722	-11068	-73	3923	-9353	4168	-50	6720	-12579	-6665	774	5747	-11747	-15856	-127	3559	-2771	-13286	-79	3258	1302	-1304	-217	6449	1382	616	-81	14161	4453	-16443	-151	-130	-124	-65	-65	-56	-104	40	-152	-6	30	-75	-23	-59	80	-36	-1
0.226667	-5005	6653	-783	-11701	-78	4186	-8905	3977	-113	6747	-12232	-7252	763	5473	-11162	-15717	-129	3927	-2837	-14070	-57	2763	1686	-1263	-227	6003	1826	-799	-85	13975	4666	-16760	-149	-126	-119	-64	-63	-58	-103	38	-152	16	30	-76	-19	-57	79	-31	0
0.227500	-4655	6975	-805	-12343	-77	4456	-8468	3767	-144	6693	-11848	-7790	800	5149	-10545	-15558	-120	4278	-2936	-14761	-58	2226	1758	-1301	-221	5623	2083	-2303	-93	13829	4622	-17068	-148	-127	-119	-68	-61	-58	-100	40	-150	19	33	-77	-21	-55	82	-32	0
0.228333	-4376	7339	-857	-12988	-69	4726	-8056	3530	-165	6558	-11438	-8278	935	4782	-9886	-15390	-119	4622	-3065	-15350	-74	1672	1532	-1414	-216	5323	2180	-3871	-110	13696	4365	-17354	-146	-126	-119	-63	-60	-53	-101	40	-149	18	36	-79	-21	-53	84	-28	2
0.229167	-4062	7737	-924	-13629	-66	4991	-7657	3271	-174	6359	-11014	-8710	763	4376	-9201	-15225	-120	4949	-3234	-15817	-57	1113	1033	-1593	-230	5083	2138	-5467	-145	13555	3909	-17638	-149	-132	-122	-65	-64	-55	-102	41	-154	16	33	-75	-22	-53	81	-31	-4
0.230000	-3773	8167	-995	-14254	-85	5249	-7280	2989	-130	6099	-10583	-9081	360	3939	-8525	-15070	-108	5269	-3433	-16161	-60	560	301	-1837	-232	4900	1991	-7073	-170	13383	3316	-17868	-150	-130	-120	-68	-62	-58	-104	37	-152	15	30	-78	-22	-56	88	-30	-4
0.230833	-3495	8631	-1098	-14854	-86	5499	-6916	2687	-112	5804	-10150	-9390	-27	3483	-7858	-14930	-96	5581	-3674	-16386	-68	69	-608	-2122	-213	4763	1774	-8648	-205	13167	2639	-18069	-152	-129	-122	-66	-63	-59	-105	39	-138	18	34	-76	-22	-60	81	-31	0
0.231667	-3046	9120	-1212	-15420	-83	5743	-6568	2366	-144	5485	-9732	-9635	-194	3012	-7213	-14799	-97	5886	-3948	-16494	-93	-388	-1644	-2458	-215	4649	1523	-10169	-235	12882	1942	-18230	-150	-129	-124	-68	-66	-61	-108	36	-154	12	27	-77	-23	-58	77	-36	-16
0.232500	-2269	9628	-1348	-15953	-103	5978	-6229	2035	-174	5153	-9344	-9832	-322	2534	-6613	-14688	-88	6192	-4260	-16505	-93	-778	-2723	-2829	-224	4553	1258	-11602	-259	12507	1270	-18338	-148	-128	-125	-64	-62	-58	-107	40	-150	-12	30	-75	-19	-57	79	-31	-3
0.233333	-1344	10156	-1502	-16431	-102	6210	-5901	1696	-210	4831	-8985	-9955	-421	2066	-6055	-14587	-101	6494	-4608	-16417	-67	-1094	-3785	-3238	-205	4447	1018	-12948	-279	12034	673	-18396	-151	-131	-122	-66	-62	-58	-105	23	-160	13	33	-74	-19	-57	81	-30	0
0.234167	-968	10702	-1672	-16865	-112	6436	-5580	1353	-206	4535	-8672	-10038	-594	1602	-5563	-14508	-111	6816	-4991	-16254	-69	-1323	-4753	-3680	-186	4324	824	-14190	-287	11449	194	-18396	-144	-129	-120	-65	-62	-31	-104	43	-154	18	35	-73	-17	-56	80	-30	-3
0.235000	-1057	11229	-1867	-17240	-125	6654	-5277	1002	-168	4267	-8402	-10075	-848	1149	-5148	-14431	-87	7129	-5404	-16038	-74	-1467	-5572	-4159	-204	4166	689	-15335	-293	10747	-120	-18342	-147	-128	-122	-66	-63	-59	-103	38	-153	16	33	-73	-24	-56	86	-29	0
0.235833	-1130	11754	-2075	-17567	-103	6866	-4974	657	-67	4039	-8185	-10073	-1058	725	-4816	-14362	-78	7463	-5832	-15784	-55	-1516	-6173	-4675	-222	3963	632	-16372	-303	9936	-251	-18244	-150	-128	-121	-66	-60	-59	-131	38	-150	16	33	-74	-21	-53	77	-27	0
0.236667	-1133	12257	-2294	-17832	-99	7078	-4684	317	29	3866	-8018	-10049	-1388	330	-4572	-14291	-74	7813	-6317	-15513	-73	-1477	-6520	-5242	-214	3709	661	-17307	-323	9012	-177	-18093	-149	-127	-122	-64	-63	-62	-105	38	-151	15	34	-75	-21	-56	80	-27	-1
0.237500	-835	12738	-2524	-18047	-105	7285	-4393	-27	30	3746	-7904	-9998	-1745	-35	-4422	-14220	-17	8175	-6808	-15238	-121	-1349	-6572	-5853	-203	3400	774	-18157	-325	8007	107	-17919	-152	-128	-120	-66	-64	-61	-104	38	-152	17	33	-76	-21	-57	80	-28	-3
0.238333	27	13186	-2765	-18205	-86	7497	-4109	-358	86	3691	-7835	-9933	-1920	-346	-4363	-14136	53	8566	-7322	-14985	-115	-1142	-6311	-6529	-201	3040	962	-18928	-296	6929	594	-17722	-148	-128	-124	-65	-63	-60	-98	37	-155	12	32	-74	-22	-58	81	-30	-11
0.239167	1277	13595	-3006	-18323	-59	7707	-3822	-685	74	3686	-7804	-9857	-1977	-620	-4394	-14036	12	8979	-7845	-14760	-94	-868	-5731	-7265	-195	2638	1227	-19632	-298	5787	1270	-17533	-150	-124	-119	-65	-67	-57	-99	42	-151	19	34	-73	-22	-56	84	-28	2
0.240000	1226	13959	-3244	-18394	-50	7910	-3544	-1011	178	3732	-7804	-9779	-1846	-840	-4512	-13934	-12	9428	-8372	-14579	-96	-546	-4854	-8074	-187	2205	1542	-20285	-353	4594	2103	-17368	-149	-125	-121	-63	-62	-59	-107	39	-152	19	32	-74	-19	-56	84	-25	-1
0.240833	638	14268	-3481	-18439	-44	8103	-3270	-1336	295	3824	-7829	-9694	-1467	-1009	-4715	-13825	-11	9908	-8902	-14454	-95	-185	-3701	-8955	-174	1735	1903	-20895	-358	3392	3060	-17253	-165	-124	-117	-64	-61	-56	-103	41	-153	22	38	-73	-19	-55	82	-26	0
0.241667	1012	14560	-3707	-18457	2	8283	-3005	-1658	274	3955	-7860	-9637	-884	-1117	-4973	-13694	-14	10426	-9421	-14388	-116	190	-2319	-9930	-198	1263	2286	-21475	-299	2192	4094	-17205	-150	-125	-119	-64	-65	-61	-102	42	-150	21	27	-73	-26	-57	85	-25	0
0.242500	1411	14712	-3927	-18460	28	8448	-2738	-1986	302	4111	-7889	-9586	-405	-1168	-5294	-13566	20	10982	-9922	-14391	-137	564	-747	-10977	-206	800	2676	-22027	-201	1029	5159	-17252	-152	-125	-127	-67	-63	-58	-109	40	-150	22	33	-69	-19	-56	84	-29	-1
0.243333	1049	14841	-4134	-18470	38	8592	-2489	-2323	283	4283	-7909	-9549	-664	-1155	-5661	-13439	88	11582	-10408	-14458	-134	916	934	-12112	-174	365	3053	-22560	-246	-84	6217	-17403	-147	-127	-120	-63	-59	-56	-99	43	-147	17	37	-70	-13	-53	87	-25	-1
0.244167	225	14910	-4325	-18480	51	8710	-2252	-2669	180	4464	-7902	-9532	-1304	-1087	-6063	-13309	123	12230	-10854	-14602	-99	1227	2659	-13320	-167	-23	3414	-23073	-291	-1132	7224	-17687	-148	-126	-117	-68	-52	-57	-102	42	-150	20	37	-74	-18	-56	84	-26	-3
0.245000	-1213	14920	-4501	-18511	44	8789	-2036	-3029	107	4622	-7875	-9532	-914	-956	-6482	-13195	347	12917	-11264	-14804	-68	1480	4361	-14593	-170	-350	3747	-23562	-284	-2091	8152	-18099	-150	-125	-117	-60	-63	-58	-101	40	-151	22	38	-74	-23	-41	87	-23	0
0.245833	-2301	14872	-4664	-18565	40	8834	-1836	-3401	104	4778	-7808	-9555	-208	-769	-6910	-13096	697	13678	-11629	-15064	-59	1664	5986	-15924	-158	-604	4051	-24039	-247	-2946	8964	-18649	-150	-122	-118	-62	-78	-55	-100	42	-149	18	35	-72	-22	-53	85	-25	0
0.246667	-2238	14775	-4813	-18653	46	8833	-1665	-3795	89	4907	-7708	-9597	130	-525	-7319	-13020	473	14423	-11938	-15372	-43	1764	7487	-17307	-145	-769	4333	-24480	-218	-3682	9653	-19325	-149	-124	-117	-60	-60	-55	-100	39	-148	22	36	-72	-18	-52	85	-27	2
0.247500	-2115	14634	-4948	-18780	44	8784	-1522	-4207	40	5002	-7568	-9661	413	-236	-7723	-12980	253	15236	-12192	-15725	-27	1774	8805	-18716	-141	-833	4594	-24879	-207	-4281	10196	-20128	-147	-129	-120	-63	-58	-56	-102	44	-150	22	37	-72	-17	-56	82	-26	3
0.248333	-1679	14457	-5069	-18955	33	8685	-1420	-4635	5	5064	-7398	-9745	433	92	-8095	-12977	214	16090	-12387	-16096	-67	1677	9906	-20132	-136	-797	4850	-25239	-200	-4741	10613	-21032	-149	-128	-119	-64	-64	-56	-107	37	-154	11	37	-73	-22	-55	81	-27	-1
0.249167	-1149	14253	-5188	-19183	27	8533	-1350	-5099	-28	5087	-7205	-9846	219	455	-8435	-13017	94	16976	-12513	-16538	-76	1497	10767	-21529	-147	-653	5121	-25540	-200	-5052	10911	-22029	-159	-127	-120	-64	-68	-57	-104	38	-153	19	36	-75	-19	-55	77	-29	-3
0.250000	-851	14028	-5293	-19456	18	8341	-1320	-5552	-68	5072	-6992	-9967	54	854	-8739	-13099	26	17888	-12571	-16976	-45	1214	11372	-22893	-166	-408	5424	-25777	-168	-5214	11109	-23080	-151	-128	-120	-64	-65	-63	-105	38	-154	19	9	-78	-26	-56	81	-50	-1
0.250833	1105	13794	-5399	-19780	2	8099	-1325	-6030	-73	5020	-6770	-10099	-572	1272	-9009	-13228	-34	18815	-12563	-17431	-51	851	11740	-24204	-147	-66	5788	-25944	-150	-5220	11248	-24152	-151	-129	-122	-63	-65	-59	-105	38	-143	15	35	-78	-26	-58	77	-30	-3
0.251667	4292	13561	-5482	-20154	-3	7815	-1385	-6529	-72	4938	-6550	-10246	-1376	1698	-9215	-13398	-98	19761	-12485	-17893	-49	413	11880	-25444	-142	350	6233	-26035	-146	-5087	11356	-25202	-149	-129	-126	-64	-63	-58	-104	39	-153	15	33	-78	-25	-57	81	-28	-11
0.252500	4133	13337	-5596	-20570	-9	7497	-1520	-7042	-73	4832	-6350	-10403	-1912	2136	-9398	-13613	-139	20686	-12344	-18357	-22	-83	11831	-26585	-150	829	6776	-26047	-155	-4824	11470	-26194	-152	-129	-122	-65	-68	-63	-107	41	-150	19	35	-78	-24	-58	80	-30	-3
0.253333	2384	13128	-5701	-21043	-18	7152	-1618	-7569	-47	4711	-6180	-10569	-2396	2565	-9545	-13862	-174	21601	-12138	-18823	-19	-614	11626	-27608	-152	1337	7446	-25984	-151	-4455	11631	-27079	-148	-128	-121	-65	-63	-61	-116	38	-149	17	36	-76	-21	-60	96	-29	0
0.254167	1737	12943	-5802	-21549	-36	6796	-1771	-8108	-47	4583	-6050	-10742	-2688	2990	-9673	-14147	-218	22487	-11874	-19290	-55	-1151	11333	-28493	-158	1848	8259	-25847	-164	-3996	11871	-27825	-150	-128	-121	-62	-61	-78	-104	41	-150	17	33	-77	-21	-57	79	-31	-3
0.255000	1087	12787	-5915	-22087	-50	6434	-2003	-8661	29	4457	-5967	-10926	-2886	3404	-9779	-14449	-219	23328	-11562	-19750	-57	-1686	11004	-29236	-144	2331	9220	-25643	-151	-3486	12223	-28373	-149	-126	-122	-66	-63	-63	-104	38	-152	20	35	-77	-24	-59	81	-28	0
0.255833	388	12660	-6029	-22652	-61	6080	-2241	-9218	70	4344	-5952	-11116	-3153	3802	-9883	-14765	-207	24100	-11202	-20213	-45	-2177	10702	-29814	-143	2756	10354	-25383	-117	-2952	12714	-28698	-126	-130	-126	-65	-63	-61	-104	17	-153	12	33	-81	-24	-60	79	-31	-1
0.256667	201	12574	-6147	-23240	-94	5745	-2511	-9793	67	4263	-6001	-11311	-2882	4184	-9985	-15082	-181	24797	-10806	-20666	-63	-2612	10472	-30248	-170	3087	11649	-25080	-86	-2433	13349	-28760	-154	-132	-127	-68	-65	-66	-110	33	-156	15	28	-79	-25	-48	78	-33	-3
0.257500	111	12524	-6276	-23843	-73	5438	-2806	-10368	162	4212	-6120	-11511	-2095	4542	-10100	-15386	-124	25395	-10372	-21121	-72	-2968	10387	-30489	-145	3302	13099	-24750	-70	-1965	14145	-28538	-153	-131	-126	-73	-94	-64	-107	35	-153	17	28	-79	-22	-60	77	-32	-8
0.258333	-160	12511	-6406	-24452	-70	5171	-3108	-10966	194	4209	-6310	-11713	-1728	4893	-10232	-15665	-170	25887	-9911	-21573	-88	-3224	10473	-30586	-125	3375	14681	-24388	-59	-1569	15091	-28017	-153	-131	-127	-70	-45	-63	-107	30	-151	13	29	-74	-23	-58	78	-32	-5
0.259167	-279	12494	-6537	-25059	-78	4952	-3418	-11569	208	4250	-6559	-11923	-1861	5225	-10389	-15916	-217	26261	-9428	-22025	-78	-3367	10773	-30517	-122	3287	16378	-24031	-57	-1289	16179	-27170	-150	-129	-124	-67	-62	-62	-110	39	-151	17	34	-76	-21	-61	80	-31	0
0.260000	-912	12584	-6666	-25660	-82	4777	-3727	-12170	198	4335	-6871	-12134	-2116	5548	-10568	-16118	-207	26493	-8931	-22474	-78	-3392	11297	-30304	-108	3053	18159	-23696	-61	-1142	17404	-26016	-150	-126	-121	-66	-65	-60	-104	38	-152	27	35	-77	-21	-58	84	-27	-4
0.260833	-3165	12664	-6797	-26262	-87	4651	-4025	-12793	183	4461	-7236	-12361	-1972	5859	-10781	-16272	-187	26578	-8429	-22928	-104	-3300	12049	-29955	-138	2594	19993	-23392	-65	-1152	18716	-24567	-149	-128	-124	-65	-62	-61	-104	45	-151	18	35	-74	-22	-58	80	-31	-1
0.261667	-5517	12760	-6928	-26824	-96	4567	-4314	-13432	137	4622	-7641	-12595	-708	6166	-11023	-16369	-213	26514	-7926	-23382	-112	-3095	13020	-29477	-143	1990	21828	-23136	-72	-1343	20097	-22841	-150	-127	-119	-61	-59	-61	-103	40	-147	20	50	-73	-13	-57	86	-26	4
0.262500	-5145	12868	-7055	-27371	-92	4522	-4578	-14081	-38	4814	-8073	-12841	1040	6462	-11296	-16396	-240	26271	-7424	-23839	-88	-2780	14197	-28894	-121	1223	23621	-22931	-76	-1710	21502	-20870	-149	-126	-120	-65	-60	-53	-102	41	-153	19	35	-72	-17	-56	82	-27	-1
0.263333	-4399	12978	-7173	-27896	-98	4503	-4818	-14744	-227	5022	-8509	-13099	2587	6767	-11587	-16380	-275	25868	-6922	-24299	-69	-2369	15536	-28222	-149	325	25328	-22811	-67	-2247	22903	-18673	-148	-128	-119	-64	-60	-59	-107	41	-151	19	33	-73	-19	-58	84	-26	1
0.264167	-3844	13085	-7284	-28385	-108	4501	-5019	-15423	-354	5231	-8943	-13373	4170	7067	-11893	-16250	-268	25298	-6435	-24759	-90	-1887	16995	-27491	-161	-683	26899	-22757	-51	-2952	24264	-16298	-158	-131	-122	-65	-66	-59	-104	39	-153	17	34	-76	-24	-58	80	-28	0
0.265000	-2903	13174	-7384	-28839	-122	4495	-5185	-16112	-441	5420	-9354	-13667	5237	7372	-12216	-16078	-259	24576	-5957	-25220	-91	-1358	18533	-26712	-177	-1763	28286	-22778	-44	-3799	25543	-13800	-153	-133	-126	-68	-67	-64	-110	36	-154	11	30	-77	-29	-56	81	-32	-6
0.265833	-2096	13237	-7467	-29243	-135	4472	-5308	-16810	-432	5575	-9738	-13958	5719	7664	-12520	-15838	-257	23708	-5490	-25670	-64	-791	20090	-25906	-177	-2882	29477	-22860	-72	-4761	26706	-11226	-148	-125	-122	-68	-68	-69	-105	38	-153	18	33	-77	-31	-58	82	-28	-1
0.266667	-1209	13270	-7524	-29608	-135	4409	-5385	-17519	-365	5671	-10058	-14302	6048	7940	-12813	-15542	-238	22707	-5034	-26112	-57	-216	21625	-25086	-173	-4006	30416	-22987	-69	-5800	27721	-8627	-150	-128	-121	-66	-66	-59	-108	41	-151	16	34	-74	-22	-57	85	-28	-1
0.267500	-375	13287	-7559	-29928	-147	4288	-5417	-18232	-322	5687	-10321	-14663	5745	8183	-13088	-15198	-272	21596	-4591	-26544	-29	352	23084	-24282	-184	-5095	31107	-23157	-47	-6881	28557	-6050	-148	-111	-119	-64	-60	-57	-104	42	-152	19	36	-72	-22	-58	82	-27	6
0.268333	-87	13215	-7566	-30205	-152	4073	-5417	-18951	-320	5593	-10507	-15026	4769	8378	-13336	-14819	-269	20375	-4152	-26973	-14	886	24416	-23502	-170	-6109	31519	-23335	-64	-7965	29202	-3529	-147	-126	-119	-65	-64	-22	-107	43	-149	18	34	-72	-22	-52	84	5	4
0.269167	-51	13106	-7549	-30440	-163	3755	-5374	-19667	-314	5378	-10619	-15436	3809	8501	-13546	-14411	-229	19067	-3726	-27373	-30	1373	25584	-22759	-171	-7025	31645	-23502	-61	-9020	29633	-1101	-149	-135	-118	-66	-64	-51	-107	38	-154	20	35	-72	-25	-55	81	-29	-3
0.270000	74	12935	-7492	-30625	-186	3312	-5304	-20376	-348	5014	-10641	-15857	2848	8535	-13721	-13990	-229	17701	-3302	-27761	-58	1797	26557	-22081	-189	-7812	31505	-23633	-56	-10001	29853	1191	-149	-129	-121	-68	-65	-60	-113	38	-152	17	35	-68	-19	-56	79	-29	1
0.270833	98	12694	-7396	-30764	-200	2729	-5206	-21078	-395	4487	-10579	-16310	2008	8452	-13831	-13570	-238	16311	-2876	-28120	-65	2157	27320	-21413	-219	-8450	31093	-23695	-73	-10884	29857	3319	-149	-128	-120	-66	-63	-59	-108	38	-151	19	35	-73	-26	-55	82	-28	0
0.271667	82	12412	-7264	-30867	-229	1991	-5086	-21766	-371	3787	-10426	-16799	1636	8231	-13904	-13165	-221	14928	-2447	-28457	-63	2441	27868	-20810	-220	-8926	30436	-23669	-81	-11601	29655	5252	-146	-128	-117	-67	-62	-59	-105	40	-150	20	34	-74	-22	-52	82	-35	0
0.272500	80	12063	-7091	-30917	-276	1088	-4949	-22441	-375	2895	-10194	-17319	988	7843	-13932	-12784	-201	13535	-2010	-28764	-70	2651	28198	-20261	-218	-9238	29550	-23530	-94	-12169	29253	6978	-148	-125	-116	-66	-62	-58	-104	39	-147	18	34	-75	-22	-51	80	-29	2
0.273333	160	11660	-6871	-30948	-290	21	-4805	-23102	-357	1816	-9888	-17867	96	7267	-13927	-12442	-204	12197	-1555	-29069	-58	2778	28319	-19763	-231	-9375	28474	-23254	-92	-12564	28675	8493	-151	-127	-121	-67	-65	-60	-117	39	-167	17	35	-75	-22	-58	81	-30	0
0.274167	349	11216	-6610	-30933	-267	-1204	-4659	-23738	-334	543	-9507	-18452	-621	6471	-13884	-12147	-207	10940	-1074	-29277	-34	2837	28265	-19305	-217	-9360	27249	-22834	-56	-12770	27938	9807	-150	-126	-117	-67	-65	-58	-107	41	-152	19	36	-75	-22	-55	80	-35	0
0.275000	447	10748	-6299	-30879	-256	-2577	-4510	-24352	-328	-907	-9072	-19072	-1344	5441	-13821	-11913	-198	9781	-558	-29477	-77	2817	28049	-18899	-196	-9206	25903	-22260	-49	-12799	27074	10902	-149	-127	-122	-66	-63	-77	-107	39	-153	18	34	-68	-21	-53	82	-28	-1
0.275833	545	10265	-5946	-30795	-235	-4084	-4366	-24958	-283	-2549	-8588	-19732	-1972	4153	-13753	-11752	-167	8762	0	-29629	-81	2738	27708	-18508	-194	-8928	24481	-21537	-73	-12658	26119	11790	-149	-124	-120	-66	-62	-57	-107	36	-151	19	33	-75	-25	-56	82	-27	0
0.276667	623	9793	-5568	-30687	-204	-5700	-4227	-25542	-277	-4344	-8072	-20425	-2336	2592	-13684	-11643	-146	7891	598	-29745	-32	2595	27254	-18151	-193	-8567	23045	-20646	-84	-12365	25114	12472	-151	-128	-120	-66	-65	-60	-104	37	-152	19	33	-74	-23	-51	86	-30	0
0.277500	502	9336	-5154	-30543	-184	-7421	-4093	-26123	-266	-6284	-7531	-21164	-2525	818	-13627	-11659	-142	7189	1263	-29807	-36	2397	26779	-17820	-194	-8136	21620	-19610	-74	-11945	24077	12960	-151	-126	-120	-65	-61	-59	-104	40	-152	18	34	-73	-8	-56	81	-28	0
0.278333	360	8916	-4714	-30380	-170	-9216	-3965	-26684	-207	-8345	-6976	-21963	-2824	-1223	-13587	-11731	-143	6664	2003	-29826	-48	2146	26250	-17506	-191	-7672	20245	-18468	-67	-11419	23049	13274	-148	-128	-120	-65	-65	-59	-103	41	-150	18	34	-73	-24	-53	81	-28	-3
0.279167	290	8555	-4264	-30187	-153	-11019	-3837	-27238	20	-10484	-6421	-22744	-3131	-3477	-13566	-11890	-128	6331	2831	-29797	-68	1858	25719	-17207	-173	-7206	18947	-17205	-78	-10816	22042	13407	-148	-122	-119	-63	-62	-57	-102	42	-149	20	35	-70	-22	-63	82	-25	4
0.280000	191	8263	-3808	-29969	-136	-12806	-3700	-27783	486	-12660	-5871	-23576	-3251	-5926	-13564	-12129	-105	6191	3759	-29725	-70	1529	25200	-16929	-198	-6762	17755	-15840	-69	-10163	21091	13371	-161	-124	-117	-61	-61	-56	-99	42	-148	9	41	-68	-19	-52	86	-26	1
0.280833	156	8055	-3379	-29727	-114	-14532	-3562	-28336	538	-14845	-5322	-24442	-3254	-8524	-13579	-12443	-80	6230	4795	-29608	-49	1179	24697	-16678	-212	-6371	16657	-14410	-73	-9494	20211	13172	-147	-122	-119	-62	-63	-56	-101	43	-151	18	35	-73	-23	-56	86	-26	0
0.281667	132	7940	-2990	-29462	-96	-16150	-3418	-28856	360	-16978	-4794	-25327	-3468	-11207	-13598	-12835	-75	6446	5951	-29463	-78	777	24213	-16450	-183	-6046	15680	-12947	-81	-8832	19415	12815	-147	-126	-115	-67	-68	-59	-102	40	-153	18	35	-76	-22	-56	86	-27	-3
0.282500	-6	7923	-2661	-29174	-66	-17628	-3250	-29384	364	-19007	-4289	-26218	-3631	-13911	-13603	-13291	-98	6808	7245	-29276	-81	364	23748	-16252	-213	-5808	14820	-11462	-79	-8192	18706	12310	-148	-128	-118	-66	-65	-55	-101	40	-154	19	35	-72	-18	-57	85	-29	0
0.283333	-103	8013	-2409	-28850	-36	-18906	-3062	-29892	360	-20873	-3834	-27096	-3647	-16564	-13579	-13794	-112	7313	8689	-29068	-72	-75	23283	-16091	-190	-5661	14070	-9985	-81	-7590	18078	11656	-153	-126	-96	-65	-66	-59	-101	44	-153	20	36	-70	-24	-52	85	-28	0
0.284167	-49	8206	-2258	-28496	-25	-19954	-2848	-30376	266	-22537	-3342	-27958	-3511	-19110	-13510	-14372	-113	7928	10269	-28844	-90	-526	22812	-15973	-171	-5609	13408	-8543	-76	-7042	17532	10851	-150	-126	-120	-66	-62	-57	-103	39	-149	17	35	-73	-25	-58	84	-26	-1
0.285000	10	8489	-2236	-28122	-14	-20742	-2645	-30847	261	-23952	-2915	-28788	-3105	-21487	-13386	-14963	-124	8630	11959	-28603	-98	-992	22311	-15904	-206	-5663	12826	-7142	-61	-6545	17053	9901	-147	-122	-121	-66	-64	-55	-104	42	-152	17	34	-50	-21	-57	82	-29	-1
0.285833	-24	8860	-2357	-27719	3	-21256	-2368	-31285	253	-25085	-2526	-29579	-2798	-23606	-13186	-15593	-120	9373	13742	-28359	-92	-1463	21751	-15886	-194	-5803	12303	-5811	-50	-6123	16633	8817	-148	-125	-116	-65	-66	-57	-103	42	-151	18	36	-75	-21	-56	87	-28	-21
0.286667	-115	9303	-2646	-27298	15	-21490	-2100	-31690	181	-25938	-2182	-30314	-2459	-25402	-12910	-16246	-127	10149	15565	-28124	-102	-1936	21145	-15927	-179	-6023	11834	-4572	-45	-5759	16261	7602	-143	-107	-116	-65	-63	-56	-100	41	-148	19	39	-70	-19	-55	86	-29	1
0.287500	-65	9803	-3119	-26856	24	-21449	-1827	-32064	154	-26420	-1904	-30989	-1951	-26822	-12558	-16917	-127	10933	17381	-27899	-111	-2409	20446	-16019	-199	-6298	11398	-3442	-52	-5460	15916	6261	-148	-122	-117	-65	-61	-56	-82	43	-149	20	36	-70	-25	-59	82	-24	0
0.288333	58	10339	-3798	-26405	20	-21156	-1572	-32386	143	-26590	-1705	-31588	-1503	-27823	-12103	-17588	-131	11711	19121	-27699	-105	-2873	19660	-16168	-187	-6611	10996	-2439	-49	-5225	15595	4801	-147	-124	-120	-64	-65	-56	-103	42	-150	20	38	-74	-23	-57	84	-25	0
0.289167	87	10889	-4692	-25952	12	-20634	-1342	-32600	116	-26444	-1609	-32118	-918	-28377	-11604	-18278	-169	12460	20705	-27521	-117	-3330	18778	-16362	-215	-6953	10616	-1579	-28	-5050	15280	3221	-148	-125	-119	-64	-62	-56	-107	37	-149	18	37	-76	-24	-59	82	-30	-1
0.290000	266	11443	-5806	-25518	24	-19937	-1160	-32668	66	-25980	-1630	-32495	-315	-28457	-11053	-18973	-154	13177	22052	-27382	-158	-3767	17802	-16607	-236	-7290	10270	-861	-7	-4935	14957	1540	-151	-129	-105	-70	-67	-60	-110	37	-151	8	30	-79	-24	-62	79	-32	-4
0.290833	312	11976	-7132	-25094	26	-19107	-1034	-32720	57	-25249	-1799	-32648	235	-28050	-10480	-19662	-195	13857	23090	-27271	-155	-4175	16757	-16875	-227	-7605	9958	-305	4	-4875	14641	-206	-153	-126	-120	-68	-65	-57	-105	38	-155	19	34	-77	-25	-58	84	-34	-4
0.291667	204	12468	-8642	-24692	21	-18192	-991	-32718	29	-24257	-2118	-32719	980	-27172	-9918	-20353	-249	14480	23757	-27198	-132	-4556	15629	-17175	-210	-7877	9699	84	-26	-4865	14316	-1995	-150	-129	-124	-68	-65	-60	-107	35	-152	17	36	-77	-22	-59	79	-29	-1
0.292500	476	12915	-10325	-24359	23	-17239	-1043	-32740	-51	-23066	-2616	-32734	1421	-25851	-9410	-21035	-237	15075	24002	-27160	-122	-4908	14456	-17481	-203	-8096	9495	296	-68	-4913	13989	-3805	-149	-127	-121	-64	-64	-58	-109	42	-154	18	35	-78	-22	-56	82	-30	-3
0.293333	694	13278	-12161	-24070	20	-16306	-1203	-32724	-101	-21708	-3306	-32762	1649	-24125	-8983	-21718	-161	15631	23797	-27162	-143	-5228	13268	-17782	-184	-8255	9368	338	-82	-5012	13665	-5613	-149	-138	-150	-66	-64	-58	-107	41	-151	17	37	-76	-19	-55	82	-28	-1
0.294167	661	13576	-14088	-23847	22	-15432	-1486	-32737	-152	-20221	-4199	-32763	2007	-22038	-8688	-22407	-94	16171	23148	-27195	-116	-5511	12082	-18074	-196	-8340	9325	198	-111	-5173	13343	-7407	-151	-127	-120	-65	-62	-57	-103	40	-130	20	34	-79	-21	-56	81	-30	1
0.295000	632	13784	-16057	-23696	27	-14654	-1896	-32723	-210	-18642	-5294	-32764	2174	-19627	-8565	-23100	-65	16690	22075	-27260	-116	-5768	10933	-18333	-216	-8358	9383	-107	-130	-5393	13041	-9137	-144	-125	-117	-64	-64	-60	-101	41	-147	21	40	-75	-22	-52	85	-25	1
0.295833	569	13908	-17995	-23630	2	-13984	-2436	-32742	-249	-16999	-6607	-32748	1980	-16975	-8648	-23792	-32	17202	20634	-27354	-144	-5992	9843	-18560	-242	-8312	9540	-585	-138	-5681	12751	-10794	-149	-125	-121	-65	-62	-57	-104	42	-152	18	34	-75	-21	-55	81	-28	0
0.296667	137	13940	-19852	-23655	-8	-13443	-3112	-32721	-272	-15311	-8120	-32765	1403	-14148	-8970	-24487	13	17717	18887	-27466	-153	-6192	8835	-18738	-215	-8214	9815	-1212	-141	-6033	12507	-12323	-150	-129	-122	-67	-42	-59	-104	40	-153	17	36	-76	-21	-55	81	-28	-5
0.297500	-688	13892	-21546	-23765	-3	-13026	-3913	-32741	-320	-13615	-9806	-32753	851	-11208	-9548	-25188	43	18242	16952	-27578	-151	-6373	7936	-18865	-212	-8072	10199	-1982	-187	-6450	12292	-13714	-149	-127	-122	-67	-64	-59	-105	52	-151	17	33	-76	-23	-56	80	-30	0
0.298333	-1903	13769	-23040	-23968	-1	-12729	-4817	-32729	-344	-11923	-11648	-32765	559	-8240	-10396	-25889	72	18779	14880	-27733	-154	-6542	7158	-18934	-220	-7893	10687	-2872	-215	-6935	12124	-14940	-156	-133	-128	-69	-94	-65	-108	35	-154	15	32	-80	-27	-60	78	-32	-3
0.299167	-1790	13580	-24248	-24258	-9	-12535	-5826	-32742	-363	-10257	-13607	-32753	132	-5304	-11502	-26588	75	19341	12805	-27864	-143	-6699	6531	-18941	-205	-7732	11268	-3860	-238	-7473	12015	-15981	-152	-127	-125	-65	-64	-59	-93	39	-149	17	33	-76	-21	-55	82	-26	0
0.300000	-859	13353	-25118	-24620	-4	-12407	-6899	-32721	-369	-8617	-15634	-32762	-494	-2440	-12859	-27272	88	19914	10819	-27998	-130	-6855	6046	-18886	-235	-7570	11923	-4924	-264	-8060	11958	-16825	-127	-131	-119	-65	-64	-58	-104	39	-151	20	36	-75	-22	-55	84	-26	-3
0.300833	-483	13097	-25614	-25041	-9	-12337	-8028	-32735	-393	-7026	-17720	-32746	-776	228	-14431	-27940	112	20494	8999	-28116	-121	-7024	5702	-18781	-228	-7441	12616	-6052	-266	-8728	11955	-17456	-149	-128	-117	-64	-60	-57	-104	39	-151	23	35	-75	-18	-53	82	-28	2
0.301667	534	12829	-25719	-25521	-9	-12286	-9196	-32717	-409	-5490	-19785	-32736	-1078	2655	-16174	-28581	105	21072	7415	-28220	-156	-7210	5489	-18623	-195	-7355	13365	-7195	-274	-9422	12024	-17867	-148	-127	-121	-63	-63	-52	-103	40	-150	17	35	-72	-19	-57	81	-27	0
0.302500	2879	12576	-25411	-26039	-10	-12223	-10379	-32733	-396	-4041	-21790	-32744	-1715	4771	-18033	-29173	91	21644	6115	-28299	-168	-7422	5404	-18425	-211	-7316	14091	-8333	-286	-10148	12117	-18066	-149	-127	-121	-63	-65	-57	-100	40	-152	21	33	-74	-24	-52	81	-25	0
0.303333	3491	12350	-24689	-26583	-16	-12121	-11537	-32717	-367	-2688	-23669	-32760	-1928	6526	-19944	-29725	81	22187	5117	-28351	-150	-7662	5433	-18198	-212	-7395	14778	-9433	-292	-10885	12272	-18057	-149	-128	-121	-60	-60	-58	-103	37	-152	20	37	-74	-21	-53	79	-27	0
0.304167	2365	12177	-23579	-27125	-23	-11966	-12657	-32733	-343	-1460	-25364	-32744	-1670	7884	-21854	-30210	66	22712	4432	-28369	-117	-7941	5551	-17950	-189	-7526	15396	-10471	-298	-11631	12472	-17842	-149	-127	-122	-64	-77	-61	-107	39	-152	16	34	-77	-19	-58	80	-29	0
0.305000	2433	12062	-22135	-27664	-28	-11742	-13721	-32719	-331	-359	-26893	-32764	-1392	8834	-23709	-30616	67	23190	4035	-28357	-117	-8271	5740	-17684	-201	-7751	15936	-11428	-320	-12373	12713	-17444	-150	-129	-138	-67	-66	-62	-105	41	-153	18	33	-75	-23	-59	80	-28	-1
0.305833	2465	12041	-20367	-28173	-38	-11444	-14699	-32735	-273	579	-28129	-32767	-1107	9326	-25409	-30932	101	23616	3896	-28310	-119	-8640	5986	-17420	-195	-8066	16350	-12281	-313	-13087	12989	-16886	-148	-127	-118	-64	-64	-63	-104	41	-150	18	34	-76	-23	-59	85	-30	0
0.306667	1882	12094	-18381	-28643	-40	-11068	-15574	-32719	-270	1328	-29082	-32767	-877	9367	-26902	-31139	53	23982	3965	-28234	-99	-9057	6267	-17158	-146	-8468	16632	-13009	-282	-13757	13281	-16196	-154	-128	-121	-68	-64	-60	-107	38	-153	9	35	-76	-23	-59	80	-30	0
0.307500	1447	12237	-16238	-29068	-41	-10635	-16331	-32737	-314	1863	-29739	-32767	-740	8946	-28098	-31223	61	24294	4192	-28130	-102	-9522	6569	-16909	-131	-8945	16777	-13599	-273	-14370	13599	-15390	-147	-128	-119	-67	-60	-60	-99	41	-151	18	34	-77	-21	-63	81	-29	0
0.308333	1095	12464	-14002	-29435	-35	-10151	-16940	-32718	-266	2158	-30053	-32767	-435	8086	-28973	-31168	59	24537	4521	-28002	-130	-10041	6874	-16676	-138	-9489	16769	-14039	-291	-14916	13922	-14514	-150	-146	-121	-66	-61	-60	-104	40	-152	20	36	-76	-19	-57	85	-31	-1
0.309167	766	12765	-11767	-29742	-33	-9652	-17391	-32734	-227	2181	-30050	-32760	-82	6808	-29482	-30962	35	24728	4902	-27865	-306	-10586	7171	-16466	-124	-10090	16612	-14345	-316	-15384	14242	-13583	-148	-127	-119	-67	-63	-62	-107	40	-153	15	33	-79	-16	-60	80	-29	0
0.310000	473	13123	-9621	-29994	-42	-9169	-17676	-32719	-259	1923	-29719	-32761	113	5133	-29591	-30586	35	24853	5275	-27722	-389	-11178	7459	-16281	-127	-10732	16319	-14509	-316	-15768	14566	-12641	-152	-129	-122	-53	-66	-63	-114	39	-152	16	32	-78	-24	-58	81	-30	-3
0.310833	242	13522	-7634	-30183	-42	-8720	-17783	-32703	-234	1372	-29068	-32706	212	3124	-29285	-30035	40	24940	5617	-27582	-272	-11782	7733	-16119	-129	-11406	15896	-14542	-307	-16053	14882	-11714	-147	-129	-124	-66	-61	-61	-107	40	-151	15	22	-77	-19	-57	81	-30	-1
0.311667	47	13945	-5878	-30321	-47	-8344	-17707	-32560	-155	527	-28118	-32656	487	836	-28566	-29301	18	24982	5893	-27456	-253	-12443	7992	-15978	-114	-12093	15380	-14461	-318	-16240	15186	-10832	-150	-127	-121	-65	-62	-56	-111	42	-148	21	35	-74	-21	-52	84	-28	0
0.312500	40	14342	-4401	-30411	-46	-8066	-17444	-32374	-135	-612	-26910	-32571	902	-1658	-27451	-28397	51	24987	6100	-27349	-225	-13107	8240	-15857	-133	-12788	14786	-14290	-316	-16338	15471	-10024	-150	-128	-121	-64	-62	-53	-105	41	-150	19	33	-75	-22	-56	82	-29	0
0.313333	145	14710	-3257	-30468	-51	-7910	-16999	-32093	-124	-1998	-25473	-32466	1086	-4276	-25976	-27305	72	24954	6231	-27275	-204	-13780	8499	-15755	-131	-13460	14152	-14046	-292	-16349	15738	-9309	-147	-127	-120	-65	-65	-58	-107	42	-151	22	36	-76	-19	-53	86	-29	2
0.314167	138	15017	-2462	-30496	-60	-7884	-16385	-31742	-135	-3633	-23861	-32322	1169	-6953	-24187	-26051	64	24886	6299	-27243	-165	-14450	8747	-15672	-143	-14117	13496	-13763	-280	-16280	15998	-8705	-148	-127	-121	-65	-66	-59	-108	42	-144	17	35	-77	-22	-55	84	-29	-5
0.315000	-110	15224	-2044	-30510	-46	-8004	-15618	-31330	-133	-5450	-22115	-32141	1183	-9651	-22139	-24642	54	24772	6321	-27253	-139	-15111	9017	-15603	-167	-14745	12872	-13466	-288	-16145	16231	-8238	-151	-132	-124	-68	-65	-60	-107	40	-154	19	34	-79	-23	-58	80	-32	-5
0.315833	-1249	15315	-1991	-30520	-51	-8282	-14714	-30792	-110	-7417	-20273	-31918	1210	-12270	-19905	-23107	38	24613	6333	-27308	-149	-15753	9319	-15547	-181	-15333	12288	-13176	-300	-15959	16451	-7906	-151	-129	-119	-67	-63	-59	-108	38	-153	19	32	-80	-21	-57	80	-31	0
0.316667	-3365	15267	-2281	-30528	-56	-8689	-13682	-30168	-153	-9483	-18376	-31636	1286	-14740	-17586	-21475	41	24382	6356	-27407	-102	-16370	9653	-15497	-190	-15885	11789	-12927	-306	-15743	16655	-7720	-121	-128	-127	-70	-64	-62	-108	38	-150	15	33	-77	-22	-57	81	-30	0
0.317500	-3129	15065	-2888	-30552	-49	-9226	-12557	-29444	-110	-11583	-16490	-31298	1349	-17012	-15180	-19766	42	24075	6428	-27556	-79	-16958	10029	-15462	-178	-16397	11393	-12741	-290	-15517	16848	-7680	-152	-131	-125	-68	-61	-62	-105	37	-152	15	29	-80	-39	-56	78	-32	-1
0.318333	-954	14686	-3772	-30597	-57	-9866	-11373	-28624	-45	-13641	-14653	-30923	1302	-19029	-12875	-18023	24	23655	6573	-27748	-84	-17509	10468	-15440	-190	-16866	11127	-12638	-301	-15300	17029	-7790	-153	-132	-130	-72	-67	-62	-108	36	-155	15	29	-79	-23	-59	77	-35	9
0.319167	777	14135	-4863	-30665	-61	-10581	-10153	-27710	-3	-15608	-12904	-30471	1214	-20750	-10675	-16258	-6	23104	6829	-27978	-48	-18014	10958	-15432	-187	-17294	11005	-12630	-293	-15102	17210	-8035	-148	-128	-122	-66	-66	-56	-107	42	-154	15	30	-78	-25	-57	81	-30	-1
0.320000	830	13406	-6111	-30755	-61	-11347	-8930	-26708	26	-17426	-11272	-29946	1112	-22156	-8659	-14516	-1	22382	7204	-28222	-47	-18467	11506	-15440	-159	-17681	11029	-12728	-290	-14956	17397	-8403	-148	-127	-121	-66	-60	-51	-105	41	-151	20	33	-73	-19	-53	79	-31	0
0.320833	689	12506	-7448	-30871	-59	-12132	-7735	-25641	-21	-19053	-9773	-29343	1010	-23225	-6910	-12866	-10	21454	7714	-28498	-53	-18877	12104	-15475	-167	-18044	11200	-12946	-310	-14872	17593	-8881	-148	-129	-125	-66	-59	-46	-104	39	-152	16	29	-75	-21	-59	79	-28	0
0.321667	714	11443	-8813	-31004	-77	-12911	-6600	-24506	-59	-20445	-8438	-28657	725	-23952	-5450	-11239	-48	20284	8362	-28790	-22	-19235	12757	-15543	-176	-18390	11529	-13280	-306	-14865	17806	-9452	-151	-141	-122	-67	-59	-58	-102	37	-151	18	35	-75	-19	-55	80	-33	0
0.322500	632	10235	-10134	-31159	-98	-13667	-5541	-23344	-112	-21573	-7286	-27880	-3	-24344	-4331	-9757	-46	18844	9150	-29087	-1	-19548	13459	-15647	-177	-18682	11994	-13724	-291	-14944	18038	-10093	-148	-128	-120	-67	-63	-62	-107	37	-153	15	33	-75	-23	-58	80	-30	0
0.323333	648	8886	-11375	-31320	-101	-14368	-4593	-22162	-114	-22411	-6323	-27009	-518	-24421	-3571	-8403	-53	17077	10068	-29384	-29	-19805	14194	-15800	-180	-18961	12588	-14273	-281	-15118	18309	-10789	-151	-133	-125	-74	-64	-62	-108	37	-152	13	29	-80	-25	-60	86	-33	-3
0.324167	492	7421	-12468	-31486	-98	-14996	-3778	-21000	-99	-22968	-5553	-26041	-557	-24206	-3165	-7186	-64	14978	11110	-29670	-9	-20014	14965	-15982	-199	-19220	13289	-14894	-271	-15385	18621	-11516	-150	-128	-125	-68	-63	-61	-105	35	-154	10	30	-104	-23	-61	79	-31	0
0.325000	349	5867	-13364	-31633	-92	-15541	-3092	-19868	-115	-23202	-4958	-24963	-458	-23730	-3121	-6120	-85	12537	12234	-29940	3	-20179	15754	-16219	-199	-19456	14089	-15597	-259	-15747	18984	-12253	-154	-133	-125	-97	-65	-60	-105	37	-152	13	34	-77	-24	-61	77	-32	-4
0.325833	293	4242	-14032	-31770	-66	-16002	-2560	-18801	-98	-23175	-4539	-23784	-294	-23049	-3406	-5214	-84	9761	13438	-30184	1	-20303	16553	-16516	-202	-19675	14967	-16352	-230	-16189	19397	-12977	-151	-129	-122	-66	-63	-58	-108	36	-152	12	32	-78	-18	-59	79	-31	-3
0.326667	98	2566	-14440	-31879	-77	-16380	-2168	-17813	-86	-22894	-4276	-22509	-286	-22210	-3993	-4469	-84	6661	14684	-30416	32	-20393	17352	-16869	-191	-19872	15893	-17139	-235	-16711	19863	-13677	-149	-128	-119	-67	-68	-60	-104	41	-151	19	33	-75	-22	-55	81	-29	-3
0.327500	-161	852	-14575	-31963	-85	-16682	-1913	-16931	-126	-22401	-4157	-21139	-290	-21253	-4831	-3877	-88	3273	15949	-30610	13	-20464	18146	-17285	-193	-20054	16853	-17940	-241	-17283	20385	-14341	-149	-125	-118	-68	-68	-58	-104	40	-150	16	33	-77	10	-55	81	-27	3
0.328333	-230	-897	-14412	-32017	-74	-16913	-1779	-16171	-134	-21734	-4164	-19686	-302	-20241	-5866	-3429	-73	-384	17248	-30801	-7	-20526	18918	-17752	-221	-20216	17825	-18730	-222	-17895	20956	-14955	-147	-126	-120	-64	-58	-56	-100	42	-147	18	37	-74	-16	-52	82	-27	2
0.329167	-642	-2644	-13953	-32039	-77	-17100	-1748	-15559	-131	-20947	-4269	-18167	-150	-19218	-7050	-3110	-84	-4209	18530	-30968	-18	-20566	19670	-18281	-213	-20371	18796	-19504	-190	-18534	21587	-15517	-149	-127	-119	-61	-62	-58	-107	35	-151	15	34	-68	-21	-53	80	-29	0
0.330000	-1051	-4384	-13204	-32035	-81	-17251	-1795	-15096	-108	-20082	-4435	-16565	9	-18233	-8320	-2916	-107	-8097	19781	-31115	-9	-20630	20384	-18856	-205	-20503	19750	-20242	-103	-19170	22256	-16013	-152	-131	-117	-65	-63	-61	-105	38	-151	13	32	-77	-22	-56	80	-29	-4
0.330833	-857	-6158	-12165	-32003	-72	-17389	-1891	-14791	-72	-19182	-4685	-14905	-1	-17319	-9609	-2819	-93	-12011	21005	-31244	0	-20706	21069	-19487	-213	-20642	20684	-20933	-63	-19788	22959	-16444	-151	-129	-119	-66	-64	-59	-105	38	-155	16	30	-80	-21	-57	82	-31	-3
0.331667	-802	-7912	-10865	-31955	-77	-17532	-2007	-14635	-82	-18306	-4947	-13222	-75	-16522	-10860	-2812	-91	-15803	22173	-31360	-1	-20812	21715	-20157	-202	-20766	21562	-21559	-74	-20333	23681	-16816	-152	-131	-125	-68	-59	-60	-104	35	-153	15	30	-78	-21	-60	78	-32	-4
0.332500	-861	-9663	-9323	-31890	-75	-17692	-2116	-14631	-116	-17485	-5213	-11530	-93	-15864	-12013	-2870	-103	-19443	23300	-31461	2	-20956	22349	-20862	-205	-20886	22430	-22118	-112	-20873	24410	-17116	-150	-126	-121	-68	-63	-62	-109	21	-154	13	33	-76	-21	-68	78	-30	0
0.333333	-744	-11427	-7555	-31819	-69	-17879	-2189	-14753	-76	-16769	-5457	-9850	-52	-15370	-13021	-2978	-85	-22865	24372	-31552	-14	-21145	22880	-21589	-177	-21015	23229	-22605	-133	-21314	25133	-17356	-149	-130	-126	-66	-63	-61	-105	39	-151	16	30	-78	-18	-56	82	-30	-3
0.334167	-621	-13188	-5570	-31751	-63	-18112	-2212	-14989	-18	-16159	-5668	-8208	-200	-15051	-13859	-3130	-87	-25959	25371	-31625	-42	-21383	23382	-22342	-179	-21148	23973	-23018	-141	-21670	25834	-17535	-146	-128	-120	-66	-62	-59	-102	40	-153	16	32	-76	-21	-58	82	-28	-3
0.335000	-678	-14949	-3441	-31697	-63	-18385	-2172	-15334	19	-15763	-5831	-6615	-139	-14914	-14489	-3319	-91	-28661	26292	-31685	-73	-21670	23833	-23101	-191	-21296	24657	-23364	-159	-21935	26490	-17653	-159	-156	-125	-64	-63	-59	-104	42	-152	17	33	-77	-19	-53	82	-30	-4
0.335833	-679	-16697	-1190	-31659	-74	-18701	-2057	-15691	-5	-15523	-5936	-5103	53	-14962	-14904	-3529	-103	-30832	27128	-31719	-45	-22010	24222	-23871	-167	-21474	25280	-23641	-145	-22113	27083	-17717	-151	-129	-119	-64	-63	-60	-103	39	-153	16	33	-76	-24	-56	82	-32	0
0.336667	-742	-18429	1147	-31634	-72	-19058	-1868	-16097	-47	-15465	-5958	-3700	292	-15189	-15049	-3759	-117	-31906	27858	-31734	-43	-22406	24549	-24650	-165	-21673	25833	-23861	-179	-22208	27597	-17723	-151	-130	-124	-66	-63	-62	-101	38	-150	15	34	-75	-21	-58	81	-32	-8
0.337500	-872	-20134	3527	-31638	-61	-19441	-1611	-16499	-22	-15605	-5920	-2424	304	-15580	-14977	-4003	-101	-32356	28479	-31710	-88	-22846	24810	-25415	-193	-21908	26317	-24019	-188	-22224	28025	-17674	-151	-136	-121	-65	-65	-62	-103	40	-153	13	30	-75	-23	-55	81	-29	-4
0.338333	-752	-21808	5938	-31661	-62	-19844	-1289	-16861	5	-15928	-5802	-1304	82	-16114	-14678	-4263	-95	-32559	28962	-31648	-82	-23326	25000	-26169	-200	-22183	26723	-24133	-199	-22175	28346	-17568	-155	-130	-124	-69	-65	-60	-104	40	-151	17	30	-78	-22	-56	81	-31	-4
0.339167	-579	-23414	8321	-31702	-57	-20251	-927	-17158	-46	-16422	-5613	-344	66	-16770	-14193	-4536	-91	-32644	29315	-31540	-81	-23831	25112	-26904	-203	-22487	27050	-24201	-202	-22076	28558	-17406	-151	-129	-122	-76	-65	-59	-102	38	-156	15	33	-75	-19	-53	81	-34	-1
0.340000	-497	-24935	10637	-31771	-62	-20644	-539	-17360	-111	-17064	-5360	435	67	-17533	-13482	-4834	-82	-32675	29498	-31385	-93	-24361	25146	-27611	-203	-22828	27297	-24237	-199	-21950	28656	-17188	-151	-130	-121	-61	-63	-61	-105	38	-151	18	35	-75	-21	-56	75	-31	0
0.340833	-349	-26347	12840	-31790	-60	-21015	-149	-17466	-67	-17841	-5052	1023	85	-18364	-12657	-5142	-65	-32678	29510	-31187	-100	-24887	25104	-28281	-212	-23222	27454	-24243	-188	-21825	28640	-16911	-150	-129	-120	-65	-61	-58	-101	38	-153	15	36	-74	-22	-56	79	-43	0
0.341667	-210	-27611	14890	-31812	-59	-21353	226	-17438	-4	-18683	-4698	1414	294	-19237	-11724	-5474	-64	-32707	29340	-30943	-84	-25451	24977	-28918	-217	-23651	27520	-24233	-201	-21707	28511	-16585	-151	-132	-113	-66	-63	-59	-102	38	-152	19	35	-74	-22	-55	80	-30	0
0.342500	-86	-28700	16742	-31804	-72	-21632	568	-17288	-72	-19626	-4336	1604	336	-20103	-10734	-5829	-113	-32715	28979	-30689	-72	-25995	24776	-29508	-218	-24115	27489	-24208	-222	-21629	28278	-16201	-151	-122	-122	-64	-64	-59	-101	41	-153	16	37	-73	-21	-53	82	-27	0
0.343333	175	-29598	18366	-31738	-82	-21865	852	-17012	-96	-20571	-3951	1602	-26	-20978	-9721	-6207	-137	-32582	28424	-30338	-88	-26527	24506	-30046	-232	-24608	27370	-24166	-216	-21597	27955	-15774	-150	-129	-122	-63	-64	-59	-101	42	-148	17	33	-75	-19	-55	80	-30	1
0.344167	576	-30271	19712	-31609	-105	-22038	1068	-16626	-98	-21494	-3582	1411	-415	-21797	-8730	-6603	-78	-31780	27681	-30000	-93	-27039	24172	-30528	-237	-25129	27152	-24121	-190	-21658	27552	-15303	-151	-128	-145	-65	-63	-59	-103	38	-153	15	30	-77	-22	-58	79	-31	0
0.345000	728	-30707	20751	-31399	-69	-22153	1208	-16135	-102	-22366	-3245	1045	-619	-22550	-7791	-7024	-59	-30510	26756	-29648	-61	-27528	23785	-30951	-223	-25668	26847	-24064	-187	-21799	27091	-14787	-151	-129	-120	-62	-62	-57	-104	39	-151	20	34	-76	-17	-57	81	-28	4
0.345833	639	-30886	21460	-31090	-80	-22211	1264	-15576	-107	-23158	-2946	519	-810	-23210	-6938	-7457	-80	-28947	25676	-29292	-83	-27989	23355	-31314	-218	-26223	26454	-24003	-189	-22028	26591	-14241	-151	-130	-119	-65	-62	-59	-104	37	-152	13	33	-76	-18	-57	82	-30	-4
0.346667	558	-30808	21821	-30676	-66	-22209	1243	-14950	-114	-23835	-2699	-152	-852	-23758	-6204	-7907	-32	-27167	24457	-28946	-113	-28420	22889	-31599	-217	-26780	25979	-23938	-180	-22356	26079	-13675	-148	-125	-122	-63	-61	-57	-103	41	-148	22	34	-76	-19	-57	81	-29	0
0.347500	456	-30463	21828	-30160	-59	-22173	1138	-14296	-105	-24373	-2520	-939	-1010	-24163	-5607	-8359	-51	-25228	23140	-28620	-100	-28818	22399	-31836	-223	-27328	25443	-23870	-172	-22778	25574	-13097	-146	-127	-122	-64	-61	-56	-105	39	-148	18	33	-70	-18	-57	77	-26	5
0.348333	451	-29859	21479	-29539	-57	-22088	972	-13666	-94	-24744	-2420	-1825	-1276	-24440	-5161	-8815	-96	-23100	21736	-28327	-103	-29178	21906	-31997	-242	-27860	24852	-23797	-172	-23284	25103	-12520	-153	-130	-122	-65	-63	-60	-107	37	-151	18	35	-75	-23	-57	77	-31	-5
0.349167	416	-29001	20788	-28828	-55	-21972	749	-13066	-63	-24944	-2402	-2780	-1160	-24546	-4878	-9263	-78	-20844	20307	-28066	-108	-29494	21418	-32096	-231	-28369	24226	-23720	-169	-23868	24684	-11943	-151	-165	-119	-63	-63	-60	-107	37	-156	18	32	-77	-25	-57	78	-31	-5
0.350000	293	-27911	19787	-28031	-49	-21827	490	-12517	-40	-24956	-2464	-3783	-813	-24482	-4746	-9703	-69	-18470	18883	-27842	-119	-29764	20948	-32122	-201	-28840	23560	-23636	-158	-24519	24336	-11389	-152	-139	-125	-68	-64	-61	-110	38	-151	18	30	-77	-22	-59	79	-32	-4
0.350833	241	-26616	18513	-27191	-44	-21663	212	-12066	-113	-24784	-2611	-4819	-694	-24244	-4773	-10118	-68	-15982	17523	-27652	-129	-29992	20504	-32103	-219	-29271	22928	-23540	-143	-25217	24086	-10867	-152	-126	-121	-66	-66	-63	-110	37	-154	16	30	-79	-27	-68	79	-31	-3
0.351667	188	-25151	17010	-26320	-51	-21482	-67	-11701	-110	-24423	-2831	-5857	-789	-23831	-4941	-10514	-88	-13405	16250	-27501	-112	-30163	20102	-32014	-206	-29656	22292	-23443	-150	-25931	23940	-10392	-156	-127	-126	-64	-66	-60	-109	39	-152	17	34	-77	-24	-56	78	-32	-3
0.352500	149	-23556	15334	-25453	-58	-21291	-336	-11493	-32	-23900	-3126	-6884	-722	-23259	-5236	-10882	-114	-10758	15099	-27374	-118	-30284	19741	-31887	-198	-29996	21694	-23333	-152	-26650	23906	-9950	-152	-124	-109	-69	-64	-59	-107	38	-155	16	34	-75	-25	-56	81	-31	0
0.353333	129	-21864	13528	-24615	-53	-21092	-580	-11401	-36	-23221	-3476	-7876	-675	-22537	-5639	-11234	-104	-8009	14095	-27284	-110	-30348	19432	-31711	-201	-30270	21144	-23220	-121	-27345	23982	-9571	-153	-127	-120	-65	-63	-59	-107	39	-152	20	36	-72	-21	-57	82	-30	0
0.354167	86	-20112	11647	-23845	-42	-20891	-792	-11451	-67	-22424	-3879	-8829	-832	-21698	-6132	-11556	-73	-5226	13262	-27173	-95	-30368	19184	-31508	-210	-30497	20661	-23096	-96	-28010	24170	-9249	-150	-124	-121	-68	-64	-60	-113	37	-153	17	35	-75	-19	-55	82	-31	3
0.355000	40	-18354	9767	-23178	-55	-20678	-947	-11634	-65	-21534	-4320	-9730	-903	-20696	-6694	-11866	-66	-2436	12607	-27079	-74	-30327	18988	-31281	-201	-30669	20247	-22964	-110	-28621	24453	-8989	-151	-127	-122	-66	-65	-60	-103	41	-149	16	36	-73	-19	-55	84	-30	-5
0.355833	50	-16624	7934	-22636	-56	-20471	-1066	-11946	-41	-20580	-4794	-10576	-710	-19632	-7296	-12159	-53	313	12132	-26980	-82	-30237	18853	-31043	-195	-30792	19920	-22826	-128	-29155	24819	-8791	-151	-128	-124	-67	-64	-61	-108	38	-155	16	34	-100	-24	-56	84	-32	0
0.356667	4	-14958	6212	-22241	-29	-20256	-1141	-12374	-25	-19587	-5282	-11366	-484	-18513	-7926	-12458	-61	3030	11825	-26861	-100	-30099	18779	-30798	-191	-30866	19676	-22679	-117	-29595	25238	-8660	-156	-119	-127	-67	-67	-64	-112	35	-153	13	32	-78	-24	-60	77	-47	-7
0.357500	-62	-13383	4627	-22008	-67	-20038	-1177	-12907	-48	-18626	-5773	-12093	-403	-17342	-8553	-12749	-41	5613	11673	-26716	-119	-29914	18760	-30550	-187	-30889	19528	-22525	-120	-29975	25707	-8579	-153	-128	-127	-67	-63	-64	-108	37	-159	12	34	-76	-23	-59	82	-32	-1
0.358333	-61	-11906	3221	-21948	-90	-19804	-1175	-13514	-36	-17696	-6260	-12759	-354	-16229	-9170	-13059	-49	8089	11652	-26539	-100	-29687	18794	-30317	-210	-30875	19467	-22369	-141	-30254	26179	-8554	-153	-129	-127	-69	-64	-63	-108	36	-152	12	36	-74	-24	-59	80	-33	-1
0.359167	-58	-10555	2034	-22062	-82	-19577	-1153	-14174	-72	-16845	-6728	-13370	-305	-15133	-9760	-13389	-112	10389	11735	-26327	-92	-29431	18878	-30102	-223	-30820	19488	-22197	-130	-30438	26646	-8575	-152	-127	-125	-65	-66	-60	-105	36	-149	20	37	-72	-22	-53	84	-31	0
0.360000	-97	-9345	1077	-22350	-79	-19341	-1123	-14877	-146	-16098	-7178	-13938	-136	-14113	-10310	-13757	-160	12473	11883	-26079	-110	-29154	18992	-29910	-213	-30733	19577	-22025	-119	-30537	27068	-8642	-152	-125	-119	-61	-64	-57	-104	40	-152	19	36	-70	-19	-56	82	-30	0
0.360833	-109	-8272	351	-22797	-97	-19116	-1094	-15599	-114	-15476	-7609	-14477	163	-13200	-10815	-14162	-156	14313	12066	-25799	-95	-28870	19145	-29754	-204	-30628	19722	-21852	-150	-30565	27421	-8747	-149	-126	-126	-65	-61	-62	-104	40	-151	21	33	-72	-21	-47	84	-29	-1
0.361667	145	-7329	-146	-23387	-100	-18904	-1082	-16322	-74	-15006	-8006	-14988	583	-12430	-11272	-14617	-111	15893	12259	-25492	-80	-28585	19318	-29624	-207	-30504	19915	-21680	-168	-30525	27692	-8891	-161	-124	-116	-63	-61	-56	-100	42	-148	22	38	-72	-18	-52	81	-29	0
0.362500	490	-6509	-434	-24100	-90	-18705	-1095	-17034	-109	-14697	-8376	-15483	897	-11814	-11675	-15123	-112	17201	12423	-25159	-64	-28314	19508	-29530	-229	-30369	20127	-21503	-176	-30431	27859	-9060	-147	-125	-117	-62	-60	-56	-101	42	-152	21	39	-73	-19	-53	82	-29	0
0.363333	-74	-5785	-530	-24908	-90	-18536	-1138	-17719	-95	-14552	-8709	-15974	1080	-11383	-12032	-15684	-126	18195	12536	-24810	-90	-28069	19702	-29462	-242	-30227	20352	-21331	-170	-30294	27906	-9260	-149	-124	-116	-61	-59	-57	-100	42	-150	20	37	-70	-17	-55	80	-30	-3
0.364167	-959	-5151	-474	-25785	-99	-18406	-1228	-18390	-118	-14570	-9015	-16466	1131	-11132	-12338	-16300	-132	18896	12589	-24446	-109	-27860	19892	-29432	-218	-30089	20565	-21164	-170	-30131	27831	-9484	-148	-127	-116	-67	-65	-58	-103	41	-151	5	35	-77	-24	-58	82	-29	-1
0.365000	-1125	-4576	-287	-26699	-94	-18317	-1354	-18985	-130	-14748	-9291	-16970	1224	-11078	-12605	-16973	-135	19296	12557	-24084	-92	-27694	20070	-29429	-178	-29954	20731	-20999	-152	-29953	27631	-9735	-155	-130	-121	-65	-64	-61	-102	36	-153	15	34	-76	-24	-60	79	-34	0
0.365833	-1152	-4040	-18	-27615	-103	-18283	-1525	-19560	-96	-15070	-9543	-17489	1308	-11211	-12828	-17683	-73	19408	12436	-23722	-83	-27579	20214	-29443	-200	-29823	20912	-20839	-134	-29762	27320	-9997	-150	-130	-118	-63	-62	-57	-98	38	-153	17	36	-75	-22	-58	80	-30	-1
0.366667	-911	-3523	305	-28500	-94	-18302	-1735	-20092	-63	-15518	-9759	-18024	1382	-11527	-13018	-18438	-17	19247	12239	-23367	-80	-27519	20359	-29475	-213	-29696	21014	-20686	-144	-29576	26894	-10271	-150	-129	-117	-63	-60	-56	-103	36	-152	21	36	-74	-17	-50	80	-33	0
0.367500	-584	-3003	649	-29342	-80	-18389	-1978	-20596	-66	-16064	-9951	-18581	1576	-12014	-13182	-19216	-30	18843	11966	-23027	-77	-27519	20448	-29519	-162	-29584	21059	-20541	-154	-29401	26372	-10581	-149	-128	-116	-61	-68	-59	-103	40	-152	21	38	-72	-19	-55	85	-29	3
0.368333	-343	-2469	975	-30117	-79	-18541	-2253	-21070	-53	-16714	-10129	-19131	1645	-12648	-13319	-20023	-24	18213	11626	-22706	-78	-27579	20499	-29567	-169	-29481	21036	-20409	-151	-29239	25769	-10895	-150	-129	-116	-62	-63	-53	-101	41	-151	27	37	-74	-22	-55	85	-28	0
0.369167	1124	-1896	1255	-30809	-84	-18759	-2555	-21521	-31	-17412	-10308	-19741	1533	-13405	-13443	-20844	-13	17400	11237	-22407	-61	-27688	20496	-29622	-179	-29389	20937	-20284	-155	-29095	25096	-11212	-149	-126	-119	-65	-63	-58	-102	3	-152	16	34	-74	-22	-55	81	-29	-1
0.370000	2881	-1287	1466	-31395	-81	-19033	-2870	-21949	-8	-18142	-10442	-20384	1506	-14268	-13551	-21667	-7	16441	10826	-22133	-63	-27846	20442	-29670	-154	-29301	20765	-20172	-163	-29002	24376	-11559	-154	-128	-118	-65	-65	-59	-102	38	-151	19	36	-77	-24	-57	80	-31	-5
0.370833	1618	-637	1602	-31881	-87	-19359	-3194	-22367	-41	-18886	-10576	-21029	1352	-15199	-13645	-22482	10	15384	10412	-21871	-88	-28038	20330	-29712	-162	-29216	20523	-20071	-172	-28852	23648	-11895	-148	-129	-118	-68	-60	-52	-96	38	-149	17	33	-76	-19	-57	82	-27	0
0.371667	-546	56	1653	-32306	-95	-19722	-3515	-22767	-76	-19612	-10707	-21681	1171	-16167	-13725	-23280	10	14259	10017	-21633	-121	-28256	20157	-29733	-165	-29131	20211	-19973	-183	-28743	22909	-12230	-151	-129	-116	-65	-61	-58	-104	41	-151	16	33	-76	-18	-58	81	-29	-4
0.372500	-492	796	1610	-32536	-96	-20127	-3832	-23173	-57	-20311	-10835	-22341	1073	-17148	-13798	-24056	-12	13099	9664	-21407	-120	-28491	19926	-29752	-148	-29045	19843	-19893	-178	-28648	22184	-12561	-151	-124	-125	-65	-63	-58	-104	40	-153	17	32	-73	-18	-56	82	-28	0
0.373333	234	1567	1483	-32662	-97	-20550	-4137	-23568	-50	-20964	-10961	-23010	719	-18124	-13863	-24828	-38	11939	9360	-21202	-84	-28724	19634	-29746	-135	-28951	19416	-19823	-166	-28531	21491	-12883	-155	-128	-124	-65	-62	-59	-111	41	-154	17	29	-77	-22	-57	80	-28	-6
0.374167	-821	2367	1275	-32736	-98	-20978	-4425	-23995	-113	-21558	-11092	-23680	314	-19058	-13920	-25524	-67	10805	9124	-20988	-82	-28948	19285	-29715	-134	-28863	18952	-19758	-176	-28411	20832	-13183	-148	-126	-115	-68	-61	-58	-104	37	-152	15	32	-75	-22	-56	82	-28	0
0.375000	-3276	3181	1009	-32741	-93	-21391	-4689	-24356	-87	-22075	-11227	-24344	252	-19936	-13977	-26213	-102	9721	8978	-20791	-93	-29149	18888	-29679	-138	-28730	18456	-19701	-173	-28273	20225	-13460	-153	-128	-117	-65	-65	-59	-104	40	-152	17	35	-73	-23	-55	81	-30	-5
0.375833	-3474	3990	700	-32721	-62	-21787	-4934	-24741	-17	-22520	-11372	-25005	171	-20735	-13993	-26855	-109	8713	8916	-20602	-21	-29309	18444	-29619	-136	-28598	17940	-19659	-143	-28115	19680	-13703	-151	-127	-119	-67	-63	-60	-105	36	-178	15	37	-73	-22	-55	84	-28	-3
0.376667	-3934	4776	361	-32593	-77	-22152	-5151	-25117	-43	-22889	-11531	-25658	-117	-21437	-14021	-27466	-78	7788	8940	-20421	71	-29426	17975	-29543	-136	-28447	17420	-19621	-144	-27931	19193	-13914	-153	-128	-120	-66	-63	-59	-107	40	-150	18	34	-73	-21	-52	80	-29	-4
0.377500	-10751	5534	16	-32434	-90	-22475	-5353	-25455	-50	-23175	-11701	-26298	-332	-22035	-14042	-28033	-58	6952	9046	-20244	130	-29492	17435	-29450	-151	-28285	16903	-19590	-152	-27721	18769	-14081	-152	-130	-119	-64	-64	-58	-107	40	-153	16	35	-76	-23	-56	85	-30	-3
0.378333	-15242	6246	-314	-32222	-85	-22747	-5532	-25842	-56	-23393	-11884	-26919	-376	-22522	-14054	-28567	-79	6196	9233	-20079	94	-29493	16892	-29344	-156	-28101	16406	-19571	-152	-27481	18404	-14203	-153	-126	-117	-64	-64	-56	-104	42	-151	19	34	-73	-21	-55	81	-29	-3
0.379167	-10840	6902	-614	-31986	-69	-22962	-5691	-26186	-160	-23529	-12085	-27519	-437	-22889	-14060	-29062	-77	5557	9492	-19920	45	-29435	16336	-29226	-155	-27903	15938	-19554	-146	-27212	18095	-14276	-152	-127	-116	-63	-62	-56	-104	39	-158	17	38	-73	-19	-53	84	-27	-1
0.380000	-8630	7491	-866	-31734	-61	-23124	-5833	-26479	-352	-23604	-12297	-28096	-742	-23148	-14065	-29531	-63	4997	9807	-19777	32	-29310	15774	-29096	-148	-27684	15505	-19546	-134	-26918	17836	-14307	-154	-126	-115	-63	-62	-57	-102	49	-149	21	38	-64	-19	-55	86	-28	-1
0.380833	-7509	7999	-1062	-31476	-50	-23228	-5969	-26769	-317	-23635	-12534	-28660	-891	-23301	-14072	-29966	-57	4495	10160	-19658	-1	-29128	15212	-28958	-156	-27453	15109	-19548	-154	-26609	17615	-14293	-149	-126	-117	-64	-62	-57	-103	42	-151	19	37	-70	-23	-51	87	-26	0
0.381667	-5524	8423	-1198	-31221	-58	-23278	-6095	-27032	-217	-23610	-12787	-29192	-854	-23357	-14080	-30377	-47	4058	10535	-19570	-32	-28882	14668	-28809	-162	-27211	14762	-19566	-165	-26279	17437	-14248	-150	-126	-119	-67	-66	-58	-95	42	-151	13	33	-74	-19	-56	82	-30	-8
0.382500	-3922	8756	-1269	-30969	-78	-23275	-6224	-27270	-228	-23524	-13051	-29700	-1012	-23319	-14097	-30752	-39	3674	10922	-19489	2	-28577	14144	-28651	-136	-26954	14468	-19576	-173	-25941	17292	-14158	-148	-128	-119	-65	-64	-58	-104	42	-154	16	37	-73	-17	-55	84	-27	-4
0.383333	-1270	9003	-1267	-30712	-87	-23214	-6343	-27483	-214	-23465	-13326	-30173	-1184	-23207	-14118	-31110	-28	3319	11310	-19451	-52	-28227	13657	-28480	-161	-26689	14228	-19614	-177	-25598	17173	-14046	-153	-129	-118	-67	-63	-58	-103	40	-156	16	40	-73	-25	-59	81	-32	-3
0.384167	1782	9162	-1200	-30465	-97	-23120	-6469	-27679	-220	-23355	-13608	-30617	-1285	-23027	-14153	-31439	18	2991	11689	-19425	-55	-27837	13212	-28302	-181	-26417	14039	-19660	-172	-25253	17074	-13915	-152	-128	-119	-70	-65	-59	-108	39	-150	15	32	-76	-23	-57	82	-26	-1
0.385000	2678	9230	-1074	-30224	-83	-22981	-6601	-27848	-215	-23232	-13899	-31034	-1292	-22799	-14205	-31746	98	2673	12040	-19452	-72	-27412	12817	-28106	-178	-26136	13903	-19712	-171	-24913	16997	-13773	-153	-127	-122	-66	-64	-57	-96	39	-150	16	33	-76	-22	-58	79	-29	-1
0.385833	2221	9215	-903	-29989	-85	-22809	-6741	-28007	-167	-23100	-14188	-31410	-1228	-22533	-14270	-32017	124	2360	12360	-19532	-87	-26963	12480	-27901	-179	-25851	13836	-19769	-174	-24583	16941	-13630	-150	-131	-121	-66	-65	-57	-109	38	-156	15	34	-75	-22	-58	80	-29	-4
0.386667	2721	9124	-696	-29748	-68	-22611	-6885	-28149	-130	-22958	-14476	-31753	-1172	-22247	-14343	-32269	62	2039	12643	-19624	-111	-26499	12203	-27679	-176	-25562	13779	-19840	-166	-24267	16901	-13498	-151	-127	-118	-78	-61	-57	-107	39	-151	18	32	-76	-19	-55	81	-30	-7
0.387500	3361	8962	-462	-29510	-52	-22391	-7042	-28290	-146	-22815	-14754	-32057	-1106	-21946	-14450	-32476	45	1716	12885	-19750	-128	-26027	11992	-27434	-165	-25269	13781	-19919	-171	-23962	16881	-13376	-148	-124	-119	-69	-62	-58	-107	39	-153	18	35	-80	-22	-55	82	-21	0
0.388333	4022	8727	-218	-29257	-42	-22144	-7212	-28434	-128	-22669	-15023	-32322	-1137	-21645	-14573	-32635	27	1373	13089	-19903	-121	-25555	11845	-27174	-173	-24979	13816	-19996	-176	-23696	16873	-13274	-149	-126	-112	-62	-59	-55	-105	39	-143	21	36	-74	-19	-55	78	-32	-4
0.389167	4705	8429	51	-29004	-33	-21887	-7391	-28555	-91	-22514	-15274	-32547	-1188	-21351	-14710	-32702	1	1018	13248	-20086	-126	-25098	11762	-26902	-181	-24693	13878	-20078	-149	-23405	16882	-13197	-149	-130	-121	-66	-61	-60	-110	38	-152	12	35	-76	-26	-58	80	-31	0
0.390000	5448	8076	270	-28738	-25	-21615	-7584	-28695	-77	-22355	-15512	-32694	-1170	-21075	-14867	-32730	-3	653	13366	-20288	-137	-24655	11740	-26608	-158	-24403	13962	-20162	-142	-23145	16909	-13151	-156	-132	-124	-73	-67	-63	-109	35	-153	12	30	-86	-25	-60	74	-35	-7
0.390833	5666	7670	485	-28458	-30	-21339	-7785	-28842	-92	-22176	-15725	-32731	-1169	-20806	-15033	-32746	-15	283	13458	-20501	-133	-24224	11775	-26296	-155	-24111	14073	-20232	-130	-22894	16955	-13120	-171	-131	-125	-72	-63	-62	-113	37	-153	15	32	-79	-23	-57	78	-31	-1
0.391667	5571	7224	688	-28158	-10	-21027	-7988	-28991	-59	-21978	-15926	-32764	-1006	-20559	-15212	-32745	-50	-88	13516	-20726	-121	-23822	11868	-25962	-174	-23824	14192	-20292	-111	-22652	17020	-13116	-167	-128	-125	-68	-66	-64	-110	38	-151	15	12	-79	-25	-58	76	-32	-5
0.392500	5747	6733	853	-27842	29	-20714	-8206	-29156	38	-21764	-16069	-32755	-1008	-20329	-15396	-32753	-60	-455	13545	-20956	-76	-23435	12005	-25616	-169	-23540	14319	-20334	-138	-22405	17101	-13126	-152	-128	-125	-68	-66	-60	-112	38	-153	13	30	-78	-23	-57	63	-31	-1
0.393333	5495	6204	983	-27519	28	-20375	-8423	-29325	55	-21525	-16204	-32767	-1127	-20134	-15591	-32685	-77	-816	13548	-21189	-100	-23076	12179	-25258	-196	-23261	14445	-20356	-127	-22164	17198	-13155	-147	-129	-120	-67	-62	-60	-108	38	-153	13	33	-77	-18	-57	77	-32	-5
0.394167	5096	5631	1084	-27154	15	-20037	-8653	-29512	35	-21261	-16306	-32755	-1016	-19927	-15781	-32522	-90	-1161	13537	-21419	-119	-22746	12382	-24897	-202	-22978	14569	-20356	-111	-21916	17295	-13190	-148	-130	-121	-67	-61	-57	-108	36	-151	1	33	-76	-21	-56	78	-32	0
0.395000	5131	5034	1150	-26790	26	-19680	-8878	-29702	46	-20967	-16377	-32767	-930	-19754	-15977	-32278	-65	-1483	13497	-21649	-137	-22439	12598	-24523	-154	-22720	14684	-20331	-112	-21660	17408	-13226	-152	-128	-120	-65	-60	-59	-111	41	-152	18	33	-75	-22	-52	80	-29	0
0.395833	5118	4407	1184	-26406	-12	-19315	-9110	-29896	-101	-20646	-16423	-32753	-948	-19590	-16164	-31950	-67	-1785	13435	-21876	-150	-22158	12829	-24154	-161	-22454	14786	-20279	-101	-21399	17506	-13259	-153	-127	-121	-65	-63	-59	-105	37	-151	17	34	-80	-22	-53	79	-27	0
0.396667	4710	3750	1193	-26020	-24	-18938	-9343	-30102	-544	-20298	-16437	-32767	-877	-19441	-16340	-31557	-80	-2056	13350	-22098	-138	-21890	13059	-23783	-173	-22196	14871	-20197	-122	-21127	17607	-13290	-151	-129	-125	-65	-63	-59	-105	34	-149	16	32	-79	-18	-55	77	-31	-5
0.397500	4413	3071	1179	-25623	-30	-18558	-9577	-30308	-643	-19926	-16424	-32754	-735	-19303	-16513	-31085	-79	-2295	13236	-22322	-144	-21645	13280	-23421	-176	-21947	14938	-20090	-202	-20844	17699	-13297	-150	-128	-124	-65	-62	-63	-109	39	-155	29	32	-78	-21	-57	75	-31	0
0.398333	3929	2371	1152	-25219	-58	-18179	-9812	-30506	-501	-19538	-16384	-32767	-573	-19179	-16676	-30550	-122	-2514	13099	-22545	-143	-21414	13481	-23067	-172	-21704	14986	-19958	-260	-20556	17776	-13293	-158	-130	-124	-68	-68	-65	-111	39	-154	15	28	-81	-25	-60	74	-35	-5
0.399167	3280	1654	1105	-24811	-64	-17802	-10037	-30707	-469	-19141	-16319	-32755	-617	-19056	-16816	-29935	-127	-2696	12931	-22768	-138	-21184	13662	-22720	-167	-21456	15011	-19800	-245	-20251	17845	-13259	-152	-128	-119	-63	-63	-61	-107	40	-152	15	33	-78	-23	-55	81	-31	0
0.400000	2824	930	1061	-24395	-50	-17424	-10260	-30886	-370	-18729	-16221	-32767	-593	-18941	-16937	-29248	-121	-2848	12730	-22995	-151	-20960	13818	-22382	-201	-21217	15008	-19621	-204	-19936	17886	-13209	-149	-128	-121	-61	-60	-57	-103	43	-145	27	36	-74	-21	-52	82	-28	-4
0.400833	2448	192	1009	-23978	-67	-17072	-10473	-31059	-239	-18325	-16109	-32752	-391	-18841	-17040	-28502	-125	-2981	12490	-23228	-146	-20747	13933	-22066	-225	-20985	14984	-19425	-184	-19615	17902	-13135	-146	-128	-122	-63	-62	-58	-105	42	-151	16	34	-75	-19	-55	85	-27	2
0.401667	1917	-546	955	-23566	-69	-16740	-10680	-31212	-180	-17928	-15979	-32767	-395	-18756	-17125	-27708	-109	-3087	12214	-23466	-126	-20530	14013	-21754	-208	-20747	14935	-19222	-181	-19296	17893	-13045	-145	-127	-134	-66	-61	-58	-104	42	-150	20	34	-77	-19	-55	79	-30	-1
0.402500	799	-1281	898	-23153	-72	-16442	-10878	-31351	-160	-17557	-15837	-32688	-581	-18686	-17183	-26864	-113	-3187	11900	-23707	-143	-20317	14049	-21466	-194	-20519	14861	-19006	-207	-18972	17858	-12934	-148	-125	-120	-63	-61	-58	-102	37	-150	21	36	-75	-14	-55	85	-30	1
0.403333	-394	-2006	842	-22730	-87	-16181	-11059	-31456	-118	-17217	-15682	-32598	-578	-18633	-17220	-25991	-118	-3279	11547	-23952	-167	-20101	14048	-21191	-202	-20290	14763	-18792	-182	-18658	17794	-12818	-152	-126	-126	-64	-65	-57	-105	41	-151	19	35	-76	-19	-57	81	-29	0
0.404167	-889	-2726	786	-22315	-99	-15968	-11227	-31537	-16	-16922	-15525	-32453	-453	-18622	-17230	-25088	-101	-3370	11156	-24194	-148	-19898	14001	-20932	-206	-20069	14645	-18571	-171	-18349	17706	-12685	-149	-126	-118	-64	-63	-58	-104	45	-152	20	37	-79	-24	-57	82	-29	0
0.405000	-1593	-3427	732	-21905	-96	-15809	-11366	-31578	55	-16679	-15360	-32310	-383	-18628	-17206	-24178	-80	-3463	10741	-24429	-143	-19672	13922	-20681	-191	-19845	14510	-18358	-190	-18043	17602	-12551	-149	-126	-120	-66	-60	-34	-103	41	-149	-4	33	-75	-22	-57	81	-29	0
0.405833	-2386	-4108	674	-21475	-94	-15707	-11483	-31591	52	-16482	-15205	-32110	-401	-18666	-17159	-23268	-65	-3569	10300	-24650	-149	-19457	13800	-20452	-212	-19627	14354	-18150	-186	-17749	17467	-12414	-146	-130	-124	-63	-61	-58	-102	41	-153	20	36	-72	-19	-56	84	-29	0
0.406667	-2420	-4763	610	-21047	-103	-15667	-11570	-31558	64	-16360	-15045	-31893	-355	-18737	-17081	-22386	-56	-3691	9846	-24841	-150	-19246	13649	-20228	-267	-19406	14187	-17955	-173	-17472	17318	-12292	-149	-131	-124	-65	-59	-58	-108	39	-151	18	33	-74	-21	-58	78	-33	-1
0.407500	-1829	-5399	535	-20617	-108	-15689	-11630	-31490	98	-16300	-14905	-31636	-161	-18842	-16976	-21519	-70	-3831	9387	-25024	-147	-19037	13468	-20017	-300	-19196	14013	-17759	-156	-17209	17163	-12173	-147	-126	-120	-62	-61	-58	-104	39	-150	13	38	-72	-22	-52	85	-28	2
0.408333	3072	-5969	450	-20174	-119	-15773	-11648	-31365	102	-16303	-14767	-31357	-34	-18976	-16841	-20696	-115	-3991	8927	-25165	-144	-18832	13265	-19818	-266	-18977	13837	-17582	-144	-16955	16994	-12070	-148	-125	-117	-66	-62	-57	-101	42	-148	21	35	-75	-21	-53	84	-29	-4
0.409167	11429	-6557	347	-19727	-115	-15914	-11632	-31199	108	-16374	-14643	-31025	0	-19143	-16667	-19919	-134	-4179	8474	-25261	-126	-18637	13043	-19633	-243	-18774	13644	-17413	-149	-16724	16820	-11980	-152	-129	-119	-66	-64	-59	-104	40	-151	21	33	-57	-19	-55	85	-28	-3
0.410000	10097	-7096	222	-19269	-88	-16109	-11578	-30981	164	-16510	-14532	-30661	52	-19335	-16500	-19200	-133	-4387	8048	-25307	-130	-18454	12809	-19456	-245	-18570	13456	-17254	-146	-16508	16644	-11915	-152	-126	-118	-67	-63	-57	-105	36	-150	13	33	-74	-21	-57	78	-31	1
0.410833	6231	-7593	79	-18798	-90	-16349	-11487	-30716	217	-16704	-14432	-30266	28	-19545	-16300	-18545	-150	-4615	7668	-25296	-143	-18282	12563	-19291	-234	-18372	13266	-17100	-112	-16306	16474	-11861	-150	-126	-122	-66	-62	-57	-108	37	-153	18	34	-83	-19	-57	82	-26	-3
0.411667	6045	-8062	-97	-18316	-68	-16624	-11360	-30387	151	-16952	-14342	-29835	-66	-19769	-16085	-17959	-155	-4856	7302	-25221	-132	-18119	12320	-19132	-238	-18178	13077	-16953	-105	-16119	16306	-11831	-152	-128	-119	-65	-64	-56	-113	40	-152	22	36	-74	-17	-56	82	-29	0
0.412500	4653	-8497	-290	-17822	-57	-16922	-11192	-30008	162	-17240	-14255	-29375	-43	-19994	-15857	-17447	-176	-5111	6988	-25076	-101	-17974	12077	-18984	-232	-17973	12895	-16808	-117	-15942	16149	-11811	-152	-129	-119	-65	-64	-58	-105	39	-150	19	35	-74	-21	-57	84	-33	-1
0.413333	4894	-8897	-525	-17315	-40	-17234	-10988	-29624	206	-17559	-14176	-28890	-138	-20216	-15631	-17008	-174	-5373	6732	-24863	-110	-17839	11838	-18854	-210	-17802	12720	-16664	-97	-15780	15991	-11810	-150	-126	-119	-64	-61	-56	-102	40	-152	21	34	-74	-21	-58	81	-30	-5
0.414167	6153	-9267	-775	-16796	-14	-17549	-10760	-29101	196	-17903	-14101	-28398	-242	-20422	-15405	-16635	-139	-5637	6520	-24578	-147	-17718	11607	-18732	-195	-17620	12545	-16521	-83	-15627	15846	-11817	-148	-126	-120	-64	-65	-58	-104	43	-151	18	33	-80	-21	-56	81	-28	0
0.415000	4531	-9615	-1062	-16263	-6	-17844	-10508	-28569	222	-18256	-14033	-27874	-282	-20615	-15188	-16335	-139	-5898	6375	-24226	-104	-17615	11390	-18619	-196	-17445	12373	-16377	-82	-15478	15697	-11838	-148	-154	-122	-67	-65	-59	-105	41	-152	16	33	-77	-25	-59	77	-33	-3
0.415833	2564	-9920	-1372	-15721	-28	-18120	-10240	-27999	224	-18611	-13947	-27376	-285	-20768	-14982	-16096	-183	-6145	6278	-23801	-81	-17513	11185	-18515	-196	-17267	12211	-16228	-86	-15326	15554	-11853	-149	-129	-120	-67	-65	-59	-108	34	-151	16	33	-76	-22	-57	78	-31	0
0.416667	177	-10202	-1699	-15163	-27	-18355	-9950	-27380	232	-18945	-13856	-26862	-286	-20884	-14794	-15910	-293	-6374	6230	-23308	-99	-17419	10996	-18426	-198	-17089	12052	-16075	-115	-15181	15411	-11868	-150	-130	-121	-70	-65	-59	-125	36	-152	18	29	-77	-23	-60	76	-31	-1
0.417500	-3352	-10460	-2049	-14595	-45	-18548	-9660	-26734	220	-19255	-13766	-26351	-429	-20955	-14634	-15776	-386	-6579	6228	-22746	-93	-17326	10817	-18341	-214	-16913	11896	-15921	-118	-15030	15266	-11872	-151	-130	-122	-70	-67	-63	-112	33	-160	22	32	-80	-25	-58	77	-33	0
0.418333	-5732	-10687	-2421	-14007	-76	-18687	-9366	-26061	172	-19528	-13662	-25856	-498	-20974	-14502	-15678	-318	-6757	6261	-22126	-79	-17230	10656	-18272	-203	-16721	11745	-15766	-100	-14873	15110	-11867	-150	-130	-125	-70	-70	-59	-107	36	-154	13	32	-78	-21	-60	76	-32	-1
0.419167	-13104	-10896	-2803	-13407	-67	-18772	-9081	-25369	156	-19756	-13546	-25367	-459	-20942	-14397	-15612	-269	-6906	6322	-21449	-64	-17127	10508	-18208	-170	-16530	11597	-15604	-85	-14701	14946	-11844	-151	-128	-120	-67	-61	-59	-107	37	-153	20	35	-77	-19	-56	80	-32	-1
0.420000	-16588	-11087	-3187	-12796	-44	-18789	-8807	-24661	160	-19932	-13417	-24892	-376	-20853	-14324	-15569	-241	-7015	6403	-20725	-49	-17011	10374	-18150	-167	-16325	11451	-15442	-101	-14517	14765	-11809	-148	-128	-119	-65	-53	-59	-105	39	-150	18	36	-75	-19	-57	82	-29	0
0.420833	-12413	-11248	-3562	-12176	-38	-18753	-8559	-23971	197	-20053	-13280	-24432	-122	-20721	-14285	-15539	-203	-7097	6486	-19974	-46	-16884	10244	-18095	-199	-16115	11306	-15282	-131	-14322	14569	-11746	-147	-125	-119	-67	-63	-60	-105	39	-153	21	35	-78	-19	-53	84	-27	4
0.421667	-11088	-11388	-3958	-11554	-45	-18652	-8334	-23277	163	-20120	-13138	-23985	87	-20541	-14280	-15518	-182	-7137	6560	-19200	-39	-16736	10125	-18049	-188	-15895	11160	-15130	-126	-14110	14354	-11669	-152	-127	-122	-64	-62	-59	-105	39	-149	13	33	-75	-24	-56	81	-32	1
0.422500	-9311	-11500	-4333	-10914	-48	-18494	-8142	-22601	118	-20112	-12991	-23548	-57	-20322	-14301	-15493	-158	-7146	6614	-18412	-25	-16576	10009	-18011	-200	-15640	11018	-14981	-119	-13886	14126	-11564	-150	-131	-121	-68	-64	-60	-107	37	-152	23	33	-55	-25	-55	82	-29	-4
0.423333	-7961	-11596	-4688	-10271	-49	-18284	-7985	-21947	121	-20051	-12838	-23125	-385	-20077	-14348	-15467	-124	-7122	6637	-17628	-21	-16390	9896	-17973	-214	-15424	10878	-14843	-137	-13649	13867	-11447	-150	-131	-122	-69	-67	-63	-111	37	-154	11	30	-79	-24	-59	75	-34	-7
0.424167	-6489	-11659	-5020	-9629	-38	-18033	-7865	-21329	90	-19927	-12689	-22670	-628	-19804	-14415	-15428	-93	-7067	6618	-16858	-26	-16186	9782	-17931	-211	-15173	10745	-14707	-160	-13394	13602	-11298	-149	-131	-124	-69	-64	-66	-101	37	-156	12	32	-77	-23	-58	79	-28	0
0.425000	-3272	-11685	-5296	-8986	-32	-17732	-7778	-20731	36	-19750	-12539	-22215	-767	-19514	-14493	-15370	-84	-6981	6551	-16118	2	-15960	9680	-17891	-215	-14913	10613	-14582	-149	-13124	13318	-11137	-151	-128	-124	-68	-65	-64	-104	35	-152	12	34	-77	-24	-56	76	-33	0
0.425833	-1982	-11684	-5569	-8340	-43	-17408	-7733	-20183	-3	-19521	-12393	-21776	-786	-19222	-14577	-15299	-60	-6870	6417	-15421	1	-15716	9566	-17854	-193	-14645	10491	-14465	-134	-12848	13027	-10958	-149	-129	-122	-67	-63	-61	-111	38	-151	16	34	-77	-22	-55	78	-3	1
0.426667	-688	-11648	-5782	-7710	-47	-17052	-7725	-19668	-12	-19252	-12252	-21298	-882	-18939	-14663	-15209	-49	-6739	6233	-14782	-9	-15456	9455	-17814	-205	-14372	10373	-14358	-147	-12557	12730	-10763	-150	-125	-124	-67	-65	-62	-108	40	-153	16	35	-77	-24	-58	77	-30	-1
0.427500	662	-11574	-5939	-7095	-62	-16688	-7751	-19193	-46	-18950	-12125	-20797	-905	-18681	-14739	-15109	-23	-6596	5977	-14204	19	-15184	9340	-17770	-201	-14100	10266	-14262	-160	-12265	12435	-10575	-148	-127	-120	-69	-64	-60	-109	45	-148	17	34	-79	-24	-53	81	-28	0
0.428333	954	-11464	-6043	-6497	-70	-16303	-7804	-18761	-91	-18631	-12006	-20271	-880	-18426	-14806	-14989	-8	-6436	5660	-13696	29	-14899	9221	-17727	-202	-13828	10168	-14171	-168	-11974	12136	-10376	-147	-125	-117	-65	-60	-56	-103	41	-147	18	37	-74	-18	-53	80	-29	5
0.429167	2227	-11321	-6076	-5927	-88	-15925	-7884	-18373	-84	-18277	-11902	-19714	-689	-18204	-14856	-14862	3	-6269	5288	-13272	28	-14617	9099	-17684	-208	-13565	10076	-14089	-158	-11686	11850	-10171	-148	-127	-122	-67	-62	-60	-109	36	-147	18	34	-77	-23	-52	104	-31	0
0.430000	2542	-11147	-6024	-5400	-96	-15547	-7983	-18022	-114	-17925	-11808	-19131	-480	-18019	-14889	-14730	-3	-6111	4858	-12926	34	-14336	8973	-17636	-200	-13307	9988	-14012	-162	-11403	11561	-9970	-151	-130	-122	-76	-66	-60	-107	37	-151	15	33	-79	-24	-57	75	-33	-1
0.430833	1893	-10945	-5923	-4913	-103	-15178	-8093	-17704	-149	-17562	-11727	-18511	-362	-17853	-14891	-14592	9	-5944	4393	-12659	21	-14062	8840	-17589	-194	-13055	9909	-13938	-164	-11124	11310	-9772	-149	-128	-122	-67	-65	-61	-110	38	-149	18	33	-77	-21	-57	81	-30	-3
0.431667	2136	-10696	-5716	-4471	-110	-14812	-8209	-17410	-197	-17199	-11637	-17860	-93	-17730	-14870	-14450	33	-5787	3901	-12469	2	-13795	8707	-17531	-181	-12814	9834	-13865	-182	-10873	11073	-9583	-153	-132	-124	-69	-65	-62	-109	35	-152	16	32	-79	-23	-61	76	-34	-3
0.432500	2310	-10430	-5430	-4094	-99	-14459	-8321	-17141	-225	-16846	-11591	-17190	-110	-17604	-14817	-14312	17	-5632	3396	-12353	-7	-13546	8575	-17473	-183	-12586	9759	-13794	-186	-10607	10861	-9393	-152	-129	-126	-66	-63	-61	-109	17	-151	15	33	-76	-23	-56	81	-31	1
0.433333	1974	-10141	-5027	-3770	-84	-14111	-8415	-16884	-247	-16500	-11531	-16494	-152	-17507	-14741	-14181	30	-5493	2889	-12290	-7	-13309	8444	-17410	-188	-12370	9689	-13720	-182	-10374	10676	-9215	-151	-133	-127	-68	-63	-58	-104	36	-151	15	33	-77	-21	-57	76	-33	-3
0.434167	1798	-9829	-4574	-3522	-95	-13775	-8495	-16639	-217	-16165	-11483	-15790	193	-17417	-14632	-14060	41	-5363	2400	-12275	10	-13099	8308	-17343	-190	-12167	9613	-13637	-160	-10151	10510	-9037	-148	-128	-121	-68	-66	-65	-109	39	-151	17	35	-76	-23	-57	81	-30	0
0.435000	1497	-9514	-4014	-3345	-93	-13450	-8552	-16395	-241	-15841	-11423	-15077	469	-17332	-14498	-13943	34	-5251	1944	-12298	12	-12905	8180	-17274	-208	-11972	9531	-13555	-161	-9944	10372	-8864	-149	-127	-124	-69	-62	-60	-107	39	-150	18	32	-75	-25	-56	79	-31	-1
0.435833	1338	-9186	-3380	-3252	-96	-13133	-8577	-16154	-255	-15526	-11368	-14363	593	-17233	-14341	-13837	30	-5160	1526	-12343	34	-12736	8052	-17199	-199	-11800	9445	-13458	-172	-9755	10254	-8694	-148	-129	-124	-68	-64	-61	-108	39	-154	18	33	-74	-19	-59	84	-30	0
0.436667	1312	-8860	-2671	-3228	-95	-12819	-8568	-15895	-248	-15212	-11311	-13652	709	-17117	-14159	-13734	35	-5087	1170	-12389	10	-12585	7930	-17115	-180	-11635	9347	-13357	-159	-9574	10158	-8521	-149	-129	-115	-68	-64	-60	-100	36	-150	18	35	-77	-23	-59	78	-32	1
0.437500	1102	-8540	-1905	-3290	-115	-12508	-8524	-15622	-283	-14902	-11246	-12968	788	-16969	-13957	-13635	33	-5019	880	-12426	-28	-12458	7801	-17025	-185	-11476	9242	-13239	-142	-9410	10077	-8338	-151	-131	-125	-67	-68	-61	-110	34	-151	16	36	-78	-24	-59	81	-22	0
0.438333	1132	-8233	-1082	-3431	-120	-12196	-8433	-15327	-254	-14593	-11177	-12299	816	-16783	-13733	-13538	22	-5005	657	-12433	-10	-12336	7711	-16931	-178	-11324	9127	-13112	-142	-9249	10010	-8145	-152	-131	-120	-69	-63	-60	-104	37	-152	16	32	-77	-23	-58	79	-34	-4
0.439167	1936	-7933	-229	-3650	-109	-11886	-8305	-15009	-277	-14262	-11105	-11650	847	-16552	-13490	-13434	29	-4993	515	-12401	-36	-12230	7614	-16834	-174	-11173	9001	-12969	-152	-9096	9936	-7935	-149	-128	-121	-66	-61	-57	-109	39	-150	20	34	-73	-21	-56	81	-31	-1
0.440000	3030	-7653	635	-3940	-109	-11571	-8133	-14661	-333	-13940	-11021	-11048	951	-16266	-13229	-13317	28	-5004	453	-12308	-66	-12129	7530	-16729	-183	-11022	8862	-12811	-171	-8952	9863	-7710	-148	-128	-121	-65	-61	-61	-109	41	-150	17	34	-77	-22	-60	81	-32	-1
0.440833	2458	-7396	1479	-4310	-138	-11259	-7931	-14284	-342	-13564	-10931	-10480	845	-15924	-12957	-13182	21	-5034	465	-12158	-90	-12032	7454	-16612	-187	-10868	8715	-12634	-166	-8794	9792	-7452	-148	-128	-121	-65	-67	-57	-104	42	-143	19	36	-74	-23	-56	84	-29	-4
0.441667	1448	-7152	2292	-4741	-137	-10929	-7687	-13870	-365	-13175	-10827	-9949	566	-15517	-12667	-13032	9	-5080	543	-11940	-114	-11932	7388	-16498	-160	-10707	8555	-12442	-168	-8638	9699	-7182	-150	-129	-120	-65	-87	-58	-107	38	-153	18	34	-76	-22	-58	80	-31	-5
0.442500	1091	-6931	3034	-5251	-134	-10599	-7414	-13421	-341	-12756	-10717	-9461	695	-15050	-12367	-12858	4	-5142	680	-11643	-86	-11829	7323	-16373	-136	-10534	8387	-12233	-174	-8465	9591	-6882	-148	-130	-121	-65	-62	-61	-107	25	-151	20	32	-74	-21	-57	84	-29	0
0.443333	606	-6723	3687	-5833	-128	-10260	-7119	-12946	-356	-12306	-10598	-9018	649	-14518	-12061	-12653	5	-5217	870	-11270	-90	-11719	7276	-16250	-151	-10347	8207	-12012	-184	-8284	9455	-6563	-149	-129	-108	-67	-61	-59	-107	40	-150	18	33	-74	-21	-59	80	-28	9
0.444167	211	-6526	4218	-6487	-113	-9914	-6802	-12444	-326	-11822	-10465	-8619	306	-13926	-11744	-12416	-8	-5295	1096	-10820	-132	-11603	7225	-16116	-163	-10143	8016	-11775	-204	-8079	9293	-6217	-149	-128	-111	-67	-67	-62	-104	42	-150	16	33	-75	-15	-53	84	-28	1
0.445000	-172	-6335	4599	-7207	-108	-9537	-6480	-11919	-218	-11308	-10329	-8263	-65	-13266	-11427	-12149	-7	-5374	1341	-10303	-130	-11468	7177	-15985	-153	-9921	7821	-11522	-237	-7855	9079	-5850	-149	-127	-120	-65	-64	-57	-104	43	-154	19	35	-74	-21	-57	85	-26	0
0.445833	-649	-6136	4810	-7996	-117	-9195	-6150	-11373	-222	-10748	-10180	-7941	-469	-12552	-11104	-11846	8	-5451	1594	-9711	-128	-11325	7124	-15845	-160	-9673	7603	-11254	-246	-7601	8879	-5471	-150	-127	-117	-64	-63	-57	-105	44	-152	21	35	-73	-21	-57	85	-28	2
0.446667	-1414	-5936	4828	-8851	-116	-8827	-5829	-10813	-234	-10159	-10022	-7665	-523	-11793	-10788	-11516	-5	-5520	1844	-9069	-149	-11168	7068	-15707	-154	-9403	7380	-10992	-239	-7322	8619	-5083	-146	-126	-117	-62	-58	-55	-103	42	-145	21	36	-74	-22	-58	80	-26	1
0.447500	-2692	-5716	4643	-9769	-108	-8453	-5517	-10252	-183	-9548	-9857	-7424	-714	-10993	-10482	-11157	-7	-5576	2067	-8351	-161	-11015	6994	-15565	-169	-9111	7147	-10717	-255	-7020	8336	-4690	-149	-128	-118	-64	-63	-60	-91	41	-151	20	36	-75	-23	-55	77	-28	0
0.448333	-4057	-5467	4243	-10731	-96	-8078	-5222	-9691	-130	-8912	-9684	-7223	-1120	-10173	-10187	-10774	-7	-5615	2259	-7643	-161	-10830	6898	-15426	-178	-8793	6897	-10446	-258	-6693	8016	-4301	-144	-128	-121	-67	-64	-57	-103	42	-151	19	30	-74	-25	-59	80	-28	-3
0.449167	-4065	-5188	3618	-11740	-101	-7698	-4956	-9144	-129	-8265	-9515	-7045	-770	-9326	-9903	-10369	-23	-5633	2401	-6881	-161	-10648	6815	-15287	-166	-8462	6640	-10166	-235	-6337	7670	-3922	-151	-127	-121	-66	-64	-61	-104	40	-151	16	30	-75	-18	-57	82	-42	-4
0.450000	-4038	-4868	2794	-12755	-109	-7327	-4719	-8610	-113	-7611	-9336	-6899	-569	-8473	-9640	-9951	-38	-5623	2496	-6098	-156	-10460	6696	-15149	-194	-8109	6369	-9894	-212	-5964	7299	-3555	-149	-129	-127	-65	-60	-61	-110	39	-152	16	32	-78	-22	-63	78	-30	0
0.450833	-4073	-4484	1770	-13769	-118	-6964	-4512	-8104	-61	-6957	-9156	-6784	-265	-7624	-9401	-9522	-31	-5589	2528	-5311	-170	-10258	6560	-15011	-197	-7743	6085	-9626	-228	-5572	6915	-3208	-149	-129	-122	-68	-65	-64	-104	40	-150	17	51	-77	-25	-58	80	-30	0
0.451667	-3764	-4046	576	-14747	-122	-6611	-4341	-7628	-77	-6308	-8974	-6691	343	-6800	-9181	-9090	-13	-5520	2498	-4519	-186	-10067	6408	-14868	-171	-7369	5792	-9374	-239	-5168	6520	-2892	-151	-129	-120	-65	-65	-61	-95	38	-153	15	33	-78	-24	-59	79	-30	-3
0.452500	-3576	-3554	-757	-15666	-117	-6275	-4209	-7186	-76	-5685	-8797	-6614	919	-6013	-8988	-8664	-4	-5410	2403	-3738	-188	-9864	6231	-14727	-153	-6996	5487	-9127	-233	-4759	6116	-2606	-150	-127	-120	-66	-67	-41	-109	40	-149	17	38	-76	-21	-70	79	-28	-3
0.453333	-3478	-2995	-2213	-16528	-135	-5957	-4116	-6787	-39	-5091	-8629	-6560	1726	-5272	-8822	-8237	-1	-5294	2242	-2963	-173	-9659	6033	-14585	-172	-6623	5177	-8899	-214	-4354	5708	-2348	-154	-128	-120	-66	-64	-60	-107	41	-151	19	35	-76	-25	-60	81	-29	-5
0.454167	-3695	-2369	-3745	-17227	-151	-5664	-4063	-6433	39	-4522	-8465	-6516	2459	-4587	-8679	-7817	0	-5136	2019	-2209	-170	-9457	5821	-14444	-179	-6258	4855	-8685	-190	-3956	5305	-2127	-147	-128	-116	-65	-65	-64	-105	37	-151	21	36	-76	-23	-61	81	-30	0
0.455000	-3800	-1688	-5305	-17800	-144	-5403	-4046	-6131	142	-4005	-8319	-6498	2708	-3968	-8560	-7415	-10	-4956	1745	-1485	-199	-9256	5585	-14304	-169	-5915	4525	-8493	-172	-3572	4906	-1947	-125	-130	-117	-66	-62	-62	-105	37	-151	16	35	-77	-24	-59	78	-30	1
0.455833	-3508	-959	-6859	-18198	-151	-5176	-4066	-5883	212	-3539	-8181	-6494	2896	-3429	-8457	-7020	-19	-4750	1419	-799	-191	-9058	5332	-14162	-171	-5589	4188	-8319	-154	-3214	4515	-1802	-150	-128	-118	-69	-64	-60	-105	35	-151	17	32	-81	-22	-61	79	-31	1
0.456667	-3322	-195	-8348	-18387	-147	-4984	-4124	-5688	283	-3133	-8066	-6507	3323	-2983	-8372	-6642	-30	-4526	1057	-147	-147	-8869	5058	-14021	-182	-5295	3850	-8165	-155	-2887	4140	-1697	-151	-131	-122	-72	-69	-60	-110	36	-155	16	26	-83	-28	-62	77	-34	-6
0.457500	-3012	586	-9747	-18359	-122	-4826	-4211	-5545	426	-2790	-7959	-6536	3837	-2622	-8289	-6274	-29	-4288	662	458	-170	-8676	4773	-13876	-191	-5031	3516	-8026	-112	-2596	3779	-1620	-151	-134	-122	-68	-66	-64	-110	38	-155	15	28	-69	-24	-59	77	-35	-4
0.458333	-2680	1378	-11006	-18078	-122	-4700	-4320	-5451	561	-2519	-7869	-6578	4169	-2365	-8198	-5908	-23	-4035	253	1020	-198	-8497	4471	-13732	-203	-4807	3177	-7907	-108	-2355	3436	-1581	-152	-131	-121	-69	-65	-61	-110	34	-154	15	29	-80	-26	-60	75	-35	-1
0.459167	-3395	2159	-12098	-17532	-128	-4613	-4460	-5407	577	-2314	-7795	-6639	4759	-2203	-8103	-5547	-34	-3776	-168	1519	-164	-8331	4155	-13583	-200	-4620	2847	-7801	-93	-2146	3113	-1564	-150	-130	-132	-67	-65	-62	-104	37	-151	18	34	-78	-23	-56	80	-32	0
0.460000	-3787	2903	-12984	-16736	-109	-4563	-4615	-5404	579	-2196	-7739	-6721	5652	-2140	-7987	-5183	-51	-3512	-582	1961	-183	-8177	3830	-13436	-173	-4477	2521	-7710	-76	-1991	2803	-1569	-147	-128	-119	-66	-62	-45	-102	39	-149	18	30	-80	-18	-56	81	-32	-3
0.460833	-3109	3589	-13652	-15700	-85	-4548	-4792	-5444	525	-2153	-7701	-6820	6139	-2176	-7847	-4818	-52	-3261	-992	2332	-201	-8041	3487	-13293	-165	-4383	2196	-7637	-79	-1890	2502	-1599	-151	-130	-118	-68	-63	-58	-107	38	-149	19	7	-78	-22	-55	80	-31	0
0.461667	-2404	4201	-14077	-14431	-68	-4565	-4961	-5522	490	-2188	-7676	-6951	6113	-2301	-7672	-4444	-48	-3011	-1381	2629	-173	-7924	3126	-13148	-191	-4335	1878	-7574	-79	-1850	2224	-1641	-146	-127	-117	-66	-65	-59	-103	41	-148	19	36	-76	-21	-56	82	-27	1
0.462500	-1874	4726	-14258	-12961	-59	-4614	-5172	-5624	484	-2296	-7664	-7085	5261	-2507	-7461	-4054	-53	-2781	-1749	2847	-174	-7835	2756	-13002	-183	-4333	1558	-7519	-69	-1859	1927	-1691	-148	-127	-118	-67	-66	-58	-103	39	-147	20	36	-83	-22	-58	82	-29	1
0.463333	-2076	5145	-14203	-11303	-55	-4691	-5383	-5749	424	-2478	-7660	-7248	3835	-2784	-7209	-3650	-58	-2558	-2083	2986	-167	-7767	2372	-12862	-182	-4380	1241	-7477	-90	-1930	1642	-1722	-146	-128	-118	-67	-62	-59	-104	38	-148	19	35	-76	-23	-58	82	-34	2
0.464167	-2774	5451	-13922	-9515	-41	-4785	-5567	-5884	276	-2726	-7665	-7427	3158	-3118	-6906	-3211	-66	-2355	-2385	3038	-171	-7731	1980	-12721	-182	-4473	923	-7438	-101	-2050	1348	-1795	-149	-133	-121	-65	-47	-58	-107	38	-151	15	34	-77	-18	-59	80	-31	-1
0.465000	-2279	5626	-13428	-7627	-38	-4902	-5762	-6027	104	-3035	-7672	-7622	2443	-3502	-6556	-2772	-64	-2172	-2641	3003	-180	-7726	1573	-12589	-217	-4612	611	-7410	-129	-2234	1040	-1838	-152	-131	-111	-75	-66	-61	-110	37	-152	15	29	-81	-28	-59	78	-33	-3
0.465833	-1710	5673	-12755	-5698	-36	-5035	-5939	-6168	-4	-3393	-7673	-7829	1138	-3911	-6153	-2298	-128	-2008	-2854	2883	-163	-7750	1163	-12448	-246	-4787	303	-7377	-172	-2461	724	-1866	-149	-130	-125	-67	-68	-60	-103	40	-153	34	34	-78	-24	-55	80	-31	0
0.466667	-1481	5597	-11929	-3762	-49	-5168	-6099	-6291	-74	-3794	-7670	-8043	-367	-4336	-5703	-1799	-78	-1867	-3020	2679	-146	-7806	746	-12313	-241	-5000	-43	-7352	-193	-2739	385	-1876	-148	-127	-119	-66	-63	-58	-104	39	-153	17	36	-77	-22	-56	84	-28	0
0.467500	-977	5382	-10986	-1884	-19	-5318	-6242	-6394	-185	-4228	-7647	-8258	-2978	-4760	-5216	-1295	-65	-1746	-3141	2394	-145	-7892	328	-12179	-218	-5251	-378	-7327	-195	-3057	17	-1870	-145	-132	-120	-65	-68	-60	-109	40	-150	18	37	-77	-21	-50	81	-28	0
0.468333	-1160	5053	-9953	-92	-40	-5471	-6353	-6468	-337	-4682	-7613	-8471	-6708	-5169	-4695	-756	-77	-1644	-3217	2033	-131	-8008	-91	-12048	-208	-5528	-724	-7302	-222	-3414	-378	-1834	-145	-127	-117	-62	-64	-59	-102	42	-151	18	35	-77	-24	-56	86	-26	1
0.469167	-1379	4605	-8869	1561	-49	-5624	-6435	-6516	-385	-5146	-7555	-8667	-8680	-5552	-4151	-216	-66	-1564	-3255	1597	-131	-8146	-504	-11917	-213	-5844	-1084	-7277	-234	-3804	-818	-1774	-148	-128	-121	-67	-64	-60	-105	40	-147	17	34	-76	-23	-33	81	-31	-3
0.470000	-405	4051	-7765	3041	-32	-5777	-6477	-6522	-452	-5603	-7471	-8844	-8901	-5901	-3595	333	-18	-1502	-3255	1104	-117	-8309	-910	-11789	-240	-6175	-1463	-7255	-191	-4229	-1285	-1693	-152	-131	-122	-79	-66	-60	-104	38	-154	11	30	-77	-25	-56	82	-29	-3
0.470833	312	3408	-6673	4318	-3	-5924	-6476	-6484	-487	-6069	-7347	-8983	-9169	-6193	-3039	877	-9	-1450	-3222	569	-114	-8480	-1301	-11656	-220	-6515	-1848	-7221	-172	-4671	-1795	-1581	-147	-129	-122	-67	-63	-53	-105	40	-152	19	36	-77	-24	-55	57	-29	-1
0.471667	746	2691	-5602	5381	-1	-6064	-6423	-6392	-493	-6504	-7178	-9078	-9550	-6426	-2494	1411	-24	-1406	-3158	-1	-104	-8658	-1675	-11520	-197	-6861	-2251	-7187	-174	-5123	-2337	-1451	-148	-127	-121	-72	-63	-58	-107	40	-152	18	34	-76	-17	-50	82	-30	1
0.472500	1342	1905	-4579	6211	-8	-6198	-6315	-6260	-550	-6906	-6967	-9117	-10064	-6596	-1978	1923	-14	-1370	-3070	-603	-78	-8839	-2032	-11379	-219	-7217	-2665	-7148	-179	-5587	-2917	-1295	-149	-127	-124	-68	-73	-62	-104	42	-152	20	34	-74	-21	-55	88	-29	0
0.473333	1780	1072	-3611	6810	12	-6326	-6144	-6074	-577	-7278	-6708	-9089	-10259	-6700	-1498	2413	-39	-1340	-2971	-1207	-102	-9012	-2365	-11231	-207	-7569	-3089	-7103	-199	-6050	-3530	-1124	-151	-128	-122	-69	-67	-61	-105	39	-153	15	28	-81	-21	-53	81	-31	-3
0.474167	2154	195	-2712	7178	46	-6439	-5912	-5826	-528	-7599	-6390	-8989	-10043	-6729	-1037	2874	-66	-1313	-2860	-1812	-120	-9163	-2660	-11073	-199	-7903	-3510	-7042	-224	-6498	-4172	-926	-148	-129	-121	-68	-64	-60	-102	42	-147	18	35	-75	-24	-52	85	-29	-5
0.475000	2334	-700	-1876	7342	55	-6539	-5609	-5553	-487	-7878	-6016	-8795	-9703	-6688	-680	3295	-67	-1275	-2737	-2399	-125	-9293	-2922	-10906	-223	-8215	-3937	-6975	-228	-6932	-4838	-720	-151	-127	-122	-67	-66	-59	-104	38	-155	18	30	-75	-23	-53	80	-32	-5
0.475833	2426	-1596	-1108	7306	53	-6635	-5245	-5236	-448	-8099	-5573	-8512	-8847	-6590	-356	3673	-75	-1240	-2614	-2935	-112	-9388	-3149	-10726	-206	-8496	-4353	-6894	-228	-7333	-5525	-492	-148	-129	-121	-67	-63	-61	-107	39	-155	19	35	-73	-19	-62	79	-32	0
0.476667	2691	-2488	-402	7103	58	-6723	-4814	-4874	-452	-8274	-5072	-8128	-7819	-6438	-105	4003	-81	-1198	-2493	-3480	-109	-9449	-3335	-10520	-214	-8740	-4760	-6800	-228	-7694	-6215	-249	-151	-126	-124	-65	-62	-61	-104	36	-152	16	33	-78	-24	-57	80	-32	0
0.477500	2927	-3366	247	6760	57	-6804	-4305	-4473	-488	-8399	-4509	-7635	-6624	-6251	84	4286	-95	-1147	-2381	-3976	-125	-9465	-3478	-10296	-230	-8938	-5138	-6693	-228	-8005	-6904	3	-151	-131	-126	-66	-49	-62	-108	37	-153	16	10	-77	-18	-56	80	-33	0
0.478333	3297	-4219	864	6307	79	-6880	-3735	-4051	-434	-8481	-3888	-7037	-5321	-6005	213	4524	-80	-1076	-2275	-4390	-128	-9427	-3573	-10045	-238	-9083	-5487	-6562	-242	-8258	-7588	278	-150	-129	-121	-66	-65	-60	-107	36	-153	13	32	-79	-26	-57	80	-31	0
0.479167	3449	-5044	1434	5781	96	-6956	-3100	-3604	-398	-8516	-3205	-6328	-4100	-5746	286	4721	-87	-1012	-2163	-4762	-118	-9340	-3623	-9760	-227	-9158	-5797	-6417	-234	-8440	-8263	567	-148	-128	-121	-60	-64	-59	-107	39	-151	11	36	-78	-26	-55	82	-31	-3
0.480000	3367	-5831	1983	5214	96	-7032	-2407	-3148	-437	-8519	-2470	-5523	-2322	-5469	315	4874	-114	-934	-2097	-5074	-72	-9197	-3626	-9449	-189	-9174	-6061	-6252	-179	-8553	-8902	878	-147	-122	-119	-64	-63	-56	-107	39	-149	18	37	-74	-18	-56	84	-28	1
0.480833	3335	-6563	2505	4627	95	-7109	-1666	-2682	-420	-8493	-1684	-4617	-508	-5196	308	4987	-115	-853	-2029	-5324	-67	-9009	-3582	-9103	-188	-9126	-6285	-6068	-91	-8589	-9519	1205	-151	-129	-120	-63	-60	-56	-104	38	-148	15	33	-76	-21	-55	80	-33	-1
0.481667	3381	-7250	3013	4057	82	-7192	-887	-2214	-395	-8444	-856	-3623	674	-4931	277	5077	-102	-766	-1975	-5527	-63	-8774	-3497	-8737	-217	-9008	-6443	-5866	-85	-8543	-10082	1555	-150	-128	-121	-65	-65	-60	-107	36	-153	16	35	-78	-19	-58	77	-30	-15
0.482500	3865	-7884	3509	3515	107	-7277	-45	-1761	-387	-8374	10	-2557	1855	-4681	241	5139	-114	-675	-1928	-5710	-46	-8492	-3363	-8296	-217	-8826	-6549	-5639	-136	-8414	-10593	1930	-150	-127	-116	-64	-61	-59	-109	39	-148	18	30	-76	-21	-57	74	-31	-5
0.483333	4229	-8458	4004	3017	118	-7359	831	-1312	-394	-8284	910	-1412	3051	-4445	222	5199	-120	-578	-1887	-5751	-51	-8179	-3182	-7844	-214	-8590	-6593	-5396	-128	-8211	-11036	2332	-150	-129	-119	-68	-63	-60	-107	35	-154	16	34	-77	-22	-62	78	-33	0
0.484167	3954	-8979	4488	2574	88	-7438	1722	-883	-376	-8187	1842	-222	3750	-4233	225	5257	-112	-487	-1851	-5791	-66	-7834	-2961	-7353	-210	-8303	-6574	-5129	-127	-7931	-11418	2769	-149	-130	-120	-66	-61	-49	-108	39	-151	19	34	-77	-22	-60	74	-31	-3
0.485000	3678	-9440	4961	2187	58	-7513	2635	-477	-336	-8076	2773	1003	4156	-4043	274	5327	-125	-392	-1815	-5785	-76	-7479	-2703	-6834	-195	-7980	-6497	-4830	-127	-7588	-11713	3238	-151	-128	-116	-66	-65	-63	-108	36	-152	15	34	-77	-28	-60	79	-30	0
0.485833	3392	-9842	5417	1852	28	-7577	3561	-87	-400	-7956	3735	2251	4380	-3872	383	5419	-147	-303	-1767	-5741	-66	-7112	-2404	-6290	-134	-7627	-6361	-4521	-94	-7187	-11919	3731	-152	-129	-121	-65	-63	-57	-105	40	-151	12	35	-74	-24	-60	79	-29	-1
0.486667	3016	-10190	5855	1567	4	-7628	4497	274	-434	-7825	4708	3496	4484	-3719	567	5546	-134	-217	-1736	-5657	-76	-6748	-2074	-5720	-110	-7265	-6165	-4187	-82	-6740	-12033	4261	-149	-91	-115	-66	-61	-58	-105	41	-153	19	35	-75	-19	-58	82	-26	0
0.487500	2726	-10488	6269	1316	-15	-7655	5449	603	-446	-7695	5678	4713	4558	-3581	829	5701	-125	-139	-1684	-5553	-73	-6397	-1714	-5140	-124	-6901	-5924	-3837	-77	-6265	-12057	4809	-147	-129	-119	-66	-60	-46	-104	42	-151	23	37	-67	-19	-58	82	-30	2
0.488333	2441	-10738	6649	1086	-29	-7655	6398	904	-395	-7522	6651	5907	4253	-3449	1183	5900	-137	-60	-1616	-5423	-52	-6070	-1325	-4555	-104	-6550	-5639	-3465	-72	-5767	-11974	5384	-146	-127	-118	-64	-61	-53	-104	43	-152	20	27	-73	-18	-55	84	-27	0
0.489167	2060	-10946	6988	856	-47	-7624	7344	1176	-342	-7345	7621	7036	3822	-3306	1627	6139	-143	5	-1548	-5285	-43	-5768	-914	-3960	-88	-6228	-5326	-3074	-91	-5267	-11797	5968	-155	-129	-125	-65	-63	-57	-105	42	-152	12	28	-76	-24	-58	81	-29	-6
0.490000	1738	-11107	7281	615	-65	-7558	8278	1410	-348	-7142	8581	8108	3494	-3164	2173	6416	-155	64	-1462	-5145	-60	-5507	-486	-3388	-117	-5941	-4979	-2665	-104	-4777	-11515	6557	-153	-130	-124	-70	-68	-61	-110	34	-158	11	29	-76	-34	-59	77	-31	-6
0.490833	1638	-11254	7529	343	-62	-7452	9209	1618	-291	-6901	9538	9105	2952	-3000	2824	6729	-126	120	-1362	-5000	-83	-5276	-39	-2825	-127	-5685	-4604	-2232	-126	-4295	-11121	7151	-153	-127	-121	-67	-64	-57	-107	43	-151	16	34	-74	-21	-58	79	-30	-1
0.491667	1659	-11354	7728	32	-69	-7300	10136	1800	-235	-6617	10506	10023	2371	-2806	3567	7074	-107	172	-1263	-4871	-49	-5088	426	-2279	-105	-5481	-4211	-1782	-130	-3846	-10643	7729	-150	-125	-121	-66	-64	-57	-107	38	-153	17	34	-74	-23	-57	69	-30	0
0.492500	1393	-11433	7872	-336	-82	-7107	11066	1957	-179	-6295	11454	10839	1898	-2588	4411	7428	-141	220	-1137	-4760	-27	-4937	902	-1764	-102	-5316	-3813	-1326	-132	-3448	-10068	8306	-151	-126	-120	-66	-63	-57	-105	38	-150	16	33	-74	-23	-53	78	-31	-1
0.493333	929	-11490	7961	-784	-111	-6867	11979	2079	-156	-5923	12395	11556	1209	-2334	5312	7777	-137	264	-1014	-4678	-47	-4823	1385	-1291	-107	-5198	-3409	-855	-172	-3090	-9403	8802	-148	-128	-119	-65	-64	-56	-101	36	-153	18	35	-72	-22	-56	85	-30	0
0.494167	667	-11536	7997	-1309	-119	-6584	12887	2173	-137	-5500	13330	12171	642	-2046	6299	8110	-102	302	-886	-4628	-42	-4745	1880	-850	-95	-5119	-3005	-373	-178	-2783	-8650	9277	-148	-125	-119	-65	-62	-58	-105	40	-153	19	35	-74	-25	-55	84	-30	-4
0.495000	380	-11558	7977	-1923	-137	-6270	13784	2256	-104	-5024	14256	12681	438	-1715	7363	8393	-92	338	-752	-4621	-23	-4692	2370	-458	-114	-5071	-2607	119	-184	-2523	-7817	9706	-147	-125	-119	-66	-61	-59	-104	40	-150	22	37	-68	-12	-53	88	-25	1
0.495833	266	-11569	7907	-2624	-143	-5909	14669	2312	-94	-4502	15176	13084	1123	-1343	8476	8595	-109	379	-630	-4664	-39	-4655	2863	-110	-121	-5046	-2213	615	-216	-2314	-6924	10061	-153	-121	-117	-63	-62	-57	-102	40	-153	13	36	-97	-21	-53	84	-31	-3
0.496667	51	-11566	7781	-3408	-155	-5522	15538	2345	-75	-3911	16084	13372	1939	-931	9632	8686	-96	415	-495	-4759	-33	-4631	3349	189	-125	-5039	-1836	1110	-236	-2149	-5971	10350	-147	-127	-118	-65	-62	-59	-105	38	-150	18	34	-80	-22	-53	85	-27	-4
0.497500	-389	-11541	7606	-4288	-176	-5098	16398	2363	-95	-3285	16972	13548	1397	-482	10814	8632	-78	456	-378	-4910	-12	-4605	3825	432	-138	-5021	-1472	1600	-251	-2027	-4977	10556	-151	-126	-120	-66	-67	-63	-103	39	-151	16	34	-75	-25	-56	82	-31	-6
0.498333	-855	-11490	7397	-5253	-163	-4655	17229	2369	-98	-2609	17845	13613	821	8	12021	8405	-87	501	-258	-5122	-30	-4568	4291	631	-158	-4996	-1125	2073	-252	-1934	-3946	10682	-151	-130	-122	-69	-65	-63	-109	34	-156	13	26	-77	-26	-59	81	-31	-5
0.499167	-1229	-11411	7136	-6291	-163	-4190	18036	2364	-67	-1876	18683	13568	546	538	13241	7961	-95	554	-136	-5384	-21	-4506	4739	782	-162	-4945	-793	2542	-256	-1860	-2891	10712	-148	-127	-120	-66	-62	-57	-103	38	-152	17	34	-74	-19	-53	84	-32	1
0.500000	-1211	-11293	6846	-7385	-164	-3704	18810	2357	-27	-1163	19499	13411	44	1117	14475	7280	-78	616	-1	-5700	-27	-4418	5156	873	-144	-4862	-484	2988	-267	-1797	-1823	10684	-148	-126	-119	-65	-62	-60	-105	37	-153	17	35	-72	-12	-52	86	-27	1
0.500833	-1039	-11136	6515	-8534	-152	-3201	19519	2348	-39	-406	20282	13140	-517	1723	15691	6343	-86	685	105	-6066	-30	-4290	5549	938	-149	-4737	-198	3412	-264	-1724	-759	10554	-145	-124	-121	-65	-64	-58	-104	39	-149	18	34	-73	-21	-55	82	-27	4
0.501667	-736	-10926	6151	-9723	-153	-2692	20208	2342	-53	365	20984	12750	-923	2366	16891	5132	-93	764	227	-6470	-28	-4124	5907	954	-167	-4570	66	3802	-245	-1658	287	10347	-148	-126	-118	-62	-62	-58	-107	34	-151	19	35	-76	-17	-52	85	-28	0
0.502500	-304	-10657	5759	-10930	-149	-2165	20824	2323	-46	1139	21633	12245	-1029	3038	18060	3643	-82	854	362	-6920	-23	-3906	6229	925	-156	-4330	306	4157	-222	-1546	1292	10058	-148	-124	-119	-63	-63	-58	-109	37	-151	20	35	-73	-22	-56	79	-30	0
0.503333	91	-10324	5335	-12152	-144	-1631	21363	2351	-33	1910	22198	11621	-971	3738	19188	1887	-87	958	505	-7395	-21	-3645	6504	866	-146	-4061	520	4470	-213	-1438	2259	9698	-150	-126	-120	-66	-63	-63	-110	36	-152	17	33	-74	-24	-58	84	-29	0
0.504167	1454	-9911	4881	-13362	-158	-1089	21826	2380	-52	2664	22666	10877	-1065	4480	20265	-146	-101	1074	663	-7884	-45	-3333	6740	767	-155	-3721	710	4741	-220	-1275	3165	9262	-146	-127	-121	-67	-63	-59	-108	38	-150	15	34	-78	-21	-58	79	-32	0
0.505000	2585	-9421	4407	-14549	-182	-516	22185	2430	-94	3398	23019	10007	-690	5263	21289	-2412	-94	1206	835	-8378	-41	-2974	6923	639	-156	-3326	873	4959	-224	-1067	4013	8767	-145	-129	-121	-68	-64	-61	-108	24	-149	11	32	-78	-17	-58	80	-30	1
0.505833	2281	-8840	3914	-15692	-197	58	22451	2504	-171	4114	23249	9006	449	6075	22238	-4876	-107	1350	1034	-8860	-18	-2575	7057	487	-133	-2875	1016	5126	-224	-815	4778	8205	-128	-129	-121	-66	-62	-62	-109	36	-151	17	33	-77	-22	-60	79	-31	1
0.506667	2171	-8179	3400	-16777	-208	653	22608	2603	-366	4799	23330	7876	1441	6913	23105	-7494	-111	1513	1258	-9342	-32	-2141	7139	311	-142	-2376	1131	5240	-211	-509	5461	7594	-149	-129	-124	-70	-67	-63	-112	36	-136	16	28	-77	-25	-60	77	-30	-1
0.507500	2024	-7430	2875	-17785	-201	1263	22652	2732	-545	5451	23260	6630	2160	7774	23869	-10231	-91	1693	1490	-9777	-29	-1670	7176	116	-186	-1831	1224	5298	-196	-164	6051	6941	-149	-129	-126	-66	-67	-57	-108	39	-152	16	30	-78	-24	-57	78	-29	0
0.508333	2319	-6591	2343	-18711	-203	1889	22580	2889	-532	6069	23028	5265	2554	8656	24527	-13019	-74	1890	1752	-10184	-32	-1182	7156	-92	-205	-1250	1293	5304	-187	224	6544	6241	-147	-127	-121	-73	-63	-60	-79	39	-147	18	34	-76	-18	-57	79	-32	-1
0.509167	6725	-5679	1801	-19525	-206	2518	22392	3074	-242	6646	22625	3781	2138	9515	25054	-15842	-79	2106	2028	-10555	-46	-682	7092	-318	-201	-649	1332	5248	-183	646	6936	5499	-145	-127	-127	-67	-63	-59	-107	37	-150	16	28	-78	-19	-60	80	-30	0
0.510000	10944	-4700	1265	-20234	-234	3138	22073	3279	9	7175	22047	2185	1238	10366	25443	-18608	-85	2335	2319	-10892	-58	-182	6978	-549	-194	-22	1361	5135	-187	1094	7229	4721	-151	-129	-124	-69	-65	-63	-100	37	-150	12	30	-69	-25	-60	79	-31	-1
0.510833	8535	-3666	742	-20810	-246	3757	21658	3498	92	7669	21285	470	567	11171	25679	-21259	-73	2588	2621	-11171	-55	317	6826	-788	-200	623	1368	4970	-170	1558	7397	3916	-147	-128	-122	-60	-62	-59	-107	39	-151	16	34	-76	-24	-62	78	-33	0
0.511667	6296	-2597	241	-21253	-222	4348	21111	3731	368	8110	20385	-1324	264	11905	25746	-23749	-68	2858	2922	-11416	-61	804	6630	-1025	-220	1279	1360	4759	-158	2031	7514	3081	-147	-127	-120	-65	-66	-60	-109	41	-151	18	35	-75	-24	-56	73	-28	-1
0.512500	4654	-1507	-257	-21557	-200	4913	20470	3969	702	8500	19325	-3196	-215	12546	25634	-26032	-68	3145	3215	-11623	-72	1280	6403	-1274	-219	1931	1336	4498	-168	2493	7514	2220	-149	-122	-126	-63	-63	-57	-107	43	-153	17	32	-75	-23	-61	79	-28	-1
0.513333	2656	-408	-685	-21722	-172	5425	19729	4196	600	8853	18100	-5128	-246	13059	25333	-28064	-61	3450	3491	-11799	-59	1726	6140	-1516	-225	2575	1298	4195	-167	2939	7430	1333	-150	-128	-120	-69	-61	-61	-107	40	-150	19	35	-73	-1	-58	84	-29	1
0.514167	1395	676	-1091	-21739	-142	5877	18909	4403	375	9110	16765	-7112	710	13419	24834	-29832	-91	3776	3756	-11954	-53	2148	5856	-1752	-233	3210	1251	3851	-149	3351	7259	420	-153	-127	-121	-64	-60	-59	-107	39	-150	18	34	-74	-19	-58	80	-29	1
0.515000	192	1723	-1447	-21619	-121	6250	18011	4576	366	9317	15322	-9136	2095	13611	24139	-31289	-99	4117	3984	-12099	-77	2535	5530	-1985	-230	3825	1200	3471	-138	3721	7027	-513	-150	-129	-122	-79	-70	-64	-109	37	-153	16	30	-64	-28	-57	79	-32	-5
0.515833	-753	2711	-1753	-21366	-90	6552	17059	4708	298	9460	13786	-11207	2819	13596	23256	-32106	-57	4472	4178	-12237	-70	2899	5205	-2206	-238	4418	1153	3061	-161	4046	6730	-1456	-149	-128	-120	-68	-66	-65	-104	39	-152	19	30	-79	-23	-58	81	-31	-3
0.516667	-1461	3633	-1994	-20987	-51	6725	16061	4786	207	9538	12192	-13225	2704	13381	22207	-32459	-48	4844	4325	-12382	-59	3231	4845	-2420	-267	4988	1106	2626	-162	4308	6393	-2415	-151	-130	-122	-69	-65	-63	-110	41	-152	21	29	-78	-28	-57	82	-30	-5
0.517500	-2009	4468	-2176	-20482	-30	6812	15028	4788	160	9542	10561	-15236	2865	12950	20990	-32605	-64	5229	4425	-12547	-79	3546	4470	-2623	-285	5521	1076	2166	-145	4487	6017	-3384	-152	-127	-122	-69	-65	-60	-109	38	-152	17	33	-77	-23	-59	73	-33	0
0.518333	-2395	5221	-2287	-19893	-16	6790	13978	4707	135	9475	8923	-17202	2640	12309	19644	-32693	-76	5631	4470	-12741	-82	3835	4073	-2815	-258	6016	1062	1691	-151	4614	5621	-4370	-148	-128	-124	-66	-69	-59	-111	38	-153	17	32	-73	-18	-59	79	-32	0
0.519167	-2728	5875	-2335	-19214	-16	6668	12931	4525	93	9333	7298	-19100	1836	11462	18181	-32707	-82	6044	4466	-12969	-76	4108	3672	-2991	-247	6472	1074	1200	-160	4651	5221	-5351	-148	-128	-124	-66	-65	-58	-105	41	-154	19	33	-75	-24	-57	82	-29	-5
0.520000	-2990	6429	-2312	-18476	-18	6439	11904	4246	37	9121	5719	-20914	994	10426	16646	-32737	-79	6462	4404	-13244	-83	4373	3251	-3156	-256	6877	1115	700	-141	4614	4820	-6359	-147	-127	-120	-65	-63	-59	-104	39	-151	20	35	-72	-19	-56	82	-28	1
0.520833	-3148	6875	-2229	-17696	-26	6118	10895	3843	0	8846	4175	-22630	-264	9220	15055	-32728	-68	6888	4289	-13569	-104	4625	2820	-3312	-246	7232	1192	188	-120	4488	4428	-7360	-148	-125	-108	-64	-62	-57	-107	41	-153	20	34	-75	-24	-58	80	-29	-1
0.521667	-3218	7239	-2089	-16893	-22	5714	9915	3319	-7	8499	2707	-24228	-1399	7894	13462	-32677	-63	7316	4095	-13948	-113	4870	2372	-3451	-266	7535	1311	-328	-84	4293	4071	-8355	-147	-124	-119	-53	-64	-61	-107	38	-150	20	35	-75	-24	-56	85	-27	0
0.522500	-3369	7508	-1893	-16086	-24	5244	8974	2664	12	8101	1324	-25723	-2526	6482	11901	-32221	-68	7744	3916	-14382	-118	5122	1918	-3584	-265	7778	1460	-852	-75	4023	3745	-9350	-147	-128	-122	-73	-61	-59	-107	40	-148	16	34	-77	-22	-55	78	-30	3
0.523333	-3552	7689	-1648	-15299	-42	4712	8083	1888	-10	7658	50	-27073	-3893	5032	10419	-31521	-92	8169	3668	-14876	-133	5367	1462	-3698	-229	7957	1687	-1367	-79	3695	3473	-10331	-151	-132	-125	-73	-65	-63	-107	38	-152	11	32	-80	-25	-60	81	-31	-7
0.524167	-3642	7805	-1354	-14555	-32	4152	7255	994	1	7186	-1108	-28270	-4341	3592	9041	-30667	-87	8595	3392	-15415	-113	5617	1014	-3791	-210	8080	1955	-1872	-72	3326	3257	-11294	-152	-129	-125	-67	-65	-60	-108	38	-152	15	32	-79	-25	-58	78	-29	0
0.525000	-3705	7870	-1025	-13864	-25	3583	6484	-7	55	6700	-2135	-29317	-4149	2192	7811	-29719	-70	9011	3101	-16007	-108	5866	581	-3862	-179	8142	2278	-2370	-50	2906	3113	-12235	-147	-129	-122	-68	-63	-63	-111	37	-151	17	34	-76	-23	-59	81	-31	-4
0.525833	-3796	7887	-663	-13251	-46	3018	5781	-1108	58	6207	-3043	-30223	-4199	942	6763	-28730	-77	9412	2799	-16626	-100	6116	171	-3905	-161	8145	2655	-2855	-18	2468	3042	-13137	-149	-127	-122	-66	-65	-62	-111	38	-149	15	34	-76	-22	-59	77	-28	0
0.526667	-3990	7875	-279	-12732	-64	2474	5138	-2296	43	5721	-3818	-30987	-3883	-164	5924	-27718	-68	9799	2496	-17278	-122	6356	-207	-3920	-179	8086	3085	-3319	-10	2022	3051	-14001	-149	-130	-121	-67	-63	-60	-108	32	-149	20	35	-74	-21	-56	79	-30	4
0.527500	-5046	7845	120	-12311	-51	1963	4551	-3543	3	5257	-4461	-31616	-3234	-1075	5306	-26715	-63	10169	2206	-17951	-152	6590	-545	-3900	-180	7972	3551	-3762	0	1580	3135	-14816	-147	-127	-118	-65	-64	-57	-104	40	-151	20	38	-76	-22	-57	80	-35	0
0.528333	-6252	7815	529	-11999	-51	1499	4028	-4891	23	4828	-4979	-32116	-1977	-1757	4920	-25731	-34	10517	1929	-18633	-163	6807	-830	-3841	-203	7803	4066	-4180	5	1164	3307	-15575	-145	-125	-116	-63	-58	-56	-102	29	-146	22	40	-73	-16	-52	86	-28	4
0.529167	-5799	7789	941	-11804	-50	1087	3576	-6244	58	4433	-5370	-32491	11	-2204	4752	-24786	-56	10843	1679	-19324	-150	7006	-1051	-3746	-201	7591	4596	-4571	-23	775	3540	-16286	-146	-127	-118	-65	-62	-59	-103	42	-148	22	34	-76	-25	-55	81	-27	0
0.530000	-5405	7775	1345	-11730	-41	724	3143	-7628	46	4080	-5648	-32644	1559	-2406	4796	-23884	-52	11135	1456	-19986	-158	7181	-1205	-3609	-191	7341	5142	-4937	-31	420	3857	-16928	-150	-130	-121	-67	-64	-61	-107	50	-154	18	35	-76	-26	-56	80	-30	-6
0.530833	-5944	7784	1740	-11771	-25	421	2778	-9013	84	3763	-5816	-32724	2251	-2372	5028	-23038	-40	11406	1280	-20620	-122	7331	-1275	-3425	-224	7057	5699	-5271	-47	122	4235	-17505	-149	-128	-120	-67	-65	-58	-104	38	-150	19	37	-75	-24	-58	78	-32	0
0.531667	-10519	7826	2125	-11929	-41	156	2447	-10399	90	3489	-5878	-32738	2861	-2115	5414	-22256	-52	11642	1140	-21218	-90	7463	-1270	-3196	-230	6753	6234	-5581	-62	-116	4668	-18008	-150	-129	-130	-68	-65	-62	-111	34	-153	18	33	-76	-27	-62	79	-29	-1
0.532500	-15757	7896	2498	-12193	-24	-72	2158	-11768	28	3245	-5847	-32763	3576	-1676	5911	-21533	-76	11851	1044	-21762	-92	7538	-1170	-2920	-212	6434	6740	-5862	-72	-288	5142	-18457	-148	-126	-119	-66	-64	-58	-105	38	-152	20	34	-75	-21	-60	79	-29	2
0.533333	-13342	8004	2835	-12561	9	-271	1905	-13134	-47	3007	-5725	-32759	4264	-1081	6483	-20872	-84	12031	994	-22253	-87	7601	-982	-2597	-207	6115	7201	-6116	-93	-396	5644	-18799	-168	-127	-119	-63	-65	-61	-105	38	-153	20	33	-75	-22	-57	80	-27	0
0.534167	-10926	8149	3157	-13015	19	-455	1682	-14398	-119	2782	-5532	-32766	4860	-373	7068	-20268	-60	12178	997	-22674	-58	7634	-706	-2219	-210	5794	7600	-6350	-132	-454	6160	-19091	-145	-125	-117	-63	-63	-60	-102	40	-151	22	38	-87	-26	-61	81	-27	-1
0.535000	-10230	8320	3453	-13553	7	-648	1486	-15640	-193	2551	-5278	-32761	4950	394	7630	-19726	-61	12291	1016	-23023	-62	7633	-359	-1844	-193	5484	7923	-6567	-151	-434	6681	-19317	-148	-127	-118	-60	-64	-60	-108	41	-151	20	34	-76	-45	-57	82	-27	-1
0.535833	-8688	8520	3714	-14154	-9	-853	1316	-16834	-266	2295	-4978	-32767	5036	1172	8096	-19248	-93	12376	1080	-23297	-57	7615	55	-1426	-185	5188	8164	-6772	-174	-377	7178	-19479	-148	-127	-119	-63	-34	-59	-107	40	-153	21	34	-72	-24	-58	80	-28	0
0.536667	-7767	8752	3947	-14813	-24	-1076	1163	-17978	-320	2011	-4637	-32760	5005	1915	8439	-18830	-96	12433	1178	-23497	-78	7573	528	-985	-197	4910	8310	-6967	-253	-273	7648	-19594	-153	-126	-120	-66	-66	-59	-107	40	-155	21	35	-74	-25	-55	82	-29	-1
0.537500	-6758	9003	4145	-15515	-17	-1334	1032	-19067	-348	1681	-4271	-32767	4393	2582	8595	-18464	-69	12463	1297	-23618	-98	7520	1043	-537	-202	4661	8368	-7159	-282	-147	8070	-19662	-148	-126	-118	-63	-62	-58	-104	38	-154	20	36	-75	-19	-58	80	-24	-3
0.538333	-5354	9276	4310	-16265	-11	-1623	915	-20101	-337	1305	-3891	-32761	3520	3143	8541	-18163	-61	12472	1444	-23671	-88	7458	1582	-88	-217	4435	8323	-7351	-291	0	8433	-19695	-148	-127	-118	-64	-66	-59	-108	40	-150	20	35	-75	-25	-57	82	-28	-3
0.539167	-4069	9571	4443	-17023	-3	-1947	821	-21075	-329	881	-3512	-32765	2683	3568	8237	-17913	-55	12462	1602	-23653	-72	7381	2124	345	-201	4238	8188	-7550	-305	149	8742	-19699	-149	-124	-116	-63	-63	-57	-104	41	-150	24	34	-74	-34	-56	82	-25	1
0.540000	-2614	9882	4541	-17802	-4	-2296	747	-22000	-282	405	-3134	-32761	1705	3844	7667	-17723	-28	12436	1769	-23587	-76	7327	2653	761	-198	4065	7965	-7754	-327	290	8962	-19696	-149	-121	-119	-63	-67	-59	-105	40	-153	25	36	-75	-23	-55	82	-27	0
0.540833	-1232	10190	4600	-18583	-13	-2673	685	-22876	-292	-124	-2788	-32767	775	3978	6815	-17596	-23	12396	1946	-23465	-101	7270	3154	1142	-196	3916	7667	-7969	-337	407	9113	-19680	-168	-124	-117	-62	-62	-57	-102	41	-151	21	36	-73	-21	-51	84	-28	0
0.541667	-227	10536	4633	-19363	-11	-3059	648	-23702	-327	-693	-2461	-32745	-60	3948	5697	-17525	-27	12351	2129	-23305	-134	7214	3606	1483	-188	3788	7304	-8195	-319	493	9178	-19673	-146	-124	-116	-83	-62	-59	-100	40	-148	23	39	-73	-21	-52	112	-25	0
0.542500	554	10883	4631	-20133	12	-3461	628	-24473	-248	-1302	-2179	-32669	-1253	3770	4312	-17516	-35	12296	2296	-23112	-149	7167	4001	1766	-189	3676	6895	-8441	-327	530	9163	-19691	-148	-126	-116	-63	-64	-57	-102	40	-150	22	38	-75	-24	-55	88	-26	0
0.543333	1102	11237	4593	-20901	17	-3866	628	-25205	-217	-1942	-1942	-32540	-2223	3456	2693	-17571	-51	12239	2465	-22907	-171	7129	4319	1999	-162	3577	6451	-8686	-334	523	9067	-19705	-149	-137	-121	-62	-65	-58	-103	39	-152	22	38	-74	-23	-55	87	-25	-4
0.544167	1686	11638	4529	-21645	40	-4264	649	-25875	-182	-2607	-1764	-32353	-2874	3035	856	-17678	-43	12187	2625	-22686	-178	7094	4562	2165	-160	3481	5994	-8944	-298	455	8898	-19763	-151	-127	-118	-63	-64	-58	-103	42	-152	20	36	-77	-24	-53	85	-27	-3
0.545000	2130	11982	4437	-22362	71	-4649	714	-26485	-144	-3296	-1640	-32049	-3298	2515	-1167	-17847	-32	12135	2778	-22469	-165	7057	4718	2260	-163	3388	5538	-9216	-267	327	8663	-19855	-148	-127	-120	-64	-63	-59	-105	40	-150	21	32	-75	-18	-52	84	-26	0
0.545833	2472	12370	4328	-23047	50	-5024	757	-27035	-131	-3993	-1583	-31633	-3524	1922	-3314	-18061	-43	12097	2915	-22253	-199	7019	4789	2289	-151	3290	5099	-9488	-253	130	8370	-19980	-148	-112	-116	-65	-64	-59	-107	40	-150	20	37	-77	-19	-53	85	-26	-4
0.546667	2869	12763	4195	-23702	27	-5385	836	-27518	-91	-4709	-1597	-31061	-3713	1281	-5537	-18326	-60	12063	3039	-22053	-249	6967	4777	2239	-154	3178	4691	-9757	-233	-117	8036	-20145	-149	-125	-117	-66	-64	-58	-104	38	-151	21	37	-74	-21	-52	86	-30	-1
0.547500	3140	13172	4050	-24284	34	-5737	929	-27939	-38	-5432	-1683	-30316	-3475	609	-7796	-18623	-47	12044	3152	-21874	-239	6900	4691	2114	-119	3055	4334	-10022	-206	-428	7663	-20349	-149	-122	-118	-65	-60	-55	-100	43	-151	21	36	-73	-22	-53	82	-26	9
0.548333	3289	13583	3891	-24903	50	-6086	1015	-28284	-22	-6164	-1846	-29372	-3075	-75	-10052	-18946	-51	12034	3251	-21721	-215	6802	4536	1922	-104	2906	4031	-10275	-183	-799	7281	-20588	-149	-127	-119	-68	-66	-61	-119	39	-150	20	36	-79	-25	-51	85	-28	0
0.549167	3504	14022	3721	-25446	47	-6425	1096	-28562	-60	-6901	-2090	-28222	-2736	-764	-12257	-19281	-45	12040	3320	-21597	-218	6676	4330	1676	-81	2730	3790	-10515	-180	-1213	6883	-20863	-150	-128	-120	-67	-67	-60	-105	37	-152	17	34	-79	-24	-68	82	-29	0
0.550000	3591	14428	3553	-25942	37	-6767	1136	-28776	-49	-7638	-2409	-26844	-2014	-1451	-14371	-19608	-36	12051	3412	-21500	-230	6506	4084	1326	-65	2524	3624	-10735	-182	-1676	6497	-21172	-150	-128	-112	-69	-66	-62	-107	35	-158	17	33	-78	-23	-56	78	-31	0
0.550833	3661	14852	3386	-26384	34	-7113	1144	-28928	-16	-8378	-2817	-25248	-1364	-2130	-16343	-19898	-49	12076	3481	-21432	-224	6300	3819	939	-92	2282	3538	-10931	-223	-2177	6136	-21492	-156	-128	-122	-69	-64	-62	-104	38	-154	17	32	-78	-26	-56	84	-31	-3
0.551667	3566	15272	3222	-26783	15	-7468	1062	-29044	6	-9118	-3314	-23453	-1121	-2801	-18154	-20138	-55	12106	3547	-21395	-253	6041	3544	490	-86	1997	3532	-11097	-246	-2704	5815	-21831	-152	-128	-118	-66	-82	-61	-103	37	-155	18	34	-78	-23	-56	84	-30	-5
0.552500	3239	15680	3094	-27126	4	-7836	876	-29109	12	-9850	-3900	-21498	-830	-3477	-19776	-20297	-53	12146	3590	-21383	-262	5731	3279	-19	-108	1677	3604	-11242	-251	-3262	5564	-22181	-148	-127	-124	-66	-62	-58	-108	40	-151	16	32	-80	-25	-56	81	-29	0
0.553333	3272	16077	2924	-27422	-8	-8217	552	-29170	8	-10563	-4571	-19403	-576	-4158	-21193	-20351	-57	12187	3638	-21402	-252	5377	3040	-557	-142	1305	3754	-11345	-253	-3850	5339	-22527	-149	-127	-121	-68	-65	-63	-104	42	-150	17	34	-79	-26	-57	85	-29	-1
0.554167	3572	16455	2795	-27665	-32	-8604	74	-29207	22	-11254	-5335	-17233	-584	-4850	-22399	-20284	-68	12229	3682	-21444	-250	4977	2837	-1138	-128	896	3979	-11427	-235	-4426	5212	-22866	-149	-128	-124	-68	-63	-60	-105	40	-150	17	33	-80	-23	-55	85	-29	-1
0.555000	3635	16802	2677	-27859	-41	-8991	-580	-29260	4	-11914	-6188	-15015	-723	-5567	-23393	-20057	-70	12261	3727	-21517	-274	4536	2692	-1758	-112	437	4275	-11474	-236	-5024	5172	-23194	-150	-128	-119	-65	-61	-59	-103	36	-153	18	35	-75	-23	-55	82	-33	-1
0.555833	3519	17122	2575	-27991	-51	-9371	-1429	-29331	-39	-12528	-7140	-12815	-990	-6302	-24173	-19655	-60	12291	3773	-21606	-283	4059	2603	-2405	-102	-61	4635	-11496	-215	-5630	5226	-23491	-150	-132	-125	-70	-64	-64	-104	38	-152	16	34	-77	-26	-57	82	-32	0
0.556667	3421	17397	2485	-28107	-67	-9729	-2480	-29426	-27	-13082	-8175	-10699	-1229	-7065	-24747	-19049	-62	12313	3812	-21721	-256	3555	2593	-3088	-116	-600	5059	-11488	-185	-6234	5385	-23765	-153	-132	-128	-73	-66	-64	-109	34	-153	12	30	-82	-24	-62	79	-34	-4
0.557500	3287	17629	2407	-28173	-88	-10048	-3742	-29551	-51	-13567	-9298	-8729	-1505	-7826	-25122	-18218	-69	12330	3852	-21845	-260	3044	2660	-3784	-152	-1163	5519	-11459	-156	-6826	5664	-24000	-152	-133	-125	-69	-65	-62	-109	39	-155	17	29	-77	-26	-59	84	-29	-6
0.558333	3057	17819	2340	-28199	-121	-10313	-5188	-29700	-122	-13959	-10493	-6953	-1446	-8588	-25317	-17139	-53	12334	3892	-21988	-336	2533	2819	-4497	-141	-1747	6101	-11410	-114	-7414	6063	-24202	-155	-130	-124	-70	-67	-63	-107	36	-160	18	29	-79	-25	-60	82	-35	-4
0.559167	2452	17964	2281	-28193	-139	-10498	-6805	-29890	-108	-14250	-11757	-5432	-1153	-9334	-25354	-15802	-41	12336	3932	-22145	-376	2036	3067	-5224	-137	-2337	6707	-11354	-128	-7988	6587	-24363	-149	-127	-124	-66	-64	-62	-108	39	-153	17	33	-77	-26	-59	86	-30	-7
0.560000	1668	18042	2224	-28164	-143	-10597	-8568	-30111	-96	-14423	-13079	-4194	-1579	-10056	-25241	-14186	-50	12326	3964	-22309	-379	1565	3410	-5958	-154	-2932	7371	-11276	-138	-8548	7252	-24483	-148	-130	-114	-66	-62	-51	-103	40	-150	19	35	-69	-19	-55	86	-30	-1
0.560833	1711	18074	2169	-28117	-146	-10589	-10446	-30289	-185	-14477	-14469	-3279	-1952	-10711	-25012	-12325	-52	12315	3995	-22486	-362	1128	3845	-6701	-156	-3515	8089	-11204	-114	-9083	8036	-24564	-142	-128	-119	-67	-59	-59	-103	38	-151	19	33	-77	-34	-56	87	-29	1
0.561667	1920	18050	2099	-28058	-155	-10467	-12402	-30485	-232	-14392	-15892	-2703	-1899	-11297	-24691	-10207	-51	12306	4016	-22669	-348	739	4375	-7457	-183	-4075	8869	-11137	-124	-9589	8946	-24601	-136	-130	-122	-66	-58	-61	-104	41	-151	26	36	-75	-22	-57	85	-28	1
0.562500	1674	17976	2026	-27991	-165	-10229	-14395	-30640	-250	-14181	-17347	-2472	-1838	-11788	-24306	-7856	-49	12271	4037	-22835	-311	395	5001	-8210	-193	-4600	9698	-11076	-165	-10065	9974	-24600	-148	-127	-119	-68	-62	-60	-103	41	-153	18	33	-77	-22	-57	96	-27	0
0.563333	1175	17847	1934	-27920	-166	-9867	-16378	-30738	-252	-13825	-18803	-2599	-1562	-12169	-23891	-5314	-62	12246	4059	-23058	-299	104	5721	-8963	-199	-5071	10588	-11046	-174	-10497	11115	-24555	-155	-131	-122	-65	-61	-58	-104	39	-152	18	36	-76	-23	-56	82	-29	-6
0.564167	1110	17671	1823	-27857	-147	-9402	-18304	-30750	-197	-13340	-20266	-2973	-1026	-12430	-23474	-2590	-58	12192	4087	-23262	-256	-141	6535	-9706	-218	-5484	11528	-11021	-178	-10882	12364	-24467	-149	-129	-125	-66	-63	-61	-109	42	-151	17	32	-76	-22	-56	67	-30	0
0.565000	1387	17449	1694	-27796	-152	-8848	-20131	-30646	-212	-12726	-21704	-3642	-642	-12579	-23088	243	-57	12183	4136	-23470	-172	-344	7438	-10444	-205	-5818	12532	-11041	-202	-11217	13704	-24336	-152	-131	-125	-67	-64	-41	-109	38	-150	16	33	-79	-22	-56	79	-34	-4
0.565833	1451	17193	1540	-27744	-161	-8229	-21825	-30403	-220	-11989	-23110	-4533	-546	-12562	-22773	3129	-74	12151	4207	-23684	-116	-510	8437	-11161	-210	-6072	13605	-11089	-205	-11482	15128	-24156	-143	-129	-127	-66	-63	-57	-108	39	-151	13	30	-76	-22	-56	81	-30	-1
0.566667	1673	16899	1365	-27696	-148	-7563	-23354	-29997	-204	-11139	-24476	-5571	-437	-12436	-22554	5988	-76	12114	4318	-23891	-76	-661	9530	-11865	-221	-6231	14735	-11169	-241	-11677	16610	-23934	-149	-131	-126	-59	-63	-57	-110	41	-150	17	33	-74	-16	-56	79	-32	-1
0.567500	1931	16587	1166	-27655	-146	-6881	-24706	-29401	-120	-10205	-25742	-6707	-268	-12196	-22460	8754	-57	12073	4481	-24106	-39	-808	10712	-12535	-216	-6298	15916	-11296	-259	-11794	18134	-23653	-145	-126	-120	-63	-59	-59	-107	40	-149	17	35	-75	-23	-55	85	-28	2
0.568333	2433	16257	929	-27625	-156	-6219	-25852	-28594	-50	-9197	-26936	-7864	-313	-11861	-22510	11367	-59	12014	4704	-24329	7	-972	11972	-13207	-208	-6267	17142	-11465	-269	-11826	19679	-23321	-144	-126	-124	-67	-61	-57	-107	40	-148	18	32	-75	-18	-53	82	-28	0
0.569167	6295	15881	663	-27607	-146	-5596	-26795	-27606	-125	-8150	-28028	-8994	-341	-11453	-22720	13779	-64	11951	4998	-24547	95	-1172	13297	-13845	-224	-6152	18373	-11704	-317	-11770	21229	-22925	-146	-127	-119	-65	-60	-61	-108	38	-149	16	13	-78	-19	-55	85	-30	1
0.570000	13040	15506	369	-27589	-130	-5036	-27537	-26406	-145	-7078	-28998	-10015	-189	-10980	-23092	15909	-85	11871	5394	-24764	173	-1422	14670	-14457	-241	-5946	19661	-12002	-340	-11618	22761	-22465	-151	-130	-125	-68	-64	-61	-111	37	-148	16	33	-75	-23	-60	77	-31	-1
0.570833	11511	15131	52	-27568	-131	-4547	-28078	-25016	-112	-6012	-29838	-10886	-40	-10470	-23611	17722	-82	11787	5889	-24973	231	-1740	16075	-15041	-239	-5668	20951	-12372	-337	-11365	24254	-21921	-150	-127	-125	-64	-65	-59	-107	36	-151	15	33	-78	-11	-56	80	-27	0
0.571667	8066	14751	-301	-27545	-137	-4135	-28440	-23441	-101	-4972	-30527	-11549	-145	-9947	-24256	19154	-57	11694	6495	-25171	282	-2140	17502	-15603	-230	-5331	22167	-12816	-309	-11014	25669	-21300	-147	-128	-120	-69	-60	-59	-105	38	-149	17	33	-80	-18	-57	79	-29	0
0.572500	7894	14380	-682	-27513	-124	-3791	-28648	-21721	-141	-4002	-31063	-11966	-191	-9427	-24994	20174	-62	11585	7229	-25357	332	-2637	18913	-16151	-255	-4964	23341	-13350	-306	-10569	27013	-20588	-149	-126	-121	-66	-61	-60	-107	37	-153	16	33	-78	-19	-55	82	-23	0
0.573333	6617	14008	-1101	-27473	-94	-3508	-28723	-19886	-163	-3116	-31424	-12115	-149	-8930	-25813	20764	-70	11469	8098	-25527	347	-3236	20281	-16689	-246	-4573	24432	-13978	-322	-10031	28224	-19786	-151	-130	-125	-69	-67	-61	-107	35	-156	15	32	-79	-26	-57	79	-29	-4
0.574167	5778	13657	-1549	-27410	-92	-3272	-28698	-17978	-85	-2343	-31617	-11985	-544	-8455	-26606	20915	-75	11375	9105	-25668	330	-3929	21584	-17211	-266	-4195	25401	-14702	-302	-9403	29319	-18882	-149	-127	-124	-62	-62	-60	-105	39	-152	13	30	-74	-3	-53	80	-28	-1
0.575000	4986	13320	-2001	-27319	-87	-3052	-28589	-16019	-125	-1697	-31631	-11568	-1046	-8025	-27388	20621	-70	11226	10234	-25779	367	-4721	22766	-17735	-252	-3856	26229	-15530	-282	-8712	30265	-17894	-149	-126	-121	-67	-62	-53	-103	37	-151	16	36	-74	-22	-55	81	-30	-3
0.575833	3604	13006	-2516	-27204	-74	-2828	-28436	-14086	-171	-1196	-31472	-10884	-1230	-7626	-28096	19907	-72	11105	11469	-25863	384	-5595	23811	-18275	-233	-3582	26876	-16469	-285	-7957	31039	-16848	-148	-125	-120	-63	-63	-60	-110	39	-154	15	33	-76	-23	-55	79	-29	-3
0.576667	2560	12716	-3023	-27073	-81	-2580	-28255	-12178	-151	-839	-31144	-9962	-1319	-7278	-28682	18805	-62	10978	12796	-25907	303	-6542	24689	-18831	-255	-3410	27322	-17503	-291	-7178	31638	-15722	-152	-132	-122	-41	-62	-59	-103	38	-151	15	33	-78	-23	-53	86	-27	-1
0.577500	2204	12459	-3527	-26915	-101	-2282	-28066	-10352	-172	-635	-30657	-8840	-1396	-6966	-29118	17360	-46	10838	14180	-25919	219	-7539	25371	-19417	-235	-3371	27552	-18624	-297	-6402	32045	-14581	-151	-125	-119	-66	-61	-59	-102	39	-152	12	35	-77	-19	-53	84	-31	0
0.578333	1683	12227	-4023	-26729	-95	-1922	-27883	-8641	-172	-575	-30057	-7569	-1430	-6683	-29375	15626	-64	10735	15603	-25889	247	-8558	25823	-20038	-225	-3493	27532	-19824	-292	-5654	32247	-13443	-154	-130	-122	-63	-63	-58	-103	40	-153	18	38	-74	-22	-52	82	-25	0
0.579167	-241	12031	-4484	-26520	-86	-1488	-27724	-7070	-124	-644	-29297	-6190	-1337	-6421	-29436	13642	-46	10615	17016	-25820	263	-9573	26029	-20720	-225	-3808	27273	-21085	-269	-4967	32229	-12334	-150	-126	-116	-61	-66	-56	-101	47	-153	17	37	-68	-24	-49	86	-24	-3
0.580000	-6925	11869	-4901	-26292	-91	-981	-27588	-5656	-80	-814	-28467	-4747	-1145	-6172	-29286	11484	-53	10491	18370	-25713	210	-10530	25979	-21421	-198	-4328	26758	-22397	-275	-4363	31986	-11307	-149	-115	-115	-62	-58	-56	-101	45	-149	21	43	-68	-18	-53	86	-24	-1
0.580833	-14078	11719	-5257	-26051	-96	-412	-27479	-4415	-77	-1077	-27580	-3339	-858	-5919	-28945	9217	-73	10359	19627	-25579	163	-11431	25662	-22194	-213	-5091	25992	-23736	-273	-3876	31507	-10400	-148	-124	-118	-62	-63	-56	-98	43	-154	17	38	-69	-17	-51	88	-25	0
0.581667	-11890	11652	-5534	-25808	-100	215	-27374	-3342	-90	-1393	-26660	-1987	-595	-5659	-28419	6901	-74	10215	20745	-25417	164	-12238	25056	-23033	-199	-6086	24993	-25073	-249	-3583	30800	-9653	-149	-131	-122	-66	-64	-59	-100	42	-155	13	35	-74	-22	-53	84	-27	0
0.582500	-9781	11598	-5724	-25567	-96	879	-27314	-2452	-95	-1743	-25761	-751	-147	-5381	-27733	4590	-73	10059	21692	-25229	161	-12932	24199	-23925	-171	-7316	23792	-26394	-224	-3442	29833	-9087	-151	-126	-119	-65	-62	-58	-101	37	-151	18	36	-74	-21	-53	82	-49	0
0.583333	-9534	11589	-5815	-25323	-84	1561	-27232	-1728	-61	-2070	-24893	328	189	-5071	-26926	2340	-68	9885	22440	-25029	124	-13497	23097	-24862	-171	-8753	22407	-27629	-233	-3492	28641	-8742	-152	-126	-121	-64	-64	-52	-108	40	-151	19	36	-73	-21	-58	85	-28	-1
0.584167	-8003	11614	-5811	-25102	-65	2226	-27116	-1163	-30	-2361	-24098	1210	107	-4737	-26027	182	-80	9679	22962	-24829	90	-13925	21776	-25836	-190	-10383	20881	-28795	-258	-3744	27223	-8622	-152	-128	-119	-67	-63	-59	-111	41	-153	17	32	-73	-22	-58	84	-27	-1
0.585000	-7473	11682	-5715	-24902	-67	2849	-26956	-749	1	-2584	-23392	1872	64	-4339	-25093	-1835	-99	9449	23249	-24632	88	-14216	20272	-26823	-200	-12159	19242	-29869	-239	-4201	25604	-8750	-158	-128	-126	-64	-65	-59	-105	91	-154	16	34	-76	-25	-57	84	-30	-5
0.585833	-7250	11790	-5567	-24724	-74	3413	-26729	-463	37	-2711	-22791	2297	222	-3906	-24167	-3668	-92	9178	23301	-24449	45	-14383	18612	-27819	-212	-14066	17536	-30824	-237	-4854	23809	-9110	-153	-128	-120	-65	-62	-56	-104	37	-154	15	34	-75	-21	-56	59	-30	0
0.586667	-6981	11932	-5311	-24583	-69	3887	-26408	-284	30	-2748	-22305	2466	252	-3431	-23290	-5324	-87	8869	23119	-24294	1	-14443	16825	-28795	-218	-16022	15818	-31648	-235	-5678	21882	-9707	-150	-132	-121	-64	-63	-58	-101	39	-149	19	35	-76	-19	-57	84	-28	-1
0.587500	-6258	12118	-5045	-24482	-68	4264	-25975	-202	1	-2594	-21947	2390	199	-2915	-22496	-6787	-81	8517	22735	-24169	2	-14417	14973	-29717	-186	-17976	14131	-32243	-204	-6643	19864	-10496	-143	-128	-122	-64	-57	-58	-104	36	-127	17	34	-75	-17	-56	87	-28	3
0.588333	-5388	12337	-4769	-24407	-74	4521	-25399	-191	0	-2329	-21698	2084	273	-2355	-21829	-8079	-56	8123	22153	-24084	45	-14338	13084	-30607	-172	-19874	12513	-32501	-196	-7732	17792	-11460	-147	-130	-120	-81	-62	-58	-103	42	-147	16	35	-74	-17	-57	85	-30	-3
0.589167	-4668	12588	-4522	-24402	-80	4656	-24712	-247	44	-1937	-21559	1562	113	-1764	-21297	-9208	-78	7688	21400	-24042	91	-14241	11212	-31415	-203	-21659	11002	-32595	-174	-8901	15706	-12570	-151	-129	-124	-66	-62	-60	-114	35	-152	15	29	-78	-25	-60	86	-30	-6
0.590000	-3818	12862	-4347	-24433	-96	4668	-23874	-348	23	-1412	-21511	850	-167	-1144	-20915	-10187	-83	7221	20504	-24063	71	-14161	9399	-32116	-206	-23264	9653	-32658	-171	-10098	13675	-13770	-154	-135	-128	-67	-70	-64	-111	24	-153	8	25	-81	-23	-63	77	-34	-7
0.590833	-2881	13159	-4256	-24512	-84	4562	-22896	-489	-25	-775	-21525	-12	-257	-495	-20675	-11025	-62	6749	19504	-24123	54	-14118	7706	-32489	-211	-24642	8483	-32662	-162	-11290	11777	-15007	-151	-130	-125	-66	-66	-64	-110	34	-152	13	16	-80	-27	-63	81	-33	-3
0.591667	-2123	13472	-4317	-24628	-90	4361	-21779	-654	9	-44	-21577	-983	-379	166	-20588	-11755	-58	6264	18405	-24240	40	-14179	6156	-32629	-185	-25748	7538	-32683	-156	-12403	10077	-16242	-154	-132	-127	-33	-62	-62	-111	36	-147	15	28	-78	-22	-60	77	-33	-1
0.592500	-1671	13785	-4545	-24804	-90	4060	-20541	-862	30	738	-21652	-2030	-462	829	-20572	-12392	-75	5805	17263	-24402	-9	-14344	4792	-32702	-174	-26542	6833	-32674	-126	-13406	8620	-17433	-151	-130	-125	-66	-65	-61	-108	33	-155	18	30	-79	-22	-58	79	-33	-3
0.593333	-1176	14094	-4974	-25023	-85	3690	-19209	-1095	-9	1541	-21704	-3109	-426	1482	-20662	-12966	-96	5376	15979	-24615	-13	-14662	3658	-32721	-197	-26979	6383	-32695	-107	-14242	7481	-18532	-151	-131	-124	-68	-62	-56	-108	36	-150	15	29	-78	-22	-60	79	-33	0
0.594167	-789	14382	-5626	-25288	-78	3272	-17812	-1365	-46	2331	-21742	-4185	-542	2118	-20798	-13498	-109	5004	14670	-24858	-4	-15131	2777	-32741	-203	-27072	6198	-32674	-84	-14890	6703	-19515	-151	-132	-124	-67	-62	-60	-108	35	-153	11	29	-78	-21	-58	80	-31	0
0.595000	-459	14640	-6519	-25596	-58	2820	-16378	-1667	-60	3071	-21716	-5247	-517	2724	-20956	-14009	-92	4709	13314	-25132	-24	-15752	2164	-32735	-187	-26805	6273	-32697	-86	-15315	6323	-20350	-150	-131	-122	-66	-63	-58	-107	36	-152	17	33	-77	-19	-57	80	-31	-5
0.595833	108	14862	-7616	-25944	-60	2357	-14946	-2017	-52	3728	-21619	-6206	-339	3288	-21085	-14504	-79	4515	11911	-25426	-29	-16532	1838	-32742	-193	-26195	6605	-32675	-92	-15498	6374	-21004	-148	-128	-120	-66	-65	-60	-109	34	-151	17	32	-77	-25	-58	84	-32	1
0.596667	600	15028	-8944	-26330	-65	1895	-13538	-2419	-58	4271	-21437	-7100	-187	3794	-21157	-15000	-64	4437	10459	-25733	-53	-17451	1804	-32744	-215	-25255	7175	-32690	-87	-15433	6858	-21481	-143	-111	-125	-64	-62	-60	-108	34	-153	15	32	-76	-19	-58	78	-34	-1
0.597500	908	15139	-10464	-26750	-61	1450	-12190	-2878	-65	4671	-21158	-7887	-166	4233	-21139	-15484	-60	4502	8975	-26033	-52	-18493	2073	-32744	-222	-24036	7963	-32672	-86	-15124	7773	-21759	-154	-131	-125	-67	-62	-59	-118	32	-158	15	33	-88	-22	-46	79	-35	-3
0.598333	1333	15186	-12144	-27202	-48	1027	-10927	-3398	-56	4908	-20782	-8561	-108	4585	-21009	-15998	-68	4701	7457	-26322	-39	-19621	2652	-32745	-208	-22565	8935	-32693	-92	-14596	9083	-21857	-156	-134	-127	-68	-67	-62	-110	34	-156	15	29	-80	-26	-58	75	-35	-7
0.599167	2145	15146	-13951	-27677	-50	630	-9777	-3978	-49	4969	-20310	-9119	58	4848	-20748	-16498	-52	5056	5932	-26584	-166	-20776	3482	-32744	-183	-20903	10068	-32677	-94	-13859	10764	-21765	-155	-129	-122	-66	-64	-60	-108	35	-158	17	34	-74	-17	-52	81	-32	0
0.600000	2966	15043	-15834	-28159	-49	267	-8740	-4615	-19	4851	-19741	-9554	40	5004	-20346	-16995	-45	5611	4432	-26814	-360	-21921	4596	-32742	-173	-19094	11319	-32677	-66	-12952	12754	-21515	-151	-128	-122	-67	-62	-60	-107	40	-151	20	33	-76	-21	-52	81	-31	0
0.600833	3060	14859	-17675	-28660	-32	-81	-7856	-5323	8	4542	-19082	-9896	1	5037	-19808	-17470	-44	6307	2956	-27008	-405	-23018	5950	-32745	-186	-17160	12663	-32638	-63	-11931	14985	-21112	-151	-125	-120	-65	-62	-56	-107	38	-152	12	36	-74	-42	-55	81	-29	-4
0.601667	3339	14601	-19474	-29156	-32	-418	-7110	-6090	-5	4056	-18356	-10139	59	4939	-19156	-17934	-48	7159	1561	-27154	-369	-24004	7533	-32743	-183	-15236	14039	-32645	-60	-10875	17386	-20600	-151	-127	-117	-64	-62	-60	-105	42	-151	21	35	-74	-21	-57	79	-30	-5
0.602500	3658	14282	-21143	-29649	-33	-757	-6507	-6912	-9	3409	-17569	-10310	-38	4698	-18392	-18353	-44	8148	280	-27256	-366	-24848	9294	-32732	-172	-13325	15420	-32648	-53	-9761	19755	-19985	-148	-128	-122	-67	-61	-56	-104	40	-154	19	34	-73	-18	-51	84	-17	0
0.603333	3336	13932	-22615	-30130	-36	-1107	-6037	-7774	-43	2616	-16747	-10432	27	4315	-17549	-18728	-49	9238	-863	-27309	-393	-25494	11198	-32743	-147	-11490	16758	-32697	-69	-8716	22118	-19307	-150	-107	-118	-67	-64	-55	-104	41	-151	22	34	-74	-22	-53	81	-29	-5
0.604167	2891	13502	-23840	-30585	-40	-1487	-5688	-8674	-73	1705	-15899	-10520	142	3783	-16645	-19049	-51	10416	-1807	-27315	-431	-25929	13194	-32726	-141	-9801	18019	-32691	-43	-7771	24363	-18582	-150	-128	-118	-64	-63	-56	-117	42	-154	20	36	-74	-19	-53	81	-26	1
0.605000	2464	13079	-24739	-31013	-30	-1908	-5438	-9597	-65	690	-15045	-10609	107	3099	-15712	-19317	-27	11642	-2522	-27280	-383	-26122	15241	-32721	-148	-8269	19174	-32708	-55	-6973	26365	-17844	-151	-127	-121	-62	-62	-55	-100	43	-153	21	36	-72	-19	-52	82	-29	-6
0.605833	2289	12667	-25273	-31403	-30	-2386	-5279	-10532	-68	-403	-14186	-10714	180	2267	-14778	-19515	-31	12868	-2968	-27215	-289	-26070	17284	-32718	-139	-6966	20201	-32689	-94	-6372	28051	-17111	-152	-126	-120	-64	-61	-56	-103	39	-152	21	36	-73	-21	-51	82	-26	-1
0.606667	2162	12287	-25407	-31745	-35	-2933	-5189	-11481	-105	-1547	-13346	-10862	-41	1293	-13880	-19662	-28	14050	-3126	-27130	-207	-25774	19290	-32757	-151	-5905	21058	-32706	-117	-6009	29332	-16409	-155	-129	-118	-66	-64	-66	-103	41	-153	21	33	-70	-23	-58	79	-28	0
0.607500	2048	11968	-25117	-32032	-36	-3555	-5117	-12417	-121	-2718	-12545	-11062	-313	196	-13034	-19736	-8	15156	-2963	-27028	-182	-25245	21206	-32744	-124	-5109	21737	-32684	-88	-5891	30184	-15744	-151	-125	-118	-64	-60	-58	-102	40	-148	23	24	-75	-18	-51	86	-47	1
0.608333	1868	11730	-24383	-32251	-26	-4247	-5069	-13330	-112	-3893	-11778	-11338	-428	-1011	-12267	-19756	-5	16130	-2474	-26926	-167	-24509	22977	-32761	-100	-4600	22211	-32699	-88	-6046	30554	-15138	-147	-124	-121	-63	-60	-52	-101	45	-149	18	36	-72	-19	-50	84	-26	-1
0.609167	1620	11583	-23230	-32413	-38	-5020	-5042	-14217	-108	-5061	-11066	-11692	-591	-2318	-11595	-19722	-18	16940	-1665	-26843	-139	-23611	24546	-32744	-118	-4381	22486	-32683	-96	-6473	30419	-14601	-149	-126	-120	-68	-63	-57	-107	41	-151	-3	33	-76	-19	-53	80	-28	-4
0.610000	1524	11555	-21683	-32482	-40	-5861	-5004	-15067	-101	-6204	-10416	-12152	-541	-3714	-11031	-19642	-24	17553	-557	-26764	-139	-22585	25882	-32760	-128	-4447	22549	-32699	-83	-7162	29779	-14128	-150	-125	-121	-66	-64	-59	-105	46	-152	18	33	-76	-24	-55	81	-30	1
0.610833	1477	11656	-19790	-32491	-48	-6765	-4956	-15873	-108	-7328	-9822	-12680	-477	-5162	-10574	-19512	-18	17912	824	-26720	-151	-21480	26950	-32738	-148	-4789	22405	-32683	-94	-8076	28669	-13734	-150	-125	-121	-66	-63	-58	-105	43	-151	19	32	-74	-17	-53	81	-27	9
0.611667	1437	11882	-17614	-32390	-40	-7715	-4890	-16636	-73	-8409	-9296	-13311	-421	-6645	-10237	-19338	-14	18082	2418	-26710	-134	-20339	27712	-32752	-142	-5384	22052	-32697	-112	-9193	27116	-13409	-150	-127	-124	-64	-58	-56	-104	40	-152	16	34	-73	-19	-53	79	-29	-1
0.612500	1191	12226	-15225	-32212	-52	-8708	-4816	-17351	-66	-9451	-8836	-14018	-452	-8159	-10011	-19127	-26	17971	4176	-26739	-153	-19214	28144	-32735	-143	-6210	21519	-32679	-129	-10453	25186	-13154	-148	-127	-121	-64	-62	-56	-109	36	-152	11	36	-73	-19	-52	82	-29	-21
0.613333	852	12684	-12688	-31931	-51	-9713	-4747	-18014	-76	-10447	-8454	-14805	-341	-9627	-9892	-18884	-17	17596	6041	-26811	-100	-18148	28232	-32748	-160	-7231	20805	-32686	-122	-11826	22948	-12961	-149	-110	-119	-64	-61	-57	-105	38	-150	18	34	-74	-21	-53	81	-29	-3
0.614167	633	13233	-10122	-31559	-50	-10723	-4676	-18626	-45	-11401	-8145	-15640	-142	-11078	-9867	-18593	-16	16988	7922	-26924	-81	-17193	27970	-32732	-166	-8402	19938	-32524	-109	-13235	20493	-12819	-152	-136	-121	-66	-61	-58	-104	37	-150	19	30	-80	-22	-53	81	-32	0
0.615000	395	13837	-7604	-31088	-63	-11706	-4630	-19193	-48	-12312	-7894	-16532	-182	-12488	-9929	-18272	-40	16127	9753	-27077	-78	-16370	27355	-32752	-184	-9697	18932	-32260	-122	-14661	17885	-12738	-153	-129	-127	-74	-63	-59	-104	37	-153	16	35	-76	-21	-58	78	-34	0
0.615833	66	14470	-5224	-30534	-66	-12658	-4631	-19724	-104	-13202	-7744	-17455	-108	-13832	-10059	-17904	-44	15075	11472	-27264	-82	-15709	26396	-32733	-193	-11076	17802	-31881	-136	-16018	15245	-12653	-151	-128	-122	-65	-62	-61	-108	35	-153	17	34	-75	-23	-58	79	-30	-1
0.616667	197	15085	-3071	-29897	-69	-13552	-4678	-20212	-131	-14055	-7651	-18389	-86	-15097	-10254	-17492	-36	13855	13002	-27474	-94	-15224	25113	-32752	-202	-12497	16576	-31423	-164	-17263	12658	-12602	-152	-129	-122	-68	-65	-59	-107	36	-154	17	35	-76	-25	-58	76	-35	-3
0.617500	338	15624	-1231	-29191	-87	-14387	-4790	-20673	-122	-14886	-7629	-19316	-25	-16267	-10478	-17043	-45	12502	14287	-27700	-100	-14929	23524	-32733	-189	-13911	15286	-30882	-162	-18351	10225	-12549	-150	-128	-121	-67	-66	-62	-130	35	-153	18	33	-76	-25	-63	79	-31	-1
0.618333	124	16038	224	-28425	-91	-15141	-4978	-21108	-121	-15692	-7678	-20224	223	-17341	-10748	-16546	-59	11052	15277	-27944	-105	-14800	21672	-32751	-178	-15283	13940	-30263	-159	-19237	8007	-12484	-146	-128	-125	-68	-63	-59	-109	36	-153	18	33	-76	-22	-60	77	-27	-1
0.619167	25	16270	1234	-27627	-83	-15807	-5250	-21516	-100	-16479	-7793	-21068	335	-18307	-11042	-16004	-56	9552	15925	-28181	-108	-14876	19594	-32731	-215	-16573	12565	-29565	-173	-19896	6081	-12391	-151	-128	-124	-67	-67	-62	-104	35	-153	17	37	-75	-21	-90	81	-28	0
0.620000	-9	16280	1752	-26810	-81	-16371	-5607	-21903	-114	-17244	-7971	-21908	218	-19183	-11362	-15408	-60	8045	16209	-28411	-137	-15097	17343	-32720	-237	-17753	11184	-28805	-173	-20305	4485	-12254	-147	-127	-122	-62	-61	-58	-103	40	-148	21	33	-74	-21	-57	80	-28	0
0.620833	-147	15952	1751	-26015	-88	-16842	-6060	-22280	-148	-17991	-8221	-22672	270	-19962	-11692	-14778	-69	6567	16108	-28622	-144	-15460	14948	-32525	-230	-18805	9793	-27974	-168	-20444	3268	-12068	-149	-129	-117	-64	-62	-61	-107	41	-151	19	38	-74	-19	-55	84	-27	-3
0.621667	-235	15303	1232	-25253	-97	-17214	-6592	-22632	-136	-18721	-8527	-23362	297	-20648	-12044	-14119	-66	5156	15634	-28810	-158	-15931	12453	-32221	-239	-19699	8428	-27099	-171	-20331	2437	-11816	-149	-127	-119	-64	-62	-69	-107	39	-152	20	36	-72	-22	-57	78	-30	0
0.622500	-421	14281	204	-24553	-96	-17503	-7208	-22999	-95	-19428	-8892	-23979	452	-21249	-12408	-13431	-87	3832	14799	-28973	-148	-16495	9932	-31811	-224	-20417	7103	-26188	-195	-19952	1999	-11497	-151	-128	-121	-66	-63	-60	-107	37	-151	20	39	-76	-23	-53	84	-29	0
0.623333	-666	12864	-1306	-23930	-98	-17700	-7881	-23341	-114	-20106	-9310	-24512	664	-21780	-12790	-12729	-65	2618	13616	-29101	-92	-17111	7385	-31313	-229	-20951	5839	-25253	-207	-19348	1928	-11107	-151	-133	-124	-72	-64	-61	-108	33	-152	16	29	-78	-24	-60	79	-30	-3
0.624167	-781	11028	-3249	-23427	-107	-17834	-8607	-23670	-142	-20754	-9773	-24966	717	-22244	-13187	-12028	-40	1526	12141	-29186	30	-17747	4935	-30729	-240	-21294	4643	-24290	-205	-18536	2206	-10638	-152	-129	-121	-70	-66	-62	-107	36	-153	9	34	-78	-21	-57	82	-31	-1
0.625000	-886	8804	-5541	-23037	-104	-17908	-9358	-23975	-135	-21361	-10271	-25324	804	-22661	-13601	-11335	-58	573	10411	-29235	18	-18373	2608	-30053	-225	-21443	3537	-23312	-207	-17558	2783	-10098	-152	-127	-121	-66	-68	-60	-109	37	-155	20	33	-79	-26	-61	80	-29	0
0.625833	-995	6213	-8116	-22793	-88	-17941	-10123	-24259	-195	-21925	-10810	-25605	776	-23040	-14045	-10675	-79	-251	8479	-29250	-81	-18973	443	-29252	-219	-21404	2528	-22321	-200	-16460	3609	-9491	-152	-128	-122	-68	-66	-65	-105	37	-151	19	35	-95	-26	-56	81	-30	0
0.626667	-122	3290	-10889	-22691	-73	-17956	-10885	-24523	-176	-22447	-11376	-25814	722	-23385	-14504	-10068	-82	-955	6393	-29225	-109	-19517	-1522	-28409	-218	-21161	1639	-21323	-173	-15288	4626	-8834	-150	-127	-122	-68	-63	-56	-104	41	-150	19	32	-74	-22	-57	84	-27	1
0.627500	5730	79	-13780	-22745	-79	-17967	-11630	-24756	-125	-22927	-11966	-25947	734	-23708	-14993	-9532	-74	-1551	4202	-29171	-136	-20001	-3246	-27448	-217	-20785	880	-20307	-160	-14089	5771	-8141	-158	-127	-120	-66	-63	-59	-110	44	-138	19	36	-73	-17	-56	84	-26	2
0.628333	11293	-3352	-16725	-22949	-82	-17995	-12339	-24955	-141	-23353	-12572	-26015	723	-24026	-15507	-9075	-87	-2059	1936	-29082	-151	-20400	-4680	-26405	-225	-20237	267	-19286	-163	-12914	6987	-7421	-148	-128	-117	-64	-62	-59	-103	42	-162	24	35	-77	-23	-57	84	-26	-1
0.629167	9149	-6905	-19616	-23297	-81	-18062	-12987	-25119	-122	-23725	-13198	-26023	643	-24333	-16042	-8723	-90	-2508	-333	-28975	-176	-20703	-5809	-25321	-239	-19561	-185	-18250	-159	-11803	8238	-6698	-148	-124	-124	-70	-66	-60	-105	40	-150	21	29	-72	-24	-57	81	-31	-3
0.630000	7111	-10499	-22374	-23773	-78	-18184	-13577	-25244	-114	-24053	-13805	-25986	347	-24640	-16601	-8485	-69	-2910	-2558	-28854	-203	-20909	-6615	-24176	-236	-18775	-476	-17189	-176	-10804	9415	-5994	-151	-127	-125	-68	-65	-60	-105	38	-151	19	30	-78	-27	-61	88	-33	-1
0.630833	6247	-14059	-24918	-24348	-77	-18371	-14084	-25330	-137	-24327	-14420	-25895	-923	-24939	-17169	-8376	-67	-3291	-4721	-28714	-199	-21002	-7088	-22999	-189	-17896	-595	-16093	-159	-9931	10531	-5330	-149	-129	-121	-67	-63	-59	-105	54	-151	16	28	-76	-21	-58	80	-29	-3
0.631667	4590	-17507	-27191	-24998	-68	-18637	-14511	-25374	-128	-24563	-15026	-25775	-2712	-25231	-17741	-8396	-82	-3668	-6775	-28566	-191	-20983	-7222	-21791	-177	-16963	-541	-14973	-102	-9236	11526	-4725	-150	-134	-126	-69	-67	-62	-111	37	-154	13	29	-81	-25	-56	77	-33	-5
0.632500	3396	-20777	-29147	-25701	-70	-19004	-14848	-25382	-96	-24753	-15611	-25624	-2744	-25514	-18315	-8553	-125	-4056	-8719	-28419	-201	-20843	-7014	-20580	-177	-15988	-305	-13812	-84	-8724	12383	-4199	-149	-127	-124	-68	-65	-61	-107	41	-151	19	34	-78	-24	-59	81	-30	0
0.633333	2171	-23779	-30773	-26412	-78	-19466	-15088	-25352	-83	-24909	-16166	-25452	-2356	-25772	-18873	-8843	-91	-4467	-10549	-28271	-208	-20581	-6473	-19382	-181	-15018	88	-12626	-97	-8413	13082	-3779	-149	-127	-124	-69	-63	-60	-108	38	-152	13	27	-79	-24	-53	79	-31	-4
0.634167	950	-26484	-31868	-27100	-75	-20024	-15235	-25299	-87	-25035	-16693	-25264	-2204	-26009	-19416	-9273	-81	-4917	-12247	-28132	-180	-20201	-5622	-18218	-194	-14078	629	-11403	-70	-8303	13616	-3473	-150	-127	-122	-70	-65	-39	-110	39	-151	16	30	-77	-19	-56	79	-29	0
0.635000	-435	-28805	-32334	-27732	-74	-20686	-15288	-25226	-79	-25134	-17183	-25071	-1731	-26217	-19928	-9827	-88	-5403	-13801	-28002	-191	-19704	-4490	-17094	-212	-13194	1308	-10155	-4	-8393	13986	-3299	-147	-126	-119	-69	-66	-58	-107	40	-152	17	29	-81	-22	-60	79	-29	1
0.635833	-1977	-30721	-32545	-28286	-81	-21438	-15253	-25140	-84	-25224	-17664	-24878	-1388	-26381	-20403	-10494	-84	-5927	-15214	-27887	-227	-19097	-3109	-16022	-208	-12392	2133	-8883	-21	-8669	14197	-3260	-149	-114	-122	-68	-63	-59	-107	41	-154	18	39	-80	-22	-56	80	-31	-1
0.636667	-4208	-31855	-32624	-28726	-35	-22269	-15134	-25052	-67	-25292	-18044	-24681	-1052	-26499	-20832	-11257	-80	-6480	-16452	-27784	-193	-18393	-1515	-15006	-211	-11699	3031	-7613	-49	-9117	14265	-3366	-151	-127	-121	-65	-63	-59	-108	38	-152	16	30	-79	-22	-57	79	-29	-4
0.637500	-10637	-32332	-32668	-29051	-79	-23169	-14932	-24961	-68	-25394	-18396	-24497	-727	-26562	-21200	-12102	-74	-7063	-17526	-27703	-155	-17596	250	-14050	-214	-11141	3991	-6371	-24	-9706	14209	-3610	-150	-128	-125	-67	-62	-59	-105	38	-151	15	32	-76	-24	-56	80	-28	-1
0.638333	-14326	-32523	-32683	-29256	-92	-24109	-14659	-24890	-101	-25404	-18690	-24322	-559	-26558	-21503	-13005	-66	-7664	-18417	-27631	-154	-16737	2116	-13157	-196	-10743	4981	-5157	81	-10416	14042	-3986	-150	-127	-121	-53	-64	-59	-109	40	-150	16	30	-77	-4	-56	78	-28	-1
0.639167	-11086	-32619	-32524	-29338	-66	-25067	-14326	-24830	-86	-25444	-18926	-24159	-272	-26506	-21741	-13959	-79	-8271	-19106	-27573	-135	-15839	4024	-12334	-166	-10518	5972	-4006	110	-11219	13788	-4484	-149	-128	-121	-66	-67	-59	-108	38	-152	18	30	-76	-21	-56	81	-29	-3
0.640000	-9798	-32646	-31825	-29308	-55	-26002	-13939	-24798	-49	-25476	-19097	-24015	-118	-26383	-21898	-14931	-100	-8878	-19559	-27533	-121	-14930	5921	-11532	-165	-10481	6923	-2943	98	-12092	13470	-5086	-149	-128	-122	-64	-63	-60	-105	39	-153	21	29	-78	-23	-56	90	-31	0
0.640833	-8973	-32659	-30758	-29190	-58	-26901	-13508	-24798	-43	-25490	-19201	-23883	-60	-26193	-21974	-15904	-99	-9468	-19770	-27504	-109	-14046	7759	-10774	-173	-10643	7818	-1985	120	-13002	13106	-5759	-149	-134	-124	-70	-64	-60	-110	40	-149	18	28	-75	-23	-52	82	-26	0
0.641667	-7761	-32635	-29375	-29000	-60	-27718	-13038	-24817	-67	-25486	-19242	-23779	158	-25946	-21976	-16854	-74	-10036	-19707	-27486	-133	-13220	9484	-10046	-194	-11010	8604	-1163	76	-13927	12711	-6516	-153	-126	-119	-64	-60	-58	-103	37	-147	19	30	-78	-23	-56	80	-29	-3
0.642500	-6956	-32101	-27743	-28765	-67	-28430	-12549	-24874	-95	-25437	-19211	-23687	399	-25643	-21891	-17768	-63	-10579	-19350	-27477	-167	-12481	11044	-9333	-208	-11568	9272	-495	24	-14861	12298	-7296	-148	-128	-121	-63	-62	-52	-105	40	-149	18	34	-74	-21	-53	81	-28	0
0.643333	-5920	-31137	-25843	-28497	-52	-29013	-12045	-24960	-88	-25396	-19117	-23615	596	-25296	-21776	-18630	-62	-11087	-18667	-27474	-167	-11871	12378	-8624	-222	-12322	9788	-11	2	-15735	11878	-8085	-148	-129	-119	-64	-83	-62	-102	40	-151	15	32	-78	-26	-57	82	-28	-1
0.644167	-5068	-29912	-23748	-28224	-58	-29441	-11534	-25072	-40	-25296	-18963	-23556	459	-24905	-21511	-19431	-82	-11567	-17659	-27480	-134	-11418	13474	-7915	-224	-13245	10148	292	-13	-16590	11459	-8867	-151	-129	-121	-65	-61	-59	-104	37	-154	18	35	-75	-21	-55	80	-32	-1
0.645000	-4199	-28501	-21485	-27948	-66	-29698	-11027	-25194	-64	-25155	-18756	-23505	413	-24482	-21227	-20143	-69	-12012	-16309	-27491	-119	-11149	14286	-7192	-256	-14325	10328	400	-55	-17407	11042	-9604	-151	-128	-120	-61	-62	-60	-104	40	-173	13	32	-73	-22	-55	80	-29	1
0.645833	-3446	-26958	-19073	-27676	-63	-29769	-10535	-25331	-108	-24958	-18492	-23465	595	-24038	-20891	-20769	-61	-12429	-14623	-27508	-132	-11081	14803	-6456	-262	-15544	10345	309	-95	-18180	10631	-10276	-147	-108	-119	-65	-63	-58	-104	40	-149	21	36	-75	-23	-55	80	-28	0
0.646667	-2791	-25301	-16619	-27395	-62	-29655	-10066	-25476	-116	-24708	-18194	-23426	568	-23585	-20518	-21301	-79	-12841	-12612	-27529	-137	-11238	15014	-5703	-207	-16874	10187	25	-143	-18908	10231	-10860	-146	-126	-122	-62	-61	-56	-103	41	-153	16	34	-75	-18	-55	85	-28	0
0.647500	-2152	-23562	-14122	-27088	-52	-29344	-9619	-25616	-92	-24396	-17864	-23382	572	-23130	-20122	-21742	-81	-13208	-10277	-27556	-145	-11624	14921	-4941	-174	-18279	9877	-445	-188	-19599	9833	-11351	-150	-128	-117	-63	-61	-58	-102	38	-148	21	36	-73	-17	-55	84	-29	0
0.648333	-1631	-21744	-11633	-26759	-53	-28849	-9205	-25744	-75	-24027	-17515	-23334	708	-22689	-19717	-22081	-59	-13587	-7636	-27600	-168	-12237	14527	-4190	-177	-19728	9421	-1087	-235	-20268	9437	-11735	-146	-127	-120	-64	-63	-61	-109	37	-153	17	34	-74	-23	-60	79	-31	-1
0.649167	-1132	-19859	-9227	-26367	-60	-28184	-8837	-25846	-116	-23601	-17165	-23276	577	-22262	-19321	-22329	-52	-13967	-4748	-27651	-147	-13061	13875	-3440	-184	-21183	8846	-1878	-249	-20916	9057	-11999	-150	-131	-168	-69	-63	-59	-104	35	-151	17	33	-77	-23	-59	79	-30	-3
0.650000	-675	-17920	-6948	-25899	-61	-27360	-8507	-25923	-115	-23117	-16809	-23200	425	-21853	-18936	-22477	-63	-14353	-1654	-27714	-104	-14076	12979	-2726	-182	-22619	8176	-2797	-241	-21561	8640	-12143	-150	-132	-125	-68	-63	-63	-109	24	-153	11	32	-79	-21	-60	80	-30	-1
0.650833	-323	-15956	-4843	-25333	-53	-26405	-8224	-25957	-105	-22584	-16473	-23094	433	-21471	-18583	-22541	-70	-14751	1577	-27784	-76	-15249	11892	-2062	-173	-24002	7450	-3817	-259	-22226	8234	-12171	-155	-131	-122	-67	-62	-78	-107	33	-153	16	33	-77	-19	-59	78	-34	-4
0.651667	4	-13940	-2945	-24675	-56	-25348	-7990	-25953	-116	-22003	-16157	-22970	305	-21121	-18271	-22519	-88	-15154	4867	-27866	-55	-16549	10639	-1462	-181	-25296	6690	-4902	-277	-22871	7818	-12089	-151	-130	-122	-68	-64	-64	-108	35	-158	15	30	-78	-24	-62	80	-63	0
0.652500	335	-11930	-1278	-23915	-59	-24209	-7809	-25896	-156	-21397	-15881	-22818	90	-20806	-18019	-22421	-81	-15569	8141	-27960	-56	-17947	9281	-952	-147	-26468	5947	-6026	-313	-23556	7399	-11916	-151	-127	-118	-61	-66	-62	-105	36	-151	15	30	-77	-26	-61	78	-32	-1
0.653333	657	-9926	164	-23055	-64	-23028	-7678	-25794	-135	-20774	-15645	-22644	119	-20519	-17819	-22253	-83	-15991	11350	-28101	-65	-19382	7870	-560	-103	-27496	5209	-7161	-325	-24262	6970	-11660	-144	-128	-121	-68	-65	-61	-104	36	-149	13	33	-76	-32	-61	79	-29	0
0.654167	808	-7954	1373	-22160	-79	-21848	-7599	-25635	-121	-20149	-15464	-22442	154	-20268	-17686	-22027	-64	-16408	14391	-28168	-58	-20806	6462	-298	-90	-28347	4548	-8276	-329	-24991	6530	-11340	-151	-127	-120	-66	-60	-63	-107	38	-151	18	33	-78	-23	-59	81	-30	1
0.655000	869	-6068	2360	-21181	-67	-20699	-7575	-25430	-180	-19540	-15329	-22216	54	-20042	-17601	-21749	-51	-16810	17202	-28277	-39	-22176	5100	-189	-94	-29016	3970	-9348	-359	-25747	6085	-10980	-149	-127	-118	-68	-63	-64	-105	35	-153	17	30	-77	-21	-61	76	-29	-1
0.655833	1111	-4278	3158	-20228	-61	-19593	-7599	-25174	-160	-18953	-15264	-21976	-30	-19850	-17619	-21425	-80	-17187	19729	-28389	-56	-23456	3824	-240	-101	-29495	3495	-10362	-376	-26518	5634	-10603	-152	-128	-159	-69	-65	-64	-108	36	-154	16	30	-78	-24	-61	77	-34	-5
0.656667	1157	-2631	3798	-19317	-65	-18573	-7673	-24869	-160	-18404	-15250	-21697	29	-19669	-17678	-21069	-96	-17528	21909	-28494	-42	-24608	2669	-469	-125	-29775	3143	-11283	-376	-27287	5189	-10219	-153	-131	-124	-72	-66	-63	-111	33	-160	15	32	-80	-27	-58	77	-33	-7
0.657500	1158	-1155	4315	-18495	-45	-17642	-7773	-24523	-180	-17906	-15288	-21416	170	-19508	-17793	-20682	-69	-17801	23701	-28583	-31	-25582	1681	-866	-142	-29843	2931	-12101	-393	-28048	4747	-9854	-150	-131	-124	-69	-62	-63	-109	36	-153	16	32	-81	-22	-61	76	-32	-5
0.658333	1350	123	4745	-17795	-51	-16838	-7951	-24140	-158	-17471	-15365	-21113	207	-19363	-17924	-20275	-49	-18008	25067	-28653	-55	-26362	883	-1431	-132	-29714	2860	-12798	-395	-28743	4324	-9525	-153	-130	-119	-70	-50	-66	-111	34	-154	17	32	-78	-25	-63	79	-33	-1
0.659167	4467	1171	5116	-17280	-55	-16162	-8144	-23726	-160	-17107	-15484	-20809	164	-19216	-18137	-19855	-60	-18112	25980	-28700	-47	-26907	301	-2135	-121	-29385	2932	-13374	-402	-29392	3918	-9240	-141	-128	-119	-70	-64	-63	-108	40	-152	19	29	-77	-22	-59	79	-32	1
0.660000	12358	1966	5446	-16963	-53	-15632	-8364	-23289	-151	-16820	-15628	-20504	254	-19075	-18343	-19421	-74	-18116	26424	-28719	-32	-27216	-57	-3010	-100	-28871	3145	-13822	-385	-29954	3542	-9020	-148	-128	-121	-66	-62	-66	-105	38	-151	15	36	-75	-19	-57	82	-23	-3
0.660833	13013	2484	5740	-16889	-53	-15246	-8610	-22837	-142	-16615	-15838	-20201	405	-18942	-18559	-18997	-88	-18004	26412	-28701	-46	-27278	-177	-3992	-96	-28183	3492	-14142	-358	-30416	3196	-8870	-146	-126	-116	-64	-61	-59	-107	41	-151	19	34	-74	-19	-59	79	-28	0
0.661667	8943	2742	6024	-17066	-58	-15008	-8877	-22377	-149	-16489	-15961	-19900	537	-18801	-18763	-18576	-108	-17767	25959	-28646	-61	-27102	-75	-5074	-118	-27337	3961	-14339	-348	-30747	2897	-8792	-146	-125	-119	-66	-64	-61	-88	40	-149	24	36	-73	-24	-57	85	-27	1
0.662500	8266	2740	6276	-17488	-50	-14910	-9155	-21896	-108	-16445	-16127	-19616	851	-18667	-18944	-18171	-96	-17401	25108	-28553	-30	-26685	248	-6232	-147	-26360	4537	-14424	-342	-30930	2645	-8790	-148	-116	-120	-66	-61	-60	-107	41	-147	19	35	-74	-22	-58	81	-27	0
0.663333	6801	2499	6485	-18159	-56	-14944	-9436	-21457	-57	-16477	-16272	-19345	1006	-18530	-19092	-17786	-99	-16906	23882	-28413	-42	-26061	776	-7430	-154	-25282	5193	-14397	-363	-30953	2459	-8862	-149	-125	-118	-64	-62	-61	-108	41	-151	20	36	-74	-22	-56	85	-28	0
0.664167	5365	2043	6637	-19038	-60	-15103	-9713	-21012	-66	-16577	-16390	-19088	855	-18403	-19198	-17418	-92	-16281	22358	-28242	-59	-25251	1481	-8648	-158	-24127	5917	-14290	-345	-30807	2338	-9006	-147	-127	-121	-66	-63	-59	-109	38	-152	18	33	-75	-19	-56	74	-31	0
0.665000	4395	1418	6700	-20096	-57	-15352	-9989	-20590	-56	-16739	-16476	-18850	700	-18280	-19248	-17076	-81	-15540	20601	-28033	-74	-24296	2333	-9864	-161	-22917	6688	-14105	-299	-30481	2303	-9210	-149	-128	-122	-70	-68	-68	-110	37	-153	13	28	-78	-27	-57	74	-30	-7
0.665833	3257	669	6644	-21283	-42	-15700	-10243	-20185	-81	-16957	-16517	-18625	696	-18176	-19242	-16763	-77	-14696	18683	-27774	-65	-23227	3316	-11047	-144	-21683	7497	-13860	-305	-29973	2368	-9459	-151	-165	-121	-67	-68	-58	-105	39	-154	18	30	-76	-25	-56	81	-28	0
0.666667	2355	-138	6444	-22548	-72	-16113	-10473	-19799	-75	-17210	-16512	-18413	705	-18079	-19167	-16467	-72	-13761	16668	-27489	-53	-22090	4395	-12200	-158	-20460	8307	-13580	-291	-29285	2536	-9753	-148	-126	-120	-67	-64	-58	-107	42	-153	-4	34	-73	-23	-53	85	-27	0
0.667500	1406	-963	6067	-23833	-47	-16600	-10677	-19418	-53	-17500	-16463	-18217	648	-18016	-19033	-16220	-100	-12762	14630	-27175	-65	-20920	5537	-13302	-164	-19265	9111	-13287	-271	-28431	2819	-10072	-146	-125	-117	-63	-62	-60	-102	44	-149	19	35	-74	-19	-53	86	-19	1
0.668333	450	-1752	5486	-25116	-45	-17096	-10855	-19111	-32	-17830	-16357	-18034	639	-17990	-18838	-15998	-133	-11699	12615	-26845	-64	-19768	6713	-14351	-154	-18146	9889	-12987	-258	-27428	3229	-10414	-147	-126	-130	-65	-64	-57	-107	42	-147	20	37	-76	-17	-53	85	-24	1
0.669167	-494	-2449	4693	-26311	-67	-17627	-10971	-18817	-42	-18160	-16218	-17870	540	-18006	-18590	-15805	-134	-10615	10705	-26504	-67	-18681	7883	-15338	-178	-17116	10613	-12711	-255	-26290	3764	-10765	-148	-127	-118	-69	-63	-57	-104	42	-152	20	30	-73	-24	-57	81	-26	0
0.670000	-1685	-3009	3684	-27371	-78	-18163	-11101	-18557	-28	-18507	-16031	-17707	439	-18066	-18292	-15640	-110	-9535	8957	-26164	-75	-17695	9021	-16267	-189	-16199	11285	-12474	-232	-25054	4441	-11119	-153	-128	-120	-68	-67	-60	-112	41	-159	19	34	-72	-22	-53	82	-28	-4
0.670833	-2669	-3391	2475	-28251	-66	-18692	-11151	-18322	-17	-18854	-15825	-17555	331	-18177	-17955	-15496	-91	-8467	7407	-25822	-69	-16826	10116	-17144	-180	-15395	11882	-12284	-193	-23738	5256	-11464	-150	-127	-117	-66	-62	-57	-102	42	-148	20	34	-76	-22	-53	82	-28	0
0.671667	-5236	-3584	1084	-28937	-65	-19212	-11185	-18116	9	-19221	-15576	-17409	198	-18341	-17583	-15373	-79	-7444	6090	-25496	-49	-16116	11127	-17990	-179	-14721	12435	-12153	-215	-22372	6198	-11798	-147	-127	-120	-64	-46	-58	-105	39	-151	19	37	-68	-24	-57	84	-26	-1
0.672500	-11521	-3570	-459	-29372	-66	-19709	-11160	-17941	3	-19553	-15310	-17270	154	-18556	-17194	-15273	-55	-6478	5021	-25186	-67	-15563	12065	-18813	-184	-14197	12896	-12107	-203	-20992	7270	-12104	-150	-131	-117	-63	-65	-56	-104	43	-151	16	35	-73	-21	-56	87	-28	-3
0.673333	-12407	-3346	-2125	-29618	-64	-20182	-11097	-17791	-44	-19898	-15030	-17137	155	-18821	-16793	-15195	-40	-5584	4211	-24902	-78	-15195	12890	-19623	-201	-13805	13283	-12147	-178	-19625	8464	-12433	-154	-129	-122	-67	-69	-61	-113	39	-154	19	27	-76	-23	-57	81	-30	0
0.674167	-9196	-2925	-3848	-29609	-59	-20627	-10986	-17671	-41	-20229	-14741	-17014	181	-19130	-16387	-15093	-60	-4775	3660	-24650	-68	-14996	13602	-20433	-195	-13549	13593	-12276	-188	-18278	9770	-12740	-150	-128	-119	-66	-63	-61	-104	40	-153	18	34	-73	-22	-60	81	-26	0
0.675000	-8620	-2329	-5570	-29357	-57	-21039	-10835	-17566	-58	-20548	-14443	-16892	28	-19478	-15980	-15006	-80	-4062	3347	-24433	-60	-14974	14203	-21257	-215	-13422	13834	-12505	-196	-16989	11173	-13038	-149	-128	-121	-66	-66	-63	-111	40	-152	18	35	-77	-22	-53	82	-28	0
0.675833	-7472	-1592	-7242	-28901	-63	-21421	-10648	-17487	-52	-20890	-14146	-16788	-97	-19861	-15583	-14914	-63	-3459	3284	-24255	-73	-15100	14692	-22108	-219	-13409	13990	-12836	-200	-15768	12648	-13335	-148	-128	-121	-67	-64	-93	-107	41	-149	15	30	-76	-22	-57	81	-27	0
0.676667	-6274	-754	-8810	-28256	-69	-21782	-10413	-17425	-42	-21165	-13849	-16687	-189	-20261	-15201	-14807	-49	-2963	3406	-24109	-81	-15365	15066	-22995	-211	-13499	14127	-13261	-171	-14632	14176	-13638	-151	-126	-121	-66	-65	-59	-105	41	-152	19	32	-75	-22	-56	81	-31	1
0.677500	-5542	141	-10219	-27450	-75	-22119	-10142	-17384	-15	-21458	-13554	-16607	-292	-20668	-14835	-14713	-27	-2566	3695	-24003	-53	-15749	15341	-23913	-225	-13667	14202	-13780	-174	-13598	15725	-13946	-150	-127	-121	-66	-64	-60	-109	38	-152	17	32	-77	-24	-59	79	-29	-1
0.678333	-4542	1054	-11432	-26517	-60	-22432	-9836	-17356	26	-21736	-13263	-16536	-411	-21060	-14490	-14590	-3	-2271	4118	-23940	-65	-16218	15526	-24859	-223	-13905	14248	-14387	-189	-12669	17278	-14276	-147	-129	-121	-66	-67	-62	-109	38	-153	17	34	-78	-26	-58	81	-30	-3
0.679167	-3679	1925	-12392	-25490	-59	-22726	-9497	-17345	9	-22001	-12969	-16487	-386	-21468	-14154	-14451	-23	-2064	4638	-23909	-91	-16741	15640	-25827	-250	-14180	14273	-15079	-194	-11839	18822	-14621	-148	-126	-120	-64	-62	-58	-104	41	-149	20	34	-75	-26	-57	76	-27	0
0.680000	-2915	2734	-13087	-24423	-53	-22997	-9124	-17368	-7	-22250	-12672	-16455	-260	-21830	-13834	-14302	-30	-1943	5210	-23911	-107	-17292	15691	-26805	-246	-14488	14302	-15834	-186	-11140	20315	-14984	-150	-129	-118	-59	-61	-57	-102	43	-150	18	36	-90	-18	-52	84	-27	0
0.680833	-2200	3422	-13465	-23343	-42	-23252	-8727	-17376	67	-22485	-12370	-16445	-380	-22172	-13528	-14144	-33	-1895	5805	-23940	-101	-17850	15695	-27780	-222	-14803	14341	-16665	-183	-10549	21732	-15376	-167	-130	-119	-64	-62	-58	-102	42	-156	18	35	-75	-18	-51	82	-27	3
0.681667	-1612	3970	-13583	-22304	-55	-23490	-8305	-17418	114	-22687	-12058	-16459	-377	-22465	-13227	-13979	-38	-1910	6386	-23999	-126	-18385	15671	-28731	-213	-15111	14407	-17539	-170	-10067	23042	-15782	-151	-133	-122	-67	-66	-62	-107	41	-155	12	49	-75	-25	-57	79	-29	-5
0.682500	-1076	4356	-13401	-21314	-75	-23707	-7854	-17474	37	-22895	-11734	-16493	633	-22699	-12935	-13804	1	-1971	6939	-24073	-100	-18876	15640	-29641	-188	-15403	14523	-18454	-152	-9687	24246	-16202	-143	-131	-122	-65	-63	-60	-107	40	-151	13	35	-75	-25	-57	81	-27	-5
0.683333	-546	4569	-12913	-20396	-90	-23897	-7372	-17542	22	-23057	-11385	-16543	2252	-22880	-12636	-13631	2	-2065	7443	-24168	-107	-19305	15613	-30494	-205	-15660	14692	-19393	-151	-9410	25312	-16641	-150	-129	-124	-69	-65	-60	-109	41	-153	17	36	-74	-19	-59	79	-30	-1
0.684167	-50	4628	-12181	-19586	-85	-24059	-6897	-17628	30	-23194	-11028	-16612	2334	-22996	-12336	-13455	-50	-2184	7876	-24273	-102	-19662	15606	-31270	-205	-15886	14918	-20355	-164	-9228	26235	-17091	-150	-131	-122	-68	-61	-60	-105	38	-150	18	32	-78	-23	-53	80	-33	-3
0.685000	447	4493	-11238	-18902	-79	-24191	-6395	-17728	10	-23296	-10643	-16694	1697	-23053	-12023	-13280	-63	-2320	8233	-24358	-82	-19938	15627	-31958	-203	-16076	15232	-21316	-160	-9138	27002	-17541	-152	-134	-121	-70	-65	-62	-105	39	-153	18	35	-72	-21	-58	80	-31	-3
0.685833	800	4218	-10123	-18342	-76	-24285	-5885	-17842	18	-23369	-10246	-16796	1524	-23044	-11705	-13119	-114	-2455	8509	-24499	-84	-20130	15688	-32447	-222	-16229	15616	-22279	-139	-9134	27598	-17986	-150	-128	-115	-63	-66	-59	-105	41	-151	17	32	-77	-24	-56	82	-30	0
0.686667	984	3806	-8887	-17925	-70	-24336	-5371	-17970	33	-23395	-9822	-16901	1084	-22973	-11384	-12964	-151	-2584	8699	-24615	-113	-20238	15794	-32598	-227	-16343	16084	-23217	-141	-9211	28022	-18413	-150	-128	-122	-67	-67	-56	-103	43	-150	19	36	-74	-19	-53	84	-24	-1
0.687500	1304	3292	-7580	-17641	-69	-24343	-4856	-18108	-7	-23385	-9391	-17016	551	-22845	-11044	-12829	-100	-2705	8810	-24726	-85	-20268	15947	-32694	-212	-16439	16621	-24127	-238	-9362	28277	-18826	-148	-127	-119	-64	-61	-59	-104	42	-148	18	34	-75	-16	-56	84	-27	0
0.688333	1570	2699	-6254	-17483	-82	-24295	-4346	-18256	-25	-23330	-8948	-17130	368	-22664	-10705	-12707	-68	-2814	8849	-24834	-78	-20233	16146	-32714	-206	-16519	17233	-25000	-277	-9586	28366	-19210	-149	-130	-119	-67	-62	-56	-101	38	-152	22	34	-70	-22	-55	84	-30	-1
0.689167	1628	2057	-4979	-17451	-76	-24199	-3855	-18417	-32	-23239	-8512	-17248	161	-22439	-10376	-12612	-48	-2904	8830	-24939	-92	-20147	16387	-32744	-231	-16593	17893	-25838	-211	-9877	28290	-19567	-149	-129	-120	-66	-64	-60	-107	38	-154	19	30	-78	-23	-56	79	-33	-3
0.690000	1756	1403	-3725	-17530	-66	-24043	-3382	-18583	-79	-23104	-8079	-17357	-292	-22182	-10052	-12528	-53	-2981	8750	-25038	-85	-20013	16662	-32737	-234	-16670	18598	-26609	-231	-10234	28066	-19887	-154	-137	-126	-70	-67	-65	-108	34	-154	12	28	-80	-27	-62	78	-32	-5
0.690833	1922	768	-2608	-17706	-78	-23834	-2929	-18749	-86	-22930	-7658	-17456	-493	-21873	-9730	-12457	-81	-3027	8644	-25123	-77	-19846	16975	-32757	-252	-16757	19337	-27323	-254	-10628	27708	-20161	-151	-129	-121	-67	-66	-60	-104	39	-154	17	28	-81	-26	-56	79	-29	-4
0.691667	2350	179	-1635	-17965	-79	-23569	-2506	-18908	-83	-22705	-7257	-17538	-704	-21547	-9434	-12393	-69	-3067	8502	-25200	-92	-19663	17309	-32740	-275	-16871	20079	-27967	-242	-11071	27221	-20390	-154	-133	-121	-63	-66	-63	-107	37	-152	17	35	-79	-25	-58	85	-31	-5
0.692500	2685	-341	-833	-18282	-75	-23250	-2141	-19071	-87	-22466	-6891	-17603	-895	-21209	-9167	-12340	-56	-3075	8359	-25264	-119	-19470	17655	-32755	-276	-17014	20800	-28535	-235	-11545	26625	-20581	-153	-128	-120	-69	-64	-60	-103	35	-154	16	32	-78	-22	-57	78	-32	0
0.693333	2121	-776	-211	-18661	-69	-22885	-1756	-19234	-67	-22186	-6562	-17648	-923	-20857	-8936	-12290	-68	-3071	8203	-25321	-131	-19283	17999	-32740	-286	-17189	21477	-29022	-211	-12041	25949	-20713	-151	-128	-121	-66	-63	-61	-117	38	-155	17	36	-76	-17	-58	79	-31	0
0.694167	1597	-1117	222	-19082	-62	-22477	-1445	-19373	-93	-21886	-6284	-17671	-1366	-20507	-8750	-12233	-68	-3052	8055	-25365	-135	-19112	18331	-32747	-280	-17409	22074	-29419	-171	-12552	25170	-20807	-150	-130	-120	-66	-66	-59	-103	38	-153	17	33	-81	-23	-56	81	-29	-1
0.695000	1115	-1357	453	-19534	-59	-22033	-1176	-19505	-94	-21566	-6055	-17664	-2093	-20159	-8611	-12179	-56	-3028	7914	-25399	-126	-18951	18641	-32559	-268	-17663	22582	-29732	-149	-13067	24328	-20864	-151	-130	-112	-66	-62	-61	-104	35	-153	18	29	-76	-22	-56	80	-29	0
0.695833	258	-1493	509	-20002	-62	-21567	-958	-19630	-99	-21230	-5883	-17636	-2244	-19818	-8529	-12116	-27	-2987	7790	-25424	-103	-18813	18910	-32293	-287	-17960	22995	-29954	-124	-13573	23439	-20875	-151	-129	-119	-87	-63	-59	-105	40	-155	16	32	-77	-22	-56	78	-32	-1
0.696667	187	-1536	386	-20481	-56	-21077	-785	-19737	-110	-20885	-5771	-17576	-2387	-19495	-8508	-12036	-10	-2942	7677	-25438	-115	-18698	19135	-31961	-297	-18286	23221	-30080	-111	-14059	22525	-20857	-153	-131	-122	-67	-70	-61	-104	37	-149	25	34	-76	-24	-56	79	-30	-1
0.697500	783	-1489	119	-20961	-58	-20579	-662	-19830	-107	-20541	-5725	-17497	-2473	-19188	-8542	-11945	-56	-2891	7585	-25429	-116	-18599	19312	-31622	-276	-18634	23318	-30114	-88	-14512	21591	-20811	-152	-131	-120	-68	-62	-62	-104	36	-151	10	32	-78	-19	-59	79	-31	-1
0.698333	1750	-1370	-280	-21432	-73	-20078	-589	-19903	-134	-20198	-5734	-17389	-1937	-18908	-8637	-11834	-107	-2843	7504	-25433	-99	-18512	19431	-31277	-287	-18998	23246	-30053	-85	-14921	20653	-20740	-153	-136	-119	-72	-66	-61	-108	36	-154	10	27	-82	-24	-62	77	-32	-5
0.699167	2017	-1181	-780	-21913	-76	-19588	-565	-19957	-138	-19858	-5805	-17255	-1505	-18642	-8786	-11706	-100	-2782	7442	-25406	-94	-18427	19486	-30936	-317	-19349	23003	-29896	-90	-15279	19727	-20645	-151	-130	-119	-67	-62	-58	-104	38	-151	13	33	-80	-21	-56	82	-42	-1
0.700000	2035	-953	-1350	-22361	-81	-19104	-581	-19978	-137	-19525	-5922	-17093	-1389	-18394	-8971	-11561	-45	-2732	7397	-25359	-76	-18337	19475	-30601	-307	-19685	22614	-29648	-87	-15585	18819	-20546	-151	-130	-120	-68	-63	-50	-105	38	-151	19	50	-78	-23	-56	81	-28	0
0.700833	2125	-688	-1967	-22790	-72	-18645	-648	-19996	-156	-19207	-6091	-16912	-1279	-18169	-9233	-11400	-14	-2677	7346	-25299	-76	-18234	19396	-30278	-272	-19990	22042	-29317	-91	-15834	17957	-20436	-166	-126	-119	-68	-65	-58	-101	39	-149	15	32	-77	-19	-56	81	-29	2
0.701667	2130	-432	-2612	-23198	-66	-18214	-756	-19984	-154	-18904	-6311	-16720	-1170	-17968	-9517	-11234	-49	-2637	7315	-25220	-77	-18112	19250	-29956	-246	-20249	21319	-28898	-102	-16021	17142	-20331	-151	-121	-119	-66	-64	-59	-107	38	-152	16	38	-63	-21	-57	80	-28	-5
0.702500	2186	-171	-3254	-23578	-79	-17821	-907	-19952	-187	-18619	-6552	-16510	-1080	-17785	-9825	-11056	-87	-2604	7253	-25115	-42	-17955	19038	-29641	-214	-20449	20466	-28399	-96	-16134	16389	-20225	-154	-130	-119	-65	-63	-59	-104	38	-154	17	32	-76	-21	-56	81	-32	0
0.703333	1866	75	-3882	-23927	-50	-17447	-1089	-19899	-203	-18342	-6820	-16291	-1170	-17618	-10150	-10889	-101	-2582	7201	-24988	-46	-17759	18763	-29322	-168	-20565	19505	-27854	-96	-16196	15707	-20127	-152	-129	-120	-65	-62	-59	-104	38	-158	16	34	-75	-21	-57	80	-32	-3
0.704167	1526	296	-4471	-24240	-66	-17124	-1303	-19827	-215	-18092	-7109	-16070	-1132	-17466	-10484	-10710	-107	-2565	7146	-24839	-75	-17524	18436	-29002	-153	-20606	18455	-27246	-109	-16194	15096	-20035	-150	-130	-122	-65	-62	-59	-107	36	-152	5	29	-75	-23	-57	80	-30	-3
0.705000	1863	474	-5014	-24515	-72	-16836	-1544	-19732	-265	-17851	-7401	-15841	-1018	-17320	-10814	-10553	-75	-2568	7075	-24656	-77	-17239	18059	-28670	-148	-20536	17354	-26594	-77	-16130	14571	-19956	-148	-130	-121	-64	-61	-57	-108	34	-149	13	34	-76	-19	-59	81	-29	-1
0.705833	2931	615	-5494	-24740	-75	-16590	-1804	-19625	-286	-17627	-7699	-15613	-877	-17185	-11132	-10412	-56	-2578	6996	-24453	-68	-16909	17644	-28330	-139	-20372	16218	-25911	-68	-16014	14123	-19881	-151	-129	-121	-64	-61	-57	-108	39	-152	13	33	-75	-19	-57	81	-26	3
0.706667	3039	715	-5902	-24919	-68	-16377	-2079	-19496	-252	-17411	-7986	-15386	-669	-17052	-11426	-10292	-68	-2602	6896	-24219	-73	-16530	17196	-27963	-142	-20103	15093	-25212	-83	-15844	13791	-19821	-158	-130	-119	-69	-66	-61	-107	49	-151	16	33	-78	-22	-58	80	-32	-3
0.707500	2682	771	-6244	-25053	-78	-16204	-2368	-19363	-213	-17211	-8246	-15165	-522	-16920	-11689	-10193	-77	-2626	6792	-23958	-68	-16107	16723	-27578	-118	-19712	14009	-24511	-61	-15630	13544	-19760	-153	-124	-118	-63	-63	-58	-105	39	-152	18	34	-74	-18	-52	82	-27	-3
0.708333	2693	787	-6510	-25117	-65	-16059	-2650	-19205	-211	-17016	-8481	-14950	-515	-16776	-11912	-10126	-92	-2670	6675	-23674	-62	-15643	16239	-27174	-121	-19254	12990	-23832	-40	-15374	13381	-19699	-150	-129	-120	-60	-62	-57	-105	26	-153	19	34	-73	-21	-56	81	-29	-1
0.709167	2221	761	-6709	-25133	-67	-15948	-2935	-19052	-238	-16834	-8685	-14747	-683	-16636	-12100	-10088	-70	-2716	6541	-23367	-65	-15154	15748	-26751	-135	-18687	12064	-23175	-69	-15082	13302	-19641	-148	-127	-118	-65	-65	-59	-107	39	-155	16	63	-76	-23	-56	79	-29	0
0.710000	1625	698	-6841	-25089	-72	-15868	-3208	-18887	-271	-16661	-8853	-14557	-733	-16480	-12242	-10090	-31	-2770	6403	-23041	-62	-14650	15265	-26305	-125	-18042	11252	-22563	-70	-14757	13303	-19576	-153	-141	-120	-65	-64	-59	-108	41	-155	20	33	-72	-23	-56	79	-28	-6
0.710833	1345	613	-6910	-24984	-70	-15805	-3469	-18721	-252	-16484	-8984	-14370	-715	-16314	-12337	-10112	-52	-2818	6257	-22699	-66	-14128	14790	-25842	-114	-17314	10576	-21985	-68	-14399	13384	-19489	-150	-127	-118	-62	-61	-59	-104	37	-155	20	36	-72	-19	-53	82	-30	-17
0.711667	1159	506	-6920	-24818	-67	-15754	-3722	-18548	-212	-16311	-9074	-14198	-792	-16136	-12389	-10169	-103	-2865	6110	-22333	-76	-13612	14336	-25358	-114	-16525	10043	-21475	-77	-14017	13522	-19388	-153	-126	-120	-72	-62	-58	-104	41	-149	20	35	-81	-23	-53	82	-27	-3
0.712500	844	380	-6874	-24593	-63	-15721	-3932	-18379	-207	-16140	-9124	-14033	-692	-15945	-12398	-10249	-80	-2907	5966	-21955	-68	-13099	13888	-24863	-151	-15694	9668	-21021	-80	-13608	13715	-19259	-149	-124	-118	-62	-64	-56	-103	39	-152	20	75	-70	-23	-52	85	-25	1
0.713333	435	239	-6788	-24318	-68	-15686	-4128	-18212	-211	-15974	-9141	-13881	-688	-15740	-12373	-10351	-80	-2946	5824	-21566	-44	-12606	13501	-24363	-144	-14833	9447	-20636	-62	-13205	13947	-19108	-151	-125	-114	-62	-59	-56	-101	41	-150	21	39	-72	-19	-55	82	-26	0
0.714167	115	86	-6658	-23979	-52	-15661	-4302	-18054	-165	-15802	-9127	-13741	-669	-15524	-12313	-10467	-86	-2974	5672	-21167	-73	-12133	13132	-23860	-146	-13957	9378	-20315	-66	-12778	14214	-18917	-148	-127	-116	-62	-63	-58	-107	39	-153	24	37	-76	-24	-53	85	-27	0
0.715000	-233	-64	-6498	-23622	-66	-15625	-4448	-17900	-136	-15636	-9093	-13617	-604	-15294	-12234	-10592	-66	-2998	5570	-20767	-104	-11714	12793	-23352	-179	-13081	9444	-20061	-86	-12343	14491	-18706	-154	-125	-121	-63	-65	-58	-100	38	-154	20	30	-74	-23	-58	79	-29	-5
0.715833	-856	-222	-6310	-23179	-81	-15582	-4578	-17753	-159	-15465	-9043	-13494	-686	-15058	-12132	-10712	-49	-3011	5469	-20359	-83	-11322	12488	-22848	-169	-12213	9646	-19861	-103	-11899	14782	-18434	-152	-128	-120	-63	-63	-56	-105	39	-154	21	36	-72	-23	-53	84	-26	-3
0.716667	-993	-374	-6090	-22721	-83	-15512	-4678	-17604	-134	-15290	-8981	-13379	-523	-14813	-12021	-10828	-32	-2983	5389	-19944	-53	-10973	12220	-22347	-176	-11369	9958	-19715	-75	-11461	15062	-18141	-151	-128	-119	-63	-76	-56	-108	37	-151	20	36	-74	-23	-55	78	-28	-3
0.717500	-785	-550	-5852	-22235	-85	-15428	-4764	-17471	-159	-15112	-8919	-13280	-431	-14565	-11903	-10933	16	-3010	5310	-19529	-73	-10668	11978	-21850	-178	-10565	10361	-19612	-83	-11028	15324	-17815	-151	-129	-120	-64	-63	-62	-105	38	-151	23	34	-75	-23	-57	85	-26	-4
0.718333	-537	-666	-5606	-21718	-81	-15321	-4833	-17336	-167	-14931	-8867	-13190	-143	-14318	-11790	-11012	28	-2981	5295	-19105	-80	-10402	11771	-21366	-160	-9807	10829	-19546	-105	-10602	15557	-17460	-152	-126	-121	-66	-69	-60	-105	38	-154	21	35	-77	-24	-57	81	-31	-4
0.719167	-562	-817	-5346	-21191	-90	-15189	-4887	-17206	-150	-14747	-8826	-13100	-38	-14066	-11673	-11052	43	-2957	5289	-18678	-61	-10178	11585	-20882	-171	-9101	11344	-19501	-88	-10191	15762	-17076	-149	-126	-119	-65	-66	-60	-103	39	-149	20	35	-73	-23	-52	85	-26	-3
0.720000	-719	-956	-5078	-20644	-67	-15013	-4930	-17078	-161	-14560	-8802	-13022	-711	-13823	-11564	-11082	39	-2926	5308	-18238	-51	-9988	11422	-20418	-178	-8457	11885	-19468	-74	-9799	15918	-16683	-145	-124	-124	-62	-60	-52	-100	42	-152	24	33	-72	-21	-52	85	-29	0
0.720833	-713	-1090	-4814	-20096	-57	-14838	-4971	-16952	-181	-14365	-8806	-12952	-797	-13572	-11462	-11067	0	-2888	5347	-17791	-65	-9836	11265	-19955	-149	-7875	12414	-19439	-79	-9434	16019	-16283	-146	-124	-119	-63	-62	-56	-107	39	-150	21	38	-79	-18	-56	84	-27	0
0.721667	-824	-1214	-4558	-19543	-68	-14627	-5012	-16827	-156	-14170	-8818	-12892	-356	-13339	-11371	-11013	-91	-2853	5409	-17332	-65	-9712	11117	-19500	-160	-7366	12922	-19404	-83	-9102	16061	-15890	-147	-126	-119	-65	-64	-57	-102	33	-150	20	37	-75	-22	-56	82	-29	2
0.722500	-892	-1334	-4315	-18997	-77	-14390	-5051	-16699	-152	-13973	-8891	-12843	-93	-13108	-11281	-10918	-110	-2815	5469	-16857	-50	-9612	10970	-19047	-208	-6924	13385	-19343	-112	-8805	16043	-15510	-148	-130	-121	-68	-65	-59	-105	37	-158	19	35	-74	-24	-53	84	-29	-5
0.723333	-983	-1450	-4107	-18446	-77	-14132	-5093	-16565	-185	-13772	-8968	-12807	-34	-12884	-11200	-10786	-111	-2778	5575	-16359	-59	-9528	10821	-18597	-201	-6554	13781	-19278	-125	-8551	15959	-15154	-154	-137	-125	-70	-67	-60	-118	37	-158	16	33	-79	-26	-59	79	-32	-7
0.724167	-1096	-1558	-3886	-17905	-79	-13860	-5141	-16427	-189	-13571	-9073	-12767	16	-12671	-11111	-10608	-101	-2739	5677	-15822	-85	-9457	10665	-18149	-197	-6254	14108	-19160	-120	-8331	15812	-14826	-149	-129	-120	-69	-65	-61	-108	35	-147	19	34	-72	-19	-56	84	-31	-3
0.725000	-1165	-1649	-3702	-17364	-57	-13569	-5183	-16276	-137	-13359	-9190	-12740	172	-12465	-11019	-10394	-82	-2700	5781	-15301	-60	-9391	10498	-17694	-225	-6022	14348	-19013	-139	-8160	15608	-14532	-148	-129	-122	-73	-65	-60	-108	36	-153	19	39	-79	-24	-57	80	-29	-4
0.725833	-1276	-1750	-3554	-16827	-59	-13280	-5235	-16117	-141	-13150	-9317	-12705	380	-12252	-10914	-10140	-83	-2663	5878	-14731	-64	-9334	10312	-17236	-224	-5852	14497	-18819	-150	-8037	15310	-14283	-151	-129	-121	-67	-65	-65	-105	39	-153	18	35	-75	-23	-55	84	-29	0
0.726667	-1321	-1802	-3439	-16289	-55	-12978	-5286	-15947	-149	-12938	-9439	-12682	511	-12044	-10799	-9854	-113	-2628	5962	-14133	-96	-9272	10104	-16765	-199	-5747	14552	-18583	-172	-7965	14961	-14084	-160	-125	-119	-65	-61	-59	-104	53	-150	13	37	-75	-22	-56	82	-31	-1
0.727500	-1338	-1862	-3360	-15753	-55	-12681	-5333	-15769	-152	-12724	-9574	-12653	796	-11841	-10663	-9541	-96	-2589	6021	-13512	-94	-9215	9876	-16291	-183	-5703	14509	-18309	-189	-7945	14551	-13925	-147	-126	-119	-66	-62	-61	-105	40	-149	19	50	-72	-22	-55	86	-24	4
0.728333	-1401	-1916	-3324	-15206	-59	-12391	-5375	-15583	-144	-12514	-9692	-12624	1102	-11638	-10514	-9199	-84	-2550	6054	-12853	-95	-9156	9628	-15804	-173	-5717	14376	-17991	-173	-7978	14080	-13812	-146	-124	-117	-66	-57	-58	-104	40	-147	21	37	-77	-21	-56	82	-27	2
0.729167	-1424	-1947	-3330	-14657	-65	-12113	-5413	-15371	-190	-12303	-9789	-12590	1632	-11430	-10328	-8839	-74	-2508	6046	-12167	-105	-9096	9352	-15313	-176	-5784	14155	-17636	-169	-8062	13545	-13741	-148	-128	-120	-67	-64	-61	-107	40	-146	16	36	-76	-21	-58	81	-28	2
0.730000	-1382	-1977	-3374	-14102	-70	-11840	-5437	-15160	-548	-12078	-9860	-12553	2631	-11222	-10140	-8462	-78	-2470	5995	-11468	-96	-9036	9054	-14813	-210	-5909	13847	-17244	-198	-8204	12962	-13698	-150	-129	-122	-59	-63	-59	-104	38	-148	16	34	-79	-24	-58	79	-29	0
0.730833	-1344	-1998	-3452	-13525	-60	-11606	-5444	-14937	-784	-11895	-9895	-12504	3120	-11001	-9919	-8072	-77	-2413	5894	-10742	-120	-8980	8735	-14308	-207	-6070	13467	-16817	-222	-8384	12336	-13700	-151	-128	-124	-66	-61	-59	-109	38	-151	17	35	-76	-22	-58	78	-27	-3
0.731667	-1386	-2009	-3565	-12944	-57	-11378	-5435	-14702	-615	-11700	-9893	-12442	3059	-10776	-9675	-7674	-80	-2350	5737	-10002	-153	-8918	8395	-13795	-180	-6281	13027	-16369	-245	-8618	11670	-13715	-149	-132	-124	-70	-67	-63	-110	36	-158	12	33	-79	-27	-61	76	-31	-5
0.732500	-1414	-2020	-3711	-12353	-78	-11176	-5405	-14459	-553	-11503	-9844	-12363	2683	-10540	-9411	-7274	-103	-2271	5523	-9247	-155	-8863	8048	-13274	-195	-6522	12539	-15893	-235	-8882	10977	-13726	-148	-128	-120	-70	-68	-59	-110	38	-154	18	29	-79	-23	-47	81	-27	-5
0.733333	-1401	-2022	-3858	-11743	-70	-10989	-5345	-14203	-466	-11296	-9741	-12271	1466	-10291	-9125	-6869	-61	-2167	5243	-8480	-159	-8803	7690	-12770	-180	-6796	12004	-15408	-217	-9189	10256	-13741	-151	-127	-122	-66	-64	-65	-108	39	-154	16	35	-78	-27	-57	80	-24	-1
0.734167	-1322	-2025	-4042	-11121	-63	-10828	-5261	-13944	-333	-11114	-9600	-12159	-4	-10025	-8807	-6466	-63	-2041	4903	-7720	-138	-8751	7330	-12262	-146	-7100	11447	-14912	-217	-9522	9525	-13740	-150	-127	-118	-65	-61	-60	-108	37	-153	19	37	-77	-22	-53	81	-24	-1
0.735000	-1164	-2033	-4223	-10514	-59	-10693	-5148	-13687	-284	-10924	-9406	-12037	-656	-9754	-8500	-6073	-68	-1889	4496	-6965	-120	-8702	6969	-11772	-153	-7417	10867	-14413	-230	-9884	8779	-13716	-147	-128	-125	-64	-62	-56	-102	37	-151	18	35	-75	-22	-59	76	-28	1
0.735833	-849	-2047	-4400	-9891	-50	-10584	-5014	-13419	-182	-10735	-9170	-11895	-899	-9464	-8169	-5690	-70	-1702	4026	-6234	-119	-8657	6617	-11295	-171	-7750	10270	-13914	-262	-10261	8050	-13658	-148	-129	-120	-65	-67	-58	-110	39	-152	18	36	-75	-24	-53	81	-21	-1
0.736667	-237	-2070	-4569	-9276	-59	-10491	-4849	-13141	-116	-10546	-8883	-11745	-872	-9167	-7825	-5321	-82	-1481	3503	-5526	-127	-8613	6278	-10840	-198	-8090	9669	-13424	-289	-10648	7328	-13561	-147	-127	-120	-69	-64	-59	-107	42	-153	25	34	-74	-23	-56	80	-29	-3
0.737500	-161	-2102	-4723	-8679	-65	-10420	-4655	-12883	-96	-10348	-8556	-11580	-700	-8847	-7471	-4971	-79	-1224	2927	-4849	-145	-8572	5954	-10403	-197	-8429	9069	-12941	-301	-11052	6634	-13419	-151	-127	-121	-66	-65	-59	-113	38	-151	17	35	-65	-21	-53	78	-28	-3
0.738333	-630	-2144	-4854	-8093	-62	-10360	-4436	-12615	-36	-10149	-8194	-11407	-620	-8518	-7111	-4634	-83	-927	2298	-4236	-131	-8529	5655	-9998	-202	-8760	8486	-12476	-289	-11444	5978	-13223	-153	-127	-121	-65	-63	-57	-107	37	-154	17	36	-75	-24	-58	78	-29	-4
0.739167	-835	-2204	-4953	-7539	-64	-10319	-4192	-12347	2	-9942	-7799	-11225	-530	-8176	-6738	-4322	-110	-586	1637	-3687	-124	-8487	5389	-9617	-212	-9078	7917	-12027	-266	-11827	5362	-12975	-148	-127	-119	-65	-62	-60	-108	40	-149	22	34	-72	-19	-53	82	-26	0
0.740000	-654	-2275	-5010	-7011	-59	-10282	-3924	-12075	-19	-9720	-7380	-11038	-597	-7821	-6351	-4031	-110	-214	951	-3219	-81	-8441	5152	-9284	-210	-9376	7364	-11601	-274	-12194	4795	-12677	-150	-127	-121	-67	-64	-57	-108	34	-153	18	33	-77	-25	-59	79	-29	0
0.740833	-675	-2367	-5033	-6521	-66	-10254	-3650	-11814	6	-9490	-6943	-10850	-475	-7457	-5968	-3772	-63	192	249	-2860	-44	-8394	4948	-8986	-193	-9642	6831	-11193	-281	-12533	4296	-12337	-147	-124	-124	-65	-65	-60	-104	40	-147	18	35	-73	-1	-56	84	-29	0
0.741667	-637	-2469	-5010	-6069	-58	-10222	-3352	-11549	71	-9243	-6490	-10662	-256	-7088	-5578	-3538	-49	626	-447	-2615	-36	-8341	4781	-8728	-149	-9887	6324	-10820	-271	-12835	3856	-11961	-149	-128	-120	-65	-63	-58	-108	38	-153	19	33	-75	-22	-58	80	-30	0
0.742500	-388	-2591	-4941	-5659	-58	-10191	-3039	-11288	58	-8983	-6028	-10487	-114	-6712	-5164	-3335	-55	1078	-1127	-2509	-16	-8283	4653	-8517	-161	-10089	5840	-10472	-235	-13103	3492	-11552	-147	-128	-121	-65	-65	-59	-111	39	-151	19	33	-74	-21	-58	78	-27	-4
0.743333	-339	-2726	-4831	-5288	-66	-10146	-2713	-11025	74	-8708	-5569	-10303	35	-6338	-4748	-3163	-77	1551	-1782	-2546	-55	-8221	4564	-8344	-199	-10267	5387	-10158	-202	-13324	3203	-11116	-147	-128	-124	-64	-64	-56	-107	41	-150	19	33	-77	-23	-57	79	-28	0
0.744167	-367	-2872	-4678	-4964	-57	-10094	-2380	-10766	98	-8422	-5112	-10155	151	-5963	-4322	-3027	-83	2024	-2402	-2734	-38	-8151	4510	-8215	-191	-10369	4966	-9876	-196	-13492	2985	-10668	-147	-129	-126	-67	-64	-61	-96	42	-136	16	29	-74	-21	-57	80	-25	-1
0.745000	-317	-3035	-4493	-4678	-52	-10025	-2037	-10517	101	-8124	-4668	-10002	26	-5589	-3884	-2921	-59	2474	-2918	-3072	21	-8075	4495	-8129	-183	-10448	4573	-9626	-188	-13611	2840	-10214	-149	-129	-122	-66	-63	-60	-108	39	-149	18	32	-78	-21	-57	81	-32	0
0.745833	-286	-3208	-4270	-4427	-65	-9938	-1691	-10256	124	-7811	-4225	-9863	245	-5226	-3433	-2842	-62	2904	-3366	-3548	-7	-7996	4514	-8082	-182	-10478	4218	-9402	-163	-13666	2772	-9763	-149	-126	-119	-65	-62	-58	-105	38	-149	19	35	-75	-21	-55	80	-45	0
0.746667	-255	-3386	-4023	-4212	-65	-9833	-1338	-10001	144	-7490	-3799	-9737	318	-4878	-2980	-2796	-67	3302	-3716	-4150	-22	-7912	4560	-8067	-173	-10467	3895	-9221	-159	-13673	2764	-9324	-149	-126	-116	-64	-65	-59	-114	42	-148	20	35	-74	-25	-58	79	-27	0
0.747500	-222	-3569	-3754	-4027	-53	-9709	-978	-9744	133	-7165	-3386	-9627	64	-4544	-2521	-2772	-46	3635	-3955	-4856	-19	-7827	4637	-8069	-194	-10413	3609	-9069	-153	-13619	2815	-8904	-149	-128	-118	-68	-63	-58	-88	45	-150	20	33	-76	-13	-53	84	-28	-1
0.748333	-180	-3753	-3471	-3863	-67	-9561	-612	-9490	93	-6841	-2993	-9531	154	-4230	-2064	-2774	-57	3903	-4066	-5642	-29	-7739	4735	-8123	-204	-10318	3359	-8958	-113	-13517	2914	-8510	-147	-128	-124	-68	-65	-59	-107	39	-153	18	29	-77	-25	-63	77	-1	-1
0.749167	-139	-3941	-3185	-3715	-72	-9399	-250	-9240	115	-6529	-2602	-9443	271	-3938	-1610	-2791	-80	4091	-4035	-6468	-52	-7655	4853	-8181	-193	-10186	3152	-8871	-88	-13365	3061	-8141	-148	-129	-122	-68	-67	-63	-111	39	-156	15	32	-77	-27	-59	77	-31	2
0.750000	-95	-4124	-2898	-3573	-74	-9239	122	-8983	136	-6215	-2247	-9368	89	-3669	-1152	-2820	-75	4184	-3859	-7294	-44	-7571	4987	-8254	-199	-10021	2982	-8822	-86	-13170	3242	-7806	-152	-130	-121	-68	-66	-61	-108	38	-154	15	30	-78	-27	-59	78	-31	-3
0.750833	-147	-4294	-2610	-3439	-70	-9020	497	-8728	145	-5925	-1893	-9295	-167	-3426	-704	-2854	-57	4186	-3536	-8085	-62	-7485	5136	-8324	-193	-9824	2854	-8797	-88	-12929	3444	-7499	-151	-131	-120	-69	-66	-61	-102	40	-152	16	28	-78	-22	-56	80	-31	-3
0.751667	-152	-4448	-2340	-3305	-53	-8808	877	-8469	131	-5650	-1544	-9232	-462	-3214	-268	-2900	-65	4081	-3079	-8801	-72	-7403	5290	-8398	-195	-9607	2763	-8799	-117	-12667	3661	-7226	-151	-130	-122	-70	-66	-60	-103	40	-152	15	28	-78	-25	-58	80	-30	0
0.752500	-137	-4606	-2080	-3175	-62	-8591	1259	-8209	69	-5402	-1216	-9161	-848	-3030	147	-2938	-79	3876	-2487	-9418	-104	-7329	5450	-8461	-227	-9371	2720	-8824	-168	-12376	3881	-6985	-150	-131	-121	-72	-65	-61	-104	37	-145	15	33	-78	-24	-55	87	-29	0
0.753333	-497	-4738	-1836	-3073	-63	-8365	1648	-7944	47	-5179	-885	-9099	-1006	-2878	552	-2964	-81	3580	-1777	-9879	-112	-7256	5608	-8510	-252	-9119	2717	-8877	-196	-12070	4099	-6777	-151	-127	-119	-67	-61	-56	-103	40	-150	17	33	-79	-21	-58	82	-30	-1
0.754167	-1134	-4856	-1610	-2878	-62	-8143	2036	-7676	112	-4985	-549	-9019	-1133	-2760	940	-2978	-70	3198	-975	-10176	-95	-7186	5762	-8539	-240	-8862	2749	-8941	-218	-11751	4300	-6597	-147	-128	-120	-69	-100	-62	-104	40	-128	18	33	-77	-23	-56	81	-27	0
0.755000	-1177	-4953	-1399	-2726	-38	-7918	2423	-7401	108	-4826	-211	-8933	-1266	-2668	1313	-2972	-81	2745	-108	-10286	-112	-7120	5909	-8545	-240	-8603	2814	-9039	-256	-11428	4472	-6452	-148	-128	-120	-63	-62	-59	-107	39	-150	16	33	-76	-23	-59	80	-29	-3
0.755833	-1060	-5036	-1214	-2572	-72	-7711	2812	-7119	51	-4701	140	-8830	-1141	-2608	1666	-2944	-132	2237	792	-10197	-119	-7063	6044	-8526	-238	-8348	2916	-9121	-260	-11104	4654	-6334	-150	-128	-121	-66	-63	-58	-110	37	-152	15	34	-75	-21	-57	80	-31	-1
0.756667	-1210	-5091	-1033	-2408	-64	-7510	3194	-6831	-28	-4608	505	-8710	-952	-2576	2013	-2899	-96	1694	1694	-9908	-126	-7009	6164	-8482	-242	-8102	3041	-9231	-225	-10790	4789	-6228	-155	-131	-124	-67	-66	-65	-108	36	-154	13	30	-78	-28	-64	79	-29	-5
0.757500	-1499	-5133	-876	-2258	-63	-7322	3576	-6533	-231	-4548	893	-8564	-917	-2567	2347	-2820	-90	1139	2570	-9421	-104	-6955	6273	-8400	-230	-7861	3202	-9342	-205	-10479	4899	-6176	-149	-129	-115	-68	-67	-62	-107	37	-151	19	30	-80	-24	-59	80	-30	-1
0.758333	-1344	-5147	-716	-2103	-60	-7140	3953	-6222	-173	-4512	1298	-8395	-859	-2578	2675	-2705	-86	597	3385	-8745	-76	-6899	6362	-8296	-198	-7646	3378	-9457	-210	-10180	4981	-6144	-150	-132	-122	-67	-66	-63	-108	36	-155	17	30	-79	-24	-60	79	-32	-6
0.759167	-1011	-5146	-567	-1962	-58	-6963	4323	-5901	-110	-4503	1727	-8190	-694	-2605	3009	-2580	-85	60	4111	-7913	-59	-6845	6435	-8169	-229	-7438	3578	-9572	-208	-9885	5040	-6129	-148	-128	-121	-65	-63	-61	-99	38	-151	17	33	-74	-19	-56	79	-31	1
0.760000	-787	-5151	-417	-1834	-51	-6818	4681	-5571	-137	-4513	2178	-7956	-465	-2642	3347	-2419	-81	-422	4742	-6940	-57	-6793	6491	-8014	-214	-7252	3804	-9691	-191	-9604	5079	-6129	-147	-126	-119	-62	-64	-58	-101	40	-148	18	35	-76	-23	-55	81	-30	-15
0.760833	-76	-5102	-268	-1727	-56	-6677	5031	-5238	-56	-4545	2653	-7688	-204	-2691	3699	-2245	-74	-848	5169	-5874	-95	-6741	6530	-7850	-185	-7091	4023	-9804	-144	-9328	5099	-6155	-147	-127	-120	-64	-73	-58	-104	41	-151	18	36	-75	-16	-57	80	-29	-1
0.761667	970	-5061	-127	-1645	-53	-6534	5354	-4891	-31	-4585	3141	-7393	-130	-2737	4060	-2053	-68	-1201	5454	-4735	-104	-6686	6545	-7676	-187	-6949	4258	-9916	-137	-9059	5106	-6196	-148	-130	-119	-63	-64	-58	-101	43	-151	16	34	-75	-21	-55	82	-28	-3
0.762500	1594	-5026	28	-1588	-66	-6395	5671	-4541	-56	-4631	3649	-7055	-22	-2786	4442	-1853	-58	-1504	5558	-3557	-118	-6629	6548	-7497	-199	-6828	4504	-10023	-144	-8792	5107	-6246	-145	-126	-120	-64	-67	-61	-102	42	-148	13	34	-75	-21	-53	82	-29	2
0.763333	713	-4988	180	-1559	-75	-6257	5964	-4187	-22	-4678	4166	-6693	234	-2820	4846	-1646	-55	-1685	5475	-2376	-112	-6574	6532	-7324	-197	-6729	4728	-10129	-164	-8524	5113	-6313	-147	-126	-119	-64	-62	-59	-104	42	-151	19	28	-76	-23	-55	82	-30	-4
0.764167	-85	-4956	333	-1565	-65	-6105	6243	-3833	32	-4725	4680	-6302	373	-2845	5274	-1443	-86	-1806	5196	-1239	-99	-6511	6503	-7161	-193	-6647	4985	-10228	-170	-8250	5125	-6382	-149	-136	-124	-65	-63	-59	-111	41	-148	16	33	-73	-22	-53	84	-28	-1
0.765000	-182	-4922	486	-1602	-64	-5944	6500	-3479	78	-4761	5192	-5885	378	-2852	5724	-1249	-75	-1884	4745	-164	-109	-6450	6466	-7020	-166	-6586	5224	-10311	-163	-7972	5150	-6453	-149	-131	-125	-66	-66	-60	-109	38	-150	13	28	-79	-19	-57	80	-51	-5
0.765833	-304	-4909	641	-1674	-79	-5767	6732	-3129	59	-4771	5703	-5440	298	-2835	6192	-1063	-44	-1831	4132	819	-121	-6381	6426	-6901	-142	-6527	5464	-10387	-166	-7673	5203	-6512	-150	-128	-121	-64	-64	-58	-104	43	-149	21	33	-72	-23	-53	84	-28	-3
0.766667	-403	-4896	799	-1766	-65	-5569	6971	-2772	43	-4770	6199	-4973	267	-2788	6689	-897	-63	-1746	3378	1692	-133	-6314	6364	-6816	-128	-6476	5687	-10452	-131	-7369	5281	-6569	-148	-108	-120	-63	-63	-58	-102	41	-152	19	30	-74	-19	-65	84	-28	0
0.767500	-473	-4898	949	-1894	-63	-5343	7143	-2425	89	-4740	6671	-4495	232	-2714	7188	-758	-63	-1620	2508	2433	-144	-6236	6316	-6772	-138	-6426	5903	-10502	-99	-7038	5390	-6612	-148	-127	-120	-63	-58	-57	-101	41	-148	21	34	-72	-18	-52	85	-28	2
0.768333	-603	-4908	1096	-2048	-66	-5096	7315	-2080	114	-4686	7114	-4004	312	-2615	7690	-644	-67	-1462	1554	3034	-117	-6165	6261	-6773	-142	-6378	6099	-10535	-104	-6718	5538	-6641	-146	-125	-119	-62	-64	-53	-107	41	-152	19	42	-77	-21	-51	85	-28	0
0.769167	-609	-4926	1234	-2232	-63	-4824	7464	-1746	141	-4608	7523	-3515	491	-2480	8189	-564	-75	-1295	539	3479	-121	-6087	6204	-6827	-128	-6317	6274	-10552	-92	-6373	5717	-6657	-147	-129	-122	-66	-65	-56	-104	41	-150	21	34	-75	-23	-56	85	-29	0
0.770000	-473	-4968	1364	-2434	-66	-4531	7588	-1414	139	-4499	7894	-3022	166	-2316	8675	-512	-85	-1114	-480	3774	-132	-6006	6142	-6934	-114	-6251	6426	-10547	-74	-6013	5934	-6644	-151	-130	-121	-64	-64	-58	-104	41	-155	18	32	-73	-19	-56	84	-32	0
0.770833	-446	-5003	1486	-2651	-77	-4216	7697	-1090	92	-4359	8242	-2526	-67	-2123	9140	-494	-87	-956	-1479	3917	-101	-5919	6091	-7093	-85	-6158	6555	-10516	-103	-5649	6185	-6613	-151	-128	-122	-64	-60	-59	-109	39	-153	18	34	-76	-22	-55	81	-30	1
0.771667	-473	-5033	1595	-2880	-96	-3882	7775	-763	81	-4192	8529	-2039	-148	-1904	9567	-501	-59	-805	-2416	3916	-134	-5830	6037	-7308	-79	-6051	6651	-10459	-102	-5276	6470	-6552	-149	-128	-119	-64	-63	-57	-105	41	-151	18	18	-80	-26	-56	84	-29	0
0.772500	-749	-5060	1691	-3123	-67	-3559	7837	-441	78	-3993	8786	-1564	-417	-1666	9951	-517	-47	-696	-3270	3775	-168	-5730	5986	-7582	-97	-5916	6716	-10379	-109	-4906	6750	-6465	-149	-131	-124	-66	-59	-55	-104	40	-149	13	30	-75	-18	-55	82	-30	-1
0.773333	-1103	-5073	1775	-3370	-68	-3170	7875	-118	62	-3773	8993	-1096	-544	-1406	10282	-597	-55	-618	-4018	3507	-161	-5623	5932	-7910	-94	-5767	6739	-10272	-126	-4544	7054	-6345	-152	-130	-122	-68	-66	-59	-105	38	-152	15	29	-82	-22	-58	82	-33	-5
0.774167	-925	-5076	1838	-3616	-67	-2805	7891	199	36	-3526	9152	-643	-631	-1132	10552	-673	-84	-578	-4624	3128	-147	-5500	5875	-8286	-113	-5585	6730	-10136	-114	-4187	7347	-6190	-149	-128	-122	-68	-63	-58	-104	40	-151	17	34	-75	-21	-56	80	-28	-1
0.775000	-875	-5042	1894	-3856	-73	-2438	7888	525	18	-3255	9292	-193	-714	-848	10755	-758	-68	-579	-5075	2644	-117	-5368	5806	-8711	-161	-5388	6675	-9977	-139	-3850	7611	-5997	-149	-127	-120	-66	-63	-62	-104	39	-153	16	38	-77	-25	-57	84	-29	-3
0.775833	-953	-4988	1928	-4088	-68	-2066	7862	851	13	-2966	9378	243	-867	-560	10886	-847	-73	-603	-5367	2077	-120	-5213	5737	-9174	-180	-5172	6578	-9800	-177	-3525	7839	-5769	-151	-127	-124	-66	-64	-56	-104	41	-156	18	34	-75	-21	-57	82	-28	-3
0.776667	-704	-4904	1948	-4306	-59	-1729	7822	1179	-18	-2661	9432	671	-739	-277	10944	-936	-96	-667	-5495	1434	-102	-5042	5650	-9679	-200	-4937	6435	-9614	-173	-3230	8007	-5503	-149	-128	-120	-67	-63	-57	-109	39	-149	16	33	-76	-19	-56	72	-29	-1
0.777500	-492	-4771	1941	-4500	-63	-1389	7750	1511	0	-2334	9450	1104	-813	-5	10923	-1021	-90	-761	-5461	728	-108	-4848	5548	-10213	-188	-4688	6250	-9398	-155	-2957	8101	-5193	-147	-130	-122	-64	-62	-58	-107	36	-151	19	35	-76	-22	-58	81	-30	-4
0.778333	-313	-4604	1923	-4695	-72	-1066	7664	1849	-13	-2002	9434	1513	-911	256	10831	-1085	-50	-868	-5268	-30	-95	-4628	5425	-10765	-201	-4434	6017	-9186	-149	-2721	8113	-4846	-151	-128	-121	-65	-65	-58	-103	41	-153	16	30	-75	-19	-57	82	-28	0
0.779167	-101	-4392	1885	-4857	-58	-757	7563	2198	-69	-1657	9395	1931	-480	508	10667	-1133	-46	-988	-4925	-822	-78	-4382	5288	-11327	-205	-4175	5751	-8967	-142	-2507	8026	-4450	-163	-130	-122	-65	-60	-75	-104	42	-147	21	36	-74	-19	-53	85	-27	0
0.780000	70	-4140	1823	-4996	-60	-471	7444	2543	-85	-1303	9325	2342	69	738	10435	-1172	-49	-1108	-4455	-1638	-121	-4112	5128	-11899	-184	-3916	5448	-8760	-145	-2320	7829	-4019	-146	-126	-118	-63	-63	-55	-102	43	-150	18	30	-70	-21	-53	86	-26	0
0.780833	290	-3850	1738	-5115	-58	-199	7306	2898	-77	-945	9227	2749	368	949	10160	-1184	-72	-1234	-3883	-2475	-146	-3819	4941	-12464	-186	-3669	5107	-8570	-130	-2159	7515	-3550	-147	-129	-121	-64	-75	-57	-104	42	-164	21	36	-73	-18	-53	86	-27	-3
0.781667	534	-3519	1628	-5212	-65	53	7155	3251	-72	-583	9106	3156	542	1137	9802	-1178	-72	-1349	-3231	-3311	-148	-3507	4728	-13019	-196	-3435	4740	-8403	-115	-2026	7085	-3054	-153	-125	-120	-68	-64	-60	-107	34	-154	16	33	-77	-24	-58	92	-32	0
0.782500	627	-3155	1508	-5282	-50	292	6989	3608	-73	-215	8962	3552	613	1310	9414	-1158	-69	-1454	-2514	-4149	-189	-3170	4495	-13551	-221	-3215	4363	-8263	-158	-1907	6549	-2529	-152	-130	-118	-64	-63	-60	-105	39	-161	20	36	-74	-25	-57	85	-30	-1
0.783333	659	-2755	1368	-5326	-65	528	6819	3972	-119	156	8805	3945	722	1465	9002	-1117	-74	-1540	-1758	-4978	-241	-2819	4242	-14054	-233	-3013	3966	-8162	-186	-1797	5894	-1976	-148	-127	-120	-67	-66	-58	-114	37	-154	18	33	-77	-22	-56	78	-30	0
0.784167	744	-2330	1213	-5355	-72	757	6642	4335	-101	527	8617	4323	842	1607	8561	-1072	-78	-1610	-995	-5793	-185	-2458	3970	-14513	-198	-2830	3564	-8100	-182	-1693	5140	-1423	-149	-128	-120	-68	-65	-58	-107	40	-152	17	33	-77	-22	-58	82	-33	-5
0.785000	884	-1883	1032	-5361	-56	983	6455	4693	-93	900	8417	4686	885	1737	8103	-1022	-63	-1658	-247	-6580	-153	-2101	3680	-14937	-181	-2670	3159	-8084	-198	-1590	4296	-828	-151	-128	-121	-68	-64	-60	-112	37	-153	17	33	-74	-18	-60	86	-28	0
0.785833	943	-1422	844	-5367	-46	1216	6268	5051	-107	1277	8199	5032	1125	1861	7647	-970	-48	-1689	467	-7342	-142	-1713	3382	-15303	-159	-2523	2754	-8116	-183	-1472	3391	-255	-150	-125	-120	-66	-63	-31	-104	41	-149	16	36	-93	-22	-55	84	-28	0
0.786667	921	-947	644	-5337	-30	1458	6074	5406	-68	1655	7951	5354	1274	1990	7188	-919	-44	-1701	1124	-8068	-127	-1342	3071	-15620	-108	-2391	2361	-8194	-138	-1337	2437	305	-151	-126	-116	-65	-61	-58	-104	36	-151	18	37	-74	-21	-55	82	-27	-12
0.787500	926	-480	441	-5316	-61	1718	5875	5750	-25	2038	7690	5647	913	2109	6736	-888	-36	-1696	1710	-8767	-61	-978	2755	-15875	-63	-2266	1976	-8323	-47	-1177	1452	848	-148	-127	-118	-69	-63	-53	-102	39	-149	20	38	-70	-17	-55	84	-27	1
0.788333	906	-12	230	-5291	-65	1994	5670	6092	-65	2426	7408	5903	547	2234	6303	-865	-29	-1672	2214	-9437	-5	-620	2432	-16076	-74	-2146	1601	-8499	47	-988	464	1352	-149	-127	-121	-65	-62	-55	-103	41	-152	18	37	-72	-18	-55	86	-26	0
0.789167	757	442	20	-5278	-67	2291	5465	6418	-66	2812	7101	6125	244	2362	5876	-875	-5	-1642	2622	-10079	20	-280	2119	-16216	-100	-2024	1236	-8720	-14	-764	-526	1815	-153	-129	-121	-68	-64	-60	-107	38	-152	20	32	-77	-21	-58	81	-32	-3
0.790000	556	888	-190	-5277	-69	2611	5247	6726	-65	3205	6768	6309	-45	2500	5467	-905	0	-1601	2931	-10685	38	45	1812	-16299	-105	-1890	877	-8978	-85	-497	-1485	2228	-153	-132	-128	-72	-68	-62	-111	34	-160	12	32	-78	-21	-61	79	-35	-1
0.790833	560	1308	-388	-5282	-67	2958	5027	7025	-100	3602	6417	6450	21	2642	5085	-961	-15	-1547	3139	-11253	29	359	1491	-16322	-117	-1730	529	-9261	-53	-178	-2387	2591	-151	-130	-122	-69	-64	-60	-111	35	-154	16	34	-75	-23	-60	76	-30	-1
0.791667	516	1710	-574	-5316	-63	3336	4798	7309	-119	4012	6051	6554	375	2795	4713	-1041	3	-1478	3238	-11785	-11	656	1187	-16288	-114	-1539	185	-9558	-16	179	-3218	2874	-151	-132	-122	-70	-64	-59	-111	36	-152	20	32	-77	-24	-60	79	-28	0
0.792500	360	2087	-746	-5374	-75	3746	4569	7579	-115	4424	5658	6607	592	2949	4359	-1151	-27	-1407	3247	-12278	7	937	882	-16200	-79	-1306	-161	-9862	32	588	-3970	3098	-149	-129	-139	-66	-64	-62	-107	38	-152	17	32	-75	-23	-62	79	-31	0
0.793333	236	2438	-907	-5457	-90	4183	4317	7825	-128	4841	5241	6622	517	3108	4015	-1286	-46	-1332	3155	-12725	16	1211	570	-16068	-107	-1032	-515	-10160	2	1045	-4632	3255	-147	-129	-121	-67	-63	-60	-108	35	-150	20	35	-74	-22	-57	81	-31	0
0.794167	162	2763	-1048	-5573	-91	4649	4065	8056	-164	5258	4804	6592	335	3258	3666	-1446	-51	-1249	2978	-13140	26	1472	251	-15886	-154	-702	-885	-10437	-83	1550	-5206	3346	-153	-128	-120	-64	-64	-58	-103	38	-153	17	35	-75	-22	-58	81	-30	-1
0.795000	320	3068	-1176	-5724	-80	5136	3795	8263	-202	5678	4342	6518	91	3404	3313	-1631	-52	-1163	2724	-13494	54	1727	-90	-15666	-162	-315	-1272	-10674	-127	2107	-5680	3372	-148	-129	-119	-66	-62	-58	-104	29	-151	17	37	-76	-19	-49	79	-30	0
0.795833	1262	3351	-1284	-5908	-100	5648	3520	8448	-171	6103	3852	6403	-407	3536	2949	-1835	-67	-1069	2404	-13779	35	1982	-457	-15405	-166	140	-1687	-10865	-149	2702	-6084	3344	-149	-127	-118	-75	-61	-61	-102	40	-129	18	36	-74	-22	-59	81	-31	1
0.796667	2918	3613	-1384	-6132	-87	6173	3227	8616	-173	6522	3341	6251	-600	3651	2566	-2055	-81	-981	2028	-13994	-3	2237	-871	-15111	-182	658	-2134	-10994	-182	3340	-6351	3262	-148	-129	-120	-67	-61	-59	-104	35	-150	19	34	-76	-21	-58	82	-29	-1
0.797500	3831	3863	-1469	-6389	-82	6722	2930	8765	-196	6936	2807	6054	-786	3740	2154	-2288	-75	-875	1609	-14132	-6	2501	-1320	-14787	-180	1242	-2616	-11047	-181	4005	-6564	3138	-149	-128	-122	-66	-64	-62	-103	37	-153	18	33	-78	-25	-59	81	-32	-4
0.798333	3398	4101	-1545	-6687	-95	7288	2620	8887	-205	7338	2254	5828	-921	3805	1715	-2540	-58	-774	1158	-14159	-32	2772	-1831	-14434	-158	1884	-3139	-11009	-168	4704	-6705	2979	-153	-130	-122	-68	-69	-67	-90	32	-156	16	29	-80	-27	-60	76	-31	-7
0.799167	5120	4341	-1612	-7014	-103	7863	2300	8991	-173	7737	1683	5568	-548	3842	1239	-2780	-41	-655	694	-14132	-29	3061	-2391	-14048	-138	2588	-3702	-10868	-169	5431	-6788	2797	-148	-128	-120	-65	-66	-61	-100	39	-154	19	37	-75	-24	-58	80	-30	-1
0.800000	7891	4584	-1667	-7363	-84	8439	1971	9082	-152	8117	1097	5279	-104	3849	735	-3028	-42	-552	226	-13991	-27	3359	-3013	-13640	-158	3348	-4296	-10618	-182	6188	-6828	2609	-146	-126	-118	-68	-61	-59	-100	41	-152	21	35	-74	-21	-56	80	-33	1
0.800833	5971	4832	-1717	-7745	-76	9017	1622	9148	-167	8479	488	4959	-24	3832	188	-3286	-53	-406	-231	-13760	-35	3672	-3698	-13207	-163	4156	-4947	-10256	-185	6956	-6855	2403	-147	-127	-125	-70	-56	-56	-101	39	-148	18	34	-75	-19	-57	79	-29	1
0.801667	4055	5055	-1767	-8152	-84	9591	1253	9192	-171	8818	-130	4611	-26	3808	-386	-3540	-87	-267	-672	-13438	-51	3995	-4451	-12753	-162	5004	-5630	-9765	-189	7741	-6871	2206	-147	-126	-121	-63	-61	-58	-100	36	-148	25	37	-75	-22	-55	82	-31	0
0.802500	3495	5350	-1809	-8581	-86	10163	862	9217	-195	9132	-757	4276	40	3724	-986	-3799	-92	-118	-1086	-13028	-39	4333	-5258	-12271	-173	5881	-6354	-9160	-200	8534	-6910	2008	-149	-126	-121	-66	-63	-59	-88	42	-150	20	37	-78	-21	-56	78	-31	-1
0.803333	2849	5641	-1844	-9029	-78	10717	442	9223	-200	9420	-1386	3853	135	3649	-1602	-4055	-38	44	-1464	-12550	-60	4672	-6111	-11771	-172	6774	-7105	-8440	-152	9330	-6970	1826	-149	-127	-122	-65	-88	-63	-103	40	-150	18	36	-76	-1	-53	84	-29	0
0.804167	2972	5951	-1877	-9490	-72	11258	2	9199	-189	9672	-2015	3447	172	3556	-2234	-4313	-29	219	-1799	-12012	-77	5022	-7003	-11249	-154	7680	-7879	-7612	-144	10129	-7079	1648	-150	-127	-125	-63	-63	-57	-102	40	-152	20	36	-76	-26	-57	82	-28	-1
0.805000	3106	6286	-1893	-9961	-78	11780	-479	9172	-200	9892	-2643	3020	286	3477	-2873	-4574	-102	412	-2082	-11430	-84	5374	-7924	-10679	-151	8580	-8672	-6665	-127	10936	-7242	1477	-150	-127	-122	-65	-65	-58	-107	35	-150	19	36	-76	-21	-53	91	-29	0
0.805833	2144	6644	-1898	-10432	-64	12281	-994	9115	-214	10085	-3266	2581	399	3403	-3508	-4834	-111	621	-2311	-10817	-118	5720	-8852	-10144	-171	9473	-9480	-5629	-135	11731	-7469	1310	-151	-129	-119	-64	-61	-58	-102	22	-148	18	37	-77	-22	-55	79	-30	-1
0.806667	1055	7031	-1891	-10919	-81	12752	-1550	9036	-247	10246	-3881	2129	325	3363	-4120	-5094	-50	850	-2488	-10204	-163	6056	-9784	-9560	-201	10336	-10283	-4522	-173	12509	-7759	1132	-149	-127	-122	-66	-64	-62	-103	36	-152	18	38	-76	-16	-58	81	-31	0
0.807500	399	7438	-1862	-11393	-95	13197	-2146	8933	-233	10403	-4480	1673	330	3350	-4712	-5355	-74	1098	-2601	-9594	-210	6393	-10695	-8962	-229	11154	-11059	-3352	-187	13263	-8117	943	-147	-127	-99	-63	-61	-59	-101	39	-150	19	37	-77	-24	-57	80	-29	0
0.808333	-319	7876	-1813	-11859	-73	13610	-2775	8804	-197	10476	-5052	1224	323	3389	-5264	-5611	-129	1374	-2657	-9010	-216	6704	-11575	-8345	-239	11919	-11815	-2153	-187	13986	-8534	727	-148	-125	-125	-66	-64	-61	-105	39	-134	19	35	-73	-25	-53	82	-28	0
0.809167	-988	8344	-1737	-12313	-65	13985	-3437	8650	-195	10565	-5612	767	254	3487	-5780	-5872	-117	1675	-2653	-8472	-213	7006	-12399	-7705	-238	12610	-12523	-946	-183	14658	-9017	465	-148	-127	-126	-65	-62	-61	-109	38	-149	13	34	-77	-21	-58	79	-30	0
0.810000	-1538	8822	-1636	-12753	-68	14317	-4130	8468	-193	10625	-6132	320	426	3655	-6245	-6129	-90	2000	-2599	-7991	-218	7291	-13157	-7088	-254	13217	-13172	259	-207	15288	-9532	143	-148	-131	-122	-66	-65	-63	-110	38	-150	23	32	-110	-27	-58	81	-31	-5
0.810833	-1978	9327	-1499	-13160	-56	14611	-4846	8252	-199	10672	-6631	-121	467	3896	-6658	-6377	-100	2357	-2486	-7576	-186	7544	-13835	-6448	-271	13738	-13750	1434	-214	15851	-10083	-235	-150	-129	-124	-66	-63	-59	-110	45	-151	17	32	-77	-23	-59	76	-32	-1
0.811667	-2246	9852	-1333	-13539	-42	14867	-5575	8021	-166	10714	-7110	-540	434	4220	-7026	-6619	-112	2734	-2326	-7240	-148	7772	-14421	-5792	-266	14161	-14239	2549	-158	16337	-10642	-685	-149	-127	-125	-67	-67	-61	-112	38	-153	17	34	-60	-22	-56	78	-32	-1
0.812500	-2469	10388	-1128	-13879	-46	15079	-6312	7760	-147	10751	-7542	-960	263	4627	-7316	-6854	-87	3146	-2125	-6983	-155	7985	-14905	-5129	-255	14475	-14646	3580	-132	16744	-11195	-1213	-149	-127	-124	-69	-63	-58	-107	39	-150	18	30	-76	-23	-57	79	-28	0
0.813333	-2745	10933	-901	-14184	-46	15250	-7049	7467	-152	10792	-7947	-1317	105	5118	-7579	-7079	-77	3581	-1895	-6805	-165	8163	-15274	-4453	-252	14673	-14916	4521	-159	17044	-11731	-1826	-150	-127	-124	-82	-61	-59	-107	38	-149	17	27	-76	-18	-57	79	-32	1
0.814167	-2951	11486	-632	-14437	-43	15378	-7716	7153	-139	10839	-8319	-1670	130	5686	-7781	-7296	-76	4048	-1636	-6714	-143	8309	-15519	-3762	-262	14763	-15085	5354	-193	17242	-12227	-2531	-146	-129	-124	-66	-61	-61	-109	38	-149	18	32	-77	-19	-59	77	-28	1
0.815000	-3046	12041	-332	-14645	-51	15462	-8455	6811	-151	10906	-8664	-1991	-197	6332	-7958	-7503	-64	4520	-1370	-6708	-105	8423	-15638	-3044	-279	14735	-15131	6052	-197	17324	-12661	-3314	-150	-130	-127	-67	-68	-64	-112	47	-153	16	30	-76	-26	-61	78	-32	-1
0.815833	-3107	12589	-3	-14793	-59	15510	-9109	6454	-116	10993	-8989	-2286	-850	7052	-8107	-7696	-82	5053	-1094	-6772	-125	8504	-15617	-2297	-292	14607	-15047	6631	-194	17296	-13011	-4167	-149	-128	-121	-67	-65	-62	-109	39	-150	15	29	-77	-24	-59	77	-32	-3
0.816667	-3124	13131	359	-14880	-49	15529	-9714	6074	-63	11110	-9282	-2540	-1100	7836	-8234	-7880	-87	5595	-819	-6907	-100	8544	-15460	-1506	-273	14371	-14836	7084	-218	17132	-13271	-5092	-151	-130	-125	-66	-68	-59	-111	39	-152	1	29	-76	-24	-58	72	-32	-3
0.817500	-3096	13658	739	-14899	-48	15514	-10269	5679	-82	11254	-9563	-2764	-1111	8658	-8360	-8053	-77	6150	-574	-7101	-102	8547	-15165	-673	-294	14049	-14490	7401	-258	16837	-13430	-6058	-148	-129	-126	-67	-68	-61	-108	38	-152	12	29	-78	-28	-60	73	-33	-13
0.818333	-3136	14166	1147	-14878	-56	15471	-10753	5281	-105	11439	-9828	-2950	-1269	9514	-8483	-8217	-41	6725	-345	-7351	-84	8500	-14744	199	-299	13647	-14030	7597	-252	16470	-13474	-7053	-148	-130	-125	-67	-65	-63	-107	37	-152	15	30	-77	-26	-59	63	-34	-1
0.819167	-3183	14655	1570	-14785	-52	15406	-11161	4879	-80	11653	-10080	-3109	-1486	10384	-8611	-8374	-46	7316	-150	-7644	-98	8415	-14199	1113	-289	13182	-13469	7668	-236	15976	-13410	-8074	-151	-129	-132	-65	-61	-59	-105	41	-150	17	33	-76	-25	-57	76	-28	0
0.820000	-3061	15112	2007	-14640	-60	15330	-11489	4476	-94	11903	-10319	-3239	-1752	11264	-8751	-8518	-77	7914	0	-7979	-110	8285	-13529	2058	-314	12668	-12820	7628	-248	15399	-13232	-9090	-147	-128	-122	-65	-63	-58	-107	42	-150	15	35	-79	-18	-52	81	-28	-1
0.820833	-2979	15534	2439	-14447	-67	15230	-11737	4072	-120	12186	-10551	-3353	-2160	12119	-8921	-8657	-61	8523	102	-8345	-83	8103	-12802	3020	-307	12115	-12097	7481	-242	14754	-12963	-10086	-148	-127	-121	-63	-63	-44	-108	39	-151	17	35	-74	-23	-58	80	-30	2
0.821667	-2910	15913	2891	-14215	-75	15131	-11894	3673	-109	12504	-10765	-3450	-2390	12941	-9099	-8784	-59	9131	147	-8744	-44	7870	-11972	4000	-290	11545	-11330	7239	-251	14044	-12601	-11040	-147	-125	-122	-66	-64	-58	-102	40	-149	17	32	-75	-21	-57	82	-29	0
0.822500	-2661	16249	3327	-13965	-75	15018	-11967	3281	-120	12847	-10970	-3545	-2531	13712	-9296	-8903	-43	9732	139	-9165	-65	7593	-11120	4967	-276	10966	-10539	6919	-298	13319	-12173	-11950	-149	-127	-118	-66	-63	-58	-103	40	-152	18	36	-74	-22	-59	81	-31	-1
0.823333	-2463	16538	3759	-13680	-90	14901	-11948	2898	-119	13187	-11157	-3639	-2581	14415	-9504	-9008	-50	10319	69	-9615	-85	7266	-10237	5898	-270	10392	-9773	6524	-311	12598	-11698	-12780	-152	-130	-125	-75	-66	-60	-110	36	-153	12	30	-77	-24	-58	74	-32	-4
0.824167	-2278	16777	4178	-13393	-84	14784	-11842	2527	-74	13582	-11315	-3745	-2604	15038	-9719	-9095	-66	10921	-53	-10084	-76	6898	-9357	6776	-210	9848	-9030	6072	-298	11897	-11185	-13529	-150	-127	-122	-66	-67	-58	-105	39	-154	16	33	-78	-26	-58	77	-31	0
0.825000	-1805	16965	4582	-13113	-81	14674	-11650	2179	-64	13968	-11446	-3862	-2802	15575	-9925	-9170	-63	11498	-230	-10573	-108	6494	-8506	7566	-185	9333	-8343	5565	-288	11247	-10666	-14205	-151	-128	-124	-72	-69	-60	-105	40	-153	16	29	-75	-40	-57	78	-30	-1
0.825833	-1058	17090	4964	-12849	-83	14564	-11381	1843	-88	14348	-11546	-4006	-2780	16011	-10116	-9221	-66	12060	-454	-11068	-126	6056	-7716	8250	-211	8849	-7731	5013	-280	10664	-10161	-14783	-149	-128	-119	-73	-64	-58	-103	39	-153	17	33	-77	-23	-56	80	-32	-4
0.826667	-542	17191	5321	-12625	-82	14462	-11038	1519	-110	14712	-11600	-4175	-2316	16333	-10278	-9248	-24	12606	-717	-11587	-150	5592	-7009	8796	-187	8410	-7214	4424	-264	10170	-9695	-15269	-147	-126	-119	-68	-64	-58	-107	40	-139	20	35	-77	-21	-55	78	-28	0
0.827500	-397	17228	5637	-12439	-81	14362	-10639	1204	-104	15048	-11613	-4380	-1702	16544	-10408	-9261	28	13132	-1013	-12112	-154	5102	-6417	9190	-174	8011	-6811	3799	-228	9771	-9282	-15665	-149	-133	-117	-65	-60	-57	-104	39	-150	21	37	-76	-23	-56	78	-25	2
0.828333	-439	17209	5926	-12312	-78	14262	-10185	907	-91	15346	-11575	-4620	-1084	16640	-10490	-9244	2	13666	-1340	-12647	-161	4602	-5954	9409	-142	7660	-6522	3147	-178	9483	-8941	-15977	-131	-125	-119	-69	-62	-57	-107	39	-147	18	34	-64	-17	-53	81	-28	3
0.829167	-414	17152	6176	-12252	-79	14169	-9692	619	-67	15589	-11492	-4902	-569	16614	-10518	-9209	-25	14136	-1683	-13181	-172	4092	-5644	9429	-137	7342	-6357	2465	-130	9293	-8682	-16209	-144	-128	-120	-66	-64	-60	-104	40	-153	18	32	-79	-22	-57	80	-27	-1
0.830000	-134	17046	6381	-12268	-92	14074	-9181	332	-81	15767	-11351	-5220	-199	16477	-10482	-9156	-14	14610	-2028	-13711	-207	3583	-5495	9247	-143	7062	-6308	1759	-86	9207	-8519	-16374	-150	-130	-122	-70	-69	-63	-125	38	-151	19	32	-67	-21	-57	78	-36	-1
0.830833	-69	16911	6547	-12371	-87	13980	-8655	54	-97	15871	-11161	-5577	271	16233	-10375	-9077	-5	15069	-2370	-14225	-294	3090	-5503	8869	-170	6815	-6366	1020	-97	9214	-8437	-16476	-149	-129	-124	-70	-62	-62	-107	38	-154	16	32	-76	-27	-57	79	-30	0
0.831667	-531	16746	6660	-12527	-90	13888	-8122	-215	-135	15895	-10919	-5955	690	15887	-10198	-8986	-19	15512	-2703	-14721	-429	2608	-5671	8284	-186	6567	-6515	257	-77	9299	-8455	-16525	-152	-131	-124	-73	-66	-64	-129	30	-156	12	30	-78	-26	-59	76	-34	-1
0.832500	-663	16561	6732	-12771	-101	13791	-7600	-492	-223	15828	-10626	-6364	1011	15447	-9952	-8883	-28	15952	-3012	-15184	-377	2149	-5982	7510	-153	6342	-6738	-539	-36	9448	-8540	-16524	-151	-130	-122	-70	-64	-61	-108	36	-155	15	30	-78	-22	-57	80	-32	0
0.833333	-597	16362	6757	-13096	-95	13693	-7091	-757	-239	15675	-10292	-6790	1124	14932	-9641	-8766	-56	16384	-3301	-15616	-283	1718	-6412	6566	-146	6117	-6991	-1362	-65	9630	-8684	-16479	-149	-129	-122	-72	-68	-62	-105	38	-151	-8	27	-78	-21	-57	78	-30	0
0.834167	-721	16157	6728	-13488	-84	13587	-6618	-1028	-243	15422	-9929	-7205	1024	14340	-9273	-8652	-75	16809	-3562	-15995	-256	1317	-6935	5470	-136	5878	-7272	-2230	-79	9823	-8874	-16394	-148	-127	-120	-67	-61	-63	-105	37	-151	15	30	-77	-26	-62	77	-30	-3
0.835000	407	15947	6651	-13942	-102	13477	-6174	-1298	-275	15078	-9546	-7622	862	13693	-8860	-8541	-56	17212	-3798	-16326	-214	958	-7515	4243	-135	5625	-7548	-3136	-74	10009	-9078	-16277	-146	-129	-125	-69	-87	-63	-105	37	-151	16	32	-78	-21	-59	79	-32	-3
0.835833	1325	15746	6522	-14445	-135	13354	-5778	-1563	-285	14645	-9143	-8032	775	12988	-8404	-8440	-57	17653	-4000	-16593	-196	630	-8107	2914	-131	5344	-7782	-4105	-121	10151	-9264	-16098	-146	-127	-121	-68	-63	-49	-105	38	-149	16	32	-79	-25	-60	78	-29	0
0.836667	448	15556	6341	-14994	-152	13236	-5422	-1824	-297	14126	-8737	-8411	368	12257	-7929	-8353	-73	18070	-4176	-16804	-201	348	-8675	1499	-172	5030	-7951	-5123	-182	10240	-9409	-15922	-150	-129	-126	-67	-65	-62	-108	37	-152	16	12	-75	-17	-59	77	-49	4
0.837500	164	15385	6105	-15574	-185	13101	-5112	-2083	-339	13541	-8343	-8761	-258	11499	-7448	-8288	-73	18481	-4328	-16941	-134	106	-9174	36	-186	4675	-8032	-6204	-222	10251	-9481	-15698	-152	-132	-124	-69	-62	-62	-107	37	-153	15	30	-78	-23	-62	76	-30	-1
0.838333	202	15231	5816	-16164	-241	12958	-4847	-2332	-182	12890	-7953	-9064	-625	10729	-6980	-8243	-60	18899	-4458	-17014	-30	-96	-9558	-1440	-154	4294	-7991	-7342	-252	10170	-9455	-15398	-152	-139	-127	-69	-63	-61	-102	34	-152	12	33	-76	-22	-59	75	-33	-1
0.839167	-9	15106	5480	-16753	-270	12807	-4622	-2578	-43	12194	-7593	-9322	-753	9956	-6528	-8227	-51	19310	-4573	-17025	96	-259	-9793	-2907	-156	3876	-7825	-8541	-280	9989	-9304	-15062	-148	-130	-121	-66	-63	-61	-104	39	-151	16	34	-78	-27	-60	80	-27	-3
0.840000	-177	15000	5089	-17359	-247	12644	-4434	-2802	4	11463	-7260	-9523	-584	9180	-6108	-8239	-52	19716	-4678	-16986	81	-384	-9840	-4355	-166	3431	-7521	-9809	-357	9700	-9003	-14685	-150	-131	-124	-73	-56	-61	-97	38	-150	15	30	-79	-19	-60	79	-35	0
0.840833	-128	14918	4650	-17940	-219	12464	-4272	-3024	50	10713	-6965	-9677	-208	8411	-5735	-8280	-81	20102	-4783	-16892	35	-470	-9683	-5769	-195	2961	-7068	-11141	-408	9303	-8540	-14261	-148	-130	-131	-68	-61	-61	-107	40	-150	17	33	-77	-22	-58	82	-31	-1
0.841667	-104	14855	4166	-18492	-182	12276	-4146	-3221	162	9950	-6698	-9765	218	7667	-5414	-8345	-62	20475	-4890	-16774	43	-520	-9295	-7145	-207	2483	-6466	-12530	-452	8806	-7904	-13806	-153	-130	-121	-74	-64	-60	-107	37	-149	16	34	-78	-23	-57	82	-33	0
0.842500	-436	14816	3638	-19009	-118	12071	-4030	-3414	344	9200	-6470	-9804	794	6945	-5160	-8436	-64	20828	-5005	-16632	26	-557	-8673	-8475	-201	2005	-5727	-13969	-459	8219	-7092	-13321	-149	-129	-121	-67	-65	-61	-107	40	-151	15	37	-76	-22	-59	80	-31	-1
0.843333	-592	14781	3061	-19497	-49	11841	-3911	-3583	421	8462	-6276	-9794	1285	6243	-4967	-8554	-81	21155	-5136	-16492	10	-537	-7815	-9759	-178	1548	-4857	-15446	-468	7557	-6099	-12824	-150	-128	-121	-69	-105	-62	-103	39	-150	16	35	-90	-21	-58	82	-28	-6
0.844167	-670	14758	2441	-19941	1	11592	-3817	-3746	493	7751	-6112	-9741	1406	5568	-4836	-8692	-75	21446	-5279	-16357	-14	-500	-6735	-10994	-172	1122	-3872	-16957	-461	6839	-4948	-12323	-149	-128	-119	-67	-61	-60	-104	37	-154	16	35	-78	-21	-58	84	-30	2
0.845000	-902	14735	1791	-20338	59	11319	-3704	-3894	500	7082	-5975	-9647	919	4934	-4767	-8848	-66	21701	-5442	-16265	-5	-448	-5467	-12184	-181	743	-2792	-18479	-496	6073	-3610	-11843	-150	-127	-91	-70	-62	-58	-105	21	-151	17	34	-75	-19	-58	80	-29	0
0.845833	-1301	14714	1113	-20690	101	11022	-3580	-4034	360	6454	-5874	-9528	910	4305	-4760	-9015	-19	21906	-5615	-16205	8	-376	-4030	-13340	-152	425	-1634	-20002	-478	5291	-2151	-11392	-147	-124	-118	-63	-59	-60	-103	44	-149	21	37	-74	-23	-55	86	-26	-1
0.846667	-1818	14680	405	-20999	114	10699	-3448	-4165	267	5868	-5750	-9386	1723	3716	-4799	-9195	2	22052	-5809	-16207	6	-282	-2456	-14488	-120	179	-429	-21506	-457	4510	-591	-11003	-145	-127	-121	-66	-60	-56	-100	51	-150	4	35	-73	-16	-55	81	-27	1
0.847500	-2117	14631	-321	-21274	130	10345	-3298	-4295	213	5334	-5663	-9239	2256	3163	-4885	-9385	-27	22141	-6008	-16269	10	-199	-783	-15621	-99	20	795	-22968	-470	3742	1044	-10689	-146	-124	-118	-63	-63	-55	-101	43	-148	20	36	-78	-22	-56	87	-27	2
0.848333	-2491	14559	-1072	-21513	154	9954	-3129	-4428	114	4855	-5586	-9087	2935	2635	-5005	-9586	-16	22157	-6213	-16402	46	-107	935	-16757	-80	-50	2013	-24367	-438	3012	2704	-10486	-150	-127	-121	-67	-64	-60	-103	42	-152	18	35	-81	-26	-57	82	-29	-3
0.849167	-2975	14454	-1831	-21728	150	9534	-2953	-4571	21	4417	-5494	-8946	4477	2143	-5158	-9796	-17	22104	-6403	-16608	43	-22	2651	-17900	-91	-21	3201	-25683	-308	2328	4380	-10373	-148	-124	-124	-64	-63	-58	-105	41	-148	17	32	-78	-22	-57	81	-28	2
0.850000	-3438	14334	-2592	-21919	157	9096	-2760	-4719	-32	4032	-5399	-8836	5328	1682	-5321	-10013	-40	21966	-6594	-16878	27	54	4321	-19060	-97	104	4336	-26897	-214	1697	6020	-10402	-151	-130	-135	-70	-63	-59	-103	42	-152	16	34	-72	-24	-56	81	-30	-4
0.850833	-5296	14180	-3348	-22089	144	8632	-2563	-4883	-103	3693	-5328	-8708	4594	1257	-5495	-10242	-31	21751	-6749	-17215	42	99	5913	-20238	-110	323	5416	-27984	-231	1137	7597	-10570	-151	-129	-121	-66	-64	-58	-105	38	-151	17	33	-78	-21	-56	81	-32	0
0.851667	-6657	13998	-4095	-22252	135	8141	-2367	-5067	-224	3383	-5240	-8626	3530	865	-5671	-10479	-39	21451	-6877	-17591	30	118	7388	-21439	-115	637	6410	-28925	-237	645	9078	-10870	-151	-130	-124	-66	-63	-60	-104	40	-150	20	36	-76	-23	-56	82	-25	-1
0.852500	-4829	13788	-4826	-22417	116	7634	-2182	-5270	-237	3111	-5161	-8572	2578	509	-5845	-10748	-47	21066	-6958	-18033	18	97	8721	-22656	-134	1015	7309	-29704	-237	233	10439	-11319	-149	-126	-121	-69	-65	-60	-103	41	-154	18	32	-79	-22	-55	95	-26	-4
0.853333	-3881	13549	-5548	-22576	111	7108	-2014	-5496	-189	2868	-5092	-8550	1316	194	-6017	-11033	-88	20602	-6997	-18495	38	22	9878	-23875	-150	1439	8096	-30299	-220	-102	11665	-11911	-151	-130	-124	-66	-67	-60	-107	42	-151	3	37	-78	-25	-55	84	-26	-1
0.854167	-3436	13285	-6244	-22742	88	6579	-1877	-5746	-219	2641	-5043	-8557	-208	-87	-6184	-11339	-108	20028	-6974	-18981	36	-119	10843	-25091	-164	1892	8774	-30711	-161	-360	12747	-12634	-152	-126	-118	-66	-62	-60	-105	37	-147	20	36	-78	-22	-55	81	-28	0
0.855000	-2578	13003	-6915	-22922	68	6040	-1788	-6025	-246	2434	-5031	-8598	-1653	-332	-6359	-11678	-120	19386	-6897	-19474	2	-333	11600	-26287	-170	2336	9344	-30927	-144	-545	13680	-13475	-147	-128	-121	-66	-60	-59	-108	40	-150	20	33	-74	-17	-56	84	-28	0
0.855833	-2042	12706	-7557	-23118	50	5501	-1750	-6329	-263	2231	-5052	-8668	-2972	-542	-6542	-12043	-158	18668	-6755	-19963	-1	-636	12147	-27448	-187	2741	9807	-30945	-158	-659	14471	-14412	-156	-129	-119	-63	-62	-59	-105	37	-152	17	34	-77	-21	-55	82	-29	0
0.856667	-1379	12396	-8177	-23325	22	4965	-1775	-6658	-256	2030	-5132	-8762	-4665	-708	-6743	-12444	-104	17873	-6556	-20436	13	-1032	12490	-28553	-181	3083	10167	-30755	-174	-705	15128	-15426	-159	-132	-126	-68	-67	-63	-93	34	-155	17	30	-77	-27	-56	80	-35	-5
0.857500	-734	12090	-8766	-23561	-1	4431	-1878	-7020	-228	1817	-5278	-8880	-6443	-844	-6970	-12874	-55	17017	-6294	-20897	-14	-1531	12646	-29583	-149	3320	10441	-30357	-208	-685	15668	-16489	-152	-130	-125	-67	-65	-62	-110	35	-156	15	29	-80	-29	-59	79	-31	-3
0.858333	-523	11773	-9327	-23797	-5	3916	-2062	-7390	-186	1607	-5491	-9013	-7074	-941	-7226	-13337	-90	16099	-5976	-21325	-77	-2127	12617	-30513	-149	3432	10638	-29763	-233	-611	16125	-17573	-154	-133	-125	-67	-48	-61	-111	37	-154	15	29	-78	-24	-60	79	-31	-4
0.859167	-52	11472	-9857	-24044	-21	3410	-2315	-7781	-234	1384	-5788	-9156	-6788	-1007	-7535	-13821	-91	15134	-5605	-21721	-86	-2813	12454	-31334	-190	3388	10787	-28976	-229	-491	16519	-18647	-150	-129	-120	-70	-61	-57	-104	39	-150	17	28	-78	-22	-56	80	-28	2
0.860000	2761	11176	-10360	-24307	-35	2926	-2657	-8194	-247	1152	-6171	-9309	-6568	-1040	-7902	-14352	-87	14128	-5195	-22090	-72	-3577	12175	-32022	-189	3173	10909	-28025	-219	-349	16872	-19674	-149	-129	-119	-66	-83	-60	-105	39	-150	18	34	-76	-21	-56	85	-28	0
0.860833	3858	10890	-10832	-24577	-39	2478	-3088	-8623	-125	900	-6654	-9471	-6438	-1048	-8338	-14898	-105	13090	-4754	-22439	-83	-4400	11836	-32451	-178	2760	11005	-26914	-190	-200	17225	-20621	-138	-129	-119	-66	-61	-58	-102	36	-152	15	32	-76	-23	-55	82	-29	1
0.861667	1648	10613	-11285	-24857	-52	2005	-3591	-9068	-5	620	-7229	-9630	-6551	-1034	-8854	-15467	-118	12031	-4278	-22763	-98	-5255	11454	-32609	-176	2158	11190	-25680	-142	-70	17592	-21448	-149	-132	-121	-67	-60	-60	-102	40	-151	17	32	-76	-13	-53	81	-28	0
0.862500	-863	10347	-11703	-25131	-58	1571	-4172	-9530	62	371	-7888	-9790	-6387	-995	-9456	-16041	-108	10966	-3821	-23042	-121	-6113	11103	-32696	-210	1358	11428	-24359	-111	17	17974	-22119	-151	-127	-120	-63	-64	-56	-102	40	-153	16	33	-76	-18	-52	82	-29	0
0.863333	-992	10089	-12097	-25399	-56	1136	-4807	-10001	64	90	-8634	-9947	-5237	-941	-10146	-16628	-99	9887	-3351	-23393	-132	-6936	10824	-32717	-242	379	11761	-22984	-111	35	18475	-22606	-148	-130	-120	-66	-69	-59	-110	38	-152	16	34	-75	-19	-59	80	-29	1
0.864167	1130	9861	-12467	-25659	-77	750	-5487	-10489	-7	-177	-9450	-10099	-3931	-882	-10929	-17205	-103	8823	-2885	-23710	-115	-7672	10667	-32740	-240	-780	12227	-21591	-104	-46	19033	-22878	-151	-130	-121	-70	-62	-58	-104	38	-151	12	27	-77	-14	-57	80	-31	0
0.865000	2101	9588	-12801	-25902	-110	362	-6197	-10986	-130	-448	-10325	-10248	-2671	-805	-11827	-17788	-96	7766	-2444	-24043	-118	-8313	10663	-32725	-236	-2029	12846	-20208	-90	-251	19677	-22915	-155	-138	-124	-72	-62	-60	-109	34	-154	12	30	-83	-21	-58	74	-32	-5
0.865833	2423	9334	-13099	-26127	-90	-1	-6916	-11499	-253	-711	-11251	-10394	-637	-717	-12749	-18344	-111	6742	-2029	-24395	-110	-8794	10853	-32463	-250	-3397	13648	-18872	-63	-593	20415	-22687	-150	-130	-122	-66	-61	-61	-105	40	-152	12	30	-75	-21	-55	80	-29	1
0.866667	2528	9080	-13355	-26325	-102	-377	-7628	-12012	-323	-955	-12195	-10535	2045	-624	-13755	-18869	-141	5753	-1650	-24767	-95	-9099	11267	-31937	-252	-4822	14635	-17636	-66	-1090	21239	-22205	-153	-130	-118	-69	-64	-59	-105	42	-150	16	25	-78	-19	-56	82	-29	1
0.867500	2387	8813	-13568	-26502	-126	-753	-8327	-12547	-313	-1193	-13143	-10688	4764	-525	-14816	-19355	-125	4801	-1316	-25175	-117	-9201	11905	-31238	-245	-6250	15798	-16533	-80	-1753	22142	-21463	-149	-128	-118	-66	-61	-57	-103	40	-151	11	35	-76	-24	-53	84	-27	-1
0.868333	2651	8533	-13736	-26653	-130	-1127	-8983	-13085	-379	-1414	-14071	-10852	6086	-423	-15901	-19800	-111	3894	-1020	-25614	-143	-9084	12784	-30384	-217	-7629	17131	-15599	-99	-2582	23110	-20469	-168	-129	-119	-64	-65	-57	-103	39	-152	18	36	-74	-24	-55	80	-30	-1
0.869167	3697	8219	-13843	-26776	-124	-1524	-9584	-13632	-468	-1624	-14953	-11037	6695	-322	-16996	-20186	-114	3041	-778	-26083	-93	-8744	13885	-29409	-205	-8906	18605	-14860	-105	-3572	24132	-19232	-149	-130	-121	-65	-62	-57	-108	38	-154	16	28	-73	-21	-55	77	-29	1
0.870000	4111	7886	-13886	-26877	-143	-1946	-10102	-14184	-341	-1825	-15770	-11252	6765	-224	-18077	-20511	-130	2249	-599	-26574	-51	-8192	15181	-28327	-218	-10022	20195	-14340	-100	-4711	25180	-17790	-158	-124	-120	-68	-88	-59	-108	39	-152	16	30	-64	-18	-57	78	-32	-5
0.870833	3402	7534	-13866	-26948	-147	-2412	-10566	-14737	-163	-2019	-16496	-11499	5157	-127	-19091	-20755	-137	1527	-445	-27081	-69	-7437	16657	-27179	-234	-10937	21870	-14056	-80	-5977	26229	-16167	-152	-130	-120	-66	-63	-60	-104	39	-154	18	34	-74	-21	-57	80	-31	0
0.871667	2911	7154	-13768	-26996	-147	-2907	-10926	-15300	-210	-2203	-17118	-11792	4151	-36	-20037	-20925	-147	879	-353	-27600	-34	-6504	18289	-25963	-228	-11609	23582	-14015	-88	-7315	27257	-14393	-150	-125	-121	-66	-65	-58	-103	36	-155	17	33	-79	-24	-56	78	-31	0
0.872500	2375	6758	-13598	-27025	-152	-3477	-11192	-15864	-222	-2445	-17611	-12142	3537	33	-20878	-21010	-143	308	-298	-28114	7	-5419	20032	-24724	-174	-12011	25283	-14216	-105	-8710	28233	-12501	-148	-127	-122	-66	-65	-62	-108	37	-154	18	34	-75	-18	-63	80	-27	-1
0.873333	1895	6341	-13342	-27015	-163	-4129	-11357	-16427	-132	-2710	-17967	-12555	2679	70	-21602	-21007	-160	-177	-285	-28619	20	-4228	21833	-23484	-137	-12110	26916	-14644	-105	-10100	29133	-10534	-151	-131	-122	-69	-64	-61	-109	36	-155	16	29	-76	-24	-58	76	-33	-4
0.874167	1441	5913	-13011	-27033	-165	-4876	-11416	-16993	-138	-3037	-18168	-13029	2043	66	-22176	-20902	-161	-574	-300	-29099	28	-2969	23644	-22270	-109	-11916	28438	-15273	-98	-11455	29931	-8486	-151	-128	-124	-67	-65	-59	-108	38	-164	18	30	-76	-22	-57	80	-29	-3
0.875000	684	5498	-12601	-27013	-179	-5732	-11362	-17551	-133	-3445	-18213	-13578	1205	-5	-22613	-20707	-145	-857	-340	-29534	3	-1689	25412	-21110	-120	-11438	29808	-16078	-58	-12706	30609	-6431	-150	-128	-127	-67	-63	-58	-105	44	-142	17	32	-76	-24	-57	81	-34	-1
0.875833	18	5098	-12107	-26986	-179	-6709	-11205	-18116	-95	-3971	-18089	-14205	461	-162	-22878	-20417	-155	-1032	-388	-29920	-19	-441	27083	-20028	-153	-10693	30999	-17012	-56	-13787	31143	-4372	-149	-126	-122	-65	-62	-64	-109	36	-151	19	35	-77	-22	-58	81	-29	1
0.876667	113	4728	-11551	-26952	-178	-7832	-10948	-18676	-101	-4651	-17804	-14914	-210	-429	-22979	-20034	-149	-1090	-453	-30245	-45	744	28627	-19031	-160	-9718	31984	-18028	-81	-14672	31519	-2341	-150	-130	-138	-66	-62	-59	-112	38	-152	16	30	-77	-21	-59	78	-33	0
0.877500	150	4412	-10934	-26916	-186	-9115	-10585	-19244	-135	-5486	-17362	-15701	-713	-825	-22914	-19560	-130	-1015	-487	-30499	-59	1827	29991	-18142	-150	-8567	32744	-19073	-68	-15294	31730	-346	-150	-130	-124	-68	-62	-60	-110	35	-153	18	35	-78	-21	-51	81	-33	0
0.878333	43	4157	-10272	-26873	-189	-10548	-10111	-19814	-131	-6506	-16771	-16542	-1060	-1374	-22695	-19018	-111	-825	-520	-30680	-69	2771	31180	-17376	-129	-7294	32767	-20089	-50	-15637	31763	1606	-150	-130	-124	-66	-64	-77	-108	40	-153	17	29	-76	-24	-58	80	-34	-4
0.879167	97	3973	-9584	-26823	-188	-12125	-9575	-20389	-108	-7721	-16047	-17485	-1442	-2085	-22322	-18389	-80	-493	-518	-30775	-82	3561	32150	-16739	-166	-5961	32767	-21027	-81	-15673	31628	3471	-148	-127	-119	-63	-62	-56	-104	40	-151	20	33	-76	-16	-55	85	-30	0
0.880000	-12	3887	-8895	-26768	-199	-13826	-8936	-20975	-96	-9139	-15196	-18470	-1735	-2996	-21817	-17717	-62	-35	-480	-30793	-68	4149	32767	-16242	-200	-4635	32767	-21845	-61	-15403	31319	5251	-146	-128	-120	-65	-61	-56	-105	28	-147	20	21	-74	-19	-60	80	-30	0
0.880833	-66	3894	-8241	-26712	-225	-15635	-8234	-21569	-113	-10741	-14232	-19518	-2062	-4107	-21189	-17000	-47	543	-394	-30738	-85	4553	32767	-15885	-221	-3380	32767	-22491	-35	-14844	30857	6926	-147	-128	-120	-66	-61	-57	-108	37	-150	17	34	-74	-18	-60	80	-26	-1
0.881667	-75	4003	-7656	-26651	-229	-17473	-7452	-22186	-84	-12532	-13165	-20607	-2365	-5421	-20462	-16270	-42	1231	-258	-30606	-104	4770	32767	-15665	-232	-2256	32767	-22939	-23	-14028	30249	8467	-151	-127	-122	-66	-62	-57	-113	36	-153	16	28	-78	-24	-60	76	-33	-1
0.882500	-149	4197	-7182	-26585	-236	-19364	-6603	-22825	-46	-14460	-12009	-21718	-2385	-6932	-19632	-15524	-62	2018	-48	-30405	-114	4805	32767	-15578	-262	-1319	32719	-23145	5	-13001	29534	9868	-151	-129	-121	-67	-67	-57	-110	37	-141	17	33	-79	-23	-56	84	-31	-1
0.883333	-59	4542	-6851	-26505	-231	-21184	-5691	-23481	-19	-16487	-10773	-22844	-2333	-8631	-18722	-14795	-68	2888	225	-30145	-103	4672	32767	-15626	-257	-619	32047	-23106	-12	-11823	28730	11097	-151	-142	-126	-67	-41	-58	-105	37	-149	18	32	-80	-24	-58	78	-32	-1
0.884167	-7	4962	-6712	-26422	-208	-22903	-4720	-24166	-12	-18580	-9468	-23970	-2273	-10516	-17740	-14102	-11	3829	578	-29835	-91	4384	32767	-15802	-242	-190	31206	-22801	-50	-10545	27857	12140	-151	-130	-122	-67	-66	-63	-112	39	-151	17	34	-79	-23	-59	82	-30	-3
0.885000	9	5459	-6798	-26325	-202	-24445	-3709	-24870	-3	-20674	-8116	-25086	-2226	-12558	-16695	-13464	98	4810	1015	-29489	-150	3970	32767	-16087	-256	-51	30244	-22248	-84	-9251	26970	12958	-147	-131	-120	-67	-61	-58	-108	39	-153	16	32	-73	-25	-59	80	-29	2
0.885833	285	6043	-7135	-26226	-191	-25746	-2679	-25600	95	-22710	-6717	-26171	-2208	-14702	-15601	-12900	449	5812	1521	-29125	-206	3453	32741	-16474	-246	-210	29170	-21453	-72	-8007	26098	13530	-147	-131	-122	-69	-63	-61	-105	38	-152	18	33	-74	-22	-55	86	-25	0
0.886667	666	6669	-7743	-26106	-167	-26758	-1640	-26347	521	-24636	-5312	-27209	-2054	-16907	-14475	-12433	592	6819	2109	-28747	-171	2862	32146	-16951	-217	-658	27982	-20449	-75	-6886	25273	13846	-148	-127	-119	-63	-49	-55	-104	42	-152	19	36	-75	-24	-56	85	-29	-1
0.887500	-61	7319	-8628	-25977	-148	-27457	-611	-27114	725	-26380	-3919	-28183	-1623	-19119	-13322	-12082	196	7819	2765	-28367	-137	2212	31468	-17500	-219	-1370	26753	-19267	-101	-5936	24530	13866	-145	-129	-118	-64	-63	-58	-104	43	-149	18	37	-74	-22	-51	86	-29	0
0.888333	-1108	7982	-9800	-25839	-147	-27802	379	-27879	489	-27917	-2565	-29090	-1087	-21285	-12156	-11857	-3	8810	3500	-28002	-150	1537	30728	-18107	-223	-2307	25463	-17950	-94	-5198	23889	13600	-145	-120	-115	-67	-61	-53	-101	44	-148	19	37	-78	-23	-56	86	-26	0
0.889167	-992	8624	-11235	-25693	-127	-27792	1285	-28638	435	-29110	-1283	-29915	-584	-23344	-10980	-11778	-79	9776	4293	-27660	-154	855	29932	-18752	-203	-3431	24169	-16533	-76	-4695	23369	13031	-150	-127	-120	-66	-62	-60	-107	40	-152	16	32	-76	-21	-55	84	-29	2
0.890000	-460	9221	-12904	-25540	-98	-27428	2086	-29383	373	-30026	-103	-30659	-362	-25242	-9825	-11859	-149	10717	5141	-27349	-143	182	29095	-19420	-189	-4684	22869	-15055	-79	-4443	22984	12163	-145	-128	-127	-72	-66	-61	-109	37	-156	12	32	-81	-27	-62	78	-30	-4
0.890833	288	9751	-14760	-25382	-83	-26743	2765	-30094	278	-30596	950	-31313	-371	-26894	-8689	-12095	-151	11641	6029	-27073	-120	-458	28233	-20090	-176	-6018	21604	-13552	-94	-4422	22757	11024	-149	-128	-120	-69	-66	-62	-107	38	-151	18	30	-76	-24	-55	82	-27	-1
0.891667	-815	10203	-16745	-25214	-55	-25762	3280	-30760	223	-30806	1829	-31880	-440	-28247	-7601	-12488	-165	12547	6951	-26833	-101	-1065	27341	-20748	-163	-7372	20391	-12080	-51	-4633	22667	9622	-151	-129	-118	-67	-66	-63	-108	36	-155	18	35	-76	-25	-57	84	-29	-1
0.892500	-2668	10553	-18802	-25048	-46	-24540	3605	-31380	102	-30663	2499	-32340	-689	-29250	-6587	-13044	-136	13445	7899	-26628	-77	-1640	26434	-21379	-156	-8681	19260	-10665	3	-5030	22719	8013	-150	-128	-118	-68	-68	-58	-104	41	-151	43	36	-76	-22	-53	97	-26	-4
0.893333	-4185	10801	-20887	-24879	-46	-23150	3719	-31931	82	-30168	2923	-32599	-828	-29874	-5667	-13748	-105	14340	8869	-26454	-45	-2176	25520	-21966	-143	-9919	18221	-9340	-10	-5577	22891	6209	-152	-129	-117	-68	-63	-57	-102	38	-156	16	37	-74	-24	-56	86	-27	-3
0.894167	-9863	10938	-22905	-24711	-41	-21658	3617	-32379	44	-29347	3081	-32688	-682	-30078	-4873	-14595	-156	15236	9839	-26316	-80	-2685	24601	-22494	-167	-11022	17305	-8130	-35	-6233	23166	4248	-147	-126	-120	-68	-65	-58	-104	38	-153	15	37	-75	-23	-43	84	-27	1
0.895000	-15203	10972	-24763	-24547	-34	-20152	3292	-32590	-47	-28231	2941	-32724	166	-29831	-4230	-15570	-147	16147	10805	-26199	-93	-3165	23682	-22955	-198	-11977	16521	-7042	-48	-6959	23525	2205	-146	-125	-116	-64	-60	-62	-105	40	-147	19	37	-74	-18	-56	86	-24	0
0.895833	-10827	10911	-26390	-24390	-30	-18668	2753	-32659	-76	-26850	2483	-32748	908	-29125	-3774	-16637	-178	17056	11749	-26078	-108	-3641	22766	-23334	-187	-12735	15892	-6089	-86	-7705	23929	125	-149	-126	-115	-64	-65	-56	-101	45	-150	21	39	-75	-24	-52	88	-23	2
0.896667	-7229	10780	-27704	-24239	-36	-17308	2016	-32697	-80	-25254	1698	-32751	859	-27952	-3537	-17785	-186	17968	12671	-26007	-109	-4120	21846	-23628	-154	-13318	15419	-5288	-125	-8440	24359	-1924	-150	-126	-119	-63	-64	-57	-104	42	-152	20	35	-75	-24	-55	87	-27	1
0.897500	-5218	10591	-28645	-24097	-22	-16102	1111	-32714	-132	-23509	594	-32761	759	-26341	-3542	-18978	-165	18870	13554	-25920	-116	-4619	20940	-23827	-145	-13710	15125	-4623	-131	-9130	24783	-3880	-152	-128	-118	-67	-66	-63	-107	36	-149	19	35	-74	-25	-56	84	-27	-6
0.898333	-1425	10374	-29156	-23957	-13	-15111	67	-32738	-126	-21671	-819	-32760	967	-24313	-3812	-20194	-153	19765	14397	-25814	-139	-5150	20049	-23930	-176	-13926	15005	-4096	-167	-9771	25176	-5712	-152	-129	-121	-68	-66	-57	-108	37	-155	16	29	-78	-28	-58	84	-29	-3
0.899167	8	10156	-29198	-23835	-15	-14351	-1073	-32726	-104	-19775	-2511	-32767	1410	-21907	-4356	-21408	-162	20646	15185	-25696	-119	-5726	19188	-23927	-164	-13987	15065	-3678	-116	-10312	25525	-7389	-151	-128	-118	-61	-65	-55	-103	42	-153	23	37	-75	-25	-53	85	-24	-3
0.900000	89	9976	-28729	-23705	-14	-13837	-2264	-32737	-142	-17886	-4464	-32752	1726	-19159	-5188	-22593	-145	21488	15902	-25564	-119	-6365	18346	-23824	-150	-13929	15289	-3369	0	-10798	25792	-8867	-146	-125	-115	-65	-63	-55	-103	41	-151	21	36	-75	-23	-53	84	-26	1
0.900833	1546	9844	-27758	-23591	-4	-13569	-3474	-32719	-149	-16040	-6646	-32761	1678	-16164	-6305	-23719	-115	22276	16517	-25419	-119	-7075	17540	-23627	-153	-13786	15677	-3145	-39	-11231	25969	-10123	-150	-126	-118	-64	-62	-48	-105	41	-151	17	36	-74	-21	-55	82	-28	0
0.901667	2606	9806	-26291	-23490	2	-13526	-4672	-32737	-158	-14276	-8997	-32749	1414	-13005	-7688	-24758	-108	23008	17004	-25261	-99	-7873	16771	-23328	-176	-13589	16213	-2992	-81	-11631	26039	-11133	-149	-124	-119	-65	-62	-59	-104	38	-151	17	33	-75	-23	-56	82	-27	12
0.902500	2811	9863	-24364	-23399	6	-13671	-5823	-32721	-190	-12634	-11438	-32761	1113	-9778	-9309	-25702	-100	23637	17338	-25102	-96	-8767	16047	-22936	-189	-13392	16837	-2892	-98	-12017	25995	-11899	-151	-124	-119	-69	-63	-57	-104	40	-148	18	32	-77	-19	-55	84	-25	0
0.903333	3449	10043	-21999	-23320	13	-13962	-6893	-32734	-208	-11138	-13923	-32746	822	-6574	-11132	-26527	-87	24219	17486	-24946	-68	-9758	15387	-22456	-184	-13238	17561	-2822	-148	-12419	25833	-12423	-148	-125	-119	-64	-60	-57	-104	37	-151	17	35	-77	-22	-57	78	-27	0
0.904167	3794	10355	-19288	-23254	21	-14344	-7869	-32723	-243	-9801	-16369	-32765	585	-3491	-13118	-27226	-42	24692	17416	-24807	-124	-10842	14770	-21895	-194	-13151	18342	-2770	-169	-12874	25553	-12720	-153	-127	-125	-67	-62	-53	-104	36	-167	18	30	-74	-21	-56	76	-28	0
0.905000	4187	10809	-16293	-23203	19	-14759	-8731	-32737	-260	-8627	-18719	-32743	397	-598	-15225	-27789	5	25073	17115	-24694	-301	-12019	14216	-21257	-191	-13172	19141	-2729	-184	-13409	25152	-12813	-148	-124	-120	-66	-62	-59	-102	36	-150	18	34	-76	-24	-57	79	-29	0
0.905833	4269	11384	-13118	-23173	16	-15148	-9478	-32720	-269	-7621	-20918	-32765	87	1993	-17374	-28205	28	25359	16533	-24626	-318	-13277	13729	-20548	-174	-13320	19939	-2683	-204	-14037	24655	-12737	-151	-124	-122	-67	-62	-58	-104	37	-148	18	35	-78	-22	-55	79	-25	0
0.906667	4016	12075	-9848	-23171	28	-15460	-10109	-32741	-329	-6781	-22893	-32744	-296	4193	-19505	-28475	73	25565	15747	-24607	-247	-14609	13294	-19777	-161	-13617	20697	-2637	-219	-14778	24064	-12525	-152	-127	-122	-65	-65	-58	-107	36	-155	17	28	-81	-23	-57	78	-41	-3
0.907500	3934	12851	-6591	-23202	20	-15675	-10627	-32726	-343	-6101	-24584	-32761	-447	5936	-21542	-28596	85	25702	14699	-24650	-231	-16004	12919	-18950	-164	-14065	21373	-2585	-181	-15631	23393	-12215	-147	-125	-119	-64	-59	-57	-108	39	-149	21	33	-75	-16	-56	81	-28	2
0.908333	3672	13697	-3418	-23264	20	-15737	-11032	-32746	-307	-5580	-25936	-32740	-414	7181	-23417	-28561	30	25788	13423	-24761	-201	-17437	12598	-18074	-186	-14664	21944	-2550	-142	-16595	22660	-11849	-148	-125	-119	-66	-65	-59	-102	36	-153	17	32	-79	-21	-56	78	-29	0
0.909167	3406	14573	-442	-23378	12	-15647	-11329	-32744	-322	-5212	-26917	-32763	-500	7884	-25069	-28382	58	25840	11963	-24950	-167	-18886	12323	-17160	-181	-15393	22384	-2535	-168	-17654	21874	-11464	-150	-129	-135	-70	-62	-57	-105	35	-156	19	38	-76	-23	-57	78	-30	-4
0.910000	3169	15440	2226	-23552	-3	-15401	-11531	-32760	-301	-5000	-27502	-32749	-772	8033	-26430	-28051	84	25886	10382	-25205	-143	-20321	12087	-16216	-152	-16249	22673	-2550	-205	-18792	21047	-11114	-151	-130	-126	-68	-65	-58	-107	35	-159	12	28	-78	-18	-57	79	-29	-6
0.910833	2830	16257	4523	-23788	-8	-15009	-11633	-32741	-275	-4927	-27659	-32748	-983	7611	-27441	-27569	-44	25955	8737	-25540	-125	-21723	11892	-15246	-169	-17199	22798	-2613	-210	-19972	20200	-10815	-148	-138	-124	-66	-67	-61	-105	37	-151	19	34	-77	-22	-55	79	-30	0
0.911667	2273	16978	6393	-24090	5	-14518	-11645	-32750	-270	-5001	-27389	-32660	-628	6641	-28057	-26943	-110	26042	7105	-25936	-135	-23064	11721	-14260	-199	-18224	22748	-2750	-187	-21153	19351	-10601	-148	-127	-121	-69	-61	-58	-107	37	-152	16	27	-78	-21	-58	80	-29	2
0.912500	1269	17569	7795	-24469	0	-13895	-11565	-32736	-303	-5215	-26693	-32557	-251	5170	-28253	-26169	-43	26171	5567	-26380	-154	-24323	11573	-13256	-193	-19285	22521	-2966	-228	-22301	18513	-10490	-132	-127	-122	-66	-59	-59	-96	40	-148	12	30	-74	-19	-53	82	-29	0
0.913333	287	17987	8719	-24931	-12	-13242	-11396	-32747	-321	-5572	-25613	-32386	-111	3246	-28014	-25284	8	26338	4191	-26865	-129	-25472	11442	-12268	-189	-20352	22122	-3287	-263	-23380	17693	-10501	-146	-127	-119	-65	-60	-57	-107	34	-150	4	33	-88	-19	-56	81	-31	0
0.914167	144	18197	9159	-25463	-14	-12586	-11133	-32732	-290	-6055	-24182	-32174	-119	946	-27335	-24264	-77	26529	3064	-27367	-119	-26485	11325	-11304	-189	-21388	21569	-3735	-346	-24356	16909	-10636	-151	-129	-121	-68	-63	-59	-103	39	-150	16	30	-78	-22	-56	81	-27	-1
0.915000	3085	18175	9144	-26070	-29	-11971	-10781	-32742	-303	-6662	-22431	-31898	-64	-1671	-26223	-23129	-133	26722	2262	-27871	-127	-27350	11219	-10370	-221	-22379	20876	-4288	-349	-25204	16173	-10891	-150	-129	-120	-67	-68	-58	-109	38	-154	15	27	-81	-30	-58	82	-32	-5
0.915833	11718	17887	8697	-26738	-28	-11428	-10334	-32716	-286	-7419	-20419	-31553	105	-4461	-24726	-21902	-125	26865	1824	-28345	-90	-28042	11133	-9486	-215	-23284	20062	-4990	-255	-25897	15504	-11261	-149	-128	-139	-67	-64	-60	-105	39	-151	16	34	-75	-27	-56	82	-30	-3
0.916667	14374	17329	7882	-27449	-41	-10982	-9782	-32742	-230	-8219	-18209	-31136	151	-7324	-22884	-20590	-90	26924	1837	-28781	-86	-28558	11064	-8664	-222	-24100	19151	-5829	-289	-26428	14909	-11730	-150	-128	-125	-64	-66	-60	-108	37	-153	12	28	-80	-26	-58	82	-30	1
0.917500	10961	16494	6760	-28195	-52	-10663	-9126	-32731	-239	-9127	-15876	-30647	161	-10200	-20764	-19220	-87	26831	2277	-29151	-107	-28891	11021	-7929	-263	-24803	18179	-6798	-391	-26789	14407	-12277	-150	-135	-121	-66	-64	-60	-107	37	-153	13	30	-77	-24	-58	81	-34	-4
0.918333	9519	15373	5404	-28957	-60	-10489	-8374	-32643	-199	-10095	-13485	-30085	223	-12938	-18433	-17819	-91	26525	3191	-29443	-96	-29040	11009	-7299	-269	-25385	17177	-7894	-407	-26987	14000	-12877	-148	-130	-120	-66	-65	-58	-104	37	-155	12	33	-77	-18	-57	77	-31	-1
0.919167	7545	13972	3891	-29707	-61	-10459	-7533	-32417	-183	-11094	-11103	-29446	327	-15455	-15953	-16387	-127	25963	4548	-29638	-102	-29013	11040	-6784	-245	-25834	16177	-9099	-422	-27039	13702	-13510	-154	-129	-118	-64	-64	-57	-104	52	-153	20	35	-75	-19	-53	81	-30	-1
0.920000	5135	12317	2310	-30438	-49	-10569	-6589	-32115	-208	-12106	-8798	-28736	504	-17727	-13399	-14971	-108	25060	6315	-29730	-86	-28819	11116	-6408	-247	-26167	15200	-10408	-446	-26956	13520	-14147	-149	-128	-121	-62	-61	-57	-102	42	-153	12	32	-75	-24	-53	84	-28	-3
0.920833	3056	10419	733	-31123	-55	-10812	-5585	-31712	-111	-13105	-6611	-27956	555	-19656	-10874	-13596	-42	23795	8441	-29716	-69	-28469	11251	-6191	-243	-26388	14286	-11797	-459	-26770	13455	-14774	-151	-128	-119	-63	-65	-58	-116	40	-150	35	32	-75	-24	-53	81	-29	-3
0.921667	166	8311	-761	-31749	-66	-11159	-4522	-31233	-75	-14063	-4613	-27123	698	-21199	-8441	-12289	-21	22116	10861	-29591	-81	-27992	11453	-6145	-227	-26509	13462	-13240	-479	-26499	13515	-15351	-147	-129	-118	-63	-62	-59	-107	40	-151	17	36	-77	-21	-52	81	-29	3
0.922500	-1291	6013	-2113	-32292	-67	-11602	-3415	-30662	-78	-14949	-2850	-26252	870	-22329	-6183	-11070	-44	19995	13486	-29359	-68	-27405	11732	-6282	-223	-26537	12752	-14717	-478	-26185	13697	-15886	-188	-130	-119	-64	-65	-61	-104	30	-149	19	36	-76	-22	-56	81	-31	-3
0.923333	-1202	3557	-3279	-32570	-78	-12116	-2295	-30018	-56	-15746	-1347	-25352	983	-23047	-4163	-9981	-30	17423	16272	-29030	-52	-26733	12089	-6629	-221	-26496	12178	-16198	-415	-25837	14001	-16322	-155	-129	-124	-67	-68	-63	-109	36	-156	15	28	-77	-25	-58	78	-32	-11
0.924167	-2133	954	-4221	-32669	-80	-12661	-1195	-29300	-55	-16424	-132	-24439	1098	-23362	-2422	-9019	-11	14390	19107	-28608	-69	-26007	12533	-7151	-189	-26381	11767	-17649	-333	-25480	14429	-16681	-154	-131	-122	-64	-65	-60	-108	37	-155	19	34	-78	-25	-59	79	-29	-5
0.925000	-3416	-1736	-4916	-32730	-74	-13216	-120	-28510	-79	-16977	797	-23515	1295	-23295	-991	-8213	-49	10953	21896	-28115	-108	-25255	13068	-7885	-234	-26233	11521	-19069	-328	-25134	14973	-16946	-148	-130	-121	-65	-62	-58	-107	38	-154	19	30	-74	-24	-56	79	-50	0
0.925833	-3458	-4456	-5348	-32734	-65	-13761	885	-27670	-136	-17390	1430	-22603	1452	-22906	82	-7557	-83	7148	24541	-27577	-119	-24515	13690	-8811	-219	-26051	11461	-20421	-362	-24815	15614	-17117	-145	-131	-122	-62	-60	-57	-98	41	-148	18	32	-76	-19	-58	80	-29	-4
0.926667	-3214	-7186	-5506	-32758	-76	-14278	1802	-26792	-164	-17669	1770	-21716	1481	-22246	793	-7078	-78	3050	26963	-27011	-104	-23788	14397	-9938	-214	-25862	11587	-21685	-348	-24532	16345	-17183	-152	-129	-118	-63	-63	-57	-102	40	-154	18	34	-74	-21	-64	81	-27	-1
0.927500	-3313	-9892	-5461	-32744	-75	-14770	2612	-25888	-75	-17810	1850	-20866	1440	-21384	1144	-6761	-80	-1269	29088	-26447	-82	-23148	15186	-11237	-200	-25670	11908	-22847	-284	-24294	17146	-17171	-144	-127	-118	-61	-64	-64	-102	41	-150	21	35	-75	-22	-52	84	-28	0
0.928333	-3345	-12562	-5163	-32760	-68	-15201	3289	-24984	-59	-17829	1694	-20058	1324	-20390	1146	-6597	-95	-5709	30868	-25912	-53	-22575	16041	-12691	-212	-25490	12408	-23886	-218	-24095	18008	-17074	-147	-126	-117	-61	-61	-56	-103	41	-149	21	36	-73	-17	-55	85	-25	1
0.929167	-3310	-15164	-4656	-32744	-75	-15585	3817	-24094	-57	-17737	1326	-19296	1206	-19338	826	-6570	-92	-10143	32249	-25432	-22	-22100	16956	-14278	-199	-25330	13077	-24800	-214	-23941	18910	-16908	-149	-127	-121	-68	-60	-57	-107	42	-150	21	36	-74	-19	-56	81	-30	-1
0.930000	-3231	-17665	-3971	-32764	-70	-15926	4188	-23238	-3	-17559	794	-18577	935	-18282	214	-6682	-77	-14481	32767	-25037	-27	-21743	17917	-15972	-183	-25224	13904	-25586	-245	-23825	19841	-16685	-149	-126	-121	-64	-65	-58	-109	38	-153	18	34	-78	-23	-53	82	-29	0
0.930833	-3135	-20020	-3135	-32644	-75	-16213	4400	-22419	-16	-17314	124	-17902	545	-17278	-641	-6837	-75	-18626	32767	-24754	9	-21499	18913	-17729	-204	-25113	14884	-26235	-259	-23738	20782	-16423	-156	-126	-124	-65	-65	-59	-108	41	-150	20	32	-76	-24	-57	80	-31	-3
0.931667	-3093	-22216	-2176	-32322	-65	-16469	4446	-21656	-53	-17030	-629	-17269	258	-16391	-1689	-7066	-42	-22488	32767	-24586	8	-21384	19930	-19546	-219	-25059	15984	-26733	-237	-23676	21711	-16133	-149	-131	-124	-65	-66	-62	-109	36	-158	13	32	-78	-27	-59	78	-32	-5
0.932500	-3013	-24232	-1120	-31850	-61	-16698	4333	-20952	-61	-16737	-1426	-16665	-74	-15649	-2884	-7325	0	-25961	32767	-24559	-13	-21391	20959	-21360	-205	-25039	17191	-27111	-224	-23610	22618	-15832	-149	-129	-121	-69	-62	-61	-110	40	-154	17	34	-75	-21	-59	79	-32	-1
0.933333	-2768	-26047	19	-31272	-42	-16905	4078	-20322	-21	-16456	-2231	-16085	-456	-15072	-4164	-7576	15	-28992	32767	-24669	-24	-21519	21969	-23142	-198	-25064	18464	-27352	-234	-23598	23485	-15519	-148	-130	-124	-64	-64	-58	-107	38	-155	23	32	-76	-27	-56	82	-30	1
0.934167	-2187	-27649	1217	-30625	-61	-17109	3691	-19766	-82	-16220	-3014	-15523	-859	-14702	-5500	-7806	-33	-31101	31743	-24916	-29	-21750	22955	-24859	-223	-25121	19783	-27476	-215	-23572	24303	-15219	-153	-127	-122	-67	-72	-57	-105	41	-151	18	30	-76	-24	-57	81	-31	-3
0.935000	-2055	-29019	2448	-29919	-75	-17314	3196	-19269	-103	-16056	-3748	-14959	-1196	-14523	-6831	-7981	-77	-32012	30350	-25279	-19	-22079	23897	-26480	-210	-25222	21095	-27484	-230	-23559	25068	-14933	-149	-129	-119	-62	-62	-59	-107	38	-127	18	35	-77	-21	-56	94	-30	1
0.935833	-2287	-30156	3704	-29165	-70	-17533	2613	-18839	-25	-15982	-4381	-14391	-1433	-14549	-8119	-8091	-84	-32404	28691	-25743	-23	-22488	24783	-27971	-188	-25348	22446	-27398	-217	-23553	25746	-14673	-152	-127	-121	-63	-34	-57	-105	38	-148	17	39	-76	-22	-55	80	-30	0
0.936667	-2277	-31067	4951	-28383	-76	-17763	1968	-18473	-25	-16009	-4972	-13808	-1528	-14762	-9322	-8121	-77	-32575	26819	-26274	-33	-22955	25591	-29323	-204	-25507	23727	-27229	-200	-23555	26381	-14429	-153	-127	-119	-63	-64	-61	-108	38	-155	15	32	-77	-24	-61	82	-31	-3
0.937500	-2094	-31756	6260	-27583	-70	-18020	1295	-18144	-56	-16154	-5431	-13199	-1597	-15153	-10408	-8072	-105	-32641	24805	-26845	-53	-23471	26342	-30507	-188	-25684	24935	-26990	-189	-23566	26922	-14211	-153	-130	-127	-86	-67	-58	-107	37	-158	15	34	-76	-24	-59	81	-32	-7
0.938333	-1520	-32235	7551	-26786	-59	-18296	609	-17855	-63	-16425	-5770	-12564	-1763	-15692	-11343	-7947	-148	-32689	22719	-27412	-22	-23965	26991	-31512	-181	-25876	26038	-26695	-171	-23592	27393	-14012	-149	-130	-121	-66	-64	-56	-108	39	-158	15	32	-76	-23	-56	78	-31	0
0.939167	-336	-32471	8851	-25997	-57	-18589	-53	-17582	-58	-16815	-5998	-11897	-2005	-16358	-12127	-7752	-168	-32689	20614	-27935	0	-24542	27549	-32216	-185	-26074	27021	-26357	-145	-23633	27793	-13829	-151	-128	-121	-47	-63	-59	-108	41	-147	15	35	-76	-19	-57	81	-30	1
0.940000	35	-32606	10146	-25244	-55	-18899	-678	-17313	-68	-17318	-6115	-11197	-2189	-17135	-12749	-7498	-168	-32697	18566	-28388	-27	-25079	28005	-32527	-159	-26284	27866	-25992	-151	-23706	28124	-13657	-151	-130	-120	-66	-68	-61	-108	36	-154	11	33	-81	-24	-58	78	-32	-4
0.940833	-257	-32562	11425	-24543	-52	-19222	-1236	-17037	-125	-17925	-6131	-10469	-2285	-17969	-13194	-7229	-170	-31941	16635	-28733	-40	-25589	28358	-32644	-162	-26487	28556	-25603	-146	-23797	28391	-13493	-150	-127	-120	-67	-53	-59	-108	39	-151	16	33	-77	-22	-59	81	-30	-4
0.941667	-28	-32389	12692	-23893	-62	-19535	-1723	-16733	-187	-18614	-6055	-9719	-2150	-18877	-13466	-6948	-164	-30355	14873	-28949	-46	-26072	28604	-32707	-176	-26693	29081	-25214	-150	-23922	28604	-13335	-152	-128	-120	-68	-60	-58	-108	39	-153	11	32	-76	-21	-48	82	-30	-4
0.942500	-303	-32047	13918	-23314	-63	-19845	-2122	-16397	-143	-19347	-5906	-8956	-1987	-19782	-13574	-6686	-156	-28255	13321	-29019	-49	-26520	28749	-32727	-166	-26896	29427	-24830	-141	-24077	28761	-13175	-147	-128	-124	-65	-62	-57	-105	29	-151	16	30	-76	-23	-56	81	-32	-3
0.943333	-594	-31605	15112	-22802	-68	-20137	-2436	-16025	-154	-20145	-5697	-8228	-1800	-20672	-13529	-6475	-149	-25782	12007	-28933	-36	-26934	28783	-32731	-171	-27093	29603	-24464	-121	-24271	28874	-13012	-149	-129	-120	-64	-62	-63	-109	38	-153	15	37	-76	-21	-56	81	-31	0
0.944167	-553	-31059	16249	-22368	-51	-20403	-2658	-15599	-199	-20922	-5457	-7517	-1343	-21528	-13344	-6340	-161	-23037	10963	-28689	-60	-27309	28719	-32743	-159	-27284	29607	-24116	-114	-24496	28949	-12845	-152	-130	-124	-67	-62	-56	-109	36	-153	12	32	-76	-22	-53	80	-34	-3
0.945000	-335	-30416	17301	-22003	-56	-20632	-2797	-15130	-168	-21684	-5195	-6852	-1147	-22328	-13031	-6303	-165	-20096	10202	-28303	-85	-27648	28548	-32745	-172	-27475	29446	-23800	-102	-24753	28993	-12666	-149	-130	-120	-66	-61	-60	-107	36	-153	13	34	-74	-23	-55	85	-30	0
0.945833	-282	-29696	18256	-21707	-66	-20817	-2876	-14607	-184	-22390	-4933	-6252	-920	-23047	-12608	-6382	-144	-17018	9731	-27794	-97	-27958	28292	-32742	-163	-27658	29133	-23516	-96	-25040	29011	-12480	-149	-125	-119	-65	-62	-53	-104	22	-150	39	35	-74	-21	-52	86	-27	-1
0.946667	-599	-28902	19092	-21477	-68	-20950	-2852	-14041	-188	-23015	-4690	-5742	-814	-23660	-12103	-6590	-108	-13858	9523	-27188	-102	-28247	27934	-32743	-162	-27852	28675	-23263	-102	-25356	29005	-12293	-150	-127	-118	-65	-60	-57	-105	37	-151	18	35	-52	-21	-50	86	-30	0
0.947500	-737	-28045	19784	-21303	-67	-21041	-2794	-13439	-194	-23539	-4488	-5332	-1029	-24167	-11540	-6943	-81	-10656	9576	-26505	-87	-28522	27492	-32742	-151	-28046	28105	-23049	-96	-25695	28969	-12100	-151	-125	-118	-64	-62	-59	-104	41	-149	20	36	-73	-22	-53	86	-27	0
0.948333	-725	-27123	20329	-21178	-82	-21086	-2701	-12807	-225	-23938	-4321	-5041	-1000	-24548	-10936	-7435	-52	-7438	9851	-25789	-39	-28793	26969	-32740	-139	-28250	27428	-22877	-78	-26051	28915	-11903	-153	-130	-122	-64	-77	-60	-107	37	-152	15	34	-112	-22	-57	88	-29	-3
0.949167	-756	-26140	20696	-21102	-85	-21087	-2584	-12175	-203	-24218	-4226	-4886	-957	-24807	-10319	-8071	-14	-4245	10322	-25064	-75	-29054	26376	-32733	-160	-28460	26683	-22738	-65	-26427	28835	-11714	-154	-131	-102	-66	-62	-57	-108	35	-152	17	30	-76	-21	-56	81	-34	-1
0.950000	-770	-25091	20876	-21068	-86	-21053	-2453	-11550	-195	-24348	-4197	-4861	-778	-24933	-9704	-8837	-6	-1125	10944	-24373	-87	-29325	25707	-32604	-165	-28694	25880	-22635	-58	-26818	28729	-11515	-154	-130	-125	-66	-65	-63	-109	35	-153	13	33	-75	-27	-56	82	-30	-3
0.950833	-564	-23983	20860	-21062	-83	-20993	-2323	-10943	-181	-24347	-4246	-4976	-322	-24927	-9116	-9709	-41	1887	11677	-23732	-90	-29596	25004	-32414	-156	-28929	25044	-22558	-73	-27211	28596	-11326	-147	-129	-121	-64	-66	-59	-108	64	-151	16	33	-77	-23	-53	81	-32	-3
0.951667	-326	-22817	20639	-21107	-94	-20919	-2205	-10378	-212	-24220	-4381	-5233	-224	-24787	-8577	-10686	-103	4755	12470	-23176	-88	-29886	24235	-32208	-136	-29192	24198	-22514	-91	-27615	28430	-11144	-148	-129	-121	-65	-66	-60	-109	36	-155	17	33	-76	-24	-72	80	-30	0
0.952500	-395	-21585	20229	-21190	-118	-20845	-2103	-9878	-233	-23979	-4595	-5622	87	-24534	-8094	-11738	-138	7429	13283	-22714	-75	-30161	23429	-31977	-146	-29455	23369	-22490	-82	-28020	28219	-10969	-152	-129	-120	-65	-77	-58	-103	37	-152	17	34	-76	-22	-56	79	-31	0
0.953333	-628	-20284	19581	-21313	-110	-20784	-2029	-9453	-189	-23644	-4890	-6105	791	-24169	-7704	-12858	-115	9904	14079	-22360	-79	-30453	22591	-31746	-181	-29737	22570	-22487	-76	-28428	27974	-10805	-150	-127	-119	-81	-63	-62	-105	37	-149	18	36	-74	-10	-57	82	-28	0
0.954167	-842	-18918	18749	-21493	-97	-20748	-1979	-9127	-124	-23242	-5260	-6743	1192	-23716	-7406	-13972	-129	12151	14812	-22118	-110	-30740	21743	-31503	-186	-30027	21811	-22502	-82	-28835	27674	-10653	-156	-129	-119	-62	-66	-58	-104	41	-150	18	36	-74	-27	-56	81	-29	0
0.955000	-999	-17486	17737	-21727	-81	-20746	-1962	-8905	-98	-22792	-5695	-7449	1122	-23185	-7217	-15111	-177	14148	15455	-21955	-94	-31026	20880	-31246	-202	-30323	21103	-22524	-91	-29241	27329	-10513	-149	-127	-118	-65	-63	-57	-103	40	-151	22	35	-82	-22	-55	84	-28	-1
0.955833	-1272	-15987	16553	-22026	-85	-20793	-1970	-8808	-147	-22328	-6199	-8230	1092	-22607	-7149	-16240	-112	15869	15981	-21901	-81	-31300	20019	-30970	-216	-30627	20448	-22549	-88	-29644	26929	-10383	-152	-127	-119	-62	-64	-59	-104	41	-152	20	35	-77	-22	-56	81	-31	-4
0.956667	-1624	-14379	15215	-22401	-118	-20886	-2009	-8837	-184	-21872	-6748	-9061	1368	-21999	-7210	-17342	-38	17304	16382	-21906	-95	-31564	19153	-30675	-213	-30932	19850	-22579	-75	-30040	26479	-10286	-153	-130	-124	-66	-66	-64	-110	33	-153	13	35	-79	-25	-61	77	-33	-1
0.957500	-1658	-12809	13745	-22842	-136	-21034	-2065	-9000	-110	-21458	-7333	-9928	1729	-21388	-7399	-18395	-74	18449	16633	-21939	-101	-31802	18309	-30352	-199	-31221	19313	-22597	-59	-30422	25982	-10196	-153	-129	-124	-63	-64	-62	-107	34	-152	15	29	-78	-22	-57	77	-34	0
0.958333	-356	-11125	12156	-23386	-137	-21233	-2140	-9290	-82	-21091	-7934	-10798	1909	-20795	-7709	-19394	-120	19298	16748	-21985	-111	-32015	17482	-30017	-179	-31506	18823	-22605	-73	-30791	25437	-10125	-151	-129	-121	-68	-64	-60	-128	37	-153	17	30	-77	-23	-60	80	-30	0
0.959167	231	-9386	10478	-23998	-121	-21484	-2222	-9703	-127	-20813	-8548	-11668	1941	-20250	-8145	-20341	-145	19846	16729	-22014	-97	-32198	16692	-29655	-204	-31767	18379	-22596	-81	-31142	24845	-10072	-150	-126	-118	-65	-67	-59	-105	40	-151	20	34	-79	-24	-58	81	-29	-1
0.960000	-414	-7608	8736	-24687	-124	-21785	-2320	-10237	-126	-20623	-9160	-12515	1674	-19761	-8698	-21226	-179	20106	16584	-22005	-88	-32354	15938	-29285	-223	-32012	17961	-22571	-98	-31471	24221	-10043	-148	-129	-116	-62	-61	-58	-105	44	-152	17	35	-76	-21	-55	82	-28	0
0.960833	52	-5811	6953	-25452	-107	-22130	-2424	-10856	-109	-20542	-9764	-13337	1330	-19364	-9364	-22046	-187	20086	16334	-21940	-83	-32465	15224	-28929	-225	-32237	17562	-22527	-92	-31777	23562	-10042	-152	-128	-117	-62	-62	-57	-103	40	-153	18	34	-77	-23	-55	82	-33	-1
0.961667	-779	-4001	5161	-26264	-93	-22511	-2537	-11621	-171	-20568	-10347	-14113	1041	-19049	-10112	-22811	-172	19827	15994	-21804	-77	-32568	14543	-28566	-219	-32425	17178	-22455	-79	-32052	22879	-10067	-149	-125	-117	-62	-61	-60	-105	46	-148	20	37	-73	-18	-56	81	-29	-1
0.962500	-5397	-2203	3379	-27128	-80	-22927	-2653	-12445	-189	-20706	-10895	-14845	628	-18878	-10936	-23522	-144	19337	15593	-21594	-100	-32614	13918	-28247	-193	-32592	16787	-22358	-115	-32293	22184	-10122	-144	-114	-117	-62	-62	-53	-102	43	-148	20	38	-75	-17	-56	80	-28	4
0.963333	-12845	-417	1622	-28020	-55	-23376	-2775	-13328	-151	-20948	-11414	-15516	333	-18806	-11813	-24193	-91	18652	15146	-21311	-104	-32659	13327	-27958	-200	-32664	16392	-22239	-113	-32479	21480	-10211	-149	-127	-120	-64	-74	-52	-107	40	-151	19	30	-75	-21	-58	84	-28	1
0.964167	-14492	1329	-77	-28920	-17	-23839	-2898	-14260	-168	-21289	-11897	-16171	77	-18860	-12732	-24833	-45	17817	14679	-20968	-88	-32665	12815	-27715	-211	-32713	15975	-22091	-94	-32642	20768	-10316	-152	-125	-119	-64	-64	-57	-103	43	-154	20	34	-74	-22	-56	85	-32	0
0.965000	-10299	3010	-1682	-29792	2	-24324	-3026	-15217	-153	-21711	-12333	-16771	-317	-19028	-13655	-25447	-9	16872	14225	-20588	-102	-32668	12295	-27534	-186	-32711	15536	-21919	-128	-32709	20069	-10501	-151	-126	-121	-67	-66	-59	-105	40	-153	19	29	-77	-27	-69	82	-30	-4
0.965833	-9042	4596	-3177	-30624	-6	-24813	-3161	-16178	-105	-22199	-12738	-17342	-395	-19307	-14568	-26039	15	15863	13792	-20182	-90	-32646	11846	-27413	-184	-32731	15063	-21714	-158	-32713	19387	-10697	-148	-124	-120	-64	-66	-72	-102	42	-150	19	30	-75	-19	-55	80	-29	-1
0.966667	-7852	6110	-4552	-31397	-3	-25312	-3306	-17136	-79	-22742	-13102	-17887	-556	-19689	-15447	-26625	45	14829	13400	-19781	-72	-32627	11429	-27371	-186	-32716	14565	-21491	-156	-32746	18720	-10932	-149	-127	-118	-64	-66	-59	-104	42	-152	22	34	-73	-19	-53	85	-28	-4
0.967500	-6140	7493	-5792	-32089	-7	-25838	-3461	-18083	-79	-23315	-13434	-18423	-1097	-20154	-16273	-27199	64	13765	13054	-19418	-45	-32596	11049	-27396	-173	-32730	14041	-21248	-173	-32719	18076	-11199	-148	-126	-119	-61	-61	-53	-100	43	-150	19	32	-73	-19	-53	84	-27	1
0.968333	-4826	8763	-6895	-32491	-31	-26333	-3636	-18990	-111	-23898	-13743	-18963	-1478	-20690	-17030	-27775	43	12740	12754	-19127	-50	-32575	10700	-27496	-165	-32702	13496	-20992	-149	-32615	17462	-11496	-145	-122	-118	-63	-60	-48	-102	43	-149	22	35	-72	-19	-53	87	-26	1
0.969167	-3326	9901	-7838	-32641	-60	-26840	-3829	-19859	-133	-24482	-14021	-19502	-1583	-21279	-17706	-28348	52	11763	12520	-18935	-63	-32548	10358	-27667	-155	-32646	12928	-20729	-155	-32469	16865	-11824	-150	-120	-120	-65	-63	-57	-107	43	-151	19	33	-74	-26	-57	79	-28	-1
0.970000	-1996	10886	-8624	-32718	-73	-27334	-4043	-20674	-124	-25039	-14283	-20049	-1389	-21903	-18282	-28916	5	10858	12334	-18873	-61	-32530	10076	-27897	-152	-32513	12352	-20457	-150	-32263	16302	-12173	-151	-127	-121	-66	-64	-59	-107	39	-149	20	35	-75	-19	-55	81	-30	-1
0.970833	-1022	11721	-9231	-32736	-56	-27805	-4273	-21432	-87	-25562	-14528	-20658	-1017	-22543	-18744	-29476	-88	10042	12202	-18951	-68	-32508	9786	-28169	-152	-32365	11775	-20186	-133	-32018	15765	-12527	-141	-125	-119	-66	-61	-57	-105	42	-151	21	34	-75	-24	-57	85	-26	0
0.971667	-103	12394	-9672	-32751	-57	-28254	-4525	-22130	-85	-26038	-14752	-21280	-893	-23175	-19087	-30015	-101	9312	12108	-19201	-135	-32484	9520	-28476	-153	-32182	11206	-19921	-138	-31728	15259	-12888	-151	-121	-118	-68	-64	-60	-105	41	-159	23	35	-75	-21	-53	82	-28	0
0.972500	954	12908	-9943	-32751	-72	-28665	-4801	-22772	-93	-26457	-14967	-21945	-982	-23792	-19313	-30531	-111	8669	12046	-19624	-173	-32453	9254	-28807	-171	-31985	10652	-19676	-152	-31415	14776	-13245	-149	-126	-122	-53	-62	-59	-103	39	-151	21	33	-73	-21	-57	82	-26	1
0.973333	1817	13248	-10047	-32759	-59	-29033	-5100	-23354	-4	-26801	-15167	-22640	-1004	-24369	-19420	-31023	-125	8103	12004	-20223	-180	-32421	9000	-29136	-159	-31766	10125	-19437	-144	-31073	14314	-13594	-152	-128	-121	-68	-67	-62	-108	37	-155	19	20	-75	-24	-56	79	-31	-4
0.974167	2733	13433	-9989	-32755	-25	-29354	-5422	-23880	26	-27090	-15361	-23375	-770	-24901	-19421	-31478	-138	7609	11977	-20977	-156	-32367	8754	-29445	-152	-31533	9638	-19234	-143	-30715	13874	-13917	-149	-127	-119	-65	-64	-62	-105	39	-152	20	35	-75	-26	-56	85	-28	0
0.975000	3574	13462	-9781	-32757	-19	-29600	-5757	-24352	50	-27296	-15540	-24127	-480	-25380	-19312	-31889	-137	7163	11959	-21878	-152	-32299	8516	-29731	-169	-31291	9191	-19043	-131	-30342	13454	-14218	-151	-127	-118	-66	-63	-62	-104	40	-151	20	35	-76	-21	-55	88	-29	-1
0.975833	3942	13337	-9433	-32749	-24	-29780	-6103	-24778	75	-27435	-15713	-24921	-177	-25794	-19116	-32251	-46	6758	11935	-22893	-155	-32203	8285	-29969	-164	-31040	8785	-18893	-148	-29971	13045	-14488	-149	-148	-121	-63	-65	-60	-116	43	-148	19	35	-76	-25	-56	87	-27	-1
0.976667	4209	13072	-8965	-32575	-52	-29888	-6488	-25168	120	-27498	-15879	-25723	90	-26143	-18846	-32531	-5	6365	11910	-23988	-164	-32098	8053	-30151	-166	-30790	8439	-18778	-176	-29598	12658	-14722	-152	-128	-120	-65	-69	-62	-107	40	-146	18	33	-75	-17	-55	85	-31	-1
0.977500	4391	12675	-8382	-32196	-116	-29907	-6881	-25529	105	-27494	-16030	-26535	144	-26428	-18518	-32648	-11	5967	11885	-25127	-147	-31950	7826	-30273	-169	-30531	8146	-18693	-177	-29237	12284	-14921	-153	-129	-118	-63	-62	-60	-110	39	-155	19	35	-76	-24	-61	84	-29	-3
0.978333	4437	12154	-7706	-31729	-138	-29839	-7289	-25860	89	-27429	-16173	-27336	328	-26649	-18150	-32716	-81	5552	11862	-26282	-152	-31785	7616	-30310	-164	-30275	7909	-18659	-176	-28890	11931	-15075	-148	-129	-119	-66	-65	-60	-107	35	-149	17	33	-70	-21	-55	86	-28	0
0.979167	4529	11525	-6948	-31206	-174	-29673	-7708	-26165	95	-27300	-16306	-28115	595	-26803	-17762	-32721	-120	5094	11849	-27383	-147	-31591	7414	-30269	-145	-30026	7735	-18658	-174	-28561	11602	-15191	-147	-125	-116	-64	-60	-57	-102	39	-149	20	35	-74	-22	-55	85	-29	3
0.980000	4547	10802	-6132	-30668	-150	-29420	-8140	-26460	146	-27112	-16428	-28860	622	-26904	-17372	-32747	-147	4586	11848	-28414	-148	-31383	7218	-30155	-155	-29785	7614	-18697	-195	-28252	11275	-15279	-147	-124	-118	-62	-61	-57	-103	37	-134	23	39	-69	-19	-51	84	-25	2
0.980833	4327	9994	-5277	-30130	-114	-29079	-8584	-26722	158	-26892	-16551	-29578	524	-26954	-16999	-32734	-194	4028	11869	-29304	-162	-31154	7034	-29956	-189	-29555	7560	-18772	-189	-27972	10975	-15334	-148	-126	-118	-62	-48	-58	-107	42	-148	19	36	-74	-19	-59	84	-28	0
0.981667	4147	9119	-4402	-29599	-86	-28655	-9038	-27012	124	-26622	-16667	-30239	551	-26965	-16656	-32757	-139	3404	11914	-30053	-155	-30915	6873	-29682	-169	-29340	7518	-18881	-174	-27717	10705	-15368	-150	-129	-120	-67	-62	-63	-108	38	-152	18	33	-77	-21	-61	82	-32	-3
0.982500	3936	8188	-3520	-29088	-58	-28155	-9499	-27278	85	-26323	-16784	-30848	644	-26930	-16364	-32740	-50	2723	12000	-30627	-141	-30660	6711	-29336	-122	-29135	7538	-19018	-181	-27481	10458	-15376	-149	-128	-119	-64	-60	-60	-105	40	-154	19	34	-75	-24	-58	84	-31	-1
0.983333	3660	7212	-2642	-28595	-42	-27588	-9957	-27492	56	-25991	-16892	-31385	553	-26866	-16126	-32767	-69	1982	12128	-31011	-120	-30402	6580	-28920	-129	-28946	7595	-19171	-178	-27269	10252	-15367	-152	-127	-121	-67	-65	-61	-105	40	-154	19	30	-77	-27	-56	82	-34	-1
0.984167	3400	6212	-1779	-28130	-40	-26965	-10421	-27752	58	-25642	-17008	-31866	549	-26781	-15953	-32708	-148	1195	12296	-31192	-124	-30144	6467	-28456	-149	-28770	7680	-19349	-154	-27062	10072	-15357	-150	-128	-121	-67	-64	-62	-103	40	-152	17	33	-75	-26	-63	81	-31	-1
0.985000	2947	5178	-956	-27699	-31	-26310	-10881	-27965	28	-25278	-17125	-32272	618	-26676	-15853	-32568	-183	371	12508	-31177	-114	-29894	6379	-27945	-128	-28605	7791	-19529	-159	-26902	9937	-15340	-148	-128	-117	-69	-66	-59	-105	41	-152	15	32	-77	-19	-53	84	-29	-3
0.985833	2309	4141	-173	-27301	-40	-25627	-11338	-28157	4	-24894	-17242	-32558	445	-26554	-15810	-32324	-30	-481	12761	-30960	-109	-29649	6319	-27400	-130	-28453	7917	-19717	-156	-26755	9839	-15325	-149	-126	-121	-66	-63	-55	-104	41	-148	17	32	-77	-22	-55	85	-27	-1
0.986667	1725	3106	550	-26939	-44	-24936	-11782	-28326	2	-24512	-17386	-32681	187	-26424	-15849	-32031	139	-1337	13041	-30567	-107	-29416	6280	-26833	-137	-28311	8064	-19900	-134	-26573	9785	-15321	-152	-126	-121	-67	-64	-57	-105	30	-153	18	33	-74	-21	-53	86	-50	-1
0.987500	1522	2086	1218	-26602	-40	-24249	-12219	-28450	-95	-24130	-17529	-32716	-39	-26287	-15954	-31718	199	-2186	13351	-30010	-79	-29190	6272	-26253	-141	-28170	8216	-20073	-130	-26412	9771	-15326	-146	-124	-118	-64	-61	-59	-105	42	-150	18	34	-76	-16	-56	86	-27	5
0.988333	2146	1072	1821	-26291	-43	-23577	-12635	-28583	-210	-23756	-17679	-32751	-602	-26144	-16119	-31359	141	-3018	13668	-29312	-74	-28990	6299	-25674	-135	-28031	8376	-20230	-131	-26252	9807	-15341	-144	-113	-118	-64	-64	-56	-104	41	-150	19	35	-85	-18	-56	80	-27	0
0.989167	8127	61	2358	-26009	-22	-22944	-13030	-28652	-132	-23398	-17849	-32743	-985	-26004	-16343	-30974	99	-3814	13979	-28514	-66	-28795	6343	-25110	-145	-27892	8535	-20375	-143	-26084	9881	-15353	-152	-126	-124	-67	-62	-56	-108	38	-154	16	28	-77	-23	-58	79	-28	-3
0.990000	14594	-882	2810	-25744	1	-22347	-13395	-28691	-45	-23051	-18027	-32767	-1079	-25860	-16619	-30563	128	-4570	14260	-27647	-72	-28614	6443	-24569	-177	-27748	8703	-20491	-161	-25900	10003	-15413	-158	-132	-128	-72	-68	-61	-107	35	-158	12	28	-79	-24	-67	79	-35	-5
0.990833	11281	-1805	3194	-25493	6	-21796	-13723	-28697	-69	-22717	-18213	-32750	-1043	-25709	-16926	-30124	123	-5254	14509	-26740	-69	-28429	6577	-24049	-170	-27582	8878	-20578	-151	-25690	10181	-15465	-151	-112	-119	-66	-62	-61	-110	36	-151	15	29	-80	-26	-57	77	-28	-4
0.991667	9549	-2676	3503	-25242	24	-21291	-14011	-28661	-329	-22407	-18400	-32767	-820	-25556	-17256	-29667	102	-5871	14687	-25834	-84	-28248	6749	-23558	-190	-27399	9062	-20640	-158	-25456	10399	-15522	-148	-131	-126	-69	-64	-57	-107	39	-155	15	32	-75	-24	-57	80	-30	-4
0.992500	9768	-3508	3737	-24973	28	-20836	-14254	-28593	-664	-22121	-18601	-32749	-880	-25400	-17602	-29194	112	-6421	14804	-24960	-60	-28055	6962	-23104	-200	-27193	9256	-20671	-174	-25193	10665	-15581	-152	-117	-120	-65	-64	-57	-109	35	-152	15	30	-77	-23	-58	79	-25	-1
0.993333	5429	-4293	3892	-24737	32	-20438	-14451	-28496	-551	-21850	-18800	-32766	-1026	-25253	-17956	-28710	89	-6895	14829	-24142	-36	-27851	7217	-22691	-202	-26959	9466	-20671	-181	-24899	10965	-15642	-149	-138	-120	-67	-63	-59	-109	39	-150	15	34	-76	-22	-61	81	-30	-3
0.994167	3584	-5035	3972	-24471	13	-20079	-14598	-28379	-403	-21611	-19003	-32746	-912	-25077	-18307	-28213	40	-7289	14753	-23417	-35	-27634	7512	-22315	-219	-26698	9691	-20646	-155	-24570	11316	-15696	-149	-126	-120	-65	-63	-57	-105	39	-151	15	33	-77	-23	-55	81	-28	0
0.995000	3191	-5725	3979	-24187	-22	-19770	-14693	-28244	-275	-21391	-19199	-32761	-735	-24902	-18650	-27713	64	-7606	14581	-22803	-33	-27391	7844	-21977	-206	-26400	9936	-20593	-138	-24206	11696	-15746	-147	-139	-124	-63	-60	-58	-104	42	-149	17	35	-74	-12	-57	81	-27	0
0.995833	2440	-6363	3915	-23885	-59	-19503	-14737	-28099	-129	-21201	-19394	-32745	-757	-24724	-18970	-27211	53	-7849	14312	-22308	9	-27123	8216	-21680	-199	-26069	10200	-20520	-151	-23807	12110	-15780	-149	-128	-120	-63	-62	-53	-104	43	-150	13	33	-74	-15	-53	81	-28	1
0.996667	3029	-6949	3778	-23557	-83	-19274	-14739	-27951	-135	-21033	-19583	-32763	-818	-24540	-19265	-26725	21	-8023	13941	-21946	103	-26836	8615	-21422	-199	-25711	10487	-20426	-138	-23379	12546	-15804	-148	-129	-124	-66	-61	-59	-107	34	-151	17	33	-75	-21	-52	80	-29	-1
0.997500	2323	-7476	3578	-23202	-56	-19097	-14693	-27810	-104	-20889	-19763	-32747	-703	-24349	-19530	-26245	7	-8133	13495	-21708	82	-26506	9044	-21195	-198	-25327	10791	-20314	-168	-22922	13002	-15804	-152	-130	-124	-66	-64	-60	-107	40	-151	16	30	-77	-25	-64	79	-31	0
0.998333	1015	-7955	3307	-22813	-47	-18907	-14610	-27686	-77	-20769	-19926	-32763	-585	-24160	-19763	-25782	54	-8186	12969	-21595	-7	-26157	9490	-21003	-214	-24910	11113	-20186	-177	-22438	13466	-15792	-155	-132	-127	-68	-67	-61	-114	37	-155	15	32	-77	-26	-61	75	-32	-5
0.999167	471	-8382	2985	-22386	-58	-18770	-14501	-27580	-52	-20672	-20080	-32745	-565	-23949	-19959	-25329	69	-8177	12400	-21596	-7	-25775	9954	-20830	-204	-24469	11454	-20051	-160	-21926	13954	-15750	-151	-130	-120	-67	-64	-61	-107	39	-148	16	35	-79	-22	-55	80	-28	0
1.000000	-318	-8754	2594	-21931	-40	-18647	-14358	-27493	-15	-20586	-20207	-32685	-423	-23733	-20114	-24895	16	-8126	11800	-21691	-40	-25368	10419	-20684	-206	-24008	11805	-19889	-184	-21400	14423	-15685	-149	-128	-124	-67	-66	-60	-105	42	-149	17	32	-75	-19	-67	80	-29	2
1.000833	-1205	-9068	2173	-21438	-31	-18544	-14209	-27440	21	-20527	-20329	-32576	-258	-23519	-20234	-24487	-9	-8032	11191	-21865	-60	-24946	10878	-20561	-216	-23537	12162	-19722	-171	-20867	14892	-15600	-146	-128	-119	-67	-62	-59	-103	37	-152	18	35	-75	-23	-58	81	-19	0
1.001667	-1898	-9343	1672	-20920	-28	-18472	-14061	-27421	69	-20489	-20424	-32433	-355	-23298	-20333	-24102	-35	-7907	10595	-22129	-43	-24511	11325	-20460	-214	-23059	12520	-19562	-155	-20331	15337	-15493	-149	-128	-122	-57	-65	-61	-107	41	-161	18	33	-75	-22	-59	79	-29	0
1.002500	-2421	-9567	1145	-20378	-6	-18418	-13896	-27435	90	-20471	-20504	-32266	-629	-23075	-20381	-23730	-32	-7755	10034	-22369	-46	-24061	11748	-20369	-214	-22560	12865	-19392	-163	-19802	15761	-15364	-148	-128	-120	-66	-66	-60	-105	41	-151	18	35	-78	-27	-66	81	-28	0
1.003333	-2944	-9743	578	-19793	10	-18384	-13765	-27473	111	-20512	-20558	-32043	-632	-22855	-20410	-23383	-18	-7579	9520	-22663	-79	-23609	12147	-20298	-199	-22112	13194	-19213	-167	-19277	16145	-15210	-147	-130	-121	-67	-62	-63	-107	42	-148	19	33	-78	-22	-59	80	-29	2
1.004167	-3436	-9883	-19	-19197	1	-18376	-13645	-27554	98	-20491	-20589	-31783	-528	-22639	-20424	-23044	-38	-7386	9075	-22937	-95	-23158	12506	-20237	-211	-21656	13496	-19031	-166	-18774	16505	-15036	-148	-131	-117	-65	-59	-59	-105	42	-153	20	34	-77	-46	-60	81	-30	-1
1.005000	-3956	-9996	-639	-18581	-29	-18399	-13552	-27649	67	-20531	-20591	-31445	-506	-22415	-20423	-22714	-59	-7181	8707	-23196	-109	-22712	12821	-20186	-203	-21215	13771	-18840	-162	-18292	16818	-14840	-148	-126	-100	-81	-64	-60	-102	41	-151	18	34	-77	-19	-55	81	-28	1
1.005833	-4302	-10069	-1280	-17952	-49	-18451	-13490	-27751	123	-20596	-20571	-31048	-569	-22201	-20415	-22394	-81	-6970	8425	-23410	-115	-22281	13089	-20145	-201	-20797	14006	-18650	-180	-17844	17081	-14624	-148	-127	-120	-63	-62	-59	-103	41	-152	15	33	-77	-21	-58	81	-28	-3
1.006667	-3254	-10124	-1931	-17319	-70	-18532	-13470	-27873	139	-20682	-20520	-30571	-651	-21994	-20393	-22068	-80	-6757	8222	-23572	-129	-21874	13297	-20113	-215	-20404	14194	-18455	-183	-17426	17294	-14392	-148	-130	-122	-69	-66	-61	-105	40	-152	13	22	-74	-18	-57	79	-30	-5
1.007500	-1039	-10160	-2584	-16685	-82	-18662	-13484	-27983	132	-20788	-20434	-30015	-653	-21792	-20399	-21739	-96	-6541	8117	-23664	-116	-21468	13453	-20085	-238	-20042	14338	-18252	-186	-17048	17453	-14137	-148	-129	-116	-68	-63	-59	-108	40	-150	16	32	-75	-17	-59	79	-30	1
1.008333	-965	-10177	-3235	-16056	-41	-18798	-13529	-28080	154	-20909	-20311	-29368	-592	-21595	-20397	-21390	-98	-6328	8064	-23692	-104	-21091	13556	-20059	-237	-19713	14427	-18044	-182	-16707	17553	-13862	-147	-120	-120	-68	-62	-61	-104	39	-149	16	30	-76	-16	-56	82	-29	4
1.009167	-3510	-10187	-3880	-15433	-36	-18978	-13608	-28158	142	-21048	-20157	-28644	-729	-21416	-20408	-21021	-118	-6122	8081	-23648	-110	-20740	13597	-20039	-224	-19414	14468	-17835	-168	-16421	17595	-13570	-150	-127	-119	-68	-64	-59	-104	38	-150	13	33	-78	-26	-61	78	-31	-4
1.010000	-6261	-10198	-4504	-14837	-72	-19185	-13715	-28207	175	-21203	-19965	-27829	-653	-21232	-20434	-20625	-193	-5926	8140	-23546	-131	-20410	13582	-20021	-252	-19147	14449	-17614	-156	-16168	17582	-13258	-149	-128	-122	-61	-67	-58	-111	30	-153	15	33	-76	-23	-57	78	-32	-3
1.010833	-9704	-10209	-5096	-14258	-57	-19402	-13837	-28227	216	-21357	-19725	-26934	-377	-21081	-20462	-20191	-213	-5743	8223	-23375	-132	-20108	13523	-19999	-288	-18907	14379	-17389	-162	-15962	17516	-12925	-149	-127	-119	-68	-62	-58	-109	42	-151	15	30	-60	-23	-60	79	-29	1
1.011667	-16832	-10218	-5656	-13715	-69	-19638	-13963	-28196	165	-21515	-19443	-25961	-389	-20932	-20497	-19714	-232	-5571	8309	-23152	-126	-19818	13409	-19970	-274	-18691	14257	-17155	-181	-15800	17400	-12573	-150	-128	-135	-73	-63	-61	-110	39	-153	27	28	-50	-21	-56	80	-31	-3
1.012500	-17652	-10235	-6172	-13201	-90	-19853	-14088	-28118	148	-21666	-19122	-24952	-194	-20798	-20543	-19193	-218	-5418	8381	-22892	-101	-19544	13258	-19932	-228	-18497	14091	-16920	-265	-15679	17235	-12202	-150	-125	-121	-63	-61	-57	-107	42	-148	16	33	-76	-19	-51	78	-30	0
1.013333	-12575	-10260	-6644	-12721	-94	-20105	-14201	-27990	137	-21807	-18752	-23889	247	-20677	-20594	-18630	-263	-5280	8415	-22600	-104	-19297	13067	-19889	-238	-18327	13881	-16674	-310	-15584	17028	-11827	-150	-128	-122	-68	-65	-57	-109	38	-145	15	30	-77	-19	-56	78	-30	0
1.014167	-10946	-10294	-7060	-12281	-109	-20316	-14286	-27816	51	-21920	-18343	-22807	164	-20568	-20623	-18016	-386	-5150	8398	-22293	-117	-19064	12847	-19835	-262	-18176	13635	-16426	-273	-15533	16768	-11412	-147	-127	-121	-68	-66	-62	-107	41	-150	15	32	-76	-23	-60	80	-30	-1
1.015000	-9259	-10335	-7412	-11893	-120	-20506	-14356	-27584	16	-22007	-17898	-21713	-353	-20470	-20644	-17351	-408	-5061	8314	-21985	-101	-18843	12602	-19771	-243	-18028	13364	-16176	-239	-15502	16486	-10996	-152	-125	-121	-72	-67	-61	-111	38	-150	16	25	-79	-24	-58	80	-33	-3
1.015833	-7124	-10386	-7698	-11555	-117	-20658	-14348	-27320	-10	-22057	-17419	-20626	-411	-20383	-20645	-16643	-328	-4981	8153	-21684	-72	-18630	12344	-19690	-231	-17893	13066	-15915	-212	-15494	16156	-10570	-149	-129	-122	-66	-63	-59	-108	40	-155	15	35	-75	-25	-59	78	-33	-4
1.016667	-4370	-10438	-7913	-11263	-125	-20766	-14302	-26995	-91	-22059	-16905	-19561	-38	-20300	-20614	-15898	-290	-4922	7917	-21412	-68	-18429	12064	-19597	-235	-17758	12754	-15657	-176	-15500	15838	-10142	-149	-131	-121	-68	-63	-61	-117	32	-151	16	33	-76	-21	-56	80	-36	0
1.017500	-2151	-10488	-8049	-11021	-130	-20820	-14196	-26648	-73	-22014	-16374	-18544	587	-20224	-20554	-15119	-258	-4886	7595	-21164	-45	-18229	11780	-19486	-247	-17627	12436	-15397	-186	-15515	15482	-9710	-151	-130	-124	-65	-66	-60	-109	37	-154	16	33	-73	-27	-59	76	-33	-4
1.018333	-2255	-10536	-8113	-10835	-142	-20819	-14029	-26264	-77	-21912	-15828	-17583	839	-20145	-20449	-14316	-205	-4864	7191	-20951	-55	-18031	11499	-19363	-243	-17490	12116	-15132	-206	-15529	15120	-9281	-154	-129	-120	-67	-68	-61	-110	38	-153	16	34	-76	-22	-56	78	-35	-4
1.019167	-1704	-10572	-8099	-10704	-151	-20750	-13794	-25861	-124	-21747	-15285	-16697	774	-20061	-20295	-13491	-147	-4868	6718	-20785	-42	-17830	11225	-19229	-222	-17349	11803	-14871	-191	-15537	14750	-8858	-150	-127	-119	-65	-62	-58	-107	41	-152	18	37	-75	-18	-57	80	-32	-4
1.020000	63	-10596	-8006	-10625	-162	-20622	-13498	-25445	-131	-21526	-14747	-15880	1108	-19970	-20092	-12655	-128	-4887	6186	-20664	-10	-17625	10956	-19079	-215	-17197	11503	-14605	-171	-15533	14380	-8444	-149	-126	-118	-68	-65	-60	-107	38	-152	19	38	-74	-18	-56	82	-27	-1
1.020833	2256	-10601	-7836	-10607	-181	-20427	-13138	-25021	-156	-21239	-14220	-15150	1084	-19872	-19835	-11824	-48	-4925	5602	-20589	-52	-17420	10700	-18926	-204	-17039	11208	-14341	-174	-15515	14012	-8047	-148	-126	-118	-64	-64	-57	-104	42	-150	22	38	-73	-23	-55	82	-27	2
1.021667	3377	-10587	-7600	-10653	-186	-20176	-12709	-24592	-171	-20892	-13718	-14507	796	-19755	-19524	-10999	-53	-4983	4985	-20555	-51	-17207	10455	-18761	-219	-16868	10932	-14080	-160	-15467	13656	-7666	-149	-109	-119	-63	-64	-61	-107	44	-149	20	39	-73	-23	-56	82	-28	0
1.022500	3639	-10550	-7286	-10774	-179	-19859	-12263	-24166	-131	-20488	-13252	-13949	604	-19624	-19169	-10203	-67	-5056	4350	-20556	-21	-16968	10225	-18597	-236	-16686	10678	-13823	-165	-15393	13305	-7311	-152	-126	-119	-65	-65	-59	-104	43	-155	19	36	-75	-23	-58	84	-31	0
1.023333	4543	-10487	-6914	-10950	-184	-19488	-11761	-23744	-139	-20038	-12832	-13476	304	-19474	-18760	-9437	-66	-5148	3710	-20591	-52	-16759	10011	-18435	-204	-16495	10447	-13574	-162	-15286	12974	-6980	-151	-131	-124	-70	-51	-68	-108	38	-155	15	35	-78	-25	-60	81	-30	-3
1.024167	5218	-10395	-6475	-11219	-193	-19070	-11225	-23331	-210	-19541	-12460	-13081	40	-19303	-18315	-8706	-96	-5251	3091	-20640	-48	-16517	9824	-18269	-213	-16284	10242	-13326	-160	-15145	12658	-6665	-152	-127	-125	-65	-64	-60	-103	39	-152	16	33	-75	-24	-60	80	-28	-3
1.025000	5386	-10270	-5980	-11571	-151	-18605	-10670	-22919	-208	-19003	-12139	-12746	-63	-19105	-17825	-8020	-92	-5369	2497	-20695	-21	-16273	9651	-18109	-227	-16062	10062	-13080	-186	-14962	12361	-6376	-153	-126	-121	-65	-65	-57	-109	39	-152	17	32	-76	-22	-53	82	-31	0
1.025833	5621	-10114	-5464	-12010	-135	-18098	-10108	-22515	-341	-18432	-11876	-12462	-58	-18893	-17306	-7395	-78	-5493	1946	-20745	-27	-16014	9501	-17956	-210	-15822	9902	-12839	-193	-14741	12078	-6145	-149	-128	-119	-63	-64	-60	-109	39	-152	19	35	-75	-23	-58	81	-28	0
1.026667	5873	-9930	-4853	-12551	-137	-17568	-9551	-22107	-671	-17834	-11670	-12221	7	-18659	-16762	-6831	-67	-5633	1441	-20783	-24	-15751	9369	-17809	-203	-15566	9768	-12606	-201	-14481	11824	-5871	-149	-125	-118	-66	-62	-61	-103	38	-149	19	37	-76	-19	-53	82	-27	1
1.027500	6354	-9718	-4226	-13190	-131	-17009	-8998	-21698	-701	-17223	-11530	-12017	69	-18410	-16205	-6323	-39	-5778	999	-20797	-11	-15476	9258	-17671	-213	-15296	9650	-12384	-201	-14186	11582	-5647	-144	-127	-121	-64	-61	-58	-103	41	-150	12	37	-75	-21	-56	82	-26	-3
1.028333	5809	-9481	-3610	-13945	-156	-16431	-8471	-21283	-615	-16612	-11441	-11817	-6	-18142	-15647	-5889	-40	-5933	613	-20771	-14	-15196	9165	-17542	-194	-15010	9552	-12163	-176	-13855	11360	-5441	-148	-126	-120	-62	-47	-59	-103	40	-149	19	36	-73	-17	-53	84	-29	1
1.029167	4909	-9220	-2979	-14804	-131	-15843	-7974	-20861	-614	-15995	-11407	-11631	-13	-17861	-15064	-5523	-30	-6092	291	-20703	-27	-14908	9084	-17426	-190	-14721	9474	-11957	-203	-13494	11146	-5249	-147	-127	-122	-62	-64	-59	-109	40	-151	17	33	-76	-23	-59	81	-28	-1
1.030000	4429	-8923	-2367	-15771	-129	-15251	-7518	-20421	-580	-15390	-11414	-11436	62	-17563	-14551	-5220	5	-6257	30	-20589	-64	-14617	9018	-17315	-198	-14397	9404	-11755	-236	-13101	10953	-5070	-152	-129	-129	-66	-68	-65	-108	40	-153	16	34	-78	-29	-57	84	-31	-4
1.030833	3920	-8605	-1797	-16824	-144	-14658	-7101	-19969	-543	-14795	-11461	-11230	30	-17251	-14008	-4988	19	-6413	-163	-20408	-93	-14312	8971	-17212	-189	-14062	9348	-11567	-219	-12683	10771	-4897	-149	-128	-121	-66	-65	-62	-105	39	-151	16	28	-79	-6	-60	82	-28	0
1.031667	3809	-8261	-1270	-17973	-127	-14065	-6726	-19492	-517	-14190	-11531	-11002	-85	-16922	-13496	-4816	3	-6568	-304	-20190	-77	-13998	8930	-17112	-181	-13714	9300	-11383	-186	-12239	10597	-4730	-150	-122	-124	-65	-67	-63	-108	35	-152	7	29	-80	-25	-60	80	-31	-3
1.032500	3633	-7893	-831	-19188	-108	-13481	-6402	-18991	-478	-13657	-11620	-10748	-125	-16577	-13007	-4698	-31	-6714	-385	-19890	-59	-13675	8903	-17012	-201	-13339	9262	-11209	-161	-11777	10435	-4563	-149	-130	-121	-63	-62	-60	-108	38	-148	20	30	-80	-24	-58	80	-23	-1
1.033333	3372	-7493	-483	-20476	-110	-12897	-6121	-18457	-394	-13116	-11693	-10465	-65	-16214	-12549	-4632	-46	-6846	-419	-19537	-97	-13341	8885	-16914	-180	-12947	9228	-11045	-134	-11299	10274	-4394	-148	-128	-121	-64	-69	-70	-107	37	-153	16	34	-78	-24	-58	80	-27	0
1.034167	3573	-7067	-256	-21786	-76	-12329	-5888	-17909	-307	-12607	-11805	-10172	109	-15829	-12125	-4612	-32	-6962	-407	-19125	-94	-12996	8872	-16813	-177	-12542	9198	-10897	-118	-10810	10117	-4225	-148	-128	-122	-59	-61	-57	-105	38	-153	17	11	-77	-19	-58	84	-28	0
1.035000	3171	-6608	-172	-23112	-57	-11777	-5705	-17365	-239	-12120	-11883	-9844	426	-15420	-11730	-4635	-60	-7061	-365	-18670	-87	-12646	8859	-16707	-169	-12120	9167	-10752	-111	-10314	9987	-4055	-150	-129	-121	-68	-62	-60	-100	38	-155	15	33	-76	-22	-58	81	-28	-3
1.035833	2444	-6140	-236	-24416	-60	-11245	-5561	-16760	-163	-11659	-11940	-9518	762	-14989	-11372	-4691	-60	-7134	-292	-18175	-105	-12289	8851	-16596	-166	-11683	9130	-10621	-115	-9815	9801	-3879	-151	-129	-124	-65	-65	-59	-104	38	-151	16	30	-79	-23	-58	81	-29	-1
1.036667	2662	-5626	-465	-25675	-45	-10729	-5455	-16165	-130	-11216	-11960	-9170	1341	-14533	-11049	-4768	-53	-7184	-201	-17640	-108	-11923	8839	-16475	-189	-11227	9090	-10496	-98	-9313	9636	-3697	-147	-132	-126	-68	-65	-57	-75	41	-155	13	33	-78	-19	-58	82	-30	-4
1.037500	3487	-5091	-859	-26860	-24	-10225	-5381	-15565	-61	-10793	-11949	-8826	1654	-14044	-10759	-4861	-58	-7205	-96	-17079	-135	-11555	8823	-16345	-181	-10763	9048	-10377	-101	-8813	9463	-3507	-152	-134	-124	-68	-63	-59	-111	29	-156	16	30	-79	-24	-59	81	-31	-7
1.038333	2841	-4529	-1423	-27946	-14	-9728	-5331	-14971	52	-10380	-11884	-8485	1283	-13525	-10495	-4961	-46	-7193	19	-16499	-154	-11174	8814	-16198	-171	-10287	9000	-10264	-129	-8314	9282	-3315	-149	-131	-125	-70	-63	-58	-107	38	-150	16	32	-77	-21	-61	80	-47	0
1.039167	1688	-3938	-2154	-28895	26	-9285	-5298	-14382	72	-9987	-11781	-8162	1154	-12977	-10260	-5064	-73	-7149	142	-15912	-125	-10777	8799	-16036	-162	-9804	8943	-10153	-159	-7818	9089	-3102	-149	-126	-121	-64	-65	-60	-101	39	-151	16	30	-77	-19	-59	84	-26	3
1.040000	1263	-3329	-3031	-29685	-8	-8841	-5278	-13813	96	-9599	-11625	-7851	1648	-12390	-10047	-5159	-82	-7079	253	-15329	-112	-10389	8774	-15866	-150	-9314	8871	-10045	-156	-7320	8880	-2892	-152	-128	-125	-61	-65	-61	-108	38	-152	16	28	-77	-25	-60	79	-29	0
1.040833	554	-2701	-4045	-30299	-39	-8420	-5271	-13264	125	-9220	-11415	-7572	2422	-11775	-9858	-5242	-34	-6972	354	-14755	-132	-9997	8751	-15680	-158	-8820	8789	-9935	-135	-6830	8661	-2670	-149	-130	-119	-66	-63	-58	-104	39	-152	17	33	-78	-19	-59	81	-30	0
1.041667	51	-2065	-5166	-30717	-62	-8019	-5263	-12742	127	-8839	-11149	-7315	2945	-11135	-9685	-5310	-27	-6836	450	-14197	-74	-9610	8714	-15482	-180	-8326	8691	-9828	-130	-6344	8377	-2446	-149	-130	-121	-67	-41	-61	-104	38	-151	18	34	-75	-23	-61	79	-29	-1
1.042500	-465	-1419	-6372	-30926	-114	-7640	-5261	-12247	109	-8468	-10846	-7101	3095	-10476	-9536	-5349	-36	-6674	542	-13654	-58	-9227	8675	-15268	-180	-7830	8578	-9718	-114	-5866	8172	-2220	-151	-130	-119	-67	-64	-60	-102	37	-151	17	38	-79	-22	-56	84	-28	0
1.043333	-869	-776	-7646	-30909	-137	-7283	-5255	-11791	87	-8103	-10502	-6910	3361	-9804	-9398	-5363	-12	-6489	576	-13138	-72	-8848	8623	-15044	-159	-7345	8450	-9608	-108	-5388	7906	-2002	-147	-128	-122	-70	-64	-60	-104	37	-152	18	32	-77	-22	-56	84	-27	0
1.044167	-1127	-131	-8937	-30692	-130	-6952	-5245	-11374	76	-7748	-10122	-6762	3836	-9127	-9274	-5345	-17	-6277	605	-12637	-43	-8479	8564	-14823	-134	-6869	8304	-9496	-98	-4915	7619	-1783	-151	-128	-118	-64	-65	-59	-103	41	-152	27	52	-77	-18	-55	86	-29	-5
1.045000	-1485	489	-10222	-30231	-141	-6646	-5227	-10985	58	-7404	-9715	-6646	4710	-8447	-9159	-5291	-21	-6054	610	-12158	-78	-8118	8491	-14592	-153	-6401	8141	-9385	-93	-4447	7323	-1581	-148	-111	-118	-66	-60	-58	-104	39	-148	20	37	-77	-19	-55	82	-29	1
1.045833	-1754	1098	-11453	-29548	-143	-6369	-5216	-10640	54	-7071	-9285	-6572	5155	-7789	-9055	-5201	51	-5819	593	-11703	-99	-7767	8377	-14354	-190	-5946	7959	-9277	-105	-3983	7011	-1392	-146	-125	-119	-64	-57	-55	-103	43	-148	20	37	-68	-17	-52	86	-28	3
1.046667	-1721	1678	-12608	-28664	-147	-6123	-5197	-10324	99	-6760	-8844	-6524	5645	-7148	-8961	-5075	82	-5579	543	-11260	-124	-7435	8298	-14118	-176	-5509	7764	-9172	-110	-3527	6690	-1229	-147	-129	-119	-64	-58	-57	-101	42	-152	20	37	-74	-16	-55	82	-29	-1
1.047500	-1948	2228	-13663	-27576	-128	-5900	-5177	-10035	87	-6475	-8399	-6520	6620	-6551	-8876	-4912	45	-5338	475	-10825	-152	-7111	8176	-13887	-177	-5081	7534	-9073	-127	-3077	6359	-1093	-145	-121	-118	-63	-59	-55	-101	22	-137	21	37	-72	-19	-50	81	-28	4
1.048333	-2060	2738	-14595	-26290	-117	-5710	-5164	-9764	-7	-6221	-7959	-6520	6293	-5998	-8796	-4717	-48	-5097	377	-10387	-154	-6798	8033	-13656	-170	-4671	7294	-8982	-145	-2635	6017	-998	-147	-130	-120	-67	-61	-58	-103	39	-150	15	35	-76	-22	-53	80	-32	-1
1.049167	-2409	3209	-15381	-24850	-150	-5555	-5158	-9519	80	-6008	-7539	-6556	4680	-5505	-8723	-4483	-48	-4872	262	-9943	-143	-6502	7869	-13433	-173	-4280	7029	-8901	-139	-2201	5651	-936	-149	-132	-118	-33	-64	-58	-104	40	-153	9	34	-76	-23	-55	79	-31	-3
1.050000	-3801	3632	-16000	-23278	-126	-5433	-5150	-9270	201	-5833	-7134	-6602	2456	-5075	-8645	-4213	-15	-4650	124	-9487	-150	-6209	7681	-13214	-182	-3897	6756	-8833	-130	-1770	5316	-925	-151	-130	-127	-67	-63	-60	-105	39	-152	15	29	-76	-21	-56	81	-34	-3
1.050833	-5488	4019	-16432	-21603	-80	-5343	-5156	-9026	202	-5709	-6756	-6662	-533	-4724	-8562	-3909	-38	-4448	-16	-9003	-156	-5922	7466	-13001	-193	-3529	6461	-8776	-141	-1348	4983	-955	-151	-129	-122	-81	-62	-57	-105	42	-153	18	32	-90	-26	-56	78	-29	-1
1.051667	-6418	4338	-16686	-19856	-48	-5292	-5126	-8768	274	-5638	-6408	-6719	-3435	-4455	-8478	-3574	-35	-4260	-179	-8492	-124	-5645	7224	-12795	-180	-3170	6155	-8727	-145	-937	4644	-1038	-146	-131	-122	-68	-67	-59	-104	41	-152	12	34	-78	-19	-63	80	-31	-5
1.052500	-6786	4626	-16752	-18075	-8	-5276	-5203	-8501	426	-5619	-6105	-6802	-6013	-4282	-8378	-3216	-13	-4098	-338	-7942	-121	-5365	6954	-12595	-155	-2824	5842	-8694	-137	-537	4309	-1173	-150	-134	-122	-67	-63	-59	-107	21	-151	18	35	-79	-21	-57	81	-33	1
1.053333	-6092	4848	-16641	-16271	-6	-5299	-5246	-8211	620	-5673	-5836	-6838	-9585	-4204	-8265	-2833	-22	-3956	-505	-7349	-135	-5083	6652	-12401	-168	-2477	5521	-8676	-135	-150	3978	-1357	-150	-127	-122	-68	-63	-56	-107	41	-151	20	36	-91	-21	-57	77	-30	1
1.054167	-5400	5029	-16349	-14488	-39	-5355	-5302	-7888	816	-5783	-5615	-6868	-12498	-4224	-8135	-2423	-68	-3833	-664	-6724	-137	-4805	6328	-12211	-155	-2140	5191	-8668	-147	228	3656	-1594	-151	-126	-120	-66	-62	-57	-105	34	-150	18	33	-78	-24	-57	80	-30	0
1.055000	-5478	5139	-15912	-12756	-62	-5449	-5377	-7535	879	-5949	-5442	-6917	-12021	-4340	-7981	-1997	-70	-3736	-825	-6063	-127	-4525	5971	-12029	-176	-1805	4856	-8674	-145	549	3336	-1874	-149	-125	-126	-65	-61	-55	-103	39	-149	17	38	-77	-21	-55	81	-30	0
1.055833	-5724	5206	-15339	-11089	-60	-5576	-5464	-7149	901	-6177	-5315	-6929	-10737	-4553	-7800	-1563	-57	-3660	-975	-5343	-122	-4248	5589	-11854	-150	-1481	4516	-8693	-148	939	3023	-2195	-150	-127	-120	-62	-63	-59	-107	37	-152	16	33	-81	-21	-57	80	-30	0
1.056667	-5513	5212	-14656	-9518	-64	-5734	-5560	-6724	838	-6450	-5235	-6924	-9807	-4846	-7592	-1123	-63	-3607	-1124	-4643	-143	-3974	5175	-11681	-136	-1157	4177	-8716	-161	1266	2711	-2544	-152	-131	-127	-70	-69	-60	-108	37	-154	15	30	-81	-27	-60	79	-33	-6
1.057500	-4859	5177	-13884	-8035	-65	-5918	-5664	-6257	716	-6769	-5201	-6893	-8102	-5209	-7351	-680	-107	-3567	-1259	-3908	-162	-3694	4738	-11502	-166	-836	3832	-8749	-75	1578	2413	-2915	-151	-127	-124	-48	-66	-59	-108	37	-151	15	30	-80	-26	-58	79	-33	0
1.058333	-4714	5096	-13042	-6650	-27	-6115	-5776	-5746	781	-7110	-5199	-6830	-6740	-5626	-7081	-233	-61	-3546	-1395	-3162	-164	-3423	4279	-11326	-151	-524	3488	-8786	-32	1873	2111	-3294	-151	-132	-120	-69	-67	-60	-105	37	-154	15	28	-79	-24	-59	77	-32	-4
1.059167	-5298	4971	-12156	-5370	0	-6330	-5890	-5201	833	-7481	-5237	-6739	-6115	-6086	-6774	206	35	-3530	-1519	-2428	-178	-3167	3797	-11144	-150	-215	3141	-8830	-92	2147	1811	-3674	-148	-128	-104	-68	-63	-56	-98	37	-150	18	29	-78	-22	-57	84	-30	0
1.060000	-5565	4806	-11235	-4202	36	-6554	-6004	-4616	612	-7852	-5308	-6615	-5580	-6576	-6434	630	77	-3531	-1623	-1720	-188	-2926	3282	-10966	-160	79	2786	-8871	-101	2400	1497	-4045	-146	-131	-119	-66	-65	-55	-102	40	-151	17	36	-76	-18	-56	85	-29	0
1.060833	-4748	4601	-10330	-3143	53	-6779	-6116	-4005	159	-8223	-5412	-6459	-4914	-7075	-6070	1035	16	-3540	-1765	-1061	-176	-2709	2773	-10779	-160	352	2421	-8917	-77	2627	1174	-4394	-147	-116	-120	-65	-61	-55	-103	38	-150	16	33	-83	-23	-57	84	-31	-1
1.061667	-4125	4365	-9448	-2182	52	-6997	-6218	-3366	-213	-8581	-5538	-6263	-4547	-7556	-5684	1408	-75	-3555	-1893	-470	-155	-2524	2232	-10592	-155	611	2045	-8962	-64	2832	842	-4709	-145	-127	-118	-64	-62	-56	-103	38	-149	17	35	-76	-22	-56	77	-27	1
1.062500	-4969	4097	-8602	-1310	34	-7209	-6300	-2709	-280	-8910	-5678	-6033	-4726	-8008	-5278	1744	-32	-3574	-2023	50	-168	-2376	1674	-10391	-182	837	1654	-9005	-107	3010	494	-4982	-146	-105	-116	-66	-61	-55	-100	40	-148	13	36	-76	-19	-57	87	-27	0
1.063333	-4741	3802	-7801	-518	0	-7402	-6391	-2042	57	-9198	-5828	-5762	-4657	-8416	-4868	2073	4	-3592	-2167	473	-184	-2268	1100	-10185	-190	1032	1255	-9043	-137	3159	124	-5202	-149	-127	-121	-68	-66	-53	-103	40	-150	17	37	-80	-22	-59	85	-30	-4
1.064167	-3511	3480	-7055	201	16	-7573	-6443	-1370	56	-9442	-5975	-5443	-4108	-8761	-4448	2350	-41	-3613	-2317	786	-158	-2204	511	-9965	-208	1187	801	-9074	-149	3279	-272	-5364	-150	-128	-124	-67	-76	-57	-104	38	-152	15	33	-77	-24	-58	84	-32	-5
1.065000	-3000	3126	-6377	873	32	-7723	-6476	-705	-753	-9627	-6112	-5083	-3187	-9032	-4038	2585	-72	-3636	-2477	973	-122	-2198	-96	-9733	-233	1294	337	-9095	-113	3363	-705	-5467	-151	-128	-125	-72	-66	-60	-109	35	-152	15	32	-76	-25	-60	78	-16	-4
1.065833	-1799	2775	-5766	1488	0	-7845	-6478	-49	-1364	-9753	-6233	-4674	-2001	-9220	-3638	2767	-68	-3652	-2644	1036	-91	-2240	-710	-9484	-202	1355	-164	-9103	-100	3421	-1159	-5491	-146	-127	-118	-68	-67	-62	-107	37	-150	15	34	-78	-25	-59	82	-31	0
1.066667	2782	2399	-5219	2063	-6	-7932	-6425	586	-1325	-9809	-6319	-4212	-669	-9312	-3254	2944	-73	-3667	-2820	966	-88	-2331	-1342	-9215	-217	1368	-696	-9102	-116	3447	-1654	-5450	-149	-152	-125	-69	-63	-57	-105	40	-150	15	32	-75	-21	-58	84	-28	0
1.067500	9816	2016	-4735	2606	-5	-7988	-6377	1194	-1468	-9801	-6374	-3702	791	-9310	-2905	3060	-83	-3680	-3000	763	-95	-2479	-1988	-8919	-264	1319	-1268	-9076	-135	3439	-2181	-5340	-148	-134	-117	-66	-60	-57	-104	35	-152	17	35	-77	-22	-57	86	-30	0
1.068333	9884	1615	-4305	3119	-10	-8010	-6252	1766	-1566	-9726	-6380	-3136	2136	-9219	-2594	3132	-95	-3687	-3180	422	-90	-2678	-2644	-8607	-241	1215	-1870	-9035	-172	3399	-2747	-5171	-147	-127	-117	-67	-62	-61	-104	37	-150	22	33	-75	-23	-59	84	-24	0
1.069167	7862	1203	-3929	3603	6	-8003	-6093	2294	-1324	-9599	-6343	-2532	3204	-9039	-2323	3170	-132	-3699	-3362	-39	-62	-2925	-3305	-8268	-201	1049	-2513	-8982	-236	3317	-3347	-4942	-152	-128	-120	-68	-66	-64	-105	37	-152	16	29	-82	-25	-59	81	-31	-4
1.070000	7957	764	-3594	4056	16	-7955	-5887	2776	-1182	-9410	-6242	-1879	3905	-8772	-2097	3179	-141	-3713	-3540	-608	-47	-3202	-3969	-7906	-182	822	-3190	-8901	-227	3202	-3989	-4661	-148	-130	-122	-70	-65	-62	-107	36	-153	12	30	-80	-24	-58	81	-31	-5
1.070833	4339	351	-3289	4485	20	-7876	-5630	3212	-1111	-9170	-6079	-1172	4164	-8424	-1917	3158	-130	-3705	-3694	-1261	-58	-3505	-4627	-7511	-168	536	-3896	-8800	-195	3053	-4656	-4333	-148	-122	-122	-64	-63	-62	-108	37	-152	16	24	-79	-21	-57	84	-35	0
1.071667	-3339	-87	-3000	4878	29	-7762	-5317	3588	-1048	-8883	-5844	-431	4157	-8017	-1783	3130	-104	-3701	-3836	-1992	-64	-3820	-5281	-7088	-204	198	-4624	-8679	-225	2861	-5349	-3972	-147	-127	-120	-68	-61	-63	-105	37	-149	16	34	-78	-18	-60	80	-32	0
1.072500	-4933	-531	-2736	5234	-10	-7612	-4956	3913	-969	-8583	-5541	338	3913	-7557	-1696	3087	-111	-3695	-3952	-2773	-94	-4167	-5922	-6635	-201	-193	-5378	-8537	-291	2633	-6067	-3591	-152	-127	-119	-65	-63	-60	-100	39	-151	13	29	-79	-21	-58	80	-29	-3
1.073333	-2015	-990	-2472	5546	-6	-7423	-4541	4184	-793	-8224	-5171	1134	3454	-7057	-1658	3033	-148	-3677	-4044	-3590	-141	-4493	-6540	-6170	-160	-634	-6144	-8376	-326	2361	-6800	-3201	-151	-130	-121	-69	-64	-62	-104	30	-150	13	33	-79	-24	-57	77	-31	-3
1.074167	-2181	-1453	-2198	5824	-6	-7195	-4080	4394	-589	-7863	-4733	1939	3111	-6534	-1640	2974	-130	-3649	-4099	-4405	-98	-4806	-7122	-5649	-152	-1113	-6911	-8190	-304	2057	-7540	-2795	-145	-127	-118	-66	-67	-63	-107	39	-153	16	33	-77	-17	-60	81	-29	0
1.075000	-1793	-1923	-1915	6048	-24	-6931	-3561	4560	-533	-7489	-4227	2753	3043	-6000	-1657	2917	-119	-3614	-4123	-5202	-55	-5098	-7664	-5120	-148	-1627	-7672	-7987	-279	1704	-8286	-2406	-149	-128	-120	-68	-65	-60	-107	39	-152	17	32	-81	-23	-58	82	-29	0
1.075833	-614	-2399	-1619	6218	-67	-6629	-3001	4676	-491	-7115	-3662	3563	2782	-5469	-1691	2852	-110	-3573	-4109	-5956	-100	-5350	-8154	-4574	-130	-2174	-8424	-7764	-239	1304	-9017	-2030	-152	-126	-121	-67	-60	-61	-100	37	-150	16	33	-28	-23	-59	81	-30	1
1.076667	3	-2882	-1310	6333	-52	-6297	-2396	4743	-389	-6740	-3036	4352	2487	-4951	-1732	2768	-88	-3510	-4063	-6648	-122	-5557	-8581	-4011	-147	-2738	-9144	-7521	-218	867	-9727	-1683	-150	-130	-125	-67	-64	-57	-108	36	-151	17	32	-77	-21	-56	77	-30	-1
1.077500	680	-3365	-980	6393	-75	-5903	-1747	4776	-342	-6378	-2363	5109	2526	-4465	-1769	2669	-92	-3440	-3983	-7258	-100	-5723	-8937	-3439	-161	-3319	-9823	-7262	-239	375	-10402	-1364	-152	-130	-122	-66	-70	-65	-105	38	-154	13	32	-79	-22	-58	80	-30	-3
1.078333	1718	-3852	-634	6401	-100	-5519	-1061	4777	-332	-6013	-1645	5827	2434	-4021	-1791	2519	-105	-3356	-3874	-7769	-85	-5830	-9207	-2864	-154	-3902	-10439	-6983	-249	-162	-11034	-1078	-152	-130	-125	-68	-64	-60	-107	37	-158	22	32	-77	-22	-57	80	-31	-1
1.079167	2642	-4328	-271	6364	-99	-5086	-335	4748	-268	-5655	-887	6491	2231	-3627	-1784	2314	-97	-3254	-3735	-8171	-113	-5881	-9381	-2292	-143	-4480	-10994	-6686	-237	-756	-11612	-824	-149	-126	-120	-63	-63	-58	-110	39	-152	20	35	-73	-23	-55	84	-28	1
1.080000	2788	-4812	99	6281	-115	-4631	421	4707	-216	-5311	-104	7098	2197	-3286	-1731	2030	-90	-3141	-3578	-8453	-110	-5881	-9449	-1734	-126	-5048	-11467	-6370	-250	-1393	-12121	-613	-147	-127	-120	-66	-62	-55	-104	39	-150	21	35	-77	-21	-55	81	-29	0
1.080833	2644	-5279	476	6151	-130	-4164	1206	4644	-205	-4971	704	7626	1985	-3006	-1626	1643	-84	-3020	-3410	-8616	-85	-5827	-9417	-1198	-150	-5608	-11860	-6037	-250	-2088	-12557	-438	-147	-128	-126	-65	-61	-55	-95	38	-150	16	32	-76	-24	-53	81	-28	0
1.081667	2862	-5736	842	5990	-99	-3687	2018	4576	-176	-4632	1528	8079	1568	-2785	-1447	1132	-76	-2888	-3238	-8656	-62	-5727	-9270	-685	-186	-6142	-12147	-5685	-228	-2834	-12906	-305	-147	-130	-121	-70	-64	-59	-108	37	-152	16	30	-78	-21	-57	78	-32	-4
1.082500	3312	-6175	1207	5793	-121	-3213	2854	4504	-121	-4298	2360	8437	1316	-2617	-1184	476	-72	-2740	-3061	-8577	-70	-5579	-9001	-206	-176	-6647	-12314	-5309	-213	-3621	-13162	-207	-148	-129	-120	-75	-62	-62	-107	41	-132	19	29	-77	-23	-56	82	-30	1
1.083333	3724	-6594	1555	5570	-134	-2754	3724	4443	-144	-3946	3196	8700	1048	-2496	-828	-332	-77	-2583	-2897	-8390	-76	-5396	-8615	237	-173	-7129	-12371	-4915	-224	-4443	-13312	-116	-149	-129	-124	-69	-64	-48	-105	39	-151	19	29	-74	-23	-56	80	-32	-21
1.084167	4129	-6988	1889	5326	-137	-2319	4637	4384	-136	-3593	4040	8845	533	-2408	-354	-1351	-65	-2412	-2742	-8105	-72	-5193	-8111	630	-187	-7546	-12310	-4489	-206	-5305	-13353	-58	-150	-130	-121	-62	-65	-58	-104	40	-154	15	32	-75	-23	-57	80	-31	-3
1.085000	3817	-7360	2198	5060	-128	-1933	5529	4339	-76	-3226	4857	8885	33	-2336	256	-2562	-72	-2228	-2608	-7739	-92	-4972	-7497	975	-166	-7929	-12115	-4054	-165	-6196	-13285	-18	-151	-129	-125	-66	-63	-56	-107	40	-151	17	32	-70	-26	-56	78	-31	-3
1.085833	3446	-7701	2481	4773	-120	-1608	6467	4306	-82	-2845	5687	8793	-574	-2267	1009	-3973	-76	-2028	-2494	-7303	-75	-4747	-6784	1272	-173	-8269	-11794	-3586	-135	-7098	-13096	0	-148	-128	-120	-63	-63	-59	-109	42	-151	19	33	-72	-19	-55	84	-28	-5
1.086667	3289	-8016	2726	4464	-125	-1354	7458	4292	-50	-2452	6511	8579	-1264	-2181	1915	-5595	-83	-1821	-2415	-6828	-38	-4525	-5969	1506	-190	-8554	-11348	-3098	-116	-7990	-12794	42	-149	-127	-122	-65	-58	-59	-102	40	-147	21	35	-72	-18	-57	90	-28	0
1.087500	3070	-8303	2947	4133	-139	-1188	8442	4286	-8	-2039	7356	8221	-1769	-2056	2980	-7417	-68	-1592	-2357	-6327	-42	-4317	-5061	1689	-163	-8793	-10781	-2587	-121	-8860	-12375	67	-145	-124	-118	-63	-62	-44	-99	42	-150	17	36	-72	-21	-53	84	-27	3
1.088333	2840	-8570	3130	3771	-132	-1116	9481	4302	-7	-1609	8155	7735	-1136	-1879	4212	-9416	-46	-1351	-2335	-5814	-56	-4137	-4080	1816	-186	-8971	-10103	-2056	-142	-9735	-11849	94	-149	-125	-119	-63	-61	-58	-103	42	-148	21	36	-70	-21	-50	84	-26	0
1.089167	2681	-8814	3281	3367	-121	-1146	10550	4335	16	-1170	8981	7061	277	-1629	5607	-11579	-42	-1090	-2343	-5313	-52	-3983	-3039	1882	-191	-9103	-9329	-1513	-158	-10549	-11214	124	-149	-125	-127	-70	-65	-62	-105	40	-152	16	29	-75	-22	-61	81	-28	2
1.090000	2544	-9041	3396	2935	-144	-1279	11659	4390	37	-710	9823	6246	147	-1295	7159	-13859	-22	-820	-2383	-4843	-67	-3871	-1956	1893	-179	-9190	-8453	-956	-158	-11305	-10481	158	-155	-131	-126	-73	-66	-64	-109	35	-155	16	29	-85	-27	-62	78	-35	-4
1.090833	2365	-9254	3484	2455	-161	-1505	12813	4465	-18	-236	10694	5263	-419	-856	8887	-16177	-10	-523	-2433	-4405	-55	-3784	-840	1854	-182	-9215	-7496	-384	-169	-11976	-9645	202	-154	-130	-128	-66	-66	-60	-105	25	-156	16	29	-77	-22	-58	81	-32	-3
1.091667	2096	-9446	3546	1932	-142	-1808	14009	4573	56	249	11606	4106	-158	-311	10730	-18478	-24	-215	-2506	-4023	-46	-3741	288	1765	-170	-9195	-6472	188	-167	-12553	-8725	242	-153	-128	-125	-68	-61	-59	-103	35	-170	16	32	-77	-23	-56	84	-31	-1
1.092500	1720	-9630	3575	1345	-126	-2187	15263	4702	90	739	12563	2768	141	331	12675	-20701	-21	113	-2587	-3699	-45	-3739	1416	1619	-176	-9135	-5407	753	-186	-13019	-7733	278	-151	-126	-121	-67	-65	-59	-113	41	-154	16	32	-76	-21	-57	80	-27	-3
1.093333	1246	-9813	3584	695	-104	-2619	16554	4862	27	1232	13582	1257	345	1073	14680	-22762	1	452	-2678	-3442	-49	-3778	2516	1433	-182	-9035	-4311	1309	-170	-13363	-6680	309	-151	-128	-120	-65	-64	-63	-105	40	-151	19	34	-74	-24	-56	86	-27	1
1.094167	658	-9984	3570	-21	-110	-3081	17890	5052	25	1727	14663	-426	294	1898	16760	-24608	-27	802	-2755	-3265	-60	-3848	3581	1204	-174	-8902	-3205	1837	-153	-13573	-5592	325	-148	-125	-130	-64	-60	-57	-105	40	-152	16	32	-74	-19	-53	84	-26	1
1.095000	93	-10159	3527	-803	-90	-3544	19256	5270	62	2202	15813	-2266	-240	2790	18845	-26175	-44	1153	-2829	-3156	-62	-3949	4604	936	-172	-8741	-2112	2344	-162	-13641	-4417	317	-150	-128	-119	-64	-63	-55	-103	42	-154	20	34	-73	-17	-52	85	-28	-4
1.095833	-323	-10332	3468	-1659	-52	-3990	20638	5510	108	2656	17040	-4265	-1283	3710	20891	-27401	-35	1511	-2883	-3117	-51	-4076	5521	629	-191	-8551	-1038	2812	-153	-13568	-3240	284	-149	-124	-117	-63	-62	-56	-105	39	-151	26	33	-75	-18	-56	84	-28	0
1.096667	-1320	-10493	3388	-2582	-34	-4396	22026	5772	146	3096	18338	-6388	-2398	4619	22865	-28240	-44	1860	-2916	-3150	-63	-4216	6381	295	-183	-8337	-10	3234	-153	-13359	-2047	214	-148	-127	-120	-65	-65	-56	-104	40	-152	17	34	-75	-22	-56	82	-30	-3
1.097500	-2419	-10641	3279	-3577	-35	-4712	23417	6047	154	3490	19691	-8609	-3544	5476	24723	-28672	-42	2205	-2915	-3243	-56	-4363	7141	-70	-183	-8106	948	3601	-151	-12993	-858	107	-148	-117	-122	-66	-64	-57	-104	39	-153	12	30	-77	-21	-56	84	-31	-1
1.098333	-2537	-10773	3148	-4660	-22	-5009	24771	6325	194	3833	21087	-10891	-4549	6228	26424	-28696	-41	2528	-2885	-3392	-36	-4511	7798	-455	-186	-7851	1830	3908	-166	-12505	319	-43	-154	-131	-125	-69	-67	-41	-108	36	-156	12	30	-78	-26	-60	78	-34	-4
1.099167	-1868	-10874	3000	-5812	6	-5181	26066	6588	276	4093	22515	-13195	-4146	6834	27940	-28296	-53	2846	-2803	-3593	-40	-4643	8345	-855	-153	-7573	2614	4154	-154	-11886	1479	-259	-151	-127	-120	-64	-68	-58	-107	40	-153	18	32	-75	-22	-55	80	-29	-6
1.100000	-1785	-10937	2817	-7034	1	-5246	27285	6834	310	4325	23956	-15488	-2487	7244	29250	-27496	-57	3142	-2684	-3835	-93	-4759	8777	-1262	-126	-7283	3299	4327	-153	-11153	2612	-482	-149	-131	-122	-66	-60	-55	-104	41	-150	11	33	-75	-21	-58	81	-28	-5
1.100833	-2154	-10952	2609	-8320	-15	-5212	28385	7033	297	4435	25370	-17727	-1686	7430	30315	-26356	-69	3402	-2515	-4111	-67	-4850	9082	-1682	-171	-6960	3875	4424	-164	-10330	3693	-774	-154	-129	-119	-68	-64	-57	-103	42	-153	15	30	-77	-21	-57	84	-29	0
1.101667	-1700	-10916	2373	-9657	-14	-5077	29348	7166	236	4470	26721	-19845	-2112	7301	31113	-24935	-81	3634	-2308	-4416	-40	-4906	9269	-2101	-189	-6620	4335	4448	-160	-9432	4719	-1114	-147	-127	-120	-68	-61	-56	-104	40	-152	17	26	-76	-23	-55	81	-36	-1
1.102500	-1530	-10807	2113	-11037	-3	-4855	30159	7210	94	4392	27965	-21814	-2174	6900	31643	-23308	-61	3837	-2051	-4744	-36	-4926	9335	-2519	-167	-6258	4673	4393	-131	-8485	5682	-1492	-146	-127	-121	-78	-63	-59	-104	38	-152	16	29	-75	-22	-55	82	-31	1
1.103333	-1960	-10627	1817	-12454	10	-4565	30777	7144	45	4211	29065	-23584	-458	6204	31896	-21547	-62	3998	-1755	-5086	-44	-4907	9289	-2921	-168	-5880	4895	4270	-127	-7506	6567	-1909	-147	-130	-125	-68	-61	-56	-105	39	-150	16	34	-75	-21	-57	84	-28	0
1.104167	-1232	-10352	1501	-13880	21	-4226	31204	6944	-1	3923	29972	-25143	1717	5232	31860	-19732	-68	4133	-1418	-5435	-67	-4846	9138	-3311	-167	-5477	5006	4076	-145	-6517	7379	-2364	-147	-127	-125	-64	-63	-59	-105	39	-150	15	30	-78	-22	-57	82	-30	0
1.105000	4330	-9994	1163	-15292	-26	-3877	31418	6580	-80	3539	30652	-26454	2805	3999	31531	-17967	-67	4225	-1044	-5791	-108	-4742	8898	-3683	-167	-5048	5021	3815	-166	-5536	8101	-2848	-150	-129	-126	-68	-63	-56	-104	39	-151	18	33	-74	-22	-57	108	-30	0
1.105833	13040	-9535	811	-16666	-67	-3541	31415	5987	-60	3056	31056	-27504	3624	2561	30930	-16326	-58	4287	-641	-6138	-114	-4600	8576	-4026	-210	-4606	4934	3500	-186	-4585	8728	-3355	-147	-129	-122	-66	-62	-56	-105	38	-152	17	32	-76	-21	-57	85	-28	-5
1.106667	12767	-8989	448	-17978	-82	-3247	31180	5271	-78	2487	31160	-28283	4994	983	29980	-14908	-73	4308	-210	-6483	-110	-4424	8184	-4342	-233	-4140	4779	3133	-195	-3684	9259	-3884	-149	-131	-128	-68	-65	-57	-110	36	-151	17	29	-77	-22	-73	85	-29	-4
1.107500	10931	-8344	80	-19208	-130	-3041	30716	4284	-148	1855	30921	-28793	6398	-666	28770	-13763	-81	4310	248	-6815	-132	-4214	7743	-4623	-217	-3662	4556	2731	-173	-2850	9686	-4415	-147	-127	-122	-64	-63	-59	-104	40	-150	19	29	-77	-23	-55	86	-27	0
1.108333	10816	-7610	-279	-20324	-131	-2914	30033	3082	-107	1171	30330	-29045	7240	-2304	27295	-12951	-83	4278	717	-7137	-152	-3978	7273	-4866	-198	-3181	4297	2300	-168	-2095	10006	-4956	-148	-129	-144	-68	-64	-61	-107	13	-150	19	28	-79	-22	-58	89	-28	1
1.109167	7950	-6793	-628	-21303	-107	-2916	29139	1639	-58	448	29351	-29066	7657	-3866	25545	-12498	-86	4223	1195	-7445	-165	-3724	6779	-5072	-232	-2704	4005	1850	-187	-1433	10219	-5503	-151	-132	-119	-67	-63	-62	-104	37	-155	16	29	-80	-23	-58	81	-31	-7
1.110000	6278	-5917	-956	-22115	-132	-3058	28046	-25	-34	-287	27998	-28875	7693	-5292	23565	-12440	-92	4146	1679	-7740	-155	-3456	6286	-5234	-223	-2219	3709	1383	-205	-868	10327	-6051	-152	-130	-127	-68	-66	-61	-110	35	-147	18	28	-78	-24	-58	77	-32	-4
1.110833	4786	-4986	-1246	-22747	-126	-3341	26786	-1889	41	-1024	26268	-28497	7251	-6473	21390	-12755	-73	4064	2158	-8015	-158	-3181	5803	-5348	-205	-1752	3417	918	-213	-404	10332	-6583	-149	-128	-127	-66	-42	-60	-107	38	-152	15	29	-79	-23	-57	81	-31	-3
1.111667	3128	-4024	-1504	-23161	-119	-3764	25380	-3945	22	-1746	24195	-27974	6426	-7382	19065	-13439	-80	3971	2629	-8279	-148	-2903	5343	-5421	-180	-1291	3154	457	-207	-48	10240	-7113	-149	-131	-125	-69	-61	-58	-105	37	-149	25	30	-77	-19	-58	80	-30	0
1.112500	1824	-3056	-1716	-23377	-120	-4321	23859	-6163	-17	-2438	21823	-27343	5462	-7991	16625	-14446	-105	3876	3084	-8529	-170	-2625	4914	-5450	-178	-863	2929	12	-205	193	10054	-7631	-146	-128	-124	-44	-61	-57	-104	41	-152	18	32	-76	-18	-56	84	-27	0
1.113333	441	-2095	-1878	-23366	-126	-4993	22270	-8498	11	-3083	19212	-26641	4496	-8248	14123	-15718	-100	3784	3520	-8771	-212	-2351	4532	-5435	-203	-460	2753	-409	-200	345	9782	-8144	-145	-126	-118	-63	-65	-58	-104	41	-149	19	36	-77	-23	-55	81	-29	0
1.114167	-791	-1165	-1987	-23125	-149	-5751	20643	-10909	-8	-3683	16412	-25909	3067	-8160	11606	-17222	-84	3704	3931	-9003	-215	-2090	4201	-5381	-204	-93	2639	-814	-190	391	9436	-8644	-147	-126	-125	-66	-61	-58	-108	41	-150	18	32	-77	-24	-55	80	-29	-1
1.115000	-1943	-288	-2046	-22669	-178	-6570	19003	-13364	-26	-4228	13487	-25174	1300	-7731	9094	-18882	-95	3632	4307	-9242	-231	-1839	3920	-5289	-183	234	2587	-1193	-221	347	9025	-9145	-150	-131	-127	-69	-64	-61	-109	38	-151	13	30	-80	-24	-58	77	-29	-5
1.115833	-3296	518	-2049	-22008	-148	-7416	17382	-15821	28	-4726	10490	-24444	-16	-6996	6655	-20613	-85	3578	4656	-9473	-204	-1594	3697	-5162	-160	520	2613	-1548	-255	224	8567	-9628	-152	-129	-122	-70	-63	-59	-109	39	-154	18	29	-77	-23	-58	78	-30	-1
1.116667	-5368	1243	-1972	-21153	-79	-8248	15814	-18231	98	-5160	7515	-23805	-1295	-5994	4335	-22354	-78	3548	4960	-9718	-201	-1357	3529	-5006	-138	765	2719	-1881	-263	29	8082	-10103	-151	-127	-129	-69	-63	-58	-111	39	-152	10	29	-78	-24	-58	78	-31	-3
1.117500	-7705	1872	-1890	-20133	-29	-9038	14306	-20550	155	-5545	4645	-23223	-2814	-4801	2174	-24031	-90	3542	5234	-9966	-207	-1132	3416	-4816	-138	955	2899	-2188	-262	-220	7584	-10564	-152	-127	-124	-68	-66	-61	-109	36	-153	16	26	-78	-25	-57	78	-31	-3
1.118333	-13227	2396	-1745	-18964	6	-9739	12888	-22737	230	-5887	1940	-22729	-4116	-3480	201	-25588	-82	3564	5460	-10234	-166	-905	3359	-4612	-148	1103	3155	-2489	-239	-520	7087	-11009	-152	-132	-128	-68	-62	-61	-110	36	-162	15	30	-77	-22	-57	77	-31	-3
1.119167	-18487	2820	-1550	-17685	55	-10324	11570	-24750	237	-6172	-523	-22331	-5173	-2115	-1555	-26969	-95	3625	5655	-10515	-142	-684	3350	-4389	-149	1204	3485	-2779	-235	-851	6619	-11442	-146	-116	-121	-64	-64	-58	-110	38	-152	16	30	-78	-18	-56	80	-28	-1
1.120000	-15272	3143	-1327	-16328	58	-10758	10359	-26563	98	-6454	-2681	-22034	-6109	-773	-3077	-28133	-95	3712	5802	-10815	-135	-460	3387	-4156	-171	1255	3883	-3064	-240	-1207	6190	-11855	-151	-128	-121	-66	-64	-58	-114	40	-152	18	38	-76	-21	-56	79	-28	1
1.120833	-12841	3368	-1082	-14933	27	-11028	9252	-28159	46	-6701	-4510	-21840	-6916	460	-4349	-29045	-68	3835	5914	-11137	-112	-245	3462	-3919	-185	1260	4340	-3362	-233	-1582	5820	-12243	-148	-125	-122	-67	-62	-57	-108	39	-154	18	29	-74	-22	-56	80	-28	2
1.121667	-11998	3499	-823	-13532	34	-11113	8232	-29526	170	-6933	-5973	-21746	-7647	1515	-5362	-29674	-52	3983	5983	-11483	-87	-26	3572	-3682	-194	1227	4850	-3666	-232	-1961	5525	-12609	-148	-127	-122	-67	-62	-55	-108	37	-150	17	34	-73	-22	-70	81	-29	3
1.122500	-10022	3576	-551	-12158	25	-11003	7296	-30664	153	-7156	-7054	-21747	-7859	2328	-6145	-30023	-70	4173	6018	-11848	-74	196	3710	-3453	-176	1150	5399	-3991	-234	-2335	5313	-12935	-147	-126	-131	-67	-63	-61	-108	39	-155	15	33	-77	-26	-57	81	-27	-4
1.123333	-8864	3555	-279	-10839	6	-10711	6432	-31571	149	-7372	-7763	-21838	-6819	2865	-6672	-30070	-80	4357	6015	-12239	-60	419	3875	-3231	-188	1040	5982	-4345	-224	-2698	5206	-13242	-152	-131	-127	-70	-52	-60	-112	35	-153	11	30	-79	-30	-61	80	-29	-5
1.124167	-7486	3505	-5	-9611	25	-10229	5618	-32229	171	-7590	-8096	-22007	-5536	3105	-6964	-29810	-69	4628	5981	-12641	-64	644	4065	-3019	-194	900	6585	-4723	-194	-3043	5202	-13504	-127	-128	-122	-65	-66	-59	-110	40	-152	17	33	-77	-24	-56	82	-27	-1
1.125000	-5810	3422	263	-8484	-17	-9588	4841	-32514	98	-7799	-8088	-22245	-4810	3037	-7023	-29238	-77	4904	5921	-13056	-51	871	4273	-2820	-220	739	7199	-5134	-189	-3370	5312	-13728	-149	-129	-124	-66	-63	-66	-111	37	-151	16	26	-74	-22	-58	80	-30	0
1.125833	-4701	3324	522	-7499	-31	-8806	4070	-32651	84	-8015	-7780	-22565	-3922	2667	-6869	-28358	-59	5195	5830	-13476	-33	1086	4495	-2636	-204	556	7813	-5586	-183	-3685	5530	-13911	-147	-127	-122	-65	-64	-61	-109	60	-153	15	35	-75	-24	-57	84	-28	0
1.126667	-3823	3216	771	-6662	-48	-7912	3290	-32682	21	-8226	-7211	-22939	-2804	2022	-6508	-27179	-80	5506	5710	-13900	-30	1296	4734	-2469	-213	368	8425	-6073	-158	-3973	5857	-14032	-149	-129	-120	-65	-64	-58	-107	39	-153	18	38	-75	-22	-55	88	-27	-10
1.127500	-2852	3132	1012	-5989	-50	-6931	2480	-32721	-48	-8440	-6440	-23384	-1527	1144	-5964	-25708	-96	5839	5567	-14317	-28	1491	4980	-2312	-220	155	9012	-6598	-146	-4243	6281	-14099	-145	-128	-119	-65	-58	-59	-107	41	-153	19	37	-74	-21	-57	86	-26	1
1.128333	-2042	3031	1242	-5476	-33	-5906	1636	-32710	-21	-8629	-5525	-23881	-135	80	-5272	-23967	-75	6184	5395	-14732	-14	1666	5246	-2168	-206	-51	9568	-7152	-165	-4497	6798	-14156	-149	-125	-117	-82	-62	-57	-107	41	-148	21	36	-69	-24	-57	86	-26	0
1.129167	-1388	2963	1465	-5132	-33	-4880	743	-32733	25	-8816	-4536	-24437	1231	-1117	-4420	-21955	-63	6541	5200	-15127	-34	1818	5520	-2039	-213	-266	10065	-7738	-163	-4738	7388	-14154	-129	-125	-120	-66	-63	-56	-108	39	-151	18	36	-76	-25	-56	84	-53	0
1.130000	-855	2915	1677	-4958	-44	-3880	-200	-32716	94	-8985	-3522	-25042	2453	-2402	-3474	-19696	-39	6900	4979	-15507	-42	1940	5798	-1926	-198	-472	10552	-8344	-133	-4975	8039	-14114	-150	-130	-119	-66	-61	-59	-110	37	-149	17	37	-76	-22	-59	81	-26	1
1.130833	-385	2894	1894	-4909	-66	-2947	-1182	-32735	128	-9130	-2540	-25701	3456	-3724	-2453	-17246	-24	7264	4743	-15859	-17	2031	6087	-1827	-213	-679	10978	-8968	-115	-5210	8715	-14033	-149	-108	-117	-64	-62	-60	-108	38	-151	15	36	-78	-22	-59	82	-29	-3
1.131667	54	2898	2112	-5068	-81	-2117	-2192	-32702	79	-9253	-1642	-26414	4170	-5038	-1412	-14615	-33	7632	4485	-16189	-40	2091	6383	-1714	-238	-879	11351	-9595	-110	-5453	9450	-13927	-152	-131	-124	-70	-68	-61	-109	35	-154	11	30	-70	-25	-60	78	-32	-1
1.132500	551	2921	2333	-5330	-90	-1417	-3227	-32608	6	-9346	-874	-27118	4658	-6309	-388	-11849	-72	7999	4216	-16489	-44	2099	6687	-1614	-229	-1082	11672	-10218	-100	-5700	10173	-13795	-152	-131	-119	-66	-55	-59	-107	40	-154	18	35	-78	-27	-56	80	-44	-4
1.133333	1073	2961	2558	-5715	-69	-863	-4251	-32442	-55	-9413	-265	-27851	4937	-7518	569	-8997	-81	8371	3931	-16771	-19	2075	6992	-1524	-225	-1259	11943	-10824	-97	-5968	10874	-13647	-148	-127	-122	-67	-64	-60	-108	41	-154	17	33	-77	-26	-56	79	-30	-1
1.134167	1705	3020	2793	-6184	-46	-490	-5247	-32277	-39	-9453	143	-28582	5067	-8646	1415	-6086	-19	8740	3636	-17007	0	2006	7299	-1438	-235	-1450	12161	-11408	-80	-6253	11549	-13490	-147	-129	-117	-64	-62	-58	-107	41	-152	19	33	-79	-23	-55	82	-29	1
1.135000	2062	3073	3029	-6786	-23	-304	-6190	-32092	-5	-9465	340	-29284	4810	-9705	2097	-3180	21	9098	3331	-17231	18	1898	7604	-1366	-230	-1638	12336	-11951	-70	-6567	12172	-13330	-149	-127	-113	-68	-63	-58	-108	40	-150	19	32	-74	-23	-40	69	-28	0
1.135833	2376	3139	3265	-7448	5	-318	-7062	-31892	-35	-9456	302	-29939	4150	-10674	2558	-333	5	9455	3027	-17434	8	1746	7901	-1298	-194	-1838	12468	-12460	-59	-6912	12737	-13176	-149	-125	-121	-69	-72	-60	-105	41	-148	16	33	-77	-21	-55	81	-29	-1
1.136667	5382	3198	3500	-8171	37	-518	-7837	-31656	-45	-9422	32	-30498	3488	-11559	2763	2405	7	9802	2717	-17611	13	1559	8196	-1242	-185	-2045	12569	-12912	-56	-7284	13232	-13036	-148	-130	-120	-69	-62	-56	-107	39	-150	18	33	-76	-23	-56	79	-30	-1
1.137500	12860	3265	3736	-8953	47	-895	-8503	-31368	-46	-9378	-477	-30932	2950	-12368	2670	4978	2	10143	2417	-17774	33	1321	8483	-1205	-187	-2272	12645	-13303	-65	-7679	13653	-12915	-149	-120	-116	-68	-66	-59	-104	39	-154	15	32	-79	-24	-55	72	-32	-4
1.138333	13572	3330	3963	-9796	37	-1478	-9043	-31008	-101	-9320	-1219	-31192	2314	-13098	2248	7325	-23	10463	2118	-17922	19	1055	8763	-1187	-154	-2510	12705	-13627	-59	-8102	14013	-12820	-150	-128	-124	-69	-64	-9	-104	39	-162	15	29	-78	-22	-57	79	-30	-1
1.139167	9513	3405	4180	-10685	44	-2197	-9436	-30552	-144	-9258	-2192	-31222	1625	-13750	1469	9431	-53	10794	1836	-18059	-8	756	9038	-1190	-164	-2781	12790	-13875	-68	-8533	14271	-12749	-149	-126	-118	-64	-61	-57	-103	41	-153	16	33	-76	-21	-55	82	-27	0
1.140000	8621	3491	4379	-11610	28	-3045	-9716	-29979	-149	-9194	-3373	-31001	507	-14326	313	11248	-77	11102	1573	-18180	0	421	9305	-1226	-187	-3080	12816	-14050	-83	-8980	14476	-12719	-151	-128	-124	-72	-64	-59	-108	38	-147	16	30	-76	-26	-56	81	-29	-4
1.140833	7215	3602	4539	-12585	-6	-3999	-9866	-29270	-182	-9162	-4780	-30403	-457	-14819	-1216	12768	-61	11406	1315	-18297	-3	61	9567	-1295	-166	-3416	12884	-14141	-81	-9430	14622	-12715	-145	-127	-118	-66	-56	-58	-105	40	-148	13	33	-76	-16	-53	82	-26	2
1.141667	5927	3731	4704	-13593	-36	-5021	-9896	-28390	-228	-9092	-6357	-29437	-810	-15213	-3079	13954	-35	11686	1086	-18402	2	-321	9828	-1404	-156	-3783	12976	-14154	-87	-9862	14712	-12752	-152	-127	-119	-67	-61	-62	-104	40	-146	19	33	-73	-22	-53	74	-31	-1
1.142500	4933	3903	4822	-14641	-41	-6096	-9833	-27342	-237	-9061	-8091	-28075	-1197	-15495	-5255	14807	-33	11953	881	-18501	-32	-721	10092	-1581	-191	-4184	13095	-14086	-73	-10275	14765	-12818	-149	-126	-125	-68	-65	-60	-105	38	-152	15	32	-75	-22	-56	76	-27	2
1.143333	4052	4116	4901	-15725	-67	-7184	-9703	-26110	-235	-9039	-9931	-26268	-1605	-15652	-7689	15337	-66	12195	701	-18593	-69	-1133	10368	-1754	-199	-4608	13248	-13941	-55	-10643	14800	-12914	-148	-120	-124	-67	-63	-59	-103	38	-151	16	13	-75	-19	-55	85	-28	0
1.144167	3319	4383	4948	-16844	-78	-8255	-9531	-24705	-270	-9057	-11831	-24012	-1935	-15675	-10326	15559	-80	12439	542	-18671	-79	-1546	10656	-2005	-197	-5048	13442	-13722	-51	-10960	14822	-13040	-148	-127	-120	-66	-65	-59	-103	39	-152	13	34	-76	-11	-56	82	-33	0
1.145000	2361	4701	4956	-17982	-96	-9285	-9350	-23127	-333	-9098	-13754	-21308	-2324	-15546	-13095	15492	-82	12647	413	-18747	-119	-1960	10963	-2307	-224	-5506	13673	-13432	-44	-11207	14853	-13186	-148	-128	-131	-68	-65	-59	-101	36	-153	17	35	-76	-25	-56	87	-28	0
1.145833	1413	5088	4935	-19134	-107	-10252	-9168	-21391	-369	-9169	-15661	-18160	-2657	-15255	-15908	15185	-76	12850	310	-18815	-154	-2350	11293	-2666	-223	-5957	13945	-13076	-30	-11366	14903	-13344	-146	-127	-119	-63	-62	-58	-60	42	-150	15	36	-73	-21	-56	85	-26	-1
1.146667	519	5536	4874	-20284	-90	-11127	-9093	-19505	-349	-9272	-17462	-14623	-2940	-14805	-18673	14685	-85	13027	231	-18872	-182	-2718	11658	-3077	-201	-6379	14263	-12666	3	-11430	14973	-13513	-148	-125	-120	-66	-63	-60	-102	41	-152	19	33	-82	-24	-43	86	-31	-3
1.147500	98	6051	4805	-21422	-84	-11911	-9074	-17512	-306	-9414	-19114	-10762	-3221	-14197	-21299	13990	-86	13189	177	-18922	-190	-3055	12057	-3545	-211	-6765	14617	-12205	9	-11379	15092	-13680	-147	-126	-120	-63	-60	-58	-103	42	-151	17	35	-75	-19	-53	87	-24	1
1.148333	76	6624	4662	-22537	-86	-12582	-9169	-15411	-275	-9587	-20547	-6652	-3554	-13447	-23690	13189	-98	13330	140	-18968	-174	-3347	12489	-4068	-204	-7095	14992	-11707	-21	-11208	15232	-13849	-150	-129	-122	-67	-82	-62	-107	36	-150	16	34	-76	-24	-58	78	-31	-3
1.149167	-2757	7258	4516	-23609	-113	-13131	-9395	-13275	-306	-9788	-21723	-2367	-3841	-12567	-25815	12308	-99	13459	124	-19008	-222	-3582	12956	-4634	-178	-7345	15392	-11179	-30	-10904	15406	-13993	-150	-128	-122	-69	-63	-63	-108	36	-153	11	28	-78	-24	-61	93	-32	0
1.150000	-10580	7934	4352	-24597	-146	-13531	-9758	-11122	-294	-9966	-22596	2014	-3884	-11559	-27565	11379	-91	13568	121	-19045	-303	-3750	13446	-5249	-155	-7499	15797	-10628	-43	-10465	15663	-14111	-152	-133	-124	-68	-63	-64	-108	34	-155	12	30	-75	-27	-60	84	-33	-6
1.150833	-11770	8649	4183	-25497	-172	-13785	-10278	-8988	-274	-10212	-23154	6399	-4195	-10465	-28906	10423	-117	13677	136	-19078	-300	-3848	13952	-5902	-153	-7526	16196	-10069	-59	-9885	15930	-14194	-153	-130	-122	-66	-62	-61	-108	37	-153	12	30	-76	-23	-60	80	-31	-3
1.151667	-8503	9382	3995	-26281	-167	-13882	-10955	-6884	-290	-10412	-23377	10639	-4730	-9317	-29818	9454	-105	13773	154	-19106	-301	-3870	14461	-6595	-178	-7418	16576	-9514	-77	-9173	16223	-14237	-150	-131	-125	-68	-65	-57	-105	36	-153	16	34	-77	-21	-63	80	-32	-1
1.152500	-8551	10121	3797	-26936	-171	-13809	-11795	-4857	-298	-10584	-23295	14645	-4821	-8134	-30299	8466	-84	13866	181	-19138	-314	-3814	14961	-7321	-185	-7162	16911	-8975	-111	-8325	16513	-14235	-146	-128	-122	-69	-62	-60	-107	38	-149	15	32	-79	-21	-58	81	-32	0
1.153333	-7412	10853	3591	-27446	-162	-13589	-12788	-2929	-300	-10691	-22915	18342	-4675	-6964	-30376	7453	-107	13954	202	-19170	-311	-3656	15425	-8068	-194	-6742	17186	-8467	-109	-7355	16813	-14175	-149	-130	-115	-66	-59	-61	-104	42	-150	18	34	-56	-25	-57	84	-32	-3
1.154167	-6243	11558	3383	-27787	-121	-13130	-13909	-1132	-315	-10723	-22299	21638	-4128	-5812	-30067	6395	-115	14041	229	-19212	-273	-3427	15832	-8831	-193	-6166	17383	-8003	-88	-6285	17090	-14061	-149	-127	-119	-66	-63	-60	-105	39	-151	16	34	-76	-23	-56	84	-29	0
1.155000	-5558	12218	3167	-27954	-81	-12515	-15154	533	-240	-10654	-21492	24448	-3424	-4715	-29430	5261	-115	14125	257	-19261	-225	-3115	16167	-9611	-202	-5419	17486	-7586	-124	-5109	17326	-13886	-147	-129	-122	-65	-61	-59	-107	39	-154	20	36	-74	-25	-59	82	-30	-3
1.155833	-4758	12826	2957	-27947	-80	-11716	-16500	2050	-237	-10466	-20568	26803	-2891	-3686	-28534	4034	-141	14210	248	-19317	-211	-2731	16405	-10400	-202	-4519	17480	-7239	-170	-3853	17485	-13650	-150	-122	-122	-69	-61	-59	-107	36	-155	17	29	-77	-24	-58	80	-30	0
1.156667	-4241	13359	2713	-27763	-83	-10732	-17925	3423	-282	-10125	-19595	28565	-2203	-2745	-27453	2689	-149	14286	237	-19387	-201	-2282	16526	-11196	-200	-3470	17357	-6960	-201	-2553	17608	-13350	-153	-133	-127	-72	-65	-69	-108	35	-155	37	33	-79	-26	-60	91	-32	-5
1.157500	-3755	13812	2478	-27410	-73	-9578	-19399	4638	-291	-9626	-18656	29745	-1629	-1893	-26268	1207	-128	14356	223	-19471	-225	-1774	16516	-11991	-189	-2296	17117	-6765	-203	-1216	17651	-12988	-154	-129	-122	-68	-64	-61	-107	35	-156	13	30	-77	-22	-58	79	-41	-5
1.158333	-3219	14175	2232	-26894	-68	-8266	-20880	5705	-296	-8956	-17821	30336	-1206	-1125	-25068	-419	-113	14408	192	-19572	-255	-1223	16363	-12776	-200	-1030	16751	-6661	-225	123	17550	-12574	-154	-142	-127	-69	-67	-59	-108	41	-153	13	34	-80	-25	-56	80	-32	-6
1.159167	-2424	14444	1981	-26239	-77	-6815	-22336	6623	-300	-8101	-17159	30344	-647	-445	-23926	-2192	-102	14445	138	-19692	-268	-645	16057	-13551	-216	301	16269	-6648	-251	1406	17337	-12102	-148	-127	-121	-66	-65	-56	-103	38	-154	16	34	-76	-24	-55	84	-30	1
1.160000	-1814	14608	1724	-25473	-110	-5269	-23732	7402	-322	-7072	-16733	29777	-258	170	-22916	-4113	-96	14446	105	-19832	-248	-53	15592	-14308	-202	1653	15676	-6738	-271	2648	17050	-11587	-145	-126	-125	-65	-52	-56	-105	40	-148	17	34	-76	-9	-56	84	-30	-4
1.160833	-1770	14668	1452	-24625	-111	-3659	-25041	8039	-348	-5875	-16584	28663	111	730	-22109	-6148	-82	14400	45	-19996	-225	534	14971	-15052	-180	2983	14976	-6929	-287	3788	16606	-11030	-148	-128	-121	-65	-64	-55	-105	40	-155	17	35	-74	-23	-55	85	-29	-3
1.161667	-1299	14629	1178	-23725	-88	-2011	-26228	8553	-297	-4510	-16735	27047	706	1255	-21550	-8277	-93	14304	-14	-20185	-217	1102	14202	-15778	-193	4269	14195	-7226	-308	4810	16057	-10455	-148	-118	-120	-62	-60	-65	-102	38	-151	21	36	-73	-18	-53	87	-29	-1
1.162500	-505	14490	842	-22807	-61	-360	-27276	8947	-260	-3016	-17209	24982	1101	1759	-21263	-10445	-80	14143	-62	-20401	-188	1639	13290	-16489	-185	5453	13350	-7618	-341	5686	15395	-9863	-149	-125	-119	-63	-60	-52	-102	39	-153	19	37	-76	-14	-52	85	-25	1
1.163333	800	14261	608	-21898	-79	1252	-28135	9232	-277	-1410	-17976	22537	1464	2269	-21257	-12616	-53	13906	-96	-20642	-129	2139	12272	-17173	-172	6516	12459	-8105	-361	6403	14627	-9273	-150	-126	-121	-65	-66	-55	-104	25	-150	17	35	-74	-22	-55	85	-27	-3
1.164167	4562	13949	297	-21035	-87	2780	-28802	9398	-240	265	-19024	19777	1486	2793	-21523	-14725	-77	13578	-102	-20908	-67	2587	11159	-17840	-185	7411	11547	-8679	-373	6953	13768	-8695	-150	-125	-120	-65	-60	-57	-105	38	-152	19	50	-77	-24	-56	84	-33	2
1.165000	6891	13559	20	-20254	-82	4196	-29251	9460	-198	1983	-20296	16760	1421	3350	-22039	-16724	-85	13164	-60	-21202	-55	2982	9977	-18485	-188	8146	10634	-9335	-376	7322	12838	-8156	-151	-128	-122	-67	-64	-61	-110	34	-152	17	33	-78	-22	-58	79	-30	-4
1.165833	11287	13109	-274	-19581	-86	5471	-29478	9408	-195	3693	-21751	13551	1455	3940	-22756	-18513	-65	12652	45	-21511	-21	3316	8759	-19106	-173	8683	9739	-10059	-373	7509	11873	-7657	-147	-124	-118	-68	-62	-61	-105	37	-151	16	34	-75	-24	-56	81	-28	0
1.166667	16010	12610	-562	-19033	-62	6595	-29466	9257	-162	5368	-23307	10221	1513	4563	-23609	-20057	-117	12047	233	-21840	53	3600	7533	-19711	-177	9017	8879	-10847	-376	7520	10888	-7238	-150	-124	-119	-66	-68	-56	-101	41	-148	19	33	-73	-22	-56	82	-27	0
1.167500	12394	12079	-844	-18634	-50	7555	-29212	8986	-116	6957	-24897	6824	1687	5219	-24546	-21301	-127	11341	520	-22180	71	3826	6314	-20305	-161	9142	8072	-11679	-376	7365	9913	-6899	-148	-124	-118	-64	-63	-58	-103	41	-151	19	35	-63	-21	-56	82	-26	1
1.168333	10199	11505	-1129	-18392	-52	8337	-28725	8602	-48	8422	-26435	3427	1756	5867	-25490	-22207	-133	10534	919	-22535	87	4003	5148	-20879	-161	9068	7335	-12536	-392	7057	8979	-6666	-148	-125	-117	-64	-66	-57	-104	42	-151	20	36	-75	-22	-58	84	-29	-1
1.169167	9415	10918	-1411	-18334	-56	8942	-28016	8099	-13	9724	-27854	81	1367	6534	-26377	-22744	-177	9632	1439	-22898	133	4128	4050	-21442	-178	8804	6669	-13431	-390	6617	8108	-6545	-150	-126	-121	-68	-63	-59	-105	35	-150	19	29	-75	-23	-58	68	-30	-3
1.170000	7596	10324	-1686	-18443	-62	9383	-27105	7486	-61	10842	-29087	-3161	1016	7157	-27149	-22890	-188	8666	2093	-23259	164	4212	3048	-21991	-166	8369	6076	-14320	-384	6070	7329	-6549	-154	-128	-120	-53	-61	-69	-104	35	-154	17	33	-77	-23	-58	77	-33	-6
1.170833	6327	9721	-1959	-18719	-47	9672	-26006	6755	-73	11754	-30081	-6278	983	7721	-27709	-22676	-172	7640	2878	-23618	188	4246	2152	-22533	-147	7785	5563	-15201	-389	5454	6673	-6688	-151	-128	-119	-66	-62	-61	-105	36	-150	17	33	-77	-30	-59	81	-31	0
1.171667	4332	9154	-2216	-19152	-48	9832	-24757	5907	-38	12440	-30782	-9228	982	8186	-28044	-22107	-167	6572	3792	-24006	167	4265	1372	-23070	-132	7069	5123	-16052	-362	4787	6153	-6912	-153	-124	-118	-65	-62	-58	-104	35	-150	18	38	-78	-23	-60	81	-32	-1
1.172500	2629	8592	-2480	-19734	-46	9910	-23385	4941	-35	12885	-31154	-12008	659	8520	-28112	-21229	-152	5482	4824	-24309	162	4233	709	-23604	-161	6254	4753	-16857	-343	4099	5789	-7265	-151	-128	-120	-63	-64	-62	-108	35	-153	19	32	-75	-6	-60	82	-29	1
1.173333	2116	8048	-2742	-20454	-40	9860	-21938	3870	-17	13065	-31179	-14602	435	8694	-27891	-20100	-129	4388	5974	-24641	198	4167	173	-24130	-182	5363	4435	-17626	-382	3432	5590	-7720	-151	-131	-124	-64	-66	-60	-107	34	-155	15	30	-79	-24	-61	78	-35	-3
1.174167	1280	7522	-3004	-21292	-62	9790	-20456	2696	-73	13056	-30841	-17006	506	8686	-27367	-18785	-111	3314	7205	-24960	231	4057	-239	-24657	-187	4421	4163	-18320	-357	2796	5573	-8261	-148	-130	-124	-65	-63	-60	-110	35	-149	13	34	-76	-18	-59	82	-30	-5
1.175000	469	6994	-3264	-22210	-68	9693	-18974	1445	-148	12829	-30146	-19212	337	8462	-26547	-17358	-95	2284	8499	-25261	215	3901	-539	-25180	-189	3444	3930	-18944	-324	2215	5731	-8867	-147	-129	-119	-67	-64	-60	-103	36	-151	18	33	-76	-24	-59	79	-33	-3
1.175833	-25	6567	-3515	-23205	-49	9589	-17546	109	-138	12324	-29102	-21242	301	8014	-25459	-15910	-90	1320	9819	-25553	195	3694	-741	-25707	-195	2449	3718	-19488	-303	1708	6065	-9511	-149	-130	-120	-65	-63	-64	-108	34	-151	19	33	-74	-26	-60	81	-9	0
1.176667	-45	6133	-3766	-24243	-52	9509	-16188	-1284	-91	11666	-27735	-23075	223	7335	-24139	-14518	-86	443	11137	-25825	177	3425	-851	-26229	-188	1449	3517	-19950	-274	1285	6546	-10186	-150	-128	-120	-69	-62	-60	-104	33	-151	18	29	-75	-22	-59	79	-31	0
1.177500	47	5738	-4002	-25308	-63	9458	-14944	-2729	-85	10846	-26105	-24726	-108	6447	-22634	-13258	-70	-329	12423	-26089	155	3086	-879	-26752	-190	464	3326	-20323	-257	952	7199	-10850	-150	-130	-122	-65	-65	-61	-107	36	-158	29	34	-75	-19	-57	81	-31	-5
1.178333	-702	5361	-4224	-26374	-59	9459	-13837	-4201	-3	9896	-24253	-26201	-236	5360	-21000	-12201	-59	-993	13657	-26334	161	2669	-862	-27272	-173	-501	3143	-20619	-242	698	7968	-11495	-150	-129	-118	-67	-62	-60	-107	37	-150	17	33	-76	-19	-59	77	-30	0
1.179167	-1392	5022	-4407	-27416	-63	9489	-12890	-5691	-13	8855	-22244	-27499	-390	4105	-19278	-11409	-68	-1529	14794	-26564	187	2172	-791	-27785	-167	-1444	2958	-20833	-220	523	8853	-12097	-147	-124	-116	-63	-55	-59	-105	39	-148	21	37	-70	-26	-56	85	-24	3
1.180000	-1789	4725	-4556	-28411	-74	9567	-12109	-7176	-27	7745	-20140	-28634	-575	2720	-17537	-10914	-62	-1935	15807	-26780	138	1586	-677	-28289	-183	-2365	2778	-20991	-229	402	9827	-12649	-146	-125	-117	-63	-61	-56	-105	41	-150	23	35	-72	-22	-57	81	-28	3
1.180833	-2223	4465	-4659	-29338	-102	9670	-11512	-8661	-32	6594	-17993	-29617	-453	1231	-15844	-10771	-52	-2212	16670	-26988	91	901	-547	-28786	-171	-3268	2603	-21091	-213	325	10853	-13134	-150	-126	-120	-66	-64	-58	-108	40	-149	18	34	-69	-21	-56	79	-26	0
1.181667	-2548	4257	-4700	-30182	-99	9798	-11085	-10120	-30	5433	-15880	-30448	-352	-225	-14251	-10977	-58	-2367	17373	-27177	57	124	-396	-29272	-187	-4155	2443	-21156	-191	260	11909	-13546	-147	-128	-121	-65	-65	-62	-109	35	-149	21	33	-75	-27	-60	79	-30	-4
1.182500	-2716	4051	-4690	-30946	-103	9926	-10811	-11548	43	4290	-13846	-31137	-801	-1674	-12781	-11526	-65	-2401	17913	-27354	-8	-754	-221	-29746	-204	-5028	2315	-21195	-193	198	12981	-13884	-150	-128	-119	-64	-66	-61	-107	39	-151	21	41	-73	-23	-53	85	-28	0
1.183333	-2833	3910	-4598	-31605	-103	10048	-10688	-12927	79	3194	-11941	-31692	-2523	-3032	-11494	-12393	-49	-2334	18285	-27517	0	-1720	-28	-30202	-191	-5890	2235	-21236	-177	104	14033	-14147	-151	-129	-122	-67	-66	-60	-104	40	-153	19	33	-74	-26	-59	81	-29	0
1.184167	-3008	3811	-4454	-32169	-94	10136	-10655	-14258	103	2149	-10215	-32114	-4082	-4246	-10390	-13553	1	-2171	18497	-27669	4	-2775	184	-30641	-191	-6742	2212	-21281	-176	-40	15048	-14340	-150	-128	-121	-65	-65	-59	-110	37	-149	21	45	-76	-22	-55	81	-32	-1
1.185000	-3179	3756	-4255	-32507	-93	10177	-10719	-15520	115	1193	-8694	-32425	-3830	-5284	-9487	-14936	15	-1945	18557	-27800	-16	-3904	436	-31057	-208	-7585	2272	-21364	-179	-263	16011	-14466	-152	-136	-122	-66	-64	-58	-104	38	-155	18	35	-74	-24	-56	81	-29	-6
1.185833	-3226	3756	-4014	-32660	-90	10149	-10838	-16708	57	327	-7401	-32594	-3204	-6091	-8782	-16482	4	-1663	18491	-27918	-38	-5100	732	-31421	-193	-8428	2441	-21492	-134	-580	16902	-14535	-150	-128	-120	-64	-62	-60	-107	43	-148	15	35	-76	-28	-53	82	-28	0
1.186667	-3138	3804	-3751	-32710	-73	10045	-10969	-17820	72	-430	-6340	-32672	-2760	-6638	-8261	-18115	8	-1354	18328	-28018	-42	-6349	1081	-31806	-182	-9264	2737	-21684	-142	-1004	17699	-14554	-151	-127	-120	-63	-63	-50	-101	41	-152	20	38	-74	-23	-53	85	-28	-1
1.187500	-3179	3908	-3491	-32744	-70	9845	-11086	-18847	95	-1107	-5522	-32607	-2358	-6894	-7906	-19759	16	-1033	18089	-28103	-63	-7647	1503	-32142	-210	-10084	3179	-21951	-153	-1543	18404	-14533	-152	-125	-119	-64	-64	-56	-107	46	-149	22	42	-73	-22	-53	87	-25	0
1.188333	-3042	4071	-3264	-32744	-74	9548	-11157	-19778	84	-1659	-4936	-32459	-1922	-6894	-7682	-21343	28	-730	17806	-28175	-94	-8977	2014	-32441	-208	-10891	3778	-22301	-148	-2206	19001	-14482	-147	-125	-117	-60	-61	-57	-101	44	-148	21	38	-75	-24	-56	89	-28	3
1.189167	-2871	4290	-3100	-32760	-85	9142	-11153	-20614	97	-2106	-4565	-32193	-1397	-6610	-7548	-22765	27	-448	17499	-28242	-114	-10317	2611	-32615	-200	-11678	4539	-22741	-141	-2987	19495	-14412	-151	-128	-127	-65	-66	-62	-112	39	-150	16	34	-75	-23	-47	82	-30	-1
1.190000	-3336	4570	-3036	-32754	-86	8647	-11050	-21340	116	-2453	-4390	-31826	-909	-6074	-7472	-24046	10	-211	17197	-28291	-150	-11648	3312	-32708	-206	-12434	5470	-23268	-187	-3892	19881	-14324	-158	-145	-122	-69	-69	-61	-109	36	-158	15	33	-78	-28	-61	78	-38	-10
1.190833	-4845	4919	-3100	-32711	-94	8041	-10827	-21957	162	-2696	-4363	-31354	-563	-5316	-7412	-25031	-18	-14	16925	-28325	-96	-12950	4115	-32716	-213	-13149	6585	-23880	-144	-4884	20173	-14219	-152	-131	-124	-68	-66	-62	-105	26	-155	15	34	-75	-23	-59	86	-30	-1
1.191667	-10651	5345	-3323	-32458	-91	7358	-10471	-22456	116	-2849	-4500	-30788	-285	-4390	-7338	-25709	0	131	16681	-28355	-36	-14224	5025	-32735	-219	-13836	7858	-24570	-129	-5968	20367	-14112	-152	-130	-107	-67	-66	-59	-103	39	-152	17	32	-78	-25	-60	81	-36	-1
1.192500	-17843	5851	-3743	-32112	-83	6584	-9973	-22836	26	-2921	-4725	-30131	-146	-3356	-7216	-26052	-21	237	16466	-28379	-40	-15447	6037	-32732	-196	-14446	9271	-25322	-166	-7101	20468	-14003	-150	-128	-122	-86	-64	-58	-108	39	-149	19	30	-76	-18	-57	84	-29	1
1.193333	-15432	6442	-4385	-31675	-83	5744	-9335	-23088	28	-2914	-5021	-29389	58	-2279	-7036	-26033	-44	311	16265	-28395	-33	-16597	7141	-32749	-216	-15009	10803	-26123	-166	-8274	20487	-13892	-154	-132	-119	-64	-65	-58	-107	41	-154	19	34	-75	-24	-56	84	-27	-1
1.194167	-11312	7132	-5271	-31186	-92	4850	-8552	-23208	41	-2847	-5356	-28564	265	-1217	-6769	-25649	-39	365	16071	-28416	-64	-17671	8311	-32732	-220	-15494	12426	-26956	-152	-9468	20420	-13779	-146	-128	-121	-67	-66	-60	-108	40	-151	20	34	-74	-25	-57	84	-27	0
1.195000	-10373	7904	-6415	-30653	-83	3902	-7660	-23197	21	-2725	-5712	-27665	419	-231	-6426	-24901	-27	421	15861	-28433	-55	-18651	9538	-32733	-205	-15913	14105	-27806	-146	-10654	20301	-13665	-149	-127	-121	-66	-63	-58	-107	40	-151	18	34	-73	-22	-57	81	-28	0
1.195833	-8428	8818	-7799	-30099	-65	2932	-6657	-23057	66	-2559	-6066	-26692	568	612	-6002	-23826	-36	501	15611	-28455	-61	-19529	10791	-32728	-200	-16251	15812	-28646	-152	-11789	20121	-13549	-149	-129	-119	-63	-63	-62	-108	43	-151	22	36	-73	-25	-52	86	-28	-5
1.196667	-6897	9843	-9419	-29528	-56	1951	-5561	-22782	93	-2363	-6390	-25665	740	1257	-5512	-22458	-45	635	15296	-28478	-77	-20288	12040	-32748	-182	-16500	17494	-29449	-155	-12854	19900	-13436	-149	-127	-117	-64	-62	-57	-104	37	-151	19	35	-75	-22	-58	80	-31	0
1.197500	-5405	10889	-11248	-28964	-55	955	-4391	-22386	54	-2149	-6677	-24592	922	1670	-4964	-20852	-32	846	14890	-28505	-95	-20938	13273	-32731	-191	-16663	19110	-30203	-143	-13822	19638	-13314	-152	-133	-121	-64	-63	-61	-111	38	-150	21	62	-72	-22	-58	80	-29	-1
1.198333	-4182	12049	-13256	-28407	-43	-31	-3177	-21874	43	-1935	-6911	-23482	1053	1824	-4403	-19062	-28	1157	14374	-28527	-94	-21459	14467	-32752	-196	-16739	20627	-30890	-149	-14674	19359	-13194	-156	-132	-121	-69	-66	-62	-108	35	-156	16	30	-77	-27	-63	75	-31	-5
1.199167	-3363	13312	-15396	-27881	-40	-998	-1948	-21250	55	-1727	-7088	-22336	1118	1723	-3823	-17128	-41	1639	13742	-28536	-105	-21850	15590	-32730	-181	-16717	22019	-31487	-133	-15381	19081	-13067	-152	-130	-122	-63	-86	-63	-108	40	-151	20	34	-74	-21	-55	82	-28	0
1.200000	-2729	14628	-17600	-27404	-30	-1929	-716	-20525	53	-1538	-7199	-21164	1337	1362	-3257	-15130	-62	2276	12976	-28538	-136	-22106	16630	-32749	-170	-16602	23248	-31996	-119	-15939	18815	-12942	-137	-126	-117	-61	-63	-59	-104	40	-149	21	37	-75	-22	-57	82	-27	1
1.200833	-988	15964	-19783	-26970	-44	-2837	480	-19726	40	-1387	-7255	-19976	1632	761	-2735	-13150	-44	3098	12084	-28501	-138	-22245	17570	-32729	-160	-16397	24299	-32380	-114	-16322	18573	-12820	-148	-128	-121	-65	-67	-59	-105	41	-149	20	57	-73	-23	-53	85	-27	0
1.201667	2378	17307	-21904	-26616	-53	-3709	1622	-18856	0	-1289	-7256	-18777	1770	-48	-2277	-11237	-48	4119	11080	-28488	-139	-22250	18403	-32746	-167	-16104	25148	-32570	-133	-16531	18367	-12701	-150	-125	-117	-63	-63	-58	-104	39	-152	21	34	-73	-24	-57	80	-30	0
1.202500	4246	18636	-23883	-26343	-58	-4548	2695	-17929	0	-1253	-7196	-17583	1821	-1014	-1901	-9457	-61	5352	9979	-28428	-173	-22129	19113	-32731	-173	-15730	25782	-32629	-134	-16561	18209	-12587	-150	-124	-119	-64	-58	-62	-108	41	-150	20	35	-73	-19	-58	82	-27	5
1.203333	3719	19971	-25652	-26154	-49	-5350	3678	-16995	-18	-1286	-7086	-16400	1792	-2095	-1617	-7855	-21	6788	8809	-28330	-200	-21894	19705	-32746	-177	-15277	26200	-32672	-115	-16415	18118	-12482	-149	-126	-120	-63	-62	-59	-103	42	-150	21	35	-76	-23	-58	79	-26	2
1.204167	2805	21139	-27134	-26063	-56	-6111	4553	-16046	-86	-1407	-6928	-15236	1750	-3231	-1434	-6451	5	8428	7609	-28199	-199	-21547	20201	-32727	-178	-14766	26404	-32673	-107	-16103	18087	-12380	-148	-127	-120	-67	-64	-57	-107	41	-150	21	34	-72	-19	-56	82	-26	1
1.205000	3681	22258	-28264	-26078	-63	-6828	5318	-15109	-125	-1620	-6733	-14096	1852	-4390	-1357	-5326	3	10238	6428	-28025	-201	-21101	20586	-32747	-177	-14206	26407	-32655	-79	-15646	18123	-12288	-150	-127	-120	-65	-60	-56	-103	40	-153	22	38	-75	-19	-56	80	-44	-1
1.205833	5223	23246	-28987	-26146	-73	-7507	5957	-14219	-201	-1931	-6490	-12982	1910	-5508	-1385	-4454	9	12193	5310	-27817	-213	-20563	20877	-32727	-180	-13604	26223	-32442	-94	-15058	18229	-12207	-148	-126	-120	-64	-62	-62	-104	38	-149	21	35	-70	-19	-55	81	-27	0
1.206667	5208	24098	-29266	-26311	-77	-8150	6476	-13381	-262	-2350	-6211	-11917	1741	-6547	-1506	-3868	-4	14245	4289	-27570	-198	-19951	21091	-32747	-167	-12988	25873	-32113	-99	-14378	18389	-12130	-150	-126	-121	-66	-63	-59	-108	39	-150	20	35	-76	-22	-59	80	-29	0
1.207500	4876	24789	-29077	-26548	-83	-8761	6861	-12614	-50	-2866	-5897	-10902	1520	-7464	-1710	-3548	-10	16355	3432	-27287	-202	-19265	21254	-32727	-161	-12368	25385	-31663	-100	-13621	18629	-12031	-147	-125	-121	-57	-63	-53	-103	39	-151	20	36	-74	-21	-56	84	-28	0
1.208333	5132	25315	-28391	-26832	-93	-9327	7128	-11945	91	-3489	-5544	-9947	1420	-8259	-1987	-3495	-22	18473	2748	-26978	-179	-18532	21375	-32744	-167	-11775	24787	-31134	-119	-12835	18901	-11986	-149	-127	-119	-65	-63	-57	-105	40	-151	20	32	-74	-22	-59	77	-27	0
1.209167	6070	25672	-27223	-27162	-109	-9863	7268	-11386	-26	-4210	-5167	-9059	1591	-8901	-2320	-3684	-44	20552	2292	-26646	-167	-17766	21467	-32728	-165	-11218	24102	-30528	-137	-12037	19212	-11914	-152	-129	-121	-66	-65	-64	-108	33	-149	21	32	-75	-22	-59	81	-31	-4
1.210000	6187	25871	-25590	-27503	-98	-10375	7296	-10937	-69	-5022	-4758	-8242	2543	-9401	-2704	-4083	-49	22536	2076	-26302	-202	-16970	21556	-32745	-169	-10712	23362	-29852	-122	-11259	19546	-11841	-154	-129	-122	-68	-64	-59	-105	38	-152	18	29	-76	-25	-58	78	-30	2
1.210833	5274	25914	-23546	-27845	-91	-10848	7216	-10619	-56	-5915	-4319	-7492	3448	-9753	-3107	-4659	-62	24371	2111	-25962	-208	-16167	21650	-32726	-190	-10271	22589	-29111	-104	-10524	19890	-11757	-149	-126	-124	-64	-67	-60	-105	38	-151	19	33	-77	-22	-59	80	-27	0
1.211667	4815	25824	-21158	-28164	-108	-11293	7036	-10426	-62	-6884	-3868	-6830	3350	-9990	-3532	-5372	-73	26010	2387	-25626	-201	-15371	21763	-32744	-182	-9909	21813	-28325	-91	-9869	20217	-11674	-148	-129	-125	-64	-62	-59	-104	39	-151	15	29	-75	-19	-60	78	-29	2
1.212500	4465	25620	-18502	-28441	-92	-11719	6763	-10367	-102	-7909	-3407	-6257	3178	-10136	-3959	-6181	-57	27402	2898	-25340	-203	-14600	21897	-32727	-150	-9637	21059	-27513	-72	-9307	20518	-11569	-147	-126	-121	-66	-60	-58	-97	41	-150	20	32	-76	-18	-56	84	-27	1
1.213333	4159	25327	-15657	-28656	-90	-12119	6413	-10439	-143	-8962	-2954	-5778	3111	-10223	-4385	-7043	-72	28519	3612	-25036	-185	-13863	22070	-32726	-154	-9451	20344	-26681	-66	-8855	20775	-11462	-149	-122	-121	-63	-61	-57	-103	43	-149	18	43	-75	-21	-59	81	2	0
1.214167	3856	24974	-12730	-28804	-95	-12494	5992	-10686	-131	-10035	-2521	-5401	2944	-10282	-4805	-7927	-95	29333	4495	-24806	-196	-13184	22239	-32583	-166	-9362	19680	-25844	-60	-8517	20977	-11350	-130	-126	-125	-65	-64	-58	-108	26	-155	18	32	-75	-21	-55	80	-32	2
1.215000	3090	24546	-9840	-28861	-83	-12847	5505	-10959	-114	-11099	-2124	-5129	2594	-10362	-5220	-8799	-86	29821	5472	-24636	-187	-12569	22439	-32369	-178	-9358	19076	-25023	-86	-8300	21104	-11233	-150	-128	-125	-67	-65	-61	-108	37	-152	12	32	-79	-26	-62	76	-32	7
1.215833	920	24190	-7088	-28830	-77	-13186	4966	-11385	56	-12175	-1778	-4962	2058	-10484	-5620	-9622	-85	29980	6558	-24530	-172	-12028	22651	-32049	-202	-9428	18545	-24212	-97	-8190	21165	-11114	-148	-127	-120	-70	-64	-65	-108	37	-149	17	28	-77	-21	-57	81	-30	-1
1.216667	62	23810	-4572	-28705	-74	-13495	4388	-11908	455	-13116	-1494	-4902	1563	-10683	-6015	-10370	-91	29825	7636	-24487	-213	-11564	22863	-31627	-191	-9572	18086	-23434	-118	-8194	21142	-10999	-152	-103	-121	-66	-64	-61	-111	36	-156	16	29	-80	-26	-61	77	-40	-3
1.217500	-16	23451	-2392	-28484	-87	-13802	3768	-12517	474	-14099	-1297	-4945	1085	-10976	-6402	-11030	-117	29364	8678	-24521	-236	-11180	23063	-31092	-188	-9761	17697	-22697	-130	-8288	21052	-10896	-152	-128	-121	-70	-67	-65	-117	44	-153	12	27	-80	-26	-57	76	-33	-5
1.218333	1033	23125	-620	-28175	-75	-14089	3116	-13200	322	-14972	-1197	-5100	725	-11379	-6800	-11587	-143	28589	9627	-24624	-197	-10878	23235	-30438	-210	-9988	17376	-22015	-152	-8464	20859	-10794	-154	-129	-121	-67	-66	-62	-110	38	-151	13	22	-80	-28	-60	76	-31	-4
1.219167	8878	22827	685	-27793	-69	-14365	2441	-13929	224	-15753	-1203	-5356	459	-11889	-7197	-12033	-124	27565	10435	-24790	-176	-10652	23363	-29639	-216	-10231	17121	-21386	-163	-8687	20608	-10714	-151	-125	-120	-69	-63	-59	-110	40	-151	13	30	-79	-17	-57	79	-32	0
1.220000	12936	22545	1432	-27352	-69	-14621	1752	-14699	124	-16438	-1331	-5714	-21	-12512	-7606	-12371	-105	26321	11060	-25017	-173	-10484	23422	-28709	-202	-10474	16914	-20821	-188	-8957	20292	-10641	-148	-129	-121	-67	-60	-57	-108	43	-148	16	32	-78	-27	-58	80	-29	-3
1.220833	9111	22252	1630	-26873	-70	-14872	1045	-15496	93	-17026	-1584	-6160	-641	-13229	-8031	-12608	-102	24870	11466	-25295	-190	-10378	23429	-27642	-203	-10705	16749	-20318	-208	-9247	19922	-10597	-149	-108	-124	-68	-63	-60	-108	43	-151	13	33	-77	-19	-57	81	-31	3
1.221667	10066	21931	1273	-26375	-68	-15111	326	-16314	35	-17513	-1967	-6741	-1027	-14023	-8471	-12750	-88	23339	11627	-25611	-205	-10306	23337	-26418	-200	-10903	16607	-19883	-237	-9537	19515	-10569	-150	-127	-125	-67	-61	-59	-109	42	-151	12	29	-78	-24	-58	80	-28	-1
1.222500	10057	21544	365	-25885	-68	-15341	-405	-17131	-60	-17895	-2473	-7397	-1246	-14860	-8926	-12809	-70	21689	11558	-25950	-213	-10260	23144	-25063	-189	-11056	16489	-19512	-252	-9810	19083	-10565	-149	-129	-126	-65	-62	-40	-110	38	-151	17	41	-78	-23	-56	80	-30	-4
1.223333	6865	21052	-1066	-25419	-66	-15562	-1140	-17936	-105	-18179	-3096	-8116	-1450	-15716	-9399	-12803	-72	19996	11225	-26301	-187	-10220	22844	-23596	-187	-11160	16390	-19216	-253	-10051	18634	-10586	-152	-132	-121	-70	-67	-63	-111	33	-154	11	29	-80	-26	-64	75	-34	-6
1.224167	5492	20414	-2928	-25012	-72	-15775	-1875	-18721	-158	-18368	-3823	-8949	-1588	-16548	-9884	-12745	-56	18296	10656	-26651	-189	-10169	22434	-22017	-195	-11202	16260	-18970	-243	-10247	18185	-10620	-150	-131	-121	-68	-64	-62	-110	35	-150	12	30	-78	-23	-58	78	-34	2
1.225000	3980	19582	-5181	-24670	-67	-15970	-2607	-19476	-207	-18475	-4642	-9772	-1756	-17336	-10378	-12655	-66	16622	9879	-26984	-185	-10091	21909	-20354	-172	-11189	16120	-18789	-256	-10400	17750	-10672	-151	-130	-120	-66	-63	-59	-108	38	-153	11	30	-73	-25	-59	79	-29	-3
1.225833	2479	18530	-7726	-24427	-65	-16160	-3341	-20197	-255	-18511	-5543	-10689	-1944	-18039	-10876	-12547	-59	15010	8921	-27295	-188	-9980	21262	-18631	-162	-11116	15962	-18657	-268	-10495	17337	-10743	-148	-135	-122	-66	-65	-61	-109	37	-151	11	33	-77	-22	-56	79	-31	-3
1.226667	1268	17212	-10484	-24285	-72	-16333	-4078	-20882	-294	-18476	-6505	-11653	-2071	-18630	-11374	-12444	-40	13480	7825	-27572	-164	-9822	20499	-16857	-172	-10992	15766	-18574	-273	-10541	16951	-10830	-151	-127	-118	-65	-60	-57	-108	37	-150	16	35	-75	-22	-56	81	-29	18
1.227500	5	15583	-13362	-24270	-78	-16503	-4820	-21529	-280	-18400	-7504	-12641	-2140	-19091	-11869	-12354	-32	12042	6635	-27814	-139	-9607	19615	-15075	-145	-10832	15535	-18527	-279	-10532	16609	-10929	-166	-129	-119	-66	-65	-60	-107	37	-151	17	35	-72	-23	-56	79	-30	0
1.228333	-1217	13635	-16293	-24379	-63	-16661	-5561	-22130	-282	-18290	-8527	-13651	-2326	-19409	-12347	-12291	-52	10699	5389	-28015	-150	-9336	18623	-13311	-161	-10642	15253	-18519	-299	-10477	16289	-11038	-148	-128	-119	-66	-60	-55	-104	42	-151	19	34	-74	-24	-57	64	-30	2
1.229167	-1826	11339	-19188	-24619	-73	-16806	-6303	-22691	-316	-18158	-9554	-14668	-2412	-19567	-12818	-12267	-52	9450	4146	-28176	-145	-9020	17529	-11599	-150	-10442	14933	-18536	-297	-10390	16006	-11165	-150	-105	-124	-67	-64	-61	-104	39	-153	17	32	-74	-23	-56	81	-30	0
1.230000	-1290	8714	-21952	-24973	-73	-16940	-7043	-23206	-343	-18013	-10559	-15681	-2215	-19571	-13277	-12290	-45	8301	2962	-28297	-161	-8657	16357	-9967	-137	-10240	14561	-18572	-288	-10274	15749	-11305	-149	-131	-121	-67	-63	-61	-109	36	-150	15	30	-77	-24	-58	80	-31	-3
1.230833	-35	5778	-24500	-25437	-74	-17058	-7781	-23672	-401	-17857	-11544	-16684	-2146	-19424	-13706	-12370	-65	7233	1877	-28383	-143	-8258	15110	-8437	-162	-10055	14145	-18614	-267	-10141	15524	-11454	-152	-128	-121	-72	-63	-60	-105	38	-152	18	33	-79	-24	-57	82	-29	-3
1.231667	269	2570	-26777	-25983	-92	-17163	-8518	-24097	-391	-17701	-12481	-17655	-2024	-19139	-14114	-12465	-45	6235	936	-28444	-127	-7838	13811	-7035	-179	-9902	13687	-18668	-239	-10014	15316	-11619	-152	-132	-124	-69	-66	-63	-108	36	-155	11	30	-79	-28	-69	78	-38	-4
1.232500	-955	-869	-28737	-26589	-87	-17250	-9268	-24483	-319	-17557	-13361	-18582	-1869	-18732	-14497	-12623	3	5285	173	-28481	-144	-7416	12476	-5785	-173	-9793	13199	-18714	-232	-9898	15117	-11796	-153	-129	-118	-68	-65	-62	-103	36	-147	17	34	-74	-23	-56	81	-33	0
1.233333	-1697	-4453	-30334	-27215	-81	-17311	-9979	-24817	-306	-17407	-14174	-19463	-1774	-18231	-14857	-12833	-36	4361	-388	-28500	-116	-7009	11135	-4719	-155	-9755	12677	-18757	-215	-9814	14923	-12000	-149	-130	-122	-68	-63	-59	-104	36	-151	16	35	-73	-23	-61	79	-29	-3
1.234167	-2631	-8138	-31558	-27841	-83	-17348	-10695	-25108	-286	-17269	-14919	-20288	-1457	-17664	-15200	-13053	-46	3442	-715	-28518	-111	-6642	9815	-3850	-156	-9749	12134	-18795	-177	-9770	14716	-12232	-148	-136	-121	-69	-67	-59	-104	41	-149	19	37	-74	-18	-56	80	-28	1
1.235000	-3797	-11823	-32207	-28423	-79	-17362	-11397	-25360	-301	-17138	-15596	-21052	-1276	-17045	-15528	-13323	-60	2510	-803	-28534	-105	-6327	8533	-3184	-164	-9833	11576	-18802	-161	-9780	14487	-12499	-149	-127	-120	-67	-62	-59	-109	40	-154	18	32	-76	-23	-61	79	-29	0
1.235833	-3880	-15437	-32492	-28928	-84	-17354	-12083	-25570	-329	-17009	-16203	-21746	-1203	-16419	-15839	-13607	-46	1549	-653	-28564	-83	-6091	7313	-2751	-151	-9993	11017	-18798	-133	-9854	14232	-12797	-150	-124	-121	-52	-68	-61	-107	40	-153	18	34	-73	-42	-55	80	-29	-1
1.236667	-3697	-18895	-32599	-29322	-87	-17306	-12745	-25731	-293	-16882	-16747	-22371	-1130	-15808	-16149	-13905	-66	550	-264	-28612	-86	-5948	6177	-2532	-148	-10229	10454	-18772	-96	-10005	13944	-13134	-148	-128	-122	-67	-62	-61	-108	41	-150	15	32	-74	-23	-61	81	-28	1
1.237500	-3613	-22133	-32570	-29590	-63	-17237	-13392	-25844	-274	-16752	-17227	-22913	-992	-15246	-16457	-14206	-82	-506	342	-28678	-94	-5914	5150	-2539	-183	-10538	9916	-18719	-75	-10235	13615	-13518	-150	-130	-122	-58	-64	-60	-107	38	-153	16	32	-75	-22	-58	80	-29	-4
1.238333	-3785	-25085	-32062	-29711	-59	-17149	-14013	-25928	-271	-16632	-17658	-23384	-969	-14751	-16769	-14508	-52	-1627	1155	-28767	-114	-6008	4246	-2760	-214	-10915	9394	-18649	-44	-10544	13249	-13943	-148	-130	-119	-68	-64	-61	-107	40	-149	15	33	-78	-22	-59	81	-30	-1
1.239167	-3990	-27699	-31163	-29669	-62	-17040	-14602	-25952	-236	-16509	-18046	-23766	-1195	-14346	-17097	-14796	-48	-2815	2136	-28884	-129	-6215	3484	-3182	-219	-11352	8910	-18548	-51	-10939	12838	-14418	-150	-131	-120	-66	-63	-59	-108	39	-153	19	33	-69	-21	-56	81	-31	1
1.240000	-4003	-29913	-29911	-29465	-59	-16920	-15162	-25934	-252	-16395	-18410	-24064	-1016	-14051	-17452	-15069	-41	-4071	3254	-29018	-111	-6564	2871	-3793	-203	-11844	8465	-18430	-58	-11424	12386	-14943	-150	-126	-119	-67	-68	-61	-109	40	-150	17	33	-78	-25	-60	79	-28	-1
1.240833	-4132	-31490	-28339	-29117	-63	-16804	-15697	-25869	-265	-16301	-18765	-24299	-843	-13878	-17835	-15327	-28	-5389	4464	-29185	-118	-7044	2406	-4569	-223	-12380	8060	-18285	-32	-11980	11903	-15508	-148	-132	-124	-65	-64	-58	-108	39	-150	17	34	-72	-22	-58	81	-29	-1
1.241667	-4200	-32169	-26456	-28618	-56	-16691	-16196	-25750	-262	-16226	-19115	-24432	-914	-13846	-18254	-15542	-29	-6772	5739	-29373	-119	-7656	2099	-5502	-215	-12956	7707	-18129	-9	-12618	11386	-16121	-149	-127	-119	-66	-62	-62	-107	39	-153	16	33	-77	-25	-61	80	-30	1
1.242500	-4191	-32466	-24293	-28007	-63	-16602	-16671	-25597	-236	-16184	-19478	-24498	-839	-13951	-18713	-15736	-38	-8209	7037	-29570	-118	-8399	1945	-6555	-174	-13552	7413	-17955	-4	-13320	10854	-16768	-153	-127	-120	-67	-66	-60	-102	39	-149	19	28	-74	-22	-57	82	-28	2
1.243333	-4210	-32576	-21851	-27296	-58	-16553	-17116	-25375	-202	-16188	-19863	-24496	-705	-14200	-19227	-15897	-61	-9697	8331	-29787	-132	-9249	1933	-7699	-195	-14169	7167	-17766	-24	-14082	10309	-17447	-153	-127	-117	-65	-62	-58	-110	40	-151	20	29	-75	-23	-57	80	-29	-1
1.244167	-4032	-32648	-19168	-26523	-48	-16556	-17532	-25122	-186	-16249	-20272	-24421	-749	-14587	-19787	-16028	-53	-11222	9582	-30014	-146	-10200	2055	-8918	-204	-14790	6978	-17563	-40	-14893	9766	-18153	-151	-127	-118	-66	-62	-59	-104	42	-152	19	32	-72	-23	-56	80	-29	0
1.245000	-3698	-32655	-16280	-25721	-60	-16619	-17922	-24834	-168	-16378	-20720	-24288	-867	-15109	-20404	-16125	-38	-12764	10759	-30245	-147	-11221	2295	-10174	-181	-15426	6841	-17357	-47	-15752	9232	-18870	-148	-130	-117	-63	-63	-57	-101	43	-154	17	33	-73	-21	-55	81	-30	0
1.245833	-3542	-32678	-13228	-24918	-55	-16766	-18285	-24511	-174	-16561	-21205	-24092	-976	-15750	-21069	-16197	-57	-14312	11845	-30475	-125	-12303	2628	-11437	-162	-16033	6757	-17133	-47	-16635	8724	-19594	-144	-126	-117	-63	-62	-60	-100	39	-146	19	37	-72	-17	-51	82	-27	2
1.246667	-4064	-32666	-10056	-24149	-41	-17001	-18616	-24154	-184	-16880	-21727	-23848	-1130	-16495	-21778	-16236	-80	-15845	12824	-30699	-97	-13421	3043	-12695	-152	-16643	6719	-16905	-47	-17530	8256	-20283	-147	-124	-116	-63	-59	-55	-98	44	-150	20	35	-72	-26	-56	82	-30	20
1.247500	-7139	-32686	-6809	-23434	-51	-17351	-18929	-23776	-181	-17283	-22278	-23562	-1026	-17325	-22531	-16253	-82	-17356	13685	-30925	-99	-14565	3514	-13915	-194	-17238	6722	-16668	-56	-18450	7839	-20959	-149	-110	-119	-63	-62	-61	-103	41	-149	19	36	-73	-22	-55	85	-28	2
1.248333	-14136	-32599	-3539	-22794	-56	-17816	-19210	-23384	-169	-17778	-22852	-23245	-908	-18257	-23318	-16246	-67	-18821	14425	-31139	-95	-15697	4017	-15064	-208	-17820	6755	-16421	-64	-19360	7482	-21598	-150	-126	-121	-66	-63	-59	-99	38	-152	17	42	-74	-23	-59	81	-32	0
1.249167	-16247	-32088	-314	-22251	-66	-18402	-19427	-22987	-170	-18381	-23437	-22904	-867	-19185	-24126	-16224	-93	-20248	15046	-31343	-133	-16801	4528	-16137	-181	-18381	6816	-16159	-53	-20266	7191	-22183	-150	-129	-119	-65	-66	-55	-108	39	-152	17	33	-75	-21	-58	79	-29	-1
1.250000	-11907	-31289	2795	-21803	-64	-19096	-19672	-22594	-131	-19071	-24026	-22541	-694	-20178	-24946	-16180	-97	-21589	15575	-31522	-125	-17851	5029	-17098	-191	-18929	6899	-15886	-63	-21161	6974	-22693	-154	-131	-120	-67	-64	-62	-107	39	-153	15	35	-77	-24	-61	79	-34	0
1.250833	-10095	-30340	5701	-21464	-56	-19908	-19824	-22207	-86	-19856	-24593	-22164	-422	-21173	-25755	-16119	-119	-22841	15953	-31695	-104	-18831	5497	-17941	-238	-19445	6991	-15593	-86	-22032	6838	-23124	-151	-130	-120	-68	-80	-64	-114	38	-153	18	32	-75	-22	-59	80	-31	-1
1.251667	-8538	-29303	8341	-21228	-49	-20811	-19973	-21834	-77	-20723	-25127	-21788	-242	-22150	-26530	-16044	-103	-23982	16250	-31840	-119	-19721	5918	-18668	-207	-19943	7073	-15289	-94	-22869	6778	-23454	-151	-129	-121	-67	-64	-61	-104	40	-156	17	38	-76	-30	-58	79	-31	-4
1.252500	-6576	-28184	10668	-21091	-57	-21803	-20057	-21488	-96	-21646	-25603	-21419	-208	-23094	-27253	-15952	-73	-24997	16461	-31973	-125	-20523	6274	-19252	-196	-20411	7163	-14961	-109	-23671	6792	-23675	-148	-127	-121	-66	-64	-61	-99	40	-152	20	34	-75	-21	-57	86	-29	0
1.253333	-5243	-26994	12636	-21059	-57	-22851	-20089	-21172	-135	-22609	-26004	-21067	-56	-23994	-27900	-15850	-67	-25880	16591	-32074	-108	-21206	6551	-19704	-234	-20846	7220	-14624	-126	-24434	6865	-23780	-151	-128	-119	-65	-64	-56	-110	42	-150	20	34	-74	-34	-57	84	-30	0
1.254167	-3834	-25724	14188	-21111	-52	-23927	-20064	-20895	-96	-23556	-26312	-20732	-16	-24822	-28446	-15730	-78	-26607	16652	-32157	-108	-21791	6742	-20021	-240	-21245	7245	-14273	-139	-25160	6987	-23758	-151	-126	-121	-64	-64	-57	-105	39	-150	20	35	-74	-18	-55	82	-29	-1
1.255000	-2548	-24375	15281	-21246	-61	-24994	-19979	-20662	-70	-24551	-26514	-20431	-56	-25580	-28877	-15592	-88	-27170	16622	-32201	-108	-22250	6834	-20210	-225	-21597	7228	-13910	-161	-25827	7174	-23604	-151	-126	-118	-65	-63	-56	-104	41	-152	16	34	-75	-19	-56	80	-35	0
1.255833	-1414	-22939	15897	-21448	-69	-26022	-19839	-20475	-88	-25478	-26588	-20152	-43	-26221	-29159	-15436	-79	-27558	16579	-32228	-92	-22600	6826	-20280	-208	-21904	7164	-13537	-172	-26446	7379	-23310	-149	-127	-122	-67	-64	-58	-109	39	-151	18	30	-77	-22	-57	82	-28	0
1.256667	-457	-21397	16023	-21711	-66	-26973	-19632	-20336	-69	-26350	-26533	-19915	-27	-26806	-29285	-15260	-69	-27760	16457	-32207	-78	-22837	6720	-20236	-194	-22169	7044	-13165	-191	-27012	7596	-22890	-150	-129	-122	-73	-68	-59	-109	38	-155	16	28	-74	-27	-63	78	-32	-6
1.257500	392	-19753	15662	-22035	-70	-27826	-19363	-20244	-82	-27101	-26338	-19715	69	-27257	-29238	-15064	-74	-27776	16279	-32160	-48	-22971	6520	-20095	-186	-22346	6870	-12789	-187	-27496	7814	-22332	-154	-129	-121	-68	-74	-63	-111	37	-154	19	32	-79	-24	-57	78	-28	-1
1.258333	1108	-17984	14821	-22390	-70	-28537	-19023	-20190	-72	-27793	-25993	-19531	106	-27604	-29014	-14844	-80	-27595	16043	-32064	-27	-23015	6242	-19873	-185	-22472	6649	-12422	-98	-27914	8018	-21653	-154	-130	-121	-68	-62	-59	-109	38	-153	19	30	-77	-25	-55	79	-30	0
[truncated: 10,489 more rows]
[truncated: 15 more columns]
