# Supplementary material for: Novel Methods for Surface EMG Analysis and Exploration Based on Multi-Modal Gaussian Mixture Models
Source: PLoS One. 2016 Jun 30;11(6):e0157239. doi: 10.1371/journal.pone.0157239 (PMC4928879; doi:10.1371/journal.pone.0157239)
Supplement: S1 File — (ZIP) [file pone.0157239.s001.zip › Haf_horses_trot_data/Haf_h08_t1_kin.trc]

PathFileType	4	(X/Y/Z)	D:\Users\zsoldosr\Desktop\HaflingerProjektEMGBiopsy\RawData\M2\Minnesotat1r.trc
DataRate	CameraRate	NumFrames	NumMarkers	Units	OrigDataRate	OrigDataStartFrame	OrigNumFrames
120.00	120.00	1200	7	mm	120.00	1	1200
Frame#	Time	Head			Withers			Sacrum			HFL			HFR			HHL			HHR
		X1	Y1	Z1	X2	Y2	Z2	X3	Y3	Z3	X4	Y4	Z4	X5	Y5	Z5	X6	Y6	Z6	X7	Y7	Z7
1	0.000	943.88428	79.23962	1571.14502	-60.99493	156.30634	1293.60364	-896.76294	222.06511	1298.08716	739.28577	359.84915	103.55499	178.86653	19.11277	-3.77703	-985.90991	341.14075	0.47121	-524.73022	89.68598	138.69901
2	0.008	944.26715	79.73336	1574.74597	-58.87101	157.08913	1297.17932	-896.14209	223.51575	1301.00378	766.47125	353.91104	97.23032	154.13826	20.74626	-3.45123	-1010.54596	342.78192	0.63065	-498.55847	96.73899	136.50410
3	0.017	944.63452	80.25288	1578.44226	-56.71334	157.82153	1300.74548	-895.44873	224.87881	1304.11597	789.16949	348.53635	90.70478	129.25757	22.38162	-3.18175	-1035.35291	344.48666	0.79041	-474.52814	103.28998	132.89325
4	0.025	944.97070	80.79434	1582.29053	-54.50916	158.46120	1304.26672	-894.62347	226.07898	1307.53772	805.00153	343.72617	83.55894	104.15469	23.99091	-3.01095	-1060.41504	346.34451	0.94848	-454.14050	108.99484	126.84921
5	0.033	945.25891	81.32603	1586.29004	-52.26584	158.97588	1307.67175	-893.62488	227.07098	1311.26978	814.04968	338.78091	75.43828	79.05766	25.49046	-2.94593	-1085.60168	348.54446	1.17737	-437.99927	113.55971	118.02437
6	0.042	945.47363	81.81135	1590.39014	-49.99638	159.33896	1310.85901	-892.42566	227.85719	1315.21289	817.48645	332.81223	66.28135	54.68810	26.79922	-2.83858	-1110.40784	351.37976	1.77512	-425.95169	116.69646	106.72195
7	0.050	945.57172	82.22792	1594.50830	-47.71025	159.52788	1313.70959	-891.01276	228.48627	1319.20032	816.07684	325.48190	56.24994	32.12228	27.81758	-2.13422	-1133.93921	355.03854	3.24624	-417.54916	118.24746	93.62925
8	0.058	945.49481	82.57685	1598.54333	-45.41325	159.52776	1316.10364	-889.39429	229.03419	1323.04199	809.80090	317.18024	45.67400	12.29727	28.14796	0.34023	-1155.22229	359.36685	5.92446	-412.57211	118.19480	79.48863
9	0.067	945.18158	82.87960	1602.38782	-43.11027	159.33862	1317.93225	-887.60864	229.58574	1326.57092	798.44745	308.52457	34.96284	-4.14505	26.71004	6.51143	-1173.58728	364.02701	9.63126	-411.21567	116.58142	64.85627
10	0.075	944.58649	83.16090	1605.94214	-40.80820	158.98764	1319.10181	-885.73175	230.22040	1329.65930	782.31445	300.00540	24.43476	-16.00298	21.78847	18.83602	-1188.71582	368.96500	13.98257	-413.87256	113.53932	50.07703
11	0.083	943.70490	83.43286	1609.12244	-38.51822	158.53152	1319.54065	-883.86945	230.99757	1332.19788	762.41565	292.29742	14.42418	-20.80716	11.97673	38.69726	-1200.43018	374.58459	19.21786	-420.78146	109.39423	35.50240
12	0.092	942.59265	83.69126	1611.86975	-36.26073	158.03619	1319.20801	-882.13275	231.93576	1334.07788	740.13031	286.53491	5.68393	-16.18791	-2.55027	63.98247	-1208.41150	381.39166	26.62281	-431.80936	104.76684	21.80141
13	0.100	941.36365	83.91767	1614.15393	-34.07622	157.55225	1318.10754	-880.60675	232.99765	1335.19971	716.60101	283.70889	-0.73985	-2.21088	-19.79158	89.12367	-1211.84131	389.46704	37.56559	-446.51080	100.60556	10.11469
14	0.108	940.16913	84.08893	1615.96936	-32.03117	157.10255	1316.29626	-879.32678	234.10648	1335.49902	692.37439	283.69922	-4.39199	18.43842	-37.19242	108.79515	-1209.33386	398.21234	51.41829	-464.42014	97.96729	1.70955
15	0.117	939.17572	84.19069	1617.32129	-30.21161	156.68179	1313.88379	-878.27728	235.18613	1334.97192	667.58972	285.35608	-5.81811	42.60275	-53.26310	121.47230	-1199.56055	406.59155	64.81873	-485.21948	97.44568	-2.89310
16	0.125	938.54364	84.21463	1618.21326	-28.71521	156.27065	1311.02332	-877.42065	236.17868	1333.68970	642.41656	287.58765	-6.01149	68.43898	-67.95552	129.18199	-1182.07410	413.79251	74.01968	-508.41711	98.74906	-4.44536
17	0.133	938.39984	84.14153	1618.63489	-27.64483	155.84972	1307.89600	-876.73859	237.02234	1331.79224	617.19727	289.88849	-5.85956	95.40860	-81.66497	134.56369	-1157.54187	419.74884	77.86977	-533.02362	101.05244	-4.40375
18	0.142	938.81116	83.93779	1618.56226	-27.09597	155.39891	1304.68225	-876.25873	237.63495	1329.44592	592.23242	292.07037	-5.92339	123.43448	-94.24628	138.72624	-1127.32129	424.90460	77.96964	-557.94690	103.68090	-3.98552
19	0.150	939.77081	83.56387	1617.97046	-27.14619	154.89719	1301.52295	-876.04938	237.94678	1326.78027	567.58557	294.11038	-6.32617	152.39757	-105.03573	141.31914	-1092.79114	429.45471	76.45665	-582.58630	106.31021	-3.82938
20	0.158	941.21088	82.97868	1616.84900	-27.85246	154.33430	1298.49780	-876.19458	237.96207	1323.86230	543.14294	296.12885	-6.88520	182.10414	-113.47959	141.67076	-1054.89612	432.96048	74.35549	-606.85565	108.78636	-4.11870
21	0.167	943.03583	82.15457	1615.20361	-29.24895	153.73016	1295.63965	-876.76697	237.80177	1320.71191	518.82660	298.22296	-7.38358	212.42288	-119.56300	139.58745	-1014.22900	434.71149	71.82659	-630.87378	111.02572	-4.73383
22	0.175	945.15631	81.10506	1613.04675	-31.34101	153.15417	1292.96558	-877.79993	237.68910	1317.32483	494.68738	300.35748	-7.72861	243.35713	-123.72781	135.46454	-971.42279	434.29495	69.25285	-654.75061	113.04633	-5.40132
23	0.183	947.50934	79.88985	1610.38562	-34.09078	152.71532	1290.49695	-879.26801	237.85959	1313.69568	470.80032	302.43665	-7.98000	274.94815	-126.50193	130.06053	-927.44116	431.87286	67.71031	-678.53662	114.94887	-5.85631
24	0.192	950.05725	78.58669	1607.20959	-37.39181	152.49571	1288.26147	-881.09540	238.45010	1309.84216	447.16101	304.41077	-8.25399	307.12924	-128.29227	124.26405	-883.67328	428.19363	68.50566	-702.25037	116.82256	-5.98463
25	0.200	952.77222	77.25902	1603.48010	-41.06027	152.46829	1286.28479	-883.18695	239.45229	1305.81116	423.69022	306.29648	-8.58392	339.68787	-129.42029	118.86599	-841.67188	424.28278	72.33826	-725.88684	118.70471	-5.89984
26	0.208	955.61835	75.94164	1599.12927	-44.87423	152.47905	1284.59204	-885.45105	240.74313	1301.67566	400.30893	308.17264	-8.90659	372.33679	-130.09970	114.29707	-802.51038	420.79681	78.78775	-749.44147	120.60422	-5.84705
27	0.217	958.54199	74.64282	1594.06934	-48.64322	152.32210	1283.23169	-887.80615	242.15839	1297.53589	377.00247	310.14648	-9.16396	404.83539	-130.34808	110.49243	-766.36469	417.65155	86.57484	-772.95148	122.50880	-5.97166
28	0.225	961.47559	73.35352	1588.20544	-52.25369	151.85722	1282.29553	-890.18481	243.57669	1293.51953	353.77292	312.24060	-9.34471	437.07129	-130.04636	107.00897	-732.78748	414.38882	94.32416	-796.46173	124.36751	-6.20227
29	0.233	964.34882	72.05682	1581.44873	-55.65318	151.08026	1281.90332	-892.53668	244.96536	1289.77698	330.56558	314.33725	-9.44130	469.04541	-129.10455	103.27365	-701.24554	410.77179	101.13217	-819.96539	126.10760	-6.35580
30	0.242	967.09570	70.73903	1573.72339	-58.79401	150.10767	1282.15515	-894.82202	246.35605	1286.47327	307.28015	316.29617	-9.43804	500.85388	-127.49419	98.78480	-671.28101	406.92764	106.68341	-843.43597	127.69345	-6.29962
31	0.250	969.65906	69.39997	1564.96985	-61.60442	149.11745	1283.09412	-896.99792	247.79112	1283.77637	283.80890	318.08145	-9.34653	532.74359	-125.15905	93.27480	-642.36292	403.09756	111.07323	-866.91333	129.18018	-6.05849
32	0.258	971.99292	68.04790	1555.14636	-64.02036	148.28601	1284.70142	-899.01532	249.29102	1281.83337	260.07825	319.73889	-9.21738	565.13684	-122.08923	86.94465	-613.89349	399.42499	114.51682	-890.51971	130.72884	-5.82831
33	0.267	974.05994	66.68166	1544.22815	-66.02482	147.73630	1286.91394	-900.82861	250.85194	1280.74500	236.09863	321.34607	-9.08870	598.41846	-118.48048	80.65331	-585.44806	395.93256	117.12549	-914.37292	132.48947	-5.79131
34	0.275	975.82758	65.28692	1532.20288	-67.63844	147.52061	1289.64355	-902.40668	252.46678	1280.55115	211.94482	322.96680	-8.94667	632.39801	-114.71079	75.71133	-556.99158	392.61908	118.85561	-938.49536	134.41710	-5.89751
35	0.283	977.26709	63.85590	1519.06958	-68.88213	147.63716	1292.79211	-903.73395	254.14655	1281.23206	187.66882	324.58563	-8.77013	665.78088	-111.20805	73.11794	-528.93964	389.57614	119.56281	-962.83771	136.31128	-5.92067
36	0.292	978.35150	62.40476	1504.84729	-69.75987	148.04933	1296.26318	-904.80536	255.91568	1282.72205	163.25647	326.14923	-8.56628	696.28308	-108.22488	72.63461	-502.06299	386.98950	119.07491	-987.36011	138.03230	-5.68405
37	0.300	979.05383	60.96630	1489.59387	-70.27084	148.69672	1299.96350	-905.62164	257.78802	1284.92773	138.63940	327.65524	-8.37534	721.56256	-105.53267	72.59371	-477.21100	385.05710	117.25442	-1012.03040	139.62010	-5.21518
38	0.308	979.35925	59.54597	1473.43774	-70.42720	149.51884	1303.79797	-906.19360	259.74789	1287.74731	113.75568	329.15579	-8.29879	740.24738	-102.45084	71.02560	-454.96570	383.95328	113.98202	-1036.77612	141.26033	-4.76024
39	0.317	979.29163	58.05896	1456.61780	-70.25984	150.47926	1307.66675	-906.54578	261.75204	1291.08069	88.72125	330.70880	-8.39056	752.21021	-98.33187	67.18195	-435.45428	383.80212	109.09163	-1061.55334	143.06490	-4.57037
40	0.325	978.91296	56.33955	1439.48328	-69.81425	151.55609	1311.46521	-906.71179	263.75061	1294.82776	64.02264	332.34296	-8.28003	758.09869	-92.91571	61.70785	-418.42297	384.65414	102.44979	-1086.45215	144.90117	-4.63441
41	0.333	978.28931	54.24961	1422.43909	-69.13813	152.73013	1315.07800	-906.72430	265.69968	1298.88562	40.52649	334.10553	-6.81756	758.70398	-86.22783	55.41787	-403.54584	386.53687	94.15372	-1111.58008	146.55807	-4.69641
42	0.342	977.47705	51.76292	1405.88013	-68.26482	153.99814	1318.36719	-906.60944	267.55347	1303.14246	19.26941	336.20483	-2.12048	754.55969	-78.39668	48.44443	-390.79468	389.50363	84.55829	-1136.75293	147.84862	-4.37794
43	0.350	976.54681	48.95252	1390.13892	-67.20459	155.37669	1321.17383	-906.37964	269.27322	1307.46851	1.43768	339.08310	8.06010	745.89667	-69.66427	40.57945	-380.58990	393.62207	74.08491	-1161.32593	148.50650	-3.19064
44	0.358	975.60583	45.93535	1375.45068	-65.94753	156.88731	1323.34595	-906.02563	270.85562	1311.70862	-10.90967	343.33881	25.78619	732.91016	-60.42881	31.86011	-373.63519	398.94885	63.06253	-1184.42285	148.34106	-0.69852
45	0.367	974.79791	42.83034	1361.96143	-64.47515	158.54022	1324.77380	-905.52112	272.33206	1315.69250	-14.39911	349.60822	51.67950	716.08234	-51.26685	22.67779	-370.59528	405.45523	51.74787	-1205.41528	147.47870	3.15559
46	0.375	974.29126	39.73941	1349.77563	-62.77751	160.32062	1325.40588	-904.84143	273.73721	1319.25867	-6.29010	358.18469	83.10472	696.26263	-43.02364	13.81914	-371.81116	412.85864	40.48590	-1224.20471	146.27835	7.99440
47	0.383	974.25928	36.74070	1338.99011	-60.86640	162.18564	1325.24084	-903.97302	275.09149	1322.26794	12.57367	368.49548	114.22346	674.36414	-36.63866	6.48267	-377.17352	420.48755	29.89152	-1241.03149	145.03261	13.41968
48	0.392	974.85834	33.88619	1329.68433	-58.77780	164.07249	1324.31628	-902.91364	276.41858	1324.60938	37.94818	379.30231	139.35229	650.96143	-32.49868	1.63879	-386.23492	427.38702	20.83005	-1255.86401	143.66974	19.57741
49	0.400	976.21368	31.19891	1321.89282	-56.56834	165.91075	1322.71301	-901.68530	277.76981	1326.22253	65.46210	389.48587	156.42940	626.34314	-30.07422	-0.74460	-398.55481	432.68857	14.01097	-1267.73254	141.68666	27.28246
50	0.408	978.41040	28.67706	1315.59033	-54.31120	167.63748	1320.56555	-900.34821	279.21402	1327.12231	92.97961	398.44992	167.05515	600.82971	-28.40813	-1.47812	-414.09656	436.07867	9.53850	-1274.66284	138.42520	37.22392
51	0.417	981.47491	26.31155	1310.70483	-52.08892	169.21504	1318.05542	-898.98743	280.81308	1327.40039	120.31799	406.02081	174.00516	574.76355	-26.80776	-1.38916	-433.22339	438.04660	6.97728	-1274.52783	133.53003	48.71500
52	0.425	985.35431	24.10146	1307.14539	-49.98361	170.64574	1315.38623	-897.68762	282.61740	1327.20435	147.88269	412.19324	179.14003	548.43311	-25.02716	-1.06551	-455.98767	439.54886	5.70635	-1266.21167	127.24901	59.56683
53	0.433	989.91595	22.05517	1304.83130	-48.06988	171.97391	1312.74939	-896.51349	284.65192	1326.67371	175.86047	416.94989	182.99615	522.20245	-23.07282	-0.95394	-481.44360	441.33685	5.11079	-1250.07751	120.19714	67.61942
54	0.442	994.96930	20.18412	1303.70703	-46.41419	173.26662	1310.29419	-895.50232	286.89313	1325.86719	204.19647	420.26157	185.42117	496.43121	-21.03130	-1.29023	-507.96948	443.60260	4.71651	-1227.46387	112.90797	72.14369
55	0.450	1000.29187	18.49662	1303.74438	-45.08239	174.58215	1308.10986	-894.68549	289.29358	1324.79138	232.86615	422.15762	186.23674	471.20496	-19.00320	-1.96969	-534.20044	446.10519	4.28812	-1199.84619	105.82322	73.67468
56	0.458	1005.65710	16.99401	1304.93701	-44.15192	175.94809	1306.22815	-894.11658	291.82373	1323.49023	261.98871	422.73541	185.54779	446.35217	-17.04135	-2.67402	-559.54260	448.52594	3.76889	-1168.32788	99.47844	73.12346
57	0.467	1010.86456	15.67056	1307.29248	-43.71962	177.35020	1304.63757	-893.86926	294.46121	1322.04956	291.65863	422.12564	183.74835	421.68597	-15.12814	-3.16559	-584.06830	450.72375	3.18373	-1133.61011	94.46101	71.38379
58	0.475	1015.75500	14.51750	1310.81958	-43.89395	178.72220	1303.28674	-894.02594	297.14941	1320.55774	321.75833	420.46515	181.36340	397.12924	-13.23663	-3.44170	-608.14178	452.71106	2.61354	-1096.28210	91.25607	69.40285
59	0.483	1020.20673	13.52178	1315.51038	-44.76052	179.94728	1302.08032	-894.66083	299.78369	1319.09851	351.98325	417.89383	178.88159	372.69870	-11.36750	-3.65750	-632.10248	454.51938	2.18227	-1057.19531	90.08487	68.25307
60	0.492	1024.12817	12.65612	1321.32764	-46.33218	180.89784	1300.88318	-895.79089	302.23892	1317.73914	381.98209	414.53159	176.60840	348.42896	-9.53623	-3.95109	-656.13367	456.16736	1.98118	-1017.60071	90.80508	69.02551
61	0.500	1027.44666	11.88560	1328.20361	-48.52676	181.50876	1299.56152	-897.33105	304.42026	1316.50464	411.49203	410.41058	174.52789	324.30200	-7.76616	-4.32413	-680.27399	457.69580	1.97767	-978.82532	93.01906	72.50118
62	0.508	1030.09387	11.20834	1336.04028	-51.20192	181.81877	1298.05798	-899.11377	306.29364	1315.37329	440.43915	405.46497	172.30722	300.24365	-6.07087	-4.64436	-704.49396	459.16602	2.01195	-941.74207	96.35284	78.75260
63	0.517	1032.00281	10.68954	1344.70715	-54.22008	181.93852	1296.43103	-900.95929	307.87177	1314.29846	468.90292	399.61102	169.47641	276.16031	-4.43881	-4.76895	-728.76556	460.63013	1.91250	-906.52631	100.64280	87.05419
64	0.525	1033.13220	10.42428	1354.05151	-57.47980	181.98770	1294.81519	-902.73926	309.18094	1313.24048	496.94922	392.79642	165.59302	251.97925	-2.85236	-4.69047	-753.07697	462.11432	1.65138	-872.85803	105.84971	96.29752
65	0.533	1033.49182	10.45277	1363.92273	-60.89051	182.04318	1293.35425	-904.40259	310.23770	1312.19763	524.53766	384.99490	160.28847	227.68195	-1.29696	-4.53630	-777.41724	463.62900	1.37604	-840.32800	111.87148	105.55143
66	0.542	1033.13928	10.73269	1374.18604	-64.33820	182.11755	1292.17444	-905.95386	311.04269	1311.22925	551.64905	376.18253	153.25397	203.29767	0.24870	-4.42132	-801.78003	465.18951	1.25580	-808.67676	118.51972	114.23520
67	0.550	1032.16077	11.18557	1384.71826	-67.68359	182.18478	1291.39636	-907.40332	311.59933	1310.45093	578.50989	366.35373	144.30057	178.85667	1.80313	-4.35190	-826.16925	466.80219	1.31192	-777.72406	125.62384	121.93874
68	0.558	1030.66028	11.74194	1395.40015	-70.77631	182.22751	1291.14124	-908.73834	311.94675	1310.00793	605.61652	355.72806	133.56850	154.35875	3.37874	-4.26904	-850.58704	468.43903	1.42645	-747.23669	133.05444	128.31061
69	0.567	1028.75269	12.35114	1406.11523	-73.46517	182.26364	1291.51294	-909.93280	312.16492	1310.04504	633.46771	344.88275	121.69807	129.78207	5.01084	-4.13424	-875.04517	470.05881	1.49250	-716.98889	140.63904	133.15367
70	0.575	1026.55762	12.97717	1416.75269	-75.61673	182.34029	1292.56580	-910.97198	312.33481	1310.68738	662.20825	334.34985	109.74918	105.11575	6.75515	-3.96347	-899.58972	471.66455	1.51880	-686.92877	148.10019	136.54294
71	0.583	1024.19177	13.59907	1427.21204	-77.14078	182.50201	1294.28650	-911.86310	312.49606	1312.02368	691.32196	324.12698	98.89720	80.37220	8.63409	-3.79315	-924.28223	473.31546	1.59533	-657.26978	155.11461	138.74638
72	0.592	1021.75769	14.21203	1437.40735	-78.00248	182.76543	1296.60376	-912.61304	312.65466	1314.08606	719.43567	313.89749	89.94773	55.54456	10.61685	-3.63180	-949.13477	475.08337	1.78582	-628.45038	161.44989	139.94508
73	0.600	1019.32764	14.81857	1447.26575	-78.21824	183.12617	1299.41296	-913.20056	312.82764	1316.83459	744.46204	303.60733	82.79767	30.57649	12.64227	-3.46244	-974.09338	477.01288	2.06312	-601.03186	167.00809	140.02748
74	0.608	1016.93463	15.41488	1456.72156	-77.84392	183.57915	1302.58911	-913.58435	313.05634	1320.16187	764.25238	293.50793	76.38115	5.42763	14.61947	-3.28689	-999.13513	479.06165	2.32513	-575.66559	171.75906	138.65140
75	0.617	1014.57562	15.99002	1465.71265	-76.96191	184.12209	1305.98218	-913.73505	313.37000	1323.91284	777.46771	283.70786	69.41606	-19.78468	16.40088	-3.11991	-1024.32861	481.10608	2.46782	-553.05188	175.67859	135.43726
76	0.625	1012.21527	16.53682	1474.17896	-75.67082	184.74078	1309.41296	-913.64484	313.75446	1327.91077	784.02881	273.87720	61.22464	-44.64926	17.82763	-2.88436	-1049.69080	483.12289	2.51225	-533.71741	178.67079	130.11208
77	0.633	1009.78699	17.05977	1482.06323	-74.07511	185.39694	1312.68066	-913.31683	314.15570	1331.98157	784.72144	263.45041	51.78012	-68.43266	18.84737	-2.28996	-1074.92676	485.34851	2.74616	-517.79944	180.49368	122.61263
78	0.642	1007.20538	17.57611	1489.31616	-72.27392	186.02814	1315.59119	-912.76025	314.51413	1335.97412	780.29669	252.15787	41.30003	-90.24147	19.46681	-0.80938	-1099.26575	488.16290	3.71199	-505.13788	180.83722	113.14249
79	0.650	1004.38965	18.11464	1495.89673	-70.35122	186.55154	1317.98816	-911.98535	314.81128	1339.76379	770.95062	240.34076	30.14162	-109.36015	19.44815	2.30903	-1121.66785	491.71521	5.87015	-495.60785	179.51520	102.06512
80	0.658	1001.28857	18.70935	1501.76770	-68.36722	186.87726	1319.76746	-910.99957	315.09131	1343.23889	756.67426	228.84779	18.98280	-125.37733	17.98188	8.27291	-1141.38733	495.72552	9.17314	-489.38934	176.56488	89.70094
81	0.667	997.89832	19.38212	1506.89685	-66.35670	186.93552	1320.87097	-909.81989	315.43140	1346.28540	738.02490	218.87344	8.91184	-137.48717	13.68565	18.96078	-1158.23950	499.83148	13.15297	-486.91260	172.20338	76.29289
82	0.675	994.26855	20.12927	1511.26099	-64.34419	186.70116	1321.28040	-908.48413	315.88779	1348.77856	716.33405	211.72977	1.17443	-143.66072	5.22992	35.87826	-1172.26807	504.06665	17.56089	-488.54535	166.77487	62.14353
83	0.683	990.49664	20.92921	1514.85010	-62.36944	186.19879	1321.01807	-907.04907	316.46191	1350.58643	693.00293	208.16934	-3.57670	-141.59352	-7.60517	57.87133	-1183.37048	508.87354	22.90947	-494.39236	160.76357	47.68130
84	0.692	986.71411	21.75776	1517.66406	-60.49902	185.48537	1320.14734	-905.59381	317.09241	1351.58496	668.81317	207.75668	-5.82507	-130.91154	-23.39309	80.45905	-1191.13928	514.65698	30.45085	-504.35254	154.77563	33.45637
85	0.700	983.06854	22.59439	1519.71021	-58.81713	184.63387	1318.75989	-904.22607	317.68167	1351.67480	644.08270	209.22095	-6.65915	-113.65669	-39.85374	98.61262	-1194.77490	521.26569	41.27582	-518.17975	149.48322	20.23380
86	0.708	979.69757	23.42764	1521.00281	-57.41634	183.72830	1316.95276	-903.07178	318.15540	1350.81030	619.12140	211.38612	-6.88531	-92.51497	-55.36381	110.26234	-1193.19519	527.82111	54.69232	-535.38647	145.64194	9.10864
87	0.717	976.70105	24.26117	1521.56409	-56.39683	182.84271	1314.81323	-902.26135	318.48502	1349.03906	594.25671	213.57858	-6.86676	-69.19792	-69.62206	116.85898	-1185.40454	533.14917	67.66392	-555.29382	143.92400	1.24678
88	0.725	974.12158	25.10469	1521.42639	-55.85994	182.01172	1312.42273	-901.92590	318.63989	1346.49353	569.66028	215.52597	-6.83450	-44.34460	-82.97214	121.07407	-1170.92944	536.54541	76.84269	-577.30292	144.38570	-2.92468
89	0.733	971.94293	25.95525	1520.63867	-55.89777	181.23000	1309.86951	-902.17218	318.55957	1343.32593	545.32263	217.27222	-7.00053	-18.17522	-95.46191	124.50890	-1150.03870	538.15320	81.23544	-600.84021	146.28224	-4.24040
90	0.742	970.10876	26.78585	1519.26807	-56.59120	180.47385	1307.24890	-903.04065	318.19193	1339.66345	521.11865	219.02335	-7.42714	9.05788	-106.63291	127.24191	-1123.55652	538.56873	82.30624	-625.14563	148.67245	-4.20979
91	0.750	968.54456	27.54745	1517.39539	-58.01056	179.71994	1304.64294	-904.50000	317.52582	1335.60620	496.93805	220.89185	-7.94740	37.01942	-115.89379	128.64389	-1092.47839	538.05701	81.85260	-649.53461	151.01582	-4.01747
92	0.758	967.16779	28.18277	1515.10938	-60.20774	178.96510	1302.09558	-906.47272	316.58932	1331.23755	472.79379	222.82179	-8.32130	65.48135	-122.90029	128.18544	-1057.68542	536.18774	80.53988	-673.70135	153.17035	-4.13669
93	0.767	965.89252	28.64266	1512.50464	-63.19841	178.25204	1299.60901	-908.84613	315.45401	1326.62634	448.75787	224.68086	-8.50670	94.44283	-127.68011	125.78550	-1019.89917	532.28839	78.31178	-697.61804	155.15663	-4.53717
94	0.775	964.63617	28.89762	1509.67944	-66.93905	177.66626	1297.16711	-911.48218	314.24353	1321.81860	424.88083	226.39211	-8.69572	124.00224	-130.51086	121.84042	-979.75897	526.10645	75.46729	-721.35693	157.02515	-5.01309
95	0.783	963.32831	28.94425	1506.73315	-71.30685	177.27618	1294.75757	-914.25085	313.11603	1316.84045	401.20786	228.00146	-9.06011	154.17894	-131.78830	117.07977	-937.91388	517.97626	73.02937	-745.00940	158.79861	-5.38403
96	0.792	961.91516	28.80980	1503.76855	-76.09912	177.05905	1292.36816	-917.06262	312.21991	1311.72986	377.73978	229.59059	-9.56560	184.87451	-132.07687	112.34209	-895.27509	508.63452	72.27494	-768.64209	160.47905	-5.58504
97	0.800	960.35919	28.55740	1500.89722	-81.06949	176.88478	1289.98352	-919.87115	311.65161	1306.55652	354.38846	231.19331	-10.05986	215.92171	-132.06006	108.31806	-853.13068	499.00473	74.06652	-792.27283	162.11531	-5.69003
98	0.808	958.63397	28.27832	1498.23938	-85.98698	176.59117	1287.61670	-922.65552	311.44629	1301.41028	331.07031	232.80444	-10.43798	247.16975	-132.19263	105.28197	-812.75671	489.86481	78.49622	-815.87732	163.78214	-5.81952
99	0.817	956.72485	28.05793	1495.91296	-90.67731	176.10532	1285.36133	-925.39703	311.60565	1296.38611	307.78558	234.40259	-10.67787	278.61523	-132.43719	102.97105	-774.92114	481.45770	84.88268	-839.44312	165.46561	-6.00302
100	0.825	954.63525	27.94164	1494.01428	-95.02111	175.50482	1283.40112	-928.07684	312.12640	1291.59033	284.53741	236.02933	-10.77029	310.46649	-132.39822	100.77578	-739.76483	473.47809	92.02169	-862.99951	167.08421	-6.16919
101	0.833	952.38745	27.93301	1492.59998	-98.92094	174.96364	1281.95325	-930.68713	312.99747	1287.15051	261.21942	237.82581	-10.69404	342.99683	-131.69482	98.10368	-707.01697	465.53030	98.66058	-886.57501	168.59247	-6.23524
102	0.842	950.01465	28.01181	1491.68115	-102.28387	174.64786	1281.18286	-933.22119	314.18988	1283.20544	237.67279	239.81981	-10.51752	376.31631	-130.21414	94.64854	-676.21796	457.52545	103.97314	-910.18396	169.98849	-6.16571
103	0.850	947.55139	28.14756	1491.23108	-105.04366	174.65628	1281.14819	-935.65350	315.65543	1279.88782	213.83899	241.78238	-10.39392	410.32178	-128.02274	90.43088	-646.77710	449.63989	107.73183	-933.87097	171.33365	-5.99608
104	0.858	945.03113	28.31042	1491.19812	-107.18221	175.02609	1281.81091	-937.94037	317.32397	1277.32056	189.74719	243.48987	-10.36577	444.82520	-125.14138	85.65135	-618.02808	442.08704	110.14580	-957.68506	172.75591	-5.82677
105	0.867	942.49384	28.48489	1491.51331	-108.71701	175.76068	1283.08398	-940.03180	319.10788	1275.61609	165.43652	244.95486	-10.35046	479.67725	-121.53860	80.57202	-589.47095	435.03882	111.54635	-981.62292	174.35767	-5.75763
106	0.875	939.99402	28.67098	1492.10059	-109.67747	176.84683	1284.87939	-941.87341	320.90710	1274.85669	140.98730	246.31638	-10.30215	514.80127	-117.32853	75.56712	-561.10175	428.69629	112.11267	-1005.70624	176.15807	-5.79063
107	0.883	937.60065	28.86967	1492.88477	-110.09686	178.25389	1287.12952	-943.40430	322.61090	1275.06177	116.50378	247.68890	-10.22276	550.12933	-112.82558	71.20858	-533.50806	423.32709	111.77103	-1030.04761	178.06754	-5.80644
108	0.892	935.38818	29.07042	1493.79590	-110.02126	179.92139	1289.77917	-944.56885	324.12616	1276.18384	92.02252	249.12280	-10.09095	585.41016	-108.29522	68.19267	-507.56903	419.15601	110.26732	-1054.72913	179.94313	-5.69566
109	0.900	933.42145	29.25175	1494.76990	-109.52826	181.76257	1292.75952	-945.33533	325.41562	1278.12598	67.48035	250.61906	-9.88301	619.93378	-103.76596	67.04459	-484.00485	416.22421	107.29298	-1079.70264	181.74246	-5.48990
110	0.908	931.74573	29.39571	1495.74731	-108.73763	183.69598	1295.97266	-945.70624	326.50055	1280.75708	42.74841	252.17328	-9.63757	652.39801	-99.13853	67.65734	-463.12317	414.41626	102.61203	-1104.84607	183.48161	-5.26738
111	0.917	930.38177	29.49932	1496.67676	-107.79200	185.67310	1299.29456	-945.71619	327.43198	1283.92688	17.72607	253.80182	-9.47610	681.13794	-94.27222	68.99603	-444.85803	413.61612	96.19095	-1130.01831	185.06039	-4.99077
112	0.925	929.32074	29.56770	1497.51587	-106.81776	187.67065	1302.58728	-945.41736	328.26572	1287.48083	-7.53528	255.54776	-9.55106	704.65002	-88.92620	69.49944	-429.02899	413.79962	88.24599	-1155.08972	186.41177	-4.60788
113	0.933	928.52228	29.60224	1498.22974	-105.89333	189.66528	1305.71606	-944.86835	329.04974	1291.26819	-32.71216	257.48267	-9.86297	722.03619	-82.78097	68.10497	-415.67993	415.02493	79.15097	-1180.03845	187.74283	-4.18915
114	0.942	927.91840	29.59768	1498.78662	-105.03295	191.62759	1308.56726	-944.12805	329.81042	1295.13843	-57.10071	259.67841	-9.90199	733.09570	-75.56402	64.84809	-405.28308	417.38229	69.24812	-1204.88184	189.18759	-3.65169
115	0.950	927.42010	29.54824	1499.15466	-104.18613	193.53339	1311.05518	-943.24762	330.53632	1298.93262	-79.65485	262.23724	-8.33005	738.15295	-67.10525	60.31502	-398.68335	420.88879	58.64952	-1229.34143	190.41647	-2.51782
116	0.958	926.93140	29.45860	1499.30225	-103.25832	195.37314	1313.10376	-942.26196	331.16943	1302.47681	-99.14996	265.56247	-2.98473	737.76404	-57.32437	54.76493	-396.80261	425.34235	47.23757	-1252.70532	191.06474	-0.29953
117	0.967	926.36969	29.34513	1499.20288	-102.14723	197.15926	1314.62451	-941.18555	331.62390	1305.59644	-113.87787	270.66922	8.80254	732.34552	-46.32932	48.03959	-400.24084	430.24634	35.07683	-1274.16284	191.14874	3.04477
118	0.975	925.68811	29.22226	1498.83752	-100.78092	198.92166	1315.52466	-940.01605	331.82581	1308.14880	-120.89325	278.81668	29.13701	721.98859	-34.57889	40.00774	-409.01825	434.92065	23.10788	-1293.28516	190.75954	7.23698
119	0.983	924.89008	29.09402	1498.19556	-99.14531	200.68405	1315.73706	-938.74323	331.72647	1310.03662	-116.79181	290.39844	57.35036	706.76300	-22.85850	30.79145	-422.59424	438.75742	13.32332	-1310.17407	189.72055	12.21621
120	0.992	924.02856	28.96377	1497.27100	-97.28925	202.44029	1315.24182	-937.36432	331.31482	1311.20728	-100.68610	304.30759	88.69545	687.25909	-12.05314	20.90197	-440.25714	441.48227	7.55388	-1325.06665	187.58969	18.59425
121	1.000	923.19189	28.84599	1496.05908	-95.30568	204.14691	1314.06750	-935.90320	330.68646	1311.68604	-75.84540	318.54315	116.46559	664.75208	-2.94321	11.53794	-461.62781	443.37067	5.80258	-1337.66479	184.02588	27.42732
122	1.008	922.48010	28.76591	1494.55652	-93.30109	205.74002	1312.28040	-934.40680	330.08511	1311.60962	-47.41998	331.41226	136.11528	640.72412	3.95662	4.35728	-486.25418	445.12006	6.24106	-1346.71252	179.33817	39.09845
123	1.017	921.97772	28.75169	1492.76453	-91.36761	207.16809	1309.97034	-932.91351	329.84717	1311.21350	-18.90765	342.29340	147.48277	616.16193	8.61953	0.32562	-512.64893	447.21851	6.81712	-1350.23926	174.28821	52.32061
124	1.025	921.74011	28.82187	1490.68677	-89.56924	208.41026	1307.24182	-931.43878	330.29300	1310.76709	8.99933	351.45004	153.50244	591.37689	11.57210	-1.04599	-538.78333	449.57852	6.52092	-1346.52136	169.21762	64.53101
125	1.033	921.79791	28.97575	1488.33118	-87.94834	209.47211	1304.20813	-929.99396	331.59738	1310.47375	37.06268	359.35944	157.35039	566.41608	13.60119	-1.05710	-563.62622	451.88931	5.44782	-1335.13293	163.83260	73.53593
126	1.042	922.16736	29.19933	1485.71680	-86.54587	210.38971	1300.98193	-928.59613	333.69235	1310.37769	65.87622	366.28809	160.68126	541.39282	15.33730	-0.79855	-587.47913	454.00424	4.19050	-1317.07385	157.69585	78.91223
127	1.050	922.85468	29.48001	1482.87781	-85.41599	211.24269	1297.66565	-927.26355	336.27441	1310.33423	95.39215	372.23987	163.62505	516.46307	17.05909	-0.79861	-611.08496	455.93420	3.22762	-1293.86255	150.62807	81.78884
128	1.058	923.85388	29.81508	1479.86145	-84.62446	212.13217	1294.35425	-926.03790	338.94693	1310.10339	125.28503	377.08087	165.60753	491.71051	18.80863	-1.13846	-634.91162	457.73209	2.67512	-1266.60217	142.94739	83.40063
129	1.067	925.14368	30.21332	1476.72278	-84.24449	213.12302	1291.14563	-925.01666	341.39850	1309.51440	155.37402	380.65747	166.06458	467.13562	20.59284	-1.66539	-659.05194	459.46548	2.40625	-1235.77954	135.47391	84.18607
130	1.075	926.69098	30.69453	1473.51941	-84.35981	214.19516	1288.13855	-924.32690	343.45465	1308.53027	185.74115	382.91293	164.80878	442.72394	22.42809	-2.19672	-683.39148	461.21600	2.24770	-1201.62891	129.11902	84.14276
131	1.083	928.45264	31.28739	1470.31104	-85.06072	215.22595	1285.41223	-924.04907	345.04535	1307.19067	216.56342	384.03760	162.17067	418.47061	24.29898	-2.64183	-707.75812	463.03143	2.05909	-1164.56348	124.41733	83.54599
132	1.092	930.37109	32.02018	1467.16284	-86.41235	216.01797	1283.00195	-924.16809	346.21225	1305.54541	247.89926	384.47055	158.92781	394.36157	26.16953	-3.00732	-732.01880	464.87634	1.77333	-1125.39404	121.44710	83.19756
133	1.100	932.37634	32.90338	1464.14832	-88.39636	216.38220	1280.88330	-924.58868	347.11020	1303.61975	279.62689	384.70419	155.96735	370.39044	28.00163	-3.34210	-756.11816	466.66693	1.43854	-1085.24243	120.00971	84.19395
134	1.108	934.39679	33.92168	1461.35046	-90.86062	216.23497	1278.98193	-925.19257	347.93643	1301.41418	311.55811	385.06335	153.82883	346.57825	29.76941	-3.67944	-780.04773	468.35645	1.18690	-1045.21069	119.76714	87.45300
135	1.117	936.37042	35.04517	1458.86340	-93.53066	215.64836	1277.23914	-925.89661	348.84149	1298.94421	343.65311	385.59131	152.43401	322.94434	31.47619	-3.99623	-803.81390	469.97156	1.11296	-1006.03723	120.42827	93.16674
136	1.125	938.25061	36.24299	1456.78345	-96.10401	214.81870	1275.70569	-926.67120	349.90454	1296.28943	376.13766	386.08844	151.16547	299.43945	33.13315	-4.21493	-827.44714	471.56570	1.16894	-967.88342	121.93988	100.58464
137	1.133	940.00714	37.48818	1455.19202	-98.36830	213.96625	1274.55859	-927.51459	351.15619	1293.61108	409.35983	386.24673	149.22650	275.91763	34.74748	-4.26818	-851.01001	473.14972	1.21570	-930.37744	124.37123	108.51193
138	1.142	941.62250	38.75989	1454.14404	-100.24347	213.23431	1273.99890	-928.41925	352.55908	1291.09924	443.48926	385.78622	146.07567	252.22653	36.33224	-4.18375	-874.57031	474.71500	1.19211	-893.04822	127.61203	116.07561
139	1.150	943.08936	40.04391	1453.66833	-101.72250	212.66020	1274.13208	-929.34937	353.97409	1288.89648	478.32828	384.50623	141.63876	228.32877	37.89128	-4.08127	-898.16748	476.36493	1.21674	-855.77161	131.32266	122.92751
140	1.158	944.40936	41.32789	1453.77075	-102.78801	212.21695	1274.94702	-930.23187	355.22101	1287.10437	513.36737	382.23538	136.13879	204.29305	39.41584	-4.04122	-921.80658	478.36160	1.51587	-818.67206	135.18736	128.90944
141	1.167	945.59308	42.60049	1454.43652	-103.38302	211.86249	1276.38025	-930.96863	356.18610	1285.85205	548.02631	378.81055	129.73683	180.17659	40.92397	-4.01452	-945.50262	480.86346	2.20189	-781.70642	139.07680	133.82704
142	1.175	946.66437	43.86050	1455.63049	-103.44222	211.56042	1278.37805	-931.46368	356.85434	1285.30090	581.96222	374.12952	122.35974	155.97238	42.48090	-3.92399	-969.34137	483.58423	3.07810	-744.63428	142.93398	137.53746
143	1.183	947.66217	45.11876	1457.29541	-102.93730	211.28452	1280.91248	-931.64746	357.27316	1285.57617	615.21936	368.23953	113.93410	131.66611	44.14288	-3.78522	-993.42810	485.97214	3.75652	-707.45361	146.65784	140.03914
144	1.192	948.62921	46.38562	1459.35706	-101.89778	211.02130	1283.96204	-931.48962	357.50900	1286.72290	648.03424	361.41641	104.83876	107.25834	45.89100	-3.65866	-1017.78577	487.74255	4.00632	-670.75415	150.20682	141.32664
145	1.200	949.59973	47.66461	1461.73340	-100.40556	210.77629	1287.48462	-930.99390	357.61566	1288.70984	680.37689	354.11414	96.11744	82.71947	47.65539	-3.55017	-1042.37988	489.03030	3.90142	-635.63019	153.74725	141.15579
146	1.208	950.59961	48.95794	1464.34521	-98.57054	210.58380	1291.39099	-930.18463	357.62231	1291.45007	711.43207	346.83661	89.07002	57.97844	49.38050	-3.40774	-1067.18140	490.18341	3.68698	-603.27625	157.55542	139.02162
147	1.217	951.65057	50.26219	1467.12134	-96.49811	210.49556	1295.52502	-929.09796	357.53995	1294.81628	739.39392	340.02151	84.22865	32.96730	51.04813	-3.19287	-1092.17078	491.52686	3.57391	-574.59033	161.72162	134.42422
148	1.225	952.76318	51.55765	1469.99805	-94.26979	210.53952	1299.66431	-927.78040	357.37805	1298.65491	762.00659	333.88419	80.58621	7.72722	52.65494	-2.93797	-1117.32361	493.19543	3.61654	-549.98151	165.99927	127.21711
149	1.233	953.92480	52.81833	1472.91406	-91.94501	210.69136	1303.55774	-926.28210	357.15881	1302.80200	777.58557	328.28732	76.16590	-17.42165	54.14910	-2.70477	-1142.51318	495.20093	3.80194	-529.36853	169.92148	117.75475
150	1.242	955.09204	54.03282	1475.80652	-89.56992	210.88528	1306.98438	-924.63800	356.91708	1307.09009	785.64209	322.82474	69.46907	-41.75432	55.39522	-2.40729	-1167.31165	497.62167	4.27227	-512.40216	173.05496	106.68723
151	1.250	956.18835	55.20212	1478.61145	-87.17920	211.03751	1309.79871	-922.85107	356.69812	1311.35596	786.72021	317.16574	60.26162	-64.24519	56.19059	-1.60147	-1190.91089	500.55368	5.40023	-498.92111	175.23865	94.55183
152	1.258	957.10986	56.32318	1481.26807	-84.79276	211.06577	1311.93811	-920.90338	356.56281	1315.45093	781.80536	311.29614	49.27291	-83.95757	56.14967	0.61692	-1212.34033	503.89175	7.54023	-489.30365	176.57135	81.54202
153	1.267	957.74762	57.39007	1483.72156	-82.41335	210.91309	1313.38794	-918.78558	356.57074	1319.23474	771.78638	305.33701	37.52489	-100.30266	54.41682	5.73836	-1230.81873	507.37750	10.66446	-484.32761	177.19119	67.64072
154	1.275	958.01978	58.40333	1485.92493	-80.02588	210.57010	1314.13525	-916.52100	356.73334	1322.55298	757.31726	299.40546	25.87644	-112.46992	49.60974	15.92640	-1245.91077	510.95142	14.47845	-484.65521	177.19495	52.92389
155	1.283	957.89795	59.36479	1487.84143	-77.60602	210.06996	1314.15930	-914.17657	356.97949	1325.24438	739.05524	293.96429	15.04802	-118.51878	40.41504	33.04839	-1257.40369	514.95435	19.19685	-490.39749	176.74565	37.80513
156	1.292	957.41711	60.26846	1489.44629	-75.14313	209.45262	1313.46069	-911.85840	357.16272	1327.18311	717.84546	290.00055	5.95196	-116.04027	26.63718	56.39635	-1264.92969	519.91467	26.15223	-501.03992	176.17201	23.21857
157	1.300	956.66852	61.10178	1490.73071	-72.65994	208.74457	1312.08472	-909.68890	357.12323	1328.31848	694.68097	288.30780	-0.48296	-104.36632	9.77575	81.68153	-1267.50659	526.01398	37.00763	-515.70978	175.93875	10.69879
158	1.308	955.78387	61.85197	1491.70105	-70.21252	207.97462	1310.12305	-907.77417	356.77573	1328.69971	670.49811	288.67072	-4.06059	-85.46135	-7.69046	103.50653	-1263.65381	532.56689	51.49658	-533.62042	176.45547	1.87874
159	1.317	954.91113	62.51014	1492.37561	-67.87969	207.18372	1307.70142	-906.17340	356.12439	1328.45313	645.91602	290.14880	-5.50224	-62.32204	-23.85212	119.04294	-1252.19385	538.16779	66.18752	-554.32697	177.83405	-2.69582
160	1.325	954.18060	63.07013	1492.78320	-65.76282	206.41183	1304.96240	-904.88501	355.18481	1327.70471	621.24744	291.96445	-5.83244	-37.02592	-38.26496	129.08197	-1232.84570	541.67023	76.73972	-577.36932	179.84666	-4.09959
161	1.333	953.67249	63.52322	1492.96033	-63.99676	205.68277	1302.04590	-903.86835	353.93518	1326.52051	596.67358	293.81815	-5.85390	-10.31590	-51.42663	136.05917	-1206.17737	543.00653	81.47379	-601.79333	182.15164	-4.05228
162	1.342	953.40271	63.85447	1492.94690	-62.74836	204.99741	1299.07007	-903.09802	352.35965	1324.90820	572.25977	295.68411	-5.99609	17.70706	-63.66611	141.66881	-1173.30811	542.94312	81.97823	-626.47314	184.50720	-3.74829
163	1.350	953.33075	64.04620	1492.78772	-62.18443	204.34122	1296.12268	-902.60101	350.51270	1322.85217	548.00208	297.64252	-6.33791	46.96095	-74.68473	146.10579	-1135.56616	542.10651	80.70938	-650.79156	186.78299	-3.65865
164	1.358	953.37885	64.08559	1492.53882	-62.42382	203.70357	1293.26758	-902.43707	348.52985	1320.34155	523.92664	299.74594	-6.78156	77.21015	-83.92515	148.74907	-1094.10303	540.29694	78.97351	-674.70447	188.90436	-3.87009
165	1.367	953.45532	63.96896	1492.26904	-63.50721	203.09320	1290.54797	-902.64941	346.58344	1317.37561	500.05505	301.90216	-7.24042	108.20449	-91.06002	149.07439	-1049.76025	536.73572	77.00574	-698.35565	190.87024	-4.31407
166	1.375	953.47571	63.69997	1492.05933	-65.39773	202.53798	1287.98560	-903.22473	344.82596	1313.97131	476.36871	303.96545	-7.67902	139.85437	-96.11669	147.08104	-1003.28223	530.91797	75.13969	-721.85309	192.74780	-4.81056
167	1.383	953.37354	63.28626	1492.00024	-67.98832	202.06538	1285.59045	-904.08112	343.35867	1310.18555	452.83032	305.90704	-8.08410	172.17514	-99.34406	143.23199	-955.61920	523.20905	74.53551	-745.28217	194.56471	-5.14693
168	1.392	953.10236	62.74021	1492.18799	-71.09840	201.67288	1283.37769	-905.09717	342.22125	1306.12524	429.39825	307.76981	-8.44979	205.11067	-101.11017	138.21053	-908.16333	514.72577	76.74555	-768.71240	196.28549	-5.24420
169	1.400	952.63416	62.08155	1492.71436	-74.48800	201.29788	1281.38208	-906.17853	341.39047	1301.94116	406.06354	309.52780	-8.77770	238.51497	-101.91390	132.73680	-862.56622	506.59912	82.48862	-792.14758	197.91420	-5.20114
170	1.408	951.95612	61.33457	1493.65540	-77.90959	200.81784	1279.66272	-907.30200	340.79001	1297.81055	382.84613	311.14230	-9.08502	272.26837	-102.29150	127.41589	-819.97546	499.18024	90.90716	-815.54218	199.50281	-5.16995
171	1.417	951.06464	60.51931	1495.06128	-81.16149	200.11935	1278.30017	-908.49176	340.31210	1293.90027	359.72412	312.70200	-9.37257	306.34406	-102.56545	122.56759	-780.49799	491.98950	100.15842	-838.86835	201.08858	-5.23572
172	1.425	949.96088	59.64575	1496.95227	-84.09869	199.18787	1277.39111	-909.77533	339.85001	1290.33032	336.63202	314.39276	-9.56853	340.74451	-102.73814	118.14897	-743.53772	484.42365	108.61961	-862.13452	202.70099	-5.38210
173	1.433	948.65570	58.71165	1499.31689	-86.60597	198.11804	1277.03955	-911.16223	339.33838	1287.18176	313.52710	316.34933	-9.57118	375.38861	-102.55341	113.80762	-708.42950	476.32819	115.50903	-885.38470	204.36792	-5.52007
174	1.442	947.17670	57.70406	1502.11548	-88.57930	197.04272	1277.33130	-912.63483	338.76898	1284.53418	290.37125	318.54584	-9.38465	410.12982	-101.60973	109.04895	-674.63544	467.95264	120.75786	-908.71472	206.09421	-5.54773
175	1.450	945.56708	56.60903	1505.29150	-89.94216	196.06500	1278.30054	-914.14813	338.14569	1282.48218	267.06750	320.79904	-9.15230	444.91290	-99.66363	103.48750	-641.66364	459.61960	124.64685	-932.24414	207.89078	-5.43465
176	1.458	943.88007	55.42132	1508.78064	-90.67387	195.24306	1279.92065	-915.63885	337.42932	1281.11609	243.49011	322.89063	-9.02311	479.87836	-96.88229	97.02478	-609.17896	451.54581	127.51382	-956.02228	209.79298	-5.27783
177	1.467	942.17432	54.14671	1512.51636	-90.81407	194.61409	1282.12866	-917.03223	336.55893	1280.49792	219.57245	324.69879	-9.01815	515.31067	-93.62228	89.89161	-577.23566	443.88840	129.56062	-979.98993	211.77615	-5.20934
178	1.475	940.50732	52.79876	1516.43359	-90.43349	194.21657	1284.85120	-918.24341	335.52417	1280.65515	195.35815	326.25012	-9.03502	551.46149	-90.10920	82.70425	-546.28131	436.80441	130.75865	-1004.08228	213.71387	-5.23987
179	1.483	938.92688	51.39248	1520.47070	-89.60210	194.07962	1288.01685	-919.18481	334.39520	1281.58179	170.96564	327.68964	-8.96484	588.25580	-86.48281	76.48202	-516.94849	430.42102	130.85960	-1028.31458	215.50778	-5.25620
180	1.492	937.46979	49.94390	1524.56677	-88.38904	194.19354	1291.55371	-919.78271	333.28876	1283.24500	146.48401	329.15869	-8.78567	624.90393	-82.95911	72.30016	-489.86719	424.84094	129.49362	-1052.72095	217.18146	-5.13278
181	1.500	936.16547	48.47381	1528.65723	-86.88078	194.50642	1295.37952	-919.99823	332.31018	1285.58875	121.92029	330.68222	-8.55655	659.73480	-79.78567	70.51934	-465.52417	420.18781	126.32701	-1077.29565	218.80264	-4.82570
182	1.508	935.03479	47.00581	1532.67444	-85.18408	194.95123	1299.39392	-919.83313	331.52103	1288.53442	97.23492	332.20752	-8.38737	690.65094	-76.95561	70.18493	-444.13586	416.56924	121.19785	-1102.05811	220.41031	-4.43718
183	1.517	934.08386	45.56075	1536.55371	-83.40772	195.46680	1303.47534	-919.31616	330.94812	1291.98169	72.39880	333.72318	-8.41672	716.02289	-74.01206	69.44564	-425.65088	414.01355	114.14728	-1127.08057	222.00223	-4.14909
184	1.525	933.29865	44.15359	1540.23633	-81.63136	196.00807	1307.49182	-918.48755	330.59583	1295.81018	47.50555	335.29510	-8.67832	735.23779	-70.31299	66.89388	-409.94763	412.50012	105.37009	-1152.31396	223.50409	-3.98308
185	1.533	932.64026	42.79358	1543.66797	-79.88200	196.55139	1311.31665	-917.39606	330.44202	1299.87585	22.89545	337.02783	-8.72557	748.48834	-65.46441	62.47965	-397.09094	412.06012	95.15225	-1177.33008	224.72153	-3.62442
186	1.542	932.04187	41.48201	1546.79358	-78.14034	197.08688	1314.82666	-916.09509	330.44107	1304.00647	-0.94672	339.08853	-7.15431	756.27118	-59.39504	57.05449	-387.44403	412.82892	83.79337	-1201.29614	225.34280	-2.49634
187	1.550	931.41571	40.20662	1549.55701	-76.36276	197.61923	1317.89172	-914.63373	330.53513	1308.00537	-23.49554	341.85712	-1.45298	759.10992	-52.11538	51.26820	-381.55920	414.94904	71.50349	-1223.33081	225.12158	-0.08337
188	1.558	930.67358	38.94550	1551.90344	-74.49712	198.17772	1320.37744	-913.05011	330.65457	1311.67163	-43.41064	346.02295	11.53194	757.44867	-43.60656	45.13061	-379.96167	418.35834	58.39323	-1242.97327	224.06186	3.69189
189	1.567	929.75427	37.68539	1553.78394	-72.49859	198.79712	1322.16553	-911.37354	330.71771	1314.83423	-57.26575	352.37604	34.22894	751.59216	-33.95659	38.39549	-383.02649	422.67786	44.71396	-1260.30774	222.30399	8.48604
190	1.575	928.64642	36.43512	1555.15942	-70.34684	199.47964	1323.17639	-909.62842	330.65521	1317.38513	-60.33228	361.29968	66.04460	741.80707	-23.47346	30.95251	-390.92017	427.35834	31.24852	-1275.61597	219.91922	14.06602
191	1.583	927.39185	35.21668	1556.00586	-68.05400	200.19167	1323.38513	-907.84052	330.45282	1319.28687	-50.19476	372.30591	102.08725	728.54834	-12.69252	22.92315	-403.44092	431.85962	19.42572	-1288.80042	216.84662	20.84320
192	1.592	926.07111	34.04507	1556.31616	-65.66187	200.89891	1322.81934	-906.04852	330.16876	1320.56165	-29.29065	384.14682	135.39462	712.51050	-2.40195	14.83395	-419.95758	435.62616	10.83852	-1298.89331	212.95078	29.73218
193	1.600	924.78296	32.91921	1556.09680	-63.23307	201.58627	1321.53943	-904.30798	329.89532	1321.28296	-2.96613	395.50778	161.14447	694.31543	6.39158	7.76429	-439.75507	438.23819	6.36358	-1304.01929	208.25645	41.02333
194	1.608	923.63062	31.82687	1555.35828	-60.83926	202.23853	1319.62097	-902.66675	329.69666	1321.54578	24.52570	405.54779	178.62158	674.14508	12.84752	2.83455	-462.39856	439.88348	5.45159	-1302.04004	203.09778	53.19473
195	1.617	922.71344	30.75437	1554.10962	-58.55248	202.81799	1317.15222	-901.13202	329.58609	1321.43420	51.76294	413.91852	189.82828	651.92255	16.88682	0.31079	-487.32275	441.34082	6.25504	-1291.55750	197.73828	63.43070
196	1.625	922.12054	29.69231	1552.35779	-56.44520	203.26556	1314.23657	-899.67426	329.55670	1321.01489	79.12067	420.59409	197.18666	627.93005	19.26911	-0.53058	-513.20032	443.23380	6.79140	-1272.54443	191.88416	69.71940
197	1.633	921.92273	28.63519	1550.11279	-54.59204	203.53079	1310.98962	-898.26727	329.62296	1320.33521	107.20740	425.74484	202.35101	602.96899	20.97121	-0.66210	-538.52673	445.52423	6.18829	-1246.15613	184.96722	72.05890
198	1.642	922.16693	27.58463	1547.39685	-53.06748	203.62360	1307.52917	-896.92828	329.82843	1319.42175	136.21265	429.61118	206.13342	577.88348	22.60608	-0.68942	-562.74963	447.77805	4.82062	-1213.94995	176.94363	71.63219
199	1.650	922.87158	26.55692	1544.25269	-51.94445	203.64163	1303.96863	-895.73010	330.21967	1318.28516	166.00000	432.39008	208.80602	553.11694	24.35699	-0.83296	-586.27246	449.69727	3.48290	-1177.16260	168.53973	69.58940
200	1.658	924.02319	25.58570	1540.74158	-51.29536	203.73100	1300.41638	-894.77136	330.80344	1316.91541	196.37347	434.16681	210.35950	528.68933	26.19715	-1.14428	-609.67188	451.32785	2.64094	-1136.60791	160.77954	66.82494
201	1.667	925.57697	24.71415	1536.93420	-51.19252	204.00543	1296.97424	-894.12158	331.49988	1315.27148	227.26923	434.89105	210.67758	504.47131	28.08549	-1.60327	-633.24457	452.88297	2.29259	-1093.21790	154.50079	64.32412
202	1.675	927.46869	23.97955	1532.90662	-51.70507	204.48184	1293.73608	-893.79028	332.14822	1313.30383	258.73206	434.47192	209.71445	480.39447	30.00743	-2.11195	-657.02728	454.51215	2.20068	-1048.56787	150.14708	63.34856
203	1.683	929.62952	23.40011	1528.73950	-52.88548	205.06146	1290.77991	-893.74048	332.59082	1311.00476	290.70493	432.97461	207.62659	456.44257	31.91787	-2.53308	-680.95374	456.24741	2.12240	-1004.64972	147.69437	65.14648
204	1.692	931.99414	22.96795	1524.52173	-54.74134	205.55835	1288.15002	-893.91650	332.74817	1308.42712	322.94019	430.68335	204.76578	432.60556	33.74939	-2.79710	-704.93323	458.05994	1.92744	-962.96838	146.82085	70.21337
205	1.700	934.50110	22.64913	1520.35376	-57.19392	205.77266	1285.84741	-894.26349	332.62543	1305.65820	355.15787	427.90509	201.56120	408.87708	35.47925	-2.97301	-728.87347	459.90228	1.63170	-923.91211	147.25995	77.87564
206	1.708	937.08899	22.39848	1516.34192	-60.04266	205.58632	1283.84900	-894.74835	332.28400	1302.78979	387.22556	424.76736	198.35382	385.25873	37.14968	-3.20724	-752.71307	461.71994	1.34379	-887.06860	148.87567	86.87094
207	1.717	939.68927	22.18301	1512.59009	-62.98597	205.02551	1282.16138	-895.37891	331.81287	1299.90637	419.16827	421.22873	195.24699	361.75439	38.81503	-3.56552	-776.43286	463.47177	1.15883	-851.92444	151.45959	96.20306
208	1.725	942.22516	21.99113	1509.19482	-65.71737	204.24438	1280.87268	-896.19806	331.29453	1297.08569	451.06076	417.16153	192.04936	338.33951	40.48041	-3.94930	-800.04315	465.15506	1.08575	-818.05566	154.72672	105.26635
209	1.733	944.62604	21.82716	1506.24048	-68.02649	203.44604	1280.13940	-897.24066	330.77533	1294.41028	482.89728	412.43192	188.35635	314.94666	42.12364	-4.19949	-823.57501	466.79965	1.06466	-784.88147	158.51099	113.52699
210	1.742	946.84662	21.70532	1503.78760	-69.82113	202.79648	1280.09473	-898.47803	330.27393	1291.98596	514.52063	406.97986	183.70438	291.50070	43.73045	-4.25177	-847.07391	468.42471	1.04414	-751.67737	162.75037	120.49165
211	1.750	948.87433	21.64353	1501.86792	-71.07450	202.36946	1280.76196	-899.79413	329.81448	1289.95215	545.73596	400.75607	177.65303	267.95154	45.29214	-4.16631	-870.59180	470.01263	1.03561	-717.97656	167.27618	125.93574
212	1.758	950.72699	21.65892	1500.48621	-71.76558	202.13168	1282.05750	-901.01483	329.43866	1288.46912	576.55353	393.60229	169.78531	244.26831	46.84278	-4.04829	-894.16943	471.55688	1.09682	-683.78284	171.72815	130.00369
213	1.767	952.44409	21.76703	1499.62158	-71.86078	201.97804	1283.86377	-901.96442	329.18134	1287.68384	607.29529	385.30679	159.79102	220.42624	48.44150	-3.94348	-917.82373	473.11157	1.26322	-649.35559	175.66199	133.06631
214	1.775	954.07098	21.98321	1499.22961	-71.33274	201.80283	1286.08875	-902.51184	329.04181	1287.69458	638.42505	375.80725	147.72369	196.41454	50.08702	-3.81147	-941.57220	474.76044	1.50027	-614.95447	178.74649	135.47990
215	1.783	955.64716	22.32253	1499.24780	-70.18929	201.55109	1288.67542	-902.59839	328.98752	1288.53638	670.16486	365.34167	134.27193	172.24796	51.74198	-3.62029	-965.46674	476.53839	1.72886	-580.87976	180.92131	137.40742
216	1.792	957.20404	22.78910	1499.60486	-68.49456	201.21912	1291.58447	-902.24750	328.97662	1290.19348	702.08337	354.32153	120.73595	147.96060	53.41283	-3.41464	-989.57349	478.37994	1.89256	-547.77570	182.38211	138.68982
217	1.800	958.76746	23.36532	1500.23242	-66.36865	200.83237	1294.77759	-901.54645	328.96356	1292.62280	732.87964	343.12756	108.53260	123.58089	55.13489	-3.24939	-1013.93384	480.17426	1.99121	-516.86017	183.43826	138.72205
218	1.808	960.35437	24.01992	1501.07288	-63.96091	200.42944	1298.20007	-900.60199	328.89240	1295.75183	760.51917	332.21207	98.41693	99.07717	56.91283	-3.11129	-1038.55640	481.88824	2.05004	-489.67542	184.36386	136.53601
219	1.817	961.96661	24.71987	1502.07544	-61.41856	200.04669	1301.76050	-899.50220	328.70084	1299.46082	782.83942	322.09332	89.94948	74.33054	58.71571	-2.97020	-1063.41272	483.62653	2.09872	-467.35675	185.22151	131.28029
220	1.825	963.58337	25.43166	1503.18884	-58.86803	199.69817	1305.32202	-898.30518	328.34296	1303.57642	798.43420	312.92133	81.77544	49.28542	60.47164	-2.85508	-1088.36072	485.62042	2.22834	-450.03967	185.73386	122.77718
221	1.833	965.15790	26.12468	1504.35913	-56.40104	199.36473	1308.71204	-897.03204	327.82071	1307.88965	807.10822	304.21378	72.59780	24.26656	62.02976	-2.76463	-1112.97400	488.15790	2.68061	-437.03058	185.40851	111.61699
222	1.842	966.62158	26.78168	1505.52930	-54.06303	198.99672	1311.74561	-895.65985	327.19836	1312.17859	809.43567	295.17737	61.88246	0.17352	63.17814	-2.44360	-1136.44727	491.38898	3.85253	-427.57251	183.81409	98.74349
223	1.850	967.89154	27.40397	1506.63611	-51.85575	198.52199	1314.25269	-894.14252	326.58826	1316.22546	805.93884	285.36060	49.78721	-21.76067	63.62856	-1.18972	-1157.82104	495.12732	6.08803	-421.50220	180.72858	84.93890
224	1.858	968.87665	28.00025	1507.62000	-49.75401	197.86998	1316.09351	-892.46063	326.11353	1319.83533	796.79303	275.10330	36.88750	-40.57082	62.83788	2.26205	-1176.39575	498.98145	9.38876	-419.34067	176.18639	70.56046
225	1.867	969.48895	28.57099	1508.43323	-47.72366	197.00417	1317.16296	-890.65460	325.85022	1322.86951	782.21832	265.37311	24.11339	-55.66292	59.76103	9.90737	-1191.91138	502.74149	13.47862	-421.82977	170.51845	55.66476
226	1.875	969.66699	29.11004	1509.03943	-45.73475	195.92923	1317.39966	-888.81439	325.78268	1325.26819	762.98859	257.22958	12.65079	-65.79094	52.84046	24.18660	-1204.36353	506.53632	18.36556	-429.30658	164.29297	40.41916
227	1.883	969.40295	29.61467	1509.41211	-43.77467	194.68018	1316.80066	-887.04437	325.81821	1327.02563	740.56024	251.48048	3.67459	-68.46310	40.67801	46.14752	-1213.53857	510.69489	24.95322	-441.38760	158.19684	25.52450
228	1.892	968.75690	30.08748	1509.54028	-41.85983	193.31210	1315.42859	-885.43079	325.84381	1328.13806	716.60986	248.52699	-2.10581	-61.61519	23.24166	73.18530	-1218.48669	515.41510	34.71147	-457.08948	153.02399	12.39538
229	1.900	967.84949	30.53534	1509.42969	-40.03744	191.89034	1313.40063	-884.02106	325.77505	1328.59399	692.23248	248.09021	-4.95631	-45.80902	2.37508	99.62959	-1217.59827	520.29712	47.82479	-475.27011	149.61069	2.73897
230	1.908	966.83527	30.96925	1509.09949	-38.37916	190.48083	1310.86365	-882.81573	325.57220	1328.40662	667.67065	249.19800	-5.97508	-23.96291	-19.26696	120.41973	-1209.41992	524.32336	61.66484	-495.24500	148.41916	-2.59221
231	1.917	965.86261	31.39836	1508.57861	-36.97768	189.13275	1307.96997	-881.78674	325.21106	1327.64258	642.86731	250.84451	-6.24744	0.89146	-39.84382	134.03075	-1193.39221	526.60461	72.25376	-516.96716	149.13423	-4.37968
232	1.925	965.03424	31.81569	1507.90625	-35.94414	187.86212	1304.86279	-880.91333	324.64383	1326.40869	617.95013	252.56909	-6.36943	27.16551	-58.83039	142.02039	-1169.97449	527.09955	77.52996	-540.33875	150.94110	-4.35410
233	1.933	964.38501	32.18785	1507.13098	-35.39194	186.66312	1301.67322	-880.20575	323.82196	1324.78845	593.17444	254.32710	-6.59515	54.57114	-76.27415	146.61443	-1140.33044	526.44421	78.47148	-564.66986	153.15843	-3.93800
234	1.942	963.88452	32.45839	1506.31152	-35.41298	185.52783	1298.51782	-879.71692	322.74979	1322.79980	568.72607	256.18097	-6.98721	83.23671	-92.05160	149.07681	-1105.88501	525.07837	77.21997	-589.10828	155.42935	-3.78494
235	1.950	963.45294	32.56531	1505.52173	-36.06809	184.44429	1295.48010	-879.53943	321.49823	1320.43176	544.62177	258.14621	-7.47051	113.13808	-105.83534	149.71092	-1067.89575	522.62708	75.05190	-613.20880	157.56853	-4.02222
236	1.958	962.98108	32.47202	1504.85596	-37.39321	183.39493	1292.59705	-879.76294	320.19446	1317.69263	520.76361	260.12320	-7.92938	144.06581	-117.38541	148.52031	-1027.27124	518.21533	72.25978	-636.95270	159.50241	-4.52881
237	1.967	962.35339	32.18443	1504.42639	-39.40188	182.38351	1289.87158	-880.41772	318.99506	1314.62256	497.10138	262.00989	-8.30093	175.80478	-126.67394	145.63837	-984.71796	511.35846	69.26669	-660.48669	161.25211	-5.07317
238	1.975	961.46924	31.73393	1504.34741	-42.07256	181.46228	1287.29773	-881.45862	318.02667	1311.29785	473.64676	263.80463	-8.62083	208.19736	-133.87061	141.41634	-941.01996	502.46802	67.30601	-683.91663	162.87115	-5.43532
239	1.983	960.25739	31.15012	1504.72412	-45.32783	180.71083	1284.88037	-882.79742	317.33270	1307.82239	450.35809	265.51157	-8.97401	241.07251	-139.36215	136.35806	-897.34802	492.63812	67.92165	-707.26526	164.42834	-5.52805
240	1.992	958.68073	30.44867	1505.64673	-49.02250	180.15808	1282.63818	-884.34888	316.86865	1304.30676	427.14279	267.10297	-9.38914	274.23102	-143.68073	131.01743	-855.22656	483.04984	71.88893	-730.52716	166.01776	-5.44489
241	2.000	956.72968	29.64071	1507.18726	-52.95786	179.71355	1280.60364	-886.04993	316.53424	1300.85107	403.95575	268.63531	-9.82114	307.53696	-147.25473	125.87263	-815.84839	474.30081	78.65440	-753.72614	167.72562	-5.39561
242	2.008	954.40985	28.74973	1509.39539	-56.92299	179.19186	1278.83521	-887.85449	316.21490	1297.53577	380.83304	270.26254	-10.19824	340.93774	-150.25250	121.20146	-779.46631	466.15289	86.77134	-776.92444	169.57550	-5.53963
243	2.017	951.73480	27.80754	1512.29187	-60.73669	178.42700	1277.43762	-889.73077	315.82013	1294.42004	357.84344	272.10242	-10.43930	374.36127	-152.63931	117.00242	-745.60187	458.01825	94.79178	-800.14807	171.49573	-5.84636
244	2.025	948.72375	26.83163	1515.86426	-64.25950	177.37982	1276.55908	-891.66211	315.31256	1291.56128	335.00867	274.15622	-10.49543	407.66443	-154.25214	112.98409	-713.63287	449.60217	101.81886	-823.34937	173.33409	-6.11436
245	2.033	945.40497	25.81958	1520.06616	-67.37978	176.14792	1276.34460	-893.63312	314.71637	1289.04797	312.23944	276.32364	-10.40934	440.72699	-154.88223	108.67056	-683.04028	441.03497	107.55793	-846.50537	174.96916	-6.13696
246	2.042	941.82001	24.76441	1524.82410	-70.00709	174.88457	1276.86780	-895.60950	314.09317	1287.01550	289.33517	278.45068	-10.28069	473.60016	-154.45239	103.64965	-653.31580	432.59595	112.11550	-869.69373	176.48410	-5.90797
247	2.050	938.02496	23.66196	1530.04712	-72.09004	173.71626	1278.09570	-897.53522	313.49463	1285.62012	266.07779	280.38043	-10.17503	506.56543	-153.07352	97.80800	-623.93085	424.46680	115.70754	-893.03491	178.14069	-5.65535
248	2.058	934.08807	22.50697	1535.63818	-73.63277	172.72296	1279.92151	-899.34631	312.93671	1284.99255	242.38779	282.03275	-10.10337	540.03485	-150.91455	91.42676	-594.52832	416.69727	118.42587	-916.60962	180.06174	-5.58615
249	2.067	930.08441	21.29334	1541.50098	-74.68324	171.95277	1282.22644	-900.98181	312.42059	1285.20154	218.38123	283.50140	-10.04293	574.25537	-148.13736	85.22776	-565.15991	409.30698	120.19268	-940.43439	182.06686	-5.66081
250	2.075	926.09045	20.01587	1547.54175	-75.30296	171.42804	1284.92017	-902.38721	311.96957	1286.24121	194.23364	284.97900	-9.94292	608.83801	-144.93884	80.24236	-536.37823	402.39886	120.84708	-964.47736	183.94055	-5.71556
251	2.083	922.17932	18.66738	1553.67041	-75.54530	171.14551	1287.94617	-903.52045	311.63312	1288.04163	170.02521	286.54938	-9.75606	642.44928	-141.60400	77.22695	-509.09967	396.17279	120.23103	-988.66321	185.67294	-5.66409
252	2.092	918.41449	17.24044	1559.80176	-75.46005	171.07452	1291.27478	-904.36237	311.45050	1290.49438	145.73016	288.15463	-9.47456	673.08881	-138.44232	75.90046	-484.23489	390.80731	118.19546	-1012.90234	187.33455	-5.48915
253	2.100	914.84558	15.74022	1565.85876	-75.10835	171.15298	1294.88562	-904.91974	311.41174	1293.48059	121.28290	289.72110	-9.14934	698.93164	-135.53806	74.82665	-462.28412	386.34265	114.54463	-1037.20398	188.92676	-5.20422
254	2.108	911.50800	14.19618	1571.77246	-74.56068	171.29849	1298.74365	-905.21362	311.45801	1296.88733	96.63702	291.23663	-8.92357	719.13214	-132.59558	72.38901	-443.20715	382.69916	109.06706	-1061.72095	190.45236	-4.88942
255	2.117	908.41846	12.65330	1577.47827	-73.87798	171.43663	1302.78101	-905.26465	311.51343	1300.60986	71.83038	292.74432	-8.99990	733.92432	-129.14496	68.06213	-426.63574	379.80435	101.72566	-1086.61450	191.96918	-4.63622
256	2.125	905.56360	11.14876	1582.90808	-73.09566	171.52184	1306.89453	-905.09113	311.51273	1304.54602	47.04883	294.31152	-9.39283	744.05676	-124.88093	62.62132	-412.22717	377.68909	92.80703	-1111.83533	193.45555	-4.40240
257	2.133	902.89661	9.69985	1587.98328	-72.22485	171.53651	1310.95642	-904.71362	311.40936	1308.58862	22.58997	296.04153	-9.45009	750.19434	-119.71249	57.13390	-399.97717	376.48669	82.81892	-1136.91528	194.64886	-3.93874
258	2.142	900.34985	8.30783	1592.61829	-71.26082	171.48460	1314.82141	-904.15906	311.17407	1312.61548	-1.31708	298.18164	-7.40175	752.70538	-113.53236	51.98568	-390.33344	376.38895	72.23261	-1160.98779	195.12753	-2.82146
259	2.150	897.85345	6.96748	1596.72705	-70.18423	171.39034	1318.32886	-903.46588	310.78333	1316.48535	-24.36133	301.29620	-0.38509	751.73413	-106.12066	46.91041	-384.01074	377.56210	61.28072	-1183.23572	194.68616	-0.62236
260	2.158	895.34839	5.67260	1600.23120	-68.96460	171.28711	1321.30774	-902.69037	310.20078	1320.05322	-44.88428	306.22388	14.76599	747.29364	-97.29224	41.58548	-381.67139	380.03033	49.95047	-1203.41797	193.61711	2.77737
261	2.167	892.79974	4.40895	1603.06726	-67.57524	171.20018	1323.59619	-901.90363	309.38226	1323.19946	-58.64142	313.65771	39.80530	739.34698	-86.99296	35.82361	-383.69629	383.66968	38.32109	-1221.90356	192.51498	7.09015
262	2.175	890.21448	3.15107	1605.19470	-66.01064	171.14729	1325.07422	-901.17450	308.30774	1325.83606	-60.62115	323.70877	72.90049	727.96295	-75.34539	29.36919	-390.10181	388.29962	27.06920	-1239.21851	191.72960	12.04707
263	2.183	887.64624	1.88044	1606.59497	-64.29729	171.14764	1325.69104	-900.54614	307.00934	1327.89319	-49.31165	335.71121	108.24398	713.45764	-62.86131	22.05871	-400.59448	393.53625	17.43836	-1255.45801	191.00980	17.94281
264	2.192	885.18268	0.59724	1607.26770	-62.49551	171.21475	1325.46912	-900.01959	305.59085	1329.31824	-28.25952	348.38858	139.09816	696.39478	-50.60793	14.37620	-414.72540	398.52103	10.48630	-1269.66479	189.68436	25.62045
265	2.200	882.92737	-0.69381	1607.22217	-60.69090	171.33940	1324.48132	-899.55035	304.21939	1330.08911	-2.94434	360.46979	161.76965	677.38843	-40.00821	7.57232	-432.08966	402.23883	6.52780	-1279.64038	187.14494	35.61525
266	2.208	880.98242	-1.99448	1606.47144	-58.97701	171.47769	1322.81934	-899.06274	303.06540	1330.22241	23.08997	371.21695	176.66656	656.76886	-32.22561	2.87838	-452.47504	404.36041	5.25662	-1282.86743	183.25327	47.02069
267	2.217	879.43402	-3.30660	1605.03271	-57.43884	171.55972	1320.57520	-898.48853	302.22977	1329.78784	49.14453	380.40222	186.29378	634.54102	-27.43468	0.53270	-475.66492	405.57086	5.86486	-1277.84888	178.29655	57.50609
268	2.225	878.34583	-4.63046	1602.93176	-56.14804	171.52701	1317.84448	-897.81317	301.71823	1328.91602	75.86017	388.03705	192.94926	610.83044	-24.77121	-0.24845	-500.93073	406.91394	7.03622	-1264.56274	172.47675	64.92648
269	2.233	877.76355	-5.97132	1600.20703	-55.16315	171.36873	1314.73083	-897.08527	301.47839	1327.76318	103.69922	394.20013	197.88295	586.16211	-23.11841	-0.43320	-526.99146	408.92200	7.48498	-1244.03223	165.67268	68.71030
270	2.242	877.72467	-7.33073	1596.90771	-54.52453	171.13028	1311.33972	-896.38000	301.46121	1326.45142	132.54962	398.99078	201.53830	561.19714	-21.73494	-0.56383	-552.68518	411.42490	6.71360	-1217.62012	157.84064	69.51321
271	2.250	878.25647	-8.69065	1593.08496	-54.25745	170.90079	1307.76941	-895.77002	301.64374	1325.03894	162.05457	402.51743	203.95755	536.36700	-20.26521	-0.79646	-577.48730	413.95178	5.09669	-1186.38159	149.40895	68.13144
272	2.258	879.36133	-10.01642	1588.78955	-54.39492	170.78401	1304.11169	-895.32904	301.99545	1323.51355	191.96277	404.85712	205.05026	511.77539	-18.61140	-1.13462	-601.41815	416.13483	3.38404	-1150.89856	141.14488	65.19801
273	2.267	881.00574	-11.26968	1584.07996	-55.00063	170.85878	1300.45984	-895.13574	302.42639	1321.79736	222.21619	406.03506	204.78636	487.35956	-16.84689	-1.54460	-624.75403	417.87115	2.18959	-1111.74829	133.78876	61.56989
274	2.275	883.12421	-12.41424	1579.03052	-56.16561	171.14197	1296.91516	-895.26196	302.77777	1319.79590	252.82413	406.09390	203.32745	463.08179	-15.05246	-1.98873	-647.83160	419.29755	1.70416	-1070.02344	127.87348	58.53680
275	2.283	885.63239	-13.42131	1573.73083	-57.97807	171.55876	1293.57703	-895.75580	302.88489	1317.47217	283.72266	405.18707	201.03894	438.96423	-13.21771	-2.42643	-670.93188	420.65585	1.72041	-1027.37219	123.65443	57.56209
276	2.292	888.43994	-14.27671	1568.28247	-60.47953	171.94055	1290.52454	-896.62659	302.65637	1314.86633	314.77850	403.55814	198.36446	415.02966	-11.31981	-2.82014	-694.23041	422.13190	1.89392	-985.57574	121.04366	59.74008
277	2.300	891.45465	-14.98494	1562.79785	-63.61193	172.07825	1287.80115	-897.84015	302.09430	1312.05615	345.85803	401.42740	195.66885	391.26410	-9.41718	-3.16227	-717.78870	423.78040	1.97172	-945.91827	119.78834	65.22555
278	2.308	894.57483	-15.57517	1557.40173	-67.17580	171.81694	1285.42834	-899.33142	301.26563	1309.11658	376.87314	398.90051	193.12329	367.64233	-7.59840	-3.48716	-741.57703	425.56912	1.86318	-908.74579	119.81276	73.10789
279	2.317	897.67920	-16.10000	1552.23267	-70.85277	171.14011	1283.45154	-901.02942	300.27444	1306.10229	407.81775	395.89465	190.60559	344.14941	-5.87675	-3.82518	-765.52740	427.44659	1.60660	-873.65778	121.18066	82.04959
280	2.325	900.63287	-16.61043	1547.43567	-74.31058	170.18338	1281.97766	-902.88379	299.23428	1303.05884	438.74518	392.16479	187.72327	320.74976	-4.20619	-4.13168	-789.55969	429.36298	1.29466	-840.12689	123.73759	91.08763
281	2.333	903.31018	-17.12644	1543.14258	-77.32101	169.16243	1281.14343	-904.87201	298.22998	1300.05872	469.65176	387.50348	184.03268	297.36282	-2.56030	-4.31914	-813.57910	431.26581	1.01277	-807.76160	127.07260	99.77863
282	2.342	905.61572	-17.63416	1539.45337	-79.79950	168.26913	1281.02478	-906.97260	297.29800	1297.22864	500.35626	381.86557	179.20816	273.88593	-0.93713	-4.37462	-837.49420	433.08969	0.81552	-776.08447	130.77649	107.86394
283	2.350	907.49829	-18.10351	1536.42273	-81.75076	167.59573	1281.57727	-909.12170	296.44839	1294.74365	530.55798	375.24939	172.98459	250.25092	0.66336	-4.36946	-861.26453	434.75586	0.73114	-744.47748	134.53754	115.07066
284	2.358	908.95654	-18.50182	1534.06030	-83.18958	167.11552	1282.66589	-911.19653	295.70255	1292.80347	560.12189	367.53720	165.05513	226.45114	2.23602	-4.34969	-884.93866	436.21588	0.75753	-712.51758	138.09862	121.18011
285	2.367	910.03168	-18.79642	1532.33801	-84.10803	166.72485	1284.14636	-913.03986	295.09192	1291.60156	589.32446	358.52835	155.15002	202.50822	3.78508	-4.29135	-908.61432	437.54501	0.86190	-680.25415	141.22821	126.16294
286	2.375	910.79230	-18.96349	1531.20154	-84.49094	166.30891	1285.91943	-914.50690	294.61703	1291.28149	618.76520	348.19778	143.33585	178.44135	5.34273	-4.17261	-932.35681	438.94449	1.01992	-648.11938	143.70468	130.16437
287	2.383	911.32135	-19.00301	1530.58069	-84.34181	165.78735	1287.93408	-915.51312	294.22668	1291.90247	648.93042	336.88409	130.33408	154.26715	6.94596	-4.02987	-956.19098	440.56741	1.23108	-616.66455	145.37439	133.30698
288	2.392	911.70380	-18.93815	1530.39832	-83.69944	165.13127	1290.16528	-916.05847	293.84064	1293.44385	679.61719	325.10004	117.50282	129.99379	8.62119	-3.90967	-980.15210	442.38684	1.48326	-586.47644	146.28366	135.45613
289	2.400	912.01324	-18.80392	1530.57861	-82.64247	164.36139	1292.59607	-916.20776	293.38141	1295.83777	709.55078	313.26941	106.29694	105.61003	10.38961	-3.80368	-1004.31000	444.26016	1.73694	-558.33948	146.70793	136.10435
290	2.408	912.30334	-18.63512	1531.04980	-81.27727	163.52716	1295.21069	-916.04443	292.79208	1298.98901	736.52466	301.76187	97.38380	81.08081	12.23457	-3.66557	-1028.75305	446.06543	1.94444	-533.26538	146.93666	134.52412
291	2.417	912.60840	-18.45195	1531.74072	-79.71497	162.67606	1297.98560	-915.63416	292.04321	1302.76770	758.19373	290.90802	90.07133	56.32597	14.09808	-3.47472	-1053.54407	447.79861	2.08337	-512.09253	146.99382	130.15578
292	2.425	912.94830	-18.25735	1532.57568	-78.05809	161.84024	1300.87378	-915.01959	291.13345	1306.99963	773.14606	280.72684	82.81442	31.25443	15.93660	-3.27772	-1078.63977	449.61255	2.19951	-494.98849	146.55099	122.94348
293	2.433	913.32874	-18.05124	1533.47400	-76.39373	161.03616	1303.78979	-914.22986	290.08417	1311.47656	781.39667	270.75946	74.39595	5.95924	17.70766	-3.15640	-1103.76001	451.78696	2.45972	-481.43762	145.05672	113.37312
294	2.442	913.73462	-17.83819	1534.35461	-74.77780	160.24879	1306.60681	-913.28186	288.93884	1315.98071	783.86487	260.34473	64.44824	-19.05045	19.28602	-3.08412	-1128.27295	454.58838	3.20884	-470.79260	142.02257	102.19709
295	2.450	914.12299	-17.61764	1535.14124	-73.22643	159.41946	1309.17212	-912.17786	287.76770	1320.31201	781.40112	249.03625	53.11320	-42.81624	20.43455	-2.72680	-1151.29517	458.01358	4.89223	-462.85980	137.29242	90.05288
296	2.458	914.42676	-17.37521	1535.76563	-71.72514	158.47107	1311.33264	-910.91864	286.65704	1324.31104	774.22687	236.78795	40.76357	-64.22223	20.79193	-1.30218	-1172.06006	461.70200	7.74184	-458.03738	131.07170	77.25510
297	2.467	914.56769	-17.08688	1536.17407	-70.24129	157.34862	1312.95349	-909.52985	285.67950	1327.86536	762.13776	223.97086	28.07932	-82.46602	19.70107	2.53494	-1190.16443	465.25879	11.57747	-457.04309	123.75306	63.88135
298	2.475	914.47498	-16.73013	1536.32825	-68.73902	156.04037	1313.92615	-908.07874	284.87372	1330.88855	745.22864	211.41527	16.09317	-96.93565	15.95002	10.87024	-1205.42224	468.61835	16.12618	-460.51706	115.74673	50.03207
299	2.483	914.10486	-16.29647	1536.20313	-67.20203	154.58128	1314.17371	-906.66522	284.24829	1333.29614	724.39832	200.42445	6.06969	-106.13994	7.88671	26.07041	-1217.60449	472.03699	21.65343	-468.70929	107.45229	36.04933
300	2.492	913.45776	-15.80130	1535.78967	-65.64947	153.03442	1313.66455	-905.39783	283.78790	1335.00061	701.09790	192.43762	-0.91542	-107.47411	-5.68559	48.69497	-1226.21460	475.80273	29.24690	-481.35394	99.37287	22.64117
301	2.500	912.58667	-15.28440	1535.09998	-64.13269	151.45871	1312.43359	-904.37488	283.44965	1335.91931	676.69287	188.25713	-4.73395	-99.21886	-24.31123	75.41653	-1230.26428	479.88602	40.00191	-497.73328	92.28566	10.96001
302	2.508	911.59369	-14.79183	1534.16724	-62.72425	149.89688	1310.58325	-903.66827	283.16891	1335.98962	652.00592	187.48141	-6.35232	-82.47179	-45.75352	100.25611	-1228.41431	483.75903	53.26190	-516.92426	87.20702	2.34550
303	2.517	910.61359	-14.34839	1533.03552	-61.51300	148.37701	1308.25671	-903.30133	282.87073	1335.19629	627.28253	188.80669	-6.93443	-60.37039	-67.40683	118.60026	-1219.63049	486.60242	66.00846	-538.19495	84.85796	-2.53912
304	2.525	909.78265	-13.95154	1531.75000	-60.60267	146.90302	1305.60156	-903.24323	282.45877	1333.61316	602.52258	190.89767	-7.15018	-35.73259	-87.82912	129.75392	-1203.73511	487.86099	74.95441	-561.11530	85.05811	-4.35034
305	2.533	909.19952	-13.59692	1530.35620	-60.10715	145.45122	1302.74500	-903.43713	281.81467	1331.40796	577.74890	192.99295	-7.30145	-9.80318	-106.86026	135.90671	-1181.35767	487.65189	79.13976	-585.16772	86.86647	-4.51672
306	2.542	908.89276	-13.30523	1528.90723	-60.13803	143.98863	1299.78857	-903.83807	280.84052	1328.78149	553.03271	194.92624	-7.55112	17.27921	-124.60265	139.45638	-1153.54810	486.48080	79.94495	-609.60925	89.29418	-4.21931
307	2.550	908.81213	-13.11946	1527.46875	-60.78366	142.49689	1296.81470	-904.43591	279.49612	1325.89368	528.46429	196.83411	-7.93485	45.58849	-140.75339	141.46680	-1121.40002	484.52515	79.10002	-633.89203	91.75130	-4.05698
308	2.558	908.84454	-13.08169	1526.12537	-62.09123	140.98346	1293.88635	-905.25513	277.80368	1322.83923	504.13501	198.83156	-8.38277	75.01630	-154.82745	141.90625	-1085.75879	481.32950	77.39251	-657.88922	94.01464	-4.23535
309	2.567	908.84351	-13.21928	1524.98950	-64.06471	139.48401	1291.03784	-906.32910	275.85663	1319.66077	480.11923	200.85706	-8.79855	105.29366	-166.52219	140.50470	-1047.22998	476.20175	75.00690	-681.68463	96.05202	-4.70108
310	2.575	908.66364	-13.54692	1524.19861	-66.67664	138.06888	1288.27747	-907.66772	273.82159	1316.36902	456.42679	202.78497	-9.12645	136.14407	-175.79855	137.27196	-1006.42645	468.79517	72.40404	-705.36633	97.92003	-5.22781
311	2.583	908.19287	-14.06618	1523.89404	-69.87799	136.84045	1285.61206	-909.24030	271.88629	1312.95178	432.95361	204.58612	-9.40945	167.39650	-182.84375	132.60246	-964.18280	459.38434	70.62611	-728.97546	99.70498	-5.59241
312	2.592	907.36896	-14.75680	1524.19397	-73.58826	135.89105	1283.07166	-910.97858	270.17029	1309.38733	409.54584	206.31436	-9.76044	198.97733	-187.99997	127.15531	-921.72717	448.79626	70.88583	-752.52197	101.45875	-5.71701
313	2.600	906.17407	-15.57824	1525.17725	-77.66741	135.23033	1280.71558	-912.80981	268.68390	1305.68445	386.12439	207.99945	-10.22135	230.82025	-191.73981	121.65498	-880.56335	438.06207	73.89992	-776.02216	103.18123	-5.68680
314	2.608	904.61761	-16.48417	1526.88245	-81.90628	134.74168	1278.62073	-914.69733	267.37546	1301.92273	362.71274	209.62848	-10.68922	262.82074	-194.62103	116.69921	-841.88464	427.86783	79.46342	-799.49561	104.86184	-5.67372
315	2.617	902.72174	-17.43427	1529.31372	-86.06394	134.22372	1276.87305	-916.64124	266.20432	1298.24048	339.37381	211.23474	-10.99763	294.89493	-197.07648	112.56445	-806.09753	418.20581	86.56129	-822.94312	106.51317	-5.79465
316	2.625	900.51404	-18.39941	1532.44495	-89.92825	133.50844	1275.57251	-918.64941	265.17575	1294.78137	316.13797	212.94576	-11.04936	327.04248	-199.23431	109.08418	-772.93744	408.64850	93.91005	-846.36365	108.15298	-6.01323
317	2.633	898.02557	-19.35379	1536.21899	-93.35344	132.55710	1274.83093	-920.71503	264.32965	1291.66077	292.97028	214.87004	-10.88213	359.31775	-200.92944	105.74323	-741.89563	398.93448	100.48148	-869.76013	109.76207	-6.18053
318	2.642	895.29565	-20.26280	1540.55103	-96.25879	131.44464	1274.74255	-922.80499	263.69495	1288.96960	269.77402	216.91579	-10.64005	391.76306	-201.84854	101.94217	-712.46002	389.16962	105.72743	-893.16193	111.30692	-6.17369
319	2.650	892.37366	-21.09695	1545.34070	-98.61026	130.27942	1275.34399	-924.86078	263.24902	1286.78943	246.40973	218.82669	-10.47842	424.43744	-201.75894	97.25660	-684.08295	379.58023	109.55690	-916.68097	112.83804	-6.01750
320	2.658	889.31390	-21.85919	1550.48499	-100.40967	129.16031	1276.60388	-926.81616	262.91562	1285.19556	222.75830	220.45972	-10.43418	457.51703	-200.65448	91.59708	-656.16992	370.27682	112.16847	-940.43188	114.51131	-5.85687
321	2.667	886.17560	-22.57983	1555.88464	-101.69104	128.17859	1278.45105	-928.61334	262.59140	1284.25073	198.80054	221.92523	-10.41061	491.25488	-198.73996	85.30022	-628.25494	361.24194	113.82848	-964.38666	116.43424	-5.79390
322	2.675	883.02924	-23.28635	1561.44373	-102.51250	127.41574	1280.81018	-930.20142	262.18414	1283.99414	174.62903	223.41656	-10.33064	525.74780	-196.41281	79.17686	-600.20703	352.42801	114.71244	-988.40717	118.51099	-5.79855
323	2.683	879.95813	-23.99050	1567.07092	-102.93950	126.92213	1283.61768	-931.53430	261.65015	1284.42957	150.36029	224.99789	-10.20438	560.64429	-194.14395	74.33675	-572.32813	343.86481	114.85487	-1012.40796	120.51833	-5.78619
324	2.692	877.04712	-24.69826	1572.67932	-103.03008	126.69045	1286.81592	-932.58435	260.99777	1285.52478	126.01929	226.60678	-10.03193	594.91077	-192.12128	71.59509	-545.31476	335.72354	114.17773	-1036.47546	122.29598	-5.69792
325	2.700	874.36603	-25.41962	1578.18640	-102.83433	126.65347	1290.34570	-933.35291	260.25937	1287.22681	101.53802	228.18661	-9.78661	626.90796	-190.10510	70.79817	-520.03003	328.25830	112.54600	-1060.83228	123.83582	-5.50682
326	2.708	871.96399	-26.16261	1583.51392	-102.40319	126.72275	1294.14380	-933.85986	259.47321	1289.48230	76.84399	229.75146	-9.52875	654.97473	-187.78198	70.74770	-497.15820	321.65927	109.78024	-1085.63843	125.29381	-5.25038
327	2.717	869.87323	-26.91776	1588.58765	-101.79149	126.83167	1298.13843	-934.12714	258.67859	1292.24463	51.93060	231.36139	-9.43181	678.14142	-185.02649	69.90807	-476.99103	315.97821	105.65472	-1110.84644	126.86113	-5.01547
328	2.725	868.10754	-27.66091	1593.33435	-101.05212	126.94341	1302.23792	-934.17273	257.91214	1295.46350	26.92853	233.06992	-9.62804	696.31006	-181.74350	67.41582	-459.49359	311.20087	100.00832	-1136.26807	128.54541	-4.82471
329	2.733	866.65283	-28.37465	1597.67920	-100.22417	127.03973	1306.32300	-934.01611	257.21008	1299.06433	2.13983	234.88788	-9.98896	709.81464	-177.73987	63.54567	-444.58594	307.37988	92.90126	-1161.63745	130.14954	-4.58521
330	2.742	865.45978	-29.05636	1601.54749	-99.32208	127.11547	1310.25806	-933.68378	256.60553	1302.93433	-22.09528	236.82672	-9.86292	718.94464	-172.80234	59.13221	-432.40955	304.68848	84.57503	-1186.55078	131.36331	-4.07526
331	2.750	864.44849	-29.71004	1604.86902	-98.33434	127.17611	1313.90601	-933.20502	256.11099	1306.92114	-45.60815	239.04462	-7.74727	723.87140	-166.74112	54.62772	-423.36584	303.33554	75.19830	-1210.47229	131.86023	-2.90782
332	2.758	863.52362	-30.34330	1607.58191	-97.23193	127.23092	1317.13782	-932.60559	255.69670	1310.84265	-68.13513	242.03560	-1.15813	724.78479	-159.34427	49.86928	-417.95392	303.43283	64.68849	-1232.84241	131.53062	-0.65689
333	2.767	862.59680	-30.96845	1609.63379	-95.98106	127.28850	1319.83105	-931.90942	255.29309	1314.50818	-88.02783	246.68703	12.90038	721.89227	-150.40067	44.56241	-416.60095	304.92609	52.87283	-1253.27893	130.60399	2.82297
334	2.775	861.61096	-31.59888	1610.98535	-94.55670	127.36421	1321.87158	-931.14429	254.82919	1317.74573	-101.20410	253.91432	36.38322	715.32062	-139.84399	38.61398	-419.57813	307.58926	39.96241	-1271.77222	129.42001	7.26228
335	2.783	860.56097	-32.25143	1611.61511	-92.95572	127.48704	1323.17175	-930.34204	254.26938	1320.42310	-102.96765	263.86292	67.79723	705.16510	-127.89628	31.95013	-426.92627	311.06580	27.02176	-1288.57434	128.08173	12.36131
336	2.792	859.49530	-32.95258	1611.52002	-91.20304	127.69028	1323.69324	-929.52832	253.61136	1322.44250	-91.93262	275.39249	101.44148	691.65912	-115.18601	24.44287	-438.32788	314.87128	15.90904	-1303.79407	126.29951	18.38065
337	2.800	858.49664	-33.72506	1610.71216	-89.35107	127.99110	1323.45081	-928.70825	252.88127	1323.73181	-71.42773	286.69400	130.48213	675.25366	-102.82842	16.38527	-453.11353	318.33124	8.36204	-1316.90503	123.64697	26.16991
338	2.808	857.65930	-34.56399	1609.21313	-87.47492	128.37558	1322.49023	-927.86835	252.16370	1324.27661	-46.61633	296.54071	151.29657	656.48730	-92.25726	8.88105	-470.76202	320.86664	4.83106	-1326.40918	119.99446	36.30618
339	2.817	857.07343	-35.44080	1607.04907	-85.65759	128.79523	1320.86572	-926.99615	251.59090	1324.15930	-20.88629	304.71948	164.63094	635.70703	-84.63125	3.31987	-491.41534	322.58020	4.20546	-1330.15637	115.51929	48.01527
340	2.825	856.81335	-36.33024	1604.24731	-83.97563	129.16908	1318.63733	-926.09784	251.25565	1323.54993	5.01794	311.47998	173.32539	613.03894	-80.09975	0.29206	-515.10718	324.15100	4.66679	-1326.36084	110.38911	59.11629
341	2.833	856.93677	-37.22211	1600.83948	-82.50105	129.40680	1315.88147	-925.19958	251.17297	1322.64465	31.57690	317.01785	179.77415	588.78912	-77.73610	-0.77425	-540.57245	326.01462	4.80017	-1314.48853	104.61429	67.39742
342	2.842	857.48907	-38.11028	1596.87109	-81.30569	129.45621	1312.70081	-924.33575	251.33310	1321.59534	59.10901	321.40701	185.04315	563.64282	-76.34100	-0.91343	-565.95258	328.01984	4.14929	-1295.29553	98.05884	72.11385
343	2.850	858.50146	-38.97768	1592.40259	-80.45276	129.33838	1309.22107	-923.53638	251.73244	1320.47388	87.46509	324.69775	189.21782	538.32495	-75.13703	-0.88019	-590.38190	329.81073	3.04071	-1270.15247	90.58964	73.98402
344	2.858	859.98450	-39.78991	1587.50342	-79.98794	129.14078	1305.57642	-922.82623	252.33688	1319.26904	116.33392	326.96759	192.01486	513.25391	-73.80300	-1.00051	-614.10626	331.24222	2.01223	-1240.26855	82.38417	74.00395
345	2.867	861.92505	-40.49950	1582.24304	-79.94592	128.97711	1301.89624	-922.23218	253.04439	1317.89856	145.52155	328.32526	193.20882	488.50946	-72.29029	-1.31771	-637.63306	332.44931	1.35943	-1206.34204	74.01993	72.76974
346	2.875	864.28589	-41.06443	1576.68994	-80.36651	128.93884	1298.30286	-921.80090	253.70135	1316.26465	175.05292	328.86313	192.78604	464.00671	-70.67840	-1.75510	-661.26172	333.65445	1.06315	-1168.80640	66.25619	70.77252
347	2.883	867.00696	-41.47721	1570.91846	-81.30466	129.04968	1294.91101	-921.61353	254.15201	1314.32446	205.11493	328.60208	190.92950	439.70099	-69.03532	-2.23530	-685.07843	335.01688	0.95969	-1128.39722	59.79538	68.81783
348	2.892	870.00916	-41.77060	1565.01746	-82.82078	129.22824	1291.81641	-921.76196	254.28391	1312.09424	235.86938	327.58099	187.99950	415.61639	-67.35318	-2.72212	-709.05444	336.62949	0.89967	-1086.48889	55.05887	68.06959
349	2.900	873.20227	-41.98235	1559.09314	-84.94498	129.29309	1289.07874	-922.30072	254.05554	1309.61340	267.27707	326.00635	184.51022	391.74243	-65.60154	-3.19811	-733.12122	338.48804	0.79623	-1044.79907	52.04518	69.71456
350	2.908	876.49323	-42.12622	1553.26904	-87.62044	129.03839	1286.71936	-923.22473	253.48639	1306.93384	299.08087	324.20331	180.99409	368.02057	-63.81611	-3.62524	-757.21533	340.45892	0.61583	-1004.65063	50.51457	74.33301
351	2.917	879.78772	-42.20501	1547.68420	-90.66161	128.34601	1284.74683	-924.48816	252.62366	1304.12561	330.98212	322.40436	177.75746	344.40759	-62.08295	-3.96686	-781.28912	342.39346	0.38244	-966.46924	50.34421	81.43288
352	2.925	882.98877	-42.23037	1542.48572	-93.78450	127.25813	1283.19604	-926.03333	251.53329	1301.26697	362.87616	320.59644	174.71384	320.88654	-60.44361	-4.23043	-805.30408	344.23465	0.15851	-929.94867	51.55190	89.78073
353	2.933	886.00232	-42.21885	1537.80994	-96.71416	125.96112	1282.14807	-927.80548	250.30965	1298.42725	394.90646	318.52832	171.47044	297.41818	-58.87656	-4.42926	-829.21924	345.97586	-0.01899	-894.63733	54.00949	98.27660
354	2.942	888.74780	-42.18049	1533.75916	-99.28598	124.68942	1281.69580	-929.74921	249.06972	1295.67261	427.24774	315.85849	167.58418	273.91376	-57.34600	-4.54478	-852.99902	347.61856	-0.15629	-860.29517	57.36265	106.37062
355	2.950	891.17224	-42.11362	1530.38464	-101.45044	123.61236	1281.87476	-931.79016	247.93497	1293.10376	459.86490	312.33456	162.75731	250.27940	-55.82448	-4.56354	-876.64252	349.18021	-0.25698	-826.70325	61.23225	113.79825
356	2.958	893.26056	-42.00365	1527.68579	-103.19417	122.78040	1282.63708	-933.81555	247.00935	1290.88367	492.52747	307.84991	156.85188	226.48398	-54.28870	-4.50638	-900.19501	350.67151	-0.28457	-793.39569	65.35677	120.29128
357	2.967	895.03363	-41.82333	1525.62402	-104.47578	122.15131	1283.89221	-935.67371	246.35637	1289.22400	525.01257	302.42242	149.80826	202.56323	-52.71967	-4.41008	-923.74109	352.09180	-0.18223	-759.85028	69.55853	125.62341
358	2.975	896.53949	-41.53991	1524.14075	-105.22764	121.64531	1285.55737	-937.20215	245.98830	1288.33362	557.29694	296.26941	141.65529	178.55476	-51.10411	-4.30813	-947.37927	353.48221	0.05760	-725.89429	73.63814	129.77721
359	2.983	897.84454	-41.13313	1523.17151	-105.38992	121.18066	1287.57568	-938.27441	245.87257	1288.35681	589.63989	289.78818	132.61247	154.45116	-49.44231	-4.22032	-971.18030	354.93225	0.36170	-691.79236	77.34033	132.93182
360	2.992	899.02063	-40.60860	1522.65369	-104.94019	120.69133	1289.90869	-938.83820	245.94299	1289.34143	622.41541	283.24954	123.18118	130.22716	-47.75041	-4.14336	-995.16760	356.50009	0.63213	-658.02649	80.48561	135.24933
361	3.000	900.13049	-39.99241	1522.52466	-103.91219	120.14780	1292.52893	-938.92029	246.10988	1291.25220	655.62683	276.57758	114.16521	105.87405	-46.02906	-4.06146	-1019.33691	358.16858	0.82112	-625.17145	83.09869	136.68823
362	3.008	901.22229	-39.31462	1522.71509	-102.39632	119.57381	1295.41370	-938.60132	246.27408	1294.00562	688.35498	269.55743	106.43420	81.38380	-44.25751	-3.95389	-1043.70337	359.89749	0.94791	-593.98022	85.32881	136.97652
363	3.017	902.33179	-38.59684	1523.14722	-100.51732	119.03035	1298.53345	-937.98407	246.34149	1297.48633	718.59052	262.21332	100.33719	56.73407	-42.43279	-3.79008	-1068.31750	361.69705	1.06182	-565.37604	87.29059	135.66025
364	3.025	903.48077	-37.85172	1523.74207	-98.40783	118.56831	1301.83093	-937.17200	246.23218	1301.54150	743.78406	254.88507	95.20843	31.90262	-40.56365	-3.57128	-1093.21704	363.63651	1.19505	-540.20068	88.96584	132.20769
365	3.033	904.67511	-37.09286	1524.42615	-96.19395	118.19435	1305.20837	-936.25586	245.88919	1305.97876	761.98035	247.87416	89.67252	6.88460	-38.64816	-3.37300	-1118.33728	365.81622	1.35835	-518.93970	90.12282	126.25030
366	3.042	905.90546	-36.34216	1525.12915	-93.98154	117.87657	1308.53064	-935.29681	245.29318	1310.58557	772.72485	241.01314	82.59355	-18.23331	-36.74280	-3.26443	-1143.38013	368.39206	1.64907	-501.64954	90.33753	117.82289
367	3.050	907.14539	-35.62234	1525.77991	-91.84381	117.56622	1311.64551	-934.30713	244.48296	1315.15356	776.88562	233.66917	73.59126	-43.06969	-35.02470	-3.15737	-1167.70947	371.52072	2.39652	-488.09531	89.17043	107.36211
368	3.058	908.34656	-34.94398	1526.30786	-89.82397	117.21309	1314.40698	-933.24908	243.56149	1319.49500	775.60071	225.20889	62.82721	-66.79294	-33.71286	-2.71218	-1190.42896	375.12839	4.06518	-478.02032	86.32410	95.47432
369	3.067	909.43915	-34.30345	1526.64905	-87.94057	116.77832	1316.68579	-932.07404	242.65454	1323.45154	769.42896	215.42563	50.76941	-88.32356	-33.03802	-1.27575	-1210.66772	378.87735	6.86049	-471.47510	81.68987	82.66197
370	3.075	910.34082	-33.69051	1526.75098	-86.18492	116.24078	1318.37231	-930.77557	241.84808	1326.88477	758.32495	204.56477	38.11505	-106.80595	-33.50461	2.25436	-1227.84802	382.56787	10.56742	-468.95288	75.32913	69.19845
371	3.083	910.97021	-33.09366	1526.57715	-84.52779	115.58655	1319.37537	-929.40277	241.16670	1329.66492	742.23779	193.16330	25.60298	-121.62920	-36.22894	9.67490	-1241.75037	386.47333	15.07200	-471.11517	67.45226	55.21975
372	3.092	911.26648	-32.50528	1526.11084	-82.93782	114.79844	1319.62769	-928.03430	240.59721	1331.71082	721.80188	182.20349	13.99472	-131.52544	-42.80315	23.22836	-1252.36731	391.11505	21.12194	-478.35205	58.43750	40.95309
373	3.100	911.21497	-31.92873	1525.35632	-81.39687	113.87241	1319.10181	-926.74774	240.11176	1333.03235	698.46497	173.29370	4.34422	-134.09215	-54.41573	43.84350	-1259.43848	396.70761	30.22996	-490.53973	48.91960	26.96351
374	3.108	910.86591	-31.37930	1524.33545	-79.91350	112.84048	1317.82788	-925.59906	239.66513	1333.68359	673.82556	167.94226	-2.28729	-127.39391	-70.75837	68.93855	-1261.95630	402.78229	43.03330	-507.02332	39.93951	14.29597
375	3.117	910.33167	-30.87548	1523.08081	-78.53436	111.75610	1315.89539	-924.61719	239.18637	1333.70825	648.90100	166.35571	-5.79355	-112.03331	-89.84829	92.96291	-1258.44775	408.26361	57.50268	-526.76758	32.87714	4.33539
376	3.125	909.75934	-30.42625	1521.63110	-77.33963	110.66199	1313.43799	-923.80762	238.58505	1333.15112	624.02197	167.33585	-7.16678	-90.80284	-109.21716	111.08375	-1247.89392	412.04749	69.68668	-548.71240	28.85943	-1.87097
377	3.133	909.28674	-30.02549	1520.02747	-76.42438	109.58585	1310.60425	-923.15906	237.77000	1332.07117	599.17676	169.34665	-7.52438	-66.49066	-127.39577	122.21479	-1230.18628	413.74146	76.78289	-572.09686	28.00200	-4.49863
378	3.142	909.00580	-29.66106	1518.31372	-75.87856	108.54175	1307.53186	-922.65906	236.67090	1330.52515	574.34082	171.42609	-7.53653	-40.52356	-144.24634	128.50214	-1205.93677	413.88513	79.02074	-596.37878	29.35979	-4.91013
379	3.150	908.94641	-29.33020	1516.53613	-75.77507	107.51780	1304.33423	-922.31879	235.25630	1328.56055	549.56006	173.34322	-7.58185	-13.23338	-160.07388	132.61629	-1176.19092	413.32581	78.50575	-621.01550	31.71468	-4.58649
380	3.158	909.07629	-29.04731	1514.74854	-76.16882	106.47585	1301.10046	-922.18622	233.54802	1326.22791	524.89423	175.26730	-7.84279	15.33401	-174.76828	135.84294	-1142.05444	412.31598	76.95877	-645.54755	34.25462	-4.35150
381	3.167	909.31354	-28.84072	1513.02441	-77.09990	105.37422	1297.90540	-922.33484	231.62334	1323.58508	500.41974	177.33597	-8.29588	44.96822	-187.79379	138.06367	-1104.34570	410.27808	74.84334	-669.77747	36.62190	-4.44257
382	3.175	909.55048	-28.74233	1511.46240	-78.59566	104.20373	1294.81079	-922.83356	229.59470	1320.68152	476.19107	179.46515	-8.82693	75.34146	-198.63208	138.66229	-1063.67334	406.39648	72.14203	-693.75061	38.73795	-4.81570
383	3.183	909.67944	-28.77529	1510.17029	-80.67321	103.01503	1291.85962	-923.70660	227.58505	1317.54919	452.16599	181.46184	-9.34450	106.23813	-207.05811	137.26558	-1020.68982	400.33148	69.39896	-717.59387	40.67838	-5.30972
384	3.192	909.61084	-28.94611	1509.24841	-83.33445	101.90901	1289.07385	-924.90125	225.70888	1314.20703	428.27832	183.23326	-9.79691	137.60829	-213.14072	134.00226	-976.30188	392.50360	67.88940	-741.36578	42.52855	-5.73210
385	3.200	909.28107	-29.24429	1508.78601	-86.54388	100.97947	1286.47205	-926.30023	224.04358	1310.66882	404.53448	184.85431	-10.17477	169.43985	-217.17865	129.40956	-931.90930	383.90533	68.95202	-765.05267	44.28849	-5.94443
386	3.208	908.65649	-29.64527	1508.85852	-90.19618	100.23511	1284.08655	-927.78802	222.60667	1306.97046	380.96271	186.44182	-10.52290	201.64604	-219.68625	124.22907	-889.22760	375.58273	73.17349	-788.64313	45.93894	-5.95410
387	3.217	907.72931	-30.11417	1509.52161	-94.09908	99.57047	1281.96631	-929.30798	221.36087	1303.19910	357.55365	188.06895	-10.87599	234.06702	-221.26556	119.21083	-849.53870	368.03052	80.02541	-812.13934	47.53175	-5.91251
388	3.225	906.50476	-30.61427	1510.80933	-97.99812	98.83171	1280.16992	-930.85944	220.24409	1299.48193	334.28522	189.78400	-11.17487	266.55527	-222.31927	114.89153	-813.17169	360.97589	88.19752	-835.56348	49.13665	-5.96843
389	3.233	904.98553	-31.11930	1512.73840	-101.63828	97.92237	1278.76489	-932.46155	219.22417	1295.96008	311.12476	191.59756	-11.32416	299.05023	-222.89301	111.39062	-779.71606	353.82550	96.30809	-858.97369	50.76234	-6.13298
390	3.242	903.16779	-31.61975	1515.30566	-104.82129	96.85496	1277.83691	-934.12488	218.33925	1292.78223	288.00439	193.49446	-11.31648	331.58786	-222.81674	108.38337	-748.52588	346.26321	103.41454	-882.39612	52.38435	-6.29990
391	3.250	901.04980	-32.11581	1518.48621	-107.42776	95.72163	1277.48816	-935.83215	217.66190	1290.09827	264.82080	195.45120	-11.23362	364.26096	-221.95035	105.30277	-718.97400	338.38278	109.14073	-905.79913	53.98848	-6.35675
392	3.258	898.64545	-32.60896	1522.23438	-109.40693	94.62911	1277.80774	-937.53058	217.22025	1288.03589	241.45032	197.38414	-11.13939	397.16357	-220.27542	101.60891	-690.42993	330.44946	113.55731	-929.22156	55.58915	-6.26993
393	3.267	895.99176	-33.10396	1526.48767	-110.75789	93.66011	1278.82886	-939.14240	216.96335	1286.68469	217.81543	199.16982	-11.02499	430.37506	-217.81329	96.96290	-662.25732	322.67206	116.93235	-952.81915	57.25983	-6.12097
394	3.275	893.14447	-33.61144	1531.16870	-111.52045	92.87609	1280.51135	-940.59070	216.78459	1286.09949	193.94092	200.76114	-10.87590	464.03015	-214.52518	91.29732	-633.98413	315.15231	119.50703	-976.70825	59.09220	-6.05278
395	3.283	890.17023	-34.14091	1536.18555	-111.76796	92.33083	1282.76318	-941.82129	216.56987	1286.29883	169.90039	202.24245	-10.73549	498.37360	-210.39136	84.89531	-605.53064	307.97986	121.41266	-1000.85071	61.07659	-6.11403
396	3.292	887.14502	-34.69660	1541.43677	-111.58856	92.07022	1285.47949	-942.80499	216.24442	1287.26074	145.74091	203.73476	-10.65525	533.59308	-205.61124	78.51501	-577.33661	301.31528	122.64018	-1025.11169	63.08324	-6.19235
397	3.300	884.15021	-35.28548	1546.82227	-111.06346	92.10999	1288.57080	-943.52789	215.79532	1288.92847	121.45129	205.26456	-10.61120	569.41022	-200.57666	73.30251	-550.29211	295.34357	122.97726	-1049.37695	64.99310	-6.15428
398	3.308	881.26215	-35.92077	1552.25586	-110.26151	92.41155	1291.96973	-943.98584	215.25986	1291.22559	96.98248	206.79301	-10.50400	604.70532	-195.64038	70.23952	-525.42767	290.16550	121.99464	-1073.65271	66.79405	-5.98589
399	3.317	878.54199	-36.60944	1557.66455	-109.24860	92.89079	1295.62085	-944.18433	214.69019	1294.07288	72.29773	208.32755	-10.27332	637.60486	-191.01773	69.38071	-503.50171	285.78204	119.19154	-1098.12231	68.51727	-5.75867
400	3.325	876.03406	-37.33842	1562.97925	-108.09208	93.45552	1299.46277	-944.13550	214.12564	1297.39612	47.39911	209.92964	-10.02826	666.22961	-186.75900	69.55933	-484.74701	282.18771	114.26327	-1123.04028	70.16289	-5.54890
401	3.333	873.76746	-38.07696	1568.12854	-106.85349	94.04134	1303.41516	-943.85071	213.58759	1301.11780	22.36047	211.64685	-10.00858	689.56238	-182.61780	69.05499	-468.92010	279.42209	107.27367	-1148.43542	71.71015	-5.37895
402	3.342	871.75153	-38.79364	1573.03613	-105.58037	94.62734	1307.37683	-943.33600	213.08850	1305.14331	-2.62659	213.47990	-10.31653	707.58966	-178.08289	66.84087	-455.60461	277.54922	98.57487	-1173.89294	73.05871	-5.09459
403	3.350	869.96661	-39.46976	1577.61914	-104.30268	95.22342	1311.22998	-942.59442	212.64102	1309.34705	-27.24219	215.38565	-10.50909	720.72095	-172.69476	63.17292	-444.58337	276.65823	88.57751	-1198.65393	73.95634	-4.28363
404	3.358	868.36182	-40.10583	1581.78821	-103.02760	95.84132	1314.84351	-941.63904	212.24661	1313.56799	-51.09753	217.34961	-9.21918	729.24310	-166.25623	58.86506	-436.05090	276.85428	77.56747	-1221.92236	74.12796	-2.43088
405	3.367	866.86176	-40.72404	1585.45483	-101.73208	96.48452	1318.07361	-940.50745	211.87262	1317.61462	-73.68787	219.68622	-4.05740	733.25708	-158.72174	54.21252	-430.54639	278.16400	65.66446	-1243.16321	73.52882	0.74469
406	3.375	865.38397	-41.35702	1588.54150	-100.36604	97.16606	1320.76929	-939.26086	211.45949	1321.28479	-93.65259	223.33792	8.00151	732.88098	-150.03027	48.84383	-428.68207	280.41443	52.94948	-1262.23242	72.38747	5.13342
407	3.383	863.86591	-42.02734	1590.99084	-98.87328	97.92342	1322.79309	-937.97131	210.96048	1324.39282	-107.64728	229.58147	29.34457	728.31793	-140.16202	42.40204	-430.86768	283.29303	39.79394	-1279.28076	70.98674	10.45132
408	3.392	862.28528	-42.73919	1592.76636	-97.22057	98.79735	1324.05127	-936.71338	210.36656	1326.79639	-111.07813	239.03845	59.39565	719.80981	-129.32462	34.98031	-437.18396	286.59494	27.19997	-1294.57031	69.55347	16.57159
409	3.400	860.66412	-43.48550	1593.84692	-95.41812	99.78835	1324.51318	-935.55981	209.68825	1328.41064	-101.57947	250.87387	93.24211	707.74030	-118.04893	26.92803	-447.43542	290.17999	16.62683	-1308.10022	68.25775	23.76167
410	3.408	859.06226	-44.25385	1594.22510	-93.51848	100.84393	1324.20471	-934.56958	208.93547	1329.22412	-81.53668	263.28452	123.92284	692.75952	-107.19804	18.69445	-461.26538	293.59375	9.24184	-1318.95227	67.02568	32.59129
411	3.417	857.56287	-45.02962	1593.90552	-91.59439	101.89027	1323.18054	-933.76440	208.13976	1329.32043	-56.18213	274.81326	146.89931	675.59650	-97.87495	11.05680	-478.28247	296.13419	5.33748	-1325.15149	65.39830	43.19432
412	3.425	856.25702	-45.80878	1592.90466	-89.71851	102.86665	1321.49951	-933.11060	207.37161	1328.85962	-29.59796	284.97205	162.12131	656.60394	-91.02290	5.07078	-498.30145	297.53610	4.34221	-1324.61499	62.85503	54.45798
413	3.433	855.23413	-46.60494	1591.24695	-87.96233	103.72710	1319.21851	-932.53650	206.70705	1328.01770	-3.02411	293.90521	172.27965	635.62738	-86.82262	1.37976	-521.24548	298.37415	5.04614	-1316.26794	59.25974	64.35151
414	3.442	854.57617	-47.43298	1588.96350	-86.39835	104.42557	1316.40039	-931.97974	206.20097	1326.93994	23.95996	301.83487	179.96307	612.57538	-84.55771	-0.27868	-546.42017	299.55270	5.92247	-1300.32898	54.76441	71.26186
415	3.450	854.35406	-48.29200	1586.09326	-85.09565	104.92475	1313.12695	-931.42297	205.90311	1325.72449	51.81604	308.75366	186.30641	587.96661	-83.19582	-0.73567	-572.34399	301.45422	5.83992	-1277.86206	49.50083	74.76102
416	3.458	854.62408	-49.16454	1582.68469	-84.11834	105.23314	1309.50134	-930.88934	205.86496	1324.40112	80.52441	314.50330	191.31636	562.69794	-81.96831	-0.78511	-597.70563	303.74747	4.66087	-1250.05017	43.66063	75.23636
417	3.467	855.41846	-50.01962	1578.79578	-83.52519	105.42671	1305.64063	-930.40723	206.10628	1322.90759	109.82190	319.04510	194.69363	537.49805	-80.50914	-0.89664	-622.07764	305.89648	3.01514	-1217.68250	37.69234	73.38298
418	3.475	856.73688	-50.81489	1574.48755	-83.36866	105.62241	1301.67419	-929.99847	206.57565	1321.12976	139.51569	322.51663	196.28497	512.69604	-78.78617	-1.20599	-645.68921	307.63873	1.63602	-1181.28406	32.25696	70.13398
419	3.483	858.54865	-51.50477	1569.82349	-83.69907	105.92418	1297.74036	-929.71130	207.14836	1318.99402	169.61255	325.06696	196.16400	488.29034	-76.93424	-1.65274	-668.95111	309.05304	0.91067	-1141.60815	27.92030	66.68609
420	3.492	860.80548	-52.05244	1564.87354	-84.57310	106.37524	1293.97400	-929.63208	207.66989	1316.51514	200.23254	326.79709	194.63470	464.14490	-75.06176	-2.15072	-692.18402	310.37164	0.78440	-1099.87756	24.89867	64.36853
421	3.500	863.45410	-52.43584	1559.71472	-86.05072	106.92210	1290.49182	-929.84015	208.01624	1313.76526	231.41113	327.82855	192.19968	440.15796	-73.20179	-2.64230	-715.54474	311.78696	0.93880	-1057.63330	23.18299	64.36131
422	3.508	866.43695	-52.64664	1554.42859	-88.16378	107.39844	1287.37854	-930.35693	208.13116	1310.82349	262.97974	328.34418	189.43726	416.29736	-71.37981	-3.06813	-739.07056	313.37326	1.04872	-1016.30988	22.69164	67.32742
423	3.517	869.68567	-52.69389	1549.10254	-90.86139	107.56724	1284.67542	-931.14160	208.02510	1307.75610	294.63647	328.57513	186.81912	392.57153	-69.62780	-3.38735	-762.74866	315.11163	0.94458	-976.79315	23.28883	73.11794
424	3.525	873.11768	-52.60955	1543.83923	-93.96879	107.24366	1282.39111	-932.13727	207.74115	1304.62622	326.15811	328.67566	184.50171	369.00070	-67.93070	-3.63610	-786.56055	316.95218	0.64631	-939.28088	24.92397	80.83260
425	3.533	876.63556	-52.43900	1538.75574	-97.21133	106.42326	1280.54749	-933.32410	207.31429	1301.50513	357.56500	328.55966	182.23889	345.58420	-66.25691	-3.89618	-810.46753	318.84900	0.28861	-903.51978	27.63932	89.35564
426	3.542	880.13116	-52.22395	1533.96973	-100.31059	105.29594	1279.22192	-934.72308	206.76105	1298.47156	389.06390	327.97137	179.56314	322.28699	-64.62761	-4.17960	-834.39612	320.74359	-0.00579	-869.16302	31.34719	97.87955
427	3.550	883.49664	-51.99494	1529.58716	-103.08151	104.14090	1278.52795	-936.34900	206.09879	1295.60510	420.79895	326.70386	176.06142	299.03506	-63.07016	-4.40582	-858.27527	322.54959	-0.20373	-835.85803	35.81506	105.93333
428	3.558	886.64459	-51.76559	1525.69214	-105.45679	103.19724	1278.53821	-938.16992	205.36270	1292.99524	452.63443	324.64587	171.49023	275.71661	-61.56332	-4.50806	-882.04565	324.19824	-0.33958	-803.09229	40.82469	113.18795
429	3.567	889.52484	-51.52795	1522.33289	-107.43350	102.57977	1279.22986	-940.09961	204.60663	1290.75903	484.19965	321.72836	165.73419	252.22601	-60.07197	-4.49143	-905.66370	325.70413	-0.43445	-770.25964	46.15543	119.41315
430	3.575	892.12714	-51.25947	1519.51685	-108.99681	102.26488	1280.50696	-942.00836	203.89835	1289.04724	515.20013	317.89871	158.70787	228.52275	-58.55888	-4.39515	-929.15686	327.16440	-0.43995	-736.99835	51.47659	124.54636
431	3.583	894.47156	-50.93307	1517.22131	-110.08475	102.13747	1282.25793	-943.74707	203.30632	1288.02661	545.71606	313.06705	150.27766	204.64169	-56.98464	-4.25989	-952.62500	328.66342	-0.29529	-703.36609	56.37287	128.72604
432	3.592	896.59436	-50.51861	1515.41113	-110.61298	102.06178	1284.38977	-945.17950	202.86539	1287.84241	576.19946	307.19571	140.35269	180.65091	-55.34261	-4.12909	-976.16803	330.20425	-0.02923	-669.70856	60.50787	132.18454
433	3.600	898.53693	-49.98643	1514.04883	-110.52519	101.93922	1286.83313	-946.20874	202.55258	1288.57361	607.20715	300.50201	129.15424	156.59290	-53.64902	-4.05126	-999.85840	331.77341	0.26859	-636.50159	63.77003	135.05287
434	3.608	900.34070	-49.31876	1513.09460	-109.82829	101.73437	1289.53882	-946.79041	202.30614	1290.21436	639.05603	293.29803	117.40150	132.44812	-51.92321	-4.03891	-1023.77448	333.40485	0.55428	-604.39392	66.27142	137.20496
435	3.617	902.04376	-48.51214	1512.50378	-108.59418	101.46773	1292.47668	-946.93652	202.06261	1292.69568	671.39795	285.63821	106.23815	108.15933	-50.18478	-4.02712	-1047.99072	335.13550	0.83040	-574.33673	68.24481	138.15152
436	3.625	903.67804	-47.57224	1512.22632	-106.93875	101.18666	1295.62268	-946.70447	201.77512	1295.91907	702.84906	277.45584	96.83327	83.66594	-48.42353	-3.93164	-1072.52856	336.96777	1.07021	-547.49213	69.90985	137.08067
437	3.633	905.26776	-46.51831	1512.20703	-105.00081	100.93225	1298.93579	-946.17291	201.40874	1299.76123	731.09998	268.96606	89.63678	58.89571	-46.61626	-3.74444	-1097.36475	338.91357	1.23156	-524.78455	71.31920	133.20529
438	3.642	906.82367	-45.38725	1512.38904	-102.92583	100.72022	1302.33984	-945.42102	200.93213	1304.06006	753.68103	260.62372	83.87855	33.78638	-44.76990	-3.54635	-1122.43921	341.06448	1.35838	-506.41129	72.24914	126.23645
439	3.650	908.33521	-44.22744	1512.71582	-100.84442	100.54537	1305.72388	-944.51697	200.32661	1308.61755	769.01514	252.63301	78.06649	8.39394	-42.91451	-3.44167	-1147.52417	343.59833	1.64486	-491.87558	72.25033	116.54060
440	3.658	909.76770	-43.08869	1513.13013	-98.84963	100.39640	1308.95508	-943.50879	199.60870	1313.22766	776.95142	244.59801	71.03610	-16.88879	-41.14450	-3.42079	-1172.04272	346.64615	2.45412	-480.58414	70.85729	104.85406
441	3.667	911.06799	-42.00773	1513.57166	-96.98666	100.25612	1311.89294	-942.41852	198.84366	1317.70642	778.26672	235.74457	62.43137	-41.14796	-39.70765	-3.12356	-1195.10095	350.11502	4.23584	-472.40329	67.79539	91.86957
442	3.675	912.17157	-40.99425	1513.97546	-95.25719	100.08731	1314.39417	-941.25153	198.13451	1321.90173	773.69238	225.48209	52.46484	-63.19299	-39.03532	-1.59623	-1215.81958	353.72470	7.23272	-467.75269	63.04461	78.00181
443	3.683	913.00812	-40.03432	1514.27283	-93.63521	99.83062	1316.31628	-940.02271	197.58339	1325.68445	763.42603	213.75394	41.54015	-82.12495	-39.81608	2.84260	-1233.64355	357.34219	11.32434	-467.33691	56.76144	63.43690
444	3.692	913.51068	-39.10567	1514.39917	-92.08865	99.43175	1317.53381	-938.77728	197.24504	1328.94116	747.39923	201.03886	30.03693	-97.18196	-43.19193	12.62192	-1248.33569	361.27332	16.46749	-471.75177	49.20681	48.39682
445	3.700	913.63257	-38.18870	1514.30713	-90.59718	98.87911	1317.96289	-937.58661	197.10727	1331.57239	726.00629	188.36937	18.44347	-106.59923	-50.69262	30.17963	-1259.65430	366.05045	23.39289	-481.17487	40.79972	33.41543
446	3.708	913.36932	-37.27175	1513.97168	-89.16116	98.21264	1317.58044	-936.52325	197.10580	1333.49341	700.70892	177.48244	7.82200	-107.55196	-63.42604	55.69528	-1266.92273	371.81503	33.46299	-495.22400	32.26878	19.49939
447	3.717	912.77490	-36.35218	1513.38354	-87.79855	97.49719	1316.42981	-935.63245	197.15060	1334.64111	673.70844	170.30936	-0.30411	-98.39317	-80.95249	85.22224	-1268.93579	377.96301	47.01120	-512.98303	24.76424	8.05518
448	3.725	911.95801	-35.43298	1512.54321	-86.53807	96.79208	1314.60864	-934.91284	197.15292	1334.99023	646.77399	167.53856	-5.12509	-80.51817	-101.14236	112.35619	-1264.43677	383.47232	61.73978	-533.40356	19.58607	0.30249
449	3.733	911.05743	-34.51940	1511.45862	-85.42216	96.13516	1312.24377	-934.32037	197.03754	1334.58032	620.53345	167.98058	-7.21164	-57.32065	-121.50674	132.43697	-1252.74854	387.58621	73.80390	-555.86896	17.41871	-3.60887
450	3.742	910.21307	-33.61481	1510.14612	-84.51376	95.53055	1309.47046	-933.80249	196.72427	1333.53601	594.82983	169.82751	-7.71550	-31.71468	-140.64417	144.91423	-1234.01978	390.26404	80.87816	-580.03815	17.83226	-4.77719
451	3.750	909.53857	-32.71449	1508.62769	-83.89666	94.94125	1306.41589	-933.33728	196.11711	1332.03540	569.37421	172.04510	-7.56281	-4.93584	-158.31207	151.99539	-1209.07898	392.07141	83.54848	-605.24854	19.73196	-4.70964
452	3.758	909.09576	-31.80852	1506.92212	-83.66805	94.30356	1303.19202	-932.94525	195.13843	1330.23108	544.02380	174.33971	-7.38158	22.92740	-174.51425	155.90331	-1179.11401	393.50732	83.76022	-630.67792	22.17704	-4.46060
453	3.767	908.88416	-30.89989	1505.04395	-83.92016	93.55610	1299.89246	-932.67853	193.77628	1328.19922	518.77087	176.58952	-7.49522	51.98668	-188.93796	157.57344	-1145.20325	394.36313	82.77751	-655.88861	24.69135	-4.46027
454	3.775	908.85461	-30.02054	1503.01575	-84.71646	92.66123	1296.59277	-932.60370	192.11359	1325.94922	493.68243	178.74292	-7.91000	82.14960	-201.12109	157.07291	-1108.04102	393.83420	80.85188	-680.81580	27.10651	-4.74828
455	3.783	908.93134	-29.22633	1500.88245	-86.08221	91.61447	1293.35046	-932.77960	190.33035	1323.45520	468.80884	180.84476	-8.47728	113.20998	-210.81180	154.41527	-1068.17554	391.16409	78.18283	-705.50110	29.37020	-5.19354
456	3.792	909.02936	-28.57194	1498.71179	-88.01769	90.45181	1290.20776	-933.22888	188.65054	1320.69409	444.13403	182.92261	-9.05006	145.02866	-218.12286	149.94942	-1026.31860	386.15671	75.66026	-730.00720	31.45803	-5.61664
457	3.800	909.07214	-28.08285	1496.57947	-90.51571	89.25852	1287.20129	-933.92139	187.24657	1317.67957	419.62662	184.96640	-9.54327	177.55864	-223.51553	144.37364	-983.47650	379.33838	74.64568	-754.41119	33.35526	-5.87863
458	3.808	909.00867	-27.74590	1494.55103	-93.55397	88.15962	1284.37891	-934.79187	186.17633	1314.46570	395.28259	186.95076	-9.94711	210.70139	-227.61029	138.54912	-941.02832	371.72275	76.19907	-778.75732	35.09013	-5.95135
459	3.817	908.81854	-27.52592	1492.67285	-97.05528	87.26160	1281.80762	-935.77594	185.39380	1311.13062	371.12280	188.81668	-10.30637	244.19560	-230.84772	133.18869	-900.49493	364.23291	80.54453	-803.00684	36.76853	-5.93333
460	3.825	908.50165	-27.38804	1490.97327	-100.84494	86.56673	1279.56238	-936.83228	184.81076	1307.76819	347.16138	190.55298	-10.65581	277.73358	-233.34412	128.63022	-862.91980	357.17746	87.06778	-827.09906	38.50755	-5.96904
461	3.833	908.06360	-27.30087	1489.46411	-104.65407	85.95406	1277.70776	-937.95160	184.36166	1304.48511	323.35074	192.27208	-10.94370	311.16949	-235.05933	124.82598	-828.46509	350.22513	94.66218	-851.07202	40.32339	-6.11362
462	3.842	907.50824	-27.22810	1488.14221	-108.19244	85.27245	1276.29517	-939.15973	184.02730	1301.39148	299.59229	194.11662	-11.05392	344.53882	-235.91824	121.40141	-796.64423	342.90695	102.18327	-875.02277	42.14179	-6.30296
463	3.850	906.83569	-27.13750	1486.99414	-111.24419	84.45242	1275.38843	-940.50061	183.81770	1298.58960	275.81149	196.12308	-10.94272	377.90381	-235.78403	117.74606	-766.81158	335.11694	108.80880	-898.99182	43.89573	-6.44336
464	3.858	906.04633	-27.02408	1485.99744	-113.71046	83.53191	1275.08728	-941.99805	183.74373	1296.16272	251.96155	198.16663	-10.72038	411.26898	-234.52783	113.26247	-738.37512	327.13553	114.18147	-922.99097	45.58809	-6.47444
465	3.867	905.15338	-26.90885	1485.11731	-115.58507	82.59897	1275.49817	-943.62689	183.79405	1294.16736	227.97156	200.05382	-10.54937	444.64362	-232.15912	107.64297	-710.74597	319.34613	118.34734	-947.07062	47.30330	-6.39642
466	3.875	904.19440	-26.81079	1484.31177	-116.91212	81.72726	1276.66321	-945.32037	183.92993	1292.65088	203.76379	201.71730	-10.47977	478.12646	-228.79971	100.94450	-683.33228	312.00406	121.53354	-971.29529	49.14145	-6.29218
467	3.883	903.22687	-26.72836	1483.54260	-117.75696	80.96642	1278.52246	-946.99207	184.09915	1291.67639	179.32556	203.27310	-10.45313	511.93030	-224.57440	93.51780	-655.68817	305.15891	123.91587	-995.67462	51.10396	-6.28088
468	3.892	902.31573	-26.64874	1482.77893	-118.18806	80.36852	1280.95276	-948.53949	184.25922	1291.30969	154.72412	204.88248	-10.43179	546.28967	-219.61008	85.97259	-627.69800	298.74677	125.57069	-1020.13647	53.08520	-6.40630
469	3.900	901.52576	-26.56869	1481.99805	-118.26363	79.98965	1283.83362	-949.84924	184.40073	1291.58313	130.01971	206.59991	-10.41457	581.16541	-214.09930	79.18259	-599.69550	292.75604	126.51625	-1044.60864	55.00070	-6.58672
470	3.908	900.91852	-26.49834	1481.18335	-118.02281	79.85925	1287.08032	-950.82806	184.54721	1292.48547	105.20447	208.35834	-10.35426	615.84601	-208.32175	74.10665	-572.45886	287.28726	126.66682	-1069.17139	56.82227	-6.66704
471	3.917	900.54706	-26.44728	1480.32190	-117.48822	79.95638	1290.63293	-951.43665	184.71722	1293.98572	80.23389	210.07281	-10.18013	648.79016	-202.58124	71.21082	-546.98761	282.47711	125.75584	-1094.08020	58.46609	-6.49121
472	3.925	900.44928	-26.42367	1479.40320	-116.68106	80.21596	1294.42712	-951.69476	184.89233	1296.06360	55.07318	211.72752	-9.92229	678.01270	-197.01523	69.82359	-524.11987	278.38263	123.34518	-1119.49780	59.88620	-6.03835
473	3.933	900.64172	-26.44547	1478.42261	-115.63607	80.55660	1298.37244	-951.65259	185.03615	1298.70471	29.74878	213.37524	-9.75768	701.86835	-191.41147	68.32134	-504.24536	274.95593	118.98904	-1145.26245	61.26915	-5.50520
474	3.942	901.11707	-26.53551	1477.38245	-114.40204	80.91422	1302.35254	-951.35950	185.13614	1301.86243	4.39081	215.07770	-9.87331	719.60394	-185.25699	65.35649	-487.30566	272.15353	112.49052	-1171.02307	62.79937	-5.09001
475	3.950	901.84387	-26.70655	1476.28918	-113.03008	81.27042	1306.23938	-950.85303	185.21713	1305.43591	-20.75214	216.85419	-10.15102	731.25793	-178.02466	60.84062	-473.04425	270.03915	104.01672	-1196.42139	64.27428	-4.70505
476	3.958	902.76642	-26.96059	1475.14697	-111.56105	81.65922	1309.89880	-950.15985	185.32047	1309.27600	-45.33252	218.72791	-9.76096	737.20074	-169.44403	55.49471	-461.32318	268.76715	93.96408	-1221.02881	65.19999	-3.91216
477	3.967	903.80762	-27.29661	1473.95105	-110.01559	82.13983	1313.19006	-949.29736	185.46754	1313.19910	-68.95435	220.93245	-6.89638	737.83850	-159.49692	49.67935	-452.33447	268.50238	82.71406	-1244.27148	65.25604	-2.10930
478	3.975	904.87939	-27.70970	1472.68860	-108.39026	82.75417	1315.97229	-948.27979	185.64249	1317.00256	-90.82831	224.12318	1.10611	733.57355	-148.23904	43.06511	-446.58777	269.30865	70.45143	-1265.62842	64.57134	1.02794
479	3.983	905.89996	-28.18990	1471.34180	-106.66489	83.50322	1318.11609	-947.12909	185.80679	1320.48315	-108.61554	229.33440	17.08031	724.83606	-135.77109	35.33530	-444.68506	271.05859	57.19407	-1284.89551	63.47681	5.26918
480	3.992	906.81317	-28.73022	1469.88879	-104.82042	84.35828	1319.51733	-945.88324	185.91336	1323.45667	-117.91394	237.57060	42.35056	712.15369	-122.43157	26.76401	-447.05609	273.54974	43.17974	-1302.12622	62.04527	10.22871
481	4.000	907.60791	-29.33219	1468.30225	-102.86009	85.28998	1320.11511	-944.60175	185.90988	1325.77600	-114.72656	249.04753	74.48437	696.25739	-109.08869	18.12008	-453.80640	276.70706	29.38648	-1317.44019	60.06297	16.04131
482	4.008	908.32849	-29.99886	1466.55042	-100.82051	86.27696	1319.90662	-943.36255	185.75546	1327.34460	-99.18475	262.65506	107.21965	677.94373	-97.24866	10.40680	-464.69800	280.40448	17.51828	-1330.69373	57.38876	23.50635
483	4.017	909.06067	-30.72494	1464.60242	-98.76714	87.28436	1318.94922	-942.23590	185.45100	1328.11743	-75.70642	276.45554	134.12709	657.62616	-88.45123	4.57579	-479.22375	284.08942	9.20870	-1340.78735	54.05751	33.39180
484	4.025	909.90320	-31.49804	1462.42969	-96.77849	88.25443	1317.33911	-941.24817	185.06314	1328.11426	-49.28619	288.87735	152.62498	635.26727	-83.13414	1.03443	-496.93372	287.02972	5.01561	-1345.56067	50.11394	45.27374
485	4.033	910.94574	-32.30601	1460.00745	-94.92541	89.13643	1315.18665	-940.38452	184.72156	1327.46362	-22.44928	299.39575	164.33978	610.99005	-80.32908	-0.57180	-517.82141	289.05002	3.99823	-1342.90967	45.65223	57.12328
486	4.042	912.25964	-33.14344	1457.31934	-93.26457	89.91901	1312.60645	-939.62689	184.56642	1326.38782	4.62817	308.23517	172.39273	585.43677	-78.65305	-0.98785	-541.74054	290.64813	4.29468	-1331.94067	40.89421	66.48496
487	4.050	913.89258	-34.01334	1454.36060	-91.85397	90.62788	1309.72290	-938.97876	184.68597	1325.09424	32.45825	315.72916	178.87999	559.41760	-77.23095	-0.91903	-567.39844	292.30457	4.32300	-1313.15576	35.97745	72.11176
488	4.058	915.85889	-34.91160	1451.14026	-90.76309	91.30891	1306.67297	-938.45996	185.10066	1323.66528	61.22461	321.98239	184.29076	533.51245	-75.74959	-0.86549	-592.98315	294.01822	3.61391	-1287.86511	30.79631	74.33616
489	4.067	918.13245	-35.80365	1447.68677	-90.06152	92.01993	1303.59583	-938.08789	185.77246	1322.03650	90.70654	326.88223	188.22827	507.97241	-74.19556	-1.05573	-617.65002	295.56311	2.62530	-1257.35547	25.20704	74.23119
490	4.075	920.64966	-36.62051	1444.05884	-89.80596	92.81702	1300.61096	-937.86920	186.63138	1320.09106	120.55060	330.31201	190.23448	482.79407	-72.63313	-1.48784	-641.65613	296.88370	1.90208	-1222.44006	19.39531	72.79234
491	4.083	923.31580	-37.28622	1440.35291	-90.04068	93.73045	1297.80286	-937.81213	187.61153	1317.79187	150.58234	332.32635	190.21808	457.89240	-71.05206	-2.06040	-665.53619	298.13968	1.53369	-1183.67212	14.01986	70.76199
492	4.092	926.01190	-37.75780	1436.69958	-90.80325	94.74469	1295.21863	-937.93726	188.64980	1315.20886	180.90546	333.09311	188.50761	433.21707	-69.40976	-2.62810	-689.62201	299.51913	1.29400	-1141.89160	9.87973	68.92047
493	4.100	928.61224	-38.03832	1433.24658	-92.12407	95.78653	1292.87341	-938.26593	189.66800	1312.44946	211.64764	332.78979	185.68279	408.75452	-67.72094	-3.06452	-714.00525	301.11224	0.99686	-1098.53040	7.42899	68.33135
494	4.108	931.00690	-38.15512	1430.13770	-94.00728	96.73032	1290.75305	-938.79669	190.57922	1309.59778	242.70508	331.65744	182.38069	384.50473	-65.99361	-3.38381	-738.63464	302.92136	0.63726	-1055.25403	6.67871	70.11352
495	4.117	933.11127	-38.13699	1427.49988	-96.38914	97.43839	1288.81226	-939.49884	191.31078	1306.70374	273.83218	330.03662	179.16551	360.44019	-64.19369	-3.71154	-763.39551	304.90039	0.32753	-1013.31787	7.40571	74.86489
496	4.125	934.86548	-38.01028	1425.43970	-99.11274	97.81856	1286.99756	-940.33447	191.82401	1303.81226	304.89688	328.19479	176.35706	336.48807	-62.33291	-4.10502	-788.13300	306.96661	0.15260	-973.27612	9.36584	82.24712
497	4.133	936.23346	-37.80560	1424.04272	-101.96053	97.85958	1285.30945	-941.28674	192.11600	1300.99341	335.97232	326.16229	173.85869	312.57947	-60.48328	-4.47750	-812.68713	308.99423	0.06827	-935.05298	12.43031	91.18148
498	4.142	937.20209	-37.56155	1423.36865	-104.72418	97.63259	1283.85010	-942.36407	192.20645	1298.33594	367.25223	323.80832	171.21414	288.65909	-58.70667	-4.70277	-836.96613	310.85196	-0.04198	-898.26129	16.52599	100.55159
499	4.150	937.77942	-37.31224	1423.44312	-107.25253	97.25668	1282.79016	-943.57666	192.12474	1295.92163	398.93536	320.96313	167.87354	264.66412	-57.03253	-4.73842	-860.97491	312.50735	-0.21431	-862.57996	21.47710	109.66127
500	4.158	937.99591	-37.06606	1424.25293	-109.44255	96.83609	1282.27820	-944.90149	191.91023	1293.82556	431.12469	317.43390	163.41281	240.57487	-55.45537	-4.64203	-884.77240	314.06265	-0.36036	-827.75885	27.02638	118.10089
501	4.167	937.89941	-36.80520	1425.75208	-111.20034	96.42079	1282.38562	-946.26239	191.62686	1292.14160	463.74619	313.01172	157.60696	216.44623	-53.92075	-4.50558	-908.45557	315.61694	-0.38477	-793.39740	32.94785	125.51512
502	4.175	937.54346	-36.50767	1427.87183	-112.42740	96.02190	1283.11902	-947.53973	191.36765	1290.99097	496.55911	307.54584	150.45338	192.33365	-52.35789	-4.38369	-932.17975	317.12823	-0.29197	-759.03717	39.03268	131.65280
503	4.183	936.97986	-36.16467	1430.53003	-113.04226	95.64404	1284.45142	-948.60693	191.22491	1290.50415	529.29419	301.10291	142.17436	168.23077	-50.72105	-4.28762	-956.08716	318.52524	-0.15393	-724.50745	45.02847	136.51547
504	4.192	936.26282	-35.77547	1433.63672	-113.00486	95.29338	1286.33960	-949.36725	191.24319	1290.79321	561.84100	294.01096	133.12091	144.09669	-49.00266	-4.22493	-980.19104	319.91010	-0.01521	-690.05322	50.67376	140.30092
505	4.200	935.45685	-35.33150	1437.10156	-112.32622	94.96495	1288.73071	-949.77264	191.39467	1291.93201	594.37488	286.63696	123.66701	119.89481	-47.23533	-4.19327	-1004.39764	321.50027	0.14556	-656.15662	55.76831	143.17268
506	4.208	934.63763	-34.81570	1440.83838	-111.06607	94.63584	1291.57166	-949.82336	191.59915	1293.94861	627.22913	279.14511	114.28336	95.59874	-45.45431	-4.14932	-1028.64587	323.36371	0.35903	-623.37524	60.19961	145.10272
507	4.217	933.87640	-34.22178	1444.76624	-109.32472	94.28226	1294.80872	-949.55255	191.77399	1296.81848	660.38666	271.45633	105.65904	71.18143	-43.66197	-4.02853	-1052.98181	325.34744	0.59821	-592.37378	63.93891	145.82922
508	4.225	933.22058	-33.57108	1448.80896	-107.23305	93.90422	1298.37109	-949.00952	191.87076	1300.45300	692.88696	263.41693	98.49638	46.60466	-41.84373	-3.81444	-1077.50134	327.30692	0.80761	-563.99414	66.97258	144.86206
509	4.233	932.68707	-32.90540	1452.89563	-104.93903	93.52522	1302.14404	-948.25415	191.87219	1304.69397	722.71606	255.05927	92.93616	21.83041	-39.99165	-3.58037	-1102.25476	329.26608	0.96255	-539.15332	69.18317	141.58606
510	4.242	932.26733	-32.26177	1456.96130	-102.58662	93.16902	1305.96082	-947.35614	191.77090	1309.33398	747.44165	246.66100	88.16225	-3.12839	-38.14396	-3.43294	-1127.15479	331.37811	1.12260	-518.51129	70.32959	135.48407
511	4.250	931.93317	-31.65153	1460.94495	-100.29007	92.84277	1309.62793	-946.37915	191.56357	1314.14526	765.25104	238.43959	82.79985	-28.06364	-36.42406	-3.39489	-1151.84851	333.87057	1.53688	-502.15833	70.12424	126.42326
512	4.258	931.63922	-31.06081	1464.78308	-98.11670	92.53378	1312.96631	-945.35175	191.26315	1318.89978	775.65814	230.20625	75.84431	-52.37354	-34.98441	-3.26970	-1175.63831	336.91837	2.67812	-489.65149	68.28669	114.83577
513	4.267	931.32245	-30.47155	1468.40332	-96.08972	92.21329	1315.83411	-944.25739	190.91832	1323.38770	779.32037	221.42857	67.11708	-75.05147	-33.95243	-2.51419	-1197.62427	340.44043	4.98774	-480.43637	64.64116	101.53867
514	4.275	930.90857	-29.87527	1471.72705	-94.20095	91.84535	1318.12463	-943.06317	190.61545	1327.43982	777.16449	211.67125	56.98421	-95.05467	-33.58086	-0.17470	-1217.04858	344.14029	8.46645	-474.35071	59.27042	87.29520
515	4.283	930.32794	-29.26433	1474.67493	-92.42295	91.39840	1319.75574	-941.76495	190.43698	1330.94995	769.66602	201.05011	45.99556	-111.67326	-34.57022	5.25756	-1233.50659	347.88211	12.73284	-471.79944	52.49893	72.54912
516	4.292	929.53491	-28.62982	1477.17334	-90.72395	90.86191	1320.66504	-940.40094	190.41670	1333.86011	756.87927	190.29097	34.68668	-124.00761	-38.22613	15.96696	-1246.82104	351.95886	17.74270	-473.47235	44.71351	57.49493
517	4.300	928.52100	-27.97999	1479.16052	-89.08247	90.25390	1320.81323	-939.03003	190.54135	1336.11340	739.06873	180.28731	23.45093	-129.96617	-46.02242	33.83509	-1256.72754	356.83615	24.38751	-479.84509	36.34333	42.34644
518	4.308	927.32050	-27.34550	1480.59216	-87.49420	89.60325	1320.19434	-937.70728	190.77412	1337.63196	717.27686	171.81384	12.76807	-126.95683	-58.57825	58.10116	-1262.58398	362.56876	34.03656	-490.83835	28.03335	27.65026
519	4.317	926.01038	-26.75822	1481.43860	-85.97108	88.93860	1318.84204	-936.46875	191.06174	1338.34827	693.20544	165.66919	3.63712	-114.30095	-74.86040	84.28502	-1263.33679	368.50009	46.87076	-505.86160	20.72604	14.48476
520	4.325	924.69946	-26.23827	1481.67761	-84.53919	88.29464	1316.82288	-935.33087	191.31818	1338.25562	668.41986	162.46046	-2.75325	-94.19099	-92.61350	106.67315	-1257.85376	373.60419	60.59061	-524.13312	15.48067	4.28226
521	4.333	923.50922	-25.80378	1481.29419	-83.24284	87.70058	1314.22546	-934.30090	191.42281	1337.42786	643.61761	161.99707	-6.10023	-69.93127	-109.83172	122.14741	-1245.44043	377.17084	71.58900	-544.98901	12.98610	-1.95277
522	4.342	922.55408	-25.47167	1480.28613	-82.14905	87.15573	1311.15552	-933.38068	191.26532	1335.98938	618.74890	163.31389	-7.27350	-43.83290	-125.77177	131.37193	-1226.14966	379.21463	77.73823	-567.91339	13.04554	-4.52768
523	4.350	921.92474	-25.24034	1478.66943	-81.34145	86.62545	1307.73376	-932.56897	190.79263	1334.06116	593.70093	165.38454	-7.44940	-16.72067	-140.60291	136.82596	-1200.67957	380.30945	79.61865	-592.29077	14.68304	-4.92108
524	4.358	921.67542	-25.08629	1476.47595	-80.90581	86.06395	1304.08972	-931.88232	190.01031	1331.72729	568.58728	167.59189	-7.41409	11.37698	-154.46860	140.39932	-1170.03198	380.96362	79.12244	-617.32562	16.88552	-4.64970
525	4.367	921.81683	-24.98956	1473.75171	-80.91991	85.44668	1300.35059	-931.37378	188.96022	1329.03711	543.55731	169.71976	-7.51894	40.51003	-167.08350	142.61424	-1135.12622	381.03018	77.53264	-642.35706	19.15150	-4.50223
526	4.375	922.31317	-24.95998	1470.55957	-81.45239	84.78607	1296.63049	-931.12720	187.71074	1326.02637	518.65326	171.79901	-7.83270	70.58163	-178.01508	143.21223	-1096.64941	379.77567	75.14753	-667.11041	21.39968	-4.66180
527	4.383	923.08698	-25.03426	1466.98352	-82.56601	84.11957	1293.01709	-931.22333	186.36673	1322.73035	493.85818	173.89003	-8.29211	101.46385	-187.09781	141.95143	-1055.24927	376.51749	72.20644	-691.59717	23.61607	-5.06186
528	4.392	924.03625	-25.25445	1463.12854	-84.31676	83.49739	1289.56506	-931.69214	185.07809	1319.18408	469.19153	175.95749	-8.79338	133.09497	-194.51453	139.00438	-1011.72363	371.13922	69.60354	-715.91840	25.72662	-5.55600
529	4.400	925.05682	-25.65597	1459.11646	-86.73825	82.99405	1286.31006	-932.48724	184.02080	1315.41968	444.70209	177.91527	-9.23438	165.44162	-200.59140	134.95517	-967.12610	364.17267	68.66063	-740.16058	27.69329	-5.98560
530	4.408	926.05951	-26.26124	1455.07642	-89.81071	82.71013	1283.29224	-933.51862	183.35214	1311.46362	420.38373	179.68394	-9.58720	198.37959	-205.61218	130.60007	-922.87885	356.54715	70.43606	-764.38086	29.53536	-6.24387
531	4.417	926.97626	-27.06391	1451.13843	-93.42752	82.71492	1280.55908	-934.71069	183.15329	1307.35779	396.17899	181.28091	-9.92804	231.62071	-209.75436	126.67817	-880.56934	349.10406	75.19150	-788.60559	31.26358	-6.31766
532	4.425	927.75397	-28.02003	1447.43506	-97.37667	82.95355	1278.14990	-936.02545	183.39142	1303.19800	372.06494	182.84900	-10.33478	264.85364	-213.14746	123.59660	-841.34509	342.14401	82.23098	-812.79639	32.90086	-6.28079
533	4.433	928.34613	-29.06037	1444.09802	-101.36972	83.23198	1276.09106	-937.44434	183.94838	1299.13818	348.08655	184.51740	-10.76978	297.98859	-215.94366	121.27248	-805.46484	335.42859	90.20792	-836.87292	34.50905	-6.24710
534	4.442	928.71448	-30.11645	1441.24683	-105.12846	83.33762	1274.42139	-938.94489	184.69525	1295.33667	324.28949	186.33020	-11.09949	331.18420	-218.21088	119.20615	-772.45093	328.61548	97.78436	-860.80933	36.14215	-6.30368
535	4.450	928.83710	-31.14428	1438.97241	-108.46550	83.18353	1273.22375	-940.48688	185.54640	1291.90356	300.65161	188.27715	-11.21385	364.63715	-219.81125	116.77479	-741.55511	321.61932	104.16238	-884.66797	37.82880	-6.46268
536	4.458	928.71344	-32.13113	1437.33032	-111.28596	82.83676	1272.62549	-942.01459	186.45915	1288.90845	277.07648	190.26929	-11.12384	398.39813	-220.48483	113.53886	-712.04895	314.59955	109.15546	-908.52350	39.56358	-6.64963
537	4.467	928.36230	-33.08912	1436.34106	-113.53214	82.42818	1272.74329	-943.47516	187.39474	1286.42456	253.42145	192.16287	-10.95352	432.33670	-220.02991	109.34870	-683.29865	307.73489	112.94063	-932.41193	41.30690	-6.74503
538	4.475	927.81946	-34.04670	1435.99255	-115.15732	82.05523	1273.61218	-944.82770	188.29146	1284.54480	229.57941	193.86932	-10.82306	466.24817	-218.42581	104.27668	-654.83081	301.07465	115.77078	-956.36047	43.06911	-6.68050
539	4.483	927.13403	-35.03397	1436.24377	-116.15259	81.76308	1275.16797	-946.03571	189.07854	1283.35889	205.54919	195.40454	-10.74583	500.06628	-215.83157	98.52356	-626.38281	294.57275	117.81578	-980.39630	44.91268	-6.50075
540	4.492	926.35895	-36.06306	1437.03333	-116.56322	81.57887	1277.29663	-947.06018	189.71326	1282.92664	181.40234	196.86771	-10.66853	533.99945	-212.51178	92.41778	-597.84686	288.20761	119.18733	-1004.51923	46.80894	-6.32111
541	4.500	925.54285	-37.12249	1438.28796	-116.45789	81.53252	1279.89307	-947.85803	190.20718	1283.26428	157.20618	198.36328	-10.57521	568.38257	-208.81671	86.53417	-569.32446	282.05148	120.01009	-1028.71997	48.62321	-6.22186
542	4.508	924.73340	-38.19112	1439.92871	-115.88977	81.64507	1282.88440	-948.38422	190.62195	1284.34509	132.97253	199.91907	-10.47525	603.24939	-205.14468	81.76572	-541.35730	276.23950	120.33879	-1053.02197	50.25819	-6.18243
543	4.517	923.98669	-39.25535	1441.87659	-114.89455	81.91118	1286.22437	-948.60748	191.03572	1286.11743	108.66632	201.51590	-10.33104	637.85181	-201.78995	79.01559	-514.87122	270.91217	119.95971	-1077.46899	51.72605	-6.11716
544	4.525	923.36389	-40.31625	1444.05774	-113.52112	82.30133	1289.86877	-948.53357	191.49973	1288.53113	84.25415	203.14291	-10.09457	670.51874	-198.83069	78.43725	-490.74857	266.16577	118.30586	-1102.07959	53.14259	-5.97525
545	4.533	922.91644	-41.38567	1446.40283	-111.85896	82.78435	1293.75171	-948.19897	192.03036	1291.53882	59.71423	204.79913	-9.80597	699.15729	-196.11264	78.87225	-469.57324	262.04333	114.68807	-1126.82019	54.67378	-5.77975
546	4.542	922.67444	-42.48306	1448.84534	-110.03531	83.34706	1297.77466	-947.64130	192.63948	1295.06909	35.02344	206.49091	-9.62346	722.17596	-193.25092	78.39822	-451.66638	258.63483	108.72095	-1151.63403	56.36703	-5.55231
547	4.550	922.64191	-43.62896	1451.32092	-108.18141	83.99323	1301.81860	-946.88483	193.34128	1299.00623	10.19696	208.22205	-9.74503	739.10797	-189.74106	75.81629	-437.10382	256.16437	100.49566	-1176.44189	57.99494	-5.21838
548	4.558	922.79724	-44.82327	1453.76917	-106.38986	84.73036	1305.76782	-945.94550	194.12958	1303.19482	-14.61780	209.98618	-10.17137	750.43732	-185.17303	71.49794	-425.76685	254.92416	90.38622	-1200.96155	59.16776	-4.53520
549	4.567	923.09589	-46.03692	1456.13342	-104.68867	85.55697	1309.52051	-944.83655	194.96707	1307.45459	-39.03796	211.78040	-10.28982	756.92560	-179.32831	66.56603	-417.57617	255.11983	78.78873	-1224.57446	59.65147	-3.08896
550	4.575	923.47479	-47.23919	1458.35510	-103.04240	86.45483	1312.96924	-943.57849	195.78745	1311.59485	-62.41443	213.69484	-8.51457	759.07568	-172.10129	61.53255	-412.69458	256.78754	65.99107	-1246.57837	59.49156	-0.48410
551	4.583	923.86169	-48.42280	1460.36707	-101.37408	87.39326	1315.97595	-942.20929	196.49879	1315.42773	-83.77795	216.13860	-2.34182	756.98193	-163.46332	56.04442	-411.47681	259.85645	52.29316	-1266.56982	58.86816	3.37781
552	4.592	924.19037	-49.59475	1462.09570	-99.59920	88.33969	1318.38171	-940.78925	196.99348	1318.78467	-101.25037	219.98932	11.09716	750.50085	-153.54382	49.61108	-414.24805	264.23984	38.38183	-1284.50818	57.92566	8.28728
553	4.600	924.41913	-50.75724	1463.46838	-97.66003	89.26943	1320.05298	-939.39026	197.17520	1321.53076	-111.27014	226.34482	33.74520	739.61810	-142.62036	42.05092	-421.10718	269.73145	25.54971	-1300.45081	56.64392	14.11787
554	4.608	924.54309	-51.90960	1464.42297	-95.54215	90.17455	1320.92407	-938.06232	197.00226	1323.56055	-109.76550	235.79501	64.44195	724.76398	-131.04779	33.38041	-431.82813	275.70343	15.30800	-1314.21533	54.93082	21.18854
555	4.617	924.59680	-53.05805	1464.91187	-93.27229	91.06113	1321.00378	-936.80963	196.52380	1324.80359	-95.53442	247.66864	97.86954	706.83429	-119.37676	23.87386	-445.89325	281.07410	8.60018	-1325.14026	52.98215	30.06284
556	4.625	924.64832	-54.21229	1464.90234	-90.91141	91.93872	1320.34460	-935.61621	195.88321	1325.28528	-71.89612	260.23145	127.15608	686.93738	-108.53554	14.45406	-462.88892	284.90536	5.35205	-1331.91821	51.19223	40.82586
557	4.633	924.78143	-55.37695	1464.37207	-88.54245	92.81410	1319.00732	-934.47583	195.26904	1325.15308	-44.14636	271.86743	148.26547	665.92200	-99.70569	6.68136	-482.98270	287.14816	4.63369	-1332.69202	49.47416	52.45756
558	4.642	925.07385	-56.54578	1463.30823	-86.25179	93.68301	1317.05005	-933.37976	194.83746	1324.60217	-15.85992	281.88849	161.61687	643.90710	-93.74712	1.82471	-506.32852	288.64856	5.02607	-1325.87183	47.20103	63.04704
559	4.650	925.58124	-57.69781	1461.71167	-84.11793	94.52850	1314.54077	-932.30707	194.67599	1323.79553	12.17883	290.32446	170.04269	620.51404	-90.51048	-0.18280	-531.85278	290.30002	5.14931	-1311.17163	43.92023	70.90829
560	4.658	926.33594	-58.80376	1459.59888	-82.21265	95.33737	1311.57361	-931.24628	194.82169	1322.84607	40.56140	297.40054	176.05594	595.71515	-88.88677	-0.53997	-557.64404	292.30450	4.41339	-1289.59851	39.62266	75.48561
561	4.667	927.35754	-59.83660	1457.00525	-80.60383	96.11604	1308.27710	-930.21356	195.28596	1321.81677	69.73633	303.28690	180.74013	570.10052	-87.70582	-0.44052	-582.58362	294.30481	3.20466	-1262.48022	34.55223	77.16785
562	4.675	928.65851	-60.77268	1453.98462	-79.35167	96.89500	1304.80798	-929.24725	196.04665	1320.71350	99.61609	308.04779	184.14241	544.35553	-86.37324	-0.47415	-606.80933	295.98453	2.16371	-1230.77087	29.17649	76.64843
563	4.683	930.23590	-61.58997	1450.60510	-78.50406	97.72365	1301.33044	-928.38849	197.01514	1319.48340	129.93604	311.68027	186.02040	518.82587	-84.78227	-0.76985	-630.91309	297.37955	1.52393	-1195.05798	24.10995	74.69904
564	4.692	932.06616	-62.26514	1446.94434	-78.10231	98.65215	1297.99060	-927.67151	198.03813	1318.04822	160.62732	314.23462	186.26520	493.53790	-83.05209	-1.23697	-655.28986	298.74637	1.16363	-1155.89917	19.92179	72.24787
565	4.700	934.10669	-62.77082	1443.08887	-78.19394	99.70015	1294.90295	-927.13354	198.95695	1316.36133	191.83130	315.87869	185.03331	468.43976	-81.33140	-1.74405	-680.02686	300.30954	0.91782	-1114.19763	17.07132	70.35509
566	4.708	936.29877	-63.08271	1439.13391	-78.83298	100.81738	1292.14478	-926.81250	199.67036	1314.43054	223.66333	316.82559	182.75682	443.54462	-79.65498	-2.22769	-705.02039	302.12704	0.69021	-1071.30164	15.80141	70.05783
567	4.717	938.57159	-63.19497	1435.18274	-80.05525	101.85918	1289.74756	-926.72516	200.15492	1312.29651	256.03372	317.24997	180.03302	418.89429	-77.95732	-2.67770	-730.09290	304.08835	0.43474	-1028.64380	15.97546	72.15850
568	4.725	940.84888	-63.12557	1431.34631	-81.83770	102.61719	1287.68701	-926.86121	200.44135	1310.01489	288.66568	317.32080	177.41930	394.48627	-76.18905	-3.09788	-755.06409	306.03101	0.15263	-987.26501	17.23884	76.94397
569	4.733	943.05316	-62.90025	1427.74243	-84.06728	102.91196	1285.89502	-927.20203	200.57980	1307.65149	321.28015	317.23575	175.22137	370.26117	-74.38708	-3.49866	-779.79919	307.87097	-0.10414	-947.62744	19.38055	83.99716
570	4.742	945.11218	-62.54230	1424.49060	-86.55411	102.69379	1284.31812	-927.74310	200.62561	1305.27014	353.81659	317.08444	173.33337	346.15549	-72.64017	-3.87860	-804.22791	309.60172	-0.28147	-909.72736	22.40654	92.37202
571	4.750	946.96796	-62.08663	1421.70129	-89.09879	102.08163	1282.99670	-928.50311	200.63977	1302.92432	386.46051	316.72769	171.28535	322.13763	-70.99271	-4.20229	-828.35419	311.22711	-0.38215	-873.33777	26.30190	101.08750
572	4.758	948.58203	-61.58237	1419.46252	-91.55542	101.29640	1282.07422	-929.50836	200.68675	1300.66980	419.43884	315.91089	168.56082	298.15753	-69.42341	-4.40399	-852.25964	312.76672	-0.43756	-838.20447	30.86684	109.46708
573	4.767	949.93750	-61.06812	1417.82507	-93.82391	100.53081	1281.70044	-930.75696	200.82663	1298.58765	452.80359	314.42978	164.86382	274.10486	-67.92629	-4.42728	-876.06189	314.29312	-0.44539	-804.05194	35.84769	117.06844
574	4.775	951.04022	-60.55280	1416.79590	-95.79776	99.87206	1281.93884	-932.18658	201.10725	1296.79724	486.34299	312.15628	160.10814	249.88210	-66.52914	-4.28522	-899.88293	315.88004	-0.37851	-770.49261	41.08577	123.56554
575	4.783	951.91547	-60.01904	1416.34644	-97.34332	99.32399	1282.77661	-933.66949	201.56209	1295.44861	519.67517	309.00208	154.30344	225.49550	-65.20437	-4.06265	-923.83875	317.50955	-0.23380	-737.10156	46.41242	128.82661
576	4.792	952.59778	-59.43517	1416.43213	-98.32758	98.86264	1284.18115	-935.04144	202.20555	1294.69556	552.51318	304.93475	147.47694	201.01173	-63.81753	-3.85622	-947.99438	319.10138	-0.03974	-703.65973	51.52991	132.94856
577	4.800	953.12256	-58.76905	1417.00891	-98.65964	98.46514	1286.12354	-936.14832	203.01738	1294.66589	584.91858	300.02087	139.60144	176.45448	-62.20484	-3.74158	-972.33527	320.62619	0.16825	-670.28894	56.12751	136.11989
578	4.808	953.52588	-58.00147	1418.03625	-98.31644	98.11227	1288.56750	-936.88525	203.92932	1295.43933	617.35254	294.40439	130.65341	151.79897	-60.33804	-3.73739	-996.82452	322.13593	0.35442	-637.38489	60.05548	138.47495
579	4.817	953.84949	-57.12946	1419.46558	-97.34438	97.78394	1291.46375	-937.20752	204.83765	1297.03406	650.31958	288.21655	120.92982	127.02626	-58.37691	-3.77518	-1021.48657	323.71603	0.50212	-605.51837	63.35323	140.00458
580	4.825	954.13953	-56.16077	1421.23584	-95.84384	97.46645	1294.75244	-937.11816	205.64066	1299.40210	683.65472	281.51166	111.30837	102.13304	-56.48597	-3.77112	-1046.40051	325.43033	0.63907	-575.40076	66.15249	140.47583
581	4.833	954.43567	-55.10984	1423.28564	-93.94772	97.17227	1298.36255	-936.65594	206.26804	1302.43982	716.02716	274.39349	102.95522	77.09846	-54.67036	-3.68867	-1071.61426	327.29553	0.78734	-547.82251	68.53046	139.44019
582	4.842	954.75818	-53.99897	1425.56226	-91.79745	96.93904	1302.19727	-935.89087	206.68138	1306.00317	745.14612	267.22937	96.47540	51.86342	-52.84865	-3.52153	-1097.08948	329.33475	0.92236	-523.50415	70.41112	136.39403
583	4.850	955.10089	-52.85650	1428.01855	-89.52142	96.79581	1306.12000	-934.90991	206.86795	1309.91541	768.66937	260.49075	91.27962	26.36940	-50.98474	-3.31136	-1122.66931	331.66199	1.07613	-502.95605	71.55683	130.98306
584	4.858	955.43567	-51.70721	1430.60913	-87.22059	96.74393	1309.95874	-933.79102	206.84979	1313.97534	785.30920	254.22539	86.00158	0.67903	-49.11555	-3.16009	-1147.96045	334.49008	1.47827	-486.42389	71.64028	123.13603
585	4.867	955.71985	-50.56460	1433.28430	-84.96413	96.76633	1313.53186	-932.58234	206.69232	1317.97937	795.21692	247.82553	79.52966	-24.84782	-47.35657	-3.09862	-1172.19629	337.98346	2.51544	-473.90143	70.38783	113.08707
586	4.875	955.90002	-49.43241	1435.98413	-82.79326	96.83180	1316.67798	-931.30402	206.48616	1321.74695	799.30872	240.45625	71.47810	-49.43065	-45.90205	-2.84922	-1194.36597	342.05426	4.48245	-465.23199	67.68994	101.28467
587	4.883	955.91541	-48.30589	1438.63904	-80.72803	96.89388	1319.26892	-929.97003	206.32018	1325.14587	798.33533	231.68643	61.98312	-72.01949	-45.00257	-1.68698	-1213.65588	346.43542	7.37091	-460.27393	63.62200	88.23575
588	4.892	955.70734	-47.17012	1441.17786	-78.77455	96.89799	1321.20618	-928.60657	206.27280	1328.09314	792.51660	221.70081	51.44462	-91.74113	-45.12287	1.58369	-1229.81580	351.04150	11.01405	-459.04260	58.40828	74.35588
589	4.900	955.23267	-46.00731	1443.53540	-76.93227	96.79909	1322.41394	-927.25464	206.40149	1330.52734	781.74060	211.05634	40.31089	-107.96172	-47.29220	8.81196	-1243.09167	356.17163	15.66775	-461.74677	52.32281	59.91408
590	4.908	954.47809	-44.80865	1445.65454	-75.20010	96.58636	1322.83667	-925.96106	206.72128	1332.38354	766.04492	200.37607	28.88154	-119.39742	-53.09478	22.35872	-1253.59949	362.31400	22.56309	-468.62793	45.64272	45.14461
591	4.917	953.46759	-43.57870	1447.48364	-73.58165	96.28940	1322.44849	-924.76031	207.20244	1333.59302	746.14136	190.40144	17.52209	-123.56380	-63.82871	43.39106	-1260.52063	369.58786	33.29340	-479.68494	38.79599	30.50670
592	4.925	952.25873	-42.33814	1448.97559	-72.08762	95.95438	1321.26477	-923.66498	207.78687	1334.09436	723.46704	182.27222	7.25517	-118.32542	-79.32860	69.53693	-1262.15857	377.17523	47.65209	-494.55463	32.53547	16.99040
593	4.933	950.93506	-41.12067	1450.09167	-70.73305	95.62267	1319.34509	-922.67102	208.39795	1333.84814	699.46948	177.19922	-0.40765	-104.10643	-97.69579	95.22773	-1257.02148	383.56146	62.34683	-512.63196	27.84867	6.10590
594	4.942	949.59985	-39.95730	1450.80469	-69.53648	95.32789	1316.78442	-921.76440	208.93335	1332.86621	674.87561	175.46283	-4.76696	-83.73964	-116.46085	115.36146	-1244.60596	387.67026	73.15630	-533.32526	25.48020	-0.89166
595	4.950	948.36566	-38.86599	1451.09961	-68.53049	95.09197	1313.69629	-920.93317	209.25716	1331.24988	649.82983	176.10074	-6.53754	-60.21202	-134.08133	128.50917	-1225.21936	389.66650	78.39993	-556.18182	25.37667	-4.05000
596	4.958	947.33496	-37.84869	1450.97754	-67.77148	94.91054	1310.20117	-920.18671	209.23444	1329.17249	624.49158	177.86017	-6.94385	-35.07631	-150.31470	136.60400	-1199.63196	390.55731	79.55431	-580.64453	26.74263	-4.74030
597	4.967	946.57794	-36.88947	1450.46008	-67.33346	94.74641	1306.42725	-919.56555	208.79918	1326.79712	599.16888	180.02516	-6.91085	-8.66487	-165.41583	142.30072	-1168.92017	391.10199	78.95196	-605.88831	28.71100	-4.53775
598	4.975	946.11804	-35.97395	1449.58960	-67.29760	94.54486	1302.51086	-919.13391	207.97801	1324.21472	574.06500	182.30945	-6.96804	19.00325	-179.31955	146.98012	-1134.12012	391.12695	77.73100	-631.15564	30.82130	-4.33492
599	4.983	945.93085	-35.12100	1448.42676	-67.74953	94.26322	1298.58679	-918.95898	206.86023	1321.45007	549.18915	184.60245	-7.28865	47.74168	-191.62259	150.60735	-1095.94263	389.79135	75.78645	-656.08319	32.97155	-4.38814
600	4.992	945.95605	-34.38209	1447.04663	-68.77384	93.89970	1294.76782	-919.08508	205.57367	1318.48767	524.46912	186.88391	-7.81775	77.23927	-202.03442	152.60966	-1054.96106	386.32092	72.96767	-680.63812	35.17879	-4.69664
601	5.000	946.11530	-33.80953	1445.53174	-70.44331	93.49942	1291.12720	-919.51587	204.28189	1315.29419	499.88824	189.10858	-8.42979	107.28716	-210.49783	152.60751	-1011.90393	380.50729	70.01775	-704.92126	37.42056	-5.16687
602	5.008	946.32788	-33.43093	1443.96570	-72.80626	93.13754	1287.70251	-920.21063	203.15712	1311.84937	475.51016	191.18976	-8.98451	137.86662	-216.97244	150.61104	-967.82935	372.87958	68.47639	-729.04736	39.59925	-5.63612
603	5.017	946.52521	-33.24245	1442.42944	-75.86443	92.90575	1284.52380	-921.09558	202.31863	1308.17078	451.36218	193.07433	-9.38924	169.02199	-221.48361	146.96729	-924.21368	364.56787	69.78760	-753.09589	41.61002	-5.94893
604	5.025	946.66473	-33.21532	1441.00073	-79.53951	92.87651	1281.63635	-922.09070	201.80286	1304.31030	427.37732	194.80170	-9.65842	200.71265	-224.36200	142.27872	-882.58740	356.70316	74.37399	-777.08350	43.43616	-6.06195
605	5.033	946.73199	-33.30737	1439.75684	-83.64555	93.01959	1279.09619	-923.14203	201.58984	1300.35071	403.48624	196.46251	-9.89018	232.79660	-226.16190	137.24580	-843.80487	349.68384	81.41431	-800.98621	45.14788	-6.06303
606	5.042	946.72919	-33.47639	1438.77502	-87.90148	93.16496	1276.94788	-924.23907	201.63042	1296.40833	379.69250	198.09283	-10.18364	265.12936	-227.33102	132.45087	-807.80109	343.05743	89.47217	-824.81714	46.81096	-6.08798
607	5.050	946.66064	-33.69621	1438.12476	-91.99818	93.10055	1275.21826	-925.40466	201.86281	1292.61414	356.05023	199.71570	-10.54735	297.64505	-228.03128	128.17992	-774.07666	336.13452	97.31251	-848.61835	48.44283	-6.20322
608	5.058	946.52551	-33.96314	1437.85583	-95.68261	92.72272	1273.94812	-926.66541	202.23367	1289.09583	332.60583	201.42087	-10.88085	330.32495	-228.16324	124.34687	-742.17334	328.61041	104.24184	-872.39331	50.02651	-6.34645
609	5.067	946.31958	-34.28312	1437.99219	-98.79587	92.08685	1273.22974	-928.02271	202.69830	1285.97644	309.29974	203.28668	-11.04951	363.15039	-227.50208	120.57810	-711.68121	320.65219	110.02170	-896.15155	51.53947	-6.40416
610	5.075	946.04541	-34.65397	1438.53296	-101.24809	91.32882	1273.20068	-929.43982	203.19872	1283.36951	285.88229	205.27692	-10.96974	396.10004	-225.88025	116.41129	-682.09686	312.62616	114.69955	-919.95935	53.02751	-6.33826
611	5.083	945.72125	-35.06384	1439.45410	-102.98383	90.56902	1273.97327	-930.85065	203.65813	1281.37244	262.06726	207.24506	-10.69741	429.15015	-223.25739	111.46497	-652.88074	304.83109	118.45985	-943.89844	54.61077	-6.20026
612	5.092	945.38135	-35.50398	1440.71729	-103.98402	89.88349	1275.56213	-932.17291	204.00919	1280.06360	237.80322	209.04990	-10.42852	462.34283	-219.65332	105.52157	-623.65112	297.38190	121.48726	-968.03326	56.36153	-6.06157
613	5.100	945.06409	-35.97564	1442.28040	-104.27955	89.32528	1277.88062	-933.31909	204.22801	1279.49487	213.25745	210.68777	-10.31424	495.91132	-215.07608	98.55930	-594.34235	290.26721	123.91782	-992.36743	58.24141	-5.96858
614	5.108	944.80121	-36.48325	1444.10327	-103.94048	88.94702	1280.79871	-934.21259	204.33591	1279.67651	188.59283	212.28371	-10.33102	530.28961	-209.59073	90.87270	-565.30060	283.51086	125.85452	-1016.83966	60.16070	-5.92143
615	5.117	944.62067	-37.02554	1446.14233	-103.04842	88.79646	1284.19507	-934.80731	204.37386	1280.58752	163.87201	213.95181	-10.35712	565.86377	-203.49893	83.32694	-537.28345	277.26080	127.27852	-1041.42969	62.04867	-5.85027
616	5.125	944.55627	-37.59432	1448.34705	-101.67987	88.89652	1287.97241	-935.09332	204.38129	1282.21179	139.09210	215.69432	-10.27886	602.44116	-197.32495	77.34046	-511.23141	271.72153	127.86630	-1066.17700	63.86200	-5.65933
617	5.133	944.64728	-38.18021	1450.66394	-99.91638	89.23414	1292.04443	-935.08417	204.39545	1284.54895	114.21851	217.43547	-10.05218	638.69714	-191.54822	74.18246	-487.86301	267.06213	127.01039	-1091.12488	65.58359	-5.35397
618	5.142	944.92731	-38.78007	1453.04358	-97.86610	89.76637	1296.31567	-934.80060	204.45903	1287.58423	89.20288	219.12643	-9.74830	672.20569	-186.35373	73.86214	-467.41418	263.42538	124.15564	-1116.32849	67.27956	-5.07712
619	5.150	945.41437	-39.39748	1455.44177	-95.66751	90.44788	1300.66931	-934.27228	204.61406	1291.25635	64.02075	220.78383	-9.54014	700.40881	-181.51843	74.63210	-449.74097	260.94788	119.08509	-1141.76831	69.05760	-4.95563
620	5.158	946.10486	-40.03182	1457.81567	-93.46962	91.25965	1304.97766	-933.54736	204.88893	1295.44666	38.70679	222.44360	-9.62196	721.86670	-176.47894	74.06071	-434.64130	259.71902	111.86835	-1167.21753	70.88074	-4.90393
621	5.167	946.97211	-40.66821	1460.12061	-91.40270	92.20918	1309.12268	-932.68176	205.29375	1299.98499	13.37939	224.14026	-10.03851	736.63885	-170.65204	70.93874	-422.09253	259.79388	102.66994	-1192.28271	72.41523	-4.53757
622	5.175	947.96301	-41.28260	1462.30835	-89.54906	93.30486	1312.99939	-931.71222	205.80943	1304.66650	-11.77155	225.93900	-10.30875	745.62360	-163.74243	65.87636	-412.28796	261.24896	91.67020	-1216.45251	73.11839	-3.25769
623	5.183	948.99646	-41.85426	1464.32825	-87.92299	94.52785	1316.50110	-930.64661	206.37421	1309.26819	-36.64038	228.00415	-8.94339	749.76202	-155.69354	60.02940	-405.54736	264.13568	79.09929	-1239.05981	72.71233	-0.58176
624	5.192	949.97229	-42.36979	1466.12927	-86.47374	95.82634	1319.51135	-929.48065	206.89316	1313.56262	-61.08020	230.73741	-3.27535	749.70764	-146.48019	53.80195	-402.22150	268.39337	65.31534	-1259.49536	71.48299	3.50562
625	5.200	950.79163	-42.82581	1467.66211	-85.11340	97.13932	1321.91309	-928.22455	207.26097	1317.34741	-83.68176	234.88242	10.02588	745.77887	-136.10724	46.94671	-402.66711	273.84995	50.92189	-1277.61487	69.88574	8.66156
626	5.208	951.37976	-43.23754	1468.88062	-83.75017	98.42352	1323.60071	-926.92090	207.38370	1320.48169	-100.41272	241.32332	33.36150	738.03973	-124.71380	39.34584	-407.21497	280.22876	36.86051	-1293.74902	68.10006	14.72494
627	5.217	951.70813	-43.63600	1469.74561	-82.31022	99.65855	1324.50244	-925.63293	207.21800	1322.90564	-105.97034	250.46002	65.71832	726.57159	-112.58717	31.21518	-416.03516	287.05789	24.32050	-1308.11328	66.07802	22.12562
628	5.225	951.80359	-44.04920	1470.23083	-80.74920	100.83434	1324.60400	-924.40625	206.81818	1324.63574	-97.90088	261.60342	101.67045	711.75433	-100.22903	22.83496	-428.95288	293.55933	14.44883	-1320.04443	63.84423	31.61294
629	5.233	951.73853	-44.48547	1470.31958	-79.05647	101.94092	1323.94812	-923.24402	206.32805	1325.74512	-78.90015	273.19336	134.18330	694.27490	-88.50874	14.66399	-445.36475	298.76221	7.98375	-1327.79907	61.62576	43.23997
630	5.242	951.60864	-44.93351	1469.99731	-77.25102	102.97119	1322.60400	-922.11017	205.89890	1326.33484	-54.39264	283.81851	158.99701	674.80396	-78.59702	7.65477	-464.61139	302.05515	4.94161	-1329.23816	59.57178	55.54939
631	5.250	951.50995	-45.38006	1469.24902	-75.37204	103.92896	1320.64026	-920.94702	205.62114	1326.51318	-28.45941	292.91571	176.13937	653.60602	-71.46142	2.82530	-486.52783	303.80042	4.46185	-1322.86426	57.46996	66.16516
632	5.258	951.52759	-45.82842	1468.06372	-73.46926	104.82803	1318.12927	-919.70380	205.53383	1326.38696	-2.31335	300.54153	187.94891	630.65479	-67.20031	0.36007	-510.90247	305.09479	4.98357	-1308.46997	54.88103	73.41285
633	5.267	951.73267	-46.29552	1466.44006	-71.59879	105.67918	1315.16663	-918.37537	205.67107	1326.04919	24.45428	306.86047	196.56863	606.20819	-64.95488	-0.49581	-536.50903	306.74463	5.03297	-1287.01563	51.43295	77.14732
634	5.275	952.17908	-46.78968	1464.38940	-69.82579	106.48126	1311.88208	-917.01599	206.08302	1325.56042	52.26416	311.99677	203.01408	580.97510	-63.59270	-0.68638	-561.76947	308.73077	4.15448	-1259.85034	47.06126	78.12621
635	5.283	952.89594	-47.29112	1461.93738	-68.23068	107.23778	1308.43225	-915.70819	206.80705	1324.91602	81.05817	316.12009	207.56499	555.67114	-62.35313	-0.77911	-586.06793	310.62946	2.88712	-1227.94580	42.12819	77.14331
636	5.292	953.87915	-47.75407	1459.12964	-66.91572	107.98495	1304.98279	-914.52869	207.81328	1324.02283	110.58258	319.39294	210.30565	530.64496	-60.94292	-0.96867	-609.72467	312.19357	1.87906	-1191.81604	37.24190	74.87260
637	5.300	955.09167	-48.13158	1456.03687	-65.99862	108.79112	1301.68530	-913.54462	208.98128	1322.74976	140.68109	321.83804	211.29770	505.93774	-59.36575	-1.27565	-633.23035	313.50378	1.31759	-1152.03491	32.96182	72.12076
638	5.308	956.47662	-48.39423	1452.75110	-65.58716	109.71582	1298.65796	-912.81036	210.13039	1321.03296	171.36938	323.40033	210.66013	481.52075	-57.72825	-1.66603	-656.86267	314.79581	1.06416	-1109.59326	29.75011	69.85191
639	5.317	957.97034	-48.52427	1449.37622	-65.75871	110.75024	1295.97876	-912.35352	211.08163	1318.92029	202.74866	324.12970	208.66579	457.38293	-56.07439	-2.09669	-680.67139	316.26175	0.93376	-1065.78333	27.99260	68.98931
640	5.325	959.50903	-48.50771	1446.02124	-66.55642	111.77531	1293.67847	-912.16736	211.72258	1316.52246	234.83441	324.26245	205.72385	433.49011	-54.35777	-2.53505	-704.58618	317.95670	0.78990	-1021.92480	27.78503	70.31812
641	5.333	961.03607	-48.33897	1442.79517	-67.97594	112.58131	1291.72632	-912.22272	212.03583	1313.93982	267.45737	324.13541	202.29999	409.79254	-52.55442	-2.95924	-728.52930	319.79633	0.56846	-979.10413	28.82688	74.32476
642	5.342	962.50488	-48.03086	1439.80127	-69.93312	112.96523	1290.02661	-912.49341	212.06723	1311.23950	300.34738	323.97479	198.78766	386.26273	-50.73150	-3.35424	-752.43506	321.64410	0.28063	-937.94427	30.76564	80.85350
643	5.350	963.87469	-47.61926	1437.13440	-72.24851	112.85159	1288.46545	-912.97784	211.87331	1308.48511	333.30347	323.78104	195.31482	362.88226	-48.97759	-3.71204	-776.22192	323.42477	-0.01393	-898.54755	33.51331	89.03874
644	5.358	965.10883	-47.15435	1434.88184	-74.68964	112.34396	1287.01074	-913.69604	211.50221	1305.76318	366.30215	323.41809	191.66971	339.60849	-47.31290	-4.02557	-799.81433	325.15799	-0.24316	-860.69537	37.11044	97.78499
645	5.367	966.17877	-46.68342	1433.11792	-77.05362	111.66406	1285.77551	-914.66595	211.00943	1303.17041	399.48193	322.70078	187.45966	316.37903	-45.70113	-4.26357	-823.19299	326.92691	-0.36776	-824.12592	41.50819	106.28972
646	5.375	967.06305	-46.23448	1431.89380	-79.21324	111.02335	1284.95447	-915.87726	210.47200	1300.80078	432.96915	321.41663	182.33548	293.13116	-44.12290	-4.36244	-846.40466	328.81686	-0.39049	-788.60156	46.56971	114.10651
647	5.383	967.74725	-45.80773	1431.22900	-81.08910	110.52757	1284.69958	-917.27301	209.98848	1298.75916	466.66028	319.37238	176.08543	269.79724	-42.58172	-4.29609	-869.56531	330.75769	-0.33593	-753.80505	52.11149	120.98515
648	5.392	968.22900	-45.38016	1431.11572	-82.59850	110.18146	1285.06604	-918.74170	209.66901	1297.17468	500.22351	316.42838	168.61792	246.29887	-41.05084	-4.13920	-892.87268	332.44797	-0.24611	-719.37201	57.90318	126.81774
649	5.400	968.51910	-44.91956	1431.52661	-83.63963	109.95177	1286.04858	-920.13300	209.60393	1296.18982	533.33429	312.52176	159.91257	222.59338	-39.48042	-4.00849	-916.47192	333.70505	-0.14492	-685.10864	63.67028	131.63686
650	5.408	968.63788	-44.39634	1432.42383	-84.11842	109.80470	1287.62341	-921.29639	209.82578	1295.92920	565.91809	307.71567	149.95273	198.71544	-37.84087	-3.95893	-940.29639	334.79413	-0.00489	-651.13782	69.10998	135.55402
651	5.417	968.61816	-43.78664	1433.76233	-83.98792	109.70210	1289.75525	-922.11871	210.30159	1296.46790	598.26318	302.19769	138.73701	174.72932	-36.12920	-3.95909	-964.19006	336.11365	0.20453	-617.86145	73.98765	138.62546
652	5.425	968.50696	-43.07545	1435.49207	-83.26419	109.59320	1292.39148	-922.54224	210.95271	1297.81580	630.94910	296.16101	126.48857	150.64711	-34.37706	-3.93944	-988.11792	337.75519	0.46847	-585.84387	78.22884	140.75317
653	5.433	968.35492	-42.26649	1437.55615	-82.01630	109.42423	1295.45886	-922.56409	211.67677	1299.92957	664.45166	289.67310	113.93788	126.40593	-32.65011	-3.83356	-1012.16858	339.54343	0.73691	-555.70612	81.85387	141.66704
654	5.442	968.20209	-41.38242	1439.89417	-80.34975	109.17125	1298.86304	-922.22571	212.36636	1302.73694	698.44421	282.70294	102.31078	101.94002	-30.99374	-3.59146	-1036.45837	341.31131	0.95266	-528.12244	84.85894	140.89487
655	5.450	968.07068	-40.44596	1442.44763	-78.38690	108.87318	1302.48450	-921.59857	212.92673	1306.13879	731.32239	275.34381	92.77512	77.26051	-29.38741	-3.22307	-1061.06750	343.06024	1.08712	-503.84277	87.14008	137.82593
656	5.458	967.96503	-39.46434	1445.16479	-76.24411	108.61264	1306.17688	-920.76746	213.28777	1309.99487	760.50793	267.95905	85.58236	52.44951	-27.76670	-2.86078	-1085.97754	344.94644	1.17384	-483.48328	88.44528	131.99063
657	5.467	967.87219	-38.43429	1447.99805	-74.02321	108.44211	1309.77625	-919.80621	213.40768	1314.12256	783.46899	260.90985	79.70163	27.65398	-26.09393	-2.72914	-1110.96948	347.21075	1.34476	-467.21674	88.46838	123.32433
658	5.475	967.75970	-37.35334	1450.90137	-71.81365	108.33978	1313.12366	-918.74725	213.28139	1318.31592	798.82605	254.09007	73.54579	3.10735	-24.46181	-2.94012	-1135.50525	350.11081	1.89749	-454.80511	87.02254	112.19666
659	5.483	967.57489	-36.21877	1453.82751	-69.68217	108.24580	1316.08362	-917.57147	212.95918	1322.36682	806.68860	246.89279	66.06596	-21.01598	-23.10057	-3.16048	-1158.73157	353.72589	3.25953	-445.97110	84.05288	99.25209
660	5.492	967.25238	-35.01931	1456.72351	-67.65878	108.11477	1318.54456	-916.24390	212.54439	1326.08813	807.94037	238.72720	57.05915	-44.92738	-22.28971	-2.20134	-1179.73218	357.76617	5.71695	-440.70184	79.61879	85.13905
661	5.500	966.72333	-33.73835	1459.52942	-65.73899	107.91963	1320.40845	-914.76593	212.14764	1329.34216	803.30811	229.54024	46.82644	-69.03896	-22.58491	2.38411	-1197.84351	361.81430	9.20246	-439.26956	73.96494	70.29760
662	5.508	965.92151	-32.36701	1462.18323	-63.89881	107.63279	1321.58435	-913.19299	211.84071	1332.04688	793.11389	219.88666	35.89771	-92.44005	-25.21401	14.08124	-1212.73413	365.84567	13.55847	-442.04697	67.46198	55.01878
663	5.517	964.79437	-30.90984	1464.62488	-62.11302	107.23009	1322.00256	-911.60968	211.65399	1334.14771	777.63715	210.60733	24.85425	-111.37230	-31.79138	35.62439	-1224.24158	370.35999	19.16894	-449.24744	60.49355	39.70291
664	5.525	963.32483	-29.38245	1466.80212	-60.36813	106.71598	1321.63147	-910.09802	211.59412	1335.59009	757.58691	202.55148	14.26503	-120.76778	-43.23364	66.11436	-1232.04932	375.92734	27.27057	-460.70990	53.53228	25.10397
665	5.533	961.54761	-27.81165	1468.67578	-58.66717	106.12989	1320.48853	-908.72638	211.64479	1336.32080	734.33545	196.54929	5.00645	-118.26564	-58.81942	100.11856	-1235.38184	382.49835	39.03271	-475.89328	47.33809	12.41805
666	5.542	959.54742	-26.23905	1470.22217	-57.03343	105.52551	1318.63770	-907.54205	211.76270	1336.30872	709.56451	193.18774	-1.74670	-105.91624	-76.43594	130.89600	-1233.11926	389.08051	53.61267	-494.13220	42.96275	2.98322
667	5.550	957.44348	-24.71351	1471.42859	-55.51499	104.95369	1316.17578	-906.55145	211.89020	1335.57104	684.49158	192.32808	-5.49248	-87.79720	-93.96579	154.75070	-1224.28906	394.32159	67.58613	-514.91608	41.18493	-2.50439
668	5.558	955.37384	-23.26707	1472.28943	-54.18203	104.45088	1313.21765	-905.71777	211.96402	1334.18872	659.57513	193.13992	-6.92364	-66.98232	-110.39425	172.03853	-1208.45447	397.56955	77.37531	-537.79443	41.78211	-4.61008
669	5.567	953.47583	-21.89358	1472.80273	-53.11641	104.02750	1309.88843	-904.99957	211.90096	1332.29883	634.92078	194.76743	-7.14323	-44.73082	-125.57342	184.83598	-1185.87061	399.20642	82.06927	-562.02222	43.69756	-4.79309
670	5.575	951.86011	-20.55569	1472.96716	-52.40438	103.66742	1306.32019	-904.39905	211.60074	1330.05273	610.54218	196.75867	-6.95673	-21.27818	-139.34918	194.55638	-1157.42944	399.98694	83.27154	-586.66101	45.95877	-4.42192
671	5.583	950.58868	-19.21784	1472.78491	-52.13620	103.33116	1302.64441	-903.97577	210.99512	1327.56006	586.28186	198.93707	-6.85649	3.33684	-151.30981	201.47852	-1124.27954	400.23474	82.83929	-611.09882	48.16569	-4.22874
672	5.592	949.66864	-17.87214	1472.27197	-52.40617	102.96114	1298.97913	-903.82141	210.09715	1324.86951	561.95587	201.20891	-7.07188	28.98613	-161.20221	205.51991	-1087.38879	399.57434	81.51714	-635.19617	50.29330	-4.41559
673	5.600	949.06403	-16.53800	1471.46606	-53.30585	102.50481	1295.41040	-904.01349	209.00920	1321.98840	537.61407	203.49962	-7.56560	55.51430	-169.14276	206.85112	-1047.50232	397.26538	79.36129	-659.03516	52.38881	-4.90604
674	5.608	948.71320	-15.24441	1470.42847	-54.90996	101.94839	1291.98718	-904.56921	207.89517	1318.91113	513.48718	205.70209	-8.13916	82.79976	-175.41266	205.94917	-1005.30725	392.81650	76.76123	-682.71948	54.43644	-5.47867
675	5.617	948.54547	-14.01147	1469.24023	-57.26132	101.34295	1288.73767	-905.43317	206.93515	1315.63306	489.73404	207.69742	-8.61284	110.72499	-180.35968	203.45688	-961.55017	386.41000	74.82762	-706.30365	56.36787	-5.89751
676	5.625	948.49689	-12.84104	1467.99536	-60.35530	100.80243	1285.69641	-906.51227	206.27516	1312.15417	466.30618	209.44641	-8.94981	139.15819	-184.40225	200.04651	-917.29956	378.86972	74.90417	-729.80475	58.14757	-6.06442
677	5.633	948.51843	-11.71448	1466.79346	-64.11358	100.44939	1282.91650	-907.72260	205.97606	1308.48621	443.03503	211.02481	-9.23901	168.01842	-187.85593	196.26074	-874.09302	371.24640	77.78410	-753.22528	59.82576	-6.04964
678	5.642	948.57178	-10.59972	1465.73865	-68.35497	100.31847	1280.44775	-909.01086	205.99133	1304.67834	419.80518	212.57117	-9.57845	197.36067	-190.80460	192.38011	-833.41949	364.23856	83.30508	-776.55750	61.50521	-6.00772
679	5.650	948.62061	-9.46630	1464.93396	-72.80660	100.29552	1278.31152	-910.36353	206.20802	1300.84949	396.59265	214.20605	-9.97507	227.33528	-193.15982	188.37007	-795.95343	357.80658	90.52525	-799.82220	63.25560	-6.07422
680	5.658	948.62610	-8.29360	1464.46790	-77.17601	100.17688	1276.51990	-911.80145	206.51993	1297.16833	373.37268	215.96631	-10.36041	258.04132	-194.79001	183.93295	-761.45715	351.42032	98.22154	-823.08508	65.06163	-6.26614
681	5.667	948.54742	-7.07128	1464.40320	-81.23219	99.81131	1275.13110	-913.34302	206.87109	1293.77686	350.11963	217.82547	-10.66635	289.45959	-195.67532	178.68254	-729.33154	344.73145	105.34457	-846.39880	66.83553	-6.45358
682	5.675	948.34351	-5.80135	1464.77319	-84.82910	99.18600	1274.28076	-914.97687	207.25093	1290.76257	326.87488	219.79752	-10.83626	321.50708	-195.91476	172.35420	-699.02399	337.86288	111.26615	-869.78320	68.49134	-6.47086
683	5.683	947.98126	-4.49311	1465.58130	-87.87386	98.39394	1274.14307	-916.66870	207.67064	1288.19836	303.64221	221.93237	-10.81139	354.07782	-195.52747	164.91478	-669.98419	331.13901	115.83080	-893.27765	70.05545	-6.29022
684	5.692	947.44434	-3.13451	1466.79614	-90.29689	97.55081	1274.83936	-918.37048	208.14459	1286.16321	280.26025	224.16486	-10.59787	387.01196	-194.35172	156.51347	-641.56421	324.78915	119.21004	-916.95007	71.68303	-6.06726
685	5.700	946.73169	-1.66174	1468.35278	-92.05959	96.74890	1276.36646	-920.02051	208.67775	1284.73035	256.54047	226.28809	-10.32653	420.09015	-192.21451	147.35872	-613.17432	318.89536	121.64574	-940.86121	73.51781	-5.97311
686	5.708	945.85406	0.02235	1470.16467	-93.17467	96.05807	1278.60413	-921.55133	209.25922	1283.96204	232.43369	228.13239	-10.14085	453.14642	-189.14767	137.63232	-584.57947	313.47293	123.27891	-965.04053	75.51167	-6.00879
687	5.717	944.84979	1.95885	1472.15259	-93.69841	95.53102	1281.38721	-922.90369	209.86334	1283.90662	207.99268	229.69785	-10.04083	486.22333	-185.31799	127.41938	-556.10394	308.57111	124.10349	-989.45947	77.44380	-6.03786
688	5.725	943.80939	4.03889	1474.27661	-93.69637	95.19302	1284.57886	-924.03003	210.47011	1284.58459	183.32068	231.13138	-9.92793	519.64807	-180.82645	116.77187	-528.59363	304.32574	123.96439	-1014.05212	79.18452	-5.97125
689	5.733	942.85931	6.04627	1476.53235	-93.21951	95.03317	1288.09973	-924.88898	211.09244	1285.97949	158.54407	232.59561	-9.74991	553.92529	-175.81949	106.10307	-503.08072	300.89532	122.57466	-1038.75928	80.83492	-5.84512
690	5.742	942.10614	7.82436	1478.90735	-92.31021	95.01012	1291.91064	-925.44409	211.77129	1288.04626	133.72034	234.12988	-9.52733	589.28247	-170.70325	96.53245	-480.32092	298.36530	119.57451	-1063.52466	82.56924	-5.72534
691	5.750	941.60785	9.36310	1481.35779	-91.02505	95.07487	1295.97546	-925.67145	212.54129	1290.72314	108.81079	235.67192	-9.32122	624.94006	-166.03189	89.47962	-460.52734	296.77942	114.66702	-1088.32837	84.42181	-5.61200
692	5.758	941.38892	10.73833	1483.82129	-89.45535	95.20070	1300.23132	-925.56757	213.40421	1293.93665	83.78186	237.17941	-9.24860	658.73132	-162.19095	85.48190	-443.43921	296.20609	107.79454	-1113.26160	86.22152	-5.44899
693	5.767	941.45288	12.02763	1486.23230	-87.73195	95.39250	1304.57715	-925.14990	214.33693	1297.60034	58.69220	238.67767	-9.44634	687.75787	-159.08490	83.24487	-428.63330	296.71841	99.22619	-1138.41846	87.71466	-5.15933
694	5.775	941.77844	13.28130	1488.52710	-85.99965	95.67192	1308.88281	-924.44849	215.31830	1301.60535	33.71680	240.24997	-9.87852	709.80988	-156.03860	80.24408	-415.91223	298.38736	89.45903	-1163.58069	88.75459	-4.61798
695	5.783	942.31287	14.52544	1490.64856	-84.36823	96.06054	1313.00354	-923.50116	216.33412	1305.80188	9.15295	242.04697	-9.94315	724.30786	-152.18820	74.70052	-405.52698	301.31238	78.98396	-1188.09619	89.34368	-3.57826
696	5.792	942.97272	15.76374	1492.54773	-82.87807	96.56541	1316.78625	-922.35693	217.36034	1309.98755	-14.68005	244.34094	-8.00146	732.00311	-147.06610	66.77112	-398.08453	305.54822	68.07459	-1211.17383	89.46999	-1.67323
697	5.800	943.65613	16.97861	1494.17932	-81.50563	97.17006	1320.07263	-921.08777	218.34480	1313.93054	-37.36310	247.65010	-1.30010	734.02313	-140.70831	57.62687	-394.26709	310.93100	56.73173	-1232.25171	89.03201	1.37216
698	5.808	944.26166	18.13793	1495.49622	-80.19054	97.84547	1322.70898	-919.79547	219.19800	1317.41614	-57.30084	252.83781	13.37074	731.23199	-133.32303	47.94133	-394.58337	317.00662	44.88171	-1251.13306	88.01938	5.48982
699	5.817	944.71027	19.20617	1496.44958	-78.86134	98.56952	1324.56787	-918.59680	219.80728	1320.27393	-70.48621	260.82642	38.03414	724.14038	-125.14143	37.73299	-399.22314	323.19348	32.84279	-1267.92114	86.53793	10.46844
700	5.825	944.96759	20.16422	1496.99609	-77.45915	99.32843	1325.57642	-917.58936	220.07011	1322.37366	-72.00665	271.82983	71.12466	713.10278	-116.52697	27.21903	-408.00720	328.99307	21.68386	-1282.78809	84.57634	16.59206
701	5.833	945.05670	21.02670	1497.10425	-75.95510	100.10159	1325.73059	-916.82941	219.94243	1323.63513	-60.12524	284.83743	106.75417	698.58514	-108.03869	17.26434	-420.47119	333.93387	12.84172	-1295.41504	81.91702	24.86015
702	5.842	945.05139	21.83421	1496.75806	-74.35406	100.85336	1325.08167	-916.33429	219.50278	1324.08472	-38.09711	298.10449	137.85620	681.23621	-100.43850	9.06122	-436.11395	337.50961	7.21679	-1304.27637	78.23160	36.11192
703	5.850	945.05243	22.62890	1495.95435	-72.68716	101.54626	1323.70923	-916.08105	218.96005	1323.86926	-11.33557	310.19116	160.59549	661.60144	-94.50079	3.47241	-454.72900	339.58347	4.78158	-1306.84875	73.42557	49.58685
704	5.858	945.16211	23.43311	1494.69580	-71.00362	102.15721	1321.70300	-915.99518	218.56035	1323.17883	16.45380	320.43304	175.51646	639.91187	-90.50799	0.51635	-476.39581	340.76517	4.77146	-1301.11621	68.01862	62.63206
705	5.867	945.46564	24.23601	1492.98572	-69.37316	102.67166	1319.16650	-915.97198	218.49092	1322.17371	44.28503	328.65134	185.21057	616.42810	-88.00136	-0.56400	-500.79382	342.02945	5.86364	-1286.72717	62.66249	72.53357
706	5.875	946.02081	25.00362	1490.83191	-67.89073	103.07284	1316.22388	-915.93121	218.85342	1320.96436	72.47406	334.84073	191.83273	591.81641	-86.18693	-0.73648	-526.69043	343.94550	6.61267	-1264.73145	57.28667	78.60030
707	5.883	946.85834	25.71191	1488.25562	-66.66478	103.35551	1313.01294	-915.84564	219.67131	1319.58569	101.30518	339.13626	196.41553	566.89417	-84.50319	-0.70189	-552.53937	346.39728	6.24559	-1236.74329	51.38217	81.97525
708	5.892	947.98749	26.37088	1485.29761	-65.79669	103.55019	1309.67078	-915.72711	220.89711	1317.98718	130.80103	341.71844	199.26500	542.16827	-82.78597	-0.78221	-577.43237	348.93134	4.96360	-1204.22241	44.96637	83.83820
709	5.900	949.40051	27.02151	1482.01746	-65.36938	103.72216	1306.32813	-915.61676	222.41850	1316.08960	160.95477	342.68439	200.41164	517.74609	-81.04719	-1.05041	-601.31354	351.17545	3.44490	-1168.03735	38.77169	84.53107
710	5.908	951.06744	27.71877	1478.49109	-65.44998	103.94083	1303.10632	-915.58264	224.08830	1313.86572	191.82953	342.10382	199.92487	493.53931	-79.26202	-1.48218	-624.57733	352.99655	2.25685	-1128.63220	33.76676	84.16594
711	5.917	952.93164	28.51469	1474.80762	-66.10017	104.24200	1300.10388	-915.68774	225.78496	1311.36377	223.48761	340.09888	198.04721	469.46448	-77.39443	-1.99885	-647.63885	354.48367	1.63403	-1086.68115	30.73382	83.41901
712	5.925	954.92010	29.44225	1471.06445	-67.37609	104.59689	1297.37891	-915.95166	227.45482	1308.68506	255.88904	336.86343	195.14862	445.49347	-75.47028	-2.48482	-670.75244	355.83926	1.49086	-1043.50049	29.87710	83.65086
713	5.933	956.95593	30.50503	1467.35999	-69.30997	104.89903	1294.93921	-916.33698	229.09944	1305.94519	288.88318	332.65817	191.64963	421.62152	-73.55012	-2.85390	-694.04089	357.22931	1.56721	-1000.68744	30.67381	86.30359
714	5.942	958.96259	31.67605	1463.78809	-71.87732	104.99194	1292.73792	-916.76617	230.73161	1303.23840	322.26166	327.75186	187.94653	397.84467	-71.70427	-3.09966	-717.55701	358.70663	1.62948	-959.32007	32.38634	91.94884
715	5.950	960.87061	32.90404	1460.43420	-74.95898	104.75170	1290.68506	-917.16699	232.34065	1300.62463	355.79376	322.35394	184.29916	374.14838	-70.00280	-3.29862	-741.29102	360.25552	1.56726	-919.55737	34.67889	99.86246
716	5.958	962.62964	34.13210	1457.37500	-78.33432	104.18585	1288.70667	-917.52100	233.88284	1298.13611	389.27661	316.56479	180.69940	350.52631	-68.46848	-3.54648	-765.17883	361.86188	1.37828	-880.98303	37.61276	108.66771
717	5.967	964.21265	35.32037	1454.67383	-81.73780	103.45840	1286.83313	-917.87366	235.29428	1295.79065	422.56265	310.37347	176.82767	326.99313	-67.05971	-3.84011	-789.13580	363.51874	1.12313	-843.21228	41.23133	117.29018
718	5.975	965.61316	36.45382	1452.37573	-84.93811	102.80058	1285.22949	-918.29510	236.51967	1293.60706	455.54501	303.69708	172.13295	303.51965	-65.71136	-4.05923	-813.10443	365.19672	0.87648	-806.10443	45.34415	125.22858
719	5.983	966.84039	37.53024	1450.50378	-87.76965	102.37497	1284.10852	-918.83087	237.53583	1291.62085	488.20596	296.45258	165.97304	279.99335	-64.36604	-4.10683	-837.07153	366.84616	0.69414	-769.51660	49.67849	132.29544
720	5.992	967.91516	38.54634	1449.06104	-90.11014	102.19759	1283.60864	-919.47900	238.35625	1289.89368	520.73254	288.68427	157.82327	256.29758	-62.99852	-4.01910	-861.02936	368.42078	0.59930	-733.15692	54.06654	138.43689
721	6.000	968.87140	39.50599	1448.03772	-91.85075	102.16549	1283.75940	-920.19354	239.03015	1288.51123	553.58759	280.57501	147.48724	232.38814	-61.61724	-3.91045	-884.95581	369.88370	0.57857	-696.84711	58.41849	143.72011
722	6.008	969.75916	40.43045	1447.41174	-92.89418	102.14107	1284.53101	-920.90063	239.63686	1287.57349	587.36389	272.28992	135.21967	208.28954	-60.21281	-3.84948	-908.83887	371.24939	0.60473	-660.81989	62.60115	148.31458
723	6.017	970.63330	41.34391	1447.14233	-93.18115	102.01427	1285.88721	-921.52228	240.25784	1287.18115	622.30823	263.86755	121.80366	184.06175	-58.74598	-3.80976	-932.69202	372.63684	0.66909	-625.67749	66.44337	152.35449
724	6.025	971.53833	42.26132	1447.16907	-92.71698	101.72606	1287.79883	-921.99847	240.94150	1287.41846	657.79346	255.23807	108.48792	159.75862	-57.18272	-3.73274	-956.56561	374.20117	0.78827	-592.15314	69.89476	155.71498
725	6.033	972.50342	43.18815	1447.42261	-91.57224	101.27696	1290.23596	-922.29578	241.68646	1288.33118	692.18225	246.35364	96.56193	135.38707	-55.51221	-3.60542	-980.53833	375.99173	0.98422	-560.99847	73.12114	157.89421
726	6.042	973.54407	44.12155	1447.83447	-89.86770	100.72442	1293.14807	-922.40375	242.44649	1289.91675	723.13904	237.39828	86.66048	110.89967	-53.75413	-3.45253	-1004.67554	377.92111	1.24999	-533.02930	76.34053	158.12776
727	6.050	974.66406	45.06051	1448.34143	-87.75967	100.15480	1296.43420	-922.32648	243.15030	1292.13123	748.31226	228.83009	78.33678	86.22072	-51.92992	-3.29792	-1029.02051	379.86359	1.52973	-509.03552	79.54906	155.67841
728	6.058	975.85394	46.00456	1448.89001	-85.41769	99.64088	1299.91748	-922.07141	243.72849	1294.89832	766.20917	220.99590	70.37767	61.29338	-50.04924	-3.17683	-1053.62695	381.73904	1.73549	-489.43655	82.46461	150.14998
729	6.067	977.08368	46.93011	1449.43555	-82.99324	99.21416	1303.35693	-921.63812	244.13629	1298.11670	776.57776	213.62494	61.60819	36.17473	-48.18262	-3.15819	-1078.55347	383.56714	1.81104	-474.03989	84.69299	141.65311
730	6.075	978.29468	47.78558	1449.93835	-80.59775	98.85716	1306.49731	-921.01154	244.36176	1301.67542	779.89844	205.90800	51.45835	11.18648	-46.48925	-3.28547	-1103.75085	385.54678	1.82698	-462.26727	85.91083	130.68073
731	6.083	979.39929	48.52390	1450.36328	-78.29618	98.50418	1309.12427	-920.16034	244.42148	1305.46912	776.66321	197.22595	40.03904	-13.00612	-45.17515	-3.33913	-1128.85205	388.03165	2.03089	-453.74680	85.95401	117.77271
732	6.092	980.29303	49.13184	1450.68506	-76.11404	98.05618	1311.09448	-919.03802	244.36394	1309.38989	767.23352	187.76526	28.03915	-35.62550	-44.57276	-2.44518	-1153.02612	391.31223	2.80513	-448.74393	84.77258	103.29510
733	6.100	980.88000	49.62395	1450.89258	-74.05489	97.41884	1312.33484	-917.59412	244.26985	1313.30493	752.18494	178.54201	16.60343	-56.19804	-45.34425	1.21288	-1175.15833	395.34052	4.49270	-447.97244	82.40536	87.47929
734	6.108	981.10077	50.02327	1450.98340	-72.11216	96.54477	1312.82483	-915.80579	244.22105	1317.05481	732.58899	171.05884	7.05301	-74.19533	-48.64222	10.34683	-1194.33911	399.69806	7.11313	-452.01224	79.11546	70.55087
735	6.117	980.94592	50.35319	1450.95264	-70.26994	95.44946	1312.58167	-913.71082	244.25656	1320.47803	709.88782	166.63376	0.31489	-87.67165	-55.97930	27.67517	-1210.24133	404.02676	10.36216	-460.96271	75.45396	52.89102
736	6.125	980.45782	50.62885	1450.78687	-68.51489	94.19787	1311.65686	-911.41534	244.35294	1323.42664	685.46906	165.51678	-3.60867	-93.15184	-68.50185	53.67430	-1223.01270	408.60785	14.26527	-474.46011	72.07854	35.33473
737	6.133	979.72638	50.84932	1450.46863	-66.86164	92.87425	1310.14111	-909.07513	244.43805	1325.76953	660.37512	166.74402	-5.48399	-88.16179	-85.97880	84.74332	-1232.72461	414.42731	20.04019	-491.72891	69.58131	19.40898
738	6.142	978.87109	51.00714	1449.98328	-65.36859	91.54778	1308.16394	-906.87061	244.42819	1327.40002	635.28308	168.96503	-6.23518	-73.50587	-106.58826	114.74047	-1238.59131	422.34967	29.78526	-511.66068	68.44594	7.00887
739	6.150	978.00702	51.10070	1449.32495	-64.13597	90.25202	1305.86963	-904.98077	244.26443	1328.25244	610.49719	171.24515	-6.57707	-52.37532	-127.96218	138.93353	-1238.60925	431.93607	44.07203	-533.24347	68.87073	-0.62656
740	6.158	977.21289	51.12926	1448.50159	-63.28755	88.98681	1303.38440	-903.54956	243.92342	1328.31787	585.95715	173.30612	-6.90150	-27.79857	-148.42203	156.17500	-1230.56934	441.31000	59.76376	-556.02417	70.55947	-3.84088
741	6.167	976.52173	51.08204	1447.54102	-62.94344	87.73618	1300.80676	-902.65344	243.40381	1327.64392	561.47137	175.30295	-7.31139	-1.35139	-167.19150	167.73759	-1213.63684	448.50412	71.81649	-579.82178	72.92161	-4.31824
742	6.175	975.92999	50.93893	1446.49316	-63.19849	86.48540	1298.22742	-902.30206	242.70515	1326.32068	536.98792	177.41129	-7.78869	26.48375	-183.79425	175.06802	-1188.56580	452.83829	77.66290	-604.16870	75.47625	-3.87073
743	6.183	975.40924	50.67496	1445.42834	-64.11378	85.22636	1295.74158	-902.47119	241.82034	1324.46045	512.58063	179.62234	-8.29845	55.58629	-197.67618	178.81013	-1156.86743	455.00128	78.75863	-628.49731	77.96339	-3.55721
744	6.192	974.91357	50.25849	1444.42639	-65.72004	83.95753	1293.42834	-903.12769	240.75717	1322.17224	488.32562	181.81824	-8.77319	85.83531	-208.39731	179.19406	-1120.31836	456.00592	78.02720	-652.57471	80.25502	-3.68349
745	6.200	974.38861	49.65722	1443.56372	-68.02413	82.68279	1291.32166	-904.23187	239.56754	1319.53674	464.27979	183.89317	-9.13278	117.05498	-215.91354	176.64809	-1080.57617	456.04730	77.00537	-676.45172	82.32435	-4.14632
746	6.208	973.77966	48.85478	1442.90833	-71.00137	81.40811	1289.41077	-905.73358	238.35139	1316.60962	440.44659	185.77411	-9.39455	149.05385	-220.59399	171.95586	-1038.65356	454.32666	75.62046	-700.25397	84.22494	-4.68710
747	6.217	973.03693	47.85631	1442.52454	-74.57113	80.13758	1287.66455	-907.56848	237.22385	1313.44946	416.75229	187.44284	-9.67055	181.65465	-223.06030	166.04225	-995.02710	450.00256	73.87632	-724.09937	86.01418	-5.06686
748	6.225	972.11829	46.68020	1442.48303	-78.58128	78.86040	1286.04785	-909.65826	236.25848	1310.13416	393.08841	188.98836	-10.01322	214.68877	-223.95633	159.67409	-950.46149	443.21524	73.02682	-748.04083	87.71658	-5.20523
749	6.233	970.98987	45.35175	1442.86450	-82.82462	77.52738	1284.53113	-911.92139	235.45340	1306.74646	369.37836	190.52382	-10.36169	247.97939	-223.69638	153.28618	-906.52722	435.18149	74.94803	-772.03601	89.36899	-5.21239
750	6.242	969.62695	43.90276	1443.74878	-87.08495	76.06020	1283.11426	-914.28314	234.75305	1303.34570	345.65134	192.08972	-10.63190	281.36633	-222.41003	147.01146	-865.04468	427.33426	80.55789	-796.00867	91.06123	-5.26814
751	6.250	968.01764	42.37156	1445.19397	-91.18637	74.42064	1281.85840	-916.67725	234.08838	1299.96643	321.96954	193.73892	-10.78144	314.75000	-220.11984	140.77037	-826.96167	420.24911	89.03815	-819.94385	92.87956	-5.45354
752	6.258	966.16528	40.80254	1447.21985	-95.00935	72.66898	1280.89429	-919.05969	233.40172	1296.65540	298.27649	195.61865	-10.78477	348.07605	-216.90744	134.32283	-791.95612	413.40225	98.55108	-843.88159	94.80701	-5.69455
753	6.267	964.08698	39.23829	1449.80396	-98.46902	70.93503	1280.39331	-921.42645	232.67372	1293.51440	274.45395	197.84698	-10.61411	381.31476	-212.97736	127.36582	-759.08862	405.94922	107.48830	-867.83972	96.76096	-5.85846
754	6.275	961.80975	37.69998	1452.89441	-101.49167	69.34297	1280.50806	-923.79523	231.94072	1290.70483	250.45300	200.30948	-10.31586	414.55371	-208.59006	119.64072	-727.57239	397.52512	115.06096	-891.82465	98.69949	-5.87805
755	6.283	959.36823	36.17609	1456.42651	-104.01759	67.97217	1281.31250	-926.15100	231.27525	1288.40479	226.26105	202.69983	-10.04112	448.11023	-203.98038	111.04035	-696.97272	388.34653	121.13098	-915.90576	100.61401	-5.78870
756	6.292	956.80554	34.63386	1460.32825	-106.01607	66.86909	1282.78906	-928.41669	230.75394	1286.76038	201.85034	204.79922	-9.91449	482.46082	-199.44778	101.83134	-667.00842	378.84399	125.82566	-940.18915	102.50661	-5.69559
757	6.300	954.17175	33.04355	1464.52075	-107.48934	66.07047	1284.86023	-930.48523	230.43318	1285.87488	177.24249	206.60330	-9.93961	517.91388	-195.42749	92.84766	-637.42786	369.32318	129.26694	-964.72510	104.39861	-5.67435
758	6.308	951.51862	31.39693	1468.92297	-108.46445	65.59737	1287.43079	-932.27887	230.33023	1285.82190	152.52649	208.22769	-10.03782	554.13477	-192.36615	85.30818	-608.15173	359.91196	131.44640	-989.51117	106.26644	-5.68076
759	6.317	948.89813	29.70390	1473.45667	-108.98253	65.42949	1290.41150	-933.77527	230.41354	1286.64929	127.73694	209.81194	-10.08293	589.83319	-190.53247	80.15778	-579.49536	350.72656	132.21153	-1014.54388	108.00330	-5.60687
760	6.325	946.35895	27.97788	1478.04895	-109.09501	65.50230	1293.71899	-934.98596	230.61797	1288.36157	102.80518	211.44144	-9.96025	622.96265	-189.82291	77.26620	-552.21417	341.99756	131.34123	-1039.74597	109.55634	-5.40808
761	6.333	943.93872	26.23410	1482.63123	-108.86646	65.73095	1297.25842	-935.92407	230.88374	1290.89941	77.65527	213.08548	-9.71116	651.52295	-189.62402	75.20180	-527.25623	334.01321	128.64926	-1064.92627	111.04546	-5.13373
762	6.342	941.65863	24.49481	1487.13647	-108.37352	66.03421	1300.91467	-936.59503	231.17474	1294.13989	52.27124	214.66574	-9.56825	674.47009	-189.01804	72.13839	-505.32620	327.00806	124.02556	-1090.02710	112.62054	-4.83563
763	6.350	939.52118	22.78959	1491.50244	-107.69261	66.35002	1304.56519	-936.99670	231.46008	1297.92200	26.75568	216.19687	-9.74439	691.87280	-187.31082	67.25459	-486.54718	321.11853	117.41612	-1115.28015	114.31659	-4.52170
764	6.358	937.50647	21.15404	1495.67419	-106.87953	66.65346	1308.09265	-937.11731	231.70407	1302.07617	1.45520	217.79062	-10.11541	704.23297	-184.28357	61.11012	-470.48779	316.39725	108.88150	-1140.87769	116.09721	-4.23708
765	6.367	935.57098	19.61315	1499.59973	-105.95307	66.96738	1311.39026	-936.93921	231.88231	1306.44141	-23.02539	219.58496	-9.91750	711.86383	-179.89389	54.65291	-456.61090	312.90668	98.74975	-1166.60303	117.80093	-3.99187
766	6.375	933.65424	18.15533	1503.22522	-104.89383	67.34302	1314.35596	-936.44867	231.99611	1310.86963	-46.05353	221.84003	-7.53336	714.81451	-173.94839	48.19594	-444.82953	310.84378	87.62063	-1191.81921	119.01178	-3.44099
767	6.383	931.69189	16.73631	1506.49231	-103.65749	67.82735	1316.88196	-935.64294	232.06558	1315.21936	-66.98474	225.12495	-0.52052	712.99597	-166.21570	41.43184	-435.70276	310.54095	76.09303	-1215.67798	119.21887	-1.81902
768	6.392	929.62830	15.31612	1509.34363	-102.19821	68.44970	1318.85278	-934.54156	232.10341	1319.34509	-84.17456	230.30099	13.96939	706.32196	-156.77457	34.03658	-430.14734	312.27438	64.45377	-1237.46838	118.23237	1.51701
769	6.400	927.43262	13.88967	1511.72742	-100.49236	69.22328	1320.15918	-933.19531	232.09445	1323.09900	-93.87964	238.13316	37.80525	694.99792	-146.17776	26.01506	-428.96710	315.99954	52.65182	-1256.97021	116.40069	6.48523
770	6.408	925.11847	12.47992	1513.59741	-98.54826	70.14886	1320.72290	-931.68042	232.00749	1326.34668	-91.80988	248.62744	69.45425	679.74115	-135.39545	17.78601	-432.56860	321.21802	40.63260	-1274.36853	114.37342	12.42430
771	6.417	922.75177	11.10867	1514.91626	-96.40508	71.22125	1320.51953	-930.08838	231.82347	1328.98535	-76.99390	260.69363	103.12580	661.56915	-125.69564	10.23114	-440.92969	327.07663	28.83169	-1289.68494	112.63616	18.85616
772	6.425	920.43646	9.78617	1515.66443	-94.13087	72.43416	1319.58521	-928.51709	231.54990	1330.94653	-53.17987	272.70541	131.86803	641.25970	-118.27082	4.38825	-453.68079	332.60895	18.40657	-1302.32544	111.23245	25.94975
773	6.433	918.29010	8.52053	1515.84387	-91.81974	73.77383	1318.00195	-927.05383	231.22867	1332.20056	-25.77368	283.44009	151.97208	619.06470	-113.53896	0.78255	-470.27258	336.96112	10.78553	-1311.02759	109.75009	34.23940
774	6.442	916.42444	7.31877	1515.47278	-89.58698	75.20382	1315.87500	-925.75909	230.94130	1332.78345	1.85840	292.42905	164.18185	595.09247	-110.87945	-0.86048	-490.20929	339.70667	6.75115	-1314.02917	107.33813	43.93951
775	6.450	914.93219	6.18013	1514.57764	-87.56213	76.65729	1313.32300	-924.66711	230.78033	1332.80493	29.13007	299.66522	171.43018	569.81036	-109.22869	-1.27859	-513.10510	341.20273	5.83818	-1309.66699	103.07051	54.31185
776	6.458	913.87610	5.10042	1513.18848	-85.87882	78.04723	1310.48242	-923.79907	230.80092	1332.40356	56.69263	305.23239	176.22176	543.95721	-107.77729	-1.23099	-538.32910	342.38010	6.52025	-1297.20422	96.64714	63.66878
777	6.467	913.28497	4.08517	1511.33484	-84.65930	79.29797	1307.50342	-923.17358	231.01625	1331.69373	85.00647	309.19467	179.70200	518.14404	-106.16750	-1.22802	-564.68286	343.96951	7.10015	-1277.03113	88.48449	70.27910
778	6.475	913.15332	3.15334	1509.05005	-83.99304	80.38643	1304.52783	-922.81134	231.42917	1330.73755	114.01563	311.65732	182.04590	492.64978	-104.35900	-1.45515	-590.81555	346.04803	6.69947	-1250.20764	79.27583	73.32756
779	6.483	913.44067	2.33212	1506.38733	-83.92373	81.35227	1301.66614	-922.73651	232.03098	1329.52026	143.46716	312.73340	183.08673	467.47681	-102.43881	-1.89000	-615.96844	348.25208	5.51820	-1217.88184	69.72614	73.15016
780	6.492	914.07849	1.65793	1503.43250	-84.46137	82.26003	1298.99255	-922.97723	232.77562	1327.94470	173.22681	312.45673	182.69092	442.53540	-100.51657	-2.42594	-640.15405	350.22604	4.24858	-1180.97119	60.44006	70.90380
781	6.500	914.98553	1.17541	1500.29395	-85.60514	83.14468	1296.55762	-923.56641	233.59229	1325.90039	203.31836	310.84732	180.91342	417.77063	-98.67236	-2.92621	-663.81110	351.88797	3.39002	-1140.35620	51.97409	68.04070
782	6.508	916.08234	0.91925	1497.07971	-87.34810	83.97497	1294.39258	-924.53162	234.41032	1323.35999	233.77560	308.04568	178.03867	393.16467	-96.90839	-3.30084	-687.43225	353.39581	3.03711	-1097.20288	44.93577	65.88510
783	6.517	917.29333	0.89420	1493.88831	-89.65897	84.65051	1292.49280	-925.86578	235.14571	1320.39331	264.51724	304.33813	174.52209	368.70905	-95.18298	-3.56069	-711.34772	354.94382	3.02106	-1052.85474	39.78763	65.44758
784	6.525	918.53900	1.07009	1490.81812	-92.45495	85.04317	1290.80310	-927.51147	235.69815	1317.11987	295.37268	300.08328	170.87360	344.40686	-93.47097	-3.78394	-735.64954	356.61539	3.09534	-1008.49512	36.55327	67.37870
785	6.533	919.73505	1.38794	1487.97278	-95.59242	85.07226	1289.24438	-929.39050	235.99519	1313.68164	326.20459	295.58948	167.50995	320.27332	-91.75381	-4.03660	-760.22455	358.38736	3.06404	-965.04749	34.82793	71.94740
786	6.542	920.80383	1.77538	1485.45569	-98.90283	84.75835	1287.78369	-931.44214	236.03365	1310.21973	356.98099	290.96326	164.53206	296.29779	-90.03974	-4.29959	-784.87250	360.18588	2.83955	-923.26233	34.10554	78.94094
787	6.550	921.68732	2.17244	1483.35913	-102.24402	84.20877	1286.48865	-933.62750	235.87466	1306.84924	387.76474	286.03989	161.58441	272.39996	-88.40347	-4.47463	-809.44568	361.89621	2.42199	-883.66553	34.12455	87.58804
788	6.558	922.35156	2.55084	1481.74805	-105.50394	83.55637	1285.49915	-935.91296	235.59709	1303.65894	418.65182	280.51776	158.03253	248.47438	-86.89862	-4.49351	-833.88934	363.38483	1.86337	-846.33795	34.89494	96.80338
789	6.567	922.78448	2.90797	1480.64941	-108.56659	82.89988	1284.94153	-938.25488	235.25433	1300.72925	449.68842	274.18430	153.30731	224.49467	-85.46516	-4.40456	-858.15955	364.64124	1.28487	-810.85883	36.42969	105.62315
790	6.575	922.99298	3.24854	1480.05676	-111.30255	82.27878	1284.87708	-940.58472	234.86380	1298.15186	480.85806	267.02039	147.08780	200.50172	-84.00754	-4.30531	-882.16931	365.91019	0.88210	-776.57697	38.57906	113.41734
791	6.583	923.00250	3.58178	1479.93726	-113.59058	81.68763	1285.32336	-942.80487	234.41611	1296.03748	512.13538	259.21033	139.30115	176.50597	-82.48257	-4.22945	-905.91040	367.43030	0.76998	-742.93256	41.10031	119.87172
792	6.592	922.85638	3.93013	1480.23352	-115.33563	81.10215	1286.29150	-944.80676	233.88898	1294.51062	543.55597	251.09041	130.10970	152.47697	-80.86623	-4.16515	-929.57471	369.02136	0.82678	-709.61060	43.73632	124.93987
793	6.600	922.61365	4.32528	1480.86621	-116.47856	80.49396	1287.78845	-946.50146	233.26550	1293.69360	575.32861	242.87482	119.92825	128.37239	-79.13647	-4.11421	-953.38391	370.35947	0.86840	-676.58191	46.24174	128.75159
794	6.608	922.34363	4.79710	1481.74414	-117.00584	79.84097	1289.80066	-947.84064	232.55566	1293.68542	607.76404	234.39647	109.44827	104.15218	-77.30959	-4.07179	-977.38330	371.55457	0.90740	-644.10474	48.43306	131.44382
795	6.617	922.11664	5.37291	1482.77795	-116.95557	79.13998	1292.28491	-948.81494	231.80478	1294.53735	640.76367	225.33951	99.64031	79.82054	-75.43164	-3.99942	-1001.53925	372.97763	1.05604	-612.71472	50.23896	133.00766
796	6.625	921.99585	6.07547	1483.88525	-116.41048	78.40902	1295.17725	-949.43622	231.07085	1296.23425	673.25208	215.70966	91.51008	55.39619	-73.53864	-3.85431	-1025.87195	374.74963	1.30105	-583.16211	51.71581	133.21292
797	6.633	922.03082	6.90287	1484.99170	-115.47615	77.67882	1298.39160	-949.72589	230.38614	1298.69238	703.17310	205.93124	85.48753	30.82655	-71.63983	-3.65254	-1050.42285	376.72391	1.52822	-556.26123	52.97751	131.64200
798	6.642	922.24786	7.81264	1486.03040	-114.25920	76.98091	1301.80627	-949.71448	229.73849	1301.77722	728.16345	196.51164	80.95269	6.03136	-69.74384	-3.48690	-1075.20471	378.75610	1.66238	-532.70776	54.04405	127.85930
799	6.650	922.64178	8.74553	1486.94336	-112.85706	76.33054	1305.25720	-949.43750	229.08826	1305.31799	746.48242	187.61285	76.50365	-18.93150	-67.92101	-3.44824	-1100.19409	380.82782	1.71162	-512.93494	54.73740	121.64777
800	6.658	923.17651	9.66601	1487.68323	-111.35361	75.71246	1308.55579	-948.92450	228.39986	1309.11621	757.52454	178.89435	70.76700	-43.68388	-66.31165	-3.49846	-1125.30261	383.02963	1.78151	-497.08493	54.73513	113.13816
801	6.667	923.79224	10.56718	1488.20984	-109.81364	75.07984	1311.51697	-948.18927	227.66495	1312.96509	761.55310	169.81995	63.00240	-67.45857	-65.09562	-3.32231	-1150.22729	385.54834	2.12952	-485.16473	53.77238	102.68549
802	6.675	924.41113	11.44585	1488.48853	-108.27469	74.36307	1313.98462	-947.23279	226.90460	1316.68396	759.05493	160.14847	53.21281	-89.36086	-64.54858	-2.16725	-1174.25439	388.60641	3.18569	-477.31079	51.77872	90.63251
803	6.683	924.94366	12.28978	1488.48792	-106.74084	73.48878	1315.84265	-946.06329	226.15160	1320.14331	750.40454	150.07809	41.97343	-108.84343	-65.18584	1.30821	-1196.37244	392.23895	5.36673	-473.91718	48.81642	77.23759
804	6.692	925.30481	13.08151	1488.18005	-105.19345	72.41160	1317.01233	-944.71130	225.43880	1323.25146	736.02399	140.03250	30.10918	-125.57237	-67.96455	9.18001	-1215.78638	396.14368	8.68822	-475.47720	45.00924	62.78015
805	6.700	925.43726	13.80218	1487.54126	-103.61578	71.13667	1317.44666	-943.22852	224.79843	1325.91931	716.74219	130.61298	18.46146	-138.24757	-74.30715	23.85268	-1232.29883	399.95151	12.70156	-482.29239	40.60358	47.69024
806	6.708	925.33167	14.43568	1486.55298	-102.00894	69.71172	1317.13123	-941.68451	224.24083	1328.04285	693.96436	122.79507	8.04027	-144.05998	-85.45715	46.25342	-1246.08411	403.72086	17.14719	-494.24356	36.07703	32.66340
807	6.717	925.03448	14.97506	1485.20581	-100.39334	68.20242	1316.09241	-940.16284	223.72978	1329.51135	669.35010	117.73711	0.04549	-140.56822	-101.38364	73.77647	-1257.13550	408.03903	22.78107	-510.66077	32.13002	18.80326
808	6.725	924.64105	15.42625	1483.50244	-98.81084	66.67120	1314.40344	-938.75104	223.19983	1330.22620	644.15625	115.98442	-4.87112	-128.07167	-120.40572	100.88343	-1264.78442	413.45993	31.27768	-530.39111	29.46910	7.57623
809	6.733	924.27698	15.81111	1481.45007	-97.33029	65.16293	1312.17676	-937.52393	222.59871	1330.13171	618.93396	116.90283	-7.16017	-109.36836	-140.16254	122.58486	-1267.48706	419.75800	43.51986	-552.24066	28.48852	0.15405
810	6.742	924.06665	16.16352	1479.05371	-96.04877	63.69583	1309.54004	-936.52783	221.89670	1329.25098	593.83118	119.11172	-7.82367	-87.46336	-159.00357	137.29834	-1263.38599	425.77679	57.57834	-575.49109	29.07161	-3.48471
811	6.750	924.09735	16.50544	1476.32397	-95.08270	62.26465	1306.61646	-935.78021	221.04974	1327.70325	568.90149	121.49434	-7.71645	-63.97472	-176.44180	146.51862	-1251.47534	430.13190	69.34132	-599.77173	30.70134	-4.55896
812	6.758	924.39587	16.82549	1473.29138	-94.54924	60.85896	1303.52625	-935.29462	219.97821	1325.66663	544.09869	123.69028	-7.45596	-39.24678	-192.52429	152.50882	-1232.01477	432.21356	75.90762	-624.56824	32.82007	-4.52283
813	6.767	924.93164	17.08439	1470.00952	-94.54567	59.47661	1300.39343	-935.10614	218.60565	1323.30469	519.30627	125.74184	-7.46407	-13.20488	-207.14526	156.60161	-1206.00476	432.53043	77.72008	-649.30554	35.08554	-4.30115
814	6.775	925.64014	17.22457	1466.55371	-95.14099	58.11495	1297.33594	-935.26984	216.91261	1320.73132	494.51895	127.71179	-7.87030	14.08058	-219.97458	159.06105	-1174.75598	431.94534	77.11346	-673.72449	37.33510	-4.27539
815	6.783	926.44562	17.17494	1463.01990	-96.38243	56.76267	1294.43750	-935.83685	214.95963	1318.02039	469.87170	129.69405	-8.50684	42.32268	-230.72897	159.73201	-1139.59131	430.55267	75.72623	-697.87036	39.46403	-4.54579
816	6.792	927.26959	16.87587	1459.51965	-98.30074	55.42307	1291.72546	-936.83099	212.88530	1315.21423	445.47375	131.72325	-9.11073	71.20805	-239.36093	158.54967	-1101.49915	427.48996	73.76929	-721.86584	41.41399	-5.03830
817	6.800	928.03546	16.31303	1456.17334	-100.89606	54.14900	1289.17798	-938.22644	210.89291	1312.30823	421.33881	133.65833	-9.53716	100.56453	-246.02597	155.68245	-1061.14819	421.87244	71.11495	-745.78967	43.20418	-5.54448
818	6.808	928.67694	15.51672	1453.10120	-104.10376	53.03600	1286.75403	-939.93372	209.20654	1309.23523	397.45108	135.38269	-9.82230	130.34990	-250.94620	151.50592	-1019.21362	413.61758	68.39553	-769.66650	44.90923	-5.87929
819	6.817	929.14240	14.52468	1450.41406	-107.76861	52.15393	1284.41577	-941.82184	207.98306	1305.91223	373.77155	136.92853	-10.10928	160.54845	-254.35843	146.54753	-976.71838	403.42566	66.97834	-793.49023	46.60003	-6.02269
820	6.825	929.39166	13.35754	1448.20984	-111.66841	51.46613	1282.13513	-943.76691	207.24680	1302.32983	350.19925	138.37233	-10.48602	191.14491	-256.55045	141.38799	-935.11700	392.42526	68.11973	-817.25293	48.29700	-6.06667
821	6.833	929.39343	12.02805	1446.57202	-115.58369	50.82613	1279.91870	-945.68463	206.90674	1298.58826	326.63556	139.82143	-10.88474	222.15956	-257.89377	136.49686	-895.83063	381.69702	72.18989	-840.96143	49.99020	-6.10185
822	6.842	929.12671	10.55124	1445.56262	-119.35771	50.08099	1277.85144	-947.53540	206.81424	1294.85657	303.06851	141.41696	-11.15762	253.62273	-258.75027	132.06773	-859.55664	371.63083	78.51018	-864.63599	51.67919	-6.17989
823	6.850	928.57990	8.93510	1445.21460	-122.90152	49.18663	1276.09900	-949.31824	206.82074	1291.30798	279.53674	143.23364	-11.21947	285.52466	-259.23569	127.96244	-826.07220	361.79175	85.82779	-888.30322	53.36578	-6.28972
824	6.858	927.74939	7.16729	1445.53076	-126.14507	48.22710	1274.84619	-951.05621	206.82388	1288.08142	256.05872	145.23752	-11.11462	317.83475	-259.14670	123.82276	-794.65314	351.56506	92.99379	-911.96240	55.07214	-6.36273
825	6.867	926.64441	5.22273	1446.48535	-128.98790	47.34172	1274.23059	-952.77533	206.78262	1285.28101	232.59088	147.31747	-10.95024	350.52478	-258.26138	119.28565	-764.56818	340.78662	99.30292	-935.60059	56.84766	-6.34729
826	6.875	925.29205	3.09046	1448.02905	-131.31004	46.64885	1274.31885	-954.48328	206.69771	1282.99268	209.02332	149.33182	-10.78519	383.53436	-256.62512	114.13993	-735.24445	329.77576	104.45518	-959.27563	58.69969	-6.26984
827	6.883	923.73431	0.78595	1450.09705	-133.02516	46.21736	1275.12085	-956.15472	206.56430	1281.29272	185.24939	151.15219	-10.65306	416.82080	-254.39453	108.32539	-706.20056	318.99420	108.45207	-983.11133	60.58994	-6.22098
828	6.892	922.02197	-1.66158	1452.61462	-134.10878	46.06873	1276.61218	-957.73199	206.33873	1280.24634	161.22913	152.73111	-10.61909	450.49725	-251.57831	101.89642	-677.01202	308.72269	111.49935	-1007.17719	62.46526	-6.26422
829	6.900	920.21283	-4.22328	1455.49890	-134.58109	46.18912	1278.74744	-959.13525	205.97147	1279.89880	136.98083	154.17909	-10.69895	484.81268	-248.19687	95.15295	-647.45398	298.95349	113.83476	-1031.44092	64.23772	-6.34988
830	6.908	918.37317	-6.87578	1458.66541	-134.47746	46.54540	1281.46973	-960.28040	205.45917	1280.27930	112.55737	155.65912	-10.80507	519.91962	-244.52625	88.81091	-617.75397	289.54358	115.56388	-1055.86267	65.86644	-6.36749
831	6.917	916.57275	-9.60598	1462.03333	-133.84479	47.09554	1284.71570	-961.10797	204.84207	1281.40759	88.03101	157.21405	-10.82947	555.53864	-240.94144	83.86086	-588.72980	280.47263	116.57952	-1080.47339	67.42129	-6.25140
832	6.925	914.87561	-12.41341	1465.52734	-132.76134	47.78987	1288.40405	-961.60400	204.17163	1283.28882	63.43878	158.80302	-10.72784	590.61676	-237.69794	81.04202	-561.58411	271.96243	116.53507	-1105.31909	68.94599	-5.98618
833	6.933	913.33679	-15.30043	1469.08093	-131.34723	48.57276	1292.41724	-961.79156	203.49718	1285.89661	38.73132	160.39639	-10.53622	623.29480	-234.92108	80.16885	-537.34076	264.35303	114.91372	-1130.35693	70.43762	-5.61426
834	6.942	912.00348	-18.25491	1472.63782	-129.74725	49.39158	1296.59741	-961.70892	202.86317	1289.16272	13.82111	161.98984	-10.34465	651.51672	-232.48489	79.84148	-516.36237	257.87009	111.26216	-1155.42114	72.03059	-5.27652
835	6.950	910.90308	-21.24743	1476.14929	-128.09851	50.20789	1300.76965	-961.40002	202.29951	1292.97607	-11.32129	163.61696	-10.25736	673.95056	-229.89050	78.15626	-498.39954	252.53705	105.47571	-1180.34961	73.89993	-5.09076
836	6.958	910.03033	-24.25222	1479.56665	-126.50262	51.00377	1304.77637	-960.91504	201.81180	1297.19263	-36.59033	165.33531	-10.32211	690.39685	-226.55893	74.07504	-482.99994	248.28064	97.87788	-1205.13379	75.88340	-4.93532
837	6.967	909.34900	-27.26474	1482.83618	-125.01009	51.78077	1308.49622	-960.30200	201.38275	1301.64404	-61.64270	167.17575	-10.36440	701.43396	-222.23590	68.04554	-469.89697	245.07442	89.02495	-1229.70776	77.43848	-4.42004
838	6.975	908.79968	-30.28979	1485.90308	-123.61883	52.54541	1311.83643	-959.58826	200.98680	1306.13965	-85.80481	169.12646	-9.73711	707.84662	-216.94165	61.21879	-459.25568	243.00381	79.39491	-1253.57446	78.05731	-3.05127
839	6.983	908.30750	-33.31554	1488.71838	-122.28849	53.28791	1314.71362	-958.76776	200.60281	1310.46558	-108.15088	171.19072	-7.17177	710.28418	-210.62540	54.30454	-451.70593	242.21420	69.12971	-1275.93652	77.64739	-0.43695
840	6.992	907.79443	-36.30801	1491.23926	-120.95885	53.98027	1317.04089	-957.81903	200.20096	1314.39636	-127.64465	173.57632	-0.85728	709.07788	-203.12756	47.32133	-448.12134	242.76811	58.01381	-1296.20215	76.50967	3.52567
841	7.000	907.20093	-39.23277	1493.42651	-119.56477	54.59806	1318.73083	-956.74384	199.72096	1317.72791	-142.78192	176.90266	11.33792	704.17621	-194.49765	40.11746	-449.25946	244.52435	45.81338	-1314.21973	74.99696	8.61092
842	7.008	906.50635	-42.08007	1495.24561	-118.04968	55.14281	1319.71350	-955.58545	199.08339	1320.32410	-150.80811	182.00620	31.03807	695.38684	-185.15454	32.67545	-455.45032	247.16756	32.87632	-1330.15625	73.23923	14.56009
843	7.017	905.73468	-44.86986	1496.66931	-116.37884	55.64679	1319.95691	-954.41528	198.23689	1322.15015	-148.34100	189.20882	57.43915	682.78656	-175.75891	24.99707	-466.47412	250.32266	20.57694	-1344.12817	71.22892	21.49094
844	7.025	904.94110	-47.63132	1497.68274	-114.55328	56.15465	1319.47302	-953.29999	197.21819	1323.27405	-134.20190	197.76389	86.10878	666.90955	-167.11044	17.22719	-481.61896	253.50168	10.93274	-1355.57532	68.97367	29.89745
845	7.033	904.19391	-50.38200	1498.28479	-112.61562	56.69116	1318.31079	-952.26489	196.16434	1323.81995	-111.20313	206.29245	111.02795	648.54486	-160.03271	10.05246	-499.97253	256.09012	5.32441	-1362.85754	66.29156	40.06001
846	7.042	903.56531	-53.12476	1498.48376	-110.64093	57.24303	1316.54456	-951.28192	195.23048	1323.90344	-84.11713	213.73134	128.43657	628.23303	-155.00522	4.52401	-520.96478	257.82733	3.46325	-1363.87964	62.76669	51.24291
847	7.050	903.12323	-55.84162	1498.28784	-108.72238	57.77020	1314.26172	-950.29700	194.50343	1323.60779	-56.30261	219.71619	138.48473	606.05566	-151.84921	1.21131	-544.40271	259.16998	3.67607	-1357.34009	58.13267	61.63202
848	7.058	902.91791	-58.48510	1497.69922	-106.95888	58.23277	1311.55908	-949.27209	194.00691	1323.00586	-28.63391	224.36479	143.68494	582.15607	-149.91580	-0.22551	-569.61975	260.74945	4.13446	-1343.26050	52.30880	69.43336
849	7.067	902.97369	-61.00089	1496.72083	-105.44662	58.62172	1308.54639	-948.20776	193.75481	1322.17114	-0.66406	227.95097	146.50363	557.16827	-148.53851	-0.59902	-595.20563	262.67285	3.86290	-1322.58203	45.18113	73.92804
850	7.075	903.29449	-63.36329	1495.37244	-104.27379	58.98070	1305.34302	-947.14075	193.77209	1321.16089	28.10651	230.65826	148.16518	531.88239	-147.27225	-0.62008	-620.02502	264.60504	2.88637	-1296.45667	36.81126	75.43067
851	7.083	903.87262	-65.57668	1493.69763	-103.51103	59.39581	1302.06750	-946.13153	194.06071	1319.98340	57.81348	232.50616	148.84741	506.78918	-145.89273	-0.69881	-643.93396	266.25357	1.72859	-1265.69031	27.71971	74.67446
852	7.092	904.68726	-67.65076	1491.76147	-103.20378	59.95041	1298.82703	-945.25885	194.55165	1318.58081	88.35400	233.43640	148.34944	482.03882	-144.35510	-0.98439	-667.37366	267.60120	0.84390	-1230.71130	18.65679	72.49132
853	7.100	905.69904	-69.58082	1489.64563	-103.38206	60.67893	1295.70801	-944.61890	195.10309	1316.86963	119.62781	233.42120	146.52661	457.62006	-142.73911	-1.44612	-690.77063	268.84210	0.37564	-1191.99219	10.21296	69.84727
854	7.108	906.85388	-71.34705	1487.44470	-104.08128	61.54398	1292.77271	-944.31104	195.54277	1314.81177	151.65308	232.55067	143.47281	433.47998	-141.11929	-1.97225	-714.33350	270.20892	0.22935	-1150.44006	2.82042	67.79652
855	7.117	908.09717	-72.92915	1485.25720	-105.34738	62.43348	1290.06055	-944.40363	195.71924	1312.43213	184.48071	231.11530	139.59048	409.55447	-139.47653	-2.47015	-738.08252	271.81201	0.21659	-1107.43494	-3.15065	67.30441
856	7.125	909.38440	-74.32053	1483.17273	-107.20879	63.18260	1287.58118	-944.90570	195.54471	1309.78564	218.01343	229.55540	135.48157	385.79376	-137.78021	-2.89528	-761.95068	273.58646	0.14464	-1064.46362	-7.55783	69.11016
857	7.133	910.68079	-75.53493	1481.26587	-109.62033	63.62801	1285.30518	-945.76678	195.00989	1306.93188	251.93158	228.26395	131.67361	362.16248	-136.08008	-3.23582	-785.87097	275.37540	-0.08841	-1022.61926	-10.56616	73.53497
858	7.142	911.95691	-76.60358	1479.60095	-112.42004	63.68715	1283.19043	-946.90271	194.17265	1303.92871	285.88062	227.42300	128.40179	338.62927	-134.45349	-3.50862	-809.78357	277.07581	-0.42627	-982.38000	-12.40996	80.26207
859	7.150	913.18958	-77.55927	1478.23633	-115.35507	63.41583	1281.25671	-948.22699	193.14041	1300.83228	319.76880	226.94310	125.57736	315.18243	-132.91306	-3.73752	-833.61615	278.69675	-0.71851	-943.71552	-13.17744	88.39342
860	7.158	914.36389	-78.42194	1477.21863	-118.17683	62.98221	1279.63855	-949.67188	192.04266	1297.69897	353.80389	226.53853	122.88826	291.80365	-131.40482	-3.91866	-857.31104	280.28964	-0.86411	-906.35559	-12.88334	96.89320
861	7.167	915.46887	-79.20152	1476.57617	-120.71782	62.56276	1278.53833	-951.19257	190.99051	1294.60327	388.26367	225.90880	119.95967	268.41241	-129.90121	-4.01335	-880.85736	281.91229	-0.87402	-870.05835	-11.65804	105.02255
862	7.175	916.49176	-79.90484	1476.31604	-122.87939	62.24756	1278.11243	-952.75342	190.04611	1291.66675	423.29346	224.85504	116.50674	244.88200	-128.43594	-3.99259	-904.28516	283.64319	-0.79976	-834.62659	-9.77824	112.37369
863	7.183	917.42310	-80.53669	1476.42737	-124.57523	62.03030	1278.40625	-954.29590	189.23734	1289.06201	458.80069	223.27025	112.40254	221.13515	-127.00997	-3.89245	-927.68311	285.45944	-0.67688	-799.74768	-7.51069	118.69115
864	7.192	918.26587	-81.09768	1476.88745	-125.70943	61.86230	1279.38452	-955.71735	188.59892	1286.97314	494.44400	221.10716	107.68993	197.20320	-125.55422	-3.78899	-951.22168	287.14935	-0.55157	-765.03223	-5.01119	123.82822
865	7.200	919.03571	-81.58242	1477.66565	-126.19803	61.69520	1280.99133	-956.89270	188.17430	1285.55347	529.82837	218.41879	102.54523	173.17885	-124.00842	-3.73070	-975.03528	288.58411	-0.45411	-730.26831	-2.43847	127.81361
866	7.208	919.75806	-81.98176	1478.72546	-125.99956	61.48827	1283.17432	-957.72540	187.97391	1284.90686	564.77496	215.32925	97.14452	149.11214	-122.37545	-3.71942	-999.09241	289.92459	-0.35328	-695.59265	-0.07244	130.83345
867	7.217	920.47101	-82.28649	1480.02563	-125.12930	61.20882	1285.87329	-958.17780	187.94955	1285.08374	599.34668	211.82317	91.58446	124.95045	-120.68986	-3.72515	-1023.29022	291.35590	-0.21253	-661.44025	1.78322	133.08621
868	7.225	921.22205	-82.49320	1481.52258	-123.65828	60.84033	1289.01392	-958.26031	188.01378	1286.07776	633.56885	207.67203	86.03996	100.61064	-118.95634	-3.71400	-1047.60266	292.89709	-0.03968	-628.38708	2.99250	134.59344
869	7.233	922.05585	-82.60992	1483.17261	-121.70997	60.39269	1292.51160	-958.00964	188.07364	1287.83887	666.98737	202.69641	80.96671	76.08556	-117.15655	-3.66763	-1072.07764	294.53687	0.13398	-597.06458	3.65843	135.08389
870	7.242	923.00055	-82.64677	1484.93115	-119.44581	59.90251	1296.26758	-957.48126	188.04156	1290.29285	698.26733	197.07303	76.91283	51.40443	-115.30114	-3.57594	-1096.76709	296.29654	0.28135	-568.19043	3.99416	134.03041
871	7.250	924.06403	-82.60334	1486.75256	-117.02911	59.42278	1300.15491	-956.74512	187.83513	1293.34229	725.29260	191.29442	73.90563	26.53871	-113.41468	-3.44748	-1121.69727	298.19867	0.40533	-542.54230	4.09132	130.82690
872	7.258	925.23492	-82.47617	1488.59119	-114.59135	59.00887	1304.01135	-955.86975	187.39343	1296.85864	746.05920	185.72595	71.10983	1.46117	-111.51366	-3.33037	-1146.84741	300.28186	0.54394	-520.71118	3.82261	125.06754
873	7.267	926.48230	-82.27457	1490.40002	-112.21902	58.69090	1307.65674	-954.90155	186.70422	1300.68640	759.68042	180.21567	67.31799	-23.66954	-109.66111	-3.26793	-1172.06287	302.61737	0.78031	-502.84015	2.96397	116.78703
874	7.275	927.75391	-82.02166	1492.12585	-109.95340	58.44752	1310.93164	-953.84760	185.81712	1304.65295	766.48938	174.18445	61.75414	-48.37004	-108.01371	-3.15398	-1196.92126	305.31763	1.32678	-488.70380	1.34219	106.44871
875	7.283	928.97760	-81.73727	1493.70837	-107.80074	58.21602	1313.72412	-952.67395	184.83151	1308.57642	767.27490	167.09500	54.36795	-71.83980	-106.79911	-2.55852	-1220.65723	308.47629	2.57195	-478.10608	-1.11583	94.68604
876	7.292	930.06586	-81.43008	1495.08557	-105.74850	57.93214	1315.95996	-951.33228	183.86415	1312.28186	762.56805	158.84065	45.59793	-93.20607	-106.32204	-0.64030	-1242.28394	312.03528	4.88579	-471.22153	-4.35070	82.00349
877	7.300	930.92743	-81.10889	1496.20105	-103.77139	57.56418	1317.57373	-949.80371	183.00998	1315.62634	752.54596	149.71127	35.96123	-111.86095	-107.16265	3.98163	-1260.93701	315.79599	8.29059	-468.58307	-8.15836	68.63504
878	7.308	931.49030	-80.78089	1497.00781	-101.83534	57.11225	1318.49756	-948.12146	182.31181	1318.50720	737.39905	140.19843	25.77324	-127.11900	-110.42176	13.46338	-1276.17749	319.63763	12.50368	-470.76367	-12.24577	54.65160
879	7.317	931.72565	-80.43385	1497.46875	-99.91461	56.58188	1318.67444	-946.36243	181.74850	1320.84717	717.81171	131.07042	15.38980	-137.10695	-117.47982	30.11601	-1287.91711	323.71948	17.62738	-478.02945	-16.27400	40.24605
880	7.325	931.65955	-80.03709	1497.56030	-98.00948	55.97356	1318.08398	-944.62537	181.24489	1322.58179	695.14001	123.45720	5.81177	-138.86607	-129.10327	54.13368	-1295.89282	328.42471	24.77399	-490.15897	-19.85832	26.04302
881	7.333	931.36548	-79.56315	1497.27466	-96.14854	55.29647	1316.75830	-943.00134	180.70186	1323.66516	670.90875	118.46376	-1.45526	-130.67955	-144.58728	81.78651	-1299.16577	333.88373	35.30840	-506.43967	-22.58592	13.27455
882	7.342	930.94519	-79.00629	1496.62122	-94.38223	54.58157	1314.78467	-941.54614	180.02679	1324.08484	646.07452	116.51848	-5.62788	-113.87679	-161.89478	107.10151	-1296.33960	339.41852	48.73047	-525.88977	-24.06749	3.51207
883	7.350	930.51111	-78.38697	1495.62073	-92.77725	53.88101	1312.28931	-940.27515	179.14630	1323.87195	620.95349	117.07469	-7.31479	-91.68153	-178.90808	125.90189	-1286.31897	343.77393	61.73587	-547.67810	-24.10137	-2.26755
884	7.358	930.17218	-77.74323	1494.29541	-91.40971	53.24663	1309.40686	-939.18219	178.00940	1323.09680	595.66705	118.94614	-7.70366	-66.78166	-194.60422	137.95900	-1268.79675	346.16077	70.49806	-571.23193	-22.91022	-4.52388
885	7.367	930.01996	-77.11317	1492.66406	-90.35730	52.69317	1306.25720	-938.26654	176.58899	1321.84888	570.42664	121.06923	-7.64629	-40.32872	-208.99564	145.57028	-1244.28687	346.89362	73.82834	-595.87073	-21.06155	-4.77368
886	7.375	930.11395	-76.51652	1490.74768	-89.69371	52.17834	1302.94775	-937.54999	174.88123	1320.20508	545.49817	123.08040	-7.57027	-12.52754	-222.22580	150.87105	-1213.92407	346.88431	73.40080	-620.77673	-19.03205	-4.42906
887	7.383	930.46625	-75.95736	1488.58386	-89.48392	51.62344	1299.58508	-937.07330	172.91772	1318.20923	520.97369	125.14505	-7.70310	16.54890	-234.02490	154.56477	-1179.01306	346.60727	71.41514	-645.43396	-16.97602	-4.21204
888	7.392	931.03387	-75.45341	1486.23950	-89.78226	50.95940	1296.26929	-936.87878	170.78894	1315.87988	496.70056	127.37738	-8.12740	46.67439	-243.91388	156.37221	-1140.53772	345.57849	68.90743	-669.75208	-14.88442	-4.33377
889	7.400	931.72687	-75.04958	1483.81311	-90.63620	50.16110	1293.07446	-936.99188	168.64095	1313.23267	472.49939	129.63516	-8.72847	77.60435	-251.58594	155.93494	-1099.15405	342.78638	66.04001	-693.81464	-12.77523	-4.75557
890	7.408	932.43158	-74.79017	1481.42297	-92.08780	49.25806	1290.03601	-937.40247	166.62505	1310.29565	448.34219	131.74208	-9.28687	109.22972	-257.03241	153.28606	-1055.58411	337.61142	63.27314	-717.70032	-10.71601	-5.29221
891	7.417	933.03668	-74.68412	1479.19336	-94.16142	48.33199	1287.15930	-938.05688	164.83691	1307.11865	424.33670	133.65015	-9.66449	141.54247	-260.56235	148.90337	-1010.94873	330.40546	61.91863	-741.47107	-8.76830	-5.72256
892	7.425	933.45496	-74.70090	1477.24561	-96.83197	47.48615	1284.44397	-938.87445	163.29298	1303.77759	400.57739	135.36612	-9.89378	174.50185	-262.72153	143.56316	-966.85291	322.31909	63.52137	-765.17834	-6.95865	-5.91585
893	7.433	933.63477	-74.79273	1475.68823	-99.98832	46.77448	1281.90393	-939.77301	161.94725	1300.36011	377.02896	136.90701	-10.11604	207.95750	-264.01981	138.07416	-924.97626	314.52698	68.70550	-788.82751	-5.26051	-5.90163
894	7.442	933.55768	-74.91666	1474.60791	-103.42915	46.14063	1279.56824	-940.68164	160.72787	1296.94373	353.59671	138.38074	-10.41699	241.70360	-264.77365	133.03366	-886.28040	307.41214	76.63654	-812.39819	-3.59241	-5.85085
895	7.450	933.22479	-75.04438	1474.06531	-106.90519	45.44043	1277.47583	-941.55261	159.58495	1293.60010	330.23160	139.95834	-10.74319	275.59692	-265.12357	128.67702	-850.68091	300.48480	85.62937	-835.90454	-1.88760	-5.93825
896	7.458	932.64410	-75.16523	1474.09314	-110.17874	44.55150	1275.68237	-942.38025	158.53113	1290.41663	306.91837	141.74875	-10.97014	309.60413	-265.00589	124.81380	-817.52991	293.10214	94.21467	-859.37714	-0.14709	-6.19107
897	7.467	931.82629	-75.28385	1474.69556	-113.06390	43.47218	1274.28015	-943.19464	157.63269	1287.50134	283.63800	143.77640	-11.01192	343.75659	-264.19931	120.96322	-786.20825	285.08395	101.66287	-882.82495	1.59631	-6.47098
898	7.475	930.78510	-75.41303	1475.84875	-115.42828	42.31966	1273.40369	-944.02698	156.94005	1284.96692	260.33517	145.98541	-10.89919	378.10144	-262.54999	116.67295	-756.23010	276.65833	107.83156	-906.25830	3.32334	-6.60231
899	7.483	929.54272	-75.56934	1477.50281	-117.17841	41.25114	1273.19727	-944.88257	156.42111	1282.91809	236.89948	148.20439	-10.75044	412.66595	-260.11453	111.73051	-727.08600	268.12299	112.83678	-929.72900	5.04144	-6.53865
900	7.492	928.13562	-75.77517	1479.59058	-118.26630	40.38982	1273.75244	-945.73975	155.96091	1281.44763	213.22388	150.21985	-10.65784	447.43097	-257.03323	106.09509	-698.25891	259.68451	116.86426	-953.34302	6.76738	-6.39717
901	7.500	926.61731	-76.06010	1482.03455	-118.70541	39.79505	1275.06421	-946.55505	155.42163	1280.63184	189.27466	151.92938	-10.64630	482.40198	-253.32886	99.76892	-669.38739	251.46437	120.10131	-977.22021	8.49695	-6.31598
902	7.508	925.05493	-76.45048	1484.75391	-118.55663	39.47174	1277.04358	-947.26965	154.71426	1280.52783	165.08899	153.42365	-10.69878	517.72717	-248.91739	92.90414	-640.34296	243.52910	122.71087	-1001.41284	10.21397	-6.30841
903	7.517	923.52100	-76.95094	1487.67139	-117.88793	39.39394	1279.57581	-947.82220	153.83139	1281.17151	140.73083	154.89761	-10.76347	553.63080	-243.86487	86.08697	-611.25580	235.92249	124.80521	-1025.85449	11.90784	-6.27856
904	7.525	922.08594	-77.54517	1490.71558	-116.75011	39.52277	1282.56836	-948.16455	152.82416	1282.57715	116.26758	156.45676	-10.76680	590.06256	-238.53683	80.38128	-582.61255	228.70601	126.38203	-1050.39124	13.58475	-6.15082
905	7.533	920.81641	-78.21796	1493.81580	-115.19096	39.81796	1285.95483	-948.26648	151.75854	1284.73230	91.76233	158.08614	-10.64350	626.22839	-233.39987	76.83773	-555.29333	221.99040	127.21688	-1074.89673	15.27723	-5.92975
906	7.542	919.77167	-78.96360	1496.90503	-113.28580	40.24532	1289.67065	-948.11652	150.69159	1287.59326	67.21942	159.74631	-10.39830	660.43500	-228.78384	75.69674	-530.31824	215.90373	126.78874	-1099.41187	17.00952	-5.64795
907	7.550	918.99487	-79.77488	1499.93005	-111.15071	40.77664	1293.62927	-947.71832	149.66470	1291.08765	42.53082	161.39722	-10.14214	690.59497	-224.72299	75.88280	-508.40442	210.51707	124.42282	-1124.15320	18.77968	-5.33643
908	7.558	918.50629	-80.63596	1502.85229	-108.92542	41.38386	1297.71375	-947.08215	148.70773	1295.11853	17.54596	163.02632	-10.02811	715.09686	-220.79993	75.42959	-489.73132	205.86377	119.66046	-1149.28516	20.56005	-5.04669
909	7.567	918.29700	-81.52302	1505.63721	-106.73447	42.03857	1301.78967	-946.22144	147.85300	1299.56140	-7.73846	164.70163	-10.13182	733.30542	-216.31387	72.82360	-474.08319	202.02835	112.49110	-1174.64404	22.20287	-4.77925
910	7.575	918.32751	-82.41235	1508.24268	-104.64938	42.71850	1305.72400	-945.15686	147.13348	1304.25806	-32.95917	166.50677	-10.24196	745.42200	-210.74719	68.01804	-461.17596	199.14435	103.23119	-1199.65637	23.35879	-4.28172
911	7.583	918.53223	-83.29156	1510.61475	-102.67609	43.40766	1309.39270	-943.91351	146.55528	1309.01575	-57.30054	168.44046	-9.59460	752.08411	-203.96072	61.98774	-450.91925	197.32825	92.29550	-1223.48315	23.65983	-3.00784
912	7.592	918.82690	-84.15620	1512.69263	-100.76928	44.08970	1312.67468	-942.51099	146.07590	1313.61890	-79.65076	170.55553	-6.78961	754.01862	-195.98309	55.52997	-443.49823	196.68350	80.08887	-1245.39392	23.07099	-0.48125
913	7.600	919.12268	-84.99778	1514.41528	-98.85390	44.75155	1315.44653	-940.96582	145.61633	1317.85095	-98.73285	173.29248	0.11667	751.79425	-186.79166	48.78044	-439.30731	197.34268	66.98302	-1265.12598	21.94082	3.28909
914	7.608	919.34698	-85.80068	1515.72961	-96.84407	45.40266	1317.58752	-939.30646	145.08936	1321.52209	-112.68567	177.64143	13.42305	745.71503	-176.37213	41.60542	-438.81616	199.43854	53.34142	-1282.83826	20.62360	7.90611
915	7.617	919.46143	-86.54797	1516.59949	-94.67108	46.08560	1318.99988	-937.58362	144.41365	1324.49792	-118.46539	184.79236	34.80669	735.92322	-164.93054	33.96006	-442.41638	203.00642	39.64499	-1298.75146	19.09538	13.19998
916	7.625	919.47156	-87.23212	1517.00867	-92.31734	46.85205	1319.63293	-935.86621	143.53136	1326.72144	-112.92505	195.24979	63.16277	722.69794	-153.00180	25.89278	-450.26855	207.84290	26.68248	-1312.75208	16.97625	19.74086
917	7.633	919.42755	-87.85879	1516.95544	-89.82817	47.71782	1319.48767	-934.21655	142.45560	1328.20911	-95.68268	208.13165	93.46806	706.65521	-141.47699	17.68816	-462.17139	213.33409	15.64573	-1324.12292	14.06968	28.48148
918	7.642	919.41241	-88.43354	1516.44312	-87.29021	48.64285	1318.60266	-932.65582	141.30577	1329.03027	-70.23547	221.57950	119.24278	688.50330	-131.55432	10.17404	-477.52527	218.44539	7.85103	-1331.48315	10.71569	39.60440
919	7.650	919.51862	-88.95216	1515.47668	-84.79748	49.55558	1317.04272	-931.15637	140.26151	1329.28589	-41.43018	234.00102	136.78622	668.54187	-124.29443	4.46338	-495.70532	222.21613	3.92089	-1332.99536	7.22509	51.74042
920	7.658	919.82568	-89.41248	1514.06653	-82.42962	50.39272	1314.89331	-929.66986	139.46016	1329.08093	-12.27393	244.81448	146.78574	646.63214	-119.90475	1.10046	-516.64404	224.52347	3.07385	-1327.04016	3.32932	62.49535
921	7.667	920.39105	-89.82951	1512.23193	-80.24870	51.11870	1312.25720	-928.16553	138.94608	1328.50427	16.75403	254.13678	152.28864	622.84351	-117.60740	-0.33140	-540.30713	226.08862	3.50691	-1313.07947	-1.46208	69.91559
922	7.675	921.25238	-90.22904	1509.99817	-78.30996	51.72577	1309.25146	-926.65259	138.71178	1327.62170	46.29285	262.16724	155.90082	597.85443	-116.29549	-0.71761	-565.54919	227.60762	3.64102	-1291.86255	-7.37859	73.52550
923	7.683	922.43286	-90.62470	1507.39307	-76.67212	52.23783	1306.00903	-925.18164	138.75717	1326.47192	76.74109	268.96484	158.64162	572.53192	-115.15578	-0.78429	-590.64758	229.20908	2.97751	-1264.74292	-14.29662	74.08107
924	7.692	923.94122	-91.00213	1504.44824	-75.39345	52.71272	1302.67651	-923.83228	139.09482	1325.07092	107.97571	274.52521	160.37497	547.39673	-113.81782	-0.90654	-614.78809	230.69983	1.91266	-1232.80420	-21.76234	72.69667
925	7.700	925.76483	-91.31904	1501.20764	-74.52559	53.22298	1299.39880	-922.69141	139.70917	1323.42505	139.71106	278.86060	160.63782	522.58435	-112.26611	-1.20050	-638.22919	231.96707	0.99832	-1196.59229	-29.12837	70.35153
926	7.708	927.86188	-91.51420	1497.73853	-74.11953	53.82568	1296.29919	-921.82080	140.50586	1321.53076	171.83197	281.99158	159.16779	498.07123	-110.65343	-1.63546	-661.51959	233.11270	0.45179	-1156.55811	-35.73582	67.85315
927	7.717	930.16071	-91.53266	1494.13806	-74.23119	54.53440	1293.46387	-921.25055	141.28647	1319.35730	204.44214	283.94128	156.11626	473.83026	-109.06437	-2.13255	-685.00562	234.34949	0.17596	-1113.57935	-40.97808	65.94382
928	7.725	932.57001	-91.35886	1490.52722	-74.91245	55.28995	1290.94080	-921.00409	141.80597	1316.85962	237.62247	284.82275	152.06929	449.84528	-107.43179	-2.63185	-708.76141	235.82565	-0.00406	-1068.98169	-44.42219	65.39631
929	7.733	934.99713	-91.01893	1487.03821	-76.18298	55.95288	1288.74109	-921.10718	141.89661	1314.02991	271.15289	284.89587	147.87254	426.06516	-105.68105	-3.08218	-732.71021	237.53822	-0.19214	-1024.17151	-46.03484	66.96928
930	7.742	937.36188	-90.55326	1483.80237	-77.98930	56.35735	1286.83337	-921.56610	141.53090	1310.92456	304.54468	284.49768	144.28625	402.40808	-103.86510	-3.43850	-756.75525	239.37976	-0.40768	-980.31238	-46.19036	71.17194
931	7.750	939.59985	-89.99885	1480.94019	-80.18201	56.40852	1285.15027	-922.34625	140.78110	1307.65137	337.39600	283.87671	141.63062	378.82111	-102.11251	-3.71426	-780.81403	241.23819	-0.63095	-938.14819	-45.31777	77.90632
932	7.758	941.65942	-89.38355	1478.55359	-82.54604	56.14551	1283.64075	-923.37976	139.75699	1304.34607	369.70715	283.00092	139.65302	355.31409	-100.48138	-3.98121	-804.80621	243.05545	-0.83114	-897.93542	-43.56149	86.34903
933	7.767	943.49725	-88.72178	1476.71790	-84.87896	55.72055	1282.34424	-924.59363	138.57309	1301.14648	401.80164	281.62268	137.75565	331.91205	-98.89671	-4.28629	-828.66284	244.82147	-0.97927	-859.52087	-40.83881	95.40397
934	7.775	945.07904	-88.02277	1475.47717	-87.05130	55.31971	1281.39587	-925.92944	137.33455	1298.17834	433.96222	279.60938	135.40540	308.57538	-97.28085	-4.57957	-852.34912	246.52356	-1.07818	-822.52887	-37.13464	104.27008
935	7.783	946.38544	-87.30003	1474.84399	-88.99043	55.07932	1280.94409	-927.33496	136.12448	1295.55994	466.23053	276.96143	132.28726	285.19653	-95.67059	-4.74672	-875.88416	248.11327	-1.16276	-786.54297	-32.64565	112.49892
936	7.792	947.41791	-86.55936	1474.80347	-90.61890	55.04170	1281.07568	-928.73865	135.00168	1293.41394	498.49487	273.53583	128.17200	261.66931	-94.10233	-4.72804	-899.34174	249.57535	-1.22792	-751.17639	-27.70574	119.76261
937	7.800	948.20282	-85.78405	1475.31824	-91.82195	55.16763	1281.81396	-930.03625	134.01341	1291.87256	530.62231	269.17941	122.94563	237.94374	-92.52663	-4.57217	-922.83057	251.00970	-1.19134	-716.08386	-22.67393	125.81915
938	7.808	948.79016	-84.94184	1476.33557	-92.47350	55.38391	1283.14978	-931.10303	133.20143	1291.05896	562.57031	264.06998	116.74156	214.03551	-90.89939	-4.37564	-946.44409	252.54871	-0.99985	-681.06970	-17.86448	130.61130
939	7.817	949.24194	-84.00134	1477.79175	-92.49309	55.61754	1285.05139	-931.82581	132.59485	1291.06030	594.51532	258.59326	109.82261	190.00060	-89.22945	-4.20922	-970.21985	254.22754	-0.72126	-646.24805	-13.47659	134.22568
940	7.825	949.61658	-82.94184	1479.61755	-91.88497	55.80145	1287.46191	-932.14032	132.19554	1291.91565	626.77228	253.00677	102.48008	165.88731	-87.53319	-4.09295	-994.17249	255.98813	-0.46320	-612.08911	-9.55671	136.71387
941	7.833	949.96198	-81.75962	1481.74353	-90.73459	55.88094	1290.30408	-932.04584	131.96609	1293.62170	659.39136	247.32631	95.20589	141.68120	-85.80438	-4.00744	-1018.33691	257.74878	-0.25252	-579.32373	-6.04021	137.96648
942	7.842	950.31573	-80.46940	1484.10266	-89.17554	55.82723	1293.48962	-931.58966	131.84201	1296.13464	691.71545	241.39725	88.72079	117.30672	-84.02970	-3.91194	-1042.74609	259.47760	-0.03267	-548.78394	-2.80212	137.70000
943	7.850	950.70313	-79.09806	1486.63208	-87.34967	55.64305	1296.92273	-930.84253	131.75627	1299.35339	722.19739	235.10359	83.54124	92.70769	-82.19992	-3.76504	-1067.39795	261.21460	0.21896	-521.21918	0.26069	135.51343
944	7.858	951.13245	-77.67950	1489.27393	-85.37721	55.36000	1300.49695	-929.88110	131.64651	1303.11243	748.71716	228.57829	79.49051	67.87569	-80.31084	-3.56325	-1092.26270	263.02902	0.42192	-497.12845	3.07092	131.04898
945	7.867	951.59283	-76.24763	1491.97412	-83.34708	55.02498	1304.09363	-928.77386	131.45067	1307.20020	769.42969	222.07182	75.72363	42.81273	-78.39554	-3.37643	-1117.28052	265.03818	0.54856	-476.71503	5.31606	124.19691
946	7.875	952.05884	-74.82294	1494.67944	-81.31882	54.67455	1307.58325	-927.57043	131.11497	1311.39233	783.55505	215.54770	71.25269	17.64293	-76.54633	-3.30226	-1142.23987	267.43634	0.84892	-459.98300	6.58894	115.17242
947	7.883	952.49298	-73.40684	1497.33252	-79.32321	54.31363	1310.83557	-926.29492	130.61832	1315.48108	791.41504	208.57196	65.42365	-7.12944	-74.89226	-3.29082	-1166.58142	270.37021	1.86360	-446.88184	6.56130	104.41629
948	7.892	952.84290	-71.98705	1499.87061	-77.36427	53.91992	1313.72815	-924.94598	129.99097	1319.30273	793.71948	200.67383	58.02792	-30.55949	-73.60722	-2.90142	-1189.43188	273.75632	4.13964	-437.44565	5.06089	92.40204
949	7.900	953.04077	-70.54807	1502.22693	-75.42934	53.47224	1316.14502	-923.51215	129.30846	1322.74292	790.82458	191.69733	49.24445	-51.63173	-73.00806	-1.15732	-1209.94519	277.31726	7.80128	-431.89355	2.05764	79.47697
950	7.908	953.01318	-69.08398	1504.33179	-73.49960	52.96337	1317.97046	-922.00049	128.67010	1325.72095	782.65479	181.81129	39.49057	-69.68141	-73.75722	3.50973	-1227.56396	280.87213	12.48751	-430.60394	-2.37848	65.84419
951	7.917	952.69916	-67.60529	1506.11438	-71.55541	52.38631	1319.09778	-920.45300	128.16551	1328.17578	769.21265	171.38843	29.16036	-83.95366	-77.06171	13.33300	-1241.96509	284.53137	17.92308	-433.92673	-8.07410	51.68266
952	7.925	952.06848	-66.13441	1507.51416	-69.58331	51.73358	1319.45178	-918.93555	127.83275	1330.05994	751.12024	160.99939	18.62827	-92.47151	-84.43275	30.50072	-1252.83618	288.53601	24.56110	-441.94763	-14.69561	37.33009
953	7.933	951.13721	-64.69523	1508.49548	-67.58810	51.01187	1319.00793	-917.51056	127.64014	1331.32971	729.74200	151.59610	8.70872	-92.36079	-96.72575	54.89344	-1259.61975	292.93414	33.51801	-454.34698	-21.66533	23.49055
954	7.942	949.97394	-63.30836	1509.04822	-65.60175	50.24390	1317.79431	-916.21680	127.50191	1331.94812	706.67358	144.57538	0.75906	-82.28606	-113.14565	82.42194	-1261.43298	297.45081	45.43357	-470.43652	-28.03506	11.37739
955	7.950	948.68768	-61.99653	1509.17773	-63.67791	49.46517	1315.88477	-915.06592	127.30170	1331.90356	682.94006	141.06490	-4.26012	-63.99651	-131.41428	106.97093	-1257.29114	301.62125	59.03563	-489.45712	-32.58620	2.41592
956	7.958	947.40668	-60.78129	1508.89624	-61.88152	48.71841	1313.38721	-914.04816	126.92110	1331.22070	658.76501	140.90356	-6.61631	-40.90718	-149.22900	124.55030	-1246.47961	305.04462	71.26893	-510.91623	-34.50513	-2.68570
957	7.967	946.25916	-59.66454	1508.22083	-60.28780	48.02661	1310.43152	-913.13348	126.28114	1329.95386	634.12408	142.73898	-7.33803	-15.67848	-165.58902	135.28078	-1228.87378	307.64517	79.39636	-534.39514	-34.03140	-4.60173
958	7.975	945.35535	-58.62510	1507.17273	-58.98203	47.36856	1307.15503	-912.28418	125.36638	1328.17188	609.19019	145.15561	-7.38336	10.65858	-180.69107	141.75160	-1204.98877	309.68985	82.84409	-559.09869	-32.16766	-4.83537
959	7.983	944.76617	-57.63880	1505.77710	-58.05456	46.69440	1303.69128	-911.49396	124.20700	1325.94922	584.20691	147.40869	-7.39400	38.03987	-194.85645	146.25648	-1175.69470	311.41342	82.88087	-584.06732	-29.83350	-4.63788
960	7.992	944.50824	-56.69639	1504.06702	-57.59628	45.96035	1300.15955	-910.82288	122.84698	1323.35730	559.34448	149.33286	-7.65315	66.53362	-207.88986	149.55336	-1141.87561	312.64624	81.00266	-608.74396	-27.44674	-4.59311
961	8.000	944.54541	-55.81217	1502.08447	-57.68794	45.14384	1296.65381	-910.38171	121.34160	1320.45386	534.74786	151.08591	-8.09398	96.02394	-219.31693	151.32965	-1104.28979	312.83838	78.04439	-633.04492	-25.08961	-4.83693
962	8.008	944.80457	-55.02427	1499.88428	-58.38725	44.24649	1293.23767	-910.27277	119.78477	1317.28210	510.46564	152.95203	-8.54765	126.30583	-228.84039	151.12733	-1063.64966	311.38632	74.55717	-657.07312	-22.81081	-5.29146
963	8.017	945.19800	-54.38132	1497.54016	-59.73124	43.30581	1289.94861	-910.53424	118.31422	1313.87744	486.39526	155.05664	-8.94334	157.27415	-236.48434	148.89824	-1020.80469	308.01587	71.43966	-680.92340	-20.71352	-5.77014
964	8.025	945.64288	-53.92507	1495.14307	-61.74630	42.40806	1286.81750	-911.12433	117.06967	1310.27502	462.43536	157.25970	-9.26459	188.97380	-242.47305	145.06712	-976.92871	303.01773	69.91870	-704.65613	-18.83126	-6.10707
965	8.033	946.07526	-53.67579	1492.78857	-64.43129	41.67379	1283.88611	-911.95099	116.14574	1306.51501	438.57104	159.34268	-9.53329	221.45064	-247.11716	140.30760	-933.52954	297.14954	70.97475	-728.33148	-17.07577	-6.25821
966	8.042	946.45453	-53.62370	1490.56738	-67.70679	41.19221	1281.20630	-912.92395	115.57042	1302.65369	414.81232	161.19308	-9.83726	254.58693	-250.82321	135.31708	-892.08447	291.19217	74.84476	-752.01306	-15.35698	-6.28500
967	8.050	946.75970	-53.73409	1488.56482	-71.37772	40.93398	1278.81580	-913.98877	115.30975	1298.77661	391.17047	162.86374	-10.22232	288.14410	-254.01309	130.66611	-853.51733	285.45795	80.96165	-775.72382	-13.64146	-6.29906
968	8.058	946.98120	-53.96003	1486.85950	-75.16476	40.73048	1276.71631	-915.13031	115.29482	1294.99866	367.65735	164.51724	-10.61714	321.91406	-256.88223	126.64759	-818.01355	279.70233	88.24705	-799.41577	-11.90919	-6.39458
969	8.067	947.11127	-54.25341	1485.51880	-78.79875	40.37361	1274.89856	-916.35791	115.45042	1291.45154	344.27753	166.29941	-10.91164	355.80951	-259.30716	123.17614	-785.26947	273.54086	95.55810	-823.03442	-10.18535	-6.57054
970	8.075	947.14020	-54.57507	1484.59216	-82.10159	39.75818	1273.40771	-917.68335	115.71057	1288.26453	321.02496	168.24654	-11.04187	389.85339	-261.00034	119.84196	-754.77893	266.88232	102.07298	-846.58466	-8.56128	-6.74234
971	8.083	947.05945	-54.89759	1484.10669	-84.98627	38.93361	1272.37439	-919.09076	116.02287	1285.54309	297.81073	170.26311	-11.01188	424.05127	-261.68381	116.10865	-725.91974	259.93536	107.43184	-870.10547	-7.06774	-6.82695
972	8.092	946.86975	-55.20176	1484.06494	-87.39881	38.03966	1271.97400	-920.52307	116.33644	1283.35022	274.42465	172.19826	-10.88513	458.30389	-261.20029	111.56201	-697.98425	252.97206	111.64725	-893.65912	-5.59344	-6.78979
973	8.100	946.58875	-55.47799	1484.44617	-89.28200	37.21439	1272.34216	-921.90106	116.58667	1281.71887	250.70761	173.96036	-10.76207	492.51953	-259.58902	106.06266	-670.28076	246.20380	114.92149	-917.33197	-3.98357	-6.67110
974	8.108	946.25220	-55.73071	1485.21143	-90.59520	36.55029	1273.50916	-923.15503	116.70570	1280.68372	226.72418	175.54567	-10.71709	526.80463	-256.98849	99.69591	-642.27136	239.79504	117.47407	-941.17590	-2.15379	-6.58807
975	8.117	945.90991	-55.97802	1486.30884	-91.34813	36.09621	1275.40161	-924.23914	116.65597	1280.28174	202.62378	177.02449	-10.72203	561.51892	-253.44165	92.72506	-613.74023	233.86894	119.41942	-965.19348	-0.12478	-6.62535
976	8.125	945.62152	-56.24171	1487.67395	-91.59564	35.86829	1277.90112	-925.12439	116.45074	1280.52637	178.42285	178.52719	-10.69141	597.04236	-248.97250	85.80421	-584.99792	228.43903	120.69492	-989.37488	1.95741	-6.70412
977	8.133	945.44952	-56.53330	1489.23047	-91.39799	35.85265	1280.89648	-925.78748	116.13623	1281.39600	154.06256	180.16261	-10.59230	633.22345	-243.82339	80.10575	-556.95593	223.39597	121.09044	-1013.70703	3.85082	-6.63297
978	8.142	945.45074	-56.85020	1490.90369	-90.79195	36.01364	1284.29956	-926.21259	115.75920	1282.85999	129.54376	181.90741	-10.43139	668.84778	-238.46475	76.77842	-530.79773	218.64079	120.37719	-1038.21204	5.39714	-6.31128
979	8.150	945.66919	-57.18391	1492.63232	-89.80107	36.31183	1288.03467	-926.39685	115.35449	1284.91064	104.88928	183.63821	-10.21068	701.71179	-233.38403	75.90047	-507.38306	214.18822	118.35626	-1062.92822	6.75661	-5.85597
980	8.158	946.13074	-57.53034	1494.36865	-88.46478	36.71183	1292.01599	-926.34332	114.95309	1287.55859	80.06671	185.30231	-9.97427	729.51770	-228.77945	75.96857	-486.90820	210.12875	114.81291	-1087.79944	8.33673	-5.51787
981	8.167	946.84076	-57.89141	1496.07019	-86.85098	37.17653	1296.12671	-926.04645	114.59050	1290.79272	54.99786	186.98334	-9.82772	750.97321	-224.34164	74.81701	-469.02917	206.56494	109.60004	-1112.75928	10.28665	-5.43579
982	8.175	947.78271	-58.27048	1497.69250	-85.04636	37.66780	1300.22192	-925.49255	114.29527	1294.54907	29.67200	188.77789	-9.85490	766.11047	-219.44354	71.32774	-453.26196	203.59723	102.82323	-1137.87354	12.25872	-5.48204
983	8.183	948.91180	-58.66761	1499.18689	-83.13830	38.15672	1304.15564	-924.67651	114.07103	1298.70642	4.35742	190.65622	-9.93004	775.68970	-213.65762	66.10663	-439.39606	201.33313	94.84827	-1163.07996	13.79277	-5.34128
984	8.192	950.15656	-59.08094	1500.50122	-81.19312	38.62705	1307.80786	-923.61768	113.90262	1303.09680	-20.26147	192.49503	-9.44379	780.49945	-206.97214	60.41581	-427.66003	199.87784	86.07281	-1187.81042	14.57551	-4.59825
985	8.200	951.42767	-59.52158	1501.58350	-79.23711	39.07107	1311.08948	-922.36542	113.76712	1307.52332	-43.18188	194.27942	-7.17483	781.08746	-199.49521	54.77433	-418.59399	199.28886	76.66818	-1211.12036	14.44888	-2.81909
986	8.208	952.62726	-60.01752	1502.38611	-77.25232	39.48885	1313.92236	-920.99255	113.61903	1311.78052	-63.24109	196.31454	-1.39573	777.75531	-191.24173	48.82712	-412.81067	199.50854	66.47467	-1232.25146	13.51287	0.18690
987	8.217	953.66833	-60.59025	1502.86792	-75.19084	39.89519	1316.20898	-919.57794	113.37973	1315.67310	-78.92084	199.39697	10.03531	770.64972	-182.19318	42.12417	-410.79468	200.34120	55.16213	-1251.03735	12.02352	4.19646
988	8.225	954.50287	-61.24041	1502.99341	-73.00287	40.32385	1317.82629	-918.18744	112.96678	1319.03284	-87.75745	204.74777	29.11887	760.00043	-172.35507	34.51624	-412.79608	201.57404	42.70042	-1267.80249	10.17701	8.83652
989	8.233	955.13519	-61.95774	1502.73401	-70.66778	40.80943	1318.66309	-916.86865	112.33826	1321.73645	-86.66333	213.25906	55.80919	746.34943	-161.97324	26.10972	-418.81897	203.16496	29.89435	-1282.89990	7.99686	14.16370
990	8.242	955.61450	-62.72549	1502.07129	-68.21222	41.35110	1318.67236	-915.65503	111.52049	1323.71948	-74.21686	224.51422	86.21650	730.43585	-151.89371	17.45366	-428.66248	205.18307	18.42393	-1296.15710	5.20776	21.02031
991	8.250	956.01978	-63.51728	1500.99487	-65.70538	41.90182	1317.88318	-914.55713	110.60898	1324.97119	-52.61389	236.88492	113.98405	712.67712	-143.45654	9.73173	-441.95770	207.47540	10.03891	-1306.46069	1.46486	30.45956
992	8.258	956.44531	-64.30332	1499.50256	-63.23848	42.40013	1316.38000	-913.55176	109.73802	1325.51831	-26.33728	248.71770	134.40813	692.84100	-137.66193	4.19251	-458.31732	209.62067	5.42823	-1311.83948	-3.17783	42.38965
993	8.267	956.99097	-65.05814	1497.60120	-60.90687	42.80573	1314.28149	-912.59308	109.02803	1325.42493	1.03809	259.22089	147.02618	670.60339	-134.38232	1.18559	-477.68478	211.39188	3.86677	-1310.26501	-8.26846	54.80991
994	8.275	957.75287	-65.76499	1495.30457	-58.80520	43.10813	1311.73022	-911.63892	108.54636	1324.80078	28.37299	268.36902	154.43225	646.36548	-132.59241	0.03657	-500.14682	213.01134	3.88870	-1300.66455	-13.38307	64.80730
995	8.283	958.80859	-66.42123	1492.62927	-57.02332	43.31993	1308.88818	-910.67065	108.31688	1323.77881	56.08289	276.34253	159.45236	621.12421	-131.28946	-0.21229	-524.93542	214.74567	4.13163	-1283.30591	-18.51827	70.63316
996	8.292	960.19623	-67.03599	1489.59619	-55.63073	43.48106	1305.92847	-909.70294	108.36310	1322.46960	84.68396	283.17914	163.48605	595.74225	-129.98511	-0.23725	-550.32214	216.51955	3.81619	-1259.39868	-24.02203	72.66087
997	8.300	961.89893	-67.61097	1486.23914	-54.66809	43.65923	1303.01465	-908.78314	108.72482	1320.93579	114.19849	288.79050	166.56693	570.62067	-128.56232	-0.36890	-574.98401	218.09497	2.88726	-1230.30103	-30.05592	72.36816
998	8.308	963.84967	-68.12307	1482.61682	-54.16520	43.92360	1300.26880	-907.98016	109.41676	1319.19238	144.35223	293.07031	168.15359	545.81158	-127.04882	-0.68461	-598.79352	219.39278	1.77147	-1196.91113	-36.23450	70.91432
999	8.317	965.94897	-68.53114	1478.82227	-54.16799	44.31785	1297.74866	-907.36804	110.37016	1317.22388	174.95111	295.94748	167.81955	521.25079	-125.53072	-1.11097	-622.22919	220.54550	0.88533	-1159.73315	-41.78690	68.78369
1000	8.325	968.08038	-68.79328	1474.98645	-54.74659	44.84861	1295.45142	-907.01672	111.43271	1315.01550	206.04840	297.43149	165.59714	496.92236	-124.06336	-1.53528	-645.66913	221.76100	0.32765	-1119.38062	-46.01302	66.35924
1001	8.333	970.12158	-68.88132	1471.27271	-55.97156	45.47253	1293.34143	-906.98511	112.44067	1312.58203	237.77429	297.62109	161.96416	472.86285	-122.57958	-1.89937	-669.24292	223.16739	-0.02402	-1076.90308	-48.64141	64.48918
1002	8.342	971.95636	-68.79072	1467.85706	-57.85958	46.08989	1291.37573	-907.30402	113.29352	1309.96802	270.04456	296.68652	157.61359	449.08478	-120.95379	-2.23448	-692.94916	224.76968	-0.26981	-1033.71924	-49.81438	64.40208
1003	8.350	973.48761	-68.53555	1464.90405	-60.32026	46.57608	1289.50562	-907.96240	113.97173	1307.23413	302.51038	294.88126	153.22318	425.52856	-119.15993	-2.60104	-716.73907	226.50764	-0.42263	-991.25800	-49.85680	67.10583
1004	8.358	974.64893	-68.13868	1462.55408	-63.15734	46.84906	1287.68396	-908.91699	114.50670	1304.45471	334.77365	292.54358	149.30295	402.09210	-117.31696	-3.00655	-740.55127	228.29124	-0.50471	-950.50452	-49.04984	72.76698
1005	8.367	975.40656	-67.62960	1460.91724	-66.13892	46.91800	1285.91699	-910.11584	114.94293	1301.71521	366.62842	289.94415	146.03809	378.68695	-115.58465	-3.40431	-764.33142	230.03168	-0.59804	-911.71661	-47.42936	80.53842
1006	8.375	975.75110	-67.03681	1460.07007	-69.08308	46.87199	1284.30811	-911.51282	115.31969	1299.10205	398.15918	287.00623	143.15378	355.27673	-114.01417	-3.74908	-788.02539	231.69614	-0.76461	-874.59247	-44.81539	89.11162
1007	8.383	975.68848	-66.37907	1460.05176	-71.88567	46.82845	1283.01855	-913.06348	115.66670	1296.69861	429.61603	283.31952	140.02899	331.89764	-112.52972	-4.02122	-811.59558	233.29359	-0.97086	-838.78387	-41.13889	97.51057
1008	8.392	975.23395	-65.67211	1460.86304	-74.47665	46.87095	1282.18701	-914.71094	115.99529	1294.59290	461.16974	278.53271	136.04359	308.59241	-111.06545	-4.20220	-835.06812	234.83252	-1.12748	-804.13031	-36.62610	105.29969
1009	8.400	974.40912	-64.93600	1462.46838	-76.76215	47.00662	1281.89612	-916.37183	116.29492	1292.88757	492.78296	272.60117	130.83385	285.29352	-109.61942	-4.27054	-858.52332	236.32982	-1.16806	-770.38440	-31.61507	112.26606
1010	8.408	973.24371	-64.18385	1464.79919	-78.61447	47.18142	1282.18945	-917.93213	116.55861	1291.69836	524.29767	265.70709	124.31593	261.84467	-108.18601	-4.23685	-882.03235	237.81685	-1.09205	-737.01892	-26.34151	118.20557
1011	8.417	971.78290	-63.40922	1467.76208	-79.91600	47.34357	1283.08936	-919.26550	116.81348	1291.13281	555.67120	258.09576	116.58827	238.13179	-106.74107	-4.14498	-905.63049	239.33136	-0.95147	-703.52429	-20.94511	122.97165
1012	8.425	970.08948	-62.59745	1471.25305	-80.61179	47.48436	1284.59021	-920.27405	117.11263	1291.26868	587.15540	249.98282	107.86974	214.14201	-105.25359	-4.02443	-929.35516	240.90660	-0.79567	-669.85461	-15.58370	126.56812
1013	8.433	968.23584	-61.74281	1475.17114	-80.72682	47.61516	1286.64819	-920.91852	117.49257	1292.14880	619.18176	241.56795	98.59344	189.94771	-103.68095	-3.86852	-953.26514	242.54068	-0.63499	-636.48608	-10.49299	129.11899
1014	8.442	966.29254	-60.84336	1479.42371	-80.34386	47.72522	1289.19226	-921.21674	117.94395	1293.78711	651.94409	233.08614	89.58820	165.65236	-102.00262	-3.67575	-977.40369	244.20844	-0.43074	-604.07068	-5.91128	130.71199
1015	8.450	964.31940	-59.89439	1483.92847	-79.56696	47.77750	1292.14282	-921.22113	118.42543	1296.17102	684.91016	224.76886	81.98342	141.29445	-100.23916	-3.48347	-1001.76672	245.91841	-0.12626	-573.19495	-1.95333	131.25691
1016	8.458	962.36072	-58.89445	1488.61401	-78.49591	47.74126	1295.41919	-920.99268	118.89568	1299.25305	716.58569	216.70381	76.55165	116.79930	-98.42749	-3.32676	-1026.31152	247.70052	0.25635	-544.46411	1.36663	130.45569
1017	8.467	960.44128	-57.85418	1493.41724	-77.22182	47.62092	1298.93018	-920.58136	119.32581	1302.93750	744.78088	208.84958	72.98410	92.05540	-96.60432	-3.20008	-1051.00586	249.54878	0.57595	-518.58142	3.98269	127.88078
1018	8.475	958.56476	-56.80090	1498.27808	-75.83150	47.45115	1302.55688	-920.01959	119.69319	1307.08093	767.37512	201.20348	69.98015	67.02101	-94.78872	-3.09576	-1075.86475	251.46980	0.71156	-496.16052	5.69825	123.14305
1019	8.483	956.71747	-55.76948	1503.13550	-74.40292	47.26514	1306.14734	-919.32617	119.97176	1311.50891	783.18787	193.69876	66.12878	41.79149	-92.98476	-3.03485	-1100.86938	253.59601	0.76902	-477.45093	6.24386	116.09550
1020	8.492	954.86945	-54.78934	1507.92725	-72.99278	47.06846	1309.53882	-918.51782	120.13135	1316.03186	792.29041	185.95639	60.65928	16.73827	-91.24708	-2.99161	-1125.76587	256.14948	1.14335	-462.32367	5.38183	106.94985
1021	8.500	952.97192	-53.87453	1512.58496	-71.62964	46.83813	1312.58972	-917.61542	120.16438	1320.45691	795.47894	177.44922	53.53116	-7.31670	-89.72956	-2.69902	-1149.91333	259.22125	2.38755	-450.57907	2.99966	96.15762
1022	8.508	950.96289	-53.01167	1517.03174	-70.31873	46.53819	1315.18835	-916.64142	120.12192	1324.60291	793.45819	167.97017	45.19983	-29.24968	-88.69405	-1.43536	-1172.37903	262.63770	4.91817	-442.30518	-0.83469	84.13541
1023	8.517	948.78302	-52.16596	1521.18298	-69.05092	46.13986	1317.24121	-915.61768	120.10710	1328.31812	786.48962	157.77242	36.34100	-48.17598	-88.65478	2.09142	-1192.25916	266.13641	8.70066	-437.96017	-5.90834	71.14259
1024	8.525	946.39087	-51.30408	1524.95752	-67.80403	45.64098	1318.66211	-914.56921	120.22591	1331.48682	774.63428	147.29019	27.42662	-63.51295	-90.66876	9.85987	-1208.93481	269.64792	13.34934	-438.10287	-11.95347	57.39409
1025	8.533	943.77191	-50.40839	1528.29285	-66.54586	45.06755	1319.37891	-913.52924	120.54227	1334.02026	758.20251	137.01785	18.49970	-73.95409	-96.28753	24.22397	-1222.06213	273.36169	18.73893	-443.04022	-18.67614	43.24474
1026	8.542	940.94501	-49.47800	1531.14917	-65.25284	44.45300	1319.35071	-912.54248	121.06216	1335.84729	738.06366	127.72784	9.68365	-76.94984	-106.72220	46.09924	-1231.34717	277.55170	25.50665	-452.68054	-25.67010	29.34020
1027	8.550	937.96729	-48.52238	1533.50171	-63.92853	43.82610	1318.57874	-911.65472	121.74111	1336.91199	715.53992	120.48164	1.83705	-70.44344	-121.72698	72.71069	-1236.28796	282.28864	34.73877	-466.58218	-32.26968	16.68667
1028	8.558	934.93298	-47.55424	1535.33301	-62.60470	43.22226	1317.10742	-910.89288	122.49258	1337.19031	691.81836	116.10532	-3.81113	-55.05321	-139.40277	98.22594	-1236.11853	287.27054	46.65659	-484.05261	-37.52074	6.52660
1029	8.567	931.96301	-46.58896	1536.63232	-61.33494	42.68503	1315.00793	-910.26093	123.19320	1336.71936	667.48035	114.60385	-6.79512	-33.75188	-157.37747	117.61864	-1229.99548	291.94724	59.41465	-504.32822	-40.51360	-0.17691
1030	8.575	929.18756	-45.64626	1537.39990	-60.19146	42.23964	1312.36792	-909.75134	123.70976	1335.60095	642.72028	115.21191	-7.80485	-9.58192	-174.28952	129.75247	-1217.35608	295.83725	69.83160	-526.77783	-41.00498	-3.45334
1031	8.583	926.72534	-44.74899	1537.64771	-59.26157	41.86923	1309.29407	-909.35889	123.93474	1333.96387	617.76538	116.97775	-7.94762	15.89122	-190.07388	136.76936	-1198.25513	298.84940	75.77043	-550.79034	-39.67260	-4.40031
1032	8.592	924.66595	-43.91492	1537.39319	-58.64517	41.51872	1305.91309	-909.09442	123.79597	1331.91846	592.89233	119.14801	-7.97552	42.37813	-205.00504	141.26332	-1173.35242	301.30536	77.50364	-575.56067	-37.57223	-4.37799
1033	8.600	923.05603	-43.14857	1536.65515	-58.45396	41.11833	1302.36096	-908.99243	123.25420	1329.53528	568.26929	121.27692	-8.12525	69.96477	-218.86404	144.36400	-1143.58618	303.48096	76.69742	-600.32092	-35.38359	-4.25633
1034	8.608	921.89215	-42.44693	1535.45642	-58.80117	40.61316	1298.76245	-909.10840	122.31659	1326.85229	543.88855	123.28406	-8.35844	98.60094	-231.04095	145.86647	-1109.79858	305.12286	74.67534	-624.70691	-33.25174	-4.34741
1035	8.617	921.12732	-41.81387	1533.83105	-59.77888	39.98768	1295.21289	-909.50342	121.06918	1323.89343	519.60718	125.20636	-8.65111	128.11519	-241.09641	145.30016	-1072.58911	305.50565	71.93163	-648.74976	-31.14628	-4.67162
1036	8.625	920.69055	-41.26842	1531.83142	-61.43928	39.27919	1291.76855	-910.21649	119.70292	1320.67358	495.35712	126.99680	-9.01159	158.41438	-249.08121	142.62123	-1032.54260	303.95493	68.82533	-672.61914	-29.10055	-5.12910
1037	8.633	920.50873	-40.84202	1529.53003	-63.79449	38.58055	1288.45471	-911.24030	118.48216	1317.19495	471.27731	128.72932	-9.36195	189.54613	-255.42715	138.29823	-990.51794	300.33759	66.20534	-696.41010	-27.16340	-5.56615
1038	8.642	920.52045	-40.56640	1527.01477	-66.82715	38.02802	1285.28833	-912.52496	117.64224	1313.45886	447.53192	130.53906	-9.63344	221.51903	-260.63504	133.14206	-947.72430	295.14691	65.23752	-720.10577	-25.33225	-5.86714
1039	8.650	920.68127	-40.45966	1524.38025	-70.48433	37.74957	1282.30127	-914.00360	117.29173	1309.49475	424.10315	132.35864	-9.87473	254.10381	-265.06073	128.03899	-905.60022	289.20251	66.78734	-743.66724	-23.56231	-6.02548
1040	8.658	920.95624	-40.51929	1521.72217	-74.64290	37.77071	1279.54785	-915.61713	117.40285	1305.37476	400.81705	134.06696	-10.17314	286.89740	-268.89206	123.64525	-865.48242	283.20901	71.02135	-767.09479	-21.80801	-6.10501
1041	8.667	921.30573	-40.72276	1519.13892	-79.08112	37.95557	1277.09644	-917.32751	117.87884	1301.21619	377.51178	135.67844	-10.55685	319.58057	-272.18283	120.16868	-828.19562	277.41431	77.37135	-790.42566	-20.04121	-6.18665
1042	8.675	921.67847	-41.03186	1516.73389	-83.50574	38.06636	1275.02490	-919.12061	118.62420	1297.16675	354.17538	137.27637	-10.95993	352.08368	-274.84283	117.34989	-793.88843	271.60907	84.75255	-813.72815	-18.25945	-6.34158
1043	8.683	922.01965	-41.40812	1514.61011	-87.63783	37.90874	1273.42798	-920.99457	119.57401	1293.36560	330.90680	138.95441	-11.26990	384.52472	-276.65350	114.65006	-762.23181	265.48721	91.99347	-837.06970	-16.52650	-6.56868
1044	8.692	922.28650	-41.83192	1512.85388	-91.29293	37.44243	1272.42175	-922.93402	120.68512	1289.90649	307.75644	140.79358	-11.41660	417.00677	-277.37289	111.50076	-732.71185	258.96832	98.26863	-860.45587	-14.93756	-6.77380
1045	8.700	922.46039	-42.30575	1511.51819	-94.39056	36.77478	1272.12097	-924.89636	121.90720	1286.85266	284.63733	142.79131	-11.40773	449.48853	-276.84689	107.48712	-704.73608	252.19025	103.25902	-883.84619	-13.50838	-6.83543
1046	8.708	922.54596	-42.84473	1510.62012	-96.90939	36.06725	1272.58569	-926.82629	123.16142	1284.28198	261.36194	144.79298	-11.32024	481.85498	-275.03000	102.42693	-677.63123	245.36073	107.03326	-907.27527	-12.12363	-6.69934
1047	8.717	922.56195	-43.46458	1510.15173	-98.85120	35.45142	1273.78369	-928.67468	124.34887	1282.29199	237.78534	146.57152	-11.23384	514.12988	-271.98053	96.37247	-650.74933	238.67358	109.82790	-930.89111	-10.59698	-6.45872
1048	8.725	922.53595	-44.17152	1510.08740	-100.23419	35.00906	1275.61194	-930.39850	125.38032	1280.96326	213.93030	148.07634	-11.14514	546.61713	-267.91037	89.66048	-623.66638	232.25458	111.87244	-954.78638	-8.80714	-6.29926
1049	8.733	922.50433	-44.95875	1510.38367	-101.09161	34.79422	1277.95520	-931.95264	126.20469	1280.33203	189.90930	149.50162	-11.01200	579.71173	-263.18295	83.02222	-596.31641	226.13391	113.31329	-978.85840	-6.78213	-6.31532
1050	8.742	922.51099	-45.81420	1510.98608	-101.46326	34.84558	1280.72461	-933.29163	126.81869	1280.39709	165.77942	151.02701	-10.85120	613.39484	-258.20242	77.52072	-569.05139	220.31720	114.20090	-1002.96472	-4.68388	-6.41223
1051	8.750	922.60284	-46.73112	1511.84021	-101.39172	35.17152	1283.85864	-934.38226	127.25291	1281.14209	141.54614	152.65944	-10.69821	646.76807	-253.28851	74.10744	-542.63025	214.89832	114.46258	-1027.12537	-2.71224	-6.40370
1052	8.758	922.82520	-47.70254	1512.89258	-100.92860	35.73930	1287.30188	-935.21069	127.54668	1282.55579	117.20313	154.36752	-10.53287	678.04871	-248.56992	72.88085	-518.00024	210.06242	113.83614	-1051.46582	-0.95795	-6.20937
1053	8.767	923.21716	-48.70876	1514.08423	-100.14227	36.49010	1290.98755	-935.77399	127.73749	1284.63428	92.71350	156.16806	-10.33382	705.19543	-243.91632	72.62802	-495.90536	205.97934	111.87546	-1076.09131	0.63613	-5.92557
1054	8.775	923.80634	-49.72169	1515.35437	-99.12057	37.36554	1294.82666	-936.06659	127.87262	1287.36487	68.01709	158.02361	-10.15307	726.77765	-239.00351	71.45554	-476.64310	202.74478	108.14734	-1101.02612	2.17770	-5.66750
1055	8.783	924.60321	-50.71351	1516.64587	-97.96362	38.32440	1298.70728	-936.07922	128.01382	1290.70691	43.08569	159.81485	-10.08031	742.41736	-233.51544	68.27864	-460.13770	200.44214	102.46976	-1126.17737	3.74381	-5.42093
1056	8.792	925.59662	-51.65569	1517.90430	-96.76628	39.34480	1302.50830	-935.80688	128.21947	1294.57996	17.97711	161.49687	-10.16662	752.57526	-227.28229	63.57967	-446.20129	199.21407	94.92575	-1151.37170	5.35047	-5.09924
1057	8.800	926.74860	-52.52685	1519.07239	-95.59373	40.41483	1306.11975	-935.25659	128.51950	1298.85718	-7.09106	163.18347	-10.33396	758.01392	-220.18903	58.52900	-434.79199	199.22943	85.70578	-1176.32935	6.87407	-4.60898
1058	8.808	927.99451	-53.33198	1520.09033	-94.45731	41.52150	1309.45239	-934.45148	128.90213	1303.36841	-31.62726	165.02341	-10.15181	759.35938	-212.04501	53.63786	-426.14441	200.59990	75.00781	-1200.57544	7.95009	-3.71344
1059	8.817	929.25372	-54.10154	1520.89990	-93.30672	42.64928	1312.42957	-933.42554	129.32251	1307.90369	-54.85669	167.14188	-8.57400	756.91461	-202.66934	48.50619	-420.71655	203.34976	63.03296	-1223.55139	8.15848	-1.93512
1060	8.825	930.44397	-54.86787	1521.44434	-92.05012	43.78588	1314.96948	-932.21478	129.72450	1312.21472	-75.88477	169.84900	-3.88574	750.67871	-192.02658	42.55607	-419.02185	207.42578	50.07535	-1244.83887	7.47686	1.13312
1061	8.833	931.49420	-55.64817	1521.66809	-90.59545	44.92258	1316.97388	-930.85791	130.04962	1316.03589	-93.56018	173.81253	6.13810	740.59967	-180.19482	35.56367	-421.47644	212.63318	36.75285	-1264.25293	6.37759	5.38580
1062	8.842	932.35822	-56.44466	1521.52283	-88.89300	46.04649	1318.33972	-929.41547	130.22464	1319.14453	-105.67493	179.92593	23.63371	726.93408	-167.41287	27.64590	-428.27429	218.48779	24.22876	-1281.77466	5.35377	10.35672
1063	8.850	933.02777	-57.25141	1520.97632	-86.95556	47.13795	1318.98853	-927.98358	130.16576	1321.42908	-108.83801	188.92172	49.01079	710.37531	-154.40979	19.30617	-439.25610	224.18387	14.04455	-1297.30273	4.36764	15.94831
1064	8.858	933.53754	-58.05651	1520.01331	-84.84531	48.17566	1318.89038	-926.66992	129.83672	1322.90698	-100.73126	200.69527	79.13354	691.77344	-142.60461	11.58377	-453.91266	228.84540	7.39077	-1310.33228	2.87284	22.80621
1065	8.867	933.95660	-58.84370	1518.62964	-82.64464	49.14323	1318.07178	-925.54956	129.31300	1323.69214	-82.73450	213.92471	107.96017	671.57745	-133.56973	5.66523	-471.79395	232.01718	4.37073	-1319.87524	0.60270	31.74115
1066	8.875	934.37042	-59.60102	1516.82776	-80.43848	50.03668	1316.60742	-924.64038	128.76044	1323.94360	-59.16235	226.82295	130.19690	649.67847	-127.95321	2.06675	-492.89600	234.03606	3.94906	-1324.58484	-2.01818	42.69662
1067	8.883	934.86493	-60.32714	1514.61841	-78.31361	50.86795	1314.60535	-923.90259	128.34528	1323.81116	-33.94409	238.27130	144.47635	626.06061	-125.05294	0.38297	-516.95575	235.74277	4.50035	-1322.91919	-4.68561	54.24266
1068	8.892	935.51526	-61.02241	1512.02002	-76.36124	51.65778	1312.19141	-923.26190	128.17967	1323.40649	-8.67206	248.10019	153.00940	601.29706	-123.57345	-0.15777	-542.51331	237.68204	4.61309	-1313.69446	-7.80537	64.19378
1069	8.900	936.37469	-61.67814	1509.05676	-74.67273	52.42685	1309.49841	-922.65485	128.32356	1322.80396	16.81848	256.57837	158.86192	576.17499	-122.52276	-0.19777	-567.70905	239.72614	3.81652	-1296.84656	-11.93182	70.97822
1070	8.908	937.46692	-62.27772	1505.76477	-73.33098	53.20087	1306.65344	-922.06171	128.79422	1322.05115	43.08276	263.88019	163.83049	551.18469	-121.40653	-0.21272	-591.77545	241.47508	2.59624	-1273.43921	-17.22018	74.44717
1071	8.917	938.78394	-62.79826	1502.19568	-72.40315	54.02275	1303.76599	-921.50684	129.56691	1321.16907	70.32281	270.03900	168.16870	526.46033	-120.06193	-0.51070	-615.08728	242.78687	1.63706	-1244.86426	-23.36330	75.38220
1072	8.925	940.28760	-63.20995	1498.41858	-71.94247	54.94653	1300.92456	-921.04004	130.57088	1320.12988	98.34467	275.11792	171.38657	501.96198	-118.52930	-1.11687	-638.26715	243.86206	1.16567	-1212.12622	-29.65009	74.59199
1073	8.933	941.91797	-63.48582	1494.51892	-72.00146	56.00525	1298.20203	-920.71643	131.69246	1318.83618	126.85822	279.14862	172.98428	477.63928	-116.93301	-1.80234	-661.67322	244.99643	0.97367	-1175.76428	-35.27435	72.70248
1074	8.942	943.60846	-63.61266	1490.59351	-72.64067	57.17371	1295.65735	-920.59192	132.80823	1317.16846	155.77228	282.03873	172.75317	453.47955	-115.35775	-2.32288	-685.39093	246.38342	0.79283	-1136.30151	-39.68020	70.44983
1075	8.950	945.29517	-63.58515	1486.74280	-73.91370	58.35084	1293.33350	-920.72223	133.83478	1315.07556	185.19342	283.72971	170.82231	429.47717	-113.79469	-2.63087	-709.37830	248.07076	0.52134	-1094.66846	-42.56586	68.77485
1076	8.958	946.92072	-63.39649	1483.06494	-75.82819	59.38232	1291.24512	-921.14630	134.74252	1312.61462	215.20007	284.39777	167.61353	405.62421	-112.17677	-2.85428	-733.57300	249.97675	0.20783	-1052.12891	-43.86050	68.64318
1077	8.967	948.43713	-63.04411	1479.65649	-78.30134	60.12914	1289.36096	-921.87097	135.52422	1309.92126	245.72049	284.41660	163.73544	381.91364	-110.45820	-3.13633	-757.88214	251.95114	-0.07160	-1009.87988	-43.82989	70.79967
1078	8.975	949.80432	-62.54012	1476.60950	-81.14323	60.54567	1287.61572	-922.87494	136.18018	1307.14673	276.60791	284.13959	159.80026	358.32227	-108.67776	-3.52280	-782.14502	253.86099	-0.30692	-968.78650	-42.89814	75.49641
1079	8.983	950.98669	-61.91134	1474.00415	-84.10281	60.70425	1285.98108	-924.12054	136.74127	1304.39880	307.77136	283.72678	156.18370	334.80963	-106.93983	-3.94348	-806.20331	255.63522	-0.54020	-929.28314	-41.22443	82.30450
1080	8.992	951.95337	-61.19328	1471.90234	-86.96107	60.74716	1284.53967	-925.56378	137.26863	1301.73059	339.24854	283.13367	152.85223	311.33887	-105.31385	-4.26921	-830.00391	257.27750	-0.77681	-891.34949	-38.61521	90.27071
1081	9.000	952.67896	-60.42292	1470.34363	-89.59074	60.81030	1283.46240	-927.15833	137.81070	1299.17334	371.15869	282.29068	149.45480	287.85968	-103.78845	-4.39664	-853.59723	258.85843	-0.94609	-854.69781	-34.88567	98.41172
1082	9.008	953.14581	-59.62693	1469.34302	-91.93031	60.96350	1282.89893	-928.84912	138.37849	1296.77344	403.53336	281.35132	145.66061	264.27521	-102.32251	-4.31897	-877.06787	260.45923	-0.97104	-819.07513	-30.15352	106.08219
1083	9.017	953.35028	-58.81609	1468.88928	-93.91744	61.18889	1282.91077	-930.55566	138.97098	1294.61426	436.19623	280.60492	141.33569	240.48857	-100.86579	-4.14908	-900.51190	262.08588	-0.85197	-784.31897	-24.75303	112.94862
1084	9.025	953.30737	-57.99162	1468.94849	-95.45831	61.41161	1283.50024	-932.16577	139.60455	1292.81641	468.93280	279.86404	136.30542	216.49928	-99.34982	-4.03646	-924.04651	263.65063	-0.66436	-750.18359	-19.02553	118.83366
1085	9.033	953.05267	-57.14680	1469.46826	-96.45125	61.56387	1284.66699	-933.55945	140.30118	1291.51978	501.81287	278.05515	130.12209	192.39619	-97.73952	-4.02785	-947.76624	265.10797	-0.48424	-716.31122	-13.27447	123.67182
1086	9.042	952.63983	-56.27392	1470.38611	-96.82977	61.62197	1286.41821	-934.64368	141.05771	1290.86133	535.13574	274.02396	122.40910	168.25359	-96.06134	-4.05331	-971.70496	266.56644	-0.33110	-682.48560	-7.79807	127.52050
1087	9.050	952.13501	-55.37809	1471.63977	-96.59074	61.59390	1288.73657	-935.37079	141.83829	1290.95325	569.00330	267.87912	113.45277	144.06688	-94.34859	-4.04224	-995.87280	268.16742	-0.18409	-648.89526	-2.83558	130.49060
1088	9.058	951.60461	-54.47138	1473.17041	-95.79207	61.49799	1291.55994	-935.73865	142.59000	1291.85901	603.20819	260.90744	104.16483	119.76643	-92.61909	-3.96453	-1020.27386	269.92743	-0.02491	-616.13037	1.52534	132.58577
1089	9.067	951.10089	-53.55654	1474.91919	-94.53000	61.35813	1294.79126	-935.77667	143.26154	1293.57422	637.39258	254.16199	95.57101	95.29036	-90.89144	-3.78957	-1044.86523	271.75943	0.14697	-584.99194	5.34010	133.58534
1090	9.075	950.65887	-52.62475	1476.82507	-92.92031	61.20298	1298.31311	-935.52386	143.81335	1296.02332	670.81696	247.76358	88.50409	70.63646	-89.15292	-3.52325	-1069.58276	273.58966	0.32406	-556.31750	8.65733	133.05289
1091	9.083	950.30267	-51.66070	1478.82556	-91.08338	61.06337	1301.98730	-935.01636	144.21719	1299.07458	701.96051	241.44321	83.29837	45.80513	-87.35037	-3.26671	-1094.42566	275.42258	0.50296	-530.87512	11.38261	130.44919
1092	9.092	950.04559	-50.65170	1480.86572	-89.12827	60.96793	1305.64978	-934.28925	144.45627	1302.56604	728.66913	235.14194	79.37238	20.77101	-85.48956	-3.14183	-1119.44250	277.32367	0.68095	-509.26312	13.28390	125.33081
1093	9.100	949.88141	-49.60786	1482.90247	-87.14568	60.93153	1309.12134	-933.37573	144.53415	1306.32202	748.95935	228.91898	75.37273	-4.36879	-83.69848	-3.14546	-1144.58081	279.41785	0.89585	-491.74130	14.07053	117.56438
1094	9.108	949.77771	-48.57056	1484.89624	-85.20816	60.94598	1312.23499	-932.30237	144.48172	1310.16125	761.89050	222.55392	70.00581	-29.17354	-82.12756	-3.06454	-1169.48828	281.90546	1.37522	-478.16650	13.48710	107.41594
1095	9.117	949.68243	-47.58567	1486.79919	-83.36685	60.98254	1314.86169	-931.09045	144.34915	1313.91321	767.73901	215.53210	62.70417	-52.77611	-80.85171	-2.46741	-1193.43604	284.93478	2.61145	-468.27780	11.41055	95.42333
1096	9.125	949.53381	-46.67150	1488.55603	-81.64162	60.99788	1316.91858	-929.76141	144.18985	1317.43799	767.38806	207.41685	53.60662	-74.10045	-79.95394	-0.74522	-1215.51575	288.38712	5.06712	-462.10831	7.88469	82.13290
1097	9.133	949.26685	-45.81261	1490.11304	-80.01575	60.93768	1318.35901	-928.33807	144.05455	1320.62830	761.59833	198.19301	43.25238	-92.28700	-79.80535	2.97666	-1234.98389	291.95636	8.73989	-460.07758	3.07584	67.92213
1098	9.142	948.82440	-44.96996	1491.42114	-78.45192	60.74827	1319.15186	-926.84723	143.99496	1323.39404	750.75208	188.34821	32.33265	-106.74306	-81.33894	10.23274	-1251.40234	295.55264	13.25413	-462.71008	-2.73782	53.04004
1099	9.150	948.17725	-44.09661	1492.43604	-76.91795	60.40459	1319.26758	-925.32697	144.04767	1325.65259	735.10571	178.66350	21.46420	-116.32249	-85.86179	23.16850	-1264.49988	299.48862	18.54024	-470.26511	-9.10283	37.84425
1100	9.158	947.33942	-43.16064	1493.12036	-75.39717	59.93562	1318.68481	-923.82886	144.20506	1327.33167	715.27148	170.09506	11.26979	-118.76320	-94.28773	42.83854	-1273.91272	304.15262	25.39107	-482.54272	-15.33198	23.15104
1101	9.167	946.37018	-42.16702	1493.44653	-73.88957	59.41483	1317.40588	-922.40430	144.41243	1328.37817	692.47961	163.84676	2.72682	-112.11513	-106.31761	66.94824	-1278.94800	309.52036	35.07933	-498.91718	-20.49327	10.42851
1102	9.175	945.36481	-41.15052	1493.39758	-72.41657	58.91536	1315.47180	-921.09253	144.58658	1328.77063	668.16772	160.84991	-3.13560	-96.84239	-120.33175	90.25865	-1278.58008	315.01434	47.77511	-518.57764	-23.63356	1.31023
1103	9.183	944.43811	-40.14130	1492.96619	-71.02192	58.48018	1312.96985	-919.91504	144.64188	1328.53271	643.31433	160.83466	-6.14025	-75.63524	-134.33353	108.09225	-1271.74084	319.82153	61.23259	-540.81030	-24.37382	-3.56369
1104	9.192	943.70215	-39.15047	1492.15710	-69.76659	58.12813	1310.02112	-918.87555	144.51648	1327.72876	618.35901	162.44580	-7.13056	-51.29024	-147.18268	119.26611	-1257.76709	323.38300	71.89811	-564.87915	-23.27642	-5.12784
1105	9.200	943.24719	-38.18341	1490.98743	-68.72789	57.86008	1306.75732	-917.97247	144.17072	1326.43652	593.51501	164.40645	-7.22488	-25.33217	-158.89432	125.67507	-1236.75769	325.70331	77.66862	-589.79285	-21.36169	-5.08095
1106	9.208	943.12683	-37.24919	1489.48206	-68.00665	57.65024	1303.30542	-917.21783	143.56743	1324.71826	568.85986	166.21924	-7.20807	1.80659	-169.86682	129.78447	-1209.53687	327.21506	79.10947	-614.65552	-19.32600	-4.73714
1107	9.217	943.34821	-36.36189	1487.66980	-67.72659	57.44615	1299.78467	-916.64301	142.68344	1322.61255	544.33875	167.94556	-7.42342	30.07457	-180.09030	132.83817	-1177.26868	328.26440	78.11393	-639.10529	-17.32844	-4.65379
1108	9.225	943.87115	-35.54124	1485.58508	-68.00732	57.19072	1296.30164	-916.29236	141.55423	1320.14331	519.92871	169.78320	-7.86346	59.35924	-189.11649	134.81075	-1140.98071	328.68915	76.07951	-663.17749	-15.29321	-4.89017
1109	9.233	944.61993	-34.81170	1483.27856	-68.93170	56.85436	1292.93640	-916.21338	140.29274	1317.32581	495.68869	171.79993	-8.35428	89.45857	-196.50851	135.22795	-1101.35132	327.88962	73.48750	-686.98853	-13.20108	-5.33101
1110	9.242	945.50494	-34.19855	1480.82495	-70.53976	56.46207	1289.73401	-916.44202	139.05634	1314.17151	471.65646	173.88896	-8.76347	120.25948	-202.15634	133.83351	-1058.95923	325.30838	70.70045	-710.63843	-11.13827	-5.82265
1111	9.250	946.44727	-33.72871	1478.31836	-72.83573	56.09908	1286.71521	-916.98193	138.00037	1310.70557	447.84695	175.94777	-9.07616	151.76964	-206.24277	130.78003	-1014.63074	320.89539	68.64383	-734.20142	-9.18972	-6.20990
1112	9.258	947.39136	-33.43452	1475.86084	-75.77031	55.87675	1283.89587	-917.79871	137.24268	1306.98181	424.25912	177.94731	-9.34554	183.96092	-209.03271	126.52238	-969.62103	315.23465	68.55791	-757.70386	-7.35517	-6.39786
1113	9.267	948.30078	-33.33942	1473.55298	-79.19904	55.85674	1281.29675	-918.84229	136.83374	1303.08691	400.82394	179.84399	-9.63792	216.70998	-210.79083	121.67209	-925.57300	309.25168	71.23628	-781.15222	-5.57232	-6.42531
1114	9.275	949.15381	-33.43204	1471.48755	-82.87312	55.98022	1278.94263	-920.06250	136.74687	1299.12695	377.45038	181.60287	-10.01337	249.91066	-211.87439	116.86424	-884.00427	303.65363	76.58147	-804.56659	-3.79536	-6.44374
1115	9.283	949.94141	-33.66519	1469.74622	-86.50390	56.08034	1276.86853	-921.40466	136.89703	1295.20654	354.12567	183.29428	-10.46745	283.53571	-212.69669	112.57195	-845.59845	298.50705	83.73964	-827.97351	-2.04420	-6.57314
1116	9.292	950.66028	-33.98560	1468.39551	-89.85582	55.99446	1275.14050	-922.81720	137.17221	1291.43250	330.89532	185.06650	-10.87367	317.57654	-213.47125	108.90598	-810.09033	293.36044	91.56066	-851.40387	-0.36937	-6.79192
1117	9.300	951.30145	-34.36115	1467.47998	-92.78662	55.68158	1273.87000	-924.26672	137.47116	1287.93384	307.75067	187.00212	-11.07535	352.02100	-214.10657	105.60149	-776.81952	287.80725	99.04460	-874.86084	1.20218	-6.96172
1118	9.308	951.84778	-34.78039	1467.01770	-95.21640	55.23316	1273.19312	-925.72736	137.72678	1284.85425	284.59387	189.05040	-11.03995	386.89099	-214.40918	102.26777	-745.23083	281.86459	105.56085	-898.29541	2.67390	-6.94032
1119	9.317	952.28058	-35.23946	1467.00403	-97.07963	54.78380	1273.22473	-927.15710	137.89490	1282.32019	261.29449	191.11212	-10.86774	422.22418	-214.24753	98.62704	-714.91614	275.83105	110.86216	-921.67639	4.13272	-6.72800
1120	9.325	952.58643	-35.73566	1467.42163	-98.31538	54.43221	1274.02222	-928.49231	137.93350	1280.42139	237.75339	193.11011	-10.67719	458.00348	-213.50223	94.53652	-685.43475	269.96191	115.00256	-945.07520	5.76408	-6.48878
1121	9.333	952.76135	-36.26701	1468.24475	-98.89049	54.23476	1275.57568	-929.66431	137.79260	1279.21484	213.95264	194.95267	-10.53853	494.12317	-212.02670	89.93966	-656.27576	264.32199	118.16431	-968.64917	7.66372	-6.37048
1122	9.342	952.81555	-36.83464	1469.43970	-98.81041	54.22546	1277.82422	-930.62286	137.43210	1278.74133	189.93195	196.55011	-10.48933	530.45758	-209.67053	84.89651	-627.06830	258.77335	120.46372	-992.52234	9.69701	-6.37369
1123	9.350	952.77557	-37.44291	1470.96350	-98.10528	54.42078	1280.68213	-931.33765	136.86368	1279.02759	165.72028	197.96794	-10.50961	566.97913	-206.27832	79.69061	-597.82788	253.08205	121.92082	-1016.69745	11.65527	-6.40851
1124	9.358	952.68640	-38.09438	1472.76477	-96.82120	54.82000	1284.05920	-931.78113	136.16145	1280.07471	141.33466	199.43982	-10.48759	603.66998	-201.80243	74.97195	-569.03442	247.19197	122.56780	-1041.10034	13.46873	-6.37067
1125	9.367	952.60590	-38.78884	1474.78748	-95.03391	55.40591	1287.85913	-931.91937	135.42746	1281.85986	116.80310	201.10548	-10.31179	640.05829	-196.61047	71.74439	-541.53906	241.34070	122.41160	-1065.65137	15.18318	-6.17696
1126	9.375	952.59210	-39.53266	1476.97961	-92.86792	56.13871	1291.96338	-931.72614	134.75647	1284.34717	92.15802	202.85768	-9.99081	674.77002	-191.54550	70.80941	-516.26270	235.84494	121.25391	-1090.27319	16.85498	-5.85257
1127	9.383	952.68988	-40.33976	1479.29749	-90.49279	56.95663	1296.22119	-931.20715	134.22635	1287.48450	67.42383	204.50925	-9.66640	705.74341	-187.25937	71.72491	-493.78751	230.94370	118.72988	-1114.94055	18.58549	-5.57526
1128	9.392	952.91919	-41.21014	1481.70496	-88.08864	57.80371	1300.46497	-930.41211	133.89806	1291.19080	42.60669	206.01120	-9.53350	731.12903	-183.51077	72.53681	-474.18924	226.85318	114.56396	-1139.77881	20.44291	-5.49016
1129	9.400	953.26892	-42.11720	1484.16797	-85.79990	58.66593	1304.54199	-929.41553	133.80797	1295.34521	17.72742	207.47536	-9.70757	750.08575	-179.46600	71.22467	-457.23560	223.78966	108.70698	-1164.90527	22.19608	-5.44724
1130	9.408	953.69965	-43.02598	1486.64539	-83.70482	59.57154	1308.33801	-928.27765	133.96220	1299.78625	-7.12146	209.03142	-10.08507	762.82678	-174.53613	67.36063	-442.75427	221.92328	101.27953	-1189.96252	23.35444	-5.00189
1131	9.417	954.15155	-43.91364	1489.08569	-81.81443	60.55001	1311.77356	-927.02258	134.33830	1304.32385	-31.80835	210.73358	-10.10645	770.16180	-168.65359	61.98745	-430.87939	221.36603	92.43884	-1214.00464	23.55799	-3.65533
1132	9.425	954.55341	-44.76947	1491.42981	-80.08818	61.59746	1314.78101	-925.65460	134.87686	1308.76550	-56.26257	212.66261	-8.37935	773.05414	-161.91000	56.19313	-421.99585	222.17621	82.26274	-1236.09131	22.86182	-1.10886
1133	9.433	954.83411	-45.58642	1493.61987	-78.45072	62.68542	1317.28479	-924.18964	135.46864	1312.94653	-80.22272	215.15970	-2.50095	772.28845	-154.22849	50.24185	-416.49744	224.37234	70.76906	-1255.91309	21.73200	2.51244
1134	9.442	954.93451	-46.35905	1495.60461	-76.80842	63.79181	1319.19617	-922.66223	135.97495	1316.73694	-102.12891	218.95972	10.50686	768.21643	-145.47186	43.89679	-414.63098	227.96411	58.10272	-1273.70532	20.61803	6.75198
1135	9.450	954.81824	-47.08416	1497.34045	-75.06650	64.90961	1320.42627	-921.10254	136.28015	1320.02087	-118.04529	224.98445	32.76541	760.76086	-135.75082	37.00967	-416.53638	232.90179	44.75756	-1289.69312	19.34698	11.46776
1136	9.458	954.47864	-47.75784	1498.78650	-73.15034	66.03163	1320.91455	-919.51501	136.32849	1322.68335	-122.99823	233.74942	63.28150	749.78839	-125.54136	29.56869	-422.32410	238.92088	31.68324	-1303.81213	17.24468	17.36232
1137	9.467	953.93854	-48.37920	1499.90381	-71.02666	67.14336	1320.65234	-917.88373	136.13672	1324.62720	-114.79443	244.73482	96.99879	735.55334	-115.59682	21.62827	-432.02393	245.41315	20.17712	-1315.64417	14.01075	25.61086
1138	9.475	953.24542	-48.95983	1500.66064	-68.71255	68.22908	1319.68506	-916.19830	135.79318	1325.81250	-96.12708	256.49011	127.36232	718.71027	-106.82269	13.69998	-445.43799	251.42581	11.49005	-1324.14233	10.11428	36.73286
1139	9.483	952.46722	-49.52026	1501.03784	-66.27036	69.26983	1318.08850	-914.46545	135.42636	1326.27954	-72.19080	267.60074	150.44916	699.78827	-100.00546	6.97478	-462.11908	255.96591	6.26416	-1327.57166	6.25532	49.57342
1140	9.492	951.68854	-50.07676	1501.02808	-63.79016	70.23789	1315.94177	-912.69000	135.16486	1326.13806	-46.81287	277.40680	166.41434	678.83508	-95.34805	2.54089	-481.72153	258.68762	4.18560	-1324.18469	2.81374	61.44921
1141	9.500	951.00299	-50.63711	1500.63513	-61.36867	71.10313	1313.31750	-910.86969	135.13120	1325.54602	-21.13037	285.83423	177.58356	655.87970	-92.36233	0.41444	-504.15567	260.28195	4.07630	-1313.13477	-0.25944	69.76156
1142	9.508	950.50189	-51.20150	1499.87268	-59.09769	71.83790	1310.29199	-909.02295	135.43773	1324.66956	5.21051	292.95618	186.05862	631.48145	-90.35969	-0.27322	-528.80341	261.81049	4.39643	-1294.79297	-3.44220	73.72198
1143	9.517	950.26093	-51.76437	1498.76025	-57.06565	72.42752	1306.96448	-907.20630	136.16066	1323.61890	32.63086	298.77686	192.80014	606.48511	-88.84803	-0.39145	-554.08936	263.68683	4.08090	-1270.30151	-7.34835	74.40049
1144	9.525	950.33020	-52.31521	1497.32483	-55.36356	72.90059	1303.46545	-905.50110	137.32367	1322.41406	61.11578	303.28259	197.94199	581.50806	-87.50590	-0.42805	-578.59528	265.59128	3.09270	-1240.79382	-12.04562	73.26571
1145	9.533	950.72913	-52.82667	1495.60718	-54.08545	73.33727	1299.94141	-903.99084	138.87987	1321.00330	90.36279	306.63058	201.40250	556.80255	-86.11605	-0.61632	-602.07935	267.15039	2.02993	-1206.90271	-16.85664	71.11543
1146	9.542	951.44409	-53.24625	1493.66907	-53.32011	73.83051	1296.53149	-902.73907	140.69107	1319.31165	120.08612	309.09430	203.19101	532.37903	-84.58115	-1.03736	-625.10938	268.36649	1.32470	-1168.95703	-20.97994	68.33015
1147	9.550	952.42926	-53.52123	1491.59790	-53.14284	74.43697	1293.34729	-901.78082	142.55055	1317.28503	150.20624	310.81580	203.40080	508.18213	-82.91288	-1.61948	-648.25885	269.52844	0.96376	-1127.56970	-23.97831	65.53621
1148	9.558	953.61432	-53.63129	1489.50049	-53.61474	75.14236	1290.46130	-901.13373	144.24545	1314.91052	180.82056	311.76819	202.18617	484.18604	-81.18281	-2.20231	-671.76495	270.92523	0.73174	-1083.94983	-25.69765	63.74767
1149	9.567	954.91687	-53.58881	1487.48901	-54.77337	75.84528	1287.90332	-900.80951	145.61710	1312.21497	212.02002	311.92233	199.82137	460.37579	-79.45788	-2.65826	-695.59576	272.63452	0.47835	-1039.72009	-26.14700	64.07184
1150	9.575	956.25342	-53.41819	1485.66907	-56.59391	76.38709	1285.65649	-900.80939	146.59300	1309.25439	243.75186	311.41910	196.72977	436.71368	-77.75423	-2.96542	-719.61957	274.54095	0.18739	-996.40698	-25.47116	67.27386
1151	9.583	957.54529	-53.14295	1484.13306	-58.94143	76.64031	1283.65955	-901.11609	147.18654	1306.10950	275.85260	310.56039	193.36072	413.16510	-76.03057	-3.21223	-743.69714	276.51334	-0.08725	-954.88953	-23.83179	73.33109
1152	9.592	958.71954	-52.79171	1482.96057	-61.57351	76.59196	1281.85010	-901.69885	147.47908	1302.88782	308.19772	309.59857	189.96356	389.71899	-74.25698	-3.51517	-767.69800	278.48788	-0.29940	-915.22375	-21.27356	81.35512
1153	9.600	959.71265	-52.40405	1482.21838	-64.21924	76.34675	1280.24768	-902.52686	147.58946	1299.71118	340.81207	308.58508	186.47417	366.35016	-72.49187	-3.89732	-791.51770	280.40704	-0.45058	-877.00494	-17.74895	90.16640
1154	9.608	960.47717	-52.01667	1481.95972	-66.67690	76.06133	1278.98694	-903.57611	147.62944	1296.69604	373.82013	307.37378	182.58043	343.01099	-70.82549	-4.26820	-815.11877	282.19501	-0.57674	-839.86688	-13.30837	98.96637
1155	9.617	960.98645	-51.64426	1482.22266	-68.84415	75.85966	1278.24634	-904.81635	147.67200	1293.95093	407.31018	305.69702	177.88031	319.66638	-69.27721	-4.50604	-838.54553	283.82242	-0.68815	-803.59375	-8.17836	107.38316
1156	9.625	961.23218	-51.27973	1483.02698	-70.66971	75.77944	1278.14490	-906.18311	147.75075	1291.58801	441.21021	303.30289	172.08923	296.28265	-67.79278	-4.55706	-861.89587	285.33255	-0.75023	-767.89685	-2.61021	115.12955
1157	9.633	961.21912	-50.90778	1484.37183	-72.09583	75.78973	1278.71033	-907.55725	147.87660	1289.73022	475.20490	300.09479	165.19562	272.78461	-66.30355	-4.48061	-885.27863	286.79233	-0.73284	-732.34265	3.23534	121.89296
1158	9.642	960.96423	-50.50730	1486.23413	-73.04973	75.84171	1279.91724	-908.77972	148.05652	1288.50537	508.82190	296.11325	157.37981	249.08153	-64.75976	-4.38130	-908.77112	288.25900	-0.63298	-696.61163	9.18497	127.49805
1159	9.650	960.50073	-50.04436	1488.57227	-73.47020	75.89373	1281.72168	-909.69855	148.30037	1288.02698	541.80408	291.20935	148.67081	225.15395	-63.12103	-4.30744	-932.41101	289.77487	-0.45874	-660.78748	14.89983	132.02390
1160	9.658	959.87872	-49.47674	1491.32947	-73.33027	75.91447	1284.06372	-910.21521	148.61615	1288.37231	574.45715	284.86417	138.73450	201.05757	-61.38706	-4.22636	-956.22864	291.34998	-0.23415	-625.32703	19.97520	135.67235
1161	9.667	959.15875	-48.77366	1494.43945	-72.64296	75.88411	1286.86621	-910.30060	149.01193	1289.56641	607.43115	276.85956	127.30512	176.84236	-59.63657	-4.08129	-980.26282	292.97116	-0.00292	-590.80127	24.24426	138.48387
1162	9.675	958.39911	-47.93345	1497.83533	-71.45286	75.79596	1290.04907	-909.98016	149.49323	1291.58704	641.21356	267.86612	114.91062	152.52254	-57.96062	-3.85356	-1004.54102	294.64890	0.20844	-557.82056	27.87932	140.18030
1163	9.683	957.64508	-46.97651	1501.45593	-69.82465	75.65797	1293.54407	-909.30920	150.04172	1294.38086	675.84381	258.83057	103.01911	128.07521	-56.38885	-3.54253	-1029.07043	296.41315	0.40344	-527.17676	31.17039	140.21512
1164	9.692	956.92444	-45.92473	1505.24536	-67.84332	75.49324	1297.28650	-908.35565	150.60226	1297.86133	710.52545	250.26817	93.39732	103.41634	-54.86228	-3.16724	-1053.85583	298.25436	0.56726	-499.79532	34.24238	137.93593
1165	9.700	956.25031	-44.80202	1509.15149	-65.61992	75.32854	1301.18506	-907.18848	151.09703	1301.89136	743.26624	242.34212	86.95938	78.45131	-53.23083	-2.85073	-1078.88806	300.15619	0.67924	-476.38412	36.93311	132.85799
1166	9.708	955.62646	-43.64729	1513.12451	-63.28101	75.17043	1305.10303	-905.87109	151.44995	1306.28174	771.35388	235.07266	82.88954	53.21919	-51.41947	-2.75060	-1104.04163	302.22437	0.84571	-457.11285	38.91329	124.94589
1167	9.717	955.04272	-42.50567	1517.11096	-60.93869	74.99747	1308.87146	-904.45636	151.61192	1310.80872	792.57202	228.34071	79.11822	28.08412	-49.60888	-2.83584	-1128.92004	304.68771	1.41436	-441.61658	39.91549	114.64882
1168	9.725	954.46301	-41.40414	1521.04675	-58.66452	74.77341	1312.32153	-902.98212	151.58611	1315.24365	806.13470	221.85464	73.83054	3.88527	-48.09499	-2.75955	-1152.78821	307.68842	2.91732	-429.37143	39.81741	102.67492
1169	9.733	953.82288	-40.34082	1524.85522	-56.48569	74.45829	1315.30750	-901.47247	151.43732	1319.38977	812.61102	215.16389	66.39600	-18.23424	-47.12527	-1.80375	-1174.74744	311.09692	5.75869	-420.18640	38.59978	89.68775
1170	9.742	953.04333	-39.29195	1528.45142	-54.39736	74.02001	1317.71082	-899.94983	151.27139	1323.10901	813.06549	207.83583	57.14317	-37.34947	-47.12572	1.20600	-1194.05090	314.62897	9.84542	-414.40674	36.33829	76.07640
1171	9.750	952.05096	-38.22780	1531.75195	-52.37582	73.44839	1319.43848	-898.44678	151.19191	1326.32104	808.25653	199.81560	46.79744	-52.91814	-49.01142	8.04440	-1210.20422	318.18967	14.73229	-412.69064	33.19445	61.95892
1172	9.758	950.79651	-37.13526	1534.68860	-50.39078	72.75893	1320.42578	-897.01031	151.26189	1328.97302	798.52679	191.53622	36.06908	-63.92552	-54.07984	20.90709	-1222.81396	322.02020	20.34694	-415.57037	29.37285	47.44524
1173	9.767	949.26825	-36.02811	1537.21265	-48.42022	71.98461	1320.64136	-895.69586	151.48723	1331.01526	784.22607	183.57123	25.35826	-68.10277	-63.39248	40.94618	-1231.41406	326.40997	27.50128	-423.13141	25.13409	32.96953
1174	9.775	947.49725	-34.92945	1539.29016	-46.46280	71.16208	1320.09106	-894.54889	151.82091	1332.40063	766.10712	176.47665	14.90153	-63.18504	-76.90495	66.12264	-1235.37451	331.26837	37.39398	-435.00412	20.90693	19.48748
1175	9.783	945.55469	-33.85578	1540.89734	-44.53965	70.33125	1318.81384	-893.57770	152.18620	1333.09583	745.31964	170.99561	5.45136	-49.22966	-93.10398	91.27627	-1233.94751	336.06970	50.08695	-450.56647	17.38767	8.34923
1176	9.792	943.54529	-32.82525	1542.02173	-42.68937	69.53996	1316.86743	-892.73828	152.50246	1333.09265	722.87677	167.85004	-1.62882	-28.84032	-109.82558	111.36411	-1226.38452	340.24667	63.39855	-469.23193	15.34721	0.70027
1177	9.800	941.59479	-31.86166	1542.66101	-40.96753	68.82638	1314.31604	-891.94550	152.70142	1332.41846	699.23041	167.15305	-5.55187	-5.10045	-125.60563	124.63723	-1212.17419	343.57648	73.99020	-490.61813	15.11056	-3.28493
1178	9.808	939.83484	-30.97826	1542.82336	-39.45218	68.20042	1311.23376	-891.10767	152.73730	1331.13513	674.65875	168.29881	-6.93386	20.16170	-140.18289	132.65477	-1191.38794	346.23920	79.82993	-514.20483	16.29308	-4.56714
1179	9.817	938.38538	-30.16927	1542.53052	-38.24382	67.64550	1307.71838	-890.17920	152.58289	1329.32776	649.69568	170.42027	-7.05659	46.42879	-153.84805	137.91263	-1164.69336	348.57312	81.27898	-538.97119	18.21491	-4.57657
1180	9.825	937.33478	-29.42160	1541.81873	-37.45085	67.12419	1303.89819	-889.20172	152.21143	1327.08521	624.84552	172.84760	-6.91154	73.68257	-166.65079	141.87019	-1132.99805	350.68195	79.97711	-563.84662	20.44849	-4.42322
1181	9.833	936.72430	-28.73038	1540.73486	-37.16696	66.58517	1299.92126	-888.29553	151.59708	1324.48242	600.25635	175.24930	-7.01439	101.85109	-178.29279	144.67387	-1097.12061	352.21112	77.28648	-588.32764	22.84228	-4.58643
1182	9.842	936.54388	-28.10960	1539.32996	-37.45740	65.97879	1295.92871	-887.60657	150.75514	1321.57544	575.83929	177.50961	-7.49790	130.78670	-188.46811	145.88835	-1057.72522	352.46848	73.88340	-612.40454	25.26222	-5.04422
1183	9.850	936.73779	-27.59556	1537.66260	-38.36148	65.28246	1292.02661	-887.24084	149.78555	1318.41089	551.51727	179.56395	-8.18915	160.42073	-197.11816	145.21436	-1015.51910	350.76813	70.34609	-636.20850	27.56215	-5.58234
1184	9.858	937.21997	-27.24212	1535.80554	-39.90253	64.52986	1288.27783	-887.22272	148.85588	1315.03674	527.35046	181.40616	-8.79909	190.78413	-204.43896	142.79726	-971.49109	346.92743	67.68936	-659.85211	29.68954	-6.03348
1185	9.867	937.89447	-27.10679	1533.84705	-42.09158	63.82417	1284.72107	-887.50470	148.12378	1311.50732	503.47461	183.19760	-9.16601	221.89803	-210.71057	139.15102	-927.01843	341.55875	67.17778	-683.41272	31.64660	-6.33330
1186	9.875	938.67242	-27.22590	1531.87927	-44.91352	63.30914	1281.39514	-888.01129	147.67697	1307.88330	479.92453	185.15852	-9.34994	253.68336	-216.13730	134.88634	-883.73163	335.67407	69.62605	-706.94714	33.43204	-6.48485
1187	9.883	939.48212	-27.59142	1529.99158	-48.29189	63.08292	1278.34766	-888.67151	147.53522	1304.22583	456.56723	187.28268	-9.52688	285.98730	-220.89362	130.52011	-843.04089	329.97284	74.91878	-730.47607	35.11172	-6.53612
1188	9.892	940.27069	-28.14995	1528.27283	-52.04968	63.09051	1275.63977	-889.42578	147.68002	1300.58813	433.20673	189.32614	-9.81591	318.67236	-225.24841	126.41553	-805.63593	324.51129	82.11940	-753.98975	36.82278	-6.57057
1189	9.900	940.99994	-28.82809	1526.81274	-55.91093	63.09641	1273.34595	-890.23260	148.07620	1297.01453	409.74530	191.10968	-10.20203	351.65594	-229.44974	122.68362	-771.45215	318.92169	89.94750	-777.49713	38.62062	-6.66452
1190	9.908	941.64093	-29.56497	1525.69250	-59.57442	62.80957	1271.54675	-891.08984	148.66852	1293.56165	386.27539	192.70078	-10.58420	384.91107	-233.49170	119.12724	-740.03003	312.90405	97.30351	-801.00305	40.41451	-6.81847
1191	9.917	942.16901	-30.32702	1524.96912	-62.81435	62.07692	1270.32239	-892.04224	149.36264	1290.32751	362.96268	194.31003	-10.87482	418.46851	-237.11267	115.39327	-710.77234	306.48285	103.58739	-824.46521	42.10194	-6.95107
1192	9.925	942.56250	-31.10387	1524.66870	-65.51976	60.96089	1269.75745	-893.14142	150.03929	1287.44434	339.81915	196.09502	-11.06117	452.34796	-240.00290	111.19121	-682.96783	299.85321	108.67867	-847.84979	43.70157	-6.97922
1193	9.933	942.81049	-31.90331	1524.78748	-67.65704	59.64201	1269.92883	-894.39508	150.60342	1285.04004	316.66336	198.07010	-11.16779	486.44049	-242.01328	106.38824	-655.84766	293.18304	112.72047	-871.21069	45.33733	-6.89026
1194	9.942	942.92291	-32.74751	1525.29321	-69.22058	58.28770	1270.86328	-895.75586	151.00101	1283.22058	293.29562	200.12546	-11.19229	520.52747	-243.16522	100.99245	-628.76556	286.60526	115.92589	-894.68335	47.13488	-6.75130
1195	9.950	942.93048	-33.65803	1526.13647	-70.22241	57.01904	1272.51489	-897.14270	151.20152	1282.07898	269.63593	202.07668	-11.12111	554.46948	-243.43365	95.11987	-601.36218	280.27173	118.46059	-918.40527	49.12710	-6.65923
1196	9.958	942.88049	-34.64047	1527.26233	-70.70677	55.93254	1274.79065	-898.46777	151.19864	1281.69238	245.70508	203.81021	-10.97667	588.34869	-242.67346	89.06564	-573.64264	274.36383	120.39175	-942.43091	51.21732	-6.64537
1197	9.967	942.82776	-35.68850	1528.61621	-70.74815	55.09435	1277.58533	-899.66034	151.01974	1282.08875	221.54639	205.41333	-10.79115	622.32635	-240.85870	83.49165	-545.99487	269.02847	121.66158	-966.68677	53.22547	-6.63286
1198	9.975	942.81696	-36.79449	1530.14319	-70.43450	54.51980	1280.79126	-900.68591	150.71190	1283.21021	197.19293	207.06921	-10.54343	656.31140	-238.21387	79.36246	-519.10535	264.26367	122.08864	-990.99341	54.98768	-6.53006
1199	9.983	942.86444	-37.94978	1531.78809	-69.86563	54.16903	1284.28967	-901.55756	150.32086	1284.89807	172.69635	208.88490	-10.17439	689.94800	-235.03671	77.28419	-493.54633	259.90750	121.56292	-1015.17798	56.44211	-6.33653
1200	9.992	942.95270	-39.13617	1533.49341	-69.16142	53.94925	1287.94189	-902.33679	149.88789	1286.89966	148.13269	210.83459	-9.68935	723.13556	-231.58429	76.74679	-469.10217	255.74762	120.36094	-1039.21704	57.67801	-6.10832
