# Supplementary material for: Novel Methods for Surface EMG Analysis and Exploration Based on Multi-Modal Gaussian Mixture Models
Source: PLoS One. 2016 Jun 30;11(6):e0157239. doi: 10.1371/journal.pone.0157239 (PMC4928879; doi:10.1371/journal.pone.0157239)
Supplement: S1 File — (ZIP) [file pone.0157239.s001.zip › Haf_horses_trot_data/Haf_h08_t2_emg.anc]

File_Type:	Analog R/C ASCII	Generation#:	2
Board_Type:	NI USB-6225	Polarity:	Bipolar
Trial_Name:	Minnesotat	Trial#:	2	Duration(Sec.):	9.999166	#Channels:	64
BitDepth:	16	PreciseRate:	1200.000000
Name	LDL	acc1x	acc1y	acc1z	GM1L	acc2x	acc2y	acc2z	GM2L	acc3x	acc3y	acc3z	GM3L	acc4x	acc4y	acc4z	LDR	acc5x	acc5y	acc5z	GM1R	acc6x	acc6y	acc6z	GM2R	acc7x	acc7y	acc7z	GM3R	acc8x	acc8y	acc8z	BLDL	acc9x	acc9y	acc9z	BGM1L	acc10x	acc10y	acc10z	BGM2L	acc11x	acc11y	acc11z	BGM3L	acc12x	acc12y	acc12z	BLDR
Rate	1200	1200	1200	1200	1200	1200	1200	1200	1200	1200	1200	1200	1200	1200	1200	1200	1200	1200	1200	1200	1200	1200	1200	1200	1200	1200	1200	1200	1200	1200	1200	1200	1200	1200	1200	1200	1200	1200	1200	1200	1200	1200	1200	1200	1200	1200	1200	1200	1200
Range	5000	5000	5000	5000	5000	5000	5000	5000	5000	5000	5000	5000	5000	5000	5000	5000	5000	5000	5000	5000	5000	5000	5000	5000	5000	5000	5000	5000	5000	5000	5000	5000	5000	5000	5000	5000	5000	5000	5000	5000	5000	5000	5000	5000	5000	5000	5000	5000	5000
0.000000	5	-11278	11345	-5360	-128	-9	16436	2716	-237	6625	12644	-30	781	10803	17550	-22137	-59	2658	3517	-5640	-65	80	8888	-3056	-315	-2732	3970	3809	-217	-3880	9648	3375	-150	-130	-124	-63	-63	-61	-109	35	-153	15	36	-78	-25	-61	78	-29	-3
0.000833	-153	-10950	11369	-5952	-112	-376	16554	2434	-245	6849	12660	-968	-124	12106	17723	-23960	-65	2956	3771	-5627	-52	223	8930	-3409	-308	-2142	4329	3654	-197	-3781	10427	2699	-149	-130	-121	-69	-69	-62	-108	38	-153	13	36	-76	-22	-59	78	-32	-4
0.001667	44	-10539	11321	-6546	-90	-738	16654	2134	-105	7032	12642	-1896	-469	13387	17815	-25548	-76	3267	4014	-5654	-46	385	8922	-3758	-289	-1533	4670	3458	-216	-3661	11179	1991	-150	-128	-122	-65	-63	-60	-107	38	-150	13	32	-78	-24	-63	77	-31	-4
0.002500	84	-10033	11269	-7159	-93	-1102	16730	1826	294	7163	12667	-2807	-702	14605	17848	-26845	-62	3581	4235	-5734	-78	528	8863	-4075	-302	-920	5005	3222	-191	-3511	11865	1250	-148	-126	-119	-65	-62	-60	-104	37	-151	16	32	-76	-19	-60	79	-32	1
0.003333	49	-9495	11146	-7778	-97	-1453	16797	1511	572	7230	12675	-3715	-447	15696	17815	-27816	-43	3913	4441	-5874	-45	669	8767	-4404	-309	-300	5323	2952	-153	-3339	12465	484	-146	-126	-151	-63	-63	-59	-107	37	-150	24	36	-74	-21	-59	76	-32	0
0.004167	364	-8895	10975	-8441	-85	-1789	16855	1194	430	7230	12685	-4605	144	16615	17725	-28433	-60	4244	4621	-6081	-10	798	8630	-4699	-290	300	5624	2654	-161	-3138	12972	-303	-149	-126	-119	-62	-66	-57	-109	37	-152	19	38	-79	-24	-58	79	-29	13
0.005000	490	-8183	10755	-9130	-80	-2092	16920	887	359	7151	12705	-5488	236	17315	17587	-28696	-46	4583	4777	-6356	-12	926	8455	-4966	-300	872	5917	2327	-154	-2898	13380	-1109	-149	-136	-114	-64	-60	-18	-104	42	-149	20	36	-75	-18	-56	82	-31	0
0.005833	432	-7436	10488	-9854	-97	-2353	16987	589	297	7010	12741	-6378	-145	17766	17412	-28597	-48	4929	4916	-6698	-10	1041	8254	-5212	-317	1403	6195	1975	-135	-2644	13673	-1928	-147	-125	-121	-65	-60	-57	-104	40	-158	18	35	-75	-31	-55	80	-31	0
0.006667	545	-6640	10173	-10613	-96	-2564	17064	302	226	6781	12790	-7275	404	17921	17186	-28164	-58	5268	5016	-7102	-14	1142	8030	-5432	-302	1887	6464	1599	-143	-2361	13835	-2765	-154	-130	-113	-67	-68	-63	-109	38	-155	15	32	-78	-29	-59	77	-34	-8
0.007500	3265	-5799	9813	-11402	-88	-2721	17144	33	264	6481	12865	-8195	1806	17772	16940	-27429	-42	5619	5102	-7551	-1	1236	7795	-5615	-324	2317	6729	1210	-143	-2039	13887	-3596	-152	-126	-122	-66	-64	-60	-108	39	-155	13	42	-75	-21	-59	78	-32	-3
0.008333	8688	-4902	9417	-12226	-80	-2806	17250	-208	247	6119	12965	-9150	2426	17310	16683	-26377	-50	5974	5163	-8040	-25	1320	7555	-5771	-324	2697	6995	800	-139	-1689	13815	-4438	-151	-135	-124	-67	-62	-58	-107	39	-154	15	34	-53	-19	-56	81	-29	-4
0.009167	7919	-3957	8987	-13076	-70	-2820	17363	-443	177	5696	13089	-10148	2611	16537	16416	-25120	-72	6329	5205	-8558	-47	1388	7312	-5895	-335	3012	7258	382	-119	-1315	13624	-5277	-149	-127	-119	-67	-64	-58	-103	39	-153	15	34	-77	-23	-56	82	-30	-1
0.010000	4548	-2975	8521	-13945	-60	-2772	17477	-671	130	5225	13233	-11194	3133	15467	16143	-23708	-43	6684	5219	-9088	-39	1440	7070	-5986	-320	3270	7508	-46	-126	-926	13319	-6116	-149	-127	-127	-72	-64	-58	-109	39	-151	18	34	-75	-21	-57	79	-30	-8
0.010833	3968	-1947	8024	-14825	-70	-2654	17600	-900	137	4714	13390	-12303	3508	14146	15878	-22190	-52	7047	5217	-9616	-35	1476	6846	-6041	-306	3460	7797	-479	-138	-522	12919	-6956	-150	-126	-121	-67	-64	-56	-105	38	-159	18	33	-77	-23	-55	82	-28	-4
0.011667	3342	-887	7499	-15696	-67	-2478	17709	-1130	138	4184	13560	-13475	3292	12612	15628	-20624	-51	7412	5188	-10126	-21	1497	6641	-6058	-344	3588	8077	-910	-137	-104	12428	-7790	-148	-128	-125	-68	-64	-57	-104	41	-151	16	36	-76	-21	-57	82	-29	-4
0.012500	2466	199	6967	-16533	-48	-2254	17799	-1386	105	3637	13730	-14715	3119	10901	15401	-19089	-32	7780	5128	-10600	-36	1498	6458	-6041	-299	3659	8365	-1348	-118	308	11875	-8617	-149	-127	-121	-66	-61	-55	-105	41	-125	20	35	-76	-22	-58	88	-28	-1
0.013333	1537	1303	6424	-17333	-42	-1995	17862	-1662	51	3086	13895	-16026	3085	9097	15199	-17638	-48	8150	5074	-11030	-41	1480	6303	-5985	-290	3672	8667	-1779	-95	718	11274	-9432	-147	-128	-121	-67	-65	-62	-104	40	-153	20	35	-74	-22	-59	81	-29	0
0.014167	867	2416	5871	-18061	-45	-1716	17889	-2005	-19	2542	14044	-17402	3127	7250	15030	-16331	-65	8517	4985	-11402	-29	1452	6182	-5892	-301	3633	8976	-2209	-117	1117	10652	-10232	-151	-129	-125	-69	-67	-60	-105	37	-152	21	30	-79	-25	-60	80	-32	0
0.015000	243	3527	5326	-18708	-39	-1425	17869	-2391	-25	2017	14165	-18823	3128	5444	14893	-15207	-59	8887	4872	-11720	-40	1405	6096	-5761	-287	3548	9284	-2626	-122	1497	10029	-11017	-154	-136	-127	-69	-76	-60	-111	33	-156	11	30	-79	-27	-61	77	-32	-8
0.015833	-418	4626	4797	-19249	-41	-1149	17781	-2846	-3	1516	14244	-20286	3220	3728	14781	-14300	-57	9256	4746	-11962	-46	1355	6060	-5586	-280	3429	9617	-3025	-99	1850	9431	-11778	-151	-132	-121	-67	-55	-58	-105	20	-156	18	33	-75	-25	-59	79	-40	-4
0.016667	-971	5711	4295	-19649	-46	-894	17634	-3376	-23	1057	14272	-21751	3295	2168	14697	-13634	-57	9631	4605	-12139	-34	1299	6062	-5374	-283	3280	9944	-3406	-99	2175	8869	-12526	-150	-130	-122	-63	-60	-60	-107	36	-153	17	33	-76	-21	-58	85	-31	-3
0.017500	-1474	6762	3823	-19944	-39	-693	17404	-3994	-47	632	14226	-23227	3208	808	14612	-13226	-64	9992	4448	-12260	-33	1239	6113	-5122	-272	3108	10272	-3776	-105	2450	8371	-13220	-150	-125	-120	-63	-64	-60	-100	40	-150	17	34	-77	-24	-57	84	-30	-1
0.018333	-1883	7760	3389	-20080	-48	-556	17095	-4714	-68	247	14091	-24693	3143	-329	14529	-13085	-56	10342	4275	-12330	-35	1184	6208	-4840	-256	2914	10592	-4123	-127	2675	7928	-13893	-147	-125	-122	-64	-64	-59	-103	39	-152	16	30	-79	-21	-58	81	-27	-3
0.019167	-2208	8693	3002	-20072	-50	-489	16705	-5539	-62	-101	13856	-26110	3003	-1195	14419	-13199	-36	10686	4092	-12358	-56	1138	6353	-4519	-254	2715	10895	-4440	-142	2845	7611	-14523	-147	-127	-119	-62	-62	-57	-102	42	-151	19	36	-74	-19	-56	84	-26	0
0.020000	-2509	9559	2664	-19903	-46	-517	16211	-6478	-77	-413	13504	-27455	2371	-1785	14255	-13558	-44	11016	3896	-12360	-98	1104	6545	-4154	-267	2512	11180	-4741	-121	2953	7370	-15110	-148	-124	-119	-63	-61	-57	-104	40	-151	16	34	-78	-18	-58	84	-43	-1
0.020833	-2750	10345	2380	-19587	-50	-631	15634	-7526	-78	-670	13029	-28706	1470	-2101	14035	-14138	-55	11326	3693	-12354	-74	1092	6778	-3762	-249	2318	11437	-5018	-135	2992	7228	-15646	-151	-130	-127	-66	-61	-60	-107	39	-150	19	28	-76	-21	-59	82	-31	-1
0.021667	-2959	11041	2165	-19136	-62	-839	14973	-8680	-66	-907	12425	-29836	671	-2167	13713	-14914	-57	11621	3496	-12345	-48	1109	7053	-3340	-236	2137	11658	-5264	-162	2966	7190	-16123	-150	-130	-120	-64	-62	-60	-107	40	-154	16	30	-78	-24	-58	80	-32	-8
0.022500	-3094	11635	1987	-18557	-67	-1136	14236	-9926	-82	-1108	11685	-30836	16	-1995	13282	-15842	-57	11888	3297	-12360	-51	1152	7362	-2898	-232	1976	11844	-5479	-135	2876	7250	-16547	-148	-130	-121	-68	-62	-60	-105	59	-150	13	34	-77	-22	-58	72	-30	0
0.023333	-3131	12131	1884	-17879	-66	-1509	13427	-11263	-100	-1282	10801	-31709	-823	-1631	12720	-16894	-53	12136	3106	-12402	-99	1224	7698	-2432	-217	1842	11988	-5682	-134	2714	7391	-16907	-150	-131	-121	-70	-65	-64	-111	37	-153	12	29	-80	-26	-62	76	-33	-3
0.024167	-3126	12516	1831	-17120	-75	-1947	12552	-12693	-133	-1416	9789	-32319	-1754	-1106	12011	-18033	-55	12354	2924	-12491	-115	1337	8059	-1947	-219	1737	12089	-5848	-150	2505	7614	-17201	-149	-127	-121	-69	-66	-59	-110	41	-155	17	33	-77	-24	-58	80	-32	0
0.025000	-3093	12807	1843	-16294	-66	-2426	11628	-14174	-170	-1526	8648	-32575	-2575	-470	11141	-19203	-82	12548	2759	-12622	-84	1499	8435	-1444	-180	1659	12140	-5978	-139	2240	7899	-17434	-150	-125	-118	-44	-62	-60	-107	40	-151	16	35	-76	-21	-60	82	-33	1
0.025833	-3024	12998	1900	-15439	-57	-2933	10657	-15714	-193	-1620	7389	-32680	-3112	227	10097	-20402	-95	12713	2607	-12815	-88	1693	8812	-944	-153	1629	12148	-6120	-160	1929	8232	-17611	-146	-126	-117	-66	-75	-63	-107	40	-149	18	22	-76	-22	-58	81	-30	0
0.026667	-2951	13097	2010	-14585	-62	-3418	9660	-17283	-231	-1692	6027	-32734	-3426	939	8869	-21592	-75	12844	2473	-13062	-117	1927	9181	-446	-167	1619	12103	-6233	-188	1578	8598	-17728	-151	-128	-120	-66	-64	-63	-109	39	-152	16	33	-77	-26	-61	77	-33	-3
0.027500	-2833	13110	2161	-13752	-73	-3919	8639	-18864	-228	-1745	4575	-32749	-3618	1621	7469	-22744	-58	12952	2365	-13363	-150	2200	9529	53	-136	1652	12016	-6328	-187	1216	8979	-17796	-150	-127	-119	-69	-64	-63	-111	41	-154	15	27	-79	-23	-61	79	-34	0
0.028333	-2630	13049	2353	-12966	-70	-4345	7618	-20437	-176	-1781	3053	-32767	-3849	2243	5911	-23831	-76	13029	2277	-13714	-144	2512	9850	539	-103	1714	11892	-6412	-189	838	9364	-17787	-148	-129	-119	-67	-61	-60	-105	41	-152	10	30	-74	-22	-58	81	-33	-1
0.029167	-2471	12927	2570	-12251	-84	-4704	6587	-21991	-159	-1805	1480	-32753	-3840	2764	4218	-24835	-76	13102	2222	-14127	-122	2853	10132	1007	-99	1808	11719	-6487	-193	461	9735	-17786	-150	-125	-120	-67	-64	-60	-107	41	-152	18	33	-74	-33	-56	79	-30	-1
0.030000	-2492	12753	2820	-11623	-87	-4978	5567	-23503	-167	-1817	-55	-32767	-3596	3160	2407	-25747	-80	13106	2186	-14528	-124	3228	10366	1452	-82	1931	11552	-6573	-186	102	10076	-17722	-150	-127	-120	-66	-64	-59	-104	40	-150	18	34	-75	-22	-59	80	-31	-18
0.030833	-2560	12541	3091	-11101	-70	-5155	4551	-24947	-93	-1826	-1671	-32749	-3404	3408	521	-26557	-81	13107	2179	-14983	-96	3620	10546	1864	-83	2071	11345	-6621	-162	-233	10381	-17628	-145	-124	-117	-68	-61	-59	-105	34	-151	16	35	-77	-18	-57	81	-29	1
0.031667	-2589	12304	3377	-10706	-69	-5223	3594	-26309	-44	-1837	-3194	-32767	-3123	3503	-1414	-27264	-66	13089	2196	-15455	-34	4031	10662	2242	-96	2228	11118	-6689	-142	-539	10640	-17512	-154	-133	-127	-68	-62	-61	-107	38	-154	16	32	-77	-22	-60	79	-31	-4
0.032500	-2608	12047	3671	-10438	-61	-5186	2602	-27581	-66	-1864	-4652	-32720	-3060	3432	-3343	-27857	-68	13055	2242	-15925	-12	4452	10709	2578	-104	2395	10884	-6753	-138	-798	10844	-17370	-155	-128	-121	-65	-63	-59	-122	38	-146	18	32	-76	-22	-57	81	-33	0
0.033333	-2467	11793	3973	-10301	-32	-5039	1659	-28730	-120	-1898	-6019	-32404	-3096	3206	-5211	-28333	-108	13007	2310	-16391	-40	4876	10687	2869	-87	2568	10645	-6829	-134	-1011	10991	-17214	-152	-129	-126	-70	-62	-58	-105	38	-150	18	30	-77	-24	-60	79	-30	0
0.034167	-2164	11548	4280	-10300	-13	-4800	739	-29760	-95	-1967	-7267	-31971	-2968	2830	-6986	-28694	-82	12953	2406	-16848	-31	5299	10596	3110	-94	2749	10403	-6905	-136	-1171	11076	-17049	-150	-131	-125	-67	-68	-61	-113	40	-155	15	29	-87	-24	-62	78	-30	-3
0.035000	-1955	11318	4585	-10429	9	-4477	-166	-30659	-77	-2068	-8376	-31425	-2873	2315	-8635	-28941	-80	12890	2521	-17286	1	5716	10435	3303	-91	2923	10174	-6983	-124	-1279	11103	-16877	-156	-129	-124	-69	-65	-60	-104	39	-151	18	32	-76	-19	-60	78	-29	0
0.035833	-2013	11109	4885	-10682	19	-4097	-1047	-31426	-107	-2218	-9341	-30799	-2762	1684	-10122	-29074	-87	12818	2662	-17703	-27	6115	10202	3437	-39	3088	9951	-7075	-102	-1334	11078	-16697	-149	-127	-121	-67	-58	-61	-102	39	-153	18	29	-76	-23	-76	81	-28	0
0.036667	-1590	10932	5187	-11052	7	-3675	-1896	-32048	-78	-2418	-10126	-30080	-2709	965	-11416	-29083	-81	12754	2823	-18102	-49	6498	9916	3513	-17	3244	9746	-7163	-68	-1335	10994	-16524	-146	-127	-119	-64	-65	-61	-102	37	-151	20	33	-73	-19	-56	84	-27	0
0.037500	-673	10786	5482	-11531	-10	-3240	-2723	-32449	-68	-2683	-10753	-29273	-2752	164	-12491	-28956	-75	12687	3002	-18468	-40	6850	9580	3535	-12	3384	9545	-7263	-50	-1296	10860	-16345	-144	-125	-120	-63	-60	-52	-105	42	-148	19	33	-75	-22	-57	80	-27	0
0.038333	-970	10678	5773	-12107	-15	-2819	-3519	-32602	-105	-3018	-11195	-28361	-2536	-673	-13361	-28688	-83	12620	3198	-18821	-29	7172	9200	3487	19	3508	9365	-7369	-72	-1213	10684	-16185	-150	-124	-115	-64	-61	-60	-104	44	-151	20	36	-74	-21	-57	81	-26	1
0.039167	-2247	10610	6051	-12766	-14	-2446	-4282	-32679	-121	-3422	-11472	-27347	-2323	-1519	-13997	-28260	-83	12560	3434	-19147	-62	7463	8791	3387	32	3612	9201	-7479	-94	-1104	10470	-16033	-145	-126	-120	-64	-61	-58	-103	43	-147	19	33	-76	-10	-57	80	-29	5
0.040000	-8008	10579	6329	-13503	-16	-2129	-5008	-32692	-129	-3906	-11588	-26234	-2440	-2351	-14422	-27665	-78	12494	3630	-19465	-91	7706	8355	3221	50	3698	9052	-7595	-93	-976	10221	-15883	-148	-130	-121	-67	-65	-62	-109	37	-155	15	30	-80	-24	-60	79	-38	0
0.040833	-12225	10585	6601	-14293	-17	-1896	-5684	-32727	-115	-4457	-11547	-25020	-2218	-3140	-14652	-26880	-92	12440	3876	-19766	-77	7915	7924	2997	74	3774	8925	-7712	-104	-830	9954	-15797	-152	-129	-122	-64	-60	-60	-109	36	-150	16	34	-78	-36	-57	77	-30	0
0.041667	-8957	10644	6877	-15133	-19	-1752	-6303	-32689	-116	-5068	-11373	-23710	-1816	-3866	-14705	-25879	-84	12390	4132	-20058	-121	8076	7499	2739	74	3830	8813	-7831	-146	-679	9669	-15708	-148	-126	-122	-63	-66	-59	-110	38	-155	16	34	-79	-22	-58	78	-29	2
0.042500	-7411	10737	7151	-16010	-27	-1711	-6863	-32458	-139	-5727	-11091	-22315	-1498	-4525	-14626	-24660	-81	12344	4397	-20345	-139	8200	7091	2390	75	3879	8721	-7951	-182	-532	9371	-15647	-152	-130	-122	-65	-63	-59	-107	41	-152	15	28	-86	-19	-58	79	-31	-5
0.043333	-6761	10857	7415	-16911	-17	-1773	-7361	-32048	-105	-6449	-10731	-20846	-962	-5091	-14451	-23208	-86	12296	4671	-20631	-181	8277	6709	2009	73	3914	8648	-8071	-221	-400	9077	-15604	-150	-130	-120	-65	-64	-59	-105	41	-156	12	32	-76	-22	-56	81	-30	-5
0.044167	-5235	11041	7683	-17827	-12	-1926	-7795	-31486	-63	-7131	-10318	-19335	-732	-5560	-14227	-21522	-102	12250	4958	-20921	-240	8315	6366	1575	75	3948	8598	-8189	-251	-285	8793	-15598	-151	-130	-120	-64	-63	-57	-107	58	-142	16	34	-76	-19	-56	80	-28	-1
0.045000	-4161	11245	7944	-18753	10	-2167	-8186	-30807	-69	-7820	-9895	-17803	-532	-5937	-14001	-19590	-105	12203	5247	-21214	-221	8312	6066	1101	58	3990	8568	-8301	-258	-195	8527	-15603	-125	-124	-119	-63	-56	-59	-103	41	-149	16	33	-73	-21	-56	82	-26	3
0.045833	-2833	11483	8198	-19689	15	-2476	-8493	-30016	-138	-8470	-9497	-16259	-107	-6225	-13810	-17423	-82	12150	5539	-21516	-260	8275	5823	580	56	3997	8554	-8412	-281	-132	8288	-15628	-147	-126	-119	-66	-62	-57	-107	44	-149	20	34	-79	-23	-56	84	-26	2
0.046667	-1767	11754	8444	-20622	-3	-2823	-8772	-29137	-176	-9046	-9160	-14801	382	-6441	-13704	-14995	-65	12089	5833	-21827	-285	8202	5636	20	35	4015	8562	-8513	-272	-101	8077	-15672	-148	-127	-120	-66	-61	-57	-105	38	-154	13	29	-76	-23	-59	81	-30	0
0.047500	-1149	12051	8670	-21545	-24	-3188	-9019	-28172	-164	-9520	-8911	-13375	645	-6594	-13719	-12347	-53	12025	6121	-22142	-214	8099	5489	-578	-15	4039	8596	-8609	-279	-103	7909	-15715	-150	-130	-122	-68	-65	-33	-102	38	-152	13	28	-77	-24	-62	79	-30	-4
0.048333	-574	12373	8889	-22450	-48	-3538	-9249	-27135	-171	-9864	-8784	-12063	515	-6696	-13876	-9512	-44	11948	6409	-22464	-169	7977	5407	-1210	-58	4061	8654	-8696	-316	-138	7797	-15754	-154	-133	-125	-66	-67	-51	-111	39	-153	16	27	-80	-29	-60	80	-32	-5
0.049167	-146	12713	9072	-23342	-72	-3850	-9479	-26034	-159	-10051	-8794	-10854	413	-6776	-14191	-6531	-46	11866	6687	-22783	-211	7835	5381	-1870	-96	4092	8743	-8762	-307	-194	7744	-15768	-149	-129	-126	-67	-65	-51	-105	36	-151	15	30	-75	-23	-59	80	-30	-13
0.050000	123	13075	9238	-24203	-78	-4084	-9729	-24886	-97	-10064	-8969	-9796	282	-6841	-14672	-3442	-29	11773	6951	-23097	-228	7682	5396	-2558	-138	4117	8855	-8818	-301	-279	7757	-15759	-151	-130	-122	-70	-62	-59	-108	38	-153	18	30	-78	-25	-60	70	-30	0
0.050833	671	13450	9375	-25039	-84	-4250	-9993	-23721	-117	-9895	-9316	-8894	260	-6920	-15328	-302	-21	11661	7205	-23410	-217	7519	5468	-3279	-146	4144	8995	-8851	-274	-390	7837	-15703	-152	-129	-122	-65	-67	-62	-105	38	-147	16	33	-74	-21	-62	81	-32	0
0.051667	1092	13835	9474	-25833	-84	-4302	-10368	-22544	-170	-9545	-9838	-8160	298	-7027	-16128	2853	-7	11536	7447	-23706	-219	7352	5570	-4019	-146	4167	9161	-8880	-225	-515	7998	-15594	-149	-125	-121	-65	-64	-60	-104	37	-153	18	33	-76	-26	-61	84	-33	0
0.052500	1313	14215	9531	-26587	-92	-4248	-10788	-21378	-159	-9010	-10534	-7582	248	-7175	-17068	5916	-13	11392	7666	-23989	-220	7181	5699	-4778	-186	4181	9352	-8866	-222	-652	8238	-15412	-148	-128	-122	-67	-64	-63	-108	39	-167	17	34	-74	-21	-58	84	-29	0
0.053333	1570	14595	9547	-27281	-90	-4075	-11316	-20237	-141	-8306	-11401	-7163	223	-7378	-18118	8829	-33	11233	7865	-24247	-204	7012	5854	-5553	-203	4187	9568	-8841	-195	-803	8560	-15153	-151	-127	-121	-44	-66	-60	-103	38	-151	15	33	-73	-25	-60	80	-29	15
0.054167	1830	14962	9514	-27921	-92	-3794	-11962	-19122	-124	-7450	-12416	-6884	26	-7627	-19246	11515	-21	11055	8044	-24482	-212	6847	6021	-6365	-213	4178	9807	-8791	-186	-951	8969	-14801	-148	-125	-124	-67	-65	-61	-107	39	-150	18	29	-75	-15	-58	81	-28	1
0.055000	1923	15318	9433	-28484	-96	-3399	-12727	-18057	-113	-6475	-13548	-6726	-198	-7934	-20387	13922	-39	10855	8196	-24687	-236	6688	6206	-7182	-220	4174	10065	-8714	-178	-1103	9458	-14357	-152	-128	-124	-66	-63	-61	-103	38	-154	16	34	-74	-23	-59	79	-34	-5
0.055833	2651	15647	9307	-28979	-107	-2924	-13620	-17048	-155	-5414	-14779	-6658	-171	-8281	-21532	15993	-56	10634	8330	-24859	-251	6524	6391	-8015	-217	4100	10340	-8619	-134	-1248	10027	-13801	-152	-127	-131	-65	-68	-64	-105	35	-152	9	36	-75	-25	-57	81	-28	-3
0.056667	8241	15944	9130	-29395	-113	-2377	-14630	-16112	-132	-4313	-16081	-6667	-158	-8669	-22637	17692	-35	10393	8430	-25003	-276	6365	6586	-8857	-221	4019	10625	-8498	-90	-1382	10669	-13143	-151	-128	-128	-66	-65	-61	-104	37	-152	13	30	-76	-30	-58	79	-30	-5
0.057500	13407	16201	8908	-29727	-108	-1792	-15752	-15242	-53	-3208	-17421	-6714	-113	-9068	-23653	18961	-28	10129	8509	-25106	-294	6200	6785	-9707	-191	3904	10930	-8355	-56	-1493	11380	-12368	-150	-125	-121	-60	-62	-65	-103	38	-152	18	33	-75	-22	-51	86	-27	-3
0.058333	10449	16418	8647	-29978	-107	-1183	-16960	-14432	34	-2133	-18773	-6776	-30	-9460	-24551	19779	-27	9838	8554	-25182	-283	6026	6992	-10563	-200	3753	11236	-8198	-28	-1589	12145	-11495	-153	-127	-125	-64	-64	-57	-101	39	-153	23	33	-76	-24	-55	86	-26	-1
0.059167	9032	16582	8341	-30151	-118	-593	-18252	-13686	45	-1146	-20100	-6833	-24	-9819	-25294	20121	-45	9523	8566	-25227	-310	5834	7191	-11431	-210	3554	11544	-8025	3	-1654	12955	-10520	-151	-122	-122	-97	-66	-59	-101	39	-154	19	30	-68	-25	-52	80	-27	-3
0.060000	8678	16684	7996	-30249	-118	-31	-19596	-12999	1	-284	-21366	-6857	-49	-10119	-25871	20012	-73	9183	8543	-25248	-363	5611	7458	-12299	-196	3312	11853	-7845	-14	-1683	13796	-9460	-150	-128	-124	-65	-61	-57	-104	36	-151	20	35	-74	-21	-51	85	-26	-5
0.060833	7040	16728	7618	-30275	-105	466	-20953	-12362	-9	415	-22555	-6848	18	-10340	-26256	19440	-86	8817	8490	-25256	-351	5357	7727	-13173	-203	3014	12154	-7663	-34	-1688	14656	-8312	-146	-134	-121	-65	-63	-58	-102	36	-151	17	32	-76	-23	-56	82	-28	-1
0.061667	6250	16704	7212	-30245	-103	882	-22284	-11764	15	933	-23629	-6765	310	-10447	-26448	18435	-97	8423	8404	-25246	-329	5054	8032	-14039	-188	2664	12450	-7484	-51	-1648	15524	-7093	-151	-129	-122	-66	-63	-58	-104	37	-151	19	34	-73	-17	-55	80	-27	-3
0.062500	4879	16613	6790	-30161	-109	1199	-23554	-11194	-15	1242	-24577	-6629	625	-10429	-26453	17053	-125	8014	8306	-25230	-305	4698	8378	-14894	-205	2258	12731	-7312	-72	-1571	16386	-5827	-151	-126	-119	-64	-63	-60	-102	41	-154	21	35	-102	-26	-53	84	-27	0
0.063333	2526	16448	6354	-30035	-113	1415	-24722	-10632	-31	1342	-25376	-6429	635	-10266	-26269	15351	-121	7588	8146	-25214	-268	4263	8772	-15746	-210	1791	13021	-7156	-122	-1455	17226	-4533	-149	-129	-121	-65	-67	-57	-101	41	-150	18	36	-72	-22	-53	82	-28	2
0.064167	782	16211	5892	-29878	-109	1523	-25761	-10080	-45	1225	-26013	-6179	395	-9972	-25930	13384	-93	7151	7995	-25199	-215	3782	9218	-16584	-190	1257	13241	-7027	-158	-1312	18019	-3229	-150	-128	-119	-65	-60	-55	-105	43	-148	19	36	-74	-19	-56	81	-28	0
0.065000	776	15902	5435	-29708	-102	1526	-26619	-9519	-68	921	-26471	-5886	44	-9516	-25450	11219	-88	6709	7833	-25194	-117	3194	9717	-17408	-199	661	13462	-6927	-169	-1142	18763	-1934	-149	-131	-119	-66	-62	-59	-104	42	-151	18	35	-75	-23	-56	85	-29	-3
0.065833	1009	15525	4970	-29526	-96	1434	-27278	-8939	-40	447	-26747	-5562	-36	-8938	-24872	8908	-84	6275	7689	-25201	-36	2517	10269	-18205	-211	12	13654	-6865	-184	-958	19442	-673	-153	-127	-120	-64	-62	-56	-101	40	-152	24	37	-74	-18	-56	84	-30	2
0.066667	1709	15086	4512	-29350	-80	1268	-27664	-8340	-30	-162	-26829	-5231	-176	-8238	-24215	6527	-84	5856	7567	-25221	51	1733	10861	-18979	-243	-702	13812	-6847	-208	-773	20043	535	-152	-131	-122	-67	-64	-63	-108	35	-151	19	34	-74	-23	-60	82	-31	-3
0.067500	1749	14588	4061	-29184	-78	1045	-27804	-7712	-58	-862	-26720	-4902	-651	-7445	-23523	4136	-115	5468	7496	-25257	168	849	11497	-19719	-262	-1462	13931	-6878	-222	-595	20557	1668	-151	-116	-119	-64	-67	-58	-107	37	-159	20	33	-76	-23	-57	80	-32	-3
0.068333	1361	14040	3625	-29037	-80	791	-27665	-7053	-29	-1622	-26419	-4593	-1043	-6579	-22824	1797	-119	5114	7486	-25304	224	-136	12156	-20422	-254	-2282	14007	-6964	-217	-435	20976	2698	-149	-129	-120	-64	-63	-58	-107	38	-151	18	29	-75	-22	-56	84	-30	-1
0.069167	1279	13453	3202	-28910	-80	525	-27240	-6366	-17	-2380	-25946	-4321	-1250	-5678	-22154	-439	-120	4804	7555	-25356	273	-1227	12832	-21093	-262	-3153	14044	-7108	-254	-323	21286	3608	-151	-128	-118	-67	-68	-59	-102	36	-154	20	34	-74	-22	-56	82	-28	-1
0.070000	1208	12836	2802	-28809	-63	273	-26540	-5659	-38	-3093	-25296	-4099	-1251	-4764	-21535	-2521	-98	4551	7721	-25417	354	-2423	13493	-21732	-256	-4069	14026	-7316	-290	-275	21489	4373	-148	-126	-119	-67	-62	-60	-107	38	-152	2	35	-74	-22	-57	85	-33	0
0.070833	1014	12195	2426	-28738	-63	66	-25583	-4935	-56	-3719	-24511	-3943	-1303	-3868	-20989	-4423	-110	4361	8001	-25477	397	-3707	14126	-22315	-264	-5017	13953	-7594	-290	-305	21597	4979	-151	-134	-120	-65	-63	-57	-82	42	-150	20	36	-75	-22	-56	84	-29	0
0.071667	481	11548	2076	-28679	-69	-83	-24404	-4216	-141	-4221	-23608	-3850	-1306	-2997	-20523	-6137	-107	4243	8411	-25529	386	-5063	14694	-22865	-274	-6003	13817	-7944	-301	-439	21593	5407	-146	-126	-122	-64	-62	-57	-105	39	-150	17	33	-74	-21	-57	90	-28	3
0.072500	19	10913	1760	-28657	-74	-152	-23043	-3504	-199	-4564	-22617	-3819	-1202	-2180	-20150	-7651	-66	4201	8949	-25565	392	-6491	15183	-23381	-271	-7015	13614	-8374	-305	-686	21488	5633	-150	-131	-119	-66	-64	-57	-107	40	-153	15	36	-72	-21	-57	85	-31	-4
0.073333	28	10295	1475	-28644	-82	-130	-21555	-2825	-233	-4735	-21564	-3868	-1249	-1431	-19867	-8958	-55	4231	9629	-25586	403	-7975	15557	-23869	-264	-8060	13334	-8892	-297	-1074	21281	5655	-153	-131	-122	-69	-65	-60	-110	34	-156	15	28	-81	-26	-60	81	-36	-7
0.074167	1938	9712	1228	-28637	-90	-9	-19979	-2184	-215	-4699	-20491	-3975	-1192	-752	-19662	-10065	-70	4358	10447	-25578	400	-9480	15798	-24328	-257	-9104	12990	-9481	-280	-1597	20993	5444	-150	-129	-129	-70	-59	-61	-108	38	-150	18	27	-53	-22	-58	84	-30	-1
0.075000	3230	9180	1028	-28648	-85	227	-18372	-1592	-235	-4469	-19433	-4128	-1003	-143	-19525	-10989	-43	4507	11402	-25531	395	-11006	15887	-24766	-292	-10161	12565	-10154	-285	-2267	20628	5015	-150	-129	-126	-70	-62	-60	-109	37	-151	19	28	-80	-22	-53	79	-30	-1
0.075833	-2516	8699	862	-28616	-104	562	-16792	-1072	-199	-4045	-18421	-4317	-874	403	-19439	-11746	-10	4743	12497	-25450	386	-12515	15804	-25192	-288	-11208	12064	-10911	-271	-3082	20168	4359	-153	-133	-122	-57	-65	-63	-110	39	-153	16	32	-78	-19	-59	82	-30	-4
0.076667	-10653	8275	732	-28587	-94	991	-15290	-631	-125	-3438	-17486	-4536	-679	902	-19382	-12367	-48	5036	13718	-25324	338	-13978	15542	-25610	-273	-12234	11490	-11754	-254	-4030	19645	3473	-153	-129	-120	-67	-63	-59	-105	39	-151	17	38	-77	-22	-58	87	-28	-1
0.077500	-11854	7924	637	-28551	-84	1496	-13914	-285	-216	-2681	-16655	-4761	-462	1326	-19337	-12871	-27	5368	15040	-25160	248	-15369	15093	-26026	-282	-13221	10842	-12682	-267	-5100	19054	2367	-150	-127	-119	-66	-69	-63	-105	42	-150	18	33	-76	-15	-58	84	-29	0
0.078333	-10814	7637	570	-28492	-80	2036	-12704	-43	-242	-1797	-15955	-4999	-317	1730	-19289	-13286	-25	5734	16443	-24962	198	-16649	14462	-26449	-276	-14164	10121	-13702	-272	-6259	18394	1054	-149	-127	-121	-65	-65	-57	-105	41	-148	20	34	-78	-19	-57	80	-30	5
0.079167	-9729	7401	518	-28424	-68	2663	-11684	86	-211	-826	-15393	-5213	-86	2094	-19216	-13636	-35	6115	17907	-24730	143	-17799	13652	-26887	-273	-15032	9344	-14793	-259	-7467	17671	-448	-151	-126	-108	-67	-61	-60	-104	39	-151	16	33	-70	-22	-57	82	-30	0
0.080000	-8274	7225	474	-28341	-63	3284	-10867	99	-258	190	-14990	-5408	93	2430	-19107	-13950	-33	6519	19412	-24466	90	-18753	12691	-27340	-276	-15807	8523	-15961	-262	-8697	16877	-2111	-152	-127	-118	-66	-61	-57	-108	38	-150	1	32	-77	-21	-56	78	-32	2
0.080833	-7221	7105	431	-28254	-72	3892	-10271	-7	-259	1209	-14738	-5587	211	2743	-18949	-14247	-58	6868	20936	-24191	82	-19554	11586	-27811	-293	-16472	7667	-17194	-281	-9896	16019	-3916	-150	-127	-120	-69	-61	-63	-109	40	-151	19	33	-75	-24	-58	80	-29	-1
0.081667	-6154	7021	363	-28168	-67	4467	-9881	-228	-205	2190	-14632	-5700	461	3032	-18743	-14543	-36	7214	22442	-23908	45	-20110	10389	-28293	-319	-17007	6790	-18486	-272	-11029	15085	-5846	-156	-129	-124	-68	-65	-63	-109	37	-152	16	29	-81	-24	-60	76	-29	-5
0.082500	-5393	6967	262	-28089	-74	4985	-9684	-563	-188	3095	-14657	-5793	596	3303	-18478	-14838	-29	7529	23897	-23628	6	-20419	9121	-28789	-326	-17393	5918	-19827	-246	-12041	14087	-7858	-149	-127	-132	-65	-64	-61	-109	40	-153	18	29	-77	-23	-59	79	-28	-4
0.083333	-4827	6953	109	-28024	-68	5429	-9650	-990	-190	3908	-14799	-5849	698	3542	-18161	-15163	-33	7793	25258	-23367	-11	-20464	7824	-29290	-345	-17629	5059	-21202	-259	-12900	13039	-9926	-155	-130	-121	-65	-64	-60	-107	42	-152	15	33	-76	-24	-58	82	-29	-6
0.084167	-4338	6953	-122	-27966	-72	5779	-9766	-1527	-163	4583	-15024	-5884	933	3740	-17796	-15499	-30	8004	26491	-23140	-23	-20299	6523	-29807	-352	-17697	4250	-22591	-250	-13568	11918	-12008	-149	-126	-121	-65	-60	-55	-104	40	-132	16	32	-73	-18	-55	80	-29	0
0.085000	-3717	6991	-458	-27935	-50	6027	-9967	-2145	-120	5117	-15309	-5901	1155	3890	-17392	-15863	-46	8149	27548	-22962	12	-19879	5268	-30316	-369	-17603	3514	-23982	-224	-14015	10809	-14077	-147	-125	-120	-65	-59	-57	-103	42	-149	19	34	-74	-19	-50	82	-27	0
0.085833	-3369	7061	-925	-27931	-53	6164	-10243	-2840	116	5504	-15628	-5921	1166	4029	-16956	-16232	-15	8225	28385	-22849	15	-19249	4100	-30818	-378	-17351	2869	-25343	-222	-14227	9683	-16105	-148	-121	-117	-62	-65	-55	-105	46	-148	19	34	-76	-24	-55	82	-26	0
0.086667	-3074	7167	-1558	-27949	-56	6185	-10542	-3588	327	5682	-15943	-5959	1195	4003	-16493	-16614	-19	8226	28952	-22818	-46	-18435	3053	-31302	-363	-16954	2346	-26664	-232	-14184	8569	-18081	-152	-126	-124	-68	-66	-59	-108	41	-151	18	29	-77	-25	-58	81	-29	-3
0.087500	-2653	7335	-2369	-27989	-51	6098	-10839	-4388	-131	5719	-16232	-6030	1344	3940	-16018	-16987	-33	8157	29209	-22875	-66	-17477	2149	-31761	-338	-16424	1968	-27924	-242	-13886	7509	-19957	-152	-126	-119	-66	-59	-60	-105	40	-152	17	23	-78	-22	-60	82	-29	0
0.088333	-2547	7570	-3383	-28046	-61	5906	-11092	-5215	-541	5601	-16455	-6147	561	3790	-15531	-17354	-8	8022	29124	-23033	-69	-16422	1431	-32181	-323	-15775	1761	-29103	-231	-13333	6548	-21704	-151	-126	-119	-68	-64	-59	-107	38	-151	18	35	-73	-23	-57	79	-29	0
0.089167	-1685	7888	-4602	-28114	-63	5606	-11278	-6066	-579	5333	-16602	-6337	-1153	3552	-15045	-17687	-30	7829	28663	-23292	-120	-15316	908	-32513	-327	-15042	1738	-30151	-241	-12591	5721	-23307	-152	-127	-120	-67	-63	-61	-107	38	-152	19	32	-81	-25	-58	79	-29	0
0.090000	-1101	8300	-6047	-28222	-57	5226	-11386	-6917	-703	4958	-16650	-6610	-1093	3221	-14569	-17979	-17	7598	27803	-23656	-346	-14207	598	-32644	-322	-14244	1921	-31083	-246	-11648	5063	-24750	-155	-131	-121	-69	-67	-64	-112	37	-154	8	30	-58	-22	-59	79	-31	-5
0.090833	-611	8825	-7712	-28284	-53	4772	-11396	-7761	-747	4489	-16586	-6974	-541	2797	-14103	-18218	-43	7344	26537	-24110	-413	-13145	511	-32710	-313	-13400	2318	-31889	-234	-10518	4617	-26024	-149	-128	-120	-66	-63	-62	-107	38	-153	18	35	-75	-23	-63	78	-29	-1
0.091667	474	9471	-9577	-28373	-60	4257	-11293	-8581	-350	3926	-16395	-7437	-521	2296	-13642	-18399	-59	7099	24878	-24652	-306	-12174	646	-32718	-286	-12543	2931	-32350	-239	-9331	4419	-27123	-151	-128	-121	-67	-62	-60	-112	35	-152	22	33	-74	-21	-57	80	-32	-1
0.092500	1071	10230	-11623	-28469	-67	3692	-11089	-9370	64	3318	-16088	-8015	-369	1711	-13202	-18495	-47	6884	22856	-25256	-324	-11335	994	-32740	-271	-11682	3763	-32553	-228	-8042	4499	-28035	-153	-128	-121	-65	-65	-58	-113	34	-150	18	33	-77	-19	-58	79	-30	-1
0.093333	1457	11112	-13812	-28566	-74	3105	-10791	-10122	-164	2680	-15653	-8704	-282	1067	-12772	-18545	-48	6763	20498	-25903	-323	-10652	1543	-32734	-275	-10828	4815	-32619	-230	-6733	4894	-28756	-153	-130	-120	-64	-64	-61	-109	35	-158	15	33	-76	-23	-59	81	-28	-8
0.094167	1859	12101	-16103	-28680	-81	2438	-10395	-10834	-341	2034	-15110	-9496	-142	382	-12361	-18508	-52	6696	17863	-26570	-284	-10143	2289	-32745	-257	-10002	6069	-32667	-243	-5449	5604	-29300	-149	-130	-119	-66	-45	-59	-110	37	-154	17	56	-76	-23	-58	77	-32	-1
0.095000	2138	13183	-18450	-28802	-81	1759	-9920	-11501	-314	1399	-14463	-10386	-7	-345	-11964	-18392	-61	6777	15004	-27232	-258	-9823	3211	-32744	-230	-9211	7509	-32665	-239	-4213	6637	-29653	-150	-128	-121	-65	-61	-62	-109	38	-154	21	34	-75	-23	-61	81	-30	0
0.095833	2424	14349	-20802	-28945	-63	1054	-9383	-12112	-214	785	-13734	-11362	90	-1085	-11583	-18208	-63	7012	11988	-27861	-257	-9688	4253	-32742	-196	-8457	9103	-32692	-199	-3105	7987	-29852	-151	-130	-121	-63	-61	-59	-105	38	-152	18	32	-75	-23	-57	84	-29	-1
0.096667	2639	15566	-23085	-29110	-53	345	-8800	-12671	-101	202	-12939	-12410	101	-1820	-11209	-17951	-56	7424	8929	-28434	-263	-9722	5429	-32748	-218	-7741	10834	-32671	-184	-2101	9648	-29877	-151	-126	-120	-65	-60	-58	-104	41	-152	19	32	-75	-19	-56	86	-24	1
0.097500	2902	16794	-25223	-29304	-50	-387	-8202	-13181	-176	-344	-12091	-13515	11	-2548	-10849	-17632	-72	8010	5909	-28924	-202	-9908	6709	-32738	-206	-7063	12666	-32682	-196	-1253	11572	-29772	-150	-130	-121	-63	-63	-59	-103	42	-147	17	35	-76	-22	-55	85	-25	-1
0.098333	3800	18019	-27149	-29526	-68	-1133	-7555	-13647	-143	-869	-11214	-14659	-22	-3257	-10499	-17275	-79	8774	3046	-29323	-190	-10211	8067	-32754	-170	-6415	14574	-32671	-178	-577	13693	-29538	-154	-129	-119	-67	-63	-59	-104	36	-152	16	32	-79	-24	-59	81	-32	-6
0.099167	5718	19185	-28786	-29791	-81	-1898	-6919	-14080	-19	-1357	-10321	-15819	-21	-3936	-10152	-16873	-87	9709	424	-29612	-221	-10602	9499	-32741	-176	-5784	16515	-32685	-154	-75	15987	-29188	-153	-129	-122	-68	-58	-58	-105	40	-150	19	34	-75	-16	-60	81	-29	1
0.100000	6432	20278	-30072	-30083	-68	-2674	-6276	-14474	-33	-1832	-9429	-16964	13	-4579	-9815	-16436	-80	10793	-1850	-29782	-220	-11037	10980	-32754	-166	-5174	18443	-32669	-136	246	18375	-28748	-152	-128	-122	-67	-62	-60	-90	37	-154	16	30	-79	-24	-58	80	-30	0
0.100833	5990	21269	-30965	-30408	-61	-3456	-5646	-14841	-29	-2299	-8556	-18086	12	-5192	-9477	-15984	-93	12003	-3690	-29835	-233	-11467	12493	-32736	-138	-4581	20326	-32682	-131	399	20787	-28233	-150	-137	-122	-68	-63	-57	-107	40	-154	17	35	-77	-22	-56	79	-30	0
0.101667	5871	22121	-31406	-30751	-67	-4236	-5039	-15189	-10	-2775	-7729	-19159	13	-5769	-9142	-15527	-102	13291	-5024	-29772	-245	-11854	14021	-32752	-145	-4000	22138	-32674	-164	391	23164	-27656	-151	-127	-121	-68	-64	-59	-109	38	-154	15	28	-78	-22	-62	81	-30	-1
0.102500	5326	22814	-31375	-31113	-70	-5018	-4451	-15528	25	-3272	-6934	-20174	-72	-6335	-8808	-15066	-119	14616	-5815	-29612	-241	-12182	15566	-32735	-155	-3429	23853	-32683	-150	230	25427	-27040	-151	-129	-115	-68	-67	-61	-110	39	-153	19	35	-76	-25	-57	81	-29	1
0.103333	4853	23354	-30837	-31478	-75	-5797	-3884	-15867	34	-3803	-6191	-21127	89	-6868	-8470	-14617	-104	15926	-6018	-29359	-251	-12399	17124	-32749	-148	-2874	25442	-32681	-121	-61	27511	-26406	-151	-126	-119	-68	-64	-59	-105	40	-153	17	30	-76	-23	-58	80	-43	2
0.104167	4606	23708	-29776	-31837	-83	-6544	-3340	-16212	21	-4380	-5508	-21992	445	-7396	-8134	-14191	-90	17171	-5629	-29045	-254	-12502	18675	-32732	-131	-2353	26869	-32634	-136	-451	29346	-25766	-151	-126	-124	-66	-65	-59	-104	39	-151	20	36	-73	-21	-56	82	-29	0
0.105000	4192	23895	-28191	-32168	-73	-7296	-2821	-16574	29	-5014	-4881	-22775	370	-7926	-7800	-13786	-92	18299	-4657	-28680	-243	-12476	20219	-32746	-124	-1893	28107	-32607	-105	-962	30879	-25137	-149	-125	-119	-62	-61	-57	-104	40	-151	18	33	-60	-21	-56	79	-27	0
0.105833	3664	23917	-26078	-32478	-69	-8014	-2336	-16954	26	-5698	-4328	-23465	319	-8460	-7470	-13417	-90	19251	-3101	-28300	-270	-12321	21730	-32727	-141	-1493	29147	-32578	-92	-1546	32078	-24538	-150	-126	-124	-83	-59	-59	-107	35	-150	21	35	-75	-21	-56	80	-31	0
0.106667	3094	23791	-23491	-32641	-78	-8675	-1885	-17369	60	-6448	-3855	-24069	460	-9024	-7156	-13085	-97	19982	-1029	-27934	-274	-12055	23201	-32747	-108	-1229	29967	-32615	-100	-2213	32767	-23975	-153	-131	-124	-70	-68	-65	-110	33	-154	15	37	-78	-28	-62	76	-35	-3
0.107500	2592	23542	-20467	-32734	-85	-9296	-1470	-17813	26	-7255	-3456	-24594	476	-9614	-6839	-12789	-94	20456	1470	-27601	-225	-11692	24618	-32730	-57	-1082	30576	-32641	-107	-2934	32767	-23456	-155	-129	-124	-68	-67	-62	-111	34	-152	19	27	-80	-24	-58	80	-30	-4
0.108333	2164	23216	-17057	-32735	-81	-9846	-1087	-18282	64	-8105	-3124	-25038	538	-10221	-6544	-12531	-85	20640	4321	-27324	-206	-11257	25966	-32746	-62	-1097	30969	-32693	-126	-3707	32767	-22985	-150	-130	-125	-67	-64	-60	-110	36	-153	15	30	-79	-25	-57	77	-30	-4
0.109167	1739	22798	-13349	-32763	-74	-10340	-755	-18794	94	-8996	-2873	-25411	526	-10864	-6267	-12312	-86	20513	7416	-27118	-196	-10791	27221	-32740	-65	-1300	31148	-32686	-113	-4517	32767	-22584	-155	-130	-124	-67	-64	-68	-107	34	-156	16	30	-77	-22	-58	78	-32	-5
0.110000	1455	22357	-9417	-32748	-75	-10763	-480	-19341	109	-9924	-2700	-25726	636	-11537	-6038	-12139	-94	20071	10655	-27002	-163	-10311	28363	-32742	-44	-1705	31126	-32701	-118	-5369	32499	-22210	-155	-130	-124	-68	-64	-62	-107	38	-149	16	26	-74	-22	-59	79	-32	-10
0.110833	1401	21917	-5322	-32707	-63	-11118	-247	-19917	130	-10854	-2601	-25985	631	-12232	-5808	-11998	-79	19310	13942	-26996	-103	-9893	29368	-32744	-42	-2324	30903	-32686	-120	-6251	31531	-21885	-150	-128	-122	-67	-65	-59	-107	39	-153	15	30	-75	-23	-57	81	-30	1
0.111667	997	21484	-1194	-32439	-66	-11400	-105	-20519	155	-11780	-2580	-26208	630	-12947	-5636	-11900	-60	18245	17135	-27099	-82	-9534	30214	-32736	-36	-3151	30501	-32699	-130	-7149	30258	-21601	-152	-129	-126	-67	-63	-59	-105	38	-146	19	30	-74	-19	-57	82	-27	13
0.112500	227	21088	2829	-32040	-67	-11617	-25	-21144	182	-12687	-2634	-26396	743	-13670	-5517	-11841	-95	16920	20121	-27298	-108	-9288	30887	-32749	-15	-4176	29918	-32679	-144	-8064	28740	-21333	-150	-115	-122	-65	-63	-59	-104	39	-152	15	33	-75	-22	-59	82	-28	-5
0.113333	-357	20736	6675	-31489	-67	-11773	-21	-21780	182	-13551	-2762	-26554	658	-14392	-5459	-11820	-88	15359	22792	-27601	-91	-9171	31368	-32737	-5	-5386	29184	-32694	-124	-8973	27040	-21074	-156	-132	-122	-68	-61	-61	-107	37	-153	19	35	-73	-25	-59	81	-5	-3
0.114167	-609	20433	10183	-30805	-77	-11878	-96	-22437	180	-14363	-2955	-26690	543	-15093	-5473	-11837	-80	13631	25050	-27993	-67	-9214	31642	-32751	-15	-6751	28306	-32679	-124	-9866	25212	-20798	-152	-130	-122	-74	-65	-67	-107	40	-153	16	32	-79	-23	-59	79	-29	3
0.115000	-869	20163	13304	-29975	-70	-11940	-255	-23085	197	-15116	-3215	-26805	438	-15766	-5564	-11890	-93	11753	26809	-28460	-78	-9423	31697	-32731	1	-8225	27313	-32692	-142	-10734	23321	-20494	-153	-135	-128	-72	-68	-66	-109	35	-156	0	32	-75	-24	-62	77	-34	-5
0.115833	-1361	19954	15954	-29006	-77	-11970	-496	-23741	215	-15785	-3540	-26898	421	-16389	-5741	-11972	-86	9795	27997	-28976	-79	-9797	31526	-32625	11	-9760	26231	-32689	-138	-11547	21452	-20137	-156	-132	-122	-67	-67	-61	-108	40	-156	16	30	-79	-25	-58	80	-32	-3
0.116667	-1646	19706	18037	-27915	-84	-11979	-804	-24350	225	-16364	-3908	-26965	506	-16956	-6000	-12092	-101	7822	28560	-29517	-77	-10324	31126	-32371	-8	-11300	25082	-32645	-132	-12299	19642	-19712	-152	-130	-121	-66	-73	-59	-107	39	-153	21	36	-75	-21	-56	79	-34	0
0.117500	-1728	19444	19487	-26717	-68	-11983	-1179	-24943	215	-16860	-4332	-27004	309	-17463	-6355	-12246	-67	5892	28478	-30058	-65	-11000	30490	-32024	-3	-12807	23892	-32478	-141	-12983	17965	-19203	-151	-127	-121	-56	-62	-64	-104	41	-152	18	36	-75	-22	-59	81	-27	1
0.118333	-1642	19099	20261	-25441	-68	-11999	-1618	-25502	213	-17279	-4803	-27015	262	-17911	-6802	-12439	-56	4052	27738	-30582	-50	-11790	29631	-31564	0	-14235	22649	-32200	-169	-13566	16475	-18606	-150	-127	-120	-64	-63	-61	-103	41	-152	19	36	-74	-21	-56	81	-29	-1
0.119167	-1373	18627	20324	-24106	-73	-12035	-2109	-26030	207	-17619	-5311	-26971	319	-18295	-7331	-12666	-74	2361	26361	-31060	-65	-12672	28534	-30992	-14	-15535	21411	-31851	-182	-14050	15208	-17906	-161	-129	-117	-65	-63	-60	-103	41	-150	38	37	-74	-24	-59	81	-26	1
0.120000	-1274	17965	19663	-22745	-50	-12106	-2639	-26511	162	-17894	-5850	-26914	10	-18615	-7971	-12927	-70	852	24382	-31455	-62	-13611	27230	-30292	-19	-16659	20196	-31411	-189	-14414	14195	-17098	-149	-128	-124	-65	-63	-64	-107	42	-152	-1	35	-77	-25	-55	79	-30	-4
0.120833	-1343	17057	18277	-21381	-42	-12217	-3191	-26932	-110	-18118	-6417	-26787	-319	-18890	-8681	-13225	-66	-446	21854	-31816	-90	-14566	25742	-29459	-15	-17583	19020	-30896	-211	-14675	13453	-16183	-151	-127	-121	-66	-63	-58	-104	38	-150	17	36	-78	-21	-58	79	-30	-3
0.121667	-1210	15856	16192	-20070	-50	-12385	-3752	-27314	-508	-18305	-7000	-26601	-371	-19122	-9470	-13566	-62	-1499	18864	-32056	-104	-15499	24098	-28481	-33	-18286	17896	-30299	-195	-14802	12992	-15154	-150	-126	-120	-72	-63	-60	-107	39	-151	18	33	-77	-22	-58	86	-29	-1
0.122500	-1129	14320	13484	-18841	-38	-12607	-4302	-27633	-457	-18465	-7600	-26353	-314	-19333	-10327	-13935	-75	-2299	15501	-32180	-109	-16377	22333	-27357	-77	-18761	16836	-29605	-177	-14823	12813	-14035	-151	-125	-119	-64	-61	-60	-104	39	-151	18	36	-77	-23	-56	81	-32	1
0.123333	-1128	12433	10212	-17739	-51	-12898	-4837	-27901	-276	-18633	-8212	-26043	-322	-19528	-11227	-14334	-69	-2849	11859	-32201	-93	-17166	20499	-26097	-115	-18997	15853	-28834	-171	-14741	12902	-12839	-153	-130	-126	-67	-65	-61	-128	36	-176	12	34	-79	-23	-60	79	-30	-4
0.124167	-595	10168	6470	-16801	-52	-13258	-5340	-28116	-264	-18807	-8820	-25667	-362	-19733	-12165	-14761	-59	-3157	8050	-32082	-73	-17835	18589	-24688	-130	-19013	14971	-27964	-139	-14564	13230	-11575	-148	-126	-124	-67	-61	-56	-107	40	-150	21	35	-76	-19	-58	82	-31	-3
0.125000	4171	7547	2350	-16048	-33	-13689	-5795	-28279	-202	-19001	-9422	-25235	-311	-19932	-13112	-15203	-49	-3259	4162	-31848	-90	-18368	16695	-23170	-126	-18830	14191	-27011	-118	-14317	13768	-10259	-147	-127	-118	-65	-64	-59	-102	39	-152	19	37	-64	-4	-56	85	-29	2
0.125833	10286	4557	-2063	-15527	-30	-14197	-6198	-28394	-160	-19233	-10014	-24753	-228	-20195	-14058	-15668	-66	-3187	293	-31501	-73	-18726	14863	-21561	-113	-18477	13523	-25974	-81	-14018	14474	-8920	-153	-128	-120	-65	-60	-56	-102	41	-153	18	35	-75	-25	-52	85	-30	0
0.126667	8167	1250	-6583	-15259	-42	-14786	-6527	-28475	-115	-19509	-10586	-24235	-108	-20483	-14986	-16146	-78	-2983	-3426	-31049	-53	-18922	13129	-19898	-116	-17990	12962	-24855	63	-13692	15307	-7570	-150	-113	-125	-65	-65	-58	-108	39	-153	17	29	-77	-26	-58	82	-28	-4
0.127500	5810	-2297	-11074	-15266	-45	-15449	-6792	-28511	-136	-19829	-11134	-23688	-190	-20806	-15871	-16626	-76	-2696	-6890	-30506	-87	-18944	11551	-18202	-119	-17405	12524	-23644	98	-13362	16225	-6237	-149	-126	-124	-67	-67	-60	-107	39	-151	17	33	-76	-23	-56	80	-31	-1
0.128333	5478	-5969	-15416	-15545	-30	-16182	-6984	-28518	-103	-20192	-11654	-23127	-233	-21165	-16685	-17098	-73	-2367	-10015	-29882	-69	-18788	10167	-16514	-129	-16764	12205	-22364	43	-13060	17171	-4947	-147	-126	-118	-64	-61	-57	-104	37	-149	17	33	-76	-19	-55	82	-28	-13
0.129167	3994	-9708	-19538	-16110	-43	-16989	-7103	-28499	4	-20600	-12136	-22571	-169	-21567	-17423	-17557	-43	-2098	-12795	-29205	-46	-18478	9000	-14861	-115	-16105	12000	-21011	21	-12799	18107	-3713	-147	-142	-126	-64	-63	-58	-104	38	-151	20	35	-78	-22	-53	85	-25	-3
0.130000	3093	-13445	-23318	-16943	-26	-17875	-7149	-28462	-7	-21078	-12588	-22039	-79	-21997	-18068	-17998	-43	-1887	-15177	-28483	-66	-18025	8082	-13294	-81	-15475	11902	-19600	-11	-12607	18991	-2550	-148	-127	-121	-64	-62	-57	-109	41	-153	19	30	-76	-25	-55	84	-28	-5
0.130833	2169	-17102	-26688	-18028	-31	-18820	-7131	-28408	-38	-21525	-12988	-21537	-109	-22450	-18611	-18404	-75	-1807	-17137	-27745	-112	-17451	7438	-11832	-105	-14905	11912	-18135	-31	-12505	19784	-1485	-147	-124	-120	-65	-62	-57	-107	41	-150	19	35	-76	-19	-53	80	-28	0
0.131667	1210	-20597	-29534	-19338	-57	-19825	-7054	-28350	27	-22023	-13358	-21095	-116	-22914	-19045	-18794	-68	-1892	-18644	-27016	-114	-16790	7067	-10517	-176	-14434	12007	-16632	-57	-12513	20456	-521	-152	-132	-124	-66	-65	-58	-109	39	-154	16	32	-78	-25	-59	80	-30	-1
0.132500	366	-23819	-31344	-20801	-46	-20878	-6929	-28289	44	-22528	-13660	-20714	-50	-23377	-19359	-19134	-70	-2186	-19693	-26317	-111	-16073	6974	-9363	-185	-14075	12188	-15088	-59	-12632	20985	322	-151	-127	-122	-64	-64	-60	-107	41	-154	19	28	-75	-22	-59	80	-28	1
0.133333	-360	-26694	-32107	-22370	-40	-21962	-6763	-28225	45	-23032	-13927	-20406	-64	-23819	-19556	-19426	-83	-2699	-20288	-25670	-87	-15323	7140	-8383	-188	-13860	12436	-13528	-51	-12889	21342	1022	-146	-131	-121	-66	-63	-58	-107	38	-150	17	33	-79	-24	-59	80	-30	-4
0.134167	-939	-29178	-32443	-24005	-79	-23068	-6573	-28168	44	-23529	-14142	-20178	-81	-24229	-19643	-19665	-60	-3452	-20460	-25090	-76	-14583	7552	-7590	-202	-13791	12736	-11949	-50	-13267	21526	1577	-152	-130	-121	-66	-64	-59	-109	38	-155	18	33	-75	-21	-56	81	-31	-1
0.135000	-1544	-31107	-32573	-25637	-43	-24189	-6372	-28119	68	-24000	-14312	-20041	-149	-24600	-19627	-19853	-58	-4436	-20231	-24592	-76	-13875	8175	-6991	-228	-13875	13070	-10418	-75	-13774	21523	1983	-137	-130	-120	-65	-58	-59	-111	38	-155	18	33	-75	-24	-59	78	-31	-6
0.135833	-1990	-32011	-32651	-27209	-40	-25306	-6174	-28083	122	-24440	-14444	-19988	-263	-24911	-19520	-19990	-61	-5658	-19633	-24186	-84	-13246	8962	-6575	-242	-14116	13420	-8902	-94	-14406	21347	2237	-150	-131	-121	-65	-64	-60	-108	37	-153	20	33	-76	-23	-56	69	-29	0
0.136667	-2308	-32385	-32661	-28630	-51	-26394	-5984	-28048	112	-24847	-14536	-20014	-243	-25166	-19336	-20071	-60	-7083	-18706	-23883	-93	-12694	9882	-6330	-235	-14500	13774	-7434	-108	-15153	20999	2338	-147	-124	-119	-59	-59	-58	-107	41	-150	21	30	-77	-19	-55	84	-30	-3
0.137500	-2604	-32551	-32342	-29905	-59	-27439	-5819	-28026	76	-25209	-14597	-20117	-239	-25347	-19095	-20097	-41	-8684	-17510	-23682	-90	-12269	10870	-6242	-238	-15018	14088	-6018	-130	-16010	20496	2290	-146	-125	-118	-62	-61	-58	-105	43	-154	20	35	-73	-24	-55	87	-27	-1
0.138333	-2953	-32610	-31031	-30936	-52	-28423	-5696	-28008	8	-25534	-14634	-20289	-129	-25470	-18816	-20073	-62	-10426	-16081	-23581	-82	-11981	11879	-6282	-253	-15658	14382	-4680	-163	-16955	19854	2099	-149	-126	-120	-65	-61	-58	-103	39	-149	21	38	-73	-21	-47	85	-31	-1
0.139167	-3307	-32655	-29040	-31714	-56	-29329	-5615	-28000	-51	-25809	-14657	-20507	109	-25531	-18516	-20005	-63	-12251	-14467	-23588	-98	-11844	12867	-6435	-267	-16403	14604	-3451	-160	-17976	19096	1776	-146	-126	-120	-63	-60	-57	-107	40	-150	19	35	-76	-15	-64	84	-9	1
0.140000	-3606	-32659	-26567	-32218	-68	-30152	-5589	-27987	-50	-26039	-14674	-20764	-51	-25537	-18228	-19897	-70	-14125	-12712	-23691	-99	-11877	13783	-6671	-277	-17225	14745	-2322	-167	-19064	18262	1330	-153	-133	-125	-69	-66	-61	-118	37	-153	17	32	-76	-25	-60	80	-36	-6
0.140833	-3790	-32674	-23699	-32444	-78	-30870	-5620	-27969	-9	-26229	-14698	-21035	-6	-25504	-17953	-19753	-70	-15990	-10826	-23875	-94	-12068	14600	-6958	-280	-18102	14793	-1327	-194	-20190	17355	799	-149	-128	-121	-67	-63	-57	-104	37	-151	18	33	-80	-26	-56	82	-29	-3
0.141667	-3896	-32495	-20540	-32372	-82	-31467	-5698	-27937	30	-26366	-14721	-21312	96	-25412	-17715	-19576	-60	-17805	-8866	-24133	-79	-12426	15244	-7279	-274	-19015	14732	-457	-216	-21351	16396	166	-150	-130	-124	-63	-63	-60	-108	37	-151	18	34	-78	-25	-58	77	-33	-4
0.142500	-4031	-31649	-17176	-32041	-84	-31944	-5840	-27887	4	-26467	-14771	-21562	80	-25305	-17534	-19385	-59	-19512	-6867	-24454	-43	-12944	15716	-7608	-274	-19951	14546	244	-215	-22528	15418	-524	-150	-128	-120	-68	-62	-59	-109	41	-152	17	30	-79	-23	-56	80	-33	0
0.143333	-4088	-30408	-13693	-31480	-92	-32294	-6038	-27809	-1	-26526	-14845	-21790	23	-25188	-17413	-19173	-62	-21041	-4865	-24824	10	-13611	15993	-7938	-280	-20883	14237	804	-232	-23699	14450	-1250	-148	-127	-119	-66	-69	-59	-104	42	-153	19	34	-77	-25	-56	81	-31	0
0.144167	-4027	-28909	-10162	-30638	-100	-32518	-6284	-27697	-11	-26552	-14950	-21963	-82	-25071	-17367	-18953	-57	-22381	-2874	-25234	96	-14402	16056	-8254	-260	-21794	13799	1199	-242	-24844	13503	-2001	-148	-125	-119	-65	-64	-58	-104	43	-151	18	34	-75	-25	-58	81	-28	4
0.145000	-3996	-27244	-6662	-29637	-90	-32599	-6575	-27549	1	-26540	-15087	-22084	-154	-24967	-17393	-18725	-65	-23489	-924	-25660	112	-15324	15913	-8557	-254	-22666	13238	1435	-247	-25940	12585	-2754	-150	-124	-121	-62	-63	-57	-108	42	-149	20	36	-77	-21	-52	84	-30	2
0.145833	-3923	-25447	-3232	-28486	-90	-32571	-6907	-27352	30	-26510	-15257	-22145	-277	-24885	-17500	-18515	-90	-24350	964	-26110	59	-16339	15558	-8846	-260	-23488	12560	1508	-263	-26987	11717	-3491	-149	-125	-119	-64	-63	-55	-103	42	-153	19	36	-74	-21	-57	82	-29	0
0.146667	-3868	-23558	15	-27219	-82	-32416	-7269	-27108	23	-26449	-15476	-22143	-535	-24831	-17671	-18307	-82	-24939	2749	-26566	35	-17435	15009	-9129	-230	-24246	11780	1430	-259	-27955	10893	-4198	-150	-126	-121	-63	-63	-58	-105	38	-154	17	34	-77	-22	-57	81	-33	-5
0.147500	-3763	-21613	3016	-25958	-78	-32137	-7645	-26812	-1	-26375	-15694	-22072	-837	-24813	-17910	-18112	-56	-25251	4413	-27014	1	-18576	14288	-9420	-221	-24921	10912	1205	-270	-28828	10122	-4855	-150	-127	-120	-66	-66	-59	-105	39	-152	17	11	-77	-17	-58	78	-31	0
0.148333	-3659	-19629	5692	-24670	-92	-31752	-8034	-26454	-4	-26273	-15944	-21938	-887	-24824	-18196	-17929	-67	-25278	5934	-27455	-14	-19747	13426	-9726	-212	-25514	9979	846	-297	-29586	9412	-5447	-151	-117	-100	-65	-64	-64	-109	35	-154	16	30	-76	-26	-61	76	-32	-4
0.149167	-3546	-17631	7992	-23432	-84	-31274	-8422	-26035	7	-26159	-16206	-21748	-837	-24875	-18521	-17757	-65	-25035	7302	-27873	-39	-20922	12446	-10065	-211	-26000	9013	372	-310	-30211	8765	-5965	-152	-128	-120	-70	-65	-57	-107	39	-153	16	42	-78	-23	-57	77	-32	-6
0.150000	-3372	-15634	9885	-22294	-90	-30682	-8799	-25554	29	-26030	-16464	-21506	-867	-24945	-18860	-17606	-63	-24538	8497	-28270	-99	-22079	11387	-10456	-211	-26388	8032	-198	-302	-30700	8174	-6398	-150	-128	-128	-70	-59	-58	-107	39	-153	15	29	-77	-22	-57	80	-28	-3
0.150833	-3213	-13646	11332	-21237	-88	-30034	-9157	-25015	1	-25891	-16718	-21205	-972	-25045	-19213	-17472	-83	-23808	9509	-28644	-88	-23194	10284	-10906	-228	-26664	7073	-850	-286	-31039	7640	-6751	-151	-127	-122	-67	-60	-52	-103	37	-151	16	29	-76	-19	-56	80	-32	0
0.151667	-3028	-11689	12292	-20347	-82	-29333	-9497	-24433	-9	-25750	-16954	-20917	-1101	-25157	-19557	-17350	-95	-22871	10335	-28968	-85	-24241	9174	-11429	-212	-26835	6165	-1558	-302	-31210	7167	-7017	-150	-125	-122	-66	-63	-57	-128	41	-154	15	29	-76	-22	-57	77	-29	0
0.152500	-2808	-9774	12750	-19611	-84	-28599	-9796	-23795	-9	-25607	-17161	-20599	-1228	-25284	-19879	-17247	-95	-21776	10955	-29267	-125	-25204	8094	-12026	-193	-26896	5332	-2305	-310	-31206	6741	-7198	-151	-128	-122	-66	-63	-61	-105	40	-149	18	30	-77	-23	-57	74	-27	0
0.153333	-2619	-7920	12697	-19040	-93	-27857	-10063	-23125	-14	-25466	-17330	-20278	-1210	-25416	-20177	-17150	-77	-20539	11377	-29528	-134	-26063	7082	-12707	-204	-26862	4602	-3078	-293	-31022	6385	-7301	-150	-127	-117	-67	-65	-58	-104	40	-152	18	33	-79	-23	-56	82	-27	-5
0.154167	-2456	-6129	12134	-18644	-88	-27125	-10291	-22419	-24	-25329	-17456	-19972	-1137	-25541	-20393	-17067	-79	-19209	11608	-29741	-155	-26797	6157	-13472	-212	-26726	4014	-3845	-297	-30644	6091	-7330	-151	-129	-125	-69	-63	-59	-107	39	-150	18	32	-77	-23	-56	80	-23	-4
0.155000	-2338	-4431	11085	-18395	-86	-26418	-10478	-21697	-53	-25205	-17526	-19683	-977	-25654	-20572	-16994	-97	-17818	11661	-29913	-165	-27399	5348	-14309	-228	-26506	3572	-4582	-300	-30075	5865	-7291	-150	-129	-122	-68	-51	-45	-105	38	-151	16	28	-80	-23	-59	81	-28	-1
0.155833	-2433	-2809	9565	-18281	-93	-25769	-10622	-20964	-60	-25092	-17546	-19427	-679	-25756	-20689	-16921	-93	-16386	11542	-30034	-158	-27858	4684	-15199	-234	-26208	3307	-5283	-277	-29321	5718	-7198	-150	-127	-121	-67	-67	-60	-104	45	-150	24	33	-76	-23	-55	78	-30	-1
0.156667	-5188	-1284	7639	-18284	-130	-25194	-10725	-20240	-62	-25002	-17514	-19212	-632	-25830	-20742	-16853	-102	-14962	11281	-30104	-151	-28166	4169	-16134	-229	-25864	3215	-5930	-285	-28381	5649	-7062	-150	-134	-122	-69	-67	-61	-108	37	-151	16	30	-80	-25	-59	78	-28	-1
0.157500	-11124	124	5361	-18391	-82	-24704	-10793	-19528	-59	-24930	-17429	-19038	-644	-25866	-20727	-16806	-113	-13568	10897	-30125	-138	-28324	3819	-17094	-236	-25453	3310	-6508	-272	-27272	5673	-6888	-148	-128	-122	-66	-66	-62	-108	41	-151	17	32	-75	-23	-55	80	-28	0
0.158333	-10689	1416	2808	-18560	-69	-24307	-10820	-18846	-108	-24875	-17297	-18907	-546	-25901	-20655	-16717	-113	-12228	10422	-30086	-183	-28338	3636	-18061	-220	-25018	3583	-7019	-234	-26033	5793	-6695	-145	-129	-120	-68	-63	-59	-107	40	-151	17	30	-78	-23	-59	79	-28	-1
0.159167	-7499	2575	45	-18786	-82	-24015	-10825	-18199	-121	-24845	-17127	-18819	-370	-25894	-20531	-16649	-111	-10966	9880	-30001	-173	-28220	3617	-19016	-203	-24570	3999	-7448	-179	-24681	6019	-6498	-148	-127	-119	-66	-62	-60	-109	38	-150	17	36	-75	-22	-46	78	-30	0
0.160000	-6818	3598	-2830	-19045	-79	-23822	-10799	-17607	-86	-24846	-16926	-18777	-181	-25860	-20365	-16578	-93	-9791	9297	-29859	-135	-27986	3762	-19935	-201	-24129	4609	-7799	-159	-23265	6356	-6300	-150	-128	-119	-66	-63	-56	-107	38	-153	19	35	-77	-23	-56	78	-30	-5
0.160833	-5329	4490	-5734	-19324	-74	-23732	-10760	-17059	-126	-24842	-16701	-18778	60	-25793	-20167	-16499	-78	-8700	8698	-29665	-133	-27654	4057	-20802	-216	-23699	5321	-8075	-173	-21815	6809	-6115	-149	-126	-119	-67	-63	-60	-109	40	-152	18	28	-76	-19	-58	79	-29	-3
0.161667	-4041	5241	-8579	-19601	-77	-23729	-10706	-16616	-125	-24862	-16473	-18807	233	-25702	-19953	-16426	-61	-7710	8115	-29435	-164	-27246	4488	-21594	-213	-23310	6134	-8280	-152	-20374	7384	-5952	-151	-127	-119	-64	-67	-61	-104	40	-151	22	34	-76	-24	-56	81	-28	-3
0.162500	-2941	5852	-11279	-19874	-80	-23812	-10644	-16236	-84	-24895	-16242	-18865	231	-25604	-19725	-16349	-38	-6826	7563	-29157	-169	-26784	5037	-22311	-211	-22966	7015	-8427	-108	-18976	8091	-5819	-150	-124	-116	-66	-60	-59	-108	38	-154	23	35	-75	-19	-55	82	-5	1
0.163333	-1821	6327	-13772	-20137	-77	-23957	-10554	-15937	-121	-24935	-16019	-18945	137	-25436	-19505	-16273	-33	-6039	7061	-28856	-136	-26297	5685	-22932	-215	-22677	7936	-8520	-92	-17679	8908	-5730	-147	-128	-117	-90	-61	-57	-99	42	-146	21	36	-74	-19	-52	82	-28	-1
0.164167	-991	6663	-15993	-20390	-65	-24154	-10520	-15728	-117	-24979	-15818	-19033	208	-25271	-19305	-16196	-30	-5343	6623	-28520	-127	-25811	6417	-23470	-241	-22459	8871	-8586	-91	-16514	9829	-5685	-148	-126	-116	-62	-59	-56	-101	40	-155	19	34	-73	-21	-47	85	-28	0
0.165000	-232	6868	-17889	-20639	-73	-24383	-10467	-15604	-105	-25012	-15650	-19126	326	-25086	-19129	-16122	-28	-4729	6253	-28165	-142	-25352	7199	-23918	-222	-22310	9786	-8634	-128	-15519	10839	-5700	-149	-131	-119	-65	-62	-63	-107	42	-149	20	34	-74	-18	-55	80	-30	-4
0.165833	315	6952	-19409	-20887	-83	-24629	-10430	-15576	-143	-25041	-15508	-19217	337	-24884	-19011	-16048	-34	-4184	5957	-27797	-133	-24945	8013	-24276	-211	-22234	10652	-8678	-144	-14712	11927	-5766	-147	-125	-117	-64	-60	-57	-101	43	-151	20	33	-73	-17	-49	82	-28	2
0.166667	807	6917	-20526	-21136	-64	-24874	-10399	-15621	-130	-25049	-15405	-19301	158	-24667	-18888	-15974	-35	-3709	5729	-27431	-147	-24611	8853	-24557	-203	-22232	11452	-8747	-167	-14115	13079	-5895	-149	-127	-121	-67	-63	-59	-102	41	-151	21	33	-77	-23	-53	80	-28	0
0.167500	1397	6776	-21212	-21400	-57	-25102	-10384	-15761	-138	-25042	-15347	-19379	-76	-24439	-18829	-15905	-16	-3284	5568	-27062	-142	-24370	9681	-24776	-228	-22304	12164	-8846	-179	-13740	14272	-6126	-149	-127	-125	-64	-66	-59	-102	41	-154	17	32	-72	-26	-53	81	-28	-4
0.168333	1867	6538	-21469	-21680	-69	-25297	-10380	-15975	-144	-25014	-15323	-19428	-99	-24202	-18809	-15835	0	-2905	5462	-26724	-155	-24230	10484	-24938	-220	-22444	12789	-9000	-189	-13589	15471	-6416	-151	-104	-118	-63	-65	-58	-101	42	-150	19	15	-73	-22	-53	82	-31	0
0.169167	2245	6218	-21296	-21983	-73	-25460	-10393	-16263	-136	-24958	-15337	-19466	-94	-23965	-18833	-15774	34	-2565	5402	-26393	-139	-24206	11255	-25067	-211	-22643	13304	-9226	-221	-13657	16658	-6790	-148	-127	-118	-66	-61	-56	-103	41	-149	23	35	-77	-24	-56	80	-29	-6
0.170000	2595	5820	-20734	-22316	-65	-25574	-10405	-16616	-159	-24877	-15347	-19485	-125	-23724	-18888	-15700	26	-2250	5367	-26092	-122	-24297	11972	-25182	-239	-22896	13721	-9535	-216	-13928	17789	-7247	-148	-124	-122	-64	-64	-57	-101	44	-150	23	33	-75	-19	-53	85	-26	0
0.170833	2859	5367	-19795	-22677	-69	-25637	-10434	-16996	-152	-24774	-15447	-19491	-87	-23476	-18970	-15631	-38	-1961	5350	-25813	-135	-24502	12624	-25289	-253	-23183	14037	-9931	-233	-14385	18866	-7794	-152	-126	-119	-61	-61	-53	-101	43	-151	20	33	-72	-21	-47	81	-31	0
0.171667	3023	4862	-18543	-23066	-69	-25650	-10460	-17478	-169	-24645	-15527	-19483	-195	-23249	-19070	-15565	-127	-1691	5340	-25572	-149	-24818	13205	-25403	-218	-23500	14267	-10434	-271	-15001	19847	-8434	-150	-126	-120	-64	-65	-57	-103	44	-153	22	34	-74	-25	-52	85	-28	0
0.172500	3224	4328	-17031	-23470	-64	-25614	-10483	-17968	-155	-24499	-15617	-19458	-255	-23034	-19178	-15499	-167	-1439	5323	-25358	-134	-25227	13713	-25540	-197	-23842	14423	-11052	-262	-15757	20707	-9169	-148	-126	-118	-63	-62	-57	-103	44	-148	22	29	-74	-19	-55	79	-30	0
0.173333	3349	3777	-15328	-23883	-80	-25537	-10498	-18486	-146	-24340	-15724	-19433	-276	-22814	-19279	-15441	-162	-1217	5282	-25184	-124	-25726	14139	-25719	-207	-24201	14523	-11791	-233	-16614	21433	-9997	-151	-130	-124	-68	-65	-85	-105	36	-155	19	30	-78	-23	-56	82	-34	-5
0.174167	3354	3226	-13498	-24298	-90	-25418	-10494	-19025	-156	-24167	-15771	-19403	-315	-22618	-19363	-15381	-170	-1013	5227	-25035	-127	-26285	14494	-25927	-195	-24556	14592	-12643	-231	-17539	22000	-10916	-153	-127	-120	-66	-62	-58	-103	38	-135	21	36	-76	-24	-55	78	-41	-1
0.175000	3406	2690	-11600	-24694	-80	-25266	-10464	-19571	-159	-23981	-15810	-19375	-346	-22431	-19419	-15323	-150	-831	5141	-24910	-119	-26895	14766	-26178	-207	-24904	14644	-13613	-223	-18503	22402	-11918	-146	-130	-124	-61	-63	-61	-105	36	-158	19	34	-77	-26	-58	80	-32	-4
0.175833	3465	2175	-9687	-25065	-73	-25094	-10411	-20108	-152	-23798	-15815	-19338	-455	-22275	-19436	-15275	-124	-676	5020	-24809	-137	-27525	14979	-26467	-216	-25238	14698	-14691	-218	-19478	22636	-13013	-154	-127	-120	-68	-66	-57	-101	40	-150	18	34	-79	-24	-56	105	-33	-4
0.176667	3439	1698	-7834	-25393	-57	-24904	-10317	-20640	-148	-23616	-15770	-19317	-408	-22117	-19403	-15230	-101	-553	4892	-24715	-136	-28151	15123	-26797	-217	-25554	14781	-15868	-225	-20442	22700	-14181	-147	-125	-122	-66	-63	-57	-103	40	-153	19	33	-76	-17	-56	84	-28	1
0.177500	3380	1263	-6105	-25662	-50	-24710	-10186	-21149	-156	-23444	-15682	-19302	-393	-21986	-19316	-15198	-82	-469	4728	-24646	-104	-28754	15212	-27154	-195	-25841	14902	-17142	-220	-21375	22590	-15418	-151	-127	-120	-65	-62	-56	-99	43	-152	22	36	-70	-22	-56	85	-26	0
0.178333	3393	883	-4544	-25865	-59	-24520	-10026	-21635	-143	-23279	-15531	-19302	-457	-21874	-19169	-15183	-75	-420	4557	-24582	-126	-29314	15251	-27538	-177	-26101	15076	-18486	-225	-22255	22325	-16707	-150	-118	-120	-65	-61	-56	-102	40	-152	21	35	-73	-23	-55	81	-28	0
0.179167	3362	554	-3210	-25999	-53	-24336	-9802	-22098	-101	-23126	-15321	-19314	-510	-21786	-18961	-15181	-39	-419	4371	-24524	-138	-29815	15255	-27934	-207	-26326	15303	-19882	-265	-23068	21913	-18032	-151	-128	-121	-66	-63	-55	-100	33	-152	22	37	-75	-22	-57	82	-28	2
0.180000	3127	283	-2070	-26053	-49	-24167	-9537	-22526	-105	-23023	-15053	-19335	-448	-21716	-18685	-15200	-8	-447	4191	-24463	-145	-30238	15230	-28327	-232	-26489	15600	-21314	-292	-23795	21376	-19379	-150	-131	-122	-68	-63	-58	-103	40	-152	21	32	-76	-21	-56	81	-28	-1
0.180833	3001	62	-1201	-26034	-42	-24011	-9224	-22916	-122	-22884	-14725	-19368	-242	-21664	-18347	-15243	-46	-530	4011	-24400	-136	-30571	15191	-28713	-214	-26673	15954	-22745	-377	-24447	20729	-20729	-152	-130	-122	-67	-63	-58	-104	37	-151	17	35	-74	-21	-59	81	-30	-3
0.181667	2871	-108	-598	-25935	-47	-23852	-8887	-23266	-116	-22792	-14340	-19405	-146	-21633	-17946	-15307	-41	-660	3856	-24332	-122	-30803	15144	-29074	-230	-26789	16366	-24164	-422	-25012	19993	-22071	-153	-129	-119	-69	-67	-62	-104	36	-152	13	32	-81	-27	-61	78	-34	-3
0.182500	2748	-240	-258	-25774	-64	-23756	-8460	-23575	-102	-22716	-13906	-19448	88	-21618	-17494	-15392	-12	-824	3720	-24259	-108	-30927	15104	-29389	-199	-26855	16829	-25535	-352	-25482	19209	-23367	-151	-127	-122	-72	-66	-60	-102	38	-155	17	33	-76	-24	-59	79	-41	-1
0.183333	2628	-334	-162	-25552	-57	-23650	-8009	-23837	-84	-22648	-13417	-19492	196	-21618	-16986	-15497	4	-1027	3616	-24171	-98	-30933	15077	-29672	-173	-26882	17333	-26849	-319	-25869	18387	-24610	-150	-127	-119	-67	-64	-58	-103	39	-152	18	35	-75	-21	-59	80	-29	0
0.184167	2435	-407	-289	-25284	-60	-23556	-7524	-24063	-91	-22599	-12894	-19532	-6	-21624	-16440	-15623	9	-1265	3542	-24081	-96	-30830	15064	-29902	-196	-26867	17858	-28076	-305	-26170	17557	-25782	-152	-130	-121	-65	-63	-57	-105	40	-152	17	38	-74	-19	-56	84	-30	0
0.185000	2264	-469	-621	-24986	-56	-23472	-7003	-24244	-93	-22556	-12345	-19567	-250	-21641	-15870	-15765	-10	-1534	3505	-23981	-78	-30603	15081	-30068	-212	-26804	18393	-29194	-281	-26388	16735	-26864	-151	-124	-120	-66	-61	-60	-102	42	-151	19	36	-73	-21	-60	81	-28	2
0.185833	2161	-531	-1128	-24672	-61	-23392	-6470	-24394	-136	-22520	-11786	-19600	-232	-21662	-15283	-15912	-9	-1834	3503	-23877	-80	-30270	15124	-30178	-205	-26697	18909	-30193	-238	-26523	15957	-27845	-148	-127	-124	-68	-64	-59	-107	37	-150	18	34	-81	-19	-55	80	-31	-3
0.186667	2028	-610	-1768	-24362	-70	-23301	-5924	-24501	-173	-22482	-11227	-19627	-135	-21691	-14699	-16086	3	-2156	3534	-23768	-95	-29834	15194	-30221	-199	-26548	19387	-31060	-229	-26582	15219	-28715	-153	-129	-124	-66	-64	-59	-104	36	-153	16	34	-75	-24	-58	81	-33	-4
0.187500	1873	-711	-2503	-24064	-76	-23213	-5382	-24576	-141	-22446	-10686	-19642	-120	-21714	-14118	-16253	-1	-2492	3604	-23660	-84	-29300	15290	-30206	-176	-26345	19813	-31796	-186	-26562	14557	-29460	-150	-128	-120	-66	-64	-50	-107	36	-150	18	35	-76	-21	-70	77	-35	-1
0.188333	1705	-841	-3294	-23788	-61	-23104	-4853	-24614	-136	-22383	-10167	-19656	-112	-21732	-13576	-16414	-10	-2841	3701	-23547	-67	-28671	15414	-30120	-169	-26099	20173	-32320	-135	-26461	13976	-30080	-151	-129	-136	-66	-63	-59	-107	36	-153	16	35	-76	-26	-58	79	-31	-3
0.189167	1545	-1010	-4104	-23574	-57	-22980	-4351	-24621	-132	-22314	-9689	-19657	-60	-21733	-13072	-16562	-25	-3197	3823	-23437	-82	-27971	15557	-29991	-190	-25805	20442	-32524	-112	-26282	13492	-30568	-150	-128	-125	-68	-61	-60	-104	39	-148	15	34	-73	-22	-55	79	-31	-3
0.190000	1406	-1224	-4907	-23395	-78	-22827	-3886	-24600	-115	-22229	-9271	-19659	97	-21719	-12620	-16696	-67	-3561	3964	-23327	-92	-27204	15714	-29796	-186	-25475	20606	-32626	-90	-26030	13100	-30946	-153	-133	-131	-70	-64	-60	-108	38	-156	11	30	-79	-23	-65	78	-32	-7
0.190833	1208	-1489	-5674	-23265	-75	-22648	-3474	-24551	-146	-22120	-8914	-19655	115	-21682	-12235	-16803	-57	-3916	4126	-23213	-73	-26382	15885	-29560	-188	-25086	20669	-32647	-67	-25693	12815	-31204	-152	-131	-124	-68	-63	-59	-109	39	-135	33	32	-77	-23	-53	79	-30	-1
0.191667	973	-1791	-6372	-23188	-57	-22437	-3111	-24474	-131	-21983	-8630	-19650	162	-21621	-11920	-16885	-57	-4272	4297	-23100	-61	-25525	16057	-29289	-223	-24664	20614	-32677	-87	-25283	12626	-31357	-155	-131	-126	-67	-63	-61	-108	39	-153	17	30	-77	-26	-59	82	-31	-3
0.192500	895	-2134	-6991	-23158	-49	-22207	-2820	-24373	-105	-21831	-8426	-19653	159	-21528	-11685	-16928	-92	-4621	4472	-22987	-73	-24651	16222	-28992	-270	-24207	20441	-32667	-100	-24798	12534	-31418	-151	-125	-121	-68	-67	-61	-109	40	-152	16	30	-78	-22	-53	82	-25	0
0.193333	826	-2511	-7511	-23175	-55	-21951	-2604	-24254	-96	-21654	-8306	-19668	-66	-21406	-11533	-16939	-126	-4962	4642	-22876	-82	-23753	16377	-28667	-305	-23717	20154	-32686	-105	-24245	12544	-31395	-150	-129	-121	-95	-62	-60	-107	40	-148	16	34	-77	-22	-56	82	-29	-1
0.194167	680	-2910	-7924	-23216	-70	-21672	-2462	-24117	-102	-21455	-8272	-19687	-141	-21249	-11463	-16913	-108	-5287	4812	-22763	-94	-22868	16510	-28357	-337	-23196	19761	-32677	-85	-23623	12645	-31301	-154	-129	-122	-66	-63	-46	-107	38	-153	17	35	-78	-23	-55	77	-30	-4
0.195000	613	-3320	-8231	-23285	-58	-21377	-2399	-23960	-87	-21241	-8313	-19728	-337	-21058	-11475	-16852	-97	-5604	4970	-22645	-79	-21989	16615	-28028	-313	-22656	19277	-32672	-70	-22946	12827	-31141	-165	-127	-119	-67	-66	-58	-107	38	-154	19	35	-77	-22	-56	80	-28	-5
0.195833	494	-3736	-8428	-23360	-57	-21070	-2409	-23790	-128	-21012	-8440	-19780	-628	-20831	-11559	-16759	-69	-5909	5118	-22521	-55	-21128	16692	-27726	-263	-22098	18705	-32685	-72	-22217	13088	-30935	-149	-125	-119	-65	-62	-58	-107	40	-153	20	34	-73	-25	-56	77	-29	0
0.196667	404	-4135	-8522	-23428	-67	-20762	-2488	-23608	-91	-20770	-8628	-19845	279	-20562	-11714	-16630	-85	-6195	5252	-22404	-64	-20304	16733	-27431	-245	-21532	18072	-32635	-27	-21446	13418	-30685	-152	-125	-119	-62	-62	-59	-107	43	-148	18	36	-74	-23	-53	90	-27	-11
0.197500	153	-4507	-8515	-23472	-68	-20459	-2632	-23415	-87	-20530	-8877	-19927	2039	-20269	-11925	-16477	-108	-6469	5362	-22251	-63	-19518	16735	-27166	-258	-20964	17386	-32451	-25	-20651	13805	-30405	-148	-124	-119	-64	-61	-49	-100	42	-150	18	33	-74	-21	-56	81	-26	11
0.198333	-526	-4851	-8429	-23490	-68	-20165	-2835	-23220	-158	-20262	-9186	-20024	2575	-19946	-12182	-16308	-68	-6722	5456	-22106	-36	-18784	16695	-26936	-258	-20403	16666	-32155	-46	-19852	14241	-30108	-154	-126	-121	-68	-64	-60	-103	38	-153	16	33	-79	-21	-58	79	-30	-1
0.199167	-780	-5143	-8262	-23467	-75	-19888	-3090	-23021	-178	-20056	-9525	-20134	2057	-19605	-12456	-16120	1	-6952	5535	-21946	-61	-18095	16616	-26730	-228	-19852	15946	-31832	-43	-19031	14706	-29785	-151	-125	-117	-63	-65	-53	-127	39	-154	19	36	-75	-23	-60	79	-31	0
0.200000	-545	-5377	-8031	-23390	-74	-19626	-3377	-22816	-179	-19829	-9882	-20241	1688	-19236	-12781	-15922	10	-7162	5591	-21775	-74	-17460	16483	-26580	-193	-19322	15232	-31480	-43	-18247	15197	-29452	-152	-127	-121	-64	-62	-61	-107	37	-154	17	35	-74	-18	-59	79	-28	0
0.200833	-313	-5545	-7745	-23250	-66	-19380	-3697	-22611	-189	-19614	-10254	-20371	1222	-18857	-13096	-15726	47	-7350	5634	-21590	-48	-16879	16332	-26465	-182	-18815	14549	-31110	-61	-17458	15692	-29102	-152	-125	-117	-63	-63	-58	-108	40	-149	19	35	-66	-21	-59	79	-28	-4
0.201667	-357	-5647	-7417	-23058	-74	-19161	-4040	-22417	-142	-19412	-10618	-20461	743	-18476	-13405	-15522	44	-7510	5657	-21394	-57	-16366	16136	-26389	-188	-18340	13914	-30731	-83	-16716	16207	-28734	-151	-129	-121	-66	-66	-58	-107	38	-153	16	33	-74	-24	-58	81	-27	0
0.202500	-774	-5685	-7054	-22808	-68	-18960	-4388	-22223	-109	-19229	-10968	-20560	499	-18089	-13679	-15328	21	-7647	5668	-21184	-60	-15912	15905	-26355	-178	-17903	13337	-30334	-95	-16021	16692	-28351	-151	-127	-119	-65	-61	-59	-101	41	-153	19	34	-72	-21	-57	81	-29	-1
0.203333	-1409	-5651	-6671	-22504	-70	-18781	-4743	-22041	-121	-19054	-11295	-20640	168	-17707	-13950	-15144	0	-7748	5670	-20961	-42	-15519	15647	-26358	-200	-17500	12831	-29931	-82	-15379	17156	-27948	-169	-125	-120	-63	-62	-53	-104	41	-150	19	34	-72	-19	-56	81	-24	1
0.204167	-1268	-5552	-6267	-22138	-73	-18612	-5093	-21862	-172	-18890	-11586	-20703	-171	-17341	-14174	-14954	-10	-7821	5666	-20726	-22	-15196	15358	-26401	-201	-17141	12404	-29525	-68	-14806	17572	-27528	-150	-126	-118	-64	-63	-57	-102	41	-146	23	39	-74	-21	-53	85	-24	0
0.205000	7	-5396	-5855	-21743	-68	-18452	-5433	-21706	-176	-18743	-11838	-20731	-401	-16993	-14356	-14819	-60	-7853	5656	-20476	-18	-14925	15048	-26477	-202	-16825	12056	-29118	-83	-14294	17934	-27083	-147	-125	-117	-62	-60	-55	-102	44	-148	19	37	-75	-16	-53	85	-24	3
0.205833	1034	-5190	-5436	-21311	-64	-18303	-5760	-21544	-159	-18606	-12047	-20732	-584	-16668	-14492	-14681	-132	-7860	5649	-20215	-19	-14718	14721	-26583	-214	-16550	11799	-28714	-77	-13859	18233	-26612	-150	-133	-118	-63	-60	-52	-103	43	-150	22	70	-73	-19	-53	86	-27	-1
0.206667	1084	-4906	-5011	-20862	-56	-18149	-6073	-21407	-176	-18461	-12212	-20707	-888	-16374	-14592	-14554	-144	-7821	5650	-19943	-8	-14569	14372	-26718	-222	-16317	11610	-28325	-75	-13499	18449	-26107	-153	-130	-125	-69	-66	-59	-109	37	-156	17	28	-80	-15	-61	79	-31	-4
0.207500	1109	-4672	-4592	-20408	-64	-17990	-6365	-21283	-144	-18322	-12334	-20642	-978	-16101	-14649	-14440	-156	-7747	5673	-19652	15	-14472	14013	-26864	-220	-16113	11506	-27926	-84	-13208	18586	-25565	-156	-129	-125	-69	-67	-79	-108	40	-155	18	32	-77	-21	-55	82	-29	-1
0.208333	1366	-4368	-4165	-19950	-75	-17812	-6629	-21161	-93	-18167	-12414	-20538	-1015	-15852	-14656	-14328	-147	-7623	5726	-19347	-14	-14416	13643	-27027	-213	-15938	11462	-27553	-85	-12988	18625	-24993	-152	-127	-122	-70	-66	-59	-108	39	-152	19	33	-81	-25	-59	84	-30	-1
0.209167	1315	-4063	-3744	-19514	-59	-17612	-6878	-21050	-108	-18008	-12461	-20404	-1278	-15632	-14640	-14225	-161	-7465	5802	-19028	-12	-14400	13261	-27202	-238	-15789	11474	-27189	-68	-12830	18567	-24382	-152	-128	-125	-69	-63	-60	-104	39	-146	16	33	-76	-22	-57	82	-28	0
0.210000	1112	-3759	-3325	-19098	-55	-17390	-7104	-20948	-93	-17825	-12476	-20241	-1441	-15439	-14593	-14123	-166	-7261	5918	-18682	-18	-14420	12866	-27372	-285	-15653	11525	-26852	-87	-12737	18409	-23737	-149	-129	-121	-68	-60	-58	-105	40	-150	18	30	-76	-21	-63	84	-30	1
0.210833	802	-3460	-2911	-18719	-62	-17143	-7313	-20850	-122	-17629	-12470	-20045	-1245	-15269	-14533	-14019	-121	-7019	6079	-18326	-75	-14466	12464	-27537	-313	-15528	11602	-26536	-117	-12700	18144	-23058	-149	-129	-120	-70	-65	-64	-107	40	-150	19	33	-75	-24	-57	82	-30	0
0.211667	292	-3183	-2503	-18374	-50	-16870	-7499	-20755	-156	-17391	-12453	-19831	-639	-15117	-14462	-13904	-116	-6734	6290	-17948	-68	-14526	12064	-27693	-326	-15405	11693	-26246	-145	-12707	17783	-22352	-149	-128	-121	-67	-63	-61	-105	39	-150	18	33	-74	-24	-58	84	-28	0
0.212500	435	-2927	-2101	-18079	-64	-16563	-7673	-20665	-130	-17139	-12426	-19593	-494	-14977	-14395	-13784	-148	-6415	6544	-17550	-49	-14598	11653	-27831	-304	-15275	11777	-25983	-130	-12769	17326	-21627	-153	-127	-121	-68	-66	-60	-109	38	-153	19	35	-75	-25	-51	84	-27	0
0.213333	1085	-2706	-1713	-17832	-73	-16247	-7828	-20572	-96	-16856	-12406	-19346	-825	-14844	-14338	-13648	-126	-6060	6851	-17129	-49	-14667	11241	-27954	-323	-15140	11844	-25744	-103	-12841	16785	-20883	-152	-127	-120	-66	-64	-62	-107	40	-152	18	34	-77	-21	-58	80	-29	-1
0.214167	1333	-2509	-1334	-17634	-81	-15887	-7971	-20483	-114	-16544	-12392	-19093	-1353	-14713	-14296	-13505	-87	-5675	7202	-16689	-26	-14727	10820	-28033	-331	-14992	11884	-25533	-107	-12997	16179	-20145	-153	-128	-124	-69	-69	-52	-107	38	-156	17	30	-76	-25	-57	82	-29	-6
0.215000	2205	-2346	-970	-17488	-83	-15505	-8097	-20383	-137	-16212	-12395	-18831	-1731	-14579	-14284	-13348	-78	-5267	7602	-16221	-28	-14773	10404	-28094	-296	-14825	11886	-25344	-130	-13158	15512	-19402	-156	-128	-127	-70	-67	-64	-112	35	-156	15	25	-81	-26	-58	79	-38	-5
0.215833	4233	-2213	-623	-17385	-84	-15133	-8210	-20284	-161	-15850	-12414	-18573	-1842	-14427	-14294	-13173	-65	-4828	8037	-15724	-59	-14788	9992	-28086	-291	-14634	11839	-25163	-154	-13338	14808	-18684	-153	-129	-126	-67	-64	-61	-107	33	-152	13	32	-78	-23	-57	81	-30	-5
0.216667	3543	-2097	-286	-17316	-79	-14736	-8299	-20169	-163	-15477	-12446	-18310	-1789	-14261	-14334	-12986	-53	-4370	8521	-15203	-57	-14768	9595	-28037	-282	-14423	11750	-24997	-137	-13537	14073	-17977	-153	-129	-121	-64	-61	-59	-107	39	-155	18	34	-74	-19	-53	84	-31	-3
0.217500	1925	-2015	28	-17285	-77	-14344	-8379	-20055	-162	-15088	-12504	-18059	-1585	-14079	-14406	-12795	-63	-3899	9018	-14657	-19	-14712	9200	-27945	-249	-14193	11601	-24836	-99	-13752	13323	-17303	-146	-126	-121	-62	-62	-51	-107	38	-153	16	32	-76	-19	-56	85	-30	-1
0.218333	1677	-1952	319	-17284	-73	-13956	-8445	-19932	-147	-14690	-12578	-17813	-1410	-13868	-14511	-12595	-76	-3418	9522	-14094	-21	-14614	8820	-27791	-217	-13943	11398	-24676	-96	-13980	12596	-16667	-152	-127	-120	-65	-65	-59	-103	41	-150	18	34	-74	-25	-53	85	-29	0
0.219167	1167	-1903	584	-17316	-69	-13581	-8491	-19804	-144	-14289	-12671	-17582	-1419	-13632	-14635	-12389	-46	-2936	10017	-13510	-36	-14464	8460	-27578	-166	-13683	11144	-24509	-138	-14210	11854	-16080	-149	-124	-122	-70	-63	-57	-102	40	-149	5	30	-79	-21	-53	84	-28	0
0.220000	934	-1865	824	-17358	-64	-13217	-8526	-19668	-120	-13891	-12772	-17359	-1425	-13372	-14778	-12182	-27	-2457	10489	-12895	-40	-14270	8107	-27303	-146	-13408	10844	-24326	-177	-14446	11157	-15546	-149	-128	-122	-64	-62	-57	-104	40	-169	18	35	-76	-24	-55	85	-27	-4
0.220833	769	-1833	1039	-17412	-75	-12876	-8541	-19524	-122	-13503	-12885	-17148	-1652	-13086	-14933	-11971	-42	-1976	10924	-12278	-63	-14027	7787	-26968	-129	-13136	10504	-24124	-142	-14676	10505	-15065	-151	-128	-120	-65	-62	-56	-104	42	-148	18	35	-77	-24	-56	84	-29	-1
0.221667	128	-1805	1227	-17470	-52	-12556	-8544	-19376	-116	-13121	-12993	-16939	-1879	-12776	-15092	-11761	-66	-1504	11302	-11642	-47	-13735	7491	-26569	-78	-12855	10134	-23896	-141	-14899	9892	-14638	-151	-126	-122	-67	-60	-56	-105	36	-151	19	36	-75	-21	-45	78	-52	-1
0.222500	-393	-1770	1382	-17524	-53	-12259	-8534	-19227	-97	-12763	-13098	-16735	-1142	-12441	-15237	-11551	-76	-1044	11608	-11004	-53	-13400	7221	-26112	-65	-12594	9738	-23640	-152	-15114	9337	-14268	-149	-126	-125	-98	-63	-56	-104	40	-149	18	30	-77	-16	-56	81	-29	2
0.223333	-825	-1737	1510	-17572	-72	-11991	-8510	-19069	-117	-12416	-13188	-16535	-314	-12088	-15365	-11340	-93	-603	11815	-10365	-76	-13026	6970	-25593	-97	-12343	9326	-23348	-180	-15311	8838	-13955	-154	-129	-125	-67	-67	-60	-107	38	-155	12	34	-78	-23	-57	79	-31	-5
0.224167	-1218	-1699	1615	-17602	-76	-11742	-8473	-18904	-150	-12090	-13271	-16339	-104	-11722	-15461	-11127	-99	-149	11926	-9727	-74	-12609	6758	-25019	-84	-12103	8910	-23017	-187	-15484	8398	-13688	-153	-126	-121	-56	-63	-56	-104	40	-153	13	34	-77	-18	-57	82	-30	0
0.225000	-1513	-1651	1699	-17614	-73	-11521	-8418	-18728	-115	-11781	-13298	-16138	893	-11341	-15513	-10910	-93	235	11928	-9108	-87	-12159	6565	-24391	-82	-11883	8498	-22643	-196	-15634	8017	-13469	-150	-127	-121	-63	-63	-58	-105	42	-154	18	36	-75	-21	-55	82	-40	-6
0.225833	-1781	-1594	1757	-17604	-60	-11305	-8361	-18554	-136	-11497	-13311	-15936	1528	-10964	-15517	-10686	-80	622	11801	-8521	-99	-11682	6396	-23716	-112	-11689	8095	-22250	-207	-15760	7668	-13293	-150	-126	-121	-67	-63	-57	-102	50	-151	18	34	-76	-23	-58	81	-29	1
0.226667	-2001	-1538	1792	-17566	-67	-11121	-8284	-18374	-143	-11234	-13288	-15725	1580	-10608	-15465	-10454	-82	984	11553	-7982	-113	-11191	6244	-23002	-126	-11511	7709	-21811	-215	-15853	7375	-13155	-153	-128	-124	-66	-65	-59	-108	38	-151	16	47	-75	-22	-57	80	-31	-7
0.227500	-2177	-1471	1808	-17497	-73	-10942	-8202	-18191	-110	-10992	-13226	-15503	1890	-10213	-15347	-10205	-113	1322	11179	-7507	-80	-10685	6113	-22252	-133	-11362	7346	-21340	-223	-15914	7115	-13047	-154	-131	-122	-66	-64	-62	-108	37	-153	15	35	-75	-23	-59	74	-32	-3
0.228333	-2294	-1396	1816	-17395	-65	-10782	-8106	-17997	-114	-10761	-13122	-15271	1887	-9846	-15154	-9938	-96	1631	10692	-7119	-94	-10178	5996	-21470	-119	-11226	7013	-20834	-211	-15942	6893	-12953	-150	-129	-121	-68	-66	-60	-108	38	-152	18	33	-75	-22	-59	81	-29	-4
0.229167	-2165	-1322	1801	-17254	-49	-10633	-7999	-17796	-131	-10545	-12975	-15053	1782	-9499	-14886	-9650	-77	1916	10115	-6830	-136	-9666	5892	-20651	-109	-11105	6706	-20305	-163	-15931	6695	-12881	-151	-125	-119	-68	-63	-55	-105	42	-150	19	34	-76	-13	-57	82	-30	0
0.230000	-1445	-1244	1783	-17072	-66	-10486	-7878	-17588	-151	-10346	-12786	-14755	1567	-9167	-14549	-9336	-90	2168	9405	-6665	-143	-9164	5791	-19821	-145	-10983	6432	-19760	-158	-15890	6520	-12820	-148	-126	-121	-65	-62	-58	-104	42	-153	17	34	-79	-19	-56	82	-29	0
0.230833	-1176	-1167	1756	-16849	-66	-10348	-7743	-17372	-174	-10157	-12517	-14479	1266	-8855	-14144	-8998	-76	2382	8617	-6627	-131	-8677	5694	-18977	-155	-10887	6188	-19194	-156	-15821	6354	-12770	-154	-127	-120	-66	-62	-55	-104	43	-154	19	36	-72	-19	-55	81	-32	-1
0.231667	-1599	-1083	1727	-16580	-69	-10220	-7596	-17152	-186	-9973	-12290	-14181	1157	-8568	-13671	-8631	-66	2570	7775	-6736	-137	-8215	5596	-18133	-159	-10777	5971	-18623	-162	-15714	6195	-12717	-150	-129	-124	-69	-65	-60	-107	39	-154	15	30	-75	-22	-58	79	-33	-1
0.232500	-1819	-1006	1694	-16272	-75	-10095	-7435	-16918	-186	-9796	-11991	-13870	1050	-8297	-13136	-8238	-68	2717	6900	-6991	-130	-7784	5500	-17287	-170	-10654	5789	-18043	-144	-15581	6044	-12663	-179	-130	-124	-68	-63	-56	-107	39	-153	16	30	-76	-24	-57	81	-31	-4
0.233333	-2105	-927	1669	-15915	-63	-9969	-7248	-16678	-203	-9618	-11651	-13537	1000	-8038	-12547	-7815	-82	2832	6016	-7394	-107	-7394	5397	-16455	-190	-10523	5628	-17462	-183	-15414	5892	-12605	-150	-128	-124	-70	-64	-58	-105	38	-153	18	29	-79	-22	-53	82	-29	-3
0.234167	-2708	-854	1638	-15518	-64	-9854	-7048	-16424	-196	-9437	-11285	-13201	970	-7797	-11919	-7376	-87	2904	5144	-7934	-98	-7015	5293	-15632	-185	-10368	5492	-16887	-201	-15219	5745	-12544	-151	-129	-122	-70	-64	-61	-96	38	-151	20	32	-74	-22	-59	82	-31	-4
0.235000	-3197	-782	1611	-15077	-69	-9747	-6822	-16162	-166	-9259	-10893	-12854	912	-7566	-11253	-6913	-66	2935	4317	-8606	-115	-6696	5187	-14835	-178	-10192	5373	-16324	-193	-15005	5593	-12474	-152	-127	-121	-70	-65	-60	-107	34	-150	17	29	-79	-23	-52	77	-32	-1
0.235833	-3567	-718	1607	-14590	-67	-9647	-6578	-15888	-136	-9067	-10481	-12505	688	-7342	-10568	-6481	-73	2929	3541	-9394	-120	-6423	5076	-14067	-187	-9984	5272	-15774	-180	-14761	5445	-12395	-149	-125	-122	-70	-63	-58	-107	37	-150	19	32	-76	-22	-58	81	-28	0
0.236667	-3633	-653	1603	-14060	-56	-9566	-6307	-15600	-154	-8860	-10052	-12152	763	-7110	-9866	-5952	-68	2883	2860	-10258	-126	-6197	4970	-13333	-167	-9750	5182	-15240	-163	-14491	5296	-12306	-150	-129	-118	-66	-62	-58	-105	40	-152	28	33	-75	-23	-57	81	-28	0
0.237500	-3365	-598	1605	-13500	-62	-9508	-6013	-15303	-178	-8647	-9607	-11802	1399	-6870	-9160	-5460	-77	2791	2293	-11184	-152	-6030	4867	-12644	-168	-9497	5102	-14721	-160	-14199	5152	-12216	-149	-122	-119	-67	-60	-57	-110	41	-152	20	40	-73	-19	-55	84	-31	4
0.238333	-3196	-556	1617	-12904	-62	-9428	-5703	-14998	-174	-8421	-9153	-11461	1342	-6625	-8467	-4986	-46	2661	1845	-12131	-138	-5915	4769	-12012	-151	-9212	5025	-14227	-162	-13891	4993	-12106	-148	-125	-120	-66	-59	-59	-109	38	-150	21	34	-76	-18	-57	76	-30	0
0.239167	-2968	-523	1630	-12290	-61	-9379	-5369	-14682	-150	-8185	-8697	-11133	865	-6362	-7791	-4517	-27	2498	1538	-13070	-108	-5864	4679	-11423	-136	-8910	4950	-13756	-169	-13560	4872	-11986	-145	-125	-121	-78	-62	-58	-105	41	-150	20	33	-75	-17	-56	82	-29	3
0.240000	-2609	-524	1647	-11649	-68	-9345	-5019	-14355	-184	-7934	-8240	-10824	461	-6089	-7149	-4075	-59	2303	1350	-13974	-122	-5865	4601	-10897	-165	-8612	4880	-13313	-187	-13223	4735	-11855	-151	-130	-125	-66	-65	-61	-110	36	-154	32	30	-80	-26	-59	78	-35	2
0.240833	-2402	-479	1669	-10997	-65	-9320	-4650	-14021	-202	-7671	-7781	-10535	-92	-5792	-6531	-3657	-68	2083	1321	-14800	-137	-5925	4541	-10426	-183	-8293	4811	-12888	-177	-12865	4610	-11699	-149	-126	-121	-63	-65	-59	-108	37	-152	19	33	-76	-24	-59	81	-30	0
0.241667	-2213	-477	1695	-10331	-63	-9295	-4259	-13674	-170	-7394	-7324	-10263	-436	-5469	-5951	-3261	-38	1845	1437	-15519	-131	-6036	4505	-10023	-188	-7988	4742	-12487	-172	-12501	4483	-11518	-150	-128	-125	-65	-64	-60	-110	37	-150	16	35	-77	-21	-59	80	-52	0
0.242500	-1998	-483	1717	-9673	-67	-9278	-3866	-13323	-176	-7108	-6874	-10014	-1035	-5128	-5407	-2904	-33	1590	1686	-16101	-138	-6204	4486	-9672	-184	-7710	4667	-12105	-177	-12125	4361	-11306	-147	-132	-122	-68	-91	-59	-109	35	-156	13	34	-75	-19	-58	81	-29	-5
0.243333	-1695	-491	1740	-9016	-49	-9256	-3455	-12956	-374	-6812	-6423	-9790	-1915	-4765	-4909	-2579	-19	1334	2057	-16527	-138	-6418	4496	-9385	-193	-7452	4593	-11741	-215	-11757	4243	-11061	-150	-130	-122	-65	-61	-57	-107	37	-149	20	33	-77	-21	-39	80	-30	-3
0.244167	-1489	-540	1757	-8372	-60	-9232	-3043	-12587	-660	-6508	-5985	-9585	-1896	-4383	-4450	-2291	-15	1085	2545	-16781	-133	-6672	4523	-9157	-250	-7236	4520	-11398	-237	-11388	4119	-10766	-149	-127	-121	-64	-59	-60	-105	38	-151	23	35	-73	-18	-58	84	-28	2
0.245000	-1402	-589	1760	-7747	-72	-9205	-2621	-12203	-568	-6206	-5552	-9401	-1668	-4001	-4034	-2039	-61	845	3119	-16849	-125	-6987	4581	-8977	-266	-7074	4447	-11071	-262	-11036	3994	-10436	-150	-126	-120	-64	-66	-57	-104	40	-148	22	38	-77	-25	-55	85	-27	0
0.245833	-1193	-652	1757	-7146	-60	-9156	-2197	-11826	-376	-5907	-5132	-9244	-1496	-3607	-3656	-1819	-99	620	3764	-16732	-97	-7297	4662	-8850	-279	-6969	4371	-10763	-229	-10697	3865	-10053	-146	-125	-119	-57	-90	-58	-105	40	-148	20	34	-76	-19	-56	85	-26	0
0.246667	-937	-730	1735	-6577	-57	-9093	-1772	-11430	-310	-5610	-4715	-9099	-1187	-3219	-3310	-1636	-98	420	4452	-16426	-121	-7634	4765	-8765	-280	-6927	4300	-10470	-246	-10389	3729	-9619	-149	-130	-121	-65	-61	-58	-107	39	-134	20	33	-75	-19	-56	81	-28	-3
0.247500	-746	-817	1707	-6044	-50	-9020	-1348	-11034	-220	-5326	-4303	-8947	-963	-2826	-2989	-1481	-51	257	5161	-15939	-147	-8002	4895	-8715	-267	-6953	4239	-10192	-253	-10109	3591	-9121	-149	-130	-120	-65	-61	-57	-107	36	-153	0	28	-77	-21	-57	80	-35	0
0.248333	-623	-908	1655	-5532	-41	-8922	-919	-10632	-119	-5052	-3888	-8841	-744	-2459	-2687	-1351	-39	130	5862	-15293	-114	-8357	5041	-8687	-277	-7045	4187	-9926	-258	-9874	3447	-8587	-150	-130	-126	-70	-67	-62	-107	36	-155	16	30	-78	-25	-61	77	-33	0
0.249167	-529	-1008	1590	-5060	-61	-8811	-489	-10214	-48	-4799	-3471	-8721	-431	-2103	-2400	-1238	-64	51	6545	-14495	-98	-8697	5212	-8670	-273	-7199	4149	-9673	-263	-9677	3313	-7975	-151	-131	-113	-66	-64	-61	-104	39	-144	16	33	-77	-29	-58	81	-30	-4
0.250000	-400	-1108	1510	-4625	-65	-8672	-47	-9789	17	-4557	-3044	-8593	10	-1770	-2113	-1143	-46	19	7156	-13579	-111	-9013	5402	-8657	-253	-7415	4128	-9428	-245	-9532	3180	-7325	-153	-130	-122	-67	-66	-61	-99	39	-153	18	34	-76	-15	-57	80	-33	-4
0.250833	-236	-1207	1413	-4218	-46	-8524	395	-9350	96	-4342	-2608	-8460	404	-1465	-1824	-1056	-25	38	7705	-12548	-92	-9291	5606	-8643	-247	-7686	4125	-9193	-229	-9437	3058	-6624	-148	-128	-120	-65	-56	-58	-103	39	-152	19	35	-76	-24	-57	80	-32	0
0.251667	-113	-1306	1294	-3846	-43	-8347	850	-8906	133	-4147	-2154	-8314	673	-1188	-1523	-979	-46	107	8165	-11421	-95	-9526	5817	-8616	-258	-7991	4149	-8970	-219	-9391	2950	-5883	-151	-129	-119	-64	-63	-60	-105	39	-149	24	35	-75	-22	-57	76	-29	-1
0.252500	-9	-1399	1161	-3504	-45	-8161	1314	-8445	104	-3983	-1682	-8151	971	-953	-1210	-895	-25	223	8520	-10281	-112	-9704	6046	-8569	-242	-8329	4190	-8749	-187	-9397	2871	-5123	-149	-127	-129	-67	-63	-58	-103	40	-151	17	34	-78	-21	-57	79	-31	2
0.253333	107	-1485	1016	-3207	-52	-7966	1784	-7974	99	-3841	-1181	-7962	1706	-746	-833	-809	-21	384	8741	-9093	-90	-9825	6277	-8500	-248	-8680	4260	-8525	-148	-9445	2831	-4345	-147	-128	-122	-64	-61	-60	-107	37	-152	18	36	-75	-25	-59	81	-29	-1
0.254167	187	-1567	861	-2912	-64	-7757	2274	-7494	109	-3725	-650	-7749	2439	-577	-431	-722	-27	584	8860	-7898	-78	-9869	6517	-8404	-285	-9029	4355	-8303	-108	-9526	2832	-3579	-151	-127	-120	-64	-62	-57	-117	39	-153	17	34	-75	-21	-56	81	-32	-5
0.255000	270	-1644	691	-2656	-58	-7543	2765	-7005	66	-3638	-90	-7505	2403	-447	18	-606	-10	812	8842	-6713	-138	-9849	6755	-8283	-308	-9352	4476	-8078	-122	-9636	2893	-2834	-150	-129	-120	-63	-64	-58	-109	36	-154	17	33	-79	-26	-57	79	-30	-3
0.255833	321	-1707	532	-2429	-60	-7326	3270	-6510	53	-3571	492	-7228	2237	-353	522	-479	-19	1080	8689	-5556	-182	-9756	6991	-8130	-289	-9638	4616	-7858	-122	-9760	3009	-2131	-153	-128	-122	-66	-76	-57	-107	39	-153	20	30	-76	-24	-57	79	-29	-3
0.256667	328	-1765	357	-2221	-74	-7102	3784	-6015	69	-3530	1123	-6919	1914	-289	1068	-326	-36	1365	8416	-4453	-194	-9591	7221	-7955	-289	-9874	4773	-7588	-96	-9881	3205	-1483	-155	-130	-121	-65	-65	-58	-105	35	-168	13	32	-78	-21	-58	77	-32	-7
0.257500	334	-1823	195	-2037	-88	-6873	4299	-5516	57	-3502	1777	-6568	1275	-256	1726	-155	-39	1664	8032	-3405	-191	-9371	7447	-7758	-284	-10030	4952	-7314	-62	-9987	3472	-908	-150	-128	-120	-64	-62	-79	-104	39	-150	20	35	-74	-21	-56	82	-28	-1
0.258333	364	-1875	50	-1888	-73	-6638	4812	-5019	51	-3490	2459	-6180	804	-249	2430	46	-39	1963	7547	-2429	-227	-9092	7658	-7554	-286	-10115	5140	-7026	-57	-10068	3819	-422	-149	-128	-120	-65	-64	-58	-104	38	-152	18	32	-79	-22	-55	81	-28	2
0.259167	401	-1928	-91	-1762	-79	-6400	5329	-4533	23	-3486	3165	-5757	348	-260	3198	275	-49	2257	6969	-1534	-256	-8760	7856	-7339	-250	-10108	5343	-6698	-80	-10104	4226	-27	-150	-129	-126	-67	-63	-58	-105	40	-149	38	29	-77	-22	-58	82	-26	0
0.260000	369	-1982	-212	-1667	-81	-6157	5835	-4047	-15	-3493	3885	-5298	-160	-288	4022	523	-69	2539	6321	-723	-257	-8395	8037	-7127	-239	-10018	5546	-6354	-104	-10086	4725	266	-153	-130	-119	-63	-66	-59	-85	39	-155	17	29	-83	-24	-58	82	-30	12
0.260833	343	-2045	-313	-1600	-80	-5905	6327	-3580	8	-3505	4617	-4814	-501	-329	4901	803	-50	2796	5608	-3	-262	-7989	8200	-6930	-257	-9829	5752	-5980	-116	-10002	5269	461	-141	-127	-121	-66	-66	-58	-107	38	-153	19	34	-77	-23	-57	79	-29	-1
0.261667	439	-2114	-383	-1565	-88	-5642	6794	-3132	0	-3504	5346	-4299	-832	-375	5831	1111	-44	3032	4864	620	-269	-7575	8340	-6746	-245	-9563	5957	-5578	-88	-9846	5860	569	-151	-128	-118	-66	-65	-40	-109	41	-149	17	30	-78	-23	-53	81	-53	0
0.262500	574	-2200	-424	-1574	-70	-5367	7239	-2706	32	-3498	6071	-3765	-1198	-419	6806	1423	-64	3225	4098	1134	-238	-7158	8453	-6592	-208	-9215	6158	-5151	-77	-9610	6481	594	-149	-128	-120	-68	-92	-60	-107	39	-152	18	33	-75	-21	-57	78	-28	1
0.263333	569	-2284	-436	-1611	-63	-5077	7654	-2299	145	-3481	6779	-3203	-1404	-464	7806	1757	-59	3379	3332	1554	-211	-6742	8533	-6480	-149	-8798	6357	-4703	-76	-9293	7112	552	-147	-125	-121	-64	-62	-60	-104	40	-152	18	34	-77	-24	-61	80	-29	0
0.264167	268	-2389	-419	-1689	-66	-4770	8034	-1910	1007	-3471	7465	-2632	-1354	-472	8819	2104	-64	3486	2577	1866	-219	-6346	8598	-6387	-102	-8332	6544	-4243	-66	-8894	7734	454	-151	-126	-117	-65	-62	-72	-108	40	-148	18	34	-74	-22	-56	82	-28	0
0.265000	144	-2505	-369	-1807	-65	-4441	8379	-1544	2676	-3394	8117	-2060	-1312	-480	9805	2464	-53	3547	1850	2069	-213	-5973	8632	-6349	-88	-7832	6717	-3778	-103	-8427	8319	331	-149	-128	-119	-65	-66	-60	-105	41	-152	13	32	-79	-26	-55	78	-32	-3
0.265833	98	-2630	-290	-1974	-82	-4097	8682	-1197	2655	-3320	8724	-1485	-1411	-463	10812	2806	-43	3556	1165	2176	-211	-5631	8637	-6352	-40	-7309	6883	-3312	-117	-7909	8857	195	-148	-128	-120	-67	-61	-60	-107	38	-154	19	33	-77	-19	-55	80	-32	0
0.266667	-1031	-2767	-181	-2169	-69	-3730	8949	-876	1939	-3217	9286	-913	-1338	-422	11781	3151	-78	3518	530	2186	-189	-5323	8604	-6400	-41	-6790	7031	-2866	-158	-7294	9321	53	-149	-130	-120	-65	-60	-60	-105	39	-152	15	30	-78	-22	-58	81	-33	-1
0.267500	-4114	-2908	-49	-2407	-83	-3347	9171	-567	1716	-3091	9790	-352	-1296	-352	12667	3490	-92	3433	-34	2112	-135	-5060	8544	-6490	-58	-6281	7164	-2441	-213	-6653	9697	-50	-150	-131	-122	-66	-64	-60	-109	37	-152	13	34	-76	-23	-57	82	-30	-3
0.268333	-4556	-3043	97	-2667	-88	-2943	9353	-263	1354	-2935	10243	206	-1328	-254	13496	3813	-76	3302	-522	1971	-68	-4829	8460	-6619	-79	-5791	7284	-2049	-262	-5982	9961	-125	-149	-129	-120	-67	-63	-58	-108	40	-150	18	32	-80	-23	-57	77	-32	-3
0.269167	-3003	-3168	260	-2962	-74	-2529	9492	27	1102	-2750	10632	742	-1231	-128	14245	4123	-85	3133	-946	1765	-25	-4634	8341	-6781	-126	-5341	7380	-1709	-306	-5293	10112	-149	-150	-130	-121	-67	-63	-60	-107	38	-154	16	33	-76	-24	-58	82	-29	0
0.270000	-2648	-3287	430	-3277	-73	-2100	9598	337	863	-2532	10952	1260	-1265	18	14892	4407	-68	2923	-1287	1515	5	-4474	8201	-6966	-133	-4930	7456	-1429	-308	-4607	10134	-118	-149	-126	-120	-65	-61	-56	-104	32	-150	19	50	-77	-21	-57	82	-29	1
0.270833	-1848	-3385	602	-3610	-67	-1663	9667	640	557	-2300	11225	1754	-1077	197	15427	4660	-50	2680	-1537	1228	51	-4339	8034	-7175	-112	-4569	7505	-1224	-279	-3929	10028	-31	-148	-128	-121	-66	-63	-57	-104	42	-152	20	18	-78	-32	-56	82	-26	0
0.271667	-1246	-3459	765	-3955	-55	-1224	9701	955	323	-2038	11429	2229	-828	396	15845	4890	-59	2409	-1712	933	98	-4227	7844	-7397	-132	-4262	7528	-1091	-245	-3279	9787	111	-147	-132	-119	-67	-63	-58	-105	42	-152	22	41	-77	-21	-56	84	-29	0
0.272500	-1653	-3508	918	-4294	-49	-786	9702	1281	161	-1757	11573	2676	-653	608	16133	5089	-64	2117	-1807	631	115	-4128	7634	-7627	-146	-4001	7517	-1045	-208	-2663	9421	304	-147	-126	-116	-65	-59	-58	-104	40	-147	20	35	-78	-16	-55	81	-29	4
0.273333	-1750	-3521	1056	-4649	-43	-355	9672	1621	16	-1450	11656	3109	-477	830	16286	5253	-67	1798	-1834	340	110	-4042	7406	-7866	-115	-3786	7475	-1089	-202	-2086	8942	539	-150	-133	-120	-69	-65	-63	-110	37	-153	17	28	-77	-22	-63	76	-32	-1
0.274167	-843	-3497	1176	-4986	-31	61	9609	1992	-177	-1124	11699	3516	-365	1052	16308	5385	-72	1471	-1799	81	96	-3941	7167	-8099	-62	-3604	7394	-1221	-186	-1554	8375	811	-150	-129	-120	-72	-65	-60	-105	37	-153	17	29	-79	-26	-62	80	-31	-1
0.275000	-64	-3432	1278	-5310	-32	478	9527	2370	-324	-779	11695	3907	-291	1238	16193	5483	-78	1140	-1710	-145	40	-3835	6913	-8324	-58	-3449	7271	-1439	-138	-1063	7722	1096	-152	-131	-128	-67	-64	-64	-107	36	-156	16	32	-77	-23	-59	79	-33	-1
0.275833	312	-3330	1361	-5612	-36	878	9410	2772	-411	-424	11650	4281	-302	1498	15949	5547	-74	786	-1577	-331	26	-3702	6653	-8541	-59	-3304	7106	-1739	-50	-601	7001	1385	-149	-128	-124	-66	-63	-62	-105	38	-151	19	34	-61	-25	-59	76	-30	0
0.276667	516	-3181	1412	-5900	-36	1259	9270	3192	-543	-51	11569	4648	-298	1701	15576	5580	-60	433	-1417	-476	96	-3544	6390	-8743	-38	-3166	6896	-2093	-10	-193	6245	1672	-149	-126	-120	-64	-61	-58	-109	39	-148	20	36	-73	-18	-56	84	-28	1
0.277500	710	-2995	1448	-6155	-38	1621	9096	3623	-688	331	11461	4999	-353	1882	15080	5573	-74	77	-1244	-578	105	-3349	6118	-8937	-12	-3011	6636	-2549	33	195	5456	1935	-146	-126	-117	-66	-60	-59	-108	41	-151	18	35	-74	-17	-56	78	-33	1
0.278333	812	-2775	1459	-6385	-45	1965	8893	4065	-808	724	11319	5348	-382	2048	14474	5535	-91	-300	-1046	-651	96	-3122	5842	-9124	-15	-2840	6322	-3047	51	567	4672	2162	-149	-126	-121	-67	-66	-32	-104	37	-151	18	34	-75	-22	-57	81	-27	1
0.279167	869	-2522	1456	-6589	-53	2294	8662	4517	-874	1127	11147	5673	-387	2144	13759	5464	-79	-653	-870	-707	161	-2846	5562	-9298	-1	-2633	5960	-3577	27	931	3904	2352	-147	-129	-122	-65	-62	-60	-104	41	-148	17	33	-75	-19	-57	79	-30	4
0.280000	977	-2253	1440	-6772	-52	2607	8398	4971	-902	1542	10952	6026	-515	2211	12951	5355	-70	-1013	-704	-759	211	-2527	5276	-9468	42	-2378	5553	-4129	-12	1297	3170	2500	-147	-108	-119	-66	-62	-61	-107	38	-152	9	35	-76	-22	-59	80	-30	0
0.280833	1028	-1962	1414	-6930	-53	2915	8113	5428	-937	1961	10723	6355	-712	2235	12050	5208	-108	-1381	-560	-834	226	-2157	4980	-9625	56	-2076	5100	-4688	-52	1674	2481	2596	-151	-129	-120	-67	-64	-63	-108	55	-152	15	32	-76	-22	-58	77	-33	0
0.281667	1147	-1655	1387	-7062	-65	3212	7822	5877	-972	2384	10458	6679	-811	2200	11063	5025	-112	-1757	-447	-956	210	-1740	4673	-9782	15	-1722	4600	-5228	-79	2052	1846	2646	-151	-128	-124	-70	-64	-84	-111	34	-158	12	30	-78	-24	-61	75	-35	-5
0.282500	1244	-1348	1350	-7178	-95	3509	7478	6322	-988	2811	10156	7000	-903	2110	9993	4793	-92	-2127	-360	-1153	159	-1281	4349	-9918	1	-1287	4069	-5740	-112	2492	1280	2664	-152	-127	-124	-67	-62	-64	-109	38	-150	17	30	-76	-24	-60	79	-30	-4
0.283333	1385	-1038	1329	-7272	-72	3794	7142	6763	-1022	3247	9811	7318	-1077	1959	8859	4533	-81	-2491	-305	-1420	121	-779	4005	-10046	23	-811	3502	-6198	-109	2939	778	2643	-149	-124	-119	-67	-65	-62	-109	36	-152	17	28	-79	-23	-59	79	-30	0
0.284167	1477	-738	1308	-7355	-72	4122	6796	7198	-1026	3688	9409	7617	-1203	1748	7665	4228	-68	-2854	-286	-1816	109	-238	3633	-10163	-8	-246	2913	-6596	-121	3417	346	2594	-150	-125	-122	-67	-61	-60	-108	40	-148	19	32	-76	-21	-63	81	-30	0
0.285000	1488	-456	1298	-7430	-63	4445	6443	7617	-1000	4124	8945	7901	-1328	1477	6417	3882	-63	-3210	-296	-2348	96	339	3227	-10267	-64	338	2295	-6916	-163	3920	-29	2526	-148	-127	-119	-66	-64	-59	-105	40	-153	16	33	-77	-23	-57	80	-29	-1
0.285833	1510	-196	1277	-7493	-61	4776	6084	8024	-977	4550	8423	8164	-1943	1153	5127	3488	-50	-3560	-332	-3019	71	940	2780	-10355	-68	999	1668	-7149	-158	4448	-346	2447	-147	-125	-121	-69	-63	-59	-105	37	-147	16	42	-74	-17	-57	78	-31	3
0.286667	1534	40	1291	-7549	-62	5114	5713	8411	-937	4963	7823	8392	-2760	771	3794	3042	-67	-3906	-392	-3836	33	1554	2286	-10421	-64	1694	1026	-7292	-178	4997	-627	2365	-148	-127	-121	-69	-63	-61	-107	38	-150	16	33	-76	-24	-61	79	-29	0
0.287500	1546	241	1297	-7609	-64	5465	5341	8783	-909	5352	7152	8589	-3365	347	2443	2554	-74	-4229	-471	-4797	9	2172	1746	-10465	-46	2438	367	-7330	-236	5566	-871	2284	-149	-127	-121	-70	-66	-66	-107	37	-153	16	32	-78	-25	-44	78	-33	0
0.288333	1542	421	1310	-7657	-78	5824	4953	9149	-914	5717	6393	8737	-3789	-111	1095	2022	-84	-4534	-559	-5874	-38	2792	1157	-10478	-40	3190	-301	-7268	-229	6144	-1096	2213	-150	-129	-122	-73	-63	-62	-108	37	-154	18	32	-81	-25	-62	79	-29	-1
0.289167	1585	568	1317	-7703	-86	6184	4537	9467	-869	6041	5556	8836	-3616	-589	-236	1449	-97	-4810	-659	-7062	-114	3397	506	-10459	-57	3971	-975	-7104	-178	6734	-1317	2152	-145	-127	-121	-67	-63	-63	-108	38	-149	15	34	-75	-19	-56	81	-29	-1
0.290000	1582	685	1325	-7737	-70	6532	4082	9766	-778	6320	4645	8876	-3224	-1079	-1533	832	-90	-5060	-768	-8328	-126	3983	-200	-10409	-75	4749	-1662	-6851	-160	7313	-1555	2093	-154	-132	-122	-70	-65	-56	-111	35	-152	13	27	-79	-27	-63	75	-32	0
0.290833	1493	782	1318	-7768	-82	6890	3580	10036	-727	6534	3666	8853	-2540	-1561	-2769	187	-82	-5276	-874	-9640	-133	4540	-963	-10321	-81	5531	-2350	-6507	-154	7896	-1812	2042	-152	-131	-121	-70	-65	-62	-109	35	-152	15	34	-79	-21	-51	78	-31	0
0.291667	1438	840	1309	-7786	-79	7221	3031	10276	-731	6693	2624	8760	-1814	-2026	-3939	-497	-81	-5448	-980	-10948	-153	5054	-1766	-10190	-79	6295	-3047	-6092	-162	8467	-2110	1986	-148	-128	-133	-72	-65	-59	-105	39	-149	17	30	-77	-21	-60	78	-32	0
0.292500	1296	917	1279	-7796	-82	7521	2407	10473	-652	6778	1527	8593	-1494	-2459	-5020	-1204	-70	-5582	-1084	-12219	-124	5520	-2624	-10016	-76	7035	-3761	-5608	-134	9020	-2461	1918	-149	-132	-121	-67	-61	-62	-108	40	-152	15	30	-77	-15	-58	80	-29	-7
0.293333	1083	919	1228	-7790	-93	7788	1703	10622	-630	6786	385	8355	-1172	-2868	-5994	-1931	-62	-5673	-1180	-13404	-154	5926	-3524	-9810	-93	7752	-4494	-5074	-94	9578	-2880	1841	-151	-129	-120	-47	-61	-63	-108	39	-150	17	32	-76	-23	-58	75	-31	-1
0.294167	753	939	1157	-7776	-80	7993	940	10723	-628	6713	-779	8044	-786	-3171	-6849	-2663	-61	-5713	-1276	-14475	-185	6273	-4467	-9563	-110	8433	-5244	-4505	-120	10111	-3360	1686	-147	-129	-122	-67	-63	-60	-107	36	-152	16	30	-77	-22	-58	79	-34	4
0.295000	475	950	1064	-7749	-58	8192	79	10775	-553	6566	-1946	7669	-712	-3431	-7577	-3403	-40	-5711	-1365	-15393	-193	6553	-5440	-9259	-135	9068	-6015	-3911	-138	10630	-3944	1496	-151	-131	-122	-68	-63	-60	-109	41	-156	16	34	-78	-24	-59	80	-34	-5
0.295833	431	959	952	-7711	-66	8315	-855	10766	-494	6334	-3108	7235	-834	-3605	-8169	-4137	-60	-5655	-1448	-16121	-246	6764	-6439	-8926	-187	9658	-6803	-3307	-146	11137	-4574	1239	-148	-129	-120	-66	-59	-60	-110	37	-152	15	35	-77	-23	-58	78	-31	0
0.296667	383	977	814	-7666	-69	8388	-1857	10700	-429	6038	-4214	6756	-744	-3690	-8627	-4866	-66	-5553	-1525	-16642	-242	6899	-7453	-8547	-222	10203	-7609	-2711	-118	11637	-5312	904	-147	-128	-120	-63	-65	-59	-103	42	-152	19	34	-75	-19	-53	84	-31	0
0.297500	350	997	654	-7618	-57	8400	-2914	10575	-402	5679	-5339	6228	-246	-3681	-8951	-5580	-67	-5404	-1588	-16942	-230	6965	-8476	-8135	-242	10696	-8440	-2126	-76	12126	-6133	472	-146	-124	-122	-64	-59	-58	-103	42	-151	18	30	-75	-19	-53	82	-30	1
0.298333	501	1021	472	-7568	-65	8357	-4017	10388	-372	5262	-6397	5668	676	-3581	-9152	-6259	-72	-5218	-1696	-17013	-236	6953	-9501	-7688	-281	11131	-9285	-1563	-62	12605	-7039	-62	-152	-128	-143	-64	-63	-61	-104	40	-174	17	32	-77	-23	-58	81	-32	-4
0.299167	1487	1054	285	-7525	-80	8258	-5156	10145	-328	4803	-7387	5089	1333	-3383	-9236	-6913	-78	-4982	-1722	-16862	-197	6878	-10512	-7205	-334	11514	-10116	-1031	-69	13077	-8010	-698	-146	-126	-122	-63	-60	-59	-108	40	-150	18	34	-77	-21	-56	79	-30	3
0.300000	6932	1109	86	-7484	-69	8105	-6296	9853	-280	4330	-8299	4505	1368	-3099	-9227	-7526	-81	-4710	-1777	-16492	-195	6735	-11495	-6683	-363	11838	-10968	-539	-92	13531	-9026	-1438	-130	-104	-122	-66	-64	-61	-108	40	-154	18	32	-76	-25	-60	84	-30	0
0.300833	11860	1183	-117	-7453	-76	7916	-7423	9511	-277	3842	-9132	3921	1607	-2723	-9144	-8109	-78	-4392	-1819	-15940	-195	6536	-12434	-6131	-351	12106	-11786	-85	-77	13973	-10082	-2280	-151	-125	-121	-66	-63	-43	-108	40	-151	18	33	-80	-23	-57	84	-32	-1
0.301667	8971	1270	-325	-7441	-78	7682	-8517	9124	-272	3368	-9880	3344	2033	-2273	-9014	-8654	-69	-4056	-1860	-15233	-201	6288	-13312	-5547	-367	12313	-12564	332	-79	14389	-11164	-3235	-147	-126	-127	-67	-65	-58	-105	39	-151	15	32	-79	-21	-58	82	-32	-1
0.302500	6987	1376	-531	-7444	-73	7413	-9552	8707	-213	2916	-10555	2781	2243	-1763	-8860	-9164	-56	-3707	-1886	-14404	-280	5990	-14116	-4935	-408	12457	-13289	716	-91	14773	-12240	-4261	-150	-125	-116	-66	-61	-59	-103	41	-150	17	32	-83	-19	-55	85	-31	0
0.303333	6278	1504	-732	-7467	-67	7120	-10522	8268	-177	2514	-11151	2234	2296	-1200	-8710	-9635	-49	-3279	-1903	-13488	-287	5659	-14827	-4286	-421	12544	-13943	1074	-130	15121	-13280	-5365	-146	-126	-120	-67	-62	-59	-102	39	-148	29	36	-78	-19	-56	86	-29	3
0.304167	4653	1661	-926	-7504	-67	6799	-11397	7810	-174	2163	-11676	1709	2282	-600	-8592	-10073	-57	-2849	-1910	-12564	-264	5304	-15439	-3604	-452	12549	-14512	1396	-188	15420	-14274	-6528	-147	-121	-119	-65	-60	-58	-102	41	-147	19	29	-75	-23	-56	86	-27	2
0.305000	3841	1839	-1111	-7570	-84	6463	-12177	7353	-148	1887	-12136	1211	2164	19	-8527	-10477	-56	-2396	-1908	-11576	-245	4921	-15929	-2895	-481	12514	-14979	1698	-223	15657	-15192	-7724	-144	-131	-117	-64	-63	-58	-111	40	-150	18	33	-75	-19	-55	84	-27	-1
0.305833	2924	2043	-1291	-7657	-78	6123	-12848	6897	-160	1683	-12540	727	2086	636	-8539	-10852	-45	-1894	-1896	-10650	-205	4529	-16293	-2169	-500	12404	-15336	1971	-273	15822	-16001	-8940	-146	-125	-116	-65	-60	-57	-100	21	-152	20	34	-77	-21	-55	89	-26	0
0.306667	2407	2272	-1462	-7778	-78	5775	-13406	6457	-151	1571	-12899	313	1851	1249	-8638	-11211	-49	-1429	-1882	-9804	-197	4119	-16536	-1427	-503	12218	-15583	2215	-357	15909	-16708	-10162	-167	-129	-124	-68	-67	-64	-109	35	-154	16	26	-79	-24	-60	78	-32	-4
0.307500	1962	2523	-1619	-7905	-88	5431	-13851	6038	-103	1542	-13220	-195	1523	1843	-8830	-11537	-87	-922	-1854	-9050	-188	3726	-16643	-695	-506	11975	-15712	2439	-417	15916	-17283	-11351	-151	-129	-119	-68	-65	-61	-104	37	-153	18	19	-79	-25	-60	79	-23	-5
0.308333	732	2810	-1757	-8055	-92	5100	-14174	5657	-77	1603	-13501	-638	1483	2395	-9113	-11846	-126	-400	-1825	-8419	-183	3315	-16634	35	-492	11654	-15728	2638	-459	15834	-17715	-12493	-151	-130	-82	-65	-66	-59	-105	38	-153	15	34	-75	-23	-57	81	-29	-1
0.309167	-878	3115	-1888	-8229	-92	4774	-14365	5307	-98	1740	-13756	-1086	1540	2901	-9490	-12108	-105	133	-1796	-7928	-158	2916	-16514	745	-466	11273	-15649	2797	-476	15658	-18004	-13571	-149	-128	-122	-67	-63	-60	-103	40	-149	17	34	-53	-23	-57	80	-29	-1
0.310000	-2831	3452	-2005	-8429	-91	4461	-14512	4995	-79	1945	-14006	-1539	1499	3346	-9939	-12351	-84	677	-1773	-7578	-142	2518	-16303	1412	-436	10824	-15491	2917	-440	15396	-18161	-14562	-165	-133	-117	-66	-62	-63	-107	41	-155	17	36	-75	-22	-57	82	-28	-4
0.310833	-3605	3809	-2107	-8641	-82	4169	-14537	4728	-57	2208	-14192	-1992	1345	3730	-10444	-12569	-50	1224	-1754	-7400	-150	2127	-16018	2021	-382	10322	-15267	2984	-437	15043	-18183	-15467	-148	-131	-118	-67	-58	-56	-104	40	-153	20	34	-70	-22	-59	80	-29	0
0.311667	-4251	4192	-2197	-8893	-83	3895	-14488	4497	-51	2512	-14374	-2474	1131	4052	-11000	-12752	-47	1773	-1747	-7327	-126	1738	-15688	2557	-325	9760	-15007	2985	-397	14603	-18078	-16269	-148	-129	-119	-53	-63	-63	-105	41	-152	18	33	-73	-25	-55	81	-28	0
0.312500	-5577	4591	-2277	-9136	-85	3643	-14373	4310	-9	2838	-14536	-2936	808	4296	-11572	-12899	-62	2317	-1755	-7405	-109	1352	-15327	3002	-247	9149	-14721	2913	-349	14087	-17862	-16962	-150	-128	-121	-68	-62	-55	-102	43	-148	22	34	-74	-53	-56	82	-26	-1
0.313333	-6027	5006	-2339	-9420	-90	3426	-14206	4159	25	3174	-14668	-3432	475	4469	-12135	-13011	-38	2853	-1786	-7595	-136	967	-14965	3351	-216	8490	-14435	2751	-305	13501	-17561	-17540	-167	-129	-120	-66	-62	-56	-103	40	-150	16	35	-77	-19	-56	82	-27	-3
0.314167	-5314	5430	-2394	-9709	-98	3230	-13997	4048	43	3505	-14770	-3933	282	4565	-12659	-13081	-47	3375	-1839	-7922	-182	577	-14614	3586	-233	7787	-14156	2482	-255	12836	-17188	-18010	-148	-129	-122	-68	-60	-57	-104	38	-148	19	33	-77	-21	-57	81	-31	0
0.315000	-4945	5871	-2426	-10025	-93	3060	-13762	3955	85	3809	-14838	-4440	185	4586	-13128	-13113	-83	3883	-1917	-8254	-246	177	-14302	3701	-218	7052	-13908	2095	-202	12154	-16769	-18372	-152	-130	-130	-70	-65	-57	-111	36	-156	15	28	-80	-27	-62	74	-34	-4
0.315833	-4734	6316	-2455	-10366	-91	2924	-13507	3897	112	4076	-14869	-4947	-24	4536	-13522	-13095	-73	4376	-2022	-8676	-297	-230	-14035	3704	-197	6298	-13681	1584	-147	11411	-16311	-18625	-153	-129	-124	-68	-69	-59	-107	38	-155	17	27	-79	-26	-58	78	-33	-3
0.316667	-4404	6771	-2459	-10719	-87	2831	-13237	3866	151	4295	-14850	-5442	-100	4425	-13809	-13033	-46	4856	-2148	-9115	-317	-643	-13810	3585	-187	5523	-13486	937	-133	10642	-15840	-18790	-148	-128	-148	-65	-63	-57	-105	38	-154	18	34	-77	-26	-55	80	-30	0
0.317500	-4168	7222	-2460	-11076	-72	2768	-12969	3842	148	4449	-14796	-5918	111	4241	-13993	-12935	-61	5304	-2308	-9581	-323	-1065	-13645	3356	-116	4739	-13318	149	-101	9826	-15372	-18869	-146	-127	-119	-65	-63	-62	-105	41	-156	17	36	-76	-21	-58	86	-31	1
0.318333	-3890	7672	-2449	-11454	-59	2741	-12704	3830	128	4537	-14700	-6381	91	3991	-14043	-12805	-74	5731	-2496	-10003	-280	-1499	-13533	3020	-98	3938	-13167	-790	-59	8994	-14917	-18875	-148	-124	-122	-64	-59	-59	-108	40	-148	18	35	-65	-22	-60	79	-34	2
0.319167	-3611	8118	-2410	-11850	-64	2753	-12441	3814	160	4553	-14558	-6809	94	3697	-13974	-12638	-72	6137	-2712	-10418	-224	-1948	-13459	2582	-78	3139	-13017	-1873	-6	8150	-14477	-18824	-151	-128	-122	-67	-65	-61	-108	40	-153	15	34	-83	-22	-56	82	-33	-4
0.320000	-3393	8558	-2406	-12241	-62	2799	-12179	3799	159	4500	-14373	-7200	120	3348	-13786	-12441	-84	6518	-2947	-10795	-185	-2399	-13405	2055	-41	2350	-12850	-3097	-10	7302	-14060	-18727	-149	-127	-125	-66	-66	-58	-107	39	-151	16	33	-79	-19	-57	77	-33	2
0.320833	-3161	8989	-2381	-12652	-59	2892	-11923	3771	121	4381	-14150	-7540	166	2964	-13487	-12228	-62	6881	-3204	-11126	-151	-2854	-13359	1452	-72	1573	-12647	-4449	-50	6461	-13662	-18590	-148	-127	-124	-67	-60	-59	-110	38	-152	15	33	-76	-22	-58	78	-32	0
0.321667	-2927	9414	-2354	-13053	-53	3025	-11651	3731	81	4204	-13889	-7833	541	2543	-13079	-11998	-50	7222	-3496	-11411	-93	-3297	-13283	780	-75	818	-12389	-5926	-75	5623	-13267	-18427	-149	-127	-124	-66	-66	-58	-111	39	-151	13	32	-77	-21	-61	78	-35	-1
0.322500	-2693	9828	-2331	-13443	-49	3179	-11371	3663	61	3979	-13596	-8069	992	2095	-12589	-11763	-56	7533	-3797	-11649	-29	-3728	-13157	51	-16	90	-12046	-7517	-83	4801	-12866	-18238	-147	-125	-122	-66	-63	-59	-107	42	-151	17	33	-78	-21	-58	84	-31	2
0.323333	-2503	10231	-2307	-13819	-64	3370	-11039	3571	-18	3713	-13272	-8254	1244	1627	-12033	-11535	-30	7859	-4117	-11847	-17	-4129	-12953	-734	-6	-613	-11612	-9210	-121	4007	-12449	-18047	-150	-129	-122	-68	-63	-40	-108	36	-151	13	26	-79	-24	-61	77	-36	-3
0.324167	-2344	10619	-2295	-14178	-61	3593	-10737	3447	-100	3423	-12924	-8380	1458	1155	-11429	-11308	-34	8158	-4451	-12004	-6	-4500	-12642	-1567	-14	-1267	-11061	-10972	-195	3254	-11993	-17840	-147	-128	-121	-65	-61	-60	-108	39	-154	16	32	-74	-22	-53	82	-34	2
0.325000	-2177	10994	-2284	-14506	-65	3847	-10359	3293	-136	3125	-12552	-8434	1611	681	-10801	-11097	-42	8452	-4794	-12140	18	-4823	-12198	-2450	-36	-1890	-10391	-12788	-235	2544	-11484	-17638	-150	-122	-121	-64	-58	-58	-107	41	-150	17	32	-75	-18	-58	79	-31	0
0.325833	-1974	11360	-2288	-14806	-73	4116	-9945	3090	-184	2829	-12168	-8472	1686	214	-10174	-10899	-41	8745	-5145	-12257	27	-5100	-11612	-3381	-51	-2457	-9594	-14631	-268	1881	-10902	-17433	-149	-126	-119	-66	-62	-56	-108	37	-154	19	33	-77	-21	-58	82	-31	-4
0.326667	-1813	11710	-2307	-15077	-90	4401	-9483	2869	-229	2542	-11773	-8452	1536	-234	-9559	-10732	-61	9037	-5515	-12377	52	-5314	-10866	-4344	-49	-2963	-8681	-16481	-338	1276	-10226	-17252	-150	-129	-124	-66	-63	-61	-105	39	-151	12	29	-78	-24	-57	80	-31	-3
0.327500	-1805	12037	-2340	-15309	-97	4686	-8974	2565	-224	2277	-11378	-8398	1268	-652	-8972	-10584	-44	9326	-5882	-12501	77	-5463	-9963	-5397	-72	-3408	-7637	-18319	-394	732	-9432	-17056	-150	-128	-120	-67	-62	-62	-103	36	-151	16	30	-79	-23	-57	77	-32	-1
0.328333	-2264	12348	-2386	-15510	-98	4967	-8416	2241	-258	2049	-10967	-8315	1257	-1054	-8430	-10463	-49	9627	-6250	-12640	111	-5539	-8898	-6509	-88	-3777	-6480	-20117	-398	261	-8518	-16887	-147	-127	-118	-66	-64	-61	-108	40	-149	6	30	-77	-22	-59	79	-30	0
0.329167	-2239	12634	-2442	-15680	-99	5237	-7813	1869	-323	1852	-10562	-8214	1203	-1409	-7939	-10362	-63	9914	-6620	-12802	116	-5550	-7681	-7699	-82	-4063	-5230	-21847	-418	-138	-7453	-16738	-150	-125	-117	-65	-63	-60	-105	39	-152	19	33	-78	-14	-59	81	-30	0
0.330000	205	12895	-2523	-15819	-104	5481	-7171	1454	-255	1709	-10152	-8108	788	-1719	-7516	-10284	-53	10243	-6984	-12996	96	-5485	-6332	-8967	-102	-4254	-3907	-23491	-443	-466	-6246	-16611	-150	-124	-119	-64	-62	-60	-83	43	-152	19	33	-73	-22	-57	79	-34	-1
0.330833	1419	13132	-2615	-15941	-88	5689	-6500	993	-148	1580	-9749	-7998	441	-1981	-7157	-10228	-68	10569	-7344	-13227	114	-5355	-4871	-10332	-118	-4349	-2529	-25030	-454	-724	-4884	-16515	-149	-126	-118	-63	-63	-62	-104	42	-153	18	49	-74	-19	-56	81	-29	0
0.331667	2043	13336	-2730	-16048	-70	5850	-5813	500	-64	1503	-9348	-7911	318	-2197	-6859	-10187	-87	10894	-7696	-13498	104	-5172	-3339	-11781	-126	-4341	-1137	-26439	-479	-912	-3369	-16467	-154	-129	-121	-64	-65	-64	-107	39	-155	17	30	-76	-27	-56	79	-32	-5
0.332500	2903	13505	-2857	-16146	-42	5958	-5129	-22	55	1452	-8958	-7834	265	-2378	-6623	-10161	-75	11230	-8030	-13796	136	-4932	-1765	-13314	-117	-4228	258	-27701	-462	-1031	-1714	-16446	-152	-126	-120	-67	-63	-62	-107	41	-151	30	30	-76	-22	-55	81	-29	0
0.333333	2092	13630	-3003	-16247	-7	6007	-4453	-561	235	1429	-8568	-7777	239	-2468	-6440	-10140	-88	11563	-8350	-14130	59	-4659	-185	-14928	-100	-4011	1617	-28794	-451	-1092	53	-16484	-148	-137	-126	-67	-62	-60	-107	40	-153	20	29	-75	-23	-55	82	-29	-1
0.334167	1692	13735	-3163	-16360	2	5987	-3801	-1135	253	1424	-8188	-7750	60	-2530	-6311	-10132	-80	11901	-8641	-14485	63	-4364	1366	-16619	-92	-3697	2911	-29712	-452	-1107	1912	-16579	-151	-126	-121	-66	-65	-58	-105	39	-151	16	35	-76	-26	-59	81	-29	-3
0.335000	1484	13798	-3337	-16497	17	5899	-3187	-1717	228	1424	-7813	-7748	-120	-2544	-6229	-10127	-72	12231	-8911	-14874	47	-4057	2847	-18368	-79	-3293	4131	-30440	-405	-1058	3829	-16739	-152	-128	-124	-68	-65	-63	-110	35	-151	18	34	-77	-24	-56	80	-33	-1
0.335833	1182	13797	-3529	-16666	35	5741	-2626	-2304	267	1423	-7452	-7764	-62	-2516	-6178	-10137	-66	12559	-9145	-15272	1	-3761	4232	-20142	-84	-2817	5197	-30979	-372	-1027	5773	-16968	-149	-128	-122	-68	-65	-62	-110	42	-152	19	38	-76	-25	-57	72	-28	-3
0.336667	854	13770	-3732	-16874	43	5518	-2130	-2881	253	1419	-7098	-7799	-85	-2453	-6156	-10128	-31	12875	-9346	-15679	-6	-3486	5492	-21913	-105	-2285	6151	-31313	-358	-946	7731	-17271	-150	-125	-119	-66	-61	-59	-105	40	-149	21	36	-76	-21	-56	84	-28	1
0.337500	279	13703	-3949	-17123	37	5236	-1679	-3453	222	1394	-6758	-7848	-744	-2359	-6161	-10141	-18	13169	-9506	-16088	-39	-3251	6598	-23662	-132	-1719	6952	-31457	-318	-869	9641	-17646	-149	-122	-121	-66	-59	-59	-103	39	-149	19	26	-74	-23	-57	81	-29	4
0.338333	732	13594	-4183	-17427	30	4895	-1313	-4012	176	1341	-6436	-7920	-1633	-2238	-6184	-10158	-46	13449	-9625	-16490	-98	-3076	7537	-25352	-195	-1137	7595	-31395	-288	-789	11467	-18095	-151	-125	-121	-64	-65	-59	-104	41	-153	19	35	-72	-17	-55	85	-31	-4
0.339167	1504	13451	-4426	-17778	21	4507	-1018	-4551	126	1257	-6122	-7997	-1537	-2108	-6225	-10187	-74	13702	-9697	-16880	-111	-2952	8304	-26966	-233	-572	8066	-31145	-298	-721	13167	-18605	-148	-124	-120	-64	-60	-58	-107	42	-150	18	36	-76	-19	-57	81	-30	1
0.340000	794	13279	-4684	-18191	20	4083	-801	-5063	94	1139	-5832	-8069	-486	-1968	-6278	-10231	-79	13927	-9727	-17263	-112	-2943	8882	-28455	-228	-55	8370	-30701	-290	-672	14690	-19166	-151	-121	-125	-67	-65	-67	-109	36	-150	15	33	-78	-27	-59	81	-31	-3
0.340833	-12	13074	-4956	-18654	4	3621	-646	-5548	38	989	-5567	-8135	773	-1825	-6343	-10294	-83	14132	-9700	-17626	-110	-2998	9285	-29787	-211	387	8514	-30082	-255	-643	16034	-19753	-150	-127	-125	-68	-65	-62	-107	46	-151	17	30	-75	-27	-61	80	-31	1
0.341667	-730	12857	-5229	-19167	-13	3154	-562	-6000	45	814	-5319	-8186	934	-1680	-6411	-10369	-91	14287	-9621	-17971	-110	-3157	9508	-30948	-184	722	8500	-29289	-201	-648	17148	-20354	-153	-132	-122	-64	-63	-64	-108	37	-155	16	33	-77	-27	-59	81	-31	-5
0.342500	-1960	12621	-5524	-19717	-12	2679	-537	-6416	25	608	-5098	-8221	233	-1545	-6497	-10469	-101	14416	-9487	-18313	-116	-3415	9567	-31919	-147	919	8361	-28337	-181	-648	18004	-20935	-153	-129	-121	-65	-62	-61	-104	36	-152	18	34	-79	-24	-56	79	-33	-8
0.343333	-7187	12378	-5829	-20312	-9	2210	-577	-6807	-15	380	-4908	-8231	-506	-1420	-6592	-10598	-81	14512	-9300	-18608	-94	-3772	9471	-32387	-150	959	8103	-27245	-166	-681	18584	-21468	-149	-127	-120	-63	-67	-63	-104	39	-149	19	35	-75	-19	-56	80	-30	2
0.344167	-14381	12135	-6131	-20937	-21	1752	-634	-7169	-29	141	-4752	-8236	-1536	-1313	-6713	-10747	-77	14571	-9064	-18903	-78	-4226	9244	-32588	-162	819	7774	-26051	-141	-730	18881	-21924	-152	-127	-119	-64	-59	-60	-115	40	-153	18	35	-75	-19	-55	84	-31	-3
0.345000	-12083	11887	-6436	-21581	-34	1311	-744	-7507	-67	-111	-4651	-8214	-2599	-1216	-6822	-10926	-67	14593	-8775	-19192	-91	-4775	8904	-32672	-180	488	7385	-24769	-141	-794	18902	-22273	-152	-74	-118	-66	-58	-58	-104	41	-151	16	35	-75	-18	-51	85	-28	2
0.345833	-8077	11663	-6778	-22250	-38	896	-886	-7829	-109	-359	-4538	-8186	-3673	-1142	-6968	-11132	-82	14579	-8434	-19476	-81	-5402	8481	-32712	-184	-32	6977	-23435	-161	-868	18654	-22493	-151	-127	-119	-64	-51	-59	-104	38	-150	19	35	-76	-21	-51	82	-27	0
0.346667	-7211	11442	-7111	-22928	-52	508	-1055	-8141	-101	-599	-4495	-8148	-4768	-1080	-7130	-11366	-67	14531	-8049	-19762	-47	-6092	8004	-32730	-195	-746	6587	-22077	-160	-952	18164	-22543	-151	-127	-120	-66	-65	-59	-105	36	-153	15	32	-78	-21	-56	80	-31	0
0.347500	-5469	11239	-7450	-23599	-65	154	-1248	-8443	-110	-825	-4499	-8109	-5294	-1032	-7315	-11622	-30	14451	-7625	-20055	-31	-6824	7516	-32740	-219	-1627	6256	-20733	-130	-1047	17466	-22410	-156	-130	-122	-67	-66	-61	-108	38	-152	16	30	-77	-26	-58	81	-29	-4
0.348333	-4146	11053	-7782	-24271	-64	-161	-1461	-8748	-85	-1021	-4552	-8070	-5363	-993	-7534	-11893	61	14339	-7156	-20352	-13	-7567	7046	-32751	-199	-2665	6026	-19433	-103	-1162	16619	-22063	-151	-131	-124	-68	-64	-64	-107	38	-153	13	28	-80	-25	-59	77	-29	-4
0.349167	-2981	10888	-8112	-24897	-66	-429	-1689	-9059	-13	-1188	-4657	-8044	-5371	-956	-7771	-12178	80	14197	-6654	-20661	-7	-8292	6641	-32677	-190	-3810	5940	-18224	-95	-1290	15682	-21502	-151	-133	-122	-66	-62	-60	-104	41	-159	16	29	-77	-27	-56	80	-30	-3
0.350000	-1841	10749	-8429	-25502	-85	-651	-1933	-9380	72	-1325	-4822	-8028	-5302	-913	-8038	-12460	25	14030	-6123	-20981	-32	-8984	6331	-32276	-213	-5027	6032	-17135	-97	-1456	14712	-20716	-152	-129	-119	-65	-65	-56	-104	38	-152	17	30	-77	-23	-53	80	-32	-3
0.350833	-926	10622	-8733	-26079	-75	-824	-2198	-9718	142	-1405	-5048	-8040	-5589	-868	-8344	-12751	16	13864	-5562	-21322	-50	-9600	6154	-31621	-197	-6261	6334	-16203	-113	-1660	13780	-19709	-153	-128	-119	-67	-52	-57	-107	38	-151	18	34	-76	-30	-57	81	-28	0
0.351667	-133	10516	-9012	-26614	-76	-954	-2481	-10068	149	-1451	-5345	-8083	-5810	-807	-8676	-13031	34	13625	-4979	-21677	-57	-10106	6147	-30803	-217	-7479	6862	-15458	-99	-1922	12941	-18476	-151	-151	-120	-68	-63	-59	-105	40	-152	13	30	-79	-21	-57	82	-27	-3
0.352500	516	10418	-9267	-27099	-77	-1033	-2787	-10462	184	-1454	-5703	-8156	-5404	-728	-9051	-13304	30	13387	-4385	-22046	-61	-10478	6328	-29865	-207	-8624	7654	-14909	-48	-2252	12267	-17041	-152	-128	-121	-66	-62	-60	-103	39	-152	19	32	-75	-21	-56	82	-28	1
0.353333	-389	10336	-9484	-27533	-72	-1074	-3114	-10875	233	-1419	-6132	-8273	-4101	-627	-9457	-13553	17	13134	-3779	-22431	-65	-10696	6724	-28830	-170	-9658	8699	-14572	-38	-2661	11817	-15426	-162	-128	-121	-57	-64	-59	-107	42	-151	17	27	-77	-21	-53	85	-28	-3
0.354167	-3647	10250	-9670	-27916	-74	-1068	-3466	-11317	181	-1344	-6629	-8430	-2076	-499	-9885	-13780	35	12862	-3174	-22823	-61	-10737	7350	-27713	-182	-10531	9995	-14450	-19	-3158	11627	-13657	-152	-128	-122	-68	-68	-57	-110	38	-153	19	33	-75	-23	-57	81	-28	-1
0.355000	-2137	10167	-9799	-28245	-90	-1031	-3841	-11790	53	-1234	-7188	-8633	425	-337	-10365	-13981	12	12578	-2571	-23223	-78	-10582	8211	-26542	-184	-11203	11513	-14543	12	-3744	11733	-11752	-151	-125	-119	-68	-78	-60	-107	40	-152	19	28	-76	-26	-58	84	-29	-1
0.355833	1958	10075	-9884	-28525	-98	-962	-4235	-12292	-39	-1093	-7791	-8884	2986	-152	-10860	-14153	-70	12280	-1969	-23630	-74	-10244	9316	-25339	-189	-11649	13244	-14825	-9	-4421	12159	-9737	-152	-129	-121	-68	-65	-58	-105	40	-147	32	35	-72	-22	-55	84	-29	-1
0.356667	3228	9973	-9902	-28741	-98	-880	-4642	-12820	-180	-929	-8437	-9173	4856	98	-11376	-14291	-117	11974	-1375	-24033	-61	-9676	10630	-24133	-191	-11843	15138	-15286	-21	-5198	12905	-7631	-151	-130	-121	-67	-63	-61	-109	37	-150	17	32	-79	-27	-58	84	-29	1
0.357500	6567	9847	-9863	-28912	-92	-779	-5062	-13371	-317	-750	-9113	-9508	6471	375	-11911	-14393	-110	11660	-797	-24436	-43	-8931	12149	-22944	-167	-11792	17164	-15884	9	-6061	13977	-5476	-148	-128	-121	-67	-66	-59	-108	37	-149	18	28	-75	-23	-55	80	-30	-9
0.358333	7940	9705	-9749	-29027	-92	-683	-5484	-13946	-402	-558	-9808	-9884	7336	691	-12457	-14466	-91	11341	-241	-24818	-42	-8011	13839	-21795	-201	-11486	19275	-16592	-24	-7002	15320	-3307	-150	-128	-118	-65	-66	-59	-107	41	-151	16	34	-77	-26	-57	82	-29	-3
0.359167	6550	9532	-9565	-29101	-94	-614	-5903	-14545	-408	-371	-10501	-10319	6568	1031	-13001	-14511	-92	11019	282	-25192	-49	-6929	15682	-20710	-205	-10947	21393	-17357	-67	-7987	16897	-1149	-148	-126	-119	-68	-63	-60	-107	34	-149	18	32	-66	-22	-56	85	-32	0
0.360000	6351	9335	-9293	-29130	-91	-575	-6310	-15158	-375	-200	-11176	-10787	5707	1394	-13536	-14531	-153	10692	781	-25552	-43	-5736	17630	-19711	-193	-10207	23450	-18145	-50	-9006	18646	965	-133	-124	-121	-67	-62	-58	-105	37	-153	18	34	-76	-24	-47	81	-33	-4
0.360833	5820	9105	-8932	-29123	-105	-599	-6687	-15793	-359	-67	-11812	-11294	4859	1772	-14058	-14531	-173	10359	1247	-25891	-98	-4450	19638	-18830	-177	-9302	25417	-18900	-24	-10024	20500	2990	-153	-127	-124	-66	-64	-60	-112	37	-162	16	7	-77	-19	-56	80	-33	-1
0.361667	5318	8841	-8473	-29082	-111	-694	-7038	-16438	-324	21	-12388	-11840	3720	2140	-14559	-14513	-127	10032	1676	-26205	-122	-3118	21655	-18075	-184	-8288	27205	-19584	-29	-11012	22381	4953	-147	-127	-121	-66	-62	-56	-105	40	-153	17	34	-76	-21	-58	81	-31	-1
0.362500	4838	8552	-7901	-29011	-110	-886	-7350	-17091	-302	45	-12892	-12428	2861	2488	-15026	-14490	-105	9699	2062	-26498	-113	-1784	23636	-17460	-190	-7207	28777	-20161	-27	-11945	24216	6769	-147	-127	-120	-66	-62	-61	-108	59	-151	20	35	-75	-22	-57	84	-31	-1
0.363333	4086	8236	-7213	-28920	-120	-1217	-7605	-17763	-282	-21	-13303	-13060	1998	2791	-15458	-14472	-113	9361	2418	-26764	-77	-488	25534	-16998	-147	-6114	30095	-20596	-30	-12781	25904	8432	-148	-126	-120	-65	-63	-53	-103	40	-150	20	35	-74	-24	-56	81	-32	4
0.364167	3660	7895	-6405	-28812	-145	-1638	-7804	-18439	-217	-199	-13610	-13729	1127	3031	-15841	-14464	-128	9017	2723	-27010	-39	723	27313	-16696	-129	-5075	31109	-20850	-24	-13485	27376	9917	-149	-130	-119	-65	-62	-60	-107	40	-151	20	33	-76	-22	-58	82	-31	2
0.365000	3409	7536	-5470	-28689	-148	-2228	-7936	-19130	-228	-498	-13793	-14438	331	3177	-16179	-14473	-100	8666	2988	-27233	-65	1819	28924	-16562	-139	-4142	31812	-20918	-40	-14035	28549	11200	-149	-129	-119	-67	-62	-59	-108	37	-151	19	33	-78	-23	-60	77	-33	-1
0.365833	3167	7158	-4394	-28562	-150	-2977	-8003	-19825	-225	-941	-13851	-15183	-655	3208	-16457	-14502	-109	8294	3205	-27435	-78	2756	30338	-16580	-150	-3352	32198	-20776	-45	-14407	29387	12287	-147	-126	-120	-66	-62	-59	-118	37	-148	20	30	-75	-17	-58	80	-29	0
0.366667	2721	6770	-3191	-28425	-152	-3879	-7983	-20527	-184	-1532	-13768	-15965	-1385	3109	-16676	-14566	-114	7938	3401	-27608	-74	3514	31524	-16724	-178	-2750	32261	-20435	-14	-14587	29842	13139	-150	-130	-121	-69	-63	-58	-104	34	-150	16	30	-78	-16	-58	77	-34	-5
0.367500	2497	6380	-1876	-28290	-156	-4936	-7885	-21239	-219	-2285	-13535	-16790	-2021	2843	-16825	-14666	-153	7560	3502	-27763	-92	4072	32469	-17033	-199	-2348	32014	-19888	-30	-14561	29874	13751	-150	-128	-122	-79	-65	-61	-108	39	-154	16	30	-79	-24	-60	80	-32	-1
0.368333	2769	5989	-469	-28152	-159	-6128	-7706	-21953	-231	-3211	-13175	-17654	-2744	2388	-16900	-14793	-204	7171	3581	-27882	-92	4435	32767	-17426	-205	-2163	31469	-19155	-76	-14335	29504	14111	-151	-126	-121	-68	-64	-61	-104	38	-151	16	33	-79	-23	-59	78	-32	-1
0.369167	2421	5609	1011	-28017	-161	-7447	-7431	-22689	-220	-4302	-12664	-18559	-3155	1723	-16908	-14957	-184	6769	3607	-27982	-68	4592	32767	-17910	-207	-2197	30652	-18266	-88	-13914	28735	14216	-148	-130	-120	-68	-63	-59	-101	35	-155	16	34	-77	-14	-59	80	-30	0
0.370000	920	5242	2535	-27878	-168	-8869	-7065	-23428	-217	-5553	-12014	-19492	-3401	831	-16822	-15162	-163	6350	3584	-28043	-76	4560	32767	-18426	-208	-2421	29604	-17244	-88	-13303	27602	14065	-149	-129	-119	-65	-58	-60	-104	37	-151	20	37	-75	-19	-61	80	-14	-1
0.370833	194	4891	4065	-27739	-182	-10360	-6622	-24175	-223	-6956	-11230	-20461	-3829	-301	-16659	-15396	-145	5914	3512	-28073	-84	4356	32767	-18971	-228	-2816	28355	-16123	-28	-12573	26164	13667	-149	-143	-122	-67	-60	-57	-101	38	-153	17	35	-72	-17	-56	82	-29	0
0.371667	738	4559	5551	-27598	-171	-11876	-6063	-24929	-214	-8489	-10334	-21460	-4306	-1679	-16413	-15670	-131	5458	3389	-28069	-79	4008	32767	-19498	-255	-3343	26955	-14940	-4	-11702	24464	13024	-149	-149	-119	-66	-64	-59	-104	36	-150	20	35	-76	-23	-55	80	-30	-1
0.372500	855	4258	6953	-27448	-160	-13382	-5437	-25695	-170	-10124	-9326	-22489	-4385	-3326	-16080	-15966	-126	4989	3226	-28026	-98	3543	32767	-19980	-269	-3958	25446	-13716	-69	-10738	22612	12165	-147	-129	-119	-65	-60	-57	-104	40	-147	22	34	-74	-19	-53	81	-27	0
0.373333	677	3988	8218	-27293	-147	-14835	-4734	-26458	-161	-11855	-8236	-23539	-4190	-5146	-15662	-16290	-117	4502	3021	-27944	-95	2996	32554	-20385	-298	-4620	23872	-12501	-114	-9735	20679	11112	-127	-132	-122	-69	-63	-63	-107	37	-153	13	33	-77	-23	-61	80	-31	-1
0.374167	467	3759	9290	-27130	-126	-16197	-3961	-27227	-139	-13598	-7078	-24595	-3851	-7182	-15151	-16631	-96	3997	2798	-27825	-118	2404	31749	-20683	-331	-5272	22292	-11312	-120	-8703	18773	9902	-153	-129	-121	-70	-60	-60	-105	39	-156	16	32	-77	-22	-57	82	-30	-4
0.375000	110	3580	10114	-26951	-112	-17424	-3130	-27980	161	-15329	-5871	-25647	-3340	-9370	-14555	-16978	-88	3474	2565	-27665	-117	1797	30790	-20848	-345	-5874	20747	-10180	-112	-7694	16977	8562	-153	-125	-126	-72	-66	-59	-105	39	-152	17	32	-75	-22	-59	80	-32	-1
0.375833	-359	3456	10646	-26753	-104	-18476	-2256	-28716	662	-17027	-4650	-26678	-2809	-11659	-13872	-17336	-68	2952	2346	-27472	-76	1209	29696	-20862	-372	-6385	19275	-9113	-107	-6741	15378	7131	-143	-127	-121	-66	-67	-58	-104	41	-152	20	34	-76	-24	-56	81	-28	1
0.376667	-708	3397	10816	-26544	-90	-19317	-1365	-29422	724	-18611	-3435	-27679	-2271	-14006	-13098	-17698	-58	2359	2155	-27245	-119	667	28486	-20707	-366	-6768	17911	-8109	-119	-5857	14042	5645	-148	-124	-121	-69	-64	-53	-103	46	-147	22	36	-75	-16	-56	86	-26	0
0.377500	-721	3413	10588	-26308	-94	-19920	-483	-30094	546	-20064	-2258	-28639	-1780	-16348	-12242	-18067	-78	1780	2019	-26994	-150	192	27176	-20383	-357	-7009	16668	-7208	-152	-5070	13038	4152	-149	-124	-121	-74	-60	-57	-105	45	-149	20	45	-73	-23	-55	86	-25	0
0.378333	-667	3508	9922	-26065	-94	-20270	378	-30724	506	-21333	-1134	-29533	-1304	-18605	-11313	-18438	-99	1176	1961	-26738	-142	-204	25789	-19876	-327	-7093	15574	-6377	-158	-4397	12413	2688	-151	-150	-119	-65	-62	-57	-104	45	-152	22	39	-72	-19	-55	86	-28	0
0.379167	-675	3688	8804	-25800	-75	-20363	1184	-31306	352	-22399	-102	-30364	-1160	-20709	-10322	-18813	-94	560	2008	-26463	-137	-514	24337	-19192	-268	-7009	14635	-5626	-153	-3846	12188	1291	-148	-127	-120	-65	-61	-58	-124	46	-149	21	38	-72	-23	-61	85	-28	3
0.380000	-773	3951	7225	-25481	-59	-20193	1922	-31831	343	-23208	811	-31106	-937	-22591	-9293	-19191	-70	-58	2181	-26218	-124	-736	22846	-18342	-247	-6769	13866	-4937	-148	-3414	12365	-5	-144	-126	-120	-65	-64	-59	-103	44	-150	21	39	-70	-23	-57	84	-28	2
0.380833	-632	4304	5184	-25245	-41	-19784	2557	-32285	390	-23750	1572	-31765	-668	-24188	-8242	-19582	-60	-670	2505	-25976	-110	-870	21349	-17343	-256	-6391	13257	-4303	-150	-3090	12923	-1177	-147	-127	-119	-66	-74	-56	-105	56	-152	20	38	-76	-22	-59	84	-28	1
0.381667	-396	4736	2711	-24972	-36	-19158	3076	-32541	372	-24012	2161	-32306	-528	-25441	-7196	-20000	-56	-1255	2998	-25770	-101	-926	19852	-16221	-266	-5905	12804	-3710	-113	-2898	13824	-2213	-151	-131	-125	-68	-65	-63	-111	39	-153	16	33	-78	-27	-61	90	-29	-4
0.382500	-277	5241	-136	-24702	-24	-18360	3452	-32660	334	-23996	2554	-32583	-222	-26302	-6189	-20438	-66	-1788	3663	-25597	-128	-914	18386	-14993	-265	-5333	12503	-3133	-93	-2788	15017	-3094	-151	-120	-119	-65	-63	-60	-104	42	-149	20	38	-77	-25	-60	84	-33	-1
0.383333	-113	5799	-3276	-24449	-15	-17436	3682	-32685	335	-23698	2736	-32679	164	-26719	-5267	-20909	-53	-2239	4547	-25478	-129	-851	16958	-13696	-256	-4704	12336	-2566	-112	-2761	16417	-3829	-146	-124	-120	-63	-64	-60	-108	39	-150	21	37	-76	-23	-58	84	-29	0
0.384167	16	6402	-6637	-24225	-17	-16437	3749	-32720	321	-23141	2676	-32742	430	-26681	-4472	-21430	-49	-2588	5609	-25418	-94	-754	15583	-12336	-240	-4070	12288	-2012	-118	-2801	17934	-4420	-149	-126	-133	-66	-62	-57	-108	42	-149	22	34	-75	-17	-58	82	-29	2
0.385000	606	7019	-10110	-24041	-7	-15425	3636	-32712	254	-22368	2370	-32744	963	-26176	-3837	-21991	-63	-2803	6857	-25417	-83	-642	14284	-10962	-286	-3451	12351	-1452	-91	-2881	19490	-4885	-146	-128	-119	-62	-60	-59	-104	42	-152	21	38	-75	-21	-56	86	-28	-1
0.385833	1559	7641	-13663	-23899	0	-14441	3354	-32727	165	-21388	1807	-32764	1606	-25207	-3407	-22619	-17	-2858	8305	-25494	-86	-532	13077	-9599	-313	-2891	12497	-886	-100	-2998	20995	-5249	-149	-126	-118	-63	-57	-58	-103	42	-153	20	36	-74	-21	-56	82	-29	-4
0.386667	2454	8244	-17171	-23812	5	-13550	2888	-32719	56	-20256	984	-32751	2008	-23800	-3215	-23308	10	-2725	9912	-25638	-64	-444	11970	-8275	-302	-2415	12722	-323	-154	-3134	22383	-5539	-149	-127	-119	-63	-62	-58	-108	38	-151	18	35	-75	-19	-56	80	-30	0
0.387500	3721	8810	-20533	-23785	5	-12780	2261	-32731	-33	-18995	-95	-32767	2336	-21973	-3299	-24057	10	-2372	11650	-25850	-72	-394	10980	-7019	-329	-2041	12999	239	-167	-3278	23556	-5784	-152	-134	-122	-52	-61	-58	-107	39	-151	18	32	-77	-21	-59	80	-27	-4
0.388333	4426	9325	-23631	-23815	3	-12177	1475	-32731	-137	-17635	-1427	-32751	2190	-19788	-3678	-24853	22	-1781	13489	-26119	-70	-395	10117	-5854	-344	-1790	13329	778	-179	-3418	24457	-6012	-151	-128	-104	-67	-64	-61	-108	37	-154	17	32	-76	-21	-60	81	-29	-5
0.389167	3816	9772	-26375	-23910	2	-11744	546	-32729	-186	-16204	-2994	-32767	989	-17310	-4368	-25692	-90	-943	15378	-26439	-60	-460	9386	-4786	-306	-1667	13690	1282	-202	-3549	25033	-6261	-152	-129	-120	-65	-62	-58	-104	38	-151	17	35	-75	-41	-58	81	-31	-3
0.390000	1780	10142	-28681	-24060	5	-11502	-515	-32751	-223	-14748	-4769	-32749	46	-14600	-5375	-26546	-283	156	17272	-26803	-62	-603	8794	-3846	-284	-1680	14063	1715	-241	-3675	25253	-6562	-152	-130	-124	-66	-66	-62	-110	38	-154	13	26	-79	-28	-60	80	-31	-3
0.390833	-215	10433	-30511	-24266	0	-11430	-1681	-32731	-296	-13275	-6724	-32762	216	-11741	-6688	-27403	-360	1517	19139	-27189	-67	-832	8348	-3037	-254	-1820	14454	2085	-238	-3793	25107	-6942	-149	-129	-122	-68	-64	-61	-107	40	-147	17	34	-77	-23	-59	81	-28	-3
0.391667	-603	10656	-31722	-24520	-17	-11518	-2916	-32741	-391	-11813	-8829	-32747	590	-8807	-8285	-28241	-262	3129	20925	-27587	-68	-1149	8048	-2375	-266	-2081	14835	2346	-224	-3888	24588	-7427	-151	-126	-120	-69	-65	-59	-108	38	-153	17	28	-77	-19	-56	81	-29	1
0.392500	-813	10804	-32278	-24805	-3	-11728	-4212	-32725	-409	-10376	-11042	-32765	554	-5857	-10149	-29033	-137	4990	22537	-27982	-95	-1556	7884	-1852	-290	-2441	15208	2486	-231	-4011	23728	-8026	-149	-137	-124	-66	-61	-60	-107	40	-151	17	32	-74	2	-56	82	-28	-4
0.393333	-418	10901	-32450	-25115	-1	-12054	-5540	-32737	-424	-8980	-13341	-32745	301	-3010	-12218	-29756	-63	6996	23969	-28347	-134	-2058	7844	-1470	-306	-2891	15558	2485	-232	-4132	22562	-8753	-158	-125	-120	-65	-62	-58	-105	37	-153	16	29	-78	-22	-55	81	-29	0
0.394167	3312	10954	-32032	-25424	-24	-12387	-6882	-32723	-492	-7635	-15672	-32762	442	-346	-14430	-30387	-36	9189	25157	-28680	-147	-2647	7921	-1237	-311	-3407	15874	2331	-222	-4273	21143	-9604	-152	-114	-122	-68	-65	-63	-109	38	-151	16	26	-74	-24	-59	82	-31	-3
0.395000	7015	10992	-31003	-25730	-15	-12746	-8208	-32737	-415	-6365	-17931	-32762	540	2041	-16717	-30898	-32	11503	26069	-28947	-148	-3328	8099	-1127	-285	-3969	16144	2014	-235	-4445	19540	-10573	-150	-126	-120	-66	-66	-64	-107	38	-151	15	32	-78	-26	-56	81	-30	-5
0.395833	5575	11028	-29408	-26018	-9	-13100	-9501	-32719	-431	-5192	-20111	-32767	544	4081	-18995	-31283	-50	13904	26675	-29167	-160	-4080	8352	-1146	-276	-4547	16356	1526	-251	-4643	17822	-11644	-149	-125	-121	-66	-64	-58	-103	26	-149	18	33	-76	-21	-56	85	-28	-1
0.396667	4495	11092	-27312	-26265	-22	-13328	-10724	-32732	-475	-4134	-22149	-32767	691	5689	-21196	-31529	-31	16335	26942	-29301	-151	-4901	8659	-1276	-291	-5137	16500	873	-250	-4895	16045	-12807	-146	-122	-118	-62	-58	-57	-102	44	-148	17	35	-72	-19	-60	85	-27	1
0.397500	4043	11198	-24795	-26468	-30	-13493	-11877	-32715	-442	-3219	-23989	-32767	679	6791	-23247	-31628	8	18729	26866	-29355	-155	-5782	8995	-1512	-256	-5717	16547	47	-262	-5198	14284	-14031	-147	-124	-139	-67	-62	-59	-103	21	-148	21	36	-72	-19	-56	86	-27	2
0.398333	2358	11368	-21912	-26607	-27	-13541	-12917	-32731	-410	-2464	-25600	-32767	714	7399	-25067	-31580	8	21063	26425	-29323	-185	-6715	9335	-1850	-213	-6270	16502	-940	-242	-5572	12603	-15286	-150	-126	-120	-65	-66	-60	-104	40	-153	18	35	-75	-28	-58	80	-55	0
0.399167	1833	11610	-18788	-26686	-29	-13467	-13856	-32716	-387	-1905	-26910	-32767	847	7422	-26567	-31383	4	23262	25647	-29205	-189	-7679	9661	-2266	-198	-6815	16350	-2056	-193	-5994	11084	-16528	-147	-122	-117	-64	-66	-63	-108	43	-151	21	42	-76	-23	-53	86	-27	0
0.400000	1994	11956	-15508	-26689	-30	-13266	-14661	-32730	-355	-1562	-27885	-32767	801	6866	-27693	-31047	32	25299	24531	-29009	-186	-8659	9957	-2761	-158	-7316	16089	-3295	-219	-6482	9758	-17734	-150	-125	-120	-68	-61	-59	-107	58	-151	20	28	-74	-21	-57	81	-28	0
0.400833	2065	12351	-12151	-26624	-59	-12960	-15323	-32712	-336	-1465	-28510	-32765	622	5743	-28403	-30576	62	27142	23090	-28737	-167	-9643	10179	-3319	-125	-7780	15713	-4629	-234	-7027	8663	-18869	-150	-122	-121	-66	-62	-59	-105	40	-151	22	35	-74	-23	-55	84	-28	1
0.401667	1136	12842	-8846	-26499	-55	-12578	-15838	-32730	-293	-1626	-28765	-32767	557	4080	-28675	-29983	59	28750	21371	-28413	-158	-10609	10340	-3944	-76	-8211	15231	-6036	-223	-7634	7808	-19906	-148	-126	-118	-65	-63	-61	-104	40	-149	21	36	-75	-19	-56	79	-30	9
0.402500	-1446	13396	-5698	-26330	-52	-12151	-16203	-32711	-292	-2059	-28652	-32758	589	1917	-28476	-29287	1	30114	19395	-28051	-174	-11552	10418	-4625	-42	-8620	14639	-7505	-187	-8289	7207	-20810	-146	-124	-115	-62	-62	-60	-104	40	-149	21	40	-73	-21	-53	84	-26	0
0.403333	-8248	13985	-2799	-26115	-49	-11714	-16402	-32727	-310	-2783	-28170	-32767	747	-650	-27824	-28503	-38	31226	17192	-27673	-201	-12433	10421	-5361	-52	-9010	13947	-9018	-171	-8983	6864	-21559	-149	-122	-117	-63	-62	-59	-100	44	-165	23	37	-72	-21	-58	85	-28	0
0.404167	-11592	14590	-252	-25891	-57	-11320	-16447	-32713	-266	-3788	-27345	-32758	915	-3522	-26738	-27649	-10	32088	14799	-27302	-200	-13285	10335	-6164	-92	-9399	13177	-10539	-206	-9711	6754	-22131	-147	-121	-118	-64	-60	-57	-81	42	-150	22	38	-75	-18	-53	86	-28	0
0.405000	-8756	15182	1877	-25669	-64	-10998	-16329	-32721	-205	-5060	-26208	-32767	1101	-6583	-25254	-26744	18	32722	12263	-26961	-172	-14063	10175	-7015	-75	-9788	12345	-12060	-223	-10453	6847	-22526	-148	-120	-118	-62	-60	-57	-102	47	-147	21	37	-73	-21	-62	85	-26	-1
0.405833	-8298	15724	3520	-25470	-81	-10797	-16062	-32716	-193	-6583	-24810	-32754	1234	-9749	-23453	-25799	32	32767	9567	-26670	-187	-14765	9955	-7928	-47	-10193	11476	-13556	-204	-11209	7115	-22724	-146	-120	-115	-60	-59	-55	-102	43	-150	19	41	-72	-15	-53	87	-26	1
0.406667	-7741	16180	4624	-25318	-73	-10748	-15646	-32726	-156	-8321	-23177	-32767	1263	-12913	-21370	-24808	20	32767	6814	-26452	-195	-15387	9669	-8899	-60	-10622	10593	-15027	-177	-11974	7512	-22741	-150	-129	-121	-69	-62	-59	-128	39	-152	15	33	-78	-22	-60	79	-33	-5
0.407500	-6715	16521	5177	-25235	-69	-10877	-15099	-32728	-160	-10232	-21387	-32760	1370	-15971	-19094	-23858	4	32767	4045	-26316	-185	-15922	9354	-9917	-53	-11078	9724	-16457	-183	-12728	8008	-22555	-150	-129	-136	-69	-64	-62	-108	38	-158	16	34	-75	-27	-59	82	-30	-1
0.408333	-6395	16726	5144	-25228	-77	-11194	-14415	-32724	-155	-12275	-19466	-32767	1332	-18796	-16713	-22887	-15	32767	1311	-26277	-214	-16366	9034	-11000	-42	-11573	8894	-17841	-194	-13465	8564	-22200	-151	-128	-120	-69	-65	-58	-107	40	-153	1	34	-76	-25	-57	80	-33	-3
0.409167	-5911	16758	4562	-25323	-88	-11702	-13628	-32731	-152	-14389	-17505	-32749	1135	-21304	-14323	-21917	-15	32767	-1337	-26338	-200	-16730	8719	-12144	-43	-12121	8151	-19165	-186	-14167	9132	-21683	-148	-127	-120	-66	-63	-63	-108	40	-150	16	33	-76	-21	-58	82	-27	26
0.410000	-5426	16599	3449	-25506	-79	-12390	-12741	-32723	-158	-16503	-15547	-32704	881	-23434	-12016	-20966	-31	32767	-3834	-26488	-201	-17017	8438	-13345	-51	-12715	7479	-20433	-213	-14873	9691	-21025	-148	-132	-127	-69	-62	-59	-104	40	-153	19	27	-75	-22	-57	81	-30	-4
0.410833	-5064	16237	1835	-25839	-72	-13238	-11784	-32724	-167	-18558	-13669	-32510	600	-25119	-9868	-20029	-27	32447	-6127	-26735	-222	-17238	8207	-14604	-61	-13355	6946	-21644	-248	-15539	10213	-20244	-150	-128	-119	-68	-61	-57	-104	37	-151	20	34	-76	-19	-48	80	-29	-4
0.411667	-4496	15665	-208	-26201	-82	-14216	-10776	-32586	-127	-20477	-11910	-32248	457	-26329	-7958	-19106	-13	32007	-8150	-27054	-197	-17399	8047	-15901	-40	-14035	6558	-22798	-253	-16183	10674	-19364	-149	-127	-111	-68	-63	-58	-103	40	-153	21	34	-95	-17	-57	81	-30	0
0.412500	-3873	14892	-2592	-26697	-95	-15268	-9737	-32375	-98	-22213	-10316	-31894	384	-27057	-6334	-18197	53	31508	-9860	-27425	-200	-17517	7973	-17248	-13	-14767	6328	-23903	-268	-16811	11077	-18411	-147	-129	-121	-64	-61	-59	-105	39	-149	20	32	-78	-22	-57	82	-30	2
0.413333	-4158	13919	-5238	-27276	-94	-16370	-8686	-32064	-102	-23714	-8899	-31450	348	-27313	-5062	-17298	75	30949	-11212	-27834	-212	-17604	7995	-18624	-28	-15545	6275	-24955	-262	-17425	11412	-17413	-151	-128	-122	-73	-64	-57	-105	38	-151	-3	36	-79	-21	-57	81	-34	1
0.414167	-5257	12779	-8049	-27925	-92	-17466	-7641	-31681	-68	-24948	-7708	-30918	222	-27123	-4164	-16403	33	30320	-12155	-28253	-164	-17683	8119	-20043	-53	-16362	6392	-25961	-243	-18030	11676	-16396	-151	-131	-124	-68	-60	-59	-110	36	-152	15	29	-79	-24	-59	79	-34	0
0.415000	-2905	11460	-10927	-28626	-92	-18514	-6626	-31202	-42	-25836	-6757	-30271	103	-26532	-3653	-15501	3	29603	-12653	-28667	-141	-17756	8355	-21467	-59	-17200	6685	-26910	-256	-18623	11900	-15374	-154	-132	-125	-73	-70	-63	-110	34	-154	13	27	-81	-32	-63	75	-39	-5
0.415833	1101	10020	-13795	-29327	-79	-19460	-5671	-30637	-65	-26372	-6058	-29511	-105	-25607	-3539	-14590	-31	28769	-12656	-29026	-189	-17841	8701	-22880	-52	-18056	7143	-27801	-246	-19213	12087	-14370	-150	-129	-124	-68	-63	-62	-108	36	-151	15	29	-79	-21	-64	77	-35	0
0.416667	440	8475	-16521	-30072	-75	-20250	-4779	-29972	-79	-26527	-5587	-28613	-437	-24410	-3787	-13617	-57	27788	-12146	-29334	-150	-17951	9146	-24272	-52	-18912	7756	-28624	-220	-19794	12261	-13408	-149	-124	-120	-68	-65	-62	-109	34	-151	17	33	-77	-25	-60	76	-32	1
0.417500	113	6839	-19018	-30772	-90	-20857	-3985	-29202	-51	-26311	-5357	-27582	-607	-23023	-4383	-12669	-65	26626	-11113	-29579	-101	-18095	9680	-25618	-56	-19772	8495	-29389	-222	-20385	12430	-12497	-150	-128	-121	-67	-64	-62	-107	38	-151	18	32	-75	-23	-59	77	-33	-3
0.418333	568	5203	-21192	-31439	-95	-21263	-3302	-28323	-32	-25720	-5344	-26397	-597	-21538	-5267	-11658	-84	25252	-9569	-29707	-165	-18280	10286	-26905	-67	-20624	9348	-30087	-218	-20969	12641	-11659	-148	-126	-121	-69	-65	-61	-108	42	-150	18	33	-77	-24	-65	78	-34	0
0.419167	160	3537	-22966	-32041	-88	-21438	-2732	-27335	-44	-24781	-5518	-25075	-560	-20022	-6390	-10605	-86	23640	-7537	-29757	-149	-18513	10959	-28115	-61	-21458	10281	-30710	-217	-21552	12888	-10906	-150	-126	-125	-67	-63	-60	-107	40	-150	17	30	-77	-22	-60	79	-33	0
0.420000	279	1888	-24281	-32475	-94	-21387	-2286	-26242	19	-23535	-5850	-23601	-597	-18553	-7680	-9505	-39	21746	-5051	-29702	-127	-18799	11672	-29225	-80	-22261	11271	-31249	-218	-22126	13203	-10243	-151	-130	-127	-65	-62	-61	-108	37	-153	17	32	-76	-22	-59	80	-34	1
0.420833	697	265	-25082	-32631	-87	-21113	-1972	-25057	56	-22035	-6298	-22001	-669	-17198	-9075	-8359	2	19584	-2133	-29549	-130	-19127	12411	-30220	-117	-23019	12274	-31702	-218	-22684	13587	-9675	-149	-129	-122	-67	-62	-61	-105	39	-149	4	33	-76	-22	-61	77	-34	-1
0.421667	826	-1314	-25327	-32716	-72	-20632	-1791	-23808	49	-20342	-6834	-20276	-625	-16000	-10518	-7158	22	17106	1123	-29309	-98	-19501	13151	-31096	-137	-23731	13275	-32059	-204	-23226	14064	-9202	-151	-128	-122	-65	-64	-56	-109	30	-155	19	34	-77	-22	-60	79	-33	0
0.422500	604	-2824	-25002	-32730	-79	-19972	-1735	-22458	55	-18521	-7418	-18434	-439	-14992	-11937	-5924	22	14336	4625	-28985	-85	-19904	13877	-31841	-144	-24387	14239	-32321	-186	-23742	14649	-8826	-151	-127	-124	-66	-64	-56	-103	41	-153	20	32	-76	-21	-58	81	-32	-4
0.423333	593	-4269	-24106	-32755	-86	-19169	-1791	-21061	64	-16636	-8017	-16480	-394	-14175	-13268	-4660	2	11257	8272	-28595	-75	-20334	14570	-32370	-144	-24995	15147	-32463	-187	-24218	15284	-8554	-153	-130	-109	-69	-64	-61	-108	38	-156	17	32	-79	-26	-60	81	-33	-4
0.424167	888	-5663	-22668	-32746	-79	-18265	-1957	-19645	72	-14769	-8587	-14456	-263	-13652	-14462	-3384	-17	7976	11981	-28161	-23	-20775	15227	-32580	-136	-25530	15986	-32499	-193	-24645	16023	-8365	-149	-129	-121	-65	-61	-59	-105	39	-148	21	34	-76	-19	-56	78	-30	0
0.425000	1152	-7001	-20706	-32761	-75	-17287	-2214	-18198	51	-12983	-9070	-12368	0	-13317	-15474	-2098	-1	4450	15663	-27697	-14	-21220	15827	-32678	-146	-26004	16701	-32404	-193	-25019	16836	-8280	-149	-129	-122	-66	-75	-56	-103	41	-151	16	33	-73	-22	-58	82	-27	0
0.425833	1364	-8312	-18252	-32743	-70	-16294	-2551	-16754	26	-11364	-9516	-10254	196	-13207	-16277	-840	-41	716	19260	-27220	-4	-21659	16363	-32713	-147	-26408	17317	-32194	-164	-25330	17711	-8273	-150	-132	-118	-64	-63	-56	-104	44	-149	17	34	-73	-6	-57	82	-29	-1
0.426667	1920	-9601	-15404	-32761	-66	-15338	-2956	-15346	28	-9973	-9838	-8144	423	-13283	-16866	387	-41	-3130	22609	-26769	40	-22070	16827	-32744	-171	-26745	17814	-31862	-164	-25572	18633	-8341	-155	-127	-121	-66	-63	-83	-105	37	-154	15	32	-75	-23	-58	80	-34	-4
0.427500	2380	-10873	-12216	-32742	-70	-14446	-3375	-13989	7	-8851	-10036	-6063	710	-13514	-17193	1544	-22	-6992	25653	-26350	34	-22454	17217	-32737	-198	-27003	18189	-31411	-172	-25744	19587	-8481	-155	-130	-125	-66	-66	-59	-103	40	-154	18	34	-77	-23	-58	78	-30	-6
0.428333	2198	-12149	-8763	-32757	-72	-13653	-3823	-12703	-7	-8036	-10103	-4024	671	-13864	-17286	2624	-38	-10796	28301	-25989	27	-22799	17536	-32752	-173	-27193	18451	-30833	-144	-25838	20549	-8682	-149	-126	-121	-65	-61	-60	-103	40	-152	17	35	-76	-23	-61	82	-27	0
0.429167	1691	-13432	-5130	-32738	-66	-12988	-4273	-11499	18	-7559	-10038	-2086	632	-14296	-17155	3581	-86	-14511	30526	-25706	52	-23102	17795	-32741	-180	-27317	18609	-30155	-144	-25849	21500	-8934	-151	-109	-121	-66	-63	-57	-108	41	-149	20	34	-76	-18	-57	82	-29	-3
0.430000	1305	-14722	-1385	-32755	-73	-12467	-4706	-10404	-28	-7428	-9856	-274	919	-14776	-16815	4409	-136	-18058	32252	-25510	76	-23365	17993	-32754	-169	-27371	18657	-29388	-134	-25791	22427	-9226	-151	-129	-119	-64	-62	-28	-108	39	-149	20	34	-77	-22	-55	82	-29	0
0.430833	899	-16035	2409	-32737	-74	-12103	-5109	-9435	-51	-7643	-9559	1369	862	-15268	-16298	5083	-122	-21409	32767	-25419	81	-23581	18135	-32735	-167	-27353	18629	-28543	-137	-25658	23308	-9557	-151	-127	-119	-66	-63	-56	-105	41	-152	22	36	-73	-23	-59	99	-27	0
0.431667	317	-17362	6124	-32727	-61	-11899	-5469	-8608	-87	-8179	-9174	2819	418	-15743	-15636	5584	-128	-24473	32767	-25444	72	-23770	18237	-32754	-190	-27274	18533	-27649	-156	-25456	24134	-9921	-152	-129	-118	-67	-66	-60	-105	39	-154	16	32	-79	-24	-58	80	-31	-3
0.432500	235	-18695	9707	-32590	-75	-11847	-5770	-7929	-87	-9012	-8719	4053	11	-16179	-14855	5902	-177	-27185	32767	-25585	49	-23919	18308	-32733	-185	-27129	18399	-26707	-155	-25191	24898	-10301	-151	-127	-119	-68	-64	-57	-103	40	-152	17	33	-75	-21	-57	84	-30	0
0.433333	387	-20009	13108	-32426	-75	-11929	-6013	-7401	-66	-10095	-8209	5045	-198	-16551	-13974	6023	-194	-29508	32767	-25827	51	-24042	18352	-32750	-199	-26924	18230	-25759	-133	-24875	25564	-10699	-150	-126	-118	-66	-42	-62	-108	38	-151	17	30	-79	-22	-63	82	-29	-1
0.434167	431	-21294	16286	-32253	-61	-12141	-6192	-7037	-72	-11381	-7683	5779	-457	-16859	-13117	5947	-215	-31271	32767	-26178	51	-24162	18387	-32732	-186	-26667	18060	-24822	-23	-24515	26144	-11106	-152	-128	-124	-67	-66	-63	-110	38	-154	15	32	-75	-24	-58	81	-29	0
0.435000	682	-22525	19173	-32053	-61	-12450	-6311	-6833	-59	-12804	-7174	6242	-768	-17090	-12241	5674	-247	-32089	32387	-26606	38	-24263	18418	-32749	-164	-26364	17900	-23920	4	-24127	26647	-11515	-151	-130	-120	-66	-66	-61	-108	40	-159	16	32	-78	-28	-61	79	-30	-6
0.435833	808	-23709	21780	-31845	-65	-12840	-6370	-6790	-77	-14305	-6687	6435	-346	-17250	-11402	5214	-253	-32433	30930	-27104	33	-24379	18453	-32729	-185	-26022	17778	-23074	-73	-23722	27053	-11922	-152	-127	-120	-66	-64	-60	-110	35	-150	18	33	-77	-19	-57	82	-32	0
0.436667	738	-24750	24054	-31610	-58	-13281	-6372	-6900	-133	-15820	-6247	6363	749	-17348	-10635	4565	-196	-32582	29180	-27629	29	-24507	18502	-32745	-194	-25649	17692	-22302	-103	-23314	27360	-12322	-148	-126	-118	-66	-62	-61	-97	39	-151	19	34	-74	-19	-59	81	-31	1
0.437500	758	-25690	25963	-31356	-59	-13754	-6338	-7153	-97	-17289	-5933	6031	852	-17392	-9963	3750	-183	-32656	27209	-28153	10	-24664	18558	-32726	-172	-25265	17664	-21612	-102	-22916	27587	-12716	-148	-127	-118	-65	-62	-60	-107	38	-151	18	33	-74	-29	-55	85	-29	1
0.438333	779	-26481	27493	-31066	-68	-14237	-6269	-7548	-21	-18669	-5699	5426	284	-17396	-9421	2791	-210	-32677	25093	-28651	1	-24849	18635	-32743	-156	-24873	17700	-21024	-112	-22543	27721	-13102	-152	-127	-120	-66	-60	-57	-108	39	-150	20	32	-75	-21	-55	78	-30	-1
0.439167	778	-27105	28644	-30734	-81	-14712	-6185	-8043	10	-19903	-5582	4652	-58	-17376	-9016	1711	-190	-32707	22906	-29076	-1	-25068	18722	-32732	-171	-24488	17807	-20537	-135	-22205	27772	-13470	-149	-125	-120	-64	-60	-58	-110	40	-150	19	35	-74	-22	-58	81	-21	0
0.440000	770	-27546	29422	-30355	-79	-15139	-6090	-8648	-15	-20944	-5571	3663	-373	-17352	-8762	544	-147	-32499	20724	-29414	-36	-25327	18823	-32745	-195	-24126	17984	-20157	-163	-21922	27751	-13824	-142	-129	-125	-68	-75	-64	-109	37	-152	13	29	-79	-27	-61	75	-33	-6
0.440833	721	-27792	29826	-29918	-88	-15579	-6003	-9339	-59	-21763	-5726	2524	-660	-17328	-8661	-690	-72	-31571	18606	-29634	-62	-25611	18936	-32703	-165	-23789	18231	-19879	-168	-21685	27668	-14152	-151	-128	-121	-67	-63	-61	-109	54	-152	18	33	-78	-16	-59	78	-30	-4
0.441667	630	-27831	29870	-29414	-84	-15938	-5920	-10081	-112	-22331	-5981	1274	-907	-17318	-8714	-1999	-48	-30133	16633	-29722	-64	-25916	19054	-32745	-169	-23492	18539	-19694	-185	-21516	27518	-14463	-144	-128	-121	-67	-61	-60	-105	39	-152	13	33	-75	-19	-57	79	-30	-4
0.442500	569	-27664	29558	-28851	-68	-16247	-5864	-10865	-95	-22651	-6354	-64	-1124	-17330	-8913	-3306	-61	-28345	14866	-29670	-82	-26225	19162	-32745	-194	-23235	18903	-19592	-181	-21416	27318	-14741	-149	-126	-121	-67	-61	-59	-107	38	-152	15	32	-77	-40	-56	80	-29	1
0.443333	524	-27296	28906	-28222	-64	-16500	-5837	-11671	-72	-22710	-6841	-1440	-1235	-17372	-9243	-4608	-65	-26293	13314	-29478	-97	-26553	19266	-32738	-166	-23024	19312	-19562	-177	-21388	27063	-14991	-154	-130	-122	-64	-63	-58	-104	40	-153	13	35	-73	-22	-52	81	-29	-4
0.444167	461	-26741	27924	-27539	-77	-16690	-5844	-12474	-132	-22515	-7421	-2821	-1189	-17442	-9688	-5886	-39	-24026	12039	-29164	-88	-26853	19344	-32749	-146	-22865	19744	-19589	-182	-21427	26767	-15202	-149	-128	-125	-64	-61	-58	-107	41	-150	12	32	-74	-19	-59	81	-25	-1
0.445000	392	-26009	26625	-26803	-52	-16822	-5882	-13255	-156	-22087	-8078	-4168	-1132	-17541	-10231	-7126	-51	-21612	11035	-28729	-73	-27117	19391	-32736	-161	-22751	20192	-19656	-195	-21539	26431	-15373	-146	-144	-122	-63	-59	-56	-103	42	-151	12	35	-69	-14	-52	82	-27	0
0.445833	343	-25111	25025	-26013	-76	-16899	-5951	-13999	-121	-21454	-8790	-5451	-1219	-17653	-10846	-8301	-115	-19064	10323	-28204	-79	-27330	19396	-32748	-166	-22696	20639	-19744	-213	-21716	26064	-15508	-150	-127	-121	-62	-60	-56	-104	38	-150	17	34	-76	-18	-51	81	-29	2
0.446667	328	-24075	23151	-25191	-60	-16914	-6053	-14689	-108	-20643	-9532	-6657	-1491	-17779	-11522	-9429	-169	-16445	9884	-27637	-99	-27481	19353	-32736	-177	-22655	21067	-19840	-216	-21955	25664	-15594	-148	-119	-124	-64	-62	-60	-105	38	-152	15	35	-74	-25	-56	79	-32	0
0.447500	353	-22930	21039	-24368	-59	-16880	-6184	-15305	-148	-19701	-10315	-7764	-1736	-17903	-12225	-10483	-127	-13796	9707	-27050	-103	-27548	19254	-32753	-185	-22644	21455	-19932	-225	-22234	25240	-15631	-149	-129	-124	-67	-65	-60	-107	40	-152	5	29	-79	-22	-57	80	-29	-10
0.448333	339	-21694	18723	-23537	-87	-16794	-6336	-15840	-200	-18642	-11088	-8761	-1851	-18003	-12933	-11458	-46	-11165	9762	-26474	-108	-27517	19107	-32689	-154	-22666	21802	-19990	-208	-22556	24799	-15618	-153	-136	-125	-67	-66	-63	-121	38	-154	15	30	-78	-24	-58	77	-32	-5
0.449167	315	-20404	16229	-22723	-96	-16666	-6505	-16292	-233	-17530	-11845	-9630	-1645	-18064	-13632	-12353	-30	-8573	10025	-25947	-108	-27384	18895	-32507	-172	-22698	22085	-20018	-206	-22897	24330	-15550	-153	-127	-120	-65	-62	-61	-105	37	-148	13	29	-77	-22	-57	81	-31	-1
0.450000	273	-19067	13602	-21942	-93	-16475	-6679	-16641	-288	-16385	-12563	-10383	-1395	-18068	-14296	-13172	-35	-6057	10445	-25501	-112	-27142	18613	-32210	-200	-22735	22296	-20005	-211	-23238	23889	-15439	-153	-124	-124	-66	-63	-60	-88	37	-153	12	34	-74	-22	-57	77	-32	-3
0.450833	155	-17716	10857	-21220	-88	-16290	-6862	-16899	-289	-15268	-13236	-11016	-1848	-17986	-14916	-13930	-36	-3625	11000	-25156	-114	-26796	18276	-31831	-197	-22769	22424	-19945	-201	-23598	23433	-15277	-151	-130	-124	-66	-67	-60	-105	37	-154	13	34	-77	-26	-59	80	-33	-4
0.451667	9	-16372	8068	-20583	-88	-16065	-7044	-17062	-235	-14203	-13853	-11545	-2429	-17840	-15483	-14620	-8	-1320	11634	-24934	-113	-26348	17876	-31377	-166	-22797	22464	-19834	-198	-23925	22980	-15077	-151	-129	-120	-64	-67	-86	-105	39	-153	17	35	-76	-21	-55	81	-33	-3
0.452500	-77	-15033	5231	-20045	-64	-15817	-7221	-17136	-215	-13223	-14407	-11994	-2142	-17575	-15989	-15263	3	835	12305	-24841	-116	-25802	17419	-30833	-172	-22820	22412	-19678	-188	-24233	22533	-14837	-149	-129	-121	-63	-61	-59	-108	39	-151	17	35	-75	-11	-56	80	-31	0
0.453333	-164	-13782	2443	-19626	-63	-15562	-7391	-17130	-214	-12355	-14896	-12371	-1715	-17202	-16442	-15856	4	2823	12982	-24883	-115	-25184	16918	-30194	-189	-22814	22268	-19470	-200	-24501	22106	-14566	-149	-132	-121	-67	-62	-67	-107	37	-151	45	35	-77	-22	-61	79	-32	0
0.454167	-313	-12540	-269	-19339	-57	-15303	-7561	-17052	-197	-11617	-15318	-12702	-1601	-16720	-16806	-16408	-23	4621	13628	-25035	-103	-24506	16371	-29461	-185	-22802	22033	-19230	-186	-24727	21710	-14282	-150	-130	-122	-69	-62	-62	-107	36	-153	15	35	-79	-23	-60	78	-30	0
0.455000	-439	-11426	-2854	-19199	-70	-15043	-7724	-16921	-181	-11031	-15671	-13005	-1401	-16127	-17138	-16935	-51	6230	14218	-25306	-127	-23785	15794	-28643	-176	-22776	21717	-18956	-166	-24895	21340	-13984	-151	-129	-124	-67	-65	-65	-109	34	-151	13	33	-80	-22	-59	79	-34	-1
0.455833	-506	-10309	-5274	-19212	-57	-14801	-7877	-16746	-190	-10602	-15960	-13303	-982	-15445	-17377	-17429	-35	7656	14729	-25650	-141	-23051	15206	-27733	-183	-22742	21327	-18656	-171	-25007	21001	-13682	-150	-129	-119	-67	-62	-61	-107	38	-153	19	35	-77	-19	-58	79	-30	0
0.456667	-686	-9340	-7479	-19384	-50	-14566	-8028	-16548	-156	-10333	-16196	-13610	-652	-14687	-17592	-17928	0	8895	15142	-26047	-113	-22331	14600	-26750	-179	-22701	20875	-18343	-174	-25067	20703	-13395	-153	-155	-127	-70	-66	-66	-110	35	-152	17	29	-81	-22	-58	79	-31	-3
0.457500	-793	-8415	-9442	-19714	-63	-14389	-8180	-16345	-169	-10228	-16383	-13953	-258	-13866	-17754	-18407	49	9945	15447	-26458	-102	-21636	14010	-25697	-156	-22663	20376	-18021	-163	-25069	20446	-13115	-150	-126	-125	-64	-63	-62	-105	36	-151	16	37	-78	-23	-57	79	-41	-3
0.458333	-524	-7561	-11125	-20193	-62	-14232	-8327	-16152	-142	-10271	-16523	-14338	124	-13025	-17926	-18878	66	10811	15636	-26854	-131	-21019	13434	-24598	-183	-22637	19832	-17698	-156	-25020	20234	-12867	-151	-121	-122	-66	-42	-60	-107	34	-153	15	35	-77	-23	-61	81	-34	0
0.459167	1	-6785	-12516	-20817	-75	-14086	-8489	-15987	-134	-10460	-16632	-14779	392	-12195	-18075	-19355	19	11508	15714	-27201	-117	-20477	12882	-23454	-182	-22627	19268	-17387	-172	-24931	20063	-12658	-152	-127	-121	-66	-63	-59	-109	37	-149	16	35	-78	-17	-59	81	-30	-3
0.460000	728	-6073	-13593	-21572	-76	-14059	-8657	-15872	-120	-10778	-16719	-15279	624	-11408	-18237	-19831	26	12038	15680	-27475	-118	-20040	12374	-22298	-154	-22646	18697	-17090	-174	-24801	19938	-12484	-150	-127	-120	-65	-63	-60	-107	38	-151	15	35	-76	-25	-59	82	-30	-1
0.460833	921	-5419	-14345	-22447	-61	-14052	-8828	-15810	-63	-11205	-16785	-15847	698	-10694	-18377	-20313	26	12418	15546	-27647	-145	-19716	11917	-21147	-168	-22695	18128	-16818	-158	-24645	19851	-12362	-150	-127	-125	-66	-66	-62	-108	47	-150	17	32	-76	-22	-58	81	-32	-3
0.461667	721	-4814	-14769	-23407	-65	-14101	-9008	-15824	-45	-11721	-16840	-16479	993	-10080	-18551	-20801	-22	12663	15323	-27698	-108	-19522	11517	-20026	-166	-22777	17574	-16565	-155	-24462	19805	-12282	-149	-128	-122	-65	-63	-55	-98	39	-158	15	34	-76	-24	-58	80	-30	-5
0.462500	1003	-4263	-14863	-24433	-61	-14206	-9201	-15914	-22	-12309	-16894	-17171	1212	-9600	-18750	-21305	-40	12780	15036	-27594	-105	-19460	11190	-18940	-159	-22896	17047	-16343	-164	-24281	19793	-12255	-152	-129	-122	-64	-63	-56	-104	37	-153	18	35	-75	-21	-57	79	-31	-1
0.463333	1263	-3745	-14639	-25498	-64	-14373	-9399	-16118	-39	-12950	-16945	-17918	1141	-9270	-18968	-21817	-26	12790	14695	-27393	-126	-19530	10938	-17955	-158	-23060	16553	-16150	-151	-24097	19800	-12269	-148	-127	-121	-66	-61	-56	-104	39	-151	16	32	-76	-19	-59	80	-28	0
0.464167	1089	-3262	-14127	-26577	-74	-14593	-9605	-16369	-46	-13627	-17000	-18711	1309	-9113	-19212	-22342	-44	12716	14317	-27043	-97	-19733	10748	-17045	-143	-23264	16103	-15992	-155	-23926	19831	-12329	-150	-127	-124	-67	-62	-58	-102	39	-149	17	36	-76	-18	-55	84	-26	1
0.465000	695	-2799	-13346	-27646	-62	-14871	-9813	-16738	-8	-14311	-17062	-19544	1148	-9128	-19471	-22883	-124	12538	13926	-26567	-105	-20056	10683	-16252	-137	-23506	15695	-15863	-164	-23771	19875	-12429	-151	-125	-117	-64	-67	-63	-108	38	-154	13	30	-78	-23	-57	80	-33	-3
0.465833	464	-2364	-12330	-28670	-53	-15193	-10023	-17196	20	-14993	-17125	-20386	812	-9318	-19739	-23439	-214	12307	13533	-25979	-98	-20477	10690	-15591	-129	-23778	15347	-15756	-148	-23626	19918	-12553	-150	-127	-121	-67	-62	-60	-109	37	-150	17	34	-75	-22	-59	81	-27	-3
0.466667	428	-1930	-11107	-29630	-59	-15558	-10226	-17731	46	-15655	-17194	-21248	831	-9681	-20019	-24015	-255	12027	13156	-25303	-96	-20990	10782	-15071	-143	-24084	15039	-15687	-170	-23517	19956	-12705	-152	-128	-120	-69	-65	-59	-110	36	-156	13	33	-79	-28	-63	80	-29	0
0.467500	84	-1510	-9725	-30513	-75	-15960	-10424	-18354	-4	-16285	-17267	-22117	701	-10200	-20293	-24616	-252	11698	12809	-24569	-115	-21571	10963	-14699	-155	-24408	14780	-15638	-193	-23436	19988	-12862	-151	-130	-125	-68	-69	-60	-108	37	-153	16	33	-78	-22	-59	81	-30	0
0.468333	-422	-1083	-8226	-31288	-65	-16381	-10600	-19054	7	-16876	-17340	-22983	455	-10847	-20525	-25226	-229	11356	12509	-23794	-101	-22195	11223	-14477	-155	-24744	14565	-15615	-185	-23379	20003	-13025	-148	-125	-122	-64	-64	-59	-107	40	-152	21	28	-78	-28	-59	81	-31	-3
0.469167	-345	-666	-6655	-31965	-55	-16826	-10770	-19787	45	-17425	-17409	-23829	291	-11600	-20792	-25855	-233	10990	12232	-23021	-114	-22846	11557	-14413	-178	-25083	14399	-15610	-188	-23350	19988	-13182	-149	-128	-120	-65	-63	-58	-107	41	-150	15	34	-78	-18	-43	79	-31	1
0.470000	1307	-243	-5052	-32425	-50	-17283	-10909	-20581	27	-17928	-17485	-24651	192	-12431	-20991	-26501	-241	10614	12052	-22267	-126	-23509	11960	-14506	-200	-25423	14256	-15626	-196	-23362	19946	-13323	-150	-128	-118	-64	-61	-56	-104	42	-152	13	34	-76	-23	-59	80	-29	0
0.470833	813	191	-3445	-32631	-58	-17747	-11028	-21405	34	-18373	-17525	-25452	145	-13301	-21150	-27150	-208	10239	11907	-21566	-125	-24157	12410	-14739	-186	-25745	14151	-15656	-187	-23383	19868	-13441	-149	-127	-118	-67	-81	-60	-104	41	-153	18	32	-75	-23	-57	84	-28	0
0.471667	-2712	630	-1866	-32699	-50	-18199	-11115	-22246	20	-18782	-17577	-26217	-1	-14181	-21263	-27809	-173	9869	11824	-20941	-119	-24773	12902	-15106	-196	-26043	14070	-15701	-167	-23431	19747	-13532	-172	-127	-118	-64	-62	-59	-108	40	-149	19	33	-74	-22	-58	78	-29	1
0.472500	-1928	1075	-405	-32745	-52	-18641	-11182	-23087	-1	-19145	-17592	-26942	-176	-15044	-21328	-28456	-126	9507	11797	-20422	-127	-25347	13417	-15585	-190	-26314	14004	-15765	-172	-23499	19593	-13585	-149	-126	-117	-63	-63	-61	-99	40	-148	20	35	-73	-24	-53	81	-27	1
0.473333	-1370	1525	970	-32744	-61	-19057	-11217	-23917	-3	-19473	-17582	-27633	-235	-15860	-21325	-29094	-83	9156	11817	-20018	-133	-25867	13928	-16170	-190	-26558	13952	-15842	-224	-23581	19389	-13611	-153	-129	-125	-69	-65	-61	-99	37	-154	13	27	-81	-23	-60	75	-35	-4
0.474167	-1654	1978	2206	-32767	-52	-19456	-11228	-24728	-14	-19773	-17589	-28285	-356	-16598	-21269	-29707	-85	8817	11884	-19737	-131	-26322	14434	-16841	-206	-26756	13909	-15942	-240	-23664	19162	-13591	-150	-132	-121	-67	-65	-60	-105	38	-155	15	30	-77	-22	-59	79	-32	-6
0.475000	-566	2435	3299	-32751	-23	-19820	-11203	-25498	-36	-20045	-17522	-28884	-466	-17241	-21161	-30288	-85	8506	11996	-19589	-97	-26711	14918	-17572	-217	-26914	13873	-16025	-240	-23758	18913	-13538	-156	-131	-126	-67	-66	-63	-110	37	-154	15	28	-78	-24	-59	77	-33	-6
0.475833	-216	2894	4237	-32767	-38	-20149	-11162	-26225	-14	-20297	-17503	-29443	-512	-17775	-21008	-30825	-58	8206	12141	-19569	-86	-27034	15356	-18353	-212	-27027	13835	-16123	-245	-23847	18591	-13447	-152	-130	-120	-64	-63	-63	-115	38	-151	18	30	-81	-25	-59	82	-31	0
0.476667	-79	3345	5006	-32747	-39	-20438	-11103	-26890	-33	-20533	-17430	-29958	-396	-18202	-20803	-31325	-55	7919	12314	-19675	-114	-27285	15743	-19124	-231	-27095	13790	-16234	-224	-23931	18259	-13346	-152	-129	-121	-63	-62	-59	-105	40	-149	21	32	-74	-21	-55	85	-28	-3
0.477500	75	3790	5613	-32761	-34	-20684	-11037	-27502	-78	-20757	-17347	-30434	-425	-18521	-20572	-31768	-44	7645	12502	-19898	-169	-27485	16057	-19913	-243	-27126	13737	-16348	-233	-24012	17901	-13199	-149	-129	-118	-64	-60	-58	-104	39	-151	28	42	-72	-18	-56	82	-27	-3
0.478333	-68	4208	6049	-32743	-24	-20886	-10967	-28046	-91	-20972	-17253	-30868	-498	-18744	-20318	-32166	-58	7378	12703	-20223	-170	-27632	16289	-20684	-253	-27114	13676	-16469	-248	-24087	17522	-13051	-156	-129	-119	-64	-62	-58	-104	38	-151	25	34	-73	-22	-53	85	-28	-4
0.479167	0	4610	6363	-32760	-19	-21048	-10902	-28531	-110	-21182	-17151	-31265	-441	-18867	-20054	-32477	-58	7116	12906	-20627	-164	-27736	16431	-21437	-246	-27070	13596	-16595	-220	-24155	17128	-12894	-149	-127	-120	-66	-63	-58	-103	41	-152	17	27	-77	-21	-53	82	-28	-1
0.480000	-31	4983	6460	-32645	-21	-21168	-10846	-28946	-86	-21379	-17050	-31618	-455	-18918	-19791	-32642	-36	6846	13115	-21103	-168	-27804	16475	-22144	-224	-27007	13512	-16721	-220	-24212	16730	-12747	-153	-130	-120	-65	-63	-58	-104	40	-149	16	35	-76	-21	-53	84	-29	-3
0.480833	-230	5306	6453	-32475	-38	-21242	-10809	-29299	-33	-21568	-16954	-31934	-469	-18917	-19539	-32690	-59	6604	13319	-21623	-153	-27847	16425	-22803	-224	-26902	13405	-16852	-233	-24260	16327	-12613	-150	-130	-121	-60	-60	-56	-107	37	-150	13	33	-77	-22	-55	80	-27	0
0.481667	-384	5595	6324	-32254	-48	-21274	-10791	-29593	-35	-21735	-16860	-32210	-387	-18884	-19308	-32740	-64	6304	13507	-22163	-158	-27876	16272	-23401	-212	-26790	13278	-16978	-245	-24306	15924	-12493	-152	-130	-122	-70	-57	-60	-107	37	-154	17	30	-78	-24	-60	80	-30	-3
0.482500	-523	5826	6081	-32015	-73	-21271	-10806	-29833	-52	-21884	-16788	-32449	-374	-18832	-19107	-32734	-36	6014	13687	-22706	-193	-27887	16028	-23935	-199	-26663	13144	-17106	-258	-24336	15526	-12399	-150	-125	-121	-66	-64	-58	-102	41	-146	17	30	-78	-24	-56	82	-29	-1
0.483333	-610	6005	5747	-31761	-102	-21222	-10841	-30023	-58	-22001	-16721	-32634	-495	-18779	-18942	-32752	-29	5709	13845	-23233	-179	-27894	15694	-24405	-204	-26530	12988	-17223	-213	-24370	15140	-12338	-151	-128	-122	-67	-65	-59	-103	40	-151	17	33	-75	-21	-58	84	-29	-1
0.484167	-707	6130	5333	-31490	-107	-21140	-10910	-30179	-88	-22094	-16684	-32710	-435	-18750	-18821	-32734	-66	5384	13980	-23738	-177	-27895	15276	-24821	-203	-26398	12813	-17343	-214	-24397	14768	-12320	-148	-127	-119	-63	-61	-57	-105	40	-149	20	34	-74	-25	-61	81	-25	3
0.485000	-828	6178	4866	-31208	-91	-21023	-11009	-30301	-49	-22148	-16665	-32744	-366	-18755	-18750	-32751	-100	5040	14090	-24184	-203	-27898	14786	-25168	-177	-26272	12621	-17453	-225	-24425	14414	-12339	-148	-127	-121	-49	-63	-58	-103	42	-149	21	35	-74	-24	-56	84	-26	-1
0.485833	-975	6162	4318	-30905	-113	-20878	-11133	-30395	-10	-22165	-16677	-32761	-507	-18800	-18727	-32734	-51	4666	14166	-24584	-181	-27889	14236	-25463	-173	-26157	12411	-17564	-220	-24454	14078	-12396	-146	-124	-121	-66	-61	-56	-90	42	-150	21	33	-76	-22	-56	81	-27	0
0.486667	-1120	6069	3738	-30589	-137	-20705	-11286	-30480	-43	-22140	-16714	-32759	-538	-18891	-18759	-32753	-18	4263	14205	-24925	-181	-27878	13644	-25703	-185	-26056	12182	-17666	-202	-24487	13762	-12491	-149	-128	-122	-68	-64	-61	-105	40	-154	17	33	-77	-26	-58	80	-29	-3
0.487500	-1166	5901	3130	-30242	-155	-20508	-11454	-30549	-86	-22070	-16772	-32767	-556	-19027	-18826	-32735	-69	3842	14213	-25193	-160	-27855	13006	-25890	-169	-25964	11946	-17768	-205	-24526	13469	-12634	-154	-126	-124	-67	-63	-59	-107	45	-154	17	34	-75	-25	-62	70	-31	-1
0.488333	-1143	5670	2505	-29878	-164	-20292	-11634	-30615	-95	-21950	-16853	-32759	-366	-19202	-18974	-32749	-154	3401	14178	-25394	-144	-27812	12361	-26036	-143	-25888	11700	-17860	-185	-24563	13209	-12799	-149	-127	-122	-65	-67	-59	-105	39	-152	18	35	-74	-25	-58	79	-30	-3
0.489167	-1146	5363	1873	-29490	-142	-20062	-11826	-30678	-144	-21787	-16958	-32767	-218	-19414	-19127	-32733	-143	2939	14102	-25524	-137	-27745	11710	-26141	-143	-25826	11451	-17952	-178	-24600	12976	-12992	-150	-126	-120	-68	-62	-58	-107	39	-150	21	33	-79	-21	-58	76	-30	0
0.490000	-1164	4993	1255	-29079	-130	-19819	-12014	-30750	-142	-21586	-17077	-32760	-232	-19643	-19328	-32741	-98	2463	13979	-25589	-108	-27649	11071	-26213	-170	-25776	11205	-18040	-188	-24610	12782	-13204	-152	-129	-153	-72	-65	-64	-111	37	-153	13	29	-78	-22	-62	79	-33	1
0.490833	-1227	4553	575	-28641	-114	-19576	-12193	-30835	-150	-21353	-17210	-32767	-219	-19880	-19573	-32637	-139	1975	13819	-25587	-98	-27509	10468	-26248	-184	-25725	10979	-18120	-195	-24669	12627	-13423	-155	-127	-126	-67	-64	-59	-107	39	-152	17	30	-78	-21	-57	80	-34	-4
0.491667	-1106	4057	-52	-28178	-81	-19326	-12359	-30904	-163	-21084	-17343	-32754	-264	-20110	-19808	-32488	-220	1485	13609	-25520	-126	-27328	9917	-26259	-186	-25679	10765	-18199	-193	-24688	12517	-13642	-150	-126	-121	-68	-64	-60	-111	40	-152	17	33	-76	-21	-58	80	-29	-4
0.492500	1535	3504	-671	-27702	-63	-19094	-12502	-31013	-130	-20793	-17488	-32767	-217	-20327	-20077	-32299	-217	997	13356	-25399	-114	-27103	9422	-26234	-168	-25630	10593	-18275	-201	-24688	12459	-13849	-152	-128	-124	-66	-60	-59	-110	39	-154	17	30	-77	-23	-58	81	-24	-21
0.493333	7582	2904	-1272	-27210	-58	-18873	-12623	-31124	-163	-20492	-17628	-32738	-142	-20506	-20348	-32046	-77	511	13060	-25229	-81	-26825	9006	-26187	-206	-25570	10463	-18351	-199	-24670	12455	-14038	-153	-128	-124	-68	-56	-58	-109	38	-155	18	32	-74	-23	-59	81	-30	0
0.494167	7551	2264	-1847	-26712	-30	-18674	-12711	-31239	-180	-20183	-17764	-32767	-96	-20645	-20631	-31761	40	44	12727	-25023	-63	-26499	8678	-26117	-237	-25495	10371	-18425	-198	-24625	12508	-14205	-152	-130	-125	-67	-62	-58	-111	38	-150	41	32	-76	-23	-58	78	-29	3
0.495000	4487	1590	-2396	-26206	-1	-18499	-12769	-31367	-147	-19884	-17878	-32749	-22	-20737	-20879	-31418	15	-397	12354	-24779	-73	-26124	8431	-26019	-231	-25398	10346	-18496	-203	-24545	12627	-14330	-152	-128	-142	-66	-62	-59	-110	39	-151	15	34	-76	-19	-55	78	-31	-1
0.495833	3998	889	-2918	-25696	-12	-18357	-12784	-31493	-170	-19595	-17979	-32766	-95	-20778	-21119	-31021	-8	-820	11944	-24514	-85	-25710	8298	-25896	-203	-25276	10384	-18565	-184	-24422	12810	-14415	-150	-129	-126	-72	-61	-57	-107	40	-150	20	35	-79	-19	-51	84	-28	-1
0.496667	2080	164	-3400	-25187	-22	-18254	-12764	-31621	-230	-19334	-18050	-32743	-97	-20760	-21329	-30551	52	-1204	11515	-24229	-44	-25245	8267	-25753	-188	-25129	10499	-18631	-155	-24255	13061	-14450	-148	-126	-117	-65	-60	-57	-104	41	-150	20	34	-78	-19	-53	80	-28	1
0.497500	595	-572	-3848	-24684	3	-18197	-12700	-31738	-173	-19105	-18092	-32761	-80	-20696	-21501	-30020	115	-1555	11059	-23937	-32	-24763	8342	-25586	-203	-24955	10684	-18696	-169	-24044	13377	-14437	-150	-127	-121	-65	-62	-68	-105	40	-150	-17	35	-74	-23	-53	82	-28	1
0.498333	-1057	-1315	-4253	-24188	8	-18186	-12601	-31852	-134	-18926	-18102	-32747	-146	-20590	-21632	-29421	148	-1865	10587	-23661	-44	-24264	8515	-25401	-220	-24749	10940	-18765	-183	-23781	13753	-14374	-152	-128	-124	-76	-63	-59	-107	33	-154	16	30	-77	-24	-56	80	-30	-1
0.499167	-2153	-2056	-4627	-23705	-11	-18213	-12467	-31951	-98	-18794	-18072	-32758	-241	-20453	-21710	-28756	118	-2128	10105	-23396	-14	-23754	8794	-25191	-230	-24512	11276	-18822	-167	-23467	14188	-14252	-148	-129	-124	-68	-65	-59	-104	40	-144	16	33	-75	-24	-53	82	-28	-1
0.500000	-2482	-2779	-4947	-23222	-17	-18291	-12288	-32027	-60	-18709	-17997	-32682	-454	-20295	-21724	-28024	56	-2347	9619	-23144	-18	-23248	9157	-24969	-229	-24255	11679	-18881	-144	-23101	14670	-14082	-153	-115	-124	-66	-63	-60	-105	40	-155	18	33	-77	-24	-58	85	-30	-3
0.500833	-6810	-3498	-5227	-22747	-18	-18418	-12077	-32075	-101	-18696	-17877	-32569	-651	-20131	-21673	-27209	28	-2522	9133	-22929	-3	-22763	9606	-24730	-212	-23965	12146	-18932	-138	-22688	15196	-13861	-151	-127	-127	-67	-63	-62	-108	37	-148	19	33	-75	-25	-57	78	-28	1
0.501667	-8093	-4191	-5460	-22278	-46	-18592	-11833	-32122	-299	-18739	-17716	-32419	-961	-19979	-21554	-26388	37	-2650	8661	-22742	-1	-22303	10117	-24474	-216	-23661	12659	-18979	-147	-22233	15757	-13591	-144	-128	-124	-64	-67	-61	-107	39	-152	18	33	-79	-26	-59	79	-29	-3
0.502500	-5654	-4867	-5653	-21818	-49	-18807	-11563	-32095	-663	-18843	-17504	-32202	-1272	-19851	-21356	-25504	21	-2738	8201	-22601	5	-21885	10689	-24218	-241	-23344	13217	-19020	-153	-21730	16338	-13286	-149	-127	-119	-66	-59	-62	-132	37	-150	21	35	-75	-21	-56	80	-29	0
0.503333	-5371	-5507	-5798	-21365	-32	-19052	-11261	-32055	-609	-19008	-17244	-31971	-1215	-19754	-21078	-24589	13	-2789	7764	-22494	-45	-21507	11303	-23953	-233	-23016	13800	-19048	-172	-21202	16928	-12948	-149	-128	-120	-84	-60	-60	-103	41	-148	15	32	-76	-21	-58	80	-31	1
0.504167	-4635	-6115	-5900	-20914	-56	-19331	-10938	-31980	-417	-19220	-16940	-31682	-988	-19701	-20717	-23680	-10	-2809	7354	-22428	-30	-21182	11942	-23680	-228	-22684	14406	-19062	-180	-20645	17511	-12588	-150	-125	-117	-64	-60	-61	-110	36	-147	19	34	-76	-19	-57	84	-31	-3
0.505000	-3795	-6687	-5960	-20457	-75	-19629	-10589	-31872	-380	-19494	-16590	-31353	-803	-19710	-20279	-22716	-51	-2798	6974	-22396	-1	-20907	12597	-23420	-251	-22353	15007	-19067	-162	-20077	18076	-12204	-147	-124	-117	-65	-60	-57	-103	43	-150	21	34	-73	-18	-57	78	-31	3
0.505833	-3238	-7218	-5983	-20006	-85	-19944	-10231	-31734	-332	-19782	-16205	-30985	-748	-19770	-19756	-21777	-120	-2769	6626	-22395	8	-20690	13243	-23154	-255	-22033	15590	-19058	-141	-19501	18616	-11825	-149	-125	-119	-62	-62	-58	-114	39	-152	19	20	-72	-18	-57	84	-28	-5
0.506667	-2514	-7712	-5969	-19556	-83	-20263	-9858	-31564	-286	-20113	-15791	-30580	-592	-19898	-19167	-20848	-97	-2729	6319	-22419	0	-20525	13873	-22904	-243	-21727	16141	-19030	-134	-18932	19104	-11445	-156	-130	-125	-69	-64	-63	-109	33	-155	13	27	-80	-25	-62	72	-39	-5
0.507500	-1910	-8166	-5922	-19102	-74	-20582	-9478	-31363	-194	-20461	-15348	-30137	-525	-20078	-18490	-19934	-69	-2679	6051	-22454	-14	-20410	14479	-22662	-245	-21431	16657	-18979	-134	-18358	19554	-11059	-153	-130	-122	-68	-65	-62	-105	36	-170	15	32	-77	-25	-60	77	-32	-8
0.508333	-1114	-8570	-5840	-18640	-60	-20878	-9080	-31140	-138	-20813	-14860	-29664	-612	-20309	-17752	-19044	-90	-2623	5828	-22491	-15	-20327	15055	-22421	-255	-21147	17128	-18906	-131	-17806	19940	-10689	-151	-130	-120	-67	-63	-63	-104	39	-154	16	34	-76	-23	-60	76	-33	-5
0.509167	-579	-8932	-5733	-18175	-61	-21162	-8679	-30888	-126	-21165	-14371	-29162	-529	-20579	-16948	-18179	-122	-2575	5644	-22521	15	-20282	15585	-22194	-283	-20880	17539	-18813	-117	-17271	20266	-10336	-151	-129	-122	-68	-64	-58	-92	37	-156	15	33	-72	-23	-57	80	-19	0
0.510000	-773	-9271	-5606	-17706	-44	-21414	-8272	-30616	-85	-21500	-13861	-28651	-476	-20879	-16107	-17348	-136	-2540	5496	-22539	27	-20256	16059	-21974	-275	-20627	17884	-18695	-184	-16783	20522	-10004	-150	-131	-124	-66	-61	-58	-105	40	-148	20	34	-74	-22	-58	82	-29	-4
0.510833	1206	-9531	-5461	-17233	-32	-21631	-7859	-30338	-76	-21809	-13339	-28132	-474	-21190	-15233	-16553	-110	-2514	5382	-22525	21	-20244	16494	-21773	-272	-20392	18158	-18553	-271	-16302	20696	-9703	-147	-127	-117	-65	-63	-55	-108	40	-151	16	9	-77	-18	-55	81	-28	2
0.511667	7512	-9772	-5301	-16758	-12	-21804	-7444	-30045	-61	-22073	-12813	-27615	-285	-21500	-14328	-15784	-100	-2512	5295	-22471	24	-20233	16867	-21574	-305	-20165	18368	-18387	-266	-15875	20794	-9428	-168	-127	-121	-66	-60	-57	-105	42	-151	21	36	-73	-22	-58	84	-27	-1
0.512500	7556	-9967	-5137	-16284	-19	-21933	-7029	-29748	-27	-22297	-12288	-27107	-76	-21796	-13421	-15043	-96	-2528	5236	-22378	21	-20216	17186	-21382	-305	-19951	18499	-18204	-239	-15488	20825	-9181	-149	-126	-119	-55	-65	-56	-103	42	-151	19	33	-76	-19	-56	82	-28	0
0.513333	-716	-10128	-4965	-15807	-32	-22016	-6609	-29450	18	-22456	-11765	-26613	61	-22054	-12526	-14340	-85	-2567	5191	-22234	17	-20176	17443	-21201	-293	-19737	18570	-17997	-194	-15143	20779	-8967	-151	-128	-121	-68	-63	-55	-104	39	-150	19	33	-75	-22	-58	82	-29	0
0.514167	-4283	-10253	-4795	-15347	-38	-22040	-6193	-29154	26	-22562	-11251	-26148	141	-22267	-11653	-13668	-112	-2623	5157	-22036	10	-20111	17648	-21019	-297	-19532	18571	-17772	-181	-14842	20668	-8782	-151	-130	-121	-63	-63	-57	-107	38	-156	17	33	-78	-21	-56	80	-15	0
0.515000	-2268	-10345	-4627	-14889	-36	-22011	-5773	-28864	79	-22597	-10740	-25701	212	-22417	-10821	-13029	-87	-2703	5121	-21794	0	-20013	17804	-20845	-313	-19320	18519	-17531	-196	-14579	20490	-8629	-151	-131	-125	-68	-68	-59	-112	36	-154	17	29	-79	-25	-62	78	-32	-11
0.515833	-1985	-10396	-4464	-14439	-38	-21925	-5348	-28575	121	-22561	-10248	-25287	137	-22493	-10039	-12418	-6	-2794	5087	-21497	8	-19873	17912	-20665	-320	-19098	18419	-17274	-183	-14359	20260	-8497	-150	-143	-119	-73	-64	-60	-107	38	-150	18	34	-77	-25	-59	81	-28	0
0.516667	-1384	-10420	-4302	-13998	-39	-21782	-4918	-28289	111	-22447	-9750	-24897	62	-22485	-9316	-11824	49	-2898	5036	-21170	5	-19681	17979	-20484	-326	-18860	18278	-17013	-184	-14166	19981	-8386	-149	-127	-121	-64	-65	-59	-105	40	-150	17	34	-75	-21	-56	86	-26	0
0.517500	-203	-10396	-4154	-13570	-51	-21585	-4502	-28014	119	-22263	-9280	-24535	75	-22391	-8661	-11268	12	-3018	4975	-20801	-9	-19455	18003	-20301	-349	-18612	18092	-16736	-177	-14001	19658	-8297	-151	-129	-119	-63	-60	-55	-104	41	-154	18	33	-75	-26	-57	80	-28	-5
0.518333	7	-10349	-4009	-13168	-72	-21334	-4094	-27740	109	-22010	-8812	-24184	-43	-22210	-8091	-10747	-67	-3138	4883	-20434	-29	-19181	17986	-20120	-357	-18334	17882	-16455	-160	-13860	19297	-8227	-148	-128	-124	-59	-65	-60	-109	38	-152	17	33	-74	-21	-56	79	-30	-3
0.519167	-344	-10265	-3872	-12785	-70	-21030	-3697	-27468	92	-21685	-8359	-23856	-207	-21938	-7605	-10260	-78	-3261	4769	-20058	-30	-18856	17931	-19934	-352	-18034	17645	-16179	-153	-13737	18911	-8166	-147	-130	-124	-64	-61	-58	-115	40	-151	18	32	-77	-24	-58	81	-42	1
0.520000	-618	-10149	-3745	-12432	-68	-20666	-3310	-27199	72	-21305	-7920	-23531	-120	-21589	-7203	-9817	-35	-3386	4623	-19697	-15	-18489	17836	-19749	-341	-17706	17393	-15902	-117	-13620	18508	-8122	-151	-127	-120	-64	-63	-61	-108	38	-153	18	33	-77	-23	-56	82	-31	0
0.520833	-370	-10001	-3616	-12104	-79	-20268	-2945	-26926	38	-20869	-7492	-23207	41	-21162	-6890	-9417	-46	-3503	4446	-19364	-26	-18082	17714	-19557	-350	-17352	17123	-15629	-120	-13512	18087	-8085	-149	-127	-121	-84	-63	-56	-105	37	-151	18	34	-75	-24	-57	80	-29	-1
0.521667	-341	-9814	-3490	-11813	-85	-19817	-2605	-26651	4	-20382	-7079	-22872	291	-20660	-6659	-9068	-93	-3593	4244	-19070	-33	-17638	17554	-19369	-352	-16969	16849	-15361	-103	-13391	17657	-8049	-147	-126	-121	-64	-64	-61	-107	39	-151	17	33	-76	-19	-58	78	-28	2
0.522500	11	-9595	-3369	-11556	-88	-19320	-2291	-26365	15	-19853	-6679	-22520	511	-20112	-6512	-8774	-124	-3700	4016	-18829	-41	-17168	17368	-19179	-356	-16561	16569	-15102	-82	-13268	17227	-8003	-149	-126	-118	-64	-62	-59	-107	40	-148	22	37	-76	-24	-59	81	-28	1
0.523333	1147	-9346	-3246	-11334	-96	-18789	-2013	-26064	11	-19294	-6292	-22137	778	-19514	-6434	-8536	-96	-3780	3767	-18647	-55	-16669	17153	-18998	-367	-16117	16280	-14855	-90	-13128	16800	-7990	-148	-130	-122	-67	-65	-61	-109	32	-154	17	32	-78	-23	-59	81	-31	0
0.524167	1672	-9066	-3128	-11172	-93	-18221	-1770	-25753	16	-18706	-5920	-21719	1154	-18889	-6389	-8359	-81	-3841	3511	-18516	-44	-16149	16894	-18804	-358	-15665	15995	-14609	-100	-12967	16386	-7948	-151	-126	-121	-64	-67	-58	-103	40	-152	20	32	-80	-21	-55	81	-28	-4
0.525000	3413	-8750	-2993	-11042	-100	-17606	-1562	-25400	29	-18099	-5558	-21257	1311	-18245	-6471	-8243	-79	-3889	3249	-18446	-8	-15595	16615	-18618	-353	-15185	15709	-14372	-84	-12783	15986	-7907	-151	-127	-119	-62	-60	-57	-103	38	-155	19	36	-73	-23	-57	81	-29	0
0.525833	6147	-8409	-2874	-10966	-108	-16970	-1400	-25033	-1	-17480	-5222	-20750	1322	-17607	-6571	-8199	-79	-3917	2997	-18429	0	-15070	16311	-18434	-324	-14691	15420	-14141	-82	-12579	15597	-7859	-149	-128	-118	-63	-64	-57	-102	41	-151	21	34	-75	-22	-56	81	-30	-3
0.526667	6032	-8037	-2752	-10946	-103	-16300	-1281	-24636	-32	-16863	-4908	-20196	1355	-16964	-6672	-8214	-88	-3932	2755	-18462	-24	-14525	15983	-18240	-336	-14191	15131	-13924	-94	-12347	15224	-7802	-150	-130	-122	-66	-63	-58	-104	39	-126	15	34	-76	-22	-55	84	-30	-3
0.527500	5794	-7647	-2634	-10979	-102	-15614	-1203	-24207	-40	-16242	-4617	-19590	1521	-16346	-6879	-8298	-97	-3934	2541	-18523	-24	-13980	15638	-18068	-355	-13686	14848	-13705	-68	-12085	14875	-7741	-150	-130	-121	-67	-64	-66	-105	37	-151	18	34	-77	-22	-58	78	-27	-1
0.528333	5868	-7232	-2505	-11065	-99	-14905	-1164	-23746	2	-15634	-4345	-18919	1468	-15756	-7065	-8430	-92	-3919	2364	-18605	-24	-13442	15298	-17882	-334	-13181	14561	-13492	-61	-11796	14551	-7660	-149	-127	-122	-64	-62	-58	-104	38	-150	16	32	-75	-23	-67	79	-26	0
0.529167	4884	-6808	-2395	-11214	-103	-14184	-1165	-23246	-24	-15030	-4086	-18209	1242	-15193	-7263	-8616	-77	-3891	2218	-18686	-31	-12910	14916	-17686	-325	-12683	14282	-13278	-49	-11485	14255	-7575	-158	-128	-124	-64	-60	-53	-104	38	-150	20	36	-74	-18	-53	80	-27	-1
0.530000	4399	-6366	-2291	-11428	-108	-13450	-1190	-22712	-105	-14445	-3881	-17456	1190	-14674	-7473	-8850	-56	-3863	2116	-18754	-67	-12394	14541	-17488	-322	-12196	14007	-13066	-24	-11155	13981	-7474	-149	-125	-120	-67	-64	-55	-102	40	-151	19	35	-58	-18	-56	84	-29	0
0.530833	3901	-5920	-2201	-11705	-120	-12716	-1246	-22131	-61	-13874	-3689	-16670	960	-14190	-7662	-9125	-58	-3828	2048	-18798	-75	-11890	14169	-17306	-299	-11729	13711	-12854	-29	-10804	13734	-7363	-154	-124	-121	-67	-62	-57	-100	42	-155	19	35	-70	-21	-53	86	-30	-7
0.531667	3190	-5465	-2127	-12045	-116	-11979	-1314	-21534	-58	-13330	-3527	-15863	674	-13740	-7846	-9437	-16	-3789	2051	-18794	-80	-11403	13805	-17094	-299	-11286	13475	-12638	-27	-10439	13506	-7243	-149	-128	-120	-68	-64	-53	-104	38	-154	13	34	-77	-26	-56	82	-30	-19
0.532500	2501	-5013	-2079	-12456	-148	-11252	-1399	-20870	-116	-12802	-3386	-15035	425	-13323	-8009	-9772	32	-3751	2031	-18739	-84	-10948	13457	-16883	-291	-10856	13226	-12411	-28	-10059	13313	-7101	-148	-127	-121	-70	-63	-56	-104	41	-150	18	38	-73	-22	-58	81	-27	0
0.533333	2245	-4560	-2045	-12923	-176	-10530	-1479	-20219	-137	-12294	-3271	-14205	225	-12931	-8147	-10122	29	-3716	2065	-18614	-79	-10513	13129	-16670	-258	-10463	12980	-12186	-26	-9678	13136	-6954	-152	-129	-119	-69	-64	-59	-104	40	-149	19	36	-75	-24	-57	81	-29	-19
0.534167	2073	-4120	-2040	-13460	-154	-9824	-1558	-19508	-169	-11799	-3177	-13379	137	-12567	-8247	-10483	16	-3689	2113	-18420	-76	-10097	12821	-16453	-221	-10081	12753	-11952	-10	-9284	12985	-6792	-149	-128	-121	-70	-65	-60	-105	39	-152	19	35	-74	-22	-56	82	-28	0
0.535000	2019	-3683	-2066	-14050	-155	-9129	-1622	-18763	-141	-11324	-3105	-12567	167	-12205	-8318	-10842	-55	-3670	2165	-18141	-122	-9704	12536	-16230	-227	-9732	12534	-11712	-40	-8894	12848	-6620	-154	-128	-122	-68	-65	-59	-104	40	-155	24	29	-77	-25	-59	82	-31	-1
0.535833	1832	-3260	-2124	-14701	-164	-8453	-1667	-17993	-114	-10872	-3044	-11776	0	-11850	-8349	-11195	-104	-3655	2215	-17786	-162	-9335	12283	-16008	-220	-9404	12332	-11468	-60	-8497	12732	-6436	-148	-126	-113	-68	-65	-59	-107	39	-154	18	34	-76	-22	-55	84	-30	-3
0.536667	588	-2842	-2209	-15395	-137	-7799	-1683	-17180	-134	-10415	-2994	-11024	-207	-11496	-8337	-11535	-94	-3648	2252	-17354	-127	-8989	12064	-15788	-213	-9086	12148	-11221	-92	-8105	12621	-6243	-151	-126	-111	-65	-61	-55	-103	42	-150	10	38	-81	-19	-53	85	-32	1
0.537500	261	-2430	-2326	-16132	-99	-7176	-1676	-16354	-129	-9977	-2959	-10312	-270	-11127	-8278	-11854	-94	-3659	2261	-16851	-104	-8669	11870	-15566	-214	-8789	11974	-10970	-133	-7710	12520	-6043	-142	-128	-118	-65	-61	-56	-105	41	-150	16	39	-70	-17	-53	86	-27	0
0.538333	566	-2053	-2475	-16899	-80	-6586	-1636	-15503	-120	-9540	-2929	-9645	-363	-10749	-8177	-12144	-80	-3679	2238	-16285	-111	-8370	11713	-15352	-182	-8501	11817	-10727	-174	-7324	12421	-5846	-150	-125	-117	-64	-60	-55	-101	41	-151	21	33	-73	-22	-57	84	-33	1
0.539167	-187	-1679	-2654	-17677	-69	-6032	-1594	-14632	-115	-9110	-2906	-9034	-412	-10351	-8027	-12398	-81	-3710	2176	-15666	-122	-8100	11569	-15144	-168	-8213	11665	-10496	-193	-6937	12321	-5645	-149	-126	-118	-65	-62	-59	-105	38	-149	18	36	-70	-18	-56	86	-26	0
0.540000	-1025	-1325	-2866	-18454	-62	-5508	-1481	-13735	-169	-8681	-2889	-8479	-500	-9939	-7834	-12611	-66	-3758	2069	-14999	-146	-7849	11459	-14942	-161	-7927	11528	-10274	-203	-6556	12213	-5453	-150	-130	-122	-69	-68	-60	-107	33	-154	13	33	-78	-26	-58	78	-33	-8
0.540833	-1265	-986	-3132	-19227	-76	-5028	-1365	-12832	-196	-8257	-2873	-7983	-532	-9503	-7588	-12775	-51	-3815	1916	-14295	-121	-7617	11370	-14750	-128	-7636	11397	-10070	-198	-6164	12099	-5255	-148	-127	-125	-67	-61	-58	-107	38	-154	15	30	-76	-14	-56	82	-28	0
0.541667	-861	-654	-3374	-19961	-75	-4582	-1220	-11907	-193	-7824	-2853	-7534	-569	-9048	-7300	-12885	-81	-3877	1723	-13552	-139	-7401	11291	-14570	-119	-7335	11279	-9886	-233	-5773	11966	-5074	-153	-129	-102	-66	-65	-59	-107	37	-153	16	30	-65	-18	-56	80	-32	-3
0.542500	-288	-335	-3667	-20644	-81	-4186	-1073	-10983	-200	-7395	-2846	-7140	-746	-8572	-6969	-12940	-95	-3950	1494	-12816	-135	-7200	11226	-14403	-144	-7025	11159	-9726	-239	-5373	11822	-4901	-147	-129	-122	-66	-63	-59	-105	38	-151	15	30	-76	-22	-56	81	-29	1
0.543333	-208	-33	-3980	-21259	-60	-3834	-914	-10052	-170	-6959	-2831	-6801	-1003	-8086	-6598	-12929	-115	-4031	1230	-12071	-119	-7018	11163	-14248	-154	-6687	11041	-9598	-199	-4970	11655	-4744	-152	-130	-122	-64	-63	-60	-103	36	-148	16	35	-74	-22	-60	80	-30	0
0.544167	313	260	-4310	-21784	-48	-3532	-774	-9124	-163	-6527	-2820	-6502	-1167	-7596	-6188	-12855	-127	-4107	945	-11332	-113	-6841	11103	-14107	-141	-6339	10915	-9506	-177	-4554	11473	-4605	-148	-128	-120	-66	-65	-57	-104	41	-151	17	34	-77	-21	-56	81	-29	1
0.545000	125	536	-4657	-22204	-53	-3278	-607	-8183	-116	-6093	-2802	-6251	-1030	-7107	-5754	-12715	-77	-4190	636	-10603	-92	-6671	11033	-13980	-120	-5971	10793	-9447	-204	-4130	11268	-4486	-148	-128	-121	-65	-57	-55	-104	41	-150	20	35	-25	-16	-55	85	-27	3
0.545833	-251	803	-5021	-22504	-45	-3073	-469	-7268	-111	-5675	-2796	-6039	-663	-6622	-5288	-12509	-64	-4264	323	-9893	-110	-6510	10943	-13875	-88	-5594	10657	-9415	-243	-3700	11041	-4391	-146	-128	-121	-63	-61	-56	-103	40	-151	17	33	-75	-21	-60	81	-27	2
0.546667	-398	1059	-5402	-22663	-31	-2922	-352	-6355	-113	-5267	-2786	-5864	-541	-6154	-4805	-12234	-118	-4340	7	-9208	-141	-6354	10836	-13783	-76	-5203	10510	-9450	-260	-3257	10787	-4324	-151	-131	-125	-79	-62	-62	-105	39	-151	16	35	-77	-25	-60	79	-32	-4
0.547500	-1275	1302	-5791	-22671	-23	-2825	-256	-5467	-78	-4878	-2780	-5719	-334	-5706	-4300	-11881	-139	-4403	-290	-8552	-141	-6196	10707	-13708	-98	-4805	10349	-9511	-254	-2803	10519	-4285	-144	-129	-121	-66	-66	-62	-105	38	-151	15	29	-79	-24	-60	79	-29	-3
0.548333	-1940	1527	-6179	-22514	-33	-2775	-186	-4604	-103	-4503	-2771	-5597	123	-5284	-3785	-11465	-141	-4454	-580	-7930	-116	-6042	10550	-13649	-96	-4404	10173	-9609	-267	-2344	10235	-4269	-151	-131	-127	-68	-65	-62	-110	38	-148	15	28	-84	-22	-60	77	-30	-3
0.549167	-2218	1742	-6576	-22195	-42	-2772	-150	-3768	-164	-4156	-2767	-5502	360	-4898	-3265	-10979	-126	-4493	-823	-7333	-115	-5880	10359	-13603	-110	-4004	9985	-9740	-238	-1886	9919	-4279	-150	-129	-143	-65	-62	-59	-107	39	-151	17	29	-77	-23	-58	78	-30	-1
0.550000	-2494	1938	-6968	-21706	-43	-2812	-132	-2960	-149	-3835	-2763	-5430	567	-4551	-2746	-10422	-108	-4518	-1042	-6756	-122	-5720	10135	-13569	-113	-3614	9779	-9900	-163	-1430	9633	-4315	-149	-129	-121	-63	-63	-64	-107	37	-153	17	39	-79	-36	-61	78	-31	0
0.550833	-2744	2116	-7361	-21050	-26	-2897	-145	-2195	-154	-3550	-2762	-5365	916	-4241	-2229	-9808	-105	-4528	-1223	-6204	-128	-5556	9876	-13556	-104	-3237	9560	-10087	-183	-983	9319	-4379	-150	-128	-121	-63	-61	-58	-107	38	-153	17	33	-79	-23	-61	77	-32	-4
0.551667	-2916	2268	-7743	-20242	-29	-2998	-168	-1473	-141	-3302	-2759	-5322	1328	-3978	-1715	-9121	-149	-4524	-1368	-5665	-176	-5397	9580	-13547	-107	-2887	9303	-10292	-188	-547	8997	-4465	-151	-128	-119	-44	-65	-60	-108	37	-151	18	34	-78	-5	-57	77	-31	0
0.552500	-2992	2394	-8112	-19291	-21	-3148	-233	-799	-128	-3095	-2759	-5299	1678	-3765	-1211	-8380	-145	-4508	-1469	-5139	-169	-5236	9247	-13554	-95	-2558	9031	-10512	-126	-133	8670	-4571	-152	-160	-120	-67	-61	-58	-108	39	-152	18	36	-81	-23	-57	79	-33	0
0.553333	-3236	2491	-8470	-18220	-18	-3289	-306	-174	-176	-2926	-2759	-5289	1937	-3591	-695	-7591	-118	-4484	-1533	-4614	-150	-5085	8869	-13572	-77	-2257	8733	-10740	3	253	8343	-4692	-152	-127	-122	-67	-64	-61	-108	38	-154	18	34	-79	-22	-58	81	-32	-3
0.554167	-3293	2559	-8803	-17037	-19	-3453	-383	399	-146	-2806	-2762	-5296	1912	-3467	-239	-6757	-115	-4453	-1557	-4089	-177	-4938	8459	-13601	-84	-1994	8410	-10964	79	608	8032	-4838	-151	-129	-122	-67	-64	-60	-112	38	-155	17	32	-78	-25	-61	77	-32	-3
0.555000	-3419	2594	-9117	-15774	-1	-3623	-464	920	-114	-2711	-2762	-5314	1585	-3382	229	-5883	-127	-4411	-1552	-3557	-170	-4809	8013	-13633	-88	-1769	8060	-11182	5	920	7697	-4988	-148	-124	-124	-67	-65	-61	-112	38	-153	13	30	-79	-22	-60	81	-31	-3
0.555833	-4547	2592	-9404	-14444	-11	-3781	-541	1386	-104	-2658	-2766	-5348	993	-3345	675	-4982	-119	-4370	-1522	-3016	-142	-4694	7542	-13679	-116	-1586	7687	-11383	-72	1186	7372	-5117	-152	-132	-122	-67	-64	-59	-112	38	-149	17	32	-77	-23	-61	77	-32	-3
0.556667	-7055	2561	-9644	-13074	-12	-3928	-621	1792	-86	-2632	-2764	-5388	35	-3342	1111	-4024	-88	-4328	-1470	-2468	-132	-4605	7040	-13722	-120	-1448	7286	-11563	-80	1399	7045	-5308	-151	-127	-121	-70	-62	-62	-111	36	-152	13	28	-79	-23	-59	78	-33	-4
0.557500	-9843	2492	-9859	-11717	-23	-4058	-659	2143	-99	-2635	-2764	-5439	-790	-3370	1531	-3110	-102	-4286	-1402	-1917	-121	-4538	6520	-13763	-110	-1348	6857	-11717	-3	1557	6717	-5472	-152	-130	-121	-68	-63	-58	-107	38	-152	16	30	-78	-22	-55	79	-32	-4
0.558333	-11841	2389	-10023	-10335	-33	-4163	-689	2438	-97	-2661	-2756	-5495	-1456	-3426	1928	-2174	-81	-4243	-1337	-1371	-118	-4496	5978	-13811	-120	-1300	6397	-11840	80	1648	6379	-5615	-150	-128	-121	-70	-62	-59	-108	43	-153	13	33	-77	-23	-58	81	-26	-4
0.559167	-10629	2254	-10148	-9004	-38	-4241	-696	2683	-75	-2697	-2743	-5560	-2136	-3508	2306	-1256	-47	-4210	-1275	-834	-122	-4489	5419	-13852	-99	-1297	5912	-11927	13	1682	6030	-5756	-149	-110	-126	-68	-60	-58	-105	39	-148	13	36	-78	-18	-57	81	-31	-3
0.560000	-8980	2091	-10224	-7726	-38	-4298	-677	2874	-51	-2725	-2725	-5623	-2759	-3611	2653	-370	-43	-4199	-1226	-313	-105	-4519	4849	-13886	-94	-1339	5399	-11979	-36	1653	5666	-5878	-147	-128	-119	-68	-57	-56	-107	39	-152	17	26	-80	-21	-59	80	-33	1
0.560833	-8876	1906	-10256	-6510	-48	-4330	-628	3016	-48	-2794	-2694	-5683	-3165	-3729	2978	468	-46	-4151	-1195	174	-103	-4575	4274	-13912	-99	-1422	4863	-11993	-29	1558	5277	-5978	-151	-128	-121	-70	-63	-57	-105	38	-152	20	33	-79	-23	-58	84	-32	0
0.561667	-9542	1703	-10236	-5366	-74	-4331	-549	3110	-99	-2846	-2652	-5736	-3454	-3857	3271	1259	-39	-4110	-1186	620	-103	-4668	3696	-13925	-72	-1548	4296	-11969	-61	1406	4859	-6036	-151	-128	-122	-65	-62	-57	-104	69	-149	16	32	-78	-22	-56	82	-31	1
0.562500	-9422	1480	-10170	-4313	-104	-4346	-443	3164	-76	-2881	-2594	-5775	-3945	-3990	3527	1978	-45	-4111	-1216	1011	-122	-4789	3126	-13924	-56	-1715	3722	-11903	-97	1191	4403	-6097	-149	-129	-119	-66	-61	-55	-103	38	-150	17	36	-74	-19	-57	84	-31	1
0.563333	-7752	1250	-10049	-3346	-121	-4272	-307	3181	-3	-2911	-2518	-5799	-4117	-4125	3754	2609	-102	-4097	-1268	1330	-151	-4942	2547	-13904	-78	-1918	3090	-11808	-145	921	3909	-6109	-148	-126	-119	-64	-63	-59	-102	42	-145	21	34	-76	-19	-56	85	-25	0
0.564167	-6612	1023	-9887	-2480	-130	-4218	-145	3159	-24	-2927	-2423	-5804	-3969	-4255	3930	3152	-189	-4069	-1356	1568	-143	-5112	1974	-13852	-81	-2152	2451	-11676	-185	610	3370	-6086	-148	-128	-119	-67	-62	-55	-103	40	-151	19	36	-72	-18	-53	81	-27	-6
0.565000	-6959	777	-9673	-1705	-121	-4160	21	3113	-6	-2937	-2304	-5782	-3784	-4375	4058	3588	-172	-4044	-1488	1716	-116	-5303	1414	-13804	-62	-2416	1793	-11521	-230	257	2782	-6025	-151	-127	-120	-81	-60	-57	-103	38	-150	18	36	-75	-25	-56	81	-34	-3
0.565833	-7413	509	-9418	-1025	-102	-4099	206	3038	2	-2939	-2170	-5728	-3291	-4484	4128	3911	-149	-4014	-1627	1756	-105	-5503	850	-13722	-66	-2699	1121	-11337	-236	-91	2149	-5926	-146	-126	-120	-64	-63	-55	-107	39	-151	20	36	-75	-21	-52	81	-28	0
0.566667	-5378	301	-9119	-432	-74	-4038	406	2946	10	-2930	-2010	-5643	-2695	-4577	4141	4120	-134	-3974	-1802	1717	-102	-5707	327	-13612	-75	-3000	435	-11134	-249	-532	1454	-5781	-150	-130	-119	-64	-65	-58	-107	38	-153	17	35	-76	-24	-60	78	-30	0
0.567500	-1238	75	-8803	68	-105	-3990	606	2835	26	-2923	-1827	-5518	-2141	-4649	4094	4209	-128	-3922	-1996	1561	-101	-5904	-195	-13479	-70	-3310	-262	-10930	-267	-947	710	-5596	-151	-129	-122	-68	-65	-57	-107	39	-153	18	32	-76	-23	-58	80	-31	-7
0.568333	512	-139	-8397	495	-96	-3945	814	2714	44	-2916	-1618	-5353	-1515	-4697	3980	4179	-127	-3859	-2222	1311	-104	-6084	-697	-13321	-46	-3628	-969	-10678	-277	-1364	-82	-5371	-152	-128	-124	-64	-63	-57	-110	32	-153	16	32	-74	-25	-58	77	-31	-5
0.569167	680	-344	-7985	857	-77	-3920	1009	2586	59	-2919	-1384	-5148	-769	-4715	3802	4035	-104	-3782	-2411	958	-95	-6250	-1186	-13134	-38	-3941	-1674	-10437	-258	-1780	-920	-5109	-152	-128	-144	-67	-63	-57	-108	36	-150	19	34	-75	-21	-53	80	-30	-3
0.570000	1371	-533	-7549	1160	-58	-3899	1195	2451	84	-2926	-1124	-4901	121	-4707	3558	3781	-85	-3686	-2618	501	-78	-6387	-1652	-12927	-31	-4246	-2371	-10185	-201	-2181	-1798	-4810	-150	-127	-121	-64	-63	-56	-115	40	-150	17	30	-75	-21	-57	79	-30	0
0.570833	1596	-710	-7086	1422	-62	-3899	1383	2314	109	-2955	-850	-4619	810	-4669	3260	3432	-77	-3576	-2814	25	-93	-6497	-2098	-12678	-28	-4534	-3060	-9931	-195	-2560	-2700	-4468	-148	-127	-117	-64	-64	-57	-105	40	-149	21	33	-77	-24	-55	85	-27	3
0.571667	1468	-869	-6601	1640	-55	-3909	1556	2174	161	-3006	-559	-4299	1346	-4604	2906	2990	-49	-3449	-2992	-529	-97	-6563	-2518	-12440	-67	-4806	-3733	-9679	-202	-2911	-3629	-4095	-152	-126	-119	-65	-61	-56	-102	42	-150	20	33	-92	-22	-53	81	-30	0
0.572500	1662	-1009	-6108	1835	-41	-3923	1710	2026	139	-3066	-253	-3945	1999	-4503	2492	2478	-49	-3307	-3145	-1120	-114	-6598	-2916	-12165	-69	-5058	-4388	-9426	-205	-3236	-4570	-3686	-122	-130	-119	-63	-64	-56	-104	40	-152	17	34	-72	-21	-53	82	-28	-4
0.573333	2089	-1132	-5607	2025	-41	-3949	1855	1880	93	-3158	62	-3562	2569	-4379	2043	1904	-70	-3150	-3262	-1726	-115	-6602	-3289	-11875	-31	-5268	-5019	-9175	-213	-3529	-5517	-3257	-151	-132	-121	-73	-63	-67	-105	38	-152	18	32	-74	-25	-58	80	-33	-5
0.574167	2486	-1235	-5109	2208	-56	-3971	1985	1721	148	-3271	387	-3152	3073	-4226	1569	1297	-58	-2975	-3339	-2323	-131	-6562	-3630	-11563	-47	-5451	-5612	-8920	-194	-3772	-6440	-2797	-138	-131	-121	-66	-64	-60	-107	39	-154	15	29	-76	-21	-57	82	-29	1
0.575000	2840	-1310	-4608	2406	-47	-3980	2111	1570	250	-3386	717	-2716	3312	-4041	1083	670	-41	-2784	-3377	-2882	-136	-6486	-3936	-11228	-62	-5596	-6166	-8665	-193	-3979	-7347	-2316	-151	-130	-127	-68	-65	-60	-105	40	-153	-5	30	-77	-23	-59	80	-29	-1
0.575833	3193	-1362	-4116	2618	-36	-3975	2230	1402	279	-3541	1039	-2273	3317	-3840	596	50	-26	-2580	-3370	-3429	-118	-6378	-4213	-10879	-67	-5710	-6673	-8401	-199	-4146	-8205	-1812	-151	-130	-121	-68	-63	-59	-105	38	-152	17	29	-79	-25	-57	82	-28	0
0.576667	3436	-1393	-3634	2855	-10	-3949	2340	1232	256	-3685	1368	-1830	3156	-3620	124	-556	-18	-2359	-3306	-3904	-105	-6243	-4450	-10522	-93	-5775	-7127	-8144	-205	-4277	-9024	-1293	-152	-128	-120	-63	-60	-56	-105	42	-150	20	37	-72	-21	-55	81	-28	1
0.577500	3586	-1402	-3165	3115	3	-3886	2449	1045	266	-3837	1681	-1376	1517	-3385	-314	-1120	-4	-2136	-3199	-4314	-102	-6079	-4649	-10150	-108	-5818	-7533	-7873	-182	-4373	-9772	-746	-147	-126	-118	-63	-58	-55	-100	44	-152	20	37	-75	-21	-52	85	-27	2
0.578333	3714	-1395	-2712	3387	-7	-3796	2550	848	312	-3974	1998	-939	-1114	-3152	-703	-1635	19	-1908	-3054	-4657	-101	-5919	-4809	-9767	-109	-5831	-7882	-7595	-183	-4444	-10469	-191	-148	-130	-119	-67	-60	-57	-102	42	-149	20	34	-76	-21	-56	72	-26	-1
0.579167	3807	-1374	-2270	3682	3	-3678	2650	630	394	-4099	2293	-523	-1797	-2912	-1029	-2079	13	-1670	-2861	-4926	-119	-5758	-4933	-9369	-105	-5816	-8173	-7299	-203	-4488	-11076	371	-148	-130	-119	-64	-59	-57	-102	42	-150	20	33	-75	-21	-52	82	-28	1
0.580000	3879	-1340	-1841	3987	-9	-3486	2729	395	429	-4195	2581	-127	-1539	-2682	-1282	-2445	-24	-1438	-2632	-5128	-119	-5593	-5018	-8966	-133	-5781	-8400	-6988	-220	-4519	-11602	945	-148	-95	-120	-64	-44	-58	-102	43	-149	-7	34	-73	-22	-58	84	-27	0
0.580833	4269	-1308	-1418	4297	-22	-3264	2833	145	481	-4261	2855	232	-1579	-2468	-1455	-2716	-13	-1206	-2365	-5258	-112	-5425	-5059	-8551	-162	-5739	-8573	-6661	-216	-4539	-12036	1526	-149	-127	-119	-65	-62	-57	-103	41	-159	21	36	-77	-28	-57	84	-27	0
0.581667	4629	-1281	-1008	4598	-12	-2994	2920	-119	476	-4284	3117	541	-1369	-2262	-1510	-2902	-1	-980	-2074	-5339	-125	-5310	-5064	-8129	-166	-5687	-8691	-6314	-229	-4552	-12379	2113	-150	-129	-122	-66	-65	-62	-108	40	-151	12	34	-80	-25	-58	79	-30	-6
0.582500	4549	-1273	-574	4877	-1	-2683	2998	-401	264	-4265	3362	828	-1155	-2095	-1470	-2992	-12	-762	-1757	-5367	-97	-5193	-5027	-7682	-166	-5632	-8746	-5938	-262	-4564	-12619	2703	-152	-129	-119	-65	-63	-60	-104	39	-153	18	37	-75	-19	-58	79	-32	0
0.583333	4374	-1284	-138	5131	-22	-2325	3075	-688	97	-4177	3600	1060	-1136	-1943	-1321	-2993	-12	-550	-1427	-5368	-92	-5106	-4957	-7261	-160	-5585	-8751	-5538	-227	-4580	-12767	3263	-151	-128	-120	-65	-61	-62	-105	41	-152	15	30	-73	-17	-58	81	-32	0
0.584167	4173	-1327	310	5339	-33	-1931	3143	-988	-13	-4056	3822	1236	-1113	-1823	-1071	-2912	4	-352	-1080	-5347	-104	-5034	-4847	-6818	-148	-5543	-8705	-5111	-173	-4609	-12816	3880	-148	-127	-120	-65	-64	-60	-103	42	-151	18	35	-74	-24	-55	78	-18	-1
0.585000	4038	-1421	779	5482	-36	-1508	3209	-1288	-98	-3870	4025	1356	-1072	-1729	-713	-2767	0	-161	-732	-5322	-98	-5008	-4699	-6368	-181	-5511	-8612	-4654	-200	-4640	-12771	4464	-147	-125	-115	-66	-62	-58	-104	43	-151	18	43	-76	-21	-55	80	-28	1
0.585833	4155	-1565	1274	5559	-30	-1058	3268	-1584	-234	-3633	4204	1415	-968	-1671	-266	-2571	-24	8	-385	-5303	-107	-4994	-4519	-5915	-189	-5501	-8482	-4168	-215	-4683	-12638	5016	-146	-128	-118	-65	-60	-58	-100	42	-150	11	34	-74	-21	-57	80	-21	-1
0.586667	3804	-1773	1796	5552	-34	-606	3326	-1869	-351	-3345	4358	1416	-916	-1638	265	-2340	-8	162	-44	-5311	-84	-5007	-4305	-5460	-184	-5503	-8312	-3663	-205	-4745	-12413	5569	-137	-127	-121	-69	-67	-61	-105	38	-153	16	33	-74	-21	-60	79	-30	-1
0.587500	3305	-2051	2360	5455	-52	-146	3387	-2151	-413	-3018	4491	1355	-922	-1634	869	-2110	-26	323	291	-5346	-91	-5033	-4052	-5004	-206	-5507	-8112	-3119	-239	-4813	-12110	6096	-153	-129	-121	-67	-65	-59	-104	38	-149	19	34	-77	-19	-58	90	-30	-1
0.588333	3228	-2398	2956	5273	-51	305	3451	-2429	-441	-2645	4597	1240	-1215	-1637	1528	-1888	-33	437	611	-5410	-93	-5063	-3782	-4552	-206	-5552	-7885	-2554	-239	-4890	-11729	6598	-149	-127	-122	-69	-62	-59	-107	37	-153	2	30	-79	-21	-60	79	-30	2
0.589167	2756	-2818	3589	4991	-60	740	3525	-2629	-510	-2239	4672	1063	-1392	-1649	2222	-1706	-22	556	913	-5523	-101	-5090	-3469	-4095	-204	-5594	-7638	-1965	-202	-4982	-11279	7064	-147	-133	-121	-68	-65	-60	-105	38	-154	16	33	-76	-22	-57	81	-35	1
0.590000	2880	-3317	4248	4619	-72	1142	3619	-2853	-577	-1810	4722	834	-1211	-1660	2940	-1597	-29	658	1207	-5675	-142	-5116	-3130	-3648	-210	-5647	-7366	-1360	-178	-5047	-10769	7493	-152	-124	-124	-72	-64	-62	-110	34	-158	10	28	-79	-25	-61	79	-31	-3
0.590833	3345	-3883	4945	4151	-70	1501	3730	-3005	-595	-1361	4737	553	-1104	-1640	3653	-1559	-26	748	1481	-5863	-139	-5121	-2760	-3207	-212	-5694	-7076	-738	-176	-5119	-10197	7889	-149	-130	-122	-69	-67	-60	-105	40	-152	20	33	-75	-24	-60	81	-27	-3
0.591667	3659	-4509	5668	3609	-78	1816	3871	-3138	-639	-901	4723	233	-1000	-1589	4360	-1633	-42	829	1745	-6082	-120	-5104	-2360	-2779	-224	-5748	-6776	-104	-168	-5183	-9570	8237	-150	-130	-124	-70	-64	-59	-101	37	-152	18	29	-78	-23	-57	82	-27	0
0.592500	3475	-5193	6431	2989	-87	2074	4047	-3243	-677	-431	4684	-137	-848	-1480	5039	-1839	-51	893	1992	-6333	-97	-5061	-1936	-2370	-241	-5800	-6460	539	-171	-5234	-8893	8536	-148	-132	-122	-67	-64	-58	-105	40	-152	17	34	-76	-22	-58	87	-28	-3
0.593333	3043	-5917	7141	2309	-97	2258	4252	-3321	-662	38	4622	-548	-862	-1304	5669	-2182	-26	941	2235	-6603	-116	-4988	-1486	-1985	-260	-5843	-6131	1184	-186	-5267	-8172	8780	-150	-130	-120	-68	-61	-59	-107	35	-154	19	32	-73	-26	-57	80	-32	-4
0.594167	2949	-6665	7873	1576	-111	2387	4497	-3379	-638	516	4541	-989	-825	-1040	6254	-2682	-36	973	2467	-6882	-134	-4880	-1000	-1619	-258	-5877	-5787	1825	-205	-5282	-7412	8971	-150	-131	-126	-70	-62	-60	-107	38	-156	19	34	-76	-32	-62	80	-30	-3
0.595000	2672	-7430	8595	811	-113	2443	4787	-3404	-625	989	4431	-1457	-653	-669	6774	-3322	-44	985	2702	-7163	-100	-4734	-513	-1280	-249	-5899	-5433	2451	-198	-5276	-6626	9109	-148	-129	-120	-88	-63	-61	-105	38	-149	20	33	-78	-26	-58	82	-29	1
0.595833	2278	-8191	9291	8	-124	2421	5118	-3423	-570	1454	4352	-1944	-431	-190	7229	-4111	-34	986	2933	-7440	-124	-4558	8	-976	-257	-5915	-5069	3065	-196	-5242	-5808	9186	-148	-128	-121	-70	-66	-62	-107	38	-151	19	26	-80	-23	-56	82	-27	-3
0.596667	2024	-8928	9957	-796	-130	2338	5492	-3422	-518	1914	4243	-2445	-118	414	7618	-5038	-13	969	3168	-7691	-136	-4344	544	-707	-250	-5905	-4691	3659	-188	-5184	-4949	9207	-149	-131	-117	-61	-69	-58	-104	42	-152	23	37	-74	-23	-57	82	-26	0
0.597500	1696	-9635	10566	-1601	-126	2185	5899	-3421	-535	2364	4178	-2949	158	1147	7943	-6078	-26	928	3404	-7918	-127	-4106	1102	-479	-263	-5888	-4301	4230	-181	-5104	-4066	9168	-150	-125	-118	-63	-62	-60	-105	40	-150	21	35	-74	-21	-53	84	-39	2
0.598333	1347	-10274	11120	-2393	-117	1971	6345	-3417	-526	2809	4121	-3452	54	1997	8199	-7211	-36	871	3646	-8113	-118	-3850	1642	-296	-281	-5861	-3904	4763	-172	-5011	-3165	9068	-150	-125	-120	-66	-61	-84	-109	36	-152	20	35	-77	-19	-58	79	-32	1
0.599167	1130	-10847	11609	-3170	-119	1700	6814	-3409	-456	3244	4090	-3937	236	2972	8400	-8393	-42	799	3891	-8268	-97	-3576	2214	-148	-266	-5813	-3490	5266	-179	-4896	-2232	8893	-148	-122	-117	-64	-64	-61	-105	38	-152	21	38	-73	-23	-57	81	-30	0
0.600000	871	-11328	12026	-3921	-116	1383	7314	-3408	-434	3667	4110	-4390	732	4043	8552	-9588	-44	716	4145	-8378	-102	-3293	2771	-47	-274	-5752	-3070	5728	-222	-4768	-1285	8704	-149	-127	-118	-63	-45	-58	-100	38	-156	20	35	-77	-22	-56	80	-32	-3
0.600833	540	-11708	12369	-4649	-117	1034	7837	-3409	-470	4071	4176	-4803	908	5205	8673	-10775	-23	618	4400	-8443	-114	-3004	3325	11	-275	-5679	-2641	6147	-221	-4626	-326	8445	-150	-127	-118	-64	-62	-60	-112	39	-156	21	36	-74	-24	-52	82	-30	-4
0.601667	274	-11981	12628	-5347	-111	654	8365	-3414	-405	4463	4290	-5171	941	6426	8759	-11908	-35	519	4657	-8458	-120	-2735	3875	29	-297	-5591	-2205	6536	-193	-4484	653	8124	-151	-124	-116	-61	-61	-59	-104	30	-151	20	35	-75	-22	-52	80	-31	-1
0.602500	-23	-12130	12808	-6016	-104	256	8897	-3418	-391	4828	4488	-5474	1213	7708	8837	-12944	-63	416	4911	-8434	-121	-2473	4411	8	-321	-5490	-1762	6857	-191	-4354	1647	7756	-147	-127	-117	-61	-63	-60	-108	40	-152	19	32	-73	-18	-56	81	-28	1
0.603333	-308	-12157	12906	-6658	-97	-150	9421	-3414	-391	5171	4751	-5707	1485	8990	8907	-13842	-69	315	5159	-8364	-101	-2231	4930	-51	-319	-5371	-1306	7148	-224	-4206	2655	7322	-150	-127	-117	-62	-61	-62	-105	44	-150	19	37	-74	-18	-52	80	-31	0
0.604167	-617	-12062	12923	-7283	-90	-561	9957	-3401	-336	5479	5080	-5875	1611	10251	8987	-14576	-64	226	5404	-8259	-73	-2014	5435	-165	-325	-5245	-847	7390	-238	-4080	3667	6878	-146	-129	-116	-62	-57	-57	-102	41	-148	17	36	-70	-16	-52	85	-27	1
0.605000	-1161	-11837	12865	-7900	-92	-972	10482	-3374	-111	5751	5487	-5955	1646	11445	9107	-15114	-72	148	5626	-8123	-60	-1824	5917	-270	-315	-5094	-378	7583	-189	-3970	4678	6371	-147	-124	-117	-61	-60	-51	-101	43	-152	22	35	-69	-18	-52	85	-28	1
0.605833	-1662	-11486	12726	-8515	-97	-1374	10993	-3331	310	5967	5965	-5953	1008	12540	9205	-15450	-74	93	5837	-7964	-66	-1674	6372	-421	-305	-4926	86	7729	-186	-3886	5684	5822	-149	-127	-118	-63	-62	-58	-102	41	-143	17	34	-75	-15	-52	85	-28	2
0.606667	-1179	-11018	12514	-9141	-94	-1762	11498	-3249	345	6105	6515	-5867	473	13498	9357	-15560	-78	55	6017	-7790	-50	-1547	6795	-600	-311	-4754	562	7823	-189	-3827	6682	5221	-156	-132	-131	-69	-65	-60	-107	36	-156	12	33	-79	-26	-60	79	-35	-3
0.607500	-139	-10437	12242	-9779	-117	-2143	11989	-3158	130	6227	7131	-5700	406	14298	9547	-15449	-88	66	6191	-7603	-57	-1454	7198	-794	-332	-4547	1044	7876	-193	-3793	7673	4587	-150	-130	-121	-69	-64	-59	-109	35	-154	15	32	-77	-26	-59	77	-31	0
0.608333	-1876	-9749	11918	-10431	-124	-2499	12481	-3004	132	6267	7823	-5450	1221	14900	9779	-15122	-87	80	6331	-7411	-63	-1394	7570	-997	-341	-4321	1539	7888	-181	-3786	8634	3925	-151	-133	-120	-67	-66	-57	-109	36	-158	16	34	-75	-25	-60	80	-32	0
0.609167	-5991	-8965	11541	-11107	-120	-2838	12976	-2828	156	6222	8566	-5137	1981	15280	10061	-14602	-82	148	6446	-7222	-96	-1360	7913	-1211	-337	-4073	2039	7857	-180	-3804	9565	3228	-151	-128	-120	-68	-61	-59	-104	38	-152	17	32	-77	-21	-58	82	-22	-1
0.610000	-6127	-8103	11115	-11813	-108	-3159	13479	-2602	119	6102	9361	-4765	835	15424	10381	-13924	-68	247	6533	-7044	-94	-1354	8231	-1428	-325	-3806	2553	7780	-174	-3852	10448	2504	-150	-130	-122	-67	-66	-59	-104	39	-177	16	32	-77	-24	-57	84	-30	-5
0.610833	-4615	-7170	10653	-12542	-94	-3454	13994	-2334	11	5901	10194	-4384	-988	15324	10746	-13121	-67	386	6594	-6879	-53	-1368	8520	-1644	-308	-3515	3074	7670	-153	-3927	11275	1764	-148	-126	-119	-65	-67	-57	-105	37	-150	18	33	-72	-24	-58	81	-29	1
0.611667	-4690	-6176	10161	-13293	-82	-3731	14527	-2032	-46	5625	11058	-3982	-1524	14984	11156	-12237	-70	564	6622	-6733	-60	-1402	8783	-1851	-314	-3212	3609	7525	-137	-4020	12034	1003	-153	-125	-118	-66	-64	-57	-109	41	-149	19	34	-75	-17	-58	82	-30	2
0.612500	-3542	-5139	9643	-14047	-63	-3977	15087	-1693	-62	5271	11935	-3598	-692	14392	11613	-11323	-67	774	6629	-6614	-57	-1448	9019	-2040	-311	-2895	4159	7341	-158	-4134	12718	235	-147	-127	-119	-65	-62	-58	-103	38	-149	19	39	-76	-24	-59	79	-29	3
0.613333	-2514	-4080	9129	-14799	-55	-4198	15676	-1337	-104	4843	12832	-3246	-618	13583	12091	-10439	-60	1014	6607	-6518	-45	-1512	9224	-2212	-318	-2571	4727	7123	-130	-4252	13312	-537	-150	-127	-121	-68	-53	-58	-108	38	-141	19	32	-77	-22	-59	81	-30	0
0.614167	-651	-3002	8564	-15527	-56	-4379	16304	-961	-158	4339	13727	-2964	-521	12568	12641	-9634	-63	1286	6566	-6446	-44	-1580	9407	-2363	-276	-2236	5313	6879	-110	-4379	13796	-1302	-150	-128	-124	-66	-64	-57	-109	36	-154	17	34	-76	-23	-64	78	-33	0
0.615000	5458	-1919	8017	-16219	-57	-4522	16970	-580	-213	3783	14609	-2773	505	11406	13213	-8954	-76	1584	6501	-6396	-30	-1661	9565	-2479	-284	-1907	5913	6604	-109	-4503	14171	-2048	-151	-131	-126	-68	-67	-63	-115	20	-155	13	32	-79	-23	-61	75	-34	-5
0.615833	7963	-850	7467	-16856	-58	-4627	17672	-214	-234	3180	15467	-2698	1415	10077	13830	-8449	-86	1905	6424	-6371	-43	-1734	9706	-2559	-321	-1581	6527	6312	-101	-4609	14432	-2791	-150	-129	-124	-70	-65	-59	-109	38	-151	16	33	-77	-23	-61	76	-36	-3
0.616667	5075	207	6933	-17407	-57	-4682	18407	127	-173	2544	16296	-2751	2180	8674	14453	-8138	-88	2250	6333	-6366	-59	-1808	9824	-2609	-316	-1266	7156	5999	-112	-4701	14574	-3500	-148	-126	-120	-67	-62	-62	-109	35	-152	17	33	-74	-22	-60	80	-30	2
0.617500	4377	1223	6415	-17859	-39	-4689	19157	425	-103	1883	17073	-2968	2590	7209	15110	-8060	-66	2602	6229	-6385	-53	-1913	9919	-2593	-316	-971	7788	5666	-113	-4764	14589	-4199	-151	-128	-120	-66	-63	-57	-108	37	-151	19	35	-72	-23	-56	80	-30	-3
0.618333	1849	2190	5913	-18201	-39	-4655	19902	661	-73	1205	17799	-3357	3121	5729	15777	-8217	-35	2960	6112	-6426	-41	-1951	10001	-2544	-311	-695	8427	5313	-117	-4798	14484	-4864	-147	-128	-120	-47	-63	-56	-108	39	-152	17	36	-75	-5	-56	80	-27	-1
0.619167	-2606	3096	5442	-18423	-25	-4577	20636	818	-41	526	18440	-3937	3432	4280	16452	-8622	-57	3325	5987	-6487	-60	-2015	10068	-2441	-314	-439	9060	4945	-147	-4795	14268	-5502	-147	-126	-125	-66	-63	-58	-105	40	-150	17	29	-76	-23	-53	85	-30	-6
0.620000	-2481	3931	4994	-18477	-21	-4461	21329	879	-29	-138	19001	-4698	3337	2901	17123	-9246	-79	3685	5852	-6566	-74	-2076	10117	-2298	-299	-215	9685	4565	-147	-4749	13934	-6107	-150	-127	-120	-73	-62	-59	-107	38	-155	17	34	-76	-23	-55	84	-31	0
0.620833	-1479	4698	4579	-18388	-28	-4311	21964	821	-108	-779	19460	-5656	3797	1620	17781	-10081	-75	4043	5711	-6664	-73	-2126	10163	-2097	-266	-14	10287	4173	-128	-4659	13513	-6704	-153	-128	-119	-64	-63	-59	-105	38	-149	18	36	-76	-21	-52	81	-32	-1
0.621667	-1756	5386	4200	-18149	-32	-4141	22505	638	-124	-1383	19796	-6796	4510	470	18401	-11092	-69	4395	5564	-6784	-59	-2168	10194	-1848	-273	154	10863	3771	-133	-4524	12995	-7265	-149	-126	-119	-65	-63	-67	-102	39	-152	15	35	-77	-22	-56	80	-29	-1
0.622500	-1408	5980	3861	-17753	-35	-3958	22932	322	-108	-1951	20046	-8121	4297	-537	18978	-12244	-62	4731	5410	-6925	-63	-2202	10209	-1555	-296	297	11405	3356	-135	-4339	12429	-7815	-149	-128	-121	-69	-62	-58	-104	40	-152	18	33	-76	-5	-53	82	-30	1
0.623333	-1221	6489	3564	-17221	-49	-3769	23221	-141	-72	-2470	20148	-9611	3954	-1387	19492	-13493	-67	5057	5245	-7087	-78	-2222	10243	-1217	-263	411	11902	2931	-142	-4108	11806	-8344	-150	-128	-122	-68	-64	-61	-107	3	-160	10	30	-78	-21	-58	81	-32	-9
0.624167	-1028	6900	3299	-16553	-63	-3596	23354	-756	-33	-2942	20103	-11241	3721	-2014	19929	-14793	-70	5370	5083	-7269	-68	-2223	10266	-832	-233	510	12354	2500	-128	-3849	11156	-8861	-149	-128	-122	-67	-64	-58	-105	38	-166	18	32	-75	-23	-55	79	-31	0
0.625000	-718	7229	3095	-15769	-67	-3440	23313	-1526	-13	-3352	19915	-12983	3383	-2471	20259	-16098	-77	5669	4914	-7475	-51	-2210	10286	-409	-258	586	12741	2069	-108	-3544	10485	-9366	-146	-128	-117	-67	-60	-60	-105	41	-150	18	34	-75	-22	-56	81	-25	1
0.625833	-531	7464	2914	-14889	-80	-3322	23071	-2445	77	-3710	19570	-14813	3107	-2789	20464	-17374	-90	5948	4738	-7693	-61	-2174	10310	45	-220	646	13060	1608	-126	-3216	9822	-9869	-149	-128	-121	-69	-62	-60	-108	39	-150	38	33	-78	-21	-56	81	-28	1
0.626667	-369	7620	2781	-13940	-77	-3248	22640	-3509	140	-4015	19063	-16700	2480	-2918	20519	-18597	-70	6218	4558	-7980	-77	-2114	10338	492	-194	689	13311	1146	-134	-2869	9165	-10370	-150	-131	-126	-66	-62	-61	-107	37	-150	11	30	-81	-24	-57	80	-29	-3
0.627500	-271	7690	2680	-12950	-69	-3235	22000	-4709	137	-4267	18403	-18596	1595	-2910	20404	-19734	-94	6472	4379	-8271	-74	-2026	10366	1035	-169	724	13484	675	-128	-2515	8543	-10860	-149	-129	-121	-68	-67	-61	-104	37	-152	15	33	-77	-23	-57	77	-31	0
0.628333	-174	7698	2624	-11946	-53	-3284	21177	-6026	107	-4469	17574	-20492	905	-2774	20105	-20757	-102	6721	4203	-8589	-41	-1905	10397	1561	-137	763	13579	189	-128	-2132	7961	-11352	-150	-127	-121	-67	-62	-61	-104	38	-152	16	24	-79	-26	-58	79	-29	0
0.629167	-16	7640	2595	-10947	-65	-3394	20168	-7467	39	-4628	16595	-22339	519	-2533	19602	-21671	-67	6959	4022	-8939	-15	-1750	10426	2107	-122	802	13601	-300	-135	-1801	7429	-11841	-150	-125	-124	-66	-63	-59	-104	39	-150	12	33	-83	-21	-56	81	-22	-3
0.630000	253	7536	2600	-9981	-53	-3577	18984	-9004	-57	-4750	15464	-24128	782	-2209	18884	-22466	-68	7190	3854	-9312	-12	-1557	10456	2659	-103	838	13553	-808	-136	-1469	6950	-12331	-150	-127	-121	-65	-64	-61	-105	41	-151	16	29	-77	-23	-58	81	-28	0
0.630833	573	7388	2635	-9071	-45	-3828	17657	-10622	-113	-4830	14204	-25769	989	-1833	17947	-23147	-105	7422	3682	-9709	-45	-1328	10470	3212	-88	886	13428	-1321	-164	-1155	6523	-12795	-147	-125	-120	-65	-64	-61	-110	42	-150	18	33	-75	-17	-58	81	-35	2
0.631667	1105	7208	2691	-8237	-50	-4126	16209	-12295	-111	-4882	12816	-27300	840	-1425	16781	-23730	-79	7650	3517	-10131	-88	-1058	10475	3758	-76	946	13236	-1852	-182	-885	6156	-13263	-150	-128	-121	-67	-49	-63	-108	36	-152	16	28	-79	-23	-61	79	-34	0
0.632500	3369	7005	2768	-7506	-64	-4492	14663	-14008	-92	-4909	11319	-28675	825	-1005	15391	-24206	-65	7873	3359	-10564	-139	-751	10456	4299	-53	1016	12985	-2384	-170	-642	5846	-13713	-149	-126	-120	-65	-67	-63	-109	38	-154	17	32	-78	-23	-59	78	-27	-1
0.633333	4437	6792	2875	-6878	-77	-4879	13065	-15726	-87	-4901	9731	-29889	893	-595	13794	-24662	-53	8104	3207	-11005	-132	-402	10411	4813	-56	1105	12684	-2930	-197	-446	5585	-14140	-148	-129	-125	-93	-60	-60	-108	40	-151	16	29	-76	-23	-60	77	-29	-3
0.634167	1985	6575	2996	-6377	-73	-5292	11422	-17453	-117	-4878	8064	-30922	510	-215	12007	-25058	-70	8330	3062	-11445	-130	-18	10322	5307	-51	1212	12328	-3476	-189	-291	5373	-14543	-153	-129	-121	-66	-64	-63	-110	35	-154	15	33	-77	-21	-59	79	-34	-4
0.635000	1441	6362	3127	-5992	-78	-5710	9772	-19150	-110	-4822	6355	-31780	-386	124	10050	-25436	-70	8564	2927	-11885	-126	404	10197	5765	-51	1336	11944	-4023	-198	-187	5214	-14915	-148	-129	-122	-67	-63	-60	-101	36	-154	12	28	-76	-22	-63	77	-34	-3
0.635833	1516	6156	3279	-5735	-67	-6125	8141	-20802	-41	-4748	4625	-32348	-1186	405	7956	-25819	-68	8796	2795	-12312	-110	852	10013	6179	-79	1482	11534	-4564	-219	-125	5056	-15251	-150	-127	-122	-49	-64	-62	-108	36	-149	16	34	-78	-23	-58	79	-30	0
0.636667	905	5962	3443	-5597	-35	-6509	6558	-22377	-21	-4656	2897	-32597	-1883	624	5754	-26220	-56	9037	2671	-12723	-77	1329	9782	6558	-84	1637	11104	-5094	-214	-98	4944	-15552	-148	-122	-125	-64	-60	-57	-107	40	-147	17	32	-74	-19	-58	77	-28	3
0.637500	727	5785	3618	-5581	-23	-6857	5072	-23862	4	-4548	1188	-32680	-2781	770	3477	-26658	-23	9277	2549	-13113	-21	1830	9491	6875	-75	1831	10664	-5613	-188	-109	4844	-15810	-147	-128	-120	-64	-60	-57	-105	38	-154	16	38	-73	-18	-60	80	-28	1
0.638333	411	5620	3796	-5674	-39	-7160	3653	-25244	47	-4436	-484	-32738	-3744	843	1182	-27140	-74	9515	2436	-13480	-19	2341	9139	7141	-78	2035	10218	-6119	-179	-149	4752	-16029	-150	-126	-119	-66	-84	-57	-107	37	-153	25	36	-72	-19	-56	80	-33	-3
0.639167	150	5472	3978	-5867	-43	-7405	2352	-26510	73	-4321	-2084	-32740	-4624	801	-1079	-27668	-76	9774	2325	-13823	-50	2860	8719	7344	-81	2251	9769	-6596	-144	-214	4670	-16199	-150	-128	-121	-66	-62	-59	-107	38	-153	4	35	-67	-22	-57	82	-28	1
0.640000	-48	5342	4166	-6148	-47	-7587	1155	-27634	53	-4214	-3596	-32767	-5289	681	-3257	-28226	-70	9982	2215	-14139	-41	3387	8241	7484	-116	2478	9321	-7051	-127	-290	4582	-16329	-154	-131	-126	-69	-67	-61	-108	36	-151	15	32	-76	-26	-56	78	-31	-17
0.640833	-277	5226	4347	-6518	-58	-7710	77	-28585	40	-4115	-5004	-32752	-5544	469	-5301	-28812	-66	10215	2117	-14432	-18	3918	7721	7556	-167	2715	8886	-7463	-116	-368	4493	-16408	-150	-130	-122	-67	-60	-59	-105	36	-151	15	33	-87	-22	-55	80	-30	0
0.641667	-514	5124	4533	-6956	-46	-7766	-867	-29363	5	-4049	-6297	-32767	-5427	160	-7191	-29415	-74	10439	2007	-14703	-23	4442	7152	7564	-168	2971	8455	-7840	-110	-444	4386	-16449	-152	-131	-122	-68	-60	-60	-108	37	-150	17	34	-77	-22	-58	80	-29	-1
0.642500	-673	5034	4710	-7449	-33	-7767	-1688	-29966	1	-4017	-7467	-32566	-5436	-243	-8882	-29998	-72	10656	1916	-14957	-44	4952	6549	7504	-143	3213	8032	-8176	-126	-508	4274	-16446	-149	-130	-120	-65	-61	-60	-105	38	-168	16	33	-76	-21	-57	79	-29	0
0.643333	-811	4961	4878	-7999	-44	-7724	-2395	-30380	27	-4024	-8516	-32167	-5276	-735	-10349	-30540	-59	10862	1825	-15198	-15	5448	5925	7388	-145	3468	7618	-8488	-95	-556	4151	-16407	-148	-128	-122	-65	-62	-60	-74	41	-151	20	35	-73	-18	-55	78	-28	2
0.644167	-928	4898	5034	-8596	-28	-7644	-2993	-30602	23	-4095	-9425	-31609	-4757	-1312	-11563	-30992	-75	11062	1742	-15434	9	5926	5288	7201	-132	3723	7201	-8719	-77	-570	4014	-16332	-149	-126	-124	-64	-60	-55	-103	42	-149	17	33	-75	-21	-53	84	-27	0
0.645000	-831	4846	5178	-9241	-23	-7544	-3504	-30620	46	-4226	-10198	-30954	-4198	-1961	-12523	-31374	-85	11253	1668	-15671	-25	6381	4654	6959	-96	3982	6812	-8921	-86	-561	3856	-16235	-146	-128	-121	-63	-56	-58	-103	42	-151	19	36	-74	-18	-57	84	-26	1
0.645833	-7	4814	5309	-9938	-26	-7440	-3921	-30445	58	-4439	-10851	-30125	-3609	-2668	-13220	-31599	-81	11431	1600	-15919	-48	6801	4031	6656	-81	4231	6419	-9086	-83	-516	3703	-16114	-147	-127	-122	-70	-59	-58	-105	40	-150	18	28	-75	-17	-53	80	-28	0
0.646667	556	4791	5423	-10684	9	-7350	-4277	-30067	62	-4730	-11380	-29195	-2722	-3424	-13704	-31652	-91	11600	1542	-16182	-62	7198	3436	6302	-61	4483	6033	-9205	-91	-440	3533	-15981	-148	-127	-122	-67	-61	-60	-104	40	-151	19	34	-74	-22	-60	80	-29	5
0.647500	-154	4789	5523	-11478	27	-7286	-4574	-29492	58	-5114	-11805	-28128	-1768	-4216	-13952	-31487	-68	11762	1496	-16465	-82	7549	2889	5896	-29	4729	5645	-9289	-111	-321	3363	-15837	-151	-127	-122	-68	-63	-59	-104	36	-151	16	30	-79	-25	-57	79	-29	0
0.648333	-1014	4808	5606	-12329	2	-7252	-4832	-28722	60	-5594	-12127	-26896	-1086	-5009	-14006	-31078	-65	11913	1459	-16777	-118	7864	2384	5443	-19	4980	5269	-9336	-146	-170	3190	-15683	-153	-131	-127	-73	-64	-62	-107	37	-158	15	26	-79	-23	-60	76	-32	0
0.649167	-2113	4855	5675	-13236	-5	-7274	-5065	-27762	21	-6140	-12370	-25551	-470	-5797	-13905	-30392	-78	12060	1436	-17109	-152	8137	1940	4948	9	5232	4902	-9350	-179	15	3023	-15524	-148	-127	-122	-70	-62	-59	-105	36	-152	16	32	-80	-23	-59	76	-30	-7
0.650000	-2115	4932	5727	-14203	-17	-7343	-5284	-26635	-24	-6766	-12535	-24037	6	-6556	-13694	-29406	-78	12199	1433	-17473	-159	8369	1574	4407	26	5480	4553	-9341	-189	214	2861	-15372	-148	-126	-125	-69	-64	-62	-108	40	-151	20	33	-77	-23	-60	79	-29	0
0.650833	-1045	5047	5782	-15239	-39	-7467	-5515	-25368	-23	-7464	-12657	-22407	382	-7264	-13431	-28099	-86	12333	1440	-17865	-182	8551	1244	3833	49	5725	4214	-9309	-191	456	2713	-15222	-148	-127	-127	-63	-65	-42	-102	39	-149	19	34	-76	-26	-65	80	-29	2
0.651667	-1195	5204	5816	-16350	-48	-7645	-5760	-23988	-23	-8210	-12744	-20654	685	-7932	-13155	-26444	-88	12462	1457	-18291	-184	8689	995	3220	60	5959	3893	-9259	-200	709	2583	-15078	-147	-126	-130	-70	-62	-61	-107	39	-148	19	32	-78	-23	-57	80	-26	0
0.652500	-1352	5400	5841	-17497	-60	-7861	-6046	-22537	-53	-8983	-12818	-18801	848	-8530	-12934	-24452	-91	12588	1486	-18737	-184	8777	809	2573	24	6185	3593	-9195	-234	965	2475	-14942	-149	-128	-126	-67	-62	-56	-107	39	-151	16	33	-78	-26	-58	79	-30	-4
0.653333	-1202	5647	5854	-18705	-69	-8134	-6383	-21051	-78	-9770	-12892	-16862	922	-9049	-12811	-22129	-98	12692	1527	-19207	-229	8819	683	1889	-33	6391	3324	-9118	-297	1222	2400	-14809	-152	-127	-122	-68	-62	-61	-109	37	-154	18	32	-76	-23	-55	80	-32	0
0.654167	-1212	5946	5857	-19956	-76	-8376	-6786	-19560	-124	-10538	-12986	-14902	834	-9497	-12841	-19493	-70	12802	1579	-19690	-259	8814	607	1182	-35	6578	3084	-9033	-333	1466	2352	-14676	-148	-126	-124	-69	-62	-59	-107	36	-153	18	33	-79	-23	-60	78	-32	-4
0.655000	-1279	6296	5855	-21246	-84	-8639	-7277	-18111	-173	-11258	-13115	-12939	637	-9864	-13061	-16552	-49	12888	1637	-20186	-266	8762	572	405	-23	6733	2881	-8938	-337	1698	2350	-14543	-147	-127	-118	-67	-64	-60	-108	35	-153	16	34	-77	-22	-57	78	-31	-4
0.655833	-1364	6702	5841	-22554	-95	-8874	-7855	-16751	-211	-11917	-13294	-11030	368	-10161	-13499	-13362	-45	12969	1705	-20644	-291	8672	573	-382	-73	6854	2722	-8836	-363	1902	2390	-14407	-149	-127	-107	-67	-65	-76	-104	40	-153	15	33	-62	-21	-55	79	-31	-4
0.656667	-1462	7165	5816	-23881	-104	-9064	-8537	-15519	-221	-12466	-13536	-9206	54	-10395	-14174	-9930	-41	13028	1770	-21181	-262	8537	600	-1203	-97	6929	2605	-8724	-360	2083	2489	-14253	-152	-129	-124	-68	-63	-60	-107	34	-158	15	30	-76	-24	-57	78	-31	-6
0.657500	-1521	7670	5786	-25141	-107	-9190	-9323	-14450	-248	-12898	-13856	-7508	-118	-10580	-15089	-6349	-45	13079	1838	-21660	-250	8380	644	-2050	-109	6968	2541	-8600	-356	2226	2641	-14085	-152	-127	-120	-66	-62	-56	-104	38	-154	23	33	-75	-23	-52	82	-31	-3
0.658333	-1558	8228	5744	-26376	-120	-9229	-10224	-13570	-240	-13198	-14259	-5938	-372	-10719	-16234	-2678	-40	13111	1897	-22121	-285	8188	695	-2930	-88	6950	2516	-8466	-361	2329	2858	-13898	-151	-113	-103	-65	-62	-59	-105	37	-153	15	35	-75	-22	-57	78	-30	1
0.659167	-1326	8820	5687	-27534	-122	-9172	-11251	-12894	-254	-13343	-14758	-4596	-697	-10835	-17588	1012	-28	13118	1942	-22554	-300	7977	761	-3839	-109	6883	2557	-8320	-322	2392	3147	-13683	-152	-128	-121	-63	-61	-56	-107	38	-132	19	34	-75	-18	-57	80	-31	-6
0.660000	-809	9433	5619	-28609	-132	-9005	-12402	-12443	-249	-13328	-15361	-3450	-916	-10947	-19113	4646	-27	13115	1965	-22953	-332	7742	826	-4792	-125	6772	2648	-8163	-259	2411	3508	-13439	-141	-126	-119	-66	-62	-55	-105	39	-150	18	34	-76	-19	-56	81	-30	-3
0.660833	-509	10074	5536	-29566	-130	-8717	-13662	-12223	-230	-13146	-16064	-2515	-1202	-11059	-20770	8130	-21	13082	1957	-23316	-362	7503	894	-5756	-82	6612	2779	-7988	-225	2376	3942	-13156	-151	-130	-116	-65	-63	-60	-104	13	-152	19	33	-75	-19	-59	81	-30	0
0.661667	-421	10726	5441	-30395	-115	-8317	-15031	-12215	-235	-12806	-16873	-1834	-1337	-11182	-22513	11417	-31	13032	1923	-23635	-369	7255	971	-6718	-66	6410	2961	-7809	-193	2321	4463	-12835	-150	-125	-122	-64	-62	-57	-105	41	-150	17	32	-76	-23	-57	82	-31	0
0.662500	-233	11370	5324	-31055	-111	-7803	-16496	-12413	-190	-12314	-17784	-1368	-1201	-11326	-24283	14411	-62	12957	1832	-23908	-413	7005	1053	-7745	-75	6177	3192	-7595	-130	2220	5056	-12475	-149	-129	-121	-84	-61	-56	-104	39	-155	24	33	-69	-23	-53	81	-33	-3
0.663333	500	12003	5199	-31558	-104	-7162	-18039	-12791	-218	-11676	-18796	-1099	-970	-11489	-26009	17056	-76	12867	1711	-24134	-446	6758	1148	-8763	-61	5915	3461	-7396	-65	2087	5728	-12074	-120	-127	-117	-64	-64	-56	-103	40	-155	16	34	-77	-24	-56	79	-32	-1
0.664167	1067	12598	5055	-31902	-97	-6431	-19640	-13303	-240	-10911	-19886	-1030	-955	-11670	-27629	19296	-100	12746	1496	-24317	-442	6516	1267	-9792	-63	5639	3766	-7152	-17	1934	6462	-11634	-148	-127	-127	-68	-64	-57	-105	41	-151	18	30	-73	-21	-56	84	-31	1
0.665000	222	13158	4898	-32063	-84	-5594	-21276	-13941	-189	-10053	-21048	-1130	-997	-11858	-29100	21076	-76	12603	1303	-24455	-471	6273	1411	-10823	-83	5351	4097	-6923	28	1765	7237	-11158	-150	-127	-120	-67	-63	-61	-107	37	-153	16	29	-79	-22	-58	78	-34	-1
0.665833	-1148	13657	4727	-32092	-84	-4719	-22906	-14626	-197	-9111	-22259	-1375	-819	-12035	-30374	22381	-86	12430	1021	-24566	-438	6034	1590	-11842	-81	5067	4450	-6692	12	1592	8080	-10648	-149	-125	-120	-65	-67	-61	-104	40	-150	17	32	-75	-23	-57	82	-30	0
0.666667	-2174	14099	4596	-31938	-93	-3771	-24494	-15313	-207	-8112	-23496	-1737	-682	-12194	-31423	23192	-101	12229	685	-24655	-378	5793	1813	-12856	-113	4784	4808	-6475	8	1427	8949	-10104	-150	-129	-124	-68	-66	-61	-109	36	-154	11	34	-76	-25	-59	79	-33	-5
0.667500	-2136	14460	4363	-31652	-101	-2795	-26011	-15960	-143	-7089	-24731	-2177	-356	-12303	-32126	23441	-99	11992	302	-24725	-289	5548	2082	-13851	-166	4519	5175	-6271	127	1278	9834	-9536	-138	-128	-124	-70	-64	-62	-109	37	-152	12	28	-78	-22	-58	81	-32	1
0.668333	-2098	14746	4202	-31232	-80	-1799	-27404	-16513	-112	-6041	-25947	-2692	85	-12343	-32421	23216	-101	11722	-110	-24787	-105	5296	2395	-14810	-234	4271	5534	-6097	104	1158	10708	-8946	-151	-128	-121	-68	-61	-60	-104	39	-151	13	30	-76	-23	-59	77	-14	1
0.669167	-1832	14939	3982	-30713	-90	-806	-28656	-16944	-109	-5008	-27104	-3232	42	-12286	-32555	22510	-96	11411	-549	-24861	-3	5015	2774	-15751	-311	4034	5882	-5963	4	1070	11564	-8348	-142	-128	-124	-68	-86	-64	-107	38	-152	32	32	-75	-24	-58	81	-32	-3
0.670000	-1175	15045	3787	-30100	-101	181	-29737	-17206	-19	-4002	-28188	-3789	-166	-12118	-32607	21362	-77	11066	-992	-24945	33	4704	3201	-16662	-333	3804	6205	-5874	-45	1017	12381	-7747	-152	-126	-119	-67	-63	-57	-105	38	-156	16	33	-75	-22	-51	78	-32	0
0.670833	-756	15060	3601	-29413	-78	1141	-30616	-17281	21	-3083	-29155	-4341	-3	-11816	-32635	19836	-75	10680	-1421	-25058	119	4347	3672	-17539	-335	3573	6492	-5842	-96	1007	13137	-7153	-148	-127	-121	-65	-60	-57	-105	39	-151	19	33	-73	-19	-56	84	-28	0
0.671667	-412	14991	3413	-28729	-69	2055	-31268	-17151	5	-2135	-29984	-4880	245	-11369	-32437	17965	-77	10261	-1797	-25202	236	3932	4185	-18384	-363	3319	6739	-5883	-133	1031	13822	-6573	-149	-127	-119	-66	-62	-57	-103	37	-149	11	34	-73	-24	-56	81	-31	1
0.672500	-7	14834	3226	-28024	-57	2909	-31693	-16823	18	-1298	-30658	-5388	158	-10753	-31959	15828	-83	9815	-2085	-25385	309	3442	4721	-19191	-367	3024	6930	-6007	-170	1086	14418	-6023	-148	-128	-120	-67	-59	-61	-105	38	-151	16	34	-73	-19	-56	81	-28	0
0.673333	447	14604	3046	-27343	-41	3699	-31870	-16299	60	-529	-31157	-5869	-1	-9973	-31312	13494	-83	9347	-2253	-25606	336	2863	5272	-19968	-376	2658	7060	-6240	-220	1160	14920	-5521	-156	-130	-121	-69	-66	-62	-107	37	-158	15	32	-77	-24	-58	78	-32	-5
0.674167	756	14296	2863	-26724	-50	4412	-31790	-15602	-5	165	-31462	-6317	-243	-9032	-30544	11041	-87	8876	-2249	-25861	380	2185	5830	-20724	-407	2204	7123	-6539	-304	1250	15315	-5067	-152	-132	-114	-67	-82	-61	-108	35	-156	15	33	-77	-22	-62	79	-32	-3
0.675000	1206	13936	2694	-26171	-44	5059	-31488	-14747	-6	793	-31562	-6713	-745	-7936	-29710	8523	-90	8412	-2047	-26148	417	1384	6378	-21446	-438	1626	7113	-6964	-446	1317	15603	-4681	-153	-132	-122	-69	-65	-60	-107	38	-154	16	30	-79	-16	-57	79	-32	-5
0.675833	1629	13526	2515	-25711	-35	5620	-30940	-13791	15	1346	-31453	-7080	-1041	-6702	-28847	6012	-70	7965	-1607	-26466	420	464	6888	-22165	-458	902	7026	-7498	-456	1342	15781	-4371	-151	-127	-121	-67	-84	-59	-105	37	-153	15	30	-77	-21	-56	82	-31	-1
0.676667	1576	13078	2338	-25359	-29	6107	-30165	-12764	-28	1836	-31142	-7399	-1249	-5356	-27987	3543	-85	7549	-899	-26795	437	-579	7360	-22864	-438	13	6858	-8142	-457	1349	15860	-4160	-150	-129	-142	-65	-62	-58	-103	38	-148	18	34	-74	-21	-53	84	-30	0
0.677500	1398	12609	2156	-25122	-41	6514	-29198	-11717	-28	2271	-30628	-7682	-1478	-3898	-27165	1172	-93	7182	91	-27134	445	-1743	7766	-23555	-446	-1054	6602	-8906	-499	1248	15848	-4044	-149	-127	-119	-67	-62	-55	-104	38	-150	17	34	-75	-19	-53	80	-27	2
0.678333	1347	12119	1961	-25007	-61	6839	-28071	-10687	-63	2651	-29931	-7930	-1548	-2386	-26415	-1055	-50	6872	1366	-27465	418	-3024	8095	-24238	-461	-2320	6261	-9792	-492	1025	15753	-4073	-148	-129	-119	-65	-66	-56	-102	40	-153	21	37	-73	-19	-53	80	-26	0
0.679167	670	11633	1749	-25004	-66	7094	-26808	-9714	-72	2997	-29076	-8120	-1683	-848	-25752	-3080	-8	6634	2926	-27777	381	-4406	8340	-24926	-444	-3795	5832	-10794	-477	650	15600	-4228	-146	-130	-118	-66	-59	-56	-104	37	-169	21	34	-75	-21	-55	81	-29	3
0.680000	-326	11155	1514	-25114	-66	7288	-25445	-8826	-67	3312	-28086	-8276	-1839	685	-25196	-4908	7	6472	4744	-28062	401	-5878	8492	-25614	-428	-5457	5323	-11905	-432	89	15407	-4536	-148	-127	-120	-66	-62	-56	-92	37	-149	-3	35	-74	-17	-53	82	-27	2
0.680833	-473	10696	1251	-25314	-63	7432	-24031	-8053	-93	3604	-27003	-8365	-1987	2177	-24758	-6524	-35	6396	6827	-28294	404	-7433	8547	-26306	-427	-7302	4736	-13121	-409	-686	15192	-5004	-150	-127	-119	-64	-62	-57	-103	38	-149	18	35	-77	-22	-53	82	-28	0
0.681667	-684	10251	957	-25604	-75	7513	-22610	-7420	-170	3891	-25858	-8398	-1985	3599	-24439	-7934	-46	6407	9119	-28474	392	-9020	8502	-27001	-414	-9319	4076	-14442	-402	-1713	14970	-5658	-152	-128	-124	-68	-79	-58	-105	38	-152	16	32	-74	-25	-57	78	-28	-1
0.682500	-1405	9842	623	-25955	-86	7561	-21218	-6934	-178	4171	-24705	-8359	-1937	4924	-24232	-9130	-39	6511	11559	-28576	379	-10608	8358	-27686	-390	-11453	3354	-15854	-363	-2992	14768	-6483	-148	-126	-119	-66	-65	-57	-105	39	-151	18	35	-78	-23	-55	84	-28	2
0.683333	-2065	9461	254	-26344	-78	7588	-19892	-6593	-206	4461	-23565	-8237	-1869	6116	-24129	-10109	-67	6691	14096	-28605	265	-12163	8121	-28362	-373	-13686	2587	-17340	-329	-4526	14590	-7488	-147	-129	-121	-67	-64	-60	-103	39	-151	16	34	-74	-19	-58	82	-27	1
0.684167	-2105	9113	-138	-26756	-74	7598	-18660	-6405	-254	4754	-22475	-8047	-1575	7165	-24111	-10900	-79	6945	16682	-28551	98	-13652	7798	-29024	-342	-15940	1785	-18883	-309	-6302	14446	-8640	-152	-128	-120	-64	-62	-57	-102	51	-153	18	36	-74	-24	-55	82	-28	1
0.685000	-1623	8792	-577	-27186	-61	7598	-17545	-6349	-249	5053	-21501	-7776	-1309	8052	-24162	-11512	-68	7261	19250	-28422	34	-15051	7394	-29661	-336	-18181	975	-20455	-306	-8289	14326	-10011	-148	-126	-121	-64	-66	-58	-103	39	-150	20	37	-73	-39	-56	82	-14	1
0.685833	-1499	8485	-1050	-27607	-53	7602	-16567	-6411	-253	5363	-20632	-7439	-995	8769	-24249	-11972	-72	7623	21757	-28214	11	-16305	6918	-30273	-318	-20289	175	-22042	-280	-10452	14219	-11512	-147	-127	-119	-64	-59	-58	-105	38	-150	18	37	-74	-21	-56	77	-28	3
0.686667	-1185	8186	-1549	-28018	-63	7614	-15743	-6574	-258	5672	-19896	-7044	-597	9313	-24321	-12309	-86	8011	24129	-27939	-62	-17395	6390	-30843	-283	-22252	-587	-23618	-255	-12735	14114	-13156	-151	-128	-121	-66	-59	-62	-109	34	-147	18	33	-77	-22	-58	81	-32	3
0.687500	-696	7896	-2065	-28403	-79	7647	-15062	-6817	-212	6000	-19291	-6602	-230	9688	-24414	-12543	-53	8417	26312	-27587	-102	-18283	5812	-31366	-274	-23978	-1295	-25165	-243	-15074	13984	-14908	-155	-129	-121	-21	-59	-63	-104	36	-152	15	35	-77	-24	-58	78	-31	-1
0.688333	1655	7577	-2593	-28755	-70	7698	-14526	-7100	-93	6317	-18815	-6116	-214	9902	-24420	-12687	-50	8811	28256	-27191	-121	-18954	5206	-31845	-283	-25417	-1911	-26648	-200	-17377	13812	-16737	-152	-127	-120	-68	-64	-62	-108	35	-150	15	34	-80	-23	-67	78	-29	-1
0.689167	4184	7245	-3126	-29084	-76	7778	-14118	-7419	280	6625	-18462	-5630	-40	9955	-24345	-12780	-66	9181	29925	-26763	-124	-19388	4573	-32275	-264	-26494	-2415	-28031	-191	-19565	13562	-18612	-152	-129	-126	-67	-66	-60	-107	37	-151	12	32	-79	-22	-60	77	-31	0
0.690000	3296	6890	-3657	-29383	-98	7877	-13826	-7746	144	6914	-18220	-5147	551	9876	-24151	-12829	-52	9506	31297	-26306	-143	-19581	3923	-32547	-290	-27173	-2770	-29299	-206	-21550	13228	-20501	-152	-129	-122	-68	-65	-63	-111	25	-156	16	32	-79	-46	-62	78	-35	-1
0.690833	2567	6501	-4198	-29655	-103	7995	-13627	-8065	-675	7168	-18055	-4699	955	9666	-23828	-12875	-77	9770	32365	-25850	-145	-19534	3302	-32665	-297	-27420	-2954	-30425	-171	-23251	12778	-22372	-149	-127	-119	-64	-62	-60	-107	34	-152	16	33	-78	-23	-58	78	-28	5
0.691667	1034	6105	-4743	-29902	-109	8122	-13495	-8361	-959	7384	-17943	-4304	1146	9345	-23357	-12909	-63	9955	32767	-25416	-237	-19248	2692	-32706	-282	-27224	-2946	-31404	-141	-24581	12212	-24192	-153	-127	-120	-64	-63	-63	-110	35	-154	16	33	-77	-25	-58	78	-30	16
0.692500	-1799	5703	-5305	-30123	-94	8245	-13410	-8622	-980	7540	-17862	-3989	1177	8920	-22729	-12959	-50	10048	32767	-25020	-379	-18753	2130	-32730	-316	-26583	-2718	-32138	-142	-25477	11525	-25923	-155	-127	-119	-67	-64	-62	-131	38	-152	16	34	-79	-24	-58	78	-31	-4
0.693333	-5909	5321	-5903	-30322	-110	8355	-13348	-8845	-752	7626	-17782	-3769	1379	8417	-21948	-13030	-82	10037	32767	-24684	-300	-18074	1625	-32737	-323	-25510	-2245	-32453	-143	-25877	10736	-27520	-153	-126	-122	-67	-62	-63	-105	38	-155	12	30	-77	-5	-58	78	-32	0
0.694167	-13248	4986	-6553	-30503	-96	8387	-13285	-9023	-282	7631	-17676	-3663	1763	7838	-21025	-13131	-70	9910	32767	-24417	-258	-17238	1197	-32741	-306	-24048	-1514	-32592	-133	-25739	9867	-28966	-154	-130	-119	-68	-59	-60	-104	39	-153	13	33	-77	-21	-58	81	-32	-4
0.695000	-14257	4737	-7272	-30662	-109	8450	-13194	-9164	-391	7538	-17522	-3685	1772	7197	-19975	-13262	-28	9657	32767	-24242	-283	-16285	867	-32748	-281	-22258	-528	-32634	-129	-25049	8949	-30234	-151	-126	-119	-70	-62	-62	-111	38	-153	13	32	-77	-21	-62	80	-31	0
0.695833	-10289	4596	-8089	-30804	-113	8408	-13065	-9266	-646	7348	-17302	-3840	1607	6518	-18822	-13430	-25	9321	31910	-24168	-246	-15254	655	-32743	-277	-20180	718	-32672	-124	-23805	8026	-31313	-154	-120	-121	-66	-63	-60	-107	40	-151	15	34	-76	-21	-58	82	-29	0
0.696667	-8951	4604	-9021	-30916	-97	8282	-12878	-9335	-616	7046	-17004	-4129	1487	5787	-17583	-13625	-21	8866	30724	-24197	-230	-14182	576	-32749	-269	-17926	2218	-32662	-116	-22039	7138	-32116	-153	-126	-115	-63	-59	-58	-104	43	-152	18	36	-73	-21	-55	84	-29	0
0.697500	-7398	4788	-10084	-31004	-85	8055	-12641	-9376	-611	6639	-16617	-4553	1467	5012	-16291	-13857	2	8319	29248	-24334	-248	-13113	649	-32738	-224	-15516	3952	-32681	-117	-19779	6336	-32479	-149	-124	-125	-65	-61	-57	-107	41	-151	21	38	-73	-19	-56	84	-29	1
0.698333	-6033	5179	-11286	-31071	-82	7717	-12303	-9408	-426	6113	-16145	-5110	1501	4202	-14988	-14108	3	7708	27503	-24584	-252	-12078	890	-32755	-198	-13052	5912	-32671	-105	-17117	5685	-32612	-152	-126	-124	-66	-66	-60	-104	38	-153	17	39	-76	-21	-57	82	-32	0
0.699167	-4820	5785	-12625	-31118	-86	7260	-11897	-9460	-216	5479	-15578	-5789	1434	3367	-13705	-14393	-12	7059	25528	-24924	-243	-11111	1320	-32736	-176	-10583	8063	-32683	-102	-14134	5244	-32688	-151	-127	-121	-67	-64	-53	-103	39	-153	18	36	-76	-24	-55	84	-31	0
0.700000	-2903	6624	-14084	-31140	-86	6679	-11417	-9445	-136	4753	-14926	-6571	1442	2517	-12478	-14685	-14	6414	23360	-25343	-240	-10224	1957	-32751	-158	-8193	10350	-32678	-130	-10941	5059	-32697	-149	-126	-118	-65	-62	-59	-104	41	-135	16	35	-74	-26	-57	79	-35	0
0.700833	-2073	7685	-15680	-31148	-78	5976	-10856	-9469	-48	3940	-14201	-7435	1372	1657	-11335	-14986	-24	5807	21013	-25845	-259	-9454	2815	-32731	-110	-5933	12737	-32682	-114	-7644	5178	-32724	-149	-124	-118	-63	-66	-58	-107	42	-151	20	37	-73	-23	-53	82	-28	0
0.701667	-806	8967	-17326	-31144	-73	5156	-10223	-9501	-193	3059	-13423	-8375	1322	794	-10303	-15295	3	5275	18554	-26382	-254	-8790	3877	-32747	-77	-3854	15165	-32689	-125	-4359	5637	-32711	-150	-143	-120	-64	-62	-57	-107	39	-152	8	30	-75	-25	-59	81	-30	0
0.702500	1209	10442	-19030	-31141	-75	4230	-9526	-9548	-309	2129	-12596	-9364	1386	-69	-9398	-15605	-6	4859	16033	-26950	-233	-8281	5163	-32728	-55	-1989	17591	-32678	-135	-1189	6460	-32727	-152	-125	-125	-64	-63	-61	-104	39	-151	17	36	-75	-24	-53	86	-29	-1
0.703333	2200	12068	-20727	-31130	-65	3212	-8774	-9610	-250	1155	-11725	-10394	559	-921	-8643	-15906	-13	4615	13512	-27513	-233	-7883	6667	-32745	-35	-350	19989	-32691	-126	1728	7643	-32709	-150	-127	-117	-62	-62	-53	-104	43	-153	19	37	-75	-21	-55	81	-29	0
0.704167	2867	13803	-22362	-31136	-61	2120	-7971	-9695	-235	163	-10837	-11438	-1511	-1748	-8031	-16196	-3	4520	11053	-28062	-245	-7617	8371	-32725	-10	1038	22281	-32617	-142	4289	9180	-32727	-146	-128	-117	-68	-60	-55	-108	40	-152	18	38	-72	-18	-52	82	-28	0
0.705000	3141	15609	-23869	-31161	-66	966	-7123	-9799	-165	-818	-9932	-12487	-1960	-2549	-7572	-16471	-13	4637	8714	-28567	-228	-7465	10271	-32738	21	2137	24427	-32561	-158	6388	11026	-32716	-152	-128	-118	-60	-59	-53	-104	41	-153	18	35	-72	-18	-56	79	-29	0
0.705833	3553	17421	-25201	-31208	-68	-224	-6275	-9930	-36	-1775	-9036	-13526	-1347	-3317	-7242	-16724	-16	4965	6555	-29022	-229	-7429	12293	-32748	17	2948	26384	-32496	-150	7957	13146	-32709	-150	-128	-119	-63	-63	-57	-105	41	-151	19	35	-73	-22	-55	84	-25	4
0.706667	4092	19198	-26273	-31284	-75	-1422	-5352	-10084	35	-2709	-8153	-14548	-1352	-4053	-7027	-16962	-52	5494	4662	-29414	-230	-7498	14434	-32742	29	3461	28110	-32490	-152	8950	15481	-32577	-155	-136	-122	-66	-66	-60	-109	37	-156	15	30	-81	-22	-58	79	-32	-4
0.707500	4810	20878	-27025	-31400	-81	-2602	-4452	-10270	66	-3587	-7287	-15551	-1143	-4757	-6897	-17168	-74	6211	3110	-29732	-199	-7659	16642	-32751	60	3675	29590	-32499	-148	9333	17996	-32358	-151	-131	-124	-66	-63	-59	-107	38	-150	11	30	-79	-21	-56	80	-30	0
0.708333	6617	22417	-27382	-31536	-73	-3746	-3542	-10466	90	-4407	-6428	-16525	-927	-5424	-6820	-17342	-88	7095	1962	-29972	-178	-7910	18878	-32740	70	3584	30825	-32556	-136	9077	20489	-32141	-151	-132	-122	-69	-65	-59	-108	38	-153	18	33	-77	-23	-59	80	-28	-3
0.709167	7618	23778	-27305	-31696	-62	-4839	-2635	-10704	121	-5183	-5590	-17472	-665	-6062	-6765	-17488	-61	8105	1272	-30138	-170	-8245	21098	-32751	80	3177	31790	-32629	-119	8187	22986	-31909	-147	-130	-119	-66	-66	-62	-108	40	-154	16	32	-78	-26	-55	80	-30	-3
0.710000	6916	24914	-26754	-31897	-74	-5871	-1736	-10971	213	-5890	-4782	-18389	-454	-6662	-6706	-17599	-92	9188	1073	-30242	-142	-8670	23249	-32730	79	2463	32497	-32674	-148	6716	25359	-31682	-150	-128	-118	-63	-64	-58	-104	41	-150	19	34	-75	-17	-55	80	-29	0
0.710833	6209	25815	-25692	-32104	-76	-6837	-863	-11273	239	-6545	-3997	-19286	-437	-7244	-6605	-17678	-126	10304	1401	-30290	-145	-9169	25271	-32764	90	1449	32767	-32689	-164	4707	27521	-31445	-151	-127	-122	-63	-64	-57	-105	37	-150	15	37	-77	-22	-58	81	-30	-1
0.711667	5684	26464	-24116	-32335	-78	-7678	-22	-11613	213	-7146	-3240	-20158	-222	-7811	-6440	-17730	-115	11392	2245	-30294	-125	-9757	27128	-32730	94	149	32767	-32692	-142	2238	29406	-31184	-150	-126	-120	-68	-85	-60	-105	40	-150	38	35	-80	-23	-57	80	-30	1
0.712500	5054	26872	-22034	-32546	-74	-8437	780	-11996	241	-7704	-2514	-21013	-33	-8372	-6193	-17755	-125	12390	3597	-30265	-90	-10429	28776	-32746	66	-1410	32767	-32703	-135	-610	30938	-30884	-149	-126	-120	-66	-58	-59	-108	39	-152	18	35	-78	-22	-58	78	-33	3
0.713333	4410	27058	-19465	-32691	-51	-9094	1536	-12422	235	-8230	-1813	-21860	205	-8933	-5842	-17754	-132	13244	5412	-30230	-118	-11189	30197	-32729	22	-3215	32767	-32684	-141	-3682	32075	-30528	-153	-126	-120	-66	-64	-59	-105	24	-156	15	32	-76	-21	-57	81	-32	-3
0.714167	3399	27048	-16456	-32723	-40	-9650	2218	-12899	280	-8734	-1149	-22700	570	-9502	-5395	-17739	-127	13906	7629	-30196	-82	-12046	31383	-32743	-7	-5230	32760	-32700	-152	-6866	32767	-30103	-156	-126	-121	-61	-64	-59	-105	36	-152	17	30	-77	-23	-59	77	-35	0
0.715000	2600	26890	-13051	-32759	-46	-10108	2860	-13436	336	-9223	-529	-23530	638	-10084	-4850	-17711	-122	14334	10170	-30181	-85	-13008	32307	-32745	-26	-7387	32308	-32686	-164	-10051	32767	-29588	-154	-131	-128	-72	-68	-66	-111	34	-159	9	30	-90	-29	-63	74	-36	-5
0.715833	2634	26623	-9285	-32750	-46	-10472	3414	-14015	320	-9701	40	-24348	934	-10683	-4212	-17676	-136	14498	12978	-30192	-80	-14056	32767	-32742	-31	-9653	31778	-32692	-142	-13109	32767	-28967	-156	-131	-124	-69	-67	-59	-107	37	-153	15	32	-77	-27	-60	75	-34	-13
0.716667	2968	26299	-5253	-32765	-40	-10745	3886	-14645	313	-10179	554	-25153	1219	-11298	-3497	-17638	-119	14377	15923	-30245	-53	-15195	32767	-32747	-45	-11968	31175	-32679	-133	-15949	32255	-28222	-153	-130	-132	-66	-64	-62	-104	39	-151	13	46	-75	-26	-58	81	-30	-4
0.717500	2520	25965	-1063	-32743	-35	-10944	4282	-15326	331	-10667	999	-25938	1169	-11936	-2738	-17613	-108	13956	18886	-30343	-21	-16410	32767	-32735	-35	-14268	30520	-32686	-126	-18470	31243	-27352	-156	-127	-122	-68	-61	-61	-105	37	-152	17	34	-76	-21	-55	79	-33	1
0.718333	1591	25664	3188	-32761	-40	-11081	4571	-16061	356	-11164	1361	-26712	1218	-12587	-1970	-17603	-105	13252	21761	-30493	90	-17683	32767	-32751	-32	-16507	29827	-32547	-119	-20576	29888	-26347	-150	-125	-122	-66	-63	-60	-109	40	-152	16	32	-77	-23	-58	79	-31	0
0.719167	1104	25429	7357	-32742	-34	-11162	4759	-16854	347	-11673	1637	-27451	1093	-13248	-1222	-17614	-97	12276	24420	-30693	165	-18996	32767	-32733	-46	-18614	29124	-32302	-132	-22196	28263	-25204	-151	-125	-122	-68	-64	-59	-105	39	-153	17	35	-79	-21	-58	80	-30	0
0.720000	752	25286	11356	-32760	-42	-11201	4847	-17661	329	-12189	1808	-28153	882	-13900	-540	-17652	-110	11065	26760	-30932	66	-20321	32767	-32751	-52	-20523	28413	-31959	-125	-23295	26454	-23914	-153	-126	-125	-32	-62	-60	-105	39	-155	16	28	-78	-24	-57	80	-31	0
0.720833	526	25252	15100	-32749	-29	-11210	4830	-18518	319	-12709	1869	-28801	758	-14537	52	-17724	-118	9643	28690	-31211	28	-21619	32767	-32731	-55	-22178	27713	-31530	-116	-23849	24551	-22483	-152	-126	-122	-68	-66	-60	-103	37	-156	17	33	-75	-21	-58	81	-40	-1
0.721667	740	25324	18487	-32632	-31	-11200	4724	-19401	328	-13228	1812	-29389	420	-15148	515	-17835	-113	8069	30113	-31512	38	-22856	32451	-32747	-68	-23537	27023	-30985	-130	-23859	22647	-20905	-150	-126	-127	-56	-64	-61	-107	40	-150	17	35	-78	-18	-59	81	-32	-1
0.722500	658	25491	21411	-32304	-36	-11191	4495	-20299	355	-13735	1637	-29912	406	-15718	811	-17982	-93	6399	30971	-31839	22	-23998	31810	-32662	-77	-24564	26347	-30348	-119	-23340	20848	-19194	-148	-125	-125	-67	-63	-62	-108	41	-151	17	30	-76	-22	-57	81	-30	2
0.723333	2144	25723	23804	-31813	-38	-11160	4185	-21205	319	-14225	1328	-30351	379	-16235	922	-18164	-91	4690	31241	-32156	19	-25000	31083	-32494	-61	-25240	25683	-29609	-126	-22343	19251	-17360	-149	-129	-124	-66	-66	-62	-108	39	-153	12	32	-76	-24	-61	77	-29	-4
0.724167	8347	25975	25589	-31214	-50	-11152	3783	-22112	225	-14696	899	-30717	-60	-16682	832	-18377	-88	2997	30895	-32465	-23	-25837	30280	-32224	-66	-25550	25040	-28759	-114	-20929	17947	-15401	-149	-128	-120	-67	-62	-62	-108	37	-151	17	35	-76	-22	-58	82	-29	2
0.725000	10122	26205	26728	-30502	-50	-11156	3317	-23011	247	-15127	356	-30991	-323	-17056	529	-18623	-84	1372	29939	-32593	-74	-26472	29408	-31870	-83	-25501	24405	-27803	-113	-19204	16988	-13356	-151	-125	-118	-67	-58	-59	-103	50	-148	18	36	-76	-21	-48	80	-34	1
0.725833	6186	26337	27174	-29697	-64	-11187	2784	-23882	207	-15514	-294	-31174	-359	-17351	19	-18888	-101	-120	28382	-32669	-73	-26879	28488	-31418	-80	-25113	23783	-26734	-126	-17238	16426	-11209	-145	-127	-124	-65	-63	-60	-108	40	-149	20	33	-79	-22	-58	80	-29	0
0.726667	4782	26299	26896	-28828	-47	-11249	2189	-24720	166	-15863	-1014	-31268	-567	-17572	-702	-19177	-85	-1442	26283	-32675	-101	-27025	27531	-30852	-87	-24411	23171	-25554	-100	-15147	16281	-8979	-153	-128	-121	-66	-63	-64	-108	46	-154	15	33	-78	-26	-62	77	-32	-5
0.727500	3742	26017	25900	-27912	-17	-11343	1590	-25513	201	-16167	-1868	-31265	-782	-17715	-1607	-19475	-81	-2550	23725	-32704	-134	-26901	26556	-30153	-95	-23444	22578	-24258	-82	-12983	16570	-6683	-153	-129	-124	-68	-65	-64	-109	37	-155	15	30	-79	-22	-60	78	-33	-4
0.728333	2451	25428	24206	-26978	-50	-11475	964	-26243	161	-16428	-2761	-31168	-873	-17788	-2676	-19787	-83	-3405	20793	-32686	-97	-26501	25574	-29292	-96	-22247	21987	-22851	-87	-10895	17264	-4352	-153	-128	-121	-68	-62	-62	-107	40	-153	15	30	-77	-21	-61	80	-33	-4
0.729167	1586	24463	21856	-26065	-56	-11649	326	-26917	123	-16646	-3696	-30985	-857	-17806	-3869	-20066	-70	-4001	17585	-32706	-120	-25831	24593	-28260	-94	-20888	21425	-21343	-75	-8965	18328	-1994	-163	-126	-121	-73	-67	-61	-105	40	-152	15	32	-80	-21	-56	79	-30	0
0.730000	717	23070	18913	-25201	-60	-11864	-302	-27514	140	-16827	-4655	-30719	-766	-17778	-5161	-20342	-80	-4329	14196	-32686	-147	-24887	23639	-27042	-87	-19427	20885	-19742	-52	-7264	19693	360	-151	-130	-109	-64	-57	-60	-104	42	-154	19	24	-75	-22	-57	80	-31	-3
0.730833	51	21212	15408	-24414	-59	-12132	-910	-28040	159	-16979	-5613	-30383	-682	-17726	-6514	-20595	-101	-4386	10706	-32701	-131	-23713	22724	-25642	-95	-17926	20385	-18062	-66	-5861	21293	2691	-151	-127	-117	-67	-63	-59	-107	40	-152	24	33	-79	-22	-58	81	-29	0
0.731667	-522	18868	11455	-23745	-63	-12451	-1479	-28477	167	-17109	-6553	-29979	-454	-17667	-7896	-20823	-99	-4190	7225	-32682	-115	-22333	21871	-24066	-114	-16443	19929	-16324	-61	-4806	23054	4971	-154	-133	-126	-69	-66	-62	-108	38	-156	11	32	-80	-26	-59	78	-32	-7
0.732500	-1063	16045	7150	-23220	-70	-12821	-2005	-28843	118	-17233	-7453	-29523	-206	-17619	-9264	-21016	-86	-3768	3862	-32696	-121	-20788	21099	-22322	-124	-15031	19535	-14515	3	-4126	24887	7155	-152	-129	-120	-66	-64	-60	-105	41	-152	16	32	-81	-22	-60	81	-23	-3
0.733333	-1564	12781	2606	-22852	-66	-13241	-2468	-29127	181	-17350	-8290	-29020	-187	-17602	-10583	-21173	-98	-3152	671	-32681	-146	-19127	20426	-20428	-133	-13734	19216	-12661	138	-3845	26688	9212	-148	-130	-122	-68	-66	-58	-102	76	-152	16	33	-79	-21	-57	81	-31	-1
0.734167	-2033	9119	-2063	-22660	-93	-13720	-2869	-29344	204	-17481	-9054	-28493	-94	-17631	-11804	-21282	-76	-2374	-2285	-32571	-153	-17389	19866	-18399	-133	-12596	18985	-10793	190	-3953	28369	11107	-151	-127	-121	-68	-64	-59	-104	38	-152	17	30	-80	-23	-59	79	-31	0
0.735000	-2471	5125	-6714	-22644	-73	-14263	-3200	-29504	179	-17635	-9716	-27954	145	-17716	-12895	-21358	-73	-1499	-4965	-32328	-125	-15622	19436	-16285	-147	-11641	18864	-8918	123	-4431	29849	12801	-152	-132	-126	-68	-66	-61	-108	37	-153	13	40	-76	-25	-60	79	-31	-1
0.735833	-2814	860	-11265	-22807	-61	-14874	-3459	-29609	200	-17818	-10281	-27416	333	-17876	-13890	-21390	-68	-555	-7377	-32007	-122	-13889	19156	-14118	-168	-10906	18846	-7055	93	-5252	31086	14277	-151	-127	-120	-67	-64	-59	-104	39	-155	18	32	-76	-26	-57	81	-30	0
0.736667	-3031	-3563	-15587	-23126	-59	-15540	-3641	-29676	212	-18032	-10727	-26889	338	-18113	-14713	-21388	-69	400	-9489	-31650	-168	-12243	19023	-11960	-173	-10385	18945	-5222	68	-6361	32018	15491	-150	-125	-119	-64	-63	-59	-102	40	-153	19	35	-73	-18	-57	80	-28	-1
0.737500	-3107	-7980	-19601	-23589	-51	-16263	-3749	-29712	155	-18292	-11057	-26389	389	-18425	-15375	-21346	-62	1303	-11331	-31260	-183	-10729	19042	-9847	-177	-10088	19159	-3431	-9	-7721	32613	16413	-148	-125	-115	-65	-61	-57	-102	43	-150	21	35	-74	-19	-53	81	-27	0
0.738333	-3196	-12303	-23205	-24164	-57	-17050	-3781	-29736	11	-18594	-11274	-25934	538	-18815	-15872	-21278	-64	2109	-12928	-30867	-146	-9398	19196	-7827	-184	-10009	19482	-1706	-35	-9261	32767	17024	-147	-126	-116	-64	-60	-55	-105	47	-149	19	34	-73	-19	-55	79	-27	7
0.739167	-3312	-16458	-26349	-24817	-57	-17886	-3750	-29760	-400	-18955	-11383	-25509	528	-19277	-16209	-21189	-64	2766	-14299	-30459	-143	-8265	19479	-5933	-219	-10131	19895	-69	-61	-10926	32740	17313	-149	-126	-120	-67	-61	-59	-101	39	-152	20	32	-74	-19	-56	80	-31	9
0.740000	-3480	-20327	-28984	-25518	-56	-18775	-3658	-29790	-754	-19335	-11389	-25141	495	-19791	-16397	-21080	-66	3240	-15487	-30045	-162	-7375	19856	-4223	-250	-10428	20375	1470	-96	-12654	32282	17278	-153	-128	-125	-68	-67	-64	-107	34	-160	15	28	-76	-25	-58	80	-31	-6
0.740833	-5486	-23878	-31009	-26225	-61	-19699	-3514	-29845	-759	-19768	-11309	-24828	590	-20356	-16454	-20952	-62	3500	-16508	-29625	-176	-6733	20307	-2728	-255	-10869	20904	2903	-114	-14390	31505	16925	-153	-127	-119	-66	-65	-60	-107	36	-151	15	33	-74	-18	-55	78	-31	-1
0.741667	-11335	-26982	-31963	-26890	-60	-20650	-3332	-29920	-715	-20227	-11154	-24554	698	-20949	-16396	-20816	-48	3515	-17402	-29212	-198	-6363	20777	-1476	-271	-11438	21443	4207	-132	-16102	30427	16263	-151	-124	-133	-66	-66	-62	-107	35	-153	17	16	-76	-24	-56	81	-31	-4
0.742500	-12540	-29620	-32371	-27484	-60	-21616	-3118	-30028	-684	-20710	-10950	-24342	664	-21563	-16250	-20679	-76	3267	-18177	-28804	-204	-6246	21238	-488	-284	-12087	21962	5383	-194	-17746	29099	15321	-171	-128	-119	-66	-65	-60	-105	38	-155	18	35	-77	-22	-44	84	-31	-1
0.743333	-9224	-31374	-32553	-27975	-61	-22582	-2889	-30168	-636	-21212	-10709	-24167	678	-22178	-16041	-20533	-61	2750	-18854	-28393	-205	-6395	21644	222	-290	-12806	22419	6420	-229	-19278	27576	14136	-147	-122	-120	-64	-63	-58	-95	41	-152	15	33	-75	-25	-53	86	-27	-1
0.744167	-8452	-32124	-32617	-28329	-55	-23532	-2657	-30341	-589	-21722	-10460	-24022	797	-22741	-15795	-20391	-47	1967	-19434	-28036	-172	-6763	21960	654	-273	-13558	22789	7313	-250	-20675	25913	12744	-151	-124	-117	-62	-64	-57	-103	38	-149	20	36	-74	-21	-52	82	-26	-3
0.745000	-7261	-32436	-32666	-28535	-53	-24464	-2435	-30543	-555	-22224	-10219	-23909	583	-23284	-15543	-20248	-60	942	-19914	-27679	-145	-7375	22146	805	-253	-14313	23026	8053	-277	-21929	24174	11197	-135	-120	-119	-63	-61	-57	-108	42	-143	16	34	-73	-22	-57	84	-26	2
0.745833	-5858	-32568	-32596	-28572	-72	-25357	-2240	-30757	-562	-22721	-10008	-23811	355	-23780	-15304	-20110	-61	-323	-20278	-27344	-148	-8160	22173	693	-266	-15064	23108	8638	-273	-23034	22421	9536	-146	-124	-119	-67	-60	-57	-103	41	-151	20	24	-77	-18	-55	78	-28	1
0.746667	-5042	-32628	-31870	-28438	-52	-26196	-2086	-30986	-521	-23197	-9851	-23719	204	-24216	-15106	-19973	-52	-1777	-20505	-27044	-184	-9096	22025	336	-288	-15794	23004	9063	-297	-23973	20687	7805	-151	-127	-122	-66	-63	-61	-107	38	-152	16	32	-77	-24	-57	80	-29	-3
0.747500	-4047	-32672	-30607	-28128	-59	-26978	-1982	-31204	-479	-23648	-9773	-23621	231	-24593	-14967	-19838	-47	-3377	-20558	-26770	-183	-10150	21686	-230	-263	-16491	22705	9338	-317	-24788	19046	6068	-155	-128	-125	-68	-65	-60	-107	37	-156	18	33	-77	-25	-53	81	-30	-1
0.748333	-3202	-32666	-28960	-27650	-64	-27679	-1941	-31403	-442	-24084	-9771	-23505	305	-24900	-14903	-19698	-53	-5068	-20407	-26526	-185	-11285	21164	-990	-271	-17162	22195	9452	-337	-25455	17531	4364	-151	-128	-125	-67	-64	-60	-112	37	-153	16	32	-82	-26	-53	78	-33	-6
0.749167	-2440	-32668	-27031	-27026	-82	-28309	-1975	-31561	-398	-24467	-9867	-23376	138	-25143	-14922	-19555	-66	-6797	-20031	-26317	-197	-12460	20465	-1900	-297	-17791	21486	9422	-345	-25996	16171	2755	-148	-127	-126	-67	-64	-60	-109	40	-149	15	33	-78	-23	-57	81	-36	0
0.750000	-1714	-32660	-24868	-26267	-68	-28853	-2082	-31662	-331	-24811	-10063	-23205	-95	-25324	-15041	-19404	-69	-8526	-19393	-26139	-150	-13652	19609	-2930	-276	-18394	20583	9234	-317	-26435	15014	1259	-151	-132	-127	-63	-63	-57	-107	39	-136	16	29	-76	-24	-58	79	-30	3
0.750833	-1092	-32142	-22500	-25394	-72	-29318	-2273	-31696	-298	-25132	-10361	-23005	-272	-25456	-15223	-19243	-72	-10217	-18477	-26000	-130	-14834	18620	-4047	-247	-18972	19501	8904	-298	-26780	14030	-102	-149	-128	-120	-66	-64	-60	-107	39	-154	20	35	-75	-21	-56	82	-41	1
0.751667	-549	-31150	-19970	-24442	-69	-29695	-2550	-31650	-260	-25417	-10757	-22774	-314	-25548	-15507	-19070	-74	-11820	-17246	-25897	-132	-15971	17543	-5220	-248	-19517	18267	8435	-297	-27050	13231	-1305	-149	-131	-122	-67	-61	-59	-105	38	-151	15	33	-76	-23	-58	79	-30	-1
0.752500	-56	-29922	-17337	-23456	-76	-29996	-2911	-31505	-289	-25670	-11246	-22513	-276	-25608	-15874	-18886	-68	-13280	-15733	-25832	-116	-17039	16411	-6416	-262	-20048	16919	7841	-325	-27250	12603	-2332	-149	-130	-124	-65	-66	-65	-109	39	-153	18	32	-76	-18	-56	79	-29	-1
0.753333	353	-28552	-14636	-22464	-78	-30210	-3346	-31263	-271	-25891	-11814	-22259	-305	-25651	-16303	-18696	-90	-14570	-13949	-25804	-100	-18020	15261	-7610	-265	-20563	15484	7126	-341	-27389	12154	-3183	-146	-130	-124	-67	-61	-61	-105	25	-152	17	17	-77	-21	-58	78	-32	-4
0.754167	708	-27102	-11917	-21501	-76	-30344	-3848	-30906	-228	-26081	-12439	-21913	-425	-25686	-16777	-18494	-75	-15663	-11912	-25814	-111	-18900	14126	-8793	-277	-21062	14018	6307	-315	-27466	11849	-3873	-151	-130	-121	-68	-63	-63	-110	37	-153	16	33	-77	-22	-60	84	-32	0
0.755000	1068	-25597	-9226	-20607	-79	-30399	-4410	-30438	-170	-26250	-13099	-21596	-437	-25724	-17283	-18278	-67	-16534	-9657	-25860	-104	-19674	13048	-9930	-284	-21542	12559	5396	-305	-27491	11648	-4414	-150	-152	-128	-69	-63	-62	-108	37	-148	13	29	-79	-25	-60	78	-34	-6
0.755833	1366	-24044	-6593	-19803	-76	-30378	-5011	-29865	-66	-26388	-13771	-21279	-762	-25779	-17793	-18073	-81	-17183	-7205	-25937	-91	-20327	12065	-11011	-254	-21992	11160	4424	-290	-27453	11541	-4821	-148	-130	-126	-72	-64	-61	-107	37	-154	13	30	-78	-22	-60	78	-30	1
0.756667	1570	-22465	-4079	-19097	-65	-30279	-5637	-29183	-11	-26497	-14429	-20975	-1163	-25849	-18292	-17858	-96	-17600	-4650	-26057	-88	-20858	11202	-12022	-252	-22410	9855	3367	-273	-27346	11493	-5130	-148	-133	-129	-69	-69	-63	-110	38	-152	13	29	-79	-26	-60	78	-31	-3
0.757500	1734	-20856	-1752	-18605	-83	-30115	-6277	-28420	10	-26590	-15057	-20696	-1202	-25946	-18764	-17649	-78	-17798	-2036	-26198	-100	-21267	10478	-12959	-279	-22777	8684	2278	-275	-27164	11486	-5355	-148	-133	-122	-66	-63	-61	-107	41	-155	17	29	-77	-24	-61	79	-33	1
0.758333	1871	-19220	339	-18241	-99	-29874	-6906	-27582	43	-26653	-15622	-20449	-1361	-26070	-19187	-17461	-85	-17793	567	-26370	-113	-21562	9904	-13821	-280	-23094	7675	1153	-267	-26900	11494	-5534	-151	-131	-126	-69	-64	-60	-107	35	-151	16	29	-76	-22	-57	76	-30	-1
0.759167	2000	-17550	2148	-18051	-81	-29581	-7517	-26675	124	-26697	-16114	-20248	-1343	-26219	-19545	-17265	-114	-17607	3086	-26571	-112	-21753	9477	-14616	-280	-23342	6862	16	-276	-26549	11498	-5677	-149	-130	-121	-66	-63	-61	-104	40	-152	17	30	-77	-24	-56	81	-29	0
0.760000	2087	-15852	3623	-18038	-66	-29220	-8092	-25721	228	-26715	-16506	-20103	-1175	-26390	-19827	-17100	-96	-17267	5450	-26788	-98	-21844	9212	-15334	-281	-23507	6263	-1112	-288	-26093	11494	-5823	-147	-128	-121	-72	-63	-59	-104	44	-151	17	30	-78	-18	-57	79	-30	0
0.760833	2149	-14107	4734	-18199	-86	-28815	-8611	-24767	229	-26716	-16800	-20005	-1201	-26570	-20024	-16959	-72	-16781	7624	-27021	-99	-21846	9083	-15985	-270	-23586	5881	-2230	-287	-25532	11476	-5980	-146	-129	-122	-67	-63	-58	-103	42	-150	6	28	-75	-22	-59	80	-30	0
0.761667	2202	-12316	5444	-18519	-95	-28351	-9069	-23813	190	-26694	-16987	-19960	-1283	-26759	-20132	-16840	-67	-16243	9550	-27268	-85	-21768	9085	-16575	-281	-23567	5730	-3317	-264	-24865	11439	-6167	-150	-128	-122	-45	-64	-60	-104	40	-153	17	30	-75	-21	-58	79	-31	1
0.762500	2204	-10479	5734	-18972	-88	-27892	-9446	-22880	166	-26656	-17058	-19974	-1204	-26947	-20152	-16748	-74	-15628	11196	-27519	-65	-21626	9201	-17109	-258	-23443	5796	-4385	-255	-24078	11406	-6398	-150	-127	-120	-68	-64	-60	-105	40	-150	19	32	-77	-8	-58	79	-31	0
0.763333	2156	-8609	5599	-19548	-87	-27395	-9747	-21994	183	-26597	-17020	-20037	-943	-27113	-20080	-16677	-75	-14969	12525	-27773	-96	-21433	9406	-17597	-241	-23210	6073	-5412	-270	-23189	11374	-6664	-152	-129	-121	-65	-64	-58	-107	40	-148	18	36	-74	-17	-56	82	-27	0
0.764167	2141	-6733	5042	-20211	-84	-26900	-9965	-21167	182	-26522	-16896	-20142	-833	-27259	-19940	-16639	-83	-14317	13529	-28023	-100	-21191	9683	-18048	-233	-22883	6545	-6396	-285	-22208	11368	-6981	-151	-130	-120	-64	-64	-58	-103	43	-151	21	36	-75	-13	-55	80	-30	0
0.765000	2067	-4834	4095	-20929	-92	-26412	-10100	-20419	111	-26433	-16686	-20281	-767	-27369	-19730	-16621	-87	-13676	14211	-28244	-90	-20947	10008	-18464	-239	-22465	7178	-7336	-270	-21144	11390	-7336	-149	-130	-121	-65	-63	-58	-126	39	-154	18	34	-74	-22	-57	81	-30	-1
0.765833	1990	-2944	2766	-21681	-86	-25944	-10161	-19762	63	-26334	-16422	-20444	-692	-27438	-19483	-16620	-94	-13054	14576	-28457	-102	-20683	10366	-18853	-260	-21965	7957	-8231	-255	-20018	11480	-7730	-150	-126	-119	-62	-64	-59	-108	38	-149	22	35	-75	-24	-57	81	-32	-1
0.766667	1910	-1093	1124	-22427	-91	-25511	-10154	-19192	36	-26225	-16118	-20617	-523	-27455	-19203	-16632	-99	-12506	14642	-28646	-88	-20434	10738	-19236	-267	-21414	8846	-9088	-239	-18848	11646	-8156	-152	-128	-120	-65	-74	-60	-109	38	-156	17	34	-75	-23	-58	80	-29	-3
0.767500	1806	696	-767	-23145	-90	-25120	-10091	-18740	7	-26104	-15804	-20799	-394	-27420	-18923	-16658	-95	-11992	14440	-28804	-75	-20206	11115	-19589	-239	-20821	9819	-9908	-206	-17651	11904	-8605	-152	-130	-121	-68	-63	-60	-108	41	-154	17	32	-74	-21	-52	78	-29	0
0.768333	1749	2382	-2829	-23806	-88	-24784	-9994	-18387	-62	-25979	-15494	-20965	-235	-27323	-18657	-16683	-93	-11533	14007	-28924	-90	-20017	11488	-19944	-236	-20216	10859	-10697	-205	-16465	12265	-9069	-150	-147	-118	-64	-63	-60	-113	40	-156	18	34	-75	-9	-56	80	-29	-5
0.769167	1690	3938	-4986	-24388	-101	-24506	-9873	-18140	-100	-25847	-15222	-21120	-129	-27172	-18438	-16705	-78	-11128	13382	-29009	-95	-19882	11854	-20303	-254	-19613	11928	-11465	-217	-15312	12741	-9549	-150	-128	-121	-62	-61	-58	-107	39	-150	19	36	-73	-19	-51	78	-29	0
0.770000	1618	5342	-7162	-24881	-95	-24294	-9744	-17995	-108	-25712	-15002	-21245	-7	-26961	-18278	-16725	-67	-10762	12611	-29054	-95	-19815	12211	-20660	-234	-19061	13002	-12209	-202	-14206	13338	-10024	-149	-127	-127	-62	-63	-58	-115	42	-150	18	34	-74	-21	-53	81	-27	0
0.770833	1523	6565	-9298	-25270	-79	-24141	-9626	-17945	-108	-25573	-14857	-21343	-13	-26703	-18198	-16717	-65	-10434	11732	-29059	-96	-19834	12560	-21028	-197	-18564	14062	-12945	-205	-13225	14046	-10508	-149	-128	-121	-64	-62	-58	-104	42	-148	21	39	-75	-19	-52	84	-27	0
0.771667	1413	7589	-11295	-25561	-75	-24058	-9534	-17991	-95	-25426	-14801	-21406	-41	-26400	-18212	-16703	-67	-10131	10790	-29023	-103	-19923	12907	-21407	-200	-18159	15082	-13676	-190	-12316	14866	-10998	-147	-130	-118	-63	-62	-58	-104	46	-151	19	35	-77	-19	-55	84	-27	0
0.772500	1319	8389	-13101	-25736	-77	-24036	-9485	-18123	-81	-25296	-14835	-21440	42	-26060	-18325	-16667	-38	-9854	9827	-28921	-93	-20106	13250	-21800	-221	-17852	16059	-14415	-213	-11576	15780	-11490	-151	-128	-122	-65	-63	-56	-104	40	-151	22	30	-74	-19	-56	82	-30	3
0.773333	1209	8963	-14639	-25815	-74	-24066	-9473	-18331	-76	-25159	-14969	-21441	40	-25687	-18546	-16647	-22	-9568	8878	-28838	-97	-20373	13597	-22211	-224	-17662	16968	-15172	-220	-10965	16778	-11994	-150	-129	-124	-63	-64	-59	-111	38	-154	17	34	-77	-27	-58	77	-30	-3
0.774167	1077	9290	-15855	-25806	-72	-24153	-9538	-18612	-92	-25020	-15198	-21416	-85	-25301	-18875	-16543	-23	-9282	7978	-28696	-95	-20729	13960	-22636	-218	-17601	17804	-15938	-212	-10519	17814	-12500	-153	-132	-125	-64	-68	-59	-109	38	-156	16	35	-76	-25	-57	80	-26	-3
0.775000	958	9388	-16762	-25714	-77	-24268	-9646	-18944	-111	-24878	-15508	-21358	-180	-24902	-19295	-16453	-11	-8978	7109	-28519	-84	-21161	14341	-23078	-185	-17664	18556	-16730	-203	-10236	18881	-13023	-153	-134	-122	-68	-65	-59	-109	37	-178	15	30	-77	-26	-60	78	-31	0
0.775833	887	9249	-17285	-25565	-65	-24405	-9812	-19329	-136	-24732	-15891	-21289	-161	-24503	-19799	-16351	-18	-8659	6326	-28317	-67	-21656	14741	-23538	-171	-17853	19226	-17538	-186	-10120	19945	-13559	-150	-132	-122	-67	-64	-63	-108	29	-153	15	34	-76	-8	-60	77	-30	0
0.776667	793	8891	-17430	-25364	-65	-24563	-10024	-19751	-155	-24576	-16328	-21207	-286	-24117	-20370	-16238	0	-8312	5632	-28099	-63	-22199	15161	-24004	-169	-18167	19801	-18370	-184	-10155	20986	-14119	-147	-79	-121	-64	-63	-55	-105	43	-151	20	37	-74	-24	-56	82	-29	2
0.777500	638	8331	-17213	-25139	-67	-24712	-10287	-20209	-133	-24443	-16807	-21125	-384	-23739	-20992	-16127	32	-7941	5019	-27886	-93	-22777	15596	-24484	-186	-18604	20283	-19234	-190	-10379	21976	-14708	-148	-126	-119	-65	-64	-56	-104	39	-150	17	22	-76	-17	-53	84	-27	10
0.778333	609	7598	-16652	-24904	-62	-24861	-10577	-20691	-127	-24298	-17306	-21044	-236	-23386	-21642	-16009	21	-7544	4490	-27629	-97	-23372	16046	-24974	-206	-19099	20682	-20132	-197	-10739	22878	-15310	-147	-127	-121	-65	-62	-55	-102	40	-148	15	33	-78	-21	-57	80	-29	0
0.779167	520	6717	-15788	-24674	-58	-24988	-10889	-21195	-117	-24147	-17795	-20969	-245	-23061	-22294	-15903	-58	-7134	4038	-27391	-61	-23968	16498	-25475	-200	-19689	20994	-21047	-197	-11227	23670	-15953	-147	-127	-118	-63	-62	-57	-108	38	-149	20	36	-75	-30	-55	80	-29	2
0.780000	409	5727	-14670	-24457	-40	-25094	-11199	-21712	-103	-24003	-18240	-20908	-288	-22782	-22916	-15812	-81	-6710	3654	-27143	-63	-24545	16956	-25970	-176	-20333	21219	-21976	-181	-11833	24333	-16599	-149	-128	-118	-64	-60	-56	-100	40	-152	19	36	-74	-21	-57	82	-30	-3
0.780833	420	4666	-13345	-24262	-39	-25170	-11498	-22236	-101	-23856	-18666	-20863	-273	-22489	-23496	-15737	-35	-6277	3329	-26907	-103	-25088	17390	-26462	-183	-21005	21360	-22921	-190	-12535	24846	-17263	-150	-127	-118	-65	-63	-63	-105	38	-153	16	34	-74	-22	-45	81	-30	1
0.781667	367	3557	-11898	-24097	-48	-25212	-11767	-22757	-77	-23715	-19028	-20838	-400	-22294	-24000	-15687	-46	-5840	3052	-26681	-129	-25578	17800	-26934	-216	-21685	21425	-23870	-198	-13322	25201	-17929	-153	-132	-127	-73	-66	-59	-107	36	-154	13	30	-83	-25	-60	79	-33	-4
0.782500	294	2434	-10335	-23958	-58	-25215	-11989	-23272	-72	-23579	-19248	-20830	-541	-22103	-24415	-15665	-78	-5418	2818	-26461	-148	-25993	18170	-27387	-214	-22358	21420	-24800	-199	-14166	25390	-18581	-148	-132	-119	-70	-64	-58	-104	39	-150	13	33	-78	-23	-59	79	-29	-4
0.783333	279	1359	-8749	-23839	-47	-25179	-12147	-23766	-34	-23445	-19387	-20828	-532	-21949	-24703	-15667	-102	-5014	2627	-26246	-139	-26333	18488	-27814	-200	-22995	21350	-25725	-199	-15053	25407	-19215	-154	-130	-125	-69	-60	-59	-107	37	-133	19	35	-77	-21	-57	82	-31	0
0.784167	200	348	-7274	-23745	-44	-25111	-12238	-24254	-55	-23321	-19420	-20840	-446	-21826	-24872	-15700	-95	-4633	2464	-26050	-130	-26585	18740	-28204	-178	-23595	21220	-26617	-187	-15965	25256	-19815	-150	-129	-119	-66	-64	-61	-107	37	-149	17	30	-77	-22	-59	87	-31	1
0.785000	33	-578	-5873	-23668	-46	-25011	-12254	-24717	-110	-23207	-19325	-20862	-281	-21740	-24902	-15765	-61	-4292	2320	-25860	-125	-26755	18924	-28563	-151	-24134	21042	-27470	-206	-16888	24952	-20374	-154	-129	-119	-69	-65	-58	-95	39	-150	20	35	-78	-21	-58	81	-30	-1
0.785833	-69	-1388	-4613	-23589	-44	-24885	-12178	-25155	-62	-23104	-19115	-20890	-214	-21688	-24791	-15849	-69	-3980	2207	-25677	-102	-26830	19030	-28874	-154	-24606	20814	-28270	-324	-17804	24494	-20881	-149	-127	-121	-67	-65	-58	-104	39	-151	17	30	-77	-22	-55	75	-29	2
0.786667	-40	-2080	-3537	-23512	-59	-24745	-12016	-25564	6	-23022	-18791	-20913	-205	-21641	-24541	-15967	-124	-3727	2116	-25496	-118	-26829	19049	-29166	-183	-25006	20555	-29002	-386	-18706	23920	-21340	-154	-130	-121	-69	-66	-59	-105	38	-151	18	33	-76	-22	-60	80	-31	2
0.787500	12	-2635	-2670	-23424	-60	-24594	-11770	-25937	26	-22954	-18360	-20933	-143	-21630	-24152	-16100	-107	-3514	2062	-25316	-109	-26750	18984	-29325	-182	-25333	20261	-29665	-321	-19588	23207	-21746	-150	-128	-119	-69	-60	-61	-108	35	-151	17	32	-76	-21	-63	78	-28	0
0.788333	-4	-3042	-2030	-23323	-50	-24440	-11434	-26273	224	-22904	-17824	-20952	-227	-21650	-23636	-16259	-69	-3349	2048	-25141	-99	-26605	18846	-29542	-158	-25590	19947	-30239	-282	-20428	22418	-22092	-160	-128	-122	-68	-64	-63	-111	38	-154	17	30	-50	-23	-61	80	-29	0
0.789167	-23	-3281	-1611	-23192	-75	-24291	-11031	-26567	486	-22875	-17209	-20941	-224	-21676	-23002	-16426	-55	-3229	2076	-24958	-90	-26399	18637	-29673	-179	-25777	19617	-30727	-265	-21226	21566	-22384	-154	-127	-119	-68	-64	-57	-108	38	-153	16	32	-72	-24	-59	79	-31	0
0.790000	-73	-3457	-1412	-23037	-65	-24146	-10549	-26816	405	-22866	-16521	-20925	-3	-21728	-22266	-16604	-21	-3153	2155	-24778	-61	-26169	18363	-29765	-203	-25899	19278	-31129	-249	-21976	20671	-22639	-153	-129	-119	-68	-65	-62	-112	35	-153	15	30	-79	-23	-60	76	-31	0
0.790833	-105	-3480	-1419	-22855	-67	-24022	-10013	-27025	305	-22879	-15787	-20899	80	-21802	-21458	-16784	-15	-3122	2295	-24583	-77	-25907	18040	-29815	-229	-25965	18945	-31412	-257	-22666	19756	-22848	-151	-129	-119	-67	-61	-64	-109	37	-153	17	32	-77	-19	-61	80	-33	-1
0.791667	-108	-3394	-1562	-22642	-65	-23913	-9430	-27175	247	-22912	-15029	-20857	39	-21891	-20583	-16958	-3	-3125	2501	-24384	-99	-25642	17677	-29833	-241	-25986	18602	-31600	-250	-23297	18843	-23034	-151	-127	-156	-69	-64	-60	-109	36	-152	18	33	-79	-24	-57	82	-32	-4
0.792500	-135	-3224	-1915	-22414	-70	-23825	-8822	-27277	173	-22964	-14266	-20804	69	-21994	-19667	-17129	-17	-3155	2772	-24178	-83	-25377	17298	-29820	-221	-25970	18286	-31690	-191	-23863	17948	-23215	-152	-129	-121	-66	-66	-59	-111	37	-150	16	35	-76	-23	-57	80	-47	-1
0.793333	-153	-2986	-2341	-22172	-67	-23811	-8202	-27337	138	-23030	-13504	-20716	36	-22112	-18738	-17280	-70	-3220	3109	-23963	-70	-25132	16905	-29797	-193	-25927	17974	-31679	-133	-24382	17102	-23388	-149	-130	-120	-67	-62	-58	-108	34	-155	13	34	-77	-18	-56	80	-34	-1
0.794167	-208	-2708	-2839	-21928	-65	-23722	-7579	-27340	60	-23114	-12775	-20682	147	-22239	-17812	-17417	-68	-3306	3513	-23742	-73	-24914	16518	-29754	-180	-25861	17669	-31571	-114	-24771	16316	-23575	-154	-134	-121	-68	-64	-59	-108	36	-154	15	33	-76	-21	-58	77	-32	-4
0.795000	-266	-2396	-3349	-21693	-78	-23696	-6973	-27296	25	-23202	-12090	-20621	329	-22374	-16912	-17532	-51	-3404	3979	-23513	-94	-24725	16145	-29708	-233	-25780	17383	-31372	-118	-25104	15608	-23790	-149	-128	-164	-68	-64	-59	-109	38	-154	11	30	-76	-22	-60	81	-31	0
0.795833	-320	-2084	-3894	-21473	-83	-23684	-6398	-27206	4	-23290	-11477	-20566	268	-22507	-16059	-17623	-60	-3521	4508	-23285	-111	-24580	15799	-29662	-297	-25695	17110	-31089	-115	-25351	14990	-24009	-152	-132	-126	-45	-62	-60	-107	36	-150	15	34	-75	-15	-55	81	-30	-1
0.796667	-339	-1780	-4386	-21284	-80	-23674	-5864	-27069	-46	-23380	-10930	-20525	295	-22637	-15257	-17677	-111	-3644	5084	-23039	-83	-24466	15494	-29625	-273	-25608	16850	-30723	-72	-25514	14465	-24274	-150	-126	-119	-62	-60	-57	-103	37	-153	16	35	-73	-21	-55	81	-30	2
0.797500	-365	-1506	-4811	-21141	-78	-23669	-5387	-26891	-86	-23460	-10472	-20503	463	-22760	-14533	-17704	-146	-3778	5717	-22802	-63	-24401	15228	-29603	-257	-25519	16595	-30293	-52	-25574	14042	-24573	-147	-130	-120	-64	-64	-58	-105	40	-150	17	55	-52	-22	-55	82	-28	3
0.798333	-392	-1271	-5155	-21047	-75	-23660	-4979	-26674	-110	-23532	-10104	-20502	1205	-22870	-13893	-17699	-147	-3915	6330	-22570	-82	-24367	15004	-29601	-239	-25435	16344	-29812	-45	-25545	13717	-24909	-152	-131	-127	-68	-63	-62	-109	34	-154	11	29	-78	-24	-59	80	-32	-3
0.799167	-421	-1084	-5400	-21017	-79	-23640	-4641	-26429	-135	-23588	-9831	-20522	2910	-22958	-13343	-17657	-97	-4056	6976	-22316	-59	-24357	14824	-29618	-210	-25348	16103	-29280	-14	-25419	13505	-25263	-149	-127	-120	-66	-61	-62	-108	39	-137	15	33	-75	-18	-58	69	-30	1
0.800000	-424	-943	-5546	-21045	-77	-23596	-4373	-26149	-127	-23620	-9650	-20568	3371	-23020	-12893	-17582	-74	-4195	7617	-22103	-47	-24367	14684	-29660	-183	-25263	15860	-28724	-10	-25214	13387	-25631	-146	-125	-121	-66	-64	-61	-107	39	-149	16	32	-83	-21	-58	82	-29	0
0.800833	-440	-861	-5553	-21145	-74	-23521	-4186	-25844	-128	-23631	-9561	-20644	2568	-23051	-12540	-17473	-102	-4339	8239	-21879	-69	-24382	14587	-29728	-177	-25166	15619	-28151	-5	-24905	13361	-26000	-150	-125	-122	-64	-65	-59	-108	39	-151	17	34	-76	-19	-57	79	-33	0
0.801667	-457	-828	-5458	-21303	-78	-23436	-4075	-25519	-156	-23611	-9560	-20748	2205	-23048	-12280	-17335	-91	-4482	8829	-21653	-66	-24384	14514	-29819	-197	-25051	15375	-27586	-27	-24520	13422	-26355	-151	-127	-119	-65	-63	-62	-107	39	-151	18	35	-76	-24	-64	80	-31	-1
0.802500	-445	-843	-5263	-21528	-92	-23317	-4039	-25185	-196	-23560	-9638	-20873	1689	-23004	-12112	-17167	-42	-4622	9373	-21438	-64	-24385	14471	-29932	-161	-24936	15134	-27034	-26	-24057	13564	-26672	-150	-126	-119	-63	-62	-62	-109	25	-149	20	35	-75	-17	-57	80	-31	1
0.803333	-478	-894	-4971	-21801	-67	-23159	-4070	-24836	-208	-23490	-9782	-21022	879	-22914	-12030	-16976	-32	-4755	9859	-21226	-57	-24349	14440	-30062	-98	-24786	14893	-26508	-15	-23553	13761	-26941	-146	-127	-119	-62	-60	-61	-105	40	-148	21	35	-74	-16	-59	78	-30	3
0.804167	-469	-977	-4603	-22121	-63	-22959	-4166	-24485	-223	-23390	-9983	-21190	585	-22787	-12020	-16766	-27	-4889	10278	-21020	-33	-24280	14417	-30210	-97	-24607	14644	-26029	-36	-22955	14014	-27138	-146	-128	-103	-65	-61	-62	-105	40	-149	21	36	-100	-19	-58	82	-27	0
0.805000	-391	-1085	-4185	-22476	-70	-22737	-4313	-24132	-269	-23263	-10226	-21369	386	-22613	-12078	-16541	-17	-5014	10623	-20819	-24	-24158	14387	-30371	-121	-24396	14403	-25605	-40	-22326	14299	-27252	-144	-125	-119	-65	-59	-58	-103	42	-150	21	34	-73	-21	-58	79	-29	3
0.805833	-421	-1210	-3701	-22849	-78	-22482	-4525	-23788	-294	-23111	-10504	-21550	1	-22400	-12184	-16317	-33	-5137	10889	-20616	-33	-23990	14346	-30537	-120	-24150	14162	-25245	-58	-21704	14604	-27264	-150	-127	-121	-65	-62	-50	-108	27	-154	19	35	-78	-19	-56	81	-28	0
0.806667	-475	-1333	-3201	-23230	-74	-22200	-4736	-23453	-319	-22939	-10799	-21732	-185	-22158	-12342	-16076	-41	-5260	11075	-20424	-47	-23770	14287	-30713	-137	-23863	13934	-24960	-90	-21063	14914	-27170	-156	-131	-125	-70	-67	-65	-107	37	-155	13	46	-78	-27	-61	77	-36	-7
0.807500	-477	-1459	-2694	-23603	-85	-21898	-4999	-23136	-315	-22751	-11101	-21905	-350	-21869	-12526	-15839	-8	-5352	11183	-20231	-45	-23489	14192	-30875	-150	-23534	13709	-24742	-76	-20418	15221	-26948	-153	-137	-128	-67	-63	-62	-108	36	-160	13	29	-79	-24	-60	79	-33	-3
0.808333	-499	-1563	-2199	-23945	-92	-21564	-5267	-22823	-301	-22542	-11390	-22057	-436	-21553	-12721	-15602	-39	-5436	11215	-20030	-43	-23155	14067	-31030	-151	-23150	13498	-24602	-104	-19798	15529	-26611	-152	-132	-125	-68	-67	-63	-108	41	-152	13	33	-78	-19	-61	80	-31	-7
0.809167	-435	-1645	-1722	-24253	-83	-21224	-5550	-22525	-275	-22319	-11668	-22183	-525	-21220	-12922	-15378	-92	-5505	11178	-19829	-90	-22765	13904	-31179	-181	-22733	13305	-24535	-160	-19216	15767	-26142	-151	-128	-124	-68	-62	-58	-107	36	-152	16	29	-77	-21	-58	80	-32	-1
0.810000	-307	-1707	-1279	-24509	-62	-20865	-5836	-22250	-272	-22081	-11917	-22275	-555	-20865	-13130	-15164	-90	-5557	11069	-19612	-96	-22335	13694	-31308	-197	-22270	13127	-24542	-164	-18683	15982	-25563	-152	-127	-125	-67	-61	-61	-107	40	-153	17	34	-74	-21	-73	81	-30	0
0.810833	-148	-1731	-882	-24707	-61	-20497	-6118	-21993	-297	-21837	-12141	-22331	-504	-20504	-13314	-14968	-104	-5588	10914	-19415	-70	-21866	13441	-31422	-180	-21778	12961	-24615	-146	-18195	16156	-24875	-150	-127	-120	-66	-65	-57	-103	39	-151	13	32	-77	-23	-57	81	-29	0
0.811667	145	-1737	-523	-24840	-70	-20132	-6388	-21754	-297	-21586	-12328	-22343	-494	-20140	-13484	-14785	-109	-5601	10709	-19207	-56	-21372	13142	-31516	-210	-21251	12806	-24747	-132	-17809	16268	-24085	-148	-127	-126	-67	-64	-60	-104	41	-150	19	35	-75	-21	-55	84	-27	0
0.812500	300	-1705	-218	-24897	-68	-19765	-6652	-21535	-248	-21351	-12488	-22310	-634	-19773	-13637	-14618	-75	-5589	10473	-18981	-21	-20861	12805	-31588	-253	-20703	12660	-24932	-117	-17472	16326	-23217	-147	-127	-120	-66	-63	-59	-127	41	-151	18	33	-76	-21	-59	84	-29	2
0.813333	1091	-1659	28	-24880	-70	-19402	-6899	-21334	-276	-21062	-12605	-22226	-705	-19411	-13765	-14466	-58	-5559	10214	-18762	-12	-20339	12425	-31638	-251	-20130	12521	-25153	-134	-17213	16323	-22291	-150	-126	-119	-66	-62	-61	-105	36	-151	18	33	-74	-19	-57	80	-31	0
0.814167	1844	-1580	225	-24782	-69	-19041	-7134	-21151	-291	-20784	-12694	-22096	-878	-19069	-13869	-14330	-56	-5502	9948	-18537	-12	-19822	12004	-31664	-271	-19550	12376	-25409	-156	-17027	16258	-21318	-154	-127	-121	-53	-66	-59	-108	36	-153	16	34	-74	-28	-58	77	-30	-1
0.815000	1197	-1487	373	-24611	-67	-18686	-7359	-20983	-262	-20499	-12755	-21915	-1287	-18723	-13949	-14204	-63	-5421	9680	-18304	-3	-19312	11556	-31669	-303	-18963	12223	-25682	-159	-16904	16134	-20324	-156	-129	-127	-70	-69	-64	-111	33	-155	13	18	-80	-25	-60	77	-33	-5
0.815833	888	-1374	475	-24365	-78	-18336	-7567	-20828	-263	-20204	-12792	-21689	-1515	-18387	-14012	-14086	-51	-5316	9436	-18069	0	-18817	11087	-31651	-333	-18375	12062	-25957	-167	-16839	15959	-19321	-151	-128	-125	-70	-73	-59	-107	36	-152	16	30	-78	-19	-58	79	-32	1
0.816667	639	-1251	544	-24047	-67	-17987	-7754	-20674	-246	-19889	-12792	-21415	-1603	-18071	-14049	-13970	5	-5186	9216	-17823	32	-18347	10605	-31614	-342	-17799	11875	-26222	-174	-16815	15729	-18336	-149	-126	-121	-58	-61	-61	-108	37	-149	20	35	-73	-16	-59	81	-28	0
0.817500	-477	-1119	576	-23670	-64	-17644	-7937	-20533	-247	-19562	-12813	-21106	-1766	-17728	-14083	-13851	41	-5035	9032	-17576	20	-17901	10114	-31548	-348	-17235	11659	-26476	-158	-16829	15448	-17379	-154	-124	-127	-64	-62	-59	-105	40	-151	19	32	-74	-24	-57	79	-31	-1
0.818333	-1681	-988	578	-23242	-76	-17311	-8114	-20398	-268	-19217	-12818	-20764	-1732	-17402	-14105	-13726	17	-4867	8890	-17330	-15	-17483	9621	-31472	-359	-16683	11404	-26706	-113	-16867	15142	-16467	-149	-125	-120	-64	-66	-59	-104	38	-152	16	35	-74	-21	-57	80	-28	0
0.819167	-816	-860	558	-22769	-77	-16974	-8281	-20266	-308	-18833	-12822	-20398	-1679	-17072	-14132	-13595	-23	-4680	8792	-17081	-13	-17086	9135	-31371	-374	-16152	11111	-26896	-124	-16912	14795	-15622	-152	-131	-120	-63	-63	-51	-104	40	-151	18	34	-73	-22	-57	81	-29	0
0.820000	867	-740	521	-22266	-80	-16632	-8449	-20137	-319	-18456	-12837	-20012	-1686	-16733	-14156	-13456	-45	-4478	8745	-16829	-12	-16714	8657	-31257	-384	-15648	10770	-27044	-156	-16951	14421	-14853	-150	-126	-120	-64	-64	-58	-109	43	-156	17	32	-75	-23	-56	80	-29	13
0.820833	936	-633	471	-21734	-82	-16292	-8607	-20005	-270	-18037	-12863	-19612	-1760	-16378	-14197	-13304	-65	-4263	8744	-16573	-14	-16361	8206	-31118	-368	-15167	10386	-27141	-147	-16968	14036	-14164	-153	-131	-121	-66	-61	-59	-103	41	-153	15	33	-74	-21	-56	81	-28	-3
0.821667	673	-532	418	-21190	-74	-15952	-8764	-19872	-208	-17589	-12908	-19199	-1778	-16004	-14248	-13136	-63	-4034	8797	-16316	-12	-16026	7781	-30967	-382	-14710	9956	-27179	-148	-16959	13632	-13563	-149	-128	-124	-64	-45	-61	-104	38	-151	15	33	-77	-24	-68	81	-30	-4
0.822500	247	-456	365	-20639	-66	-15603	-8917	-19742	-198	-17111	-12964	-18796	-1490	-15603	-14314	-12954	-64	-3802	8887	-16054	-11	-15703	7389	-30795	-375	-14286	9485	-27151	-196	-16905	13229	-13061	-153	-127	-120	-64	-64	-60	-103	37	-151	17	35	-75	-19	-57	80	-30	-1
0.823333	218	-391	310	-20100	-72	-15244	-9059	-19607	-194	-16615	-13046	-18390	-1328	-15171	-14395	-12760	-88	-3554	9013	-15793	-47	-15377	7045	-30609	-353	-13887	8972	-27061	-169	-16805	12830	-12659	-150	-130	-121	-66	-65	-62	-110	36	-152	17	30	-74	-24	-60	80	-32	-3
0.824167	1548	-348	258	-19583	-73	-14885	-9199	-19476	-196	-16080	-13143	-17992	-1263	-14712	-14494	-12556	-110	-3311	9165	-15525	-76	-15052	6717	-30383	-351	-13509	8431	-26897	-146	-16649	12446	-12350	-149	-127	-120	-67	-65	-99	-107	39	-150	18	36	-76	-24	-56	84	-31	0
0.825000	3739	-314	222	-19079	-69	-14508	-9320	-19335	-229	-15518	-13252	-17601	-1155	-14213	-14601	-12343	-94	-3062	9354	-15249	-65	-14706	6443	-30138	-328	-13158	7870	-26673	-176	-16438	12076	-12140	-150	-125	-120	-65	-60	-59	-105	36	-150	20	32	-74	-22	-59	80	-29	2
0.825833	4575	-301	187	-18610	-73	-14127	-9433	-19199	-211	-14940	-13373	-17227	-1187	-13683	-14730	-12123	-70	-2817	9499	-14976	-78	-14352	6209	-29866	-298	-12836	7296	-26384	-187	-16176	11727	-12023	-150	-132	-121	-65	-63	-62	-104	38	-151	17	36	-75	-23	-60	81	-30	-1
0.826667	3640	-306	165	-18175	-70	-13728	-9531	-19061	-195	-14336	-13499	-16866	-1359	-13126	-14891	-11903	-67	-2583	9661	-14698	-93	-13973	6018	-29562	-262	-12535	6724	-26043	-152	-15868	11393	-12002	-152	-131	-122	-65	-66	-61	-109	36	-151	15	32	-84	-25	-61	75	-32	-3
0.827500	3599	-328	149	-17782	-55	-13326	-9611	-18925	-164	-13720	-13625	-16518	-1472	-12534	-15000	-11684	-60	-2332	9796	-14414	-119	-13572	5856	-29217	-248	-12253	6170	-25639	-144	-15510	11085	-12049	-145	-129	-142	-67	-66	-65	-110	41	-151	17	30	-78	-22	-59	81	-32	-3
0.828333	3488	-350	140	-17426	-52	-12913	-9660	-18782	-167	-13084	-13745	-16182	-1563	-11917	-15129	-11464	-53	-2095	9897	-14122	-131	-13139	5751	-28836	-271	-11993	5638	-25192	-142	-15120	10802	-12177	-152	-128	-121	-68	-64	-61	-105	40	-150	18	33	-63	-23	-59	78	-35	-1
0.829167	2920	-382	140	-17117	-64	-12500	-9692	-18635	-187	-12442	-13851	-15860	-1695	-11252	-15230	-11251	-47	-1869	9957	-13829	-115	-12681	5667	-28398	-240	-11744	5145	-24708	-130	-14708	10546	-12371	-148	-128	-122	-66	-64	-61	-104	32	-152	13	35	-76	-23	-57	81	-30	0
0.830000	2148	-418	144	-16842	-50	-12055	-9694	-18485	-149	-11794	-13933	-15547	-1536	-10618	-15342	-11049	-60	-1646	9959	-13525	-122	-12183	5613	-27909	-214	-11513	4706	-24194	-127	-14285	10307	-12625	-150	-124	-120	-65	-63	-61	-101	42	-151	18	36	-72	-25	-52	81	-30	-1
0.830833	1362	-457	148	-16612	-51	-11622	-9672	-18331	-150	-11151	-13991	-15246	-1197	-9956	-15415	-10839	-67	-1431	9892	-13217	-128	-11662	5583	-27364	-216	-11298	4325	-23667	-129	-13863	10088	-12928	-146	-125	-121	-66	-61	-60	-109	40	-152	19	32	-76	-18	-57	82	-28	0
0.831667	793	-491	149	-16420	-51	-11174	-9622	-18165	-154	-10517	-14018	-14956	-782	-9297	-15458	-10648	-79	-1233	9756	-12906	-121	-11115	5564	-26767	-207	-11096	4011	-23134	-94	-13452	9877	-13279	-154	-132	-122	-68	-58	-64	-109	42	-155	16	32	-79	-22	-59	81	-36	-5
0.832500	327	-525	146	-16259	-59	-10737	-9543	-18010	-121	-9905	-14006	-14666	-568	-8637	-15458	-10455	-66	-1034	9548	-12596	-99	-10545	5557	-26106	-204	-10899	3772	-22595	-55	-13064	9683	-13657	-150	-125	-121	-66	-56	-62	-108	39	-152	15	32	-75	-22	-56	79	-31	-1
0.833333	-112	-546	143	-16125	-62	-10290	-9431	-17823	-107	-9297	-13945	-14378	-397	-7988	-15412	-10266	-70	-849	9264	-12289	-98	-9954	5555	-25377	-191	-10710	3611	-22071	-50	-12706	9497	-14062	-151	-130	-127	-68	-65	-61	-107	37	-151	18	30	-79	-10	-56	80	-29	-3
0.834167	-612	-556	130	-16013	-57	-9847	-9295	-17637	-120	-8711	-13840	-14103	-177	-7363	-15320	-10079	-102	-662	8909	-11987	-94	-9353	5556	-24580	-185	-10514	3529	-21561	-49	-12390	9304	-14460	-150	-127	-125	-72	-65	-61	-108	37	-153	15	32	-81	-21	-58	81	-31	-3
0.835000	-1144	-561	108	-15921	-60	-9403	-9134	-17433	-90	-8144	-13687	-13811	82	-6761	-15171	-9890	-94	-478	8481	-11698	-88	-8740	5552	-23712	-207	-10332	3524	-21077	-70	-12116	9109	-14903	-150	-128	-121	-69	-63	-61	-105	37	-152	16	33	-80	-16	-59	80	1	2
0.835833	-1529	-548	81	-15844	-51	-8964	-8941	-17240	-52	-7602	-13487	-13534	377	-6190	-14969	-9698	-51	-307	7988	-11421	-86	-8122	5540	-22778	-222	-10143	3586	-20623	-88	-11884	8903	-15323	-147	-128	-121	-70	-64	-60	-105	40	-152	13	32	-77	-23	-56	84	-30	8
0.836667	-1825	-525	33	-15771	-50	-8530	-8722	-16991	-94	-7083	-13239	-13245	525	-5645	-14722	-9489	-46	-128	7445	-11168	-95	-7503	5519	-21771	-228	-9939	3720	-20198	-91	-11700	8680	-15741	-149	-129	-110	-66	-62	-58	-104	39	-150	20	35	-69	-19	-56	84	-31	2
0.837500	-2235	-495	-17	-15701	-60	-8100	-8480	-16743	-142	-6590	-12948	-12967	980	-5133	-14388	-9272	-65	52	6851	-10949	-115	-6899	5484	-20709	-252	-9725	3904	-19808	-118	-11559	8441	-16146	-150	-154	-117	-64	-58	-57	-103	38	-148	20	37	-75	-23	-56	81	-29	3
0.838333	-2561	-459	-83	-15638	-66	-7686	-8221	-16491	-101	-6121	-12611	-12688	1440	-4659	-14017	-9042	-69	231	6221	-10775	-120	-6310	5434	-19584	-266	-9499	4138	-19450	-153	-11458	8177	-16527	-149	-127	-117	-65	-64	-59	-104	39	-149	21	36	-75	-22	-56	82	-30	0
0.839167	-2833	-419	-154	-15568	-67	-7283	-7933	-16221	-113	-5666	-12238	-12413	1213	-4224	-13597	-8781	-75	416	5567	-10650	-114	-5733	5376	-18396	-242	-9254	4404	-19136	-151	-11384	7891	-16885	-149	-124	-119	-66	-59	-57	-100	41	-149	19	32	-74	-19	-56	80	-31	0
0.840000	-3075	-374	-235	-15500	-68	-6887	-7636	-15944	-182	-5241	-11831	-12141	730	-3818	-13130	-8526	-75	606	4896	-10592	-135	-5168	5301	-17162	-219	-8989	4693	-18838	-128	-11337	7584	-17213	-150	-130	-122	-68	-55	-60	-99	38	-155	16	33	-77	-21	-69	81	-30	-4
0.840833	-3187	-333	-326	-15426	-69	-6510	-7316	-15663	-207	-4838	-11398	-11881	470	-3446	-12625	-8246	-69	801	4227	-10617	-120	-4657	5221	-15892	-223	-8696	4996	-18575	-117	-11295	7259	-17507	-148	-128	-120	-67	-64	-58	-107	38	-151	20	35	-76	-26	-56	78	-31	0
0.841667	-3332	-294	-411	-15345	-67	-6145	-6975	-15370	-91	-4442	-10938	-11627	407	-3095	-12078	-7941	-69	1005	3573	-10732	-93	-4167	5143	-14598	-217	-8383	5301	-18327	-119	-11263	6910	-17764	-148	-130	-120	-70	-66	-60	-108	38	-141	18	34	-75	-24	-59	82	-28	-1
0.842500	-3461	-260	-496	-15263	-65	-5796	-6614	-15070	-93	-4069	-10463	-11386	419	-2771	-11504	-7621	-64	1212	2945	-10949	-84	-3711	5073	-13285	-188	-8045	5595	-18095	-115	-11213	6550	-17979	-152	-126	-119	-65	-64	-58	-105	41	-149	22	37	-78	-23	-57	82	-30	0
0.843333	-3520	-238	-573	-15172	-72	-5468	-6239	-14773	-156	-3701	-9968	-11151	722	-2456	-10909	-7286	-70	1422	2357	-11289	-77	-3296	5005	-11970	-182	-7679	5873	-17874	-113	-11150	6179	-18150	-151	-126	-120	-65	-60	-56	-104	37	-149	21	35	-73	-16	-57	82	-30	-1
0.844167	-3589	-224	-669	-15080	-67	-5153	-5846	-14478	-154	-3351	-9471	-10934	1100	-2158	-10308	-6947	-90	1629	1818	-11751	-68	-2924	4948	-10661	-193	-7285	6119	-17658	-149	-11058	5805	-18283	-126	-126	-118	-67	-62	-58	-104	39	-149	22	36	-75	-21	-56	80	-28	-1
0.845000	-3676	-229	-696	-14988	-56	-4857	-5431	-14182	-183	-3013	-8965	-10740	1855	-1865	-9693	-6591	-78	1836	1334	-12346	-88	-2596	4909	-9367	-177	-6873	6343	-17438	-197	-10931	5434	-18360	-146	-125	-118	-62	-59	-45	-92	43	-150	22	35	-73	-17	-56	86	-27	4
0.845833	-3787	-246	-740	-14887	-47	-4581	-5005	-13892	-228	-2682	-8461	-10550	2505	-1576	-9083	-6236	-59	2034	915	-13057	-81	-2317	4895	-8107	-134	-6443	6527	-17211	-234	-10765	5068	-18392	-147	-126	-120	-64	-63	-57	-102	43	-150	20	34	-74	-18	-57	82	-27	0
0.846667	-3955	-274	-766	-14784	-59	-4325	-4560	-13612	-246	-2343	-7959	-10382	2411	-1282	-8476	-5886	-62	2217	569	-13884	-73	-2092	4903	-6901	-134	-6009	6671	-16972	-238	-10562	4708	-18372	-148	-125	-119	-63	-65	-58	-104	36	-130	20	34	-77	-21	-58	81	-31	0
0.847500	-4199	-318	-778	-14670	-74	-4092	-4098	-13332	-230	-2061	-7462	-10232	2610	-986	-7878	-5535	-77	2373	303	-14791	-80	-1917	4938	-5756	-118	-5570	6774	-16718	-144	-10312	4397	-18291	-151	-128	-126	-65	-62	-60	-105	40	-151	18	33	-75	-22	-58	78	-30	0
0.848333	-4231	-366	-764	-14540	-83	-3879	-3632	-13064	-201	-1766	-6965	-10101	2731	-673	-7294	-5193	-82	2515	136	-15754	-69	-1798	5006	-4683	-105	-5139	6841	-16446	-129	-10028	4063	-18151	-153	-130	-124	-69	-63	-61	-109	37	-154	13	32	-85	-26	-60	76	-31	-1
0.849167	-3945	-421	-738	-14395	-76	-3684	-3155	-12793	-115	-1460	-6468	-9980	2434	-362	-6719	-4861	-94	2618	58	-16729	-85	-1745	5106	-3690	-85	-4716	6875	-16144	-201	-9702	3787	-17946	-149	-127	-124	-66	-34	-58	-105	42	-152	19	29	-76	-19	-57	79	-27	-3
0.850000	-3369	-470	-695	-14207	-67	-3503	-2660	-12521	-77	-1209	-5982	-9874	2134	-35	-6168	-4560	-78	2681	84	-17679	-85	-1748	5235	-2789	-74	-4330	6876	-15822	-213	-9356	3539	-17661	-150	-128	-119	-65	-63	-44	-105	41	-143	20	33	-78	-24	-60	81	-31	0
0.850833	-3022	-518	-659	-13994	-72	-3345	-2160	-12248	-93	-961	-5494	-9777	1861	293	-5636	-4245	-49	2700	200	-18555	-86	-1813	5393	-1999	-83	-3976	6847	-15478	-199	-8989	3328	-17310	-148	-126	-118	-65	-64	-62	-104	39	-149	20	33	-77	-19	-57	79	-31	1
0.851667	-2868	-555	-581	-13733	-53	-3205	-1658	-11978	-62	-730	-5012	-9698	1684	627	-5122	-3965	-65	2668	432	-19313	-111	-1941	5578	-1312	-88	-3674	6795	-15114	-211	-8620	3151	-16873	-146	-126	-124	-63	-63	-60	-103	40	-148	21	35	-61	-21	-57	78	-31	0
0.852500	-2272	-579	-517	-13424	-60	-3087	-1162	-11704	-41	-518	-4533	-9627	1734	964	-4615	-3701	-48	2592	756	-19902	-102	-2125	5775	-740	-103	-3424	6728	-14727	-213	-8246	3010	-16359	-148	-119	-120	-65	-61	-58	-105	39	-150	19	33	-76	-18	-58	79	-29	0
0.853333	-1219	-584	-457	-13063	-59	-2983	-662	-11412	-11	-340	-4056	-9566	1756	1294	-4125	-3459	-50	2469	1169	-20298	-98	-2367	5994	-282	-119	-3245	6644	-14320	-212	-7888	2904	-15764	-152	-128	-120	-64	-64	-65	-102	40	-153	16	33	-75	-22	-59	81	-8	-5
0.854167	-996	-572	-402	-12642	-48	-2880	-169	-11120	43	-164	-3566	-9508	1554	1619	-3636	-3238	-85	2301	1671	-20409	-117	-2659	6218	61	-142	-3132	6562	-13897	-229	-7558	2833	-15088	-165	-129	-124	-65	-64	-61	-108	35	-154	17	32	-76	-24	-59	77	-30	-1
0.855000	-1371	-525	-356	-12160	-32	-2829	329	-10812	59	-28	-3074	-9449	1416	1924	-3160	-3038	-90	2102	2245	-20266	-131	-2997	6448	298	-144	-3095	6476	-13463	-231	-7259	2785	-14335	-151	-128	-117	-65	-65	-63	-109	39	-153	17	32	-73	-23	-62	80	-31	-5
0.855833	-1303	-457	-328	-11612	-35	-2780	816	-10495	57	81	-2572	-9392	1568	2211	-2675	-2846	-90	1879	2889	-19821	-139	-3375	6675	426	-145	-3134	6396	-13012	-231	-7002	2762	-13508	-151	-127	-121	-64	-67	-62	-105	38	-152	15	29	-75	-26	-58	81	-15	0
0.856667	-1276	-357	-320	-11001	-44	-2744	1301	-10157	124	166	-2054	-9326	1315	2474	-2183	-2669	-86	1643	3585	-19077	-128	-3773	6897	460	-148	-3247	6330	-12556	-240	-6784	2774	-12602	-151	-130	-126	-66	-63	-60	-105	38	-148	18	30	-77	-22	-57	79	-32	-1
0.857500	-1614	-238	-333	-10332	-36	-2726	1778	-9821	146	216	-1522	-9256	951	2706	-1674	-2503	-83	1410	4323	-18033	-130	-4187	7102	397	-158	-3459	6274	-12085	-238	-6615	2795	-11629	-149	-129	-120	-66	-63	-59	-108	40	-152	17	30	-79	-21	-56	80	-28	1
0.858333	-2419	-90	-367	-9611	-40	-2721	2256	-9469	167	247	-959	-9161	621	2908	-1145	-2349	-75	1187	5072	-16721	-135	-4605	7290	254	-156	-3679	6240	-11609	-265	-6499	2830	-10619	-150	-129	-121	-67	-65	-61	-104	34	-155	19	33	-74	-25	-60	79	-29	-3
0.859167	-2415	80	-423	-8852	-36	-2734	2730	-9113	199	248	-382	-9090	239	3067	-595	-2195	-78	1002	5827	-15167	-154	-5018	7452	43	-148	-3983	6225	-11121	-286	-6426	2887	-9570	-149	-127	-122	-64	-64	-62	-104	40	-152	18	32	-77	-21	-53	84	-28	0
0.860000	-1970	250	-507	-8060	-23	-2756	3207	-8746	138	200	222	-8945	-178	3189	-22	-2049	-86	855	6574	-13407	-137	-5410	7589	-238	-161	-4324	6227	-10625	-327	-6403	2946	-8499	-149	-128	-118	-63	-62	-59	-102	52	-150	20	34	-79	-29	-53	85	-31	0
0.860833	-1982	436	-612	-7248	-34	-2795	3682	-8381	-201	176	845	-8802	-560	3272	587	-1901	-79	762	7245	-11486	-102	-5773	7697	-568	-193	-4695	6248	-10114	-319	-6415	3021	-7428	-147	-128	-120	-67	-64	-62	-104	42	-151	18	29	-82	-26	-43	84	-28	0
0.861667	-1592	611	-730	-6431	-32	-2837	4166	-8020	-363	109	1496	-8630	-804	3319	1222	-1749	-65	732	7878	-9471	-112	-6088	7781	-937	-194	-5075	6281	-9577	-245	-6455	3115	-6359	-150	-132	-117	-75	-66	-63	-104	39	-152	17	35	-77	-18	-53	86	-31	-3
0.862500	-1287	782	-845	-5616	-32	-2883	4650	-7668	-270	22	2165	-8434	-1220	3329	1921	-1592	-69	763	8429	-7429	-129	-6356	7828	-1340	-171	-5449	6328	-9012	-217	-6526	3227	-5322	-149	-125	-117	-64	-63	-61	-103	39	-149	19	35	-75	-24	-57	82	-12	1
0.863333	-1202	929	-994	-4830	-53	-2934	5142	-7328	-258	-72	2842	-8203	-1533	3311	2648	-1421	-76	871	8875	-5413	-149	-6563	7850	-1766	-193	-5799	6384	-8406	-248	-6605	3365	-4334	-150	-128	-115	-63	-60	-60	-104	41	-151	20	39	-92	-21	-53	85	-28	0
0.864167	-928	1046	-1130	-4074	-53	-2977	5640	-6996	-275	-178	3582	-7946	-1760	3259	3416	-1244	-77	1043	9206	-3481	-130	-6709	7849	-2217	-218	-6108	6441	-7763	-221	-6694	3530	-3419	-148	-129	-118	-63	-65	-58	-105	42	-151	19	36	-77	-24	-56	84	-28	0
0.865000	-862	1126	-1258	-3367	-55	-3016	6152	-6684	-267	-293	4314	-7655	-1994	3192	4230	-1057	-83	1277	9410	-1687	-126	-6784	7822	-2675	-228	-6361	6500	-7072	-155	-6774	3732	-2576	-147	-131	-121	-68	-62	-60	-115	40	-152	19	32	-78	-18	-57	85	-29	-3
0.865833	-959	1166	-1382	-2716	-56	-3040	6669	-6387	-313	-412	5055	-7333	-2178	3106	5080	-853	-97	1566	9477	-70	-132	-6787	7779	-3142	-281	-6546	6551	-6322	-119	-6856	3968	-1830	-152	-128	-118	-67	-61	-59	-102	43	-155	18	34	-77	-23	-56	88	-30	-3
0.866667	-646	1152	-1479	-2118	-56	-3047	7192	-6113	-336	-529	5808	-6977	-2409	3014	5977	-633	-88	1902	9405	1307	-136	-6727	7717	-3604	-328	-6654	6592	-5521	-100	-6907	4248	-1184	-152	-128	-122	-61	-66	-65	-108	36	-155	17	33	-78	-26	-55	79	-30	-4
0.867500	-225	1089	-1551	-1606	-55	-3035	7718	-5854	-322	-634	6558	-6592	-2562	2916	6899	-398	-60	2275	9192	2427	-136	-6601	7645	-4061	-339	-6673	6619	-4655	-110	-6935	4571	-653	-153	-130	-122	-67	-65	-63	-107	38	-153	17	34	-76	-23	-58	81	-22	-3
0.868333	69	974	-1592	-1159	-67	-2998	8241	-5606	154	-732	7310	-6168	-2852	2850	7860	-144	-52	2672	8848	3255	-145	-6419	7566	-4511	-356	-6608	6636	-3733	-156	-6956	4936	-234	-150	-130	-122	-69	-62	-60	-107	40	-152	16	34	-81	-21	-58	81	-30	0
0.869167	353	807	-1594	-788	-70	-2934	8761	-5374	1859	-818	8049	-5743	-3013	2740	8836	121	-53	3082	8384	3797	-179	-6176	7483	-4951	-334	-6448	6635	-2754	-185	-6950	5338	66	-147	-130	-121	-64	-61	-58	-104	42	-151	18	34	-75	-21	-58	84	-29	-1
0.870000	533	589	-1566	-499	-68	-2839	9275	-5153	2517	-894	8772	-5251	-2833	2671	9824	384	-67	3480	7815	4059	-189	-5899	7401	-5378	-350	-6212	6621	-1733	-181	-6922	5771	248	-148	-131	-117	-65	-59	-60	-103	44	-171	17	35	-76	-22	-53	84	-27	0
0.870833	664	322	-1493	-279	-76	-2714	9772	-4933	1727	-947	9472	-4753	-2651	2620	10814	692	-81	3868	7148	4048	-202	-5582	7322	-5793	-350	-5897	6598	-678	-198	-6873	6228	321	-147	-130	-126	-66	-59	-58	-105	44	-133	20	34	-74	-22	-55	84	-26	0
0.871667	847	16	-1378	-128	-78	-2555	10235	-4714	1532	-983	10137	-4231	-2494	2591	11798	995	-79	4275	6419	3791	-227	-5250	7253	-6188	-328	-5525	6552	398	-177	-6813	6699	291	-142	-128	-118	-68	-60	-58	-104	44	-142	19	32	-75	-17	-57	81	-28	1
0.872500	1007	-321	-1229	-42	-79	-2374	10692	-4495	1359	-1003	10765	-3687	-2312	2578	12764	1307	-70	4623	5650	3326	-200	-4903	7190	-6561	-274	-5107	6506	1479	-144	-6743	7171	170	-148	-130	-121	-67	-61	-59	-105	40	-153	18	34	-73	-21	-59	82	-29	-1
0.873333	1141	-681	-1039	-10	-75	-2152	11103	-4263	1075	-998	11352	-3127	-2082	2594	13693	1617	-76	4942	4868	2696	-162	-4564	7140	-6920	-213	-4658	6455	2531	-177	-6661	7632	-34	-150	-134	-122	-69	-65	-63	-105	39	-153	16	29	-78	-27	-60	77	-33	-3
0.874167	1247	-1061	-817	-30	-82	-1913	11474	-4018	864	-978	11891	-2553	-1729	2633	14571	1933	-77	5222	4097	1948	-149	-4229	7105	-7255	-128	-4175	6412	3538	-194	-6575	8065	-302	-154	-132	-128	-67	-66	-65	-108	37	-152	13	29	-78	-25	-59	81	-36	-1
0.875000	1298	-1430	-557	-87	-88	-1629	11809	-3747	625	-926	12383	-1965	-1506	2694	15383	2243	-82	5463	3361	1135	-147	-3918	7087	-7565	-113	-3737	6375	4460	-197	-6486	8451	-628	-151	-131	-122	-72	-66	-63	-108	39	-152	15	34	-80	-27	-61	77	-31	-1
0.875833	1384	-1801	-267	-180	-83	-1339	12098	-3449	449	-860	12812	-1368	-1349	2775	16132	2547	-82	5664	2677	311	-131	-3630	7085	-7841	-88	-3312	6354	5280	-196	-6387	8786	-992	-149	-128	-124	-67	-64	-63	-108	39	-152	16	32	-76	-22	-57	81	-31	-1
0.876667	1487	-2154	37	-298	-84	-1016	12340	-3124	259	-768	13180	-767	-948	2871	16786	2841	-69	5820	2103	-473	-102	-3373	7104	-8096	-5	-2932	6351	5968	-114	-6290	9049	-1392	-147	-128	-121	-65	-60	-41	-105	39	-154	19	35	-75	-21	-59	80	-31	0
0.877500	1497	-2485	335	-436	-91	-681	12529	-2768	70	-659	13482	-159	-558	2984	17342	3116	-65	5932	1615	-1170	-126	-3160	7138	-8321	46	-2607	6372	6486	-57	-6181	9230	-1810	-149	-127	-120	-66	-61	-59	-105	36	-152	18	34	-74	-19	-55	84	-41	-1
0.878333	1491	-2787	691	-586	-102	-332	12666	-2383	-57	-528	13719	442	-508	3096	17780	3366	-76	6002	1231	-1744	-122	-2988	7187	-8517	70	-2368	6418	6821	-69	-6067	9313	-2240	-147	-126	-118	-63	-61	-48	-104	40	-149	20	35	-70	-22	-56	84	-29	1
0.879167	1525	-3052	1022	-750	-91	25	12750	-1955	-186	-374	13887	1046	-348	3210	18097	3594	-62	6034	958	-2162	-110	-2860	7254	-8689	97	-2204	6492	6948	-128	-5931	9304	-2663	-148	-125	-120	-67	-61	-59	-101	40	-151	17	37	-76	-19	-51	82	-28	-1
0.880000	1511	-3277	1353	-921	-85	394	12785	-1493	-304	-199	13985	1637	-150	3319	18283	3785	-70	6023	797	-2404	-124	-2775	7338	-8831	122	-2128	6592	6849	-148	-5774	9190	-3075	-153	-128	-119	-68	-61	-59	-111	42	-148	17	33	-74	-21	-53	84	-29	0
0.880833	1487	-3459	1674	-1101	-87	761	12770	-1002	-383	-22	14023	2221	-62	3410	18326	3950	-96	5971	745	-2453	-118	-2729	7433	-8954	101	-2142	6720	6517	-196	-5587	8979	-3462	-149	-125	-119	-68	-60	-59	-104	39	-152	16	32	-75	-21	-57	84	-28	3
0.881667	1415	-3596	1982	-1285	-85	1121	12707	-477	-444	180	13995	2801	39	3477	18231	4078	-105	5885	791	-2315	-112	-2715	7539	-9057	67	-2232	6864	5941	-277	-5354	8671	-3828	-152	-129	-142	-70	-63	-63	-107	33	-154	16	32	-78	-25	-58	77	-30	-3
0.882500	1334	-3685	2273	-1469	-92	1475	12596	71	-493	397	13905	3343	256	3506	17988	4171	-72	5772	936	-1987	-114	-2730	7659	-9142	33	-2390	7027	5125	-281	-5074	8278	-4156	-147	-128	-119	-66	-62	-61	-105	37	-151	17	33	-75	-25	-56	81	-28	0
0.883333	1261	-3727	2550	-1654	-85	1826	12452	656	-522	637	13766	3890	593	3494	17610	4224	-72	5614	1100	-1493	-98	-2763	7789	-9218	-3	-2608	7205	4074	-234	-4734	7814	-4397	-148	-127	-118	-70	-62	-35	-107	37	-151	20	30	-78	-18	-53	82	-29	-1
0.884167	1200	-3726	2800	-1843	-77	2159	12263	1260	-594	886	13573	4415	828	3433	17093	4239	-90	5442	1316	-863	-49	-2803	7919	-9290	19	-2868	7380	2815	-240	-4335	7294	-4591	-149	-124	-118	-64	-60	-59	-108	41	-150	20	34	-76	-21	-55	85	-29	1
0.885000	1192	-3681	3024	-2039	-83	2476	12038	1883	-660	1148	13337	4939	852	3314	16448	4215	-70	5240	1543	-128	-42	-2850	8054	-9360	-18	-3139	7556	1365	-302	-3869	6718	-4718	-147	-125	-119	-65	-64	-59	-103	35	-149	22	8	-74	-19	-55	80	-30	3
0.885833	1156	-3595	3227	-2237	-84	2778	11779	2525	-697	1421	13058	5424	768	3123	15682	4158	-70	4990	1759	676	-14	-2882	8186	-9442	-79	-3415	7717	-249	-276	-3329	6118	-4769	-145	-122	-117	-67	-63	-58	-103	41	-149	21	37	-78	-21	-55	84	-29	0
0.886667	848	-3485	3403	-2454	-70	3062	11490	3176	-773	1704	12722	5902	658	2868	14800	4055	-84	4712	1937	1497	67	-2907	8308	-9534	-83	-3669	7845	-1976	-185	-2717	5498	-4735	-150	-128	-122	-68	-64	-100	-110	39	-153	18	29	-76	-25	-56	80	-31	-3
0.887500	627	-3342	3544	-2669	-74	3323	11178	3835	-811	1996	12385	6351	638	2532	13815	3922	-67	4410	2066	2301	95	-2897	8415	-9636	-131	-3871	7953	-3817	-137	-2039	4880	-4608	-149	-131	-118	-68	-64	-61	-105	40	-153	18	33	-76	-25	-57	75	-33	-3
0.888333	706	-3171	3663	-2894	-77	3569	10839	4504	-810	2294	11991	6787	624	2134	12744	3756	-57	4066	2125	3007	85	-2850	8497	-9761	-201	-4008	8021	-5700	-137	-1289	4282	-4386	-147	-127	-119	-65	-62	-63	-107	38	-151	18	32	-75	-21	-57	79	-31	-1
0.889167	571	-2985	3760	-3129	-76	3798	10484	5179	-816	2602	11559	7194	539	1657	11597	3555	-53	3696	2109	3603	53	-2757	8546	-9903	-202	-4052	8046	-7592	-179	-490	3715	-4077	-150	-128	-119	-67	-62	-61	-108	39	-151	19	37	-76	-22	-57	78	-30	0
0.890000	528	-2777	3834	-3369	-74	4011	10110	5857	-791	2913	11084	7570	411	1123	10390	3333	-55	3298	2011	4038	36	-2617	8551	-10064	-161	-3992	8015	-9447	-190	343	3184	-3675	-149	-132	-122	-67	-64	-62	-107	37	-151	16	34	-77	-23	-59	79	-33	-5
0.890833	900	-2565	3882	-3626	-62	4203	9717	6530	-803	3221	10562	7911	127	511	9136	3066	-64	2865	1824	4277	69	-2416	8500	-10240	-128	-3812	7932	-11222	-184	1212	2700	-3163	-150	-128	-124	-68	-64	-60	-107	42	-152	18	33	-77	-22	-59	75	-29	-15
0.891667	731	-2339	3908	-3882	-48	4391	9317	7204	-808	3524	9993	8216	-66	-137	7870	2776	-56	2402	1566	4293	60	-2156	8390	-10433	-137	-3507	7792	-12880	-165	2100	2269	-2574	-151	-130	-134	-66	-63	-61	-107	39	-152	16	32	-75	-22	-58	81	-30	1
0.892500	-2220	-2114	3918	-4142	-51	4558	8906	7871	-738	3827	9371	8474	-218	-834	6529	2456	-75	1915	1214	4066	47	-1806	8207	-10634	-125	-3065	7591	-14391	-90	2971	1889	-1903	-149	-127	-120	-64	-63	-61	-107	41	-152	20	34	-66	-26	-58	81	-29	-4
0.893333	-4539	-1889	3909	-4419	-60	4718	8476	8526	-712	4115	8690	8683	-471	-1555	5209	2117	-82	1404	854	3590	59	-1459	7944	-10841	-102	-2497	7321	-15725	-27	3834	1566	-1169	-149	-132	-121	-67	-63	-60	-82	41	-153	16	30	-78	-25	-60	81	-30	-5
0.894167	-3091	-1672	3883	-4695	-72	4867	8021	9161	-690	4386	7950	8837	-985	-2286	3900	1741	-61	871	433	2869	79	-1029	7594	-11048	-47	-1803	6998	-16846	-18	4658	1292	-379	-149	-130	-120	-67	-66	-62	-105	39	-154	17	34	-75	-24	-61	80	-26	0
0.895000	-2378	-1458	3837	-4972	-53	5010	7544	9776	-666	4634	7155	8927	-1681	-3007	2619	1332	-67	325	-7	1920	79	-545	7155	-11245	0	-996	6612	-17738	-17	5441	1072	455	-155	-127	-126	-68	-61	-59	-107	40	-151	7	30	-77	-23	-60	81	-30	0
0.895833	-2212	-1254	3776	-5251	-78	5140	7031	10357	-676	4849	6310	8958	-2029	-3700	1378	937	-70	-238	-476	752	63	-21	6622	-11427	3	-90	6169	-18382	-57	6159	893	1303	-150	-128	-122	-68	-64	-59	-104	40	-151	18	30	-74	-25	-56	80	-28	-1
0.896667	-1791	-1057	3707	-5521	-73	5264	6477	10897	-661	5027	5423	8911	-2273	-4346	191	503	-61	-798	-887	-583	63	535	6001	-11587	3	896	5669	-18774	-72	6809	753	2170	-145	-126	-117	-62	-65	-59	-102	42	-150	22	37	-75	-22	-58	84	-25	1
0.897500	-1592	-877	3615	-5805	-65	5375	5871	11384	-627	5153	4498	8809	-2637	-4933	-932	50	-64	-1359	-1295	-2064	64	1113	5291	-11719	8	1940	5106	-18910	-29	7397	643	3021	-146	-125	-121	-65	-63	-56	-108	42	-148	20	36	-72	-23	-57	81	-22	-1
0.898333	-1116	-714	3511	-6084	-76	5468	5192	11809	-613	5224	3530	8618	-3106	-5448	-1977	-422	-77	-1915	-1663	-3634	46	1697	4491	-11814	-4	3030	4484	-18799	-14	7895	552	3845	-160	-128	-121	-66	-64	-58	-109	39	-153	20	33	-75	-24	-59	67	-31	-1
0.899167	-735	-565	3392	-6357	-78	5537	4443	12167	-583	5235	2555	8362	-3769	-5861	-2910	-903	-59	-2449	-1977	-5251	37	2283	3621	-11871	-11	4128	3825	-18444	-5	8323	484	4649	-148	-127	-121	-66	-64	-60	-104	39	-151	20	34	-75	-19	-60	84	-26	0
0.900000	-386	-431	3262	-6627	-70	5603	3624	12448	-517	5174	1580	8028	-3603	-6170	-3751	-1401	-32	-2959	-2236	-6870	39	2853	2677	-11886	-14	5210	3091	-17862	53	8679	419	5334	-149	-126	-118	-64	-62	-57	-145	40	-151	16	34	-73	-22	-57	84	-29	-6
0.900833	-10	-316	3120	-6895	-62	5635	2726	12641	-460	5038	616	7648	-3126	-6372	-4482	-1886	-67	-3439	-2436	-8453	-4	3394	1674	-11862	-35	6257	2324	-17077	71	8963	353	5970	-150	-125	-119	-63	-63	-56	-105	39	-153	20	35	-73	-22	-56	81	-26	0
0.901667	174	-217	2962	-7145	-67	5644	1751	12752	-437	4826	-343	7208	-2743	-6464	-5105	-2392	-91	-3888	-2579	-9942	-58	3890	627	-11785	-79	7244	1502	-16110	-1	9202	268	6516	-152	-128	-102	-65	-65	-58	-107	38	-152	19	34	-77	-23	-58	84	-31	-1
0.902500	259	-133	2794	-7405	-70	5622	708	12767	-420	4536	-1235	6726	-2194	-6443	-5623	-2902	-38	-4293	-2668	-11308	-82	4328	-463	-11673	-128	8143	627	-14981	-48	9405	161	6956	-150	-126	-117	-65	-62	-58	-102	40	-152	16	35	-74	-22	-56	82	-28	0
0.903333	482	-66	2612	-7649	-62	5572	-385	12695	-390	4171	-2113	6210	-1665	-6317	-6038	-3421	-36	-4650	-2712	-12511	-84	4704	-1575	-11522	-131	8968	-301	-13717	-39	9591	20	7275	-151	-126	-118	-66	-63	-58	-102	38	-149	36	34	-75	-16	-52	85	-27	-3
0.904167	614	-13	2426	-7883	-55	5489	-1531	12536	-317	3724	-2943	5675	-1062	-6097	-6352	-3932	-58	-4962	-2719	-13527	-109	5007	-2713	-11339	-121	9670	-1281	-12355	-35	9764	-164	7467	-148	-120	-118	-61	-62	-57	-101	38	-149	19	45	-75	-18	-52	84	-26	1
0.905000	728	20	2227	-8102	-61	5373	-2700	12298	-301	3219	-3722	5139	-745	-5798	-6584	-4443	-66	-5219	-2701	-14344	-169	5228	-3853	-11131	-139	10255	-2302	-10919	-35	9970	-409	7530	-146	-122	-117	-65	-62	-49	-101	42	-149	21	38	-75	-23	-52	86	-26	0
0.905833	848	47	2022	-8308	-59	5212	-3876	11985	-298	2646	-4456	4609	-601	-5436	-6740	-4974	-69	-5426	-2668	-14949	-187	5368	-5010	-10904	-156	10709	-3369	-9447	-42	10194	-714	7454	-146	-122	-119	-64	-61	-58	-102	41	-146	19	34	-77	-21	-55	82	-28	1
0.906667	925	56	1806	-8496	-48	5019	-5014	11611	-238	2033	-5144	4104	279	-5033	-6844	-5488	-56	-5585	-2635	-15335	-171	5419	-6122	-10663	-170	11031	-4473	-7953	-62	10457	-1093	7235	-154	-126	-126	-67	-66	-61	-104	36	-156	17	29	-77	-23	-59	78	-36	-3
0.907500	1091	57	1583	-8663	-52	4793	-6173	11179	-228	1383	-5793	3622	1304	-4598	-6908	-6015	-58	-5675	-2602	-15508	-179	5390	-7230	-10418	-201	11247	-5594	-6457	-98	10768	-1548	6878	-152	-127	-122	-66	-65	-61	-104	37	-153	17	30	-76	-12	-61	80	-33	-1
0.908333	1188	66	1359	-8798	-60	4542	-7248	10721	-199	717	-6403	3187	1876	-4157	-6950	-6518	-66	-5724	-2583	-15480	-197	5279	-8307	-10162	-227	11320	-6744	-4978	-155	11131	-2090	6388	-147	-126	-116	-68	-65	-61	-103	38	-150	19	34	-75	-26	-56	82	-29	-1
0.909167	1229	67	1130	-8964	-47	4255	-8263	10233	-171	54	-6988	2790	2262	-3729	-6985	-7019	-49	-5701	-2583	-15270	-197	5107	-9357	-9909	-241	11296	-7903	-3550	-170	11547	-2701	5757	-149	-126	-119	-68	-62	-59	-103	41	-149	21	33	-78	-21	-57	81	-33	0
0.910000	1978	71	894	-8985	-40	3943	-9213	9732	-147	-591	-7557	2437	2611	-3330	-7038	-7503	-46	-5657	-2611	-14896	-177	4870	-10375	-9658	-242	11177	-9044	-2182	-161	12005	-3405	5001	-149	-122	-116	-67	-64	-60	-105	40	-150	18	35	-73	-21	-56	84	-31	0
0.910833	6747	92	642	-9025	-45	3606	-10080	9230	-104	-1199	-8120	2121	2748	-2981	-7127	-7974	-49	-5547	-2661	-14388	-155	4587	-11347	-9414	-225	10978	-10175	-890	-169	12488	-4191	4125	-148	-125	-117	-66	-61	-58	-101	40	-148	19	36	-63	-22	-59	82	-31	1
0.911667	11300	120	390	-9029	-65	3248	-10859	8739	-96	-1753	-8678	1846	2592	-2684	-7264	-8422	-61	-5393	-2732	-13773	-143	4267	-12262	-9179	-265	10716	-11262	314	-194	12990	-5048	3136	-151	-126	-119	-66	-64	-58	-102	38	-151	17	34	-77	-19	-55	84	-26	0
0.912500	8861	167	125	-8998	-59	2881	-11556	8269	-100	-2239	-9246	1590	2314	-2447	-7464	-8849	-67	-5191	-2824	-13078	-129	3926	-13129	-8939	-317	10405	-12298	1433	-233	13495	-5986	2027	-149	-125	-119	-67	-39	-56	-100	42	-150	19	33	-67	-19	-56	84	-30	-1
0.913333	6879	246	-146	-8934	-46	2503	-12174	7822	-26	-2648	-9833	1359	2155	-2275	-7727	-9239	-67	-4947	-2937	-12331	-125	3572	-13931	-8706	-358	10050	-13278	2465	-238	13979	-6975	844	-151	-125	-120	-66	-61	-61	-104	37	-158	15	33	-76	-21	-58	82	-32	-5
0.914167	6322	327	-435	-8829	-59	2122	-12721	7409	-3	-2966	-10439	1127	1916	-2171	-8066	-9597	-70	-4657	-3058	-11568	-121	3220	-14662	-8456	-418	9684	-14167	3391	-201	14420	-8002	-414	-150	-128	-122	-69	-62	-62	-105	38	-152	15	34	-80	-22	-60	82	-32	-1
0.915000	3170	449	-723	-8693	-55	1737	-13202	7023	-23	-3183	-11062	895	1648	-2127	-8468	-9910	-52	-4356	-3174	-10803	-126	2867	-15310	-8194	-465	9296	-14959	4228	-178	14790	-9053	-1717	-150	-131	-125	-77	-63	-64	-108	36	-155	11	27	-81	-26	-61	78	-33	-7
0.915833	-1744	598	-1029	-8530	-74	1373	-13620	6682	-32	-3294	-11691	644	1407	-2117	-8932	-10176	-62	-4009	-3288	-10060	-138	2539	-15854	-7903	-482	8912	-15630	4950	-256	15088	-10092	-3038	-148	-130	-122	-70	-63	-58	-103	38	-153	13	32	-79	-23	-59	81	-31	-3
0.916667	-3169	787	-1330	-8335	-60	1034	-13978	6384	-7	-3289	-12331	371	1267	-2152	-9443	-10389	-75	-3629	-3374	-9362	-126	2227	-16275	-7585	-501	8523	-16172	5588	-290	15278	-11111	-4373	-149	-127	-119	-65	-65	-61	-105	40	-151	17	34	-96	-24	-57	84	-31	0
0.917500	-2504	1006	-1637	-8126	-58	721	-14283	6120	9	-3184	-12975	58	1219	-2182	-9990	-10552	-53	-3233	-3458	-8738	-130	1935	-16567	-7222	-514	8130	-16581	6130	-294	15353	-12081	-5693	-148	-128	-124	-68	-64	-59	-103	40	-156	20	20	-77	-22	-57	82	-29	0
0.918333	-2771	1253	-1944	-7907	-74	451	-14546	5847	-29	-2976	-13604	-303	1090	-2258	-10558	-10661	-64	-2821	-3506	-8191	-129	1646	-16717	-6815	-505	7733	-16853	6583	-302	15295	-12978	-6973	-148	-129	-120	-73	-62	-60	-102	42	-150	16	29	-78	-22	-58	82	-28	0
0.919167	-2748	1526	-2248	-7689	-70	225	-14766	5688	-31	-2671	-14211	-706	1001	-2298	-11123	-10713	-80	-2401	-3522	-7734	-127	1399	-16715	-6359	-461	7321	-16974	6948	-315	15105	-13775	-8185	-150	-126	-118	-64	-64	-61	-107	40	-148	19	33	-77	-17	-51	82	-29	1
0.920000	-2571	1818	-2553	-7477	-67	53	-14940	5514	-17	-2287	-14788	-1161	1090	-2305	-11668	-10717	-56	-1972	-3505	-7375	-128	1142	-16549	-5855	-475	6898	-16958	7223	-335	14775	-14460	-9323	-148	-128	-118	-63	-64	-58	-107	42	-150	19	37	-76	-22	-58	81	-28	0
0.920833	-2357	2136	-2826	-7282	-67	-65	-15071	5365	-10	-1834	-15316	-1663	834	-2269	-12170	-10667	-34	-1543	-3458	-7107	-145	878	-16222	-5303	-486	6448	-16814	7412	-357	14322	-15010	-10357	-152	-128	-118	-63	-66	-61	-108	38	-151	19	35	-77	-24	-57	85	-27	0
0.921667	-2030	2468	-3095	-7106	-66	-117	-15144	5235	-11	-1327	-15778	-2208	533	-2177	-12599	-10570	-38	-1109	-3375	-6939	-136	611	-15735	-4715	-453	5966	-16547	7505	-355	13748	-15416	-11292	-148	-126	-122	-63	-62	-59	-105	40	-148	18	34	-62	-21	-55	84	-29	1
0.922500	-1760	2810	-3348	-6966	-77	-112	-15162	5113	-9	-783	-16161	-2789	140	-2020	-12957	-10436	-62	-680	-3268	-6861	-96	318	-15112	-4105	-460	5448	-16179	7514	-365	13068	-15671	-12104	-162	-128	-120	-63	-62	-60	-104	39	-153	17	35	-77	-18	-57	86	-28	-1
0.923333	-1444	3150	-3558	-6873	-76	-41	-15111	5003	28	-221	-16448	-3403	-402	-1802	-13212	-10270	-66	-259	-3133	-6856	-75	-9	-14358	-3489	-453	4887	-15726	7426	-373	12298	-15777	-12799	-152	-131	-122	-64	-66	-60	-107	35	-158	16	32	-82	-28	-58	80	-32	-8
0.924167	-1299	3481	-3754	-6821	-85	85	-15012	4891	55	346	-16641	-4037	-823	-1517	-13357	-10079	-53	155	-2989	-6951	-62	-372	-13502	-2881	-397	4282	-15210	7237	-345	11467	-15731	-13366	-147	-127	-121	-63	-66	-55	-104	40	-154	19	34	-78	-23	-55	87	-26	0
0.925000	-1245	3810	-3911	-6824	-96	275	-14781	4792	68	913	-16711	-4674	-1091	-1167	-13377	-9866	-43	562	-2837	-7095	-80	-790	-12567	-2301	-362	3632	-14649	6948	-305	10594	-15545	-13824	-147	-129	-122	-65	-59	-57	-103	41	-151	16	37	-74	-18	-53	86	-27	2
0.925833	-954	4126	-4044	-6881	-83	504	-14489	4687	81	1439	-16670	-5304	-1281	-767	-13278	-9651	-43	960	-2681	-7302	-139	-1258	-11597	-1782	-383	2938	-14081	6551	-260	9700	-15237	-14172	-149	-129	-117	-66	-63	-57	-102	40	-151	15	33	-77	-21	-53	87	-28	-4
0.926667	-752	4417	-4143	-7006	-84	770	-14111	4571	102	1924	-16504	-5919	-1510	-336	-13056	-9436	-55	1345	-2539	-7550	-201	-1782	-10623	-1344	-362	2213	-13512	6048	-204	8805	-14820	-14430	-149	-129	-122	-66	-66	-57	-107	46	-151	15	34	-75	-21	-59	82	-30	-3
0.927500	-756	4697	-4207	-7190	-82	1070	-13639	4445	124	2357	-16221	-6508	-1298	130	-12713	-9239	-69	1725	-2413	-7826	-219	-2356	-9687	-998	-322	1465	-12963	5428	-181	7918	-14318	-14622	-149	-130	-120	-66	-64	-58	-107	47	-158	15	35	-78	-21	-57	84	-29	-6
0.928333	-721	4973	-4235	-7437	-80	1386	-13081	4312	105	2729	-15818	-7054	-905	605	-12260	-9052	-84	2101	-2314	-8122	-240	-2969	-8820	-764	-259	700	-12444	4695	-136	7086	-13757	-14710	-150	-126	-120	-65	-66	-57	-105	42	-152	19	35	-76	-22	-55	85	-28	2
0.929167	-713	5194	-4235	-7740	-80	1710	-12439	4158	74	3032	-15310	-7563	-606	1061	-11719	-8895	-56	2466	-2239	-8415	-254	-3618	-8054	-652	-231	-60	-11964	3845	-43	6290	-13159	-14774	-149	-125	-114	-63	-61	-56	-104	45	-151	18	34	-77	-24	-57	82	-28	0
0.930000	-713	5419	-4213	-8101	-80	2049	-11717	3983	61	3256	-14706	-8009	-125	1497	-11088	-8770	-50	2822	-2204	-8753	-277	-4301	-7422	-671	-218	-804	-11526	2879	45	5550	-12552	-14803	-147	-128	-118	-65	-62	-56	-104	41	-153	18	36	-79	-22	-52	87	-29	-3
0.930833	-716	5633	-4169	-8515	-76	2346	-10931	3758	40	3405	-14021	-8406	563	1877	-10419	-8689	-45	3176	-2203	-9074	-264	-4988	-6948	-828	-174	-1510	-11130	1802	108	4858	-11968	-14822	-147	-126	-118	-65	-79	-58	-105	41	-151	20	38	-76	-19	-57	84	-29	0
0.931667	-661	5845	-4107	-8979	-70	2631	-10099	3558	29	3471	-13280	-8746	1352	2195	-9700	-8645	-56	3522	-2241	-9390	-259	-5670	-6652	-1111	-128	-2168	-10770	615	226	4219	-11406	-14837	-148	-128	-122	-69	-64	-61	-103	37	-152	17	33	-78	-23	-58	88	-29	0
0.932500	-639	6060	-4034	-9486	-75	2892	-9227	3302	7	3466	-12494	-9032	2032	2436	-8957	-8644	-78	3861	-2313	-9711	-256	-6320	-6527	-1506	-90	-2766	-10431	-669	237	3627	-10891	-14857	-151	-129	-118	-68	-63	-58	-127	39	-154	19	38	-77	-23	-57	84	-32	-4
0.933333	-634	6312	-3949	-10016	-85	3116	-8338	3013	-38	3394	-11667	-9253	2721	2594	-8219	-8694	-55	4194	-2396	-10024	-241	-6933	-6583	-2010	-61	-3293	-10099	-2049	151	3074	-10438	-14892	-149	-127	-121	-68	-65	-61	-107	37	-154	16	35	-79	-25	-57	80	-31	-1
0.934167	-569	6520	-3859	-10574	-81	3302	-7442	2693	-105	3257	-10840	-9430	3264	2654	-7505	-8781	-55	4516	-2542	-10331	-217	-7484	-6794	-2602	-45	-3733	-9755	-3510	96	2558	-10049	-14947	-149	-130	-121	-72	-65	-53	-105	38	-151	17	34	-78	-25	-57	80	-30	-4
0.935000	-460	6781	-3767	-11149	-59	3446	-6559	2341	-163	3065	-10024	-9552	3606	2620	-6833	-8903	-69	4827	-2695	-10636	-159	-7963	-7143	-3267	-21	-4097	-9390	-5039	26	2068	-9713	-15018	-149	-130	-122	-69	-61	-57	-105	39	-156	12	30	-76	-19	-57	80	-31	-4
0.935833	-349	7070	-3686	-11731	-60	3542	-5702	1956	-179	2827	-9237	-9634	3784	2491	-6218	-9061	-86	5127	-2863	-10935	-147	-8355	-7586	-3972	-22	-4368	-8975	-6633	-65	1589	-9430	-15110	-149	-129	-124	-68	-62	-57	-88	38	-148	20	34	-77	-18	-56	81	-28	-3
0.936667	-281	7402	-3588	-12309	-81	3602	-4887	1540	-199	2562	-8493	-9679	3775	2274	-5668	-9243	-94	5419	-3033	-11234	-143	-8646	-8099	-4703	-3	-4564	-8503	-8249	-250	1130	-9179	-15208	-150	-125	-117	-66	-62	-60	-103	35	-152	20	35	-83	-18	-36	84	-27	0
0.937500	-230	7760	-3503	-12874	-79	3617	-4129	1104	-235	2276	-7799	-9695	3388	1968	-5193	-9438	-101	5691	-3209	-11537	-112	-8834	-8595	-5441	22	-4690	-7956	-9925	-385	667	-8943	-15318	-149	-126	-117	-66	-64	-61	-101	41	-147	20	34	-74	-18	-55	81	-28	-1
0.938333	-181	8173	-3421	-13426	-69	3594	-3434	638	-220	1978	-7181	-9690	2905	1592	-4803	-9647	-92	5946	-3373	-11837	-68	-8916	-9068	-6163	27	-4754	-7327	-11616	-400	213	-8705	-15424	-146	-127	-118	-64	-61	-58	-100	41	-150	21	34	-77	-19	-58	85	-38	1
0.939167	-147	8613	-3343	-13937	-74	3533	-2808	155	-228	1678	-6628	-9670	2535	1155	-4490	-9859	-86	6181	-3532	-12141	-45	-8897	-9451	-6867	18	-4769	-6603	-13318	-464	-243	-8435	-15523	-148	-128	-118	-64	-61	-55	-102	39	-153	22	38	-74	-23	-62	85	-27	1
0.940000	-129	9093	-3269	-14421	-76	3442	-2249	-343	-283	1389	-6158	-9639	1893	680	-4277	-10065	-72	6396	-3672	-12451	-35	-8774	-9707	-7537	21	-4752	-5789	-15023	-510	-698	-8108	-15612	-148	-130	-121	-68	-63	-60	-104	37	-156	17	29	-78	-26	-52	79	-31	-5
0.940833	-147	9597	-3194	-14876	-90	3325	-1766	-852	-335	1122	-5747	-9598	865	179	-4134	-10261	-102	6595	-3796	-12766	-29	-8559	-9791	-8170	40	-4708	-4890	-16702	-496	-1128	-7697	-15680	-151	-128	-120	-66	-66	-61	-105	39	-151	19	36	-75	-26	-56	81	-28	0
0.941667	-310	10140	-3117	-15282	-98	3197	-1349	-1354	-343	884	-5429	-9553	-331	-327	-4068	-10437	-103	6779	-3896	-13078	-36	-8265	-9674	-8770	58	-4644	-3918	-18348	-514	-1572	-7181	-15732	-150	-131	-124	-67	-64	-61	-104	35	-152	17	34	-75	-24	-62	77	-32	0
0.942500	-602	10699	-3036	-15654	-91	3066	-1002	-1856	-220	681	-5171	-9503	-1213	-819	-4062	-10598	-76	6946	-3969	-13395	-51	-7903	-9330	-9341	53	-4573	-2881	-19952	-550	-1987	-6537	-15768	-150	-127	-120	-64	-64	-59	-107	38	-155	18	35	-76	-22	-57	82	-31	-4
0.943333	-694	11266	-2939	-15984	-95	2915	-716	-2346	147	518	-4971	-9452	-1989	-1281	-4118	-10732	-76	7097	-4020	-13715	-43	-7492	-8751	-9897	21	-4499	-1793	-21509	-561	-2377	-5747	-15802	-150	-126	-120	-66	-65	-59	-108	39	-151	18	16	-75	-22	-69	78	-29	0
0.944167	-653	11835	-2842	-16298	-94	2766	-489	-2823	755	395	-4818	-9394	-2673	-1695	-4211	-10850	-51	7242	-4054	-14039	-59	-7054	-7936	-10459	-24	-4414	-690	-22992	-565	-2743	-4809	-15839	-147	-126	-121	-64	-64	-60	-107	37	-153	20	37	-74	-19	-57	84	-28	1
0.945000	-514	12393	-2728	-16540	-70	2630	-308	-3284	910	314	-4706	-9350	-2823	-2046	-4355	-10953	-19	7376	-4070	-14385	-80	-6592	-6888	-11037	-70	-4319	406	-24397	-562	-3065	-3719	-15871	-147	-125	-119	-65	-62	-59	-103	39	-147	20	39	-70	-19	-57	81	-28	0
0.945833	-304	12929	-2600	-16781	-48	2502	-172	-3725	736	275	-4621	-9296	-2443	-2324	-4520	-11037	-70	7510	-4076	-14705	-67	-6136	-5640	-11661	-94	-4207	1476	-25704	-530	-3349	-2484	-15936	-150	-126	-119	-82	-61	-57	-103	39	-154	15	34	-74	-19	-57	82	-28	-1
0.946667	133	13433	-2461	-17000	-22	2389	-73	-4142	692	273	-4542	-9242	-1754	-2523	-4704	-11124	-97	7640	-4053	-15034	-65	-5701	-4226	-12345	-100	-4091	2486	-26908	-493	-3594	-1112	-16044	-149	-130	-124	-66	-63	-62	-112	39	-153	19	34	-76	-19	-60	73	-30	-3
0.947500	1787	13903	-2306	-17212	-3	2285	-6	-4537	572	303	-4496	-9186	-1069	-2634	-4897	-11203	-61	7774	-4074	-15384	-46	-5298	-2681	-13101	-96	-3940	3433	-27996	-462	-3791	380	-16200	-151	-128	-122	-68	-70	-61	-92	37	-154	13	30	-80	-25	-59	79	-31	-3
0.948333	4827	14322	-2136	-17419	7	2206	41	-4907	408	371	-4434	-9124	-382	-2646	-5089	-11292	-66	7914	-4075	-15726	-17	-4940	-1043	-13946	-39	-3749	4275	-28957	-428	-3952	1953	-16420	-151	-131	-128	-68	-63	-61	-111	36	-151	12	33	-78	-17	-60	79	-32	-3
0.949167	7049	14686	-1959	-17630	28	2134	69	-5267	284	457	-4365	-9016	402	-2575	-5268	-11392	-63	8069	-4079	-16065	2	-4638	646	-14897	-24	-3520	5025	-29775	-372	-4047	3576	-16710	-144	-127	-122	-64	-65	-60	-108	39	-152	25	30	-80	-23	-57	82	-32	0
0.950000	6026	14997	-1757	-17851	47	2084	88	-5606	185	575	-4267	-8995	1106	-2411	-5438	-11516	-60	8237	-4093	-16403	2	-4397	2332	-15956	-33	-3244	5665	-30444	-332	-4113	5202	-17082	-150	-128	-121	-67	-66	-60	-112	39	-161	17	33	-78	-22	-57	78	-32	-4
0.950833	4868	15244	-1569	-18088	42	2040	98	-5943	113	701	-4157	-8930	1522	-2177	-5588	-11671	-43	8414	-4122	-16737	16	-4230	3957	-17121	-27	-2919	6183	-30964	-324	-4143	6795	-17531	-151	-125	-119	-65	-63	-62	-110	41	-154	19	32	-77	-25	-61	79	-29	0
0.951667	3777	15431	-1373	-18355	22	2004	106	-6271	30	836	-4028	-8863	1660	-1870	-5717	-11864	-41	8605	-4170	-17070	19	-4154	5498	-18381	-66	-2550	6591	-31321	-323	-4140	8330	-18073	-150	-126	-122	-66	-64	-61	-110	41	-153	-8	32	-77	-19	-57	80	-33	0
0.952500	2171	15552	-1179	-18640	13	1972	107	-6605	-43	980	-3868	-8806	1125	-1502	-5829	-12099	-88	8813	-4230	-17391	23	-4120	6897	-19725	-93	-2144	6892	-31515	-314	-4111	9737	-18687	-150	-125	-121	-66	-60	-60	-104	41	-151	19	33	-76	-21	-59	78	-28	-3
0.953333	2450	15617	-1002	-18963	3	1941	107	-6943	-135	1122	-3694	-8759	-120	-1091	-5912	-12383	-86	9029	-4306	-17703	32	-4185	8131	-21131	-99	-1718	7096	-31542	-255	-4062	11023	-19358	-151	-127	-120	-67	-62	-65	-111	39	-160	18	34	-78	-18	-61	78	-31	-1
0.954167	1783	15622	-838	-19312	9	1903	105	-7295	-154	1262	-3506	-8722	-873	-649	-5978	-12709	-43	9262	-4397	-18005	16	-4329	9195	-22585	-143	-1287	7220	-31411	-218	-4002	12111	-20071	-150	-129	-129	-69	-65	-66	-111	39	-154	18	34	-79	-29	-63	78	-35	-4
0.955000	106	15581	-684	-19692	-1	1861	101	-7671	-168	1394	-3314	-8698	-1274	-186	-6018	-13081	17	9503	-4497	-18295	20	-4565	10053	-24036	-172	-880	7288	-31095	-252	-3932	12996	-20795	-154	-127	-121	-67	-63	-61	-109	36	-154	18	20	-76	-40	-63	78	-35	0
0.955833	-711	15492	-572	-20101	-16	1808	87	-8061	-193	1515	-3125	-8696	-2322	286	-6050	-13495	432	9751	-4605	-18573	13	-4853	10709	-25486	-185	-526	7318	-30624	-264	-3860	13656	-21506	-155	-127	-121	-67	-61	-60	-111	41	-154	16	32	-77	-22	-60	77	-33	-10
0.956667	-2213	15369	-478	-20535	-25	1743	82	-8474	-204	1628	-2951	-8714	-3429	757	-6064	-13946	710	10014	-4714	-18838	-39	-5233	11157	-26862	-188	-248	7332	-29992	-198	-3791	14094	-22170	-152	-128	-133	-68	-66	-58	-108	39	-164	13	30	-77	-24	-58	78	-32	-5
0.957500	-3961	15214	-423	-20987	-21	1666	58	-8910	-228	1720	-2807	-8760	-3909	1219	-6075	-14435	538	10274	-4818	-19092	-72	-5688	11415	-28137	-218	-86	7360	-29201	-122	-3708	14303	-22751	-156	-127	-122	-67	-65	-59	-107	41	-151	18	32	-78	-21	-58	79	-32	-1
0.958333	-5238	15035	-398	-21456	-42	1583	23	-9371	-202	1806	-2695	-8824	-5074	1668	-6080	-14940	426	10544	-4915	-19337	-45	-6217	11489	-29284	-266	-72	7421	-28265	-113	-3680	14299	-23213	-150	-127	-120	-65	-61	-61	-109	39	-153	19	33	-74	-22	-62	78	-30	2
0.959167	-11029	14839	-415	-21935	-48	1485	-31	-9850	-91	1868	-2635	-8921	-6553	2088	-6092	-15463	310	10817	-4995	-19575	-41	-6816	11410	-30275	-247	-225	7532	-27211	-156	-3647	14110	-23522	-152	-129	-122	-69	-62	-56	-108	40	-127	21	32	-75	-19	-57	80	-30	0
0.960000	-13616	14631	-466	-22418	-47	1380	-104	-10351	44	1913	-2642	-9044	-7469	2490	-6119	-15990	204	11075	-5056	-19818	-73	-7504	11207	-31081	-220	-570	7717	-26056	-150	-3636	13763	-23664	-151	-129	-124	-67	-65	-58	-107	47	-155	17	32	-77	-21	-56	78	-29	0
0.960833	-9738	14411	-559	-22905	-66	1270	-205	-10873	235	1949	-2713	-9196	-8485	2859	-6171	-16516	140	11342	-5095	-20058	-55	-8177	10923	-31677	-238	-1108	8000	-24823	-102	-3645	13302	-23599	-150	-129	-122	-68	-65	-61	-107	43	-152	18	32	-76	-24	-56	80	-28	1
0.961667	-8517	14191	-681	-23385	-70	1166	-334	-11396	323	1963	-2867	-9390	-8684	3206	-6254	-17029	101	11609	-5103	-20299	-56	-8897	10601	-32062	-259	-1837	8396	-23552	-57	-3698	12780	-23315	-150	-127	-120	-64	-65	-61	-103	42	-152	18	32	-77	-24	-56	88	-29	-3
0.962500	-7448	13967	-835	-23854	-68	1067	-495	-11930	282	1969	-3106	-9577	-7491	3535	-6385	-17521	32	11871	-5079	-20547	-67	-9607	10282	-32214	-271	-2745	8935	-22265	-48	-3793	12253	-22804	-152	-126	-121	-65	-65	-60	-105	43	-150	21	36	-74	-22	-58	85	-27	0
0.963333	-5952	13756	-1016	-24308	-85	977	-692	-12467	187	1962	-3441	-9807	-4738	3842	-6572	-17980	-48	12133	-5019	-20800	-101	-10281	10025	-32133	-269	-3815	9597	-21006	-61	-3938	11789	-22071	-151	-122	-118	-63	-64	-58	-103	43	-172	20	33	-76	-23	-56	84	-26	0
0.964167	-5821	13528	-1215	-24748	-95	900	-924	-13009	-170	1949	-3871	-10057	-1076	4132	-6831	-18404	-95	12389	-4923	-21068	-88	-10881	9860	-31816	-255	-5004	10424	-19814	-49	-4139	11439	-21125	-149	-124	-121	-66	-62	-58	-105	43	-149	20	35	-75	-17	-56	85	-26	3
0.965000	-6684	13311	-1425	-25171	-84	846	-1199	-13549	-531	1928	-4396	-10335	2216	4408	-7167	-18789	-167	12645	-4787	-21342	-85	-11376	9851	-31270	-252	-6276	11406	-18721	-90	-4417	11257	-19984	-149	-126	-119	-65	-61	-60	-104	38	-152	18	33	-77	-17	-61	78	-27	2
0.965833	-5006	13097	-1648	-25583	-104	811	-1515	-14087	-676	1887	-5007	-10636	4845	4673	-7590	-19131	-191	12902	-4615	-21628	-100	-11724	10032	-30505	-263	-7568	12552	-17761	-93	-4760	11304	-18663	-147	-116	-120	-65	-62	-59	-107	40	-149	19	35	-75	-22	-56	84	-26	3
0.966667	741	12867	-1864	-25969	-97	803	-1855	-14614	-698	1882	-5695	-10954	6696	4936	-8109	-19428	-194	13154	-4403	-21922	-96	-11886	10430	-29546	-259	-8836	13842	-16960	-80	-5188	11601	-17189	-152	-98	-119	-68	-61	-63	-109	38	-148	18	32	-78	-23	-62	79	-31	-1
0.967500	4311	12634	-2070	-26342	-94	816	-2239	-15132	-584	1861	-6455	-11304	7626	5176	-8720	-19683	-220	13408	-4160	-22229	-81	-11845	11063	-28416	-269	-10026	15271	-16332	-96	-5685	12192	-15614	-154	-129	-129	-67	-61	-61	-108	36	-150	13	34	-76	-22	-56	84	-26	0
0.968333	3477	12406	-2253	-26687	-94	855	-2645	-15648	-586	1846	-7262	-11671	7776	5411	-9419	-19891	-281	13662	-3877	-22542	-102	-11571	11945	-27145	-240	-11082	16831	-15891	-113	-6254	13071	-13938	-151	-126	-118	-67	-61	-62	-107	41	-149	16	51	-76	-21	-57	84	-27	-3
0.969167	3237	12162	-2419	-27018	-98	914	-3089	-16165	-563	1832	-8102	-12073	6624	5630	-10202	-20039	-305	13910	-3565	-22865	-113	-11042	13067	-25764	-202	-11962	18488	-15642	-99	-6871	14197	-12224	-149	-126	-119	-66	-62	-59	-108	63	-151	16	34	-76	-22	-56	84	-26	0
0.970000	3327	11907	-2547	-27329	-109	982	-3526	-16667	-538	1818	-8947	-12501	5152	5820	-11056	-20206	-287	14152	-3231	-23198	-139	-10261	14420	-24322	-218	-12611	20198	-15576	-92	-7532	15654	-10495	-152	-127	-120	-65	-63	-63	-104	36	-151	16	36	-72	1	-53	85	-29	-1
0.970833	2991	11632	-2643	-27619	-119	1050	-3958	-17180	-564	1795	-9771	-12969	4449	5982	-11970	-20307	-290	14389	-2866	-23542	-112	-9228	15970	-22867	-208	-13004	21928	-15683	-82	-8212	17297	-8782	-149	-126	-118	-63	-63	-62	-105	41	-148	17	34	-78	-19	-57	88	-27	4
0.971667	2642	11341	-2695	-27891	-121	1109	-4440	-17682	-566	1768	-10551	-13482	3303	6096	-12924	-20395	-300	14596	-2490	-23899	-84	-7972	17684	-21442	-197	-13119	23635	-15922	-82	-8881	19132	-7101	-147	-126	-121	-64	-62	-58	-104	39	-148	16	37	-74	-19	-56	87	-28	-11
0.972500	1765	11030	-2694	-28138	-128	1143	-4887	-18193	-499	1721	-11264	-14041	2215	6152	-13896	-20470	-304	14831	-2097	-24260	-118	-6512	19509	-20090	-213	-12952	25290	-16282	-63	-9522	21090	-5484	-150	-126	-119	-63	-61	-38	-107	39	-149	15	34	-76	-19	-59	86	-28	0
0.973333	1757	10695	-2646	-28362	-148	1152	-5320	-18710	-424	1646	-11885	-14652	1721	6132	-14858	-20538	-299	15023	-1699	-24635	-130	-4896	21401	-18848	-245	-12499	26832	-16721	-58	-10103	23102	-3944	-151	-128	-122	-70	-64	-86	-109	37	-154	12	29	-78	-22	-58	80	-32	9
0.974167	2035	10336	-2540	-28561	-156	1102	-5727	-19239	-424	1523	-12399	-15321	1045	6034	-15787	-20602	-315	15192	-1295	-25017	-129	-3146	23312	-17738	-241	-11788	28229	-17198	-68	-10599	25094	-2507	-150	-128	-122	-47	-63	-59	-109	36	-151	13	29	-78	-26	-60	79	-30	0
0.975000	1761	9960	-2364	-28732	-158	986	-6103	-19775	-407	1353	-12773	-16041	114	5832	-16652	-20669	-343	15332	-893	-25410	-111	-1325	25182	-16811	-221	-10848	29441	-17670	-62	-10981	26979	-1134	-152	-130	-124	-69	-66	-62	-111	37	-153	12	32	-78	-33	-62	81	-31	-4
0.975833	1541	9561	-2116	-28875	-165	776	-6443	-20319	-336	1100	-13013	-16825	-719	5509	-17434	-20738	-318	15445	-489	-25810	-96	507	26955	-16069	-241	-9733	30445	-18098	-73	-11236	28690	137	-127	-128	-117	-67	-66	-60	-108	38	-153	13	35	-77	-25	-60	80	-31	0
0.976667	1071	9135	-1792	-28985	-170	447	-6743	-20870	-304	744	-13111	-17664	-1467	5050	-18106	-20817	-306	15520	-97	-26221	-128	2288	28577	-15536	-256	-8496	31225	-18445	-93	-11355	30166	1324	-148	-127	-117	-64	-60	-59	-107	38	-152	16	35	-76	-26	-56	84	-29	0
0.977500	503	8689	-1382	-29071	-164	-8	-6992	-21437	-280	269	-13068	-18571	-2287	4429	-18656	-20900	-297	15537	280	-26634	-108	3950	30011	-15218	-258	-7201	31762	-18679	-101	-11331	31341	2420	-147	-128	-104	-65	-61	-57	-103	40	-149	13	36	-75	-18	-58	81	-31	0
0.978333	512	8222	-882	-29127	-182	-621	-7230	-22012	-253	-357	-12891	-19539	-3060	3640	-19062	-20994	-264	15507	639	-27046	-80	5438	31229	-15110	-250	-5888	32071	-18772	-108	-11166	32173	3436	-146	-126	-118	-65	-65	-56	-103	38	-156	19	37	-75	-19	-56	81	-29	1
0.979167	839	7742	-288	-29161	-179	-1399	-7414	-22593	-232	-1157	-12591	-20559	-3511	2672	-19307	-21093	-223	15421	976	-27456	-61	6718	32223	-15197	-219	-4640	32141	-18703	-113	-10865	32634	4375	-150	-129	-99	-62	-63	-57	-103	41	-152	16	35	-75	-21	-53	81	-31	-4
0.980000	1114	7247	398	-29166	-164	-2361	-7563	-23204	-165	-2134	-12195	-21622	-3779	1518	-19394	-21194	-218	15280	1283	-27857	-59	7742	32767	-15474	-210	-3512	31998	-18465	-91	-10451	32708	5247	-151	-127	-121	-65	-62	-55	-107	49	-153	15	32	-75	-18	-56	79	-29	-12
0.980833	1347	6740	1187	-29152	-154	-3500	-7677	-23810	-66	-3301	-11701	-22725	-4027	178	-19322	-21295	-227	15073	1565	-28243	-69	8501	32767	-15902	-174	-2542	31652	-18056	-65	-9939	32397	6055	-149	-130	-122	-66	-63	-58	-105	40	-151	17	34	-76	-21	-61	82	-30	4
0.981667	1533	6239	2048	-29112	-135	-4806	-7748	-24426	4	-4660	-11149	-23850	-4296	-1355	-19089	-21391	-201	14803	1812	-28600	-73	8937	32767	-16461	-139	-1771	31126	-17480	-57	-9362	31701	6795	-150	-131	-121	-70	-65	-61	-108	34	-152	8	27	-80	-22	-61	79	-38	-5
0.982500	1651	5724	2978	-29056	-127	-6260	-7779	-25039	23	-6199	-10556	-24993	-4482	-3057	-18715	-21468	-184	14476	2022	-28934	-36	9086	32767	-17108	-159	-1213	30452	-16748	-36	-8739	30659	7477	-149	-132	-125	-69	-64	-57	-107	39	-152	16	33	-77	-25	-58	80	-33	-3
0.983333	1732	5261	3969	-28968	-116	-7825	-7759	-25653	29	-7915	-9926	-26097	-4394	-4926	-18213	-21526	-242	14099	2197	-29215	-13	8944	32767	-17808	-150	-875	29654	-15885	-17	-8103	29305	8074	-148	-129	-121	-68	-62	-60	-113	39	-152	16	33	-76	-24	-60	76	-28	0
0.984167	1820	4809	4980	-28902	-105	-9482	-7687	-26271	63	-9781	-9294	-27235	-4455	-6943	-17599	-21564	-321	13667	2325	-29447	-34	8532	32767	-18530	-131	-757	28765	-14924	-18	-7487	27708	8595	-146	-128	-122	-69	-52	-61	-107	42	-151	19	28	-78	-22	-56	80	-31	0
0.985000	2022	4397	5989	-28741	-98	-11188	-7545	-26885	114	-11760	-8665	-28293	-4552	-9077	-16908	-21573	-301	13193	2412	-29611	-4	7879	32767	-19236	-165	-835	27818	-13891	-36	-6925	25922	9008	-151	-127	-119	-66	-62	-44	-103	42	-150	18	32	-75	-23	-58	76	-31	0
0.985833	2118	4034	6969	-28591	-83	-12885	-7341	-27479	173	-13802	-8054	-29286	-4332	-11292	-16162	-21549	-256	12681	2458	-29710	-18	7029	32411	-19889	-194	-1077	26840	-12825	-22	-6432	24037	9314	-149	-130	-119	-68	-61	-61	-110	36	-147	19	32	-75	-21	-58	78	-34	2
0.986667	2077	3730	7875	-28424	-76	-14523	-7052	-28093	218	-15875	-7479	-30206	-3976	-13569	-15384	-21502	-231	12137	2461	-29740	-44	6032	31736	-20455	-216	-1446	25853	-11762	-16	-6028	22103	9489	-151	-132	-124	-66	-63	-60	-105	35	-153	17	34	-76	-22	-59	77	-34	-3
0.987500	1687	3503	8663	-28234	-75	-16051	-6688	-28674	239	-17918	-6934	-31033	-3578	-15862	-14594	-21426	-204	11578	2454	-29688	-67	4935	30934	-20914	-203	-1898	24887	-10719	-16	-5722	20226	9538	-152	-130	-121	-66	-65	-60	-108	33	-154	15	33	-78	-23	-57	80	-32	-3
0.988333	1371	3374	9284	-28023	-52	-17416	-6237	-29243	257	-19881	-6426	-31760	-3067	-18105	-13821	-21330	-190	11007	2436	-29566	-83	3801	30056	-21235	-189	-2388	23952	-9724	6	-5513	18482	9457	-150	-132	-124	-67	-62	-59	-107	37	-150	13	30	-73	-19	-57	80	-32	-3
0.989167	1333	3349	9685	-27790	-36	-18589	-5703	-29793	292	-21715	-5967	-32317	-2396	-20237	-13084	-21230	-188	10433	2441	-29356	-73	2677	29097	-21414	-201	-2875	23067	-8809	5	-5406	16931	9217	-149	-129	-122	-69	-62	-52	-110	37	-151	15	29	-77	-21	-58	80	-31	0
0.990000	1045	3449	9819	-27536	-33	-19530	-5102	-30315	275	-23348	-5554	-32563	-1259	-22199	-12406	-21140	-180	9858	2487	-29092	-70	1608	28070	-21432	-216	-3318	22235	-7987	-32	-5382	15636	8827	-148	-131	-128	-70	-66	-60	-109	35	-151	15	28	-78	-15	-61	78	-32	-4
0.990833	728	3686	9629	-27271	-25	-20212	-4440	-30809	264	-24739	-5205	-32675	-93	-23929	-11792	-21075	-146	9292	2604	-28765	-68	646	26992	-21282	-231	-3692	21457	-7261	-41	-5417	14639	8301	-151	-131	-121	-70	-62	-60	-105	35	-154	16	32	-78	-22	-59	80	-33	0
0.991667	489	4074	9075	-26985	-21	-20623	-3741	-31263	225	-25830	-4904	-32734	783	-25364	-11254	-21059	-127	8739	2857	-28394	-74	-173	25861	-20976	-213	-3963	20728	-6629	-35	-5500	13966	7633	-151	-133	-122	-82	-65	-59	-105	34	-150	16	33	-77	-21	-52	80	-30	-3
0.992500	290	4617	8131	-26695	-17	-20758	-3019	-31680	187	-26600	-4674	-32740	1128	-26447	-10797	-21107	-116	8200	3243	-28000	-58	-826	24695	-20523	-221	-4135	20045	-6101	-31	-5637	13631	6841	-148	-129	-126	-67	-64	-61	-107	34	-149	18	34	-78	-22	-58	78	-31	0
0.993333	190	5314	6767	-26403	-12	-20629	-2311	-32061	197	-27013	-4519	-32759	270	-27123	-10432	-21242	-83	7677	3800	-27603	-48	-1299	23485	-19930	-190	-4196	19393	-5650	-52	-5690	13639	5944	-149	-131	-124	-69	-63	-61	-114	37	-151	18	33	-77	-22	-57	78	-32	0
0.994167	111	6162	4976	-26115	-8	-20261	-1640	-32401	184	-27055	-4448	-32761	413	-27343	-10166	-21474	-67	7174	4564	-27199	-74	-1590	22230	-19213	-148	-4147	18764	-5272	-83	-5758	13962	4959	-152	-130	-121	-64	-67	-61	-109	35	-151	18	33	-77	-26	-60	79	-32	-4
0.995000	92	7147	2769	-25843	-22	-19651	-1029	-32588	150	-26700	-4483	-32760	1573	-27064	-9984	-21812	-49	6688	5548	-26824	-66	-1700	20949	-18396	-185	-4027	18157	-4942	-85	-5765	14569	3908	-152	-130	-124	-72	-66	-62	-108	34	-156	18	33	-79	-24	-58	80	-32	-5
0.995833	121	8243	158	-25591	-14	-18860	-523	-32679	144	-25954	-4630	-32767	1955	-26260	-9936	-22265	3	6220	6771	-26491	-62	-1637	19647	-17506	-200	-3831	17562	-4646	-75	-5723	15414	2817	-149	-130	-124	-68	-63	-61	-103	35	-151	19	32	-75	-23	-59	80	-33	2
0.996667	132	9429	-2791	-25375	-9	-17922	-149	-32693	132	-24829	-4917	-32755	2072	-24904	-10000	-22835	11	5769	8234	-26212	-61	-1442	18344	-16565	-173	-3589	16984	-4363	-104	-5605	16449	1703	-150	-126	-119	-69	-61	-59	-104	35	-148	22	34	-75	-18	-57	81	-28	0
0.997500	155	10649	-6016	-25205	-15	-16865	63	-32724	35	-23340	-5366	-32767	2295	-23015	-10211	-23514	16	5342	9909	-26002	-67	-1132	17057	-15609	-188	-3336	16404	-4080	-120	-5429	17605	572	-146	-126	-121	-68	-61	-58	-103	38	-150	17	36	-77	-19	-55	84	-28	5
0.998333	280	11858	-9381	-25093	0	-15740	86	-32716	-36	-21503	-6002	-32754	2600	-20589	-10569	-24292	18	4934	11785	-25873	-69	-751	15794	-14659	-218	-3098	15846	-3779	-125	-5196	18813	-533	-153	-128	-120	-69	-63	-53	-107	32	-158	18	34	-78	-23	-58	81	-31	0
0.999167	291	13010	-12858	-25053	0	-14582	-95	-32730	-42	-19351	-6832	-32767	2870	-17654	-11094	-25146	66	4566	13823	-25820	-52	-322	14583	-13724	-215	-2888	15305	-3448	-131	-4925	20007	-1600	-149	-125	-137	-66	-60	-60	-105	37	-149	20	36	-76	-19	-59	82	-31	0
1.000000	66	14062	-16338	-25083	1	-13409	-492	-32731	-49	-16931	-7883	-32748	3061	-14297	-11806	-26049	78	4229	15982	-25850	-27	102	13441	-12841	-197	-2745	14791	-3091	-159	-4635	21136	-2619	-148	-125	-128	-68	-65	-59	-103	29	-155	15	35	-76	-22	-58	81	-30	0
1.000833	-100	14968	-19731	-25202	6	-12264	-1111	-32728	-77	-14300	-9105	-32766	3384	-10581	-12667	-26979	59	3944	18220	-25957	-44	492	12395	-12016	-186	-2661	14306	-2699	-183	-4345	22130	-3586	-148	-128	-122	-68	-60	-60	-103	38	-151	18	33	-74	-19	-55	87	-29	0
1.001667	-4	15690	-22919	-25382	-1	-11168	-1944	-32736	-127	-11528	-10546	-32750	3466	-6607	-13716	-27896	90	3724	20461	-26134	-88	805	11464	-11273	-202	-2688	13888	-2283	-212	-4082	22944	-4501	-149	-126	-115	-69	-64	-55	-103	38	-153	16	33	-76	-24	-55	86	-29	-3
1.002500	204	16193	-25779	-25648	6	-10116	-2978	-32727	-146	-8670	-12164	-32751	3055	-2461	-14936	-28777	108	3597	22626	-26365	-105	1015	10676	-10619	-215	-2792	13520	-1856	-227	-3867	23535	-5362	-149	-125	-119	-66	-61	-57	-104	38	-152	21	36	-73	-22	-55	82	-26	-4
1.003333	-23	16472	-28209	-25987	0	-9197	-4185	-32738	-159	-5794	-13950	-32717	2498	1669	-16291	-29568	94	3580	24642	-26646	-92	1095	9990	-10052	-208	-2992	13219	-1431	-239	-3727	23871	-6164	-148	-122	-100	-65	-61	-61	-102	40	-150	20	36	-72	-18	-58	86	-25	2
1.004167	-770	16504	-30136	-26378	-1	-8341	-5547	-32721	-186	-2983	-15858	-32735	2124	5623	-17751	-30248	30	3702	26427	-26949	-109	1021	9465	-9583	-216	-3273	13002	-1034	-251	-3674	23936	-6930	-146	-122	-116	-67	-62	-56	-101	42	-147	20	37	-75	-17	-53	85	-27	3
1.005000	-744	16321	-31492	-26809	-7	-7568	-7034	-32728	-203	-331	-17838	-32747	1799	9228	-19272	-30782	-63	3987	27915	-27264	-132	783	9090	-9206	-239	-3628	12865	-690	-232	-3718	23716	-7632	-147	-121	-116	-64	-63	-53	-101	46	-149	21	38	-73	-21	-43	84	-25	1
1.005833	195	15925	-32184	-27272	-10	-6888	-8596	-32715	-210	2085	-19836	-32767	1403	12347	-20811	-31156	-160	4467	29036	-27575	-146	367	8846	-8922	-220	-4041	12817	-421	-224	-3873	23211	-8318	-144	-125	-117	-65	-65	-59	-101	41	-151	20	38	-70	-24	-57	85	-27	2
1.006667	420	15348	-32308	-27738	-19	-6307	-10202	-32731	-234	4180	-21799	-32767	912	14838	-22302	-31334	-181	5160	29733	-27860	-162	-219	8732	-8711	-206	-4497	12850	-257	-220	-4135	22443	-8985	-150	-128	-125	-68	-62	-62	-109	40	-150	17	34	-79	-28	-60	79	-30	0
1.007500	194	14641	-31765	-28184	-36	-5814	-11770	-32719	-241	5881	-23657	-32767	681	16603	-23692	-31336	-110	6080	29969	-28115	-128	-961	8731	-8540	-196	-4973	12965	-208	-212	-4496	21425	-9633	-150	-125	-119	-67	-63	-61	-107	37	-152	18	32	-76	-24	-56	81	-29	-1
1.008333	-46	13858	-30557	-28584	-18	-5399	-13273	-32728	-222	7156	-25355	-32767	577	17527	-24905	-31109	-86	7235	29724	-28313	-134	-1856	8818	-8501	-181	-5455	13150	-305	-230	-4948	20229	-10269	-149	-127	-119	-65	-62	-59	-108	38	-154	20	35	-73	-24	-57	84	-27	0
1.009167	97	13049	-28730	-28930	-27	-5078	-14675	-32713	-165	7952	-26823	-32764	263	17549	-25897	-30676	-66	8622	28983	-28466	-169	-2865	8974	-8476	-180	-5930	13385	-560	-236	-5469	18861	-10897	-147	-132	-124	-66	-65	-58	-104	38	-151	19	33	-76	-19	-53	81	-28	0
1.010000	2375	12265	-26343	-29189	-43	-4853	-15919	-32727	-180	8238	-27993	-32767	7	16640	-26600	-30041	-43	10224	27747	-28557	-160	-3996	9168	-8495	-162	-6397	13656	-979	-263	-6050	17371	-11522	-151	-126	-118	-82	-63	-58	-103	38	-150	20	36	-78	-21	-52	82	-28	-3
1.010833	6313	11559	-23457	-29356	-48	-4729	-16964	-32720	-190	8003	-28839	-32757	-187	14834	-26964	-29206	-17	12047	26045	-28605	-154	-5211	9377	-8549	-146	-6832	13940	-1575	-269	-6660	15817	-12141	-149	-125	-119	-61	-62	-58	-102	40	-153	18	35	-72	-19	-53	84	-27	1
1.011667	5786	10981	-20181	-29418	-26	-4717	-17763	-32724	-161	7257	-29302	-32767	-302	12189	-26951	-28189	18	14009	23925	-28603	-147	-6483	9572	-8619	-117	-7244	14211	-2332	-258	-7290	14234	-12763	-147	-131	-119	-61	-59	-58	-97	39	-153	18	35	-73	-21	-51	84	-28	-5
1.012500	3434	10561	-16630	-29366	-45	-4831	-18299	-32727	-163	6014	-29360	-32751	-366	8765	-26532	-27009	17	16119	21458	-28569	-114	-7787	9735	-8717	-113	-7626	14452	-3253	-276	-7921	12678	-13370	-148	-126	-119	-62	-60	-56	-104	38	-152	16	35	-75	-21	-53	78	-28	1
1.013333	2257	10333	-12929	-29205	-58	-5073	-18545	-32711	-153	4316	-28997	-32767	-375	4728	-25694	-25710	-4	18293	18705	-28513	-96	-9094	9841	-8827	-143	-7988	14639	-4325	-264	-8529	11196	-13959	-150	-127	-121	-59	-62	-59	-114	41	-151	19	33	-76	-22	-55	93	-30	-3
1.014167	1632	10315	-9199	-28936	-64	-5435	-18491	-32734	-165	2208	-28209	-32748	-174	237	-24459	-24295	5	20489	15759	-28444	-97	-10382	9885	-8947	-144	-8336	14750	-5526	-240	-9101	9827	-14515	-151	-121	-124	-62	-64	-59	-108	40	-151	18	28	-78	-21	-56	79	-31	-4
1.015000	2226	10484	-5572	-28575	-74	-5990	-18128	-32721	-163	-221	-27011	-32764	-55	-4506	-22862	-22818	32	22664	12693	-28380	-120	-11627	9855	-9105	-98	-8671	14771	-6824	-253	-9624	8611	-15041	-150	-145	-125	-70	-64	-64	-109	37	-158	16	28	-83	-22	-59	77	-35	-4
1.015833	3098	10854	-2144	-28121	-75	-6671	-17472	-32742	-135	-2877	-25442	-32646	136	-9275	-20923	-21300	49	24773	9578	-28331	-147	-12804	9753	-9278	-109	-9001	14697	-8198	-259	-10081	7574	-15511	-153	-129	-124	-66	-63	-59	-108	36	-153	20	33	-76	-21	-57	76	-32	0
1.016667	2834	11388	942	-27614	-77	-7483	-16543	-32713	-126	-5653	-23532	-32430	414	-13911	-18721	-19748	59	26757	6526	-28312	-149	-13891	9583	-9473	-138	-9339	14519	-9620	-252	-10494	6734	-15930	-147	-127	-122	-67	-63	-60	-104	39	-153	20	36	-77	-25	-57	79	-31	-3
1.017500	1645	12045	3585	-27078	-76	-8432	-15379	-32714	-102	-8485	-21355	-32126	487	-18274	-16318	-18209	52	28559	3597	-28330	-170	-14874	9353	-9712	-127	-9694	14227	-11068	-184	-10840	6104	-16284	-147	-129	-119	-66	-62	-58	-104	39	-150	20	33	-79	-23	-59	80	-29	5
1.018333	1291	12779	5647	-26550	-90	-9492	-14015	-32593	-96	-11282	-18949	-31716	643	-22150	-13822	-16703	106	30143	874	-28406	-169	-15741	9076	-10002	-114	-10074	13826	-12516	-96	-11133	5694	-16569	-146	-122	-122	-65	-63	-72	-103	39	-149	19	33	-76	-19	-55	81	-32	2
1.019167	910	13535	7119	-26054	-80	-10640	-12494	-32437	-74	-13956	-16405	-31220	706	-25413	-11316	-15236	85	31480	-1599	-28526	-147	-16484	8771	-10351	-124	-10484	13334	-13930	-161	-11376	5507	-16784	-149	-126	-130	-64	-62	-61	-105	41	-148	20	35	-75	-24	-59	80	-29	-1
1.020000	-108	14260	7952	-25625	-70	-11867	-10867	-32164	-68	-16412	-13785	-30620	540	-27961	-8891	-13830	61	32564	-3767	-28696	-162	-17103	8462	-10777	-142	-10925	12766	-15287	-224	-11576	5513	-16920	-150	-127	-122	-64	-65	-60	-108	36	-150	17	35	-77	-21	-60	81	-30	-1
1.020833	-855	14921	8125	-25295	-93	-13121	-9188	-31814	-96	-18583	-11206	-29913	305	-29730	-6643	-12484	42	32767	-5613	-28926	-186	-17585	8174	-11278	-146	-11391	12142	-16574	-221	-11745	5761	-16984	-149	-128	-124	-69	-63	-58	-107	40	-150	17	35	-77	-18	-59	78	-32	-4
1.021667	-1203	15421	7642	-25074	-83	-14370	-7523	-31371	-48	-20411	-8708	-29094	192	-30701	-4643	-11182	54	32767	-7105	-29184	-178	-17937	7922	-11866	-154	-11879	11486	-17766	-236	-11889	6181	-16974	-150	-129	-121	-72	-65	-60	-109	36	-154	16	33	-82	-27	-60	81	-30	0
1.022500	-1774	15758	6526	-25016	-78	-15574	-5922	-30812	-15	-21865	-6371	-28141	76	-30891	-2973	-9944	92	32767	-8241	-29469	-187	-18162	7734	-12543	-131	-12390	10824	-18868	-233	-12030	6764	-16904	-152	-130	-121	-67	-60	-58	-108	36	-152	16	32	-78	-21	-45	78	-34	0
1.023333	-2650	15883	4834	-25091	-86	-16699	-4442	-30131	-68	-22917	-4246	-27060	-224	-30358	-1691	-8737	80	32767	-9018	-29763	-198	-18274	7622	-13312	-147	-12909	10179	-19869	-243	-12168	7496	-16775	-152	-134	-124	-70	-66	-59	-110	34	-156	16	17	-78	-25	-62	77	-33	-4
1.024167	-6718	15775	2637	-25322	-81	-17706	-3128	-29312	-24	-23559	-2406	-25854	-360	-29119	-836	-7561	47	32767	-9444	-30043	-183	-18270	7611	-14186	-160	-13426	9594	-20764	-254	-12309	8347	-16583	-149	-131	-125	-68	-64	-57	-107	39	-154	15	33	-78	-25	-55	79	-30	-3
1.025000	-12514	15426	25	-25702	-91	-18558	-2012	-28344	9	-23793	-889	-24524	-409	-27330	-430	-6397	21	32767	-9515	-30296	-173	-18165	7716	-15154	-150	-13938	9094	-21564	-249	-12466	9294	-16389	-149	-128	-121	-66	-61	-57	-107	36	-152	9	32	-78	-21	-59	78	-30	3
1.025833	-11391	14829	-2934	-26222	-83	-19235	-1138	-27249	1	-23647	271	-23073	-601	-25114	-487	-5231	-7	32767	-9259	-30509	-138	-17977	7930	-16213	-176	-14427	8709	-22269	-256	-12644	10317	-16176	-149	-128	-120	-68	-62	-60	-105	37	-151	16	35	-73	-21	-63	79	-33	-1
1.026667	-9012	13995	-6061	-26861	-85	-19708	-529	-26010	-24	-23166	1055	-21523	-844	-22604	-987	-4038	-12	32767	-8681	-30650	-128	-17718	8275	-17353	-174	-14891	8455	-22899	-276	-12854	11402	-15942	-154	-130	-122	-68	-65	-73	-109	35	-153	16	29	-82	-26	-62	77	-34	-1
1.027500	-8506	12930	-9288	-27600	-103	-19967	-186	-24649	-6	-22398	1476	-19870	-1052	-19924	-1899	-2812	-16	32151	-7810	-30709	-148	-17404	8738	-18562	-180	-15318	8359	-23451	-310	-13074	12525	-15711	-149	-129	-127	-65	-63	-59	-110	37	-150	13	33	-79	-22	-61	79	-33	-1
1.028333	-7252	11694	-12496	-28391	-84	-20002	-109	-23165	15	-21392	1527	-18132	-1037	-17246	-3166	-1548	28	31267	-6663	-30687	-169	-17049	9320	-19823	-190	-15708	8439	-23948	-305	-13330	13673	-15492	-151	-129	-119	-67	-65	-58	-111	39	-153	17	30	-81	-23	-59	77	-33	0
1.029167	-6288	10313	-15580	-29225	-80	-19827	-287	-21575	9	-20215	1240	-16308	-801	-14703	-4720	-254	43	30242	-5274	-30563	-149	-16680	10010	-21131	-187	-16062	8698	-24394	-267	-13619	14825	-15287	-150	-126	-120	-66	-62	-60	-109	40	-152	18	35	-77	-23	-62	84	-30	-5
1.030000	-5457	8831	-18453	-30047	-87	-19452	-689	-19900	28	-18943	645	-14435	-599	-12419	-6487	1070	12	29061	-3661	-30340	-143	-16305	10802	-22456	-173	-16381	9144	-24797	-256	-13938	15978	-15121	-177	-127	-117	-62	-65	-60	-104	40	-147	35	36	-77	-25	-59	81	-32	0
1.030833	-3573	7281	-21035	-30851	-84	-18909	-1299	-18175	19	-17636	-205	-12539	-664	-10483	-8377	2402	10	27695	-1837	-30020	-152	-15953	11672	-23782	-167	-16669	9774	-25169	-235	-14286	17126	-14976	-147	-127	-121	-64	-62	-59	-107	39	-152	17	50	-75	-21	-57	82	-29	-1
1.031667	2753	5712	-23221	-31598	-82	-18223	-2053	-16415	-41	-16362	-1262	-10641	-841	-8978	-10322	3747	13	26118	154	-29611	-170	-15642	12605	-25082	-191	-16945	10574	-25512	-222	-14678	18261	-14862	-154	-131	-120	-67	-68	-61	-107	38	-156	15	33	-77	-23	-60	78	-33	-5
1.032500	3427	4174	-24986	-32237	-81	-17446	-2917	-14659	-58	-15171	-2466	-8703	-845	-7944	-12227	5051	-5	24315	2289	-29125	-152	-15389	13581	-26334	-205	-17203	11539	-25826	-204	-15102	19383	-14769	-152	-127	-117	-67	-67	-60	-105	40	-154	22	30	-80	-23	-58	79	-29	0
1.033333	-4379	2699	-26292	-32536	-80	-16602	-3830	-12925	-17	-14099	-3766	-6786	-796	-7407	-14001	6299	-53	22251	4521	-28581	-134	-15205	14589	-27522	-208	-17470	12654	-26121	-190	-15568	20487	-14708	-153	-132	-126	-67	-64	-61	-107	28	-150	16	32	-79	-22	-60	79	-31	-4
1.034167	-3325	1332	-26994	-32672	-80	-15748	-4755	-11235	-40	-13197	-5099	-4908	-683	-7364	-15581	7444	-101	19916	6832	-28001	-113	-15113	15609	-28632	-232	-17755	13890	-26384	-178	-16070	21571	-14649	-150	-132	-121	-65	-63	-61	-107	38	-153	12	37	-77	-21	-58	82	-29	-4
1.035000	-1068	79	-27219	-32712	-70	-14911	-5642	-9616	-50	-12486	-6398	-3083	-535	-7775	-16902	8467	-96	17264	9190	-27403	-102	-15116	16629	-29641	-203	-18066	15225	-26613	-168	-16613	22625	-14611	-151	-130	-121	-67	-66	-58	-99	35	-152	16	35	-78	-24	-58	78	-31	-3
1.035833	-2426	-1030	-26909	-32742	-70	-14136	-6447	-8101	-34	-11984	-7626	-1330	-464	-8585	-17917	9329	-120	14301	11583	-26811	-86	-15229	17625	-30532	-171	-18420	16612	-26803	-147	-17188	23647	-14566	-153	-130	-121	-62	-63	-58	-111	41	-150	19	30	-77	-23	-58	80	-28	0
1.036667	-1700	-1990	-26087	-32743	-72	-13453	-7122	-6699	-36	-11682	-8722	334	-339	-9722	-18590	9999	-121	11035	13967	-26258	-203	-15451	18583	-31300	-231	-18813	18038	-26950	-131	-17799	24645	-14520	-150	-126	-118	-65	-63	-58	-103	38	-152	20	36	-74	-21	-56	82	-27	4
1.037500	-1009	-2811	-24794	-32747	-73	-12891	-7652	-5435	-8	-11596	-9669	1885	-201	-11121	-18906	10445	-92	7488	16309	-25761	-373	-15788	19490	-31957	-225	-19259	19453	-27044	-138	-18447	25576	-14454	-149	-126	-114	-62	-60	-57	-101	41	-148	20	39	-73	-23	-55	80	-28	2
1.038333	-923	-3495	-23076	-32757	-75	-12463	-8015	-4318	-65	-11693	-10432	3311	-49	-12672	-18861	10644	-114	3706	18574	-25350	-265	-16238	20330	-32406	-199	-19758	20838	-27085	-114	-19110	26457	-14375	-149	-118	-116	-64	-62	-55	-104	40	-147	20	39	-73	-18	-55	82	-26	0
1.039167	-455	-4071	-20986	-32750	-78	-12167	-8194	-3347	-110	-11965	-10944	4574	-11	-14289	-18473	10575	-179	-279	20735	-25037	-164	-16786	21107	-32604	-211	-20307	22146	-27065	-111	-19800	27265	-14270	-149	-128	-115	-63	-62	-58	-104	41	-150	36	37	-74	-21	-56	81	-27	0
1.040000	-174	-4510	-18585	-32764	-59	-12017	-8194	-2533	-85	-12374	-11258	5656	2	-15878	-17758	10239	-170	-4346	22767	-24832	-172	-17446	21804	-32680	-212	-20899	23351	-26979	-127	-20491	27985	-14139	-153	-128	-118	-65	-62	-59	-109	36	-158	18	36	-77	-22	-58	82	-30	3
1.040833	-301	-4948	-15912	-32748	-69	-11999	-8018	-1886	-125	-12888	-11354	6573	-21	-17370	-16781	9633	-90	-8451	24660	-24752	-147	-18180	22418	-32724	-206	-21519	24423	-26831	-132	-21180	28606	-13980	-153	-113	-118	-65	-60	-58	-105	38	-148	20	34	-75	-22	-61	80	-30	-3
1.041667	-637	-5315	-13040	-32761	-72	-12091	-7685	-1383	-159	-13469	-11235	7284	-97	-18685	-15564	8770	-56	-12502	26365	-24798	-128	-18981	22942	-32738	-219	-22156	25343	-26619	-147	-21848	29126	-13787	-150	-126	-118	-64	-65	-56	-107	37	-152	17	36	-76	-23	-55	81	-25	0
1.042500	-576	-5689	-10035	-32737	-62	-12286	-7216	-1032	-113	-14087	-10934	7787	-74	-19784	-14180	7660	-97	-16418	27855	-24966	-104	-19827	23377	-32738	-216	-22792	26090	-26351	-143	-22497	29521	-13577	-154	-128	-120	-68	-62	-59	-105	37	-150	19	33	-75	-18	-56	81	-30	0
1.043333	-161	-6089	-6956	-32626	-73	-12556	-6626	-833	-108	-14709	-10472	8074	-55	-20610	-12697	6342	-103	-20126	29113	-25229	-65	-20708	23717	-32750	-195	-23423	26653	-26031	-128	-23100	29794	-13341	-148	-126	-120	-67	-61	-53	-104	39	-152	16	33	-75	-16	-56	84	-27	0
1.044167	352	-6556	-3856	-32409	-82	-12883	-6008	-773	-125	-15309	-9881	8149	-276	-21150	-11176	4845	-90	-23544	30115	-25615	-40	-21603	23963	-32740	-186	-24012	27025	-25672	-139	-23647	29933	-13100	-148	-128	-119	-67	-67	-55	-103	37	-151	16	34	-74	-19	-55	75	-27	2
1.045000	885	-7119	-781	-32199	-86	-13245	-5330	-857	-150	-15859	-9212	7999	-415	-21388	-9691	3208	-102	-26596	30855	-26095	-12	-22503	24114	-32752	-198	-24570	27200	-25290	-132	-24129	29941	-12853	-152	-126	-118	-64	-61	-56	-105	38	-150	18	33	-74	-18	-56	84	-29	5
1.045833	1145	-7810	2249	-32006	-88	-13623	-4656	-1068	-134	-16333	-8496	7641	-573	-21340	-8294	1476	-111	-29247	31313	-26657	-4	-23385	24173	-32735	-210	-25039	27183	-24892	-136	-24540	29815	-12613	-148	-130	-118	-67	-61	-56	-103	40	-150	20	34	-75	-18	-57	84	-28	-1
1.046667	1424	-8654	5165	-31839	-83	-13995	-4013	-1405	-112	-16729	-7790	7082	-594	-21026	-7040	-323	-82	-31193	31492	-27279	40	-24233	24140	-32754	-208	-25452	26987	-24498	-159	-24866	29561	-12387	-148	-129	-120	-65	-62	-55	-108	34	-151	18	32	-79	-19	-58	78	-30	0
1.047500	1678	-9656	7931	-31752	-76	-14349	-3439	-1859	-110	-17023	-7121	6342	38	-20468	-5972	-2126	-40	-32056	31387	-27940	10	-25031	24018	-32736	-202	-25777	26628	-24111	-176	-25108	29182	-12183	-150	-128	-122	-66	-63	-58	-110	35	-153	18	32	-77	-18	-60	79	-32	-4
1.048333	1808	-10812	10539	-31679	-77	-14673	-2951	-2427	-130	-17219	-6525	5433	984	-19721	-5136	-3881	-64	-32424	31004	-28615	18	-25771	23817	-32744	-198	-26026	26125	-23755	-200	-25264	28704	-12011	-152	-131	-124	-68	-68	-62	-108	33	-154	16	28	-78	-25	-65	79	-35	-5
1.049167	1937	-12131	12956	-31688	-67	-14962	-2566	-3101	-117	-17320	-6037	4388	1094	-18829	-4546	-5590	-83	-32594	30349	-29306	20	-26440	23538	-32637	-202	-26183	25507	-23428	-170	-25332	28145	-11873	-151	-131	-121	-67	-65	-62	-107	38	-150	3	30	-79	-22	-56	81	-30	0
1.050000	2004	-13584	15200	-31712	-57	-15210	-2343	-3863	-90	-17328	-5675	3232	664	-17852	-4218	-7146	-42	-32649	29438	-29927	0	-27045	23186	-32494	-202	-26261	24798	-23148	-185	-25327	27513	-11780	-156	-128	-120	-66	-65	-60	-108	37	-152	16	30	-77	-25	-60	82	-32	-4
1.050833	1990	-15166	17209	-31770	-63	-15434	-2147	-4708	-115	-17261	-5461	1989	327	-16840	-4159	-8604	-59	-32693	28285	-30525	8	-27566	22773	-32337	-191	-26276	24028	-22916	-182	-25254	26836	-11730	-150	-129	-124	-67	-61	-61	-108	36	-147	17	28	-76	-21	-61	80	-32	-5
1.051667	1964	-16833	18996	-31837	-67	-15602	-2114	-5619	-70	-17123	-5404	693	88	-15850	-4355	-9931	-104	-32693	26927	-31057	33	-28012	22308	-32185	-197	-26232	23228	-22738	-168	-25126	26131	-11721	-148	-127	-125	-65	-62	-62	-107	38	-152	17	27	-74	-25	-59	78	-31	2
1.052500	1931	-18565	20533	-31914	-55	-15744	-2197	-6585	-53	-16930	-5502	-636	-170	-14915	-4799	-11102	-156	-32716	25406	-31513	44	-28381	21797	-32030	-186	-26157	22416	-22600	-176	-24965	25429	-11752	-151	-131	-118	-66	-62	-60	-109	37	-153	16	16	-75	-22	-56	81	-29	-3
1.053333	1870	-20298	21801	-31967	-48	-15862	-2377	-7588	-122	-16725	-5748	-1969	-297	-14090	-5455	-12115	-186	-32682	23742	-31872	38	-28675	21254	-31871	-172	-26055	21625	-22509	-180	-24782	24746	-11826	-154	-127	-122	-65	-64	-58	-110	37	-154	16	27	-77	-22	-58	78	-31	-5
1.054167	1761	-21989	22781	-31992	-55	-15959	-2642	-8619	-144	-16481	-6126	-3274	-166	-13406	-6296	-12978	-202	-32082	22010	-32133	29	-28906	20676	-31716	-188	-25953	20880	-22459	-187	-24599	24106	-11920	-151	-129	-122	-64	-64	-63	-107	38	-159	15	28	-78	-25	-58	81	-31	-1
1.055000	1621	-23594	23473	-31972	-60	-16046	-2964	-9650	-115	-16242	-6621	-4541	16	-12884	-7278	-13699	-230	-30918	20239	-32286	41	-29071	20089	-31555	-198	-25863	20196	-22442	-178	-24423	23526	-12048	-152	-146	-124	-64	-64	-61	-108	37	-155	17	32	-78	-26	-59	88	-31	-1
1.055833	1488	-25072	23855	-31887	-82	-16128	-3335	-10671	-119	-16015	-7204	-5742	-115	-12546	-8365	-14290	-218	-29401	18483	-32329	45	-29171	19489	-31391	-185	-25798	19589	-22444	-105	-24278	23012	-12188	-151	-130	-121	-64	-65	-64	-110	35	-155	13	29	-76	-24	-58	80	-31	-3
1.056667	1359	-26378	23919	-31726	-99	-16206	-3721	-11651	-181	-15807	-7844	-6877	-479	-12377	-9520	-14778	-223	-27662	16799	-32259	38	-29235	18900	-31218	-181	-25759	19068	-22454	-5	-24168	22574	-12341	-151	-129	-124	-64	-61	-61	-108	39	-150	18	32	-73	-23	-57	81	-29	-4
1.057500	1226	-27468	23649	-31481	-108	-16307	-4109	-12550	-168	-15638	-8525	-7937	-774	-12393	-10688	-15181	-235	-25764	15238	-32079	35	-29196	18315	-31047	-172	-25758	18633	-22470	2	-24106	22212	-12500	-149	-122	-120	-62	-64	-57	-107	42	-150	21	32	-77	-21	-56	82	-26	1
1.058333	1112	-28309	23052	-31145	-107	-16385	-4477	-13452	-153	-15493	-9211	-8920	-670	-12569	-11853	-15523	-198	-23765	13836	-31793	32	-29120	17744	-30871	-154	-25793	18286	-22475	-21	-24105	21925	-12652	-149	-127	-118	-63	-67	-57	-104	41	-149	21	34	-74	-24	-56	82	-28	-4
1.059167	981	-28875	22129	-30707	-104	-16476	-4813	-14247	-181	-15401	-9884	-9830	-527	-12893	-12941	-15828	-124	-21685	12636	-31411	2	-28987	17180	-30686	-161	-25858	18018	-22467	-17	-24153	21710	-12801	-150	-125	-120	-62	-60	-56	-102	20	-150	19	34	-75	-22	-57	82	-25	12
1.060000	827	-29163	20890	-30185	-94	-16607	-5106	-14954	-165	-15352	-10512	-10661	-711	-13330	-13951	-16123	-94	-19565	11669	-30951	4	-28792	16666	-30512	-185	-25946	17821	-22433	-65	-24258	21587	-12930	-148	-127	-120	-62	-61	-59	-103	41	-150	21	35	-72	-21	-49	82	-27	1
1.060833	693	-29160	19346	-29555	-88	-16721	-5348	-15570	-145	-15348	-11082	-11436	-899	-13859	-14841	-16419	-96	-17391	10950	-30405	19	-28537	16165	-30327	-193	-26040	17679	-22372	-93	-24408	21444	-13052	-145	-127	-121	-63	-75	-56	-104	39	-150	17	36	-75	-23	-57	80	-27	1
1.061667	592	-28874	17511	-28845	-79	-16862	-5530	-16097	-159	-15384	-11583	-12157	-923	-14441	-15602	-16740	-72	-15181	10491	-29803	11	-28225	15692	-30147	-183	-26124	17587	-22282	-128	-24604	21368	-13158	-151	-128	-122	-66	-64	-59	-107	42	-149	18	32	-73	-21	-55	82	-36	1
1.062500	532	-28309	15432	-28062	-66	-17021	-5664	-16533	-147	-15458	-12006	-12844	-988	-15055	-16223	-17100	-81	-12966	10292	-29153	12	-27854	15247	-29972	-171	-26208	17520	-22157	-161	-24836	21312	-13252	-149	-127	-125	-65	-59	-78	-103	41	-150	21	36	-73	-21	-57	85	-27	2
1.063333	451	-27497	13144	-27232	-75	-17190	-5747	-16886	-155	-15564	-12347	-13507	-1057	-15658	-16693	-17496	-41	-10752	10343	-28482	0	-27425	14821	-29799	-169	-26255	17468	-22002	-160	-25085	21269	-13336	-149	-119	-118	-62	-61	-55	-104	40	-151	20	36	-70	-18	-55	82	-27	1
1.064167	355	-26464	10694	-26370	-75	-17375	-5784	-17169	-163	-15706	-12612	-14158	-1186	-16224	-17043	-17942	9	-8558	10621	-27801	-34	-26950	14445	-29626	-179	-26263	17420	-21813	-163	-25350	21218	-13407	-151	-143	-122	-61	-63	-55	-113	43	-150	21	35	-72	-27	-53	82	-26	0
1.065000	245	-25243	8125	-25510	-68	-17578	-5791	-17395	-179	-15861	-12799	-14807	-1381	-16725	-17207	-18433	-1	-6388	11085	-27132	-45	-26433	14087	-29461	-180	-26229	17361	-21604	-171	-25617	21152	-13474	-148	-126	-120	-66	-62	-58	-108	39	-153	18	34	-75	-18	-55	82	-29	0
1.065833	154	-23877	5482	-24670	-64	-17791	-5770	-17582	-172	-16043	-12930	-15471	-1498	-17146	-17278	-18970	-22	-4250	11711	-26481	-40	-25882	13747	-29292	-182	-26140	17283	-21369	-159	-25873	21055	-13547	-150	-127	-120	-63	-62	-58	-104	42	-149	20	32	-75	-21	-55	81	-28	0
1.066667	52	-22402	2829	-23877	-62	-18019	-5739	-17739	-94	-16232	-13008	-16138	-1362	-17462	-17246	-19546	-10	-2169	12446	-25866	-42	-25320	13421	-29125	-181	-26006	17187	-21121	-155	-26114	20967	-13625	-153	-128	-121	-65	-65	-60	-104	36	-155	13	30	-72	-23	-57	81	-31	0
1.067500	-7	-20864	229	-23164	-57	-18262	-5702	-17890	-124	-16428	-13051	-16833	-1099	-17666	-17132	-20151	-30	-160	13237	-25311	-55	-24750	13150	-28950	-153	-25819	17067	-20858	-173	-26329	20841	-13703	-145	-128	-120	-64	-63	-60	-108	42	-153	18	30	-79	-21	-57	81	-28	-1
1.068333	-132	-19305	-2251	-22551	-59	-18510	-5679	-18055	-172	-16633	-13077	-17550	-945	-17755	-16972	-20771	-1	1760	14042	-24806	-70	-24195	12901	-28768	-152	-25592	16920	-20590	-178	-26514	20699	-13810	-171	-127	-119	-63	-62	-61	-105	41	-152	16	30	-77	-24	-56	81	-27	0
1.069167	-360	-17767	-4556	-22056	-84	-18771	-5678	-18247	-133	-16839	-13100	-18294	-727	-17709	-16780	-21409	26	3556	14807	-24369	-69	-23665	12657	-28574	-146	-25332	16759	-20326	-183	-26660	20546	-13927	-149	-130	-121	-66	-63	-64	-104	41	-152	16	33	-75	-14	-56	81	-27	-1
1.070000	-314	-16278	-6639	-21709	-80	-19045	-5708	-18484	-152	-17048	-13145	-19058	-419	-17606	-16591	-22042	4	5224	15492	-23974	-83	-23181	12439	-28367	-139	-25065	16578	-20068	-195	-26770	20396	-14063	-149	-130	-119	-63	-62	-59	-104	40	-153	16	32	-77	-25	-59	82	-27	-1
1.070833	62	-14865	-8476	-21502	-76	-19319	-5771	-18782	-173	-17262	-13206	-19842	-245	-17391	-16421	-22675	3	6755	16067	-23680	-104	-22757	12252	-28144	-150	-24787	16399	-19813	-191	-26843	20250	-14222	-147	-129	-119	-64	-61	-57	-104	39	-149	18	36	-72	-19	-55	81	-28	2
1.071667	339	-13536	-10028	-21451	-79	-19596	-5882	-19148	-143	-17475	-13310	-20639	46	-17102	-16298	-23301	3	8133	16495	-23423	-107	-22412	12094	-27906	-154	-24520	16184	-19580	-203	-26871	20125	-14398	-148	-127	-119	-62	-59	-61	-101	42	-148	17	26	-76	-22	-59	81	-27	1
1.072500	553	-12324	-11274	-21569	-80	-19874	-6043	-19588	-128	-17696	-13458	-21437	251	-16769	-16235	-23916	-19	9336	16754	-23226	-103	-22159	11964	-27651	-164	-24282	16048	-19358	-218	-26860	20037	-14600	-173	-129	-119	-65	-63	-57	-104	39	-152	17	35	-86	-17	-56	81	-28	-3
1.073333	1305	-11228	-12194	-21842	-79	-20143	-6257	-20105	-115	-17925	-13662	-22280	281	-16406	-16241	-24521	-51	10379	16832	-23069	-90	-21993	11870	-27380	-165	-24077	15900	-19160	-214	-26806	19989	-14820	-154	-130	-120	-67	-65	-61	-105	36	-155	15	30	-78	-26	-52	80	-35	-5
1.074167	1638	-10247	-12786	-22265	-76	-20402	-6499	-20703	-124	-18158	-13911	-23107	587	-16046	-16324	-25110	-87	11240	16751	-22951	-95	-21934	11805	-27094	-177	-23922	15779	-18980	-211	-26721	19997	-15044	-154	-130	-120	-66	-66	-63	-110	34	-142	16	32	-72	-24	-53	78	-31	-4
1.075000	1465	-9369	-13050	-22812	-65	-20643	-6788	-21371	-97	-18396	-14210	-23930	815	-15703	-16491	-25688	-78	11927	16464	-22858	-86	-21983	11775	-26795	-201	-23820	15696	-18820	-215	-26596	20054	-15281	-153	-130	-120	-66	-66	-63	-105	38	-153	19	32	-74	-25	-58	80	-30	-3
1.075833	1701	-8588	-13004	-23486	-57	-20856	-7128	-22098	-72	-18642	-14553	-24743	766	-15406	-16731	-26256	-76	12442	16034	-22781	-87	-22125	11785	-26489	-194	-23776	15648	-18681	-251	-26444	20173	-15530	-154	-128	-118	-65	-64	-62	-109	37	-153	32	35	-75	-21	-56	80	-29	0
1.076667	1660	-7881	-12664	-24250	-42	-21041	-7492	-22876	-50	-18892	-14937	-25542	795	-15169	-17042	-26821	-73	12789	15473	-22712	-105	-22363	11836	-26179	-180	-23794	15641	-18565	-239	-26258	20349	-15744	-151	-127	-119	-65	-61	-59	-104	50	-153	21	37	-73	-18	-53	87	-27	10
1.077500	1363	-7234	-12065	-25086	-49	-21195	-7885	-23696	-6	-19152	-15345	-26325	712	-15009	-17416	-27380	-92	12986	14802	-22644	-105	-22686	11919	-25875	-176	-23872	15667	-18469	-215	-26049	20573	-15959	-146	-127	-119	-66	-62	-60	-103	40	-150	18	34	-72	-19	-56	86	-26	2
1.078333	1275	-6631	-11237	-25971	-36	-21330	-8296	-24539	4	-19412	-15785	-27089	660	-14932	-17841	-27938	-112	13039	14062	-22570	-93	-23078	12037	-25581	-190	-24003	15730	-18394	-239	-25820	20833	-16155	-150	-126	-121	-66	-60	-58	-102	41	-150	23	33	-70	-18	-53	86	-28	0
1.079167	1172	-6047	-10226	-26877	-30	-21386	-8723	-25400	3	-19680	-16238	-27824	673	-14948	-18297	-28486	-70	12971	13283	-22484	-80	-23527	12185	-25301	-185	-24181	15816	-18337	-207	-25572	21120	-16321	-149	-124	-119	-65	-63	-62	-102	38	-163	19	34	-74	-22	-53	78	-27	3
1.080000	893	-5467	-9067	-27802	-27	-21419	-9151	-26256	35	-19941	-16690	-28523	407	-15055	-18773	-29033	-44	12795	12499	-22381	-75	-24018	12368	-25047	-183	-24398	15927	-18299	-229	-25265	21416	-16457	-150	-124	-118	-67	-63	-57	-102	39	-148	21	38	-73	-21	-55	85	-21	0
1.080833	551	-4865	-7793	-28662	-22	-21411	-9577	-27090	71	-20195	-17137	-29184	161	-15251	-19254	-29568	-9	12528	11737	-22262	-90	-24528	12574	-24817	-215	-24649	16041	-18279	-230	-25050	21708	-16551	-147	-122	-119	-43	-59	-60	-104	41	-150	21	35	-75	-21	-58	87	-27	0
1.081667	-133	-4234	-6451	-29492	-32	-21360	-9986	-27888	113	-20436	-17568	-29799	87	-15528	-19720	-30094	6	12190	11022	-22128	-112	-25039	12804	-24619	-220	-24912	16171	-18274	-222	-24781	21961	-16603	-152	-125	-122	-70	-67	-59	-104	38	-156	19	30	-75	-24	-57	82	-30	-1
1.082500	-786	-3563	-5087	-30256	-42	-21269	-10383	-28635	74	-20663	-17981	-30375	-6	-15873	-20207	-30593	-17	11809	10399	-21978	-108	-25528	13048	-24452	-203	-25179	16271	-18286	-224	-24513	22185	-16607	-150	-125	-121	-64	-63	-57	-93	37	-152	16	30	-75	-25	-56	84	-27	1
1.083333	-797	-2847	-3730	-30932	-26	-21129	-10755	-29326	8	-20865	-18357	-30894	-110	-16271	-20563	-31070	-28	11391	9874	-21817	-100	-25989	13302	-24322	-206	-25447	16366	-18309	-254	-24231	22349	-16567	-149	-125	-120	-66	-63	-57	-101	37	-150	19	35	-74	-19	-52	84	-29	-1
1.084167	-848	-2094	-2409	-31521	-22	-20959	-11099	-29953	10	-21045	-18703	-31371	-184	-16710	-20891	-31521	-7	10962	9461	-21648	30	-26406	13558	-24228	-219	-25699	16431	-18348	-250	-24004	22436	-16481	-147	-127	-116	-65	-60	-53	-103	41	-151	20	35	-73	-16	-57	82	-26	1
1.085000	-1060	-1296	-1163	-32019	-40	-20762	-11419	-30511	34	-21198	-19014	-31791	-323	-17168	-21211	-31931	-1	10529	9159	-21481	149	-26770	13802	-24167	-210	-25932	16460	-18400	-237	-23775	22442	-16342	-146	-122	-117	-64	-61	-58	-102	41	-150	21	43	-73	-24	-55	87	-24	-1
1.085833	-1397	-466	-13	-32404	-46	-20544	-11722	-30998	47	-21321	-19280	-32163	-410	-17640	-21450	-32300	4	10103	8980	-21317	11	-27072	14035	-24142	-202	-26138	16446	-18469	-245	-23591	22356	-16199	-151	-125	-118	-64	-55	-56	-100	40	-150	20	36	-76	-24	-52	86	-27	1
1.086667	-1434	383	1026	-32627	-43	-20307	-11975	-31416	28	-21415	-19504	-32476	-487	-18106	-21619	-32580	21	9692	8910	-21166	-40	-27313	14238	-24149	-206	-26315	16385	-18553	-243	-23396	22170	-16013	-150	-128	-119	-66	-61	-58	-98	34	-152	-3	34	-75	-17	-57	81	-26	0
1.087500	-1256	1244	1940	-32696	-56	-20063	-12208	-31763	-16	-21477	-19687	-32658	-446	-18557	-21731	-32666	20	9311	8951	-21030	-58	-27486	14412	-24174	-193	-26461	16285	-18644	-248	-23255	21885	-15805	-152	-129	-117	-64	-64	-57	-104	40	-144	15	33	-76	-16	-55	79	-27	0
1.088333	-1197	2096	2717	-32745	-59	-19821	-12420	-32048	2	-21508	-19821	-32708	-266	-18980	-21776	-32711	-11	8960	9085	-20910	-82	-27597	14547	-24219	-196	-26573	16120	-18751	-242	-23147	21516	-15584	-147	-127	-120	-66	-63	-57	-104	37	-153	16	33	-78	-21	-56	81	-32	0
1.089167	-1113	2916	3350	-32740	-51	-19581	-12607	-32265	-36	-21506	-19917	-32749	-331	-19365	-21768	-32740	-49	8630	9293	-20818	-96	-27629	14639	-24277	-194	-26650	15920	-18870	-241	-23085	21058	-15367	-152	-129	-127	-66	-62	-58	-103	37	-151	18	34	-76	-19	-57	80	-29	-1
1.090000	-988	3676	3840	-32729	-56	-19349	-12775	-32450	-105	-21486	-19977	-32743	-359	-19700	-21710	-32737	-51	8330	9552	-20752	-146	-27648	14683	-24346	-208	-26706	15677	-18995	-251	-23065	20533	-15155	-151	-130	-122	-68	-61	-60	-105	36	-154	11	36	-77	-23	-57	80	-28	0
1.090833	-520	4421	4190	-32702	-68	-19136	-12925	-32562	-114	-21427	-19996	-32764	-275	-19999	-21611	-32754	-30	8055	9876	-20714	-160	-27604	14673	-24413	-188	-26725	15404	-19122	-250	-23086	19949	-14959	-149	-128	-122	-72	-64	-58	-104	38	-151	16	32	-75	-22	-58	80	-27	-3
1.091667	2811	5083	4410	-32537	-74	-18922	-13052	-32663	-109	-21345	-19983	-32750	-220	-20243	-21477	-32741	-66	7796	10217	-20703	-156	-27525	14614	-24476	-163	-26730	15099	-19252	-268	-23153	19317	-14783	-148	-129	-119	-67	-61	-60	-107	38	-150	17	25	-77	-23	-58	81	-30	0
1.092500	7389	5656	4495	-32288	-67	-18730	-13168	-32704	-128	-21240	-19942	-32767	-103	-20442	-21312	-32755	-166	7545	10558	-20721	-183	-27420	14508	-24530	-179	-26719	14778	-19383	-266	-23266	18664	-14640	-142	-110	-119	-72	-62	-60	-104	37	-154	19	30	-76	-24	-58	78	-30	0
1.093333	5992	6139	4465	-31976	-74	-18557	-13268	-32743	-133	-21114	-19880	-32757	-35	-20594	-21130	-32737	-187	7296	10891	-20765	-184	-27294	14347	-24568	-171	-26698	14436	-19511	-241	-23420	18006	-14528	-150	-129	-125	-68	-63	-59	-105	38	-152	16	28	-77	-23	-57	79	-31	0
1.094167	4025	6518	4307	-31624	-98	-18391	-13354	-32732	-164	-20970	-19794	-32763	-66	-20703	-20937	-32752	-166	7042	11201	-20828	-207	-27163	14141	-24594	-176	-26666	14097	-19627	-240	-23611	17359	-14456	-153	-129	-125	-70	-67	-60	-105	33	-144	16	29	-77	-21	-57	78	-31	-1
1.095000	3716	6792	4058	-31235	-75	-18235	-13424	-32747	-202	-20812	-19698	-32767	-77	-20774	-20741	-32734	-132	6775	11479	-20898	-246	-27021	13899	-24604	-180	-26625	13765	-19736	-249	-23834	16741	-14421	-151	-131	-124	-69	-63	-60	-108	35	-152	16	30	-77	-24	-61	62	-33	-1
1.095833	2560	6961	3714	-30830	-74	-18093	-13478	-32732	-188	-20636	-19592	-32758	-67	-20810	-20544	-32752	-124	6483	11717	-21010	-229	-26885	13622	-24591	-161	-26600	13450	-19828	-217	-24080	16165	-14417	-166	-130	-122	-67	-62	-64	-108	35	-151	19	30	-77	-21	-60	81	-30	0
1.096667	1885	7028	3296	-30396	-76	-17950	-13507	-32746	-198	-20450	-19472	-32767	-174	-20818	-20350	-32730	-129	6165	11911	-21120	-211	-26749	13334	-24566	-156	-26553	13157	-19907	-205	-24341	15645	-14447	-149	-127	-119	-68	-60	-81	-107	40	-150	21	46	-76	-18	-56	82	-28	3
1.097500	1246	6986	2810	-29958	-82	-17813	-13521	-32724	-187	-20259	-19353	-32753	-225	-20799	-20169	-32747	-97	5814	12050	-21242	-215	-26621	13028	-24506	-162	-26515	12892	-19969	-189	-24614	15194	-14502	-148	-126	-122	-65	-60	-58	-104	39	-152	20	32	-73	-22	-56	82	-26	2
1.098333	640	6845	2266	-29519	-74	-17674	-13515	-32741	-194	-20064	-19235	-32767	-339	-20765	-20006	-32736	-64	5425	12137	-21369	-202	-26501	12728	-24436	-143	-26484	12660	-20018	-178	-24890	14813	-14584	-152	-133	-125	-68	-64	-60	-109	38	-152	13	30	-75	-23	-59	78	-33	-7
1.099167	163	6602	1682	-29081	-85	-17541	-13490	-32736	-172	-19871	-19114	-32755	-351	-20716	-19852	-32720	-50	4998	12176	-21504	-176	-26389	12430	-24357	-139	-26446	12479	-20049	-184	-25137	14514	-14669	-152	-130	-122	-69	-64	-60	-107	37	-162	13	18	-75	-21	-56	81	-29	-1
1.100000	-307	6281	1074	-28644	-88	-17404	-13430	-32735	-137	-19672	-18994	-32767	-305	-20654	-19718	-32619	-61	4534	12172	-21641	-151	-26280	12159	-24257	-133	-26412	12342	-20071	-201	-25368	14294	-14758	-149	-130	-125	-69	-60	-60	-105	39	-150	17	29	-79	-19	-57	82	-30	1
1.100833	-580	5879	440	-28210	-81	-17272	-13347	-32729	-170	-19487	-18874	-32747	-423	-20582	-19600	-32453	-98	4028	12120	-21784	-161	-26174	11918	-24154	-137	-26367	12245	-20074	-196	-25567	14158	-14840	-147	-127	-133	-67	-60	-59	-104	39	-149	15	28	-75	-19	-58	81	-28	0
1.101667	-1020	5401	-198	-27788	-81	-17144	-13237	-32729	-138	-19312	-18751	-32763	-484	-20507	-19503	-32258	-131	3487	12029	-21928	-154	-26071	11693	-24042	-122	-26316	12218	-20074	-177	-25725	14095	-14912	-149	-132	-125	-66	-62	-58	-103	74	-151	17	33	-76	-22	-57	81	-32	-5
1.102500	-1517	4863	-830	-27376	-72	-17029	-13102	-32742	-169	-19159	-18630	-32745	-568	-20432	-19417	-32011	-80	2918	11911	-22072	-130	-25968	11568	-23927	-130	-26263	12229	-20069	-168	-25831	14102	-14960	-149	-128	-121	-68	-61	-56	-102	38	-151	18	30	-77	-18	-56	81	-28	2
1.103333	-1816	4274	-1440	-26978	-59	-16932	-12938	-32725	-455	-19014	-18504	-32761	-591	-20351	-19352	-31724	-83	2326	11762	-22217	-99	-25859	11471	-23803	-142	-26191	12295	-20062	-151	-25880	14176	-14976	-150	-128	-125	-67	-62	-58	-104	43	-150	21	29	-77	-21	-56	84	-27	3
1.104167	-2101	3643	-2027	-26589	-32	-16857	-12747	-32740	-754	-18920	-18367	-32747	-511	-20275	-19304	-31381	-97	1721	11596	-22358	-88	-25742	11431	-23692	-139	-26106	12403	-20059	-149	-25863	14305	-14962	-148	-126	-120	-58	-60	-59	-101	42	-149	20	34	-74	-21	-58	86	-24	1
1.105000	-2331	2979	-2582	-26216	-53	-16813	-12528	-32720	-600	-18820	-18218	-32755	-493	-20197	-19266	-30980	-114	1103	11402	-22502	-108	-25609	11456	-23579	-171	-26004	12557	-20061	-164	-25779	14481	-14911	-149	-127	-119	-64	-62	-58	-100	44	-112	20	36	-74	-18	-55	88	-26	2
1.105833	-2481	2280	-3097	-25851	-49	-16809	-12287	-32736	-428	-18774	-18056	-32759	-575	-20130	-19248	-30514	-122	483	11207	-22641	-98	-25484	11538	-23473	-141	-25889	12745	-20076	-146	-25626	14689	-14824	-145	-128	-120	-65	-60	-61	-102	40	-148	18	35	-75	-22	-61	82	-27	0
1.106667	-2600	1559	-3566	-25506	-53	-16867	-12027	-32718	-355	-18768	-17879	-32748	-649	-20071	-19249	-29976	-105	-131	10998	-22779	-105	-25344	11704	-23378	-126	-25754	12961	-20105	-159	-25410	14927	-14698	-153	-131	-121	-68	-68	-62	-109	37	-154	18	32	-98	-23	-60	88	-30	0
1.107500	-2708	827	-3982	-25171	-48	-16970	-11743	-32738	-396	-18800	-17677	-32682	-794	-20009	-19240	-29360	-72	-728	10786	-22911	-94	-25188	11879	-23282	-176	-25596	13209	-20146	-266	-25117	15186	-14533	-152	-128	-124	-58	-61	-56	-102	39	-153	18	33	-76	-21	-59	80	-31	-3
1.108333	-2692	92	-4333	-24844	-53	-17134	-11442	-32718	-461	-18873	-17446	-32524	-946	-19957	-19246	-28664	-91	-1296	10576	-23026	-87	-25023	12124	-23196	-169	-25416	13472	-20200	-342	-24762	15457	-14334	-153	-128	-120	-65	-64	-60	-103	37	-155	17	35	-77	-21	-58	81	-31	-1
1.109167	-2495	-642	-4622	-24526	-62	-17362	-11124	-32730	-338	-18990	-17186	-32334	-1183	-19918	-19256	-27897	-113	-1831	10360	-23135	-90	-24845	12419	-23119	-172	-25217	13754	-20272	-275	-24349	15728	-14108	-149	-127	-119	-66	-63	-58	-105	40	-151	17	38	-77	-19	-60	82	-29	-4
1.110000	-2349	-1367	-4854	-24224	-56	-17659	-10795	-32726	-277	-19153	-16894	-32077	-1663	-19889	-19261	-27057	-103	-2326	10146	-23226	-81	-24659	12745	-23045	-191	-24996	14044	-20357	-250	-23886	15995	-13856	-148	-127	-117	-64	-61	-61	-104	42	-151	16	30	-75	-21	-57	82	-28	-11
1.110833	-2153	-2076	-5021	-23930	-60	-18021	-10454	-32725	-237	-19355	-16569	-31757	-1865	-19876	-19256	-26161	-113	-2789	9933	-23301	-114	-24460	13098	-22982	-180	-24758	14330	-20457	-248	-23380	16256	-13590	-150	-127	-119	-67	-61	-58	-105	40	-152	21	36	-76	-21	-57	82	-24	3
1.111667	-1668	-2780	-5123	-23647	-67	-18432	-10105	-32733	-131	-19599	-16207	-31381	-1629	-19876	-19236	-25203	-115	-3199	9714	-23363	-110	-24252	13464	-22921	-173	-24506	14599	-20560	-216	-22834	16499	-13308	-148	-127	-118	-64	-60	-51	-108	39	-152	18	35	-81	-21	-57	82	-27	0
1.112500	-1806	-3460	-5171	-23369	-59	-18898	-9759	-32723	-100	-19869	-15810	-30916	-1408	-19897	-19194	-24206	-107	-3565	9494	-23402	-80	-24033	13836	-22867	-162	-24237	14865	-20668	-193	-22264	16723	-13027	-146	-129	-120	-66	-60	-58	-107	33	-154	20	36	-73	-21	-57	82	-29	0
1.113333	-2185	-4109	-5156	-23104	-34	-19392	-9414	-32736	-84	-20186	-15376	-30379	-1120	-19934	-19119	-23180	-122	-3873	9271	-23424	-94	-23805	14201	-22820	-162	-23953	15110	-20779	-186	-21680	16919	-12747	-150	-126	-118	-68	-61	-58	-108	41	-151	23	29	-79	-18	-50	81	-28	3
1.114167	-2360	-4734	-5092	-22837	-23	-19915	-9069	-32718	-25	-20518	-14908	-29771	-922	-20008	-19002	-22142	-117	-4137	9036	-23428	-81	-23567	14558	-22776	-164	-23659	15324	-20884	-177	-21094	17092	-12479	-148	-130	-121	-68	-62	-61	-107	41	-154	15	36	-77	-22	-59	80	-29	-3
1.115000	-2270	-5334	-4982	-22595	-31	-20447	-8726	-32713	37	-20868	-14402	-29096	-814	-20073	-18835	-21104	-85	-4348	8793	-23401	-77	-23314	14887	-22734	-163	-23359	15511	-20981	-171	-20504	17229	-12221	-153	-133	-122	-69	-65	-64	-112	36	-135	16	28	-79	-26	-63	77	-21	-5
1.115833	-2232	-5884	-4815	-22344	-40	-20970	-8389	-32587	120	-21222	-13875	-28346	-687	-20164	-18615	-20076	-78	-4507	8546	-23382	-99	-23042	15189	-22693	-181	-23056	15676	-21052	-142	-19922	17343	-11972	-151	-154	-121	-68	-67	-65	-110	39	-149	15	32	-79	-23	-61	79	-30	-1
1.116667	-3299	-6395	-4635	-22092	-38	-21461	-8056	-32426	155	-21569	-13318	-27553	-345	-20270	-18325	-19063	-90	-4622	8289	-23333	-91	-22754	15455	-22652	-197	-22720	15804	-21105	-121	-19359	17421	-11741	-153	-127	-118	-64	-61	-45	-107	40	-153	18	35	-75	-38	-58	78	-28	0
1.117500	-5590	-6868	-4414	-21848	-42	-21908	-7737	-32211	125	-21901	-12749	-26709	33	-20387	-17974	-18084	-84	-4693	8015	-23274	-85	-22454	15677	-22610	-194	-22394	15892	-21139	-136	-18814	17469	-11524	-150	-127	-119	-63	-64	-55	-108	38	-151	18	33	-73	-18	-55	80	-28	0
1.118333	-5616	-7302	-4177	-21604	-55	-22302	-7427	-31961	167	-22213	-12169	-25833	216	-20512	-17554	-17155	-80	-4712	7736	-23193	-93	-22135	15858	-22568	-204	-22060	15951	-21122	-144	-18304	17477	-11328	-152	-128	-120	-63	-61	-60	-107	40	-149	17	33	-75	-19	-57	80	-32	-1
1.119167	-4465	-7688	-3923	-21357	-58	-22626	-7130	-31673	178	-22497	-11590	-24945	527	-20639	-17068	-16273	-87	-4736	7450	-23125	-85	-21798	15988	-22525	-229	-21714	15977	-21081	-102	-17823	17470	-11144	-148	-127	-117	-64	-63	-64	-109	38	-154	13	36	-75	-22	-57	81	-27	1
1.120000	-4175	-8030	-3668	-21108	-48	-22871	-6844	-31340	153	-22729	-11024	-24070	663	-20760	-16530	-15451	-74	-4719	7158	-23045	-65	-21429	16073	-22475	-269	-21365	15969	-21004	-57	-17376	17405	-10968	-153	-130	-120	-66	-63	-60	-120	41	-150	13	30	-64	-21	-53	79	-27	5
1.120833	-3535	-8323	-3419	-20856	-62	-23025	-6572	-30975	140	-22915	-10480	-23221	525	-20867	-15924	-14684	-73	-4678	6859	-22958	-67	-21064	16115	-22425	-289	-21011	15930	-20896	-52	-16960	17321	-10814	-148	-128	-120	-64	-63	-57	-105	40	-154	12	33	-73	-18	-52	78	-29	-4
1.121667	-2617	-8569	-3174	-20594	-77	-23090	-6315	-30568	124	-23024	-9961	-22412	277	-20957	-15277	-13978	-78	-4616	6563	-22876	-86	-20675	16096	-22367	-274	-20649	15871	-20724	-50	-16582	17207	-10638	-150	-130	-120	-65	-63	-58	-103	41	-151	18	34	-76	-18	-53	81	-30	0
1.122500	-322	-8768	-2951	-20335	-84	-23060	-6071	-30128	86	-23077	-9488	-21659	69	-21021	-14596	-13331	-63	-4564	6278	-22792	-66	-20271	16061	-22307	-290	-20285	15784	-20529	-39	-16232	17050	-10471	-153	-128	-119	-66	-63	-59	-104	38	-151	15	34	-75	-22	-55	82	-30	0
1.123333	1881	-8915	-2750	-20063	-99	-22939	-5839	-29655	72	-23050	-9052	-20974	268	-21054	-13895	-12747	-62	-4499	6003	-22711	-49	-19855	15977	-22242	-307	-19908	15683	-20289	-41	-15914	16906	-10306	-152	-129	-120	-66	-66	-60	-104	38	-151	16	35	-77	-25	-57	81	-29	-14
1.124167	1528	-9016	-2578	-19780	-98	-22729	-5627	-29148	64	-22953	-8669	-20380	819	-21052	-13187	-12221	-77	-4430	5735	-22628	-76	-19424	15865	-22164	-304	-19525	15563	-20020	-47	-15614	16731	-10126	-150	-126	-118	-62	-66	-56	-104	40	-151	18	35	-76	-26	-53	85	-28	0
1.125000	1567	-9064	-2435	-19487	-91	-22423	-5420	-28610	110	-22769	-8337	-19862	1028	-21003	-12497	-11751	-64	-4359	5489	-22543	-66	-18987	15723	-22078	-290	-19133	15439	-19710	-39	-15333	16540	-9946	-150	-127	-117	-63	-64	-60	-104	41	-149	17	37	-73	-19	-55	85	-26	0
1.125833	1597	-9066	-2336	-19177	-73	-22049	-5235	-28053	102	-22506	-8067	-19448	844	-20918	-11826	-11335	-32	-4294	5263	-22454	-35	-18542	15562	-21988	-283	-18745	15306	-19379	-44	-15072	16348	-9750	-149	-127	-116	-55	-63	-57	-104	41	-149	19	36	-77	-23	-55	81	-29	1
1.126667	1208	-9022	-2279	-18861	-73	-21609	-5061	-27484	59	-22192	-7856	-19139	1141	-20786	-11204	-10977	-33	-4234	5045	-22370	-51	-18099	15378	-21889	-299	-18339	15166	-19019	-46	-14817	16146	-9548	-152	-153	-120	-65	-62	-57	-105	37	-152	19	33	-75	-21	-53	82	-29	-3
1.127500	1423	-8935	-2269	-18523	-77	-21112	-4906	-26897	85	-21803	-7700	-18904	1607	-20607	-10641	-10668	-44	-4175	4880	-22275	-50	-17658	15186	-21779	-303	-17938	15028	-18637	-63	-14562	15956	-9335	-153	-126	-118	-64	-65	-58	-105	40	-152	18	36	-75	-26	-56	84	-30	0
1.128333	860	-8806	-2301	-18169	-60	-20570	-4763	-26322	91	-21351	-7595	-18762	1614	-20385	-10138	-10411	-41	-4118	4729	-22173	-16	-17223	14987	-21660	-302	-17526	14888	-18233	-85	-14302	15779	-9109	-149	-125	-116	-63	-65	-57	-102	39	-149	19	34	-75	-19	-52	85	-29	2
1.129167	-4157	-8636	-2378	-17802	-56	-19992	-4630	-25728	82	-20845	-7536	-18695	1609	-20127	-9705	-10203	-51	-4064	4601	-22069	-28	-16788	14785	-21532	-300	-17112	14749	-17832	-76	-14035	15610	-8877	-150	-128	-120	-65	-60	-56	-103	26	-151	19	34	-75	-23	-50	86	-28	-6
1.130000	-9345	-8426	-2502	-17421	-72	-19376	-4511	-25139	72	-20295	-7517	-18693	1505	-19832	-9369	-10041	-55	-4009	4493	-21939	-25	-16361	14577	-21395	-298	-16697	14614	-17393	-86	-13757	15468	-8634	-149	-125	-117	-64	-63	-55	-102	41	-153	8	37	-74	-23	-53	90	-27	0
1.130833	-6782	-8187	-2667	-17031	-83	-18765	-4405	-24557	25	-19714	-7528	-18742	1049	-19507	-9116	-9932	-55	-3955	4404	-21838	-45	-15948	14376	-21233	-302	-16276	14481	-16960	-100	-13467	15340	-8396	-151	-129	-122	-62	-63	-56	-102	43	-151	18	35	-74	-19	-51	85	-29	1
1.131667	-4560	-7910	-2876	-16609	-91	-18107	-4307	-23985	11	-19115	-7567	-18826	613	-19164	-8939	-9873	-61	-3898	4329	-21725	-70	-15543	14173	-21071	-282	-15862	14347	-16525	-98	-13163	15240	-8158	-152	-129	-121	-68	-64	-62	-103	37	-153	13	30	-78	-18	-57	87	-29	-4
1.132500	-4097	-7621	-3126	-16188	-90	-17470	-4218	-23423	-11	-18501	-7618	-18926	357	-18802	-8844	-9865	-55	-3841	4265	-21606	-36	-15156	13979	-20889	-294	-15441	14215	-16079	-118	-12836	15167	-7916	-150	-134	-119	-63	-65	-56	-105	43	-153	21	36	-74	-21	-56	85	-30	-4
1.133333	-2789	-7294	-3405	-15759	-85	-16829	-4132	-22868	-29	-17878	-7672	-19021	229	-18429	-8813	-9900	-51	-3776	4212	-21501	-12	-14782	13788	-20690	-325	-15018	14086	-15636	-131	-12494	15115	-7683	-152	-127	-120	-65	-60	-58	-109	40	-136	18	34	-77	-21	-55	80	-27	1
1.134167	-2200	-6956	-3719	-15326	-73	-16197	-4049	-22321	-7	-17256	-7724	-19099	52	-18054	-8844	-9987	-40	-3713	4158	-21406	-24	-14420	13602	-20481	-316	-14586	13955	-15186	-129	-12137	15094	-7454	-150	-127	-121	-67	-55	-63	-107	39	-152	19	33	-76	-25	-53	82	-31	0
1.135000	-2171	-6602	-4058	-14893	-67	-15569	-3969	-21775	-52	-16647	-7764	-19152	-148	-17680	-8913	-10120	-45	-3647	4103	-21325	-21	-14064	13422	-20253	-320	-14152	13819	-14742	-127	-11764	15089	-7231	-152	-128	-121	-66	-64	-58	-111	42	-152	15	32	-81	-25	-58	80	-30	-5
1.135833	-2135	-6240	-4422	-14468	-74	-14951	-3888	-21234	-84	-16053	-7791	-19159	-141	-17314	-9016	-10298	-31	-3582	4036	-21267	-13	-13723	13252	-20005	-322	-13715	13680	-14293	-125	-11379	15078	-7018	-143	-128	-120	-68	-66	-59	-104	42	-154	17	33	-76	-22	-56	82	-29	-3
1.136667	-1488	-5877	-4798	-14046	-59	-14339	-3796	-20683	-78	-15485	-7798	-19111	-92	-16956	-9127	-10522	-13	-3523	3967	-21223	-19	-13387	13085	-19741	-322	-13270	13537	-13847	-149	-10982	15126	-6791	-150	-124	-117	-62	-60	-55	-114	40	-151	22	44	-76	-23	-57	81	-26	0
1.137500	-602	-5509	-5182	-13643	-75	-13741	-3703	-20131	-68	-14923	-7785	-18998	-27	-16604	-9247	-10783	-34	-3463	3884	-21206	-34	-13051	12919	-19459	-314	-12819	13387	-13398	-142	-10574	15155	-6603	-149	-125	-101	-64	-60	-59	-104	41	-149	20	36	-73	-18	-58	87	-26	4
1.138333	313	-5147	-5569	-13259	-88	-13151	-3606	-19557	-69	-14385	-7751	-18818	-48	-16260	-9350	-11084	-60	-3416	3796	-21205	-23	-12741	12765	-19163	-288	-12363	13227	-12949	-131	-10162	15183	-6402	-148	-126	-118	-64	-58	-56	-103	41	-148	20	34	-77	-19	-58	81	-29	2
1.139167	1462	-4798	-5949	-12910	-62	-12575	-3504	-18967	-76	-13862	-7695	-18588	-155	-15931	-9425	-11421	-48	-3382	3693	-21217	-33	-12420	12598	-18853	-296	-11893	13061	-12503	-139	-9757	15203	-6200	-98	-126	-122	-64	-62	-60	-107	39	-152	18	30	-76	-21	-57	84	-27	-1
1.140000	2790	-4458	-6318	-12587	-44	-11997	-3392	-18342	-68	-13358	-7626	-18251	-186	-15580	-9479	-11776	-60	-3359	3585	-21227	-34	-12095	12434	-18526	-323	-11420	12887	-12054	-144	-9325	15203	-5998	-152	-131	-121	-65	-64	-66	-107	37	-155	17	32	-80	-24	-61	80	-33	-4
1.140833	2974	-4130	-6665	-12296	-51	-11426	-3281	-17685	-111	-12858	-7538	-17861	-190	-15267	-9456	-12152	-48	-3354	3473	-21240	-13	-11768	12274	-18188	-320	-10936	12712	-11606	-118	-8900	15189	-5779	-150	-129	-122	-66	-61	-59	-107	37	-154	16	29	-76	-23	-60	82	-31	2
1.141667	2748	-3814	-6981	-12046	-45	-10860	-3156	-16981	-144	-12362	-7439	-17404	-169	-14922	-9398	-12544	-56	-3395	3369	-21220	-19	-11433	12114	-17839	-307	-10447	12525	-11160	-126	-8468	15138	-5556	-153	-130	-122	-69	-65	-36	-108	38	-151	17	28	-77	-24	-59	80	-31	-6
1.142500	2501	-3515	-7260	-11834	-51	-10298	-3035	-16216	-133	-11873	-7337	-16891	-142	-14562	-9284	-12935	-107	-3395	3262	-21174	-47	-11094	11945	-17487	-308	-9957	12336	-10712	-133	-8032	15062	-5313	-153	-128	-122	-66	-60	-58	-107	38	-154	15	30	-76	-21	-59	81	-31	-4
1.143333	2348	-3236	-7489	-11671	-45	-9741	-2921	-15458	-98	-11373	-7230	-16323	-72	-14180	-9115	-13328	-100	-3439	3169	-21086	-40	-10748	11784	-17132	-294	-9454	12143	-10270	-141	-7591	14944	-5062	-150	-131	-121	-65	-61	-58	-110	38	-151	18	32	-76	-19	-55	79	-30	-3
1.144167	2544	-2973	-7662	-11563	-39	-9192	-2806	-14621	-111	-10868	-7126	-15715	-191	-13778	-8895	-13706	-107	-3500	3082	-20940	-53	-10394	11607	-16770	-263	-8954	11949	-9832	-138	-7144	14786	-4786	-148	-131	-120	-66	-62	-58	-107	39	-152	15	30	-76	-21	-61	81	-29	1
1.145000	2551	-2725	-7775	-11485	-44	-8643	-2701	-13739	-141	-10350	-7032	-15066	-340	-13345	-8626	-14065	-109	-3574	2974	-20730	-56	-10026	11434	-16414	-257	-8450	11750	-9404	-133	-6696	14590	-4497	-147	-126	-121	-79	-64	-58	-104	40	-149	20	28	-74	-21	-59	86	-29	0
1.145833	2609	-2492	-7811	-11464	-41	-8105	-2608	-12816	-149	-9827	-6942	-14402	-296	-12880	-8331	-14397	-107	-3664	2945	-20438	-43	-9651	11250	-16065	-257	-7951	11543	-8996	-135	-6240	14345	-4196	-147	-133	-119	-62	-63	-57	-104	38	-152	18	34	-77	-24	-57	80	-27	0
1.146667	2848	-2278	-7776	-11497	-42	-7579	-2528	-11859	-124	-9292	-6868	-13717	-353	-12391	-8000	-14699	-101	-3760	2886	-20068	-60	-9275	11066	-15724	-247	-7462	11336	-8586	-135	-5776	14055	-3882	-139	-131	-125	-67	-59	-60	-105	36	-176	17	33	-76	-21	-59	78	-33	0
1.147500	4452	-2075	-7645	-11573	-65	-7071	-2469	-10868	-104	-8754	-6802	-13032	-558	-11861	-7648	-14960	-60	-3856	2837	-19605	-80	-8896	10881	-15403	-214	-6977	11119	-8198	-115	-5309	13725	-3558	-143	-128	-120	-66	-67	-60	-105	38	-151	18	34	-78	-24	-62	79	-31	0
1.148333	6497	-1883	-7444	-11692	-72	-6579	-2424	-9854	-102	-8205	-6745	-12341	-884	-11307	-7297	-15195	-33	-3952	2790	-19061	-73	-8512	10691	-15085	-219	-6500	10906	-7829	-77	-4829	13359	-3230	-152	-130	-125	-66	-63	-63	-110	32	-154	16	30	-76	-22	-61	79	-34	-3
1.149167	6115	-1702	-7154	-11859	-96	-6110	-2404	-8823	-103	-7657	-6700	-11662	-1150	-10732	-6914	-15334	-25	-4037	2741	-18427	-80	-8130	10505	-14784	-230	-6030	10686	-7486	-60	-4348	12960	-2905	-150	-130	-124	-69	-61	-58	-107	38	-152	17	33	-77	-21	-62	80	-32	0
1.150000	5048	-1521	-6780	-12062	-83	-5657	-2402	-7780	-93	-7115	-6659	-11001	-1354	-10141	-6554	-15438	-61	-4108	2682	-17689	-73	-7760	10311	-14497	-202	-5575	10459	-7160	-70	-3864	12541	-2584	-150	-129	-122	-65	-47	-34	-107	36	-154	20	37	-78	-22	-59	82	-30	0
1.150833	4714	-1348	-6343	-12305	-62	-5234	-2418	-6748	-129	-6590	-6620	-10363	-1568	-9547	-6208	-15483	-79	-4161	2608	-16930	-74	-7390	10122	-14226	-200	-5139	10222	-6864	-60	-3380	12091	-2282	-148	-128	-120	-66	-63	-60	-105	42	-150	19	35	-74	-22	-56	84	-30	-3
1.151667	4336	-1182	-5812	-12584	-68	-4847	-2457	-5737	-119	-6085	-6585	-9752	-1452	-8955	-5886	-15468	-31	-4195	2520	-16092	-115	-7037	9927	-13976	-193	-4718	9980	-6602	-56	-2894	11624	-1997	-149	-126	-118	-65	-59	-58	-107	37	-150	15	33	-76	-19	-58	82	-28	0
1.152500	3835	-1009	-5246	-12894	-86	-4500	-2520	-4754	-126	-5607	-6551	-9177	-1282	-8379	-5591	-15389	0	-4202	2388	-15212	-124	-6702	9741	-13740	-173	-4311	9732	-6373	-79	-2419	11144	-1739	-151	-126	-119	-68	-62	-59	-104	39	-151	19	32	-76	-19	-58	82	-31	9
1.153333	3519	-834	-4641	-13227	-81	-4195	-2595	-3818	-135	-5171	-6510	-8634	-1366	-7823	-5331	-15247	7	-4183	2232	-14307	-112	-6389	9529	-13524	-151	-3925	9466	-6181	-64	-1937	10663	-1511	-152	-131	-122	-66	-64	-64	-104	39	-151	15	33	-77	-24	-57	77	-29	-1
1.154167	3056	-658	-4019	-13586	-98	-3929	-2684	-2926	-121	-4769	-6456	-8127	-1373	-7308	-5107	-15044	-13	-4133	2043	-13396	-139	-6098	9322	-13319	-148	-3547	9200	-6026	-64	-1473	10179	-1322	-153	-128	-126	-64	-68	-59	-105	39	-153	18	35	-80	-26	-57	81	-29	-1
1.155000	2789	-468	-3398	-13958	-113	-3714	-2780	-2094	-171	-4418	-6400	-7660	-1487	-6830	-4917	-14778	-29	-4052	1819	-12502	-133	-5825	9106	-13128	-156	-3190	8922	-5909	-75	-1015	9703	-1173	-151	-127	-122	-72	-64	-66	-107	37	-151	18	34	-80	-29	-59	82	-32	1
1.155833	2564	-272	-2797	-14335	-117	-3546	-2899	-1327	-184	-4113	-6330	-7233	-1662	-6405	-4762	-14459	-27	-3941	1554	-11588	-112	-5572	8881	-12951	-152	-2848	8638	-5830	-87	-576	9250	-1065	-149	-130	-125	-69	-65	-60	-105	38	-153	17	30	-78	-22	-59	82	-28	-1
1.156667	1973	-60	-2234	-14725	-127	-3423	-2996	-634	-203	-3865	-6250	-6842	-2089	-6037	-4637	-14078	-31	-3805	1263	-10719	-103	-5343	8649	-12786	-155	-2515	8348	-5791	-113	-146	8789	-1000	-152	-130	-122	-67	-62	-59	-105	50	-145	17	32	-76	-25	-57	80	-31	1
1.157500	1518	163	-1733	-15103	-138	-3359	-3085	-15	-211	-3674	-6161	-6484	-2267	-5723	-4542	-13639	-9	-3645	941	-9888	-88	-5134	8406	-12629	-167	-2199	8056	-5783	-116	264	8347	-978	-147	-125	-124	-67	-60	-56	-107	40	-148	19	30	-75	-21	-55	85	-28	0
1.158333	1312	406	-1310	-15450	-131	-3335	-3176	525	-196	-3534	-6069	-6162	-1297	-5476	-4472	-13151	13	-3458	600	-9106	-63	-4943	8147	-12484	-142	-1891	7755	-5818	-152	665	7923	-1000	-149	-125	-120	-67	-63	-57	-104	40	-170	17	33	-77	-26	-56	81	-29	1
1.159167	1219	662	-995	-15771	-125	-3363	-3268	987	-197	-3446	-5977	-5871	-310	-5287	-4421	-12615	-10	-3260	245	-8372	-77	-4772	7871	-12351	-117	-1571	7452	-5885	-198	1042	7523	-1061	-149	-126	-119	-66	-60	-58	-109	37	-151	20	35	-78	-25	-56	84	-28	1
1.160000	755	934	-783	-16047	-120	-3438	-3337	1364	-218	-3421	-5888	-5616	190	-5164	-4387	-12031	-18	-3050	-113	-7690	-72	-4604	7583	-12221	-103	-1314	7147	-5985	-229	1400	7133	-1163	-150	-125	-98	-68	-62	-58	-105	38	-156	19	32	-78	-21	-55	81	-31	-3
1.160833	292	1217	-700	-16262	-118	-3557	-3402	1662	-204	-3442	-5816	-5392	881	-5087	-4361	-11402	-29	-2849	-466	-7055	-116	-4447	7280	-12115	-103	-1041	6840	-6112	-213	1735	6768	-1295	-149	-126	-122	-67	-62	-59	-105	38	-152	10	32	-76	-19	-56	84	-27	1
1.161667	184	1518	-748	-16403	-113	-3715	-3449	1895	-201	-3510	-5756	-5196	1474	-5064	-4341	-10731	-50	-2616	-803	-6464	-94	-4292	6963	-11994	-138	-779	6536	-6260	-169	2055	6413	-1457	-152	-127	-125	-67	-61	-58	-104	39	-150	18	32	-75	-19	-55	79	-29	-1
1.162500	308	1831	-929	-16459	-109	-3915	-3484	2041	-185	-3615	-5718	-5029	2294	-5081	-4315	-10016	-55	-2395	-1109	-5908	-84	-4138	6622	-11893	-128	-533	6231	-6431	-176	2354	6071	-1642	-135	-126	-121	-66	-60	-58	-105	41	-152	19	33	-75	-17	-60	84	-28	2
1.163333	44	2149	-1240	-16422	-95	-4137	-3508	2127	-127	-3755	-5706	-4888	3057	-5132	-4284	-9270	-49	-2189	-1383	-5391	-80	-3984	6288	-11798	-120	-292	5926	-6617	-193	2627	5744	-1843	-150	-128	-121	-68	-62	-55	-104	38	-148	21	36	-74	-21	-56	80	-28	0
1.164167	-337	2479	-1670	-16280	-92	-4384	-3518	2148	-64	-3928	-5726	-4772	3602	-5209	-4247	-8493	-51	-1989	-1614	-4900	-129	-3822	5927	-11708	-136	-66	5623	-6814	-202	2877	5418	-2059	-148	-127	-122	-68	-60	-57	-107	41	-151	20	30	-74	-22	-53	86	-26	1
1.165000	-565	2803	-2219	-16027	-98	-4651	-3525	2113	-56	-4117	-5774	-4671	4218	-5304	-4203	-7695	-68	-1807	-1804	-4399	-136	-3658	5549	-11630	-150	142	5303	-7010	-211	3101	5094	-2278	-149	-130	-125	-66	-61	-58	-108	41	-153	16	32	-76	-22	-56	84	-29	-5
1.165833	-989	3125	-2867	-15656	-94	-4940	-3530	2022	-68	-4323	-5857	-4621	4023	-5406	-4145	-6878	-69	-1636	-1943	-3955	-137	-3488	5162	-11556	-156	336	4988	-7206	-220	3283	4766	-2499	-146	-126	-120	-67	-59	-58	-108	40	-150	16	30	-76	-19	-56	85	-29	1
1.166667	-1373	3440	-3591	-15170	-81	-5194	-3528	1885	13	-4527	-5966	-4577	3378	-5498	-4065	-6045	-78	-1482	-2034	-3493	-135	-3317	4758	-11485	-160	509	4662	-7393	-246	3474	4422	-2714	-150	-127	-122	-68	-63	-62	-111	41	-151	17	30	-75	-22	-59	81	-31	0
1.167500	-1657	3762	-4376	-14567	-73	-5451	-3532	1709	79	-4733	-6108	-4565	2853	-5594	-3987	-5200	-103	-1341	-2080	-3030	-163	-3142	4343	-11417	-171	660	4325	-7569	-287	3611	4073	-2912	-151	-129	-120	-67	-63	-59	-107	39	-154	16	32	-74	-24	-58	81	-32	2
1.168333	-1868	4022	-5194	-13858	-64	-5689	-3548	1497	106	-4933	-6269	-4568	2618	-5671	-3875	-4361	-87	-1222	-2080	-2571	-181	-2970	3913	-11323	-174	796	3970	-7724	-296	3725	3697	-3096	-154	-127	-122	-66	-62	-59	-105	37	-153	17	34	-77	-23	-58	81	-31	-4
1.169167	-2048	4274	-6025	-13056	-49	-5892	-3573	1250	137	-5115	-6463	-4600	2656	-5728	-3790	-3535	-69	-1115	-2053	-2113	-152	-2806	3472	-11263	-164	897	3597	-7862	-188	3802	3308	-3260	-149	-138	-125	-65	-63	-59	-109	39	-152	13	34	-75	-21	-58	79	-30	0
1.170000	-2142	4495	-6836	-12176	-43	-6063	-3613	973	146	-5274	-6632	-4651	2239	-5762	-3681	-2731	-67	-1020	-1995	-1663	-137	-2650	3010	-11180	-156	984	3203	-7970	-145	3852	2874	-3393	-139	-128	-120	-63	-61	-58	-100	37	-152	17	34	-72	-19	-57	85	-31	0
1.170833	-2303	4674	-7624	-11224	-33	-6185	-3668	679	162	-5393	-6821	-4724	1197	-5761	-3569	-1959	-74	-941	-1924	-1216	-163	-2511	2535	-11086	-142	1039	2782	-8056	-242	3865	2412	-3496	-149	-128	-120	-65	-61	-57	-105	40	-151	22	35	-73	-23	-57	82	-29	-4
1.171667	-2538	4809	-8355	-10220	-46	-6260	-3744	362	154	-5488	-7001	-4814	305	-5748	-3463	-1220	-73	-874	-1849	-791	-161	-2394	2043	-10983	-124	1057	2328	-8111	-276	3842	1907	-3571	-158	-126	-121	-63	-61	-58	-105	41	-152	16	34	-73	-24	-57	81	-29	-3
1.172500	-2473	4892	-9017	-9214	-57	-6279	-3844	32	133	-5541	-7167	-4922	-150	-5683	-3365	-530	-59	-816	-1777	-372	-150	-2299	1534	-10867	-135	1055	1844	-8136	-254	3784	1358	-3611	-152	-130	-122	-65	-63	-59	-108	40	-151	16	30	-73	-26	-57	82	-30	-1
1.173333	-2277	4926	-9585	-8197	-55	-6240	-3961	-313	103	-5554	-7310	-5046	-561	-5601	-3280	103	-69	-766	-1724	-39	-168	-2229	1005	-10737	-147	1014	1315	-8134	-172	3705	759	-3621	-150	-114	-121	-67	-62	-60	-110	37	-132	10	28	-78	-22	-61	81	-31	-4
1.174167	-2201	4897	-10056	-7207	-69	-6146	-4104	-663	72	-5519	-7427	-5180	-1421	-5491	-3209	675	-70	-728	-1697	271	-154	-2183	456	-10586	-138	946	759	-8108	-107	3595	114	-3592	-155	-133	-125	-68	-62	-60	-109	38	-156	15	30	-77	-25	-61	84	-34	-1
1.175000	-2161	4823	-10407	-6252	-74	-5991	-4254	-1016	70	-5430	-7498	-5312	-2219	-5353	-3160	1184	-68	-686	-1700	527	-146	-2170	-114	-10418	-127	852	161	-8048	-161	3463	-578	-3531	-152	-132	-132	-67	-63	-64	-109	38	-154	13	28	-78	-24	-62	81	-32	-3
1.175833	-2280	4690	-10648	-5353	-50	-5779	-4426	-1371	55	-5294	-7526	-5442	-2485	-5198	-3131	1627	-79	-653	-1743	707	-127	-2184	-696	-10232	-116	731	-462	-7965	-187	3311	-1313	-3437	-150	-132	-124	-70	-65	-61	-105	38	-152	13	33	-78	-24	-59	80	-29	0
1.176667	-2473	4502	-10765	-4538	-60	-5520	-4603	-1720	-7	-5116	-7508	-5568	-3007	-5020	-3124	2007	-69	-630	-1827	843	-105	-2215	-1290	-10028	-112	584	-1120	-7867	-143	3146	-2100	-3300	-147	-129	-127	-65	-62	-57	-105	44	-150	17	34	-73	-22	-58	85	-27	0
1.177500	-3006	4260	-10771	-3817	-58	-5224	-4784	-2060	-34	-4901	-7444	-5678	-3149	-4834	-3145	2319	-73	-611	-1951	886	-117	-2272	-1900	-9805	-93	431	-1805	-7748	-127	2970	-2936	-3152	-147	-125	-119	-65	-63	-59	-104	41	-149	18	36	-73	-16	-56	82	-28	3
1.178333	-4284	3979	-10670	-3205	-43	-4900	-4970	-2398	-55	-4647	-7333	-5777	-3099	-4621	-3197	2568	-85	-596	-2128	855	-99	-2343	-2516	-9585	-102	249	-2520	-7622	-165	2785	-3812	-2975	-148	-125	-118	-64	-60	-61	-120	44	-152	17	36	-69	-19	-60	82	-28	1
1.179167	-4509	3652	-10470	-2705	-36	-4562	-5153	-2719	-118	-4374	-7171	-5848	-3281	-4409	-3264	2761	-83	-586	-2340	749	-97	-2426	-3142	-9343	-138	59	-3261	-7483	-168	2607	-4715	-2773	-148	-125	-119	-65	-64	-58	-105	41	-151	17	35	-73	-24	-55	88	-29	0
1.180000	-3943	3299	-10188	-2315	-52	-4183	-5315	-3026	-119	-4084	-6960	-5890	-3247	-4196	-3352	2908	-75	-580	-2585	568	-100	-2506	-3767	-9101	-143	-130	-4013	-7343	-154	2437	-5651	-2556	-146	-127	-119	-64	-59	-57	-103	44	-148	17	34	-70	-18	-57	82	-29	1
1.180833	-3752	2918	-9832	-2041	-60	-3838	-5466	-3316	-162	-3793	-6705	-5878	-3022	-3988	-3456	3016	-78	-577	-2856	326	-131	-2591	-4391	-8859	-154	-320	-4778	-7190	-146	2260	-6614	-2318	-148	-127	-121	-66	-59	-63	-105	42	-152	-8	34	-72	-10	-59	84	-28	2
1.181667	-3023	2516	-9421	-1867	-66	-3492	-5591	-3584	-166	-3508	-6417	-5864	-2754	-3780	-3571	3091	-82	-580	-3152	23	-134	-2648	-5004	-8618	-159	-503	-5548	-7039	-141	2095	-7591	-2067	-136	-129	-122	-68	-67	-63	-109	40	-155	11	32	-77	-27	-60	78	-32	-7
1.182500	-2038	2110	-8978	-1788	-70	-3169	-5690	-3834	-165	-3242	-6096	-5783	-2631	-3580	-3682	3156	-68	-580	-3449	-321	-105	-2693	-5598	-8385	-111	-669	-6313	-6883	-145	1953	-8571	-1798	-147	-126	-119	-68	-64	-61	-105	43	-153	12	29	-79	-18	-58	80	-31	0
1.183333	-2041	1713	-8500	-1785	-40	-2870	-5743	-4046	-199	-2996	-5722	-5650	-2403	-3384	-3786	3211	-69	-580	-3744	-698	-126	-2697	-6175	-8163	-114	-816	-7075	-6727	-148	1816	-9540	-1522	-152	-128	-124	-66	-63	-59	-104	41	-150	16	32	-76	-24	-58	80	-28	0
1.184167	-1960	1329	-8028	-1842	-31	-2605	-5764	-4241	-149	-2784	-5323	-5465	-2245	-3202	-3875	3276	-70	-572	-4027	-1087	-120	-2675	-6728	-7952	-138	-939	-7817	-6568	-154	1696	-10488	-1236	-148	-125	-118	-65	-63	-58	-114	42	-152	12	33	-73	-18	-56	78	-32	-3
1.185000	-1619	969	-7562	-1942	-40	-2359	-5739	-4404	-83	-2607	-4901	-5229	-1990	-3027	-3932	3352	-57	-567	-4288	-1487	-94	-2615	-7250	-7758	-122	-1034	-8537	-6390	-177	1585	-11400	-942	-138	-126	-118	-67	-60	-59	-103	41	-150	18	36	-72	-19	-59	82	-27	-1
1.185833	-1488	646	-7114	-2061	-40	-2159	-5667	-4537	-113	-2472	-4453	-4931	-1687	-2860	-3961	3453	-55	-552	-4517	-1885	-115	-2512	-7739	-7579	-153	-1102	-9226	-6239	-184	1482	-12263	-642	-153	-122	-117	-66	-61	-58	-105	42	-154	16	41	-75	-21	-57	81	-31	-1
1.186667	-1288	368	-6697	-2178	-46	-1982	-5547	-4640	-143	-2373	-3982	-4588	-1485	-2701	-3944	3586	-76	-526	-4709	-2254	-119	-2375	-8188	-7418	-141	-1138	-9876	-6062	-185	1372	-13072	-333	-148	-125	-120	-68	-65	-62	-105	41	-152	16	33	-75	-23	-61	74	-28	-1
1.187500	-921	135	-6322	-2269	-56	-1823	-5379	-4713	-173	-2341	-3489	-4182	-1165	-2547	-3872	3763	-76	-487	-4853	-2598	-121	-2197	-8590	-7269	-134	-1148	-10484	-5877	-204	1264	-13800	-15	-149	-127	-117	-67	-64	-62	-107	40	-141	18	30	-76	-15	-60	80	-28	0
1.188333	-609	-36	-5987	-2321	-44	-1671	-5155	-4747	-176	-2281	-2964	-3720	-900	-2388	-3738	3983	-75	-434	-4948	-2903	-114	-1980	-8945	-7132	-131	-1126	-11042	-5658	-199	1146	-14437	312	-150	-127	-119	-65	-65	-59	-101	40	-149	15	30	-74	-16	-59	82	-28	-3
1.189167	-389	-147	-5699	-2313	-40	-1525	-4881	-4748	-90	-2270	-2423	-3205	-747	-2230	-3540	4249	-65	-366	-4993	-3166	-78	-1735	-9254	-7005	-95	-1081	-11541	-5450	-193	1011	-14971	645	-148	-126	-118	-67	-60	-58	-103	39	-151	17	47	-74	-22	-60	77	-29	0
1.190000	-148	-199	-5440	-2239	-49	-1367	-4552	-4719	-48	-2270	-1860	-2645	-398	-2062	-3273	4557	-68	-281	-4962	-3370	-100	-1468	-9514	-6884	-110	-1018	-11978	-5206	-189	856	-15401	994	-150	-118	-119	-65	-63	-64	-105	39	-151	16	30	-75	-19	-59	81	-29	0
1.190833	60	-193	-5241	-2083	-33	-1192	-4173	-4650	-10	-2294	-1279	-2028	173	-1890	-2939	4919	-76	-152	-4889	-3524	-102	-1176	-9712	-6763	-105	-934	-12348	-4939	-173	674	-15705	1353	-147	-128	-119	-63	-63	-58	-104	37	-149	18	33	-60	-24	-59	80	-26	2
1.191667	214	-126	-5059	-1854	-26	-987	-3739	-4543	87	-2265	-676	-1372	655	-1701	-2528	5325	-70	-48	-4763	-3644	-88	-886	-9857	-6638	-62	-848	-12651	-4647	-173	460	-15886	1730	-150	-129	-119	-66	-63	-60	-105	37	-151	15	34	-79	-22	-60	82	-9	-4
1.192500	356	-11	-4896	-1556	-19	-750	-3255	-4402	90	-2239	-58	-675	939	-1507	-2066	5770	-64	88	-4585	-3712	-84	-592	-9938	-6505	-75	-759	-12875	-4330	-184	212	-15938	2110	-151	-129	-120	-64	-70	-58	-105	38	-154	18	33	-79	-17	-62	82	-33	-4
1.193333	483	139	-4736	-1196	-15	-482	-2722	-4229	63	-2186	579	60	1289	-1299	-1521	6245	-48	247	-4363	-3749	-75	-309	-9968	-6360	-73	-677	-13026	-3982	-180	-74	-15853	2512	-151	-128	-121	-65	-64	-61	-107	36	-154	16	29	-76	-22	-61	79	-31	-3
1.194167	613	319	-4573	-785	-8	-174	-2142	-4017	73	-2095	1229	833	1634	-1084	-935	6752	-59	415	-4104	-3755	-55	-46	-9935	-6195	-92	-600	-13099	-3610	-179	-401	-15656	2924	-152	-130	-125	-65	-63	-59	-104	38	-153	17	29	-78	-22	-57	80	-31	-4
1.195000	733	511	-4396	-343	-11	163	-1514	-3774	87	-1964	1881	1623	1928	-867	-307	7273	-80	590	-3818	-3747	-52	183	-9836	-6009	-95	-552	-13096	-3210	-181	-762	-15334	3356	-151	-129	-122	-76	-62	-59	-107	36	-159	13	33	-77	-26	-57	84	-31	-4
1.195833	765	701	-4179	115	-16	534	-838	-3495	82	-1796	2528	2431	1983	-646	352	7798	-93	773	-3504	-3719	-67	378	-9677	-5797	-93	-523	-13017	-2788	-168	-1158	-14898	3792	-156	-129	-122	-70	-64	-58	-102	38	-152	16	30	-76	-21	-60	82	-33	-5
1.196667	748	886	-3917	569	-5	929	-118	-3186	19	-1578	3188	3257	2060	-422	1039	8325	-91	970	-3167	-3709	-44	533	-9455	-5562	-86	-526	-12865	-2341	-194	-1588	-14363	4254	-147	-127	-118	-64	-60	-57	-103	40	-150	18	33	-76	-17	-56	88	-28	0
1.197500	852	1034	-3607	988	-24	1321	641	-2851	35	-1317	3836	4085	2190	-205	1734	8830	-73	1156	-2825	-3702	-24	639	-9168	-5301	-96	-563	-12641	-1877	-202	-2050	-13731	4720	-148	-131	-121	-66	-63	-56	-103	39	-147	19	35	-75	-30	-52	86	-30	0
1.198333	1090	1132	-3237	1358	-32	1706	1432	-2493	25	-1030	4462	4910	1783	-6	2420	9297	-62	1334	-2479	-3720	-48	693	-8825	-5023	-141	-643	-12357	-1402	-219	-2537	-13032	5191	-150	-128	-131	-67	-68	-59	-108	38	-152	16	29	-82	-26	-56	81	-30	0
1.199167	1181	1161	-2808	1648	-46	2070	2246	-2111	-7	-712	5074	5727	20	187	3092	9707	-58	1504	-2136	-3762	-68	705	-8412	-4714	-139	-764	-11995	-904	-223	-3032	-12273	5664	-150	-128	-121	-66	-65	-59	-105	37	-152	15	40	-83	-21	-53	84	-31	-1
1.200000	1203	1123	-2311	1861	-49	2394	3098	-1711	-74	-370	5661	6517	-1213	359	3737	10039	-68	1656	-1795	-3833	-77	671	-7937	-4391	-154	-926	-11580	-410	-219	-3536	-11472	6132	-153	-118	-119	-65	-63	-59	-104	37	-152	17	34	-79	-22	-53	82	-36	-1
1.200833	1147	993	-1754	1963	-72	2658	3955	-1303	-197	-22	6221	7277	-688	514	4342	10276	-72	1793	-1465	-3940	-98	592	-7404	-4057	-154	-1132	-11109	90	-202	-4035	-10650	6594	-149	-126	-120	-65	-63	-47	-110	39	-152	18	34	-75	-24	-56	84	-31	0
1.201667	1109	770	-1142	1961	-103	2838	4830	-886	-277	319	6744	7990	-460	646	4900	10396	-72	1911	-1147	-4083	-121	482	-6811	-3711	-159	-1374	-10589	585	-210	-4523	-9808	7037	-149	-128	-121	-64	-64	-60	-107	37	-151	16	35	-79	-21	-58	80	-15	-3
1.202500	1111	449	-486	1836	-113	2955	5695	-465	-325	649	7230	8649	-540	792	5413	10388	-72	2000	-841	-4258	-100	344	-6165	-3362	-183	-1655	-10028	1074	-229	-4985	-8965	7463	-149	-128	-121	-64	-77	-59	-107	39	-150	15	26	-77	-18	-55	85	-28	2
1.203333	1126	25	228	1595	-127	2968	6553	-46	-393	958	7677	9256	-708	872	5867	10224	-66	2069	-548	-4474	-92	187	-5467	-3014	-197	-1967	-9422	1553	-230	-5422	-8144	7854	-148	-127	-118	-63	-64	-58	-105	39	-150	18	34	-78	-23	-55	81	-31	1
1.204167	1118	-492	915	1244	-135	2882	7383	361	-436	1236	8079	9792	-1050	980	6268	9901	-82	2107	-270	-4694	-88	18	-4727	-2676	-216	-2307	-8788	2020	-208	-5819	-7338	8211	-147	-126	-118	-64	-63	-59	-108	43	-150	19	36	-75	-22	-57	85	-29	-3
1.205000	1022	-1096	1630	793	-130	2700	8196	763	-503	1480	8437	10249	-1525	1086	6610	9404	-68	2121	-3	-4964	-76	-160	-3941	-2344	-227	-2675	-8130	2461	-214	-6171	-6559	8521	-147	-127	-115	-64	-62	-56	-102	42	-146	17	36	-76	-21	-52	84	-31	0
1.205833	948	-1787	2346	245	-136	2420	8945	1141	-505	1682	8733	10622	-1882	1215	6901	8730	-58	2110	257	-5234	-73	-339	-3126	-2040	-217	-3043	-7456	2884	-232	-6474	-5815	8777	-149	-128	-120	-67	-60	-58	-104	38	-152	-1	32	-91	-18	-53	81	-30	1
1.206667	905	-2553	3040	-383	-113	2069	9644	1502	-487	1846	9002	10915	-2058	1373	7138	7858	-84	2076	499	-5508	-112	-516	-2290	-1757	-237	-3421	-6780	3294	-246	-6727	-5102	8973	-153	-134	-125	-68	-62	-59	-107	38	-155	10	30	-79	-32	-59	78	-32	-7
1.207500	833	-3371	3706	-1066	-104	1634	10274	1833	-529	1969	9214	11125	-2261	1588	7354	6810	-94	2028	749	-5770	-118	-679	-1437	-1500	-231	-3790	-6097	3660	-248	-6917	-4409	9105	-159	-127	-122	-68	-65	-61	-104	37	-156	12	30	-81	-26	-58	81	-33	-3
1.208333	757	-4226	4341	-1787	-108	1164	10835	2145	-524	2075	9385	11258	-2270	1881	7513	5575	-73	1967	997	-6024	-135	-831	-575	-1262	-221	-4150	-5407	4013	-221	-7051	-3738	9164	-152	-130	-127	-70	-87	-62	-109	37	-153	13	29	-79	-23	-59	81	-32	-3
1.209167	704	-5097	4928	-2532	-83	659	11309	2423	-506	2144	9500	11309	-2227	2249	7659	4185	-49	1897	1246	-6233	-152	-970	288	-1061	-262	-4490	-4750	4340	-216	-7127	-3085	9148	-149	-129	-121	-70	-64	-60	-108	36	-151	11	29	-80	-25	-59	80	-31	8
1.210000	615	-5970	5462	-3290	-65	147	11699	2670	-478	2180	9579	11282	-2181	2715	7792	2646	-56	1821	1499	-6457	-139	-1081	1140	-885	-258	-4801	-4077	4640	-207	-7149	-2437	9023	-153	-125	-121	-67	-63	-58	-107	40	-154	18	36	-75	-25	-58	79	-38	0
1.210833	538	-6822	5952	-4022	-72	-350	11997	2881	-474	2256	9607	11178	-1996	3296	7921	984	-43	1749	1758	-6625	-125	-1218	1967	-745	-259	-5079	-3443	4906	-199	-7127	-1791	8869	-149	-128	-121	-68	-73	-59	-105	40	-151	4	35	-80	-21	-59	80	-29	-1
1.211667	493	-7642	6398	-4741	-67	-817	12203	3056	-466	2309	9604	11009	-1629	3989	8052	-798	-66	1673	2024	-6762	-160	-1335	2763	-635	-277	-5320	-2828	5150	-212	-7066	-1123	8599	-148	-127	-119	-66	-64	-62	-105	42	-152	17	36	-74	-21	-60	84	-28	4
1.212500	504	-8404	6784	-5416	-68	-1232	12327	3192	-488	2371	9562	10765	-1178	4821	8196	-2656	-64	1610	2295	-6866	-174	-1443	3525	-556	-279	-5519	-2239	5358	-219	-6977	-430	8243	-148	-127	-121	-65	-63	-59	-108	40	-151	16	32	-76	-23	-42	78	-29	1
1.213333	339	-9096	7133	-6050	-74	-1584	12366	3310	-458	2455	9488	10453	-873	5781	8356	-4546	-68	1556	2574	-6925	-154	-1555	4244	-508	-272	-5671	-1674	5538	-190	-6870	301	7801	-147	-121	-121	-65	-62	-58	-109	38	-150	15	34	-77	-22	-59	77	-29	-1
1.214167	-602	-9704	7450	-6630	-62	-1867	12335	3333	-303	2564	9381	10069	-675	6863	8538	-6471	-74	1514	2855	-6929	-148	-1667	4922	-490	-276	-5779	-1127	5683	-183	-6763	1073	7276	-151	-128	-124	-67	-64	-58	-111	36	-153	13	33	-78	-34	-62	76	-35	-3
1.215000	-1486	-10210	7737	-7164	-83	-2073	12239	3336	-271	2705	9254	9620	-652	8066	8747	-8390	-65	1483	3137	-6954	-158	-1796	5545	-498	-284	-5844	-601	5791	-196	-6660	1894	6683	-149	-132	-124	-69	-65	-62	-113	35	-158	11	29	-80	-25	-63	78	-38	-8
1.215833	-2831	-10617	8009	-7647	-94	-2209	12099	3293	-286	2876	9114	9102	-386	9371	8985	-10274	-55	1470	3421	-6921	-179	-1923	6123	-531	-281	-5860	-88	5868	-185	-6579	2773	5992	-152	-125	-127	-67	-64	-58	-109	38	-151	16	32	-102	-22	-58	79	-32	-3
1.216667	-5862	-10904	8277	-8070	-77	-2258	11929	3212	-233	3089	8968	8513	594	10770	9255	-12106	-68	1477	3708	-6868	-162	-2059	6643	-591	-293	-5833	406	5911	-169	-6521	3710	5242	-151	-126	-121	-64	-61	-57	-104	40	-153	20	37	-75	-19	-58	80	-29	-14
1.217500	-5337	-11079	8545	-8446	-75	-2250	11732	3084	-179	3328	8821	7846	2175	12224	9549	-13858	-63	1501	3984	-6797	-99	-2204	7116	-672	-292	-5766	897	5909	-183	-6501	4698	4429	-151	-127	-121	-63	-60	-57	-104	28	-150	9	38	-73	-19	-56	80	-30	1
1.218333	-3016	-11135	8818	-8780	-78	-2189	11530	2902	-90	3593	8661	7092	2785	13699	9861	-15500	-72	1537	4258	-6716	-97	-2359	7525	-772	-269	-5666	1386	5866	-195	-6524	5720	3559	-146	-127	-116	-64	-62	-57	-103	41	-149	18	34	-75	-21	-58	81	-28	0
1.219167	-2363	-11086	9093	-9076	-80	-2089	11333	2681	-43	3882	8519	6256	2335	15149	10186	-17011	-74	1586	4521	-6631	-120	-2519	7886	-894	-264	-5530	1885	5780	-188	-6592	6767	2645	-148	-127	-120	-66	-61	-56	-88	40	-151	21	36	-60	-19	-55	84	-28	12
1.220000	-1919	-10923	9393	-9347	-95	-1956	11149	2415	-109	4176	8384	5327	2325	16538	10517	-18382	-59	1652	4767	-6539	-112	-2671	8193	-1030	-282	-5370	2386	5644	-159	-6699	7820	1699	-150	-127	-120	-63	-63	-57	-101	41	-150	18	30	-76	-22	-56	81	-28	-14
1.220833	-2292	-10666	9691	-9588	-83	-1814	11010	2114	-160	4474	8275	4313	1953	17810	10846	-19586	-48	1726	5004	-6451	-85	-2826	8453	-1181	-290	-5186	2910	5469	-158	-6850	8862	724	-148	-127	-116	-65	-61	-56	-102	41	-150	20	34	-73	-21	-57	81	-29	-1
1.221667	-2685	-10317	10012	-9805	-70	-1677	10908	1776	-166	4756	8187	3206	1429	18926	11165	-20627	-55	1816	5235	-6366	-52	-2962	8667	-1340	-281	-4983	3444	5242	-177	-7033	9865	-265	-150	-128	-119	-69	-62	-57	-104	40	-151	19	29	-69	-21	-59	80	-28	0
1.222500	-2382	-9886	10338	-10015	-80	-1550	10850	1405	-126	5023	8122	2010	654	19841	11460	-21494	-66	1909	5448	-6287	-53	-3080	8839	-1507	-291	-4766	4001	4973	-193	-7241	10821	-1255	-148	-129	-126	-68	-65	-60	-104	41	-153	25	27	-76	-18	-59	81	-31	0
1.223333	-1637	-9387	10672	-10202	-73	-1447	10842	1008	-121	5253	8084	706	343	20512	11727	-22184	-79	2020	5655	-6209	-62	-3169	8968	-1668	-283	-4536	4586	4653	-203	-7468	11695	-2246	-150	-129	-125	-66	-64	-61	-104	39	-155	17	29	-77	-25	-61	75	-34	-1
1.224167	-943	-8836	11000	-10379	-59	-1381	10888	579	-195	5440	8074	-686	1043	20908	11948	-22718	-90	2134	5855	-6139	-53	-3233	9066	-1824	-271	-4293	5197	4293	-172	-7688	12476	-3219	-152	-126	-120	-64	-65	-61	-105	32	-153	19	34	-73	-22	-56	81	-29	-3
1.225000	-205	-8220	11325	-10541	-50	-1332	10994	144	-183	5578	8088	-2160	1274	20990	12114	-23051	-75	2267	6043	-6071	-50	-3254	9135	-1970	-265	-4046	5826	3891	-151	-7896	13137	-4169	-147	-127	-122	-66	-61	-58	-103	42	-150	18	29	-73	-13	-56	80	-30	2
1.225833	986	-7601	11635	-10692	-52	-1342	11148	-319	-187	5653	8119	-3711	1523	20743	12215	-23248	-87	2376	6226	-6009	-52	-3248	9173	-2096	-272	-3796	6474	3456	-162	-8078	13665	-5094	-148	-129	-120	-62	-60	-59	-104	38	-150	19	28	-74	-21	-56	81	-28	0
1.226667	1654	-6937	11919	-10830	-53	-1377	11351	-796	-199	5656	8157	-5339	1672	20151	12232	-23308	-83	2547	6409	-5957	-39	-3202	9189	-2201	-294	-3544	7133	2987	-164	-8221	14044	-5993	-152	-130	-121	-65	-65	-61	-104	40	-152	15	23	-76	-23	-59	79	-30	-4
1.227500	5381	-6260	12166	-10938	-50	-1448	11594	-1284	-43	5589	8200	-7033	930	19216	12169	-23241	-58	2702	6587	-5903	-40	-3127	9185	-2274	-293	-3295	7803	2496	-145	-8306	14281	-6846	-150	-127	-124	-64	-60	-57	-105	37	-153	17	8	-76	-22	-55	78	-32	-3
1.228333	12522	-5573	12377	-11009	-49	-1524	11871	-1784	339	5451	8231	-8796	207	17948	11999	-23074	-65	2865	6762	-5856	-61	-3015	9169	-2303	-281	-3040	8477	1984	-143	-8330	14367	-7673	-141	-128	-124	-67	-64	-59	-103	39	-148	17	30	-76	-23	-59	80	-30	-4
1.229167	12016	-4883	12542	-11055	-59	-1638	12170	-2299	560	5234	8243	-10603	-293	16380	11738	-22819	-60	3038	6936	-5813	-67	-2880	9133	-2313	-316	-2792	9144	1459	-136	-8277	14297	-8457	-148	-128	-121	-66	-65	-40	-104	28	-152	17	30	-78	-22	-56	81	-29	0
1.230000	8908	-4200	12655	-11068	-49	-1750	12490	-2825	388	4949	8237	-12447	-396	14549	11379	-22519	-56	3219	7109	-5778	-51	-2721	9090	-2236	-315	-2541	9800	931	-134	-8147	14094	-9203	-149	-128	-125	-65	-60	-58	-104	40	-151	16	32	-74	-25	-56	82	-29	0
1.230833	8391	-3521	12720	-11036	-82	-1854	12798	-3372	349	4592	8194	-14300	-121	12505	10932	-22178	-93	3408	7280	-5752	-56	-2546	9047	-2124	-300	-2301	10426	401	-127	-7936	13763	-9907	-151	-127	-118	-66	-62	-56	-104	37	-152	16	29	-76	-23	-55	82	-32	-1
1.231667	6940	-2851	12722	-10962	-78	-1952	13123	-3943	369	4188	8118	-16155	-138	10299	10405	-21821	-101	3605	7444	-5744	-66	-2365	8996	-1963	-288	-2060	11021	-127	-107	-7652	13317	-10588	-154	-130	-126	-67	-65	-62	-109	35	-156	16	30	-77	-26	-59	79	-26	-3
1.232500	5781	-2201	12670	-10842	-67	-2037	13411	-4539	318	3730	8001	-17994	-15	7977	9815	-21467	-88	3807	7607	-5748	-80	-2181	8952	-1740	-285	-1823	11573	-646	-122	-7282	12788	-11233	-149	-127	-121	-64	-67	-59	-105	38	-152	13	32	-80	-24	-57	80	-32	-4
1.233333	4786	-1560	12574	-10676	-73	-2086	13677	-5159	284	3248	7854	-19805	356	5632	9196	-21131	-86	4011	7755	-5777	-92	-2015	8911	-1465	-287	-1607	12077	-1160	-122	-6848	12187	-11851	-144	-131	-124	-69	-66	-61	-104	37	-149	12	30	-76	-22	-59	77	-29	0
1.234167	3690	-941	12424	-10465	-69	-2113	13895	-5822	149	2736	7671	-21560	564	3326	8565	-20830	-70	4212	7892	-5833	-86	-1826	8875	-1128	-274	-1364	12523	-1665	-125	-6355	11544	-12449	-154	-132	-121	-67	-65	-61	-107	33	-154	19	28	-74	-27	-60	78	-32	0
1.235000	2797	-341	12232	-10218	-67	-2117	14062	-6539	93	2222	7465	-23240	345	1128	7956	-20572	-72	4420	8012	-5926	-134	-1666	8851	-732	-280	-1137	12904	-2165	-108	-5811	10875	-13051	-152	-126	-125	-67	-65	-62	-110	34	-155	16	26	-76	-23	-55	76	-31	-4
1.235833	1845	239	12001	-9927	-68	-2096	14165	-7293	106	1717	7243	-24832	232	-890	7393	-20357	-65	4621	8108	-6055	-151	-1512	8837	-289	-294	-917	13211	-2654	-99	-5240	10215	-13593	-147	-128	-122	-64	-39	-57	-105	36	-154	37	33	-77	-21	-57	78	-32	-1
1.236667	915	800	11746	-9606	-75	-2053	14202	-8102	72	1230	7017	-26304	437	-2660	6913	-20206	-73	4814	8181	-6226	-108	-1373	8841	199	-276	-685	13453	-3139	-104	-4641	9553	-14147	-152	-126	-118	-64	-61	-58	-108	36	-154	22	36	-75	-17	-56	85	-31	-3
1.237500	-33	1325	11460	-9262	-73	-1995	14164	-8969	39	775	6798	-27655	1255	-4148	6533	-20112	-79	5001	8227	-6443	-70	-1239	8848	725	-252	-496	13609	-3626	-111	-4039	8927	-14696	-147	-125	-119	-64	-61	-57	-105	38	-149	5	36	-72	-18	-56	79	-29	3
1.238333	-861	1828	11155	-8909	-74	-1938	14045	-9897	-3	357	6588	-28871	2397	-5336	6273	-20085	-68	5176	8237	-6713	-52	-1128	8864	1278	-252	-294	13691	-4115	-94	-3452	8354	-15229	-151	-128	-119	-63	-60	-56	-107	37	-152	17	35	-75	-18	-57	82	-30	4
1.239167	-3523	2302	10843	-8551	-64	-1882	13851	-10889	-51	-17	6400	-29940	3805	-6178	6144	-20131	-64	5338	8211	-7037	-28	-997	8891	1848	-227	-102	13685	-4610	-84	-2889	7833	-15757	-152	-126	-119	-63	-61	-57	-108	37	-152	17	4	-73	-21	-56	84	-30	0
1.240000	-9225	2744	10525	-8200	-42	-1841	13574	-11944	-79	-353	6242	-30865	5368	-6676	6152	-20230	-61	5489	8147	-7413	-28	-875	8922	2447	-198	77	13632	-5108	-99	-2369	7380	-16273	-147	-127	-119	-64	-63	-62	-108	37	-156	15	32	-76	-25	-68	81	-33	-3
1.240833	-9729	3161	10203	-7864	-36	-1835	13225	-13054	-98	-642	6115	-31631	6548	-6832	6296	-20410	-65	5625	8044	-7832	-13	-733	8952	3044	-162	254	13467	-5613	-96	-1890	6993	-16773	-150	-130	-124	-68	-61	-60	-107	41	-154	17	32	-76	-22	-58	81	-32	-4
1.241667	-7279	3549	9888	-7541	-44	-1855	12813	-14215	-105	-890	6023	-32246	7128	-6663	6558	-20668	-75	5752	7904	-8303	1	-577	8975	3627	-131	416	13248	-6120	-85	-1472	6671	-17264	-154	-128	-122	-66	-62	-59	-107	38	-156	37	32	-77	-22	-56	82	-30	-5
1.242500	-7062	3908	9580	-7253	-21	-1926	12342	-15422	-95	-1101	5949	-32544	7172	-6194	6923	-21008	-69	5867	7729	-8816	-7	-395	8990	4192	-119	570	12971	-6628	-92	-1118	6418	-17734	-153	-127	-122	-67	-64	-60	-107	36	-148	19	38	-75	-21	-56	78	-28	-1
1.243333	-6176	4241	9281	-7004	-23	-2037	11820	-16663	-105	-1290	5936	-32663	6625	-5475	7358	-21423	-62	5976	7517	-9356	19	-185	8986	4729	-115	714	12634	-7139	-108	-823	6221	-18175	-147	-124	-120	-64	-66	-59	-103	39	-149	17	34	-74	-25	-57	82	-29	1
1.244167	-5311	4539	8993	-6797	-42	-2220	11263	-17940	-93	-1460	5927	-32731	5867	-4556	7837	-21922	-63	6073	7272	-9936	28	63	8961	5226	-99	847	12251	-7644	-120	-616	6080	-18588	-149	-127	-120	-66	-64	-58	-103	42	-150	19	54	-74	-19	-56	82	-28	1
1.245000	-4660	4811	8708	-6639	-51	-2454	10673	-19226	-78	-1624	5933	-32748	5060	-3494	8323	-22498	-49	6169	6999	-10522	55	351	8908	5672	-128	970	11824	-8140	-136	-474	5989	-18963	-146	-125	-121	-63	-61	-56	-101	42	-148	19	38	-70	-21	-58	81	-27	0
1.245833	-3929	5054	8426	-6533	-65	-2750	10072	-20513	-122	-1791	5943	-32752	3917	-2386	8770	-23148	-63	6259	6701	-11134	56	673	8814	6057	-136	1084	11369	-8621	-139	-388	5910	-19300	-145	-121	-121	-64	-61	-57	-103	40	-139	20	36	-72	-16	-53	85	-30	1
1.246667	-3357	5272	8149	-6475	-68	-3096	9471	-21783	-176	-1970	5944	-32766	2495	-1200	9146	-23868	-101	6353	6380	-11738	27	1034	8685	6371	-151	1191	10883	-9085	-138	-370	5898	-19607	-148	-126	-121	-64	-63	-56	-104	40	-148	19	36	-73	-17	-62	81	-32	0
1.247500	-2765	5465	7864	-6480	-79	-3488	8872	-23020	-156	-2167	5928	-32755	787	-82	9399	-24648	-56	6444	6045	-12333	17	1428	8510	6608	-182	1291	10384	-9521	-150	-405	5892	-19862	-148	-126	-119	-65	-68	-59	-109	39	-151	20	35	-75	-26	-56	82	-30	-1
1.248333	-2239	5634	7582	-6536	-114	-3928	8302	-24202	-118	-2384	5890	-32767	-875	931	9551	-25475	-64	6543	5703	-12904	7	1854	8292	6761	-174	1387	9865	-9925	-163	-476	5895	-20074	-155	-130	-121	-70	-63	-58	-105	36	-155	16	30	-77	-26	-59	79	-38	-5
1.249167	-1798	5778	7289	-6647	-82	-4391	7751	-25328	-85	-2632	5816	-32754	-2324	1789	9519	-26329	-53	6649	5360	-13432	7	2307	8022	6822	-183	1493	9352	-10300	-168	-577	5907	-20232	-149	-127	-120	-67	-72	-58	-105	37	-154	20	34	-75	-23	-59	80	-28	-1
1.250000	-1370	5907	6987	-6837	-68	-4875	7240	-26364	-88	-2901	5703	-32767	-3686	2449	9302	-27200	-40	6760	5018	-13958	39	2774	7711	6798	-179	1603	8841	-10635	-162	-677	5920	-20345	-149	-128	-119	-63	-60	-58	-101	42	-151	21	18	-76	-24	-57	84	-30	0
1.250833	-1010	6015	6668	-7021	-52	-5377	6764	-27307	-66	-3199	5535	-32751	-4770	2877	8886	-28058	-72	6890	4679	-14421	61	3250	7357	6675	-162	1721	8339	-10929	-151	-840	5926	-20413	-148	-127	-118	-67	-61	-53	-103	40	-153	17	36	-75	-22	-55	85	-30	0
1.251667	-767	6103	6333	-7292	-45	-5878	6325	-28133	-8	-3524	5306	-32751	-5558	3043	8255	-28906	-81	7026	4353	-14843	41	3718	6962	6457	-170	1824	7854	-11178	-135	-980	5925	-20438	-148	-127	-120	-66	-63	-57	-104	41	-152	13	35	-76	-22	-55	81	-30	1
1.252500	-553	6172	5983	-7612	-32	-6379	5924	-28841	-51	-3879	5005	-32617	-5930	2957	7424	-29711	-78	7174	4034	-15213	-15	4169	6532	6141	-172	1956	7389	-11393	-130	-1112	5917	-20424	-151	-129	-118	-66	-63	-56	-99	40	-151	17	33	-75	-22	-56	81	-29	0
1.253333	-210	6229	5617	-7988	-16	-6869	5555	-29421	-82	-4258	4628	-32437	-5894	2596	6384	-30460	-84	7333	3735	-15541	-19	4586	6074	5735	-125	2091	6942	-11567	-138	-1230	5891	-20375	-149	-128	-121	-68	-62	-59	-105	39	-149	21	35	-74	-28	-55	81	-32	0
1.254167	73	6270	5240	-8416	-4	-7360	5214	-29869	-50	-4665	4162	-32192	-5761	1975	5171	-31134	-63	7503	3454	-15821	-12	4962	5601	5238	-88	2228	6524	-11707	-198	-1323	5862	-20299	-143	-124	-119	-68	-63	-57	-103	41	-151	21	30	-75	-23	-56	84	-28	1
1.255000	299	6294	4857	-8902	-4	-7837	4884	-30181	-57	-5093	3604	-31880	-5550	1117	3775	-31727	-72	7686	3191	-16068	-46	5292	5118	4656	-82	2369	6137	-11805	-217	-1390	5811	-20201	-149	-131	-121	-68	-67	-60	-104	39	-152	19	24	-75	-24	-57	81	-30	-4
1.255833	587	6311	4459	-9446	-18	-8313	4564	-30362	-44	-5540	2947	-31493	-5246	47	2248	-32217	-58	7876	2950	-16266	-88	5562	4629	3999	-73	2512	5783	-11877	-236	-1424	5753	-20088	-151	-128	-114	-67	-61	-55	-103	36	-152	20	32	-75	-22	-59	82	-31	-1
1.256667	745	6319	4065	-10049	-24	-8777	4245	-30401	-32	-6004	2193	-31010	-4740	-1188	604	-32525	-53	8081	2726	-16449	-113	5761	4156	3274	-72	2652	5465	-11932	-225	-1427	5684	-19959	-149	-127	-118	-66	-64	-62	-103	47	-151	39	35	-75	-19	-58	84	-30	1
1.257500	838	6319	3678	-10709	-23	-9241	3903	-30319	-72	-6495	1327	-30423	-4017	-2568	-1127	-32639	-72	8291	2525	-16601	-124	5893	3711	2492	-73	2786	5180	-11965	-236	-1401	5611	-19828	-156	-126	-117	-66	-61	-58	-103	68	-147	21	36	-76	-17	-57	79	-30	0
1.258333	953	6299	3305	-11436	-33	-9696	3540	-30112	-43	-6990	350	-29702	-3294	-4022	-2889	-32709	-74	8509	2340	-16751	-130	5945	3284	1674	-62	2909	4929	-11986	-234	-1334	5533	-19679	-148	-127	-120	-67	-63	-58	-104	37	-152	20	32	-74	-21	-56	80	-30	0
1.259167	1075	6310	2948	-12223	-43	-10152	3137	-29790	-14	-7510	-739	-28843	-2526	-5516	-4654	-32714	-79	8730	2172	-16889	-142	5927	2897	773	-86	3015	4720	-11996	-219	-1248	5454	-19575	-151	-131	-120	-68	-66	-44	-103	39	-156	19	-9	-78	-23	-56	82	-33	-5
1.260000	1244	6309	2611	-13072	-57	-10605	2680	-29363	-58	-8047	-1925	-27847	-1816	-6991	-6369	-32716	-79	8981	2023	-17031	-187	5841	2548	-145	-81	3101	4553	-11999	-234	-1134	5385	-19458	-149	-128	-119	-66	-62	-61	-107	35	-152	18	35	-75	-24	-58	80	-27	0
1.260833	1376	6327	2301	-14004	-62	-11051	2169	-28837	-50	-8595	-3210	-26711	-1335	-8401	-8015	-32470	-74	9188	1888	-17186	-253	5687	2248	-1086	-62	3160	4425	-12009	-238	-1006	5323	-19363	-153	-154	-119	-67	-62	-61	-109	37	-148	19	33	-78	-21	-58	79	-29	-1
1.261667	1214	6349	2024	-14996	-57	-11477	1586	-28224	-28	-9158	-4581	-25438	-1133	-9726	-9552	-31955	-90	9426	1765	-17360	-266	5481	1996	-2045	-66	3192	4343	-12015	-230	-867	5285	-19273	-148	-132	-119	-67	-64	-59	-105	37	-152	11	29	-78	-19	-58	81	-30	-3
1.262500	995	6395	1777	-16057	-58	-11878	934	-27534	-100	-9730	-6034	-24041	-1062	-10889	-10954	-31204	-96	9663	1656	-17552	-275	5228	1797	-3011	-56	3197	4304	-12026	-210	-719	5266	-19201	-153	-132	-120	-68	-64	-60	-105	39	-152	19	33	-76	-21	-56	79	-32	0
1.263333	1115	6471	1573	-17161	-73	-12245	206	-26778	-129	-10305	-7560	-22539	-1054	-11891	-12182	-30203	-80	9902	1561	-17764	-288	4944	1644	-3983	-57	3168	4317	-12038	-167	-570	5280	-19150	-148	-130	-119	-66	-60	-56	-108	36	-155	17	30	-78	-22	-57	79	-31	0
1.264167	1072	6577	1400	-18316	-85	-12568	-606	-25965	-112	-10883	-9132	-20964	-1132	-12703	-13227	-28942	-94	10145	1471	-18004	-350	4637	1543	-4961	-63	3105	4383	-12053	-162	-435	5332	-19110	-146	-128	-118	-67	-61	-60	-125	40	-150	19	35	-77	-22	-56	81	-30	-3
1.265000	784	6721	1267	-19510	-92	-12821	-1499	-25108	-128	-11447	-10722	-19352	-1046	-13312	-14081	-27406	-107	10378	1399	-18271	-398	4321	1499	-5939	-69	3005	4500	-12075	-165	-310	5429	-19088	-152	-130	-120	-68	-64	-63	-107	36	-153	16	46	-80	-25	-61	78	-30	-3
1.265833	394	6902	1160	-20738	-84	-12997	-2473	-24223	-158	-11996	-12310	-17733	-931	-13717	-14753	-25584	-99	10615	1330	-18565	-350	4009	1507	-6907	-56	2874	4685	-12090	-124	-200	5586	-19066	-153	-129	-120	-68	-64	-63	-104	40	-154	17	35	-76	-21	-57	79	-31	-5
1.266667	-207	7136	1098	-21970	-78	-13081	-3526	-23320	-149	-12511	-13872	-16145	-752	-13926	-15260	-23447	-109	10847	1266	-18883	-373	3708	1568	-7872	-56	2702	4924	-12112	-101	-116	5807	-19058	-149	-131	-121	-75	-63	-59	-108	37	-151	13	27	-80	-24	-59	77	-31	-3
[truncated: 10,479 more rows]
[truncated: 15 more columns]
