# Supplementary material for: Novel Methods for Surface EMG Analysis and Exploration Based on Multi-Modal Gaussian Mixture Models
Source: PLoS One. 2016 Jun 30;11(6):e0157239. doi: 10.1371/journal.pone.0157239 (PMC4928879; doi:10.1371/journal.pone.0157239)
Supplement: S1 File — (ZIP) [file pone.0157239.s001.zip › Haf_horses_trot_data/Haf_h08_t2_kin.trc]

PathFileType	4	(X/Y/Z)	D:\Users\zsoldosr\Desktop\HaflingerProjektEMGBiopsy\RawData\M2\Minnesotat2r.trc
DataRate	CameraRate	NumFrames	NumMarkers	Units	OrigDataRate	OrigDataStartFrame	OrigNumFrames
120.00	120.00	1200	7	mm	120.00	1	1200
Frame#	Time	Head			Withers			Sacrum			HFL			HFR			HHL			HHR
		X1	Y1	Z1	X2	Y2	Z2	X3	Y3	Z3	X4	Y4	Z4	X5	Y5	Z5	X6	Y6	Z6	X7	Y7	Z7
1	0.000	951.57318	-68.59851	1476.42395	-75.86456	52.44694	1287.08130	-914.42914	151.47870	1309.08997	304.21207	270.85065	140.54391	359.88669	-126.71734	-3.31665	-770.35754	253.34064	-0.18105	-984.17358	-29.05671	68.90883
2	0.008	952.43909	-67.86062	1474.66760	-79.01006	52.43623	1285.07239	-916.26019	151.61688	1306.02734	336.39780	269.23596	138.28050	336.49042	-125.13580	-3.71314	-794.48669	254.95135	-0.56535	-944.51288	-30.17125	76.93488
3	0.017	953.20636	-67.17342	1473.15735	-82.05159	52.46690	1283.32617	-918.15302	151.78291	1303.00806	368.82568	267.38983	135.72847	313.06613	-123.54396	-4.01974	-818.46790	256.54053	-0.92401	-905.43231	-30.69266	85.36893
4	0.025	953.81104	-66.55441	1472.07458	-84.90357	52.58862	1282.06421	-920.13812	152.01741	1300.07800	401.77478	265.04980	132.53093	289.61380	-122.00287	-4.17829	-842.22919	258.06424	-1.19208	-867.26959	-30.17013	94.13650
5	0.033	954.23358	-65.97916	1471.51038	-87.49091	52.81996	1281.41675	-922.19806	152.34970	1297.29834	435.41412	261.98438	128.38794	266.09531	-120.54179	-4.19309	-865.78851	259.50912	-1.30072	-830.10583	-28.46160	102.81113
6	0.042	954.48645	-65.41096	1471.47498	-89.72092	53.11737	1281.41272	-924.26129	152.77573	1294.76526	469.60889	258.13113	123.22823	242.42354	-119.11093	-4.11993	-889.21667	260.92618	-1.23762	-793.86768	-25.75328	110.96059
7	0.050	954.59869	-64.83055	1471.92358	-91.47723	53.40733	1282.03052	-926.21222	153.26755	1292.61682	503.94806	253.64403	117.22348	218.56000	-117.66236	-4.01590	-912.60681	262.38330	-1.05921	-758.35516	-22.40660	118.24736
8	0.058	954.60864	-64.23049	1472.78210	-92.65411	53.63179	1283.24939	-927.92303	153.79822	1291.01599	538.02734	248.71732	110.60471	194.52428	-116.18573	-3.90696	-936.07227	263.90015	-0.84512	-723.27869	-18.80717	124.42613
9	0.067	954.56238	-63.59743	1473.96741	-93.19756	53.75562	1285.05627	-929.29242	154.36143	1290.11694	571.74414	243.39594	103.47618	170.34129	-114.67145	-3.80945	-959.73407	265.44998	-0.64272	-688.46375	-15.27784	129.40350
10	0.075	954.50940	-62.91290	1475.40015	-93.11849	53.75805	1287.42261	-930.27063	154.96323	1290.04016	605.32910	237.62415	95.93892	146.05664	-113.08485	-3.75094	-983.68085	267.01447	-0.46106	-654.11536	-12.00386	133.20689
11	0.083	954.49750	-62.16934	1477.00818	-92.47882	53.63204	1290.29260	-930.86328	155.58990	1290.85498	639.01508	231.41510	88.44011	121.71805	-111.40286	-3.72255	-1007.93750	268.61276	-0.29514	-620.87653	-9.01067	135.78113
12	0.092	954.56934	-61.38036	1478.72522	-91.37483	53.38817	1293.58728	-931.11346	156.19487	1292.56531	672.47241	224.90117	81.83619	97.30753	-109.64702	-3.64563	-1032.47351	270.28693	-0.13614	-589.64716	-6.26487	136.84282
13	0.100	954.76068	-60.56915	1480.49329	-89.92958	53.05388	1297.19910	-931.07153	156.72049	1295.10278	704.39636	218.24835	76.87462	72.73721	-107.85002	-3.45389	-1057.24951	272.06543	0.01764	-561.33984	-3.80563	135.93433
14	0.108	955.09509	-59.74920	1482.26270	-88.28202	52.66584	1300.97803	-930.78235	157.12144	1298.33801	732.66266	211.61505	73.45135	47.90775	-106.03195	-3.18979	-1082.24817	273.94360	0.15733	-536.65283	-1.80228	132.61108
15	0.117	955.57056	-58.92508	1483.98914	-86.56143	52.26470	1304.73462	-930.28955	157.36935	1302.10474	755.12231	205.10542	70.44556	22.78940	-104.22012	-2.97300	-1107.44580	275.92459	0.28777	-515.87585	-0.53717	126.69168
16	0.125	956.15149	-58.10459	1485.62830	-84.86043	51.88736	1308.26929	-929.63190	157.45567	1306.21436	770.57397	198.55783	66.47471	-2.43542	-102.46830	-2.87962	-1132.73267	278.09714	0.47171	-498.84802	-0.32048	118.39524
17	0.133	956.77319	-57.29490	1487.13147	-83.22918	51.54405	1311.41211	-928.82849	157.39293	1310.46277	779.12610	191.48804	60.78082	-27.20978	-100.86938	-2.80192	-1157.78796	280.64819	0.91164	-485.17386	-1.39453	108.22524
18	0.142	957.35303	-56.49284	1488.44543	-81.68480	51.20355	1314.04749	-927.87213	157.20737	1314.63965	781.63086	183.46054	53.38223	-50.62488	-99.56649	-2.31752	-1181.95862	283.73074	2.01736	-474.62488	-3.87362	96.71065
19	0.150	957.80475	-55.68774	1489.51721	-80.21644	50.81263	1316.10596	-926.73828	156.93842	1318.54126	778.78992	174.48062	44.72936	-71.70636	-98.79646	-0.66877	-1204.33557	287.26953	4.22951	-467.44745	-7.68860	84.18328
20	0.158	958.04980	-54.86619	1490.30176	-78.79134	50.32934	1317.53918	-925.41071	156.63547	1321.99390	770.75000	164.93961	35.36028	-89.76672	-99.06897	3.25021	-1224.09802	290.98877	7.60593	-464.30408	-12.55524	70.73872
21	0.167	958.02814	-54.01690	1490.76624	-77.36773	49.73933	1318.30725	-923.91309	156.33640	1324.88708	757.46069	155.33417	25.62869	-104.23795	-101.41815	11.15336	-1240.80811	294.78955	11.79314	-465.89221	-18.03693	56.44632
22	0.175	957.71411	-53.14218	1490.88892	-75.90847	49.05125	1318.38647	-922.31891	156.05745	1327.17749	739.37537	146.33153	15.78647	-113.69351	-107.26843	25.17036	-1254.35547	299.03561	16.71923	-472.57843	-23.66304	41.63431
23	0.183	957.13263	-52.25876	1490.65503	-74.39735	48.29476	1317.78015	-920.73145	155.79681	1328.84729	717.73401	139.05070	6.59821	-115.61099	-117.57298	46.03834	-1264.61316	304.29337	23.29498	-484.26382	-28.95529	27.05838
24	0.192	956.36230	-51.38345	1490.05371	-72.85262	47.52708	1316.52307	-919.25641	155.52393	1329.87183	694.05341	134.69524	-0.54681	-108.25919	-131.80919	71.01639	-1271.01990	310.71997	33.01646	-500.36926	-33.33574	13.98143
25	0.200	955.51801	-50.52719	1489.07898	-71.32706	46.81373	1314.68066	-917.98145	155.17838	1330.23169	669.39667	133.54239	-4.80048	-92.59125	-147.97739	94.68761	-1272.46179	317.67169	46.16173	-519.95862	-36.15179	3.96363
26	0.208	954.72510	-49.70175	1487.73462	-69.89948	46.18655	1312.34583	-916.95752	154.69884	1329.94043	644.25983	134.62738	-6.64143	-71.53201	-163.85242	112.58163	-1267.66248	323.95325	60.34129	-542.09497	-37.02608	-2.00368
27	0.217	954.09766	-48.92002	1486.03662	-68.66383	45.62907	1309.62866	-916.18616	154.04869	1329.05090	618.93396	136.64659	-7.11655	-47.74426	-178.30504	123.83029	-1255.78723	328.55908	71.71885	-566.01746	-36.20896	-4.36660
28	0.225	953.72095	-48.18565	1484.00562	-67.71848	45.09653	1306.63696	-915.63177	153.21059	1327.63428	593.67920	138.82683	-7.04646	-22.45258	-191.44775	130.47905	-1236.79907	331.29126	77.98029	-590.93048	-34.39257	-4.67177
29	0.233	953.63226	-47.49232	1481.66589	-67.16154	44.54028	1303.46448	-915.26025	152.15994	1325.75989	568.68750	140.90631	-6.96986	4.13522	-203.72528	134.94789	-1211.41602	332.74673	79.68795	-616.01318	-32.17965	-4.38052
30	0.242	953.81104	-46.84357	1479.05579	-67.09153	43.92322	1300.19788	-915.07367	150.85410	1323.49402	544.02588	142.83640	-7.17027	31.99005	-215.08913	138.34415	-1180.76526	333.64261	78.88711	-640.77039	-29.87407	-4.22520
31	0.250	954.18811	-46.27185	1476.24121	-67.60157	43.22871	1296.92371	-915.10999	149.27228	1320.90125	519.59204	144.67035	-7.67146	60.91931	-225.01390	140.52034	-1145.88892	334.06967	77.07688	-665.13745	-27.62001	-4.38499
32	0.258	954.66522	-45.83161	1473.32190	-68.76326	42.46611	1293.71790	-915.41187	147.47919	1318.03308	495.23102	146.52327	-8.30319	90.66949	-233.03427	140.95332	-1107.51904	333.41254	74.65488	-689.24902	-25.48466	-4.81874
33	0.267	955.13477	-45.56824	1470.42273	-70.61314	41.67948	1290.62695	-915.99615	145.63516	1314.91895	470.91843	148.52896	-8.83653	121.08525	-239.05209	139.39343	-1066.32629	330.92758	71.75718	-713.21820	-23.46685	-5.38857
34	0.275	955.49823	-45.49258	1467.67639	-73.14789	40.95419	1287.66528	-916.83435	143.94003	1311.57324	446.74329	150.66873	-9.18161	152.13751	-243.22055	136.02119	-1023.18304	326.34454	69.10822	-737.07526	-21.55799	-5.89446
35	0.283	955.67841	-45.58286	1465.20667	-76.30954	40.38749	1284.83459	-917.84998	142.56470	1308.00012	422.79523	152.71365	-9.43744	183.83446	-245.79733	131.33928	-979.23657	320.07315	67.95307	-760.82904	-19.76247	-6.17184
36	0.292	955.62286	-45.80330	1463.12061	-79.95622	40.01042	1282.14600	-918.94659	141.60092	1304.20996	399.10532	154.50761	-9.73819	216.14044	-247.18375	126.00340	-935.90771	313.02295	69.34956	-784.52063	-18.05632	-6.19775
37	0.300	955.30414	-46.11996	1461.50757	-83.85550	39.72768	1279.62439	-920.05573	141.03906	1300.26660	375.60370	156.10608	-10.12294	248.98196	-247.90286	120.67107	-894.58112	306.12036	73.58761	-808.18073	-16.39134	-6.11967
38	0.308	954.72046	-46.50585	1460.43604	-87.72899	39.36242	1277.31140	-921.15875	140.78773	1296.31409	352.16769	157.64615	-10.52347	282.27032	-248.34802	115.84531	-856.02307	299.73688	80.08469	-831.80396	-14.72497	-6.15874
39	0.317	953.89081	-46.94100	1459.95154	-91.32230	38.79052	1275.27966	-922.26880	140.72733	1292.52917	328.73837	159.28194	-10.82500	315.90820	-248.56071	111.69392	-820.16125	293.54965	87.71130	-855.39612	-13.02487	-6.40649
40	0.325	952.84393	-47.41595	1460.07434	-94.44965	38.03753	1273.64856	-923.40594	140.75668	1289.06323	305.30954	161.11833	-10.95396	349.81793	-248.33310	108.01188	-786.46869	287.00827	95.31247	-878.97388	-11.29192	-6.71877
41	0.333	951.61182	-47.93443	1460.79858	-96.99213	37.23902	1272.57397	-924.58105	140.80534	1286.02979	281.84409	163.12375	-10.91992	383.95288	-247.47070	104.41183	-754.43207	279.86710	102.07716	-902.53510	-9.58070	-6.85538
42	0.342	950.22833	-48.50771	1462.09155	-98.87731	36.51984	1272.20142	-925.77899	140.82111	1283.51196	258.27795	165.17160	-10.80412	418.27655	-245.88861	100.53388	-723.63623	272.30472	107.61756	-926.08801	-7.94221	-6.71680
43	0.350	948.72852	-49.14119	1463.89355	-100.07664	35.92862	1272.60852	-926.95654	140.74152	1281.57336	234.54742	167.11813	-10.70886	452.76776	-243.58224	96.12437	-693.59381	264.70566	111.90014	-949.70123	-6.33720	-6.44466
44	0.358	947.15027	-49.82538	1466.12561	-100.61334	35.47255	1273.78015	-928.06036	140.47696	1280.26758	210.59410	168.87903	-10.67851	487.48044	-240.60713	91.06512	-663.72156	257.39664	115.11938	-973.50757	-4.64595	-6.28493
45	0.367	945.53931	-50.54044	1468.70349	-100.54945	35.17877	1275.63379	-929.04004	139.94531	1279.64063	186.41592	170.52686	-10.67419	522.59412	-237.01035	85.45998	-633.60675	250.49600	117.52176	-997.62708	-2.79499	-6.34156
46	0.375	943.94855	-51.26985	1471.54956	-99.95489	35.10418	1278.07336	-929.85114	139.12819	1279.72437	162.09172	172.20868	-10.64063	558.32239	-232.79170	79.76652	-603.31732	243.93309	119.26113	-1022.04596	-0.86065	-6.49313
47	0.383	942.43683	-52.01032	1474.59558	-98.88947	35.29917	1281.02844	-930.45618	138.08177	1280.52710	137.68166	173.93941	-10.56606	594.63733	-228.06369	74.85576	-573.49445	237.62065	120.32551	-1046.61267	0.98703	-6.52430
48	0.392	941.06598	-52.77205	1477.78113	-97.41344	35.77908	1284.45032	-930.82263	136.89629	1282.02966	113.14604	175.61755	-10.44948	630.88245	-223.19717	71.76812	-545.17670	231.61475	120.50019	-1071.21753	2.66248	-6.31184
49	0.400	939.89148	-53.57158	1481.05408	-95.61141	36.52005	1288.27673	-930.92273	135.66029	1284.19678	88.42673	177.19550	-10.26668	665.52637	-218.67412	71.00096	-519.37891	226.09933	119.38969	-1095.91431	4.25504	-5.92693
50	0.408	938.95319	-54.41887	1484.36938	-93.60401	37.46530	1292.40002	-930.73962	134.46014	1286.98584	63.53815	178.72144	-10.02869	696.49042	-214.77441	71.76895	-496.65732	221.23346	116.55907	-1120.79907	5.87183	-5.54511
51	0.417	938.27374	-55.30945	1487.68433	-91.53298	38.54259	1296.66113	-930.27692	133.37729	1290.33765	38.51233	180.27933	-9.84293	722.03516	-211.34557	72.18504	-476.99588	217.06750	111.77218	-1145.89160	7.49791	-5.27827
52	0.425	937.85846	-56.23098	1490.94995	-89.52197	39.69289	1300.87756	-929.56171	132.46376	1294.15662	13.36548	181.95555	-9.84222	741.47974	-207.86066	70.58650	-460.02881	213.62450	105.14558	-1171.13708	9.09075	-5.10429
53	0.433	937.69116	-57.16982	1494.10742	-87.64101	40.88260	1304.88599	-928.63586	131.73479	1298.30811	-11.74652	183.79926	-9.96198	755.15552	-203.77271	66.74991	-445.40985	210.98053	97.05196	-1196.26367	10.52464	-4.79871
54	0.442	937.72766	-58.10793	1497.09351	-85.89896	42.08739	1308.55933	-927.54120	131.18684	1302.62964	-36.34933	185.74812	-9.67586	763.80408	-198.81082	61.64653	-433.13107	209.22652	87.86093	-1220.60315	11.42223	-3.88394
55	0.450	937.89355	-59.01928	1499.84558	-84.25230	43.27898	1311.79504	-926.30939	130.80667	1306.93921	-59.67215	187.68826	-7.85332	768.08948	-192.90601	56.18029	-423.59921	208.43512	77.74209	-1243.29907	11.46593	-1.82403
56	0.458	938.09802	-59.87862	1502.30212	-82.61752	44.43317	1314.49792	-924.96497	130.55994	1311.04675	-80.74042	189.75362	-2.80098	768.47021	-185.91061	50.46779	-417.45999	208.70631	66.65388	-1263.79102	10.82923	1.58443
57	0.467	938.26166	-60.67677	1504.40247	-80.89568	45.53780	1316.57703	-923.53247	130.38754	1314.77625	-98.10071	192.63582	7.61786	765.15613	-177.57286	44.19191	-415.33984	210.19942	54.52394	-1282.04407	9.94030	6.05005
58	0.475	938.34363	-61.42246	1506.09448	-79.00608	46.58982	1317.95850	-922.03516	130.22766	1317.98840	-109.13672	197.49234	25.43148	758.09827	-167.84180	37.17992	-417.67581	213.05971	41.56568	-1298.34790	8.92512	11.18198
59	0.483	938.34882	-62.13418	1507.34277	-76.90916	47.59237	1318.60437	-920.49048	130.04083	1320.58972	-110.30646	205.24294	50.84957	747.23364	-157.10806	29.48804	-424.64395	217.21431	28.59602	-1312.92676	7.49115	17.12393
60	0.492	938.31372	-62.83697	1508.13049	-74.61303	48.55502	1318.51978	-918.91138	129.81833	1322.53162	-99.55688	215.72412	80.50277	732.86017	-146.21098	21.32607	-436.07718	222.14259	17.10772	-1325.52051	5.34207	24.63999
61	0.500	938.29077	-63.55841	1508.45288	-72.16873	49.49019	1317.74573	-917.31232	129.58522	1323.81470	-78.69266	227.59221	108.42087	715.68567	-136.32030	13.32096	-451.41034	226.85254	8.76917	-1335.02893	2.59443	34.35600
62	0.508	938.34430	-64.31486	1508.31079	-69.65335	50.40337	1316.34290	-915.70056	129.40218	1324.48499	-52.28012	239.15573	129.74590	696.35803	-128.57578	6.65436	-469.94284	230.34955	4.39942	-1339.59131	-0.36919	45.77184
63	0.517	938.54895	-65.09615	1507.70483	-67.15013	51.29073	1314.37549	-914.05133	129.34894	1324.61255	-24.23947	249.32146	143.42569	675.05957	-123.46658	2.35514	-491.32556	232.43588	3.29819	-1337.32080	-3.31223	57.00690
64	0.525	938.97943	-65.86898	1506.63477	-64.74240	52.14525	1311.91077	-912.31116	129.49304	1324.26917	3.96539	257.85373	151.52765	651.86853	-120.52370	0.38540	-515.28784	233.85721	3.70743	-1327.20068	-6.31699	65.73129
65	0.533	939.69751	-66.60275	1505.10449	-62.51978	52.95220	1309.02966	-910.44464	129.87941	1323.51733	32.54926	264.98257	156.75912	627.31812	-118.74991	-0.20946	-540.74609	235.42984	3.97494	-1309.45215	-9.82777	70.58583
66	0.542	940.74487	-67.28802	1503.12988	-60.57681	53.69197	1305.83252	-908.47748	130.54462	1322.41382	61.97577	270.95361	160.72035	602.21954	-117.33810	-0.36072	-566.08997	237.28201	3.41772	-1285.16016	-14.41809	71.79680
67	0.550	942.13788	-67.92162	1500.74609	-59.00244	54.37064	1302.43896	-906.49774	131.51111	1321.02698	92.31253	275.85651	163.70404	577.14868	-115.97720	-0.49773	-590.44281	239.03815	2.32223	-1255.51733	-20.23376	70.57805
68	0.558	943.86011	-68.48611	1498.00500	-57.87613	55.03603	1298.98267	-904.62500	132.73906	1319.42493	123.29802	279.65640	165.36961	552.30878	-114.63892	-0.73358	-613.97168	240.42937	1.28747	-1221.31677	-26.75987	68.15748
69	0.567	945.85992	-68.95458	1494.97522	-57.26857	55.74783	1295.59839	-902.98035	134.08202	1317.62793	154.64236	282.30630	165.39745	527.69165	-113.30248	-1.08696	-637.22382	241.56064	0.63831	-1182.98706	-33.04798	65.33109
70	0.575	948.05988	-69.29959	1491.74500	-57.23752	56.53066	1292.40479	-901.67603	135.31047	1315.60168	186.23305	283.84625	163.79538	503.25812	-111.89590	-1.52478	-660.60626	242.72791	0.32882	-1141.08545	-38.08340	62.70012
71	0.583	950.37360	-69.49319	1488.42029	-57.81976	57.34628	1289.48706	-900.80457	136.19774	1313.30469	218.12411	284.43491	160.93523	479.02139	-110.33503	-1.99147	-684.26959	244.15067	0.14901	-1096.87427	-41.26217	61.14197
72	0.592	952.72400	-69.51612	1485.11316	-59.01456	58.10032	1286.88123	-900.41071	136.60320	1310.71863	250.39490	284.33749	157.41513	455.00824	-108.59637	-2.43542	-708.18469	245.87001	-0.06018	-1052.22351	-42.61051	61.81822
73	0.600	955.05292	-69.37093	1481.93164	-60.75182	58.68743	1284.56763	-900.47119	136.50266	1307.85474	283.00586	283.84000	153.84119	431.19272	-106.75414	-2.81603	-732.25513	247.79753	-0.32803	-1008.75604	-42.46400	65.56467
74	0.608	957.31696	-69.08083	1478.97681	-62.86680	59.06181	1282.49890	-900.90991	135.96472	1304.77039	315.76157	283.11621	150.61610	407.51602	-104.89513	-3.14518	-756.38055	249.81667	-0.61158	-967.24567	-41.08309	72.30643
75	0.617	959.47461	-68.67680	1476.34204	-65.12553	59.28552	1280.66772	-901.63281	135.11150	1301.58362	348.44238	282.20126	147.81313	383.94345	-103.05617	-3.48873	-780.47003	251.82317	-0.86713	-927.72864	-38.52966	81.08214
76	0.625	961.47968	-68.18852	1474.11182	-67.30089	59.49726	1279.16345	-902.55841	134.09122	1298.45361	381.03482	281.02933	145.19946	360.45956	-101.25771	-3.88295	-804.43982	253.70065	-1.06830	-889.88019	-34.76117	90.66359
77	0.633	963.28693	-67.64284	1472.35864	-69.23862	59.81633	1278.14453	-903.62933	133.06157	1295.53662	413.79172	279.46472	142.38934	337.03241	-99.53906	-4.26777	-828.23901	255.35905	-1.20483	-853.31445	-29.88587	100.19554
78	0.642	964.85968	-67.06333	1471.13391	-70.85970	60.26814	1277.73840	-904.79327	132.18585	1292.94153	446.97598	277.38837	139.03067	313.60529	-97.94177	-4.52566	-851.88330	256.83228	-1.27556	-817.65009	-24.24652	109.25015
79	0.650	966.17706	-66.46561	1470.45984	-72.10797	60.78773	1277.97559	-905.96545	131.63600	1290.71814	480.59167	274.72607	134.88779	290.09619	-96.43979	-4.59794	-875.43213	258.26270	-1.27325	-782.39594	-18.19863	117.49086
80	0.658	967.24097	-65.84959	1470.32922	-72.90588	61.27762	1278.82117	-907.01361	131.56267	1288.91138	514.36121	271.45264	129.83455	266.41827	-94.94142	-4.53137	-898.95337	259.75381	-1.18372	-747.01215	-11.98627	124.58017
81	0.667	968.07715	-65.20709	1470.71326	-73.16489	61.66009	1280.23938	-907.79834	132.01932	1287.64050	547.89355	267.72705	123.91563	242.54495	-93.39099	-4.41394	-922.52368	261.28232	-1.01103	-711.23389	-5.83836	130.36707
82	0.675	968.73047	-64.53972	1471.56958	-72.83172	61.89468	1282.20386	-908.23834	132.91206	1287.09424	580.97046	263.87292	117.35887	218.51808	-91.79404	-4.30364	-946.22229	262.78696	-0.78676	-675.26642	-0.03338	134.95514
83	0.683	969.25610	-63.85122	1472.85132	-71.91695	61.97067	1284.66638	-908.32971	134.04921	1287.43787	613.80853	259.99072	110.36897	194.37675	-90.16690	-4.19516	-970.10425	264.30072	-0.54479	-639.62073	5.15231	138.53612
84	0.692	969.70813	-63.12729	1474.51196	-70.48300	61.89136	1287.54968	-908.10510	135.24777	1288.73975	647.04877	255.64796	103.00829	170.12843	-88.51772	-4.05165	-994.19507	265.90948	-0.31445	-604.84454	9.57902	141.18829
85	0.700	970.12476	-62.34468	1476.50281	-68.61797	61.66814	1290.76807	-907.59143	136.38820	1290.97156	681.18884	250.27597	95.53882	145.76550	-86.84401	-3.87636	-1018.51331	267.62732	-0.11774	-571.49915	13.34312	142.77145
86	0.708	970.52380	-61.49451	1478.76904	-66.42764	61.33327	1294.23767	-906.80505	137.39552	1294.04187	715.66833	243.92343	88.79893	121.25439	-85.12952	-3.70952	-1043.07605	269.41293	0.05130	-540.33533	16.65664	142.88931
87	0.717	970.91290	-60.58510	1481.25366	-64.03624	60.94199	1297.86475	-905.76965	138.21216	1297.81116	748.57642	237.22955	83.72858	96.53329	-83.34764	-3.56622	-1067.88708	271.25330	0.20066	-512.28009	19.60314	140.95711
88	0.725	971.29962	-59.62876	1483.89856	-61.56899	60.54313	1301.53870	-904.52612	138.79521	1302.09375	777.35254	230.74673	80.32875	71.55923	-81.49039	-3.43909	-1092.92163	273.19946	0.33180	-488.07932	22.05315	136.44986
89	0.733	971.68799	-58.63568	1486.64233	-59.12395	60.15516	1305.13696	-903.12390	139.11786	1306.67236	799.80365	224.59999	77.40515	46.38885	-79.62534	-3.34096	-1118.02856	275.40195	0.56691	-467.94867	23.72726	129.20135
90	0.742	972.06726	-57.62041	1489.42249	-56.75853	59.77072	1308.53235	-901.60510	139.17085	1311.32117	814.89124	218.45743	73.46080	21.31647	-77.90353	-3.25383	-1142.74048	278.08600	1.28121	-451.61346	24.24583	119.50119
91	0.750	972.40424	-56.60161	1492.17639	-54.49446	59.36553	1311.60303	-899.99652	138.98289	1315.82385	822.92981	211.62569	67.66672	-2.95035	-76.48176	-2.95859	-1166.19238	281.37271	2.99339	-438.71661	23.24452	107.90514
92	0.758	972.64587	-55.58665	1494.83813	-52.32716	58.90615	1314.23938	-898.31500	138.64024	1319.98438	824.92310	203.46584	60.02216	-25.31519	-75.49570	-1.86883	-1187.35168	285.13220	5.99466	-429.25317	20.54499	94.93541
93	0.767	972.72821	-54.56519	1497.33508	-50.23069	58.36450	1316.34399	-896.57990	138.26355	1323.64746	821.56934	193.86996	50.98390	-44.70285	-75.27454	1.05759	-1205.43311	289.13629	10.08940	-423.65967	16.15031	80.93241
94	0.775	972.59137	-53.52513	1499.59326	-48.16386	57.73455	1317.83118	-894.82172	137.95946	1326.72571	812.94250	183.35574	41.10192	-60.36533	-76.66930	7.46590	-1220.12830	293.39258	14.91079	-422.51984	10.15509	66.12885
95	0.783	972.19989	-52.46464	1501.54443	-46.08531	57.04017	1318.63257	-893.08362	137.79610	1329.18823	799.02686	172.73041	30.75934	-71.28366	-81.02437	19.54439	-1231.43774	298.25455	20.69792	-426.22040	2.81866	50.80073
96	0.792	971.55963	-51.38496	1503.13171	-43.97388	56.32373	1318.70569	-891.41644	137.79533	1331.01624	780.34283	162.72415	20.21350	-75.37842	-89.53471	38.73624	-1239.18311	304.08630	28.66872	-434.78290	-5.30308	35.43947
97	0.800	970.72156	-50.28299	1504.31567	-41.83980	55.62675	1318.04016	-889.86493	137.92487	1332.18164	758.14722	154.09360	10.11183	-70.47183	-102.31492	63.51474	-1242.62781	310.70401	40.03917	-447.82776	-13.31665	20.99085
98	0.808	969.77454	-49.15467	1505.07446	-39.71618	54.97871	1316.66675	-888.45013	138.10626	1332.66406	734.09528	147.91315	1.74783	-56.47205	-117.98412	89.00341	-1240.63977	317.19543	54.07729	-464.62775	-20.01992	8.91243
99	0.817	968.82886	-48.00402	1505.39966	-37.64576	54.39945	1314.65979	-887.16223	138.23576	1332.47046	709.44177	145.05270	-3.76656	-35.80817	-134.35875	109.88993	-1232.18384	322.49799	67.52686	-484.38348	-24.23708	0.58942
100	0.825	967.99457	-46.84408	1505.29639	-35.68199	53.90987	1312.12366	-885.96912	138.20810	1331.64722	684.62610	145.18558	-6.46021	-11.54163	-149.77948	123.84824	-1216.73267	326.21964	76.86424	-506.54425	-25.55850	-3.67834
101	0.833	967.36584	-45.68655	1504.78577	-33.89832	53.52161	1309.17554	-884.83508	137.94633	1330.27625	659.66785	146.94633	-7.30057	14.42392	-163.82803	132.09200	-1194.49304	328.81219	81.02969	-530.57361	-24.66905	-4.97626
102	0.842	967.01080	-44.54458	1503.90076	-32.39305	53.20445	1305.94080	-883.74573	137.41846	1328.44727	634.61279	149.10898	-7.37308	41.51285	-176.83499	137.23497	-1166.29480	330.95242	81.47431	-555.55548	-22.68937	-4.91315
103	0.850	966.96069	-43.44908	1502.68311	-31.28312	52.88598	1302.54980	-882.73328	136.62814	1326.22888	609.63666	151.18781	-7.35849	69.70587	-188.94839	141.06168	-1133.15552	332.80322	80.10236	-580.55273	-20.36285	-4.64829
104	0.858	967.19836	-42.44992	1501.18860	-30.68543	52.49994	1299.12195	-881.88068	135.61221	1323.66003	584.95575	153.17082	-7.47546	98.92422	-199.81487	143.91005	-1095.93665	333.85495	77.85525	-605.14441	-17.95597	-4.64469
105	0.867	967.65997	-41.60006	1499.49622	-30.69588	52.02457	1295.74585	-881.28870	134.45576	1320.76501	560.65027	155.17731	-7.73717	128.92093	-208.94061	145.34358	-1055.35400	333.35254	74.98654	-629.35260	-15.57288	-4.92979
106	0.875	968.25452	-40.94099	1497.70825	-31.37674	51.48190	1292.47583	-881.02722	133.28580	1317.57068	536.60132	157.28616	-8.13748	159.47688	-216.09291	144.96878	-1012.14978	330.79468	71.98786	-653.30573	-13.30840	-5.38845
107	0.883	968.89075	-40.49673	1495.94153	-32.75382	50.93664	1289.34802	-881.10535	132.23616	1314.11658	512.63098	159.41710	-8.63551	190.53906	-221.33014	142.76596	-967.26379	326.21411	69.91369	-677.07715	-11.23199	-5.87189
108	0.892	969.49359	-40.27126	1494.32043	-34.81794	50.50455	1286.39758	-881.47772	131.41734	1310.45959	488.69354	161.39223	-9.13788	222.15152	-224.86469	139.05760	-921.99768	320.21365	69.97047	-700.72827	-9.37128	-6.23138
109	0.900	970.00311	-40.24741	1492.97180	-37.51435	50.32248	1283.66064	-882.07874	130.90282	1306.67700	464.88953	163.14510	-9.56195	254.32906	-227.06693	134.41623	-877.94568	313.72955	72.95606	-724.33728	-7.68013	-6.39701
110	0.908	970.36981	-40.39040	1492.01904	-40.71230	50.45615	1281.16260	-882.85504	130.72075	1302.86731	441.30490	164.76810	-9.90703	286.99707	-228.43710	129.52716	-836.52502	307.53995	78.86681	-747.91809	-6.03395	-6.42268
111	0.917	970.55731	-40.65523	1491.57263	-44.19203	50.81274	1278.91125	-883.77185	130.85309	1299.13940	417.91870	166.37144	-10.23175	320.01044	-229.37411	124.95642	-798.44684	301.80060	86.76991	-771.40833	-4.34099	-6.43327
112	0.925	970.54456	-40.99773	1491.71875	-47.69114	51.16730	1276.91833	-884.80206	131.24889	1295.58459	394.65985	168.01620	-10.55412	353.22519	-229.97939	120.94413	-763.58826	296.12625	95.17213	-794.75256	-2.61925	-6.52560
113	0.933	970.31982	-41.38810	1492.51123	-50.98534	51.30410	1275.23950	-885.92053	131.83839	1292.26917	371.48712	169.77774	-10.81367	386.54782	-230.09999	117.36766	-731.30353	290.13953	102.76585	-817.95886	-0.93073	-6.68867
114	0.942	969.87311	-41.81790	1493.96973	-53.93243	51.14432	1273.99414	-887.10522	132.54053	1289.26746	348.40875	171.72479	-10.94507	419.95251	-229.54126	113.89754	-700.82495	283.79218	108.92287	-841.09650	0.67418	-6.81331
115	0.950	969.20062	-42.29018	1496.08264	-56.44869	50.75517	1273.33606	-888.32837	133.27322	1286.68018	325.39365	173.76038	-10.95175	453.46234	-228.21188	110.16743	-671.45227	277.28586	113.63769	-864.24402	2.18658	-6.82417
116	0.958	968.31268	-42.80269	1498.81152	-58.46235	50.26633	1273.39209	-889.54260	133.95728	1284.61816	302.28665	175.63463	-10.88963	487.07861	-226.08624	105.83035	-642.55383	270.88742	117.20044	-887.45703	3.68588	-6.76672
117	0.967	967.23444	-43.34835	1502.09570	-59.90898	49.79534	1274.20850	-890.67780	134.51184	1283.17859	278.93506	177.23158	-10.81084	520.80042	-223.16406	100.63651	-613.61353	264.74979	119.88879	-910.79175	5.29998	-6.73135
118	0.975	966.00476	-43.92624	1505.85681	-60.76535	49.43304	1275.74402	-891.65436	134.87109	1282.43298	255.35110	178.68501	-10.75249	554.77429	-219.50345	94.57784	-584.37646	258.83307	121.82808	-934.30310	7.07709	-6.73882
119	0.983	964.67542	-44.53938	1510.00525	-61.06091	49.25428	1277.90564	-892.40686	135.01817	1282.42273	231.62421	180.16426	-10.72902	589.33478	-215.18979	87.99848	-554.92438	253.06647	123.09177	-958.03302	8.92181	-6.70676
120	0.992	963.30115	-45.18679	1514.45410	-60.85141	49.30970	1280.59338	-892.90259	134.99120	1283.15503	207.75421	181.73090	-10.68401	624.77112	-210.38885	81.69456	-525.67780	247.51460	123.80871	-982.02863	10.72519	-6.56850
121	1.000	961.92749	-45.86225	1519.13000	-60.19246	49.60802	1283.72485	-893.14001	134.85892	1284.60071	183.66599	183.39200	-10.52267	660.88489	-205.53796	76.85336	-497.41620	242.27338	123.98770	-1006.29572	12.51232	-6.40021
122	1.008	960.59045	-46.55420	1523.97449	-59.13752	50.11292	1287.22986	-893.13177	134.69977	1286.70850	159.31219	185.12592	-10.22894	696.54095	-201.22318	74.47688	-471.13702	237.37100	123.25981	-1030.74609	14.36668	-6.30041
123	1.017	959.32037	-47.24964	1528.93457	-57.75160	50.75159	1291.03406	-892.88776	134.58823	1289.42273	134.70169	186.87195	-9.89813	729.67249	-197.76129	74.47436	-447.66925	232.87204	120.93651	-1055.31079	16.28223	-6.22816
124	1.025	958.14172	-47.94394	1533.95349	-56.11654	51.43566	1295.04346	-892.40991	134.58066	1292.68750	109.85464	188.57483	-9.68369	758.07239	-194.94983	75.29632	-427.34836	228.94115	116.41810	-1080.07397	18.13666	-6.09981
125	1.033	957.07117	-48.63799	1538.96558	-54.32086	52.09682	1299.13672	-891.69867	134.71111	1296.43018	84.78134	190.22058	-9.73053	780.43481	-192.11627	74.82677	-410.02698	225.77971	109.57030	-1105.14307	19.78285	-5.91077
126	1.042	956.11365	-49.32557	1543.89270	-52.45069	52.71193	1303.17419	-890.76160	134.99533	1300.54187	59.58170	191.83458	-10.02823	796.66705	-188.52841	71.99807	-395.38559	223.57895	100.70452	-1130.32190	21.11571	-5.58997
127	1.050	955.25226	-49.99561	1548.64502	-50.58109	53.30279	1307.01990	-889.61865	135.42685	1304.87134	34.60110	193.46906	-10.13567	807.33765	-183.88228	67.41450	-383.30466	222.52806	90.27428	-1154.97058	21.91790	-4.79517
128	1.058	954.43915	-50.64281	1553.12573	-48.75414	53.91388	1310.56042	-888.30328	135.97401	1309.23352	10.50217	195.21544	-8.90852	813.06299	-178.25410	62.25545	-374.03870	222.80034	78.63711	-1178.23462	21.80741	-3.00086
129	1.067	953.59863	-51.27034	1557.24097	-46.96010	54.57539	1313.70020	-886.86371	136.58388	1313.42224	-11.73911	197.32954	-4.47836	814.31165	-171.69434	56.93329	-368.10812	224.48764	66.03298	-1199.44678	20.63652	0.12793
130	1.075	952.64526	-51.89182	1560.90918	-45.14534	55.28344	1316.33813	-885.36389	137.17850	1317.22974	-30.67358	200.33392	5.43985	811.38367	-164.11412	51.05816	-366.01724	227.56734	52.75406	-1218.40625	18.76750	4.42746
131	1.083	951.51044	-52.53054	1564.06470	-43.24262	56.02188	1318.35681	-883.87445	137.66057	1320.47717	-43.80252	204.97180	22.92888	804.42188	-155.45746	44.26971	-368.00754	231.92313	39.39585	-1235.34998	16.75511	9.44336
132	1.092	950.16705	-53.20993	1566.65564	-41.20567	56.79572	1319.65186	-882.45789	137.94778	1323.04456	-47.52527	212.10593	48.54893	793.59851	-145.83055	36.61156	-373.99734	237.29430	26.97929	-1250.58032	14.80827	15.16998
133	1.100	948.64154	-53.94683	1568.64600	-39.03025	57.62811	1320.17371	-881.16168	138.01450	1324.87842	-39.23022	222.15591	79.57843	779.37494	-135.55064	28.28880	-383.67746	243.13519	16.73276	-1263.90747	12.63559	22.45813
134	1.108	947.00745	-54.75170	1570.01904	-36.75466	58.52123	1319.93188	-880.00476	137.90498	1325.97168	-19.98596	234.27402	110.15764	762.54114	-125.22212	19.66089	-396.64270	248.56593	9.55732	-1274.24133	9.90449	32.27853
135	1.117	945.36469	-55.62667	1570.77612	-34.44893	59.43496	1318.97009	-878.96069	137.70441	1326.35059	5.86292	246.70158	134.65895	743.89758	-115.81580	11.61236	-412.57657	252.66632	5.60755	-1279.60901	6.60089	44.38474
136	1.125	943.81763	-56.55530	1570.92932	-32.19821	60.31301	1317.34509	-877.97095	137.51231	1326.10242	33.92462	258.09033	151.12132	723.72424	-108.42292	5.38231	-431.53799	255.09769	4.36256	-1277.85718	2.85732	56.78116
137	1.133	942.46173	-57.50024	1570.49487	-30.08376	61.11694	1315.12158	-876.98145	137.45100	1325.40271	62.09792	268.02353	161.22148	701.72803	-103.58377	1.64968	-453.78766	256.46829	4.82167	-1267.80127	-1.17281	66.73502
138	1.142	941.38245	-58.42460	1569.49255	-28.17529	61.83089	1312.37512	-875.96753	137.65062	1324.46680	90.31918	276.58823	167.74886	677.82019	-100.89061	0.02756	-478.84256	257.84973	5.59583	-1249.75049	-5.41301	72.57336
139	1.150	940.65845	-59.30834	1567.95251	-26.53623	62.45715	1309.20068	-874.93286	138.18790	1323.43274	119.11328	283.93784	172.55853	652.63208	-99.38408	-0.43842	-505.11081	259.82819	5.48223	-1224.99084	-10.01499	74.53964
140	1.158	940.35468	-60.13504	1565.91772	-25.22806	63.02485	1305.71716	-873.89771	139.05724	1322.28491	148.69479	290.12595	176.16684	627.06152	-98.21315	-0.55246	-530.94061	262.16537	4.26767	-1194.92957	-15.05343	73.93033
141	1.167	940.50378	-60.87836	1563.44080	-24.31075	63.59398	1302.06543	-872.89209	140.19847	1320.90649	178.95639	295.14194	178.36530	601.70093	-96.91782	-0.72433	-555.64819	264.31424	2.64980	-1160.55408	-20.15367	71.83549
142	1.175	941.09326	-61.51279	1560.58020	-23.84450	64.23334	1298.39209	-871.96283	141.51320	1319.20740	209.79468	299.01385	178.90857	576.72589	-95.36758	-1.06823	-579.44519	265.99551	1.41197	-1122.46777	-24.63875	68.94873
143	1.183	942.07153	-62.02692	1557.40173	-23.89077	64.98372	1294.82971	-871.18481	142.85638	1317.19495	241.26967	301.79193	177.82709	552.05353	-93.61388	-1.55084	-602.85687	267.32132	0.84559	-1081.31140	-27.86094	66.01254
144	1.192	943.36890	-62.41521	1553.98193	-24.51036	65.83002	1291.48254	-870.64557	144.06673	1314.94666	273.48969	303.49371	175.40698	527.57349	-91.76106	-2.08042	-626.30518	268.60516	0.74739	-1038.09485	-29.44758	64.00964
145	1.200	944.91437	-62.65839	1550.41235	-25.75644	66.68647	1288.42310	-870.40674	145.02684	1312.55115	306.42383	304.16757	172.05029	503.26501	-89.89149	-2.53637	-649.97003	270.10651	0.73708	-994.21625	-29.43447	64.04868
146	1.208	946.64050	-62.72532	1546.79749	-27.64584	67.40189	1285.69385	-870.47974	145.68309	1310.07129	339.84082	303.96481	168.19873	479.16547	-88.04347	-2.83095	-673.84766	271.88263	0.57173	-951.15332	-28.16107	66.97507
147	1.217	948.48065	-62.60668	1543.24805	-30.10447	67.81381	1283.31372	-870.83972	146.03099	1307.54688	373.38754	303.07831	164.30878	455.29807	-86.21525	-3.00725	-697.87494	273.82925	0.25595	-909.94220	-25.95781	72.83920
148	1.225	950.36664	-62.34253	1539.87537	-32.93522	67.84658	1281.29443	-871.45734	146.10959	1305.01428	406.72476	301.62592	160.72165	431.62088	-84.39102	-3.21816	-721.98816	275.81369	-0.06422	-870.85535	-22.87208	80.75194
149	1.233	952.22784	-62.00860	1536.78967	-35.86439	67.57439	1279.67346	-872.32233	145.99203	1302.51685	439.66492	299.59665	157.48184	408.03140	-82.57704	-3.55856	-746.10815	277.74374	-0.27954	-833.59155	-18.77024	89.43964
150	1.242	953.99402	-61.67935	1534.09534	-38.64772	67.17990	1278.54309	-873.44305	145.75925	1300.11169	472.21881	296.85294	154.31522	384.43597	-80.81715	-3.96601	-770.14380	279.55032	-0.40111	-797.75702	-13.68674	97.97315
151	1.250	955.60205	-61.40624	1531.87769	-41.14953	66.84374	1278.02209	-874.81958	145.48781	1297.87769	504.43597	293.20483	150.77742	360.82254	-79.16030	-4.32069	-794.03479	281.18567	-0.50930	-763.12640	-7.87837	105.90529
152	1.258	957.00427	-61.21658	1530.18921	-43.33276	66.65914	1278.18420	-876.41193	145.25812	1295.91675	536.19775	288.51633	146.40392	337.23938	-77.60574	-4.56174	-817.78186	282.67456	-0.64798	-729.45221	-1.61389	112.97182
153	1.267	958.17999	-61.11312	1529.04333	-45.18886	66.61880	1279.01843	-878.12476	145.15536	1294.33203	567.31799	282.69971	140.75102	313.69952	-76.11122	-4.67171	-841.44025	284.11368	-0.76408	-696.25415	4.90614	118.95101
154	1.275	959.14325	-61.07175	1528.41736	-46.68417	66.65981	1280.45581	-879.81866	145.25551	1293.21179	597.88525	275.72903	133.44881	290.12244	-74.64024	-4.64671	-865.08948	285.59619	-0.74515	-663.07080	11.50180	123.72900
155	1.283	959.93628	-61.04899	1528.26282	-47.76040	66.71748	1282.41492	-881.34509	145.59779	1292.65710	628.42688	267.75964	124.36091	266.35992	-73.16370	-4.51170	-888.80273	287.16342	-0.53064	-629.86499	17.97076	127.34911
156	1.292	960.61139	-61.00201	1528.51807	-48.36577	66.74519	1284.82263	-882.58917	146.16425	1292.80005	659.71411	259.09244	113.77411	242.29962	-71.63995	-4.31450	-912.63013	288.79727	-0.19151	-597.01953	24.06837	129.96257
157	1.300	961.21692	-60.91133	1529.11621	-48.48083	66.71059	1287.61523	-883.49207	146.89456	1293.74109	692.19427	250.07298	102.65216	217.95483	-69.99815	-4.10455	-936.60223	290.43927	0.12521	-565.03986	29.56910	131.68965
158	1.308	961.79291	-60.78204	1529.99194	-48.12617	66.59595	1290.73669	-884.04840	147.71387	1295.48865	725.29224	241.05693	92.61236	193.41617	-68.18579	-3.90863	-960.75952	292.05206	0.33539	-534.44434	34.38337	132.46214
159	1.317	962.37134	-60.62680	1531.08508	-47.35488	66.39812	1294.13464	-884.29401	148.54059	1297.97729	757.18250	232.30142	85.03310	168.73859	-66.26717	-3.71407	-985.18042	293.66412	0.46895	-505.85587	38.55539	131.97188
160	1.325	962.97577	-60.46108	1532.33997	-46.24030	66.11699	1297.75000	-884.28918	149.28459	1301.10864	785.33289	223.97095	79.91251	143.89926	-64.37098	-3.50842	-1009.94360	295.34479	0.59924	-479.96576	42.09168	129.77602
161	1.333	963.61670	-60.30479	1533.70166	-44.86940	65.74775	1301.50476	-884.09747	149.85768	1304.76001	807.51343	216.18498	75.85103	118.83754	-62.55949	-3.32895	-1035.05481	297.15668	0.76823	-457.33783	44.82600	125.48125
162	1.342	964.28491	-60.17797	1535.11096	-43.33900	65.29353	1305.28870	-883.76654	150.19608	1308.77649	822.68872	208.78790	71.22372	93.57620	-60.85490	-3.23725	-1060.40405	299.17310	0.98853	-438.25433	46.48876	118.91454
163	1.350	964.94952	-60.09810	1536.50220	-41.74403	64.77327	1308.95605	-883.31995	150.28203	1312.97144	831.19617	201.17235	65.21272	68.39899	-59.32788	-3.22440	-1085.68994	301.55408	1.37238	-422.71234	46.87749	110.20595
164	1.358	965.56097	-60.06934	1537.80444	-40.15892	64.20145	1312.34546	-882.76044	150.15350	1317.14294	834.01489	192.60556	57.83306	44.00381	-58.08784	-3.05895	-1110.27454	304.50415	2.30235	-410.60699	45.92010	99.72389
165	1.367	966.05188	-60.06874	1538.94714	-38.62530	63.56708	1315.31287	-882.08563	149.89565	1321.10181	831.75208	182.79453	49.44775	21.45691	-57.28243	-2.11693	-1133.21985	308.04117	4.30832	-402.00653	43.60966	87.89857
166	1.375	966.34198	-60.05701	1539.86340	-37.14930	62.84511	1317.74768	-881.30792	149.61395	1324.70313	824.34473	172.04868	40.47543	1.76611	-57.31136	0.72838	-1153.63892	311.90204	7.59525	-397.25623	39.99603	75.07352
167	1.383	966.35742	-60.00180	1540.49170	-35.70764	62.02889	1319.56274	-880.46790	149.39940	1327.85217	811.61975	160.99664	31.20984	-14.39929	-59.13141	7.22902	-1170.96667	315.83969	11.85820	-396.79236	35.26302	61.50845
168	1.392	966.05634	-59.88724	1540.78076	-34.26986	61.13940	1320.68201	-879.63074	149.30563	1330.48157	793.91174	150.31485	21.69717	-25.96756	-64.20185	19.60405	-1184.90967	319.96008	16.82231	-400.86053	29.73079	47.51244
169	1.400	965.44348	-59.71581	1540.69727	-32.82688	60.19975	1321.04309	-878.86646	149.34959	1332.52844	772.28210	140.71527	12.14386	-30.68503	-73.79572	39.09146	-1195.27417	324.64429	22.98730	-409.38385	23.81217	33.58990
170	1.408	964.56921	-59.50626	1540.22717	-31.40107	59.22324	1320.61987	-878.22821	149.51703	1333.93286	748.35870	133.10272	3.55811	-26.34036	-87.96620	63.71525	-1201.70923	330.13751	31.64632	-422.00555	18.05844	20.54490
171	1.417	963.52063	-59.28247	1539.36609	-30.03130	58.23677	1319.43738	-877.74304	149.75577	1334.65125	723.66187	128.40540	-2.63770	-13.03265	-105.11937	88.27963	-1203.42566	336.22937	43.59988	-438.18787	13.25136	9.49784
172	1.425	962.41479	-59.06447	1538.11353	-28.75733	57.28988	1317.56458	-877.41162	149.97295	1334.67493	698.87122	126.89488	-5.92909	6.59677	-122.91008	107.70721	-1199.25720	342.27417	57.44230	-457.38214	10.27297	1.57932
173	1.433	961.38464	-58.86631	1536.47827	-27.62545	56.42496	1315.10034	-877.21204	150.06233	1334.03894	673.94751	127.81499	-7.10779	29.41821	-139.74066	120.34372	-1188.20117	347.52576	69.72115	-479.15030	9.58270	-2.78786
174	1.442	960.55414	-58.69636	1534.48218	-26.70731	55.65297	1312.17078	-877.11475	149.94800	1332.81848	648.78027	129.90488	-7.32796	53.57657	-155.33206	127.88168	-1170.01807	351.62317	77.46983	-502.92508	10.79972	-4.33402
175	1.450	960.01343	-58.56316	1532.15186	-26.10760	54.95641	1308.93005	-877.11182	149.60422	1331.10522	623.46021	132.21423	-7.36118	78.55954	-169.96628	132.76726	-1145.36121	354.76831	80.30749	-527.78400	13.02790	-4.44031
176	1.458	959.80585	-58.48222	1529.51111	-25.94671	54.29558	1305.54358	-877.23944	149.03889	1328.97229	598.21625	134.38248	-7.56740	104.42470	-183.60129	136.20375	-1115.38184	357.29449	79.89478	-552.81091	15.54597	-4.25214
177	1.467	959.92346	-58.47861	1526.58447	-26.32627	53.61192	1302.15039	-877.57416	148.26967	1326.46057	573.28479	136.37260	-7.99295	131.25546	-195.84573	138.11581	-1081.18628	359.12961	77.99704	-577.54944	18.04333	-4.30981
178	1.475	960.30853	-58.58545	1523.41394	-27.30316	52.84557	1298.83472	-878.20190	147.32874	1323.60278	548.74927	138.24359	-8.49307	159.04410	-206.40121	138.07651	-1043.58484	359.73566	75.44783	-601.96265	20.41503	-4.69433
179	1.483	960.86761	-58.83210	1520.07568	-28.89704	51.96663	1295.62708	-879.17651	146.29343	1320.44568	524.51355	140.11438	-8.93434	187.78777	-215.28253	136.00162	-1003.24615	358.48438	72.58831	-626.14569	22.61644	-5.26043
180	1.492	961.49506	-59.23238	1516.68188	-31.11989	51.00493	1292.53613	-880.49225	145.29382	1317.04846	500.45190	142.05264	-9.28796	217.52611	-222.74225	132.32762	-960.94446	355.11276	70.11316	-650.14783	24.65664	-5.78253
181	1.500	962.09039	-59.78536	1513.36694	-33.98534	50.06592	1289.58142	-882.08704	144.47325	1313.46887	476.51663	144.00320	-9.58081	248.23146	-229.12003	127.83260	-917.75287	349.94290	69.16618	-673.99719	26.56471	-6.07311
182	1.508	962.56580	-60.47586	1510.26611	-37.48055	49.30661	1286.80322	-883.87170	143.93504	1309.75793	452.71967	145.88638	-9.85341	279.68951	-234.71841	123.33370	-875.16357	343.76599	70.74295	-697.76685	28.38506	-6.10473
183	1.517	962.85156	-61.27155	1507.49988	-41.52220	48.84433	1284.24426	-885.76227	143.71210	1305.96802	429.08221	147.66589	-10.15285	311.50482	-239.71915	119.43020	-834.79504	337.44672	75.14290	-721.51270	30.21354	-6.02715
184	1.525	962.89850	-62.13073	1505.16602	-45.92900	48.65051	1281.92505	-887.69507	143.77457	1302.17126	405.56464	149.35690	-10.49760	343.29190	-244.20917	116.34688	-797.69598	331.43524	81.78974	-745.22583	32.11878	-6.02464
185	1.533	962.67883	-63.01637	1503.34045	-50.44215	48.54346	1279.84412	-889.63092	144.06921	1298.46729	382.07495	151.04892	-10.83652	374.91519	-248.23907	113.90720	-763.95178	325.59753	89.46423	-768.88177	34.04457	-6.16217
186	1.542	962.18475	-63.90136	1502.07300	-54.80096	48.30891	1278.02356	-891.55951	144.56134	1294.97290	358.61041	152.86554	-11.08611	406.51053	-251.74950	111.63725	-732.97455	319.55783	96.88153	-792.46259	35.89079	-6.37367
187	1.550	961.42157	-64.76850	1501.38354	-58.82272	47.84583	1276.56140	-893.49304	145.24928	1291.80542	335.25970	154.84668	-11.21661	438.26715	-254.53139	108.97646	-704.02618	313.13565	103.21198	-815.96796	37.62437	-6.54456
188	1.558	960.40082	-65.61244	1501.26233	-62.42053	47.21474	1275.62561	-895.44458	146.14267	1289.07483	312.00854	156.91989	-11.23828	470.22089	-256.34784	105.50943	-676.46167	306.43561	108.20532	-839.45892	39.27417	-6.58688
189	1.567	959.14429	-66.43997	1501.67529	-65.56139	46.55891	1275.37524	-897.41022	147.22493	1286.87842	288.67499	158.99609	-11.13400	502.26602	-257.05701	101.09782	-649.69568	299.66919	111.99201	-863.03833	40.92296	-6.51124
190	1.575	957.69147	-67.26775	1502.56641	-68.22574	45.99460	1275.87915	-899.36664	148.42839	1285.29590	265.05490	160.95496	-10.93771	534.36316	-256.70770	95.90276	-623.16272	293.01706	114.81139	-886.78711	42.68439	-6.44184
191	1.583	956.09790	-68.11514	1503.86011	-70.40466	45.58171	1277.09619	-901.27734	149.64117	1284.38879	241.06094	162.63110	-10.79985	566.69543	-255.50510	90.33366	-596.40833	286.61749	116.84800	-910.74921	44.59850	-6.47803
192	1.592	954.42792	-68.99281	1505.46863	-72.10896	45.35957	1278.92371	-903.09485	150.74849	1284.19543	216.75664	164.03165	-10.80435	599.52332	-253.62564	84.99064	-569.25122	280.55569	118.19773	-934.92651	46.57790	-6.56491
193	1.600	952.74860	-69.89745	1507.30774	-73.35945	45.36524	1281.25574	-904.76337	151.68250	1284.72266	192.28487	165.37726	-10.84401	632.73950	-251.19211	80.62703	-541.94476	274.84903	118.87457	-959.25677	48.49429	-6.57034
194	1.608	951.12531	-70.81504	1509.30774	-74.17408	45.61837	1284.00793	-906.23071	152.43564	1285.94250	167.74756	166.83719	-10.77827	665.41809	-248.35544	77.87150	-515.27417	269.53079	118.77718	-983.65411	50.28491	-6.42131
195	1.617	949.61646	-71.73133	1511.41235	-74.57587	46.10557	1287.11035	-907.45978	153.03236	1287.80457	143.17879	168.43526	-10.56821	695.81006	-245.24161	76.62954	-490.39008	264.72034	117.61406	-1008.11804	51.95712	-6.13457
196	1.625	948.26691	-72.64445	1513.57068	-74.60830	46.77962	1290.49146	-908.42786	153.50537	1290.25537	118.55908	170.13118	-10.26659	721.98999	-241.84596	75.77177	-468.28314	260.53595	114.92100	-1032.76855	53.54640	-5.80940
197	1.633	947.10126	-73.56219	1515.73389	-74.33617	47.57083	1294.06653	-909.12335	153.89032	1293.24597	93.78287	171.84839	-9.99977	742.70947	-238.02664	73.76170	-449.30731	257.02182	110.30029	-1057.71814	55.10019	-5.57963
198	1.642	946.12238	-74.48529	1517.85254	-73.83231	48.40711	1297.73840	-909.54895	154.21855	1296.72192	68.72586	173.52177	-9.91005	757.76282	-233.60361	69.86926	-433.19922	254.20720	103.70766	-1082.96912	56.64494	-5.48045
199	1.650	945.31689	-75.40082	1519.87488	-73.16136	49.23549	1301.40930	-909.72217	154.51353	1300.60840	43.42712	175.15622	-10.04768	767.68158	-228.41113	64.67000	-419.48465	252.14850	95.46593	-1108.43408	58.10321	-5.37057
200	1.658	944.65759	-76.28943	1521.74634	-72.37159	50.02773	1304.98901	-909.66394	154.79486	1304.79846	18.18658	176.80887	-10.26865	773.14636	-222.26451	59.20971	-407.92752	250.91664	86.00542	-1133.85925	59.25953	-5.00517
201	1.667	944.10229	-77.13235	1523.40796	-71.49137	50.76972	1308.39050	-909.38702	155.07784	1309.14026	-6.47958	178.55397	-10.03674	774.58594	-214.96837	53.89060	-398.79181	250.60100	75.60761	-1158.70520	59.88369	-4.11539
202	1.675	943.59381	-77.91492	1524.79919	-70.51919	51.45323	1311.51941	-908.89868	155.36508	1313.42859	-29.92752	180.49594	-8.15106	772.12061	-206.37500	48.33309	-392.76303	251.29742	64.35355	-1182.28467	59.89730	-2.39172
203	1.683	943.06616	-78.63004	1525.86243	-69.42062	52.07234	1314.26294	-908.21826	155.63550	1317.42883	-51.36655	182.92516	-2.65010	765.69659	-196.42722	42.02605	-390.59354	253.04204	52.31438	-1204.07288	59.41821	0.41899
204	1.692	942.46106	-79.28310	1526.54907	-68.15038	52.61996	1316.48706	-907.39429	155.83861	1320.93323	-69.35590	186.59550	8.97882	755.26941	-185.23032	34.81187	-392.75620	255.73792	39.87591	-1223.90027	58.67992	4.27312
205	1.700	941.74841	-79.89518	1526.82678	-66.68391	53.09926	1318.05554	-906.50769	155.90149	1323.80652	-80.95554	192.66269	28.89326	741.02826	-173.19153	26.88425	-399.30899	259.11621	27.94163	-1241.88574	57.83798	8.88847
206	1.708	940.94202	-80.49384	1526.67603	-65.03500	53.54221	1318.86609	-905.66028	155.75356	1325.98596	-82.32306	201.91818	56.82965	723.61182	-161.15514	18.71210	-409.96936	262.70212	17.77625	-1258.18457	56.79881	14.18345
207	1.717	940.09735	-81.09746	1526.08301	-63.25931	53.99702	1318.87976	-904.94208	155.36563	1327.44788	-71.66000	213.87325	88.46580	703.99011	-150.40781	11.15943	-424.30072	265.87442	10.46258	-1272.58423	55.26716	20.62368
208	1.725	939.29132	-81.71353	1525.03894	-61.44460	54.49047	1318.13086	-904.39185	154.79114	1328.20117	-51.36917	226.82346	117.10104	682.84564	-142.26442	5.31748	-441.91617	268.17691	6.30868	-1283.95398	52.88132	29.01797
209	1.733	938.60419	-82.34420	1523.54407	-59.68739	55.00919	1316.71155	-903.99445	154.18501	1328.33167	-26.32431	239.03482	137.98248	660.22803	-137.21881	1.77643	-462.60123	269.67484	4.77195	-1290.20850	49.30317	39.59229
210	1.742	938.11438	-82.98499	1521.60718	-58.07533	55.51358	1314.74194	-903.71198	153.75110	1328.01111	-0.28998	249.68019	150.82135	636.13062	-134.55585	0.20191	-486.10095	270.93033	4.84311	-1289.29065	44.39978	51.06564
211	1.750	937.89478	-83.61954	1519.24548	-56.69055	55.96939	1312.34521	-903.51068	153.63757	1327.41626	25.59830	258.69238	158.36185	611.05054	-133.03786	-0.21794	-511.60425	272.54382	5.33682	-1280.31470	38.38995	61.04937
212	1.758	938.00262	-84.21752	1516.48608	-55.61654	56.37592	1309.64026	-903.37549	153.88992	1326.64758	51.76817	266.23022	163.44270	585.70282	-131.78726	-0.18784	-537.72339	274.66293	5.22854	-1263.80835	31.62857	67.69209
213	1.767	938.46637	-84.74771	1513.36658	-54.92940	56.77280	1306.74207	-903.30817	154.47711	1325.69861	78.70924	272.39709	167.42209	560.53418	-130.45917	-0.16460	-563.23883	276.92834	4.19889	-1241.06628	24.30534	70.73997
214	1.775	939.27570	-85.19559	1509.93835	-54.68378	57.22762	1303.76086	-903.31091	155.31927	1324.46973	106.44827	277.22815	170.35657	535.62659	-128.99419	-0.38366	-587.69562	278.89386	2.72871	-1213.26782	16.55948	71.00752
215	1.783	940.38275	-85.55554	1506.27393	-54.91412	57.81010	1300.79785	-903.38928	156.30736	1322.85388	134.78357	280.76843	171.82210	510.89026	-127.43565	-0.85091	-611.32147	280.44492	1.51045	-1181.06616	8.78580	69.38734
216	1.792	941.71509	-85.80511	1502.46350	-55.65342	58.54986	1297.93616	-903.58142	157.32529	1320.82959	163.61154	283.04428	171.50247	486.28760	-125.82376	-1.41525	-634.62244	281.79153	0.85707	-1144.89624	1.59254	66.64467
217	1.800	943.19128	-85.89714	1498.60535	-56.95012	59.39941	1295.23523	-903.97400	158.25999	1318.46814	192.98413	284.05838	169.44183	461.85919	-124.14893	-1.91631	-658.03125	283.17578	0.63822	-1105.51367	-4.50224	63.72479
218	1.808	944.73608	-85.78423	1494.79822	-58.85725	60.23913	1292.73145	-904.67694	159.01715	1315.88855	222.94316	283.92044	166.08243	437.61566	-122.38618	-2.29013	-681.75861	284.71802	0.58143	-1064.12817	-9.15531	61.74819
219	1.817	946.28522	-85.44803	1491.14233	-61.39007	60.91515	1290.43811	-905.76123	159.54810	1313.21216	253.40765	282.89435	162.11035	413.51550	-120.54518	-2.58337	-705.81964	286.44760	0.51675	-1022.06726	-12.17559	61.68892
220	1.825	947.77795	-84.90179	1487.74292	-64.47858	61.28328	1288.33752	-907.21564	159.84981	1310.53345	284.19629	281.31061	158.21638	389.52469	-118.69026	-2.88943	-730.11304	288.31436	0.40067	-980.46936	-13.68551	64.19551
221	1.833	949.15131	-84.18194	1484.70337	-67.94893	61.25939	1286.38928	-908.96332	159.94792	1307.91516	315.09927	279.46658	154.87299	365.64136	-116.89718	-3.25591	-754.49603	290.20648	0.23025	-940.21472	-14.08054	69.45598
222	1.842	950.34381	-83.34541	1482.10938	-71.56413	60.86142	1284.58398	-910.90576	159.89349	1305.38928	346.01932	277.50119	152.13809	341.86227	-115.19210	-3.63280	-778.84113	292.02496	0.00308	-901.78290	-13.61154	76.94231
223	1.850	951.30853	-82.45570	1480.01868	-75.11267	60.20960	1283.00769	-912.95477	159.74940	1302.95715	377.09430	275.29166	149.59471	318.13654	-113.55562	-3.91895	-803.06329	293.73514	-0.24861	-865.12744	-12.21373	85.55416
224	1.858	952.02466	-81.56131	1478.46277	-78.46880	59.46996	1281.83313	-915.04254	159.55904	1300.60815	408.59009	272.54489	146.57529	294.38159	-111.95576	-4.06242	-827.13159	295.36667	-0.44351	-829.90381	-9.82576	94.28481
225	1.867	952.49841	-80.68713	1477.44666	-81.56752	58.76660	1281.22290	-917.11090	159.34404	1298.35571	440.62598	269.01062	142.54347	270.53668	-110.36361	-4.08578	-851.07507	296.96912	-0.50123	-795.77600	-6.60763	102.58810
226	1.875	952.75598	-79.83183	1476.94946	-84.33571	58.13298	1281.24622	-919.09412	159.13721	1296.26990	473.02545	264.57147	137.29417	246.55530	-108.76791	-4.03369	-874.97650	298.56360	-0.40853	-762.44751	-2.81899	110.17262
227	1.883	952.83630	-78.96971	1476.92920	-86.66206	57.53778	1281.88892	-920.91644	158.99319	1294.48303	505.43750	259.24329	130.89459	222.39468	-107.16119	-3.94907	-898.92883	300.16003	-0.23546	-729.57190	1.28328	116.81641
228	1.892	952.78217	-78.06845	1477.32996	-88.42393	56.93425	1283.11304	-922.50360	158.95981	1293.16455	537.60303	253.22166	123.56475	198.06201	-105.50674	-3.87244	-922.97595	301.79630	-0.07199	-696.81915	5.41423	122.42500
229	1.900	952.63324	-77.11024	1478.08850	-89.53099	56.28395	1284.88696	-923.79773	159.04936	1292.47827	569.55847	246.77582	115.54377	173.62524	-103.76845	-3.82240	-947.12695	303.49789	0.04986	-664.10999	9.25755	127.04883
230	1.908	952.42676	-76.09314	1479.14014	-89.95466	55.56313	1287.17822	-924.77008	159.22900	1292.54431	601.63397	239.95248	107.00147	149.14479	-101.96232	-3.78932	-971.42029	305.23132	0.16795	-631.77655	12.55497	130.74547
231	1.917	952.20197	-75.01640	1480.41785	-89.73273	54.76564	1289.94507	-925.42615	159.42958	1293.41821	634.13428	232.59471	98.25305	124.60022	-100.14510	-3.73752	-995.91394	306.97101	0.34072	-600.49780	15.19770	133.43703
232	1.925	951.99957	-73.87395	1481.85449	-88.95612	53.90347	1293.13708	-925.79938	159.56903	1295.08423	666.83374	224.67316	90.03580	99.92542	-98.36057	-3.61533	-1020.61511	308.75009	0.58039	-571.15094	17.22485	134.83090
233	1.933	951.85626	-72.66433	1483.39185	-87.75321	53.00729	1296.68347	-925.93658	159.57059	1297.46497	698.64063	216.42638	83.27319	75.10025	-96.59818	-3.40497	-1045.48047	310.58801	0.83350	-544.69299	18.72715	134.39328
234	1.942	951.79962	-71.40047	1484.98047	-86.26842	52.12369	1300.46948	-925.87866	159.37158	1300.44226	727.63080	208.29338	78.36262	50.12085	-94.80405	-3.15939	-1070.49536	312.45502	1.03501	-521.95142	19.71472	131.49976
235	1.950	951.84497	-70.11055	1486.56775	-84.63315	51.30183	1304.32153	-925.64819	158.93428	1303.87366	751.58478	200.69933	74.63756	24.93674	-92.95117	-2.96583	-1095.70044	314.33997	1.16027	-503.30997	20.05438	125.78948
236	1.958	951.99005	-68.83460	1488.09290	-82.94851	50.57089	1308.02954	-925.25275	158.25833	1307.60315	768.92004	193.72710	70.71807	-0.42233	-91.12845	-2.85842	-1121.07813	316.31763	1.27502	-488.58209	19.53394	117.42567
237	1.967	952.21027	-67.60971	1489.49182	-81.28592	49.92882	1311.39709	-924.69263	157.38669	1311.47314	779.31360	186.98743	65.49010	-25.59424	-89.53696	-2.73208	-1146.35327	318.57312	1.65184	-477.29858	18.00856	106.96971
238	1.975	952.45917	-66.44517	1490.70386	-79.69228	49.34857	1314.28162	-923.96606	156.40025	1315.33545	783.39648	179.86514	58.60560	-49.78287	-88.35196	-2.28763	-1170.86584	321.29831	2.82415	-469.17981	15.49738	95.01062
239	1.983	952.67566	-65.31707	1491.67480	-78.19024	48.77882	1316.60107	-923.07709	155.39841	1319.05493	781.88812	171.98511	50.27673	-71.98221	-87.65208	-1.01218	-1193.70837	324.45926	5.33151	-464.39807	12.13141	81.93875
240	1.992	952.79297	-64.19195	1492.35620	-76.77333	48.14966	1318.31091	-922.04535	154.47273	1322.50415	775.06726	163.51918	40.96045	-91.40079	-87.60853	1.84845	-1214.09387	327.75510	9.25312	-463.51233	8.09336	67.96895
241	2.000	952.75165	-63.05098	1492.70325	-75.41026	47.41177	1319.37939	-920.91223	153.68431	1325.56104	762.93555	155.05051	31.12388	-107.62857	-88.79832	7.49001	-1231.54797	330.91968	14.12672	-467.17950	3.67717	53.27289
242	2.008	952.51733	-61.89784	1492.67908	-74.06601	46.57281	1319.78247	-919.74072	153.05244	1328.10999	745.75256	147.24019	21.10831	-119.98697	-92.30038	17.74580	-1245.77185	333.97241	19.53779	-475.81046	-0.66668	38.18941
243	2.017	952.09839	-60.75546	1492.25891	-72.72204	45.68225	1319.51563	-918.60577	152.55817	1330.04907	724.47864	140.77170	11.39131	-126.58658	-99.29504	34.25230	-1256.43713	337.06934	25.78452	-489.31201	-4.39340	23.52964
244	2.025	951.55157	-59.65320	1491.42773	-71.38324	44.79476	1318.60144	-917.57910	152.15903	1331.29626	700.67572	136.39079	2.99976	-125.01151	-110.19306	56.35404	-1263.02649	340.19870	33.86099	-506.97830	-6.95874	10.77828
245	2.033	950.97363	-58.60947	1490.17554	-70.07690	43.95968	1317.08472	-916.71649	151.80823	1331.79797	675.79138	134.51616	-2.90677	-114.58029	-123.97411	80.10773	-1264.75635	343.15256	44.50611	-527.72632	-7.96065	1.63571
246	2.042	950.48090	-57.62670	1488.49609	-68.84789	43.21848	1315.03027	-916.04352	151.46983	1331.54419	650.60718	134.80725	-6.05415	-97.19943	-138.62338	100.43985	-1260.68762	345.69205	56.93062	-550.62451	-7.40970	-3.22189
247	2.050	950.18555	-56.70287	1486.39026	-67.75789	42.58648	1312.52258	-915.54620	151.10291	1330.58679	625.41943	136.41301	-7.19850	-75.75281	-152.45113	114.51930	-1250.02649	347.59241	68.65543	-575.00262	-5.83213	-4.79424
248	2.058	950.17462	-55.84013	1483.86560	-66.89552	42.03753	1309.66003	-915.19568	150.61140	1329.04431	600.40485	138.56451	-7.36325	-52.26544	-164.96098	122.89597	-1232.53247	348.69699	77.06348	-600.10754	-3.87962	-4.81803
249	2.067	950.49274	-55.04237	1480.93872	-66.38080	41.51038	1306.54590	-914.98798	149.84222	1327.06616	575.66748	140.81999	-7.30591	-27.49118	-176.49774	127.88739	-1208.69836	349.03650	81.14805	-625.17200	-1.87247	-4.53082
250	2.075	951.13202	-54.31691	1477.64355	-66.34399	40.93186	1303.28564	-914.94946	148.67648	1324.77051	551.17596	143.01773	-7.42064	-1.49179	-187.35126	131.39484	-1179.43359	348.69678	81.64689	-649.81256	0.19064	-4.42487
251	2.083	952.03760	-53.68155	1474.03528	-66.89307	40.24223	1299.98584	-915.11847	147.11172	1322.21960	526.78503	145.17166	-7.76665	25.74115	-197.35828	134.02670	-1145.62842	347.53598	79.87656	-674.05212	2.34983	-4.59213
252	2.092	953.12250	-53.16706	1470.18835	-68.09895	39.41158	1296.74597	-915.53204	145.26450	1319.44080	502.37924	147.30832	-8.20328	54.04153	-206.15620	135.54715	-1108.04272	345.14172	76.90134	-698.06201	4.53698	-4.97545
253	2.100	954.28619	-52.81272	1466.19238	-69.99619	38.45322	1293.64282	-916.21100	143.34727	1316.43896	478.01120	149.38371	-8.59549	83.15775	-213.52493	135.59201	-1067.43848	341.05490	73.63391	-722.00000	6.62596	-5.43502
254	2.108	955.43439	-52.65307	1462.15100	-72.57990	37.43814	1290.71948	-917.13586	141.63718	1313.18896	453.79645	151.34947	-8.91624	112.93503	-219.47574	134.02431	-1024.73938	335.08893	71.12055	-745.93854	8.54506	-5.81596
255	2.117	956.49377	-52.69893	1458.17822	-75.79327	36.48856	1287.98816	-918.24182	140.38802	1309.65222	429.75046	153.20694	-9.20329	143.39497	-224.21353	131.01559	-981.15601	327.57336	70.37896	-769.83661	10.31642	-6.03593
256	2.125	957.41571	-52.92353	1454.39050	-79.50345	35.71279	1285.44836	-919.46069	139.70909	1305.83728	405.82745	154.98874	-9.52280	174.65744	-228.06400	126.99171	-938.15674	319.28995	72.01833	-793.61560	12.00671	-6.11221
257	2.133	958.17456	-53.27090	1450.90015	-83.48554	35.09965	1283.10400	-920.76251	139.52011	1301.83447	381.99313	156.71944	-9.94571	206.77657	-231.37827	122.49639	-897.11646	311.03653	76.09784	-817.27100	13.68232	-6.14531
258	2.142	958.75934	-53.68691	1447.80823	-87.46253	34.49703	1280.97729	-922.13782	139.62589	1297.78333	358.22748	158.42569	-10.45001	239.64978	-234.46964	118.04659	-858.82635	303.13983	82.19924	-840.89453	15.38192	-6.23975
259	2.150	959.15948	-54.14443	1445.19739	-91.19623	33.74099	1279.12183	-923.56946	139.82742	1293.83582	334.55945	160.17378	-10.88210	273.07507	-237.54390	113.97407	-823.33246	295.37930	89.51313	-864.58191	17.10549	-6.40374
260	2.158	959.35767	-54.64530	1443.12646	-94.54233	32.79246	1277.63220	-925.04004	139.97937	1290.14197	311.04727	162.04871	-11.07886	306.88986	-240.64525	110.30791	-790.23779	287.41107	97.04687	-888.32880	18.82158	-6.55051
261	2.167	959.33734	-55.20826	1441.62952	-97.42081	31.73208	1276.62683	-926.54169	139.98337	1286.83313	287.63379	164.11084	-11.00060	341.07599	-243.65538	106.78317	-759.05402	279.18878	103.96352	-912.06787	20.47265	-6.57301
262	2.175	959.09619	-55.85455	1440.71729	-99.75961	30.66650	1276.21179	-928.06183	139.76349	1284.00879	264.11212	166.36021	-10.73825	375.73837	-246.33812	102.98869	-729.26099	270.93243	109.78840	-935.80200	22.05116	-6.43158
263	2.183	958.65234	-56.59985	1440.37781	-101.48402	29.66954	1276.45251	-929.56488	139.26039	1281.73755	240.30284	168.69769	-10.43594	410.98132	-248.51758	98.64439	-700.23999	262.87292	114.40384	-959.63312	23.67377	-6.21632
264	2.192	958.03760	-57.45372	1440.57581	-102.54603	28.78876	1277.36987	-930.99323	138.43774	1280.06604	216.18533	170.90776	-10.21738	446.80142	-250.24689	93.77093	-671.33978	255.15208	117.92725	-983.67010	25.51017	-6.09737
265	2.200	957.29071	-58.41421	1441.25732	-102.94150	28.07436	1278.95154	-932.28510	137.29361	1279.02515	191.84354	172.75928	-10.14896	483.08142	-251.66541	88.56435	-642.07977	247.83351	120.56525	-1007.95361	27.64149	-6.17931
266	2.208	956.45654	-59.46157	1442.35608	-102.69769	27.58263	1281.16357	-933.38269	135.88406	1278.63684	167.36157	174.25821	-10.21588	519.68616	-252.72200	83.24207	-612.37573	240.91113	122.51083	-1032.45850	29.93821	-6.37479
267	2.217	955.58289	-60.57207	1443.80310	-101.85910	27.34999	1283.95398	-934.22852	134.31938	1278.92419	142.76349	175.67804	-10.32172	556.53461	-253.22351	78.12643	-582.66626	234.36391	123.85741	-1057.15784	32.09602	-6.45189
268	2.225	954.71631	-61.73728	1445.53687	-100.49475	27.36975	1287.24573	-934.77191	132.70439	1279.91821	118.01213	177.21327	-10.34418	593.46069	-253.13467	73.84528	-553.84686	228.22054	124.52008	-1082.06592	33.91108	-6.27551
269	2.233	953.90509	-62.96237	1447.50488	-98.71751	27.59148	1290.92578	-934.98383	131.10121	1281.63989	93.07872	178.80612	-10.22012	629.85693	-252.67911	71.24121	-526.97351	222.56157	124.21760	-1107.14783	35.47102	-5.93813
270	2.242	953.20410	-64.25380	1449.65552	-96.68747	27.93915	1294.84521	-934.86792	129.56270	1284.06604	68.00262	180.34868	-10.01263	664.41345	-252.16389	70.72230	-502.83185	217.47556	122.53080	-1132.26050	37.00385	-5.60862
271	2.250	952.66589	-65.60946	1451.93323	-94.58113	28.33704	1298.84253	-934.46960	128.15750	1287.11633	42.83920	181.85104	-9.87231	695.31812	-251.70624	71.52198	-481.70026	213.04532	119.04842	-1157.31128	38.63706	-5.36292
272	2.258	952.32458	-67.00893	1454.27966	-92.54292	28.73067	1302.77515	-933.86658	126.94762	1290.66675	17.58035	183.40150	-9.90808	720.89758	-251.05432	71.85262	-463.50073	209.38818	113.55478	-1182.34766	40.32021	-5.16080
273	2.267	952.18597	-68.41026	1456.63562	-90.65350	29.09448	1306.53333	-933.13306	125.96767	1294.56616	-7.75574	185.05511	-10.08737	740.24011	-249.71988	70.16915	-448.11060	206.64253	106.09816	-1207.30127	41.77136	-4.80661
274	2.275	952.22388	-69.77042	1458.93970	-88.92889	29.42694	1310.02686	-932.30591	125.21657	1298.64709	-32.93262	186.76712	-10.09900	753.29980	-247.33090	66.28316	-435.55426	204.89182	96.88930	-1231.69495	42.51526	-3.91864
275	2.283	952.38025	-71.07669	1461.12781	-87.33589	29.74007	1313.16577	-931.38135	124.65161	1302.73376	-57.48865	188.43878	-9.15512	760.55219	-243.79707	61.05958	-426.02646	204.16321	86.16192	-1254.78540	42.27453	-2.11394
276	2.292	952.57471	-72.34885	1463.13818	-85.80579	30.04431	1315.85217	-930.33868	124.19667	1306.64893	-80.87933	190.10376	-5.89319	762.72125	-239.08914	55.20668	-419.83554	204.49915	74.10462	-1275.97339	41.26252	0.72838
277	2.300	952.72510	-73.61185	1464.91663	-84.24839	30.33098	1317.98193	-929.16907	123.76328	1310.22754	-102.26413	192.14281	1.63597	760.53998	-233.07370	48.75331	-417.36215	205.98413	60.90251	-1294.98242	39.83251	4.43419
278	2.308	952.76990	-74.87498	1466.41736	-82.57346	30.57450	1319.45190	-927.88550	123.27565	1313.33020	-119.65134	195.32895	15.74350	754.39160	-225.74225	41.56969	-419.03058	208.68121	46.91129	-1311.83252	37.94595	8.86999
279	2.317	952.68591	-76.13045	1467.59924	-80.71951	30.75808	1320.18018	-926.51398	122.68967	1315.84973	-129.36618	200.54672	37.89027	744.42773	-217.31122	33.73446	-425.19232	212.49869	32.91699	-1326.73853	35.21408	14.46550
280	2.325	952.49323	-77.36583	1468.42700	-78.67880	30.88923	1320.13269	-925.08344	121.99915	1317.71277	-127.66141	208.17549	66.57094	731.13293	-208.08978	25.40128	-435.91776	217.03302	20.29459	-1339.67249	31.45805	22.28128
281	2.333	952.24609	-78.57987	1468.87317	-76.49780	30.99002	1319.33728	-923.61688	121.24149	1318.89551	-113.90353	217.60889	96.70860	715.33325	-198.70251	17.02300	-450.84653	221.49983	10.72090	-1349.68030	26.96563	33.12807
282	2.342	952.01953	-79.78434	1468.91589	-74.25432	31.07428	1317.86938	-922.12756	120.49605	1319.44580	-91.54260	227.54453	122.41675	697.51648	-190.34372	9.67771	-469.36517	225.02625	5.27201	-1354.71155	22.13465	46.22541
283	2.350	951.89880	-80.99384	1468.53430	-72.03425	31.12548	1315.82129	-920.62097	119.86137	1319.47314	-65.36942	236.81253	140.71716	677.43219	-184.26936	4.48239	-491.03326	227.34781	3.52981	-1352.50732	17.36619	58.78762
284	2.358	951.97040	-82.22634	1467.70642	-69.92062	31.10376	1313.28467	-919.09137	119.43663	1319.09778	-38.35242	244.86539	152.41870	654.72632	-180.84949	1.65284	-515.35547	229.06277	3.72917	-1341.88953	13.09793	67.59786
285	2.367	952.31128	-83.50560	1466.41528	-67.99544	30.98300	1310.35754	-917.52313	119.31898	1318.40527	-11.05869	251.60672	160.03836	629.91370	-179.29617	0.50621	-541.03699	230.86188	3.99806	-1323.19556	9.13503	71.40900
286	2.375	952.97766	-84.83913	1464.66138	-66.34718	30.76986	1307.15381	-915.90930	119.59956	1317.44226	16.99030	257.03870	165.56323	604.25256	-178.41974	0.17917	-566.41290	232.80275	3.51434	-1297.70386	4.45792	71.50531
287	2.383	953.98975	-86.19659	1462.47449	-65.07191	30.49794	1303.79834	-914.27063	120.33499	1316.22729	46.12997	261.17761	169.78436	578.75415	-177.49301	0.07260	-590.73450	234.54398	2.55184	-1266.84473	-1.70349	69.98563
288	2.392	955.32404	-87.52454	1459.91577	-64.26048	30.23190	1300.41309	-912.66663	121.48347	1314.74792	76.29515	264.10028	172.72772	553.71216	-176.35767	-0.14227	-614.35803	235.87845	1.67535	-1231.61938	-9.06841	68.03763
289	2.400	956.92401	-88.77158	1457.06909	-63.98662	30.05932	1297.10962	-911.20416	122.86809	1312.96606	107.21985	265.89236	174.19104	528.98730	-175.07533	-0.60071	-637.92041	236.89447	1.10835	-1192.45679	-16.59666	65.78316
290	2.408	958.72064	-89.89816	1454.03125	-64.31192	30.03968	1293.98853	-910.02679	124.22947	1310.84888	138.71176	266.57031	174.03139	504.39301	-173.72931	-1.24473	-661.77893	237.87262	0.74164	-1149.78406	-23.19179	63.25646
291	2.417	960.65222	-90.87787	1450.89722	-65.28888	30.15703	1291.13330	-909.26758	125.32489	1308.38965	170.77591	266.11353	172.31148	479.83401	-172.34967	-1.87497	-685.98932	239.09894	0.42195	-1104.77136	-28.22140	61.29412
292	2.425	962.67621	-91.68826	1447.75317	-66.93784	30.32113	1288.58875	-908.99200	126.00734	1305.60486	203.46066	264.60889	169.37111	455.31064	-170.85956	-2.32680	-710.46606	240.68210	0.09532	-1059.26794	-31.64339	61.44490
293	2.433	964.76654	-92.30518	1444.67969	-69.20361	30.41199	1286.34045	-909.17865	126.25237	1302.54016	236.68617	262.28564	165.73068	430.88916	-169.19254	-2.58507	-735.08710	242.52357	-0.22481	-1014.93341	-33.76485	64.95029
294	2.442	966.90002	-92.71883	1441.75757	-71.91978	30.35788	1284.32800	-909.74695	126.12840	1299.28333	270.26974	259.35770	161.90541	406.60812	-167.42334	-2.74395	-759.72412	244.45834	-0.51336	-972.47327	-34.82248	71.74554
295	2.450	969.04504	-92.94981	1439.06616	-74.82715	30.19862	1282.51941	-910.60168	125.74565	1295.96252	304.03528	255.91916	158.27560	382.42694	-165.66379	-2.93404	-784.26147	246.38036	-0.74649	-931.62024	-34.72625	80.52188
296	2.458	971.15839	-93.04355	1436.68372	-77.65901	30.05993	1280.98840	-911.66174	125.22321	1292.72852	337.89423	251.99628	154.98312	358.30420	-163.93219	-3.24929	-808.62347	248.24979	-0.90211	-891.78925	-33.28462	89.81110
297	2.467	973.18634	-93.05096	1434.69043	-80.22652	30.05483	1279.88635	-912.85986	124.68036	1289.73547	371.86743	247.62344	151.88161	334.25726	-162.20712	-3.65396	-832.79309	250.05679	-0.98081	-852.72559	-30.59813	98.84666
298	2.475	975.07031	-93.01213	1433.16492	-82.42680	30.20710	1279.32837	-914.11920	124.23303	1287.12500	406.00967	242.80057	148.60440	310.30487	-160.52444	-3.98015	-856.81055	251.80705	-1.00803	-814.46051	-27.06019	107.43568
299	2.483	976.76178	-92.95015	1432.16968	-84.18541	30.44859	1279.33740	-915.32733	123.99680	1285.00439	440.27579	237.36221	144.70103	286.39825	-158.95331	-4.08121	-880.75684	253.49687	-0.99188	-776.82037	-23.06548	115.43910
300	2.492	978.23474	-92.86893	1431.73950	-85.41006	30.67473	1279.89661	-916.33319	124.09284	1283.43018	474.46075	230.99380	139.77544	262.43921	-157.49271	-3.98536	-904.72510	255.07648	-0.91169	-739.36365	-18.87367	122.60583
301	2.500	979.48633	-92.75418	1431.87549	-86.00202	30.80559	1281.01514	-916.99023	124.59884	1282.44543	508.30133	223.44408	133.55667	238.34970	-156.05948	-3.85503	-928.78284	256.49673	-0.77176	-701.88562	-14.69948	128.74771
302	2.508	980.53186	-92.58130	1432.54736	-85.89989	30.80376	1282.72522	-917.23090	125.46404	1282.14001	541.67590	214.75322	125.90495	214.09280	-154.58264	-3.80017	-952.95428	257.81339	-0.61142	-664.75183	-10.75848	133.85745
303	2.517	981.40161	-92.32521	1433.70508	-85.10663	30.65416	1285.03101	-917.08740	126.52695	1282.63086	574.79083	205.29657	116.85291	189.65497	-153.04440	-3.78230	-977.24274	259.17926	-0.44758	-628.68066	-7.17502	137.97269
304	2.525	982.13519	-91.96952	1435.29700	-83.68407	30.34594	1287.87769	-916.63684	127.63093	1283.98755	608.24377	195.49219	106.70840	165.06081	-151.45253	-3.70726	-1001.65546	260.70560	-0.27291	-594.38776	-3.93489	140.95673
305	2.533	982.76904	-91.51685	1437.27539	-81.73357	29.87803	1291.16345	-915.94775	128.68411	1286.20667	642.68530	185.54639	96.24771	140.36511	-149.82999	-3.55596	-1026.21143	262.36786	-0.08646	-562.50397	-0.99747	142.43306
306	2.542	983.32666	-90.99155	1439.59119	-79.38072	29.27591	1294.76294	-915.06897	129.63309	1289.22754	677.99585	175.67145	86.86407	115.58401	-148.19754	-3.37873	-1050.94849	264.06442	0.11532	-533.70422	1.53149	141.87268
307	2.550	983.82068	-90.42375	1442.18945	-76.76550	28.58889	1298.53516	-914.03400	130.42572	1292.93481	712.64197	166.26610	80.01601	90.66281	-146.53436	-3.21535	-1075.90161	265.74646	0.32146	-508.69727	3.35291	138.74342
308	2.558	984.25757	-89.82782	1445.01086	-74.03179	27.86289	1302.32544	-912.86450	130.99963	1297.15625	743.95105	157.66690	75.95053	65.53522	-144.79980	-3.09912	-1101.05359	267.51242	0.50181	-487.95190	4.07827	132.71497
309	2.567	984.63702	-89.20006	1447.99109	-71.31179	27.11820	1305.97278	-911.57117	131.29846	1301.68237	769.20990	149.89095	73.17820	40.24503	-143.00412	-3.07660	-1126.26953	269.60474	0.72159	-471.49097	3.35782	123.83543
310	2.575	984.94440	-88.53607	1451.05798	-68.70414	26.34707	1309.32068	-910.15131	131.30328	1306.29529	786.82275	142.57573	69.56921	15.13806	-141.23442	-3.09267	-1151.14905	272.27710	1.29131	-459.03229	0.97388	112.50883
311	2.583	985.14087	-87.84131	1454.13574	-66.25542	25.52676	1312.22876	-908.59125	131.05696	1310.79602	796.71948	135.10863	63.79774	-8.95334	-139.66068	-2.75630	-1174.90112	275.59918	2.73679	-450.33844	-3.10706	99.28591
312	2.592	985.16144	-87.12517	1457.15259	-63.95958	24.63525	1314.57849	-906.87585	130.65923	1315.02209	799.82178	126.95920	55.74748	-30.87836	-138.57323	-1.15204	-1196.52051	279.35184	5.47627	-445.48389	-8.73708	84.66876
313	2.600	984.92651	-86.39274	1460.04004	-61.77366	23.65778	1316.27356	-905.00098	130.22832	1318.84961	797.11572	117.99997	46.06398	-49.72092	-138.49281	3.20080	-1215.17017	283.19824	9.48682	-444.83960	-15.64994	69.06927
314	2.608	984.36609	-85.64490	1462.73267	-59.64080	22.59145	1317.24451	-902.98773	129.86214	1322.18066	789.09479	108.59859	35.54948	-64.82336	-140.34286	12.35543	-1230.35522	287.02597	14.47281	-448.78125	-23.50907	52.89363
315	2.617	983.44519	-84.88452	1465.17444	-57.51527	21.45131	1317.45728	-900.89038	129.62901	1324.93494	775.98669	99.46292	24.77147	-74.77234	-145.38925	28.49442	-1241.80151	291.04041	20.55229	-457.37897	-31.79952	36.70272
316	2.625	982.18036	-84.12132	1467.32104	-55.37745	20.26989	1316.91711	-898.78772	129.56020	1327.04822	758.42542	91.42668	14.20141	-77.03378	-154.62152	52.15651	-1249.15967	295.48715	28.69872	-470.30499	-39.63948	21.48322
317	2.633	980.64117	-83.37508	1469.13550	-53.23457	19.09367	1315.66223	-896.76385	129.62767	1328.47937	737.70044	85.29892	4.77350	-69.77423	-167.86584	80.32738	-1251.70483	300.30606	40.00206	-486.93988	-45.84238	8.81105
318	2.642	978.93408	-82.67133	1470.58679	-51.11666	17.98095	1313.75122	-894.88867	129.74548	1329.22632	715.15894	81.65237	-2.16402	-53.84689	-183.56902	107.35747	-1248.35486	305.00616	53.95064	-506.62933	-49.41268	0.25374
319	2.650	977.17822	-82.02235	1471.65759	-49.07302	16.99314	1311.25928	-893.20209	129.80746	1329.33899	691.48987	80.51897	-5.97284	-32.22037	-199.73691	128.60982	-1238.09399	308.84430	67.72392	-528.88531	-50.18679	-3.86984
320	2.658	975.49054	-81.42052	1472.34875	-47.17294	16.16697	1308.28345	-891.71069	129.72141	1328.91016	666.88916	81.26501	-7.37617	-7.75507	-215.13757	143.01978	-1220.51196	311.27185	77.94124	-553.11487	-48.97617	-4.85404
321	2.667	973.97742	-80.85222	1472.67798	-45.50990	15.48313	1304.94385	-890.40369	129.41701	1328.04456	641.71704	82.97469	-7.64349	18.09375	-229.52994	152.29109	-1196.03979	312.29236	83.13297	-578.31354	-46.94913	-4.52116
322	2.675	972.71777	-80.30522	1472.67676	-44.20037	14.87273	1301.37976	-889.28198	128.85179	1326.82483	616.54022	85.00540	-7.65552	45.02325	-242.97061	158.45906	-1165.68298	312.25876	84.21335	-603.49866	-44.86675	-4.11536
323	2.683	971.74561	-79.77731	1472.39172	-43.37214	14.25657	1297.74414	-888.38000	128.03317	1325.29736	591.70081	87.08813	-7.77623	73.10666	-255.25406	162.46826	-1130.54956	311.33588	82.98902	-628.26672	-42.89095	-4.11139
324	2.692	971.04303	-79.29683	1471.88770	-43.14106	13.57549	1294.18823	-887.75867	127.03519	1323.48315	567.21570	89.14684	-8.04951	102.32816	-265.97595	164.33781	-1091.57813	309.25882	80.78610	-652.67542	-40.91140	-4.49197
325	2.700	970.54834	-78.92603	1471.25195	-43.58372	12.80562	1290.83960	-887.46765	125.98598	1321.39185	542.95374	91.14133	-8.41000	132.55051	-274.83911	163.89983	-1049.53723	305.56158	78.34621	-676.87427	-38.87916	-5.03957
326	2.708	970.17444	-78.73248	1470.59045	-44.72756	11.97546	1287.78015	-887.50818	125.03258	1319.02417	518.74377	93.01799	-8.82144	163.66269	-281.81613	161.28247	-1005.17242	300.01334	76.40589	-700.95679	-36.87470	-5.53722
327	2.717	969.83307	-78.75331	1470.01746	-46.56219	11.17907	1285.03906	-887.82611	124.29298	1316.36829	494.47205	94.80603	-9.23727	195.64656	-287.14264	156.99103	-959.47235	292.91141	75.93748	-724.95111	-34.99481	-5.85608
328	2.725	969.45392	-78.98356	1469.64453	-49.04464	10.55869	1282.60730	-888.33868	123.80990	1313.40686	470.17236	96.58005	-9.57655	228.48151	-291.23242	151.74384	-913.91437	285.04977	77.81799	-748.87164	-33.25220	-5.97737
329	2.733	968.99054	-79.38516	1469.57422	-52.07596	10.23726	1280.45898	-888.97620	123.54486	1310.15051	445.96460	98.34663	-9.84085	262.02167	-294.52249	146.25867	-870.22107	277.38699	82.38979	-772.77057	-31.58667	-5.98107
330	2.742	968.41608	-79.89507	1469.89465	-55.46942	10.22271	1278.56409	-889.71149	123.41228	1306.67639	421.90530	100.08243	-10.15594	296.02271	-297.30304	141.05643	-829.62689	270.50702	89.26867	-796.69165	-29.92287	-5.99837
331	2.750	967.71423	-80.43716	1470.67371	-58.96512	10.36356	1276.90698	-890.56055	123.30731	1303.12927	397.98843	101.77686	-10.62534	330.27490	-299.65497	136.31599	-792.42542	264.26294	97.43366	-820.61426	-28.21698	-6.13432
332	2.758	966.86981	-80.94530	1471.95605	-62.31133	10.43069	1275.51917	-891.56158	123.12724	1299.68323	374.25943	103.43349	-11.19006	364.66748	-301.47342	131.88882	-758.18665	258.10458	105.59354	-844.49323	-26.49788	-6.38168
333	2.767	965.86346	-81.38224	1473.76062	-65.34943	10.27772	1274.50415	-892.74811	122.80762	1296.50513	350.74384	105.10391	-11.66396	399.14349	-302.53726	127.43806	-726.20074	251.74554	112.70859	-868.30969	-24.83678	-6.61315
334	2.775	964.67877	-81.74228	1476.07800	-68.01739	9.92671	1274.02087	-894.12402	122.34580	1293.73804	327.28424	106.88272	-11.88376	433.62628	-302.63547	122.58260	-695.71716	245.33371	118.32661	-892.08099	-23.23885	-6.70428
335	2.783	963.31488	-82.04567	1478.87561	-70.27579	9.50613	1274.21521	-895.64679	121.78194	1291.49158	303.65527	108.80714	-11.82585	467.99091	-301.67038	117.02127	-666.00806	239.13603	122.52631	-915.88409	-21.59627	-6.65433
336	2.792	961.78845	-82.32623	1482.10559	-72.05508	9.13177	1275.14685	-897.23407	121.15288	1289.84167	279.75986	110.79108	-11.59686	502.12592	-299.66895	110.59412	-636.43896	233.32089	125.61880	-939.84882	-19.79644	-6.55672
337	2.800	960.13013	-82.60694	1485.71069	-73.28453	8.85514	1276.77209	-898.78656	120.46263	1288.83838	255.59607	112.69620	-11.33630	536.09918	-296.70364	103.27251	-606.58679	227.94711	127.88670	-964.06879	-17.86826	-6.47591
338	2.808	958.38440	-82.88754	1489.62634	-73.94453	8.69626	1278.98682	-900.20093	119.70797	1288.50806	231.20383	114.47000	-11.13220	570.29382	-292.79251	95.24692	-576.36792	222.98833	129.48155	-988.53223	-15.96368	-6.39459
339	2.817	956.60645	-83.16251	1493.78418	-74.06839	8.68178	1281.68042	-901.37610	118.93060	1288.85132	206.66122	116.17738	-10.97566	605.25098	-287.93954	87.16609	-546.16528	218.40250	130.40154	-1013.15222	-14.19340	-6.28224
340	2.825	954.85547	-83.44208	1498.11523	-73.70927	8.84017	1284.76208	-902.23102	118.22082	1289.84058	182.02122	117.86720	-10.78838	641.11475	-282.34589	80.23209	-516.86133	214.23099	130.46034	-1037.85327	-12.54095	-6.15285
341	2.833	953.18695	-83.74805	1502.54980	-72.92633	9.17883	1288.15869	-902.72021	117.67497	1291.42554	157.28687	119.51462	-10.53027	676.94604	-276.53339	75.77177	-489.58820	210.62108	129.27736	-1062.66077	-10.94052	-6.00824
342	2.842	951.64410	-84.08932	1507.01831	-71.79683	9.66611	1291.80200	-902.83630	117.36080	1293.54993	132.41763	121.12262	-10.25388	710.57202	-271.11331	74.21262	-465.24628	207.74893	126.35644	-1087.71057	-9.35041	-5.80991
343	2.850	950.25153	-84.45076	1511.45435	-70.42166	10.22992	1295.62622	-902.60809	117.29616	1296.16748	107.32878	122.76190	-10.06219	739.50110	-266.28656	74.21764	-444.16467	205.73335	121.27502	-1113.08093	-7.75668	-5.56134
344	2.858	949.01678	-84.81290	1515.79675	-68.90762	10.78978	1299.56213	-902.09064	117.43999	1299.22839	81.97746	124.49792	-10.08253	762.17365	-261.66562	73.34396	-426.15906	204.62265	113.90237	-1138.59131	-6.23501	-5.29592
345	2.867	947.93353	-85.16531	1519.99036	-67.34226	11.30167	1303.52148	-901.34613	117.71172	1302.64429	56.49348	126.33304	-10.37924	778.25854	-256.73981	70.12443	-410.86389	204.44830	104.45638	-1163.74573	-5.02944	-4.87569
346	2.875	946.97809	-85.49730	1523.98291	-65.78030	11.77250	1307.38623	-900.42883	118.02695	1306.27124	31.28888	128.23895	-10.63606	788.21729	-251.27609	65.16814	-398.10449	205.28473	93.33431	-1187.83374	-4.48241	-3.84989
347	2.883	946.10077	-85.80072	1527.72021	-64.24255	12.24080	1311.01672	-899.38232	118.32200	1309.92334	7.09619	130.28474	-9.74994	792.96875	-245.13988	59.91107	-388.10986	207.22906	80.91686	-1210.23584	-4.75536	-1.67261
348	2.892	945.22754	-86.08492	1531.14380	-62.71484	12.74893	1314.26563	-898.24493	118.55396	1313.40161	-15.16434	132.85164	-5.67441	793.49957	-238.06761	54.90507	-381.45538	210.28424	67.51961	-1230.69165	-5.58501	1.83906
349	2.900	944.28131	-86.37600	1534.19592	-61.14711	13.32320	1316.98108	-897.05988	118.68433	1316.52112	-34.23248	136.74471	4.29938	790.38525	-229.79475	49.71160	-378.82697	214.24081	53.47020	-1249.20520	-6.56546	6.39278
350	2.908	943.20813	-86.70682	1536.82605	-59.47244	13.96843	1319.01428	-895.88434	118.67413	1319.12732	-47.54767	143.02090	22.65584	783.71527	-220.32581	43.84935	-380.75067	218.67563	39.31944	-1265.80481	-7.73459	11.71910
351	2.917	941.99347	-87.10220	1538.99182	-57.64682	14.67920	1320.25330	-894.78992	118.50384	1321.11096	-51.05133	152.59485	49.83430	773.50195	-209.98492	37.20207	-387.39035	223.11353	26.12039	-1280.38232	-9.55811	18.10875
352	2.925	940.66479	-87.55763	1540.65869	-55.67698	15.44859	1320.65735	-893.85175	118.19452	1322.42664	-41.87589	165.51230	82.31998	760.17474	-199.14255	29.73183	-398.49509	227.17339	15.31887	-1292.45947	-12.22052	26.28261
353	2.933	939.28436	-88.03911	1541.79944	-53.61864	16.25676	1320.25757	-893.11774	117.80540	1323.08386	-21.51181	180.40919	113.39653	744.60059	-188.13989	21.52145	-413.52490	230.50267	8.04181	-1300.81433	-15.29185	36.60584
354	2.942	937.93842	-88.50966	1542.39307	-51.55300	17.06411	1319.12354	-892.56866	117.41537	1323.12292	5.04892	195.24394	137.30516	727.50671	-177.73079	13.33025	-432.00943	232.81631	4.49372	-1303.41541	-18.32799	48.27317
355	2.950	936.72797	-88.94662	1542.42578	-49.55824	17.82795	1317.33032	-892.11194	117.10843	1322.61597	33.27237	208.65350	152.78815	708.94214	-169.14249	6.56599	-453.78595	234.28448	3.91295	-1298.26831	-21.40075	59.21713
356	2.958	935.75958	-89.33892	1541.89063	-47.69500	18.51797	1314.94348	-891.62708	116.96643	1321.67065	61.44397	220.34169	162.41331	688.39374	-163.22955	2.25609	-478.44583	235.64163	4.73694	-1284.57544	-24.92914	67.17462
357	2.967	935.13104	-89.68282	1540.78528	-46.00789	19.11664	1312.02893	-891.02356	117.06362	1320.40027	89.85428	230.52596	169.32376	665.55359	-159.83163	0.27306	-504.65253	237.55183	5.21188	-1262.99084	-29.36186	71.15917
358	2.975	934.92139	-89.98210	1539.11292	-44.53558	19.61938	1308.66956	-890.26575	117.45776	1318.87622	119.02280	239.42235	175.08844	640.95483	-158.05385	-0.30062	-530.69312	239.97470	4.47722	-1234.92261	-34.84766	71.75179
359	2.983	935.18909	-90.24051	1536.88867	-43.32775	20.03830	1304.97388	-889.36511	118.16739	1317.11145	148.95558	247.13515	179.73842	615.65491	-156.89803	-0.38194	-555.63525	242.37785	2.91289	-1201.65979	-40.92312	70.05562
360	2.992	935.97034	-90.44640	1534.14429	-42.45911	20.40574	1301.07336	-888.38525	119.13521	1315.10242	179.39233	253.67760	182.72337	590.45673	-155.70695	-0.48554	-579.58295	244.38623	1.38331	-1164.00452	-46.61868	66.87713
361	3.000	937.27295	-90.56796	1530.92590	-42.02382	20.77602	1297.11377	-887.45526	120.20934	1312.88220	210.25058	258.92401	183.64255	565.60858	-154.25560	-0.75193	-603.09253	246.01505	0.44212	-1122.63416	-51.02660	62.97022
362	3.008	939.07367	-90.56438	1527.28699	-42.11519	21.21656	1293.24756	-886.73859	121.17563	1310.51428	241.74536	262.73169	182.55055	541.02618	-152.57310	-1.15081	-626.61786	247.46347	0.13484	-1078.67798	-53.79480	59.54256
363	3.017	941.32739	-90.40220	1523.28735	-42.81050	21.77732	1289.62073	-886.36206	121.82878	1308.05359	274.09729	265.22595	179.94632	516.60376	-150.76634	-1.60969	-650.33624	248.90936	0.18228	-1033.78821	-54.98226	58.09700
364	3.025	943.98047	-90.06728	1518.99780	-44.16077	22.44360	1286.35217	-886.36829	122.03113	1305.52527	307.20355	266.77551	176.55066	492.31360	-148.92625	-2.03556	-674.23438	250.46829	0.24399	-989.62445	-54.68206	59.73949
365	3.033	946.97742	-89.56813	1514.50085	-46.16737	23.10906	1283.50916	-886.72266	121.72878	1302.93481	340.63580	267.72705	173.07684	468.15726	-147.07329	-2.36916	-698.24719	252.19455	0.12743	-947.29419	-52.98678	64.61993
366	3.042	950.25635	-88.93670	1509.88867	-48.74142	23.61353	1281.09473	-887.35455	120.94344	1300.29517	373.92123	268.29666	170.08002	444.13480	-145.17911	-2.63854	-722.32617	254.07008	-0.15149	-907.15887	-49.99120	71.89983
367	3.050	953.74158	-88.22399	1505.26660	-51.67974	23.83861	1279.06702	-888.19666	119.76628	1297.64966	406.81055	268.52698	167.78497	420.22632	-143.24588	-2.91354	-746.43695	256.03070	-0.45947	-869.02478	-45.77787	80.35094
368	3.058	957.34137	-87.48061	1500.75696	-54.70725	23.78765	1277.40198	-889.20947	118.35037	1295.07300	439.30896	268.23849	165.95259	396.38748	-141.33511	-3.24004	-770.54443	257.99414	-0.67511	-832.51831	-40.56530	89.08652
369	3.067	960.95355	-86.73697	1496.49219	-57.57820	23.57845	1276.15149	-890.38025	116.89342	1292.65466	471.51630	267.11847	163.97119	372.58661	-139.52383	-3.61683	-794.60706	259.89468	-0.76440	-797.26514	-34.68518	97.65292
370	3.075	964.47284	-86.00705	1492.60242	-60.15269	23.35787	1275.42664	-891.68317	115.62923	1290.47290	503.45862	264.88477	161.15038	348.82358	-137.86218	-3.97668	-818.58081	261.72510	-0.77907	-762.79120	-28.35811	105.66959
371	3.083	967.80359	-85.30282	1489.20105	-62.38428	23.21492	1275.31470	-893.03601	114.81863	1288.57361	535.03058	261.36313	156.99028	325.08664	-136.34448	-4.21831	-842.47430	263.46652	-0.80076	-728.53790	-21.66939	112.74456
372	3.092	970.87476	-84.62872	1486.37097	-64.24387	23.16049	1275.82092	-894.31470	114.67081	1287.00525	566.09802	256.46948	151.25041	301.31326	-134.89667	-4.30108	-866.39655	264.99927	-0.86671	-694.11578	-14.78016	118.70869
373	3.100	973.65118	-83.96123	1484.15857	-65.66034	23.17081	1276.89368	-895.41028	115.21329	1285.88428	596.68842	250.25673	143.89359	277.42102	-133.43121	-4.27344	-890.45490	266.23392	-0.92604	-659.50989	-8.03545	123.71423
374	3.108	976.13275	-83.24966	1482.57556	-66.53189	23.23014	1278.47522	-896.26556	116.25684	1285.39038	627.10724	243.03069	135.05487	253.35699	-131.91347	-4.20630	-914.62653	267.32352	-0.87430	-625.07001	-1.82332	128.04074
375	3.117	978.34015	-82.44695	1481.60120	-66.78455	23.32999	1280.51672	-896.86731	117.51120	1285.68225	657.89551	235.27614	125.07869	229.10074	-130.34299	-4.12401	-938.80994	268.59811	-0.63967	-591.33386	3.62025	131.83911
376	3.125	980.30145	-81.53085	1481.18726	-66.41583	23.44798	1282.96692	-897.22015	118.73610	1286.82080	689.50415	227.39758	114.68707	204.65680	-128.71902	-4.00295	-962.97742	270.21225	-0.26111	-558.83423	8.22993	135.01947
377	3.133	982.04681	-80.49663	1481.26770	-65.49167	23.54835	1285.77087	-897.33289	119.79597	1288.77209	721.67346	219.55870	105.05925	180.07077	-127.05814	-3.83692	-987.23206	271.98990	0.12901	-528.10327	11.96574	137.26669
378	3.142	983.60394	-79.34669	1481.76990	-64.11368	23.60539	1288.87427	-897.22131	120.62133	1291.45483	752.96466	211.73039	97.29796	155.39091	-125.38306	-3.66641	-1011.72119	273.72324	0.43097	-499.84796	14.74857	138.05057
379	3.150	984.99438	-78.09032	1482.62036	-62.38822	23.61925	1292.21790	-896.90546	121.16942	1294.76477	780.94958	203.94055	91.50030	130.57608	-123.68797	-3.51459	-1036.53076	275.41180	0.63720	-474.94781	16.50397	136.67191
380	3.158	986.23065	-76.74670	1483.74683	-60.41509	23.61033	1295.72644	-896.40179	121.41650	1298.56738	803.15637	196.42329	86.53123	105.51379	-121.94497	-3.35985	-1061.64990	277.16565	0.77745	-454.10529	17.11867	132.50116
381	3.167	987.31476	-75.34451	1485.07825	-58.29589	23.59735	1299.29480	-895.72156	121.35777	1302.69678	818.29993	189.26842	80.92422	80.16248	-120.13315	-3.22373	-1086.96265	279.13037	0.90852	-437.47046	16.40395	125.29468
382	3.175	988.23785	-73.91386	1486.54456	-56.13607	23.57524	1302.78015	-894.86792	121.01604	1306.96509	826.79700	182.04361	73.88894	54.68307	-118.28887	-3.19453	-1112.17847	281.51904	1.22842	-424.68610	14.21164	115.31541
383	3.183	988.97925	-72.47574	1488.07971	-54.02206	23.51157	1306.01685	-893.83636	120.46191	1311.17932	829.98438	174.07147	65.42975	29.55734	-116.54926	-3.23002	-1136.69983	284.49478	2.19131	-415.33893	10.52934	103.16697
384	3.192	989.50287	-71.03828	1489.62170	-51.99900	23.36379	1308.85388	-892.62683	119.81329	1315.16650	828.78967	165.00070	55.92430	5.65738	-115.13794	-2.88003	-1159.65698	287.94971	4.33707	-409.36292	5.44196	89.49108
385	3.200	989.75446	-69.60337	1491.10791	-50.06791	23.10602	1311.17822	-891.26080	119.20218	1318.80066	823.16772	155.00746	45.85521	-15.94946	-114.36192	-1.16727	-1180.21680	291.54520	7.84235	-407.06476	-0.87952	74.76832
386	3.208	989.67029	-68.17476	1492.47009	-48.19099	22.74446	1312.90906	-889.78754	118.74097	1322.00281	812.63867	144.63080	35.61627	-34.41949	-114.75813	3.39893	-1197.81580	295.01834	12.37199	-408.85590	-8.10845	59.34217
387	3.217	989.19806	-66.75699	1493.63831	-46.30783	22.31197	1313.98438	-888.27557	118.50566	1324.71301	797.15747	134.54369	25.32655	-49.02255	-117.30266	12.85239	-1212.08533	298.37549	17.58347	-414.96442	-15.77142	43.62697
388	3.225	988.31903	-65.35307	1494.55188	-44.36922	21.85979	1314.35938	-886.79944	118.52217	1326.87256	777.54437	125.46986	15.13210	-58.18250	-123.27438	29.27845	-1222.68994	301.82428	23.80932	-425.30139	-23.29074	28.35505
389	3.233	987.05750	-63.97052	1495.16821	-42.36689	21.45541	1314.01782	-885.43164	118.75840	1328.42969	755.23486	118.27768	5.86676	-59.37744	-133.56799	52.97645	-1229.17175	305.52646	32.12658	-439.50171	-29.89629	14.72026
390	3.242	985.48151	-62.62314	1495.46533	-40.33749	21.16403	1312.98669	-884.23621	119.14160	1329.35205	731.52466	113.85686	-1.10368	-51.10010	-147.86971	80.72762	-1230.78979	309.39453	43.32305	-457.06787	-34.62258	4.20322
391	3.250	983.69977	-61.32262	1495.44141	-38.35015	21.01131	1311.33777	-883.25415	119.58667	1329.64294	707.02319	112.48238	-5.10381	-34.56726	-164.52246	106.93327	-1226.57227	313.09543	56.38756	-477.52850	-36.75843	-2.18980
392	3.258	981.84924	-60.07323	1495.10901	-36.49602	20.97298	1309.17493	-882.49146	120.00412	1329.35217	681.93115	113.39299	-6.75055	-12.84973	-181.48489	127.15491	-1215.72510	316.13882	68.39842	-500.39969	-36.45306	-4.78840
393	3.267	980.06848	-58.86878	1494.48682	-34.88165	21.00891	1306.61401	-881.92896	120.29936	1328.55981	656.56897	115.38618	-7.16710	11.29483	-197.50392	140.46024	-1198.12439	318.11310	76.54669	-524.91138	-34.64864	-5.09831
394	3.275	978.46820	-57.69094	1493.59778	-33.62402	21.08617	1303.76941	-881.54938	120.39610	1327.34033	631.31860	117.68967	-7.20782	36.54974	-212.29572	148.64114	-1174.41431	319.03287	80.18383	-550.04041	-32.32129	-4.70532
395	3.283	977.10938	-56.52886	1492.47412	-32.84769	21.15852	1300.75024	-881.35645	120.27340	1325.74390	606.30090	120.03810	-7.35666	62.72015	-225.88120	153.88734	-1145.61206	319.25092	80.64927	-575.00958	-29.96000	-4.50217
396	3.292	975.99811	-55.40445	1491.16138	-32.67157	21.15060	1297.65576	-881.37567	119.97192	1323.80664	581.42871	122.28667	-7.75208	89.92709	-238.06593	157.32663	-1112.63281	318.90445	79.54828	-599.57379	-27.67305	-4.70332
397	3.300	975.09845	-54.36519	1489.72168	-33.18217	20.98158	1294.56824	-881.64001	119.56749	1321.56238	556.67157	124.30170	-8.27704	118.14893	-248.48351	159.05838	-1076.14795	317.60553	77.66085	-623.84821	-25.46749	-5.18226
398	3.308	974.34589	-53.45033	1488.23975	-34.41798	20.60414	1291.54883	-882.16821	119.15456	1319.04297	532.11426	126.12738	-8.76944	147.25961	-256.94806	158.85660	-1036.76245	314.72253	75.28692	-648.02576	-23.36244	-5.73008
399	3.317	973.65448	-52.66609	1486.82068	-36.38048	20.03642	1288.63977	-882.94360	118.83723	1316.27881	507.81763	127.95532	-9.15436	177.19362	-263.64581	156.73349	-995.19965	309.91409	73.04462	-672.18536	-21.37322	-6.15512
400	3.325	972.93042	-51.99115	1485.57690	-39.05700	19.37942	1285.87622	-883.91144	118.69071	1313.30029	483.72772	129.84329	-9.45103	207.93190	-268.92584	153.07263	-952.41138	303.46017	71.99634	-696.28638	-19.48786	-6.34123
401	3.333	972.09088	-51.39867	1484.61609	-42.41774	18.79420	1283.30652	-885.00397	118.71272	1310.13855	459.74139	131.68327	-9.72044	239.38771	-273.02588	148.45575	-909.70691	296.18665	73.13204	-720.29523	-17.67901	-6.31895
402	3.342	971.07739	-50.86559	1484.03345	-46.36857	18.40901	1280.99219	-886.17352	118.82367	1306.83923	435.79495	133.40686	-10.03456	271.37988	-276.10278	143.45355	-868.62115	288.99023	76.85477	-744.23621	-15.91552	-6.24362
403	3.350	969.85504	-50.36506	1483.91040	-50.70536	18.20523	1278.97803	-887.41107	118.91663	1303.48486	411.87863	135.06454	-10.43251	303.71051	-278.35681	138.50212	-830.33197	282.24966	82.79175	-768.13660	-14.17515	-6.26639
404	3.358	968.40497	-49.86448	1484.31543	-55.13631	18.00842	1277.27625	-888.74225	118.90358	1300.19153	388.04343	136.76979	-10.83783	336.23401	-279.96426	133.84978	-795.17175	275.68143	89.96095	-791.98987	-12.45188	-6.44051
405	3.367	966.72107	-49.33891	1485.29675	-59.37173	17.62052	1275.90405	-890.21112	118.74265	1297.08118	364.38120	138.59285	-11.11993	368.86938	-280.96216	129.53613	-762.76947	268.81100	97.19585	-815.76935	-10.73756	-6.70371
406	3.375	964.80902	-48.77778	1486.87280	-63.20370	16.96566	1274.94055	-891.85553	118.45663	1294.25244	340.91217	140.56114	-11.22427	401.57916	-281.27444	125.39445	-732.51556	261.48962	103.58295	-839.47351	-9.03021	-6.91660
407	3.383	962.68732	-48.17779	1489.02917	-66.51169	16.11668	1274.53503	-893.67914	118.11592	1291.77148	317.48581	142.71411	-11.14372	434.32104	-280.81213	121.10771	-703.80798	253.92487	108.68678	-863.16425	-7.36383	-6.97414
408	3.392	960.38977	-47.54178	1491.72021	-69.22331	15.20753	1274.83728	-895.63867	117.78091	1289.69104	293.86902	144.95834	-10.91873	467.02499	-279.51328	116.31550	-676.06201	246.39676	112.50711	-886.95020	-5.74720	-6.89394
409	3.400	957.96375	-46.88169	1494.87537	-71.29960	14.34048	1275.90564	-897.65405	117.47060	1288.07678	269.92871	147.00473	-10.70499	499.65625	-277.33182	110.74253	-648.73285	239.06705	115.26957	-910.95050	-4.06789	-6.79084
410	3.408	955.46509	-46.21530	1498.40918	-72.74982	13.56993	1277.67480	-899.62079	117.18510	1287.00403	245.66806	148.65942	-10.65063	532.32013	-274.25970	104.30782	-621.42535	231.96509	117.21813	-935.24365	-2.18747	-6.75221
411	3.417	952.95117	-45.56421	1502.23560	-73.63117	12.93612	1280.01135	-901.41956	116.92835	1286.52454	221.16095	150.05093	-10.72960	565.30475	-270.39825	97.21510	-593.93829	225.07904	118.52516	-959.77960	-0.11548	-6.74611
412	3.425	950.47491	-44.95485	1506.27661	-74.01842	12.47544	1282.79578	-902.94031	116.70628	1286.65820	196.50659	151.46103	-10.79097	598.95007	-266.00592	90.08139	-566.21082	218.47855	119.32855	-984.38647	2.00736	-6.70055
413	3.433	948.08453	-44.41506	1510.46423	-73.97208	12.20336	1285.95959	-904.11401	116.52032	1287.41504	171.77560	153.02814	-10.70563	633.27374	-261.40875	83.94090	-538.45483	212.34436	119.78755	-1008.96094	4.01942	-6.59122
414	3.442	945.82507	-43.96647	1514.73730	-73.53494	12.10796	1289.46765	-904.92212	116.37141	1288.80896	146.97723	154.70183	-10.44330	667.51624	-256.88120	79.84579	-511.43158	206.88960	119.97024	-1033.58130	5.83599	-6.42078
415	3.450	943.73828	-43.61649	1519.03210	-72.75645	12.15568	1293.28076	-905.38129	116.27295	1290.84460	122.06979	156.40021	-10.09311	700.01343	-252.64911	78.12736	-486.30875	202.24762	119.56707	-1058.36218	7.52286	-6.23652
416	3.458	941.85968	-43.35193	1523.28088	-71.71408	12.30141	1297.33044	-905.52594	116.24866	1293.50000	96.98904	158.09949	-9.83160	728.66687	-248.83875	77.81801	-464.03577	198.42529	117.83369	-1083.38293	9.18761	-6.11676
417	3.467	940.21136	-43.14704	1527.42102	-70.50695	12.50351	1301.51379	-905.39856	116.31698	1296.71472	71.71036	159.83003	-9.79703	751.80090	-245.33060	77.02310	-444.92285	195.40401	114.04988	-1108.78027	10.78848	-6.03709
418	3.475	938.79303	-42.98861	1531.39844	-69.23189	12.73220	1305.70044	-905.04626	116.48772	1300.38623	46.33932	161.65663	-9.92155	768.80389	-241.74687	74.34114	-428.78528	193.24139	108.02905	-1134.51733	12.14294	-5.81596
419	3.483	937.57819	-42.88322	1535.15808	-67.96340	12.97466	1309.74817	-904.52136	116.76371	1304.37024	21.23422	163.59711	-9.81078	780.05640	-237.62094	69.90177	-415.33917	192.03625	100.10621	-1159.99963	12.99642	-5.16408
420	3.492	936.51599	-42.83559	1538.63318	-66.73758	13.24456	1313.52222	-903.88330	117.12601	1308.48584	-2.87930	165.55551	-8.68881	786.33209	-232.59885	64.77911	-404.50671	191.88927	90.76718	-1184.29211	13.09420	-3.73914
421	3.500	935.53699	-42.83431	1541.74561	-65.53922	13.57579	1316.90295	-903.19415	117.51582	1312.53113	-24.95294	167.49765	-5.41232	788.31274	-226.48285	59.64325	-396.49945	192.90060	80.34956	-1206.71313	12.43693	-1.28889
422	3.508	934.56805	-42.86303	1544.41516	-64.30893	13.99953	1319.77722	-902.50873	117.84223	1316.31018	-43.77606	169.78342	1.52663	786.44104	-219.15059	54.28568	-391.69592	195.08646	68.94456	-1227.07056	11.31177	2.16945
423	3.517	933.55298	-42.92059	1546.57458	-62.97816	14.53596	1322.02832	-901.86670	118.01089	1319.65442	-57.78488	173.27769	14.02115	780.88513	-210.56659	48.19162	-390.50293	198.28409	56.53453	-1245.52832	9.94161	6.35642
424	3.525	932.46930	-43.02488	1548.18079	-61.51051	15.19950	1323.54773	-901.29205	117.94962	1322.43372	-64.53198	179.05281	33.67265	771.62793	-200.87616	41.10757	-393.26251	202.20743	43.36261	-1262.37866	8.31535	11.05062
425	3.533	931.33539	-43.19838	1549.21179	-59.91789	15.99220	1324.26367	-900.79712	117.63892	1324.56348	-61.31192	187.70239	59.84244	758.84070	-190.42270	33.03758	-400.11673	206.60294	30.28717	-1277.72778	6.25429	16.56458
426	3.542	930.20685	-43.45676	1549.65686	-58.24683	16.88924	1324.16052	-900.38855	117.14772	1326.00842	-47.48004	198.66096	88.26414	743.16101	-179.77753	24.16799	-410.93887	211.23785	18.74004	-1291.08813	3.53389	23.83473
427	3.550	929.16113	-43.80141	1549.51099	-56.55631	17.83682	1323.26965	-900.06213	116.62456	1326.77966	-25.70914	210.36844	112.89467	725.40051	-169.89948	15.21609	-425.39697	215.64478	10.16233	-1301.12256	0.10735	33.62342
428	3.558	928.27887	-44.21133	1548.77539	-54.90395	18.76619	1321.64795	-899.78534	116.22799	1326.91321	-0.17715	221.33926	129.91296	705.98779	-161.97916	7.60279	-443.07520	219.11882	5.27537	-1305.90112	-3.80408	45.25758
429	3.567	927.63232	-44.65198	1547.45703	-53.34214	19.61419	1319.36731	-899.49963	116.05122	1326.45129	26.19046	230.95232	139.70428	684.79395	-156.67252	2.61173	-463.71719	221.33919	3.69399	-1303.67041	-7.86957	56.35925
430	3.575	927.28247	-45.10149	1545.56812	-51.92168	20.33989	1316.51355	-899.15149	116.09338	1325.44214	52.63400	239.21907	145.19763	661.64270	-153.58864	0.29665	-487.15402	222.85428	4.04504	-1293.58618	-11.96944	64.33045
431	3.583	927.27893	-45.56467	1543.12878	-50.70185	20.92896	1313.18872	-898.71875	116.30585	1323.95032	79.56683	246.23080	149.03925	636.94592	-151.75636	-0.37581	-512.56812	224.52412	4.58321	-1275.94714	-16.46408	68.18580
432	3.592	927.66034	-46.05920	1540.17456	-49.75774	21.39377	1309.51172	-898.21680	116.67833	1322.06738	107.34515	252.06113	152.29660	611.56799	-150.36789	-0.46905	-538.35901	226.60226	4.17215	-1251.90698	-21.85903	68.77356
433	3.600	928.45300	-46.58957	1536.75671	-49.17267	21.78140	1305.61230	-897.69702	117.26311	1319.89746	135.90823	256.77814	154.79088	586.21594	-149.00708	-0.51422	-563.27802	228.71030	2.86504	-1222.76624	-28.17110	67.49206
434	3.608	929.66357	-47.13509	1532.93530	-49.02590	22.17276	1301.62463	-897.23328	118.10913	1317.51526	165.06424	260.23859	155.87233	561.17249	-147.53410	-0.66553	-587.19580	230.48123	1.44449	-1189.34131	-34.85190	65.19023
435	3.617	931.27020	-47.66025	1528.77954	-49.39253	22.65594	1297.68030	-896.90039	119.18922	1314.94409	194.73169	262.21555	155.06979	536.42432	-145.94948	-0.96107	-610.62268	231.89102	0.52700	-1152.06226	-41.08550	62.17682
436	3.625	933.22040	-48.12813	1524.37146	-50.34784	23.28382	1293.89856	-896.77087	120.38294	1312.18347	224.91791	262.83441	152.48065	511.89426	-144.28929	-1.40638	-634.01678	233.13593	0.18009	-1111.56091	-46.13404	58.90563
437	3.633	935.43628	-48.50655	1519.80615	-51.96093	24.03925	1290.37817	-896.91840	121.51559	1309.24670	255.62088	262.51019	148.71530	487.56100	-142.57974	-1.94051	-657.59369	234.44467	0.13280	-1069.05347	-49.72578	56.45685
438	3.642	937.82410	-48.77364	1515.19177	-54.27372	24.82782	1287.18347	-897.39600	122.43759	1306.16650	286.75555	261.53955	144.54849	463.43121	-140.83240	-2.43895	-681.41083	235.97435	0.10335	-1026.24536	-52.07082	56.28764
439	3.650	940.28540	-48.91954	1510.64478	-57.26232	25.50678	1284.32739	-898.20880	123.08856	1302.98181	318.11353	260.04071	140.63960	439.49316	-139.06387	-2.80591	-705.44812	237.74721	-0.04094	-984.74115	-53.43227	59.39073
440	3.658	942.72516	-48.94625	1506.28394	-60.79149	25.94922	1281.76978	-899.31464	123.49422	1299.74011	349.41461	258.11557	137.38214	415.70667	-137.30626	-3.05749	-729.63824	239.65042	-0.28838	-945.31934	-53.78602	65.56103
441	3.667	945.05707	-48.87486	1502.22375	-64.60843	26.11309	1279.46497	-900.65088	123.72577	1296.50427	380.46436	255.85773	134.80905	392.01245	-135.56886	-3.29962	-753.88385	241.53766	-0.56864	-907.80560	-52.87272	73.57740
442	3.675	947.20972	-48.75202	1498.57092	-68.41219	26.06314	1277.43774	-902.16455	123.86056	1293.34802	411.30499	253.21518	132.59450	368.34827	-133.85233	-3.61181	-778.08899	243.34024	-0.82113	-871.68781	-50.55153	82.20321
443	3.683	949.13202	-48.63902	1495.41602	-71.95746	25.93453	1275.81006	-903.82159	123.95513	1290.34875	442.16275	249.94984	130.20538	344.66995	-132.20288	-3.95925	-802.18652	245.07404	-1.01351	-836.67017	-47.05071	90.83865
444	3.692	950.79327	-48.58064	1492.82056	-75.10683	25.86062	1274.73218	-905.58557	124.04791	1287.58716	473.19055	245.79250	127.11906	320.96707	-130.67047	-4.22799	-826.13855	246.76782	-1.14226	-802.54724	-42.79067	99.27348
445	3.700	952.17902	-48.58048	1490.81006	-77.79730	25.89829	1274.28918	-907.38605	124.18169	1285.15613	504.29559	240.62520	122.98369	297.23846	-129.23254	-4.33513	-849.93353	248.41147	-1.21023	-768.85358	-38.07851	107.27052
446	3.708	953.28986	-48.60714	1489.37683	-79.96983	26.00998	1274.48474	-909.10968	124.40714	1283.16711	535.24377	234.56488	117.69806	273.43863	-127.80621	-4.30210	-873.61450	249.96828	-1.19479	-735.00208	-33.08955	114.57100
447	3.717	954.14636	-48.61708	1488.48743	-81.53760	26.12005	1275.28687	-910.62885	124.76270	1281.74231	565.92566	227.88199	111.36912	249.48524	-126.31622	-4.22341	-897.29065	251.42137	-1.06173	-700.75781	-28.02146	121.09375
448	3.725	954.79517	-48.57177	1488.09021	-82.41813	26.17482	1276.65808	-911.84491	125.26259	1280.99768	596.54370	220.77902	104.16812	225.32544	-124.73618	-4.16389	-921.08197	252.80334	-0.81491	-666.44653	-23.12848	126.95872
449	3.733	955.30182	-48.44573	1488.12207	-82.58680	26.15421	1278.55188	-912.71051	125.89673	1281.02612	627.53577	213.30652	96.32889	200.95647	-123.09875	-4.10191	-945.06897	254.18323	-0.52405	-632.73181	-18.63585	132.29929
450	3.742	955.73224	-48.22406	1488.51392	-82.09748	26.05883	1280.91089	-913.22784	126.62648	1281.88379	659.20410	205.53644	88.38553	176.41904	-121.45823	-3.99423	-969.29865	255.64050	-0.28357	-600.27844	-14.66225	137.04922
451	3.750	956.14154	-47.89493	1489.19446	-81.06053	25.89920	1283.68030	-913.43591	127.38724	1283.58313	691.21570	197.63239	81.24773	151.78040	-119.81168	-3.86284	-993.80682	257.24216	-0.12349	-569.69214	-11.20539	140.84958
452	3.758	956.57245	-47.45055	1490.09583	-79.60637	25.69518	1286.81396	-913.39148	128.10141	1286.09265	722.26941	189.69493	75.71758	127.05267	-118.10995	-3.75116	-1018.61243	259.00970	0.00922	-541.71210	-8.20390	143.06752
453	3.767	957.05444	-46.89848	1491.15625	-77.86150	25.48411	1290.25671	-913.15210	128.68669	1289.34314	750.24939	181.79921	71.79685	102.14618	-116.34624	-3.63700	-1043.69580	260.90179	0.16657	-517.21857	-5.64413	142.90453
454	3.775	957.60480	-46.26752	1492.31702	-75.94431	25.31360	1293.91345	-912.76666	129.06467	1293.22729	772.97400	174.16148	68.56898	76.94717	-114.56658	-3.48756	-1069.01147	262.84598	0.33409	-496.89484	-3.66352	139.64684
455	3.783	958.22864	-45.59908	1493.51941	-73.96722	25.21047	1297.63342	-912.26538	129.18405	1297.59668	789.17761	166.92889	64.85757	51.44577	-112.82822	-3.36185	-1094.49915	264.84482	0.48586	-480.89050	-2.57507	132.99088
456	3.792	958.91278	-44.93309	1494.70361	-72.02513	25.15574	1301.22693	-911.64758	129.05112	1302.27002	798.96277	159.79752	59.96314	25.88443	-111.19479	-3.34276	-1120.00464	267.05981	0.71575	-468.83325	-2.77368	123.19389
457	3.800	959.61700	-44.29543	1495.80579	-70.17413	25.08989	1304.50562	-910.88171	128.73553	1307.04907	803.24512	152.05104	53.76163	0.93729	-109.75412	-3.30439	-1145.11548	269.72519	1.33166	-460.18262	-4.60014	110.91278
458	3.808	960.27179	-43.68806	1496.75647	-68.42525	24.94164	1307.31482	-909.92615	128.34401	1311.73291	802.69580	143.07811	46.36981	-22.30936	-108.68506	-2.65084	-1169.06689	272.94598	2.81533	-454.65393	-8.20948	96.87566
459	3.817	960.78925	-43.09141	1497.48511	-66.75722	24.65686	1309.54224	-908.75610	127.99482	1316.13208	797.24469	132.92369	37.98334	-42.80673	-108.43082	-0.13931	-1190.91187	276.55676	5.53505	-452.41791	-13.45964	81.61784
460	3.825	961.08557	-42.47698	1497.92554	-65.12794	24.21344	1311.11108	-907.38049	127.79314	1320.09412	786.52039	122.30533	28.86737	-59.84967	-109.91555	6.21433	-1209.85522	280.24536	9.41810	-453.97449	-19.91552	65.45325
461	3.833	961.10565	-41.81643	1498.02454	-63.48420	23.62512	1311.97607	-905.85229	127.78648	1323.52637	770.61670	112.10477	19.31812	-72.34042	-114.57618	18.94132	-1225.42468	283.92413	14.12677	-459.82324	-26.97083	48.72765
462	3.842	960.83942	-41.09254	1497.74634	-61.78625	22.93893	1312.12598	-904.26764	127.94684	1326.38293	750.49768	103.10184	9.90237	-77.88260	-123.83484	39.70142	-1237.33093	287.90247	19.75469	-470.14386	-33.91486	32.19146
463	3.850	960.33014	-40.31690	1497.07434	-60.03584	22.22405	1311.58398	-902.74603	128.20782	1328.62720	727.77087	96.19653	1.78030	-73.91461	-138.00583	66.87112	-1245.13989	292.58478	27.26202	-484.66754	-39.91017	17.23519
464	3.858	959.67102	-39.53352	1496.00586	-58.28492	21.54833	1310.40234	-901.40308	128.50418	1330.21924	703.89240	92.28046	-3.82652	-60.24261	-155.63863	95.13021	-1248.08557	297.96692	37.77359	-502.80798	-44.09340	5.63438
465	3.867	958.98712	-38.79535	1494.54639	-56.61965	20.95680	1308.65417	-900.32611	128.78441	1331.13879	679.51727	91.44380	-6.70284	-39.57852	-174.29327	118.67428	-1245.23413	303.42007	50.90156	-523.92017	-45.93517	-1.43627
466	3.875	958.41083	-38.13028	1492.70581	-55.13363	20.46802	1306.42688	-899.55524	129.00848	1331.40588	654.73535	92.68510	-7.69620	-15.40359	-192.10666	134.92200	-1235.76404	308.04099	63.97567	-547.35797	-45.61533	-4.35947
467	3.883	958.06232	-37.52840	1490.49670	-53.91929	20.07501	1303.81567	-899.07385	129.12943	1331.07922	629.66455	94.75586	-7.81213	10.13022	-208.52371	145.00174	-1219.28271	311.28415	73.74137	-572.25897	-43.93873	-4.78235
468	3.892	958.02832	-36.96042	1487.93481	-53.07937	19.73593	1300.91699	-898.82495	129.07486	1330.23096	604.56781	96.97165	-7.70663	36.45956	-223.68597	151.37637	-1196.15820	313.25464	78.89619	-597.57556	-41.75751	-4.38847
469	3.900	958.34290	-36.40512	1485.04370	-52.72440	19.37503	1297.83032	-898.75000	128.77029	1328.92114	579.63831	99.16037	-7.75122	63.69864	-237.55426	155.58482	-1167.41150	314.39093	80.50451	-622.56598	-39.51433	-4.12180
470	3.908	958.98236	-35.86385	1481.86340	-52.94761	18.91352	1294.66687	-898.82239	128.20163	1327.19409	554.86121	101.30043	-8.09958	91.89554	-249.76517	157.83620	-1134.18616	314.86105	80.26926	-647.09509	-37.32425	-4.24161
471	3.917	959.87781	-35.36171	1478.45483	-53.80463	18.30763	1291.54480	-899.05505	127.45468	1325.08948	530.10016	103.35658	-8.67033	120.93137	-259.99835	157.82469	-1097.38477	314.26645	79.13119	-671.37195	-35.24540	-4.66647
472	3.925	960.93463	-34.93945	1474.89771	-55.31551	17.56559	1288.56580	-899.48315	126.69485	1322.64819	505.34949	105.30319	-9.22150	150.72893	-268.24133	155.47287	-1057.67664	311.92932	77.44115	-695.56543	-33.32946	-5.20905
473	3.933	962.04852	-34.63851	1471.28894	-57.47850	16.75458	1285.79651	-900.13153	126.11310	1319.90649	480.80182	107.14929	-9.56953	181.34088	-274.79810	151.16982	-1015.68726	307.44049	75.75935	-719.69550	-31.56910	-5.65892
474	3.942	963.11633	-34.48614	1467.74084	-60.27018	16.00393	1283.27173	-900.99274	125.86275	1316.88574	456.57941	108.84454	-9.74596	212.84100	-280.10941	145.69623	-972.26270	300.98511	75.05682	-743.73718	-29.91185	-5.87151
475	3.950	964.04730	-34.48439	1464.37671	-63.61378	15.46296	1281.00574	-902.03973	125.99570	1313.59180	432.56256	110.30939	-9.92470	245.17203	-284.50449	139.97778	-928.69983	293.29340	76.21516	-767.70978	-28.29714	-5.87280
476	3.958	964.77832	-34.60843	1461.32532	-67.33910	15.19479	1278.99280	-903.25128	126.44426	1310.04358	408.60858	111.66908	-10.23862	278.08289	-288.14413	134.77238	-886.54840	285.32684	79.54803	-791.65424	-26.67023	-5.82054
477	3.967	965.27802	-34.81986	1458.71033	-71.19305	15.09987	1277.20923	-904.61603	127.07733	1306.31128	384.73523	113.23235	-10.66451	311.22122	-291.21725	130.44894	-846.97064	277.79428	84.81141	-815.59326	-24.98908	-5.86230
478	3.975	965.53571	-35.08397	1456.63477	-74.92242	14.98261	1275.64490	-906.12268	127.77154	1302.52087	360.98260	115.15829	-11.06171	344.34027	-293.94394	126.89687	-810.29095	270.73523	91.43856	-839.54364	-23.24302	-6.04843
479	3.983	965.54730	-35.37814	1455.16614	-78.36351	14.70679	1274.35291	-907.76086	128.44392	1298.82227	337.34363	117.34546	-11.29169	377.42767	-296.23764	123.58311	-776.11188	263.65424	98.66422	-863.52069	-21.46005	-6.31947
480	3.992	965.30792	-35.69451	1454.33643	-81.45300	14.27891	1273.46375	-909.52771	129.05215	1295.35938	313.82339	119.59103	-11.31381	410.60892	-297.65680	119.82598	-743.76721	256.15942	105.61359	-887.51447	-19.70102	-6.52798
481	4.000	964.81396	-36.03782	1454.14734	-84.15939	13.80318	1273.13391	-911.41858	129.57446	1292.26270	290.32233	121.67151	-11.22458	443.95551	-297.86185	115.15456	-712.68677	248.37659	111.49962	-911.48639	-18.02981	-6.53732
482	4.008	964.07397	-36.41814	1454.57458	-86.42006	13.38905	1273.47131	-913.40503	129.99226	1289.64856	266.59637	123.42712	-11.15936	477.44104	-296.94608	109.49483	-682.43237	240.79448	115.88487	-935.42395	-16.43720	-6.36609
483	4.017	963.11731	-36.84983	1455.57288	-88.15333	13.11248	1274.49536	-915.42285	130.28853	1287.61218	242.49188	124.91418	-11.14929	511.06830	-295.24512	103.09456	-652.54297	233.86389	118.80402	-959.40448	-14.80343	-6.19150
484	4.025	961.99133	-37.35361	1457.08203	-89.31729	13.03928	1276.15186	-917.38306	130.44130	1286.22473	218.08633	126.35907	-11.13661	544.97748	-292.97147	96.35272	-622.54187	227.74146	120.60438	-983.55688	-13.00478	-6.16773
485	4.033	960.74988	-37.94696	1459.03650	-89.93500	13.23634	1278.35364	-919.18787	130.43341	1285.53772	193.55396	127.94312	-11.05797	579.35431	-290.19308	89.81737	-592.22198	222.33548	121.66610	-1007.93854	-11.06822	-6.27194
486	4.042	959.44244	-38.63753	1461.36938	-90.06591	13.74295	1281.01855	-920.73871	130.29527	1285.58044	168.96980	129.66806	-10.89761	614.10803	-287.06497	84.29045	-561.97266	217.52890	122.22047	-1032.51465	-9.15913	-6.35278
487	4.050	958.11316	-39.43237	1464.01343	-89.77342	14.54464	1284.08179	-921.94537	130.11302	1286.34924	144.27641	131.39046	-10.71750	648.50159	-283.84323	80.62312	-532.81158	213.32436	122.23179	-1057.25269	-7.42844	-6.28090
488	4.058	956.80530	-40.33862	1466.90430	-89.12687	15.57821	1287.47583	-922.74664	129.98132	1287.80261	119.42880	132.98441	-10.57495	681.06494	-280.68735	79.05875	-505.94592	209.80959	121.27801	-1082.14587	-5.88503	-6.03282
489	4.067	955.56104	-41.34492	1469.98364	-88.22058	16.75911	1291.10242	-923.12933	129.96858	1289.87537	94.47220	134.47821	-10.42786	709.95435	-277.59799	78.67054	-482.15814	207.05600	118.64423	-1107.18408	-4.37646	-5.69197
490	4.075	954.41541	-42.41325	1473.20190	-87.17092	18.00565	1294.82959	-923.13263	130.11282	1292.49170	69.41306	136.02350	-10.22968	733.61060	-274.49542	77.71511	-461.56665	205.09756	113.75565	-1132.37891	-2.73934	-5.38721
491	4.083	953.38867	-43.49856	1476.51270	-86.08836	19.24397	1298.51685	-922.83484	130.42355	1295.56201	44.14282	137.75479	-10.06430	751.39600	-271.18591	74.89596	-443.86493	203.97552	106.57427	-1157.75940	-0.98445	-5.20065
492	4.092	952.48071	-44.56952	1479.86218	-85.04820	20.41237	1302.03955	-922.32227	130.88943	1298.97046	18.61551	139.69101	-10.05801	763.70032	-267.29684	70.30369	-428.72223	203.76929	97.57411	-1183.20923	0.63635	-5.01727
493	4.100	951.66949	-45.61182	1483.18054	-84.07134	21.47816	1305.30347	-921.65430	131.48637	1302.56958	-6.89816	141.74968	-10.11667	771.35852	-262.42175	64.98951	-416.10333	204.60309	87.36497	-1208.21021	1.69909	-4.37652
494	4.108	950.91364	-46.62769	1486.38721	-83.11959	22.44594	1308.24756	-920.85181	132.17358	1306.19141	-31.67966	143.85263	-9.69438	775.07166	-256.25229	59.73337	-406.38550	206.61803	76.28342	-1231.88928	1.90300	-2.65081
495	4.117	950.16266	-47.63325	1489.40417	-82.11092	23.34075	1310.82654	-919.91473	132.89014	1309.66040	-54.60648	146.05261	-7.74243	775.29468	-248.52509	54.44225	-400.23859	209.93301	64.27267	-1253.57007	1.36864	0.46662
496	4.125	949.36963	-48.65004	1492.16284	-80.94666	24.17868	1312.98035	-918.84753	133.56772	1312.80786	-74.40652	148.64029	-2.83714	772.16858	-239.09515	48.65112	-398.35577	214.59981	51.18444	-1273.17603	0.52113	4.72850
497	4.133	948.50177	-49.69650	1494.60461	-79.54192	24.95571	1314.61951	-917.67358	134.15788	1315.49341	-89.77673	152.17294	6.72784	765.41089	-228.13013	42.14984	-401.17096	220.46748	37.33873	-1290.93237	-0.37468	9.69603
498	4.142	947.54773	-50.78358	1496.67700	-77.85465	25.66339	1315.64063	-916.44135	134.65453	1317.62830	-98.79691	157.39572	22.71672	754.65424	-216.09132	34.91455	-408.64581	227.00809	23.99899	-1306.91980	-1.48581	15.32462
499	4.150	946.52045	-51.91297	1498.33264	-75.90158	26.30415	1315.96082	-915.21808	135.08949	1319.18396	-98.61597	165.05902	45.75102	740.06177	-203.62241	26.91572	-420.21063	233.27017	13.19653	-1320.95630	-3.06630	22.11893
500	4.158	945.45752	-53.07254	1499.53320	-73.75472	26.88898	1315.54651	-914.06305	135.50407	1320.17175	-87.25467	175.34863	73.40133	722.52673	-191.60245	18.49425	-435.14835	238.16455	6.56486	-1332.40527	-5.02588	30.71381
501	4.167	944.42047	-54.23364	1500.25439	-71.52456	27.43107	1314.41711	-912.99335	135.92514	1320.60986	-66.06528	187.26547	100.12138	703.15234	-181.19159	10.73433	-453.35001	241.21808	4.08961	-1339.80347	-7.17014	41.16640
502	4.175	943.48560	-55.36337	1500.48535	-69.33614	27.94449	1312.63110	-911.97754	136.36617	1320.51794	-39.26974	199.09109	120.43914	682.42529	-173.48195	4.92426	-475.13028	243.07437	4.10684	-1341.09985	-9.54850	52.33142
503	4.183	942.72675	-56.44299	1500.22424	-67.30360	28.43940	1310.27014	-910.96808	136.84554	1319.93872	-10.87704	209.58046	132.46663	660.13184	-168.78612	1.53466	-499.78473	244.80489	4.53246	-1334.71973	-12.31553	62.07012
504	4.192	942.20624	-57.47234	1499.47681	-65.51627	28.91705	1307.43420	-909.94086	137.41048	1318.95740	17.42856	218.43166	138.15067	636.19897	-166.36629	0.02673	-525.34351	246.84065	4.19162	-1320.46240	-15.68641	68.57765
505	4.200	941.97559	-58.45963	1498.25781	-64.04493	29.37775	1304.24036	-908.90704	138.14844	1317.68811	45.85049	225.91434	140.75571	611.17621	-165.05145	-0.45472	-550.25757	248.90814	3.17545	-1299.42908	-19.98961	71.54041
506	4.208	942.07153	-59.40607	1496.59436	-62.95043	29.83477	1300.80835	-907.89069	139.14430	1316.22900	74.98477	232.34622	142.47446	585.80981	-163.98505	-0.55583	-574.36023	250.67488	2.11381	-1273.16736	-25.29924	71.84615
507	4.217	942.50549	-60.29524	1494.52454	-62.27951	30.32270	1297.24084	-906.91052	140.40097	1314.62805	105.01474	237.78207	143.78481	560.55573	-162.81528	-0.64799	-598.17334	252.10999	1.35402	-1242.80603	-31.13290	70.49436
508	4.225	943.25769	-61.10246	1492.09973	-62.06415	30.89420	1293.62585	-905.99677	141.80876	1312.89905	135.79794	242.04752	144.17885	535.55591	-161.49554	-0.88283	-622.10449	253.38841	0.84219	-1208.81116	-36.66291	68.08916
509	4.233	944.28387	-61.81066	1489.38733	-62.33830	31.59527	1290.05566	-905.22229	143.18346	1311.05774	167.18570	244.99680	143.11949	510.83850	-160.05048	-1.26228	-646.26440	254.72006	0.44591	-1171.37598	-41.08327	65.11703
510	4.242	945.52997	-62.40674	1486.46838	-63.15930	32.42640	1286.63623	-904.69617	144.32652	1309.12585	199.14622	246.67743	140.51871	486.40109	-158.47752	-1.71191	-670.57806	256.27838	0.13296	-1131.07874	-43.89446	62.37348
511	4.250	946.94672	-62.87193	1483.42810	-64.60630	33.31364	1283.47559	-904.50562	145.08406	1307.11487	231.68199	247.29581	136.77368	462.18369	-156.76936	-2.13005	-694.91711	258.12955	-0.09383	-1089.20874	-45.02712	61.01698
512	4.258	948.49127	-63.18812	1480.34766	-66.72823	34.12068	1280.65796	-904.66687	145.38577	1305.01733	264.70148	247.11732	132.61320	438.09338	-154.95639	-2.44744	-719.19177	260.17911	-0.27593	-1047.38013	-44.74540	62.15280
513	4.267	950.11914	-63.35599	1477.30676	-69.45670	34.72034	1278.21619	-905.13330	145.24802	1302.81421	297.96100	246.39392	128.81557	414.06201	-153.10083	-2.69900	-743.38184	262.25226	-0.47595	-1006.83826	-43.40612	66.28531
514	4.275	951.78046	-63.40337	1474.38770	-72.56322	35.08031	1276.13745	-905.83459	144.75819	1300.49316	331.12192	245.36707	125.89670	390.08258	-151.23975	-3.00917	-767.49402	264.23108	-0.70596	-968.06433	-41.15620	73.01826
515	4.283	953.42578	-63.37163	1471.67407	-75.72720	35.28617	1274.42615	-906.70874	144.05466	1298.06494	363.96548	244.22810	123.94396	366.19427	-149.37604	-3.44717	-791.51691	266.08279	-0.91615	-930.85370	-37.86345	81.27232
516	4.292	955.01288	-63.29725	1469.24463	-78.67357	35.48098	1273.16821	-907.71918	143.30103	1295.57092	396.60370	242.93298	122.62674	342.40350	-147.53871	-3.91822	-815.44067	267.81204	-1.06112	-894.74542	-33.39552	89.94990
517	4.300	956.50824	-63.20098	1467.16711	-81.25816	35.76735	1272.50610	-908.84973	142.66171	1293.09009	429.37756	241.14565	121.36526	318.64728	-145.78140	-4.24416	-839.29205	269.44278	-1.13894	-859.44086	-27.88210	98.40965
518	4.308	957.88824	-63.08270	1465.48999	-83.43397	36.14587	1272.53760	-910.07654	142.27815	1290.74841	462.50589	238.48030	119.59654	294.83783	-144.11829	-4.32898	-863.13837	271.02029	-1.15479	-824.79993	-21.70683	106.36906
519	4.317	959.14557	-62.92667	1464.23657	-85.15849	36.53623	1273.26233	-911.34100	142.24553	1288.71460	495.85760	234.81754	116.99192	270.90903	-142.55466	-4.21545	-887.06012	272.60327	-1.08690	-790.54376	-15.29732	113.63387
520	4.325	960.29309	-62.71447	1463.40601	-86.34579	36.84764	1274.62366	-912.54480	142.60492	1287.17419	529.05707	230.40945	113.51598	246.83092	-141.12904	-4.01445	-911.10333	274.21817	-0.92219	-756.22113	-8.96568	120.05226
521	4.333	961.35895	-62.43428	1462.97961	-86.89670	37.03033	1276.56519	-913.57196	143.34354	1286.28821	561.85583	225.68083	109.29792	222.59465	-139.79500	-3.82541	-935.26459	275.81870	-0.70407	-721.54773	-2.95736	125.59940
522	4.342	962.37708	-62.08300	1462.92664	-86.75546	37.08144	1279.04382	-914.32501	144.38663	1286.15369	594.44470	220.93094	104.45281	198.18472	-138.37442	-3.69769	-959.53394	277.34286	-0.50198	-686.66852	2.46700	130.39026
523	4.350	963.37799	-61.66032	1463.20276	-85.93372	37.02392	1282.01782	-914.75153	145.60255	1286.79309	627.34375	216.17096	99.09718	173.60075	-136.75851	-3.61826	-983.92920	278.80313	-0.34136	-652.07477	7.10283	134.54759
524	4.358	964.38641	-61.16147	1463.75122	-84.50143	36.88828	1285.44238	-914.84418	146.84113	1288.18091	660.84619	211.14482	93.56696	148.89574	-135.02422	-3.55214	-1008.47839	280.28278	-0.18831	-618.36707	10.90358	138.02351
525	4.367	965.42719	-60.58241	1464.50916	-82.57339	36.70538	1289.26807	-914.62695	147.97882	1290.27295	694.33368	205.61919	88.54533	124.12784	-133.28952	-3.48867	-1033.19470	281.86340	0.00522	-586.13269	13.94382	140.54630
526	4.375	966.52759	-59.92928	1465.41626	-80.29371	36.50470	1293.42334	-914.14709	148.93652	1293.00940	726.01147	199.77545	84.72961	99.28693	-131.57561	-3.41969	-1058.09070	283.57333	0.24164	-556.00696	16.31091	141.67206
527	4.383	967.71173	-59.21445	1466.42139	-77.81207	36.31295	1297.79126	-913.47040	149.66487	1296.30505	753.46564	194.16766	82.10005	74.30121	-129.82141	-3.32843	-1083.19189	285.38876	0.46219	-528.73596	18.05768	140.84853
528	4.392	968.98901	-58.44963	1467.48108	-75.25909	36.14573	1302.19678	-912.66437	150.12941	1300.04602	774.75317	189.21304	79.65718	49.11575	-127.98325	-3.22262	-1108.49463	287.29871	0.62080	-504.97055	19.18962	137.54453
529	4.400	970.34338	-57.64698	1468.55334	-72.73031	36.00665	1306.42944	-911.77264	150.32007	1304.10022	789.25659	184.75952	76.14183	23.80386	-126.11879	-3.12229	-1133.85669	289.40994	0.80155	-484.93250	19.62769	131.49342
530	4.408	971.73065	-56.82175	1469.59229	-70.28426	35.89695	1310.29443	-910.79974	150.26616	1308.32275	797.67688	180.12181	70.88367	-1.29837	-124.37061	-2.96148	-1158.83765	291.97427	1.30335	-468.42035	19.18554	122.87305
531	4.417	973.08447	-55.99468	1470.54395	-67.94937	35.80465	1313.64868	-909.71741	150.03793	1312.54797	801.15967	174.57904	63.88805	-25.49850	-122.88342	-2.44054	-1182.62305	295.20093	2.60125	-455.17670	17.64539	112.19916
532	4.425	974.32965	-55.19121	1471.34717	-65.72713	35.69377	1316.39465	-908.48602	149.73834	1316.58459	800.32910	167.88239	55.47073	-47.87650	-121.76357	-0.96439	-1204.23608	298.99057	5.06027	-445.17255	14.94581	100.02749
533	4.433	975.39813	-54.42951	1471.94177	-63.59303	35.53416	1318.45959	-907.08209	149.47878	1320.23486	795.03552	160.27684	46.03581	-67.62891	-121.20969	2.30031	-1222.94202	303.03104	8.60879	-438.62854	11.28404	86.74470
534	4.442	976.23914	-53.70330	1472.27844	-61.50642	35.32977	1319.78931	-905.51862	149.34340	1323.33655	784.87537	152.22127	35.97273	-84.20300	-121.82855	8.55360	-1238.48560	307.21506	12.89830	-435.94373	7.01262	72.55762
535	4.450	976.82483	-52.98568	1472.32251	-59.43005	35.10251	1320.35620	-903.85675	149.37332	1325.80164	769.96497	144.28430	25.55931	-96.69998	-124.79161	19.57957	-1251.01709	311.75208	18.00616	-437.60602	2.49105	57.63706
536	4.458	977.15601	-52.26101	1472.05432	-57.35103	34.86880	1320.16663	-902.19910	149.57132	1327.60767	751.28851	137.22035	15.16508	-103.12997	-131.32819	36.89214	-1260.63843	316.87817	24.99043	-444.03473	-1.99590	42.32701
537	4.467	977.26721	-51.54415	1471.46509	-55.28887	34.64728	1319.26050	-900.65637	149.90160	1328.75269	730.23602	131.94681	5.76779	-101.23367	-141.71872	59.61652	-1266.76575	322.51599	35.26432	-455.34070	-6.18317	27.33188
538	4.475	977.22681	-50.86062	1470.55286	-53.28568	34.47538	1317.70984	-899.30817	150.28438	1329.23083	707.74512	129.17029	-1.21275	-90.57993	-154.81787	83.67157	-1268.07007	327.99649	48.65133	-471.07739	-9.62595	13.87341
539	4.483	977.12836	-50.21479	1469.32141	-51.39362	34.39571	1315.61267	-898.18781	150.60564	1329.04456	684.03546	128.83186	-5.13074	-73.17575	-168.73741	104.12146	-1263.17139	332.22058	62.26947	-490.30957	-11.69294	3.54729
540	4.492	977.07294	-49.58374	1467.78210	-49.67004	34.41975	1313.07483	-897.28448	150.74455	1328.22729	659.22742	130.08812	-6.67117	-51.80148	-182.02951	118.43698	-1251.30579	334.46930	72.34937	-512.10608	-11.98557	-2.57483
541	4.500	977.14551	-48.94406	1465.95801	-48.18124	34.51010	1310.19189	-896.55273	150.60216	1326.84900	633.82874	131.99091	-6.98950	-28.29758	-194.27051	127.36131	-1232.50293	335.01495	77.24363	-535.77441	-10.72615	-4.93442
542	4.508	977.39557	-48.29818	1463.88818	-47.01514	34.59702	1307.04688	-895.94080	150.11444	1325.00220	608.42993	134.05679	-6.95377	-3.34329	-205.68427	133.16240	-1207.44849	334.78928	78.14529	-560.55920	-8.57959	-5.17082
543	4.517	977.83105	-47.67373	1461.62476	-46.28426	34.60865	1303.72302	-895.43024	149.25757	1322.77368	583.29944	136.19266	-7.07019	22.91446	-216.39081	137.52243	-1177.17896	334.50479	77.20221	-585.61707	-6.15442	-4.82196
544	4.525	978.42194	-47.11331	1459.22729	-46.10340	34.49397	1300.31274	-895.05212	148.06001	1320.22424	558.41113	138.35916	-7.51434	50.38309	-226.09073	140.83165	-1142.60913	334.06857	75.59777	-610.42566	-3.74219	-4.63730
545	4.533	979.10181	-46.67501	1456.76428	-46.56180	34.23681	1296.91077	-894.86560	146.61197	1317.39038	533.68237	140.48897	-8.17401	78.88638	-234.31943	142.73560	-1104.28540	332.74237	73.34329	-634.90729	-1.40030	-4.79338
546	4.542	979.76996	-46.43063	1454.32056	-47.71442	33.86747	1293.59436	-894.91791	145.05722	1314.29565	509.13116	142.59395	-8.79619	108.21115	-240.78656	142.86903	-1062.66113	329.76434	70.32658	-659.18542	0.85884	-5.22627
547	4.550	980.30731	-46.44532	1451.99866	-49.58758	33.46286	1290.40771	-895.21210	143.56952	1310.94336	484.82385	144.71027	-9.20790	138.20894	-245.47870	141.20505	-1018.45367	324.82483	67.20727	-683.34485	2.99602	-5.77008
548	4.558	980.60101	-46.75198	1449.91541	-52.17134	33.12299	1287.36707	-895.70428	142.31366	1307.31067	460.74738	146.79248	-9.42934	168.82512	-248.57935	138.04761	-972.78217	318.22403	65.33047	-707.37231	4.99032	-6.23017
549	4.567	980.56897	-47.33972	1448.18982	-55.38423	32.92389	1284.48010	-896.34662	141.38960	1303.39294	436.79596	148.79077	-9.59480	200.02994	-250.37335	133.87407	-927.15918	310.80450	65.97299	-731.27692	6.86446	-6.47223
550	4.575	980.17181	-48.16008	1446.92554	-59.04520	32.85416	1281.75732	-897.13184	140.80164	1299.26233	412.87393	150.69844	-9.83417	231.76555	-251.24802	129.22438	-883.16412	303.54742	69.65638	-755.14832	8.66496	-6.50191
551	4.583	979.40997	-49.14405	1446.19507	-62.90093	32.78742	1279.21777	-898.08099	140.48564	1295.06702	388.99820	152.51225	-10.17685	263.96179	-251.64664	124.63550	-841.84717	296.92859	75.90859	-779.05554	10.42333	-6.45657
552	4.592	978.31018	-50.22031	1446.03333	-66.69894	32.55305	1276.90344	-899.20221	140.35612	1290.98523	365.25525	154.25826	-10.53702	296.54883	-251.87222	120.47794	-803.45007	290.64233	83.52380	-802.98633	12.13379	-6.49384
553	4.600	976.91071	-51.33101	1446.44299	-70.24499	32.06007	1274.89099	-900.47272	140.33932	1287.17932	341.67273	156.00142	-10.82248	329.47696	-251.96524	116.76477	-767.69678	284.04285	91.14180	-826.88568	13.78713	-6.66369
554	4.608	975.25171	-52.44033	1447.40369	-73.40080	31.35658	1273.29077	-901.83893	140.39307	1283.77197	318.18262	157.80753	-10.99210	362.77576	-251.75485	113.17911	-734.17993	276.79623	97.79328	-850.70813	15.39716	-6.85818
555	4.617	973.37543	-53.53695	1448.87634	-76.04708	30.57685	1272.23657	-903.22644	140.49390	1280.85730	294.66052	159.70610	-11.01782	396.53336	-251.02058	109.34112	-702.42676	269.05270	103.11471	-874.46057	17.00974	-6.91869
556	4.625	971.32739	-54.63753	1450.80396	-78.07294	29.84108	1271.86243	-904.55634	140.59204	1278.52991	270.97266	161.67006	-10.89664	430.77023	-249.66080	105.01064	-671.81543	261.14111	107.19833	-898.23248	18.72070	-6.84399
557	4.633	969.15747	-55.77580	1453.11658	-79.40639	29.20748	1272.26416	-905.75800	140.59038	1276.88782	247.00632	163.61914	-10.69406	465.38776	-247.65205	100.05157	-641.67603	253.31111	110.31271	-922.16455	20.61426	-6.80445
558	4.642	966.92255	-56.96709	1455.73755	-80.04629	28.70507	1273.46362	-906.77246	140.37083	1276.00537	222.69142	165.43408	-10.52231	500.26166	-244.93427	94.38242	-611.55176	245.72299	112.73880	-946.37122	22.65422	-6.89311
559	4.650	964.68652	-58.19165	1458.59070	-80.05971	28.38233	1275.40125	-907.55969	139.83752	1275.91199	198.06328	167.06732	-10.45164	535.37634	-241.52283	88.08080	-581.38892	238.47899	114.75056	-970.88281	24.68544	-6.99225
560	4.658	962.51569	-59.41985	1461.60315	-79.54563	28.30576	1277.96667	-908.10699	138.96069	1276.59412	173.29134	168.63429	-10.44568	570.87103	-237.62134	81.52180	-551.57330	231.63380	116.58674	-995.61243	26.56680	-6.94049
561	4.667	960.47876	-60.63225	1464.70532	-78.59828	28.52150	1281.04700	-908.42694	137.81335	1278.01978	148.55635	170.27319	-10.39783	606.87073	-233.45148	75.43169	-522.83044	225.23071	118.24606	-1020.38843	28.31079	-6.71066
562	4.675	958.64514	-61.81624	1467.83203	-77.29966	29.02349	1284.54504	-908.54175	136.55112	1280.15845	123.87508	171.98659	-10.23218	643.08484	-229.12552	70.79111	-496.01132	219.33966	119.26170	-1045.07373	30.06242	-6.39529
563	4.683	957.07544	-62.96496	1470.92480	-75.73396	29.74290	1288.36023	-908.46588	135.33011	1282.97620	99.05878	173.68115	-9.99263	678.41071	-224.81982	68.39521	-471.83685	214.08295	118.80962	-1069.74097	31.88845	-6.11037
564	4.692	955.81134	-64.07745	1473.93127	-73.99732	30.56359	1292.36548	-908.19727	134.24924	1286.41443	73.86554	175.29433	-9.84122	710.98389	-220.75500	68.04820	-450.70465	209.61777	116.12019	-1094.71167	33.64900	-5.90808
565	4.700	954.86877	-65.15350	1476.80823	-72.18863	31.36861	1296.41040	-907.72156	133.35002	1290.37695	48.25674	176.86072	-9.90758	738.79834	-216.79361	68.18997	-432.69000	206.10428	110.83622	-1120.20264	35.16476	-5.74014
566	4.708	954.22992	-66.19551	1479.51868	-70.38719	32.09094	1300.34424	-907.02930	132.63275	1294.73328	22.58328	178.47220	-10.01811	760.40149	-212.36319	66.86822	-417.72321	203.70738	103.06827	-1145.96216	36.36925	-5.46209
567	4.717	953.83569	-67.22015	1482.02344	-68.63149	32.72898	1304.03564	-906.13147	132.07449	1299.33252	-2.34647	180.19196	-9.40179	775.20392	-206.90207	63.27184	-405.76056	202.57137	93.18960	-1171.33447	37.16451	-4.80063
568	4.725	953.59204	-68.25880	1484.27698	-66.91052	33.32569	1307.37585	-905.05817	131.64394	1304.01086	-25.24527	182.03940	-6.60562	783.41614	-200.19296	57.99693	-396.87665	202.76474	81.62498	-1195.47729	37.30140	-3.37794
569	4.733	953.39301	-69.33686	1486.22998	-65.17362	33.93521	1310.26123	-903.84735	131.29552	1308.59326	-44.39377	184.18111	0.29501	785.76025	-192.23856	51.88402	-391.31158	204.28380	68.78217	-1217.66821	36.64524	-0.92278
570	4.742	953.14771	-70.46085	1487.83850	-63.35573	34.59649	1312.58008	-902.53705	130.95845	1312.89490	-57.58658	187.29510	13.46472	783.06628	-183.01877	45.09669	-389.45209	207.08392	55.10788	-1237.66309	35.45796	2.52275
571	4.750	952.80005	-71.62708	1489.06946	-61.40639	35.32991	1314.22388	-901.15973	130.55037	1316.72668	-61.94174	192.57376	34.58905	775.90686	-172.62523	37.39781	-391.71509	211.05159	41.24104	-1255.57349	34.03197	6.77798
572	4.758	952.34320	-72.82752	1489.89795	-59.31242	36.15304	1315.11792	-899.73474	130.00238	1319.90637	-54.74625	200.88664	62.90550	764.56372	-161.58804	28.81313	-398.37256	215.92015	28.14030	-1271.42578	32.13537	12.01403
573	4.767	951.82318	-74.04688	1490.30029	-57.10287	37.08689	1315.24695	-898.27307	129.28061	1322.28833	-35.77911	211.85086	93.82009	749.41577	-150.90041	19.85736	-409.41656	221.16853	17.01696	-1285.01208	29.29230	18.95126
574	4.775	951.32599	-75.26350	1490.25623	-54.83160	38.13620	1314.65100	-896.79437	128.41263	1323.81787	-8.43472	224.00809	120.92888	731.19373	-141.75230	11.52242	-424.51547	225.99167	9.03429	-1295.62561	25.41798	28.40226
575	4.783	950.95703	-76.45626	1489.75281	-52.55738	39.26430	1313.39709	-895.32361	127.50135	1324.56958	22.42542	235.84254	140.12234	710.60266	-135.09595	5.05828	-443.14749	229.58029	4.79235	-1301.53345	20.73991	40.32002
576	4.792	950.81940	-77.61635	1488.78198	-50.33955	40.39439	1311.55774	-893.86346	126.70372	1324.72815	53.59116	246.50317	151.55103	687.94275	-131.08629	1.22570	-464.91031	231.74411	3.80324	-1300.39844	15.47095	53.02998
577	4.800	950.99841	-78.75764	1487.33618	-48.23913	41.44308	1309.21191	-892.38928	126.18386	1324.51978	84.39995	255.84137	158.02370	663.52246	-128.91670	-0.32610	-489.35721	233.16742	4.47529	-1290.70886	9.82181	63.77508
578	4.808	951.55658	-79.90547	1485.41016	-46.31598	42.36266	1306.45728	-890.88287	126.06293	1324.12378	115.44728	263.99927	162.20993	638.10413	-127.45718	-0.65462	-515.32727	234.73177	4.96225	-1272.59399	3.85450	70.51905
579	4.817	952.53369	-81.06416	1483.01123	-44.63115	43.15829	1303.41553	-889.36829	126.38132	1323.59888	147.17961	271.00211	165.23409	612.54077	-126.00143	-0.65694	-541.16992	236.70117	4.33739	-1247.37061	-2.63704	73.13689
580	4.825	953.94092	-82.19641	1480.17114	-43.25552	43.87202	1300.22229	-887.91345	127.07941	1322.85938	179.56468	276.72400	167.00264	587.29895	-124.38313	-0.74551	-565.90704	238.74663	2.93410	-1216.53027	-9.68763	72.82249
581	4.833	955.75006	-83.23833	1476.95203	-42.27315	44.56242	1297.01001	-886.60693	128.02368	1321.74182	212.45970	281.05612	167.11490	562.45862	-122.68532	-1.02398	-589.64502	240.50562	1.59873	-1181.09851	-16.76690	70.77319
582	4.842	957.89093	-84.12750	1473.44177	-41.77553	45.28776	1293.89734	-885.54205	129.06479	1320.12830	245.87643	284.01523	165.45985	537.91364	-120.97993	-1.46922	-612.94763	241.92661	0.82291	-1141.76550	-23.06112	67.76355
583	4.850	960.26660	-84.81213	1469.74585	-41.85019	46.07399	1290.98279	-884.81213	130.05740	1318.00659	279.89386	285.78214	162.36130	513.54926	-119.25977	-1.98176	-636.25775	243.21739	0.53412	-1099.31824	-28.01983	64.61909
584	4.858	962.77637	-85.25369	1465.98694	-42.56039	46.88466	1288.33423	-884.49188	130.86028	1315.45044	314.46216	286.62686	158.45105	489.33249	-117.51447	-2.43528	-659.79315	244.60739	0.41499	-1054.81177	-31.47660	62.43324
585	4.867	965.33167	-85.44049	1462.30359	-43.90984	47.61738	1285.97705	-884.61066	131.37296	1312.57715	349.34042	286.76828	154.44870	465.28204	-115.78226	-2.76255	-683.61688	246.19156	0.24492	-1009.51050	-33.46820	62.28565
586	4.875	967.85919	-85.39374	1458.84204	-45.80528	48.13131	1283.88892	-885.14008	131.57423	1309.50671	384.17236	286.35483	150.94830	441.39355	-114.11132	-2.99445	-707.67438	247.94583	0.00390	-964.77893	-34.21465	64.95086
587	4.883	970.29437	-85.15085	1455.74402	-48.05172	48.32022	1282.02332	-886.00543	131.51247	1306.34424	418.62155	285.50958	148.22050	417.62811	-112.48552	-3.22900	-731.83630	249.79172	-0.22706	-921.76886	-34.04472	70.57000
588	4.892	972.57794	-84.74713	1453.13672	-50.40567	48.19464	1280.37524	-887.11377	131.27002	1303.18408	452.52588	284.24127	146.08069	393.94427	-110.82927	-3.54584	-755.98022	251.64642	-0.41365	-880.96252	-33.09411	78.40485
589	4.900	974.66138	-84.21718	1451.12207	-52.66465	47.88943	1279.03735	-888.38574	130.94875	1300.11060	485.96436	282.35516	143.98096	370.30548	-109.13451	-3.91673	-780.03638	253.47571	-0.59441	-842.10370	-31.24580	87.21411
590	4.908	976.51410	-83.60287	1449.76868	-54.72683	47.58704	1278.16980	-889.77368	130.66074	1297.20105	519.11932	279.60333	141.30147	346.69385	-107.49361	-4.22945	-803.94995	255.30159	-0.78485	-804.69165	-28.44209	95.99559
591	4.917	978.12396	-82.95049	1449.10498	-56.56478	47.41903	1277.89771	-891.24731	130.49174	1294.53833	552.05170	275.89603	137.57948	323.12219	-105.95889	-4.40471	-827.66479	257.14993	-0.92361	-768.41724	-24.86565	104.23106
592	4.925	979.49500	-82.29552	1449.11694	-58.13997	47.40737	1278.24573	-892.75452	130.47507	1292.22693	584.69482	271.31799	132.58588	299.57742	-104.49783	-4.43648	-851.20508	258.94153	-0.95526	-733.03125	-20.79764	111.60696
593	4.933	980.64862	-81.64629	1449.75684	-59.35500	47.47925	1279.17188	-894.19421	130.61011	1290.39465	617.11731	266.05969	126.36259	275.96786	-103.07150	-4.35496	-874.74005	260.44592	-0.92159	-698.08734	-16.47543	117.84940
594	4.942	981.62476	-80.98784	1450.95996	-60.08990	47.53636	1280.63403	-895.43500	130.89012	1289.17505	649.69226	260.32745	119.19221	252.18994	-101.63651	-4.21651	-898.45313	261.56042	-0.88937	-663.14594	-12.12105	122.83881
595	4.950	982.47388	-80.30376	1452.65723	-60.26445	47.51233	1282.60779	-896.36584	131.30261	1288.68396	682.86560	254.14081	111.51219	228.23607	-100.11432	-4.08672	-922.33936	262.57977	-0.83553	-628.18823	-7.96131	126.66771
596	4.958	983.24341	-79.58673	1454.77917	-59.86689	47.37926	1285.06128	-896.93433	131.81934	1289.00562	716.60034	247.32779	103.96826	204.17847	-98.45175	-3.98086	-946.24866	263.92001	-0.68077	-593.68085	-4.16328	129.47389
597	4.967	983.96716	-78.83456	1457.25439	-58.95336	47.13093	1287.93713	-897.14832	132.39513	1290.18811	749.89685	239.87531	97.38744	180.07062	-96.69144	-3.85463	-970.11438	265.66907	-0.39698	-560.30951	-0.82541	131.22610
598	4.975	984.66565	-78.04745	1460.01025	-57.63511	46.77543	1291.15320	-897.05060	132.97240	1292.23291	780.81763	232.08270	92.28247	155.89738	-94.91129	-3.67912	-994.04248	267.57748	-0.04296	-528.78784	1.99677	131.62643
599	4.983	985.35406	-77.22759	1462.97473	-56.05164	46.33041	1294.60474	-896.69183	133.49232	1295.07581	807.11584	224.32726	88.32636	131.57472	-93.13373	-3.48098	-1018.19727	269.40787	0.29065	-499.87982	4.26308	130.15939
600	4.992	986.04285	-76.38123	1466.07874	-54.33690	45.81612	1298.16016	-896.11816	133.90672	1298.58020	827.17151	216.80128	84.53543	106.99255	-91.34956	-3.30632	-1042.67822	271.14584	0.54249	-474.39178	5.85350	126.28117
601	5.000	986.73120	-75.51704	1469.25769	-52.59650	45.25777	1301.66260	-895.37030	134.17606	1302.55859	840.59912	209.32379	79.97864	82.11172	-89.57208	-3.19279	-1067.48889	272.93097	0.70013	-452.93286	6.53674	119.67624
602	5.008	987.40076	-74.63689	1472.44971	-50.90022	44.68766	1304.95508	-894.47729	134.27122	1306.80078	848.01282	201.33841	74.18102	57.09036	-87.85796	-3.15748	-1092.50134	274.97589	0.84105	-435.64667	6.06485	110.43576
603	5.017	988.01251	-73.73145	1475.59314	-49.27975	44.12786	1307.91333	-893.44580	134.19353	1311.09277	850.16089	192.27338	67.02861	32.47086	-86.31413	-3.10638	-1117.32104	277.52484	1.24562	-422.28418	4.24812	99.02461
604	5.025	988.50629	-72.78821	1478.62646	-47.72908	43.56838	1310.45764	-892.26093	133.98801	1315.22559	847.20886	181.97906	58.65761	9.29581	-85.12198	-2.62423	-1141.18176	280.68723	2.44700	-412.62512	0.98569	86.05998
605	5.033	988.80804	-71.80241	1481.48291	-46.21013	42.97045	1312.53394	-890.90521	133.73283	1319.01050	838.79956	170.82834	49.37230	-11.22720	-84.65742	-0.75082	-1163.10669	284.26169	4.95504	-406.83002	-3.70198	72.08063
606	5.042	988.84552	-70.77629	1484.08911	-44.66515	42.30045	1314.08618	-889.38654	133.51253	1322.30200	824.76892	159.44431	39.37873	-28.29346	-85.71071	4.19304	-1182.26367	287.90543	8.81136	-405.36609	-9.65224	57.47415
607	5.050	988.56854	-69.70843	1486.37415	-43.03539	41.56044	1315.04443	-887.75543	133.38300	1325.01978	805.70581	148.33478	28.68990	-41.18216	-89.58960	14.62267	-1198.14160	291.54388	13.65002	-408.62903	-16.51527	42.62426
608	5.058	987.96564	-68.59576	1488.28052	-41.28337	40.78128	1315.33655	-886.09546	133.34958	1327.13623	782.90540	137.88522	17.59296	-48.13663	-97.76923	32.74069	-1210.41431	295.46390	19.42830	-416.67212	-23.66783	28.16762
609	5.067	987.07056	-67.45294	1489.76648	-39.41071	39.99683	1314.91760	-884.49573	133.38095	1328.63489	758.05078	128.82280	7.24658	-46.65887	-111.00388	58.22002	-1218.62366	299.98358	27.01511	-429.23328	-30.17566	15.16788
610	5.075	985.95721	-66.32053	1490.80469	-37.46390	39.23493	1313.79773	-883.02979	133.43758	1329.49207	732.71912	122.34917	-0.63623	-35.72232	-128.45966	86.80124	-1221.86743	305.12769	37.60650	-445.88824	-34.92860	4.99349
611	5.083	984.72681	-65.24448	1491.37842	-35.52425	38.51823	1312.04431	-881.74530	133.48273	1329.69751	707.72131	119.30551	-5.16547	-17.07022	-147.87401	112.40051	-1218.86084	310.53897	50.92922	-466.10455	-37.11749	-1.34181
612	5.092	983.49347	-64.25313	1491.48010	-33.68381	37.85828	1309.76196	-880.65747	133.47778	1329.28357	683.02661	119.29584	-6.98602	6.04929	-166.91638	131.07759	-1208.53308	315.54114	64.22535	-489.12671	-36.84154	-4.03143
613	5.100	982.36969	-63.35383	1491.11621	-32.02855	37.25125	1307.07446	-879.75177	133.37595	1328.32581	658.37573	121.00514	-7.39230	31.03207	-184.43762	142.81406	-1190.63196	319.46332	73.97324	-513.84912	-35.05468	-4.46519
614	5.108	981.44958	-62.53853	1490.31091	-30.64294	36.67758	1304.11572	-879.00854	133.12094	1326.91553	633.64673	123.25543	-7.37125	56.84659	-200.41669	149.96785	-1165.80249	322.14383	78.67126	-539.06091	-32.76739	-4.19249
615	5.117	980.79181	-61.79807	1489.10059	-29.61733	36.10191	1301.02063	-878.43286	132.65785	1325.12964	608.81262	125.49794	-7.47113	83.48837	-215.04852	154.73871	-1135.21484	323.91425	79.37093	-564.00214	-30.47915	-4.07238
616	5.125	980.41321	-61.13792	1487.52783	-29.04738	35.47416	1297.90833	-878.06519	131.96143	1323.02271	583.94299	127.60126	-7.87152	111.09320	-228.18262	157.98041	-1100.09900	324.93494	77.88348	-588.53888	-28.27807	-4.29700
617	5.133	980.29449	-60.57629	1485.64148	-29.03361	34.73846	1294.86658	-877.96594	131.06979	1320.63159	559.15967	129.56155	-8.46793	139.57877	-239.50977	159.58322	-1061.42871	324.75616	75.29566	-612.82202	-26.15291	-4.77348
618	5.142	980.39008	-60.13333	1483.49951	-29.67301	33.86650	1291.94873	-878.18506	130.08504	1317.97668	534.50793	131.39215	-9.07004	168.76614	-248.91341	159.29947	-1019.92279	322.63901	72.14931	-636.97186	-24.13246	-5.33961
619	5.150	980.63501	-59.82939	1481.17212	-31.03594	32.90085	1289.18469	-878.73389	129.13361	1315.06494	510.03314	133.17529	-9.52365	198.56549	-256.48999	157.16280	-976.29395	318.21582	69.27251	-661.01422	-22.23485	-5.82279
620	5.158	980.95679	-59.68465	1478.74695	-33.14190	31.96527	1286.59546	-879.57629	128.32878	1311.90088	485.86411	135.04906	-9.74823	228.98723	-262.43796	153.53363	-931.55261	311.85172	67.91243	-684.94318	-20.41829	-6.09833
621	5.167	981.28986	-59.70557	1476.32751	-35.94185	31.22437	1284.19934	-880.64368	127.74841	1308.50171	462.04510	137.03168	-9.78944	260.03888	-267.06644	149.01944	-887.20203	304.51688	69.12682	-708.78052	-18.63197	-6.15830
622	5.175	981.57965	-59.87304	1474.02441	-39.30276	30.79424	1282.00696	-881.86230	127.41832	1304.91553	438.44250	138.97861	-9.80582	291.64404	-270.77393	144.28230	-844.96753	297.26096	73.23177	-732.56226	-16.85819	-6.11819
623	5.183	981.77716	-60.15137	1471.94702	-43.00908	30.63984	1280.01514	-883.17566	127.31572	1301.23584	414.89145	140.76385	-9.95622	323.64520	-273.88965	139.82440	-806.03387	290.54510	79.70946	-756.30579	-15.10143	-6.12460
624	5.192	981.83844	-60.50311	1470.19983	-46.81202	30.56545	1278.22522	-884.55823	127.39339	1297.59229	391.34058	142.42946	-10.27542	355.89413	-276.54568	135.88028	-770.54041	284.05264	87.46648	-780.00751	-13.36913	-6.24664
625	5.200	981.73383	-60.89226	1468.87671	-50.51328	30.34888	1276.68787	-886.02344	127.60294	1294.12158	367.84412	144.14435	-10.65147	388.32172	-278.69821	132.36322	-737.86212	277.27084	95.27851	-803.66400	-11.66500	-6.44775
626	5.208	981.45630	-61.28604	1468.04724	-54.00741	29.90046	1275.52856	-887.60822	127.90525	1290.93481	344.44858	146.08287	-10.91418	420.91754	-280.19986	128.88913	-707.22760	270.12708	102.21700	-827.28870	-10.00177	-6.62378
627	5.217	981.01965	-61.67274	1467.74561	-57.24277	29.30306	1274.91553	-889.33807	128.26213	1288.10657	321.08929	148.27463	-10.93619	453.66620	-280.83124	124.96574	-678.00397	262.97192	107.85088	-850.90167	-8.37223	-6.68869
628	5.225	980.45074	-62.07774	1467.96899	-60.15643	28.72080	1274.98706	-891.20325	128.62170	1285.69421	297.60901	150.47638	-10.73874	486.49231	-280.34955	120.22156	-649.61273	256.18402	112.18478	-874.55420	-6.69259	-6.65988
629	5.233	979.78363	-62.54223	1468.68213	-62.65467	28.27477	1275.79797	-893.15753	128.92935	1283.76758	273.88092	152.33656	-10.51772	519.30322	-278.61801	114.51306	-621.47479	249.93825	115.44198	-898.36475	-4.86804	-6.63335
630	5.242	979.05603	-63.08627	1469.82458	-64.65051	27.99995	1277.31287	-895.12158	129.15155	1282.42261	249.87328	153.74901	-10.47423	552.14526	-275.74445	107.94899	-593.13379	244.21208	117.85842	-922.43274	-2.93427	-6.65564
631	5.250	978.30359	-63.70190	1471.32410	-66.10908	27.89165	1279.43689	-896.98480	129.27887	1281.76318	225.62732	154.95746	-10.61450	585.30359	-272.08841	100.92761	-564.41870	238.87720	119.58334	-946.74225	-1.06816	-6.65179
632	5.258	977.56061	-64.37029	1473.10913	-67.04684	27.94889	1282.06433	-898.62219	129.31969	1281.86401	201.22598	156.30545	-10.75037	619.14551	-268.06470	94.18166	-535.60345	233.80426	120.64938	-971.19531	0.59083	-6.51341
633	5.267	976.86658	-65.07133	1475.11523	-67.49422	28.17474	1285.11377	-899.92981	129.30017	1282.74866	176.75536	157.91321	-10.69751	653.67395	-263.93375	88.74011	-507.48956	228.98064	120.96345	-995.69086	2.12562	-6.23637
634	5.275	976.26953	-65.78324	1477.28210	-67.47717	28.56256	1288.52710	-900.85443	129.25887	1284.39319	152.25069	159.65439	-10.44406	688.01770	-259.82855	85.57573	-481.16302	224.56499	120.30013	-1020.20483	3.74593	-5.91934
635	5.283	975.81915	-66.48741	1479.55371	-67.03552	29.08336	1292.24365	-901.39471	129.23567	1286.74194	127.64034	161.38239	-10.12134	720.28479	-255.83182	84.78795	-457.48315	220.77333	118.30813	-1044.83154	5.49630	-5.63913
636	5.292	975.55194	-67.17871	1481.88000	-66.24023	29.68540	1296.17920	-901.58447	129.26414	1289.72217	102.77568	163.05194	-9.88477	748.11053	-251.87659	84.98170	-436.75262	217.74023	114.63474	-1069.70996	7.20827	-5.39709
637	5.300	975.47791	-67.86516	1484.21484	-65.18230	30.31794	1300.21948	-901.47559	129.36633	1293.24854	77.58772	164.70096	-9.84442	769.66571	-247.68314	83.94745	-418.80426	215.53157	109.15256	-1094.86377	8.77528	-5.18294
638	5.308	975.57629	-68.55011	1486.51221	-63.95390	30.95848	1304.22693	-901.12476	129.55298	1297.21460	52.22052	166.40781	-9.99683	784.36914	-242.89337	80.35946	-403.34668	214.19922	102.02633	-1120.10352	10.29113	-4.99763
639	5.317	975.79871	-69.22131	1488.72241	-62.63917	31.61769	1308.05505	-900.58398	129.82849	1301.47754	27.06448	168.22215	-10.08493	792.82104	-237.22852	74.65156	-390.30914	213.81430	93.54258	-1145.10535	11.73920	-4.72772
640	5.325	976.07605	-69.86488	1490.79041	-61.29761	32.32695	1311.56763	-899.89783	130.18967	1305.84839	2.75757	170.11899	-9.44264	796.17529	-230.49777	68.12790	-379.97400	214.52661	83.91689	-1169.42883	12.72273	-3.99039
641	5.333	976.32739	-70.48020	1492.65540	-59.94052	33.11687	1314.65283	-899.10974	130.61017	1310.10413	-19.85446	172.08469	-6.94482	795.49719	-222.49466	61.53978	-372.84851	216.52629	73.22521	-1192.43201	12.84835	-2.24319
642	5.342	976.47186	-71.07851	1494.25488	-58.53283	33.99221	1317.22729	-898.26825	131.02045	1314.02466	-39.78027	174.35417	-1.03714	791.42041	-212.96646	54.72771	-369.43109	219.82750	61.49273	-1213.52515	12.24195	0.78995
643	5.350	976.44470	-71.67554	1495.53015	-57.02386	34.92176	1319.21985	-897.41888	131.31679	1317.42810	-55.63364	177.62729	10.24252	784.06982	-201.79248	47.30006	-370.04132	224.06998	48.92244	-1232.57153	11.36358	4.86201
644	5.358	976.21564	-72.28716	1496.42883	-55.37640	35.85320	1320.55762	-896.59393	131.40570	1320.19189	-64.99319	182.90295	28.70961	773.23767	-189.22035	39.14701	-374.75226	228.65350	36.17300	-1249.81714	10.38890	9.53714
645	5.367	975.80115	-72.92578	1496.90564	-53.58071	36.74535	1321.17407	-895.81561	131.24329	1322.24780	-64.73849	190.79761	54.28699	758.86328	-175.89349	30.34612	-383.42181	233.14037	24.42822	-1265.43323	8.95516	14.83709
646	5.375	975.26239	-73.59190	1496.92908	-51.66162	37.58896	1321.03552	-895.10132	130.84225	1323.55286	-53.39590	200.87338	83.43148	741.45862	-162.76974	21.18682	-395.82178	237.31245	14.94890	-1279.09839	6.55307	21.55766
647	5.383	974.68719	-74.26840	1496.48645	-49.67745	38.39286	1320.15540	-894.45392	130.27472	1324.09192	-33.05884	211.71423	110.28578	721.94928	-151.13290	12.55764	-411.72339	240.84735	8.43129	-1289.73315	3.04646	30.74445
648	5.392	974.16595	-74.93088	1495.57910	-47.70322	39.15857	1318.57971	-893.84717	129.68703	1323.94263	-8.05054	221.85202	130.27408	701.00397	-142.33946	5.81526	-430.85080	243.38359	4.89406	-1295.50793	-1.31025	42.38577
649	5.400	973.77600	-75.56367	1494.21289	-45.80856	39.87044	1316.37622	-893.22815	129.26231	1323.29688	18.13586	230.65736	142.63550	678.67029	-136.98648	1.80038	-452.84146	244.98564	3.91312	-1294.46802	-6.17863	54.55674
650	5.408	973.58179	-76.16425	1492.39404	-44.05067	40.50008	1313.64172	-892.54376	129.13287	1322.37207	44.28522	238.22647	149.62341	654.87659	-134.33401	0.13653	-477.13956	246.23312	4.57029	-1285.51636	-11.32253	64.42427
651	5.417	973.63873	-76.73752	1490.13123	-42.48642	41.02374	1310.51294	-891.77484	129.35065	1321.31873	70.69098	244.67374	153.92685	630.02637	-132.91893	-0.29703	-502.82700	247.75626	5.50417	-1268.90637	-16.71516	70.36274
652	5.425	973.98846	-77.28453	1487.44507	-41.18947	41.44234	1307.15259	-890.95197	129.91093	1320.17834	97.85390	249.89911	157.03174	604.80786	-131.65263	-0.42461	-528.80328	249.77277	5.59873	-1245.91174	-22.53953	72.78342
653	5.433	974.64819	-77.79001	1484.37671	-40.25226	41.78644	1303.71802	-890.14044	130.76033	1318.87158	125.91011	253.84415	159.22668	579.71667	-130.17490	-0.61239	-554.25549	252.06934	4.61465	-1217.96570	-28.82264	72.98434
654	5.442	975.59863	-78.22096	1480.99036	-39.76783	42.11150	1300.33679	-889.41345	131.81259	1317.26379	154.73222	256.61786	160.28069	554.93274	-128.53578	-0.89990	-578.87469	254.29150	3.04133	-1185.97339	-35.06933	71.79541
655	5.450	976.78229	-78.53350	1477.37390	-39.81365	42.49125	1297.10266	-888.84912	132.96919	1315.27649	184.18816	258.35825	159.93620	530.42505	-126.85527	-1.27505	-602.72876	256.18796	1.53720	-1150.35718	-40.53933	69.52330
656	5.458	978.11713	-78.68157	1473.63599	-40.45435	42.98728	1294.07776	-888.54059	134.11356	1312.92871	214.25667	259.14017	158.14174	506.10077	-125.16081	-1.74513	-626.07422	257.71707	0.53339	-1111.54968	-44.76203	66.66317
657	5.467	979.51270	-78.63652	1469.90088	-41.74817	43.58741	1291.29492	-888.57928	135.12018	1310.30127	244.95979	259.07104	155.16888	481.91919	-123.41389	-2.27694	-649.22137	259.03970	0.11761	-1070.34680	-47.56741	64.16779
658	5.475	980.88147	-78.41000	1466.29980	-43.73269	44.16536	1288.75085	-889.01141	135.89859	1307.49170	276.24768	258.34518	151.53729	457.89142	-121.63244	-2.75540	-672.43317	260.37808	0.10116	-1027.97241	-48.90619	63.18044
659	5.483	982.14905	-78.04965	1462.96191	-46.38319	44.52341	1286.39514	-889.81201	136.42433	1304.59058	307.96884	257.14655	147.79352	434.01923	-119.90646	-3.06811	-695.87549	261.86066	0.19122	-985.86578	-48.86581	64.69086
660	5.492	983.25623	-77.60860	1460.00720	-49.56839	44.50081	1284.14185	-890.90540	136.73438	1301.67310	339.92813	255.60327	144.34390	410.27551	-118.28824	-3.23940	-719.59808	263.49341	0.17685	-945.19409	-47.68215	69.11676
661	5.500	984.15375	-77.12534	1457.53650	-53.05431	44.06893	1281.93970	-892.20667	136.90776	1298.79663	371.99207	253.82797	141.33897	386.62701	-116.71572	-3.41721	-743.54224	265.21915	0.00909	-906.38354	-45.53973	75.94530
662	5.508	984.80847	-76.62433	1455.62085	-56.57700	43.35097	1279.86108	-893.64868	137.03491	1296.00964	404.19330	251.84940	138.60118	363.04428	-115.08720	-3.70444	-767.59912	267.00705	-0.23437	-869.12372	-42.40039	83.99193
663	5.517	985.21332	-76.12421	1454.29590	-59.93057	42.55226	1278.10461	-895.18750	137.17776	1293.37622	436.71460	249.45978	135.71875	339.49991	-113.39770	-4.04758	-791.65564	268.90680	-0.41970	-832.89618	-38.18309	92.17897
664	5.525	985.38348	-75.64543	1453.56519	-62.99470	41.84537	1276.88696	-896.78339	137.35802	1290.98767	469.69693	246.26843	132.25778	315.97412	-111.73513	-4.30338	-815.61139	270.96512	-0.44973	-797.45190	-33.01299	99.93669
665	5.533	985.34479	-75.20859	1453.40759	-65.68952	41.29260	1276.33521	-898.37231	137.58330	1288.95081	503.01154	242.03275	127.93524	292.42657	-110.14761	-4.38076	-839.42798	273.11008	-0.34276	-762.71869	-27.14761	106.99309
666	5.542	985.12952	-74.82031	1453.78247	-67.92241	40.85485	1276.47339	-899.86230	137.86682	1287.37537	536.24115	236.84644	122.66668	268.75604	-108.61166	-4.29008	-863.17090	275.12823	-0.20351	-728.44775	-20.83909	113.16981
667	5.550	984.77734	-74.46232	1454.63306	-69.58640	40.45366	1277.27856	-901.15924	138.21661	1286.36926	568.99060	230.95560	116.46582	244.86169	-107.12840	-4.08025	-886.98010	276.72714	-0.13714	-694.23376	-14.37782	118.41703
668	5.558	984.33405	-74.09945	1455.89111	-70.60158	40.01938	1278.71985	-902.19226	138.61865	1286.03162	601.27954	224.56458	109.36443	220.74883	-105.68003	-3.81383	-910.95142	277.83643	-0.16879	-659.92725	-8.12223	122.83006
669	5.567	983.85052	-73.70023	1457.47913	-70.95448	39.50394	1280.75879	-902.92340	139.03607	1286.44238	633.56055	217.75620	101.51407	196.50635	-104.12300	-3.58923	-935.04211	278.83417	-0.20481	-625.90356	-2.38960	126.53905
670	5.575	983.37872	-73.25075	1459.31543	-70.70479	38.88312	1283.34644	-903.35175	139.41809	1287.64917	666.22717	210.39888	93.36349	172.20529	-102.34447	-3.46861	-959.16211	280.16187	-0.12768	-592.90540	2.69158	129.52095
671	5.583	982.96429	-72.75401	1461.32556	-69.95807	38.16699	1286.43127	-903.51117	139.71100	1289.65137	698.98914	202.30148	85.75023	147.84596	-100.42564	-3.40630	-983.31866	281.87082	0.09657	-561.73877	7.19447	131.45941
672	5.592	982.64154	-72.22018	1463.44958	-68.82880	37.40158	1289.95190	-903.45642	139.86844	1292.39001	730.54541	193.63266	79.63034	123.35419	-98.52704	-3.30722	-1007.60974	283.74414	0.42513	-533.16333	11.24674	131.80618
673	5.600	982.43097	-71.66208	1465.64026	-67.42279	36.64585	1293.80957	-903.24432	139.85181	1295.75220	758.74243	185.01088	75.29710	98.63885	-96.74641	-3.11359	-1032.13550	285.63080	0.76736	-507.90799	14.85925	129.98276
674	5.608	982.33539	-71.10129	1467.85413	-65.84113	35.94336	1297.84290	-902.91980	139.62900	1299.59290	781.33728	177.02324	71.87112	73.68216	-95.06561	-2.87629	-1056.94812	287.51636	1.01782	-486.52612	17.82154	125.59073
675	5.617	982.33643	-70.56509	1470.04602	-64.18139	35.31084	1301.83203	-902.50580	139.19028	1303.75330	797.04443	169.70844	67.89570	48.59683	-93.36908	-2.75790	-1082.01660	289.44333	1.15065	-469.13074	19.75858	118.60585
676	5.625	982.39349	-70.06805	1472.16711	-62.52389	34.74064	1305.54590	-902.00024	138.56947	1308.06543	805.95056	162.57182	62.37270	23.73517	-91.64951	-2.81481	-1107.13879	291.56384	1.35144	-455.41522	20.34245	109.41096
677	5.633	982.44421	-69.60088	1474.16504	-60.91708	34.19830	1308.80237	-901.38104	137.84702	1312.35620	808.90356	155.08228	55.12505	-0.16196	-90.17382	-2.70656	-1131.79834	294.15750	2.08092	-445.06317	19.46686	98.54269
678	5.642	982.40778	-69.13470	1475.98633	-59.37493	33.61772	1311.49048	-900.62024	137.13461	1316.46716	806.56610	147.13052	46.53995	-22.10739	-89.33918	-1.59256	-1155.11963	297.35733	3.91134	-438.15155	17.25504	86.38811
679	5.650	982.19818	-68.63794	1477.58069	-57.88437	32.92107	1313.54858	-899.70660	136.54480	1320.27930	799.05347	139.01505	37.22910	-41.33676	-89.64743	1.93799	-1176.10498	300.93250	7.12279	-435.18054	13.95778	73.12344
680	5.658	981.74487	-68.10133	1478.90247	-56.41725	32.06039	1314.93481	-898.66095	136.15712	1323.71155	786.32751	131.09819	27.70543	-57.23953	-92.07335	10.04488	-1193.98621	304.55762	11.47395	-436.73999	9.87461	58.88184
681	5.667	981.01105	-67.54620	1479.90771	-54.94475	31.03879	1315.61938	-897.52917	136.00146	1326.69519	768.76770	123.70914	18.21769	-68.29987	-98.12218	25.17177	-1208.32227	308.21356	16.59048	-443.16345	5.35106	43.99176
682	5.675	980.00739	-67.00662	1480.55469	-53.45164	29.90177	1315.59119	-896.37268	136.05162	1329.15576	747.41553	117.41470	9.13048	-71.77582	-108.98525	48.05663	-1218.78589	312.17572	22.68831	-454.41040	0.84199	29.18111
683	5.683	978.79614	-66.51024	1480.80762	-51.94564	28.72738	1314.86572	-895.26599	136.22742	1331.01331	723.76978	113.05373	1.42178	-65.64011	-124.41194	75.70670	-1224.84961	316.69559	30.78968	-470.03595	-3.00004	15.70086
684	5.692	977.48193	-66.07156	1480.64380	-50.46188	27.60624	1313.49500	-894.28351	136.42278	1332.19739	699.20288	111.17018	-3.82738	-50.68576	-142.52681	102.33635	-1225.64551	321.76648	41.80999	-489.20544	-5.41811	5.12986
685	5.700	976.19257	-65.68759	1480.05786	-49.06580	26.59669	1311.56604	-893.47498	136.54202	1332.67175	674.44910	111.44510	-6.48891	-29.98721	-160.94566	123.08862	-1220.16675	327.10837	55.01956	-510.94995	-5.98339	-1.43712
686	5.708	975.05597	-65.33835	1479.05847	-47.85145	25.69799	1309.18140	-892.84857	136.51674	1332.45056	649.67383	112.94244	-7.39444	-6.57309	-178.16216	136.78081	-1207.70215	332.24692	67.68196	-534.44531	-4.96059	-4.25581
687	5.717	974.17310	-65.00772	1477.66113	-46.92937	24.86386	1306.43750	-892.37683	136.30826	1331.58862	624.91266	114.86324	-7.50899	18.00018	-193.90372	145.25012	-1188.23584	336.67194	76.81060	-558.94678	-3.06755	-4.75663
688	5.725	973.59485	-64.70699	1475.88843	-46.40837	24.02449	1303.42212	-892.03137	135.89543	1330.15417	600.28253	116.86214	-7.46942	43.40674	-208.38457	150.78868	-1162.48877	340.07019	81.26272	-583.71783	-0.90547	-4.47261
689	5.733	973.31714	-64.47064	1473.77661	-46.37803	23.10820	1300.23169	-891.82538	135.25383	1328.21057	575.84399	118.87291	-7.57414	69.72107	-221.58304	154.48352	-1131.53894	342.34485	81.94108	-608.27679	1.29792	-4.28471
690	5.742	973.29175	-64.33670	1471.38135	-46.89748	22.06481	1296.97937	-891.81909	134.36897	1325.81421	551.51483	120.92885	-7.87444	96.94824	-233.23669	156.31831	-1096.40796	343.37790	80.43885	-632.52490	3.54517	-4.43884
691	5.750	973.44556	-64.32933	1468.77881	-47.99731	20.87836	1293.77783	-892.08679	133.28197	1323.01733	527.21887	123.07425	-8.27591	125.01778	-243.16110	156.00830	-1057.91406	342.86700	77.97218	-656.55603	5.83463	-4.85977
692	5.758	973.69958	-64.44833	1466.05896	-49.69272	19.57299	1290.70923	-892.67627	132.10988	1319.87024	502.97437	125.29871	-8.64842	153.91693	-251.40527	153.57816	-1016.76855	340.43518	75.37073	-680.47113	8.08838	-5.36946
693	5.767	973.98053	-64.67979	1463.31812	-51.99459	18.22134	1287.81104	-893.58203	131.01682	1316.42542	478.82196	127.51279	-8.93985	183.71579	-258.24631	149.49915	-973.76990	335.95667	73.49311	-704.32123	10.22702	-5.78592
694	5.775	974.22565	-65.01897	1460.65674	-54.89927	16.94381	1285.09143	-894.75208	130.15533	1312.74158	454.78290	129.61581	-9.21384	214.46838	-264.13403	144.57176	-930.01074	329.80328	73.26344	-728.12830	12.21765	-5.99631
695	5.783	974.38470	-65.47171	1458.17664	-58.34340	15.86810	1282.55359	-896.12354	129.61748	1308.88538	430.86346	131.58681	-9.56824	246.06879	-269.55069	139.66699	-886.96777	322.76080	75.30892	-751.92651	14.07485	-6.01599
696	5.792	974.42365	-66.03533	1455.97766	-62.15522	15.04504	1280.20117	-897.64728	129.42369	1304.93909	407.06427	133.44778	-10.01859	278.21051	-274.81754	135.38564	-846.17639	315.66949	79.70968	-775.75085	15.85891	-5.96928
697	5.800	974.32269	-66.69003	1454.15442	-66.07102	14.39331	1278.03345	-899.28455	129.53645	1301.00269	383.38995	135.21159	-10.47162	310.55560	-279.95172	131.80258	-808.58325	308.94769	86.00590	-799.58423	17.63637	-5.99765
698	5.808	974.07043	-67.40885	1452.79004	-69.83071	13.75092	1276.07056	-901.00146	129.87305	1297.17969	359.84497	136.96800	-10.80179	342.97067	-284.65485	128.49635	-774.22003	302.37729	93.29740	-823.35278	19.42448	-6.15913
699	5.817	973.66296	-68.16862	1451.94580	-73.27447	12.99680	1274.39929	-902.77722	130.31984	1293.55725	336.43604	138.89392	-10.93037	375.59552	-288.57465	124.88339	-742.49841	295.52344	100.48717	-847.00415	21.18779	-6.37776
700	5.825	973.10590	-68.95262	1451.65271	-76.35318	12.12346	1273.17761	-904.60901	130.76433	1290.20654	313.12225	141.03659	-10.87132	408.68536	-291.65195	120.56934	-712.70056	288.31931	106.66764	-870.59216	22.90666	-6.51357
701	5.833	972.41260	-69.75358	1451.90674	-79.05421	11.20644	1272.57581	-906.49994	131.12602	1287.20557	289.74017	143.20630	-10.73671	442.35126	-294.06305	115.44226	-684.19318	281.10150	111.40618	-894.25580	24.64893	-6.51273
702	5.842	971.60156	-70.58116	1452.66992	-81.33496	10.33176	1272.69934	-908.43451	131.35854	1284.64734	266.07214	145.16446	-10.66547	476.43164	-295.87839	109.59262	-656.38971	274.22491	114.75040	-918.10669	26.53206	-6.46635
703	5.850	970.69873	-71.46269	1453.88062	-83.13370	9.56633	1273.55432	-910.35919	131.44507	1282.62488	242.01381	146.82310	-10.71271	510.63507	-297.00693	103.23941	-628.73596	267.80704	116.99116	-942.16180	28.59146	-6.49606
704	5.858	969.73969	-72.42879	1455.47034	-84.41472	8.97660	1275.07739	-912.18823	131.40021	1281.21497	217.66275	148.30373	-10.79398	544.79846	-297.43594	96.69186	-600.83093	261.76443	118.40142	-966.37579	30.69467	-6.59247
705	5.867	968.76697	-73.49422	1457.37317	-85.17690	8.63434	1277.19055	-913.82733	131.25540	1280.47388	193.22812	149.81966	-10.76819	578.97632	-297.29382	90.36369	-572.60693	255.94284	119.13441	-990.70862	32.63779	-6.61333
706	5.875	967.82220	-74.65480	1459.52930	-85.43446	8.58516	1279.82825	-915.19366	131.03294	1280.43079	168.83380	151.44722	-10.60327	613.24634	-296.66406	84.84663	-544.46912	250.22237	119.23550	-1015.15442	34.33155	-6.43475
707	5.883	966.94116	-75.90437	1461.88525	-85.21608	8.81901	1282.92651	-916.22900	130.73615	1281.09436	144.45087	153.10275	-10.40506	647.34338	-295.52512	80.83707	-517.29236	244.62541	118.62673	-1039.69995	35.81264	-6.05274
708	5.892	966.15863	-77.24475	1464.39063	-84.58411	9.27378	1286.39929	-916.90723	130.36324	1282.46558	119.97902	154.70987	-10.27605	680.28674	-293.91928	78.69511	-492.15002	239.33145	117.05889	-1064.31445	37.17793	-5.58438
709	5.900	965.51251	-78.67264	1466.99658	-83.64058	9.85920	1290.12805	-917.23267	129.93126	1284.52722	95.30376	156.24536	-10.21629	710.28711	-292.07031	77.91135	-469.81476	234.48453	114.15912	-1089.01794	38.59056	-5.21496
710	5.908	965.03345	-80.16537	1469.65808	-82.50510	10.48166	1293.96753	-917.23322	129.48885	1287.22546	70.31401	157.70314	-10.18106	735.35193	-290.17197	77.10446	-450.43530	230.02878	109.64948	-1113.89539	40.16457	-5.05994
711	5.917	964.72900	-81.68127	1472.33545	-81.27968	11.06579	1297.76758	-916.95154	129.10210	1290.46765	44.96127	159.15814	-10.16974	754.24463	-288.07373	74.86078	-433.70416	225.82321	103.57087	-1139.00720	41.85213	-5.05046
712	5.925	964.57996	-83.17168	1474.98779	-80.02296	11.56808	1301.40076	-916.43347	128.82570	1294.13049	19.38510	160.77271	-10.18217	766.83289	-285.35849	70.78130	-419.29132	221.83371	96.25057	-1164.25708	43.49779	-4.98370
713	5.933	964.54681	-84.60001	1477.56677	-78.74543	11.97502	1304.78076	-915.71576	128.68474	1298.06653	-5.97177	162.64142	-10.04126	773.70410	-281.66772	65.51838	-407.19214	218.16811	88.04752	-1189.27039	44.79858	-4.57795
714	5.942	964.57648	-85.96154	1480.01794	-77.41988	12.29265	1307.85693	-914.82111	128.66830	1302.10828	-30.34137	164.71770	-9.20969	775.61890	-276.82019	59.74940	-397.83429	215.01016	79.13439	-1213.41504	45.33979	-3.44772
715	5.950	964.60449	-87.28810	1482.28455	-75.99552	12.53675	1310.58264	-913.76703	128.72563	1306.07690	-52.69870	166.91669	-6.77307	773.17584	-270.70224	53.45219	-391.91803	212.55402	69.44093	-1236.05164	44.96239	-1.21156
716	5.958	964.56390	-88.62180	1484.30969	-74.41456	12.72113	1312.88464	-912.58221	128.77328	1309.80188	-71.90228	169.30167	-1.55768	766.74744	-263.19922	46.24836	-390.12030	210.97836	58.75294	-1256.79199	43.92782	2.25847
717	5.967	964.40491	-89.97842	1486.04053	-72.63419	12.85323	1314.65979	-911.31067	128.72353	1313.13928	-86.70847	172.26291	7.90367	756.57874	-254.32980	38.06303	-392.86798	210.42981	46.98230	-1275.56189	42.65357	6.71025
718	5.975	964.11072	-91.33935	1487.43372	-70.64691	12.94450	1315.79883	-910.00177	128.52094	1315.97900	-95.27353	176.53751	23.31458	743.00476	-244.46817	29.23648	-400.25186	210.95363	34.56231	-1292.47046	41.41111	11.78227
719	5.983	963.70123	-92.67123	1488.45642	-68.48892	13.01427	1316.22498	-908.70428	128.16907	1318.24878	-94.89920	182.89911	45.49788	726.67480	-234.49792	20.37591	-412.00717	212.40344	22.72006	-1307.52307	40.06857	17.59018
720	5.992	963.22858	-93.94382	1489.08301	-66.23277	13.07827	1315.92371	-907.46411	127.73556	1319.91858	-83.67276	191.47914	72.42768	708.37720	-225.71895	12.42624	-427.54337	214.38625	13.20456	-1320.29126	38.19453	24.90471
721	6.000	962.76758	-95.13586	1489.29932	-63.97200	13.14093	1314.94507	-906.31293	127.32012	1320.98938	-62.80051	201.31961	98.95044	688.42786	-219.26074	6.43826	-446.19485	216.34657	7.32327	-1329.62988	35.58401	34.42785
722	6.008	962.40088	-96.23870	1489.10474	-61.80624	13.20081	1313.38293	-905.25012	126.99538	1321.47327	-36.26437	210.87909	119.68909	666.61316	-215.30034	2.79913	-467.59842	217.97098	4.99757	-1333.71082	32.31274	45.73571
723	6.017	962.20483	-97.26161	1488.51062	-59.83124	13.25920	1311.34863	-904.24115	126.78056	1321.39270	-7.97644	219.02322	132.45462	643.00195	-213.01860	0.98161	-491.48557	219.50098	4.80357	-1330.79114	28.41557	56.97409
724	6.025	962.23840	-98.22874	1487.53455	-58.13505	13.32350	1308.95239	-903.23859	126.69926	1320.80371	20.24979	225.47693	138.76202	618.25684	-211.48578	0.19676	-516.90991	221.30368	4.99165	-1320.20703	23.88275	65.86975
725	6.033	962.53125	-99.16077	1486.19910	-56.79470	13.41098	1306.29468	-902.20776	126.84711	1319.80029	48.45587	230.50653	141.66888	593.08087	-210.31219	-0.09129	-542.35327	223.28703	4.58505	-1302.54688	18.59062	71.22153
726	6.042	963.07642	-100.05719	1484.53564	-55.86981	13.55018	1303.46655	-901.14240	127.34012	1318.45801	77.24472	234.32935	143.48355	567.89252	-209.37207	-0.21610	-566.85950	225.05066	3.66788	-1278.98962	12.23838	73.34196
727	6.050	963.83325	-100.89513	1482.58960	-55.40274	13.77522	1300.55774	-900.08136	128.19374	1316.79578	106.89522	236.86609	144.95818	542.89911	-208.42639	-0.40133	-590.50537	226.37976	2.76668	-1250.57019	4.76285	73.25676
728	6.058	964.73798	-101.63918	1480.43091	-55.42910	14.12420	1297.65735	-899.12140	129.28699	1314.83386	137.23567	237.96683	145.78229	518.15509	-207.26013	-0.72037	-613.84131	227.41229	2.15270	-1217.87878	-3.34800	71.84097
729	6.067	965.71362	-102.25951	1478.15527	-55.99004	14.63185	1294.84595	-898.39685	130.42844	1312.63245	167.94035	237.64691	145.40280	493.62634	-205.85921	-1.12238	-637.32520	228.47519	1.74224	-1181.28186	-11.28873	69.67589
730	6.075	966.68073	-102.75050	1475.87256	-57.13554	15.29511	1292.18384	-898.04053	131.44104	1310.24915	198.85335	236.07367	143.53986	469.27820	-204.31638	-1.52709	-661.13342	229.82153	1.38504	-1141.36511	-18.33189	67.40305
731	6.083	967.57391	-103.12707	1473.69116	-58.90481	16.03862	1289.70056	-898.14880	132.21094	1307.70959	230.05980	233.48312	140.31754	445.10431	-202.72189	-1.86445	-685.20776	231.48956	1.05778	-1099.22070	-24.06120	65.98367
732	6.092	968.35284	-103.40700	1471.71277	-61.27851	16.73439	1287.39087	-898.74445	132.69386	1305.02356	261.72601	230.09888	136.14157	421.10223	-201.14215	-2.10480	-709.41016	233.36783	0.82151	-1056.34595	-28.41059	66.53211
733	6.100	968.99426	-103.60487	1470.03174	-64.12899	17.27819	1285.22791	-899.76343	132.90662	1302.20654	293.93594	226.10437	131.52702	397.25436	-199.57941	-2.31547	-733.62958	235.31828	0.68864	-1014.11340	-31.50314	69.82015
734	6.108	969.48071	-103.73840	1468.72864	-67.22174	17.66066	1283.20557	-901.09296	132.91737	1299.28857	326.61438	221.73714	126.96355	373.52618	-197.97794	-2.60781	-757.79199	237.23087	0.58420	-973.24774	-33.40485	75.80305
735	6.117	969.79944	-103.83385	1467.86389	-70.29120	17.97501	1281.39697	-902.62494	132.82529	1296.31946	359.56604	217.29778	122.76024	349.86932	-196.32999	-3.00527	-781.84412	239.01453	0.42532	-933.77905	-34.06258	83.59753
736	6.125	969.94385	-103.92264	1467.47424	-73.13522	18.35295	1279.96204	-904.27747	132.73485	1293.37854	392.64249	212.98361	118.93416	326.24304	-194.72209	-3.41499	-805.75891	240.57500	0.18861	-895.39209	-33.47266	92.05110
737	6.133	969.91174	-104.03282	1467.56934	-75.64558	18.87224	1279.06885	-905.98126	132.73338	1290.58435	425.85477	208.80240	115.26614	302.61639	-193.24812	-3.70652	-829.56897	241.83707	-0.11136	-857.81378	-31.83894	100.35966
738	6.142	969.70465	-104.18320	1468.12915	-77.75938	19.50974	1278.80249	-907.66016	132.87311	1288.08936	459.35461	204.59186	111.42383	278.94470	-191.89969	-3.81091	-853.35608	242.82100	-0.44163	-820.90210	-29.50649	108.11604
739	6.150	969.33453	-104.38000	1469.11145	-79.40019	20.17276	1279.15601	-909.22192	133.16833	1286.06030	493.36597	200.05453	107.06242	255.17676	-190.57918	-3.77102	-877.17133	243.69987	-0.71019	-784.43799	-26.76709	115.02563
740	6.158	968.83160	-104.62175	1470.46497	-80.47696	20.76750	1280.08643	-910.56525	133.60707	1284.65076	527.99402	195.01910	102.03175	231.26846	-189.22264	-3.68742	-901.01831	244.68639	-0.81868	-748.06097	-23.82883	120.84702
741	6.167	968.24207	-104.91080	1472.13831	-80.92900	21.24507	1281.55994	-911.60437	134.15967	1283.97986	563.08496	189.66650	96.50137	207.18027	-187.82762	-3.62740	-924.92792	245.84856	-0.78879	-711.54700	-20.91814	125.50600
742	6.175	967.61572	-105.25233	1474.08459	-80.76077	21.60178	1283.55627	-912.29242	134.78709	1284.11646	598.39380	184.24323	90.79813	182.89606	-186.36784	-3.59833	-948.98206	247.15678	-0.71572	-675.07123	-18.27663	129.09467
743	6.183	966.99213	-105.64414	1476.26147	-80.03863	21.85560	1286.04810	-912.62378	135.45285	1285.07397	633.69788	178.71291	85.32281	158.44513	-184.79446	-3.56984	-973.25415	248.62434	-0.62710	-639.16565	-16.08343	131.74164
744	6.192	966.39642	-106.07745	1478.62854	-78.86390	22.03139	1288.98218	-912.62897	136.11720	1286.82410	668.52081	172.87270	80.62817	133.88094	-183.12173	-3.50294	-997.75427	250.27209	-0.47303	-604.53687	-14.43301	133.45181
745	6.200	965.84595	-106.54680	1481.14697	-77.34859	22.16058	1292.27026	-912.36676	136.71915	1289.31641	701.73724	166.68262	77.21865	109.22310	-181.41061	-3.38219	-1022.43469	252.05698	-0.21832	-571.97369	-13.38269	133.99110
746	6.208	965.35553	-107.05763	1483.77991	-75.60779	22.27742	1295.78882	-911.90479	137.18100	1292.48315	731.49268	160.35632	75.01246	84.41354	-179.66858	-3.23976	-1047.25598	253.91049	0.08501	-542.33545	-13.00563	132.88297
747	6.217	964.93103	-107.62143	1486.48926	-73.75838	22.40409	1299.38550	-911.30133	137.43773	1296.22083	755.70953	154.13953	73.06776	59.36832	-177.84914	-3.14582	-1072.23059	255.81798	0.32658	-516.45392	-13.44364	129.57936
748	6.225	964.56018	-108.23756	1489.22876	-71.90714	22.54022	1302.89221	-910.59900	137.45813	1300.37793	772.99866	148.05264	70.07718	34.14133	-175.96239	-3.13400	-1097.36475	257.84949	0.45352	-494.84967	-14.98621	123.73425
749	6.233	964.20734	-108.88977	1491.94275	-70.12807	22.67319	1306.14417	-909.82178	137.24336	1304.76587	783.22278	141.80832	65.15408	9.13412	-174.14655	-3.06474	-1122.52246	260.14139	0.58522	-477.49133	-17.99911	115.38072
750	6.242	963.81250	-109.56248	1494.57385	-68.44758	22.79364	1309.00171	-908.96460	136.82849	1309.18396	787.17639	134.97781	58.13485	-14.76025	-172.61087	-2.48563	-1147.28235	262.86386	1.07021	-463.96643	-22.68390	104.92123
751	6.250	963.29968	-110.24093	1497.06665	-66.84931	22.88764	1311.36365	-907.98779	136.29608	1313.43567	785.80835	127.30336	49.43757	-36.36932	-171.58728	-0.56843	-1170.88538	266.11423	2.40409	-453.98999	-28.97779	92.94003
752	6.258	962.59479	-110.89844	1499.36584	-65.28688	22.92616	1313.15857	-906.83868	135.76245	1317.33728	779.70215	118.86075	39.78752	-54.82791	-171.50531	3.91959	-1192.40637	269.76837	4.93753	-447.74438	-36.64696	79.94840
753	6.267	961.64191	-111.50490	1501.41602	-63.69770	22.88437	1314.32910	-905.49152	135.32463	1320.73840	769.04639	109.95813	29.81413	-69.64169	-173.21698	12.75761	-1211.07104	273.54260	8.61418	-445.74060	-45.36461	66.29007
754	6.275	960.41296	-112.04679	1503.16528	-62.02829	22.76833	1314.83240	-903.97394	135.01781	1323.54968	754.04810	101.06174	19.80893	-79.61905	-177.85394	28.04560	-1226.40454	277.30719	13.18321	-448.39966	-54.69610	52.24418
755	6.283	958.91962	-112.53021	1504.57129	-60.26036	22.62020	1314.64819	-902.35919	134.81551	1325.74023	735.39551	92.97754	10.14409	-82.26129	-186.25775	50.61333	-1238.08582	281.30136	18.85776	-455.78522	-64.04761	38.15587
756	6.292	957.22150	-112.97283	1505.60498	-58.41497	22.50336	1313.78223	-900.73975	134.65646	1327.29871	714.18213	86.84402	1.84503	-75.45309	-198.29095	77.97090	-1245.62012	285.93262	26.69366	-467.62683	-72.65540	24.59477
757	6.300	955.41730	-113.39952	1506.25366	-56.53807	22.47497	1312.26892	-899.20349	134.46661	1328.21155	691.38599	83.52295	-3.88303	-59.70883	-212.60419	104.75600	-1248.12817	291.25214	37.81411	-483.41211	-79.62712	12.58752
758	6.308	953.62402	-113.83673	1506.51880	-54.68908	22.55825	1310.17761	-897.81854	134.16614	1328.47900	667.58789	82.93982	-6.78696	-37.88626	-227.35559	126.13609	-1244.53674	296.60754	51.61269	-502.50485	-84.12845	3.49493
759	6.317	951.96295	-114.30573	1506.40601	-52.94080	22.73433	1307.61377	-896.62695	133.68416	1328.13708	643.10400	84.14185	-7.71149	-12.95279	-241.31702	140.63818	-1233.99011	300.94016	65.00007	-524.32300	-85.85588	-1.86132
760	6.325	950.54889	-114.82402	1505.91846	-51.38291	22.96147	1304.70435	-895.64966	132.97702	1327.25854	618.19153	86.01369	-7.73492	13.44482	-254.13495	149.72800	-1216.17554	303.56897	74.45860	-548.21606	-85.37477	-3.98537
761	6.333	949.47046	-115.41273	1505.06458	-50.12735	23.20265	1301.57971	-894.90131	132.02353	1325.92725	593.16791	87.92456	-7.58450	40.83017	-265.66489	155.45966	-1191.48584	304.64301	78.85067	-573.20026	-83.73315	-4.29477
762	6.342	948.76917	-116.10142	1503.86914	-49.30880	23.43083	1298.36890	-894.40717	130.81247	1324.20850	568.34442	89.74585	-7.63846	69.20313	-275.50174	158.91992	-1160.88867	304.70557	79.56237	-598.25989	-81.74709	-4.06994
763	6.350	948.42828	-116.92365	1502.37646	-49.06357	23.61716	1295.20178	-894.21179	129.35162	1322.13586	543.82336	91.47719	-8.01224	98.59698	-283.24112	160.28932	-1125.53784	303.88007	78.40823	-622.88037	-79.74635	-3.98255
764	6.358	948.37695	-117.90565	1500.65015	-49.49148	23.73981	1292.19409	-894.37042	127.69501	1319.72034	519.49390	93.11543	-8.58606	128.96376	-288.86600	159.53490	-1086.47363	301.61865	76.25449	-647.06165	-77.77840	-4.23592
765	6.367	948.50769	-119.06265	1498.77222	-50.63276	23.81853	1289.41650	-894.92188	125.95967	1316.96753	495.21310	94.72998	-9.12907	160.21989	-292.64026	156.83546	-1044.59192	297.21832	73.42518	-671.00269	-75.83461	-4.76306
766	6.375	948.70715	-120.40508	1496.83472	-52.48203	23.93629	1286.87805	-895.85687	124.30408	1313.88977	470.93927	96.39734	-9.49937	192.27499	-294.78198	152.64441	-1000.73029	290.47552	70.64785	-694.87726	-73.93127	-5.34184
767	6.383	948.88525	-121.93542	1494.93091	-55.00989	24.21866	1284.54956	-897.10815	122.86651	1310.50781	446.77264	98.15027	-9.73985	224.99445	-295.48276	147.56876	-955.83862	281.92047	69.23331	-718.76788	-72.11969	-5.72826
768	6.392	948.98682	-123.62943	1493.15540	-58.14839	24.77036	1282.40308	-898.58105	121.69627	1306.85413	422.83438	99.98605	-9.99323	258.17761	-295.05347	142.18893	-911.19958	272.60327	70.44538	-742.68109	-70.44600	-5.81702
769	6.400	948.98279	-125.43026	1491.60535	-61.75475	25.59018	1280.42810	-900.20264	120.74167	1302.99023	399.09482	101.81577	-10.34497	291.60257	-293.78488	136.91556	-868.28784	263.56921	74.76392	-766.57983	-68.86645	-5.72124
770	6.408	948.85602	-127.26958	1490.37354	-65.60823	26.53156	1278.62891	-901.94366	119.91859	1299.03369	375.41876	103.51999	-10.74065	325.10077	-291.76477	131.92523	-828.17139	255.29657	81.59936	-790.43854	-67.26084	-5.67957
771	6.417	948.59326	-129.08914	1489.53613	-69.46375	27.37407	1277.03735	-903.80493	119.18523	1295.15576	351.74548	105.12100	-11.02600	358.57095	-288.91342	127.17450	-791.09888	247.59343	89.63696	-814.27325	-65.55878	-5.85758
772	6.425	948.18646	-130.85234	1489.14502	-73.12416	27.96398	1275.74231	-905.78986	118.55318	1291.54175	328.10434	106.79802	-11.09227	391.92038	-285.11874	122.45232	-756.70825	240.03372	97.51266	-838.10229	-63.80924	-6.20849
773	6.433	947.63385	-132.54993	1489.22620	-76.46653	28.30813	1274.88953	-907.87659	118.05627	1288.34851	304.50214	108.69843	-10.98694	425.04269	-280.30814	117.43008	-724.45343	232.40581	104.30148	-861.90906	-62.12597	-6.51323
774	6.442	946.93854	-134.19128	1489.78088	-79.40570	28.55058	1274.63452	-909.99890	117.72438	1285.68506	280.87616	110.78613	-10.84360	457.89529	-274.46155	111.75507	-693.73523	224.79578	109.64284	-885.68878	-60.57616	-6.58429
775	6.450	946.10828	-135.79289	1490.78467	-81.85205	28.86054	1275.08105	-912.05682	117.56460	1283.62036	257.08698	112.82486	-10.76672	490.61285	-267.66504	105.19533	-663.84869	217.41304	113.60275	-909.51709	-59.11177	-6.44336
776	6.458	945.15875	-137.37527	1492.18799	-83.71986	29.34140	1276.24500	-913.95166	117.53970	1282.20166	232.99043	114.54065	-10.78093	523.56140	-260.16037	97.75883	-634.09229	210.42760	116.40502	-933.49805	-57.60249	-6.27434
777	6.467	944.11731	-138.95872	1493.92407	-84.96327	30.03104	1278.06580	-915.60870	117.57883	1281.46838	208.58974	115.90445	-10.81094	557.24738	-252.24812	89.79075	-604.06061	203.95872	118.23443	-957.67206	-55.93119	-6.22343
778	6.475	943.02332	-140.56232	1495.92212	-85.58450	30.94313	1280.45447	-916.97803	117.62747	1281.45093	184.03313	117.14717	-10.77290	592.00653	-244.12033	82.05038	-573.91266	198.15097	119.18893	-982.03857	-54.08629	-6.28635
779	6.483	941.92297	-142.20366	1498.11353	-85.61424	32.08281	1283.33252	-918.03070	117.67554	1282.15723	159.44608	118.48479	-10.68124	627.55298	-235.89505	75.61589	-544.40784	193.17746	119.26534	-1006.57690	-52.19576	-6.33849
780	6.492	940.86652	-143.89172	1500.43066	-85.09953	33.43780	1286.63464	-918.75494	117.74342	1283.56177	134.83548	119.96899	-10.57129	662.68481	-227.80261	71.44157	-516.61115	189.13257	118.32491	-1031.23047	-50.41119	-6.23907
781	6.500	939.90784	-145.62529	1502.80676	-84.11185	34.96960	1290.28235	-919.15204	117.86315	1285.61194	110.15503	121.55684	-10.40665	695.41968	-220.15730	69.62418	-491.42682	185.98450	116.09646	-1055.95667	-48.74665	-5.96347
782	6.508	939.09857	-147.40010	1505.17993	-82.75744	36.61891	1294.15881	-919.23206	118.06406	1288.24548	85.37149	123.21280	-10.18111	723.64978	-213.12866	68.97382	-469.25897	183.65784	112.27947	-1080.80151	-47.10466	-5.64326
783	6.517	938.47461	-149.21159	1507.49438	-81.16879	38.32520	1298.10840	-919.01239	118.36020	1291.39258	60.41367	124.94530	-10.02081	746.04529	-206.58249	67.67111	-449.97650	182.10301	106.72880	-1105.86975	-45.41304	-5.44094
784	6.525	938.04279	-151.05072	1509.69995	-79.48069	40.04765	1301.96338	-918.51978	118.75230	1294.96912	35.18619	126.78435	-10.07632	762.47736	-200.08810	64.69418	-433.19666	181.32353	99.59370	-1131.15039	-43.70009	-5.37842
785	6.533	937.77429	-152.89948	1511.75024	-77.80329	41.77138	1305.57874	-917.79114	119.23295	1298.86682	9.81082	128.74588	-10.30560	773.55334	-193.14894	60.47866	-418.70258	181.38739	91.25677	-1156.37708	-42.13697	-5.23592
786	6.542	937.60834	-154.72922	1513.60144	-76.19855	43.49601	1308.85327	-916.87244	119.77673	1302.94727	-15.08694	130.84248	-10.23088	779.86591	-185.43930	56.01845	-406.70728	182.39133	82.05704	-1181.01855	-41.06570	-4.53316
787	6.550	937.46405	-156.50507	1515.20728	-74.67095	45.22224	1311.72888	-915.81183	120.32886	1307.04382	-38.35703	133.14476	-8.79889	781.71423	-176.76534	51.56828	-397.81390	184.43869	72.03968	-1204.34521	-40.84015	-2.69267
788	6.558	937.25525	-158.19566	1516.51892	-73.17181	46.95138	1314.16345	-914.65234	120.81192	1310.97473	-58.64417	135.86810	-4.54056	779.24646	-166.98529	46.50877	-392.74542	187.62976	61.01282	-1225.70654	-41.45637	0.55212
789	6.567	936.90894	-159.77866	1517.48914	-71.61010	48.68614	1316.09326	-913.43329	121.14451	1314.55908	-74.60910	139.61711	4.31065	772.61157	-156.10408	40.22982	-392.07318	191.97397	48.90901	-1244.89331	-42.50774	4.90641
790	6.575	936.38409	-161.23662	1518.07690	-69.88153	50.42239	1317.42322	-912.19598	121.25665	1317.63660	-84.42743	145.65286	19.74104	762.06433	-144.39507	32.69101	-396.08783	197.26366	36.19216	-1262.14404	-43.67367	9.83656
791	6.583	935.68451	-162.56181	1518.25354	-67.91324	52.14914	1318.05566	-910.98297	121.10565	1320.08435	-85.39725	155.39316	42.69749	748.10754	-132.45053	24.29415	-404.74725	202.98248	24.01411	-1277.76978	-45.07323	15.21912
792	6.592	934.85815	-163.77475	1518.00537	-65.69614	53.85706	1317.93262	-909.82880	120.69530	1321.81787	-75.52191	169.09735	70.87910	731.50366	-121.17474	15.80389	-417.64575	208.31029	13.91879	-1291.69946	-47.08060	21.71412
793	6.600	933.98627	-164.92422	1517.33154	-63.29404	55.53600	1317.05811	-908.74554	120.07497	1322.79028	-55.92587	185.24185	98.62693	712.93982	-111.67348	8.38804	-434.10587	212.38948	7.14159	-1303.14209	-49.84206	30.34731
794	6.608	933.16412	-166.06769	1516.23901	-60.82868	57.16434	1315.49377	-907.71393	119.32980	1323.01892	-30.63217	201.49796	120.23811	692.60156	-104.82341	3.14066	-453.54727	214.85960	3.95289	-1310.49646	-53.06714	41.35698
795	6.617	932.48169	-167.26631	1514.73840	-58.44188	58.70760	1313.33704	-906.69031	118.60004	1322.62634	-3.69540	216.24237	133.52557	670.31799	-100.65208	0.33289	-475.78860	216.19368	3.50077	-1311.73120	-56.43305	53.29071
796	6.625	932.01233	-168.58125	1512.84045	-56.26073	60.13134	1310.69946	-905.63068	118.07958	1321.81860	23.02524	229.16872	140.20457	646.24536	-98.30646	-0.66782	-500.48868	217.34476	4.18389	-1305.30640	-59.94424	63.50810
797	6.633	931.80884	-170.03482	1510.54883	-54.38557	61.42187	1307.69751	-904.51282	117.95174	1320.79138	49.70280	240.76031	143.50375	621.11322	-96.77435	-0.78404	-526.38367	218.95313	4.45637	-1290.99988	-63.80037	69.95949
798	6.642	931.90021	-171.56412	1507.85681	-52.88303	62.60553	1304.45020	-903.34827	118.32845	1319.66028	77.07254	251.41682	145.72830	595.76953	-95.44183	-0.70800	-551.86682	220.93359	3.69582	-1269.83984	-68.21161	72.49702
799	6.650	932.28986	-173.04031	1504.76257	-51.78117	63.75280	1301.07178	-902.18359	119.21565	1318.45386	105.44760	261.12085	147.50803	570.71924	-94.04823	-0.78830	-576.19531	222.80435	2.33949	-1243.31873	-73.19473	72.39171
800	6.658	932.96014	-174.35152	1501.29785	-51.08955	64.95793	1297.66174	-901.09338	120.48190	1317.12378	134.71396	269.67657	148.42670	546.02966	-92.49861	-1.10910	-599.65613	224.27936	1.16233	-1212.63501	-78.30269	70.91071
801	6.667	933.87714	-175.45470	1497.54150	-50.83568	66.30251	1294.30981	-900.17273	121.88406	1315.57849	164.67322	276.95160	147.92603	521.54492	-90.78732	-1.61517	-622.90149	225.49881	0.53255	-1178.41614	-82.75589	68.64380
802	6.675	934.99731	-176.35957	1493.60693	-51.08478	67.82011	1291.10364	-899.52307	123.16689	1313.75024	195.23946	282.95282	145.85387	497.16010	-88.96443	-2.18827	-646.40369	226.80272	0.29490	-1140.99951	-85.88607	65.92460
803	6.683	936.28015	-177.09683	1489.61365	-51.92860	69.47340	1288.12012	-899.22961	124.15062	1311.64111	226.43727	287.83752	142.57042	472.88718	-87.10905	-2.67393	-670.29224	228.40997	0.14145	-1100.97217	-87.31811	63.42445
804	6.692	937.69495	-177.70139	1485.66345	-53.44380	71.14906	1285.40051	-899.33630	124.75716	1309.30908	258.25024	291.83762	138.74319	448.76483	-85.27637	-2.98496	-694.45349	230.30133	-0.06812	-1059.49536	-86.94214	62.21690
805	6.700	939.21411	-178.20244	1481.83911	-55.62698	72.68570	1282.92847	-899.82672	124.99120	1306.82910	290.47260	295.16324	135.05798	424.79828	-83.47694	-3.19001	-718.70795	232.30299	-0.30174	-1018.11871	-84.95838	63.36916
806	6.708	940.80194	-178.61557	1478.21692	-58.34171	73.94974	1280.63562	-900.62762	124.91059	1304.26575	322.75922	297.98163	132.00285	400.96185	-81.70961	-3.42950	-742.92706	234.25121	-0.49860	-978.16467	-81.77734	67.37532
807	6.717	942.40662	-178.94672	1474.87488	-61.33424	74.92146	1278.46094	-901.64124	124.61248	1301.67126	354.85660	300.41919	129.72775	377.21652	-79.97095	-3.76787	-767.05646	236.08862	-0.64932	-940.16437	-77.66841	73.79889
808	6.725	943.95874	-179.20888	1471.88940	-64.32819	75.71954	1276.44556	-902.78168	124.21961	1299.10034	386.79422	302.53580	128.00168	353.52969	-78.26336	-4.14534	-791.07593	237.81345	-0.78108	-903.84454	-72.58177	81.53381
809	6.733	945.38470	-179.42661	1469.32422	-67.12328	76.53697	1274.76270	-903.99377	123.85287	1296.61499	418.83871	304.26474	126.33071	329.88361	-76.60552	-4.44381	-814.96265	239.42679	-0.90820	-868.67340	-66.38253	89.55150
810	6.742	946.62775	-179.62276	1467.21912	-69.61850	77.52601	1273.63220	-905.24799	123.60922	1294.28284	451.26123	305.33612	124.16495	306.25458	-75.01192	-4.58001	-838.71350	240.96518	-1.00499	-834.36255	-59.17117	97.33168
811	6.750	947.66113	-179.81068	1465.59082	-71.75810	78.71247	1273.20264	-906.51746	123.55415	1292.19031	484.09604	305.38022	121.12191	282.58603	-73.46334	-4.55459	-862.38257	242.49736	-1.02527	-800.80865	-51.33359	104.66048
812	6.758	948.48767	-179.99417	1464.43750	-73.46826	79.99983	1273.51318	-907.75708	123.71797	1290.46021	517.03473	304.21899	117.15082	258.78571	-71.90442	-4.45042	-886.07080	244.04703	-0.94906	-767.73584	-43.30070	111.32863
813	6.767	949.13550	-180.16562	1463.74072	-74.65269	81.24297	1274.52527	-908.89972	124.09447	1289.23718	549.58789	301.93161	112.42453	234.78284	-70.29967	-4.36378	-909.88696	245.55972	-0.81150	-734.67578	-35.30496	117.10152
814	6.775	949.65289	-180.30603	1463.46631	-75.24020	82.32095	1276.15942	-909.87372	124.65104	1288.64929	581.43439	298.62177	107.03545	210.59053	-68.66711	-4.31208	-933.89813	247.00349	-0.67206	-701.35199	-27.44197	121.85355
815	6.783	950.10065	-180.39082	1463.56677	-75.22211	83.17170	1278.32007	-910.62561	125.34717	1288.77722	612.67273	294.28372	100.90287	186.26984	-67.02811	-4.24617	-958.09363	248.45796	-0.55069	-667.95386	-19.88744	125.65073
816	6.792	950.53851	-180.39908	1463.98755	-74.64832	83.80026	1280.92249	-911.12665	126.14357	1289.65503	643.75330	288.84598	93.99485	161.86681	-65.37726	-4.14264	-982.43201	250.03502	-0.40519	-635.01398	-12.88054	128.63025
817	6.800	951.01556	-180.32211	1464.67017	-73.60164	84.26454	1283.91101	-911.36255	126.99695	1291.28357	675.01514	282.22845	86.62451	137.38531	-63.70007	-4.01882	-1006.91571	251.77144	-0.17399	-603.12158	-6.52092	130.77322
818	6.808	951.56909	-180.16689	1465.55444	-72.17236	84.63860	1287.25061	-911.32770	127.85201	1293.63330	706.04529	274.52451	79.59305	112.76324	-61.98351	-3.87219	-1031.57861	253.61667	0.14221	-572.82104	-0.72596	131.81624
819	6.817	952.22467	-179.95074	1466.57922	-70.44122	84.97710	1290.89343	-911.02954	128.64307	1296.63757	735.36572	266.24979	73.87770	87.91794	-60.22080	-3.68209	-1056.43909	255.47586	0.44992	-544.73389	4.58724	131.32796
820	6.825	952.99261	-179.69090	1467.68652	-68.48151	85.29631	1294.74182	-910.49292	129.30931	1300.18872	760.84045	258.16299	69.78763	62.81891	-58.41152	-3.47816	-1081.49683	257.29193	0.65206	-519.58386	9.31908	128.83981
821	6.833	953.86420	-179.39694	1468.82642	-66.37611	85.57324	1298.63110	-909.75861	129.81674	1304.14026	780.62659	250.65120	66.45262	37.49405	-56.58333	-3.33945	-1106.72681	259.12759	0.76680	-497.94293	13.20573	124.00009
822	6.842	954.81018	-179.07547	1469.95715	-64.21803	85.76866	1302.35669	-908.87524	130.17383	1308.31885	793.93091	243.39929	62.47291	12.10660	-54.83738	-3.28635	-1132.00732	261.17621	0.97517	-479.96667	15.97991	116.73209
823	6.850	955.78125	-178.73489	1471.04065	-62.08588	85.85773	1305.73364	-907.88574	130.43481	1312.54541	801.02441	235.73657	56.96706	-12.86002	-53.33743	-3.16569	-1156.97229	263.67780	1.64387	-465.44641	17.47067	107.31479
824	6.858	956.71484	-178.37459	1472.03687	-60.02316	85.83966	1308.63281	-906.81311	130.68637	1316.65601	802.63342	227.24907	49.85702	-36.54083	-52.22333	-2.60224	-1180.90430	266.75665	3.28001	-454.13513	17.63238	96.26837
825	6.867	957.54547	-177.97552	1472.90076	-58.03672	85.72742	1310.97351	-905.66095	131.01572	1320.51770	799.27710	218.05682	41.51523	-57.90872	-51.58996	-0.99919	-1202.87231	270.30643	6.23077	-446.01917	16.54250	84.10075
826	6.875	958.21167	-177.51161	1473.58081	-56.10538	85.53428	1312.69421	-904.43018	131.48367	1324.02698	791.11786	208.63168	32.41729	-76.14426	-51.72292	2.58057	-1222.08081	274.11523	10.35715	-441.35956	14.33921	71.16576
827	6.883	958.66150	-176.96710	1474.02356	-54.19306	85.27487	1313.73816	-903.14020	132.11853	1327.09094	778.35022	199.52155	22.97764	-90.62863	-53.45464	9.75784	-1238.09521	278.13049	15.24017	-440.57239	11.18889	57.70488
828	6.892	958.86414	-176.33934	1474.18213	-52.26826	84.97966	1314.06616	-901.83997	132.91817	1329.61719	761.59119	191.33112	13.61829	-100.12823	-58.08300	22.67704	-1250.72424	282.52878	20.86915	-444.04980	7.34212	43.94646
829	6.900	958.82483	-175.63211	1474.02588	-50.32399	84.68716	1313.67810	-900.60358	133.85104	1331.51758	741.78882	184.86682	5.12595	-102.32101	-66.56582	42.30032	-1259.68469	287.49365	28.05735	-451.99634	3.19177	30.27476
830	6.908	958.59296	-174.85773	1473.54163	-48.38914	84.41035	1312.61755	-899.51147	134.85272	1332.72058	719.78687	180.96323	-1.34653	-95.31912	-78.54444	66.28503	-1264.40796	292.89471	37.86577	-464.31305	-0.67843	17.50370
831	6.917	958.25751	-174.04343	1472.73108	-46.52679	84.13557	1310.96399	-898.62115	135.83195	1333.18567	696.18951	179.85765	-5.15581	-79.73251	-92.21174	89.42899	-1264.13647	298.24698	50.14627	-480.56519	-3.49809	6.91688
832	6.925	957.93085	-173.22433	1471.60876	-44.82345	83.85753	1308.82190	-897.93823	136.70331	1332.91870	671.60327	180.86792	-6.75104	-58.37851	-105.42078	107.04285	-1258.09387	303.10501	62.69357	-500.12891	-4.61904	-0.32908
833	6.933	957.72406	-172.42935	1470.19690	-43.38039	83.58752	1306.31018	-897.40851	137.42064	1331.96936	646.62378	182.91795	-7.10309	-34.12701	-117.04819	117.82109	-1245.75562	307.41302	72.46879	-522.36542	-3.99765	-4.05339
834	6.942	957.72253	-171.67627	1468.51831	-42.30529	83.32915	1303.55310	-896.94940	137.97540	1330.40686	621.60791	185.23970	-7.03279	-8.49283	-127.24216	123.54997	-1227.15894	311.41324	77.86122	-546.47998	-2.19928	-5.20316
835	6.950	957.96777	-170.97528	1466.59827	-41.69146	83.06426	1300.67261	-896.50555	138.36285	1328.30151	596.71674	187.51236	-7.05415	18.18958	-136.54669	126.72417	-1202.85071	315.34088	79.45813	-571.41449	0.11965	-5.13977
836	6.958	958.44568	-170.33591	1464.47205	-41.59855	82.75801	1297.77271	-896.08746	138.55374	1325.72827	572.04150	189.66696	-7.34885	45.97809	-145.07385	128.71860	-1173.56885	319.17233	78.79163	-596.27209	2.57796	-4.88446
837	6.967	959.08197	-169.77272	1462.19092	-42.06005	82.37582	1294.92627	-895.76526	138.50807	1322.76636	547.55261	191.75543	-7.82381	74.81442	-152.45251	129.63727	-1140.01843	322.52118	76.88856	-620.70770	5.03613	-4.91602
838	6.975	959.75452	-169.30452	1459.83069	-43.11010	81.90405	1292.16992	-895.63336	138.22641	1319.48120	523.11975	193.82684	-8.30099	104.47328	-158.26312	129.09494	-1102.82654	324.79614	74.09774	-644.79272	7.42392	-5.31424
839	6.983	960.31873	-168.94633	1457.49792	-44.79806	81.36620	1289.51038	-895.77405	137.79257	1315.91553	498.73807	195.82620	-8.68462	134.77405	-162.39053	126.89403	-1062.63757	325.52661	70.83762	-668.72559	9.64021	-5.90376
840	6.992	960.63635	-168.70346	1455.32629	-47.16739	80.83807	1286.94409	-896.23608	137.36156	1312.10657	474.59204	197.70773	-8.99413	165.73581	-165.08134	123.26634	-1020.27124	324.60736	68.06934	-692.63818	11.61778	-6.41525
841	7.000	960.60010	-168.57246	1453.46240	-50.20619	80.44006	1284.47498	-897.02881	137.09470	1308.10278	450.79114	199.56784	-9.28810	197.46289	-166.80937	118.82051	-976.84790	322.35150	66.98675	-716.51233	13.42115	-6.68214
842	7.008	960.15198	-168.54631	1452.04785	-53.80194	80.27577	1282.10193	-898.13153	137.09502	1303.96973	427.19897	201.50645	-9.60779	229.90207	-168.06163	114.32070	-933.69250	319.34204	68.39977	-740.26611	15.15826	-6.70879
843	7.017	959.28156	-168.62299	1451.20398	-57.73571	80.34772	1279.79846	-899.50885	137.38768	1299.79395	403.61368	203.47281	-9.97035	262.78418	-169.15572	110.37863	-891.97021	316.14444	72.44563	-763.88837	16.85859	-6.62351
844	7.025	958.00604	-168.80663	1451.02148	-61.73594	80.53029	1277.53967	-901.11914	137.93939	1295.68958	379.99557	205.36038	-10.35861	295.79581	-170.24405	107.22276	-852.33582	313.01685	78.67721	-787.46521	18.53333	-6.60933
845	7.033	956.35095	-169.09401	1451.55811	-65.56693	80.65335	1275.37439	-902.91345	138.69649	1291.78564	356.44342	207.16628	-10.72719	328.78918	-171.37793	104.66865	-814.89050	309.81287	86.23058	-811.10144	20.26354	-6.77814
846	7.042	954.34100	-169.46655	1452.83850	-69.08404	80.63446	1273.45703	-904.83301	139.62035	1288.19946	333.04596	209.04254	-10.99260	361.89584	-172.43575	102.26129	-779.43738	306.20721	94.04658	-834.80219	22.12312	-7.06322
847	7.050	952.00037	-169.90126	1454.85278	-72.21230	80.52330	1271.99561	-906.81018	140.68861	1285.02368	309.75537	211.13319	-11.06204	395.44687	-173.11691	99.49253	-745.73425	302.07553	101.21278	-858.47473	24.02997	-7.27281
848	7.058	949.35883	-170.38644	1457.55505	-74.88650	80.43127	1271.17029	-908.76959	141.86893	1282.33594	286.35013	213.30048	-10.97270	429.69504	-173.20523	96.03224	-713.49817	297.65057	107.22672	-882.08514	25.77584	-7.26251
849	7.067	946.45544	-170.92413	1460.86792	-77.03210	80.44882	1271.09387	-910.63171	143.10269	1280.21130	262.60345	215.22534	-10.88211	464.60489	-172.82347	91.88510	-682.29858	293.28806	111.98711	-905.73743	27.24447	-7.05148
850	7.075	943.33667	-171.52222	1464.69580	-78.60329	80.61748	1271.80957	-912.32587	144.30920	1278.72388	238.47942	216.80945	-10.86462	499.92520	-172.28815	87.31953	-651.64661	289.11584	115.55399	-929.59509	28.55264	-6.77488
851	7.083	940.05914	-172.18909	1468.94128	-79.61519	80.94302	1273.29517	-913.80042	145.40512	1277.93909	214.11467	218.24947	-10.85251	535.39758	-171.77295	82.65867	-621.25653	285.02673	117.94566	-953.75385	29.98679	-6.57244
852	7.092	936.69543	-172.92924	1473.51062	-80.12321	81.41707	1275.47961	-915.01801	146.33208	1277.89917	189.65617	219.76169	-10.76627	570.87640	-171.27750	78.25146	-591.19604	281.04004	119.18386	-978.16022	31.81050	-6.53197
853	7.100	933.33099	-173.73854	1478.31140	-80.18042	82.02698	1278.27441	-915.94562	147.08217	1278.61194	165.14894	221.37036	-10.60942	606.23425	-170.77637	74.60714	-561.87152	277.47174	119.37875	-1002.70313	34.01361	-6.61867
854	7.108	930.05035	-174.60791	1483.25781	-79.82553	82.75543	1281.59143	-916.55829	147.70721	1280.04980	140.56964	222.94804	-10.41299	641.04077	-170.22342	72.33926	-533.93085	274.67395	118.62150	-1027.36304	36.23792	-6.64585
855	7.117	926.92279	-175.53166	1488.27588	-79.10667	83.57611	1285.33533	-916.85370	148.29407	1282.15576	115.89435	224.40602	-10.15913	674.25500	-169.58342	71.74259	-508.03461	272.79977	116.82723	-1052.16821	38.08270	-6.45023
856	7.125	923.99481	-176.50815	1493.30371	-78.10632	84.45363	1289.38464	-916.85461	148.91975	1284.85413	91.09491	225.78467	-9.85378	704.29016	-168.89017	72.24642	-484.58478	271.84555	113.73376	-1077.12842	39.46835	-6.07755
857	7.133	921.28882	-177.53407	1498.28516	-76.93752	85.35196	1293.58643	-916.59302	149.62009	1288.06177	66.12338	227.19476	-9.62704	729.53540	-168.09457	72.39411	-463.64935	271.75714	109.08486	-1102.28442	40.65089	-5.71330
858	7.142	918.80640	-178.60226	1503.16443	-75.70986	86.24465	1297.77148	-916.09650	150.38867	1291.68945	40.97012	228.73560	-9.66028	749.00549	-166.93671	70.74195	-445.10815	272.47318	102.83514	-1127.61682	41.87960	-5.45686
859	7.150	916.53223	-179.70866	1507.88184	-74.49389	87.11859	1301.78662	-915.38916	151.20409	1295.62903	15.79916	230.42870	-9.94673	762.62219	-165.07008	66.92262	-428.88391	273.94440	95.17329	-1152.88733	43.11298	-5.19211
860	7.158	914.43176	-180.85327	1512.37537	-73.30959	87.96318	1305.51904	-914.50006	152.05312	1299.74121	-9.01517	232.20856	-9.93494	770.98535	-162.24551	61.70061	-415.13928	276.18439	86.38026	-1177.63196	44.11333	-4.59686
861	7.167	912.44983	-182.02435	1516.58081	-72.13177	88.75875	1308.89063	-913.46844	152.92592	1303.85840	-33.06076	234.06519	-8.17136	774.93628	-158.33087	56.04219	-404.31293	279.30618	76.65578	-1201.20349	44.61294	-3.17819
862	7.175	910.51617	-183.19150	1520.43396	-70.89625	89.48828	1311.82739	-912.33929	153.80453	1307.80273	-55.85037	236.30928	-2.25636	775.17285	-153.19449	50.34252	-396.96869	283.43158	66.01218	-1222.97473	44.46693	-0.51494
863	7.183	908.55811	-184.31953	1523.87878	-69.51744	90.15547	1314.23730	-911.15479	154.66148	1311.40369	-75.93539	239.75339	10.74704	771.98328	-146.72321	44.50204	-393.59290	288.54254	54.36659	-1242.69690	43.84319	3.33633
864	7.192	906.51990	-185.38071	1526.87305	-67.92829	90.78175	1316.01453	-909.95007	155.46420	1314.51489	-89.81219	245.50504	33.12653	765.25220	-139.01984	38.33712	-394.46338	294.43475	41.88318	-1260.52051	42.99519	7.95031
865	7.200	904.38220	-186.35861	1529.39172	-66.11601	91.39645	1317.06470	-908.75360	156.18649	1317.02283	-92.94339	254.25647	64.25458	754.81030	-130.48047	31.65751	-399.61847	300.75897	29.37809	-1276.65918	41.88026	13.18124
866	7.208	902.16626	-187.25073	1531.42200	-64.12454	92.02998	1317.33887	-907.58850	156.83090	1318.85657	-83.27673	265.58069	99.25027	740.83728	-121.68958	24.26449	-408.88257	306.99734	18.34403	-1291.00146	40.25980	19.56990
867	7.217	899.92480	-188.07564	1532.95605	-62.03601	92.69463	1316.85266	-906.47412	157.44315	1320.00330	-63.39615	278.01108	131.23285	723.98560	-113.35833	16.37905	-421.93039	312.40121	10.29693	-1302.65210	38.01781	28.04971
868	7.225	897.72778	-188.87582	1533.98743	-59.94786	93.37439	1315.67273	-905.41736	158.09308	1320.51245	-38.40274	289.90375	155.57785	705.07361	-106.27288	9.05736	-438.48508	316.24091	5.93475	-1309.82593	35.31346	38.88480
869	7.233	895.65027	-189.69698	1534.51025	-57.94631	94.04604	1313.88464	-904.39612	158.83908	1320.47583	-12.13254	300.27838	171.93222	684.51025	-100.99572	3.65926	-458.51169	318.40698	4.82109	-1310.51672	32.44121	50.63376
870	7.242	893.76416	-190.56462	1534.52271	-56.09109	94.69050	1311.57202	-903.36237	159.71298	1320.00513	14.28598	308.98267	182.73590	662.20715	-97.48606	0.71520	-481.84451	319.67490	5.58982	-1303.38464	29.51260	60.68607
871	7.250	892.13220	-191.49013	1534.03406	-54.42447	95.27238	1308.81555	-902.27246	160.73566	1319.21033	41.27182	316.24060	190.58081	638.25317	-95.16494	-0.38066	-507.46494	321.10779	6.53269	-1288.29370	26.38013	67.15988
872	7.258	890.80719	-192.48592	1533.07080	-52.99195	95.74117	1305.69739	-901.11713	161.94470	1318.17175	69.28804	322.18555	196.82173	613.29773	-93.41206	-0.61951	-533.67358	323.17184	6.49124	-1266.26733	22.84838	69.91868
873	7.267	889.83246	-193.56487	1531.67419	-51.85589	96.07733	1302.30762	-899.93329	163.39468	1316.92761	98.29211	326.81232	201.75121	588.10962	-91.87679	-0.68119	-559.15002	325.57904	5.35861	-1238.74048	18.91157	69.88134
874	7.275	889.23889	-194.72702	1529.89734	-51.09385	96.32657	1298.74915	-898.79272	165.11946	1315.48511	127.91721	330.15826	205.25824	563.12616	-90.37896	-0.84913	-583.52271	327.85620	3.74345	-1206.74963	14.81648	68.05561
875	7.283	889.03961	-195.94656	1527.80188	-50.78742	96.58229	1295.13770	-897.77832	167.08934	1313.83643	157.83801	332.35477	207.20729	538.46375	-88.77694	-1.18795	-607.07263	329.80124	2.34087	-1170.87549	10.93597	65.26868
876	7.292	889.22498	-197.17319	1525.45996	-51.01546	96.94025	1291.59253	-896.97327	169.19307	1311.98035	187.97211	333.52866	207.57159	514.08179	-87.00706	-1.65792	-630.24780	331.47992	1.53840	-1131.70190	7.79897	62.25051
877	7.300	889.76251	-198.35272	1522.95654	-51.85284	97.45423	1288.21985	-896.46320	171.26019	1309.94019	218.42804	333.73138	206.50821	489.89151	-85.12401	-2.15560	-653.39087	333.05521	1.31066	-1090.14050	6.13910	59.78556
878	7.308	890.60492	-199.45000	1520.38452	-53.36166	98.09438	1285.09912	-896.31982	173.11797	1307.75745	249.30452	332.98669	204.36749	465.83249	-83.21880	-2.56506	-676.69031	334.66809	1.36734	-1047.51636	6.39510	58.91719
879	7.317	891.69897	-200.46100	1517.83472	-55.56071	98.72666	1282.27539	-896.56598	174.64702	1305.47168	280.53149	331.40594	201.61755	441.90176	-81.31323	-2.84440	-700.23218	336.37631	1.41447	-1005.37671	8.25356	60.76044
880	7.325	892.98688	-201.41188	1515.38794	-58.37039	99.16322	1279.76062	-897.16406	175.80090	1303.11414	311.93488	329.19080	198.69958	418.11090	-79.38529	-3.06368	-724.02429	338.16168	1.31908	-964.91644	11.11335	65.73305
881	7.333	894.40302	-202.33923	1513.11462	-61.57221	99.27342	1277.55737	-898.03815	176.59608	1300.71655	343.41327	326.48157	195.85603	394.44156	-77.47870	-3.33009	-747.98730	339.98523	1.11100	-926.48181	14.76797	73.10278
882	7.342	895.87134	-203.26707	1511.07813	-64.84406	99.05994	1275.70300	-899.10754	177.09787	1298.31616	374.97699	323.26389	193.05844	370.84915	-75.68368	-3.67997	-771.99683	341.80914	0.88080	-889.72986	19.34812	81.58272
883	7.350	897.31226	-204.20496	1509.33899	-67.87547	98.64674	1274.30408	-900.30737	177.40289	1295.95654	406.65399	319.42511	190.07433	347.29144	-74.00336	-4.05292	-795.97284	343.59363	0.68678	-854.21533	24.87912	90.21907
884	7.358	898.65552	-205.15677	1507.95325	-70.48158	98.21083	1273.51404	-901.58801	177.61282	1293.69666	438.38138	314.84479	186.56970	323.74280	-72.36878	-4.34153	-819.90320	345.31113	0.54428	-819.67010	31.15277	98.55119
885	7.367	899.85315	-206.11998	1506.96094	-72.61788	97.89581	1273.44983	-902.89539	177.81123	1291.62390	469.95801	309.40424	182.20058	300.16577	-70.77361	-4.45293	-843.79138	346.95490	0.45232	-785.78162	37.91341	106.27184
886	7.375	900.88489	-207.07623	1506.37708	-74.29259	97.75132	1274.12659	-904.15723	178.05548	1289.85999	501.11810	302.94583	176.68640	276.48505	-69.24469	-4.37209	-867.64429	348.53265	0.41028	-752.03625	44.97846	113.07368
887	7.383	901.76068	-207.99190	1506.18677	-75.48041	97.73320	1275.47119	-905.28619	178.38834	1288.55200	531.68311	295.29047	169.81592	252.62790	-67.73270	-4.18133	-891.49554	350.07086	0.43293	-717.99774	52.17127	118.75977
888	7.392	902.51807	-208.83676	1506.35010	-76.11812	97.74426	1277.38025	-906.19403	178.84409	1287.84619	561.68689	286.32385	161.40326	228.56921	-66.15691	-3.99309	-915.38812	351.61661	0.55001	-683.65375	59.23386	123.37479
889	7.400	903.21155	-209.59630	1506.81213	-76.15258	97.68777	1279.75830	-906.81665	179.42734	1287.85364	591.43372	276.12930	151.32794	204.32571	-64.49174	-3.86637	-939.35956	353.20032	0.76293	-649.38898	65.85782	127.16560
890	7.408	903.89728	-210.26451	1507.51221	-75.57603	97.51482	1282.52429	-907.13550	180.09671	1288.62891	621.48083	265.06488	139.73828	179.93227	-62.77069	-3.79244	-963.46289	354.79999	1.01112	-615.68713	71.81055	130.35693
891	7.417	904.62042	-210.83786	1508.39148	-74.43242	97.23351	1285.61060	-907.17273	180.77904	1290.16882	652.42908	253.57391	127.29007	155.39944	-61.05535	-3.73164	-987.77539	356.38647	1.23059	-582.99377	77.03206	132.95686
892	7.425	905.41064	-211.32130	1509.39758	-72.81139	96.87793	1288.96240	-906.96991	181.38914	1292.42627	684.36450	241.90475	115.21933	130.69844	-59.38067	-3.63210	-1012.37280	357.98886	1.42959	-551.88892	81.58815	134.71609
893	7.433	906.28595	-211.73691	1510.48157	-70.83739	96.47665	1292.53284	-906.57245	181.83963	1295.32642	716.24072	230.22131	104.98060	105.80746	-57.71822	-3.45921	-1037.29797	359.65970	1.64079	-523.20490	85.51543	135.15439
894	7.442	907.25623	-212.12247	1511.59387	-68.65096	96.04547	1296.26404	-906.02228	182.05598	1298.76624	745.84412	218.90816	97.30788	80.70865	-56.02291	-3.24597	-1062.54346	361.41425	1.82875	-497.82120	88.73743	133.62999
895	7.450	908.32275	-212.51089	1512.68213	-66.38327	95.59003	1300.06348	-905.35370	182.00024	1302.60815	770.54260	208.46225	91.42957	55.37262	-54.31089	-3.07684	-1088.02502	363.27917	1.94141	-476.35046	91.08863	129.54550
896	7.458	909.47400	-212.90457	1513.69006	-64.13702	95.10323	1303.79529	-904.58972	181.68893	1306.68884	788.43005	199.07004	85.52454	29.93933	-52.68354	-3.00136	-1113.48828	365.42468	2.11499	-458.96106	92.33441	122.64235
897	7.467	910.68005	-213.27460	1514.56262	-61.98130	94.56721	1307.29675	-903.74097	181.19583	1310.84375	799.10461	190.40276	78.08923	4.98764	-51.29842	-2.89244	-1138.34729	368.17383	2.83416	-445.42499	92.20421	113.13412
898	7.475	911.89020	-213.58041	1515.24622	-59.95302	93.95803	1310.40527	-902.81506	180.62846	1314.92273	803.42896	181.83797	68.70357	-18.48166	-50.35110	-2.24989	-1161.67737	371.70444	4.75467	-435.41315	90.50220	101.55548
899	7.483	913.04004	-213.78146	1515.68652	-58.06150	93.23817	1312.97742	-901.83173	180.08888	1318.78931	802.55823	172.94940	57.70158	-39.48795	-50.11565	-0.10318	-1182.59485	375.74722	8.16701	-428.81500	87.24665	88.49911
900	7.492	914.06299	-213.83968	1515.82861	-56.29524	92.35519	1314.89783	-900.82544	179.65825	1322.31421	797.16748	163.82582	45.63702	-57.48480	-51.09728	4.99736	-1200.63855	379.82281	12.69523	-425.80438	82.70129	74.42786
901	7.500	914.89978	-213.72627	1515.62463	-54.63041	91.27082	1316.07971	-899.83417	179.40521	1325.38098	787.37653	154.94341	33.14640	-71.86374	-54.24873	15.04903	-1215.63123	383.78812	17.75890	-426.66138	77.24575	59.64259
902	7.508	915.50977	-213.43500	1515.03748	-53.04099	89.98927	1316.46497	-898.89465	179.37767	1327.89380	773.20410	146.94203	20.99228	-80.80099	-60.83810	31.95244	-1227.35645	387.96448	23.40170	-431.54535	71.27175	44.45965
903	7.517	915.88196	-212.99194	1514.04236	-51.50945	88.54817	1316.03235	-898.04187	179.58051	1329.77759	755.07813	140.60274	10.13287	-81.57291	-71.64987	55.45554	-1235.42603	392.74670	30.67134	-440.39246	65.23811	29.50808
904	7.525	916.04413	-212.45398	1512.62451	-50.03539	86.99894	1314.80554	-897.30096	179.96854	1330.97534	733.84448	136.71890	1.66287	-72.90796	-86.09442	81.74062	-1239.17749	398.10474	40.93209	-452.95447	59.77685	15.94122
905	7.533	916.06940	-211.89539	1510.77979	-48.64202	85.40125	1312.85852	-896.67603	180.45932	1331.45483	710.40210	135.59227	-3.75452	-56.43582	-102.31773	105.28333	-1237.69641	403.42474	54.14005	-468.86853	55.70410	5.27849
906	7.542	916.07642	-211.39188	1508.51880	-47.38100	83.81633	1310.30444	-896.14355	180.95627	1331.22583	685.64832	136.64423	-6.40878	-35.33569	-118.43059	122.52521	-1230.07471	407.93054	67.80256	-487.76953	53.73222	-1.39820
907	7.550	916.21106	-211.00745	1505.86523	-46.32933	82.29205	1307.27600	-895.66119	181.36510	1330.34875	660.48267	138.79497	-7.21829	-12.13657	-133.54129	133.47919	-1215.78650	411.27979	78.45752	-509.32507	53.94749	-4.33589
908	7.558	916.60986	-210.78394	1502.84668	-45.57674	80.84563	1303.91699	-895.19611	181.60059	1328.91602	635.45581	141.19345	-7.15594	12.07477	-147.59987	140.19196	-1195.01514	413.67584	84.32053	-532.93970	55.69533	-4.92542
909	7.567	917.36078	-210.74036	1499.49231	-45.21270	79.45592	1300.38110	-894.76105	181.59622	1327.01428	610.64636	143.47888	-7.00833	37.15552	-160.65564	144.41641	-1168.57568	415.44839	86.08022	-557.60400	58.11313	-4.61205
910	7.575	918.47729	-210.88445	1495.83679	-45.31353	78.07906	1296.82031	-894.42993	181.31586	1324.70020	585.94031	145.60220	-7.20877	63.22699	-172.50919	146.70949	-1137.48059	416.61035	85.44570	-582.38623	60.65433	-4.24178
911	7.583	919.89319	-211.22592	1491.92847	-45.93195	76.67677	1293.36169	-894.31012	180.76852	1322.00586	561.27002	147.60980	-7.75571	90.34683	-182.89668	146.93588	-1102.59424	416.79593	83.60260	-606.87213	63.13777	-4.17255
912	7.592	921.48169	-211.77737	1487.83972	-47.10548	75.23264	1290.08386	-894.49408	180.02402	1318.95605	536.71252	149.57277	-8.38481	118.51326	-191.78134	145.02473	-1064.60132	415.48999	81.03374	-631.02472	65.53400	-4.48737
913	7.600	923.09033	-212.54196	1483.67725	-48.87757	73.75989	1287.00818	-895.02557	179.20285	1315.58337	512.43652	151.58060	-8.85971	147.76045	-199.41229	141.29196	-1024.18225	412.27274	78.22031	-654.93433	67.80728	-5.05032
914	7.608	924.57617	-213.49988	1479.58130	-51.29694	72.31427	1284.12073	-895.88751	178.43448	1311.94153	488.50378	153.63554	-9.14699	178.13533	-206.20422	136.39322	-982.18646	407.06033	76.08942	-678.72406	69.91811	-5.59589
915	7.617	925.82971	-214.60478	1475.71216	-54.38205	70.99246	1281.41431	-897.01178	177.81378	1308.10986	464.79065	155.60550	-9.37485	209.58501	-212.61426	131.14261	-939.74011	400.30496	75.75185	-702.47461	71.88662	-5.90144
916	7.625	926.77991	-215.79669	1472.23120	-58.07211	69.89332	1278.91174	-898.31207	177.37665	1304.18494	441.16748	157.41722	-9.67261	241.90350	-219.02551	126.26596	-898.18689	392.86124	77.91989	-726.18713	73.79501	-5.93030
917	7.633	927.38641	-217.02101	1469.28540	-62.19658	69.04773	1276.63831	-899.71869	177.09915	1300.26636	417.65051	159.20656	-10.05396	274.79276	-225.61798	122.13422	-858.70642	385.48422	82.58344	-749.82794	75.73545	-5.85316
918	7.642	927.62921	-218.23376	1466.99536	-66.49064	68.36057	1274.58557	-901.19336	176.92422	1296.45447	394.26459	161.13766	-10.43875	308.00369	-232.29518	118.63467	-821.86169	378.38696	89.08193	-773.38458	77.73469	-5.89130
919	7.650	927.49933	-219.39899	1465.44470	-70.66911	67.64195	1272.73181	-902.72595	176.80431	1292.85352	370.93906	163.20369	-10.74985	341.48114	-238.77307	115.32844	-787.55115	371.28653	96.39257	-796.88611	79.72259	-6.10532
920	7.658	926.99524	-220.49016	1464.67358	-74.52126	66.73862	1271.10779	-904.32397	176.73071	1289.56299	347.65610	165.31755	-10.96544	375.36743	-244.77063	111.76808	-755.36920	363.85022	103.49014	-820.38580	81.60539	-6.36896
921	7.667	926.12555	-221.49200	1464.67859	-77.94778	65.64323	1269.83594	-905.99481	176.72969	1286.66833	324.41537	167.36467	-11.12854	409.80936	-250.10918	107.70245	-724.89941	356.01248	109.63469	-843.92670	83.34239	-6.50420
922	7.675	924.91083	-222.40221	1465.41650	-80.91495	64.46881	1269.09302	-907.72382	176.83493	1284.24438	301.03580	169.12076	-11.33569	444.74951	-254.71381	103.09821	-695.69629	347.92200	114.48960	-867.52966	84.97375	-6.41429
923	7.683	923.38519	-223.23035	1466.81458	-83.39149	63.33675	1269.03186	-909.46722	177.05452	1282.36707	277.30243	170.48340	-11.61475	479.93677	-258.59811	98.08222	-667.22217	339.75549	118.08077	-891.21533	86.62020	-6.16162
924	7.692	921.59857	-223.99475	1468.78259	-85.33836	62.30354	1269.71973	-911.16846	177.34775	1281.11292	253.24472	171.80914	-11.79691	515.15179	-261.82825	92.91338	-638.97400	331.63321	120.62953	-915.02466	88.39831	-5.92146
925	7.700	919.61749	-224.72400	1471.22131	-86.74540	61.37507	1271.12817	-912.77576	177.64162	1280.54114	229.07063	173.58971	-11.69249	550.35730	-264.48154	88.01033	-610.66296	323.61899	122.34913	-938.99939	90.33495	-5.82060
926	7.708	917.52185	-225.45471	1474.02490	-87.65036	60.56220	1273.17053	-914.24304	177.87805	1280.67676	204.90800	175.82153	-11.34970	585.49182	-266.62857	83.96505	-582.28217	315.71356	123.32455	-963.14404	92.37482	-5.83605
927	7.717	915.39697	-226.22319	1477.09155	-88.11382	59.90160	1275.75269	-915.52045	178.03499	1281.51196	180.71712	178.09218	-10.96101	619.99915	-268.32388	81.36322	-554.13733	307.90063	123.51197	-987.43689	94.40960	-5.85443
928	7.725	913.32355	-227.06125	1480.33423	-88.18746	59.42408	1278.79736	-916.55231	178.10815	1283.01648	156.38927	180.10999	-10.63406	652.55151	-269.57452	80.27265	-526.85394	300.27097	122.82096	-1011.85803	96.32961	-5.79669
929	7.733	911.36975	-227.99173	1483.68054	-87.91132	59.12394	1282.23706	-917.29150	178.09689	1285.14478	131.84235	181.84291	-10.35281	681.35181	-270.30508	79.76104	-501.22455	293.05817	121.19420	-1036.39465	98.07807	-5.65922
930	7.742	909.58630	-229.01825	1487.06567	-87.33347	58.96706	1285.99329	-917.71875	178.01001	1287.84229	107.05878	183.37683	-10.08179	704.91321	-270.35812	78.19481	-477.91754	286.49548	118.56699	-1061.10303	99.65737	-5.48281
931	7.750	908.00110	-230.12134	1490.42932	-86.52269	58.92012	1289.95972	-917.84637	177.86594	1291.04919	82.06787	184.84482	-9.87262	722.73584	-269.55103	74.40739	-457.27789	280.67719	114.77551	-1086.11694	101.13564	-5.31693
932	7.758	906.61920	-231.26913	1493.71692	-85.55668	58.96408	1294.00366	-917.70758	177.68353	1294.69885	56.88754	186.38698	-9.83403	735.32684	-267.80234	68.63716	-439.35760	275.60858	109.63278	-1111.45923	102.61759	-5.16552
933	7.767	905.42584	-232.42960	1496.87610	-84.49884	59.08042	1297.99304	-917.34711	177.48123	1298.70679	31.56146	188.07611	-9.97307	743.61243	-265.20258	62.17780	-424.09155	271.32663	103.08378	-1136.90552	104.11063	-4.96033
934	7.775	904.38983	-233.57277	1499.85120	-83.37801	59.23669	1301.82361	-916.81390	177.27960	1302.95947	6.37546	189.84166	-10.02585	748.32843	-261.86417	56.17908	-411.48016	267.91705	95.18542	-1162.06079	105.38204	-4.53619
935	7.783	903.46497	-234.67160	1502.57935	-82.17376	59.39156	1305.41992	-916.14862	177.09299	1307.31018	-17.93497	191.52054	-9.30186	749.76379	-257.73438	50.91322	-401.71667	265.48996	85.98634	-1186.42859	106.02549	-3.54826
936	7.792	902.59387	-235.70854	1504.99475	-80.82320	59.51022	1308.70605	-915.37256	176.91287	1311.58582	-40.25906	193.13292	-6.60466	747.84998	-252.60994	45.97602	-395.20074	264.19708	75.50007	-1209.44043	105.76769	-1.55395
937	7.800	901.71942	-236.67819	1507.03625	-79.25853	59.57416	1311.57690	-914.49359	176.70262	1315.60022	-59.33194	195.19547	-0.20331	742.42566	-246.22247	40.81693	-392.39423	264.21765	63.79062	-1230.64514	104.67742	1.63788
938	7.808	900.80029	-237.58075	1508.65234	-77.44768	59.58007	1313.89844	-913.52295	176.41309	1319.17566	-73.44125	198.79303	12.17772	733.41638	-238.35956	35.01319	-393.62714	265.64923	51.12748	-1249.92358	103.06699	5.76260
939	7.817	899.82471	-238.41751	1509.80310	-75.40913	59.53721	1315.53857	-912.48828	176.00719	1322.16553	-79.74716	205.16309	32.54454	720.96875	-229.09979	28.29379	-399.00653	268.37329	38.15091	-1267.38257	101.21859	10.43352
940	7.825	898.81628	-239.19386	1510.46130	-73.20477	59.46564	1316.40857	-911.43793	175.47653	1324.46472	-75.11731	214.74028	60.34070	705.62646	-219.06169	20.70576	-408.41949	272.00415	25.92456	-1283.01343	99.10291	15.77611
941	7.833	897.83075	-239.92152	1510.61182	-70.92578	59.38324	1316.48425	-910.42975	174.84274	1326.00427	-58.88913	226.46271	90.84058	688.11719	-209.52118	13.01753	-421.56793	275.92352	15.73503	-1296.39648	96.38792	22.60987
942	7.842	896.94739	-240.61737	1510.24951	-68.67887	59.28671	1315.79980	-909.50342	174.15767	1326.75598	-34.22424	238.35107	117.28030	668.73816	-201.99799	6.62927	-438.01822	279.40161	8.63132	-1306.46899	92.77646	31.73959
943	7.850	896.25378	-241.30409	1509.37756	-66.57314	59.15751	1314.42688	-908.66486	173.51096	1326.77661	-5.92215	248.84688	135.36377	647.26288	-197.24368	2.57608	-457.34293	281.92673	4.95159	-1311.56567	88.21603	42.84210
944	7.858	895.82764	-242.00664	1508.00903	-64.70822	58.99081	1312.46411	-907.89777	173.01343	1326.22144	22.78470	257.45663	145.49582	623.68488	-194.71155	0.72816	-479.32730	283.58978	4.09521	-1310.04016	82.87586	54.04287
945	7.867	895.72754	-242.73767	1506.16248	-63.16632	58.80120	1310.03101	-907.18549	172.75140	1325.27686	51.20711	264.38611	151.00070	598.68793	-193.23502	0.17788	-503.70041	285.00299	4.63799	-1301.03821	76.94443	62.91313
946	7.875	895.99341	-243.48836	1503.86133	-62.01076	58.59998	1307.25818	-906.52826	172.76900	1324.08740	79.91234	269.94043	154.93504	573.20831	-191.96945	0.07804	-529.46643	286.69989	4.98999	-1284.73877	70.33239	68.11563
947	7.883	896.64355	-244.23375	1501.14026	-61.28492	58.39967	1304.27380	-905.95209	173.08644	1322.73193	109.28639	274.23401	158.47827	547.86194	-190.61777	-0.01984	-555.10303	288.67633	4.38183	-1262.05579	62.82996	69.95056
948	7.892	897.67041	-244.94057	1498.05469	-61.00593	58.25047	1301.19324	-905.50330	173.69998	1321.21375	139.18924	277.21210	161.30786	522.84283	-189.15796	-0.25744	-579.64795	290.54773	3.15341	-1234.13525	54.57309	69.47083
949	7.900	899.04382	-245.57251	1494.68567	-61.17386	58.23760	1298.11133	-905.23169	174.55171	1319.46558	169.34442	278.78723	162.67429	498.12070	-187.60852	-0.63997	-603.17944	292.04910	2.03091	-1201.94287	46.02848	67.60141
950	7.908	900.71869	-246.09410	1491.13477	-61.80415	58.42236	1295.10120	-905.18256	175.51279	1317.41357	199.70010	278.89978	162.14758	473.62137	-185.98776	-1.11867	-626.31628	293.29599	1.38392	-1166.12219	37.68429	65.05319
951	7.917	902.63641	-246.47046	1487.51172	-62.94861	58.79538	1292.22107	-905.39966	176.41272	1315.05371	230.42383	277.51416	159.81363	449.28473	-184.32449	-1.60231	-649.60986	294.60382	1.13108	-1127.17761	30.04898	62.47755
952	7.925	904.72198	-246.66937	1483.92212	-64.68128	59.27869	1289.51477	-905.91876	177.10332	1312.44946	261.67883	274.71887	156.16730	425.09372	-182.62846	-2.00487	-673.30530	296.17139	1.01974	-1085.89404	23.68402	60.56282
953	7.933	906.88501	-246.67606	1480.46521	-67.05118	59.75055	1287.00781	-906.74817	177.51900	1309.68726	293.43237	270.82275	151.92392	401.07901	-180.89737	-2.32029	-697.37769	297.97440	0.87601	-1043.54163	18.92378	60.15851
954	7.942	909.02948	-246.51202	1477.24048	-70.01440	60.08176	1284.69849	-907.85406	177.68863	1306.85400	325.40665	266.23273	147.78867	377.26056	-179.15988	-2.62299	-721.66675	299.87024	0.67170	-1001.52246	15.67970	62.11287
955	7.950	911.06799	-246.22867	1474.35120	-73.39316	60.19161	1282.56750	-909.17181	177.68669	1304.03650	357.22754	261.24295	144.26254	353.61197	-177.48276	-2.96574	-745.98334	301.72443	0.43568	-960.82605	13.63174	66.75249
956	7.958	912.93378	-245.87198	1471.89771	-76.91451	60.09233	1280.63110	-910.63397	177.58064	1301.31665	388.67636	255.94464	141.50781	330.07922	-175.91574	-3.31166	-770.16882	303.47617	0.18153	-921.80725	12.58117	73.55727
957	7.967	914.58429	-245.45406	1469.95911	-80.31239	59.87944	1278.99548	-912.18280	177.41747	1298.75830	419.80634	250.22137	139.25925	306.60156	-174.42252	-3.59039	-794.12952	305.13925	-0.06790	-884.35065	12.56696	81.46606
958	7.975	915.99847	-244.95624	1468.57898	-83.40942	59.67928	1277.83484	-913.76038	177.22838	1296.41064	450.81076	243.78780	136.91603	283.11572	-172.91663	-3.75960	-817.84766	306.74521	-0.26468	-848.19354	13.62694	89.50899
959	7.983	917.17291	-244.35226	1467.76123	-86.10988	59.58383	1277.29651	-915.29303	177.03435	1294.32983	481.76910	236.37241	133.81909	259.55478	-171.36610	-3.80782	-841.37659	308.28729	-0.36583	-813.13293	15.59173	97.10147
960	7.992	918.11975	-243.62314	1467.47498	-88.33151	59.59505	1277.42773	-916.69061	176.85428	1292.59546	512.56714	227.92459	129.49310	235.86064	-169.80542	-3.76207	-864.81543	309.72372	-0.35564	-778.97034	18.16082	103.94066
961	8.000	918.86731	-242.74651	1467.66418	-89.96996	59.62332	1278.19202	-917.86719	176.70792	1291.30774	543.12531	218.58174	123.73179	212.01044	-168.28120	-3.67630	-888.27716	311.03891	-0.25049	-745.37476	21.06105	109.87405
962	8.008	919.46008	-241.67267	1468.25403	-90.93319	59.54659	1279.53149	-918.77002	176.61003	1290.57544	573.64874	208.52219	116.60111	188.01741	-166.82707	-3.57516	-911.87585	312.30768	-0.08558	-712.00104	24.09916	114.85915
963	8.017	919.95642	-240.31358	1469.15283	-91.19394	59.26871	1281.40051	-919.39337	176.56352	1290.50146	604.55859	197.93536	108.46272	163.90504	-165.42224	-3.46016	-935.70288	313.67307	0.11488	-678.80328	27.07750	118.96684
964	8.025	920.42676	-238.56389	1470.26074	-90.80304	58.73792	1283.75977	-919.76630	176.55197	1291.16724	636.14355	187.04132	100.02415	139.69470	-163.97278	-3.36873	-959.79120	315.23969	0.34534	-646.13354	29.75130	122.31341
965	8.033	920.94617	-236.37067	1471.49463	-89.86094	57.94518	1286.56665	-919.92981	176.53297	1292.61377	668.17493	176.10579	92.28967	115.39368	-162.39937	-3.33942	-984.11646	317.00961	0.59646	-614.53857	31.94185	124.90791
966	8.042	921.57581	-233.81630	1472.82056	-88.48557	56.92190	1289.77185	-919.92041	176.44392	1294.82739	699.60718	165.49252	86.20233	90.97583	-160.71065	-3.33446	-1008.62964	318.90225	0.84657	-584.55420	33.56703	126.60122
967	8.050	922.34540	-231.09900	1474.24719	-86.79956	55.72791	1293.30493	-919.76410	176.22000	1297.73596	728.55115	155.64182	81.99145	66.38177	-158.96066	-3.27676	-1033.28833	320.81512	1.07066	-556.71289	34.55915	127.11589
968	8.058	923.25476	-228.39749	1475.77734	-84.92447	54.43260	1297.05774	-919.47955	175.81322	1301.21851	752.81055	146.85526	78.80084	41.54538	-157.17433	-3.14902	-1058.09302	322.68823	1.24006	-531.65082	34.88180	126.02497
969	8.067	924.28918	-225.77863	1477.37805	-82.96898	53.10320	1300.87817	-919.07983	175.20979	1305.12061	770.83142	139.04391	75.22130	16.43967	-155.34624	-3.01076	-1083.09973	324.52957	1.34129	-510.02545	34.53933	122.83070
970	8.075	925.42792	-223.22116	1478.99060	-81.01736	51.78817	1304.58484	-918.57037	174.43689	1309.26831	782.31921	131.71472	70.27534	-8.82944	-153.51694	-2.91145	-1108.31543	326.44550	1.45030	-492.24246	33.46480	117.22371
971	8.083	926.63507	-220.67465	1480.54822	-79.12724	50.49730	1307.99817	-917.94495	173.55058	1313.48389	787.96008	124.23074	63.73405	-33.85736	-151.80707	-2.73571	-1133.49487	328.68243	1.81523	-478.33115	31.46999	109.27225
972	8.092	927.85303	-218.09097	1481.98389	-77.32919	49.20293	1310.97009	-917.18372	172.62274	1317.59888	788.60132	116.14955	55.71940	-57.83243	-150.36948	-2.04047	-1157.99915	331.52051	2.88000	-468.11584	28.36024	99.35114
973	8.100	929.00861	-215.43231	1483.23352	-75.61980	47.86209	1313.39294	-916.26147	171.73358	1321.46912	784.65967	107.40424	46.46653	-79.72955	-149.38297	-0.03030	-1180.90613	334.98969	5.12862	-461.51282	24.12867	87.91103
974	8.108	930.02588	-212.67757	1484.23987	-73.96240	46.43879	1315.19214	-915.17010	170.95164	1324.99487	776.07416	98.23422	36.37463	-98.77203	-149.13846	4.33527	-1201.38977	338.75012	8.70501	-458.69958	19.05060	75.30659
975	8.117	930.83936	-209.83078	1484.95557	-72.30901	44.91563	1316.31555	-913.93469	170.31039	1328.11621	762.72083	89.05846	25.91286	-114.52454	-150.18558	12.42365	-1218.99121	342.38141	13.24028	-460.01166	13.53632	61.79399
976	8.125	931.41040	-206.92181	1485.34277	-70.62898	43.30328	1316.72937	-912.61011	169.80447	1330.77771	745.01605	80.53772	15.57927	-126.05405	-153.42596	25.97865	-1233.49768	345.73911	18.29322	-465.66302	7.92443	47.65682
977	8.133	931.74060	-203.99950	1485.37292	-68.92296	41.64622	1316.42847	-911.27026	169.39688	1332.90735	724.08374	73.66042	6.21437	-131.19119	-159.85403	46.02643	-1244.66626	348.97394	24.02388	-475.54703	2.49759	33.38646
978	8.142	931.88000	-201.12488	1485.02649	-67.21999	40.00538	1315.44580	-909.99750	169.03281	1334.42358	701.18567	69.40785	-0.98386	-127.73090	-169.86917	70.92770	-1252.04688	352.27075	31.35545	-489.27478	-2.33745	19.87106
979	8.150	931.92334	-198.36113	1484.29565	-65.57098	38.42818	1313.84875	-908.86707	168.66156	1335.25452	677.16541	68.06528	-5.31630	-115.64709	-182.74269	96.20699	-1254.99829	355.59021	41.20920	-506.32526	-5.98316	8.45748
980	8.158	931.99115	-195.75983	1483.18176	-64.04599	36.92773	1311.72766	-907.92822	168.25136	1335.35718	652.49915	68.92070	-7.22707	-97.29245	-196.93204	117.21135	-1252.82410	358.64233	53.21628	-526.18982	-7.88102	0.48651
981	8.167	932.20471	-193.35275	1481.69238	-62.73312	35.48345	1309.18555	-907.18738	167.78740	1334.72656	627.52081	70.77975	-7.75989	-75.45148	-211.02374	131.87471	-1244.83643	361.07825	65.23483	-548.43469	-7.91378	-3.68038
982	8.175	932.66272	-191.14558	1479.84094	-61.73465	34.06574	1306.33167	-906.60919	167.25980	1333.39404	602.45959	72.74844	-7.78305	-51.81039	-224.31592	140.91785	-1230.57361	362.68408	74.56727	-572.46533	-6.54213	-5.01513
983	8.183	933.42059	-189.11496	1477.65234	-61.15964	32.64844	1303.27368	-906.15277	166.63884	1331.43298	577.43713	74.55029	-7.80663	-26.91611	-236.59186	146.07401	-1210.17432	363.42960	79.80083	-597.37628	-4.46982	-4.97771
984	8.192	934.47925	-187.22122	1475.16833	-61.11092	31.19171	1300.11450	-905.82294	165.84848	1328.97461	552.50281	76.32813	-8.05879	-0.78143	-247.65564	148.55750	-1184.30408	363.35596	81.34910	-622.36505	-2.22089	-4.61430
985	8.200	935.78705	-185.43361	1472.45227	-61.66530	29.64681	1296.94873	-905.68079	164.79179	1326.18250	527.68109	78.29852	-8.54163	26.65598	-257.20715	148.81210	-1153.74976	362.38992	80.48985	-647.07935	0.00025	-4.45281
986	8.208	937.25598	-183.75040	1469.59253	-62.86284	28.00196	1293.85522	-905.79858	163.42859	1323.18616	503.00375	80.49654	-9.07838	55.37253	-264.97867	146.97488	-1119.25464	360.26917	78.34322	-671.48047	2.18912	-4.70212
987	8.217	938.77979	-182.19968	1466.69507	-64.72087	26.31314	1290.88525	-906.21326	161.82480	1320.04639	478.48505	82.71957	-9.46249	85.25446	-270.86765	143.28856	-1081.56140	356.66855	75.70237	-695.66913	4.34381	-5.28822
988	8.225	940.25159	-180.82323	1463.87219	-67.24931	24.69299	1288.05994	-906.91431	160.13858	1316.77136	454.13068	84.76761	-9.64192	116.13487	-275.01294	138.24443	-1041.44775	351.41675	73.32337	-719.77594	6.39786	-5.91090
989	8.233	941.58112	-179.65733	1461.23584	-70.43095	23.27603	1285.38123	-907.85596	158.56517	1313.34229	430.00836	86.69971	-9.72789	147.84419	-277.82010	132.51083	-999.76154	344.66913	71.99279	-743.85474	8.29705	-6.28344
990	8.242	942.70544	-178.72061	1458.89478	-74.17320	22.15592	1282.84302	-908.98090	157.25563	1309.74841	406.15247	88.64333	-9.87712	180.23880	-279.83627	126.75786	-957.49341	336.91937	72.31746	-767.89362	10.04886	-6.34692
991	8.250	943.58966	-178.01013	1456.95251	-78.27757	21.30543	1280.43213	-910.24109	156.25328	1306.02954	382.41183	90.50522	-10.18498	213.20045	-281.50729	121.48538	-915.76624	328.78369	74.60911	-791.86060	11.71369	-6.26276
992	8.258	944.22009	-177.50284	1455.50415	-82.47092	20.55324	1278.14038	-911.60034	155.50368	1302.28650	358.61465	92.18260	-10.61041	246.62373	-283.05042	116.89527	-875.59229	320.71188	78.95134	-815.73059	13.37407	-6.23756
993	8.267	944.59534	-177.15781	1454.62708	-86.48997	19.68046	1276.00464	-913.02747	154.92358	1298.65320	334.79376	93.81241	-10.99329	280.39612	-284.45740	112.83241	-837.55896	312.83136	85.13413	-839.54272	15.07153	-6.35899
994	8.275	944.71783	-176.92308	1454.36792	-90.15033	18.58139	1274.13733	-914.50018	154.45731	1295.26013	311.08371	95.54614	-11.19830	314.43295	-285.51700	108.88034	-801.76257	304.99164	92.45331	-863.37317	16.79907	-6.56968
995	8.283	944.59100	-176.75281	1454.73572	-93.34497	17.33423	1272.70642	-916.00940	154.07962	1292.21619	287.50235	97.34409	-11.24147	348.75662	-285.99146	104.62575	-767.98853	297.00467	99.82795	-887.24103	18.55301	-6.74201
996	8.292	944.22058	-176.62335	1455.70532	-95.99539	16.11164	1271.87781	-917.54297	153.77104	1289.60449	263.88654	99.12195	-11.24138	383.47519	-285.85559	99.87018	-735.87866	288.88251	106.27731	-911.13623	20.32113	-6.77950
997	8.300	943.61987	-176.53061	1457.22656	-98.02448	15.04550	1271.76440	-919.06146	153.49706	1287.48730	240.01038	100.89708	-11.25584	418.66580	-285.23154	94.61999	-704.97473	280.81226	111.29929	-935.10083	22.08134	-6.70010
998	8.308	942.81543	-176.47232	1459.22998	-99.37695	14.18664	1272.40442	-920.49927	153.19530	1285.91626	215.78607	102.71448	-11.24220	454.32355	-284.17422	88.99919	-674.72864	272.96979	114.90967	-959.22198	23.85033	-6.60970
999	8.317	941.85040	-176.44040	1461.63232	-100.05003	13.55319	1273.77136	-921.78613	152.78558	1284.94678	191.32803	104.54581	-11.18492	490.40610	-282.67911	83.22910	-644.61206	265.43164	117.41924	-983.57300	25.67133	-6.58043
1000	8.325	940.78125	-176.42987	1464.34436	-100.09257	13.16975	1275.79712	-922.86450	152.20844	1284.63550	166.80792	106.33377	-11.13670	526.86285	-280.81113	77.66712	-614.35107	258.21283	119.14489	-1008.15588	27.57343	-6.57674
1001	8.333	939.67102	-176.44638	1467.27795	-99.57495	13.06136	1278.39978	-923.69800	151.45193	1285.02539	142.27335	108.06381	-11.11124	563.52655	-278.71680	72.85337	-584.16034	251.33759	120.24680	-1032.90344	29.52265	-6.49154
1002	8.342	938.58594	-176.50404	1470.35144	-98.56577	13.23607	1281.50085	-924.27509	150.53983	1286.13611	117.61462	109.76697	-11.04639	599.85388	-276.49149	69.39803	-554.80579	244.91216	120.67689	-1057.75671	31.37872	-6.26363
1003	8.350	937.59137	-176.62137	1473.49634	-97.14241	13.67384	1285.01831	-924.59839	149.51329	1287.95898	92.68707	111.47832	-10.88751	634.72968	-274.11057	67.61395	-527.37427	239.15199	120.13042	-1082.72681	33.01191	-5.95745
1004	8.358	936.74329	-176.81682	1476.65857	-95.42070	14.32257	1288.83386	-924.67169	148.43134	1290.44836	67.44022	113.19475	-10.64552	666.61548	-271.48843	67.06364	-502.79169	234.26361	118.10654	-1107.87769	34.49330	-5.69165
1005	8.367	936.07733	-177.10204	1479.79126	-93.55789	15.11242	1292.77588	-924.50153	147.36362	1293.52185	41.92511	114.91180	-10.37526	694.03003	-268.48721	66.47081	-481.42468	230.29144	114.18648	-1133.26563	36.03828	-5.52306
1006	8.375	935.60199	-177.47562	1482.84558	-91.71484	15.97558	1296.65051	-924.10443	146.36760	1297.06995	16.20505	116.66634	-10.15056	716.05444	-264.96420	64.46136	-463.08185	227.14510	108.30383	-1158.88904	37.73532	-5.40841
1007	8.383	935.29828	-177.91771	1485.76697	-90.00877	16.84726	1300.29211	-923.50684	145.48228	1300.95789	-9.61096	118.49911	-10.03445	732.55444	-260.84894	60.64225	-447.35785	224.74727	100.75970	-1184.57910	39.36837	-5.15337
1008	8.392	935.12488	-178.38731	1488.49585	-88.48174	17.66715	1303.58875	-922.74084	144.73453	1305.02783	-35.12576	120.42702	-9.90396	743.96960	-256.07458	55.77348	-434.03375	223.13757	92.03353	-1209.79248	40.49157	-4.33820
1009	8.400	935.02362	-178.83670	1490.97119	-87.09042	18.39677	1306.47461	-921.83997	144.12752	1309.10901	-59.49390	122.44394	-9.19858	750.83020	-250.51384	50.79878	-423.28070	222.47102	82.52167	-1233.64355	40.71838	-2.45170
1010	8.408	934.92511	-179.23526	1493.13391	-85.72761	19.02452	1308.90454	-920.83368	143.62476	1313.02942	-81.53250	124.58533	-6.86826	753.44348	-244.01410	45.90079	-415.58728	222.90494	72.33198	-1255.40552	39.99780	0.73165
1011	8.417	934.75903	-179.57465	1494.92920	-84.26942	19.55717	1310.82446	-919.74347	143.16031	1316.62671	-99.92398	127.20071	-1.39590	751.92365	-236.46280	40.59617	-411.52368	224.47809	61.32283	-1274.89868	38.60715	4.96841
1012	8.425	934.46887	-179.86189	1496.31262	-82.61855	20.01464	1312.16211	-918.58179	142.67072	1319.76001	-113.04523	131.20888	9.30049	746.32434	-227.92703	34.48318	-411.51910	227.07799	49.43749	-1292.30884	36.84441	9.86916
1013	8.433	934.02832	-180.11211	1497.25354	-80.72668	20.41872	1312.84656	-917.35974	142.12491	1322.32581	-118.39566	137.78340	27.23545	736.74255	-218.84668	27.57018	-415.73273	230.42981	37.09369	-1307.85864	34.70307	15.47105
1014	8.442	933.45111	-180.33661	1497.73535	-78.59806	20.77691	1312.83374	-916.10229	141.52995	1324.26367	-113.19238	147.42969	52.21089	723.54102	-210.00983	20.08663	-424.03284	234.09558	25.32677	-1321.51733	31.92536	22.50388
1015	8.450	932.78864	-180.54156	1497.75427	-76.27948	21.07292	1312.12146	-914.84583	140.91154	1325.54517	-96.81607	159.22916	80.12037	707.37830	-202.30063	12.58913	-436.11096	237.51590	15.53469	-1332.51465	28.42866	31.82528
1016	8.458	932.11768	-180.73944	1497.31702	-73.84473	21.27188	1310.75208	-913.61200	140.29106	1326.16016	-72.21149	171.19215	104.66433	688.70740	-196.44051	6.17560	-451.65848	240.10226	8.86550	-1339.12244	24.47796	43.23309
1017	8.467	931.52643	-180.94830	1496.43811	-71.38171	21.34659	1308.80298	-912.40265	139.67981	1326.12756	-43.95303	181.58757	121.49340	667.57068	-192.61026	1.84295	-470.53592	241.59756	5.62661	-1339.31909	20.35936	54.90986
1018	8.475	931.10223	-181.17844	1495.13477	-68.98402	21.30183	1306.37830	-911.22382	139.10057	1325.52808	-15.16644	189.88446	130.60754	644.19543	-190.29361	-0.34526	-492.68649	242.49918	5.06975	-1331.82617	16.08287	64.38521
1019	8.483	930.92181	-181.42706	1493.42639	-66.75049	21.16697	1303.60730	-910.09778	138.62202	1324.52148	13.45358	196.54044	135.10818	619.35999	-188.75415	-1.06992	-517.46289	243.70546	5.64191	-1316.61230	11.39986	70.13387
1020	8.492	931.04639	-181.68272	1491.33887	-64.79330	20.97591	1300.63318	-909.04987	138.34547	1323.27136	42.42480	202.22231	138.23901	594.02002	-187.47668	-1.09932	-543.27185	245.58218	5.82935	-1294.70728	6.00682	72.20973
1021	8.500	931.51648	-181.93106	1488.90833	-63.23786	20.76865	1297.58789	-908.09442	138.34416	1321.81714	72.14664	207.23027	141.47490	568.87085	-186.15233	-1.00369	-568.50464	247.71933	5.09111	-1267.50513	-0.18320	71.62054
1022	8.508	932.34430	-182.15538	1486.18445	-62.20244	20.60467	1294.57214	-907.24146	138.64064	1320.07056	102.58450	211.41776	144.55583	544.19092	-184.62038	-1.11478	-592.57214	249.56000	3.87358	-1235.97473	-6.89212	69.43010
1023	8.517	933.50616	-182.33002	1483.23401	-61.77636	20.55837	1291.65283	-906.51740	139.21342	1317.94519	133.52222	214.46901	146.54224	519.92297	-182.88924	-1.52078	-615.80957	250.95157	2.82624	-1200.48877	-13.59274	66.40891
1024	8.525	934.94098	-182.41167	1480.14673	-62.01966	20.68723	1288.87915	-905.97705	139.98013	1315.43945	164.79324	216.21355	146.75253	495.93179	-181.08847	-2.10556	-638.81128	252.14955	2.21571	-1161.37891	-19.73636	63.20080
1025	8.533	936.56238	-182.34436	1477.03271	-62.97651	20.98514	1286.29358	-905.70020	140.79459	1312.62573	196.38266	216.74434	145.12595	472.15762	-179.35361	-2.66050	-661.98621	253.49445	1.92801	-1119.53625	-24.84537	60.57582
1026	8.542	938.27808	-182.08850	1474.00989	-64.67044	21.35904	1283.92371	-905.77332	141.48958	1309.61230	228.39359	216.30829	142.11838	448.56348	-177.73555	-3.03385	-685.44873	255.11656	1.75753	-1076.49280	-28.55347	59.53608
1027	8.550	940.00378	-181.64783	1471.19299	-67.06522	21.66671	1281.75842	-906.24933	141.93782	1306.50635	260.90787	215.14726	138.44402	425.10028	-176.19778	-3.22454	-709.11157	256.91418	1.61116	-1033.92432	-30.78998	61.10118
1028	8.558	941.66583	-181.05962	1468.69128	-70.02251	21.79512	1279.74280	-907.11731	142.08945	1303.39368	293.85269	213.48448	134.84009	401.73453	-174.65436	-3.37225	-732.82782	258.74155	1.49408	-992.93787	-31.79793	65.68382
1029	8.567	943.20050	-180.36270	1466.60718	-73.31218	21.71443	1277.82544	-908.31805	141.96399	1300.33997	326.98303	211.57732	131.85535	378.42282	-173.01727	-3.63689	-756.47809	260.54147	1.40430	-953.71753	-31.76904	72.63545
1030	8.575	944.55432	-179.58403	1465.02808	-76.68835	21.47748	1276.04431	-909.78082	141.61760	1297.39624	360.06866	209.61670	129.66446	355.10092	-171.29034	-4.03718	-780.00708	262.29971	1.29713	-915.83521	-30.65645	80.68980
1031	8.583	945.68512	-178.74628	1464.01514	-79.97092	21.18538	1274.56079	-911.44318	141.11235	1294.60010	393.11395	207.55724	127.99207	331.75772	-169.59448	-4.41737	-803.43274	263.93890	1.11121	-878.85864	-28.45605	88.86452
1032	8.592	946.56488	-177.86925	1463.59595	-83.05643	20.94192	1273.58716	-913.24615	140.50215	1291.98975	426.31259	205.15985	126.27734	308.44049	-168.01765	-4.60776	-826.81738	265.33121	0.78905	-842.59253	-25.40584	96.74380
1033	8.600	947.18738	-176.96188	1463.76404	-85.85873	20.81010	1273.27661	-915.11584	139.84181	1289.62805	459.79083	202.24014	124.03565	285.13409	-166.51320	-4.57832	-850.23010	266.45981	0.33832	-806.81097	-21.82078	104.10828
1034	8.608	947.56976	-176.02081	1464.48462	-88.25581	20.78989	1273.68408	-916.94635	139.19061	1287.61804	493.43018	198.80005	121.05504	261.71710	-164.99646	-4.41553	-873.73340	267.54535	-0.07950	-771.04865	-17.94035	110.69566
1035	8.617	947.74750	-175.03903	1465.70142	-90.09809	20.82656	1274.80054	-918.60889	138.59996	1286.09534	526.95728	194.88397	117.25636	238.06927	-163.44135	-4.22797	-897.38477	268.88156	-0.25352	-734.85980	-13.97928	116.31287
1036	8.625	947.76935	-174.01318	1467.34583	-91.26048	20.83800	1276.58655	-919.98242	138.11430	1285.20361	560.28387	190.26385	112.50534	214.15649	-161.86157	-4.08776	-921.22839	270.51614	-0.16604	-698.20844	-10.21431	120.97861
1037	8.633	947.69165	-172.94366	1469.34534	-91.68950	20.74536	1278.98132	-920.98315	137.77072	1285.06555	593.69910	184.36798	106.64511	190.01936	-160.25671	-3.99989	-945.27539	272.24188	0.01185	-661.53503	-6.95704	124.88750
1038	8.642	947.56915	-171.83102	1471.63000	-91.41795	20.49888	1281.91040	-921.58215	137.57140	1285.76025	627.50867	176.94806	99.82595	165.72827	-158.60583	-3.91821	-969.51074	273.87994	0.14391	-625.53326	-4.36873	128.17522
1039	8.650	947.44727	-170.67928	1474.13684	-90.54898	20.09070	1285.30408	-921.80798	137.46745	1287.31287	661.55200	168.58478	92.80031	141.32043	-156.91158	-3.79783	-993.92529	275.44263	0.23544	-590.98193	-2.34551	130.68684
1040	8.658	947.36029	-169.50467	1476.81128	-89.22496	19.54374	1289.10083	-921.72290	137.38924	1289.69006	695.09131	160.07742	86.68550	116.76666	-155.19983	-3.62592	-1018.51526	277.05014	0.37224	-558.77283	-0.65429	131.94730
1041	8.667	947.33191	-168.33110	1479.60242	-87.59630	18.88799	1293.22754	-921.38965	137.28644	1292.79871	726.73730	151.89929	82.30577	92.01312	-153.46559	-3.42968	-1043.25354	278.77444	0.60562	-529.87646	0.89217	131.28735
1042	8.675	947.37225	-167.17436	1482.45825	-85.79814	18.15472	1297.57544	-920.85907	137.12827	1296.49194	754.47827	144.41559	79.54680	67.02982	-151.66968	-3.28078	-1068.11121	280.60489	0.87856	-505.05798	2.33018	128.09500
1043	8.683	947.47266	-166.04211	1485.32800	-83.93369	17.38044	1301.99060	-920.17816	136.88002	1300.58618	776.37518	137.90953	77.25632	41.83490	-149.79520	-3.25958	-1093.08997	282.55530	1.09434	-484.54568	3.45020	122.13466
1044	8.692	947.60419	-164.94582	1488.16296	-82.06617	16.59535	1306.27966	-919.39026	136.50890	1304.88147	791.49780	132.21817	74.01890	16.60178	-147.91591	-3.33520	-1118.11975	284.74777	1.30915	-468.00922	3.80764	113.68967
1045	8.700	947.71954	-163.89716	1490.91052	-80.22592	15.81604	1310.23389	-918.52588	136.01556	1309.18616	800.14807	126.66975	69.05972	-8.09085	-146.23221	-3.19879	-1142.85522	287.34863	1.88079	-454.96478	2.91948	103.37265
1046	8.708	947.75793	-162.88811	1493.51147	-78.42363	15.04717	1313.66626	-917.60065	135.44383	1313.34180	803.24377	120.52222	62.39637	-31.18777	-145.01450	-2.15989	-1166.60352	290.38678	3.38012	-445.28156	0.51472	91.74963
1047	8.717	947.65253	-161.88242	1495.90698	-76.65849	14.27202	1316.44421	-916.62427	134.86342	1317.22791	801.53015	113.46938	54.47173	-51.63882	-144.55711	0.82947	-1188.48547	293.65179	6.20535	-439.33105	-3.38722	79.10631
1048	8.725	947.33752	-160.83353	1498.04663	-74.92171	13.45728	1318.49597	-915.61078	134.34810	1320.74597	795.24408	105.74712	45.78684	-68.89825	-145.33368	7.20103	-1207.68335	296.87427	10.23796	-437.71338	-8.57417	65.52639
1049	8.733	946.76141	-159.71071	1499.89099	-73.19820	12.58558	1319.79419	-914.58398	133.95532	1323.80981	784.31732	97.77141	36.61777	-82.37006	-148.23917	18.89961	-1223.58838	300.02490	15.06796	-440.88519	-14.72889	51.15680
1050	8.742	945.90723	-158.51006	1501.40454	-71.47741	11.67313	1320.33362	-913.57294	133.71156	1326.34131	768.82208	89.78842	26.93089	-90.24927	-154.46643	37.66139	-1235.77515	303.36655	20.74224	-448.95038	-21.43768	36.45876
1051	8.750	944.80634	-157.25421	1502.55029	-69.77070	10.75757	1320.11902	-912.60352	133.60240	1328.26855	749.31323	82.06277	16.77119	-89.95609	-164.77544	62.92481	-1243.77808	307.18549	28.21997	-461.60413	-28.11366	22.35828
1052	8.758	943.53229	-155.99188	1503.29553	-68.11416	9.88516	1319.17004	-911.69165	133.56862	1329.53467	726.88977	75.31372	6.97835	-80.44016	-178.69231	90.64801	-1246.86719	311.42117	38.62218	-478.17987	-33.88274	10.26981
1053	8.767	942.18353	-154.78520	1503.62146	-66.55336	9.10215	1317.52759	-910.84186	133.51959	1330.12036	702.92126	70.58969	-0.80042	-63.40457	-194.56491	115.33566	-1244.13379	315.52469	51.49383	-497.89114	-37.72840	1.67816
1054	8.775	940.86975	-153.67929	1503.52417	-65.12956	8.43469	1315.25293	-910.04639	133.36174	1330.06262	678.48090	68.54498	-5.41170	-41.90103	-210.57935	133.51184	-1234.79163	318.77744	64.06541	-520.13275	-39.09462	-2.86395
1055	8.783	939.70514	-152.68626	1503.00635	-63.88353	7.86744	1312.42798	-909.28778	133.02213	1329.44617	653.96075	68.92433	-7.24655	-18.27505	-225.70764	145.09698	-1218.51563	320.84039	73.05537	-544.29968	-38.38485	-4.28868
1056	8.792	938.79608	-151.79742	1502.07080	-62.87108	7.34914	1309.15857	-908.55420	132.44847	1328.36536	629.31201	70.73672	-7.61629	6.52405	-239.70827	151.96432	-1195.68567	321.96454	77.21487	-569.42896	-36.60685	-4.25217
1057	8.800	938.21661	-150.99567	1500.72400	-62.17151	6.82497	1305.57458	-907.86670	131.60291	1326.88757	604.49872	72.92522	-7.61165	32.40845	-252.50992	155.84067	-1167.22229	322.60226	77.62087	-594.55115	-34.54045	-4.01183
1058	8.808	937.98816	-150.26556	1498.98376	-61.87744	6.25292	1301.82117	-907.28638	130.48338	1325.04700	579.62396	74.96503	-7.71576	59.46655	-263.87042	157.47565	-1134.13989	322.79419	75.92747	-619.25488	-32.41286	-4.06349
1059	8.817	938.08173	-149.60999	1496.88635	-62.07013	5.59169	1298.03979	-906.89362	129.15326	1322.86292	554.79572	76.91200	-8.00200	87.67929	-273.55243	157.02699	-1097.29785	321.97449	73.10830	-643.61194	-30.18815	-4.39529
1060	8.825	938.43378	-149.05342	1494.49109	-62.80444	4.80555	1294.34644	-906.76068	127.73497	1320.35413	530.04553	79.01085	-8.43002	116.94720	-281.54767	154.64149	-1057.42822	319.38193	69.73739	-667.80322	-27.89391	-4.83376
1061	8.833	938.96558	-148.62431	1491.88293	-64.11636	3.90334	1290.81860	-906.92804	126.37524	1317.54675	505.42236	81.28050	-8.92459	147.18689	-288.05121	150.70090	-1015.28217	314.64380	66.72515	-691.92004	-25.67663	-5.23720
1062	8.842	939.60016	-148.33377	1489.16150	-66.03241	2.97474	1287.50146	-907.38745	125.20982	1314.47839	481.06119	83.45505	-9.35519	178.34482	-293.35916	145.81857	-971.91626	308.07565	65.31157	-715.95313	-23.66396	-5.53675
1063	8.850	940.27374	-148.17075	1486.42236	-68.56046	2.17975	1284.42517	-908.08649	124.33702	1311.19189	457.03070	85.33801	-9.65596	210.31316	-297.80292	140.71658	-928.92834	300.56192	66.42150	-739.88837	-21.85347	-5.72177
1064	8.858	940.93921	-148.11737	1483.75049	-71.65565	1.67180	1281.61279	-908.95007	123.80984	1307.72180	433.19098	87.01469	-9.91696	242.84808	-301.62152	136.00072	-888.09192	293.07355	70.22365	-763.77332	-20.15404	-5.82015
1065	8.867	941.56567	-148.16379	1481.22681	-75.17612	1.48879	1279.06677	-909.89948	123.63845	1304.09448	409.35431	88.65102	-10.25775	275.61734	-304.83896	131.93309	-850.52222	286.05960	76.20620	-787.66980	-18.48336	-5.88499
1066	8.875	942.13391	-148.30836	1478.93494	-78.87811	1.49949	1276.76599	-910.87396	123.78256	1300.36633	385.49350	90.32700	-10.66119	308.38107	-307.29871	128.35858	-816.24963	279.23965	83.48626	-811.58521	-16.79721	-5.97031
1067	8.883	942.62390	-148.54904	1476.95850	-82.48926	1.47211	1274.70557	-911.85345	124.14903	1296.65710	361.68671	92.06598	-11.01260	341.12546	-308.84613	124.85126	-784.56274	272.08136	91.12739	-835.48444	-15.07484	-6.10588
1068	8.892	943.00671	-148.86969	1475.37512	-85.81337	1.23121	1272.95435	-912.85413	124.62090	1293.12476	338.00058	93.87502	-11.25204	374.00363	-309.51566	120.98626	-754.65955	264.43124	98.38239	-859.33362	-13.32207	-6.28607
1069	8.900	943.24860	-149.23645	1474.24939	-88.76376	0.76988	1271.66992	-913.90082	125.09734	1289.90918	314.45200	95.79219	-11.38077	407.12964	-309.47781	116.52150	-725.99780	256.63403	104.80322	-883.13519	-11.58301	-6.44079
1070	8.908	943.32281	-149.61195	1473.62134	-91.29816	0.21048	1271.04468	-915.00409	125.50488	1287.10852	290.93939	97.82985	-11.37833	440.42978	-308.81213	111.40231	-698.16711	249.17209	110.23983	-906.95972	-9.89502	-6.46873
1071	8.917	943.22021	-149.96997	1473.49951	-93.34756	-0.32090	1271.21753	-916.15509	125.78484	1284.79346	267.25409	99.82042	-11.26443	473.74207	-307.50327	105.67862	-670.66956	242.31097	114.75244	-930.90869	-8.20753	-6.37218
1072	8.925	942.95148	-150.30124	1473.86560	-94.82093	-0.75849	1272.21155	-917.32788	125.88771	1283.02612	243.24969	101.55583	-11.15912	507.05109	-305.58984	99.41772	-642.99207	236.03329	118.46021	-955.02173	-6.42235	-6.26670
1073	8.933	942.54413	-150.61586	1474.68213	-95.66210	-1.07361	1273.93982	-918.48206	125.78929	1281.86108	218.94821	103.08032	-11.13959	540.58801	-303.13074	92.71116	-614.79608	230.15726	121.43496	-979.26819	-4.52482	-6.22375
1074	8.942	942.03845	-150.94196	1475.89734	-95.88464	-1.24295	1276.26343	-919.56323	125.50742	1281.33496	194.47418	104.59572	-11.14607	574.70630	-300.14490	85.86010	-585.99683	224.47955	123.72034	-1003.62762	-2.58730	-6.20967
1075	8.950	941.48291	-151.31871	1477.44788	-95.55318	-1.25025	1279.05042	-920.50323	125.08463	1281.46606	169.92944	106.18105	-11.09558	609.53455	-296.72601	79.60461	-556.91901	218.88393	125.40278	-1028.10547	-0.67844	-6.15871
1076	8.958	940.92963	-151.77956	1479.26819	-94.74496	-1.10136	1282.20483	-921.22571	124.55499	1282.26855	145.33795	107.79643	-10.97261	644.44385	-293.09537	74.98847	-528.52551	213.40744	126.54790	-1052.70703	1.14587	-6.01749
1077	8.967	940.43152	-152.33420	1481.29773	-93.53395	-0.82689	1285.65845	-921.66022	123.95088	1283.75928	120.68100	109.43887	-10.78912	677.72986	-289.44763	72.60347	-502.19562	208.24066	126.91388	-1077.46472	2.84837	-5.77414
1078	8.975	940.03705	-152.96596	1483.48450	-92.00182	-0.46741	1289.34351	-921.75635	123.34067	1285.93872	95.92020	111.13541	-10.55484	707.09216	-285.82928	71.77142	-478.95245	203.59854	125.78334	-1102.42383	4.48865	-5.49620
1079	8.983	939.78296	-153.63837	1485.77942	-90.25053	-0.04867	1293.16943	-921.50067	122.82833	1288.76526	70.99011	112.84850	-10.32559	730.71716	-282.16779	70.71780	-458.95392	199.58374	122.36709	-1127.58508	6.20974	-5.27499
1080	8.992	939.68555	-154.30525	1488.13062	-88.39200	0.43400	1297.01819	-920.92944	122.50098	1292.14990	45.85379	114.52155	-10.23099	747.99750	-278.28082	67.90006	-441.77856	196.22932	116.43837	-1152.89819	8.08463	-5.11646
1081	9.000	939.73663	-154.93256	1490.47754	-86.51982	1.00180	1300.76465	-920.11481	122.38525	1295.96362	20.61597	116.18173	-10.40437	759.40527	-273.87097	63.19820	-427.00500	193.59918	108.42905	-1178.20142	9.92752	-4.88209
1082	9.008	939.90332	-155.51276	1492.75220	-84.68533	1.66178	1304.30444	-919.12579	122.45275	1300.05029	-4.47629	117.92480	-10.80367	765.86365	-268.64441	57.63160	-414.50836	191.77209	98.97820	-1203.08289	11.21250	-4.22865
1083	9.017	940.13324	-156.05109	1494.88269	-82.88688	2.38850	1307.55969	-918.00128	122.64617	1304.23767	-29.24170	119.87383	-10.87173	768.13647	-262.44800	52.03405	-404.50391	190.77107	88.49597	-1226.85938	11.36808	-2.62377
1084	9.025	940.36414	-156.54807	1496.79968	-81.07547	3.12664	1310.45532	-916.75543	122.88997	1308.34167	-53.74936	122.27116	-9.12663	766.56317	-255.25134	46.32819	-397.49414	190.53484	77.04177	-1248.79932	10.34713	0.34402
1085	9.033	940.53552	-157.00125	1498.43958	-79.17914	3.81411	1312.89624	-915.40588	123.09444	1312.16748	-77.85992	125.66777	-3.03062	761.17169	-247.01926	39.98113	-394.10919	190.94202	64.48741	-1268.48999	8.75993	4.57562
1086	9.042	940.60046	-157.41382	1499.74597	-77.13593	4.41663	1314.76660	-913.99414	123.17014	1315.51953	-99.74582	130.96895	10.52473	752.00793	-237.72943	32.74306	-394.88086	191.91968	50.90144	-1285.98059	7.26128	9.58527
1087	9.050	940.53363	-157.79475	1500.67041	-74.91994	4.94188	1315.95276	-912.58270	123.04412	1318.22339	-114.86386	139.10097	33.66418	739.43469	-227.67148	24.86932	-400.07361	193.59193	36.99033	-1301.51086	5.93448	15.16320
1088	9.058	940.33582	-158.15298	1501.17700	-72.55119	5.42128	1316.37866	-911.24152	122.67189	1320.16003	-117.99451	150.30023	65.05958	724.20984	-217.66132	16.97176	-409.63300	196.14438	24.16338	-1315.05139	4.41861	21.77684
1089	9.067	940.03888	-158.49619	1501.24500	-70.08630	5.88611	1316.03040	-910.02997	122.05112	1321.29395	-107.49020	163.53554	99.06434	707.12390	-208.82816	9.90530	-423.23529	199.37997	14.01765	-1325.87939	2.49348	30.16148
1090	9.075	939.70880	-158.83275	1500.86658	-67.59766	6.35444	1314.95447	-908.96942	121.24553	1321.68054	-86.85309	176.89450	128.77194	688.24622	-202.16818	4.55414	-440.38745	202.56436	7.59102	-1332.47888	0.29260	40.46028
1091	9.083	939.43713	-159.17209	1500.04199	-65.15635	6.82904	1313.23877	-908.02893	120.40661	1321.46790	-61.62405	188.78561	150.45480	666.92480	-198.06413	1.35675	-460.63760	204.94679	4.84325	-1332.99536	-2.09591	51.63768
1092	9.092	939.32312	-159.52502	1498.77649	-62.82875	7.31105	1310.99487	-907.14978	119.73691	1320.86401	-35.41656	198.67593	164.81564	643.02893	-196.01471	0.01809	-483.67929	206.50598	4.64669	-1326.04858	-4.95732	61.79076
1093	9.100	939.45612	-159.90305	1497.08093	-60.68293	7.81579	1308.34766	-906.28345	119.40445	1320.04651	-8.96518	206.80095	174.67715	617.62830	-194.95163	-0.26353	-508.85782	207.91788	5.30632	-1311.37207	-8.72830	69.25751
1094	9.108	939.90350	-160.30711	1494.97742	-58.79661	8.36838	1305.42505	-905.40771	119.49489	1319.07080	18.31348	213.51312	182.29337	592.07495	-193.94791	-0.28118	-534.77136	209.66295	5.43011	-1289.76135	-13.63602	73.41107
1095	9.117	940.70306	-160.70969	1492.50476	-57.26217	8.99112	1302.34839	-904.52527	120.00946	1317.85583	46.80246	218.93999	188.44858	566.98291	-192.65089	-0.43146	-560.01001	211.54675	4.64374	-1262.36597	-19.55576	74.51929
1096	9.125	941.85699	-161.05595	1489.72095	-56.18907	9.70195	1299.22290	-903.66687	120.87706	1316.27844	76.34079	223.04102	193.02409	542.26453	-191.13773	-0.75354	-584.10718	213.15005	3.46328	-1230.02051	-26.04841	73.29141
1097	9.133	943.33008	-161.29030	1486.70313	-55.69987	10.51238	1296.13318	-902.89789	121.97399	1314.29565	106.56406	225.80586	195.76450	517.68689	-189.56090	-1.19153	-607.46741	214.35983	2.50624	-1193.23950	-32.57037	70.68049
1098	9.142	945.05719	-161.38335	1483.54700	-55.91077	11.41484	1293.15063	-902.31024	123.15002	1311.95825	137.25122	227.35210	196.59457	493.19058	-188.00000	-1.67828	-630.70886	215.41072	1.96437	-1152.70337	-38.71619	67.81080
1099	9.150	946.95667	-161.33119	1480.35840	-56.90023	12.37132	1290.33887	-901.99896	124.27002	1309.33948	168.40778	227.85794	195.64223	468.84836	-186.45209	-2.10837	-654.22168	216.62384	1.68442	-1109.56042	-44.20090	65.81663
1100	9.158	948.94293	-161.13165	1477.24377	-58.68063	13.31586	1287.74121	-902.03369	125.24908	1306.50024	200.13403	227.46028	193.22093	444.72333	-184.84030	-2.41884	-678.09106	218.16144	1.47986	-1065.28320	-48.71379	65.71584
1101	9.167	950.93604	-160.77861	1474.30334	-61.17767	14.16973	1285.36023	-902.43176	126.05495	1303.49487	232.47037	226.29175	189.80406	420.81793	-183.10135	-2.66001	-702.21979	219.96902	1.29178	-1021.32837	-51.98130	68.29705
1102	9.175	952.86810	-160.28265	1471.62952	-64.22092	14.86615	1283.15991	-903.15796	126.69427	1300.38123	265.34692	224.57512	185.94508	397.08536	-181.28107	-2.91351	-726.44421	221.89386	1.12834	-978.74304	-53.86094	73.74036
1103	9.183	954.68170	-159.67554	1469.30688	-67.56481	15.37850	1281.10583	-904.15546	127.20068	1297.22864	298.63095	222.58469	182.09145	373.47137	-179.49704	-3.20312	-750.58850	223.81190	0.96387	-937.87695	-54.29784	81.34655
1104	9.192	956.32233	-158.98833	1467.41394	-70.94797	15.73679	1279.23608	-905.37170	127.62188	1294.11194	332.21353	220.48608	178.36414	349.95187	-177.82059	-3.51281	-774.53754	225.63931	0.75238	-898.51855	-53.35408	89.98302
1105	9.200	957.74030	-158.23779	1466.01477	-74.16096	16.01941	1277.69800	-906.76605	127.99947	1291.10181	366.07578	218.22156	174.51369	326.49835	-176.23648	-3.80280	-798.29443	227.27293	0.47218	-860.31238	-51.26333	98.76689
1106	9.208	958.90442	-157.43234	1465.14697	-77.07107	16.31458	1276.68689	-908.30170	128.35487	1288.27014	400.27899	215.56934	170.10889	303.03741	-174.70526	-3.99747	-821.94458	228.59543	0.11821	-822.94324	-48.32775	107.20620
1107	9.217	959.81195	-156.58270	1464.81494	-79.58699	16.66724	1276.33667	-909.92377	128.69708	1285.70935	434.84570	212.33594	164.79947	279.49097	-173.21548	-4.03486	-845.58179	229.61024	-0.27889	-786.02411	-44.78075	114.96314
1108	9.225	960.48627	-155.70563	1464.99292	-81.61130	17.05545	1276.67102	-911.54144	129.03609	1283.54443	469.64352	208.47037	158.44081	255.82635	-171.75826	-3.93919	-869.25232	230.54005	-0.60852	-749.08508	-40.78822	121.73338
1109	9.233	960.96851	-154.81662	1465.63110	-83.03734	17.42060	1277.64368	-913.03448	129.38866	1281.92212	504.44931	203.93298	150.97519	232.03818	-170.29572	-3.81643	-892.95752	231.65556	-0.75121	-711.80841	-36.58386	127.36236
1110	9.242	961.30878	-153.92036	1466.66577	-83.78802	17.71262	1279.19983	-914.28223	129.78455	1280.98120	539.13019	198.55396	142.28545	208.10696	-168.81076	-3.75372	-916.72614	233.00470	-0.70977	-674.24481	-32.54763	131.99994
1111	9.250	961.55847	-153.01077	1468.02734	-83.85037	17.90522	1281.29663	-915.19928	130.26071	1280.82581	573.74500	192.21664	132.31168	184.00388	-167.33536	-3.72949	-940.62708	234.43884	-0.58574	-636.78955	-29.01764	135.97900
1112	9.258	961.76508	-152.07706	1469.64844	-83.27660	17.98528	1283.89636	-915.75146	130.83800	1281.50842	608.51636	185.12314	121.33927	159.73174	-165.87079	-3.66778	-964.70746	235.86816	-0.45604	-600.04675	-26.04226	139.45883
1113	9.267	961.96985	-151.10829	1471.46960	-82.16071	17.94456	1286.96191	-915.94507	131.50826	1283.02734	643.67651	177.64795	110.14715	135.32913	-164.35683	-3.53977	-988.98120	237.36160	-0.32332	-564.82947	-23.42146	142.20099
1114	9.275	962.20770	-150.09746	1473.43872	-80.61385	17.79086	1290.44763	-915.80908	132.23555	1285.33875	679.04358	169.97243	99.88627	110.82388	-162.73933	-3.35796	-1013.43750	239.01556	-0.14568	-532.21790	-20.92505	143.59259
1115	9.283	962.50623	-149.04686	1475.50781	-78.75001	17.56910	1294.27490	-915.38733	132.96297	1288.37000	713.37891	162.18927	91.65396	86.19080	-161.01306	-3.15182	-1038.04138	240.82150	0.09256	-503.37997	-18.43687	142.81293
1116	9.292	962.88110	-147.97635	1477.63074	-76.68319	17.35261	1298.30847	-914.73511	133.63306	1292.01526	744.27441	154.65282	85.72556	61.35699	-159.21732	-2.99628	-1062.78027	242.70343	0.34130	-479.16125	-16.01348	139.14343
1117	9.300	963.33008	-146.92393	1479.75977	-74.52422	17.19118	1302.34863	-913.91357	134.20959	1296.12903	769.10730	147.73828	81.02428	36.32507	-157.42384	-2.97457	-1087.68262	244.65268	0.53970	-459.77490	-13.90619	132.34464
1118	9.308	963.82825	-145.92633	1481.84290	-72.36269	17.07104	1306.15820	-912.97260	134.68152	1300.53735	786.28064	141.33127	75.72024	11.43222	-155.74356	-3.01413	-1112.70813	246.79099	0.70457	-444.85864	-12.50638	122.78494
1119	9.317	964.32269	-144.99496	1483.82239	-70.25015	16.93101	1309.51245	-911.93134	135.05304	1305.06042	795.63641	134.89258	68.47011	-12.47159	-154.34035	-2.66589	-1137.55127	249.33551	1.02016	-433.90082	-12.15422	111.15037
1120	9.325	964.73181	-144.10947	1485.63843	-68.20490	16.70858	1312.23730	-910.77704	135.33577	1309.53345	797.92200	127.99716	58.98067	-34.27173	-153.44910	-0.95410	-1161.51489	252.47278	1.88970	-426.73267	-12.94823	98.02870
1121	9.333	964.96045	-143.23129	1487.23486	-66.22272	16.36944	1314.21875	-909.48151	135.55618	1313.81238	793.97754	120.72963	47.77701	-53.15262	-153.49995	3.62979	-1183.64795	256.13846	3.75612	-423.67450	-14.73451	83.74429
1122	9.342	964.92645	-142.32660	1488.56213	-64.27962	15.90841	1315.40051	-908.01923	135.75887	1317.76648	784.32080	113.61102	35.77492	-68.53897	-155.31323	13.12116	-1203.07996	259.99509	6.74994	-425.24438	-17.18312	68.47287
1123	9.350	964.58533	-141.38196	1489.58057	-62.34332	15.34910	1315.77783	-906.38782	135.98625	1321.27478	769.30188	107.27098	23.87310	-79.00394	-160.03822	29.68187	-1219.23535	263.81451	10.66142	-431.74609	-19.84676	52.47754
1124	9.358	963.94141	-140.40704	1490.26208	-60.39743	14.74885	1315.38550	-904.62518	136.25104	1324.23206	749.57648	102.28268	12.82609	-81.90732	-168.59598	53.90141	-1231.78625	267.81830	15.48912	-443.05872	-22.25518	36.37089
1125	9.367	963.04785	-139.42322	1490.58533	-58.45578	14.18120	1314.28613	-902.80823	136.51686	1326.55371	726.45081	99.15442	3.52528	-75.28189	-180.89865	82.91714	-1240.40002	272.51660	22.06295	-458.62128	-23.99856	21.33420
1126	9.375	962.00513	-138.44620	1490.53821	-56.55909	13.70320	1312.56213	-901.03302	136.70352	1328.18103	701.63232	98.15433	-3.02406	-59.89319	-195.60538	111.23045	-1244.44434	278.19009	31.74812	-477.47443	-24.73180	9.02718
1127	9.383	960.95081	-137.48380	1490.12134	-54.76785	13.34259	1310.30774	-899.38574	136.72173	1329.09143	676.51147	99.00999	-6.44560	-38.71365	-210.86893	134.13647	-1242.96375	284.48227	44.79911	-498.56866	-24.25436	0.82388
1128	9.392	960.03076	-136.54695	1489.34534	-53.15730	13.10466	1307.62000	-897.92145	136.50522	1329.30884	651.66736	100.93919	-7.45534	-14.68777	-225.39795	150.20004	-1235.00635	290.50775	58.94481	-521.28198	-22.71777	-3.21500
1129	9.400	959.36572	-135.64784	1488.22437	-51.81564	12.97181	1304.59888	-896.66217	136.02258	1328.89734	627.02197	103.13138	-7.32706	10.62350	-238.75064	160.66476	-1220.04834	295.45105	70.50143	-545.31750	-20.60205	-4.41065
1130	9.408	959.02612	-134.79283	1486.77795	-50.84749	12.88676	1301.35901	-895.61560	135.28198	1327.93542	602.34839	105.18765	-7.10970	36.85223	-250.83411	167.30865	-1198.25366	299.09848	77.23503	-570.11340	-18.35847	-4.40784
1131	9.417	959.01257	-133.99329	1485.03845	-50.36839	12.75200	1298.03333	-894.79865	134.32635	1326.48901	577.59290	107.12358	-7.30000	64.08945	-261.46786	171.11960	-1170.43457	301.76398	79.66171	-594.92224	-16.18023	-4.26344
1132	9.425	959.25635	-133.28522	1483.05969	-50.47921	12.47463	1294.75952	-894.25220	133.21022	1324.60303	552.90173	109.11787	-7.87531	92.42575	-270.39963	172.35191	-1137.75244	303.73660	79.71027	-619.35815	-14.06767	-4.36443
1133	9.433	959.64343	-132.72830	1480.92163	-51.24260	12.02221	1291.65356	-894.03711	131.98746	1322.30762	528.46899	111.33115	-8.51614	121.88554	-277.49387	171.11758	-1101.29468	304.84628	78.83848	-643.46948	-11.96880	-4.73603
1134	9.442	960.04620	-132.37944	1478.73047	-52.68749	11.43740	1288.77869	-894.20862	130.73291	1319.62598	504.33160	113.79887	-8.93382	152.50894	-282.84882	167.77809	-1061.83984	304.54321	77.50424	-667.43591	-9.88584	-5.26390
1135	9.450	960.34857	-132.26871	1476.61230	-54.82456	10.81424	1286.13110	-894.78662	129.55571	1316.58276	480.36163	116.32944	-9.10622	184.31602	-286.76682	162.97711	-1019.99359	302.34634	75.89336	-691.38135	-7.87862	-5.76143
1136	9.458	960.46039	-132.39778	1474.69824	-57.63626	10.26174	1283.66443	-895.74377	128.56700	1313.21521	456.42789	118.58125	-9.24710	217.19708	-289.58420	157.44011	-976.44751	298.20837	74.69020	-715.35706	-5.97852	-6.04515
1137	9.467	960.32263	-132.74976	1473.11292	-61.03881	9.85889	1281.33704	-897.02045	127.82967	1309.58276	432.51672	120.40160	-9.55695	250.90265	-291.50513	151.72522	-932.20447	292.65427	75.03693	-739.35242	-4.14731	-6.06538
1138	9.475	959.90796	-133.29514	1471.96655	-64.85070	9.61223	1279.14014	-898.54791	127.33063	1305.77893	408.71869	121.98776	-10.02722	285.12247	-292.61078	146.12447	-888.63623	286.66245	77.86297	-763.31317	-2.32784	-5.94749
1139	9.483	959.21625	-133.99274	1471.34863	-68.81088	9.44653	1277.09961	-900.26483	126.99135	1301.93860	385.07883	123.58681	-10.49919	319.59338	-293.01895	140.76384	-847.06628	281.12411	83.30438	-787.18567	-0.48920	-5.89259
1140	9.492	958.26190	-134.79465	1471.31897	-72.65633	9.24220	1275.27954	-902.12415	126.70531	1298.22412	361.54123	125.27956	-10.82771	354.17371	-292.89349	135.65787	-808.13989	276.25391	90.66441	-810.94336	1.38017	-6.02792
1141	9.500	957.05994	-135.65959	1471.90210	-76.20359	8.90541	1273.79395	-904.08588	126.38234	1294.78711	338.08548	127.12146	-10.94926	388.79990	-292.24319	130.61185	-771.70898	271.60754	98.80963	-834.58911	3.25426	-6.30832
1142	9.508	955.62549	-136.56448	1473.08459	-79.35990	8.42523	1272.80322	-906.09467	125.98650	1291.73206	314.73117	129.13066	-10.91035	423.40155	-290.90408	125.24368	-737.30859	266.63464	106.59743	-858.14075	5.06169	-6.55614
1143	9.517	953.98474	-137.50201	1474.81616	-82.06565	7.86567	1272.47302	-908.06958	125.54406	1289.12756	291.37079	131.12650	-10.84773	457.91751	-288.73883	119.20219	-704.56494	261.15753	113.13383	-881.63068	6.75054	-6.61500
1144	9.525	952.17902	-138.47073	1477.02283	-84.25070	7.30659	1272.90710	-909.92120	125.10349	1287.04785	267.82947	132.91333	-10.83707	492.39297	-285.70358	112.31048	-673.14478	255.41934	117.96439	-905.13593	8.34637	-6.48001
1145	9.533	950.26044	-139.47038	1479.62207	-85.85456	6.80679	1274.10681	-911.57306	124.68510	1285.58289	244.08481	134.55048	-10.81247	527.06360	-281.83789	104.60483	-642.57898	249.78143	121.14349	-928.76001	9.96255	-6.30754
1146	9.542	948.28699	-140.50424	1482.53247	-86.86728	6.41602	1275.98914	-912.97034	124.28202	1284.81543	220.23141	136.21161	-10.70520	562.32629	-277.33362	96.47840	-612.40332	244.44226	122.99674	-952.56421	11.74297	-6.27060
1147	9.550	946.31787	-141.57953	1485.67554	-87.33008	6.19150	1278.43958	-914.08258	123.90161	1284.80090	196.31509	137.93286	-10.55356	598.42749	-272.52866	88.82607	-582.52417	239.47185	123.75552	-976.53357	13.72670	-6.36958
1148	9.558	944.40881	-142.69995	1488.97632	-87.30196	6.18568	1281.35132	-914.89886	123.58098	1285.55530	172.33508	139.63954	-10.42215	634.89069	-267.80157	82.80769	-553.41901	234.99319	123.39744	-1000.59387	15.78896	-6.42899
1149	9.567	942.61053	-143.85593	1492.36743	-86.84010	6.41618	1284.63135	-915.42389	123.35920	1287.05127	148.30063	141.28111	-10.31018	670.14929	-263.43835	79.10381	-525.95953	231.18146	121.72782	-1024.66064	17.74837	-6.30356
1150	9.575	940.96893	-145.02840	1495.79089	-86.01337	6.84741	1288.18433	-915.68591	123.24394	1289.23596	124.19806	142.85461	-10.18002	701.90491	-259.47879	77.14824	-500.98010	228.13419	118.52929	-1048.70898	19.48395	-6.03009
1151	9.583	939.52539	-146.20456	1499.19482	-84.92057	7.40471	1291.89954	-915.73218	123.20810	1292.04602	99.96274	144.38554	-10.03697	728.10809	-255.66678	75.22484	-478.92218	225.85609	113.63461	-1072.83838	20.98612	-5.75906
1152	9.592	938.31042	-147.38655	1502.52722	-83.67738	8.00728	1295.65417	-915.60376	123.21565	1295.39331	75.54037	145.93422	-9.97870	747.77252	-251.58681	71.74757	-459.76288	224.33401	106.95110	-1097.21216	22.38279	-5.60152
1153	9.600	937.32892	-148.57794	1505.73865	-82.37802	8.59259	1299.33374	-915.32080	123.24199	1299.15564	50.97516	147.56587	-10.13503	761.02020	-246.86835	66.52602	-443.21613	223.55420	98.54972	-1121.86780	23.83339	-5.52755
1154	9.608	936.55011	-149.76376	1508.78357	-81.06965	9.12709	1302.84949	-914.87958	123.27445	1303.19153	26.51108	149.31390	-10.41058	768.55310	-241.27115	60.48436	-429.12811	223.47330	88.73112	-1146.62012	25.27674	-5.33659
1155	9.617	935.91071	-150.91336	1511.61597	-79.75024	9.61205	1306.13525	-914.25232	123.30737	1307.35193	2.68591	151.19244	-10.10898	771.05408	-234.66620	54.33746	-417.82123	224.04050	77.91354	-1171.03235	26.32832	-4.68765
1156	9.625	935.32550	-152.00079	1514.18213	-78.37797	10.08029	1309.12866	-913.39960	123.33342	1311.47961	-19.77139	153.30887	-7.69591	768.85645	-227.03619	48.00435	-410.05267	225.28412	66.44910	-1194.42261	26.57332	-3.15051
1157	9.633	934.70465	-153.01791	1516.42139	-76.88925	10.56792	1311.74756	-912.29486	123.33215	1315.40466	-40.04620	156.13771	-0.84482	762.01416	-218.45590	41.12358	-406.62415	227.33163	54.57110	-1216.16699	26.01940	-0.38162
1158	9.642	933.97241	-153.97331	1518.27454	-75.22327	11.07888	1313.87976	-910.94720	123.26846	1318.95227	-56.53287	160.66951	13.22306	750.66931	-209.00990	33.58005	-408.02032	230.24687	42.51194	-1236.05420	25.13290	3.59591
1159	9.650	933.08362	-154.88255	1519.69385	-73.34529	11.58875	1315.39807	-909.41785	123.10191	1321.96545	-65.77576	168.03598	36.55245	735.44470	-198.77530	25.48454	-414.25720	233.80777	30.72049	-1254.16943	24.35376	8.44830
1160	9.658	932.03748	-155.76057	1520.65027	-71.26204	12.08011	1316.19910	-907.82526	122.79913	1324.33435	-63.61154	178.69260	68.10906	717.46088	-188.10757	17.21227	-424.92749	237.44713	20.04617	-1270.49133	23.71545	14.05197
1161	9.667	930.88745	-156.61514	1521.13489	-69.02405	12.55635	1316.24170	-906.31287	122.35037	1326.00122	-48.74133	191.83795	102.54801	697.76611	-178.08020	9.70299	-439.46564	240.45303	11.66700	-1284.50305	22.98475	20.86573
1162	9.675	929.72931	-157.43837	1521.14990	-66.71632	13.02662	1315.55200	-904.98541	121.79391	1326.95337	-24.48773	205.79575	132.79224	676.68042	-170.20824	4.13704	-457.47412	242.40039	6.58882	-1294.83386	21.89061	29.64812
1163	9.683	928.66974	-158.21092	1520.70020	-64.44382	13.49871	1314.20056	-903.86487	121.23254	1327.25305	3.79117	219.01338	154.49057	653.96442	-165.25964	0.98315	-478.77618	243.53516	4.91326	-1299.35571	20.07004	40.63871
1164	9.692	927.80664	-158.92229	1519.79553	-62.31544	13.98463	1312.28137	-902.90045	120.79982	1327.04419	32.52380	230.62753	167.80208	629.68805	-162.61942	-0.28586	-502.98090	244.65271	5.49532	-1296.10645	17.14586	52.75987
1165	9.700	927.22717	-159.57863	1518.45557	-60.42630	14.50113	1309.90344	-902.01605	120.59755	1326.48181	61.03073	240.36990	175.52208	604.53302	-161.04700	-0.56828	-528.97131	246.42395	6.52334	-1284.33960	13.02428	63.80414
1166	9.708	927.00513	-160.19028	1516.70984	-58.84733	15.06571	1307.18994	-901.15479	120.68170	1325.67297	89.97528	248.28920	180.32832	579.25354	-159.66251	-0.56355	-555.17883	248.83997	6.67856	-1264.67542	7.82756	71.82642
1167	9.717	927.18671	-160.76306	1514.59570	-57.63413	15.69309	1304.27173	-900.29889	121.08511	1324.67212	119.77539	254.53888	183.47995	554.22656	-158.15659	-0.64606	-580.49512	251.38153	5.76380	-1238.38037	1.64605	76.24727
1168	9.725	927.77917	-161.29462	1512.16016	-56.84646	16.39118	1301.27148	-899.47418	121.81013	1323.49292	150.32880	259.23871	185.08917	529.46851	-156.50383	-0.95308	-604.73462	253.59123	4.34217	-1206.60669	-5.25034	77.55900
1169	9.733	928.75305	-161.76700	1509.46191	-56.55328	17.15725	1298.29395	-898.75244	122.78889	1322.11731	181.45413	262.44962	184.94563	504.85178	-154.72423	-1.47148	-628.32300	255.37170	3.05904	-1170.17773	-12.14512	76.55547
1170	9.742	930.05536	-162.14740	1506.57178	-56.81827	17.97152	1295.42908	-898.24329	123.86237	1320.50610	213.17773	264.24579	183.05118	480.30643	-152.85530	-2.06001	-651.76038	256.90060	2.25293	-1129.84070	-18.20199	74.16602
1171	9.750	931.62402	-162.40102	1503.57019	-57.68929	18.78115	1292.75623	-898.05560	124.82290	1318.62024	245.63867	264.75629	179.71425	455.87018	-150.96774	-2.52495	-675.33264	258.42615	1.89893	-1086.58984	-22.91546	71.58191
1172	9.758	933.39685	-162.50586	1500.54248	-59.19494	19.48624	1290.33984	-898.24890	125.50339	1316.45410	278.83984	264.11829	175.42107	431.59412	-149.09930	-2.77701	-699.13062	260.10913	1.78215	-1041.71631	-26.07078	70.07824
1173	9.767	935.31158	-162.46214	1497.57349	-61.31595	19.95486	1288.21545	-898.81396	125.83978	1314.05396	312.52881	262.43817	170.66498	407.47406	-147.22678	-2.90428	-723.14880	261.97943	1.71373	-996.51184	-27.60696	70.68228
1174	9.775	937.30396	-162.29291	1494.74646	-63.93373	20.07919	1286.37976	-899.68921	125.86424	1311.49976	346.29160	259.85706	165.86862	383.47003	-145.34415	-3.07335	-747.32471	263.98401	1.61718	-952.04016	-27.76822	73.98691
1175	9.783	939.30835	-162.03053	1492.14685	-66.81999	19.84708	1284.81238	-900.79156	125.66201	1308.87048	379.75510	256.60895	161.37666	359.54001	-143.50215	-3.36378	-771.57794	266.01852	1.48114	-909.17529	-27.04938	79.98112
1176	9.792	941.26245	-161.69591	1489.86023	-69.71026	19.36757	1283.53625	-902.04889	125.34071	1306.21704	412.77658	252.86769	157.32433	335.66550	-141.74380	-3.70456	-795.86292	267.92822	1.26647	-868.49414	-25.72952	87.91328
1177	9.800	943.11505	-161.29169	1487.96130	-72.40961	18.82114	1282.65466	-903.42249	125.01262	1303.56445	445.45111	248.54080	153.45288	311.84134	-140.06415	-3.95494	-820.16479	269.54596	0.88861	-830.02539	-23.71513	96.60069
1178	9.808	944.83405	-160.81912	1486.49756	-74.83638	18.37057	1282.30225	-904.90302	124.77383	1300.94360	477.88623	243.37593	149.17590	288.03021	-138.44696	-4.02884	-844.44922	270.81000	0.33497	-793.33997	-20.93647	105.04224
1179	9.817	946.40839	-160.29294	1485.48193	-76.96889	18.08901	1282.55359	-906.47772	124.69017	1298.42639	510.04276	237.25035	143.88098	264.14890	-136.88754	-3.95880	-868.64868	271.87625	-0.21436	-757.89661	-17.60695	112.65247
1180	9.825	947.84314	-159.72922	1484.89441	-78.75922	17.94491	1283.38940	-908.09662	124.80047	1296.13989	541.86914	230.28082	137.18341	240.11415	-135.37819	-3.85707	-892.72339	273.00839	-0.50148	-723.20105	-14.08870	119.11311
1181	9.833	949.15741	-159.12852	1484.69019	-80.10648	17.84265	1284.74402	-909.66577	125.12717	1294.25366	573.55408	222.68694	128.98624	215.90599	-133.90459	-3.80858	-916.71375	274.33557	-0.45223	-688.80731	-10.72929	124.29285
1182	9.842	950.38538	-158.47806	1484.81128	-80.90095	17.67931	1286.56189	-911.06738	125.67557	1292.94775	605.59729	214.56131	119.48083	191.57561	-132.42767	-3.79915	-940.70703	275.80472	-0.21535	-654.41785	-7.78926	128.23792
1183	9.850	951.57239	-157.76328	1485.19324	-81.08020	17.38250	1288.80359	-912.19269	126.41831	1292.37207	638.47015	205.89348	109.28693	167.18671	-130.87798	-3.75349	-964.78198	277.31070	0.02431	-620.09644	-5.43259	131.07721
1184	9.858	952.76385	-156.97896	1485.76831	-80.64960	16.92773	1291.42395	-912.97070	127.28762	1292.60718	671.95984	196.80811	99.50245	142.74844	-129.23761	-3.62624	-988.99225	278.81335	0.19596	-586.40674	-3.76495	132.86366
1185	9.867	953.99799	-156.13541	1486.46851	-79.66933	16.34307	1294.36707	-913.38062	128.18823	1293.64905	704.74341	187.56979	91.26180	118.20245	-127.56281	-3.43538	-1013.37634	280.36465	0.35121	-554.31177	-2.81579	133.39758
1186	9.875	955.30444	-155.25565	1487.23206	-78.23891	15.68756	1297.56360	-913.44824	129.01270	1295.42688	734.63135	178.44846	84.97379	93.48505	-125.87285	-3.23366	-1037.96729	282.03162	0.54271	-524.92773	-2.51367	132.15073
1187	9.883	956.70105	-154.36472	1488.00635	-76.48866	15.00842	1300.91455	-913.22931	129.64937	1297.83423	759.38757	169.68813	79.93078	68.58023	-124.11746	-3.08403	-1062.79248	283.81534	0.71964	-499.25232	-2.76109	128.44337
1188	9.892	958.18628	-153.48073	1488.74194	-74.55952	14.31819	1304.27991	-912.78577	130.00101	1300.73572	777.62976	161.38115	74.81698	43.51605	-122.27919	-3.04680	-1087.86743	285.68503	0.80144	-477.86130	-3.56684	121.83640
1189	9.900	959.73615	-152.61395	1489.38501	-72.57078	13.60571	1307.48889	-912.16254	130.01323	1303.96399	789.22321	153.22894	68.64003	18.43478	-120.46799	-3.12176	-1113.12109	287.72162	0.85625	-460.74609	-5.12298	112.47169
1190	9.908	961.30225	-151.76871	1489.87830	-70.59669	12.85180	1310.36292	-911.37292	129.69048	1307.33069	794.85022	144.60837	61.07426	-6.19220	-118.91680	-3.12314	-1138.18237	290.19202	1.20320	-447.51520	-7.73089	101.04362
1191	9.917	962.81079	-150.95038	1490.16980	-68.66096	12.03186	1312.74438	-910.39807	129.09673	1310.64856	795.11121	135.03224	52.19110	-29.45535	-117.87875	-2.54980	-1162.22620	293.34552	2.35637	-437.88293	-11.62554	88.37059
1192	9.925	964.17200	-150.16699	1490.21411	-66.74695	11.12479	1314.51965	-909.20660	128.34399	1313.74609	790.04846	124.46536	42.22597	-50.31342	-117.60754	-0.50516	-1184.22754	297.06564	4.73680	-432.08447	-16.84284	74.95354
1193	9.933	965.30054	-149.41592	1489.96777	-64.81911	10.13199	1315.62024	-907.78503	127.55437	1316.48230	779.46997	113.23862	31.53720	-68.02469	-118.61567	4.42600	-1203.50537	300.87787	8.27814	-430.81659	-23.18364	60.91213
1194	9.942	966.13647	-148.68079	1489.39087	-62.85003	9.07728	1316.00842	-906.16083	126.81255	1318.75842	763.57397	101.97296	20.64616	-81.78354	-121.97260	14.30473	-1219.93054	304.45975	12.49295	-434.73236	-30.23460	46.29343
1195	9.950	966.66010	-147.95087	1488.45544	-60.84287	7.99884	1315.67041	-904.40582	126.15034	1320.50818	743.29095	91.78659	10.40341	-89.67136	-129.08032	31.10363	-1233.55103	308.02765	17.19436	-443.96918	-37.38774	31.50377
1196	9.958	966.89795	-147.23367	1487.15430	-58.83421	6.95314	1314.62634	-902.62573	125.55442	1321.66748	720.15051	84.22955	2.02162	-88.96344	-140.74895	54.54497	-1243.96472	312.09567	23.19523	-458.03290	-43.82098	17.63911
1197	9.967	966.91528	-146.54590	1485.50513	-56.87613	6.00505	1312.93652	-900.93799	124.97658	1322.17932	695.73340	80.38182	-3.53394	-78.40698	-156.27388	80.66010	-1249.88110	316.89722	32.06942	-476.02020	-48.56102	6.41637
1198	9.975	966.79510	-145.89920	1483.55103	-55.01073	5.20232	1310.70276	-899.43256	124.36073	1322.04211	671.04126	79.98871	-6.31987	-59.63531	-173.60683	103.77027	-1249.55615	322.04370	44.68176	-497.05820	-50.84549	-0.65233
1199	9.983	966.61169	-145.29251	1481.36450	-53.24754	4.55244	1308.06921	-898.12708	123.68034	1321.36182	646.36877	81.81331	-7.27238	-35.90619	-190.75668	120.57453	-1242.38257	326.83292	60.07585	-520.50989	-50.65106	-3.45620
1200	9.992	966.40979	-144.71086	1479.05017	-51.55209	4.00394	1305.22180	-896.95056	122.95334	1320.36792	621.70459	84.59177	-7.42664	-10.12363	-207.13446	132.47165	-1230.51868	331.05261	76.53321	-545.48749	-48.90390	-3.63261
