# Supplementary material for: Novel Methods for Surface EMG Analysis and Exploration Based on Multi-Modal Gaussian Mixture Models
Source: PLoS One. 2016 Jun 30;11(6):e0157239. doi: 10.1371/journal.pone.0157239 (PMC4928879; doi:10.1371/journal.pone.0157239)
Supplement: S1 File — (ZIP) [file pone.0157239.s001.zip › Haf_horses_trot_data/Haf_h08_t3_emg.anc]

File_Type:	Analog R/C ASCII	Generation#:	2
Board_Type:	NI USB-6225	Polarity:	Bipolar
Trial_Name:	Minnesotat	Trial#:	3	Duration(Sec.):	9.999166	#Channels:	64
BitDepth:	16	PreciseRate:	1200.000000
Name	LDL	acc1x	acc1y	acc1z	GM1L	acc2x	acc2y	acc2z	GM2L	acc3x	acc3y	acc3z	GM3L	acc4x	acc4y	acc4z	LDR	acc5x	acc5y	acc5z	GM1R	acc6x	acc6y	acc6z	GM2R	acc7x	acc7y	acc7z	GM3R	acc8x	acc8y	acc8z	BLDL	acc9x	acc9y	acc9z	BGM1L	acc10x	acc10y	acc10z	BGM2L	acc11x	acc11y	acc11z	BGM3L	acc12x	acc12y	acc12z	BLDR
Rate	1200	1200	1200	1200	1200	1200	1200	1200	1200	1200	1200	1200	1200	1200	1200	1200	1200	1200	1200	1200	1200	1200	1200	1200	1200	1200	1200	1200	1200	1200	1200	1200	1200	1200	1200	1200	1200	1200	1200	1200	1200	1200	1200	1200	1200	1200	1200	1200	1200
Range	5000	5000	5000	5000	5000	5000	5000	5000	5000	5000	5000	5000	5000	5000	5000	5000	5000	5000	5000	5000	5000	5000	5000	5000	5000	5000	5000	5000	5000	5000	5000	5000	5000	5000	5000	5000	5000	5000	5000	5000	5000	5000	5000	5000	5000	5000	5000	5000	5000
0.000000	1440	12715	-6679	-24128	-29	4586	-2468	-6460	-79	1100	-6112	-11343	-3158	-562	-7827	-16339	159	17489	-9478	-23386	-104	-990	10148	-32741	-190	-2989	6298	-15168	-134	1775	18138	-18647	-151	-125	-122	-86	-63	-60	-105	38	-152	18	35	-75	-23	-57	81	-35	-3
0.000833	1312	12810	-7346	-25156	-42	4368	-2791	-6765	-100	830	-6359	-11363	-3152	-601	-8239	-16450	105	17643	-9188	-24024	-72	-1528	9851	-32731	-199	-3991	6418	-13875	-138	1757	17536	-18722	-151	-130	-121	-68	-62	-62	-107	50	-154	16	35	-75	-21	-57	85	-30	-1
0.001667	1086	12942	-8033	-26166	-50	4202	-3146	-7059	-49	587	-6659	-11408	-3374	-649	-8690	-16553	33	17755	-8851	-24592	-103	-2008	9670	-32742	-218	-4983	6708	-12790	-110	1675	16939	-18531	-152	-132	-113	-67	-61	-59	-107	40	-151	17	34	-77	-19	-62	82	-32	-8
0.002500	495	13095	-8721	-27136	-48	4043	-3525	-7355	-12	377	-7007	-11468	-3476	-700	-9179	-16647	-4	17815	-8469	-25086	-100	-2408	9630	-32704	-242	-5920	7195	-11942	-8	1526	16396	-18044	-156	-127	-121	-66	-64	-59	-107	38	-153	9	33	-75	-22	-57	81	-32	-3
0.003333	512	13268	-9409	-28055	-62	3936	-3921	-7649	-12	211	-7390	-11552	-3485	-749	-9694	-16736	-36	17831	-8043	-25525	-99	-2705	9756	-32340	-237	-6745	7898	-11338	-18	1278	15946	-17266	-152	-130	-121	-64	-62	-61	-108	39	-151	18	34	-75	-24	-58	81	-32	0
0.004167	4999	13447	-10088	-28910	-60	3867	-4323	-7952	-59	98	-7809	-11662	-3571	-794	-10224	-16807	-86	17793	-7578	-25909	-114	-2906	10076	-31763	-220	-7436	8833	-11036	-86	937	15626	-16185	-152	-127	-124	-67	-62	-60	-105	41	-154	17	28	-75	-22	-58	81	-28	-5
0.005000	5738	13631	-10761	-29686	-61	3839	-4729	-8268	-47	43	-8252	-11793	-2447	-823	-10760	-16871	-115	17700	-7079	-26234	-110	-2928	10593	-31043	-208	-7942	9999	-10993	-82	483	15473	-14829	-151	-138	-122	-67	-63	-58	-105	44	-152	16	34	-76	-21	-57	79	-29	-6
0.005833	-1153	13812	-11414	-30377	-70	3834	-5129	-8606	-33	52	-8714	-11950	-1042	-837	-11297	-16925	-102	17559	-6540	-26519	-99	-2825	11279	-30224	-220	-8236	11387	-11216	-58	-92	15501	-13199	-149	-127	-121	-67	-63	-61	-104	43	-153	16	34	-77	-4	-56	84	-29	-4
0.006667	-1945	13983	-12067	-30976	-77	3850	-5510	-8960	-1	121	-9189	-12125	-392	-824	-11824	-16962	-99	17360	-5971	-26767	-107	-2572	12220	-29335	-227	-8293	12976	-11682	-62	-786	15729	-11326	-150	-129	-124	-70	-64	-59	-104	41	-154	13	32	-79	-19	-57	80	-29	-5
0.007500	-1	14131	-12650	-31471	-85	3874	-5878	-9345	-4	243	-9668	-12325	428	-783	-12338	-16984	-132	17112	-5374	-26974	-138	-2181	13311	-28379	-231	-8104	14743	-12363	-68	-1599	16172	-9228	-150	-126	-121	-65	-64	-55	-102	39	-150	10	35	-66	-23	-57	79	-26	3
0.008333	-220	14257	-13202	-31862	-90	3898	-6214	-9754	7	426	-10138	-12543	739	-704	-12829	-16993	-158	16821	-4753	-27152	-88	-1665	14552	-27372	-220	-7671	16653	-13222	-62	-2526	16808	-6946	-150	-126	-120	-68	-66	-58	-108	41	-150	16	33	-78	-21	-57	81	-27	-6
0.009167	501	14341	-13714	-32140	-90	3904	-6537	-10202	30	646	-10610	-12760	952	-596	-13290	-16988	-141	16477	-4126	-27305	-75	-1032	15929	-26333	-177	-7004	18674	-14220	-67	-3557	17638	-4551	-151	-132	-125	-67	-65	-59	-102	40	-155	16	30	-80	-26	-59	78	-30	-5
0.010000	833	14380	-14165	-32314	-82	3877	-6829	-10687	29	898	-11067	-13036	1627	-452	-13719	-16968	-148	16094	-3480	-27428	-125	-331	17411	-25253	-195	-6126	20737	-15304	-79	-4659	18626	-2059	-154	-128	-121	-70	-66	-59	-105	42	-155	13	32	-76	-24	-56	79	-32	0
0.010833	658	14375	-14543	-32361	-87	3798	-7091	-11210	-1	1160	-11502	-13308	2198	-272	-14112	-16937	-208	15671	-2841	-27528	-120	430	18953	-24168	-174	-5086	22784	-16389	-56	-5816	19737	466	-151	-126	-121	-65	-65	-62	-107	40	-151	16	11	-78	-23	-62	81	-32	-1
0.011667	784	14302	-14841	-32312	-90	3657	-7329	-11772	-65	1419	-11910	-13589	2729	-77	-14465	-16885	-235	15206	-2206	-27603	-100	1203	20520	-23083	-144	-3929	24753	-17444	-1	-6987	20929	2982	-150	-127	-119	-64	-63	-61	-111	39	-154	18	33	-76	-21	-56	76	-32	-1
0.012500	1001	14173	-15047	-32146	-80	3442	-7537	-12373	-83	1639	-12295	-13879	3035	142	-14785	-16821	-222	14706	-1584	-27651	-104	1963	22070	-22007	-143	-2717	26584	-18447	-11	-8150	22171	5428	-151	-122	-122	-63	-83	-57	-105	42	-154	17	30	-77	-23	-57	84	-30	-7
0.013333	1051	13978	-15153	-31888	-92	3126	-7718	-13010	-107	1809	-12657	-14174	3177	362	-15071	-16752	-217	14175	-988	-27674	-116	2651	23558	-20967	-142	-1507	28227	-19317	2	-9262	23403	7736	-147	-136	-119	-64	-62	-58	-104	44	-152	15	29	-74	-21	-56	82	-29	-1
0.014167	870	13704	-15139	-31541	-91	2706	-7884	-13687	-139	1898	-12983	-14479	3295	566	-15335	-16679	-231	13615	-430	-27671	-102	3260	24947	-19961	-132	-348	29620	-20022	10	-10287	24568	9851	-150	-128	-120	-66	-66	-58	-104	28	-152	19	32	-79	-49	-55	80	-30	5
0.015000	795	13351	-15003	-31115	-82	2164	-8031	-14406	-182	1849	-13287	-14788	3452	734	-15578	-16601	-221	13024	108	-27638	-96	3753	26212	-19020	-147	671	30724	-20530	-18	-11179	25624	11727	-149	-132	-121	-67	-65	-63	-109	37	-156	15	27	-79	-24	-57	79	-34	-5
0.015833	622	12936	-14737	-30615	-90	1491	-8161	-15156	-214	1728	-13553	-15093	3258	859	-15816	-16525	-176	12411	593	-27549	-103	4098	27321	-18145	-188	1506	31501	-20817	-55	-11908	26521	13322	-151	-130	-124	-67	-63	-60	-105	41	-152	17	36	-95	-21	-57	82	-30	1
0.016667	362	12444	-14321	-30052	-93	695	-8273	-15930	-187	1437	-13785	-15399	2757	907	-16036	-16455	-164	11775	1036	-27483	-94	4282	28241	-17357	-182	2104	31939	-20879	-43	-12451	27216	14597	-152	-130	-122	-66	-60	-57	-105	40	-152	16	29	-78	-23	-58	80	-31	-4
0.017500	273	11879	-13772	-29445	-96	-234	-8369	-16734	-171	975	-13983	-15704	2213	863	-16234	-16393	-200	11117	1419	-27357	-84	4301	28957	-16663	-153	2436	32028	-20700	-36	-12790	27683	15513	-151	-129	-114	-68	-65	-61	-110	37	-152	16	32	-56	-24	-59	81	-33	-3
0.018333	123	11251	-13081	-28827	-100	-1273	-8453	-17559	-190	345	-14141	-16018	1588	699	-16516	-16354	-223	10447	1746	-27202	-91	4154	29459	-16073	-114	2478	31759	-20297	-48	-12908	27898	16045	-149	-129	-124	-67	-64	-60	-107	38	-149	19	29	-79	-24	-59	81	-22	-1
0.019167	-64	10569	-12265	-28157	-112	-2419	-8512	-18402	-215	-472	-14251	-16338	1138	400	-16767	-16329	-203	9770	2006	-27021	-86	3850	29752	-15559	-78	2225	31134	-19670	-59	-12799	27848	16184	-148	-127	-125	-62	-62	-58	-105	40	-150	21	25	-74	-22	-51	82	-32	1
0.020000	112	9840	-11332	-27494	-121	-3664	-8548	-19268	-199	-1460	-14306	-16669	797	-56	-17041	-16333	-186	9085	2203	-26814	-67	3405	29829	-15199	-72	1691	30173	-18869	-68	-12481	27532	15916	-149	-126	-118	-64	-63	-58	-104	42	-151	22	36	-77	-22	-56	81	-30	-3
0.020833	464	9073	-10296	-26845	-133	-4996	-8544	-20148	-187	-2623	-14297	-17025	447	-680	-17321	-16348	-201	8399	2315	-26591	-87	2843	29694	-14916	-82	906	28905	-17911	-42	-11962	26964	15264	-149	-130	-119	-69	-62	-61	-101	37	-153	20	32	-74	-23	-60	82	-30	-1
0.021667	378	8279	-9170	-26213	-136	-6376	-8491	-21040	-263	-3938	-14218	-17408	-5	-1489	-17611	-16429	-186	7715	2373	-26345	-88	2203	29368	-14728	-91	-84	27377	-16826	-60	-11276	26166	14241	-152	-131	-121	-66	-63	-58	-103	39	-149	16	35	-73	-15	-55	80	-32	4
0.022500	-158	7469	-7984	-25613	-154	-7777	-8381	-21940	-296	-5389	-14050	-17824	-702	-2481	-17904	-16527	-198	7042	2354	-26088	-97	1504	28861	-14626	-80	-1229	25599	-15657	-74	-10441	25168	12870	-147	-128	-122	-67	-62	-62	-107	37	-133	17	35	-74	-23	-57	81	-31	-1
0.023333	-610	6665	-6768	-25051	-153	-9198	-8202	-22845	-266	-6952	-13792	-18292	-1435	-3674	-18184	-16659	-223	6388	2264	-25846	-109	796	28198	-14590	-81	-2470	23650	-14427	-113	-9505	24015	11210	-152	-133	-121	-69	-64	-63	-109	35	-151	12	32	-79	-23	-62	78	-45	-6
0.024167	-836	5874	-5553	-24539	-155	-10582	-7941	-23756	-274	-8602	-13428	-18791	-1799	-5029	-18434	-16819	-281	5758	2116	-25556	-121	113	27397	-14602	-109	-3744	21581	-13183	-136	-8503	22762	9322	-150	-130	-122	-72	-66	-62	-109	36	-153	13	33	-78	-23	-58	84	-31	-1
0.025000	-880	5114	-4367	-24075	-160	-11905	-7583	-24666	-277	-10289	-12945	-19386	-1857	-6538	-18640	-17005	-279	5158	1922	-25292	-120	-516	26480	-14644	-109	-4982	19481	-11955	-126	-7491	21450	7255	-151	-131	-121	-72	-64	-59	-107	37	-153	16	33	-75	-22	-59	82	-30	0
0.025833	-759	4427	-3249	-23642	-160	-13151	-7137	-25571	-182	-11980	-12355	-20024	-2017	-8171	-18777	-17214	-241	4594	1698	-25037	-136	-1062	25473	-14701	-121	-6129	17351	-10776	-126	-6500	20133	5074	-160	-127	-119	-72	-63	-59	-104	37	-154	16	32	-77	-18	-56	82	-29	0
0.026667	-736	3781	-2231	-23260	-159	-14280	-6592	-26458	-94	-13629	-11648	-20725	-2147	-9892	-18820	-17444	-221	4061	1465	-24803	-168	-1510	24402	-14738	-146	-7132	15310	-9663	-129	-5582	18847	2836	-145	-127	-124	-70	-63	-57	-105	39	-148	17	37	-74	-19	-56	82	-28	0
0.027500	-1069	3227	-1340	-22920	-174	-15273	-5957	-27324	-127	-15187	-10838	-21490	-2226	-11666	-18747	-17688	-172	3584	1256	-24587	-129	-1841	23282	-14753	-143	-7961	13393	-8642	-132	-4747	17636	604	-142	-128	-119	-67	-63	-57	-102	49	-150	13	33	-77	-23	-56	82	-30	1
0.028333	-1379	2761	-631	-22618	-177	-16116	-5238	-28159	-40	-16644	-9920	-22318	-2346	-13433	-18528	-17943	-149	3119	1096	-24409	-96	-2053	22143	-14714	-138	-8582	11655	-7709	-117	-4049	16541	-1534	-148	-126	-122	-70	-64	-57	-107	38	-151	17	34	-78	-22	-57	82	-28	-5
0.029167	-907	2406	-117	-22346	-146	-16760	-4445	-28955	356	-17946	-8913	-23209	-2352	-15139	-18146	-18197	-122	2709	1017	-24262	-81	-2150	20988	-14607	-134	-8984	10097	-6886	-103	-3508	15593	-3541	-148	-128	-125	-68	-72	-61	-108	37	-148	12	34	-78	-22	-59	66	-30	1
0.030000	-472	2168	174	-22096	-128	-17232	-3593	-29708	536	-19065	-7842	-24141	-2302	-16735	-17586	-18443	-78	2343	1050	-24160	-95	-2142	19835	-14421	-156	-9161	8811	-6166	-161	-3132	14815	-5352	-149	-129	-121	-68	-65	-60	-111	36	-152	17	35	-76	-22	-59	78	-29	-4
0.030833	-68	2041	229	-21865	-122	-17511	-2702	-30405	367	-19967	-6726	-25106	-2175	-18164	-16840	-18699	-70	2033	1230	-24100	-117	-2039	18695	-14147	-203	-9129	7797	-5554	-171	-2932	14207	-6943	-152	-130	-136	-68	-60	-64	-112	35	-152	17	33	-78	-33	-61	73	-33	-1
0.031667	422	2045	28	-21652	-114	-17599	-1802	-31039	329	-20639	-5595	-26091	-1881	-19382	-15913	-18915	-77	1770	1582	-24091	-144	-1874	17568	-13778	-225	-8914	7067	-5038	-186	-2906	13777	-8296	-152	-132	-124	-70	-66	-66	-113	35	-155	15	28	-66	-27	-61	77	-34	-3
0.032500	570	2166	-432	-21454	-108	-17552	-913	-31601	283	-21073	-4483	-27079	-1510	-20350	-14807	-19124	-57	1580	2139	-24125	-129	-1660	16502	-13320	-238	-8542	6622	-4604	-204	-3045	13515	-9388	-149	-128	-121	-68	-64	-61	-105	51	-154	16	33	-76	-25	-57	78	-32	-3
0.033333	692	2407	-1144	-21270	-112	-17255	-66	-32091	300	-21264	-3415	-28049	-1387	-21024	-13549	-19328	-34	1466	2901	-24208	-101	-1428	15459	-12771	-225	-8059	6449	-4249	-162	-3334	13403	-10214	-149	-127	-121	-68	-65	-61	-108	36	-151	16	35	-79	-22	-57	80	-31	-1
0.034167	635	2746	-2105	-21111	-95	-16858	709	-32458	262	-21227	-2438	-28988	-1175	-21396	-12189	-19524	-46	1444	3890	-24339	-115	-1216	14457	-12139	-216	-7508	6532	-3942	-81	-3755	13418	-10781	-146	-128	-120	-67	-62	-59	-105	37	-150	16	32	-78	-18	-57	79	-30	0
0.035000	441	3169	-3295	-20986	-85	-16355	1384	-32619	180	-20973	-1585	-29879	-836	-21450	-10768	-19716	-43	1534	5135	-24505	-122	-1050	13492	-11441	-248	-6935	6846	-3684	-83	-4280	13536	-11107	-151	-127	-125	-66	-64	-61	-107	36	-155	16	33	-78	-22	-60	81	-33	0
0.035833	700	3659	-4694	-20896	-88	-15784	1934	-32679	204	-20551	-895	-30694	-593	-21187	-9346	-19920	-39	1749	6609	-24707	-112	-949	12577	-10691	-266	-6384	7338	-3456	-102	-4881	13708	-11223	-152	-131	-122	-65	-62	-59	-118	36	-135	16	34	-77	-18	-61	81	-30	-3
0.036667	1010	4201	-6276	-20850	-68	-15166	2342	-32719	200	-19923	-398	-31432	-675	-20622	-7979	-20105	-38	2116	8265	-24939	-113	-938	11710	-9903	-264	-5894	7984	-3250	-110	-5535	13939	-11161	-150	-128	-121	-64	-64	-61	-105	37	-153	13	33	-79	-24	-57	81	-34	-1
0.037500	1211	4769	-8001	-20873	-49	-14554	2588	-32720	141	-19194	-113	-32082	-827	-19777	-6715	-20362	225	2641	10129	-25193	-108	-1032	10894	-9101	-269	-5489	8736	-3053	-94	-6209	14166	-10960	-148	-128	-124	-67	-65	-55	-107	36	-152	17	41	-80	-24	-60	81	-29	-3
0.038333	1612	5350	-9821	-20955	-45	-13973	2661	-32737	99	-18361	-78	-32476	-689	-18669	-5627	-20624	586	3349	12149	-25470	-116	-1239	10132	-8300	-266	-5201	9550	-2858	-88	-6881	14368	-10661	-152	-132	-122	-67	-63	-58	-107	39	-151	16	30	-79	-23	-57	81	-31	-1
0.039167	1544	5919	-11685	-21113	-31	-13461	2553	-32721	34	-17487	-297	-32644	-616	-17354	-4771	-20918	420	4233	14278	-25740	-95	-1568	9428	-7518	-248	-5044	10393	-2666	-128	-7522	14520	-10311	-147	-127	-120	-67	-61	-75	-107	38	-152	19	37	-75	-22	-42	82	-28	0
0.040000	1216	6470	-13525	-21347	-23	-13044	2264	-32737	-56	-16533	-788	-32711	-398	-15870	-4201	-21247	233	5298	16459	-26036	-85	-2014	8783	-6775	-264	-5028	11208	-2486	-145	-8113	14599	-9955	-149	-127	-120	-68	-63	-60	-104	36	-153	19	32	-79	-26	-59	81	-33	0
0.040833	2692	6983	-15293	-21685	2	-12750	1790	-32725	-110	-15614	-1547	-32744	-120	-14263	-3956	-21610	136	6533	18642	-26329	-99	-2584	8200	-6086	-271	-5148	11971	-2316	-173	-8628	14590	-9629	-149	-127	-120	-76	-63	-60	-105	35	-150	19	35	-77	-22	-56	85	-26	-3
0.041667	5900	7461	-16923	-22100	8	-12587	1156	-32733	-174	-14716	-2571	-32762	21	-12580	-4064	-22001	5	7964	20766	-26621	-93	-3255	7691	-5475	-293	-5398	12652	-2172	-217	-9061	14480	-9379	-149	-128	-121	-67	-62	-58	-102	38	-151	18	36	-52	-39	-58	80	-28	0
0.042500	5790	7896	-18331	-22601	-4	-12578	369	-32714	-203	-13857	-3837	-32755	-11	-10857	-4541	-22423	-4	9523	22761	-26913	-90	-4017	7255	-4947	-294	-5754	13205	-2065	-258	-9398	14265	-9226	-147	-125	-119	-64	-63	-58	-108	34	-151	21	37	-75	-18	-57	82	-28	1
0.043333	4230	8292	-19470	-23177	11	-12710	-547	-32731	-234	-13063	-5330	-32767	-162	-9134	-5392	-22860	-22	11211	24559	-27204	-124	-4856	6899	-4511	-275	-6204	13645	-2013	-264	-9643	13952	-9193	-150	-122	-120	-65	-61	-60	-104	39	-150	19	35	-76	-24	-57	85	-29	0
0.044167	4497	8656	-20285	-23822	16	-12988	-1573	-32716	-285	-12321	-7038	-32755	-196	-7469	-6591	-23299	-34	12984	26107	-27495	-156	-5753	6608	-4173	-260	-6727	13949	-2023	-182	-9792	13545	-9299	-148	-118	-119	-63	-64	-59	-104	38	-149	20	30	-77	-25	-55	85	-28	0
0.045000	4445	8997	-20734	-24513	5	-13386	-2682	-32726	-287	-11661	-8901	-32765	-773	-5847	-8104	-23727	-27	14811	27350	-27783	-170	-6691	6376	-3934	-250	-7294	14113	-2120	-149	-9851	13063	-9556	-151	-126	-121	-66	-62	-59	-102	40	-149	19	33	-77	-23	-55	84	-28	-1
0.045833	3478	9331	-20779	-25245	17	-13893	-3857	-32721	-290	-11056	-10882	-32767	-1183	-4346	-9888	-24135	-58	16650	28253	-28069	-172	-7660	6261	-3803	-228	-7880	14144	-2304	-201	-9828	12522	-9954	-142	-125	-116	-65	-63	-57	-100	42	-132	16	35	-74	-19	-51	87	-25	0
0.046667	2368	9674	-20397	-25991	25	-14465	-5070	-32721	-307	-10506	-12931	-32766	-813	-2967	-11882	-24497	-47	18471	28788	-28347	-178	-8638	6189	-3769	-217	-8466	14044	-2598	-211	-9752	11954	-10498	-145	-128	-117	-63	-58	-57	-101	45	-150	22	37	-73	-19	-47	86	-26	-1
0.047500	1663	10047	-19586	-26724	21	-15082	-6294	-32734	-339	-10003	-14999	-32742	-968	-1724	-14038	-24813	-19	20220	28942	-28622	-191	-9612	6175	-3837	-207	-9039	13823	-3007	-201	-9629	11371	-11176	-149	-126	-111	-64	-56	-57	-98	40	-154	20	34	-73	-17	-50	87	-27	1
0.048333	1198	10459	-18361	-27439	17	-15699	-7510	-32720	-388	-9523	-17042	-32763	-796	-624	-16285	-25064	-78	21858	28700	-28892	-203	-10582	6205	-3999	-174	-9570	13494	-3538	-219	-9492	10795	-11967	-150	-130	-124	-67	-60	-59	-105	35	-151	20	34	-74	-22	-53	99	-28	-3
0.049167	1091	10945	-16756	-28100	9	-16280	-8707	-32737	-395	-9063	-19029	-32748	-280	327	-18545	-25232	-161	23357	28080	-29122	-194	-11517	6274	-4249	-155	-10075	13071	-4193	-220	-9360	10285	-12849	-150	-128	-122	-69	-66	-63	-104	37	-154	12	30	-78	-26	-55	84	-27	0
0.050000	523	11501	-14795	-28694	3	-16791	-9869	-32718	-402	-8592	-20885	-32762	-21	1125	-20741	-25320	-142	24694	27101	-29353	-162	-12436	6371	-4585	-159	-10534	12575	-4960	-216	-9251	9839	-13798	-151	-128	-127	-68	-66	-62	-107	39	-155	16	30	-76	-26	-56	84	-28	-5
0.050833	-2544	12141	-12560	-29200	17	-17197	-10977	-32733	-414	-8122	-22578	-32758	330	1765	-22802	-25317	-86	25837	25800	-29548	-129	-13323	6478	-4996	-164	-10950	12025	-5834	-251	-9197	9488	-14783	-149	-133	-121	-67	-64	-63	-105	38	-152	16	33	-78	-24	-58	80	-27	-7
0.051667	-8593	12867	-10095	-29613	16	-17474	-12022	-32717	-379	-7636	-24069	-32761	561	2258	-24681	-25214	-81	26771	24213	-29708	-126	-14174	6586	-5478	-174	-11329	11439	-6802	-275	-9206	9243	-15789	-151	-126	-125	-66	-65	-62	-107	38	-152	21	33	-76	-22	-55	82	-29	-5
0.052500	-9578	13681	-7497	-29914	13	-17594	-12999	-32731	-344	-7130	-25325	-32751	808	2604	-26342	-25017	-94	27505	22404	-29825	-133	-14983	6688	-6026	-185	-11675	10834	-7856	-257	-9307	9116	-16785	-144	-125	-119	-65	-70	-60	-104	38	-150	20	34	-75	-26	-57	79	-27	1
0.053333	-7160	14562	-4854	-30127	16	-17557	-13895	-32711	-350	-6615	-26338	-32726	1008	2808	-27724	-24737	-109	28023	20426	-29903	-128	-15753	6776	-6635	-165	-12005	10219	-8987	-233	-9498	9112	-17738	-148	-127	-119	-64	-62	-59	-108	37	-152	19	35	-75	-13	-53	82	-28	-3
0.054167	-7011	15494	-2263	-30237	13	-17354	-14717	-32726	-363	-6093	-27094	-32742	1164	2862	-28816	-24388	-117	28346	18326	-29936	-107	-16481	6839	-7309	-152	-12330	9611	-10171	-208	-9807	9221	-18626	-149	-125	-121	-65	-66	-59	-104	40	-153	19	33	-73	-22	-56	93	-30	0
0.055000	-6350	16457	202	-30261	1	-16990	-15465	-32710	-359	-5584	-27580	-32736	1316	2784	-29590	-23938	-105	28488	16172	-29929	-99	-17169	6876	-8040	-161	-12659	9034	-11390	-224	-10215	9445	-19427	-149	-125	-121	-63	-61	-58	-104	38	-152	18	32	-74	-21	-53	82	-28	0
0.055833	-5562	17421	2433	-30209	-7	-16494	-16133	-32728	-314	-5109	-27809	-32767	1139	2560	-30060	-23449	-85	28472	14000	-29877	-119	-17815	6890	-8845	-173	-13003	8498	-12623	-231	-10744	9744	-20122	-154	-125	-121	-65	-64	-59	-104	37	-153	18	35	-75	-23	-55	81	-33	-3
0.056667	-5107	18368	4374	-30098	-17	-15829	-16721	-32727	-294	-4686	-27790	-32767	1004	2202	-30237	-22905	-94	28334	11860	-29789	-128	-18409	6881	-9687	-203	-13373	8012	-13857	-241	-11373	10139	-20695	-153	-129	-126	-68	-66	-62	-111	34	-160	10	30	-80	-26	-59	80	-33	-6
0.057500	-4590	19249	5940	-29951	-35	-15087	-17227	-32728	-348	-4334	-27546	-32767	1097	1701	-30132	-22321	-105	28098	9805	-29668	-82	-18943	6857	-10622	-212	-13772	7594	-15071	-257	-12100	10578	-21126	-152	-130	-125	-66	-65	-59	-108	44	-153	16	34	-79	-24	-60	80	-31	-5
0.058333	-4151	20042	7090	-29772	-31	-14277	-17646	-32736	-315	-4079	-27094	-32753	1144	1061	-29763	-21706	-107	27801	7887	-29522	-53	-19421	6827	-11599	-214	-14209	7258	-16271	-276	-12911	11045	-21408	-151	-128	-122	-68	-64	-62	-108	37	-155	15	29	-80	-22	-70	79	-30	0
0.059167	-3822	20705	7798	-29600	-29	-13438	-17980	-32719	-239	-3942	-26464	-32723	984	295	-29185	-21068	-105	27476	6120	-29350	-63	-19838	6799	-12634	-225	-14684	6987	-17431	-280	-13787	11512	-21533	-150	-129	-131	-68	-63	-59	-105	40	-151	11	33	-73	-19	-55	85	-30	0
0.060000	-3882	21214	8037	-29442	-35	-12600	-18238	-32731	-248	-3958	-25690	-32623	904	-602	-28389	-20415	-93	27145	4547	-29162	-78	-20202	6795	-13734	-259	-15203	6823	-18546	-296	-14726	11955	-21506	-148	-125	-122	-63	-62	-57	-102	40	-153	18	35	-62	-21	-56	85	-30	-3
0.060833	-4465	21505	7791	-29328	-35	-11813	-18413	-32716	-274	-4135	-24794	-32501	774	-1618	-27452	-19751	-46	26847	3173	-28966	-72	-20510	6799	-14892	-251	-15756	6757	-19615	-340	-15679	12347	-21320	-150	-126	-122	-66	-83	-59	-104	39	-152	19	34	-75	-21	-55	80	-29	0
0.061667	-3136	21596	7072	-29265	-40	-11108	-18503	-32730	-237	-4484	-23846	-32325	734	-2744	-26374	-19074	-45	26592	2035	-28761	-83	-20782	6856	-16100	-196	-16343	6794	-20638	-331	-16660	12674	-20970	-147	-125	-117	-62	-60	-60	-107	42	-160	22	35	-74	-22	-35	82	-26	2
0.062500	2449	21445	5909	-29268	-46	-10528	-18509	-32713	-177	-5018	-22835	-32069	831	-3973	-25244	-18371	-3	26395	1140	-28557	-110	-20965	6968	-17348	-179	-16957	6939	-21611	-303	-17646	12927	-20465	-147	-125	-118	-64	-70	-59	-103	43	-150	21	34	-74	-17	-52	84	-26	0
0.063333	6142	21031	4351	-29337	-55	-10094	-18426	-32726	-143	-5732	-21810	-31770	781	-5281	-24049	-17653	-19	26266	499	-28352	-85	-21126	7143	-18632	-165	-17579	7191	-22549	-304	-18617	13092	-19833	-149	-126	-118	-62	-63	-58	-104	38	-149	21	36	-75	-21	-56	80	-29	4
0.064167	4022	20363	2443	-29487	-68	-9832	-18270	-32708	-144	-6627	-20774	-31388	743	-6662	-22828	-16907	-57	26195	110	-28150	-68	-21259	7391	-19950	-149	-18244	7560	-23450	-298	-19560	13170	-19059	-148	-130	-117	-65	-62	-72	-108	40	-152	18	36	-76	-18	-55	80	-28	0
0.065000	2174	19436	251	-29703	-66	-9743	-18043	-32726	-180	-7686	-19753	-30937	473	-8094	-21608	-16128	-55	26153	-22	-27943	-67	-21367	7723	-21297	-137	-18906	8031	-24318	-289	-20466	13161	-18163	-150	-128	-122	-66	-65	-61	-108	37	-153	16	33	-79	-26	-62	78	-34	-5
0.065833	-2412	18259	-2151	-29990	-73	-9846	-17680	-32683	-164	-8881	-18766	-30404	173	-9542	-20406	-15311	-18	26125	106	-27734	-100	-21458	8133	-22644	-118	-19566	8603	-25154	-284	-21313	13091	-17173	-147	-124	-120	-65	-63	-60	-103	36	-152	19	35	-76	-21	-53	84	-32	2
0.066667	-4809	16842	-4685	-30330	-78	-10117	-17240	-32641	-126	-10176	-17817	-29788	125	-10987	-19242	-14445	-11	26050	494	-27516	-97	-21544	8632	-23971	-122	-20220	9258	-25958	-271	-22103	12968	-16098	-148	-127	-122	-64	-63	-59	-103	40	-136	20	30	-73	-22	-55	82	-29	-1
0.067500	-2785	15206	-7256	-30719	-85	-10552	-16722	-32472	-156	-11536	-16918	-29095	38	-12415	-18125	-13529	-43	25873	1135	-27294	-101	-21630	9204	-25278	-133	-20867	9990	-26729	-258	-22829	12817	-14931	-146	-127	-120	-64	-59	-53	-102	38	-152	17	36	-75	-17	-52	81	-28	0
0.068333	-2626	13378	-9782	-31129	-75	-11118	-16115	-32199	-171	-12921	-16061	-28314	-156	-13802	-17072	-12574	-44	25509	2018	-27062	-96	-21729	9842	-26536	-122	-21488	10784	-27468	-239	-23488	12660	-13773	-148	-128	-118	-67	-63	-60	-105	41	-149	19	35	-47	-23	-57	85	-28	-1
0.069167	-1874	11390	-12191	-31557	-77	-11790	-15418	-31839	-156	-14287	-15249	-27451	-221	-15114	-16086	-11572	-58	24974	3126	-26826	-77	-21839	10540	-27732	-149	-22103	11619	-28165	-235	-24069	12538	-12578	-151	-128	-120	-68	-22	-57	-129	36	-155	17	32	-78	-22	-57	79	-32	-3
0.070000	-1006	9278	-14404	-31978	-90	-12523	-14627	-31365	-161	-15588	-14475	-26504	-406	-16329	-15178	-10537	-111	24079	4449	-26578	-81	-21963	11285	-28845	-141	-22691	12478	-28810	-219	-24574	12475	-11390	-152	-129	-122	-68	-62	-58	-104	36	-152	17	32	-76	-21	-56	80	-30	0
0.070833	-1094	7070	-16374	-32382	-90	-13284	-13745	-30765	-145	-16791	-13737	-25480	-481	-17429	-14344	-9473	-159	22853	5971	-26315	-101	-22104	12060	-29863	-131	-23252	13341	-29394	-235	-25004	12500	-10235	-149	-131	-121	-68	-63	-58	-104	38	-151	11	32	-78	-22	-55	82	-29	-5
0.071667	-1202	4790	-18033	-32598	-84	-14035	-12785	-30018	-102	-17809	-13023	-24384	-328	-18401	-13612	-8396	-170	21204	7680	-26047	-102	-22257	12851	-30769	-142	-23784	14194	-29900	-233	-25354	12631	-9133	-150	-125	-121	-68	-64	-58	-107	39	-149	18	27	-75	-22	-53	81	-30	-5
0.072500	-533	2479	-19329	-32697	-90	-14738	-11745	-29115	-61	-18616	-12333	-23216	-361	-19230	-12901	-7301	-122	19117	9540	-25775	-91	-22419	13635	-31558	-160	-24288	15003	-30330	-220	-25626	12894	-8096	-149	-126	-120	-95	-62	-58	-109	40	-148	19	36	-75	-21	-58	82	-30	1
0.073333	568	170	-20219	-32728	-94	-15357	-10646	-28048	-59	-19286	-11660	-21981	-276	-19917	-12292	-6226	-117	16578	11511	-25517	-88	-22593	14400	-32209	-168	-24757	15760	-30648	-214	-25824	13299	-7162	-152	-127	-122	-69	-64	-64	-108	37	-154	16	33	-76	-23	-61	80	-32	0
0.074167	722	-2105	-20690	-32748	-81	-15875	-9502	-26818	-70	-19698	-10992	-20682	-107	-20451	-11752	-5173	-142	13587	13575	-25277	-95	-22758	15131	-32522	-168	-25189	16452	-30866	-220	-25936	13857	-6332	-151	-125	-121	-68	-62	-60	-107	38	-138	20	33	-77	-23	-58	79	-29	0
0.075000	901	-4304	-20727	-32757	-86	-16265	-8300	-25404	-68	-19869	-10324	-19319	-55	-20826	-11274	-4166	-137	10189	15688	-25068	-97	-22919	15820	-32637	-177	-25583	17060	-30956	-201	-25966	14561	-5625	-150	-127	-121	-69	-64	-61	-108	37	-152	18	32	-76	-19	-60	79	-31	-3
0.075833	1037	-6426	-20367	-32752	-91	-16522	-7091	-23839	-74	-19817	-9662	-17883	57	-21063	-10859	-3219	-127	6430	17820	-24905	-90	-23076	16458	-32708	-186	-25931	17574	-30919	-210	-25914	15410	-5050	-149	-128	-122	-67	-63	-59	-104	38	-153	18	34	-77	-26	-59	79	-30	0
0.076667	1054	-8475	-19498	-32765	-100	-16646	-5879	-22136	-79	-19549	-9003	-16439	92	-21164	-10506	-2347	-118	2320	19947	-24795	-90	-23216	17028	-32717	-167	-26232	17990	-30739	-220	-25778	16371	-4612	-151	-129	-122	-69	-78	-62	-110	36	-152	16	35	-75	-17	-63	79	-30	-1
0.077500	1344	-10426	-18273	-32749	-109	-16646	-4686	-20314	-102	-19099	-8350	-14947	259	-21150	-10185	-1551	-120	-1995	22002	-24758	-80	-23334	17543	-32741	-172	-26479	18307	-30421	-196	-25561	17450	-4314	-151	-128	-121	-67	-52	-59	-107	34	-150	15	33	-76	-23	-58	76	-33	-4
0.078333	1513	-12269	-16686	-32765	-110	-16534	-3544	-18412	-75	-18497	-7705	-13411	352	-21029	-9904	-849	-137	-6386	23945	-24798	-70	-23429	17986	-32742	-224	-26656	18521	-29955	-189	-25261	18611	-4147	-151	-129	-121	-66	-63	-62	-107	38	-153	16	35	-74	-19	-58	73	-30	-1
0.079167	1626	-14004	-14777	-32744	-113	-16333	-2459	-16472	-44	-17781	-7062	-11845	132	-20830	-9659	-241	-151	-10739	25732	-24917	-51	-23488	18371	-32741	-220	-26785	18651	-29350	-182	-24886	19818	-4115	-149	-126	-117	-65	-68	-58	-103	39	-148	19	37	-75	-17	-56	84	-30	1
0.080000	1905	-15640	-12598	-32682	-98	-16073	-1448	-14466	-42	-17000	-6437	-10276	248	-20570	-9433	256	-167	-14973	27312	-25119	-50	-23522	18686	-32750	-190	-26841	18695	-28614	-167	-24443	21042	-4201	-144	-126	-119	-63	-59	-57	-105	42	-148	16	38	-74	-18	-50	80	-26	0
0.080833	1971	-17173	-10198	-32418	-94	-15782	-534	-12511	-47	-16212	-5839	-8707	383	-20287	-9230	653	-169	-19008	28644	-25408	-50	-23525	18978	-32738	-204	-26820	18675	-27765	-155	-23944	22261	-4402	-155	-124	-121	-63	-62	-61	-104	40	-150	18	35	-74	-23	-60	82	-29	0
0.081667	1825	-18625	-7601	-32090	-98	-15495	270	-10626	-57	-15464	-5260	-7170	351	-19984	-9049	951	-146	-22765	29697	-25778	-35	-23496	19215	-32757	-242	-26729	18604	-26820	-151	-23395	23404	-4706	-150	-129	-125	-67	-62	-64	-105	39	-153	13	28	-77	-22	-57	82	-32	-4
0.082500	1768	-20004	-4892	-31715	-95	-15241	958	-8853	-56	-14813	-4713	-5655	491	-19698	-8840	1161	-141	-26130	30425	-26200	-23	-23433	19425	-32736	-240	-26553	18510	-25791	-149	-22804	24480	-5091	-154	-129	-120	-68	-64	-58	-104	39	-151	17	36	-76	-22	-57	84	-30	1
0.083333	1799	-21298	-2105	-31324	-88	-15046	1527	-7217	-77	-14282	-4202	-4184	743	-19446	-8634	1285	-83	-29025	30818	-26668	-15	-23340	19611	-32753	-228	-26301	18401	-24705	-166	-22195	25482	-5547	-154	-128	-118	-66	-65	-59	-108	38	-166	20	35	-75	-22	-57	81	-30	-3
0.084167	1744	-22527	690	-30947	-75	-14941	1971	-5759	-33	-13921	-3728	-2777	863	-19251	-8422	1329	-10	-31101	30843	-27170	-9	-23214	19790	-32737	-212	-25968	18306	-23589	-164	-21576	26345	-6054	-143	-127	-119	-67	-65	-60	-110	39	-153	18	34	-73	-21	-60	80	-29	-3
0.085000	1710	-23691	3452	-30577	-67	-14934	2294	-4509	-1	-13756	-3296	-1455	808	-19124	-8199	1315	3	-32012	30517	-27670	-17	-23058	19968	-32748	-229	-25564	18235	-22473	-154	-20974	27076	-6603	-152	-127	-119	-65	-66	-60	-104	35	-149	18	35	-75	-24	-58	80	-31	-1
0.085833	1562	-24796	6118	-30236	-63	-15043	2504	-3483	12	-13804	-2908	-225	714	-19077	-7956	1236	-18	-32407	29804	-28158	-23	-22876	20158	-32728	-233	-25090	18215	-21381	-147	-20390	27659	-7180	-147	-121	-119	-67	-65	-58	-105	39	-149	18	34	-76	-17	-55	85	-30	-5
0.086667	1489	-25852	8685	-29928	-45	-15258	2611	-2695	23	-14070	-2572	876	756	-19109	-7706	1085	-19	-32569	28740	-28600	-27	-22663	20357	-32745	-208	-24558	18248	-20338	-137	-19846	28095	-7772	-147	-124	-119	-67	-61	-57	-103	42	-148	19	29	-73	-18	-56	82	-30	2
0.087500	1606	-26839	11087	-29657	-27	-15592	2612	-2161	27	-14548	-2282	1851	1235	-19224	-7438	932	1	-32654	27356	-28973	-29	-22428	20569	-32736	-184	-23979	18345	-19360	-124	-19351	28407	-8383	-147	-128	-115	-63	-61	-57	-104	41	-154	21	36	-74	-18	-55	86	-28	-9
0.088333	1578	-27753	13295	-29429	-40	-16014	2537	-1865	28	-15219	-2043	2683	2158	-19423	-7171	712	30	-32671	25704	-29257	-5	-22167	20792	-32741	-173	-23361	18534	-18471	-138	-18925	28555	-9001	-152	-126	-116	-64	-61	-55	-104	50	-154	20	35	-72	-23	-56	85	-30	-3
0.089167	1399	-28583	15281	-29239	-74	-16556	2379	-1808	-7	-16063	-1850	3359	2433	-19690	-6896	452	40	-32707	23835	-29440	-28	-21888	21021	-32736	-177	-22711	18790	-17683	-138	-18574	28597	-9618	-154	-132	-119	-65	-64	-59	-105	33	-153	13	33	-76	-24	-56	81	-33	8
0.090000	1201	-29315	17023	-29081	-105	-17073	2157	-1968	-51	-17039	-1702	3880	2103	-20011	-6632	154	21	-32704	21817	-29502	-41	-21587	21258	-32733	-181	-22050	19121	-17013	-128	-18300	28538	-10229	-153	-133	-125	-72	-66	-61	-110	36	-154	15	27	-86	-26	-66	78	-32	-5
0.090833	962	-29936	18503	-28955	-116	-17655	1885	-2322	-62	-18099	-1605	4216	1622	-20380	-6383	-182	12	-32476	19720	-29427	-73	-21268	21482	-32744	-189	-21388	19525	-16456	-147	-18102	28405	-10832	-150	-129	-124	-67	-64	-58	-105	39	-153	12	30	-78	-22	-59	80	-32	0
0.091667	798	-30424	19708	-28844	-102	-18231	1578	-2832	-47	-19195	-1551	4399	942	-20757	-6155	-565	-1	-31393	17603	-29217	-98	-20932	21721	-32730	-178	-20741	19993	-16023	-143	-17990	28210	-11428	-149	-132	-148	-70	-61	-58	-104	38	-152	13	32	-76	-18	-58	82	-32	-4
0.092500	626	-30765	20617	-28738	-87	-18779	1243	-3483	-59	-20288	-1542	4417	227	-21137	-5956	-998	43	-29773	15555	-28880	-105	-20587	21925	-32730	-171	-20128	20517	-15709	-144	-17955	27975	-12019	-151	-127	-119	-64	-65	-58	-103	38	-152	13	30	-79	-23	-58	82	-29	-3
0.093333	396	-30970	21209	-28650	-83	-19267	884	-4231	-73	-21315	-1576	4274	-404	-21495	-5796	-1487	62	-27832	13636	-28417	-126	-20244	22100	-32678	-174	-19552	21074	-15508	-146	-17992	27721	-12603	-151	-126	-124	-66	-65	-56	-104	29	-151	33	35	-78	-21	-56	84	-28	-3
0.094167	251	-30993	21486	-28524	-88	-19681	509	-5045	-127	-22255	-1664	3976	-798	-21813	-5687	-2037	53	-25645	11907	-27851	-132	-19904	22236	-32628	-166	-19032	21658	-15409	-126	-18103	27467	-13175	-150	-130	-120	-64	-63	-57	-102	39	-154	13	35	-77	-23	-59	82	-30	-1
0.095000	82	-30836	21436	-28393	-79	-19999	128	-5905	-170	-23044	-1792	3540	-1034	-22066	-5625	-2651	19	-23313	10405	-27206	-153	-19580	22320	-32513	-176	-18579	22254	-15397	-1	-18268	27222	-13727	-150	-127	-120	-65	-66	-61	-104	39	-148	18	35	-76	-23	-59	84	-28	1
0.095833	-82	-30486	21065	-28232	-51	-20215	-255	-6766	-193	-23660	-1974	2971	-1297	-22244	-5620	-3330	66	-20881	9161	-26495	-136	-19276	22354	-32376	-181	-18209	22832	-15475	2	-18485	27009	-14261	-147	-125	-121	-66	-61	-58	-102	40	-152	20	33	-76	-22	-58	84	-29	0
0.096667	-165	-29944	20369	-28036	-73	-20313	-643	-7613	-152	-24078	-2203	2292	-1314	-22329	-5673	-4084	58	-18374	8192	-25757	-141	-19008	22322	-32182	-164	-17922	23363	-15605	-21	-18740	26826	-14769	-152	-127	-122	-66	-39	-57	-107	37	-153	17	33	-76	-19	-57	79	-28	1
0.097500	-262	-29200	19359	-27803	-62	-20298	-1022	-8422	-102	-24274	-2486	1516	-1284	-22317	-5784	-4915	-10	-15849	7519	-25023	-181	-18779	22228	-31936	-167	-17712	23910	-15783	-31	-19030	26672	-15241	-148	-128	-124	-66	-64	-61	-105	38	-152	15	29	-78	-21	-60	79	-31	-8
0.098333	-345	-28262	18058	-27528	-72	-20179	-1384	-9171	-129	-24244	-2820	662	-1634	-22191	-5952	-5787	-9	-13341	7099	-24328	-197	-18609	22069	-31631	-206	-17620	24377	-15999	-35	-19339	26565	-15673	-152	-132	-125	-70	-72	-62	-122	24	-155	17	33	-80	-27	-60	80	-31	-4
0.099167	-398	-27142	16492	-27223	-76	-19958	-1761	-9851	-154	-23985	-3207	-251	-1898	-21952	-6171	-6768	-7	-10880	6947	-23691	-165	-18488	21855	-31253	-180	-17607	24791	-16230	-57	-19657	26490	-16052	-151	-126	-122	-65	-60	-59	-108	38	-150	20	34	-75	-18	-49	85	-29	1
0.100000	-465	-25848	14689	-26867	-67	-19641	-2124	-10455	-117	-23504	-3633	-1199	-2107	-21595	-6473	-7775	-81	-8488	7014	-23144	-148	-18437	21578	-30809	-168	-17689	25132	-16462	-88	-19982	26444	-16369	-151	-135	-125	-64	-61	-59	-107	38	-150	16	23	-75	-19	-55	84	-29	1
0.100833	-527	-24410	12667	-26495	-67	-19257	-2460	-10984	-96	-22833	-4118	-2176	-2290	-21147	-6753	-8835	-116	-6194	7262	-22701	-128	-18463	21244	-30304	-199	-17860	25395	-16691	-100	-20305	26414	-16628	-154	-132	-122	-63	-63	-59	-108	37	-150	12	34	-77	-22	-56	84	-31	-4
0.101667	-583	-22841	10454	-26114	-48	-18822	-2797	-11438	-101	-21999	-4642	-3164	-1979	-20592	-7104	-9930	-130	-3990	7666	-22390	-145	-18563	20864	-29733	-208	-18110	25586	-16910	-118	-20616	26399	-16811	-152	-126	-120	-47	-66	-60	-108	35	-154	13	33	-76	-19	-53	86	-34	-1
0.102500	-543	-21162	8104	-25730	-47	-18348	-3111	-11815	-98	-21025	-5205	-4146	-1374	-19951	-7498	-11058	-186	-1911	8166	-22190	-143	-18738	20451	-29100	-198	-18429	25697	-17115	-142	-20924	26383	-16924	-148	-130	-122	-67	-63	-59	-108	43	-151	16	34	-81	-22	-57	81	-30	0
0.103333	-471	-19402	5657	-25367	-49	-17858	-3409	-12127	-74	-19956	-5800	-5126	-1300	-19230	-7918	-12194	-216	33	8738	-22162	-129	-18988	20011	-28409	-183	-18820	25725	-17298	-136	-21222	26359	-16960	-149	-118	-120	-67	-62	-60	-109	39	-162	16	32	-76	-22	-55	85	-30	-1
0.104167	-478	-17600	3151	-25032	-41	-17359	-3697	-12383	-66	-18819	-6430	-6084	-1514	-18443	-8366	-13330	-255	1830	9333	-22246	-139	-19304	19554	-27670	-198	-19263	25682	-17460	-141	-21505	26308	-16918	-150	-131	-121	-67	-64	-59	-104	38	-153	17	36	-75	-22	-55	82	-27	-4
0.105000	-490	-15774	645	-24750	-55	-16866	-3967	-12596	-75	-17659	-7072	-7017	-1571	-17614	-8829	-14444	-195	3462	9925	-22434	-142	-19684	19088	-26883	-201	-19747	25565	-17603	-158	-21773	26245	-16807	-150	-145	-118	-65	-55	-61	-105	40	-153	16	35	-76	-25	-56	84	-29	-6
0.105833	-509	-13955	-1824	-24528	-64	-16396	-4215	-12770	-79	-16517	-7724	-7915	-1537	-16755	-9309	-15539	-122	4964	10483	-22741	-130	-20122	18629	-26066	-208	-20262	25386	-17727	-153	-22025	26144	-16626	-149	-130	-118	-66	-64	-60	-107	41	-150	-8	36	-74	-21	-55	82	-28	0
0.106667	-513	-12153	-4163	-24378	-72	-15960	-4444	-12924	-105	-15430	-8390	-8781	-1132	-15890	-9805	-16597	-163	6312	10999	-23117	-112	-20603	18178	-25231	-198	-20800	25145	-17833	-156	-22277	26003	-16384	-149	-122	-113	-67	-64	-65	-107	39	-151	17	32	-77	-24	-62	78	-33	0
0.107500	-534	-10400	-6459	-24313	-94	-15564	-4655	-13066	-119	-14431	-9031	-9626	-755	-15018	-10313	-17617	-179	7508	11447	-23541	-126	-21107	17748	-24398	-177	-21339	24852	-17921	-158	-22505	25832	-16090	-149	-125	-117	-66	-62	-61	-105	37	-152	20	17	-78	-21	-55	82	-30	1
0.108333	-507	-8719	-8533	-24309	-98	-15212	-4846	-13201	-107	-13543	-9661	-10449	-899	-14173	-10830	-18587	-146	8552	11823	-23987	-128	-21632	17353	-23557	-171	-21885	24509	-18004	-161	-22733	25613	-15751	-148	-128	-119	-65	-62	-60	-103	68	-152	17	35	-74	-21	-56	82	-32	-3
0.109167	-380	-7115	-10410	-24449	-100	-14920	-5023	-13347	-131	-12790	-10286	-11258	-1186	-13369	-11356	-19504	-86	9446	12116	-24422	-109	-22167	16981	-22744	-176	-22422	24122	-18076	-156	-22953	25363	-15381	-152	-127	-119	-65	-63	-60	-105	35	-154	19	36	-74	-18	-55	82	-31	0
0.110000	-361	-5616	-12050	-24654	-95	-14686	-5191	-13513	-128	-12190	-10876	-12054	-1164	-12626	-11890	-20346	-55	10201	12334	-24825	-78	-22692	16645	-21957	-168	-22944	23704	-18142	-188	-23172	25076	-14994	-153	-127	-119	-65	-62	-48	-110	41	-153	20	36	-74	-22	-56	80	-30	0
0.110833	-297	-4221	-13440	-24950	-108	-14514	-5340	-13701	-85	-11756	-11432	-12846	-957	-11953	-12428	-21179	-99	10819	12481	-25162	-87	-23204	16344	-21207	-159	-23441	23254	-18200	-185	-23387	24772	-14593	-149	-126	-120	-66	-61	-64	-105	38	-153	16	35	-72	-23	-53	82	-22	0
0.111667	226	-2928	-14560	-25297	-107	-14406	-5483	-13908	-95	-11494	-11952	-13627	-810	-11371	-12970	-21939	-128	11299	12566	-25418	-118	-23686	16087	-20525	-169	-23904	22781	-18250	-173	-23595	24438	-14191	-134	-126	-120	-66	-66	-58	-105	42	-150	19	36	-75	-18	-51	82	-29	-3
0.112500	784	-1741	-15395	-25759	-97	-14361	-5619	-14152	-95	-11399	-12432	-14427	-529	-10881	-13519	-22657	-145	11652	12594	-25555	-95	-24129	15867	-19904	-188	-24341	22286	-18296	-173	-23799	24089	-13798	-148	-124	-121	-65	-61	-42	-102	44	-161	21	33	-74	-21	-52	85	-23	1
0.113333	474	-667	-15939	-26253	-101	-14391	-5749	-14427	-66	-11467	-12868	-15269	-43	-10503	-14066	-23336	-133	11876	12578	-25613	-61	-24532	15680	-19356	-169	-24744	21779	-18332	-178	-23999	23731	-13427	-149	-128	-119	-64	-60	-55	-103	44	-151	21	37	-72	-23	-53	86	-27	-4
0.114167	212	282	-16191	-26785	-94	-14490	-5871	-14740	-72	-11694	-13264	-16117	-77	-10246	-14616	-23975	-53	11985	12524	-25540	-68	-24890	15526	-18890	-181	-25111	21252	-18358	-193	-24194	23366	-13081	-150	-124	-118	-64	-61	-57	-103	40	-151	22	35	-74	-22	-53	84	-29	0
0.115000	241	1134	-16168	-27331	-70	-14659	-5994	-15093	-73	-12091	-13616	-16987	-150	-10110	-15154	-24586	-26	11983	12439	-25359	-94	-25204	15410	-18510	-185	-25447	20722	-18370	-213	-24381	23037	-12768	-150	-129	-124	-67	-65	-60	-108	40	-152	38	37	-76	-21	-58	79	-30	0
0.115833	147	1880	-15877	-27877	-68	-14900	-6114	-15484	-69	-12537	-13916	-17888	41	-10109	-15678	-25165	-85	11884	12337	-25060	-91	-25476	15329	-18228	-188	-25741	20188	-18365	-230	-24557	22652	-12488	-149	-126	-121	-63	-65	-60	-105	40	-151	19	37	-74	-23	-59	82	-30	-10
0.116667	111	2534	-15324	-28416	-69	-15204	-6206	-15904	-46	-13123	-14172	-18806	284	-10234	-16173	-25720	-162	11688	12217	-24672	-69	-25703	15279	-18015	-170	-26006	19660	-18339	-243	-24712	22301	-12246	-150	-129	-124	-67	-66	-61	-108	41	-156	18	34	-77	-22	-57	81	-31	-6
0.117500	95	3099	-14548	-28920	-66	-15573	-6307	-16361	-13	-13772	-14382	-19758	622	-10487	-16656	-26259	-159	11408	12087	-24202	-65	-25888	15255	-17901	-204	-26238	19123	-18291	-280	-24852	21962	-12044	-152	-130	-125	-67	-65	-61	-108	37	-154	18	34	-77	-25	-61	80	-34	-5
0.118333	9	3583	-13572	-29374	-61	-16005	-6390	-16850	-24	-14485	-14550	-20719	883	-10864	-17079	-26787	-91	11056	11956	-23685	-78	-26041	15261	-17869	-207	-26437	18596	-18222	-260	-24968	21637	-11876	-151	-131	-117	-65	-62	-61	-108	34	-151	18	32	-79	-25	-59	77	-32	-5
0.119167	-410	4000	-12428	-29768	-58	-16482	-6451	-17369	-28	-15235	-14672	-21718	1194	-11357	-17465	-27291	-49	10646	11824	-23131	-90	-26167	15294	-17919	-200	-26609	18079	-18123	-251	-25060	21322	-11741	-151	-128	-121	-63	-60	-60	-104	41	-148	24	36	-75	-30	-59	79	-30	-3
0.120000	-5	4343	-11168	-30094	-56	-17010	-6497	-17910	-44	-16001	-14755	-22714	1434	-11948	-17792	-27776	-117	10184	11689	-22571	-91	-26272	15354	-18046	-202	-26759	17575	-18005	-265	-25124	21017	-11640	-150	-130	-120	-61	-60	-57	-80	39	-152	16	38	-77	-19	-53	86	-28	-1
0.120833	3302	4620	-9763	-30347	-63	-17583	-6527	-18476	2	-16759	-14805	-23711	1364	-12628	-18063	-28254	-119	9687	11553	-22023	-74	-26365	15436	-18241	-190	-26879	17087	-17870	-259	-25163	20719	-11573	-150	-132	-120	-65	-61	-61	-105	41	-151	20	35	-78	-5	-57	82	-30	-1
0.121667	3943	4843	-8298	-30524	-48	-18184	-6536	-19061	21	-17502	-14821	-24701	1248	-13380	-18263	-28712	-79	9157	11431	-21511	-52	-26457	15534	-18494	-172	-26991	16627	-17714	-254	-25176	20415	-11531	-148	-128	-120	-66	-61	-56	-103	36	-151	17	34	-76	-19	-59	84	-29	-3
0.122500	2149	5011	-6794	-30620	-41	-18801	-6529	-19656	-13	-18209	-14809	-25662	1153	-14167	-18392	-29155	-112	8612	11317	-21060	-66	-26533	15645	-18799	-181	-27073	16164	-17551	-267	-25161	20111	-11517	-149	-130	-121	-68	-64	-58	-104	38	-149	19	35	-80	-14	-57	81	-31	0
0.123333	547	5136	-5280	-30645	-51	-19429	-6507	-20263	5	-18874	-14769	-26606	1083	-15028	-18447	-29581	-114	8063	11218	-20683	-56	-26648	15772	-19144	-215	-27151	15725	-17383	-243	-25125	19797	-11524	-153	-131	-126	-58	-64	-61	-109	34	-156	13	29	-82	-24	-59	81	-32	-5
0.124167	-5011	5204	-3787	-30597	-38	-20049	-6475	-20870	61	-19489	-14717	-27509	973	-15881	-18423	-29989	-69	7523	11132	-20382	-50	-26755	15905	-19522	-224	-27207	15314	-17202	-235	-25060	19474	-11544	-150	-133	-126	-69	-67	-58	-107	38	-154	13	33	-80	-24	-56	79	-30	-4
0.125000	-7174	5240	-2334	-30472	-38	-20651	-6431	-21460	52	-20042	-14640	-28358	760	-16723	-18316	-30372	-112	6997	11078	-20167	-87	-26875	16042	-19924	-222	-27250	14927	-17038	-233	-24985	19135	-11583	-150	-133	-121	-67	-61	-62	-105	36	-149	19	34	-78	-23	-57	78	-29	-3
0.125833	-4749	5237	-946	-30291	-61	-21231	-6381	-22076	-6	-20535	-14551	-29144	487	-17535	-18142	-30737	-186	6500	11045	-20048	-90	-27012	16178	-20341	-223	-27289	14562	-16875	-230	-24891	18777	-11633	-148	-127	-119	-66	-65	-61	-109	37	-150	18	34	-76	-21	-52	82	-28	0
0.126667	-4405	5194	363	-30048	-64	-21770	-6336	-22664	-32	-20969	-14464	-29868	366	-18305	-17905	-31074	-188	6026	11042	-20017	-102	-27165	16303	-20763	-195	-27304	14218	-16734	-239	-24791	18413	-11695	-150	-127	-120	-64	-66	-59	-104	38	-152	18	38	-75	-24	-58	79	-29	-4
0.127500	-3960	5121	1571	-29770	-74	-22264	-6295	-23239	-12	-21340	-14376	-30520	11	-19010	-17601	-31394	-199	5588	11073	-20075	-136	-27332	16412	-21182	-196	-27319	13897	-16614	-225	-24684	18002	-11767	-149	-126	-119	-67	-62	-62	-105	38	-147	18	36	-62	-21	-55	73	-26	-1
0.128333	-3492	5008	2662	-29449	-92	-22698	-6264	-23794	6	-21654	-14292	-31101	-335	-19641	-17257	-31691	-194	5190	11135	-20208	-104	-27504	16498	-21584	-180	-27322	13593	-16528	-228	-24582	17582	-11849	-151	-126	-119	-66	-61	-56	-126	39	-149	21	36	-75	-18	-56	81	-29	1
0.129167	-3207	4879	3626	-29109	-92	-23084	-6250	-24333	-30	-21931	-14219	-31610	-520	-20182	-16882	-31962	-213	4831	11224	-20411	-100	-27693	16542	-21997	-169	-27343	13298	-16472	-207	-24489	17145	-11944	-148	-127	-125	-66	-62	-57	-105	40	-152	18	34	-51	-22	-56	79	-29	-1
0.130000	-2469	4715	4463	-28744	-83	-23401	-6250	-24855	-4	-22165	-14159	-32042	-835	-20621	-16487	-32216	-215	4511	11352	-20666	-110	-27880	16561	-22381	-185	-27315	13025	-16449	-217	-24411	16692	-12053	-152	-129	-124	-65	-67	-59	-109	41	-151	18	34	-75	-22	-58	81	-30	-3
0.130833	-2015	4530	5167	-28374	-90	-23657	-6269	-25354	53	-22362	-14115	-32400	-1039	-20978	-16086	-32425	-153	4239	11507	-20962	-126	-28065	16532	-22741	-188	-27304	12770	-16461	-217	-24353	16231	-12166	-150	-128	-122	-66	-66	-59	-104	39	-154	16	34	-76	-25	-55	79	-27	-1
0.131667	-1616	4317	5731	-28000	-99	-23846	-6305	-25832	9	-22529	-14067	-32623	-1095	-21233	-15696	-32621	-138	3998	11685	-21286	-120	-28240	16454	-23078	-189	-27286	12517	-16514	-193	-24311	15761	-12291	-153	-119	-124	-67	-68	-61	-107	41	-152	17	33	-79	-23	-57	80	-31	-5
0.132500	-1228	4082	6206	-27627	-101	-23970	-6360	-26299	-8	-22698	-14081	-32695	-1238	-21397	-15325	-32689	-125	3792	11911	-21611	-109	-28394	16325	-23387	-188	-27253	12281	-16599	-191	-24293	15295	-12424	-149	-127	-120	-66	-74	-58	-102	42	-152	19	33	-76	-24	-41	80	-28	0
0.133333	-953	3831	6544	-27260	-70	-24030	-6438	-26743	-24	-22801	-14085	-32742	-1372	-21476	-14993	-32735	-25	3619	12104	-21958	-115	-28529	16137	-23669	-165	-27222	12054	-16717	-182	-24302	14829	-12573	-151	-128	-121	-66	-66	-60	-102	39	-149	20	36	-74	-23	-53	81	-31	-3
0.134167	-565	3558	6763	-26911	-65	-24035	-6515	-27176	-59	-22922	-14113	-32746	-1474	-21492	-14708	-32730	92	3462	12321	-22282	-109	-28638	15891	-23920	-170	-27185	11818	-16865	-185	-24332	14379	-12727	-149	-125	-119	-64	-63	-57	-101	43	-151	18	38	-80	-23	-53	84	-25	-6
0.135000	-332	3271	6872	-26581	-65	-23983	-6615	-27603	-50	-23031	-14150	-32760	-1493	-21457	-14484	-32752	110	3324	12530	-22592	-107	-28710	15588	-24150	-173	-27139	11594	-17032	-182	-24383	13945	-12893	-150	-126	-122	-65	-64	-59	-108	45	-151	21	35	-75	-22	-53	82	-26	-1
0.135833	-213	2962	6885	-26262	-60	-23899	-6727	-28021	-72	-23133	-14201	-32762	-1424	-21413	-14328	-32737	101	3196	12734	-22895	-141	-28740	15224	-24346	-158	-27087	11373	-17219	-168	-24456	13537	-13069	-151	-126	-120	-66	-60	-57	-97	43	-149	21	35	-78	-22	-55	84	-17	-1
0.136667	-27	2637	6793	-25974	-50	-23768	-6839	-28437	-95	-23233	-14252	-32761	-1377	-21297	-14244	-32755	156	3072	12907	-23117	-141	-28725	14804	-24521	-151	-27031	11152	-17412	-153	-24539	13161	-13252	-154	-125	-125	-66	-65	-61	-103	44	-154	17	34	-74	-21	-56	84	-28	1
0.137500	128	2294	6631	-25693	-34	-23600	-6964	-28844	-124	-23327	-14304	-32767	-1316	-21214	-14244	-32734	205	2946	13056	-23328	-120	-28651	14339	-24673	-143	-26963	10941	-17611	-142	-24635	12817	-13440	-153	-126	-121	-65	-65	-63	-100	40	-167	17	35	-77	-23	-53	80	-28	-3
0.138333	231	1930	6382	-25443	-46	-23405	-7085	-29245	-139	-23407	-14349	-32760	-1126	-21144	-14313	-32752	225	2807	13168	-23502	-125	-28532	13831	-24798	-148	-26883	10725	-17804	-167	-24725	12520	-13633	-151	-126	-120	-64	-65	-56	-103	39	-151	21	36	-73	-23	-53	81	-29	-3
0.139167	286	1552	6071	-25205	-47	-23181	-7207	-29651	-121	-23471	-14383	-32767	-1082	-21110	-14460	-32734	175	2640	13235	-23640	-122	-28347	13286	-24902	-169	-26792	10535	-17991	-171	-24812	12264	-13823	-149	-125	-117	-63	-60	-58	-104	42	-149	19	38	-74	-18	-55	81	-14	-3
0.140000	365	1159	5704	-24997	-31	-22946	-7330	-30051	-100	-23524	-14402	-32755	-976	-21120	-14675	-32752	142	2497	13256	-23744	-100	-28111	12711	-24988	-179	-26695	10342	-18162	-167	-24885	12063	-14004	-153	-126	-118	-65	-63	-60	-108	37	-155	22	36	-75	-24	-55	80	-29	-3
0.140833	463	743	5277	-24790	-41	-22687	-7451	-30447	-101	-23555	-14399	-32767	-738	-21179	-14951	-32744	180	2312	13230	-23818	-98	-27816	12128	-25052	-168	-26569	10175	-18316	-154	-24938	11914	-14183	-152	-127	-118	-65	-61	-57	-103	39	-150	6	33	-73	-21	-53	82	-29	0
0.141667	478	310	4808	-24604	-35	-22410	-7565	-30883	-112	-23557	-14365	-32753	-694	-21288	-15278	-32746	192	2107	13157	-23862	-113	-27453	11528	-25094	-197	-26439	10027	-18450	-184	-24964	11824	-14342	-152	-133	-121	-63	-61	-56	-104	40	-153	16	34	-73	-22	-52	82	-27	-4
0.142500	498	-147	4302	-24428	-32	-22122	-7680	-31211	-228	-23524	-14316	-32767	-647	-21443	-15647	-32752	139	1872	13037	-23876	-87	-27045	10947	-25117	-206	-26276	9921	-18554	-181	-24951	11790	-14485	-151	-128	-110	-65	-64	-59	-102	42	-148	17	34	-73	-23	-52	82	-30	-6
0.143333	468	-623	3770	-24261	-34	-21820	-7799	-31572	-609	-23462	-14236	-32749	-676	-21646	-16043	-32732	92	1614	12876	-23870	-68	-26591	10387	-25133	-205	-26099	9845	-18640	-161	-24899	11823	-14605	-153	-128	-119	-65	-64	-58	-104	40	-152	15	34	-76	-23	-53	84	-31	0
0.144167	355	-1117	3211	-24106	-27	-21507	-7915	-31909	-688	-23355	-14132	-32764	-513	-21878	-16457	-32627	42	1333	12676	-23854	-38	-26092	9855	-25103	-223	-25893	9819	-18703	-153	-24804	11922	-14698	-150	-124	-121	-69	-63	-59	-103	40	-151	21	28	-76	-18	-56	82	-31	0
0.145000	298	-1629	2645	-23953	-3	-21181	-8037	-32230	-504	-23210	-14003	-32749	-258	-22110	-16874	-32401	0	1029	12451	-23806	-15	-25559	9372	-25064	-229	-25667	9838	-18750	-153	-24656	12083	-14756	-151	-125	-117	-59	-63	-60	-104	39	-146	19	32	-78	-26	-52	85	-30	0
0.145833	2954	-2161	2067	-23808	-27	-20836	-8165	-32499	-452	-23016	-13855	-32759	-206	-22365	-17283	-32115	-1	706	12203	-23767	-27	-24998	8951	-24999	-215	-25417	9923	-18771	-147	-24462	12303	-14777	-149	-124	-118	-66	-64	-60	-105	66	-146	22	33	-73	-18	-55	85	-28	0
0.146667	9584	-2706	1484	-23659	-35	-20487	-8299	-32646	-403	-22783	-13699	-32755	-98	-22582	-17669	-31752	-8	360	11940	-23674	-35	-24423	8594	-24915	-214	-25145	10057	-18785	-154	-24214	12582	-14757	-145	-127	-119	-64	-59	-58	-102	42	-148	17	36	-77	-19	-55	86	-27	0
0.147500	9882	-3265	907	-23512	-23	-20124	-8438	-32684	-417	-22507	-13542	-32754	-177	-22763	-18031	-31321	-51	-3	11670	-23605	-38	-23848	8314	-24808	-202	-24855	10261	-18780	-158	-23915	12923	-14693	-146	-125	-118	-64	-64	-58	-104	40	-150	20	37	-79	-23	-53	86	-28	2
0.148333	6587	-3830	337	-23355	-28	-19755	-8594	-32729	-393	-22195	-13377	-32764	-579	-22893	-18364	-30814	-78	-379	11400	-23507	-42	-23279	8116	-24680	-190	-24546	10519	-18778	-145	-23577	13305	-14588	-151	-129	-120	-66	-66	-62	-105	37	-151	15	30	-78	-25	-61	80	-33	-1
0.149167	6231	-4407	-218	-23206	-52	-19388	-8761	-32717	-275	-21847	-13233	-32757	-908	-22946	-18652	-30230	-109	-762	11137	-23412	-50	-22731	8004	-24531	-170	-24216	10840	-18765	-170	-23189	13737	-14430	-151	-130	-122	-65	-64	-61	-113	36	-135	17	33	-78	-21	-59	78	-31	-1
0.150000	6405	-4975	-751	-23039	-51	-19007	-8934	-32750	-206	-21461	-13102	-32767	-645	-22914	-18898	-29563	-128	-1146	10885	-23300	-36	-22200	7982	-24370	-148	-23871	11212	-18754	-253	-22763	14198	-14227	-151	-131	-121	-80	-65	-61	-108	37	-154	13	32	-79	-26	-59	79	-34	-1
0.150833	6599	-5541	-1257	-22869	-57	-18637	-9120	-32718	-176	-21055	-13007	-32755	-130	-22787	-19098	-28827	-126	-1531	10651	-23180	-42	-21712	8049	-24187	-138	-23537	11635	-18743	-255	-22310	14684	-13970	-151	-129	-124	-66	-69	-62	-109	37	-151	17	32	-80	-24	-59	84	-29	0
0.151667	4864	-6068	-1744	-22686	-73	-18268	-9310	-32734	-145	-20631	-12946	-32767	68	-22562	-19257	-28020	-125	-1916	10433	-23055	-68	-21268	8206	-23995	-145	-23191	12090	-18732	-220	-21830	15183	-13675	-151	-127	-126	-64	-64	-60	-107	40	-151	12	29	-77	-24	-57	82	-33	-5
0.152500	3190	-6630	-2198	-22491	-87	-17917	-9508	-32726	-91	-20199	-12930	-32752	145	-22235	-19376	-27140	-150	-2289	10234	-22912	-66	-20879	8444	-23812	-167	-22849	12572	-18718	-229	-21331	15692	-13323	-150	-129	-120	-64	-63	-38	-108	39	-154	15	33	-76	-24	-56	84	-28	-6
0.153333	-389	-7145	-2619	-22282	-87	-17584	-9711	-32729	-23	-19765	-12957	-32717	210	-21815	-19456	-26215	-169	-2656	10058	-22768	-57	-20548	8756	-23615	-166	-22514	13071	-18708	-191	-20816	16190	-12951	-153	-112	-124	-64	-63	-59	-104	42	-152	16	33	-75	-24	-57	84	-30	-3
0.154167	-6889	-7623	-3009	-22060	-83	-17274	-9917	-32731	-21	-19331	-13035	-32580	216	-21312	-19501	-25257	-156	-3001	9898	-22614	-60	-20280	9132	-23420	-160	-22193	13570	-18695	-191	-20304	16667	-12539	-149	-131	-121	-66	-60	-58	-109	38	-154	13	32	-74	-19	-59	79	-30	-1
0.155000	-7295	-8072	-3364	-21823	-87	-16994	-10122	-32726	0	-18914	-13160	-32421	329	-20740	-19517	-24283	-142	-3330	9753	-22456	-47	-20065	9567	-23240	-168	-21883	14058	-18678	-200	-19766	17117	-12100	-148	-130	-124	-65	-63	-63	-102	40	-150	15	33	-74	-21	-56	81	-30	0
0.155833	-5074	-8478	-3686	-21568	-111	-16742	-10323	-32735	19	-18518	-13329	-32204	296	-20122	-19504	-23303	-152	-3633	9619	-22289	-58	-19913	10046	-23068	-169	-21598	14517	-18654	-166	-19302	17529	-11648	-149	-129	-111	-64	-63	-60	-104	38	-151	15	29	-79	-29	-58	82	-30	0
0.156667	-5175	-8845	-3976	-21293	-125	-16507	-10510	-32726	42	-18150	-13533	-31954	-51	-19477	-19470	-22338	-177	-3917	9491	-22122	-83	-19817	10556	-22915	-162	-21333	14937	-18618	-173	-18821	17888	-11187	-152	-133	-129	-73	-67	-64	-108	35	-154	15	27	-83	-25	-62	84	-33	-9
0.157500	-4552	-9167	-4230	-20999	-117	-16353	-10683	-32736	61	-17818	-13771	-31655	-267	-18821	-19405	-21398	-153	-4162	9370	-21947	-70	-19761	11085	-22778	-161	-21094	15309	-18560	-138	-18359	18200	-10720	-153	-132	-141	-69	-66	-60	-108	35	-154	13	28	-81	-22	-60	77	-31	-5
0.158333	-3884	-9434	-4451	-20679	-105	-16205	-10826	-32708	88	-17513	-14024	-31303	-177	-18176	-19318	-20503	-90	-4388	9248	-21770	-81	-19741	11619	-22660	-172	-20870	15637	-18482	-124	-17925	18453	-10255	-151	-130	-134	-70	-67	-62	-110	36	-155	15	32	-79	-22	-58	78	-33	-3
0.159167	-3168	-9650	-4633	-20338	-120	-16098	-10956	-32615	43	-17256	-14288	-30892	-165	-17561	-19203	-19663	-73	-4576	9126	-21590	-63	-19747	12154	-22554	-173	-20664	15879	-18378	-136	-17513	18652	-9808	-151	-127	-120	-64	-65	-63	-105	34	-154	19	33	-76	-23	-59	81	-30	0
0.160000	-2330	-9822	-4793	-19957	-117	-16024	-11055	-32433	13	-17037	-14548	-30459	-289	-17004	-19066	-18887	-110	-4735	8992	-21415	-65	-19768	12679	-22470	-184	-20473	16064	-18246	-114	-17130	18785	-9378	-154	-127	-119	-65	-63	-63	-103	38	-149	18	35	-77	-18	-56	81	-27	0
0.160833	-1903	-9945	-4924	-19587	-112	-15978	-11127	-32230	76	-16865	-14801	-29981	-476	-16517	-18895	-18189	-122	-4848	8846	-21235	-88	-19795	13181	-22405	-208	-20296	16181	-18092	-114	-16782	18858	-8981	-148	-128	-121	-65	-48	-60	-105	42	-149	19	26	-76	-29	-59	81	-28	1
0.161667	-1613	-10019	-5030	-19177	-107	-15955	-11159	-31988	122	-16731	-15023	-29462	-589	-16109	-18686	-17567	-129	-4960	8680	-21086	-61	-19812	13645	-22352	-187	-20125	16224	-17892	-125	-16455	18885	-8617	-150	-127	-119	-66	-62	-62	-105	41	-150	20	36	-76	-19	-53	80	-28	2
0.162500	-1350	-10055	-5104	-18744	-80	-15956	-11160	-31718	102	-16641	-15212	-28919	-598	-15797	-18436	-17018	-118	-5029	8498	-20926	-42	-19808	14075	-22308	-180	-19960	16202	-17687	-118	-16163	18826	-8284	-163	-127	-119	-57	-58	-57	-105	40	-151	-1	36	-74	-19	-57	80	-30	0
0.163333	-403	-10046	-5156	-18294	-68	-15972	-11109	-31417	93	-16587	-15354	-28348	-503	-15571	-18137	-16543	-139	-5076	8296	-20785	-74	-19783	14454	-22265	-215	-19787	16123	-17442	-105	-15890	18729	-7996	-146	-127	-121	-66	-63	-60	-109	37	-147	17	34	-77	-18	-57	78	-30	-1
0.164167	2127	-9997	-5185	-17826	-59	-15998	-11023	-31080	105	-16565	-15443	-27767	-494	-15447	-17808	-16137	-120	-5100	8072	-20661	-76	-19720	14786	-22229	-222	-19607	15988	-17176	-107	-15650	18578	-7744	-149	-127	-119	-67	-65	-62	-109	37	-149	17	34	-75	-24	-59	78	-30	-6
0.165000	2608	-9916	-5188	-17348	-43	-16033	-10889	-30701	123	-16573	-15479	-27181	-333	-15432	-17377	-15792	-53	-5105	7822	-20552	-46	-19609	15073	-22182	-224	-19414	15803	-16904	-109	-15419	18390	-7537	-152	-127	-122	-70	-70	-61	-112	34	-153	16	33	-82	-23	-59	78	-30	-3
0.165833	-668	-9802	-5171	-16856	-81	-16063	-10710	-30285	103	-16596	-15450	-26604	-163	-15447	-16908	-15491	-46	-5092	7555	-20462	-25	-19451	15313	-22119	-240	-19197	15592	-16585	-80	-15208	18169	-7368	-150	-126	-121	-67	-62	-65	-107	39	-151	18	33	-75	-22	-58	79	-33	0
0.166667	-5627	-9655	-5127	-16352	-73	-16085	-10484	-29825	80	-16632	-15351	-26033	-28	-15551	-16377	-15226	-80	-5071	7266	-20367	-41	-19245	15495	-22041	-265	-18961	15352	-16271	-88	-15011	17915	-7232	-149	-128	-122	-67	-64	-58	-107	38	-154	16	34	-76	-25	-52	81	-29	0
0.167500	-6373	-9486	-5062	-15843	-56	-16100	-10219	-29329	77	-16679	-15178	-25490	59	-15711	-15792	-14988	-114	-5038	6962	-20315	-11	-18989	15632	-21943	-247	-18697	15096	-15953	-116	-14826	17634	-7138	-150	-127	-116	-67	-61	-57	-107	38	-151	19	36	-74	-16	-51	79	-27	0
0.168333	-4014	-9290	-4975	-15337	-40	-16098	-9912	-28793	93	-16723	-14977	-24974	97	-15908	-15151	-14760	-87	-5001	6643	-20267	0	-18686	15718	-21844	-235	-18411	14834	-15629	-92	-14647	17332	-7071	-147	-125	-120	-65	-61	-59	-107	39	-148	18	33	-77	-16	-55	81	-30	2
0.169167	-3316	-9078	-4876	-14835	-49	-16082	-9582	-28223	101	-16755	-14703	-24488	258	-16126	-14475	-14534	-60	-4970	6316	-20233	-34	-18346	15757	-21679	-232	-18096	14573	-15315	-85	-14474	17018	-7031	-151	-130	-122	-55	-64	-62	-109	40	-151	19	32	-79	-24	-56	81	-31	-4
0.170000	-2549	-8845	-4757	-14338	-44	-16049	-9212	-27627	51	-16775	-14379	-24039	382	-16353	-13768	-14297	-67	-4938	5989	-20207	-48	-17962	15753	-21505	-228	-17758	14321	-15011	-107	-14301	16701	-7011	-153	-128	-124	-70	-65	-61	-107	37	-153	16	29	-81	-23	-56	79	-31	-4
0.170833	-1867	-8595	-4623	-13846	-44	-15990	-8829	-27001	57	-16770	-14010	-23618	365	-16556	-13047	-14046	-88	-4890	5665	-20182	-23	-17543	15709	-21299	-223	-17390	14088	-14719	-108	-14128	16382	-7003	-150	-128	-125	-34	-62	-59	-122	35	-151	18	33	-76	-21	-52	79	-29	0
0.171667	-1808	-8323	-4471	-13356	-41	-15903	-8422	-26359	74	-16738	-13603	-23239	455	-16734	-12331	-13769	-73	-4890	5352	-20158	-48	-17106	15623	-21068	-229	-17008	13872	-14445	-118	-13952	16059	-7009	-147	-128	-122	-66	-61	-61	-107	38	-150	18	35	-78	-23	-57	81	-29	0
0.172500	-2719	-8043	-4311	-12901	-45	-15795	-8003	-25712	36	-16671	-13167	-22880	491	-16877	-11633	-13466	-44	-4880	5051	-20126	-42	-16655	15507	-20810	-224	-16610	13681	-14188	-134	-13774	15752	-7003	-148	-127	-122	-67	-62	-62	-94	39	-151	19	36	-75	-18	-56	84	-27	0
0.173333	-2900	-7747	-4142	-12464	-47	-15661	-7601	-25054	9	-16572	-12715	-22549	383	-16977	-10968	-13140	-48	-4883	4774	-20082	-23	-16201	15355	-20534	-221	-16205	13510	-13959	-141	-13591	15449	-7038	-149	-127	-122	-68	-64	-62	-109	38	-151	18	32	-80	-25	-59	80	-36	0
0.174167	-1913	-7447	-3971	-12050	-47	-15498	-7200	-24413	36	-16431	-12236	-22226	265	-17012	-10365	-12792	-46	-4902	4521	-20022	-33	-15747	15172	-20236	-233	-15786	13361	-13736	-131	-13395	15163	-7050	-151	-127	-122	-66	-63	-61	-105	39	-152	16	36	-76	-23	-56	84	-31	-1
0.175000	-427	-7135	-3795	-11662	-53	-15308	-6810	-23768	19	-16250	-11768	-21921	286	-16992	-9830	-12419	-25	-4931	4295	-19935	-26	-15296	14958	-19916	-225	-15370	13229	-13541	-136	-13195	14888	-7055	-149	-127	-126	-64	-59	-57	-107	39	-154	18	33	-77	-22	-57	80	-31	-3
0.175833	3083	-6817	-3615	-11310	-82	-15087	-6448	-23140	-52	-16028	-11290	-21597	439	-16907	-9383	-12034	-39	-4974	4084	-19818	-41	-14860	14716	-19582	-221	-14956	13124	-13349	-145	-12979	14626	-7051	-150	-125	-120	-65	-64	-60	-107	46	-153	18	34	-76	-23	-57	80	-29	-3
0.176667	5515	-6497	-3437	-10999	-102	-14841	-6115	-22536	-29	-15772	-10822	-21271	350	-16772	-9033	-11649	-29	-5038	3931	-19668	-48	-14442	14456	-19240	-196	-14552	13026	-13175	-142	-12759	14375	-7033	-150	-128	-122	-65	-63	-62	-105	41	-154	23	30	-74	-24	-55	80	-31	-11
0.177500	5569	-6181	-3259	-10738	-126	-14561	-5808	-21951	-64	-15477	-10363	-20921	331	-16569	-8786	-11257	-8	-5119	3781	-19479	-39	-14045	14169	-18893	-196	-14156	12938	-13007	-125	-12517	14142	-6999	-151	-128	-120	-67	-62	-62	-109	29	-153	16	33	-77	-22	-57	79	-29	-6
0.178333	7425	-5866	-3082	-10528	-127	-14239	-5554	-21387	-124	-15151	-9920	-20543	418	-16317	-8646	-10880	-22	-5218	3666	-19253	-9	-13674	13868	-18541	-221	-13777	12858	-12838	-94	-12259	13920	-6948	-154	-126	-124	-66	-62	-58	-107	38	-150	17	34	-77	-22	-57	76	-30	-3
0.179167	7833	-5559	-2911	-10376	-107	-13905	-5343	-20840	-93	-14792	-9492	-20110	371	-16011	-8612	-10513	-50	-5330	3566	-18988	-13	-13323	13554	-18186	-196	-13408	12780	-12666	-60	-11988	13714	-6869	-147	-125	-118	-66	-63	-57	-107	38	-152	20	36	-75	-17	-55	81	-24	0
0.180000	6426	-5267	-2742	-10290	-103	-13531	-5160	-20312	-122	-14408	-9082	-19661	416	-15667	-8674	-10178	-10	-5461	3480	-18682	-18	-12991	13226	-17843	-205	-13056	12693	-12492	-49	-11701	13513	-6776	-150	-125	-120	-63	-62	-56	-103	39	-152	20	35	-76	-19	-53	80	-29	0
0.180833	6303	-4991	-2584	-10275	-117	-13126	-5044	-19798	-147	-14007	-8700	-19149	346	-15287	-8830	-9877	-3	-5609	3418	-18342	-35	-12686	12883	-17477	-222	-12723	12599	-12308	-22	-11403	13317	-6659	-148	-125	-118	-65	-63	-59	-103	42	-151	18	27	-76	-26	-53	85	-27	0
0.181667	6740	-4734	-2427	-10345	-97	-12693	-4960	-19294	-142	-13590	-8338	-18605	288	-14878	-9058	-9615	29	-5777	3299	-17974	-26	-12395	12541	-17125	-214	-12401	12490	-12103	-15	-11081	13124	-6523	-151	-130	-125	-67	-65	-60	-107	39	-154	18	33	-78	-24	-56	97	-30	0
0.182500	6243	-4497	-2282	-10490	-75	-12220	-4919	-18791	-152	-13165	-8005	-18000	297	-14435	-9345	-9387	43	-5954	3227	-17574	-25	-12119	12201	-16783	-207	-12089	12371	-11905	-29	-10742	12929	-6353	-149	-127	-122	-67	-63	-59	-109	24	-151	17	32	-78	-22	-58	79	-30	0
0.183333	6196	-4284	-2146	-10723	-68	-11723	-4913	-18282	-147	-12724	-7686	-17341	204	-13987	-9666	-9203	58	-6138	3124	-17159	-49	-11856	11869	-16453	-203	-11781	12234	-11685	-25	-10384	12736	-6176	-150	-128	-121	-72	-63	-58	-107	38	-152	17	29	-77	-23	-45	79	-29	0
0.184167	6635	-4097	-2020	-11037	-77	-11193	-4939	-17767	-143	-12279	-7395	-16635	172	-13515	-9995	-9068	42	-6342	3004	-16728	-32	-11608	11538	-16115	-236	-11476	12071	-11448	-32	-10019	12531	-5974	-148	-127	-122	-65	-63	-58	-109	39	-154	17	34	-66	-28	-56	78	-29	-3
0.185000	6149	-3936	-1912	-11442	-78	-10633	-4989	-17230	-153	-11830	-7098	-15875	192	-13027	-10333	-8971	-44	-6547	2852	-16293	-24	-11347	11217	-15788	-240	-11167	11895	-11201	-69	-9637	12325	-5752	-146	-126	-147	-67	-65	-60	-105	40	-149	17	34	-77	-21	-56	81	-28	0
0.185833	5722	-3799	-1821	-11931	-66	-10043	-5057	-16664	-176	-11386	-6873	-15084	108	-12528	-10637	-8918	-124	-6746	2674	-15857	-53	-11086	10910	-15467	-225	-10854	11689	-10948	-97	-9246	12104	-5515	-148	-124	-120	-68	-64	-59	-96	38	-151	26	32	-77	-22	-56	81	-27	2
0.186667	4519	-3703	-1748	-12512	-72	-9430	-5139	-16074	-156	-10939	-6645	-14260	-16	-12024	-10893	-8898	-120	-6965	2461	-15434	-85	-10825	10622	-15156	-198	-10523	11465	-10688	-141	-8842	11870	-5259	-145	-127	-122	-64	-62	-57	-105	41	-149	16	34	-75	-17	-52	82	-27	0
0.187500	3676	-3594	-1706	-13148	-83	-8796	-5220	-15449	-159	-10497	-6441	-13409	-186	-11513	-11090	-8906	-79	-7176	2223	-15016	-108	-10556	10343	-14854	-191	-10193	11217	-10433	-169	-8432	11612	-4998	-146	-128	-119	-69	-60	-58	-105	41	-148	19	37	-74	-21	-56	77	-29	2
0.188333	4327	-3520	-1700	-13871	-84	-8148	-5302	-14793	-197	-10056	-6256	-12534	-344	-10982	-11194	-8940	-82	-7383	1949	-14618	-100	-10278	10083	-14562	-229	-9838	10948	-10177	-169	-8009	11343	-4727	-150	-127	-119	-62	-62	-58	-105	39	-152	20	34	-74	-19	-55	80	-29	-3
0.189167	3698	-3453	-1730	-14643	-76	-7492	-5378	-14094	-191	-9614	-6092	-11661	-524	-10459	-11225	-8995	-101	-7575	1649	-14238	-114	-9996	9835	-14276	-231	-9464	10655	-9937	-202	-7588	11043	-4461	-149	-133	-122	-67	-65	-60	-109	37	-153	15	33	-76	-22	-58	73	-34	-3
0.190000	2226	-3395	-1806	-15462	-81	-6833	-5430	-13354	-176	-9170	-5950	-10775	-731	-9926	-11152	-9052	-97	-7761	1329	-13878	-125	-9700	9599	-14003	-222	-9067	10341	-9709	-238	-7152	10728	-4191	-151	-132	-126	-68	-68	-63	-112	33	-155	12	28	-81	-30	-60	74	-33	-5
0.190833	1250	-3334	-1940	-16312	-91	-6165	-5479	-12567	-173	-8731	-5827	-9902	-925	-9390	-10976	-9113	-98	-7928	997	-13521	-139	-9386	9383	-13735	-199	-8641	10018	-9496	-233	-6725	10388	-3927	-148	-129	-131	-65	-73	-60	-107	37	-153	13	33	-76	-21	-58	76	-29	-6
0.191667	-225	-3260	-2124	-17181	-66	-5508	-5495	-11738	-171	-8260	-5719	-9041	-990	-8851	-10700	-9161	-69	-8078	657	-13171	-139	-9066	9158	-13480	-177	-8200	9684	-9304	-245	-6282	10027	-3669	-153	-132	-122	-66	-63	-62	-108	35	-158	16	36	-76	-23	-59	79	-32	2
0.192500	-1212	-3167	-2369	-18044	-57	-4870	-5485	-10879	-169	-7794	-5633	-8209	-1769	-8314	-10331	-9199	-94	-8214	320	-12826	-139	-8739	8965	-13235	-158	-7733	9338	-9139	-246	-5838	9633	-3431	-151	-130	-125	-64	-44	-62	-107	38	-153	17	34	-76	-22	-60	78	-31	-3
0.193333	-1550	-3054	-2695	-18885	-65	-4258	-5450	-9989	-197	-7319	-5568	-7405	-3094	-7779	-9880	-9212	-111	-8323	-5	-12478	-160	-8407	8757	-13003	-150	-7250	8979	-9000	-260	-5388	9224	-3210	-152	-128	-121	-66	-63	-59	-105	37	-151	13	33	-74	-22	-56	79	-30	-4
0.194167	-1430	-2912	-3057	-19686	-58	-3678	-5388	-9071	-229	-6831	-5522	-6643	-2807	-7253	-9353	-9195	-92	-8412	-317	-12151	-152	-8070	8550	-12787	-156	-6746	8616	-8887	-304	-4930	8794	-3015	-150	-129	-127	-67	-63	-58	-103	38	-151	16	32	-73	-21	-56	92	-31	-4
0.195000	-575	-2734	-3497	-20427	-50	-3143	-5299	-8127	-189	-6338	-5495	-5925	-1524	-6744	-8767	-9147	-57	-8475	-602	-11733	-142	-7732	8331	-12584	-179	-6240	8250	-8802	-302	-4467	8326	-2848	-153	-129	-124	-64	-63	-58	-103	40	-152	19	33	-77	-22	-57	82	-31	17
0.195833	27	-2524	-4011	-21096	-50	-2658	-5197	-7173	-176	-5836	-5487	-5261	-776	-6256	-8144	-9061	-46	-8515	-863	-11327	-115	-7394	8100	-12394	-186	-5722	7879	-8751	-288	-3995	7886	-2719	-146	-128	-121	-66	-63	-60	-103	37	-147	21	34	-76	-21	-59	80	-30	2
0.196667	-1213	-2262	-4583	-21661	-60	-2239	-5046	-6226	-169	-5335	-5496	-4652	-377	-5796	-7496	-8914	-43	-8523	-1090	-10887	-109	-7066	7854	-12219	-177	-5209	7505	-8731	-284	-3517	7413	-2616	-149	-126	-122	-64	-60	-60	-105	38	-149	16	35	-76	-24	-60	79	-30	-14
0.197500	-2523	-1967	-5218	-22107	-65	-1908	-4893	-5272	-134	-4831	-5522	-4100	281	-5381	-6834	-8762	-39	-8506	-1286	-10415	-132	-6743	7590	-12057	-171	-4697	7132	-8733	-282	-3028	6936	-2560	-151	-129	-125	-68	-67	-61	-104	47	-156	19	34	-78	-22	-57	80	-30	-3
0.198333	-2888	-1629	-5896	-22415	-66	-1615	-4719	-4346	-116	-4337	-5563	-3611	1332	-4978	-6179	-8545	-52	-8461	-1446	-9913	-127	-6433	7307	-11915	-187	-4204	6757	-8767	-282	-2536	6460	-2546	-151	-132	-125	-69	-65	-63	-104	35	-158	16	30	-80	-29	-60	80	-32	-5
0.199167	-3679	-1249	-6606	-22577	-76	-1424	-4528	-3438	-163	-3842	-5613	-3175	3056	-4624	-5524	-8275	-53	-8380	-1574	-9345	-145	-6130	7004	-11779	-188	-3714	6392	-8815	-254	-2026	5994	-2561	-150	-126	-124	-66	-62	-60	-104	38	-148	19	37	-76	-13	-59	82	-29	2
0.200000	-4433	-833	-7341	-22569	-68	-1320	-4321	-2548	-177	-3369	-5672	-2797	5415	-4320	-4936	-7947	-47	-8265	-1666	-8745	-159	-5843	6674	-11654	-166	-3251	6019	-8887	-238	-1519	5533	-2627	-150	-127	-121	-65	-65	-60	-103	38	-151	19	36	-76	-24	-57	82	-30	0
0.200833	-4746	-389	-8093	-22401	-61	-1306	-4116	-1706	-133	-2921	-5739	-2478	6238	-4063	-4373	-7576	-49	-8122	-1739	-8106	-158	-5568	6313	-11544	-165	-2805	5649	-8977	-194	-999	5086	-2731	-147	-137	-121	-63	-64	-90	-107	38	-148	19	36	-76	-16	-55	84	-29	1
0.201667	-5041	75	-8848	-22057	-63	-1383	-3893	-918	-152	-2510	-5809	-2221	5547	-3865	-3860	-7148	-53	-7947	-1791	-7427	-148	-5308	5940	-11442	-163	-2403	5278	-9077	-172	-489	4656	-2876	-150	-129	-122	-64	-61	-59	-101	38	-150	17	37	-76	-17	-55	82	-51	-1
0.202500	-5304	556	-9582	-21543	-76	-1554	-3682	-188	-171	-2135	-5873	-2021	4825	-3715	-3397	-6671	-48	-7730	-1821	-6719	-147	-5068	5534	-11351	-135	-2005	4912	-9189	-143	22	4245	-3057	-150	-126	-120	-67	-61	-58	-104	39	-151	21	36	-77	-18	-52	86	-30	-3
0.203333	-5437	1039	-10277	-20855	-82	-1804	-3463	467	-134	-1815	-5938	-1869	3894	-3624	-2994	-6142	-51	-7482	-1838	-5988	-141	-4843	5108	-11268	-124	-1650	4541	-9305	-134	520	3847	-3267	-147	-127	-124	-65	-62	-60	-102	40	-150	19	32	-76	-19	-55	85	-33	0
0.204167	-5490	1515	-10927	-20023	-82	-2135	-3254	1048	-101	-1552	-5994	-1772	3181	-3581	-2643	-5564	-76	-7200	-1851	-5236	-136	-4639	4661	-11190	-136	-1331	4169	-9422	-142	1005	3480	-3501	-151	-130	-120	-63	-61	-60	-103	39	-153	18	36	-75	-24	-53	84	-30	-4
0.205000	-5513	1973	-11502	-19042	-80	-2532	-3059	1535	-33	-1355	-6034	-1722	2653	-3591	-2346	-4943	-56	-6882	-1846	-4482	-98	-4448	4197	-11114	-139	-1033	3797	-9536	-131	1466	3133	-3753	-145	-130	-120	-64	-58	-57	-104	39	-150	17	38	-75	-17	-57	82	-26	-1
0.205833	-5483	2405	-11999	-17937	-69	-2992	-2873	1933	53	-1229	-6058	-1719	2178	-3645	-2099	-4279	-53	-6532	-1840	-3726	-76	-4280	3713	-11041	-136	-779	3426	-9642	-133	1903	2809	-4013	-147	-130	-121	-65	-61	-56	-88	58	-152	18	37	-77	-18	-56	82	-26	1
0.206667	-5384	2801	-12402	-16723	-53	-3498	-2703	2238	62	-1173	-6071	-1762	1783	-3737	-1896	-3588	-87	-6153	-1838	-2984	-104	-4126	3214	-10971	-134	-549	3050	-9739	-141	2289	2497	-4280	-150	-133	-124	-66	-62	-61	-104	39	-148	15	35	-77	-19	-57	84	-29	-3
0.207500	-5487	3159	-12706	-15433	-58	-4034	-2554	2435	44	-1201	-6074	-1837	799	-3862	-1729	-2854	-76	-5735	-1829	-2265	-100	-3989	2709	-10900	-144	-353	2673	-9821	-172	2645	2202	-4539	-150	-122	-120	-65	-59	-58	-103	40	-149	20	35	-77	-18	-53	85	-29	1
0.208333	-6365	3448	-12885	-14088	-56	-4576	-2421	2543	40	-1291	-6034	-1951	-262	-4007	-1593	-2105	-81	-5292	-1822	-1589	-91	-3869	2182	-10829	-143	-179	2289	-9881	-196	2951	1907	-4788	-150	-129	-121	-65	-61	-59	-110	39	-149	18	36	-77	-21	-58	82	-28	-1
0.209167	-7465	3687	-12949	-12720	-55	-5121	-2319	2553	56	-1459	-5985	-2094	-1094	-4175	-1483	-1347	-91	-4841	-1816	-968	-115	-3772	1672	-10755	-138	-41	1894	-9931	-183	3202	1619	-5013	-156	-129	-122	-66	-63	-60	-107	42	-153	16	32	-79	-22	-58	80	-29	-1
0.210000	-7709	3847	-12895	-11368	-78	-5642	-2244	2468	71	-1692	-5919	-2277	-2232	-4350	-1393	-594	-78	-4352	-1813	-417	-105	-3692	1137	-10674	-150	73	1487	-9951	-92	3389	1325	-5207	-154	-133	-124	-67	-66	-60	-108	40	-154	17	32	-77	-26	-58	80	-29	-6
0.210833	-7538	3938	-12718	-10016	-87	-6123	-2198	2300	74	-1980	-5822	-2482	-3245	-4519	-1318	145	-47	-3855	-1803	63	-99	-3631	605	-10587	-159	165	1075	-9949	-50	3536	1021	-5351	-147	-129	-121	-66	-64	-62	-105	38	-165	19	34	-76	-24	-58	80	-28	-1
0.211667	-7626	3962	-12418	-8723	-100	-6551	-2180	2062	171	-2316	-5735	-2709	-3960	-4680	-1256	857	-75	-3349	-1795	446	-91	-3589	63	-10487	-168	235	642	-9922	-116	3617	694	-5481	-145	-127	-124	-65	-60	-63	-105	43	-150	27	34	-77	-17	-56	81	-28	1
0.212500	-7911	3898	-12005	-7496	-112	-6903	-2196	1760	283	-2690	-5634	-2949	-4632	-4826	-1204	1543	-72	-2845	-1785	730	-70	-3569	-472	-10383	-217	265	194	-9873	-202	3630	342	-5548	-146	-127	-119	-63	-58	-60	-104	40	-149	22	34	-78	-22	-57	82	-28	0
0.213333	-8457	3756	-11501	-6377	-96	-7175	-2245	1413	315	-3087	-5513	-3204	-4983	-4943	-1162	2171	-91	-2340	-1769	900	-99	-3571	-1005	-10271	-182	286	-276	-9796	-202	3594	-44	-5568	-149	-124	-117	-63	-65	-58	-107	41	-148	21	34	-75	-21	-55	80	-28	0
0.214167	-9056	3546	-10904	-5356	-68	-7355	-2327	1022	417	-3495	-5393	-3471	-5035	-5039	-1134	2731	-99	-1853	-1741	954	-105	-3590	-1536	-10144	-166	257	-772	-9697	-120	3492	-473	-5533	-148	-121	-121	-63	-60	-57	-107	41	-147	19	30	-77	-18	-55	80	-33	0
0.215000	-8515	3266	-10244	-4455	-39	-7417	-2438	628	499	-3914	-5276	-3735	-4962	-5102	-1116	3221	-99	-1383	-1738	888	-96	-3629	-2067	-10003	-188	212	-1293	-9580	-49	3340	-952	-5447	-148	-128	-125	-68	-64	-62	-107	36	-154	17	30	-77	-23	-61	70	-31	0
0.215833	-9369	2934	-9529	-3647	-18	-7434	-2581	223	484	-4319	-5154	-3995	-4545	-5133	-1118	3630	-112	-934	-1713	704	-110	-3680	-2590	-9862	-170	138	-1836	-9433	-94	3135	-1454	-5303	-147	-128	-120	-68	-63	-60	-105	40	-153	20	35	-81	-23	-58	81	-32	-3
0.216667	-10421	2558	-8766	-2987	-12	-7322	-2742	-163	535	-4696	-5030	-4233	-4088	-5132	-1131	3960	-195	-514	-1682	409	-148	-3749	-3111	-9705	-184	33	-2403	-9264	-131	2886	-2022	-5111	-149	-128	-119	-70	-58	-62	-108	39	-164	17	36	-80	-11	-59	79	-29	-1
0.217500	-8731	2143	-7993	-2418	18	-7126	-2925	-515	604	-5056	-4915	-4456	-4080	-5102	-1171	4197	-277	-118	-1652	4	-144	-3821	-3612	-9539	-199	-102	-3001	-9080	-93	2599	-2658	-4867	-152	-131	-121	-63	-62	-60	-107	39	-151	19	29	-77	-21	-60	78	-32	-6
0.218333	-8786	1709	-7224	-1953	38	-6849	-3119	-828	696	-5360	-4799	-4648	-5207	-5056	-1234	4348	-239	240	-1634	-493	-120	-3902	-4111	-9364	-183	-260	-3627	-8871	-96	2275	-3334	-4574	-150	-131	-125	-70	-64	-61	-104	39	-154	13	28	-77	-21	-58	81	-26	-1
0.219167	-9800	1272	-6474	-1557	46	-6502	-3321	-1082	615	-5630	-4679	-4818	-5778	-4960	-1323	4414	-210	554	-1564	-1067	-116	-3980	-4591	-9175	-166	-459	-4268	-8646	-112	1924	-4068	-4245	-150	-129	-121	-66	-60	-65	-100	37	-149	18	35	-75	-21	-55	82	-31	-4
0.220000	-8609	842	-5757	-1245	53	-6098	-3528	-1276	497	-5855	-4555	-4906	-4301	-4862	-1440	4405	-197	837	-1509	-1707	-147	-4056	-5062	-8985	-170	-692	-4936	-8404	-120	1549	-4861	-3877	-147	-127	-120	-66	-62	-59	-104	40	-149	17	35	-77	-19	-58	82	-27	-1
0.220833	-6102	428	-5095	-983	10	-5656	-3731	-1395	415	-6026	-4432	-4956	-3238	-4753	-1582	4310	-186	1073	-1454	-2396	-150	-4121	-5520	-8788	-193	-934	-5611	-8148	-125	1157	-5694	-3484	-148	-129	-120	-92	-65	-57	-103	39	-150	18	37	-78	-24	-56	84	-28	0
0.221667	-2182	50	-4486	-746	-23	-5191	-3917	-1448	73	-6143	-4300	-4950	-2538	-4632	-1756	4162	-151	1273	-1387	-3115	-148	-4170	-5949	-8584	-199	-1209	-6297	-7881	-87	753	-6573	-3058	-147	-127	-119	-65	-61	-60	-82	41	-150	19	32	-77	-53	-57	84	-28	2
0.222500	-1710	-289	-3952	-532	-18	-4718	-4082	-1429	-47	-6215	-4156	-4874	-1795	-4506	-1944	3965	-131	1430	-1324	-3839	-164	-4206	-6365	-8375	-168	-1497	-6984	-7593	-134	336	-7490	-2612	-151	-131	-124	-68	-64	-60	-104	40	-151	12	33	-77	-23	-57	78	-28	3
0.223333	-3224	-576	-3488	-314	-40	-4254	-4221	-1347	-59	-6236	-4000	-4727	-1434	-4376	-2152	3737	-169	1546	-1250	-4541	-151	-4223	-6750	-8166	-178	-1806	-7668	-7297	-150	-88	-8439	-2149	-153	-131	-126	-84	-66	-61	-108	37	-158	15	29	-79	-27	-59	78	-35	-3
0.224167	-1497	-807	-3104	-87	-62	-3808	-4307	-1198	-185	-6208	-3816	-4497	-839	-4243	-2365	3495	-108	1632	-1175	-5207	-146	-4214	-7103	-7945	-186	-2116	-8331	-6973	-138	-506	-9398	-1665	-146	-129	-122	-68	-65	-62	-105	42	-130	16	32	-77	-18	-58	79	-30	-1
0.225000	-606	-975	-2783	163	-59	-3389	-4374	-991	-230	-6132	-3612	-4198	-365	-4107	-2574	3258	-92	1691	-1094	-5810	-161	-4179	-7425	-7711	-193	-2430	-8973	-6641	-149	-920	-10351	-1178	-146	-133	-121	-67	-62	-60	-102	40	-150	15	29	-73	-23	-61	78	-26	-4
0.225833	-320	-1069	-2538	433	-36	-3010	-4376	-746	8	-6018	-3383	-3812	1	-3968	-2775	3039	-84	1714	-1010	-6346	-167	-4118	-7711	-7472	-233	-2737	-9577	-6287	-130	-1326	-11296	-676	-152	-130	-121	-68	-64	-61	-107	39	-152	18	32	-77	-22	-58	81	-29	-1
0.226667	708	-1114	-2347	767	-13	-2674	-4320	-469	177	-5889	-3128	-3354	274	-3823	-2956	2850	-76	1715	-926	-6795	-171	-4032	-7953	-7218	-222	-3031	-10142	-5921	-120	-1728	-12221	-164	-149	-129	-122	-66	-62	-57	-105	37	-151	17	30	-76	-23	-57	76	-31	-3
0.227500	1895	-1104	-2202	1087	-13	-2382	-4213	-172	-85	-5689	-2841	-2825	373	-3676	-3109	2713	-59	1697	-844	-7151	-167	-3926	-8156	-6946	-199	-3305	-10661	-5535	-99	-2124	-13115	365	-145	-127	-120	-66	-60	-61	-104	39	-149	18	32	-76	-21	-59	90	-26	1
0.228333	4425	-1054	-2094	1494	-16	-2136	-4036	131	-325	-5478	-2525	-2222	614	-3502	-3217	2631	-51	1665	-759	-7402	-107	-3798	-8309	-6664	-194	-3565	-11121	-5129	-98	-2494	-13958	897	-150	-127	-119	-58	-59	-58	-105	40	-151	19	33	-75	-21	-58	81	-31	-1
0.229167	10452	-974	-2011	1887	-27	-1931	-3800	429	-429	-5233	-2180	-1565	838	-3354	-3277	2617	-38	1620	-686	-7554	-80	-3658	-8430	-6400	-160	-3805	-11522	-4708	-137	-2863	-14738	1439	-149	-130	-127	-65	-64	-60	-108	37	-151	15	30	-77	-22	-58	80	-32	0
0.230000	13245	-879	-1931	2279	-38	-1762	-3491	710	-527	-4962	-1804	-857	1120	-3185	-3278	2670	-28	1569	-611	-7609	-49	-3506	-8471	-6042	-133	-4010	-11853	-4272	-143	-3213	-15437	1988	-151	-131	-125	-68	-62	-57	-107	38	-150	20	26	-79	-22	-57	80	-33	-6
0.230833	10774	-781	-1842	2670	-35	-1611	-3115	964	-587	-4666	-1389	-107	1437	-2998	-3210	2801	-51	1516	-546	-7565	0	-3352	-8473	-5700	-136	-4191	-12107	-3817	-135	-3543	-16065	2551	-150	-130	-122	-65	-63	-59	-108	37	-155	15	32	-78	-21	-57	81	-32	-1
0.231667	10273	-704	-1733	3041	-38	-1474	-2678	1172	-607	-4345	-948	662	1591	-2812	-3079	2995	-41	1458	-483	-7444	-25	-3190	-8415	-5343	-120	-4337	-12289	-3352	-176	-3859	-16552	3120	-150	-133	-121	-67	-62	-59	-111	35	-155	15	30	-79	-23	-60	73	-36	-5
0.232500	9732	-635	-1591	3368	-33	-1343	-2181	1366	-681	-3997	-484	1451	1882	-2616	-2856	3242	-19	1402	-426	-7249	-33	-3038	-8306	-4965	-111	-4456	-12393	-2875	-207	-4149	-16953	3709	-148	-130	-121	-66	-63	-58	-108	37	-156	17	30	-77	-23	-60	78	-56	0
0.233333	8627	-649	-1401	3651	-18	-1216	-1627	1518	-779	-3620	-12	2254	2182	-2413	-2560	3539	-7	1364	-373	-6998	-33	-2903	-8130	-4566	-95	-4547	-12411	-2389	-202	-4424	-17232	4302	-150	-139	-121	-68	-64	-57	-120	37	-151	17	33	-78	-23	-60	77	-31	-5
0.234167	8170	-708	-1159	3858	-17	-1044	-1018	1618	-848	-3227	525	3037	2263	-2211	-2195	3859	-12	1326	-329	-6711	-14	-2785	-7902	-4164	-110	-4624	-12360	-1912	-240	-4678	-17388	4898	-146	-129	-114	-66	-64	-58	-103	39	-152	13	32	-78	-26	-58	80	-29	-3
0.235000	5437	-839	-868	3988	-17	-859	-367	1683	-871	-2808	1061	3802	2247	-2011	-1755	4180	-8	1289	-287	-6405	3	-2673	-7613	-3749	-131	-4679	-12225	-1403	-279	-4904	-17412	5495	-149	-128	-120	-66	-63	-60	-104	38	-150	18	32	-78	-25	-58	81	-32	-3
0.235833	-791	-1046	-517	4032	-25	-652	327	1709	-850	-2377	1610	4524	2217	-1822	-1251	4460	-25	1260	-255	-6093	-38	-2593	-7268	-3337	-107	-4721	-12027	-918	-299	-5106	-17309	6076	-147	-130	-119	-65	-62	-59	-109	38	-148	18	32	-78	-25	-60	77	-31	24
0.236667	-1984	-1341	-109	3983	-34	-412	1056	1703	-778	-1928	2170	5204	1929	-1655	-689	4687	-15	1235	-221	-5794	-47	-2530	-6859	-2927	-104	-4754	-11756	-434	-259	-5283	-17065	6651	-149	-128	-121	-66	-64	-63	-108	38	-150	18	33	-74	-23	-61	80	-31	-1
0.237500	182	-1727	353	3843	-42	-142	1817	1676	-734	-1477	2731	5822	1499	-1477	-80	4816	-8	1216	-186	-5519	-43	-2491	-6389	-2530	-121	-4780	-11421	36	-247	-5435	-16698	7212	-150	-128	-119	-67	-66	-61	-108	37	-151	17	34	-76	-26	-59	77	-32	-4
0.238333	239	-2196	857	3612	-27	154	2599	1628	-677	-1028	3301	6377	1204	-1321	570	4816	-15	1195	-143	-5272	-38	-2470	-5866	-2154	-121	-4805	-11031	497	-263	-5552	-16187	7737	-133	-128	-121	-64	-66	-60	-110	41	-149	16	34	-76	-21	-57	78	-31	-3
0.239167	499	-2746	1397	3298	-38	472	3401	1572	-686	-578	3874	6857	943	-1182	1250	4655	-17	1176	-97	-5073	-17	-2466	-5283	-1804	-126	-4831	-10584	942	-266	-5657	-15558	8222	-147	-127	-119	-65	-62	-59	-105	42	-151	17	36	-74	-23	-59	78	-29	1
0.240000	902	-3367	1963	2908	-51	796	4219	1518	-645	-147	4441	7260	676	-1055	1948	4313	-28	1131	-45	-4924	-50	-2477	-4652	-1489	-139	-4862	-10094	1364	-300	-5708	-14810	8654	-150	-130	-122	-67	-69	-65	-114	39	-152	16	35	-76	-24	-61	73	-30	-3
0.240833	1575	-4047	2538	2448	-55	1118	5045	1460	-563	259	4996	7580	678	-942	2650	3749	-36	1126	21	-4828	-58	-2493	-3961	-1218	-153	-4895	-9565	1767	-302	-5736	-13951	9023	-148	-127	-117	-68	-59	-60	-103	41	-150	18	33	-77	-22	-55	81	-31	0
0.241667	2071	-4780	3124	1940	-70	1420	5874	1416	-592	645	5541	7854	776	-822	3347	2970	-22	1145	105	-4784	-60	-2515	-3232	-978	-170	-4927	-9005	2144	-305	-5736	-13015	9324	-149	-125	-118	-66	-66	-59	-107	39	-150	19	33	-77	-22	-56	82	-27	1
0.242500	2059	-5551	3699	1390	-72	1688	6696	1391	-596	985	6075	7961	1027	-695	4037	1923	-15	1051	195	-4788	-67	-2535	-2460	-798	-150	-4965	-8422	2496	-290	-5708	-11945	9545	-149	-129	-119	-66	-63	-60	-103	42	-150	22	34	-74	-23	-55	81	-11	0
0.243333	2052	-6325	4259	808	-69	1899	7510	1378	-532	1282	6595	8025	1470	-541	4704	674	-34	998	300	-4833	-80	-2545	-1663	-673	-139	-5000	-7809	2822	-283	-5641	-10816	9678	-149	-125	-120	-65	-62	-58	-105	40	-153	15	34	-75	-22	-57	82	-29	-1
0.244167	2100	-7102	4786	233	-85	2038	8313	1389	-479	1534	7099	8008	1723	-351	5345	-809	-22	933	417	-4919	-97	-2548	-826	-603	-165	-5021	-7178	3123	-284	-5544	-9621	9708	-149	-127	-119	-64	-63	-58	-102	40	-149	19	36	-74	-23	-56	81	-29	2
0.245000	2422	-7861	5283	-351	-95	2085	9100	1417	-455	1733	7594	7910	1915	-105	5959	-2503	-23	861	545	-5035	-139	-2532	7	-590	-182	-5035	-6537	3397	-279	-5415	-8374	9643	-147	-125	-120	-65	-62	-42	-105	40	-151	17	33	-74	-22	-55	78	-29	1
0.245833	2825	-8590	5739	-926	-92	2032	9867	1472	-371	1880	8076	7740	1854	207	6538	-4374	-27	779	674	-5169	-116	-2499	869	-628	-200	-5022	-5891	3644	-257	-5255	-7075	9469	-148	-129	-125	-64	-62	-55	-102	40	-150	15	38	-74	-21	-55	84	-28	0
0.246667	3124	-9272	6153	-1483	-105	1866	10609	1539	-308	1963	8544	7507	1376	597	7086	-6403	0	689	816	-5316	-113	-2452	1706	-723	-219	-4991	-5237	3873	-251	-5064	-5768	9187	-148	-126	-116	-62	-59	-53	-102	40	-151	18	35	-75	-16	-53	82	-31	2
0.247500	2921	-9895	6517	-2014	-104	1576	11325	1624	-285	2000	9004	7206	528	1080	7620	-8550	5	593	950	-5469	-131	-2377	2535	-875	-205	-4927	-4585	4059	-257	-4846	-4425	8799	-147	-127	-120	-65	-60	-57	-104	42	-149	19	35	-74	-17	-56	87	-27	0
0.248333	2249	-10443	6846	-2518	-102	1169	12016	1720	-234	1981	9463	6862	-426	1659	8133	-10761	-7	490	1076	-5624	-116	-2291	3334	-1056	-194	-4833	-3938	4226	-254	-4604	-3077	8305	-147	-127	-120	-67	-50	-64	-104	40	-152	15	33	-77	-28	-55	82	-32	-4
0.249167	1921	-10918	7117	-2996	-122	641	12684	1819	-210	1912	9926	6429	-1253	2332	8650	-12974	0	387	1193	-5778	-88	-2182	4101	-1285	-216	-4696	-3290	4364	-240	-4336	-1726	7716	-141	-126	-124	-69	-67	-61	-104	40	-151	17	30	-77	-21	-57	73	-29	0
0.250000	1832	-11296	7354	-3439	-128	18	13338	1930	-181	1779	10402	5964	-1293	3105	9186	-15126	9	295	1298	-5917	-84	-2050	4824	-1549	-224	-4514	-2657	4477	-215	-4054	-384	7036	-148	-127	-126	-67	-63	-65	-108	38	-150	12	33	-93	-22	-60	79	-28	0
0.250833	1887	-11590	7545	-3860	-118	-708	13985	2038	-170	1668	10898	5458	-555	3951	9751	-17165	-31	208	1381	-6042	-88	-1907	5496	-1838	-218	-4296	-2028	4562	-191	-3755	946	6277	-150	-130	-121	-68	-66	-61	-108	40	-153	16	38	-77	-23	-59	81	-28	-4
0.251667	1866	-11790	7702	-4258	-120	-1489	14632	2139	-174	1503	11419	4902	-1021	4866	10367	-19039	-35	135	1442	-6152	-96	-1745	6101	-2147	-217	-4027	-1412	4615	-180	-3454	2250	5437	-150	-129	-120	-86	-67	-61	-104	40	-155	17	34	-80	-23	-59	79	-30	0
0.252500	1791	-11893	7822	-4638	-130	-2318	15282	2230	-203	1319	11975	4306	-1813	5835	11063	-20692	-12	80	1483	-6253	-128	-1577	6636	-2468	-215	-3718	-813	4634	-154	-3148	3550	4541	-150	-126	-124	-66	-65	-63	-108	39	-151	22	33	-74	-24	-56	81	-28	0
0.253333	1765	-11906	7911	-5011	-132	-3161	15952	2308	-187	1123	12573	3657	-1807	6802	11842	-22080	-28	52	1492	-6345	-138	-1401	7094	-2797	-242	-3369	-229	4625	-128	-2851	4817	3599	-142	-128	-124	-65	-65	-60	-107	41	-150	17	37	-75	-23	-55	82	-30	-1
0.254167	1654	-11829	7921	-5372	-135	-3999	16641	2372	-116	922	13217	2961	-1786	7808	12731	-23166	-26	46	1474	-6424	-137	-1221	7469	-3110	-219	-2986	344	4581	-131	-2567	6056	2629	-150	-127	-117	-65	-61	-60	-107	36	-151	19	34	-75	-18	-55	84	-28	1
0.255000	1724	-11669	7999	-5746	-133	-4796	17369	2418	-12	732	13915	2207	-2524	8743	13723	-23935	-42	79	1432	-6502	-130	-1042	7766	-3448	-219	-2576	901	4504	-135	-2305	7263	1600	-151	-127	-120	-65	-63	-58	-107	40	-156	20	36	-69	-21	-57	81	-29	-7
0.255833	2080	-11429	8001	-6139	-144	-5537	18138	2441	146	549	14658	1373	-2888	9599	14829	-24362	-41	140	1355	-6581	-118	-867	7973	-3761	-242	-2143	1465	4391	-127	-2071	8423	575	-149	-128	-120	-69	-63	-61	-107	36	-153	16	34	-78	-22	-58	98	-28	-1
0.256667	2379	-11093	7976	-6552	-147	-6182	18947	2452	249	382	15450	475	-2471	10328	16045	-24465	-49	237	1275	-6663	-108	-703	8093	-4053	-243	-1700	1966	4248	-136	-1874	9535	-472	-154	-131	-124	-69	-68	-62	-100	36	-156	12	34	-80	-28	-61	78	-31	-11
0.257500	2375	-10725	7917	-7002	-144	-6723	19798	2438	257	246	16289	-511	-1666	10911	17372	-24233	-72	385	1171	-6748	-128	-545	8135	-4319	-239	-1255	2479	4073	-133	-1716	10607	-1473	-149	-131	-121	-69	-62	-61	-107	36	-152	15	30	-81	-24	-59	79	-29	-1
0.258333	1752	-10272	7835	-7492	-136	-7126	20693	2412	292	137	17159	-1602	-219	11305	18795	-23710	-57	568	1056	-6842	-127	-402	8099	-4553	-237	-816	2986	3875	-133	-1600	11606	-2473	-151	-132	-126	-68	-66	-58	-107	37	-162	12	32	-81	-26	-60	81	-31	-7
0.259167	1465	-9757	7723	-8027	-117	-7393	21622	2363	284	54	18082	-2797	1560	11486	20284	-22933	-39	798	942	-6932	-107	-270	7994	-4752	-258	-392	3495	3651	-124	-1503	12530	-3445	-150	-127	-118	-66	-62	-60	-104	36	-151	16	35	-77	-19	-58	82	-32	0
0.260000	1311	-9191	7574	-8616	-97	-7519	22565	2291	260	9	19015	-4110	3103	11426	21807	-21951	-64	1071	824	-7052	-109	-155	7812	-4908	-231	8	3992	3403	-124	-1514	13365	-4396	-148	-127	-121	-65	-61	-60	-105	26	-176	15	36	-75	-22	-56	84	-29	0
0.260833	698	-8576	7394	-9251	-72	-7507	23538	2193	237	-12	19943	-5543	3925	11119	23335	-20820	-65	1383	716	-7178	-122	-63	7577	-5027	-221	368	4493	3136	-121	-1546	14099	-5300	-148	-127	-119	-67	-62	-58	-104	39	-150	16	34	-79	-19	-53	81	-29	-3
0.261667	350	-7914	7173	-9965	-59	-7362	24485	2072	206	-5	20851	-7075	4382	10574	24825	-19605	-67	1735	615	-7318	-107	17	7294	-5097	-229	700	4991	2860	-127	-1628	14722	-6175	-145	-126	-121	-67	-65	-61	-104	41	-148	12	34	-77	-22	-56	84	-28	0
0.262500	870	-7207	6916	-10719	-43	-7104	25388	1915	211	19	21715	-8758	4813	9793	26245	-18363	-69	2121	535	-7470	-93	79	6975	-5116	-225	973	5502	2566	-152	-1752	15232	-7012	-149	-125	-120	-66	-63	-59	-103	38	-153	20	33	-76	-23	-57	82	-30	0
0.263333	2961	-6470	6624	-11526	-28	-6755	26218	1718	171	64	22507	-10533	5378	8797	27548	-17154	-67	2543	478	-7641	-99	127	6632	-5085	-228	1200	6019	2267	-146	-1913	15612	-7818	-150	-127	-119	-67	-61	-62	-108	37	-146	18	36	-77	-21	-58	80	-30	1
0.264167	8271	-5679	6307	-12376	-21	-6342	26944	1474	107	118	23213	-12410	5761	7630	28662	-16052	-60	2991	446	-7832	-105	161	6276	-5001	-215	1400	6553	1950	-121	-2111	15863	-8583	-148	-126	-119	-65	-63	-63	-108	39	-148	19	35	-75	-22	-58	80	-53	0
0.265000	11791	-4864	5960	-13259	-12	-5895	27538	1172	81	172	23801	-14349	6041	6334	29577	-15066	-77	3463	437	-8071	-111	185	5917	-4862	-208	1501	7104	1637	-139	-2325	15975	-9315	-150	-130	-158	-70	-66	-62	-109	32	-158	15	33	-78	-22	-62	96	-31	-6
0.265833	11303	-4017	5586	-14178	-13	-5434	27969	798	45	223	24244	-16341	6194	4954	30248	-14371	-109	3957	458	-8273	-112	211	5593	-4662	-204	1577	7674	1315	-139	-2546	15957	-10012	-153	-129	-121	-68	-65	-59	-109	38	-152	18	34	-77	-23	-59	75	-34	-1
0.266667	9904	-3129	5201	-15094	4	-4998	28212	353	44	267	24529	-18334	5764	3559	30653	-13866	-98	4472	511	-8524	-98	229	5265	-4408	-200	1609	8262	988	-132	-2778	15813	-10687	-150	-126	-119	-67	-61	-59	-110	39	-152	19	34	-72	-21	-59	80	-29	1
0.267500	7793	-2217	4801	-16008	-14	-4615	28239	-180	60	287	24627	-20324	5073	2179	30754	-13633	-85	4995	608	-8800	-95	249	4986	-4103	-173	1600	8862	655	-109	-2997	15542	-11339	-149	-128	-117	-62	-62	-59	-104	42	-147	20	36	-78	-21	-56	87	-28	0
0.268333	6472	-1285	4401	-16902	-65	-4310	28039	-822	-7	281	24528	-22274	3960	884	30544	-13679	-76	5522	688	-9100	-108	275	4765	-3752	-174	1556	9478	312	-102	-3199	15155	-11968	-148	-128	-118	-65	-61	-58	-104	43	-151	12	33	-74	-24	-58	80	-28	-1
0.269167	5063	-344	4004	-17752	-80	-4100	27597	-1568	7	246	24206	-24155	2695	-284	30001	-14011	-81	6048	807	-9425	-98	304	4601	-3358	-181	1487	10099	-47	-104	-3380	14686	-12584	-147	-130	-120	-68	-61	-60	-108	40	-149	17	34	-77	-21	-59	77	-29	0
0.270000	3282	602	3623	-18541	-84	-3995	26912	-2453	17	179	23668	-25918	1320	-1273	29127	-14617	-100	6570	941	-9765	-74	347	4504	-2920	-173	1400	10717	-414	-117	-3529	14136	-13191	-169	-129	-121	-67	-63	-63	-108	39	-152	16	33	-79	-23	-60	82	-26	2
0.270833	1835	1544	3259	-19254	-86	-3996	26000	-3475	-5	86	22905	-27539	-199	-2047	27925	-15470	-102	7075	1086	-10128	-51	406	4494	-2446	-173	1307	11332	-796	-117	-3634	13536	-13767	-152	-130	-124	-67	-65	-60	-105	40	-149	16	35	-76	-22	-56	81	-28	-3
0.271667	798	2478	2929	-19868	-77	-4110	24846	-4643	-4	-41	21918	-28995	-1494	-2594	26412	-16555	-92	7587	1245	-10505	-55	477	4566	-1948	-166	1217	11922	-1196	-101	-3702	12898	-14341	-148	-143	-120	-74	-63	-57	-103	41	-152	18	33	-77	-22	-56	85	-26	0
0.272500	-237	3385	2628	-20371	-90	-4323	23568	-5959	27	-191	20723	-30253	-2916	-2901	24585	-17830	-91	8072	1405	-10896	-45	570	4725	-1431	-148	1137	12483	-1613	-98	-3725	12245	-14907	-150	-130	-119	-66	-65	-60	-117	41	-153	4	36	-76	-21	-55	84	-28	-1
0.273333	-1198	4257	2369	-20742	-100	-4625	22132	-7427	21	-372	19341	-31356	-4285	-2968	22500	-19253	-116	8536	1556	-11291	-52	678	4975	-905	-158	1070	13004	-2060	-104	-3702	11596	-15445	-150	-128	-121	-65	-65	-62	-108	37	-151	18	34	-79	-24	-60	79	-29	-3
0.274167	-1941	5080	2156	-20981	-109	-4992	20513	-9046	-14	-567	17727	-32152	-5190	-2799	20187	-20777	-108	8979	1703	-11694	-41	808	5309	-374	-163	1029	13480	-2522	-110	-3634	10982	-15990	-148	-126	-119	-64	-63	-62	-108	42	-151	21	36	-75	-19	-57	82	-27	-1
0.275000	-2591	5846	1990	-21067	-118	-5402	18829	-10808	-39	-772	15972	-32508	-5679	-2421	17693	-22349	-96	9400	1845	-12085	-52	951	5729	157	-171	1015	13890	-3009	-132	-3536	10416	-16504	-148	-129	-119	-62	-57	-59	-105	39	-150	19	36	-91	-25	-57	80	-29	1
0.275833	-3114	6543	1872	-21011	-131	-5836	17096	-12690	-77	-986	14083	-32648	-5736	-1865	15070	-23934	-101	9788	1974	-12477	-53	1112	6223	672	-169	1029	14232	-3519	-113	-3398	9912	-16991	-150	-126	-118	-68	-65	-60	-107	38	-131	18	34	-78	-22	-56	82	-14	0
0.276667	-3548	7173	1800	-20798	-125	-6248	15356	-14665	-102	-1179	12087	-32727	-5173	-1164	12355	-25484	-101	10154	2089	-12858	-29	1284	6779	1170	-184	1068	14496	-4047	-105	-3234	9476	-17454	-150	-130	-124	-64	-65	-57	-103	40	-156	16	35	-75	-23	-56	81	-31	-5
0.277500	-3909	7712	1776	-20466	-129	-6626	13639	-16704	-95	-1406	10017	-32738	-4306	-358	9594	-26956	-115	10489	2195	-13224	-29	1465	7384	1638	-204	1146	14683	-4594	-130	-3050	9118	-17887	-149	-127	-119	-66	-63	-60	-107	36	-146	17	36	-77	-24	-58	81	-30	-3
0.278333	-4178	8171	1794	-20001	-130	-6941	11977	-18769	-126	-1601	7895	-32754	-3390	504	6836	-28320	-93	10797	2291	-13573	-11	1653	8025	2078	-218	1240	14790	-5163	-134	-2856	8840	-18290	-149	-126	-119	-63	-61	-59	-105	40	-147	19	35	-77	-23	-55	85	-29	-3
0.279167	-4404	8543	1856	-19426	-122	-7169	10399	-20824	-128	-1782	5762	-32750	-2301	1379	4156	-29518	-102	11075	2373	-13909	-24	1845	8682	2483	-224	1356	14815	-5736	-141	-2650	8657	-18628	-148	-127	-118	-62	-61	-55	-101	40	-151	18	44	-75	-16	-51	87	-28	0
0.280000	-4589	8823	1954	-18753	-86	-7285	8908	-22844	-84	-1950	3646	-32766	-1464	2214	1577	-30562	-97	11321	2452	-14215	-21	2035	9341	2851	-225	1488	14765	-6321	-164	-2460	8548	-18936	-149	-127	-115	-61	-62	-56	-101	47	-148	20	38	-74	-19	-51	88	-28	-3
0.280833	-4680	9021	2079	-18013	-56	-7304	7512	-24786	-70	-2097	1573	-32746	-816	2978	-857	-31427	-87	11545	2520	-14512	-10	2221	9980	3188	-235	1624	14640	-6910	-188	-2275	8509	-19196	-146	-122	-116	-61	-61	-57	-105	41	-153	19	37	-75	-17	-52	81	-27	2
0.281667	-4730	9141	2240	-17215	-34	-7195	6224	-26601	-23	-2231	-417	-32767	-67	3624	-3097	-32111	-81	11739	2584	-14798	-62	2398	10581	3454	-231	1765	14453	-7491	-188	-2115	8532	-19418	-150	-127	-119	-65	-66	-60	-105	44	-154	19	36	-77	-22	-56	82	-30	-5
0.282500	-4698	9185	2414	-16395	-13	-6969	5038	-28251	10	-2361	-2300	-32748	114	4135	-5126	-32467	-68	11913	2650	-15065	-164	2567	11114	3698	-249	1896	14205	-8069	-196	-1973	8612	-19562	-147	-127	-120	-64	-65	-56	-104	41	-151	11	34	-79	-23	-55	76	-28	0
0.283333	-4623	9165	2606	-15570	4	-6625	3954	-29699	23	-2477	-4039	-32604	61	4479	-6907	-32633	-41	12066	2719	-15330	-168	2725	11602	3890	-252	2017	13898	-8629	-216	-1858	8727	-19666	-145	-125	-120	-67	-63	-59	-122	41	-151	20	35	-78	-23	-55	82	-27	0
0.284167	-4500	9086	2812	-14768	18	-6192	2946	-30930	1	-2606	-5648	-32318	20	4637	-8429	-32684	-43	12216	2791	-15591	-108	2869	11992	4041	-268	2113	13581	-9165	-207	-1771	8877	-19713	-148	-125	-119	-64	-65	-57	-104	40	-153	19	33	-80	-21	-52	85	-30	-3
0.285000	-4364	8954	3014	-14009	4	-5674	2003	-31883	2	-2738	-7091	-31933	-254	4598	-9666	-32732	-61	12314	2865	-15850	-98	3006	12282	4150	-265	2190	13219	-9669	-174	-1714	9037	-19713	-148	-128	-118	-67	-64	-59	-104	47	-153	-17	36	-78	-23	-58	84	-29	-4
0.285833	-4233	8785	3222	-13308	-1	-5104	1102	-32390	1	-2894	-8360	-31469	-427	4363	-10622	-32620	-84	12413	2950	-16118	-105	3128	12468	4220	-294	2235	12841	-10136	-161	-1692	9199	-19653	-152	-125	-118	-63	-61	-58	-104	40	-153	41	35	-75	-25	-56	84	-30	0
0.286667	-4064	8585	3419	-12681	-14	-4501	230	-32553	-7	-3074	-9447	-30930	-679	3937	-11303	-32294	-58	12505	3039	-16395	-95	3243	12538	4254	-288	2257	12453	-10555	-163	-1693	9353	-19549	-149	-124	-119	-66	-64	-62	-104	42	-150	21	37	-76	-18	-56	84	-28	0
0.287500	-3902	8360	3608	-12146	-23	-3894	-632	-32668	29	-3289	-10353	-30321	-1145	3328	-11720	-31766	-65	12583	3135	-16686	-57	3346	12500	4241	-270	2245	12065	-10929	-149	-1724	9493	-19400	-146	-124	-117	-65	-63	-57	-102	43	-149	20	37	-79	-19	-43	82	-26	2
0.288333	-3774	8123	3787	-11718	-18	-3316	-1492	-32684	-1	-3547	-11078	-29598	-1504	2562	-11889	-31089	-81	12655	3236	-16991	-26	3443	12342	4198	-280	2205	11676	-11252	-129	-1781	9610	-19212	-142	-126	-119	-67	-62	-57	-107	42	-150	20	35	-75	-18	-55	82	-27	-1
0.289167	-3659	7878	3947	-11400	-41	-2787	-2360	-32718	-41	-3859	-11636	-28786	-1834	1662	-11857	-30254	-79	12713	3340	-17315	-38	3535	12078	4114	-271	2133	11296	-11526	-138	-1862	9691	-18996	-150	-127	-121	-68	-65	-60	-104	38	-152	18	34	-72	-23	-59	78	-32	-1
0.290000	-3523	7632	4089	-11194	-49	-2336	-3250	-32710	-16	-4221	-12020	-27840	-2022	670	-11655	-29264	-77	12768	3452	-17654	-79	3620	11721	3991	-282	2040	10927	-11744	-150	-1958	9750	-18756	-155	-131	-132	-69	-67	-64	-119	35	-155	17	33	-80	-29	-59	77	-29	-4
0.290833	-3395	7397	4211	-11107	-52	-1967	-4156	-32474	-38	-4630	-12244	-26760	-2114	-382	-11337	-28102	-81	12826	3570	-18008	-102	3704	11284	3845	-281	1931	10578	-11905	-137	-2066	9766	-18496	-151	-128	-121	-67	-66	-60	-105	38	-167	19	36	-80	-24	-59	78	-28	-4
0.291667	-3317	7175	4333	-11132	-53	-1706	-5065	-31940	-73	-5083	-12315	-25545	-2154	-1446	-10951	-26778	-75	12882	3697	-18374	-114	3807	10773	3655	-250	1809	10250	-12021	-129	-2192	9757	-18224	-150	-129	-117	-67	-63	-59	-108	38	-154	20	33	-76	-19	-56	80	-28	-4
0.292500	-3170	6962	4411	-11268	-55	-1557	-5970	-31229	-79	-5579	-12257	-24197	-1912	-2514	-10569	-25266	-74	12938	3827	-18744	-136	3901	10211	3431	-251	1678	9940	-12087	-143	-2313	9709	-17950	-151	-129	-119	-66	-64	-68	-108	38	-152	20	36	-73	-22	-70	80	-30	-6
0.293333	-2900	6770	4479	-11511	-67	-1530	-6864	-30409	-127	-6114	-12089	-22720	-1526	-3497	-10237	-23568	-62	12993	3967	-19119	-153	4001	9615	3169	-237	1539	9650	-12112	-129	-2446	9649	-17680	-161	-128	-120	-64	-64	-59	-105	39	-151	19	34	-75	-24	-57	80	-29	0
0.294167	-2430	6596	4531	-11853	-49	-1616	-7728	-29515	-145	-6676	-11813	-21131	-1024	-4419	-10014	-21683	-45	13043	4109	-19489	-149	4108	9002	2866	-199	1411	9385	-12100	-144	-2584	9563	-17425	-148	-128	-119	-65	-60	-58	-104	39	-150	22	36	-75	-21	-56	87	-27	1
0.295000	-1683	6443	4566	-12286	-40	-1804	-8565	-28584	-130	-7248	-11481	-19471	-432	-5229	-9952	-19614	-51	13098	4258	-19853	-139	4214	8386	2521	-166	1277	9138	-12057	-134	-2720	9463	-17187	-148	-126	-116	-67	-65	-59	-102	41	-152	-6	37	-74	-23	-55	82	-27	0
0.295833	-1345	6309	4580	-12805	-62	-2088	-9353	-27621	-121	-7812	-11107	-17756	135	-5927	-10094	-17354	-56	13148	4408	-20201	-122	4319	7790	2134	-152	1158	8926	-11998	-110	-2856	9357	-16972	-151	-131	-121	-67	-61	-62	-104	40	-150	20	35	-74	-22	-58	84	-30	0
0.296667	-1729	6207	4589	-13397	-100	-2442	-10092	-26686	-39	-8351	-10734	-16034	520	-6501	-10452	-14902	-53	13196	4566	-20525	-126	4420	7233	1707	-132	1041	8723	-11907	-137	-2989	9255	-16779	-147	-127	-118	-65	-64	-60	-104	39	-153	19	34	-76	-24	-56	82	-28	-1
0.297500	-2187	6131	4571	-14059	-117	-2847	-10776	-25787	16	-8848	-10384	-14344	748	-6962	-11071	-12253	-45	13232	4727	-20830	-165	4514	6724	1225	-143	942	8565	-11816	-198	-3118	9166	-16613	-149	-130	-121	-67	-65	-61	-104	39	-153	6	34	-75	-24	-56	80	-28	10
0.298333	-2015	6088	4550	-14775	-98	-3268	-11411	-24950	46	-9281	-10109	-12723	1032	-7322	-11945	-9442	-46	13270	4896	-21102	-176	4588	6284	700	-156	840	8431	-11705	-224	-3245	9095	-16483	-153	-130	-122	-68	-66	-61	-96	38	-158	17	33	-76	-26	-56	81	-32	-10
0.299167	-1768	6070	4518	-15541	-91	-3694	-12003	-24190	121	-9621	-9930	-11210	1253	-7595	-13061	-6491	-51	13296	5063	-21332	-133	4654	5918	132	-127	758	8353	-11585	-234	-3358	9060	-16346	-148	-128	-119	-67	-64	-59	-102	39	-155	20	37	-75	-24	-53	84	-26	-1
0.300000	-1998	6099	4479	-16339	-86	-4087	-12561	-23512	157	-9854	-9887	-9858	1367	-7810	-14396	-3437	-42	13314	5235	-21524	-152	4694	5632	-488	-143	672	8301	-11463	-273	-3466	9055	-16234	-149	-122	-114	-62	-60	-57	-103	44	-150	22	36	-73	-24	-57	87	-26	-1
0.300833	-2037	6159	4428	-17183	-87	-4434	-13105	-22931	143	-9980	-10017	-8697	1209	-7993	-15926	-315	-55	13312	5398	-21684	-166	4703	5430	-1172	-165	586	8300	-11340	-262	-3566	9098	-16153	-148	-126	-117	-66	-63	-60	-102	42	-151	22	36	-74	-21	-53	85	-28	-4
0.301667	-1895	6246	4370	-18056	-97	-4712	-13655	-22457	144	-9980	-10331	-7762	957	-8178	-17607	2830	-51	13295	5564	-21809	-158	4683	5322	-1865	-178	498	8344	-11211	-245	-3662	9190	-16068	-143	-126	-118	-64	-61	-56	-101	41	-151	19	37	-70	-23	-55	85	-29	1
0.302500	-2123	6401	4305	-18937	-91	-4904	-14222	-22084	107	-9854	-10864	-7057	687	-8382	-19395	5950	-50	13261	5716	-21893	-159	4622	5297	-2615	-161	400	8441	-11078	-257	-3742	9344	-15984	-150	-128	-117	-49	-62	-59	-104	42	-153	20	36	-72	-17	-28	87	-32	0
0.303333	-4897	6589	4241	-19825	-73	-5002	-14831	-21803	64	-9594	-11607	-6595	244	-8631	-21223	8946	-59	13204	5861	-21943	-141	4529	5359	-3410	-166	300	8593	-10958	-266	-3818	9562	-15891	-147	-127	-119	-65	-73	-57	-105	42	-153	20	35	-73	-21	-57	82	-29	0
0.304167	-10280	6826	4164	-20721	-78	-5000	-15495	-21601	-70	-9212	-12578	-6372	-78	-8931	-23022	11761	-40	13131	5988	-21968	-137	4395	5493	-4235	-147	192	8811	-10796	-268	-3880	9851	-15781	-148	-126	-118	-64	-63	-60	-104	40	-168	21	36	-70	-23	-52	87	-27	0
0.305000	-10050	7106	4088	-21601	-85	-4901	-16232	-21472	-158	-8720	-13753	-6377	-396	-9291	-24728	14326	-34	13029	6112	-21968	-122	4226	5711	-5103	-134	71	9052	-10646	-253	-3932	10216	-15651	-147	-127	-118	-67	-68	-60	-99	41	-150	22	35	-75	-22	-55	85	-30	0
0.305833	-7448	7458	4011	-22470	-81	-4702	-17072	-21395	-129	-8137	-15118	-6587	-980	-9704	-26278	16588	-78	12915	6206	-21929	-143	4029	5987	-5999	-129	-58	9353	-10484	-236	-3971	10657	-15484	-147	-126	-119	-64	-62	-46	-107	36	-152	20	34	-72	-21	-56	82	-28	-1
0.306667	-6882	7814	3914	-23315	-82	-4419	-17973	-21340	-216	-7483	-16654	-6964	-1239	-10163	-27627	18478	-80	12772	6281	-21924	-186	3778	6320	-6920	-97	-195	9686	-10314	-199	-4003	11170	-15279	-151	-129	-119	-66	-62	-65	-105	38	-152	16	33	-76	-25	-58	81	-42	-6
0.307500	-5547	8237	3854	-24127	-84	-4078	-19012	-21298	-294	-6753	-18323	-7464	-1360	-10646	-28722	19954	-58	12610	6338	-21888	-212	3511	6700	-7851	-83	-333	10071	-10131	-134	-4013	11770	-15024	-149	-126	-119	-64	-65	-65	-104	41	-155	18	33	-76	-24	-53	84	-29	0
0.308333	-4541	8707	3781	-24891	-78	-3670	-20101	-21224	-318	-6061	-20087	-8039	-1541	-11124	-29542	20958	-78	12429	6369	-21857	-230	3222	7111	-8791	-88	-473	10470	-9939	-81	-4012	12431	-14723	-152	-127	-119	-61	-57	-57	-103	41	-152	18	36	-73	-21	-56	86	-33	-4
0.309167	-3940	9207	3709	-25604	-78	-3251	-21267	-21103	-340	-5338	-21906	-8650	-1524	-11575	-30070	21470	-102	12237	6372	-21838	-274	2905	7539	-9749	-88	-606	10878	-9749	-32	-3997	13161	-14359	-148	-128	-121	-64	-63	-61	-104	39	-154	15	32	-77	-24	-55	84	-30	-1
0.310000	-3954	9738	3643	-26258	-70	-2820	-22490	-20891	-322	-4644	-23732	-9229	-1370	-11963	-30322	21478	-100	12001	6343	-21829	-288	2570	7984	-10705	-67	-744	11287	-9552	24	-3959	13932	-13939	-149	-131	-124	-67	-65	-59	-105	39	-150	17	35	-75	-23	-56	85	-30	-3
0.310833	-1024	10298	3585	-26846	-68	-2393	-23739	-20562	-307	-3999	-25502	-9736	-1210	-12253	-30303	21000	-84	11758	6289	-21844	-314	2220	8431	-11660	-53	-849	11675	-9362	71	-3893	14736	-13452	-148	-128	-120	-62	-63	-57	-107	41	-166	18	33	-75	-23	-57	82	-30	-30
0.311667	4236	10877	3533	-27363	-72	-2002	-24979	-20078	-303	-3419	-27173	-10117	-1132	-12417	-30056	20058	-95	11481	6206	-21877	-379	1858	8873	-12605	-85	-942	12029	-9188	124	-3799	15559	-12900	-149	-126	-126	-62	-62	-58	-107	39	-150	18	35	-75	-22	-53	79	-29	-1
0.312500	3741	11469	3487	-27806	-67	-1655	-26179	-19422	-327	-2925	-28702	-10356	-1024	-12434	-29615	18691	-103	11181	6097	-21941	-376	1481	9296	-13536	-103	-1024	12335	-9031	151	-3670	16387	-12284	-150	-129	-120	-61	-60	-59	-104	10	-151	10	35	-76	-21	-53	81	-30	0
0.313333	2843	12063	3450	-28166	-63	-1366	-27305	-18567	-303	-2512	-30051	-10386	-938	-12277	-29040	16968	-92	10855	5955	-22035	-339	1084	9696	-14448	-124	-1078	12579	-8901	132	-3504	17187	-11603	-148	-125	-121	-64	-64	-59	-104	39	-151	19	34	-75	-17	-53	80	-31	-1
0.314167	3389	12647	3422	-28448	-84	-1144	-28326	-17494	-250	-2192	-31197	-10218	-852	-11947	-28381	14962	-85	10504	5797	-22162	-322	684	10063	-15347	-110	-1115	12747	-8816	107	-3303	17941	-10872	-147	-128	-125	-64	-61	-59	-104	38	-151	15	32	-61	-19	-57	85	-29	-3
0.315000	3342	13211	3396	-28656	-83	-992	-29211	-16196	-259	-1954	-32040	-9827	-614	-11437	-27704	12754	-94	10112	5608	-22316	-287	261	10393	-16224	-91	-1141	12834	-8776	73	-3064	18628	-10095	-151	-129	-103	-68	-66	-62	-109	34	-152	15	32	-78	-22	-59	76	-31	-1
0.315833	3634	13750	3377	-28789	-77	-899	-29934	-14692	-225	-1822	-32427	-9223	-249	-10749	-27061	10422	-85	9696	5409	-22502	-255	-180	10682	-17047	-100	-1158	12830	-8793	32	-2788	19231	-9278	-147	-129	-122	-65	-63	-63	-108	37	-148	18	32	-77	-26	-61	81	-30	0
0.316667	3980	14259	3367	-28849	-92	-855	-30453	-12990	-204	-1749	-32570	-8407	-207	-9905	-26495	8048	-79	9240	5196	-22720	-240	-641	10926	-17894	-109	-1177	12729	-8872	-38	-2468	19726	-8440	-148	-127	-124	-66	-68	-63	-111	36	-150	17	28	-78	-27	-58	79	-30	-3
0.317500	4464	14727	3359	-28850	-93	-840	-30790	-11126	-217	-1747	-32657	-7413	-885	-8927	-26051	5687	-87	8753	4976	-22967	-183	-1121	11122	-18693	-118	-1216	12528	-9025	-117	-2137	20097	-7592	-151	-131	-122	-68	-66	-63	-109	35	-158	12	30	-83	-26	-59	76	-32	-6
0.318333	4862	15144	3348	-28794	-87	-841	-30908	-9147	-171	-1773	-32672	-6266	-1654	-7836	-25751	3430	-93	8226	4766	-23235	-117	-1631	11262	-19458	-150	-1284	12245	-9256	-168	-1780	20332	-6753	-158	-129	-121	-68	-65	-63	-111	35	-155	15	28	-78	-23	-58	79	-33	-3
0.319167	5196	15507	3346	-28691	-74	-822	-30806	-7089	-99	-1829	-32656	-4996	-1737	-6678	-25617	1336	-84	7671	4570	-23521	-7	-2169	11354	-20201	-176	-1397	11875	-9569	-213	-1416	20415	-5951	-146	-127	-117	-67	-60	-61	-107	38	-150	19	28	-76	-22	-57	80	-30	1
0.320000	5277	15807	3333	-28558	-58	-773	-30495	-4999	-73	-1893	-32254	-3662	-1530	-5498	-25634	-544	-91	7089	4400	-23828	106	-2715	11387	-20918	-168	-1576	11426	-9957	-241	-1056	20350	-5198	-147	-129	-119	-64	-62	-58	-108	37	-151	18	33	-75	-21	-55	82	-26	-3
0.320833	5222	16047	3314	-28398	-59	-658	-29972	-2957	-82	-1953	-31556	-2286	-1393	-4315	-25803	-2196	-72	6483	4266	-24152	158	-3306	11368	-21624	-187	-1840	10918	-10435	-296	-724	20124	-4520	-151	-127	-118	-65	-62	-56	-102	41	-154	19	55	-74	-17	-56	81	-29	-4
0.321667	5339	16193	3294	-28231	-59	-468	-29260	-1005	-83	-1981	-30628	-910	-1381	-3168	-26096	-3597	-35	5847	4184	-24484	205	-3928	11289	-22304	-224	-2198	10358	-10996	-348	-432	19755	-3933	-145	-126	-118	-65	-61	-60	-103	40	-150	18	35	-74	-23	-53	84	-34	0
0.322500	5658	16336	3259	-28059	-61	-184	-28377	801	-100	-1977	-29531	417	-1472	-2088	-26485	-4768	-64	5193	4176	-24823	270	-4573	11160	-22970	-224	-2666	9765	-11642	-370	-210	19247	-3461	-150	-128	-120	-65	-60	-59	-108	41	-151	18	34	-73	-22	-59	79	-29	-3
0.323333	5969	16375	3213	-27896	-74	178	-27367	2394	-131	-1924	-28309	1661	-1491	-1083	-26919	-5701	-68	4553	4255	-25159	296	-5253	10973	-23624	-235	-3260	9147	-12376	-375	-82	18623	-3123	-150	-130	-120	-68	-64	-63	-111	32	-155	12	29	-79	-25	-61	76	-31	-4
0.324167	6630	16354	3159	-27754	-79	680	-26240	3740	-170	-1812	-26990	2790	-1377	-181	-27357	-6433	-38	3927	4445	-25483	343	-5943	10741	-24265	-234	-3977	8526	-13184	-409	-65	17911	-2938	-152	-130	-124	-68	-66	-59	-107	45	-154	18	33	-76	-24	-57	79	-29	-6
0.325000	8965	16271	3100	-27636	-77	1260	-25039	4810	-176	-1626	-25654	3771	-1228	614	-27748	-6993	-22	3330	4771	-25798	367	-6660	10457	-24910	-240	-4837	7910	-14067	-432	-190	17132	-2929	-150	-130	-121	-68	-66	-61	-111	39	-151	17	28	-78	-23	-59	80	-30	-4
0.325833	9302	16128	3023	-27549	-67	1919	-23802	5571	-128	-1381	-24276	4593	-1222	1304	-28063	-7418	-31	2772	5244	-26091	346	-7396	10123	-25544	-243	-5819	7324	-15022	-422	-479	16317	-3098	-148	-129	-122	-93	-64	-61	-105	39	-153	20	27	-75	-22	-57	81	-28	0
0.326667	7438	15931	2939	-27501	-55	2634	-22567	6016	-143	-1071	-22972	5222	-1059	1899	-28254	-7766	-43	2275	5893	-26379	362	-8140	9748	-26176	-238	-6927	6761	-16038	-400	-947	15492	-3460	-149	-128	-122	-66	-63	-59	-103	40	-150	15	36	-75	-22	-55	84	-29	0
0.327500	6757	15671	2843	-27492	-55	3379	-21363	6155	-167	-701	-21751	5672	-763	2402	-28297	-8070	-52	1842	6718	-26600	397	-8885	9336	-26806	-254	-8142	6248	-17110	-389	-1603	14681	-4023	-152	-130	-126	-65	-62	-60	-109	41	-151	20	37	-96	-18	-53	84	-28	0
0.328333	4803	15361	2746	-27548	-75	4124	-20227	5985	-161	-279	-20650	5937	-522	2841	-28172	-8369	-32	1502	7723	-26799	388	-9622	8882	-27436	-240	-9442	5772	-18239	-396	-2454	13910	-4776	-147	-125	-119	-65	-55	-61	-103	40	-148	20	35	-76	-18	-56	86	-28	0
0.329167	2194	14994	2640	-27613	-61	4833	-19177	5546	-145	183	-19681	6019	-269	3217	-27870	-8700	-33	1245	8896	-26966	388	-10345	8395	-28060	-207	-10801	5338	-19411	-418	-3486	13195	-5710	-148	-128	-120	-73	-67	-61	-105	39	-152	18	34	-75	-22	-56	75	-30	0
0.330000	-2970	14580	2536	-27733	-68	5484	-18231	4859	-152	671	-18873	5926	-33	3558	-27386	-9082	-53	1089	10234	-27086	344	-11028	7873	-28684	-228	-12181	4955	-20611	-415	-4676	12544	-6811	-150	-120	-120	-65	-65	-60	-104	38	-154	17	32	-75	-24	-59	81	-29	-1
0.330833	-7173	14118	2433	-27896	-60	6043	-17386	3974	-119	1179	-18224	5683	143	3869	-26734	-9532	-53	1068	11716	-27159	267	-11668	7321	-29282	-241	-13534	4616	-21823	-373	-5989	11975	-8055	-151	-129	-120	-67	-64	-56	-108	40	-154	18	33	-76	-26	-58	81	-40	-1
0.331667	-6336	13627	2342	-28092	-58	6488	-16659	2933	66	1677	-17736	5275	219	4153	-25936	-10067	-62	1059	13318	-27189	213	-12235	6742	-29866	-252	-14814	4314	-23040	-357	-7396	11464	-9432	-153	-131	-125	-68	-63	-61	-110	35	-154	16	33	-78	-22	-60	75	-36	-3
0.332500	-9023	13032	2250	-28320	-60	6788	-16052	1778	1144	2159	-17395	4745	196	4422	-25008	-10682	-51	1188	15001	-27170	155	-12732	6138	-30420	-253	-15973	4052	-24246	-351	-8843	11018	-10902	-152	-131	-120	-59	-64	-62	-105	39	-150	17	32	-77	-22	-56	80	-31	1
0.333333	-11571	12413	2173	-28568	-50	6939	-15510	566	2455	2611	-17181	4097	287	4671	-23977	-11366	-34	1388	16731	-27100	104	-13129	5519	-30942	-231	-16975	3819	-25436	-351	-10293	10582	-12445	-152	-128	-120	-67	-61	-61	-103	38	-153	17	36	-75	-23	-58	81	-36	-4
0.334167	-9831	11752	2104	-28837	-53	6939	-15061	-665	1675	3016	-17073	3343	488	4891	-22859	-12103	-40	1657	18441	-27000	56	-13416	4884	-31425	-227	-17784	3611	-26582	-340	-11671	10220	-14008	-151	-128	-120	-65	-62	-59	-104	34	-150	17	34	-76	-21	-55	82	-38	-15
0.335000	-9109	11049	2034	-29115	-57	6773	-14670	-1883	792	3359	-17041	2501	711	5073	-21786	-12878	-51	1969	20093	-26862	19	-13591	4221	-31870	-247	-18350	3437	-27666	-307	-12926	9848	-15573	-151	-144	-121	-76	-61	-62	-105	39	-151	15	35	-76	-22	-60	80	-32	-4
0.335833	-8146	10312	1947	-29400	-64	6446	-14325	-3045	618	3632	-17052	1577	825	5201	-20682	-13654	-52	2312	21675	-26695	18	-13653	3565	-32270	-259	-18658	3291	-28674	-313	-14008	9479	-17099	-151	-129	-122	-65	-67	-60	-109	38	-154	15	34	-75	-22	-60	80	-28	0
0.336667	-6072	9551	1828	-29674	-70	5988	-13990	-4124	278	3830	-17074	589	886	5269	-19609	-14420	-30	2661	23067	-26511	22	-13605	2914	-32544	-264	-18700	3182	-29599	-310	-14868	9097	-18573	-154	-131	-122	-65	-63	-58	-105	40	-153	17	34	-75	-23	-58	81	-30	-5
0.337500	-4996	8790	1652	-29937	-90	5406	-13646	-5106	79	3949	-17077	-459	921	5259	-18581	-15146	-52	3003	24307	-26321	21	-13460	2278	-32673	-263	-18475	3121	-30429	-293	-15472	8692	-19966	-149	-129	-121	-67	-63	-60	-105	37	-155	13	34	-77	-23	-60	81	-29	-1
0.338333	-4408	8046	1390	-30171	-102	4723	-13277	-5991	-76	3990	-17031	-1569	785	5157	-17616	-15819	-53	3312	25339	-26135	9	-13236	1671	-32708	-274	-17994	3122	-31161	-285	-15793	8273	-21246	-152	-130	-124	-67	-66	-60	-108	39	-150	19	34	-78	-23	-58	81	-29	-3
0.339167	-3360	7345	1017	-30376	-86	3971	-12867	-6752	-336	3945	-16908	-2732	866	4959	-16718	-16412	-46	3580	26144	-25974	5	-12960	1104	-32744	-287	-17288	3194	-31793	-300	-15807	7850	-22410	-151	-128	-124	-65	-63	-69	-107	38	-152	10	30	-76	-21	-57	81	-26	-1
0.340000	-3069	6709	498	-30541	-65	3169	-12403	-7410	-569	3832	-16706	-3949	914	4659	-15891	-16912	-66	3787	26701	-25844	-35	-12654	591	-32742	-283	-16391	3364	-32289	-302	-15519	7435	-23438	-150	-132	-125	-66	-64	-58	-105	38	-154	15	33	-75	-21	-59	81	-25	-3
0.340833	-2976	6159	-197	-30665	-68	2332	-11874	-7971	-615	3644	-16402	-5185	861	4254	-15128	-17332	-74	3935	27016	-25764	-25	-12351	148	-32752	-293	-15348	3636	-32523	-260	-14941	7049	-24331	-149	-129	-121	-67	-62	-56	-108	46	-150	17	33	-77	-19	-59	80	-29	-1
0.341667	-1681	5729	-1097	-30739	-56	1523	-11278	-8433	-591	3405	-15992	-6508	947	3753	-14417	-17652	-72	4018	27080	-25728	-48	-12085	-205	-32730	-300	-14216	4035	-32614	-250	-14100	6719	-25092	-150	-128	-122	-66	-65	-63	-105	40	-152	17	33	-76	-22	-56	85	-30	0
0.342500	-830	5445	-2213	-30760	-62	697	-10627	-8820	-607	3111	-15481	-7852	920	3158	-13741	-17887	-79	4048	26893	-25755	-83	-11879	-449	-32750	-274	-13044	4565	-32664	-248	-13025	6461	-25724	-149	-128	-121	-68	-62	-58	-105	40	-155	18	35	-78	-22	-57	80	-29	0
0.343333	-67	5329	-3557	-30737	-57	-73	-9909	-9153	-427	2777	-14872	-9240	867	2476	-13089	-18039	-93	4038	26470	-25858	-80	-11765	-576	-32731	-263	-11878	5239	-32672	-215	-11774	6378	-26232	-153	-127	-125	-64	-65	-59	-110	40	-151	15	34	-75	-24	-56	81	-32	-6
0.344167	896	5403	-5130	-30669	-67	-785	-9151	-9442	-79	2405	-14175	-10663	965	1726	-12447	-18122	-83	4012	25811	-26036	-70	-11759	-559	-32747	-263	-10760	6067	-32689	-217	-10389	6439	-26624	-150	-129	-119	-65	-61	-57	-112	50	-154	12	35	-75	-23	-56	79	-33	-1
0.345000	2016	5686	-6915	-30564	-55	-1439	-8355	-9713	-116	2005	-13407	-12102	1164	929	-11803	-18152	-66	3998	24937	-26261	-86	-11884	-392	-32729	-247	-9741	7047	-32678	-205	-8951	6704	-26923	-152	-127	-121	-65	-60	-60	-105	36	-155	17	35	-74	-21	-53	81	-35	-1
0.345833	3027	6179	-8905	-30435	-53	-2024	-7537	-9970	-349	1587	-12590	-13555	997	94	-11149	-18142	-63	4029	23851	-26564	-99	-12143	-56	-32743	-252	-8850	8169	-32695	-211	-7515	7192	-27136	-149	-128	-120	-62	-60	-58	-87	39	-147	16	39	-74	-19	-53	84	-32	-1
0.346667	3370	6898	-11073	-30293	-92	-2548	-6714	-10238	-383	1153	-11741	-15012	992	-744	-10476	-18102	-59	4141	22567	-26923	-147	-12536	450	-32735	-239	-8123	9412	-32675	-194	-6147	7934	-27280	-146	-128	-118	-64	-61	-56	-104	40	-150	15	37	-72	-19	-52	85	-29	-1
0.347500	3840	7836	-13367	-30147	-46	-3002	-5903	-10518	-328	708	-10872	-16458	1090	-1593	-9784	-18057	-69	4359	21110	-27326	-170	-13057	1140	-32737	-218	-7543	10774	-32688	-191	-4890	8946	-27375	-152	-112	-117	-63	-60	-57	-101	43	-148	23	36	-73	-19	-53	86	-30	-3
0.348333	4115	8979	-15747	-30015	-67	-3400	-5115	-10831	-271	250	-10026	-17894	962	-2435	-9064	-18004	-75	4720	19491	-27766	-182	-13693	2001	-32747	-223	-7140	12228	-32673	-172	-3796	10226	-27428	-152	-116	-120	-64	-62	-59	-105	39	-154	16	34	-74	-23	-56	82	-34	-1
0.349167	3777	10307	-18142	-29915	-66	-3753	-4370	-11176	-213	-221	-9191	-19308	955	-3255	-8333	-17965	-74	5246	17743	-28227	-205	-14421	3041	-32740	-191	-6888	13767	-32688	-158	-2909	11761	-27445	-153	-132	-131	-67	-63	-61	-100	35	-150	16	34	-78	-25	-59	81	-35	-3
0.350000	3207	11799	-20483	-29848	-76	-4060	-3660	-11558	-260	-704	-8382	-20679	947	-4041	-7596	-17930	-69	5965	15909	-28689	-229	-15197	4264	-32753	-185	-6782	15340	-32671	-171	-2251	13527	-27428	-154	-131	-121	-66	-63	-58	-105	38	-152	13	33	-80	-19	-58	81	-21	-3
0.350833	2823	13415	-22700	-29828	-83	-4336	-3004	-11977	-310	-1210	-7623	-21980	897	-4796	-6868	-17919	-68	6865	14019	-29099	-280	-16014	5652	-32738	-160	-6792	16925	-32683	-154	-1844	15483	-27389	-152	-131	-121	-66	-63	-61	-108	39	-148	16	33	-68	-23	-58	81	-33	-3
0.351667	1657	15134	-24733	-29866	-76	-4587	-2411	-12436	-265	-1729	-6918	-23257	1380	-5507	-6147	-17918	-62	7970	12113	-29570	-449	-16822	7186	-32755	-144	-6903	18490	-32698	-147	-1683	17578	-27315	-152	-128	-120	-64	-63	-61	-108	38	-154	18	34	-90	-26	-65	79	-33	-3
0.352500	1208	16914	-26496	-29955	-88	-4819	-1875	-12929	-266	-2275	-6270	-24440	1842	-6167	-5452	-17923	-77	9265	10263	-29963	-569	-17584	8857	-32735	-139	-7070	20014	-32682	-153	-1767	19758	-27207	-152	-129	-119	-65	-65	-59	-105	39	-158	20	35	-77	-21	-55	80	-30	0
0.353333	1697	18691	-27915	-30101	-75	-5045	-1404	-13455	-252	-2849	-5678	-25557	1539	-6843	-4784	-17937	-68	10717	8528	-30306	-487	-18269	10638	-32751	-125	-7268	21462	-32679	-145	-2062	22006	-27054	-149	-127	-120	-65	-64	-60	-105	39	-148	22	32	-78	-22	-55	82	-29	0
0.354167	2273	20442	-28940	-30308	-87	-5261	-991	-14004	-233	-3454	-5137	-26588	1136	-7472	-4158	-17945	-45	12305	6959	-30593	-437	-18849	12504	-32731	-122	-7484	22830	-32680	-131	-2553	24172	-26853	-150	-131	-120	-65	-65	-59	-103	40	-152	19	35	-82	-19	-73	81	-28	-5
0.355000	3936	22132	-29517	-30559	-97	-5482	-634	-14582	-287	-4098	-4642	-27534	947	-8084	-3594	-17944	-47	13981	5619	-30816	-422	-19299	14437	-32745	-133	-7677	24081	-32688	-131	-3198	26218	-26588	-122	-125	-118	-63	-62	-59	-108	38	-150	21	36	-77	-21	-59	78	-29	-3
0.355833	4476	23701	-29626	-30852	-92	-5692	-334	-15182	-283	-4771	-4206	-28385	824	-8673	-3081	-17927	-43	15695	4558	-30987	-389	-19608	16408	-32731	-107	-7854	25199	-32680	-127	-3956	28101	-26248	-151	-129	-119	-65	-65	-77	-108	36	-151	18	34	-72	-21	-58	81	-29	-1
0.356667	4741	25156	-29211	-31173	-101	-5909	-63	-15798	-237	-5477	-3802	-29147	569	-9268	-2632	-17891	-48	17397	3831	-31090	-356	-19760	18381	-32748	-94	-7997	26170	-32695	-116	-4793	29736	-25837	-154	-130	-125	-68	-67	-60	-110	30	-156	16	30	-80	-21	-61	77	-34	-7
0.357500	5684	26456	-28267	-31512	-107	-6122	161	-16427	-275	-6212	-3429	-29818	-173	-9843	-2238	-17826	-58	19034	3487	-31142	-333	-19761	20328	-32729	-110	-8102	26994	-32680	-118	-5661	31095	-25327	-148	-130	-126	-68	-67	-61	-111	47	-154	18	30	-77	-25	-59	79	-30	-6
0.358333	5227	27585	-26784	-31846	-87	-6319	365	-17064	-313	-6965	-3079	-30392	-2027	-10414	-1912	-17734	-75	20553	3553	-31131	-306	-19618	22221	-32745	-122	-8190	27662	-32695	-130	-6536	32134	-24726	-153	-130	-121	-67	-62	-58	-107	37	-155	17	33	-78	-12	-57	81	-32	-5
0.359167	4700	28526	-24786	-32179	-95	-6519	537	-17713	-358	-7741	-2740	-30888	-2834	-10970	-1642	-17619	-97	21883	4045	-31091	-267	-19351	24027	-32731	-127	-8272	28180	-32676	-129	-7381	32767	-24027	-150	-127	-120	-66	-64	-59	-107	35	-149	21	35	-77	-22	-55	82	-28	0
0.360000	4409	29298	-22281	-32474	-109	-6705	694	-18372	-415	-8523	-2411	-31301	-2261	-11516	-1434	-17483	-67	22995	4963	-31021	-229	-18985	25731	-32740	-137	-8372	28545	-32681	-124	-8173	32767	-23234	-148	-126	-122	-65	-60	-53	-102	40	-148	22	34	-73	-22	-62	84	-25	-1
0.360833	3682	29893	-19360	-32654	-93	-6891	830	-19052	-468	-9312	-2098	-31639	-2214	-11996	-1283	-17331	-58	23800	6292	-30928	-206	-18551	27286	-32740	-139	-8515	28761	-32580	-132	-8893	32767	-22347	-158	-129	-124	-65	-60	-55	-98	40	-151	17	34	-73	-17	-52	85	-24	0
0.361667	2966	30329	-16019	-32701	-94	-7046	956	-19730	-505	-10084	-1798	-31900	-1917	-12533	-1192	-17189	-67	24296	8004	-30833	-194	-18088	28669	-32738	-138	-8721	28846	-32445	-160	-9530	32767	-21378	-149	-129	-121	-65	-60	-55	-100	44	-151	20	37	-73	-22	-53	85	-46	-3
0.362500	2668	30618	-12366	-32742	-88	-7198	1067	-20424	-353	-10835	-1504	-32091	-1445	-12990	-1152	-17015	-67	24449	10022	-30744	-166	-17623	29863	-32767	-159	-9002	28809	-32234	-159	-10072	32136	-20314	-145	-125	-119	-64	-59	-55	-104	42	-150	20	36	-75	-19	-55	85	-27	0
0.363333	2293	30792	-8489	-32734	-77	-7342	1163	-21127	-131	-11553	-1213	-32208	-1266	-13403	-1163	-16869	-70	24238	12297	-30672	-149	-17195	30863	-32734	-178	-9380	28664	-31954	-145	-10534	31185	-19201	-152	-126	-121	-67	-62	-56	-102	42	-151	21	38	-73	-21	-52	87	-26	-4
0.364167	1671	30864	-4478	-32758	-68	-7473	1250	-21837	-149	-12234	-960	-32259	-706	-13759	-1229	-16740	-62	23676	14736	-30632	-147	-16831	31657	-32749	-172	-9862	28416	-31604	-169	-10909	30001	-18023	-136	-126	-120	-65	-41	-57	-103	42	-150	21	35	-75	-23	-55	86	-26	2
0.365000	2396	30852	-443	-32744	-88	-7602	1324	-22568	-184	-12862	-715	-32244	-373	-14059	-1341	-16635	-59	22769	17249	-30625	-129	-16559	32246	-32736	-190	-10439	28089	-31176	-183	-11210	28639	-16800	-152	-127	-126	-69	-69	-59	-104	39	-151	16	33	-78	-24	-55	84	-29	-5
0.365833	7190	30777	3514	-32699	-56	-7726	1385	-23297	-179	-13438	-498	-32160	-291	-14287	-1504	-16568	-70	21548	19754	-30650	-87	-16384	32641	-32749	-184	-11118	27700	-30666	-150	-11436	27164	-15540	-148	-124	-119	-87	-63	-57	-105	42	-150	18	36	-75	-23	-56	85	-26	-1
0.366667	9334	30648	7279	-32380	-41	-7851	1439	-24024	-235	-13935	-311	-32024	-158	-14445	-1713	-16531	-76	20035	22148	-30720	-87	-16336	32767	-32730	-162	-11834	27265	-30073	-132	-11613	25644	-14251	-148	-121	-117	-65	-63	-57	-103	41	-179	19	59	-73	-19	-52	86	-29	-1
0.367500	6125	30481	10735	-31849	-41	-7986	1482	-24758	-258	-14372	-168	-31771	-119	-14545	-1979	-16542	-58	18284	24321	-30831	-64	-16404	32767	-32743	-167	-12607	26786	-29403	-137	-11750	24127	-12939	-148	-122	-117	-65	-60	-55	-103	45	-150	22	37	-73	-21	-58	85	-28	1
0.368333	4811	30262	13791	-31139	-31	-8133	1500	-25479	-272	-14734	-68	-31468	24	-14572	-2299	-16590	-70	16351	26182	-30981	-67	-16591	32701	-32725	-190	-13398	26286	-28648	-136	-11857	22694	-11627	-148	-124	-119	-65	-64	-60	-102	39	-148	22	39	-73	-24	-53	84	-27	1
0.369167	3883	29981	16372	-30255	-33	-8298	1506	-26238	-276	-15023	-26	-31107	229	-14546	-2671	-16673	-74	14289	27640	-31165	-67	-16873	32382	-32726	-195	-14176	25767	-27824	-135	-11942	21400	-10318	-149	-126	-121	-66	-67	-58	-103	42	-153	20	34	-77	-23	-59	79	-29	0
0.370000	2485	29622	18410	-29213	-25	-8484	1503	-26885	-297	-15236	-35	-30676	86	-14467	-3090	-16775	-75	12158	28630	-31372	1	-17231	31904	-32572	-160	-14894	25246	-26926	-154	-12008	20303	-9022	-150	-129	-118	-65	-64	-59	-108	39	-153	19	35	-77	-24	-60	85	-29	-8
0.370833	1278	29150	19841	-28013	-12	-8693	1487	-27549	-328	-15372	-104	-30176	-77	-14354	-3558	-16932	-82	10017	29109	-31593	114	-17629	31292	-32315	-148	-15530	24739	-25968	-137	-12066	19433	-7744	-152	-104	-117	-66	-63	-58	-102	41	-153	20	38	-75	-21	-57	82	-33	0
0.371667	-1734	28525	20632	-26687	-23	-8935	1458	-28182	-349	-15424	-238	-29630	-252	-14214	-4073	-17091	-87	7911	29031	-31822	94	-18036	30548	-31917	-179	-16046	24236	-24959	-117	-12122	18817	-6484	-151	-126	-118	-63	-60	-56	-109	41	-156	21	37	-76	-21	-55	67	-31	0
0.372500	-7221	27699	20736	-25276	-14	-9194	1418	-28777	-351	-15436	-431	-29036	-461	-14063	-4634	-17257	-78	5897	28372	-32047	46	-18409	29689	-31344	-160	-16426	23755	-23902	-139	-12181	18476	-5246	-149	-128	-117	-64	-58	-60	-105	41	-149	19	36	-75	-28	-55	84	-30	-5
0.373333	-8462	26623	20162	-23824	-10	-9498	1365	-29323	-341	-15376	-694	-28399	-517	-13928	-5231	-17416	-63	4026	27140	-32251	19	-18716	28721	-30582	-146	-16655	23290	-22806	-149	-12238	18396	-4045	-152	-130	-119	-66	-64	-60	-109	66	-155	18	36	-78	-23	-56	81	-32	-4
0.374167	-6474	25271	18934	-22382	-16	-9825	1302	-29816	-322	-15256	-1015	-27731	-570	-13787	-5853	-17569	-55	2340	25364	-32423	11	-18911	27668	-29580	-150	-16716	22858	-21672	-132	-12298	18583	-2876	-153	-129	-116	-65	-56	-62	-107	42	-150	21	35	-76	-24	-56	82	-28	-5
0.375000	-6525	23594	17080	-20983	-14	-10167	1238	-30256	-281	-15087	-1399	-27042	-514	-13684	-6494	-17696	-55	845	23088	-32593	-10	-18973	26529	-28302	-168	-16626	22427	-20511	-109	-12351	19001	-1743	-152	-128	-118	-72	-63	-60	-108	38	-134	17	30	-78	-23	-56	81	-35	-3
0.375833	-6372	21560	14664	-19680	-13	-10540	1162	-30644	-308	-14877	-1836	-26355	-439	-13614	-7152	-17801	-63	-439	20339	-32645	-28	-18869	25324	-26734	-138	-16377	22030	-19331	-78	-12405	19623	-651	-154	-129	-125	-67	-62	-58	-107	38	-151	21	36	-75	-22	-53	82	-31	-4
0.376667	-5593	19143	11723	-18523	-19	-10929	1081	-30975	-318	-14638	-2319	-25672	-562	-13588	-7810	-17870	-65	-1499	17191	-32692	-59	-18585	24078	-24874	-156	-16008	21648	-18136	-70	-12459	20408	399	-156	-130	-114	-70	-62	-59	-105	40	-152	34	32	-79	-19	-55	79	-29	0
0.377500	-4784	16337	8356	-17565	-14	-11333	992	-31245	-219	-14371	-2842	-25013	-634	-13606	-8469	-17907	-68	-2342	13737	-32676	-56	-18115	22815	-22717	-145	-15539	21291	-16925	-49	-12513	21307	1402	-150	-130	-122	-73	-63	-58	-105	37	-152	19	33	-79	-22	-56	82	-32	-3
0.378333	-4093	13177	4692	-16854	-13	-11744	898	-31456	-218	-14096	-3400	-24383	-589	-13673	-9117	-17909	-70	-2980	10075	-32620	-81	-17461	21554	-20301	-155	-15003	20952	-15703	-24	-12571	22277	2348	-151	-128	-119	-65	-64	-58	-104	41	-152	20	34	-78	-23	-56	81	-29	-1
0.379167	-3702	9688	796	-16410	-23	-12152	799	-31606	-240	-13787	-3980	-23793	-531	-13765	-9740	-17878	-62	-3429	6285	-32490	-112	-16634	20318	-17631	-167	-14432	20631	-14460	-39	-12634	23275	3234	-146	-128	-119	-66	-63	-57	-105	40	-147	19	38	-74	-19	-53	86	-26	0
0.380000	-3171	5918	-3213	-16278	-9	-12556	693	-31694	-171	-13535	-4579	-23259	-392	-13898	-10332	-17818	-46	-3719	2461	-32293	-101	-15643	19125	-14755	-149	-13875	20323	-13219	-53	-12708	24217	4050	-143	-127	-118	-64	-60	-57	-104	40	-151	20	33	-72	-21	-53	81	-27	-3
0.380833	-2609	1924	-7204	-16452	-22	-12959	578	-31733	-126	-13281	-5183	-22775	-357	-14052	-10893	-17739	-68	-3886	-1308	-32049	-115	-14557	18002	-11747	-154	-13367	20028	-11971	-69	-12798	25095	4788	-147	-128	-113	-67	-63	-59	-104	38	-151	20	39	-72	-19	-55	82	-32	0
0.381667	-2283	-2231	-11121	-16947	-26	-13353	449	-31714	-326	-13051	-5780	-22362	-520	-14224	-11420	-17651	-68	-3959	-4936	-31746	-120	-13373	16972	-8672	-172	-12946	19755	-10729	-93	-12921	25839	5450	-150	-130	-122	-83	-66	-60	-100	36	-152	18	33	-63	-22	-59	77	-33	-4
0.382500	-2009	-6434	-14869	-17738	-22	-13731	313	-31639	-673	-12861	-6381	-22005	-437	-14393	-11900	-17552	-55	-3968	-8331	-31398	-145	-12149	16068	-5605	-197	-12635	19497	-9484	-75	-13072	26451	6028	-147	-129	-118	-69	-63	-62	-107	36	-152	17	40	-74	-22	-57	82	-32	-1
0.383333	-1796	-10588	-18369	-18791	-22	-14097	172	-31507	-697	-12676	-6950	-21704	-308	-14561	-12343	-17458	-65	-3951	-11424	-31011	-173	-10927	15304	-2612	-185	-12459	19259	-8236	-46	-13245	26885	6505	-148	-125	-119	-68	-63	-58	-108	40	-151	19	6	-74	-23	-60	79	-30	-4
0.384167	-1597	-14605	-21562	-20077	-26	-14455	13	-31331	-576	-12618	-7508	-21456	-202	-14718	-12745	-17378	-88	-3950	-14178	-30598	-180	-9760	14685	219	-183	-12439	19043	-6997	26	-13483	27132	6880	-147	-125	-122	-67	-62	-63	-107	38	-153	17	34	-75	-23	-60	82	-29	0
0.385000	-628	-18424	-24400	-21535	-23	-14800	-155	-31101	-508	-12592	-8039	-21258	-177	-14863	-13113	-17322	-80	-3999	-16550	-30163	-163	-8687	14238	2840	-178	-12582	18852	-5767	114	-13773	27180	7134	-153	-130	-121	-67	-61	-62	-107	38	-156	17	35	-74	-23	-60	81	-35	-4
0.385833	3492	-21964	-26844	-23108	-32	-15148	-339	-30836	-428	-12633	-8540	-21091	-313	-14992	-13447	-17287	-80	-4114	-18508	-29718	-144	-7748	13958	5148	-188	-12882	18695	-4557	86	-14133	27037	7270	-148	-139	-119	-64	-61	-62	-107	39	-150	17	35	-74	-22	-57	84	-33	0
0.386667	9057	-25161	-28881	-24742	-46	-15501	-538	-30516	-402	-12745	-9008	-20956	-323	-15111	-13754	-17289	-90	-4341	-20039	-29264	-151	-6984	13860	7087	-203	-13326	18573	-3372	24	-14563	26692	7271	-148	-128	-125	-65	-63	-56	-87	39	-150	18	34	-72	-17	-59	81	-30	1
0.387500	9726	-27967	-30506	-26358	-51	-15874	-757	-30161	-348	-12954	-9456	-20831	-262	-15226	-14043	-17331	-94	-4686	-21111	-28823	-166	-6426	13934	8621	-194	-13920	18485	-2217	-6	-15075	26173	7134	-147	-124	-120	-64	-62	-58	-103	41	-149	19	35	-74	-19	-58	85	-29	0
0.388333	7251	-30309	-31685	-27877	-39	-16262	-990	-29770	-228	-13239	-9876	-20717	-306	-15343	-14320	-17411	-91	-5169	-21731	-28394	-160	-6101	14163	9719	-180	-14598	18432	-1103	-24	-15669	25494	6853	-148	-125	-122	-64	-58	-59	-107	41	-149	32	29	-73	-19	-67	84	-30	-1
0.389167	6124	-31676	-32264	-29243	-45	-16685	-1246	-29349	-115	-13616	-10283	-20600	-229	-15485	-14594	-17534	-91	-5795	-21916	-28001	-153	-6010	14532	10366	-179	-15379	18410	-42	-13	-16352	24683	6429	-150	-129	-122	-66	-62	-61	-108	37	-153	16	30	-78	-22	-62	78	-32	-5
0.390000	4851	-32252	-32512	-30406	-61	-17143	-1521	-28901	-40	-14068	-10666	-20464	-29	-15645	-14865	-17694	-98	-6554	-21668	-27633	-163	-6163	15024	10566	-186	-16212	18417	957	-30	-17106	23764	5866	-155	-133	-126	-56	-66	-64	-108	34	-159	15	30	-77	-22	-63	77	-46	-5
0.390833	3668	-32491	-32613	-31330	-67	-17651	-1817	-28420	-18	-14611	-11037	-20313	86	-15852	-15136	-17878	-88	-7450	-21015	-27297	-152	-6544	15612	10338	-189	-17061	18449	1881	-74	-17927	22774	5173	-146	-129	-122	-66	-63	-62	-107	38	-151	15	32	-80	-25	-60	80	-34	0
0.391667	2746	-32606	-32497	-31983	-86	-18206	-2123	-27913	-13	-15216	-11399	-20125	163	-16104	-15420	-18085	-82	-8472	-19980	-26996	-171	-7156	16254	9705	-197	-17904	18480	2715	-93	-18817	21726	4348	-151	-130	-129	-67	-69	-60	-109	38	-154	20	36	-76	-27	-61	79	-33	-3
0.392500	1715	-32635	-31879	-32341	-82	-18816	-2454	-27389	81	-15891	-11761	-19921	339	-16423	-15715	-18312	-74	-9582	-18609	-26736	-201	-7955	16918	8724	-177	-18706	18497	3449	-96	-19766	20644	3410	-149	-129	-121	-67	-66	-59	-105	40	-151	17	35	-75	-23	-60	79	-31	-1
0.393333	882	-32673	-30858	-32436	-80	-19495	-2803	-26850	118	-16622	-12125	-19687	790	-16813	-16024	-18537	-49	-10793	-16942	-26517	-200	-8920	17568	7445	-178	-19454	18498	4071	-95	-20751	19560	2367	-147	-125	-127	-63	-64	-61	-109	39	-151	19	33	-76	-22	-58	81	-31	-1
0.394167	127	-32665	-29455	-32232	-85	-20191	-3170	-26299	133	-17411	-12502	-19433	1004	-17285	-16348	-18763	-51	-12040	-15029	-26332	-179	-10015	18169	5926	-191	-20129	18443	4568	-119	-21766	18493	1244	-147	-128	-111	-65	-63	-58	-105	39	-151	18	34	-74	-21	-57	79	-32	-5
0.395000	-576	-32610	-27689	-31783	-93	-20956	-3558	-25739	177	-18238	-12887	-19159	1059	-17838	-16679	-18974	-64	-13306	-12910	-26188	-187	-11211	18686	4246	-179	-20703	18330	4935	-134	-22780	17463	61	-147	-126	-121	-65	-61	-57	-107	37	-152	17	36	-75	-17	-49	79	-30	-1
0.395833	-1129	-31885	-25579	-31102	-95	-21768	-3963	-25172	202	-19089	-13284	-18878	1192	-18475	-17022	-19163	-67	-14555	-10628	-26075	-176	-12470	19087	2419	-170	-21180	18138	5162	-139	-23789	16478	-1154	-150	-128	-120	-64	-62	-59	-105	40	-153	18	35	-74	-17	-55	80	-29	-7
0.396667	-1591	-30659	-23123	-30233	-93	-22622	-4382	-24610	183	-19956	-13692	-18604	1229	-19193	-17365	-19316	-79	-15765	-8227	-25997	-137	-13749	19352	572	-176	-21553	17847	5249	-145	-24755	15557	-2383	-149	-127	-124	-67	-63	-58	-104	38	-152	18	35	-77	-22	-57	80	-29	-1
0.397500	-1985	-29123	-20362	-29225	-102	-23493	-4809	-24048	209	-20828	-14107	-18326	1245	-19971	-17709	-19434	-74	-16896	-5765	-25945	-141	-15007	19457	-1251	-165	-21821	17449	5193	-155	-25671	14695	-3611	-148	-131	-125	-66	-64	-59	-107	39	-151	16	34	-76	-22	-56	80	-28	-4
0.398333	-2374	-27388	-17374	-28123	-111	-24378	-5242	-23488	230	-21693	-14533	-18072	1033	-20819	-18046	-19501	-64	-17912	-3287	-25928	-133	-16218	19395	-3001	-156	-22000	16937	4994	-169	-26517	13900	-4809	-153	-130	-130	-68	-65	-61	-111	36	-153	15	32	-82	-25	-59	78	-32	-1
0.399167	-2709	-25520	-14170	-26986	-115	-25258	-5670	-22953	233	-22551	-14951	-17847	819	-21714	-18367	-19521	-63	-18782	-865	-25930	-124	-17345	19162	-4637	-154	-22079	16313	4665	-181	-27261	13183	-5953	-151	-115	-121	-64	-61	-57	-109	39	-151	20	38	-74	-21	-53	80	-27	-5
0.400000	-2891	-23556	-10817	-25859	-126	-26123	-6099	-22414	248	-23380	-15367	-17652	556	-22638	-18661	-19475	-63	-19481	1489	-25948	-155	-18374	18749	-6143	-207	-22093	15573	4207	-273	-27896	12537	-7021	-149	-125	-117	-61	-61	-56	-104	41	-152	17	34	-77	-19	-55	82	-27	0
0.400833	-3135	-21547	-7389	-24797	-132	-26976	-6524	-21898	224	-24190	-15755	-17508	197	-23579	-18932	-19387	-62	-20010	3712	-26005	-184	-19291	18174	-7493	-248	-22046	14729	3635	-357	-28411	11956	-8021	-149	-125	-121	-66	-61	-59	-104	41	-152	22	36	-72	-21	-52	85	-36	1
0.401667	-3541	-19509	-3936	-23835	-127	-27786	-6930	-21402	246	-24963	-16128	-17420	-10	-24519	-19170	-19240	-73	-20337	5775	-26079	-167	-20076	17448	-8673	-235	-21957	13794	2961	-362	-28793	11440	-8905	-148	-128	-118	-64	-61	-58	-105	39	-152	19	41	-75	-22	-55	84	-26	0
0.402500	-3908	-17471	-578	-23022	-130	-28540	-7320	-20930	287	-25710	-16464	-17382	-129	-25443	-19367	-19045	-64	-20462	7636	-26179	-139	-20719	16604	-9683	-210	-21837	12793	2211	-337	-29027	10981	-9700	-149	-128	-120	-66	-61	-59	-108	42	-151	24	38	-72	-19	-53	82	-23	1
0.403333	-6332	-15481	2601	-22364	-115	-29236	-7685	-20472	271	-26417	-16766	-17403	-363	-26337	-19526	-18831	-45	-20380	9278	-26291	-147	-21224	15659	-10528	-194	-21699	11739	1381	-338	-29112	10581	-10377	-149	-117	-119	-66	-63	-59	-104	41	-153	19	35	-74	-24	-57	84	-25	-1
0.404167	-12568	-13542	5499	-21880	-114	-29869	-8023	-20072	299	-27091	-17020	-17478	-521	-27181	-19643	-18527	-53	-20103	10680	-26431	-131	-21592	14644	-11228	-172	-21550	10666	506	-313	-29023	10236	-10936	-146	-125	-122	-66	-60	-59	-103	40	-151	19	33	-73	-21	-56	84	-27	-1
0.405000	-13417	-11669	8043	-21564	-127	-30429	-8331	-19673	297	-27731	-17221	-17608	-446	-27965	-19719	-18215	-69	-19644	11833	-26585	-83	-21853	13583	-11808	-162	-21397	9613	-404	-303	-28820	9932	-11410	-146	-124	-119	-65	-62	-56	-103	40	-148	17	36	-77	-23	-56	82	-30	2
0.405833	-10103	-9881	10166	-21402	-131	-30929	-8612	-19318	270	-28330	-17364	-17783	-455	-28674	-19753	-17875	-76	-19020	12723	-26756	-73	-21993	12512	-12286	-166	-21240	8590	-1327	-301	-28443	9681	-11773	-147	-126	-121	-65	-65	-58	-105	40	-151	19	36	-74	-15	-55	85	-28	2
0.406667	-9334	-8185	11820	-21374	-126	-31352	-8860	-18996	262	-28895	-17446	-18006	-535	-29282	-19754	-17530	-73	-18246	13358	-26942	-68	-22039	11464	-12689	-158	-21084	7665	-2251	-293	-27915	9462	-12054	-155	-130	-125	-66	-62	-59	-97	42	-151	16	33	-75	-24	-59	81	-30	-1
0.407500	-7815	-6588	12938	-21453	-111	-31712	-9076	-18713	237	-29424	-17471	-18256	-534	-29863	-19721	-17164	-82	-17353	13738	-27133	-61	-22008	10462	-13039	-158	-20915	6844	-3165	-302	-27251	9290	-12252	-147	-127	-118	-65	-60	-58	-104	41	-155	21	38	-73	-16	-57	87	-30	0
0.408333	-6270	-5091	13496	-21598	-117	-32006	-9253	-18463	266	-29907	-17430	-18533	-618	-30341	-19663	-16813	-69	-16364	13886	-27331	-43	-21911	9531	-13361	-172	-20743	6149	-4064	-309	-26450	9153	-12381	-150	-126	-120	-63	-61	-56	-104	42	-149	19	35	-73	-22	-57	79	-32	-3
0.409167	-5380	-3718	13472	-21777	-107	-32248	-9428	-18262	242	-30360	-17331	-18833	-618	-30740	-19588	-16448	-68	-15317	13806	-27535	-28	-21782	8684	-13685	-172	-20554	5607	-4944	-290	-25524	9065	-12485	-150	-127	-121	-67	-65	-60	-104	41	-154	16	34	-75	-24	-56	81	-30	5
0.410000	-4342	-2467	12882	-21955	-95	-32430	-9542	-18091	181	-30769	-17181	-19138	-750	-31064	-19494	-16108	-84	-14235	13530	-27733	-39	-21626	7941	-14023	-156	-20345	5239	-5786	-267	-24524	9008	-12544	-150	-130	-122	-70	-69	-59	-104	42	-153	17	35	-79	-18	-64	84	-33	-3
0.410833	-3475	-1332	11745	-22093	-68	-32580	-9650	-17964	191	-31145	-16983	-19445	-822	-31309	-19391	-15785	-53	-13141	13090	-27922	-50	-21466	7318	-14394	-168	-20120	5048	-6596	-249	-23421	9003	-12575	-146	-128	-125	-70	-61	-60	-103	43	-153	16	28	-76	-21	-55	84	-30	0
0.411667	-2647	-318	10087	-22171	-88	-32659	-9765	-17877	243	-31470	-16753	-19737	-877	-31489	-19283	-15481	-53	-12058	12504	-28093	-27	-21321	6822	-14812	-170	-19871	5044	-7380	-234	-22258	9083	-12599	-149	-132	-125	-70	-62	-60	-102	44	-152	17	35	-74	-21	-58	84	-29	-4
0.412500	-1972	559	7997	-22157	-90	-32710	-9816	-17827	206	-31746	-16489	-20012	-956	-31600	-19173	-15197	-77	-11009	11826	-28244	-21	-21205	6454	-15286	-176	-19610	5213	-8136	-228	-21039	9137	-12622	-153	-125	-120	-67	-60	-58	-104	40	-150	18	37	-79	-22	-57	85	-32	1
0.413333	-1282	1350	5542	-22040	-82	-32703	-9881	-17821	116	-31967	-16204	-20266	-899	-31658	-19063	-14944	-104	-10013	11078	-28376	-30	-21129	6213	-15813	-179	-19331	5552	-8871	-242	-19794	9290	-12657	-148	-125	-120	-65	-53	-55	-102	43	-152	19	36	-74	-21	-57	85	-30	0
0.414167	-562	2005	2822	-21817	-76	-32730	-9944	-17853	101	-32135	-15915	-20493	-833	-31660	-18960	-14709	-90	-9088	10301	-28479	-50	-21120	6096	-16394	-182	-19055	6035	-9597	-245	-18553	9499	-12695	-147	-127	-124	-65	-66	-59	-103	41	-150	18	35	-81	-24	-57	85	-32	10
0.415000	-23	2540	-86	-21502	-78	-32693	-10003	-17933	122	-32241	-15628	-20683	-593	-31616	-18864	-14502	-86	-8244	9519	-28551	-11	-21153	6093	-17047	-185	-18787	6651	-10311	-243	-17325	9767	-12751	-147	-128	-128	-70	-50	-62	-132	37	-149	18	35	-80	-23	-61	82	-35	0
0.415833	441	2975	-3080	-21082	-81	-32641	-10062	-18044	95	-32296	-15353	-20840	-499	-31521	-18770	-14313	-91	-7481	8765	-28563	-16	-21258	6201	-17752	-164	-18542	7373	-11027	-211	-16135	10095	-12821	-153	-129	-120	-66	-60	-59	-104	39	-155	18	35	-81	-23	-59	82	-32	-1
0.416667	824	3306	-6061	-20590	-69	-32539	-10119	-18194	70	-32270	-15091	-20958	-547	-31381	-18680	-14140	-51	-6799	8053	-28584	-31	-21434	6402	-18508	-149	-18329	8167	-11746	-183	-15001	10508	-12906	-149	-129	-121	-68	-63	-61	-107	39	-152	15	36	-76	-23	-59	84	-30	-5
0.417500	1179	3540	-8923	-20046	-75	-32402	-10185	-18379	75	-32181	-14859	-21047	-285	-31195	-18605	-13989	-63	-6200	7409	-28553	-45	-21677	6690	-19320	-152	-18165	9000	-12481	-196	-13950	10974	-13005	-149	-129	-121	-65	-68	-60	-107	38	-151	18	35	-76	-46	-61	80	-31	-6
0.418333	1464	3686	-11588	-19489	-73	-32234	-10252	-18604	21	-32022	-14667	-21095	-90	-30960	-18536	-13849	-91	-5690	6844	-28481	-60	-21987	7044	-20149	-136	-18071	9846	-13233	-181	-12987	11501	-13113	-138	-121	-121	-67	-64	-60	-107	36	-151	19	28	-77	-24	-59	80	-30	-3
0.419167	1717	3742	-13977	-18949	-57	-32021	-10323	-18857	-4	-31787	-14518	-21114	-174	-30687	-18472	-13722	-26	-5255	6365	-28390	-57	-22351	7459	-21015	-158	-18048	10688	-14007	-193	-12148	12077	-13222	-148	-126	-120	-65	-62	-57	-102	40	-150	20	34	-74	-21	-53	86	-34	-1
0.420000	1955	3716	-16025	-18456	-62	-31764	-10399	-19155	5	-31468	-14417	-21108	-67	-30362	-18424	-13605	-1	-4890	5974	-28250	-68	-22776	7912	-21916	-172	-18122	11477	-14795	-223	-11445	12716	-13340	-149	-127	-118	-65	-61	-57	-103	43	-151	18	39	-73	-21	-53	86	-26	-1
0.420833	2142	3616	-17692	-18046	-56	-31460	-10481	-19472	-25	-31118	-14363	-21077	201	-30004	-18396	-13503	-25	-4591	5659	-28093	-76	-23246	8399	-22832	-186	-18291	12202	-15605	-246	-10895	13377	-13463	-152	-122	-119	-64	-64	-58	-102	36	-149	19	38	-76	-22	-55	79	-33	-1
0.421667	2296	3437	-18941	-17751	-48	-31112	-10570	-19833	-72	-30683	-14365	-21030	259	-29595	-18386	-13411	-1	-4340	5414	-27925	-67	-23747	8902	-23761	-174	-18558	12835	-16428	-219	-10504	14072	-13581	-147	-126	-112	-64	-61	-57	-108	38	-150	17	36	-74	-18	-56	81	-28	0
0.422500	2405	3196	-19743	-17594	-49	-30714	-10662	-20213	-80	-30192	-14428	-20967	329	-29150	-18390	-13331	15	-4140	5228	-27734	-67	-24279	9406	-24686	-152	-18921	13369	-17263	-225	-10284	14780	-13696	-153	-126	-122	-67	-64	-58	-104	2	-153	18	63	-76	-22	-57	82	-31	-4
0.423333	2506	2897	-20099	-17596	-57	-30273	-10757	-20625	-94	-29650	-14536	-20896	269	-28672	-18442	-13264	16	-3978	5085	-27533	-69	-24817	9908	-25609	-161	-19391	13791	-18106	-229	-10235	15487	-13806	-198	-129	-124	-69	-65	-60	-107	36	-156	20	32	-79	-25	-59	77	-30	-6
0.424167	2553	2543	-20022	-17762	-44	-29783	-10852	-21058	-79	-29062	-14695	-20821	145	-28128	-18511	-13210	-9	-3851	4969	-27322	-61	-25352	10399	-26512	-184	-19943	14106	-18938	-224	-10357	16196	-13912	-151	-130	-124	-67	-65	-61	-107	36	-153	15	32	-77	-24	-55	75	-29	-7
0.425000	2531	2155	-19532	-18097	-40	-29246	-10947	-21510	-86	-28437	-14889	-20735	-15	-27567	-18612	-13168	-49	-3752	4872	-27115	-38	-25874	10874	-27398	-210	-20573	14310	-19758	-236	-10649	16870	-14013	-154	-127	-122	-64	-61	-58	-105	34	-153	15	43	-78	-43	-56	81	-30	-1
0.425833	2513	1731	-18681	-18606	-48	-28658	-11037	-21973	-133	-27786	-15118	-20654	-447	-26976	-18744	-13147	-80	-3678	4767	-26908	-39	-26374	11331	-28248	-213	-21261	14412	-20541	-220	-11102	17506	-14115	-150	-128	-122	-68	-59	-60	-104	37	-149	20	34	-75	-16	-53	84	-27	-1
0.426667	2586	1287	-17496	-19278	-45	-28053	-11126	-22451	-129	-27122	-15379	-20577	-649	-26361	-18911	-13140	-101	-3626	4648	-26711	-53	-26837	11759	-29049	-221	-21990	14420	-21327	-206	-11714	18089	-14206	-152	-126	-118	-65	-70	-59	-104	37	-150	17	36	-77	-19	-57	84	-26	0
0.427500	2559	837	-16054	-20093	-41	-27414	-11210	-22931	-108	-26454	-15655	-20491	-579	-25731	-19109	-13154	-111	-3598	4502	-26525	-82	-27254	12164	-29798	-201	-22732	14359	-22066	-199	-12454	18618	-14295	-151	-129	-122	-64	-62	-57	-104	40	-151	18	55	-75	-21	-52	84	-26	-3
0.428333	2341	387	-14414	-21019	-50	-26756	-11288	-23409	-116	-25799	-15942	-20409	-633	-25102	-19338	-13186	-111	-3596	4330	-26348	-91	-27618	12538	-30486	-195	-23503	14242	-22769	-208	-13322	19076	-14388	-147	-125	-120	-65	-61	-56	-101	41	-155	17	35	-76	-23	-55	85	-25	0
0.429167	2083	-53	-12652	-22044	-44	-26102	-11359	-23877	-155	-25161	-16229	-20333	-631	-24463	-19592	-13244	-146	-3612	4110	-26195	-76	-27923	12884	-31107	-215	-24250	14087	-23422	-195	-14290	19440	-14483	-151	-128	-121	-66	-64	-57	-110	40	-151	17	35	-68	-21	-58	79	-27	-4
0.430000	1983	-455	-10827	-23118	-52	-25448	-11404	-24340	-144	-24550	-16508	-20260	-586	-23845	-19858	-13324	-163	-3653	3868	-26053	-70	-28162	13202	-31653	-203	-24973	13910	-24034	-177	-15335	19729	-14580	-147	-127	-119	-68	-63	-51	-105	39	-152	39	35	-77	-23	-57	84	-30	0
0.430833	1917	-823	-9006	-24238	-63	-24809	-11460	-24773	-149	-23979	-16758	-20177	-644	-23252	-20131	-13415	-111	-3734	3592	-25926	-84	-28336	13497	-32121	-187	-25644	13744	-24591	-189	-16428	19929	-14681	-151	-128	-124	-67	-65	-59	-107	41	-150	15	32	-68	-22	-56	82	-33	0
0.431667	1829	-1140	-7232	-25308	-57	-24188	-11492	-25184	-198	-23453	-16996	-20100	-532	-22680	-20401	-13533	-47	-3799	3291	-25810	-102	-28441	13768	-32483	-204	-26251	13592	-25107	-188	-17564	20040	-14798	-153	-129	-121	-68	-66	-53	-107	38	-151	16	33	-77	-28	-62	79	-30	-4
0.432500	1728	-1404	-5584	-26351	-61	-23621	-11496	-25567	-199	-22974	-17159	-20011	-388	-22179	-20637	-13667	-14	-3902	2973	-25710	-100	-28471	14023	-32627	-202	-26786	13484	-25572	-176	-18700	20067	-14925	-151	-129	-122	-68	-64	-60	-109	41	-151	15	30	-75	-18	-60	76	-26	2
0.433333	1615	-1597	-4079	-27300	-60	-23086	-11470	-25902	-196	-22545	-17283	-19913	-250	-21713	-20862	-13810	-28	-4020	2656	-25613	-110	-28433	14252	-32706	-168	-27236	13427	-25997	-164	-19828	20012	-15068	-150	-127	-120	-65	-62	-38	-105	41	-149	17	34	-78	-24	-60	80	-28	0
0.434167	1567	-1720	-2835	-28144	-52	-22606	-11417	-26202	-166	-22173	-17350	-19807	-88	-21305	-21037	-13972	-53	-4156	2344	-25533	-132	-28335	14465	-32715	-190	-27602	13428	-26385	-152	-20920	19881	-15237	-152	-128	-124	-68	-65	-63	-108	39	-152	16	33	-74	-22	-61	79	-30	0
0.435000	1457	-1771	-1774	-28841	-55	-22184	-11333	-26465	-170	-21840	-17356	-19698	37	-20972	-21156	-14149	-64	-4307	2038	-25450	-116	-28170	14659	-32742	-204	-27879	13492	-26744	-155	-21957	19681	-15425	-147	-128	-125	-63	-64	-60	-108	36	-151	13	33	-76	-28	-60	76	-30	-3
0.435833	1291	-1751	-983	-29381	-75	-21823	-11214	-26681	-173	-21597	-17288	-19574	180	-20709	-21205	-14330	-48	-4455	1813	-25374	-118	-27954	14839	-32728	-187	-28067	13628	-27074	-146	-22921	19419	-15651	-152	-130	-122	-66	-63	-61	-110	35	-136	13	33	-77	-22	-57	76	-30	-17
0.436667	1170	-1667	-449	-29758	-61	-21526	-11053	-26849	-158	-21394	-17154	-19443	291	-20526	-21183	-14523	-24	-4610	1578	-25291	-121	-27680	15003	-32748	-173	-28167	13825	-27384	-148	-23796	19096	-15903	-148	-127	-121	-67	-64	-64	-109	38	-154	12	32	-79	-23	-61	79	-32	-4
0.437500	1104	-1522	-183	-29954	-59	-21300	-10857	-26968	-176	-21240	-16955	-19315	197	-20414	-21078	-14715	-39	-4763	1414	-25196	-91	-27365	15146	-32735	-166	-28187	14087	-27673	-151	-24573	18754	-16194	-151	-129	-124	-68	-64	-62	-103	35	-151	16	32	-80	-22	-59	80	-33	0
0.438333	1008	-1317	-165	-29964	-58	-21129	-10617	-27043	-178	-21132	-16688	-19177	179	-20376	-20889	-14913	-74	-4909	1313	-25118	-95	-27012	15277	-32746	-184	-28124	14394	-27952	-149	-25232	18376	-16526	-151	-127	-124	-62	-61	-62	-108	39	-150	17	28	-77	-22	-58	77	-35	0
0.439167	920	-1077	-380	-29797	-62	-21016	-10344	-27069	-183	-21070	-16361	-19039	357	-20405	-20619	-15100	-96	-5043	1281	-25017	-115	-26632	15385	-32741	-198	-27987	14747	-28214	-172	-25772	17986	-16888	-147	-129	-121	-66	-61	-60	-107	39	-152	13	36	-75	-57	-59	80	-30	0
0.440000	849	-808	-803	-29454	-59	-20968	-10034	-27046	-198	-21046	-15983	-18904	446	-20496	-20232	-15293	-104	-5167	1307	-24910	-119	-26230	15474	-32738	-200	-27782	15126	-28471	-287	-26185	17589	-17301	-154	-122	-122	-68	-63	-61	-108	60	-155	15	32	-77	-24	-59	76	-36	-7
0.440833	826	-529	-1407	-28960	-59	-20933	-9698	-26985	-220	-21058	-15570	-18780	405	-20645	-19873	-15480	-25	-5276	1410	-24793	-93	-25822	15539	-32665	-206	-27517	15519	-28714	-366	-26461	17201	-17741	-148	-126	-122	-69	-60	-61	-105	38	-153	15	32	-95	-19	-58	80	-31	-1
0.441667	740	-238	-2150	-28318	-60	-20943	-9334	-26880	-171	-21089	-15131	-18665	409	-20831	-19417	-15662	46	-5369	1579	-24663	-76	-25403	15581	-32543	-255	-27198	15908	-28947	-306	-26607	16831	-18230	-146	-130	-127	-77	-59	-62	-104	37	-149	12	33	-77	-22	-58	80	-33	-3
0.442500	544	35	-3005	-27547	-77	-20985	-8960	-26733	-167	-21148	-14676	-18561	303	-21047	-18918	-15833	-4	-5444	1814	-24522	-92	-24989	15595	-32440	-250	-26831	16286	-29168	-285	-26621	16484	-18755	-150	-130	-124	-66	-64	-41	-104	39	-153	15	32	-78	-22	-58	81	-31	-5
0.443333	562	280	-3932	-26683	-73	-21037	-8574	-26551	-218	-21230	-14217	-18501	153	-21284	-18392	-15991	-41	-5507	2105	-24375	-67	-24585	15589	-32336	-224	-26415	16639	-29368	-288	-26509	16171	-19321	-151	-128	-125	-68	-62	-59	-121	39	-152	16	33	-74	-22	-56	79	-31	-3
0.444167	636	484	-4880	-25746	-62	-21102	-8196	-26334	-223	-21304	-13776	-18457	178	-21527	-17865	-16139	-17	-5554	2445	-24214	-100	-24188	15552	-32264	-248	-25964	16949	-29555	-311	-26267	15892	-19914	-149	-125	-122	-70	-65	-60	-104	38	-152	15	33	-80	-23	-57	84	-31	0
0.445000	480	637	-5831	-24767	-57	-21170	-7826	-26090	-193	-21394	-13357	-18444	41	-21765	-17344	-16272	-39	-5591	2828	-24042	-131	-23817	15485	-32217	-271	-25476	17221	-29716	-304	-25913	15660	-20536	-159	-126	-122	-70	-60	-62	-104	37	-152	17	34	-73	-18	-59	84	-30	0
0.445833	397	735	-6715	-23759	-66	-21233	-7474	-25809	-172	-21487	-12981	-18468	-66	-21980	-16854	-16387	-57	-5626	3241	-23866	-97	-23458	15395	-32203	-267	-24958	17427	-29850	-264	-25453	15472	-21183	-150	-125	-120	-68	-60	-57	-100	36	-151	18	34	-74	-22	-53	81	-29	-1
0.446667	342	765	-7578	-22758	-97	-21289	-7155	-25503	-174	-21576	-12658	-18523	560	-22169	-16402	-16477	-64	-5650	3674	-23678	-58	-23120	15279	-32221	-245	-24425	17571	-29947	-231	-24894	15328	-21846	-149	-125	-119	-62	-63	-60	-104	41	-148	18	36	-73	-17	-56	84	-28	0
0.447500	357	728	-8329	-21786	-68	-21337	-6879	-25172	-138	-21663	-12401	-18625	2165	-22324	-16006	-16547	-85	-5678	4115	-23471	-56	-22802	15138	-32270	-217	-23863	17647	-30016	-222	-24267	15228	-22528	-147	-126	-117	-68	-60	-59	-104	40	-151	21	38	-77	-18	-58	96	-27	2
0.448333	409	621	-8955	-20872	-73	-21375	-6649	-24821	-102	-21743	-12213	-18762	2657	-22437	-15673	-16592	-96	-5711	4550	-23279	-45	-22503	14967	-32341	-202	-23296	17651	-30051	-219	-23573	15163	-23219	-154	-128	-122	-74	-63	-64	-121	37	-153	15	33	-77	-24	-59	80	-32	-1
0.449167	274	446	-9462	-20028	-72	-21406	-6476	-24455	-118	-21818	-12103	-18938	1799	-22506	-15416	-16612	-96	-5756	4969	-23066	-42	-22218	14780	-32438	-173	-22716	17590	-30046	-186	-22809	15139	-23902	-153	-128	-122	-69	-63	-61	-104	36	-154	17	34	-74	-22	-59	78	-36	-1
0.450000	185	211	-9813	-19267	-66	-21423	-6359	-24066	-101	-21879	-12065	-19145	1640	-22517	-15229	-16599	-119	-5799	5369	-22847	-45	-21942	14574	-32542	-159	-22132	17464	-30009	-169	-22017	15146	-24577	-149	-129	-119	-68	-65	-50	-101	36	-152	16	33	-75	-22	-59	82	-29	-3
0.450833	223	-74	-10021	-18604	-53	-21429	-6301	-23667	-134	-21924	-12103	-19387	1337	-22484	-15124	-16561	-119	-5860	5735	-22621	-65	-21668	14350	-32667	-172	-21540	17279	-29939	-145	-21212	15169	-25227	-149	-128	-119	-69	-65	-64	-105	39	-151	17	35	-81	-24	-59	79	-34	-3
0.451667	204	-404	-10077	-18047	-58	-21431	-6309	-23262	-128	-21958	-12220	-19648	897	-22401	-15086	-16496	-80	-5933	6061	-22389	-62	-21398	14114	-32718	-145	-20981	17022	-29846	-145	-20397	15216	-25845	-151	-130	-119	-61	-66	-62	-107	37	-154	16	35	-76	-19	-58	80	-30	0
0.452500	-70	-762	-9990	-17595	-68	-21418	-6376	-22847	-92	-21975	-12388	-19931	588	-22267	-15120	-16413	-99	-6016	6342	-22147	-48	-21115	13873	-32744	-151	-20423	16756	-29731	-110	-19588	15264	-26422	-152	-129	-120	-67	-59	-60	-102	37	-150	17	33	-117	-19	-58	79	-32	-3
0.453333	-490	-1135	-9756	-17250	-75	-21398	-6501	-22442	-95	-21974	-12611	-20221	404	-22090	-15217	-16293	-114	-6106	6575	-21900	-70	-20827	13619	-32749	-162	-19881	16430	-29603	-68	-18805	15319	-26933	-148	-125	-116	-66	-65	-60	-107	39	-154	19	34	-75	-23	-58	81	-29	0
0.454167	-599	-1519	-9414	-17016	-62	-21364	-6684	-22037	-81	-21951	-12892	-20520	372	-21871	-15368	-16164	-88	-6205	6754	-21648	-72	-20519	13359	-32760	-181	-19354	16073	-29476	-60	-18061	15358	-27379	-151	-130	-118	-66	-60	-60	-105	39	-153	35	36	-75	-23	-59	78	-31	-3
0.455000	-606	-1895	-8955	-16884	-55	-21314	-6921	-21646	-76	-21909	-13197	-20807	158	-21610	-15565	-16021	-53	-6308	6882	-21387	-55	-20187	13099	-32758	-196	-18853	15691	-29352	-63	-17371	15390	-27734	-150	-129	-117	-66	-60	-63	-104	41	-152	16	32	-76	-23	-57	79	-30	-4
0.455833	-798	-2250	-8405	-16843	-69	-21247	-7204	-21271	-48	-21845	-13521	-21085	90	-21342	-15791	-15873	-34	-6412	6951	-21120	-25	-19842	12834	-32748	-163	-18372	15296	-29246	-56	-16736	15396	-27995	-153	-132	-119	-68	-62	-61	-108	38	-151	18	30	-77	-22	-58	79	-27	-1
0.456667	-798	-2570	-7774	-16887	-75	-21156	-7509	-20922	-22	-21760	-13853	-21338	-109	-21039	-16041	-15720	-30	-6511	6976	-20851	-16	-19448	12565	-32765	-170	-17928	14884	-29164	-56	-16173	15374	-28148	-154	-133	-125	-70	-65	-65	-109	35	-156	10	25	-82	-26	-59	76	-34	-11
0.457500	-1418	-2849	-7093	-17001	-58	-21038	-7862	-20596	21	-21643	-14174	-21559	-309	-20714	-16299	-15586	-57	-6600	6958	-20575	-7	-19040	12318	-32746	-169	-17503	14474	-29106	-74	-15679	15331	-28183	-153	-132	-124	-73	-68	-56	-109	37	-154	13	28	-80	-26	-61	77	-27	-3
0.458333	-2299	-3069	-6354	-17164	-59	-20882	-8222	-20297	1	-21498	-14477	-21717	-395	-20370	-16550	-15426	-78	-6673	6901	-20289	11	-18601	12033	-32759	-182	-17102	14057	-29081	-83	-15253	15250	-28093	-155	-133	-122	-66	-63	-61	-109	36	-151	9	29	-81	-25	-60	78	-32	-6
0.459167	-1664	-3231	-5633	-17377	-61	-20694	-8587	-20029	-16	-21316	-14749	-21879	-378	-20017	-16791	-15298	-84	-6727	6811	-20002	24	-18141	11764	-32737	-195	-16714	13637	-29086	-75	-14898	15145	-27869	-150	-129	-119	-67	-65	-59	-105	41	-150	16	33	-52	-23	-57	81	-26	-1
0.460000	-1023	-3324	-4901	-17613	-62	-20468	-8960	-19793	-11	-21103	-14985	-21971	-464	-19656	-17010	-15190	-53	-6756	6702	-19711	41	-17651	11487	-32750	-225	-16345	13213	-29134	-81	-14612	15011	-27512	-150	-128	-118	-65	-61	-60	-117	42	-149	18	33	-75	-23	-61	81	-28	0
0.460833	-903	-3354	-4186	-17877	-72	-20201	-9322	-19595	-27	-20855	-15189	-22010	-733	-19287	-17203	-15097	-63	-6762	6572	-19422	22	-17156	11198	-32735	-241	-15985	12786	-29208	-72	-14393	14848	-27025	-149	-127	-121	-68	-63	-63	-105	37	-150	17	32	-77	-23	-58	78	-29	1
0.461667	-232	-3313	-3500	-18147	-64	-19888	-9671	-19427	-38	-20558	-15348	-22002	-702	-18920	-17358	-15048	-68	-6735	6433	-19124	-13	-16645	10906	-32748	-238	-15648	12347	-29306	-68	-14233	14661	-26406	-145	-127	-124	-67	-63	-61	-105	40	-149	15	35	-77	-21	-58	80	-29	-1
0.462500	476	-3205	-2863	-18408	-62	-19540	-9994	-19291	-11	-20261	-15465	-21934	-635	-18545	-17474	-15022	-34	-6679	6295	-18824	-27	-16131	10601	-32731	-254	-15312	11909	-29424	-76	-14117	14455	-25668	-153	-126	-118	-61	-64	-62	-108	35	-148	18	36	-75	-9	-56	80	-31	0
0.463333	510	-3031	-2254	-18659	-60	-19146	-10287	-19188	30	-19906	-15541	-21816	-755	-18168	-17550	-15017	-33	-6585	6167	-18525	-23	-15623	10282	-32746	-258	-14973	11454	-29548	-94	-14045	14231	-24811	-147	-125	-121	-66	-56	-60	-107	38	-152	19	34	-75	-19	-58	79	-33	-1
0.464167	1008	-2797	-1761	-18888	-62	-18726	-10547	-19108	18	-19520	-15583	-21650	-1005	-17791	-17581	-15045	-86	-6458	6049	-18230	-45	-15127	9949	-32742	-277	-14632	10983	-29673	-107	-13999	14007	-23871	-152	-126	-122	-69	-65	-61	-108	36	-152	17	35	-86	-22	-59	81	-33	1
0.465000	1278	-2510	-1314	-19094	-70	-18267	-10766	-19049	-34	-19096	-15592	-21446	-1213	-17407	-17576	-15061	-91	-6298	5950	-17931	-67	-14639	9606	-32658	-296	-14286	10494	-29783	-110	-13976	13776	-22842	-152	-127	-128	-69	-66	-63	-108	37	-148	16	29	-79	-25	-62	77	-32	-6
0.465833	799	-2184	-941	-19274	-90	-17780	-10952	-19006	-48	-18642	-15573	-21200	-1418	-17016	-17523	-15144	-51	-6096	5873	-17630	-73	-14171	9255	-32502	-300	-13933	9996	-29860	-114	-13953	13554	-21800	-153	-128	-122	-65	-63	-62	-108	38	-155	17	36	-76	-23	-58	96	-31	-4
0.466667	1232	-1813	-637	-19418	-95	-17267	-11089	-18968	-44	-18154	-15534	-20918	-1707	-16615	-17437	-15213	-47	-5858	5826	-17325	-74	-13723	8900	-32276	-286	-13571	9481	-29901	-102	-13942	13338	-20719	-153	-127	-119	-63	-62	-58	-105	38	-150	23	40	-73	-18	-56	85	-30	-1
0.467500	1656	-1412	-410	-19534	-80	-16740	-11185	-18940	-91	-17635	-15484	-20612	-1588	-16206	-17324	-15290	-51	-5580	5797	-17017	-93	-13304	8538	-32040	-280	-13209	8951	-29893	-110	-13904	13131	-19629	-150	-128	-119	-64	-60	-58	-103	29	-149	19	32	-75	-16	-52	79	-28	3
0.468333	1618	-1004	-259	-19621	-76	-16206	-11241	-18906	-55	-17096	-15426	-20292	-1173	-15782	-17187	-15362	-38	-5276	5800	-16713	-97	-12910	8184	-31740	-257	-12839	8412	-29826	-129	-13859	12936	-18572	-150	-130	-119	-65	-60	-57	-102	42	-150	19	37	-75	-21	-55	81	-32	-3
0.469167	5211	-583	-180	-19683	-79	-15668	-11260	-18883	-30	-16536	-15371	-19960	-863	-15345	-17056	-15430	-41	-4938	5821	-16408	-94	-12543	7836	-31407	-257	-12479	7856	-29695	-109	-13797	12758	-17575	-152	-129	-121	-67	-60	-56	-107	36	-158	18	35	-76	-21	-58	78	-28	0
0.470000	9386	-171	-166	-19719	-84	-15145	-11247	-18837	-90	-15958	-15319	-19625	-785	-14893	-16876	-15478	-50	-4569	5859	-16096	-110	-12203	7499	-31021	-255	-12101	7314	-29492	-96	-13710	12594	-16665	-149	-132	-119	-67	-65	-58	-105	39	-150	18	38	-78	-21	-58	80	-28	1
0.470833	7688	232	-204	-19735	-80	-14594	-11191	-18784	-97	-15368	-15276	-19297	-1003	-14417	-16694	-15502	-43	-4179	5915	-15773	-115	-11875	7195	-30580	-255	-11743	6782	-29213	-60	-13598	12447	-15856	-147	-129	-118	-65	-65	-66	-105	37	-153	20	35	-77	-30	-57	81	-29	-5
0.471667	6226	610	-299	-19732	-69	-14068	-11106	-18716	-51	-14772	-15239	-18972	-1232	-13926	-16544	-15500	-42	-3764	5970	-15437	-100	-11567	6891	-30082	-269	-11400	6274	-28862	-46	-13464	12290	-15173	-151	-141	-120	-66	-62	-56	-107	42	-150	19	34	-74	-21	-58	78	-28	-3
0.472500	7064	962	-438	-19712	-86	-13556	-10995	-18632	-7	-14157	-15215	-18662	-1279	-13409	-16385	-15464	-62	-3328	6033	-15103	-114	-11269	6630	-29522	-254	-11081	5796	-28443	-52	-13317	12177	-14631	-150	-128	-127	-65	-61	-59	-105	38	-151	18	38	-75	-26	-58	81	-27	-4
0.473333	6667	1275	-612	-19680	-73	-13055	-10856	-18528	-15	-13569	-15191	-18364	-1210	-12876	-16239	-15392	-63	-2887	6084	-14730	-144	-10976	6401	-28897	-273	-10791	5363	-27957	-92	-13154	12045	-14244	-151	-130	-119	-44	-66	-59	-107	36	-154	17	34	-76	-22	-61	78	-32	0
0.474167	4927	1544	-809	-19636	-75	-12571	-10696	-18410	-53	-12966	-15174	-18084	-1201	-12321	-16099	-15293	-72	-2432	6122	-14348	-129	-10680	6208	-28198	-290	-10527	4976	-27411	-136	-12985	11907	-14012	-150	-130	-119	-67	-61	-60	-108	38	-153	19	40	-77	-24	-63	77	-30	0
0.475000	3666	1776	-1028	-19579	-90	-12095	-10513	-18271	-45	-12367	-15146	-17813	-945	-11765	-15973	-15134	-80	-1974	6138	-13950	-109	-10379	6050	-27425	-270	-10303	4656	-26819	-141	-12821	11762	-13942	-151	-129	-119	-68	-65	-41	-110	35	-153	18	35	-77	-19	-59	79	-29	0
0.475833	2508	1959	-1258	-19507	-76	-11630	-10307	-18110	-44	-11775	-15113	-17564	-634	-11162	-15859	-14954	-83	-1519	6132	-13526	-134	-10056	5926	-26584	-256	-10119	4411	-26192	-116	-12666	11595	-14020	-146	-129	-120	-68	-49	-60	-104	37	-153	17	30	-77	-21	-58	82	-31	0
0.476667	1407	2093	-1493	-19426	-66	-11175	-10084	-17938	-108	-11196	-15066	-17325	-430	-10566	-15751	-14735	-70	-1071	6093	-13077	-95	-9724	5840	-25671	-241	-9984	4240	-25538	-107	-12531	11401	-14244	-153	-130	-121	-67	-63	-61	-107	36	-152	17	32	-76	-22	-56	81	-30	-6
0.477500	569	2175	-1715	-19331	-68	-10735	-9844	-17750	-96	-10635	-14998	-17101	-45	-9965	-15649	-14484	-53	-631	6020	-12596	-70	-9369	5799	-24705	-240	-9886	4147	-24878	-126	-12420	11178	-14603	-150	-129	-120	-77	-65	-60	-110	39	-153	16	32	-72	-23	-60	77	-32	-4
0.478333	-332	2217	-1926	-19219	-63	-10304	-9591	-17555	-59	-10057	-14902	-16879	2	-9351	-15544	-14200	-72	-208	5915	-12095	-65	-8996	5776	-23673	-232	-9833	4139	-24208	-143	-12346	10921	-15065	-150	-129	-121	-64	-61	-64	-108	38	-150	18	37	-75	-21	-59	81	-30	0
0.479167	-1256	2215	-2112	-19085	-64	-9880	-9316	-17349	-72	-9541	-14770	-16662	-109	-8743	-15426	-13888	-66	194	5769	-11564	-58	-8596	5791	-22580	-237	-9816	4211	-23550	-111	-12304	10629	-15615	-150	-126	-118	-66	-60	-57	-103	41	-149	20	35	-73	-10	-56	81	-30	1
0.480000	-1953	2170	-2268	-18936	-96	-9464	-9033	-17135	-79	-9019	-14596	-16449	58	-8139	-15301	-13553	-68	577	5613	-11002	-79	-8180	5798	-21436	-218	-9835	4358	-22912	-88	-12306	10297	-16224	-148	-138	-120	-62	-66	-55	-102	41	-154	17	36	-72	-19	-55	84	-26	0
0.480833	-2364	2090	-2398	-18762	-70	-9049	-8734	-16918	-68	-8516	-14389	-16232	53	-7553	-15155	-13201	-87	930	5415	-10409	-65	-7749	5843	-20249	-188	-9883	4568	-22304	-124	-12355	9920	-16878	-150	-130	-121	-63	-63	-57	-105	40	-152	16	36	-74	-23	-53	85	-29	-5
0.481667	-2751	1973	-2482	-18566	-76	-8647	-8438	-16706	-62	-8034	-14140	-16016	-194	-6994	-14982	-12831	-65	1256	5195	-9796	-63	-7314	5863	-19037	-204	-9954	4821	-21730	-152	-12445	9505	-17539	-145	-130	-121	-66	-63	-60	-109	39	-156	18	30	-77	-23	-57	87	-29	-6
0.482500	-3201	1823	-2530	-18344	-79	-8258	-8113	-16493	-66	-7568	-13841	-15786	-426	-6450	-14771	-12442	-60	1555	4964	-9142	-72	-6866	5898	-17788	-177	-10031	5146	-21190	-105	-12574	9050	-18193	-156	-129	-124	-67	-62	-58	-104	40	-155	3	34	-70	-21	-55	86	-30	-1
0.483333	-3561	1663	-2527	-18091	-65	-7864	-7781	-16260	-127	-7121	-13499	-15545	-598	-5925	-14518	-12034	-59	1830	4730	-8515	-52	-6419	5929	-16521	-163	-10108	5490	-20683	-17	-12737	8561	-18808	-138	-127	-119	-65	-59	-60	-107	40	-149	18	37	-73	-19	-56	85	-27	-1
0.484167	-3870	1474	-2481	-17815	-72	-7490	-7447	-16071	-190	-6688	-13108	-15298	-796	-5437	-14219	-11618	-65	2073	4493	-7869	-61	-6003	5949	-15249	-186	-10184	5854	-20215	-13	-12936	8046	-19376	-145	-128	-122	-66	-62	-62	-107	40	-150	20	34	-90	-22	-57	85	-28	-1
0.485000	-4176	1275	-2383	-17513	-80	-7124	-7104	-15863	-221	-6274	-12680	-15076	-961	-4971	-13871	-11189	-87	2290	4264	-7241	-88	-5584	5955	-13974	-213	-10240	6223	-19780	-83	-13147	7512	-19890	-152	-127	-120	-66	-64	-59	-94	39	-152	18	33	-76	-24	-56	84	-29	0
0.485833	-4403	1062	-2249	-17184	-69	-6774	-6749	-15658	-206	-5877	-12213	-14759	-1012	-4536	-13470	-10747	-78	2482	4051	-6643	-112	-5195	5950	-12711	-201	-10275	6584	-19375	-91	-13375	6963	-20283	-146	-127	-124	-67	-59	-60	-105	41	-149	18	34	-73	-19	-55	84	-28	1
0.486667	-4523	843	-2072	-16832	-72	-6439	-6385	-15460	-210	-5498	-11709	-14482	-1172	-4132	-13014	-10301	-92	2647	3863	-6103	-135	-4857	5928	-11481	-185	-10273	6926	-18995	-95	-13605	6411	-20602	-145	-126	-119	-64	-59	-57	-103	41	-152	17	38	-70	-22	-56	84	-25	0
0.487500	-4645	611	-1859	-16461	-72	-6128	-6020	-15267	-197	-5141	-11182	-14188	-1080	-3752	-12509	-9845	-90	2786	3698	-5645	-131	-4568	5895	-10295	-189	-10234	7232	-18641	-90	-13826	5857	-20822	-147	-122	-119	-64	-59	-59	-104	42	-147	18	38	-69	-12	-55	81	-26	0
0.488333	-4723	384	-1599	-16079	-74	-5837	-5641	-15076	-154	-4805	-10631	-13890	-565	-3398	-11955	-9386	-61	2910	3567	-5288	-109	-4340	5852	-9163	-178	-10153	7498	-18297	-75	-14038	5310	-20941	-145	-125	-118	-65	-61	-58	-108	43	-147	21	38	-73	-18	-60	80	-28	0
0.489167	-4775	150	-1354	-15688	-84	-5584	-5268	-14883	-148	-4488	-10057	-13587	-390	-3063	-11354	-8923	-62	3003	3469	-5063	-124	-4174	5789	-8102	-184	-10026	7718	-17967	-86	-14220	4787	-20962	-146	-127	-118	-68	-63	-82	-108	38	-126	20	36	-77	-22	-59	80	-28	-1
0.490000	-4730	-82	-1077	-15290	-72	-5352	-4875	-14692	-128	-4192	-9470	-13281	-309	-2755	-10715	-8465	-79	3074	3401	-4982	-137	-4077	5745	-7114	-186	-9860	7863	-17641	-149	-14370	4290	-20888	-151	-128	-118	-72	-63	-62	-108	35	-154	15	32	-75	-27	-63	77	-32	-6
0.490833	-4665	-313	-797	-14888	-62	-5149	-4477	-14499	-133	-3919	-8872	-12974	-29	-2454	-10045	-8002	-84	3125	3377	-5050	-139	-4056	5716	-6210	-201	-9644	8002	-17308	-216	-14477	3840	-20721	-153	-129	-121	-67	-62	-61	-107	35	-156	18	34	-75	-9	-57	79	-32	-4
0.491667	-4599	-539	-509	-14475	-58	-4970	-4063	-14300	-163	-3660	-8269	-12668	490	-2161	-9345	-7550	-84	3157	3384	-5287	-126	-4115	5659	-5410	-183	-9393	8070	-16974	-268	-14546	3420	-20481	-151	-130	-121	-68	-64	-62	-107	35	-150	18	33	-75	-22	-60	81	-30	-6
0.492500	-4417	-758	-232	-14065	-51	-4829	-3651	-14100	-93	-3427	-7668	-12367	1521	-1882	-8621	-7094	-102	3162	3422	-5688	-122	-4244	5635	-4716	-155	-9117	8094	-16629	-321	-14562	3050	-20144	-149	-135	-118	-69	-65	-59	-104	35	-152	18	30	-76	-23	-56	81	-29	0
0.493333	-4231	-987	22	-13654	-48	-4714	-3222	-13890	2	-3212	-7070	-12073	2459	-1600	-7897	-6654	-134	3139	3481	-6247	-127	-4442	5632	-4131	-158	-8809	8077	-16277	-353	-14527	2731	-19744	-122	-127	-124	-68	-60	-59	-105	38	-149	19	32	-74	-17	-56	84	-28	0
0.494167	-4115	-1166	258	-13242	-57	-4629	-2795	-13679	16	-3022	-6476	-11787	2341	-1324	-7170	-6226	-122	3086	3560	-6942	-138	-4714	5651	-3664	-172	-8500	8027	-15911	-376	-14443	2471	-19280	-148	-128	-119	-67	-63	-60	-104	37	-147	16	33	-76	-21	-56	81	-30	-1
0.495000	-3994	-1355	470	-12822	-57	-4573	-2358	-13468	27	-2851	-5886	-11513	2021	-1052	-6449	-5817	-120	3005	3658	-7763	-144	-5048	5699	-3304	-156	-8183	7956	-15536	-370	-14314	2269	-18759	-146	-128	-120	-74	-66	-58	-104	36	-150	18	36	-79	-23	-56	79	-29	-4
0.495833	-3863	-1527	627	-12398	-48	-4540	-1915	-13228	25	-2699	-5311	-11252	2087	-782	-5747	-5430	-113	2892	3778	-8677	-142	-5435	5779	-3060	-145	-7878	7867	-15153	-355	-14136	2124	-18191	-148	-126	-118	-68	-63	-59	-107	38	-150	19	36	-79	-25	-53	81	-31	0
0.496667	-3955	-1681	753	-11958	-59	-4529	-1470	-12993	-15	-2568	-4748	-11010	1855	-513	-5068	-5060	-72	2742	3868	-9644	-122	-5865	5888	-2927	-152	-7595	7774	-14756	-350	-13924	2038	-17558	-147	-130	-126	-68	-62	-61	-108	38	-153	15	32	-78	-17	-58	81	-30	-3
0.497500	-4437	-1815	837	-11507	-80	-4538	-1026	-12754	-42	-2458	-4200	-10781	1674	-240	-4423	-4716	-78	2558	3978	-10624	-126	-6321	6031	-2884	-147	-7349	7682	-14354	-333	-13677	2010	-16877	-169	-128	-122	-69	-63	-61	-105	34	-153	35	34	-79	-26	-61	79	-32	-6
0.498333	-4461	-1925	880	-11044	-51	-4560	-586	-12510	-24	-2365	-3667	-10565	1681	4	-3791	-4398	-93	2343	4086	-11581	-149	-6800	6202	-2938	-156	-7145	7597	-13942	-307	-13400	2034	-16161	-150	-131	-127	-69	-66	-65	-110	32	-153	13	29	-79	-25	-59	78	-32	-11
0.499167	-3760	-2013	887	-10557	-46	-4593	-143	-12255	-58	-2289	-3133	-10364	1597	257	-3196	-4101	-83	2106	4198	-12465	-139	-7270	6407	-3062	-208	-6982	7532	-13522	-271	-13102	2114	-15377	-147	-117	-119	-66	-61	-57	-104	37	-151	20	37	-76	-22	-57	81	-30	-1
0.500000	-3355	-2075	859	-10045	-61	-4633	302	-11987	-87	-2226	-2615	-10169	1555	502	-2634	-3829	-59	1851	4305	-13237	-122	-7739	6634	-3255	-210	-6878	7482	-13098	-237	-12780	2249	-14549	-146	-124	-118	-61	-62	-59	-105	40	-150	18	36	-75	-21	-53	82	-27	-1
0.500833	-3573	-2118	791	-9508	-50	-4682	739	-11718	-88	-2181	-2105	-9989	1499	730	-2106	-3583	-56	1578	4409	-13870	-108	-8189	6878	-3503	-185	-6844	7448	-12677	-250	-12480	2409	-13677	-150	-127	-122	-67	-63	-58	-104	39	-152	20	43	-75	-24	-56	81	-28	0
0.501667	-4329	-2123	696	-8952	-51	-4738	1171	-11447	-112	-2156	-1603	-9819	1348	945	-1601	-3354	-73	1300	4524	-14323	-125	-8611	7135	-3789	-202	-6867	7433	-12252	-217	-12172	2614	-12746	-150	-127	-122	-64	-62	-57	-107	38	-151	13	36	-80	-21	-55	81	-28	0
0.502500	-5144	-2150	574	-8369	-36	-4796	1629	-11169	-128	-2143	-1107	-9655	1101	1127	-1124	-3146	-79	1027	4637	-14572	-164	-8978	7399	-4095	-200	-6956	7438	-11823	-139	-11875	2855	-11762	-153	-129	-127	-65	-63	-53	-107	39	-152	18	36	-74	-21	-53	82	-30	-5
0.503333	-4970	-2142	442	-7764	-30	-4851	2030	-10889	-178	-2144	-610	-9494	830	1322	-662	-2947	-50	779	4770	-14601	-158	-9297	7662	-4419	-196	-7098	7451	-11385	-100	-11591	3118	-10736	-147	-125	-120	-63	-61	-56	-108	40	-151	18	34	-77	-18	-55	86	-27	0
0.504167	-3946	-2125	295	-7152	-33	-4912	2450	-10606	-190	-2154	-130	-9330	538	1480	-215	-2772	-44	550	4912	-14404	-121	-9566	7915	-4741	-194	-7294	7482	-10946	-110	-11333	3404	-9667	-148	-128	-120	-65	-60	-61	-105	40	-147	21	36	-75	-26	-57	85	-27	0
0.505000	-4231	-2098	148	-6532	-30	-4972	2880	-10308	-214	-2179	399	-9164	353	1622	232	-2596	-53	361	5075	-13984	-113	-9763	8159	-5056	-191	-7532	7512	-10501	-117	-11093	3710	-8567	-148	-125	-121	-65	-63	-60	-104	40	-150	18	30	-76	-23	-56	85	-27	-1
0.505833	-6809	-2070	6	-5896	-43	-5021	3307	-10029	-270	-2208	913	-8992	138	1724	681	-2421	-63	216	5255	-13352	-126	-9897	8386	-5354	-215	-7798	7543	-10039	-136	-10885	4036	-7444	-146	-126	-120	-66	-64	-61	-101	40	-147	15	37	-74	-21	-53	84	-26	-1
0.506667	-8783	-2047	-128	-5275	-48	-5072	3733	-9741	-306	-2250	1430	-8808	-14	1845	1157	-2243	-39	119	5456	-12523	-101	-9964	8587	-5633	-217	-8083	7567	-9565	-158	-10708	4375	-6319	-150	-130	-129	-68	-63	-59	-105	39	-152	18	37	-74	-10	-59	80	-28	-5
0.507500	-6664	-2036	-246	-4668	-26	-5115	4164	-9452	-550	-2303	1964	-8607	-201	1919	1631	-2057	-41	84	5675	-11527	-88	-9973	8761	-5885	-193	-8361	7584	-9061	-126	-10553	4732	-5192	-150	-126	-121	-65	-60	-57	-104	41	-151	19	37	-70	-15	-56	82	-27	0
0.508333	-1976	-2028	-340	-4077	-29	-5143	4604	-9157	-879	-2337	2505	-8382	-531	1979	2140	-1856	-46	109	5908	-10404	-67	-9916	8903	-6109	-165	-8628	7581	-8536	-118	-10433	5103	-4097	-145	-127	-121	-65	-62	-60	-102	42	-151	17	47	-72	-23	-56	81	-27	0
0.509167	637	-2047	-414	-3524	-50	-5167	5042	-8870	-822	-2388	3066	-8138	-963	2023	2703	-1647	-52	190	6145	-9199	-42	-9810	9009	-6307	-130	-8871	7563	-7975	-105	-10336	5490	-3046	-147	-126	-121	-65	-66	-60	-92	38	-152	19	34	-73	-25	-57	84	-27	-5
0.510000	-101	-2080	-464	-3007	-50	-5176	5490	-8582	-703	-2438	3640	-7867	-1610	2049	3297	-1407	-75	331	6389	-7952	-56	-9653	9086	-6484	-90	-9068	7530	-7380	-96	-10262	5897	-2054	-151	-126	-121	-66	-62	-58	-107	37	-152	21	33	-73	-22	-57	79	-31	-3
0.510833	125	-2135	-484	-2531	-41	-5162	5945	-8290	-677	-2482	4231	-7567	-1824	2066	3945	-1159	-77	525	6621	-6658	-70	-9454	9130	-6639	-91	-9212	7461	-6739	-104	-10209	6322	-1140	-148	-126	-119	-65	-61	-61	-105	38	-153	17	35	-72	-22	-57	80	-27	-3
0.511667	756	-2215	-475	-2098	-30	-5134	6412	-7999	-594	-2519	4834	-7234	-1998	2065	4644	-876	-65	773	6847	-5402	-60	-9219	9147	-6778	-93	-9296	7384	-6060	-81	-10159	6758	-320	-153	-125	-116	-65	-62	-58	-103	41	-156	20	35	-72	-23	-56	82	-29	-5
0.512500	1050	-2319	-434	-1723	-33	-5077	6877	-7713	-530	-2550	5443	-6867	-2280	2060	5397	-563	-63	1052	7047	-4214	-101	-8964	9138	-6910	-92	-9312	7285	-5336	-58	-10119	7219	395	-147	-120	-117	-66	-62	-58	-102	39	-153	16	37	-68	-22	-53	85	-12	-3
0.513333	1422	-2446	-370	-1401	-39	-4995	7341	-7422	-432	-2566	6058	-6470	-2377	2050	6205	-227	-53	1363	7206	-3131	-93	-8694	9109	-7025	-84	-9254	7176	-4571	-48	-10076	7698	982	-146	-125	-116	-66	-60	-58	-100	42	-147	18	37	-74	-22	-55	84	-27	-1
0.514167	1705	-2599	-274	-1140	-44	-4881	7802	-7138	-359	-2570	6682	-6084	-2553	2037	7065	141	-55	1695	7340	-2174	-94	-8424	9052	-7143	-95	-9134	7053	-3760	-63	-10017	8185	1438	-146	-126	-121	-65	-62	-56	-101	38	-152	15	36	-69	-22	-56	82	-27	0
0.515000	1817	-2791	-154	-930	-43	-4735	8255	-6848	-313	-2559	7298	-5562	-2845	2027	7968	530	-53	2034	7414	-1353	-113	-8157	8977	-7269	-85	-8941	6932	-2924	-105	-9957	8673	1747	-150	-130	-125	-68	-63	-60	-107	36	-153	15	36	-74	-22	-59	80	-32	-7
0.515833	1758	-2972	-8	-787	-42	-4555	8698	-6563	-290	-2527	7908	-5060	-3032	2030	8914	950	-43	2375	7438	-688	-124	-7897	8894	-7399	-104	-8692	6816	-2045	-150	-9864	9168	1931	-149	-126	-120	-65	-66	-60	-103	38	-152	16	32	-75	-26	-55	82	-29	-1
0.516667	2055	-3180	165	-677	-48	-4331	9130	-6274	-220	-2469	8509	-4519	-2975	2033	9894	1391	-46	2712	7400	-181	-144	-7649	8805	-7539	-103	-8395	6707	-1157	-113	-9740	9658	1973	-148	-128	-125	-68	-64	-60	-105	37	-154	18	36	-82	-22	-56	82	-28	-5
0.517500	2369	-3400	365	-623	-53	-4074	9536	-5985	-128	-2392	9087	-3958	-2745	2049	10895	1858	-50	3019	7302	166	-127	-7429	8707	-7689	-102	-8065	6609	-272	-29	-9582	10131	1883	-148	-128	-113	-68	-64	-60	-105	36	-153	16	36	-75	-27	-62	79	-29	-4
0.518333	2505	-3629	578	-603	-50	-3778	9913	-5689	-19	-2294	9637	-3360	-2230	2075	11911	2334	-34	3301	7146	362	-113	-7232	8611	-7852	-110	-7714	6541	600	-41	-9376	10583	1679	-148	-129	-122	-70	-64	-53	-104	37	-152	20	34	-110	-19	-58	80	-28	0
0.519167	2642	-3855	818	-617	-50	-3448	10270	-5389	51	-2169	10162	-2736	-1799	2121	12913	2827	-40	3556	6935	434	-103	-7054	8518	-8021	-87	-7355	6496	1439	-60	-9120	10995	1369	-146	-128	-120	-64	-59	-56	-101	39	-149	19	39	-72	-16	-58	82	-27	3
0.520000	2761	-4081	1071	-661	-61	-3081	10576	-5079	156	-2026	10652	-2084	-1525	2175	13900	3323	-63	3758	6678	387	-77	-6910	8428	-8203	-67	-7014	6484	2209	-45	-8816	11353	981	-149	-125	-119	-65	-63	-59	-101	38	-153	21	37	-72	-22	-50	85	-26	0
0.520833	2786	-4309	1338	-724	-65	-2682	10850	-4758	375	-1864	11098	-1426	-1056	2242	14819	3812	-51	3933	6378	252	-68	-6784	8342	-8394	-99	-6699	6500	2885	-100	-8460	11643	519	-148	-115	-122	-64	-61	-56	-100	38	-149	20	38	-73	-21	-56	81	-28	2
0.521667	2726	-4512	1620	-807	-65	-2264	11076	-4420	415	-1683	11498	-755	-547	2319	15685	4299	-42	4056	6034	54	-119	-6680	8263	-8585	-125	-6435	6551	3448	-180	-8048	11858	18	-147	-126	-122	-63	-63	-58	-108	44	-149	17	39	-72	-18	-78	81	-27	0
0.522500	2794	-4713	1915	-902	-68	-1824	11264	-4066	300	-1490	11846	-77	-165	2397	16474	4784	-49	4128	5679	-173	-142	-6600	8193	-8778	-130	-6225	6636	3866	-204	-7576	11978	-512	-147	-127	-120	-64	-62	-57	-103	38	-153	20	38	-74	-21	-56	82	-30	-3
0.523333	2874	-4887	2214	-989	-67	-1375	11398	-3697	266	-1279	12135	607	125	2483	17165	5251	-32	4151	5306	-409	-133	-6534	8123	-8971	-158	-6077	6750	4117	-251	-7054	12000	-1041	-149	-130	-124	-66	-62	-62	-108	36	-158	16	33	-75	-24	-62	78	-32	-4
0.524167	2892	-5037	2497	-1087	-77	-924	11491	-3300	256	-1061	12384	1286	475	2565	17731	5688	-28	4127	4937	-624	-151	-6471	8066	-9146	-182	-5994	6896	4183	-303	-6474	11912	-1544	-149	-130	-121	-61	-42	-62	-107	39	-153	18	34	-72	-25	-57	80	-31	-3
0.525000	2910	-5156	2823	-1171	-70	-468	11535	-2870	274	-830	12576	1965	688	2644	18165	6113	-49	4081	4572	-801	-151	-6409	8011	-9325	-229	-5977	7060	4053	-268	-5852	11715	-2004	-147	-129	-122	-65	-65	-59	-108	35	-153	15	34	-82	-24	-57	80	-33	-1
0.525833	2852	-5244	3145	-1252	-73	-21	11536	-2411	271	-595	12712	2630	800	2705	18457	6501	-78	3943	4220	-919	-103	-6345	7964	-9489	-221	-6015	7245	3714	-212	-5183	11401	-2395	-149	-133	-122	-64	-62	-64	-108	40	-149	15	35	-73	-22	-59	81	-29	-8
0.526667	2774	-5303	3456	-1326	-74	409	11494	-1926	244	-346	12790	3279	882	2748	18592	6859	-72	3790	3884	-971	-68	-6263	7917	-9649	-178	-6096	7429	3162	-196	-4479	10973	-2712	-147	-129	-122	-62	-61	-60	-112	42	-150	18	29	-74	-21	-59	82	-28	0
0.527500	2689	-5322	3760	-1394	-75	817	11415	-1407	229	-107	12817	3912	923	2767	18561	7186	-66	3589	3565	-935	-41	-6160	7894	-9799	-189	-6207	7613	2410	-227	-3742	10443	-2935	-146	-129	-124	-65	-62	-59	-104	42	-148	15	33	-72	-18	-58	84	-30	0
0.528333	2575	-5313	4053	-1455	-84	1197	11284	-859	195	135	12791	4525	1010	2755	18364	7477	-75	3347	3274	-822	-39	-6033	7833	-9952	-208	-6330	7784	1440	-254	-2976	9783	-3055	-145	-127	-121	-61	-63	-60	-104	39	-148	20	33	-74	-15	-56	81	-28	0
0.529167	2445	-5269	4327	-1514	-83	1543	11124	-283	167	384	12720	5123	1049	2705	17999	7724	-79	3072	2993	-638	-75	-5873	7791	-10105	-168	-6437	7928	297	-197	-2197	9047	-3065	-188	-130	-120	-65	-65	-62	-108	39	-149	18	33	-75	-23	-60	79	-31	0
0.530000	2327	-5191	4584	-1571	-76	1853	10927	325	151	631	12597	5690	906	2617	17477	7930	-74	2760	2727	-383	-66	-5670	7755	-10261	-132	-6507	8038	-998	-91	-1405	8235	-2957	-148	-130	-125	-65	-64	-59	-108	35	-155	16	28	-74	-21	-62	78	-30	-5
0.530833	2195	-5081	4817	-1630	-85	2127	10702	954	119	882	12433	6243	676	2485	16804	8098	-73	2420	2474	-72	-28	-5422	7690	-10425	-153	-6514	8110	-2387	-39	-614	7365	-2734	-152	-129	-124	-66	-62	-63	-108	36	-153	15	30	-73	-22	-60	80	-34	-4
0.531667	2031	-4938	5027	-1692	-88	2371	10454	1604	91	1134	12226	6761	419	2303	15991	8220	-73	2041	2223	271	13	-5127	7630	-10601	-153	-6439	8125	-3902	-91	168	6450	-2402	-152	-131	-127	-68	-38	-65	-109	36	-156	15	29	-67	-27	-65	76	-34	-5
0.532500	1866	-4769	5204	-1766	-77	2574	10180	2273	47	1393	11982	7258	269	2087	15046	8303	-55	1640	1974	622	44	-4783	7557	-10779	-93	-6257	8086	-5435	-124	943	5519	-1957	-146	-129	-125	-66	-64	-62	-110	37	-152	16	32	-75	-41	-59	81	-29	-1
0.533333	1739	-4574	5355	-1849	-70	2762	9895	2963	39	1660	11705	7733	73	1826	13987	8292	-45	1215	1721	962	55	-4381	7476	-10973	-112	-5958	7983	-6980	-104	1705	4584	-1420	-148	-131	-122	-64	-63	-61	-107	49	-150	15	34	-74	-21	-59	74	-29	-5
0.534167	1636	-4361	5468	-1950	-76	2920	9606	3653	23	1933	11388	8183	-376	1515	12834	8318	-50	767	1456	1248	78	-3929	7371	-11182	-141	-5523	7813	-8491	-86	2435	3666	-799	-148	-128	-124	-65	-62	-61	-110	36	-153	17	34	-76	-21	-60	79	-28	0
0.535000	1637	-4127	5546	-2073	-88	3062	9302	4357	6	2222	11038	8608	-614	1160	11600	8244	-50	305	1182	1456	109	-3429	7237	-11396	-131	-4949	7568	-9919	-87	3128	2806	-109	-152	-129	-124	-68	-63	-62	-107	36	-158	16	33	-77	-22	-60	81	-30	-7
0.535833	1594	-3892	5587	-2217	-93	3194	8993	5058	-30	2516	10654	9004	-634	779	10307	8116	-49	-171	896	1570	137	-2873	7077	-11619	-139	-4233	7263	-11225	-68	3785	2003	637	-151	-127	-128	-66	-64	-62	-109	36	-155	15	33	-77	-24	-58	79	-30	-5
0.536667	1290	-3644	5598	-2391	-84	3326	8655	5760	-45	2824	10243	9380	-745	366	8973	7925	-33	-659	592	1555	129	-2272	6881	-11842	-158	-3381	6892	-12376	-70	4398	1272	1419	-146	-128	-128	-69	-63	-60	-110	44	-152	15	24	-77	-22	-61	78	-30	-1
0.537500	1206	-3394	5571	-2590	-79	3453	8377	6460	-17	3140	9798	9724	-675	-73	7609	7670	-82	-1150	281	1397	123	-1636	6650	-12057	-184	-2408	6452	-13345	-103	4967	622	2230	-149	-129	-125	-68	-61	-63	-108	38	-155	15	33	-78	-24	-61	81	-31	-5
0.538333	1525	-3148	5512	-2820	-86	3606	8063	7141	-10	3468	9313	10039	-684	-527	6241	7347	-79	-1645	-36	1079	80	-962	6355	-12259	-193	-1322	5955	-14113	-127	5507	74	3037	-155	-128	-126	-68	-62	-62	-83	39	-152	17	35	-74	-24	-60	94	-30	-6
0.539167	1476	-2903	5430	-3074	-95	3767	7748	7817	-9	3805	8805	10320	-920	-987	4884	6963	-78	-2127	-355	603	57	-267	6015	-12439	-190	-136	5385	-14657	-145	5999	-375	3827	-148	-125	-125	-65	-62	-59	-107	40	-149	16	33	-75	-22	-58	82	-29	1
0.540000	1188	-2669	5318	-3357	-87	3949	7413	8467	-27	4142	8253	10566	-1045	-1435	3558	6513	-72	-2605	-672	-42	33	445	5614	-12595	-172	1114	4796	-14965	-146	6444	-731	4582	-147	-129	-127	-68	-65	-60	-110	37	-154	17	34	-75	-23	-41	82	-31	-3
0.540833	1219	-2455	5182	-3676	-95	4151	7056	9089	-57	4462	7659	10760	-1261	-1890	2277	5992	-83	-3070	-981	-843	-22	1164	5148	-12721	-178	2404	4149	-15037	-163	6856	-988	5291	-151	-129	-124	-68	-64	-59	-105	40	-150	17	33	-76	-25	-61	81	-30	-3
0.541667	1623	-2251	5029	-4021	-100	4374	6675	9683	-62	4787	7021	10896	-1944	-2308	1063	5411	-105	-3518	-1276	-1786	-59	1873	4612	-12794	-217	3696	3466	-14874	-149	7227	-1163	5932	-151	-130	-121	-73	-63	-58	-110	38	-155	18	34	-75	-24	-57	82	-31	-1
0.542500	1958	-2062	4864	-4389	-94	4612	6253	10235	-51	5083	6344	11004	-2981	-2702	-84	4767	-62	-3945	-1550	-2849	-95	2570	4011	-12836	-256	4969	2749	-14491	-176	7574	-1301	6499	-151	-126	-122	-68	-64	-61	-108	36	-151	18	69	-75	-22	-61	77	-33	0
0.543333	1709	-1892	4684	-4786	-88	4867	5775	10738	-33	5349	5614	11031	-3699	-3055	-1149	4071	-83	-4346	-1799	-4017	-119	3227	3334	-12802	-247	6199	2002	-13904	-223	7895	-1292	6973	-151	-129	-115	-66	-63	-64	-109	35	-151	15	36	-76	-14	-60	80	-31	-4
0.544167	1420	-1741	4500	-5206	-83	5128	5240	11190	-25	5573	4834	10989	-3417	-3367	-2116	3325	-77	-4713	-2016	-5234	-135	3850	2594	-12721	-210	7360	1227	-13130	-200	8198	-1284	7341	-148	-128	-121	-67	-60	-59	-107	40	-150	17	33	-81	-21	-58	79	-31	-4
0.545000	1142	-1607	4307	-5646	-83	5393	4629	11585	-41	5754	4005	10870	-2864	-3625	-2983	2541	-53	-5052	-2202	-6483	-138	4421	1768	-12589	-223	8425	430	-12195	-165	8480	-1248	7600	-150	-130	-122	-66	-60	-61	-107	62	-154	15	32	-77	-21	-55	70	-29	-3
0.545833	779	-1488	4114	-6099	-73	5653	3944	11918	-59	5868	3137	10677	-2515	-3829	-3750	1729	-80	-5351	-2354	-7743	-147	4934	881	-12396	-233	9379	-378	-11134	-149	8753	-1207	7731	-150	-128	-126	-66	-62	-59	-103	39	-150	17	34	-75	-22	-55	79	-26	0
0.546667	461	-1377	3908	-6571	-66	5896	3174	12176	-64	5916	2224	10401	-1962	-3973	-4410	894	-99	-5618	-2472	-8964	-219	5376	-74	-12152	-213	10200	-1204	-9973	-136	9018	-1180	7737	-150	-127	-120	-66	-61	-56	-104	40	-150	24	30	-77	-22	-56	79	-28	-1
0.547500	131	-1278	3702	-7045	-63	6116	2318	12364	-85	5888	1282	10049	-1605	-4059	-4991	40	-62	-5846	-2559	-10108	-253	5728	-1089	-11857	-200	10881	-2044	-8747	-130	9258	-1195	7602	-148	-129	-124	-64	-60	-59	-104	43	-152	19	37	-73	-19	-58	82	-27	5
0.548333	-139	-1178	3490	-7534	-62	6302	1377	12471	-109	5771	305	9612	-1520	-4091	-5470	-813	-13	-6053	-2609	-11151	-204	6016	-2147	-11520	-193	11408	-2900	-7471	-105	9551	-1255	7329	-150	-128	-122	-70	-65	-59	-109	37	-151	17	30	-79	-14	-58	77	-30	-3
0.549167	-152	-1080	3267	-8021	-62	6445	354	12495	-102	5571	-696	9116	-1129	-4064	-5865	-1665	-47	-6171	-2639	-12063	-201	6208	-3251	-11142	-197	11788	-3766	-6173	-75	9818	-1388	6912	-148	-130	-122	-67	-62	-61	-105	38	-151	16	33	-77	-21	-61	79	-32	0
0.550000	-183	-970	3044	-8498	-61	6547	-744	12439	-98	5271	-1701	8554	-561	-3984	-6184	-2493	-95	-6262	-2640	-12818	-217	6307	-4392	-10725	-191	12013	-4637	-4888	-72	10094	-1599	6357	-147	-128	-127	-65	-60	-61	-108	38	-164	16	30	-77	-24	-60	79	-24	0
0.550833	-469	-855	2803	-8964	-51	6566	-1901	12304	-107	4883	-2705	7933	-251	-3860	-6441	-3303	-87	-6321	-2618	-13409	-217	6321	-5551	-10280	-160	12091	-5507	-3634	-73	10373	-1906	5666	-152	-129	-137	-69	-67	-61	-108	39	-152	19	33	-79	-24	-58	85	-32	0
0.551667	-621	-713	2554	-9412	-66	6578	-3105	12092	-113	4411	-3699	7270	110	-3697	-6649	-4090	-84	-6328	-2583	-13808	-196	6242	-6708	-9810	-193	12034	-6373	-2424	-116	10659	-2309	4841	-148	-121	-119	-63	-60	-61	-109	39	-149	18	20	-77	-24	-59	77	-30	0
0.552500	-649	-551	2284	-9844	-62	6502	-4337	11807	-87	3863	-4685	6577	744	-3502	-6834	-4845	-88	-6307	-2537	-14058	-135	6085	-7855	-9319	-239	11852	-7229	-1272	-143	10955	-2814	3891	-148	-126	-119	-66	-63	-61	-108	39	-150	20	45	-75	-21	-57	82	-29	0
0.553333	-833	-362	1997	-10225	-48	6360	-5590	11455	-111	3255	-5655	5850	1680	-3290	-7009	-5573	-75	-6204	-2487	-14123	-142	5849	-8970	-8792	-214	11565	-8070	-187	-129	11250	-3423	2822	-148	-129	-118	-64	-61	-60	-107	38	-148	18	34	-75	-26	-57	80	-28	-1
0.554167	-953	-138	1692	-10580	-67	6160	-6835	11047	-149	2589	-6606	5108	2010	-3067	-7191	-6263	-85	-6072	-2434	-14036	-163	5540	-10045	-8240	-219	11186	-8889	826	-149	11549	-4121	1647	-149	-122	-120	-63	-63	-59	-107	40	-150	18	35	-75	-23	-56	81	-27	-1
0.555000	-974	112	1363	-10881	-58	5894	-8072	10590	-121	1893	-7540	4361	1866	-2850	-7405	-6905	-85	-5897	-2384	-13810	-132	5171	-11048	-7657	-248	10731	-9667	1765	-207	11848	-4910	396	-149	-126	-121	-63	-61	-60	-108	39	-149	23	37	-75	-23	-56	79	-33	-1
0.555833	-1140	400	1015	-11135	-56	5558	-9277	10092	-113	1189	-8449	3619	1897	-2645	-7664	-7542	-90	-5673	-2338	-13470	-111	4743	-11982	-7043	-247	10229	-10398	2626	-256	12143	-5775	-928	-149	-128	-115	-66	-62	-61	-112	36	-152	18	36	-75	-24	-58	79	-29	-1
0.556667	-1214	726	647	-11330	-63	5166	-10433	9564	-143	493	-9335	2886	2010	-2462	-7984	-8134	-84	-5407	-2300	-13044	-88	4272	-12811	-6391	-255	9685	-11071	3416	-327	12429	-6704	-2311	-152	-130	-122	-69	-68	-64	-109	33	-152	15	32	-79	-22	-60	77	-33	-5
0.557500	-1140	1081	242	-11470	-70	4718	-11518	9035	-185	-170	-10203	2170	2085	-2306	-8371	-8692	-82	-5094	-2266	-12554	-93	3775	-13526	-5699	-272	9136	-11681	4136	-384	12714	-7671	-3715	-151	-130	-127	-66	-64	-62	-109	34	-155	13	32	-77	-26	-59	81	-33	1
0.558333	-1005	1470	-132	-11533	-25	4236	-12517	8506	-208	-779	-11041	1475	2083	-2181	-8812	-9211	-77	-4742	-2235	-12036	-112	3258	-14112	-4972	-282	8580	-12216	4790	-429	12984	-8671	-5140	-150	-130	-122	-59	-67	-60	-144	34	-156	16	35	-78	-25	-62	80	-31	-4
0.559167	-916	1863	-528	-11539	-61	3718	-13430	7981	-200	-1319	-11863	803	1933	-2090	-9366	-9711	-63	-4344	-2212	-11516	-128	2731	-14565	-4211	-279	8036	-12682	5380	-458	13238	-9677	-6543	-145	-148	-119	-63	-61	-59	-110	42	-150	18	35	-74	-19	-58	85	-27	3
0.560000	-879	2315	-924	-11486	-72	3172	-14238	7479	-183	-1771	-12663	173	1727	-2036	-9965	-10172	-74	-3920	-2196	-11014	-117	2203	-14881	-3411	-272	7522	-13072	5901	-451	13473	-10670	-7914	-148	-127	-118	-61	-62	-59	-107	42	-147	21	37	-87	-23	-55	86	-27	2
0.560833	-931	2761	-1318	-11375	-67	2608	-14941	6999	-158	-2128	-13433	-479	1458	-2013	-10625	-10601	-59	-3465	-2182	-10563	-156	1686	-15061	-2599	-276	7042	-13396	6346	-446	13680	-11637	-9231	-147	-125	-118	-65	-61	-60	-104	39	-149	19	29	-74	-19	-55	85	-27	2
0.561667	-919	3205	-1695	-11213	-70	2050	-15528	6560	-146	-2370	-14172	-1085	1128	-2020	-11320	-11017	-50	-2984	-2172	-10166	-141	1182	-15099	-1782	-259	6606	-13656	6722	-476	13860	-12556	-10477	-149	-129	-115	-65	-63	-56	-104	42	-150	17	47	-74	-21	-55	85	-25	-3
0.562500	-785	3643	-2062	-11011	-78	1506	-15996	6160	-176	-2504	-14863	-1689	932	-2045	-12034	-11354	-64	-2482	-2156	-9842	-97	704	-15015	-979	-240	6223	-13861	7013	-483	14006	-13421	-11626	-147	-126	-121	-64	-64	-60	-105	41	-152	17	37	-74	-27	-53	85	-28	-3
0.563333	-731	4065	-2375	-10783	-81	987	-16340	5813	-194	-2522	-15507	-2277	756	-2083	-12743	-11675	-78	-1975	-2141	-9606	-113	254	-14818	-204	-238	5874	-14023	7217	-451	14114	-14207	-12674	-125	-125	-119	-70	-65	-62	-103	39	-151	19	34	-102	-25	-58	82	-27	0
0.564167	-727	4466	-2667	-10550	-88	506	-16576	5506	-182	-2435	-16101	-2864	675	-2125	-13425	-11953	-76	-1457	-2123	-9450	-142	-161	-14521	517	-247	5568	-14162	7318	-411	14180	-14912	-13602	-146	-126	-130	-66	-63	-61	-102	39	-151	17	35	-75	-24	-60	82	-27	0
0.565000	-643	4834	-2921	-10283	-88	73	-16696	5252	-132	-2246	-16632	-3442	883	-2159	-14051	-12188	-42	-943	-2101	-9379	-127	-553	-14150	1197	-232	5304	-14276	7306	-385	14193	-15527	-14409	-149	-129	-127	-68	-70	-64	-109	34	-151	13	29	-76	-24	-59	79	-30	-4
0.565833	966	5166	-3131	-10032	-84	-307	-16704	5036	-95	-1968	-17081	-4022	1027	-2179	-14592	-12372	-46	-432	-2073	-9379	-87	-908	-13722	1789	-204	5070	-14374	7175	-336	14145	-16035	-15086	-149	-129	-124	-66	-61	-60	-105	37	-152	18	35	-78	-21	-57	80	-27	-8
0.566667	5349	5463	-3291	-9798	-76	-621	-16605	4872	-108	-1626	-17440	-4593	905	-2168	-15024	-12508	-67	70	-2044	-9451	-127	-1239	-13276	2275	-200	4859	-14468	6910	-259	14030	-16444	-15646	-136	-126	-119	-65	-62	-60	-109	38	-150	19	35	-74	-17	-58	79	-27	1
0.567500	6003	5707	-3408	-9587	-83	-868	-16409	4741	-112	-1235	-17704	-5160	627	-2153	-15335	-12598	-39	554	-2011	-9577	-154	-1542	-12837	2641	-178	4653	-14565	6498	-177	13842	-16751	-16092	-147	-127	-120	-66	-64	-60	-103	34	-150	19	35	-75	-13	-56	80	-29	0
0.568333	3950	5928	-3480	-9421	-84	-1050	-16132	4643	-99	-821	-17872	-5722	288	-2107	-15503	-12640	-34	1018	-1976	-9749	-171	-1843	-12433	2879	-137	4452	-14658	5932	-88	13548	-16955	-16436	-135	-127	-117	-66	-65	-60	-103	35	-153	19	36	-83	-19	-57	81	-29	0
0.569167	3735	6083	-3509	-9299	-72	-1166	-15782	4589	-64	-408	-17931	-6278	84	-2042	-15522	-12642	-69	1449	-1948	-9955	-225	-2128	-12092	2980	-93	4222	-14752	5206	-36	13161	-17063	-16691	-153	-130	-122	-66	-64	-61	-104	38	-153	19	33	-78	-22	-56	82	-31	-6
0.570000	2991	6220	-3503	-9224	-74	-1217	-15365	4508	-81	-12	-17879	-6811	89	-1954	-15388	-12602	-77	1858	-1921	-10175	-293	-2411	-11833	2931	-68	3983	-14830	4321	34	12670	-17072	-16878	-149	-129	-125	-68	-61	-62	-108	36	-155	21	32	-78	-21	-60	80	-30	-1
0.570833	2251	6319	-3460	-9206	-73	-1212	-14890	4470	-53	343	-17721	-7322	-47	-1854	-15096	-12530	-63	2231	-1904	-10402	-310	-2700	-11669	2744	-76	3704	-14885	3276	124	12066	-16993	-17003	-151	-128	-125	-68	-63	-62	-104	38	-151	17	32	-79	-21	-59	78	-34	-4
0.571667	2317	6390	-3389	-9244	-79	-1153	-14374	4431	-23	640	-17459	-7797	-113	-1755	-14663	-12426	-67	2581	-1896	-10628	-363	-2995	-11613	2420	-77	3372	-14906	2080	182	11355	-16829	-17091	-166	-128	-121	-67	-60	-60	-105	35	-154	13	35	-77	-22	-58	80	-31	1
0.572500	2571	6442	-3303	-9334	-73	-1052	-13819	4382	-72	868	-17097	-8236	-26	-1640	-14102	-12305	-74	2900	-1900	-10842	-418	-3305	-11656	1969	-67	2995	-14872	731	208	10526	-16578	-17151	-149	-130	-125	-64	-62	-61	-104	37	-144	17	35	-76	-21	-58	80	0	-11
0.573333	2014	6485	-3201	-9475	-74	-916	-13259	4327	-98	1010	-16651	-8629	76	-1544	-13427	-12169	-78	3193	-1925	-11036	-440	-3629	-11791	1394	-95	2550	-14773	-771	215	9585	-16250	-17199	-151	-131	-129	-69	-66	-61	-107	27	-156	15	26	-81	-27	-59	77	-32	-3
0.574167	1195	6527	-3100	-9670	-79	-753	-12631	4253	-62	1072	-16123	-8971	183	-1470	-12663	-12037	-79	3466	-1968	-11206	-431	-3962	-11992	725	-94	2040	-14571	-2392	218	8550	-15841	-17233	-147	-129	-125	-70	-65	-60	-108	38	-153	17	32	-77	-23	-59	78	-32	-4
0.575000	644	6583	-2994	-9901	-70	-564	-12016	4158	-52	1056	-15528	-9250	434	-1423	-11838	-11909	-64	3722	-2036	-11355	-415	-4307	-12235	-36	-82	1460	-14263	-4139	185	7427	-15358	-17259	-147	-129	-120	-67	-66	-65	-109	37	-153	17	30	-80	-28	-62	79	-30	-4
0.575833	60	6655	-2903	-10175	-68	-336	-11376	4029	-100	956	-14881	-9480	534	-1407	-10981	-11794	-53	3957	-2122	-11492	-342	-4660	-12481	-868	-80	811	-13829	-5988	105	6237	-14795	-17292	-150	-128	-122	-68	-66	-63	-108	35	-153	17	16	-76	-21	-60	77	-33	-19
0.576667	-438	6752	-2822	-10488	-78	-152	-10723	3870	-125	798	-14203	-9646	469	-1425	-10119	-11708	-51	4188	-2235	-11612	-249	-5008	-12689	-1752	-83	104	-13259	-7913	5	4997	-14158	-17299	-154	-131	-121	-67	-59	-64	-109	36	-149	16	30	-79	-21	-61	75	-32	-3
0.577500	-845	6868	-2763	-10805	-85	60	-10069	3673	-115	575	-13501	-9756	712	-1502	-9267	-11640	-58	4409	-2375	-11722	-169	-5358	-12820	-2669	-56	-652	-12546	-9931	-116	3728	-13432	-17301	-152	-129	-122	-68	-66	-66	-112	34	-152	16	32	-79	-28	-60	77	-32	-4
0.578333	-1160	7038	-2723	-11149	-99	271	-9401	3446	-111	322	-12793	-9806	1050	-1610	-8463	-11609	-76	4632	-2536	-11827	-82	-5672	-12825	-3606	-60	-1446	-11683	-12004	-207	2458	-12607	-17285	-151	-129	-121	-65	-65	-62	-109	38	-152	32	35	-76	-24	-58	80	-32	-4
0.579167	-1439	7237	-2706	-11505	-126	485	-8728	3176	-127	45	-12083	-9808	1177	-1753	-7716	-11609	-68	4856	-2719	-11933	-3	-5968	-12677	-4568	-74	-2267	-10666	-14096	-304	1210	-11722	-17236	-145	-126	-119	-63	-60	-58	-109	39	-153	19	34	-73	-18	-55	82	-31	-5
0.580000	-1833	7471	-2710	-11863	-87	684	-8042	2870	-186	-235	-11392	-9760	1401	-1928	-7056	-11651	-63	5086	-2924	-12053	62	-6226	-12336	-5552	-83	-3088	-9518	-16191	-406	8	-10724	-17163	-152	-128	-103	-63	-60	-59	-102	40	-148	20	35	-65	-22	-53	84	-31	-1
0.580833	-2139	7739	-2759	-12232	-95	873	-7359	2522	-253	-503	-10727	-9689	1571	-2135	-6485	-11724	-92	5323	-3152	-12190	128	-6450	-11785	-6562	-85	-3899	-8254	-18263	-465	-1120	-9636	-17079	-147	-130	-122	-64	-62	-58	-108	40	-151	15	33	-75	-17	-56	84	-28	0
0.581667	-2430	8035	-2796	-12606	-111	1049	-6664	2146	-277	-732	-10097	-9588	1469	-2357	-6013	-11833	-98	5574	-3404	-12350	192	-6621	-11005	-7597	-102	-4654	-6883	-20281	-517	-2162	-8453	-16920	-152	-132	-122	-102	-64	-63	-107	35	-151	15	29	-78	-23	-58	79	-35	-1
0.582500	-3370	8328	-2858	-12981	-117	1209	-5980	1735	-302	-936	-9502	-9474	1396	-2588	-5632	-11970	-63	5844	-3663	-12530	237	-6729	-9997	-8673	-134	-5345	-5441	-22218	-552	-3093	-7156	-16742	-150	-130	-121	-66	-61	-62	-109	38	-154	-9	30	-83	-25	-58	81	-31	0
0.583333	-4005	8698	-2934	-13350	-113	1349	-5289	1309	-336	-1071	-8943	-9347	1221	-2806	-5345	-12126	-43	6124	-3937	-12737	273	-6799	-8767	-9777	-155	-5940	-3944	-24065	-573	-3905	-5760	-16542	-148	-130	-122	-67	-63	-59	-107	38	-153	15	9	-79	-23	-57	80	-31	0
0.584167	-3627	9060	-3016	-13732	-116	1471	-4609	857	-372	-1155	-8421	-9228	987	-3010	-5146	-12301	-49	6423	-4216	-12963	278	-6812	-7338	-10946	-158	-6426	-2425	-25788	-563	-4590	-4273	-16326	-148	-131	-122	-68	-63	-59	-107	39	-154	13	32	-78	-24	-57	80	-28	-5
0.585000	-2682	9414	-3104	-14102	-110	1569	-3944	390	-267	-1176	-7937	-9108	1010	-3187	-5027	-12485	-72	6712	-4502	-13216	267	-6760	-5719	-12188	-190	-6777	-912	-27346	-542	-5140	-2710	-16109	-152	-129	-122	-66	-65	-62	-109	35	-150	15	34	-76	-25	-57	77	-30	-3
0.585833	21	9765	-3184	-14480	-103	1642	-3294	-87	64	-1133	-7494	-9017	1152	-3328	-4971	-12677	-80	7056	-4790	-13483	247	-6667	-3967	-13497	-239	-6982	553	-28730	-562	-5557	-1072	-15910	-148	-128	-119	-66	-62	-61	-111	38	-150	17	35	-76	-25	-60	80	-28	0
0.586667	638	10114	-3267	-14873	-85	1693	-2677	-561	633	-1033	-7087	-8940	1219	-3425	-4968	-12866	-83	7393	-5082	-13768	216	-6544	-2118	-14876	-286	-7025	1947	-29915	-576	-5831	613	-15748	-148	-107	-118	-68	-59	-62	-108	41	-150	21	34	-73	-19	-53	81	-28	1
0.587500	-788	10444	-3336	-15264	-56	1709	-2088	-1035	777	-889	-6708	-8892	1159	-3469	-5006	-13065	-78	7740	-5365	-14061	190	-6396	-225	-16323	-306	-6900	3243	-30888	-547	-5982	2349	-15649	-147	-127	-119	-65	-58	-57	-103	42	-144	15	33	-70	-16	-52	80	-30	2
0.588333	-914	10753	-3400	-15668	-40	1704	-1545	-1506	635	-707	-6356	-8860	955	-3462	-5069	-13232	-60	8093	-5640	-14353	156	-6242	1651	-17833	-336	-6633	4430	-31645	-543	-6009	4087	-15627	-146	-125	-118	-64	-61	-58	-105	41	-150	18	37	-69	-17	-51	80	-29	0
0.589167	-1155	11029	-3453	-16085	-22	1653	-1056	-1964	575	-499	-6030	-8861	820	-3402	-5151	-13406	-78	8451	-5915	-14651	119	-6094	3461	-19397	-374	-6204	5490	-32186	-546	-5934	5800	-15738	-148	-128	-119	-67	-63	-59	-105	39	-151	15	36	-76	-23	-53	80	-29	-4
0.590000	-1511	11284	-3501	-16514	-12	1582	-619	-2415	481	-277	-5723	-8882	935	-3291	-5233	-13569	-81	8822	-6174	-14921	80	-5972	5160	-20996	-376	-5643	6411	-32479	-515	-5766	7471	-15965	-154	-131	-126	-72	-67	-48	-110	29	-158	9	29	-74	-24	-59	78	-30	-7
0.590833	-1857	11508	-3538	-16954	-9	1468	-240	-2846	406	-63	-5436	-8914	837	-3128	-5311	-13725	-60	9187	-6405	-15178	25	-5881	6725	-22601	-326	-4962	7195	-32575	-491	-5515	9083	-16318	-153	-132	-121	-66	-65	-61	-107	40	-152	10	34	-76	-22	-57	79	-45	-6
0.591667	-2727	11711	-3566	-17422	11	1342	82	-3262	312	145	-5158	-8958	110	-2929	-5378	-13866	-66	9542	-6626	-15415	-4	-5844	8100	-24198	-360	-4209	7844	-32468	-455	-5228	10597	-16807	-153	-131	-122	-66	-63	-58	-105	59	-153	13	33	-74	-23	-55	80	-28	-1
0.592500	-6137	11890	-3590	-17872	22	1188	347	-3659	208	332	-4887	-9012	-996	-2682	-5426	-14008	-78	9912	-6814	-15633	-8	-5870	9262	-25744	-327	-3408	8358	-32149	-400	-4861	11990	-17434	-150	-129	-124	-67	-65	-59	-105	36	-148	17	36	-70	-22	-58	81	-28	0
0.593333	-9287	12049	-3633	-18343	28	1010	541	-4042	94	478	-4632	-9068	-1217	-2413	-5474	-14149	-66	10275	-7004	-15828	-43	-5973	10188	-27220	-335	-2611	8737	-31614	-348	-4488	13226	-18169	-159	-129	-121	-66	-59	-59	-107	37	-150	15	32	-75	-21	-56	81	-28	0
0.594167	-8051	12189	-3642	-18816	28	813	688	-4411	7	585	-4380	-9121	-617	-2130	-5494	-14295	-40	10629	-7157	-16013	-76	-6160	10866	-28581	-367	-1855	9001	-30901	-332	-4117	14270	-18980	-152	-127	-124	-68	-63	-59	-105	38	-153	16	38	-73	-23	-57	82	-26	-1
0.595000	-7896	12322	-3680	-19303	36	603	774	-4772	-83	644	-4139	-9177	665	-1840	-5502	-14450	-61	10979	-7284	-16159	-51	-6437	11284	-29818	-386	-1188	9156	-30005	-325	-3764	15105	-19834	-152	-128	-143	-66	-64	-57	-103	38	-152	18	33	-75	-22	-56	82	-29	0
0.595833	-11708	12441	-3732	-19784	38	378	814	-5125	-154	657	-3901	-9216	1128	-1563	-5508	-14620	-76	11315	-7377	-16308	-48	-6811	11454	-30901	-373	-665	9215	-28940	-282	-3450	15690	-20692	-148	-127	-124	-67	-64	-57	-107	39	-148	17	38	-76	-21	-56	82	-26	0
0.596667	-15210	12564	-3800	-20267	26	150	809	-5475	-199	615	-3676	-9253	318	-1297	-5504	-14803	-13	11643	-7440	-16450	-108	-7273	11387	-31802	-344	-324	9187	-27725	-246	-3187	16036	-21499	-152	-128	-120	-68	-67	-60	-107	38	-150	17	34	-77	-27	-58	81	-26	-4
0.597500	-12735	12681	-3889	-20745	17	-80	776	-5828	-259	532	-3459	-9277	-656	-1056	-5503	-15008	19	11954	-7476	-16599	-134	-7815	11108	-32348	-326	-200	9110	-26408	-230	-2985	16126	-22212	-154	-128	-126	-69	-65	-61	-108	41	-154	15	29	-78	-23	-60	81	-52	4
0.598333	-10854	12803	-3999	-21206	10	-301	714	-6181	-287	408	-3259	-9295	-1610	-843	-5530	-15231	120	12246	-7480	-16762	-116	-8432	10647	-32580	-279	-315	8978	-24979	-210	-2864	15966	-22775	-155	-129	-126	-72	-67	-61	-97	34	-158	13	33	-78	-26	-60	78	-34	-3
0.599167	-9780	12921	-4130	-21656	2	-514	632	-6552	-317	253	-3064	-9306	-2714	-660	-5516	-15472	575	12526	-7451	-16937	-99	-9104	10037	-32659	-227	-665	8830	-23475	-182	-2814	15589	-23133	-149	-125	-121	-66	-65	-59	-107	38	-152	19	39	-78	-23	-53	81	-27	0
0.600000	-6321	13046	-4284	-22085	-8	-703	549	-6923	-384	75	-2887	-9315	-3819	-516	-5541	-15730	791	12784	-7375	-17145	-60	-9817	9330	-32713	-211	-1283	8664	-21941	-101	-2849	15006	-23259	-149	-126	-122	-65	-60	-61	-103	42	-125	20	35	-74	-17	-56	82	-27	-6
0.600833	-3813	13167	-4456	-22494	-11	-878	454	-7319	-413	-124	-2738	-9324	-4748	-407	-5582	-16002	604	13015	-7274	-17387	-67	-10559	8550	-32729	-222	-2131	8521	-20409	-28	-2970	14288	-23104	-150	-126	-120	-66	-64	-56	-109	38	-154	19	49	-76	-19	-56	84	-26	1
0.601667	-2659	13286	-4657	-22884	-24	-1024	360	-7712	-359	-320	-2616	-9342	-5477	-342	-5653	-16290	494	13215	-7134	-17672	-67	-11298	7768	-32701	-241	-3183	8413	-18910	-41	-3160	13473	-22655	-153	-127	-119	-68	-69	-58	-105	41	-154	20	34	-79	-23	-55	85	-29	-4
0.602500	-1229	13399	-4867	-23250	-34	-1140	267	-8171	-321	-513	-2526	-9379	-6653	-300	-5742	-16581	344	13390	-6960	-18009	-34	-12005	7020	-32333	-255	-4401	8361	-17479	-57	-3419	12623	-21880	-152	-127	-120	-64	-62	-60	-105	39	-151	17	34	-75	-18	-53	79	-26	0
0.603333	316	13493	-5096	-23584	-42	-1217	174	-8633	-283	-690	-2477	-9428	-8112	-287	-5865	-16876	190	13533	-6745	-18388	-39	-12668	6357	-31665	-230	-5734	8378	-16134	-14	-3744	11805	-20796	-150	-131	-135	-67	-62	-61	-109	39	-150	19	36	-79	-18	-55	81	-29	-3
0.604167	1414	13573	-5321	-23891	-52	-1255	90	-9119	-161	-851	-2469	-9503	-8532	-296	-6011	-17158	96	13651	-6495	-18816	-38	-13242	5821	-30760	-199	-7143	8524	-14912	0	-4112	11094	-19415	-148	-128	-120	-69	-62	-60	-105	38	-152	16	32	-78	-21	-55	90	-32	1
0.605000	2062	13623	-5553	-24169	-45	-1254	7	-9637	-45	-971	-2512	-9604	-8431	-309	-6182	-17430	24	13730	-6211	-19286	-21	-13713	5453	-29646	-148	-8548	8779	-13855	17	-4511	10556	-17764	-150	-130	-117	-70	-64	-58	-107	40	-151	19	36	-64	-23	-55	84	-31	0
0.605833	2614	13643	-5771	-24416	-58	-1206	-75	-10180	9	-1060	-2604	-9737	-7700	-321	-6389	-17680	-46	13782	-5892	-19812	-48	-14050	5290	-28367	-134	-9891	9170	-12970	44	-4939	10242	-15875	-150	-131	-120	-66	-63	-60	-116	40	-148	16	34	-77	-21	-53	81	-28	-3
0.606667	3110	13629	-5974	-24642	-65	-1118	-159	-10755	-55	-1104	-2748	-9905	-5723	-325	-6618	-17899	-98	13800	-5543	-20353	-42	-14224	5358	-26939	-129	-11109	9706	-12278	10	-5383	10200	-13794	-151	-128	-122	-68	-66	-60	-108	39	-153	17	34	-79	-22	-56	79	-30	-1
0.607500	3488	13570	-6171	-24842	-74	-986	-249	-11360	-189	-1110	-2949	-10115	-2733	-306	-6877	-18080	-143	13791	-5160	-20926	-10	-14206	5690	-25424	-84	-12157	10402	-11781	-15	-5836	10472	-11551	-149	-127	-117	-65	-60	-57	-107	39	-151	2	38	-77	-21	-51	80	-31	0
0.608333	3903	13463	-6329	-25016	-70	-813	-343	-11995	-329	-1061	-3195	-10360	502	-254	-7152	-18218	-218	13753	-4754	-21520	-32	-13981	6290	-23820	-55	-12984	11262	-11489	-3	-6296	11075	-9220	-149	-138	-117	-68	-60	-62	-107	42	-139	19	36	-75	-21	-52	81	-28	-1
0.609167	4294	13317	-6459	-25176	-72	-606	-446	-12644	-439	-977	-3509	-10653	3102	-164	-7456	-18308	-271	13686	-4329	-22127	-76	-13525	7177	-22182	-42	-13559	12289	-11402	61	-6755	12008	-6855	-150	-129	-121	-67	-61	-60	-107	39	-151	37	35	-76	-23	-57	71	-30	-4
0.610000	4529	13111	-6561	-25323	-92	-373	-570	-13337	-455	-851	-3853	-10984	4879	-25	-7776	-18346	-287	13595	-3886	-22729	-68	-12829	8325	-20533	-74	-13851	13476	-11506	116	-7214	13264	-4518	-152	-132	-120	-67	-63	-62	-104	41	-152	19	35	-76	-22	-53	77	-30	-3
0.610833	4536	12857	-6619	-25460	-92	-108	-705	-14060	-461	-686	-4258	-11362	5778	163	-8110	-18324	-288	13486	-3432	-23325	-64	-11882	9758	-18921	-77	-13844	14814	-11784	50	-7676	14796	-2251	-151	-129	-120	-67	-64	-60	-105	39	-151	20	35	-77	-23	-53	78	-30	0
0.611667	4334	12557	-6625	-25596	-101	160	-856	-14802	-497	-493	-4685	-11779	6416	409	-8458	-18247	-311	13359	-2967	-23899	-102	-10692	11425	-17390	-58	-13537	16282	-12219	2	-8130	16566	-92	-148	-122	-119	-67	-79	-59	-103	41	-155	13	36	-74	-21	-52	80	-29	-1
0.612500	3764	12209	-6592	-25726	-99	436	-1022	-15562	-516	-282	-5138	-12227	6764	694	-8824	-18118	-340	13214	-2503	-24445	-98	-9278	13297	-15973	-102	-12970	17860	-12777	-6	-8589	18513	1912	-150	-127	-120	-67	-60	-59	-99	43	-151	19	38	-72	-21	-55	82	-53	-3
0.613333	2599	11826	-6505	-25864	-102	689	-1209	-16346	-493	-68	-5607	-12725	5584	1026	-9203	-17938	-356	13060	-2043	-24952	-90	-7662	15323	-14705	-141	-12155	19508	-13439	-11	-9048	20564	3714	-148	-125	-120	-64	-63	-58	-103	39	-149	19	34	-75	-22	-53	82	-28	0
0.614167	2682	11405	-6355	-26006	-111	914	-1412	-17143	-500	139	-6084	-13262	4489	1385	-9599	-17711	-374	12895	-1607	-25412	-116	-5879	17473	-13619	-189	-11128	21208	-14153	-1	-9499	22633	5292	-151	-126	-122	-67	-60	-58	-101	38	-150	20	38	-74	-17	-53	84	-29	0
0.615000	3490	10966	-6137	-26158	-129	1086	-1635	-17959	-499	318	-6550	-13853	3960	1755	-10009	-17457	-386	12724	-1176	-25822	-103	-3963	19703	-12733	-204	-9943	22909	-14903	8	-9938	24642	6627	-147	-128	-124	-66	-64	-83	-107	38	-156	13	34	-79	-24	-58	78	-32	-4
0.615833	4433	10508	-5852	-26323	-133	1192	-1884	-18780	-493	458	-6993	-14449	2986	2109	-10433	-17176	-367	12546	-774	-26181	-113	-1952	21948	-12072	-183	-8653	24575	-15637	-4	-10350	26503	7729	-150	-128	-124	-68	-66	-60	-105	62	-154	19	34	-77	-22	-57	78	-32	0
0.616667	7349	10040	-5482	-26467	-146	1226	-2139	-19598	-429	539	-7410	-15093	1750	2455	-10881	-16882	-345	12365	-393	-26475	-144	101	24144	-11658	-177	-7316	26159	-16332	-49	-10738	28134	8584	-149	-98	-119	-65	-63	-61	-108	38	-153	18	34	-75	-24	-59	82	-30	-3
0.617500	8961	9578	-5030	-26673	-167	1149	-2418	-20415	-429	541	-7783	-15773	882	2742	-11348	-16581	-354	12178	-45	-26715	-114	2120	26223	-11482	-165	-5993	27623	-16949	-95	-11088	29484	9204	-150	-130	-125	-66	-64	-56	-109	37	-154	15	24	-73	-22	-60	79	-29	0
0.618333	7235	9122	-4487	-26860	-170	964	-2704	-21218	-518	447	-8110	-16492	477	2950	-11836	-16292	-357	11991	270	-26893	-102	4060	28137	-11553	-189	-4726	28921	-17476	-93	-11385	30490	9604	-151	-128	-124	-69	-63	-59	-101	37	-152	16	32	-77	-23	-60	78	-30	-1
0.619167	6132	8684	-3849	-27055	-181	650	-3004	-22006	-495	239	-8380	-17240	-320	3056	-12338	-16029	-349	11796	549	-27011	-130	5856	29830	-11850	-147	-3558	30028	-17875	-29	-11615	31118	9796	-147	-125	-118	-66	-61	-59	-102	38	-152	20	42	-75	-21	-56	85	-26	0
0.620000	5500	8262	-3109	-27253	-191	194	-3307	-22780	-434	-108	-8588	-18022	-1164	3016	-12861	-15804	-313	11592	790	-27074	-144	7480	31279	-12364	-90	-2538	30914	-18142	1	-11776	31344	9801	-146	-127	-118	-64	-61	-59	-102	42	-150	19	36	-72	-21	-58	82	-30	-1
0.620833	4469	7862	-2275	-27455	-182	-415	-3615	-23542	-418	-608	-8729	-18836	-1737	2813	-13395	-15626	-301	11379	991	-27095	-136	8874	32442	-13066	-86	-1714	31552	-18267	-42	-11851	31170	9638	-148	-127	-119	-64	-60	-56	-102	34	-151	16	35	-73	-22	-57	84	-31	0
0.621667	3629	7485	-1333	-27654	-177	-1179	-3914	-24233	-333	-1275	-8803	-19681	-2537	2410	-13939	-15509	-301	11152	1153	-27070	-128	10009	32767	-13908	-68	-1038	31930	-18247	-53	-11846	30605	9333	-150	-127	-117	-64	-61	-57	-102	40	-149	19	38	-73	-21	-58	82	-29	0
0.622500	3158	7129	-273	-27854	-185	-2101	-4198	-24988	-239	-2125	-8808	-20553	-3386	1780	-14489	-15461	-289	10910	1278	-27007	-113	10860	32767	-14857	-57	-581	32038	-18083	-78	-11742	29657	8906	-149	-110	-120	-64	-62	-60	-104	39	-151	13	28	-75	-18	-57	82	-30	-3
0.623333	3178	6791	876	-28043	-164	-3175	-4465	-25675	-196	-3158	-8746	-21464	-4027	902	-15028	-15489	-276	10645	1362	-26913	-100	11407	32767	-15881	-66	-317	31873	-17782	-93	-11549	28379	8376	-122	-135	-125	-68	-67	-61	-107	38	-154	13	33	-79	-25	-61	80	-33	-7
0.624167	2832	6476	2109	-28225	-141	-4390	-4697	-26341	-81	-4392	-8617	-22393	-4252	-228	-15543	-15593	-248	10362	1414	-26795	-79	11659	32767	-16919	-56	-240	31438	-17354	-69	-11256	26833	7772	-147	-128	-126	-65	-65	-59	-107	41	-154	13	30	-79	-26	-60	82	-28	0
0.625000	2545	6178	3406	-28390	-109	-5731	-4888	-26983	6	-5804	-8421	-23337	-4247	-1609	-16024	-15793	-230	10052	1431	-26655	-82	11611	32767	-17939	-77	-314	30741	-16813	-78	-10877	25078	7106	-151	-132	-124	-66	-61	-60	-107	41	-153	15	34	-77	-26	-59	81	-28	0
0.625833	2805	5896	4749	-28533	-132	-7186	-5034	-27601	-79	-7386	-8164	-24298	-4276	-3239	-16441	-16035	-190	9717	1419	-26504	-109	11285	32767	-18888	-107	-528	29802	-16176	-126	-10412	23198	6398	-151	-128	-120	-64	-64	-80	-109	41	-152	17	33	-75	-26	-58	79	-26	-6
0.626667	3019	5627	6105	-28661	-116	-8711	-5121	-28197	-146	-9117	-7853	-25258	-4152	-5097	-16792	-16366	-228	9348	1374	-26353	-90	10705	32511	-19720	-79	-839	28646	-15456	-119	-9875	21273	5667	-147	-126	-120	-63	-65	-61	-105	44	-152	19	36	-74	-23	-55	82	-27	-4
0.627500	2918	5375	7416	-28752	-127	-10267	-5137	-28767	-128	-10944	-7490	-26212	-3817	-7158	-17028	-16767	-288	8947	1302	-26198	-98	9916	31533	-20408	-35	-1215	27295	-14670	-80	-9272	19368	4915	-145	-125	-119	-47	-59	-57	-102	43	-148	18	37	-75	-19	-60	82	-25	3
0.628333	2699	5135	8639	-28813	-138	-11808	-5079	-29312	-115	-12872	-7081	-27153	-3824	-9383	-17167	-17220	-266	8510	1208	-26055	-105	8960	30359	-20923	-30	-1629	25781	-13818	-76	-8606	17583	4167	-147	-124	-124	-49	-58	-57	-104	42	-148	19	33	-70	-16	-51	84	-26	0
0.629167	2428	4918	9712	-28839	-130	-13289	-4940	-29832	-113	-14776	-6626	-28066	-3674	-11720	-17151	-17720	-268	8039	1086	-25923	-110	7878	29034	-21241	-42	-2045	24144	-12919	-93	-7906	15988	3426	-148	-129	-121	-65	-62	-58	-105	41	-152	18	21	-75	-22	-58	81	-28	-5
0.630000	1945	4731	10581	-28813	-115	-14664	-4724	-30326	9	-16683	-6133	-28930	-3130	-14094	-16965	-18246	-246	7537	952	-25808	-111	6725	27575	-21344	-79	-2430	22442	-11988	-79	-7172	14657	2713	-150	-127	-118	-65	-69	-60	-99	38	-156	18	34	-74	-26	-59	79	-28	-4
0.630833	1425	4584	11191	-28738	-108	-15887	-4410	-30788	226	-18489	-5604	-29737	-2580	-16455	-16597	-18795	-186	6998	813	-25714	-107	5549	26021	-21225	-132	-2760	20706	-11018	-94	-6417	13618	2033	-151	-130	-121	-66	-64	-57	-108	42	-154	20	34	-75	-26	-56	82	-26	-5
0.631667	797	4483	11483	-28604	-98	-16918	-4023	-31220	377	-20163	-5052	-30487	-1878	-18733	-16044	-19351	-166	6423	675	-25648	-80	4387	24395	-20887	-160	-3027	18975	-10022	-117	-5645	12922	1382	-145	-129	-125	-70	-64	-63	-109	36	-155	11	27	-76	-26	-58	79	-28	-5
0.632500	241	4430	11404	-28415	-80	-17719	-3559	-31614	422	-21653	-4485	-31158	-1046	-20865	-15296	-19914	-147	5810	550	-25605	-103	3291	22740	-20337	-198	-3204	17292	-8992	-104	-4886	12575	774	-150	-131	-125	-66	-56	-60	-103	42	-150	18	34	-74	-23	-56	91	-26	-1
0.633333	-310	4449	10919	-28162	-61	-18264	-3035	-31975	420	-22890	-3922	-31747	-75	-22785	-14373	-20462	-116	5172	525	-25595	-104	2285	21069	-19607	-248	-3300	15685	-7936	-110	-4128	12591	204	-148	-128	-114	-65	-61	-58	-108	42	-149	17	33	-77	-21	-58	81	-28	0
0.634167	-909	4536	9995	-27859	-60	-18547	-2470	-32279	419	-23857	-3375	-32258	1038	-24409	-13296	-21018	-117	4496	566	-25615	-105	1402	19413	-18706	-252	-3305	14188	-6856	-117	-3392	12911	-329	-149	-127	-121	-67	-64	-59	-108	40	-152	18	35	-75	-24	-59	81	-30	-3
0.635000	-1270	4708	8622	-27501	-72	-18574	-1888	-32548	396	-24517	-2878	-32565	2104	-25680	-12105	-21577	-107	3790	729	-25673	-111	659	17779	-17666	-251	-3238	12837	-5771	-83	-2693	13545	-826	-149	-131	-122	-66	-60	-59	-102	37	-150	16	32	-76	-22	-59	81	-29	0
0.635833	-1425	4959	6793	-27104	-66	-18343	-1305	-32646	381	-24851	-2454	-32676	3150	-26540	-10842	-22098	-90	3054	1056	-25764	-86	54	16188	-16527	-292	-3109	11649	-4673	-62	-2040	14416	-1298	-149	-127	-124	-65	-64	-60	-107	39	-150	18	32	-75	-25	-57	82	-29	-1
0.636667	-1500	5306	4524	-26665	-47	-17896	-765	-32703	355	-24845	-2129	-32734	3850	-26969	-9559	-22645	-68	2288	1586	-25894	-87	-400	14661	-15315	-298	-2929	10636	-3580	-64	-1441	15467	-1750	-149	-127	-124	-68	-62	-59	-107	39	-150	17	32	-76	-18	-60	78	-23	-1
0.637500	-1473	5737	1847	-26204	-46	-17263	-286	-32707	316	-24508	-1935	-32747	4018	-26919	-8307	-23235	-49	1500	2353	-26064	-114	-721	13210	-14079	-303	-2730	9809	-2509	-60	-903	16642	-2198	-152	-131	-120	-68	-65	-62	-110	37	-152	18	33	-76	-27	-59	79	-31	-1
0.638333	-1340	6245	-1171	-25730	-64	-16486	99	-32732	224	-23849	-1890	-32767	3997	-26377	-7147	-23789	-34	715	3380	-26263	-126	-916	11852	-12846	-275	-2511	9174	-1469	-47	-440	17858	-2649	-150	-128	-127	-69	-61	-65	-107	39	-151	17	33	-74	-24	-60	78	-32	-5
0.639167	-908	6826	-4450	-25265	-35	-15621	361	-32714	129	-22888	-2027	-32754	3900	-25338	-6148	-24394	1	-52	4679	-26502	-120	-1016	10590	-11658	-277	-2304	8733	-476	-44	-52	19049	-3123	-150	-125	-118	-59	-63	-62	-105	38	-151	3	34	-77	-29	-56	82	-30	-1
0.640000	-183	7452	-7897	-24822	-6	-14707	474	-32733	106	-21653	-2378	-32767	3287	-23835	-5374	-25031	50	-778	6247	-26774	-115	-1042	9428	-10527	-298	-2128	8479	435	-49	245	20133	-3630	-143	-129	-125	-68	-66	-60	-105	39	-152	12	29	-78	-26	-60	77	-32	-6
0.640833	-74	8101	-11438	-24421	0	-13792	412	-32723	81	-20195	-2954	-32757	1694	-21888	-4875	-25696	72	-1420	8077	-27072	-117	-1021	8397	-9490	-294	-1994	8409	1249	-72	438	21069	-4181	-150	-129	-120	-67	-63	-56	-108	-3	-155	15	33	-77	-18	-59	78	-31	0
0.641667	-201	8757	-14999	-24064	-4	-12914	163	-32730	34	-18534	-3770	-32767	615	-19549	-4698	-26396	101	-1947	10160	-27400	-127	-985	7491	-8567	-289	-1909	8509	1933	-122	539	21802	-4799	-152	-130	-121	-67	-59	-58	-108	38	-150	18	33	-76	-22	-59	80	-33	-1
0.642500	-191	9389	-18469	-23775	1	-12115	-283	-32731	-5	-16715	-4834	-32755	825	-16859	-4885	-27125	158	-2305	12431	-27750	-146	-962	6727	-7769	-264	-1890	8769	2464	-147	525	22271	-5488	-150	-129	-120	-66	-61	-63	-108	37	-154	11	29	-76	-23	-62	77	-33	0
0.643333	-319	9966	-21756	-23568	-5	-11411	-939	-32728	-64	-14775	-6149	-32767	220	-13849	-5463	-27876	200	-2462	14837	-28120	-136	-979	6116	-7105	-270	-1930	9171	2831	-136	422	22478	-6265	-149	-132	-125	-69	-63	-61	-108	38	-153	13	32	-77	-22	-59	78	-32	-5
0.644167	-388	10449	-24757	-23447	7	-10822	-1796	-32740	-92	-12740	-7716	-32733	-68	-10631	-6429	-28626	187	-2361	17326	-28498	-129	-1063	5655	-6581	-258	-2033	9712	2987	-141	212	22400	-7128	-148	-129	-122	-66	-65	-59	-105	38	-152	12	36	-81	-24	-58	80	-35	-1
0.645000	-459	10831	-27376	-23412	19	-10347	-2852	-32724	-83	-10657	-9502	-32766	369	-7283	-7772	-29363	159	-1973	19787	-28880	-145	-1226	5354	-6193	-252	-2195	10354	2946	-160	-97	22047	-8075	-150	-129	-122	-67	-63	-57	-105	39	-147	16	32	-77	-19	-58	77	-30	6
0.645833	-570	11078	-29553	-23471	32	-9985	-4072	-32740	-132	-8577	-11477	-32748	607	-3905	-9455	-30052	184	-1264	22163	-29255	-137	-1486	5206	-5938	-264	-2408	11082	2683	-133	-501	21420	-9090	-146	-126	-121	-65	-60	-61	-107	42	-120	15	32	-75	-22	-62	81	-28	0
0.646667	-658	11191	-31225	-23620	33	-9730	-5461	-32717	-191	-6542	-13599	-32758	952	-592	-11448	-30717	219	-214	24364	-29622	-121	-1851	5211	-5802	-264	-2666	11867	2204	-118	-986	20567	-10215	-147	-128	-122	-66	-61	-56	-105	42	-150	12	32	-74	-27	-56	77	-30	0
0.647500	-1032	11169	-32062	-23819	20	-9563	-6960	-32733	-197	-4595	-15832	-32758	1346	2560	-13668	-31300	245	1183	26303	-29962	-131	-2329	5351	-5784	-254	-2958	12676	1502	-152	-1550	19505	-11397	-147	-125	-126	-74	-59	-56	-105	41	-147	17	35	-76	-18	-60	81	-27	1
0.648333	-1810	11004	-32425	-24140	17	-9464	-8547	-32714	-200	-2777	-18123	-32755	1440	5443	-16060	-31787	171	2903	27885	-30272	-153	-2921	5617	-5865	-257	-3277	13487	590	-191	-2184	18294	-12628	-148	-126	-122	-66	-66	-62	-112	41	-149	16	33	-77	-15	-60	78	-38	-1
0.649167	-2108	10725	-32570	-24471	21	-9413	-10186	-32730	-189	-1118	-20426	-32751	1239	7928	-18515	-32163	3	4934	29052	-30537	-138	-3618	5990	-6028	-271	-3617	14269	-520	-196	-2871	16977	-13882	-149	-127	-125	-69	-58	-59	-108	39	-150	18	34	-78	-24	-60	77	-31	-3
0.650000	-1931	10357	-32342	-24870	16	-9383	-11844	-32713	-173	327	-22662	-32759	1012	9945	-20948	-32408	-91	7226	29790	-30746	-98	-4416	6446	-6275	-253	-3970	14988	-1790	-205	-3591	15624	-15140	-148	-128	-122	-65	-61	-61	-109	38	-151	16	32	-76	-18	-59	79	-29	-4
0.650833	-1753	9936	-31388	-25261	13	-9362	-13475	-32731	-191	1518	-24801	-32767	659	11408	-23263	-32504	-73	9734	29954	-30902	-88	-5303	6967	-6562	-243	-4324	15620	-3203	-223	-4338	14266	-16384	-150	-127	-120	-66	-62	-62	-110	38	-160	15	33	-75	-24	-59	76	-35	-1
0.651667	412	9501	-29827	-25651	12	-9328	-15048	-32714	-199	2420	-26711	-32754	423	12262	-25378	-32458	-56	12429	29623	-30981	-105	-6265	7517	-6908	-254	-4677	16128	-4725	-229	-5093	12955	-17579	-147	-128	-121	-66	-62	-62	-112	36	-153	17	35	-76	-22	-59	77	-44	-3
0.652500	6141	9061	-27754	-26016	-17	-9288	-16518	-32723	-220	3005	-28408	-32767	419	12453	-27221	-32246	-74	15215	28764	-31006	-98	-7281	8077	-7291	-254	-5035	16492	-6330	-262	-5854	11724	-18713	-148	-127	-126	-65	-65	-59	-108	38	-152	17	35	-74	-23	-57	78	-30	-5
0.653333	7956	8673	-25254	-26343	-5	-9236	-17853	-32719	-222	3251	-29829	-32751	267	11959	-28705	-31862	-23	18018	27399	-30954	-43	-8325	8608	-7712	-265	-5390	16696	-7995	-272	-6598	10618	-19746	-147	-126	-121	-68	-60	-59	-108	39	-151	20	34	-77	-17	-56	79	-28	2
0.654167	5718	8377	-22413	-26620	-3	-9175	-19021	-32721	-170	3138	-30941	-32764	176	10790	-29782	-31320	54	20764	25568	-30826	-23	-9393	9098	-8160	-263	-5752	16723	-9676	-257	-7322	9654	-20666	-149	-112	-124	-67	-61	-59	-105	38	-151	16	35	-75	-19	-56	81	-27	-1
0.655000	4076	8197	-19326	-26829	-10	-9127	-20001	-32729	-191	2655	-31709	-32747	74	8975	-30407	-30616	41	23392	23343	-30634	-51	-10449	9518	-8643	-213	-6124	16561	-11343	-270	-8011	8853	-21444	-148	-127	-121	-65	-61	-59	-108	38	-153	16	37	-77	-24	-59	80	-29	-1
0.655833	2670	8146	-16082	-26982	-35	-9108	-20769	-32721	-191	1816	-32113	-32762	-88	6590	-30567	-29766	-47	25834	20781	-30382	-60	-11478	9853	-9158	-252	-6499	16213	-12965	-290	-8661	8211	-22075	-150	-128	-124	-67	-94	-58	-109	37	-152	17	37	-79	-24	-57	77	-28	-4
0.656667	1810	8248	-12763	-27064	-28	-9143	-21311	-32733	-181	622	-32165	-32747	-156	3710	-30257	-28785	-57	28031	17945	-30078	-61	-12453	10083	-9707	-243	-6895	15681	-14523	-287	-9266	7729	-22539	-150	-132	-126	-69	-65	-55	-112	35	-156	13	39	-82	-23	-61	76	-30	-7
0.657500	800	8499	-9528	-27074	-33	-9253	-21608	-32724	-167	-880	-31850	-32762	-155	463	-29492	-27679	-40	29932	15018	-29733	-80	-13353	10206	-10283	-207	-7300	14994	-15984	-277	-9817	7402	-22826	-155	-131	-125	-70	-65	-63	-109	36	-155	16	35	-78	-22	-59	79	-33	-4
0.658333	-79	8898	-6424	-27039	-46	-9453	-21662	-32733	-146	-2651	-31181	-32750	-158	-3078	-28281	-26471	-102	31519	12004	-29369	-110	-14166	10219	-10904	-212	-7728	14150	-17366	-285	-10327	7216	-22942	-154	-130	-125	-67	-64	-60	-109	22	-155	18	30	-79	-23	-57	73	-32	-1
0.659167	-737	9425	-3574	-26953	-61	-9772	-21483	-32715	-149	-4667	-30167	-32758	-100	-6721	-26698	-25189	-100	32767	9016	-28975	-137	-14877	10122	-11568	-201	-8183	13179	-18628	-302	-10781	7133	-22885	-149	-131	-122	-64	-63	-63	-107	17	-152	17	37	-76	-18	-58	80	-27	-1
0.660000	-1273	10049	-1062	-26839	-67	-10227	-21077	-32728	-176	-6884	-28849	-32754	-120	-10359	-24799	-23852	-33	32767	6137	-28616	-148	-15476	9923	-12292	-177	-8672	12106	-19786	-316	-11196	7146	-22663	-146	-129	-124	-66	-62	-58	-108	39	-149	21	32	-77	-24	-57	79	-27	0
0.660833	-1677	10746	1026	-26718	-70	-10829	-20462	-32709	-178	-9218	-27268	-32647	-75	-13847	-22680	-22486	-88	32767	3431	-28240	-177	-15960	9624	-13076	-168	-9181	10978	-20837	-333	-11581	7214	-22296	-146	-129	-120	-66	-60	-62	-113	39	-150	19	35	-77	-21	-56	80	-29	1
0.661667	-3926	11472	2634	-26604	-73	-11576	-19663	-32725	-171	-11601	-25468	-32454	143	-17068	-20426	-21105	-102	32767	941	-27923	-191	-16321	9262	-13912	-148	-9720	9822	-21783	-333	-11919	7322	-21793	-146	-126	-120	-66	-62	-58	-105	38	-149	22	30	-77	-22	-56	79	-30	0
0.662500	-9943	12188	3703	-26525	-85	-12459	-18714	-32704	-134	-13968	-23506	-32159	183	-19921	-18124	-19710	-116	32767	-1279	-27656	-193	-16540	8835	-14807	-147	-10275	8681	-22636	-322	-12244	7446	-21171	-150	-130	-127	-64	-65	-61	-105	37	-151	18	35	-76	-24	-56	80	-28	-3
0.663333	-11483	12850	4206	-26496	-85	-13462	-17651	-32725	-133	-16255	-21441	-31797	143	-22334	-15849	-18335	-153	32767	-3202	-27459	-216	-16647	8379	-15760	-151	-10858	7577	-23412	-313	-12554	7557	-20455	-146	-128	-120	-65	-67	-57	-105	38	-152	17	36	-77	-23	-56	72	-30	-4
0.664167	-8651	13420	4135	-26539	-96	-14572	-16508	-32717	-101	-18402	-19314	-31344	269	-24206	-13783	-16973	-125	32767	-4830	-27338	-215	-16636	7904	-16767	-144	-11457	6549	-24120	-318	-12860	7660	-19670	-147	-131	-121	-69	-70	-61	-105	37	-150	13	34	-78	-24	-57	82	-29	-3
0.665000	-8168	13864	3505	-26659	-88	-15722	-15289	-32655	-88	-20348	-17203	-30796	276	-25510	-11886	-15642	-83	32767	-6165	-27322	-229	-16527	7435	-17833	-147	-12109	5635	-24776	-346	-13166	7707	-18849	-155	-132	-124	-68	-68	-62	-108	37	-155	15	32	-79	-32	-59	77	-35	-4
0.665833	-7406	14149	2342	-26874	-84	-16924	-14119	-32491	-129	-22034	-15158	-30146	284	-26221	-10312	-14325	-86	32767	-7227	-27334	-221	-16325	6996	-18938	-142	-12681	4855	-25382	-335	-13491	7768	-17997	-150	-127	-120	-65	-62	-62	-108	36	-154	15	36	-74	-22	-59	80	-28	0
0.666667	-6485	14261	683	-27182	-80	-18106	-12949	-32235	-105	-23400	-13235	-29381	206	-26363	-9089	-13029	-86	32767	-8032	-27450	-212	-16057	6609	-20072	-149	-13294	4227	-25959	-329	-13834	7728	-17147	-149	-131	-120	-77	-62	-56	-104	53	-153	20	37	-75	-18	-53	77	-27	-1
0.667500	-5833	14176	-1396	-27586	-78	-19222	-11846	-31909	-95	-24443	-11483	-28501	30	-25971	-8255	-11738	-66	32465	-8586	-27637	-235	-15738	6288	-21230	-158	-13906	3768	-26510	-334	-14207	7698	-16310	-147	-127	-121	-76	-62	-56	-104	41	-151	18	34	-74	-18	-53	86	-25	4
0.668333	-4944	13889	-3812	-28076	-77	-20226	-10840	-31483	-62	-25108	-9938	-27487	-96	-25089	-7833	-10453	-50	31879	-8891	-27877	-238	-15392	6030	-22390	-137	-14527	3484	-27039	-319	-14623	7656	-15510	-152	-129	-122	-65	-61	-58	-103	43	-151	19	36	-74	-21	-53	90	-30	-3
0.669167	-4279	13402	-6459	-28650	-76	-21079	-9953	-30951	-52	-25417	-8626	-26341	-240	-23816	-7829	-9145	29	31285	-8989	-28168	-265	-15049	5891	-23553	-128	-15146	3381	-27558	-293	-15085	7625	-14764	-146	-128	-122	-65	-63	-61	-111	39	-152	17	33	-77	-22	-55	80	-30	-4
0.670000	-3653	12736	-9255	-29257	-70	-21741	-9208	-30286	-87	-25347	-7573	-25058	-506	-22247	-8212	-7818	129	30677	-8850	-28479	-252	-14721	5832	-24698	-141	-15785	3457	-28050	-294	-15596	7628	-14071	-149	-133	-126	-68	-63	-57	-109	39	-150	18	32	-69	-24	-58	80	-28	-1
0.670833	-3761	11902	-12092	-29909	-84	-22175	-8604	-29462	-53	-24921	-6794	-23651	-620	-20473	-8951	-6451	107	30028	-8465	-28799	-203	-14428	5885	-25823	-151	-16388	3704	-28517	-276	-16154	7685	-13442	-151	-131	-120	-66	-63	-58	-108	39	-149	16	35	-79	-19	-53	80	-28	-1
0.671667	-5572	10922	-14910	-30574	-72	-22355	-8159	-28477	-26	-24166	-6286	-22104	-552	-18612	-9990	-5043	49	29319	-7835	-29102	-199	-14199	6040	-26893	-132	-17008	4110	-28956	-263	-16760	7818	-12881	-151	-131	-121	-67	-62	-57	-104	40	-153	20	35	-76	-18	-53	85	-29	-5
0.672500	-5261	9827	-17558	-31230	-74	-22268	-7868	-27321	-46	-23125	-6043	-20447	-579	-16760	-11275	-3577	16	28526	-6946	-29377	-176	-14044	6288	-27906	-135	-17640	4651	-29350	-253	-17423	8049	-12375	-148	-131	-120	-69	-62	-59	-110	39	-152	18	34	-77	-24	-56	80	-28	10
0.673333	-3089	8656	-19993	-31859	-76	-21911	-7727	-25991	-36	-21838	-6055	-18669	-540	-15002	-12732	-2062	-4	27590	-5799	-29608	-160	-13989	6646	-28839	-143	-18274	5308	-29694	-242	-18112	8395	-11960	-153	-129	-122	-70	-72	-63	-109	37	-153	17	35	-76	-28	-59	80	-29	0
0.674167	-1198	7429	-22093	-32370	-65	-21300	-7716	-24464	-60	-20384	-6290	-16786	-613	-13433	-14270	-503	3	26499	-4379	-29775	-137	-14020	7081	-29696	-128	-18922	6066	-29980	-228	-18837	8872	-11593	-149	-132	-121	-67	-63	-60	-111	38	-151	18	35	-77	-26	-58	79	-28	-3
0.675000	1852	6183	-23793	-32603	-81	-20453	-7815	-22786	-79	-18786	-6707	-14810	-730	-12123	-15809	1090	-5	25186	-2685	-29872	-86	-14168	7595	-30468	-132	-19593	6896	-30192	-207	-19572	9484	-11287	-152	-129	-120	-69	-68	-62	-109	37	-155	18	35	-80	-23	-56	82	-30	0
0.675833	2618	4996	-25042	-32691	-85	-19404	-8006	-20940	-70	-17115	-7282	-12763	-628	-11121	-17280	2694	-47	23614	-730	-29893	-85	-14424	8174	-31151	-149	-20243	7779	-30325	-198	-20317	10235	-11030	-150	-128	-120	-66	-63	-62	-109	38	-153	19	35	-76	-24	-59	81	-33	-5
0.676667	1810	3818	-25795	-32735	-75	-18209	-8260	-18966	-85	-15494	-7963	-10670	-551	-10458	-18604	4279	-51	21732	1501	-29820	-73	-14799	8797	-31743	-164	-20904	8680	-30369	-189	-21042	11119	-10822	-154	-130	-122	-68	-65	-64	-111	36	-154	17	57	-76	-24	-61	80	-32	-6
0.677500	1985	2697	-26023	-32740	-66	-16911	-8547	-16885	-76	-13926	-8709	-8531	-620	-10150	-19727	5848	-5	19522	3948	-29702	-15	-15273	9460	-32238	-158	-21561	9594	-30318	-186	-21745	12145	-10645	-151	-105	-121	-67	-66	-61	-107	39	-154	17	34	-78	-26	-59	77	-33	-4
0.678333	2040	1656	-25709	-32759	-62	-15574	-8839	-14737	-34	-12483	-9474	-6372	-635	-10190	-20579	7341	0	16966	6583	-29499	1	-15849	10139	-32527	-151	-22210	10493	-30168	-167	-22397	13289	-10516	-150	-129	-119	-68	-64	-61	-110	39	-153	20	35	-77	-22	-55	80	-28	-1
0.679167	1968	700	-24864	-32746	-63	-14243	-9105	-12560	-65	-11205	-10221	-4214	-606	-10557	-21129	8735	-35	14067	9358	-29230	-9	-16504	10836	-32656	-151	-22847	11369	-29914	-148	-22990	14522	-10411	-147	-128	-116	-63	-59	-75	-107	42	-150	20	37	-75	-22	-55	82	-29	-4
0.680000	1766	-166	-23516	-32760	-68	-12985	-9329	-10384	-42	-10150	-10908	-2088	-505	-11213	-21349	9998	-84	10837	12223	-28921	12	-17232	11525	-32697	-136	-23458	12206	-29568	-149	-23505	15828	-10331	-149	-127	-115	-62	-62	-60	-105	42	-152	21	36	-74	-23	-53	82	-18	-4
0.680833	1576	-956	-21697	-32742	-68	-11838	-9481	-8269	-43	-9344	-11498	-25	-475	-12109	-21235	11086	-154	7309	15130	-28575	27	-18021	12195	-32730	-133	-24030	12987	-29133	-138	-23937	17172	-10274	-152	-121	-118	-65	-62	-60	-107	39	-148	19	35	-74	-18	-55	80	-30	-1
0.681667	1813	-1684	-19440	-32762	-76	-10847	-9543	-6262	-80	-8806	-11965	1945	-528	-13185	-20801	11991	-195	3515	18031	-28210	32	-18853	12841	-32735	-143	-24560	13710	-28616	-147	-24277	18538	-10236	-150	-128	-120	-65	-64	-61	-105	38	-152	24	30	-77	-22	-57	77	-31	-1
0.682500	2117	-2365	-16811	-32746	-81	-10055	-9497	-4398	-111	-8543	-12285	3792	-509	-14366	-20052	12670	-181	-517	20850	-27849	33	-19700	13458	-32745	-132	-25029	14377	-28030	-158	-24514	19898	-10212	-152	-121	-120	-68	-64	-62	-104	37	-152	17	32	-79	-21	-57	78	-32	-1
0.683333	2295	-3014	-13892	-32761	-70	-9477	-9326	-2720	-69	-8551	-12447	5493	-449	-15603	-19021	13107	-211	-4630	23516	-27508	70	-20551	14035	-32747	-136	-25436	14986	-27382	-133	-24654	21220	-10196	-150	-126	-122	-66	-63	-57	-105	38	-152	25	30	-76	-23	-56	81	-9	0
0.684167	2407	-3656	-10728	-32743	-78	-9124	-9043	-1262	-24	-8820	-12429	7031	-388	-16827	-17761	13278	-215	-8747	25979	-27201	22	-21395	14575	-32744	-133	-25773	15550	-26691	-149	-24695	22480	-10203	-158	-127	-119	-65	-64	-59	-103	38	-159	20	32	-77	-23	-56	79	-31	-3
0.685000	2449	-4292	-7388	-32761	-69	-9000	-8616	-57	-22	-9329	-12243	8358	-448	-17972	-16326	13178	-178	-12784	28168	-26940	47	-22216	15070	-32751	-163	-26034	16051	-25977	-138	-24644	23647	-10214	-151	-126	-120	-65	-64	-59	-104	40	-153	16	32	-77	-22	-55	81	-31	-3
0.685833	2484	-5020	-3956	-32709	-62	-9093	-8079	873	-18	-10029	-11898	9460	-610	-18980	-14786	12805	-161	-16664	30038	-26749	37	-22992	15527	-32738	-180	-26208	16511	-25259	-134	-24512	24702	-10242	-150	-127	-124	-72	-62	-57	-103	42	-148	18	33	-73	-21	-53	81	-28	0
0.686667	2522	-5782	-479	-32562	-57	-9380	-7438	1505	-19	-10896	-11412	10325	-801	-19818	-13187	12168	-165	-20337	31564	-26622	22	-23722	15942	-32750	-159	-26303	16935	-24553	-130	-24314	25631	-10283	-147	-128	-102	-69	-61	-59	-103	42	-153	18	32	-75	-10	-53	82	-29	0
0.687500	2560	-6620	2951	-32347	-43	-9818	-6716	1843	-5	-11857	-10808	10943	-1041	-20447	-11592	11272	-168	-23707	32709	-26564	28	-24394	16319	-32735	-142	-26320	17332	-23868	-122	-24052	26428	-10342	-147	-127	-125	-66	-58	-57	-102	42	-145	19	36	-75	-19	-55	85	-27	2
0.688333	2409	-7531	6271	-32123	-57	-10413	-5940	1882	13	-12890	-10111	11297	-1248	-20820	-10045	10152	-114	-26689	32767	-26572	22	-25013	16665	-32750	-172	-26263	17709	-23221	-130	-23755	27081	-10424	-145	-124	-118	-64	-59	-59	-105	43	-150	19	35	-75	-19	-25	84	-24	0
0.689167	2235	-8535	9410	-31915	-77	-11084	-5141	1632	41	-13945	-9353	11385	-1375	-20996	-8655	8827	-59	-29249	32767	-26668	29	-25572	16980	-32737	-170	-26141	18076	-22620	-139	-23431	27583	-10530	-148	-127	-129	-67	-67	-58	-105	38	-152	16	34	-78	-25	-58	80	-29	-3
0.690000	2230	-9614	12360	-31663	-81	-11810	-4340	1120	55	-14969	-8575	11213	-1533	-20895	-7414	7340	13	-31177	32767	-26813	8	-26078	17277	-32753	-167	-25965	18438	-22083	-155	-23092	27942	-10669	-153	-129	-126	-73	-65	-61	-109	35	-154	11	28	-105	-25	-61	79	-31	-7
0.690833	1963	-10769	15086	-31425	-81	-12549	-3575	362	45	-15907	-7807	10799	-1607	-20575	-6373	5734	45	-32049	32767	-27000	5	-26529	17565	-32734	-154	-25731	18809	-21592	-138	-22751	28165	-10834	-151	-126	-122	-69	-43	-60	-107	37	-152	15	34	-78	-22	-58	82	-30	-3
0.691667	1569	-11980	17576	-31158	-84	-13252	-2878	-594	28	-16740	-7085	10150	-1477	-20027	-5560	4041	76	-32423	32455	-27221	-25	-26933	17839	-32754	-164	-25470	19186	-21176	-138	-22429	28265	-11039	-153	-128	-121	-64	-64	-60	-107	35	-178	16	33	-78	-25	-57	75	-34	-1
0.692500	1192	-13233	19793	-30865	-81	-13901	-2294	-1726	-25	-17423	-6437	9295	-1539	-19284	-4990	2291	82	-32592	31237	-27463	-61	-27298	18106	-32731	-173	-25175	19573	-20818	-149	-22123	28241	-11286	-152	-128	-122	-67	-68	-60	-108	36	-155	16	33	-78	-22	-56	82	-33	-3
0.693333	871	-14501	21718	-30550	-68	-14466	-1824	-2980	-49	-17943	-5902	8246	-1550	-18381	-4663	530	23	-32648	29677	-27704	-49	-27616	18375	-32747	-177	-24869	19972	-20522	-104	-21849	28126	-11570	-151	-127	-120	-66	-64	-59	-107	37	-156	16	35	-77	-24	-58	77	-31	-3
0.694167	603	-15755	23326	-30197	-69	-14924	-1511	-4328	-18	-18270	-5488	7055	-1109	-17362	-4582	-1194	-1	-32694	27820	-27935	-50	-27899	18629	-32728	-179	-24555	20391	-20276	1	-21610	27917	-11900	-148	-126	-108	-65	-69	-60	-108	38	-148	18	34	-77	-24	-58	82	-28	-3
0.695000	388	-16975	24655	-29798	-68	-15264	-1357	-5733	-31	-18416	-5226	5736	-675	-16272	-4734	-2847	34	-32695	25723	-28138	-113	-28141	18882	-32743	-185	-24243	20806	-20089	30	-21417	27639	-12272	-149	-125	-121	-67	-61	-60	-104	38	-150	18	34	-76	-19	-57	80	-30	0
0.695833	162	-18133	25664	-29362	-83	-15483	-1375	-7151	-49	-18369	-5113	4338	-317	-15148	-5095	-4403	61	-32715	23449	-28299	-308	-28343	19123	-32728	-186	-23951	21224	-19933	-19	-21261	27304	-12677	-152	-126	-121	-64	-61	-60	-107	35	-151	19	35	-78	-22	-56	81	-29	-1
0.696667	5	-19207	26373	-28880	-102	-15580	-1562	-8541	-26	-18144	-5167	2887	-23	-14045	-5643	-5855	-1	-32708	21058	-28414	-363	-28497	19353	-32744	-196	-23671	21638	-19814	-41	-21149	26920	-13118	-153	-127	-119	-64	-66	-61	-107	37	-154	21	34	-81	-24	-59	79	-31	-7
0.697500	-120	-20177	26781	-28362	-99	-15564	-1899	-9869	-9	-17758	-5372	1431	86	-12993	-6343	-7188	-83	-32159	18647	-28464	-267	-28594	19553	-32735	-210	-23406	22038	-19722	-52	-21072	26506	-13582	-152	-128	-121	-63	-64	-61	-109	34	-156	17	35	-78	-23	-56	78	-29	-1
0.698333	-191	-21013	26896	-27818	-107	-15446	-2381	-11111	6	-17239	-5722	-15	352	-12030	-7169	-8395	-87	-31080	16300	-28455	-249	-28628	19722	-32746	-205	-23163	22417	-19646	-59	-21043	26067	-14063	-155	-130	-125	-68	-68	-62	-111	36	-156	15	30	-79	-28	-58	76	-59	-6
0.699167	-229	-21709	26729	-27255	-126	-15249	-2976	-12250	95	-16617	-6202	-1421	546	-11179	-8078	-9460	-92	-29663	14037	-28375	-213	-28584	19856	-32745	-205	-22929	22778	-19574	-67	-21039	25628	-14538	-148	-126	-121	-62	-48	-62	-105	38	-154	16	34	-75	-24	-58	80	-30	-4
0.700000	-264	-22260	26298	-26675	-101	-14980	-3662	-13256	228	-15876	-6794	-2757	612	-10478	-9041	-10400	-83	-28004	11979	-28232	-170	-28461	19944	-32729	-204	-22710	23096	-19506	-84	-21065	25184	-15020	-148	-124	-119	-61	-62	-75	-103	42	-146	21	41	-73	-22	-56	81	-28	1
0.700833	-256	-22664	25613	-26103	-120	-14669	-4408	-14132	339	-15106	-7477	-4019	591	-9927	-10023	-11225	-73	-26218	10162	-28028	-152	-28245	19976	-32751	-200	-22509	23362	-19435	-103	-21119	24742	-15479	-150	-125	-97	-62	-62	-58	-105	39	-150	17	33	-76	-19	-55	81	-28	0
0.701667	-270	-22914	24673	-25553	-110	-14344	-5178	-14863	542	-14321	-8219	-5191	538	-9542	-10993	-11951	-83	-24265	8599	-27768	-131	-27928	19945	-32663	-202	-22309	23579	-19358	-135	-21191	24311	-15911	-151	-127	-124	-66	-72	-59	-103	41	-158	18	34	-73	1	-56	78	-29	0
0.702500	-288	-23022	23513	-25041	-107	-14029	-5936	-15445	947	-13555	-8995	-6269	646	-9324	-11936	-12584	-120	-22196	7464	-27459	-120	-27511	19843	-32503	-200	-22113	23731	-19268	-147	-21277	23891	-16302	-152	-125	-121	-65	-66	-61	-103	40	-148	19	33	-80	-25	-55	80	-31	-3
0.703333	-260	-23001	22144	-24580	-121	-13716	-6647	-15885	1182	-12837	-9779	-7262	988	-9258	-12819	-13151	-133	-20049	6651	-27118	-115	-26987	19671	-32241	-191	-21919	23812	-19166	-167	-21389	23493	-16643	-150	-127	-126	-67	-66	-60	-107	38	-149	18	37	-73	-22	-56	79	-32	-1
0.704167	-280	-22855	20597	-24187	-112	-13452	-7286	-16177	1114	-12189	-10555	-8174	1215	-9334	-13630	-13672	-144	-17845	6222	-26744	-103	-26364	19425	-31908	-203	-21719	23824	-19050	-171	-21507	23118	-16917	-151	-127	-120	-65	-79	-58	-103	39	-152	16	36	-76	-22	-58	79	-32	-1
0.705000	-355	-22604	18883	-23872	-95	-13236	-7832	-16366	1037	-11632	-11287	-9012	1105	-9532	-14344	-14162	-163	-15605	6168	-26400	-115	-25648	19101	-31488	-190	-21504	23765	-18923	-141	-21633	22770	-17127	-148	-124	-122	-66	-64	-59	-107	15	-151	16	33	-74	-17	-57	80	-26	-4
0.705833	-441	-22259	17028	-23643	-103	-13082	-8262	-16435	884	-11190	-11963	-9795	958	-9823	-14969	-14640	-132	-13350	6467	-25966	-141	-24841	18705	-30970	-190	-21308	23630	-18784	-161	-21768	22447	-17259	-151	-125	-119	-65	-66	-59	-103	39	-151	18	36	-77	-27	-58	80	-31	0
0.706667	-516	-21836	15036	-23505	-101	-12999	-8564	-16417	661	-10875	-12567	-10536	767	-10181	-15495	-15114	-96	-11096	7098	-25588	-110	-23971	18241	-30374	-194	-21098	23422	-18641	-164	-21903	22167	-17316	-163	-128	-126	-67	-65	-63	-110	37	-153	15	46	-76	-24	-58	80	-30	-1
0.707500	-548	-21349	12938	-23479	-76	-12979	-8731	-16321	516	-10686	-13089	-11251	707	-10585	-15925	-15632	-112	-8865	8001	-25223	-82	-23048	17746	-29673	-168	-20890	23155	-18487	-172	-22042	21923	-17292	-146	-126	-120	-64	-61	-59	-103	42	-152	20	38	-75	-22	-55	80	-29	2
0.708333	-566	-20814	10770	-23504	-70	-13029	-8768	-16176	362	-10624	-13517	-11955	803	-11002	-16262	-16169	-155	-6692	9128	-24896	-82	-22109	17186	-28885	-153	-20688	22830	-18337	-194	-22179	21717	-17202	-147	-125	-118	-63	-61	-57	-104	36	-168	20	36	-75	-21	-51	81	-29	0
0.709167	-595	-20230	8531	-23635	-72	-13129	-8689	-16011	224	-10690	-13868	-12676	809	-11416	-16522	-16759	-143	-4600	10396	-24605	-74	-21174	16604	-28008	-177	-20501	22451	-18192	-194	-22320	21554	-17038	-150	-128	-134	-67	-61	-61	-103	37	-152	16	35	-74	-23	-56	78	-34	-3
0.710000	-660	-19615	6254	-23843	-69	-13310	-8516	-15836	120	-10878	-14131	-13422	930	-11795	-16708	-17391	-80	-2608	11751	-24365	-86	-20269	16003	-27042	-201	-20333	22035	-18054	-184	-22454	21450	-16810	-148	-129	-122	-66	-62	-59	-103	35	-153	17	34	-76	-26	-60	80	-30	-3
0.710833	-732	-18961	3954	-24116	-62	-13522	-8250	-15678	13	-11166	-14312	-14190	906	-12120	-16846	-18072	-76	-727	13123	-24178	-57	-19408	15420	-25985	-210	-20193	21596	-17923	-201	-22583	21395	-16538	-151	-132	-121	-66	-63	-59	-103	34	-149	15	36	-76	-21	-55	79	-31	-4
0.711667	-819	-18267	1621	-24445	-75	-13776	-7929	-15556	-114	-11547	-14430	-14999	943	-12389	-16937	-18802	-114	1031	14446	-24049	-33	-18630	14857	-24912	-196	-20088	21139	-17804	-196	-22700	21397	-16218	-150	-126	-120	-62	-61	-58	-107	38	-151	17	37	-76	-21	-58	79	-28	-4
0.712500	-941	-17543	-689	-24811	-69	-14056	-7583	-15488	-265	-11994	-14486	-15843	1137	-12586	-17005	-19582	-133	2645	15648	-23972	-52	-17944	14336	-23791	-190	-20025	20685	-17703	-218	-22809	21458	-15869	-152	-131	-120	-65	-59	-60	-104	37	-149	19	38	-76	-24	-56	81	-30	-4
0.713333	-683	-16770	-2946	-25199	-50	-14356	-7231	-15494	-358	-12496	-14507	-16730	1052	-12710	-17059	-20403	-148	4095	16684	-23958	-66	-17410	13881	-22660	-202	-20016	20238	-17619	-217	-22903	21582	-15501	-149	-128	-105	-62	-62	-58	-103	40	-151	16	35	-74	-17	-57	80	-31	0
0.714167	228	-15964	-5136	-25596	-63	-14661	-6907	-15589	-386	-13052	-14500	-17660	1135	-12762	-17117	-21258	-158	5377	17500	-23994	-36	-17000	13496	-21532	-214	-20062	19810	-17557	-206	-22983	21761	-15131	-150	-133	-125	-67	-63	-58	-105	37	-149	18	37	-77	-23	-55	82	-28	0
0.715000	678	-15113	-7231	-25992	-62	-14969	-6629	-15785	-427	-13595	-14486	-18618	1118	-12758	-17189	-22113	-151	6499	18080	-24072	-36	-16741	13199	-20438	-208	-20167	19416	-17512	-200	-23047	21986	-14769	-151	-133	-125	-68	-67	-60	-107	36	-158	16	33	-90	-27	-58	77	-31	-4
0.715833	372	-14221	-9218	-26379	-61	-15275	-6419	-16087	-525	-14152	-14479	-19599	894	-12697	-17285	-23037	-144	7467	18405	-24175	-51	-16630	13008	-19397	-212	-20326	19069	-17475	-196	-23089	22261	-14415	-148	-134	-129	-67	-64	-61	-107	35	-151	17	35	-77	-24	-57	80	-30	-5
0.716667	292	-13274	-11071	-26737	-63	-15562	-6286	-16498	-624	-14690	-14483	-20593	855	-12613	-17408	-23943	-128	8287	18481	-24291	-56	-16669	12926	-18438	-198	-20544	18766	-17462	-203	-23114	22582	-14087	-149	-129	-125	-68	-63	-62	-107	35	-153	37	36	-79	-25	-60	77	-27	0
0.717500	315	-12281	-12766	-27080	-56	-15840	-6248	-17020	-688	-15207	-14519	-21587	659	-12465	-17558	-24849	-103	8964	18313	-24402	-45	-16855	12969	-17575	-189	-20817	18523	-17456	-204	-23114	22925	-13783	-153	-133	-126	-66	-64	-63	-109	35	-155	17	36	-79	-23	-58	76	-32	-4
0.718333	372	-11252	-14259	-27367	-56	-16098	-6305	-17650	-772	-15683	-14588	-22582	372	-12327	-17746	-25745	-75	9511	17934	-24494	-22	-17172	13118	-16834	-195	-21134	18334	-17463	-203	-23100	23286	-13511	-149	-124	-125	-67	-63	-61	-107	33	-151	17	33	-80	-23	-59	73	-30	-5
0.719167	627	-10189	-15534	-27637	-57	-16340	-6457	-18393	-841	-16122	-14707	-23558	308	-12192	-17961	-26619	-60	9939	17366	-24548	-25	-17610	13384	-16223	-188	-21495	18204	-17469	-208	-23061	23657	-13272	-147	-126	-120	-63	-62	-62	-109	39	-146	19	35	-76	-18	-58	79	-28	-1
0.720000	817	-9103	-16566	-27873	-62	-16565	-6700	-19213	-827	-16512	-14873	-24516	66	-12077	-18212	-27455	-57	10251	16668	-24552	-36	-18148	13765	-15750	-191	-21891	18129	-17483	-214	-23017	24028	-13069	-145	-126	-120	-75	-62	-60	-104	40	-147	19	35	-77	-21	-57	78	-30	1
0.720833	554	-8009	-17336	-28085	-86	-16782	-7026	-20133	-814	-16856	-15087	-25429	-176	-11993	-18479	-28251	-57	10477	15874	-24494	-48	-18770	14237	-15438	-199	-22313	18105	-17499	-210	-22956	24375	-12899	-146	-107	-122	-63	-59	-60	-105	37	-152	22	33	-76	-21	-56	80	-28	3
0.721667	180	-6907	-17824	-28270	-76	-16982	-7420	-21115	-838	-17149	-15355	-26299	-306	-11953	-18769	-28998	-49	10617	15035	-24360	-38	-19455	14794	-15282	-212	-22746	18123	-17511	-229	-22896	24699	-12759	-149	-128	-121	-63	-59	-58	-104	52	-153	24	35	-75	-22	-56	78	-29	-3
0.722500	-163	-5823	-18014	-28436	-82	-17177	-7873	-22155	-852	-17403	-15658	-27133	-681	-11964	-19072	-29691	-48	10681	14203	-24142	-9	-20184	15408	-15286	-234	-23192	18175	-17520	-254	-22832	24979	-12639	-150	-128	-122	-65	-64	-59	-104	36	-155	16	33	-74	-18	-56	87	-31	-3
0.723333	-1989	-4769	-17892	-28594	-81	-17335	-8365	-23223	-815	-17615	-16008	-27909	-871	-12030	-19379	-30332	-46	10684	13424	-23841	44	-20933	16065	-15449	-239	-23625	18254	-17520	-247	-22774	25203	-12545	-151	-132	-127	-68	-64	-61	-122	37	-154	15	30	-80	-23	-61	76	-32	-7
0.724167	-3210	-3755	-17468	-28744	-72	-17532	-8884	-24309	-804	-17795	-16398	-28629	-1010	-12150	-19677	-30898	-44	10632	12733	-23454	153	-21683	16744	-15755	-227	-24055	18353	-17509	-270	-22725	25380	-12451	-149	-128	-107	-64	-62	-60	-105	39	-152	15	30	-76	-21	-56	79	-28	-1
0.725000	-2443	-2803	-16749	-28880	-76	-17697	-9405	-25384	-819	-17941	-16813	-29276	-1166	-12298	-19963	-31394	-69	10530	12162	-22995	217	-22424	17419	-16206	-224	-24463	18455	-17490	-288	-22692	25478	-12372	-155	-130	-124	-65	-62	-61	-130	38	-151	16	32	-78	-18	-56	80	-31	-1
0.725833	-2108	-1911	-15738	-29019	-73	-17854	-9928	-26443	-793	-18074	-17252	-29873	-1290	-12547	-20238	-31822	-86	10384	11721	-22463	124	-23123	18079	-16775	-234	-24856	18555	-17458	-262	-22681	25509	-12295	-149	-126	-121	-63	-65	-56	-102	38	-152	17	33	-76	-4	-55	81	-31	-1
0.726667	-1616	-1091	-14458	-29160	-63	-18005	-10415	-27462	-749	-18182	-17698	-30406	-1497	-12815	-20492	-32195	-96	10197	11426	-21872	90	-23843	18685	-17455	-232	-25211	18639	-17416	-250	-22692	25465	-12210	-146	-129	-121	-65	-62	-58	-109	40	-149	20	34	-75	-18	-53	80	-30	1
0.727500	-300	-350	-12941	-29299	-58	-18150	-10921	-28417	-695	-18283	-18154	-30886	-1555	-13121	-20723	-32486	-44	9973	11275	-21246	52	-24498	19231	-18223	-234	-25546	18694	-17360	-245	-22733	25352	-12120	-146	-127	-120	-63	-61	-56	-103	45	-148	19	33	-75	-21	-52	81	-28	2
0.728333	853	312	-11219	-29437	-57	-18287	-11374	-29298	-652	-18375	-18607	-31308	-1445	-13457	-20929	-32641	-38	9709	11266	-20608	-55	-25113	19690	-19057	-243	-25849	18721	-17307	-241	-22815	25156	-12026	-149	-125	-119	-66	-61	-59	-104	44	-150	18	36	-72	-22	-56	84	-28	0
0.729167	700	882	-9346	-29567	-55	-18386	-11790	-30104	-654	-18470	-19055	-31694	-1307	-13812	-21106	-32693	-52	9409	11372	-19979	-82	-25685	20049	-19942	-243	-26132	18697	-17247	-224	-22927	24890	-11930	-149	-126	-121	-66	-62	-60	-105	40	-150	18	33	-76	-24	-57	81	-23	-1
0.730000	435	1366	-7353	-29695	-55	-18526	-12170	-30820	-642	-18562	-19481	-32015	-1310	-14173	-21259	-32733	-31	9082	11570	-19384	-95	-26215	20312	-20855	-231	-26382	18633	-17178	-213	-23076	24557	-11825	-149	-126	-121	-66	-65	-63	-105	37	-149	16	32	-76	-22	-57	78	-33	-3
0.730833	540	1781	-5291	-29800	-57	-18627	-12522	-31440	-584	-18650	-19883	-32308	-1489	-14533	-21384	-32730	-12	8724	11836	-18845	-113	-26705	20461	-21774	-205	-26608	18515	-17110	-197	-23278	24162	-11717	-148	-128	-121	-66	-63	-62	-104	40	-152	18	34	-74	-22	-58	80	-31	0
0.731667	415	2117	-3192	-29886	-52	-18716	-12808	-31965	-543	-18734	-20254	-32537	-1496	-14880	-21484	-32731	-19	8342	12136	-18386	-128	-27159	20494	-22679	-197	-26813	18340	-17045	-194	-23481	23710	-11617	-152	-134	-125	-70	-96	-63	-108	37	-154	7	32	-79	-24	-59	80	-32	-4
0.732500	355	2385	-1115	-29946	-56	-18784	-13063	-32389	-508	-18814	-20588	-32686	-1546	-15212	-21562	-32734	-58	7936	12439	-18029	-147	-27572	20421	-23552	-208	-26998	18112	-16982	-194	-23729	23204	-11521	-149	-130	-121	-67	-64	-60	-105	38	-151	24	35	-76	-25	-58	79	-31	-3
0.733333	263	2612	895	-29969	-45	-18834	-13279	-32581	-492	-18887	-20879	-32724	-1613	-15514	-21611	-32751	-96	7517	12719	-17787	-169	-27956	20243	-24368	-205	-27170	17834	-16928	-179	-24005	22665	-11444	-154	-128	-122	-75	-64	-58	-108	39	-151	17	36	-73	-23	-56	82	-32	0
0.734167	170	2786	2790	-29948	-50	-18852	-13459	-32671	-462	-18946	-21114	-32758	-1507	-15793	-21643	-32736	-94	7090	12946	-17674	-190	-28303	19961	-25128	-213	-27326	17506	-16884	-174	-24309	22083	-11389	-154	-128	-119	-67	-62	-59	-111	39	-155	16	36	-75	-26	-58	78	-31	-5
0.735000	99	2915	4524	-29901	-46	-18859	-13612	-32699	-442	-18994	-21304	-32750	-1434	-16043	-21654	-32747	-68	6665	13093	-17696	-193	-28627	19601	-25815	-185	-27477	17133	-16855	-184	-24631	21481	-11350	-151	-129	-122	-67	-63	-33	-110	37	-153	16	35	-77	-25	-57	80	-31	-4
0.735833	10	3017	6076	-29797	-32	-18836	-13724	-32698	-388	-19029	-21435	-32767	-1388	-16270	-21643	-32745	-57	6241	13153	-17854	-184	-28923	19163	-26425	-188	-27620	16725	-16840	-187	-24962	20856	-11348	-153	-129	-122	-68	-62	-59	-105	40	-152	18	34	-79	-18	-59	81	-34	-4
0.736667	-34	3089	7432	-29649	-42	-18783	-13811	-32730	-311	-19044	-21506	-32754	-1323	-16462	-21606	-32746	-49	5828	13114	-18147	-203	-29186	18661	-26946	-196	-27757	16285	-16842	-178	-25297	20222	-11376	-151	-128	-126	-68	-65	-60	-128	39	-155	12	29	-77	-24	-56	78	-31	-3
0.737500	-40	3138	8558	-29454	-61	-18700	-13862	-32725	-264	-19036	-21512	-32767	-1248	-16631	-21550	-32753	-75	5445	12971	-18554	-207	-29420	18112	-27372	-160	-27888	15830	-16863	-188	-25643	19573	-11444	-152	-132	-122	-67	-64	-60	-110	38	-151	17	37	-80	-23	-60	78	-32	-6
0.738333	-135	3174	9451	-29216	-46	-18605	-13880	-32737	-259	-19011	-21456	-32751	-1244	-16787	-21456	-32694	-65	5072	12733	-19075	-208	-29619	17523	-27716	-145	-28012	15359	-16908	-198	-25982	18927	-11541	-148	-129	-121	-69	-66	-57	-107	62	-153	17	33	-78	-21	-57	79	-30	-1
0.739167	-231	3191	10094	-28936	-39	-18438	-13872	-32725	-249	-18957	-21325	-32766	-1366	-16921	-21338	-32583	-10	4738	12403	-19675	-212	-29782	16914	-27965	-151	-28131	14876	-16973	-201	-26311	18291	-11679	-152	-126	-122	-69	-60	-60	-105	38	-149	18	36	-78	-21	-53	81	-31	-1
0.740000	-241	3192	10494	-28618	-53	-18257	-13821	-32753	-321	-18891	-21131	-32748	-1288	-17047	-21189	-32401	41	4446	12001	-20336	-194	-29903	16291	-28133	-177	-28244	14425	-17067	-199	-26624	17669	-11848	-149	-127	-125	-68	-67	-62	-108	41	-150	9	30	-81	-22	-57	80	-33	-1
0.740833	-320	3171	10647	-28274	-60	-18047	-13740	-32726	-652	-18804	-20864	-32765	-1113	-17171	-21006	-32191	59	4187	11543	-21039	-152	-29979	15672	-28222	-168	-28344	13989	-17176	-195	-26917	17074	-12037	-148	-129	-125	-70	-64	-60	-107	39	-152	17	35	-75	-22	-60	81	-30	-1
0.741667	-412	3134	10579	-27904	-78	-17800	-13619	-32736	-770	-18701	-20531	-32759	-982	-17288	-20786	-31921	21	3973	11046	-21747	-163	-30004	15068	-28239	-160	-28431	13577	-17319	-182	-27175	16504	-12275	-151	-142	-122	-68	-64	-59	-108	35	-152	15	33	-78	-24	-56	80	-29	-3
0.742500	-409	3071	10285	-27521	-93	-17529	-13461	-32718	-607	-18588	-20134	-32762	-873	-17410	-20533	-31634	4	3793	10535	-22440	-169	-29978	14484	-28195	-155	-28509	13209	-17482	-164	-27409	15965	-12494	-148	-129	-125	-72	-64	-62	-109	38	-152	11	33	-77	-22	-58	80	-32	-5
0.743333	-354	2971	9803	-27123	-117	-17256	-13268	-32735	-581	-18471	-19670	-32760	-817	-17542	-20244	-31307	6	3649	10030	-23084	-131	-29893	13931	-28094	-165	-28554	12886	-17670	-162	-27602	15470	-12732	-150	-128	-120	-70	-65	-62	-145	34	-193	16	34	-79	-24	-59	77	-31	-3
0.744167	-276	2844	9141	-26733	-132	-16923	-13040	-32717	-526	-18346	-19144	-32760	-819	-17671	-19924	-30879	-50	3532	9549	-23660	-116	-29754	13420	-27946	-173	-28582	12618	-17879	-176	-27733	15027	-12968	-151	-128	-120	-68	-64	-62	-107	38	-151	19	36	-76	-25	-58	78	-30	-3
0.745000	-170	2678	8335	-26341	-133	-16600	-12777	-32731	-428	-18227	-18581	-32766	-1003	-17810	-19576	-30413	-84	3442	9104	-24151	-91	-29552	12954	-27756	-181	-28583	12412	-18111	-174	-27864	14638	-13193	-149	-129	-119	-68	-59	-61	-107	37	-152	20	36	-78	-18	-41	78	-30	0
0.745833	-148	2474	7405	-25998	-126	-16277	-12481	-32712	-342	-18110	-17928	-32758	-930	-17952	-19204	-29894	-62	3366	8709	-24540	-108	-29295	12540	-27535	-197	-28551	12276	-18361	-145	-27914	14315	-13398	-150	-126	-117	-69	-63	-60	-109	40	-149	22	35	-74	-19	-55	81	-29	0
0.746667	-130	2225	6363	-25595	-105	-15958	-12166	-32727	-238	-18012	-17256	-32767	-556	-18094	-18819	-29319	-33	3297	8374	-24810	-119	-28979	12182	-27295	-207	-28486	12209	-18628	-156	-27920	14049	-13580	-148	-127	-118	-67	-62	-60	-103	41	-150	19	36	-75	-22	-57	81	-29	1
0.747500	73	1932	5254	-25245	-98	-15661	-11810	-32710	-218	-17931	-16550	-32752	-243	-18232	-18418	-28685	-81	3225	8103	-24962	-126	-28615	11888	-27037	-203	-28391	12215	-18907	-136	-27863	13864	-13729	-150	-126	-118	-63	-62	-58	-104	40	-149	21	35	-74	-21	-52	85	-30	-1
0.748333	2099	1590	4090	-24914	-65	-15388	-11448	-32727	-233	-17869	-15818	-32763	-34	-18370	-18019	-28013	-134	3147	7896	-24990	-107	-28203	11659	-26770	-195	-28252	12287	-19199	-185	-27749	13742	-13845	-150	-128	-118	-68	-66	-60	-104	38	-149	19	34	-76	-23	-57	78	-32	-5
0.749167	8111	1209	2897	-24603	-40	-15165	-11075	-32720	-205	-17835	-15070	-32757	-11	-18496	-17619	-27313	-131	3029	7753	-24907	-122	-27758	11493	-26498	-203	-28087	12430	-19500	-303	-27571	13696	-13912	-150	-129	-118	-67	-65	-61	-111	37	-154	17	33	-75	-22	-60	79	-30	-3
0.750000	9585	787	1699	-24302	-21	-14984	-10692	-32727	-207	-17824	-14320	-32767	-49	-18609	-17236	-26595	-143	2922	7667	-24709	-128	-27280	11402	-26217	-187	-27864	12638	-19801	-309	-27329	13734	-13934	-152	-132	-117	-58	-61	-61	-107	38	-148	17	26	-73	-24	-56	80	-33	-3
0.750833	6298	328	508	-24020	1	-14867	-10303	-32726	-121	-17848	-13579	-32751	106	-18702	-16865	-25871	-115	2772	7630	-24417	-80	-26779	11386	-25938	-177	-27615	12908	-20100	-254	-27008	13848	-13905	-150	-129	-118	-68	-63	-60	-104	38	-154	17	32	-74	-22	-57	78	-30	0
0.751667	5469	-155	-658	-23728	23	-14814	-9918	-32761	-18	-17905	-12860	-32767	344	-18770	-16527	-25162	-53	2586	7631	-24043	-73	-26271	11424	-25666	-173	-27330	13229	-20388	-266	-26648	14024	-13838	-151	-128	-119	-66	-62	-59	-109	36	-154	16	36	-75	-24	-57	78	-31	-4
0.752500	4352	-667	-1782	-23448	35	-14839	-9543	-32736	62	-17990	-12176	-32710	177	-18818	-16209	-24496	-34	2365	7660	-23612	-84	-25760	11542	-25391	-173	-27020	13589	-20665	-253	-26208	14270	-13719	-150	-128	-116	-66	-62	-60	-105	38	-155	22	34	-76	-21	-57	81	-31	0
0.753333	3109	-1203	-2854	-23158	15	-14939	-9174	-32719	136	-18108	-11530	-32609	5	-18840	-15921	-23869	-35	2105	7705	-23139	-96	-25255	11713	-25129	-169	-26675	13984	-20927	-245	-25704	14575	-13550	-151	-128	-119	-66	-60	-59	-109	38	-151	16	33	-75	-18	-59	82	-30	0
0.754167	2349	-1745	-3866	-22859	0	-15121	-8815	-32733	180	-18256	-10928	-32461	217	-18839	-15664	-23306	-38	1809	7757	-22648	-92	-24761	11946	-24873	-189	-26304	14406	-21168	-237	-25156	14939	-13359	-151	-129	-118	-66	-61	-60	-103	39	-150	13	34	-75	-22	-57	82	-36	1
0.755000	1377	-2296	-4809	-22545	12	-15375	-8466	-32717	199	-18432	-10377	-32273	367	-18809	-15431	-22818	-48	1481	7800	-22161	-86	-24288	12234	-24619	-197	-25911	14841	-21378	-220	-24530	15337	-13133	-147	-129	-120	-68	-64	-61	-105	37	-151	17	34	-76	-27	-56	82	-29	-1
0.755833	628	-2838	-5676	-22206	21	-15704	-8127	-32733	201	-18629	-9888	-32051	387	-18759	-15224	-22419	-49	1126	7830	-21695	-92	-23829	12563	-24398	-190	-25500	15272	-21559	-188	-23869	15769	-12882	-151	-127	-119	-65	-64	-60	-105	35	-150	19	35	-77	-24	-59	78	-34	1
0.756667	-59	-3375	-6468	-21842	21	-16103	-7786	-32707	229	-18839	-9464	-31777	649	-18690	-15033	-22112	-57	742	7824	-21272	-87	-23401	12927	-24142	-171	-25075	15693	-21705	-169	-23171	16239	-12611	-150	-131	-122	-72	-65	-64	-108	36	-156	16	29	-78	-26	-57	79	-31	-4
0.757500	-678	-3899	-7183	-21447	15	-16547	-7448	-32736	233	-19053	-9101	-31459	1131	-18598	-14844	-21900	-79	344	7798	-20902	-78	-22981	13318	-23914	-183	-24641	16095	-21808	-155	-22433	16679	-12322	-150	-129	-120	-72	-65	-63	-109	38	-153	18	32	-79	-10	-60	76	-32	-1
0.758333	-1113	-4394	-7803	-21016	-12	-17024	-7101	-32713	266	-19262	-8792	-31092	1551	-18484	-14647	-21777	-119	-61	7741	-20606	-70	-22587	13728	-23692	-195	-24201	16463	-21865	-142	-21666	17142	-12031	-151	-125	-122	-68	-63	-61	-110	35	-156	16	32	-75	-24	-59	77	-28	-4
0.759167	-1465	-4857	-8333	-20554	-24	-17525	-6740	-32623	294	-19462	-8539	-30685	1683	-18358	-14446	-21746	-132	-469	7651	-20387	-59	-22211	14143	-23481	-153	-23747	16801	-21877	-125	-20881	17587	-11734	-150	-129	-120	-64	-61	-57	-104	36	-150	19	36	-76	0	-57	79	-31	0
0.760000	-1815	-5289	-8771	-20057	-28	-18033	-6367	-32385	288	-19643	-8334	-30240	1673	-18224	-14219	-21804	-117	-865	7522	-20245	-77	-21833	14553	-23281	-132	-23290	17091	-21842	-116	-20104	18005	-11445	-147	-127	-119	-65	-60	-59	-144	36	-148	1	36	-74	-18	-59	82	-27	-1
0.760833	-2214	-5683	-9117	-19534	-47	-18529	-5973	-32161	268	-19797	-8178	-29757	1919	-18089	-13968	-21917	-97	-1253	7373	-20187	-79	-21465	14953	-23086	-159	-22829	17334	-21762	-127	-19329	18393	-11169	-148	-128	-118	-64	-62	-60	-103	39	-146	21	36	-76	-18	-58	81	-30	-3
0.761667	-2561	-6039	-9373	-18983	-64	-19002	-5551	-31834	262	-19916	-8095	-29246	2164	-17942	-13681	-22090	-78	-1624	7175	-20214	-78	-21095	15331	-22903	-156	-22369	17524	-21636	-119	-18565	18733	-10900	-148	-125	-120	-66	-61	-59	-105	39	-153	20	30	-78	-22	-56	82	-28	0
0.762500	-2873	-6355	-9534	-18412	-76	-19420	-5106	-31436	299	-19990	-7965	-28714	2191	-17800	-13356	-22321	-60	-1970	6964	-20315	-68	-20719	15680	-22729	-145	-21904	17660	-21458	-135	-17824	19024	-10655	-149	-127	-121	-64	-61	-60	-84	40	-150	19	34	-76	-22	-57	82	-29	-5
0.763333	-3087	-6641	-9605	-17824	-84	-19775	-4640	-30975	293	-20018	-7894	-28161	1937	-17663	-12984	-22540	-33	-2290	6738	-20479	-44	-20334	15996	-22563	-156	-21439	17750	-21239	-134	-17111	19260	-10418	-149	-126	-121	-66	-65	-60	-108	37	-152	16	32	-75	-19	-56	82	-30	-4
0.764167	-3272	-6867	-9583	-17234	-85	-20055	-4154	-30441	250	-19986	-7833	-27601	1579	-17537	-12574	-22781	-45	-2579	6506	-20697	-33	-19934	16277	-22403	-173	-20964	17790	-20979	-113	-16433	19442	-10205	-150	-130	-122	-66	-61	-58	-105	35	-151	18	35	-74	-21	-56	80	-30	-3
0.765000	-3494	-7059	-9474	-16647	-91	-20243	-3650	-29836	218	-19896	-7781	-27038	1364	-17418	-12142	-23013	-70	-2833	6279	-20947	-43	-19514	16518	-22252	-207	-20486	17791	-20680	-102	-15803	19556	-10004	-149	-130	-126	-72	-64	-62	-108	38	-155	15	26	-55	-25	-58	78	-31	-4
0.765833	-3647	-7218	-9306	-16063	-101	-20328	-3131	-29161	235	-19743	-7726	-26484	1179	-17306	-11638	-23215	-48	-3042	6051	-21225	-41	-19071	16726	-22096	-208	-19995	17761	-20339	-102	-15214	19618	-9815	-148	-127	-125	-69	-61	-60	-108	37	-149	26	32	-77	-22	-57	81	-28	-1
0.766667	-3628	-7337	-9005	-15495	-92	-20301	-2610	-28415	249	-19531	-7665	-25969	818	-17205	-11124	-23376	-30	-3238	5844	-21506	-33	-18608	16895	-21947	-191	-19505	17695	-19974	-110	-14678	19621	-9635	-146	-129	-128	-66	-59	-55	-103	37	-150	19	36	-74	-19	-51	84	-25	1
0.767500	-3506	-7430	-8657	-14949	-84	-20163	-2096	-27606	231	-19260	-7592	-25421	460	-17117	-10581	-23492	-41	-3397	5657	-21781	-48	-18128	17031	-21799	-191	-19014	17620	-19580	-105	-14189	19566	-9473	-149	-127	-121	-65	-63	-58	-103	43	-152	19	36	-73	-22	-53	84	-26	-8
0.768333	-4292	-7492	-8233	-14442	-78	-19925	-1603	-26744	251	-18938	-7513	-24931	107	-17047	-10042	-23541	-39	-3526	5498	-22038	-29	-17634	17131	-21647	-205	-18504	17523	-19165	-114	-13748	19481	-9310	-150	-126	-121	-65	-65	-57	-108	40	-150	20	34	-75	-26	-55	84	-27	0
0.769167	-9118	-7538	-7761	-13978	-64	-19570	-1144	-25841	256	-18571	-7417	-24453	-67	-16990	-9504	-23536	-56	-3636	5366	-22260	-34	-17130	17198	-21494	-211	-17991	17419	-18725	-115	-13355	19322	-9158	-152	-128	-124	-67	-64	-62	-108	36	-152	17	34	-74	-19	-58	84	-30	-4
0.770000	-12385	-7563	-7233	-13556	-69	-19119	-720	-24890	239	-18163	-7302	-24015	-158	-16948	-8968	-23466	-69	-3724	5262	-22439	-57	-16614	17241	-21333	-223	-17472	17315	-18280	-105	-13003	19139	-9002	-151	-120	-125	-66	-65	-59	-109	37	-152	19	32	-75	-22	-57	77	-29	-1
0.770833	-9364	-7576	-6667	-13189	-68	-18567	-345	-23903	212	-17722	-7165	-23600	-543	-16907	-8451	-23330	-73	-3793	5192	-22565	-27	-16097	17259	-21161	-238	-16946	17219	-17814	-103	-12686	18950	-8847	-149	-126	-121	-65	-65	-62	-109	38	-149	18	34	-74	-25	-55	81	-30	-1
0.771667	-7968	-7594	-6062	-12871	-66	-17981	-27	-22900	194	-17263	-7014	-23211	-811	-16891	-7961	-23138	-61	-3852	5157	-22634	-21	-15578	17258	-20978	-253	-16419	17129	-17344	-121	-12398	18732	-8685	-147	-107	-120	-67	-65	-57	-108	39	-152	18	36	-76	-23	-56	81	-29	-1
0.772500	-7285	-7559	-5443	-12618	-93	-17249	225	-21887	178	-16793	-6847	-22849	-849	-16867	-7498	-22893	-60	-3927	5150	-22647	-24	-15072	17233	-20785	-259	-15894	17050	-16874	-121	-12134	18509	-8515	-147	-127	-122	-70	-65	-60	-105	35	-151	23	30	-74	-19	-55	85	-33	-1
0.773333	-5875	-7546	-4812	-12426	-121	-16504	411	-20878	114	-16326	-6667	-22506	-932	-16861	-7076	-22604	-83	-3965	5165	-22593	-31	-14578	17193	-20581	-238	-15372	16973	-16395	-121	-11888	18282	-8344	-153	-131	-125	-67	-65	-60	-105	37	-154	13	34	-78	-24	-58	80	-32	-6
0.774167	-4986	-7532	-4181	-12291	-126	-15729	521	-19876	66	-15864	-6467	-22166	-785	-16856	-6691	-22279	-84	-4022	5210	-22487	-40	-14101	17137	-20364	-237	-14844	16920	-15925	-110	-11647	18069	-8158	-151	-127	-120	-65	-65	-56	-107	35	-153	17	38	-75	-25	-55	82	-28	-1
0.775000	-3999	-7510	-3562	-12213	-113	-14925	568	-18886	89	-15410	-6257	-21833	-548	-16850	-6347	-21925	-57	-4072	5263	-22324	-8	-13643	17063	-20130	-252	-14326	16866	-15432	-95	-11412	17861	-7965	-152	-127	-119	-26	-63	-61	-105	39	-153	13	32	-75	-25	-60	82	-30	-3
0.775833	-3166	-7494	-2964	-12196	-116	-14117	542	-17920	103	-14981	-6039	-21506	-453	-16846	-6045	-21566	-65	-4144	5323	-22113	9	-13210	16973	-19887	-238	-13821	16817	-14956	-97	-11168	17672	-7760	-151	-128	-121	-65	-66	-59	-83	40	-152	15	35	-77	-21	-57	84	-29	0
0.776667	-2457	-7471	-2398	-12233	-136	-13319	464	-16983	80	-14575	-5815	-21168	-489	-16838	-5781	-21200	-60	-4220	5380	-21859	-24	-12795	16871	-19630	-233	-13315	16768	-14484	-111	-10919	17497	-7578	-149	-128	-120	-69	-64	-59	-104	41	-150	16	36	-76	-21	-55	84	-29	-6
0.777500	-1746	-7467	-1866	-12315	-137	-12540	334	-16086	57	-14200	-5590	-20820	-463	-16817	-5551	-20829	-19	-4310	5431	-21568	-25	-12406	16749	-19366	-233	-12830	16713	-14017	-115	-10650	17341	-7328	-153	-127	-122	-66	-63	-62	-104	41	-155	12	34	-76	-24	-55	84	-30	-4
0.778333	-1035	-7457	-1384	-12442	-141	-11794	171	-15221	87	-13838	-5363	-20457	-322	-16787	-5351	-20472	-33	-4408	5461	-21249	-8	-12041	16611	-19091	-216	-12345	16647	-13547	-86	-10360	17199	-7096	-151	-127	-121	-65	-66	-52	-105	42	-153	16	37	-74	-22	-51	85	-26	-5
0.779167	-405	-7447	-945	-12608	-138	-11090	-29	-14396	96	-13509	-5139	-20069	-384	-16742	-5174	-20130	-64	-4514	5469	-20914	-21	-11693	16461	-18804	-224	-11874	16562	-13085	-76	-10043	17073	-6855	-145	-126	-115	-64	-62	-57	-90	45	-150	19	36	-72	-17	-46	88	-23	-3
0.780000	235	-7433	-565	-12803	-125	-10435	-239	-13603	41	-13193	-4909	-19650	-490	-16682	-5012	-19801	-42	-4640	5440	-20566	-27	-11359	16288	-18514	-242	-11418	16461	-12632	-66	-9707	16951	-6632	-150	-124	-116	-64	-60	-53	-102	44	-151	21	37	-69	-18	-51	85	-27	2
0.780833	942	-7422	-243	-13019	-121	-9833	-457	-12856	23	-12902	-4716	-19210	-499	-16603	-4872	-19503	-35	-4769	5378	-20208	-28	-11046	16101	-18224	-247	-10970	16333	-12190	-65	-9343	16829	-6352	-147	-126	-117	-62	-67	-57	-102	41	-148	19	29	-74	-23	-51	82	-26	0
0.781667	1439	-7407	20	-13257	-108	-9290	-661	-12144	19	-12619	-4528	-18745	-473	-16503	-4732	-19222	-48	-4916	5264	-19868	-21	-10742	15887	-17928	-254	-10537	16167	-11753	-64	-8954	16701	-6085	-151	-128	-121	-66	-65	-57	-103	39	-154	16	36	-78	-23	-53	79	-27	-3
0.782500	1922	-7387	231	-13505	-103	-8814	-848	-11467	-40	-12346	-4357	-18251	-472	-16378	-4600	-18958	-63	-5062	5117	-19529	-39	-10447	15661	-17632	-248	-10110	15973	-11324	-84	-8539	16572	-5818	-147	-129	-120	-64	-64	-58	-102	43	-151	16	36	-70	-23	-55	80	-27	-4
0.783333	2216	-7349	385	-13754	-109	-8394	-998	-10817	-43	-12057	-4207	-17723	-526	-16220	-4458	-18706	-52	-5208	4922	-19196	-62	-10158	15413	-17336	-221	-9693	15744	-10901	-88	-8097	16418	-5534	-148	-128	-120	-69	-65	-60	-105	41	-150	21	37	-73	-22	-56	82	-25	-1
0.784167	2281	-7303	509	-13993	-104	-8033	-1110	-10198	-40	-11768	-4081	-17178	-675	-16029	-4315	-18468	-41	-5356	4686	-18885	-60	-9854	15150	-17044	-194	-9276	15471	-10485	-79	-7638	16244	-5247	-147	-128	-121	-65	-65	-58	-101	43	-152	17	36	-73	-23	-56	82	-51	-1
0.785000	2284	-7244	574	-14227	-86	-7737	-1190	-9601	-63	-11464	-3983	-16598	-700	-15824	-4164	-18233	-57	-5503	4416	-18588	-51	-9573	14862	-16754	-190	-8868	15166	-10079	-94	-7164	16042	-4948	-150	-96	-121	-64	-63	-58	-104	38	-152	21	37	-75	-23	-55	84	-26	0
0.785833	2238	-7162	607	-14440	-81	-7490	-1218	-9020	-85	-11141	-3909	-16012	-540	-15581	-4008	-17999	-43	-5636	4107	-18317	-41	-9277	14555	-16469	-222	-8464	14823	-9681	-86	-6681	15800	-4640	-147	-126	-116	-63	-62	-58	-107	42	-150	20	38	-60	-25	-57	84	-26	-1
0.786667	1657	-7039	612	-14641	-72	-7306	-1205	-8460	-96	-10801	-3872	-15416	-607	-15309	-3836	-17754	-35	-5767	3771	-18056	-61	-8980	14230	-16189	-202	-8081	14446	-9296	-74	-6188	15533	-4321	-149	-124	-116	-64	-62	-57	-103	43	-150	26	37	-73	-21	-52	88	-23	2
0.787500	-17	-6937	585	-14814	-68	-7167	-1147	-7913	-104	-10439	-3863	-14814	-798	-15008	-3638	-17492	-16	-5884	3418	-17821	-77	-8675	13888	-15910	-188	-7665	14040	-8922	-100	-5696	15215	-3999	-148	-124	-117	-60	-76	-53	-100	46	-148	22	40	-69	-19	-52	87	-23	-4
0.788333	66	-6787	519	-14962	-72	-7080	-1063	-7385	-117	-10062	-3884	-14208	-729	-14676	-3480	-17210	-6	-5987	3054	-17596	-95	-8354	13525	-15642	-195	-7270	13604	-8559	-130	-5200	14864	-3666	-146	-121	-118	-60	-58	-56	-101	40	-151	22	38	-72	-15	-50	86	-27	1
0.789167	4194	-6615	463	-15092	-72	-7038	-948	-6872	-134	-9666	-3937	-13611	-457	-14314	-3299	-16909	-30	-6078	2674	-17380	-88	-8077	13145	-15381	-199	-6872	13141	-8214	-126	-4715	14466	-3335	-151	-127	-124	-62	-60	-58	-105	42	-151	19	36	-75	-21	-55	84	-29	-6
0.790000	10582	-6412	375	-15201	-69	-7038	-819	-6369	-133	-9261	-4018	-13023	-501	-13959	-3122	-16570	-66	-6147	2319	-17163	-85	-7783	12747	-15123	-220	-6478	12651	-7885	-144	-4241	14041	-2984	-149	-129	-122	-65	-68	-61	-105	37	-156	15	28	-79	-27	-58	82	-35	-6
0.790833	11069	-6184	270	-15291	-74	-7077	-669	-5880	-116	-8846	-4112	-12453	-516	-13570	-2939	-16194	-97	-6196	1974	-16926	-86	-7480	12342	-14865	-201	-6075	12176	-7571	-148	-3766	13585	-2669	-150	-127	-125	-67	-58	-59	-105	41	-152	20	30	-80	-22	-56	81	-28	-1
0.791667	9544	-5914	156	-15354	-77	-7139	-516	-5403	-131	-8433	-4225	-11897	-352	-13166	-2764	-15774	-67	-6222	1647	-16659	-73	-7191	11927	-14615	-202	-5675	11675	-7284	-147	-3307	13105	-2346	-149	-126	-121	-64	-62	-58	-108	37	-153	20	29	-77	-25	-59	79	-30	-4
0.792500	10531	-5620	21	-15416	-80	-7238	-377	-4948	-121	-8032	-4344	-11361	-170	-12754	-2600	-15305	-113	-6227	1350	-16387	-85	-6911	11506	-14366	-201	-5267	11177	-7014	-169	-2852	12597	-2025	-148	-126	-122	-66	-83	-61	-105	40	-151	20	33	-76	-22	-57	81	-27	0
0.793333	10477	-5294	-130	-15460	-74	-7351	-252	-4509	-98	-7651	-4469	-10851	-55	-12340	-2449	-14788	-234	-6209	1094	-16062	-114	-6643	11085	-14120	-196	-4879	10680	-6770	-180	-2408	12077	-1726	-147	-126	-119	-65	-62	-56	-105	43	-152	21	34	-77	-30	-59	79	-29	-1
0.794167	9546	-4943	-303	-15496	-78	-7491	-150	-4094	-118	-7290	-4594	-10361	124	-11923	-2312	-14215	-246	-6171	868	-15686	-126	-6389	10660	-13876	-197	-4447	10188	-6559	-176	-1964	11547	-1443	-147	-125	-121	-67	-56	-60	-107	43	-152	23	34	-53	-24	-57	81	-29	0
0.795000	9233	-4565	-510	-15520	-108	-7643	-76	-3697	-115	-6964	-4714	-9897	388	-11511	-2196	-13601	-195	-6120	684	-15244	-109	-6147	10232	-13637	-205	-4023	9707	-6373	-174	-1534	11017	-1188	-151	-126	-110	-64	-61	-57	-109	40	-153	20	32	-77	-19	-57	76	-31	0
0.795833	9338	-4166	-751	-15541	-107	-7803	-47	-3326	-70	-6677	-4824	-9461	478	-11099	-2099	-12931	-169	-6044	532	-14737	-121	-5923	9807	-13399	-203	-3621	9236	-6225	-176	-1107	10495	-963	-143	-127	-124	-65	-64	-61	-108	44	-150	19	30	-76	-24	-58	80	-30	-1
0.796667	8719	-3747	-1023	-15546	-121	-7969	-49	-2985	-68	-6437	-4916	-9033	758	-10703	-2030	-12206	-156	-5949	422	-14159	-149	-5712	9389	-13167	-200	-3208	8791	-6111	-178	-686	9977	-773	-148	-127	-119	-65	-63	-57	-105	40	-153	19	37	-78	-23	-61	78	-31	-3
0.797500	7019	-3297	-1339	-15537	-108	-8139	-96	-2670	-107	-6245	-4994	-8633	1150	-10311	-1981	-11426	-183	-5844	340	-13505	-163	-5517	8971	-12947	-195	-2801	8356	-6030	-173	-272	9474	-621	-149	-126	-130	-68	-67	-59	-108	41	-153	18	34	-80	-22	-57	80	-30	-3
0.798333	6138	-2870	-1703	-15509	-102	-8293	-179	-2385	-85	-6105	-5059	-8240	1093	-9930	-1965	-10596	-142	-5718	279	-12775	-150	-5332	8559	-12732	-187	-2399	7941	-5992	-165	157	8985	-514	-153	-132	-125	-69	-67	-63	-110	38	-154	12	29	-79	-25	-61	76	-33	-5
0.799167	7230	-2418	-2111	-15456	-102	-8444	-293	-2136	-44	-6015	-5104	-7853	764	-9552	-1970	-9716	-119	-5577	242	-11964	-148	-5155	8153	-12526	-177	-1999	7550	-5984	-170	572	8524	-442	-150	-126	-120	-77	-63	-59	-105	38	-155	18	45	-74	-19	-58	82	-29	-4
0.800000	6349	-1973	-2564	-15360	-103	-8573	-448	-1905	-40	-5975	-5127	-7472	443	-9185	-2003	-8785	-129	-5429	217	-11090	-135	-4985	7751	-12326	-181	-1612	7178	-6016	-167	986	8082	-422	-152	-130	-121	-65	-62	-56	-105	39	-152	20	36	-74	-23	-56	82	-30	0
0.800833	3950	-1516	-3066	-15234	-90	-8692	-635	-1723	-56	-5985	-5144	-7097	235	-8829	-2066	-7811	-109	-5264	197	-10154	-125	-4823	7345	-12148	-195	-1237	6820	-6081	-153	1396	7662	-441	-150	-129	-118	-66	-60	-60	-107	40	-153	8	36	-75	-22	-59	81	-27	-1
0.801667	2844	-1078	-3616	-15063	-83	-8792	-850	-1554	-75	-6043	-5142	-6726	202	-8487	-2153	-6802	-95	-5098	188	-9165	-132	-4667	6946	-11978	-215	-862	6484	-6180	-153	1793	7268	-505	-148	-130	-122	-66	-64	-59	-108	41	-151	19	33	-76	-18	-57	82	-27	-3
0.802500	1662	-656	-4211	-14852	-91	-8874	-1079	-1425	-92	-6144	-5120	-6352	-85	-8155	-2268	-5747	-81	-4923	141	-8147	-137	-4510	6551	-11824	-182	-547	6160	-6305	-116	2189	6889	-606	-148	-124	-120	-68	-62	-58	-107	40	-151	17	33	-79	-19	-59	82	-28	0
0.803333	32	-257	-4820	-14592	-108	-8929	-1326	-1328	-104	-6282	-5129	-5977	-451	-7834	-2403	-4666	-77	-4746	86	-7110	-131	-4355	6152	-11683	-158	-236	5847	-6451	-137	2561	6529	-746	-148	-128	-124	-66	-62	-62	-105	40	-149	25	34	-78	-22	-58	84	-27	-3
0.804167	-1217	115	-5457	-14285	-134	-8972	-1589	-1264	-109	-6457	-5123	-5596	-646	-7535	-2560	-3544	-73	-4565	24	-6073	-153	-4200	5756	-11556	-167	50	5539	-6618	-127	2918	6189	-913	-147	-128	-119	-66	-63	-60	-105	37	-152	19	34	-76	-25	-56	81	-28	-3
0.805000	-2162	454	-6099	-13946	-115	-8990	-1862	-1230	-101	-6662	-5116	-5218	-891	-7253	-2734	-2409	-52	-4389	-66	-5054	-159	-4044	5358	-11425	-165	312	5242	-6791	-129	3256	5872	-1106	-148	-128	-126	-69	-66	-59	-105	42	-150	19	34	-78	-23	-60	79	-30	-3
0.805833	-2935	760	-6741	-13572	-80	-9002	-2137	-1221	-67	-6895	-5120	-4845	-990	-7005	-2921	-1259	-57	-4213	-179	-4068	-129	-3889	4959	-11339	-169	542	4944	-6973	-172	3557	5546	-1314	-141	-128	-124	-66	-63	-53	-104	39	-152	35	32	-78	-21	-59	80	-29	1
0.806667	-3666	1022	-7373	-13175	-52	-9004	-2412	-1262	-26	-7143	-5129	-4478	-982	-6781	-3117	-112	-42	-4047	-321	-3126	-120	-3741	4559	-11237	-165	741	4642	-7152	-191	3834	5239	-1533	-149	-127	-127	-68	-65	-62	-108	41	-153	13	32	-78	-23	-56	79	-30	-6
0.807500	-4279	1240	-7981	-12758	-27	-8997	-2692	-1322	36	-7418	-5149	-4128	-900	-6593	-3321	1070	-27	-3881	-478	-2251	-120	-3587	4162	-11140	-168	913	4343	-7319	-149	4075	4928	-1758	-147	-126	-120	-65	-61	-57	-103	37	-149	18	35	-75	-21	-55	79	-30	0
0.808333	-4819	1419	-8544	-12337	-5	-8980	-2964	-1411	44	-7695	-5174	-3768	-841	-6446	-3525	2233	-35	-3722	-681	-1464	-122	-3450	3761	-11047	-174	1048	4024	-7474	-67	4278	4619	-1978	-151	-128	-124	-64	-66	-59	-108	39	-150	18	34	-75	-14	-57	81	-30	-1
0.809167	-5246	1554	-9064	-11925	11	-8965	-3237	-1533	76	-7979	-5208	-3439	-972	-6343	-3728	3372	-43	-3576	-854	-775	-98	-3323	3359	-10950	-195	1150	3685	-7617	-91	4437	4296	-2189	-150	-131	-124	-67	-63	-61	-108	38	-141	18	34	-76	-24	-61	80	-32	-4
0.810000	-5620	1641	-9526	-11549	25	-8945	-3505	-1682	110	-8264	-5251	-3128	-1024	-6281	-3923	4482	-23	-3434	-1063	-183	-81	-3210	2952	-10846	-210	1222	3330	-7733	-201	4554	3966	-2381	-150	-128	-125	-68	-66	-61	-103	35	-153	15	34	-76	-25	-58	81	-32	-1
0.810833	-5915	1687	-9922	-11166	41	-8918	-3752	-1849	132	-8543	-5289	-2841	-958	-6269	-4126	5550	-23	-3304	-1270	270	-69	-3114	2547	-10724	-198	1258	2961	-7818	-247	4623	3617	-2539	-153	-138	-126	-66	-64	-59	-104	40	-151	13	34	-75	-22	-57	82	-32	-7
0.811667	-6023	1695	-10246	-10827	29	-8889	-4010	-2040	124	-8799	-5321	-2580	-1018	-6302	-4273	6561	-31	-3176	-1481	610	-77	-3042	2134	-10596	-185	1267	2560	-7862	-220	4644	3245	-2690	-148	-128	-122	-66	-62	-57	-105	37	-155	19	32	-74	-19	-59	81	-31	-7
0.812500	-6058	1662	-10493	-10522	13	-8869	-4251	-2250	96	-9035	-5345	-2348	-922	-6379	-4426	7518	-16	-3053	-1680	831	-92	-2992	1717	-10442	-177	1248	2139	-7900	-153	4620	2838	-2791	-146	-128	-122	-65	-63	-58	-103	42	-151	18	36	-74	-22	-58	84	-29	-3
0.813333	-6649	1597	-10670	-10282	-3	-8816	-4477	-2471	66	-9239	-5357	-2143	-644	-6517	-4556	8400	-31	-2935	-1864	923	-98	-2974	1292	-10270	-158	1196	1683	-7890	-186	4543	2404	-2870	-146	-128	-119	-63	-63	-57	-102	41	-150	13	34	-74	-19	-57	82	-25	0
0.814167	-8088	1506	-10768	-10075	12	-8767	-4685	-2703	3	-9408	-5343	-1971	-461	-6661	-4665	9190	-29	-2821	-2032	887	-126	-2979	862	-10084	-183	1117	1194	-7851	-247	4424	1928	-2910	-154	-131	-124	-65	-63	-58	-103	40	-149	18	38	-64	-24	-57	84	-27	-3
0.815000	-8946	1393	-10801	-9910	18	-8707	-4883	-2942	-57	-9541	-5311	-1821	-290	-6851	-4751	9886	-29	-2708	-2177	740	-131	-3011	416	-9879	-197	1005	671	-7786	-239	4258	1411	-2915	-152	-132	-125	-68	-65	-61	-107	37	-156	16	33	-79	-29	-59	78	-51	-4
0.815833	-9027	1251	-10766	-9783	26	-8600	-5056	-3185	-52	-9626	-5241	-1694	17	-7053	-4807	10473	-41	-2587	-2296	484	-115	-3071	-35	-9655	-152	876	121	-7688	-223	4063	849	-2877	-151	-128	-124	-66	-66	-58	-107	39	-130	19	35	-74	-24	-58	78	-31	-4
0.816667	-8566	1109	-10669	-9680	17	-8526	-5199	-3415	-36	-9658	-5136	-1576	404	-7273	-4834	10989	-13	-2458	-2384	138	-152	-3147	-499	-9417	-164	717	-462	-7568	-212	3824	236	-2801	-149	-130	-119	-65	-63	-68	-104	37	-151	18	34	-75	-24	-59	80	-33	-1
0.817500	-7704	960	-10518	-9604	-6	-8415	-5306	-3638	-51	-9644	-4992	-1468	543	-7487	-4832	11335	-22	-2325	-2442	-290	-174	-3238	-970	-9167	-152	540	-1068	-7425	-204	3560	-431	-2685	-153	-128	-122	-58	-65	-59	-103	39	-152	18	34	-76	-22	-57	79	-30	-3
0.818333	-8462	802	-10328	-9540	-47	-8280	-5383	-3848	-75	-9584	-4815	-1358	430	-7683	-4801	11602	-31	-2183	-2475	-782	-126	-3337	-1448	-8909	-113	343	-1709	-7269	-199	3270	-1153	-2532	-151	-126	-122	-68	-64	-59	-103	38	-153	13	34	-77	-27	-57	79	-31	0
0.819167	-10587	652	-10102	-9477	-79	-8127	-5417	-4041	-122	-9478	-4588	-1234	258	-7854	-4736	11751	-57	-2026	-2482	-1320	-100	-3436	-1938	-8657	-99	121	-2372	-7090	-178	2964	-1930	-2347	-147	-136	-119	-64	-64	-59	-102	41	-149	15	38	-72	-21	-58	80	-28	-1
0.820000	-10248	515	-9847	-9400	-81	-7956	-5407	-4206	-136	-9331	-4325	-1095	136	-7995	-4638	11805	-68	-1855	-2466	-1884	-115	-3532	-2436	-8404	-114	-114	-3062	-6910	-187	2634	-2757	-2130	-148	-128	-120	-65	-60	-60	-104	39	-152	19	36	-75	-22	-59	78	-31	-8
0.820833	-9385	387	-9583	-9304	-90	-7775	-5350	-4353	-111	-9145	-4019	-928	-335	-8086	-4506	11756	-44	-1675	-2432	-2472	-133	-3617	-2936	-8165	-135	-363	-3766	-6721	-171	2316	-3638	-1883	-148	-126	-119	-68	-62	-59	-108	41	-149	19	35	-74	-21	-55	80	-32	0
0.821667	-9746	283	-9309	-9172	-101	-7573	-5240	-4471	-65	-8931	-3692	-725	-793	-8123	-4344	11620	-36	-1476	-2381	-3058	-144	-3679	-3440	-7944	-141	-627	-4485	-6527	-139	1988	-4566	-1607	-149	-128	-124	-67	-61	-59	-103	40	-149	17	39	-75	-22	-65	78	-31	-4
0.822500	-9702	204	-9033	-8992	-82	-7364	-5080	-4559	-34	-8692	-3320	-506	-998	-8101	-4137	11413	-44	-1268	-2318	-3632	-147	-3720	-3943	-7731	-126	-894	-5214	-6330	-147	1661	-5551	-1301	-154	-127	-124	-62	-64	-59	-108	35	-153	17	34	-79	-23	-56	80	-31	-4
0.823333	-9771	151	-8761	-8746	-94	-7141	-4870	-4617	-40	-8429	-2927	-181	-1531	-8017	-3896	11142	-53	-1045	-2249	-4175	-142	-3732	-4441	-7548	-113	-1167	-5948	-6128	-174	1338	-6577	-975	-154	-132	-125	-72	-68	-66	-110	34	-162	12	28	-81	-26	-59	75	-38	-10
0.824167	-9380	136	-8501	-8422	-82	-6911	-4611	-4649	-26	-8148	-2502	165	-2022	-7859	-3604	10833	-50	-815	-2168	-4676	-107	-3711	-4934	-7375	-127	-1440	-6678	-5923	-170	1033	-7641	-629	-151	-128	-128	-67	-65	-62	-109	36	-154	15	28	-81	-22	-59	77	-33	-4
0.825000	-7711	163	-8241	-8033	-80	-6662	-4297	-4644	-66	-7851	-2049	591	-2429	-7644	-3265	10494	-43	-574	-2086	-5128	-70	-3650	-5419	-7224	-133	-1710	-7405	-5720	-155	733	-8734	-246	-153	-129	-126	-73	-64	-61	-108	34	-151	15	28	-78	-28	-57	78	-35	-5
0.825833	-2805	233	-8010	-7543	-65	-6401	-3913	-4617	-149	-7548	-1581	1058	-2712	-7365	-2878	10158	-48	-326	-1998	-5527	-56	-3561	-5896	-7095	-119	-1973	-8125	-5511	-171	429	-9850	153	-148	-127	-129	-69	-62	-45	-109	37	-152	15	24	-79	-24	-58	80	-31	0
0.826667	640	347	-7787	-6953	-53	-6128	-3545	-4558	-210	-7232	-1098	1586	-2588	-7031	-2442	9791	-49	-79	-1913	-5864	-10	-3438	-6355	-6980	-114	-2221	-8815	-5293	-179	180	-10984	566	-147	-128	-125	-69	-56	-60	-108	42	-149	18	29	-76	-21	-56	81	-32	-1
0.827500	-165	507	-7576	-6270	-45	-5846	-3115	-4479	-212	-6912	-603	2158	-2405	-6645	-1954	9447	-44	170	-1820	-6137	19	-3289	-6794	-6878	-108	-2457	-9491	-5068	-172	-73	-12126	997	-147	-125	-121	-66	-61	-56	-107	38	-150	22	30	-78	-19	-56	80	-30	0
0.828333	-2644	708	-7379	-5502	-31	-5532	-2668	-4381	-142	-6576	-107	2773	-2201	-6217	-1417	9118	-51	412	-1732	-6354	12	-3118	-7216	-6787	-119	-2675	-10133	-4831	-155	-326	-13262	1438	-147	-128	-122	-69	-63	-61	-110	40	-146	20	27	-75	-23	-60	88	-30	0
0.829167	-3426	950	-7187	-4651	-18	-5206	-2202	-4260	-142	-6233	388	3415	-1786	-5761	-847	8812	-67	641	-1644	-6512	-3	-2941	-7617	-6701	-135	-2884	-10749	-4576	-167	-567	-14370	1888	-149	-126	-116	-70	-64	-63	-107	37	-151	17	29	-79	-28	-59	79	-33	-3
0.830000	-1749	1213	-6998	-3738	-19	-4856	-1726	-4128	-172	-5885	879	4070	-1278	-5279	-229	8528	-73	862	-1555	-6623	-25	-2756	-7989	-6612	-117	-3066	-11319	-4309	-176	-802	-15432	2346	-149	-129	-125	-73	-66	-61	-109	37	-151	17	27	-75	-23	-58	78	-27	0
0.830833	-1075	1502	-6795	-2781	-23	-4466	-1245	-3978	-176	-5516	1349	4721	-841	-4779	411	8261	-68	1070	-1463	-6677	-19	-2567	-8327	-6510	-131	-3228	-11849	-4014	-195	-1033	-16433	2808	-148	-130	-122	-70	-69	-62	-108	51	-152	15	28	-78	-24	-60	79	-31	0
0.831667	-340	1796	-6580	-1786	-18	-4049	-771	-3817	-161	-5133	1796	5352	-414	-4270	1063	8009	-66	1257	-1374	-6695	-13	-2404	-8635	-6399	-154	-3373	-12323	-3698	-201	-1269	-17361	3272	-150	-131	-126	-75	-67	-64	-110	43	-154	13	26	-79	-25	-60	78	-38	-6
0.832500	646	2091	-6347	-797	-11	-3596	-308	-3645	-134	-4733	2215	5949	-85	-3756	1721	7739	-72	1436	-1279	-6678	-46	-2236	-8893	-6266	-162	-3500	-12736	-3353	-182	-1511	-18197	3738	-151	-122	-120	-73	-66	-62	-108	39	-152	17	32	-79	-26	-61	78	-33	-19
0.833333	1296	2367	-6078	165	-30	-3102	146	-3461	-198	-4304	2600	6494	218	-3235	2375	7464	-95	1596	-1180	-6639	-45	-2105	-9111	-6109	-156	-3607	-13101	-2978	-187	-1764	-18912	4196	-153	-129	-124	-69	-65	-63	-110	34	-154	19	32	-77	-22	-59	80	-30	-18
0.834167	2004	2606	-5777	1070	-16	-2573	576	-3277	-222	-3852	2944	6967	464	-2722	2998	7161	-78	1737	-1086	-6583	-51	-2005	-9276	-5929	-120	-3703	-13401	-2573	-194	-2036	-19505	4640	-149	-130	-122	-68	-63	-60	-116	41	-152	16	33	-77	-24	-60	78	-31	-3
0.835000	2544	2791	-5439	1886	0	-2015	979	-3085	-190	-3384	3237	7353	795	-2217	3580	6810	-77	1858	-992	-6516	-97	-1948	-9392	-5718	-116	-3791	-13634	-2144	-182	-2309	-19951	5072	-153	-130	-120	-68	-65	-60	-109	38	-158	15	32	-95	-24	-58	81	-30	-6
0.835833	2980	2911	-5061	2596	-13	-1421	1364	-2894	-223	-2892	3480	7635	1080	-1723	4105	6399	-85	1964	-902	-6453	-90	-1911	-9442	-5482	-134	-3865	-13795	-1687	-195	-2606	-20286	5483	-151	-130	-119	-69	-65	-63	-107	38	-153	16	33	-75	-25	-60	79	-31	-1
0.836667	3380	2951	-4632	3180	-25	-801	1724	-2704	-266	-2384	3670	7817	1380	-1230	4565	5913	-76	2053	-809	-6389	-90	-1921	-9435	-5214	-161	-3934	-13886	-1206	-191	-2915	-20388	5873	-152	-130	-121	-61	-63	-61	-109	39	-151	13	34	-76	-19	-57	78	-30	-3
0.837500	3739	2896	-4150	3624	-25	-161	2071	-2514	-305	-1853	3806	7881	1812	-747	4951	5334	-55	2123	-721	-6335	-110	-1963	-9352	-4920	-161	-3995	-13906	-708	-184	-3229	-20364	6237	-154	-131	-119	-67	-63	-61	-105	39	-158	15	34	-78	-26	-60	77	-32	-6
0.838333	4009	2737	-3649	3908	-36	483	2395	-2331	-349	-1308	3896	7825	1842	-262	5252	4648	-56	2191	-632	-6292	-145	-2040	-9203	-4604	-145	-4056	-13849	-189	-205	-3565	-20173	6573	-149	-131	-120	-69	-64	-61	-111	28	-155	13	32	-79	-23	-60	79	-36	-5
0.839167	4230	2472	-3092	4039	-59	1138	2717	-2154	-375	-746	3937	7657	1737	228	5465	3859	-68	2231	-545	-6253	-169	-2140	-8979	-4256	-129	-4108	-13714	340	-227	-3899	-19818	6879	-147	-129	-118	-67	-61	-63	-104	42	-149	18	36	-77	-23	-57	80	-28	0
0.840000	4413	2097	-2521	4012	-74	1761	3036	-1985	-337	-181	3932	7375	1691	718	5590	2955	-57	2261	-460	-6235	-169	-2262	-8675	-3899	-133	-4167	-13508	870	-215	-4232	-19317	7143	-151	-128	-120	-69	-66	-62	-108	39	-153	16	28	-83	-24	-58	78	-32	-5
0.840833	4506	1604	-1921	3833	-79	2377	3353	-1825	-311	395	3895	6987	1698	1222	5622	1942	-61	2284	-378	-6225	-165	-2393	-8296	-3525	-132	-4212	-13227	1404	-187	-4549	-18692	7373	-151	-126	-121	-65	-63	-55	-104	41	-149	15	35	-78	-19	-58	79	-28	-4
0.841667	4622	1008	-1293	3519	-75	2956	3684	-1678	-324	957	3828	6516	1622	1734	5581	814	-70	2294	-294	-6224	-162	-2530	-7844	-3146	-176	-4263	-12880	1928	-202	-4858	-17900	7562	-150	-129	-120	-65	-64	-58	-107	66	-153	12	35	-79	-11	-58	69	-29	-4
0.842500	4686	303	-661	3086	-79	3484	4028	-1557	-327	1519	3748	5967	1434	2266	5463	-389	-55	2295	-207	-6226	-118	-2666	-7316	-2769	-170	-4300	-12464	2434	-193	-5138	-17000	7703	-150	-129	-124	-70	-62	-58	-105	40	-152	17	35	-78	-17	-57	75	-32	0
0.843333	4669	-481	-29	2551	-92	3949	4382	-1410	-304	2061	3657	5358	1312	2819	5286	-1679	-27	2284	-116	-6236	-144	-2787	-6723	-2395	-150	-4331	-11984	2928	-190	-5388	-16004	7801	-146	-128	-121	-68	-62	-67	-107	40	-149	-6	30	-79	-21	-59	79	-31	-3
0.844167	4658	-1336	595	1944	-88	4341	4758	-1288	-253	2589	3565	4708	1051	3396	5063	-3019	-32	2263	-24	-6253	-151	-2891	-6064	-2034	-168	-4347	-11452	3401	-203	-5587	-14921	7845	-133	-129	-121	-68	-64	-62	-105	42	-150	16	34	-75	-24	-58	79	-29	0
0.845000	4641	-2244	1201	1290	-79	4648	5161	-1168	-267	3086	3483	4036	732	3994	4818	-4393	-47	2232	80	-6268	-100	-2971	-5337	-1691	-151	-4349	-10859	3840	-205	-5752	-13762	7832	-149	-128	-118	-67	-64	-57	-103	41	-152	17	33	-81	-27	-58	80	-27	0
0.845833	4592	-3185	1789	614	-86	4864	5579	-1051	-296	3550	3423	3370	677	4619	4559	-5777	-58	2189	180	-6290	-139	-3022	-4560	-1369	-153	-4334	-10232	4249	-193	-5882	-12558	7738	-148	-126	-119	-68	-65	-59	-103	39	-152	17	34	-76	-19	-56	80	-29	0
0.846667	4433	-4138	2352	-80	-92	4977	6016	-935	-307	3983	3388	2719	768	5260	4313	-7145	-53	2138	296	-6308	-132	-3038	-3739	-1085	-189	-4294	-9569	4624	-205	-5949	-11305	7635	-147	-135	-118	-66	-58	-57	-105	40	-161	19	35	-79	-19	-64	79	-26	0
0.847500	4208	-5103	2889	-754	-98	4979	6471	-811	-284	4368	3391	2101	503	5928	4085	-8485	-57	2073	415	-6332	-113	-3026	-2885	-828	-197	-4230	-8879	4965	-198	-5960	-10006	7438	-147	-118	-120	-65	-61	-62	-104	40	-148	18	35	-75	-18	-57	82	-27	2
0.848333	4016	-6030	3400	-1391	-92	4869	6930	-679	-238	4711	3427	1521	356	6615	3897	-9765	-53	1998	540	-6363	-136	-2972	-2004	-612	-186	-4140	-8171	5260	-202	-5929	-8675	7169	-148	-128	-122	-72	-63	-62	-107	36	-156	13	33	-81	-23	-60	76	-30	-3
0.849167	3850	-6924	3880	-1990	-103	4644	7392	-537	-242	5012	3483	993	188	7323	3764	-10966	-65	1915	671	-6392	-133	-2890	-1114	-437	-190	-4015	-7442	5501	-208	-5847	-7312	6838	-148	-128	-125	-70	-62	-62	-101	38	-151	15	28	-79	-23	-59	78	-29	-1
0.850000	3591	-7750	4332	-2526	-94	4321	7862	-377	-267	5257	3635	537	-346	8039	3708	-12058	-82	1827	809	-6428	-141	-2768	-220	-301	-202	-3858	-6712	5750	-183	-5720	-5925	6431	-148	-129	-122	-69	-65	-61	-108	37	-154	13	32	-78	-24	-61	78	-24	-4
0.850833	3339	-8503	4758	-2993	-79	3885	8322	-204	-262	5456	3811	143	-875	8765	3730	-13048	-73	1732	947	-6474	-144	-2609	658	-213	-213	-3659	-5985	5941	-180	-5568	-4509	5954	-151	-130	-126	-75	-61	-61	-109	37	-151	17	29	-75	-21	-60	79	-30	-3
0.851667	3134	-9171	5158	-3423	-97	3352	8769	-24	-262	5603	4031	-187	-1618	9479	3837	-13912	-53	1638	1087	-6542	-131	-2419	1509	-165	-202	-3429	-5268	6090	-196	-5392	-3070	5407	-150	-127	-122	-67	-67	-62	-108	36	-148	16	32	-79	-23	-57	80	-24	-5
0.852500	2921	-9743	5537	-3787	-117	2737	9192	171	-200	5700	4296	-448	-2548	10187	4043	-14646	-56	1541	1228	-6604	-134	-2199	2307	-163	-193	-3158	-4564	6206	-196	-5211	-1583	4782	-148	-128	-121	-68	-62	-60	-107	36	-152	17	30	-76	-22	-57	80	-28	0
0.853333	2724	-10211	5894	-4099	-105	2051	9591	375	-32	5751	4623	-660	-3264	10876	4342	-15256	-75	1450	1360	-6691	-158	-1955	3065	-197	-207	-2856	-3891	6285	-194	-5027	-63	4089	-150	-127	-124	-62	-61	-60	-103	38	-149	18	34	-75	-18	-56	75	-30	-1
0.854167	2496	-10568	6223	-4370	-102	1314	9955	574	46	5759	4950	-831	-3690	11534	4739	-15738	-65	1366	1482	-6790	-149	-1689	3746	-272	-211	-2520	-3226	6333	-207	-4864	1487	3349	-146	-128	-121	-67	-58	-56	-104	37	-154	15	35	-74	-19	-56	81	-29	-3
0.855000	2277	-10824	6544	-4614	-107	527	10298	771	38	5724	5334	-971	-3900	12151	5221	-16115	-40	1293	1600	-6905	-145	-1405	4349	-380	-219	-2151	-2592	6341	-221	-4721	3059	2519	-148	-127	-121	-66	-61	-57	-103	37	-151	17	55	-75	-23	-56	78	-32	-1
0.855833	2112	-10971	6837	-4843	-112	-270	10618	949	37	5651	5750	-1100	-3660	12720	5789	-16386	-51	1235	1700	-7036	-145	-1107	4860	-523	-227	-1767	-1974	6317	-210	-4617	4643	1648	-149	-128	-122	-65	-60	-60	-108	37	-150	15	33	-76	-22	-57	81	-29	0
0.856667	1730	-11019	7109	-5068	-132	-1059	10922	1107	-4	5558	6201	-1241	-2225	13216	6435	-16579	-69	1198	1787	-7178	-143	-798	5276	-681	-237	-1369	-1375	6261	-205	-4557	6235	735	-151	-130	-126	-80	-68	-62	-109	37	-153	15	32	-98	-27	-59	78	-33	-5
0.857500	1146	-10967	7364	-5306	-144	-1814	11220	1228	8	5431	6681	-1406	-534	13645	7158	-16704	-46	1183	1867	-7322	-149	-474	5589	-858	-228	-968	-787	6176	-204	-4531	7823	-219	-150	-127	-124	-68	-63	-62	-108	36	-151	16	28	-79	-23	-58	80	-32	-4
0.858333	989	-10823	7599	-5559	-135	-2497	11527	1313	20	5299	7200	-1597	348	13996	7955	-16786	-46	1195	1931	-7470	-138	-146	5795	-1046	-211	-572	-203	6057	-194	-4553	9386	-1196	-151	-128	-128	-68	-63	-67	-108	37	-155	15	33	-76	-26	-61	80	-30	-3
0.859167	1054	-10590	7809	-5835	-133	-3099	11856	1342	27	5163	7751	-1920	924	14247	8808	-16838	-65	1242	1991	-7611	-113	182	5894	-1235	-222	-185	394	5905	-202	-4620	10897	-2185	-147	-133	-120	-63	-60	-61	-103	39	-153	17	34	-77	-26	-56	81	-29	0
0.860000	773	-10284	7996	-6155	-128	-3599	12223	1311	333	5031	8341	-2270	1127	14394	9712	-16890	-79	1318	2036	-7743	-111	509	5886	-1423	-218	171	1006	5720	-222	-4720	12326	-3182	-145	-125	-121	-66	-62	-57	-104	40	-149	19	69	-76	-19	-56	82	-29	0
0.860833	538	-9913	8152	-6514	-121	-3960	12633	1213	611	4902	8955	-2742	834	14444	10647	-16954	-81	1428	2084	-7863	-105	832	5780	-1606	-228	485	1639	5496	-229	-4867	13644	-4169	-149	-126	-120	-66	-64	-60	-103	40	-151	17	35	-78	-22	-58	81	-29	0
0.861667	681	-9483	8275	-6927	-113	-4211	13108	1041	446	4788	9599	-3331	322	14373	11600	-17035	-74	1573	2123	-7966	-125	1140	5589	-1767	-214	755	2293	5244	-227	-5016	14818	-5141	-147	-128	-122	-67	-60	-60	-105	40	-154	17	29	-75	-23	-57	82	-28	0
0.862500	3042	-8994	8371	-7377	-96	-4305	13639	793	352	4692	10254	-4041	-141	14191	12573	-17155	-53	1752	2168	-8043	-125	1439	5322	-1905	-202	966	2985	4949	-231	-5191	15840	-6095	-147	-130	-122	-65	-64	-60	-107	40	-149	15	34	-77	-25	-52	80	-29	0
0.863333	10955	-8456	8427	-7867	-81	-4251	14238	469	350	4617	10928	-4893	-329	13893	13531	-17311	-68	1967	2216	-8090	-116	1709	4998	-2019	-232	1132	3719	4618	-210	-5367	16676	-7023	-151	-127	-121	-65	-66	-62	-109	38	-153	17	39	-77	-23	-61	76	-28	-1
0.864167	14006	-7877	8448	-8402	-67	-4058	14892	70	333	4562	11602	-5902	-474	13482	14460	-17503	-76	2210	2269	-8134	-127	1962	4643	-2097	-219	1244	4501	4241	-218	-5533	17310	-7913	-148	-114	-124	-65	-64	-61	-107	38	-152	16	32	-78	-23	-60	79	-33	0
0.865000	9199	-7256	8433	-8970	-62	-3741	15591	-402	390	4526	12263	-7042	-384	12967	15336	-17726	-73	2480	2334	-8148	-147	2172	4271	-2136	-201	1270	5333	3822	-217	-5679	17730	-8771	-150	-132	-122	-67	-65	-64	-112	33	-155	13	34	-76	-24	-61	76	-36	-7
0.865833	7739	-6584	8378	-9568	-40	-3307	16327	-943	319	4508	12895	-8329	-17	12350	16134	-17974	-72	2783	2414	-8141	-156	2354	3912	-2129	-198	1258	6189	3363	-200	-5799	17922	-9578	-150	-128	-124	-61	-61	-60	-107	38	-151	17	32	-77	-25	-61	80	-32	0
0.866667	6589	-5886	8288	-10181	-35	-2785	17069	-1536	230	4504	13458	-9739	580	11660	16842	-18224	-66	3110	2530	-8123	-134	2489	3591	-2078	-214	1197	7091	2858	-205	-5884	17901	-10363	-147	-127	-121	-64	-64	-62	-107	39	-151	17	33	-76	-23	-56	82	-31	1
0.867500	4633	-5141	8165	-10808	-31	-2206	17794	-2193	181	4507	13990	-11290	1253	10883	17436	-18480	-68	3455	2621	-8104	-122	2583	3333	-1982	-229	1092	8016	2307	-186	-5923	17639	-11097	-147	-127	-122	-65	-61	-58	-104	41	-149	20	30	-75	-23	-58	81	-29	6
0.868333	3124	-4358	8007	-11443	-38	-1602	18464	-2880	97	4503	14403	-12952	1968	10042	17893	-18701	-70	3831	2742	-8083	-103	2621	3148	-1844	-233	950	8951	1704	-172	-5922	17209	-11797	-146	-131	-120	-64	-59	-60	-107	38	-150	16	34	-76	-19	-59	81	-29	-3
0.869167	1626	-3546	7819	-12068	-52	-996	19054	-3612	28	4488	14729	-14709	2522	9152	18188	-18951	-72	4183	2879	-8076	-55	2612	3061	-1660	-216	781	9896	1055	-161	-5887	16578	-12469	-156	-131	-122	-65	-62	-57	-109	37	-155	17	34	-75	-22	-59	78	-36	-5
0.870000	572	-2698	7604	-12677	-63	-419	19532	-4382	5	4459	14922	-16527	2744	8241	18310	-19141	-77	4570	3027	-8084	-32	2557	3081	-1430	-201	600	10823	366	-169	-5798	15803	-13103	-148	-131	-122	-66	-62	-63	-110	37	-154	16	32	-77	-22	-49	80	-33	-1
0.870833	-269	-1819	7375	-13264	-77	106	19863	-5180	35	4397	14982	-18376	2723	7320	18244	-19291	-65	4945	3185	-8117	-23	2458	3223	-1169	-202	420	11719	-353	-185	-5679	14910	-13713	-149	-131	-116	-64	-62	-63	-108	40	-150	18	30	-76	-24	-59	80	-33	-3
0.871667	-1186	-910	7133	-13815	-80	554	20017	-5994	18	4299	14886	-20232	2837	6408	17986	-19401	-73	5334	3347	-8182	-60	2325	3489	-876	-179	241	12561	-1107	-156	-5526	13935	-14293	-147	-130	-108	-67	-66	-60	-108	40	-147	16	29	-80	-5	-59	78	-30	1
0.872500	-2047	18	6884	-14331	-76	904	19972	-6826	-5	4157	14634	-22067	2871	5527	17518	-19477	-90	5719	3507	-8291	-87	2161	3880	-559	-168	81	13341	-1883	-151	-5352	12908	-14851	-150	-131	-124	-67	-64	-59	-110	37	-152	16	32	-77	-19	-61	80	-32	-4
0.873333	-2647	960	6647	-14792	-67	1143	19707	-7676	-100	3963	14225	-23829	3050	4684	16856	-19524	-72	6103	3667	-8436	-36	1980	4380	-232	-196	-58	14030	-2678	-158	-5167	11876	-15385	-150	-131	-122	-72	-67	-39	-110	35	-158	13	27	-81	-26	-61	73	-35	-3
0.874167	-3178	1900	6411	-15198	-80	1265	19206	-8550	-232	3719	13650	-25525	3653	3904	15995	-19546	-63	6482	3821	-8624	-32	1789	4987	111	-170	-169	14636	-3468	-138	-4970	10876	-15895	-150	-128	-122	-68	-60	-61	-112	38	-149	13	32	-78	-22	-61	78	-31	-3
0.875000	-3630	2844	6206	-15543	-86	1279	18476	-9437	-257	3418	12923	-27097	4454	3198	14949	-19560	-68	6858	3957	-8854	-81	1596	5687	459	-178	-238	15138	-4295	-137	-4782	9941	-16378	-149	-128	-121	-66	-64	-60	-107	12	-149	15	32	-80	-24	-59	78	-33	-4
0.875833	-3977	3767	6019	-15828	-91	1175	17509	-10363	-303	3069	12058	-28526	4963	2578	13727	-19589	-80	7228	4091	-9137	-90	1420	6455	800	-189	-281	15524	-5098	-130	-4582	9093	-16858	-148	-128	-121	-68	-66	-63	-108	38	-152	16	34	-77	-23	-63	78	-30	0
0.876667	-4249	4676	5860	-16042	-79	964	16333	-11315	-344	2670	11065	-29790	5115	2065	12354	-19668	-80	7595	4202	-9453	-63	1270	7273	1129	-183	-288	15792	-5887	-127	-4445	8366	-17273	-152	-128	-121	-68	-63	-59	-108	37	-153	17	33	-76	-26	-61	79	-31	-4
0.877500	-4443	5552	5731	-16187	-91	670	14970	-12306	-337	2232	9965	-30875	4866	1641	10838	-19754	-88	7956	4291	-9806	-34	1150	8113	1444	-197	-260	15933	-6649	-121	-4312	7772	-17687	-147	-130	-121	-69	-63	-63	-108	36	-154	17	34	-76	-24	-66	77	-31	0
0.878333	-4815	6390	5640	-16260	-87	299	13447	-13335	-338	1763	8783	-31787	4456	1328	9199	-19933	-94	8310	4361	-10202	-14	1078	8947	1735	-197	-196	15961	-7379	-94	-4209	7325	-18071	-150	-127	-121	-65	-66	-59	-105	39	-150	16	34	-77	-22	-58	77	-30	0
0.879167	-5177	7177	5585	-16256	-81	-119	11811	-14404	-334	1291	7532	-32351	4146	1132	7481	-20191	-103	8655	4409	-10577	1	1058	9730	2004	-220	-107	15871	-8074	-87	-4130	7032	-18425	-145	-126	-122	-70	-63	-58	-105	41	-149	19	35	-75	-17	-52	82	-26	1
0.880000	-4812	7904	5561	-16195	-63	-572	10092	-15529	-327	809	6230	-32596	3457	1038	5712	-20552	-91	8989	4433	-10977	33	1097	10517	2250	-229	5	15675	-8715	-87	-4086	6890	-18749	-147	-124	-117	-64	-52	-53	-101	43	-150	21	38	-72	-22	-52	80	-27	0
0.880833	-4365	8570	5565	-16065	-53	-1044	8324	-16704	-323	335	4909	-32679	2660	1046	3890	-21022	-81	9311	4431	-11386	45	1181	11202	2462	-220	141	15382	-9312	-75	-4070	6904	-19042	-146	-125	-116	-65	-60	-58	-102	40	-150	19	38	-73	-23	-57	81	-28	1
0.881667	-4557	9167	5597	-15875	-62	-1520	6570	-17923	-300	-114	3594	-32743	1658	1172	2070	-21604	-110	9620	4387	-11794	61	1324	11803	2648	-257	286	15002	-9862	-59	-4081	7014	-19315	-150	-113	-121	-91	-63	-57	-103	38	-150	15	33	-75	-25	-58	79	-30	-4
0.882500	-4682	9716	5651	-15630	-63	-1972	4863	-19175	-304	-529	2303	-32744	484	1301	273	-22296	-109	9925	4381	-12159	101	1519	12299	2810	-275	442	14560	-10349	-31	-4141	7258	-19542	-148	-127	-120	-64	-63	-57	-103	35	-152	19	38	-69	-19	-57	79	-31	-3
0.883333	-4621	10149	5725	-15345	-52	-2389	3255	-20447	-281	-894	1049	-32766	-809	1521	-1474	-23091	-86	10213	4309	-12557	80	1763	12683	2944	-271	607	14066	-10787	-28	-4147	7590	-19742	-135	-128	-120	-66	-63	-58	-104	40	-171	36	33	-77	-23	-56	82	-28	0
0.884167	-4543	10531	5813	-15024	-60	-2767	1764	-21725	-284	-1205	-156	-32751	-2446	1775	-3127	-23969	-90	10491	4235	-12904	54	2051	12947	3053	-289	771	13531	-11177	-30	-4183	7995	-19903	-146	-127	-118	-66	-59	-58	-102	41	-153	15	35	-73	-19	-55	84	-28	-5
0.885000	-4383	10841	5903	-14678	-63	-3099	420	-23000	-277	-1482	-1304	-32767	-3599	2030	-4672	-24916	-101	10747	4156	-13232	50	2367	13094	3144	-298	938	12981	-11519	-35	-4218	8438	-20036	-151	-127	-120	-62	-66	-56	-104	52	-149	20	0	-75	-24	-55	80	-27	-5
0.885833	-4123	11087	6003	-14318	-57	-3383	-767	-24284	-241	-1702	-2384	-32741	-4324	2267	-6085	-25901	-96	10993	4060	-13538	52	2713	13122	3179	-296	1102	12425	-11821	-55	-4236	8900	-20126	-146	-124	-119	-62	-63	-55	-104	41	-150	19	35	-72	-19	-43	82	-26	0
0.886667	-3873	11271	6100	-13950	-26	-3615	-1770	-25444	-213	-1873	-3392	-32525	-5047	2454	-7352	-26905	-56	11225	3959	-13832	40	3071	13047	3245	-281	1265	11876	-12090	-72	-4232	9365	-20178	-144	-125	-120	-63	-61	-55	-101	46	-146	20	36	-70	-17	-52	82	-24	0
0.887500	-3605	11403	6198	-13595	13	-3801	-2593	-26563	-165	-2008	-4337	-32111	-5375	2574	-8463	-27891	-60	11444	3859	-14105	58	3429	12860	3260	-299	1421	11352	-12338	-83	-4194	9818	-20197	-144	-122	-119	-60	-57	-55	-101	44	-146	23	33	-74	-21	-52	87	-24	2
0.888333	-3261	11478	6286	-13260	7	-3950	-3243	-27576	-150	-2117	-5213	-31593	-5450	2605	-9409	-28829	-53	11638	3754	-14371	64	3777	12603	3254	-323	1573	10860	-12564	-84	-4124	10202	-20179	-148	-124	-117	-62	-61	-57	-102	42	-153	21	35	-70	-13	-52	86	-28	0
0.889167	-3040	11513	6367	-12963	-1	-4072	-3737	-28465	-148	-2223	-6037	-30927	-5279	2526	-10190	-29687	-45	11822	3650	-14638	29	4108	12262	3211	-318	1713	10396	-12786	-102	-4015	10533	-20127	-148	-143	-125	-64	-62	-59	-102	41	-151	17	32	-77	-22	-55	82	-28	22
0.890000	-2859	11510	6434	-12712	-11	-4177	-4095	-29212	-110	-2327	-6797	-30193	-4949	2328	-10812	-30436	-66	11986	3552	-14899	28	4410	11860	3150	-326	1855	9988	-12997	-113	-3868	10806	-20043	-149	-129	-126	-66	-65	-60	-104	39	-154	15	30	-76	-27	-60	80	-30	-4
0.890833	-2680	11480	6495	-12515	-21	-4262	-4333	-29794	-130	-2470	-7502	-29370	-4397	2019	-11292	-31054	-59	12146	3463	-15180	18	4688	11414	3051	-329	1989	9627	-13217	-90	-3668	11001	-19923	-151	-133	-120	-63	-62	-59	-105	36	-153	18	30	-78	-23	-58	80	-30	-3
0.891667	-2641	11427	6545	-12383	-15	-4376	-4475	-30201	-118	-2639	-8146	-28443	-3734	1594	-11655	-31516	-41	12288	3382	-15474	-29	4918	10940	2913	-332	2114	9317	-13441	-76	-3431	11114	-19777	-152	-127	-122	-65	-65	-61	-97	37	-148	19	34	-77	-23	-57	79	-27	-1
0.892500	-3904	11361	6591	-12313	-3	-4500	-4541	-30425	-107	-2871	-8744	-27423	-3060	1058	-11931	-31815	-21	12422	3318	-15793	-26	5109	10444	2743	-328	2241	9052	-13680	-82	-3159	11152	-19605	-149	-129	-121	-61	-64	-61	-105	40	-151	19	34	-81	-25	-58	78	-30	-1
0.893333	-7611	11279	6625	-12346	-10	-4655	-4572	-30462	-103	-3178	-9290	-26289	-2331	430	-12148	-31934	-40	12542	3265	-16136	-32	5249	9942	2500	-327	2343	8835	-13934	-90	-2850	11111	-19415	-147	-125	-119	-64	-65	-58	-107	40	-151	20	36	-75	-21	-47	79	-28	0
0.894167	-8145	11193	6651	-12456	-5	-4847	-4581	-30314	-102	-3567	-9790	-25070	-1775	-271	-12343	-31865	-36	12652	3231	-16512	-60	5343	9441	2213	-314	2438	8664	-14210	-79	-2519	10996	-19211	-149	-126	-120	-65	-62	-60	-105	40	-151	20	30	-75	-22	-56	80	-28	-3
0.895000	-6185	11099	6666	-12664	-7	-5083	-4597	-29983	-115	-4046	-10243	-23749	-1111	-1014	-12544	-31594	-64	12752	3211	-16917	-70	5384	8939	1866	-290	2516	8533	-14496	-114	-2169	10820	-18997	-149	-130	-120	-65	-63	-63	-107	38	-154	19	35	-80	-23	-58	84	-29	-1
0.895833	-5706	11027	6672	-12962	-18	-5367	-4634	-29478	-118	-4619	-10649	-22351	-647	-1787	-12775	-31125	-64	12840	3216	-17351	-95	5382	8451	1453	-281	2585	8439	-14799	-125	-1810	10587	-18789	-150	-127	-120	-63	-63	-61	-104	37	-150	19	34	-75	-16	-57	78	-28	-3
0.896667	-4659	10919	6672	-13359	-33	-5695	-4721	-28815	-66	-5266	-11016	-20889	-495	-2548	-13061	-30437	-56	12920	3239	-17815	-125	5333	7975	975	-271	2617	8380	-15110	-118	-1465	10321	-18580	-148	-126	-120	-63	-63	-64	-112	38	-155	17	36	-75	-23	-61	79	-29	-3
0.897500	-3554	10833	6658	-13858	-15	-6059	-4861	-28009	-40	-5986	-11352	-19391	-143	-3285	-13412	-29516	-62	12987	3288	-18303	-179	5247	7519	431	-231	2627	8348	-15428	-166	-1114	10025	-18385	-154	-127	-124	-67	-67	-62	-105	37	-154	15	34	-80	-25	-60	77	-31	-5
0.898333	-3023	10759	6637	-14443	-35	-6447	-5069	-27084	-51	-6752	-11666	-17873	131	-3966	-13838	-28387	-59	13056	3357	-18805	-230	5134	7074	-182	-188	2609	8344	-15753	-197	-791	9719	-18211	-153	-132	-121	-62	-66	-64	-111	34	-158	12	28	-80	-14	-61	77	-34	-1
0.899167	-2473	10700	6602	-15121	-59	-6837	-5351	-26057	-84	-7545	-11965	-16364	219	-4569	-14327	-26970	-53	13110	3455	-19314	-264	5003	6656	-856	-161	2568	8373	-16062	-219	-488	9424	-18053	-147	-132	-126	-67	-61	-60	-103	40	-149	16	37	-75	-16	-59	86	-30	2
0.900000	-1706	10662	6561	-15879	-79	-7217	-5709	-24949	-134	-8334	-12260	-14907	283	-5073	-14870	-25339	-43	13158	3584	-19825	-290	4852	6245	-1597	-144	2488	8426	-16359	-233	-224	9144	-17926	-148	-126	-122	-65	-62	-62	-104	40	-148	17	29	-74	-22	-59	80	-28	1
0.900833	-1128	10645	6500	-16712	-79	-7574	-6164	-23789	-133	-9090	-12574	-13543	0	-5487	-15453	-23469	-48	13193	3720	-20329	-294	4701	5848	-2403	-114	2378	8502	-16639	-250	0	8896	-17834	-150	-128	-121	-68	-66	-62	-107	38	-151	16	36	-77	-24	-59	79	-32	-1
0.901667	-932	10646	6424	-17627	-83	-7882	-6697	-22606	-118	-9785	-12921	-12298	-253	-5801	-16059	-21363	-58	13217	3904	-20828	-343	4549	5471	-3266	-69	2233	8603	-16891	-272	188	8698	-17771	-148	-128	-121	-68	-62	-60	-103	38	-151	19	33	-80	-25	-58	78	-31	-3
0.902500	-989	10680	6328	-18598	-111	-8111	-7343	-21417	-131	-10380	-13317	-11197	-323	-6010	-16666	-19012	-57	13234	4102	-21302	-428	4417	5116	-4176	-47	2060	8732	-17107	-259	326	8551	-17741	-147	-129	-120	-68	-65	-61	-105	46	-150	18	37	-76	-22	-62	78	-32	-3
0.903333	-906	10745	6218	-19613	-121	-8269	-8069	-20246	-173	-10854	-13774	-10264	-572	-6143	-17264	-16457	-66	13233	4319	-21745	-435	4292	4779	-5130	-23	1861	8882	-17286	-270	429	8482	-17746	-149	-131	-122	-67	-63	-59	-104	39	-151	15	35	-77	-24	-59	79	-31	-4
0.904167	-389	10837	6087	-20660	-117	-8285	-8898	-19117	-150	-11164	-14309	-9517	-820	-6210	-17836	-13689	-60	13228	4554	-22154	-476	4193	4473	-6120	-7	1647	9064	-17418	-298	490	8494	-17779	-147	-127	-124	-66	-64	-61	-107	38	-150	16	35	-79	-23	-57	79	-32	2
0.905000	3	10980	5943	-21725	-122	-8191	-9824	-18039	-152	-11303	-14930	-8967	-904	-6242	-18369	-10781	-44	13211	4805	-22518	-507	4127	4188	-7142	21	1425	9274	-17502	-291	517	8594	-17833	-148	-126	-120	-67	-75	-59	-105	39	-153	19	34	-79	-27	-73	78	-31	-1
0.905833	345	11154	5776	-22790	-119	-7964	-10863	-17021	-166	-11237	-15665	-8616	-1086	-6266	-18865	-7762	-53	13181	5063	-22839	-480	4088	3978	-8181	77	1207	9511	-17534	-273	525	8791	-17908	-148	-127	-121	-67	-64	-59	-107	39	-150	17	34	-77	-21	-58	81	-31	-1
0.906667	721	11371	5596	-23832	-107	-7588	-11998	-16090	-129	-10971	-16492	-8457	-1228	-6318	-19335	-4682	-77	13136	5324	-23111	-557	4085	3804	-9233	105	995	9772	-17513	-241	498	9086	-17991	-150	-127	-121	-67	-65	-57	-104	35	-153	15	33	-77	-22	-58	77	-36	-1
0.907500	1109	11630	5400	-24869	-110	-7072	-13238	-15247	-128	-10495	-17420	-8470	-1037	-6415	-19779	-1571	-64	13086	5588	-23337	-592	4112	3690	-10282	105	813	10058	-17440	-180	469	9490	-18075	-147	-127	-120	-65	-62	-62	-103	37	-151	18	34	-75	-18	-53	82	-29	0
0.908333	1268	11926	5195	-25837	-112	-6413	-14564	-14493	-80	-9816	-18437	-8638	-941	-6597	-20219	1492	-51	13023	5850	-23514	-590	4170	3647	-11326	118	663	10361	-17316	-101	432	9991	-18155	-143	-125	-122	-68	-61	-56	-96	38	-150	15	30	-76	-19	-55	80	-30	-1
0.909167	151	12254	4978	-26740	-110	-5627	-16008	-13836	-109	-8956	-19549	-8930	-985	-6873	-20668	4481	-58	12943	6095	-23644	-590	4243	3681	-12362	112	545	10688	-17146	-39	417	10593	-18220	-150	-128	-119	-68	-62	-60	-109	33	-154	13	33	-78	-23	-58	75	-30	0
0.910000	-1043	12613	4760	-27561	-111	-4723	-17464	-13267	-120	-7929	-20719	-9307	-808	-7259	-21132	7264	-43	12858	6325	-23734	-539	4330	3807	-13379	86	484	11030	-16934	-17	382	11284	-18264	-153	-122	-121	-64	-66	-59	-107	37	-154	16	33	-77	-22	-59	77	-32	-5
0.910833	-276	13002	4536	-28278	-102	-3722	-19002	-12785	-64	-6773	-21926	-9726	-507	-7739	-21625	9818	-36	12760	6531	-23788	-470	4419	4026	-14380	39	466	11380	-16690	-13	389	12061	-18270	-151	-128	-124	-67	-62	-59	-108	33	-153	13	30	-75	-23	-70	78	-30	-4
0.911667	510	13400	4314	-28890	-87	-2632	-20552	-12385	-86	-5519	-23137	-10154	-324	-8315	-22160	12085	-55	12653	6705	-23809	-379	4499	4351	-15347	16	517	11740	-16417	7	418	12913	-18243	-152	-129	-128	-64	-61	-57	-105	56	-153	18	38	-76	-19	-57	79	-32	0
0.912500	1147	13782	4099	-29386	-88	-1487	-22088	-12075	-96	-4236	-24326	-10546	-228	-8961	-22725	14025	-78	12534	6856	-23808	-264	4552	4775	-16294	-24	626	12100	-16127	19	481	13828	-18168	-148	-126	-118	-64	-61	-57	-105	39	-152	11	33	-75	-21	-57	80	-27	2
0.913333	1832	14222	3891	-29752	-101	-307	-23568	-11825	-39	-2937	-25452	-10872	-161	-9656	-23343	15597	-85	12401	6959	-23790	-133	4570	5309	-17210	-80	758	12460	-15827	41	578	14804	-18049	-147	-128	-122	-67	-60	-56	-108	38	-150	18	36	-73	-19	-57	80	-29	0
0.914167	3383	14621	3695	-29998	-107	873	-24968	-11638	21	-1679	-26495	-11104	-8	-10361	-23979	16761	-101	12257	7023	-23774	2	4529	5938	-18103	-104	941	12812	-15530	41	705	15805	-17875	-149	-125	-122	-62	-64	-57	-105	39	-151	20	32	-77	-24	-57	84	-28	-14
0.915000	7539	15000	3507	-30116	-93	2035	-26237	-11503	25	-501	-27400	-11203	45	-11031	-24611	17502	-109	12096	7038	-23742	116	4419	6665	-18973	-135	1146	13148	-15250	4	862	16816	-17661	-149	-129	-125	-68	-66	-63	-110	37	-149	18	29	-78	-19	-60	79	-30	-3
0.915833	9178	15339	3339	-30111	-84	3153	-27338	-11417	33	544	-28140	-11196	64	-11621	-25223	17815	-84	11923	7020	-23716	260	4227	7484	-19816	-174	1362	13469	-14992	-13	1050	17829	-17394	-150	-129	-121	-66	-63	-59	-108	39	-152	20	32	-76	-25	-58	79	-27	0
0.916667	6750	15644	3190	-30011	-93	4196	-28230	-11357	72	1438	-28684	-11024	227	-12099	-25786	17717	-104	11731	6944	-23708	325	3936	8370	-20641	-222	1558	13767	-14766	-42	1240	18809	-17092	-150	-127	-122	-90	-66	-63	-109	37	-152	16	33	-76	-24	-57	78	-32	-4
0.917500	5307	15902	3055	-29775	-86	5146	-28887	-11326	45	2140	-29014	-10722	138	-12427	-26264	17222	-100	11513	6820	-23714	363	3538	9313	-21446	-240	1708	14037	-14590	-103	1435	19753	-16748	-152	-129	-121	-66	-65	-62	-108	39	-144	19	34	-96	-25	-61	78	-29	-5
0.918333	4949	16103	2932	-29469	-78	5969	-29293	-11309	20	2643	-29116	-10281	-296	-12577	-26636	16367	-86	11274	6642	-23740	411	3015	10292	-22233	-267	1795	14270	-14466	-132	1618	20634	-16376	-148	-116	-124	-66	-64	-67	-109	39	-151	15	33	-76	-23	-57	81	-28	0
0.919167	4925	16223	2832	-29090	-70	6658	-29427	-11299	0	2935	-28965	-9739	-620	-12520	-26854	15214	-95	11005	6415	-23785	467	2372	11291	-23009	-276	1781	14472	-14407	-213	1764	21427	-15990	-144	-129	-122	-64	-61	-58	-105	40	-148	15	38	-73	-19	-57	80	-21	1
0.920000	4757	16306	2754	-28660	-73	7192	-29286	-11289	-22	3016	-28555	-9095	-585	-12248	-26901	13811	-99	10704	6143	-23860	537	1574	12284	-23788	-272	1637	14634	-14421	-211	1860	22122	-15596	-146	-93	-117	-65	-61	-59	-110	37	-149	19	35	-73	-17	-52	82	-27	2
0.920833	4323	16302	2686	-28187	-68	7564	-28858	-11272	5	2883	-27903	-8397	-539	-11768	-26755	12219	-95	10363	5822	-23957	562	635	13247	-24555	-299	1334	14746	-14501	-210	1883	22684	-15208	-147	-126	-119	-65	-60	-57	-108	42	-150	17	35	-74	-17	-57	81	-34	0
0.921667	3720	16223	2626	-27703	-64	7757	-28166	-11245	-31	2560	-27012	-7665	-652	-11079	-26405	10506	-104	9980	5460	-24084	547	-442	14157	-25320	-298	851	14815	-14689	-252	1812	23127	-14829	-147	-122	-120	-63	-64	-60	-104	41	-151	21	34	-74	-21	-56	81	-30	1
0.922500	3226	16075	2582	-27227	-68	7776	-27224	-11201	-73	2090	-25909	-6936	-724	-10203	-25846	8711	-104	9557	5072	-24232	468	-1645	14986	-26074	-308	168	14820	-14955	-298	1624	23422	-14476	-151	-128	-124	-65	-63	-58	-87	40	-151	18	32	-73	-22	-57	79	-34	-5
0.923333	3255	15853	2545	-26780	-63	7606	-26067	-11135	-87	1484	-24622	-6221	-788	-9160	-25089	6918	-93	9095	4670	-24402	422	-2974	15716	-26821	-338	-724	14770	-15312	-311	1291	23567	-14149	-151	-130	-126	-67	-64	-61	-110	35	-159	13	32	-78	-26	-59	77	-32	-6
0.924167	3311	15558	2519	-26370	-52	7306	-24722	-11041	-129	782	-23172	-5544	-750	-7988	-24157	5170	-77	8601	4279	-24589	459	-4405	16334	-27549	-319	-1849	14665	-15765	-349	797	23566	-13860	-152	-132	-125	-67	-63	-59	-108	25	-150	19	34	-74	-22	-55	77	-33	-3
0.925000	3241	15208	2500	-26017	-60	6850	-23222	-10915	-119	36	-21613	-4924	-830	-6723	-23085	3517	-70	8086	3917	-24788	488	-5931	16813	-28265	-321	-3208	14495	-16314	-382	118	23414	-13604	-152	-130	-124	-70	-81	-62	-105	38	-149	13	32	-77	-23	-57	80	-30	0
0.925833	3349	14793	2483	-25733	-59	6265	-21616	-10758	-118	-717	-19997	-4373	-1089	-5408	-21914	1983	-66	7538	3613	-24993	453	-7540	17150	-28950	-316	-4782	14265	-16957	-401	-761	23132	-13391	-151	-129	-125	-66	-62	-60	-104	38	-115	20	34	-76	-21	-52	81	-30	-1
0.926667	4581	14341	2475	-25527	-46	5566	-19944	-10570	-134	-1438	-18377	-3901	-1360	-4076	-20698	601	-42	6983	3378	-25203	337	-9194	17321	-29609	-324	-6567	13964	-17689	-408	-1848	22722	-13235	-151	-126	-122	-66	-59	-55	-102	38	-151	16	38	-75	-19	-56	80	-28	-1
0.927500	6859	13794	2466	-25403	-42	4831	-18254	-10347	-166	-2086	-16790	-3504	-1545	-2763	-19467	-636	-63	6423	3255	-25418	222	-10873	17324	-30224	-309	-8540	13600	-18511	-401	-3159	22190	-13084	-161	-122	-121	-66	-59	-55	-104	44	-149	20	21	-72	-19	-57	84	-27	-1
0.928333	5937	13222	2458	-25364	-42	4042	-16597	-10090	-159	-2630	-15295	-3179	-1679	-1503	-18285	-1712	-73	5878	3267	-25622	172	-12544	17150	-30795	-286	-10668	13167	-19420	-394	-4688	21565	-12995	-147	-127	-120	-66	-62	-59	-105	42	-149	20	36	-76	-26	-56	81	-29	0
0.929167	4163	12614	2450	-25412	-53	3247	-15002	-9811	-149	-3079	-13921	-2918	-1674	-338	-17213	-2630	-55	5356	3435	-25822	131	-14176	16814	-31319	-287	-12922	12655	-20405	-404	-6406	20856	-12932	-150	-128	-125	-72	-62	-61	-104	37	-151	19	33	-80	-19	-58	80	-31	-1
0.930000	4167	11981	2444	-25530	-48	2484	-13499	-9499	-188	-3306	-12712	-2710	-1619	724	-16255	-3418	-41	4877	3787	-26001	80	-15747	16302	-31790	-294	-15239	12086	-21453	-383	-8292	20088	-12904	-151	-128	-119	-66	-64	-58	-104	37	-155	16	32	-76	-24	-57	79	-29	-4
0.930833	3875	11318	2436	-25724	-41	1770	-12112	-9164	-191	-3400	-11696	-2541	-1373	1649	-15473	-4095	-50	4448	4335	-26170	46	-17227	15628	-32204	-308	-17548	11457	-22548	-382	-10295	19268	-12899	-151	-130	-125	-70	-68	-72	-105	38	-152	17	34	-79	-22	-57	79	-32	-1
0.931667	2642	10644	2432	-25968	-59	1134	-10868	-8818	-186	-3323	-10895	-2403	-995	2428	-14870	-4691	-51	4090	5100	-26311	40	-18583	14806	-32520	-359	-19794	10765	-23676	-380	-12377	18410	-12923	-148	-134	-126	-72	-69	-62	-110	35	-155	16	30	-79	-29	-61	78	-32	-5
0.932500	1126	9955	2427	-26261	-53	632	-9785	-8476	-178	-3080	-10305	-2275	-870	3058	-14454	-5234	-35	3815	6082	-26429	34	-19784	13850	-32640	-366	-21893	10027	-24814	-363	-14472	17526	-12969	-152	-129	-126	-68	-69	-82	-103	38	-150	16	30	-79	-25	-58	80	-33	0
0.933333	-1681	9278	2427	-26585	-57	250	-8859	-8112	-164	-2681	-9930	-2162	-600	3546	-14210	-5751	-40	3654	7280	-26518	-21	-20807	12779	-32713	-344	-23786	9238	-25961	-357	-16523	16624	-13029	-152	-128	-125	-68	-63	-59	-105	38	-151	20	29	-75	-24	-58	79	-32	0
0.934167	-8768	8611	2423	-26924	-51	4	-8100	-7772	-156	-2148	-9757	-2048	-118	3880	-14133	-6280	-40	3538	8675	-26579	-67	-21641	11602	-32717	-345	-25411	8413	-27074	-343	-18440	15718	-13117	-149	-131	-121	-66	-64	-60	-107	40	-173	17	34	-75	-22	-58	80	-30	0
0.935000	-11838	7958	2412	-27270	-60	-105	-7492	-7453	-186	-1508	-9767	-1941	202	4063	-14184	-6810	-39	3547	10257	-26609	-56	-22268	10346	-32743	-358	-26694	7572	-28144	-333	-20155	14817	-13231	-152	-131	-122	-66	-62	-61	-110	41	-152	16	32	-76	-21	-61	75	-32	0
0.935833	-8877	7347	2386	-27610	-72	-68	-7039	-7163	-208	-783	-9943	-1834	640	4122	-14330	-7376	-35	3655	12007	-26609	-77	-22686	9050	-32728	-341	-27589	6732	-29143	-322	-21595	13938	-13365	-150	-129	-117	-66	-61	-62	-107	33	-154	18	34	-74	-26	-55	79	-30	-5
0.936667	-8206	6769	2335	-27934	-61	93	-6710	-6906	-212	-22	-10241	-1739	1194	4051	-14532	-8026	-31	3857	13894	-26581	-94	-22879	7707	-32745	-358	-28060	5914	-30059	-318	-22687	13090	-13541	-149	-128	-121	-70	-63	-60	-104	42	-153	17	37	-79	-24	-59	79	-32	-4
0.937500	-7518	6243	2242	-28237	-66	365	-6493	-6691	-177	743	-10631	-1666	1606	3870	-14742	-8726	-16	4140	15888	-26534	-86	-22862	6391	-32732	-349	-28084	5146	-30877	-307	-23371	12297	-13756	-151	-128	-124	-67	-63	-63	-94	39	-150	15	32	-78	-24	-58	80	-29	-3
0.938333	-6414	5777	2091	-28511	-61	721	-6371	-6521	-169	1475	-11076	-1618	1793	3582	-14920	-9497	-15	4496	17929	-26464	-104	-22641	5127	-32745	-306	-27659	4462	-31601	-291	-23593	11581	-14044	-154	-132	-121	-68	-63	-62	-107	40	-152	19	36	-76	-23	-57	80	-18	-5
0.939167	-6920	5383	1863	-28749	-67	1135	-6315	-6395	-169	2156	-11538	-1608	1912	3201	-15020	-10315	-50	4907	19984	-26379	-138	-22227	3946	-32742	-291	-26774	3894	-32181	-297	-23306	10980	-14309	-153	-126	-120	-66	-95	-62	-105	37	-155	22	37	-75	-21	-51	85	-28	-1
0.940000	-9365	5069	1529	-28955	-73	1575	-6305	-6321	-146	2708	-11992	-1658	2062	2733	-15020	-11191	-70	5346	22001	-26285	-162	-21640	2878	-32745	-287	-25473	3477	-32478	-299	-22494	10508	-14672	-154	-124	-122	-66	-63	-61	-104	38	-154	20	32	-75	-24	-58	81	-32	-3
0.940833	-11464	4842	1068	-29135	-82	2000	-6329	-6292	-185	3135	-12398	-1774	2092	2191	-14892	-12097	-69	5799	23928	-26192	-169	-20883	1966	-32748	-259	-23815	3241	-32592	-289	-21166	10204	-15086	-150	-131	-126	-67	-64	-61	-105	39	-153	15	38	-75	-23	-56	84	-28	-1
0.941667	-8985	4711	456	-29275	-85	2388	-6349	-6295	-184	3415	-12735	-1964	2047	1587	-14619	-13026	-75	6250	25741	-26102	-168	-20062	1236	-32740	-222	-21823	3221	-32659	-269	-19329	10092	-15566	-151	-129	-121	-68	-64	-60	-104	40	-153	18	35	-76	-21	-56	80	-32	-7
0.942500	-7239	4687	-327	-29396	-101	2706	-6361	-6336	-1	3517	-12986	-2236	1925	919	-14194	-13966	-82	6674	27377	-26029	-227	-19115	724	-32748	-228	-19584	3435	-32658	-269	-17016	10192	-16109	-153	-128	-127	-68	-65	-59	-105	36	-153	19	34	-76	-21	-56	81	-29	-3
0.943333	-7894	4776	-1298	-29496	-79	2920	-6346	-6404	1155	3453	-13143	-2628	1749	198	-13628	-14897	-77	7059	28774	-25978	-230	-18101	458	-32740	-185	-17154	3908	-32682	-259	-14274	10528	-16707	-152	-130	-124	-69	-63	-60	-104	39	-153	20	34	-75	-23	-56	80	-28	-5
0.944167	-7066	4989	-2458	-29581	-82	3005	-6292	-6497	2047	3205	-13190	-3108	1542	-552	-12938	-15792	-79	7383	29895	-25958	-264	-17046	453	-32748	-151	-14598	4654	-32669	-237	-11205	11107	-17354	-152	-128	-119	-66	-52	-63	-104	38	-153	18	35	-73	-22	-59	82	-27	-1
0.945000	-5171	5333	-3820	-29654	-70	2953	-6191	-6596	1148	2786	-13140	-3696	1511	-1317	-12138	-16638	-62	7639	30696	-25969	-287	-15970	736	-32735	-115	-11985	5674	-32688	-252	-7897	11931	-18042	-154	-128	-122	-67	-68	-59	-104	36	-152	19	36	-75	-22	-57	82	-28	-3
0.945833	-3211	5816	-5378	-29718	-84	2739	-6034	-6700	597	2210	-12931	-4378	1394	-2061	-11265	-17411	-49	7832	31138	-26058	-283	-14883	1322	-32750	-101	-9402	6950	-32669	-254	-4461	12997	-18750	-149	-126	-130	-64	-64	-58	-102	41	-151	16	35	-72	-17	-55	82	-28	0
0.946667	-1306	6445	-7138	-29785	-77	2361	-5814	-6803	384	1503	-12680	-5161	1184	-2824	-10357	-18108	-69	7948	31181	-26137	-303	-13813	2205	-32734	-85	-6898	8472	-32683	-246	-1006	14278	-19477	-149	-125	-124	-67	-62	-58	-102	42	-150	20	41	-75	-21	-55	87	-27	0
0.947500	-115	7229	-9075	-29849	-84	1819	-5535	-6904	267	684	-12324	-6033	964	-3518	-9443	-18717	-68	7995	30804	-26296	-327	-12775	3380	-32750	-88	-4534	10214	-32669	-253	2359	15762	-20195	-145	-126	-117	-63	-63	-56	-101	43	-155	24	35	-73	-22	-55	86	-28	4
0.948333	845	8170	-11158	-29912	-87	1124	-5199	-6989	499	-208	-11886	-6988	678	-4185	-8551	-19228	-70	7984	29981	-26512	-319	-11777	4831	-32735	-76	-2343	12142	-32686	-233	5516	17411	-20910	-150	-129	-121	-68	-64	-60	-105	38	-152	18	33	-75	-24	-58	77	-31	-3
0.949167	1781	9253	-13350	-29984	-83	285	-4816	-7073	389	-1152	-11379	-8019	449	-4775	-7729	-19634	-58	7936	28711	-26779	-320	-10831	6535	-32751	-48	-359	14220	-32672	-222	8337	19175	-21572	-152	-130	-120	-67	-63	-57	-105	40	-139	17	17	-79	-24	-58	80	-30	-3
0.950000	3117	10484	-15610	-30052	-94	-661	-4376	-7147	81	-2116	-10817	-9101	46	-5274	-6992	-19939	-51	7866	27011	-27085	-309	-9942	8477	-32737	-41	1388	16397	-32681	-237	10728	21001	-22177	-151	-131	-122	-72	-64	-61	-107	38	-153	16	29	-77	-21	-58	79	-31	-4
0.950833	3982	11850	-17884	-30130	-111	-1698	-3893	-7204	-137	-3063	-10215	-10226	-134	-5666	-6360	-20133	-65	7805	24908	-27434	-301	-9098	10615	-32752	-49	2865	18610	-32673	-215	12650	22836	-22704	-149	-130	-155	-67	-61	-60	-107	39	-151	15	27	-78	-22	-56	80	-31	0
0.951667	3657	13330	-20138	-30214	-103	-2802	-3364	-7270	-227	-3965	-9576	-11372	-195	-5980	-5849	-20230	-62	7770	22430	-27811	-297	-8329	12885	-32733	-85	4061	20821	-32665	-201	14006	24619	-23141	-152	-129	-121	-68	-62	-58	-102	38	-153	16	32	-77	-21	-57	81	-33	-9
0.952500	3892	14908	-22287	-30303	-107	-3936	-2815	-7354	-292	-4803	-8912	-12536	-344	-6188	-5454	-20252	-47	7801	19662	-28202	-282	-7637	15244	-32750	-93	4970	22966	-32614	-201	14767	26296	-23476	-133	-125	-120	-66	-63	-56	-97	38	-151	17	32	-79	-23	-57	77	-31	0
0.953333	4230	16559	-24275	-30404	-128	-5064	-2233	-7454	-460	-5563	-8221	-13696	-442	-6309	-5173	-20137	-56	7922	16674	-28580	-275	-7023	17636	-32734	-102	5588	25008	-32540	-185	14904	27806	-23695	-148	-127	-124	-67	-65	-56	-107	40	-151	18	35	-76	-22	-58	81	-30	-1
0.954167	4222	18252	-26041	-30517	-121	-6171	-1638	-7588	-531	-6233	-7487	-14863	-423	-6355	-4987	-19984	-58	8159	13553	-28978	-290	-6499	20009	-32749	-107	5915	26908	-32475	-191	14401	29112	-23785	-149	-130	-118	-65	-58	-55	-105	41	-151	24	34	-79	-19	-58	78	-29	0
0.955000	3961	19939	-27528	-30645	-112	-7216	-1034	-7776	-498	-6799	-6770	-15991	-443	-6348	-4885	-19754	-59	8527	10409	-29334	-281	-6075	22314	-32729	-91	5955	28602	-32391	-194	13298	30157	-23740	-152	-124	-122	-65	-64	-61	-108	43	-150	18	30	-78	-19	-57	82	-32	1
0.955833	3823	21599	-28677	-30784	-115	-8175	-431	-8019	-491	-7268	-6022	-17092	-459	-6302	-4836	-19471	-64	9044	7349	-29646	-252	-5756	24488	-32747	-108	5717	30057	-32300	-168	11639	30918	-23575	-153	-151	-119	-64	-62	-59	-103	43	-153	16	34	-82	-23	-57	81	-33	0
0.956667	4110	23198	-29446	-30945	-103	-9026	162	-8332	-447	-7646	-5253	-18147	-55	-6250	-4819	-19145	-61	9701	4464	-29918	-258	-5561	26473	-32729	-103	5217	31255	-32173	-147	9498	31369	-23269	-152	-131	-124	-69	-68	-63	-111	38	-151	13	30	-79	-26	-58	77	-36	-1
0.957500	4971	24706	-29794	-31118	-100	-9755	735	-8726	-477	-7934	-4474	-19152	722	-6219	-4805	-18781	-72	10528	1879	-30121	-250	-5492	28239	-32748	-102	4474	32188	-32015	-145	6945	31509	-22821	-153	-128	-124	-68	-68	-65	-107	40	-155	15	33	-79	-26	-60	79	-32	-4
0.958333	5553	26081	-29695	-31304	-101	-10342	1283	-9198	-563	-8150	-3687	-20104	932	-6227	-4755	-18398	-84	11482	-299	-30263	-238	-5565	29749	-32715	-121	3520	32767	-31806	-132	4085	31333	-22244	-151	-132	-126	-70	-65	-62	-109	40	-152	16	29	-78	-24	-46	79	-31	-9
0.959167	5406	27295	-29113	-31501	-95	-10797	1796	-9763	-620	-8315	-2888	-21004	880	-6304	-4662	-18005	-74	12538	-1980	-30331	-233	-5783	30989	-32743	-141	2363	32767	-31548	-121	1027	30841	-21540	-149	-128	-125	-64	-60	-65	-102	41	-151	16	36	-52	-22	-56	81	-30	0
0.960000	5804	28316	-28050	-31709	-91	-11092	2262	-10424	-590	-8453	-2094	-21844	945	-6468	-4507	-17612	-61	13669	-3097	-30338	-200	-6162	31943	-32727	-139	1046	32767	-31223	-136	-2106	30059	-20717	-154	-127	-120	-64	-61	-58	-103	40	-150	16	36	-74	-21	-55	82	-30	0
0.960833	6931	29126	-26503	-31920	-82	-11260	2674	-11184	-523	-8575	-1323	-22632	688	-6745	-4279	-17236	-62	14836	-3632	-30280	-180	-6710	32618	-32740	-132	-384	32767	-30832	-133	-5182	29002	-19786	-145	-127	-121	-65	-56	-56	-104	42	-151	18	37	-75	-17	-56	79	-31	0
0.961667	10636	29729	-24478	-32134	-77	-11306	3019	-12020	-516	-8702	-585	-23360	-759	-7135	-3976	-16882	-67	15996	-3473	-30209	-191	-7413	32767	-32724	-150	-1896	32767	-30370	-101	-8111	27720	-18746	-149	-126	-120	-64	-64	-61	-105	41	-150	19	36	-74	-23	-52	85	-29	4
0.962500	12569	30110	-22011	-32332	-73	-11226	3296	-12939	-503	-8852	108	-24034	-2696	-7643	-3599	-16553	-51	17108	-2697	-30016	-186	-8259	32767	-32740	-179	-3442	32413	-29835	-100	-10811	26236	-17608	-153	-125	-132	-64	-65	-60	-102	43	-148	18	35	-74	-21	-56	82	-30	-3
0.963333	9123	30283	-19162	-32527	-56	-11071	3488	-13928	-492	-9036	733	-24661	-2426	-8265	-3163	-16260	-26	18111	-1300	-29832	-177	-9239	32767	-32737	-176	-4988	31688	-29218	-88	-13200	24623	-16385	-152	-127	-118	-62	-65	-61	-105	39	-153	20	36	-73	-12	-52	81	-30	-3
0.964167	6756	30253	-15979	-32656	-44	-10831	3595	-14969	-497	-9263	1283	-25237	-1903	-8986	-2693	-16014	-26	18966	659	-29633	-155	-10321	32636	-32658	-178	-6504	30789	-28531	-81	-15207	22940	-15092	-150	-127	-109	-61	-64	-57	-102	41	-148	17	37	-75	-21	-55	79	-29	0
0.965000	6101	30053	-12533	-32735	-48	-10534	3608	-16061	-486	-9539	1716	-25770	-2064	-9782	-2212	-15818	-39	19623	3098	-29439	-147	-11481	32024	-32427	-181	-7945	29746	-27782	-65	-16782	21250	-13737	-151	-130	-124	-82	-63	-61	-108	39	-153	10	32	-74	-19	-58	71	-31	-4
0.965833	9052	29690	-8896	-32741	-49	-10198	3526	-17176	-494	-9840	2028	-26264	-1990	-10617	-1757	-15669	-44	20053	5940	-29250	-159	-12673	31197	-32034	-186	-9267	28593	-26963	-23	-17899	19622	-12327	-155	-129	-119	-66	-60	-59	-100	37	-152	17	35	-74	-19	-55	79	-29	-3
0.966667	11578	29217	-5103	-32764	-43	-9842	3351	-18298	-463	-10207	2196	-26677	-1886	-11466	-1359	-15574	-58	20213	9051	-29098	-166	-13858	30155	-31496	-186	-10452	27346	-26093	-5	-18560	18110	-10869	-150	-124	-120	-66	-64	-60	-103	28	-154	18	35	-73	-25	-55	84	-27	-1
0.967500	9045	28655	-1293	-32710	-42	-9484	3083	-19389	-445	-10589	2203	-27068	-1564	-12269	-1057	-15531	-65	20089	12309	-28991	-151	-14992	28931	-30704	-174	-11470	26035	-25183	-13	-18767	16769	-9387	-154	-129	-118	-65	-63	-57	-103	50	-150	20	36	-73	-17	-53	81	-30	-3
0.968333	7108	28042	2438	-32571	-34	-9150	2715	-20489	-454	-10986	2040	-27413	-1385	-13028	-884	-15545	-51	19671	15593	-28934	-147	-16024	27511	-29706	-173	-12312	24680	-24232	2	-18570	15646	-7882	-148	-126	-119	-64	-62	-62	-105	42	-150	18	35	-75	-14	-59	82	-28	1
0.969167	5400	27400	6020	-32313	-28	-8834	2259	-21535	-426	-11388	1698	-27725	-1350	-13689	-870	-15611	-63	18952	18784	-28953	-131	-16919	25947	-28434	-172	-12977	23286	-23252	19	-17994	14776	-6372	-152	-129	-119	-93	-62	-62	-107	39	-151	19	33	-97	-21	-58	80	-29	0
0.970000	3558	26756	9359	-31960	-57	-8570	1726	-22536	-384	-11776	1178	-27991	-1288	-14220	-1033	-15722	-76	17954	21755	-29040	-108	-17626	24229	-26861	-199	-13461	21899	-22245	3	-17116	14202	-4859	-150	-127	-121	-68	-64	-61	-107	37	-155	18	32	-78	-22	-52	79	-31	-1
0.970833	2168	26124	12388	-31502	-30	-8337	1119	-23471	-352	-12139	488	-28216	-1027	-14600	-1392	-15860	-70	16698	24390	-29178	-128	-18112	22408	-24977	-170	-13760	20533	-21211	3	-15998	13916	-3362	-149	-130	-124	-67	-62	-62	-107	55	-188	15	33	-76	-23	-62	80	-30	0
0.971667	863	25498	15059	-30937	-24	-8155	452	-24347	-349	-12445	-353	-28394	-822	-14807	-1954	-16059	-60	15226	26605	-29384	-119	-18347	20521	-22801	-159	-13909	19199	-20159	1	-14724	13926	-1884	-150	-130	-122	-68	-61	-60	-110	37	-153	15	32	-75	-26	-60	79	-29	-5
0.972500	187	24870	17290	-30281	-41	-8026	-251	-25135	-327	-12699	-1336	-28530	-665	-14846	-2711	-16271	-82	13561	28288	-29642	-103	-18310	18617	-20353	-148	-13911	17942	-19084	-14	-13373	14218	-425	-153	-130	-120	-84	-64	-60	-108	35	-151	17	33	-76	-22	-59	79	-31	0
0.973333	-656	24222	19030	-29533	-35	-7947	-988	-25850	-315	-12884	-2422	-28621	-418	-14706	-3658	-16504	-94	11772	29387	-29942	-87	-17991	16733	-17660	-142	-13803	16747	-17981	19	-12005	14766	999	-151	-132	-125	-70	-66	-63	-109	35	-153	13	29	-80	-26	-59	79	-34	-5
0.974167	-1858	23519	20229	-28712	-22	-7916	-1736	-26483	-268	-12993	-3603	-28666	-161	-14408	-4761	-16747	-100	9888	29869	-30271	-64	-17389	14933	-14762	-146	-13613	15637	-16841	38	-10707	15529	2369	-150	-130	-122	-72	-62	-62	-85	38	-151	19	33	-78	-23	-60	82	-30	-5
0.975000	-3331	22733	20878	-27820	-23	-7920	-2478	-27044	-224	-13029	-4837	-28656	59	-13965	-5998	-16983	-86	8016	29721	-30607	-69	-16523	13247	-11711	-147	-13369	14632	-15668	63	-9542	16458	3686	-151	-128	-122	-69	-62	-62	-110	36	-150	12	30	-80	-21	-59	78	-31	2
0.975833	-7105	21816	20951	-26885	-28	-7965	-3210	-27518	-235	-12981	-6089	-28613	360	-13411	-7324	-17223	-82	6160	28942	-30939	-118	-15407	11732	-8572	-143	-13103	13743	-14451	34	-8562	17505	4941	-147	-124	-126	-83	-65	-60	-109	37	-151	18	29	-77	-22	-60	80	-30	-1
0.976667	-12715	20725	20441	-25913	-45	-8047	-3914	-27931	-212	-12868	-7331	-28499	564	-12780	-8710	-17420	-84	4376	27546	-31251	-134	-14087	10435	-5431	-172	-12856	12973	-13188	-10	-7806	18604	6125	-151	-128	-122	-70	-61	-60	-108	37	-154	16	1	-81	-21	-59	80	-32	-1
0.977500	-13727	19408	19357	-24937	-44	-8135	-4569	-28279	-182	-12693	-8522	-28347	699	-12112	-10116	-17619	-94	2716	25590	-31525	-131	-12619	9395	-2366	-190	-12636	12343	-11878	-41	-7306	19704	7225	-149	-130	-126	-72	-64	-82	-111	37	-153	15	32	-78	-23	-62	79	-33	0
0.978333	-11809	17833	17734	-23973	-33	-8269	-5172	-28575	-172	-12471	-9643	-28147	802	-11437	-11501	-17780	-80	1229	23130	-31744	-125	-11053	8646	555	-183	-12480	11837	-10501	-74	-7079	20751	8252	-150	-127	-124	-67	-67	-62	-107	36	-154	18	19	-79	-25	-57	80	-30	0
0.979167	-11174	15970	15611	-23047	-35	-8409	-5708	-28816	-113	-12212	-10665	-27899	755	-10806	-12839	-17908	-95	-55	20298	-31901	-127	-9451	8203	3253	-188	-12398	11479	-9061	-88	-7117	21678	9168	-147	-130	-119	-66	-62	-60	-113	40	-152	20	36	-76	-21	-53	85	-28	-5
0.980000	-10295	13798	13037	-22155	-24	-8545	-6177	-29019	-78	-11944	-11570	-27605	862	-10259	-14033	-18002	-103	-1115	17122	-31980	-104	-7881	8077	5668	-189	-12410	11263	-7568	-32	-7425	22443	9967	-145	-126	-117	-64	-60	-59	-103	41	-147	19	36	-77	-22	-56	84	-27	2
0.980833	-9206	11305	10063	-21354	-27	-8699	-6580	-29192	-55	-11673	-12342	-27272	921	-9826	-15129	-18061	-97	-1940	13687	-31985	-88	-6399	8261	7718	-165	-12514	11181	-6018	58	-7992	23001	10639	-142	-130	-121	-68	-63	-64	-104	39	-137	16	35	-75	-19	-56	82	-27	0
0.981667	-8263	8475	6722	-20616	-29	-8861	-6907	-29340	-4	-11428	-12969	-26907	901	-9538	-16078	-18084	-94	-2505	10078	-31890	-94	-5080	8745	9372	-189	-12720	11233	-4423	32	-8778	23327	11174	-152	-130	-124	-67	-64	-64	-109	38	-152	13	22	-80	-24	-61	77	-31	0
0.982500	-7184	5331	3108	-19980	-26	-9030	-7162	-29466	3	-11213	-13429	-26504	880	-9408	-16873	-18078	-81	-2889	6407	-31715	-99	-3985	9497	10601	-195	-13009	11403	-2792	-9	-9748	23401	11568	-149	-127	-120	-67	-63	-66	-108	38	-151	16	34	-76	-25	-59	80	-29	-1
0.983333	-6286	1934	-686	-19435	-14	-9212	-7344	-29572	-24	-11055	-13784	-26078	765	-9454	-17494	-18039	-60	-3037	2767	-31447	-88	-3150	10462	11389	-171	-13379	11670	-1142	-13	-10877	23211	11799	-148	-128	-119	-68	-65	-62	-105	39	-152	17	32	-81	-14	-59	80	-30	-4
0.984167	-5556	-1675	-4571	-19014	-13	-9408	-7458	-29663	-32	-10964	-13987	-25630	624	-9675	-17954	-17980	-76	-3009	-772	-31108	-60	-2617	11595	11735	-143	-13820	12020	520	-3	-12113	22762	11884	-147	-128	-120	-65	-51	-64	-107	42	-151	18	35	-80	-22	-58	78	-29	-3
0.985000	-4776	-5412	-8478	-18717	-16	-9637	-7518	-29747	-122	-10954	-14077	-25171	583	-10073	-18260	-17907	-81	-2837	-4135	-30689	-62	-2403	12833	11649	-151	-14311	12418	2149	-22	-13415	22062	11750	-146	-129	-120	-67	-64	-62	-105	41	-151	19	35	-77	-24	-58	84	-28	0
0.985833	-4039	-9195	-12270	-18551	-22	-9914	-7526	-29816	-491	-11038	-14063	-24753	577	-10624	-18425	-17818	-83	-2566	-7252	-30217	-65	-2521	14113	11165	-155	-14835	12837	3721	-69	-14739	21133	11466	-149	-127	-117	-64	-63	-61	-104	43	-150	19	36	-74	-21	-52	84	-26	1
0.986667	-3477	-12978	-15981	-18522	-17	-10237	-7496	-29874	-727	-11216	-13972	-24237	569	-11310	-18478	-17704	-91	-2245	-10118	-29690	-95	-2966	15362	10318	-158	-15372	13241	5209	-128	-16054	20007	10995	-144	-124	-114	-63	-59	-57	-103	39	-146	23	37	-73	-18	-51	81	-21	0
0.987500	-3002	-16688	-19491	-18642	-14	-10638	-7435	-29918	-597	-11493	-13828	-23776	576	-12109	-18438	-17632	-77	-1918	-12691	-29134	-142	-3720	16495	9170	-184	-15910	13602	6580	-203	-17328	18700	10347	-147	-162	-117	-62	-73	-59	-103	42	-148	22	40	-70	-19	-53	87	-26	2
0.988333	-2361	-20209	-22730	-18902	-29	-11116	-7351	-29949	-526	-11871	-13654	-23330	433	-12998	-18329	-17549	-60	-1641	-14946	-28563	-155	-4728	17476	7773	-205	-16429	13875	7813	-240	-18530	17263	9530	-145	-126	-115	-62	-61	-58	-103	41	-148	23	40	-86	-21	-55	81	-27	2
0.989167	-173	-23488	-25632	-19310	-42	-11698	-7259	-29970	-476	-12353	-13479	-22899	332	-13937	-18183	-17480	-74	-1457	-16877	-27998	-145	-6001	18233	6193	-204	-16924	14043	8880	-203	-19627	15745	8551	-147	-125	-118	-65	-63	-58	-103	38	-142	20	34	-72	-19	-55	82	-29	-1
0.990000	5454	-26439	-28144	-19844	-31	-12380	-7162	-29975	-386	-12927	-13318	-22496	425	-14892	-18026	-17423	-69	-1407	-18457	-27446	-116	-7444	18737	4476	-178	-17377	14079	9761	-181	-20605	14176	7439	-150	-130	-121	-66	-64	-58	-107	37	-155	15	32	-70	-25	-58	78	-31	-5
0.990833	9376	-28999	-30215	-20508	-46	-13177	-7073	-29958	-332	-13588	-13186	-22115	404	-15825	-17872	-17382	-81	-1512	-19726	-26919	-125	-9019	18954	2699	-164	-17770	13973	10433	-160	-21434	12612	6210	-148	-127	-119	-66	-100	-62	-109	38	-151	19	36	-75	-24	-55	79	-29	-4
0.991667	7603	-31026	-31617	-21267	-45	-14083	-6988	-29920	-273	-14316	-13103	-21766	391	-16733	-17749	-17360	-79	-1806	-20638	-26431	-145	-10656	18876	918	-151	-18108	13706	10885	-177	-22120	11091	4882	-150	-127	-118	-65	-63	-58	-109	40	-158	20	33	-58	-26	-58	78	-29	-3
0.992500	5931	-31971	-32229	-22110	-34	-15105	-6923	-29858	-217	-15108	-13085	-21450	274	-17576	-17668	-17354	-70	-2301	-21202	-25996	-138	-12313	18493	-823	-168	-18390	13281	11108	-212	-22655	9675	3481	-150	-126	-118	-65	-64	-64	-109	38	-151	22	36	-73	-23	-60	82	-27	0
0.993333	5240	-32372	-32487	-23000	-39	-16233	-6879	-29775	-132	-15952	-13135	-21166	43	-18353	-17646	-17361	-79	-3011	-21416	-25622	-127	-13918	17838	-2475	-183	-18609	12701	11096	-217	-23031	8300	2035	-148	-126	-117	-67	-64	-58	-105	44	-149	22	36	-75	-38	-55	82	-28	0
0.994167	4032	-32547	-32610	-23916	-55	-17458	-6856	-29666	-56	-16839	-13256	-20919	-177	-19042	-17679	-17382	-66	-3906	-21287	-25305	-90	-15437	16929	-4025	-195	-18772	11979	10859	-206	-23256	7097	585	-149	-127	-96	-64	-62	-57	-105	35	-151	21	39	-74	-21	-53	79	-27	1
0.995000	2864	-32610	-32602	-24816	-50	-18764	-6861	-29536	9	-17757	-13458	-20706	-64	-19642	-17795	-17418	-65	-4988	-20819	-25052	-65	-16827	15811	-5456	-196	-18887	11143	10404	-218	-23338	6057	-840	-150	-128	-119	-65	-61	-58	-105	40	-150	19	36	-73	-19	-56	82	-30	-4
0.995833	2039	-32656	-31940	-25677	-55	-20149	-6888	-29371	58	-18682	-13720	-20526	154	-20152	-17959	-17449	-96	-6222	-20017	-24861	-95	-18057	14537	-6751	-169	-18957	10223	9752	-247	-23284	5205	-2206	-150	-125	-118	-68	-61	-59	-104	36	-153	20	37	-73	-23	-55	85	-27	0
0.996667	1467	-32656	-30565	-26466	-62	-21562	-6935	-29195	88	-19611	-14042	-20380	131	-20581	-18184	-17492	-82	-7587	-18882	-24725	-101	-19094	13174	-7913	-173	-18990	9259	8922	-254	-23109	4537	-3500	-151	-126	-120	-67	-62	-58	-104	38	-150	20	36	-75	-22	-57	81	-29	-4
0.997500	889	-32680	-28628	-27154	-72	-22995	-7007	-28981	153	-20526	-14410	-20265	209	-20940	-18451	-17526	-62	-9049	-17445	-24643	-75	-19935	11770	-8948	-169	-18995	8283	7945	-251	-22830	4065	-4688	-150	-130	-124	-67	-65	-61	-107	36	-153	17	34	-77	-22	-59	79	-29	-3
0.998333	362	-32662	-26207	-27717	-59	-24405	-7092	-28769	222	-21415	-14810	-20175	225	-21248	-18746	-17551	-63	-10549	-15725	-24610	-84	-20573	10399	-9865	-165	-18977	7333	6842	-268	-22459	3789	-5761	-156	-130	-120	-69	-68	-60	-95	35	-156	16	30	-78	-26	-59	78	-33	-4
0.999167	-100	-32210	-23382	-28145	-70	-25775	-7193	-28527	246	-22270	-15223	-20112	175	-21512	-19044	-17562	-82	-12041	-13741	-24610	-85	-21012	9112	-10685	-155	-18942	6450	5651	-297	-22020	3714	-6679	-149	-125	-118	-42	-60	-59	-105	38	-153	19	36	-74	-24	-57	82	-27	0
1.000000	-515	-31218	-20227	-28427	-77	-27069	-7294	-28255	229	-23080	-15634	-20063	131	-21753	-19349	-17559	-63	-13496	-11537	-24639	-59	-21268	7950	-11428	-174	-18904	5686	4398	-311	-21532	3818	-7456	-148	-128	-119	-67	-60	-57	-101	38	-153	19	34	-74	-22	-56	59	-28	-1
1.000833	-854	-29905	-16822	-28571	-70	-28269	-7408	-27971	235	-23840	-16028	-20039	1	-21995	-19629	-17523	-52	-14858	-9136	-24694	-47	-21379	6961	-12112	-201	-18861	5062	3113	-302	-21020	4093	-8073	-149	-124	-114	-63	-61	-57	-102	44	-154	17	37	-75	-22	-55	84	-29	0
1.001667	-1173	-28391	-13229	-28586	-94	-29342	-7524	-27676	257	-24543	-16384	-20029	-255	-22250	-19880	-17469	-77	-16102	-6577	-24767	-53	-21355	6179	-12762	-178	-18820	4611	1826	-299	-20499	4522	-8535	-150	-128	-119	-65	-61	-58	-112	41	-152	18	30	-74	-21	-56	80	-22	-1
1.002500	-1525	-26724	-9554	-28485	-102	-30271	-7638	-27367	287	-25180	-16696	-20035	-378	-22538	-20086	-17386	-76	-17181	-3915	-24848	-49	-21233	5621	-13364	-167	-18789	4340	557	-301	-19987	5096	-8844	-151	-118	-118	-64	-62	-60	-103	38	-153	18	35	-74	-24	-58	84	-21	0
1.003333	-1911	-24951	-5891	-28279	-86	-31041	-7747	-27042	316	-25745	-16939	-20051	-505	-22867	-20231	-17275	-53	-18074	-1215	-24938	-40	-21040	5285	-13961	-166	-18761	4305	-681	-294	-19491	5785	-9008	-150	-126	-122	-68	-61	-59	-103	41	-150	19	34	-74	-21	-56	81	-28	-1
1.004167	-2105	-23096	-2342	-28001	-99	-31646	-7854	-26710	291	-26246	-17136	-20072	-708	-23234	-20327	-17141	-44	-18752	1469	-25030	-29	-20815	5178	-14559	-190	-18745	4464	-1857	-309	-19037	6570	-9047	-149	-129	-118	-66	-62	-62	-98	39	-153	15	34	-75	-24	-55	84	-28	-4
1.005000	-2252	-21180	1024	-27666	-80	-32077	-7963	-26363	257	-26674	-17254	-20104	-1008	-23660	-20367	-16984	-73	-19214	4072	-25121	-25	-20583	5285	-15163	-207	-18728	4834	-2969	-273	-18625	7425	-8981	-148	-127	-119	-65	-60	-56	-103	37	-151	18	38	-74	-6	-51	81	-28	-1
1.005833	-2477	-19199	4081	-27293	-73	-32340	-8071	-26010	256	-27030	-17304	-20144	-1194	-24125	-20352	-16813	-79	-19449	6537	-25209	-30	-20372	5586	-15782	-205	-18722	5391	-4011	-241	-18262	8325	-8823	-147	-124	-116	-64	-63	-55	-105	42	-150	17	33	-74	-17	-53	85	-28	-1
1.006667	-2688	-17169	6790	-26907	-75	-32439	-8187	-25641	268	-27312	-17299	-20180	-1193	-24629	-20301	-16628	-75	-19466	8820	-25297	-48	-20207	6044	-16403	-195	-18720	6115	-4988	-233	-17955	9251	-8610	-151	-127	-119	-70	-63	-62	-104	40	-152	13	34	-76	-23	-56	81	-30	-4
1.007500	-3061	-15099	9076	-26523	-98	-32388	-8310	-25268	261	-27534	-17242	-20228	-1204	-25168	-20218	-16442	-75	-19273	10872	-25385	-53	-20100	6636	-17031	-184	-18716	6970	-5897	-225	-17687	10189	-8359	-153	-122	-119	-66	-62	-56	-107	40	-151	18	35	-74	-21	-52	84	-30	-3
1.008333	-5181	-13013	10892	-26151	-91	-32180	-8448	-24879	247	-27679	-17146	-20278	-1237	-25718	-20126	-16257	-67	-18894	12633	-25484	-73	-20062	7309	-17659	-188	-18710	7922	-6747	-211	-17466	11110	-8100	-150	-126	-119	-66	-64	-58	-107	40	-147	19	37	-76	-23	-58	82	-28	-1
1.009167	-10003	-10914	12217	-25799	-83	-31851	-8611	-24482	230	-27768	-17047	-20338	-1315	-26277	-20039	-16088	-57	-18349	14101	-25566	-51	-20109	8043	-18288	-194	-18709	8946	-7558	-205	-17282	11995	-7863	-134	-128	-119	-66	-65	-62	-64	41	-153	16	33	-79	-25	-55	81	-31	-4
1.010000	-10639	-8824	13029	-25472	-100	-31412	-8801	-24070	193	-27796	-16902	-20400	-1400	-26828	-19972	-15940	-67	-17661	15241	-25661	-29	-20233	8801	-18915	-191	-18698	10032	-8327	-216	-17125	12837	-7662	-152	-127	-119	-70	-67	-60	-108	39	-156	18	35	-81	-22	-57	81	-35	-4
1.010833	-7789	-6745	13333	-25162	-97	-30867	-9022	-23650	180	-27773	-16781	-20467	-1300	-27342	-19945	-15823	-82	-16865	16046	-25760	-30	-20432	9547	-19531	-208	-18690	11040	-9088	-230	-16994	13616	-7526	-150	-125	-119	-67	-64	-62	-105	38	-155	17	35	-77	-28	-59	82	-33	1
1.011667	-6868	-4712	13132	-24864	-102	-30254	-9273	-23215	93	-27705	-16682	-20537	-1215	-27807	-19963	-15716	-72	-15985	16510	-25867	-41	-20703	10269	-20127	-211	-18683	12033	-9802	-234	-16844	14328	-7467	-148	-130	-121	-67	-67	-68	-107	40	-152	18	35	-84	-22	-56	84	-28	1
1.012500	-5904	-2729	12456	-24566	-104	-29587	-9559	-22775	70	-27596	-16612	-20617	-1123	-28215	-20042	-15688	-78	-15048	16652	-25980	-31	-21042	10896	-20705	-196	-18679	12944	-10528	-213	-16697	14978	-7511	-147	-127	-119	-70	-64	-58	-104	39	-149	18	36	-78	-24	-58	84	-17	1
1.013333	-4793	-840	11351	-24257	-100	-28894	-9875	-22332	76	-27452	-16586	-20701	-903	-28552	-20183	-15689	-99	-14090	16485	-26105	-22	-21417	11458	-21263	-181	-18685	13756	-11254	-208	-16522	15537	-7655	-148	-125	-118	-68	-62	-59	-107	39	-148	18	34	-75	-18	-56	81	-30	-1
1.014167	-3862	939	9869	-23926	-96	-28191	-10224	-21889	79	-27294	-16610	-20796	-746	-28804	-20389	-15738	-95	-13136	16037	-26216	-47	-21836	11922	-21803	-182	-18711	14441	-11996	-228	-16322	16030	-7917	-148	-129	-121	-68	-61	-58	-82	38	-149	16	34	-77	-26	-60	82	-30	-3
1.015000	-2917	2573	8073	-23559	-99	-27507	-10597	-21450	53	-27096	-16684	-20896	-735	-28963	-20657	-15840	-78	-12209	15352	-26344	-69	-22285	12289	-22336	-183	-18757	15003	-12750	-245	-16083	16450	-8294	-152	-129	-122	-70	-62	-61	-107	33	-150	17	30	-64	-22	-59	78	-33	0
1.015833	-2136	4072	6047	-23146	-109	-26867	-10989	-21018	-10	-26892	-16809	-21003	-745	-29030	-20974	-15984	-107	-11314	14487	-26468	-58	-22739	12562	-22850	-181	-18829	15404	-13520	-242	-15802	16804	-8778	-149	-130	-120	-67	-62	-60	-109	35	-150	16	35	-77	-21	-62	79	-30	-1
1.016667	-1400	5351	3841	-22678	-104	-26236	-11383	-20596	-6	-26682	-16974	-21109	-666	-28998	-21327	-16164	-120	-10472	13457	-26592	-51	-23204	12743	-23353	-203	-18939	15667	-14304	-260	-15480	17107	-9368	-150	-126	-122	-69	-64	-62	-111	36	-152	19	29	-81	-10	-60	80	-31	-1
1.017500	-765	6475	1542	-22158	-86	-25682	-11778	-20196	28	-26468	-17180	-21224	-579	-28877	-21706	-16394	-75	-9687	12348	-26709	-50	-23656	12841	-23851	-201	-19087	15800	-15094	-304	-15124	17363	-10053	-153	-129	-121	-65	-62	-61	-109	35	-155	15	33	-79	-24	-61	77	-31	-11
1.018333	-170	7395	-769	-21589	-79	-25204	-12153	-19825	2	-26259	-17410	-21335	-524	-28667	-22094	-16658	-38	-8960	11185	-26816	-82	-24097	12869	-24342	-189	-19283	15813	-15911	-294	-14739	17587	-10815	-155	-126	-124	-65	-64	-61	-104	37	-155	20	17	-77	-25	-58	80	-35	-6
1.019167	301	8115	-3008	-20977	-86	-24796	-12501	-19528	17	-26049	-17655	-21436	-483	-28379	-22469	-16945	-14	-8324	10015	-26909	-65	-24514	12841	-24833	-183	-19522	15723	-16730	-282	-14359	17778	-11640	-148	-125	-118	-62	-61	-58	-103	39	-149	21	36	-75	-21	-57	79	-31	1
1.020000	726	8632	-5107	-20342	-87	-24462	-12818	-19181	24	-25855	-17902	-21552	-373	-28026	-22818	-17252	-24	-7754	8878	-26987	-66	-24916	12772	-25329	-166	-19817	15548	-17544	-304	-13958	17954	-12509	-147	-125	-120	-64	-62	-58	-103	41	-148	21	35	-74	-22	-53	81	-27	0
1.020833	1125	8950	-7025	-19712	-81	-24203	-13093	-18915	17	-25672	-18137	-21655	-308	-27624	-23118	-17573	-56	-7230	7800	-27048	-84	-25297	12680	-25834	-153	-20161	15314	-18359	-316	-13596	18114	-13400	-147	-125	-121	-49	-62	-57	-104	41	-152	20	36	-75	-21	-57	81	-28	0
1.021667	1452	9069	-8731	-19080	-75	-24012	-13309	-18695	8	-25500	-18353	-21743	-195	-27152	-23359	-17904	-69	-6770	6795	-27094	-93	-25658	12577	-26342	-183	-20565	15043	-19162	-313	-13280	18275	-14307	-148	-125	-119	-66	-62	-58	-119	37	-152	20	36	-75	-19	-58	75	-27	-1
1.022500	1692	9015	-10174	-18497	-67	-23869	-13464	-18520	-18	-25341	-18530	-21816	-147	-26704	-23531	-18231	-53	-6365	5900	-27102	-118	-26011	12479	-26849	-198	-21010	14758	-19950	-315	-13038	18430	-15205	-151	-126	-121	-66	-63	-60	-105	37	-149	19	34	-75	-22	-50	76	-30	-3
1.023333	1918	8792	-11324	-17979	-74	-23796	-13561	-18395	-46	-25185	-18666	-21900	-45	-26219	-23621	-18549	-43	-6004	5115	-27098	-111	-26319	12403	-27350	-212	-21499	14481	-20721	-299	-12889	18593	-16073	-153	-130	-124	-69	-72	-64	-107	35	-159	13	34	-68	-25	-57	77	-31	-5
1.024167	2110	8423	-12172	-17557	-74	-23758	-13581	-18319	-63	-25055	-18744	-21913	91	-25731	-23625	-18854	-61	-5681	4448	-27068	-107	-26619	12354	-27846	-216	-22017	14241	-21470	-299	-12849	18753	-16900	-152	-129	-120	-65	-64	-60	-108	39	-153	18	36	-77	-18	-57	78	-33	-5
1.025000	2248	7932	-12717	-17242	-86	-23744	-13535	-18286	-50	-24925	-18761	-21923	61	-25256	-23536	-19134	-23	-5390	3890	-27013	-114	-26901	12349	-28335	-195	-22570	14046	-22194	-314	-12936	18915	-17670	-153	-128	-124	-65	-64	-59	-108	39	-155	15	37	-75	-23	-56	91	-28	-3
1.025833	2365	7360	-12965	-17060	-84	-23751	-13418	-18297	-49	-24797	-18716	-21913	94	-24804	-23366	-19389	1	-5129	3434	-26940	-115	-27174	12364	-28807	-211	-23133	13937	-22897	-319	-13167	19069	-18386	-150	-128	-121	-67	-63	-58	-103	43	-152	18	34	-75	-19	-53	81	-27	-1
1.026667	2468	6703	-12933	-17017	-86	-23773	-13239	-18350	-62	-24676	-18613	-21882	92	-24378	-23122	-19609	-1	-4889	3066	-26848	-138	-27434	12426	-29261	-221	-23703	13866	-23581	-302	-13547	19213	-19047	-149	-125	-120	-64	-65	-57	-103	44	-148	18	29	-76	-16	-50	82	-27	-1
1.027500	2556	5990	-12649	-17132	-81	-23794	-12999	-18445	-50	-24557	-18452	-21830	-203	-23988	-22806	-19808	4	-4673	2767	-26740	-169	-27680	12527	-29693	-174	-24259	13885	-24242	-267	-14081	19332	-19658	-147	-129	-120	-63	-58	-57	-102	44	-150	18	38	-75	-23	-52	84	-25	-1
1.028333	2567	5258	-12134	-17400	-76	-23822	-12708	-18563	-67	-24445	-18239	-21745	-496	-23676	-22429	-19970	4	-4478	2534	-26625	-193	-27909	12667	-30099	-180	-24819	13993	-24893	-222	-14772	19427	-20212	-150	-130	-118	-64	-61	-59	-107	43	-153	19	35	-75	-33	-28	81	-28	-1
1.029167	2567	4529	-11430	-17819	-81	-23846	-12374	-18717	-86	-24322	-17980	-21661	-442	-23320	-22008	-20101	-48	-4306	2341	-26496	-194	-28119	12834	-30481	-193	-25346	14185	-25531	-204	-15605	19477	-20719	-149	-108	-122	-67	-63	-57	-109	42	-152	19	34	-76	-21	-55	79	-29	-3
1.030000	2524	3795	-10576	-18375	-81	-23864	-12000	-18895	-81	-24201	-17680	-21552	-428	-23044	-21554	-20195	-79	-4152	2181	-26362	-152	-28311	13028	-30836	-198	-25842	14450	-26156	-210	-16570	19487	-21191	-149	-130	-120	-65	-63	-63	-104	60	-152	15	32	-78	-22	-55	80	-29	-1
1.030833	2432	3105	-9611	-19058	-83	-23878	-11621	-19093	-73	-24085	-17341	-21434	-382	-22803	-21075	-20254	-67	-4023	2042	-26225	-161	-28477	13249	-31160	-190	-26290	14788	-26774	-262	-17640	19448	-21631	-154	-127	-125	-73	-65	-58	-105	39	-153	18	33	-78	-23	-55	79	-30	-3
1.031667	2382	2462	-8567	-19844	-78	-23885	-11160	-19301	-72	-23953	-16981	-21305	-198	-22595	-20587	-20282	-90	-3913	1914	-26087	-164	-28610	13478	-31453	-193	-26693	15177	-27375	-387	-18796	19351	-22057	-154	-132	-126	-73	-66	-61	-107	41	-156	17	29	-82	-28	-57	78	-32	-5
1.032500	2317	1877	-7498	-20697	-74	-23896	-10712	-19521	-99	-23828	-16602	-21175	-134	-22420	-20087	-20278	-132	-3834	1798	-25928	-113	-28708	13722	-31714	-187	-27037	15619	-27966	-401	-20012	19201	-22480	-152	-129	-124	-69	-62	-60	-105	37	-153	19	33	-73	-19	-57	80	-30	-15
1.033333	2226	1367	-6429	-21592	-82	-23902	-10246	-19741	-97	-23699	-16204	-21040	-95	-22272	-19590	-20246	-115	-3767	1697	-25811	-118	-28764	13968	-31949	-194	-27318	16084	-28550	-354	-21264	18989	-22905	-151	-127	-122	-66	-68	-59	-105	20	-152	19	34	-77	-22	-57	69	-29	2
1.034167	2129	941	-5410	-22494	-79	-23912	-9779	-19967	-76	-23572	-15794	-20912	7	-22136	-19098	-20190	-126	-3726	1605	-25683	-156	-28773	14213	-32147	-193	-27545	16563	-29115	-359	-22514	18722	-23344	-153	-131	-119	-67	-65	-61	-105	38	-151	18	33	-75	-23	-57	80	-28	1
1.035000	2040	590	-4473	-23378	-76	-23932	-9307	-20202	-84	-23452	-15379	-20795	1	-22034	-18616	-20114	-120	-3711	1529	-25556	-143	-28738	14453	-32323	-215	-27709	17038	-29662	-342	-23722	18402	-23791	-152	-129	-119	-67	-64	-59	-104	36	-153	20	36	-79	-25	-59	79	-31	0
1.035833	1944	323	-3627	-24209	-91	-23962	-8834	-20433	-77	-23325	-14962	-20686	-50	-21943	-18146	-20023	-77	-3708	1476	-25431	-131	-28651	14687	-32469	-264	-27791	17488	-30184	-300	-24863	18039	-24266	-152	-131	-125	-68	-64	-62	-107	36	-153	19	37	-77	-23	-56	81	-29	-5
1.036667	1837	139	-2921	-24968	-79	-24001	-8358	-20662	-79	-23227	-14532	-20599	125	-21870	-17679	-19920	-51	-3720	1456	-25307	-144	-28507	14909	-32598	-280	-27856	17902	-30683	-286	-25921	17634	-24760	-153	-132	-121	-66	-62	-62	-107	37	-153	19	33	-77	-22	-63	78	-32	-1
1.037500	1712	26	-2347	-25627	-76	-24051	-7890	-20887	-87	-23125	-14107	-20519	206	-21813	-17220	-19801	-68	-3758	1477	-25187	-154	-28310	15126	-32684	-271	-27844	18263	-31150	-280	-26870	17214	-25283	-152	-130	-122	-68	-64	-62	-111	37	-151	19	35	-79	-22	-58	79	-44	12
1.038333	1618	-16	-1920	-26164	-77	-24108	-7424	-21110	-88	-23039	-13674	-20462	191	-21773	-16756	-19675	-33	-3799	1562	-25060	-132	-28052	15331	-32737	-281	-27776	18561	-31575	-290	-27690	16766	-25822	-153	-129	-120	-72	-65	-59	-107	38	-152	15	34	-76	-26	-61	82	-29	-3
1.039167	1554	2	-1650	-26568	-76	-24167	-6969	-21325	-97	-22956	-13234	-20420	707	-21742	-16291	-19545	2	-3839	1666	-24932	-88	-27741	15524	-32731	-266	-27651	18777	-31963	-292	-28355	16332	-26367	-147	-125	-117	-66	-62	-60	-105	40	-148	20	35	-75	-21	-59	82	-28	1
1.040000	1488	67	-1529	-26826	-73	-24227	-6519	-21530	-105	-22890	-12790	-20403	2172	-21740	-15824	-19416	23	-3886	1848	-24799	-36	-27352	15710	-32754	-234	-27480	18921	-32318	-277	-28871	15908	-26918	-152	-129	-119	-70	-66	-61	-109	38	-152	19	30	-79	-21	-59	79	-31	-4
1.040833	1411	161	-1565	-26948	-74	-24281	-6082	-21734	-117	-22843	-12348	-20406	3186	-21743	-15352	-19287	-24	-3929	2083	-24661	-19	-26934	15884	-32735	-205	-27263	18967	-32528	-238	-29211	15525	-27456	-150	-127	-120	-68	-62	-60	-110	36	-151	17	35	-76	-22	-59	82	-32	-4
1.041667	1219	286	-1734	-26922	-53	-24316	-5653	-21920	-108	-22800	-11902	-20421	2809	-21774	-14878	-19158	-86	-3972	2384	-24508	5	-26445	16055	-32752	-167	-27008	18922	-32633	-173	-29395	15187	-27979	-152	-130	-118	-66	-62	-60	-108	37	-153	16	18	-76	-23	-59	80	-29	-5
1.042500	968	412	-2020	-26766	-59	-24339	-5248	-22096	-81	-22772	-11461	-20453	2321	-21818	-14396	-19030	-61	-4002	2733	-24349	27	-25909	16208	-32741	-159	-26707	18782	-32654	-110	-29408	14898	-28471	-151	-127	-119	-66	-62	-63	-108	36	-151	18	35	-74	-23	-58	84	-28	1
1.043333	913	535	-2413	-26492	-65	-24318	-4862	-22256	-111	-22751	-11027	-20496	2239	-21884	-13918	-18900	-60	-4035	3138	-24175	21	-25325	16358	-32743	-125	-26374	18554	-32689	-91	-29295	14685	-28924	-152	-124	-115	-69	-63	-60	-107	36	-151	18	32	-79	-31	-58	82	-31	-4
1.044167	905	638	-2891	-26121	-55	-24268	-4494	-22398	-107	-22740	-10605	-20554	2038	-21968	-13438	-18770	-83	-4040	3583	-23989	27	-24701	16489	-32686	-98	-26006	18243	-32674	-75	-29031	14549	-29325	-154	-126	-159	-69	-62	-60	-105	37	-154	18	33	-76	-21	-57	80	-28	0
1.045000	874	711	-3423	-25667	-56	-24177	-4159	-22518	-68	-22728	-10200	-20617	1590	-22058	-12969	-18641	-100	-4044	4050	-23792	59	-24040	16610	-32610	-87	-25605	17856	-32693	-36	-28646	14493	-29671	-150	-124	-117	-65	-65	-61	-118	41	-148	20	34	-75	-18	-55	84	-36	-1
1.045833	820	771	-3987	-25153	-51	-24044	-3854	-22619	-86	-22714	-9819	-20692	1172	-22155	-12520	-18501	-131	-4041	4540	-23581	60	-23349	16727	-32526	-58	-25180	17414	-32675	0	-28149	14512	-29952	-148	-126	-116	-63	-62	-57	-105	42	-151	16	38	-70	-18	-55	85	-26	-12
1.046667	734	728	-4566	-24600	-51	-23841	-3584	-22694	-96	-22701	-9472	-20766	621	-22253	-12093	-18367	-104	-4030	5032	-23353	47	-22642	16784	-32418	-84	-24736	16925	-32686	29	-27561	14634	-30181	-162	-125	-113	-62	-62	-56	-105	42	-152	20	36	-70	-16	-55	81	-28	0
1.047500	486	660	-5132	-24029	-61	-23620	-3363	-22754	-93	-22670	-9167	-20843	190	-22341	-11712	-18201	-73	-4014	5516	-23116	45	-21946	16825	-32321	-105	-24276	16404	-32673	74	-26901	14822	-30314	-149	-122	-116	-61	-61	-56	-103	42	-154	19	38	-75	-16	-51	86	-27	1
1.048333	409	529	-5665	-23465	-67	-23336	-3183	-22783	-120	-22623	-8905	-20940	5	-22410	-11366	-18033	-56	-4003	5976	-22869	34	-21229	16829	-32209	-116	-23805	15863	-32689	88	-26182	15079	-30397	-152	-127	-119	-66	-62	-60	-108	40	-155	7	33	-76	-23	-56	79	-31	-3
1.049167	332	336	-6150	-22923	-58	-23011	-3059	-22795	-127	-22559	-8708	-20994	-36	-22448	-11071	-17843	-70	-3989	6399	-22612	32	-20540	16787	-32106	-142	-23323	15320	-32675	66	-25427	15397	-30406	-151	-128	-121	-65	-61	-61	-107	39	-152	16	34	-79	-23	-57	84	-30	-3
1.050000	185	95	-6559	-22416	-56	-22639	-2979	-22777	-169	-22457	-8556	-21063	-164	-22451	-10830	-17640	-75	-3979	6781	-22350	49	-19879	16702	-32001	-163	-22837	14793	-32691	44	-24636	15757	-30349	-151	-130	-122	-70	-64	-59	-107	37	-151	23	32	-80	-25	-57	80	-31	-3
1.050833	276	-198	-6879	-21953	-58	-22239	-2955	-22741	-173	-22330	-8470	-21123	-603	-22396	-10648	-17391	-28	-3969	7108	-22071	59	-19246	16561	-31914	-160	-22354	14294	-32672	-7	-23835	16151	-30227	-152	-128	-121	-66	-64	-60	-105	40	-155	19	30	-77	-23	-57	81	-30	-1
1.051667	572	-539	-7121	-21542	-55	-21805	-2986	-22687	-152	-22178	-8446	-21171	-767	-22296	-10538	-17136	-4	-3974	7359	-21794	5	-18666	16358	-31831	-174	-21881	13832	-32689	5	-23039	16553	-30052	-169	-129	-122	-67	-61	-59	-103	38	-151	24	34	-76	-22	-57	82	-35	-5
1.052500	828	-922	-7258	-21191	-63	-21361	-3072	-22618	-167	-21982	-8490	-21216	-729	-22126	-10491	-16844	-9	-3988	7584	-21515	-32	-18147	16093	-31768	-234	-21424	13412	-32666	-1	-22250	16958	-29808	-152	-128	-121	-65	-61	-61	-105	40	-155	19	33	-79	-18	-55	81	-31	0
1.053333	1042	-1314	-7310	-20897	-64	-20906	-3204	-22532	-138	-21753	-8592	-21246	-770	-21887	-10513	-16530	-17	-3997	7724	-21231	-34	-17696	15759	-31722	-246	-20973	13039	-32623	1	-21475	17344	-29513	-148	-128	-126	-66	-62	-62	-112	40	-152	20	35	-76	-21	-56	84	-30	1
1.054167	768	-1726	-7259	-20654	-68	-20458	-3392	-22436	-130	-21497	-8761	-21265	-867	-21598	-10601	-16196	0	-4023	7798	-20946	-39	-17319	15357	-31703	-242	-20551	12713	-32536	0	-20719	17694	-29163	-150	-127	-121	-66	-63	-58	-104	40	-150	15	30	-77	-19	-57	81	-32	21
1.055000	440	-2139	-7125	-20465	-74	-20020	-3630	-22332	-146	-21209	-8983	-21305	-840	-21239	-10752	-15845	-15	-4054	7810	-20644	-66	-17023	14884	-31703	-267	-20146	12434	-32461	8	-19995	17991	-28763	-150	-127	-122	-67	-62	-53	-107	41	-151	19	34	-78	-22	-56	82	-30	0
1.055833	-247	-2581	-6916	-20319	-67	-19599	-3913	-22224	-208	-20902	-9264	-21265	-745	-20823	-10963	-15482	-53	-4090	7766	-20395	-78	-16816	14340	-31736	-272	-19770	12195	-32385	-34	-19305	18223	-28311	-150	-127	-119	-66	-64	-61	-104	38	-150	15	30	-78	-25	-56	84	-30	0
1.056667	-1424	-2909	-6633	-20209	-67	-19203	-4229	-22111	-198	-20575	-9580	-21249	-887	-20361	-11226	-15114	-67	-4131	7666	-20125	-91	-16670	13737	-31789	-288	-19421	11988	-32317	-11	-18652	18381	-27819	-155	-133	-127	-68	-66	-64	-109	37	-158	15	29	-82	-26	-60	78	-33	-8
1.057500	-635	-3250	-6303	-20129	-72	-18846	-4583	-22003	-166	-20240	-9942	-21216	-978	-19842	-11535	-14736	-44	-4169	7530	-19859	-109	-16607	13084	-31867	-317	-19095	11814	-32242	-29	-18032	18455	-27269	-155	-130	-122	-68	-66	-62	-110	35	-156	13	29	-47	-22	-61	79	-33	-4
1.058333	345	-3538	-5931	-20058	-69	-18513	-4961	-21890	-151	-19906	-10321	-21160	-995	-19289	-11881	-14357	-57	-4203	7357	-19599	-129	-16615	12390	-31957	-320	-18788	11656	-32169	-44	-17451	18451	-26678	-154	-128	-126	-72	-64	-61	-107	7	-155	12	33	-81	-22	-61	79	-33	-4
1.059167	-618	-3767	-5530	-19996	-67	-18216	-5353	-21781	-122	-19526	-10721	-21087	-953	-18711	-12252	-13987	-74	-4220	7166	-19345	-136	-16671	11666	-32064	-328	-18495	11508	-32088	-23	-16919	18357	-26043	-150	-125	-121	-69	-61	-58	-103	37	-152	17	26	-77	-19	-59	80	-30	4
1.060000	-2023	-3941	-5122	-19944	-64	-17946	-5766	-21675	-115	-19165	-11133	-20992	-884	-18110	-12653	-13634	-80	-4242	6957	-19096	-114	-16767	10926	-32173	-328	-18214	11359	-31993	-53	-16437	18177	-25355	-153	-127	-122	-66	-64	-60	-104	45	-152	17	32	-78	-21	-57	81	-30	0
1.060833	-2187	-4046	-4727	-19883	-77	-17700	-6189	-21577	-95	-18812	-11547	-20878	-976	-17510	-13049	-13298	-85	-4229	6747	-18854	-83	-16892	10182	-32292	-301	-17939	11196	-31887	-88	-15998	17913	-24676	-149	-129	-121	-66	-61	-59	-109	38	-152	13	40	-79	-25	-60	80	-30	0
1.061667	-2271	-4089	-4337	-19824	-109	-17477	-6607	-21483	-74	-18455	-11946	-20738	-879	-16911	-13456	-12984	-66	-4224	6541	-18618	-91	-17012	9465	-32390	-286	-17660	11028	-31754	-76	-15614	17579	-23951	-151	-131	-127	-68	-64	-57	-104	38	-155	15	32	-77	-23	-60	80	-32	-1
1.062500	-3228	-4060	-3979	-19747	-85	-17259	-7021	-21399	-99	-18103	-12336	-20578	-921	-16321	-13853	-12700	-75	-4189	6356	-18381	-64	-17113	8782	-32485	-273	-17372	10832	-31596	-60	-15289	17175	-23200	-152	-128	-120	-65	-63	-61	-109	38	-151	17	29	-76	-23	-62	79	-26	0
1.063333	-1236	-3971	-3657	-19663	-88	-17022	-7423	-21314	-124	-17751	-12699	-20383	-1076	-15738	-14239	-12435	-100	-4132	6188	-18147	-60	-17179	8150	-32530	-251	-17063	10621	-31404	-55	-15016	16716	-22444	-151	-127	-129	-68	-64	-64	-107	38	-151	16	34	-77	-25	-59	79	-30	-5
1.064167	2254	-3820	-3373	-19565	-91	-16824	-7807	-21241	-133	-17399	-13036	-20166	-1024	-15180	-14615	-12201	-103	-4047	6055	-17908	-107	-17180	7594	-32563	-242	-16728	10371	-31183	-64	-14803	16212	-21680	-151	-129	-122	-69	-64	-62	-109	36	-150	18	29	-80	-26	-61	77	-28	-1
1.065000	5897	-3615	-3139	-19461	-101	-16588	-8172	-21161	-139	-17038	-13341	-19915	-907	-14638	-14942	-11992	-98	-3961	5952	-17664	-77	-17108	7109	-32525	-252	-16364	10102	-30917	-62	-14644	15668	-20933	-156	-131	-124	-70	-72	-63	-110	38	-155	13	30	-79	-25	-62	78	-32	-6
1.065833	8388	-3368	-2951	-19350	-97	-16323	-8506	-21085	-129	-16667	-13607	-19643	-850	-14119	-15239	-11802	-90	-3841	5893	-17402	-46	-16927	6720	-32443	-232	-15963	9819	-30616	-87	-14537	15108	-20198	-153	-127	-122	-68	-62	-60	-109	38	-150	19	35	-80	-23	-59	79	-27	0
1.066667	7778	-3075	-2807	-19225	-87	-16056	-8810	-21003	-156	-16276	-13830	-19332	-1005	-13617	-15496	-11635	-102	-3701	5876	-17120	-49	-16644	6425	-32283	-217	-15525	9522	-30271	-133	-14478	14527	-19493	-151	-127	-119	-65	-65	-59	-108	35	-153	20	38	-75	-25	-59	82	-27	13
1.067500	6659	-2749	-2712	-19099	-74	-15685	-9073	-20916	-153	-15876	-14010	-19006	-869	-13132	-15712	-11487	-121	-3536	5906	-16816	-21	-16247	6229	-32048	-227	-15045	9220	-29895	-101	-14471	13931	-18841	-148	-125	-118	-60	-66	-21	-101	41	-148	22	36	-65	-24	-57	82	-27	2
1.068333	5339	-2400	-2666	-18971	-74	-15341	-9308	-20823	-151	-15453	-14153	-18658	-613	-12655	-15884	-11347	-88	-3374	5967	-16489	0	-15728	6126	-31731	-227	-14533	8911	-29482	-60	-14496	13326	-18246	-150	-126	-121	-65	-62	-59	-108	37	-150	22	36	-75	-23	-56	82	-26	2
1.069167	4329	-2034	-2653	-18843	-62	-14908	-9500	-20720	-128	-15005	-14258	-18290	-534	-12196	-16010	-11224	-55	-3191	6067	-16121	0	-15092	6118	-31323	-211	-13985	8608	-29034	-97	-14554	12721	-17717	-149	-130	-120	-58	-64	-58	-105	38	-154	17	36	-75	-22	-58	82	-28	-4
1.070000	3635	-1667	-2679	-18716	-68	-14457	-9654	-20604	-113	-14528	-14324	-17908	-465	-11740	-16070	-11098	-75	-3001	6206	-15719	13	-14337	6187	-30816	-215	-13405	8329	-28559	-130	-14634	12121	-17263	-150	-118	-121	-67	-63	-60	-109	37	-153	17	37	-76	-24	-58	79	-28	-3
1.070833	2828	-1284	-2727	-18584	-65	-13961	-9762	-20470	-124	-14021	-14349	-17515	-391	-11289	-16086	-10975	-97	-2802	6373	-15269	3	-13468	6328	-30207	-238	-12802	8072	-28057	-136	-14723	11521	-16887	-154	-128	-120	-66	-62	-60	-105	43	-154	18	36	-74	-26	-58	80	-27	-5
1.071667	1790	-908	-2801	-18455	-65	-13434	-9828	-20317	-153	-13487	-14341	-17117	-378	-10834	-16047	-10834	-91	-2598	6555	-14773	-26	-12509	6522	-29495	-227	-12181	7845	-27533	-155	-14810	10933	-16593	-153	-132	-120	-65	-68	-59	-107	37	-154	17	39	-77	-25	-58	82	-29	0
1.072500	982	-541	-2888	-18321	-65	-12876	-9852	-20141	-167	-12932	-14299	-16723	-181	-10376	-15962	-10688	-47	-2409	6749	-14235	-43	-11472	6753	-28686	-245	-11557	7647	-26999	-173	-14886	10339	-16386	-150	-129	-121	-66	-63	-59	-103	40	-151	15	37	-77	-25	-59	82	-28	-4
1.073333	891	-182	-2995	-18192	-61	-12304	-9834	-19951	-115	-12355	-14226	-16329	33	-9911	-15825	-10523	-50	-2183	6945	-13654	-57	-10380	6998	-27777	-281	-10937	7487	-26451	-179	-14941	9748	-16257	-153	-131	-122	-66	-64	-60	-109	36	-158	17	36	-79	-23	-61	79	-30	0
1.074167	517	153	-3084	-18055	-60	-11717	-9775	-19737	-105	-11758	-14119	-15941	51	-9440	-15647	-10336	-80	-1975	7119	-13030	-55	-9248	7249	-26771	-249	-10321	7362	-25895	-199	-14958	9158	-16204	-153	-129	-120	-66	-62	-64	-104	34	-153	19	30	-76	-21	-58	79	-32	-1
1.075000	-424	477	-3174	-17912	-76	-11123	-9670	-19505	-124	-11141	-13982	-15562	17	-8964	-15425	-10122	-61	-1765	7278	-12374	-50	-8101	7471	-25668	-221	-9719	7274	-25332	-195	-14938	8569	-16211	-153	-127	-120	-65	-63	-59	-107	37	-156	13	30	-76	-22	-58	80	-29	0
1.075833	-981	778	-3260	-17762	-75	-10527	-9528	-19248	-112	-10519	-13823	-15198	-57	-8483	-15168	-9880	-58	-1556	7401	-11682	-61	-6956	7665	-24480	-228	-9139	7219	-24767	-186	-14865	7975	-16274	-152	-129	-121	-68	-64	-59	-104	36	-151	15	34	-78	-23	-57	80	-28	-6
1.076667	-1437	1049	-3341	-17604	-61	-9940	-9347	-18980	-78	-9901	-13633	-14855	-49	-8004	-14877	-9614	-77	-1342	7475	-10971	-100	-5847	7803	-23232	-203	-8594	7189	-24207	-182	-14739	7384	-16373	-152	-129	-121	-68	-64	-60	-108	36	-159	13	33	-81	-22	-58	81	-31	-3
1.077500	-1945	1297	-3386	-17441	-69	-9376	-9136	-18697	-77	-9284	-13417	-14524	-151	-7527	-14563	-9317	-99	-1125	7495	-10256	-107	-4792	7881	-21925	-176	-8079	7186	-23646	-193	-14559	6788	-16500	-150	-131	-122	-69	-64	-61	-111	36	-146	17	19	-76	-22	-59	79	-30	-1
1.078333	-2389	1521	-3419	-17267	-74	-8826	-8883	-18404	-87	-8684	-13174	-14209	-436	-7054	-14221	-8988	-84	-902	7457	-9545	-101	-3814	7891	-20571	-190	-7607	7198	-23079	-201	-14325	6196	-16632	-150	-126	-118	-68	-62	-63	-105	37	-149	15	32	-75	-22	-59	81	-29	0
1.079167	-2749	1717	-3424	-17080	-67	-8307	-8604	-18100	-92	-8090	-12900	-13907	-761	-6580	-13862	-8629	-57	-676	7354	-8862	-87	-2925	7832	-19186	-179	-7167	7224	-22514	-171	-14030	5618	-16755	-149	-129	-119	-64	-60	-74	-102	40	-149	17	37	-74	-16	-56	89	-27	0
1.080000	-2927	1883	-3403	-16891	-58	-7808	-8297	-17790	-139	-7517	-12600	-13623	-854	-6126	-13487	-8248	-42	-437	7166	-8200	-87	-2149	7693	-17779	-171	-6770	7242	-21945	-173	-13696	5046	-16861	-147	-126	-118	-63	-60	-59	-103	39	-152	17	34	-75	-18	-53	82	-28	-1
1.080833	-3072	2015	-3352	-16695	-60	-7352	-7969	-17481	-133	-6972	-12271	-13365	-791	-5689	-13106	-7847	-94	-194	6906	-7600	-117	-1502	7483	-16364	-164	-6419	7262	-21378	-173	-13324	4491	-16935	-149	-126	-122	-79	-61	-59	-103	36	-149	20	77	-75	-22	-56	84	-29	2
1.081667	-3328	2118	-3271	-16491	-68	-6908	-7620	-17176	-108	-6457	-11910	-13096	-720	-5266	-12717	-7434	-92	63	6571	-7072	-121	-983	7205	-14973	-150	-6112	7267	-20798	-169	-12926	3955	-16965	-151	-129	-121	-68	-65	-61	-109	37	-152	16	32	-79	-24	-60	78	-30	0
1.082500	-3537	2183	-3161	-16284	-64	-6525	-7255	-16875	-110	-5969	-11526	-12848	-430	-4861	-12318	-6998	-49	330	6160	-6626	-126	-614	6880	-13598	-172	-5838	7258	-20224	-187	-12501	3449	-16934	-149	-127	-121	-57	-65	-63	-105	37	-149	18	34	-75	-24	-58	80	-29	-3
1.083333	-3662	2223	-3013	-16067	-56	-6156	-6874	-16578	-69	-5507	-11105	-12607	133	-4473	-11908	-6554	-18	607	5690	-6276	-133	-395	6511	-12272	-216	-5606	7222	-19638	-223	-12077	2985	-16845	-150	-127	-125	-68	-63	-60	-105	36	-152	17	32	-79	-22	-59	78	-31	0
1.084167	-3738	2232	-2838	-15851	-59	-5810	-6485	-16287	-33	-5072	-10657	-12367	918	-4103	-11490	-6110	-40	895	5159	-6013	-148	-324	6116	-10995	-217	-5404	7168	-19037	-223	-11653	2555	-16690	-150	-128	-124	-67	-66	-60	-111	41	-152	15	34	-76	-21	-56	81	-39	0
1.085000	-3816	2207	-2635	-15626	-62	-5492	-6092	-16012	-56	-4666	-10183	-12130	1182	-3753	-11071	-5675	-83	1180	4581	-5908	-150	-402	5706	-9782	-205	-5244	7092	-18428	-213	-11251	2181	-16467	-149	-127	-121	-68	-63	-24	-104	38	-155	17	33	-76	-25	-56	81	-31	-1
1.085833	-3807	2151	-2406	-15402	-57	-5197	-5692	-15744	-70	-4281	-9679	-11895	989	-3417	-10642	-5244	-117	1470	3961	-5906	-126	-627	5304	-8652	-223	-5111	6994	-17810	-193	-10876	1861	-16184	-146	-127	-120	-64	-60	-60	-105	39	-147	19	39	-73	-21	-53	80	-28	4
1.086667	-3577	2071	-2146	-15162	-63	-4919	-5291	-15488	-27	-3920	-9155	-11665	755	-3093	-10207	-4829	-159	1749	3315	-6025	-143	-981	4920	-7617	-223	-5016	6882	-17189	-204	-10547	1602	-15832	-146	-124	-117	-65	-58	-61	-103	40	-145	20	38	-78	-17	-56	82	-27	3
1.087500	-3431	1959	-1868	-14923	-59	-4665	-4886	-15242	54	-3574	-8609	-11433	666	-2775	-9755	-4432	-139	2019	2659	-6266	-176	-1458	4580	-6690	-208	-4951	6745	-16553	-245	-10256	1407	-15409	-144	-126	-116	-64	-59	-60	-104	42	-147	22	37	-74	-19	-53	82	-28	2
1.088333	-3350	1827	-1559	-14670	-70	-4425	-4484	-15007	81	-3246	-8051	-11204	562	-2471	-9292	-4054	-110	2264	2003	-6619	-181	-2039	4293	-5872	-208	-4924	6599	-15913	-252	-10030	1286	-14945	-147	-124	-117	-62	-62	-57	-103	41	-148	20	34	-77	-19	-56	80	-30	3
1.089167	-3215	1672	-1264	-14409	-76	-4209	-4084	-14786	55	-2939	-7484	-10973	438	-2166	-8818	-3709	-117	2471	1368	-7060	-191	-2706	4064	-5184	-213	-4933	6452	-15276	-182	-9859	1232	-14424	-151	-117	-121	-66	-65	-63	-107	39	-154	18	36	-74	-25	-59	81	-32	-3
1.090000	-3096	1504	-949	-14129	-66	-4005	-3683	-14568	68	-2641	-6905	-10752	491	-1866	-8330	-3392	-122	2645	765	-7610	-180	-3448	3916	-4613	-181	-4977	6307	-14637	-108	-9749	1255	-13859	-151	-129	-124	-68	-67	-65	-108	36	-153	13	29	-80	-27	-63	74	-39	-6
1.090833	-3042	1325	-631	-13829	-75	-3817	-3278	-14351	98	-2351	-6321	-10530	589	-1551	-7816	-3100	-105	2778	209	-8217	-169	-4237	3852	-4163	-149	-5051	6173	-13993	-156	-9702	1349	-13248	-149	-127	-124	-67	-65	-59	-108	35	-141	16	32	-75	-21	-57	81	-31	0
1.091667	-2998	1141	-305	-13494	-81	-3633	-2863	-14132	113	-2066	-5734	-10312	738	-1230	-7286	-2837	-67	2867	-284	-8864	-170	-5055	3880	-3836	-168	-5166	6057	-13353	-195	-9714	1508	-12585	-148	-126	-122	-68	-64	-58	-105	38	-152	16	33	-77	-32	-58	80	-35	-4
1.092500	-3146	957	9	-13125	-74	-3471	-2446	-13912	122	-1797	-5157	-10093	848	-906	-6738	-2606	-45	2900	-701	-9532	-185	-5879	3997	-3631	-165	-5314	5965	-12718	-171	-9776	1735	-11889	-153	-122	-126	-67	-63	-60	-105	38	-153	17	29	-77	-22	-57	81	-31	0
1.093333	-3615	777	320	-12721	-72	-3323	-2023	-13688	96	-1532	-4582	-9893	879	-567	-6173	-2386	-30	2882	-1025	-10187	-158	-6682	4207	-3532	-149	-5500	5903	-12090	-161	-9895	2026	-11159	-148	-129	-121	-66	-63	-62	-103	38	-152	18	34	-76	-22	-56	82	-32	-1
1.094167	-4850	603	609	-12280	-65	-3186	-1596	-13464	57	-1273	-4013	-9693	911	-223	-5589	-2193	-35	2806	-1242	-10800	-135	-7445	4499	-3543	-147	-5727	5875	-11475	-151	-10049	2369	-10399	-149	-128	-120	-67	-65	-59	-103	35	-154	15	35	-69	-22	-56	81	-30	0
1.095000	-5165	441	881	-11790	-58	-3066	-1157	-13223	43	-1035	-3457	-9507	871	123	-4991	-2024	-44	2683	-1348	-11350	-163	-8146	4874	-3641	-141	-5982	5886	-10869	-144	-10241	2750	-9608	-150	-150	-126	-68	-63	-60	-107	41	-150	16	29	-77	-21	-55	82	-31	-3
1.095833	-4189	295	1128	-11261	-48	-2964	-707	-12979	-12	-803	-2919	-9322	660	470	-4386	-1862	-34	2545	-1351	-11799	-177	-8777	5316	-3820	-169	-6276	5941	-10280	-133	-10460	3172	-8792	-147	-127	-121	-66	-57	-62	-105	38	-154	16	30	-74	-22	-58	84	-31	-1
1.096667	-4513	161	1347	-10676	-40	-2876	-248	-12725	-63	-595	-2389	-9149	319	816	-3776	-1716	-28	2307	-1181	-12132	-143	-9311	5819	-4059	-149	-6591	6036	-9710	-119	-10696	3613	-7953	-152	-128	-124	-68	-64	-59	-104	35	-148	18	33	-76	-25	-58	80	-36	-1
1.097500	-5540	55	1540	-10047	-38	-2806	219	-12465	-103	-401	-1879	-8984	259	1153	-3134	-1571	-13	2080	-896	-12322	-131	-9742	6365	-4345	-135	-6931	6169	-9158	-150	-10939	4063	-7087	-152	-130	-124	-68	-62	-63	-107	35	-152	15	29	-79	-22	-61	79	-30	-3
1.098333	-5904	-36	1697	-9379	-25	-2749	685	-12190	-99	-225	-1370	-8824	198	1475	-2533	-1430	-17	1828	-491	-12360	-133	-10060	6942	-4659	-150	-7285	6343	-8616	-211	-11186	4552	-6207	-155	-132	-127	-70	-70	-62	-108	33	-155	16	29	-88	-29	-61	78	-33	-4
1.099167	-5068	-102	1824	-8672	-35	-2704	1166	-11885	-80	-74	-874	-8663	-90	1792	-1905	-1283	-15	1582	49	-12224	-127	-10258	7539	-4986	-147	-7649	6553	-8089	-227	-11415	5034	-5312	-149	-129	-114	-67	-62	-58	-104	39	-152	18	30	-78	-22	-69	81	-29	0
1.100000	-4457	-153	1923	-7932	-34	-2665	1658	-11601	-91	60	-374	-8500	-305	2078	-1270	-1131	-25	1335	693	-11927	-115	-10345	8136	-5319	-156	-8016	6793	-7569	-234	-11631	5512	-4433	-149	-131	-124	-67	-61	-61	-103	37	-151	15	32	-77	-18	-57	81	-27	0
1.100833	-4878	-184	1981	-7171	-25	-2651	2160	-11291	-124	165	119	-8336	-589	2338	-643	-976	-25	1111	1434	-11464	-113	-10324	8722	-5641	-161	-8378	7055	-7067	-231	-11822	5981	-3537	-151	-126	-119	-64	-65	-60	-102	38	-151	17	30	-82	-24	-57	82	-29	0
1.101667	-4921	-206	2006	-6397	-36	-2646	2664	-10970	-170	245	616	-8164	-905	2571	-13	-813	-26	916	2254	-10841	-129	-10205	9270	-5947	-163	-8723	7333	-6571	-199	-11979	6440	-2678	-147	-127	-122	-66	-66	-62	-108	38	-150	17	30	-77	-23	-59	81	-28	-1
1.102500	-3966	-217	2002	-5620	-45	-2651	3178	-10639	-173	301	1122	-7987	-1220	2774	625	-642	-27	762	3133	-10090	-156	-9996	9804	-6219	-167	-9046	7614	-6077	-177	-12100	6895	-1837	-152	-129	-122	-64	-68	-66	-105	38	-151	15	33	-77	-23	-59	81	-27	-3
1.103333	-1498	-224	1965	-4854	-47	-2665	3696	-10298	-183	332	1634	-7787	-1757	2948	1270	-459	-49	653	4039	-9221	-189	-9721	10281	-6458	-184	-9332	7898	-5575	-190	-12175	7339	-1043	-151	-128	-122	-66	-63	-63	-108	38	-154	18	33	-77	-24	-60	81	-27	-1
1.104167	716	-232	1901	-4112	-34	-2687	4223	-9950	-235	334	2169	-7574	-1957	3085	1923	-264	-62	597	4950	-8264	-201	-9388	10702	-6658	-234	-9591	8173	-5071	-215	-12202	7774	-313	-149	-127	-122	-85	-58	-60	-104	36	-150	20	33	-74	-23	-60	78	-29	0
1.105000	-2189	-237	1816	-3405	-41	-2713	4752	-9594	-265	323	2723	-7335	-2088	3197	2591	-81	-48	609	5838	-7253	-197	-9025	11058	-6818	-217	-9798	8433	-4540	-200	-12172	8200	350	-148	-129	-122	-65	-63	-60	-109	36	-153	16	34	-76	-21	-56	80	-29	0
1.105833	-2840	-257	1710	-2744	-58	-2740	5288	-9220	-247	283	3289	-7079	-2405	3277	3275	118	-64	675	6674	-6195	-146	-8642	11363	-6938	-167	-9960	8667	-4014	-179	-12092	8622	933	-150	-130	-127	-66	-63	-60	-153	38	-148	18	32	-77	-23	-58	80	-31	0
1.106667	-772	-287	1592	-2142	-66	-2773	5825	-8852	-220	228	3883	-6792	-2349	3331	3985	332	-62	801	7445	-5190	-163	-8267	11594	-7021	-136	-10069	8875	-3462	-125	-11953	9042	1420	-151	-129	-124	-70	-64	-59	-108	36	-143	17	32	-78	-24	-60	82	-30	-4
1.107500	-677	-340	1463	-1584	-63	-2799	6372	-8476	-210	160	4495	-6473	-2033	3363	4726	526	-56	991	8116	-4206	-217	-7904	11774	-7058	-143	-10123	9055	-2873	-55	-11754	9459	1818	-149	-126	-126	-66	-62	-58	-104	39	-114	21	36	-76	-21	-57	82	-31	2
1.108333	-63	-409	1338	-1101	-56	-2814	6914	-8096	-189	86	5132	-6125	-1793	3379	5512	744	-58	1232	8669	-3288	-236	-7574	11893	-7063	-161	-10122	9191	-2262	-23	-11488	9892	2117	-149	-124	-122	-67	-62	-59	-107	37	-153	18	33	-75	-23	-51	80	-21	0
1.109167	533	-501	1208	-693	-48	-2816	7464	-7718	-177	-5	5786	-5741	-1055	3372	6322	962	-70	1513	9082	-2506	-259	-7291	11958	-7042	-227	-10077	9294	-1613	-84	-11170	10321	2304	-154	-129	-124	-43	-62	-60	-107	38	-155	16	33	-66	-23	-58	79	-32	-4
1.110000	937	-630	1089	-359	-57	-2806	7988	-7344	-154	-98	6459	-5321	0	3357	7192	1191	-69	1849	9356	-1837	-241	-7056	11974	-6994	-245	-9980	9360	-931	-132	-10792	10753	2395	-150	-127	-124	-67	-65	-58	-109	37	-155	13	33	-76	-23	-58	75	-31	-1
1.110833	1442	-774	992	-95	-58	-2775	8518	-6970	-165	-186	7141	-4874	627	3331	8097	1427	-58	2210	9479	-1305	-224	-6877	11956	-6918	-190	-9838	9392	-222	-117	-10360	11184	2395	-152	-130	-122	-67	-63	-62	-107	39	-151	0	33	-76	-25	-60	80	-32	-1
1.111667	1776	-947	912	116	-55	-2718	9042	-6597	-203	-279	7826	-4389	1079	3299	9046	1678	-44	2600	9459	-929	-257	-6750	11906	-6826	-152	-9659	9391	508	-128	-9874	11613	2307	-149	-128	-120	-68	-60	-57	-108	38	-153	17	32	-50	-13	-57	79	-30	2
1.112500	2140	-1150	871	237	-62	-2631	9544	-6230	-268	-357	8507	-3875	1371	3271	10029	1948	-61	3000	9289	-712	-214	-6683	11831	-6717	-115	-9452	9360	1242	-124	-9347	12033	2151	-151	-129	-124	-62	-62	-59	-105	39	-149	16	37	-75	-22	-56	82	-30	-3
1.113333	2405	-1377	832	315	-43	-2515	10025	-5873	-279	-430	9175	-3342	1532	3240	11042	2237	-62	3402	8962	-645	-162	-6666	11736	-6600	-144	-9229	9309	1996	-191	-8786	12414	1946	-150	-127	-121	-63	-65	-57	-104	41	-153	16	35	-76	-21	-55	82	-31	-4
1.114167	2599	-1628	843	342	-50	-2367	10480	-5518	-305	-482	9822	-2781	1561	3201	12069	2541	-58	3797	8587	-717	-134	-6695	11624	-6476	-158	-8991	9228	2727	-277	-8206	12762	1699	-150	-127	-122	-65	-60	-57	-105	43	-152	19	36	-70	-21	-55	81	-30	-1
1.115000	2815	-1890	888	325	-52	-2178	10909	-5163	-602	-515	10440	-2201	1282	3172	13093	2868	-46	4174	8090	-904	-91	-6761	11495	-6351	-131	-8758	9137	3421	-272	-7617	13051	1446	-149	-129	-122	-66	-64	-61	-109	40	-151	13	33	-79	-22	-62	80	-34	0
1.115833	2932	-2176	965	273	-48	-1956	11307	-4819	-797	-524	11018	-1616	998	3144	14102	3229	11	4522	7521	-1189	-98	-6851	11359	-6219	-77	-8529	9044	4071	-231	-7029	13280	1209	-170	-128	-125	-66	-82	-58	-107	41	-151	15	33	-77	-22	-56	81	-33	-3
1.116667	2996	-2461	1091	199	-50	-1687	11669	-4459	-629	-504	11544	-1015	793	3124	15087	3613	-64	4842	6919	-1538	-58	-6955	11212	-6095	-13	-8317	8941	4643	-128	-6455	13419	999	-149	-128	-122	-67	-64	-61	-108	42	-155	13	37	-80	-24	-61	78	-32	-3
1.117500	3050	-2751	1248	107	-42	-1378	11998	-4098	-484	-453	12022	-422	713	3102	16001	4033	-65	5118	6300	-1924	59	-7072	11059	-5970	33	-8125	8845	5131	-72	-5912	13462	835	-151	-129	-122	-66	-67	-61	-103	41	-153	16	34	-79	-25	-58	79	-31	0
1.118333	3074	-3041	1439	7	-33	-1040	12278	-3734	-412	-368	12431	177	657	3079	16854	4471	-61	5337	5694	-2322	107	-7178	10894	-5861	7	-7956	8750	5502	-59	-5390	13394	748	-149	-126	-120	-67	-64	-61	-107	39	-150	17	28	-82	-26	-60	79	-31	0
1.119167	3035	-3315	1662	-96	-28	-663	12517	-3354	-351	-251	12784	777	288	3055	17608	4934	-73	5514	5126	-2660	124	-7269	10715	-5760	-52	-7818	8667	5760	-59	-4916	13211	732	-147	-126	-119	-63	-63	-59	-103	41	-160	19	35	-76	-17	-56	81	-32	0
1.120000	3007	-3579	1913	-197	-34	-256	12717	-2964	-282	-101	13067	1354	-136	3023	18240	5417	-64	5625	4608	-2959	107	-7338	10521	-5679	-68	-7707	8588	5869	-60	-4497	12899	809	-146	-125	-117	-63	-61	-61	-102	42	-150	20	37	-76	-23	-60	67	-30	0
1.120833	2941	-3828	2181	-301	-45	177	12870	-2555	-236	75	13290	1924	-351	2978	18737	5911	-61	5677	4154	-3173	70	-7371	10306	-5623	-82	-7618	8515	5825	-52	-4123	12443	965	-149	-126	-121	-63	-60	-59	-105	42	-148	19	34	-78	-19	-56	78	-29	0
1.121667	2875	-4055	2469	-404	-49	622	12984	-2115	-166	281	13454	2475	-486	2913	19079	6413	-79	5662	3773	-3283	114	-7362	10080	-5589	-103	-7546	8448	5606	-38	-3807	11900	1210	-145	-125	-121	-65	-61	-58	-102	43	-150	6	35	-77	-23	-58	79	-35	13
1.122500	2835	-4252	2766	-496	-61	1080	13047	-1661	-105	507	13558	3014	-480	2828	19256	6917	-68	5586	3474	-3278	120	-7312	9828	-5592	-102	-7488	8386	5257	-38	-3535	11217	1531	-156	-125	-111	-66	-61	-61	-103	42	-151	18	33	-78	-21	-58	82	-29	1
1.123333	2711	-4436	3064	-597	-60	1542	13084	-1180	-105	747	13617	3532	-449	2714	19249	7413	-58	5453	3224	-3150	93	-7209	9560	-5631	-113	-7429	8317	4727	-48	-3305	10426	1910	-153	-129	-122	-67	-65	-61	-107	37	-151	16	32	-93	-26	-61	73	-42	-3
1.124167	2556	-4582	3357	-697	-77	1999	13075	-672	-87	1003	13633	4039	-539	2560	19066	7863	-70	5258	3115	-2903	92	-7052	9273	-5705	-146	-7354	8248	4051	-85	-3099	9555	2347	-137	-126	-121	-65	-67	-60	-108	40	-150	18	35	-75	-22	-57	79	-27	-1
1.125000	2426	-4692	3646	-793	-66	2446	13039	-125	-48	1270	13615	4536	-651	2369	18702	8353	-66	5015	3038	-2546	54	-6835	8968	-5825	-184	-7258	8166	3227	-102	-2915	8610	2809	-148	-127	-121	-66	-64	-58	-107	44	-151	17	33	-75	-21	-79	78	-30	-3
1.125833	2298	-4777	3917	-903	-66	2878	12933	442	4	1533	13557	5017	-746	2133	18155	8772	-44	4719	3010	-2092	37	-6564	8644	-5990	-180	-7124	8071	2289	-57	-2737	7622	3280	-147	-127	-119	-66	-62	-58	-107	40	-156	15	36	-75	-21	-57	80	-29	0
1.126667	2278	-4832	4175	-1024	-76	3285	12858	1042	43	1786	13463	5488	-773	1832	17434	9147	-49	4375	3023	-1573	80	-6237	8308	-6200	-152	-6935	7951	1249	-56	-2545	6609	3748	-151	-128	-121	-65	-59	-49	-103	41	-150	18	34	-72	-19	-55	78	-31	0
1.127500	2314	-4857	4409	-1163	-86	3661	12715	1666	61	2035	13330	5971	-797	1479	16544	9471	-78	3990	3057	-1022	102	-5861	7963	-6465	-137	-6688	7808	129	-88	-2321	5588	4189	-148	-127	-120	-70	-63	-57	-107	40	-152	19	36	-73	-23	-56	82	-25	1
1.128333	2163	-4851	4609	-1322	-92	4009	12539	2319	80	2265	13146	6408	-753	1057	15502	9735	-91	3568	3094	-475	61	-5427	7603	-6735	-133	-6360	7633	-1038	-90	-2053	4587	4579	-147	-126	-120	-63	-62	-59	-104	42	-149	20	36	-72	-21	-57	84	-26	-1
1.129167	1660	-4821	4784	-1505	-111	4314	12325	2997	103	2473	12902	6855	-727	566	14330	9930	-82	3117	3117	23	38	-4949	7240	-7128	-132	-5954	7418	-2231	-98	-1723	3640	4904	-151	-132	-121	-67	-64	-58	-105	38	-155	28	33	-77	-22	-58	81	-28	-5
1.130000	1345	-4773	4925	-1714	-93	4586	12076	3698	124	2661	12592	7293	-799	16	13054	10048	-93	2633	3112	446	53	-4422	6868	-7528	-134	-5444	7169	-3419	-92	-1303	2760	5151	-150	-128	-121	-67	-63	-58	-103	35	-151	17	20	-77	-21	-59	80	-31	0
1.130833	1090	-4699	5040	-1943	-84	4823	11780	4418	141	2825	12210	7723	-924	-596	11684	10126	-115	2144	3075	756	55	-3854	6491	-7970	-164	-4841	6881	-4577	-80	-833	1955	5317	-150	-126	-121	-63	-64	-61	-104	39	-152	16	32	-77	-23	-59	80	-28	-1
1.131667	461	-4608	5119	-2199	-90	5019	11429	5159	125	2965	11736	8137	-1140	-1265	10238	10059	-134	1629	2987	925	46	-3248	6104	-8452	-168	-4133	6552	-5689	-116	-268	1241	5395	-153	-131	-126	-69	-66	-65	-108	36	-153	-8	29	-77	-28	-63	78	-29	-5
1.132500	654	-4502	5177	-2487	-79	5178	11021	5907	93	3111	11162	8536	-1267	-1981	8747	9946	-97	1105	2854	934	24	-2610	5719	-8957	-161	-3337	6185	-6719	-165	402	625	5374	-149	-129	-121	-65	-68	-60	-104	38	-155	17	32	-78	-24	-58	84	-27	-4
1.133333	1094	-4378	5202	-2788	-77	5298	10545	6661	129	3151	10485	8913	-1342	-2738	7223	9747	-81	574	2667	779	1	-1945	5320	-9489	-184	-2446	5774	-7668	-206	1163	112	5287	-147	-128	-125	-68	-65	-60	-107	38	-153	16	29	-50	-21	-57	82	-29	-1
1.134167	932	-4237	5202	-3111	-75	5377	9982	7409	435	3214	9684	9259	-1254	-3513	5716	9471	-76	42	2434	401	-40	-1267	4909	-10032	-213	-1473	5321	-8516	-210	2009	-301	5099	-154	-127	-118	-66	-61	-60	-101	38	-151	16	34	-74	-25	-57	86	-28	2
1.135000	1054	-4094	5176	-3435	-82	5409	9317	8140	788	3192	8761	9561	-1351	-4287	4195	9110	-82	-491	2153	-145	-58	-581	4472	-10592	-233	-425	4825	-9241	-182	2923	-626	4857	-149	-127	-120	-64	-64	-59	-102	38	-152	19	37	-75	-23	-57	84	-27	-3
1.135833	1600	-3937	5128	-3813	-81	5393	8533	8848	637	3152	7726	9804	-2162	-5044	2725	8679	-73	-1017	1834	-859	-83	111	4013	-11159	-220	670	4284	-9844	-164	3922	-871	4549	-147	-128	-120	-65	-60	-59	-82	39	-151	17	34	-75	-25	-61	84	-29	-5
1.136667	1555	-3774	5059	-4187	-67	5325	7616	9517	485	3065	6579	9993	-3504	-5762	1307	8165	-62	-1538	1485	-1728	-85	794	3515	-11714	-216	1803	3708	-10321	-186	4924	-1052	4196	-151	-127	-121	-50	-65	-65	-104	36	-151	17	35	-76	-23	-58	82	-23	-4
1.137500	1195	-3599	4970	-4568	-69	5201	6573	10150	453	2928	5327	10109	-3856	-6417	-46	7586	-59	-2047	1119	-2712	-98	1460	2984	-12255	-232	2951	3094	-10673	-214	5963	-1187	3811	-150	-125	-121	-65	-65	-43	-104	37	-153	17	32	-76	-26	-60	80	-32	-1
1.138333	950	-3418	4866	-4953	-78	5033	5391	10704	382	2738	3989	10164	-3416	-6992	-1323	6945	-58	-2541	748	-3784	-107	2105	2402	-12767	-228	4093	2436	-10896	-203	7033	-1287	3406	-147	-124	-120	-69	-63	-60	-104	38	-152	18	33	-77	-24	-57	84	-29	-1
1.139167	689	-3228	4748	-5352	-55	4811	4075	11198	342	2497	2573	10104	-3198	-7467	-2533	6242	-81	-3018	382	-4898	-63	2715	1773	-13243	-228	5217	1730	-10992	-207	8089	-1385	2997	-146	-127	-107	-62	-65	-57	-104	24	-147	18	36	-75	-21	-59	84	-28	1
1.140000	434	-3029	4621	-5717	-52	4530	2626	11615	282	2196	1101	9977	-2710	-7821	-3609	5488	-70	-3470	27	-6015	-78	3267	1069	-13675	-263	6297	972	-10969	-213	9116	-1493	2593	-151	-131	-119	-66	-63	-58	-107	36	-154	19	38	-76	-23	-60	84	-16	-3
1.140833	183	-2825	4466	-6094	-80	4196	1058	11946	179	1843	-391	9766	-2290	-8050	-4615	4681	-67	-3898	-302	-7103	-109	3796	295	-14048	-247	7322	179	-10824	-239	10102	-1644	2199	-152	-128	-121	-67	-62	-56	-102	35	-154	19	35	-74	-21	-58	81	-31	-1
1.141667	501	-2604	4302	-6459	-69	3814	-595	12188	116	1440	-1877	9484	-2079	-8138	-5525	3833	-75	-4297	-601	-8122	-124	4247	-559	-14351	-240	8277	-676	-10564	-267	11028	-1843	1829	-151	-128	-122	-66	-65	-61	-105	38	-138	19	34	-76	-23	-57	82	-43	-1
1.142500	3401	-2376	4124	-6809	-67	3396	-2305	12344	71	994	-3339	9136	-2064	-8088	-6371	2936	-55	-4663	-867	-9033	-127	4631	-1488	-14569	-283	9157	-1584	-10194	-275	11896	-2113	1465	-151	-111	-122	-66	-64	-59	-102	38	-154	16	35	-76	-23	-58	82	-29	-7
1.143333	5099	-2137	3928	-7145	-70	2936	-4043	12405	5	501	-4758	8726	-1748	-7884	-7134	2003	-57	-4999	-1100	-9802	-121	4938	-2501	-14700	-263	9933	-2554	-9685	-291	12695	-2470	1128	-152	-129	-119	-68	-64	-40	-102	39	-156	16	32	-76	-23	-57	82	-30	-1
1.144167	2851	-1888	3722	-7459	-70	2450	-5768	12377	-73	-18	-6114	8272	-1113	-7550	-7814	1034	-61	-5294	-1293	-10419	-142	5166	-3584	-14726	-280	10625	-3582	-9073	-294	13404	-2914	803	-152	-130	-121	-68	-61	-53	-102	38	-154	21	37	-74	-22	-56	85	-29	-1
1.145000	1894	-1624	3498	-7749	-81	1953	-7442	12261	-80	-556	-7386	7793	-789	-7091	-8435	39	-73	-5539	-1448	-10859	-146	5306	-4741	-14640	-292	11211	-4674	-8347	-303	14048	-3448	481	-147	-125	-120	-64	-60	-57	-107	41	-152	22	34	-76	-23	-56	86	-1	0
1.145833	1304	-1351	3259	-8015	-77	1447	-9044	12072	-55	-1099	-8559	7313	-442	-6515	-9000	-971	-59	-5744	-1583	-11126	-155	5354	-5950	-14430	-275	11687	-5783	-7513	-319	14600	-4068	168	-150	-128	-125	-64	-59	-58	-102	39	-148	21	34	-74	-17	-55	84	-27	2
1.146667	278	-1059	3005	-8250	-96	948	-10529	11813	-83	-1628	-9609	6790	286	-5851	-9520	-1997	-36	-5901	-1684	-11221	-182	5312	-7188	-14096	-270	12057	-6935	-6574	-303	15081	-4770	-182	-148	-124	-118	-64	-62	-56	-100	41	-162	22	37	-75	-19	-53	86	-26	2
1.147500	-357	-763	2745	-8457	-83	468	-11869	11495	-101	-2126	-10529	6296	1329	-5116	-10007	-3043	-66	-6002	-1773	-11160	-174	5178	-8436	-13629	-282	12317	-8094	-5538	-288	15477	-5540	-553	-147	-126	-132	-63	-61	-59	-103	44	-148	23	37	-72	-17	-56	86	-27	2
1.148333	-549	-453	2449	-8625	-73	21	-13039	11128	-126	-2579	-11360	5815	2023	-4321	-10462	-4098	-77	-6055	-1839	-10961	-176	4955	-9661	-13033	-288	12464	-9255	-4406	-327	15827	-6362	-971	-149	-125	-120	-66	-63	-59	-107	39	-152	20	34	-76	-24	-59	70	-28	0
1.149167	597	-149	2145	-8765	-79	-386	-14029	10730	-162	-2968	-12067	5355	1952	-3507	-10915	-5143	-60	-6060	-1916	-10652	-224	4644	-10830	-12299	-265	12502	-10384	-3185	-332	16108	-7207	-1440	-153	-129	-122	-68	-67	-60	-107	40	-152	19	36	-76	-27	-57	80	-30	-4
1.150000	4247	189	1835	-8857	-75	-737	-14821	10309	-220	-3267	-12656	4919	1758	-2692	-11347	-6180	-70	-6006	-1987	-10263	-210	4266	-11911	-11429	-235	12443	-11457	-1899	-307	16336	-8050	-1976	-150	-128	-120	-69	-61	-60	-107	38	-151	12	34	-79	-24	-60	81	-31	-4
1.150833	5530	528	1518	-8916	-87	-1023	-15416	9882	-276	-3468	-13143	4516	1927	-1893	-11772	-7196	-67	-5898	-2061	-9819	-166	3800	-12878	-10435	-210	12263	-12440	-559	-308	16504	-8870	-2584	-148	-130	-120	-66	-63	-59	-109	40	-150	16	35	-75	-22	-56	81	-30	-3
1.151667	3844	853	1192	-8936	-87	-1247	-15818	9456	-266	-3565	-13531	4129	2113	-1142	-12208	-8190	-61	-5743	-2144	-9360	-153	3282	-13697	-9342	-224	11996	-13311	799	-300	16657	-9650	-3281	-146	-126	-120	-67	-62	-57	-108	40	-151	16	34	-76	-13	-59	79	-29	-5
1.152500	4486	1193	866	-8922	-75	-1404	-16045	9042	-288	-3540	-13845	3767	2233	-443	-12625	-9155	-76	-5537	-2237	-8917	-176	2719	-14346	-8158	-218	11636	-14051	2155	-307	16759	-10380	-4071	-145	-126	-120	-66	-61	-59	-105	38	-153	20	35	-75	-19	-58	82	-28	1
1.153333	4466	1525	537	-8871	-70	-1490	-16103	8650	-281	-3400	-14094	3412	2498	177	-13050	-10079	-65	-5286	-2343	-8520	-154	2119	-14806	-6908	-210	11197	-14644	3471	-345	16820	-10985	-4957	-149	-125	-118	-67	-62	-57	-103	38	-139	21	37	-76	-23	-59	81	-29	2
1.154167	2779	1847	219	-8799	-84	-1510	-16028	8287	-279	-3143	-14272	3055	2658	713	-13465	-10953	-48	-4998	-2452	-8200	-137	1502	-15076	-5623	-208	10680	-15075	4715	-345	16840	-11510	-5931	-149	-120	-121	-63	-64	-57	-105	38	-161	17	38	-74	-21	-56	82	-29	0
1.155000	1535	2155	-93	-8703	-87	-1470	-15839	7951	-325	-2780	-14454	2689	2576	1147	-13874	-11776	-64	-4668	-2573	-7956	-146	880	-15154	-4299	-215	10097	-15338	5842	-325	16839	-11926	-6998	-152	-128	-119	-63	-61	-55	-104	40	-152	19	38	-74	-22	-56	82	-30	-5
1.155833	610	2447	-397	-8594	-75	-1360	-15564	7645	-314	-2321	-14592	2304	2510	1479	-14260	-12540	-73	-4315	-2691	-7824	-149	265	-15053	-3045	-176	9468	-15426	6809	-314	16782	-12229	-8143	-151	-126	-118	-64	-31	-57	-100	37	-154	18	36	-75	-22	-57	82	-31	0
1.156667	-154	2715	-683	-8479	-77	-1241	-15232	7385	-282	-1783	-14718	1887	2598	1707	-14630	-13248	-70	-3940	-2805	-7799	-166	-321	-14795	-1839	-179	8804	-15359	7579	-283	16679	-12428	-9359	-154	-130	-125	-68	-64	-62	-109	35	-152	17	29	-78	-28	-58	78	-33	-5
1.157500	-913	2958	-953	-8366	-80	-1074	-14874	7142	-270	-1207	-14839	1436	2545	1835	-14972	-13889	-72	-3537	-2909	-7877	-184	-862	-14394	-721	-181	8119	-15139	8134	-248	16533	-12515	-10639	-148	-127	-124	-65	-62	-58	-107	37	-154	16	34	-77	-19	-58	79	-31	0
1.158333	-1517	3178	-1201	-8260	-80	-875	-14502	6970	-279	-585	-14958	947	2354	1870	-15267	-14469	-64	-3127	-2995	-8057	-238	-1350	-13891	280	-141	7428	-14782	8435	-186	16330	-12510	-11967	-155	-129	-122	-67	-66	-60	-105	36	-160	19	33	-79	-25	-58	79	-33	-6
1.159167	-2015	3372	-1424	-8170	-75	-666	-14149	6807	-323	45	-15084	411	2104	1820	-15512	-14988	-45	-2702	-3055	-8324	-275	-1790	-13320	1128	-121	6733	-14306	8439	-118	16067	-12419	-13318	-149	-125	-118	-65	-63	-57	-88	37	-154	18	34	-75	-22	-56	85	-30	-4
1.160000	-2493	3524	-1632	-8105	-77	-454	-13818	6676	-307	661	-15217	-172	1855	1687	-15699	-15444	-53	-2280	-3098	-8668	-275	-2161	-12716	1818	-111	6035	-13734	8170	-44	15737	-12260	-14669	-150	-126	-118	-64	-62	-58	-108	37	-151	20	36	-74	-21	-53	79	-29	1
1.160833	-2911	3654	-1815	-8071	-82	-246	-13532	6555	-258	1234	-15356	-797	1557	1487	-15825	-15841	-60	-1857	-3110	-9066	-264	-2468	-12107	2313	-131	5373	-13099	7573	8	15334	-12047	-16001	-150	-124	-149	-64	-62	-58	-104	38	-153	20	35	-76	-22	-56	82	-28	-1
1.161667	-3283	3753	-1980	-8076	-69	-49	-13291	6453	-259	1744	-15494	-1458	1265	1228	-15879	-16181	-69	-1436	-3060	-9501	-273	-2710	-11544	2607	-125	4756	-12409	6670	43	14857	-11802	-17292	-149	-125	-117	-68	-66	-59	-107	-3	-151	12	35	-74	-17	-55	82	-27	2
1.162500	-3655	3830	-2125	-8112	-57	130	-13097	6355	-230	2173	-15628	-2134	1175	922	-15858	-16472	-79	-1016	-3066	-9946	-271	-2893	-11044	2689	-113	4168	-11695	5458	66	14300	-11530	-18523	-148	-108	-119	-65	-61	-60	-107	37	-150	22	32	-77	-22	-58	79	-27	0
1.163333	-3951	3888	-2258	-8191	-85	290	-12944	6259	-185	2523	-15752	-2828	1088	580	-15754	-16716	-80	-611	-3014	-10390	-225	-3022	-10636	2570	-124	3581	-10972	3957	71	13662	-11244	-19663	-152	-126	-110	-67	-61	-60	-103	38	-153	18	26	-69	-21	-58	80	-32	-5
1.164167	-4265	3927	-2380	-8303	-79	432	-12835	6154	-201	2743	-15852	-3524	993	216	-15585	-16913	-80	-199	-2943	-10797	-206	-3104	-10327	2268	-136	3044	-10247	2179	52	12942	-10958	-20698	-147	-126	-119	-77	-59	-61	-104	38	-152	19	36	-74	-25	-59	82	-29	1
1.165000	-5865	3985	-2491	-8449	-83	556	-12740	6044	-216	2868	-15937	-4210	861	-162	-15336	-17068	-73	195	-2866	-11172	-234	-3156	-10125	1774	-138	2534	-9539	170	29	12145	-10667	-21611	-149	-127	-120	-70	-64	-64	-109	34	-150	15	32	-80	-25	-58	81	-28	6
1.165833	-7875	3991	-2575	-8636	-86	669	-12659	5913	-195	2888	-15979	-4865	732	-548	-15014	-17188	-62	589	-2787	-11483	-262	-3175	-10012	1120	-127	2049	-8850	-2016	-11	11284	-10377	-22383	-147	-126	-119	-74	-64	-59	-102	40	-151	18	34	-77	-22	-57	82	-28	0
1.166667	-7058	4031	-2704	-8841	-82	774	-12574	5773	-202	2812	-15977	-5488	670	-921	-14624	-17270	-43	977	-2716	-11737	-286	-3181	-9987	328	-133	1585	-8182	-4342	-88	10350	-10077	-23001	-151	-125	-118	-64	-63	-61	-104	38	-152	20	36	-75	-21	-55	84	-32	2
1.167500	-5361	4086	-2811	-9073	-80	879	-12474	5602	-216	2660	-15924	-6061	619	-1287	-14174	-17324	-53	1364	-2659	-11922	-215	-3177	-10011	-568	-154	1142	-7543	-6768	-146	9360	-9763	-23471	-149	-124	-126	-63	-60	-56	-104	42	-152	22	36	-73	-22	-56	81	-32	0
1.168333	-5054	4163	-2920	-9326	-90	983	-12330	5409	-243	2434	-15816	-6581	611	-1640	-13672	-17349	-59	1744	-2628	-12049	-161	-3178	-10065	-1551	-144	707	-6931	-9257	-112	8306	-9411	-23783	-149	-125	-120	-62	-64	-59	-97	40	-152	21	36	-73	-21	-39	80	-28	0
1.169167	-4660	4262	-3050	-9595	-99	1101	-12143	5188	-279	2158	-15646	-7045	563	-1968	-13125	-17353	-74	2121	-2631	-12115	-110	-3181	-10105	-2593	-136	283	-6333	-11777	-111	7218	-9021	-23945	-150	-125	-122	-70	-62	-60	-103	41	-153	18	32	-77	-18	-56	80	-30	-1
1.170000	-4141	4390	-3174	-9879	-95	1234	-11894	4937	-257	1851	-15409	-7451	521	-2264	-12542	-17336	-58	2495	-2670	-12103	-70	-3192	-10091	-3684	-156	-158	-5745	-14272	-235	6095	-8559	-23957	-151	-128	-120	-66	-61	-60	-108	38	-153	19	35	-69	-22	-60	81	-30	5
1.170833	-3781	4579	-3314	-10171	-86	1367	-11567	4662	-258	1537	-15103	-7784	706	-2529	-11936	-17294	-47	2867	-2751	-12104	-32	-3209	-9976	-4777	-183	-584	-5163	-16686	-339	4953	-8023	-23833	-152	-128	-120	-65	-65	-64	-107	39	-152	19	33	-74	-23	-63	79	-30	-5
1.171667	-3362	4799	-3468	-10469	-83	1586	-11161	4361	-210	1246	-14736	-8062	775	-2751	-11317	-17238	-58	3237	-2873	-12049	5	-3227	-9735	-5865	-189	-1005	-4589	-18981	-371	3817	-7391	-23593	-151	-124	-122	-68	-61	-59	-101	39	-136	17	35	-77	-17	-57	81	-31	0
1.172500	-2967	5063	-3631	-10777	-80	1811	-10671	4035	-182	987	-14304	-8293	467	-2939	-10694	-17171	-69	3599	-3046	-11988	15	-3248	-9334	-6947	-174	-1417	-4015	-21132	-409	2685	-6659	-23258	-152	-129	-122	-67	-64	-56	-105	38	-152	18	33	-77	-21	-58	81	-31	-1
1.173333	-2587	5369	-3801	-11089	-90	2058	-10106	3695	-254	774	-13818	-8479	108	-3091	-10071	-17089	-77	3959	-3261	-11905	25	-3273	-8758	-8006	-199	-1814	-3437	-23128	-447	1569	-5814	-22845	-151	-128	-125	-66	-66	-60	-109	38	-153	45	30	-79	-26	-63	80	-32	-5
1.174167	-2240	5716	-3978	-11415	-111	2343	-9466	3314	-262	625	-13268	-8629	-355	-3196	-9459	-16996	-101	4308	-3515	-11886	70	-3284	-7991	-9053	-214	-2180	-2824	-24938	-451	495	-4861	-22382	-148	-138	-121	-46	-60	-59	-104	40	-150	18	32	-75	-23	-58	85	-31	0
1.175000	-1951	6105	-4160	-11746	-113	2655	-8753	2920	-228	543	-12674	-8759	-1137	-3264	-8858	-16893	-100	4653	-3797	-11877	82	-3286	-7025	-10082	-214	-2523	-2226	-26554	-458	-531	-3805	-21897	-149	-127	-121	-69	-63	-60	-105	39	-152	18	32	-76	-24	-57	81	-31	-1
1.175833	-1691	6522	-4346	-12089	-96	2991	-7983	2497	-230	536	-12041	-8875	-1825	-3300	-8285	-16787	-92	4985	-4112	-11912	103	-3278	-5879	-11155	-251	-2787	-1603	-27957	-475	-1493	-2659	-21411	-152	-127	-122	-68	-63	-59	-104	39	-153	19	35	-75	-23	-57	82	-32	-1
1.176667	-1433	6968	-4525	-12461	-103	3345	-7173	2066	-153	595	-11384	-9000	-1973	-3303	-7741	-16677	-96	5315	-4454	-11996	106	-3249	-4570	-12232	-269	-2997	-970	-29149	-471	-2388	-1436	-20952	-149	-129	-126	-68	-63	-59	-110	37	-158	17	35	-77	-24	-59	78	-30	-1
1.177500	-1193	7435	-4701	-12854	-92	3703	-6339	1615	-35	719	-10705	-9132	-2085	-3277	-7224	-16562	-94	5632	-4790	-12142	119	-3205	-3128	-13339	-250	-3130	-322	-30133	-464	-3213	-149	-20531	-149	-131	-121	-66	-63	-61	-109	37	-154	18	36	-76	-22	-58	82	-32	-7
1.178333	-885	7916	-4865	-13263	-62	4059	-5501	1146	-27	898	-10021	-9281	-1956	-3226	-6741	-16473	-82	5944	-5131	-12340	111	-3136	-1594	-14490	-249	-3178	336	-30926	-448	-3938	1176	-20178	-151	-126	-121	-67	-61	-62	-105	37	-153	19	33	-75	-24	-58	84	-28	-5
1.179167	-486	8406	-5018	-13705	-42	4408	-4674	662	32	1119	-9331	-9459	-1461	-3148	-6297	-16333	-80	6241	-5466	-12607	95	-3062	-11	-15702	-257	-3131	1007	-31524	-424	-4581	2507	-19900	-150	-127	-120	-64	-62	-61	-104	40	-150	19	37	-74	-19	-52	88	-29	-1
1.180000	-165	8889	-5153	-14172	-24	4731	-3871	158	92	1366	-8648	-9664	-927	-3066	-5891	-16226	-105	6531	-5784	-12924	92	-2977	1589	-17009	-223	-2995	1677	-31948	-403	-5132	3817	-19716	-146	-125	-117	-65	-60	-53	-103	43	-147	21	44	-75	-19	-58	84	-28	0
1.180833	44	9367	-5279	-14675	-15	5015	-3115	-359	144	1613	-7997	-9905	-165	-2962	-5537	-16129	-81	6811	-6085	-13298	22	-2902	3138	-18349	-218	-2778	2344	-32200	-394	-5587	5092	-19627	-147	-125	-118	-62	-63	-59	-105	41	-150	19	37	-76	-22	-56	85	-27	1
1.181667	256	9834	-5389	-15212	0	5254	-2419	-891	148	1856	-7389	-10179	399	-2839	-5233	-16041	-93	7083	-6355	-13710	-35	-2833	4601	-19761	-241	-2488	3003	-32308	-373	-5957	6307	-19635	-153	-128	-125	-68	-52	-59	-108	41	-150	18	30	-63	-23	-58	79	-32	-4
1.182500	63	10287	-5491	-15777	18	5430	-1796	-1435	150	2075	-6794	-10483	860	-2739	-4981	-15965	-81	7352	-6594	-14172	-23	-2789	5936	-21224	-222	-2139	3652	-32254	-335	-6227	7445	-19733	-152	-130	-119	-68	-61	-62	-105	39	-153	16	36	-77	-23	-56	82	-30	-4
1.183333	-505	10726	-5573	-16362	34	5546	-1246	-1986	147	2255	-6237	-10805	671	-2622	-4786	-15905	-74	7613	-6791	-14647	-28	-2784	7115	-22711	-229	-1755	4294	-32075	-318	-6411	8533	-19918	-151	-128	-130	-68	-63	-62	-105	39	-152	16	36	-81	-24	-56	81	-31	-5
1.184167	-462	11142	-5643	-16973	38	5584	-785	-2546	84	2387	-5754	-11143	-506	-2501	-4650	-15860	-48	7874	-6950	-15130	-36	-2823	8110	-24201	-237	-1361	4925	-31759	-280	-6504	9510	-20172	-148	-126	-120	-66	-62	-59	-103	41	-151	18	35	-75	-23	-56	82	-27	-3
1.185000	-395	11540	-5710	-17598	24	5545	-409	-3118	64	2459	-5313	-11500	-824	-2383	-4583	-15846	-62	8125	-7072	-15622	-65	-2924	8910	-25686	-227	-977	5539	-31324	-265	-6524	10388	-20476	-150	-127	-121	-65	-60	-57	-107	42	-152	19	35	-76	-23	-47	82	-28	-3
1.185833	-404	11924	-5774	-18243	28	5426	-118	-3708	36	2470	-4925	-11854	-410	-2264	-4583	-15842	-81	8379	-7159	-16107	-76	-3093	9505	-27121	-280	-639	6140	-30769	-245	-6471	11172	-20811	-150	-124	-119	-65	-61	-58	-101	41	-154	17	35	-76	-21	-59	84	-30	0
1.186667	-579	12288	-5836	-18889	13	5225	91	-4300	-27	2410	-4588	-12207	-444	-2146	-4654	-15872	-79	8632	-7211	-16586	-77	-3340	9892	-28468	-291	-367	6723	-30111	-184	-6351	11859	-21150	-147	-127	-120	-63	-59	-57	-103	37	-146	18	38	-74	-19	-51	84	-27	1
1.187500	-1542	12643	-5894	-19539	13	4961	224	-4905	-24	2288	-4305	-12551	-161	-2027	-4795	-15921	-86	8887	-7228	-17031	-101	-3665	10089	-29699	-259	-188	7302	-29355	-150	-6171	12457	-21464	-149	-122	-116	-64	-60	-56	-100	42	-150	20	38	-76	-15	-50	82	-44	3
1.188333	-1200	12978	-5958	-20177	-1	4627	280	-5516	-42	2116	-4075	-12880	602	-1911	-4999	-16004	-110	9137	-7223	-17478	-100	-4074	10104	-30785	-276	-125	7855	-28506	-132	-5934	12969	-21730	-148	-124	-119	-64	-62	-55	-108	43	-151	22	38	-74	-18	-55	84	-27	0
1.189167	34	13303	-6029	-20824	7	4244	273	-6139	-56	1887	-3901	-13199	638	-1797	-5282	-16116	-107	9389	-7196	-17888	-97	-4561	9967	-31748	-282	-194	8404	-27583	-119	-5645	13403	-21897	-151	-127	-120	-68	-67	-58	-104	41	-153	18	34	-92	-23	-57	80	-30	0
1.190000	-150	13615	-6106	-21402	18	3831	211	-6773	-90	1626	-3760	-13495	-505	-1685	-5620	-16258	-68	9640	-7152	-18279	-83	-5122	9709	-32312	-270	-403	8949	-26592	-96	-5315	13765	-21950	-152	-130	-126	-72	-68	-62	-75	40	-154	10	30	-79	-27	-57	80	-32	-5
1.190833	291	13917	-6185	-21968	0	3391	102	-7415	-99	1337	-3678	-13766	-1695	-1568	-6013	-16421	-36	9894	-7085	-18635	-64	-5746	9367	-32565	-250	-751	9499	-25552	-83	-4944	14076	-21871	-150	-127	-119	-68	-65	-58	-107	37	-149	19	36	-80	-24	-57	77	-29	0
1.191667	-432	14213	-6264	-22502	-8	2958	-42	-8062	-70	1052	-3620	-14015	-2911	-1448	-6475	-16610	0	10152	-7009	-18980	-76	-6423	8979	-32657	-235	-1240	10058	-24479	-76	-4536	14340	-21623	-165	-127	-119	-72	-64	-61	-108	37	-155	18	32	-79	-25	-58	79	-30	-1
1.192500	-5752	14498	-6342	-22990	-35	2537	-215	-8719	-77	764	-3607	-14249	-4704	-1322	-6932	-16823	372	10410	-6924	-19307	-82	-7127	8587	-32717	-251	-1842	10629	-23402	-43	-4113	14567	-21193	-153	-127	-120	-67	-64	-59	-107	37	-151	19	35	-76	-23	-58	79	-27	-1
1.193333	-9408	14766	-6414	-23440	-49	2147	-411	-9383	-32	498	-3623	-14464	-6866	-1183	-7445	-17056	945	10671	-6830	-19624	-68	-7841	8229	-32718	-222	-2577	11229	-22327	-32	-3684	14783	-20577	-152	-125	-118	-68	-68	-60	-107	37	-154	18	35	-79	-23	-57	82	-32	0
1.194167	-8602	15024	-6489	-23819	-39	1802	-626	-10059	25	260	-3674	-14681	-8243	-1037	-7976	-17300	816	10935	-6733	-19935	-63	-8536	7959	-32740	-200	-3379	11872	-21281	-13	-3268	15001	-19772	-148	-127	-118	-65	-60	-58	-102	38	-150	18	36	-77	-21	-55	80	-31	-4
1.195000	-8982	15250	-6551	-24201	-36	1506	-857	-10751	82	58	-3758	-14893	-9147	-870	-8503	-17556	485	11198	-6624	-20250	-48	-9191	7807	-32610	-188	-4235	12565	-20287	10	-2884	15245	-18791	-147	-125	-119	-67	-61	-63	-107	37	-150	18	39	-78	-17	-59	81	-31	3
1.195833	-9485	15461	-6597	-24516	-44	1270	-1099	-11457	218	-94	-3875	-15110	-10036	-687	-9023	-17817	417	11463	-6512	-20571	-55	-9774	7812	-32152	-199	-5119	13318	-19369	-12	-2561	15528	-17641	-152	-127	-122	-67	-64	-59	-104	39	-149	18	32	-78	-22	-56	80	-30	0
1.196667	-7856	15646	-6630	-24795	-58	1091	-1354	-12177	332	-196	-4030	-15340	-10297	-478	-9523	-18074	253	11733	-6389	-20905	-67	-10261	8012	-31447	-217	-5987	14146	-18534	-35	-2311	15882	-16335	-168	-126	-120	-67	-63	-60	-108	38	-154	17	33	-76	-25	-59	80	-31	-3
1.197500	-5163	15800	-6642	-25038	-62	976	-1614	-12914	343	-245	-4221	-15584	-9038	-238	-9999	-18324	182	12005	-6254	-21271	-49	-10620	8432	-30559	-196	-6811	15056	-17808	-47	-2159	16319	-14894	-154	-129	-121	-67	-68	-60	-105	37	-153	17	35	-78	-25	-59	79	-32	-1
1.198333	-3452	15917	-6627	-25249	-68	915	-1887	-13669	370	-250	-4448	-15853	-6194	41	-10439	-18564	110	12281	-6108	-21621	-72	-10828	9081	-29536	-182	-7558	16038	-17197	-58	-2130	16862	-13353	-152	-128	-122	-74	-66	-61	-107	33	-154	11	30	-80	-23	-62	76	-35	-4
1.199167	-1980	15994	-6588	-25445	-84	899	-2162	-14430	269	-203	-4720	-16148	-1693	356	-10826	-18785	4	12562	-5941	-21998	-88	-10857	9978	-28397	-173	-8195	17141	-16703	-78	-2229	17518	-11744	-150	-127	-125	-65	-65	-60	-105	39	-164	17	28	-77	-21	-59	84	-30	-1
1.200000	-957	16037	-6517	-25609	-85	917	-2443	-15213	16	-119	-5027	-16512	3294	711	-11158	-18978	-50	12851	-5752	-22388	-50	-10702	11095	-27168	-122	-8705	18312	-16342	-83	-2461	18294	-10097	-152	-127	-119	-65	-60	-59	-111	36	-153	16	34	-74	-19	-56	80	-32	0
1.200833	-1197	16021	-6425	-25774	-79	956	-2729	-16014	-276	-3	-5370	-16825	7092	1101	-11444	-19150	-117	13136	-5547	-22794	-32	-10341	12441	-25881	-81	-9064	19547	-16091	-77	-2856	19191	-8444	-147	-128	-124	-66	-61	-59	-102	40	-152	15	36	-74	-21	-58	85	-31	-1
1.201667	-1230	15961	-6303	-25963	-79	994	-3018	-16832	-542	119	-5752	-17232	9749	1519	-11679	-19294	-169	13430	-5317	-23219	-55	-9777	13973	-24582	-117	-9260	20824	-15958	-74	-3379	20197	-6809	-161	-128	-120	-64	-64	-60	-104	38	-152	15	33	-75	-19	-57	79	-31	-1
1.202500	449	15848	-6147	-26095	-86	1023	-3303	-17664	-651	248	-6164	-17657	11174	1966	-11865	-19408	-239	13729	-5069	-23635	-57	-9006	15665	-23286	-132	-9291	22124	-15918	-64	-4027	21304	-5202	-149	-129	-121	-65	-67	-63	-101	41	-151	16	35	-74	-25	-58	82	-25	0
1.203333	1779	15688	-5972	-26262	-90	1018	-3583	-18497	-593	362	-6604	-18119	11850	2431	-12011	-19492	-279	14028	-4784	-24052	-28	-8040	17471	-22034	-119	-9158	23411	-15958	-81	-4784	22495	-3657	-151	-128	-132	-64	-66	-62	-104	42	-150	15	33	-75	-23	-59	84	-26	-6
1.204167	2686	15472	-5765	-26445	-91	972	-3848	-19341	-491	451	-7063	-18626	11846	2914	-12115	-19553	-318	14322	-4480	-24462	-26	-6894	19345	-20851	-98	-8892	24669	-16051	-108	-5616	23732	-2185	-150	-129	-120	-65	-62	-63	-107	39	-143	18	34	-73	-19	-65	79	-30	0
1.205000	3881	15213	-5540	-26639	-108	864	-4096	-20199	-466	498	-7530	-19168	9752	3372	-12202	-19589	-352	14628	-4151	-24856	-19	-5582	21236	-19752	-56	-8453	25844	-16181	-94	-6505	24975	-797	-146	-125	-119	-64	-62	-62	-103	43	-151	22	35	-74	-25	-57	80	-29	-1
1.205833	5109	14899	-5300	-26853	-120	691	-4324	-21054	-429	486	-7997	-19744	7710	3816	-12264	-19603	-383	14918	-3808	-25240	-41	-4143	23099	-18774	-81	-7924	26906	-16318	-67	-7407	26187	500	-151	-127	-121	-65	-63	-62	-105	41	-150	17	34	-73	11	-52	82	-31	-1
1.206667	6346	14547	-5035	-27076	-137	431	-4524	-21904	-363	405	-8453	-20354	6813	4213	-12322	-19605	-400	15204	-3444	-25600	-65	-2610	24869	-17935	-131	-7314	27811	-16445	-55	-8301	27311	1703	-160	-129	-120	-67	-62	-65	-105	39	-153	15	32	-75	-26	-59	78	-31	-13
1.207500	7391	14151	-4761	-27322	-150	66	-4692	-22746	-352	235	-8882	-20990	5223	4548	-12374	-19599	-405	15477	-3064	-25945	-73	-1031	26500	-17252	-129	-6660	28542	-16534	-56	-9152	28318	2823	-148	-126	-122	-76	-64	-61	-96	42	-147	19	35	-73	-18	-59	84	-27	3
1.208333	8011	13726	-4461	-27567	-150	-390	-4816	-23565	-300	-30	-9276	-21656	3672	4796	-12432	-19575	-345	15730	-2680	-26248	-72	546	27950	-16721	-98	-6002	29064	-16575	-49	-9951	29136	3843	-152	-148	-124	-64	-62	-59	-104	39	-151	21	35	-75	-19	-56	79	-34	1
1.209167	7739	13268	-4155	-27823	-179	-971	-4909	-24387	-274	-408	-9630	-22355	2508	4928	-12505	-19559	-334	15961	-2290	-26538	-81	2068	29179	-16354	-116	-5369	29364	-16557	-67	-10669	29728	4779	-151	-129	-125	-66	-66	-58	-109	36	-152	19	34	-78	-23	-55	78	-31	-3
1.210000	7302	12790	-3835	-28073	-199	-1662	-4962	-25184	-253	-911	-9926	-23082	1408	4924	-12586	-19550	-366	16162	-1905	-26808	-97	3491	30187	-16145	-155	-4801	29431	-16460	-73	-11286	30050	5627	-153	-133	-120	-66	-64	-61	-109	41	-151	17	33	-78	-24	-56	77	-35	-4
1.210833	6813	12299	-3485	-28326	-202	-2476	-4975	-25961	-197	-1544	-10156	-23823	143	4766	-12682	-19547	-354	16328	-1526	-27052	-91	4760	30946	-16086	-171	-4339	29261	-16284	-68	-11802	30072	6402	-151	-130	-125	-65	-64	-64	-110	40	-180	17	33	-76	-25	-60	80	-30	-1
1.211667	6264	11799	-3122	-28562	-210	-3414	-4956	-26700	-180	-2302	-10315	-24583	-1248	4422	-12791	-19563	-344	16456	-1154	-27281	-115	5858	31465	-16159	-191	-3997	28861	-16032	-91	-12206	29767	7099	-152	-131	-125	-65	-65	-60	-107	40	-154	19	34	-74	-25	-58	79	-30	-7
1.212500	5927	11296	-2730	-28782	-219	-4460	-4889	-27413	-105	-3196	-10381	-25357	-2600	3894	-12907	-19591	-340	16536	-803	-27500	-130	6707	31742	-16350	-211	-3803	28243	-15715	-105	-12508	29115	7719	-149	-126	-125	-67	-62	-58	-104	32	-152	17	47	-76	-19	-55	81	-28	1
1.213333	5544	10794	-2303	-28974	-170	-5605	-4798	-28087	-24	-4216	-10404	-26143	-3784	3137	-13034	-19641	-335	16558	-473	-27703	-141	7302	31791	-16632	-199	-3758	27423	-15332	-115	-12707	28127	8245	-147	-129	-125	-65	-61	-59	-105	41	-150	19	35	-75	-23	-55	80	-30	-1
1.214167	5194	10306	-1827	-29139	-180	-6835	-4675	-28729	293	-5368	-10328	-26942	-4759	2162	-13162	-19714	-299	16525	-171	-27896	-128	7630	31629	-16987	-204	-3874	26433	-14897	-104	-12809	26809	8689	-148	-128	-120	-66	-60	-59	-104	39	-152	17	33	-76	-19	-42	81	-29	1
1.215000	5108	9822	-1291	-29280	-161	-8140	-4526	-29328	546	-6638	-10164	-27716	-5638	960	-13291	-19811	-335	16426	94	-28077	-127	7671	31269	-17379	-241	-4130	25302	-14428	-118	-12828	25204	9028	-148	-131	-127	-69	-39	-58	-126	37	-153	15	33	-79	-25	-59	79	-32	-3
1.215833	5148	9355	-688	-29388	-152	-9505	-4351	-29891	362	-8010	-9922	-28482	-6061	-463	-13409	-19927	-320	16262	327	-28240	-136	7434	30737	-17774	-249	-4514	24076	-13941	-115	-12766	23361	9249	-150	-128	-124	-69	-65	-59	-109	37	-153	16	29	-78	-23	-59	80	-34	0
1.216667	5125	8900	13	-29464	-137	-10886	-4146	-30384	301	-9460	-9592	-29214	-6098	-2099	-13509	-20070	-281	16027	524	-28391	-137	6924	30051	-18165	-232	-4994	22784	-13441	-135	-12633	21324	9340	-151	-129	-126	-70	-67	-65	-114	37	-152	15	30	-77	-22	-61	79	-31	-3
1.217500	4952	8460	824	-29508	-103	-12259	-3919	-30867	297	-10979	-9188	-29914	-6112	-3942	-13585	-20229	-255	15719	680	-28509	-131	6176	29242	-18501	-216	-5538	21465	-12948	-136	-12425	19171	9292	-150	-131	-124	-67	-62	-59	-110	38	-149	17	30	-78	-25	-61	78	-31	0
1.218333	4542	8029	1737	-29528	-85	-13601	-3669	-31289	280	-12528	-8714	-30566	-6072	-5980	-13637	-20409	-292	15341	791	-28616	-111	5215	28290	-18769	-211	-6116	20150	-12465	-85	-12133	16960	9083	-151	-129	-121	-67	-63	-61	-109	37	-152	18	28	-77	-22	-58	80	-34	-1
1.219167	3929	7611	2764	-29516	-82	-14874	-3400	-31667	315	-14094	-8175	-31168	-5771	-8171	-13649	-20611	-387	14896	859	-28682	-99	4089	27298	-18949	-197	-6690	18869	-12008	-43	-11836	14782	8719	-147	-128	-119	-68	-59	-59	-104	40	-154	18	35	-73	-24	-58	80	-32	2
1.220000	3266	7203	3901	-29483	-95	-16056	-3107	-31994	290	-15644	-7571	-31704	-5216	-10470	-13619	-20828	-389	14386	876	-28710	-96	2835	26199	-19020	-148	-7222	17651	-11575	-45	-11451	12724	8186	-147	-127	-117	-67	-59	-58	-105	40	-148	19	30	-74	-18	-57	84	-29	3
1.220833	2410	6801	5132	-29433	-88	-17116	-2798	-32279	253	-17146	-6931	-32183	-4536	-12829	-13541	-21062	-331	13837	835	-28701	-75	1503	25035	-18973	-114	-7682	16516	-11172	-87	-11027	10843	7488	-150	-125	-119	-67	-63	-57	-105	36	-149	18	26	-76	-19	-58	77	-28	0
1.221667	1579	6396	6450	-29368	-90	-18036	-2477	-32516	235	-18558	-6256	-32512	-4110	-15187	-13399	-21314	-305	13197	742	-28641	-82	153	23829	-18803	-68	-8051	15478	-10787	-77	-10548	9221	6627	-149	-127	-118	-65	-66	-59	-109	38	-153	18	36	-76	-26	-60	81	-27	-3
1.222500	969	5993	7814	-29289	-77	-18771	-2143	-32649	236	-19851	-5562	-32674	-3685	-17492	-13188	-21589	-274	12549	581	-28537	-96	-1154	22573	-18498	-50	-8307	14546	-10418	-50	-10021	7899	5625	-151	-137	-121	-64	-62	-58	-109	41	-149	16	33	-76	-22	-59	81	-30	-3
1.223333	260	5587	9192	-29198	-56	-19311	-1807	-32703	233	-20991	-4864	-32714	-2994	-19682	-12899	-21879	-212	11862	359	-28385	-77	-2382	21281	-18075	-19	-8444	13712	-10041	-36	-9455	6937	4491	-151	-131	-122	-69	-66	-63	-112	36	-154	15	30	-78	-22	-59	81	-29	-1
1.224167	-22	5188	10533	-29093	-44	-19653	-1480	-32721	183	-21940	-4170	-32754	-1837	-21663	-12528	-22189	-176	11169	71	-28186	-59	-3475	19971	-17522	30	-8450	12991	-9651	-29	-8858	6374	3263	-152	-131	-121	-64	-61	-60	-107	24	-132	18	37	-75	-22	-58	86	-29	-7
1.225000	-187	4766	11796	-28974	-47	-19771	-1155	-32735	98	-22707	-3498	-32747	-343	-23375	-12068	-22515	-153	10484	-249	-27949	-39	-4414	18633	-16856	27	-8347	12359	-9229	-49	-8233	6207	1956	-150	-129	-121	-66	-63	-59	-104	27	-154	10	33	-75	-21	-56	84	-29	-3
1.225833	-491	4416	12923	-28844	-35	-19677	-854	-32727	24	-23186	-2875	-32767	499	-24745	-11530	-22869	-114	9802	-618	-27675	-51	-5174	17269	-16091	35	-8135	11816	-8764	-85	-7593	6437	596	-148	-129	-120	-66	-62	-58	-105	41	-151	19	35	-75	-15	-59	84	-27	0
1.226667	-669	4068	13857	-28696	-22	-19374	-587	-32737	10	-23441	-2322	-32745	471	-25752	-10929	-23249	-83	9137	-998	-27359	-104	-5734	15896	-15246	-12	-7849	11348	-8246	-108	-6958	7050	-771	-151	-128	-118	-63	-62	-57	-102	41	-153	13	34	-75	-23	-48	87	-24	1
1.227500	-842	3761	14525	-28532	-21	-18885	-366	-32720	22	-23435	-1862	-32763	1092	-26301	-10281	-23664	-63	8492	-1360	-27072	-79	-6089	14531	-14339	-50	-7505	10950	-7665	-114	-6340	8009	-2129	-149	-126	-118	-64	-61	-58	-100	43	-150	21	38	-76	-19	-49	86	-26	1
1.228333	-905	3534	14867	-28343	-14	-18232	-208	-32738	-64	-23169	-1521	-32747	1925	-26365	-9612	-24105	-45	7872	-1649	-26769	-59	-6247	13188	-13392	-77	-7137	10605	-7014	-114	-5758	9259	-3434	-146	-138	-118	-62	-65	-56	-102	42	-150	19	36	-77	-23	-55	86	-24	-1
1.229167	-921	3392	14816	-28138	-12	-17451	-130	-32724	-150	-22646	-1332	-32766	1508	-25911	-8968	-24584	-15	7273	-1822	-26493	-67	-6221	11885	-12428	-124	-6768	10317	-6288	-138	-5233	10737	-4663	-152	-127	-119	-70	-66	-60	-105	38	-150	21	35	-75	-24	-56	95	-29	0
1.230000	-930	3386	14326	-27908	-6	-16573	-139	-32737	-201	-21871	-1312	-32763	1845	-24922	-8383	-25098	-4	6699	-1819	-26253	-62	-6033	10637	-11453	-135	-6423	10077	-5500	-180	-4786	12369	-5786	-148	-155	-121	-68	-63	-61	-104	40	-153	17	34	-77	-27	-58	81	-29	-3
1.230833	-902	3533	13351	-27641	-21	-15633	-251	-32723	-276	-20878	-1496	-32765	2368	-23418	-7907	-25638	7	6141	-1582	-26067	-84	-5702	9476	-10499	-176	-6126	9892	-4648	-143	-4428	14080	-6792	-149	-128	-120	-66	-68	-61	-105	40	-153	18	35	-74	-23	-53	85	-29	-3
1.231667	-767	3862	11861	-27344	-21	-14670	-472	-32737	-371	-19687	-1898	-32767	1715	-21415	-7584	-26215	37	5590	-1062	-25951	-69	-5294	8417	-9588	-203	-5899	9753	-3762	-135	-4181	15786	-7669	-149	-131	-124	-70	-68	-62	-108	37	-153	15	29	-80	-26	-58	78	-30	-1
1.232500	-217	4387	9843	-27033	-13	-13724	-834	-32723	-435	-18329	-2530	-32763	1329	-18962	-7456	-26815	60	5046	-210	-25913	-62	-4824	7499	-8725	-206	-5751	9679	-2846	-165	-4045	17435	-8409	-151	-132	-117	-65	-65	-61	-109	38	-172	16	35	-77	-24	-56	81	-31	-1
1.233333	263	5123	7342	-26688	-7	-12823	-1312	-32735	-454	-16826	-3403	-32767	1158	-16092	-7561	-27432	87	4515	1004	-25972	-97	-4336	6729	-7937	-230	-5689	9665	-1934	-158	-4036	18941	-9023	-147	-128	-118	-66	-60	-57	-103	38	-149	20	37	-76	-19	-68	79	-29	3
1.234167	348	6054	4351	-26340	-15	-11996	-1929	-32714	-492	-15199	-4530	-32757	1369	-12904	-7934	-28053	160	3997	2578	-26108	-92	-3885	6127	-7226	-268	-5711	9723	-1048	-146	-4150	20243	-9498	-150	-126	-117	-62	-61	-55	-104	37	-150	20	38	-70	-22	-56	82	-29	0
1.235000	1036	7164	957	-26000	-18	-11253	-2680	-32730	-503	-13498	-5902	-32767	1647	-9502	-8598	-28669	159	3497	4502	-26349	-60	-3483	5705	-6601	-285	-5813	9856	-229	-178	-4381	21283	-9876	-151	-113	-101	-65	-61	-57	-103	40	-153	19	33	-77	-23	-57	81	-32	0
1.235833	2054	8423	-2764	-25673	-16	-10600	-3580	-32716	-488	-11728	-7501	-32757	1637	-5974	-9557	-29259	146	3029	6729	-26686	-53	-3181	5468	-6074	-255	-5977	10069	495	-171	-4715	22031	-10171	-147	-131	-121	-63	-63	-50	-107	37	-153	16	32	-77	-21	-56	84	-55	-5
1.236667	2283	9793	-6715	-25376	7	-10029	-4607	-32727	-481	-9916	-9307	-32767	1662	-2439	-10806	-29811	230	2613	9314	-27091	-81	-3004	5421	-5641	-249	-6192	10375	1095	-148	-5150	22458	-10411	-153	-128	-118	-65	-63	-58	-107	38	-150	19	33	-77	-19	-56	81	-33	0
1.237500	2383	11243	-10794	-25133	-7	-9549	-5765	-32723	-494	-8077	-11298	-32757	1332	1008	-12338	-30309	267	2263	12108	-27576	-76	-2971	5556	-5308	-275	-6431	10769	1536	-141	-5629	22554	-10620	-148	-128	-120	-68	-62	-49	-110	36	-153	19	30	-78	-19	-57	84	-30	0
1.238333	2479	12699	-14864	-24964	-13	-9117	-7010	-32726	-490	-6242	-13419	-32767	1026	4263	-14117	-30736	208	2021	15030	-28106	-86	-3094	5861	-5061	-314	-6671	11232	1801	-163	-6166	22318	-10834	-150	-130	-120	-67	-64	-60	-104	38	-152	16	30	-77	-22	-55	82	-28	-1
1.239167	2550	14094	-18801	-24874	-23	-8737	-8383	-32731	-462	-4404	-15657	-32750	988	7172	-16065	-31067	135	1902	17984	-28669	-117	-3377	6312	-4907	-350	-6904	11790	1866	-171	-6716	21776	-11066	-150	-125	-124	-65	-62	-56	-104	38	-153	17	33	-77	-21	-55	86	-30	-1
1.240000	2406	15378	-22485	-24881	-26	-8380	-9814	-32725	-455	-2636	-17930	-32765	871	9646	-18165	-31303	79	1936	20859	-29237	-122	-3816	6884	-4836	-377	-7097	12397	1712	-166	-7261	20935	-11356	-159	-132	-124	-67	-63	-59	-105	36	-154	17	33	-76	-18	-58	78	-33	-5
1.240833	1150	16505	-25800	-24991	-34	-8033	-11297	-32737	-430	-931	-20190	-32747	698	11615	-20297	-31420	101	2153	23546	-29790	-127	-4402	7546	-4844	-379	-7241	13041	1346	-177	-7772	19902	-11707	-151	-129	-120	-64	-51	-56	-96	39	-153	18	33	-77	-21	-56	85	-31	0
1.241667	204	17438	-28649	-25204	-38	-7677	-12785	-32720	-411	667	-22372	-32764	418	13007	-22400	-31409	147	2576	25953	-30319	-125	-5115	8259	-4918	-367	-7333	13699	760	-200	-8233	18663	-12141	-151	-130	-125	-67	-64	-58	-104	38	-155	17	34	-75	-23	-57	87	3	-1
1.242500	-306	18154	-30835	-25517	-42	-7309	-14250	-32735	-392	2111	-24429	-32746	216	13766	-24396	-31256	139	3238	27935	-30788	-99	-5933	8984	-5065	-372	-7358	14336	-30	-230	-8622	17275	-12659	-149	-125	-125	-62	-63	-59	-88	39	-150	17	28	-77	-24	-56	82	-30	-1
1.243333	-1483	18625	-31900	-25918	-47	-6929	-15660	-32719	-332	3362	-26294	-32759	32	13839	-26189	-30961	105	4139	29389	-31184	-117	-6831	9688	-5269	-354	-7327	14928	-1006	-246	-8945	15811	-13260	-149	-130	-122	-66	-66	-57	-102	40	-150	18	35	-76	-23	-57	85	-31	-4
1.244167	-3107	18865	-32342	-26379	-45	-6549	-16977	-32735	-287	4368	-27922	-32752	-68	13211	-27690	-30516	94	5300	30256	-31495	-119	-7777	10329	-5536	-297	-7246	15440	-2159	-242	-9179	14324	-13934	-148	-126	-119	-64	-62	-57	-104	39	-156	17	34	-76	-22	-57	81	-30	0
1.245000	-4172	18879	-32548	-26892	-24	-6177	-18170	-32715	-254	5099	-29249	-32759	10	11886	-28820	-29931	46	6704	30472	-31708	-93	-8750	10877	-5855	-269	-7123	15844	-3439	-232	-9329	12868	-14698	-148	-126	-119	-65	-62	-62	-101	40	-151	20	36	-72	-23	-55	84	-28	0
1.245833	-4122	18703	-32611	-27429	-50	-5831	-19198	-32730	-245	5495	-30246	-32759	-44	9901	-29532	-29199	33	8353	30000	-31811	-113	-9721	11310	-6226	-287	-6976	16106	-4830	-270	-9398	11492	-15428	-147	-125	-120	-64	-62	-57	-93	41	-149	22	36	-78	-22	-55	85	-26	1
1.246667	-3669	18364	-31917	-27969	-49	-5537	-20034	-32710	-241	5531	-30884	-32753	-48	7322	-29781	-28329	16	10232	28807	-31818	-133	-10646	11598	-6652	-290	-6827	16206	-6288	-317	-9395	10233	-16212	-143	-125	-118	-62	-62	-60	-101	42	-148	23	39	-74	-19	-56	86	-27	3
1.247500	-3224	17908	-30323	-28471	-41	-5332	-20645	-32727	-201	5176	-31157	-32761	373	4216	-29544	-27335	-11	12307	26937	-31714	-131	-11535	11735	-7131	-276	-6692	16129	-7785	-354	-9341	9116	-16987	-154	-124	-117	-62	-60	-51	-100	42	-152	20	40	-74	-19	-56	82	-29	1
1.248333	-2730	17384	-28048	-28902	-52	-5243	-21018	-32707	-179	4421	-31053	-32752	1318	672	-28802	-26222	-23	14529	24434	-31530	-141	-12334	11705	-7668	-291	-6588	15870	-9306	-339	-9242	8174	-17726	-151	-126	-121	-65	-62	-60	-109	37	-151	18	35	-77	-21	-59	78	-41	1
1.249167	-2482	16844	-25262	-29299	-65	-5293	-21134	-32729	-171	3248	-30572	-32767	1936	-3148	-27587	-25017	-40	16853	21395	-31264	-136	-13033	11527	-8260	-265	-6533	15397	-10808	-258	-9125	7429	-18401	-150	-127	-121	-99	-66	-60	-103	39	-154	19	37	-76	-22	-36	77	-34	0
1.250000	-2361	16339	-22097	-29564	-65	-5503	-20999	-32712	-167	1687	-29724	-32742	2209	-7072	-25926	-23734	-90	19211	17929	-30938	-131	-13621	11203	-8919	-221	-6537	14752	-12263	-207	-8997	6880	-18989	-136	-128	-124	-70	-65	-62	-108	35	-154	19	34	-77	-24	-58	79	-32	0
1.250833	-1879	15904	-18692	-29720	-65	-5890	-20551	-32725	-120	-242	-28553	-32623	2385	-10962	-23898	-22396	-104	21551	14167	-30574	-132	-14085	10760	-9629	-203	-6617	13951	-13641	-266	-8878	6522	-19468	-151	-114	-120	-66	-64	-60	-107	41	-152	4	38	-75	-23	-59	78	-33	-5
1.251667	-1235	15571	-15191	-29753	-61	-6472	-19862	-32715	-88	-2441	-27071	-32375	2271	-14693	-21575	-21016	-79	23825	10191	-30203	-134	-14427	10211	-10410	-180	-6775	13015	-14937	-297	-8789	6351	-19828	-146	-127	-121	-67	-60	-63	-108	37	-155	19	35	-76	-22	-59	82	-31	-1
1.252500	1063	15359	-11720	-29654	-65	-7243	-18941	-32675	-87	-4898	-25345	-32047	2175	-18136	-19028	-19596	-90	25981	6171	-29814	-126	-14643	9601	-11249	-173	-7009	11951	-16147	-276	-8744	6349	-20063	-149	-129	-111	-64	-62	-61	-104	42	-176	21	35	-75	-23	-56	81	-30	0
1.253333	5085	15275	-8432	-29452	-73	-8198	-17800	-32541	-79	-7525	-23420	-31622	2048	-21209	-16357	-18152	-98	27956	2241	-29459	-119	-14737	8951	-12156	-142	-7324	10829	-17269	-286	-8728	6499	-20171	-148	-124	-117	-66	-65	-59	-105	40	-150	19	36	-74	-19	-55	81	-30	2
1.254167	4709	15316	-5458	-29138	-68	-9304	-16481	-32317	-52	-10256	-21345	-31100	1716	-23756	-13688	-16707	-103	29707	-1455	-29165	-144	-14715	8300	-13126	-128	-7709	9669	-18298	-297	-8781	6777	-20151	-151	-129	-116	-66	-60	-57	-102	26	-151	18	41	-76	-17	-55	85	-28	0
1.255000	2729	15460	-2922	-28743	-78	-10538	-15025	-32032	-30	-12994	-19198	-30465	1330	-25711	-11127	-15263	-111	31199	-4799	-28902	-146	-14596	7676	-14166	-129	-8159	8527	-19240	-296	-8910	7161	-20011	-148	-124	-119	-64	-61	-58	-108	42	-150	17	36	-75	-21	-55	80	-31	2
1.255833	2295	15680	-919	-28292	-68	-11872	-13467	-31652	-18	-15635	-17041	-29718	1023	-27025	-8782	-13824	-92	32413	-7696	-28716	-151	-14386	7118	-15264	-127	-8658	7469	-20107	-290	-9041	7629	-19765	-152	-130	-116	-69	-61	-59	-105	40	-154	21	37	-101	-19	-57	82	-32	0
1.256667	1298	15949	477	-27826	-78	-13248	-11865	-31184	-41	-18120	-14941	-28849	751	-27696	-6741	-12394	-58	32767	-10119	-28601	-184	-14105	6646	-16419	-152	-9192	6515	-20918	-308	-9247	8158	-19434	-153	-128	-122	-70	-66	-63	-108	37	-159	13	29	-69	-29	-60	78	-33	-4
1.257500	-12	16207	1210	-27344	-92	-14618	-10280	-30596	-83	-20329	-12949	-27842	384	-27728	-5085	-10962	-62	32767	-12010	-28550	-204	-13766	6297	-17604	-159	-9733	5735	-21672	-310	-9483	8739	-19044	-150	-128	-121	-72	-67	-59	-105	39	-159	19	34	-78	-22	-59	82	-31	-1
1.258333	-4013	16427	1248	-26922	-88	-15921	-8750	-29874	-100	-22199	-11114	-26713	23	-27133	-3865	-9528	-112	32767	-13361	-28551	-199	-13391	6075	-18833	-142	-10282	5140	-22401	-286	-9752	9350	-18568	-152	-131	-122	-69	-64	-61	-107	38	-153	13	35	-78	-32	-60	80	-31	-4
1.259167	-7901	16554	644	-26573	-74	-17119	-7327	-29019	-108	-23689	-9477	-25435	-339	-26010	-3133	-8096	-132	32767	-14165	-28606	-182	-12992	6004	-20085	-139	-10818	4774	-23110	-266	-10031	9979	-18080	-137	-127	-118	-67	-61	-61	-104	39	-162	23	36	-74	-22	-56	82	-31	1
1.260000	-6180	16551	-608	-26326	-73	-18164	-6038	-28011	-81	-24741	-8062	-24026	-511	-24453	-2908	-6666	-90	32767	-14484	-28690	-189	-12589	6078	-21354	-136	-11332	4651	-23819	-267	-10327	10616	-17580	-150	-127	-117	-63	-57	-61	-104	37	-149	19	35	-74	-19	-61	81	-30	0
1.260833	-5050	16380	-2427	-26207	-74	-19024	-4976	-26845	-102	-25334	-6910	-22498	-602	-22571	-3177	-5227	-113	32767	-14327	-28791	-194	-12200	6304	-22627	-153	-11812	4788	-24528	-272	-10613	11259	-17089	-152	-135	-117	-65	-66	-62	-109	40	-150	19	37	-78	-28	-53	80	-29	-3
[truncated: 10,486 more rows]
[truncated: 15 more columns]
