# Supplementary material for: Novel Methods for Surface EMG Analysis and Exploration Based on Multi-Modal Gaussian Mixture Models
Source: PLoS One. 2016 Jun 30;11(6):e0157239. doi: 10.1371/journal.pone.0157239 (PMC4928879; doi:10.1371/journal.pone.0157239)
Supplement: S1 File — (ZIP) [file pone.0157239.s001.zip › Haf_horses_trot_data/Haf_h08_t3_kin.trc]

PathFileType	4	(X/Y/Z)	D:\Users\zsoldosr\Desktop\HaflingerProjektEMGBiopsy\RawData\M2\Minnesotat3r.trc
DataRate	CameraRate	NumFrames	NumMarkers	Units	OrigDataRate	OrigDataStartFrame	OrigNumFrames
120.00	120.00	1200	7	mm	120.00	1	1200
Frame#	Time	Head			Withers			Sacrum			HFL			HFR			HHL			HHR
		X1	Y1	Z1	X2	Y2	Z2	X3	Y3	Z3	X4	Y4	Z4	X5	Y5	Z5	X6	Y6	Z6	X7	Y7	Z7
1	0.000	948.96204	-149.54774	1453.02881	-102.61211	-34.45456	1276.62341	-931.64972	83.52283	1284.87854	215.74142	76.75348	-10.85044	437.92746	-326.02509	101.33659	-695.18866	208.95329	107.67069	-941.43597	-59.46877	-7.00368
2	0.008	947.28979	-150.37013	1455.98938	-103.89436	-34.22588	1277.94702	-933.06512	83.32394	1283.83203	191.00972	78.07867	-10.89540	473.14600	-325.27557	95.33606	-665.08038	201.85358	110.94712	-965.79395	-57.78400	-6.75204
3	0.017	945.60681	-151.21880	1459.05566	-104.94700	-33.91100	1279.48730	-934.38629	83.07394	1283.11670	166.37546	79.37519	-10.93265	508.51303	-324.23328	89.39973	-635.04102	195.07207	113.58786	-990.29291	-56.02911	-6.65300
4	0.025	943.91870	-152.11998	1462.29529	-105.60208	-33.44369	1281.40381	-935.52362	82.75542	1282.99951	141.87097	80.68654	-10.96175	544.07654	-322.67233	83.69451	-605.18689	188.70683	115.28423	-1014.89001	-54.22488	-6.70840
5	0.033	942.25574	-153.09286	1465.72302	-105.77104	-32.79990	1283.77869	-936.39685	82.39063	1283.62830	117.42312	82.08207	-10.96684	579.74536	-320.51013	78.61168	-575.89917	182.71231	115.98311	-1039.46423	-52.42992	-6.76556
6	0.042	940.66711	-154.13841	1469.30664	-105.43828	-32.00440	1286.62134	-936.94202	82.03094	1285.01526	92.87077	83.59382	-10.89778	615.15247	-317.84689	74.78216	-547.96436	177.12601	115.61953	-1064.03613	-50.67330	-6.67035
7	0.050	939.20715	-155.23601	1472.98218	-104.65620	-31.11849	1289.87085	-937.12469	81.73840	1287.07361	68.06850	85.19960	-10.72529	649.35052	-314.84616	72.69420	-522.29663	172.13783	113.99084	-1088.77039	-48.95519	-6.41757
8	0.058	937.92474	-156.34651	1476.66870	-103.53299	-30.22115	1293.39783	-936.94879	81.56253	1289.67566	42.97333	86.85463	-10.51705	680.66919	-311.64279	72.05275	-499.45813	167.95229	110.83662	-1113.81091	-47.25343	-6.11102
9	0.067	936.86029	-157.42137	1480.28394	-102.19938	-29.38226	1297.02612	-936.45428	81.52383	1292.70288	17.63029	88.57574	-10.41238	707.23633	-308.28461	71.59672	-479.52240	164.66371	105.99959	-1139.20386	-45.56761	-5.82020
10	0.075	936.03632	-158.42436	1483.75281	-100.76466	-28.63598	1300.57422	-935.70978	81.60719	1296.07043	-7.81160	90.43366	-10.48632	727.87720	-304.55600	69.86872	-462.35205	162.28778	99.50198	-1164.87622	-43.99911	-5.51643
11	0.083	935.44226	-159.34561	1487.01050	-99.29275	-27.97874	1303.89355	-934.79346	81.77074	1299.70605	-32.96745	92.45370	-10.56049	742.37805	-300.03827	66.36143	-447.92108	160.85286	91.49524	-1190.49402	-42.70877	-5.05371
12	0.092	935.02954	-160.19189	1489.99792	-97.80660	-27.38906	1306.88586	-933.76306	81.96900	1303.50769	-57.11325	94.63367	-10.01387	751.05347	-294.37222	61.67447	-436.46927	160.43475	82.14600	-1215.37573	-41.81800	-4.12433
13	0.100	934.72137	-160.97437	1492.65747	-96.29362	-26.83834	1309.49182	-932.64307	82.16392	1307.32751	-79.27921	97.06062	-7.68387	754.39545	-287.28802	56.46006	-428.49014	161.15327	71.52745	-1238.76697	-41.41297	-2.28357
14	0.108	934.43060	-161.71318	1494.93481	-94.70637	-26.28852	1311.65710	-931.43915	82.31474	1310.98962	-98.41223	100.04137	-1.84917	752.88269	-278.63733	50.66078	-424.59418	163.15234	59.63663	-1260.24805	-41.48373	0.77807
15	0.117	934.08020	-162.44347	1496.78442	-92.98251	-25.70598	1313.30298	-930.15662	82.37180	1314.31189	-113.03827	104.25652	9.74477	746.77051	-268.56604	43.83911	-425.32275	166.44136	46.60749	-1279.80750	-41.85683	4.93500
16	0.125	933.62146	-163.20041	1498.17419	-91.08243	-25.09035	1314.33130	-928.80652	82.28577	1317.11267	-120.47028	110.68909	29.13990	736.15363	-257.50348	35.74373	-430.97394	170.60559	33.03228	-1297.52930	-42.44946	9.87299
17	0.133	933.04913	-163.99771	1499.08447	-89.01504	-24.47669	1314.65784	-927.40924	82.02387	1319.22571	-117.36652	119.94260	56.03165	721.32635	-246.12680	26.55864	-441.47467	174.81018	20.27924	-1313.22510	-43.48481	15.69269
18	0.142	932.40485	-164.82817	1499.50586	-86.83466	-23.90408	1314.24329	-926.00800	81.58546	1320.54785	-102.48306	131.37016	86.11185	703.10449	-235.43477	17.10840	-456.36517	178.26079	10.38002	-1326.30896	-45.19059	23.00900
19	0.150	931.76471	-165.68219	1499.43811	-84.61906	-23.38975	1313.10693	-924.66571	81.02045	1321.08667	-78.53812	143.22556	112.84538	682.70245	-226.54506	8.82827	-475.06036	180.62315	4.87591	-1335.71558	-47.53674	32.41612
20	0.158	931.21802	-166.55876	1498.88672	-82.44875	-22.93055	1311.31689	-923.42023	80.44646	1320.96057	-50.35046	153.86490	131.69704	660.97156	-220.18108	3.03445	-497.16473	182.16000	3.40378	-1339.82166	-50.48416	43.75202
21	0.167	930.84869	-167.45837	1497.86108	-80.39481	-22.51595	1308.97559	-922.24573	80.02100	1320.34546	-21.39661	162.62479	142.52162	637.94531	-216.30644	0.03873	-522.01099	183.54060	3.86951	-1336.95459	-54.11113	55.60825
22	0.175	930.72388	-168.36726	1496.37927	-78.51051	-22.13121	1306.20703	-921.07416	79.87450	1319.40295	7.46162	169.72644	148.25038	613.51379	-214.24768	-0.87411	-548.00800	185.24023	4.18571	-1326.31042	-58.38720	65.82381
23	0.183	930.89056	-169.25127	1494.47363	-76.83198	-21.75266	1303.14600	-919.84631	80.08395	1318.24329	36.73866	175.63667	151.95158	588.12732	-213.14236	-0.75668	-573.40784	187.18703	3.58017	-1308.28369	-63.21909	72.83796
24	0.192	931.37238	-170.06882	1492.19336	-75.39680	-21.34884	1299.92749	-918.54852	80.67651	1316.92419	66.81274	180.55969	155.03960	562.56000	-212.25142	-0.47323	-597.59076	189.06638	2.43008	-1283.98132	-68.67236	76.45526
25	0.200	932.16479	-170.78508	1489.60242	-74.26733	-20.88651	1296.67236	-917.22211	81.60511	1315.44458	97.52586	184.44531	157.43201	537.35291	-211.10263	-0.52250	-621.03448	190.70134	1.37841	-1254.53979	-74.79057	77.37648
26	0.208	933.23621	-171.37048	1486.77808	-73.53811	-20.33399	1293.47632	-915.95697	82.73027	1313.74316	128.57254	187.21811	158.54033	512.61969	-209.59631	-0.99355	-644.43768	192.14944	0.73928	-1220.79883	-81.20389	76.43266
27	0.217	934.53815	-171.79630	1483.80920	-73.32034	-19.66825	1290.41858	-914.88098	83.85176	1311.74963	159.87650	188.84892	157.95143	488.21899	-207.88989	-1.67196	-668.16693	193.60208	0.44741	-1183.39600	-87.09477	74.36989
28	0.225	936.01532	-172.03926	1480.79114	-73.71042	-18.89614	1287.57312	-914.13226	84.77551	1309.45300	191.58589	189.37907	155.68839	464.00372	-206.13116	-2.28742	-692.22223	195.20970	0.28716	-1143.04834	-91.59540	72.01785
29	0.233	937.61639	-172.08975	1477.81860	-74.75714	-18.08021	1284.99854	-913.81598	85.37304	1306.90381	223.83432	189.02457	152.25830	439.91656	-204.35165	-2.70226	-716.45776	196.99669	0.09794	-1100.75061	-94.19978	70.39288
30	0.242	939.29883	-171.95514	1474.98108	-76.43301	-17.34007	1282.70752	-913.96948	85.59892	1304.17688	256.56631	188.18610	148.48239	415.92838	-202.54269	-2.93375	-740.76288	198.89864	-0.16174	-1057.70630	-94.91951	70.57661
31	0.250	941.02271	-171.65753	1472.36389	-78.61011	-16.80618	1280.65686	-914.54980	85.47272	1301.34949	289.55331	187.26913	145.12596	391.99521	-200.74687	-3.10057	-765.06805	200.81870	-0.45206	-1015.06250	-94.19926	73.39215
32	0.258	942.74304	-171.23152	1470.05029	-81.06679	-16.54635	1278.79285	-915.44891	85.06367	1298.48828	322.56937	186.47797	142.51991	368.11478	-199.03653	-3.33714	-789.30365	202.65791	-0.71917	-973.62811	-92.57379	78.99837
33	0.267	944.41241	-170.71655	1468.11597	-83.55267	-16.52829	1277.13794	-916.53961	84.49136	1295.64050	355.60242	185.75958	140.44644	344.34155	-197.43175	-3.67912	-813.41156	204.35814	-0.93324	-933.68073	-90.27308	86.71546
34	0.275	945.98975	-170.14449	1466.61865	-85.87643	-16.64833	1275.83765	-917.72467	83.91412	1292.83984	388.88464	184.90675	138.35222	320.70258	-195.90355	-4.01930	-837.35266	205.95782	-1.07623	-895.00104	-87.19901	95.38268
35	0.283	947.44666	-169.53578	1465.58740	-87.93806	-16.79423	1275.09058	-918.95203	83.48944	1290.13000	422.68958	183.71318	135.68480	297.13391	-194.41530	-4.19910	-861.10486	207.58830	-1.12204	-857.16632	-83.26676	103.98273
36	0.292	948.77039	-168.90494	1465.02148	-89.68097	-16.89942	1275.02686	-920.19177	83.33353	1287.59546	457.08069	182.14833	132.17912	273.50671	-192.92683	-4.16183	-884.68927	209.37025	-1.04316	-819.85455	-78.65126	111.91992
37	0.300	949.96582	-168.26546	1464.89856	-91.02476	-16.95856	1275.66541	-921.39899	83.50936	1285.37830	491.77896	180.40472	127.92934	249.70143	-191.40872	-4.00591	-908.22198	211.22673	-0.84929	-782.88812	-73.71265	118.89419
38	0.308	951.05450	-167.62994	1465.18140	-91.85062	-17.00418	1276.96753	-922.49127	84.03335	1283.66406	526.36316	178.48898	123.11486	225.66440	-189.86656	-3.86652	-931.91644	212.83160	-0.62687	-746.08618	-68.82758	124.78264
39	0.317	952.07153	-167.00357	1465.81836	-92.04815	-17.08082	1278.89111	-923.35864	84.87452	1282.64001	560.75323	175.69226	117.63650	201.41086	-188.32487	-3.79016	-955.92596	213.96950	-0.48466	-709.26099	-64.27784	129.62138
40	0.325	953.05896	-166.37785	1466.74780	-91.57359	-17.23580	1281.39343	-923.89819	85.95103	1282.44702	595.28137	171.01563	111.18661	176.99051	-186.77798	-3.75439	-980.20410	214.89993	-0.42669	-672.45795	-60.17698	133.52242
41	0.333	954.05707	-165.73257	1467.90405	-90.46989	-17.50973	1284.41809	-924.04858	87.14060	1283.14807	630.13501	164.37863	103.77885	152.44531	-185.19753	-3.73212	-1004.62122	216.10855	-0.33964	-636.12866	-56.50008	136.53462
42	0.342	955.09955	-165.04425	1469.22363	-88.84496	-17.91724	1287.89587	-923.80585	88.29935	1284.73022	665.00793	156.73843	96.04889	127.79214	-183.58267	-3.70187	-1029.14307	217.78641	-0.13136	-601.02588	-53.19052	138.54164
43	0.350	956.21143	-164.30075	1470.64893	-86.83904	-18.43494	1291.74414	-923.21753	89.28443	1287.12622	699.15735	148.95764	89.00745	103.03992	-181.93842	-3.63658	-1053.83350	219.73581	0.16723	-568.02704	-50.22117	139.21704
44	0.358	957.40894	-163.51724	1472.12646	-84.60495	-19.01264	1295.84766	-922.35931	89.98499	1290.22900	731.25366	141.37399	83.55910	78.17746	-180.23927	-3.50792	-1078.75842	221.67958	0.44038	-538.03467	-47.62486	138.05531
45	0.367	958.70087	-162.73625	1473.60522	-82.29298	-19.59958	1300.04065	-921.31049	90.34557	1293.89355	759.31897	134.21545	79.88581	53.14655	-178.46729	-3.32832	-1103.93530	223.52325	0.59244	-511.82315	-45.54799	134.52945
46	0.375	960.08496	-162.00188	1475.03455	-80.02345	-20.16512	1304.12085	-920.14044	90.36405	1297.94421	781.41650	127.59181	77.07816	27.93036	-176.66286	-3.17757	-1129.30371	225.41182	0.65725	-489.82462	-44.27147	128.34265
47	0.383	961.53735	-161.33069	1476.36353	-77.86014	-20.70929	1307.89099	-918.89771	90.08038	1302.18701	796.58240	121.18629	73.66115	2.76895	-174.94389	-3.10108	-1154.59912	227.65668	0.88940	-472.03226	-44.15490	119.59837
48	0.392	963.00665	-160.70714	1477.54492	-75.80864	-21.26709	1311.19763	-917.59375	89.57182	1306.41931	805.03528	114.33615	68.53920	-21.66159	-173.47052	-2.89788	-1179.17310	230.54909	1.78303	-458.17734	-45.53501	108.72623
49	0.400	964.41974	-160.10022	1478.53589	-73.83896	-21.89587	1313.94189	-916.20203	88.94101	1310.44312	807.56482	106.43698	61.39043	-44.35568	-172.42419	-1.94257	-1202.01074	234.14542	3.87547	-448.14209	-48.60540	96.21191
50	0.408	965.69214	-159.47948	1479.29443	-71.90829	-22.64074	1316.06335	-914.68689	88.29345	1314.09082	804.79883	97.27112	52.54185	-64.43140	-172.19572	0.91518	-1222.10010	238.20242	7.28752	-442.24094	-53.33129	82.38081
51	0.417	966.74390	-158.82167	1479.78027	-69.97122	-23.50754	1317.52161	-913.03937	87.71291	1317.25391	796.97363	87.07953	42.71989	-81.31247	-173.65775	7.46893	-1238.84839	242.35504	11.52161	-441.04123	-59.45943	67.44289
52	0.425	967.51862	-158.11365	1479.96082	-67.99056	-24.46067	1318.28699	-911.29108	87.24858	1319.88049	784.23291	76.50295	32.59630	-93.92770	-178.10904	20.00216	-1252.11401	246.46472	16.10376	-444.92636	-66.56564	51.71777
53	0.433	967.99799	-157.35576	1479.81470	-65.95280	-25.44005	1318.34241	-909.50415	86.91940	1321.94055	767.05823	66.45906	22.40601	-99.89542	-186.71100	39.97263	-1261.91724	250.79796	21.57916	-453.85077	-74.03348	35.84509
54	0.442	968.20819	-156.56686	1479.33179	-63.87597	-26.39277	1317.68896	-907.75214	86.71278	1323.39990	746.48279	57.93950	12.38390	-96.68979	-199.60779	65.82890	-1268.04248	255.71950	29.54583	-467.36133	-80.99109	20.95152
55	0.450	968.21722	-155.78519	1478.51013	-61.80162	-27.28292	1316.34961	-906.10095	86.57836	1324.23157	723.87415	51.86341	3.54080	-84.03677	-215.43275	92.62570	-1269.65222	261.17682	41.06174	-484.69568	-86.38036	8.62936
56	0.458	968.12439	-155.05640	1477.35522	-59.77963	-28.07508	1314.37415	-904.59497	86.43944	1324.44141	700.30774	48.78296	-2.74521	-64.36725	-231.95721	114.94681	-1265.37158	266.49500	54.71946	-505.00412	-89.36182	0.30134
57	0.467	968.04291	-154.41220	1475.87634	-57.86499	-28.74590	1311.84351	-903.25006	86.20798	1324.08301	676.16443	48.39081	-6.04868	-40.81442	-247.45937	130.36882	-1254.01904	270.70605	66.86121	-527.62805	-89.87741	-3.80904
58	0.475	968.07721	-153.85101	1474.08508	-56.12200	-29.30646	1308.86609	-902.05530	85.79240	1323.24146	651.46057	49.59930	-7.20332	-15.35748	-261.43933	139.98109	-1235.27393	273.25717	74.29493	-551.93988	-88.70078	-4.91577
59	0.483	968.30133	-153.33708	1472.00256	-54.61981	-29.78355	1305.56543	-900.99048	85.11610	1321.99951	626.36420	51.34789	-7.40192	11.35229	-274.13977	146.20633	-1209.73535	274.39322	76.60529	-577.03137	-86.79283	-4.72956
60	0.492	968.74719	-152.82883	1469.66394	-53.42377	-30.19912	1302.07312	-900.05231	84.14429	1320.41406	601.23157	53.18768	-7.47598	39.24673	-285.69876	150.64691	-1178.54565	274.71594	75.67259	-602.04736	-84.71582	-4.44956
61	0.500	969.40460	-152.31412	1467.11450	-52.59951	-30.59211	1298.52209	-899.26880	82.89810	1318.52063	576.34839	55.12051	-7.76872	68.25467	-295.85522	153.57312	-1142.88025	274.44604	73.55292	-626.66486	-82.62852	-4.51203
62	0.508	970.23267	-151.82004	1464.40906	-52.23075	-31.03981	1295.03320	-898.68713	81.45881	1316.35120	551.78027	57.16273	-8.28650	98.17111	-304.25742	154.61250	-1103.62756	273.15344	71.21181	-650.97461	-80.53659	-4.87276
63	0.517	971.17444	-151.39803	1461.61572	-52.42385	-31.62611	1291.69666	-898.34454	79.97001	1313.94385	527.43237	59.23286	-8.90334	128.81888	-310.80319	153.51947	-1061.46143	270.11530	68.86557	-675.12939	-78.43244	-5.35692
64	0.525	972.16443	-151.10292	1458.81506	-53.28458	-32.37337	1288.56604	-898.24335	78.61736	1311.33276	503.20868	61.31737	-9.44870	160.19424	-315.64352	150.47801	-1017.07739	264.92505	66.92544	-699.20435	-76.32832	-5.83128
65	0.533	973.13397	-150.97636	1456.09827	-54.88398	-33.20268	1285.66748	-898.34167	77.57484	1308.52380	479.07007	63.43921	-9.79981	192.39609	-319.04495	146.05190	-971.44507	257.86148	66.35505	-723.20758	-74.25697	-6.21096
66	0.542	974.02271	-151.04016	1453.56140	-57.22346	-33.95892	1283.00952	-898.57190	76.94310	1305.48645	454.99030	65.50319	-9.98580	225.43832	-321.35489	140.97897	-926.01056	249.78487	68.20822	-747.13269	-72.27403	-6.43014
67	0.550	974.78943	-151.29439	1451.30127	-60.19664	-34.49010	1280.58313	-898.87927	76.71326	1302.20068	430.95297	67.40199	-10.13111	259.16394	-322.99719	135.90320	-882.40063	241.67010	72.96848	-771.02405	-70.43610	-6.47328
68	0.558	975.41241	-151.71078	1449.41016	-63.57373	-34.74986	1278.36243	-899.24310	76.77695	1298.72632	406.96509	69.12634	-10.36443	293.34442	-324.34622	131.20102	-841.65314	234.05417	80.25731	-794.95459	-68.74217	-6.43403
69	0.567	975.87677	-152.23315	1447.96729	-67.05235	-34.84850	1276.32983	-899.66443	76.98114	1295.20764	383.05627	70.71683	-10.75021	327.84842	-325.53314	126.94400	-803.82422	226.78500	89.02179	-818.93616	-67.12031	-6.46958
70	0.575	976.16461	-152.80194	1447.03015	-70.36282	-34.97747	1274.52271	-900.15143	77.18990	1291.82385	359.32233	72.31523	-11.19365	362.69067	-326.41541	122.91001	-768.33728	219.36226	98.02065	-842.90063	-65.48911	-6.65898
71	0.583	976.25574	-153.38176	1446.63049	-73.33868	-35.26391	1273.06042	-900.71490	77.31329	1288.74768	335.88129	74.10869	-11.48787	397.92358	-326.74228	118.68695	-734.53406	211.52510	106.26652	-866.76172	-63.83056	-6.91961
72	0.592	976.13666	-153.96393	1446.77686	-75.89188	-35.70084	1272.11646	-901.35632	77.30504	1286.12537	312.63309	76.06826	-11.50967	433.51938	-326.30063	113.88493	-701.90247	203.45412	113.22601	-890.50836	-62.18409	-7.07852
73	0.600	975.81201	-154.54990	1447.45886	-77.94582	-36.19700	1271.85559	-902.05481	77.14770	1284.06836	289.19232	77.99796	-11.31276	469.35809	-324.97433	108.29169	-670.00513	195.50197	118.81636	-914.26001	-60.55082	-7.03703
74	0.608	975.30933	-155.13661	1448.64966	-79.41343	-36.65810	1272.37988	-902.76697	76.83528	1282.65283	265.25772	79.83792	-11.05177	505.30481	-322.80823	101.88999	-638.41711	187.86452	123.23743	-938.17480	-58.84540	-6.85776
75	0.617	974.67017	-155.71703	1450.30969	-80.23174	-37.01991	1273.70093	-903.43811	76.35793	1281.91980	240.90837	81.67152	-10.87574	541.33459	-320.01105	94.83692	-606.83777	180.50591	126.72432	-962.30841	-56.99169	-6.68726
76	0.625	973.93756	-156.29131	1452.39038	-80.39734	-37.23692	1275.74194	-904.01392	75.69621	1281.87878	216.41191	83.55634	-10.82430	577.65112	-316.81046	87.51022	-575.31775	173.26721	129.35355	-986.62482	-55.04773	-6.60127
77	0.633	973.15070	-156.87268	1454.83704	-79.96043	-37.27266	1278.37866	-904.44434	74.84370	1282.52344	191.91908	85.46844	-10.79989	614.60260	-313.28314	80.61671	-544.44055	166.00195	130.98050	-1011.09039	-53.14723	-6.54759
78	0.642	972.34943	-157.48384	1457.59277	-78.99046	-37.11353	1281.48865	-904.68103	73.85198	1283.85474	167.41872	87.31850	-10.70920	652.18103	-309.38412	75.18959	-515.21155	158.73914	131.34035	-1035.71179	-51.32124	-6.43238
79	0.650	971.57513	-158.15118	1460.60461	-77.55585	-36.78148	1284.96997	-904.68091	72.83920	1285.87451	142.83586	89.03326	-10.55323	689.31421	-305.21524	72.16307	-488.59842	151.79631	130.17818	-1060.49927	-49.49272	-6.21336
80	0.658	970.86536	-158.89755	1463.82458	-75.73409	-36.32145	1288.72253	-904.41656	71.93874	1288.55566	118.08537	90.63927	-10.36278	723.70435	-301.08472	71.45499	-465.17572	145.65958	127.21231	-1085.41870	-47.60806	-5.92564
81	0.667	970.24731	-159.73074	1467.20581	-73.62932	-35.77427	1292.62524	-903.88055	71.24733	1291.82617	93.07951	92.23991	-10.19768	752.70813	-297.09128	71.43085	-445.16150	140.73392	122.06786	-1110.41650	-45.67543	-5.66535
82	0.675	969.73474	-160.63515	1470.69849	-71.36796	-35.15805	1296.53040	-903.08276	70.81502	1295.57605	67.77689	93.93048	-10.18089	774.60565	-292.83246	69.91695	-428.53238	137.24530	114.47411	-1135.44153	-43.76265	-5.49613
83	0.683	969.32239	-161.57468	1474.24805	-69.06755	-34.46705	1300.27966	-902.04517	70.65655	1299.66589	42.31871	95.73518	-10.35622	789.14954	-287.69342	66.02705	-415.11444	135.29730	104.56611	-1160.36267	-42.10795	-5.26060
84	0.692	968.97937	-162.50734	1477.79333	-66.80244	-33.68401	1303.72827	-900.79504	70.75420	1303.93201	17.20010	97.59709	-10.38715	797.13965	-281.30988	60.56630	-404.82397	134.93562	92.85239	-1184.79248	-41.14903	-4.50053
85	0.700	968.64642	-163.40607	1481.26489	-64.59140	-32.80185	1306.76941	-899.36035	71.05065	1308.19482	-6.63913	99.45689	-9.29376	799.63342	-273.67999	54.64140	-397.90134	136.19775	79.84971	-1208.02881	-41.21561	-2.67189
86	0.708	968.24615	-164.26863	1484.58801	-62.40606	-31.84432	1309.33362	-897.77118	71.45357	1312.27075	-27.91585	101.45633	-5.44791	797.39227	-264.95572	48.48582	-394.87854	139.13083	65.83205	-1229.38281	-42.20486	0.52258
87	0.717	967.70184	-165.10571	1487.68970	-60.18741	-30.86988	1311.35852	-896.06232	71.85696	1315.98218	-45.12057	104.16570	3.22786	790.73370	-255.29733	41.71117	-396.31335	143.69327	51.00442	-1248.54761	-43.68834	5.00258
88	0.725	966.96033	-165.92285	1490.50867	-57.87305	-29.95136	1312.77124	-894.27338	72.16588	1319.17590	-56.11813	108.58525	18.92226	779.74902	-244.95465	34.06194	-402.50903	149.54285	35.97368	-1265.53149	-45.35166	10.56558
89	0.733	966.01221	-166.71416	1493.00330	-55.43168	-29.13513	1313.50122	-892.44727	72.32006	1321.73877	-57.80728	115.73906	42.75475	764.70166	-234.44611	25.67651	-413.37292	155.89270	22.11012	-1280.27563	-47.27003	17.37555
90	0.742	964.89801	-167.46774	1495.14868	-52.87970	-28.41003	1313.50513	-890.63263	72.30994	1323.59802	-47.70792	125.87918	72.70208	746.35510	-224.59961	17.11195	-428.41602	161.61433	11.32639	-1292.21338	-49.62032	26.08652
91	0.750	963.69507	-168.17569	1496.92358	-50.27180	-27.72379	1312.78662	-888.88177	72.16631	1324.72180	-26.63878	137.89874	103.15310	725.89697	-216.28787	9.41338	-446.97699	165.71271	5.05403	-1300.01111	-52.25956	37.20205
92	0.758	962.49603	-168.84007	1498.30334	-47.68333	-27.03325	1311.40051	-887.23456	71.92461	1325.12585	1.19914	149.89655	127.98347	704.21033	-210.04549	3.72536	-468.62323	168.04094	3.08201	-1301.76111	-54.96709	50.10823
93	0.767	961.39453	-169.46600	1499.26611	-45.19673	-26.33542	1309.43945	-885.70105	71.61987	1324.89063	31.21268	160.50644	144.42378	681.34827	-205.89378	0.49075	-492.94489	169.45038	3.53311	-1295.72925	-57.90931	62.76177
94	0.775	960.47699	-170.05298	1499.80188	-42.89243	-25.65421	1307.01440	-884.26178	71.34275	1324.18872	61.04822	169.46945	153.78317	657.12573	-203.43582	-0.76700	-518.76025	170.93736	4.21499	-1281.22437	-61.56437	72.73857
95	0.783	959.81268	-170.59900	1499.91516	-40.84069	-25.00366	1304.24561	-882.88965	71.25964	1323.25000	90.63710	177.09027	159.10405	631.87579	-202.04022	-0.91587	-544.37000	172.78082	3.99980	-1258.79224	-66.40643	78.87648
96	0.792	959.44916	-171.10025	1499.62268	-39.10144	-24.36472	1301.26013	-881.57831	71.52508	1322.24561	120.65483	183.54178	162.67300	606.30914	-201.01169	-0.74147	-568.85028	174.64597	3.01999	-1229.71851	-72.49818	81.63658
97	0.800	959.41022	-171.53987	1498.95349	-37.73958	-23.69276	1298.18359	-880.35974	72.17521	1321.21851	151.41019	188.70447	165.21440	580.97534	-199.82317	-0.75874	-592.45160	176.23853	1.92220	-1195.35461	-79.14430	81.97868
98	0.808	959.69263	-171.88615	1497.95496	-36.83363	-22.94128	1295.13074	-879.30145	73.09683	1320.09985	182.79408	192.41684	166.45215	556.03333	-198.30762	-1.12336	-615.85748	177.60953	1.13869	-1156.67468	-85.23405	80.57291
99	0.817	960.26617	-172.10249	1496.69385	-36.46362	-22.07716	1292.19727	-878.49139	74.07404	1318.76038	214.65613	194.72275	165.97110	531.39990	-196.58505	-1.69440	-639.52399	178.98088	0.69849	-1114.38782	-89.97398	78.10461
100	0.825	961.08313	-172.15784	1495.25049	-36.69698	-21.09273	1289.45569	-878.01215	74.88265	1317.07825	247.02263	195.85136	163.70129	506.99365	-194.81697	-2.24545	-663.55682	180.52458	0.43692	-1069.39453	-93.13622	75.64748
101	0.833	962.08887	-172.03699	1493.70813	-37.57848	-20.03490	1286.95410	-877.90710	75.38445	1314.99316	280.03192	196.01033	159.93179	482.80435	-193.06541	-2.64929	-687.85779	182.28366	0.21261	-1022.99872	-94.78978	74.49017
102	0.842	963.22705	-171.74467	1492.15063	-39.10601	-19.02709	1284.71643	-878.15723	75.56344	1312.51172	313.74182	195.30771	155.14592	458.80988	-191.31123	-2.91937	-712.27893	184.18689	-0.02646	-976.69214	-95.10330	75.74139
103	0.850	964.44067	-171.29643	1490.66760	-41.19187	-18.23401	1282.73914	-878.69049	75.49424	1309.68799	348.02231	193.87894	149.92642	434.93289	-189.53448	-3.13945	-736.70038	186.12286	-0.26012	-931.75421	-94.36411	79.94144
104	0.858	965.67206	-170.71101	1489.36035	-43.64511	-17.77283	1281.00439	-879.41949	75.29144	1306.61682	382.58875	191.98875	144.86081	411.10715	-187.76318	-3.38430	-761.03619	188.00346	-0.45717	-888.91650	-92.86473	86.75941
105	0.867	966.86646	-170.01376	1488.33362	-46.21715	-17.64192	1279.53125	-880.28241	75.07896	1303.43127	417.12433	189.88135	140.32640	387.34042	-186.03319	-3.68539	-785.20477	189.78413	-0.61740	-848.27069	-90.71796	95.10583
106	0.875	967.97729	-169.23514	1487.67700	-48.69478	-17.72783	1278.42786	-881.26556	74.97439	1300.28040	451.44653	187.51563	136.30751	363.67093	-184.34985	-4.02047	-809.12134	191.49263	-0.74728	-809.49567	-87.91615	103.74915
107	0.883	968.96716	-168.40485	1487.45435	-50.95794	-17.87315	1277.86548	-882.39252	75.06879	1297.29895	485.56235	184.59369	132.45815	340.08392	-182.71069	-4.31164	-832.74219	193.22975	-0.83653	-772.19043	-84.49733	111.82480
108	0.892	969.80951	-167.54855	1487.70093	-52.94857	-17.95635	1277.98206	-883.68353	75.40152	1294.60364	519.54095	180.82895	128.31750	316.50778	-181.12866	-4.46465	-856.15930	195.00507	-0.87348	-735.97992	-80.58382	118.82467
109	0.900	970.49774	-166.68007	1488.42432	-54.59747	-17.93711	1278.80981	-885.10767	75.95770	1292.31531	553.38751	176.12778	123.49783	292.86627	-179.62323	-4.45075	-879.61560	196.58173	-0.87110	-700.40625	-76.35072	124.44362
110	0.908	971.05231	-165.79781	1489.60474	-55.79498	-17.84017	1280.29272	-886.56067	76.70054	1290.57007	587.07312	170.66016	117.81458	269.10071	-178.17398	-4.33934	-903.29883	197.74930	-0.84479	-664.97534	-72.00373	128.59383
111	0.917	971.51563	-164.89217	1491.19971	-56.43126	-17.71599	1282.34631	-887.88464	77.59834	1289.50098	620.71130	164.74963	111.32108	245.17061	-176.70712	-4.22149	-927.16821	198.72298	-0.74876	-629.48163	-67.76476	131.42226
112	0.925	971.93591	-163.94875	1493.15417	-56.45430	-17.61640	1284.88831	-888.92310	78.61420	1289.20447	654.62408	158.58704	104.30470	221.07143	-175.16241	-4.11473	-951.09198	199.95389	-0.51078	-594.21338	-63.85338	133.18402
113	0.933	972.35229	-162.94656	1495.41125	-55.89185	-17.57928	1287.83740	-889.57196	79.69061	1289.71777	688.99713	152.10233	97.33317	196.83688	-173.53050	-3.96783	-975.05908	201.60872	-0.15729	-559.79688	-60.44224	134.04686
114	0.942	972.79004	-161.86758	1497.91553	-54.83747	-17.62614	1291.11084	-889.79480	80.74780	1291.02148	723.31323	145.16904	91.19879	172.47617	-171.81955	-3.75452	-999.18610	203.49261	0.17715	-526.97455	-57.60612	133.92258
115	0.950	973.26019	-160.71384	1500.60999	-53.42480	-17.76939	1294.62976	-889.61334	81.68471	1293.05518	756.01733	137.93054	86.53354	147.92682	-170.04262	-3.52403	-1023.59705	205.38962	0.38306	-496.58722	-55.31732	132.39763
116	0.958	973.75897	-159.50832	1503.43616	-51.79894	-18.00910	1298.31067	-889.09192	82.40063	1295.72314	784.76184	130.84540	83.19128	123.10764	-168.23097	-3.34953	-1048.34082	207.26729	0.47055	-469.56512	-53.52152	128.86438
117	0.967	974.27130	-158.27560	1506.33948	-50.08731	-18.32611	1302.04553	-888.31732	82.83378	1298.88904	807.36841	124.35764	80.11308	98.02570	-166.42645	-3.28020	-1073.37756	209.22574	0.53028	-446.67151	-52.26532	122.82669
118	0.975	974.77026	-157.02969	1509.27185	-48.37806	-18.68842	1305.68982	-887.37903	82.97228	1302.37341	822.87732	118.50765	76.09672	72.91800	-164.68044	-3.33795	-1098.55798	211.43037	0.66490	-428.18726	-51.76453	114.20354
119	0.983	975.21008	-155.77736	1512.18555	-46.71019	-19.06635	1309.07947	-886.34656	82.84189	1305.97144	831.70081	112.78912	70.58068	48.40625	-163.10387	-3.39886	-1123.51526	214.07776	1.07473	-413.93597	-52.34317	103.40343
120	0.992	975.52643	-154.51495	1515.02588	-45.07627	-19.44941	1312.05872	-885.25037	82.50894	1309.48486	834.83203	106.45768	63.61965	25.44962	-161.95135	-2.89037	-1147.54407	217.26967	2.20126	-403.70667	-54.29604	91.04890
121	1.000	975.65131	-153.22348	1517.73071	-43.44172	-19.85644	1314.50146	-884.08948	82.08278	1312.75183	832.96118	99.10079	55.50230	4.94669	-161.70247	-0.56913	-1169.68408	220.86374	4.53424	-397.67401	-57.75187	77.58514
122	1.008	975.52765	-151.87854	1520.23450	-41.77254	-20.32120	1316.31970	-882.86450	81.68754	1315.65527	826.20313	90.87949	46.55672	-12.53708	-163.19492	5.48897	-1189.03198	224.58893	8.14496	-396.38245	-62.59944	63.17646
123	1.017	975.11639	-150.46150	1522.47192	-40.05247	-20.86451	1317.45422	-881.60083	81.42414	1318.10889	814.46936	82.29116	37.01763	-26.08020	-167.71259	17.70438	-1204.97620	228.35477	12.65766	-400.31952	-68.48975	47.97702
124	1.025	974.40228	-148.96060	1524.38403	-38.28614	-21.47787	1317.86316	-880.34583	81.34197	1320.03918	797.98987	73.85944	26.93346	-33.39142	-176.59505	37.84800	-1217.14014	232.36313	17.93511	-409.48285	-74.84050	32.52599
125	1.033	973.40302	-147.37802	1525.92249	-36.49838	-22.11647	1317.52454	-879.15399	81.42309	1321.38086	777.60706	66.12462	16.48569	-31.68256	-190.28258	64.77032	-1225.08081	236.95061	24.79279	-423.28613	-80.80642	18.02749
126	1.042	972.17358	-145.74342	1527.05273	-34.73416	-22.71277	1316.44470	-878.07367	81.59431	1322.08740	754.75574	59.86111	6.61644	-20.22104	-207.61667	93.58390	-1227.99756	242.27838	34.66601	-440.82175	-85.34250	6.23502
127	1.050	970.79755	-144.11331	1527.75647	-33.05508	-23.22217	1314.65857	-877.13281	81.76366	1322.15356	730.88403	55.90990	-1.09017	-1.24088	-226.31406	118.37463	-1224.80505	248.02240	47.83269	-461.27670	-87.61987	-1.38770
128	1.058	969.37256	-142.54500	1528.03088	-31.52589	-23.65248	1312.22754	-876.32532	81.85204	1321.63000	706.67163	54.52784	-5.65379	21.92065	-244.35791	136.02017	-1214.52368	253.40259	61.91185	-484.10623	-87.62631	-4.75826
129	1.067	967.99908	-141.06708	1527.88489	-30.19913	-24.03762	1309.24280	-875.61926	81.80004	1320.60925	682.12012	55.15857	-7.47724	46.97650	-260.93771	147.23759	-1196.70166	257.65439	73.03174	-508.67673	-86.17136	-5.27698
130	1.075	966.76910	-139.68103	1527.33862	-29.12063	-24.40015	1305.82947	-874.99677	81.55685	1319.18811	657.26801	56.91271	-7.71917	73.15039	-276.09415	154.50604	-1171.68713	260.52155	78.81390	-534.01489	-84.18156	-4.75223
131	1.083	965.75317	-138.38493	1526.42334	-28.35349	-24.75313	1302.14050	-874.48950	81.08702	1317.43811	632.31903	59.05169	-7.46878	100.39441	-289.83942	159.63875	-1140.52148	262.26666	79.77694	-559.26587	-82.16418	-4.37587
132	1.092	964.98877	-137.18903	1525.17920	-27.99075	-25.12470	1298.34070	-874.17004	80.40462	1315.40332	607.36780	61.14417	-7.42670	128.64313	-301.89020	163.08215	-1104.50879	263.16455	77.99709	-584.12231	-80.22181	-4.52595
133	1.100	964.47137	-136.12114	1523.65210	-28.14233	-25.56392	1294.58008	-874.11066	79.58551	1313.11194	582.43701	63.07197	-7.80626	157.67795	-311.95453	164.57317	-1064.79956	262.99292	75.16438	-608.64301	-78.27628	-5.06708
134	1.108	964.15674	-135.21732	1521.89880	-28.90635	-26.11258	1290.96985	-874.34833	78.74050	1310.58606	557.62939	64.96934	-8.45518	187.33846	-319.93802	163.90372	-1022.27441	261.07047	72.07633	-632.93274	-76.27683	-5.68447
135	1.117	963.97693	-134.49352	1519.99670	-30.34364	-26.75882	1287.57202	-874.86859	77.99174	1307.84656	533.10254	67.00327	-9.10527	217.63062	-325.95779	161.26414	-977.75293	256.85352	69.35774	-657.04297	-74.27081	-6.13945
136	1.125	963.86133	-133.93307	1518.04419	-32.47328	-27.40590	1284.41211	-875.61438	77.45496	1304.91223	508.94281	69.10600	-9.55257	248.61996	-330.33322	157.22809	-932.32965	250.53177	68.06157	-681.01251	-72.33329	-6.38176
137	1.133	963.75208	-133.50262	1516.14893	-35.27599	-27.88927	1281.50330	-876.51630	77.21088	1301.80127	485.08420	71.06013	-9.75227	280.26398	-333.56534	152.53734	-887.60693	243.06610	69.37456	-704.90802	-70.52302	-6.47176
138	1.142	963.60577	-133.16763	1514.41675	-38.67199	-28.05132	1278.86182	-877.52057	77.27961	1298.55103	461.36606	72.79410	-9.81913	312.36868	-336.18338	147.84196	-845.39594	235.59947	73.78239	-728.78931	-68.85870	-6.48012
139	1.150	963.38397	-132.90320	1512.94641	-42.48343	-27.85202	1276.50513	-878.60107	77.60847	1295.23572	437.64331	74.39656	-9.94251	344.69891	-338.47485	143.51599	-806.84363	228.69672	80.65106	-752.66412	-67.27587	-6.48771
140	1.158	963.04742	-132.70459	1511.82690	-46.43946	-27.44185	1274.44958	-879.76099	78.08952	1291.95728	413.86792	76.00022	-10.23753	377.09912	-340.40106	139.60806	-771.92474	222.15918	88.65892	-776.51782	-65.65966	-6.58027
141	1.167	962.56384	-132.57770	1511.12939	-50.25639	-27.09378	1272.73145	-881.02643	78.61416	1288.82678	390.11688	77.72903	-10.64931	409.53015	-341.76385	135.89944	-739.89423	215.56381	96.54130	-800.33667	-63.95667	-6.77229
142	1.175	961.91681	-132.51683	1510.90161	-53.74117	-27.01720	1271.43665	-882.42810	79.11919	1285.95569	366.48181	79.61446	-11.03592	442.02374	-342.34396	131.99680	-709.97931	208.77840	103.49575	-824.08417	-62.23185	-6.97088
143	1.183	961.10364	-132.50375	1511.16467	-56.82116	-27.23255	1270.70032	-883.97748	79.58193	1283.44983	342.94247	81.62128	-11.27125	474.58414	-341.97714	127.46604	-681.53925	201.97050	109.19822	-847.74506	-60.56129	-7.06650
144	1.192	960.12634	-132.52583	1511.91345	-59.48041	-27.61343	1270.65662	-885.65222	79.98589	1281.40686	319.37244	83.71126	-11.27765	507.13635	-340.64813	121.98290	-653.89911	195.37706	113.64583	-871.39740	-58.90733	-7.05038
145	1.200	958.99341	-132.59094	1513.11890	-61.69041	-28.01678	1271.37402	-887.39868	80.30305	1279.91809	295.61328	85.73965	-11.11499	539.64032	-338.44797	115.41143	-626.34607	189.14966	116.96085	-895.17340	-57.17603	-7.00069
146	1.208	957.73083	-132.72905	1514.73560	-63.41042	-28.36389	1272.82495	-889.14130	80.50795	1279.06067	271.57562	87.48870	-10.97884	572.27936	-335.41919	107.87592	-598.34296	183.33162	119.26739	-919.17480	-55.33015	-6.96982
147	1.217	956.38580	-132.97491	1516.70825	-64.62818	-28.61826	1274.91406	-890.79419	80.60027	1278.89075	247.29886	88.95662	-10.98788	605.42853	-331.58142	99.94258	-569.75543	177.91924	120.68693	-943.44470	-53.40852	-6.94093
148	1.225	955.01477	-133.34378	1518.97717	-65.37366	-28.73041	1277.53455	-892.27905	80.60759	1279.44824	222.87598	90.38847	-11.05630	639.27197	-327.08932	92.70450	-540.95715	172.92462	121.33236	-967.94257	-51.51561	-6.86374
149	1.233	953.66919	-133.82195	1521.48450	-65.69734	-28.64392	1280.60120	-893.54083	80.57115	1280.74609	198.35413	91.95462	-11.01501	673.23230	-322.24759	87.38611	-512.80627	168.39207	121.19838	-992.52252	-49.77693	-6.68645
150	1.242	952.38867	-134.37631	1524.17761	-65.65259	-28.34602	1284.04639	-894.55206	80.54015	1282.74622	173.74232	93.59966	-10.80415	705.59955	-317.36401	84.46632	-486.44525	164.38892	120.05232	-1017.04907	-48.20632	-6.40951
151	1.250	951.20001	-134.96976	1527.00513	-65.29855	-27.88056	1287.80017	-895.30688	80.57266	1285.36597	149.04144	95.21276	-10.52161	733.92603	-312.54037	82.92939	-462.86078	160.97794	117.47685	-1041.59985	-46.65047	-6.12487
152	1.258	950.12500	-135.56651	1529.91382	-64.70467	-27.31106	1291.77722	-895.81146	80.72425	1288.51611	124.20578	96.79768	-10.28725	756.16425	-307.59998	80.65559	-442.44296	158.21581	113.08607	-1066.43579	-44.97203	-5.92716
153	1.267	949.18292	-136.13524	1532.85083	-63.94318	-26.68313	1295.86780	-896.07281	81.02946	1292.11902	99.12730	98.44115	-10.15331	771.58142	-302.28201	76.10466	-424.94571	156.19318	106.78660	-1091.68579	-43.23662	-5.79984
154	1.275	948.37439	-136.66209	1535.76587	-63.07274	-26.01005	1299.94324	-896.09668	81.49355	1296.09424	73.75984	100.20479	-10.14613	780.75275	-296.43515	69.55449	-409.86047	155.01555	98.85337	-1117.15845	-41.60773	-5.64622
155	1.283	947.66626	-137.15672	1538.60669	-62.12516	-25.27494	1303.87659	-895.89648	82.09579	1300.33362	48.36375	102.10104	-10.15457	784.85901	-289.97412	62.41472	-396.87222	154.75586	89.73080	-1142.44763	-40.18922	-5.31604
156	1.292	946.99762	-137.64034	1541.31274	-61.10595	-24.45364	1307.55713	-895.50299	82.78787	1304.69116	23.71063	104.10239	-9.62968	784.94128	-282.76257	55.64469	-386.12057	155.47966	79.76024	-1167.01074	-39.16993	-4.46693
157	1.300	946.29510	-138.13194	1543.81409	-60.00280	-23.54926	1310.88342	-894.96515	83.49185	1308.99866	1.02744	106.19156	-7.46457	781.56616	-274.62360	49.13811	-378.16205	157.27150	69.05659	-1190.20117	-38.86224	-2.58249
158	1.308	945.48413	-138.64139	1546.03809	-58.78856	-22.60073	1313.74878	-894.34302	84.11991	1313.08081	-18.29724	108.59001	-2.11406	774.82471	-265.44269	42.35698	-373.69000	160.19351	57.59444	-1211.50439	-39.30823	0.62187
159	1.317	944.50024	-139.16908	1547.91821	-57.42552	-21.65427	1316.03699	-893.69708	84.60165	1316.76648	-32.69785	112.06422	8.38730	764.55542	-255.24075	35.08414	-373.21182	164.19412	45.48793	-1230.77612	-40.17154	4.94135
160	1.325	943.30682	-139.70963	1549.40332	-55.88657	-20.73231	1317.63684	-893.08264	84.89992	1319.91162	-39.83127	117.85815	26.05552	750.81439	-244.19971	27.46085	-376.90076	169.00720	33.31149	-1248.10461	-41.21667	10.04933
161	1.333	941.91467	-140.25018	1550.46143	-54.18375	-19.83035	1318.46680	-892.54828	85.02330	1322.42761	-36.73270	126.88823	51.14394	734.25916	-232.73683	19.72581	-384.66525	174.12556	22.15255	-1263.41687	-42.58055	16.05993
162	1.342	940.38599	-140.76471	1551.07727	-52.37794	-18.93510	1318.49951	-892.12939	85.02464	1324.28162	-21.99020	138.74934	80.09032	715.89441	-221.73854	12.33533	-396.30664	178.86537	13.22219	-1276.22937	-44.46228	23.58762
163	1.350	938.81909	-141.22182	1551.24634	-50.56323	-18.03798	1317.76648	-891.82849	84.96709	1325.46472	2.21866	151.74414	106.52351	696.21741	-212.58530	6.14101	-411.67804	182.54877	7.29263	-1285.50854	-46.86261	33.19726
164	1.358	937.32599	-141.60931	1550.97095	-48.84223	-17.13799	1316.34460	-891.60010	84.88640	1325.97046	31.28580	164.09094	125.41628	674.89001	-206.34409	1.94768	-430.75204	184.89029	4.44785	-1289.59570	-49.73142	44.59721
165	1.367	936.01624	-141.94408	1550.25757	-47.30747	-16.24450	1314.33826	-891.36725	84.80796	1325.83398	61.39243	174.94812	136.09933	651.61621	-202.82246	-0.16754	-453.34445	186.28055	4.10686	-1286.71167	-53.04399	56.16496
166	1.375	934.98322	-142.25446	1549.11584	-46.03209	-15.37368	1311.86829	-891.06940	84.81292	1325.19043	91.23981	184.28911	141.30087	626.90826	-200.86920	-0.86426	-478.58142	187.49710	5.03876	-1275.89319	-56.80725	65.63166
167	1.383	934.29309	-142.56023	1547.56128	-45.06913	-14.52757	1309.06445	-890.70050	85.05197	1324.24097	121.23051	192.26172	144.11575	601.64252	-199.47816	-0.94806	-504.91132	189.08945	5.74557	-1257.42163	-61.22969	71.62794
168	1.392	933.97852	-142.86179	1545.61682	-44.45968	-13.67718	1306.05078	-890.31171	85.66636	1323.12939	151.90244	198.90662	146.07770	576.38977	-198.21762	-0.94630	-530.92102	191.08517	5.31372	-1232.50928	-66.54268	74.30837
169	1.400	934.03986	-143.14084	1543.31677	-44.24352	-12.77079	1302.93042	-889.98322	86.70570	1321.86267	183.30312	204.19089	147.16591	551.37756	-196.92242	-1.09167	-555.97656	193.16280	3.84254	-1202.56323	-72.46324	74.52412
170	1.408	934.44904	-143.37323	1540.71619	-44.46400	-11.75632	1299.78394	-889.79077	88.10252	1320.34119	215.27034	208.02826	146.74149	526.65710	-195.48209	-1.43123	-580.09448	195.01210	2.05038	-1168.49756	-78.13657	73.00811
171	1.417	935.15369	-143.53563	1537.89526	-45.17358	-10.60591	1296.67566	-889.79132	89.69414	1318.46265	247.80560	210.26709	144.37704	502.19037	-193.86961	-1.88969	-603.56281	196.57437	0.64193	-1130.75098	-82.74324	70.44082
172	1.425	936.08130	-143.60078	1534.95361	-46.44091	-9.33996	1293.65369	-890.02502	91.27722	1316.20557	281.06458	210.84375	140.23438	477.91956	-192.14618	-2.32591	-626.73865	197.98457	-0.07384	-1089.90088	-85.91849	67.75999
173	1.433	937.14630	-143.54274	1531.99756	-48.34216	-8.03600	1290.74805	-890.51801	92.67229	1313.62939	315.06372	210.02968	135.03235	453.79153	-190.40121	-2.63650	-649.93762	199.37877	-0.20711	-1047.05017	-87.58089	66.08222
174	1.442	938.26251	-143.35347	1529.12646	-50.92484	-6.81028	1287.97314	-891.27942	93.77438	1310.82996	349.51065	208.34668	129.69518	429.77637	-188.67928	-2.84150	-673.35217	200.84346	-0.05830	-1003.69177	-87.77081	66.41181
175	1.450	939.35541	-143.04666	1526.42810	-54.14999	-5.78077	1285.33411	-892.29767	94.56737	1307.90955	383.91452	206.19437	124.94733	405.88147	-186.96330	-3.04192	-697.03656	202.43100	0.09950	-961.24957	-86.68964	69.38754
176	1.458	940.36591	-142.64458	1523.98047	-57.84641	-5.02071	1282.83923	-893.53943	95.09761	1304.96106	417.81982	203.67236	121.09798	382.12131	-185.23792	-3.31335	-720.95221	204.11453	0.09771	-920.57666	-84.57610	75.00684
177	1.467	941.25354	-142.16840	1521.85425	-61.72576	-4.51710	1280.53125	-894.95624	95.43863	1302.05957	451.01175	200.69388	118.01255	358.47406	-183.54337	-3.65308	-745.03033	205.81880	-0.10971	-881.82214	-81.51595	82.50700
178	1.475	941.99957	-141.63933	1520.10522	-65.47363	-4.16639	1278.52429	-896.49585	95.67230	1299.25830	483.58270	197.14688	115.23383	334.88953	-181.95715	-3.97603	-769.19897	207.51346	-0.45171	-844.74481	-77.50666	90.75698
179	1.483	942.60406	-141.07733	1518.76587	-68.85793	-3.82465	1276.99841	-898.10785	95.87848	1296.59705	515.82806	192.95850	112.18137	311.32263	-180.50185	-4.17905	-793.37292	209.19539	-0.80693	-809.05609	-72.64322	98.87315
180	1.492	943.07855	-140.49255	1517.83911	-71.76624	-3.38071	1276.12317	-899.73871	96.12091	1294.12378	548.07397	188.14392	108.33915	287.72128	-179.08081	-4.23634	-817.46655	210.82759	-1.08696	-774.48206	-67.13310	106.41132
181	1.500	943.44275	-139.88203	1517.30127	-74.15163	-2.79950	1275.97729	-901.32550	96.44337	1291.91174	580.57813	182.88620	103.46845	264.01062	-177.58240	-4.18946	-841.44543	212.35307	-1.26127	-740.66852	-61.22406	113.16132
182	1.508	943.72552	-139.23865	1517.11072	-75.96562	-2.12450	1276.54187	-902.79974	96.88393	1290.06433	613.52209	177.41510	97.76914	240.12724	-176.00859	-4.08615	-865.35638	213.75209	-1.32310	-707.22626	-55.17833	118.99049
183	1.517	943.96741	-138.56023	1517.21680	-77.15483	-1.45284	1277.75195	-904.09717	97.48074	1288.70618	646.92065	171.72775	91.79885	216.05595	-174.41467	-3.97405	-889.28058	215.09317	-1.26550	-673.94727	-49.23792	123.84885
184	1.525	944.21631	-137.85211	1517.56262	-77.70053	-0.88439	1279.53528	-905.17114	98.25639	1287.95947	680.32349	165.64917	86.22845	191.82762	-172.81453	-3.89006	-913.27283	216.51128	-1.10145	-640.94531	-43.58776	127.80365
185	1.533	944.51733	-137.12170	1518.08752	-77.64119	-0.47617	1281.82019	-906.00360	99.20448	1287.90979	712.51050	159.21974	81.56810	167.49469	-171.19742	-3.84013	-937.35919	218.09953	-0.86187	-608.59009	-38.31361	130.96786
186	1.542	944.90894	-136.36337	1518.72937	-77.06487	-0.24213	1284.53564	-906.60016	100.29163	1288.58655	741.61084	152.82098	77.85708	143.08957	-169.55382	-3.81266	-961.56232	219.83495	-0.56467	-577.38037	-33.36654	133.32677
187	1.550	945.42773	-135.55576	1519.43018	-76.08571	-0.17607	1287.60693	-906.97559	101.46439	1289.97412	765.81372	146.86932	74.53745	118.58105	-167.89211	-3.76984	-985.91162	221.61673	-0.22839	-547.91748	-28.65920	134.64690
188	1.558	946.10486	-134.68544	1520.13794	-74.81548	-0.25661	1290.94910	-907.14648	102.65569	1292.03271	784.18372	141.43469	70.79245	93.88440	-166.23969	-3.65331	-1010.43896	223.36176	0.09402	-520.91229	-24.22868	134.52757
189	1.567	946.95483	-133.76451	1520.80750	-73.34449	-0.44107	1294.45276	-907.13123	103.79147	1294.69775	796.87097	136.11082	66.07230	68.93393	-164.58546	-3.48166	-1035.17371	225.07463	0.34113	-497.08136	-20.25597	132.50093
190	1.575	947.96906	-132.81819	1521.39783	-71.74324	-0.67818	1297.97437	-906.94757	104.79502	1297.86926	804.54480	130.23132	60.23141	43.76950	-162.88608	-3.38096	-1060.14844	226.84105	0.49775	-476.96265	-16.96973	128.16969
191	1.583	949.11609	-131.86794	1521.86499	-70.06947	-0.93830	1301.34460	-906.60040	105.60307	1301.41614	807.61511	123.30017	53.29269	18.64685	-161.19986	-3.40846	-1085.37683	228.76097	0.59892	-460.79504	-14.59918	121.35588
192	1.592	950.34137	-130.93350	1522.15698	-68.36231	-1.22780	1304.39575	-906.06677	106.19999	1305.19519	805.93982	115.27333	45.33547	-5.82114	-159.73358	-3.32066	-1110.76404	230.92987	0.73370	-448.56253	-13.39923	112.16699
193	1.600	951.56586	-130.03639	1522.21814	-66.63051	-1.57215	1306.99292	-905.29376	106.63517	1309.07324	799.13306	106.42169	36.57574	-28.69495	-158.69946	-2.46916	-1135.95679	233.49493	1.15272	-440.16302	-13.61449	100.92668
194	1.608	952.69452	-129.19096	1522.00012	-64.85192	-1.99138	1309.04614	-904.22253	106.99652	1312.93677	787.08191	97.07859	27.33378	-49.08240	-158.32649	0.19504	-1160.21448	236.61894	2.34357	-435.58698	-15.31760	88.01819
195	1.617	953.64020	-128.39592	1521.46826	-62.99309	-2.49588	1310.49866	-902.82617	107.36745	1316.67981	770.32483	87.82787	17.96264	-66.41943	-159.20996	6.20332	-1182.52844	240.28810	4.75729	-435.00214	-18.31993	73.78209
196	1.625	954.34766	-127.64212	1520.59973	-61.03691	-3.09467	1311.31201	-901.13025	107.80304	1320.18188	750.06750	79.86014	9.09119	-79.86087	-162.51793	17.61182	-1202.01746	244.24825	8.33865	-438.68188	-22.27581	58.54413
197	1.633	954.80743	-126.93148	1519.38770	-58.99801	-3.78647	1311.46521	-899.21301	108.32375	1323.30481	727.70282	74.57270	1.79387	-87.31381	-169.55983	36.05110	-1218.18750	248.26376	12.57666	-446.82825	-26.76361	42.74668
198	1.642	955.06256	-126.28441	1517.84253	-56.92364	-4.53646	1310.96582	-897.19598	108.91481	1325.90894	704.13501	72.53045	-3.08065	-86.17941	-180.83632	60.58447	-1230.84302	252.43202	17.24126	-459.38907	-31.20988	27.19377
199	1.650	955.20447	-125.72267	1515.98389	-54.88677	-5.28213	1309.85681	-895.23010	109.52582	1327.87036	679.69983	73.04121	-5.65764	-75.72556	-195.36668	86.83167	-1239.82690	257.20670	23.08050	-475.93518	-34.82263	13.31984
200	1.658	955.35388	-125.24423	1513.82874	-52.97680	-5.97163	1308.21497	-893.47510	110.08151	1329.10046	654.69446	74.82351	-6.72320	-58.01041	-211.14180	109.40074	-1244.69165	263.04999	31.61005	-495.73608	-36.77754	2.94404
201	1.667	955.63013	-124.81987	1511.38867	-51.29585	-6.59131	1306.13489	-892.06909	110.51538	1329.56458	629.54260	76.88960	-7.04514	-36.17233	-226.38055	125.37579	-1244.46606	269.93149	43.56005	-518.02612	-36.71380	-2.87798
202	1.675	956.11877	-124.41762	1508.67603	-49.95979	-7.17095	1303.70984	-891.09033	110.80153	1329.28955	604.49927	78.85665	-7.17181	-12.37766	-240.30525	135.27963	-1237.86963	277.10699	57.16141	-542.06836	-35.06528	-4.82388
203	1.683	956.84711	-124.03293	1505.71326	-49.09066	-7.77285	1301.03223	-890.53320	110.94798	1328.34595	579.63361	80.79504	-7.43466	12.64069	-252.85306	141.26810	-1224.00854	283.47479	68.70073	-567.00769	-32.69729	-4.73124
204	1.692	957.78265	-123.69710	1502.54517	-48.79809	-8.46320	1298.20972	-890.32440	110.96024	1326.81750	555.01721	82.90090	-7.91311	38.86871	-264.02316	144.99030	-1202.96118	288.31799	75.41634	-592.02863	-30.24065	-4.22676
205	1.700	958.85413	-123.45844	1499.24097	-49.15931	-9.27961	1295.36707	-890.37335	110.82419	1324.78284	530.67035	85.17391	-8.47071	66.30402	-273.64581	146.91934	-1175.70117	291.75494	77.49963	-616.69739	-27.88173	-4.08773
206	1.708	959.97498	-123.35801	1495.88940	-50.20677	-10.21290	1292.62061	-890.62329	110.52605	1322.31531	506.46973	87.42923	-8.91495	94.75470	-281.48828	146.92126	-1143.57007	294.35394	77.06737	-640.98535	-25.59478	-4.41807
207	1.717	961.05835	-123.41621	1492.58936	-51.93381	-11.20942	1290.04236	-891.07031	110.07793	1319.48633	482.27863	89.54668	-9.18032	124.01065	-287.37454	144.93066	-1107.75330	296.32312	75.88889	-665.04565	-23.35747	-5.00195
208	1.725	962.02765	-123.63562	1489.43945	-54.30719	-12.18769	1287.64600	-891.74823	109.53065	1316.36377	458.06512	91.54914	-9.36111	154.02298	-291.29675	141.19470	-1069.03882	297.23679	74.50619	-689.02264	-21.19708	-5.55390
209	1.733	962.81921	-124.01759	1486.53259	-57.25630	-13.05957	1285.40222	-892.69568	108.96778	1313.00269	433.86276	93.52251	-9.57230	184.86627	-293.50366	136.22989	-1027.97827	296.45447	72.90485	-712.98230	-19.14335	-5.88338
210	1.742	963.37939	-124.56808	1483.95691	-60.64899	-13.77099	1283.27100	-893.92682	108.47382	1309.43591	409.71384	95.47502	-9.85925	216.58527	-294.51288	130.69839	-985.16675	293.63593	71.39281	-736.94751	-17.18937	-5.98399
211	1.750	963.66565	-125.27703	1481.79822	-64.29298	-14.36150	1281.23059	-895.42322	108.10019	1305.68933	385.65234	97.29459	-10.21616	249.08751	-294.93637	125.23964	-941.42468	289.01154	70.84460	-760.93176	-15.32729	-5.98166
212	1.758	963.65173	-126.10088	1480.13550	-67.96877	-14.96654	1279.30127	-897.14655	107.84488	1301.81860	361.71960	98.95342	-10.57771	282.14645	-295.14703	120.25833	-897.90747	283.35818	72.30326	-784.91846	-13.54066	-6.02302
213	1.767	963.33160	-126.97940	1479.03381	-71.47550	-15.71770	1277.55615	-899.05188	107.65167	1297.93005	337.97180	100.60986	-10.84459	315.52094	-295.18353	115.79509	-855.92975	277.62274	76.36268	-808.86121	-11.73793	-6.20220
214	1.775	962.71698	-127.87207	1478.53174	-74.67013	-16.63475	1276.11475	-901.09363	107.44988	1294.16663	314.40753	102.42735	-10.98582	349.09375	-294.97446	111.59336	-816.44604	272.33743	82.75842	-832.73962	-9.82850	-6.49091
215	1.783	961.82861	-128.77798	1478.63354	-77.47182	-17.62186	1275.11487	-903.22620	107.20662	1290.67493	290.92389	104.46527	-11.04079	382.91125	-294.49838	107.28894	-779.69189	267.33496	90.43716	-856.58209	-7.84492	-6.75716
216	1.792	960.69073	-129.71809	1479.31165	-79.83109	-18.54916	1274.66956	-905.39758	106.93513	1287.57837	267.39084	106.71097	-11.02330	417.13220	-293.77087	102.59297	-745.33350	262.09793	98.08171	-880.42755	-5.90477	-6.89885
217	1.800	959.33417	-130.69907	1480.51404	-81.70439	-19.32013	1274.83618	-907.53906	106.65986	1284.96704	243.69135	109.02019	-10.93724	451.92892	-292.80536	97.39178	-712.83496	256.32101	104.68311	-904.32019	-4.11461	-6.89371
218	1.808	957.80194	-131.70483	1482.17017	-83.05981	-19.88107	1275.62524	-909.56458	106.38242	1282.89966	219.71428	111.10692	-10.84283	487.38724	-291.59909	91.75958	-681.65442	250.08011	109.78873	-928.31842	-2.49532	-6.76474
219	1.817	956.14893	-132.72058	1484.20117	-83.89359	-20.20206	1277.03040	-911.39099	106.07574	1281.41882	195.41571	112.77956	-10.79840	523.47998	-290.15118	85.95891	-651.27258	243.61575	113.43482	-952.46625	-0.95095	-6.58691
220	1.825	954.43616	-133.75217	1486.53113	-84.23144	-20.26294	1279.03821	-912.96277	105.70267	1280.57397	170.87378	114.14263	-10.79380	560.07434	-288.50955	80.49857	-621.27649	237.12041	115.93280	-976.78888	0.65902	-6.44788
221	1.833	952.72498	-134.81996	1489.08765	-84.11499	-20.05502	1281.62012	-914.24506	105.24885	1280.42798	146.22467	115.47309	-10.78520	596.80493	-286.74216	76.13345	-591.57343	230.72447	117.62483	-1001.28210	2.43380	-6.36017
222	1.842	951.07642	-135.93794	1491.80005	-83.59638	-19.59050	1284.71594	-915.20325	104.74255	1281.03113	121.53643	116.95696	-10.73893	632.79803	-284.85205	73.55366	-562.55652	224.58606	118.68237	-1025.88232	4.37306	-6.27238
223	1.850	949.55164	-137.10602	1494.60425	-82.75237	-18.90802	1288.21582	-915.80640	104.23597	1282.38965	96.77905	118.60051	-10.63346	666.53381	-282.77069	72.75769	-534.98114	218.93227	119.00298	-1050.52527	6.35548	-6.14859
224	1.858	948.20673	-138.31772	1497.45007	-81.69322	-18.07157	1291.95728	-916.05188	103.76358	1284.46350	71.88853	120.30733	-10.46776	696.16101	-280.38339	72.63925	-509.59015	213.99861	118.24937	-1075.26074	8.22177	-5.99674
225	1.867	947.08337	-139.55768	1500.29614	-80.54073	-17.15638	1295.75012	-915.98163	103.31736	1287.19189	46.83289	121.97523	-10.30918	720.16553	-277.58459	71.49123	-486.83203	209.93669	116.02308	-1100.24658	9.89270	-5.83757
226	1.875	946.19629	-140.79282	1503.09998	-79.39120	-16.22210	1299.41748	-915.66931	102.86961	1290.50183	21.68475	123.58207	-10.29250	737.88660	-274.31332	68.22513	-466.86151	206.78806	112.05940	-1125.56409	11.41213	-5.67038
227	1.883	945.52393	-141.98047	1505.81128	-78.29189	-15.29478	1302.82556	-915.18231	102.41632	1294.29053	-3.31415	125.20996	-10.44034	749.54041	-270.46899	63.04726	-449.66174	204.50989	106.31841	-1151.07715	12.83096	-5.44991
228	1.892	945.00867	-143.08836	1508.37512	-77.23139	-14.37193	1305.88879	-914.54956	101.98355	1298.41797	-27.75702	127.01170	-10.32377	755.88892	-265.88831	56.88958	-435.18106	203.00140	98.94074	-1176.44543	14.04343	-5.04132
229	1.900	944.56665	-144.10760	1510.73438	-76.14058	-13.44273	1308.55310	-913.75873	101.59858	1302.72144	-51.19998	129.24965	-8.75211	757.81787	-260.42197	50.39394	-423.50681	202.14970	90.10822	-1201.14941	14.81462	-4.15050
230	1.908	944.10345	-145.05003	1512.82959	-74.91516	-12.50950	1310.77380	-912.78052	101.26675	1307.02612	-73.21075	132.40105	-3.68817	755.96814	-253.96182	43.56585	-414.96030	201.90140	79.90781	-1224.55237	14.94989	-2.34382
231	1.917	943.53467	-145.93443	1514.60046	-73.45552	-11.59280	1312.49573	-911.59778	100.97485	1311.15295	-92.68243	137.11655	7.51137	750.56970	-246.51816	36.21165	-410.00806	202.32950	68.32776	-1246.10999	14.47009	0.68184
232	1.925	942.80804	-146.77542	1515.99500	-71.69986	-10.71307	1313.65076	-910.22034	100.70823	1314.93652	-106.58804	143.93523	27.12912	741.58496	-238.38933	28.42938	-409.11880	203.62994	55.43595	-1265.59253	13.65011	4.80496
233	1.933	941.91632	-147.58195	1516.97986	-69.63944	-9.86915	1314.17224	-908.68481	100.45876	1318.24231	-110.40152	152.92517	55.04991	729.07104	-230.14584	20.61498	-412.68100	205.97189	41.67165	-1283.09412	12.72504	9.66887
234	1.942	940.89581	-148.35709	1517.54126	-67.32203	-9.03680	1314.01770	-907.04572	100.22852	1320.97046	-101.45572	163.41708	87.20673	713.43164	-222.42035	13.30269	-420.90387	209.26001	28.09222	-1298.82996	11.61528	15.23850
235	1.950	939.82068	-149.10143	1517.67993	-64.84214	-8.18351	1313.18677	-905.36511	100.04089	1323.05579	-81.79736	174.13052	117.14177	695.19928	-215.80154	7.17917	-433.68723	212.98485	16.34405	-1312.72070	10.13412	22.08656
236	1.958	938.79395	-149.82417	1517.40613	-62.32079	-7.28588	1311.73035	-903.70618	99.94931	1324.48108	-56.60159	183.84996	140.04036	674.63586	-210.73172	2.85672	-450.62476	216.35635	8.12386	-1323.78955	8.23108	31.01542
237	1.967	937.92999	-150.53792	1516.73596	-59.88898	-6.34830	1309.74561	-902.11542	100.02359	1325.28259	-30.10217	192.00897	155.18056	651.86505	-207.31868	0.44453	-471.23346	218.82809	4.17358	-1330.06934	5.86362	42.04833
238	1.975	937.33575	-151.23915	1515.68286	-57.67307	-5.41178	1307.35449	-900.59735	100.32111	1325.52869	-3.69019	198.61935	164.82349	627.33887	-205.27635	-0.46899	-495.00171	220.59509	3.54109	-1329.51758	2.93957	53.67426
239	1.983	937.09521	-151.91420	1514.25769	-55.77554	-4.52858	1304.68176	-899.11963	100.88058	1325.28674	23.00308	203.85683	171.61978	601.90167	-203.99252	-0.54141	-520.83362	222.29431	4.11062	-1321.11633	-0.57398	63.50781
240	1.992	937.25818	-152.56081	1512.47559	-54.27032	-3.72266	1301.84119	-897.65155	101.74025	1324.59924	50.50018	207.80197	177.06348	576.38751	-202.77754	-0.42115	-546.89014	224.17970	4.17120	-1305.13525	-4.79120	69.91728
241	2.000	937.83545	-153.17940	1510.36377	-53.21978	-2.97486	1298.93164	-896.19867	102.93817	1323.48340	78.87842	210.47131	181.48587	551.22321	-201.28040	-0.50047	-571.73920	225.96127	3.40038	-1282.58081	-10.02032	72.89970
242	2.008	938.79907	-153.74513	1507.97302	-52.68951	-2.22826	1296.03760	-894.81433	104.47646	1321.96265	107.88130	211.93633	184.69814	526.42273	-199.61035	-0.83711	-595.31110	227.38568	2.39091	-1254.50378	-16.37821	73.49404
243	2.017	940.08234	-154.20747	1505.38501	-52.74774	-1.41095	1293.22400	-893.59137	106.27305	1320.08752	137.22820	212.30396	186.45537	501.86148	-198.01581	-1.30135	-618.39758	228.59174	1.63976	-1221.67163	-23.39235	72.68707
244	2.025	941.59094	-154.51712	1502.70532	-53.45899	-0.48750	1290.52942	-892.64130	108.13994	1317.91309	166.85419	211.66165	186.64499	477.45926	-196.56631	-1.73679	-641.71643	229.92406	1.15496	-1184.65796	-30.19502	71.03197
245	2.033	943.22906	-154.64305	1500.04590	-54.87289	0.49199	1287.96680	-892.08008	109.82561	1315.47375	196.90411	210.14037	185.36732	453.20706	-195.13660	-2.04567	-665.53644	231.60220	0.73940	-1144.13550	-36.02060	69.02226
246	2.042	944.91602	-154.57275	1497.51465	-56.99446	1.39778	1285.53625	-892.01501	111.11402	1312.79663	227.57158	207.94180	182.91594	429.13785	-193.56154	-2.24545	-689.77008	233.58095	0.33562	-1101.07202	-40.44422	67.41196
247	2.050	946.58215	-154.31157	1495.21460	-59.73483	2.09311	1283.23669	-892.50531	111.90394	1309.92078	258.94666	205.24802	179.71382	405.25983	-191.77130	-2.45676	-714.21338	235.65228	0.04320	-1056.67053	-43.32669	67.14052
248	2.058	948.16046	-153.87943	1493.24377	-62.87669	2.52642	1281.08264	-893.52264	112.21627	1306.89551	290.93719	202.21317	176.23073	381.50754	-189.85489	-2.78030	-738.69586	237.63002	-0.09830	-1012.11517	-44.77737	69.08221
249	2.067	949.58929	-153.30309	1491.69043	-66.10716	2.77381	1279.14014	-894.95001	112.15933	1303.77502	323.35156	199.01608	172.78543	357.77588	-187.99707	-3.18748	-763.08887	239.44737	-0.22308	-968.32379	-45.14375	73.72105
250	2.075	950.82324	-152.61490	1490.62390	-69.12347	2.98980	1277.55115	-896.62018	111.89038	1300.61511	356.10583	195.77983	169.35330	334.01840	-186.28909	-3.56837	-787.29810	241.13821	-0.47884	-925.82794	-44.78239	80.81627
251	2.083	951.84106	-151.85321	1490.08594	-71.73547	3.30563	1276.49756	-898.36761	111.58296	1297.47534	389.29517	192.47836	165.62144	310.29407	-184.66032	-3.84329	-811.27411	242.77206	-0.82925	-884.73022	-43.77993	89.41586
252	2.092	952.64795	-151.05351	1490.08032	-73.87401	3.76226	1276.11780	-900.06116	111.39509	1294.43005	423.03168	188.95047	161.21957	286.64807	-183.04262	-3.97423	-835.00891	244.40298	-1.08936	-844.82086	-42.02574	98.37827
253	2.100	953.27368	-150.23813	1490.57153	-75.50880	4.30568	1276.45264	-901.59869	111.43488	1291.58887	457.26031	184.95421	155.87993	262.98315	-181.47070	-3.94641	-858.54474	246.04343	-1.11903	-805.88745	-39.50720	106.89635
254	2.108	953.76678	-149.41237	1491.49426	-76.57713	4.82192	1277.46863	-902.88782	111.74772	1289.10596	491.74008	180.25989	149.45847	239.14276	-179.97379	-3.80754	-882.00037	247.63776	-0.94492	-767.86090	-36.39252	114.56420
255	2.117	954.18500	-148.56682	1492.76782	-76.99634	5.19104	1279.11658	-903.84552	112.33493	1287.16455	526.16357	174.73624	141.87927	215.06076	-178.50856	-3.65078	-905.55267	249.07878	-0.71552	-730.66528	-32.91140	121.18576
256	2.125	954.58496	-147.68903	1494.30884	-76.72428	5.32700	1281.35925	-904.41772	113.17151	1285.94226	560.34027	168.40431	133.10382	190.76469	-177.03128	-3.52273	-929.34045	250.35605	-0.55642	-694.16205	-29.26926	126.64276
257	2.133	955.01636	-146.77438	1496.03772	-75.79158	5.18592	1284.16724	-904.59662	114.20598	1285.58032	594.37366	161.46570	123.23510	166.33173	-175.51790	-3.41177	-953.40564	251.65364	-0.46580	-658.36609	-25.60022	130.86324
258	2.142	955.52484	-145.82094	1497.88147	-74.28748	4.76426	1287.50244	-904.42194	115.35631	1286.16284	628.62488	154.14709	112.69713	141.86649	-173.92381	-3.31140	-977.73474	253.17711	-0.34122	-623.60120	-21.98838	133.81125
259	2.150	956.15399	-144.82632	1499.77478	-72.33681	4.09692	1291.29822	-903.96106	116.51659	1287.70288	663.28992	146.46567	102.33814	117.42160	-172.21237	-3.22726	-1002.28625	254.94827	-0.09931	-590.39447	-18.54197	135.40959
260	2.158	956.93848	-143.80203	1501.65967	-70.08598	3.24115	1295.44006	-903.28101	117.58044	1290.13330	697.80121	138.37296	93.32070	92.93372	-170.40768	-3.15157	-1026.98853	256.83255	0.22395	-559.33221	-15.38096	135.43782
261	2.167	957.89795	-142.77390	1503.48401	-67.68491	2.25735	1299.76135	-902.43250	118.46611	1293.31335	730.51660	130.15639	86.54324	68.27042	-168.59219	-3.07793	-1051.79858	258.69437	0.49508	-531.03503	-12.64834	133.55215
262	2.175	959.03607	-141.75974	1505.20154	-65.26084	1.20282	1304.05469	-901.45251	119.12297	1297.05212	759.04053	122.40296	81.80404	43.36624	-166.85335	-3.02197	-1076.75513	260.50607	0.61825	-506.09924	-10.59687	129.42001
263	2.183	960.34106	-140.76030	1506.77246	-62.89462	0.12896	1308.10046	-900.36676	119.52670	1301.13489	781.16907	115.43854	77.69839	18.39951	-165.23671	-2.97997	-1101.89502	262.36624	0.64458	-484.93082	-9.55904	122.86235
264	2.192	961.78278	-139.77417	1508.15784	-60.61427	-0.92739	1311.70618	-899.18097	119.67862	1305.35510	795.83655	108.92986	72.57001	-6.08694	-163.77966	-2.76920	-1127.04419	264.49570	0.81560	-467.64243	-9.83218	113.95810
265	2.200	963.30664	-138.80667	1509.31311	-58.41024	-1.95969	1314.73157	-897.87250	119.60248	1309.54553	803.25610	102.14481	65.48441	-29.24518	-162.58049	-1.86385	-1151.61560	267.18097	1.59587	-454.17413	-11.61893	103.01535
266	2.208	964.83258	-137.85779	1510.19263	-56.25662	-2.99697	1317.09473	-896.39301	119.34074	1313.57825	804.22290	94.58652	56.41338	-50.20151	-161.83606	0.56263	-1174.61450	270.54547	3.52557	-444.58493	-15.00960	90.38968
267	2.217	966.26703	-136.90891	1510.75317	-54.12303	-4.08687	1318.76001	-894.68726	118.96239	1317.33777	799.34131	86.30906	45.92329	-68.32578	-161.95999	5.60014	-1194.99060	274.36267	6.77653	-439.22708	-19.97015	76.36153
268	2.225	967.52637	-135.93069	1510.95618	-51.98252	-5.27198	1319.71765	-892.72900	118.55627	1320.70410	788.88794	77.69227	34.80891	-82.93216	-163.75893	14.80667	-1212.05542	278.27875	10.93028	-438.60260	-26.32359	61.21167
269	2.233	968.55988	-134.90686	1510.77551	-49.82112	-6.56629	1319.97119	-890.55273	118.19772	1323.55969	773.25024	69.19000	23.75082	-92.40659	-168.31154	29.86222	-1225.55981	282.26791	15.50398	-443.06702	-33.71561	45.40133
270	2.242	969.36469	-133.84500	1510.20288	-47.64430	-7.94117	1319.53809	-888.25281	117.92461	1325.80347	753.34033	61.46447	13.27295	-94.26059	-176.35568	50.87524	-1235.48291	286.74176	20.81689	-452.61270	-41.52647	29.75706
271	2.250	969.98730	-132.76834	1509.24329	-45.47801	-9.33538	1318.44958	-885.95691	117.73378	1327.36255	730.59033	55.49801	4.17476	-87.00912	-187.57700	74.87755	-1241.69165	292.16141	28.23904	-466.77203	-48.76491	15.63391
272	2.258	970.50922	-131.70541	1507.91052	-43.36511	-10.68037	1316.75134	-883.79443	117.58510	1328.20532	706.46790	52.14396	-2.45060	-71.73111	-200.57220	97.00636	-1243.60193	298.50287	39.10218	-484.73642	-54.20197	4.74196
273	2.267	971.02887	-130.68115	1506.22522	-41.35978	-11.92569	1314.50842	-881.86816	117.41209	1328.34839	681.87885	51.46912	-6.13132	-51.18454	-213.72951	113.69806	-1240.14978	304.99472	52.73635	-505.69199	-56.92820	-1.78854
274	2.275	971.64551	-129.71164	1504.21350	-39.52576	-13.05301	1311.81567	-880.23169	117.13501	1327.85254	657.12366	52.67334	-7.50899	-27.79785	-226.14488	124.51198	-1230.16919	310.47726	65.86774	-528.90979	-56.97063	-4.38581
275	2.283	972.43744	-128.80829	1501.90295	-37.93791	-14.07452	1308.80286	-878.88397	116.67518	1326.80457	632.30707	54.66946	-7.69390	-2.78403	-237.64902	131.11629	-1212.97241	314.20700	74.88190	-553.48285	-55.26466	-4.70252
276	2.292	973.44342	-127.98172	1499.32275	-36.68120	-15.01904	1305.62708	-877.79419	115.96614	1325.28857	607.55579	56.71314	-7.57965	23.51364	-248.20914	135.23439	-1188.76831	316.28439	78.67828	-578.40234	-52.90507	-4.32801
277	2.300	974.65857	-127.23854	1496.50781	-35.84718	-15.91524	1302.45288	-876.94574	114.96362	1323.36951	582.97437	58.62404	-7.65665	51.03946	-257.57391	137.65958	-1158.52356	317.30988	78.83385	-603.03772	-50.49157	-4.08859
278	2.308	976.03662	-126.58053	1493.50903	-35.52813	-16.78649	1299.42664	-876.35999	113.67285	1321.09790	558.56793	60.58795	-8.05257	79.67645	-265.40332	138.49762	-1123.42419	317.67657	77.49135	-627.28253	-48.13432	-4.22318
279	2.317	977.49310	-126.00911	1490.39978	-35.80337	-17.63418	1296.65051	-876.08063	112.17721	1318.51343	534.26624	62.77188	-8.65883	109.19250	-271.48724	137.69130	-1084.49475	317.12460	75.76311	-651.27832	-45.81023	-4.68510
280	2.325	978.92041	-125.52765	1487.27600	-36.71511	-18.39655	1294.16406	-876.13824	110.63266	1315.64197	510.02240	65.07605	-9.27607	139.39786	-275.85596	135.31445	-1042.55762	314.95560	73.84216	-675.18695	-43.59084	-5.26907
281	2.333	980.21393	-125.14223	1484.25037	-38.24310	-18.95010	1291.94153	-876.52795	109.23280	1312.49792	485.86496	67.24467	-9.74830	170.25027	-278.83179	131.65497	-998.33350	310.65506	71.92354	-699.10730	-41.58869	-5.73143
282	2.342	981.29395	-124.86067	1481.44092	-40.28642	-19.19086	1289.90515	-877.21295	108.15822	1309.09082	461.89392	69.18896	-10.03325	201.77530	-280.90097	127.17422	-952.59961	304.35321	70.74814	-723.04175	-39.78876	-5.93674
283	2.350	982.11066	-124.68272	1478.96423	-42.66660	-19.13130	1287.95911	-878.14569	107.51411	1305.43799	438.16425	71.04556	-10.21342	233.95195	-282.45898	122.39577	-906.43994	296.84656	71.38644	-746.94403	-38.07819	-5.92077
284	2.358	982.63495	-124.58433	1476.93201	-45.17855	-18.92609	1286.04773	-879.28748	107.29124	1301.58447	414.56451	72.91173	-10.43131	266.68945	-283.71127	117.77254	-861.27283	289.16373	74.62536	-770.79608	-36.39873	-5.84400
285	2.367	982.84448	-124.51354	1475.44275	-47.67300	-18.79171	1284.20801	-880.61182	107.38737	1297.62512	390.92300	74.71046	-10.75869	299.85617	-284.73260	113.56418	-818.36456	281.96555	80.51097	-794.62207	-34.73505	-5.87328
286	2.375	982.71539	-124.40839	1474.56750	-50.09408	-18.87404	1282.56055	-882.09937	107.66718	1293.71228	367.18146	76.30054	-11.19372	333.32910	-285.50793	109.74737	-778.25983	275.25201	88.29185	-818.46387	-33.05564	-6.06667
287	2.383	982.22626	-124.22086	1474.34473	-52.43439	-19.17576	1281.24121	-883.72968	108.00761	1290.03015	343.40979	77.66603	-11.71414	367.06897	-285.91766	106.03960	-740.74811	268.59967	96.71951	-842.34631	-31.34231	-6.34738
288	2.392	981.36920	-123.92867	1474.78760	-54.65961	-19.59622	1280.34338	-885.46478	108.31721	1286.75208	319.69385	79.06085	-12.17699	401.12784	-285.79456	102.08495	-705.29938	261.68887	104.54881	-866.24622	-29.59499	-6.56761
289	2.400	980.15503	-123.53771	1475.89685	-56.67724	-20.01559	1279.92407	-887.23157	108.54480	1284.01257	296.01508	80.84737	-12.33063	435.54358	-285.09494	97.66854	-671.40680	254.57263	110.96380	-890.13898	-27.79029	-6.63506
290	2.408	978.60931	-123.07884	1477.66235	-58.37032	-20.34325	1280.03882	-888.92346	108.66444	1281.90869	272.22821	83.04427	-12.10655	470.26791	-283.93976	92.77003	-638.59961	247.47760	115.72054	-914.09088	-25.88604	-6.61319
291	2.417	976.76764	-122.59090	1480.05273	-59.65179	-20.53073	1280.74805	-890.42957	108.64101	1280.51099	248.15726	85.24630	-11.71820	505.21915	-282.37320	87.43546	-606.40417	240.53809	119.00716	-938.23151	-23.93052	-6.62317
292	2.425	974.67377	-122.09579	1483.00354	-60.48117	-20.56280	1282.08545	-891.66669	108.43156	1279.86426	223.75320	87.11848	-11.38990	540.39307	-280.21756	81.71920	-574.50128	233.79076	121.14847	-962.61072	-22.09642	-6.65884
293	2.433	972.37952	-121.58408	1486.42163	-60.84341	-20.43178	1284.03137	-892.58710	108.03734	1279.98071	199.14554	88.68681	-11.17334	575.92706	-277.37012	75.89555	-542.95355	227.29996	122.34515	-987.14014	-20.47530	-6.61828
294	2.442	969.94348	-121.01031	1490.20032	-60.74188	-20.12666	1286.51233	-893.16620	107.53440	1280.83386	174.49289	90.13605	-11.01617	611.93951	-274.06134	70.65454	-512.27081	221.21094	122.58641	-1011.67322	-18.95943	-6.45403
295	2.450	967.42340	-120.28917	1494.23376	-60.22236	-19.64991	1289.41565	-893.39679	107.03339	1282.36475	149.81943	91.60941	-10.86428	648.10620	-270.67841	66.95778	-483.23404	215.69072	121.72218	-1036.11475	-17.39417	-6.20191
296	2.458	964.86725	-119.31396	1498.42688	-59.38140	-19.03406	1292.60669	-893.29498	106.61665	1284.50842	125.03299	93.19339	-10.69216	683.26068	-267.61298	65.53371	-456.57263	210.84274	119.55860	-1060.51538	-15.70948	-5.94950
297	2.467	962.32574	-118.03177	1502.70874	-58.33597	-18.33748	1295.94800	-892.89624	106.32357	1287.21155	100.06799	94.91315	-10.50959	715.43237	-265.20911	66.11675	-432.70566	206.72099	115.88335	-1085.12170	-13.95893	-5.77933
298	2.475	959.87396	-116.53200	1507.04150	-57.18764	-17.62091	1299.31689	-892.24146	106.17822	1290.41296	74.94911	96.72996	-10.38661	742.59314	-263.42050	67.12144	-411.68939	203.39848	110.51018	-1110.22961	-12.28335	-5.67980
299	2.483	957.59180	-115.01266	1511.40271	-56.00354	-16.91437	1302.61475	-891.37152	106.20042	1294.01697	49.77550	98.60995	-10.41888	763.56970	-261.62622	66.62999	-393.37653	200.96399	103.41409	-1135.83875	-10.77909	-5.53134
300	2.492	955.51398	-113.62500	1515.74731	-54.80675	-16.20009	1305.76746	-890.32977	106.39119	1297.88379	24.80075	100.54488	-10.54442	778.17462	-259.10312	63.92831	-377.69376	199.49837	94.80871	-1161.43823	-9.55898	-5.09261
301	2.500	953.60754	-112.39222	1519.99402	-53.57333	-15.43413	1308.71289	-889.15851	106.72649	1301.84143	0.56351	102.53793	-10.20059	786.79578	-255.49323	59.67820	-364.84344	199.10933	85.02982	-1186.12634	-8.94653	-3.92141
302	2.508	951.79285	-111.26859	1524.04529	-52.24758	-14.58976	1311.38098	-887.89520	107.16194	1305.71057	-22.11667	104.75688	-7.99308	790.14532	-250.69666	54.68823	-355.27512	199.95691	74.32642	-1208.97290	-9.27534	-1.52352
303	2.517	949.97888	-110.20914	1527.80640	-50.77007	-13.67820	1313.67700	-886.57849	107.64114	1309.32898	-42.10315	107.80486	-1.63317	789.02100	-244.63832	49.10892	-349.48795	202.19476	62.78273	-1229.45898	-10.44552	2.21720
304	2.525	948.09283	-109.17636	1531.19666	-49.09554	-12.72985	1315.48303	-885.24969	108.10838	1312.56006	-57.29288	112.81686	11.70463	784.00647	-237.28302	42.74456	-347.83936	205.81367	50.47334	-1247.67126	-11.94438	6.88468
305	2.533	946.09967	-108.13286	1534.15552	-47.20439	-11.76493	1316.67981	-883.94238	108.52327	1315.28638	-63.96906	120.99219	33.98119	775.42255	-228.74063	35.56049	-350.47586	210.48381	37.77423	-1264.04150	-13.38382	12.00915
306	2.542	944.01166	-107.05691	1536.64148	-45.11600	-10.78527	1317.17883	-882.67401	108.88046	1317.40308	-58.41068	132.52567	63.74546	763.53406	-219.34258	27.72488	-357.34958	215.60484	25.63807	-1278.81482	-14.89440	17.74129
307	2.550	941.88672	-105.94470	1538.62842	-42.88652	-9.78861	1316.94006	-881.45398	109.21156	1318.82361	-40.31949	145.99088	95.20647	748.75018	-209.72670	19.56354	-368.21460	220.49818	15.45301	-1291.54395	-16.91136	24.96735
308	2.558	939.81696	-104.79154	1540.10168	-40.59037	-8.78507	1315.97107	-880.29187	109.54596	1319.50073	-13.70859	159.20734	121.48098	731.60938	-200.86560	11.81239	-382.72003	224.51537	8.36575	-1300.88062	-19.71373	34.55066
309	2.567	937.90942	-103.59242	1541.05225	-38.30655	-7.80278	1314.31738	-879.18243	109.88402	1319.44641	16.23566	170.70557	139.20880	712.51221	-193.78947	5.60910	-400.70987	227.27635	4.69157	-1304.88477	-23.31182	46.17463
310	2.575	936.26666	-102.35104	1541.47388	-36.11372	-6.88538	1312.05090	-878.08472	110.23755	1318.74353	46.50992	180.22189	149.72534	691.47949	-189.00562	1.76847	-422.22922	229.04947	3.82568	-1301.84497	-27.54917	57.90583
311	2.583	934.97412	-101.07280	1541.36670	-34.08333	-6.08370	1309.26013	-876.93597	110.68518	1317.55652	76.69627	188.16684	156.49191	668.48621	-186.16179	0.09943	-446.78986	230.59189	4.43676	-1291.04846	-32.22669	67.23957
312	2.592	934.10022	-99.76357	1540.74670	-32.27384	-5.43646	1306.04724	-875.70386	111.34906	1316.11658	107.32819	194.93535	162.14305	644.04871	-184.36720	-0.36311	-472.86594	232.44833	5.01058	-1272.88867	-37.38528	72.76324
313	2.600	933.70111	-98.43608	1539.64758	-30.73888	-4.94429	1302.52771	-874.41248	112.31175	1314.63074	138.59822	200.62048	167.44904	619.04871	-182.84566	-0.53473	-498.70096	234.61029	4.65707	-1248.39160	-43.27960	74.71611
314	2.608	933.81378	-97.09907	1538.11633	-29.54906	-4.55772	1298.82800	-873.11414	113.57078	1313.16931	170.21063	205.13063	171.91574	594.11688	-181.27190	-0.80742	-523.43390	236.77400	3.43111	-1218.60962	-49.78841	74.14232
315	2.617	934.44031	-95.73795	1536.20972	-28.80859	-4.19320	1295.07520	-871.86487	115.05123	1311.66223	201.80148	208.36172	174.76363	569.49817	-179.62250	-1.19489	-547.17218	238.68768	1.93546	-1184.28931	-56.18419	71.96026
316	2.625	935.54095	-94.31332	1533.99463	-28.64208	-3.76550	1291.38953	-870.74225	116.63477	1310.01025	233.31299	210.27791	175.55928	545.22070	-177.91969	-1.63152	-570.37622	240.30086	0.75526	-1146.02246	-61.64693	68.85756
317	2.633	937.04517	-92.77579	1531.54834	-29.15446	-3.22574	1287.88708	-869.86438	118.18480	1308.17883	265.01862	210.93320	174.40019	521.20221	-176.13544	-2.08543	-593.42987	241.73990	0.12749	-1104.60840	-65.69059	65.63882
318	2.642	938.86823	-91.08521	1528.95923	-30.40559	-2.60902	1284.67041	-869.36053	119.57246	1306.19336	297.22296	210.42575	171.80215	497.33835	-174.23538	-2.53559	-616.54633	243.19159	-0.07404	-1061.23828	-68.14555	63.41500
319	2.650	940.92090	-89.22754	1526.32007	-32.40693	-2.06296	1281.80750	-869.30725	120.69936	1304.08960	329.93808	208.92294	168.51447	473.57559	-172.26358	-2.93666	-639.82025	244.78226	-0.11739	-1017.37616	-69.06580	63.39963
320	2.658	943.10870	-87.21754	1523.72632	-35.09762	-1.80677	1279.31506	-869.69275	121.49960	1301.89746	362.85077	206.73988	165.31573	449.90094	-170.33176	-3.23402	-663.29419	246.53357	-0.18308	-974.38580	-68.67350	66.37333
321	2.667	945.33325	-85.09072	1521.27869	-38.30186	-2.01768	1277.16028	-870.43933	121.93425	1299.65088	395.60309	204.21143	162.73790	426.29999	-168.51578	-3.42718	-686.97235	248.39494	-0.29497	-933.08801	-67.17315	72.19585
322	2.675	947.50012	-82.89685	1519.08521	-41.73660	-2.71788	1275.30505	-871.45056	122.00967	1297.38684	428.03635	201.43419	160.82671	402.74356	-166.79541	-3.60109	-710.80127	250.27373	-0.40110	-893.58209	-64.57233	79.86427
323	2.683	949.53082	-80.68935	1517.25391	-45.10077	-3.75443	1273.77930	-872.64343	121.80299	1295.13574	460.16919	198.18524	159.12788	379.18719	-165.10217	-3.84894	-734.69800	252.06357	-0.48787	-855.50482	-60.84703	88.17088
324	2.692	951.36951	-78.50638	1515.87817	-48.17792	-4.88807	1272.70837	-873.95581	121.45035	1292.93579	492.06619	194.08693	156.94115	355.59882	-163.42735	-4.15652	-758.60437	253.72411	-0.59436	-818.47308	-56.19305	96.28429
325	2.700	952.98273	-76.36019	1515.02112	-50.86450	-5.92108	1272.24243	-875.33130	121.10204	1290.86328	523.71411	188.86124	153.63629	331.98898	-161.83824	-4.40816	-782.49286	255.33704	-0.73564	-782.25232	-50.91721	103.73632
326	2.708	954.35645	-74.24411	1514.70764	-53.11804	-6.77981	1272.45288	-876.69727	120.88008	1289.04797	554.98511	182.44250	148.80136	308.36615	-160.36099	-4.50952	-806.34796	257.03174	-0.85954	-746.59485	-45.23878	110.20429
327	2.717	955.50177	-72.14441	1514.92554	-54.89500	-7.51271	1273.30969	-877.95703	120.85373	1287.66016	585.83264	174.88467	142.22821	284.66632	-158.92693	-4.46227	-830.18262	258.82263	-0.88860	-711.13666	-39.36121	115.52324
328	2.725	956.46259	-70.03988	1515.63049	-56.13646	-8.22348	1274.73926	-879.00482	121.03789	1286.87769	616.51794	166.33031	133.91563	260.78827	-157.45020	-4.33599	-854.06189	260.55444	-0.79840	-675.60022	-33.56889	119.75404
329	2.733	957.30591	-67.89887	1516.75659	-56.79403	-8.99716	1276.68115	-879.75623	121.40605	1286.84570	647.57813	157.06119	124.15987	236.69484	-155.88536	-4.19836	-878.05084	262.09045	-0.63539	-640.08136	-28.10983	123.08130
330	2.742	958.09839	-65.69318	1518.22986	-56.85888	-9.86987	1279.10400	-880.17792	121.90063	1287.64136	679.54578	147.32214	113.64809	212.41583	-154.21904	-4.06159	-902.14435	263.49036	-0.46299	-605.08667	-23.08484	125.63799
331	2.750	958.89209	-63.41534	1519.97217	-56.37288	-10.83943	1281.99438	-880.29639	122.44524	1289.25720	712.41833	137.23071	103.52656	187.98421	-152.46007	-3.89530	-926.31036	264.91205	-0.30814	-571.33423	-18.52489	127.41325
332	2.758	959.72321	-61.08130	1521.89929	-55.42265	-11.88249	1285.33582	-880.18231	122.96036	1291.61926	745.16406	127.01278	95.15821	163.42099	-150.63687	-3.69046	-950.57861	266.44998	-0.13855	-539.56158	-14.50487	128.21010
333	2.767	960.61688	-58.72168	1523.92407	-54.12496	-12.96966	1289.08508	-879.92188	123.37221	1294.61914	775.77515	117.07777	89.27013	138.72507	-148.78003	-3.49557	-975.03540	268.11841	0.09117	-510.47748	-11.18907	127.62245
334	2.775	961.58997	-56.37131	1525.96533	-52.60740	-14.08083	1293.15186	-879.59094	123.62103	1298.13086	801.89307	107.87108	85.21839	113.84769	-146.92157	-3.37469	-999.75751	269.89960	0.36393	-484.78827	-8.83551	125.10722
335	2.783	962.64600	-54.06152	1527.95032	-50.98774	-15.20876	1297.39380	-879.23602	123.67273	1302.00610	821.73926	99.69359	81.40226	88.76920	-145.12440	-3.35580	-1024.76794	271.79843	0.61480	-463.13629	-7.70449	120.14318
336	2.792	963.76886	-51.81351	1529.81287	-49.35389	-16.34845	1301.62891	-878.86517	123.52673	1306.06970	834.87000	92.41377	76.48586	63.71799	-143.49240	-3.42677	-1049.98181	273.91055	0.82577	-445.88553	-7.95717	112.45805
337	2.800	964.91876	-49.63248	1531.49146	-47.75182	-17.49137	1305.65588	-878.44818	123.22073	1310.13733	842.02759	85.34104	70.09418	39.34940	-142.18716	-3.40401	-1075.05823	276.46451	1.15718	-432.96246	-9.70396	102.23178
338	2.808	966.02911	-47.50775	1532.92627	-46.18904	-18.63863	1309.28235	-877.92932	122.83024	1314.05627	844.16357	77.67167	62.50602	16.61966	-141.46848	-2.62156	-1099.24048	279.71783	2.04300	-424.06287	-13.05236	90.02149
339	2.817	967.01208	-45.42262	1534.05676	-44.64523	-19.81321	1312.35535	-877.25366	122.45216	1317.72534	841.68054	69.23835	54.10908	-3.66199	-141.75497	0.25475	-1121.48840	283.70010	3.98176	-419.06140	-18.00666	76.44553
340	2.825	967.77783	-43.36896	1534.82629	-43.08612	-21.04040	1314.77551	-876.39545	122.17409	1321.07153	834.49377	60.62923	45.19663	-20.99921	-143.81602	7.20995	-1140.98120	288.11777	7.03472	-418.10126	-24.35030	62.00095
341	2.833	968.26031	-41.35289	1535.18726	-41.47961	-22.31046	1316.48303	-875.36902	122.05232	1324.02307	822.48792	52.48104	35.88478	-34.39450	-148.94916	20.59763	-1157.50122	292.65381	10.74020	-421.32520	-31.59578	47.13613
342	2.842	968.43890	-39.38874	1535.10791	-39.80707	-23.57294	1317.43091	-874.21765	122.11304	1326.50757	805.91809	45.05191	26.07748	-41.53238	-158.61858	41.83062	-1171.25586	297.42065	14.91792	-428.67261	-38.97866	32.43825
343	2.850	968.34460	-37.49588	1534.57300	-38.07965	-24.76778	1317.57837	-872.99646	122.36239	1328.45532	785.67847	38.56962	15.87270	-39.93201	-173.40532	69.26347	-1182.26001	303.05133	20.61620	-439.91614	-45.54085	18.85345
344	2.858	968.05066	-35.69626	1533.57715	-36.34857	-25.85285	1316.90991	-871.76746	122.78702	1329.80225	763.25745	33.57483	6.23050	-29.25772	-192.15814	97.86658	-1189.65234	310.09778	29.74589	-454.77951	-50.33374	7.72070
345	2.867	967.65570	-34.00021	1532.12183	-34.68666	-26.80687	1315.45496	-870.59698	123.34772	1330.50403	740.09021	30.69432	-1.20848	-11.78857	-212.48929	122.13203	-1191.51208	318.19458	42.86002	-473.04080	-52.74892	0.24995
346	2.875	967.26532	-32.39509	1530.21619	-33.16175	-27.62109	1313.28650	-869.54169	123.98317	1330.55664	716.69214	30.06060	-5.46955	9.40521	-232.28918	139.47322	-1185.76978	325.98767	57.25895	-494.48532	-52.87374	-3.36620
347	2.883	966.97614	-30.85280	1527.88135	-31.82903	-28.30117	1310.51111	-868.63416	124.62100	1330.00378	692.74756	31.06987	-7.11128	32.29141	-250.66971	150.75787	-1171.54199	332.05136	68.56649	-518.48035	-51.47226	-4.22718
348	2.892	966.86609	-29.34187	1525.15271	-30.74419	-28.88137	1307.26550	-867.88422	125.18257	1328.91943	668.10956	32.84036	-7.48270	56.20911	-267.60269	158.21655	-1149.40991	335.90982	74.57172	-543.75372	-49.45344	-3.94861
349	2.900	966.98657	-27.83421	1522.07764	-29.98407	-29.43023	1303.71143	-867.29749	125.59071	1327.38147	643.18811	34.80206	-7.59277	81.17520	-283.09363	163.37662	-1120.79468	338.17950	76.54146	-569.06067	-47.35954	-3.70761
350	2.908	967.35748	-26.32217	1518.71277	-29.65018	-30.03351	1300.01416	-866.89746	125.78799	1325.45276	618.40649	36.78724	-7.81470	107.22543	-296.87634	166.57892	-1087.44312	339.61841	76.81544	-593.88885	-45.32159	-3.92582
351	2.917	967.96906	-24.83627	1515.12207	-29.84902	-30.76011	1296.31848	-866.73157	125.76201	1323.17786	593.80768	38.77654	-8.16682	134.24118	-308.62094	167.59122	-1050.89563	340.04047	76.34628	-618.30786	-43.30885	-4.48864
352	2.925	968.79254	-23.43793	1511.37830	-30.66755	-31.62175	1292.73450	-866.84814	125.56958	1320.58447	569.26581	40.75786	-8.59804	162.10837	-318.17938	166.30507	-1011.98193	338.40527	74.86844	-642.50977	-41.31699	-5.09885
353	2.933	969.78857	-22.19820	1507.56287	-32.15821	-32.54092	1289.33862	-867.26147	125.32582	1317.69019	544.75879	42.71765	-9.07126	190.86584	-325.72440	163.08829	-971.04211	333.93576	72.51044	-666.62537	-39.38612	-5.54187
354	2.942	970.90906	-21.17357	1503.76514	-34.33330	-33.34435	1286.18542	-867.93793	125.15219	1314.50928	520.33521	44.57991	-9.53121	220.61697	-331.78940	158.77849	-928.68030	326.87668	70.51153	-690.71509	-37.54331	-5.78092
355	2.950	972.09644	-20.38263	1500.07776	-37.15526	-33.80557	1283.31592	-868.81421	125.13397	1311.05237	496.04742	46.22448	-9.90300	251.29378	-337.03506	154.37743	-886.19940	318.31879	70.52258	-714.79919	-35.76585	-5.88373
356	2.958	973.28613	-19.80638	1496.59729	-40.51254	-33.75805	1280.74890	-869.83289	125.30513	1307.33301	471.97052	47.69293	-10.14565	282.57874	-341.82941	150.63490	-845.26404	309.56134	73.53996	-738.89246	-34.00707	-5.92085
357	2.967	974.41217	-19.40379	1493.42725	-44.20137	-33.23364	1278.46948	-870.97424	125.63718	1303.40906	448.11795	49.23943	-10.29239	314.09015	-346.12161	147.79604	-807.07251	301.39746	79.37775	-763.00549	-32.26883	-5.94587
358	2.975	975.40845	-19.11499	1490.67566	-47.96230	-32.49404	1276.45154	-872.26257	126.04282	1299.41296	424.36307	51.02951	-10.42228	345.60574	-349.66711	145.62598	-771.85730	293.72086	86.89575	-787.12512	-30.59808	-6.00110
359	2.983	976.20642	-18.86754	1488.44165	-51.58059	-31.87666	1274.71265	-873.73999	126.41944	1295.50952	400.57440	52.95221	-10.60549	377.09979	-352.21555	143.62674	-739.13202	285.89511	94.70673	-811.20447	-28.98329	-6.10887
360	2.992	976.73938	-18.61070	1486.80383	-54.96795	-31.57555	1273.34729	-875.43475	126.71035	1291.82959	376.77609	54.81160	-10.88052	408.58136	-353.53574	141.27838	-708.25232	277.49661	101.77067	-835.19006	-27.34564	-6.27356
361	3.000	976.95428	-18.34937	1485.81335	-58.13148	-31.55646	1272.49170	-877.34833	126.93529	1288.44861	353.05084	56.48456	-11.24765	439.91953	-353.42203	138.19510	-678.71149	268.63751	107.54460	-859.08636	-25.66382	-6.46573
362	3.008	976.82654	-18.13052	1485.49243	-61.06033	-31.64983	1272.24304	-879.46271	127.15616	1285.41052	329.33752	57.92163	-11.63648	470.86758	-351.77261	134.20171	-650.07074	259.75290	111.89343	-882.97968	-23.98606	-6.60748
363	3.017	976.36835	-17.99577	1485.83704	-63.65939	-31.69481	1272.61243	-881.74799	127.40095	1282.77075	305.48688	59.28762	-11.89241	501.26886	-348.68494	129.30472	-621.83136	251.24809	114.98959	-906.95813	-22.31471	-6.63418
364	3.025	975.62329	-17.95883	1486.82056	-65.79332	-31.61136	1273.54895	-884.15283	127.63172	1280.62183	281.46072	60.94167	-11.87872	531.26324	-344.45859	123.54759	-593.51031	243.29753	117.16755	-931.04175	-20.61969	-6.55035
365	3.033	974.65082	-18.01997	1488.39514	-67.37485	-31.38581	1274.99780	-886.58459	127.79176	1279.07666	257.29486	62.94267	-11.64100	561.33911	-339.51804	116.95233	-564.87061	235.85335	118.74229	-955.22662	-18.90746	-6.40898
366	3.042	973.51123	-18.17970	1490.49634	-68.39947	-31.02342	1276.93018	-888.90002	127.87469	1278.22363	232.97481	64.91256	-11.37394	592.07855	-334.30582	109.73518	-536.11218	228.79509	119.93230	-979.53778	-17.18621	-6.27966
367	3.050	972.25372	-18.43744	1493.05396	-68.91212	-30.52323	1279.33179	-890.92493	127.94849	1278.09595	208.48961	66.60698	-11.18513	623.65710	-329.16492	102.63190	-507.89841	222.08588	120.84110	-1004.02411	-15.45630	-6.20086
368	3.058	970.91467	-18.78856	1496.00586	-68.97289	-29.88858	1282.17786	-892.50543	128.11382	1278.67737	183.87663	68.16096	-11.03576	655.48163	-324.23654	96.81447	-481.15591	215.83372	121.31876	-1028.73792	-13.73084	-6.14074
369	3.067	969.52606	-19.22386	1499.30103	-68.66304	-29.13986	1285.41650	-893.56042	128.44110	1279.92810	159.16475	69.75096	-10.87784	686.12708	-319.40961	93.08171	-456.70148	210.27197	120.82531	-1053.69128	-12.03882	-6.03903
370	3.075	968.12012	-19.72908	1502.88989	-68.09605	-28.30181	1288.96057	-894.10284	128.94659	1281.80884	134.35254	71.40964	-10.70446	713.55359	-314.53085	90.95815	-434.92133	205.69083	118.62989	-1078.81860	-10.42152	-5.86201
371	3.083	966.72223	-20.27890	1506.71423	-67.39349	-27.38103	1292.69189	-894.22192	129.61435	1284.28259	109.41954	73.13232	-10.52316	735.84338	-309.68262	88.74810	-415.73364	202.33124	114.30310	-1104.03528	-8.86293	-5.60491
372	3.092	965.34644	-20.82776	1510.70251	-66.64752	-26.36908	1296.47852	-894.03754	130.43028	1287.28503	84.32394	74.93340	-10.35831	752.18823	-304.96051	84.76091	-398.84174	200.31877	107.99497	-1129.31189	-7.28521	-5.30731
373	3.100	963.99982	-21.32253	1514.77112	-65.90683	-25.26680	1300.19666	-893.65430	131.38953	1290.69946	59.04034	76.82018	-10.26244	763.21277	-300.09253	78.66908	-384.08145	199.70428	100.19728	-1154.56738	-5.69101	-5.03407
374	3.108	962.68280	-21.73371	1518.82983	-65.17946	-24.09146	1303.74646	-893.14423	132.47646	1294.36951	33.70587	78.81087	-10.26060	770.30255	-294.56012	71.57573	-371.63754	200.54779	91.28586	-1179.46997	-4.28792	-4.65445
375	3.117	961.37946	-22.06310	1522.78723	-64.44031	-22.86589	1307.04700	-892.55090	133.65044	1298.12280	8.83229	80.93205	-10.14337	774.51025	-288.01035	64.77702	-362.02637	202.93343	81.28535	-1203.44763	-3.46204	-3.64160
376	3.125	960.05347	-22.32637	1526.55640	-63.64330	-21.61839	1310.01355	-891.90295	134.84070	1301.77625	-14.62007	83.19285	-9.17376	775.96332	-280.40179	58.66631	-355.89908	206.89331	69.98219	-1225.93066	-3.48727	-1.34551
377	3.133	958.65747	-22.54713	1530.06201	-62.73259	-20.38653	1312.54761	-891.23035	135.94008	1305.13342	-35.45924	85.68672	-5.97670	774.20349	-271.76526	52.76234	-353.83282	212.29617	57.25653	-1246.57935	-4.21684	2.45756
378	3.142	957.14899	-22.75790	1533.24512	-61.64886	-19.20303	1314.54468	-890.57416	136.81256	1307.99573	-52.42984	88.82388	1.34898	768.84583	-262.00797	46.46831	-356.19943	218.72212	43.46287	-1265.31396	-5.26821	7.43722
379	3.150	955.50092	-22.99222	1536.06213	-60.33821	-18.07997	1315.91016	-889.97931	137.33171	1310.19543	-63.68060	93.46921	14.96336	759.84772	-251.05258	39.52523	-363.04483	225.36301	29.71287	-1282.23450	-6.47642	13.18222
380	3.158	953.70850	-23.27522	1538.48193	-58.77135	-17.01654	1316.57507	-889.48120	137.44409	1311.64819	-66.21777	100.58010	36.17461	747.46802	-239.08046	31.82632	-374.06046	231.12338	17.83364	-1297.48193	-7.97627	19.75230
381	3.167	951.79901	-23.60883	1540.47839	-56.96630	-16.01342	1316.51318	-889.09503	137.21033	1312.38550	-57.39917	110.30042	63.35146	732.15112	-226.73230	23.35593	-388.88028	235.10591	9.64500	-1310.76782	-9.91797	27.74834
382	3.175	949.83484	-23.96576	1542.02051	-54.99378	-15.07015	1315.74463	-888.80823	136.77838	1312.53333	-37.74762	121.44416	91.28297	714.36237	-215.20650	14.70336	-407.49789	237.32466	5.71879	-1320.74182	-12.34048	37.71972
383	3.183	947.90155	-24.31477	1543.07544	-52.95881	-14.17880	1314.32251	-888.56952	136.31810	1312.25342	-11.25415	132.14780	113.95011	694.49768	-205.88869	7.27428	-429.96436	238.81511	4.85179	-1325.13428	-15.38366	49.21059
384	3.192	946.08771	-24.64982	1543.62134	-50.97802	-13.32852	1312.31897	-888.28564	135.97556	1311.69592	17.55475	141.06067	128.35831	672.86163	-199.52026	2.36917	-455.31512	240.60489	5.06139	-1321.98523	-19.31314	60.36041
385	3.200	944.47064	-24.98589	1543.65271	-49.16500	-12.51158	1309.82092	-887.84900	135.85983	1310.97937	46.30362	147.95602	135.64981	649.69812	-195.73343	0.07228	-481.45859	242.79016	4.99963	-1310.79553	-24.24143	68.89328
386	3.208	943.11273	-25.32968	1543.17676	-47.61834	-11.72380	1306.92627	-887.18530	136.04660	1310.18323	74.87939	153.35785	139.03760	625.33875	-193.52582	-0.59315	-506.69733	244.93332	4.38226	-1292.49255	-30.11112	73.72999
387	3.217	942.06183	-25.66331	1542.21387	-46.41534	-10.95727	1303.73291	-886.28326	136.56749	1309.32703	103.97963	157.70987	141.12927	600.29321	-192.04556	-0.65156	-530.80322	246.81985	3.52933	-1268.54236	-36.84898	75.42104
388	3.225	941.34662	-25.95417	1540.80212	-45.61168	-10.18627	1300.32947	-885.20239	137.37798	1308.35425	134.01602	161.02579	142.84653	575.14166	-190.80235	-0.65103	-554.44727	248.52177	2.79406	-1240.10742	-44.26711	75.14270
389	3.233	940.97247	-26.16891	1538.99622	-45.24421	-9.36885	1296.79578	-884.07477	138.35080	1307.17163	164.94766	163.17522	143.92924	550.28595	-189.46387	-0.79993	-578.23230	250.17288	2.28515	-1207.75952	-51.90596	73.69962
390	3.242	940.92474	-26.27623	1536.86597	-45.34594	-8.48313	1293.21301	-883.08710	139.32007	1305.72339	196.56035	164.11559	143.81349	525.77490	-187.83379	-1.16608	-602.36597	251.88335	1.92834	-1171.78149	-59.12173	71.45534
391	3.250	941.17529	-26.24532	1534.49500	-45.96787	-7.56833	1289.67883	-882.43158	140.13492	1304.01904	228.73424	163.86673	142.18405	501.43903	-185.95464	-1.70368	-626.77972	253.71121	1.65006	-1132.64868	-65.29884	68.85996
392	3.258	941.68677	-26.04922	1531.97021	-47.18514	-6.73574	1286.30786	-882.24030	140.68903	1302.10596	261.48773	162.54533	139.19896	477.15750	-184.01582	-2.25684	-651.29486	255.65538	1.42690	-1091.25391	-69.96420	66.85730
393	3.267	942.41272	-25.67450	1529.36963	-49.07357	-6.16025	1283.20386	-882.53802	140.93329	1300.03125	294.82202	160.44098	135.43674	452.93829	-182.15057	-2.67329	-675.74744	257.66467	1.22672	-1048.84485	-72.85115	66.69327
394	3.275	943.29382	-25.13059	1526.76257	-51.65131	-6.04256	1280.41565	-883.24695	140.88530	1297.82104	328.58597	157.98651	131.64034	428.81317	-180.36517	-2.92476	-700.05316	259.64548	1.01397	-1006.73822	-73.99335	69.25506
395	3.283	944.25830	-24.44609	1524.22021	-54.80280	-6.50759	1277.92236	-884.23535	140.63063	1295.47559	362.49597	155.60251	128.40074	404.76453	-178.62108	-3.10487	-724.17389	261.51941	0.81498	-965.81000	-73.69959	74.53830
396	3.292	945.23730	-23.65289	1521.82104	-58.25154	-7.50264	1275.68054	-885.36859	140.30151	1292.97791	396.26141	153.47134	125.88636	380.79123	-176.91861	-3.33751	-748.08453	263.27988	0.71272	-926.09814	-72.35612	81.68203
397	3.300	946.18518	-22.77531	1519.64697	-61.64167	-8.81136	1273.71924	-886.54370	140.03444	1290.32275	429.74857	151.45467	123.79095	356.94284	-175.28195	-3.66306	-771.80682	264.93799	0.73592	-887.01282	-70.25734	89.53362
398	3.308	947.08484	-21.82851	1517.77600	-64.68018	-10.17350	1272.18518	-887.70776	139.92990	1287.55554	463.10178	149.21080	121.58492	333.23068	-173.70093	-3.99550	-795.42413	266.43518	0.75305	-848.01129	-67.59657	97.24738
399	3.317	947.93665	-20.82458	1516.27173	-67.21481	-11.39664	1271.26636	-888.85132	140.03714	1284.78992	496.64752	146.37419	118.84742	309.57468	-172.14856	-4.19374	-819.05792	267.65863	0.53631	-808.97748	-64.58812	104.44246
400	3.325	948.74872	-19.78131	1515.16980	-69.19711	-12.39789	1271.06592	-889.97595	140.35983	1282.19788	530.59302	142.75279	115.34560	285.84940	-170.65553	-4.17348	-842.83545	268.58459	0.01221	-769.99207	-61.50949	110.97282
401	3.333	949.54022	-18.71692	1514.47131	-70.60320	-13.19901	1271.56250	-891.06146	140.86671	1279.97766	564.83215	138.42638	110.92178	261.94812	-169.24275	-3.99966	-866.82233	269.43140	-0.58188	-731.01611	-58.55664	116.72066
402	3.342	950.34253	-17.63470	1514.15063	-71.39923	-13.89515	1272.67517	-892.05231	141.49998	1278.31653	599.05530	133.66586	105.53823	237.82869	-167.78336	-3.85297	-890.97479	270.53702	-0.91089	-691.94208	-55.79670	121.62035
403	3.350	951.19470	-16.51947	1514.16602	-71.55836	-14.59168	1274.34167	-892.86737	142.18152	1277.35608	633.02753	128.69952	99.38467	213.52768	-166.13176	-3.82487	-915.20618	272.03430	-0.88064	-652.90845	-53.29362	125.71925
404	3.358	952.13855	-15.34947	1514.46228	-71.08711	-15.34221	1276.54236	-893.42725	142.81857	1277.17542	666.68762	123.44904	92.83732	189.12436	-164.31879	-3.82654	-939.48779	273.79199	-0.66598	-614.52368	-51.13812	129.08986
405	3.367	953.21429	-14.11523	1514.97363	-70.03861	-16.13529	1279.28271	-893.68884	143.30862	1277.79297	699.77185	117.69821	86.45735	164.67566	-162.46146	-3.76526	-963.86035	275.63181	-0.47481	-577.74805	-49.34397	131.64040
406	3.375	954.45856	-12.83118	1515.62744	-68.51571	-16.91657	1282.55310	-893.66333	143.55098	1279.17590	731.24670	111.61346	80.91599	140.17130	-160.62732	-3.66817	-988.37994	277.47598	-0.35686	-543.57501	-47.82773	132.97401
407	3.383	955.90466	-11.52878	1516.35156	-66.66682	-17.61867	1286.28149	-893.40253	143.46991	1281.24622	759.32532	105.76756	76.52895	115.53546	-158.83942	-3.58925	-1013.08044	279.32205	-0.22157	-512.86346	-46.56103	132.46701
408	3.392	957.57458	-10.24034	1517.08167	-64.66374	-18.20277	1290.30676	-892.96729	143.03568	1283.88757	782.23901	100.60182	72.81460	90.67087	-157.10840	-3.52489	-1037.95947	281.16492	-0.00820	-486.30283	-45.73688	129.57031
409	3.400	959.46338	-8.98587	1517.76172	-62.65663	-18.69020	1294.39429	-892.39911	142.27570	1286.95715	799.00281	96.05711	68.72260	65.56604	-155.44655	-3.47791	-1062.98657	283.00397	0.22565	-464.27573	-45.77673	124.08801
410	3.408	961.53119	-7.76811	1518.33569	-60.73200	-19.14573	1298.28613	-891.70862	141.27661	1290.29895	809.52612	91.66797	63.33945	40.48907	-153.87605	-3.51328	-1088.12280	284.91803	0.40504	-446.75458	-47.14568	116.22062
411	3.417	963.70959	-6.58624	1518.74475	-58.90705	-19.63595	1301.75671	-890.87567	140.17178	1293.75720	814.18518	86.91789	56.33733	16.13565	-152.49373	-3.56299	-1113.23560	287.10999	0.61066	-433.50449	-50.05460	106.37021
412	3.425	965.91229	-5.45717	1518.92676	-57.15450	-20.20989	1304.65247	-889.85095	139.11104	1297.18323	813.31970	81.53146	47.91022	-6.49487	-151.58383	-3.03817	-1137.86951	289.85977	1.19454	-424.45465	-54.25932	94.86051
413	3.433	968.03998	-4.41635	1518.81702	-55.42537	-20.89637	1306.89819	-888.57141	138.22061	1300.44177	807.05750	75.50384	38.50389	-26.50784	-151.74908	-0.57513	-1161.14404	293.29510	2.67121	-419.89728	-59.16135	81.80680
414	3.442	969.98450	-3.50191	1518.35803	-53.66111	-21.69711	1308.46594	-887.00195	137.56805	1303.42200	795.54431	69.02357	28.59649	-43.22656	-154.12209	6.00433	-1182.04224	297.17477	5.30553	-420.36749	-64.08937	67.25339
415	3.450	971.65192	-2.73882	1517.51416	-51.81013	-22.58835	1309.33801	-885.17023	137.14961	1306.03833	779.30701	62.55798	18.64850	-55.36722	-160.34410	19.31998	-1199.86377	301.10455	8.84964	-426.29816	-68.47823	51.46085
416	3.458	972.99707	-2.12587	1516.28223	-49.85160	-23.53356	1309.49255	-883.16217	136.90527	1308.21436	759.40808	57.00772	9.34624	-60.35229	-171.76553	40.80738	-1214.39185	305.01596	12.98285	-437.66830	-71.91174	35.18035
417	3.467	974.04626	-1.63606	1514.68909	-47.80782	-24.48362	1308.91797	-881.09460	136.74873	1309.87134	737.14795	53.45811	1.75590	-55.69226	-188.26227	68.44042	-1225.55994	309.37006	18.21737	-453.84180	-74.11177	19.85595
418	3.475	974.89484	-1.23326	1512.77576	-45.73849	-25.37697	1307.63977	-879.09119	136.58853	1310.93835	713.50171	52.41045	-3.27935	-41.37222	-207.92854	96.77336	-1232.68604	314.86292	26.22153	-473.72894	-74.93974	7.46066
419	3.483	975.67761	-0.88470	1510.57800	-43.72957	-26.16912	1305.74011	-877.26514	136.32919	1311.37610	688.96985	53.30876	-5.86978	-20.08557	-228.13994	120.31155	-1233.93359	321.70007	38.42935	-496.22952	-74.49870	-0.46777
420	3.492	976.52374	-0.56432	1508.11963	-41.88220	-26.85965	1303.35266	-875.70404	135.87161	1311.20081	663.93579	55.07050	-6.85281	4.93097	-247.04883	136.86823	-1227.04272	328.99130	53.59008	-520.49792	-73.16697	-3.98471
421	3.500	977.51984	-0.26071	1505.41870	-40.30297	-27.48026	1300.63647	-874.45941	135.13034	1310.48279	638.83478	56.96871	-7.11198	31.75339	-264.13339	147.63805	-1210.95520	335.06635	67.48054	-545.74219	-71.39227	-4.67034
422	3.508	978.69897	0.01051	1502.49902	-39.10374	-28.07355	1297.75134	-873.54773	134.05878	1309.31213	613.95123	58.85487	-7.24414	59.82379	-279.50369	154.75876	-1186.34912	338.65585	76.20589	-571.13519	-69.47871	-4.34691
423	3.517	980.05145	0.20039	1499.40186	-38.40633	-28.68620	1294.84521	-872.96643	132.66669	1307.75537	589.28113	60.80380	-7.52564	89.11334	-293.09958	159.33350	-1154.75476	339.74210	79.31049	-596.15210	-67.53313	-4.10375
424	3.525	981.53937	0.24040	1496.18896	-38.33470	-29.35112	1292.04590	-872.71600	131.02428	1305.83789	564.64783	62.82871	-8.01759	119.56427	-304.64978	161.32898	-1117.85583	339.07501	79.00951	-620.73364	-65.53336	-4.27516
425	3.533	983.10699	0.07390	1492.93811	-38.98637	-30.05122	1289.45032	-872.81396	129.25714	1303.56262	539.93982	64.89403	-8.64142	151.01785	-313.97607	160.47751	-1077.26978	336.93527	77.33461	-645.04175	-63.47439	-4.76972
426	3.542	984.68750	-0.32928	1489.73596	-40.39375	-30.70193	1287.11340	-873.28333	127.52982	1300.93201	515.22217	66.98296	-9.20541	183.34973	-321.10529	156.94081	-1034.23010	332.69296	74.94443	-669.21655	-61.44558	-5.33235
427	3.550	986.20959	-0.97836	1486.68164	-42.49554	-31.17744	1285.03674	-874.11877	126.01036	1297.94775	490.62234	69.02115	-9.55716	216.53784	-326.25458	151.40906	-989.54028	325.62503	72.15030	-693.33759	-59.56678	-5.72928
428	3.558	987.60632	-1.85854	1483.88940	-45.13151	-31.37491	1283.16956	-875.26672	124.82152	1294.60657	466.22879	70.86978	-9.71846	250.57390	-329.80490	144.87216	-944.02808	315.87677	70.09351	-717.45715	-57.88255	-5.85263
429	3.567	988.82458	-2.92305	1481.48157	-48.07086	-31.29205	1281.43567	-876.65643	123.98775	1290.93945	442.10779	72.48549	-9.81774	285.33337	-332.20447	138.31332	-898.95898	304.59180	70.53387	-741.58386	-56.32481	-5.75946
430	3.575	989.82318	-4.10469	1479.57471	-51.07651	-31.05561	1279.78467	-878.24207	123.41331	1287.05554	418.24222	73.94345	-9.98128	320.55841	-333.82141	132.46146	-855.84857	293.25644	74.58141	-765.67419	-54.79435	-5.63832
431	3.583	990.56183	-5.34692	1478.26624	-53.97746	-30.84960	1278.24109	-879.99475	122.93419	1283.11780	394.49850	75.37857	-10.25268	355.95502	-334.84137	127.61315	-815.67908	282.74368	81.80064	-789.70239	-53.24357	-5.68275
432	3.592	990.99792	-6.63399	1477.62842	-56.69957	-30.79914	1276.91211	-881.87054	122.40134	1279.28442	370.79315	77.02483	-10.52521	391.30231	-335.24094	123.55780	-778.37543	272.86972	90.60545	-813.70221	-51.64276	-5.94621
433	3.600	991.09521	-7.99648	1477.70544	-59.22735	-30.91470	1275.94653	-883.80823	121.72084	1275.68274	347.15637	79.03611	-10.65901	426.51865	-334.87360	119.74716	-743.16248	262.94373	99.38754	-837.70099	-49.95341	-6.29849
434	3.608	990.83679	-9.48546	1478.50684	-61.52978	-31.11902	1275.47241	-885.74591	120.85384	1272.41956	323.56055	81.19498	-10.68155	461.68954	-333.65363	115.65881	-709.24878	252.56927	107.20879	-861.67163	-48.16733	-6.55414
435	3.617	990.23352	-11.14142	1480.00439	-63.52312	-31.30841	1275.55920	-887.63287	119.81071	1269.59424	299.85788	83.14912	-10.71423	497.04730	-331.61005	111.05037	-676.09698	241.86555	113.76665	-885.60773	-46.31675	-6.64448
436	3.625	989.32465	-12.98344	1482.13220	-65.10325	-31.40665	1276.22229	-889.43195	118.63686	1267.29639	275.91443	84.85774	-10.76961	532.85413	-328.79282	106.01579	-643.33545	231.23021	119.13219	-909.60413	-44.46059	-6.62518
437	3.633	988.17072	-15.01097	1484.79553	-66.19942	-31.38220	1277.45642	-891.11633	117.38522	1265.59412	251.70700	86.49156	-10.80301	569.21069	-325.35431	101.01002	-610.76074	221.05641	123.58736	-933.78455	-42.65337	-6.57228
438	3.642	986.84247	-17.20770	1487.88892	-66.79049	-31.22607	1279.26257	-892.66260	116.09712	1264.53564	227.31021	88.14889	-10.83015	605.86389	-321.66849	96.80458	-578.52893	211.61037	127.51115	-958.15552	-40.88288	-6.52932
439	3.650	985.41107	-19.54619	1491.31458	-66.89053	-30.93060	1281.64624	-894.03564	114.81151	1264.15454	202.81360	89.84299	-10.85405	642.04431	-318.15842	94.15965	-547.24298	203.05699	131.17444	-982.60773	-39.09180	-6.48975
440	3.658	983.94189	-21.99561	1494.99109	-66.54539	-30.49442	1284.58948	-895.17566	113.59010	1264.46582	178.25104	91.54047	-10.81810	676.44141	-315.07626	93.26227	-517.72491	195.47011	134.47749	-1007.07861	-37.29301	-6.39408
441	3.667	982.48969	-24.53139	1498.84937	-65.84299	-29.93232	1288.02551	-896.01135	112.51633	1265.46362	153.61330	93.20679	-10.69182	707.47485	-312.47363	93.36494	-490.65070	188.81943	136.89929	-1031.62903	-35.56104	-6.20591
442	3.675	981.09393	-27.13673	1502.82458	-64.90601	-29.26752	1291.83679	-896.49768	111.65330	1267.12915	128.86304	94.85927	-10.51853	733.80750	-310.23761	93.06550	-466.37402	183.04906	137.78625	-1056.35278	-33.91048	-5.96648
443	3.683	979.77948	-29.79746	1506.85498	-63.85315	-28.51472	1295.87097	-896.64172	111.00632	1269.44202	103.93607	96.52026	-10.35993	754.79211	-308.11096	91.14310	-444.95508	178.16605	136.70834	-1081.27844	-32.27348	-5.74283
444	3.692	978.56140	-32.49635	1510.88379	-62.75684	-27.68121	1299.95789	-896.49060	110.53437	1272.37573	78.78033	98.17228	-10.25120	770.61438	-305.74744	87.26282	-426.21240	174.20883	133.57245	-1106.37280	-30.56040	-5.59098
445	3.700	977.44202	-35.21230	1514.85742	-61.63377	-26.78776	1303.92725	-896.09705	110.19324	1275.87842	53.41849	99.81326	-10.22136	782.05902	-302.82425	81.95583	-409.82474	171.16895	128.48682	-1131.63306	-28.72158	-5.52641
446	3.708	976.40369	-37.92878	1518.72083	-60.46345	-25.87680	1307.62903	-895.49200	109.96361	1279.86230	28.10181	101.52613	-10.19807	789.98779	-299.15506	76.06627	-395.54169	168.97520	121.57762	-1157.06665	-26.83635	-5.45598
447	3.717	975.41046	-40.63884	1522.41907	-59.20223	-24.99311	1310.94885	-894.67719	109.84605	1284.20959	3.52890	103.46004	-9.71601	794.96136	-294.67877	70.25764	-383.37329	167.55161	112.93130	-1182.42310	-25.19622	-5.11759
448	3.725	974.41772	-43.33847	1525.89722	-57.78625	-24.15591	1313.80872	-893.63531	109.83246	1288.77820	-19.19031	105.77138	-7.73464	797.24969	-289.29306	64.85184	-373.61841	166.89758	102.63999	-1206.99780	-24.23870	-4.01584
449	3.733	973.37744	-46.02429	1529.09705	-56.13968	-23.34226	1316.15845	-892.35529	109.87630	1293.40698	-38.87891	108.63107	-2.74691	796.89111	-282.76590	59.88071	-366.75552	167.09970	90.82269	-1229.88818	-24.28017	-1.55425
450	3.742	972.24188	-48.69712	1531.95789	-54.19808	-22.49447	1317.96191	-890.85760	109.89272	1297.93079	-54.26685	112.26753	7.07201	793.60205	-274.88434	55.05901	-363.33221	168.25346	77.61040	-1250.49146	-25.23712	2.50319
451	3.750	970.97296	-51.35767	1534.42273	-51.94027	-21.55546	1319.17957	-889.20270	109.79311	1302.19543	-63.22208	116.98429	23.49834	786.77185	-265.77377	49.68748	-363.89783	170.35228	63.18405	-1268.73193	-26.60441	7.77997
452	3.758	969.56232	-53.99734	1536.44714	-49.40354	-20.50674	1319.76404	-887.47522	109.52426	1306.05969	-62.65927	123.13409	46.91528	775.76013	-256.09985	42.84587	-368.89868	173.18391	47.94514	-1284.85583	-27.80141	13.73025
453	3.767	968.04633	-56.59548	1538.00562	-46.67098	-19.37258	1319.67822	-885.75854	109.08608	1309.39502	-50.67014	130.80748	74.59550	760.43054	-246.84296	33.97069	-378.49954	176.31458	32.83868	-1298.94482	-28.68906	20.35696
454	3.775	966.49817	-59.12540	1539.08618	-43.84832	-18.19778	1318.91602	-884.11755	108.52912	1312.09656	-28.87436	139.34978	101.07282	741.53833	-238.89020	23.51870	-392.41071	179.21584	19.58385	-1310.40710	-29.69801	28.33991
455	3.783	965.00488	-61.56454	1539.67883	-41.04374	-17.02599	1317.50598	-882.59338	107.94215	1314.09741	-1.59087	147.53146	121.33074	720.49304	-232.77669	13.21953	-409.94104	181.41595	10.17538	-1317.86487	-31.33389	38.25635
456	3.792	963.65125	-63.90594	1539.77673	-38.35349	-15.88311	1315.50183	-881.20166	107.43243	1315.38574	27.30968	154.38622	133.76666	698.42517	-228.50179	5.30144	-430.44904	182.75174	5.51156	-1319.63831	-33.82283	49.63488
457	3.800	962.51294	-66.16143	1539.38086	-35.85750	-14.77397	1312.97058	-879.92297	107.10616	1316.02075	56.23738	159.67184	140.10469	675.46704	-225.57672	0.90733	-453.63464	183.67795	4.49763	-1314.47510	-37.30385	60.86573
458	3.808	961.65363	-68.34312	1538.50513	-33.62487	-13.69836	1309.99194	-878.70026	107.05635	1316.11816	85.30122	163.58163	143.12961	651.26501	-223.46075	-0.61382	-478.89508	184.93149	4.87909	-1302.02795	-41.91781	70.02502
459	3.817	961.12579	-70.44194	1537.17725	-31.72424	-12.66590	1306.66003	-877.47339	107.35353	1315.80811	114.98019	166.30948	144.76094	626.02258	-221.85815	-0.74998	-504.77216	186.72308	4.89777	-1282.79980	-47.66082	75.84394
460	3.825	960.97119	-72.43189	1535.43787	-30.23227	-11.68215	1303.08252	-876.22565	108.03133	1315.20215	145.47815	167.95378	145.61615	600.54663	-220.59140	-0.63074	-529.86145	188.65857	4.09476	-1257.62378	-54.39022	78.13937
461	3.833	961.21399	-74.28696	1533.33887	-29.23225	-10.71296	1299.37292	-874.99261	109.06535	1314.37305	176.75687	168.64288	145.56894	575.43317	-219.48265	-0.69325	-553.86389	190.33299	2.93350	-1227.19897	-61.84782	77.55217
462	3.842	961.85211	-75.98347	1530.94519	-28.80406	-9.68096	1295.64343	-873.85034	110.35487	1313.33435	208.72900	168.58688	144.41142	550.70703	-218.35957	-0.95003	-577.28351	191.66928	1.98533	-1192.08423	-69.56581	75.06474
463	3.850	962.85022	-77.49665	1528.33350	-29.01652	-8.51596	1292.00403	-872.91418	111.72041	1312.05078	241.37392	167.98175	142.18622	526.19604	-217.07259	-1.33251	-600.64282	192.84065	1.44721	-1152.93127	-76.92107	71.79863
464	3.858	964.14001	-78.80693	1525.58643	-29.92796	-7.21219	1288.56238	-872.32764	112.93874	1310.47778	274.75421	166.91853	139.19766	501.85458	-215.58046	-1.79129	-624.19092	194.07591	1.20443	-1110.64063	-83.36040	68.92893
465	3.867	965.63184	-79.90760	1522.79138	-31.58596	-5.85583	1285.40771	-872.20911	113.81934	1308.59155	308.89655	165.46085	135.87196	477.72824	-213.97159	-2.23611	-647.96344	195.52747	1.08126	-1066.38257	-88.52815	67.48512
466	3.875	967.23187	-80.80568	1520.04590	-34.00359	-4.61371	1282.57312	-872.58960	114.27643	1306.39319	343.60458	163.77455	132.60802	453.84009	-212.34425	-2.56548	-671.90417	197.22037	0.96249	-1021.43689	-92.26901	68.21382
467	3.883	968.85510	-81.51702	1517.45605	-37.10384	-3.66452	1280.01721	-873.40582	114.33893	1303.89941	378.49265	162.06577	129.65982	430.12970	-210.72057	-2.78043	-695.95184	199.07173	0.80795	-976.90417	-94.59232	71.50117
468	3.892	970.42914	-82.05943	1515.12769	-40.68147	-3.09680	1277.67407	-874.54749	114.10259	1301.13538	413.29037	160.41296	127.05648	406.47116	-209.07651	-2.99037	-720.06049	200.96426	0.63604	-933.54126	-95.59270	77.22444
469	3.900	971.89661	-82.44909	1513.15906	-44.44614	-2.85835	1275.56567	-875.90643	113.68458	1298.14551	448.01306	158.75235	124.60401	382.78241	-207.41415	-3.27989	-744.18158	202.78395	0.46898	-891.77399	-95.38194	84.71957
470	3.908	973.21680	-82.69975	1511.63062	-48.12251	-2.79576	1273.86353	-877.40118	113.20520	1295.01587	482.82364	156.93207	121.99256	359.08905	-205.78725	-3.62097	-768.27094	204.40962	0.26939	-851.67621	-94.08829	93.05152
471	3.917	974.36890	-82.82384	1510.59302	-51.51239	-2.73589	1272.80786	-878.97620	112.77719	1291.88025	517.82739	154.74907	118.96740	335.44360	-204.25745	-3.91174	-792.31116	205.73535	-0.05564	-812.99097	-91.86879	101.38058
472	3.925	975.35205	-82.83360	1510.05981	-54.47834	-2.55433	1272.55762	-880.58099	112.49243	1288.90588	552.96631	152.06717	115.42722	311.83105	-202.83034	-4.05622	-816.29285	206.76785	-0.53924	-775.32709	-88.89854	109.11113
473	3.933	976.18158	-82.73457	1510.00989	-56.90059	-2.21373	1273.12317	-882.14685	112.41098	1286.27905	588.07495	148.87604	111.34991	288.17151	-201.44244	-4.02573	-840.18652	207.71860	-1.02415	-738.31714	-85.38338	115.85919
474	3.942	976.88849	-82.51981	1510.39502	-58.66922	-1.76248	1274.41211	-883.57648	112.56070	1284.18835	623.06641	145.26274	106.72684	264.35364	-200.02063	-3.87530	-863.98914	208.87714	-1.26085	-701.65930	-81.57031	121.44261
475	3.950	977.52179	-82.17596	1511.14648	-59.70706	-1.28609	1276.30359	-884.75958	112.94671	1282.79626	658.04456	141.39114	101.65611	240.28645	-198.54198	-3.69616	-887.78271	210.32938	-1.18213	-665.22406	-77.67314	125.86563
476	3.958	978.14404	-81.68774	1512.18457	-59.98751	-0.84974	1278.69641	-885.60791	113.55729	1282.20703	693.07617	137.40955	96.47721	215.96910	-197.01468	-3.54652	-911.69208	211.91893	-0.94581	-629.18414	-73.78479	129.19765
477	3.967	978.81622	-81.03979	1513.43066	-59.53845	-0.48125	1281.52490	-886.08789	114.36293	1282.45654	727.61597	133.36403	91.76396	191.47871	-195.43280	-3.41933	-935.80756	213.47458	-0.71752	-593.98572	-69.91953	131.44679
478	3.975	979.58020	-80.22839	1514.81689	-58.43726	-0.18274	1284.75513	-886.22784	115.31450	1283.52893	760.09070	129.27832	87.96094	166.87869	-193.79745	-3.27922	-960.16516	214.96605	-0.54368	-560.20483	-66.14491	132.54224
479	3.983	980.45074	-79.26864	1516.28564	-56.79889	0.06169	1288.35742	-886.09454	116.33655	1285.37976	788.19446	125.36348	84.83175	142.16156	-192.13092	-3.13175	-984.75928	216.46378	-0.39914	-528.46362	-62.60747	132.32329
480	3.992	981.42114	-78.19250	1517.78528	-54.76225	0.28218	1292.26514	-885.75696	117.32650	1287.94116	809.89001	122.00600	81.41257	117.27365	-190.42635	-3.02365	-1009.57166	218.03558	-0.25844	-499.40775	-59.43511	130.48195
481	4.000	982.47485	-77.04949	1519.26733	-52.47590	0.51112	1296.34949	-885.26233	118.17969	1291.11292	824.44177	119.29556	76.70496	92.18497	-188.66432	-2.98204	-1034.60132	219.72864	-0.11657	-473.63065	-56.74551	126.64342
482	4.008	983.58899	-75.89394	1520.68274	-50.07915	0.76191	1300.42627	-884.63446	118.81958	1294.76038	832.53418	116.67383	70.32897	67.02155	-186.89497	-2.98126	-1059.85339	221.61169	0.02201	-451.54956	-54.75924	120.60323
483	4.017	984.72699	-74.75609	1521.98010	-47.67693	1.00888	1304.28540	-883.87891	119.20941	1298.72815	835.34937	113.31110	62.45280	42.27905	-185.24225	-2.88376	-1085.26929	223.79480	0.18191	-433.33755	-53.78883	112.46640
484	4.025	985.83447	-73.63857	1523.11157	-45.31874	1.18700	1307.73059	-882.98230	119.35981	1302.85815	833.60352	108.81562	53.43652	18.88168	-183.88635	-2.27948	-1110.60449	226.41382	0.49868	-418.99823	-54.10809	102.57958
485	4.033	986.84595	-72.54580	1524.03809	-43.00331	1.22429	1310.61182	-881.90820	119.33159	1306.99377	827.32861	103.50601	43.71069	-2.18774	-183.14467	-0.34344	-1135.29980	229.54184	1.30309	-408.59729	-55.83514	91.35187
486	4.042	987.69550	-71.49753	1524.72693	-40.70323	1.08492	1312.83191	-880.60645	119.21860	1310.98230	816.27380	98.05553	33.64812	-20.37634	-183.66185	4.25686	-1158.49951	233.06859	3.03933	-402.46777	-58.86321	79.07753
487	4.050	988.33118	-70.51581	1525.14612	-38.38687	0.78353	1314.32971	-879.04443	119.11825	1314.68494	800.50635	93.02937	23.42712	-35.25034	-186.53065	13.50266	-1179.28027	236.74309	5.92815	-401.12054	-62.83802	65.89604
488	4.058	988.73187	-69.61599	1525.26526	-36.03870	0.36728	1315.06934	-877.24530	119.09460	1317.98267	780.87769	88.90039	13.34534	-45.30954	-192.99164	29.53896	-1196.89661	240.41742	9.78213	-404.90967	-67.19440	51.96104
489	4.067	988.91785	-68.80237	1525.06555	-33.68003	-0.10453	1315.04541	-875.30011	119.15253	1320.76685	758.90308	86.26624	4.37494	-47.86639	-203.69641	52.72062	-1210.84521	244.24063	14.41141	-413.76154	-71.24381	37.68689
490	4.075	988.94653	-68.06073	1524.54810	-31.37382	-0.56971	1314.29248	-873.34290	119.25342	1322.93311	735.89197	85.55261	-2.11108	-41.13522	-218.03619	79.80675	-1220.73279	248.59525	20.30097	-427.14569	-74.31148	23.89207
491	4.083	988.90161	-67.35999	1523.72937	-29.21053	-0.97727	1312.88062	-871.51465	119.35220	1324.39600	712.24023	86.50140	-5.57760	-26.10950	-234.18484	105.18276	-1225.98242	253.81432	28.70669	-444.18820	-75.91279	11.80848
492	4.092	988.87695	-66.67204	1522.62854	-27.29221	-1.31007	1310.90417	-869.93860	119.41011	1325.10706	687.83325	88.29652	-6.81612	-5.75107	-250.07755	124.54225	-1225.63770	259.84888	40.45452	-463.92865	-75.90749	2.81080
493	4.100	988.95233	-65.99349	1521.26599	-25.72359	-1.59274	1308.47314	-868.70203	119.38389	1325.06592	662.80762	90.21184	-7.01002	17.27722	-264.54419	137.26537	-1218.61230	266.06052	54.15662	-485.72794	-74.59052	-2.36123
494	4.108	989.17188	-65.34456	1519.66968	-24.60577	-1.88807	1305.71423	-867.83838	119.22589	1324.32190	637.56543	91.99136	-6.94424	41.74530	-277.45648	145.45062	-1204.27344	271.40146	66.26072	-509.25089	-72.58169	-4.28147
495	4.117	989.54169	-64.75712	1517.87390	-24.02585	-2.29241	1302.76990	-867.33447	118.90192	1322.96350	612.40509	93.68207	-7.04776	67.40494	-288.91315	151.30276	-1182.80249	275.11298	73.69186	-533.94562	-70.45841	-4.43507
496	4.125	990.03821	-64.27257	1515.92151	-24.04398	-2.90267	1299.78699	-867.16821	118.40317	1321.09485	587.46973	95.37205	-7.51349	94.20990	-298.68030	155.65071	-1155.04382	277.28021	76.15204	-558.98535	-68.46927	-4.15080
497	4.133	990.61273	-63.93567	1513.87219	-24.68999	-3.75842	1296.89417	-867.34399	117.74272	1318.81311	562.84125	97.14238	-8.24805	121.99908	-306.47784	158.27979	-1122.11023	278.47913	75.51059	-583.76837	-66.58017	-4.08206
498	4.142	991.19464	-63.77601	1511.80786	-25.97639	-4.80845	1294.17627	-867.89868	116.95558	1316.19519	538.50793	99.02760	-8.92784	150.56122	-312.33719	158.82791	-1085.05444	278.94971	73.64287	-608.13367	-64.70532	-4.37151
499	4.150	991.69885	-63.79842	1509.82910	-27.91265	-5.92281	1291.66296	-868.87561	116.11272	1313.28992	514.37158	100.95547	-9.26126	179.78891	-316.43512	157.25391	-1044.72302	278.26459	71.35088	-632.18079	-62.85343	-4.90112
500	4.158	992.03442	-63.99515	1508.04907	-30.49163	-6.92962	1289.34143	-870.28113	115.31755	1310.11462	490.34802	102.82583	-9.25973	209.69081	-318.83530	153.89026	-1001.85632	275.72925	68.87755	-656.07117	-61.06020	-5.44499
501	4.167	992.11334	-64.36116	1506.58606	-33.64603	-7.66893	1287.18506	-872.04681	114.65912	1306.66699	466.41794	104.61413	-9.19978	240.27206	-319.63327	149.34998	-957.29382	271.05307	66.82738	-679.92285	-59.29033	-5.80472
502	4.175	991.85699	-64.89362	1505.56042	-37.21785	-8.07893	1285.17175	-874.03375	114.16676	1302.95825	442.58011	106.35280	-9.34071	271.46289	-319.24612	144.35907	-912.15588	264.73093	66.39200	-703.77417	-57.49217	-5.90217
503	4.183	991.20074	-65.58182	1505.08508	-40.98096	-8.26334	1283.29297	-876.08972	113.80386	1299.04895	418.78671	108.08543	-9.74470	303.13226	-318.25970	139.52129	-867.89215	257.84521	68.72675	-727.61169	-55.67061	-5.81993
504	4.192	990.09692	-66.40028	1505.24902	-44.70970	-8.44583	1281.57251	-878.11700	113.47545	1295.06335	394.99506	109.86028	-10.26243	335.12567	-317.00613	135.14087	-825.91980	251.37817	74.11255	-751.43066	-53.84058	-5.76326
505	4.200	988.52032	-67.31143	1506.10449	-48.24756	-8.82444	1280.08276	-880.09283	113.06178	1291.16760	371.25443	111.71432	-10.65607	367.31696	-315.50760	131.20555	-787.01312	245.56438	81.66554	-775.26001	-51.98313	-5.90162
506	4.208	986.47699	-68.27660	1507.66797	-51.52203	-9.44741	1278.93201	-882.04077	112.49284	1287.52258	347.67175	113.69937	-10.81068	399.64828	-313.68097	127.44603	-751.12646	239.95593	89.84937	-799.10675	-50.10727	-6.21938
507	4.217	984.00293	-69.26670	1509.92249	-54.49660	-10.20487	1278.22266	-883.99304	111.79061	1284.25391	324.27402	115.85262	-10.79480	432.12848	-311.40790	123.43879	-717.77826	234.09314	97.29054	-822.91559	-48.28360	-6.53722
508	4.225	981.15131	-70.26378	1512.81860	-57.12235	-10.92166	1278.00916	-885.96326	111.03668	1281.46533	300.90186	118.03350	-10.74033	464.80530	-308.55566	118.80302	-686.39233	227.92232	103.23813	-846.65997	-46.56416	-6.67808
509	4.233	977.98309	-71.26083	1516.28162	-59.34681	-11.45827	1278.29468	-887.93268	110.31702	1279.25391	277.28995	119.99818	-10.73173	497.72900	-305.04483	113.36565	-656.31378	221.66003	107.56442	-870.43597	-44.89821	-6.63081
510	4.242	974.56860	-72.26754	1520.22180	-61.15143	-11.75274	1279.06238	-889.85419	109.68935	1277.69836	253.28712	121.70973	-10.77293	530.95355	-300.89124	107.19391	-626.81580	215.56120	110.54094	-894.38251	-43.15763	-6.55582
511	4.250	970.98749	-73.30711	1524.54065	-62.56067	-11.80574	1280.30005	-891.67090	109.18130	1276.84802	228.97824	123.34435	-10.80951	564.58484	-296.18210	100.59174	-597.34320	209.85345	112.54091	-918.54297	-41.27673	-6.59376
512	4.258	967.32208	-74.39625	1529.13721	-63.61909	-11.63926	1281.99976	-893.33191	108.80429	1276.73218	204.56610	125.01849	-10.78324	598.73279	-291.02338	94.15250	-567.84088	204.74004	113.79975	-942.84149	-39.34071	-6.68767
513	4.267	963.64929	-75.53030	1533.91895	-64.36470	-11.26123	1284.14856	-894.79956	108.55750	1277.36511	180.15475	126.69820	-10.67607	633.22919	-285.62839	88.80318	-538.85223	200.42340	114.34458	-967.18848	-37.48717	-6.66792
514	4.275	960.03943	-76.68982	1538.80750	-64.82320	-10.67048	1286.72144	-896.05487	108.41899	1278.73914	155.68741	128.32300	-10.50270	667.21643	-280.39716	85.46938	-511.25708	197.11279	114.02525	-991.60388	-35.79954	-6.46318
515	4.283	956.55640	-77.85246	1543.73462	-65.02821	-9.89299	1289.67114	-897.09729	108.34736	1280.81909	131.03548	129.88138	-10.29471	698.98584	-275.68311	84.25467	-485.85834	194.92505	112.53641	-1016.19818	-34.32690	-6.12888
516	4.292	953.25275	-78.99486	1548.63757	-65.03816	-8.99277	1292.91650	-897.93054	108.30164	1283.54590	106.10377	131.41386	-10.11715	726.46509	-271.50836	83.92318	-463.13873	193.80553	109.51291	-1041.07288	-33.03368	-5.75712
517	4.300	950.16333	-80.09653	1553.45337	-64.92185	-8.04282	1296.34204	-898.54791	108.25710	1286.84497	80.89090	132.99878	-10.06043	748.16150	-267.52161	82.50915	-443.24640	193.60551	104.74687	-1066.23364	-31.68770	-5.45937
518	4.308	947.30096	-81.14735	1558.11609	-64.72682	-7.09881	1299.81360	-898.93323	108.20473	1290.63245	55.50293	134.70276	-10.15147	763.73157	-263.16376	78.74662	-426.07651	194.16284	98.31105	-1091.52405	-30.02557	-5.31988
519	4.317	944.65350	-82.14517	1562.55505	-64.46124	-6.19478	1303.19714	-899.06915	108.15288	1294.80774	30.25502	136.56284	-10.16180	773.69507	-257.99652	72.93593	-411.44891	195.31999	90.46097	-1116.77356	-28.09642	-5.27318
520	4.325	942.18311	-83.09470	1566.69739	-64.09328	-5.33826	1306.37390	-898.94202	108.13470	1299.23828	5.88979	138.59004	-9.39810	778.77539	-251.91647	66.28335	-399.39413	196.97617	81.47585	-1141.93811	-26.28026	-5.07713
521	4.333	939.82831	-84.01878	1570.47083	-63.56118	-4.50264	1309.24377	-898.54712	108.18744	1303.75525	-16.37660	140.76913	-6.68654	779.57312	-244.97815	59.56918	-390.31161	199.10695	71.56804	-1166.75220	-24.99229	-4.34581
522	4.342	937.51270	-84.95853	1573.80762	-62.79552	-3.64100	1311.71484	-897.89954	108.30905	1308.16455	-35.11436	143.20601	-0.49687	776.57336	-237.13986	52.72464	-384.82690	201.68747	60.84552	-1190.48743	-24.47104	-2.59976
523	4.350	935.16614	-85.94874	1576.64526	-61.74313	-2.71474	1313.69189	-897.04108	108.45239	1312.25867	-48.72397	146.46547	11.07094	770.08978	-228.33926	45.44706	-383.54523	204.65340	49.37500	-1212.45422	-24.66071	0.47340
524	4.358	932.75208	-86.99674	1578.93140	-60.38184	-1.70786	1315.08142	-896.03839	108.55486	1315.83521	-54.90732	151.63791	29.85978	760.22089	-218.70650	37.68589	-386.89267	207.93561	37.40704	-1232.46362	-25.19224	4.75745
525	4.367	930.28375	-88.09109	1580.63672	-58.73089	-0.62157	1315.80908	-894.97949	108.54685	1318.73120	-50.87567	159.59943	55.80885	747.07361	-208.62370	29.51083	-395.01904	211.41084	25.64263	-1250.60583	-25.71946	9.92466
526	4.375	927.81903	-89.22311	1581.75879	-56.85361	0.53657	1315.83789	-893.96619	108.35341	1320.85730	-35.50089	170.02283	85.14472	731.04333	-198.70148	21.03778	-407.75958	214.76877	15.30910	-1266.87402	-26.25188	15.90781
527	4.383	925.44879	-90.39882	1582.31177	-54.84640	1.75206	1315.17114	-893.08069	107.94620	1322.21191	-11.18042	181.43550	111.69051	712.76752	-189.74997	12.81826	-424.68207	217.53822	7.83409	-1280.93030	-26.93960	23.03495
528	4.392	923.28302	-91.63487	1582.31177	-52.82202	2.99154	1313.84241	-892.34241	107.41251	1322.87671	17.49133	192.33401	130.83492	692.69653	-182.58441	6.01073	-445.22797	219.42841	4.08903	-1291.76196	-27.82152	31.77438
529	4.400	921.42358	-92.92908	1581.76318	-50.89508	4.20076	1311.91016	-891.70282	106.93650	1322.99463	46.89256	201.98352	142.05435	670.82532	-177.60519	1.64017	-468.82501	220.70172	3.64771	-1297.55640	-29.09445	42.24663
530	4.408	919.93781	-94.23157	1580.65442	-49.16859	5.31985	1309.45422	-891.07904	106.69528	1322.71899	75.90753	210.28346	147.88936	647.12494	-174.55005	-0.30771	-494.65799	222.04643	4.82877	-1296.42981	-31.24007	53.62947
531	4.417	918.86218	-95.46965	1578.97327	-47.72617	6.30587	1306.56775	-890.39032	106.79090	1322.16821	105.02104	217.33342	151.28378	622.12000	-172.69412	-0.76352	-521.40894	223.97624	5.73367	-1287.51306	-34.60623	64.18803
532	4.425	918.22400	-96.59993	1576.73401	-46.63908	7.15525	1303.34631	-889.58990	107.26433	1321.41638	134.81903	223.18018	153.88397	596.70148	-171.28641	-0.71521	-547.70392	226.44443	5.39143	-1271.20007	-39.15856	72.30537
533	4.433	918.04712	-97.61271	1573.98657	-45.97755	7.90772	1299.88208	-888.68762	108.12026	1320.49500	165.37558	227.77263	155.98117	571.46631	-169.87842	-0.69568	-572.85828	229.04555	3.99247	-1248.54028	-44.62556	77.35463
534	4.442	918.33881	-98.49948	1570.80554	-45.81135	8.62208	1296.27234	-887.75360	109.30870	1319.38086	196.39575	231.12328	157.27376	546.52356	-168.29938	-0.87978	-596.98047	231.42561	2.29179	-1220.63647	-50.58091	79.58759
535	4.450	919.08124	-99.24358	1567.27625	-46.20354	9.35427	1292.62793	-886.91357	110.69017	1317.99988	227.55344	233.41104	157.49432	521.81616	-166.50755	-1.28255	-620.52576	233.45920	0.95330	-1188.34204	-56.42103	79.66933
536	4.458	920.23627	-99.83253	1563.48499	-47.20865	10.15104	1289.06995	-886.33655	112.04695	1316.28918	258.79724	234.80737	156.58789	497.32574	-164.58435	-1.78920	-643.89594	235.19821	0.24191	-1152.23047	-61.47504	78.43565
537	4.467	921.75183	-100.25822	1559.51318	-48.87423	11.02280	1285.71021	-886.19623	113.15703	1314.26489	290.36060	235.36516	154.70811	473.02103	-162.66020	-2.23572	-667.31213	236.76982	0.03130	-1112.94885	-65.19435	76.83216
538	4.475	923.56421	-100.51103	1555.43799	-51.22789	11.89667	1282.62866	-886.60645	113.87328	1312.00659	322.42484	235.16942	152.24893	448.83704	-160.77237	-2.55699	-690.86969	238.30486	0.01786	-1071.56702	-67.22595	75.85390
539	4.483	925.59674	-100.58792	1551.33826	-54.23396	12.62463	1279.86108	-887.57227	114.15318	1309.59680	354.88644	234.41327	149.74191	424.73917	-158.89505	-2.79918	-714.60162	239.89551	-0.03284	-1029.35681	-67.47285	76.39213
540	4.492	927.76208	-100.50588	1547.30017	-57.73599	13.07970	1277.41797	-888.98535	114.05052	1307.08777	387.48645	233.28426	147.57700	400.74304	-157.04852	-3.05121	-738.49866	241.57001	-0.17960	-987.32104	-66.17924	79.07227
541	4.500	929.96930	-100.30159	1543.42358	-61.44466	13.25355	1275.33594	-890.66663	113.69968	1304.49866	420.05603	231.88252	145.82724	376.86887	-155.30116	-3.38403	-762.53180	243.30853	-0.36176	-946.11432	-63.79543	84.15393
542	4.508	932.13214	-100.02012	1539.82019	-65.01819	13.26310	1273.72827	-892.43567	113.29111	1301.83191	452.60699	230.18513	144.26141	353.10638	-153.68951	-3.77101	-786.66138	245.08167	-0.52747	-906.18982	-60.66291	91.38367
543	4.517	934.17932	-99.70959	1536.59570	-68.18950	13.27627	1272.76575	-894.16382	113.02176	1299.10535	485.21890	227.96515	142.42709	329.42392	-152.16580	-4.09227	-810.83453	246.86400	-0.68895	-867.74438	-56.84437	99.92708
544	4.525	936.06390	-99.41476	1533.82629	-70.83075	13.42424	1272.58020	-895.78027	113.03590	1296.38818	517.85297	224.81148	139.78452	305.78113	-150.63300	-4.26471	-834.99280	248.63599	-0.85884	-830.61206	-52.26027	108.69701
545	4.533	937.76886	-99.15990	1531.54370	-72.90901	13.74595	1273.17542	-897.24347	113.39743	1293.81726	550.29944	220.39748	135.85959	282.11459	-149.03262	-4.30984	-859.06976	250.39043	-0.98592	-794.43274	-46.94050	116.83667
546	4.542	939.30872	-98.93964	1529.73926	-74.40656	14.18325	1274.43689	-898.51288	114.09924	1291.58313	582.34265	214.77786	130.34323	258.32965	-147.39784	-4.27706	-883.04425	252.11005	-0.98652	-758.93127	-41.08522	123.88101
547	4.550	940.72644	-98.73103	1528.37720	-75.29476	14.62445	1276.21838	-899.53961	115.08368	1289.88940	614.04578	208.33101	123.14594	234.33711	-145.80060	-4.18587	-907.00208	253.73978	-0.83688	-723.93982	-34.95644	129.63957
548	4.558	942.08258	-98.51402	1527.40198	-75.55522	14.96240	1278.41504	-900.27997	116.26442	1288.90735	645.85095	201.37167	114.49281	210.11705	-144.25896	-4.04950	-931.04565	255.23666	-0.61077	-689.30646	-28.81841	134.08911
549	4.567	943.43823	-98.27869	1526.74304	-75.19757	15.12988	1280.97217	-900.72064	117.54547	1288.74207	678.12048	193.94989	105.11841	185.73987	-142.72766	-3.88098	-955.18115	256.63382	-0.40416	-654.99585	-22.93165	137.32304
550	4.575	944.84479	-98.01285	1526.32300	-74.26671	15.10981	1283.86316	-900.89172	118.83362	1289.42139	710.34265	186.06310	96.28110	161.29868	-141.14825	-3.70155	-979.38202	258.02811	-0.23180	-621.24487	-17.50019	139.45711
551	4.583	946.34247	-97.69698	1526.06775	-72.84995	14.93315	1287.07227	-900.85187	120.04759	1290.91711	740.79773	177.93054	89.15205	136.81573	-139.48978	-3.56400	-1003.68335	259.52957	-0.02289	-588.56757	-12.63205	140.51791
552	4.592	947.95923	-97.31853	1525.91333	-71.07402	14.66275	1290.57581	-900.66101	121.12285	1293.16724	767.12634	169.98141	83.86416	112.21796	-137.76492	-3.50067	-1028.15381	261.18747	0.26204	-557.67444	-8.36843	140.35448
553	4.600	949.70905	-96.88007	1525.80798	-69.08136	14.35806	1294.31042	-900.36194	122.01102	1296.07532	787.45508	162.50165	79.30866	87.40067	-136.01601	-3.46146	-1052.85022	262.94717	0.54045	-529.37012	-4.73477	138.56340
554	4.608	951.58881	-96.38848	1525.71094	-66.99808	14.04150	1298.14917	-899.97461	122.68265	1299.50488	801.22205	155.27289	74.08710	62.33960	-134.29733	-3.37250	-1077.82471	264.73569	0.70049	-504.42612	-1.82042	134.56825
555	4.617	953.57367	-95.84607	1525.58594	-64.91270	13.70082	1301.91064	-899.49438	123.13565	1303.29407	809.03870	147.65041	67.47678	37.19211	-132.67433	-3.23482	-1103.06421	266.60565	0.77636	-483.43835	0.15803	127.90625
556	4.625	955.61530	-95.26254	1525.39233	-62.87005	13.31313	1305.39417	-898.89111	123.39996	1307.27722	811.79224	139.05580	59.42445	12.38400	-131.22617	-3.06279	-1128.31226	268.77563	1.00323	-466.69156	0.91005	118.49489
557	4.633	957.64471	-94.66503	1525.07959	-60.87418	12.84505	1308.42395	-898.11090	123.53185	1311.29431	809.85632	129.45097	50.14162	-11.32312	-130.06503	-2.65079	-1152.90417	271.51993	1.79434	-454.13794	0.19517	106.68472
558	4.642	959.57385	-94.07426	1524.59204	-58.89954	12.24293	1310.88757	-897.09186	123.59415	1315.18457	803.00854	119.34162	40.02327	-32.98911	-129.41002	-1.37418	-1175.82239	274.95773	3.63900	-445.59848	-2.10349	93.09148
559	4.650	961.30170	-93.48404	1523.88440	-56.90800	11.46158	1312.74231	-895.79321	123.63362	1318.78491	790.98022	109.31441	29.61774	-51.89880	-129.75319	1.90752	-1196.04492	278.91983	6.75315	-441.08426	-5.97383	78.32249
560	4.658	962.73999	-92.88483	1522.93372	-54.86386	10.50851	1313.97961	-894.21576	123.67879	1321.94922	774.12878	99.85864	19.43141	-67.51889	-132.05978	9.00073	-1212.93323	283.11224	10.83945	-440.95139	-11.24397	62.79931
561	4.667	963.84460	-92.29208	1521.74048	-52.74699	9.44299	1314.58594	-892.40466	123.75009	1324.57654	753.62012	91.81787	10.01595	-78.55093	-137.69337	22.14046	-1226.36584	287.44598	15.55981	-445.68692	-17.48711	46.84641
562	4.675	964.63171	-91.74008	1520.32056	-50.56255	8.34055	1314.54028	-890.45172	123.85442	1326.60803	730.91040	86.43997	2.23914	-82.48343	-147.74179	42.38139	-1236.51880	292.18045	21.44247	-455.47800	-23.96044	31.04369
563	4.683	965.17609	-91.25719	1518.69495	-48.34641	7.26595	1313.84265	-888.49243	123.97183	1327.99780	707.00330	84.39821	-3.07917	-77.24692	-162.02980	67.51525	-1243.27612	297.68466	30.04227	-469.93649	-29.66344	16.60358
564	4.692	965.59283	-90.84922	1516.88123	-46.16787	6.25734	1312.54260	-886.68158	124.06053	1328.70801	682.28186	85.01626	-5.89522	-63.31952	-178.78214	92.39075	-1245.65112	303.90521	42.44086	-488.20059	-33.56482	5.25364
565	4.700	966.00708	-90.50352	1514.89001	-44.12139	5.32445	1310.73547	-885.15228	124.07298	1328.73303	657.00500	86.85976	-6.93692	-43.44351	-195.59982	112.17142	-1241.98145	310.05396	57.20609	-509.32910	-35.05218	-1.74736
566	4.708	966.52271	-90.20837	1512.72974	-42.30824	4.45569	1308.53357	-883.97693	123.95833	1328.11377	631.62726	88.89310	-7.10889	-20.47217	-210.98181	125.30121	-1230.90796	315.00507	70.55592	-532.55817	-34.34217	-4.67080
567	4.717	967.19928	-89.96933	1510.41833	-40.82924	3.61879	1306.04529	-883.15631	123.65101	1326.92285	606.55310	90.81525	-7.11233	4.07019	-224.80722	133.39116	-1212.11255	318.14618	79.21858	-557.13495	-32.32178	-5.10190
568	4.725	968.04401	-89.80929	1507.99219	-39.78897	2.76650	1303.37390	-882.65045	123.07803	1325.23926	581.87659	92.66536	-7.32780	29.81348	-237.50475	138.87971	-1186.26099	319.79956	82.82767	-582.20520	-29.89148	-4.69884
569	4.733	969.01489	-89.75642	1505.50867	-39.29298	1.84995	1300.61987	-882.42169	122.20003	1323.13318	557.44775	94.56485	-7.79806	56.74744	-249.16666	143.14381	-1154.55029	320.67233	83.29939	-607.11041	-27.51642	-4.39371
570	4.742	970.03046	-89.83241	1503.04126	-39.43326	0.83232	1297.87732	-882.45819	121.05421	1320.66296	533.04523	96.66096	-8.36013	84.76297	-259.45605	146.28094	-1118.23059	320.94379	82.51730	-631.62787	-25.27666	-4.46278
571	4.750	970.98492	-90.04991	1500.67297	-40.26849	-0.28809	1295.21851	-882.77124	119.76268	1317.87451	508.53738	98.98737	-8.84713	113.61328	-267.99878	147.84976	-1078.29858	320.06439	81.12027	-655.84094	-23.10609	-4.86034
572	4.758	971.76862	-90.42114	1498.49158	-41.80979	-1.45500	1292.67761	-883.36987	118.49722	1314.80200	484.01187	101.37688	-9.20099	143.05740	-274.70001	147.54007	-1035.52307	317.34137	79.11353	-679.89197	-20.95643	-5.40857
573	4.767	972.28778	-90.96581	1496.59009	-44.02097	-2.56038	1290.25586	-884.23334	117.41838	1311.47253	459.66904	103.57028	-9.47079	172.99991	-279.77731	145.41237	-990.59912	312.52002	76.94580	-703.86761	-18.84167	-5.87875
574	4.775	972.47382	-91.70274	1495.06726	-46.82093	-3.48987	1287.95166	-885.31213	116.61844	1307.90686	435.56931	105.42009	-9.74815	203.48293	-283.57849	141.82887	-944.33661	305.96542	75.77258	-727.80664	-16.80703	-6.11292
575	4.783	972.28381	-92.62857	1494.02515	-50.07182	-4.19802	1285.77942	-886.55334	116.09160	1304.12476	411.62506	107.01907	-10.07008	234.55261	-286.38058	137.28888	-897.93665	298.54373	76.87193	-751.74048	-14.88409	-6.14508
576	4.792	971.69775	-93.70222	1493.55811	-53.57161	-4.76790	1283.76477	-887.92151	115.74777	1300.16943	387.78085	108.59779	-10.38113	266.17664	-288.39877	132.31534	-852.94568	291.21658	80.87476	-775.70038	-13.05804	-6.15812
577	4.800	970.71472	-94.84979	1493.74011	-57.08562	-5.37497	1281.93896	-889.39917	115.45915	1296.13928	364.03613	110.28174	-10.62015	298.27203	-289.98538	127.38235	-810.61682	284.45908	87.36586	-799.67102	-11.27608	-6.30044
578	4.808	969.34766	-95.98690	1494.61304	-60.40852	-6.16139	1280.35681	-890.97833	115.11163	1292.19019	340.37656	112.07405	-10.78401	330.74005	-291.56992	122.77330	-771.34747	278.03531	95.12285	-823.59125	-9.51345	-6.54714
579	4.817	967.62000	-97.05200	1496.18018	-63.40658	-7.13979	1279.11304	-892.64862	114.64914	1288.49878	316.78436	114.03432	-10.86818	363.48181	-293.28406	118.44019	-734.83368	271.42920	102.77702	-847.43683	-7.82653	-6.72828
580	4.825	965.56262	-98.03300	1498.40759	-66.00879	-8.20964	1278.32544	-894.38068	114.08334	1285.21802	293.20581	116.19890	-10.84936	396.45209	-294.90314	114.07116	-700.55023	264.37863	109.33942	-871.25684	-6.27381	-6.70685
581	4.833	963.21246	-98.96094	1501.23853	-68.16850	-9.24838	1278.09143	-896.11499	113.45150	1282.45435	269.50238	118.38395	-10.76983	429.70587	-296.17419	109.31142	-667.94165	256.95068	114.37616	-895.13318	-4.76830	-6.53307
582	4.842	960.61450	-99.88118	1504.60730	-69.84326	-10.17333	1278.45593	-897.77087	112.76699	1280.28149	245.52350	120.35141	-10.72951	463.35214	-296.99887	103.92239	-636.39624	249.33344	117.94655	-919.14825	-3.09998	-6.39948
583	4.850	957.82556	-100.83354	1508.44153	-71.00789	-10.93130	1279.41394	-899.27155	112.01123	1278.76514	221.21440	122.08434	-10.76686	497.45782	-297.37057	97.85318	-605.36572	241.71790	120.37164	-943.35040	-1.14628	-6.43686
584	4.858	954.91479	-101.84262	1512.66101	-71.67042	-11.47596	1280.93481	-900.56409	111.16785	1277.96912	196.66588	123.73570	-10.81891	532.01062	-297.28867	91.28825	-574.65588	234.31615	121.95535	-967.70349	0.98120	-6.56832
585	4.867	951.96136	-102.91387	1517.17944	-71.86515	-11.77828	1282.97998	-901.61810	110.25858	1277.93396	172.04842	125.38853	-10.80429	566.92688	-296.74658	84.67596	-544.60980	227.39609	122.81264	-992.12805	3.04190	-6.60098
586	4.875	949.04602	-104.04175	1521.91187	-71.63451	-11.84010	1285.49976	-902.41492	109.34083	1278.65710	147.44626	126.98241	-10.69852	601.98694	-295.78848	78.71935	-515.98810	221.25641	122.81932	-1016.61768	4.89911	-6.44406
587	4.883	946.23828	-105.22448	1526.78394	-71.02831	-11.69047	1288.42212	-902.94116	108.47812	1280.10242	122.79460	128.48613	-10.51289	636.63519	-294.52008	74.20569	-489.61108	216.12999	121.64863	-1041.25916	6.59919	-6.17815
588	4.892	943.59003	-106.47111	1531.73474	-70.12190	-11.38624	1291.64441	-903.18677	107.71579	1282.22034	97.96136	130.01465	-10.27878	669.74359	-293.02615	71.53270	-466.03015	212.11600	118.89177	-1066.16296	8.25803	-5.94651
589	4.900	941.13800	-107.79060	1536.70874	-69.01871	-11.01396	1295.03406	-903.14337	107.06978	1284.94910	72.82623	131.69690	-10.09769	699.67798	-291.33691	70.21080	-445.43213	209.21407	114.23917	-1091.37830	9.94053	-5.81720
590	4.908	938.90387	-109.17123	1541.64185	-67.81811	-10.66235	1298.44519	-902.80890	106.52387	1288.20630	47.37128	133.52554	-10.08333	724.88550	-289.38458	68.94458	-427.71823	207.36618	107.63562	-1116.81799	11.62361	-5.73281
591	4.917	936.88477	-110.57214	1546.45825	-66.57628	-10.37573	1301.74023	-902.19470	106.03732	1291.88599	21.85327	135.39624	-10.11471	744.50708	-286.85339	66.43486	-412.66342	206.46112	99.29349	-1142.25940	13.18922	-5.57312
592	4.925	935.04712	-111.94180	1551.07642	-65.29448	-10.13663	1304.80408	-901.32477	105.56416	1295.85938	-2.99081	137.21992	-9.55688	758.34167	-283.22574	62.21032	-400.14795	206.37483	89.55698	-1167.36768	14.41499	-5.14179
593	4.933	933.33038	-113.25159	1555.40955	-63.93514	-9.89395	1307.53955	-900.22559	105.07143	1299.97510	-25.86417	139.00217	-7.19026	766.41089	-278.12585	56.62823	-390.35815	207.06802	78.75528	-1191.66479	15.01274	-4.05364
594	4.942	931.65619	-114.50522	1559.36548	-62.44248	-9.60532	1309.84888	-898.91992	104.55030	1304.05420	-45.12460	140.99200	-1.39035	768.84338	-271.51889	50.13412	-383.78616	208.61028	67.14059	-1214.56848	14.80005	-1.86901
595	4.950	929.94189	-115.71658	1562.85498	-60.75973	-9.25426	1311.61926	-897.43304	104.01949	1307.89172	-58.96677	143.87744	9.76129	766.06958	-263.54736	42.77689	-381.01651	211.01166	54.91177	-1235.61304	13.88664	1.56082
596	4.958	928.12451	-116.89464	1565.80420	-58.85229	-8.83676	1312.73633	-895.80377	103.50804	1311.28491	-65.06247	148.71439	28.08506	758.77466	-254.42026	34.50076	-382.49063	214.02034	42.35127	-1254.64160	12.59607	6.01816
597	4.967	926.18420	-118.04721	1568.15979	-56.72919	-8.34442	1313.12158	-894.08936	103.02634	1314.08447	-60.67981	156.26604	53.61561	747.57416	-244.66670	25.63667	-388.40591	217.12915	30.04627	-1271.70374	11.16610	11.24251
598	4.975	924.15387	-119.17976	1569.88696	-54.44474	-7.76805	1312.75903	-892.36615	102.56281	1316.22998	-44.68729	166.16830	82.79214	732.93787	-235.30646	16.95323	-398.75500	219.77805	19.02872	-1286.71741	9.55409	17.37972
599	4.983	922.11609	-120.28839	1570.97192	-52.08447	-7.11529	1311.69312	-890.72449	102.11440	1317.74097	-19.49443	177.03149	109.54061	715.30554	-227.50433	9.43800	-413.46545	221.60536	10.64860	-1299.12561	7.59712	25.07505
600	4.992	920.19189	-121.36613	1571.42151	-49.74898	-6.41854	1310.00244	-889.24036	101.70992	1318.67444	10.21733	187.44847	129.07715	694.98621	-221.96202	3.99668	-432.49237	222.67880	5.98075	-1307.65356	5.31697	34.81960
601	5.000	918.52142	-122.40923	1571.25623	-47.53719	-5.72804	1307.77454	-887.93250	101.38776	1319.07922	40.76161	196.64716	140.56656	672.27203	-218.53830	0.92949	-455.56586	223.56912	4.91783	-1310.32800	2.75150	46.00129
602	5.008	917.23779	-123.40582	1570.50110	-45.53154	-5.10016	1305.09692	-886.75073	101.16144	1318.98206	70.98315	204.42038	146.37885	647.80695	-216.49199	-0.28242	-481.62717	224.99825	5.90266	-1305.14014	-0.46372	56.73336
603	5.017	916.44202	-124.33589	1569.18091	-43.79692	-4.58366	1302.06201	-885.61237	101.04475	1318.40613	101.29250	210.85416	149.53352	622.46649	-215.10332	-0.48317	-508.76099	227.21625	6.92037	-1291.21680	-4.91133	64.90366
604	5.025	916.18848	-125.19147	1567.32202	-42.39651	-4.20229	1298.76807	-884.45618	101.10732	1317.40039	132.21487	216.11870	151.86877	597.00403	-213.91286	-0.37575	-535.14453	229.83124	6.80572	-1269.34973	-10.82682	69.52075
605	5.033	916.48438	-125.97508	1564.96143	-41.40739	-3.93927	1295.31189	-883.27618	101.45026	1316.03613	163.82858	220.31625	153.77585	571.90442	-212.60817	-0.43141	-560.04651	232.30319	5.59576	-1241.20447	-17.89479	70.98567
606	5.042	917.29926	-126.66962	1562.15100	-40.91721	-3.73725	1291.78308	-882.12427	102.10573	1314.36536	195.92892	223.36847	154.83806	547.27515	-211.04906	-0.82199	-583.78821	234.39668	3.95800	-1208.11548	-25.37809	70.25489
607	5.050	918.57892	-127.22389	1558.95605	-41.00800	-3.52356	1288.26978	-881.09888	102.97832	1312.39197	228.35507	225.07637	154.53914	522.93469	-209.30588	-1.42628	-607.02588	236.15845	2.53651	-1170.72803	-32.32915	68.13421
608	5.058	920.26074	-127.57262	1555.45264	-41.74818	-3.25720	1284.86536	-880.34119	103.87575	1310.10510	261.13168	225.36920	152.69641	498.71378	-207.52911	-2.02220	-630.22345	237.73438	1.64196	-1129.60327	-38.00558	65.40114
609	5.067	922.28546	-127.66484	1551.72437	-43.18757	-2.96991	1281.65869	-880.00940	104.58704	1307.52881	294.34598	224.44891	149.60077	474.59955	-205.80609	-2.46166	-653.56531	239.28163	1.22834	-1085.81616	-42.20074	63.12892
610	5.075	924.60248	-127.48100	1547.85815	-45.32735	-2.75625	1278.71606	-880.20544	104.96689	1304.72156	327.96930	222.66603	145.87662	450.64877	-204.12421	-2.70994	-677.09375	240.91988	1.08517	-1040.85840	-45.00885	62.52227
611	5.083	927.16211	-127.03664	1543.94348	-48.06819	-2.70748	1276.07886	-880.91406	104.98707	1301.75012	361.83575	220.30226	142.17380	426.85968	-202.42860	-2.83282	-700.80835	242.69936	1.06158	-996.18390	-46.54733	64.54204
612	5.092	929.90149	-126.37494	1540.07935	-51.18481	-2.84559	1273.78943	-882.01691	104.72268	1298.67786	395.71844	217.48447	138.93069	403.16229	-200.68861	-2.96774	-724.66705	244.57387	1.09405	-952.86542	-47.01377	69.59950
613	5.100	932.74078	-125.54965	1536.37817	-54.37344	-3.10987	1271.93701	-883.35577	104.29814	1295.56348	429.41486	214.21440	136.28665	379.50595	-198.92978	-3.22224	-748.59003	246.39563	1.11480	-911.38232	-46.58308	77.26060
614	5.108	935.59149	-124.60844	1532.95911	-57.35482	-3.39693	1270.66956	-884.78949	103.84750	1292.46399	462.87018	210.38260	134.06958	355.90106	-197.21982	-3.57627	-772.51123	248.00272	1.01806	-871.64856	-45.26078	86.39158
615	5.117	938.36926	-123.58646	1529.92737	-59.95279	-3.61712	1270.12854	-886.22284	103.49172	1289.44397	496.20700	205.77460	131.84097	332.36829	-195.61151	-3.90970	-796.42456	249.31551	0.70754	-833.34259	-43.06468	95.85061
616	5.125	941.01117	-122.50539	1527.35608	-62.09187	-3.73731	1270.35840	-887.59943	103.31506	1286.59070	529.52356	200.19324	129.05417	308.87515	-194.11319	-4.10738	-820.35303	250.36818	0.19954	-796.17914	-40.15999	104.90498
617	5.133	943.48761	-121.37794	1525.27856	-63.73754	-3.78980	1271.28381	-888.86957	103.35130	1284.03381	562.72546	193.64984	125.27247	285.33047	-192.69444	-4.13551	-844.28650	251.32719	-0.31380	-759.85388	-36.74923	113.10539
618	5.142	945.80481	-120.21388	1523.69153	-64.84813	-3.83943	1272.77148	-889.96362	103.59178	1281.94727	595.69067	186.32599	120.20290	261.62338	-191.29414	-4.05023	-868.20081	252.41354	-0.60030	-723.94153	-33.03225	120.16613
619	5.150	947.99695	-119.01834	1522.56140	-65.37984	-3.94845	1274.70178	-890.79614	104.01060	1280.51819	628.57324	178.33380	113.64509	237.66977	-189.84720	-3.94559	-892.11993	253.73251	-0.60290	-688.05756	-29.26791	126.00838
620	5.158	950.10846	-117.79391	1521.83594	-65.31949	-4.16847	1276.99536	-891.30084	104.57986	1279.89722	661.78876	169.62889	105.74733	213.45245	-188.31541	-3.87257	-916.11853	255.24425	-0.44271	-652.15479	-25.73571	130.72694
621	5.167	952.17914	-116.54192	1521.45557	-64.69904	-4.53755	1279.60156	-891.46637	105.26022	1280.16467	695.45648	160.15247	97.34535	189.03154	-186.69620	-3.80068	-940.27435	256.86334	-0.25919	-616.65784	-22.61664	134.42659
622	5.175	954.24463	-115.25606	1521.35791	-63.58897	-5.06837	1282.48413	-891.33710	105.99313	1281.33459	728.67261	150.08669	89.76527	164.50146	-185.02133	-3.67744	-964.60986	258.52679	-0.09856	-582.31042	-19.92505	137.03862
623	5.183	956.33893	-113.93531	1521.47778	-62.08848	-5.73887	1285.61255	-890.97992	106.71403	1283.37646	759.38062	139.96404	83.97511	139.91748	-183.33458	-3.51280	-989.09143	260.21741	0.08743	-549.95135	-17.55844	138.23454
624	5.192	958.48920	-112.60374	1521.75232	-60.31300	-6.50469	1288.94775	-890.44635	107.37003	1286.22546	785.15820	130.37756	79.73582	115.25082	-181.63609	-3.37442	-1013.70898	261.93814	0.34084	-520.47955	-15.45376	137.48286
625	5.200	960.70563	-111.29781	1522.12512	-58.37767	-7.32730	1292.42090	-889.75903	107.91888	1289.77258	804.39624	121.52551	75.71755	90.41864	-179.89481	-3.32156	-1038.52087	263.67477	0.60238	-494.80438	-13.74828	134.20432
626	5.208	962.97375	-110.04507	1522.54285	-56.38077	-8.18615	1295.92017	-888.91852	108.31446	1293.85779	816.89746	113.03336	70.56501	65.40366	-178.13257	-3.37650	-1063.58765	265.42297	0.76084	-473.54742	-12.81675	127.99432
627	5.217	965.25653	-108.86310	1522.94604	-54.38853	-9.07846	1299.29749	-887.90967	108.50683	1298.28296	823.41016	104.20096	63.69297	40.44406	-176.43472	-3.50192	-1088.85010	267.27228	0.83456	-456.77853	-13.15950	118.86841
628	5.225	967.49939	-107.75761	1523.26965	-52.42519	-10.02077	1302.39270	-886.70172	108.46722	1302.84119	824.69800	94.49342	55.18749	16.19128	-174.93219	-3.43848	-1114.00745	269.44632	1.12505	-444.12369	-15.23254	107.32731
629	5.233	969.63190	-106.71741	1523.44739	-50.47393	-11.03960	1305.06360	-885.25543	108.21999	1307.33716	821.00610	83.86527	45.44928	-6.39786	-173.85759	-2.44388	-1138.41174	272.16818	2.19405	-435.21130	-19.31869	94.09006
630	5.242	971.57367	-105.72093	1523.41345	-48.48689	-12.15732	1307.20447	-883.54028	107.84624	1311.59241	812.18237	72.66515	35.04827	-26.49277	-173.66150	0.83049	-1161.11792	275.39218	4.57555	-430.11533	-25.47097	79.69438
631	5.250	973.24701	-104.74535	1523.10840	-46.40608	-13.38844	1308.74219	-881.55988	107.44270	1315.45264	798.21924	61.40398	24.55164	-43.50211	-175.18369	8.34058	-1181.19214	278.75772	8.34342	-429.37695	-33.51363	64.36279
632	5.258	974.59619	-103.76897	1522.49121	-44.19487	-14.73343	1309.62903	-879.36664	107.07086	1318.80286	779.72131	50.74574	14.43005	-56.20895	-179.68216	22.35741	-1197.99402	281.95526	13.07300	-433.57526	-43.04819	48.29600
633	5.267	975.60913	-102.77610	1521.54431	-41.86053	-16.16410	1309.83984	-877.05194	106.74248	1321.57080	757.92810	41.66868	5.43191	-62.05194	-188.34912	44.02070	-1211.14551	285.04807	18.43452	-442.86862	-53.34293	32.14547
634	5.275	976.32849	-101.76865	1520.27246	-39.45328	-17.62009	1309.38428	-874.72894	106.44046	1323.70825	734.25806	35.36092	-1.31295	-58.49753	-201.39172	71.22420	-1220.28528	288.31400	24.84140	-456.86368	-63.12258	17.29000
635	5.283	976.84290	-100.77142	1518.69641	-37.05111	-19.02770	1308.31909	-872.51697	106.14225	1325.17920	709.71838	32.46901	-5.22610	-45.44849	-217.52585	98.65106	-1224.83496	291.88000	33.39805	-474.82242	-70.68512	5.58757
636	5.292	977.26727	-99.82175	1516.84717	-34.74394	-20.33289	1306.74048	-870.51965	105.82952	1325.97327	684.77600	32.42911	-6.92094	-25.49988	-234.65193	121.00723	-1223.94556	295.60245	44.73987	-495.96658	-74.73901	-1.61975
637	5.300	977.71564	-98.95347	1514.76318	-32.62157	-21.53133	1304.75916	-868.80273	105.48216	1326.12329	659.69495	33.94535	-7.48707	-1.82016	-251.19275	136.24329	-1216.68872	299.12933	57.56172	-519.50342	-75.35514	-4.57650
638	5.308	978.27191	-98.18633	1512.49023	-30.76607	-22.66869	1302.48328	-867.38977	105.06136	1325.70337	634.71851	35.95916	-7.67348	23.67676	-266.70590	145.59003	-1202.45215	301.94345	68.80119	-544.42200	-73.81676	-4.93650
639	5.317	978.97070	-97.52776	1510.08191	-29.25131	-23.80637	1300.01917	-866.27557	104.50821	1324.80603	609.94202	37.95129	-7.84376	50.45844	-281.29163	151.22183	-1181.34521	303.57922	75.83531	-569.65393	-71.47623	-4.47119
640	5.325	979.79474	-96.98728	1507.60657	-28.14969	-24.98960	1297.47559	-865.44501	103.76857	1323.51758	585.27856	39.80820	-8.14744	78.56293	-294.77075	154.38957	-1154.18237	303.91840	78.26643	-594.55115	-69.03605	-4.16798
641	5.333	980.68268	-96.58818	1505.15491	-27.53774	-26.24524	1294.95630	-864.89075	102.82205	1321.90710	560.62268	41.68098	-8.58822	107.96112	-306.60172	155.28603	-1122.03149	303.07162	77.46995	-618.99371	-66.70479	-4.27948
642	5.342	981.54315	-96.36836	1502.84045	-27.49814	-27.59149	1292.54211	-864.62579	101.70505	1320.02747	535.96143	43.71019	-9.10361	138.45898	-316.31720	153.82823	-1085.86145	300.98032	75.07724	-643.11389	-64.50640	-4.71245
643	5.350	982.27069	-96.37558	1500.79016	-28.11096	-29.02017	1290.27637	-864.67810	100.52023	1317.91492	511.38565	45.81748	-9.61728	169.89960	-323.83743	150.24367	-1046.49023	297.29803	72.22827	-667.07800	-62.41241	-5.26814
644	5.358	982.76465	-96.64974	1499.13330	-29.42236	-30.45025	1288.17090	-865.06555	99.41409	1315.57751	487.05692	47.85854	-10.02363	202.27585	-329.52188	145.16515	-1004.65076	291.69028	69.73944	-691.00513	-60.41599	-5.73243
645	5.367	982.94794	-97.18979	1497.99390	-31.40622	-31.71538	1286.22974	-865.77112	98.52513	1312.98657	463.07959	49.80677	-10.26455	235.57898	-333.97763	139.44847	-961.15601	284.22314	68.41316	-714.92499	-58.53430	-5.94935
646	5.375	982.77753	-97.94348	1497.48047	-33.94711	-32.63983	1284.46118	-866.74738	97.92952	1310.10156	439.38107	51.64407	-10.43879	269.59528	-337.70691	133.93127	-917.13971	275.45847	68.99176	-738.81500	-56.77478	-5.91218
647	5.383	982.23700	-98.83675	1497.67419	-36.85099	-33.16399	1282.86206	-867.94623	97.60968	1306.92297	415.76746	53.30997	-10.68720	303.93658	-340.94278	129.21811	-874.00952	266.25836	71.86883	-762.70343	-55.14995	-5.78422
648	5.392	981.32379	-99.80049	1498.62354	-39.88628	-33.40924	1281.40955	-869.34070	97.46597	1303.52759	392.09546	54.91406	-10.99670	338.25818	-343.72659	125.50253	-832.98059	257.43558	76.98967	-786.65118	-53.63136	-5.77620
649	5.400	980.04492	-100.78027	1500.34290	-42.85140	-33.60416	1280.09937	-870.92371	97.36275	1300.05872	368.36932	56.74897	-11.23662	372.44318	-345.95929	122.49745	-794.61169	249.30832	83.92785	-810.63892	-52.09010	-5.97989
650	5.408	978.41626	-101.75128	1502.80872	-45.62948	-33.91482	1278.99939	-872.69641	97.17094	1296.68787	344.68103	58.93402	-11.33433	406.61526	-347.45306	119.59859	-758.74170	241.56290	91.90235	-834.56866	-50.42846	-6.30626
651	5.417	976.46130	-102.72127	1505.95789	-48.18540	-34.33288	1278.25269	-874.64575	96.80053	1293.57446	321.08475	61.19295	-11.32740	440.97754	-348.08359	116.21999	-724.83197	233.72583	99.89841	-858.36029	-48.69545	-6.58294
652	5.425	974.21167	-103.70654	1509.70081	-50.50848	-34.71969	1278.01721	-876.71948	96.22828	1290.84314	297.52368	63.11339	-11.28408	475.61761	-347.84653	112.01921	-692.38147	225.70947	106.98122	-882.03534	-46.97244	-6.71778
653	5.433	971.70966	-104.71182	1513.93750	-52.55594	-34.92909	1278.39807	-878.82849	95.48521	1288.58350	273.83676	64.56583	-11.24049	510.44067	-346.79315	106.92812	-661.03418	217.79936	112.58112	-905.73877	-45.25852	-6.74913
654	5.442	969.00922	-105.73227	1518.56775	-54.25175	-34.88525	1279.42664	-880.87549	94.60581	1286.86047	249.84802	65.77955	-11.21981	545.24841	-345.09122	101.19250	-630.41608	210.27545	116.60323	-929.65656	-43.51467	-6.75935
655	5.450	966.17426	-106.76553	1523.49768	-55.53111	-34.58195	1281.07727	-882.77167	93.60639	1285.71960	225.50545	67.09226	-11.24180	579.87329	-343.07800	95.42888	-600.09167	203.20197	119.31067	-953.87952	-41.73842	-6.77814
656	5.458	963.27307	-107.81755	1528.64233	-56.37214	-34.03890	1283.29260	-884.44031	92.51005	1285.19226	200.91206	68.68893	-11.26094	614.36603	-340.92810	90.44189	-569.78259	196.48677	121.04646	-978.34625	-39.93690	-6.77524
657	5.467	960.36975	-108.89621	1533.92493	-56.79149	-33.26894	1285.99780	-885.82587	91.36968	1285.30640	176.22810	70.48833	-11.17541	648.93237	-338.30005	86.85753	-539.61658	190.02266	121.99197	-1002.92975	-38.08076	-6.71670
658	5.475	957.52295	-110.00889	1539.27563	-56.83286	-32.29093	1289.10437	-886.90118	90.26013	1286.09131	151.56244	72.25729	-10.95568	683.09070	-334.82526	84.94095	-510.20844	183.83589	122.08203	-1027.55859	-36.17141	-6.58700
659	5.483	954.78687	-111.16598	1544.62939	-56.56440	-31.16175	1292.51123	-887.66205	89.25407	1287.55554	126.87622	73.87389	-10.68700	714.99719	-330.85248	84.41759	-482.47961	178.15109	121.07201	-1052.28772	-34.33315	-6.37104
660	5.492	952.20392	-112.36792	1549.91980	-56.07021	-29.97537	1296.11108	-888.11664	88.40749	1289.66284	102.00684	75.43627	-10.47764	742.33228	-327.05731	84.13716	-457.23923	173.24890	118.67596	-1077.29504	-32.74134	-6.06996
661	5.500	949.79706	-113.59295	1555.07178	-55.43074	-28.83228	1299.79993	-888.28101	87.75454	1292.33301	76.86517	77.10521	-10.40937	763.70728	-323.60327	82.50324	-434.83502	169.26357	114.68449	-1102.67224	-31.39711	-5.75087
662	5.508	947.56842	-114.81172	1560.00476	-54.70152	-27.81155	1303.47900	-888.17999	87.30118	1295.45740	51.58878	78.92978	-10.50597	779.00659	-320.15195	78.78860	-415.18063	166.16655	109.04958	-1128.22681	-30.12642	-5.48070
663	5.517	945.49945	-116.00132	1564.63928	-53.89895	-26.95529	1307.05017	-887.84723	87.02409	1298.90784	26.58565	80.84901	-10.54557	788.92682	-316.25552	73.67584	-398.06860	163.90901	101.90793	-1153.56360	-28.96881	-5.10938
664	5.525	943.54736	-117.14255	1568.90381	-52.99833	-26.26548	1310.40881	-887.32397	86.87867	1302.54297	2.54472	82.79965	-9.79455	794.42322	-311.53177	68.30132	-383.48254	162.52867	93.48178	-1178.09924	-28.32100	-4.19562
665	5.533	941.64404	-118.21832	1572.73486	-51.94612	-25.70735	1313.44348	-886.66010	86.80763	1306.20984	-19.64980	84.88368	-6.90669	796.33972	-305.71027	63.10468	-371.73819	162.14084	83.91806	-1201.05493	-28.48296	-2.25846
666	5.542	939.70941	-119.21806	1576.07507	-50.68095	-25.21494	1316.03723	-885.91278	86.74828	1309.74243	-38.89778	87.60915	0.01127	795.18152	-298.59119	57.78053	-363.41190	162.86510	73.21073	-1221.83020	-29.33096	0.86107
667	5.550	937.67596	-120.14839	1578.87146	-49.15596	-24.71126	1318.07385	-885.13269	86.64851	1312.96606	-53.30093	91.97339	13.16161	791.00134	-290.00861	51.98246	-359.15018	164.75018	61.29007	-1240.36523	-30.58005	4.88008
668	5.558	935.51324	-121.03670	1581.08081	-47.36031	-24.14454	1319.45154	-884.34625	86.48621	1315.71313	-59.62320	99.04660	34.01032	783.59344	-279.90115	45.58640	-359.47617	167.76112	48.28494	-1257.00488	-32.15719	9.41969
669	5.567	933.24268	-121.90787	1582.67773	-45.33003	-23.50681	1320.09937	-883.56018	86.26927	1317.85046	-54.65543	109.16629	61.27301	772.82336	-268.46646	38.40819	-364.62244	171.80666	34.86240	-1272.10400	-34.28571	14.62126
670	5.575	930.93457	-122.76297	1583.65649	-43.13955	-22.81635	1319.99097	-882.78076	86.02886	1319.30188	-38.14594	121.42168	90.06425	758.87891	-256.26566	30.19145	-374.49658	176.63498	22.35853	-1285.69373	-37.27119	21.40024
671	5.583	928.68860	-123.59613	1584.02319	-40.88400	-22.10201	1319.14502	-882.01624	85.83024	1320.05591	-13.63339	134.05191	114.34282	742.38690	-244.22574	21.13075	-388.75040	181.58734	12.39938	-1297.08154	-41.16460	30.79302
672	5.592	926.60901	-124.41606	1583.78882	-38.66136	-21.40903	1317.60925	-881.25116	85.77048	1320.16077	14.21875	145.51709	130.75946	724.09424	-233.57593	12.37054	-406.80261	185.65736	6.15304	-1304.42810	-45.73677	42.65313
673	5.600	924.79010	-125.23588	1582.96265	-36.55684	-20.79228	1315.44153	-880.43005	85.93854	1319.70508	42.59488	155.23071	140.02713	704.28149	-225.46597	5.58524	-428.02222	188.21724	3.69551	-1305.22400	-50.73613	54.95002
674	5.608	923.31366	-126.05747	1581.55310	-34.64079	-20.28997	1312.70422	-879.48352	86.38087	1318.79199	71.00974	163.38805	145.07585	682.70990	-220.27296	1.64519	-451.86426	189.68768	3.80887	-1297.73279	-56.02880	64.74918
675	5.617	922.24780	-126.87550	1579.57642	-32.98193	-19.90686	1309.46887	-878.37628	87.10724	1317.52002	99.94730	170.35524	148.48151	659.24097	-217.43393	0.00708	-477.41803	191.10103	4.53291	-1281.85071	-61.71463	70.21411
676	5.625	921.64563	-127.68925	1577.06421	-31.65741	-19.61773	1305.82141	-877.13245	88.11638	1315.96973	129.67529	176.28459	151.30023	634.30139	-216.02826	-0.42549	-503.22119	193.01883	4.40714	-1258.72852	-68.09418	71.65436
677	5.633	921.54370	-128.50281	1574.06384	-30.75307	-19.37945	1301.86450	-875.82855	89.40584	1314.19897	160.04324	181.08847	153.39569	608.73547	-215.19528	-0.45695	-528.12610	195.17369	3.25558	-1229.90259	-75.25937	70.68941
678	5.642	921.95972	-129.31122	1570.63208	-30.35852	-19.13910	1297.71936	-874.57013	90.94978	1312.25024	190.78143	184.60606	154.26457	583.35675	-214.23654	-0.53044	-551.99744	197.04703	1.77274	-1196.58691	-82.81528	68.71049
679	5.650	922.88940	-130.08940	1566.82764	-30.55459	-18.83486	1293.51929	-873.47675	92.65750	1310.15637	221.76666	186.84503	153.60886	558.53705	-212.85806	-0.79832	-575.34424	198.45610	0.66329	-1159.51343	-90.03839	66.23651
680	5.658	924.30817	-130.79800	1562.71045	-31.40318	-18.39738	1289.39111	-872.69055	94.35015	1307.94275	253.07422	188.08713	151.53296	534.15955	-211.21869	-1.20324	-598.65790	199.60294	0.16727	-1119.30688	-96.20784	63.45998
681	5.667	926.17200	-131.39992	1558.34998	-32.95174	-17.77175	1285.44043	-872.36749	95.79784	1305.62341	284.84439	188.67596	148.48599	509.98447	-209.56096	-1.66658	-622.15686	200.81140	0.08500	-1076.90137	-100.83095	61.07145
682	5.675	928.41443	-131.87112	1553.83130	-35.23402	-16.97140	1281.75122	-872.61078	96.79921	1303.19910	317.11642	188.75079	145.05115	485.93616	-207.94366	-2.14612	-645.85046	202.28532	0.08604	-1033.67041	-103.70897	60.37352
683	5.683	930.95020	-132.20341	1549.25537	-38.24065	-16.11681	1278.38342	-873.40961	97.23083	1300.66650	349.73074	188.32675	141.74466	462.05133	-206.31131	-2.56946	-669.67999	204.01845	-0.01933	-991.17480	-104.96881	62.56799
684	5.692	933.68384	-132.40579	1544.73718	-41.86407	-15.38838	1275.37256	-874.65051	97.05708	1298.03345	382.38638	187.53694	138.89766	438.33704	-204.59363	-2.87620	-693.61121	205.87042	-0.22846	-950.52734	-104.87204	67.86624
685	5.700	936.51160	-132.50235	1540.40344	-45.85871	-14.90960	1272.75037	-876.17297	96.34547	1295.31946	414.88702	186.56244	136.56284	414.72168	-202.74977	-3.11357	-717.63062	207.71318	-0.45045	-911.91791	-103.47327	75.30524
686	5.708	939.32123	-132.52022	1536.38599	-49.86823	-14.66449	1270.58569	-877.82135	95.26604	1292.55469	447.30890	185.38896	134.49614	391.08975	-200.86182	-3.37297	-741.70178	209.50023	-0.62377	-874.90601	-100.69955	83.55345
687	5.717	941.99957	-132.46910	1532.81104	-53.53365	-14.52554	1269.00183	-879.47821	94.03934	1289.79248	479.85379	183.78139	132.28027	367.37964	-199.10718	-3.66496	-765.76324	211.23427	-0.75277	-839.07117	-96.64096	91.76814
688	5.725	944.44934	-132.33261	1529.78442	-56.61575	-14.35720	1268.13452	-881.06915	92.87555	1287.12903	512.58484	181.40302	129.49857	343.64502	-197.55881	-3.93234	-789.75745	212.92346	-0.86331	-804.19409	-91.54044	99.62034
689	5.733	946.60553	-132.08572	1527.37585	-59.02909	-14.09223	1268.05859	-882.54163	91.94272	1284.71326	545.34070	177.96472	125.86350	319.96725	-196.12378	-4.10896	-813.65564	214.56477	-0.95863	-769.96484	-85.69077	106.89294
690	5.742	948.44159	-131.72087	1525.61609	-60.77201	-13.73820	1268.74988	-883.84131	91.34964	1282.73376	577.88123	173.41425	121.26249	296.33459	-194.70938	-4.12450	-837.47461	216.14928	-1.01766	-735.86414	-79.42383	113.34010
691	5.750	949.96857	-131.25523	1524.50012	-61.85071	-13.35355	1270.11060	-884.90979	91.14010	1281.38586	610.13147	168.00359	115.71218	272.64755	-193.29346	-3.96917	-861.27338	217.67914	-1.01011	-701.47693	-73.06319	118.80061
692	5.758	951.22766	-130.71368	1523.99255	-62.27032	-13.02078	1272.02087	-885.70496	91.29843	1280.83105	642.33984	162.06180	109.32121	248.79694	-191.81207	-3.77145	-885.11694	219.15654	-0.91853	-666.84637	-66.86615	123.30177
693	5.767	952.27661	-130.10959	1524.03308	-62.06277	-12.81164	1274.37842	-886.22339	91.75669	1281.16626	674.92151	155.61520	102.37371	224.72025	-190.20834	-3.66363	-909.04236	220.59644	-0.74768	-632.45203	-61.01994	127.00612
694	5.775	953.17834	-129.44119	1524.54834	-61.30260	-12.75328	1277.10571	-886.50195	92.41332	1282.41162	707.82922	148.40875	95.49691	200.42542	-188.56610	-3.60838	-933.06073	222.07088	-0.50466	-598.88477	-55.64078	130.00418
695	5.783	953.99469	-128.70470	1525.46045	-60.10442	-12.82315	1280.14258	-886.59711	93.16153	1284.52637	739.88660	140.44766	89.57042	175.97400	-186.95779	-3.51266	-957.18695	223.65532	-0.19762	-566.65710	-50.77791	132.16774
696	5.792	954.77795	-127.91168	1526.69128	-58.60639	-12.97937	1283.43884	-886.55945	93.90923	1287.43481	768.85254	132.30295	85.06162	151.42889	-185.29828	-3.39842	-981.46204	225.34883	0.13616	-536.35254	-46.44466	133.15746
697	5.800	955.56464	-127.08948	1528.16589	-56.94069	-13.19820	1286.94739	-886.41840	94.58509	1291.03906	792.33289	124.71688	81.38412	126.80197	-183.51038	-3.32968	-1005.93530	227.10899	0.43389	-508.75903	-42.65894	132.46391
698	5.808	956.37390	-126.26534	1529.81445	-55.20687	-13.48541	1290.61401	-886.17853	95.13367	1295.21729	808.95825	117.96889	77.25440	102.04163	-181.66000	-3.29616	-1030.63025	228.91206	0.65060	-484.66739	-39.49081	129.53127
699	5.817	957.20569	-125.45697	1531.56885	-53.46274	-13.85880	1294.36499	-885.82404	95.50923	1299.81775	818.95496	111.68031	71.70747	77.10382	-179.86031	-3.27031	-1055.54199	230.76344	0.78602	-464.51877	-37.10796	124.02075
700	5.825	958.03595	-124.67215	1533.35840	-51.73271	-14.33227	1298.09924	-885.32629	95.68359	1304.66064	823.54053	105.13451	64.54105	52.11478	-178.17992	-3.27921	-1080.60669	232.73610	0.91633	-448.25516	-35.79671	115.99080
701	5.833	958.81909	-123.90444	1535.11182	-50.02447	-14.91749	1301.69189	-884.64917	95.66928	1309.55273	823.71045	97.69824	56.02474	27.55698	-176.67166	-3.26259	-1105.54102	235.04129	1.30544	-435.54138	-35.88203	105.82051
702	5.842	959.49567	-123.13324	1536.76489	-48.33253	-15.62218	1305.00598	-883.75409	95.53096	1314.31396	819.60034	89.10339	46.59911	4.29327	-175.44339	-2.76349	-1129.66333	237.92450	2.46774	-426.18127	-37.56228	93.99408
703	5.850	959.99884	-122.33559	1538.26221	-46.62758	-16.43860	1307.90454	-882.61713	95.36565	1318.79919	810.83118	79.53163	36.70916	-16.76627	-174.76648	-0.71355	-1151.98853	241.35544	4.91580	-420.34485	-40.84100	80.93130
704	5.858	960.26190	-121.49326	1539.55432	-44.85950	-17.34424	1310.26025	-881.25452	95.26894	1322.90015	797.21875	69.46759	26.63262	-35.02731	-175.24664	4.59892	-1171.58960	244.96951	8.71684	-418.47754	-45.58644	66.94309
705	5.867	960.23370	-120.59343	1540.59668	-42.98545	-18.31313	1311.96643	-879.73279	95.30132	1326.53430	779.16577	59.53622	16.61742	-49.71088	-177.95526	15.43677	-1187.82959	248.46609	13.44930	-421.05115	-51.58184	52.31690
706	5.875	959.89752	-119.63559	1541.35315	-41.00035	-19.30841	1312.94995	-878.15186	95.46262	1329.63342	757.67773	50.62244	7.39148	-58.76443	-184.18704	33.72553	-1200.30371	251.92453	18.77522	-428.30603	-58.47964	37.50987
707	5.883	959.28143	-118.63925	1541.80115	-38.94659	-20.26692	1313.18628	-876.62164	95.70169	1332.13562	734.10791	43.94375	0.18823	-59.34622	-194.65063	58.90632	-1208.69019	255.64943	25.08273	-440.07803	-65.64923	23.36390
708	5.892	958.45453	-117.64107	1541.93579	-36.90717	-21.12012	1312.70825	-875.24420	95.96085	1333.98083	709.62848	40.46965	-4.25185	-50.25873	-208.68391	86.71464	-1212.57446	259.85620	33.45844	-455.78702	-72.06144	11.16011
709	5.900	957.51404	-116.68095	1541.77295	-34.99014	-21.82981	1311.59973	-874.09479	96.20848	1335.12305	684.89038	40.13875	-6.39334	-33.26584	-224.46365	111.37624	-1211.32922	264.56232	44.56886	-474.66589	-76.50708	2.25918
710	5.908	956.56964	-115.78521	1541.34338	-33.30978	-22.39996	1309.97217	-873.20465	96.42888	1335.55139	660.18030	41.85232	-7.24673	-11.59335	-240.20319	129.42218	-1204.18701	269.55832	57.22046	-496.08972	-78.24289	-2.71803
711	5.917	955.72253	-114.95766	1540.68237	-31.97749	-22.88524	1307.93774	-872.56097	96.59155	1335.30334	635.60181	44.22963	-7.53443	12.28226	-255.07339	141.10066	-1190.53394	274.35736	68.50514	-519.50293	-77.53418	-4.44716
712	5.925	955.04279	-114.18993	1539.82104	-31.09618	-23.39365	1305.59497	-872.12512	96.64445	1334.44946	611.08691	46.38179	-7.65822	37.35126	-268.95978	148.57428	-1170.30981	278.45361	75.87900	-544.07080	-75.41219	-4.42031
713	5.933	954.55664	-113.48599	1538.78967	-30.74297	-24.05227	1303.03625	-871.86157	96.53555	1333.06665	586.54492	48.15903	-7.86404	63.49753	-281.70352	153.54973	-1144.13525	281.68570	78.86057	-568.85669	-72.88552	-3.97323
714	5.942	954.24384	-112.87567	1537.62781	-30.95138	-24.95229	1300.35693	-871.76831	96.23092	1331.22571	562.03821	49.85533	-8.20845	90.78339	-292.85757	156.51135	-1112.98621	284.06665	78.65425	-593.35052	-70.45097	-3.82012
715	5.950	954.04126	-112.39832	1536.39331	-31.71777	-26.11145	1297.64758	-871.88782	95.72629	1328.99536	537.68359	51.76954	-8.58985	119.12228	-301.99509	157.31000	-1077.81396	285.35284	76.76920	-617.53156	-68.16685	-4.14652
716	5.958	953.85846	-112.07762	1535.15723	-33.03050	-27.46827	1294.97607	-872.28418	95.06362	1326.44470	513.45844	53.96550	-8.90955	148.32135	-308.99747	155.89301	-1039.41699	285.04120	74.29214	-641.53021	-65.97350	-4.81357
717	5.967	953.60193	-111.91900	1533.99670	-34.89093	-28.89430	1292.37671	-873.00165	94.33681	1323.63574	489.25760	56.28128	-9.15995	178.26022	-314.06668	152.59776	-998.48157	282.79333	71.99962	-665.43030	-63.89945	-5.51314
718	5.975	953.19604	-111.92026	1532.99048	-37.30276	-30.21442	1289.86169	-874.03192	93.66945	1320.61304	465.08401	58.50341	-9.40723	208.92790	-317.56018	148.08508	-955.73395	278.76093	70.62722	-689.29248	-61.99185	-5.95412
719	5.983	952.59393	-112.07053	1532.21265	-40.23665	-31.25734	1287.45142	-875.31189	93.16978	1317.39429	441.03165	60.51450	-9.73770	240.27109	-319.85065	143.11795	-912.17487	273.48846	70.88426	-713.16577	-60.19130	-6.04987
720	5.992	951.77911	-112.34413	1531.72607	-43.59465	-31.94750	1285.19324	-876.75659	92.88318	1313.97888	417.11383	62.27512	-10.17956	272.09296	-321.33325	138.34393	-869.14874	267.60834	73.29219	-737.06873	-58.39791	-5.94337
721	6.000	950.75439	-112.70676	1531.57996	-47.19993	-32.37716	1283.15015	-878.30774	92.77217	1310.39783	393.23386	63.78978	-10.66798	304.12469	-322.35013	134.15190	-828.04681	261.62463	78.03143	-761.02307	-56.59106	-5.85812
722	6.008	949.52576	-113.12592	1531.80444	-50.83047	-32.76937	1281.38672	-879.95361	92.74751	1306.76160	369.30380	65.10748	-11.12932	336.15182	-322.96017	130.58337	-789.85205	255.77834	84.78090	-785.04785	-54.80301	-5.94170
723	6.017	948.09454	-113.56857	1532.40808	-54.28502	-33.32937	1279.97437	-881.70850	92.72796	1303.23584	345.34216	66.26126	-11.59447	368.11407	-322.97055	127.33752	-754.89374	250.00929	92.59959	-809.10803	-53.03654	-6.19456
724	6.025	946.46069	-113.99475	1533.38123	-57.43357	-34.10477	1279.00537	-883.58673	92.67844	1299.97778	321.48108	67.34256	-12.09981	400.09564	-322.20508	123.92300	-722.89740	244.14886	100.19000	-833.13116	-51.26941	-6.48787
725	6.033	944.63165	-114.36530	1534.70386	-60.21156	-34.97952	1278.58118	-885.58447	92.61478	1297.09814	297.81818	68.69565	-12.44343	432.17239	-320.55991	119.86142	-693.20551	238.14655	106.53288	-857.07111	-49.48990	-6.67131
726	6.042	942.62823	-114.65579	1536.34839	-62.57697	-35.78240	1278.77502	-887.66351	92.58229	1294.66211	274.21939	70.67259	-12.33397	464.30783	-317.95691	114.83880	-665.03967	232.07245	111.29391	-880.94397	-47.69630	-6.70774
727	6.050	940.48639	-114.85963	1538.27917	-64.49202	-36.37855	1279.60229	-889.74878	92.61446	1292.70544	250.37054	73.07143	-11.86883	496.42801	-314.42776	108.77544	-637.67529	226.04366	114.68804	-904.83789	-45.89568	-6.70525
728	6.058	938.25555	-114.98329	1540.44897	-65.93948	-36.67352	1281.02551	-891.74786	92.70632	1291.26050	226.07129	75.30295	-11.46933	528.57428	-310.12494	101.81787	-610.50720	220.18768	117.09592	-928.88892	-44.11797	-6.75972
729	6.067	935.99384	-115.04305	1542.80493	-66.92793	-36.58915	1282.98230	-893.57471	92.82708	1290.37500	201.42287	77.13432	-11.32936	560.97845	-305.24380	94.34572	-583.13623	214.59941	118.79473	-953.20544	-42.39610	-6.80256
730	6.075	933.76453	-115.06073	1545.29626	-67.48244	-36.07994	1285.40479	-895.16028	92.94497	1290.10742	176.70430	78.77071	-11.30535	593.95673	-300.07227	87.03190	-555.54248	209.33685	119.90331	-977.79480	-40.72929	-6.70368
731	6.083	931.63379	-115.05527	1547.87366	-67.64631	-35.16765	1288.22229	-896.45557	93.03378	1290.50427	152.10143	80.41460	-11.22445	627.58228	-295.02051	80.80994	-528.22003	204.48141	120.41846	-1002.58331	-39.11637	-6.43661
732	6.092	929.66864	-115.03590	1550.48730	-67.48251	-33.94136	1291.35742	-897.43140	93.07410	1291.58093	127.55230	82.10760	-11.03230	661.22369	-290.42526	76.57625	-502.08636	200.19138	120.20161	-1027.48950	-37.55822	-6.08649
733	6.100	927.93451	-115.00179	1553.08386	-67.06176	-32.52176	1294.72681	-898.07611	93.06587	1293.31604	102.83601	83.79784	-10.77577	693.30249	-286.37119	74.61954	-478.13248	196.64478	118.92896	-1052.43823	-35.97184	-5.79733
734	6.108	926.48944	-114.94980	1555.60718	-66.44945	-31.02312	1298.24207	-898.39539	93.03474	1295.66370	77.83179	85.45511	-10.55852	721.74219	-282.70425	74.10968	-457.02405	193.92882	116.15263	-1077.39917	-34.24383	-5.68082
735	6.117	925.36987	-114.88332	1557.99829	-65.70023	-29.52948	1301.80847	-898.41376	93.02232	1298.56128	52.63614	87.14601	-10.46783	744.94019	-279.02603	73.29756	-438.93738	192.03020	111.53430	-1102.45203	-32.38756	-5.70827
736	6.125	924.57758	-114.80856	1560.19690	-64.85339	-28.08612	1305.32629	-898.17023	93.06924	1301.92395	27.46832	88.96354	-10.50679	762.33191	-274.75537	70.68390	-423.69308	190.88409	105.04562	-1127.68250	-30.55531	-5.69848
737	6.133	924.08038	-114.72456	1562.14490	-63.92454	-26.70688	1308.69873	-897.71191	93.20104	1305.63733	2.67599	90.95821	-10.47923	774.11621	-269.47324	66.13637	-411.05817	190.40613	96.92578	-1152.92603	-29.00994	-5.36396
738	6.142	923.82056	-114.62541	1563.78613	-62.89930	-25.38424	1311.83215	-897.08447	93.42762	1309.55688	-21.14999	93.16859	-9.80437	780.71832	-263.12170	60.59398	-401.03931	190.55431	87.48535	-1177.59448	-28.09716	-4.36043
739	6.150	923.71875	-114.51273	1565.06738	-61.74079	-24.09591	1314.62744	-896.32544	93.74593	1313.50769	-43.20349	95.68878	-7.42780	782.53418	-255.77682	54.77539	-393.98126	191.37129	76.95742	-1200.86145	-28.03061	-2.37040
740	6.158	923.68243	-114.40109	1565.93884	-60.40720	-22.81262	1316.97693	-895.46832	94.13280	1317.29138	-62.53052	98.81450	-1.84249	779.87604	-247.45688	48.58562	-390.41064	192.91304	65.48236	-1222.15088	-28.66680	0.75753
741	6.167	923.62622	-114.31116	1566.35803	-58.86324	-21.50307	1318.77380	-894.54749	94.54289	1320.70654	-77.70264	103.24405	8.89549	772.94653	-238.18549	41.63628	-390.80658	195.14680	53.23919	-1241.37976	-29.63066	4.91168
742	6.175	923.49792	-114.25549	1566.29382	-57.08919	-20.14182	1319.92627	-893.59424	94.92394	1323.57581	-86.18268	109.96024	26.59061	761.93091	-228.11894	33.81701	-395.48352	197.89406	40.65099	-1258.72986	-30.67782	9.85495
743	6.183	923.29755	-114.22954	1565.73035	-55.09655	-18.72429	1320.36951	-892.63226	95.24047	1325.77612	-84.86081	119.53192	51.10215	747.21069	-217.71252	25.37059	-404.53699	200.80449	28.50262	-1274.29602	-31.88236	15.58181
744	6.192	923.07733	-114.22108	1564.66931	-52.93659	-17.27286	1320.08118	-891.68127	95.49882	1327.25659	-72.51120	131.34930	78.75347	729.52478	-207.81808	16.91356	-417.82147	203.43037	17.89779	-1287.86719	-33.48363	22.54715
745	6.200	922.92206	-114.22751	1563.12256	-50.69314	-15.82469	1319.09070	-890.76532	95.75427	1328.04163	-51.49307	143.75163	103.64199	709.81934	-199.46838	9.49441	-435.02011	205.40765	10.05291	-1298.79419	-35.54095	31.36565
746	6.208	922.92670	-114.25842	1561.10193	-48.46556	-14.41455	1317.46399	-889.90485	96.08170	1328.21008	-26.16277	155.11191	121.42034	688.65930	-193.42184	4.17499	-455.74945	206.66711	5.78557	-1305.81958	-37.86500	42.05880
747	6.217	923.18115	-114.32570	1558.61646	-46.35219	-13.07088	1315.27600	-889.08929	96.53511	1327.85425	0.16917	164.70511	131.71707	665.96356	-189.75653	1.28146	-479.51385	207.60045	4.80228	-1307.13647	-40.38334	53.48503
748	6.225	923.75745	-114.44025	1555.67725	-44.44721	-11.82252	1312.60046	-888.26331	97.13759	1327.04785	26.50040	172.67349	137.12230	641.75043	-187.77521	0.19318	-505.39642	208.87918	5.57711	-1301.15613	-43.34206	63.63225
749	6.233	924.70166	-114.61588	1552.30188	-42.84616	-10.69475	1309.51770	-887.35645	97.90482	1325.84424	53.20148	179.52328	140.57912	616.71021	-186.41974	-0.10423	-531.95728	210.86780	6.29742	-1287.48352	-47.10909	70.79121
750	6.242	926.03387	-114.85896	1548.52136	-41.64254	-9.68575	1306.12268	-886.33112	98.86501	1324.28613	80.70282	185.57907	143.65247	591.64081	-184.95273	-0.33147	-557.85437	213.30577	5.99927	-1267.01733	-51.90222	74.53061
751	6.250	927.74957	-115.14897	1544.38293	-40.91428	-8.74529	1302.52368	-885.20435	100.03972	1322.40601	109.02887	190.73906	146.39789	566.84851	-183.23895	-0.69337	-582.55463	215.65788	4.78928	-1241.13037	-57.58134	75.50108
752	6.258	929.82153	-115.44000	1539.94971	-40.71721	-7.78294	1298.83484	-884.04376	101.40386	1320.21948	137.96585	194.75494	148.20927	542.28088	-181.45062	-1.13692	-606.29773	217.60789	3.29345	-1210.81519	-63.67468	74.61398
753	6.267	932.20306	-115.67519	1535.30139	-41.09695	-6.70630	1295.16553	-882.96783	102.86629	1317.74731	167.31628	197.60861	148.60191	517.83960	-179.70515	-1.61975	-629.59039	219.18120	2.10000	-1176.53333	-69.64243	72.63502
754	6.275	934.83276	-115.79042	1530.53259	-42.10078	-5.47141	1291.60535	-882.14911	104.28144	1315.04492	197.04008	199.50291	147.46851	493.49631	-177.97888	-2.11762	-652.84705	220.58940	1.47503	-1138.66553	-74.98553	70.27544
755	6.283	937.63599	-115.72367	1525.74683	-43.76623	-4.12432	1288.22119	-881.77606	105.48698	1312.18579	227.28900	200.61292	145.05820	469.27328	-176.20905	-2.56403	-676.29675	222.05301	1.31988	-1097.92578	-79.17107	68.32468
756	6.292	940.52618	-115.43996	1521.05115	-46.09052	-2.80528	1285.05713	-881.96655	106.35226	1309.22449	258.26569	201.04634	141.89265	445.17929	-174.39771	-2.89329	-700.01587	223.68303	1.34962	-1055.46851	-81.73764	67.62762
757	6.300	943.40936	-114.94582	1516.55371	-48.98608	-1.69073	1282.12988	-882.70593	106.80898	1306.19043	289.95364	201.03415	138.61488	421.18384	-172.61356	-3.11409	-723.98151	225.46521	1.33381	-1012.67896	-82.58527	68.95282
758	6.308	946.19415	-114.28298	1512.36414	-52.23972	-0.89507	1279.44006	-883.86835	106.85645	1303.09595	322.06329	200.91989	135.75565	397.25696	-170.90662	-3.31180	-748.10773	227.34174	1.20844	-970.72852	-82.06807	72.80132
759	6.317	948.79865	-113.51460	1508.59363	-55.53989	-0.40945	1277.01978	-885.28448	106.56741	1299.94202	354.31967	200.87408	133.50458	373.39435	-169.24817	-3.57391	-772.28455	229.24127	1.01688	-930.22437	-80.65967	79.13955
760	6.325	951.15222	-112.70775	1505.34436	-58.58921	-0.12321	1274.98230	-886.79419	106.09746	1296.73657	386.73279	200.79837	131.66570	349.58539	-167.58186	-3.90035	-796.44025	231.02484	0.78069	-891.17578	-78.52802	87.23834
761	6.333	953.20044	-111.91051	1502.69141	-61.21066	0.10214	1273.50012	-888.27301	105.65463	1293.52112	419.51450	200.58682	129.85303	325.79706	-165.90317	-4.19103	-820.56970	232.50610	0.45099	-853.24408	-75.55812	95.98738
762	6.342	954.91296	-111.13734	1500.66907	-63.35330	0.35909	1272.70715	-889.64374	105.42477	1290.39075	452.76575	200.28172	127.72762	301.98141	-164.25888	-4.33736	-844.68445	233.61607	-0.00224	-816.09167	-71.69861	104.48379
763	6.350	956.28900	-110.37601	1499.27075	-65.00813	0.66091	1272.62512	-890.86377	105.51930	1287.49524	486.36453	199.72009	125.00872	278.07797	-162.70413	-4.31310	-868.76831	234.55814	-0.46524	-779.53815	-67.14128	112.26947
764	6.358	957.35797	-109.60793	1498.45874	-66.13451	0.96661	1273.18933	-891.89441	105.97795	1285.02332	520.17053	198.09601	121.32626	254.04637	-161.26048	-4.16745	-892.81970	235.67554	-0.72601	-743.46497	-62.25000	119.16663
765	6.367	958.17438	-108.82220	1498.17883	-66.66661	1.23110	1274.32141	-892.68591	106.78802	1283.17151	554.08093	194.50020	116.37032	229.88295	-159.85590	-3.98438	-916.89453	237.10725	-0.68816	-707.71277	-57.38515	125.07840
766	6.375	958.80731	-108.01646	1498.36926	-66.56313	1.42190	1275.96338	-893.19482	107.88923	1282.10681	587.86292	189.03252	110.22074	205.57248	-158.33600	-3.85271	-941.06879	238.70816	-0.46174	-672.17688	-52.77763	129.92276
767	6.383	959.32874	-107.19357	1498.96655	-65.83642	1.50670	1278.06628	-893.40942	109.17903	1281.93445	621.35657	182.58383	103.20205	181.09146	-156.63309	-3.79527	-965.38513	240.30212	-0.22135	-637.01678	-48.54641	133.66277
768	6.392	959.80438	-106.35956	1499.90637	-64.55351	1.46214	1280.58289	-893.35175	110.53524	1282.67883	654.74469	175.67773	95.62473	156.46872	-154.85165	-3.75815	-989.85315	241.86423	-0.04066	-602.72388	-44.75412	136.28525
769	6.400	960.28949	-105.52060	1501.12622	-62.82459	1.30018	1283.47534	-893.05530	111.84439	1284.29443	688.07202	168.31247	88.03812	131.75354	-153.11407	-3.70164	-1014.48010	243.46495	0.12508	-570.01428	-41.40777	137.66525
770	6.408	960.82581	-104.67961	1502.56616	-60.78210	1.07298	1286.70520	-892.54254	113.01859	1286.69531	720.48120	160.57617	81.36259	106.93811	-151.42072	-3.61794	-1039.28027	245.14328	0.32577	-539.70691	-38.46216	137.46751
771	6.417	961.44000	-103.84174	1504.16919	-58.55904	0.84348	1290.19946	-891.82477	113.99791	1289.76538	750.11255	152.90308	76.26034	81.97324	-149.69519	-3.49933	-1064.26514	246.87555	0.51777	-512.58423	-35.87570	135.21642
772	6.425	962.14294	-103.02375	1505.87573	-56.27419	0.64808	1293.82483	-890.91425	114.74808	1293.35339	774.80713	145.77930	72.33903	56.83701	-147.91982	-3.37157	-1089.42969	248.67569	0.61886	-489.16248	-33.71677	130.52406
773	6.433	962.92963	-102.24237	1507.62354	-54.01881	0.48880	1297.40015	-889.82892	115.26205	1297.27722	793.11096	139.27536	68.26987	31.61603	-146.17926	-3.30132	-1114.69849	250.69673	0.67289	-469.52542	-32.22620	123.32521
774	6.442	963.77917	-101.49316	1509.34668	-51.84518	0.34768	1300.73718	-888.58771	115.56456	1301.34607	804.82751	132.95078	62.81574	6.64813	-144.58481	-3.29688	-1139.77319	253.17432	0.95281	-453.44684	-31.71850	113.91142
775	6.450	964.65247	-100.76089	1510.97021	-49.76493	0.19292	1303.67761	-887.20441	115.70866	1305.38232	810.68152	126.19987	55.54963	-17.37662	-143.24803	-3.10676	-1163.97180	256.24170	1.91505	-440.74338	-32.40680	102.75110
776	6.458	965.48956	-100.04651	1512.40637	-47.75518	-0.02102	1306.10767	-885.68481	115.76163	1309.23486	811.45056	118.60455	46.70545	-39.57303	-142.36496	-1.99307	-1186.33325	259.76215	3.97831	-431.54547	-34.30353	90.26094
777	6.467	966.21710	-99.36459	1513.56787	-45.76919	-0.33961	1307.95190	-884.03387	115.79341	1312.77600	807.40759	110.11449	36.79952	-59.18408	-142.38535	1.38605	-1205.99878	263.39706	7.20132	-426.29150	-37.23755	76.68245
778	6.475	966.76385	-98.72388	1514.38452	-43.75494	-0.77452	1309.15796	-882.27112	115.87363	1315.89209	798.47522	101.14700	26.45562	-75.45724	-144.20901	9.02156	-1222.45691	266.94855	11.24465	-425.52563	-40.94572	62.13406
779	6.483	967.08044	-98.12431	1514.81213	-41.68179	-1.28936	1309.69055	-880.43982	116.06015	1318.48352	784.68774	92.58330	16.32375	-86.73050	-149.13980	23.18492	-1235.45923	270.60742	15.93319	-429.68341	-45.10759	46.81544
780	6.492	967.16248	-97.56108	1514.83154	-39.56067	-1.82962	1309.53992	-878.61060	116.36901	1320.47058	766.48584	85.64977	7.17507	-90.10928	-158.27614	44.74518	-1244.75488	274.83585	22.03770	-438.91418	-49.28207	31.31951
781	6.500	967.06049	-97.02156	1514.44507	-37.44345	-2.34790	1308.73364	-876.88019	116.75910	1321.79810	744.79797	81.50145	-0.00012	-83.36832	-171.50635	71.07323	-1249.77979	279.96432	31.14731	-452.90128	-52.85955	16.94440
782	6.508	966.86884	-96.48576	1513.67065	-35.40543	-2.80239	1307.33679	-875.35260	117.15202	1322.44531	720.89868	80.41582	-4.52129	-67.23709	-187.13235	96.59753	-1249.55481	285.73477	43.88825	-470.85999	-55.15456	5.54522
783	6.517	966.70422	-95.93864	1512.53479	-33.52727	-3.16511	1305.43726	-874.10449	117.45708	1322.43274	695.99091	81.46686	-6.65578	-44.86859	-202.91991	116.46209	-1242.97949	291.18576	58.11053	-491.88260	-55.73166	-1.51264
784	6.525	966.67957	-95.38232	1511.06763	-31.88664	-3.44098	1303.12549	-873.15704	117.58086	1321.81909	670.84839	83.33115	-7.31901	-19.31491	-217.58179	129.46274	-1229.29053	295.19516	69.82360	-515.17432	-54.73286	-4.48317
785	6.533	966.87659	-94.83667	1509.30408	-30.55496	-3.66611	1300.48853	-872.48041	117.43423	1320.68164	645.83887	85.25764	-7.38194	7.89777	-231.04916	137.44698	-1208.36694	297.34033	76.36685	-539.86115	-52.76122	-4.99049
786	6.542	967.32990	-94.33135	1507.28809	-29.60242	-3.88564	1297.61584	-872.02814	116.95605	1319.09094	621.09216	87.16111	-7.42068	36.41483	-243.58408	142.70602	-1180.80933	298.13815	78.11929	-564.97217	-50.42477	-4.69161
787	6.550	968.02582	-93.89929	1505.08008	-29.11246	-4.13530	1294.60156	-871.76892	116.14468	1317.09473	596.61060	89.22021	-7.67341	66.20126	-255.05267	146.29224	-1147.74585	298.30295	77.16983	-589.82300	-48.05132	-4.46915
788	6.558	968.90912	-93.57646	1502.76038	-29.17982	-4.43176	1291.53540	-871.69409	115.06891	1314.72278	572.33289	91.59197	-8.07131	97.09869	-264.97302	148.12543	-1110.33630	297.91153	75.17658	-614.20734	-45.72922	-4.58218
789	6.567	969.88788	-93.40054	1500.42847	-29.88600	-4.76753	1288.49414	-871.80890	113.85769	1312.00000	548.11023	94.20229	-8.48273	128.86475	-272.93863	147.83975	-1069.41455	296.37595	72.70844	-638.24719	-43.47542	-5.01414
790	6.575	970.84351	-93.40074	1498.20288	-31.27950	-5.10999	1285.53613	-872.12012	112.67705	1308.95703	523.80957	96.73550	-8.86926	161.36075	-278.88535	145.37817	-1025.61108	293.01288	69.97488	-662.17700	-41.33714	-5.59993
791	6.583	971.65350	-93.58512	1496.21594	-33.37022	-5.39894	1282.69946	-872.62366	111.69007	1305.62573	499.52225	98.90721	-9.19780	194.58627	-283.04211	141.15448	-979.66357	287.60416	67.67596	-686.15491	-39.36760	-6.09039
792	6.592	972.21814	-93.93741	1494.60413	-36.11894	-5.55655	1280.01318	-873.29968	111.01468	1302.02966	475.42563	100.64023	-9.44056	228.54788	-285.81488	135.94487	-932.71619	280.66098	67.08206	-710.17426	-37.55867	-6.29949
793	6.600	972.46979	-94.42826	1493.49683	-39.40797	-5.53419	1277.51563	-874.12054	110.70148	1298.19727	451.52527	102.06306	-9.66667	263.12741	-287.76199	130.65671	-886.45264	273.22656	69.33939	-734.15723	-35.86011	-6.24321
794	6.608	972.36615	-95.02969	1493.00647	-43.02216	-5.37498	1275.25439	-875.06250	110.73041	1294.20056	427.71255	103.42268	-9.97016	298.05823	-289.39557	126.02639	-842.61090	266.24692	74.70607	-758.10199	-34.24460	-6.11921
795	6.617	971.88220	-95.71927	1493.21533	-46.68240	-5.22011	1273.27344	-876.10638	111.01592	1290.16980	403.90082	104.88740	-10.35137	333.02878	-290.85822	122.34393	-802.14319	259.96265	82.36301	-782.06573	-32.67987	-6.13897
796	6.625	971.00806	-96.47907	1494.16504	-50.12152	-5.22219	1271.62183	-877.23407	111.42989	1286.26990	380.07220	106.48048	-10.73987	367.86292	-291.95074	119.40385	-764.98267	253.92944	90.85973	-806.03400	-31.09198	-6.37002
797	6.633	969.74982	-97.29814	1495.85706	-53.14783	-5.43504	1270.37573	-878.42920	111.85431	1282.66101	356.26547	108.21745	-11.05911	402.60895	-292.43295	116.68832	-730.55426	247.64774	98.80222	-829.91412	-29.43181	-6.69931
798	6.642	968.13031	-98.17491	1498.26001	-55.65535	-5.78333	1269.64160	-879.67084	112.22871	1279.47205	332.48810	110.14754	-11.23170	437.41513	-292.16125	113.62675	-698.24860	241.02325	105.33614	-853.68378	-27.71564	-6.93429
799	6.650	966.18488	-99.11232	1501.31677	-57.59344	-6.12612	1269.52002	-880.92462	112.53693	1276.79932	308.70737	112.25571	-11.22575	472.34799	-291.04971	109.82056	-667.47034	234.25134	110.25397	-877.46643	-25.96375	-6.96710
800	6.658	963.95612	-100.10606	1504.95435	-58.94167	-6.34137	1270.06226	-882.14636	112.75659	1274.72168	284.88788	114.40458	-11.11738	507.38385	-289.06403	105.15006	-637.57806	227.53947	113.79131	-901.43170	-24.16255	-6.85331
801	6.667	961.49066	-101.14240	1509.09558	-59.70984	-6.36250	1271.25818	-883.28986	112.83914	1273.30359	260.93347	116.38403	-11.02450	542.55176	-286.31741	99.78396	-607.98004	221.00293	116.29105	-925.66901	-22.29559	-6.73120
802	6.675	958.83759	-102.21382	1513.66492	-59.94102	-6.16208	1273.05884	-884.30811	112.72922	1272.57886	236.71927	118.09750	-11.00029	578.00916	-283.12384	94.15387	-578.30139	214.65480	117.98186	-950.12244	-20.36657	-6.67434
803	6.683	956.04980	-103.32824	1518.58569	-59.69885	-5.72847	1275.40271	-885.15381	112.40256	1272.54358	212.22665	119.67680	-11.00620	613.88251	-279.86221	88.92214	-548.49915	208.45674	118.95470	-974.63428	-18.42614	-6.64294
804	6.692	953.18542	-104.50055	1523.77820	-59.05019	-5.06549	1278.22827	-885.78662	111.89684	1273.18079	187.54999	121.29344	-10.94490	649.91577	-276.79492	84.92409	-518.92480	202.45076	119.22512	-999.12476	-16.57232	-6.56312
805	6.700	950.30231	-105.74177	1529.16418	-58.06382	-4.20354	1281.47620	-886.17999	111.30043	1274.49866	162.79324	122.95883	-10.75729	685.12885	-274.08173	82.88219	-490.28568	196.82701	118.79014	-1023.68256	-14.86459	-6.40280
806	6.708	947.45825	-107.05261	1534.67334	-56.82205	-3.20322	1285.07666	-886.31738	110.71220	1276.52881	137.96664	124.57468	-10.50124	717.81122	-271.88580	82.76694	-463.42188	191.81078	117.59631	-1048.44849	-13.25871	-6.17651
807	6.717	944.71295	-108.42023	1540.24231	-55.42255	-2.14386	1288.93384	-886.18634	110.21509	1279.27625	112.98000	126.07432	-10.29313	746.10742	-270.20883	83.31161	-439.01758	187.51785	115.41649	-1073.45972	-11.61305	-5.94185
808	6.725	942.12183	-109.81887	1545.81091	-53.96004	-1.10049	1292.92749	-885.78577	109.86737	1282.68127	87.75304	127.51054	-10.21208	768.84399	-268.65277	82.59094	-417.43610	183.97513	111.85914	-1098.62451	-9.80469	-5.78338
809	6.733	939.72620	-111.21379	1551.31396	-52.49887	-0.11807	1296.93628	-885.13873	109.69825	1286.62927	62.32182	129.03033	-10.26913	785.87329	-266.66937	79.52779	-398.73160	181.22415	106.61101	-1123.87598	-7.98149	-5.69696
810	6.742	937.54425	-112.57129	1556.67725	-51.05780	0.80413	1300.85266	-884.28857	109.71077	1290.96973	36.94490	130.74957	-10.33377	797.77545	-264.00403	74.67770	-382.82748	179.34444	99.64845	-1149.14453	-6.60147	-5.44385
811	6.750	935.56293	-113.87274	1561.82227	-49.61430	1.70333	1304.57959	-883.27704	109.88968	1295.51453	12.23024	132.67926	-9.93251	805.38568	-260.65692	69.32414	-369.75281	178.42023	91.17282	-1173.96948	-6.05526	-4.55877
812	6.758	933.73657	-115.12352	1566.67224	-48.11213	2.62408	1308.02136	-882.12982	110.19816	1300.04614	-10.88107	134.79868	-8.06945	809.46375	-256.54422	64.13895	-359.72812	178.53587	81.38079	-1197.50684	-6.30801	-2.58808
813	6.767	932.00024	-116.34854	1571.14990	-46.47353	3.59000	1311.07690	-880.86725	110.57386	1304.35193	-31.31781	137.24899	-3.26054	810.42297	-251.44131	58.98020	-353.06577	179.77031	70.32692	-1219.13330	-6.96937	0.58439
814	6.775	930.29193	-117.57955	1575.17529	-44.63052	4.59395	1313.63062	-879.51984	110.93935	1308.24561	-47.87527	140.51276	6.32610	808.14783	-245.18213	53.55130	-350.05954	182.11662	57.98228	-1238.71313	-7.69767	4.68707
815	6.783	928.57129	-118.84170	1578.67798	-42.55542	5.61766	1315.55933	-878.12952	111.20946	1311.56909	-58.56143	145.34723	22.54714	802.12891	-237.79459	47.72176	-350.99109	185.41980	44.51789	-1256.28296	-8.55005	9.45916
816	6.792	926.82874	-120.13982	1581.60938	-40.26931	6.65380	1316.75842	-876.74341	111.29879	1314.19812	-60.26749	152.35617	46.04382	791.90833	-229.49881	41.25465	-356.11716	189.45441	30.76389	-1271.76050	-9.98596	15.13095
817	6.800	925.08832	-121.45492	1583.94458	-37.83566	7.69736	1317.17529	-875.40784	111.15709	1316.06409	-50.62549	161.39542	74.39532	777.55225	-220.62486	33.64434	-365.44547	193.93028	18.42773	-1284.88269	-12.42900	22.41736
818	6.808	923.40747	-122.75737	1585.67554	-35.34201	8.72955	1316.82043	-874.14752	110.81783	1317.17566	-30.70071	171.42552	102.16698	759.79907	-211.66397	24.66247	-378.56720	198.26158	9.47366	-1295.15125	-15.58997	31.88284
819	6.817	921.86981	-124.02549	1586.80286	-32.87634	9.71764	1315.75146	-872.93829	110.41008	1317.62781	-4.69421	181.12611	124.01994	739.77136	-203.44556	15.21584	-395.09390	201.66579	4.85977	-1301.62720	-18.52201	43.19848
820	6.825	920.56592	-125.25490	1587.32983	-30.51401	10.62398	1314.04395	-871.71063	110.10825	1317.58276	23.23117	189.60297	137.96117	718.43933	-196.89709	7.23463	-415.17773	203.89070	3.80106	-1302.80298	-20.73481	54.89111
821	6.833	919.57098	-126.45518	1587.26038	-28.31652	11.42088	1311.77356	-870.38733	110.05357	1317.21362	51.18607	196.59065	145.57106	696.15491	-192.39661	2.20094	-438.71219	205.50720	4.31403	-1297.11218	-22.78642	64.84329
822	6.842	918.93408	-127.64389	1586.60571	-26.33534	12.10000	1309.01343	-868.92133	110.31712	1316.65198	79.20163	202.26164	149.77773	672.77655	-189.57196	-0.01062	-464.21173	207.19482	4.56950	-1283.86792	-25.57715	71.44127
823	6.850	918.68372	-128.84052	1585.39258	-24.61856	12.67147	1305.83838	-867.31555	110.91908	1315.96106	107.79453	206.86722	152.73149	648.30914	-187.76633	-0.59537	-489.70105	209.10449	3.89064	-1263.64246	-29.53173	74.44583
824	6.858	918.83850	-130.05429	1583.66797	-23.21639	13.16875	1302.32324	-865.62427	111.83765	1315.11987	137.13243	210.47169	155.13397	623.16980	-186.48877	-0.62584	-514.32141	210.99673	2.62882	-1237.73853	-34.47239	74.67400
825	6.867	919.41138	-131.27180	1581.48877	-22.18049	13.65794	1298.54382	-863.93848	112.98005	1314.03528	167.07281	213.02774	156.74036	597.91852	-185.42267	-0.62635	-538.30621	212.65408	1.36237	-1207.28186	-39.94407	73.09081
826	6.875	920.40741	-132.45787	1578.91455	-21.56577	14.22630	1294.58716	-862.36523	114.17804	1312.61121	197.44176	214.59657	157.15152	572.95209	-184.27139	-0.78038	-562.10181	214.08678	0.38763	-1172.83386	-45.45378	70.40400
827	6.883	921.82001	-133.56601	1576.01172	-21.44418	14.93868	1290.55933	-861.01526	115.23480	1310.82117	228.16104	215.34995	156.23962	548.35461	-182.82419	-1.12701	-585.95947	215.47768	-0.24084	-1134.83936	-50.47209	67.24615
828	6.892	923.62598	-134.54442	1572.85486	-21.90934	15.79177	1286.58215	-859.99902	115.98582	1308.70972	259.29346	215.44408	154.16641	524.00012	-181.07384	-1.61797	-609.93463	217.00024	-0.55805	-1094.09961	-54.49632	64.43888
829	6.900	925.78625	-135.34431	1569.52087	-23.05097	16.70650	1282.78040	-859.40784	116.34618	1306.33984	290.99985	215.01022	151.27435	499.79416	-179.15146	-2.14194	-633.96625	218.70274	-0.68365	-1051.75842	-57.21713	62.98010
830	6.908	928.25171	-135.94148	1566.08765	-24.90659	17.56064	1279.26233	-859.28430	116.31862	1303.75464	323.33472	214.23334	148.01724	475.73978	-177.22379	-2.57380	-657.96619	220.52960	-0.78253	-1009.10468	-58.59005	63.74902
831	6.917	930.96552	-136.35016	1562.63513	-27.40411	18.24433	1276.10461	-859.61206	115.96127	1300.97900	356.07242	213.37576	144.87428	451.83154	-175.41602	-2.86024	-681.89288	222.39793	-0.93691	-967.26965	-58.75034	67.16600
832	6.925	933.85815	-136.61076	1559.24817	-30.32769	18.72215	1273.36108	-860.32416	115.36517	1298.04395	388.85632	212.65833	142.14551	428.01028	-173.74419	-3.06253	-705.75995	224.24200	-1.11399	-926.89142	-57.83421	72.98061
833	6.933	936.84155	-136.76666	1556.01697	-33.35916	19.05911	1271.10571	-861.31970	114.66139	1295.00391	421.55298	212.09357	139.77980	404.22882	-172.14612	-3.28836	-729.59625	226.00751	-1.24677	-888.05212	-55.85503	80.34395
834	6.942	939.81201	-136.84949	1553.03186	-36.19263	19.37359	1269.46375	-862.49646	114.01913	1291.93420	454.35193	211.46510	137.44859	380.49286	-170.57356	-3.58468	-753.41852	227.64645	-1.30364	-850.47968	-52.77801	88.25339
835	6.950	942.66980	-136.87395	1550.37280	-38.63341	19.75920	1268.56628	-863.78027	113.60995	1288.92371	487.50851	210.47250	134.76898	356.82901	-169.02341	-3.91246	-777.22321	229.15198	-1.31155	-813.82361	-48.68421	95.99149
836	6.958	945.34564	-136.84079	1548.09888	-40.60392	20.24817	1268.46106	-865.12054	113.56085	1286.08728	521.08643	208.88885	131.46078	333.22275	-167.50682	-4.19413	-800.99744	230.58087	-1.33380	-777.84937	-43.80546	103.15985
837	6.967	947.81311	-136.74628	1546.23926	-42.08006	20.81979	1269.08118	-866.45789	113.92797	1283.57849	554.91650	206.58603	127.38850	309.58600	-166.01761	-4.35394	-824.75519	232.01402	-1.39405	-742.38239	-38.43256	109.51381
838	6.975	950.08734	-136.58545	1544.79126	-43.03793	21.41777	1270.30420	-867.70154	114.69693	1281.57349	588.66663	203.52579	122.56048	285.81403	-164.53601	-4.35945	-848.55066	233.49622	-1.43002	-707.17230	-32.84787	114.91150
839	6.983	952.21881	-136.35141	1543.72278	-43.45191	21.96634	1272.02771	-868.74377	115.80145	1280.23267	622.02869	199.85161	117.10217	261.85867	-163.05057	-4.24840	-872.44916	235.01971	-1.36082	-672.00336	-27.33374	119.35444
840	6.992	954.28003	-136.04294	1542.97827	-43.31663	22.38966	1274.19324	-869.49945	117.14538	1279.66821	655.03857	195.80040	111.12904	237.72270	-161.55234	-4.09034	-896.50073	236.56668	-1.18072	-636.91223	-22.15071	122.98396
841	7.000	956.34515	-135.66933	1542.48914	-42.65352	22.63732	1276.77087	-869.93457	118.61771	1279.93262	688.09900	191.36258	104.65897	213.42332	-160.02058	-3.93201	-920.72961	238.15210	-0.95036	-602.21521	-17.45603	125.95180
842	7.008	958.47308	-135.24081	1542.18616	-41.50729	22.70835	1279.74255	-870.06506	120.10558	1281.03174	721.46521	186.21422	97.82630	188.97716	-158.43005	-3.78600	-945.12579	239.79839	-0.72771	-568.37524	-13.29897	128.25169
843	7.017	960.69916	-134.76682	1542.00842	-39.94983	22.64777	1283.08936	-869.93530	121.50293	1282.94092	754.62158	180.10063	91.19051	164.39755	-156.75485	-3.65296	-969.65356	241.48257	-0.53787	-535.89056	-9.74849	129.70970
844	7.025	963.03223	-134.27112	1541.90234	-38.08170	22.51047	1286.77234	-869.59406	122.70985	1285.60620	785.95642	173.24828	85.57296	139.68985	-154.98453	-3.53062	-994.28308	243.15186	-0.37135	-505.32910	-6.95320	130.06047
845	7.033	965.45349	-133.78745	1541.81335	-36.02163	22.33167	1290.70581	-869.07837	123.64175	1288.93347	813.03760	166.34734	81.28479	114.82703	-153.15909	-3.40546	-1019.01813	244.79765	-0.19645	-477.40530	-5.03360	128.90973
846	7.042	967.91547	-133.33835	1541.68701	-33.88820	22.13279	1294.73999	-868.41058	124.25144	1292.78931	833.64258	160.02698	77.55787	89.76404	-151.36118	-3.27724	-1043.90588	246.49423	0.00107	-452.85693	-4.05408	125.74248
847	7.050	970.34540	-132.93660	1541.47778	-31.77630	21.93262	1298.67664	-867.59845	124.54955	1297.01599	846.84985	154.30197	73.05151	64.58463	-149.66977	-3.17526	-1068.99695	248.37088	0.20748	-432.16937	-4.11739	120.15338
848	7.058	972.66504	-132.59430	1541.15503	-29.73935	21.73228	1302.31897	-866.63062	124.61417	1301.45081	853.14990	148.51563	66.82568	39.72186	-148.14485	-3.03941	-1094.20068	250.59056	0.46667	-415.46069	-5.37300	112.09436
849	7.067	974.81714	-132.31255	1540.69958	-27.78963	21.50331	1305.51331	-865.48199	124.57195	1305.93604	853.55859	141.82776	58.67349	16.02161	-146.86429	-2.49784	-1119.08374	253.34879	1.02561	-402.63586	-7.92291	101.89870
850	7.075	976.77576	-132.07037	1540.09473	-25.91096	21.20678	1308.15588	-864.13171	124.55171	1310.31335	848.76733	133.90311	48.96722	-5.54156	-146.00842	-0.74670	-1142.80090	256.73553	2.34705	-393.62317	-11.69773	90.08070
851	7.083	978.54437	-131.82487	1539.31812	-24.06862	20.81701	1310.18286	-862.58276	124.65004	1314.42163	839.01514	125.26179	38.41548	-24.28836	-146.02997	3.46320	-1164.34167	260.53183	4.81568	-388.51343	-16.41877	77.10909
852	7.092	980.14557	-131.52190	1538.34119	-22.21586	20.32700	1311.55627	-860.87573	124.92226	1318.11597	824.41943	116.98391	27.65455	-39.66425	-147.81876	11.92722	-1182.93286	264.35046	8.39881	-387.53314	-21.70930	63.34741
853	7.100	981.58521	-131.12274	1537.13208	-20.31020	19.74546	1312.25281	-859.09009	125.38284	1321.29858	805.42542	110.16252	17.09212	-50.22675	-152.54436	26.67645	-1198.17529	268.04172	12.79221	-390.88562	-27.20241	49.13969
854	7.108	982.81195	-130.62798	1535.66248	-18.33836	19.09835	1312.26331	-857.33032	126.01361	1323.92139	783.08630	105.61214	7.43043	-53.36569	-161.04083	48.32987	-1209.85522	271.84030	18.04769	-398.60663	-32.52340	34.94478
855	7.117	983.74854	-130.06795	1533.91882	-16.32677	18.43211	1311.60486	-855.70459	126.77502	1325.95496	758.79114	103.68391	-0.07256	-47.15829	-173.06494	74.22770	-1217.68372	276.15909	25.04870	-410.49017	-37.20951	21.51278
856	7.125	984.38184	-129.47484	1531.91101	-14.33303	17.80032	1310.33398	-854.30017	127.60424	1327.36597	733.66174	104.06329	-4.57477	-32.37894	-187.11334	99.15952	-1221.11816	281.19043	35.03783	-426.05463	-40.68858	9.99863
857	7.133	984.79382	-128.87042	1529.67126	-12.43605	17.24155	1308.54492	-853.16565	128.40829	1328.13135	708.32019	105.87518	-6.50666	-11.93814	-201.24760	118.70603	-1219.37988	286.53223	47.98780	-444.70844	-42.43867	1.64707
858	7.142	985.11011	-128.27330	1527.24292	-10.72997	16.77678	1306.35046	-852.30908	129.07471	1328.26318	683.06274	108.14178	-7.00120	11.33899	-214.26717	131.74933	-1211.63599	291.29916	61.46125	-466.02386	-42.33109	-3.02829
859	7.150	985.43921	-127.70867	1524.67139	-9.31998	16.41056	1303.85999	-851.70679	129.50685	1327.81445	657.96851	110.22897	-7.06839	35.99042	-226.03735	139.93021	-1197.31055	294.75662	71.97005	-489.54391	-40.81169	-4.73837
860	7.158	985.84259	-127.20455	1521.99927	-8.32076	16.11494	1301.16956	-851.32056	129.65784	1326.85461	632.99988	112.01151	-7.33244	61.66074	-236.83310	145.36874	-1176.43823	296.82007	77.67229	-514.36957	-38.59563	-4.88568
861	7.167	986.32758	-126.78410	1519.27417	-7.84927	15.82309	1298.36682	-851.12122	129.52429	1325.43799	608.17944	113.72394	-7.89332	88.35410	-246.63736	149.10141	-1149.71106	297.93079	79.31412	-539.43176	-36.21840	-4.65028
862	7.175	986.85168	-126.47565	1516.56274	-8.00629	15.45336	1295.53271	-851.10443	129.11954	1323.59302	583.53809	115.63672	-8.46728	116.03281	-255.07959	151.10400	-1118.14111	298.47595	78.77889	-564.13220	-33.93726	-4.61092
863	7.183	987.33508	-126.31760	1513.96362	-8.85931	14.94813	1292.73096	-851.29138	128.47876	1321.34399	558.99561	117.82009	-8.84650	144.63986	-261.81949	151.07977	-1082.65894	298.33441	77.35662	-588.43774	-31.83253	-4.89197
864	7.192	987.67657	-126.33447	1511.59802	-10.44373	14.30830	1289.99915	-851.71686	127.67461	1318.73364	534.51147	120.12233	-9.07378	174.19748	-266.85178	149.02066	-1043.96631	296.96622	75.41710	-612.52173	-29.85368	-5.39371
865	7.200	987.76422	-126.51700	1509.58923	-12.77103	13.61536	1287.35828	-852.40668	126.80386	1315.81165	510.18304	122.29860	-9.26220	204.75699	-270.49521	145.30637	-1002.65149	293.84650	73.15636	-636.50397	-27.90561	-5.91170
866	7.208	987.49133	-126.82999	1508.05249	-15.81716	13.00868	1284.83521	-853.36310	125.96190	1312.62244	486.09927	124.19147	-9.47950	236.28879	-273.18216	140.58478	-959.33691	288.87115	71.22643	-660.42126	-25.95605	-6.24122
867	7.217	986.77930	-127.22942	1507.08972	-19.49005	12.59700	1282.47461	-854.57617	125.21448	1309.22156	462.26923	125.84544	-9.75288	268.63586	-275.28073	135.59941	-914.84320	282.55191	70.65186	-684.28101	-24.04055	-6.32055
868	7.225	985.59100	-127.67648	1506.77832	-23.60366	12.37119	1280.32068	-856.04004	124.58224	1305.69458	438.63788	127.44002	-10.06036	301.55164	-277.04721	130.97687	-870.35303	275.81348	72.31082	-708.09949	-22.19950	-6.26949
869	7.233	983.92999	-128.14496	1507.16064	-27.89339	12.20056	1278.39575	-857.74603	124.06204	1302.15674	415.07092	129.08717	-10.34937	334.80051	-278.64291	127.02695	-827.25800	269.44400	76.53265	-731.91064	-20.42672	-6.26814
870	7.242	981.83179	-128.61847	1508.24292	-32.08334	11.91827	1276.71716	-859.66840	123.65611	1298.73547	391.45654	130.76404	-10.59199	368.25394	-280.10806	123.66693	-786.63904	263.65723	82.97104	-755.74048	-18.67141	-6.41537
871	7.250	979.35187	-129.08575	1509.99915	-35.96099	11.43229	1275.34521	-861.76349	123.37733	1295.55188	367.85043	132.45450	-10.80145	401.91739	-281.28748	120.51625	-748.87341	258.14178	90.65732	-779.56860	-16.88844	-6.66854
872	7.258	976.55341	-129.54080	1512.37854	-39.39662	10.77351	1274.40356	-863.97412	123.24585	1292.71167	344.37366	134.21213	-11.01580	435.87936	-281.85745	117.09580	-713.74872	252.47508	98.29007	-803.34937	-15.10357	-6.88301
873	7.267	973.49921	-129.98808	1515.31189	-42.31098	10.04947	1274.04004	-866.22504	123.28761	1290.29602	320.99121	136.11632	-11.22897	470.21280	-281.56604	113.06003	-680.81232	246.47827	104.74843	-827.09851	-13.38666	-6.95082
874	7.275	970.25043	-130.44418	1518.71838	-44.65086	9.36470	1274.36206	-868.41992	123.51959	1288.36108	297.51819	138.26973	-11.31569	504.90399	-280.48175	108.35162	-649.53656	240.27052	109.51663	-850.91711	-11.70002	-6.92440
875	7.283	966.86841	-130.92838	1522.50891	-46.39850	8.78466	1275.39990	-870.45703	123.92509	1286.95142	273.76440	140.59421	-11.17699	539.87476	-278.87970	103.15575	-619.32861	234.10269	112.71021	-874.90320	-9.88049	-6.95240
876	7.292	963.41766	-131.45581	1526.58923	-47.58573	8.35383	1277.11682	-872.25525	124.44386	1286.10840	249.61804	142.69565	-10.92377	575.07330	-276.93277	97.80109	-589.63635	228.17982	114.74982	-899.07086	-7.85838	-7.07627
877	7.300	959.96582	-132.04442	1530.86829	-48.28307	8.11805	1279.44336	-873.76862	124.98797	1285.86621	225.11952	144.31534	-10.72668	610.48718	-274.67303	92.77439	-560.20850	222.62666	116.00659	-923.37543	-5.77167	-7.15937
878	7.308	956.57965	-132.71675	1535.26904	-48.57040	8.12048	1282.30994	-874.98895	125.47560	1286.25183	200.44252	145.63809	-10.60211	645.93127	-272.11578	88.72657	-531.28986	217.56720	116.64546	-947.78839	-3.80738	-7.05490
879	7.317	953.31952	-133.48331	1539.72925	-48.51800	8.38741	1285.65356	-875.93945	125.85075	1287.28613	175.73453	146.96405	-10.46738	680.69720	-269.32672	86.30701	-503.51672	213.14612	116.62132	-972.31580	-2.04908	-6.77478
880	7.325	950.23828	-134.33476	1544.19299	-48.19166	8.91563	1289.40271	-876.66107	126.07735	1288.97375	151.02322	148.42865	-10.29140	713.36829	-266.47638	85.67888	-477.59494	209.44925	115.70167	-996.97876	-0.48959	-6.43906
881	7.333	947.38367	-135.25644	1548.60303	-47.66359	9.66185	1293.45557	-877.19440	126.14478	1291.28650	126.22189	150.03186	-10.13188	742.11279	-263.73938	85.95174	-454.04376	206.47633	113.54189	-1021.82855	0.94080	-6.14888
882	7.342	944.79614	-136.23682	1552.89893	-47.00826	10.55237	1297.68079	-877.56445	126.09144	1294.15918	101.18011	151.72774	-10.06512	765.42712	-261.06232	85.40486	-433.11877	204.21527	109.85269	-1046.93787	2.36624	-5.95676
883	7.350	942.49457	-137.25885	1557.01794	-46.28706	11.51594	1301.93896	-877.77692	126.00041	1297.49744	75.84537	153.49004	-10.09028	782.72675	-258.15912	82.74252	-414.83652	202.68628	104.53046	-1072.32959	3.90865	-5.86551
884	7.358	940.46228	-138.29668	1560.89502	-45.53349	12.51096	1306.10071	-877.82880	125.95441	1301.19141	50.50436	155.32132	-9.98758	794.35352	-254.68369	78.08267	-399.07062	201.91606	97.67063	-1097.86597	5.59060	-5.79100
885	7.367	938.65027	-139.32471	1564.46350	-44.74375	13.53055	1310.04944	-877.71906	125.99467	1305.11877	25.94052	157.22025	-9.13496	801.20679	-250.29910	72.48047	-385.74585	201.95244	89.51093	-1123.16699	7.19474	-5.49429
886	7.375	936.99005	-140.32242	1567.65784	-43.87831	14.58597	1313.67566	-877.45215	126.12036	1309.13953	3.33708	159.20920	-6.51973	804.19031	-244.74432	66.72488	-375.03741	202.90598	80.30980	-1147.67944	8.26880	-4.55644
887	7.383	935.40747	-141.27438	1570.41455	-42.87888	15.67834	1316.87097	-877.03595	126.31464	1313.09607	-16.03203	161.43237	-0.95770	803.72534	-237.93121	60.89447	-367.39310	204.90163	70.19632	-1170.85046	8.49385	-2.52988
888	7.392	933.83801	-142.17908	1572.67798	-41.69431	16.78995	1319.52722	-876.48492	126.56235	1316.82239	-30.92397	164.20261	8.87250	799.75049	-229.92184	54.76999	-363.36023	207.96181	59.14611	-1192.27246	8.01431	0.75979
889	7.400	932.24384	-143.05443	1574.40735	-40.30217	17.90496	1321.54041	-875.82880	126.84590	1320.15747	-39.64500	168.02051	24.41436	792.03741	-220.90303	48.20750	-363.38464	211.90771	47.18447	-1211.76770	7.23653	5.08104
890	7.408	930.62531	-143.92407	1575.57983	-38.71886	19.02675	1322.82837	-875.11353	127.13773	1322.96509	-39.73146	173.55460	46.27666	780.40601	-211.25351	41.07225	-367.68784	216.35910	34.74201	-1229.33154	6.40654	10.12632
891	7.417	929.02124	-144.80386	1576.18774	-36.99822	20.16725	1323.35364	-874.39545	127.41131	1325.14880	-29.41914	181.16631	72.45358	764.89740	-201.55429	33.10214	-376.21576	220.86179	22.91457	-1244.87720	5.44580	16.00872
892	7.425	927.49933	-145.69807	1576.23071	-35.21714	21.32068	1323.13025	-873.73419	127.66348	1326.65808	-9.84727	190.20769	98.05909	746.00842	-192.44279	24.19412	-388.68530	224.97171	13.21802	-1257.96191	4.15516	23.28531
893	7.433	926.14240	-146.59901	1575.70862	-33.45256	22.44937	1322.20728	-873.17108	127.91502	1327.48120	15.21835	199.24530	118.04191	724.78345	-184.47118	15.04353	-404.72391	228.23953	6.80666	-1267.65137	2.55329	32.42304
894	7.442	925.03296	-147.49614	1574.62097	-31.76307	23.49580	1320.64343	-872.69641	128.18152	1327.62769	42.06348	207.11983	130.39809	702.39020	-178.12183	7.27676	-424.03714	230.39226	3.87365	-1272.49133	0.69609	43.16746
895	7.450	924.23798	-148.38544	1572.96973	-30.18513	24.41232	1318.49316	-872.24524	128.45801	1327.12097	68.95242	213.49127	136.61353	679.38708	-173.66037	2.32643	-446.39783	231.68616	3.64684	-1270.84473	-1.73507	54.19626
896	7.458	923.80463	-149.26535	1570.76025	-28.74637	25.18247	1315.80701	-871.73584	128.76019	1326.02673	95.87207	218.52803	139.55791	655.67932	-170.80817	0.13772	-471.23251	232.85744	4.66951	-1261.70239	-5.16652	63.50774
897	7.467	923.76910	-150.13084	1568.00659	-27.48617	25.81993	1312.64246	-871.11285	129.18552	1324.49207	123.29720	222.45355	141.33755	631.21375	-168.88272	-0.51017	-497.31018	234.51871	5.38013	-1245.21045	-9.68863	69.60164
898	7.475	924.16290	-150.96980	1564.73706	-26.46597	26.35719	1309.07971	-870.36768	129.89151	1322.71509	151.42252	225.42178	142.65665	606.31042	-167.30603	-0.70195	-523.24194	236.69887	4.93713	-1222.36597	-15.04686	72.26076
899	7.483	925.00928	-151.75655	1560.99072	-25.76409	26.84023	1305.22620	-869.54150	130.98615	1320.84912	180.12563	227.56076	143.35185	581.38123	-165.79694	-0.85538	-548.26111	239.02621	3.51325	-1194.27893	-20.76641	72.14523
900	7.492	926.31537	-152.45180	1556.80933	-25.46477	27.33087	1301.21021	-868.72662	132.44499	1318.94409	209.22952	228.91032	143.06375	556.63550	-164.25259	-1.01443	-572.35327	241.14444	1.82877	-1161.74622	-26.36586	70.13154
901	7.500	928.06860	-153.01526	1552.23669	-25.65110	27.89699	1297.17822	-868.06677	134.10506	1316.95789	238.72098	229.38550	141.57050	532.07257	-162.62927	-1.19611	-595.86646	242.90488	0.55062	-1125.38818	-31.52058	67.15430
902	7.508	930.24133	-153.41515	1547.32043	-26.40380	28.57971	1293.28894	-867.73407	135.71628	1314.80896	268.78339	228.92464	138.89110	507.66547	-160.89775	-1.49698	-619.16412	244.37372	-0.05199	-1085.94421	-35.89979	64.22186
903	7.517	932.79749	-153.62669	1542.11304	-27.79388	29.35856	1289.69153	-867.87457	137.03435	1312.43799	299.61859	227.61877	135.30688	483.45514	-159.06023	-1.97115	-642.48712	245.74039	-0.14301	-1044.46008	-39.09420	62.37066
904	7.525	935.69299	-153.63000	1536.66626	-29.85567	30.13167	1286.49036	-868.55511	137.89946	1309.83398	331.20789	225.68607	131.30426	459.46637	-157.17673	-2.50601	-665.95081	247.18106	-0.07726	-1002.29810	-40.87823	62.55063
905	7.533	938.87292	-153.41748	1531.03125	-32.54596	30.73059	1283.71155	-869.74677	138.25876	1307.01672	363.25220	223.43970	127.41468	435.64813	-155.33575	-2.92722	-689.59094	248.77292	-0.11243	-960.84467	-41.34769	65.36739
906	7.542	942.27075	-153.01038	1525.26294	-35.71131	31.00372	1281.30603	-871.34650	138.15509	1304.02075	395.36389	221.22546	124.01418	411.91278	-153.58525	-3.19067	-713.40576	250.48984	-0.29609	-921.08850	-40.74929	70.80737
907	7.550	945.80853	-152.46622	1519.42383	-39.10417	30.91938	1279.21484	-873.21606	137.70270	1300.89697	427.33759	219.18857	121.17858	388.18872	-151.92850	-3.39824	-737.37805	252.25760	-0.53563	-883.39374	-39.21634	78.18056
908	7.558	949.40033	-151.86258	1513.58264	-42.46672	30.58390	1277.46277	-875.22797	137.05206	1297.71716	459.26102	217.08606	118.65971	364.45340	-150.36801	-3.66298	-761.46429	254.01802	-0.73359	-847.58875	-36.68025	86.43193
909	7.567	952.96106	-151.26880	1507.80908	-45.62225	30.17783	1276.18457	-877.30078	136.36102	1294.57153	491.37164	214.44687	116.02293	340.74121	-148.88870	-3.99672	-785.57819	255.74921	-0.86060	-813.27771	-33.08104	94.64435
910	7.575	956.42267	-150.72244	1502.16528	-48.48880	29.87465	1275.53357	-879.39459	135.77989	1291.57507	523.76685	210.93311	112.87410	317.09378	-147.42818	-4.30171	-809.61133	257.44101	-0.94503	-780.07581	-28.57444	102.27556
911	7.583	959.74988	-150.22115	1496.69128	-51.01539	29.76949	1275.57227	-881.47119	135.43469	1288.87903	556.22113	206.52545	108.99719	293.47183	-145.90900	-4.46119	-833.50562	259.07074	-1.02027	-747.56348	-23.48185	109.06377
912	7.592	962.94556	-149.73570	1491.38733	-53.12637	29.84422	1276.26160	-883.46210	135.40799	1286.66187	588.32410	201.44177	104.33250	269.74341	-144.30530	-4.44301	-857.31311	260.61902	-1.06128	-715.22150	-18.12945	114.88274
913	7.600	966.04486	-149.23495	1486.20728	-54.73286	29.99221	1277.52722	-885.27222	135.72827	1285.09314	619.90851	195.91626	98.88696	245.78381	-142.65970	-4.31467	-881.15161	262.11038	-0.99308	-682.62372	-12.76729	119.68224
914	7.608	969.10217	-148.70354	1481.07007	-55.78109	30.08324	1279.30945	-886.81189	136.36349	1284.29395	651.34998	189.99452	92.72625	221.55505	-141.01874	-4.16751	-905.11041	263.61414	-0.79636	-649.70251	-7.59860	123.51692
915	7.617	972.17694	-148.13747	1475.88245	-56.27932	30.01898	1281.56738	-888.03412	137.22491	1284.32495	683.26794	183.49565	86.13004	197.09947	-139.38858	-4.03251	-929.22968	265.19025	-0.55499	-616.78412	-2.80196	126.54301
916	7.625	975.32208	-147.52461	1470.55688	-56.28529	29.75140	1284.26819	-888.94318	138.19604	1285.20056	715.78180	176.17174	79.77211	172.51538	-137.74275	-3.88495	-953.52142	266.84473	-0.35630	-584.41699	1.50420	128.88039
917	7.633	978.57886	-146.84177	1465.01953	-55.88123	29.28082	1287.38135	-889.57288	139.17117	1286.89807	747.88025	168.01357	74.57818	147.88974	-136.06145	-3.71051	-977.98108	268.53937	-0.20226	-553.23993	5.27982	130.44504
918	7.642	981.97925	-146.07205	1459.21008	-55.16347	28.64736	1290.86401	-889.96899	140.07065	1289.35181	777.34900	159.45306	71.04598	123.20050	-134.38806	-3.51344	-1002.61462	270.24936	-0.04224	-523.98694	8.55742	130.86775
919	7.650	985.54694	-145.21591	1453.07800	-54.23806	27.91647	1294.63550	-890.18781	140.83755	1292.45044	801.48718	151.16846	68.58372	98.32675	-132.74602	-3.31075	-1027.45129	272.00201	0.15687	-497.50821	11.38884	129.54341
920	7.658	989.28711	-144.28723	1446.58154	-53.20555	27.15843	1298.56335	-890.29071	141.43811	1296.04517	818.31445	143.60381	65.80769	73.16907	-131.03465	-3.15957	-1052.51782	273.82962	0.36843	-474.64319	13.72697	125.84846
921	7.667	993.17773	-143.30234	1439.68628	-52.14248	26.41889	1302.47375	-890.32367	141.85941	1299.96765	827.41455	136.55328	61.54230	47.81076	-129.21851	-3.10786	-1077.81165	275.75125	0.53193	-455.93030	15.34782	119.44555
922	7.675	997.16974	-142.26743	1432.37036	-51.09796	25.69532	1306.18298	-890.29651	142.10651	1304.04846	829.64539	129.18921	55.33001	22.68729	-127.49368	-3.08795	-1103.20874	277.88669	0.68980	-441.39398	15.90442	110.46326
923	7.683	1001.18970	-141.17435	1424.63367	-50.10069	24.94881	1309.53381	-890.17926	142.21748	1308.12793	826.00134	120.69217	47.26675	-1.35681	-126.11168	-2.78008	-1128.27600	280.50500	1.14028	-430.70764	15.08834	99.41541
924	7.692	1005.14081	-140.01375	1416.50366	-49.15450	24.14843	1312.41260	-889.91589	142.27267	1312.05750	816.85986	110.97602	37.80174	-23.29349	-125.28940	-1.40179	-1152.19324	283.78607	2.39783	-423.66498	12.74169	86.93378
925	7.700	1008.91241	-138.78799	1408.03528	-48.22564	23.30098	1314.74121	-889.45435	142.36685	1315.70422	802.24146	100.79132	27.57661	-42.34229	-125.48315	2.44981	-1173.98120	287.53748	4.84644	-420.52124	8.84993	73.49402
926	7.708	1012.40265	-137.50488	1399.31189	-47.25150	22.43504	1316.46008	-888.78003	142.56610	1318.95630	782.55798	91.29434	17.28388	-57.88242	-127.68718	10.83629	-1192.85193	291.35699	8.38351	-421.85492	3.56695	59.32260
927	7.717	1015.54877	-136.17506	1390.44470	-46.17715	21.57210	1317.52417	-887.93347	142.88701	1321.72180	759.07703	83.72266	7.85839	-68.44254	-133.31522	25.97234	-1208.33057	295.11841	12.61485	-428.07507	-2.71701	44.60468
928	7.725	1018.34668	-134.82675	1381.56262	-44.99092	20.72631	1317.91248	-887.00104	143.30257	1323.92944	733.59924	79.10761	0.50932	-71.36890	-143.46501	48.40863	-1220.11401	299.17303	17.60184	-439.06421	-9.39617	29.87048
929	7.733	1020.84546	-133.50146	1372.79956	-43.73281	19.91299	1317.64209	-886.09076	143.75957	1325.52893	707.60425	77.63998	-4.07650	-64.69122	-157.91711	75.12693	-1227.83691	304.10196	24.42083	-454.22275	-15.68230	16.27743
930	7.742	1023.12305	-132.21815	1364.28528	-42.47904	19.12802	1316.77295	-885.30750	144.18979	1326.49341	681.81860	78.42296	-6.30655	-49.19727	-174.89865	100.46941	-1230.88062	310.21564	34.59380	-472.70850	-20.61158	5.44350
931	7.750	1025.25476	-130.94481	1356.14148	-41.31888	18.32891	1315.39758	-884.72931	144.51604	1326.82776	656.43701	80.21914	-7.11172	-27.89670	-192.19386	119.83942	-1228.38867	317.07706	48.18324	-493.71350	-23.30830	-1.42607
932	7.758	1027.28247	-129.60252	1348.48413	-40.33247	17.46714	1313.62341	-884.39355	144.66446	1326.58276	631.39960	82.23449	-7.28970	-3.70392	-208.52414	132.33141	-1219.51709	323.54944	62.46526	-516.64478	-23.55567	-4.47407
933	7.767	1029.20239	-128.11505	1341.43506	-39.57687	16.53216	1311.56140	-884.30237	144.57549	1325.84998	606.55847	84.18607	-7.41899	21.93359	-223.74092	139.86908	-1203.77759	328.55695	73.51807	-540.91309	-21.99184	-5.04802
934	7.775	1030.99194	-126.50938	1335.14478	-39.08755	15.54194	1309.32385	-884.44031	144.20737	1324.73450	581.83960	86.06111	-7.81428	48.72598	-238.00542	144.61780	-1181.32166	331.85016	79.36029	-565.72302	-19.55784	-4.68386
935	7.783	1032.64636	-124.98371	1329.81384	-38.88983	14.50072	1307.02698	-884.79236	143.53918	1323.32825	557.25928	87.95871	-8.43707	76.71259	-251.16547	147.51437	-1152.97729	333.93713	80.94563	-590.41406	-16.91673	-4.38187
936	7.792	1034.17664	-123.81883	1325.66663	-39.00931	13.37502	1304.78540	-885.35321	142.57971	1321.70325	532.75940	89.97892	-9.04127	105.85724	-262.79483	148.49054	-1119.94849	335.30774	80.38934	-614.79224	-14.37250	-4.51737
937	7.800	1035.57361	-123.20023	1322.88147	-39.48210	12.10535	1302.68884	-886.12439	141.38756	1319.91650	508.22379	92.13625	-9.41880	136.06424	-272.52151	147.28052	-1083.34424	335.80786	79.07290	-638.96185	-12.01842	-5.02335
938	7.808	1036.79517	-123.14712	1321.54871	-40.36470	10.64416	1300.77014	-887.10260	140.08301	1318.00562	483.73349	94.35364	-9.53253	167.25055	-280.31329	143.98448	-1043.96228	334.74365	77.39672	-663.05090	-9.86277	-5.61526
939	7.817	1037.78467	-123.57175	1321.68713	-41.72876	8.99580	1299.00024	-888.26135	138.82455	1315.97522	459.50894	96.49654	-9.55533	199.33960	-286.53815	139.18999	-1002.43359	331.51474	75.61475	-687.10522	-7.88340	-6.00518
940	7.825	1038.49280	-124.35387	1323.27441	-43.62942	7.24145	1297.32434	-889.54541	137.74551	1313.79419	435.58569	98.46960	-9.72979	232.23050	-291.72791	133.74643	-959.46045	326.14587	74.49094	-711.08887	-6.02395	-6.07721
941	7.833	1038.89111	-125.37880	1326.26367	-46.06325	5.52385	1295.70056	-890.90417	136.88715	1311.43286	411.80566	100.28267	-10.12176	265.73395	-296.30923	128.47505	-916.10760	319.35352	75.13835	-734.96094	-4.20524	-5.95814
942	7.842	1038.97400	-126.55445	1330.58691	-48.94510	3.96577	1294.10083	-892.32416	136.19893	1308.90845	388.03497	101.95125	-10.59694	299.52426	-300.53580	123.95596	-873.91064	312.18311	78.32870	-758.76050	-2.37643	-5.89495
943	7.850	1038.75415	-127.81932	1336.15686	-52.12329	2.58312	1292.50818	-893.81274	135.60245	1306.29041	364.27484	103.53624	-10.99072	333.26538	-304.50769	120.34203	-834.34375	305.41412	84.02876	-782.58051	-0.54147	-6.02071
944	7.858	1038.25281	-129.14603	1342.87134	-55.42775	1.29750	1290.94617	-895.37994	135.04459	1303.67798	340.63214	105.27833	-11.20534	366.85172	-308.17038	117.30480	-798.04590	299.12247	91.48715	-806.46179	1.27584	-6.25946
945	7.867	1037.48926	-130.53650	1350.61230	-58.71544	0.04455	1289.50378	-897.03851	134.52220	1301.18103	317.13876	107.34642	-11.22708	400.47479	-311.35675	114.23331	-764.69983	292.82043	99.62273	-830.36536	3.04491	-6.43813
946	7.875	1036.47412	-131.99196	1359.23596	-61.88094	-1.13423	1288.30835	-898.79291	134.08189	1298.90027	293.63599	109.55998	-11.14062	434.43488	-313.87796	110.53857	-733.58545	286.04730	107.37675	-854.23663	4.72032	-6.44671
947	7.883	1035.20813	-133.47858	1368.56506	-64.84063	-2.10717	1287.47949	-900.63037	133.78116	1296.93579	269.94000	111.61658	-11.06542	468.93115	-315.61578	105.88085	-704.08594	278.77563	113.92628	-878.06604	6.31372	-6.32976
948	7.892	1033.69214	-134.94211	1378.40295	-67.52132	-2.75001	1287.11755	-902.53101	133.64212	1295.40649	245.98708	113.41621	-11.04031	504.01416	-316.57568	100.29003	-675.74713	271.31116	118.86575	-901.91571	7.94347	-6.25193
949	7.900	1031.94531	-136.35631	1388.56543	-69.86159	-3.01228	1287.32019	-904.46997	133.63782	1294.42358	221.79422	115.06664	-11.01423	539.65491	-316.86325	94.18970	-648.10480	263.96423	122.27530	-925.89771	9.74369	-6.32952
950	7.908	1030.01221	-137.73845	1398.89783	-71.81236	-2.89709	1288.18469	-906.41028	133.70001	1294.05408	197.41988	116.72958	-10.93825	575.75085	-316.61554	88.32376	-620.66663	256.87506	124.50243	-950.10437	11.75216	-6.48590
951	7.917	1027.95276	-139.12291	1409.27100	-73.33839	-2.41966	1289.77979	-908.29883	133.73428	1294.32837	172.94431	118.48701	-10.82779	611.90869	-315.89371	83.54428	-593.11646	250.05725	125.84557	-974.54248	13.88792	-6.52384
952	7.925	1025.83154	-140.53192	1419.56726	-74.43297	-1.60592	1292.10962	-910.06512	133.65990	1295.25671	148.42491	120.29543	-10.71693	647.11560	-314.65125	80.44925	-565.54944	243.52039	126.39593	-999.13898	16.00593	-6.34688
953	7.933	1023.71240	-141.96602	1429.67419	-75.13640	-0.50877	1295.09644	-911.63135	133.45377	1296.82471	123.85211	122.05244	-10.58719	679.73596	-312.88239	78.96805	-538.59668	237.39516	126.04939	-1023.82013	17.98770	-6.05648
954	7.942	1021.65271	-143.41617	1439.48621	-75.53129	0.79493	1298.59192	-912.93854	133.15256	1298.98987	99.15764	123.69069	-10.40509	708.08997	-310.61121	78.12207	-513.29279	231.95753	124.60436	-1048.57715	19.79264	-5.83426
955	7.950	1019.69525	-144.88350	1448.90991	-75.70869	2.22752	1302.40466	-913.96802	132.82536	1301.69141	74.26460	125.22902	-10.20334	731.11707	-307.69678	76.41502	-490.62973	227.46452	121.81227	-1073.48608	21.42723	-5.76594
956	7.958	1017.85901	-146.37985	1457.86829	-75.73624	3.72463	1306.33398	-914.73859	132.54814	1304.85779	49.11351	126.76003	-10.06581	748.53906	-303.86880	72.87215	-471.11041	223.99803	117.36452	-1098.63550	22.92829	-5.76743
957	7.967	1016.13489	-147.91110	1466.30164	-75.64950	5.22829	1310.19800	-915.28601	132.38446	1308.39893	23.72787	128.36658	-10.03416	760.65942	-298.82916	67.71573	-454.69440	221.50607	111.00829	-1123.98511	24.36592	-5.66443
958	7.975	1014.48163	-149.47565	1474.16711	-75.45699	6.68336	1313.85242	-915.63873	132.37889	1312.19775	-1.65417	130.05972	-9.99766	768.02441	-292.31143	61.90932	-441.09604	219.93011	102.80108	-1149.28979	25.70486	-5.27223
959	7.983	1012.82574	-151.07245	1481.43433	-75.14748	8.05288	1317.19604	-915.80530	132.56085	1316.11658	-26.48093	131.81007	-9.56979	771.03418	-284.27246	56.20111	-430.13452	219.27643	93.17070	-1174.05298	26.62156	-4.31158
960	7.992	1011.07184	-152.69366	1488.07385	-74.69295	9.32963	1320.16040	-915.77875	132.94379	1320.01245	-49.85339	133.59787	-8.07213	769.83203	-274.89172	50.71819	-421.94424	219.63254	82.62291	-1197.55310	26.61717	-2.37374
961	8.000	1009.12195	-154.32040	1494.04553	-74.05305	10.51654	1322.68701	-915.54773	133.51816	1323.74194	-70.62289	135.47740	-4.70273	764.52075	-264.31091	45.23453	-416.97473	221.13359	71.42186	-1219.13110	25.47982	0.81059
962	8.008	1006.89569	-155.93085	1499.29773	-73.19035	11.60210	1324.71106	-915.10345	134.24947	1327.16528	-87.62827	137.76559	1.47350	755.34094	-252.53954	39.45966	-415.78455	223.83499	59.58326	-1238.54370	23.59722	5.07573
963	8.017	1004.35162	-157.50218	1503.78064	-72.08791	12.56787	1326.16309	-914.44421	135.08606	1330.14941	-99.63760	141.22998	11.88058	742.68066	-239.63104	33.03786	-418.78259	227.55185	47.13310	-1256.00623	21.62509	9.99039
964	8.025	1001.50507	-159.01266	1507.46619	-70.75568	13.41468	1326.98560	-913.58240	135.96906	1332.56677	-104.76923	146.84875	28.17661	727.03333	-225.99939	25.66424	-426.08310	231.85953	34.44537	-1271.85876	19.78499	15.47481
965	8.033	998.42792	-160.45493	1510.36572	-69.23090	14.17854	1327.14661	-912.56104	136.83707	1334.29639	-100.67551	155.05956	50.47485	708.95990	-212.67863	17.59992	-437.49686	236.27025	22.51152	-1286.09741	17.66133	22.19946
966	8.042	995.22998	-161.83881	1512.53186	-67.57941	14.91306	1326.64758	-911.46893	137.63004	1335.25110	-86.49252	165.16501	75.58744	689.02478	-201.20285	9.99791	-452.62573	240.31007	12.81634	-1297.96533	14.76423	31.14389
967	8.050	992.03778	-163.17271	1514.03674	-65.88902	15.64878	1325.52026	-910.41730	138.29680	1335.40186	-64.39108	175.59836	98.08569	667.58630	-192.92667	4.28642	-470.99747	243.51031	6.61267	-1305.75488	10.95416	42.47315
968	8.058	988.97986	-164.44766	1514.94019	-64.25471	16.37337	1323.81873	-909.48529	138.82271	1334.79468	-38.33546	184.89215	113.80039	644.68164	-188.11621	1.05826	-492.22858	245.70108	4.07012	-1307.29761	6.31480	54.68319
969	8.067	986.17633	-165.63901	1515.27136	-62.76921	17.05090	1321.61511	-908.70007	139.27264	1333.57654	-11.41313	192.45337	122.23229	620.41888	-185.75676	-0.23311	-515.98651	247.33179	4.01192	-1301.09326	1.01092	65.14977
970	8.075	983.72253	-166.71796	1515.03540	-61.51617	17.66145	1319.00122	-908.06232	139.78130	1331.96472	15.41389	198.52606	125.85369	595.30829	-184.43262	-0.54269	-541.45837	249.09296	4.56551	-1287.02368	-4.87568	71.91914
971	8.083	981.67010	-167.66170	1514.23059	-60.56511	18.22710	1316.08435	-907.57416	140.48076	1330.14233	42.55809	203.58838	127.63779	569.96399	-183.22989	-0.54366	-567.19104	251.19095	4.39044	-1266.11011	-11.50877	74.87904
972	8.092	980.02191	-168.45531	1512.86304	-59.97763	18.80151	1312.97510	-907.25244	141.44511	1328.19751	70.56804	207.81873	129.21777	544.77057	-181.85327	-0.56230	-592.02197	253.26590	3.37061	-1239.71216	-19.01347	75.17717
973	8.100	978.74152	-169.08737	1510.95532	-59.82008	19.43774	1309.77600	-907.12610	142.68004	1326.13855	99.54889	211.07115	130.70799	519.89227	-180.31644	-0.74646	-615.81512	254.93993	2.14814	-1208.80322	-27.02740	73.94777
974	8.108	977.76984	-169.55083	1508.54907	-60.16424	20.17450	1306.58215	-907.21832	144.12515	1323.92004	129.22906	213.21800	131.51413	495.34879	-178.69366	-1.12856	-639.08307	256.22531	1.26925	-1173.85181	-34.74736	71.82359
975	8.117	977.04456	-169.85165	1505.70471	-61.07774	21.03593	1303.48804	-907.54181	145.64436	1321.46228	159.32452	214.26768	131.06586	471.07254	-177.02386	-1.63969	-662.34930	257.44141	0.82001	-1135.27808	-41.46694	69.32426
976	8.125	976.51508	-170.01437	1502.49719	-62.61881	22.00703	1300.58423	-908.12701	147.03346	1318.70374	189.80696	214.20651	129.14586	446.96451	-175.31143	-2.16033	-685.90552	258.88727	0.59991	-1093.93433	-46.90343	67.22060
977	8.133	976.14746	-170.08057	1499.00085	-64.82255	23.00265	1297.92773	-909.03137	148.08514	1315.65356	220.82391	213.05713	125.98757	422.94028	-173.56238	-2.58318	-709.81116	260.62659	0.42365	-1051.13086	-50.96467	66.42163
978	8.142	975.92920	-170.10190	1495.27490	-67.66592	23.88032	1295.50269	-910.29242	148.66219	1312.37878	252.43695	211.08966	122.17966	398.97589	-171.79391	-2.87019	-733.97333	262.52875	0.23286	-1008.29193	-53.57407	67.71632
979	8.150	975.87219	-170.11913	1491.36121	-71.03117	24.50743	1293.21606	-911.88257	148.72067	1308.95581	284.46588	208.74997	118.39782	375.09967	-170.01140	-3.08473	-758.25122	264.46182	0.03908	-966.63672	-54.85219	71.56950
980	8.158	976.00232	-170.13824	1487.29358	-74.70827	24.84206	1290.97607	-913.71100	148.30051	1305.45325	316.58981	206.36879	115.12649	351.34903	-168.20999	-3.33159	-782.51825	266.37628	-0.15189	-926.90057	-55.06024	77.83644
981	8.167	976.33978	-170.13303	1483.10425	-78.45757	24.95819	1288.81763	-915.65942	147.50854	1301.93579	348.64908	203.99257	112.48641	327.74786	-166.41986	-3.63564	-806.67236	268.21219	-0.35973	-889.13202	-54.28326	85.66319
982	8.175	976.88721	-170.07101	1478.82605	-82.09055	24.99572	1286.93176	-917.62604	146.49306	1298.46973	380.79926	201.41734	110.23421	304.26880	-164.70886	-3.91231	-830.64294	269.88577	-0.58662	-852.90906	-52.46216	93.94823
983	8.183	977.63446	-169.93228	1474.48840	-85.49939	25.07854	1285.54346	-919.54456	145.41556	1295.13257	413.30176	198.36287	107.95900	280.79895	-163.10019	-4.05809	-854.40558	271.43582	-0.77126	-817.81805	-49.65581	101.92183
984	8.192	978.56848	-169.71481	1470.11206	-88.61993	25.24865	1284.78540	-921.37207	144.42673	1292.02734	446.20721	194.72154	105.34759	257.19431	-161.53995	-4.03915	-877.98920	273.04736	-0.82285	-783.61646	-46.09992	109.22919
985	8.200	979.67523	-169.43396	1465.70178	-91.37558	25.45923	1284.69214	-923.07239	143.64752	1289.29138	479.26279	190.65190	102.30109	233.38211	-159.97177	-3.91209	-901.49408	274.82465	-0.71539	-750.03015	-42.11623	115.70181
986	8.208	980.94147	-169.11545	1461.24060	-93.65838	25.62280	1285.26453	-924.61096	143.15800	1287.07825	512.12683	186.33704	98.81894	209.38492	-158.37480	-3.77608	-925.08344	276.62415	-0.52476	-716.67688	-37.99925	121.24733
987	8.217	982.36450	-168.78546	1456.68933	-95.35899	25.65698	1286.50854	-925.96289	142.99213	1285.52332	544.74561	181.54767	94.78524	185.26314	-156.73386	-3.69427	-948.87543	278.23624	-0.35571	-683.30518	-33.93322	125.86671
988	8.225	983.95844	-168.46066	1451.99084	-96.41095	25.50000	1288.42200	-927.12372	143.14072	1284.72217	577.47302	175.56361	89.96358	161.05887	-155.03555	-3.66791	-972.86951	279.65869	-0.23878	-650.06042	-30.00502	129.62459
989	8.233	985.74731	-168.14540	1447.07947	-96.81071	25.11126	1290.97046	-928.10583	143.56549	1284.73035	610.64648	167.92007	84.39185	136.77167	-153.28122	-3.67577	-997.03522	281.06747	-0.11635	-617.49579	-26.28533	132.55255
990	8.242	987.75891	-167.84277	1441.88794	-96.60729	24.47979	1294.08691	-928.92029	144.20461	1285.55652	644.10577	159.02591	78.71854	112.36813	-151.49382	-3.69482	-1021.38293	282.60367	0.06696	-586.33893	-22.87721	134.54089
991	8.250	990.02179	-167.56578	1436.34961	-95.88328	23.64307	1297.68713	-929.56464	144.96722	1287.15295	677.02905	149.69244	73.92657	87.81271	-149.71555	-3.67737	-1045.91687	284.29767	0.29520	-557.30835	-19.86985	135.26141
992	8.258	992.56000	-167.33215	1430.40015	-94.74630	22.68357	1301.67078	-930.03113	145.73663	1289.42212	707.79858	140.54375	70.66608	63.07977	-147.96738	-3.56403	-1070.61548	286.13229	0.51978	-531.12811	-17.29707	134.20708
993	8.267	995.38782	-167.15027	1423.98035	-93.32621	21.69091	1305.90344	-930.32300	146.38402	1292.23816	734.14258	132.00415	68.69550	38.14832	-146.22772	-3.36179	-1095.47827	288.06927	0.71558	-508.45477	-15.20701	130.86867
994	8.275	998.50018	-167.01071	1417.04138	-91.75976	20.72723	1310.20154	-930.45129	146.79114	1295.45984	753.97681	124.28179	66.85757	13.04028	-144.49406	-3.18011	-1120.54968	290.05096	0.87829	-489.62692	-13.75689	124.95555
995	8.283	1001.85852	-166.88756	1409.55078	-90.16451	19.81715	1314.34497	-930.41876	146.88437	1298.93811	766.36377	117.16296	63.76385	-12.02823	-142.85146	-3.11206	-1145.83569	292.09094	1.04449	-474.58038	-13.22522	116.55331
996	8.292	1005.38080	-166.74890	1401.49463	-88.61819	18.94579	1318.11658	-930.21283	146.66197	1302.52625	771.69702	110.02885	58.60770	-36.48468	-141.45865	-2.98311	-1171.07703	294.37729	1.39931	-463.09698	-13.90823	106.08289
997	8.300	1008.95135	-166.57129	1392.87720	-87.15092	18.06652	1321.34094	-929.81622	146.18898	1306.08850	771.01611	102.27503	51.41622	-59.48901	-140.48325	-2.16907	-1195.53967	297.18951	2.37283	-455.14908	-15.95899	94.05343
998	8.308	1012.44794	-166.34541	1383.72107	-85.75462	17.13548	1323.90088	-929.22217	145.56303	1309.50513	765.16504	93.71762	42.76186	-80.29245	-140.09796	0.34134	-1218.13477	300.60727	4.48322	-451.01685	-19.31172	80.85880
999	8.317	1015.77136	-166.07202	1374.07239	-84.40198	16.14443	1325.72974	-928.43896	144.88696	1312.66541	754.54346	84.64351	33.31055	-98.44382	-140.69693	5.89166	-1237.92358	304.38043	7.88777	-451.13226	-23.67557	66.77510
1000	8.325	1018.85950	-165.76009	1364.00293	-83.06005	15.11346	1326.79590	-927.48840	144.25955	1315.45911	739.46765	75.71188	23.52114	-113.25424	-143.16837	16.27501	-1254.49341	308.25220	12.20379	-455.84161	-28.56874	52.07719
1001	8.333	1021.68652	-165.42632	1353.60620	-81.70603	14.06933	1327.09802	-926.41425	143.75551	1317.78503	720.53235	67.88435	13.75706	-122.83835	-148.65161	33.11502	-1267.80640	312.34525	17.10156	-465.20288	-33.42354	37.19911
1002	8.342	1024.26147	-165.08740	1342.98438	-80.34701	13.04472	1326.66602	-925.28845	143.39919	1319.56836	698.62927	62.22282	4.80732	-124.52933	-157.72198	55.94345	-1277.76709	317.08957	23.17928	-478.86761	-37.62438	22.92828
1003	8.350	1026.62622	-164.74925	1332.23474	-79.02041	12.07586	1325.55762	-924.19830	143.16411	1320.76782	674.78040	59.40740	-2.01859	-117.09732	-169.73978	81.02446	-1283.81274	322.76752	31.93820	-496.13132	-40.51429	10.56540
1004	8.358	1028.84131	-164.40549	1321.44678	-77.77702	11.18399	1323.85181	-923.22485	142.99010	1321.37378	649.90906	59.25092	-5.92843	-102.04916	-183.09288	103.24686	-1284.78137	329.08994	44.19333	-516.21771	-41.64420	1.62024
1005	8.367	1030.96704	-164.04849	1310.70959	-76.66879	10.36450	1321.64685	-922.42963	142.79515	1321.41003	624.65967	60.76328	-7.44126	-82.30655	-196.27472	119.54469	-1279.31104	335.16452	58.22191	-538.59473	-41.13922	-3.23690
1006	8.375	1033.04541	-163.68375	1300.12830	-75.74090	9.59035	1319.05908	-921.84998	142.48366	1320.93921	599.40503	62.84210	-7.69944	-60.17554	-208.73259	130.22021	-1266.50610	339.97693	70.22920	-562.79370	-39.62709	-4.87027
1007	8.383	1035.08655	-163.33600	1289.83484	-75.02492	8.81660	1316.22400	-921.49817	141.96698	1320.04834	574.30835	64.92404	-7.59359	-36.66992	-220.61290	137.32729	-1246.33264	343.07236	77.26601	-587.99048	-37.70010	-4.93013
1008	8.392	1037.05945	-163.04568	1279.99463	-74.54191	7.98080	1313.29480	-921.36249	141.19194	1318.82043	549.35986	67.00095	-7.62875	-11.99484	-231.95493	142.45175	-1219.59460	344.78360	79.31311	-613.24500	-35.61228	-4.66048
1009	8.400	1038.90088	-162.85913	1270.80469	-74.31293	7.01040	1310.42627	-921.41742	140.14923	1317.31897	524.51489	69.19713	-7.96130	13.84235	-242.38837	145.94739	-1187.60168	345.67941	78.34711	-638.08289	-33.44656	-4.57241
1010	8.408	1040.54028	-162.81929	1262.47852	-74.36755	5.84752	1307.74207	-921.63879	138.87144	1315.59216	499.80679	71.46445	-8.46873	40.79352	-251.46373	147.50461	-1151.61206	345.81854	76.15494	-662.53314	-31.27075	-4.75951
1011	8.417	1041.92395	-162.95839	1255.21313	-74.74994	4.47708	1305.29858	-922.01031	137.44193	1313.67627	475.25104	73.63132	-8.97619	68.81921	-259.02029	146.91603	-1112.46265	344.63300	73.46861	-686.77966	-29.12971	-5.17272
1012	8.425	1043.01526	-163.29047	1249.16211	-75.51956	2.94293	1303.06909	-922.51746	135.99277	1311.58997	450.78668	75.62309	-9.41398	97.93036	-265.21490	144.40480	-1070.73987	341.45575	70.60544	-710.94403	-27.07153	-5.67257
1013	8.433	1043.78589	-163.80695	1244.42456	-76.73262	1.35448	1300.96399	-923.12939	134.67917	1309.32837	426.37997	77.50703	-9.80067	128.11502	-270.34332	140.57617	-1027.16431	336.09662	68.28783	-735.05170	-25.14961	-6.05759
1014	8.442	1044.21375	-164.47911	1241.05457	-78.40675	-0.13208	1298.88098	-923.78699	133.63899	1306.86646	402.06012	79.35378	-10.19605	159.26392	-274.73529	136.22397	-982.91089	329.04669	67.67209	-759.07776	-23.36715	-6.19387
1015	8.450	1044.28857	-165.26563	1239.07690	-80.49461	-1.37914	1296.74963	-924.42999	132.94031	1304.20020	377.90662	81.15245	-10.65145	191.16763	-278.76563	132.07803	-939.70422	321.27655	69.68896	-783.02460	-21.68747	-6.11355
1016	8.458	1044.01001	-166.12192	1238.50574	-82.88271	-2.34648	1294.55066	-925.04608	132.54883	1301.40430	354.02615	82.80027	-11.12528	223.56119	-282.79977	128.56116	-899.26392	313.72345	74.46365	-806.93164	-20.06176	-5.99884
1017	8.467	1043.38416	-167.00894	1239.35010	-85.41595	-3.11304	1292.32642	-925.67670	132.36124	1298.63367	330.43152	84.22835	-11.49340	256.22351	-287.04468	125.66586	-862.39630	306.70816	81.26943	-830.82446	-18.42100	-6.07256
1018	8.475	1042.42053	-167.89998	1241.60547	-87.94037	-3.80516	1290.17749	-926.37512	132.28217	1296.05994	307.01114	85.60632	-11.66688	289.09949	-291.46118	123.00864	-828.75824	299.82947	88.91464	-854.70441	-16.69813	-6.40186
1019	8.483	1041.12964	-168.78682	1245.23816	-90.33537	-4.48380	1288.22327	-927.17328	132.26886	1293.82031	283.61401	87.24931	-11.66294	322.31812	-295.78577	120.05132	-797.46252	292.53256	96.25326	-878.56451	-14.89380	-6.78490
1020	8.492	1039.51917	-169.68460	1250.17944	-92.51486	-5.09915	1286.56030	-928.07147	132.31090	1292.01196	260.05930	89.27971	-11.58330	356.07019	-299.67050	116.36697	-767.71924	284.67969	102.51344	-902.39038	-13.11240	-6.93927
1021	8.500	1037.59619	-170.62802	1256.33215	-94.41146	-5.54369	1285.26111	-929.03235	132.39163	1290.70667	236.19727	91.48701	-11.54020	390.42639	-302.88422	111.76905	-738.98053	276.54678	107.36326	-926.18530	-11.47877	-6.79658
1022	8.508	1035.37231	-171.65620	1263.58008	-95.96152	-5.72520	1284.40527	-929.98254	132.47375	1289.95642	212.01880	93.54887	-11.56249	425.23187	-305.39664	106.29515	-710.77344	268.47504	110.82439	-950.03015	-9.97742	-6.54328
1023	8.517	1032.86438	-172.80020	1271.79614	-97.10183	-5.59829	1284.09717	-930.83868	132.49689	1289.79102	187.61911	95.35580	-11.57944	460.19037	-307.32059	100.16284	-682.61359	260.62268	113.10273	-974.08490	-8.43241	-6.41156
1024	8.525	1030.09155	-174.08243	1280.85034	-97.78608	-5.16255	1284.45007	-931.54144	132.39685	1290.21765	163.10699	97.04134	-11.53332	495.07098	-308.78867	93.70084	-654.10144	252.97183	114.42184	-998.47455	-6.73400	-6.43889
1025	8.533	1027.08130	-175.51599	1290.61731	-98.00095	-4.44763	1285.54968	-932.06104	132.15303	1291.22058	138.54639	98.73503	-11.45101	529.87347	-309.79144	87.25314	-625.09753	245.46501	114.97593	-1023.16687	-4.97395	-6.44581
1026	8.542	1023.87683	-177.09805	1300.97461	-97.76232	-3.50169	1287.41565	-932.38123	131.80388	1292.77637	113.92484	100.41594	-11.36248	564.80109	-310.11899	81.17973	-595.89813	238.07817	114.94894	-1048.01074	-3.22776	-6.29526
1027	8.550	1020.53479	-178.80476	1311.79614	-97.11125	-2.39344	1289.97668	-932.49603	131.41321	1294.88281	89.20947	102.00661	-11.22819	599.91077	-309.56964	75.96378	-567.32538	230.85486	114.46756	-1072.87903	-1.40717	-6.06101
1028	8.558	1017.11060	-180.59744	1322.95105	-96.12466	-1.21392	1293.07397	-932.41534	131.04243	1297.54956	64.39456	103.52417	-10.98966	634.53949	-308.22800	72.15267	-540.53729	223.99332	113.43879	-1097.74243	0.57151	-5.88169
1029	8.567	1013.65033	-182.43915	1334.31433	-94.91833	-0.06008	1296.49951	-932.15759	130.74901	1300.74890	39.42804	105.09479	-10.65971	666.99823	-306.44409	69.91145	-516.51880	217.85654	111.39346	-1122.69775	2.63747	-5.79062
1030	8.575	1010.18860	-184.30000	1345.77527	-93.61985	1.00042	1300.05249	-931.74335	130.58530	1304.38757	14.17326	106.79120	-10.36150	695.06165	-304.50079	68.51892	-495.66971	212.82753	107.65310	-1147.89392	4.55647	-5.68756
1031	8.583	1006.74652	-186.14789	1357.23462	-92.32693	1.95414	1303.57092	-931.19647	130.58833	1308.32080	-11.43361	108.50974	-10.25825	717.07593	-302.28375	66.55528	-477.87460	209.17162	101.79778	-1173.25415	6.02829	-5.34976
1032	8.592	1003.32733	-187.94635	1368.60034	-91.08735	2.82946	1306.92712	-930.54181	130.77058	1312.37854	-37.17421	110.13690	-10.35573	732.67249	-299.27924	62.97694	-462.88837	207.02264	93.92059	-1198.23071	6.80862	-4.44133
1033	8.600	999.91174	-189.66342	1379.79224	-89.90460	3.66357	1310.01062	-929.79767	131.11655	1316.38623	-62.46567	111.75436	-10.27143	742.44092	-294.94305	57.98696	-450.65924	206.48225	84.45099	-1221.92871	6.73765	-2.56949
1034	8.608	996.45520	-191.27809	1390.74438	-88.74912	4.47538	1312.71326	-928.96918	131.59018	1320.17798	-86.34042	113.53135	-9.13451	747.10986	-289.06308	52.55302	-441.42465	207.70808	73.81685	-1243.58789	5.84661	0.48704
1035	8.617	992.89282	-192.77878	1401.39758	-87.56648	5.25486	1314.92224	-928.04919	132.14557	1323.60608	-107.45847	115.57042	-5.70733	747.09534	-281.74628	47.22308	-435.60379	210.82582	62.23177	-1262.95923	4.42926	4.56613
1036	8.625	989.15564	-194.16254	1411.69397	-86.28970	5.97369	1316.52869	-927.03418	132.72224	1326.54810	-124.20877	118.11150	1.52936	742.64014	-273.10666	41.69503	-433.61703	215.72437	49.77189	-1280.26941	2.77398	9.35229
1037	8.633	985.19086	-195.44035	1421.57739	-84.86518	6.60611	1317.45190	-925.94690	133.23607	1328.91089	-134.55658	121.90608	14.47241	734.10876	-263.14172	35.33138	-435.76651	221.94800	36.75793	-1295.92358	0.88927	14.91951
1038	8.642	980.97595	-196.63892	1430.99658	-83.28099	7.14168	1317.66211	-924.84729	133.59863	1330.62695	-135.75601	128.06184	34.67396	721.98376	-252.11874	27.84566	-442.17212	228.74937	24.19793	-1310.02209	-1.40350	22.00673
1039	8.650	976.52582	-197.79504	1439.90588	-81.57365	7.58512	1317.18115	-923.81079	133.76053	1331.64136	-125.47092	137.06378	61.17141	706.80981	-240.96144	19.63431	-452.71515	235.17845	13.76229	-1321.71362	-4.24433	31.56401
1040	8.658	971.89490	-198.93997	1448.26294	-79.81056	7.95041	1316.07019	-922.88605	133.73138	1331.90625	-104.19308	147.97289	89.25819	689.29028	-231.01863	11.74932	-467.13013	240.23213	6.95770	-1328.99731	-7.69688	43.62548
1041	8.667	967.17236	-200.07777	1456.02771	-78.06920	8.25290	1314.41138	-922.06696	133.57933	1331.42383	-75.77521	158.98605	112.81695	670.00360	-223.41025	5.50176	-485.31995	243.39201	4.07570	-1329.57080	-11.73979	56.46309
1042	8.675	962.46545	-201.18521	1463.16577	-76.42487	8.50019	1312.29248	-921.30438	133.44150	1330.31836	-44.87708	168.75256	128.31151	648.97412	-218.42441	1.64163	-507.22656	245.19627	3.87790	-1322.10962	-16.19563	67.26611
1043	8.683	957.87866	-202.23688	1469.64893	-74.94106	8.69228	1309.79578	-920.54663	133.49707	1328.81873	-14.18286	176.90358	136.34692	626.05957	-215.45657	-0.14071	-531.89551	246.77391	4.36689	-1306.80737	-20.94055	74.12878
1044	8.692	953.50464	-203.22350	1475.45825	-73.67236	8.83129	1306.99146	-919.77582	133.88205	1327.13440	16.03690	183.59680	139.93034	601.59656	-213.68179	-0.69985	-557.34082	248.69116	4.16592	-1284.91602	-26.13536	77.25709
1045	8.700	949.42358	-204.14835	1480.59070	-72.68898	8.92986	1303.93665	-919.01794	134.63208	1325.36145	46.53644	189.03650	141.86607	576.32251	-212.57712	-0.71088	-581.99243	250.67627	3.24562	-1257.86438	-31.91390	78.08238
1046	8.708	945.69324	-205.01639	1485.06665	-72.09157	9.02001	1300.68042	-918.32092	135.69827	1323.47827	77.80251	193.38503	143.46405	550.99078	-211.72565	-0.58946	-605.63977	252.33250	2.26787	-1226.61157	-37.93834	77.65070
1047	8.717	942.33759	-205.82654	1488.93152	-71.99296	9.16297	1297.27490	-917.72552	136.98552	1321.38647	109.75972	196.72516	144.72658	526.08435	-210.68761	-0.64436	-628.85498	253.66969	1.59892	-1191.59363	-43.47769	76.20419
1048	8.725	939.35382	-206.56204	1492.24890	-72.49031	9.44102	1293.78931	-917.27533	138.36497	1318.99426	142.10535	198.98660	145.10716	501.66986	-209.25536	-1.01834	-652.20947	254.99852	1.15065	-1153.16479	-47.82788	73.91549
1049	8.733	936.73187	-207.18146	1495.08936	-73.65527	9.91919	1290.31567	-917.04834	139.67964	1316.29663	174.64476	200.03697	144.15863	477.57861	-207.54201	-1.61112	-675.98816	256.58099	0.75079	-1112.11719	-50.57500	71.53919
1050	8.742	934.46649	-207.62953	1497.52161	-75.53852	10.59450	1286.95166	-917.13184	140.77156	1313.36316	207.37546	199.87163	141.84999	453.66037	-205.78938	-2.17210	-700.16846	258.43604	0.34889	-1069.85168	-51.67274	70.37559
1051	8.750	932.55414	-207.87146	1499.60864	-78.16036	11.37252	1283.76733	-917.55994	141.50842	1310.26721	240.38313	198.72028	138.57939	429.82584	-204.13565	-2.50674	-724.54047	260.39447	-0.03161	-1028.00208	-51.43723	71.70962
1052	8.758	930.98541	-207.91568	1501.40344	-81.46566	12.10278	1280.78870	-918.29285	141.79581	1307.05176	273.67749	196.96913	134.99985	406.01407	-202.53275	-2.62520	-748.88708	262.28021	-0.36759	-987.71277	-50.27483	76.05116
1053	8.767	929.74109	-207.79944	1502.94641	-85.26796	12.66356	1278.02039	-919.24603	141.59302	1303.74573	307.10800	194.93765	131.73729	382.20541	-200.87990	-2.69633	-773.07593	264.03891	-0.63018	-949.17908	-48.28734	82.74593
1054	8.775	928.78955	-207.56076	1504.26807	-89.25156	13.02838	1275.51172	-920.33002	140.93420	1300.38599	340.45813	192.76308	129.14551	358.43329	-199.18005	-2.87078	-797.04364	265.73322	-0.78126	-911.92743	-45.29898	90.50929
1055	8.783	928.08643	-207.22710	1505.40051	-93.06774	13.25037	1273.41858	-921.47882	139.93011	1297.02527	373.64685	190.46083	127.22230	334.74930	-197.52133	-3.16034	-820.77490	267.44223	-0.81683	-875.51495	-41.25064	98.35925
1056	8.792	927.58472	-206.81744	1506.38782	-96.45998	13.40130	1271.97888	-922.65454	138.74466	1293.73621	406.80133	187.92380	125.64753	311.16617	-195.94257	-3.46413	-844.30542	269.15866	-0.79197	-839.82825	-36.37764	105.87027
1057	8.800	927.24774	-206.34273	1507.27905	-99.31120	13.53378	1271.39197	-923.83276	137.56407	1290.62183	440.07874	184.88956	123.94164	287.62869	-194.37891	-3.67228	-867.71661	270.80182	-0.77778	-804.76196	-31.03795	112.81675
1058	8.808	927.05536	-205.80786	1508.11353	-101.59410	13.66257	1271.71558	-924.98755	136.56299	1287.82813	473.44879	181.05243	121.69256	264.02292	-192.75961	-3.73888	-891.12561	272.31818	-0.78620	-769.91040	-25.55404	118.97527
1059	8.817	927.00427	-205.21919	1508.91614	-103.30293	13.75158	1272.86816	-926.08246	135.87183	1285.53381	506.71213	176.21156	118.66851	240.22446	-191.10306	-3.69128	-914.66431	273.73203	-0.75779	-734.76208	-20.25291	124.22128
1060	8.825	927.10474	-204.58719	1509.70203	-104.43309	13.72255	1274.70447	-927.06903	135.56125	1283.91467	539.69238	170.38023	114.78490	216.18179	-189.46581	-3.59397	-938.43323	275.15579	-0.62624	-699.12317	-15.49778	128.63240
1061	8.833	927.37231	-203.91989	1510.47937	-104.99478	13.48841	1277.08362	-927.89618	135.64117	1283.10156	572.41119	163.81151	110.01777	191.93967	-187.85483	-3.48812	-962.46191	276.73645	-0.39362	-663.26605	-11.56518	132.42973
1062	8.842	927.82001	-203.22145	1511.24792	-105.01935	12.99453	1279.90015	-928.52679	136.06454	1283.15137	605.13727	156.77802	104.39545	167.55460	-186.24271	-3.37077	-986.71979	278.50104	-0.14338	-627.76416	-8.51257	135.77861
1063	8.850	928.45929	-202.49960	1511.99561	-104.55238	12.24651	1283.09180	-928.94684	136.73692	1284.03979	638.10828	149.33997	98.20714	143.03650	-184.61522	-3.24973	-1011.15747	280.32715	0.05608	-593.33801	-6.18383	138.60393
1064	8.858	929.30359	-201.76706	1512.69910	-103.64621	11.30863	1286.63086	-929.16052	137.53033	1285.67834	670.96313	141.48929	92.20129	118.38876	-182.97717	-3.16018	-1035.74121	282.09979	0.23595	-560.84265	-4.31108	140.51448
1065	8.867	930.36755	-201.03580	1513.32629	-102.35608	10.26817	1290.50073	-929.18060	138.29863	1287.95215	702.37585	133.45364	87.27055	93.63153	-181.33054	-3.10033	-1060.46692	283.79565	0.44709	-531.20691	-2.64141	140.85817
1066	8.875	931.66064	-200.31458	1513.83862	-100.74141	9.18805	1294.65967	-929.01758	138.90190	1290.75195	730.29626	125.73859	83.67301	68.75708	-179.63727	-3.04270	-1085.35339	285.45218	0.64594	-505.19458	-1.08163	138.96355
1067	8.883	933.18213	-199.60849	1514.19604	-98.87066	8.08959	1299.01440	-928.66565	139.24118	1293.96814	752.77808	118.83044	80.65162	43.72427	-177.84720	-3.01518	-1110.43066	287.16254	0.75201	-483.13168	0.22576	134.46883
1068	8.892	934.91888	-198.91545	1514.35938	-96.82249	6.96546	1303.40991	-928.09796	139.27870	1297.47144	768.90308	112.76365	77.02283	18.57605	-176.02176	-3.05843	-1135.68359	289.08673	0.80662	-464.87231	0.97865	127.45732
1069	8.900	936.84076	-198.22566	1514.28809	-94.67838	5.79133	1307.63672	-927.28229	139.02963	1301.12317	779.03125	106.97469	72.03799	-6.34445	-174.36572	-3.06412	-1160.87939	291.42514	1.06039	-450.10110	0.86065	118.31371
1070	8.908	938.89264	-197.52869	1513.93909	-92.50473	4.53976	1311.46533	-926.20667	138.54330	1304.80042	784.14209	100.66323	65.56895	-30.27939	-173.07790	-2.62782	-1185.36523	294.34351	1.97125	-438.70142	-0.30775	107.47322
1071	8.917	940.99365	-196.81604	1513.26990	-90.33282	3.20053	1314.70154	-924.89148	137.89586	1308.39893	784.90149	93.37656	57.78568	-52.32034	-172.27261	-0.95541	-1208.12109	297.84381	4.05177	-430.86902	-2.42371	95.23512
1072	8.925	943.04816	-196.07489	1512.24658	-88.15818	1.78683	1317.22754	-923.37946	137.18613	1311.81348	781.28699	85.38633	48.97095	-71.87393	-172.18929	3.18587	-1228.18384	301.69763	7.46960	-426.97070	-5.12989	81.76964
1073	8.933	944.96271	-195.28957	1510.84717	-85.96136	0.32767	1318.99780	-921.71960	136.51125	1314.92786	773.01086	77.52679	39.48345	-88.54269	-173.51196	11.52866	-1245.03259	305.63748	11.80173	-427.33801	-8.04818	67.28162
1074	8.942	946.66858	-194.45175	1509.06067	-83.73086	-1.14257	1320.00464	-919.96027	135.94077	1317.62390	760.16736	70.52847	29.61436	-101.10812	-177.38379	26.01724	-1258.57715	309.68353	16.49052	-432.15213	-10.92055	52.11657
1075	8.950	948.14221	-193.56793	1506.88745	-81.47578	-2.59216	1320.25208	-918.15454	135.51587	1319.79492	743.40784	64.60665	19.57234	-107.06320	-184.87984	47.38747	-1268.91541	314.19568	21.71939	-441.42960	-13.55151	36.81860
1076	8.958	949.41016	-192.66174	1504.33472	-79.22293	-3.99003	1319.75317	-916.36969	135.25238	1321.35669	723.65369	59.87997	9.93568	-104.21414	-196.19275	73.40798	-1275.94751	319.54382	28.76669	-454.94257	-15.70510	22.31671
1077	8.967	950.53845	-191.76782	1501.40930	-77.00717	-5.30073	1318.54004	-914.67908	135.12962	1322.26001	701.74603	56.82117	1.92304	-92.78476	-210.25354	99.28617	-1278.94763	325.65356	39.01161	-472.04807	-17.02261	10.03389
1078	8.975	951.62024	-190.91959	1498.11816	-74.87084	-6.49117	1316.67078	-913.13379	135.08176	1322.50244	678.28931	55.83961	-3.39545	-75.26865	-225.32437	120.60291	-1276.65125	331.76212	51.94176	-491.85858	-17.13184	1.38744
1079	8.983	952.75842	-190.14551	1494.47607	-72.86935	-7.54370	1314.22717	-911.74756	135.00798	1322.12793	653.79395	56.69669	-6.01804	-54.41513	-240.06534	135.80338	-1267.86768	336.75922	64.42825	-513.76904	-16.01226	-3.21348
1080	8.992	954.04053	-189.47037	1490.50952	-71.07118	-8.46883	1311.31055	-910.51068	134.79579	1321.21387	628.81152	58.66818	-6.82134	-31.82205	-253.97513	145.94540	-1252.02319	339.99396	72.87527	-537.42401	-14.11521	-4.75121
1081	9.000	955.52032	-188.91144	1486.25671	-69.55498	-9.32280	1308.04553	-909.41602	134.34384	1319.84961	603.79236	61.03835	-6.86249	-8.00443	-266.96326	152.70573	-1229.38635	341.69147	76.06318	-562.18176	-11.97489	-4.80086
1082	9.008	957.20593	-188.47826	1481.76892	-68.41181	-10.20968	1304.58289	-908.47675	133.58441	1318.11450	578.93945	63.36067	-6.93731	16.98880	-278.84503	156.95790	-1200.90820	342.55505	75.47229	-587.21002	-9.83068	-4.53956
1083	9.017	959.04865	-188.18239	1477.11792	-67.73997	-11.24667	1301.08252	-907.72498	132.50558	1316.06750	554.24377	65.53691	-7.36753	43.18033	-289.32071	158.78342	-1167.73376	343.05698	73.33125	-611.99536	-7.64431	-4.48806
1084	9.025	960.94708	-188.04614	1472.40527	-67.62346	-12.51542	1297.67932	-907.19244	131.16531	1313.74744	529.62140	67.71226	-8.04691	70.54883	-298.23306	158.14664	-1130.77405	343.00354	70.90923	-636.41919	-5.34571	-4.73946
1085	9.033	962.77130	-188.09505	1467.76318	-68.11159	-14.02496	1294.45850	-906.88843	129.68794	1311.18323	505.04160	69.99716	-8.71619	99.06714	-305.71863	155.32645	-1090.65063	341.66620	68.40707	-660.56445	-3.00403	-5.18327
1086	9.042	964.39404	-188.33517	1463.34399	-69.21466	-15.69564	1291.45435	-906.78790	128.23126	1308.40637	480.52487	72.30637	-9.21032	128.74442	-312.12100	150.90610	-1047.95642	338.36545	65.92736	-684.56268	-0.75281	-5.64557
1087	9.050	965.71545	-188.74094	1459.29858	-70.91119	-17.37841	1288.66797	-906.83087	126.93196	1305.45203	456.12036	74.48624	-9.52251	159.58780	-317.79929	145.58093	-1003.57269	333.01627	64.26195	-708.50330	1.37387	-5.99316
1088	9.058	966.67859	-189.26653	1455.75537	-73.14264	-18.90700	1286.08984	-906.93707	125.86450	1302.35120	431.94421	76.48122	-9.74598	191.53462	-323.05252	140.01646	-958.85913	326.25677	64.74982	-732.43713	3.42924	-6.17527
1089	9.067	967.26764	-189.86595	1452.81262	-75.78517	-20.17394	1283.71143	-907.04504	125.03091	1299.15222	408.07654	78.28633	-10.00255	224.39880	-328.12930	134.74942	-915.50305	319.05054	68.39295	-756.39911	5.43592	-6.21775
1090	9.075	967.49207	-190.50883	1450.54297	-78.63558	-21.21009	1281.51831	-907.14276	124.37463	1295.95447	384.41888	79.92075	-10.35824	257.88019	-333.14532	130.04759	-874.90881	312.00110	75.04569	-780.38385	7.35758	-6.20715
1091	9.083	967.36877	-191.18915	1448.99805	-81.44759	-22.19579	1279.48755	-907.25549	123.81008	1292.89661	360.80096	81.51553	-10.75902	291.69577	-338.01889	125.83887	-837.60254	305.00769	83.46437	-804.34540	9.15641	-6.24628
1092	9.092	966.91364	-191.92210	1448.20911	-84.00476	-23.35043	1277.61548	-907.41431	123.25757	1290.11401	337.14175	83.22038	-11.10805	325.74506	-342.55719	121.81188	-803.28522	297.60461	92.11346	-828.23126	10.87695	-6.38941
1093	9.100	966.14288	-192.72720	1448.18347	-86.17464	-24.77224	1275.95361	-907.63446	122.67247	1287.71313	313.46735	85.11837	-11.34086	360.12372	-346.56165	117.59834	-771.32306	289.52454	99.90492	-852.00665	12.63046	-6.58805
1094	9.108	965.07880	-193.61456	1448.89722	-87.89568	-26.37417	1274.60938	-907.90234	122.05016	1285.76831	289.83621	87.30501	-11.38717	394.96210	-349.89206	112.93881	-741.06592	280.86560	106.40723	-875.70398	14.44088	-6.70552
1095	9.117	963.75635	-194.58932	1450.29639	-89.12405	-27.96879	1273.71716	-908.18146	121.39662	1284.32910	266.18750	89.73231	-11.25785	430.25729	-352.51019	107.75167	-711.91510	271.89261	111.66228	-899.45953	16.19917	-6.64653
1096	9.125	962.22424	-195.65987	1452.30786	-89.81381	-29.39957	1273.40918	-908.43799	120.69551	1283.42590	242.32207	92.04557	-11.12844	465.84470	-354.48135	102.10793	-683.35266	262.84784	115.88657	-923.42682	17.84386	-6.46043
1097	9.133	960.54187	-196.83763	1454.84875	-89.94601	-30.59472	1273.79260	-908.65601	119.90300	1283.06665	218.11516	93.93806	-11.11983	501.49005	-355.97791	96.24866	-654.98883	253.87013	119.26993	-947.64868	19.52354	-6.28493
1098	9.142	958.77380	-198.13660	1457.83447	-89.55376	-31.53328	1274.92285	-908.82880	118.96446	1283.23389	193.64030	95.52109	-11.15133	537.01074	-357.24353	90.65253	-626.62329	244.99893	121.94082	-972.03949	21.47998	-6.21887
1099	9.150	956.98419	-199.56815	1461.18384	-88.70840	-32.20055	1276.79297	-908.94592	117.84233	1283.90491	169.04857	97.10599	-11.13413	572.34808	-358.37897	85.95195	-598.31049	236.27251	123.99564	-996.49084	23.75306	-6.24242
1100	9.158	955.23199	-201.12704	1464.82141	-87.48968	-32.59148	1279.34436	-908.98676	116.54666	1285.08630	144.43045	98.81558	-11.07650	607.38727	-359.13205	82.62061	-570.40021	227.81337	125.48132	-1020.98956	26.08686	-6.23813
1101	9.167	953.57111	-202.78514	1468.67725	-85.97310	-32.73879	1282.48035	-908.92279	115.13667	1286.82471	119.79767	100.56424	-10.96691	641.40033	-359.12274	80.67058	-543.52484	219.82687	126.31275	-1045.59387	28.19481	-6.12935
1102	9.175	952.05560	-204.50098	1472.68518	-84.23859	-32.71517	1286.07117	-908.72803	113.68940	1289.17273	95.08072	102.26447	-10.77312	672.70898	-358.26556	79.46847	-518.48340	212.54721	126.18464	-1070.31921	30.04999	-5.98787
1103	9.183	950.73828	-206.23447	1476.78503	-82.37847	-32.60695	1289.95203	-908.39227	112.27811	1292.13611	70.17120	103.93033	-10.55399	699.29767	-356.71707	77.71416	-496.01318	206.17485	124.58732	-1095.17896	31.79428	-5.90012
1104	9.192	949.65533	-207.95422	1480.92395	-80.48175	-32.48136	1293.93567	-907.92590	110.96886	1295.65039	45.06494	105.60680	-10.47637	719.84290	-354.56732	74.06733	-476.55396	200.85562	120.98408	-1120.30615	33.44763	-5.78538
1105	9.200	948.81097	-209.63734	1485.04980	-78.60593	-32.36371	1297.84290	-907.34528	109.81689	1299.59253	19.92224	107.26891	-10.70798	734.17004	-351.76483	68.21971	-460.15521	196.68584	115.06925	-1145.77844	34.86180	-5.48212
1106	9.208	948.17505	-211.26476	1489.10059	-76.76058	-32.23794	1301.53064	-906.65173	108.85386	1303.81213	-5.05438	108.85933	-11.11019	743.10559	-348.08569	61.07179	-446.58606	193.71881	106.92878	-1171.25671	35.80480	-4.84538
1107	9.217	947.68884	-212.81509	1493.00342	-74.90678	-32.07307	1304.89697	-905.82874	108.06845	1308.15747	-29.82129	110.46027	-10.72353	747.89288	-343.17908	53.75705	-435.56894	191.99612	96.97993	-1195.93274	35.97943	-3.63702
1108	9.225	947.27350	-214.26703	1496.68408	-72.97069	-31.86445	1307.86023	-904.85553	107.40455	1312.47913	-54.45480	112.45365	-7.36324	749.37024	-336.85645	46.80882	-427.01559	191.55719	85.75093	-1218.89233	35.21103	-1.54238
1109	9.233	946.84143	-215.60712	1500.07434	-70.86423	-31.64588	1310.33167	-903.71912	106.78003	1316.62280	-78.23718	115.50452	2.23934	747.64478	-329.19064	40.14865	-421.13763	192.38495	73.68419	-1239.59375	33.67259	1.55732
1110	9.242	946.31628	-216.82904	1503.11230	-68.51219	-31.44901	1312.20691	-902.42218	106.10866	1320.43518	-97.97714	120.29067	21.30092	742.50549	-320.28613	33.40698	-418.37201	194.33313	61.09669	-1258.02759	31.70729	5.45395
1111	9.250	945.65405	-217.93030	1505.74109	-65.89042	-31.27222	1313.37976	-900.98706	105.32431	1323.77783	-107.96011	127.13192	50.67202	733.93970	-310.27866	26.21005	-419.21057	197.08755	48.29155	-1274.45215	29.37948	10.02265
1112	9.258	944.85626	-218.91997	1507.91064	-63.04760	-31.10219	1313.77136	-899.45709	104.40470	1326.53577	-103.64871	135.73225	86.74325	722.20117	-299.80850	18.59795	-424.03934	200.20024	35.71983	-1289.03882	26.33757	15.82182
1113	9.267	943.97144	-219.82559	1509.58191	-60.08959	-30.94142	1313.36389	-897.89478	103.39033	1328.62952	-85.83536	145.14159	122.46816	707.46094	-290.30322	11.36752	-433.03482	203.18752	24.10894	-1301.53918	22.29315	23.94661
1114	9.275	943.08734	-220.68784	1510.72925	-57.14832	-30.80257	1312.21082	-896.36890	102.39046	1330.03284	-59.94290	154.12737	151.67508	689.52203	-283.30148	5.68391	-446.14691	205.63460	14.48367	-1310.83313	17.46144	34.93333
1115	9.283	942.31604	-221.55423	1511.33569	-54.35513	-30.69124	1310.41736	-894.93481	101.54920	1330.77307	-31.49544	161.79593	172.38652	668.18500	-279.30200	2.18085	-463.15497	207.31107	7.89742	-1314.85229	12.26384	47.65618
1116	9.292	941.77631	-222.46957	1511.39221	-51.82379	-30.60684	1308.11389	-893.61426	100.97173	1330.90186	-3.08003	167.82034	186.18059	644.04639	-277.45541	0.59795	-483.72595	208.33186	4.80538	-1311.50122	6.90584	59.45640
1117	9.300	941.57520	-223.45590	1510.90344	-49.65081	-30.55389	1305.44226	-892.39044	100.67032	1330.46692	25.24942	172.20493	195.53094	618.52747	-276.40234	0.16891	-507.32104	209.20189	4.53872	-1299.84521	1.32185	67.77227
1118	9.308	941.78943	-224.50366	1509.88818	-47.92794	-30.54084	1302.55298	-891.23413	100.59209	1329.50989	54.18924	175.07814	202.11534	592.94995	-275.22717	0.10541	-532.93878	210.49091	5.51935	-1280.37683	-4.89397	71.82573
1119	9.317	942.45178	-225.58226	1508.37854	-46.74471	-30.56112	1299.59521	-890.14368	100.70612	1328.08337	84.10172	176.59033	206.67038	567.89624	-273.69550	-0.11867	-559.16248	212.35112	6.18264	-1254.39941	-12.32558	72.68233
1120	9.325	943.54987	-226.65277	1506.42310	-46.17746	-30.57133	1296.69299	-889.15991	101.04448	1326.25952	114.89844	176.81982	209.44801	543.30273	-272.01587	-0.63226	-584.77539	214.44815	5.80882	-1223.21008	-21.11647	71.84202
1121	9.333	945.03455	-227.67615	1504.09009	-46.28412	-30.49213	1293.92517	-888.35431	101.64406	1324.10815	146.31787	175.84889	210.59618	518.85065	-270.51846	-1.26028	-609.30664	216.36084	4.59354	-1187.58447	-30.67153	70.09489
1122	9.342	946.82971	-228.61522	1501.46411	-47.10880	-30.24446	1291.32397	-887.81616	102.46958	1321.66492	178.19687	173.87360	210.30634	494.37415	-269.30319	-1.79523	-632.94641	217.93341	3.14130	-1147.91846	-40.07903	67.69852
1123	9.350	948.83820	-229.42984	1498.64441	-48.68133	-29.80220	1288.88928	-887.64508	103.41222	1318.93188	210.54146	171.12389	208.80292	469.99234	-268.16473	-2.15925	-656.12036	219.27621	1.97718	-1104.78186	-48.57650	65.07988
1124	9.358	950.95007	-230.07881	1495.74536	-51.00023	-29.22961	1286.60925	-887.92755	104.34728	1315.90674	243.39005	167.79605	206.35239	445.90164	-266.89383	-2.38246	-679.18628	220.56525	1.34316	-1059.29639	-55.63195	63.11098
1125	9.367	953.05420	-230.53120	1492.89697	-53.99693	-28.66563	1284.46692	-888.69592	105.18088	1312.60779	276.69073	164.02617	203.27069	422.15967	-265.45084	-2.56268	-702.34149	221.89680	1.21390	-1013.15186	-61.02923	63.00049
1126	9.375	955.04468	-230.77570	1490.24341	-57.50256	-28.24183	1282.43848	-889.90588	105.86380	1309.08289	310.33118	159.83765	199.82683	398.67261	-263.86755	-2.80764	-725.64490	223.28743	1.39313	-968.11877	-64.97029	65.80686
1127	9.383	956.82031	-230.82082	1487.93469	-61.26311	-27.99889	1280.52124	-891.45435	106.38960	1305.40942	344.21170	155.23434	196.13522	375.29971	-262.20114	-3.12675	-749.07739	224.73378	1.60331	-925.20044	-67.77092	71.64519
1128	9.392	958.28857	-230.68480	1486.11462	-65.01555	-27.87214	1278.78796	-893.22034	106.78552	1301.68787	378.26553	150.28653	192.13200	351.94183	-260.54318	-3.42237	-772.58514	226.22977	1.59409	-884.35016	-69.46542	79.44682
1129	9.400	959.37982	-230.38901	1484.89709	-68.56636	-27.73611	1277.40417	-895.10266	107.09119	1298.02893	412.47531	144.99911	187.63156	328.58124	-258.95557	-3.61344	-796.11743	227.73454	1.26205	-845.10028	-69.91415	87.76788
1130	9.408	960.06116	-229.96017	1484.34412	-71.80379	-27.47275	1276.56641	-897.03027	107.32614	1294.54517	446.85196	139.22385	182.41904	305.23920	-257.44757	-3.70228	-819.68976	229.18489	0.69677	-807.17755	-69.16072	95.69669
1131	9.417	960.34143	-229.42686	1484.46167	-74.64491	-27.03513	1276.40222	-898.94116	107.47266	1291.36011	481.30267	132.78391	176.31042	281.88821	-256.01254	-3.72286	-843.36835	230.58743	0.12782	-770.41034	-67.51018	102.89915
1132	9.425	960.26611	-228.80991	1485.21228	-76.98516	-26.46484	1276.92261	-900.75842	107.49460	1288.62756	515.55750	125.56613	169.13509	258.45410	-254.62117	-3.69746	-867.17004	232.01361	-0.23454	-734.38513	-65.35108	109.19942
1133	9.433	959.90936	-228.12222	1486.52881	-78.70442	-25.85734	1278.05298	-902.38635	107.37544	1286.52759	549.35205	117.44246	160.66061	234.87561	-253.20575	-3.65068	-891.05316	233.45395	-0.36422	-698.52319	-62.98020	114.40223
1134	9.442	959.36255	-227.37819	1488.32141	-79.71664	-25.31985	1279.69165	-903.72241	107.14493	1285.22852	582.74243	108.25487	150.60771	211.11511	-251.70413	-3.61124	-914.97217	234.84242	-0.37491	-662.52582	-60.59064	118.42025
1135	9.450	958.71771	-226.59578	1490.48718	-80.01157	-24.94687	1281.75000	-904.68500	106.87102	1284.84326	616.18457	98.04050	138.93596	187.15997	-250.12030	-3.57823	-938.88940	236.21111	-0.34048	-626.67310	-58.38075	121.37846
1136	9.458	958.05200	-225.78253	1492.92029	-79.65626	-24.80632	1284.16467	-905.24084	106.62663	1285.40710	650.20508	87.18443	126.27705	163.02869	-248.51604	-3.51332	-962.81763	237.64380	-0.23866	-591.70435	-56.53758	123.41246
1137	9.467	957.42236	-224.92755	1495.52393	-78.76732	-24.92436	1286.89514	-905.40723	106.46693	1286.88037	684.85779	76.19972	114.06194	138.74210	-246.92894	-3.38649	-986.84485	239.18323	-0.02596	-558.50696	-55.06102	124.34021
1138	9.475	956.86859	-224.02011	1498.21960	-77.47870	-25.27083	1289.90735	-905.22913	106.41713	1289.16992	719.15570	65.55198	103.99506	114.29758	-245.32014	-3.22566	-1011.05560	240.83788	0.28026	-527.97498	-53.72105	123.61758
1139	9.483	956.41583	-223.06570	1500.94592	-75.91314	-25.76964	1293.14832	-904.75574	106.46018	1292.15527	750.84570	55.74838	96.90615	89.66266	-243.62315	-3.13132	-1035.46509	242.57614	0.58686	-500.97159	-52.29162	120.63690
1140	9.492	956.07306	-222.07538	1503.64966	-74.16649	-26.33919	1296.52051	-904.02411	106.53946	1295.69885	777.13147	47.15480	91.83646	64.84076	-241.81671	-3.22928	-1060.05798	244.37350	0.79303	-478.09601	-50.85619	115.10677
1141	9.500	955.82385	-221.05746	1506.27844	-72.31139	-26.92740	1299.87390	-903.05420	106.57837	1299.64539	796.06189	39.62630	86.61562	40.10226	-239.99088	-3.49414	-1084.83118	246.28307	0.88588	-459.42365	-49.86160	107.24203
1142	9.508	955.61829	-220.02254	1508.77771	-70.40295	-27.52348	1303.02759	-901.85211	106.50824	1303.82422	807.30359	32.58991	79.49268	16.20731	-238.42383	-3.44146	-1109.70435	248.41483	1.02413	-444.67105	-49.80924	97.62466
1143	9.517	955.37604	-218.97853	1511.08813	-68.47243	-28.16139	1305.80310	-900.42065	106.29494	1308.05151	811.63965	25.42881	69.98564	-5.81134	-237.57346	-1.88885	-1134.32593	250.88661	1.60964	-433.69678	-50.88738	86.82686
1144	9.525	954.99707	-217.91740	1513.14819	-66.52193	-28.90995	1308.05017	-898.77173	105.94956	1312.14404	809.92468	17.69770	58.52760	-25.26254	-238.03085	3.01607	-1157.95874	253.74422	3.23320	-426.79663	-52.92653	75.12101
1145	9.533	954.38220	-216.81339	1514.89563	-64.53387	-29.84011	1309.65808	-896.93433	105.52779	1315.94189	802.56372	9.28030	45.91668	-41.67883	-240.62930	13.64654	-1179.63245	256.84711	6.31563	-424.55762	-55.64312	62.52861
1146	9.542	953.46582	-215.63692	1516.27014	-62.48838	-30.99110	1310.55676	-894.96228	105.11591	1319.32092	789.78845	0.57886	33.00520	-53.46835	-246.52299	32.30376	-1198.46143	259.92535	10.70855	-427.48285	-58.82685	49.12326
1147	9.550	952.24310	-214.37128	1517.21899	-60.38071	-32.35781	1310.71704	-892.93927	104.78969	1322.18335	772.22937	-7.58702	20.54110	-57.53839	-256.72198	59.26565	-1213.77539	262.81030	15.85937	-435.67285	-62.28164	35.30506
1148	9.558	950.77100	-213.02682	1517.70386	-58.23403	-33.89718	1310.14978	-890.96814	104.57061	1324.44653	751.14319	-14.32681	9.39307	-51.60580	-271.19073	90.86901	-1225.01038	265.52808	21.50794	-448.69699	-65.63612	21.89775
1149	9.567	949.15118	-211.65036	1517.70642	-56.09345	-35.53899	1308.90100	-889.14948	104.41383	1326.04675	728.04150	-18.88786	0.75901	-36.53839	-288.53760	120.85142	-1231.57104	268.20892	28.21497	-465.64401	-68.27822	10.18216
1150	9.575	947.50903	-210.31114	1517.22607	-54.01056	-37.19873	1307.03833	-887.55457	104.23211	1326.94995	704.03204	-20.85226	-4.56052	-15.58261	-306.86426	144.40610	-1232.76794	271.05945	37.06966	-485.45956	-69.59274	1.65532
1151	9.583	945.97351	-209.06860	1516.27795	-52.04594	-38.80316	1304.63940	-886.20135	103.94003	1327.16052	679.58862	-20.49058	-6.96255	8.22336	-324.82999	160.56651	-1227.86548	274.31677	48.41926	-507.45612	-69.37902	-2.92906
1152	9.592	944.66174	-207.95647	1514.89624	-50.28460	-40.31580	1301.79211	-885.05194	103.49274	1326.71790	654.91241	-18.74890	-7.61068	33.40768	-341.79868	170.95975	-1216.26917	277.89435	60.67335	-531.24847	-68.00153	-4.36292
1153	9.600	943.66565	-206.99005	1513.13403	-48.83884	-41.74046	1298.60571	-884.04095	102.89645	1325.68213	630.15686	-16.62064	-7.60847	59.65488	-357.33246	177.30939	-1197.83105	281.15460	70.83543	-556.17401	-66.05193	-4.33866
1154	9.608	943.03583	-206.17847	1511.05823	-47.83840	-43.11470	1295.21826	-883.12500	102.17829	1324.12366	605.38843	-14.54639	-7.66825	86.96704	-370.93799	180.35571	-1173.04871	283.37781	76.59521	-581.32397	-63.93594	-4.14508
1155	9.617	942.76953	-205.52792	1508.74829	-47.40889	-44.50218	1291.78894	-882.32495	101.34076	1322.12891	580.69891	-12.45932	-8.01725	115.29648	-382.24585	180.29947	-1142.84790	284.27240	77.75712	-606.10260	-61.78704	-4.22991
1156	9.625	942.81036	-205.03896	1506.30115	-47.63116	-45.97218	1288.47034	-881.72681	100.36837	1319.79175	556.23352	-10.29105	-8.52204	144.59061	-391.18457	177.49136	-1108.18713	283.81155	75.73303	-630.39258	-59.61531	-4.57003
1157	9.633	943.05792	-204.71304	1503.83557	-48.51256	-47.57067	1285.37292	-881.44202	99.29052	1317.19116	531.99817	-8.19097	-9.01816	174.85104	-397.90314	172.63741	-1069.92310	281.84540	72.23951	-654.35565	-57.46610	-5.02841
1158	9.642	943.38623	-204.56201	1501.49121	-50.00517	-49.29250	1282.54578	-881.55823	98.21772	1314.38000	507.82632	-6.31547	-9.46624	206.05586	-402.64227	166.66541	-1028.87988	278.06577	68.63432	-678.22424	-55.44320	-5.46160
1159	9.650	943.67017	-204.60196	1499.42261	-52.04514	-51.05445	1279.99292	-882.10486	97.30553	1311.39636	483.60397	-4.67628	-9.85137	238.07037	-405.76810	160.55267	-985.92999	272.32782	65.95460	-702.14966	-53.60305	-5.76275
1160	9.658	943.81006	-204.83170	1497.78735	-54.56535	-52.68582	1277.70776	-883.04633	96.67377	1308.27759	459.40332	-3.18701	-10.13993	270.63184	-407.76959	155.10342	-942.10754	264.95538	65.04425	-726.15161	-51.90379	-5.91682
1161	9.667	943.74207	-205.21573	1496.73083	-57.47455	-53.97583	1275.68823	-884.30304	96.33912	1305.06531	435.31940	-1.77005	-10.37427	303.41241	-409.02707	150.67099	-898.69312	256.68369	66.50186	-750.17883	-50.26902	-6.00766
1162	9.675	943.42932	-205.69681	1496.37109	-60.62987	-54.78635	1273.92249	-885.77704	96.21215	1301.80151	411.34393	-0.36479	-10.66024	336.15616	-409.61447	147.05249	-857.02441	248.30658	70.57483	-774.17737	-48.63931	-6.13365
1163	9.683	942.84558	-206.22862	1496.78418	-63.83884	-55.15598	1272.38062	-887.36981	96.15410	1298.53735	387.48410	1.16856	-11.03333	368.79410	-409.34222	143.66534	-818.06006	240.29080	77.03152	-798.11420	-46.97790	-6.30960
1164	9.692	941.96820	-206.79170	1497.99683	-66.91124	-55.29346	1271.04749	-889.00134	96.03896	1295.34839	363.81512	3.01476	-11.39469	401.38922	-407.91107	139.83659	-782.10242	232.62477	85.03793	-821.98883	-45.27382	-6.48390
1165	9.700	940.78174	-207.38556	1499.99353	-69.72615	-55.44183	1269.97693	-890.62836	95.78942	1292.33765	340.34576	5.20525	-11.58945	433.98636	-405.09363	135.05069	-748.89026	225.07172	93.33630	-845.82867	-43.54882	-6.60778
1166	9.708	939.28235	-208.01469	1502.72668	-72.24455	-55.71701	1269.30188	-892.24182	95.38626	1289.62122	316.91357	7.50583	-11.58048	466.56992	-400.92596	129.11749	-717.86633	217.53719	100.78120	-869.67102	-41.84567	-6.64587
1167	9.717	937.48535	-208.67526	1506.12109	-74.45383	-56.05972	1269.17126	-893.84241	94.84995	1287.30884	293.26328	9.56334	-11.52344	499.11981	-395.80481	122.21024	-688.39240	210.11549	106.77646	-893.55878	-40.17684	-6.59897
1168	9.725	935.43109	-209.35016	1510.07886	-76.31115	-56.32311	1269.67163	-895.41699	94.21598	1285.48669	269.23981	11.18654	-11.60009	531.66742	-390.36075	114.77455	-659.84393	202.90131	111.28315	-917.54596	-38.48498	-6.53697
1169	9.733	933.17645	-210.02242	1514.49060	-77.74964	-56.38546	1270.80383	-896.93518	93.52509	1284.20789	244.87961	12.46896	-11.81562	564.30542	-385.09473	107.40260	-631.65295	195.91360	114.54301	-941.67023	-36.67781	-6.53581
1170	9.742	930.78381	-210.69019	1519.24500	-78.73264	-56.19347	1272.51526	-898.35980	92.81387	1283.49280	220.33603	13.65977	-12.01078	597.18207	-380.04340	100.74615	-603.41388	189.14664	116.80555	-965.92462	-34.72049	-6.58657
1171	9.750	928.32019	-211.36127	1524.23804	-79.28765	-55.74530	1274.74011	-899.65375	92.10381	1283.34558	195.77933	15.00115	-12.01893	630.39008	-374.76349	95.41727	-575.02533	182.61787	118.20861	-990.29688	-32.70288	-6.60293
1172	9.758	925.85675	-212.03624	1529.37720	-79.48668	-55.06299	1277.41699	-900.78558	91.41006	1283.78040	171.33417	16.63430	-11.79600	663.33710	-368.77786	91.74611	-546.75128	176.41910	118.79918	-1014.78949	-30.80070	-6.49823
1173	9.767	923.45825	-212.70500	1534.58215	-79.40412	-54.18454	1280.48657	-901.73352	90.76242	1284.83801	146.98753	18.49725	-11.44576	694.05774	-362.25699	89.41772	-519.15991	170.73068	118.59137	-1039.39014	-29.13044	-6.24995
1174	9.775	921.17450	-213.35725	1539.78345	-79.09470	-53.17364	1283.88391	-902.48151	90.20987	1286.56128	122.55705	20.38054	-11.11843	719.91370	-355.97491	87.28152	-492.95203	165.73819	117.57587	-1064.09497	-27.63389	-5.91463
1175	9.783	919.04126	-213.98569	1544.91821	-78.59824	-52.11666	1287.53174	-903.01331	89.80626	1288.95459	97.85124	22.14993	-10.89434	739.38959	-350.37949	83.85337	-468.77020	161.54131	115.62519	-1088.97205	-26.14650	-5.57939
1176	9.792	917.08136	-214.58127	1549.92542	-77.95052	-51.09003	1291.33435	-903.31708	89.59260	1291.96216	72.82259	23.82749	-10.79647	752.89539	-345.13297	78.47937	-447.09015	158.16718	112.36182	-1114.11926	-24.56908	-5.30045
1177	9.800	915.29712	-215.13602	1554.74243	-77.17891	-50.12749	1295.18176	-903.39636	89.58089	1295.47424	47.56911	25.52874	-10.86002	761.86841	-339.63770	71.91440	-428.19092	155.65826	107.24415	-1139.45764	-22.93998	-5.06933
1178	9.808	913.66266	-215.65190	1559.30115	-76.28713	-49.22153	1298.96472	-903.27197	89.74191	1299.34253	22.38091	27.39086	-11.04494	767.39307	-333.63089	65.47144	-412.18536	154.12564	99.91469	-1164.56689	-21.44284	-4.75725
1179	9.817	912.12500	-216.13820	1563.52747	-75.25189	-48.35248	1302.58374	-902.97144	90.00369	1303.39380	-2.14009	29.44959	-10.93789	769.71558	-327.14081	59.76523	-399.11908	153.72226	90.45623	-1188.78113	-20.45422	-4.02078
1180	9.825	910.61542	-216.59830	1567.34814	-74.03632	-47.51534	1305.94116	-902.52032	90.26418	1307.43640	-25.09895	31.64821	-9.45627	768.71765	-320.07779	54.45298	-389.12018	154.59248	79.31331	-1211.47961	-20.42863	-2.30821
1181	9.833	909.06311	-217.02814	1570.69531	-72.60277	-46.72073	1308.92297	-901.94110	90.41740	1311.26526	-45.40927	34.26517	-4.73588	764.32458	-312.15222	48.96116	-382.50620	156.84732	67.02934	-1232.33020	-21.53581	0.82151
1182	9.842	907.41003	-217.42578	1573.50964	-70.92320	-45.97398	1311.39014	-901.25439	90.38780	1314.68213	-61.47934	38.39130	5.78970	756.57758	-303.06253	43.05017	-379.75156	160.51601	54.07821	-1251.27551	-23.44727	5.25886
1183	9.850	905.62769	-217.79388	1575.74573	-68.99582	-45.26011	1313.19666	-900.48285	90.15553	1317.53870	-70.46255	45.64320	24.53825	745.72864	-292.59668	36.62062	-381.31558	165.42422	40.94812	-1268.39392	-25.56608	10.43767
1184	9.858	903.72864	-218.13483	1577.37939	-66.86088	-44.54995	1314.22876	-899.66437	89.74281	1319.76758	-68.75333	56.90723	51.47126	732.20056	-280.84885	29.45493	-387.44495	171.08720	28.40676	-1283.74243	-27.57197	16.09367
1185	9.867	901.76599	-218.45020	1578.40662	-64.60207	-43.81567	1314.43701	-898.86169	89.16653	1321.34705	-54.76639	71.20406	82.21053	716.41425	-268.50165	21.54517	-398.10593	176.71965	17.62701	-1297.04321	-29.75123	22.80581
1186	9.875	899.82556	-218.74261	1578.83325	-62.33068	-43.04205	1313.83887	-898.13757	88.43694	1322.25061	-31.09570	86.19913	109.81980	698.80005	-256.76416	13.58665	-413.06754	181.37846	9.86793	-1307.30334	-32.67366	31.50343
1187	9.883	898.00848	-219.01743	1578.66541	-60.16527	-42.23292	1312.49561	-897.51166	87.62988	1322.48438	-2.86502	99.91156	129.37952	679.70728	-246.97560	6.86226	-432.05972	184.42053	5.81327	-1312.70239	-36.73103	42.28006
1188	9.892	896.41150	-219.28183	1577.90820	-58.21777	-41.41483	1310.48230	-896.94513	86.92421	1322.16223	25.96866	111.68709	140.70219	659.05469	-240.04536	2.40345	-454.71799	186.11765	4.95985	-1311.20752	-41.97386	53.63166
1189	9.900	895.11603	-219.53838	1576.57190	-56.58306	-40.63478	1307.87903	-896.36615	86.53046	1321.48877	54.32675	121.91237	146.95576	636.56885	-235.89871	0.19658	-480.02954	187.49489	5.62518	-1301.69788	-48.08008	63.04583
1190	9.908	894.18616	-219.78052	1574.67554	-55.32637	-39.94739	1304.78540	-895.71429	86.59090	1320.64258	82.87776	131.18970	151.42268	612.50732	-233.56502	-0.64340	-506.15088	189.30283	5.97746	-1284.45813	-54.72711	68.71013
1191	9.917	893.67212	-219.99693	1572.24890	-54.47285	-39.39017	1301.33105	-894.97235	87.14869	1319.67456	112.26601	139.67758	155.53680	587.61243	-232.03619	-0.96981	-531.45959	191.44789	5.25195	-1260.72461	-61.99694	70.62734
1192	9.925	893.61224	-220.17926	1569.33081	-54.01342	-38.95794	1297.65930	-894.16846	88.15522	1318.50818	142.45735	147.08441	159.05562	562.52313	-230.79111	-1.15247	-555.56781	193.44345	3.85561	-1231.94043	-69.96420	69.97888
1193	9.933	894.02966	-220.32455	1565.96887	-53.93528	-38.59753	1293.90369	-893.37915	89.46484	1317.04150	173.11902	153.10480	161.17140	537.57275	-229.56003	-1.31639	-579.01532	195.03644	2.53752	-1199.15015	-78.16873	67.85551
1194	9.942	894.92633	-220.43491	1562.22046	-54.26004	-38.22801	1290.18250	-892.72986	90.85841	1315.24963	204.12216	157.70396	161.35623	512.87347	-228.14413	-1.55364	-602.41571	196.34909	1.70929	-1162.85413	-85.83022	64.88626
1195	9.950	896.28290	-220.51482	1558.15308	-55.06006	-37.77261	1286.60120	-892.36316	92.11217	1313.17896	235.61491	161.06769	159.66403	488.43875	-226.49933	-1.89854	-626.04913	197.65575	1.35920	-1123.42175	-92.29129	61.67133
1196	9.958	898.06189	-220.56216	1553.83813	-56.44402	-37.19208	1283.24841	-892.39813	93.05604	1310.88965	267.76575	163.42856	156.65620	464.26065	-224.70187	-2.30099	-649.90930	199.14207	1.28118	-1081.67578	-97.15105	59.15650
1197	9.967	900.21008	-220.56740	1549.34155	-58.52055	-36.51057	1280.18481	-892.90112	93.59383	1308.43713	300.52069	164.97339	153.13135	440.30670	-222.83630	-2.67710	-673.88629	200.83989	1.26744	-1039.11218	-100.25900	58.55641
1198	9.975	902.65851	-220.52441	1544.71814	-61.34027	-35.81114	1277.42859	-893.86029	93.70374	1305.87781	333.60257	165.87492	149.82120	416.52692	-220.96136	-2.99397	-697.88629	202.70682	1.18961	-997.41528	-101.77150	60.86296
1199	9.983	905.32129	-220.43634	1540.01367	-64.82088	-35.17902	1274.93787	-895.18158	93.44186	1303.26489	366.71851	166.37137	147.13391	392.86005	-219.11055	-3.29179	-721.86774	204.70691	1.01837	-957.53583	-102.12448	66.21032
1200	9.992	908.09625	-220.31920	1535.26917	-68.69984	-34.62371	1272.60327	-896.70471	92.95583	1300.63538	399.75772	166.71405	144.97337	369.23914	-217.28510	-3.60809	-745.83240	206.79665	0.79163	-919.09137	-101.88184	73.52849
