# Supplementary material for: Novel Methods for Surface EMG Analysis and Exploration Based on Multi-Modal Gaussian Mixture Models
Source: PLoS One. 2016 Jun 30;11(6):e0157239. doi: 10.1371/journal.pone.0157239 (PMC4928879; doi:10.1371/journal.pone.0157239)
Supplement: S1 File — (ZIP) [file pone.0157239.s001.zip › Haf_horses_trot_data/Haf_h09_t1_emg.anc]

File_Type:	Analog R/C ASCII	Generation#:	2
Board_Type:	NI USB-6225	Polarity:	Bipolar
Trial_Name:	Missourit	Trial#:	1	Duration(Sec.):	9.999166	#Channels:	64
BitDepth:	16	PreciseRate:	1200.000000
Name	LDL	acc1x	acc1y	acc1z	GM1L	acc2x	acc2y	acc2z	GM2L	acc3x	acc3y	acc3z	GM3L	acc4x	acc4y	acc4z	LDR	acc5x	acc5y	acc5z	GM1R	acc6x	acc6y	acc6z	GM2R	acc7x	acc7y	acc7z	GM3R	acc8x	acc8y	acc8z	BLDL	acc9x	acc9y	acc9z	BGM1L	acc10x	acc10y	acc10z	BGM2L	acc11x	acc11y	acc11z	BGM3L	acc12x	acc12y	acc12z	BLDR
Rate	1200	1200	1200	1200	1200	1200	1200	1200	1200	1200	1200	1200	1200	1200	1200	1200	1200	1200	1200	1200	1200	1200	1200	1200	1200	1200	1200	1200	1200	1200	1200	1200	1200	1200	1200	1200	1200	1200	1200	1200	1200	1200	1200	1200	1200	1200	1200	1200	1200
Range	5000	5000	5000	5000	5000	5000	5000	5000	5000	5000	5000	5000	5000	5000	5000	5000	5000	5000	5000	5000	5000	5000	5000	5000	5000	5000	5000	5000	5000	5000	5000	5000	5000	5000	5000	5000	5000	5000	5000	5000	5000	5000	5000	5000	5000	5000	5000	5000	5000
0.000000	-24	39	85	-64	-111	-35	6	-17	-16	3	-75	-65	-97	-18	-31	-58	-101	33	-87	-34	-107	-29	-101	-68	-64	-3	-102	-14	-74	-72	-146	-78	-115	3181	-7811	-8170	123	-4770	-1979	-3033	43	-2822	-3493	-6190	58	-4508	-3039	-7746	-5
0.000833	-26	40	86	-62	-113	-33	9	-16	-17	6	-75	-67	-97	-17	-33	-60	-99	34	-94	-36	-111	-25	-101	-72	-63	-1	-101	-14	-74	-72	-151	-77	-163	3495	-8043	-7657	220	-4844	-1094	-2642	-8	-2906	-3141	-4986	-47	-4649	-2830	-7269	43
0.001667	-26	32	85	-63	-110	-39	8	-17	-17	3	-75	-64	-98	-19	-34	-60	-103	33	-88	-33	-107	-25	-100	-72	-66	-1	-102	-15	-75	-81	-147	-86	-141	3794	-8209	-7158	168	-4880	-181	-2266	-145	-2972	-2759	-3755	-186	-4762	-2590	-6736	45
0.002500	-25	41	85	-61	-108	-38	8	-19	-15	3	-76	-66	-95	-19	-36	-62	-99	34	-85	-57	-107	-25	-105	-68	-63	-1	-101	-15	-77	-74	-149	-53	-115	4064	-8307	-6675	155	-4882	748	-1906	-136	-3028	-2350	-2511	-217	-4824	-2329	-6165	35
0.003333	-27	40	86	-61	-110	-31	10	-17	-17	4	-75	-43	-98	-15	-33	-58	-101	33	-87	-33	-107	-25	-99	-70	-66	-4	-100	-15	-72	-69	-150	-75	-134	4297	-8331	-6223	118	-4835	1709	-1567	-60	-3069	-1918	-1266	-110	-4829	-2011	-5541	23
0.004167	-28	35	89	-59	-108	-33	11	-14	-18	5	-75	-64	-96	-15	-33	-56	-99	33	-85	-53	-105	-22	-99	-69	-64	0	-100	-13	-72	-67	-145	-79	-150	4489	-8285	-5803	-3	-4751	2610	-1242	-120	-3092	-1473	-53	-35	-4770	-1682	-4878	-60
0.005000	-25	42	87	-59	-107	-33	11	-17	-16	5	-75	-64	-95	-16	-32	-58	-99	36	-83	-32	-102	-21	-104	-69	-61	-1	-98	-10	-69	-68	-137	-70	-121	4642	-8162	-5430	-117	-4644	3518	-936	-232	-3100	-1025	1111	62	-4643	-1325	-4174	-76
0.005833	-23	44	88	-58	-108	-34	12	-14	-16	7	-74	-64	-94	-17	-30	-61	-99	35	-83	-31	-103	-22	-100	-67	-57	0	-99	-13	-72	-68	-147	-73	-93	4745	-7967	-5110	-36	-4472	4379	-650	-245	-3099	-572	2200	111	-4445	-948	-3443	-63
0.006667	-27	41	88	-57	-110	-34	11	-21	-22	2	-77	-66	-98	-18	-33	-60	-102	33	-90	-35	-105	-27	-102	-73	-67	-9	-105	-17	-76	-72	-148	-78	-57	4792	-7703	-4851	-121	-4286	5193	-400	-271	-3063	-127	3193	-83	-4181	-544	-2688	-126
0.007500	-13	37	79	-65	-112	-39	8	-21	-22	1	-79	-67	-99	-21	-34	-63	-101	19	-90	-38	-108	-26	-99	-75	-66	-5	-104	-17	-76	-70	-148	-78	-42	4796	-7367	-4650	-319	-4070	5943	-150	-268	-3000	320	4083	-240	-3841	-108	-1915	-221
0.008333	-28	40	88	-61	-111	-41	12	-18	-22	3	-77	-68	-99	-23	-22	-61	-101	33	-87	-35	-110	-25	-99	-72	-68	-7	-104	-18	-76	-68	-149	-77	-48	4747	-6957	-4510	-249	-3834	6620	61	-186	-2908	768	4865	-314	-3440	349	-1133	-224
0.009167	0	38	84	-61	-110	-34	11	-18	-18	3	-75	-64	-99	-21	-29	-65	-101	33	-86	-36	-108	-23	-100	-53	-73	-3	-101	-15	-77	-72	-147	-75	-36	4646	-6495	-4436	-30	-3584	7217	253	-248	-2780	1226	5504	-354	-2988	828	-358	-187
0.010000	-36	41	89	-57	-110	-34	13	-22	-35	2	-75	-65	-96	-16	-28	-60	-99	36	-84	-33	-107	-22	-99	-68	-62	-1	-99	-12	-92	-70	-146	-73	-47	4497	-5971	-4414	54	-3324	7720	413	-448	-2608	1669	5993	-179	-2486	1332	408	-179
0.010833	-23	41	90	-56	-107	-31	15	-14	-14	8	-68	-66	-96	-15	-25	-62	-96	37	-84	-34	-101	-22	-96	-68	-63	0	-99	-13	-72	-68	-143	-72	-63	4295	-5403	-4459	138	-3060	8125	541	-369	-2389	2117	6312	56	-1946	1853	1152	-114
0.011667	-21	46	91	-58	-107	-28	19	-12	-12	8	-69	-62	-110	-14	-26	-59	-98	38	-82	-28	-104	-19	-95	-67	-59	-3	-98	-10	-75	-69	-145	-72	-43	4046	-4788	-4547	245	-2792	8429	637	-102	-2124	2573	6528	116	-1383	2387	1870	-102
0.012500	-27	41	89	-61	-109	-31	15	-12	-23	7	-72	-62	-94	-14	-27	-62	-99	12	-85	-31	-105	-22	-98	-72	-82	0	-98	-11	-74	-69	-149	-73	-65	3750	-4149	-4680	189	-2536	8623	693	1	-1808	3033	6575	85	-804	2932	2545	-103
0.013333	-24	43	91	-58	-107	-32	17	-13	-18	6	-77	-63	-98	-17	-28	-53	-99	36	-82	-31	-108	-24	-99	-67	-62	0	-101	-13	-77	-74	-148	-73	-96	3421	-3487	-4841	58	-2277	8730	722	-73	-1434	3507	6479	-32	-214	3483	3171	-49
0.014167	-22	40	89	-59	-114	-32	13	-12	-19	7	-74	-65	-97	-13	-28	-60	-102	34	-87	-33	-109	-25	-100	-68	-64	0	-103	-14	-75	-73	-148	-73	-134	3059	-2818	-5024	-53	-2027	8733	718	-132	-1012	3992	6258	-111	368	4037	3736	-18
0.015000	-27	40	87	-59	-107	-49	21	-17	-23	5	-76	-66	-102	-18	-34	-62	-102	33	-88	-33	-109	-24	-100	-73	-69	-6	-105	-16	-78	-75	-151	-78	-132	2672	-2137	-5217	-43	-1775	8659	683	-110	-535	4491	5920	-119	931	4567	4224	-57
0.015833	-31	36	85	-63	-116	-40	7	-18	-25	1	-76	-66	-103	-22	-31	-63	-105	33	-87	-33	-113	-27	-102	-75	-65	-1	-102	-15	-77	-72	-147	-77	-109	2262	-1456	-5400	43	-1527	8500	628	63	-7	5007	5498	-120	1477	5106	4651	-131
0.016667	-6	40	87	-61	-111	-35	13	-15	-22	7	-72	-67	-100	-17	-30	-61	-101	34	-90	-32	-105	-22	-100	-65	-64	-1	-100	-14	-73	-73	-147	-76	-103	1842	-776	-5571	27	-1271	8290	552	223	555	5534	5001	-134	1988	5609	4985	-174
0.017500	-22	43	89	-55	-105	-30	15	-10	-17	6	-70	-61	-97	-8	-24	-56	-96	36	-84	-30	-126	-18	-98	-67	-64	2	-95	-10	-70	-69	-143	-72	-101	1417	-145	-5715	67	-1010	8025	456	385	1137	6071	4453	-176	2467	6093	5231	-223
0.018333	-24	43	93	-53	-105	-10	19	-7	-17	6	-72	-61	-95	-11	-27	-58	-102	37	-84	-28	-103	-19	-96	-67	-64	3	-97	-12	-73	-70	-156	-75	-121	986	474	-5831	243	-752	7718	348	412	1767	6619	3861	-179	2899	6533	5372	-292
0.019167	-21	46	92	-53	-110	-31	15	-10	-15	7	-69	-61	-93	-17	-25	-57	-105	38	-84	-29	-103	-21	-110	-66	-62	2	-98	-11	-73	-68	-145	-74	-84	561	1064	-5905	469	-489	7392	229	326	2390	7163	3261	-116	3284	6940	5411	-275
0.020000	-25	43	90	-57	-109	-30	19	-9	-25	5	-72	-60	-99	-14	-25	-58	-101	38	-83	-29	-100	-19	-98	-66	-62	3	-98	-12	-73	-72	-145	-73	-50	144	1621	-5941	577	-211	7055	104	409	3014	7697	2671	-163	3616	7295	5342	-248
0.020833	-26	42	88	-57	-109	-46	12	-14	-18	18	-70	-63	-97	-15	-28	-60	-109	35	-87	-31	-104	-19	-101	-70	-66	0	-99	-13	-73	-72	-148	-75	-51	-254	2148	-5924	557	76	6721	-19	506	3610	8213	2104	-185	3894	7606	5166	-223
0.021667	-26	38	88	-58	-107	-34	15	-14	-17	2	-73	-64	-100	-17	-30	-60	-101	33	-86	-32	-108	-23	-99	-68	-67	0	-99	-14	-72	-73	-147	-77	-65	-646	2643	-5864	486	340	6414	-144	422	4172	8693	1582	-188	4120	7874	4876	-138
0.022500	-23	39	86	-58	-107	-31	12	-17	-18	0	-74	-65	-97	-16	-30	-61	-100	33	-85	-32	-107	-28	-102	-73	-66	-3	-100	-14	-73	-74	-149	-76	-52	-1014	3107	-5753	594	602	6131	-267	195	4693	9128	1111	-173	4288	8101	4483	-87
0.023333	-25	41	88	-58	-110	-35	13	-44	-17	1	-75	-66	-97	-18	-29	-65	-103	30	-87	-33	-105	-25	-101	-73	-63	-5	-103	-18	-75	-74	-148	-79	-64	-1382	3537	-5603	615	851	5889	-379	90	5121	9510	697	-45	4400	8284	3983	-65
0.024167	-28	39	86	-62	-109	-36	12	-16	-30	-1	-80	-67	-98	-18	-28	-60	-101	32	-88	-32	-104	-22	-100	-70	-65	-6	-102	-15	-74	-72	-142	-77	-61	-1688	3950	-5405	345	1080	5706	-490	73	5490	9824	359	25	4465	8437	3393	-15
0.025000	-25	39	89	-58	-104	-32	13	-14	-17	1	-74	-64	-93	-16	-27	-70	-102	34	-86	-29	-103	-22	-80	-69	-63	0	-100	-14	-73	-70	-146	-79	-48	-1994	4336	-5179	170	1279	5558	-600	-115	5773	10064	89	-16	4478	8551	2722	-29
0.025833	-22	43	88	-57	-107	-31	12	-15	-17	2	-83	-64	-96	-16	-28	-57	-96	36	-83	-31	-102	-24	-98	-69	-65	0	-99	-13	-74	-70	-144	-76	-41	-2272	4713	-4920	128	1435	5473	-703	-221	5952	10208	-122	-98	4443	8647	1974	-50
0.026667	-24	39	84	-60	-110	-31	16	-14	-16	5	-75	-66	-95	-16	-28	-61	-100	33	-90	-31	-108	-23	-99	-68	-70	-1	-102	-14	-72	-70	-160	-78	-58	-2543	5062	-4650	-14	1532	5442	-819	-260	6032	10261	-271	-138	4364	8724	1161	-104
0.027500	-24	38	85	-62	-109	-31	13	-15	-22	2	-38	-65	-99	-19	-29	-61	-101	30	-87	-34	-107	-23	-101	-72	-66	-1	-103	-17	-75	-72	-149	-84	-77	-2784	5409	-4366	-113	1573	5459	-940	-431	6009	10215	-363	-163	4243	8783	300	-161
0.028333	-40	38	86	-63	-113	-32	13	-16	-19	1	-76	-66	-96	-16	-28	-63	-99	30	-86	-34	-102	-23	-102	-73	-64	0	-103	-15	-73	-68	-149	-78	-85	-3004	5741	-4080	-168	1544	5532	-1073	-563	5881	10067	-434	-176	4092	8843	-582	-160
0.029167	-25	39	90	-60	-109	-36	12	-14	-18	2	-74	-65	-97	-21	-28	-58	-102	55	-84	-30	-104	-22	-101	-68	-63	-1	-101	-15	-76	-69	-147	-76	-87	-3201	6069	-3799	-292	1449	5653	-1223	-591	5650	9841	-473	-147	3918	8902	-1473	-155
0.030000	-24	54	90	-62	-108	-33	12	-14	-15	4	-73	-63	-97	-16	-27	-58	-100	34	-83	-32	-104	-23	-98	-67	-63	15	-99	-11	-72	-70	-146	-75	-77	-3375	6389	-3531	-267	1275	5814	-1403	-590	5315	9482	-504	-92	3723	8958	-2366	-171
0.030833	-25	42	84	-60	-109	-32	13	-15	-15	6	-73	-65	-92	-18	-26	-59	-96	34	-82	-30	-102	-23	-98	-68	-61	0	-98	-14	-72	-74	-150	-74	-79	-3527	6694	-3284	-220	1025	6000	-1606	-596	4911	9060	-546	-23	3506	9020	-3232	-113
0.031667	-25	42	90	-61	-108	-34	13	-16	-16	4	-72	-65	-95	-18	-29	-58	-97	30	-87	-11	-105	-24	-101	-68	-65	0	-100	-14	-70	-70	-149	-75	-75	-3656	6986	-3065	-314	701	6212	-1846	-628	4422	8562	-615	9	3285	9087	-4078	-61
0.032500	-29	40	85	-62	-111	-38	12	-17	-21	-6	-76	-67	-104	-18	-30	-61	-98	28	-85	-55	-103	-22	-98	-67	-62	2	-101	-15	-76	-70	-151	-75	-109	-3753	7263	-2875	-329	325	6442	-2119	-592	3896	8009	-728	16	3058	9162	-4868	-77
0.033333	-25	42	88	-60	-112	-36	12	-13	-21	5	-72	-63	-97	-17	-27	-59	-99	34	-84	-31	-107	-24	-104	-68	-64	0	-101	-15	-76	-70	-150	-76	-155	-3817	7520	-2720	-377	-113	6671	-2432	-592	3294	7411	-908	-12	2820	9236	-5609	-43
0.034167	-26	41	88	-59	-116	-32	12	-13	-21	5	-74	-69	-97	-17	-32	-59	-102	32	-83	-30	-105	-23	-100	-69	-68	0	-100	-15	-75	-59	-150	-76	-121	-3851	7753	-2600	-405	-580	6908	-2791	-601	2681	6791	-1162	-82	2587	9312	-6298	-11
0.035000	-24	40	87	-61	-113	-36	9	-14	-18	3	-74	-65	-97	-17	-26	-60	-102	50	-84	-32	-107	-23	-100	-70	-66	5	-100	-16	-76	-68	-149	-74	-95	-3854	7949	-2516	-403	-1073	7136	-3194	-602	2056	6166	-1507	-125	2353	9388	-6922	3
0.035833	-24	40	85	-60	-110	-32	10	-16	0	3	-72	-61	-96	-17	-31	-62	-103	30	-85	-31	-105	-23	-98	-68	-68	0	-98	-14	-73	-69	-151	-78	-82	-3814	8122	-2464	-316	-1577	7335	-3638	-557	1452	5558	-1950	-165	2118	9447	-7493	46
0.036667	-26	40	85	-60	-110	-33	9	-15	-17	4	-68	-62	-96	-16	-29	-60	-99	18	-85	-33	-104	-23	-96	-69	-63	1	-108	-13	-70	-70	-150	-74	-31	-3741	8255	-2444	-197	-2062	7547	-4118	-474	876	4991	-2501	-195	1885	9500	-8007	133
0.037500	-19	44	90	-57	-107	-32	13	-11	-13	9	-68	-62	-95	-13	-28	-58	-97	45	-83	-31	-100	-17	-94	-66	-60	2	-96	-11	-69	-69	-150	-73	-21	-3630	8344	-2459	-198	-2516	7710	-4634	-461	344	4472	-3165	-173	1642	9545	-8478	150
0.038333	-21	43	81	-58	-104	-30	16	-13	-14	7	-68	-62	-93	-13	-25	-55	-93	42	-83	-28	-100	-18	-96	-68	-61	0	-96	-9	-69	-64	-146	-70	-56	-3486	8395	-2498	-152	-2925	7860	-5185	-465	-134	4020	-3942	-105	1398	9560	-8912	131
0.039167	-25	43	89	-58	-107	-31	19	-14	-18	6	-69	-61	-93	3	-12	-60	-96	35	-83	-31	-103	-19	-96	-68	-62	1	-97	-11	-69	-66	-148	-92	-55	-3305	8403	-2566	-27	-3283	7968	-5754	-407	-541	3647	-4807	-65	1144	9563	-9305	142
0.040000	-24	42	87	-58	-108	-34	12	-15	-19	3	-72	-64	-95	-16	-27	-74	-102	8	-83	-34	-105	-22	-99	-72	-64	-1	-102	-15	-72	-69	-148	-75	-18	-3105	8364	-2654	0	-3573	8048	-6340	-361	-873	3362	-5759	-66	895	9532	-9705	108
0.040833	-24	40	86	-88	-112	-35	9	-17	-18	2	-74	-68	-115	-19	-30	-60	-104	33	-87	-31	-103	-21	-96	-62	-64	0	-98	-14	-73	-68	-144	-74	27	-2873	8296	-2753	-42	-3790	8085	-6915	-304	-1114	3181	-6746	3	642	9499	-10014	94
0.041667	-56	36	86	-60	-105	-32	12	-14	-16	2	-70	-63	-96	-10	-28	-61	-100	33	-81	-33	-104	-18	-98	-64	-68	-3	-101	-13	-73	-68	-147	-77	96	-2617	8197	-2870	-134	-3938	8085	-7471	-221	-1271	3099	-7771	59	387	9439	-10336	119
0.042500	-26	37	85	-59	-114	-33	11	-15	-17	4	-72	-65	-94	-16	-30	-62	-101	33	-85	-32	-102	-22	-98	-69	-65	-3	-97	-12	-75	-74	-148	-77	93	-2351	8065	-3001	-131	-4021	8053	-7988	-146	-1341	3119	-8771	36	145	9370	-10643	142
0.043333	-28	37	88	-57	-110	-11	15	-15	-16	3	-72	-64	-98	-15	-29	-60	-97	35	-81	-32	-105	-19	-98	-69	-63	12	-100	-13	-73	-70	-145	-76	13	-2073	7925	-3131	-202	-4038	7982	-8461	-125	-1332	3234	-9723	53	-86	9290	-10930	223
0.044167	-27	40	88	-57	-104	-32	13	-13	-15	4	-67	-61	-96	-14	-61	-61	-98	35	-82	-32	-104	-19	-98	-68	-62	0	-99	-22	-69	-68	-146	-87	0	-1797	7766	-3276	-245	-4010	7863	-8857	-139	-1248	3442	-10590	20	-300	9204	-11191	294
0.045000	-22	44	90	-56	-104	-31	13	-10	-18	6	-69	-64	-84	-15	-27	-63	-100	36	-82	-31	-102	-21	-99	-66	-61	2	-97	-10	-74	-70	-145	-72	39	-1529	7604	-3427	-121	-3949	7743	-9174	-65	-1096	3729	-11335	53	-496	9120	-11433	219
0.045833	-23	43	64	-56	-108	-31	17	-9	-15	9	-67	-60	-97	-14	-26	-56	-97	38	-82	-30	-104	-21	-96	-65	-52	2	-95	-13	-70	-66	-141	-74	-13	-1271	7442	-3592	4	-3865	7551	-9390	63	-896	4076	-11922	109	-644	9037	-11652	145
0.046667	-17	45	89	-55	-108	-34	17	-11	-15	5	-70	-63	-96	-19	-28	-59	-99	37	-82	-30	-105	-22	-98	-65	-69	-4	-97	-12	-75	-69	-146	-75	-58	-1034	7291	-3758	-8	-3786	7344	-9487	177	-663	4478	-12330	92	-766	8959	-11845	162
0.047500	-25	40	87	-60	-111	-38	12	-14	-22	2	-73	-50	-98	43	-30	-61	-105	32	-84	-33	-105	-25	-102	-69	-67	1	-101	-13	-73	-69	-147	-76	-56	-823	7153	-3936	26	-3715	7106	-9454	323	-403	4908	-12528	133	-832	8889	-12004	122
0.048333	-23	41	86	-59	-109	-34	12	-16	-18	0	-73	-66	-100	-22	-34	-63	-101	32	-87	-34	-107	-27	-103	-70	-65	-4	-104	-14	-73	-73	-149	-78	-47	-643	7037	-4127	51	-3670	6853	-9283	490	-139	5351	-12509	155	-854	8826	-12132	76
0.049167	-25	37	85	-66	-112	-41	7	-6	-23	3	-73	-66	-97	-18	-30	-51	-102	34	-86	-32	-107	-25	-102	-69	-64	-3	-102	-12	-70	-72	-147	-76	-46	-490	6952	-4325	66	-3685	6581	-8955	478	128	5806	-12251	129	-808	8778	-12217	102
0.050000	-21	39	88	-59	-109	-33	12	-12	-16	5	-70	-64	-91	-19	-29	-64	-99	32	-85	-38	-104	-23	-102	-75	-64	-1	-99	-13	-73	-69	-151	-75	-60	-372	6890	-4539	154	-3702	6297	-8475	407	366	6230	-11777	84	-717	8730	-12278	162
0.050833	-25	40	90	-96	-112	-34	10	-12	-15	5	-70	-62	-96	-14	-29	-59	-97	36	-81	-30	-107	-24	-102	-68	-55	-1	-98	-12	-73	-68	-144	-74	-60	-291	6857	-4767	162	-3794	6011	-7844	418	574	6622	-11094	88	-557	8686	-12302	179
0.051667	-25	43	89	-57	-112	-33	17	-10	-18	6	-68	-63	-99	-15	-28	-60	-100	35	-84	-31	-105	-22	-98	-67	-66	0	-97	-11	-72	-68	-148	-74	-49	-243	6845	-5004	166	-3942	5725	-7063	474	738	6954	-10230	77	-351	8639	-12302	140
0.052500	-26	41	85	-58	-108	-31	13	-12	-18	4	-70	-64	-96	-14	-29	-57	-98	33	-84	-29	-104	-25	-100	-68	-67	0	-98	-11	-70	-66	-146	-76	-35	-234	6861	-5247	246	-4145	5453	-6152	662	839	7236	-9209	17	-92	8593	-12288	142
0.053333	-26	42	95	-57	-109	-31	19	-12	-16	4	-70	-62	-94	-17	-28	-62	-99	33	-84	-30	-104	-21	-99	-57	-63	1	-98	-14	-72	-62	-151	-75	-70	-254	6889	-5504	274	-4402	5200	-5121	774	886	7441	-8061	-11	198	8534	-12264	96
0.054167	-25	43	88	-58	-132	-33	11	-13	-21	5	-73	-65	-98	-18	-28	-59	-98	34	-83	-31	-105	-24	-100	-66	-66	-3	-101	-13	-75	-70	-147	-74	-63	-296	6931	-5763	163	-4701	4978	-3990	567	869	7567	-6846	74	515	8472	-12242	20
0.055000	-27	41	87	-59	-109	-31	13	-12	-17	3	-73	-63	-98	-16	-28	-61	-99	21	-85	-34	-101	-22	-101	-69	-66	0	-103	-14	-74	-69	-148	-73	-70	-367	6967	-6010	-53	-5041	4784	-2786	356	791	7611	-5599	229	838	8395	-12237	-5
0.055833	-28	37	81	-61	-111	-33	12	-14	-23	3	-73	-63	-96	-14	-30	-59	-103	30	-87	-34	-107	-22	-101	-69	-68	0	-104	-14	-77	-70	-148	-75	-107	-453	7010	-6253	-17	-5410	4658	-1549	339	646	7576	-4372	351	1154	8324	-12255	26
0.056667	-30	38	84	-60	-112	-34	11	-15	-18	5	-73	-67	-97	-16	-29	-66	-105	35	-87	-26	-108	-23	-102	-70	-65	0	-103	-12	-75	-70	-148	-75	-94	-548	7031	-6472	7	-5801	4581	-303	433	448	7443	-3205	504	1442	8248	-12308	49
0.057500	-25	39	87	-62	-116	-33	13	-15	-18	5	-75	-65	-96	-15	-28	-45	-97	35	-85	-29	-104	-21	-97	-68	-62	0	-100	-11	-69	-67	-147	-72	-62	-652	7040	-6665	-10	-6197	4569	910	481	195	7283	-2134	583	1691	8174	-12405	39
0.058333	-24	34	86	-58	-108	-29	17	-12	-17	6	-73	-62	-94	-13	-27	-57	-101	33	-82	-31	-101	-16	-98	-68	-62	1	-95	-11	-72	-69	-145	-72	-50	-756	7014	-6827	3	-6594	4626	2043	491	-99	7033	-1204	493	1876	8102	-12556	-27
0.059167	-26	41	87	-52	-107	-30	13	-13	-19	7	-73	-65	-92	-13	-27	-60	-99	35	-84	-32	-104	-19	-100	-72	-66	0	-101	-12	-73	-62	-147	-73	-98	-857	6954	-6950	-44	-6985	4744	3070	434	-440	6726	-452	364	1993	8033	-12757	-51
0.060000	-27	40	88	-57	-107	-30	12	-10	-17	5	-69	-64	-86	-12	-28	-60	-103	34	-84	-41	-102	-19	-98	-63	-66	0	-100	-9	-74	-67	-146	-74	-110	-956	6863	-7036	-134	-7343	4945	3947	280	-802	6381	105	254	2032	7974	-13009	73
0.060833	-24	41	87	-59	-112	-18	15	-11	-17	-1	-70	-66	-98	-15	-26	-59	-101	35	-84	-32	-107	-22	-92	-69	-63	11	-102	-13	-74	-70	-147	-73	-110	-1041	6733	-7077	-231	-7713	5204	4637	146	-1181	6007	445	130	1981	7922	-13308	107
0.061667	-25	42	87	-58	-110	-33	13	-10	-17	5	-72	-63	-95	-12	-25	-58	-116	30	-84	-31	-105	-23	-109	-67	-60	-3	-100	-11	-70	-69	-147	-74	-109	-1111	6566	-7081	-208	-8043	5515	5109	58	-1572	5617	562	-28	1851	7876	-13639	16
0.062500	-22	43	88	-58	-107	-25	11	-13	-16	7	-74	-64	-97	-15	-22	-58	-98	34	-84	-33	-105	-21	-98	-66	-64	-3	-100	-12	-74	-70	-152	-73	-122	-1168	6364	-7057	-113	-8334	5873	5335	-11	-1958	5220	456	-156	1641	7829	-13992	-46
0.063333	-22	41	89	-56	-108	-28	10	-13	-16	6	-70	-64	-92	-15	-28	-58	-95	38	-83	-33	-99	-23	-100	-68	-61	0	-73	-8	-72	-68	-149	-75	-92	-1206	6136	-7005	46	-8596	6253	5293	-91	-2342	4824	133	-217	1361	7779	-14347	86
0.064167	-25	43	90	-56	-107	-32	12	-14	-19	-11	-72	-62	-95	-18	-29	-56	-96	36	-82	-30	-105	-23	-100	-66	-60	5	-98	-10	-82	-68	-148	-72	-95	-1230	5885	-6936	4	-8822	6652	4958	-163	-2710	4449	-396	-268	1022	7712	-14688	207
0.065000	-24	43	88	-58	-112	-33	10	-12	-17	7	-73	-66	-95	-15	-31	-61	-100	34	-86	-34	-107	-22	-101	-66	-62	0	-102	-12	-76	-69	-147	-75	-137	-1237	5616	-6865	-36	-9014	7036	4323	-187	-3066	4090	-1106	-366	641	7622	-14989	129
0.065833	-24	42	87	-39	-108	-35	10	-15	-18	5	-61	-64	-97	-15	-31	-60	-100	36	-82	-32	-103	-22	-103	-65	-64	1	-97	-10	-72	-70	-148	-76	-127	-1226	5348	-6794	-73	-9160	7399	3400	-274	-3382	3774	-1971	-509	235	7500	-15230	90
0.066667	-22	42	88	-57	-104	-32	10	-16	-15	7	-69	-62	-95	-8	-31	-59	-97	34	-84	-28	-103	-24	-102	-67	-62	0	-100	-11	-72	-70	-148	-76	-109	-1200	5079	-6740	-156	-9273	7710	2179	-452	-3679	3490	-2973	-688	-180	7331	-15390	96
0.067500	-24	40	93	-59	-111	-38	9	-16	-19	4	-74	-66	-51	-17	-32	-63	-100	34	-83	-33	-103	-23	-100	-69	-62	-1	-99	-15	-77	-73	-149	-79	-124	-1155	4825	-6717	-182	-9329	7955	696	-539	-3938	3245	-4086	-839	-587	7095	-15448	57
0.068333	-25	40	88	-59	-108	-34	10	-18	-17	6	-75	-65	-97	-16	-30	-62	-98	33	-86	-33	-108	-25	-100	-70	-64	-6	-100	-14	-75	-70	-149	-77	-117	-1098	4592	-6712	-154	-9349	8115	-1042	-656	-4167	3042	-5283	-710	-973	6795	-15389	41
0.069167	-27	38	86	-77	-110	-32	11	-13	-19	12	-74	-62	-96	-16	-31	-61	-103	35	-82	-30	-105	-22	-100	-69	-63	-3	-98	-17	-74	-78	-148	-78	-77	-1021	4392	-6698	-67	-9306	8172	-3008	-739	-4356	2877	-6515	-537	-1319	6413	-15193	23
0.070000	-26	42	87	-57	-107	-33	11	-15	-17	5	-73	-62	-85	-15	-30	-59	-97	35	-81	-30	-102	-23	-124	-68	-64	-3	-98	-12	-73	-73	-146	-74	-79	-927	4223	-6818	-165	-9206	8118	-5168	-595	-4512	2743	-7781	-565	-1635	5944	-14861	12
0.070833	-22	41	86	-57	-108	-32	13	-12	-16	7	-70	-61	-94	-14	-29	-58	-99	35	-84	-29	-102	-19	-85	-63	-62	-1	-98	-11	-74	-69	-145	-74	-92	-820	4091	-6934	-108	-9040	7943	-7479	-361	-4626	2644	-9053	-468	-1871	5386	-14393	24
0.071667	-22	41	88	-56	-107	-31	16	-11	-21	8	-69	-62	-95	-13	-27	-58	-99	36	-83	-35	-95	-19	-97	-67	-63	-1	-98	-9	-72	-68	-146	-75	-96	-689	4000	-7087	86	-8814	7643	-9898	-168	-4713	2558	-10310	-194	-2066	4729	-13769	63
0.072500	-26	44	88	-57	-109	-32	18	-15	-18	6	-72	-63	-98	-14	-31	-61	-102	35	-85	-31	-104	-21	-103	-67	-62	0	-97	-12	-72	-72	-148	-78	-97	-548	3943	-7276	132	-8525	7218	-12382	-119	-4764	2497	-11534	20	-2215	3979	-13026	67
0.073333	-26	41	84	-56	-110	-34	11	-13	-19	6	-74	-64	-96	-16	-32	-60	-100	35	-88	-32	-103	-24	-105	-69	-67	-3	-101	-15	-75	-75	-150	-78	-85	-386	3940	-7486	173	-8169	6668	-14880	-148	-4784	2428	-12721	114	-2312	3138	-12191	40
0.074167	-28	33	82	-62	-114	-39	9	-18	-23	0	-77	-69	-101	-18	-33	-60	-104	32	-87	-29	-107	-24	-102	-68	-51	-1	-103	-13	-75	-74	-147	-77	-86	-203	3970	-7714	196	-7754	6012	-17366	-112	-4777	2352	-13835	67	-2366	2232	-11276	74
0.075000	-27	41	87	-59	-112	-35	11	-14	-18	7	-77	-67	-99	-17	-33	-60	-100	35	-83	-31	-108	-24	-101	-68	-66	-3	-102	-18	-75	-70	-150	-77	-85	5	4047	-7953	175	-7291	5254	-19764	-137	-4741	2259	-14885	-62	-2395	1258	-10330	96
0.075833	-46	38	87	-63	-109	-36	10	-14	-21	4	-74	-65	-98	-17	-34	-60	-100	33	-86	-36	-107	-25	-101	-66	-65	-4	-102	-15	-76	-72	-156	-78	-86	236	4147	-8196	50	-6785	4421	-22038	-48	-4691	2117	-15847	36	-2393	235	-9388	101
0.076667	-27	40	89	-61	-107	-33	13	-15	-19	5	-75	-63	-98	-30	-31	-60	-98	30	-82	-32	-113	-22	-99	-31	-63	-1	-100	-13	-72	-72	-149	-75	-90	498	4284	-8424	-100	-6253	3526	-24143	2	-4662	1932	-16730	173	-2387	-817	-8482	80
0.077500	-23	38	89	-58	-109	-32	16	-13	-14	6	-67	-59	-94	-12	-29	-56	-100	37	-81	-30	-104	-22	-99	-66	-62	3	-96	-10	-65	-68	-145	-75	-67	783	4447	-8645	-51	-5714	2590	-26051	25	-4540	1693	-17524	230	-2378	-1888	-7658	-3
0.078333	-23	43	91	-56	-108	-31	15	-11	-16	8	-72	-60	-95	-6	-30	-56	-98	37	-79	-29	-101	-24	-98	-65	-63	4	-96	-11	-73	-70	-147	-73	-82	1091	4629	-8847	75	-5181	1637	-27722	25	-4457	1373	-18236	209	-2390	-2944	-6971	-23
0.079167	-25	45	92	-75	-113	-30	15	-11	-16	8	-70	-62	-96	-19	-26	-56	-99	37	-82	-30	-103	-24	-100	-66	-66	1	-100	-11	-70	-66	-146	-73	-94	1421	4823	-9035	71	-4674	671	-29146	-11	-4370	977	-18845	71	-2410	-3970	-6436	6
0.080000	-25	43	89	-55	-105	-29	16	-10	-19	7	-72	-59	-95	-13	-29	-59	-99	34	-88	-32	-104	-23	-98	-65	-65	1	-97	-11	-77	-68	-147	-74	-87	1780	5039	-9193	180	-4197	-277	-30300	-97	-4287	499	-19359	-28	-2458	-4954	-6093	0
0.080833	-26	45	90	-58	-110	-29	11	-15	-17	8	-70	-63	-95	-13	-27	-60	-100	37	-82	-31	-107	-22	-102	-65	-62	2	-101	-11	-70	-70	-148	-76	-112	2166	5265	-9340	163	-3770	-1197	-31173	-266	-4209	-60	-19775	-87	-2533	-5860	-5947	0
0.081667	-25	43	88	-58	-113	-33	12	-15	-19	-6	-73	-64	-99	-15	-31	-60	-92	35	-85	-36	-105	-25	-119	-72	-64	0	-100	-16	-75	-73	-151	-78	-145	2557	5500	-9475	-35	-3399	-2074	-31765	-334	-4145	-705	-20116	-99	-2641	-6689	-5990	-55
0.082500	-28	38	82	-64	-114	-36	10	-43	-23	4	-75	-65	-100	-16	-33	-60	-102	32	-86	-34	-108	-24	-101	-68	-66	-1	-100	-12	-73	-73	-148	-76	-139	2979	5747	-9599	-55	-3079	-2890	-32116	-283	-4090	-1417	-20303	-36	-2763	-7407	-6294	-94
0.083333	-26	41	89	-43	-105	-31	12	-14	-21	5	-73	-64	-96	-14	-29	-63	-103	36	-83	-34	-121	-24	-99	-69	-65	0	-101	-13	-75	-68	-148	-77	-143	3398	6001	-9725	95	-2823	-3658	-32164	-219	-4052	-2206	-20415	29	-2916	-8013	-6764	-33
0.084167	-21	44	89	-77	-109	-32	12	-15	-16	5	-70	-64	-93	-13	-27	-60	-97	36	-84	-34	-103	-22	-99	-68	-63	-1	-100	-11	-72	-68	-143	-73	-129	3839	6259	-9862	252	-2623	-4363	-32004	-223	-4029	-3053	-20427	32	-3075	-8499	-7406	-6
0.085000	-21	43	89	-57	-107	-30	13	-11	-15	4	-70	-61	-96	-13	-18	-59	-103	36	-81	-33	-100	-22	-98	-66	-62	1	-98	-11	-69	-69	-145	-79	-139	4261	6513	-10024	319	-2467	-5023	-31612	-256	-4018	-3945	-20344	-25	-3244	-8862	-8194	-10
0.085833	-19	43	93	-56	-104	-33	12	-13	-16	8	-69	-63	-94	-11	-25	-58	-97	37	-83	-31	-102	-19	-98	-69	-67	2	-99	-11	-73	-67	-147	-75	-230	4751	6788	-10220	211	-2349	-5634	-31025	-252	-4023	-4876	-20169	-19	-3416	-9113	-9085	-10
0.086667	-22	42	90	-57	-103	-31	9	-12	-16	8	-72	-62	-113	-9	-27	-57	-102	37	-84	-30	-102	-23	-98	-67	-62	0	-94	-12	-74	-69	-147	-75	-256	5116	7050	-10453	261	-2251	-6212	-30259	-258	-4028	-5826	-19906	-3	-3574	-9270	-10046	-24
0.087500	-26	43	88	-57	-113	-33	13	-13	-18	9	-75	-66	-98	-15	-29	-58	-100	35	-85	-33	-109	-23	-100	-66	-64	-1	-103	-15	-75	-68	-148	-83	-211	5530	7320	-10732	329	-2156	-6763	-29346	-257	-4043	-6786	-19563	-35	-3719	-9351	-11030	-29
0.088333	-29	39	85	-57	-109	-32	12	-12	-15	5	-74	-60	-96	-12	-31	-59	-99	33	-87	-53	-101	-33	-104	-68	-61	0	-98	-13	-70	-68	-147	-78	-191	5929	7561	-11061	327	-2047	-7309	-28295	-265	-4041	-7751	-19139	-73	-3847	-9395	-11987	-21
0.089167	-24	43	87	-58	-109	-31	11	-14	-18	22	-73	-66	-93	-18	-30	-60	-97	36	-84	-34	-104	-24	-100	-69	-64	-9	-99	-16	-74	-70	-147	-78	-165	6312	7800	-11440	257	-1911	-7853	-27132	-237	-4026	-8709	-18652	-112	-3949	-9426	-12879	-32
0.090000	-27	37	88	-62	-110	-31	11	-15	-18	3	-75	-65	-97	-18	-33	-57	-104	33	-88	-35	-92	-27	-104	-73	-67	-4	-100	-15	-77	-75	-150	-79	-138	6672	8007	-11869	91	-1738	-8427	-25854	-183	-3982	-9651	-18109	-134	-4026	-9494	-13672	-64
0.090833	-28	40	87	-61	-114	-35	11	-21	-23	2	-74	-70	-102	-19	-30	-61	-100	53	-86	-34	-109	-22	-102	-69	-66	-1	-98	-16	-75	-70	-148	-75	-116	7018	8192	-12342	4	-1502	-9022	-24556	-210	-3902	-10566	-17521	-78	-4074	-9630	-14325	-62
0.091667	-24	43	89	-59	-109	-33	15	-13	-19	10	-73	-68	-96	-16	-30	-58	-102	32	-86	-33	-105	-19	-102	-67	-63	-3	-96	-14	-72	-68	-147	-75	-141	7337	8341	-12862	-5	-1215	-9670	-23192	-265	-3776	-11460	-16900	-50	-4086	-9886	-14856	-68
0.092500	-24	40	88	-49	-109	-32	13	-11	-16	1	-72	-75	-97	-18	-30	-59	-101	36	-86	-32	-102	-22	-101	-68	-63	0	-96	-14	-74	-88	-150	-76	-127	7636	8429	-13405	-111	-869	-10356	-21801	-274	-3600	-12332	-16255	-28	-4105	-10295	-15171	-66
0.093333	-25	27	89	-57	-111	-35	12	-12	-16	4	-72	-66	-97	-17	-31	-58	-99	35	-83	-32	-109	-25	-79	-67	-63	-1	-98	-13	-76	-67	-148	-74	-91	7908	8500	-13978	-153	-473	-11106	-20392	-329	-3369	-13201	-15598	46	-4092	-10872	-15330	-47
0.094167	-26	41	88	-58	-110	-32	13	-28	-19	4	-74	-66	-96	-19	-29	-60	-101	35	-87	-31	-105	-24	-102	-68	-63	-4	-101	-14	-76	-68	-148	-76	-104	8150	8498	-14565	-7	-39	-11902	-18976	-346	-3087	-14059	-14933	-26	-4075	-11638	-15320	-62
0.095000	-26	39	88	-57	-108	-34	0	-12	-15	0	-74	-65	-97	-17	-30	-60	-97	35	-85	-32	-107	-23	-103	-67	-66	-1	-96	-13	-73	-68	-147	-78	-91	8368	8440	-15158	1	417	-12756	-17603	-377	-2746	-14921	-14283	-218	-4054	-12607	-15132	-107
0.095833	-25	41	88	-56	-108	-34	16	-14	-16	3	-73	-64	-98	-18	-31	-62	-100	34	-85	-31	-105	-21	-103	-68	-65	0	-97	-13	-75	-70	-147	-76	-47	8560	8315	-15759	-107	869	-13647	-16172	-438	-2365	-15788	-13646	-269	-4044	-13761	-14799	-188
0.096667	-23	40	90	-56	-109	-34	12	-12	-3	5	-70	-65	-98	-14	-27	-42	-98	38	-83	-31	-102	-21	-108	-66	-63	0	-95	-11	-72	-68	-145	-72	-34	8718	8133	-16351	-34	1293	-14568	-14807	-388	-1941	-16670	-13033	-117	-4042	-15093	-14320	-339
0.097500	-21	44	92	-55	-111	-33	17	-6	-14	7	-68	-62	-95	-13	-26	-60	-95	36	-82	-27	-101	-21	-96	-66	-61	1	-95	-10	-73	-51	-146	-73	-43	8842	7905	-16935	6	1653	-15509	-13472	-271	-1502	-17600	-12445	64	-4065	-16597	-13731	-300
0.098333	-23	42	91	-55	-104	-31	15	-14	-18	2	-70	-60	-95	-14	-29	-60	-99	28	-84	-29	-104	-23	-100	-72	-64	-1	-96	-9	-75	-70	-146	-73	-26	8929	7585	-17510	85	1919	-16446	-12188	-186	-1057	-18570	-11895	212	-4112	-18204	-13064	-199
0.099167	-26	39	89	-59	-93	-33	10	-15	-19	15	-73	-62	-94	-16	-29	-61	-101	32	-83	-31	-103	-23	-96	-47	-62	0	-101	-8	-73	-69	-146	-74	-1	8979	7232	-18062	67	2066	-17362	-10948	-170	-619	-19562	-11380	274	-4178	-19867	-12321	-196
0.100000	-23	39	91	-57	-109	-31	15	-15	-16	0	-69	-66	-93	-13	-28	-58	-99	35	-85	-32	-103	-21	-97	-66	-66	0	-99	-10	-76	-70	-145	-74	67	8994	6853	-18606	20	2063	-18247	-9813	-166	-219	-20590	-10902	126	-4276	-21547	-11588	-184
0.100833	-28	39	88	-57	-117	-29	13	-12	-21	3	-70	-62	-95	-15	-27	-59	-101	32	-87	-31	-103	-22	-96	-67	-65	-1	-104	-14	-72	-69	-145	-74	51	8966	6403	-19129	76	1894	-19072	-8689	-198	132	-21629	-10456	-63	-4391	-23192	-10839	-129
0.101667	-26	39	90	-62	-108	-34	10	-11	-16	2	-74	-67	-96	-16	-30	-61	-97	33	-90	-31	-104	-23	-99	-68	-64	0	-100	-14	-76	-73	-147	-74	52	8905	5945	-19636	53	1540	-19814	-7687	-307	416	-22669	-10047	-160	-4518	-24721	-10115	-69
0.102500	-26	40	87	-59	-108	-39	13	-13	-9	5	-73	-64	-95	-15	-28	-61	-98	33	-87	-33	-104	-25	-98	-66	-66	0	-98	-12	-74	-74	-130	-74	82	8806	5475	-20128	-88	990	-20474	-6787	-289	615	-23675	-9659	-161	-4656	-26107	-9442	-63
0.103333	-24	41	90	-57	-112	-35	12	-13	-19	3	-74	-63	-99	-16	-29	-58	-98	35	-84	-32	-108	-25	-97	-65	-64	2	-101	-12	-76	-70	-145	-73	52	8675	5002	-20603	-206	259	-21017	-6000	-180	713	-24634	-9302	-187	-4781	-27293	-8841	-52
0.104167	-25	19	87	-61	-109	-31	13	-11	-15	10	-68	-62	-96	-14	-28	-59	-98	36	-84	-31	-104	-16	-98	-65	-63	1	-101	-7	-72	-67	-149	-72	30	8516	4537	-21064	-395	-664	-21448	-5333	-189	694	-25499	-8955	-273	-4895	-28236	-8331	-27
0.105000	-23	41	89	-57	-101	-31	15	-11	-13	5	-56	-65	-94	5	-25	-58	-100	37	-83	-29	-104	-23	-97	-65	-62	2	-100	-11	-72	-72	-158	-75	20	8335	4093	-21511	-396	-1753	-21759	-4809	-185	566	-26264	-8634	-339	-4984	-28908	-7924	-61
0.105833	-24	42	89	-59	-114	-30	13	-14	-17	6	-67	-61	-93	-15	-28	-62	-98	38	-85	-32	-105	-23	-100	-66	-63	26	-98	-9	-70	-72	-148	-73	33	8135	3675	-21946	-320	-2995	-21949	-4430	-139	316	-26837	-8317	-348	-5037	-29299	-7638	-34
0.106667	-24	40	88	-60	-110	-34	13	-14	-16	4	-72	-59	-99	-18	-31	-67	-102	36	-85	-35	-107	-25	-101	-67	-66	0	-103	-15	-78	-76	-149	-76	18	7923	3297	-22353	-211	-4331	-22021	-4198	-148	-55	-27259	-8021	-296	-5052	-29418	-7471	2
0.107500	-28	38	80	-64	-115	-40	9	-25	-21	0	-74	-69	-103	-19	-34	-62	-101	30	-86	-36	-109	-29	-102	-62	-66	-3	-102	-13	-75	-70	-150	-75	-3	7698	2981	-22757	-142	-5720	-21977	-4132	-168	-516	-27470	-7725	-143	-5010	-29260	-7429	53
0.108333	-28	37	88	-62	-110	-35	12	-18	-22	2	-70	-69	-98	-19	-26	-62	-100	35	-85	-34	-111	-27	-101	-72	-64	-4	-104	-16	-75	-72	-151	-80	-17	7518	2731	-23125	-111	-7119	-21840	-4212	-236	-1071	-27478	-7415	0	-4921	-28876	-7514	127
0.109167	-23	40	85	-63	-111	-36	10	-19	-19	8	-73	-68	-98	-19	-31	-62	-101	33	-85	-36	-113	-29	-101	-70	-66	-3	-102	-13	-74	-74	-170	-76	7	7346	2558	-23458	-284	-8457	-21615	-4451	-315	-1691	-27271	-7172	-39	-4793	-28292	-7728	57
0.110000	-25	41	89	-62	-109	-36	13	-41	-16	4	-70	-66	-99	-19	-32	-64	-97	34	-85	-38	-105	-25	-100	-68	-63	-3	-102	-14	-73	-69	-150	-77	19	7203	2466	-23758	-334	-9704	-21332	-4835	-282	-2351	-26863	-6925	5	-4623	-27572	-8064	40
0.110833	-26	42	85	-60	-109	-34	13	-15	-17	4	-70	-65	-94	-17	-29	-58	-98	38	-83	-34	-107	-25	-99	-70	-64	-1	-98	-17	-73	-69	-146	-75	0	7102	2481	-24012	-190	-10772	-21011	-5349	-180	-3027	-26268	-6692	76	-4424	-26770	-8518	73
0.111667	-26	40	87	-57	-107	-34	13	-15	-16	4	-68	-84	-96	-17	-29	-60	-99	33	-84	-33	-103	-24	-97	-69	-65	0	-99	-12	-74	-70	-146	-78	17	7048	2588	-24225	-148	-11618	-20676	-5983	-136	-3690	-25516	-6504	90	-4202	-25946	-9087	91
0.112500	-23	40	89	-63	-110	-33	15	-15	-21	3	-68	-63	-90	-17	-30	-61	-98	34	-82	-32	-103	-23	-110	-70	-66	-3	-101	-13	-70	-68	-152	-75	126	7053	2792	-24384	-179	-12202	-20350	-6721	-100	-4306	-24646	-6354	173	-3983	-25146	-9759	81
0.113333	-27	40	82	-59	-104	-35	15	-14	-16	4	-73	-65	-96	-14	-29	-59	-99	26	-86	-32	-110	-23	-99	-68	-63	-4	-98	-12	-73	-67	-147	-76	202	7119	3096	-24490	-221	-12492	-20051	-7542	-17	-4864	-23680	-6270	197	-3765	-24432	-10519	69
0.114167	-27	41	84	-59	-112	-35	16	-16	-19	5	-75	-66	-98	-17	-31	-61	-100	30	-84	-34	-107	-25	-103	-69	-67	-4	-84	-13	-76	-69	-149	-80	159	7247	3486	-24537	-343	-12465	-19806	-8422	-12	-5323	-22691	-6245	130	-3570	-23847	-11349	73
0.115000	-28	38	85	-62	-111	-38	12	-16	-21	4	-74	-66	-102	-21	-32	-63	-108	28	-90	-39	-108	-26	-101	-75	-65	-4	-104	-17	-76	-68	-147	-81	97	7473	3951	-24538	-287	-12104	-19621	-9340	-92	-5667	-21716	-6339	110	-3409	-23403	-12237	61
0.115833	-43	35	81	-65	-116	-39	8	-16	-25	-3	-78	-73	-101	-19	-32	-62	-103	26	-86	-34	-113	-27	-99	-70	-66	-5	-103	-16	-76	-69	-150	-81	50	7698	4481	-24478	-155	-11418	-19511	-10250	-50	-5878	-20807	-6522	131	-3291	-23114	-13151	94
0.116667	-26	41	88	-62	-108	-35	11	-12	-3	9	-75	-67	-95	-17	-30	-57	-102	34	-87	-33	-97	-26	-98	-67	-63	0	-99	-14	-76	-68	-146	-75	51	8016	5060	-24374	-60	-10436	-19478	-11141	190	-5937	-20013	-6850	128	-3216	-22983	-14090	87
0.117500	-22	44	87	-60	-108	-30	16	-10	-12	8	-70	-66	-95	-14	-27	-58	-95	38	-84	-30	-93	-22	-96	-65	-60	0	-100	-13	-72	-67	-145	-60	45	8387	5632	-24221	-167	-9191	-19536	-11983	419	-5849	-19374	-7281	120	-3203	-22991	-15028	74
0.118333	-25	41	87	-55	-107	-32	17	-9	-16	8	-68	-62	-94	-11	-28	-50	-101	33	-82	-31	-107	-22	-97	-65	-63	1	-99	-12	-73	-66	-145	-75	-9	8800	6192	-24050	-126	-7742	-19686	-12761	353	-5604	-18918	-7882	125	-3246	-23101	-15930	108
0.119167	-24	43	93	-68	-112	-30	16	-11	-18	9	-70	-65	-95	-14	-32	-56	-99	37	-81	-30	-104	-19	-99	-66	-63	18	-100	-9	-73	-68	-148	-73	-19	9247	6710	-23844	11	-6128	-19903	-13453	198	-5208	-18666	-8638	109	-3349	-23300	-16787	113
0.120000	-24	42	89	-57	-111	-33	13	8	-15	10	-75	-63	-95	-10	-26	-53	-97	37	-80	-31	-109	-23	-99	-66	-61	4	-98	-12	-75	-65	-156	-68	-8	9709	7143	-23631	-31	-4409	-20196	-14050	135	-4679	-18630	-9545	9	-3502	-23502	-17571	142
0.120833	-26	44	86	-57	-105	-32	16	-11	-16	10	-70	-63	-96	-15	-28	-70	-97	35	-82	-29	-103	-19	-97	-66	-67	2	-97	-11	-74	-66	-147	-70	-57	10188	7479	-23414	-62	-2662	-20529	-14541	35	-4039	-18791	-10587	-78	-3713	-23685	-18272	181
0.121667	-29	43	88	-56	-96	-32	15	-14	-17	10	-67	-62	-96	-14	-28	-58	-100	39	-83	-29	-105	-21	-102	-68	-62	2	-96	-10	-74	-66	-148	-72	-72	10669	7664	-23206	-46	-955	-20897	-14929	-24	-3307	-19132	-11761	-113	-3971	-23777	-18868	202
0.122500	-24	40	88	-58	-108	-31	13	-11	-19	8	-69	-63	-96	-14	-29	-59	-98	36	-82	-31	-107	-19	-97	-66	-65	1	-97	-12	-75	-66	-148	-56	-85	11137	7681	-23020	-42	658	-21271	-15213	-66	-2514	-19618	-13045	-99	-4277	-23751	-19351	204
0.123333	-25	42	90	-61	-109	-33	12	-15	-16	6	-72	-66	-95	-13	-27	-57	-100	35	-88	-31	-105	-19	-100	-70	-64	0	-102	-13	-76	-68	-148	-75	-116	11587	7499	-22863	-92	2087	-21629	-15419	-107	-1695	-20211	-14411	-99	-4628	-23556	-19697	228
0.124167	-28	38	98	-59	-110	-35	13	-13	-23	6	-72	-65	-97	-13	-28	-59	-102	33	-83	-31	-95	-33	-97	-68	-60	1	-96	-9	-74	-46	-144	-72	-112	12015	7102	-22740	-218	3361	-21952	-15552	-161	-859	-20844	-15815	-150	-5010	-23166	-19909	234
0.125000	-28	40	89	-57	-109	-30	16	-13	-21	8	-69	-63	-93	-11	-24	-58	-95	37	-82	-30	-104	-19	-97	-67	-65	0	-99	-12	-70	-65	-146	-72	-113	12408	6476	-22663	-137	4376	-22219	-15644	-107	-66	-21472	-17235	-145	-5431	-22570	-19983	264
0.125833	-26	43	87	-65	-108	-28	15	-11	-15	11	-69	-61	-94	-10	-25	-56	-100	34	-84	-36	-101	-18	-97	-66	-62	5	-95	-4	-73	-66	-143	-73	-112	12760	5600	-22635	-52	5126	-22408	-15709	18	662	-22023	-18620	-57	-5887	-21765	-19922	233
0.126667	-22	43	89	-57	-107	-29	-9	-10	-19	5	-69	-62	-93	-11	-45	-51	-100	36	-82	-28	-102	-19	-98	-68	-64	0	-98	-11	-72	-66	-144	-76	-102	13066	4491	-22665	-91	5597	-22511	-15778	5	1286	-22462	-19934	0	-6374	-20765	-19730	198
0.127500	-27	54	85	-61	-108	-35	9	-12	-17	9	-72	-64	-97	-16	-28	-59	-100	34	-85	-32	-107	-23	-101	-70	-61	-8	-98	-14	-73	-67	-148	-74	-125	13316	3142	-22743	-33	5798	-22504	-15861	0	1790	-22726	-21137	0	-6895	-19580	-19429	228
0.128333	-25	41	89	-59	-104	-30	15	-12	-18	4	-74	-63	-94	-18	-25	-58	-98	33	-83	-30	-110	-22	-99	-68	-66	0	-99	-15	-75	-68	-147	-72	-127	13510	1595	-22878	93	5739	-22379	-15973	6	2143	-22784	-22196	-103	-7433	-18256	-19036	185
0.129167	-25	39	85	-61	-102	-30	13	-12	-18	7	-72	-63	-96	-12	-25	-58	-99	36	-84	-35	-103	-19	-97	-67	-62	1	-96	-13	-73	-95	-144	-70	-129	13643	-162	-23061	28	5443	-22140	-16159	-81	2326	-22603	-23073	-170	-7996	-16845	-18580	142
0.130000	-26	41	87	-57	-110	-36	12	-13	-18	32	-68	-65	-96	-13	-25	-83	-100	35	-83	-30	-102	-21	-99	-67	-63	2	-98	-12	-75	-69	-122	-72	-112	13703	-2073	-23283	84	4929	-21779	-16401	-95	2321	-22169	-23745	-183	-8578	-15397	-18078	105
0.130833	-25	40	88	-60	-111	-30	10	-12	-17	6	-70	-63	-94	-13	-45	-58	-99	35	-83	-31	-104	-22	-99	-70	-60	2	-96	-13	-73	-66	-145	-75	-104	13692	-4137	-23562	264	4241	-21306	-16710	-23	2124	-21490	-24189	-158	-9167	-13967	-17568	114
0.131667	-23	43	89	-50	-108	-30	11	-13	-16	5	-73	-64	-97	-21	-30	-59	-98	33	-85	-31	-107	-24	-99	-67	-63	0	-99	-16	-76	-73	-149	-74	-117	13594	-6300	-23876	176	3417	-20721	-17087	-51	1727	-20574	-24420	-210	-9765	-12606	-17072	153
0.132500	-28	40	84	-62	-109	-42	12	-14	-21	2	-75	-64	-100	-17	-30	-61	-101	34	-85	-34	-109	-24	-101	-88	-63	0	-97	-14	-74	-70	-147	-73	-110	13416	-8518	-24212	44	2515	-20039	-17520	-223	1143	-19446	-24375	-326	-10355	-11360	-16612	104
0.133333	-26	44	87	-59	-109	-30	11	-13	-18	4	-70	-62	-95	-42	-30	-58	-98	34	-87	-69	-109	-23	-101	-69	-64	-4	-100	-15	-75	-73	-147	-77	-135	13141	-10766	-24570	36	1540	-19274	-17998	-316	372	-18136	-24110	-302	-10938	-10290	-16217	95
0.134167	-28	40	88	-61	-111	-33	10	-14	-15	5	-72	-64	-94	-16	-29	-60	-99	35	-55	-32	-103	-24	-102	-72	-63	-1	-98	-14	-74	-70	-149	-75	-141	12768	-12988	-24938	-142	549	-18439	-18508	-293	-572	-16703	-23621	-164	-11504	-9418	-15889	99
0.135000	-25	40	89	-60	-107	-32	11	-14	-21	-4	-73	-65	-98	-23	-30	-60	-101	34	-86	-33	-109	-24	-99	-70	-65	-3	-100	-16	-76	-78	-151	-77	-130	12297	-15166	-25317	-169	-430	-17540	-19023	-247	-1659	-15205	-22927	-21	-12032	-8772	-15649	56
0.135833	-24	42	89	-66	-111	-36	9	-17	-19	5	-74	-65	-99	-16	-30	-59	-97	35	-87	-12	-105	-25	-95	-70	-67	-4	-102	-16	-73	-69	-148	-74	-149	11713	-17276	-25692	-34	-1378	-16601	-19525	-163	-2865	-13682	-22056	88	-12522	-8353	-15482	17
0.136667	-25	43	87	-60	-109	-32	15	2	-17	3	-70	-62	-96	-16	-29	-59	-102	86	-83	-30	-104	-21	-98	-67	-64	1	-98	-12	-73	-68	-145	-75	-148	11013	-19262	-26058	30	-2278	-15636	-19985	-176	-4160	-12191	-21030	70	-12974	-8170	-15394	35
0.137500	-18	45	89	-58	-107	-29	17	-15	-16	9	-67	-60	-94	-11	-27	-57	-97	38	-78	-29	-104	-18	-98	-56	-63	-1	-95	-10	-69	-68	-143	-72	-109	10200	-21102	-26414	37	-3126	-14658	-20379	-161	-5513	-10800	-19888	12	-13376	-8199	-15363	40
0.138333	-24	44	91	-56	-109	-28	16	-12	-15	8	-63	-60	-94	-15	-27	-56	-97	36	-77	-26	-101	-21	-95	-64	-59	0	-96	-9	-69	-68	-144	-72	-110	9267	-22776	-26753	43	-3919	-13684	-20717	-66	-6906	-9536	-18665	-41	-13734	-8415	-15377	-28
0.139167	-25	42	92	-61	-108	-28	12	-14	-21	7	-72	-60	-94	-13	-27	-57	-99	38	-80	-31	-102	-18	-96	-68	-62	0	-92	-11	-69	-67	-143	-74	-88	8225	-24260	-27066	226	-4667	-12715	-20917	-25	-8305	-8454	-17385	-118	-14017	-8782	-15403	-46
0.140000	-30	41	90	-59	-107	-12	12	-16	-16	8	-70	-60	-84	-13	-31	-60	-102	35	-83	-30	-105	-21	-102	-68	-63	-3	-99	-12	-74	-73	-146	-78	-79	7073	-25537	-27359	325	-5395	-11764	-21027	-97	-9669	-7576	-16117	-230	-14274	-9262	-15425	-36
0.140833	-29	40	90	-60	-111	-33	9	-17	-22	2	-73	-63	-99	-17	-31	-52	-100	37	-82	-30	-102	-22	-99	-59	-66	-1	-100	-11	-70	-69	-147	-76	-52	5823	-26596	-27621	130	-6096	-10837	-21011	-237	-10972	-6922	-14861	-354	-14461	-9799	-15409	-90
0.141667	-26	38	87	-60	-108	-22	13	-12	-16	4	-70	-64	-93	-14	-29	-33	-98	36	-85	-31	-105	-19	-96	-68	-61	-1	-101	-13	-73	-70	-146	-75	-39	4479	-27427	-27863	-21	-6804	-9932	-20880	-305	-12191	-6486	-13657	-393	-14595	-10349	-15335	-137
0.142500	-24	40	88	-60	-108	-33	13	-38	-21	5	-70	-65	-96	-14	-28	-58	-99	37	-84	-32	-97	-18	-97	-69	-65	-4	-100	-16	-73	-68	-148	-82	-70	3067	-28015	-28065	-100	-7539	-9067	-20639	-417	-13298	-6270	-12522	-339	-14682	-10874	-15180	-62
0.143333	-28	38	89	-60	-109	-30	16	-15	-15	6	-69	-62	-98	-15	-52	-59	-100	49	-83	-33	-109	-19	-98	-68	-65	0	-98	-13	-73	-68	-149	-74	-56	1606	-28361	-28242	-233	-8316	-8228	-20292	-428	-14294	-6242	-11481	-334	-14723	-11325	-14929	-73
0.144167	-23	42	91	-58	-107	-31	13	-12	-18	9	-72	-64	-98	-11	-27	-57	-101	37	-81	-30	-104	-13	-97	-66	-63	0	-101	-12	-70	-68	-146	-74	-17	108	-28460	-28393	-121	-9161	-7419	-19854	-379	-15155	-6374	-10559	-314	-14728	-11676	-14571	-138
0.145000	-25	41	89	-58	-110	-31	19	-12	-17	9	-68	-57	-97	-12	-26	-58	-100	38	-81	-30	-107	-18	-96	-66	-62	4	-100	-8	-70	-64	-146	-73	-30	-1388	-28326	-28522	-38	-10095	-6642	-19349	-469	-15873	-6637	-9764	-264	-14702	-11897	-14110	-122
0.145833	-23	38	90	-57	-108	-30	16	-9	-14	9	-67	-62	-95	-12	-25	-55	-86	40	-80	-3	-103	-18	-96	-64	-62	1	-109	-10	-75	-67	-144	-74	-68	-2872	-27952	-28630	-87	-11108	-5886	-18797	-561	-16448	-6986	-9085	-233	-14653	-11977	-13546	-150
0.146667	-23	44	90	-57	-110	-33	16	-8	-12	8	-67	-62	-93	-10	-27	-58	-96	37	-83	-30	-104	-18	-98	-66	-63	1	-100	-11	-74	-68	-147	-68	-76	-4323	-27361	-28722	-47	-12220	-5207	-18224	-421	-16893	-7372	-8583	-74	-14585	-11906	-12892	-159
0.147500	-26	41	88	-58	-108	-33	16	-12	-21	5	-74	-64	-101	-14	-30	-59	-101	34	-88	-31	-105	-21	-101	-69	-68	-1	-101	-12	-74	-62	-148	-78	-84	-5710	-26560	-28794	0	-13411	-4471	-17649	-144	-17199	-7755	-8194	27	-14503	-11690	-12170	-101
0.148333	-27	39	85	-61	-112	-53	9	-14	-19	4	-75	-67	-99	1	-32	-60	-100	32	-85	-34	-110	-26	-107	-70	-66	-3	-103	-13	-78	-74	-150	-77	-78	-7029	-25571	-28857	-35	-14679	-3806	-17094	3	-17368	-8089	-7938	73	-14424	-11334	-11409	-176
0.149167	-25	43	85	-63	-112	-39	9	-14	-22	3	-78	-66	-102	-17	-32	-61	-101	16	-86	-35	-107	-17	-101	-69	-64	-1	-102	15	-74	-70	-150	-79	-98	-8226	-24418	-28907	29	-15988	-3157	-16563	27	-17473	-8317	-7798	112	-14338	-10862	-10635	-216
0.150000	-28	42	89	-62	-111	-35	15	-15	-17	7	-75	-66	-99	-14	-23	-60	-102	33	-87	-33	-107	-22	-103	-70	-68	-3	-102	-13	-75	-68	-147	-75	-125	-9333	-23128	-28943	104	-17342	-2539	-16091	59	-17465	-8473	-7782	22	-14258	-10296	-9894	-110
0.150833	-27	42	88	-59	-108	-33	13	-13	-18	6	-75	-63	-97	-16	-31	-61	-102	33	-84	-32	-107	-23	-102	-68	-62	0	-98	-12	-70	-67	-148	-79	-134	-10324	-21716	-28979	281	-18692	-1946	-15678	206	-17384	-8476	-7867	-9	-14189	-9675	-9215	-91
0.151667	-28	44	87	-60	-111	-35	12	-16	-19	16	-74	-63	-108	-14	-30	-60	-99	34	-84	-34	-102	-23	-102	-69	-64	0	-101	-16	-69	-69	-148	-74	-147	-11195	-20228	-29006	281	-20020	-1385	-15333	335	-17253	-8323	-8051	21	-14131	-9009	-8626	-145
0.152500	-27	41	87	-59	-109	-35	12	-15	-16	4	-74	-62	-97	-16	-29	-59	-101	29	-86	-33	-109	-22	-100	-67	-65	-1	-86	-15	-73	-70	-146	-75	-148	-11950	-18692	-29031	226	-21272	-861	-15061	375	-17076	-8032	-8314	17	-14092	-8358	-8169	-177
0.153333	-24	41	88	-60	-111	-32	13	-9	-19	1	-74	-62	-94	-16	-28	-63	-99	33	-84	-32	-104	-24	-99	-68	-66	-3	-102	-13	-70	-69	-146	-77	-98	-12581	-17146	-29053	155	-22429	-378	-14861	337	-16884	-7593	-8654	57	-14078	-7717	-7867	-138
0.154167	-27	87	86	-59	-108	-35	11	-16	-17	5	-75	-62	-96	-19	-30	-63	-87	30	-87	-33	-108	-23	-102	-68	-62	-3	-94	-15	-73	-74	-148	-76	-143	-13102	-15628	-29073	74	-23464	67	-14722	252	-16693	-7024	-9049	55	-14089	-7138	-7731	-85
0.155000	-29	41	86	-64	-109	-36	11	-17	-21	1	-76	-65	-100	-17	-30	-64	-101	33	-88	-34	-107	-23	-100	-72	-65	-3	-101	-15	-75	-69	-147	-75	-150	-13515	-14158	-29086	121	-24333	461	-14647	208	-16513	-6361	-9499	17	-14127	-6652	-7779	-136
0.155833	-26	38	81	-62	-112	-38	9	-19	-22	2	-75	-68	-95	-16	-33	-62	-101	29	-93	-40	-124	-15	-101	-70	-66	-1	-104	-17	-75	-74	-148	-75	-142	-13844	-12768	-29106	108	-25021	797	-14624	172	-16354	-5631	-9986	2	-14202	-6260	-8000	-120
0.156667	-35	41	88	-59	-113	-35	10	-19	-22	-3	-76	-68	-99	-17	-31	-64	-104	32	-87	-36	-109	-26	-101	-70	-64	-3	-101	-17	-79	-61	-150	-77	-151	-14089	-11478	-29117	89	-25507	1073	-14647	96	-16228	-4879	-10506	-73	-14323	-5974	-8397	-103
0.157500	-27	41	87	-61	-111	-38	10	-16	-18	5	-74	-66	-97	-15	-31	-61	-98	36	-87	-33	-107	-24	-97	-66	-62	0	-96	-14	-72	-70	-146	-73	-116	-14271	-10325	-29122	180	-25780	1281	-14703	73	-16133	-4125	-11050	-133	-14488	-5808	-8947	-76
0.158333	-26	46	93	-57	-109	-36	13	-15	-16	7	-74	-64	-96	-13	-85	-62	-99	33	-83	-32	-104	-24	-97	-68	-62	0	-98	-15	-72	-73	-147	-76	-125	-14395	-9319	-29123	50	-25834	1411	-14796	93	-16087	-3425	-11620	-128	-14710	-5769	-9630	-68
0.159167	-24	42	88	-59	-109	-34	11	-14	-14	7	-72	-63	-92	-19	-27	-58	-99	33	-84	-31	-107	-25	-92	-67	-61	0	-99	-14	-73	-70	-144	-74	-136	-14484	-8482	-29135	-34	-25676	1464	-14913	34	-16082	-2808	-12215	-139	-14982	-5844	-10411	-67
0.160000	-24	43	88	-56	-113	-32	13	-12	-23	6	-72	-63	-97	-16	-28	-58	-99	36	-83	-33	-103	-24	-96	-66	-62	-1	-100	-13	-73	-66	-148	-74	-114	-14543	-7807	-29134	-13	-25306	1434	-15050	-46	-16119	-2309	-12792	-173	-15321	-6026	-11258	-95
0.160833	-23	41	90	-59	-111	-36	13	-13	-19	-39	-73	-63	-95	-15	-26	-46	-100	35	-85	-30	-105	-25	-99	-67	-65	1	-98	-13	-73	-70	-146	-76	-82	-14583	-7295	-29133	-40	-24760	1318	-15209	-108	-16195	-1960	-13379	-167	-15709	-6303	-12135	-78
0.161667	-27	43	78	-59	-108	-31	13	-12	-35	8	-73	-63	-98	-16	-30	-58	-100	37	-83	-31	-107	-24	-93	-65	-64	0	-97	-13	-74	-74	-149	-72	-78	-14614	-6946	-29129	-151	-24049	1123	-15381	-184	-16304	-1768	-13965	-174	-16159	-6654	-13014	-94
0.162500	-26	44	89	-57	-110	-34	13	-12	-17	5	-72	-62	-96	-14	-27	-58	-76	35	-84	-32	-107	-25	-102	-67	-60	0	-100	-14	-72	-70	-145	-70	-104	-14643	-6745	-29123	-177	-23220	843	-15573	-105	-16441	-1750	-14544	-191	-16658	-7058	-13849	-109
0.163333	-25	44	82	-80	-107	-32	13	-11	-15	6	-72	-63	-96	-9	-28	-58	-100	35	-83	-29	-104	-21	-95	-64	-60	0	-99	-10	-72	-69	-146	-69	-91	-14671	-6682	-29092	-83	-22290	485	-15781	-76	-16613	-1901	-15108	-197	-17200	-7491	-14619	-42
0.164167	-23	44	91	-56	-107	-30	13	-11	-17	9	-70	-63	-93	-11	-26	-58	-85	35	-82	-28	-102	-22	-97	-69	-62	1	-95	-10	-72	-68	-144	-73	-96	-14697	-6733	-29083	-34	-21313	49	-16013	-107	-16800	-2220	-15651	-200	-17778	-7930	-15283	-28
0.165000	-23	38	89	-56	-108	-30	12	-11	-17	5	-73	-63	-97	-13	-27	-60	-97	37	-95	-28	-105	-22	-96	-66	-62	0	-99	-12	-74	-72	-147	-74	-156	-14733	-6878	-29093	-97	-20318	-445	-16267	-193	-17003	-2692	-16160	-219	-18369	-8348	-15839	-64
0.165833	-26	44	88	-61	-111	-36	9	-14	-7	3	-73	-63	-97	-13	-26	-24	-97	35	-81	-27	-103	-19	-94	-65	-64	1	-96	-11	-69	-69	-143	-64	-150	-14760	-7103	-29071	-30	-19341	-995	-16546	-294	-17204	-3281	-16648	-245	-18961	-8723	-16262	-58
0.166667	-24	45	89	-53	-107	-30	24	-11	-14	7	-66	-60	-94	-11	-26	-58	-101	35	-83	-28	-88	-22	-95	-67	-64	2	-97	-11	-75	-79	-147	-75	-122	-14788	-7391	-29058	-177	-18421	-1598	-16849	-201	-17414	-3974	-17093	-250	-19554	-9049	-16558	-35
0.167500	-25	42	87	-59	-109	-32	10	-16	-19	4	-75	-63	-96	-15	-47	-60	-100	36	-83	-31	-107	-25	-96	-69	-65	-1	-97	-10	-77	-74	-147	-74	-122	-14801	-7711	-29032	-127	-17590	-2221	-17171	-170	-17621	-4726	-17494	-228	-20125	-9298	-16739	-26
0.168333	-4	40	90	-59	-109	-33	11	-15	-21	4	-73	-63	-99	-14	-27	-59	-102	33	-86	-31	-97	-23	-96	-68	-66	-4	-100	-12	-73	-66	-148	-75	-125	-14790	-8066	-29004	0	-16860	-2865	-17524	-258	-17818	-5517	-17847	-216	-20651	-9461	-16762	-30
0.169167	-24	43	89	-59	-104	-31	13	-15	-18	6	-81	-63	-94	-12	-26	-56	-97	38	-83	-31	-109	-22	-97	-66	-62	-1	-97	-14	-73	-70	-146	-72	-115	-14740	-8429	-28973	-142	-16259	-3501	-17891	-287	-17998	-6298	-18144	-218	-21122	-9531	-16687	-29
0.170000	-19	44	89	-56	-109	-31	16	-12	-16	8	-70	-62	-95	-13	-26	-58	-99	36	-82	-22	-100	-22	-79	-65	-63	2	-97	-10	-70	-69	-142	-72	-96	-14646	-8811	-28922	-188	-15797	-4134	-18268	-275	-18162	-7035	-18379	-187	-21528	-9512	-16525	-38
0.170833	-25	45	90	-56	-109	-28	16	-12	-15	6	-70	-61	-95	-11	-26	-56	-97	39	-80	-28	-102	-19	-96	-63	-62	3	-99	-12	-72	-46	-141	-73	-74	-14484	-9199	-28871	-73	-15475	-4732	-18648	-201	-18310	-7704	-18548	-167	-21859	-9409	-16290	-25
0.171667	-26	43	86	-58	-109	-30	15	-12	-16	8	-69	-60	-95	-11	-26	-57	-99	37	-94	-28	-102	-21	-95	-65	-63	-3	-96	-11	-63	-68	-143	-72	-62	-14249	-9600	-28810	41	-15296	-5279	-19023	-159	-18435	-8273	-18656	-204	-22110	-9224	-16014	23
0.172500	-26	44	89	-58	-109	-30	16	-13	-10	7	-70	-63	-96	-11	-28	-59	-98	38	-81	-43	-105	-21	-100	-68	-65	0	-98	-12	-73	-69	-148	-75	-46	-13927	-10008	-28737	-116	-15249	-5749	-19381	-201	-18533	-8725	-18694	-230	-22284	-8968	-15708	26
0.173333	-23	42	89	-57	-108	-35	13	-15	-17	0	-72	-59	-97	-14	-29	-62	-101	34	-85	-32	-110	-24	-99	-67	-69	0	-99	-1	-75	-73	-148	-78	-35	-13510	-10434	-28656	-173	-15325	-6189	-19719	-184	-18613	-9047	-18675	-205	-22371	-8659	-15416	3
0.174167	-27	40	86	-59	-113	-35	8	-17	-22	7	-76	-66	-98	-17	-29	-61	-103	37	-88	-32	-105	-24	-100	-66	-65	-1	-102	-16	-74	-73	-147	-67	-22	-12998	-10859	-28555	47	-15509	-6526	-20018	-155	-18662	-9229	-18590	-199	-22379	-8308	-15122	8
0.175000	-27	41	86	-58	-110	-32	11	-13	-17	4	-74	-60	-95	-13	-28	-65	-104	35	-86	-34	-108	-25	-98	-70	-68	3	-100	-15	-75	-70	-146	-80	-11	-12388	-11285	-28448	173	-15747	-6779	-20276	-180	-18683	-9275	-18450	-163	-22314	-7940	-14874	24
0.175833	-27	40	88	-61	-110	-30	12	-15	-19	5	-80	-63	-97	-22	-29	-60	-101	35	-85	-29	-107	-25	-101	-67	-64	0	-100	-12	-75	-73	-145	-75	37	-11685	-11702	-28330	184	-16052	-6938	-20473	-143	-18695	-9188	-18257	-133	-22192	-7560	-14669	24
0.176667	-26	42	89	-58	-60	-32	15	-12	-22	7	-73	-61	-97	-13	-26	-57	-102	38	-84	-30	-104	-24	-98	-66	-61	0	-81	-13	-72	-68	-146	-65	12	-10894	-12087	-28206	135	-16386	-7003	-20608	-118	-18654	-8986	-18023	-149	-22016	-7191	-14516	33
0.177500	-23	44	92	-56	-104	-27	17	-10	-15	10	-68	-60	-97	9	-25	-56	-99	40	-81	-26	-100	-19	-96	-61	-64	3	-96	-9	-73	-68	-144	-73	-36	-10043	-12411	-28079	53	-16716	-6979	-20683	-128	-18614	-8680	-17759	-148	-21805	-6848	-14412	22
0.178333	-27	45	92	-69	-109	-28	17	-12	-15	10	-70	-59	-95	-10	-25	-57	-99	40	-81	-28	-102	-23	-98	-64	-62	3	-99	-10	-70	-66	-144	-74	-9	-9149	-12687	-27956	42	-17065	-6880	-20689	-125	-18556	-8301	-17474	-144	-21569	-6545	-14361	15
0.179167	-22	46	92	-57	-108	-28	18	-10	-15	-9	-70	-60	-94	-12	-25	-53	-98	39	-99	-25	-102	-17	-96	-64	-59	2	-100	-11	-74	-67	-144	-72	13	-8243	-12855	-27835	241	-17371	-6700	-20620	-144	-18488	-7862	-17179	-179	-21329	-6288	-14358	17
0.180000	-23	44	90	-51	-108	-30	15	-10	-14	11	-72	-59	-96	-11	-23	-56	-98	39	-85	-28	-102	-19	-97	-65	-60	2	-100	2	-69	-66	-141	-72	5	-7334	-12905	-27727	243	-17635	-6465	-20504	-171	-18410	-7397	-16895	-178	-21091	-6086	-14391	7
0.180833	-28	45	91	-56	-116	-30	16	-13	-15	10	-72	-64	-95	-11	-28	-57	-96	37	-83	-28	-107	-18	-101	-65	-63	4	-98	-11	-75	-70	-160	-78	-13	-6460	-12816	-27639	46	-17853	-6180	-20342	-238	-18336	-6934	-16592	-173	-20875	-5951	-14448	12
0.181667	-26	42	87	-59	-113	-33	9	-17	-22	8	-74	-64	-98	-16	-30	-58	-104	33	-85	-35	-110	-14	-103	-72	-67	-1	-102	-14	-51	-69	-148	-77	-18	-5639	-12575	-27576	-92	-18000	-5866	-20098	-288	-18261	-6490	-16325	-180	-20675	-5872	-14518	49
0.182500	-28	39	85	-62	-112	-35	17	-14	-22	5	-74	-65	-98	-18	-32	-60	-102	35	-87	-32	-110	-23	-102	-68	-65	1	-101	-11	-74	-72	-152	-79	-18	-4899	-12173	-27539	-81	-18086	-5532	-19834	-275	-18186	-6086	-16086	-167	-20505	-5857	-14590	45
0.183333	-26	43	89	-59	-108	-30	13	-14	-18	8	-73	-63	-95	-14	-30	-56	-99	38	-83	-33	-107	-23	-100	-70	-60	1	-100	-12	-66	-70	-146	-75	-62	-4260	-11643	-27544	-32	-18114	-5199	-19556	-212	-18125	-5739	-15885	-134	-20368	-5902	-14659	27
0.184167	-26	43	88	-58	-101	-30	17	-15	-16	8	-73	-48	-93	-13	-27	-60	-97	35	-83	-31	-101	-17	-99	-68	-64	2	-101	-11	-73	-68	-150	-74	-24	-3735	-10978	-27590	70	-18082	-4885	-19269	-142	-18072	-5463	-15719	-150	-20270	-6005	-14713	15
0.185000	-35	44	88	-58	-109	-30	12	-15	-17	10	-72	-61	-96	-14	-26	-55	-107	37	-83	-29	-104	-19	-99	-67	-66	-5	-98	-13	-72	-68	-144	-73	-28	-3339	-10210	-27683	13	-18002	-4600	-19003	-126	-18038	-5268	-15604	-194	-20199	-6164	-14745	41
0.185833	-24	44	89	-61	-110	-31	16	-13	-14	9	-67	-47	-104	-13	-26	-56	-98	39	-82	-31	-102	-16	-96	-63	-61	4	-100	-9	-68	-67	-147	-73	-46	-3077	-9366	-27825	-4	-17879	-4368	-18765	-130	-18019	-5162	-15535	-223	-20160	-6368	-14759	46
0.186667	-26	41	89	-56	-107	-30	15	-14	-18	6	-72	-63	-93	-13	-28	-55	-100	35	-85	-42	-102	-30	-96	-68	-67	0	-100	-12	-73	-51	-148	-75	-80	-2940	-8488	-28025	73	-17726	-4198	-18578	-141	-18017	-5147	-15516	-197	-20145	-6623	-14750	68
0.187500	-25	40	87	-59	-109	-32	12	-17	-23	9	-73	-66	-96	-15	-30	-58	-100	33	-88	-33	-102	-22	-99	-69	-63	0	-100	-14	-77	-70	-150	-77	-74	-2928	-7622	-28269	74	-17558	-4095	-18449	-122	-18023	-5213	-15542	-163	-20144	-6914	-14722	73
0.188333	-27	42	88	-60	-109	-34	13	-16	-19	7	-74	-64	-98	-14	-27	-57	-100	34	-97	-34	-104	-18	-98	-70	-65	-1	-103	-3	-72	-72	-148	-74	-47	-3013	-6802	-28558	76	-17382	-4069	-18388	-91	-18065	-5366	-15612	-129	-20150	-7240	-14674	93
0.189167	-26	39	84	-59	-110	-35	13	-17	-21	5	-72	-67	-97	-16	-27	-55	-101	29	-88	-34	-105	-22	-99	-70	-65	-1	-102	-15	-74	-73	-147	-78	-74	-3194	-6074	-28888	4	-17205	-4118	-18407	-80	-18100	-5590	-15712	-107	-20151	-7600	-14616	92
0.190000	-28	41	88	-60	-110	-32	11	-19	-19	2	-74	-67	-99	-15	-30	-57	-100	33	-90	-35	-105	-25	-101	-72	-68	-4	-102	-21	-74	-76	-149	-79	-93	-3419	-5466	-29241	25	-17047	-4251	-18507	-103	-18153	-5873	-15843	-112	-20148	-7991	-14548	70
0.190833	-27	21	85	-60	-110	-19	7	-19	-19	4	-73	-66	-97	-25	-28	-60	-102	33	-90	-33	-107	-22	-100	-69	-64	0	-100	-17	-77	-72	-147	-76	-78	-3682	-5011	-29615	161	-16903	-4454	-18687	-124	-18202	-6214	-15985	-60	-20122	-8407	-14477	64
0.191667	-27	41	86	-59	-109	-35	13	-17	-16	7	-74	-65	-96	-15	-28	-57	-98	32	-90	-31	-105	-21	-97	-67	-63	0	-98	-16	-73	-73	-148	-75	-56	-3946	-4721	-29988	49	-16796	-4730	-18942	-81	-18261	-6595	-16142	-11	-20075	-8854	-14414	89
0.192500	-28	40	85	-58	-111	-34	13	-30	-16	6	-69	-90	-93	-19	-28	-60	-100	30	-88	-32	-105	-24	-99	-69	-63	0	-98	-14	-75	-72	-149	-75	-30	-4192	-4615	-30354	44	-16721	-5069	-19267	-26	-18292	-7012	-16299	-5	-19992	-9332	-14356	70
0.193333	-26	41	90	-57	-111	-33	13	-17	-24	5	-73	-68	-100	-18	-30	-58	-100	34	-86	-31	-107	-23	-98	-72	-64	0	-99	-15	-76	-59	-148	-76	37	-4397	-4685	-30697	78	-16684	-5458	-19650	-65	-18350	-7458	-16450	-21	-19883	-9833	-14312	21
0.194167	-25	41	88	-63	-104	-38	10	-17	-17	3	-73	-66	-97	-44	-28	-32	-98	33	-88	-33	-109	-24	-101	-70	-64	-4	-102	-15	-74	-74	-149	-68	58	-4511	-4919	-31007	-69	-16693	-5891	-20075	-114	-18387	-7915	-16584	-42	-19747	-10352	-14290	3
0.195000	-23	42	88	-59	-107	-34	12	-17	-18	5	-73	-66	-99	-16	-28	-59	-103	33	-87	-32	-104	-22	-100	-70	-60	-1	-99	-18	-76	-73	-148	-75	32	-4541	-5295	-31268	-68	-16734	-6351	-20547	-75	-18406	-8381	-16698	-98	-19583	-10898	-14288	15
0.195833	-27	43	88	-59	-108	-39	9	-15	-17	4	-72	-64	-97	-16	-31	-62	-98	35	-86	-32	-105	-25	-104	-67	-62	-3	-98	-5	-72	-73	-148	-74	53	-4477	-5784	-31474	-15	-16807	-6829	-21017	-117	-18410	-8848	-16788	-113	-19398	-11455	-14308	21
0.196667	-26	44	90	-59	-108	-32	15	-16	-17	5	-69	-61	-97	-13	-30	-61	-98	35	-91	-29	-104	-21	-96	-68	-63	0	-96	-9	-70	-72	-147	-77	39	-4306	-6348	-31617	-8	-16923	-7300	-21478	-138	-18392	-9308	-16853	-58	-19195	-12028	-14377	15
0.197500	-24	44	91	-56	-107	-33	17	-14	-18	5	-66	-61	-94	-15	-16	-58	-100	39	-83	-28	-103	-19	-97	-68	-61	1	-96	-12	-70	-68	-147	-70	19	-4039	-6947	-31701	19	-17061	-7767	-21928	-77	-18373	-9765	-16896	-1	-18993	-12608	-14431	22
0.198333	-27	44	91	-59	-104	-34	17	-14	-18	7	-69	-61	-98	-16	-29	-60	-94	36	-83	-31	-104	-22	-100	-48	-66	-3	-98	-15	-72	-76	-151	-77	29	-3682	-7544	-31722	-19	-17221	-8215	-22354	-102	-18323	-10213	-16921	49	-18796	-13193	-14545	20
0.199167	-27	41	87	-63	-114	-39	12	-21	-15	4	-73	-65	-96	-16	-29	-60	-98	55	-85	-30	-103	-21	-100	-67	-62	-3	-99	-12	-72	-70	-146	-75	159	-3249	-8086	-31678	-4	-17388	-8631	-22734	-134	-18265	-10642	-16929	47	-18613	-13757	-14681	29
0.200000	-25	43	90	-56	-105	-30	17	-11	-15	6	-72	-61	-94	-12	-27	-73	-97	35	-82	-29	-102	-22	-100	-70	-61	0	-100	-13	-72	-72	-147	-79	216	-2754	-8553	-31578	-12	-17562	-9016	-23066	-107	-18199	-11051	-16925	9	-18463	-14308	-14844	61
0.200833	-25	57	89	-58	-109	-48	13	-16	-18	5	-70	-62	-95	-16	-27	-59	-98	36	-84	-31	-104	-22	-100	-70	-66	0	-99	-12	-74	-70	-148	-81	146	-2223	-8910	-31423	-76	-17736	-9352	-23341	-108	-18130	-11449	-16926	-11	-18354	-14825	-15045	58
0.201667	-25	42	86	-62	-109	-31	13	-14	-18	4	-73	-64	-96	-15	-12	-59	-101	33	-90	-32	-104	-22	-99	-67	-64	1	-100	-11	-74	-72	-149	-76	124	-1681	-9138	-31230	-149	-17902	-9642	-23552	-110	-18059	-11814	-16928	-51	-18288	-15301	-15272	57
0.202500	-25	42	89	-60	-107	-29	17	-14	-19	5	-70	-63	-93	-14	-27	-65	-97	37	-84	-30	-101	-21	-99	-70	-64	0	-100	-14	-73	-69	-148	-77	88	-1136	-9221	-30998	-204	-18057	-9883	-23704	-134	-17995	-12159	-16948	-142	-18286	-15734	-15518	67
0.203333	-25	43	86	-59	-109	-41	16	-15	-16	6	-68	-62	-96	-14	-26	-58	-96	37	-83	-32	-102	-22	-96	-67	-57	0	-98	-12	-70	-68	-147	-74	43	-628	-9161	-30751	-235	-18195	-10074	-23788	-151	-17940	-12477	-16991	-141	-18340	-16101	-15786	30
0.204167	-25	44	88	-58	-104	-31	18	-13	-17	6	-69	-64	-96	-11	-25	-56	-94	36	-82	-33	-100	-18	-98	-66	-59	2	-95	-13	-72	-68	-144	-75	-15	-162	-8969	-30489	-214	-18313	-10217	-23817	-136	-17906	-12762	-17066	-147	-18459	-16400	-16062	-50
0.205000	-23	43	88	-60	-107	-31	18	-12	-13	6	-69	-62	-93	-12	-25	-56	-97	35	-83	-19	-101	-18	-98	-67	-63	2	-97	-10	-68	-66	-143	-74	-77	233	-8656	-30230	-169	-18419	-10314	-23794	-95	-17888	-12994	-17176	-124	-18640	-16626	-16348	-243
0.205833	-30	43	87	-55	-103	-31	16	-24	-16	7	-70	-61	-97	-15	-25	-58	-96	37	-80	-28	-103	-19	-96	-66	-60	2	-103	-12	-74	-67	-144	-86	-117	557	-8248	-29982	-117	-18507	-10374	-23726	-57	-17894	-13235	-17330	-88	-18887	-16775	-16633	-294
0.206667	-21	45	90	-61	-109	-32	13	-15	-17	6	-70	-65	-96	-15	-28	-59	-98	35	-86	-34	-105	-22	-103	-68	-63	0	-101	-12	-70	-69	-147	-76	-122	800	-7781	-29758	-35	-18587	-10400	-23627	-94	-17940	-13419	-17526	-85	-19192	-16851	-16921	-220
0.207500	-27	40	81	-63	-111	-36	10	-18	-18	2	-77	-69	-99	-19	-41	-61	-103	30	-87	-34	-105	-25	-100	-70	-65	-3	-99	-15	-74	-72	-148	-75	-130	963	-7275	-29545	-51	-18646	-10397	-23491	-147	-18008	-13563	-17761	-114	-19546	-16840	-17189	-197
0.208333	-27	38	71	-63	-113	-38	9	-18	-17	4	-73	-65	-97	-16	-33	-64	-100	27	-84	-35	-108	-24	-103	-73	-66	0	-97	-14	-76	-70	-147	-79	-144	1042	-6765	-29369	-95	-18702	-10373	-23349	-160	-18107	-13666	-18037	-104	-19938	-16754	-17439	-139
0.209167	-25	40	84	-60	-111	-27	11	-14	-16	5	-74	-65	-99	-18	-30	-86	-101	34	-87	-31	-103	-22	-101	-70	-62	-3	-102	-15	-74	-67	-148	-77	-150	1046	-6285	-29220	-165	-18754	-10330	-23200	-110	-18234	-13735	-18346	-68	-20357	-16601	-17663	-118
0.210000	-18	41	87	-59	-111	-33	13	-15	-18	5	-70	-64	-97	-16	-26	-61	-98	36	-81	-31	-105	-23	-102	-73	-68	0	-99	-13	-73	-68	-148	-76	-151	984	-5856	-29104	-41	-18808	-10281	-23018	-129	-18348	-13756	-18676	-44	-20791	-16384	-17856	-99
0.210833	-24	41	84	-58	-108	-33	12	-25	-18	5	-72	-64	-97	-17	-30	-62	-97	36	-82	-33	-107	-22	-100	-67	-63	0	-92	-12	-72	-70	-146	-75	-125	861	-5511	-29019	-23	-18863	-10230	-22847	-176	-18566	-13749	-19024	-46	-21228	-16119	-18023	-77
0.211667	-23	41	88	-60	-110	-31	13	-16	-14	6	-73	-65	-94	-14	-28	-60	-98	37	-86	-30	-101	-21	-99	-70	-62	0	-100	-10	-72	-68	-145	-76	-111	684	-5260	-28960	-138	-18935	-10193	-22693	-153	-18766	-13704	-19374	-45	-21660	-15815	-18150	-30
0.212500	-22	39	88	-57	-107	-34	16	-19	-16	4	-72	-64	-93	-16	-28	-77	-99	35	-83	-32	-101	-23	-97	-68	-64	1	-97	-10	-73	-66	-145	-77	-83	470	-5111	-28925	-155	-19011	-10167	-22579	-144	-18975	-13629	-19724	-43	-22072	-15484	-18253	6
0.213333	-24	41	88	-58	-105	-33	9	-17	-17	4	-74	-64	-95	-16	-29	-60	-101	34	-84	-30	-105	-24	-99	-69	-66	1	-98	-12	-75	-69	-145	-75	-44	240	-5075	-28909	9	-19105	-10156	-22420	-141	-19193	-13529	-20068	-49	-22453	-15155	-18317	16
0.214167	-24	41	104	-59	-109	-35	12	-15	-17	23	-75	-66	-100	-18	-30	-63	-101	30	-86	-35	-108	-23	-100	-68	-76	-1	-98	-12	-70	-68	-148	-76	-15	-13	-5145	-28911	-45	-19212	-10169	-22303	-153	-19417	-13408	-20352	-46	-22795	-14794	-18356	61
0.215000	-27	39	85	-61	-111	-34	11	-19	-21	2	-80	-67	-100	-19	-30	-62	-112	28	-92	-35	-107	-25	-108	-73	-70	-7	-103	-15	-77	-72	-148	-79	59	-276	-5305	-28928	-188	-19328	-10211	-22213	-146	-19628	-13273	-20620	-50	-23089	-14469	-18372	54
0.215833	-33	35	81	-63	-113	-34	9	-19	-21	2	-77	-72	-100	-18	-31	-65	-103	29	-92	-34	-105	-23	-99	-72	-65	-3	-102	-13	-74	-73	-139	-79	47	-535	-5547	-28945	-164	-19469	-10274	-22130	-127	-19839	-13130	-20834	-63	-23330	-14162	-18358	30
0.216667	-22	42	88	-57	-105	-30	12	-15	-19	5	-75	-62	-96	-16	-28	-57	-100	34	-86	-30	-104	-21	-98	-69	-67	-1	-105	-11	-74	-68	-145	-76	-88	-790	-5849	-28974	-145	-19605	-10360	-22064	-146	-20034	-12979	-20977	-66	-23514	-13888	-18289	70
0.217500	-26	40	87	-57	-109	-23	15	-13	-16	7	-72	-63	-95	-15	-27	-42	-99	35	-87	-33	-102	-21	-97	-69	-62	2	-96	-11	-87	-68	-145	-73	-172	-1039	-6200	-29011	-195	-19749	-10466	-22014	-163	-20209	-12835	-21105	-60	-23643	-13656	-18292	93
0.218333	-26	39	86	-53	-108	-31	18	-14	-19	5	-75	-62	-95	-15	-28	-56	-86	34	-88	-33	-103	-21	-99	-69	-68	1	-102	-13	-72	-68	-145	-74	-224	-1284	-6570	-29058	-183	-19893	-10617	-21981	-159	-20362	-12694	-21144	-74	-23720	-13483	-18248	113
0.219167	-25	41	87	-55	-114	-30	13	-14	-16	8	-72	-61	-110	-15	-28	-58	-99	34	-83	-35	-102	-21	-98	-68	-60	1	-97	-12	-72	-63	-144	-73	-185	-1521	-6952	-29117	-156	-20031	-10783	-21957	-149	-20494	-12569	-21157	-70	-23747	-13357	-18208	122
0.220000	-26	41	89	-57	-107	-30	15	-14	-17	7	-73	-64	-94	-19	-26	-58	-142	35	-86	-31	-102	-21	-98	-73	-60	-1	-100	-11	-74	-70	-144	-73	-104	-1757	-7313	-29184	-7	-20161	-10971	-21938	-135	-20609	-12457	-21103	-76	-23733	-13289	-18165	110
0.220833	-27	41	87	-59	-111	-33	12	-13	-1	3	-70	-61	-93	-16	-28	-60	-99	34	-85	-34	-107	-24	-98	-68	-63	0	-96	-13	-73	-69	-121	-74	-97	-1985	-7652	-29274	102	-20280	-11174	-21949	-105	-20696	-12366	-21000	-111	-23678	-13283	-18143	128
0.221667	-28	40	87	-58	-108	-33	16	-16	-21	5	-70	-64	-94	-15	-30	-61	-99	33	-86	-32	-104	-10	-102	-67	-62	0	-99	-14	-77	-74	-150	-74	-122	-2211	-7947	-29377	33	-20375	-11395	-21960	-126	-20760	-12297	-20857	-128	-23591	-13331	-18118	132
0.222500	-27	39	87	-58	-112	-34	13	-13	-19	7	-68	-66	-99	-11	-28	-59	-103	33	-86	-34	-104	-23	-99	-67	-68	-1	-97	-14	-73	-73	-148	-74	-234	-2440	-8193	-29504	-14	-20469	-11612	-21986	-155	-20816	-12255	-20690	-129	-23478	-13421	-18112	80
0.223333	-28	39	87	-59	-111	-29	15	-17	-23	2	-73	-67	-101	-17	-32	-61	-101	34	-86	-33	-109	-24	-100	-69	-55	-1	-100	-15	-78	-74	-150	-77	-304	-2673	-8383	-29650	-10	-20494	-11839	-22026	-176	-20850	-12229	-20504	-139	-23348	-13568	-18118	42
0.224167	-28	38	85	-58	-115	-35	10	-18	-23	3	-74	-65	-100	-17	-28	-61	-103	32	-84	-31	-109	-25	-100	-68	-62	0	-96	-10	-73	-79	-145	-75	-263	-2902	-8510	-29809	12	-20523	-12068	-22076	-159	-20866	-12232	-20305	-144	-23207	-13744	-18133	78
0.225000	-26	41	90	-56	-108	-32	17	-14	-16	7	-72	-64	-96	-22	-28	-60	-96	36	-84	-31	-101	-17	-98	-66	-61	1	-99	-10	-73	-69	-149	-73	-247	-3138	-8591	-29987	55	-20519	-12288	-22143	-114	-20878	-12260	-20107	-119	-23064	-13958	-18161	53
0.225833	-17	43	106	-53	-108	-30	16	-13	-16	7	-70	-63	-95	-12	-27	-59	-100	34	-81	-28	-101	-19	-98	-67	-64	5	-96	-11	-70	-67	-144	-74	-281	-3362	-8617	-30181	-38	-20496	-12511	-22228	-149	-20879	-12313	-19920	-138	-22919	-14200	-18199	12
0.226667	-25	43	90	-56	-105	-30	18	-15	-15	7	-69	-64	-97	-13	-35	-61	-99	35	-84	-29	-102	-22	-100	-88	-64	0	-99	-12	-70	-72	-148	-78	-286	-3612	-8596	-30379	-15	-20457	-12723	-22327	-152	-20882	-12390	-19766	-151	-22784	-14459	-18244	0
0.227500	-27	42	82	-57	-111	-35	13	-14	-19	6	-68	-49	-98	-16	-29	-60	-101	35	-84	-32	-108	-22	-99	-70	-66	-3	-99	-14	-75	-90	-148	-94	-260	-3841	-8541	-30583	36	-20401	-12924	-22447	-145	-20879	-12491	-19620	-148	-22658	-14734	-18289	-4
0.228333	-28	41	88	-61	-107	-31	16	-16	-17	6	-72	-66	-97	-15	-27	-63	-101	62	-81	-30	-104	-22	-98	-68	-63	0	-60	-11	-73	-69	-148	-75	-234	-4063	-8449	-30774	-40	-20331	-13111	-22582	-160	-20872	-12604	-19505	-150	-22542	-15012	-18336	-7
0.229167	-25	41	89	-56	-111	-45	17	-15	-18	6	-73	-62	-96	0	-27	-60	-100	35	-81	-30	-102	-19	-98	-67	-64	-3	-98	-10	-70	-70	-147	-76	-214	-4268	-8334	-30957	-40	-20258	-13283	-22740	-114	-20878	-12740	-19426	-158	-22438	-15290	-18370	19
0.230000	-30	43	91	-56	-107	-31	18	-14	-17	6	-69	-75	-92	-11	-25	-59	-98	7	-83	-28	-103	-14	-97	-67	-63	1	-96	-12	-73	-68	-143	-74	-142	-4453	-8208	-31117	25	-20182	-13432	-22909	-85	-20882	-12881	-19380	-149	-22353	-15562	-18398	47
0.230833	-22	44	71	-58	-105	-32	-3	-14	-18	4	-72	-64	-97	-14	-26	-58	-100	38	-81	-31	-105	-21	-97	-65	-65	-3	-97	-12	-66	-67	-142	-75	-103	-4617	-8071	-31265	46	-20111	-13570	-23097	-100	-20890	-13062	-19364	-145	-22281	-15829	-18408	74
0.231667	-26	43	89	-59	-109	-31	17	-13	-17	6	-73	-66	-97	-16	-25	-60	-101	34	-86	-52	-104	-22	-98	-82	-67	0	-100	-13	-75	-70	-147	-77	-122	-4763	-7930	-31376	-4	-20052	-13681	-23301	-120	-20906	-13238	-19374	-155	-22225	-16088	-18407	51
0.232500	-28	40	86	-67	-108	-33	13	-18	-21	2	-77	-61	-98	-16	-29	-60	-99	36	-83	-31	-108	-22	-97	-67	-64	0	-98	-11	-73	-69	-145	-77	-161	-4876	-7782	-31452	-80	-20004	-13766	-23509	-76	-20915	-13430	-19403	-158	-22174	-16334	-18376	45
0.233333	-27	37	86	-58	-131	-32	17	-13	-16	7	-74	-64	-98	-14	-27	-60	-99	34	-82	-33	-100	-22	-98	-68	-63	0	-98	-15	-77	-68	-143	-74	-185	-4955	-7643	-31497	-85	-19971	-13829	-23727	-28	-20929	-13635	-19442	-161	-22137	-16565	-18322	41
0.234167	-28	44	86	-59	-111	-33	15	-15	-19	6	-74	-44	-98	-13	-29	-59	-102	34	-84	-34	-107	-24	-100	-69	-67	0	-102	-13	-73	-72	-145	-72	-156	-5005	-7514	-31505	-155	-19957	-13865	-23946	-85	-20968	-13841	-19487	-171	-22113	-16790	-18244	32
0.235000	-27	40	85	-59	-109	-31	12	-5	-17	5	-73	-65	-97	-14	-30	-58	-102	34	-86	-31	-107	-24	-102	-69	-68	-1	-101	-12	-78	-69	-145	-74	-120	-5031	-7364	-31495	-254	-19968	-13879	-24166	-109	-20998	-14060	-19532	-171	-22083	-17000	-18139	43
0.235833	-26	43	86	-57	-111	-25	11	3	-19	4	-73	-68	-99	-17	-28	-58	-97	34	-85	-30	-105	-22	-99	-67	-65	-12	-98	-15	-76	-73	-144	-72	-127	-5024	-7240	-31400	-308	-19984	-13862	-24378	-87	-21023	-14279	-19561	-172	-22093	-17202	-18003	62
0.236667	-28	41	87	-59	-105	-31	15	-14	-18	6	-70	-63	-96	-12	-25	-61	-99	34	-83	-30	-105	-21	-96	-66	-63	3	-97	-12	-73	-68	-144	-72	-135	-4989	-7083	-31294	-179	-20024	-13820	-24574	-95	-21054	-14498	-19576	-176	-22088	-17407	-17839	16
0.237500	-21	46	88	-53	-107	-30	18	-11	-16	7	-69	-60	-96	-12	-26	-52	-96	38	-81	-26	-103	-21	-96	-64	-61	3	-95	-10	-72	-68	-144	-70	-107	-4932	-6942	-31147	-117	-20075	-13758	-24755	-78	-21087	-14721	-19573	-180	-22102	-17579	-17648	-24
0.238333	-25	45	88	-56	-109	-28	17	-11	-15	7	-69	-60	-94	-12	-24	-50	-98	35	-79	-28	-102	-18	-95	-64	-61	3	-96	-8	-67	-64	-142	-69	-40	-4856	-6800	-30978	-191	-20143	-13674	-24915	-41	-21117	-14937	-19540	-191	-22123	-17761	-17442	-23
0.239167	-25	45	90	-58	-107	-31	17	-13	-15	7	-72	-64	-95	-14	-29	-55	-99	38	-81	-26	-104	-18	-96	-63	-60	0	-96	-10	-70	-69	-147	-72	-33	-4764	-6658	-30751	-137	-20219	-13568	-25046	-50	-21153	-15153	-19477	-187	-22156	-17938	-17215	-3
0.240000	-25	45	89	-53	-109	-31	13	-12	-16	6	-55	-61	-95	-14	-26	-58	-97	35	-70	-29	-109	-21	-93	-66	-63	0	-101	-12	-73	-68	-148	-75	-100	-4664	-6520	-30542	-80	-20300	-13456	-25154	-101	-21191	-15363	-19390	-194	-22200	-18108	-16978	51
0.240833	-26	43	86	-63	-113	-34	11	-16	-22	4	-75	-65	-95	-17	-29	-58	-98	34	-86	-30	-107	-22	-98	-66	-53	0	-99	-12	-70	-70	-149	-76	-110	-4554	-6372	-30274	-155	-20381	-13319	-25220	-108	-21224	-15553	-19268	-197	-22256	-18272	-16718	82
0.241667	-28	41	87	-58	-111	-33	13	-13	-19	8	-72	-63	-97	-12	-25	-58	-97	35	-84	-31	-105	-22	-84	-69	-66	1	-99	-10	-73	-68	-149	-74	-46	-4440	-6229	-29986	-33	-20462	-13183	-25252	-110	-21257	-15730	-19119	-198	-22325	-18428	-16456	59
0.242500	-24	43	90	-30	-109	-29	12	-10	-18	8	-70	-63	-90	-15	-26	-57	-97	36	-83	-26	-104	-22	-97	-66	-61	0	-99	-13	-76	-69	-148	-77	-49	-4331	-6085	-29673	95	-20530	-13037	-25246	-132	-21291	-15892	-18945	-194	-22398	-18578	-16188	39
0.243333	-25	45	89	-55	-108	-32	15	-14	-18	6	-72	-62	-95	-14	-24	-57	-95	38	-84	-29	-105	-21	-96	-69	-62	-1	-100	-11	-74	-68	-146	-73	-83	-4227	-5954	-29338	15	-20595	-12907	-25195	-153	-21332	-16040	-18761	-189	-22481	-18717	-15924	49
0.244167	-24	42	90	-57	-107	-33	17	-11	-16	13	-73	-61	-94	-12	-25	-58	-100	36	-82	-27	-104	-18	-94	-67	-61	1	-96	-10	-70	-67	-144	-75	-96	-4093	-5832	-28985	22	-20647	-12785	-25108	-94	-21366	-16166	-18528	-178	-22570	-18843	-15665	93
0.245000	-25	45	91	-55	-107	-30	26	-12	-16	5	-68	-65	-94	-12	-25	-53	-98	37	-68	-26	-102	-19	-95	-64	-63	1	-97	-10	-72	-67	-144	-72	-15	-4053	-5731	-28614	51	-20689	-12666	-24983	-52	-21404	-16276	-18299	-169	-22662	-18952	-15418	154
0.245833	-23	44	86	-53	-105	-30	17	-12	-12	8	-67	-60	-95	-9	-24	-55	-96	36	-83	-26	-103	-17	-94	-62	-60	2	-95	-10	-72	-62	-142	-90	23	-3992	-5651	-28223	-69	-20721	-12572	-24817	-101	-21459	-16368	-18061	-179	-22754	-19045	-15182	151
0.246667	-25	43	90	-53	-107	-30	17	-12	-16	7	-69	-61	-93	-7	-24	-58	-96	37	-84	-27	-102	-18	-92	-66	-62	0	-100	-11	-72	-66	-146	-70	3	-3955	-5602	-27829	21	-20748	-12505	-24622	-204	-21518	-16447	-17824	-212	-22847	-19113	-14961	151
0.247500	-24	41	87	-56	-107	-32	16	-14	-21	-1	-73	-61	-94	-16	-28	-61	-98	34	-91	-31	-104	-19	-99	-67	-65	-5	-100	-12	-73	-73	-146	-77	-9	-3954	-5584	-27422	75	-20763	-12459	-24393	-224	-21576	-16506	-17579	-194	-22927	-19158	-14755	153
0.248333	-27	42	89	-56	-109	-36	12	-15	-21	3	-76	-67	-100	-23	-29	-62	-101	29	-87	-35	-83	-22	-99	-66	-66	-4	-107	-17	-77	-73	-149	-77	-50	-3948	-5601	-26998	-32	-20768	-12446	-24137	-215	-21644	-16560	-17341	-187	-22993	-19175	-14568	102
0.249167	-30	38	85	-63	-114	-41	9	-16	-25	-8	-76	-69	-101	-19	-28	-62	-103	28	-91	-33	-105	-23	-99	-69	-65	-3	-104	-5	-76	-73	-147	-74	-42	-3979	-5643	-26575	-21	-20770	-12461	-23850	-187	-21712	-16582	-17103	-159	-23040	-19155	-14391	121
0.250000	-28	41	89	-59	-107	-34	15	-15	-17	3	-75	-51	-95	-13	-24	-60	-101	33	-87	-32	-104	-24	-100	-70	-66	-3	-102	-14	-76	-69	-147	-75	6	-4032	-5724	-26141	77	-20774	-12508	-23548	-147	-21787	-16601	-16840	-141	-23067	-19101	-14239	99
0.250833	-27	38	87	-62	-109	-34	41	-15	-19	3	-74	-63	-95	-17	-29	-63	-99	30	-90	-29	-108	-26	-100	-69	-64	-5	-100	-14	-74	-70	-145	-74	0	-4115	-5834	-25712	25	-20786	-12583	-23230	-146	-21864	-16608	-16655	-132	-23071	-19014	-14094	90
0.251667	-25	42	88	-61	-107	-36	16	-15	-18	3	-77	-66	-96	-15	-29	-62	-100	28	-93	-34	-99	-23	-99	-68	-64	-5	-102	-16	-72	-74	-148	-75	-34	-4216	-5978	-25279	40	-20800	-12704	-22906	-180	-21942	-16605	-16448	-110	-23050	-18890	-13968	112
0.252500	-19	41	88	-60	-110	-36	13	-16	-12	6	-72	-67	-95	-17	-29	-62	-97	32	-90	-36	-105	-24	-102	-67	-63	-4	-100	-13	-80	-70	-146	-81	-51	-4341	-6143	-24856	118	-20833	-12826	-22568	-156	-22012	-16593	-16246	-92	-23001	-18726	-13847	120
0.253333	-26	40	88	-58	-109	-36	12	-15	-19	4	-74	-68	-99	-21	-30	-80	-99	33	-85	-34	-107	-24	-100	-70	-66	-3	-103	-14	-75	-72	-147	-76	-61	-4482	-6328	-24443	164	-20874	-12985	-22269	-155	-22079	-16573	-16056	-76	-22929	-18530	-13740	116
0.254167	-28	38	88	-63	-136	-39	12	-15	-36	4	-76	-68	-98	-18	-29	-62	-98	30	-91	-34	-109	-26	-102	-69	-63	-5	-103	-26	-74	-72	-148	-76	-28	-4640	-6526	-24032	113	-20938	-13165	-21921	-113	-22139	-16538	-15873	-68	-22834	-18300	-13634	82
0.255000	-28	38	86	-61	-110	-32	11	-16	-23	2	-74	-66	-102	-19	-29	-62	-95	33	-87	-35	-108	-25	-101	-72	-65	-4	-104	-16	-73	-72	-152	-76	-32	-4802	-6727	-23629	87	-21016	-13362	-21606	-117	-22180	-16495	-15699	-48	-22721	-18041	-13538	-11
0.255833	-29	36	85	-61	-110	-45	10	-21	-19	2	-75	-67	-97	-17	-33	-62	-100	30	-88	-35	-105	-26	-104	-75	-66	-4	-102	-14	-75	-75	-152	-76	-42	-4978	-6931	-23235	46	-21115	-13570	-21306	-102	-22208	-16442	-15536	-32	-22586	-17749	-13439	-19
0.256667	-27	40	87	-60	-113	-35	11	-16	-18	4	-74	-69	-111	-19	-32	-64	-99	33	-87	-39	-104	-12	-101	-70	-67	-3	-102	-17	-76	-73	-150	-78	-38	-5148	-7125	-22856	32	-21214	-13783	-21013	-125	-22217	-16381	-15376	-26	-22445	-17439	-13345	37
0.257500	-26	39	87	-60	-109	-36	12	-18	-23	1	-75	-64	-97	-17	-28	-61	-101	35	-84	-32	-105	-23	-97	-68	-67	-1	-116	-12	-73	-68	-146	-74	-57	-5319	-7308	-22483	62	-21357	-13987	-20747	-97	-22203	-16302	-15220	-24	-22292	-17103	-13249	95
0.258333	-27	40	90	-58	-105	-30	13	-14	-19	7	-74	-65	-96	3	-28	-60	-97	36	-83	-33	-102	-21	-104	-67	-62	0	-98	-11	-73	-68	-150	-74	-32	-5478	-7479	-22113	74	-21501	-14178	-20492	-97	-22172	-16215	-15076	-32	-22144	-16767	-13154	63
0.259167	-28	41	91	-57	-105	-35	11	-16	-17	6	-72	-62	-97	-16	-27	-60	-97	36	-81	-30	-107	-22	-99	-67	-68	-3	-99	-10	-73	-70	-154	-74	-32	-5626	-7635	-21751	98	-21650	-14386	-20264	-115	-22122	-16117	-14937	-32	-22002	-16419	-13060	-13
0.260000	-25	41	86	-56	-108	-32	13	-11	-15	1	-70	-65	-95	-14	-28	-57	-102	34	-83	-30	-105	-21	-98	-66	-64	0	-96	-11	-73	-69	-145	-74	-112	-5737	-7773	-21399	146	-21801	-14563	-20053	-79	-22049	-16004	-14806	-10	-21872	-16075	-12971	-35
0.260833	-44	41	91	-58	-108	-34	13	-15	-19	5	-73	-66	-95	-15	-28	-60	-98	35	-86	-29	-107	-21	-98	-67	-64	0	-98	-11	-77	-68	-145	-72	-158	-5871	-7897	-21043	97	-21953	-14719	-19867	-94	-21962	-15886	-14686	0	-21762	-15743	-12880	0
0.261667	-28	38	88	-58	-110	-33	22	-16	-21	6	-73	-66	-97	-15	-33	-60	-103	34	-86	-31	-107	-22	-98	-67	-65	-3	-97	-12	-70	-73	-146	-73	-170	-5958	-8008	-20690	74	-22100	-14848	-19693	-72	-21851	-15751	-14566	0	-21673	-15418	-12795	71
0.262500	-21	43	89	-58	-125	-30	15	-12	-17	3	-72	-90	-97	-14	-27	-59	-97	37	-83	-30	-107	-22	-96	-64	-63	0	-98	-12	-73	-70	-146	-70	-202	-6020	-8102	-20331	126	-22205	-14947	-19541	-31	-21747	-15615	-14459	-15	-21605	-15105	-12712	80
0.263333	-53	42	90	-59	-108	-31	13	-12	-15	7	-70	-64	-96	-13	-26	-56	-96	34	-81	-31	-103	-21	-96	-68	-61	0	-98	-10	-73	-68	-145	-73	-145	-6058	-8191	-19971	66	-22345	-15011	-19400	-42	-21628	-15459	-14356	-22	-21569	-14820	-12639	23
0.264167	-19	43	92	-57	-108	-30	15	-11	-19	6	-72	-66	-97	-16	-26	-56	-100	38	-81	-29	-103	-18	-95	-63	-64	-1	-99	-9	-74	-47	-144	-98	-60	-6074	-8266	-19605	-77	-22437	-15040	-19273	-53	-21515	-15298	-14263	-27	-21559	-14560	-12581	-31
0.265000	-26	43	91	-60	-112	-17	11	-13	-19	6	-74	-64	-99	-14	-27	-55	-99	37	-83	-30	-105	-24	-99	-64	-65	-1	-101	-11	-76	-69	-144	-73	-112	-6062	-8340	-19245	-60	-22511	-15030	-19159	-63	-21397	-15127	-14181	-42	-21574	-14325	-12526	-98
0.265833	-28	42	90	-58	-116	-33	12	-13	-18	6	-70	-63	-97	-13	-27	-57	-98	39	-83	-27	-100	-22	-96	-61	-60	2	-97	-7	-72	-68	-147	-74	-70	-6030	-8405	-18872	23	-22558	-14980	-19050	-42	-21289	-14942	-14100	-60	-21621	-14123	-12479	-101
0.266667	-21	44	90	-55	-107	-32	12	-9	-12	9	-72	-49	-103	-13	-25	-55	-97	37	-82	-28	-107	-17	-97	-65	-62	0	-99	-9	-73	-67	-144	-75	-41	-5984	-8468	-18504	-79	-22577	-14888	-18950	-32	-21201	-14755	-14035	-46	-21684	-13949	-12447	-44
0.267500	-31	53	90	-57	-112	-29	12	-12	-22	4	-74	-66	-99	-14	-30	-57	-100	35	-85	-32	-104	-21	-99	-77	-66	0	-104	-11	-74	-72	-149	-77	2	-5922	-8529	-18139	-72	-22572	-14752	-18849	-13	-21132	-14554	-13972	-60	-21770	-13804	-12427	-63
0.268333	-26	42	90	-59	-112	-33	10	-11	-23	4	-72	-61	-97	-13	-28	-57	-101	36	-93	-29	-107	-22	-99	-68	-65	0	-102	-10	-73	-68	-146	-78	72	-5849	-8582	-17779	86	-22541	-14579	-18752	-8	-21077	-14343	-13912	-66	-21867	-13686	-12414	-78
0.269167	-25	44	89	-57	-111	-39	11	-11	-15	7	-70	-62	-95	-15	-26	-58	-96	39	-82	-28	-104	-19	-95	-68	-62	0	-98	-8	-63	-70	-145	-75	58	-5771	-8627	-17423	141	-22485	-14362	-18644	-100	-21044	-14123	-13851	-67	-21967	-13591	-12412	-47
0.270000	-23	47	90	-57	-108	-34	13	-13	-27	6	-70	-61	-97	-13	-17	-55	-96	36	-82	-30	-103	-17	-97	-66	-62	0	-100	-11	-70	-67	-145	-74	-43	-5687	-8668	-17084	76	-22404	-14108	-18538	-94	-21036	-13901	-13777	-61	-22071	-13518	-12410	-31
0.270833	-26	46	88	-57	-104	-36	15	-11	-17	6	-72	-61	-95	-13	-27	-57	-112	35	-83	-29	-101	-36	-96	-66	-60	0	-100	-9	-68	-66	-145	-75	-8	-5610	-8689	-16757	-3	-22310	-13825	-18425	-78	-21044	-13669	-13728	-73	-22165	-13465	-12412	23
0.271667	-23	44	90	-56	-108	-30	11	-12	-19	5	-69	-52	-93	-12	-25	-57	-96	38	-87	-27	-99	-18	-96	-68	-64	-1	-100	-9	-70	-66	-144	-76	-51	-5530	-8695	-16453	29	-22197	-13519	-18308	-112	-21075	-13436	-13664	-77	-22247	-13430	-12409	95
0.272500	-22	45	93	-58	-109	-31	12	-11	-15	6	-67	-61	-95	-15	-27	-59	-100	33	-84	-29	-102	-22	-98	-67	-63	1	-104	-11	-76	-69	-146	-76	-186	-5457	-8687	-16173	53	-22076	-13182	-18186	-75	-21115	-13200	-13594	-77	-22307	-13403	-12400	91
0.273333	21	43	86	-59	-108	-30	13	-14	-19	4	-74	-61	-91	-16	-28	-59	-99	30	-85	-32	-103	-22	-118	-70	-66	-5	-102	-14	-75	-72	-147	-76	-190	-5395	-8651	-15918	-67	-21945	-12835	-18062	-76	-21170	-12971	-13509	-88	-22334	-13359	-12379	73
0.274167	-31	39	85	-62	-83	-18	10	-18	-21	3	-75	-65	-100	-17	-30	-64	-103	30	-87	-31	-105	-22	-99	-91	-64	0	-102	-13	-74	-70	-145	-77	-196	-5330	-8589	-15689	-18	-21800	-12468	-17921	-72	-21223	-12735	-13408	-86	-22321	-13374	-12339	15
0.275000	-28	41	86	-61	-109	-36	9	-25	-16	4	-74	-64	-95	-15	-31	-58	-101	30	-84	-33	-105	-25	-101	-69	-67	-4	-104	-14	-75	-73	-147	-77	-215	-5274	-8493	-15485	30	-21655	-12099	-17767	-80	-21268	-12512	-13292	-80	-22283	-13357	-12268	-14
0.275833	-27	40	87	-62	-109	-34	13	-14	-18	2	-75	-63	-97	-16	-29	-61	-100	30	-86	-28	-103	-26	-101	-68	-64	0	-102	-13	-81	-73	-146	-77	-162	-5216	-8372	-15318	85	-21500	-11727	-17620	-98	-21304	-12293	-13158	-63	-22193	-13337	-12170	39
0.276667	-25	43	89	-62	-111	-35	12	-14	-14	5	-73	-64	-97	-16	-28	-59	-99	34	-80	-29	-107	-23	-97	-67	-61	0	-101	-13	-72	-73	-147	-76	-131	-5157	-8213	-15169	40	-21349	-11361	-17463	-121	-21316	-12088	-13007	-59	-22057	-13309	-12041	84
0.277500	-22	45	91	-59	-108	-29	17	-13	-14	7	-69	-61	-97	-14	-26	-58	-96	35	-83	-32	-103	-24	-98	-65	-61	1	-98	-10	-69	-68	-146	-75	-75	-5092	-8031	-15055	-16	-21178	-10999	-17301	-116	-21301	-11896	-12836	-50	-21866	-13272	-11860	69
0.278333	-24	45	91	-57	-105	-30	19	-12	-18	5	-69	-62	-90	-11	-26	-58	-102	36	-83	-30	-102	-21	-98	-66	-62	0	-99	-11	-72	-69	-145	-75	-27	-5023	-7818	-14974	101	-21007	-10660	-17136	-113	-21251	-11721	-12646	-55	-21631	-13223	-11672	30
0.279167	-23	44	89	-58	-127	-43	18	-14	-16	5	-68	-60	-92	-15	-25	-58	-95	37	-83	-31	-103	-22	-97	-64	-69	2	-98	-8	-69	-66	-144	-76	-36	-4941	-7585	-14915	180	-20836	-10331	-16970	-100	-21161	-11558	-12440	-46	-21339	-13146	-11429	66
0.280000	-22	42	93	-58	-105	-30	15	-10	-14	15	-72	-64	-97	-15	-26	-58	-95	26	-83	-29	-101	-22	-98	-65	-60	0	-99	-12	-73	-69	-144	-74	-35	-4848	-7331	-14880	23	-20649	-10020	-16794	-78	-21020	-11417	-12216	-38	-21003	-13069	-11149	54
0.280833	-24	41	89	-58	-97	-36	12	-16	-16	3	-72	-64	-95	-16	-26	-60	-99	37	-84	-31	-104	-24	-102	-68	-61	-30	-98	-13	-73	-69	-145	-77	-69	-4732	-7063	-14873	-5	-20454	-9739	-16630	-114	-20829	-11291	-11980	-40	-20622	-12961	-10825	22
0.281667	-26	42	88	-59	-110	-34	9	-19	-16	3	-73	-65	-100	-18	-32	-60	-118	34	-86	-34	-108	-26	-102	-69	-66	-3	-101	-16	-74	-76	-147	-78	-86	-4600	-6782	-14886	13	-20247	-9470	-16461	-72	-20589	-11184	-11738	-32	-20193	-12835	-10472	109
0.282500	-32	39	85	-60	-113	-52	10	-19	-21	1	-72	-66	-96	-19	-30	-62	-101	34	-85	-33	-107	-25	-103	-70	-65	-3	-70	-13	-74	-72	-146	-76	-22	-4448	-6494	-14905	-77	-20023	-9229	-16291	-58	-20293	-11085	-11479	-32	-19724	-12678	-10074	142
0.283333	-23	40	89	-56	-107	-30	15	-13	-17	4	-72	-64	-96	-17	-28	-80	-99	37	-81	-30	-103	-19	-100	-70	-63	0	-99	-12	-75	-69	-146	-78	-7	-4270	-6205	-14940	24	-19780	-9014	-16117	-60	-19933	-11003	-11219	-42	-19221	-12501	-9659	111
0.284167	-26	41	90	-57	-108	-34	42	-14	-17	6	-72	-65	-93	-18	-27	-57	-96	36	-81	-32	-120	-23	-100	-68	-63	-3	-101	-12	-74	-69	-144	-75	33	-4074	-5919	-14982	107	-19514	-8815	-15952	-46	-19526	-10928	-10953	-47	-18687	-12307	-9220	116
0.285000	-28	40	90	-56	-109	-31	17	-11	-35	9	-72	-62	-94	-15	-26	-60	-98	34	-81	-31	-104	-21	-99	-69	-62	0	-99	-4	-70	-67	-142	-74	39	-3860	-5621	-15030	91	-19221	-8640	-15782	-67	-19074	-10861	-10688	-38	-18124	-12091	-8763	132
0.285833	-24	44	91	-52	-105	-31	17	-12	-15	5	-72	-61	-95	-14	-25	-57	-95	36	-80	-36	-102	-17	-97	-66	-64	2	-98	-9	-68	-68	-142	-72	-23	-3631	-5361	-15078	6	-18899	-8487	-15621	-79	-18567	-10791	-10429	-38	-17546	-11860	-8300	91
0.286667	-23	41	87	-57	-110	-32	16	-11	-22	7	-70	-63	-95	-14	-23	-58	-100	37	-60	-31	-102	-18	-97	-68	-62	-1	-97	-12	-72	-69	-144	-75	-18	-3390	-5095	-15132	-75	-18549	-8360	-15458	-94	-18026	-10724	-10173	-77	-16961	-11616	-7831	43
0.287500	-25	42	88	-60	-116	-32	12	-13	-18	4	-77	-67	-96	-15	-28	-60	-99	36	-85	-32	-104	-23	-104	-70	-64	-5	-102	-14	-75	-69	-146	-75	0	-3145	-4838	-15167	-18	-18174	-8246	-15295	-121	-17457	-10651	-9924	-104	-16356	-11357	-7370	46
0.288333	-28	39	87	-58	-107	-32	15	-14	-15	8	-73	-74	-98	-16	-27	-57	-100	33	-85	-51	-105	-21	-99	-68	-64	-4	-98	-12	-70	-69	-146	-72	-31	-2892	-4582	-15199	-6	-17759	-8145	-15139	-127	-16855	-10563	-9678	-108	-15747	-11089	-6921	64
0.289167	-28	41	87	-57	-108	-50	13	-16	-17	6	-73	-65	-98	-14	-27	-60	-98	35	-82	-31	-101	-18	-99	-69	-68	0	-99	-13	-77	-68	-147	-72	-69	-2647	-4355	-15213	29	-17316	-8064	-14985	-151	-16223	-10462	-9442	-109	-15137	-10817	-6485	52
0.290000	-26	41	86	-60	-111	-35	15	-19	-21	4	-73	-67	-101	-16	-26	-49	-100	33	-85	-33	-108	-22	-100	-74	-66	-3	-99	-15	-75	-72	-147	-61	-80	-2410	-4127	-15218	-32	-16843	-7995	-14827	-116	-15581	-10345	-9216	-110	-14538	-10541	-6074	22
0.290833	-28	37	87	-61	-111	-36	13	-14	-17	3	-74	-70	-98	-17	-50	-59	-101	34	-86	-32	-105	-22	-99	-66	-65	0	-101	-14	-75	-70	-145	-70	-59	-2184	-3900	-15197	-61	-16331	-7923	-14667	-115	-14933	-10209	-8996	-98	-13937	-10260	-5684	22
0.291667	-26	42	88	-55	-110	-33	16	-13	-16	8	-69	-63	-93	-13	-27	-58	-97	22	-82	-34	-108	-21	-99	-67	-62	-1	-97	-14	-74	-68	-144	-72	-26	-1978	-3682	-15161	-83	-15794	-7866	-14511	-111	-14267	-10054	-8781	-99	-13339	-9979	-5321	29
0.292500	-25	22	86	-56	-107	-33	16	-10	-18	8	-72	-62	-97	-14	-27	-57	-100	37	-82	-31	-109	-18	-97	-66	-64	1	-99	-12	-76	-68	-147	-73	10	-1797	-3468	-15102	-80	-15232	-7807	-14358	-30	-13632	-9873	-8576	-112	-12752	-9702	-4991	26
0.293333	-30	43	90	-56	-111	-34	16	-16	-19	10	-70	-58	-100	-12	-28	-58	-109	39	-83	-34	-109	-19	-100	-67	-65	1	-98	-12	-75	-68	-147	-72	28	-1635	-3257	-15027	-21	-14652	-7748	-14201	-48	-12980	-9666	-8376	-116	-12178	-9422	-4685	27
0.294167	-26	43	88	-58	-91	-32	15	-15	-18	8	-70	-64	-98	-14	-30	-58	-98	38	-82	-15	-108	-19	-98	-68	-53	1	-99	-13	-83	-67	-147	-73	12	-1504	-3048	-14932	-60	-14047	-7687	-14044	-153	-12339	-9440	-8182	-108	-11608	-9145	-4411	-15
0.295000	-27	39	90	-60	-110	-32	13	-15	-18	10	-68	-83	-99	-13	-28	-56	-100	35	-84	-31	-105	-22	-99	-68	-67	-1	-103	-11	-74	-68	-145	-70	-39	-1403	-2843	-14813	-28	-13427	-7618	-13891	-204	-11707	-9192	-7989	-121	-11050	-8876	-4169	-68
0.295833	-30	43	89	-58	-107	-31	16	-15	-16	9	-68	-62	-96	-13	-27	-60	-91	37	-78	-31	-104	-22	-98	-68	-63	0	-98	-4	-72	-67	-148	-75	-94	-1331	-2645	-14680	85	-12797	-7537	-13725	-203	-11087	-8922	-7801	-117	-10506	-8609	-3950	-83
0.296667	-24	45	92	-55	-105	-25	12	-15	-13	10	-68	-60	-94	-10	-40	-55	-97	39	-81	-30	-104	-17	-97	-65	-62	3	-95	-8	-74	-65	-143	-72	-68	-1284	-2449	-14530	-57	-12158	-7435	-13573	-222	-10485	-8639	-7620	-115	-9968	-8346	-3756	-83
0.297500	-23	49	91	-57	-107	-28	19	-12	-14	12	-66	-61	-95	-11	-24	-53	-97	41	-83	-28	-100	-17	-94	-62	-60	2	-94	-5	-67	-66	-144	-72	-113	-1265	-2269	-14372	-49	-11520	-7338	-13416	-222	-9895	-8338	-7440	-113	-9445	-8082	-3591	-91
0.298333	-23	44	93	-55	-108	-41	16	-12	-19	7	-68	-60	-96	-10	-27	-55	-100	39	-82	-28	-102	-21	-96	-67	-65	1	-99	-10	-74	-68	-144	-76	-187	-1284	-2097	-14208	-8	-10892	-7223	-13263	-250	-9324	-8035	-7264	-109	-8928	-7832	-3457	-91
0.299167	-28	42	87	-58	-110	-32	10	-14	-21	9	-70	-62	-97	-12	-27	-56	-101	36	-84	-29	-97	-18	-98	-64	-61	3	-96	-6	-72	-69	-143	-73	-118	-1288	-1945	-14042	-62	-10266	-7081	-13107	-208	-8759	-7717	-7091	-110	-8415	-7586	-3341	-95
0.300000	-23	45	95	-56	-108	-12	15	-12	-16	9	-69	-57	-94	-4	-27	-57	-97	37	-81	-28	-103	-17	-97	-66	-65	0	-99	-11	-73	-70	-144	-76	-96	-1317	-1808	-13875	-57	-9649	-6928	-12958	-187	-8220	-7408	-6925	-110	-7922	-7356	-3251	-172
0.300833	-28	44	89	-57	-108	-32	12	-13	-16	8	-68	-61	-96	-11	-26	-57	-97	38	-85	-30	-102	-21	-99	-65	-64	2	-100	-10	-73	-72	-146	-74	-207	-1358	-1698	-13717	38	-9046	-6750	-12805	-200	-7696	-7105	-6764	-104	-7437	-7137	-3186	-213
0.301667	-25	43	89	-59	-110	-32	11	-15	-19	7	-84	-62	-98	-13	-27	-56	-101	36	-86	-30	-107	-21	-98	-67	-65	3	-101	-14	-77	-70	-144	-77	-245	-1407	-1605	-13566	-33	-8441	-6559	-12659	-163	-7189	-6801	-6611	-100	-6960	-6927	-3144	-180
0.302500	-27	43	88	-60	-108	-31	13	-13	-16	9	-73	-63	-97	-13	-27	-57	-99	33	-88	-30	-108	-18	-97	-66	-63	0	-98	-12	-74	-68	-146	-73	-230	-1440	-1542	-13425	-93	-7882	-6349	-12513	-197	-6696	-6515	-6462	-108	-6488	-6732	-3126	-118
0.303333	-25	46	89	-57	-96	-34	13	-14	-15	7	-74	-63	-99	-14	-28	-57	-98	38	-84	-28	-103	-19	-97	-63	-61	1	-99	-11	-73	-87	-145	-70	-214	-1463	-1491	-13293	-62	-7332	-6122	-12370	-188	-6217	-6239	-6322	-99	-6030	-6561	-3141	-34
0.304167	-25	45	88	-58	-107	-31	12	-14	-14	8	-72	-59	-74	-10	-47	-58	-100	37	-81	-28	-104	-16	-97	-65	-62	3	-99	-10	-69	-66	-146	-74	-141	-1478	-1463	-13157	-41	-6795	-5884	-12233	-124	-5750	-5983	-6180	-103	-5588	-6407	-3184	-48
0.305000	-19	45	89	-56	-103	-30	15	-13	-15	5	-73	-58	-96	-12	-25	-53	-98	38	-80	-28	-101	-13	-96	-63	-61	5	-98	-9	-65	-70	-146	-72	-84	-1476	-1447	-13076	-130	-6280	-5627	-12100	-142	-5303	-5746	-6075	-69	-5140	-6285	-3257	-80
0.305833	-24	45	91	-57	-111	-32	15	-11	-24	7	-70	-58	-95	-12	-23	-53	-86	53	-81	-29	-104	-17	-97	-64	-62	3	-98	-9	-74	-66	-145	-73	-18	-1459	-1446	-12981	-134	-5783	-5370	-11974	-142	-4875	-5538	-5970	-25	-4712	-6174	-3369	-64
0.306667	-24	42	88	-58	-105	-32	8	-14	-19	5	-74	-62	-100	-17	-30	-56	-103	35	-86	-31	-109	-12	-97	-69	-68	0	-100	-14	-85	-74	-153	-77	89	-1423	-1453	-12908	-87	-5308	-5104	-11861	-144	-4457	-5355	-5880	7	-4302	-6103	-3523	-48
0.307500	-30	40	81	-63	-115	-39	8	-19	-19	1	-78	-65	-100	-16	-32	-62	-103	30	-84	-32	-104	-24	-101	-70	-64	-1	-100	-14	-73	-74	-149	-75	166	-1359	-1450	-12812	-18	-4852	-4832	-11748	-151	-4053	-5198	-5795	-40	-3893	-6040	-3712	-45
0.308333	-24	41	87	-60	-107	-41	11	-17	-18	1	-75	-63	-96	-17	-32	-59	-97	36	-83	-33	-105	-22	-97	-68	-56	-1	-101	-14	-72	-95	-150	-76	180	-1279	-1428	-12729	-7	-4409	-4552	-11640	-109	-3655	-5056	-5727	-80	-3498	-6008	-3931	-43
0.309167	-27	43	86	-58	-110	-32	11	-14	-15	5	-75	-45	-96	-15	-28	-57	-102	34	-83	-32	-104	-23	-98	-69	-63	-3	-101	-11	-73	-68	-148	-73	208	-1176	-1393	-12640	-21	-3986	-4281	-11537	-11	-3257	-4937	-5671	-72	-3108	-5987	-4193	-59
0.310000	-45	42	89	-60	-107	-30	15	-15	-23	7	-73	-62	-97	-14	-27	-61	-99	34	-82	-30	-103	-12	-99	-70	-64	0	-100	-13	-75	-40	-149	-77	251	-1051	-1323	-12545	-25	-3576	-4007	-11435	19	-2884	-4840	-5620	-79	-2731	-5990	-4473	-51
0.310833	-25	45	88	-57	-107	-33	10	-16	-14	6	-73	-61	-95	-15	-34	-57	-97	32	-81	-31	-108	-23	-97	-68	-65	-3	-98	-11	-73	-66	-149	-72	250	-909	-1216	-12440	-72	-3179	-3735	-11338	-16	-2504	-4769	-5588	-105	-2356	-5995	-4827	-7
0.311667	-25	44	84	-58	-108	-30	16	-13	-14	4	-74	-61	-96	-12	-28	-58	-99	35	-85	-30	-103	-19	-88	-66	-64	0	-101	-12	-72	-66	-147	-75	180	-746	-1064	-12319	-39	-2792	-3466	-11233	-25	-2125	-4708	-5565	-108	-1989	-6012	-5200	3
0.312500	-22	41	88	-56	-108	-30	16	-13	-17	5	-73	-61	-96	-21	-27	-31	-96	35	-82	-31	-102	-19	-97	-68	-65	-1	-100	-10	-70	-67	-150	-73	71	-573	-861	-12191	-45	-2416	-3207	-11108	-50	-1737	-4667	-5558	-151	-1625	-6027	-5606	45
0.313333	-23	42	89	-56	-107	-31	15	-15	-13	4	-74	-62	-94	-13	-28	-60	-100	35	-82	-29	-104	-19	-96	-67	-64	-1	-100	-24	-69	-66	-147	-74	30	-387	-608	-12051	-43	-2040	-2941	-11016	-99	-1334	-4635	-5558	-160	-1255	-6036	-6041	33
0.314167	-25	43	86	-57	-110	-33	11	-17	-21	2	-72	-64	-94	-15	-29	-61	-94	33	-81	-31	-104	-23	-100	-68	-67	-4	-101	-13	-74	-67	-148	-75	-3	-189	-294	-11903	74	-1669	-2691	-10896	-101	-918	-4619	-5572	-165	-889	-6030	-6499	0
0.315000	-38	36	87	-59	-109	-35	10	-18	-18	1	-77	-63	-99	-15	-32	-62	-101	32	-88	-36	-111	-23	-110	-70	-68	-5	-103	-15	-77	-72	-147	-79	-79	18	64	-11747	12	-1298	-2426	-10762	-79	-482	-4607	-5589	-144	-525	-6008	-6968	8
0.315833	-28	37	81	-58	-113	-34	6	-14	-23	1	-77	-66	-87	-15	-33	-60	-102	36	-86	-35	-105	-26	-101	-70	-65	-4	-100	-14	-77	-74	-149	-75	-84	235	486	-11575	-51	-917	-2164	-10607	-75	-18	-4593	-5630	-134	-153	-5948	-7439	36
0.316667	-25	39	88	-59	-109	-33	13	-15	-24	4	-73	-62	-97	-12	-30	-59	-100	36	-84	-32	-120	-19	-97	-69	-63	1	-99	-11	-74	-67	-149	-76	-36	459	952	-11403	-3	-534	-1900	-10433	-63	468	-4582	-5675	-132	223	-5853	-7923	34
0.317500	-22	43	85	-53	-107	-32	11	-12	-17	6	-75	-63	-95	-13	-47	-58	-96	36	-84	-31	-101	-21	-98	-68	-60	0	-100	-12	-74	-69	-149	-73	-23	689	1450	-11220	-27	-144	-1638	-10240	-100	981	-4572	-5739	-169	596	-5715	-8399	27
0.318333	-23	74	89	-56	-110	-32	15	-13	-16	8	-73	-60	-97	-15	-29	-58	-99	35	-83	-33	-107	-22	-97	-64	-64	0	-98	-11	-75	-67	-149	-74	-4	913	1979	-11034	-82	254	-1376	-10031	-146	1521	-4554	-5816	-206	973	-5535	-8872	60
0.319167	-22	43	87	-53	-109	-31	13	-11	-17	6	-73	-61	-101	-14	-29	-55	-100	36	-82	-32	-84	-18	-98	-67	-62	2	-96	-13	-73	-69	-148	-72	-9	1149	2521	-10838	9	667	-1107	-9794	-154	2096	-4528	-5916	-228	1341	-5303	-9322	19
0.320000	-22	42	87	-51	-105	-30	12	-13	-16	6	-73	-63	-93	-14	-29	-57	-96	36	-87	-33	-103	-22	-103	-69	-61	-1	-99	-11	-69	-69	-142	-74	-129	1376	3068	-10633	-23	1092	-836	-9545	-138	2693	-4485	-6034	-218	1701	-5005	-9754	22
0.320833	-26	41	87	-57	-111	-31	9	-11	-15	8	-72	-64	-95	-15	-30	-35	-99	35	-84	-32	-102	-21	-100	-73	-59	0	-97	-12	-73	-69	-152	-70	-154	1606	3609	-10413	-7	1528	-570	-9271	-137	3314	-4431	-6177	-217	2043	-4654	-10152	90
0.321667	-23	42	86	-57	-105	-65	8	-14	-17	4	-72	-61	-97	-15	-29	-57	-97	36	-85	-33	-107	-22	-101	-69	-62	0	-96	-11	-85	-67	-152	-73	-154	1839	4131	-10178	41	1973	-291	-8983	-132	3951	-4352	-6348	-171	2380	-4237	-10520	55
0.322500	-22	41	86	-58	-108	-33	11	-12	-19	6	-75	-65	-97	-15	-30	-59	-102	40	-87	-32	-107	-21	-100	-69	-63	-3	-100	-12	-73	-70	-152	-75	-186	2059	4619	-9922	40	2423	-19	-8675	-97	4597	-4256	-6542	-84	2691	-3760	-10857	-15
0.323333	-26	35	88	-58	-110	-32	38	-16	-18	4	-50	-64	-97	-15	-29	-59	-101	33	-87	-33	-105	-22	-102	-75	-67	-1	-101	-14	-76	-72	-151	-75	-153	2278	5071	-9647	35	2876	245	-8362	-43	5246	-4132	-6764	-41	2971	-3225	-11155	-36
0.324167	-28	40	85	-60	-109	-33	6	-14	-21	2	-68	-65	-98	-17	-30	-62	-99	35	-83	-16	-107	-19	-98	-70	-65	0	-99	-11	-73	-68	-149	-75	-143	2490	5480	-9348	5	3309	514	-8027	0	5897	-3960	-7015	-84	3223	-2632	-11415	27
0.325000	-25	42	89	-33	-110	-31	13	-14	-18	7	-70	-64	-94	-13	-27	-57	-98	39	-84	-28	-103	-16	-99	-69	-64	-1	-99	-7	-72	-67	-146	-72	-162	2693	5835	-9016	20	3781	774	-7689	-39	6521	-3799	-7293	-133	3436	-1991	-11638	75
0.325833	-25	43	89	-58	-108	-39	18	-9	-17	3	-70	-61	-96	-11	-27	-58	-96	34	-83	-28	-102	-17	-97	-65	-65	2	-97	-11	-69	-64	-145	-75	-176	2888	6141	-8657	71	4220	1024	-7347	-72	7125	-3579	-7600	-132	3609	-1310	-11829	44
0.326667	-25	44	88	-57	-105	-31	16	-18	-18	5	-73	-62	-95	-14	-31	-58	-98	35	-84	-39	-104	-19	-99	-68	-64	-3	-100	-13	-73	-52	-148	-76	-198	3066	6394	-8279	88	4636	1258	-7000	-93	7678	-3337	-7934	-98	3737	-595	-11974	44
0.327500	-25	41	82	-61	-112	-32	13	-13	-18	5	-74	-45	-96	-16	-31	-60	-104	37	-87	-31	-108	-22	-97	-72	-66	-1	-101	-14	-77	-72	-147	-77	-156	3237	6597	-7873	50	5032	1480	-6655	-122	8190	-3056	-8285	-87	3818	147	-12130	66
0.328333	-27	42	88	-60	-122	-31	10	-17	-19	6	-74	-63	-95	-15	-28	-59	-98	34	-85	-29	-107	-22	-98	-70	-64	-1	-99	-12	-74	-67	-145	-74	-135	3392	6758	-7447	-8	5384	1687	-6309	-118	8642	-2738	-8660	-69	3851	911	-12238	90
0.329167	-27	40	85	-58	-108	-30	13	-12	-16	6	-73	-63	-99	-17	-29	-58	-98	33	-86	-28	-108	-24	-98	-68	-63	0	-98	-12	-75	-70	-145	-75	-152	3531	6884	-6981	42	5706	1881	-5955	-161	9021	-2386	-9046	-64	3846	1677	-12331	80
0.330000	-24	44	91	-57	-114	-29	17	-13	-17	4	-73	-64	-99	-13	-27	-57	-99	35	-84	-32	-105	-21	-97	-67	-63	0	-101	-14	-73	-69	-144	-74	-88	3650	6981	-6547	22	5988	2060	-5608	-230	9338	-2008	-9438	-154	3795	2437	-12427	95
0.330833	-25	42	87	-58	-110	-30	15	-13	-15	8	-69	-64	-109	-15	-27	-58	-100	35	-84	-29	-105	-22	-98	-66	-61	-1	-98	-11	-70	-72	-143	-76	-35	3755	7055	-6090	38	6225	2223	-5264	-219	9577	-1589	-9825	-179	3703	3180	-12489	93
0.331667	-24	44	93	-60	-110	-30	13	-11	-18	4	-72	-66	-95	-15	-28	-57	-100	33	-75	-31	-105	-23	-100	-67	-66	17	-103	-13	-74	-69	-146	-77	-30	3835	7116	-5639	36	6407	2370	-4931	-218	9708	-1149	-10211	-150	3573	3897	-12566	57
0.332500	-26	39	84	-63	-110	-32	12	-16	-22	8	-74	-66	-98	-15	-29	-58	-87	29	-86	-31	-105	-24	-97	-68	-65	-1	-99	-12	-73	-68	-147	-77	-74	3901	7169	-5203	34	6540	2506	-4599	-235	9771	-685	-10574	-166	3416	4583	-12640	54
0.333333	-25	45	84	-59	-108	-29	20	-13	-16	6	-72	-60	-95	-16	-28	-56	-100	33	-83	-28	-102	-21	-99	-66	-63	-25	-102	-13	-78	-73	-147	-75	-153	3942	7232	-4792	141	6622	2627	-4280	-178	9743	-194	-10918	-186	3231	5225	-12719	55
0.334167	-26	42	87	-59	-113	-31	13	-13	-17	11	-69	-65	-98	-16	-28	-57	-101	34	-90	-33	-108	-25	-102	-66	-66	-5	-101	-15	-74	-70	-146	-70	-108	3965	7284	-4407	5	6648	2739	-3986	-128	9637	310	-11227	-262	3033	5815	-12805	82
0.335000	-25	70	90	-59	-109	-32	12	-15	-18	5	-69	-66	-98	-19	-30	-57	-101	33	-85	-32	-107	-17	-101	-66	-68	-3	-101	-13	-76	-73	-149	-76	-79	3961	7355	-4061	-74	6631	2846	-3673	-215	9456	826	-11496	-251	2819	6349	-12902	87
0.335833	-27	41	89	-57	-112	-33	11	-16	-17	6	-72	-66	-98	-29	-33	-57	-98	34	-87	-32	-107	-24	-102	-68	-64	0	-101	-13	-74	-72	-145	-74	-105	3940	7433	-3756	41	6563	2941	-3389	-238	9213	1350	-11726	-148	2609	6826	-13003	71
0.336667	-23	42	107	-59	-108	-32	17	-13	-16	7	-69	-64	-99	-17	-28	-58	-98	35	-85	-30	-104	-19	-75	-65	-63	0	-99	-13	-73	-68	-149	-72	-98	3895	7522	-3494	82	6457	3032	-3121	-172	8911	1855	-11900	-87	2403	7242	-13117	96
0.337500	-21	43	89	-53	-105	-30	15	-11	-12	9	-70	-65	-95	-11	-26	-53	-97	34	-82	-29	-109	-22	-98	-63	-62	0	-97	-11	-68	-68	-143	-73	-134	3826	7620	-3279	-48	6313	3107	-2874	-161	8569	2362	-12027	-131	2208	7586	-13236	51
0.338333	-24	51	91	-52	-105	-29	17	-9	-13	10	-68	-61	-96	-15	-27	-55	-95	36	-82	-29	-100	-17	-99	-63	-60	2	-99	-14	-70	-68	-137	-72	-141	3733	7715	-3114	-61	6139	3174	-2648	-126	8179	2847	-12100	-228	2022	7857	-13355	46
0.339167	-21	43	93	-55	-107	-31	13	-11	-5	7	-68	-62	-95	-16	-19	-55	-99	20	-84	-28	-103	-22	-101	-67	-61	0	-99	-12	-75	-68	-142	-73	-134	3615	7818	-2996	24	5943	3228	-2443	-139	7770	3298	-12120	-308	1865	8063	-13493	68
0.340000	-24	42	80	-57	-109	-33	13	-12	-16	7	-74	-65	-97	-16	-29	-60	-99	33	-85	-31	-105	-22	-102	-69	-51	-3	-104	-15	-90	-70	-148	-79	-258	3468	7876	-2909	-13	5725	3257	-2262	-127	7342	3718	-12091	-454	1727	8203	-13631	50
0.340833	-27	39	86	-68	-109	-35	9	-18	-21	-7	-75	-65	-98	-16	-27	-61	-99	32	-86	-31	-109	-25	-103	-70	-65	-3	-101	-13	-81	-70	-148	-76	-390	3308	7933	-2855	-25	5502	3251	-2097	-70	6922	4090	-12013	-469	1627	8268	-13756	52
0.341667	-26	40	87	-60	-113	-33	11	-15	-16	3	-74	-66	-97	-15	-31	-60	-104	32	-94	-33	-107	-23	-104	-68	-66	0	-102	-15	-65	-72	-149	-77	-321	3109	7960	-2828	-33	5275	3251	-1959	-60	6512	4414	-11894	-377	1554	8275	-13879	60
0.342500	-26	41	87	-61	-109	-33	13	-16	5	5	-75	-64	-98	-16	-31	-59	-100	35	-88	-34	-107	-22	-103	-72	-66	-5	-102	-15	-76	-72	-149	-79	-224	2891	7957	-2816	-52	5045	3208	-1835	-25	6112	4675	-11733	-370	1516	8222	-13993	98
0.343333	-28	45	93	-58	-105	-31	12	-16	-19	7	-73	-64	-95	-15	-27	-61	-100	35	-84	-31	-102	-21	-101	-70	-64	-3	-100	-13	-74	-69	-146	-36	-228	2652	7907	-2813	-80	4824	3138	-1732	89	5746	4880	-11539	-401	1508	8115	-14090	80
0.344167	-21	41	89	-61	-109	-51	13	-14	-19	5	-74	-62	-97	-14	-27	-70	-100	35	-85	-34	-104	-17	-101	-68	-64	-1	-101	-13	-73	-70	-145	-61	-259	2399	7819	-2815	-160	4605	3033	-1644	120	5404	5018	-11329	-409	1528	7958	-14176	51
0.345000	-27	42	87	-55	-107	-30	15	-12	-14	7	-70	-61	-94	-14	-25	-60	-100	34	-88	-28	-102	-21	-99	-66	-63	10	-99	-11	-72	-69	-145	-73	-263	2118	7674	-2811	-62	4397	2888	-1567	66	5098	5083	-11094	-377	1573	7758	-14240	45
0.345833	-24	44	86	-55	-104	-30	16	-13	-17	6	-70	-61	-93	-10	-17	-58	-96	38	-80	-28	-101	-18	-99	-67	-60	3	-98	-13	-73	-69	-146	-73	-198	1825	7476	-2805	-45	4200	2708	-1498	49	4823	5072	-10858	-370	1639	7521	-14293	37
0.346667	-23	45	89	-59	-126	-34	15	-12	-14	5	-70	-62	-92	-13	-26	-58	-96	35	-41	-33	-102	-21	-100	-66	-65	1	-99	-13	-70	-35	-145	-75	-170	1515	7224	-2794	30	4007	2498	-1435	107	4582	4989	-10619	-285	1718	7239	-14329	36
0.347500	-24	40	85	-63	-111	-35	16	-16	-17	3	-76	-66	-98	-14	-29	-62	-99	32	-92	-32	-104	-21	-99	-67	-64	-5	-101	-16	-74	-73	-146	-76	-158	1184	6918	-2768	46	3828	2257	-1374	233	4367	4840	-10355	-117	1806	6956	-14343	33
0.348333	-28	41	84	-74	-112	-36	11	-18	-21	4	-75	-64	-100	-17	-30	-65	-101	32	-84	-39	-110	-23	-104	-68	-67	-4	-82	-15	-76	-75	-149	-77	-109	887	6567	-2736	33	3647	1983	-1305	215	4188	4624	-10138	-26	1897	6644	-14339	12
0.349167	-28	39	85	-60	-112	-35	8	-19	-23	6	-75	-65	-102	-21	-24	-61	-103	33	-85	-33	-107	-23	-101	-67	-64	-3	-100	-15	-76	-75	-149	-76	-60	574	6162	-2693	-34	3480	1695	-1221	126	4029	4326	-9907	-21	1986	6327	-14310	-13
0.350000	-24	42	78	-60	-112	-34	11	-14	-17	7	-72	-65	-95	-16	-27	-59	-98	28	-84	-29	-104	-23	-98	-66	-61	-1	-103	-13	-70	-70	-148	-74	-57	268	5755	-2647	-147	3298	1382	-1130	18	3885	4011	-9685	-59	2060	6009	-14263	-25
0.350833	-23	41	86	-59	-96	-32	11	-13	-21	5	-73	-63	-120	-17	-29	-58	-102	35	-83	-34	-104	-21	-98	-68	-64	-1	-97	-13	-75	-73	-147	-78	-36	-11	5304	-2601	-216	3115	1066	-1022	-57	3753	3633	-9469	-130	2119	5688	-14199	-21
0.351667	-22	43	88	-60	-108	-32	13	-15	-17	7	-73	-62	-96	-16	-27	-60	-97	36	-82	-34	-103	-23	-100	-66	-63	0	-98	-13	-72	-75	-146	-75	-9	-294	4836	-2563	-205	2911	741	-893	-74	3623	3213	-9264	-135	2148	5382	-14112	-27
0.352500	-24	45	87	-58	-110	-31	15	-13	-15	7	-70	-61	-98	-18	-27	-61	-105	35	-82	-34	-105	-21	-100	-67	-62	0	-96	-13	-72	-73	-148	-77	2	-548	4366	-2536	-145	2679	420	-745	-127	3485	2762	-9061	-109	2147	5090	-14008	-50
0.353333	-23	43	84	-60	-110	-32	32	-15	-15	7	-73	-64	-95	-15	-26	-59	-98	35	-84	-33	-104	-23	-98	-68	-63	-5	-99	-12	-70	-74	-146	-76	18	-784	3903	-2520	-136	2441	108	-574	-132	3334	2288	-8860	-100	2106	4787	-13880	-57
0.354167	-25	42	87	-58	-109	-33	13	-15	-17	6	-59	-62	-95	-16	-29	-62	-101	29	-84	-33	-105	-25	-101	-69	-63	-4	-99	-15	-74	-74	-149	-77	39	-991	3450	-2525	-92	2159	-190	-373	-108	3163	1798	-8657	-95	2026	4517	-13735	-48
0.355000	-41	41	86	-59	-111	-35	13	-15	-18	5	-74	-61	-97	-16	-26	-61	-99	33	-86	-34	-105	-24	-100	-70	-65	-4	-100	-17	-75	-72	-148	-76	58	-1167	3025	-2558	-47	1835	-469	-160	-143	2967	1304	-8450	-81	1906	4270	-13570	-35
0.355833	-27	52	85	-60	-110	-33	11	-16	-17	4	-74	-63	-76	-16	-29	-62	-102	32	-87	-36	-107	-24	-101	-69	-64	-5	-100	-16	-75	-74	-149	-78	37	-1323	2674	-2611	-148	1472	-722	78	-154	2732	826	-8222	-27	1727	4042	-13380	-29
0.356667	-25	40	80	-59	-110	-33	12	-17	-22	0	-76	-65	-97	-17	-29	-60	-100	29	-87	-23	-108	-25	-103	-73	-66	-8	-102	-15	-77	-72	-148	-77	3	-1450	2281	-2695	-91	1059	-943	331	-182	2469	356	-7991	15	1504	3827	-13172	-22
0.357500	-27	37	84	-61	-109	-36	13	-16	-21	3	-73	-63	-96	-27	-30	-60	-101	35	-87	-33	-103	-22	-100	-67	-63	0	-99	-13	-72	-68	-146	-74	-35	-1546	1979	-2811	-68	593	-1133	608	-219	2163	-84	-7729	35	1232	3651	-12934	-31
0.358333	-28	43	66	-57	-108	-31	13	-16	-19	5	-73	-63	-95	-15	-27	-60	-101	34	-85	-33	-86	-23	-98	-68	-63	-1	-100	-15	-75	-69	-145	-76	-34	-1631	1724	-2950	-114	69	-1284	886	-179	1803	-501	-7455	64	914	3490	-12685	-38
0.359167	-23	44	87	-59	-110	-32	16	-14	-18	5	-74	-62	-95	-14	-27	-59	-99	32	-87	-31	-104	-23	-100	-67	-63	-1	-102	-13	-74	-70	-146	-75	67	-1693	1521	-3124	-29	-524	-1400	1182	-165	1390	-882	-7155	78	544	3351	-12409	-31
0.360000	-26	42	91	-57	-112	-34	12	-14	-17	3	-75	-64	-99	-16	-51	-60	-100	35	-86	-33	-104	-24	-101	-69	-60	-1	-103	-14	-73	-70	-147	-78	121	-1738	1369	-3321	-16	-1172	-1481	1475	-186	928	-1211	-6831	70	130	3224	-12113	-16
0.360833	-21	50	86	-61	-110	-36	11	-15	-19	3	-73	-63	-96	-18	-31	-60	-100	34	-87	-34	-104	-27	-102	-68	-63	-1	-101	-6	-70	-72	-146	-77	86	-1773	1269	-3549	-44	-1890	-1521	1772	-166	409	-1512	-6484	59	-319	3126	-11796	-28
0.361667	-21	42	86	-58	-110	-31	13	-14	-16	3	-73	-66	-94	-16	-28	-87	-97	33	-87	-33	-100	-14	-97	-69	-62	-1	-100	-17	-70	-70	-147	-76	52	-1800	1213	-3794	28	-2663	-1519	2065	-158	-159	-1757	-6110	34	-808	3044	-11459	-30
0.362500	-23	41	88	-61	-107	-36	12	-15	-16	3	-72	-63	-92	-17	-31	-58	-98	35	-86	-33	-104	-22	-99	-72	-65	-1	-99	-10	-70	-68	-147	-78	55	-1819	1205	-4057	-9	-3494	-1503	2342	-163	-778	-1956	-5713	-22	-1331	2978	-11103	-12
0.363333	-25	41	88	-63	-109	-34	15	-13	-24	3	-73	-62	-97	-15	-30	-57	-98	35	-85	-30	-102	-25	-98	-67	-63	1	-78	-11	-72	-69	-131	-75	80	-1834	1232	-4334	-30	-4372	-1418	2619	-186	-1450	-2102	-5298	-69	-1884	2932	-10732	-21
0.364167	-23	43	89	-58	-112	-32	13	-13	-14	10	-72	-64	-98	-13	-27	-57	-97	33	-86	-34	-104	-21	-100	-68	-63	0	-99	-13	-70	-68	-144	-74	94	-1854	1287	-4624	27	-5297	-1323	2875	-190	-2170	-2205	-4864	-73	-2459	2911	-10340	1
0.365000	-24	44	88	-58	-110	-35	12	-13	-15	3	-73	-65	-90	-15	-30	-58	-100	30	-86	-21	-101	-27	-96	-68	-65	-3	-100	-12	-72	-67	-148	-77	93	-1876	1369	-4922	2	-6257	-1202	3103	-162	-2929	-2260	-4418	-36	-3057	2902	-9943	1
0.365833	-29	40	89	-59	-109	-36	11	-17	-16	0	-73	-57	-92	-15	-29	-57	-97	33	-86	-31	-101	-21	-99	-68	-62	0	-98	-10	-58	-69	-158	-72	78	-1903	1473	-5219	-80	-7232	-1060	3324	-125	-3725	-2282	-3958	29	-3666	2918	-9514	0
0.366667	-23	45	92	-59	-110	-36	16	-13	-15	5	-74	-62	-96	-14	-29	-57	-98	33	-101	-38	-107	-22	-98	-68	-61	-1	-100	-13	-88	-68	-150	-76	26	-1933	1580	-5525	-3	-8216	-908	3503	-121	-4549	-2270	-3493	131	-4294	2952	-9074	-19
0.367500	-25	40	86	-63	-111	-36	10	-25	-19	2	-76	-66	-97	-16	-31	-58	-100	35	-86	-32	-105	-22	-102	-68	-66	-1	-102	-13	-78	-70	-152	-75	13	-1968	1694	-5821	-87	-9185	-742	3658	-109	-5398	-2222	-3027	184	-4930	3009	-8610	-19
0.368333	-26	40	88	-59	-137	-38	10	-15	-21	3	-76	-64	-96	-17	-32	-50	-100	29	-87	-32	-108	-23	-99	-68	-79	-4	-100	-13	-77	-68	-150	-75	45	-2002	1809	-6114	-30	-10117	-583	3788	-105	-6256	-2154	-2554	159	-5568	3096	-8133	-8
0.369167	-24	44	89	-56	-133	-35	10	-15	-18	3	-84	-62	-98	-14	-29	-59	-99	34	-83	-32	-102	-19	-99	-67	-63	-3	-103	-14	-74	-66	-149	-97	62	-2036	1932	-6392	110	-11010	-422	3884	-129	-7135	-2071	-2079	131	-6207	3205	-7625	7
0.370000	-25	39	86	-59	-109	-33	11	-14	-19	4	-78	-64	-95	-14	-28	-58	-107	30	-85	-32	-103	-21	-99	-68	-64	0	-97	-12	-70	-67	-149	-75	55	-2062	2016	-6667	101	-11847	-275	3952	-136	-7983	-1972	-1606	112	-6847	3339	-7102	10
0.370833	-23	43	91	-58	-107	-29	13	-13	-17	3	-75	-52	-94	-12	-27	-58	-98	36	-83	-31	-103	-19	-98	-46	-62	0	-101	-14	-70	-61	-147	-70	26	-2075	2101	-6925	73	-12603	-147	3978	-121	-8822	-1874	-1144	68	-7477	3497	-6547	-27
0.371667	-25	43	87	-56	-103	-29	12	-10	-15	8	-73	-61	-96	2	-27	-56	-97	36	-77	-33	-99	-19	-99	-66	-61	1	-96	-10	-70	-68	-149	-73	2	-2082	2170	-7164	5	-13258	-48	3972	-121	-9624	-1780	-684	53	-8104	3680	-5964	-60
0.372500	-25	42	90	-57	-113	-31	12	-14	-21	4	-74	-66	-96	-13	-26	-58	-97	39	-85	-32	-103	-18	-97	-68	-64	0	-98	-12	-75	-67	-147	-76	-35	-2064	2217	-7383	5	-13801	19	3926	-104	-10375	-1688	-242	74	-8717	3891	-5351	-39
0.373333	-27	40	88	-60	-109	-32	10	-19	-18	4	-75	-65	-98	-16	-30	-61	-102	34	-85	-33	-110	-23	-102	-68	-65	-3	-108	-13	-77	-73	-136	-76	-93	-2015	2245	-7578	196	-14224	40	3849	-82	-11057	-1615	191	130	-9319	4119	-4707	-30
0.374167	-27	38	84	-62	-112	-34	9	-16	-21	2	-77	-70	-83	-17	-32	-60	-102	32	-87	-33	-109	-23	-100	-68	-63	-3	-102	-14	-76	-72	-150	-75	-45	-1930	2257	-7742	151	-14503	22	3730	-81	-11661	-1552	609	167	-9894	4375	-4027	-7
0.375000	-25	40	85	-62	-110	-32	11	-14	-17	4	-76	-65	-98	-13	-31	-59	-99	32	-84	-32	-105	-24	-102	-68	-68	-3	-101	-13	-73	-74	-148	-77	29	-1801	2250	-7873	29	-14644	-48	3573	-109	-12160	-1510	1011	82	-10437	4624	-3318	-14
0.375833	-23	37	91	-59	-105	-31	10	-16	-19	3	-73	-65	-99	-17	-31	-59	-99	36	-82	-31	-103	-23	-101	-69	-64	-3	-102	-11	-74	-74	-151	-76	-17	-1622	2234	-7973	38	-14633	-167	3386	-130	-12552	-1488	1397	22	-10943	4911	-2577	-27
0.376667	-25	38	86	-58	-112	-32	12	-13	-16	6	-72	-63	-96	-13	-25	-58	-62	37	-82	-33	-107	-24	-96	-66	-67	-1	-98	-12	-70	-70	-147	-74	-29	-1379	2185	-8035	-51	-14472	-343	3158	-165	-12819	-1482	1767	54	-11406	5185	-1793	-10
0.377500	-22	43	85	-58	-105	-30	17	-10	-16	4	-70	-60	-75	-13	-29	-55	-97	37	-79	-29	-104	-18	-95	-63	-64	0	-95	-7	-65	-68	-145	-74	-22	-1084	2129	-8074	-85	-14167	-570	2888	-145	-12956	-1503	2121	99	-11816	5436	-983	-25
0.378333	-23	42	91	-55	-107	-28	16	-11	-15	10	-69	-58	-94	-11	-27	-55	-96	37	-82	-29	-101	-9	-100	-64	-62	2	-97	-8	-80	-68	-145	-73	-127	-724	2053	-8060	22	-13729	-855	2585	-107	-12961	-1533	2462	115	-12168	5664	-156	-30
0.379167	-21	45	90	-55	-105	-29	12	-11	-14	8	-68	-59	-96	-13	-32	-56	-96	40	-81	-29	-101	-19	-96	-63	-62	1	-95	-10	-68	-75	-144	-76	-132	-301	1962	-8026	26	-13139	-1192	2240	-81	-12827	-1585	2788	130	-12444	5840	742	-40
0.380000	-25	43	90	-56	-111	-29	15	-11	-15	8	-69	-61	-94	-17	-25	-56	-97	38	-82	-30	-102	-21	-97	-66	-62	-3	-98	-10	-70	-68	-144	-75	-46	182	1849	-7966	10	-12478	-1579	1860	-80	-12563	-1645	3105	131	-12636	5954	1646	-24
0.380833	-23	41	89	-58	-107	-29	16	-13	-17	1	-67	-60	-97	-14	-28	-58	-102	34	-84	-31	-104	-19	-98	-60	-63	0	-97	-13	-70	-70	-147	-79	-101	735	1720	-7882	44	-11693	-2011	1442	-107	-12157	-1717	3417	101	-12734	5985	2583	-6
0.381667	-24	42	88	-60	-110	-31	12	-19	-21	5	-73	-65	-99	-22	-31	-61	-101	33	-88	-33	-105	-42	-99	-68	-60	-3	-102	-15	-73	-73	-149	-78	-144	1358	1563	-7780	56	-10832	-2478	994	-111	-11635	-1793	3730	110	-12728	5921	3553	-49
0.382500	-30	37	82	-59	-107	-35	10	-18	-19	3	-75	-65	-97	-18	-32	-61	-100	33	-87	-33	-107	-25	-99	-67	-64	-5	-99	-14	-72	-69	-149	-88	-144	2047	1397	-7661	0	-9913	-2972	519	-21	-11013	-1864	4051	122	-12608	5742	4547	-46
0.383333	-25	19	88	-44	-109	-28	13	-15	-19	5	-70	-60	-96	-14	-28	-59	-100	36	-85	-30	-105	-22	-98	-69	-63	-3	-100	-13	-68	-67	-160	-76	-122	2759	1207	-7534	95	-8955	-3481	18	92	-10292	-1936	4384	140	-12372	5435	5564	-24
0.384167	-25	41	87	-57	-121	-30	11	-16	-16	7	-69	-62	-95	-14	-24	-58	-99	34	-85	-29	-107	-23	-97	-67	-61	0	-97	-11	-76	-66	-146	-75	-132	3532	987	-7406	46	-7979	-4000	-509	69	-9492	-1990	4746	138	-12009	4997	6596	-4
0.385000	-24	43	90	-53	-108	-28	15	-14	-25	8	-68	-61	-96	-13	-25	-59	-93	36	-84	-29	-104	-21	-96	-68	-60	0	-97	-13	-69	-65	-146	-75	-165	4324	743	-7276	-69	-6988	-4516	-1054	44	-8659	-2034	5130	112	-11519	4404	7638	-16
0.385833	-24	44	90	-57	-104	-23	16	-12	-27	9	-65	-60	-94	-12	-22	-55	-99	36	-83	-28	-102	-19	-95	-65	-63	1	-97	-12	-68	-64	-143	-83	-189	5144	458	-7147	-60	-6020	-5010	-1617	11	-7774	-2060	5553	91	-10906	3672	8686	-21
0.386667	-21	43	88	-55	-107	-30	15	-11	-16	7	-67	-63	-98	-14	-25	-57	-96	37	-82	-29	-105	-22	-96	-68	-61	0	-117	-15	-72	-69	-146	-79	-211	5980	146	-7026	11	-5081	-5484	-2189	-43	-6887	-2070	6015	40	-10175	2782	9744	2
0.387500	-25	91	89	-59	-109	-34	12	-14	-18	0	-69	-63	-94	-21	-25	-60	-100	36	-86	-32	-110	-23	-100	-69	-66	0	-98	-16	-74	-67	-149	-77	-191	6812	-201	-6911	-138	-4196	-5916	-2763	-22	-6013	-2056	6531	5	-9311	1754	10800	28
0.388333	-27	43	88	-59	-110	-31	15	-14	-21	8	-72	-66	-101	-16	-28	-45	-99	35	-111	-30	-104	-21	-97	-70	-65	-1	-100	-14	-77	-68	-149	-75	-159	7643	-579	-6788	-306	-3353	-6267	-3334	-44	-5162	-2013	7111	-25	-8342	602	11839	5
0.389167	-25	40	88	-59	-111	-35	13	-13	-23	6	-73	-63	-98	-15	-27	-60	-103	36	-84	-30	-107	-23	-100	-68	-67	-1	-100	-13	-72	-67	-147	-78	-141	8452	-990	-6678	-255	-2579	-6574	-3909	-118	-4356	-1952	7743	-62	-7273	-655	12860	-36
0.390000	-26	40	88	-59	-112	-34	12	-13	-19	6	-73	-55	-99	-19	-31	-58	-102	33	-86	-34	-109	-31	-101	-72	-66	-3	-101	-17	-76	-72	-151	-80	-118	9223	-1433	-6572	-111	-1869	-6794	-4465	-126	-3612	-1860	8432	-91	-6122	-1986	13845	-11
0.390833	-28	38	85	-62	-115	-32	7	-14	-17	4	-73	-67	-96	-15	-29	-59	-101	35	-85	-33	-108	-23	-101	-72	-63	1	-102	-13	-74	-67	-149	-77	-85	9957	-1900	-6465	-114	-1227	-6925	-5004	-116	-2940	-1746	9187	-131	-4900	-3352	14795	21
0.391667	-22	40	89	-57	-108	-33	16	-11	-16	5	-73	-63	-95	-16	-29	-60	-100	35	-85	-34	-104	-22	-99	-69	-58	-1	-98	-13	-74	-68	-149	-77	6	10633	-2389	-6369	-151	-663	-6957	-5521	-130	-2339	-1614	9988	-196	-3626	-4741	15688	-13
0.392500	-26	41	89	-61	-109	-29	15	-36	-16	6	-72	-62	-95	-15	-30	-51	-102	36	-85	-29	-105	-24	-102	-70	-65	0	-100	-11	-74	-70	-145	-78	21	11242	-2890	-6284	-148	-180	-6889	-6008	-155	-1807	-1462	10837	-243	-2313	-6097	16513	-9
0.393333	-27	40	90	-58	-109	-34	15	12	-18	5	-74	-64	-99	-18	-29	-60	-103	35	-83	-32	-104	-24	-99	-69	-65	-1	-84	-13	-74	-70	-149	-78	-78	11770	-3393	-6217	-69	239	-6714	-6459	-199	-1381	-1298	11721	-271	-985	-7378	17255	15
0.394167	-24	61	88	-61	-111	-35	12	-15	-19	3	-69	-68	-99	-16	-29	-59	-101	29	-87	-35	-105	-23	-102	-73	-68	-3	-103	-13	-74	-70	-146	-75	-203	12211	-3890	-6167	-35	578	-6426	-6877	-193	-1011	-1123	12624	-301	335	-8540	17904	16
0.395000	-28	39	90	-58	-109	-31	15	-15	-18	5	-75	-64	-95	-17	-31	-61	-104	30	-84	-33	-105	-23	-100	-72	-62	-1	-100	-14	-76	-73	-148	-77	-236	12557	-4366	-6143	-3	856	-6029	-7252	-127	-710	-945	13531	-328	1626	-9542	18445	21
0.395833	-26	40	89	-60	-109	-35	13	-16	-29	4	-73	-64	-97	-17	-28	-61	-99	32	-85	-33	-104	-24	-101	-73	-74	-4	-100	-14	-76	-70	-150	-75	-97	12816	-4823	-6158	9	1071	-5526	-7573	-126	-463	-765	14433	-358	2880	-10360	18875	28
0.396667	-27	38	87	-58	-109	-33	13	-14	-15	7	-73	-64	-96	-15	-26	-59	-56	33	-85	-35	-104	-22	-99	-69	-64	-4	-98	-13	-69	-68	-146	-73	2	12971	-5247	-6205	-217	1228	-4922	-7846	-183	-254	-583	15311	-383	4077	-10951	19180	50
0.397500	-24	37	88	-56	-110	-31	16	-10	-13	5	-75	-65	-92	-14	-27	-57	-97	33	-86	-35	-100	-22	-98	-68	-63	1	-125	-15	-73	-69	-144	-73	-3	13027	-5619	-6291	-352	1350	-4229	-8066	-188	-77	-406	16139	-409	5202	-11304	19357	71
0.398333	-23	46	86	-59	-105	-32	12	-12	-16	5	-76	-65	-95	-13	-30	-61	-101	33	-86	-36	-107	-26	-100	-73	-65	0	-98	-14	-75	-73	-148	-76	-67	12979	-5943	-6434	-186	1369	-3462	-8222	-195	86	-248	16914	-415	6238	-11393	19392	61
0.399167	-14	42	87	-61	-111	-33	12	-14	-53	1	-77	-67	-98	-14	-29	-60	-103	32	-85	-34	-107	-23	-98	-69	-65	0	-100	-14	-78	-69	-137	-74	-107	12844	-6202	-6615	-173	1372	-2621	-8323	-187	253	-66	17604	-415	7176	-11205	19289	10
0.400000	-23	42	88	-60	-108	-33	17	-13	-13	5	-73	-61	-94	-14	-29	-55	-99	30	-85	-34	-104	-24	-99	-63	-64	0	-97	-13	-72	-70	-147	-76	-44	12625	-6399	-6848	-223	1328	-1723	-8351	-213	440	96	18205	-414	8016	-10749	19047	-1
0.400833	-32	43	88	-60	-109	-35	12	-14	-17	3	-73	-66	-94	-18	-31	-60	-99	32	-85	-35	-103	-25	-99	-70	-63	0	-129	-16	-76	-64	-149	-76	28	12325	-6525	-7125	-195	1244	-786	-8308	-238	654	265	18691	-431	8737	-10032	18665	-10
0.401667	-25	41	86	-61	-112	-35	12	-13	-18	6	-73	-68	-95	-16	-30	-60	-101	33	-88	-38	-105	-26	-99	-70	-64	0	-101	-15	-72	-73	-149	-76	47	11958	-6583	-7440	-85	1124	170	-8191	-239	904	432	19063	-445	9353	-9066	18149	-16
0.402500	-26	41	95	-59	-111	-32	33	-12	-16	4	-72	-66	-98	-17	-32	-60	-101	32	-86	-32	-102	-24	-98	-69	-65	0	-100	-13	-74	-73	-146	-77	-1	11538	-6589	-7787	60	977	1136	-7991	-242	1210	606	19310	-387	9851	-7882	17503	1
0.403333	-23	43	89	-60	-107	-33	10	-11	-15	6	-73	-63	-94	-14	-29	-66	-95	34	-86	-32	-104	-24	-98	-68	-62	0	-96	-11	-74	-69	-145	-74	-53	11076	-6487	-8161	158	803	2084	-7720	-264	1572	798	19421	-374	10235	-6511	16750	13
0.404167	-21	46	88	-59	-110	-32	15	-13	-15	7	-39	-61	-99	-16	-30	-60	-97	35	-84	-32	-103	-22	-98	-65	-60	3	-97	-14	-72	-70	-146	-74	-9	10569	-6348	-8551	179	611	3012	-7367	-240	1993	1001	19403	-353	10501	-5009	15885	4
0.405000	-18	46	89	-57	-107	-30	12	-8	-14	16	-69	-62	-93	-11	-26	-57	-96	44	-85	-29	-102	-19	-98	-65	-61	2	-96	-11	-67	-68	-144	-73	24	10075	-6156	-8949	220	406	3894	-6942	-196	2479	1227	19249	-326	10660	-3417	14931	-17
0.405833	-25	47	89	-56	-107	-30	15	-11	-25	6	-68	-62	-94	-12	-27	-59	-96	36	-82	-29	-102	-19	-98	-63	-62	2	-97	-11	-72	-66	-146	-74	-17	9568	-5914	-9352	270	193	4719	-6449	-235	3017	1470	18964	-307	10702	-1786	13900	5
0.406667	-22	43	88	-58	-108	-34	11	-11	-17	8	-73	-66	-95	-16	-31	-61	-101	33	-88	-32	-111	-26	-100	-72	-65	-1	-98	-14	-76	-70	-148	-77	-48	9049	-5644	-9757	253	-13	5463	-5896	-271	3609	1731	18543	-291	10644	-165	12791	18
0.407500	-26	42	86	-64	-112	-34	9	-28	-31	3	-78	-70	-100	-19	-33	-66	-100	29	-90	-34	-107	-23	-99	-69	-64	-1	-102	-16	-74	-73	-161	-79	3	8553	-5345	-10135	288	-204	6134	-5278	-254	4253	2021	18028	-256	10488	1415	11630	-7
0.408333	-28	40	89	-60	-112	-34	9	-15	-16	8	-74	-64	-98	-15	-32	-60	-101	34	-90	-31	-107	-24	-103	-70	-67	-1	-87	-15	-75	-73	-147	-76	11	8080	-5027	-10499	352	-372	6718	-4619	-231	4942	2342	17395	-229	10237	2888	10433	-21
0.409167	-30	43	88	-59	-109	-32	15	-14	-16	5	-70	-64	-102	-16	-28	-60	-99	34	-83	-33	-104	-21	-99	-68	-81	1	-98	-14	-74	-69	-131	-78	-42	7633	-4698	-10843	383	-500	7202	-3916	-247	5660	2680	16668	-185	9904	4211	9207	-3
0.410000	-24	43	91	-58	-109	-32	15	-15	-18	5	-65	-69	-96	-15	-29	-59	-98	36	-86	-40	-104	-22	-100	-68	-63	-1	-100	-13	-72	-69	-144	-74	-61	7218	-4389	-11167	300	-585	7589	-3209	-224	6397	3032	15861	-160	9505	5356	7967	-14
0.410833	-24	43	88	-58	-109	-30	12	-12	-15	5	-73	-64	-95	-14	-30	-59	-97	36	-85	-9	-103	-21	-98	-66	-62	0	-97	-14	-73	-68	-145	-75	-21	6831	-4084	-11471	334	-628	7871	-2453	-155	7143	3388	14978	-130	9029	6286	6716	-42
0.411667	-27	45	90	-57	-108	-28	19	-13	-19	2	-72	-62	-96	-13	-31	-58	-98	36	-82	-28	-100	-17	-98	-67	-63	-3	-98	-11	-73	-68	-144	-73	-39	6477	-3794	-11759	309	-607	8061	-1721	-185	7866	3739	14036	-93	8509	7001	5454	-9
0.412500	-25	44	64	-57	-108	-27	19	-12	-19	6	-70	-74	-96	-13	-30	-56	-99	36	-86	-28	-104	-19	-97	-65	-63	1	-98	-10	-72	-70	-151	-72	-137	6150	-3536	-12038	228	-522	8123	-1008	-279	8600	4074	13038	-58	7945	7480	4195	25
0.413333	-27	41	91	-59	-108	-28	16	-14	-18	6	-70	-63	-97	-13	-31	-58	-100	41	-84	-28	-104	-18	-99	-66	-66	1	-99	-10	-72	-67	-144	-74	-137	5851	-3299	-12312	246	-365	8111	-332	-224	9287	4383	11980	-27	7358	7721	2956	-29
0.414167	-28	41	93	-59	-108	-29	16	-13	-16	7	-72	-51	-95	-14	-30	-59	-100	36	-86	-28	-103	-17	-97	-66	-63	0	-99	-12	-75	-67	-146	-77	-66	5574	-3095	-12588	262	-138	7993	300	-211	9938	4653	10890	2	6761	7734	1680	-44
0.415000	-29	40	90	-58	-108	-26	15	-16	-22	3	-76	-66	-97	-10	-26	-62	-102	34	-86	-31	-108	-24	-101	-72	-66	-5	-102	-18	-75	-70	-149	-79	-50	5317	-2923	-12871	258	157	7796	870	-231	10532	4857	9760	13	6172	7529	430	-40
0.415833	-30	38	82	-62	-112	-34	12	-18	-21	1	-75	-68	-99	-19	-32	-62	-103	30	-88	-33	-110	-25	-78	-69	-67	-3	-98	-14	-77	-69	-145	-76	-82	5079	-2778	-13170	231	529	7536	1371	-195	11069	5012	8602	5	5604	7143	-815	-52
0.416667	-27	42	90	-58	-112	-31	17	-12	-18	6	-68	-67	-95	-10	-30	-58	-101	36	-86	-30	-103	-39	-97	-67	-66	0	-99	-13	-74	-69	-144	-73	-107	4838	-2662	-13481	149	965	7211	1787	-200	11539	5079	7418	2	5074	6592	-2072	-47
0.417500	-23	41	90	-63	-110	-28	18	-11	-17	6	-69	-62	-94	-14	-29	-56	-99	36	-84	-29	-103	-21	-94	-68	-60	0	-97	-13	-73	-66	-143	-55	-108	4624	-2572	-13818	148	1459	6837	2108	-206	11941	5057	6205	-1	4590	5903	-3334	-52
0.418333	-23	45	91	-56	-108	-29	17	-13	-15	9	-72	-65	-94	4	-30	-55	-98	38	-81	-28	-104	-24	-98	-65	-62	1	-95	-13	-76	-67	-145	-72	-74	4411	-2506	-14171	176	1996	6425	2335	-167	12257	4935	4959	-6	4167	5121	-4605	-99
0.419167	-21	43	89	-58	-111	-29	17	-11	-16	8	-68	-63	-96	-11	-28	-55	-99	35	-85	-30	-105	-17	-97	-66	-64	0	-99	-12	-72	-66	-145	-56	-47	4198	-2469	-14545	69	2570	5983	2458	-185	12522	4715	3697	-18	3819	4294	-5895	-145
0.420000	-25	40	89	-59	-108	-30	16	-12	-15	-24	-73	-65	-97	-15	-28	-56	-93	34	-83	-30	-104	-19	-99	-65	-64	0	-98	-12	-72	-68	-145	-74	-88	3996	-2437	-14932	39	3176	5523	2478	-161	12709	4371	2415	-48	3552	3406	-7200	-150
0.420833	-25	43	87	-61	-109	-30	13	-15	-17	5	-73	-65	-96	-14	-31	-57	-99	29	-79	-32	-105	-26	-100	-68	-62	0	-93	-11	-74	-70	-147	-75	-98	3799	-2444	-15334	-77	3797	5060	2401	-176	12825	3956	1115	-69	3376	2543	-8525	-178
0.421667	-26	38	86	-60	-107	-17	15	-15	-15	5	-75	-67	-97	-17	-32	-57	-99	33	-85	-31	-107	-23	-99	-68	-65	-3	-99	-14	-74	-70	-149	-74	-69	3608	-2457	-15735	-188	4426	4604	2214	-205	12884	3427	-199	-88	3283	1710	-9877	-164
0.422500	-27	36	84	-62	-111	-33	15	-4	-23	4	-75	-64	-98	-16	-30	-61	-101	33	-84	-33	-109	-28	-99	-72	-64	0	-100	-15	-72	-66	-151	-76	-68	3432	-2487	-16130	-155	5039	4159	1954	-198	12882	2806	-1528	-104	3288	936	-11249	-207
0.423333	-32	39	86	-61	-108	-33	15	-17	-29	2	-76	-69	-100	-16	-32	-65	-101	36	-86	-32	-107	-25	-102	-69	-64	-3	-101	-17	-76	-76	-153	-77	-70	3267	-2528	-16508	-227	5636	3739	1597	-182	12820	2096	-2875	-124	3358	242	-12629	-193
0.424167	-28	37	81	-62	-113	-40	8	-19	-19	1	-77	-65	-97	-19	-30	-59	-99	30	-85	-34	-107	-26	-100	-70	-60	0	-97	-12	-73	-75	-146	-74	-32	3132	-2582	-16856	-109	6212	3347	1170	-161	12714	1322	-4221	-129	3526	-349	-14010	-176
0.425000	-25	42	84	-59	-109	-22	13	-12	-18	6	-61	-66	-97	-14	-31	-59	-102	36	-84	-30	-105	-22	-100	-67	-63	0	-99	-13	-75	-63	-149	-73	-45	3009	-2652	-17178	-84	6749	2985	665	-141	12547	493	-5574	-132	3755	-839	-15391	-206
0.425833	-23	39	86	-58	-109	-34	15	-12	-14	5	-75	-62	-100	-11	-29	-58	-97	33	-85	-31	-105	-24	-99	-66	-61	-1	-99	-12	-70	-70	-147	-74	-59	2927	-2734	-17462	-241	7230	2610	105	-81	12324	-368	-6929	-121	4026	-1213	-16757	-196
0.426667	-23	43	81	-62	-107	-53	15	-15	-14	5	-76	-65	-90	-14	-32	-58	-96	35	-84	-32	-103	-21	-100	-67	-64	0	-101	-14	-72	-76	-152	-77	-104	2869	-2842	-17713	-170	7669	2362	-507	-100	12032	-1251	-8288	-113	4327	-1481	-18112	-190
0.427500	-24	42	80	-60	-109	-36	12	-16	-16	4	-77	-65	-95	-15	-31	-60	-99	29	-88	-36	-105	-25	-100	-69	-70	-5	-102	-14	-74	-73	-150	-78	-111	2849	-2924	-17918	21	8048	2109	-1163	-90	11675	-2128	-9646	-109	4640	-1635	-19426	-247
0.428333	-27	40	87	-60	-110	-35	12	-15	-17	4	-73	-67	-98	-15	-34	-61	-99	33	-84	-33	-105	-23	-101	-68	-67	-1	-100	-12	-74	-72	-164	-81	-74	2866	-3029	-18084	-17	8364	1898	-1843	-74	11236	-2987	-11000	-90	4944	-1684	-20685	-210
0.429167	-22	41	87	-60	-108	-36	16	-15	-18	5	-74	-64	-97	-14	-29	-57	-102	32	-85	-33	-105	-21	-99	-72	-64	0	-98	-14	-95	-69	-148	-75	-117	2921	-3142	-18213	-50	8622	1717	-2570	-91	10706	-3813	-12351	-57	5213	-1636	-21891	-171
0.430000	-24	41	88	-59	-87	-34	15	-14	-15	6	-74	-67	-96	-15	-28	-59	-97	33	-84	-32	-100	-19	-98	-65	-61	-10	-100	-13	-69	-68	-148	-77	-139	3013	-3248	-18303	15	8818	1582	-3311	-45	10076	-4573	-13688	-31	5425	-1510	-23010	-126
0.430833	-22	41	86	-58	-109	-34	12	-16	-18	4	-74	-76	-94	-12	-27	-56	-99	33	-65	-22	-101	-21	-99	-70	-62	-3	-98	-12	-68	-69	-145	-76	-83	3150	-3371	-18372	19	8945	1482	-4077	-46	9344	-5260	-15007	-11	5551	-1315	-24048	5
0.431667	-25	42	88	-57	-110	-40	12	-16	-15	5	-78	-65	-96	-14	-32	-59	-101	32	-86	-33	-104	-24	-99	-69	-66	-4	-102	-13	-74	-73	-148	-90	-96	3311	-3484	-18423	-48	8995	1412	-4851	-46	8504	-5863	-16312	0	5559	-1064	-25006	52
0.432500	-26	39	86	-59	-111	-38	8	-17	-22	3	-77	-65	-101	-17	-31	-59	-99	24	-86	-32	-108	-21	-100	-66	-65	-3	-100	-15	-69	-69	-145	-75	-94	3511	-3589	-18460	21	8979	1387	-5638	-25	7553	-6360	-17595	30	5426	-775	-25862	64
0.433333	-25	41	86	-56	-111	-31	16	-11	-9	7	-74	-63	-95	-13	-26	-59	-99	33	-102	-32	-107	-21	-98	-67	-63	1	-103	-12	-70	-69	-145	-86	-91	3727	-3682	-18491	53	8880	1402	-6440	-56	6483	-6740	-18865	62	5117	-468	-26622	126
0.434167	-24	40	88	-84	-110	-34	12	-14	-22	4	-75	-63	-99	-12	-24	-57	-101	35	-84	-29	-104	-19	-101	-69	-69	-4	-101	-7	-70	-68	-145	-77	-101	3968	-3755	-18521	-50	8703	1458	-7268	-70	5308	-6997	-20105	77	4619	-142	-27281	154
0.435000	-28	40	86	-57	-110	-32	13	-15	-8	6	-72	-64	-96	-15	-28	-60	-102	33	-86	-32	-105	-21	-102	-70	-64	5	-102	-15	-75	-69	-143	-77	-60	4208	-3820	-18565	-77	8433	1562	-8105	-67	4033	-7119	-21310	90	3901	151	-27852	165
0.435833	-27	42	88	-53	-109	-32	15	-15	-21	5	-74	-63	-97	-13	-28	-57	-98	35	-88	-15	-105	-19	-99	-69	-64	-1	-101	-13	-74	-68	-146	-75	-60	4471	-3849	-18618	1	8078	1716	-8979	-35	2674	-7104	-22473	102	2963	436	-28337	164
0.436667	-24	43	88	-56	-110	-33	17	-13	-17	8	-72	-63	-93	-11	-28	-58	-103	34	-84	-27	-108	-17	-98	-66	-64	0	-99	-12	-75	-64	-147	-74	-88	4727	-3855	-18692	-7	7629	1952	-9826	-21	1263	-6951	-23586	141	1790	680	-28741	190
0.437500	-24	44	90	-52	-108	-30	20	-13	-18	9	-67	-59	-92	-9	-27	-55	-95	37	-85	-28	-103	-18	-97	-66	-63	0	-97	-7	-69	-67	-141	-70	-80	4971	-3842	-18781	-31	7084	2188	-10705	-30	-189	-6667	-24649	185	375	886	-29076	187
0.438333	-22	44	91	-53	-104	-30	21	-12	-13	9	-65	-60	-93	-12	-30	-57	-98	38	-83	-28	-102	-17	-96	-67	-59	4	-96	-8	-70	-65	-143	-72	-118	5191	-3811	-18898	-60	6447	2507	-11607	-43	-1654	-6247	-25651	235	-1254	1029	-29376	207
0.439167	-22	43	77	-53	-105	-29	16	-10	-17	7	-67	-62	-96	-8	-26	-55	-99	37	-84	-30	-104	-25	-96	-66	-63	0	-98	-12	-73	-69	-143	-73	-104	5385	-3761	-19036	-113	5707	2883	-12522	-59	-3101	-5706	-26574	279	-3073	1114	-29621	251
0.440000	-26	42	91	-56	-110	-32	12	-11	-18	7	-74	-63	-97	-16	-27	-57	-101	36	-85	-32	-105	-22	-99	-68	-66	0	-99	-16	-74	-69	-145	-79	-92	5552	-3694	-19196	-147	4866	3323	-13453	-15	-4489	-5051	-27411	326	-5058	1129	-29844	264
0.440833	-25	41	88	-60	-111	-38	12	-15	-17	4	-74	-64	-96	-15	-28	-57	-103	35	-87	-32	-104	-32	-99	-68	-62	-4	-99	-15	-75	-69	-143	-73	-101	5688	-3613	-19401	-16	3939	3826	-14380	-17	-5797	-4292	-28138	368	-7146	1084	-30043	286
0.441667	-26	40	86	-58	-111	-38	13	-15	-18	4	-68	-78	-94	-12	-29	-62	-101	35	-86	-33	-108	-24	-98	-69	-64	-1	-100	-15	-74	-68	-146	-73	-94	5787	-3536	-19588	-55	2929	4381	-15309	-44	-6985	-3443	-28754	406	-9325	969	-30236	320
0.442500	-25	41	87	-56	-107	-35	10	-15	-17	7	-68	-64	-98	-16	-31	-57	-80	34	-59	-31	-107	-23	-96	-67	-63	-22	-100	-14	-76	-72	-147	-72	-60	5848	-3455	-19808	-145	1848	4990	-16222	-47	-8035	-2524	-29242	411	-11527	785	-30429	330
0.443333	-25	41	87	-58	-111	-35	13	-17	-15	33	-69	-63	-98	-15	-28	-56	-100	43	-84	-32	-107	-25	-97	-67	-61	0	-99	-14	-74	-68	-146	-69	-56	5871	-3397	-20045	-150	702	5650	-17116	2	-8932	-1546	-29630	402	-13680	542	-30627	295
0.444167	-22	44	90	-57	-103	-33	13	-14	-14	7	-69	-61	-96	3	-26	-53	-99	37	-82	-30	-103	-18	-94	-66	-63	0	-98	-14	-70	-67	-144	-73	-73	5857	-3353	-20294	-142	-483	6340	-17994	24	-9650	-532	-29874	381	-15716	245	-30831	295
0.445000	-23	44	88	-60	-104	-33	6	-18	-14	9	-67	-59	-93	-13	-28	-56	-95	39	-80	-28	-103	-22	-96	-60	-59	2	-96	-10	-69	-66	-145	-69	-52	5808	-3342	-20550	-201	-1716	7062	-18835	46	-10187	491	-29994	363	-17564	-88	-31047	338
0.445833	-23	44	91	-58	-108	-31	16	-12	-13	9	-73	-62	-97	-4	-23	-52	-95	39	-82	-27	-100	-18	-96	-63	-57	1	-99	-12	-70	-67	-145	-69	-50	5723	-3373	-20816	-184	-2962	7792	-19630	81	-10548	1503	-29990	362	-19178	-464	-31269	350
0.446667	-23	60	86	-60	-108	-34	16	-12	-13	6	-68	-75	-92	-15	-27	-57	-96	37	-83	-32	-104	-24	-97	-65	-63	-4	-98	-13	-72	-68	-147	-73	-81	5614	-3452	-21082	-199	-4219	8512	-20382	21	-10730	2480	-29878	344	-20489	-859	-31502	315
0.447500	-25	41	85	-60	-108	-34	10	-17	-17	6	-72	-64	-98	-21	-23	-61	-100	36	-86	-32	-104	-25	-100	-70	-66	-4	-100	-16	-76	-73	-152	-76	-87	5479	-3586	-21343	-166	-5463	9214	-21077	-51	-10763	3405	-29657	303	-21456	-1265	-31735	285
0.448333	-27	37	86	-62	-112	-36	34	-16	-19	2	-66	-63	-99	-19	-31	-63	-100	32	-90	-33	-105	-26	-104	-74	-65	-6	-102	-16	-74	-72	-151	-77	-111	5328	-3773	-21599	-258	-6659	9877	-21709	-67	-10665	4257	-29356	309	-22017	-1664	-31966	303
0.449167	-25	37	85	-62	-111	-36	10	-18	-22	2	-76	-66	-99	-19	-47	-65	-102	33	-87	-34	-109	-24	-101	-74	-65	-3	-102	-16	-76	-73	-150	-77	-100	5178	-4018	-21837	-114	-7889	10488	-22274	-115	-10455	5019	-28975	299	-22156	-2050	-32184	309
0.450000	-24	42	85	-63	-111	-55	10	-18	-15	3	-70	-63	-95	-16	-28	-61	-97	35	-84	-33	-103	-23	-100	-73	-63	-5	-100	-24	-72	-72	-150	-76	-104	5023	-4323	-22061	-69	-8992	11042	-22778	-133	-10184	5666	-28559	274	-21859	-2413	-32383	296
0.450833	-23	39	86	-60	-111	-35	11	-16	-18	5	-65	-67	-98	-18	-31	-61	-99	34	-87	-26	-107	-24	-100	-73	-64	-5	-101	-15	-75	-70	-150	-78	-53	4865	-4686	-22274	-138	-10079	11503	-23217	-148	-9874	6186	-28116	249	-21109	-2755	-32571	266
0.451667	-18	41	87	-61	-109	-35	10	-16	-18	4	-75	-66	-95	-16	-30	-59	-98	34	-87	-33	-103	-24	-103	-75	-65	-4	-100	-12	-75	-68	-152	-76	-19	4714	-5096	-22458	-46	-11105	11861	-23600	-156	-9580	6567	-27672	230	-20005	-3071	-32663	239
0.452500	-23	40	87	-60	-107	-33	13	-16	-17	5	-73	-65	-98	-14	-47	-63	-100	33	-87	-33	-105	-22	-101	-74	-68	-4	-99	-11	-73	-72	-151	-77	-78	4575	-5561	-22623	3	-12071	12098	-23915	-267	-9327	6787	-27253	191	-18506	-3372	-32711	237
0.453333	-24	41	86	-60	-109	-35	12	-17	-14	5	-70	-43	-95	-16	-55	-60	-99	34	-85	-36	-104	-26	-103	-72	-65	0	-102	-13	-73	-72	-151	-75	-69	4454	-6055	-22769	21	-12978	12198	-24182	-421	-9135	6851	-26885	131	-16699	-3661	-32718	188
0.454167	-25	39	88	-62	-113	-32	13	-13	-17	4	-75	-66	-96	-15	-29	-64	-101	41	-91	-35	-103	-25	-103	-69	-65	-1	-102	-12	-74	-70	-150	-76	-51	4346	-6569	-22898	89	-13819	12149	-24397	-328	-9101	6741	-26599	95	-14663	-3936	-32735	113
0.455000	-27	35	87	-62	-110	-35	11	-16	-17	6	-76	-67	-98	-13	-29	-61	-105	32	-87	-33	-107	-24	-103	-75	-66	-5	-100	-6	-74	-67	-151	-80	-17	4263	-7093	-22979	166	-14613	11936	-24581	-167	-9185	6455	-26362	62	-12478	-4259	-32725	116
0.455833	-25	39	86	-62	-110	-34	10	-16	-19	-8	-73	-66	-101	-16	-32	-59	-104	30	-88	-35	-105	-25	-105	-70	-66	-3	-100	-12	-76	-70	-150	-76	-57	4195	-7613	-23053	205	-15357	11557	-24728	-122	-9432	6012	-26244	35	-10231	-4595	-32744	103
0.456667	-27	40	86	-70	-112	-35	11	-18	-21	11	-76	-68	-100	-17	-30	-61	-100	32	-87	-36	-105	-23	-103	-73	-67	-3	-102	-16	-75	-68	-149	-77	-75	4150	-8120	-23106	102	-16061	11002	-24846	-171	-9853	5357	-26229	-5	-8022	-4983	-32725	68
0.457500	-29	39	85	-61	-112	-34	12	-16	-16	2	-73	-66	-96	-14	-31	-58	-103	32	-88	-59	-108	-21	-100	-67	-67	0	-99	-10	-72	-65	-147	-77	-48	4116	-8589	-23141	78	-16719	10271	-24918	-151	-10439	4555	-26323	-64	-5931	-5439	-32734	46
0.458333	-27	43	89	-56	-107	-29	15	-15	-18	5	-81	-63	-94	-10	-27	-59	-100	34	-85	-33	-104	-18	-99	-68	-64	-3	-100	-10	-74	-76	-148	-74	-29	4102	-9016	-23165	121	-17354	9363	-25018	-138	-11202	3574	-26537	-126	-4068	-5972	-32723	23
0.459167	-26	43	90	-56	-108	-33	15	-14	-18	6	-70	-62	-97	-15	-31	-58	-98	35	-85	-30	-107	-18	-98	-67	-62	2	-98	-11	-74	-66	-144	-75	-46	4092	-9386	-23180	59	-17974	8283	-25079	-132	-12120	2430	-26849	-170	-2519	-6596	-32730	28
0.460000	-28	43	89	-56	-107	-32	16	-14	-17	5	-69	-62	-94	-11	-28	-57	-98	36	-84	-32	-103	-21	-99	-66	-64	-1	-102	-13	-69	-67	-145	-73	-60	4089	-9690	-23187	1	-18566	7022	-25121	-45	-13174	1131	-27258	-215	-1357	-7319	-32596	45
0.460833	-27	40	89	-57	-109	-33	16	-13	-18	6	-72	-63	-97	-11	-29	-56	-93	34	-87	-32	-107	-19	-100	-69	-64	0	-98	-10	-77	-69	-143	-75	-18	4089	-9918	-23199	61	-19157	5602	-25145	-6	-14327	-313	-27743	-251	-647	-8141	-32355	63
0.461667	-28	42	89	-62	-87	-30	15	-13	-19	6	-73	-63	-98	-13	-29	-59	-99	35	-86	-33	-107	-22	-99	-68	-67	0	-102	-9	-76	-66	-145	-77	-45	4086	-10067	-23207	-14	-19739	4037	-25140	-55	-15562	-1888	-28292	-281	-436	-9056	-31994	64
0.462500	-26	40	86	-58	-108	-30	17	-11	-17	8	-73	-64	-96	-13	-28	-62	-99	32	-87	-31	-103	-19	-97	-67	-65	-1	-97	-10	-74	-67	-144	-75	-92	4070	-10128	-23227	-70	-20316	2332	-25118	-101	-16829	-3592	-28878	-315	-755	-10067	-31525	34
0.463333	-27	45	91	-55	-109	-31	19	-13	-19	3	-75	-63	-95	-12	-26	-60	-78	34	-83	-31	-103	-19	-98	-67	-65	1	-98	-42	-73	-67	-144	-74	-33	4049	-10102	-23252	-80	-20892	507	-25063	-98	-18102	-5413	-29490	-360	-1613	-11142	-30938	22
0.464167	-25	41	90	-56	-108	-30	17	-11	-16	8	-70	-52	-97	-9	-27	-58	-98	36	-83	-32	-125	-19	-97	-65	-64	4	-96	-10	-73	-70	-144	-74	-28	4008	-9986	-23295	-74	-21437	-1413	-24977	-76	-19342	-7311	-30087	-377	-2978	-12265	-30234	34
0.465000	-23	43	90	-53	-108	-29	15	-15	-17	7	-70	-62	-96	-15	-27	-59	-98	36	-84	-31	-101	-23	-98	-66	-65	0	-95	-13	-72	-73	-146	-100	-83	3955	-9792	-23355	-44	-21973	-3428	-24867	-80	-20505	-9272	-30662	-390	-4818	-13422	-29422	23
0.465833	-27	37	88	-58	-107	-30	11	-13	-18	-13	-74	-64	-96	-15	-28	-60	-99	33	-84	-25	-102	-18	-97	-66	-62	3	-97	-9	-72	-69	-144	-74	-66	3887	-9516	-23433	91	-22481	-5507	-24731	-50	-21559	-11252	-31178	-410	-7043	-14571	-28500	5
0.466667	-26	42	91	-55	-109	-39	11	-1	-18	9	-73	-64	-96	-16	-27	-59	-98	35	-82	-33	-102	-21	-99	-66	-66	2	-97	-16	-75	-74	-144	-75	-59	3816	-9150	-23522	214	-22952	-7601	-24586	-33	-22472	-13235	-31628	-429	-9637	-15704	-27489	0
0.467500	-28	39	87	-59	-109	-35	11	-13	-18	5	-73	-63	-99	-18	-28	-65	-103	32	-85	-34	-109	-22	-101	-59	-65	0	-97	-15	-73	-70	-147	-77	-69	3733	-8720	-23647	131	-23377	-9736	-24434	-72	-23227	-15174	-31981	-438	-12475	-16788	-26410	1
0.468333	-26	46	88	-55	-110	-31	11	-11	-18	3	-77	-65	-102	-16	-30	-59	-102	34	-83	-32	-107	-22	-99	-66	-68	2	-100	-17	-77	-73	-145	-78	-74	3642	-8219	-23784	44	-23731	-11855	-24289	-59	-23805	-17056	-32242	-449	-15445	-17788	-25299	54
0.469167	-27	40	89	-58	-109	-33	12	-14	-16	4	-74	-64	-94	-21	-29	-62	-99	35	-86	-34	-133	-23	-102	-66	-63	1	-99	-13	-70	-69	-147	-75	-87	3580	-7663	-23938	-90	-24024	-13975	-24134	-42	-24195	-18824	-32371	-465	-18438	-18679	-24189	87
0.470000	-23	41	92	-56	-105	-30	11	-11	-14	6	-73	-61	-98	-19	-29	-58	-99	37	-82	-32	-103	-21	-99	-68	-61	-30	-99	-16	-72	-68	-145	-76	-90	3521	-7059	-24110	-79	-24225	-16059	-24068	-65	-24394	-20453	-32392	-461	-21356	-19453	-23112	89
0.470833	-25	43	89	-58	-109	-33	12	-12	12	6	-70	-69	-92	-15	-26	-58	-97	34	-81	-41	-105	-23	-100	-63	-64	2	-97	-13	-73	-66	-145	-75	-81	3475	-6405	-24297	16	-24347	-18082	-24033	50	-24405	-21905	-32271	-458	-24076	-20085	-22097	62
0.471667	-25	42	91	-52	-104	-32	15	-11	-15	6	-72	-59	-95	-15	-32	-59	-97	35	-81	-33	-101	-22	-99	-66	-60	2	-96	-11	-72	-70	-146	-73	-70	3449	-5722	-24495	-25	-24377	-20016	-24052	183	-24257	-23168	-32038	-471	-26520	-20574	-21168	55
0.472500	-25	42	89	-56	-110	-33	10	-15	-17	4	-69	-73	-98	-16	-29	-59	-132	35	-81	-35	-104	-23	-100	-41	-63	1	-100	-16	-72	-68	-146	-75	-120	3450	-5022	-24707	-74	-24309	-21843	-24162	144	-23955	-24229	-31694	-461	-28605	-20912	-20342	10
0.473333	-26	40	87	-58	-113	-34	11	-16	-21	2	-76	-64	-98	-21	-32	-61	-100	30	-84	-35	-107	-27	-101	-73	-68	-4	-100	-17	-78	-69	-150	-81	-97	3475	-4315	-24921	-101	-24155	-23522	-24348	92	-23526	-25085	-31252	-462	-30258	-21116	-19640	-32
0.474167	-31	36	85	-61	-114	-39	6	-19	-25	0	-76	-60	-98	-21	-31	-64	-100	32	-69	-35	-108	-23	-101	-73	-63	-1	-98	-15	-73	-68	-148	-77	-31	3524	-3601	-25127	-94	-23918	-25066	-24622	61	-22993	-25729	-30727	-460	-31444	-21175	-19038	-18
0.475000	-29	39	89	-57	-110	-22	12	-15	-17	3	-76	-63	-99	-19	-33	-62	-99	34	-83	-33	-105	-31	-101	-69	-63	-1	-96	-16	-76	-70	-158	-79	-94	3593	-2910	-25335	-139	-23599	-26418	-24988	23	-22398	-26181	-30152	-464	-32111	-21121	-18551	-67
0.475833	-25	40	84	-58	-109	-34	9	-17	-18	-5	-74	-63	-99	-18	-32	-59	-101	29	-86	-35	-104	-24	-101	-72	-66	-1	-99	-14	-75	-70	-147	-79	-121	3695	-2238	-25533	-169	-23225	-27559	-25443	-4	-21776	-26460	-29553	-476	-32277	-20975	-18153	-70
0.476667	-26	41	87	-56	-109	-30	13	-35	-19	3	-74	-62	-94	-15	-31	-62	-99	36	-82	-29	-103	-21	-100	-70	-63	-1	-96	-11	-62	-66	-146	-76	-93	3773	-1594	-25717	-62	-22802	-28475	-25965	-22	-21140	-26590	-28955	-469	-31955	-20755	-17825	-61
0.477500	-22	46	89	-55	-107	-29	16	-15	-15	8	-70	-58	-96	-14	-28	-57	-99	32	-83	-26	-102	-19	-97	-70	-62	1	-94	-10	-72	-68	-145	-74	-78	3873	-993	-25892	-72	-22350	-29153	-26552	-14	-20526	-26599	-28372	-464	-31161	-20495	-17540	-82
0.478333	-23	45	91	-53	-107	-24	19	-10	-15	8	-70	-58	-97	-15	-29	-58	-98	37	-80	-28	-101	-17	-95	-68	-64	1	-95	-10	-69	-66	-147	-76	-59	3961	-438	-26053	-91	-21878	-29592	-27191	-15	-19950	-26522	-27836	-455	-29945	-20236	-17288	-94
0.479167	-23	44	86	-56	-107	-30	18	-12	-16	9	-74	-61	-95	-11	-26	-56	-99	37	-84	-31	-103	-18	-96	-68	-64	2	-97	-15	-73	-66	-143	-72	-53	4036	71	-26203	-115	-21405	-29780	-27856	-59	-19426	-26388	-27364	-445	-28356	-20004	-17037	-100
0.480000	-24	46	88	-56	-107	-32	16	-12	-15	10	-68	-59	-97	-12	-27	-57	-100	36	-81	-73	-102	-18	-94	-67	-62	1	-95	-12	-72	-65	-145	-69	-65	4083	537	-26340	-105	-20939	-29722	-28527	-75	-18966	-26219	-26958	-436	-26525	-19838	-16784	-134
0.480833	-24	44	89	-60	-107	-16	17	-14	-17	5	-68	-60	-92	-14	-26	-59	-96	36	-84	-31	-103	-22	-96	-72	-63	-1	-97	-12	-74	-67	-146	-85	-62	4102	960	-26471	-194	-20491	-29425	-29175	-85	-18567	-26044	-26625	-425	-24489	-19765	-16515	-234
0.481667	-25	41	84	-61	-111	-32	15	-15	-18	4	-73	-64	-96	-16	-29	-62	-101	34	-90	-34	-112	-23	-99	-70	-65	-1	-99	-14	-75	-69	-143	-78	-9	4078	1349	-26601	-172	-20069	-28905	-29784	-88	-18226	-25876	-26357	-421	-22363	-19822	-16235	-286
0.482500	-28	42	84	-61	-112	-35	13	-18	-22	5	-73	-64	-99	-16	-27	-61	-103	33	-86	-47	-107	-22	-100	-74	-67	-4	-98	-14	-70	-65	-147	-76	56	4020	1715	-26727	-99	-19669	-28185	-30330	-121	-17923	-25702	-26144	-424	-20216	-20021	-15937	-232
0.483333	-24	43	87	-59	-104	-30	18	-13	-14	6	-73	-59	-95	-11	-27	-59	-101	33	-86	-34	-100	-18	-95	-66	-63	1	-98	-12	-47	-67	-145	-74	28	3910	2061	-26865	-76	-19307	-27293	-30786	-147	-17647	-25604	-25970	-429	-18163	-20382	-15642	-235
0.484167	-23	44	90	-57	-104	-32	18	-12	-15	4	-68	-47	-96	-13	-25	-58	-98	36	-83	-32	-98	-17	-96	-68	-63	0	-97	-12	-73	-62	-144	-73	23	3758	2394	-27017	-9	-18973	-26263	-31154	-142	-17387	-25519	-25813	-432	-16280	-20908	-15362	-248
0.485000	-23	43	89	-57	-108	-33	17	-9	-14	8	-70	-61	-94	-13	-24	-57	-98	33	-84	-29	-100	-16	-95	-65	-61	3	-93	-10	-72	-65	-144	-72	-5	3546	2724	-27180	-36	-18674	-25122	-31420	-158	-17118	-25449	-25652	-429	-14637	-21602	-15109	-232
0.485833	-23	46	91	-58	-114	-31	17	-11	-15	9	-67	-61	-94	-6	-23	-57	-95	37	-82	-29	-101	-16	-97	-66	-65	-1	-96	-10	-70	-64	-147	-72	-34	3295	3052	-27359	-115	-18432	-23929	-31588	-130	-16836	-25414	-25456	-403	-13280	-22438	-14927	-187
0.486667	-32	41	88	-58	-108	-38	17	-10	-15	7	-69	-61	-99	-13	-24	-57	-99	36	-85	-30	-103	-17	-98	-62	-65	1	-96	-21	-73	-65	-143	-73	-50	2985	3378	-27563	-161	-18170	-22723	-31653	-128	-16517	-25396	-25205	-360	-12235	-23403	-14800	-166
0.487500	-25	41	87	-59	-113	-32	12	-12	-18	5	-73	-67	-104	-12	-26	-43	-101	37	-86	-35	-105	-31	-98	-68	-67	0	-101	-13	-74	-67	-147	-73	-87	2628	3704	-27767	-133	-17970	-21543	-31626	-167	-16165	-25392	-24870	-332	-11516	-24469	-14749	-181
0.488333	-26	38	86	-59	-107	-33	13	-10	-18	5	-72	-64	-95	-14	-27	-58	-101	35	-86	-32	-104	-22	-98	-67	-66	-1	-98	-16	-74	-66	-145	-73	-91	2222	4025	-27992	-133	-17807	-20434	-31521	-174	-15756	-25395	-24432	-314	-11120	-25597	-14784	-159
0.489167	-26	41	86	-59	-114	-33	15	-13	-23	5	-61	-65	-97	-18	-27	-59	-100	35	-84	-32	-104	-18	-100	-69	-66	0	-100	-15	-76	-67	-147	-74	-39	1782	4332	-28218	-92	-17681	-19427	-31349	-161	-15299	-25410	-23879	-292	-11028	-26744	-14903	-131
0.490000	-28	37	86	-59	-120	-31	12	-13	-23	6	-74	-67	-97	-16	-28	-59	-103	34	-100	-32	-108	-21	-100	-70	-67	0	-101	-16	-80	-70	-148	-72	-42	1290	4615	-28440	5	-17597	-18555	-31129	-144	-14822	-25427	-23214	-303	-11209	-27869	-15102	-112
0.490833	-28	39	82	-60	-112	-79	8	-15	-19	1	-75	-67	-101	-52	-31	-60	-100	34	-86	-30	-104	-22	-99	-66	-65	-1	-100	-14	-76	-66	-144	-76	-88	759	4878	-28649	-152	-17557	-17841	-30878	-182	-14321	-25447	-22406	-298	-11592	-28915	-15361	-86
0.491667	-24	40	87	-59	-110	-32	12	-10	-23	6	-70	-63	-95	-13	-27	-58	-101	37	-84	-31	-103	-22	-99	-69	-66	1	-100	-14	-74	-45	-145	-77	-86	185	5097	-28847	-117	-17571	-17304	-30616	-172	-13790	-25476	-21494	-281	-12148	-29867	-15669	-95
0.492500	-25	43	90	-56	-108	-31	11	-12	-18	7	-69	-65	-93	-15	-30	-56	-97	36	-82	-29	-107	-21	-99	-69	-60	0	-99	-15	-74	-70	-147	-78	-72	-429	5274	-29018	-47	-17635	-16940	-30352	-146	-13288	-25524	-20481	-274	-12803	-30677	-15996	-73
0.493333	-43	41	86	-57	-103	-32	13	-14	-19	4	-72	-63	-96	-14	-29	-55	-100	33	-85	-33	-109	-21	-98	-66	-64	0	-99	-14	-74	-70	-146	-87	-66	-1089	5395	-29166	-152	-17761	-16745	-30097	-143	-12820	-25592	-19374	-271	-13549	-31337	-16308	-57
0.494167	-25	43	85	-60	-110	-31	12	-14	-21	4	-73	-66	-99	-15	-21	-53	-99	36	-84	-32	-103	-19	-99	-68	-67	0	-100	-17	-75	-70	-144	-76	-85	-1761	5468	-29274	-243	-17928	-16704	-29860	-154	-12408	-25685	-18212	-279	-14287	-31831	-16581	-57
0.495000	-24	42	86	-59	-111	-33	11	-15	-19	6	-69	-63	-97	-15	-29	-55	-102	34	-82	-30	-105	-19	-99	-66	-67	0	-99	-12	-75	-66	-145	-78	-130	-2524	5489	-29353	-211	-18176	-16790	-29644	-167	-12073	-25814	-17018	-262	-14985	-32158	-16783	-66
0.495833	-29	42	87	-57	-109	-34	12	-16	-19	8	-69	-66	-100	-16	-28	-57	-100	35	-84	-31	-102	-23	-100	-68	-65	0	-99	-14	-77	-74	-177	-75	-187	-3306	5461	-29396	-318	-18465	-16976	-29445	-153	-11842	-25979	-15822	-254	-15618	-32321	-16876	-42
0.496667	-9	44	88	-58	-110	-39	11	-13	-15	9	-67	-60	-95	-15	-28	-51	-97	36	-82	-29	-108	-17	-94	-65	-43	2	-97	-11	-73	-68	-143	-68	-186	-4132	5394	-29411	-444	-18800	-17220	-29255	-122	-11722	-26185	-14653	-248	-16154	-32329	-16844	-19
0.497500	-22	45	90	-53	-107	-30	15	-13	-13	-10	-72	-62	-96	-15	-28	-52	-93	36	-82	-27	-121	-18	-94	-64	-60	0	-99	-10	-70	-69	-143	-72	-159	-5001	5293	-29394	-490	-19170	-17497	-29069	-105	-11737	-26428	-13535	-239	-16596	-32219	-16663	-59
0.498333	-27	41	91	-56	-110	-31	15	-14	-17	7	-67	-61	-96	-12	-28	-56	-99	35	-83	-30	-105	-14	-97	-67	-63	0	-100	-12	-74	-73	-149	-76	-149	-5901	5162	-29367	-389	-19581	-17780	-28889	-107	-11883	-26709	-12500	-236	-16925	-31998	-16326	-85
0.499167	-26	40	89	-57	-111	-34	9	-14	-18	6	-82	-66	-97	-18	-29	-55	-122	33	-55	-29	-103	-21	-96	-65	-59	0	-99	-11	-78	-73	-147	-76	-126	-6829	5025	-29327	-370	-19995	-18029	-28685	-149	-12167	-27013	-11558	-238	-17151	-31699	-15821	-62
0.500000	-25	39	92	-59	-108	-32	11	-14	-16	9	-69	-64	-92	-13	-26	-55	-96	36	-85	-32	-107	-23	-96	-66	-63	0	-100	-12	-74	-64	-144	-73	-138	-7783	4878	-29286	-351	-20423	-18231	-28459	-136	-12588	-27330	-10732	-229	-17286	-31349	-15151	-28
0.500833	-28	42	90	-58	-109	-30	12	16	-16	4	-70	-62	-97	-16	-29	-57	-96	34	-80	-31	-104	-22	-97	-66	-64	0	-100	-11	-73	-72	-147	-77	-160	-8754	4732	-29257	-241	-20836	-18372	-28203	-95	-13128	-27640	-10033	-225	-17356	-30992	-14337	-17
0.501667	-28	41	89	-62	-112	-33	10	-16	-15	5	-70	-64	-95	-15	-31	-57	-98	34	-84	-32	-107	-23	-101	-67	-65	9	-101	-12	-73	-70	-148	-76	-136	-9739	4597	-29254	-88	-21234	-18446	-27910	-239	-13775	-27929	-9464	-230	-17376	-30623	-13371	-16
0.502500	-23	43	87	-57	-111	-33	12	-13	-16	4	-72	-65	-96	-15	-30	-85	-101	34	-85	-32	-104	-22	-96	-67	-65	-4	-99	-13	-76	-70	-149	-78	-110	-10715	4476	-29283	-73	-21581	-18457	-27577	-342	-14513	-28189	-9018	-217	-17376	-30296	-12297	-21
0.503333	-44	40	90	-61	-110	-35	10	-13	-18	7	-67	-64	-95	-14	-29	-60	-101	35	-85	-33	-105	-22	-98	-68	-62	-5	-100	-10	-74	-62	-148	-74	-95	-11678	4365	-29377	17	-21888	-18418	-27205	-256	-15321	-28363	-8689	-151	-17378	-30010	-11131	-16
0.504167	-28	43	90	-57	-104	-31	15	-12	-22	7	-73	-63	-94	-13	-30	-57	-95	47	-83	-29	-102	-21	-96	-65	-59	0	-100	-10	-72	-68	-148	-74	-92	-12608	4271	-29460	92	-22129	-18339	-26798	-207	-16162	-28477	-8469	-95	-17401	-29791	-9921	-27
0.505000	-24	44	90	-56	-111	-34	15	-12	-15	7	-69	-62	-96	-12	-25	-51	-97	37	-81	-36	-105	-18	-98	-64	-60	1	-96	-10	-69	-66	-145	-73	-127	-13493	4189	-29651	103	-22310	-18253	-26365	-161	-17050	-28498	-8343	-136	-17464	-29637	-8690	-13
0.505833	-22	43	91	-56	-104	-30	12	-13	-15	6	-68	-63	-98	-14	-28	-56	-96	36	-82	-32	-104	-19	-97	-68	-61	0	-97	-12	-69	-107	-147	-77	-111	-14324	4112	-29874	82	-22414	-18180	-25919	-143	-17913	-28424	-8299	-160	-17585	-29553	-7477	35
0.506667	-24	43	90	-60	-115	-34	13	-12	-18	3	-73	-67	-96	-15	-29	-60	-102	33	-88	-38	-105	-24	-100	-69	-66	-6	-102	-17	-65	-68	-149	-79	-82	-15089	4038	-30150	110	-22456	-18147	-25476	-154	-18742	-28252	-8324	-156	-17768	-29525	-6304	0
0.507500	-26	36	86	-66	-113	-36	7	-16	-25	-1	-75	-69	-100	-19	-34	-64	-107	35	-91	-35	-107	-24	-98	-70	-66	-3	-101	-16	-75	-72	-151	-80	-69	-15753	3969	-30430	192	-22415	-18171	-25035	-156	-19501	-27974	-8389	-162	-18011	-29546	-5207	-56
0.508333	-28	42	87	-84	-113	-38	11	-14	-18	1	-73	-66	-98	-15	-29	-60	-101	33	-85	-35	-111	-24	-101	-74	-67	-4	-100	-17	-73	-70	-147	-78	-57	-16317	3899	-30787	206	-22314	-18281	-24624	-126	-20182	-27594	-8495	-154	-18306	-29607	-4216	-48
0.509167	-29	40	87	-60	-113	-38	8	-14	-24	5	-73	-65	-96	-16	-30	-62	-103	33	-86	-39	-108	-22	-102	-72	-64	-4	-101	-17	-73	-72	-149	-80	-58	-16762	3821	-31135	197	-22149	-18492	-24246	-91	-20758	-27132	-8627	-146	-18652	-29664	-3352	-26
0.510000	-27	39	88	-64	-109	-34	9	-14	-17	6	-69	-65	-96	-16	-31	-60	-100	35	-86	-33	-109	-24	-100	-72	-65	-4	-91	-17	-75	-69	-146	-78	-76	-17083	3735	-31485	228	-21932	-18815	-23898	-138	-21211	-26608	-8768	-125	-19028	-29724	-2631	-31
0.510833	-25	40	90	-59	-109	-30	11	-63	-19	7	-72	-66	-98	-8	-29	-62	-100	36	-83	-33	-107	-21	-99	-68	-62	-1	-99	-17	-80	-73	-146	-77	-79	-17261	3635	-31820	271	-21676	-19254	-23612	-151	-21535	-26037	-8943	-114	-19425	-29762	-2073	-24
0.511667	-24	41	88	-59	-108	-31	16	-13	-18	5	-69	-64	-95	-14	-27	-59	-100	35	-83	-32	-104	-21	-100	-69	-64	-4	-99	-14	-73	-68	-145	-78	-67	-17324	3529	-32131	351	-21388	-19790	-23386	-138	-21724	-25443	-9119	-103	-19821	-29757	-1674	-5
0.512500	-27	42	89	-57	-107	-31	13	-14	-16	5	-70	-62	-95	-14	-50	-60	-97	35	-85	-32	-102	-18	-99	-68	-62	-1	-97	-15	-72	-73	-147	-78	-78	-17251	3414	-32404	276	-21091	-20422	-23204	-141	-21780	-24853	-9309	-102	-20209	-29695	-1441	-44
0.513333	-27	42	88	-57	-107	-33	13	-16	-23	5	-72	-65	-97	-16	-29	-59	-98	34	-84	-30	-109	-22	-100	-69	-69	-4	-101	-15	-74	-72	-146	-77	-53	-17049	3296	-32613	253	-20778	-21123	-23085	-151	-21711	-24280	-9519	-87	-20561	-29560	-1383	-28
0.514167	-27	41	86	-59	-109	-31	13	-13	-19	4	-76	-64	-95	-16	-30	-60	-100	34	-88	-32	-104	-22	-100	-69	-60	-5	-101	-16	-72	-73	-147	-75	-25	-16746	3173	-32684	249	-20475	-21864	-22996	-141	-21530	-23753	-9749	-86	-20874	-29349	-1472	-7
0.515000	-19	38	87	-60	-109	-35	9	-16	-19	1	-74	-66	-97	-18	-31	-62	-102	32	-88	-33	-108	-31	-113	-75	-68	-7	-104	-16	-76	-74	-150	-79	-36	-16337	3057	-32741	264	-20182	-22626	-22947	-103	-21240	-23284	-10011	-83	-21137	-29063	-1721	17
0.515833	-35	39	84	-64	-112	-39	6	-19	-24	-1	-77	-68	-98	-17	-32	-65	-103	28	-91	-34	-107	-26	-103	-70	-66	-5	-102	-17	-65	-73	-148	-81	-63	-15851	2949	-32736	262	-19906	-23351	-22896	-121	-20896	-22901	-10300	-67	-21334	-28687	-2099	1
0.516667	-27	38	85	-60	-110	-33	15	-13	-17	2	-73	-64	-97	-16	-28	-59	-98	30	-91	-31	-104	-25	-101	-67	-65	-5	-101	-12	-72	-74	-144	-75	-55	-15304	2865	-32753	183	-19655	-24009	-22847	-181	-20488	-22594	-10634	-60	-21473	-28218	-2608	-27
0.517500	-26	39	87	-58	-105	-18	16	-10	-17	1	-72	-65	-93	-14	-28	-58	-98	33	-85	-30	-103	-21	-97	-66	-62	0	-97	-12	-70	-67	-144	-81	-39	-14724	2790	-32748	73	-19434	-24587	-22775	-183	-20053	-22378	-11004	-51	-21550	-27719	-3233	15
0.518333	-27	41	88	-59	-105	-32	13	-13	-17	3	-70	-64	-92	-14	-27	-58	-99	33	-84	-29	-102	-21	-97	-67	-78	-1	-98	-12	-73	-67	-146	-75	-30	-14123	2738	-32755	126	-19250	-25033	-22668	-163	-19611	-22253	-11434	-39	-21575	-27138	-3956	29
0.519167	-27	41	87	-61	-107	-33	17	-12	-16	5	-75	-59	-94	-14	-29	-58	-99	32	-86	-32	-105	-21	-99	-66	-63	-1	-98	-14	-70	-72	-143	-73	-49	-13530	2699	-32752	138	-19090	-25334	-22504	-163	-19186	-22209	-11896	-32	-21549	-26518	-4757	22
0.520000	-25	45	90	-58	-107	-32	15	-11	-16	3	-74	-66	-95	-14	-29	-59	-97	33	-84	-30	-101	-22	-98	-68	-62	1	-102	-18	-73	-73	-144	-75	-27	-12950	2683	-32728	76	-18971	-25472	-22277	-179	-18799	-22243	-12408	-18	-21484	-25872	-5629	39
0.520833	-26	41	88	-65	-110	-33	8	-14	-17	5	-73	-65	-97	-12	-31	-60	-101	33	-85	-32	-105	-23	-99	-67	-65	20	-101	-12	-90	-69	-145	-75	-1	-12408	2688	-32664	70	-18885	-25431	-21974	-180	-18468	-22332	-12951	-3	-21386	-25217	-6558	40
0.521667	-27	41	90	-60	-111	-33	11	-13	-18	2	-72	-66	-97	-16	-29	-57	-101	32	-84	-28	-109	-23	-96	-66	-65	0	-100	-14	-77	-70	-146	-73	-47	-11899	2703	-32578	76	-18825	-25205	-21592	-160	-18210	-22465	-13519	5	-21269	-24555	-7537	15
0.522500	-27	40	88	-65	-110	-35	12	-12	-26	8	-70	-65	-97	-17	-32	-59	-101	34	-92	-32	-107	-24	-98	-66	-65	-1	-101	-12	-74	-70	-147	-73	-67	-11440	2713	-32521	101	-18804	-24810	-21134	-184	-18039	-22624	-14084	-3	-21139	-23910	-8551	33
0.523333	-25	39	86	-60	-109	-35	13	-15	-17	0	-74	-67	-98	-22	-33	-62	-102	30	-86	-32	-107	-24	-101	-67	-65	-1	-102	-16	-76	-61	-148	-77	-53	-11021	2732	-32457	61	-18806	-24254	-20600	-177	-17942	-22787	-14691	6	-21011	-23296	-9597	45
0.524167	-28	38	86	-63	-112	-35	9	-16	-17	1	-70	-64	-96	-17	-28	-60	-99	34	-85	-33	-103	-24	-100	-67	-61	1	-98	-12	-73	-72	-145	-73	-14	-10645	2743	-32440	13	-18840	-23548	-20002	-184	-17928	-22934	-15269	8	-20880	-22711	-10623	34
0.525000	-26	42	89	-57	-109	-31	13	-10	-17	5	-68	-65	-97	-17	-29	-58	-97	35	-81	-32	-104	-22	-100	-68	-60	2	-99	-13	-74	-68	-147	-72	-22	-10306	2731	-32426	50	-18894	-22721	-19343	-166	-17999	-23054	-15826	13	-20765	-22178	-11658	51
0.525833	-25	42	90	-58	-108	-33	11	-8	-16	6	-65	-60	-93	-17	-26	-55	-99	35	-83	-31	-104	-22	-98	-65	-65	0	-111	-12	-69	-65	-143	-72	-62	-9995	2703	-32468	74	-18988	-21799	-18663	-133	-18140	-23124	-16350	32	-20660	-21694	-12688	88
0.526667	-29	45	88	-59	-107	-32	13	-12	-17	8	-69	-62	-97	-19	-30	-61	-97	37	-83	-29	-104	-22	-92	-67	-62	0	-100	-12	-72	-69	-152	-76	-60	-9694	2640	-32504	91	-19109	-20834	-17968	-167	-18340	-23139	-16829	19	-20577	-21260	-13701	79
0.527500	-26	41	86	-59	-110	-38	7	-13	-21	5	-64	-63	-99	-16	-32	-57	-101	37	-84	-32	-109	-24	-100	-70	-64	1	-99	-14	-75	-69	-145	-70	-67	-9397	2548	-32588	58	-19252	-19838	-17287	-160	-18577	-23085	-17255	17	-20497	-20871	-14670	35
0.528333	-25	41	98	-59	-110	-34	13	-13	-19	6	-70	-61	-97	-19	-30	-60	-97	35	-94	-31	-107	-23	-98	-67	-65	-4	-100	-12	-75	-72	-147	-73	-60	-9092	2420	-32660	10	-19424	-18830	-16644	-194	-18848	-22950	-17624	27	-20430	-20536	-15598	15
0.529167	-26	39	90	-58	-108	-34	13	-13	-17	8	-69	-63	-101	-17	-27	-49	-99	36	-84	-29	-104	-25	-99	-70	-64	0	-99	-12	-75	-67	-145	-75	-58	-8812	2261	-32740	-36	-19630	-17851	-16074	-182	-19123	-22741	-17930	27	-20370	-20237	-16466	5
0.530000	-28	43	90	-56	-107	-30	13	-11	-15	9	-68	-63	-95	-17	-26	-60	-141	46	-83	-29	-104	-22	-97	-66	-61	0	-75	-11	-72	-67	-145	-76	-62	-8405	2068	-32741	32	-19866	-16907	-15567	-152	-19391	-22451	-18171	25	-20312	-19979	-17275	-44
0.530833	-25	42	80	-55	-107	-32	13	-15	-17	6	-69	-61	-97	-12	-28	-57	-101	35	-82	-27	-103	-21	-99	-67	-63	0	-99	-11	-73	-67	-144	-73	-52	-8026	1844	-32763	121	-20135	-16038	-15189	-191	-19630	-22090	-18354	26	-20247	-19755	-18005	-78
0.531667	-28	42	88	-57	-111	-29	13	-14	-21	8	-69	-63	-98	-17	-28	-62	-101	33	-85	-30	-107	-23	-101	-69	-67	0	-100	-11	-77	-69	-151	-76	-64	-7572	1587	-32750	78	-20431	-15252	-14934	-179	-19833	-21667	-18485	26	-20180	-19564	-18656	-63
0.532500	-30	39	87	-60	-110	-33	10	-15	-22	7	-72	-61	-96	-30	-29	-58	-101	35	-84	-29	-108	-19	-99	-67	-66	-1	-99	-10	-72	-66	-146	-74	-63	-7090	1312	-32767	-69	-20742	-14551	-14822	-154	-19988	-21191	-18563	22	-20093	-19370	-19216	-19
0.533333	-26	43	88	-57	-118	-31	15	-11	-14	7	-70	-61	-97	-13	-26	-58	-99	36	-81	-28	-102	-19	-96	-66	-62	3	-97	-9	-72	-66	-148	-100	-81	-6560	1024	-32744	-30	-21082	-13935	-14860	-193	-20079	-20657	-18604	16	-19987	-19196	-19682	35
0.534167	-27	43	88	-58	-110	-34	13	-14	-19	7	-70	-61	-99	-14	-45	-56	-98	37	-81	-29	-107	-21	-100	-67	-66	-1	-100	-9	-75	-73	-148	-76	-112	-5994	724	-32764	1	-21441	-13411	-15060	-163	-20116	-20095	-18616	15	-19869	-19026	-20049	80
0.535000	-30	42	87	-57	-111	-33	12	-12	-18	8	-79	-62	-98	-13	-27	-57	-101	37	-83	-30	-107	-23	-99	-67	-67	0	-98	-13	-77	-68	-147	-74	-111	-5400	407	-32743	-64	-21792	-12963	-15416	-129	-20091	-19517	-18612	19	-19735	-18848	-20318	50
0.535833	-26	42	87	-59	-107	-32	13	-14	-19	5	-74	-63	-94	-11	-28	-57	-100	37	-83	-30	-107	-21	-99	-68	-65	-5	-98	-11	-74	-72	-146	-75	-117	-4772	96	-32749	-48	-22150	-12585	-15927	-166	-20010	-18919	-18601	22	-19582	-18664	-20484	33
0.536667	-28	42	88	-56	-107	-29	15	-12	-17	10	-69	-60	-93	0	-27	-59	-99	37	-80	-28	-102	-17	-98	-69	-59	-5	-94	-8	-70	-69	-146	-74	-75	-4126	-216	-32740	-57	-22492	-12272	-16581	-184	-19871	-18322	-18591	17	-19423	-18461	-20555	92
0.537500	-22	45	97	-55	-104	-29	18	-10	-15	16	-68	-57	-93	-10	-24	-53	-95	41	-78	-26	-103	-16	-95	-66	-61	4	-93	-9	-73	-63	-144	-70	-74	-3470	-527	-32754	-136	-22818	-12000	-17350	-148	-19697	-17743	-18598	11	-19248	-18246	-20539	101
0.538333	-25	44	89	-57	-104	-26	19	-11	-13	12	-68	-59	-95	-7	-23	-52	-98	37	-81	-27	-104	-17	-96	-63	-61	1	-92	-8	-70	-67	-143	-70	-69	-2826	-841	-32746	-139	-23113	-11772	-18235	-119	-19491	-17181	-18623	19	-19078	-18017	-20447	92
0.539167	-24	41	90	-58	-111	-28	17	-9	-18	6	-68	-62	-119	-10	-27	-55	-99	37	-79	-29	-103	-17	-96	-69	-62	1	-112	-11	-70	-66	-143	-75	-61	-2202	-1150	-32752	-132	-23375	-11567	-19213	-131	-19271	-16652	-18674	17	-18912	-17770	-20278	111
0.540000	-27	42	89	-57	-107	-30	12	-12	-22	8	-73	-62	-88	-15	-28	-58	-102	36	-82	-29	-108	-21	-98	-70	-63	1	-96	-12	-77	-70	-147	-77	-50	-1593	-1464	-32752	-138	-23591	-11358	-20250	-117	-19043	-16154	-18755	8	-18752	-17510	-20055	110
0.540833	-28	38	89	-62	-111	-33	11	-16	-19	4	-75	-68	-97	-14	-30	-60	-99	36	-84	-32	-107	-21	-101	-70	-62	-6	-97	-14	-73	-69	-147	-83	-25	-1021	-1775	-32754	-58	-23760	-11188	-21319	-95	-18823	-15699	-18858	25	-18608	-17230	-19786	121
0.541667	-26	37	85	-59	-110	-33	11	-14	-18	6	-73	-63	-97	-11	-30	-58	-102	33	-84	-34	-108	-21	-105	-69	-65	0	-96	-13	-74	-69	-147	-77	-46	-482	-2095	-32742	29	-23870	-10999	-22396	-84	-18616	-15282	-18987	3	-18482	-16945	-19486	116
0.542500	-27	38	88	-58	-108	-28	15	-15	-18	5	-74	-61	-97	-13	-30	-59	-99	36	-84	-31	-105	-19	-101	-69	-64	1	-99	-11	-76	-73	-148	-77	-55	5	-2422	-32752	5	-23955	-10811	-23447	-120	-18447	-14911	-19140	-11	-18382	-16646	-19163	90
0.543333	-26	73	87	-60	-108	-31	12	-12	-17	7	-74	-61	-95	-12	-25	-60	-98	35	-85	-32	-107	-18	-97	-70	-63	-1	-98	-10	-73	-68	-146	-76	-39	441	-2754	-32759	-62	-23928	-10628	-24443	-137	-18310	-14583	-19311	0	-18306	-16345	-18842	58
0.544167	-15	40	90	-58	-107	-31	15	-12	-22	6	-72	-62	-94	-14	-26	-58	-98	38	-83	-31	-103	-18	-84	-70	-64	3	-97	-12	-74	-69	-143	-77	-28	827	-3098	-32750	-58	-23875	-10432	-25378	-61	-18217	-14297	-19492	-5	-18262	-16051	-18534	66
0.545000	-28	42	88	-57	-109	-32	15	-12	-16	7	-68	-57	-110	-10	-26	-57	-97	37	-82	-32	-107	-19	-97	-68	-61	3	-95	-9	-72	-69	-146	-73	-28	1155	-3456	-32759	-62	-23777	-10241	-26216	-45	-18169	-14051	-19677	0	-18252	-15765	-18247	118
0.545833	-26	43	92	-56	-104	-32	17	-10	-13	7	-69	-60	-94	-16	-27	-56	-97	37	-83	-11	-102	-21	-96	-67	-63	2	-95	-12	-70	-72	-145	-74	-67	1421	-3832	-32743	-116	-23629	-10062	-26948	-61	-18166	-13843	-19866	-4	-18274	-15495	-17997	111
0.546667	-26	42	87	-58	-109	-30	15	-15	-17	4	-69	-63	-95	-15	-27	-58	-98	33	-68	-36	-102	-21	-97	-70	-65	1	-98	-14	-73	-70	-145	-70	-69	1631	-4221	-32760	-61	-23447	-9897	-27552	-67	-18208	-13680	-20045	-9	-18325	-15240	-17795	91
0.547500	-23	41	88	-60	-105	-32	16	-31	-15	4	-73	-65	-96	-17	-31	-60	-99	30	-86	-31	-102	-26	-97	-73	-62	0	-101	-15	-63	-70	-149	-78	-29	1784	-4612	-32747	-47	-23239	-9757	-28017	-72	-18283	-13528	-20211	-13	-18406	-15018	-17641	99
0.548333	-28	42	88	-61	-107	-36	13	-17	-19	-9	-73	-64	-96	-21	-29	-62	-104	32	-88	-36	-105	-25	-100	-74	-64	-1	-102	-19	-77	-72	-150	-77	-11	1882	-5010	-32765	-84	-23009	-9636	-28342	-49	-18388	-13416	-20363	-12	-18511	-14833	-17539	73
0.549167	-30	38	85	-61	-105	-39	13	-18	-22	0	-76	-65	-101	-19	-32	-62	-103	33	-86	-34	-107	-22	-101	-69	-64	0	-100	-11	-75	-72	-148	-79	-65	1929	-5401	-32744	5	-22764	-9563	-28512	-38	-18509	-13325	-20492	-21	-18630	-14655	-17497	44
0.550000	-26	42	87	-62	-112	-35	13	-16	-24	3	-73	-64	-96	-16	-29	-58	-101	35	-67	-34	-104	-22	-99	-70	-63	-3	-101	-14	-73	-69	-145	-74	-102	1918	-5782	-32757	12	-22507	-9522	-28547	-105	-18639	-13249	-20599	-33	-18769	-14535	-17510	54
0.550833	-28	42	76	-60	-111	-33	16	-16	-16	2	-72	-62	-96	-18	-28	-62	-97	36	-86	-35	-100	-22	-96	-69	-66	-10	-99	-13	-75	-69	-148	-78	-103	1855	-6153	-32742	-10	-22263	-9525	-28447	-90	-18774	-13198	-20688	-14	-18924	-14457	-17580	59
0.551667	-25	42	88	-60	-112	-33	12	-8	-16	6	-72	-64	-96	-17	-27	-59	-99	39	-87	-33	-104	-22	-101	-73	-66	0	-98	-15	-75	-68	-146	-75	-146	1740	-6501	-32757	-72	-22023	-9569	-28223	-113	-18901	-13163	-20771	-10	-19082	-14420	-17701	74
0.552500	-26	44	90	-60	-110	-31	21	-15	-17	3	-72	-65	-95	-18	-27	-59	-100	34	-86	-33	-104	-21	-117	-70	-63	-3	-99	-13	-72	-68	-191	-77	-141	1571	-6818	-32738	-77	-21797	-9653	-27887	-136	-19003	-13138	-20811	-9	-19247	-14427	-17870	58
0.553333	-27	41	90	-60	-109	-32	12	-17	-21	4	-73	-65	-96	-15	-29	-59	-99	35	-83	-32	-103	-22	-99	-73	-64	-3	-98	-13	-73	-68	-144	-77	-83	1360	-7101	-32754	4	-21584	-9780	-27458	-115	-19078	-13128	-20852	-4	-19406	-14497	-18078	57
0.554167	-26	42	88	-59	-117	-31	10	-16	-17	4	-73	-66	-97	-17	-31	-59	-101	32	-84	-34	-103	-30	-100	-66	-65	-3	-101	-11	-73	-52	-146	-77	-91	1090	-7338	-32735	43	-21391	-9937	-26946	-96	-19116	-13125	-20891	-21	-19558	-14558	-18317	85
0.555000	-25	43	90	-59	-104	-31	9	-14	-19	4	-74	-63	-97	-26	-32	-59	-100	34	-86	-35	-107	-24	-100	-69	-64	-4	-100	-15	-75	-69	-145	-75	-109	775	-7528	-32747	16	-21213	-10126	-26371	-50	-19117	-13145	-20921	-24	-19700	-14673	-18582	68
0.555833	-26	39	87	-63	-110	-34	10	-18	-17	3	-75	-67	-98	-19	-31	-52	-105	29	-90	-33	-104	-24	-102	-63	-65	-7	-101	-13	-75	-70	-148	-75	-102	406	-7670	-32737	-121	-21050	-10332	-25758	-69	-19080	-13164	-20953	-25	-19824	-14812	-18870	17
0.556667	-27	38	99	-60	-114	-34	9	-15	-24	2	-76	-61	-99	-17	-35	-62	-101	32	-88	-35	-108	-26	-103	-70	-68	-7	-100	-14	-78	-73	-149	-76	-109	-4	-7754	-32754	-100	-20896	-10553	-25117	-108	-19006	-13201	-21005	-26	-19927	-14968	-19165	-16
0.557500	-32	37	87	-57	-114	-35	10	-16	-17	5	-70	-65	-95	-16	-30	-60	-100	34	-86	-34	-104	-28	-99	-67	-63	-8	-99	-13	-74	-69	-146	-74	-79	-462	-7786	-32734	-11	-20747	-10771	-24473	-129	-18890	-13244	-21053	-31	-20006	-15120	-19466	-40
0.558333	-24	42	90	-60	-107	-30	12	-12	-17	4	-72	-64	-95	-11	-29	-59	-99	42	-85	-33	-101	-23	-99	-68	-61	-3	-100	-11	-73	-69	-147	-74	-65	-964	-7757	-32749	0	-20606	-10985	-23841	-112	-18742	-13305	-21122	-34	-20064	-15305	-19772	-34
0.559167	-32	38	87	-60	-56	-31	12	-16	-21	5	-70	-66	-96	-16	-28	-62	-100	41	-86	-33	-100	-23	-99	-68	-64	0	-97	-11	-74	-64	-148	-74	-74	-1502	-7683	-32742	41	-20467	-11187	-23232	-82	-18568	-13369	-21203	-19	-20093	-15468	-20074	19
0.560000	-25	39	87	-55	-109	-34	12	-18	-16	2	-73	-65	-95	-16	-29	-58	-100	32	-86	-34	-102	-25	-101	-68	-65	-3	-99	-14	-72	-70	-146	-73	-87	-2073	-7561	-32747	-60	-20324	-11358	-22655	-128	-18379	-13447	-21301	-22	-20094	-15621	-20366	39
0.560833	-24	39	88	-61	-108	-34	12	-14	-16	5	-69	-65	-96	-38	-31	-59	-99	32	-86	-35	-104	-26	-102	-64	-62	0	-98	-12	-70	-72	-146	-74	-69	-2674	-7396	-32751	16	-20175	-11502	-22127	-165	-18172	-13529	-21411	-15	-20065	-15754	-20651	-45
0.561667	-24	39	102	-59	-109	-34	11	-14	-19	4	-60	-64	-98	-16	-30	-60	-99	34	-84	-33	-104	-24	-99	-68	-64	0	-98	-12	-75	-80	-145	-77	-44	-3298	-7195	-32746	-6	-20019	-11613	-21650	-199	-17964	-13622	-21530	-4	-20011	-15868	-20927	-26
0.562500	-5	43	89	-60	-111	-33	16	-13	-16	5	-68	-64	-97	-15	-30	-58	-99	34	-86	-35	-94	-25	-99	-68	-65	0	-99	-11	-75	-68	-149	-75	-45	-3938	-6966	-32758	39	-19855	-11684	-21234	-168	-17765	-13715	-21654	8	-19931	-15954	-21198	41
0.563333	-22	39	90	-58	-104	-31	16	-11	-19	5	-68	-63	-98	-18	-28	-56	-98	35	-84	-32	-102	-18	-97	-68	-62	0	-98	-12	-73	-69	-146	-73	-28	-4582	-6713	-32740	16	-19677	-11709	-20880	-103	-17567	-13811	-21778	10	-19825	-16012	-21453	111
0.564167	-25	42	89	-57	-102	-32	15	-14	-14	6	-69	-59	-94	-11	-28	-58	-94	42	-83	-31	-101	-24	-99	-77	-59	1	-93	-9	-69	-70	-144	-72	-23	-5228	-6450	-32755	-124	-19502	-11699	-20585	-76	-17389	-13906	-21899	13	-19695	-16034	-21699	121
0.565000	-21	42	91	-57	-104	-34	49	-9	-19	5	-70	-61	-96	-16	-29	-57	-96	35	-85	-30	-105	-21	-99	-68	-62	2	-97	-13	-72	-74	-147	-74	2	-5864	-6181	-32743	-53	-19316	-11643	-20354	-139	-17236	-14000	-22011	-17	-19554	-16044	-21938	62
0.565833	-24	40	85	-58	-110	-34	11	-12	-18	4	-70	-63	-91	-14	-27	-63	-99	33	-91	-32	-103	-22	-97	-65	-63	0	-97	-9	-70	-67	-144	-70	21	-6486	-5907	-32754	130	-19134	-11553	-20181	-469	-17101	-14082	-22106	-29	-19390	-16016	-22167	37
0.566667	-26	41	98	-59	-107	-32	15	-12	-15	23	-70	-61	-96	-16	-30	-59	-97	36	-86	-30	-102	-19	-102	-69	-62	0	-97	-11	-70	-70	-148	-75	9	-7087	-5640	-32743	108	-18958	-11427	-20065	-626	-16992	-14161	-22186	-57	-19226	-15979	-22386	23
0.567500	-26	40	90	-56	-110	-34	11	-14	-16	5	-72	-64	-97	-19	-29	-60	-100	33	-85	-32	-109	-29	-100	-70	-64	0	-99	-13	-75	-69	-147	-76	21	-7655	-5387	-32763	71	-18787	-11275	-20005	-440	-16912	-14227	-22240	-61	-19042	-15922	-22597	4
0.568333	-25	39	89	-60	-109	-33	20	-16	-17	5	-74	-65	-99	-16	-32	-55	-103	33	-87	-33	-105	-23	-101	-69	-64	0	-102	-13	-75	-73	-150	-77	55	-8189	-5148	-32723	114	-18631	-11110	-19987	-335	-16857	-14276	-22264	-67	-18858	-15853	-22800	20
0.569167	-24	37	86	-57	-109	-34	10	-13	-18	7	-70	-64	-95	-15	-27	-59	-96	33	-85	-32	-104	-22	-100	-72	-64	0	-76	-8	-74	-68	-147	-77	32	-8676	-4922	-32699	189	-18492	-10900	-20017	-265	-16815	-14313	-22241	-72	-18671	-15783	-22990	46
0.570000	-24	40	90	-74	-107	-32	13	-12	-16	30	-73	-62	-98	-14	-28	-59	-100	36	-86	-30	-104	-22	-99	-66	-60	3	-100	-13	-73	-73	-146	-75	-31	-9122	-4716	-32631	124	-18373	-10682	-20080	-270	-16790	-14336	-22225	-76	-18486	-15706	-23174	86
0.570833	-26	43	89	-55	-108	-31	13	-13	-16	8	-70	-62	-100	-14	-25	-57	-99	32	-86	-28	-107	-22	-110	-68	-64	2	-97	-10	-74	-68	-145	-73	-53	-9524	-4526	-32588	174	-18287	-10463	-20185	-223	-16776	-14340	-22162	-67	-18304	-15636	-23342	64
0.571667	-22	43	86	-58	-108	-30	17	-11	-13	8	-69	-63	-94	-11	-28	-61	-100	37	-84	-30	-105	-21	-99	-67	-64	3	-98	-11	-70	-67	-144	-77	-30	-9877	-4355	-32513	170	-18223	-10245	-20311	-130	-16768	-14333	-22071	-82	-18134	-15594	-23499	28
0.572500	-23	45	88	-57	-107	-30	15	-15	-15	8	-67	-63	-96	-16	-29	-58	-101	34	-85	-31	-104	-25	-100	-69	-64	3	-98	-10	-73	-72	-145	-73	-33	-10189	-4210	-32451	55	-18193	-10035	-20472	-136	-16767	-14313	-21960	-112	-17971	-15551	-23635	38
0.573333	-24	41	89	-57	-109	-31	13	-15	-16	11	-70	-65	-95	-16	-30	-61	-90	33	-88	-33	-107	-25	-100	-70	-64	0	-102	-14	-76	-72	-149	-77	-72	-10454	-4074	-32370	76	-18183	-9834	-20656	-138	-16756	-14283	-21825	-163	-17813	-15536	-23759	6
0.574167	-29	40	88	-62	-111	-35	9	-19	-22	5	-75	-67	-98	-17	-28	-61	-109	33	-90	-32	-108	-24	-104	-70	-66	1	-95	-13	-74	-68	-145	-73	-83	-10675	-3946	-32280	104	-18199	-9641	-20868	-119	-16736	-14241	-21677	-214	-17666	-15536	-23851	-31
0.575000	-30	41	86	-60	-111	-33	6	-16	-22	50	-69	-65	-99	-16	-30	-61	-104	33	-87	-34	-107	-24	-102	-69	-66	-3	-98	-15	-81	-74	-148	-77	-122	-10858	-3829	-32183	-110	-18236	-9466	-21073	-108	-16699	-14189	-21526	-265	-17525	-15560	-23923	-45
0.575833	-28	41	87	-60	-113	-31	11	-16	-21	4	-75	-67	-98	-15	-29	-60	-104	34	-87	-34	-104	-25	-101	-68	-63	1	-105	-13	-76	-72	-145	-75	-138	-11001	-3705	-32064	-67	-18285	-9305	-21301	-95	-16649	-14132	-21366	-269	-17392	-15600	-23954	-13
0.576667	-25	38	85	-59	-103	-32	13	-14	-18	5	-72	-62	-96	-13	-28	-57	-100	34	-87	-32	-103	-22	-98	-68	-61	0	-103	-12	-69	-69	-144	-75	-121	-11114	-3582	-31937	50	-18335	-9173	-21542	-64	-16573	-14069	-21208	-246	-17267	-15660	-23967	-19
0.577500	-24	44	90	-45	-103	-30	16	-13	-15	8	-72	-62	-91	-12	-26	-57	-97	37	-84	-30	-100	-21	-96	-65	-61	3	-96	-10	-74	-65	-143	-70	-91	-11196	-3451	-31797	-63	-18396	-9053	-21797	-16	-16480	-14007	-21062	-242	-17139	-15735	-23937	-52
0.578333	-24	42	91	-57	-109	-30	16	-13	-14	8	-59	-62	-93	-15	-26	-56	-98	37	-83	-33	-105	-19	-98	-65	-63	3	-98	-14	-73	-69	-139	-70	-34	-11257	-3320	-31648	-99	-18450	-8974	-22062	-10	-16370	-13950	-20924	-250	-17030	-15826	-23869	-13
0.579167	-23	45	89	-57	-105	-31	16	-11	-15	6	-69	-63	-96	-13	-27	-56	-99	32	-80	-32	-102	-21	-98	-66	-65	0	-99	-40	-73	-68	-143	-70	-77	-11300	-3173	-31478	-100	-18490	-8892	-22342	0	-16239	-13897	-20813	-250	-16922	-15924	-23766	20
0.580000	-25	43	88	-60	-77	-29	17	-14	-15	5	-69	-63	-96	-13	-25	-57	-97	35	-83	-33	-100	-19	-99	-66	-61	-17	-100	-11	-70	-68	-147	-72	-63	-11324	-3012	-31309	-128	-18511	-8844	-22623	34	-16092	-13844	-20715	-266	-16819	-16028	-23612	34
0.580833	-24	43	91	-59	-109	-33	11	-11	-16	5	-70	-87	-96	-17	-27	-58	-105	35	-82	-31	-108	-23	-98	-68	-63	0	-100	-13	-74	-70	-147	-75	-56	-11337	-2832	-31125	-104	-18510	-8822	-22909	44	-15930	-13806	-20647	-285	-16718	-16133	-23417	11
0.581667	-26	41	87	-64	-83	-36	11	-17	-17	3	-73	-70	-98	-19	-29	-61	-101	30	-88	-38	-109	-24	-101	-69	-66	-4	-102	-17	-77	-75	-151	-72	-158	-11341	-2644	-30933	-126	-18484	-8796	-23203	18	-15763	-13775	-20592	-286	-16620	-16235	-23171	25
0.582500	-28	41	85	-63	-113	-38	10	-18	-22	0	-77	-68	-99	-21	-28	-55	-102	30	-86	-35	-109	-21	-99	-72	-59	-6	-99	-22	-75	-73	-150	-77	-170	-11331	-2426	-30727	-270	-18423	-8830	-23495	-1	-15581	-13750	-20562	-292	-16526	-16331	-22876	74
0.583333	-27	42	88	-61	-111	-34	15	-16	-18	4	-70	-64	-96	-16	-27	-62	-98	32	-83	-31	-105	-22	-98	-67	-62	0	-100	-12	-72	-68	-147	-74	-110	-11311	-2183	-30521	-296	-18338	-8861	-23781	-1	-15397	-13737	-20551	-276	-16435	-16404	-22526	29
0.584167	-24	46	89	-59	-109	-30	16	-12	-15	5	-73	-65	-94	-17	-27	-61	-95	36	-84	-30	-102	-19	-97	-67	-61	0	-99	-13	-74	-68	-149	-73	-109	-11294	-1951	-30306	-162	-18219	-8908	-24066	-46	-15221	-13732	-20559	-260	-16353	-16461	-22135	-59
0.585000	-26	42	90	-58	-108	-32	15	-12	-17	-6	-72	-62	-92	-14	-23	-58	-98	36	-81	-30	-105	-22	-100	-69	-59	0	-100	-14	-73	-68	-146	-77	-162	-11271	-1691	-30087	-225	-18079	-8978	-24361	-22	-15044	-13739	-20579	-250	-16274	-16518	-21692	-87
0.585833	-24	46	92	-56	-107	-31	15	-14	-16	6	-69	-57	-94	-13	-23	-58	-94	37	-79	-30	-100	-17	-97	-68	-61	0	-95	-10	-69	-67	-149	-72	-149	-11237	-1411	-29866	-162	-17917	-9056	-24641	44	-14880	-13758	-20608	-218	-16211	-16555	-21201	-91
0.586667	-25	42	89	-61	-109	-33	12	-14	-17	2	-72	-64	-95	-13	-25	-57	-99	33	-83	-30	-107	-22	-100	-67	-63	-3	-100	-21	-72	-72	-149	-75	-153	-11207	-1129	-29644	-38	-17743	-9152	-24915	5	-14733	-13786	-20642	-193	-16153	-16567	-20660	-86
0.587500	-28	41	85	-59	-111	-32	12	-16	-18	3	-70	-63	-102	-17	-30	-63	-97	34	-85	-32	-104	-22	-99	-72	-66	-3	-99	-15	-74	-73	-150	-77	-182	-11169	-830	-29422	-97	-17551	-9255	-25172	-23	-14596	-13818	-20672	-164	-16114	-16562	-20079	-135
0.588333	-29	41	89	-68	-110	-35	4	-19	-18	3	-73	-63	-101	-18	-29	-63	-101	33	-83	-31	-108	-22	-102	-69	-66	-3	-101	-14	-75	-70	-152	-75	-131	-11124	-524	-29198	-113	-17360	-9373	-25414	-21	-14478	-13855	-20690	-134	-16086	-16538	-19453	-145
0.589167	-29	43	89	-58	-110	-33	9	-15	-21	5	-73	-63	-99	-17	-29	-64	-104	32	-84	-30	-111	-23	-99	-70	-65	-4	-99	-14	-79	-72	-150	-77	-81	-11072	-211	-28973	-35	-17169	-9494	-25637	6	-14378	-13893	-20694	-122	-16075	-16491	-18792	-98
0.590000	-21	43	89	-63	-108	-38	9	-18	-21	4	-75	-68	-99	-18	-26	-60	-102	33	-85	-32	-109	-24	-103	-72	-62	-4	-104	-16	-75	-73	-150	-85	-66	-11013	93	-28751	68	-16987	-9626	-25841	38	-14302	-13935	-20678	-100	-16082	-16429	-18100	-13
0.590833	-27	38	86	-61	-111	-41	8	-19	-21	1	-83	-64	-100	-19	-29	-63	-101	12	-85	-32	-109	-22	-98	-69	-65	0	-100	-13	-75	-70	-147	-78	-74	-10937	429	-28505	76	-16809	-9755	-26010	112	-14239	-13966	-20630	-70	-16102	-16351	-17377	82
0.591667	-28	43	78	-58	-110	-35	12	-18	-18	21	-73	-65	-95	-16	-27	-60	-99	33	-83	-33	-102	-24	-101	-72	-67	0	-100	-12	-76	-73	-150	-75	-82	-10851	752	-28296	-25	-16659	-9896	-26150	105	-14203	-13995	-20558	-46	-16143	-16253	-16631	55
0.592500	-29	41	90	-58	-111	-38	11	-14	-17	5	-73	-61	-98	-15	-27	-61	-97	34	-84	-33	-107	-22	-99	-69	-62	-1	-99	-14	-74	-68	-146	-76	-68	-10755	1075	-28069	53	-16527	-10032	-26260	49	-14178	-14016	-20443	-19	-16201	-16149	-15874	22
0.593333	-24	42	87	-58	-109	-34	12	-14	-21	4	-70	-62	-96	-16	-26	-60	-98	33	-83	-31	-103	-21	-99	-69	-67	-5	-99	-12	-74	-68	-147	-75	-78	-10640	1396	-27842	67	-16420	-10173	-26333	49	-14183	-14016	-20296	1	-16274	-16029	-15108	5
0.594167	-26	38	89	-58	-109	-34	12	-14	-18	6	-75	-63	-100	-14	-28	-61	-101	32	-85	-32	-107	-19	-101	-69	-63	-1	-98	-12	-74	-70	-146	-74	-74	-10522	1709	-27601	41	-16340	-10290	-26363	46	-14191	-14004	-20106	21	-16361	-15902	-14342	-9
0.595000	-25	44	89	-59	-109	-38	11	-15	-17	4	-73	-62	-97	-17	-28	-57	-100	33	-83	-32	-104	-22	-100	-68	-55	-3	-101	-13	-75	-69	-146	-76	-73	-10391	2016	-27357	137	-16282	-10408	-26358	57	-14233	-13970	-19882	57	-16457	-15766	-13581	-67
0.595833	-28	41	88	-59	-110	-34	11	-32	-21	5	-70	-65	-97	-16	-29	-55	-102	35	-84	-33	-104	-19	-98	-69	-63	1	-100	-13	-73	-69	-145	-76	-79	-10246	2308	-27094	102	-16251	-10510	-26303	70	-14277	-13914	-19611	67	-16560	-15622	-12853	-128
0.596667	-24	42	89	-58	-107	-38	13	-12	-18	4	-73	-61	-96	-12	-26	-56	-101	37	-83	-30	-104	-18	-97	-67	-65	3	-97	-11	-70	-65	-144	-45	-88	-10091	2593	-26822	-16	-16243	-10591	-26208	64	-14328	-13830	-19297	68	-16662	-15468	-12133	-52
0.597500	-41	44	90	-55	-108	-32	18	-10	-16	8	-69	-58	-94	-17	-27	-57	-95	35	-82	-31	-102	-18	-96	-66	-58	5	-93	-10	-68	-66	-143	-73	-109	-9933	2855	-26512	-3	-16260	-10653	-26072	69	-14393	-13724	-18944	82	-16763	-15313	-11451	-13
0.598333	-22	45	89	-58	-110	-30	20	-14	-16	4	-70	-67	-94	-13	-28	-56	-98	36	-83	-32	-104	-22	-100	-67	-62	0	-99	-16	-76	-70	-144	-74	-79	-9780	3099	-26185	-21	-16295	-10695	-25893	58	-14474	-13590	-18566	87	-16865	-15152	-10814	-31
0.599167	-27	40	85	-60	-111	-33	10	-14	-23	2	-73	-63	-97	-15	-48	-60	-102	33	-83	-34	-105	-6	-98	-67	-67	1	-96	-13	-72	-68	-144	-74	-69	-9627	3320	-25830	-86	-16340	-10702	-25673	23	-14549	-13425	-18149	102	-16943	-14984	-10231	8
0.600000	-25	43	89	-58	-107	-31	37	-14	-16	8	-70	-62	-95	-13	-25	-58	-96	36	-79	-30	-102	-18	-97	-68	-62	4	-99	-13	-75	-67	-143	-72	-79	-9479	3514	-25440	-100	-16396	-10679	-25396	-31	-14629	-13232	-17709	119	-17011	-14806	-9707	55
0.600833	-25	43	89	-59	-108	-31	13	-11	-16	6	-70	-50	-98	-13	-27	-57	-99	36	-81	-29	-104	-23	-99	-70	-63	1	-96	-13	-72	-68	-144	-73	-128	-9339	3689	-25016	-7	-16461	-10627	-25087	-16	-14728	-13020	-17253	154	-17057	-14622	-9243	47
0.601667	-23	44	89	-56	-109	-32	16	-13	-16	3	-72	-62	-97	-13	-29	-59	-99	35	-81	-32	-105	-19	-99	-70	-65	0	-96	-14	-75	-73	-145	-74	-185	-9221	3839	-24547	28	-16518	-10534	-24735	29	-14784	-12775	-16774	173	-17079	-14428	-8846	55
0.602500	-23	43	90	-57	-112	-33	12	-13	-15	8	-70	-63	-99	-14	-27	-56	-98	37	-81	-33	-105	-24	-90	-67	-65	1	-96	-11	-73	-68	-143	-74	-101	-9098	3963	-24035	59	-16569	-10409	-24343	-1	-14853	-12517	-16291	182	-17065	-14219	-8530	118
0.603333	-23	44	92	-68	-105	-29	17	-11	-14	7	-67	-59	-94	-13	-29	-56	-98	40	-81	-28	-103	-17	-95	-65	-62	1	-98	-12	-72	-68	-145	-74	-12	-8998	4070	-23481	106	-16605	-10238	-23902	2	-14913	-12239	-15801	199	-17029	-14001	-8294	62
0.604167	-21	42	93	-52	-104	-30	15	-9	-16	10	-67	-61	-94	-13	-25	-56	-98	38	-79	-28	-103	-16	-83	-67	-61	3	-93	-10	-70	-65	-142	-75	59	-8916	4160	-22886	54	-16625	-10039	-23437	26	-14962	-11948	-15310	215	-16954	-13765	-8134	42
0.605000	-24	47	87	-53	-102	-30	76	-9	-12	8	-67	-60	-92	-12	-25	-55	-94	40	-77	-28	-102	-18	-95	-65	-57	4	-94	-10	-74	-66	-148	-73	75	-8850	4241	-22245	-4	-16627	-9797	-22928	-23	-14998	-11653	-14831	216	-16853	-13519	-8059	126
0.605833	-21	44	92	-55	-105	-31	16	-12	-36	8	-67	-60	-93	-15	-24	-55	-94	39	-76	-27	-99	-16	-96	-66	-59	3	-96	-8	-70	-67	-142	-73	36	-8807	4314	-21562	8	-16600	-9531	-22387	-85	-15018	-11350	-14364	210	-16717	-13261	-8065	123
0.606667	-26	46	89	-57	-110	-31	15	-14	-19	4	-68	-64	-97	-14	-29	-60	-102	36	-83	-33	-107	-21	-99	-68	-65	1	-100	-13	-76	-69	-149	-81	34	-8775	4386	-20852	17	-16551	-9239	-21820	-116	-15026	-11055	-13927	220	-16557	-12994	-8156	103
0.607500	-28	39	86	-60	-113	-36	9	-19	-19	4	-73	-64	-97	-17	-43	-61	-101	37	-84	-31	-109	-24	-99	-70	-65	0	-97	-12	-74	-72	-145	-78	43	-8757	4477	-20114	-30	-16476	-8923	-21218	-103	-15006	-10762	-13500	225	-16367	-12705	-8314	89
0.608333	-26	41	87	-58	-113	-33	13	-15	0	-14	-75	-64	-99	-16	-29	-62	-99	36	-83	-33	-107	-19	-99	-67	-63	0	-88	-13	-73	-69	-148	-78	-25	-8743	4581	-19341	-64	-16367	-8581	-20591	-97	-14973	-10477	-13105	155	-16153	-12409	-8548	37
0.609167	-26	43	87	-59	-109	-33	12	-15	-18	6	-74	-63	-96	-12	-29	-57	-99	33	-84	-32	-104	-21	-101	-66	-65	-3	-100	-13	-74	-69	-146	-75	-67	-8733	4715	-18570	15	-16234	-8237	-19941	-84	-14915	-10201	-12740	77	-15923	-12108	-8842	52
0.610000	-27	44	89	-56	-108	-30	13	-15	-19	6	-70	-61	-97	-14	-28	-61	-103	36	-84	-31	-102	-21	-103	-69	-61	1	-99	-11	-72	-51	-150	-77	-56	-8731	4881	-17782	-34	-16074	-7872	-19268	-73	-14839	-9944	-12410	62	-15682	-11816	-9194	86
0.610833	-25	42	92	-59	-107	-31	13	-14	-18	23	-70	-61	-97	-14	-26	-51	-98	37	-83	-30	-103	-19	-98	-67	-61	0	-100	-12	-72	-66	-145	-73	-39	-8717	5088	-16996	-137	-15897	-7514	-18585	-91	-14749	-9703	-12117	61	-15440	-11514	-9587	63
0.611667	-24	41	86	-57	-108	-27	16	-12	-15	6	-68	-60	-96	-15	-24	-59	-99	34	-82	-30	-102	-19	-97	-67	-64	0	-97	-4	-74	-66	-147	-75	-36	-8699	5341	-16222	-146	-15701	-7160	-17892	-118	-14643	-9480	-11862	44	-15200	-11220	-10030	5
0.612500	-27	40	89	-58	-109	-33	15	-13	-19	3	-72	-63	-97	-15	-28	-59	-97	36	-81	-31	-103	-19	-98	-69	-64	0	-100	-14	-69	-66	-148	-74	-74	-8661	5640	-15472	-176	-15493	-6818	-17204	-133	-14517	-9279	-11643	52	-14977	-10936	-10502	-6
0.613333	-25	44	89	-58	-105	-32	15	-13	-16	5	-66	-60	-96	-15	-27	-41	-98	34	-84	-31	-103	-19	-99	-68	-60	0	-100	-13	-70	-67	-147	-76	-56	-8608	5980	-14758	-194	-15281	-6491	-16496	-80	-14382	-9090	-11466	55	-14745	-10667	-11003	-57
0.614167	-25	41	89	-58	-107	-33	13	-14	-21	1	-73	-62	-96	-15	-29	-62	-100	34	-84	-30	-104	-19	-100	-68	-64	-6	-101	-14	-72	-67	-149	-77	-39	-8535	6365	-14092	-174	-15065	-6181	-15795	-69	-14243	-8946	-11326	0	-14555	-10410	-11515	-107
0.615000	-28	38	86	-61	-108	-33	3	-16	-19	3	-75	-65	-97	-17	-30	-62	-100	30	-92	-28	-107	-25	-103	-75	-63	-6	-105	-16	-78	-63	-151	-78	-99	-8436	6776	-13494	-103	-14851	-5896	-15106	-172	-14097	-8780	-11222	-114	-14371	-10171	-12040	-100
0.615833	-27	38	85	-62	-112	-39	8	-23	-23	1	-79	-66	-101	-21	-31	-61	-78	30	-91	-36	-112	-23	-102	-70	-65	-6	-102	-16	-73	-68	-149	-75	-101	-8300	7188	-12960	-161	-14643	-5626	-14428	-124	-13944	-8643	-11145	-165	-14213	-9940	-12564	-138
0.616667	-27	39	82	-59	-110	-33	38	-14	-19	4	-74	-63	-99	-16	-29	-59	-101	32	-86	-32	-103	-21	-101	-67	-64	0	-97	-11	-72	-66	-147	-74	-82	-8131	7678	-12504	-189	-14441	-5387	-13770	-52	-13788	-8516	-11096	-174	-14086	-9731	-13086	-154
0.617500	-24	43	90	-58	-107	-30	13	-14	-15	5	-74	-62	-94	-25	-19	-59	-100	37	-85	-28	-104	-22	-96	-67	-62	0	-100	-11	-70	-69	-149	-76	-67	-7928	8122	-12148	-94	-14268	-5178	-13130	-161	-13639	-8409	-11078	-263	-14006	-9538	-13611	-110
0.618333	-22	41	84	-60	-108	-32	12	-13	-16	4	-48	-61	-97	-15	-30	-59	-98	35	-86	-34	-103	-23	-99	-67	-62	-3	-99	-14	-72	-68	-149	-74	-46	-7693	8549	-11903	-38	-14095	-4998	-12526	-232	-13494	-8315	-11081	-311	-13929	-9340	-14122	-77
0.619167	-22	43	88	-61	-109	-30	12	-12	-17	5	-76	-63	-96	-18	-29	-58	-99	35	-88	-36	-105	-22	-99	-72	-64	-4	-99	-13	-75	-69	-147	-74	-78	-7423	8946	-11750	-41	-13948	-4839	-11948	-236	-13356	-8227	-11106	-259	-13893	-9156	-14633	-33
0.620000	-29	42	88	-75	-109	-32	12	-15	-16	5	-72	-64	-95	-14	-29	-61	-100	34	-86	-35	-105	-23	-109	-70	-63	-3	-99	-7	-73	-68	-150	-76	-104	-7120	9284	-11741	34	-13819	-4717	-11402	-178	-13222	-8148	-11144	-204	-13886	-8988	-15123	42
0.620833	-24	41	88	-58	-110	-38	12	-12	-22	5	-73	-64	-99	-16	-28	-57	-98	37	-87	-33	-103	-23	-101	-68	-64	0	-98	-13	-76	-72	-147	-75	-96	-6785	9551	-11837	126	-13702	-4611	-10891	-136	-13116	-8077	-11194	-185	-13897	-8788	-15604	52
0.621667	-27	40	86	-61	-113	-36	9	-14	-17	3	-75	-64	-96	-15	-29	-59	-100	32	-87	-34	-107	-26	-100	-69	-66	-3	-91	-12	-73	-72	-148	-70	-90	-6424	9739	-12046	128	-13601	-4536	-10417	-91	-12982	-8007	-11256	-189	-13929	-8595	-16082	3
0.622500	-28	41	89	-62	-107	-34	10	-13	-23	2	-75	-67	-90	-16	-30	-44	-100	33	-90	-33	-104	-23	-100	-69	-65	0	-101	-13	-75	-75	-149	-77	-59	-6036	9823	-12365	157	-13485	-4479	-9981	-132	-12873	-7950	-11323	-180	-13978	-8392	-16545	22
0.623333	-25	43	76	-62	-112	-38	9	-14	-17	3	-73	-66	-96	-18	-41	-60	-99	32	-86	-35	-109	-27	-102	-69	-65	-1	-107	-13	-77	-74	-151	-78	-59	-5627	9791	-12783	76	-13422	-4445	-9584	-196	-12771	-7896	-11394	-152	-14035	-8175	-17001	17
0.624167	-28	40	88	-60	-110	-35	10	-16	-18	1	-75	-65	-98	-16	-30	-59	-102	34	-93	-26	-105	-22	-99	-69	-63	2	-99	-12	-73	-72	-145	-76	-77	-5206	9644	-13292	-42	-13330	-4427	-9220	-193	-12669	-7845	-11463	-88	-14097	-7939	-17445	27
0.625000	-26	43	86	-61	-111	-34	12	-15	-17	5	-69	-63	-95	-14	-30	-62	-96	36	-82	-36	-111	-24	-101	-68	-63	1	-98	-10	-66	-70	-145	-74	-82	-4776	9365	-13881	76	-13240	-4436	-8889	-212	-12571	-7801	-11544	-66	-14162	-7685	-17876	-1
0.625833	-24	44	93	-56	-105	-31	13	-7	-15	6	-64	-63	-95	-13	-28	-57	-98	36	-84	-32	-103	-23	-99	-67	-62	1	-96	-11	-75	-73	-146	-77	-98	-4341	8961	-14534	10	-13135	-4460	-8594	-160	-12462	-7767	-11612	-40	-14218	-7418	-18295	7
0.626667	-24	43	92	-59	-110	-33	11	-9	-18	6	-67	-65	-96	-14	-27	-60	-99	33	-87	-33	-107	-23	-98	-70	-63	0	-99	-12	-73	-82	-148	-77	-127	-3911	8428	-15225	2	-13022	-4505	-8336	108	-12377	-7743	-11681	-60	-14262	-7136	-18695	35
0.627500	-24	41	89	-59	-110	-33	15	-14	-18	3	-68	-60	-97	-16	-33	-62	-105	33	-82	-33	-109	-23	-99	-73	-64	1	-97	-13	-76	-72	-148	-79	-130	-3484	7788	-15936	101	-12887	-4568	-8107	297	-12265	-7720	-11748	-88	-14300	-6846	-19073	49
0.628333	-24	42	90	-63	-109	-34	11	-17	-16	6	-68	-63	-94	-15	-27	-62	-97	35	-82	-33	-105	-23	-100	-73	-63	0	-95	-12	-73	-70	-149	-77	-112	-3067	7046	-16642	38	-12729	-4649	-7905	207	-12138	-7708	-11809	-76	-14295	-6543	-19411	61
0.629167	-26	42	90	-58	-110	-33	15	-12	-18	6	-68	-66	-95	-11	-29	-63	-99	38	-83	-35	-103	-18	-96	-69	-61	1	-95	-12	-72	-69	-145	-76	-137	-2667	6219	-17330	50	-12547	-4746	-7725	177	-11996	-7707	-11860	-108	-14257	-6239	-19712	3
0.630000	-27	42	88	-78	-90	-35	11	-13	-16	6	-68	-63	-95	-15	-28	-59	-98	35	-80	-30	-105	-22	-100	-65	-62	2	-94	-12	-75	-68	-145	-73	-156	-2279	5323	-17972	128	-12339	-4857	-7573	144	-11832	-7714	-11903	-112	-14213	-5944	-19966	0
0.630833	-25	44	90	-60	-107	-28	16	-13	-40	5	-69	-64	-95	-14	-31	-31	-100	32	-83	-31	-105	-21	-98	-66	-62	0	-96	-13	-73	-69	-145	-85	-130	-1917	4370	-18558	38	-12091	-4988	-7440	6	-11641	-7734	-11933	-60	-14108	-5659	-20160	0
0.631667	-25	42	88	-61	-109	-34	10	-15	-19	2	-70	-63	-96	-15	-31	-62	-102	33	-86	-33	-105	-23	-101	-72	-67	-3	-100	-13	-75	-72	-117	-77	-125	-1566	3387	-19067	-13	-11853	-5140	-7335	-35	-11432	-7767	-11953	-115	-13969	-5399	-20286	-44
0.632500	-31	38	85	-59	-112	-35	10	-16	-23	2	-73	-66	-100	-17	-35	-62	-104	32	-86	-16	-88	-25	-100	-68	-63	0	-97	-11	-74	-72	-146	-75	-91	-1240	2403	-19481	39	-11575	-5293	-7238	-84	-11177	-7801	-11948	-180	-13777	-5156	-20333	-44
0.633333	-25	41	69	-57	-107	-32	13	-12	-17	3	-73	-64	-95	-14	-30	-60	-99	34	-83	-32	-104	-21	-98	-68	-64	-4	-101	-12	-64	-70	-147	-74	-53	-937	1439	-19790	26	-11282	-5463	-7166	-135	-10896	-7853	-11930	-190	-13537	-4950	-20300	5
0.634167	-26	39	85	-58	-108	-34	15	-13	-28	5	-73	-61	-114	-16	-30	-60	-101	32	-85	-11	-105	-23	-101	-69	-64	-1	-99	-12	-76	-69	-148	-77	-35	-637	505	-19999	-51	-10964	-5640	-7115	-151	-10579	-7903	-11885	-234	-13249	-4782	-20172	23
0.635000	-26	41	87	-59	-102	-34	10	-17	-21	3	-75	-63	-96	-19	-32	-61	-101	34	-84	-33	-107	-26	-94	-69	-65	-1	-101	-14	-77	-73	-149	-75	16	-385	-372	-20087	-16	-10643	-5823	-7073	-167	-10227	-7962	-11813	-306	-12907	-4655	-19949	27
0.635833	-28	37	86	-62	-111	-33	11	-16	-16	4	-70	-67	-97	-19	-14	-59	-101	32	-88	-34	-105	-22	-102	-69	-62	0	-101	-13	-73	-69	-148	-77	16	-143	-1190	-20064	6	-10327	-6003	-7054	-210	-9842	-8013	-11734	-326	-12513	-4569	-19620	29
0.636667	-21	41	88	-60	-108	-35	10	-15	-18	2	-73	-63	-94	-15	-30	-58	-99	33	-82	-31	-104	-22	-97	-64	-63	-1	-98	17	-72	-67	-148	-74	-24	98	-1923	-19925	-51	-9971	-6178	-7050	-185	-9421	-8065	-11590	-289	-12064	-4531	-19191	10
0.637500	-24	42	89	-59	-105	-31	15	-11	-15	13	-69	-61	-94	-16	-26	-57	-97	39	-84	-31	-94	-17	-97	-65	-60	4	-97	-13	-68	-65	-147	-72	1	313	-2579	-19693	-135	-9643	-6347	-7067	-213	-8975	-8107	-11429	-259	-11568	-4537	-18664	-17
0.638333	-23	44	90	-74	-108	-31	15	-7	-15	6	-75	-62	-92	-15	-26	-53	-96	34	-83	-30	-101	-17	-97	-67	-62	-3	-98	-14	-70	-67	-148	-69	-1	514	-3147	-19364	-84	-9315	-6503	-7107	-326	-8507	-8133	-11236	-298	-11030	-4592	-18047	-35
0.639167	-24	42	87	-60	-105	-33	17	-15	-14	6	-113	-62	-95	-15	-28	-59	-98	35	-86	-32	-104	-22	-98	-66	-64	2	-101	-12	-73	-66	-146	-73	-10	705	-3623	-18959	-81	-8999	-6644	-7169	-353	-8024	-8143	-10992	-394	-10452	-4690	-17336	18
0.640000	-22	42	88	-61	-105	-33	9	-15	-18	4	-76	-64	-97	-18	-31	-59	-99	34	-87	-52	-107	-25	-101	-72	-65	-4	-103	-15	-69	-74	-151	-75	-15	881	-4019	-18486	-53	-8691	-6774	-7249	-286	-7515	-8139	-10752	-414	-9846	-4834	-16551	21
0.640833	-28	37	85	-64	-111	-14	11	-17	-21	0	-76	-66	-97	-18	-29	-59	-100	30	-90	-33	-109	-24	-102	-68	-64	-1	-100	-12	-75	-67	-151	-74	-40	1053	-4341	-17957	-18	-8394	-6868	-7350	-258	-6999	-8102	-10461	-412	-9201	-4975	-15698	-5
0.641667	-46	40	86	-63	-109	-36	11	-14	-18	6	-75	-68	-100	-18	-30	-57	-99	32	-90	-35	-105	-23	-97	-69	-63	-3	-99	-15	-78	-70	-152	-74	-43	1215	-4598	-17389	-4	-8099	-6935	-7471	-277	-6483	-8037	-10143	-539	-8543	-5156	-14787	-4
0.642500	-25	38	86	-62	-110	-38	11	-25	-16	5	-77	-65	-101	-19	-32	-60	-101	30	-87	-31	-112	-41	-103	-70	-65	0	-101	-13	-74	-70	-147	-73	-60	1368	-4793	-16796	76	-7819	-6972	-7612	-318	-5963	-7937	-9796	-500	-7872	-5346	-13830	-21
0.643333	-24	42	88	-58	-112	-33	11	-12	-16	7	-72	-61	-99	-18	-30	-57	-99	34	-84	-30	-105	-22	-98	-66	-60	1	-99	-14	-74	-85	-148	-73	-25	1515	-4947	-16205	93	-7542	-6973	-7764	-218	-5449	-7808	-9429	-387	-7205	-5540	-12848	24
0.644167	-23	42	89	-60	-110	-34	12	-13	-14	5	-72	-62	-93	-15	-27	-59	-95	21	-80	-30	-103	-24	-98	-65	-61	0	-99	-11	-72	-66	-145	-72	13	1649	-5062	-15600	62	-7278	-6943	-7936	-151	-4944	-7640	-9047	-263	-6542	-5723	-11853	137
0.645000	-22	41	90	-59	-102	-33	15	-12	-14	6	-70	-60	-94	-15	-27	-58	-88	36	-83	-32	-101	-21	-101	-67	-59	-3	-97	-11	-70	-67	-149	-73	4	1781	-5158	-15016	151	-7010	-6874	-8111	-116	-4454	-7433	-8651	-129	-5906	-5897	-10864	122
0.645833	-23	44	90	-59	-105	-34	11	-14	-14	8	-68	-61	-91	-14	-28	-61	-96	36	-83	-31	-102	-21	-100	-66	-59	1	-97	-10	-69	-68	-146	-76	0	1906	-5243	-14445	208	-6746	-6768	-8295	-74	-3984	-7204	-8254	-62	-5296	-6040	-9890	103
0.646667	-23	42	88	-50	-110	-30	13	-14	-16	6	-72	-65	-94	-14	-28	-60	-99	35	-85	-30	-104	-23	-97	-52	-63	1	-101	-15	-70	-72	-148	-86	-1	2018	-5326	-13905	106	-6476	-6630	-8475	-46	-3541	-6938	-7858	-48	-4729	-6155	-8941	122
0.647500	-26	42	84	-61	-108	-35	11	-18	-17	0	-73	-63	-93	-16	-30	-59	-101	32	-85	-38	-105	-26	-99	-70	-67	-4	-101	-16	-76	-72	-148	-78	-12	2126	-5413	-13386	34	-6201	-6459	-8650	-59	-3119	-6679	-7468	-103	-4203	-6232	-8025	79
0.648333	-27	37	86	-62	-111	-38	18	-19	-19	2	-75	-65	-97	-18	-33	-65	-103	28	-86	-34	-109	-26	-102	-72	-64	-6	-103	-16	-73	-74	-153	-78	7	2229	-5503	-12891	81	-5917	-6260	-8806	-128	-2720	-6328	-7088	-220	-3732	-6257	-7159	35
0.649167	-29	37	84	-64	-114	-38	10	-25	-23	-1	-75	-67	-99	-22	-34	-60	-102	32	-88	-38	-105	-27	-101	-72	-65	-4	-101	-16	-74	-73	-150	-75	-21	2351	-5596	-12420	115	-5611	-6024	-8936	-113	-2349	-5988	-6722	-277	-3317	-6230	-6335	50
0.650000	-26	38	85	-63	-110	-38	11	-18	-16	2	-74	-64	-97	-15	-32	-62	-99	28	-88	-31	-105	-24	-98	-67	-64	-3	-100	-14	-74	-77	-148	-75	-60	2440	-5703	-11954	129	-5296	-5767	-9038	-98	-2009	-5622	-6380	-290	-2961	-6147	-5574	21
0.650833	-27	38	85	-59	-108	-33	11	-14	-22	0	-74	-66	-96	-15	-29	-25	-97	30	-86	-34	-104	-25	-100	-68	-65	-4	-99	-14	-73	-73	-146	-75	-42	2550	-5817	-11500	63	-4962	-5489	-9106	-109	-1703	-5254	-6062	-338	-2676	-6013	-4866	30
0.651667	-25	49	85	-59	-110	-35	13	-14	-13	2	-70	-65	-94	-14	-32	-61	-100	33	-88	-34	-107	-24	-98	-68	-62	-4	-102	-17	-73	-72	-147	-76	-39	2661	-5938	-11048	57	-4613	-5191	-9122	-77	-1426	-4882	-5764	-388	-2451	-5818	-4213	39
0.652500	-23	40	86	-60	-108	-33	12	-17	-14	2	-75	-67	-97	-15	-32	-61	-97	34	-85	-43	-104	-24	-97	-69	-64	-3	-105	-13	-73	-72	-148	-74	-60	2783	-6050	-10583	3	-4251	-4879	-9094	-126	-1187	-4529	-5499	-375	-2287	-5572	-3614	-16
0.653333	-28	37	86	-62	-109	-34	12	-17	-22	2	-79	-64	-99	-16	-29	-61	-101	32	-86	-34	-107	-23	-98	-72	-63	-1	-100	-14	-73	-73	-164	-76	-75	2910	-6157	-10109	-97	-3876	-4560	-9009	-196	-976	-4132	-5255	-371	-2181	-5274	-3071	-40
0.654167	-24	41	85	-58	-110	-36	10	-15	-14	2	-76	-67	-94	-17	-32	-59	-85	28	-86	-33	-104	-25	-101	-74	-63	0	-103	-17	-73	-73	-148	-78	-96	3068	-6257	-9612	-48	-3492	-4231	-8867	-313	-797	-3772	-5042	-380	-2131	-4930	-2580	71
0.655000	-25	39	82	-63	-110	-38	10	-14	-16	2	-75	-64	-96	-16	-33	-72	-102	32	-94	-36	-105	-27	-99	-70	-66	-1	-104	-16	-73	-72	-146	-77	-126	3226	-6340	-9091	-43	-3106	-3888	-8667	-517	-652	-3422	-4850	-398	-2124	-4544	-2140	178
0.655833	-26	40	86	-63	-117	-44	7	-16	-21	0	-77	-70	-100	-18	-30	-64	-102	30	-87	-34	-108	-27	-100	-75	-65	-4	-105	-18	-78	-76	-150	-79	-98	3406	-6408	-8540	-167	-2718	-3543	-8410	-507	-524	-3090	-4672	-439	-2157	-4128	-1743	111
0.656667	-27	40	85	-66	-111	-40	11	-17	-18	3	-76	-65	-97	-18	-32	-61	-101	30	-87	-38	-111	-22	-99	-72	-67	-5	-102	-17	-77	-72	-149	-77	-81	3608	-6455	-7959	-138	-2341	-3190	-8092	-455	-428	-2774	-4508	-445	-2213	-3683	-1379	90
0.657500	-28	37	85	-60	-109	-35	12	-16	-19	1	-76	-65	-98	-16	-32	-60	-100	34	-83	-34	-104	-22	-98	-70	-63	0	-100	-16	-76	-72	-150	-75	-100	3827	-6485	-7351	-112	-1972	-2826	-7723	-486	-351	-2475	-4336	-390	-2292	-3218	-1056	103
0.658333	-24	39	75	-58	-111	-39	11	-13	-16	2	-76	-63	-96	-16	-28	-61	-100	35	-82	-31	-107	-28	-101	-70	-58	0	-101	-11	-76	-72	-145	-72	-109	4064	-6498	-6729	-100	-1630	-2456	-7314	-449	-293	-2197	-4196	-351	-2377	-2749	-768	62
0.659167	-26	41	89	-58	-109	-33	12	-12	-19	2	-73	-56	-97	-17	-31	-59	-100	35	-83	-34	-109	-24	-98	-69	-64	-1	-102	-15	-76	-70	-141	-78	-125	4310	-6499	-6092	-200	-1313	-2074	-6856	-429	-252	-1935	-4030	-334	-2468	-2278	-517	38
0.660000	-22	43	87	-67	-107	-36	11	-14	-18	2	-75	-64	-94	-17	-29	-60	-100	37	-83	-31	-111	-23	-98	-69	-65	-1	-99	-11	-73	-72	-145	-77	-131	4564	-6486	-5453	-235	-1028	-1675	-6374	-406	-223	-1696	-3862	-284	-2546	-1818	-303	49
0.660833	-25	43	90	-58	-108	-35	12	-12	-17	1	-74	-64	-86	-18	-31	-59	-98	36	-84	-33	-105	-22	-100	-68	-65	0	-99	-9	-72	-72	-147	-75	-104	4832	-6464	-4815	-172	-783	-1264	-5860	-389	-205	-1467	-3660	-249	-2612	-1372	-112	20
0.661667	-26	39	89	-59	-109	-39	12	-16	-16	3	-75	-65	-97	-8	-30	-57	-99	36	-83	-34	-107	-22	-100	-70	-62	3	-99	-14	-75	-72	-145	-77	-107	5088	-6439	-4194	-186	-576	-840	-5336	-401	-190	-1246	-3439	-250	-2653	-948	41	-35
0.662500	-24	42	87	-61	-107	-66	13	-14	-17	3	-75	-65	-97	-22	-31	-77	-100	36	-85	-33	-103	-22	-98	-67	-63	-3	-98	-12	-74	-70	-145	-77	-176	5343	-6400	-3603	-190	-408	-392	-4797	-380	-179	-1030	-3175	-284	-2676	-552	150	-41
0.663333	-23	40	90	-57	-107	-31	12	-14	-17	6	-73	-64	-95	-16	-28	-55	-100	38	-82	-31	-105	-22	-95	-69	-61	0	-96	-9	-72	-67	-144	-72	-267	5582	-6373	-3048	-150	-285	64	-4263	-370	-171	-798	-2875	-264	-2669	-191	230	-52
0.664167	-24	44	90	-58	-111	-31	16	-13	-17	5	-72	-61	-93	-18	-29	-59	-98	39	-81	-31	-102	-23	-97	-65	-62	-3	-96	-19	-70	-68	-146	-73	-275	5793	-6344	-2544	-160	-202	547	-3730	-344	-165	-597	-2532	-181	-2636	129	259	-53
0.665000	-22	42	92	-59	-105	-34	16	-15	-16	4	-73	-60	-93	-16	-29	-58	-99	35	-75	-32	-104	-19	-99	-69	-66	-5	-98	-11	-69	-70	-143	-74	-213	5977	-6314	-2099	-135	-162	1046	-3210	-264	-164	-373	-2152	-113	-2576	408	245	-76
0.665833	-27	43	89	-58	-108	-33	13	-17	-19	4	-72	-64	-96	-16	-29	-60	-100	36	-82	-33	-105	-18	-94	-67	-64	2	-96	-9	-70	-68	-143	-73	-194	6114	-6277	-1711	-159	-151	1563	-2704	-201	-154	-128	-1724	-50	-2496	654	189	-73
0.666667	-22	44	90	-59	-108	-32	13	-14	-21	5	-73	-62	-93	-22	-29	-58	-97	38	-84	-32	-102	-19	-97	-67	-63	-5	-98	-11	-72	-69	-146	-74	-170	6209	-6234	-1399	-258	-170	2089	-2221	-169	-149	124	-1257	-1	-2392	861	91	-36
0.667500	-48	38	86	-59	-110	-34	15	-14	-19	6	-73	-66	-99	-17	-33	-59	-101	36	-87	-33	-109	-23	-98	-68	-66	-4	-95	-12	-76	-73	-168	-74	-145	6245	-6184	-1157	-288	-223	2625	-1761	-166	-142	402	-753	57	-2274	1033	-49	-47
0.668333	-32	40	89	-58	-113	-34	15	-18	-25	4	-75	-60	-98	-16	-35	-60	-103	35	-85	-31	-105	-22	-99	-70	-67	-5	-99	-13	-76	-73	-146	-75	-129	6227	-6114	-983	-130	-268	3168	-1330	-196	-135	700	-217	64	-2136	1180	-222	-81
0.669167	-8	39	88	-49	-109	-34	16	-13	-15	4	-73	-64	-99	-16	-29	-57	-101	34	-87	-32	-104	-18	-99	-67	-65	-4	-100	-11	-74	-69	-146	-72	-121	6139	-6022	-884	-27	-323	3713	-916	-149	-128	1027	337	124	-1993	1310	-415	-50
0.670000	-25	41	88	-59	-110	-32	15	-14	-17	6	-75	-64	-98	-14	-28	-56	-100	40	-86	-28	-103	-16	-96	-67	-62	-5	-98	-12	-73	-69	-145	-73	-119	5987	-5887	-842	-50	-421	4255	-526	-154	-121	1372	895	154	-1843	1431	-629	-14
0.670833	-28	41	89	-61	-107	-39	15	-14	-14	7	-72	-62	-92	-15	-26	-59	-99	37	-85	-32	-103	-21	-97	-66	-63	-1	-96	-11	-70	-70	-147	-73	-102	5763	-5718	-869	18	-444	4791	-165	-161	-114	1741	1449	206	-1695	1549	-844	-28
0.671667	-22	45	91	-58	-108	-32	15	-12	-14	7	-59	-61	-95	-16	-27	-57	-95	37	-83	-32	-107	-18	-94	-66	-64	0	-98	-14	-72	-68	-146	-73	-98	5467	-5499	-948	32	-472	5310	172	-141	-108	2121	1981	246	-1549	1676	-1060	-42
0.672500	-28	44	89	-60	-109	-32	13	-14	-14	6	-72	-60	-98	-14	-27	-57	-98	36	-87	-35	-102	-22	-96	-67	-63	1	-98	-13	-73	-69	-146	-75	-105	5097	-5233	-1071	87	-512	5808	487	-100	-105	2526	2478	270	-1402	1828	-1255	-42
0.673333	-26	41	66	-57	-109	-32	15	-15	-22	4	-75	-67	-100	-39	-30	-62	-98	35	-85	-35	-113	-23	-97	-70	-64	-4	-102	-16	-75	-74	-151	-76	-74	4663	-4904	-1231	58	-522	6279	777	-58	-101	2958	2927	295	-1270	2003	-1425	-60
0.674167	-28	39	85	-67	-114	-38	8	-23	-22	3	-75	-66	-99	-21	-30	-60	-100	33	-88	-34	-109	-26	-97	-70	-63	-1	-108	-14	-74	-70	-147	-77	-16	4176	-4503	-1423	-15	-512	6725	1046	-35	-94	3364	3316	329	-1135	2222	-1551	-90
0.675000	-26	39	88	-62	-111	-36	10	-16	-17	5	-76	-66	-98	-18	-30	-43	-101	33	-91	-36	-107	-24	-99	-70	-65	-4	-103	-18	-76	-78	-149	-77	-32	3620	-4068	-1635	59	-490	7142	1297	-50	-90	3796	3642	280	-1012	2481	-1635	-73
0.675833	-28	38	87	-63	-112	-35	12	-15	-21	4	-73	-65	-99	-16	-29	-61	-101	33	-83	-38	-110	-25	-99	-72	-63	-3	-102	-16	-74	-72	-148	-77	-22	3043	-3555	-1862	127	-458	7519	1508	-45	-75	4237	3882	234	-901	2790	-1667	-26
0.676667	-26	43	89	-57	-110	-33	15	-16	-15	7	-70	-64	-99	-17	-31	-56	-99	34	-84	-34	-105	-22	-96	-66	-61	1	-101	-14	-70	-73	-144	-74	-12	2413	-2989	-2099	49	-415	7867	1699	-60	-59	4676	4030	204	-788	3157	-1642	8
0.677500	-21	45	88	-57	-112	-31	16	-9	-13	9	-68	-64	-94	-14	-26	-57	-96	38	-83	-36	-104	-23	-96	-67	-61	1	-100	-12	-69	-74	-144	-75	-24	1780	-2375	-2343	-45	-389	8170	1853	-99	-42	5127	4095	133	-690	3581	-1564	28
0.678333	-22	43	91	-56	-105	-31	16	-13	-17	10	-72	-62	-94	-15	-29	-58	-93	36	-60	-32	-100	-17	-98	-67	-62	1	-98	-11	-72	-69	-149	-77	-12	1124	-1722	-2588	-53	-371	8435	1968	-101	-19	5581	4065	62	-608	4053	-1441	19
0.679167	-24	45	89	-55	-131	-49	18	-10	-15	12	-68	-61	-93	-16	-27	-59	-96	37	-81	-31	-104	-25	-97	-81	-62	0	-97	-10	-73	-66	-144	-73	-19	465	-1039	-2834	19	-375	8664	2038	-82	6	6037	3940	45	-531	4579	-1271	-8
0.680000	-22	45	90	-55	-110	-32	24	-10	-16	11	-70	-64	-97	-14	-29	-60	-99	36	-82	-35	-104	-19	-98	-68	-61	2	-100	-14	-73	-68	-147	-76	-21	-170	-343	-3078	39	-411	8856	2063	-63	32	6494	3723	78	-466	5146	-1075	13
0.680833	-23	42	88	-59	-111	-33	13	-14	-17	6	-70	-63	-95	-16	-27	-60	-105	34	-83	-34	-105	-21	-136	-70	-65	-3	-98	-12	-70	-68	-145	-77	0	-790	373	-3322	-4	-488	9012	2031	-44	61	6956	3428	115	-417	5756	-855	33
0.681667	-24	42	89	-62	-110	-33	15	-13	-19	5	-75	-67	-95	-17	-30	-66	-99	33	-86	-34	-107	-22	-100	-69	-64	-4	-98	-15	-77	-69	-149	-80	-17	-1377	1086	-3586	-90	-606	9144	1947	-64	92	7419	3050	59	-376	6394	-634	33
0.682500	-29	40	82	-61	-111	-28	12	-17	-22	4	-73	-65	-100	-21	-28	-61	-99	33	-86	-33	-108	-23	-99	-67	-66	-3	-97	-12	-82	-68	-146	-76	-56	-1924	1789	-3817	-142	-767	9255	1799	-105	120	7896	2612	-73	-350	7061	-412	51
0.683333	-26	43	90	-58	-108	-33	16	-15	-16	7	-69	-64	-99	-11	-27	-61	-99	34	-95	-31	-103	-17	-99	-68	-61	0	-95	-12	-74	-68	-146	-73	-76	-2421	2472	-4069	-66	-975	9352	1596	-182	142	8378	2109	-267	-342	7737	-221	51
0.684167	-23	43	90	-62	-111	-30	18	-42	-17	7	-68	-63	-94	-13	-25	-58	-99	34	-82	-34	-102	-13	-97	-69	-65	-1	-96	-11	-68	-65	-143	-75	-67	-2875	3124	-4325	4	-1228	9433	1320	-145	144	8863	1560	-354	-353	8411	-70	52
0.685000	-19	42	90	-57	-103	-31	28	-11	-16	6	-70	-64	-92	-11	-24	-58	-101	33	-83	-32	-102	-19	-96	-69	-61	0	-95	-9	-70	-64	-144	-76	-72	-3279	3749	-4592	-165	-1524	9517	985	-105	139	9352	980	-249	-382	9079	22	24
0.685833	-21	22	92	-56	-105	-28	16	-13	-15	7	-70	-62	-95	-12	-25	-58	-98	47	-80	-30	-101	-17	-97	-67	-66	-3	-95	-8	-72	-64	-144	-75	-70	-3627	4342	-4874	-182	-1856	9602	587	-130	115	9837	370	-100	-427	9725	56	-7
0.686667	-25	42	88	-58	-107	-30	16	-13	-14	7	-70	-64	-97	-15	-25	-73	-102	36	-84	-32	-108	-19	-98	-66	-65	0	-96	-13	-72	-66	-144	-75	-72	-3934	4866	-5168	103	-2210	9693	132	-73	64	10317	-253	-15	-503	10346	12	33
0.687500	-26	24	87	-56	-108	-32	15	-16	-18	3	-76	-67	-97	-15	-27	-62	-100	32	-88	-30	-105	-24	-99	-72	-62	-6	-100	-14	-73	-68	-147	-74	-79	-4192	5398	-5461	250	-2579	9802	-367	-1	-6	10793	-885	9	-591	10941	-108	38
0.688333	-30	39	89	-60	-110	-32	16	-17	-18	6	-73	-65	-95	-15	-27	-62	-99	34	-85	-34	-101	-19	-99	-69	-63	0	-97	-12	-75	-67	-147	-78	-90	-4403	5874	-5763	182	-2951	9927	-906	88	-92	11262	-1504	26	-693	11499	-303	17
0.689167	-23	40	90	-58	-110	-31	38	-14	-21	5	-74	-67	-98	-17	-27	-60	-102	34	-84	-31	-107	-25	-98	-70	-65	-3	-65	-12	-76	-70	-145	-68	-69	-4577	6309	-6068	176	-3312	10075	-1485	157	-215	11712	-2116	-38	-804	12016	-580	40
0.690000	-22	39	88	-63	-99	-35	12	-16	-19	4	-73	-67	-97	-17	-28	-61	-113	30	-86	-39	-109	-26	-101	-72	-65	-6	-100	-14	-75	-69	-148	-75	-76	-4724	6704	-6369	131	-3661	10243	-2082	201	-355	12135	-2699	-129	-924	12499	-922	18
0.690833	-29	37	85	-60	-110	-35	12	-17	-19	2	-74	-68	-100	-18	-28	-61	-104	33	-83	-36	-105	-21	-99	-69	-66	0	-95	-13	-77	-69	-145	-76	-73	-4836	7079	-6656	63	-3974	10439	-2688	232	-509	12539	-3249	-166	-1039	12946	-1321	-4
0.691667	-25	40	89	-57	-112	-33	16	-16	-19	12	-70	-63	-95	-17	-29	-59	-100	34	-85	-33	-108	-24	-100	-68	-65	0	-97	-13	-75	-69	-144	-77	-65	-4934	7422	-6901	158	-4254	10651	-3286	192	-670	12907	-3760	-198	-1147	13358	-1766	-16
0.692500	-25	23	90	-35	-110	-31	15	-14	-16	6	-72	-66	-97	-14	-32	-59	-99	35	-84	-32	-102	-22	-103	-70	-66	0	-97	-11	-75	-70	-148	-73	-77	-5011	7740	-7179	260	-4483	10884	-3869	156	-844	13239	-4230	-224	-1246	13742	-2245	-96
0.693333	-22	42	89	-57	-108	-35	13	-15	-15	5	-73	-64	-95	-11	-28	-60	-98	35	-85	-31	-105	-22	-101	-70	-62	-1	-98	-11	-73	-69	-144	-75	-56	-5075	8037	-7408	243	-4668	11127	-4433	93	-1009	13530	-4650	-181	-1322	14102	-2747	-161
0.694167	-25	43	89	-57	-110	-33	22	-15	-18	6	-73	-63	-97	-16	-33	-64	-100	37	-83	-34	-107	-22	-99	-69	-64	0	-98	-11	-73	-70	-146	-77	-60	-5128	8312	-7585	331	-4801	11384	-4953	38	-1171	13780	-5031	-133	-1368	14439	-3246	-83
0.695000	-25	41	88	-56	-111	-35	11	-15	-17	4	-76	-51	-102	-15	-31	-59	-99	35	-86	-33	-108	-22	-101	-68	-66	1	-101	-13	-75	-73	-144	-75	-48	-5178	8570	-7726	309	-4883	11645	-5427	22	-1319	13981	-5356	-42	-1382	14762	-3726	-43
0.695833	-25	40	86	-56	-111	-33	11	-15	-17	4	-73	-65	-98	-18	-32	-60	-101	34	-87	-36	-113	-22	-100	-69	-66	0	-98	-30	-74	-72	-146	-77	-30	-5222	8813	-7818	310	-4917	11897	-5837	-49	-1448	14139	-5626	47	-1350	15066	-4181	-50
0.696667	-24	40	88	-57	-107	-34	11	-15	-17	-6	-68	-62	-92	-15	-29	-57	-110	37	-84	-27	-101	-22	-99	-66	-61	2	-96	-9	-73	-74	-145	-74	-22	-5257	9042	-7851	303	-4892	12140	-6180	-88	-1523	14248	-5842	55	-1271	15365	-4596	0
0.697500	-23	44	91	-56	-107	-34	0	-13	-15	5	-68	-61	-97	-13	-28	-57	-98	34	-83	-34	-102	-18	-96	-65	-62	7	-95	-10	-70	-69	-143	-75	-14	-5287	9241	-7836	261	-4868	12359	-6447	-74	-1572	14303	-6008	70	-1140	15649	-4965	21
0.698333	-24	42	89	-57	-110	-34	15	-16	-21	2	-73	-77	-96	-14	-29	-51	-100	32	-84	-32	-108	-22	-99	-65	-67	-3	-100	-12	-74	-68	-145	-78	-31	-5314	9424	-7767	118	-4800	12550	-6622	-153	-1582	14305	-6136	127	-953	15919	-5281	51
0.699167	-27	37	86	-59	-114	-38	10	-21	-19	3	-73	-67	-97	-15	-33	-58	-99	33	-88	-7	-104	-23	-99	-65	-63	0	-100	-10	-69	-72	-160	-74	-50	-5327	9583	-7642	13	-4712	12707	-6743	-240	-1534	14274	-6212	194	-707	16176	-5527	84
0.700000	-23	41	89	-58	-108	-31	13	-15	-16	4	-66	-63	-96	-17	-28	-59	-96	37	-85	-33	-103	-21	-98	-66	-60	-1	-98	-14	-76	-69	-145	-76	-34	-5324	9715	-7467	-6	-4613	12825	-6781	-220	-1439	14188	-6256	230	-409	16415	-5722	78
0.700833	-24	39	86	-59	-105	-34	13	-15	-16	4	-69	-64	-95	-16	-27	-59	-90	32	-87	-32	-103	-19	-100	-66	-62	-4	-97	-13	-73	-69	-146	-78	-17	-5316	9813	-7244	35	-4511	12896	-6714	-78	-1293	14066	-6263	222	-60	16626	-5862	102
0.701667	-27	40	92	-58	-111	-36	10	-19	-22	3	-75	-66	-96	-15	-16	-62	-98	34	-88	-34	-107	-23	-102	-68	-65	-4	-100	-15	-75	-55	-150	-77	-17	-5285	9881	-6977	13	-4414	12915	-6584	-94	-1095	13898	-6248	148	337	16802	-5954	104
0.702500	-23	43	86	-60	-131	-33	13	-15	-19	4	-73	-61	-95	-16	-32	-58	-101	35	-90	-34	-103	-23	-98	-67	-64	-1	-99	-13	-75	-70	-145	-76	-3	-5237	9911	-6682	-116	-4322	12889	-6391	-213	-850	13698	-6210	34	786	16939	-6017	93
0.703333	-25	43	87	-58	-108	-32	13	-13	-14	7	-73	-64	-95	-15	-28	-57	-97	38	-85	-36	-102	-19	-98	-66	-61	0	-99	-14	-75	-70	-146	-76	-17	-5169	9898	-6356	-69	-4234	12814	-6141	-265	-561	13457	-6158	-53	1267	17024	-6033	108
0.704167	36	44	70	-59	-110	-32	16	-13	-17	6	-73	-59	-94	-14	-28	-56	-100	37	-85	-32	-115	-21	-96	-66	-63	1	-98	-13	-70	-68	-146	-75	-38	-5087	9851	-6022	-56	-4165	12684	-5856	-267	-215	13184	-6096	-124	1779	17054	-6053	110
0.705000	-23	43	84	-56	-105	-31	3	-12	-13	8	-72	-62	-96	-15	-10	-57	-93	38	-82	-29	-105	-19	-98	-65	-62	1	-96	-11	-75	-68	-125	-72	-18	-4981	9754	-5679	-142	-4108	12508	-5533	-211	137	12878	-6038	-206	2307	17010	-6075	114
0.705833	-23	41	89	-57	-111	-33	15	-13	-14	7	-72	-65	-97	-13	-50	-58	-96	37	-86	-50	-104	-22	-99	-62	-60	1	-98	-11	-70	-68	-143	-73	23	-4863	9612	-5337	-62	-4042	12287	-5201	-141	523	12543	-5984	-258	2843	16897	-6126	123
0.706667	-23	44	87	-73	-110	-31	15	-16	-19	5	-72	-64	-98	-23	-39	-62	-100	32	-86	-36	-107	-22	-99	-68	-64	-5	-101	-16	-76	-73	-152	-78	23	-4730	9424	-5017	-5	-3984	12029	-4874	-116	925	12138	-5947	-285	3370	16691	-6205	127
0.707500	-28	36	86	-65	-112	-36	7	-18	-24	0	-77	-67	-96	-19	-33	-62	-100	34	-88	-36	-110	-23	-102	-72	-64	-5	-98	-15	-75	-62	-148	-80	-9	-4574	9201	-4712	116	-3918	11737	-4561	-118	1344	11784	-5917	-321	3891	16407	-6336	133
0.708333	-27	42	84	-60	-111	-43	11	-16	-17	2	-76	-67	-101	-18	-31	-52	-102	30	-87	-34	-105	-22	-101	-73	-65	-3	-101	-15	-75	-73	-151	-80	-47	-4413	8935	-4438	11	-3839	11419	-4273	-177	1765	11360	-5913	-348	4385	16031	-6535	106
0.709167	-17	40	88	-63	-113	-35	15	-16	-18	6	-72	-64	-98	-18	-29	-60	-97	33	-82	-24	-105	-26	-101	-72	-64	-3	-99	-14	-96	-72	-147	-77	-32	-4231	8639	-4201	-95	-3745	11073	-4031	-251	2183	10911	-5937	-341	4841	15569	-6811	91
0.710000	-27	43	88	-59	-85	-28	16	-14	-14	5	-70	-62	-96	-15	-29	-62	-70	36	-85	-34	-104	-22	-98	-67	-62	-1	-99	-13	-73	-68	-146	-76	-21	-4044	8313	-4005	-156	-3610	10707	-3836	-269	2596	10433	-5990	-324	5256	15016	-7182	70
0.710833	-23	42	89	-56	-108	-31	13	-15	-21	5	-68	-61	-95	-12	-28	-58	-101	37	-83	-31	-99	-22	-98	-69	-65	-1	-98	-11	-75	-69	-146	-76	-53	-3847	7964	-3852	-189	-3460	10326	-3702	-219	2987	9941	-6076	-309	5609	14381	-7651	81
0.711667	-27	41	89	-58	-108	-29	15	-14	-13	7	-94	-60	-95	-13	-26	-59	-98	36	-85	-29	-103	-22	-96	-69	-62	1	-97	-11	-70	-69	-145	-74	-47	-3644	7591	-3749	-145	-3266	9932	-3640	-159	3365	9387	-6199	-262	5895	13665	-8226	81
0.712500	-21	42	88	-57	-107	-29	18	-13	-16	4	-69	-58	-95	-11	-27	-55	-96	38	-83	-28	-102	-19	-96	-69	-63	0	-96	-11	-69	-67	-142	-75	-10	-3427	7211	-3695	-212	-3040	9526	-3648	-136	3721	8822	-6357	-230	6114	12871	-8906	58
0.713333	-23	41	87	-56	-104	-29	16	-13	-16	6	-68	-60	-96	-11	-29	-62	-98	34	-83	-29	-128	-22	-96	-68	-61	1	-96	-10	-74	-69	-145	-74	5	-3213	6825	-3690	-248	-2778	9110	-3718	-93	4049	8224	-6556	-191	6253	12023	-9689	61
0.714167	-23	43	87	-57	-93	-31	16	-17	-23	3	-72	-62	-96	-14	-29	-59	-98	37	-86	-31	-105	-22	-97	-68	-65	0	-95	-12	-72	-70	-147	-76	-16	-2992	6442	-3733	-76	-2490	8676	-3868	-36	4332	7593	-6779	-156	6310	11119	-10557	58
0.715000	-19	37	85	-60	-80	-33	11	-16	-19	0	-73	-64	-88	-16	-30	-62	-104	29	-87	-33	-108	-24	-100	-73	-66	-4	-102	-14	-75	-74	-149	-87	4	-2764	6064	-3827	-24	-2168	8223	-4084	7	4580	6935	-7034	-156	6284	10179	-11504	28
0.715833	-28	37	84	-64	-111	-36	9	-19	-22	0	-76	-65	-99	-18	-28	-61	-100	32	-87	-31	-108	-44	-100	-72	-66	-1	-101	-14	-75	-74	-148	-75	18	-2523	5706	-3960	10	-1857	7764	-4347	84	4774	6257	-7302	-137	6179	9222	-12497	0
0.716667	-28	53	87	-59	-111	-32	16	-16	-16	7	-72	-60	-96	-11	-26	-59	-98	34	-85	-33	-107	-21	-97	-66	-62	1	-96	-11	-69	-64	-148	-72	9	-2278	5365	-4132	-14	-1544	7276	-4658	90	4908	5556	-7591	-98	6000	8249	-13532	-6
0.717500	-23	42	91	-56	-105	-32	15	-13	-17	6	-70	-60	-96	-14	-27	-57	-96	34	-82	-29	-107	-21	-96	-65	-62	1	-96	-13	-58	-73	-147	-73	-14	-2029	5051	-4350	-115	-1255	6762	-5017	126	4973	4828	-7888	-62	5739	7269	-14575	-1
0.718333	-24	44	86	-59	-109	-30	19	-14	-17	7	-69	-61	-96	-13	-25	-59	-98	35	-83	-32	-103	-23	-99	-68	-61	2	-100	-13	-73	-67	-147	-73	-12	-1773	4765	-4604	-165	-1014	6213	-5395	107	4961	4074	-8185	-35	5414	6305	-15595	6
0.719167	-23	45	91	-57	-107	-31	15	-14	-15	9	-73	-61	-96	-16	-26	-56	-74	35	-86	-28	-102	-21	-98	-65	-63	-3	-100	-14	-73	-70	-145	-73	-46	-1516	4510	-4884	-59	-828	5627	-5796	128	4859	3314	-8466	-34	5022	5368	-16565	36
0.720000	-9	43	86	-59	-109	-31	16	-13	34	9	-76	-61	-98	-16	-27	-58	-97	34	-84	-32	-105	-23	-100	-64	-64	1	-97	-13	-69	-72	-147	-74	-76	-1248	4289	-5194	-112	-719	5002	-6242	277	4668	2542	-8720	-25	4591	4476	-17460	21
0.720833	-26	42	89	-56	-108	-33	15	-16	-18	5	-74	-62	-97	-18	-31	-61	-98	32	-87	-30	-104	-22	-100	-50	-63	0	-98	-14	-75	-73	-151	-76	-60	-979	4100	-5525	-128	-689	4342	-6585	386	4388	1776	-8951	-58	4112	3626	-18252	-26
0.721667	-25	41	89	-51	-111	-29	10	-17	-16	4	-72	-62	-96	-16	-28	-59	-96	32	-85	-32	-107	-24	-101	-67	-62	0	-101	-12	-72	-70	-147	-74	-87	-700	3937	-5867	-109	-773	3652	-6939	274	4005	1010	-9138	-109	3610	2850	-18922	2
0.722500	-25	41	89	-58	-112	-33	16	-13	-18	4	-73	-63	-96	-15	-27	-60	-103	36	-86	-31	-108	-26	-99	-67	-62	2	-99	-16	-64	-69	-149	-76	-107	-419	3813	-6217	-14	-951	2938	-7241	164	3546	269	-9279	-155	3082	2142	-19450	18
0.723333	-26	42	89	-57	-113	-36	12	-14	-18	6	-74	-64	-96	-17	-29	-62	-100	30	-83	-32	-108	-26	-103	-70	-64	0	-99	-15	-77	-70	-149	-75	-94	-135	3707	-6558	-83	-1237	2209	-7480	189	2950	-454	-9367	-228	2539	1519	-19819	0
0.724167	-28	40	87	-61	-109	-36	11	-14	-18	4	-77	-62	-95	-22	-29	-65	-99	33	-82	-30	-104	-24	-98	-67	-62	0	-99	-15	-75	-67	-146	-76	-138	156	3636	-6885	-87	-1609	1480	-7630	202	2385	-1130	-9395	-243	2007	993	-20023	-30
0.725000	-7	44	89	-58	-109	-34	13	-15	-5	5	-70	-63	-93	-15	-25	-59	-95	36	-84	-30	-99	-24	-97	-67	-63	8	-101	-11	-69	-66	-145	-70	-162	451	3575	-7188	-26	-2075	759	-7685	180	1718	-1758	-9361	-229	1480	569	-20057	-6
0.725833	-26	40	92	-57	-108	-31	17	-11	-15	8	-70	-62	-103	-15	-22	-61	-98	35	-84	-30	-102	-22	-96	-68	-64	4	-98	-11	-69	-66	-148	-74	-126	747	3527	-7462	-88	-2613	61	-7627	137	1024	-2324	-9271	-223	968	247	-19931	15
0.726667	-25	44	90	-56	-108	-44	13	-12	-17	5	-75	-63	-94	-16	-28	-61	-98	34	-86	-31	-107	-24	-96	-69	-66	-1	-99	0	-75	-69	-147	-73	-119	1049	3472	-7695	-95	-3207	-575	-7456	107	313	-2828	-9127	-186	483	38	-19641	-25
0.727500	-25	38	138	-59	-110	-33	16	-14	-17	3	-76	-66	-99	-19	-30	-64	-97	32	-88	-35	-107	-26	-100	-70	-66	-11	-101	-14	-75	-70	-147	-76	-144	1350	3445	-7881	-90	-3840	-1148	-7160	108	-386	-3244	-8925	-119	10	-58	-19208	-30
0.728333	-24	40	87	-57	-109	-33	15	-13	-18	0	-77	-64	-95	-15	-28	-60	-102	32	-83	-34	-104	-23	-98	-68	-68	-1	-100	-14	-76	-70	-145	-75	-136	1662	3409	-8014	-120	-4484	-1636	-6750	257	-1057	-3576	-8678	-65	-400	-52	-18645	-22
0.729167	-15	39	88	-57	-108	-32	17	-15	-16	5	-74	-64	-95	-14	-30	-59	-99	15	-86	-33	-103	-18	-99	-68	-62	0	-100	-8	-72	-68	-143	-74	-148	1967	3369	-8100	-158	-5124	-2029	-6226	283	-1681	-3808	-8395	-122	-771	66	-17971	-32
0.730000	-23	41	92	-58	-108	-32	16	-11	-16	6	-73	-63	-95	-18	-28	-58	-97	36	-83	-30	-103	-22	-96	-68	-64	4	-99	-16	-73	-67	-139	-74	-165	2273	3330	-8137	-103	-5740	-2305	-5612	106	-2236	-3940	-8088	-170	-1132	274	-17211	3
0.730833	-24	40	90	-61	-104	-29	16	-12	-14	6	-73	-67	-95	2	-28	-59	-100	33	-87	-34	-105	-19	-97	-67	-63	0	-99	-13	-72	-68	-143	-74	-152	2575	3278	-8127	-34	-6311	-2456	-4938	19	-2716	-3984	-7761	-150	-1436	563	-16384	11
0.731667	-10	42	90	-58	-109	-32	13	-13	-18	1	-74	-65	-97	-17	-31	-61	-102	33	-82	-34	-105	-23	-98	-72	-67	-3	-100	-16	-70	-74	-145	-75	-119	2870	3217	-8096	-133	-6829	-2478	-4220	-95	-3104	-3883	-7440	-152	-1705	919	-15511	-46
0.732500	-49	39	89	-61	-113	-34	13	-14	-22	3	-72	-64	-100	-14	-35	-57	-99	34	-85	-36	-108	-23	-97	-68	-64	4	-98	-11	-68	-68	-143	-73	-92	3167	3158	-8018	-159	-7268	-2363	-3497	-170	-3392	-3696	-7121	-122	-1929	1332	-14607	-63
0.733333	-25	40	88	-59	-111	-29	40	-10	-17	5	-74	-64	-119	-17	-30	-59	-103	32	-84	-33	-105	-22	-96	-68	-64	2	-101	-13	-74	-69	-146	-60	-93	3449	3102	-7937	-130	-7629	-2115	-2805	-142	-3590	-3399	-6827	-75	-2123	1769	-13706	1
0.734167	-24	38	88	-60	-110	-31	13	-12	-18	5	-70	-63	-95	-17	-32	-60	-98	35	-82	-32	-108	-24	-100	-72	-65	-1	-99	-13	-75	-69	-144	-76	-104	3719	3038	-7860	-158	-7907	-1747	-2177	-141	-3692	-3021	-6566	-69	-2278	2213	-12838	60
0.735000	-25	42	88	-62	-110	-30	11	-13	-19	5	-69	-62	-99	-17	-30	-59	-99	33	-83	-32	-108	-23	-95	-69	-66	-1	-100	-14	-77	-52	-152	-76	-105	3979	2980	-7794	-199	-8116	-1255	-1652	-174	-3712	-2557	-6355	-88	-2403	2628	-12001	16
0.735833	-29	38	89	-59	-111	-35	9	-13	-32	2	-69	-62	-99	-14	-29	-58	-101	33	-79	-31	-107	-21	-101	-68	-64	-1	-97	-14	-74	-70	-145	-74	-98	4224	2932	-7755	-126	-8239	-663	-1267	-176	-3664	-2024	-6205	-68	-2492	3002	-11229	6
0.736667	-21	43	90	-58	-110	-30	13	-11	-17	7	-66	-61	-96	-14	-28	-57	-97	36	-84	-34	-104	-21	-95	-68	-62	0	-94	-14	-77	-68	-146	-74	-110	4459	2895	-7757	-57	-8281	5	-1052	-154	-3562	-1446	-6115	-15	-2557	3291	-10549	60
0.737500	-23	42	93	-56	-109	-29	16	-12	-16	7	-67	-59	-92	-11	-26	-53	-94	42	-82	-28	-98	-18	-96	-66	-58	2	-97	-6	-70	-65	-142	-73	-107	4675	2875	-7808	63	-8271	728	-1045	-131	-3436	-840	-6108	4	-2591	3471	-9971	69
0.738333	-22	42	92	-58	-109	-29	16	-10	-14	8	-67	-58	-94	-13	-26	-57	-96	36	-80	-27	-102	-17	-94	-68	-61	0	-96	-10	-70	-67	-148	-76	-55	4881	2868	-7921	157	-8210	1482	-1259	-5	-3295	-222	-6184	-17	-2615	3506	-9525	45
0.739167	-22	43	91	-58	-110	-31	12	-14	-17	7	-67	-58	-98	-13	-27	-55	-118	35	-83	-27	-107	-19	-97	-68	-63	-24	-96	-12	-75	-67	-145	-73	-66	5072	2883	-8099	59	-8092	2238	-1719	49	-3173	379	-6352	-9	-2610	3393	-9211	95
0.740000	-27	44	89	-65	-111	-32	11	-15	-17	6	-70	-61	-99	-13	-28	-58	-104	30	-84	-33	-108	-21	-99	-55	-66	0	-101	-16	-74	-70	-146	-77	-86	5263	2911	-8346	15	-7949	2975	-2427	46	-3085	946	-6612	37	-2592	3092	-9048	160
0.740833	-26	36	88	-62	-114	-34	9	-18	-25	3	-75	-63	-99	-17	-28	-45	-102	33	-86	-31	-105	-22	-98	-70	-66	-1	-99	-14	-74	-67	-146	-78	-68	5417	2978	-8656	35	-7780	3663	-3375	52	-3044	1453	-6965	45	-2556	2610	-9025	163
0.741667	-25	37	87	-60	-117	-36	8	-18	-23	7	-72	-63	-97	-18	-29	-60	-103	30	-85	-32	-109	-24	-98	-69	-64	-3	-98	-8	-79	-69	-149	-75	-57	5576	3056	-9029	93	-7594	4280	-4558	-14	-3059	1887	-7412	51	-2499	1946	-9155	86
0.742500	-25	41	91	-60	-112	-35	12	-16	-18	5	-73	-64	-97	-17	-27	-59	-98	52	-86	-33	-105	-24	-98	-68	-65	0	-101	-17	-72	-68	-149	-75	-45	5729	3158	-9454	141	-7399	4796	-5958	-85	-3151	2224	-7949	66	-2436	1090	-9417	1
0.743333	-26	38	87	-59	-111	-33	12	-13	4	8	-75	-62	-98	-15	-26	-57	-100	10	-87	-33	-104	-21	-97	-67	-63	0	-99	-15	-72	-67	-144	-77	-74	5877	3280	-9921	-22	-7190	5186	-7550	-103	-3316	2452	-8577	68	-2360	62	-9798	35
0.744167	-22	43	86	-58	-109	-32	11	-15	-16	6	-72	-62	-100	-16	-28	-58	-96	37	-85	-30	-103	-22	-86	-66	-64	0	-100	-13	-74	-68	-145	-74	-82	6019	3421	-10422	-11	-6975	5444	-9318	-127	-3560	2552	-9281	66	-2277	-1100	-10282	-13
0.745000	-21	41	86	-60	-109	-33	11	-16	-15	9	-70	-64	-93	-14	-24	-55	-98	37	-84	-29	-107	-22	-97	-67	-62	2	-105	-11	-72	-66	-145	-73	-63	6159	3575	-10946	29	-6748	5538	-11225	-155	-3869	2519	-10090	32	-2187	-2381	-10827	28
0.745833	-22	43	92	-57	-108	-32	11	-14	-13	8	-69	-63	-93	-14	-25	-57	-96	38	-83	-27	-105	-21	-111	-65	-63	1	-97	-11	-75	-68	-147	-74	-76	6297	3741	-11484	-9	-6506	5465	-13237	-257	-4243	2348	-10952	-5	-2099	-3748	-11434	82
0.746667	-25	43	90	-58	-108	-34	11	-12	-15	10	-79	-63	-97	-15	-27	-58	-99	36	-84	-33	-108	-24	-98	-66	-62	0	-85	-13	-74	-70	-147	-76	-67	6428	3920	-12024	291	-6240	5211	-15306	-317	-4646	2039	-11877	-11	-2013	-5168	-12049	0
0.747500	-24	40	89	-61	-110	-33	10	-15	-19	5	-70	-67	-98	-17	-30	-35	-100	42	-87	-33	-104	-24	-100	-69	-63	-6	-102	-15	-76	-70	-149	-75	-53	6554	4102	-12547	470	-5947	4792	-17399	-317	-5078	1593	-12853	-22	-1933	-6601	-12649	-26
0.748333	-12	40	86	-51	-113	-35	8	-16	-21	4	-76	-66	-119	-19	-31	-62	-100	33	-91	-35	-108	-28	-102	-72	-69	-6	-101	-14	-75	-69	-151	-78	-80	6681	4291	-13047	428	-5621	4200	-19452	-331	-5500	1015	-13860	-48	-1860	-7997	-13176	-23
0.749167	-33	38	84	-64	-113	-36	7	-17	-24	4	-75	-68	-99	-22	-31	-62	-102	32	-90	-32	-105	-7	-102	-70	-63	-3	-102	-13	-76	-68	-151	-76	-65	6805	4483	-13513	428	-5252	3452	-21471	-322	-5890	325	-14880	-79	-1804	-9313	-13633	-35
0.750000	-28	44	90	-61	-110	-39	7	-12	-17	5	-74	-66	-100	-15	-29	-60	-104	34	-87	-33	-105	-24	-102	-68	-63	0	-103	-12	-75	-68	-147	-76	-38	6924	4678	-13949	369	-4837	2547	-23390	-309	-6219	-475	-15892	-105	-1778	-10513	-13995	-42
0.750833	-26	42	88	-60	-108	-32	10	-13	-16	6	-73	-65	-97	-10	-29	-59	-98	37	-84	-32	-103	-22	-101	-67	-61	1	-103	-13	-76	-70	-148	-76	-57	7033	4876	-14341	361	-4372	1528	-25183	-343	-6469	-1360	-16887	-148	-1787	-11570	-14219	-47
0.751667	-24	42	87	-60	-111	-33	12	-14	-17	4	-75	-66	-96	-15	-28	-59	-101	35	-86	-31	-102	-23	-103	-69	-66	0	-100	-14	-73	-69	-136	-78	-61	7137	5076	-14702	397	-3867	378	-26825	-359	-6603	-2321	-17829	-152	-1836	-12464	-14318	-43
0.752500	-26	43	90	-60	-108	-31	15	-14	-17	6	-69	-63	-94	-16	-43	-62	-99	35	-83	-29	-103	-19	-99	-67	-60	-1	-100	-12	-69	-70	-147	-76	-63	7228	5275	-15024	276	-3310	-842	-28277	-375	-6611	-3336	-18701	-156	-1940	-13166	-14263	-59
0.753333	-25	42	89	-60	-119	-35	13	-14	-17	2	-73	-62	-97	-18	-28	-60	-100	36	-83	-30	-108	-21	-100	-70	-67	-4	-100	-15	-73	-69	-127	-77	-79	7312	5435	-15318	139	-2717	-2120	-29534	-477	-6478	-4409	-19494	-163	-2095	-13673	-14117	-40
0.754167	-26	41	87	-59	-110	-34	15	-15	-21	5	-75	-64	-77	-18	-28	-61	-101	32	-84	-32	-104	-21	-101	-65	-64	-5	-103	-15	-76	-70	-148	-77	-75	7376	5678	-15568	19	-2101	-3435	-30569	-534	-6195	-5494	-20181	-77	-2314	-13980	-13831	-18
0.755000	-23	39	88	-50	-109	-33	12	-22	-19	4	-74	-65	-95	-17	-28	-62	-99	33	-85	-32	-104	-23	-102	-70	-65	-4	-102	-14	-74	-70	-148	-86	-83	7436	5883	-15800	-1	-1463	-4771	-31423	-480	-5773	-6595	-20741	15	-2598	-14107	-13438	-46
0.755833	-27	41	86	-61	-112	-38	11	-15	-19	12	-76	-67	-97	-19	-31	-62	-101	29	-86	-33	-103	-27	-101	-70	-67	-3	-101	-15	-75	-69	-149	-78	-114	7491	6089	-16009	-18	-832	-6086	-32047	-387	-5218	-7686	-21163	64	-2943	-14054	-12968	-94
0.756667	-23	40	88	-60	-112	-36	13	-18	-19	-27	-76	-67	-95	-18	-30	-60	-99	33	-86	-34	-105	-22	-101	-72	-65	-3	-102	-15	-73	-72	-137	-77	-131	7520	6296	-16186	-69	-234	-7368	-32437	-309	-4571	-8765	-21434	143	-3349	-13868	-12441	-97
0.757500	-26	37	82	-62	-112	-38	13	-16	-17	1	-74	-64	-97	-17	-30	-61	-101	28	-84	-33	-107	-23	-99	-66	-65	-4	-97	-15	-70	-67	-148	-75	-186	7568	6503	-16343	-50	311	-8600	-32587	-243	-3840	-9818	-21552	114	-3812	-13560	-11893	-60
0.758333	-24	43	87	-57	-110	-35	13	-25	-17	3	-74	-65	-95	-17	-30	-59	-97	33	-83	-33	-100	-24	-101	-68	-65	-5	-101	-14	-73	-68	-151	-76	-256	7599	6705	-16476	-26	766	-9770	-32660	-250	-3088	-10840	-21516	37	-4328	-13182	-11352	-47
0.759167	-24	41	86	-59	-107	-34	13	-16	-15	4	-73	-64	-94	-16	-31	-52	-99	20	-86	-35	-104	-24	-98	-68	-72	-5	-101	-13	-70	-68	-146	-75	-318	7624	6894	-16584	-99	1126	-10863	-32523	-265	-2344	-11824	-21337	40	-4873	-12767	-10873	-61
0.760000	-26	41	89	-56	-109	-34	13	-14	-17	-4	-74	-63	-94	-16	-28	-59	-102	32	-84	-34	-104	-25	-98	-69	-64	-4	-101	-15	-74	-72	-148	-78	-282	7660	7073	-16661	-58	1351	-11886	-32226	-222	-1661	-12772	-20987	9	-5448	-12358	-10421	-57
0.760833	-27	41	87	-60	-110	-38	11	-19	-18	0	-74	-63	-96	-25	-31	-63	-100	30	-79	-38	-107	-25	-102	-69	-63	-5	-100	-13	-73	-70	-149	-76	-214	7700	7240	-16711	-76	1422	-12824	-31765	-200	-1080	-13672	-20506	3	-6038	-11987	-10065	-60
0.761667	-12	41	87	-57	-110	-39	12	3	-15	3	-73	-67	-102	-21	-29	-62	-97	33	-84	-34	-109	-33	-100	-68	-63	0	-98	-13	-74	-74	-146	-75	-200	7751	7393	-16725	-99	1339	-13675	-31162	-247	-639	-14520	-19905	133	-6624	-11692	-9800	-55
0.762500	-24	42	90	-58	-110	-34	15	-16	-17	4	-70	-64	-98	-21	-29	-61	-100	33	-85	-35	-108	-24	-98	-68	-62	-1	-98	-13	-72	-69	-145	-79	-189	7802	7523	-16716	-107	1087	-14441	-30427	-265	-379	-15311	-19193	190	-7189	-11504	-9634	-35
0.763333	-22	42	88	-56	-112	-35	13	-13	-17	1	-73	-43	-95	-18	-28	-58	-96	33	-85	-32	-103	-23	-98	-68	-60	-1	-97	-13	-73	-68	-148	-69	-200	7867	7636	-16670	-194	656	-15123	-29569	-266	-329	-16047	-18383	189	-7730	-11451	-9559	-32
0.764167	-21	43	91	-58	-105	-36	13	-14	-15	4	-69	-64	-126	-18	-31	-60	-96	34	-84	-33	-103	-9	-99	-69	-59	0	-98	-13	-73	-67	-145	-75	-152	7944	7724	-16602	-257	55	-15734	-28602	-313	-506	-16714	-17495	234	-8222	-11548	-9559	-6
0.765000	-23	46	88	-56	-104	-34	12	-14	-17	4	-75	-65	-95	-18	-29	-61	-97	28	-83	-48	-104	-25	-98	-70	-65	0	-100	-10	-73	-70	-149	-79	-124	8029	7793	-16510	-112	-700	-16266	-27522	-323	-917	-17308	-16556	211	-8654	-11809	-9627	4
0.765833	-25	42	87	-57	-111	-38	8	-16	-19	1	-73	-64	-96	-15	-29	-55	-97	33	-83	-30	-104	-26	-101	-69	-62	1	-96	-8	-73	-68	-145	-77	-115	8120	7844	-16403	-149	-1568	-16730	-26344	-262	-1556	-17812	-15574	170	-9015	-12232	-9719	7
0.766667	-23	39	87	-58	-109	-35	12	-15	-16	1	-73	-66	-98	-17	-30	-61	-99	32	-88	-35	-102	-25	-100	-70	-62	1	-101	-12	-85	-69	-147	-78	-102	8216	7873	-16293	-284	-2585	-17133	-25073	-188	-2407	-18231	-14575	130	-9301	-12810	-9825	29
0.767500	-23	39	85	-60	-110	-38	11	-18	-16	2	-76	-65	-98	-17	-16	-61	-101	26	-88	-33	-104	-26	-102	-72	-66	-3	-100	-13	-76	-74	-146	-78	-84	8314	7893	-16186	-276	-3662	-17471	-23723	-228	-3429	-18570	-13570	55	-9508	-13544	-9911	58
0.768333	-30	41	87	-58	-110	-39	12	-17	-17	-28	-76	-65	-99	-18	-30	-63	-102	29	-87	-33	-104	-25	-103	-73	-66	-3	-101	-13	-76	-76	-150	-77	-25	8411	7893	-16093	-262	-4782	-17748	-22287	-224	-4591	-18783	-12570	-64	-9628	-14382	-9946	66
0.769167	-26	40	88	-56	-110	-38	11	-16	-19	4	-76	-64	-100	-16	-29	-60	-99	33	-85	-34	-102	-27	-100	-73	-65	-3	-101	-16	-74	-69	-146	-77	-33	8508	7903	-16022	-186	-5917	-17968	-20768	-173	-5853	-18906	-11603	-200	-9666	-15313	-9910	84
0.770000	-11	38	85	-58	-109	-34	6	-14	-18	3	-73	-65	-94	-16	-27	-59	-103	32	-86	-31	-103	-40	-102	-70	-66	1	-100	-11	-69	-65	-147	-76	-39	8586	7904	-15988	-198	-7037	-18124	-19175	-204	-7137	-18958	-10683	-249	-9621	-16301	-9808	81
0.770833	-27	42	89	-56	-109	-34	12	-14	-33	4	-73	-62	-94	-15	-27	-60	-98	50	-87	-31	-101	-19	-100	-70	-62	0	-99	-10	-72	-69	-145	-73	16	8661	7891	-15999	-207	-8119	-18221	-17515	-219	-8395	-18922	-9823	-224	-9505	-17318	-9611	86
0.771667	-27	42	87	-79	-85	-34	12	-11	-16	7	-72	-62	-96	-16	-26	-58	-100	33	-86	-29	-104	-17	-100	-70	-61	2	-98	-10	-70	-68	-146	-75	9	8701	7911	-16068	-96	-9118	-18254	-15802	-149	-9560	-18812	-9044	-169	-9323	-18320	-9328	59
0.772500	-27	45	89	-57	-110	-32	12	-15	-18	5	-74	-60	-90	-13	-39	-58	-98	34	-85	-31	-104	-19	-99	-74	-64	0	-98	-13	-72	-69	-148	-74	9	8751	7926	-16189	-104	-10028	-18227	-14036	-75	-10589	-18647	-8348	-92	-9080	-19294	-8958	8
0.773333	-26	40	86	-57	-109	-32	13	-16	-18	5	-73	-63	-97	-17	-56	-60	-97	30	-88	-35	-105	-24	-98	-73	-64	0	-99	-15	-78	-74	-149	-76	58	8784	7944	-16385	-95	-10820	-18132	-12245	-50	-11424	-18446	-7743	-82	-8791	-20178	-8539	46
0.774167	-28	38	82	-61	-111	-38	6	-15	-22	3	-75	-66	-99	-18	-30	-62	-103	33	-70	-33	-105	-23	-101	-72	-65	-1	-102	-17	-76	-73	-146	-76	54	8759	7982	-16634	-65	-11483	-17964	-10433	-60	-12014	-18232	-7238	-115	-8465	-20958	-8067	59
0.775000	-28	41	84	-50	-112	-33	10	-13	-17	3	-74	-63	-97	-17	-25	-61	-101	33	-88	-35	-109	-23	-86	-72	-68	-1	-100	-15	-74	-53	-146	-75	18	8733	8030	-16945	-10	-12012	-17747	-8635	-134	-12340	-18019	-6842	-124	-8120	-21626	-7580	15
0.775833	-27	41	85	-59	-112	-33	9	-16	-21	4	-74	-62	-101	-19	-28	-61	-100	35	-61	-32	-107	-21	-98	-70	-63	-3	-99	-15	-75	-73	-147	-76	23	8693	8098	-17310	-113	-12387	-17466	-6879	-255	-12372	-17831	-6546	-139	-7760	-22165	-7098	40
0.776667	-26	41	88	-57	-110	-33	9	-12	-16	7	-70	-61	-97	-16	-26	-58	-98	36	-85	-31	-104	-22	-101	-68	-62	2	-99	-10	-70	-67	-147	-73	51	8642	8187	-17719	-227	-12617	-17150	-5205	-335	-12114	-17688	-6337	-115	-7406	-22580	-6650	61
0.777500	-27	43	90	-55	-105	-29	15	-10	-17	5	-67	-56	-96	-15	-27	-58	-99	37	-83	-28	-100	-23	-97	-67	-62	3	-94	-11	-73	-69	-145	-73	56	8582	8297	-18166	-179	-12689	-16801	-3639	-289	-11575	-17615	-6232	-90	-7066	-22880	-6270	28
0.778333	-28	42	89	-57	-111	-32	12	-12	-19	7	-67	-60	-93	-13	-25	-57	-99	39	-85	-28	-104	-21	-100	-67	-59	1	-96	-10	-72	-68	-126	-73	23	8519	8434	-18640	-116	-12612	-16444	-2229	-235	-10777	-17626	-6211	-69	-6749	-23080	-5968	-23
0.779167	-25	44	91	-57	-107	-32	12	-11	-18	6	-69	-48	-100	-15	-27	-56	-96	39	-84	-29	-101	-16	-96	-64	-58	1	-97	-11	-74	-68	-144	-74	10	8462	8596	-19127	-148	-12377	-16090	-1003	-201	-9750	-17736	-6263	-16	-6469	-23211	-5775	-22
0.780000	-24	44	90	-57	-107	-35	11	-11	-11	8	-70	-62	-93	-14	-26	-58	-96	35	-83	-28	-101	-11	-99	-66	-60	0	-97	-11	-69	-67	-144	-74	3	8415	8778	-19608	-9	-12002	-15766	-7	-139	-8544	-17943	-6379	85	-6224	-23301	-5699	-32
0.780833	-25	41	90	-56	-108	-33	13	-11	-18	5	-70	-62	-98	-17	-26	-57	-98	36	-84	-30	-104	-22	-98	-69	-61	0	-96	-13	-70	-81	-150	-79	17	8380	8989	-20082	67	-11490	-15489	730	-131	-7212	-18260	-6541	143	-6034	-23378	-5748	-82
0.781667	-28	42	88	-59	-110	-35	8	-16	-27	4	-72	-64	-98	-19	-30	-60	-98	34	-88	-32	-109	-24	-102	-72	-63	-3	-101	-12	-76	-72	-150	-78	29	8365	9223	-20530	33	-10844	-15276	1176	-138	-5810	-18676	-6742	76	-5878	-23463	-5922	-121
0.782500	-29	39	88	-63	-109	-38	6	-16	-17	3	-75	-67	-99	-17	-32	-61	-101	78	-88	-33	-104	-24	-99	-67	-63	-3	-103	-12	-72	-72	-149	-75	8	8369	9474	-20937	69	-10075	-15147	1269	-142	-4384	-19181	-6956	-23	-5754	-23583	-6217	-131
0.783333	-27	19	87	-57	-109	-33	11	-15	-22	2	-70	-64	-94	-16	-28	-58	-99	35	-85	-30	-103	-22	-99	-68	-63	0	-101	-8	-68	-68	-148	-76	-23	8401	9734	-21302	-22	-9210	-15121	1140	-200	-2994	-19768	-7191	-108	-5663	-23761	-6627	-98
0.784167	-27	40	88	-55	-105	-33	12	-15	-14	19	-69	-63	-96	-14	-31	-38	-98	35	-84	-30	-104	-24	-100	-66	-60	0	-100	-9	-73	-70	-147	-75	-18	8446	9987	-21619	-76	-8263	-15208	636	-271	-1687	-20416	-7431	-178	-5590	-24007	-7138	-61
0.785000	-22	42	90	-55	-100	-32	13	-12	-17	4	-73	-61	-97	-16	-30	-58	-100	38	-83	-30	-103	-33	-99	-66	-61	2	-104	-13	-72	-68	-146	-75	-18	8495	10230	-21887	-72	-7236	-15416	-216	-232	-522	-21108	-7671	-198	-5525	-24328	-7738	-104
0.785833	-22	43	89	-55	-105	-30	15	-19	-13	6	-69	-62	-94	-16	-26	-56	-97	36	-86	-31	-102	-22	-96	-65	-60	0	-97	-11	-72	-77	-145	-74	-36	8549	10443	-22102	-117	-6147	-15754	-1303	-167	472	-21817	-7906	-252	-5452	-24709	-8403	-137
0.786667	-24	42	90	-55	-107	-33	12	-13	-18	5	-70	-63	-96	-19	-27	-58	-98	35	-93	-31	-108	-25	-100	-68	-63	-1	-102	-15	-81	-69	-153	-75	-27	8602	10610	-22269	-128	-5077	-16209	-2693	-147	1256	-22523	-8146	-293	-5357	-25152	-9128	-113
0.787500	-28	39	85	-61	-114	-36	13	-16	-21	2	-74	-62	-97	-16	-33	-42	-97	32	-84	-35	-109	-25	-100	-67	-62	-1	-100	-15	-73	-70	-149	-77	-8	8641	10704	-22383	-146	-3992	-16776	-4305	-182	1825	-23206	-8378	-361	-5223	-25627	-9885	-109
0.788333	-29	38	84	-58	-110	-36	11	-17	-17	2	-74	-66	-98	-19	-33	-58	-100	30	-86	-29	-105	-24	-98	-67	-66	-3	-102	-14	-75	-70	-150	-76	-11	8665	10746	-22468	-68	-2922	-17441	-6111	-208	2172	-23816	-8623	-449	-5051	-26104	-10653	-109
0.789167	-27	33	85	-60	-109	-36	11	-17	-21	1	-81	-65	-96	-17	-35	-58	-99	32	-85	-31	-110	-28	-102	-70	-63	0	-101	-12	-77	-70	-147	-77	-4	8653	10679	-22519	10	-1908	-18188	-8071	-168	2290	-24362	-8883	-439	-4832	-26551	-11414	-72
0.790000	-28	38	86	-57	-109	-38	11	-16	-19	0	-75	-67	-99	-21	-34	-83	-107	30	-87	-36	-108	-27	-114	-73	-69	10	-102	-15	-79	-73	-153	-78	28	8612	10501	-22551	-46	-964	-18989	-10118	-143	2204	-24801	-9174	-355	-4574	-26923	-12164	-58
0.790833	-10	36	86	-63	-116	-42	10	-12	-23	1	-75	-66	-99	-18	-34	-63	-104	27	-88	-38	-109	-27	-103	-70	-64	-3	-101	-16	-73	-69	-148	-73	52	8526	10200	-22567	-152	-108	-19814	-12203	-99	1925	-25119	-9499	-296	-4275	-27187	-12875	-45
0.791667	-29	39	85	-58	-108	-35	12	-13	-17	1	-75	-63	-96	-17	-45	-62	-100	30	-83	-34	-112	-25	-100	-72	-65	0	-98	-14	-73	-72	-149	-80	59	8403	9768	-22580	-84	627	-20634	-14277	-50	1493	-25299	-9876	-263	-3946	-27315	-13560	-12
0.792500	-21	40	87	-60	-109	-36	10	-15	-16	3	-72	-61	-96	-17	-33	-60	-99	60	-86	-34	-107	-26	-101	-73	-63	-1	-99	-12	-75	-68	-149	-78	27	8235	9190	-22605	-84	1236	-21424	-16277	16	933	-25338	-10316	-258	-3636	-27258	-14196	-13
0.793333	-26	45	86	-60	-110	-34	10	-13	-16	5	-73	-65	-98	-16	-30	-60	-101	33	-84	-36	-107	-24	-102	-72	-64	0	-104	-13	-72	-68	-150	-77	-45	8022	8469	-22638	2	1701	-22154	-18168	46	281	-25226	-10825	-293	-3331	-27003	-14790	-19
0.794167	-26	38	86	-61	-107	-34	11	-15	-25	3	-74	-64	-97	-18	-31	-61	-102	32	-86	-34	-108	-25	-101	-76	-68	-5	-99	-12	-73	-66	-148	-79	-46	7775	7607	-22697	70	2027	-22793	-19911	92	-435	-24955	-11409	-334	-3066	-26533	-15332	8
0.795000	-27	41	86	-60	-111	-32	10	-14	-18	4	-74	-63	-99	-18	-31	-61	-102	29	-84	-34	-96	-26	-103	-72	-64	-1	-100	-13	-73	-68	-147	-78	-7	7515	6607	-22776	96	2193	-23315	-21474	77	-1159	-24537	-12074	-406	-2866	-25832	-15835	27
0.795833	-27	41	87	-60	-110	-32	15	-13	-19	2	-74	-65	-98	-15	-30	-58	-100	33	-87	-36	-105	-25	-101	-73	-51	-38	-103	-12	-74	-68	-146	-75	-7	7229	5472	-22890	207	2220	-23691	-22820	-26	-1878	-23982	-12814	-437	-2747	-24917	-16302	37
0.796667	-26	39	87	-58	-109	-32	15	-10	-18	4	-69	-63	-95	2	-28	-58	-100	33	-87	-32	-102	-23	-98	-72	-62	0	-97	-9	-70	-65	-144	-74	-34	6941	4220	-23034	172	2108	-23906	-23934	-15	-2547	-23291	-13620	-414	-2738	-23810	-16749	44
0.797500	-26	44	103	-56	-107	-35	19	-11	-16	3	-70	-61	-94	-9	-30	-57	-97	36	-84	-29	-103	-22	-98	-69	-63	1	-97	-9	-73	-68	-144	-74	-55	6657	2861	-23205	109	1862	-23941	-24803	39	-3155	-22493	-14496	-285	-2855	-22493	-17183	58
0.798333	-31	44	87	-58	-109	-32	17	-11	-18	5	-70	-66	-97	-13	-34	-59	-100	32	-85	-38	-103	-22	-101	-72	-62	-3	-101	-13	-72	-69	-148	-75	-56	6396	1410	-23405	109	1500	-23792	-25420	74	-3698	-21598	-15413	-99	-3111	-21057	-17626	108
0.799167	-31	40	87	-59	-111	-34	13	-14	-22	0	-73	-67	-97	-14	-30	-58	-102	34	-86	-33	-105	-23	-100	-69	-63	0	-99	-15	-77	-69	-144	-74	-48	6169	-102	-23622	27	1046	-23446	-25786	118	-4130	-20625	-16402	-7	-3508	-19520	-18078	153
0.800000	-28	42	87	-61	-111	-33	16	-13	-16	4	-69	-63	-96	-13	-24	-59	-99	-11	-85	-34	-105	-25	-99	-67	-62	0	-99	-13	-75	-68	-144	-74	-51	5989	-1662	-23858	19	499	-22905	-25908	109	-4477	-19606	-17387	-4	-4042	-17935	-18579	141
0.800833	-27	42	89	-61	-109	-32	16	-12	-15	4	-74	-67	-98	-15	-29	-59	-100	36	-86	-30	-104	-17	-100	-68	-64	-11	-98	-15	-76	-70	-148	-72	-84	5856	-3255	-24105	62	-105	-22180	-25805	120	-4735	-18556	-18378	26	-4715	-16354	-19066	104
0.801667	-26	42	86	-59	-110	-34	13	-12	-19	3	-70	-64	-93	-15	-30	-61	-100	36	-84	-33	-105	-15	-100	-68	-67	0	-100	-12	-74	-69	-147	-74	-83	5786	-4859	-24357	79	-757	-21283	-25489	192	-4909	-17504	-19343	-4	-5493	-14819	-19624	144
0.802500	-15	41	86	-59	-108	-33	17	-11	-15	3	-70	-65	-97	-15	-29	-58	-98	36	-83	-33	-103	-19	-99	-67	-61	2	-95	-14	-74	-73	-148	-75	-66	5772	-6449	-24625	-13	-1442	-20232	-24980	167	-5017	-16472	-20269	-45	-6411	-13381	-20215	183
0.803333	-27	44	90	-56	-111	-32	18	-13	-17	8	-68	-62	-95	-13	-26	-57	-99	36	-80	-31	-108	-22	-99	-67	-45	5	-95	-11	-73	-67	-142	-73	-81	5816	-8011	-24832	-126	-2137	-19057	-24318	104	-5080	-15483	-21138	-107	-7394	-12091	-20833	183
0.804167	-25	50	93	-57	-108	-30	19	-10	-15	5	-74	-64	-95	-13	-26	-58	-98	36	-81	-29	-103	-21	-95	-66	-61	18	-99	-11	-74	-66	-143	-74	-109	5908	-9533	-25072	-67	-2847	-17771	-23509	53	-5115	-14553	-21919	-203	-8438	-10989	-21470	192
0.805000	-24	45	92	-56	-104	-30	19	-10	-14	15	-69	-64	-88	-10	-24	-57	-94	51	-77	-27	-98	-19	-96	-66	-60	2	-94	-9	-67	-67	-142	-72	-112	6049	-10994	-25225	-12	-3567	-16418	-22595	45	-5145	-13710	-22596	-215	-9511	-10109	-22105	185
0.805833	-22	47	93	-57	-105	-29	34	-13	-16	8	-69	-64	-92	-11	-27	-58	-97	37	-79	-31	-101	-18	-97	-64	-59	2	-91	-10	-68	-68	-144	-76	-144	6212	-12401	-25378	-28	-4290	-14993	-21618	54	-5206	-12977	-23160	-212	-10588	-9467	-22724	149
0.806667	-25	45	89	-56	-110	-34	15	-40	-18	6	-74	-65	-101	-15	-31	-58	-100	34	-82	-35	-103	-22	-100	-70	-66	-3	-100	-16	-75	-70	-147	-77	-149	6390	-13742	-25498	66	-5020	-13573	-20589	10	-5315	-12366	-23596	-196	-11647	-9077	-23291	139
0.807500	-32	37	82	-60	-115	-39	9	-16	-21	1	-74	-70	-101	-17	-31	-62	-103	29	-87	-33	-108	-24	-100	-69	-65	-4	-101	-14	-76	-72	-152	-79	-112	6560	-14993	-25575	97	-5750	-12161	-19531	-3	-5489	-11871	-23891	-155	-12668	-8930	-23782	99
0.808333	-28	38	87	-58	-113	-33	12	-14	-23	3	-76	-68	-99	-26	-30	-59	-97	34	-86	-34	-105	-22	-98	-73	-66	-4	-102	-14	-74	-70	-149	-77	-148	6710	-16159	-25607	37	-6498	-10799	-18480	-18	-5741	-11509	-24039	-122	-13627	-9032	-24174	98
0.809167	-27	39	87	-59	-108	-34	4	-13	-16	7	-72	-65	-95	-15	-27	-60	-102	34	-84	-32	-105	-22	-99	-67	-65	0	-99	-13	-75	-70	-147	-75	-161	6813	-17238	-25609	113	-7263	-9500	-17445	-18	-6107	-11268	-24046	-72	-14501	-9335	-24447	104
0.810000	-24	43	91	-58	-108	-33	15	-14	-19	2	-58	-65	-101	-15	-28	-59	-97	34	-83	-33	-103	-19	-101	-68	-64	0	-102	-14	-69	-69	-145	-76	-135	6845	-18228	-25575	77	-8076	-8291	-16446	-38	-6588	-11153	-23904	-40	-15288	-9830	-24571	97
0.810833	-23	40	88	-83	-109	-33	15	-13	-16	6	-70	-66	-96	-15	-26	-59	-99	30	-93	-35	-104	-19	-98	-69	-64	1	-98	-15	-72	-69	-146	-77	-119	6787	-19140	-25528	8	-8934	-7207	-15512	-35	-7177	-11139	-23628	-57	-15982	-10477	-24540	129
0.811667	-26	43	93	-57	-105	-32	18	-12	-16	6	-70	-63	-94	-15	-26	-63	-99	34	-82	-30	-102	-19	-98	-66	-63	-1	-98	-12	-70	-68	-145	-76	-99	6616	-19969	-25467	12	-9857	-6259	-14637	-69	-7894	-11223	-23227	-93	-16592	-11223	-24335	142
0.812500	-26	43	88	-58	-105	-38	11	-11	-12	7	-68	-62	-95	-14	-24	-55	-97	35	-81	-32	-104	-19	-97	-74	-61	1	-93	-13	-75	-67	-145	-76	-83	6311	-20728	-25412	20	-10841	-5455	-13841	-125	-8728	-11372	-22703	-124	-17111	-12037	-23950	159
0.813333	-28	45	90	-57	-107	-34	13	-14	-15	5	-72	-62	-94	-14	-26	-59	-98	34	-81	-29	-107	-17	-98	-66	-63	-5	-97	-14	-73	-70	-147	-75	-72	5863	-21411	-25365	144	-11913	-4807	-13130	-180	-9679	-11572	-22071	-160	-17556	-12872	-23396	157
0.814167	-25	70	89	-58	-113	-35	11	-14	-16	6	-70	-75	-96	-18	-29	-57	-103	29	-84	-32	-107	-24	-98	-69	-63	0	-99	-13	-69	-73	-146	-75	-112	5261	-22022	-25355	160	-13062	-4341	-12504	-198	-10734	-11793	-21353	-138	-17931	-13668	-22678	108
0.815000	-28	39	87	-60	-111	-39	8	-15	-19	2	-74	-60	-103	-18	-31	-61	-105	30	-87	-36	-109	-22	-102	-72	-67	-5	-104	-18	-77	-75	-149	-80	-124	4502	-22565	-25380	-35	-14300	-4027	-11972	-204	-11868	-12019	-20570	-184	-18248	-14394	-21825	93
0.815833	-31	37	81	-58	-115	-38	7	-15	-25	3	-75	-67	-100	-17	-31	-61	-100	29	-90	-36	-113	-23	-101	-69	-65	-3	-102	-14	-74	-69	-149	-78	-73	3589	-23033	-25453	68	-15605	-3864	-11529	-215	-13066	-12203	-19727	-182	-18523	-15003	-20846	78
0.816667	-25	40	86	-61	-112	-36	12	-16	-18	5	-73	-62	-100	-19	-31	-42	-100	34	-85	-31	-109	-21	-100	-66	-63	-3	-100	-13	-76	-72	-147	-73	-38	2516	-23420	-25575	110	-16975	-3844	-11184	-204	-14305	-12331	-18842	-176	-18781	-15478	-19767	38
0.817500	-26	43	88	-58	-110	-21	15	-61	-16	7	-69	-60	-96	-13	-28	-56	-100	34	-83	-31	-103	-18	-99	-65	-65	-5	-99	-11	-73	-69	-147	-73	-69	1298	-23725	-25783	6	-18394	-3963	-10949	-134	-15569	-12392	-17945	-137	-19031	-15788	-18627	33
0.818333	-24	41	88	-56	-105	-32	15	-14	-17	6	-70	-62	-97	-11	-29	-56	-101	35	-84	-30	-104	-19	-99	-68	-63	2	-98	-11	-73	-72	-147	-76	-77	-46	-23933	-26006	-59	-19838	-4187	-10820	-72	-16845	-12361	-17043	-31	-19295	-15919	-17461	39
0.819167	-25	42	89	-57	-109	-33	11	-10	-14	7	-70	-62	-94	-16	-27	-58	-99	33	-84	-29	-104	-19	-101	-58	-62	0	-99	-11	-73	-67	-138	-72	-98	-1490	-24035	-26307	-51	-21286	-4507	-10805	-82	-18106	-12228	-16151	30	-19575	-15852	-16298	43
0.820000	-26	41	89	-58	-109	-34	15	-13	-16	5	-73	-66	-97	-17	-29	-59	-91	33	-86	-30	-105	-19	-98	-67	-63	-3	-102	-13	-73	-68	-147	-75	-91	-3011	-24002	-26655	-82	-22726	-4892	-10907	-160	-19331	-11985	-15290	0	-19890	-15604	-15175	-4
0.820833	-18	42	88	-59	-111	-35	12	-16	-23	4	-70	-64	-97	-16	-28	-58	-101	37	-83	-32	-105	-23	-100	-70	-65	0	-98	-12	-78	-70	-147	-75	-58	-4575	-23869	-27038	-38	-24116	-5329	-11136	-170	-20495	-11634	-14474	-58	-20240	-15177	-14115	-12
0.821667	-30	43	87	-59	-109	-34	13	-6	-16	-4	-74	-64	-98	-17	-31	-59	-103	36	-86	-31	-103	-18	-100	-66	-65	-1	-100	-12	-72	-69	-147	-74	-64	-6168	-23574	-27453	-82	-25424	-5803	-11479	-180	-21584	-11177	-13719	-93	-20629	-14581	-13126	-8
0.822500	-8	42	85	-57	-110	-35	12	-12	-17	-9	-73	-64	-99	-17	-30	-58	-98	37	-87	-31	-109	-18	-97	-69	-66	-1	-100	-13	-72	-70	-146	-75	-68	-7740	-23140	-27880	-171	-26622	-6241	-11947	-206	-22588	-10638	-13016	-97	-21059	-13846	-12244	-16
0.823333	-26	42	87	-58	-108	-33	13	-12	-18	3	-76	-65	-99	-17	-29	-62	-102	32	-85	-29	-108	-24	-99	-47	-66	-3	-103	-13	-74	-70	-147	-77	-83	-9285	-22549	-28309	-120	-27688	-6689	-12538	-202	-23495	-10012	-12393	-91	-21523	-12999	-11487	-47
0.824167	-30	41	86	-62	-111	-35	11	-17	-26	2	-76	-66	-98	-19	-29	-61	-100	36	-87	-31	-104	-19	-102	-65	-64	0	-102	-11	-69	-67	-146	-72	-87	-10738	-21809	-28719	-72	-28596	-7054	-13244	-211	-24296	-9329	-11855	-96	-22005	-12073	-10839	-26
0.825000	-27	42	89	-57	-105	-45	13	-13	-14	5	-73	-63	-95	-16	-28	-58	-98	37	-85	-30	-103	-23	-98	-64	-64	0	-100	-11	-73	-67	-144	-69	-64	-12089	-20932	-29105	-97	-29332	-7380	-14054	-180	-24976	-8606	-11416	-97	-22502	-11104	-10312	-13
0.825833	-24	43	91	-57	-104	-30	15	-12	-17	5	-73	-63	-94	-14	-29	-57	-97	37	-86	-32	-102	-18	-97	-67	-63	-1	-102	-12	-72	-68	-158	-72	-95	-13318	-19923	-29459	-137	-29886	-7628	-14974	-186	-25551	-7885	-11076	-109	-22997	-10129	-9901	-29
0.826667	-28	38	88	-58	-108	-33	13	-15	-17	-1	-74	-66	-94	-15	-32	-62	-103	33	-88	-32	-104	-25	-101	-69	-63	-3	-100	-14	-75	-72	-149	-77	-122	-14377	-18805	-29774	-79	-30252	-7796	-15966	-241	-25999	-7183	-10827	-163	-23485	-9187	-9593	-28
0.827500	-26	41	89	-60	-110	-34	12	-14	-19	0	-76	-66	-100	-18	-32	-62	-100	34	-86	-34	-108	-29	-102	-72	-65	-5	-101	-16	-79	-74	-148	-81	-79	-15300	-17594	-30034	-19	-30419	-7869	-17020	-281	-26338	-6517	-10712	-256	-23939	-8292	-9366	-30
0.828333	-29	40	87	-60	-113	-36	12	-12	-22	3	-73	-64	-98	-17	-30	-67	-102	35	-83	-33	-107	-24	-99	-69	-63	-1	-101	-14	-76	-69	-148	-75	-69	-16026	-16319	-30249	-180	-30402	-7842	-18136	-326	-26564	-5911	-10685	-310	-24348	-7489	-9211	-32
0.829167	-27	41	110	-58	-108	-31	13	-14	-18	3	-77	-65	-97	-16	-30	-60	-99	35	-86	-34	-105	-23	-87	-69	-63	0	-100	-15	-73	-73	-146	-74	-70	-16581	-15015	-30410	-121	-30207	-7725	-19242	-320	-26691	-5387	-10759	-306	-24702	-6792	-9106	-51
0.830000	-25	40	88	-60	-108	-33	11	-13	17	5	-74	-62	-94	-17	-29	-57	-98	36	-86	-32	-107	-22	-99	-67	-61	0	-101	-14	-74	-70	-125	-72	-60	-16931	-13710	-30530	-91	-29849	-7519	-20370	-325	-26717	-4965	-10923	-266	-24985	-6245	-9038	-61
0.830833	-24	42	84	-58	-108	-32	10	-14	-16	7	-75	-66	-96	-16	-28	-60	-97	32	-85	-32	-101	-22	-100	-69	-61	-1	-99	-15	-74	-70	-146	-73	-83	-17114	-12432	-30610	-53	-29343	-7236	-21477	-326	-26654	-4650	-11173	-176	-25194	-5842	-8971	-78
0.831667	-24	42	89	-60	-109	-33	13	-15	-16	3	-74	-65	-96	-17	-29	-62	-107	32	-88	-35	-108	-25	-103	-70	-66	-1	-99	-14	-76	-74	-148	-77	-86	-17134	-11220	-30665	-23	-28725	-6893	-22541	-220	-26511	-4451	-11506	-119	-25315	-5595	-8957	-96
0.832500	-27	40	89	-58	-116	-38	8	-16	-23	1	-75	-68	-100	-17	-30	-61	-101	30	-87	-36	-104	-23	-99	-68	-64	0	-103	-14	-74	-72	-124	-73	-100	-17006	-10104	-30695	50	-27995	-6487	-23532	-128	-26296	-4367	-11891	-146	-25345	-5516	-8920	-108
0.833333	-27	40	87	-59	-111	-35	12	-16	-19	3	-75	-64	-103	-17	-29	-62	-103	34	-86	-36	-102	-24	-132	-72	-65	-1	-101	-14	-72	-69	-147	-76	-113	-16750	-9117	-30719	75	-27199	-6056	-24440	-49	-26013	-4393	-12323	-188	-25286	-5598	-8883	-109
0.834167	-24	40	88	-58	-83	-33	10	-14	-17	2	-75	-65	-97	-19	-30	-61	-97	32	-86	-32	-105	-23	-103	-74	-63	-3	-100	-12	-74	-73	-148	-76	-101	-16393	-8276	-30748	-11	-26356	-5598	-25251	8	-25673	-4525	-12794	-171	-25141	-5832	-8840	-83
0.835000	-25	38	87	-60	-111	-39	30	-14	-17	4	-76	-66	-97	-17	-21	-63	-101	30	-90	-38	-108	-23	-104	-73	-64	-3	-103	-13	-76	-70	-148	-77	-66	-15966	-7602	-30784	-32	-25486	-5140	-25953	6	-25289	-4751	-13271	-90	-24913	-6204	-8790	-81
0.835833	-27	39	87	-58	-109	-33	10	-15	-21	5	-75	-65	-99	-17	-29	-57	-101	32	-86	-35	-103	-22	-100	-69	-65	-4	-99	-13	-72	-72	-149	-77	-65	-15484	-7105	-30838	26	-24616	-4694	-26529	-38	-24861	-5047	-13744	-26	-24611	-6699	-8726	-112
0.836667	-25	40	88	-58	-109	-31	9	-15	-15	5	-74	-62	-97	-8	-29	-60	-98	30	-85	-32	-104	-22	-101	-69	-63	0	-98	-10	-72	-72	-145	-75	-86	-14982	-6783	-30918	3	-23768	-4278	-26967	-99	-24400	-5400	-14201	2	-24250	-7285	-8698	-105
0.837500	-22	50	90	-55	-110	-30	15	-9	-15	8	-72	-62	-95	-14	-27	-58	-98	35	-82	-33	-102	-19	-91	-66	-62	2	-95	-9	-72	-67	-146	-75	-77	-14513	-6649	-31027	-93	-22962	-3911	-27274	-84	-23920	-5797	-14622	49	-23841	-7952	-8676	-77
0.838333	-23	41	90	-55	-107	-31	12	-12	-17	9	-70	-61	-93	-13	-24	-58	-99	36	-84	-52	-103	-18	-97	-67	-64	0	-96	-8	-73	-65	-144	-73	-95	-14034	-6689	-31166	36	-22215	-3584	-27450	-29	-23418	-6225	-15007	20	-23397	-8661	-8678	-66
0.839167	-36	44	90	-56	-107	-29	34	-13	-14	6	-74	-61	-97	-15	-30	-62	-98	34	-85	-47	-100	-21	-97	-67	-61	4	-97	-9	-70	-68	-152	-74	-114	-13629	-6889	-31335	47	-21533	-3365	-27495	20	-22904	-6659	-15334	-55	-22937	-9379	-8714	-84
0.840000	-25	41	90	-55	-108	-33	12	-18	-21	26	-73	-63	-98	-15	-29	-60	-100	36	-87	-32	-104	-23	-100	-72	-64	-1	-99	-13	-75	-70	-153	-75	-94	-13297	-7236	-31532	-51	-20918	-3203	-27414	7	-22389	-7090	-15602	-109	-22475	-10088	-8794	-110
0.840833	-40	34	85	-59	-113	-32	9	-16	-23	1	-77	-64	-96	-17	-30	-62	-74	34	-87	-33	-105	-23	-98	-68	-66	-6	-96	-11	-73	-69	-148	-77	-111	-13046	-7701	-31745	130	-20375	-3106	-27215	-4	-21880	-7498	-15792	-130	-22023	-10754	-8916	-95
0.841667	-27	40	87	-60	-112	-33	11	-13	-22	3	-74	-65	-96	-14	-32	-62	-98	34	-86	-31	-108	-22	-99	-70	-65	0	-100	-12	-74	-66	-141	-73	-117	-12864	-8260	-31974	-44	-19918	-3092	-26912	-67	-21364	-7880	-15941	-104	-21602	-11350	-9096	-57
0.842500	-24	40	72	-57	-107	-32	13	-11	-19	6	-72	-61	-97	-15	-27	-59	-100	33	-86	-32	-107	-21	-98	-66	-63	1	-99	-13	-73	-68	-147	-95	-90	-12824	-8889	-32204	-185	-19530	-3150	-26513	-87	-20874	-8225	-16005	-55	-21216	-11864	-9334	-61
0.843333	-24	44	89	-57	-107	-30	15	-15	-17	5	-70	-61	-99	-14	-26	-59	-96	35	-84	-30	-104	-19	-96	-90	-63	1	-99	-9	-73	-67	-148	-75	-91	-12854	-9558	-32407	-153	-19213	-3284	-26037	-48	-20409	-8535	-16015	-40	-20882	-12282	-9628	-52
0.844167	-26	42	88	-55	-109	-30	12	-12	-17	7	-69	-64	-95	-12	-24	-57	-99	34	-83	-29	-100	-18	-96	-67	-64	-10	-94	-11	-74	-68	-143	-73	-88	-12971	-10243	-32604	-153	-18960	-3480	-25488	-67	-19974	-8809	-15974	-51	-20608	-12589	-9977	-42
0.845000	-25	44	90	-51	-108	-31	17	-10	-16	-4	-51	-62	-93	-12	-24	-57	-99	38	-83	-30	-102	-18	-96	-66	-62	2	-98	-10	-70	-66	-137	-70	-77	-13156	-10916	-32699	-119	-18768	-3741	-24891	-68	-19570	-9029	-15895	-83	-20405	-12786	-10378	-41
0.845833	-21	46	88	-53	-107	-29	16	-6	-12	8	-69	-60	-94	-11	-23	-56	-96	34	-84	-28	-102	-22	-95	-63	-61	1	-96	-41	-68	-65	-144	-72	-63	-13408	-11570	-32721	-12	-18625	-4046	-24255	-74	-19214	-9221	-15785	-101	-20270	-12877	-10827	-40
0.846667	-25	45	90	-56	-105	-36	18	-14	-18	6	-70	-61	-94	-15	-26	-60	-103	36	-84	-30	-103	-21	-99	-66	-61	0	-100	-13	-70	-70	-149	-74	-76	-13701	-12171	-32749	4	-18532	-4391	-23596	-105	-18916	-9378	-15666	-115	-20218	-12863	-11329	-14
0.847500	-30	38	84	-57	-109	-36	18	-13	-18	5	-75	-63	-97	-15	-27	-60	-99	35	-84	-35	-104	-24	-97	-68	-61	0	-99	-17	-74	-73	-150	-76	-68	-14016	-12710	-32748	21	-18473	-4765	-22931	-73	-18665	-9508	-15540	-104	-20237	-12758	-11859	0
0.848333	-23	42	85	-63	-111	-33	19	-15	-21	-5	-75	-68	-99	-18	-29	-61	-101	32	-92	-36	-108	-27	-101	-69	-67	-6	-104	-19	-77	-75	-151	-79	-64	-14338	-13170	-32755	96	-18451	-5155	-22273	-60	-18477	-9619	-15425	-101	-20333	-12578	-12423	1
0.849167	-27	36	81	-39	-110	-38	9	-17	-25	1	-75	-65	-101	-21	-28	-63	-101	32	-87	-35	-109	-24	-99	-69	-64	-3	-101	-13	-73	-52	-148	-77	-99	-14636	-13546	-32757	49	-18452	-5548	-21624	-53	-18343	-9705	-15329	-90	-20492	-12353	-12996	22
0.850000	-29	39	87	-60	-109	-27	11	-15	-16	6	-72	-59	-97	-18	-26	-62	-99	35	-82	-32	-107	-25	-100	-68	-66	-3	-100	-16	-77	-73	-150	-73	-96	-14900	-13828	-32750	-47	-18479	-5936	-21008	-34	-18278	-9778	-15268	-98	-20713	-12056	-13582	24
0.850833	-27	42	87	-61	-108	-32	13	-16	-14	7	-72	-65	-94	-15	-28	-51	-98	32	-85	-32	-103	-24	-101	-68	-63	-4	-99	-17	-74	-73	-145	-75	-68	-15117	-14025	-32757	-16	-18534	-6317	-20435	-40	-18283	-9846	-15247	-118	-20990	-11762	-14169	-6
0.851667	-24	40	89	-72	-125	-32	15	-14	-17	4	-68	-64	-95	-42	-27	-59	-100	34	-81	-32	-105	-24	-99	-68	-66	-1	-100	-15	-76	-66	-146	-77	-72	-15268	-14129	-32734	24	-18600	-6696	-19914	-66	-18348	-9903	-15278	-120	-21316	-11475	-14754	-1
0.852500	-23	41	68	-58	-109	-31	13	-12	-17	7	-68	-62	-94	-16	-28	-58	-98	35	-82	-27	-103	-25	-97	-69	-62	0	-97	-13	-70	-70	-146	-75	-91	-15345	-14148	-32641	114	-18713	-7003	-19452	-59	-18477	-9961	-15359	-110	-21677	-11203	-15328	22
0.853333	-24	41	90	-59	-107	-32	15	-13	-18	6	-69	-63	-97	-16	-26	-58	-98	32	-83	-31	-104	-22	-99	-69	-62	-3	-99	-16	-76	-73	-148	-75	-93	-15343	-14084	-32477	60	-18830	-7295	-19066	-82	-18665	-10014	-15495	-113	-22069	-10977	-15884	42
0.854167	-28	40	85	-61	-102	-32	13	-15	-18	6	-73	-62	-96	-17	-29	-58	-99	36	-82	-29	-107	-23	-100	-69	-64	0	-99	-15	-65	-73	-149	-75	-97	-15252	-13950	-32321	91	-18979	-7550	-18746	-102	-18905	-10066	-15685	-108	-22470	-10793	-16411	23
0.855000	-29	41	88	-59	-111	-32	9	-15	-17	6	-73	-65	-103	-15	-29	-60	-101	33	-86	-32	-107	-23	-101	-69	-66	-1	-99	-15	-77	-75	-146	-78	-64	-15074	-13753	-32145	106	-19146	-7766	-18507	-75	-19201	-10111	-15927	-107	-22879	-10675	-16911	22
0.855833	-25	40	87	-61	-114	-34	11	-14	-18	6	-74	-64	-96	-17	-10	-59	-100	35	-88	-35	-105	-25	-101	-68	-64	-3	-114	-15	-73	-69	-147	-76	-93	-14804	-13505	-31987	-42	-19347	-7938	-18344	-72	-19538	-10159	-16215	-99	-23281	-10623	-17382	33
0.856667	-28	40	84	-61	-112	-40	12	-13	-19	5	-75	-68	-100	-18	-33	-59	-101	35	-87	-36	-107	-25	-100	-72	-64	-1	-101	-17	-78	-73	-144	-75	-93	-14439	-13210	-31836	-47	-19569	-8067	-18269	-50	-19898	-10198	-16545	-94	-23674	-10639	-17817	12
0.857500	-23	39	85	-46	-113	-36	11	-14	-17	5	-76	-64	-95	-15	-29	-59	-99	34	-85	0	-104	-24	-100	-69	-63	-1	-96	-13	-53	-72	-146	-75	-83	-13983	-12896	-31695	28	-19820	-8146	-18267	-63	-20284	-10229	-16896	-83	-24040	-10721	-18203	15
0.858333	-26	43	88	-56	-108	-31	16	-16	-15	9	-73	-61	-96	-40	-29	-60	-98	37	-83	-31	-101	-21	-98	-70	-62	0	-99	-14	-74	-69	-146	-80	-92	-13439	-12578	-31561	10	-20092	-8185	-18350	-74	-20690	-10263	-17280	-82	-24380	-10867	-18579	22
0.859167	-25	29	91	-58	-112	-32	13	-15	-15	7	-74	-61	-96	-13	-28	-57	-96	35	-85	-32	-104	-21	-101	-68	-62	1	-99	-12	-70	-70	-145	-74	-72	-12813	-12258	-31426	246	-20391	-8185	-18501	-85	-21103	-10271	-17677	-82	-24681	-11062	-18898	36
0.860000	-27	43	88	-57	-110	-32	30	-12	-19	7	-73	-63	-97	-10	-31	-56	-100	36	-82	-33	-105	-22	-100	-69	-63	2	-98	-15	-75	-70	-147	-73	-91	-12096	-11962	-31282	378	-20711	-8150	-18719	-77	-21511	-10279	-18081	-65	-24947	-11305	-19181	42
0.860833	-26	41	86	-61	-111	-32	12	-14	-18	7	-76	-61	-97	-17	-29	-58	-97	34	-86	-31	-108	-21	-101	-69	-66	0	-98	-12	-78	-68	-145	-73	-63	-11302	-11695	-31110	162	-21053	-8073	-18998	-87	-21911	-10269	-18472	-64	-25158	-11572	-19425	39
0.861667	-24	39	88	-56	-107	-31	-10	-15	-18	6	-73	-62	-98	-17	-29	-58	-98	34	-83	-30	-104	-19	-99	-70	-61	1	-103	-14	-74	-70	-147	-75	-16	-10422	-11477	-30900	57	-21408	-7980	-19331	-120	-22289	-10264	-18859	-63	-25331	-11859	-19631	52
0.862500	-26	40	88	-57	-110	-32	13	-12	-17	5	-72	-59	-94	-17	-29	-56	-99	37	-84	-28	-107	-22	-99	-69	-62	4	-97	-12	-74	-70	-143	-74	-35	-9482	-11275	-30650	52	-21777	-7853	-19691	-92	-22640	-10243	-19221	-67	-25452	-12154	-19800	23
0.863333	-25	43	89	-58	-110	-30	17	-12	-17	10	-73	-61	-97	-15	-29	-58	-96	38	-83	-30	-104	-21	-97	-66	-62	1	-101	-11	-74	-68	-147	-72	-39	-8497	-11128	-30349	162	-22147	-7710	-20082	-103	-22962	-10212	-19561	-60	-25524	-12442	-19939	2
0.864167	-26	41	89	-58	-112	-31	15	-11	-17	6	-70	-59	-97	-13	-27	-56	-101	32	-82	-30	-98	-21	-98	-69	-63	3	-96	-11	-70	-66	-144	-75	-21	-7479	-11013	-29994	182	-22520	-7554	-20496	-160	-23249	-10179	-19871	-51	-25551	-12717	-20041	-45
0.865000	-26	42	86	-57	-109	-30	13	-13	-17	6	-74	-59	-93	-15	-31	-59	-97	37	-82	-31	-103	-21	-100	-70	-62	2	-97	-10	-72	-72	-147	-74	0	-6467	-10925	-29593	153	-22890	-7379	-20914	-143	-23498	-10135	-20145	-50	-25541	-12966	-20126	-24
0.865833	-25	43	87	-59	-111	-34	11	-16	-19	5	-73	-62	-98	-16	-27	-57	-96	35	-82	-28	-103	-22	-96	-70	-60	4	-97	-12	-74	-67	-143	-73	-42	-5475	-10832	-29149	69	-23245	-7203	-21325	-146	-23705	-10095	-20386	-51	-25493	-13183	-20179	13
0.866667	-28	42	86	-60	-108	-32	13	-14	-18	4	-85	-62	-97	-17	-30	-59	-100	33	-84	-32	-104	-24	-100	-70	-67	-3	-102	-15	-74	-39	-148	-90	-40	-4542	-10729	-28684	-86	-23587	-7024	-21721	-138	-23869	-10034	-20588	-62	-25414	-13374	-20217	-12
0.867500	-27	42	87	-59	-109	-35	11	-14	-16	5	-73	-63	-96	-15	-30	-58	-101	34	-86	-33	-107	-26	-102	-73	-65	0	-101	-14	-72	-70	-147	-76	-30	-3699	-10587	-28206	-58	-23905	-6847	-22091	-164	-23989	-9980	-20757	-52	-25307	-13526	-20237	-35
0.868333	-26	40	87	-59	-104	-32	13	-41	-16	5	-75	-65	-97	-17	-32	-61	-100	36	-83	-35	-103	-24	-101	-72	-64	0	-101	-13	-76	-70	-150	-77	-77	-2980	-10394	-27746	-43	-24196	-6667	-22416	-252	-24067	-9925	-20886	-55	-25180	-13649	-20247	-65
0.869167	-25	42	88	-65	-108	-35	12	-16	-14	6	-76	-63	-93	-15	-30	-58	-100	41	-82	-31	-103	-24	-105	-70	-64	-1	-94	-13	-74	-69	-147	-73	-80	-2413	-10131	-27325	-15	-24454	-6499	-22717	-286	-24107	-9860	-20984	-50	-25036	-13732	-20247	-105
0.870000	-25	42	96	-58	-109	-33	13	-14	-14	5	-73	-64	-98	-14	-28	-58	-100	34	-81	-30	-104	-23	-99	-67	-63	3	-109	-12	-74	-69	-149	-75	-23	-2029	-9788	-26967	-53	-24677	-6337	-22962	-269	-24110	-9799	-21057	-53	-24891	-13795	-20242	-119
0.870833	-25	44	88	-57	-108	-33	12	-14	-17	6	-72	-63	-95	-14	-27	-56	-99	37	-82	-29	-102	-24	-99	-62	-64	1	-98	-10	-70	-67	-143	-74	17	-1791	-9356	-26692	-67	-24863	-6183	-23162	-255	-24082	-9740	-21103	-66	-24739	-13823	-20234	-162
0.871667	-34	42	89	-57	-105	-31	13	-11	-15	9	-73	-59	-93	-13	-26	-56	-99	35	-84	-30	-101	-22	-96	-67	-63	2	-99	-10	-72	-66	-147	-73	-36	-1765	-8849	-26528	-74	-25004	-6045	-23307	-235	-24018	-9683	-21128	-62	-24595	-13836	-20220	-275
0.872500	-29	43	90	-59	-107	-32	12	-15	-18	7	-73	-63	-95	-14	-28	-56	-99	38	-67	-17	-104	-21	-99	-69	-66	-1	-97	-10	-73	-69	-147	-72	-101	-1915	-8272	-26486	-105	-25101	-5921	-23409	-205	-23932	-9628	-21139	-68	-24460	-13828	-20201	-313
0.873333	-30	42	86	-58	-110	-33	11	-17	-21	0	-76	-65	-97	-15	-31	-63	-102	32	-86	-32	-109	-25	-102	-73	-70	-1	-100	-13	-76	-72	-152	-76	-133	-2240	-7655	-26574	16	-25158	-5818	-23468	-202	-23792	-9577	-21138	-69	-24344	-13814	-20183	-199
0.874167	-25	38	85	-59	-111	-36	8	-17	-22	1	-79	-67	-99	-17	-30	-59	-101	32	-85	-33	-110	-23	-101	-70	-66	-4	-101	-11	-76	-68	-148	-76	-126	-2699	-7001	-26792	-80	-25167	-5718	-23478	-199	-23685	-9533	-21125	-59	-24230	-13780	-20155	-128
0.875000	-31	40	85	-60	-111	-35	9	-14	-16	5	-76	-69	-97	-16	-30	-61	-103	32	-88	-32	-104	-25	-99	-70	-66	-4	-104	-12	-74	-68	-151	-76	-95	-3320	-6359	-27136	-222	-25134	-5641	-23451	-180	-23534	-9489	-21106	-66	-24139	-13739	-20125	-119
0.875833	-28	39	85	-60	-110	-34	10	-18	-21	5	-78	-62	-97	-14	-29	-59	-94	34	-87	-30	-104	-22	-101	-69	-67	-5	-100	-14	-76	-68	-151	-76	-41	-3921	-5739	-27603	-231	-25056	-5578	-23396	-177	-23369	-9459	-21084	-72	-24064	-13682	-20076	-91
0.876667	-27	41	87	-58	-111	-32	8	-14	-19	6	-75	-63	-97	-14	-27	-59	-98	36	-84	-29	-105	-23	-97	-67	-64	-1	-95	3	-74	-67	-148	-73	10	-4602	-5177	-28166	-198	-24935	-5532	-23312	-151	-23186	-9431	-21058	-63	-23998	-13630	-20023	-48
0.877500	-24	43	88	-57	-110	-31	16	-13	-16	7	-73	-62	-93	-11	-27	-53	-97	37	-82	-30	-102	-21	-96	-65	-63	0	-99	-11	-69	-66	-145	-73	12	-5277	-4698	-28809	-117	-24777	-5505	-23212	-133	-23003	-9419	-21024	-62	-23948	-13571	-19945	-1
0.878333	-24	42	86	-52	-107	-29	15	-10	-30	5	-74	-64	-93	-11	-28	-55	-100	34	-85	-29	-101	-19	-95	-67	-63	-1	-96	-4	-72	-66	-145	-70	-77	-5896	-4323	-29500	-86	-24587	-5501	-23102	-146	-22806	-9422	-20991	-63	-23908	-13507	-19857	9
0.879167	-24	45	60	-56	-105	-31	15	-15	-16	9	-75	-64	-96	-12	-27	-57	-117	40	-82	-27	-103	-21	-101	-60	-63	-1	-97	-11	-70	-65	-147	-72	-127	-6425	-4058	-30211	-49	-24369	-5516	-22985	-136	-22607	-9438	-20954	-73	-23880	-13436	-19743	2
0.880000	-27	30	87	-58	-107	-29	13	-10	-11	7	-96	-61	-92	-14	-27	-56	-99	36	-87	-28	-103	-19	-98	-66	-63	1	-94	-15	-73	-66	-147	-72	-90	-6832	-3918	-30929	-128	-24117	-5552	-22870	-107	-22401	-9470	-20905	-77	-23834	-13360	-19612	66
0.880833	-27	40	88	-59	-109	-34	16	-16	-17	5	-75	-64	-97	-23	-30	-60	-100	35	-84	-30	-103	-21	-101	-69	-65	-1	-96	-13	-74	-68	-146	-75	1	-7092	-3888	-31594	-126	-23843	-5614	-22754	-120	-22195	-9519	-20850	-58	-23794	-13283	-19451	97
0.881667	-27	41	88	-60	-108	-31	11	-17	-19	4	-88	-66	-95	-17	-32	-59	-101	34	-87	-34	-104	-23	-100	-70	-65	-8	-97	-14	-74	-74	-149	-75	-1	-7187	-3971	-32197	-64	-23552	-5699	-22645	-156	-21987	-9587	-20780	-61	-23736	-13205	-19276	115
0.882500	-24	39	88	-62	-110	-35	11	-19	-21	1	-76	-67	-96	-21	-32	-56	-100	36	-84	-31	-107	-22	-100	-68	-61	-3	-110	-16	-73	-72	-148	-75	-65	-7096	-4139	-32526	-142	-23243	-5804	-22545	-108	-21771	-9670	-20697	-80	-23650	-13115	-19065	136
0.883333	-26	40	90	-61	-107	-32	15	-14	-16	6	-73	-64	-99	-17	-29	-58	-112	35	-84	-30	-104	-19	-99	-68	-63	0	-97	-12	-77	-70	-146	-74	-116	-6832	-4392	-32659	-101	-22925	-5938	-22452	-49	-21554	-9773	-20591	-84	-23570	-13034	-18834	127
0.884167	-26	43	92	-58	-108	-31	17	-16	-19	4	-73	-63	-96	-10	-29	-59	-102	35	-83	-55	-102	-19	-98	-65	-65	-5	-99	-15	-75	-66	-145	-73	-95	-6405	-4652	-32715	-84	-22595	-6098	-22367	-41	-21340	-9891	-20474	-76	-23451	-12954	-18589	165
0.885000	-25	43	89	-60	-111	-30	16	-13	-16	8	-73	-60	-93	-15	-27	-57	-96	36	-84	-32	-99	-19	-96	-59	-60	1	-99	0	-70	-67	-144	-80	-57	-5822	-4948	-32743	-56	-22274	-6288	-22290	-5	-21120	-10030	-20332	-66	-23305	-12878	-18331	174
0.885833	-22	45	93	-56	-107	-29	17	-13	-13	7	-72	-61	-91	-16	-27	-55	-95	35	-82	-30	-126	-18	-95	-64	-62	0	-97	-16	-73	-65	-143	-74	-57	-5115	-5227	-32746	-40	-21947	-6509	-22221	-5	-20902	-10179	-20175	-44	-23136	-12814	-18065	137
0.886667	-27	42	87	-59	-108	-31	13	-13	-17	7	-73	-62	-95	-16	-29	-57	-102	32	-84	-33	-107	-23	-98	-69	-66	-1	-97	-13	-74	-69	-147	-73	-62	-4314	-5471	-32757	-116	-21632	-6763	-22159	-53	-20681	-10347	-19999	-76	-22945	-12759	-17792	140
0.887500	-25	41	88	-61	-111	-33	15	-16	-22	4	-74	-66	-98	-17	-31	-60	-104	33	-84	-33	-108	-23	-103	-69	-66	4	-100	-15	-78	-70	-150	-75	-97	-3446	-5656	-32755	-112	-21329	-7034	-22095	-73	-20459	-10527	-19803	-78	-22723	-12710	-17521	103
0.888333	-30	40	91	-61	-110	-33	16	-17	-19	4	-73	-61	-98	-17	-29	-60	-103	32	-85	-35	-107	-23	-99	-69	-62	-1	-100	-17	-75	-70	-144	-75	-52	-2553	-5766	-32761	-59	-21027	-7333	-22051	-85	-20236	-10712	-19591	-75	-22479	-12677	-17257	66
0.889167	-22	42	89	-62	-110	-33	13	-16	-18	3	-74	-65	-95	-17	-30	-77	-94	32	-83	-33	-105	-22	-99	-69	-64	-4	-99	-14	-76	-72	-147	-76	-15	-1670	-5784	-32752	-87	-20744	-7663	-21966	-112	-20012	-10906	-19368	-78	-22224	-12660	-17010	44
0.890000	-28	43	91	-61	-112	-31	11	-14	-19	13	-74	-64	-98	-17	-29	-62	-100	30	-87	-35	-110	-27	-101	-73	-66	-7	-102	-14	-78	-72	-151	-79	-45	-825	-5729	-32763	-58	-20481	-8025	-21898	-99	-19787	-11109	-19138	-86	-21953	-12659	-16775	-1
0.890833	-29	38	86	-62	-112	-38	9	-17	-22	2	-73	-66	-91	-21	-30	-61	-101	33	-82	-32	-104	-21	-98	-68	-63	0	-99	-14	-76	-70	-146	-73	-33	-41	-5548	-32637	-109	-20223	-8392	-21820	-97	-19565	-11315	-18902	-85	-21671	-12671	-16562	33
0.891667	-24	42	89	-61	-111	-30	15	-12	-19	7	-70	-63	-96	-15	-28	-59	-98	33	-85	-33	-107	-23	-98	-67	-64	-3	-98	-10	-75	-72	-146	-74	-73	644	-5306	-32369	-104	-19990	-8781	-21741	-141	-19346	-11522	-18663	-87	-21392	-12697	-16380	70
0.892500	-26	41	90	-58	-107	-31	15	-14	-16	2	-70	-64	-96	-17	-31	-56	-102	33	-85	-32	-99	-22	-99	-68	-67	0	-79	-12	-74	-69	-146	-77	-83	1227	-4992	-32043	-91	-19769	-9182	-21660	-122	-19130	-11730	-18433	-88	-21117	-12746	-16222	56
0.893333	-25	42	87	-59	-90	-33	10	-12	-16	4	-72	-65	-93	-14	-30	-58	-122	33	-82	-31	-103	-26	-101	-67	-63	-1	-98	-12	-73	-73	-147	-76	-72	1680	-4630	-31705	-74	-19571	-9593	-21570	-96	-18915	-11937	-18208	-81	-20851	-12798	-16094	29
0.894167	-26	41	91	-59	-109	-33	11	-11	-18	4	-74	-64	-99	-15	-32	-58	-100	30	-75	-36	-104	-23	-99	-72	-67	-4	-100	-13	-73	-73	-147	-74	-117	2006	-4239	-31376	-57	-19383	-9993	-21469	-114	-18703	-12144	-17997	-81	-20606	-12867	-16033	16
0.895000	-34	44	90	-60	-111	-34	11	-13	-13	6	-73	-62	-97	-15	-30	-60	-101	32	-83	-33	-107	-22	-101	-69	-64	-3	-100	-12	-63	-69	-147	-75	-109	2203	-3841	-31078	-21	-19212	-10399	-21365	-101	-18501	-12347	-17798	-88	-20373	-12940	-15916	66
0.895833	-29	43	87	-56	-107	-32	10	-14	-19	11	-72	-63	-98	-16	-32	-57	-99	33	-83	-33	-101	-23	-101	-68	-64	-3	-100	-12	-75	-73	-147	-75	-85	2276	-3451	-30816	-32	-19046	-10797	-21258	-97	-18300	-12542	-17618	-87	-20163	-13016	-15880	54
0.896667	-27	42	88	-58	-111	-31	11	-12	-15	17	-70	-62	-96	-13	-28	-56	-97	35	-83	-33	-103	-21	-98	-67	-63	1	-98	4	-70	-65	-142	-73	-88	2238	-3095	-30598	-26	-18890	-11155	-21145	-125	-18107	-12730	-17454	-80	-19976	-13090	-15851	-38
0.897500	-24	44	90	-56	-108	-30	12	-9	-16	7	-69	-63	-95	-14	-30	-57	-112	36	-85	-30	-101	-18	-99	-67	-62	5	-96	-10	-72	-67	-145	-74	-116	2086	-2787	-30435	2	-18740	-11501	-21035	-125	-17922	-12911	-17309	-87	-19813	-13170	-15846	-48
0.898333	-29	43	90	-57	-105	-32	12	-13	-19	5	-73	-91	-98	-14	-28	-58	-102	32	-85	-32	-109	-22	-101	-67	-65	-1	-95	-12	-76	-69	-145	-74	-131	1847	-2544	-30326	86	-18604	-11822	-20925	-137	-17748	-13091	-17188	-94	-19680	-13241	-15847	29
0.899167	-26	44	87	-60	-109	-36	12	-15	-17	5	-76	-66	-100	-16	-32	-60	-99	35	-86	-32	-103	-21	-95	-67	-63	1	-99	-13	-73	-70	-143	-75	-127	1535	-2370	-30255	75	-18455	-12104	-20813	-141	-17579	-13256	-17081	-95	-19564	-13306	-15854	49
0.900000	-25	40	86	-58	-109	-32	0	-12	-13	4	-75	-64	-94	-15	-29	-56	-97	32	-85	-32	-104	-22	-105	-69	-65	0	-98	-12	-72	-69	-144	-76	-181	1156	-2269	-30233	41	-18310	-12345	-20710	-99	-17420	-13410	-16996	-107	-19472	-13360	-15859	32
0.900833	-27	42	89	-59	-109	-29	12	-18	-18	6	-74	-64	-96	-17	-32	-62	-98	37	-86	-30	-101	-18	-98	-68	-60	0	-97	-11	-75	-69	-147	-76	-231	736	-2244	-30249	29	-18165	-12548	-20597	-87	-17270	-13546	-16926	-112	-19402	-13403	-15859	47
0.901667	-26	41	86	-57	-109	-34	9	-14	-19	7	-73	-64	-99	-16	-28	-58	-102	33	-88	-32	-105	-22	-99	-77	-66	1	-96	-13	-76	-69	-145	-75	-224	294	-2286	-30298	-34	-18012	-12708	-20510	-127	-17130	-13676	-16875	-110	-19343	-13430	-15844	46
0.902500	-27	43	87	-60	-111	-31	13	-13	-19	4	-73	-66	-95	-15	-17	-60	-99	33	-100	-32	-103	-17	-99	-66	-63	0	-97	-12	-76	-70	-146	-75	-164	-172	-2390	-30364	13	-17855	-12819	-20416	-137	-16999	-13785	-16832	-135	-19298	-13449	-15816	-8
0.903333	-24	42	88	-57	-108	-30	9	-13	-25	5	-74	-63	-95	-13	-28	-56	-101	34	-86	-30	-103	-21	-99	-69	-63	0	-96	-12	-72	-70	-147	-76	-150	-644	-2543	-30457	13	-17692	-12895	-20334	-115	-16877	-13873	-16800	-172	-19262	-13449	-15761	-19
0.904167	-24	45	90	-57	-107	-28	15	-12	-15	6	-68	-63	-93	-15	-29	-58	-100	36	-84	-30	-104	-19	-87	-67	-63	4	-96	-10	-70	-72	-146	-76	-141	-1115	-2722	-30520	52	-17517	-12911	-20251	-117	-16760	-13941	-16775	-169	-19231	-13439	-15690	-26
0.905000	-23	45	89	-53	-107	-34	16	-10	-15	7	-70	-64	-92	-11	-24	-55	-95	37	-82	-29	-101	-18	-110	-67	-59	3	-96	-9	-70	-58	-143	-72	-66	-1576	-2919	-30584	101	-17350	-12891	-20180	-135	-16656	-13989	-16755	-151	-19201	-13416	-15597	-40
0.905833	-26	46	90	-57	-105	-30	17	-13	-15	9	-66	-79	-92	-11	-25	-56	-95	35	-84	-27	-80	-16	-98	-64	-65	0	-96	-10	-70	-68	-145	-75	-52	-2025	-3114	-30629	-8	-17175	-12828	-20121	-150	-16560	-14010	-16739	-171	-19175	-13384	-15483	-15
0.906667	-7	45	86	-58	-110	-33	12	-16	-19	7	-74	-65	-98	-14	-29	-61	-100	33	-85	-33	-108	-23	-101	-73	-66	-5	-103	-15	-75	-73	-149	-80	-53	-2462	-3297	-30641	11	-17001	-12740	-20068	-179	-16474	-14009	-16731	-166	-19148	-13348	-15353	77
0.907500	-31	39	81	-61	-113	-36	11	-19	-22	0	-75	-68	-85	-16	-30	-61	-102	27	-90	-24	-108	-23	-100	-69	-66	0	-101	-12	-76	-73	-147	-77	44	-2886	-3439	-30607	29	-16825	-12600	-20014	-171	-16387	-13974	-16714	-159	-19102	-13297	-15201	88
0.908333	-27	38	87	-58	-111	-32	39	-13	-24	1	-75	-65	-98	-16	-28	-58	-104	32	-84	-30	-102	-21	-98	-70	-68	-4	-100	-13	-75	-70	-142	-78	41	-3281	-3538	-30516	74	-16648	-12439	-19966	-161	-16310	-13913	-16698	-153	-19062	-13246	-15036	85
0.909167	-30	41	88	-59	-107	-33	13	-13	-21	2	-72	-66	-94	-13	-25	-62	-101	30	-101	-29	-102	-18	-100	-68	-63	1	-99	-12	-74	-67	-149	-76	34	-3656	-3583	-30365	87	-16482	-12245	-19921	-124	-16226	-13819	-16673	-135	-19012	-13189	-14867	64
0.910000	-24	44	89	-57	-105	-42	15	-12	-22	3	-72	-60	-96	-18	-27	-57	-100	34	-83	-30	-108	-19	-96	-68	-66	-3	-101	-13	-73	-70	-146	-75	70	-4010	-3576	-30152	-35	-16323	-12031	-19883	-82	-16165	-13710	-16647	-126	-18953	-13137	-14695	81
0.910833	-26	43	90	-56	-109	-33	13	-12	-8	6	-68	-57	-96	-16	-26	-55	-101	16	-83	-30	-104	-19	-97	-65	-63	2	-96	-10	-73	-69	-145	-75	62	-4350	-3505	-29863	1	-16172	-11800	-19849	-110	-16102	-13559	-16616	-133	-18892	-13088	-14525	59
0.911667	-24	43	91	-55	-109	-41	18	-12	-21	4	-67	-62	-96	-14	-25	-55	-101	37	-80	-29	-103	-17	-94	-65	-67	1	-97	-10	-74	-67	-144	-74	59	-4667	-3387	-29500	112	-16034	-11553	-19811	-134	-16047	-13395	-16582	-141	-18825	-13042	-14361	78
0.912500	-27	41	89	-60	-108	-31	18	-11	-16	5	-68	-61	-93	-12	-21	-57	-98	35	-84	-29	-104	-18	-90	-67	-63	4	-97	-10	-72	-67	-144	-70	13	-4971	-3231	-29071	64	-15919	-11302	-19776	-152	-15993	-13214	-16538	-134	-18757	-13009	-14210	162
0.913333	-25	43	91	-57	-105	-33	16	-10	-18	5	-69	-60	-94	-16	-23	-56	-98	36	-81	-30	-102	-19	-96	-67	-62	1	-99	-13	-72	-93	-138	-75	-24	-5250	-3037	-28571	97	-15816	-11041	-19743	-211	-15948	-13013	-16494	-119	-18690	-12987	-14075	156
0.914167	-24	42	90	-58	-109	-34	16	-14	-16	5	-69	-74	-97	-18	-27	-60	-101	34	-84	-31	-103	-23	-109	-68	-61	0	-101	-13	-73	-68	-144	-74	-34	-5508	-2831	-28011	81	-15732	-10781	-19709	-206	-15913	-12801	-16444	-111	-18624	-12974	-13957	137
0.915000	-26	39	89	-58	-112	-35	15	-13	-18	1	-73	-64	-100	-19	-29	-59	-103	35	-83	-33	-112	-26	-100	-70	-67	1	-101	-18	-76	-70	-147	-77	-22	-5745	-2621	-27400	51	-15667	-10524	-19674	-177	-15883	-12586	-16391	-99	-18564	-12977	-13855	141
0.915833	-31	36	84	-61	-111	-38	10	-3	-23	0	-75	-65	-98	-19	-36	-60	-101	29	-87	-34	-108	-25	-97	-70	-65	-3	-100	-13	-76	-68	-146	-73	30	-5960	-2420	-26735	85	-15618	-10269	-19636	-191	-15858	-12362	-16323	-102	-18509	-12990	-13769	202
0.916667	-28	37	88	-56	-108	-52	15	-14	-21	5	-73	-63	-97	-17	-27	-59	-101	36	-83	-30	-104	-21	-98	-72	-63	1	-98	-13	-74	-65	-146	-70	19	-6150	-2246	-26034	108	-15592	-10021	-19587	-148	-15842	-12142	-16252	-109	-18458	-13014	-13693	199
0.917500	-25	44	91	-56	-103	-31	17	-12	-16	6	-69	-59	-96	-16	-26	-55	-98	37	-96	-30	-105	-21	-109	-66	-61	1	-96	-12	-72	-66	-145	-70	-47	-6314	-2115	-25311	84	-15619	-9787	-19542	-119	-15838	-11932	-16179	-98	-18421	-13061	-13643	155
0.918333	-22	44	90	-58	-107	-5	18	-12	-16	6	-73	-62	-96	-15	-26	-55	-97	37	-84	-30	-102	-21	-98	-68	-69	0	-99	-6	-73	-66	-141	-72	-11	-6459	-2033	-24580	87	-15598	-9564	-19494	-136	-15847	-11736	-16098	-104	-18398	-13119	-13594	214
0.919167	-22	39	89	-57	-110	-31	17	-13	-17	6	-72	-63	-95	-19	-25	-55	-99	35	-82	-33	-101	-24	-97	-67	-63	0	-100	-12	-72	-68	-145	-74	11	-6574	-2011	-23841	-15	-15630	-9357	-19443	-116	-15868	-11553	-16012	-113	-18389	-13194	-13553	207
0.920000	-25	41	90	-58	-107	-32	16	-17	-21	5	-73	-63	-97	-16	-25	-57	-100	38	-83	-32	-110	-23	-100	-66	-63	1	-98	-15	-75	-73	-161	-70	-1	-6671	-2048	-23121	-80	-15683	-9162	-19392	-94	-15903	-11390	-15922	-114	-18395	-13277	-13526	149
0.920833	-24	41	90	-60	-111	-31	18	-12	-39	4	-75	-62	-96	-14	-9	-41	-99	35	-83	-31	-107	-22	-100	-68	-62	0	-98	-11	-69	-67	-143	-75	-8	-6740	-2147	-22420	-117	-15750	-8985	-19339	-97	-15953	-11253	-15820	-104	-18416	-13373	-13487	140
0.921667	-26	43	90	-58	-98	-31	17	-15	-15	4	-74	-63	-96	-15	-26	-57	-97	37	-81	-31	-103	-19	-100	-61	-62	1	-98	-12	-70	-73	-147	-72	-56	-6795	-2303	-21749	-43	-15839	-8825	-19285	-82	-16017	-11133	-15720	-99	-18454	-13475	-13449	126
0.922500	-27	41	87	-62	-111	-32	13	-15	-17	4	-73	-66	-98	-15	-29	-57	-103	37	-83	-33	-105	-23	-93	-66	-66	0	-97	-12	-74	-73	-145	-75	-96	-6826	-2518	-21121	-65	-15936	-8687	-19229	-91	-16097	-11038	-15614	-103	-18506	-13584	-13403	87
0.923333	-27	42	92	-60	-113	-32	13	-15	-17	4	-75	-70	-101	-19	-31	-58	-103	35	-84	-33	-110	-23	-99	-68	-64	-1	-103	-17	-78	-73	-148	-77	-115	-6835	-2778	-20533	-94	-16049	-8564	-19177	-86	-16195	-10971	-15497	-128	-18574	-13697	-13352	49
0.924167	-28	39	88	-61	-112	-35	12	-14	-21	2	-101	-63	-97	-15	-27	-58	-81	35	-104	-32	-105	-22	-98	-66	-64	0	-97	-12	-72	-68	-147	-74	-104	-6841	-3061	-19994	-39	-16176	-8454	-19123	-73	-16301	-10924	-15372	-117	-18643	-13802	-13278	54
0.925000	-25	43	88	-59	-107	-30	18	-12	-15	6	-72	-65	-99	-14	-28	-56	-97	37	-81	-30	-107	-21	-98	-64	-65	3	-100	-13	-74	-59	-146	-73	-117	-6827	-3379	-19511	34	-16314	-8360	-19073	-91	-16425	-10903	-15257	-107	-18733	-13911	-13194	69
0.925833	-25	45	90	-60	-111	-31	15	-13	-14	7	-70	-62	-96	-13	-29	-57	-107	38	-81	-30	-107	-23	-98	-65	-61	2	-97	-14	-74	-69	-146	-74	-98	-6803	-3691	-19090	67	-16444	-8284	-19022	-96	-16563	-10897	-15115	-114	-18822	-14008	-13097	27
0.926667	-26	39	87	-45	-108	-30	17	-11	-17	3	-70	-63	-97	-17	-28	-57	-100	35	-84	-30	-105	-21	-97	-69	-66	0	-102	-12	-77	-72	-150	-76	-53	-6767	-4040	-18730	20	-16626	-8224	-18976	-99	-16712	-10913	-14978	-118	-18921	-14103	-12983	23
0.927500	-27	38	85	-62	-113	-34	11	-15	-21	5	-75	-63	-95	-18	-28	-60	-103	34	-85	-32	-108	-24	-99	-67	-66	-1	-98	-13	-77	-73	-149	-74	-67	-6725	-4371	-18430	-27	-16796	-8180	-18937	-87	-16865	-10941	-14831	-117	-19011	-14174	-12849	46
0.928333	-26	41	90	-59	-113	-35	15	-15	-15	7	-70	-64	-97	-18	-28	-61	-98	35	-85	-33	-105	-22	-97	-62	-64	0	-99	-13	-74	-72	-148	-74	-128	-6667	-4690	-18197	-49	-16971	-8140	-18894	-68	-17028	-10978	-14676	-120	-19098	-14232	-12704	53
0.929167	-24	42	86	-60	-109	-33	15	-13	-15	6	-65	-63	-95	-14	-29	-60	-99	35	-85	15	-102	-21	-98	-66	-62	0	-98	-10	-73	-70	-145	-74	-130	-6609	-4989	-18023	-81	-17148	-8117	-18858	-87	-17189	-11025	-14517	-97	-19171	-14269	-12545	17
0.930000	-27	41	86	-59	-109	-31	16	-16	-14	6	-68	-65	-96	-14	-30	-59	-98	35	-82	-7	-101	-21	-97	-88	-62	2	-99	-10	-75	-72	-148	-76	-68	-6537	-5266	-17913	-108	-17331	-8103	-18819	-101	-17352	-11075	-14351	-103	-19232	-14289	-12379	-5
0.930833	-25	41	91	-57	-112	-34	18	-12	-16	9	-68	-61	-96	-14	-27	-58	-97	38	-83	-29	-104	-21	-99	-67	-61	2	-97	-12	-72	-67	-148	-76	-74	-6459	-5529	-17864	-138	-17513	-8097	-18782	-118	-17513	-11133	-14179	-102	-19270	-14280	-12201	45
0.931667	-41	40	86	-58	-107	-33	13	-12	-17	5	-72	-64	-95	-15	-29	-61	-100	34	-85	-32	-105	-19	-98	-88	-63	0	-101	-11	-77	-72	-148	-77	-154	-6386	-5775	-17881	-55	-17696	-8105	-18743	-117	-17664	-11191	-14004	-96	-19288	-14254	-12022	66
0.932500	-28	38	82	-62	-113	-36	11	-18	-18	2	-73	-64	-98	-16	-49	-62	-97	32	-87	-34	-105	-22	-100	-70	-65	1	-97	-12	-72	-69	-149	-75	-178	-6296	-6012	-17951	-40	-17872	-8123	-18698	-88	-17802	-11245	-13820	-88	-19273	-14205	-11837	47
0.933333	-27	40	86	-65	-109	-34	13	-13	-17	2	-73	-64	-96	-17	-31	-60	-102	32	-83	-34	-105	-25	-100	-68	-64	0	-101	-12	-76	-72	-148	-76	-246	-6214	-6227	-18085	-58	-18032	-8142	-18646	-88	-17921	-11293	-13635	-88	-19227	-14127	-11654	-13
0.934167	-24	40	87	-59	-112	-32	12	-12	-18	3	-72	-64	-95	-15	-51	-61	-104	34	-83	-36	-104	-24	-99	-72	-64	-1	-103	-14	-74	-70	-150	-76	-323	-6129	-6446	-18271	-107	-18185	-8177	-18584	-84	-18026	-11342	-13443	-81	-19147	-14032	-11476	-28
0.935000	-42	37	88	-60	-109	-34	11	-16	-18	4	-74	-61	-94	-17	-35	-63	-95	30	-86	-34	-105	-23	-103	-69	-66	0	-102	-14	-74	-73	-151	-78	-256	-6050	-6669	-18511	-13	-18323	-8221	-18510	-73	-18100	-11385	-13249	-81	-19038	-13914	-11303	-16
0.935833	-28	56	86	-60	-108	-36	11	-16	-19	3	-76	-62	-96	-19	-31	-61	-101	30	-85	-33	-103	-24	-100	-69	-66	-5	-103	-13	-74	-70	-152	-76	-145	-5969	-6900	-18816	25	-18436	-8272	-18422	-85	-18150	-11423	-13050	-75	-18880	-13775	-11133	-28
0.936667	-7	38	86	-57	-109	-32	16	-13	-16	6	-72	-60	-94	-15	-28	-59	-66	35	-84	-35	-103	-21	-98	-66	-63	2	-99	-13	-72	-68	-147	-73	-125	-5898	-7144	-19115	-122	-18516	-8329	-18313	-104	-18163	-11449	-12850	-66	-18685	-13622	-10964	-38
0.937500	-24	40	88	-59	-112	-27	17	-14	-18	5	-73	-61	-84	-13	-27	-52	-97	33	-82	-32	-101	-19	-96	-66	-66	0	-100	-12	-70	-66	-147	-77	-153	-5823	-7396	-19467	-152	-18573	-8400	-18188	-115	-18145	-11474	-12654	-70	-18454	-13457	-10806	25
0.938333	-25	40	85	-56	-108	-33	15	-11	-14	7	-70	-59	-93	-14	-28	-57	-100	33	-83	-27	-90	-21	-99	-65	-59	2	-97	-11	-83	-68	-145	-74	-130	-5778	-7669	-19828	-30	-18602	-8476	-18047	-155	-18086	-11495	-12450	-77	-18187	-13279	-10656	60
0.939167	-24	41	87	-57	-103	-28	15	-12	-26	8	-74	-59	-94	-14	-28	-58	-98	33	-81	-32	-101	-19	-100	-69	-63	0	-98	-12	-72	-66	-145	-76	-81	-5727	-7946	-20189	-19	-18596	-8565	-17885	-176	-17986	-11512	-12250	-75	-17884	-13097	-10506	41
0.940000	-26	37	68	-60	-108	-33	11	-13	-14	4	-75	-62	-97	-16	-28	-60	-95	29	-86	-32	-104	-14	-101	-69	-64	-3	-101	-16	-73	-70	-149	-78	-70	-5690	-8234	-20537	-67	-18543	-8662	-17703	-147	-17851	-11533	-12053	-75	-17551	-12910	-10359	45
0.940833	-29	42	84	-59	-110	-40	8	-18	-24	12	-80	-63	-96	-18	-30	-61	-100	29	-81	-33	-103	-24	-98	-69	-63	-13	-100	-13	-77	-73	-148	-77	-69	-5643	-8509	-20846	-24	-18451	-8754	-17502	-156	-17664	-11534	-11857	-79	-17171	-12713	-10205	64
0.941667	-29	39	82	-59	-111	-33	13	-14	-19	6	-75	-63	-98	-18	-29	-58	-105	32	-87	-35	-100	-21	-100	-69	-53	1	-100	-13	-75	-70	-148	-77	-79	-5602	-8776	-21108	10	-18317	-8851	-17284	-151	-17439	-11535	-11657	-84	-16769	-12518	-10047	19
0.942500	-26	41	85	-61	-101	-33	11	-13	-18	6	-88	-64	-97	-14	-29	-39	-100	35	-85	-31	-107	-21	-98	-68	-66	-3	-102	-13	-75	-69	-148	-41	-65	-5558	-9003	-21297	15	-18140	-8950	-17052	-128	-17154	-11535	-11465	-74	-16332	-12318	-9884	-5
0.943333	-28	41	87	-55	-104	-30	13	-15	-19	5	-75	-60	-96	-14	-26	-58	-99	35	-84	-32	-104	-15	-98	-68	-65	1	-98	-10	-73	-67	-148	-74	-25	-5504	-9215	-21407	-4	-17921	-9048	-16808	-93	-16833	-11527	-11269	-65	-15875	-12119	-9708	17
0.944167	-24	45	87	-55	-98	-33	15	-13	-18	6	-76	-64	-93	-12	-26	-56	-98	35	-80	-31	-103	-17	-97	-65	-64	1	-97	0	-73	-68	-145	-74	-32	-5439	-9367	-21403	67	-17659	-9133	-16557	-124	-16463	-11510	-11080	-70	-15393	-11915	-9520	47
0.945000	-23	43	91	-58	-108	-28	16	-11	-16	8	-70	-60	-92	-12	-26	-53	-96	37	-87	-32	-100	-15	-95	-64	-60	2	-97	-8	-72	-67	-144	-70	-48	-5367	-9462	-21325	115	-17357	-9214	-16298	-121	-16059	-11484	-10886	-59	-14876	-11711	-9324	46
0.945833	-19	43	90	-58	-107	-38	17	-10	-17	6	-72	-60	-93	-11	-25	-53	-98	35	-82	-27	-101	-17	-96	-64	-60	0	-96	-9	-72	-67	-144	-72	-92	-5274	-9489	-21120	86	-17017	-9287	-16036	-78	-15609	-11455	-10709	-72	-14396	-11502	-9118	12
0.946667	-25	43	90	-61	-105	-30	15	-12	-18	7	-72	-59	-95	-14	-29	-56	-96	35	-85	-30	-103	-22	-98	-66	-66	1	-94	-10	-72	-72	-148	-73	-72	-5166	-9443	-20805	30	-16642	-9344	-15775	-100	-15129	-11408	-10527	-68	-13888	-11283	-8902	9
0.947500	-28	44	88	-60	-109	-47	12	-14	-19	4	-74	-58	-100	-16	-29	-59	-100	35	-82	-33	-105	-19	-98	-67	-67	-1	-102	-16	-76	-72	-148	-75	-64	-5042	-9319	-20382	-48	-16242	-9386	-15515	-88	-14618	-11348	-10357	-73	-13377	-11053	-8678	5
0.948333	-27	41	88	-63	-109	-32	13	-15	-19	5	-74	-64	-97	-16	-30	-61	-102	34	-84	-36	-107	-23	-100	-73	-66	0	-100	-14	-74	-73	-150	-77	-75	-4900	-9109	-19859	-121	-15812	-9414	-15263	-60	-14079	-11269	-10185	-87	-12867	-10807	-8446	-30
0.949167	-16	40	88	-62	-112	-35	7	-17	-18	29	-75	-65	-97	-18	-32	-61	-101	36	-84	-32	-105	-23	-99	-67	-61	2	-98	-14	-76	-73	-147	-74	-72	-4745	-8815	-19249	-103	-15359	-9416	-15009	-70	-13508	-11165	-10017	-94	-12364	-10540	-8209	-44
0.950000	-26	41	89	-64	-109	-35	15	-14	-22	6	-73	-64	-97	-15	-28	-60	-102	35	-84	-29	-111	-28	-98	-69	-63	-1	-97	-14	-74	-69	-145	-74	-25	-4565	-8455	-18575	-48	-14886	-9395	-14766	-43	-12922	-11041	-9856	-76	-11869	-10253	-7976	-9
0.950833	-25	45	89	-57	-108	-30	13	-11	-17	5	-72	-61	-97	-16	-28	-58	-98	36	-81	-29	-103	-19	-96	-45	-62	-4	-96	-13	-73	-72	-146	-67	-7	-4383	-8018	-17841	10	-14394	-9356	-14532	-35	-12328	-10894	-9702	-75	-11402	-9949	-7752	-9
0.951667	-26	43	89	-59	-109	-31	16	-11	-18	6	-68	-61	-96	-14	-25	-58	-97	37	-82	-30	-105	-23	-96	-67	-63	0	-96	-11	-76	-70	-145	-73	0	-4186	-7525	-17092	-14	-13894	-9290	-14306	-57	-11721	-10715	-9554	-67	-10931	-9617	-7534	-6
0.952500	-25	41	91	-59	-111	-29	13	-11	-16	7	-69	-63	-99	-15	-29	-57	-101	37	-82	-30	-107	-23	-96	-69	-66	0	-96	-14	-76	-74	-145	-74	-8	-3993	-6985	-16346	-41	-13386	-9204	-14089	-48	-11111	-10511	-9413	-103	-10490	-9260	-7333	-7
0.953333	-28	42	90	-59	-110	-30	15	-14	-19	5	-70	-62	-96	-16	-25	-60	-102	40	-82	-29	-103	-24	-99	-69	-51	1	-97	-11	-74	-69	-146	-75	-40	-3799	-6408	-15638	-43	-12876	-9090	-13882	-90	-10502	-10279	-9281	-108	-10064	-8877	-7147	-4
0.954167	-24	42	68	-60	-110	-32	13	-12	-18	5	-70	-59	-100	-18	-27	-59	-100	37	-82	-30	-104	-22	-97	-70	-60	0	-94	-15	-73	-69	-145	-76	-16	-3607	-5815	-15011	-11	-12354	-8947	-13685	-79	-9898	-10007	-9156	-107	-9655	-8476	-6987	33
0.955000	-24	42	90	-60	-111	-33	11	-13	-6	4	-72	-61	-97	-22	-29	-59	-100	36	-82	-32	-108	-24	-98	-67	-65	0	-98	-14	-74	-72	-145	-77	-9	-3422	-5215	-14412	-109	-11834	-8776	-13502	-58	-9309	-9706	-9037	-96	-9259	-8057	-6849	10
0.955833	-24	42	88	-60	-111	-31	10	-19	-22	3	-70	-62	-101	-18	-31	-61	-103	34	-85	-32	-85	-24	-100	-70	-64	-4	-101	-15	-77	-73	-149	-82	-30	-3256	-4620	-13939	-165	-11315	-8590	-13321	-64	-8725	-9377	-8931	-88	-8886	-7624	-6732	-36
0.956667	-27	41	88	-60	-112	-31	10	-12	-21	3	-90	-63	-99	-19	-35	-58	-101	34	-87	-33	-110	-28	-101	-72	-67	-1	-99	-15	-76	-70	-147	-75	-39	-3098	-4037	-13586	4	-10798	-8372	-13150	-48	-8162	-9022	-8830	-85	-8512	-7173	-6645	-21
0.957500	-25	40	90	-60	-112	-32	12	-12	-21	6	-69	-66	-101	-18	-29	-55	-97	38	-85	-30	-104	-22	-97	-67	-63	7	-98	-13	-75	-68	-145	-72	-76	-2959	-3491	-13366	-9	-10282	-8130	-12987	-60	-7616	-8639	-8738	-94	-8150	-6715	-6584	-27
0.958333	-25	41	90	-58	-112	-32	12	-10	-19	5	-70	-59	-95	-13	-28	-55	-100	36	-83	-25	-108	-22	-99	-66	-63	0	-97	-13	-73	-66	-144	-75	6	-2835	-2984	-13258	-99	-9777	-7870	-12845	-49	-7090	-8229	-8655	-97	-7791	-6262	-6538	-62
0.959167	-25	41	91	-58	-110	-32	15	-12	1	5	-70	-60	-98	-17	-32	-57	-98	35	-83	-30	-103	-24	-100	-68	-63	3	-97	-15	-75	-69	-146	-72	29	-2733	-2523	-13281	-7	-9277	-7573	-12697	-16	-6585	-7801	-8582	-82	-7440	-5810	-6539	-76
0.960000	-22	41	91	-58	-109	-35	10	-13	-14	5	-70	-62	-108	-15	-28	-56	-98	35	-83	-32	-109	-14	-100	-68	-64	0	-98	-14	-73	-69	-145	-72	4	-2652	-2113	-13433	40	-8784	-7258	-12567	-72	-6105	-7362	-8515	-35	-7090	-5368	-6553	-53
0.960833	-23	42	91	-58	-110	-31	13	-11	-16	5	-72	-63	-95	-16	-29	-56	-100	34	-85	-34	-103	-22	-98	-67	-66	0	-97	-16	-74	-67	-146	-72	-48	-2591	-1757	-13679	-3	-8295	-6916	-12445	-128	-5647	-6906	-8454	17	-6741	-4940	-6593	-56
0.961667	-24	43	90	-58	-110	-32	13	-12	-16	11	-70	-60	-95	-16	-27	-56	-98	33	-81	-29	-105	-23	-98	-68	-61	2	-95	-11	-72	-65	-146	-70	-53	-2547	-1452	-13999	-81	-7782	-6554	-12337	-145	-5216	-6446	-8403	11	-6390	-4529	-6644	-108
0.962500	-19	42	91	-58	-110	-31	15	-15	-16	5	-72	-61	-96	-14	-30	-58	-99	36	-85	-30	-103	-22	-96	-68	-59	1	-97	-10	-70	-68	-147	-73	-43	-2527	-1202	-14351	-43	-7352	-6172	-12233	-115	-4814	-5986	-8354	-39	-6036	-4146	-6714	-181
0.963333	-22	45	90	-57	-111	-30	15	-12	-14	8	-72	-62	-92	-14	-25	-55	-94	27	-84	-27	-63	-21	-96	-66	-60	0	-96	-11	-70	-65	-144	-69	-39	-2518	-993	-14776	-31	-6898	-5769	-12140	-156	-4425	-5522	-8314	-57	-5677	-3784	-6799	-208
0.964167	-23	44	93	-56	-109	-28	18	-9	-15	8	-64	-59	-99	-12	-29	-58	-99	35	-83	-28	-102	-21	-97	-65	-61	2	-96	-12	-72	-64	-148	-70	-33	-2527	-823	-15165	-63	-6456	-5357	-12068	-253	-4069	-5071	-8278	-67	-5326	-3455	-6889	-166
0.965000	-24	45	89	-55	-107	-28	13	-3	-17	7	-70	-60	-96	-13	-26	-57	-102	42	-83	-27	-103	-21	-98	-68	-66	1	-98	-11	-72	-67	-149	-72	-64	-2551	-697	-15519	-97	-6033	-4921	-12005	-269	-3732	-4632	-8240	-77	-4978	-3150	-7003	-122
0.965833	-25	46	90	-58	-109	-32	24	-13	-19	5	-72	-60	-99	-15	-30	-59	-98	36	-85	-31	-104	-18	-96	-64	-61	1	-97	-9	-66	-66	-153	-74	-35	-2582	-586	-15802	-112	-5611	-4480	-11949	-246	-3419	-4209	-8219	-99	-4625	-2881	-7121	-128
0.966667	-26	44	85	-57	-110	-31	13	-13	-17	1	-72	-62	-93	-13	-28	-57	-100	28	-86	-31	-104	-22	-98	-67	-68	-5	-100	-12	-73	-69	-147	-73	-14	-2626	-494	-15989	-79	-5206	-4030	-11909	-277	-3126	-3804	-8196	-110	-4283	-2635	-7248	-155
0.967500	-27	43	88	-59	-109	-30	16	-13	-14	8	-69	-61	-97	-14	-31	-60	-98	35	-87	-31	-102	-22	-99	-68	-64	0	-105	-12	-75	-73	-151	-76	-69	-2666	-396	-16053	-64	-4832	-3579	-11876	-264	-2852	-3421	-8176	-116	-3945	-2423	-7386	-165
0.968333	-25	43	87	-57	-112	-34	11	-16	-19	7	-70	-60	-97	-26	-28	-58	-101	33	-87	-31	-110	-24	-99	-69	-63	0	-101	-12	-75	-68	-148	-74	-104	-2709	-303	-15982	-124	-4462	-3131	-11854	-231	-2587	-3060	-8159	-111	-3614	-2234	-7528	-126
0.969167	-27	42	88	-61	-109	-31	17	-13	-30	8	-72	-61	-97	-14	-29	-59	-100	34	-88	-30	-104	-21	-99	-65	-61	-1	-100	-11	-73	-67	-147	-50	-49	-2745	-194	-15761	-70	-4109	-2680	-11832	-185	-2338	-2718	-8143	-114	-3290	-2072	-7664	-110
0.970000	-27	43	88	-55	-109	-31	12	-14	-17	3	-69	-59	-99	-13	-28	-56	-97	38	-85	-32	-109	-22	-99	-67	-64	-3	-100	-11	-73	-65	-147	-76	5	-2770	-68	-15399	-97	-3767	-2244	-11825	-178	-2097	-2402	-8130	-126	-2983	-1935	-7847	-91
0.970833	-25	45	89	-55	-108	-29	16	-14	-15	6	-68	-59	-96	-13	-27	-58	-96	35	-83	-30	-102	-19	-99	-64	-63	1	-99	-9	-73	-66	-144	-72	32	-2788	84	-14877	-42	-3443	-1812	-11810	-195	-1861	-2111	-8133	-113	-2687	-1816	-8023	-50
0.971667	-25	44	90	-53	-109	-30	15	-14	-17	7	-65	-59	-95	-14	-27	-55	-98	37	-84	-30	-102	-21	-98	-67	-63	0	-97	-9	-70	-64	-147	-73	46	-2792	265	-14238	-5	-3133	-1382	-11800	-199	-1632	-1852	-8127	-119	-2411	-1713	-8219	-41
0.972500	-26	42	89	-57	-109	-32	16	-14	-16	7	-70	-61	-95	-17	-27	-60	-100	34	-87	-31	-103	-19	-99	-66	-65	2	-99	-12	-73	-69	-146	-75	-1	-2774	466	-13493	-11	-2843	-1000	-11781	-172	-1403	-1615	-8136	-148	-2145	-1630	-8431	-62
0.973333	-26	41	88	-57	-110	-33	12	-16	-21	3	-72	-61	-97	-16	-28	-56	-101	36	-85	-33	-107	-23	-100	-72	-67	-4	-102	-13	-76	-70	-151	-77	-48	-2743	693	-12671	60	-2566	-624	-11760	-159	-1168	-1406	-8158	-133	-1904	-1555	-8662	-19
0.974167	-27	38	85	-62	-112	-35	8	-21	-18	0	-72	-63	-98	-21	-30	-61	-101	30	-88	-32	-105	-23	-102	-66	-62	-1	-103	-13	-73	-69	-150	-75	-97	-2686	950	-11807	86	-2299	-259	-11716	-181	-916	-1212	-8190	-91	-1672	-1487	-8905	-12
0.975000	-25	41	85	-59	-114	-35	9	-16	-23	1	-74	-63	-97	-17	-28	-63	-103	32	-87	-36	-107	-23	-101	-70	-69	-5	-103	-13	-76	-72	-149	-78	-86	-2607	1222	-10935	-16	-2042	82	-11653	-187	-680	-1054	-8237	-59	-1463	-1423	-9170	-17
0.975833	-28	23	87	-59	-110	-33	10	-18	-21	1	-73	-64	-98	-19	-28	-63	-103	32	-90	-35	-116	-21	-103	-70	-63	-1	-102	-13	-76	-73	-150	-75	-40	-2501	1509	-10083	154	-1805	414	-11565	-146	-377	-906	-8299	-29	-1270	-1356	-9451	30
0.976667	-22	41	86	-59	-107	-32	13	-19	-21	3	-73	-61	-98	-16	-27	-59	-95	35	-84	-30	-102	-22	-98	-72	-61	-3	-98	-9	-72	-70	-146	-73	-5	-2358	1812	-9275	217	-1566	729	-11444	-102	-79	-782	-8378	-8	-1092	-1286	-9752	37
0.977500	-22	41	89	-56	-107	-31	19	-15	-22	5	-69	-62	-92	-15	-26	-59	-97	35	-84	-30	-101	-21	-98	-61	-61	3	-97	-9	-70	-62	-143	-75	-1	-2204	2114	-8557	80	-1343	1026	-11297	-127	240	-682	-8476	-36	-932	-1211	-10070	32
0.978333	-25	42	90	-53	-109	-30	17	-14	-15	1	-70	-59	-95	-16	-27	-64	-99	35	-86	-31	-103	-23	-98	-69	-62	-1	-99	-10	-73	-69	-143	-74	15	-2020	2420	-7940	60	-1129	1308	-11114	-217	579	-600	-8598	-92	-789	-1129	-10401	51
0.979167	-25	61	91	-57	-107	-31	40	-15	-17	4	-69	-61	-93	-14	-26	-61	-103	36	-81	-30	-102	-23	-97	-75	-62	2	-98	-11	-74	-68	-145	-74	-43	-1816	2739	-7442	60	-919	1582	-10893	-220	943	-529	-8738	-118	-658	-1037	-10745	34
0.980000	-23	42	90	-59	-108	-31	16	-14	-17	30	-70	-61	-94	-10	-28	-59	-98	35	-82	-25	-102	-21	-97	-69	-62	-1	-100	-11	-68	-68	-145	-73	-79	-1589	3009	-7062	-44	-712	1841	-10631	-183	1322	-488	-8895	-94	-537	-935	-11087	34
0.980833	-27	33	80	-59	-108	-32	17	-16	-14	4	-70	-60	-93	-14	-28	-64	-100	32	-82	-51	-103	-24	-98	-68	-63	-4	-98	-12	-70	-73	-147	-75	-22	-1345	3293	-6796	-181	-513	2088	-10341	-184	1715	-443	-9070	-32	-428	-824	-11433	36
0.981667	-26	38	87	-60	-109	-32	12	-19	-17	1	-77	-62	-95	-15	-31	-63	-100	30	-84	-35	-104	-28	-101	-72	-65	-3	-100	-14	-76	-72	-152	-76	-3	-1086	3567	-6633	-185	-318	2321	-10009	-150	2087	-423	-9259	70	-329	-696	-11771	58
0.982500	-27	36	84	-62	-113	-39	10	-19	-22	0	-75	-64	-98	-17	-30	-65	-100	32	-85	-35	-108	-24	-99	-72	-67	-1	-100	-14	-75	-69	-149	-75	-46	-818	3831	-6553	-132	-119	2545	-9647	-97	2524	-406	-9455	39	-233	-550	-12095	43
0.983333	-25	41	88	-61	-109	-31	15	-16	-19	3	-75	-62	-95	11	-29	-61	-99	34	-84	-30	-103	-22	-114	-68	-65	-4	-99	-12	-74	-68	-146	-73	-52	-540	4097	-6528	-156	76	2760	-9246	-129	2928	-394	-9656	-117	-137	-391	-12403	52
0.984167	-28	41	88	-58	-110	-32	19	-13	-15	5	-73	-61	-94	-13	-28	-61	-98	34	-82	-30	-103	-19	-98	-66	-63	0	-97	-10	-69	-66	-143	-73	-24	-258	4353	-6541	-168	267	2957	-8849	-128	3320	-386	-9859	-216	-53	-219	-12681	42
0.985000	-22	42	91	-55	-104	-41	15	-13	-18	5	-73	-59	-94	-12	-27	-50	-99	36	-79	-28	-102	-19	-96	-65	-62	0	-96	-14	-68	-67	-131	-72	-29	19	4612	-6554	-118	460	3141	-8421	-68	3693	-382	-10064	-309	34	-34	-12928	46
0.985833	-22	43	89	-59	-105	-26	18	-12	-13	6	-70	-62	-94	-12	-26	-60	-101	35	-82	-27	-101	-19	-96	-66	-61	0	-97	-11	-73	-65	-143	-72	-72	287	4879	-6550	-127	645	3308	-7983	-43	4038	-367	-10256	-286	113	165	-13145	47
0.986667	-24	42	91	-59	-109	-31	15	-9	-15	3	-74	-78	-93	-12	-28	-63	-107	32	-83	-30	-104	-19	-98	-70	-63	-5	-98	-14	-74	-68	-148	-77	-81	554	5186	-6497	-47	822	3449	-7548	-11	4343	-350	-10441	-211	188	371	-13320	75
0.987500	-47	39	85	-63	-109	-32	17	-16	-17	6	-72	-63	-96	-19	-29	-63	-99	32	-85	-31	-108	-23	-99	-59	-62	-4	-99	-15	-80	-69	-149	-76	-138	810	5459	-6386	-35	989	3577	-7104	56	4607	-317	-10604	-134	254	604	-13450	92
0.988333	-27	42	89	-60	-112	-35	11	-14	-15	4	-73	-64	-98	-15	-28	-62	-95	34	-53	-30	-105	-21	-100	-70	-63	-3	-99	-17	-73	-69	-146	-75	-193	1042	5785	-6194	-80	1146	3686	-6666	47	4820	-264	-10749	-152	320	844	-13538	51
0.989167	-28	40	85	-60	-109	-35	13	-17	-17	3	-74	-64	-96	-15	-29	-62	-99	30	-84	-30	-102	-21	-100	-67	-66	-1	-100	-16	-74	-69	-148	-36	-159	1264	6135	-5922	53	1287	3764	-6240	44	4978	-185	-10867	-210	369	1103	-13578	47
0.990000	-25	38	87	-61	-111	-33	8	-18	1	2	-76	-69	-98	-17	-31	-63	-102	30	-82	-32	-107	-22	-102	-69	-66	-3	-100	-16	-76	-73	-147	-73	-147	1466	6514	-5575	74	1406	3828	-5833	58	5079	-86	-10960	-319	409	1370	-13572	55
0.990833	-31	38	88	-62	-112	-35	9	-15	-23	3	-73	-66	-99	-17	-28	-60	-90	33	-84	-33	-104	-21	-99	-67	-65	-17	-101	-15	-74	-72	-147	-76	-187	1653	6923	-5158	157	1507	3867	-5436	19	5110	52	-11022	-438	439	1657	-13524	73
0.991667	-24	42	87	-59	-112	-34	15	-13	-18	5	-75	-62	-97	-16	-28	-61	-98	33	-84	-31	-105	-24	-100	-66	-61	-3	-100	-16	-74	-73	-147	-77	-208	1819	7365	-4685	76	1579	3892	-5060	15	5083	220	-11050	-480	448	1961	-13434	81
0.992500	-26	40	59	-60	-109	-32	13	-15	-16	3	-74	-63	-96	-14	-30	-59	-98	34	-84	-32	-90	-21	-101	-67	-63	0	-97	-13	-73	-70	-149	-77	-177	1966	7824	-4179	129	1624	3895	-4713	125	4987	429	-11052	-438	440	2279	-13308	71
0.993333	-27	42	87	-59	-111	-33	13	-15	-24	1	-65	-64	-99	-16	-31	-57	-101	32	-85	-31	-102	-21	-101	-68	-66	-3	-99	-15	-76	-74	-147	-77	-197	2091	8302	-3666	208	1644	3881	-4380	153	4827	671	-11015	-413	412	2618	-13149	80
0.994167	-28	68	87	-62	-112	-35	11	-14	-19	3	-72	-65	-97	-17	-28	-56	-102	35	-85	-33	-105	-23	-98	-67	-68	-1	-99	-13	-74	-94	-144	-77	-207	2200	8786	-3177	109	1620	3860	-4073	139	4604	962	-10953	-329	363	2975	-12967	86
0.995000	-28	41	86	-60	-112	-34	11	-16	-21	-7	-74	-66	-99	-31	-29	-58	-100	34	-86	-32	-107	-22	-101	-69	-64	-1	-99	-16	-77	-75	-141	-77	-149	2307	9268	-2729	43	1568	3830	-3788	162	4321	1285	-10856	-275	292	3356	-12761	85
0.995833	-26	41	82	-64	-111	-36	12	-17	-17	4	-74	-66	-97	-17	-30	-60	-104	35	-86	-34	-104	-22	-100	-68	-62	-3	-100	-15	-76	-72	-146	-76	-133	2363	9736	-2347	91	1487	3798	-3508	105	3981	1648	-10724	-362	207	3759	-12539	67
0.996667	-25	43	82	-55	-108	-33	13	-14	-13	4	-74	-65	-92	-15	-47	-56	-99	34	-84	-32	-101	-21	-100	-68	-63	0	-98	-13	-70	-72	-143	-74	-95	2434	10189	-2054	129	1380	3767	-3251	77	3598	2051	-10572	-398	98	4180	-12306	70
0.997500	-24	43	69	-60	-101	-33	15	-14	-14	8	-69	-63	-92	-13	-29	-53	-97	36	-83	-32	-105	-19	-99	-73	-57	1	-96	-10	-70	-72	-146	-69	-79	2472	10600	-1869	55	1239	3740	-3011	74	3169	2482	-10377	-313	-28	4631	-12068	35
0.998333	-24	45	88	-58	-107	-32	15	-14	-19	3	-79	-66	-97	-18	-31	-56	-98	34	-87	-34	-103	-21	-100	-70	-62	0	-101	-17	-76	-72	-146	-75	-96	2508	10958	-1798	77	1076	3720	-2781	38	2696	2936	-10166	-335	-179	5102	-11833	13
0.999167	-24	40	81	-60	-112	-34	8	-16	-19	2	-76	-65	-95	-17	-31	-58	-99	35	-84	-35	-103	-22	-100	-69	-64	-1	-99	-12	-72	-73	-146	-74	-53	2537	11263	-1840	87	891	3716	-2564	32	2192	3422	-9928	-426	-341	5601	-11582	49
1.000000	-29	41	87	-58	-111	-42	12	-16	-17	6	-75	-65	-96	-11	-29	-60	-99	34	-83	-34	-105	-19	-101	-72	-63	-1	-99	-13	-73	-73	-146	-73	-42	2534	11491	-1987	-65	693	3727	-2343	15	1663	3918	-9671	-504	-527	6129	-11369	89
1.000833	-24	41	88	-57	-109	-32	13	-14	-18	9	-70	-63	-99	-17	-29	-57	-100	35	-85	-35	-111	-21	-100	-69	-62	0	-141	-13	-74	-68	-144	-73	-68	2575	11645	-2237	-134	483	3757	-2129	3	1119	4422	-9400	-533	-727	6677	-11158	78
1.001667	-23	43	88	-57	-109	-30	32	-15	-17	8	-74	-62	-97	-16	-31	-60	-99	33	-79	-31	-105	-22	-98	-70	-66	-3	-99	-12	-75	-70	-147	-72	-92	2593	11708	-2575	1	267	3802	-1916	-44	558	4928	-9110	-515	-948	7253	-10953	44
1.002500	-15	40	88	-52	-110	-35	13	-14	-17	7	-73	-62	-97	-15	-30	-57	-98	36	-86	-33	-104	0	-97	-68	-74	-1	-98	-13	-73	-69	-143	-72	-70	2611	11679	-2938	104	45	3873	-1698	-32	1	5430	-8810	-370	-1187	7857	-10762	52
1.003333	-24	42	89	-57	-105	-31	13	-13	-15	8	-51	-63	-98	-14	-28	-11	-98	36	-85	-31	-102	-36	-97	-66	-60	1	-99	-13	-73	-70	-145	-70	-57	2636	11557	-3338	109	-170	3962	-1479	78	-561	5926	-8501	-134	-1450	8479	-10586	60
1.004167	-22	42	90	-57	-107	-31	13	-12	-14	9	-67	-60	-94	-13	-26	-53	-99	37	-82	-48	-100	-18	-94	-67	-60	3	-79	-9	-68	-70	-142	-69	-50	2658	11349	-3748	166	-374	4066	-1254	90	-1113	6394	-8183	17	-1728	9120	-10419	59
1.005000	-21	41	94	-56	-103	-29	17	-11	-16	8	-87	-59	-94	-11	-25	-53	-97	37	-82	-29	-100	-18	-94	-65	-59	0	-97	-10	-72	-66	-138	-67	-72	2687	11045	-4138	279	-585	4186	-1020	-19	-1657	6829	-7865	73	-2030	9775	-10264	62
1.005833	-18	45	93	-57	-109	-31	17	-14	-15	8	-68	-59	-93	-15	-27	-57	-96	33	-84	-29	-104	-21	-95	-67	-62	0	-97	-12	-73	-67	-143	-70	-72	2726	10657	-4493	245	-772	4312	-783	-33	-2179	7234	-7552	126	-2353	10436	-10120	64
1.006667	-23	42	90	-58	-110	-38	8	-17	-19	5	-73	-63	-98	-18	-30	-60	-91	33	-84	-34	-108	-23	-99	-72	-65	-4	-100	-15	-78	-73	-165	-77	-70	2767	10191	-4787	185	-957	4441	-544	-35	-2682	7588	-7240	146	-2706	11093	-9981	43
1.007500	-30	37	84	-64	-114	-38	9	-23	-21	2	-75	-65	-100	-19	-34	-60	-101	30	-86	-36	-107	-22	-99	-70	-67	-3	-99	-14	-79	-72	-148	-74	-79	2820	9667	-5013	185	-1128	4575	-289	-98	-3153	7903	-6929	183	-3076	11755	-9838	46
1.008333	-26	38	88	-62	-111	-33	11	-18	-21	1	-75	-64	-101	-16	-32	-60	-103	34	-86	-33	-108	-24	-100	-70	-68	-3	-104	-13	-78	-73	-148	-73	-61	2883	9090	-5164	115	-1285	4702	-27	-126	-3590	8163	-6622	227	-3472	12396	-9690	63
1.009167	-27	40	87	-57	-110	-33	13	-16	-21	5	-70	-62	-98	-15	-29	-61	-103	34	-84	-32	-108	-24	-99	-69	-60	0	-99	-12	-74	-68	-147	-74	-40	2939	8478	-5238	74	-1438	4812	243	-120	-3994	8366	-6320	236	-3887	13017	-9534	53
1.010000	-24	41	88	-57	-107	-33	17	-14	-15	9	-70	-60	-99	-16	-27	-58	-85	34	-81	-29	-104	-21	-97	-68	-61	2	-98	-15	-76	-67	-146	-73	-59	3006	7849	-5245	123	-1580	4911	519	-129	-4357	8508	-6026	217	-4320	13596	-9367	43
1.010833	-55	45	89	-59	-108	-33	16	-11	-14	6	-70	-59	-93	-11	-58	-61	-99	49	-86	-30	-104	-21	-98	-66	-64	0	-97	-9	-73	-66	-144	-73	-64	3073	7188	-5192	113	-1724	4978	796	-129	-4680	8582	-5740	231	-4765	14128	-9187	4
1.011667	-26	44	91	-56	-104	-33	17	-13	-16	5	-67	-62	-96	-12	-29	-57	-105	37	-81	-29	-102	-17	-98	-65	-63	2	-96	-15	-73	-68	-148	-74	-62	3143	6539	-5095	71	-1866	5013	1079	-147	-4965	8588	-5464	174	-5230	14596	-8983	-11
1.012500	-24	44	91	-57	-109	-32	16	-11	-16	5	-66	-60	-94	-13	-27	-55	-98	38	-81	-29	-98	-21	-97	-66	-62	3	-97	-10	-73	-45	-145	-74	-77	3215	5902	-4975	138	-2012	5007	1355	-141	-5200	8518	-5197	112	-5695	14993	-8756	-27
1.013333	-24	44	90	-59	-105	-31	15	-12	-18	23	-70	-63	-96	-13	-27	-55	-98	35	-83	-29	-101	-19	-95	-66	-61	1	-99	-10	-74	-68	-147	-73	-87	3289	5300	-4839	160	-2163	4963	1631	-155	-5393	8379	-4935	80	-6149	15301	-8501	-28
1.014167	-26	44	90	-56	-112	-35	16	-15	-19	6	-70	-61	-95	-13	-26	-59	-100	36	-98	-30	-104	-23	-99	-68	-64	1	-100	-9	-75	-67	-146	-76	-77	3369	4731	-4710	94	-2330	4864	1898	-138	-5555	8162	-4681	85	-6619	15503	-8216	-31
1.015000	-27	45	88	-58	-102	-35	12	-15	-17	3	-73	-64	-100	-29	-30	-59	-102	33	-84	-32	-105	-26	-101	-68	-68	0	-100	-14	-80	-75	-150	-78	-114	3453	4210	-4605	80	-2509	4717	2158	-150	-5657	7866	-4438	56	-7067	15591	-7899	-24
1.015833	-32	41	81	-62	-114	-39	7	-19	-24	1	-75	-64	-100	-32	-30	-60	-103	30	-85	-34	-108	-26	-96	-67	-68	1	-102	-12	-76	-69	-146	-77	-99	3550	3745	-4531	-7	-2701	4517	2404	-185	-5724	7509	-4198	49	-7476	15562	-7541	-11
1.016667	-26	82	88	-61	-110	-32	13	-15	-15	5	-72	-63	-99	-15	-13	-57	-99	35	-81	-27	-104	-23	-97	-67	-65	0	-98	-10	-73	-64	-148	-75	-47	3659	3335	-4504	-63	-2908	4264	2642	-182	-5748	7071	-3959	50	-7862	15400	-7145	4
1.017500	-23	45	139	-53	-110	-31	13	-13	-13	7	-69	-61	-93	-12	-27	-57	-98	34	-80	-29	-103	-23	-97	-47	-60	2	-95	-9	-74	-68	-145	-74	-19	3780	2986	-4529	-43	-3136	3954	2854	-183	-5743	6565	-3732	33	-8213	15105	-6706	11
1.018333	-23	45	89	-57	-108	-32	16	-13	-15	7	-73	-62	-95	-12	-29	-56	-100	35	-82	-30	-107	-22	-98	-65	-62	0	-99	-12	-75	-70	-155	-74	-11	3914	2687	-4606	-168	-3385	3591	3050	-174	-5711	5984	-3495	17	-8520	14664	-6226	-9
1.019167	-22	46	89	-58	-104	-29	15	-12	-15	6	-70	-62	-96	-10	-28	-55	-97	36	-81	-30	-108	-22	-98	-60	-64	1	-99	-11	-65	-70	-144	-74	2	4070	2450	-4744	-183	-3646	3175	3221	-174	-5647	5338	-3266	-15	-8776	14090	-5697	-10
1.020000	-24	41	88	-57	-110	-31	12	-12	-16	7	-69	-64	-96	-12	-29	-53	-98	37	-83	-28	-102	-18	-97	-66	-62	1	-99	-9	-72	-72	-146	-77	-7	4241	2265	-4933	-118	-3922	2707	3366	-177	-5564	4632	-3030	-51	-8978	13376	-5120	-9
1.020833	-26	43	88	-56	-113	-32	11	-14	-19	6	-72	-62	-99	-14	-32	-55	-102	35	-82	-30	-107	-18	-99	-63	-65	1	-96	-10	-75	-68	-145	-75	-30	4435	2120	-5171	-208	-4211	2193	3482	-199	-5446	3868	-2790	-60	-9120	12543	-4486	-21
1.021667	-29	44	86	-57	-109	-30	13	-14	-15	9	-72	-66	-97	-15	-29	-55	-99	34	-83	-29	-103	-19	-97	-65	-62	0	-98	-10	-64	-48	-148	-75	-38	4646	2017	-5444	-217	-4504	1640	3570	-194	-5352	3064	-2544	-50	-9201	11592	-3796	-1
1.022500	-26	43	86	-58	-112	-34	11	-15	-17	8	-70	-65	-94	-12	-29	-56	-99	34	-86	-31	-102	-23	-122	-68	-63	0	-102	-11	-72	-73	-146	-74	-41	4875	1938	-5743	-254	-4802	1049	3627	-189	-5237	2210	-2287	-65	-9216	10530	-3037	16
1.023333	-25	42	86	-58	-111	-33	12	-14	-21	4	-72	-67	-96	-22	-34	-58	-102	34	-84	-33	-107	-21	-99	-69	-65	0	-101	-13	-76	-73	-149	-77	-116	5121	1885	-6066	-275	-5094	426	3657	-206	-5120	1320	-2020	-88	-9174	9380	-2225	3
1.024167	-28	42	85	-58	-113	-31	9	-16	-19	6	-75	-63	-97	-15	-30	-53	-97	35	-84	-30	-107	-22	-100	-60	-64	4	-97	-10	-73	-70	-144	-74	-67	5387	1847	-6385	-231	-5378	-216	3659	-202	-4999	420	-1729	-92	-9061	8170	-1334	-14
1.025000	-24	46	89	-53	-110	-48	12	-12	-17	9	-63	-59	-97	-17	-29	-57	-96	37	-83	-30	-107	-18	-98	-66	-61	0	-96	-16	-73	-68	-145	-73	-45	5662	1809	-6708	-214	-5647	-879	3633	-185	-4886	-509	-1425	-73	-8894	6910	-391	-30
1.025833	-22	44	87	-57	-109	-31	13	-13	-18	7	-70	-60	-97	-14	-31	-55	-99	35	-82	-48	-100	-22	-100	-67	-47	0	-98	-11	-72	-69	-141	-73	-81	5941	1769	-7012	-234	-5902	-1555	3573	-188	-4788	-1425	-1098	-58	-8669	5620	614	-40
1.026667	-25	43	94	-57	-110	-31	13	-15	-23	5	-69	-64	-98	-15	-32	-60	-101	35	-84	-31	-105	-22	-102	-66	-65	0	-99	-12	-79	-70	-149	-76	-132	6228	1716	-7299	-316	-6137	-2235	3494	-203	-4701	-2330	-753	-48	-8388	4314	1686	-16
1.027500	-25	41	88	-62	-110	-35	9	-12	-18	6	-73	-63	-98	-19	-33	-59	-99	37	-87	-32	-110	-23	-101	-69	-63	-5	-100	-14	-78	-68	-147	-75	-101	6519	1647	-7554	-279	-6344	-2908	3385	-215	-4621	-3205	-365	-33	-8050	3019	2820	-8
1.028333	-27	43	88	-58	-108	-34	15	-43	-18	5	-74	-63	-97	-17	-67	-61	-99	36	-85	-31	-104	-21	-98	-67	-63	-3	-98	-12	-74	-70	-145	-75	-62	6810	1566	-7769	-191	-6517	-3560	3258	-222	-4553	-4041	32	8	-7657	1758	3999	-13
1.029167	-22	42	95	-59	-108	-35	11	-16	-17	8	-72	-61	-95	-16	-31	-59	-98	36	-82	-38	-105	-24	-99	-67	-63	-4	-103	-11	-70	-69	-145	-72	-63	7106	1452	-7947	-137	-6662	-4203	3101	-207	-4496	-4826	476	56	-7216	539	5229	-24
1.030000	-26	40	90	-56	-107	-32	16	-14	-16	8	-68	-63	-97	-17	-29	-58	-96	36	-82	-32	-101	-22	-99	-66	-62	1	-98	-8	-76	-72	-145	-73	-62	7389	1312	-8083	-82	-6760	-4813	2932	-187	-4449	-5540	954	72	-6732	-608	6486	-32
1.030833	-23	44	92	-61	-108	-32	13	-13	-18	7	-72	-62	-88	-16	-29	-48	-99	36	-84	-28	-102	-23	-99	-68	-62	-3	-95	-10	-69	-69	-142	-72	-66	7667	1153	-8179	-113	-6849	-5388	2736	-220	-4403	-6168	1447	61	-6208	-1668	7755	-23
1.031667	-25	43	93	-60	-111	-33	17	-16	-19	7	-70	-64	-99	-25	-28	-64	-103	33	-83	-30	-104	-24	-100	-68	-65	-5	-99	-11	-75	-70	-150	-77	-53	7930	958	-8234	-83	-6899	-5924	2519	-210	-4363	-6704	2013	57	-5644	-2647	9034	-36
1.032500	-26	41	90	-59	-112	-40	9	-18	-19	5	-73	-62	-100	-17	-31	-91	-99	33	-83	-30	-107	-22	-101	-84	-60	-3	-97	-27	-72	-70	-146	-75	-36	8194	747	-8249	-172	-6907	-6408	2291	-212	-4315	-7128	2608	37	-5031	-3517	10298	-43
1.033333	-25	43	89	-60	-111	-36	13	-16	-21	5	-73	-63	-97	-14	-30	-62	-100	30	-84	-32	-105	-21	-99	-68	-64	-1	-100	-14	-74	-72	-144	-79	-57	8438	510	-8227	-167	-6855	-6832	2050	-191	-4261	-7439	3249	12	-4384	-4282	11518	-27
1.034167	-34	43	88	-58	-107	-32	15	-16	-15	7	-72	-61	-93	-13	-29	-41	-96	33	-85	-30	-104	-22	-115	-68	-64	-3	-101	-10	-72	-72	-146	-76	-61	8662	263	-8175	-73	-6828	-7206	1790	-185	-4185	-7623	3938	0	-3702	-4935	12682	-11
1.035000	-26	52	90	-58	-109	-33	9	-15	-19	4	-73	-63	-97	-16	-30	-64	-98	32	-83	-33	-107	-24	-104	-69	-68	-4	-101	-16	-75	-73	-149	-79	-101	8864	-5	-8096	-56	-6742	-7513	1516	-196	-4092	-7680	4676	-15	-2990	-5479	13754	-26
1.035833	-28	42	89	-58	-112	-40	9	-15	-19	7	-69	-62	-80	-18	-30	-62	-99	33	-85	-32	-105	-23	-118	-68	-63	-4	-98	-13	-75	-70	-145	-75	-112	9052	-266	-7993	-46	-6620	-7746	1228	-179	-3967	-7597	5462	-23	-2240	-5914	14729	-10
1.036667	-25	42	94	-65	-109	-34	13	-13	-19	6	-69	-62	-85	-15	-28	-60	-99	33	-81	-29	-104	-18	-97	-65	-62	-1	-97	-12	-75	-69	-145	-76	-82	9216	-534	-7867	-53	-6469	-7931	934	-193	-3806	-7385	6295	-22	-1470	-6231	15574	-31
1.037500	-26	43	92	-53	-105	-32	15	-16	-12	9	-66	-59	-93	-10	-27	-55	-99	37	-81	-27	-102	-19	-99	-65	-61	1	-96	-11	-69	-68	-143	-70	-93	9346	-800	-7735	-22	-6290	-8040	627	-182	-3607	-7044	7172	-25	-671	-6457	16272	-13
1.038333	-22	43	81	-53	-108	-31	16	-12	-14	8	-57	-62	-92	-14	-27	-56	-98	37	-78	-30	-101	-17	-95	-63	-63	0	-96	-10	-73	-67	-144	-73	-87	9446	-1063	-7603	13	-6084	-8084	312	-168	-3371	-6586	8090	-22	137	-6593	16799	69
1.039167	-23	44	90	-56	-111	-33	13	-14	-14	7	-68	-62	-95	-14	-27	-57	-99	34	-81	-34	-103	-22	-97	-67	-64	0	-97	-19	-74	-67	-146	-74	-64	9500	-1315	-7479	1	-5852	-8067	-18	-143	-3081	-6012	9045	-8	949	-6652	17147	35
1.040000	-24	40	91	-58	-108	-31	18	-14	-16	5	-70	-63	-102	-15	-29	-61	-100	34	-84	-33	-104	-21	-99	-67	-72	-3	-99	-13	-75	-73	-149	-77	-119	9516	-1559	-7379	7	-5596	-7985	-349	-113	-2747	-5352	10019	-9	1754	-6653	17291	1
1.040833	-27	39	87	-58	-111	-39	13	-18	-19	3	-73	-64	-99	-16	-27	-59	-119	32	-83	-35	-107	-22	-99	-69	-65	0	-98	-14	-73	-69	-146	-74	-144	9488	-1791	-7293	13	-5303	-7843	-680	-141	-2359	-4612	11009	-3	2543	-6597	17255	36
1.041667	-27	41	87	-56	-101	-31	15	-14	-15	2	-70	-62	-96	-16	-30	-60	-101	34	-82	-32	-103	-19	-97	-68	-66	-6	-98	-12	-74	-69	-146	-75	-94	9402	-2010	-7250	98	-4988	-7645	-1011	-119	-1927	-3815	11994	9	3306	-6519	16986	66
1.042500	-25	57	90	-55	-111	-30	16	-12	-14	6	-73	-66	-94	-14	-33	-58	-98	36	-84	-31	-107	-21	-98	-68	-62	-1	-96	-13	-68	-68	-145	-75	-58	9270	-2221	-7257	-31	-4645	-7404	-1336	-96	-1445	-2989	12991	-1	4034	-6416	16539	101
1.043333	-26	41	90	-53	-107	-30	16	-8	-17	7	-72	-63	-96	-14	-28	-58	-122	38	-84	-30	-104	-19	-98	-66	-63	-1	-98	-11	-73	-68	-144	-73	-36	9073	-2421	-7320	-294	-4273	-7111	-1655	-118	-923	-2143	13921	-17	4711	-6318	15892	63
1.044167	-19	45	91	-55	-107	-29	17	-10	-15	9	-72	-60	-93	-11	-27	-55	-104	38	-76	-28	-104	-18	-97	-67	-65	0	-97	-11	-70	-67	-143	-70	-32	8825	-2618	-7445	-316	-3877	-6785	-1970	-104	-359	-1302	14833	-23	5330	-6239	15077	43
1.045000	-15	45	92	-50	-107	-27	17	-13	-16	1	-64	-62	-92	-11	-25	-55	-97	37	-80	-28	-101	-18	-87	-65	-62	3	-98	-9	-70	-67	-143	-70	-27	8513	-2811	-7635	-125	-3455	-6414	-2269	-52	235	-499	15681	-21	5868	-6184	14105	54
1.045833	-25	42	90	-50	-105	-27	16	-10	-18	10	-73	-58	-91	-11	-24	-52	-98	42	-80	-11	-99	-17	-98	-66	-63	1	-96	-10	-73	-65	-142	-69	-38	8142	-3003	-7889	-62	-3020	-6010	-2554	-73	846	240	16457	-24	6324	-6162	12997	39
1.046667	-24	45	91	-53	-108	-29	17	-19	-50	9	-72	-63	-96	-15	-27	-57	-100	39	-84	-30	-104	-19	-98	-66	-62	2	-100	-10	-74	-67	-130	-72	-111	7710	-3204	-8206	-92	-2545	-5581	-2820	-115	1467	893	17139	-32	6683	-6192	11776	7
1.047500	-24	44	89	-56	-112	-31	15	-14	-22	5	-73	-65	-96	-13	-28	-58	-95	37	-86	-34	-109	-19	-100	-68	-66	-3	-102	-15	-73	-69	-146	-75	-102	7226	-3393	-8567	-285	-2061	-5123	-3059	-159	2085	1447	17721	-34	6943	-6274	10480	13
1.048333	-26	41	85	-59	-109	-33	12	-27	-17	5	-74	-63	-97	0	-32	-61	-102	32	-86	-34	-109	-23	-101	-68	-67	-1	-103	-16	-76	-70	-148	-77	8	6699	-3589	-8958	-331	-1565	-4643	-3272	-159	2686	1881	18188	-50	7096	-6401	9138	36
1.049167	-31	37	84	-59	-114	-32	9	-21	-23	2	-77	-64	-99	-16	-31	-68	-102	36	-86	-41	-107	-23	-102	-70	-74	-4	-101	-13	-73	-70	-148	-75	40	6135	-3778	-9365	-267	-1063	-4138	-3451	-139	3274	2178	18536	-73	7141	-6572	7791	55
1.050000	-26	42	88	-57	-111	-33	15	-13	-18	7	-68	-63	-98	-15	-28	-59	-102	35	-84	-32	-108	-22	-98	-66	-63	-1	-100	-15	-76	-68	-144	-74	3	5536	-3968	-9771	-296	-550	-3604	-3599	-155	3811	2329	18744	-92	7074	-6784	6462	58
1.050833	-23	45	88	-56	-108	-30	16	-13	-19	7	-74	-61	-95	-13	-25	-55	-96	38	-83	-30	-104	-22	-98	-68	-67	-5	-100	-11	-74	-68	-144	-74	4	4920	-4156	-10162	-184	-42	-3062	-3714	-163	4299	2324	18823	-112	6901	-7033	5175	47
1.051667	-27	41	89	-55	-109	-30	13	-25	-18	7	-70	-61	-95	-12	-28	-60	-101	36	-86	-30	-105	-21	-100	-68	-61	0	-100	-12	-74	-68	-146	-75	-44	4279	-4323	-10516	-67	450	-2488	-3787	-137	4728	2168	18758	-133	6632	-7302	3962	23
1.052500	-24	43	89	-55	-111	-34	13	-14	-19	6	-72	-61	-99	-15	-26	-36	-109	35	-84	-30	-108	-22	-98	-68	-64	-1	-101	-13	-69	-66	-144	-74	-135	3643	-4483	-10826	-75	933	-1904	-3827	-177	5089	1864	18555	-166	6264	-7576	2843	19
1.053333	-26	40	86	-56	-110	-34	10	-13	-48	5	-75	-64	-96	-14	-28	-59	-117	33	-86	-31	-104	-21	-97	-66	-63	-1	-101	-12	-75	-68	-146	-75	-184	3004	-4625	-11075	-7	1388	-1309	-3821	-174	5376	1415	18224	-202	5821	-7840	1836	18
1.054167	-58	38	88	-58	-109	-33	11	-14	-22	5	-75	-66	-86	-13	-28	-60	-100	33	-83	-31	-105	-13	-98	-69	-63	-1	-102	-13	-74	-69	-149	-76	-177	2392	-4741	-11260	125	1809	-712	-3765	-141	5584	839	17761	-227	5305	-8071	965	20
1.055000	-30	38	86	-57	-107	-39	11	-15	-16	5	-74	-64	-96	-17	-27	-60	-101	32	-86	-32	-108	-24	-101	-70	-64	-15	-102	-15	-76	-69	-147	-76	-131	1796	-4828	-11386	63	2194	-102	-3683	-142	5720	158	17181	-247	4742	-8267	229	27
1.055833	-25	39	86	-60	-110	-35	10	-16	-19	2	-79	-66	-98	-15	-31	-62	-103	30	-86	-36	-108	-24	-99	-69	-65	-6	-103	-15	-75	-72	-149	-78	-154	1238	-4880	-11420	46	2537	502	-3547	-129	5775	-612	16497	-283	4142	-8372	-362	22
1.056667	-25	40	84	-60	-111	-38	9	-15	-22	3	-76	-77	-98	-18	-30	-62	-103	29	-90	-33	-108	-24	-100	-68	-65	-5	-111	-14	-77	-73	-149	-78	-169	713	-4893	-11454	126	2830	1105	-3369	-144	5763	-1431	15718	-305	3531	-8409	-820	28
1.057500	-24	38	86	-60	-111	-36	9	-16	-21	0	-76	-66	-96	-22	-28	-59	-97	33	-85	-32	-105	-24	-97	-69	-62	-4	-99	-12	-70	-68	-147	-75	-133	243	-4865	-11417	235	3077	1689	-3150	-84	5682	-2284	14866	-305	2917	-8336	-1140	60
1.058333	-24	44	86	-62	-91	-34	13	-14	-14	3	-75	-67	-94	-15	-27	-60	-99	29	-86	-33	-105	-22	-99	-69	-62	-7	-101	-14	-73	-68	-148	-75	-118	-183	-4799	-11356	236	3259	2246	-2900	37	5544	-3140	13940	-310	2323	-8171	-1344	25
1.059167	-25	38	88	-59	-107	-35	11	-15	-18	2	-76	-63	-94	-15	-29	-79	-101	28	-87	-34	-72	-21	-99	-69	-72	-5	-104	-16	-74	-69	-145	-77	-98	-549	-4692	-11273	162	3384	2767	-2599	61	5355	-3977	12963	-310	1768	-7880	-1435	-7
1.060000	-25	42	86	-60	-108	-33	13	-17	-16	3	-72	-63	-96	-16	-29	-61	-100	30	-84	-34	-105	-24	-99	-68	-63	-15	-100	-13	-73	-72	-146	-78	-115	-854	-4547	-11196	219	3455	3257	-2282	39	5141	-4746	11957	-299	1268	-7474	-1438	6
1.060833	-21	41	87	-60	-107	-34	11	-16	-17	3	-75	-102	-97	-15	-30	-61	-98	30	-84	-33	-110	-23	-100	-67	-61	-6	-101	-14	-73	-70	-149	-78	-96	-1103	-4373	-11124	167	3468	3692	-1930	29	4899	-5442	10930	-287	835	-6952	-1371	26
1.061667	-23	39	84	-62	-107	-35	10	-15	-16	-1	-73	-65	-93	-19	-28	-61	-99	29	-86	-34	-104	-23	-99	-68	-65	-3	-99	-10	-73	-69	-148	-93	-45	-1295	-4178	-11074	208	3429	4077	-1563	38	4657	-6023	9897	-254	484	-6313	-1250	66
1.062500	-23	42	87	-61	-109	-33	15	-15	-15	3	-74	-67	-96	-15	-31	-61	-97	29	-85	-33	-102	-23	-98	-68	-57	-5	-102	-14	-73	-70	-147	-75	32	-1425	-3967	-11048	243	3342	4397	-1181	25	4414	-6484	8874	-237	225	-5562	-1099	114
1.063333	-24	39	86	-59	-103	-33	15	-15	-16	4	-73	-91	-94	-15	19	-59	-99	32	-84	-35	-103	-21	-98	-69	-63	-1	-97	-11	-70	-68	-133	-78	43	-1495	-3751	-11051	294	3209	4650	-794	7	4194	-6792	7859	-221	63	-4730	-938	118
1.064167	-24	41	86	-60	-109	-32	15	-15	-16	4	-73	-65	-95	-16	-30	-58	-98	32	-91	-33	-104	-22	-97	-72	-65	-3	-98	-13	-75	-73	-146	-73	-44	-1513	-3537	-11085	259	3040	4836	-407	-11	4026	-6952	6871	-197	1	-3821	-788	60
1.065000	-25	50	86	-61	-112	-33	13	-3	-17	5	-69	-66	-97	-16	-28	-60	-98	32	-85	-35	-110	-25	-98	-69	-51	0	-101	-13	-75	-63	-148	-75	-81	-1479	-3342	-11155	191	2834	4943	-32	-26	3829	-6957	5918	-191	42	-2861	-671	30
1.065833	-26	39	85	-63	-110	-34	11	-15	-23	4	-72	-66	-97	-15	-28	-58	-98	32	-84	-31	-101	-19	-99	-67	-63	-1	-95	-13	-73	-67	-145	-75	-69	-1394	-3161	-11255	355	2614	4980	322	-59	3710	-6796	5010	-153	179	-1869	-594	54
1.066667	-28	42	85	-61	-111	-34	12	-17	-22	5	-73	-65	-94	-14	-30	-61	-99	30	-85	-35	-105	-25	-100	-69	-65	-4	-130	-14	-74	-70	-147	-75	-32	-1270	-3016	-11386	428	2376	4932	648	-133	3630	-6489	4140	-127	406	-869	-580	0
1.067500	-25	42	86	-61	-110	-35	12	-16	-17	4	-74	-69	-103	-17	-30	-59	-101	30	-85	-35	-115	-24	-98	-66	-65	0	-99	-16	-77	-70	-148	-75	2	-1104	-2903	-11512	344	2143	4817	945	-167	3597	-6037	3313	-103	716	122	-635	18
1.068333	-25	41	86	-61	-112	-33	15	-13	-18	3	-78	-65	-97	-16	-29	-60	-99	29	-85	-36	-108	-23	-98	-69	-66	-4	-101	-16	-75	-70	-146	-75	-13	-909	-2819	-11669	273	1914	4632	1189	-132	3605	-5448	2526	-83	1098	1074	-779	91
1.069167	-26	43	88	-60	-110	-33	15	-16	-18	6	-72	-65	-97	-16	-31	-58	-102	35	-85	-31	-102	-21	-98	-69	-62	2	-96	-13	-73	-69	-149	-74	-39	-685	-2778	-11840	214	1698	4385	1390	-144	3651	-4755	1812	-83	1533	1965	-1008	45
1.070000	-21	45	60	-60	-110	-33	15	-14	-15	10	-70	-62	-94	-15	-25	-57	-99	32	-80	-31	-92	-19	-98	-65	-64	2	-97	-11	-74	-69	-146	-65	-17	-442	-2769	-12024	206	1515	4077	1529	-158	3733	-3977	1074	-57	2005	2773	-1335	-38
1.070833	-24	44	90	-59	-107	-30	13	-15	-15	8	-69	-62	-96	-14	-38	-56	-97	38	-80	-31	-102	-18	-96	-65	-62	3	-97	-12	-73	-69	-144	-72	-1	-183	-2792	-12223	165	1358	3712	1611	-160	3839	-3127	392	-61	2495	3480	-1756	-14
1.071667	-22	47	90	-57	-108	-29	15	-12	-13	8	-67	-62	-92	-12	-26	-55	-95	37	-80	-31	-102	-22	-96	-64	-61	4	-97	-8	-65	-68	-145	-70	-25	84	-2846	-12436	211	1233	3306	1628	-183	3961	-2264	-267	-64	2989	4086	-2280	4
1.072500	-25	43	89	-58	-104	-30	16	-14	-16	8	-70	-63	-97	-16	-28	-58	-100	38	-81	-28	-101	-18	-97	-70	-61	5	-99	-10	-74	-67	-146	-74	-32	354	-2930	-12663	156	1153	2866	1576	-141	4095	-1384	-906	-57	3474	4571	-2903	-59
1.073333	-27	41	86	-58	-104	-34	12	-15	-18	6	-76	-62	-97	-15	-29	-65	-101	34	-84	-33	-109	-22	-102	-70	-66	0	-102	-12	-75	-70	-149	-74	-17	623	-3031	-12905	80	1108	2396	1455	-154	4226	-518	-1547	-70	3925	4928	-3614	-86
1.074167	-30	39	85	-61	-112	-38	11	-18	-19	3	-76	-67	-99	-17	-31	-61	-103	35	-84	-33	-110	-24	-99	-69	-64	2	-101	-15	-76	-72	-147	-73	-16	896	-3142	-13160	113	1112	1916	1274	-237	4361	306	-2176	-87	4338	5159	-4407	-77
1.075000	-27	41	86	-61	-111	-38	10	-16	-19	5	-74	-64	-101	-14	-27	-60	-103	33	-83	-26	-109	-24	-100	-69	-65	0	-104	-14	-74	-75	-149	-75	-59	1160	-3261	-13432	198	1148	1422	1020	-222	4477	1089	-2807	-79	4690	5262	-5284	-180
1.075833	-25	37	85	-60	-110	-42	10	-15	-18	6	-72	-65	-98	-17	-33	-60	-101	36	-85	-33	-104	-21	-98	-73	-63	1	-104	-13	-74	-68	-150	-76	-56	1422	-3380	-13725	177	1224	940	713	-185	4582	1742	-3438	-100	4967	5241	-6227	-285
1.076667	-24	41	87	-58	-101	-35	10	-14	-16	8	-72	-63	-95	-17	-27	-59	-98	37	-81	-31	-105	-22	-99	-60	-62	3	-100	-11	-75	-68	-146	-72	-40	1676	-3495	-14031	20	1328	470	340	-218	4668	2318	-4079	-111	5175	5110	-7230	-436
1.077500	-23	44	89	-59	-103	-31	17	-14	-21	7	-72	-57	-107	-13	-26	-58	-97	38	-81	-28	-103	-18	-97	-65	-61	2	-100	-11	-73	-67	-146	-72	-50	1935	-3613	-14356	32	1451	21	-80	-210	4719	2774	-4726	-117	5295	4866	-8290	-639
1.078333	-25	41	88	-57	-108	-34	15	-11	-14	15	-69	-60	-95	-12	-25	-57	-97	40	-81	-31	-104	-22	-98	-68	-61	5	-99	-11	-60	-67	-146	-68	-61	2188	-3724	-14693	21	1580	-404	-553	-221	4749	3103	-5393	-117	5326	4533	-9381	-562
1.079167	-24	44	89	-58	-107	-32	13	-14	-16	7	-70	-62	-96	-16	-31	-58	-99	39	-74	-30	-105	-22	-96	-67	-62	3	-102	-11	-76	-69	-145	-74	-73	2432	-3823	-15047	-36	1716	-804	-1068	-219	4744	3301	-6077	-132	5266	4117	-10497	-303
1.080000	-25	43	87	-84	-111	-34	12	-11	-15	7	-73	-62	-94	-13	-26	-57	-98	38	-85	-30	-107	-22	-99	-67	-64	0	-99	-11	-73	-67	-141	-70	-86	2674	-3917	-15402	70	1839	-1143	-1632	-178	4705	3363	-6772	-147	5122	3640	-11621	-263
1.080833	-26	42	89	-59	-105	-15	15	-14	8	7	-70	-61	-97	-17	-28	-50	-99	37	-83	-30	-104	-19	-99	-69	-64	3	-100	-13	-76	-68	-149	-73	-109	2915	-4004	-15765	46	1938	-1451	-2229	-185	4625	3293	-7483	-132	4885	3107	-12744	-187
1.081667	-26	43	87	-60	-111	-36	8	-15	-17	6	-73	-62	-96	-16	-32	-61	-90	34	-86	-34	-107	-25	-101	-70	-64	1	-103	-13	-76	-76	-147	-76	-65	3151	-4083	-16127	-76	2003	-1723	-2858	-194	4501	3089	-8229	-120	4579	2534	-13857	-72
1.082500	-26	40	84	-61	-113	-36	10	-17	-21	12	-74	-69	-99	-18	-32	-61	-98	36	-85	-32	-103	-22	-99	-67	-64	3	-103	-13	-74	-70	-147	-73	-41	3391	-4154	-16478	-142	2026	-1943	-3510	-186	4329	2761	-8975	-119	4192	1941	-14945	-80
1.083333	-25	43	87	-59	-109	-34	10	-12	-19	4	-72	-72	-94	-14	-30	-59	-97	36	-84	-28	-103	-21	-100	-68	-62	1	-98	-11	-72	-70	-146	-74	-45	3630	-4213	-16824	-180	1991	-2122	-4193	-178	4107	2318	-9755	-112	3739	1321	-15991	-95
1.084167	-23	44	89	-55	-107	-31	40	-11	-15	11	-68	-61	-108	-15	-24	-60	-96	36	-83	-30	-104	-18	-97	-67	-62	3	-98	-11	-73	-68	-147	-84	-78	3861	-4275	-17154	-90	1902	-2252	-4899	-179	3822	1767	-10559	-99	3224	698	-16997	-40
1.085000	-26	45	89	-58	-110	-31	13	-11	-14	6	-70	-76	-95	-10	-26	-43	-98	35	-81	-31	-102	-19	-99	-66	-61	1	-99	-11	-73	-69	-146	-72	-64	4084	-4329	-17461	-184	1739	-2350	-5628	-154	3473	1119	-11393	-79	2657	81	-17945	-9
1.085833	-27	45	107	-56	-105	-32	13	-11	-13	5	-67	-64	-95	-14	-28	-60	-98	34	-82	-30	-100	-17	-96	-68	-63	0	-98	-13	-69	-69	-145	-75	-65	4302	-4382	-17758	-217	1509	-2411	-6378	-143	3062	386	-12252	-77	2040	-537	-18842	27
1.086667	-23	43	88	-59	-110	-34	12	-11	-14	3	-70	-65	-92	-11	-29	-59	-98	35	-85	-32	-108	-29	-112	-69	-62	1	-100	-14	-77	-72	-146	-75	-67	4511	-4437	-18034	-151	1203	-2443	-7149	-149	2571	-415	-13137	-82	1376	-1153	-19687	76
1.087500	-26	42	89	-60	-109	-33	12	-12	-17	-6	-74	-63	-95	-22	-31	-61	-101	30	-85	-32	-104	-23	-98	-67	-66	0	-100	-12	-76	-73	-148	-76	-82	4706	-4493	-18289	-111	831	-2445	-7936	-130	2023	-1268	-14045	-68	663	-1767	-20476	94
1.088333	-27	45	87	-59	-109	-34	11	-14	-19	3	-72	-62	-98	-14	-30	-62	-100	35	-83	-31	-109	-15	-102	-68	-66	-3	-97	-9	-75	-73	-149	-76	-92	4886	-4548	-18514	-122	398	-2423	-8745	-155	1386	-2167	-14984	-48	-87	-2382	-21209	88
1.089167	-26	42	89	-58	-112	-34	12	-13	-18	3	-84	-66	-100	-15	-32	-61	-99	30	-83	-34	-107	-21	-101	-70	-64	-1	-100	-13	-75	-73	-153	-78	-86	5056	-4613	-18725	-63	-87	-2363	-9575	-153	673	-3094	-15944	-21	-880	-3005	-21888	89
1.090000	-26	43	86	-59	-110	-33	10	-14	-17	4	-73	-64	-97	-16	-29	-46	-100	28	-85	-34	-105	-24	-104	-70	-67	3	-100	-14	-73	-73	-148	-78	-62	5193	-4676	-18919	-100	-626	-2348	-10428	-204	-110	-4032	-16921	20	-1716	-3635	-22525	129
1.090833	-28	41	87	-66	-109	-34	11	-16	-8	1	-74	-66	-97	-16	-31	-59	-97	33	-83	-32	-102	-22	-102	-64	-62	0	-98	-11	-74	-70	-146	-78	-70	5322	-4746	-19094	-84	-1196	-2270	-11288	-229	-952	-4967	-17900	61	-2579	-4270	-23121	127
1.091667	-23	43	90	-58	-109	-34	12	-13	-16	5	-72	-64	-91	-15	-28	-59	-99	33	-84	-32	-108	-28	-101	-69	-65	0	-97	-12	-75	-70	-148	-75	-127	5424	-4827	-19267	-49	-1790	-2203	-12171	-172	-1858	-5879	-18876	113	-3486	-4923	-23687	126
1.092500	-27	45	84	-59	-110	-32	15	-9	-18	5	-73	-62	-99	-15	-28	-58	-100	33	-82	-30	-103	-21	-100	-69	-66	0	-97	-11	-74	-69	-147	-74	-97	5507	-4913	-19421	-67	-2388	-2120	-13063	-167	-2779	-6745	-19845	158	-4438	-5594	-24232	144
1.093333	-24	47	89	-56	-108	-33	15	-15	-15	4	-72	-62	-95	-12	-30	-58	-98	34	-77	-32	-108	-27	-103	-69	-64	-1	-98	-10	-73	-73	-145	-77	-48	5566	-5005	-19577	-56	-2984	-2034	-13969	-169	-3735	-7561	-20794	216	-5420	-6268	-24747	153
1.094167	-24	42	89	-56	-112	-31	15	-13	-26	5	-73	-64	-97	-15	-30	-74	-100	32	-84	-34	-104	-23	-98	-68	-65	0	-98	-13	-73	-70	-147	-78	-105	5609	-5106	-19730	-33	-3553	-1933	-14882	-143	-4685	-8293	-21698	298	-6432	-6941	-25247	189
1.095000	-26	42	87	-58	-111	-33	13	-15	-19	4	-73	-63	-97	-16	-28	-58	-101	33	-83	-30	-99	-23	-99	-70	-68	-5	-97	-13	-73	-70	-144	-77	-90	5621	-5213	-19880	-9	-4096	-1821	-15812	-143	-5608	-8912	-22550	344	-7455	-7599	-25730	192
1.095833	-28	43	64	-58	-109	-33	15	-17	-16	6	-72	-63	-96	-16	-28	-63	-99	32	-84	-33	-103	-23	-101	-68	-65	-3	-95	-13	-72	-70	-149	-78	-97	5623	-5326	-20012	4	-4586	-1685	-16741	-96	-6474	-9404	-23329	371	-8489	-8236	-26199	155
1.096667	-24	41	87	-55	-111	-34	16	-15	-15	7	-72	-62	-94	-33	-29	-58	-95	33	-82	-30	-95	-19	-98	-66	-63	-1	-95	-13	-70	-67	-143	-75	-109	5605	-5441	-20180	-53	-5018	-1520	-17672	-63	-7265	-9743	-24025	402	-9519	-8829	-26651	144
1.097500	-23	41	91	-56	-105	-28	19	-13	-29	6	-68	-61	-91	-13	-28	-59	-96	33	-80	-30	-102	-21	-95	-69	-62	2	-94	-8	-72	-66	-147	-75	-110	5572	-5564	-20332	-122	-5378	-1327	-18601	-41	-7946	-9920	-24631	401	-10538	-9371	-27085	153
1.098333	-19	41	91	-57	-111	-34	15	-18	-16	5	-73	-63	-95	-13	-30	-62	-100	36	-83	-30	-105	-22	-101	-70	-65	-3	-99	-13	-73	-70	-148	-78	-105	5520	-5685	-20490	-107	-5677	-1095	-19526	38	-8512	-9924	-25138	395	-11519	-9838	-27501	141
1.099167	-25	40	84	-58	-95	-36	11	-21	-22	5	-75	-65	-99	-19	-30	-64	-99	33	-81	-33	-108	-24	-101	-70	-62	0	-98	-14	-69	-72	-147	-79	-84	5460	-5810	-20643	-53	-5863	-805	-20440	124	-8929	-9725	-25533	369	-12431	-10207	-27893	99
1.100000	-23	41	88	-59	-110	-35	13	-19	-18	6	-72	-60	-99	-14	-28	-61	-101	35	-82	-32	-108	-24	-100	-69	-65	-3	-97	-14	-73	-70	-147	-77	-100	5393	-5935	-20788	-60	-6039	-464	-21344	110	-9201	-9342	-25823	334	-13257	-10473	-28264	28
1.100833	-25	40	86	-57	-107	-32	26	-15	-15	3	-72	-61	-95	-14	-27	-58	-100	33	-82	-30	-103	-21	-96	-67	-63	-10	-100	-13	-70	-70	-147	-78	-109	5313	-6060	-20927	-32	-6121	-47	-22215	89	-9313	-8766	-26009	314	-13970	-10615	-28609	-43
1.101667	-25	41	86	-61	-109	-35	10	-18	-15	4	-75	-64	-100	-14	-29	-61	-99	33	-84	-33	-102	-25	-100	-70	-64	-3	-98	-14	-70	-72	-149	-80	-80	5238	-6191	-21059	15	-6153	438	-23052	28	-9266	-8010	-26084	278	-14545	-10619	-28929	-10
1.102500	-23	41	94	-59	-108	-34	13	-15	-17	4	-75	-65	-95	-16	-29	-60	-102	29	-83	-31	-103	-23	-99	-70	-66	0	-99	-15	-75	-72	-149	-78	-108	5159	-6325	-21173	19	-6118	1007	-23850	-15	-9067	-7093	-26118	220	-14954	-10483	-29232	6
1.103333	-25	42	93	-59	-111	-36	13	-16	-17	6	-74	-63	-96	-14	-30	-59	-99	34	-84	-30	-107	-23	-100	-66	-64	-1	-98	-13	-73	-61	-147	-76	-150	5089	-6448	-21268	-17	-6055	1660	-24594	3	-8739	-6024	-26067	178	-15174	-10200	-29514	-66
1.104167	-26	42	88	-55	-107	-33	16	-11	-16	7	-75	-64	-96	-14	-27	-62	-99	32	-81	-32	-102	-22	-98	-69	-60	-1	-99	-14	-70	-68	-146	-79	-144	5020	-6583	-21340	-66	-5973	2402	-25283	15	-8301	-4838	-25970	143	-15193	-9776	-29779	-101
1.105000	-22	44	86	-58	-105	-30	15	-16	-17	4	-74	-65	-94	-12	-27	-58	-98	38	-80	-30	-107	-22	-98	-70	-63	-1	-97	-12	-69	-70	-144	-77	-147	4962	-6714	-21394	-122	-5890	3222	-25914	-109	-7776	-3577	-25851	98	-14989	-9225	-30033	-76
1.105833	-23	45	88	-29	-109	-31	11	-13	-16	5	-73	-62	-94	-16	-30	-59	-99	33	-84	-29	-101	-24	-100	-75	-60	0	-98	-13	-73	-70	-148	-79	-136	4912	-6849	-21420	-158	-5826	4111	-26468	-255	-7210	-2280	-25735	54	-14595	-8561	-30278	-67
1.106667	-24	40	86	-61	-110	-36	10	-17	-19	3	-74	-65	-97	-10	-31	-61	-101	33	-86	-35	-107	-26	-103	-75	-66	-6	-102	-17	-77	-75	-153	-79	-110	4876	-6987	-21423	-189	-5801	5053	-26949	-218	-6639	-988	-25641	26	-13992	-7808	-30521	-15
1.107500	-29	38	78	-67	-112	-38	7	-21	-21	-1	-79	-67	-76	-19	-31	-65	-100	26	-90	-36	-105	-27	-103	-73	-65	-8	-101	-17	-73	-74	-150	-79	-128	4852	-7103	-21397	-142	-5827	6021	-27341	-169	-6090	264	-25588	5	-13189	-6980	-30762	46
1.108333	-29	40	85	-61	-109	-34	11	-21	-16	0	-75	-66	-97	-14	-30	-61	-101	28	-85	-35	-104	-25	-96	-74	-65	-6	-102	-15	-72	-74	-152	-81	-134	4844	-7208	-21352	-133	-5932	6988	-27651	-156	-5614	1430	-25597	-13	-12233	-6128	-30996	95
1.109167	-25	40	87	-60	-109	-36	10	-15	-28	-15	-74	-65	-97	-17	-31	-61	-100	30	-85	-34	-104	-24	-101	-70	-64	-3	-101	-16	-73	-72	-149	-78	-119	4850	-7287	-21291	-197	-6123	7941	-27875	-41	-5242	2462	-25683	-18	-11156	-5283	-31236	162
1.110000	-25	43	88	-59	-110	-36	8	-14	-17	3	-73	-63	-95	-16	-22	-61	-107	35	-82	-32	-107	-23	-101	-82	-67	-3	-101	-12	-73	-73	-145	-77	-117	4876	-7336	-21211	-156	-6425	8826	-28019	64	-5018	3293	-25852	-36	-10016	-4484	-31470	170
1.110833	-28	43	86	-58	-108	-32	13	-13	11	5	-73	-63	-95	-16	-29	-61	-100	32	-84	-32	-110	-22	-102	-67	-62	0	-100	-15	-70	-72	-146	-63	-119	4908	-7348	-21127	-116	-6851	9623	-28083	-5	-4965	3960	-26121	-51	-8852	-3759	-31703	132
1.111667	-24	42	89	-58	-105	-33	13	-16	-16	2	-73	-65	-95	-14	-50	-58	-99	32	-84	-32	-103	-26	-100	-69	-63	-3	-99	-13	-72	-74	-146	-75	-84	4954	-7306	-21040	-241	-7386	10286	-28071	-43	-5117	4339	-26485	-51	-7725	-3145	-31933	132
1.112500	-24	42	89	-57	-108	-33	15	-13	-16	5	-72	-65	-96	-15	-27	-60	-98	32	-83	-38	-103	-24	-99	-68	-62	-3	-97	-11	-70	-73	-148	-75	-45	5002	-7217	-20964	-213	-8085	10778	-27998	-32	-5483	4519	-26938	-49	-6688	-2671	-32153	157
1.113333	-24	41	91	-59	-108	-33	13	-13	-16	3	-70	-64	-95	-17	-25	-58	-97	33	-84	-30	-103	-24	-100	-67	-65	-1	-100	-18	-70	-69	-144	-75	-33	5059	-7050	-20899	-174	-8911	11070	-27871	-64	-6064	4398	-27474	-68	-5802	-2368	-32351	197
1.114167	5	41	88	-59	-109	-34	11	-12	-16	4	-74	-65	-94	-19	-29	-60	-99	28	-84	-33	-102	-25	-99	-70	-64	-3	-99	-13	-74	-73	-148	-77	-42	5115	-6819	-20852	-116	-9865	11129	-27699	-56	-6877	4002	-28083	-67	-5137	-2260	-32537	250
1.115000	-26	38	85	-60	-112	-36	9	-17	-19	-1	-78	-75	-104	-18	-32	-63	-104	25	-92	-38	-111	-27	-104	-72	-69	-11	-105	-17	-78	-75	-149	-81	-15	5160	-6512	-20838	-197	-10955	10918	-27494	-101	-7902	3323	-28738	-86	-4734	-2355	-32649	239
1.115833	-32	37	84	-60	-115	-39	8	-28	-22	0	-75	-69	-102	-18	-31	-64	-104	26	-85	-34	-107	-21	-104	-70	-66	-1	-101	-17	-75	-73	-142	-78	19	5204	-6129	-20849	-182	-12155	10438	-27261	-115	-9118	2397	-29414	-108	-4635	-2652	-32709	267
1.116667	-28	40	90	-60	-113	-38	10	-15	-21	0	-77	-65	-97	-18	-28	-59	-100	38	-96	-32	-107	-24	-100	-70	-67	-3	-101	-12	-75	-68	-143	-76	21	5236	-5659	-20900	-82	-13456	9666	-27027	-110	-10500	1227	-30100	-131	-4875	-3157	-32710	270
1.117500	-25	43	91	-56	-105	-31	-14	-10	-14	7	-69	-63	-93	-13	-24	-57	-100	33	-82	-30	-102	-18	-97	-67	-61	-3	-98	-11	-72	-65	-139	-75	8	5238	-5130	-20990	-78	-14838	8606	-26786	-110	-12016	-146	-30767	-181	-5487	-3864	-32733	282
1.118333	-24	43	89	-56	-107	-32	16	-13	-18	5	-70	-62	-95	-13	-25	-56	-99	57	-80	-30	-104	-19	-97	-67	-63	-1	-101	-13	-70	-67	-144	-76	20	5228	-4531	-21124	-27	-16275	7269	-26571	-87	-13631	-1705	-31397	-221	-6464	-4748	-32695	332
1.119167	-25	44	88	-53	-107	-32	7	-15	-16	8	-69	-43	-94	-13	-29	-57	-100	33	-83	-31	-102	-22	-97	-67	-60	-1	-99	-12	-73	-69	-141	-73	37	5191	-3889	-21304	-10	-17746	5672	-26374	-99	-15307	-3389	-31972	-248	-7787	-5773	-32588	351
1.120000	-25	45	88	-57	-110	-32	13	-13	-18	8	-70	-67	-95	-14	-27	-55	-96	38	-83	-32	-116	-18	-97	-66	-64	0	-102	-12	-72	-65	-143	-72	7	5126	-3199	-21511	113	-19229	3828	-26204	-132	-17010	-5174	-32404	-286	-9434	-6905	-32359	335
1.120833	-26	38	87	-58	-109	-33	19	-14	-21	7	-69	-64	-96	-13	-25	-59	-102	35	-83	-31	-96	-22	-97	-69	-59	0	-99	-8	-73	-65	-146	-96	-30	5040	-2488	-21762	220	-20688	1784	-26074	-98	-18658	-6990	-32592	-328	-11341	-8100	-32059	271
1.121667	-25	42	89	-57	-105	-33	12	-14	-21	5	-73	-61	-94	-12	-28	-51	-103	34	-84	-49	-103	-22	-98	-68	-64	-3	-99	-12	-73	-67	-144	-75	-27	4930	-1762	-22031	114	-22092	-395	-25980	-107	-20244	-8803	-32667	-374	-13455	-9315	-31658	226
1.122500	-26	42	86	-58	-109	-34	13	-13	-16	8	-69	-67	-97	-14	-26	-59	-101	35	-85	-34	-104	-21	-98	-66	-62	-1	-101	-4	-68	-67	-146	-74	-22	4800	-1050	-22356	163	-23409	-2673	-25932	-163	-21708	-10560	-32710	-406	-15718	-10505	-31156	228
1.123333	-25	41	88	-58	-109	-34	13	-15	-19	6	-72	-63	-98	-12	-28	-58	-99	41	-82	-32	-105	-22	-99	-68	-65	0	-101	-16	-75	-67	-147	-76	8	4656	-361	-22687	91	-24615	-4999	-25920	-144	-23030	-12238	-32717	-421	-18049	-11626	-30554	228
1.124167	-28	40	85	-61	-111	-34	11	-14	-21	8	-73	-66	-97	-18	-28	-58	-101	36	-85	-30	-105	-21	-98	-66	-63	2	-100	-10	-74	-64	-144	-74	-12	4510	280	-23028	87	-25678	-7312	-25937	-130	-24173	-13783	-32730	-445	-20347	-12620	-29846	189
1.125000	-23	42	89	-57	-104	-30	16	-15	-18	5	-73	-62	-95	-12	-26	-57	-96	41	-82	-31	-103	-19	-97	-67	-62	0	-101	-10	-73	-64	-144	-72	-39	4355	881	-23417	87	-26590	-9560	-25991	-130	-25104	-15163	-32720	-461	-22538	-13465	-29046	159
1.125833	-38	43	89	-57	-102	-30	15	-13	-17	9	-70	-61	-93	-10	-25	-57	-101	38	-84	-29	-101	-18	-100	-68	-61	-1	-96	-9	-72	-64	-145	-72	-19	4208	1394	-23730	189	-27323	-11694	-26066	-127	-25820	-16354	-32634	-469	-24552	-14141	-28147	143
1.126667	-27	46	89	-57	-110	-31	13	-14	-19	7	-79	-62	-97	-14	-27	-67	-102	39	-83	-29	-109	-24	-99	-70	-66	0	-100	-12	-76	-68	-147	-75	-11	4067	1850	-24080	139	-27874	-13657	-26160	-143	-26312	-17345	-32318	-479	-26324	-14628	-27163	133
1.127500	-32	41	85	-59	-98	-31	11	-15	-21	6	-66	-63	-98	-12	-29	-60	-103	38	-87	-33	-108	-23	-98	-70	-65	1	-100	-12	-75	-76	-149	-77	-5	3945	2216	-24426	120	-28231	-15415	-26258	-120	-26583	-18127	-31842	-487	-27792	-14926	-26098	121
1.128333	-28	43	88	-60	-110	-32	15	-11	-21	6	-73	-60	-97	-12	-26	-87	-102	37	-83	-30	-105	-19	-96	-67	-64	0	-102	-12	-74	-66	-148	-72	-10	3848	2520	-24755	136	-28402	-16930	-26355	-169	-26642	-18694	-31278	-482	-28916	-15034	-24976	88
1.129167	-28	41	87	-61	-105	-30	16	-12	-18	8	-91	-60	-97	-12	-28	-59	-101	36	-83	-32	-103	-21	-97	-69	-61	-1	-98	-11	-72	-67	-146	-72	-59	3777	2745	-25082	67	-28395	-18180	-26441	-199	-26501	-19049	-30632	-478	-29669	-14992	-23810	44
1.130000	-26	47	90	-56	-107	-29	13	-13	-17	6	-69	-66	-93	-11	-27	-56	-96	37	-81	-30	-102	-21	-99	-66	-61	1	-99	-11	-69	-67	-146	-73	-51	3733	2911	-25393	77	-28220	-19151	-26512	-167	-26186	-19207	-29954	-483	-30056	-14818	-22620	8
1.130833	-24	46	90	-51	-103	-31	13	-11	-16	9	-68	-60	-95	-13	-28	-57	-97	38	-83	-31	-100	-22	-97	-66	-62	4	-96	-10	-73	-68	-149	-73	-26	3722	3019	-25708	116	-27897	-19825	-26556	-187	-25720	-19190	-29247	-492	-30070	-14557	-21424	0
1.131667	-26	46	90	-60	-112	-32	13	-12	-19	5	-75	-65	-96	-13	-29	-59	-99	37	-86	-42	-107	-23	-100	-68	-66	0	-104	-13	-76	-69	-148	-75	-34	3730	3087	-26011	42	-27450	-20213	-26579	-148	-25146	-19007	-28540	-480	-29751	-14248	-20246	-46
1.132500	-27	38	88	-63	-110	-35	12	-14	-24	-4	-74	-67	-99	-16	-29	-62	-104	33	-86	-33	-105	-22	-98	-70	-62	0	-99	-12	-73	-69	-148	-104	-33	3772	3133	-26311	-46	-26900	-20318	-26567	-111	-24478	-18706	-27836	-455	-29108	-13933	-19101	-132
1.133333	-25	45	91	-59	-108	-33	15	-12	-18	5	-73	-65	-99	-16	-27	-61	-98	34	-82	-30	-105	-22	-97	-72	-64	-1	-100	-16	-75	-70	-147	-75	-64	3823	3167	-26613	-64	-26278	-20164	-26530	-142	-23760	-18298	-27153	-461	-28202	-13662	-18027	-114
1.134167	-25	42	89	-61	-107	-32	13	-14	-18	6	-68	-64	-98	-14	-30	-58	-100	35	-88	-32	-103	-22	-99	-65	-63	-4	-102	-12	-77	-70	-147	-76	-100	3879	3204	-26911	-92	-25605	-19782	-26466	-168	-23011	-17806	-26496	-460	-27082	-13470	-17041	-60
1.135000	-26	41	86	-59	-112	-32	10	-10	-19	5	-75	-69	-72	-15	-29	-62	-101	27	-87	-33	-103	-25	-103	-72	-65	-3	-102	-16	-77	-72	-151	-78	-51	3940	3262	-27212	-46	-24898	-19213	-26384	-147	-22269	-17271	-25866	-444	-25827	-13399	-16165	-45
1.135833	-26	38	86	-62	-111	-39	10	-14	-19	5	-75	-66	-95	-16	-31	-61	-103	32	-88	-34	-108	-25	-101	-67	-66	-4	-100	-13	-77	-73	-148	-119	-51	3980	3348	-27520	18	-24191	-18485	-26288	-121	-21549	-16714	-25265	-425	-24479	-13457	-15421	-83
1.136667	-24	42	86	-61	-110	-33	15	-12	-18	5	-74	-67	-97	-18	-30	-59	-100	35	-85	-33	-102	-21	-98	-67	-62	-1	-100	-14	-73	-72	-148	-74	-112	3991	3464	-27822	-70	-23495	-17655	-26188	-93	-20875	-16162	-24683	-420	-23107	-13672	-14826	-50
1.137500	-23	68	90	-58	-104	-30	18	-16	-6	7	-69	-63	-92	-13	-28	-58	-95	35	-84	-32	-102	-22	-99	-67	-62	-3	-97	-11	-69	-70	-145	-85	-131	3933	3649	-28127	-249	-22838	-16767	-26097	-70	-20266	-15632	-24109	-414	-21775	-14044	-14391	-24
1.138333	-23	44	90	-57	-110	-32	16	-12	-13	1	-72	-64	-97	-16	-28	-59	-96	34	-82	-14	-105	-23	-98	-66	-62	0	-98	-13	-70	-73	-147	-75	-68	3866	3870	-28422	-345	-22216	-15886	-26021	-68	-19718	-15146	-23539	-411	-20521	-14573	-14133	-70
1.139167	-22	41	88	-61	-110	-35	-9	-13	-15	4	-73	-67	-95	-16	-30	-58	-97	36	-86	-32	-103	-24	-100	-66	-61	0	-101	-11	-70	-67	-146	-76	-51	3702	4132	-28705	-293	-21648	-14985	-25963	-67	-19238	-14713	-22952	-396	-19395	-15234	-14042	-33
1.140000	-24	43	86	-58	-111	-31	12	-14	-18	4	-76	-68	-94	-21	-31	-61	-99	32	-90	-35	-103	-24	-101	-69	-66	-4	-101	-15	-75	-73	-150	-77	-62	3456	4428	-28982	-231	-21130	-14153	-25935	-44	-18821	-14357	-22352	-386	-18430	-16008	-14122	-9
1.140833	-27	37	85	-63	-111	-42	8	-18	-21	2	-75	-66	-98	-21	-31	-61	-99	32	-88	-32	-104	-25	-104	-67	-63	0	-100	-11	-73	-72	-148	-76	-76	3123	4758	-29225	-186	-20666	-13403	-25945	-41	-18463	-14078	-21716	-386	-17640	-16852	-14336	-63
1.141667	-26	39	87	-59	-111	-36	10	-19	-19	2	-75	-93	-96	-23	-33	-62	-99	27	-88	-33	-105	-26	-103	-72	-64	-4	-101	-16	-74	-75	-152	-79	-116	2686	5101	-29438	-177	-20253	-12755	-25980	-66	-18148	-13889	-21053	-369	-17041	-17730	-14712	-32
1.142500	-26	25	87	-59	-110	-39	9	-18	-17	5	-74	-65	-97	-17	-32	-60	-101	32	-87	-32	-105	-25	-105	-68	-91	-4	-101	-13	-75	-72	-143	-77	-92	2141	5429	-29614	-98	-19886	-12227	-26047	-84	-17866	-13802	-20366	-343	-16615	-18618	-15182	-3
1.143333	-25	41	89	-60	-108	-32	12	-16	-17	8	-76	-67	-96	-18	-29	-57	-97	34	-85	-32	-104	-35	-98	-68	-62	0	-100	-14	-70	-69	-149	-76	-77	1492	5733	-29734	13	-19556	-11809	-26133	-65	-17593	-13796	-19641	-329	-16367	-19462	-15731	-32
1.144167	-26	44	89	-58	-113	-33	13	-16	-19	6	-72	-64	-96	-14	-27	-61	-98	33	-84	-30	-107	-19	-102	-70	-62	18	-99	-12	-72	-69	-149	-74	-91	742	5988	-29806	-5	-19264	-11516	-26239	-55	-17319	-13934	-18900	-328	-16277	-20227	-16317	-55
1.145000	-22	43	89	-56	-107	-32	13	-12	-17	7	-70	-61	-95	-14	-28	-58	-82	34	-82	-31	-101	-19	-99	-65	-61	2	-97	-13	-69	-67	-147	-74	-53	-107	6182	-29820	-50	-18986	-11319	-26350	-67	-17024	-14162	-18151	-329	-16310	-20882	-16913	-35
1.145833	-19	44	137	-57	-107	-31	13	-13	-9	7	-69	-62	-91	-12	-25	-57	-95	35	-85	-28	-102	-19	-98	-67	-60	0	-95	-10	-72	-68	-146	-74	-68	-1045	6296	-29767	2	-18736	-11223	-26451	-86	-16703	-14486	-17408	-319	-16445	-21406	-17492	-43
1.146667	-27	42	89	-56	-108	-30	15	-14	-19	4	-72	-63	-96	-14	-28	-62	-98	54	-84	-30	-104	-18	-100	-69	-60	0	-100	-14	-74	-69	-150	-78	-97	-2065	6310	-29653	99	-18494	-11201	-26526	-78	-16344	-14909	-16687	-309	-16658	-21783	-17994	-82
1.147500	-27	38	87	-58	-109	-90	8	-17	-19	4	-74	-64	-99	-16	-28	-60	-99	33	-85	-31	-105	-22	-100	-69	-67	-1	-99	-16	-73	-69	-148	-76	-79	-3144	6223	-29483	129	-18258	-11233	-26570	-102	-15944	-15415	-15998	-296	-16895	-22002	-18408	-127
1.148333	-26	41	86	-60	-111	-33	10	-16	-21	1	-76	-64	-100	-16	-29	-62	-103	30	-87	-60	-108	-24	-102	-69	-68	-6	-102	-14	-75	-73	-152	-79	-81	-4256	6040	-29251	90	-18028	-11302	-26560	-88	-15502	-15982	-15347	-290	-17149	-22079	-18710	-141
1.149167	-28	36	85	-61	-112	-36	9	-18	-3	3	-75	-65	-97	-15	-28	-60	-101	34	-83	-32	-108	-19	-99	-72	-63	0	-99	-12	-93	-68	-148	-75	-66	-5386	5740	-28963	119	-17793	-11390	-26478	-84	-15017	-16632	-14754	-323	-17384	-22016	-18857	-98
1.150000	-26	38	88	-57	-110	-32	10	-13	-18	6	-72	-61	-88	-16	-26	-59	-100	34	-85	-29	-103	-19	-97	-66	-64	1	-97	-12	-74	-69	-147	-76	-66	-6520	5352	-28634	120	-17557	-11457	-26319	-111	-14511	-17319	-14221	-314	-17578	-21849	-18856	-70
1.150833	-23	39	89	-58	-108	-29	12	-14	-17	6	-68	-60	-93	-12	-22	-57	-99	36	-80	-28	-99	-17	-94	-68	-64	0	-97	-10	-73	-66	-146	-73	-84	-7634	4874	-28261	73	-17324	-11554	-26073	-92	-13981	-18027	-13758	-260	-17723	-21598	-18691	-56
1.151667	-23	43	90	-58	-107	-32	13	-12	-18	4	-69	-61	-96	-15	-26	-57	-100	69	-81	-31	-105	-23	-99	-66	-64	-1	-97	-11	-74	-72	-148	-82	-87	-8716	4324	-27887	32	-17102	-11610	-25734	-94	-13462	-18739	-13364	-288	-17808	-21313	-18367	-98
1.152500	-24	42	89	-70	-112	-34	16	-14	-16	5	-70	-61	-96	-13	-25	-56	-98	37	-82	-31	-104	-19	-98	-67	-62	5	-96	-11	-74	-68	-146	-75	-92	-9732	3726	-27483	-25	-16886	-11645	-25307	-113	-12968	-19438	-13038	-301	-17824	-21011	-17888	-117
1.153333	-26	43	88	-57	-109	-32	16	-11	-17	5	-73	-65	-95	-50	-28	-58	-100	36	-81	-33	-103	-21	-95	-64	-64	0	-99	-13	-73	-69	-146	-76	-105	-10680	3110	-27105	66	-16682	-11666	-24784	-117	-12513	-20104	-12770	-284	-17771	-20737	-17273	-72
1.154167	-24	42	89	-59	-111	-33	11	-14	-9	1	-72	-64	-97	-13	-29	-59	-101	36	-83	-31	-103	-24	-99	-72	-65	-1	-100	-11	-72	-69	-150	-80	-137	-11535	2493	-26753	119	-16500	-11676	-24187	-137	-12121	-20721	-12552	-272	-17679	-20524	-16534	-65
1.155000	-27	39	88	-60	-117	-34	10	-12	-22	3	-73	-64	-98	-21	-29	-60	-103	34	-85	-34	-104	-21	-99	-72	-65	-3	-99	-13	-74	-67	-148	-81	-118	-12292	1898	-26451	47	-16338	-11687	-23509	-146	-11807	-21271	-12367	-263	-17532	-20391	-15713	-90
1.155833	-30	39	81	-61	-111	-36	11	-16	-22	2	-77	-66	-98	-17	-29	-60	-101	32	-87	-36	-108	-22	-102	-70	-68	-4	-102	-13	-74	-72	-149	-74	-75	-12947	1352	-26213	-49	-16206	-11720	-22782	-139	-11597	-21745	-12210	-257	-17353	-20366	-14818	-56
1.156667	-28	38	86	-58	-109	-34	11	-14	-19	2	-75	-68	-101	-17	-31	-61	-102	30	-92	-36	-104	-23	-101	-70	-65	-3	-101	-12	-74	-74	-151	-93	-88	-13497	871	-26063	32	-16102	-11790	-22017	-151	-11493	-22127	-12063	-238	-17152	-20459	-13880	-59
1.157500	-3	39	86	-59	-112	-36	8	-30	-19	1	-73	-67	-95	-18	-30	-58	-99	36	-85	-35	-103	-21	-98	-69	-65	0	-102	-16	-73	-70	-146	-74	-96	-13934	480	-26010	69	-16030	-11913	-21235	-151	-11507	-22418	-11910	-203	-16946	-20676	-12929	-50
1.158333	-25	38	86	-56	-107	-32	12	-12	-13	4	-73	-64	-95	-16	-29	-57	-102	29	-85	-31	-102	-22	-98	-70	-66	-1	-99	-14	-70	-70	-146	-76	-101	-14247	189	-26065	-14	-15993	-12116	-20461	-130	-11642	-22605	-11745	-220	-16752	-21015	-12003	-41
1.159167	-29	39	89	-57	-110	-33	15	-16	-17	5	-73	-63	-95	-16	-30	-58	-99	35	-86	-31	-107	-16	-99	-68	-65	-1	-101	-12	-69	-73	-148	-74	-111	-14496	2	-26240	-90	-15990	-12401	-19708	-125	-11898	-22700	-11564	-189	-16577	-21456	-11114	-45
1.160000	-28	40	87	-53	-111	-48	11	-13	-18	5	-74	-63	-77	-15	-29	-58	-102	34	-88	-33	-105	-21	-99	-72	-63	1	-103	-16	-74	-73	-146	-76	-86	-14636	-86	-26529	-9	-16016	-12790	-19001	-174	-12265	-22707	-11352	-169	-16441	-21981	-10290	-66
1.160833	-24	39	84	-57	-105	-33	12	-17	-21	1	-75	-63	-97	-16	-29	-59	-100	29	-88	-33	-107	-21	-101	-69	-67	-3	-126	-13	-74	-74	-148	-77	-45	-14683	-62	-26933	11	-16068	-13285	-18361	-167	-12725	-22631	-11122	-152	-16343	-22571	-9545	-76
1.161667	-26	39	85	-56	-109	-31	12	-31	-16	6	-74	-63	-94	-16	-30	-68	-99	34	-86	-32	-103	-22	-102	-70	-62	0	-99	-14	-72	-72	-155	-73	-65	-14649	43	-27441	-96	-16148	-13880	-17796	-118	-13279	-22486	-10867	-124	-16301	-23185	-8886	-75
1.162500	-26	40	87	-57	-108	-19	13	-11	-19	6	-74	-63	-96	-17	-27	-58	-99	35	-86	-29	-103	-21	-100	-70	-63	0	-100	-16	-75	-70	-166	-74	-59	-14536	227	-28038	-74	-16240	-14567	-17322	-166	-13891	-22292	-10602	-92	-16308	-23813	-8325	-86
1.163333	-24	41	87	-56	-107	-31	16	-12	-16	9	-74	-62	-97	-14	-30	-58	-98	34	-85	-30	-102	-18	-98	-68	-61	-1	-97	-13	-70	-68	-146	-72	-50	-14358	459	-28690	-42	-16344	-15339	-16946	-178	-14534	-22054	-10325	-74	-16371	-24410	-7866	-107
1.164167	-21	41	87	-51	-107	-32	15	-13	-16	6	-72	-62	-93	-17	-29	-59	-97	36	-85	-41	-104	-19	-100	-78	-64	0	-99	-12	-74	-68	-134	-75	-76	-14111	725	-29393	-27	-16449	-16182	-16672	-153	-15190	-21801	-10065	-61	-16493	-24956	-7503	-68
1.165000	-24	39	88	-56	-110	-29	15	-12	-11	8	-73	-63	-96	-15	-28	-58	-127	30	-91	-34	-100	-22	-101	-68	-65	-9	-103	-14	-73	-72	-147	-73	-77	-13809	989	-30108	69	-16558	-17079	-16503	-182	-15860	-21545	-9824	-39	-16664	-25419	-7238	-63
1.165833	-23	39	86	-56	-107	-33	13	-14	-18	3	-75	-65	-93	-14	-29	-58	-92	34	-88	-30	-104	-17	-99	-67	-63	0	-99	-13	-73	-67	-146	-74	-80	-13450	1246	-30810	-41	-16660	-17965	-16433	-201	-16476	-21304	-9626	-32	-16876	-25778	-7060	-85
1.166667	-27	40	85	-59	-115	-32	13	-16	-18	6	-76	-64	-96	-16	-31	-60	-101	33	-90	-32	-105	-24	-100	-69	-61	-1	-100	-16	-70	-75	-149	-76	-85	-13048	1462	-31485	-83	-16754	-18865	-16454	-163	-17045	-21091	-9482	-17	-17130	-26015	-6959	-35
1.167500	-25	40	88	-58	-108	-36	12	-16	-14	3	-73	-65	-95	-14	-30	-60	-99	36	-86	-32	-103	-21	-99	-68	-65	-3	-85	-16	-77	-70	-149	-56	-75	-12600	1629	-32100	-42	-16826	-19678	-16558	-165	-17543	-20909	-9403	2	-17408	-26126	-6927	-65
1.168333	-28	37	85	-61	-111	-33	13	-18	-18	3	-74	-64	-95	-15	-31	-62	-97	33	-86	-35	-108	-22	-100	-69	-68	-5	-100	-14	-75	-69	-148	-77	-83	-12124	1739	-32490	-56	-16891	-20428	-16718	-176	-17961	-20772	-9370	12	-17707	-26101	-6952	-103
1.169167	-23	42	79	-57	-118	-32	16	-12	-16	6	-73	-64	-97	-18	-29	-58	-100	35	-82	-30	-107	-21	-101	-69	-65	-1	-102	-13	-78	-68	-159	-72	-77	-11608	1782	-32634	-61	-16941	-21072	-16935	-180	-18285	-20683	-9472	27	-18021	-25944	-7028	-72
1.170000	-25	37	89	-58	-108	-31	11	-27	-21	5	-70	-61	-96	-14	-28	-49	-102	37	-83	-31	-107	-21	-98	-68	-63	0	-97	-11	-72	-65	-146	-73	-51	-11080	1759	-32713	-59	-16983	-21639	-17190	-186	-18520	-20638	-9629	46	-18332	-25668	-7146	-42
1.170833	-24	42	89	-53	-105	-32	18	-12	-14	7	-69	-63	-95	-14	-24	-49	-97	37	-82	-29	-103	-18	-96	-64	-61	1	-96	-10	-77	-67	-144	-74	-61	-10546	1677	-32729	-38	-17020	-21943	-17469	-180	-18665	-20636	-9877	56	-18641	-25283	-7304	-51
1.171667	-22	42	91	-57	-107	-30	15	-13	-15	9	-67	-61	-92	-13	-26	-56	-97	36	-84	-32	-100	-21	-98	-66	-60	0	-98	-9	-72	-65	-142	-73	-70	-10013	1539	-32754	50	-17057	-22143	-17752	-188	-18732	-20669	-10196	75	-18934	-24807	-7493	-62
1.172500	-25	37	89	-57	-108	-31	17	-11	-14	5	-70	-66	-96	-16	-29	-56	-101	37	-81	-30	-103	-19	-97	-67	-74	1	-99	-11	-74	-67	-148	-76	-68	-9492	1363	-32746	16	-17101	-22167	-18036	-198	-18734	-20731	-10589	78	-19215	-24259	-7717	0
1.173333	-26	40	89	-58	-108	-34	12	-12	-21	6	-73	-64	-101	-16	-29	-59	-102	36	-84	-32	-109	-24	-96	-68	-66	-4	-99	-14	-76	-69	-149	-76	-66	-8995	1159	-32765	-122	-17165	-22016	-18306	-201	-18671	-20812	-11047	82	-19469	-23672	-7972	27
1.174167	-24	39	86	-61	-112	-35	7	-17	-24	4	-75	-68	-100	-17	-33	-60	-100	34	-86	-29	-107	-23	-101	-73	-65	-5	-100	-6	-75	-70	-148	-75	-63	-8532	945	-32747	-150	-17244	-21692	-18548	-173	-18574	-20890	-11545	103	-19697	-23059	-8257	-5
1.175000	-29	36	86	-61	-112	-35	-1	-13	-21	4	-73	-66	-109	-18	-31	-60	-107	33	-84	-34	-105	-25	-102	-72	-66	-1	-100	-8	-76	-73	-148	-77	-53	-8109	726	-32766	-58	-17355	-21222	-18773	-147	-18451	-20958	-12068	124	-19894	-22451	-8568	-9
1.175833	-31	39	87	-57	-112	-32	9	-14	-22	3	-72	-66	-100	-19	-32	-63	-100	35	-83	-31	-103	-25	-100	-66	-64	0	-99	-13	-75	-74	-148	-77	-52	-7730	519	-32749	27	-17499	-20606	-18955	-139	-18322	-21000	-12609	128	-20075	-21856	-8914	5
1.176667	-23	40	88	-58	-98	-32	11	-14	-16	5	-68	-48	-98	-15	-27	-63	-102	37	-84	-31	-103	-21	-98	-67	-61	0	-97	-12	-72	-66	-145	-70	-72	-7411	325	-32758	21	-17680	-19886	-19114	-116	-18208	-21017	-13145	131	-20211	-21297	-9291	34
1.177500	-24	44	90	-43	-108	-29	16	-10	-17	8	-68	-61	-93	-15	-28	-58	-96	36	-82	-28	-117	-27	-97	-69	-61	1	-96	-9	-70	-65	-143	-72	-78	-7145	154	-32742	15	-17910	-19088	-19245	-118	-18117	-20988	-13662	125	-20332	-20796	-9708	38
1.178333	-23	43	90	-55	-105	-34	13	-13	-26	9	-69	-62	-97	-15	-29	-65	-93	37	-82	-29	-102	-22	-99	-68	-65	1	-95	-11	-73	-65	-144	-80	-45	-6945	1	-32757	22	-18187	-18243	-19354	-128	-18077	-20908	-14161	108	-20426	-20359	-10156	15
1.179167	-23	45	90	-53	-108	-32	13	-11	-15	6	-68	-60	-94	-15	-29	-59	-97	37	-82	-31	-102	-21	-97	-65	-62	2	-97	-23	-70	-66	-146	-74	-49	-6795	-133	-32736	-51	-18510	-17372	-19442	-154	-18071	-20783	-14620	106	-20506	-20003	-10641	-11
1.180000	-23	45	90	-56	-101	-32	12	-13	-17	8	-70	-62	-97	-12	-28	-57	-98	34	-82	-30	-102	-21	-96	-67	-66	-1	-96	-10	-69	-68	-144	-72	-91	-6700	-250	-32725	-40	-18880	-16527	-19525	-154	-18128	-20595	-15033	120	-20566	-19697	-11152	-6
1.180833	-24	43	90	-59	-107	-31	15	-13	-18	8	-69	-65	-96	-17	-28	-61	-99	34	-84	-32	-102	-21	-100	-69	-76	-1	-96	-14	-72	-68	-147	-74	-102	-6653	-368	-32640	-10	-19291	-15673	-19605	-184	-18234	-20358	-15404	123	-20616	-19474	-11690	26
1.181667	-25	41	87	-60	-107	-38	2	-17	-22	3	-74	-64	-96	-16	-33	-62	-103	30	-86	-32	-107	-26	-104	-73	-66	-6	-99	-16	-73	-70	-150	-75	-63	-6639	-488	-32589	-31	-19743	-14907	-19693	-146	-18398	-20079	-15720	118	-20650	-19316	-12246	12
1.182500	-32	40	82	-60	-111	-39	8	-18	-18	4	-76	-66	-97	-18	-32	-66	-102	29	-87	-31	-102	-24	-102	-70	-65	0	-99	-14	-75	-114	-150	-75	-44	-6653	-613	-32552	-31	-20202	-14209	-19788	-107	-18600	-19747	-15992	99	-20667	-19209	-12810	-34
1.183333	-24	42	88	-56	-107	-33	12	-14	-17	5	-69	-63	-93	-15	-31	-63	-99	35	-83	-35	-102	-25	-100	-68	-65	-1	-99	-13	-70	-73	-146	-73	-58	-6676	-746	-32555	-14	-20688	-13604	-19902	-145	-18841	-19386	-16225	91	-20673	-19138	-13373	-23
1.184167	-27	43	87	-57	-98	-31	15	-11	-18	7	-72	-63	-94	-13	-26	-60	-100	34	-84	-30	-102	-22	-97	-66	-62	0	-99	-8	-74	-68	-145	-70	-53	-6712	-908	-32572	-42	-21180	-13101	-20044	-151	-19107	-19002	-16422	87	-20666	-19104	-13928	24
1.185000	-25	42	89	-55	-105	-31	15	-12	-17	12	-75	-61	-95	-15	-29	-59	-100	32	-83	-31	-104	-21	-98	-70	-61	0	-111	-12	-86	-69	-144	-75	-85	-6734	-1089	-32621	9	-21666	-12699	-20217	-128	-19381	-18607	-16595	78	-20652	-19089	-14459	43
1.185833	-24	44	89	-55	-103	-32	15	-12	-14	7	-72	-59	-91	-14	-30	-78	-97	32	-83	-32	-100	-21	-100	-66	-65	2	-96	-11	-70	-69	-145	-74	-100	-6744	-1299	-32678	-64	-22142	-12398	-20373	-122	-19656	-18204	-16750	61	-20622	-19073	-14968	58
1.186667	-24	44	88	-57	-99	-32	13	-13	-16	4	-73	-66	-94	-16	-45	-61	-98	33	-85	-33	-104	-24	-100	-69	-63	0	-102	-12	-73	-74	-146	-73	-66	-6732	-1538	-32737	-63	-22590	-12218	-20663	-156	-19920	-17817	-16907	46	-20577	-19053	-15439	62
1.187500	-29	39	84	-67	-108	-34	13	-14	-18	2	-72	-65	-96	-18	-32	-62	-100	27	-88	-34	-105	-24	-100	-72	-64	15	-98	-13	-76	-70	-147	-77	-70	-6683	-1793	-32757	-42	-23000	-12074	-20921	-145	-20146	-17440	-17059	42	-20514	-19005	-15871	59
1.188333	-28	41	88	-58	-110	-35	12	-16	-18	1	-73	-66	-99	-17	-30	-52	-98	33	-85	-33	-105	-22	-100	-68	-63	-3	-100	-15	-73	-72	-144	-75	-91	-6603	-2037	-32762	1	-23370	-12023	-21215	-145	-20374	-17091	-17228	32	-20434	-18936	-16251	85
1.189167	-28	40	86	-59	-110	-34	16	-16	-17	5	-72	-63	-96	-16	-30	-62	-97	32	-77	-35	-104	-23	-99	-70	-62	0	-98	-15	-80	-70	-148	-75	-109	-6480	-2338	-32762	9	-23685	-12028	-21540	-164	-20486	-16767	-17409	36	-20334	-18825	-16578	115
1.190000	-26	41	81	-62	-107	-34	12	-16	-15	3	-76	-67	-93	-16	-30	-59	-100	32	-85	-33	-105	-24	-100	-69	-67	-5	-101	-16	-73	-74	-148	-76	-113	-6323	-2610	-32762	-101	-23945	-12073	-21894	-154	-20577	-16477	-17625	34	-20220	-18681	-16857	99
1.190833	-28	38	84	-62	-112	-35	11	-17	-22	3	-72	-65	-98	-16	-28	-62	-102	28	-85	-36	-107	-22	-100	-70	-66	-1	-99	-14	-73	-68	-145	-74	-87	-6132	-2872	-32765	-76	-24147	-12141	-22263	-131	-20613	-16221	-17861	30	-20086	-18489	-17076	118
1.191667	-23	41	89	-60	-109	-35	11	-15	-16	5	-74	-65	-99	-16	-27	-59	-100	34	-84	-31	-104	-22	-98	-60	-61	-3	-99	-13	-75	-69	-146	-72	-61	-5913	-3116	-32754	-17	-24292	-12213	-22651	-181	-20599	-16000	-18130	23	-19940	-18258	-17252	76
1.192500	-27	38	88	-60	-111	-32	16	-14	-17	2	-73	-61	-98	-16	-28	-59	-98	33	-69	-32	-105	-23	-96	-67	-65	-4	-98	-9	-68	-68	-149	-74	-39	-5659	-3330	-32764	-55	-24379	-12284	-23047	-159	-20536	-15810	-18420	36	-19778	-17993	-17384	58
1.193333	-27	41	90	-59	-108	-31	10	-15	-16	4	-72	-64	-99	-16	-30	-58	-100	17	-86	-30	-105	-21	-101	-68	-64	-1	-99	-13	-75	-72	-149	-74	-36	-5398	-3475	-32707	-10	-24407	-12337	-23446	-126	-20424	-15650	-18739	33	-19611	-17698	-17469	108
1.194167	-3	44	88	-58	-111	-34	10	-15	-16	4	-73	-62	-96	-16	-31	-59	-101	34	-95	-31	-108	-25	-101	-69	-64	-1	-102	-11	-75	-69	-149	-75	-53	-5126	-3653	-32633	-50	-24388	-12367	-23845	-154	-20275	-15512	-19081	35	-19435	-17379	-17527	94
1.195000	-44	38	98	-59	-111	-32	12	-14	-19	3	-73	-66	-104	-17	-29	-58	-103	34	-85	-30	-107	-22	-99	-61	-66	-1	-98	-13	-76	-69	-147	-75	-30	-4851	-3754	-32510	-19	-24317	-12356	-24237	-124	-20100	-15394	-19436	39	-19263	-17043	-17563	50
1.195833	-26	37	87	-60	-112	-34	11	-14	-18	5	-74	-64	-99	-21	-28	-58	-101	34	-87	-30	-108	-22	-100	-70	-63	-3	-99	-13	-76	-67	-146	-74	-43	-4574	-3817	-32399	-35	-24212	-12313	-24614	-85	-19904	-15309	-19788	53	-19091	-16702	-17580	8
1.196667	-25	43	89	-57	-110	-32	15	-15	-17	17	-70	-63	-99	-15	-25	-57	-100	35	-82	-26	-104	-18	-96	-63	-63	0	-97	-13	-73	-66	-144	-70	-73	-4298	-3836	-32260	-122	-24073	-12230	-24976	-52	-19698	-15184	-20141	46	-18928	-16360	-17592	-12
1.197500	-24	43	89	-57	-107	-29	16	-12	-16	7	-69	-61	-94	-13	-29	-57	-96	34	-81	-29	-104	-19	-100	-65	-62	1	-96	-11	-77	-66	-144	-69	-41	-4041	-3829	-32138	-87	-23920	-12120	-25306	-26	-19500	-15086	-20482	35	-18778	-16024	-17603	-26
1.198333	-23	43	89	-56	-111	-31	16	-15	-16	4	-72	-65	-96	-16	-25	-60	-100	30	-84	-32	-102	-21	-100	-67	-61	0	-102	-15	-73	-69	-151	-74	-67	-3817	-3799	-32019	12	-23746	-11978	-25617	-39	-19317	-14991	-20813	46	-18652	-15713	-17623	-19
1.199167	-25	38	87	-59	-111	-33	11	-18	-19	4	-75	-63	-96	-14	-29	-60	-101	45	-83	-30	-110	-24	-98	-66	-64	-3	-98	-12	-72	-66	-145	-73	-63	-3572	-3751	-31911	-31	-23565	-11807	-25892	-28	-19143	-14887	-21108	42	-18539	-15418	-17661	-32
1.200000	-26	41	90	-58	-90	-31	13	-14	-16	4	-73	-70	-96	-16	-29	-58	-99	32	-84	-30	-104	-24	-100	-66	-64	-1	-103	-14	-75	-69	-147	-73	-38	-3364	-3696	-31817	-63	-23385	-11618	-26130	-16	-19003	-14769	-21374	25	-18456	-15152	-17698	-62
1.200833	-23	41	88	-57	-112	-32	13	-13	-15	6	-73	-64	-95	-14	-27	-59	-98	32	-84	-32	-104	-29	-98	-64	-61	0	-100	-12	-75	-67	-146	-72	-88	-3175	-3648	-31742	-84	-23205	-11409	-26326	-16	-18890	-14648	-21599	24	-18393	-14917	-17758	-68
1.201667	-25	40	85	-58	-109	-30	15	-16	-18	-21	-72	-64	-98	-17	-31	-57	-102	30	-83	-29	-104	-22	-98	-66	-67	-1	-100	-14	-77	-70	-148	-75	-197	-3001	-3607	-31685	2	-23047	-11217	-26480	-26	-18811	-14517	-21782	0	-18365	-14720	-17836	-47
1.202500	-25	43	87	-58	-109	-32	11	-14	-17	4	-73	-62	-94	-15	-30	-58	-100	33	-83	-30	-107	-25	-100	-67	-62	-1	-97	-12	-75	-68	-145	-74	-342	-2843	-3578	-31647	32	-22889	-11014	-26581	-26	-18759	-14383	-21918	-8	-18360	-14551	-17930	-66
1.203333	-24	43	88	-57	-107	-32	16	-14	-16	9	-72	-63	-96	-15	-29	-57	-94	38	-84	-31	-101	-21	-99	-66	-62	0	-99	-11	-73	-68	-145	-73	-324	-2708	-3577	-31626	-31	-22749	-10814	-26633	-42	-18745	-14240	-22009	-7	-18386	-14426	-18039	-130
1.204167	-25	40	85	-59	-107	-32	15	-13	-12	6	-72	-62	-93	-13	-27	-80	-97	29	-80	-31	-103	-24	-101	-57	-61	0	-98	-12	-68	-67	-144	-72	-217	-2579	-3608	-31619	-38	-22627	-10634	-26640	-55	-18750	-14100	-22059	-12	-18432	-14334	-18155	-148
1.205000	-27	44	88	-56	-103	-34	11	-12	-13	7	-72	-61	-97	-15	-27	-56	-97	34	-81	-32	-101	-19	-94	-64	-60	3	-97	-5	-68	-68	-142	-72	-162	-2479	-3660	-31622	11	-22519	-10465	-26584	-60	-18784	-13961	-22059	-11	-18507	-14280	-18279	-125
1.205833	-24	46	89	-59	-108	-31	15	-12	-9	7	-72	-59	-94	-14	-26	-58	-96	51	-82	-32	-99	-21	-80	-65	-61	1	-98	-14	-70	-67	-146	-74	-141	-2383	-3748	-31635	-11	-22427	-10319	-26481	-22	-18838	-13828	-22022	-19	-18599	-14254	-18402	-120
1.206667	-25	41	85	-58	-107	-33	13	-17	-19	4	-73	-64	-96	-19	-29	-62	-102	30	-87	-35	-105	-26	-101	-73	-65	-3	-101	-17	-78	-75	-148	-79	-173	-2322	-3865	-31657	33	-22346	-10196	-26330	-16	-18904	-13708	-21954	-34	-18712	-14267	-18531	-109
1.207500	-26	67	84	-64	-113	-40	8	-21	-18	3	-76	-67	-97	-21	-34	-67	-101	28	-86	-39	-109	-26	-104	-70	-63	-3	-102	-14	-74	-73	-150	-78	-177	-2272	-3999	-31669	114	-22270	-10085	-26123	-8	-18968	-13593	-21849	-58	-18832	-14290	-18647	-100
1.208333	-27	37	85	-60	-111	-34	20	-17	-18	3	-77	-66	-86	-18	-35	-64	-99	30	-87	-36	-107	-27	-102	-70	-65	-3	-101	-16	-73	-74	-150	-78	-137	-2250	-4148	-31679	-7	-22192	-9998	-25865	-38	-19029	-13488	-21719	-78	-18955	-14338	-18749	-55
1.209167	-24	42	84	-59	-111	-33	13	-16	-18	4	-75	-63	-95	-17	-31	-61	-98	33	-85	-36	-103	-27	-100	-68	-62	-40	-104	-14	-73	-73	-147	-76	-165	-2252	-4311	-31681	-51	-22112	-9921	-25569	-80	-19081	-13404	-21574	-84	-19079	-14403	-18847	-15
1.210000	-24	41	88	-58	-109	-33	16	-13	-19	4	-75	-66	-97	-16	-28	-60	-101	34	-84	-36	-103	-24	-98	-69	-63	0	-101	-10	-69	-70	-148	-75	-138	-2291	-4465	-31686	27	-22023	-9867	-25235	-94	-19114	-13323	-21414	-94	-19197	-14477	-18933	-14
1.210833	-25	42	89	-58	-107	-33	12	-14	-18	8	-72	-64	-96	-31	-27	-60	-99	33	-85	-36	-120	-23	-97	-73	-62	-3	-100	-14	-74	-70	-149	-74	-68	-2363	-4619	-31686	24	-21922	-9827	-24874	-78	-19124	-13243	-21268	-100	-19305	-14555	-19007	6
1.211667	-40	43	90	-57	-107	-33	16	-14	-14	-4	-72	-64	-94	-17	-27	-61	-97	34	-81	-32	-104	-24	-96	-67	-62	0	-98	-12	-72	-72	-145	-74	-25	-2450	-4757	-31608	6	-21803	-9793	-24493	-98	-19109	-13207	-21090	-114	-19393	-14638	-19074	4
1.212500	-24	43	90	-59	-107	-32	16	-13	-15	7	-72	-64	-95	-15	-29	-52	-94	36	-83	-33	-100	-22	-95	-70	-63	-1	-100	-12	-70	-69	-145	-74	71	-2626	-4876	-31554	3	-21663	-9773	-24097	-86	-19065	-13168	-20934	-118	-19462	-14715	-19130	46
1.213333	-25	43	91	-57	-110	-32	16	-10	-22	6	-70	-63	-116	-16	-29	-59	-98	37	-82	-34	-102	-22	-96	-70	-63	0	-98	-12	-72	-68	-128	-76	52	-2823	-4962	-31484	-14	-21505	-9757	-23694	-30	-18985	-13134	-20784	-113	-19507	-14787	-19187	93
1.214167	-27	41	89	-59	-111	-36	9	-15	-18	6	-73	-65	-105	-18	-30	-60	-101	37	-87	-49	-109	-26	-97	-73	-64	-10	-99	-11	-75	-73	-147	-77	-10	-3064	-5019	-31405	47	-21315	-9749	-23296	-15	-18872	-13109	-20652	-108	-19523	-14844	-19245	58
1.215000	-28	41	86	-52	-112	-36	11	-15	-22	2	-78	-67	-100	-21	-32	-65	-103	29	-90	-38	-108	-25	-95	-73	-67	-6	-105	-16	-76	-73	-148	-81	6	-3353	-5039	-31311	53	-21104	-9743	-22905	-11	-18734	-13095	-20539	-104	-19517	-14899	-19312	6
1.215833	-33	39	84	-62	-115	-39	7	-21	-24	-1	-76	-68	-99	-18	-33	-64	-100	35	-87	-35	-107	-24	-100	-75	-67	-4	-100	-15	-76	-73	-148	-76	35	-3682	-5014	-31203	-36	-20861	-9740	-22534	-35	-18558	-13070	-20439	-122	-19465	-14933	-19372	-6
1.216667	-27	44	88	-56	-110	-33	12	-12	-17	4	-70	-63	-97	-17	-27	-58	-102	37	-85	-32	-108	-21	-96	-68	-62	2	-97	-12	-75	-67	-144	-76	76	-4057	-4916	-31084	-67	-20591	-9733	-22182	-114	-18359	-13054	-20364	-162	-19393	-14956	-19446	29
1.217500	-25	45	90	-58	-108	-29	16	-10	-17	9	-70	-60	-94	-11	-26	-55	-97	40	-83	-28	-86	-17	-93	-67	-62	-1	-97	-10	-69	-66	-143	-74	109	-4469	-4844	-30964	-61	-20309	-9737	-21842	-178	-18145	-13044	-20303	-216	-19293	-14965	-19543	89
1.218333	-26	43	90	-57	-108	-31	16	-7	-17	6	-69	-61	-94	-17	-28	-61	-100	37	-85	-28	-105	-22	-96	-66	-63	1	-83	-11	-77	-66	-145	-76	67	-4919	-4704	-30829	-90	-20010	-9731	-21583	-183	-17907	-13035	-20265	-240	-19167	-14965	-19642	80
1.219167	-25	44	91	-56	-110	-31	18	-12	-17	6	-69	-63	-95	-16	-26	-59	-99	38	-82	-31	-102	-19	-96	-68	-62	0	-98	-12	-72	-66	-142	-75	42	-5397	-4530	-30727	-84	-19701	-9736	-21345	-168	-17663	-13035	-20246	-232	-19022	-14959	-19759	9
1.220000	-42	46	90	-58	-108	-29	22	-11	-17	7	-69	-62	-94	-14	-26	-59	-99	35	-85	-30	-102	-19	-100	-68	-63	0	-99	-12	-72	-68	-145	-82	3	-5904	-4330	-30610	-75	-19389	-9741	-21148	-133	-17413	-13045	-20240	-218	-18860	-14945	-19897	-32
1.220833	-26	44	89	-57	-107	-30	16	-32	-17	6	-69	-60	-95	-13	-25	-51	-100	38	-83	-30	-102	-19	-97	-70	-63	-1	-99	-12	-73	-67	-146	-77	-25	-6419	-4101	-30491	-52	-19077	-9749	-20998	-120	-17170	-13071	-20252	-199	-18688	-14936	-20037	-56
1.221667	-30	42	84	-57	-107	-30	13	-13	-17	6	-68	-61	-97	-14	-27	-60	-100	35	-90	-29	-105	-18	-98	-68	-62	-1	-98	-12	-72	-68	-135	-75	7	-6950	-3857	-30404	-25	-18773	-9762	-20889	-130	-16924	-13093	-20271	-189	-18507	-14925	-20182	-111
1.222500	-28	42	87	-58	-112	-31	13	-15	-23	6	-73	-53	-98	-15	-27	-51	-99	36	-83	-32	-105	-19	-97	-69	-64	-3	-97	-14	-73	-69	-146	-74	3	-7475	-3593	-30310	-56	-18494	-9777	-20829	-99	-16703	-13135	-20298	-187	-18321	-14923	-20329	-121
1.223333	-29	40	87	-58	-107	-34	13	-14	-17	6	-69	-61	-95	-18	-31	-60	-102	33	-86	-30	-103	-23	-100	-68	-64	3	-99	-14	-75	-73	-147	-75	-24	-7995	-3329	-30224	-38	-18218	-9799	-20816	-97	-16475	-13192	-20330	-176	-18137	-14931	-20470	-73
1.224167	-26	40	85	-62	-111	-33	10	-16	-19	5	-73	-64	-96	-15	-30	-60	-102	34	-87	-29	-101	-21	-98	-68	-66	-1	-100	-13	-73	-72	-145	-73	4	-8493	-3053	-30143	50	-17975	-9822	-20844	-101	-16249	-13259	-20357	-142	-17955	-14948	-20593	-66
1.225000	-28	43	86	-59	-110	-31	16	-14	-16	6	-70	-63	-96	-14	-26	-59	-101	34	-85	-29	-105	-19	-100	-69	-62	-5	-97	-11	-76	-69	-149	-73	-1	-8965	-2779	-30070	-8	-17764	-9854	-20910	-78	-16080	-13352	-20383	-102	-17780	-14986	-20694	-87
1.225833	-26	60	90	-57	-107	-32	13	-12	-18	7	-83	-58	-97	-14	-27	-57	-99	35	-86	-28	-105	-18	-97	-67	-64	0	-100	-15	-72	-81	-151	-74	-3	-9401	-2509	-30005	7	-17584	-9886	-21018	-74	-15911	-13460	-20404	-79	-17613	-15046	-20769	-55
1.226667	-23	40	86	-62	-111	-32	11	-15	-15	5	-72	-63	-93	-15	-29	-62	-100	30	-82	-17	-104	-22	-99	-67	-65	-1	-99	-14	-73	-72	-147	-74	17	-9807	-2247	-29943	2	-17444	-9926	-21162	-163	-15758	-13577	-20403	-77	-17460	-15124	-20812	-41
1.227500	-30	38	88	-61	-113	-34	8	-18	-18	-22	-75	-66	-99	-16	-31	-61	-93	32	-87	-33	-103	-23	-102	-70	-65	-4	-102	-16	-73	-74	-148	-77	6	-10160	-1985	-29879	-87	-17339	-9969	-21338	-346	-15627	-13706	-20418	-68	-17321	-15225	-20797	-75
1.228333	-26	37	88	-60	-111	-38	10	-15	-17	3	-74	-64	-97	-18	-30	-62	-102	30	-86	-36	-109	-23	-99	-69	-65	-1	-96	-17	-74	-79	-147	-73	-42	-10462	-1733	-29817	-59	-17261	-10014	-21536	-335	-15503	-13846	-20400	-80	-17186	-15340	-20732	-59
1.229167	-24	40	89	-61	-107	-34	11	-14	-18	4	-76	-65	-95	-17	-27	-60	-99	30	-86	-33	-103	-22	-101	-69	-63	-4	-101	-13	-72	-70	-147	-73	-13	-10712	-1481	-29743	-64	-17211	-10062	-21759	-339	-15396	-13991	-20373	-85	-17067	-15472	-20609	-53
1.230000	-26	37	91	-60	-105	-34	11	-14	-16	5	-74	-62	-95	-15	-28	-60	-104	30	-86	-34	-103	-21	-99	-68	-61	-1	-100	-9	-70	-70	-148	-72	-9	-10901	-1235	-29668	-74	-17199	-10117	-22002	-367	-15299	-14146	-20322	-58	-16961	-15619	-20419	-36
1.230833	-24	42	90	-59	-107	-34	10	-16	-18	5	-74	-63	-96	-16	-29	-60	-100	32	-85	-35	-104	-24	-100	-67	-64	-1	-100	-14	-75	-72	-147	-73	-63	-11035	-989	-29581	-36	-17203	-10170	-22257	-323	-15215	-14291	-20262	-55	-16867	-15773	-20159	-10
1.231667	-25	40	89	-59	-107	-33	12	-17	-18	4	-74	-64	-95	-17	-28	-61	-101	38	-92	-40	-105	-25	-102	-69	-65	-3	-98	-14	-74	-73	-151	-76	-52	-11120	-744	-29488	-50	-17228	-10234	-22522	-297	-15139	-14431	-20182	-25	-16786	-15932	-19829	1
1.232500	-27	37	89	-62	-110	-44	9	-16	-38	2	-76	-67	-97	-16	-29	-61	-101	27	-86	-33	-105	-25	-98	-68	-63	-1	-101	-14	-76	-73	-146	-100	6	-11143	-484	-29375	0	-17258	-10289	-22790	-170	-15070	-14565	-20081	24	-16710	-16084	-19420	59
1.233333	-27	38	87	-61	-111	-40	13	-15	-17	4	-74	-63	-95	-18	-29	-61	-99	30	-86	-38	-107	-10	-99	-68	-63	-1	-99	-13	-74	-72	-149	-75	23	-11119	-225	-29252	-105	-17296	-10350	-23059	-96	-14992	-14689	-19963	46	-16643	-16230	-18935	60
1.234167	-25	41	90	-59	-107	-31	17	-16	-18	5	-76	-65	-97	-15	-48	-61	-98	29	-87	-33	-104	-23	-101	-69	-64	-3	-102	-14	-75	-73	-147	-78	-41	-11051	52	-29110	-58	-17326	-10415	-23324	-138	-14927	-14792	-19822	37	-16583	-16362	-18389	13
1.235000	-27	40	86	-60	-112	-34	9	-16	-19	4	-73	-66	-100	-17	-19	-59	-84	29	-87	-35	-104	-25	-107	-73	-66	-3	-101	-13	-76	-74	-149	-78	-90	-10945	342	-28954	8	-17362	-10478	-23581	-148	-14862	-14868	-19665	34	-16529	-16462	-17778	12
1.235833	-26	36	95	-60	-107	-36	9	-15	-17	3	-72	-66	-96	-17	-28	-59	-99	32	-86	-33	-103	-25	-102	-70	-64	-3	-97	-15	-75	-72	-147	-76	-67	-10805	652	-28776	99	-17360	-10540	-23813	-78	-14800	-14920	-19483	43	-16474	-16551	-17099	12
1.236667	-23	43	86	-62	-109	-34	10	-13	-19	7	-74	-65	-95	-14	-17	-57	-98	35	-83	-34	-104	-22	-102	-68	-62	2	-97	-13	-74	-67	-146	-73	-58	-10631	981	-28585	127	-17361	-10599	-24024	-76	-14742	-14939	-19273	43	-16412	-16603	-16366	35
1.237500	-26	45	89	-57	-116	-32	15	-11	-16	7	-76	-61	-96	-14	-25	-55	-99	35	-78	-29	-104	-18	-96	-66	-63	2	-97	-11	-72	-66	-143	-75	-125	-10441	1324	-28371	93	-17339	-10654	-24213	-86	-14686	-14924	-19042	35	-16354	-16612	-15586	41
1.238333	-25	44	89	-58	-109	-31	13	-11	-18	8	-70	-61	-94	-11	-27	-55	-98	38	-81	-31	-105	-21	-98	-65	-63	3	-96	-14	-72	-68	-143	-72	-198	-10239	1686	-28144	88	-17302	-10702	-24366	-96	-14638	-14883	-18780	88	-16289	-16583	-14743	66
1.239167	-23	35	91	-56	-109	-29	13	-9	-16	10	-46	-64	-95	-13	-28	-55	-99	37	-82	-31	-107	-19	-97	-66	-63	3	-100	-9	-74	-91	-146	-74	-282	-10029	2059	-27903	112	-17244	-10743	-24485	-59	-14593	-14779	-18488	163	-16222	-16514	-13935	81
1.240000	-26	41	87	-60	-110	-31	11	-11	-19	8	-75	-63	-95	-14	-28	-57	-100	13	-83	-31	-105	-22	-100	-67	-67	-1	-99	-11	-76	-68	-147	-76	-334	-9824	2440	-27646	87	-17169	-10779	-24572	23	-14557	-14651	-18167	234	-16143	-16407	-13085	71
1.240833	-30	41	86	-58	-110	-35	8	-14	-22	0	-70	-64	-99	-17	-31	-58	-100	36	-84	-29	-103	-19	-100	-68	-63	3	-99	-12	-77	-72	-147	-75	-204	-9616	2838	-27370	87	-17074	-10789	-24602	42	-14527	-14477	-17810	280	-16057	-16254	-12247	139
1.241667	-27	41	88	-56	-114	-32	8	-13	-17	9	-72	-63	-97	-13	-29	-58	-99	36	-84	-30	-117	-19	-88	-67	-64	1	-99	-10	-74	-68	-145	-74	-143	-9422	3239	-27073	153	-16964	-10791	-24591	46	-14502	-14265	-17423	305	-15950	-16063	-11421	201
1.242500	-24	44	87	-62	-109	-30	11	-12	-17	6	-72	-87	-119	-15	-27	-55	-97	34	-83	-29	-103	-18	-97	-66	-65	4	-97	-10	-76	-68	-148	-100	-152	-9236	3641	-26768	145	-16839	-10763	-24532	88	-14461	-14013	-17000	368	-15834	-15838	-10638	201
1.243333	-22	45	89	-50	-110	-30	10	-12	-19	9	-68	-61	-94	-11	-25	-57	-99	38	-82	-28	-104	-17	-98	-68	-69	3	-97	-9	-74	-66	-149	-75	-122	-9068	4037	-26442	86	-16711	-10717	-24416	94	-14459	-13731	-16547	389	-15703	-15581	-9901	180
1.244167	-23	44	90	-53	-105	-31	15	-11	-17	8	-67	-61	-99	-14	-25	-55	-99	38	-80	-27	-105	-16	-96	-64	-62	3	-97	-10	-74	-62	-145	-70	-117	-8913	4419	-26109	58	-16563	-10637	-24247	71	-14442	-13414	-16063	314	-15549	-15303	-9248	136
1.245000	-22	47	92	-51	-110	-31	13	-9	-17	11	-67	-56	-86	-10	-23	-55	-97	40	-78	-25	-103	-16	-96	-62	-62	3	-96	-6	-72	-65	-141	-70	-97	-8779	4784	-25752	53	-16410	-10530	-24027	64	-14423	-13070	-15549	232	-15381	-15011	-8677	68
1.245833	-24	46	90	-25	-108	-26	15	-9	-9	11	-66	-59	-96	-11	-25	-52	-97	41	-78	-26	-100	-19	-94	-62	-62	4	-95	-8	-74	-66	-153	-70	-7	-8665	5128	-25374	82	-16271	-10382	-23755	33	-14402	-12709	-15025	196	-15204	-14705	-8224	21
1.246667	-23	44	90	-53	-108	-30	12	-9	-16	9	-68	-58	-95	-14	-31	-56	-98	40	-81	-29	-108	-16	-96	-88	-63	2	-98	-10	-75	-66	-145	-74	19	-8568	5444	-24983	-16	-16099	-10209	-23431	20	-14361	-12344	-14474	194	-15010	-14397	-7884	21
1.247500	-25	41	86	-53	-111	-30	13	-12	-18	4	-74	-63	-96	-15	-24	-58	-100	36	-83	-28	-104	-21	-97	-66	-65	0	-100	-12	-77	-65	-148	-101	11	-8485	5733	-24570	21	-15939	-9993	-23082	55	-14337	-11962	-13939	163	-14801	-14087	-7682	-8
1.248333	-24	38	85	-58	-110	-32	9	-15	-22	3	-74	-60	-98	-14	-29	-58	-103	33	-62	-30	-105	-24	-101	-69	-65	-4	-100	-11	-75	-69	-148	-75	51	-8419	5985	-24129	8	-15777	-9742	-22645	70	-14291	-11582	-13390	180	-14579	-13788	-7612	-59
1.249167	-26	39	86	-61	-100	-34	11	-15	-18	5	-73	-64	-99	-9	-29	-61	-99	36	-84	-32	-105	-21	-99	-66	-64	1	-99	-13	-76	-67	-145	-76	66	-8353	6207	-23665	-29	-15594	-9449	-22178	95	-14223	-11205	-12857	199	-14346	-13500	-7689	-46
1.250000	-24	39	86	-57	-109	-30	11	-13	-21	6	-72	-61	-97	-14	-28	-61	-101	36	-82	-30	-107	-22	-97	-69	-64	0	-99	-11	-74	-69	-145	-75	21	-8306	6391	-23166	-38	-15446	-9126	-21676	123	-14146	-10844	-12347	70	-14111	-13229	-7906	-28
1.250833	-26	41	90	-56	-107	-28	16	-22	-17	9	-67	-58	-96	-12	-27	-56	-102	39	-80	-27	-103	-18	-97	-57	-63	2	-86	-11	-73	-65	-145	-75	-30	-8251	6539	-22631	-101	-15282	-8767	-21136	113	-14052	-10506	-11876	-50	-13875	-12978	-8267	-70
1.251667	-24	40	87	-56	-108	-31	12	-13	-18	6	-72	-55	-95	-13	-27	-57	-101	34	-82	-28	-103	-18	-98	-92	-66	-3	-97	-11	-72	-66	-145	-73	-23	-8221	6658	-22057	-201	-15108	-8386	-20575	-39	-13943	-10192	-11449	-83	-13620	-12747	-8771	-98
1.252500	-24	42	87	-57	-104	-28	16	-11	-16	5	-69	-59	-95	-12	-33	-57	-96	37	-81	-28	-103	-18	-100	-64	-61	1	-98	-10	-65	-72	-147	-75	-1	-8179	6742	-21403	-191	-14969	-7981	-19985	-172	-13823	-9910	-11079	-120	-13414	-12536	-9395	-53
1.253333	-23	25	86	-53	-108	-29	16	-14	-14	6	-67	-59	-97	-13	-28	-56	-100	35	-83	-30	-102	-19	-100	-69	-57	-1	-99	-12	-69	-68	-145	-74	-31	-8140	6796	-20791	-180	-14818	-7560	-19377	-193	-13697	-9662	-10774	-165	-13194	-12342	-10127	43
1.254167	-23	40	85	-58	-107	-31	16	-12	-27	5	-73	-61	-94	2	-29	-60	-100	34	-84	-29	-103	-21	-99	-67	-62	0	-100	-11	-76	-66	-146	-78	-60	-8093	6829	-20093	-223	-14666	-7127	-18754	-257	-13552	-9455	-10542	-230	-12993	-12169	-10952	59
1.255000	-26	37	87	-58	-108	-31	10	-17	-22	4	-73	-68	-98	-14	-30	-59	-100	34	-83	-29	-110	-23	-101	-70	-66	-4	-100	-11	-75	-72	-147	-77	-53	-8038	6838	-19352	-208	-14545	-6681	-18124	-367	-13407	-9283	-10390	-281	-12808	-11996	-11849	37
1.255833	-30	39	84	-61	-109	-33	15	-15	-19	3	-74	-63	-99	-16	-28	-61	-103	29	-87	-33	-102	-22	-102	-70	-45	0	-100	-14	-75	-69	-149	-76	-48	-7976	6811	-18568	-160	-14423	-6245	-17487	-345	-13263	-9144	-10319	-326	-12644	-11842	-12794	36
1.256667	-22	41	86	-59	-111	-32	13	-15	-19	5	-74	-63	-96	-14	-30	-60	-100	32	-85	-30	-104	-22	-100	-60	-67	-4	-99	-14	-74	-70	-147	-76	-61	-7898	6813	-17747	-111	-14314	-5814	-16858	-390	-13118	-9043	-10339	-428	-12505	-11685	-13780	5
1.257500	-29	42	79	-55	-108	-31	13	-16	-19	4	-73	-63	-95	-13	-27	-59	-99	34	-84	-31	-103	-18	-99	-67	-64	1	-97	-10	-73	-67	-147	-75	-57	-7810	6790	-16894	-125	-14219	-5396	-16226	-438	-12975	-8967	-10436	-503	-12397	-11518	-14772	42
1.258333	-27	41	89	-59	-108	-33	16	-13	-18	3	-74	-63	-96	-15	-27	-58	-97	37	-83	-29	-102	-19	-112	-69	-62	-1	-101	-13	-73	-66	-145	-76	-78	-7707	6765	-16023	-232	-14136	-4994	-15616	-393	-12844	-8920	-10605	-551	-12311	-11344	-15753	-9
1.259167	-30	40	89	-58	-107	-30	13	-12	-18	8	-70	-63	-93	-12	-25	-59	-100	36	-84	-29	-103	-17	-97	-68	-63	2	-98	-15	-73	-65	-121	-73	-134	-7587	6741	-15137	-148	-14076	-4629	-15015	-262	-12721	-8892	-10880	-539	-12261	-11151	-16701	-90
1.260000	-24	44	88	-58	-104	-30	15	-11	-18	6	-73	-64	-94	-1	-24	-60	-103	38	-82	-29	-100	-16	-100	-65	-62	0	-98	-15	-69	-68	-144	-75	-133	-7450	6723	-14244	-57	-14030	-4272	-14432	-159	-12613	-8880	-11216	-437	-12235	-10936	-17603	26
1.260833	-24	43	89	-68	-109	-31	16	-8	-18	8	-70	-62	-96	-12	-26	-57	-97	38	-83	-33	-103	-21	-118	-68	-62	0	-98	-34	-72	-68	-148	-75	-107	-7295	6701	-13357	43	-13991	-3956	-13872	-133	-12516	-8869	-11608	-316	-12232	-10696	-18454	42
1.261667	-26	41	86	-57	-109	-30	13	-14	-19	3	-73	-67	-94	-13	-27	-48	-102	37	-85	-32	-107	-19	-97	-70	-66	0	-99	-17	-73	-68	-146	-76	-107	-7120	6698	-12492	170	-13964	-3669	-13333	-92	-12426	-8860	-12072	-316	-12279	-10427	-19233	-48
1.262500	-27	43	89	-58	-104	-32	17	-13	-21	8	-70	-63	-99	-15	-26	-57	-102	36	-84	-31	-107	-19	-98	-69	-66	0	-97	-12	-75	-66	-148	-75	-72	-6928	6691	-11661	91	-13945	-3415	-12825	-91	-12343	-8842	-12528	-395	-12341	-10119	-19932	-56
1.263333	-27	44	92	-56	-105	-29	18	-11	-18	9	-70	-64	-98	-14	-27	-57	-100	38	-80	-32	-105	-19	-100	-68	-62	1	-96	-15	-74	-67	-147	-75	-72	-6716	6686	-10887	103	-13924	-3197	-12340	-132	-12262	-8811	-13043	-390	-12429	-9782	-20538	22
1.264167	-24	44	91	-58	-107	-31	17	-12	-15	8	-53	-70	-93	-13	-25	-55	-97	37	-81	-31	-102	-21	-98	-67	-61	3	-97	-9	-64	-67	-144	-75	-47	-6492	6674	-10189	201	-13901	-3011	-11889	-128	-12184	-8757	-13568	-291	-12535	-9405	-21058	33
1.265000	-24	47	92	-58	-107	-31	15	-11	-15	8	-72	-66	-96	-14	-26	-57	-99	37	-84	-32	-104	-19	-101	-67	-62	0	-100	-15	-72	-67	-146	-74	-26	-6258	6655	-9576	127	-13860	-2856	-11465	-75	-12104	-8674	-14089	-180	-12666	-9004	-21485	24
1.265833	-24	42	90	-59	-112	-32	15	-13	-15	7	-72	-63	-95	-15	-25	-56	-100	38	-82	-30	-107	-21	-83	-67	-63	1	-97	-12	-72	-70	-147	-76	-65	-5986	6624	-9063	176	-13806	-2734	-11075	-82	-12003	-8566	-14603	-85	-12805	-8571	-21820	58
1.266667	-26	42	90	-59	-109	-33	16	-12	-17	9	-70	-67	-99	-15	-27	-58	-100	36	-84	-31	-110	-22	-100	-69	-65	0	-99	-15	-77	-70	-148	-75	-107	-5736	6571	-8667	313	-13719	-2637	-10721	-147	-11891	-8428	-15099	-116	-12952	-8119	-22070	-1
1.267500	-27	45	88	-60	-113	-35	13	2	-21	8	-70	-66	-99	-14	-27	-57	-100	36	-85	-33	-110	-24	-100	-67	-66	-4	-101	-15	-77	-69	-147	-78	-112	-5466	6497	-8397	374	-13608	-2572	-10399	-101	-11755	-8251	-15552	-220	-13102	-7641	-22234	-81
1.268333	-27	42	89	-58	-112	-32	13	-13	-19	7	-70	-64	-100	-16	-28	-57	-102	34	-75	-31	-108	-22	-98	-68	-65	0	-100	-14	-74	-72	-147	-77	-87	-5183	6397	-8257	409	-13450	-2512	-10110	-38	-11586	-8042	-15965	-186	-13246	-7162	-22321	-81
1.269167	-27	45	89	-57	-112	-34	19	-12	-16	5	-69	-56	-94	-15	-28	-57	-98	37	-82	-29	-103	-24	-99	-67	-63	2	-100	-11	-74	-70	-144	-84	-85	-4903	6265	-8251	372	-13254	-2481	-9860	6	-11383	-7800	-16326	-99	-13375	-6667	-22336	-110
1.270000	-24	44	90	-58	-111	-31	15	-13	-18	7	-72	-64	-124	-16	-25	-58	-102	36	-79	-30	-100	-14	-96	-65	-64	1	-98	-13	-70	-67	-145	-74	-91	-4621	6098	-8380	369	-13010	-2469	-9638	77	-11145	-7538	-16617	-61	-13483	-6191	-22293	-122
1.270833	-23	45	90	-59	-111	-33	5	-14	-18	5	-69	-62	-96	-14	-23	-55	-96	35	-78	-31	-104	-17	-95	-66	-67	0	-98	-12	-73	-67	-143	-75	-75	-4340	5901	-8642	381	-12716	-2473	-9456	86	-10869	-7247	-16848	-8	-13553	-5734	-22196	-94
1.271667	-28	45	90	-57	-108	-31	16	-15	-15	5	-66	-61	-96	-13	-25	-56	-81	38	-80	-31	-103	-21	-96	-65	-64	3	-96	-12	-70	-68	-145	-76	-85	-4060	5669	-9024	215	-12362	-2490	-9306	8	-10557	-6940	-16996	75	-13587	-5295	-22050	-74
1.272500	-24	43	90	-56	-109	-32	17	-14	7	5	-67	-63	-95	-11	-26	-58	-98	34	-81	-31	-104	-22	-96	-67	-67	0	-97	-12	-76	-69	-143	-75	-104	-3788	5410	-9519	91	-11942	-2527	-9192	-56	-10202	-6625	-17066	9	-13566	-4893	-21870	-3
1.273333	-26	41	90	-59	-110	-33	16	-16	-18	3	-73	-65	-96	-16	-28	-63	-103	32	-79	-33	-124	-24	-100	-70	-66	0	-101	-17	-79	-69	-147	-77	-83	-3525	5125	-10111	164	-11548	-2579	-9116	-69	-9808	-6312	-17062	-79	-13491	-4542	-21660	5
1.274167	-30	39	85	-60	-127	-39	9	-19	-24	0	-76	-57	-102	-21	-27	-61	-103	33	-84	-33	-109	-25	-101	-69	-67	-4	-102	-14	-79	-72	-147	-75	-50	-3232	4824	-10778	190	-11074	-2637	-9064	-81	-9382	-5995	-16970	19	-13340	-4234	-21422	-7
1.275000	-28	39	88	-61	-111	-38	13	-16	-21	7	-72	-64	-100	-18	-29	-62	-110	32	-82	-35	-108	-24	-101	-66	-65	-1	-100	-14	-74	-72	-149	-77	-45	-3005	4508	-11507	44	-10568	-2713	-9044	-105	-8925	-5695	-16800	120	-13119	-3989	-21165	-9
1.275833	-30	39	91	-58	-110	-33	12	-19	-22	1	-68	-64	-97	-17	-28	-61	-102	33	-84	-35	-112	-24	-100	-69	-68	-1	-95	-13	-76	-72	-147	-77	-45	-2742	4190	-12287	-39	-10031	-2796	-9059	-93	-8448	-5414	-16545	77	-12816	-3801	-20884	8
1.276667	-27	39	88	-60	-110	-32	15	-15	-18	7	-66	-64	-96	-14	-25	-58	-80	35	-85	-32	-101	-15	-96	-66	-64	3	-99	-11	-74	-66	-145	-74	-63	-2481	3871	-13097	-8	-9480	-2893	-9093	-24	-7947	-5157	-16219	46	-12435	-3669	-20579	21
1.277500	-18	41	89	-57	-111	-31	15	-13	-15	7	-72	-59	-95	-14	-25	-57	-99	37	-83	-32	-105	-18	-98	-67	-63	0	-99	-10	-75	-77	-146	-69	-72	-2213	3565	-13917	28	-8931	-3003	-9162	-38	-7447	-4938	-15842	-65	-11967	-3608	-20260	44
1.278333	-27	43	90	-56	-107	-29	20	-15	-15	9	-68	-60	-96	-9	-26	-58	-102	35	-83	-32	-102	-14	-98	-65	-60	3	-98	-10	-70	-66	-145	-69	-25	-1941	3266	-14743	15	-8385	-3127	-9255	-46	-6936	-4755	-15399	-379	-11427	-3611	-19892	50
1.279167	-22	45	90	-55	-107	-32	17	-13	-16	8	-72	-60	-94	-14	-27	-56	-97	40	-82	-32	-103	-17	-97	-64	-62	-1	-98	-9	-72	-65	-145	-68	-39	-1657	2993	-15550	-42	-7849	-3264	-9369	-42	-6431	-4617	-14917	-607	-10810	-3666	-19546	15
1.280000	-23	40	89	-60	-104	-30	17	-13	-14	9	-67	-60	-96	-12	-26	-56	-96	19	-84	-21	-102	-18	-97	-64	-59	0	-99	-10	-69	-68	-143	-70	-91	-1354	2736	-16338	-45	-7343	-3418	-9500	-78	-5939	-4527	-14398	-651	-10135	-3777	-19150	-35
1.280833	-22	42	88	-57	-105	-32	15	-15	-18	8	-70	-64	-96	-14	-28	-60	-100	35	-84	-33	-104	-21	-103	-66	-62	0	-100	-14	-70	-67	-139	-72	-79	-1035	2503	-17093	-121	-6872	-3579	-9650	-162	-5463	-4483	-13863	-676	-9410	-3931	-18727	7
1.281667	-26	37	85	-59	-107	-35	15	-16	-18	13	-63	-62	-98	-15	-30	-59	-100	34	-86	-38	-119	-22	-101	-70	-66	0	-100	-16	-75	-68	-147	-76	-82	-684	2289	-17805	-259	-6442	-3756	-9808	-251	-5010	-4487	-13317	-694	-8637	-4127	-18265	66
1.282500	-25	40	80	-58	-111	-36	11	-18	-23	3	-75	-67	-98	-15	-29	-61	-103	33	-84	-34	-105	-21	-100	-45	-67	0	-100	-15	-75	-68	-146	-73	-72	-355	2091	-18447	-317	-6053	-3938	-9969	-255	-4579	-4526	-12772	-676	-7834	-4345	-17768	46
1.283333	-27	47	89	-59	-110	-32	15	-18	-18	8	-70	-62	-97	4	-30	-60	-101	34	-84	-35	-104	-19	-101	-69	-64	0	-100	-13	-73	-68	-146	-73	-103	0	1906	-19022	-322	-5723	-4133	-10125	-215	-4173	-4609	-12241	-655	-7031	-4582	-17234	50
1.284167	-21	44	90	-55	-108	-31	19	-11	-15	13	-68	-62	-98	-11	-25	-56	-96	39	-80	-32	-101	-17	-96	-66	-58	2	-97	-14	-73	-67	-149	-70	-97	387	1725	-19518	-293	-5435	-4329	-10276	-153	-3793	-4733	-11743	-613	-6244	-4822	-16661	74
1.285000	-23	42	90	-59	-105	-31	18	-11	-7	10	-69	-60	-94	-12	-18	-57	-96	36	-83	-32	-102	-18	-95	-65	-63	1	-94	-10	-72	-65	-143	-58	-80	715	1529	-19919	-224	-5206	-4534	-10414	-60	-3439	-4884	-11282	-530	-5487	-5062	-16065	103
1.285833	-26	46	89	-55	-109	-22	18	-10	-15	11	-68	-62	-97	-13	-26	-56	-94	38	-79	-11	-100	-16	-97	-64	-77	2	-94	-12	-70	-67	-144	-78	-79	1060	1322	-20232	-269	-5021	-4741	-10525	-75	-3114	-5055	-10875	-455	-4781	-5284	-15442	95
1.286667	-23	43	88	-59	-109	-32	17	-14	-16	9	-67	-63	-107	-14	-28	-55	-99	33	-83	-55	-104	-19	-98	-64	-63	-1	-97	-13	-70	-69	-146	-74	-66	1381	1085	-20440	-275	-4890	-4952	-10614	-125	-2815	-5241	-10522	-355	-4139	-5496	-14795	104
1.287500	-25	42	84	-57	-110	-32	15	-13	-16	7	-75	-63	-96	-17	-31	-58	-101	35	-83	-33	-104	-21	-98	-68	-60	0	-97	-12	-75	-72	-148	-75	-74	1676	819	-20535	-200	-4793	-5160	-10667	-96	-2533	-5436	-10224	-319	-3574	-5665	-14125	154
1.288333	-26	41	87	-57	-109	-32	18	-15	-15	9	-72	-63	-95	-14	-26	-59	-99	36	-85	-30	-115	-19	-98	-67	-64	1	-96	-11	-72	-67	-146	-73	-85	1939	501	-20514	-91	-4733	-5357	-10688	-91	-2269	-5626	-9982	-428	-3093	-5793	-13441	171
1.289167	-27	42	87	-57	-108	-29	17	-6	-18	8	-72	-63	-99	-15	-29	-60	-99	35	-82	-29	-104	-19	-99	-66	-62	9	-96	-13	-75	-70	-149	-73	-90	2155	145	-20375	-131	-4696	-5547	-10635	-164	-2021	-5815	-9799	-524	-2718	-5886	-12758	166
1.290000	-27	43	88	-58	-112	-33	16	-14	-17	4	-74	-65	-105	-16	-28	-61	-100	33	-83	-31	-128	-23	-101	-70	-63	0	-98	-15	-74	-69	-147	-74	-84	2318	-260	-20137	-173	-4684	-5725	-10550	-111	-1798	-5986	-9673	-572	-2441	-5927	-12083	170
1.290833	-27	40	86	-58	-114	-44	12	-15	-19	5	-73	-64	-100	-15	-29	-58	-99	35	-85	-34	-102	-19	-96	-65	-60	0	-96	-8	-72	-68	-145	-74	-87	2437	-697	-19772	-166	-4679	-5881	-10396	-64	-1583	-6130	-9583	-616	-2270	-5923	-11382	191
1.291667	-23	41	90	-55	-111	-31	11	-10	-19	8	-68	-74	-94	-13	-28	-58	-99	38	-81	-30	-105	-19	-97	-67	-62	1	-98	-10	-73	-66	-145	-75	-107	2501	-1179	-19313	-198	-4680	-6023	-10187	-84	-1386	-6253	-9533	-615	-2201	-5872	-10773	158
1.292500	-25	43	89	-55	-107	-30	19	-10	-19	9	-68	-61	-95	-17	-29	-57	-97	37	-81	-29	-104	-18	-94	-67	-64	0	-97	-11	-77	-70	-148	-73	-114	2518	-1683	-18763	-236	-4676	-6129	-9915	-133	-1211	-6340	-9503	-556	-2221	-5774	-10157	99
1.293333	-26	43	89	-56	-109	-31	12	-14	-17	8	-68	-62	-96	-15	-29	-58	-100	36	-83	-29	-104	-18	-99	-64	-64	1	-95	-12	-73	-69	-146	-73	-93	2479	-2208	-18131	-245	-4667	-6211	-9588	-221	-1058	-6396	-9489	-454	-2329	-5633	-9573	71
1.294167	-28	72	89	-55	-111	-30	15	-13	-18	4	-68	-61	-99	-15	-28	-59	-101	36	-83	-30	-104	-21	-94	-68	-65	0	-95	-13	-70	-68	-146	-77	-58	2406	-2736	-17437	-221	-4640	-6260	-9194	-286	-923	-6412	-9461	-453	-2512	-5461	-9029	85
1.295000	-28	41	88	-55	-109	-31	11	-43	-23	5	-70	-61	-96	-16	-28	-58	-101	45	-82	-29	-107	-21	-98	-67	-64	0	-98	-13	-76	-69	-146	-62	-52	2299	-3259	-16694	-142	-4597	-6260	-8743	-237	-810	-6390	-9422	-495	-2746	-5250	-8530	59
1.295833	-25	41	87	-59	-92	-29	13	-14	-22	6	-72	-63	-97	-14	-27	-60	-103	34	-83	-30	-102	-21	-96	-67	-62	-1	-99	-13	-70	-67	-145	-74	-69	2171	-3762	-15904	-17	-4531	-6223	-8241	-185	-733	-6330	-9347	-497	-3020	-5010	-8071	3
1.296667	-25	41	89	-55	-105	-30	13	-15	-17	4	-69	-59	-95	-11	-25	-57	-98	15	-81	-27	-102	-16	-96	-68	-62	2	-97	-11	-70	-67	-144	-74	-62	2033	-4234	-15089	29	-4443	-6132	-7698	-203	-684	-6232	-9222	-440	-3317	-4761	-7652	-26
1.297500	-24	43	91	-60	-104	-30	15	-12	-15	7	-66	-58	-93	-12	-26	-57	-99	37	-81	-28	-103	-17	-95	-65	-60	2	-101	-12	-73	-68	-143	-73	-67	1885	-4674	-14258	91	-4333	-5988	-7118	-315	-667	-6097	-9046	-385	-3616	-4494	-7267	-59
1.298333	-22	43	89	-57	-109	-28	13	-14	-19	4	-66	-66	-95	-13	-27	-52	-103	36	-82	-32	-107	-29	-98	-66	-66	0	-102	-12	-75	-68	-147	-74	-57	1747	-5073	-13441	77	-4202	-5793	-6516	-495	-694	-5933	-8807	-424	-3907	-4223	-6945	-62
1.299167	-25	41	78	-57	-109	-31	10	-16	-19	18	-68	-60	-97	-13	-28	-59	-103	35	-82	-30	-104	-19	-69	-64	-61	3	-100	-11	-73	-68	-145	-75	-23	1627	-5409	-12618	-84	-4051	-5534	-5887	-490	-746	-5727	-8482	-505	-4182	-3944	-6646	-40
1.300000	-23	44	90	-57	-108	-33	13	-14	-30	4	-70	-60	-96	-27	-27	-57	-73	38	-82	-32	-103	-17	-99	-66	-64	1	-102	-12	-73	-68	-146	-75	35	1537	-5700	-11819	-116	-3881	-5212	-5242	-363	-844	-5503	-8094	-510	-4410	-3674	-6382	-96
1.300833	-26	42	86	-59	-88	-31	13	-12	-19	6	-70	-61	-96	-13	-27	-58	-98	46	-85	-30	-103	-17	-97	-66	-56	2	-100	-12	-73	-63	-147	-74	7	1471	-5940	-11031	-206	-3698	-4835	-4630	-254	-971	-5246	-7618	-445	-4588	-3409	-6148	-110
1.301667	-26	39	87	-56	-109	-31	11	-16	-19	3	-72	-74	-96	-14	-28	-60	-125	35	-83	-32	-104	-19	-103	-68	-65	0	-105	-13	-70	-68	-148	-76	7	1437	-6131	-10271	-298	-3507	-4399	-4020	-203	-1132	-4958	-7073	-351	-4707	-3156	-5927	-56
1.302500	-24	39	84	-56	-107	-28	18	-14	-15	3	-70	-62	-95	-14	-28	-59	-99	33	-84	-30	-102	-21	-100	-86	-63	0	-103	-14	-74	-68	-145	-75	37	1451	-6269	-9541	-322	-3305	-3905	-3436	-164	-1315	-4676	-6454	-235	-4761	-2905	-5727	-56
1.303333	-25	41	87	-56	-108	-31	11	-14	-15	6	-74	-65	-94	-15	-28	-58	-96	37	-82	-28	-102	-21	-99	-67	-64	-11	-105	-14	-75	-68	-146	-75	-33	1493	-6377	-8843	-348	-3109	-3357	-2890	-92	-1513	-4370	-5771	-181	-4744	-2666	-5533	-48
1.304167	-18	40	89	-56	-108	-30	15	-13	-34	12	-69	-60	-98	-15	-27	-58	-100	37	-84	-30	-107	-21	-99	-66	-62	2	-99	-14	-73	-85	-144	-74	-69	1562	-6445	-8181	-318	-2911	-2769	-2385	-94	-1719	-4044	-5033	-163	-4661	-2427	-5346	-24
1.305000	-25	46	90	-56	-108	-28	8	-11	-17	8	-72	-61	-84	-11	-26	-57	-98	39	-81	-31	-105	-19	-97	-64	-61	1	-99	-12	-72	-67	-151	-72	-52	1653	-6486	-7557	-133	-2726	-2135	-1927	-120	-1958	-3714	-4251	-165	-4510	-2204	-5159	-19
1.305833	-25	41	87	-53	-111	-26	13	-14	-17	5	-68	-62	-96	-14	-28	-59	-105	37	-83	-34	-104	-19	-96	-67	-63	2	-97	-12	-72	-67	-145	-77	-79	1757	-6507	-6976	-158	-2550	-1478	-1529	-200	-2125	-3375	-3442	-193	-4303	-1984	-4969	-47
1.306667	-26	42	86	-58	-108	-31	10	-17	-27	3	-74	-69	-108	-21	-30	-64	-101	35	-86	-40	-110	-27	-102	-72	-66	-1	-103	-18	-80	-77	-150	-77	-104	1859	-6510	-6437	-259	-2398	-800	-1194	-300	-2305	-3040	-2625	-165	-4040	-1761	-4772	-11
1.307500	-27	37	96	-63	-116	-34	7	-26	-23	2	-77	-68	-100	-21	-32	-64	-102	33	-90	-40	-109	-24	-101	-72	-65	0	-103	-15	-76	-74	-148	-75	-125	1954	-6495	-5939	-258	-2260	-111	-912	-250	-2449	-2694	-1793	-119	-3717	-1530	-4554	140
1.308333	-29	41	84	-57	-111	-31	0	-17	-21	2	-74	-66	-100	-19	-30	-62	-104	32	-83	-9	-105	-22	-98	-70	-64	0	-99	-18	-75	-73	-147	-78	-126	2036	-6472	-5484	-136	-2141	574	-694	-55	-2547	-2350	-977	-205	-3362	-1293	-4321	185
1.309167	-29	40	86	-58	-107	-31	5	-17	-18	5	-74	-65	-96	-15	-29	-61	-100	35	-83	-34	-107	-23	-99	-65	-64	0	-99	-13	-76	-73	-146	-76	-128	2083	-6423	-5075	-30	-2045	1251	-528	59	-2594	-1991	-182	-310	-2967	-1050	-4087	114
1.310000	-25	43	87	-56	-112	-29	12	-16	-15	5	-70	-67	-96	-16	-36	-62	-82	34	-83	-35	-105	-23	-98	-69	-62	0	-101	-14	-74	-70	-145	-66	-143	2095	-6352	-4714	-87	-1968	1907	-418	6	-2589	-1634	567	-428	-2556	-799	-3793	84
1.310833	-22	39	85	-58	-109	-31	13	-13	-16	6	-72	-64	-98	-16	-28	-61	-101	32	-79	-30	-103	-22	-98	-69	-63	0	-95	-15	-74	-69	-144	-75	-149	2061	-6275	-4392	-148	-1916	2520	-358	-75	-2513	-1280	1269	-445	-2126	-541	-3492	56
1.311667	-25	43	90	-56	-107	-25	15	-13	-15	5	-70	-64	-95	-17	-29	-60	-97	35	-81	-30	-102	-21	-98	-66	-59	1	-97	-12	-73	-70	-145	-74	-121	1974	-6157	-4111	-66	-1878	3096	-335	-73	-2374	-922	1905	-376	-1701	-273	-3161	37
1.312500	-26	42	89	-58	-109	-33	8	-13	-16	6	-72	-62	-95	-14	-27	-60	-100	34	-81	-32	-102	-21	-96	-66	-65	-1	-98	-13	-70	-68	-145	-76	-88	1829	-6005	-3871	-13	-1855	3609	-353	-141	-2166	-558	2473	-290	-1270	-1	-2795	75
1.313333	-26	43	88	-59	-109	-29	13	-17	-17	5	-72	-43	-95	-17	-28	-60	-99	34	-80	-33	-121	-22	-100	-68	-63	0	-99	-13	-73	-72	-146	-76	-77	1624	-5810	-3664	141	-1846	4065	-394	-212	-1890	-183	2968	-247	-858	269	-2399	105
1.314167	-23	18	88	-60	-108	-33	17	-17	-17	6	-72	-66	-96	-16	-30	-60	-99	32	-84	-34	-105	-39	-101	-70	-64	0	-99	-11	-74	-72	-146	-73	-98	1362	-5569	-3491	303	-1843	4452	-458	-102	-1555	197	3366	-149	-462	543	-1969	70
1.315000	-26	40	86	-63	-109	-47	10	-16	-17	5	-74	-68	-100	-21	-32	-62	-100	29	-87	-35	-107	-24	-101	-74	-68	-5	-100	-15	-77	-74	-150	-79	-110	1045	-5274	-3346	402	-1840	4774	-535	108	-1165	588	3713	51	-88	810	-1509	17
1.315833	-29	37	88	-66	-115	-39	6	-19	-23	2	-75	-69	-101	-15	-31	-63	-104	29	-87	-36	-107	-21	-102	-72	-64	-3	-109	-16	-75	-73	-146	-77	-57	685	-4914	-3221	501	-1848	5025	-619	251	-724	990	3960	271	263	1075	-1010	26
1.316667	-26	41	89	-59	-109	-34	15	-15	-18	4	-68	-65	-101	-17	-30	-60	-83	32	-83	-30	-105	-26	-98	-68	-66	-1	-97	-12	-73	-70	-147	-76	-66	276	-4494	-3119	740	-1846	5212	-703	331	-255	1408	4155	460	578	1332	-483	38
1.317500	-22	43	91	-56	-108	-30	13	-13	-16	8	-67	-62	-94	-10	-27	-58	-98	37	-81	-28	-103	-22	-98	-69	-60	2	-96	-15	-72	-67	-143	-75	-72	-159	-4015	-3043	731	-1830	5332	-793	385	229	1831	4224	503	870	1573	66	13
1.318333	-22	44	90	-56	-105	-30	16	-11	-17	9	-67	-61	-94	-15	-27	-59	-79	37	-80	-28	-103	-22	-96	-66	-61	0	-96	-10	-73	-69	-147	-75	-80	-625	-3490	-2994	722	-1807	5396	-873	384	715	2267	4231	443	1118	1817	628	-48
1.319167	-22	44	91	-52	-109	-43	17	-15	-15	7	-68	-63	-95	-12	-26	-57	-97	36	-84	-29	-102	-19	-75	-66	-63	0	-96	-10	-73	-66	-144	-70	-93	-1106	-2914	-2966	615	-1772	5404	-953	233	1184	2717	4169	439	1327	2050	1203	-91
1.320000	-24	42	91	-56	-110	-30	16	-29	-12	6	-69	-62	-96	-12	-26	-66	-102	34	-81	-30	-102	-19	-96	-69	-62	1	-96	-12	-73	-69	-145	-77	-75	-1593	-2299	-2967	254	-1721	5372	-1037	47	1623	3174	4031	396	1498	2263	1772	-135
1.320833	-23	42	99	-60	-110	-31	11	-12	-17	8	-66	-60	-96	-13	-30	-58	-102	36	-84	-29	-102	-21	-97	-70	-66	0	-96	-10	-76	-67	-144	-76	-72	-2077	-1651	-3001	-23	-1658	5308	-1109	-29	2020	3635	3828	317	1632	2483	2333	-142
1.321667	-24	44	86	-57	-108	-30	13	-10	-15	9	-86	-77	-95	-13	-26	-59	-100	36	-83	-28	-103	-19	-95	-67	-62	1	-97	-11	-72	-67	-146	-76	-70	-2555	-986	-3041	-92	-1581	5220	-1185	-33	2351	4094	3566	302	1731	2697	2866	-42
1.322500	-24	41	90	-60	-110	-31	15	-13	-19	7	-69	-62	-94	-12	-26	-58	-98	35	-82	-30	-103	-24	-96	-70	-63	0	-97	-11	-73	-67	-146	-74	-56	-3009	-314	-3166	-159	-1494	5115	-1274	-107	2608	4550	3253	295	1789	2915	3380	69
1.323333	-25	44	89	-58	-110	-32	13	-13	-18	7	-70	-51	-96	-14	-31	-62	-100	37	-82	-32	-103	-22	-98	-93	-65	-1	-99	-13	-77	-70	-147	-77	-64	-3444	352	-3348	-223	-1405	5008	-1365	-255	2788	5001	2881	242	1807	3135	3797	89
1.324167	-26	34	88	-59	-111	-35	13	-14	-19	6	-72	-64	-99	-13	-27	-57	-100	35	-82	-39	-101	-21	-97	-70	-59	-1	-98	-12	-72	-75	-146	-76	-84	-3841	998	-3495	-75	-1307	4906	-1468	-361	2875	5437	2482	229	1791	3372	4168	88
1.325000	-23	44	90	-56	-107	-27	18	-12	-13	7	-69	-61	-91	-12	-26	-57	-100	33	-81	-28	-101	-18	-95	-65	-66	0	-97	-10	-74	-67	-145	-75	-76	-4211	1618	-3732	34	-1226	4811	-1588	-325	2878	5851	2030	269	1734	3624	4439	102
1.325833	-23	70	90	-56	-107	-31	16	-12	-16	9	-72	-60	-94	-10	-26	-56	-97	38	-81	-27	-103	-18	-95	-67	-62	-10	-97	-13	-73	-66	-146	-74	-43	-4539	2199	-4014	-6	-1144	4735	-1729	-213	2782	6226	1557	237	1621	3883	4610	136
1.326667	-25	44	86	-57	-93	-30	15	-13	-16	5	-72	-63	-94	-15	-30	-59	-97	30	-85	-29	-103	-22	-97	-66	-63	-3	-98	-13	-73	-68	-147	-76	-94	-4834	2740	-4347	206	-1086	4675	-1896	-199	2601	6577	1062	156	1514	4163	4661	73
1.327500	-27	41	86	-60	-109	-30	13	-15	-23	4	-75	-65	-97	-13	-30	-56	-101	32	-83	-30	-105	-21	-101	-61	-68	0	-98	-15	-75	-69	-146	-80	-84	-5093	3231	-4723	252	-1049	4638	-2084	-185	2340	6879	547	69	1351	4460	4592	45
1.328333	-27	40	86	-58	-105	-31	15	-14	-19	3	-70	-64	-96	-15	-29	-58	-102	34	-85	-31	-104	-23	-97	-68	-63	1	-95	-12	-74	-72	-152	-76	-76	-5315	3677	-5139	297	-1048	4628	-2299	-170	2007	7140	12	-50	1156	4783	4386	127
1.329167	-22	45	88	-56	-110	-31	12	-17	-18	5	-73	-64	-97	-13	-29	-57	-100	34	-67	-30	-102	-22	-99	-70	-64	1	-97	-14	-77	-66	-146	-78	-55	-5503	4077	-5584	342	-1081	4639	-2544	-337	1608	7346	-520	-119	933	5121	4043	174
1.330000	-24	43	87	-55	-114	-31	15	-10	-16	7	-68	-61	-95	-15	-27	-57	-100	33	-84	-31	-103	-19	-97	-66	-64	0	-97	-15	-74	-66	-152	-72	-25	-5660	4428	-6061	236	-1158	4676	-2814	-465	1160	7496	-1054	-110	682	5473	3571	180
1.330833	-22	45	91	-58	-108	-30	15	-11	-17	5	-73	-63	-95	-10	-27	-57	-97	40	-82	-30	-105	-19	-96	-66	-62	0	-103	-13	-72	-67	-144	-73	-79	-5784	4743	-6546	142	-1286	4730	-3112	-524	676	7583	-1584	-49	411	5831	2974	154
1.331667	-27	43	88	-59	-109	-31	12	-15	-18	2	-70	-64	-96	-14	-30	-61	-96	30	-85	-33	-107	-24	-100	-68	-62	0	-99	-14	-72	-70	-149	-77	-91	-5898	5023	-7048	10	-1464	4801	-3435	-474	172	7609	-2105	63	116	6198	2261	79
1.332500	-27	40	88	-59	-108	-34	10	-16	-22	3	-74	-67	-97	-17	-30	-59	-98	34	-86	-33	-102	-22	-96	-68	-63	0	-100	-14	-74	-68	-120	-74	-66	-5967	5290	-7530	-23	-1687	4889	-3774	-449	-340	7573	-2612	62	-190	6568	1468	77
1.333333	-26	40	84	-60	-109	-33	11	-13	-19	4	-75	-61	-98	1	-30	-61	-104	29	-87	-33	-107	-24	-96	-68	-65	-1	-101	-15	-74	-67	-148	-76	-49	-6026	5531	-8001	-49	-1962	4985	-4137	-517	-841	7480	-3099	-17	-508	6929	557	45
1.334167	-26	40	88	-58	-112	-32	13	-15	-17	3	-74	-66	-97	-14	-31	-61	-102	32	-84	-30	-104	-23	-102	-67	-63	-1	-101	-16	-65	-72	-149	-76	-62	-6069	5772	-8423	-115	-2283	5089	-4505	-530	-1326	7326	-3567	-1	-835	7283	-390	42
1.335000	-27	41	84	-60	-109	-39	10	-16	-19	3	-87	-64	-101	-18	-33	-62	-103	29	-87	-34	-105	-26	-100	-70	-67	-3	-103	-17	-77	-69	-148	-76	-91	-6097	6001	-8805	-81	-2646	5199	-4885	-532	-1784	7120	-4011	-3	-1159	7616	-1371	75
1.335833	-25	40	87	-62	-111	-36	11	-16	-17	0	-77	-68	-99	-18	-19	-63	-103	34	-88	-33	-108	-24	-103	-72	-63	-6	-90	-18	-77	-74	-147	-76	-65	-6118	6248	-9127	-121	-3042	5312	-5261	-545	-2196	6871	-4432	12	-1478	7930	-2363	66
1.336667	-24	37	88	-62	-110	-32	11	-17	-17	3	-73	-63	-94	-15	-28	-49	-98	34	-84	-32	-104	-25	-98	-69	-62	0	-98	-11	-73	-68	-145	-75	-26	-6115	6502	-9374	-225	-3459	5423	-5631	-466	-2553	6587	-4826	68	-1792	8221	-3350	42
1.337500	-24	42	89	-59	-107	-46	15	-13	-19	5	-74	-63	-97	-17	-29	-61	-99	45	-84	-29	-102	-24	-96	-67	-59	1	-99	-12	-74	-68	-143	-73	-39	-6111	6765	-9536	-253	-3891	5539	-5990	-424	-2850	6272	-5198	92	-2102	8483	-4317	28
1.338333	-22	43	87	-58	-131	-33	16	-13	-15	7	-72	-58	-95	-12	-29	-63	-99	35	-82	-32	-102	-25	-99	-66	-60	1	-101	-11	-73	-68	-145	-57	-85	-6096	7034	-9609	-266	-4327	5642	-6328	-465	-3087	5935	-5527	106	-2394	8715	-5246	-4
1.339167	-21	41	88	-59	-100	-30	15	-12	-15	3	-72	-62	-98	-13	-30	-59	-99	34	-85	-36	-102	-23	-98	-67	-62	-1	-102	-12	-75	-70	-126	-73	-86	-6073	7308	-9584	-292	-4752	5746	-6648	-403	-3253	5588	-5907	116	-2684	8912	-6137	-9
1.340000	-26	39	88	-62	-124	-36	10	-14	-18	44	-74	-65	-98	-15	-31	-61	-101	34	-87	-38	-108	-28	-102	-70	-65	-3	-104	-17	-69	-70	-147	-75	-55	-6037	7585	-9460	-276	-5161	5843	-6935	-266	-3355	5235	-6237	121	-2956	9083	-6940	10
1.340833	-26	37	82	-65	-110	-36	10	-16	-19	1	-79	-67	-100	-19	-34	-62	-111	32	-91	-33	-104	-24	-102	-69	-63	-3	-104	-17	-76	-73	-148	-77	-59	-5989	7862	-9225	-208	-5532	5940	-7177	-214	-3382	4902	-6553	124	-3209	9225	-7680	37
1.341667	-24	38	84	-35	-111	-35	10	-15	-19	1	-75	-62	-95	-18	-33	-61	-102	33	-85	-33	-104	-24	-101	-72	-65	-4	-101	-16	-75	-72	-148	-78	-53	-5927	8124	-8894	-172	-5862	6044	-7381	-236	-3341	4588	-6853	132	-3445	9342	-8348	35
1.342500	-24	41	96	-61	-110	-33	12	-17	-16	4	-75	-62	-98	-17	-35	-63	-100	34	-109	-32	-105	-24	-101	-73	-68	-1	-101	-15	-73	-74	-148	-80	-73	-5852	8373	-8474	-212	-6139	6107	-7526	-215	-3244	4302	-7136	122	-3662	9434	-8941	0
1.343333	-23	39	84	-61	-110	-34	10	-17	-19	3	-76	-62	-98	-17	-32	-61	-101	32	-93	-34	-104	-24	-101	-70	-63	-1	-103	-12	-74	-70	-147	-76	-77	-5760	8587	-7975	-191	-6370	6170	-7609	-151	-3095	4050	-7393	139	-3851	9508	-9446	5
1.344167	-23	45	89	-64	-107	-34	12	-13	-17	5	-75	-63	-97	-18	-32	-61	-98	34	-87	-33	-103	-19	-100	-69	-61	0	-100	-15	-95	-73	-147	-74	-76	-5650	8776	-7415	-198	-6540	6221	-7631	-95	-2902	3831	-7613	122	-4010	9557	-9871	-13
1.345000	-26	42	89	-58	-107	-19	10	-13	-14	5	-73	-59	-96	-15	-27	-59	-100	35	-82	-30	-103	-23	-98	-72	-62	0	-97	-15	-73	-70	-146	-73	-67	-5527	8923	-6801	-218	-6665	6242	-7584	-65	-2679	3655	-7778	70	-4129	9589	-10214	-144
1.345833	-23	44	88	-57	-107	-33	15	-12	-14	6	-72	-66	-96	-14	-28	-58	-99	34	-83	-31	-62	-21	-98	-79	-63	1	-99	-13	-73	-68	-144	-76	-78	-5383	9026	-6154	-229	-6744	6240	-7462	-28	-2446	3523	-7887	38	-4210	9601	-10483	-176
1.346667	-26	42	93	-59	-110	-33	10	-17	0	6	-72	-60	-115	-15	-30	-60	-96	34	-84	-36	-103	-24	-102	-73	-64	0	-99	-15	-70	-73	-148	-83	-87	-5223	9084	-5496	-231	-6787	6199	-7257	3	-2208	3433	-7916	3	-4237	9597	-10666	-69
1.347500	-23	39	85	-80	-113	-35	9	-17	-18	0	-74	-63	-95	-22	-33	-62	-100	25	-87	-38	-108	-26	-99	-73	-63	-3	-102	-15	-74	-62	-150	-79	-82	-5036	9098	-4850	-160	-6796	6125	-6966	61	-1976	3382	-7855	-36	-4206	9581	-10773	-36
1.348333	-26	44	85	-61	-109	-39	8	-17	-17	3	-76	-39	-99	-18	-31	-63	-101	29	-87	-36	-104	-24	-101	-75	-66	-5	-100	-17	-76	-73	-150	-80	-85	-4833	9064	-4229	-197	-6785	6011	-6597	124	-1766	3372	-7691	-68	-4117	9549	-10814	9
1.349167	-28	41	87	-65	-112	-40	8	-21	-22	2	-76	-62	-100	-18	-33	-64	-98	38	-84	-36	-111	-25	-101	-70	-62	-1	-100	-13	-73	-70	-149	-79	-74	-4606	8991	-3652	-276	-6763	5863	-6131	240	-1578	3401	-7416	-44	-3957	9510	-10791	45
1.350000	-26	41	86	-56	-103	-33	9	-16	-15	3	-74	-60	-98	-16	-27	-57	-100	33	-84	-35	-109	-23	-101	-73	-64	0	-99	0	-73	-72	-146	-75	-78	-4359	8875	-3131	-257	-6734	5679	-5589	355	-1421	3460	-7039	0	-3735	9458	-10719	-5
1.350833	-26	45	86	-57	-108	-30	15	-12	-15	6	-72	-61	-88	-16	-27	-58	-97	33	-84	-34	-102	-21	-98	-67	-63	2	-98	-13	-72	-67	-147	-77	-41	-4096	8723	-2703	-84	-6713	5480	-4979	481	-1307	3549	-6554	32	-3449	9394	-10621	-31
1.351667	-24	42	89	-56	-107	-31	11	-21	-22	7	-73	-60	-94	-13	-26	-58	-98	36	-83	-32	-104	-22	-99	-70	-63	0	-98	-12	-73	-67	-147	-72	-21	-3815	8534	-2356	32	-6710	5252	-4265	484	-1220	3658	-5980	72	-3102	9329	-10504	28
1.352500	-28	46	88	-57	-105	-31	17	-11	-16	6	-69	-59	-94	-17	-26	-58	-97	35	-82	-32	-102	-19	-94	-66	-59	1	-98	-12	-73	-68	-146	-76	-72	-3514	8323	-2102	-40	-6717	5031	-3495	481	-1169	3791	-5329	84	-2695	9255	-10397	34
1.353333	-24	42	88	-55	-108	-30	15	-13	-18	7	-72	-59	-107	-15	-28	-57	-101	35	-82	-31	-126	-21	-101	-72	-64	0	-98	-12	-73	-67	-146	-78	-67	-3205	8085	-1941	11	-6750	4821	-2677	624	-1148	3937	-4614	63	-2240	9181	-10312	-3
1.354167	-23	42	89	-79	-109	-29	12	-14	-16	5	-72	-65	-96	-16	-6	-57	-100	32	-84	-30	-98	-22	-98	-66	-65	0	-100	-11	-75	-70	-146	-76	-46	-2883	7829	-1882	80	-6805	4638	-1804	815	-1137	4103	-3877	82	-1754	9109	-10277	5
1.355000	-15	40	88	-58	-144	-34	13	-12	-17	2	-74	-64	-98	-13	-26	-56	-102	33	-84	-31	-105	-22	-101	-69	-66	-3	-97	-14	-75	-68	-146	-77	-80	-2565	7562	-1913	38	-6883	4498	-907	880	-1154	4271	-3136	163	-1242	9041	-10307	54
1.355833	-29	41	86	-58	-110	-32	15	-13	-17	3	-72	-64	-94	-13	-26	-60	-100	26	-85	-32	-103	-21	-100	-67	-64	-3	-98	-12	-74	-69	-147	-77	-105	-2214	7286	-2029	97	-6985	4415	-3	869	-1172	4454	-2427	266	-723	8994	-10413	28
1.356667	-25	45	87	-60	-111	-32	13	-13	-19	1	-73	-63	-97	-12	-27	-58	-97	34	-84	-31	-105	-18	-98	-68	-63	-3	-105	-13	-75	-69	-146	-76	-75	-1866	7004	-2227	188	-7114	4402	885	776	-1189	4628	-1785	300	-215	8956	-10607	-15
1.357500	-25	42	86	-58	-109	-31	11	-13	-18	4	-73	-62	-96	-13	-23	-56	-100	35	-83	-28	-103	-19	-96	-67	-61	1	-97	-9	-72	-67	-144	-75	-76	-1516	6722	-2485	259	-7249	4466	1744	673	-1197	4811	-1227	342	277	8939	-10885	13
1.358333	-24	43	84	-57	-111	-28	17	-11	-19	5	-70	-58	-95	-9	-25	-58	-100	38	-82	-28	-104	-17	-97	-64	-65	0	-113	-8	-74	-65	-147	-76	-60	-1172	6445	-2804	151	-7411	4608	2516	524	-1201	4977	-794	360	726	8942	-11272	47
1.359167	-7	43	89	-57	-108	-30	19	-9	-16	9	-69	-62	-97	-13	-25	-57	-99	36	-83	-29	-104	-17	-96	-65	-62	4	-95	-11	-70	-65	-146	-75	-32	-834	6166	-3162	35	-7586	4833	3205	331	-1169	5135	-506	266	1121	8969	-11731	67
1.360000	-23	43	87	-58	-117	-31	17	-3	-15	3	-73	-61	-95	-13	-25	-55	-97	35	-83	-30	-102	-17	-97	-66	-65	-1	-101	-16	-69	-66	-146	-74	-60	-508	5899	-3555	7	-7783	5141	3777	273	-1171	5278	-386	161	1444	9021	-12267	26
1.360833	-25	43	87	-58	-109	-30	16	-12	-13	7	-72	-70	-103	-12	-26	-60	-96	33	-82	-30	-101	-18	-99	-67	-64	0	-98	-10	-72	-69	-146	-75	-77	-188	5639	-3959	21	-7998	5515	4208	308	-1171	5403	-441	45	1687	9095	-12847	-14
1.361667	-19	44	88	-59	-110	-31	15	-11	-16	6	-73	-60	-96	-12	-27	-55	-97	37	-82	-39	-103	-19	-95	-66	-62	0	-98	-10	-70	-67	-146	-75	-75	118	5395	-4378	46	-8220	5945	4466	233	-1133	5500	-683	-124	1849	9187	-13459	-35
1.362500	-25	44	88	-58	-107	-30	18	-10	-15	6	-72	-62	-95	-8	-26	-57	-98	36	-85	-29	-103	-15	-96	-67	-64	0	-99	-10	-72	-65	-145	-75	-44	405	5161	-4792	30	-8456	6415	4535	115	-1128	5578	-1099	-228	1916	9292	-14073	-17
1.363333	-21	43	90	-57	-107	-29	21	-9	-19	8	-73	-63	-95	-11	-22	-56	-99	38	-81	-29	-102	-16	-95	-67	-62	1	-97	-9	-72	-66	-143	-74	-34	679	4948	-5192	-82	-8702	6899	4392	61	-1141	5624	-1704	-230	1887	9390	-14656	18
1.364167	-25	45	89	-58	-105	-30	16	-11	-15	7	-80	-59	-94	-11	-28	-58	-97	43	-83	-30	-118	-21	-96	-64	-64	2	-98	-8	-73	-68	-144	-70	-58	926	4755	-5582	-171	-8961	7382	4019	52	-1195	5643	-2472	-255	1770	9477	-15175	-9
1.365000	-24	45	89	-58	-102	-31	16	-12	-16	5	-74	-62	-96	-12	-26	-55	-98	36	-82	-30	-108	-21	-97	-67	-63	0	-100	-13	-74	-67	-145	-74	-59	1153	4574	-5955	-150	-9216	7842	3399	-63	-1300	5633	-3393	-285	1537	9525	-15603	-13
1.365833	-25	41	85	-62	-111	-32	13	-13	-17	4	-73	-65	-95	-13	-28	-58	-98	38	-84	-30	-104	-19	-95	-64	-62	0	-98	-9	-73	-64	-144	-70	-46	1356	4428	-6311	-213	-9475	8254	2530	-341	-1465	5599	-4434	-270	1231	9528	-15918	6
1.366667	-25	42	89	-59	-59	-33	13	-14	-16	5	-72	-63	-96	-17	-30	-58	-98	34	-82	-33	-107	-21	-98	-68	-64	0	-101	-12	-83	-73	-149	-74	-44	1540	4295	-6647	-270	-9727	8587	1411	-484	-1704	5533	-5589	-350	837	9454	-16082	33
1.367500	-27	41	87	-62	-114	-36	17	-9	-21	4	-70	-66	-96	-15	-28	-51	-105	37	-83	-34	-107	-22	-98	-67	-64	-3	-101	-12	-74	-67	-147	-74	-44	1704	4191	-6963	-171	-9969	8834	55	-497	-2023	5451	-6812	-447	365	9301	-16097	40
1.368333	-26	41	88	-62	-107	-36	15	-16	-18	4	-74	-65	-98	-15	-29	-60	-98	34	-86	-33	-105	-22	-99	-80	-70	-1	-102	-15	-76	-70	-148	-75	-46	1864	4119	-7265	-68	-10188	8980	-1529	-532	-2429	5350	-8103	-449	-154	9037	-15941	19
1.369167	-27	40	87	-59	-111	-36	13	-15	-45	2	-72	-64	-96	-7	-28	-61	-102	35	-84	-33	-104	-23	-99	-70	-66	1	-101	-15	-74	-68	-144	-74	-30	1973	4065	-7545	55	-10380	9006	-3324	-482	-2932	5238	-9419	-368	-738	8661	-15619	9
1.370000	-22	42	90	-60	-107	-33	8	-12	-17	5	-73	-66	-96	-13	-27	-59	-99	37	-84	-33	-103	-19	-97	-68	-69	0	-100	-15	-59	-69	-147	-76	-49	2082	4041	-7815	114	-10538	8906	-5313	-396	-3518	5109	-10734	-235	-1355	8148	-15149	-33
1.370833	-22	43	88	-56	-102	-34	12	-14	-53	4	-70	-61	-96	-12	-26	-61	-98	35	-81	-30	-104	-23	-98	-69	-61	0	-98	-13	-74	-68	-147	-74	-68	2174	4038	-8073	112	-10660	8673	-7463	-376	-4192	4971	-12024	-154	-2010	7500	-14544	6
1.371667	-26	44	91	-56	-108	-31	15	-12	-15	7	-70	-61	-96	-11	-27	-61	-97	37	-82	-30	-102	-18	-98	-73	-63	1	-98	-25	-72	-68	-149	-74	-65	2254	4053	-8315	111	-10731	8317	-9715	-400	-4943	4828	-13278	-147	-2678	6706	-13836	0
1.372500	-26	42	88	-57	-111	-33	16	-12	-18	5	-68	-59	-97	-11	-30	-59	-100	36	-81	-32	-104	-22	-100	-72	-65	0	-98	-16	-75	-68	-148	-73	-84	2323	4082	-8549	98	-10755	7830	-12060	-410	-5761	4678	-14472	-129	-3362	5763	-13055	-22
1.373333	-26	41	88	-60	-109	-33	7	-13	-19	2	-74	-66	-99	-15	-33	-63	-103	33	-87	-33	-107	-24	-101	-70	-70	-6	-101	-16	-78	-70	-151	-80	-105	2371	4126	-8766	178	-10725	7245	-14445	-359	-6629	4524	-15604	-56	-4051	4681	-12251	-15
1.374167	-30	36	85	-62	-113	-35	9	-19	-27	0	-78	-66	-101	-17	-31	-64	-102	33	-86	-30	-105	-26	-102	-73	-69	-3	-101	-16	-78	-72	-151	-76	-100	2428	4186	-8960	344	-10645	6564	-16831	-291	-7534	4366	-16648	-34	-4727	3489	-11459	-7
1.375000	-29	38	91	-61	-111	-36	13	-14	-21	4	-74	-64	-98	-25	-30	-64	-104	33	-87	-36	-108	-25	-84	-68	-66	-3	-101	-21	-74	-73	-148	-77	-92	2469	4242	-9142	231	-10500	5797	-19174	-250	-8455	4200	-17611	-26	-5385	2194	-10721	-27
1.375833	-26	42	86	-59	-111	-35	13	-32	-21	2	-76	-64	-96	-15	-29	-60	-99	32	-85	-34	-105	-24	-99	-70	-68	-4	-100	-15	-75	-73	-148	-78	-98	2513	4312	-9297	156	-10308	4972	-21429	-194	-9361	4030	-18467	-67	-6013	828	-10077	-14
1.376667	-31	41	87	-58	-109	-30	15	-13	-21	6	-70	-62	-95	-13	-29	-60	-101	37	-87	-32	-103	-21	-100	-69	-65	2	-98	-13	-75	-70	-147	-77	-105	2554	4378	-9437	231	-10068	4116	-23549	-204	-10232	3844	-19225	-154	-6611	-572	-9565	0
1.377500	-24	43	90	-56	-107	-30	17	-6	-18	6	-72	-58	-93	-10	-26	-56	-97	40	-81	-29	-100	-19	-96	-65	-60	1	-97	-14	-73	-67	-146	-72	-81	2600	4443	-9552	118	-9793	3246	-25514	-254	-11053	3632	-19892	-216	-7166	-1979	-9212	9
1.378333	-22	42	92	-48	-107	-30	20	-9	-16	9	-72	-59	-93	-10	-27	-52	-99	38	-85	-29	-103	-19	-97	-64	-61	2	-95	-11	-69	-69	-144	-70	-74	2642	4507	-9650	22	-9495	2388	-27283	-267	-11798	3403	-20462	-225	-7674	-3347	-9050	-23
1.379167	-24	45	94	-53	-105	-32	18	-10	-17	-12	-69	-63	-92	-13	-25	-63	-95	37	-81	-30	-104	-19	-96	-66	-63	2	-97	-10	-73	-68	-141	-74	-87	2688	4566	-9725	69	-9173	1553	-28839	-215	-12451	3137	-20948	-133	-8119	-4628	-9081	-60
1.380000	-22	43	93	-55	-104	-31	17	-13	-14	8	-70	-62	-97	-11	-27	-53	-97	35	-85	-31	-103	-22	-98	-65	-66	2	-97	-1	-70	-69	-138	-73	-79	2736	4625	-9793	66	-8849	768	-30158	-174	-12998	2832	-21336	25	-8497	-5791	-9316	-34
1.380833	-24	42	89	-61	-108	-32	17	-10	-18	6	-73	-65	-96	-14	-27	-57	-101	37	-85	-31	-102	-21	-97	-66	-62	3	-98	-12	-66	-69	-143	-75	-59	2794	4687	-9849	69	-8530	39	-31230	-139	-13398	2483	-21648	93	-8803	-6800	-9749	10
1.381667	-26	43	88	-57	-111	-34	15	-13	-18	10	-73	-63	-95	-14	-14	-84	-101	34	-87	-32	-108	-27	-104	-68	-64	0	-96	-14	-74	-70	-147	-75	-52	2859	4744	-9904	35	-8226	-607	-32041	-94	-13666	2078	-21879	67	-9026	-7617	-10368	-27
1.382500	-29	44	86	-59	-113	-35	17	-14	-23	5	-75	-65	-102	-16	-31	-62	-101	30	-84	-33	-107	-24	-100	-67	-63	1	-100	-14	-73	-70	-147	-70	-69	2935	4813	-9961	8	-7934	-1167	-32417	-18	-13780	1622	-22040	66	-9167	-8238	-11151	-25
1.383333	-25	45	89	-58	-109	-33	17	-15	-18	6	-72	-61	-97	-13	-28	-58	-99	38	-83	-30	-104	-7	-99	-67	-61	2	-98	-11	-77	-67	-144	-82	-72	3019	4890	-10024	-34	-7664	-1653	-32590	-95	-13738	1098	-22139	95	-9223	-8652	-12054	30
1.384167	-24	43	90	-56	-111	-30	24	-12	-16	8	-69	-60	-100	-13	-26	-57	-98	40	-80	-28	-103	-19	-95	-63	-63	3	-96	-9	-74	-67	-141	-70	-66	3102	4978	-10108	-57	-7414	-2059	-32655	-169	-13538	506	-22178	116	-9201	-8862	-13065	50
1.385000	-17	45	93	-56	-105	-31	17	-13	-15	7	-69	-60	-92	-22	-24	-56	-98	37	-85	-13	-102	-18	-97	-68	-63	0	-100	-8	-68	-65	-143	-69	-13	3216	5077	-10220	7	-7180	-2415	-32692	-185	-13184	-155	-22179	145	-9106	-8895	-14122	41
1.385833	-22	45	90	-50	-104	-34	19	-11	-14	11	-68	-66	-92	-12	-24	-58	-98	36	-81	-29	-101	-17	-94	-68	-60	4	-97	-10	-72	-65	-145	-70	58	3331	5190	-10366	59	-6960	-2718	-32605	-210	-12676	-899	-22141	168	-8940	-8778	-15206	1
1.386667	-26	49	90	-56	-109	-33	18	-16	-16	5	-72	-61	-98	-13	-25	-63	-102	35	-82	-30	-113	-22	-100	-68	-66	0	-101	-13	-77	-68	-144	-72	143	3455	5317	-10555	81	-6732	-2996	-32269	-203	-12036	-1719	-22078	148	-8717	-8551	-16273	19
1.387500	-28	43	87	-59	-109	-30	16	-19	-18	6	-69	-61	-97	-15	-29	-35	-99	30	-85	-31	-104	-23	-98	-68	-67	3	-99	-13	-74	-67	-143	-74	104	3589	5458	-10786	223	-6501	-3262	-31730	-198	-11263	-2610	-21987	136	-8440	-8255	-17285	80
1.388333	-26	45	87	-56	-105	-30	18	-15	-18	4	-70	-61	-93	-12	-28	-61	-98	36	-84	-30	-102	-18	-98	-69	-55	2	-101	-12	-74	-66	-144	-73	71	3736	5618	-11059	316	-6229	-3543	-31048	-194	-10374	-3587	-21878	67	-8123	-7952	-18196	72
1.389167	-26	43	87	-58	-105	-31	18	-13	-16	6	-68	-63	-105	-14	-8	-61	-100	34	-82	-33	-102	-19	-97	-67	-58	2	-99	-14	-69	-66	-150	-72	66	3884	5778	-11388	215	-5923	-3864	-30251	-204	-9381	-4647	-21746	-31	-7772	-7698	-18980	22
1.390000	-24	46	87	-58	-107	-34	17	-14	-21	3	-73	-63	-95	-14	-29	-60	-97	32	-83	-32	-104	-22	-100	-68	-67	-3	-99	-16	-74	-73	-144	-75	4	4037	5946	-11752	211	-5575	-4244	-29359	-294	-8310	-5779	-21596	-84	-7397	-7555	-19617	6
1.390833	-28	42	84	-60	-113	-30	12	-18	-24	4	-73	-64	-97	-14	-31	-62	-100	32	-82	-33	-104	-23	-100	-69	-72	1	-97	-14	-69	-67	-146	-36	-36	4178	6112	-12158	180	-5167	-4711	-28383	-361	-7169	-6988	-21415	-96	-6998	-7570	-20061	11
1.391667	-23	46	89	-58	-108	-31	13	-13	-17	3	-68	-63	-97	-15	-29	-57	-98	35	-84	-31	-102	-34	-98	-67	-64	2	-97	-14	-74	-69	-145	-72	-44	4357	6275	-12603	20	-4694	-5276	-27341	-356	-5984	-8276	-21203	-57	-6574	-7796	-20310	21
1.392500	-25	26	88	-62	-112	-30	13	-13	-17	20	-68	-61	-96	-12	-28	-56	-99	36	-86	-32	-104	-22	-100	-68	-60	2	-99	-12	-73	-65	-156	-73	-84	4514	6412	-13072	38	-4165	-5956	-26239	-369	-4766	-9639	-20936	-112	-6126	-8276	-20341	41
1.393333	-17	41	88	-57	-108	-32	17	-15	-18	3	-70	-62	-99	-15	-28	-57	-99	34	-85	-30	-102	-21	-99	-67	-64	1	-97	-24	-75	-68	-147	-75	-161	4670	6530	-13558	-22	-3580	-6751	-25087	-322	-3531	-11076	-20611	-178	-5649	-9030	-20148	60
1.394167	-25	41	90	-59	-111	-34	17	-14	-17	4	-69	-43	-96	-14	-29	-59	-114	34	-83	-34	-105	-24	-102	-69	-61	0	-98	-14	-86	-72	-143	-75	-276	4801	6609	-14049	1	-2950	-7673	-23888	-254	-2295	-12585	-20215	-155	-5164	-10065	-19729	28
1.395000	-24	43	86	-60	-110	-32	13	-14	-18	4	-72	-63	-84	-18	-30	-58	-86	34	-84	-35	-104	-24	-101	-65	-63	-1	-99	-14	-74	-70	-148	-76	-313	4952	6660	-14542	58	-2278	-8727	-22627	-215	-1074	-14152	-19720	-104	-4637	-11388	-19095	-17
1.395833	-26	38	92	-60	-112	-32	12	-15	-19	4	-77	-63	-99	-17	-30	-58	-101	34	-86	-33	-107	-23	-102	-74	-62	-10	-96	-13	-74	-69	-145	-77	-250	5084	6665	-15012	-17	-1584	-9894	-21321	-198	109	-15771	-19141	-93	-4080	-12967	-18251	-3
1.396667	-25	42	90	-58	-105	-29	13	-15	-19	7	-70	-61	-95	-16	-36	-59	-98	38	-84	-31	-102	-21	-99	-60	-62	1	-94	-12	-73	-67	-146	-78	-240	5202	6622	-15503	-83	-892	-11158	-19976	-255	1229	-17410	-18434	-93	-3498	-14777	-17222	47
1.397500	-24	45	107	-57	-108	-29	16	-12	-18	10	-68	-60	-124	-15	-27	-55	-98	38	-82	-30	-102	-19	-98	-66	-63	-1	-95	-12	-73	-67	-142	-58	-248	5306	6529	-15964	22	-233	-12509	-18591	-285	2257	-19073	-17645	-117	-2889	-16780	-16019	67
1.398333	-25	45	91	-59	-107	-30	16	-12	-15	7	-74	-62	-96	-15	-29	-58	-101	37	-82	-32	-108	-24	-99	-67	-65	1	-98	-16	-68	-70	-146	-76	-237	5385	6386	-16409	40	365	-13915	-17182	-298	3180	-20726	-16725	-129	-2273	-18903	-14703	84
1.399167	-23	41	88	-63	-110	-31	11	-17	-21	5	-76	-66	-96	-16	-30	-62	-99	37	-86	-32	-104	-24	-100	-66	-64	-4	-86	-14	-73	-69	-144	-74	-210	5454	6201	-16808	-80	885	-15337	-15743	-335	3972	-22345	-15691	-121	-1657	-21057	-13290	85
1.400000	-25	38	89	-70	-108	-32	15	-13	-16	5	-74	-63	-94	-17	-29	-61	-102	34	-86	-32	-107	-24	-101	-72	-63	-1	-98	-14	-74	-68	-148	-78	-170	5505	5967	-17250	-110	1292	-16798	-14296	-328	4606	-23885	-14557	-169	-1062	-23179	-11821	79
1.400833	-23	40	89	-60	-85	-33	13	-15	-21	6	-74	-61	-95	-17	-28	-56	-96	37	-86	-33	-105	-22	-98	-67	-66	0	-99	-15	-75	-68	-143	-76	-150	5541	5702	-17665	-70	1567	-18211	-12865	-305	5058	-25325	-13336	-218	-501	-25186	-10339	77
1.401667	-28	40	85	-61	-108	-31	13	-15	-21	7	-74	-63	-95	-16	-28	-60	-101	34	-87	-34	-107	-24	-99	-65	-67	0	-98	-14	-74	-70	-146	-76	-143	5554	5396	-18076	3	1679	-19567	-11466	-335	5317	-26626	-12021	-239	1	-27010	-8883	95
1.402500	-24	42	87	-61	-108	-32	13	-17	-21	-16	-74	-66	-97	-19	-30	-60	-100	34	-85	-31	-104	-23	-98	-69	-63	-1	-99	-14	-72	-46	-148	-76	-147	5557	5069	-18491	70	1638	-20836	-10120	-361	5370	-27763	-10717	-296	425	-28579	-7481	97
1.403333	-22	40	63	-59	-110	-31	16	-12	-15	6	-72	-65	-94	-15	-29	-58	-97	35	-84	-32	-104	-25	-94	-58	-63	0	-96	-14	-74	-72	-148	-73	-122	5542	4724	-18925	32	1420	-21990	-8851	-299	5215	-28713	-9360	-317	763	-29836	-6183	79
1.404167	-23	44	89	-59	-107	-30	15	-16	-18	6	-76	-64	-95	-13	-28	-51	-97	33	-84	-29	-101	-24	-96	-65	-63	-1	-97	-14	-73	-70	-145	-72	-73	5519	4368	-19370	-24	1023	-23004	-7685	-199	4843	-29440	-8016	-216	980	-30743	-5021	78
1.405000	-26	43	89	-59	-107	-32	15	-12	-18	6	-73	-63	-93	-14	-27	-59	-98	37	-81	-31	-107	-25	-96	-66	-59	1	-95	-11	-68	-67	-145	-72	-62	5485	4007	-19833	-56	449	-23874	-6638	-120	4273	-29930	-6722	-139	1072	-31283	-4012	123
1.405833	-19	44	92	-56	-100	-32	15	-9	-14	8	-72	-64	-95	-16	-30	-56	-96	35	-82	-30	-102	-27	-97	-64	-58	0	-98	-13	-75	-72	-146	-73	-58	5445	3643	-20329	-82	-282	-24570	-5749	-124	3518	-30176	-5512	-124	1033	-31450	-3190	104
1.406667	-26	42	89	-62	-112	-33	9	-14	-21	4	-76	-67	-97	-16	-33	-63	-100	34	-90	-38	-109	-30	-102	-70	-66	-8	-104	-14	-79	-73	-150	-77	-48	5399	3276	-20848	-326	-1165	-25091	-5028	-57	2599	-30169	-4408	-67	851	-31249	-2561	69
1.407500	-27	38	84	-61	-114	-38	4	-14	-23	1	-78	-69	-101	-21	-35	-62	-105	30	-90	-33	-110	-29	-99	-69	-65	-6	-101	-16	-80	-73	-149	-75	-27	5362	2926	-21377	-512	-2162	-25421	-4492	12	1561	-29904	-3433	-91	547	-30694	-2133	106
1.408333	-27	41	88	-59	-112	-36	10	-13	-19	3	-75	-66	-99	-16	-32	-62	-101	30	-85	-33	-65	-27	-101	-70	-64	-6	-101	-13	-78	-70	-147	-73	-14	5328	2566	-21915	-447	-3216	-25579	-4157	40	433	-29395	-2616	-199	115	-29826	-1919	47
1.409167	-25	42	110	-58	-111	-35	11	-9	-18	4	-74	-90	-100	-17	-33	-62	-100	33	-85	-32	-105	-25	-99	-67	-66	-5	-101	-14	-73	-68	-149	-77	-13	5338	2225	-22451	-487	-4329	-25558	-4023	44	-753	-28660	-1976	-234	-419	-28720	-1918	25
1.410000	-26	42	87	-60	-109	-34	11	-15	-19	3	-72	-65	-96	-17	-31	-60	-100	32	-79	-34	-105	-26	-98	-69	-64	0	-101	-11	-74	-70	-148	-74	3	5296	1885	-22979	-555	-5448	-25385	-4084	-10	-1943	-27727	-1536	-231	-1040	-27420	-2122	46
1.410833	-22	41	89	-58	-107	-34	16	-14	-12	4	-70	-63	-97	-16	-28	-61	-101	32	-86	-30	-105	-23	-97	-66	-63	-6	-97	-13	-72	-69	-143	-74	1	5293	1549	-23486	-300	-6535	-25071	-4336	-39	-3098	-26635	-1290	-207	-1722	-26001	-2522	-22
1.411667	-23	43	86	-58	-108	-33	15	-12	-16	6	-73	-63	-95	-32	-25	-59	-97	33	-84	-31	-101	-22	-93	-68	-63	-1	-98	-13	-73	-67	-145	-73	6	5309	1206	-23961	-162	-7540	-24636	-4772	-79	-4187	-25433	-1249	-163	-2442	-24547	-3115	-16
1.412500	-23	34	91	-63	-108	-32	16	-13	-15	6	-70	-64	-94	-18	-28	-61	-100	33	-84	-32	-102	-23	-96	-65	-60	-3	-98	3	-70	-68	-145	-74	28	5335	867	-24388	-131	-8433	-24133	-5365	-107	-5169	-24154	-1410	-116	-3178	-23129	-3890	-45
1.413333	-28	45	95	-58	-110	-32	15	-15	-19	4	-74	-62	-92	-15	-27	-60	-98	34	-82	-33	-105	-23	-100	-69	-63	-4	-99	-12	-69	-69	-148	-76	0	5379	521	-24754	55	-9165	-23550	-6088	-52	-6022	-22851	-1764	-154	-3879	-21825	-4820	-110
1.414167	-25	38	86	-35	-111	-33	13	-14	-19	6	-73	-63	-99	-17	-27	-59	-101	32	-87	-33	-107	-22	-100	-67	-63	-3	-98	-14	-77	-72	-126	-77	-49	5429	163	-25055	113	-9711	-22930	-6920	28	-6721	-21578	-2283	-115	-4566	-20696	-5890	-96
1.415000	-27	40	86	-62	-111	-33	11	-14	-21	2	-79	-66	-100	-17	-34	-62	-103	27	-88	-38	-108	-15	-102	-70	-68	-7	-103	-17	-76	-74	-148	-78	-36	5492	-193	-25279	139	-10051	-22309	-7831	70	-7246	-20383	-2964	-28	-5173	-19793	-7090	-113
1.415833	-31	39	84	-66	-110	-36	8	-18	-22	0	-76	-67	-96	-17	-30	-63	-104	30	-88	-16	-107	-24	-102	-68	-67	-5	-98	-13	-75	-101	-148	-76	43	5565	-549	-25408	184	-10156	-21688	-8782	88	-7588	-19301	-3772	-28	-5687	-19141	-8375	-113
1.416667	-26	42	86	-60	-113	-32	15	-13	-17	3	-74	-66	-98	-6	-25	-59	-99	34	-84	-35	-104	-23	-99	-67	-65	0	-100	-13	-74	-72	-145	-74	38	5644	-909	-25454	133	-10029	-21106	-9743	25	-7746	-18373	-4693	-15	-6104	-18757	-9752	-135
1.417500	-23	39	87	-60	-105	-31	17	-13	-16	5	-72	-58	-95	-12	-25	-55	-97	36	-81	-31	-102	-18	-96	-63	-63	2	-95	-9	-70	-68	-142	-72	9	5743	-1246	-25416	143	-9671	-20568	-10685	-53	-7726	-17623	-5708	-11	-6418	-18642	-11186	-165
1.418333	-19	45	90	-56	-104	-29	16	-10	-14	6	-72	-62	-95	-25	-25	-58	-97	37	-79	-30	-101	-17	-99	-66	-68	0	-97	-11	-72	-73	-148	-72	-11	5811	-1566	-25295	138	-9103	-20105	-11587	-131	-7538	-17069	-6807	22	-6626	-18770	-12652	-139
1.419167	-24	46	90	-57	-109	-33	17	-11	-17	10	-69	-63	-94	-12	-26	-56	-94	39	-79	-31	-107	-21	-99	-65	-59	2	-96	-7	-74	-72	-142	-73	-49	5898	-1843	-25101	94	-8345	-19703	-12426	-219	-7205	-16722	-7954	112	-6725	-19100	-14111	-139
1.420000	-24	44	88	-59	-109	-33	15	-11	-18	6	-75	-61	-96	-12	-27	-30	-98	37	-79	-30	-103	-21	-98	-65	-56	0	-95	-12	-72	-73	-145	-73	-68	5985	-2083	-24830	184	-7416	-19380	-13186	-308	-6736	-16575	-9141	181	-6726	-19582	-15545	-125
1.420833	-26	43	89	-61	-109	-36	13	-11	-26	5	-70	-60	-99	-14	-26	-56	-97	39	-82	-31	-108	-36	-99	-65	-61	0	-95	-12	-69	-72	-143	-72	-75	6072	-2229	-24511	52	-6370	-19131	-13843	-301	-6170	-16614	-10343	176	-6654	-20143	-16914	-127
1.421667	-26	44	86	-59	-107	-32	13	-10	-18	8	-74	-60	-95	-13	-27	-58	-98	37	-82	-31	-102	-22	-96	-66	-62	-3	-97	-12	-73	-70	-146	-74	-74	6165	-2302	-24141	-22	-5236	-18946	-14395	-338	-5525	-16817	-11559	113	-6516	-20728	-18222	-178
1.422500	-27	41	85	-60	-107	-36	16	-15	-18	5	-72	-63	-96	-15	-26	-56	-99	37	-83	-31	-103	-22	-96	-69	-64	-3	-96	-13	-72	-70	-147	-93	-46	6263	-2275	-23744	-33	-4062	-18824	-14860	-427	-4826	-17149	-12773	62	-6333	-21272	-19426	-163
1.423333	-27	42	88	-59	-109	-34	11	-13	-18	6	-74	-63	-97	-15	-30	-62	-100	34	-85	-52	-107	-22	-98	-66	-63	-3	-97	-14	-74	-102	-150	-78	-58	6365	-2134	-23335	-100	-2891	-18748	-15217	-432	-4068	-17583	-13985	24	-6137	-21708	-20506	-130
1.424167	-30	40	85	-58	-113	-40	10	-14	-23	4	-76	-63	-98	-15	-36	-57	-101	34	-82	-29	-102	-21	-98	-67	-68	0	-97	-12	-74	-70	-107	-72	-84	6480	-1858	-22923	-211	-1757	-18698	-15492	-304	-3375	-18071	-15175	73	-5949	-21966	-21425	-151
1.425000	-24	43	87	-56	-108	-32	15	-11	-16	8	-68	-61	-97	-11	-26	-56	-100	35	-72	-28	-103	-19	-96	-64	-64	0	-95	-10	-70	-69	-143	-73	-75	6605	-1448	-22531	-262	-697	-18669	-15698	-149	-2674	-18567	-16338	127	-5806	-22015	-22178	-174
1.425833	-25	45	90	-59	-108	-33	15	-11	-21	9	-70	-62	-95	-14	-25	-55	-101	40	-81	-28	-98	-21	-96	-65	-63	0	-99	-11	-72	-70	-147	-73	-48	6747	-911	-22169	-198	251	-18642	-15857	-188	-2023	-19036	-17464	77	-5720	-21822	-22749	-169
1.426667	-28	38	86	-58	-110	-34	11	-12	-21	7	-70	-61	-93	-15	-28	-59	-99	35	-87	-27	-107	-22	-100	-70	-63	0	-98	-15	-74	-73	-150	-76	-48	6908	-179	-21855	-112	1061	-18606	-15984	-253	-1443	-19427	-18545	32	-5728	-21369	-23127	-169
1.427500	-25	36	85	-59	-105	-36	15	-15	-16	6	-63	-63	-98	-18	-31	-60	-100	35	-85	-31	-105	-22	-100	-67	-65	0	-98	-15	-43	-70	-146	-73	-58	7088	676	-21592	-162	1714	-18536	-16110	-303	-943	-19708	-19580	5	-5842	-20644	-23295	-127
1.428333	-26	42	85	-58	-107	-31	15	-11	-17	8	-72	-62	-98	-19	-28	-48	-101	36	-86	-30	-105	-21	-97	-70	-65	0	-95	-12	-73	-69	-142	-72	-51	7286	1659	-21395	-171	2216	-18426	-16245	-365	-543	-19846	-20550	-53	-6078	-19680	-23259	-99
1.429167	-31	39	89	-56	-108	-32	15	-12	-21	7	-72	-61	-95	-15	-29	-58	-99	39	-83	-30	-104	-19	-97	-69	-61	3	-101	-13	-73	-70	-146	-70	-18	7510	2750	-21275	-77	2541	-18269	-16411	-327	-249	-19820	-21451	-105	-6448	-18486	-23025	-97
1.430000	-25	41	92	-58	-110	-33	13	-10	-17	10	-67	-60	-97	-13	-26	-56	-97	37	-91	-30	-104	-19	-97	-67	-60	3	-94	-13	-72	-69	-144	-70	-6	7753	3882	-21234	-58	2702	-18056	-16634	-283	-70	-19621	-22267	-134	-6940	-17127	-22614	-87
1.430833	-24	44	81	-55	-104	-26	15	-10	-17	8	-69	-61	-95	-15	-26	-57	-97	36	-84	-29	-104	-16	-96	-65	-65	2	-95	-12	-74	-69	-144	-70	-1	8015	5039	-21280	3	2723	-17775	-16900	-214	-16	-19239	-22988	-145	-7551	-15666	-22042	-56
1.431667	-28	45	93	-55	-110	-33	11	-14	-16	7	-69	-60	-87	-14	-26	-60	-98	37	-85	-30	-105	-22	-99	-68	-63	1	-98	-14	-73	-73	-146	-73	-39	8292	6152	-21400	41	2591	-17442	-17232	-115	-87	-18683	-23601	-196	-8263	-14138	-21337	-18
1.432500	-25	40	88	-58	-112	-40	11	-16	-19	6	-72	-64	-102	-17	-28	-61	-104	37	-85	-32	-107	-22	-97	-68	-64	1	-100	-13	-73	-70	-148	-73	-87	8587	7147	-21646	25	2347	-17040	-17628	-41	-279	-17968	-24095	-241	-9083	-12613	-20530	-21
1.433333	-26	41	90	-57	-112	-35	9	-13	-18	4	-70	-62	-96	-14	-26	-56	-98	35	-84	-31	-107	-18	-96	-72	-66	1	-98	-15	-75	-69	-146	-75	-121	8891	7960	-21964	37	1998	-16587	-18088	74	-595	-17106	-24463	-229	-9952	-11159	-19661	-14
1.434167	-26	41	87	-57	-112	-33	11	-14	-18	7	-72	-72	-99	-14	-27	-61	-99	37	-84	-32	-107	-18	-99	-68	-63	-3	-100	-12	-75	-70	-147	-53	-88	9220	8513	-22373	156	1562	-16069	-18594	94	-1039	-16108	-24687	-198	-10856	-9835	-18757	6
1.435000	-25	39	86	-58	-109	-35	9	-17	-10	1	-74	-65	-99	-13	-25	-66	-100	30	-78	-33	-103	-22	-101	-73	-67	-4	-98	-14	-76	-73	-146	-77	-62	9507	8753	-22862	104	1059	-15514	-19144	78	-1594	-15040	-24767	-240	-11754	-8708	-17877	70
1.435833	-28	38	88	-58	-110	-34	11	-17	-18	2	-73	-64	-98	-15	-29	-66	-100	33	-85	-31	-104	-31	-103	-72	-66	-1	-99	-13	-73	-70	-147	-77	-98	9822	8602	-23431	-68	504	-14912	-19703	99	-2249	-13921	-24695	-287	-12596	-7809	-17041	129
1.436667	-24	39	89	-56	-112	-33	11	-15	-18	11	-69	-62	-96	-13	-27	-60	-98	37	-81	-31	-105	-22	-99	-72	-62	-1	-99	-12	-72	-68	-147	-75	-78	10130	8024	-24061	-3	-81	-14278	-20256	91	-3006	-12792	-24471	-239	-13417	-7161	-16283	126
1.437500	-24	40	85	-55	-103	-32	16	-12	-17	7	-67	-64	-95	-14	-23	-58	-97	36	-83	-28	-103	-18	-96	-67	-61	3	-94	-10	-69	-70	-145	-72	-90	10421	7006	-24743	25	-704	-13618	-20784	81	-3844	-11675	-24094	-198	-14122	-6782	-15630	125
1.438333	-21	43	93	-53	-105	-29	18	-14	-15	7	-72	-60	-93	-10	-24	-57	-97	38	-81	-56	-100	-16	-98	-67	-64	0	-99	-12	-73	-68	-145	-72	-57	10703	5546	-25456	-15	-1354	-12928	-21266	89	-4770	-10593	-23570	-185	-14723	-6673	-15110	179
1.439167	-29	40	88	-56	-104	-28	18	-15	-22	9	-70	-63	-95	-12	-25	-59	-105	35	-83	-29	-104	-22	-100	-69	-64	3	-96	-11	-75	-113	-147	-75	-61	10967	3658	-26189	-137	-2039	-12237	-21677	45	-5763	-9622	-22910	-170	-15195	-6808	-14725	149
1.440000	-24	40	89	-57	-109	-31	12	-15	-21	3	-74	-81	-95	-13	-28	-59	-100	36	-84	-33	-107	-22	-102	-72	-65	-3	-103	-17	-74	-74	-148	-77	-91	11213	1386	-26918	-145	-2771	-11518	-21993	-4	-6805	-8747	-22133	-196	-15535	-7153	-14488	143
1.440833	-24	52	84	-63	-110	-46	12	-15	-19	4	-74	-72	-96	-14	-28	-62	-100	34	-88	-34	-107	-23	-101	-53	-63	-1	-101	-14	-73	-70	-144	-77	-42	11445	-1203	-27623	-254	-3545	-10776	-22196	21	-7880	-7987	-21231	-245	-15734	-7665	-14385	191
[truncated: 10,270 more rows]
[truncated: 15 more columns]
