# Supplementary material for: Novel Methods for Surface EMG Analysis and Exploration Based on Multi-Modal Gaussian Mixture Models
Source: PLoS One. 2016 Jun 30;11(6):e0157239. doi: 10.1371/journal.pone.0157239 (PMC4928879; doi:10.1371/journal.pone.0157239)
Supplement: S1 File — (ZIP) [file pone.0157239.s001.zip › Haf_horses_trot_data/Haf_h09_t1_kin.trc]

PathFileType	4	(X/Y/Z)	D:\Users\zsoldosr\Desktop\HaflingerProjektEMGBiopsy\RawData\M2\Missourit1r.trc
DataRate	CameraRate	NumFrames	NumMarkers	Units	OrigDataRate	OrigDataStartFrame	OrigNumFrames
120.00	120.00	1200	7	mm	120.00	1	1200
Frame#	Time	Head			Withers			Sacrum			HFL			HFR			HHL			HHR
		X1	Y1	Z1	X2	Y2	Z2	X3	Y3	Z3	X4	Y4	Z4	X5	Y5	Z5	X6	Y6	Z6	X7	Y7	Z7
1	0.000				134.56541	312.74142	1398.02930	-768.55493	327.04630	1307.05652	-53.50118	512.77765	134.80573	736.32727	177.97777	-2.53390	-405.80954	451.93170	-4.57715	-1262.67236	211.04185	101.33351
2	0.008				134.54779	313.41385	1395.29797	-767.83893	328.16571	1305.48230	-33.74676	511.06622	140.50081	710.68152	179.67168	-2.69158	-431.60568	453.35480	-5.11530	-1246.01331	207.79364	104.79444
3	0.017				134.32094	314.25085	1392.62390	-767.21173	329.02960	1303.73865	-12.56829	509.12747	146.21234	685.06555	181.31320	-2.98446	-457.35046	454.98538	-5.54276	-1226.58936	203.88786	106.62238
4	0.025				133.74210	315.37924	1390.05969	-766.75995	329.42758	1301.70825	10.81917	506.81433	151.92793	659.50714	182.99292	-3.43049	-482.99829	456.83051	-5.82896	-1202.94104	198.96382	106.08452
5	0.033	1317.64441	220.38255	1362.03186	132.77805	316.86005	1387.64636	-766.54395	329.23599	1299.35022	36.42852	504.07040	157.55070	633.97449	184.83466	-3.89502	-508.52026	458.73853	-6.06348	-1175.01404	193.18086	103.36965
6	0.042	1318.18201	219.78105	1359.46692	131.50952	318.67529	1385.40735	-766.56781	328.44778	1296.69385	63.85936	500.87885	162.85742	608.40002	186.83917	-4.20551	-533.94269	460.62921	-6.34915	-1143.41394	187.05325	99.12659
7	0.050	1318.64343	219.25076	1357.17554	130.09987	320.73083	1383.34802	-766.78186	327.18097	1293.81763	92.67932	497.27997	167.53503	582.77747	188.90849	-4.30548	-559.34479	462.57413	-6.66761	-1108.79822	181.07608	94.09553
8	0.058	1318.97424	218.84393	1355.39160	128.74419	322.87677	1381.46472	-767.11829	325.64392	1290.83484	122.55637	493.42691	171.21283	557.15802	190.96297	-4.29356	-584.77826	464.61301	-6.92920	-1071.71814	175.51855	88.92117
9	0.067	1319.15222	218.59653	1354.27686	127.60939	324.92285	1379.76465	-767.51935	324.06345	1287.88928	153.26826	489.48819	173.46719	531.57434	192.98495	-4.33586	-610.22974	466.66608	-7.09005	-1032.67810	170.49573	84.09785
10	0.075	1319.17749	218.52026	1353.91174	126.77988	326.64182	1378.28662	-767.93744	322.63672	1285.14417	184.69717	485.50650	173.96832	506.01556	194.96541	-4.53159	-635.68347	468.65771	-7.15817	-992.15338	166.21263	79.92352
11	0.083	1319.05371	218.58022	1354.29639	126.24191	327.81644	1377.09912	-768.33154	321.52130	1282.75439	216.79506	481.43109	172.71777	480.44928	196.86534	-4.84475	-661.18304	470.56982	-7.15781	-950.60046	162.96373	76.49309
12	0.092	1318.78369	218.70320	1355.35205	125.91838	328.32990	1376.27759	-768.67474	320.81647	1280.83179	249.57249	477.19119	170.06543	454.84476	198.66425	-5.16006	-686.81323	472.40549	-7.12094	-908.52466	160.83878	73.86159
13	0.100	1318.38330	218.82837	1356.93091	125.71985	328.19839	1375.88220	-768.95624	320.53549	1279.43237	283.11075	472.73593	166.53244	429.18301	200.39885	-5.39233	-712.61218	474.16681	-7.07834	-866.44940	159.65805	72.18029
14	0.108	1317.89563	218.94873	1358.84973	125.58508	327.51935	1375.95190	-769.17316	320.60284	1278.57239	317.50357	468.12152	162.67250	403.46506	202.12427	-5.54919	-738.51904	475.83578	-7.04626	-824.76941	159.21178	71.59669
15	0.117	1317.38098	219.10353	1360.93286	125.50497	326.40692	1376.50671	-769.32635	320.89090	1278.24963	352.78247	463.47189	158.85495	377.69998	203.85483	-5.70379	-764.45490	477.44119	-7.00675	-783.67395	159.43961	72.05881
16	0.125	1316.89539	219.34435	1363.04883	125.52050	324.95477	1377.55212	-769.42053	321.28278	1278.45117	388.87607	458.81049	155.08890	351.87573	205.55119	-5.88462	-790.42688	479.10147	-6.90830	-743.32953	160.38000	73.22749
17	0.133	1316.47546	219.71057	1365.12085	125.69817	323.22537	1379.07788	-769.46045	321.71091	1279.16003	425.57837	454.05048	151.16121	325.95923	207.18942	-6.00078	-816.50964	480.87357	-6.71675	-704.08215	162.02161	74.55579
18	0.142	1316.13818	220.22241	1367.11707	126.10291	321.26022	1381.05664	-769.44598	322.14853	1280.37134	462.63907	449.10226	146.78941	299.90256	208.84518	-5.94003	-842.75220	482.68417	-6.44223	-666.15222	164.33955	75.48322
19	0.150	1315.88574	220.88342	1369.03320	126.77942	319.10272	1383.44409	-769.37421	322.58826	1282.09827	499.90518	443.88776	141.65962	273.65421	210.65140	-5.71502	-869.11328	484.49210	-6.10525	-629.15863	167.42055	75.61360
20	0.158	1315.71191	221.68646	1370.87830	127.73923	316.81119	1386.18237	-769.23663	323.03329	1284.36230	537.27472	438.30243	135.55972	247.21857	212.64110	-5.42999	-895.49127	486.32904	-5.72900	-592.31573	171.29776	74.78841
21	0.167	1315.60693	222.61905	1372.66455	128.95236	314.44482	1389.19995	-769.01099	323.49118	1287.17786	574.58649	432.24603	128.49611	220.67078	214.70067	-5.14462	-921.82813	488.15964	-5.36691	-555.11786	175.66415	73.10327
22	0.175	1315.56091	223.66707	1374.40283	130.34900	312.04462	1392.40979	-768.66327	323.96237	1290.53528	611.69305	425.67990	120.58727	194.08362	216.70763	-4.85023	-948.16516	489.91876	-5.08402	-517.60339	179.96140	70.84931
23	0.183	1315.56458	224.81674	1376.10144	131.83836	309.63333	1395.71362	-768.16241	324.43927	1294.38586	648.64728	418.63031	111.83955	167.49817	218.63228	-4.54518	-974.57422	491.65659	-4.92686	-480.12000	183.69354	68.35214
24	0.192	1315.60986	226.05528	1377.76538	133.34053	307.22870	1399.01343	-767.49854	324.91843	1298.63293	685.72986	411.25183	102.15649	140.95404	220.49420	-4.25844	-1001.01611	493.51379	-4.88634	-443.19482	186.54155	65.84103
25	0.200	1315.68945	227.37090	1379.39844	134.80765	304.85547	1402.22156	-766.69983	325.40408	1303.13110	723.11121	403.98077	91.66754	114.53339	222.29495	-4.00603	-1027.24097	495.65140	-4.77922	-407.59003	188.37646	63.33189
26	0.208	1315.79688	228.75249	1381.00293	136.21542	302.54382	1405.27026	-765.83929	325.90518	1307.68201	760.26263	397.51779	81.02831	88.43921	223.99379	-3.75264	-1052.77356	498.24039	-4.14822	-374.24500	189.30022	60.45531
27	0.217	1315.92566	230.18932	1382.58105	137.53845	300.31775	1408.11328	-765.02130	326.43732	1312.03845	795.44647	392.50928	71.28938	63.03949	225.50459	-3.39323	-1077.01807	501.39789	-2.34205	-344.12592	189.49295	56.49058
28	0.225	1316.06958	231.67082	1384.13525	138.73958	298.19156	1410.70862	-764.34973	327.00528	1315.93677	825.76367	389.18503	63.21223	38.77319	226.73430	-2.80665	-1099.46631	505.06226	1.10612	-318.15033	188.88422	50.76881
29	0.233	1316.22241	233.18642	1385.66760	139.78192	296.18015	1412.99670	-763.89435	327.56931	1319.15625	848.26910	387.29904	56.51727	15.97852	227.66652	-1.99915	-1119.76086	508.98862	6.01175	-297.02203	187.14680	43.04809
30	0.242	1316.37756	234.72549	1387.18066	140.64555	294.30960	1414.89465	-763.67358	328.04611	1321.56934	861.61774	386.41333	49.84286	-5.27252	228.35182	-1.14769	-1137.66296	513.03198	11.68592	-280.89087	184.14824	33.51210
31	0.250	1316.52881	236.27739	1388.67725	141.33159	292.61884	1416.30908	-763.65485	328.34631	1323.15576	866.68207	386.16083	41.60047	-25.29034	228.71492	-0.29307	-1153.25745	517.49695	17.76884	-269.40125	180.18478	22.68317
32	0.258	1316.66968	237.83138	1390.15991	141.85721	291.15311	1417.15942	-763.75714	328.40015	1323.97302	865.53296	386.23804	31.12894	-44.47809	228.41057	1.23776	-1167.08179	523.01819	24.84418	-262.33905	175.71262	11.50603
33	0.267	1316.79358	239.37671	1391.63135	142.25391	289.94638	1417.39587	-763.86499	328.16269	1324.10120	859.85510	386.40021	19.28451	-62.47003	226.98129	4.99315	-1179.69019	529.89954	34.22272	-260.08588	171.22583	1.30062
34	0.275	1316.89417	240.90265	1393.09436	142.56654	289.00034	1417.00439	-763.86615	327.62134	1323.61426	850.18073	386.63229	7.96275	-77.58209	224.19159	12.49755	-1191.06494	537.54108	46.91402	-263.41742	167.46375	-6.64459
35	0.283	1316.96472	242.39842	1394.55176	142.84320	288.27936	1416.00256	-763.69623	326.79575	1322.58447	836.29187	387.12994	-1.08038	-87.50043	220.24612	23.88353	-1200.57910	544.54236	62.40214	-273.02728	165.28464	-11.66339
36	0.292	1316.99890	243.85329	1396.00598	143.11398	287.72192	1414.43201	-763.36133	325.72125	1321.09290	818.06329	387.98096	-7.13574	-90.68201	215.75763	37.48112	-1207.28003	549.50360	78.46095	-289.09894	165.05435	-14.05883
37	0.300	1316.99023	245.25648	1397.45996	143.36971	287.25845	1412.34851	-762.93036	324.44000	1319.22668	795.98114	389.06415	-10.59354	-87.08899	211.49402	50.81635	-1209.98779	551.90265	92.27627	-310.77551	166.31648	-14.79939
38	0.308	1316.93213	246.59726	1398.91638	143.55551	286.82767	1409.81006	-762.50079	323.00772	1317.06360	771.20221	390.31491	-12.35246	-77.78778	208.01537	62.01928	-1207.57397	552.28217	101.71970	-335.97137	168.21989	-14.85468
39	0.317	1316.81824	247.86490	1400.37781	143.57835	286.37546	1406.87561	-762.16321	321.50714	1314.64905	745.16083	391.81610	-13.19385	-64.14551	205.39227	70.50148	-1199.49854	551.72638	106.04865	-362.34491	170.15862	-14.85250
40	0.325	1316.64197	249.04863	1401.84705	143.32047	285.83844	1403.61743	-761.99689	320.06909	1311.99829	718.91211	393.58063	-13.56898	-47.34503	203.23209	76.70498	-1185.83167	551.23151	106.03056	-388.53223	171.96860	-15.10953
41	0.333	1316.39697	250.13770	1403.32678	142.65729	285.13242	1400.12549	-762.08313	318.88004	1309.12415	692.85034	395.47592	-13.72856	-28.26038	201.01717	81.45304	-1166.87256	551.39587	103.44192	-414.25275	173.71548	-15.67577
42	0.342	1316.07666	251.12137	1404.81982	141.48018	284.15695	1396.49243	-762.50214	318.14828	1306.03882	666.97931	397.35205	-13.87645	-7.47131	198.43758	85.41566	-1143.11340	552.41547	100.13933	-439.69440	175.44743	-16.35490
43	0.350	1315.67456	251.98886	1406.32861	139.72466	282.82187	1392.79797	-763.31342	318.04211	1302.73071	641.24359	399.11182	-14.17126	14.67712	195.45836	88.89982	-1115.40247	554.13910	97.20684	-465.07715	177.13290	-16.86906
44	0.358	1315.18420	252.72943	1407.85608	137.39574	281.08127	1389.10486	-764.53369	318.63147	1299.17053	615.62042	400.76407	-14.60713	38.00238	192.21378	91.92831	-1084.78918	556.13550	94.67702	-490.50061	178.72005	-17.09103
45	0.367	1314.59900	253.33226	1409.40479	134.57472	278.93994	1385.46790	-766.11792	319.85526	1295.34766	590.08386	402.45117	-14.99733	62.44757	188.89272	94.40247	-1052.11572	557.85229	91.95971	-515.94482	180.19397	-17.12465
46	0.375	1313.91248	253.78659	1410.97754	131.40233	276.44342	1381.94031	-767.95917	321.53589	1291.31116	564.59308	404.26270	-15.18013	88.07092	185.66318	96.17670	-1017.76526	558.76245	88.49712	-541.36389	181.60574	-17.16586
47	0.383	1313.11829	254.08170	1412.57715	128.05043	273.69037	1378.56982	-769.91809	323.43539	1287.18091	539.11871	406.08374	-15.20331	115.01526	182.67297	97.06772	-981.75061	558.44098	84.14135	-566.77521	183.06711	-17.30085
48	0.392	1312.20972	254.20688	1414.20605	124.69553	270.84204	1375.40015	-771.87128	325.31509	1283.11536	513.66376	407.76971	-15.26048	143.44922	180.06102	96.91029	-943.96948	556.65625	79.22997	-592.21649	184.70123	-17.47702
49	0.400	1311.18079	254.15166	1415.86719	121.48973	268.08221	1372.48511	-773.74683	326.97260	1279.27246	488.24307	409.35715	-15.49921	173.49744	177.88727	95.65247	-904.46472	553.43530	74.47983	-617.65002	186.57472	-17.62041
50	0.408	1310.02502	253.90573	1417.56299	118.53400	265.56290	1369.89954	-775.52631	328.26862	1275.81079	462.85355	411.01099	-15.90596	205.17072	176.08316	93.40031	-863.67352	548.97125	70.73605	-643.02423	188.63680	-17.68932
51	0.417	1308.73657	253.45897	1419.29590	115.87418	263.39148	1367.73035	-777.22595	329.14902	1272.91101	437.47974	412.84204	-16.32668	238.36227	174.49335	90.40094	-822.53149	543.49133	68.74824	-668.42432	190.69994	-17.65613
52	0.425	1307.30945	252.80127	1421.06860	113.51453	261.63754	1366.05713	-778.86334	329.61600	1270.74365	412.09274	414.83032	-16.58827	272.94116	172.90343	86.98085	-782.22614	537.22650	68.98357	-694.01721	192.59262	-17.53372
53	0.433	1305.73755	251.92210	1422.88342	111.42990	260.32617	1364.93579	-780.41870	329.66925	1269.38953	386.63699	416.89212	-16.64319	308.82019	171.08676	83.43065	-743.69031	530.29266	71.20461	-719.82294	194.36244	-17.39735
54	0.442	1304.01404	250.80972	1424.74292	109.58093	259.43942	1364.39233	-781.83807	329.31885	1268.82117	361.07562	418.98373	-16.59872	345.92706	168.95255	79.91066	-707.18268	522.53741	74.22620	-745.69092	196.18610	-17.30534
55	0.450	1302.13025	249.45003	1426.65039	107.93900	258.93628	1364.42407	-783.08099	328.64426	1268.96814	335.44467	421.11407	-16.58040	384.17133	166.63115	76.45573	-672.23792	513.68280	76.59459	-771.49597	198.13977	-17.22472
56	0.458	1300.07507	247.82550	1428.60986	106.50616	258.76514	1365.01111	-784.14709	327.77963	1269.77332	309.79581	423.25977	-16.59489	423.44293	164.40210	73.01942	-638.11169	503.66754	77.60440	-797.23035	200.20062	-17.11334
57	0.467	1297.83411	245.91489	1430.62695	105.31578	258.86526	1366.13184	-785.06097	326.83731	1271.20203	284.09683	425.34860	-16.54445	463.57892	162.58397	69.51330	-604.40887	492.76440	77.41020	-822.96179	202.33797	-17.02566
58	0.475	1295.39050	243.69511	1432.70862	104.42493	259.17758	1367.77515	-785.84637	325.86658	1273.23108	258.26419	427.32809	-16.35513	504.30396	161.42847	65.87414	-571.22522	481.38364	76.36202	-848.79059	204.48790	-17.01615
59	0.483	1292.72925	241.14755	1434.86243	103.90816	259.66162	1369.93738	-786.51294	324.86768	1275.84021	232.28044	429.20010	-16.06917	545.26709	160.99164	62.11184	-538.71899	469.86987	74.62177	-874.78076	206.57672	-16.99152
60	0.492	1289.84534	238.27025	1437.09375	103.84184	260.30173	1372.60242	-787.05841	323.82025	1279.00659	206.20467	431.02991	-15.78030	586.17151	161.09451	58.25127	-506.76019	458.49213	72.31538	-900.89966	208.57886	-16.80653
61	0.500	1286.75818	235.09686	1439.40112	104.27586	261.10193	1375.72290	-787.47589	322.70630	1282.70227	180.08618	432.90192	-15.52020	626.88068	161.41342	54.27533	-475.03622	447.54758	69.73721	-927.06964	210.46738	-16.46769
62	0.508	1283.52979	231.71808	1441.76794	105.20428	262.06699	1379.21924	-787.75574	321.52618	1286.88647	153.92165	434.83127	-15.28029	667.51935	161.41460	50.33519	-443.36945	437.40878	67.32497	-953.25909	212.21242	-16.11059
63	0.517	1280.27905	228.29446	1444.15454	106.55206	263.17606	1382.98657	-787.88690	320.29605	1291.49524	127.67993	436.77200	-15.08241	708.47272	160.15117	47.13836	-411.93906	428.42587	65.45242	-979.49561	213.85272	-15.81303
64	0.525	1277.17908	225.04022	1446.49280	108.19212	264.37491	1386.90125	-787.86108	319.02289	1296.43213	101.34383	438.70184	-14.93401	749.88953	156.51604	45.87792	-381.34998	420.81229	64.17194	-1005.79675	215.47607	-15.54363
65	0.533	1274.42200	222.16214	1448.69092	109.98669	265.59290	1390.83960	-787.68127	317.68896	1301.56531	74.96742	440.65289	-14.72983	790.70300	150.07823	47.31828	-352.57129	414.66339	63.05090	-1032.06079	217.12613	-15.20783
66	0.542	1272.16089	219.77885	1450.64771	111.82452	266.76483	1394.69983	-787.36859	316.26538	1306.72949	48.73158	442.66693	-14.21939	828.12848	141.71136	50.66237	-326.74649	410.04376	61.22659	-1058.03149	218.72130	-14.54146
67	0.550	1270.46924	217.89409	1452.27051	113.62852	267.84509	1398.40088	-786.96338	314.73135	1311.73474	22.92827	444.75195	-13.04927	858.48755	133.18199	53.47379	-304.91110	407.02856	57.75397	-1083.38635	220.07231	-13.01266
68	0.558	1269.34753	216.45079	1453.48926	115.33865	268.80954	1401.85901	-786.52319	313.08240	1316.38440	-2.09900	446.92270	-10.86516	878.93140	125.88705	53.23837	-287.66266	405.64877	52.12526	-1107.82312	220.99843	-10.09615
69	0.567	1268.75012	215.38370	1454.26465	116.89977	269.65002	1404.97412	-786.11383	311.33725	1320.50073	-25.97613	449.26361	-7.45323	888.92419	120.09853	49.23359	-274.93878	405.75497	44.54307	-1131.00549	221.39653	-5.69724
70	0.575	1268.60120	214.62196	1454.58313	118.26736	270.36761	1407.63989	-785.79266	309.54431	1323.94727	-48.30025	451.89157	-2.78090	890.45264	115.48524	42.67110	-266.17776	406.95554	35.72086	-1152.39832	221.27419	-0.15288
71	0.583	1268.80823	214.08672	1454.43481	119.41935	270.96854	1409.76050	-785.59351	307.77255	1326.64014	-68.67228	454.91425	3.21057	886.55463	111.87573	35.17854	-260.83704	408.77048	26.52770	-1171.43872	220.81937	6.16701
72	0.592	1269.27771	213.69521	1453.79138	120.36364	271.46075	1411.26672	-785.51654	306.09604	1328.55249	-86.72578	458.45404	10.91101	879.26221	109.27768	27.54663	-258.81094	410.81879	17.76027	-1188.11938	220.36090	13.20254
73	0.600	1269.90027	213.31993	1452.60217	121.13704	271.84637	1412.12817	-785.51910	304.59277	1329.71277	-101.95461	462.55624	21.08050	868.70789	107.57682	19.80921	-260.44098	412.76877	10.03141	-1203.02295	220.11455	21.32349
74	0.608	1270.52576	212.73553	1450.81860	121.79003	272.11234	1412.35144	-785.52319	303.34378	1330.19165	-113.29491	466.96893	34.41376	853.88470	106.58349	12.11420	-266.29944	414.27774	3.82485	-1216.52112	219.95348	31.13806
75	0.617	1271.00977	211.69785	1448.42798	122.36221	272.22891	1411.96704	-785.45038	302.41754	1330.07654	-119.10397	471.10464	50.78674	834.17896	106.32141	5.29774	-276.91919	415.19800	-0.46024	-1228.20557	219.57172	42.91910
76	0.625	1271.31140	210.12427	1445.46460	122.86163	272.16385	1411.01917	-785.26257	301.85141	1329.45435	-118.10341	474.33405	68.76776	810.36560	106.98115	0.42138	-292.49689	415.76865	-2.80154	-1237.05847	218.85445	56.11385
77	0.633	1271.50134	208.13089	1441.98816	123.25636	271.90985	1409.56201	-784.97717	301.63239	1328.40601	-110.53841	476.29507	85.99004	784.26959	108.50997	-2.20343	-312.66187	416.48761	-3.75581	-1241.92847	217.87000	69.47526
78	0.642	1271.68213	205.90221	1438.06763	123.47968	271.50772	1407.65564	-784.65576	301.68384	1327.00134	-98.23149	476.90518	100.30978	757.59161	110.48750	-3.18133	-336.31998	417.73865	-4.06145	-1241.97290	216.51741	81.60704
79	0.650	1271.94702	203.61447	1433.78992	123.44571	271.04559	1405.36084	-784.38654	301.88129	1325.29077	-83.40309	476.26910	110.89789	731.18756	112.50389	-3.35966	-361.87466	419.50949	-4.16784	-1236.89307	214.29842	91.43643
80	0.658	1272.37549	201.43034	1429.25806	123.06764	270.63803	1402.73657	-784.26978	302.09607	1323.30774	-67.43443	474.65186	118.37340	705.24329	114.45152	-3.34071	-387.98172	421.48932	-4.23780	-1226.80725	210.50867	98.42589
81	0.667	1272.98438	199.44260	1424.57227	122.27220	270.40140	1399.84497	-784.39703	302.22986	1321.08643	-50.53095	472.32159	123.99483	679.65784	116.36729	-3.43832	-414.00974	423.37891	-4.35332	-1211.84705	204.88469	102.40615
82	0.675	1273.70117	197.64629	1419.82373	121.01245	270.43698	1396.76575	-784.83130	302.21078	1318.67578	-32.17745	469.36423	128.79796	654.23639	118.24373	-3.75201	-439.80215	425.06558	-4.58754	-1191.98364	197.99925	103.29984
83	0.683	1274.42188	196.02975	1415.11108	119.27426	270.82745	1393.60254	-785.60278	301.97330	1316.13477	-11.79625	465.76233	133.32010	628.83673	120.07094	-4.21091	-465.35443	426.61261	-4.96680	-1167.42285	190.67151	101.29294
84	0.692	1275.07727	194.65828	1410.55664	117.07236	271.63361	1390.46570	-786.71075	301.45538	1313.51868	10.81485	461.54535	137.72661	603.42554	121.85645	-4.63372	-490.71939	428.14954	-5.42708	-1138.89331	183.23796	97.09139
85	0.700	1275.62231	193.62790	1406.30652	114.44724	272.87888	1387.44287	-788.11896	300.61218	1310.87439	35.39743	456.78635	141.96640	578.02271	123.59042	-4.87331	-516.00598	429.77420	-5.80269	-1107.26965	175.73422	91.63291
86	0.708	1275.98108	192.94933	1402.50757	111.47231	274.53766	1384.58020	-789.75208	299.42935	1308.24500	61.44349	451.56512	145.87004	552.66980	125.28873	-4.93712	-541.32397	431.52493	-5.93514	-1073.14380	168.34789	85.66944
87	0.717	1276.04578	192.53043	1399.27258	108.27125	276.53189	1381.88440	-791.50916	297.92651	1305.68030	88.53136	445.94739	149.19041	527.40417	127.00700	-4.95320	-566.66614	433.34058	-5.88462	-1036.84668	161.38445	79.72929
88	0.725	1275.75513	192.30675	1396.67114	105.03757	278.72482	1379.34375	-793.28412	296.15240	1303.24792	116.51709	439.96414	151.59770	502.21072	128.77661	-5.04958	-591.92737	435.07123	-5.91272	-998.72229	155.01639	74.28667
89	0.733	1275.14050	192.33246	1394.75330	102.02370	280.92120	1376.95825	-794.98212	294.18753	1301.04260	145.45120	433.65018	152.71533	477.02930	130.57631	-5.27503	-617.08398	436.63989	-6.16127	-959.35144	149.16693	69.83390
90	0.742	1274.26184	192.67688	1393.55725	99.46589	282.87518	1374.77063	-796.53558	292.15179	1299.18152	175.39862	427.07886	152.22314	451.80719	132.37067	-5.59633	-642.25708	438.12946	-6.50036	-919.52356	143.66716	66.80232
91	0.750	1273.11963	193.26122	1393.08484	97.47857	284.31445	1372.87708	-797.91699	290.19431	1297.78064	206.37001	420.28717	149.95139	426.52982	134.15555	-5.93661	-667.56677	439.64511	-6.72863	-880.04205	138.55893	65.48648
92	0.758	1271.66870	193.89279	1393.28406	96.01981	285.02472	1371.39563	-799.13312	288.46283	1296.92200	238.34175	413.23138	145.95012	401.22260	135.95192	-6.22778	-693.01331	441.22083	-6.76274	-841.59900	134.11633	65.99721
93	0.767	1269.92163	194.48358	1394.07141	94.95653	284.95941	1370.41504	-800.19971	287.07007	1296.63489	271.26205	405.93250	140.55771	375.92102	137.75578	-6.44285	-718.52991	442.88519	-6.63588	-804.68152	130.57169	68.07683
94	0.775	1268.00049	195.15865	1395.37048	94.14613	284.25092	1369.96924	-801.11938	286.06195	1296.91138	305.04742	398.60748	134.37794	350.61627	139.53409	-6.58570	-744.08582	444.65240	-6.43664	-769.47607	128.02467	70.90384
95	0.783	1266.06189	196.11880	1397.12109	93.48448	283.11392	1370.05396	-801.87793	285.39789	1297.73792	339.61496	391.58356	128.08728	325.23267	141.26921	-6.66806	-769.70911	446.47903	-6.24654	-735.88483	126.59280	73.35718
96	0.792	1264.19019	197.44099	1399.25317	92.93112	281.74338	1370.65234	-802.45593	284.96313	1299.10986	374.94427	385.04840	122.12781	299.66708	142.96118	-6.68760	-795.46216	448.35257	-6.07596	-703.61719	126.37523	74.68131
97	0.800	1262.38782	199.03340	1401.65991	92.51135	280.26050	1371.74695	-802.84558	284.61835	1301.02454	411.06491	378.82162	116.48329	273.84879	144.62199	-6.62027	-821.40491	450.30402	-5.88083	-672.26630	127.26578	74.75092
98	0.808	1260.63733	200.73126	1404.20239	92.29272	278.70804	1373.31384	-803.06348	284.26486	1303.46533	447.87787	372.47058	110.80972	247.77335	146.31091	-6.44701	-847.52124	452.28732	-5.65444	-641.34552	128.98517	73.70378
99	0.817	1258.92871	202.38258	1406.74341	92.34868	277.07700	1375.31323	-803.14508	283.88129	1306.39294	485.01096	365.67322	104.77516	221.51324	148.11942	-6.18197	-873.68958	454.20392	-5.43353	-610.33496	131.20020	71.65660
100	0.825	1257.26978	203.90906	1409.18115	92.72527	275.34045	1377.68274	-803.12421	283.50305	1309.75085	521.96655	358.33942	98.17505	195.18469	150.07809	-5.88266	-899.79724	456.02222	-5.23024	-578.86090	133.49187	68.84418
101	0.833	1255.73401	205.39211	1411.45618	93.42792	273.48141	1380.33960	-803.01404	283.18198	1313.47412	558.54016	350.43054	90.79961	168.85645	152.10809	-5.63616	-925.87341	457.76791	-5.03932	-546.94708	135.36337	65.74561
102	0.842	1254.53345	207.16260	1413.54541	94.42897	271.50748	1383.18787	-802.80603	282.96994	1317.48804	595.20825	341.82880	82.35907	142.49292	154.08936	-5.48854	-952.04871	459.48331	-4.87718	-515.08160	136.49782	62.85675
103	0.850	1254.05286	209.85365	1415.46643	95.67613	269.45239	1386.12610	-802.48560	282.91803	1321.69421	632.90271	332.64963	72.74429	116.01837	155.96634	-5.38457	-978.39722	461.24078	-4.76952	-484.09509	136.97202	60.33530
104	0.858	1254.75830	214.30772	1417.28418	97.09853	267.36890	1389.05835	-802.05792	283.06036	1325.96021	672.04175	323.77298	62.46831	89.43414	157.77415	-5.21777	-1004.83057	463.12036	-4.69078	-454.94067	137.00775	57.87658
105	0.867	1256.99414	221.27022	1419.09875	98.61888	265.31839	1391.90686	-801.56885	283.38440	1330.12207	711.68573	316.64374	52.67440	62.88245	159.55745	-4.91545	-1031.05225	465.19434	-4.41835	-428.48553	136.50204	54.89127
106	0.875	1260.79663	231.00015	1421.00671	100.15990	263.35788	1394.61646	-801.09192	283.82382	1334.00439	749.42450	312.22131	44.50023	36.66339	161.26886	-4.44760	-1056.58630	467.54831	-3.40381	-405.54846	134.89880	50.82386
107	0.883	1265.85706	243.07968	1423.05383	101.63797	261.51993	1397.13989	-800.68555	284.28406	1337.44177	781.78406	310.16827	38.24860	11.21472	162.77448	-3.79332	-1080.94873	470.21335	-0.96342	-386.79297	131.60294	45.31719
108	0.892	1271.66724	256.62167	1425.22363	102.96484	259.80383	1399.41150	-800.36200	284.67349	1340.28564	805.27417	309.19501	32.98060	-12.99908	163.97810	-2.95719	-1103.81128	473.09424	3.24349	-372.32990	126.50098	38.24377
109	0.900	1277.73340	270.69034	1427.46680	104.06725	258.18497	1401.33350	-800.09106	284.91785	1342.41553	818.02637	308.37665	26.99040	-35.65662	164.90390	-2.04638	-1124.93494	476.03754	8.97370	-361.79559	119.98065	29.80882
110	0.908	1283.70410	284.58719	1429.73279	104.90839	256.62869	1402.79333	-799.83539	284.95963	1343.77588	820.64240	307.87891	18.96442	-56.70386	165.61781	-1.26467	-1144.00684	478.89465	15.65353	-354.86487	112.63320	20.51327
111	0.917	1289.38770	297.91235	1431.98511	105.49449	255.11356	1403.70117	-799.58521	284.76035	1344.41284	815.23779	308.23920	9.00336	-76.38531	166.04845	-0.67180	-1160.69641	481.50812	22.81199	-351.59308	105.11411	10.95283
112	0.925	1294.71240	310.50336	1434.20288	105.86787	253.65570	1404.01318	-799.34595	284.30801	1344.44092	803.77325	309.61395	-1.16949	-95.08636	165.83623	0.26557	-1174.90442	483.72311	30.37812	-352.47046	98.14360	1.82177
113	0.933	1299.67712	322.34198	1436.37756	106.09205	252.30832	1403.72498	-799.10413	283.61026	1343.96057	787.38208	311.75787	-9.14270	-112.74683	164.39586	2.99144	-1186.82935	485.41907	38.71868	-358.20807	92.53423	-5.93443
114	0.942	1304.31055	333.47607	1438.50732	106.22774	251.13846	1402.85583	-798.83112	282.67526	1343.02344	766.87402	314.10410	-13.53033	-128.08765	161.33221	9.36619	-1196.66919	486.45023	48.34094	-369.44879	89.06360	-11.35954
115	0.950	1308.64648	343.96893	1440.59363	106.30614	250.20180	1401.44995	-798.51282	281.50534	1341.65552	743.28168	316.07257	-14.91763	-138.73438	156.90575	20.25686	-1204.15271	486.50958	59.35801	-386.43298	87.97829	-14.18885
116	0.958	1312.71277	353.87488	1442.63855	106.31549	249.52097	1399.58142	-798.16809	280.11002	1339.88660	717.84027	317.60272	-14.96928	-142.61432	151.99417	34.50640	-1208.29944	485.29138	71.10947	-408.43140	88.67562	-15.11800
117	0.967	1316.52832	363.23199	1444.64331	106.20530	249.06479	1397.34473	-797.85663	278.51685	1337.76489	691.68146	319.07538	-14.90024	-139.23108	147.56932	49.50079	-1207.77051	482.95767	82.27992	-433.58136	90.18433	-15.19122
118	0.975	1320.10461	372.06396	1446.60840	105.89978	248.73727	1394.83337	-797.67517	276.77567	1335.35693	665.53186	320.70538	-15.00523	-129.54633	144.20786	62.75430	-1201.56531	480.20981	91.42834	-459.80499	91.85841	-15.14203
119	0.983	1323.44861	380.38489	1448.53369	105.31293	248.38943	1392.12512	-797.73694	274.97034	1332.73303	639.64325	322.36694	-15.16847	-114.97009	141.92743	73.05802	-1189.34448	477.82556	97.60724	-485.86841	93.51814	-15.29492
120	0.992	1326.56458	388.20404	1450.41846	104.36880	247.85469	1389.28015	-798.13782	273.22903	1329.94141	613.98944	323.92676	-15.33607	-96.63599	140.32611	80.56758	-1171.30359	476.26144	100.71702	-511.46570	95.16449	-15.71353
121	1.000	1329.45642	395.52893	1452.26172	103.03163	246.99901	1386.34644	-798.91846	271.71710	1326.97998	588.47205	325.40338	-15.56575	-75.34534	138.89859	86.17375	-1148.06250	475.59351	101.35639	-536.72363	96.74129	-16.28308
122	1.008	1332.12817	402.36746	1454.06250	101.33099	245.76660	1383.36450	-800.05487	270.61304	1323.80566	563.01361	326.83264	-15.90636	-51.78467	137.33095	90.77312	-1120.59082	475.54337	100.30572	-561.84723	98.15883	-16.81046
123	1.017	1334.58447	408.72821	1455.81995	99.35735	244.19662	1380.36877	-801.48120	270.06866	1320.37744	537.58582	328.20538	-16.32910	-26.62006	135.56364	94.90118	-1089.94958	475.46414	98.08395	-586.96613	99.40430	-17.17148
124	1.025	1336.83008	414.62067	1457.53284	97.22173	242.39406	1377.39685	-803.10492	270.14746	1316.69043	512.21094	329.54459	-16.73164	-0.41675	133.65649	98.77234	-1056.98987	474.56613	94.91141	-612.11768	100.56012	-17.36011
125	1.033	1338.87036	420.05493	1459.20044	95.01205	240.47867	1374.50134	-804.80981	270.77460	1312.78528	486.92361	330.91309	-17.01146	26.52618	131.70911	102.40434	-1022.25427	472.33426	90.94910	-637.31012	101.78297	-17.43568
126	1.042	1340.71069	425.04150	1460.82178	92.78638	238.55957	1371.74646	-806.47186	271.76691	1308.74548	461.70181	332.36603	-17.16087	54.29926	129.89349	105.64268	-986.02051	468.69742	86.47023	-662.53503	103.24030	-17.45953
127	1.050	1342.35669	429.59094	1462.39612	90.59690	236.73465	1369.19543	-807.99402	272.92325	1304.69055	436.48038	333.96289	-17.27174	83.28357	128.41960	108.18584	-948.35632	463.87912	81.90400	-687.77313	104.98795	-17.47147
128	1.058	1343.81372	433.71381	1463.92261	88.50294	235.09500	1366.90747	-809.33850	274.08411	1300.77100	411.22528	335.73810	-17.43607	113.85065	127.39780	109.69143	-909.27722	458.13156	77.84998	-713.03284	106.94800	-17.50360
129	1.067	1345.08728	437.42059	1465.40027	86.56234	233.73071	1364.94800	-810.52155	275.13751	1297.15454	385.93747	337.62881	-17.66310	146.12830	126.81044	109.91457	-869.03247	451.62024	75.01509	-738.33997	108.99929	-17.56521
130	1.075	1346.18286	440.72195	1466.82849	84.82082	232.71825	1363.39014	-811.57831	276.00302	1293.99719	360.62601	339.52097	-17.88557	179.99628	126.61152	108.80985	-828.28284	444.57632	74.08112	-763.70618	111.02496	-17.62511
131	1.083	1347.10571	443.62827	1468.20618	83.31177	232.09389	1362.29773	-812.52808	276.61743	1291.41467	335.30692	341.35724	-18.01837	215.23981	126.72250	106.54839	-787.97571	437.31583	75.46071	-789.11859	112.92474	-17.64343
132	1.092	1347.86145	446.14996	1469.53259	82.06175	231.85156	1361.70703	-813.35590	276.93710	1289.46790	309.97220	343.15552	-18.01308	251.73471	126.95518	103.41518	-748.94714	429.92392	78.80270	-814.55127	114.67926	-17.59980
133	1.100	1348.45532	448.29755	1470.80676	81.09486	231.95828	1361.62659	-814.02112	276.95242	1288.16638	284.55881	344.95297	-17.88440	289.50464	127.08426	99.64347	-711.50067	422.11206	82.82015	-840.03241	116.40142	-17.50834
134	1.108	1348.89282	450.08142	1472.02808	80.43584	232.36526	1362.04944	-814.48346	276.69455	1287.48828	258.98154	346.76779	-17.71155	328.61783	127.04094	95.34599	-675.30969	413.57382	86.09955	-865.67480	118.22898	-17.40381
135	1.117	1349.17944	451.51199	1473.19543	80.11276	233.02222	1362.96399	-814.72034	276.22873	1287.40613	233.19008	348.60931	-17.57726	369.07794	126.99110	90.59125	-639.75317	404.37866	88.07134	-891.58051	120.16734	-17.29472
136	1.125	1349.32031	452.59973	1474.30823	80.15584	233.88980	1364.35840	-814.72858	275.63757	1287.90515	207.20323	350.48566	-17.47415	410.75885	127.25320	85.46526	-604.40369	394.89087	88.95551	-917.74017	122.13255	-17.17107
137	1.133	1349.32104	453.35504	1475.36536	80.59138	234.93929	1366.22046	-814.51813	275.00061	1288.98767	181.08490	352.39813	-17.32240	453.37198	128.17892	80.05398	-569.24695	385.44568	89.04951	-944.04718	124.10224	-17.02812
138	1.142	1349.18701	453.78839	1476.36609	81.43394	236.15366	1368.52710	-814.10651	274.37292	1290.65991	154.88020	354.34717	-17.09013	496.51035	130.01187	74.44842	-534.54041	376.21497	88.40805	-970.39819	126.11639	-16.83988
139	1.150	1348.92358	453.91022	1477.30957	82.67812	237.53079	1371.22986	-813.51343	273.77283	1292.90820	128.59915	356.31812	-16.83656	539.76013	132.77858	68.74751	-500.55560	367.28809	87.02215	-996.73157	128.16580	-16.56287
140	1.158	1348.53625	453.73096	1478.19495	84.28931	239.07253	1374.24561	-812.75006	273.19397	1295.67847	102.24019	358.28223	-16.63643	582.83765	136.31047	63.00341	-467.43945	358.89587	85.02657	-1022.95618	130.17203	-16.17858
141	1.167	1348.03027	453.26105	1479.02136	86.19769	240.76636	1377.45947	-811.81213	272.63217	1298.87109	75.80609	360.24591	-16.50432	625.71881	140.36452	57.24334	-435.35974	351.51059	82.66699	-1048.95435	132.03357	-15.67241
142	1.175	1347.41113	452.51099	1479.78784	88.30659	242.57909	1380.74609	-810.69324	272.09213	1302.34290	49.32768	362.26697	-16.37315	668.69000	144.68367	51.68399	-404.85144	345.53351	79.96997	-1074.76587	133.65869	-14.98122
143	1.183	1346.68433	451.49115	1480.49377	90.51766	244.46556	1384.00000	-809.40906	271.56653	1305.91785	22.88702	364.40118	-16.11075	712.12817	148.86342	47.00490	-376.91818	341.01190	76.42135	-1100.59277	135.05908	-13.95995
144	1.192	1345.85522	450.21194	1481.13806	92.75342	246.37770	1387.14319	-808.01691	271.01855	1309.40674	-3.36257	366.65570	-15.53467	755.82489	152.25262	44.28374	-352.71899	337.87827	71.12339	-1126.22241	136.31357	-12.25995
145	1.200	1344.92908	448.68390	1481.71997	94.95821	248.26321	1390.10449	-806.61200	270.39734	1312.62097	-29.15046	369.03668	-14.38974	798.15674	154.26474	44.19479	-333.13443	336.30988	63.34888	-1150.73645	137.33502	-9.35921
146	1.208	1343.91138	446.91739	1482.23853	97.08701	250.06752	1392.79456	-805.29309	269.67157	1315.37292	-54.06876	371.63202	-12.39005	835.98230	154.91061	45.90941	-318.45865	336.66507	52.97260	-1173.38086	137.86914	-5.01287
147	1.217	1342.80762	444.92285	1482.69312	99.10193	251.74350	1395.10913	-804.12201	268.84119	1317.48608	-77.64531	374.58740	-9.37701	865.71259	154.83980	47.09192	-308.40344	339.19113	40.54317	-1194.18579	137.72263	0.48246
148	1.225	1341.62317	442.71075	1483.08264	100.97638	253.25748	1396.95068	-803.10327	267.92590	1318.83472	-99.47205	378.04987	-5.32646	884.81140	154.65955	45.44256	-302.49976	343.87018	27.16183	-1213.35718	136.90982	6.63666
149	1.233	1340.36340	440.29156	1483.40649	102.69873	254.58780	1398.24512	-802.19055	266.97064	1319.39246	-119.30946	382.22900	-0.03320	892.74719	154.43150	40.21154	-300.55887	350.26865	14.39425	-1230.90967	135.71782	13.22432
150	1.242	1339.03381	437.67566	1483.66357	104.27431	255.72122	1398.94128	-801.30835	266.06415	1319.24768	-136.98233	387.44598	7.22318	891.00146	154.12314	32.17902	-302.70786	357.34814	4.19280	-1247.01379	134.64444	20.47908
151	1.250	1337.63965	434.87354	1483.85315	105.72585	256.65799	1399.00916	-800.37488	265.32019	1318.55273	-151.83531	393.98587	17.62513	882.05701	154.18883	22.69500	-309.19196	363.65964	-1.85822	-1261.88562	134.13123	28.99115
152	1.258	1336.18640	431.89566	1483.97437	107.08275	257.42072	1398.44312	-799.32086	264.82007	1317.43762	-162.13110	401.81363	32.18741	867.98322	155.26385	13.22640	-320.48773	368.08624	-3.97900	-1275.22327	134.28383	39.25061
153	1.267	1334.67944	428.75244	1484.02637	108.35883	258.04611	1397.26685	-798.10577	264.57022	1315.96423	-165.51567	410.39276	50.72408	849.80145	157.52585	5.35515	-337.14218	370.55035	-4.14075	-1286.02832	134.88403	51.07341
154	1.275	1333.12427	425.45428	1484.00830	109.53857	258.56833	1395.53174	-796.73639	264.51511	1314.15247	-160.78278	418.81482	71.20287	828.05988	160.55450	0.21065	-358.76447	371.88535	-4.10855	-1292.95813	135.61252	63.47839
155	1.283	1331.52625	422.01166	1483.91919	110.58347	259.01599	1393.31238	-795.27203	264.58292	1312.03137	-149.14479	426.19867	90.39418	803.73950	163.61710	-2.27120	-383.58389	373.00085	-4.41104	-1294.89685	136.11865	75.14908
156	1.292	1329.89075	418.43500	1483.75842	111.44379	259.41830	1390.69763	-793.80487	264.70432	1309.66040	-133.35101	432.05997	105.59612	778.23425	166.12787	-3.08363	-409.54160	374.34799	-4.91328	-1291.29688	135.96300	84.94571
157	1.300	1328.22327	414.73474	1483.52490	112.05760	259.81027	1387.78271	-792.43225	264.79660	1307.11389	-115.61279	436.30569	115.94651	752.55682	167.98857	-3.23187	-435.44894	376.02103	-5.40187	-1282.03711	134.67261	92.10563
158	1.308	1326.52905	410.92133	1483.21802	112.34320	260.24112	1384.66077	-791.24115	264.75281	1304.45557	-96.54410	439.01169	122.33357	727.05927	169.48772	-3.29483	-461.02966	377.93906	-5.77464	-1267.18420	131.86305	96.30138
159	1.317	1324.81360	407.00519	1482.83667	112.20406	260.78424	1381.42261	-790.30109	264.45126	1301.72021	-75.70503	440.48773	126.51419	701.76953	170.95348	-3.52465	-486.40778	379.88068	-6.05573	-1247.04492	127.38670	97.63921
160	1.325	1323.08240	402.99677	1482.38013	111.54990	261.53717	1378.16284	-789.65967	263.78168	1298.91431	-52.55207	441.33875	130.22816	676.61011	172.57118	-3.96480	-511.70477	381.62503	-6.31884	-1222.21973	121.56508	96.47522
161	1.333	1321.34070	398.90656	1481.84753	110.32999	262.60257	1374.98462	-789.33356	262.67969	1296.03760	-26.87001	442.05658	134.50937	651.46545	174.39998	-4.50029	-536.92102	383.17868	-6.60638	-1193.41956	115.16227	93.26634
162	1.342	1319.59399	394.74496	1481.23792	108.57287	264.04794	1371.99304	-789.29248	261.15472	1293.11108	1.15550	442.69470	139.52278	626.26544	176.41008	-4.96093	-562.06201	384.73566	-6.90448	-1161.29150	108.87755	88.64632
163	1.350	1317.84766	390.52240	1480.55066	106.40944	265.85123	1369.27429	-789.45660	259.30518	1290.18604	31.01604	443.06326	144.95212	601.01831	178.50032	-5.23490	-587.20776	386.41476	-7.19019	-1126.35425	103.00698	83.39548
164	1.358	1316.10718	386.24933	1479.78467	104.05721	267.86948	1366.87476	-789.71985	257.31656	1287.34448	62.13769	443.04047	150.37151	575.77563	180.54431	-5.32267	-612.42609	388.18427	-7.43533	-1088.95361	97.69477	78.18415
165	1.367	1314.37781	381.93622	1478.93933	101.77465	269.87384	1364.80566	-789.98206	255.42859	1284.69995	94.14024	442.59946	155.20856	550.55658	182.47731	-5.33966	-637.72015	389.97110	-7.58258	-1049.33447	93.17928	73.45165
166	1.375	1312.66516	377.59351	1478.01355	99.80949	271.63953	1363.07471	-790.17279	253.86850	1282.38257	126.89848	441.70020	158.59163	525.30072	184.33725	-5.44103	-663.06921	391.72940	-7.59141	-1007.87390	89.70148	69.47513
167	1.383	1310.97449	373.23160	1477.00671	98.35473	273.02588	1361.71204	-790.26221	252.77432	1280.51477	160.42961	440.39893	159.70943	499.92871	186.16599	-5.68303	-688.48035	393.45471	-7.47995	-965.20850	87.42654	66.39212
168	1.392	1309.31128	368.86093	1475.91772	97.51553	273.99585	1360.77087	-790.25446	252.15585	1279.19214	194.78508	438.94336	158.43175	474.43594	187.93883	-5.98244	-713.99377	395.16071	-7.32048	-922.09961	86.41850	64.26746
169	1.400	1307.68079	364.49197	1474.74597	97.28696	274.56628	1360.30664	-790.16638	251.92154	1278.46899	230.05119	437.52014	155.33496	448.88507	189.65584	-6.23250	-739.63953	396.85410	-7.21015	-879.21582	86.57994	63.25795
170	1.408	1306.08862	360.13513	1473.49036	97.55746	274.73367	1360.36060	-790.00482	251.93765	1278.35596	266.33640	436.07358	151.22343	423.31311	191.37898	-6.41353	-765.38867	398.54193	-7.20617	-837.00629	87.73244	63.56138
171	1.417	1304.54004	355.80087	1472.15015	98.16466	274.46988	1360.95410	-789.75848	252.07166	1278.83679	303.63727	434.53210	146.81172	397.68164	193.12993	-6.57284	-791.19037	400.24469	-7.25857	-795.70740	89.77927	65.08917
172	1.425	1303.04065	351.49963	1470.72449	98.98064	273.78809	1362.08667	-789.40869	252.22072	1279.89087	341.73706	433.03342	142.63493	371.94180	194.86629	-6.73327	-817.06409	402.00720	-7.22785	-755.41339	92.73661	67.28004
173	1.433	1301.59558	347.24185	1469.21240	99.96040	272.75870	1363.74390	-788.94342	252.32907	1281.50256	380.37524	431.74292	138.78172	346.10458	196.57115	-6.85002	-843.07666	403.89249	-7.00066	-716.05957	96.67200	69.30862
174	1.442	1300.21045	343.03796	1467.61328	101.13199	271.45343	1365.91235	-788.36096	252.38428	1283.66309	419.54990	430.45413	134.56551	320.18231	198.30589	-6.85900	-869.22778	405.93256	-6.59243	-677.40356	101.60728	70.51422
175	1.450	1298.89050	338.89838	1465.92603	102.56139	269.91199	1368.58545	-787.66742	252.40311	1286.37109	459.44235	428.60898	128.96819	294.10916	200.17392	-6.74483	-895.43542	408.02963	-6.15958	-639.17920	107.35316	70.71753
176	1.458	1297.64136	334.83362	1464.14990	104.31619	268.15277	1371.74304	-786.87372	252.42053	1289.63086	499.96896	425.86569	121.69159	267.81146	202.21048	-6.52625	-921.63599	409.96515	-5.88108	-601.23999	113.49110	70.13538
177	1.467	1296.46826	330.85406	1462.28418	106.42979	266.18369	1375.31470	-785.98547	252.47595	1293.43750	540.64441	422.33752	113.33781	241.31699	204.32860	-6.20887	-947.85132	411.65012	-5.76884	-563.51569	119.60251	69.03757
178	1.475	1295.37671	326.97028	1460.32776	108.87830	264.01028	1379.17358	-784.99408	252.60498	1297.75232	580.94965	418.12186	104.55757	214.71973	206.40590	-5.80674	-974.14697	413.25937	-5.68552	-525.95813	125.40884	67.58776
179	1.483	1294.37207	323.19269	1458.28003	111.58999	261.65176	1383.17590	-783.88049	252.85164	1302.48352	620.71423	412.94485	95.50900	188.08490	208.37637	-5.37795	-1000.55627	415.02896	-5.55451	-488.64618	130.71005	65.89226
180	1.492	1293.45959	319.53186	1456.14001	114.47491	259.15131	1387.20618	-782.63312	253.28210	1307.47986	660.22247	406.48389	86.02883	161.44971	210.24097	-5.00041	-1026.99158	417.08127	-5.33849	-452.00494	135.29626	64.00676
181	1.500	1292.64453	315.99823	1453.90698	117.44627	256.57416	1391.19043	-781.26794	253.97388	1312.53125	699.95007	398.98318	76.06485	134.89648	212.01878	-4.71638	-1053.09705	419.43652	-4.77745	-416.92682	138.89876	61.84688
182	1.508	1291.93237	312.60220	1451.58008	120.41723	253.99857	1395.07983	-779.84332	254.98810	1317.38574	739.93054	391.48865	66.11649	108.59668	213.69580	-4.50299	-1078.19373	422.07791	-3.29522	-384.57410	141.23203	59.07348
183	1.517	1291.32837	309.35394	1449.15833	123.28474	251.50739	1398.82422	-778.47223	256.33063	1321.78711	779.08911	385.38165	57.30831	82.80603	215.22995	-4.28636	-1101.54578	424.99744	-0.28918	-355.96045	142.08376	55.11541
184	1.525	1290.83801	306.26324	1446.64087	125.93149	249.17531	1402.34985	-777.31458	257.90482	1325.52869	814.97595	381.47571	50.75952	57.87048	216.57933	-3.97583	-1122.71777	428.21851	4.39085	-331.65179	141.33545	49.45261
185	1.533	1290.46729	303.33948	1444.02637	128.25153	247.05087	1405.54810	-776.51501	259.50565	1328.49646	844.31683	379.40100	46.51345	34.20538	217.70950	-3.53704	-1141.60852	431.86304	10.35477	-311.73083	138.95563	41.96715
186	1.542	1290.22253	300.59180	1441.31360	130.17358	245.15201	1408.28613	-776.11652	260.88550	1330.66821	864.36627	377.97202	42.93768	12.13776	218.58427	-3.08330	-1158.31067	436.14243	17.20989	-296.00476	135.03717	33.04657
187	1.550	1290.11108	298.02948	1438.50073	131.67075	243.47801	1410.43860	-776.02545	261.84180	1332.07935	874.17725	376.21701	37.53457	-8.33972	219.10516	-2.77758	-1173.04224	441.19754	25.20367	-284.34814	129.84500	23.36903
188	1.558	1290.14026	295.66333	1435.58655	132.76328	242.01974	1411.91980	-776.05273	262.27823	1332.79077	874.92395	373.88116	28.83386	-27.60931	218.93712	-2.36022	-1185.97192	446.93527	35.27678	-276.95892	123.83846	13.61785
189	1.567	1290.31714	293.50729	1432.57031	133.51276	240.76326	1412.69202	-776.00024	262.21796	1332.86523	869.00861	371.18427	17.65201	-45.85864	217.40063	-0.60990	-1197.03455	452.82318	48.16391	-274.42889	117.68826	4.41284
190	1.575	1290.64648	291.58112	1429.45288	134.00545	239.69461	1412.75745	-775.74420	261.75961	1332.35144	858.42950	368.58972	6.44518	-62.12622	213.79823	4.40354	-1205.95667	457.84955	63.26782	-277.58728	112.28524	-3.55162
191	1.583	1291.12708	289.91199	1426.23877	134.33150	238.80739	1412.15210	-775.26367	261.01126	1331.28564	843.87073	366.62671	-2.56961	-74.18207	208.04907	13.95508	-1212.16370	461.05490	78.67358	-287.04431	108.60476	-9.51929
192	1.592	1291.74878	288.53387	1422.93604	134.56403	238.10066	1410.93530	-774.60919	260.05679	1329.71570	825.29150	365.56653	-8.57153	-79.81274	201.01668	27.35875	-1214.64258	462.22501	92.21460	-302.67413	107.24870	-13.11639
193	1.600	1292.48926	287.48080	1419.55640	134.74031	237.56299	1409.17224	-773.85687	258.96149	1327.71667	802.99481	365.35645	-11.84088	-78.22882	194.17812	42.14254	-1212.29248	461.99094	102.36218	-323.44012	107.95479	-14.73729
194	1.608	1293.31616	286.76962	1416.11182	134.85071	237.15796	1406.92188	-773.08020	257.78372	1325.38013	778.06757	365.90881	-13.16933	-70.17200	188.81006	55.56239	-1204.45764	461.36877	108.53399	-347.60339	109.76535	-15.24351
195	1.617	1294.19714	286.37292	1412.60645	134.84264	236.82162	1404.24585	-772.34375	256.57025	1322.79163	751.99213	367.21619	-13.52911	-57.00061	185.30618	66.05576	-1191.01172	461.31921	111.08711	-373.28607	111.78600	-15.38991
196	1.625	1295.11084	286.20026	1409.03333	134.63638	236.47150	1401.22449	-771.71741	255.34900	1320.02100	725.86169	369.14020	-13.63431	-39.96112	183.17839	73.58881	-1172.18750	462.44778	110.97263	-399.20056	113.65024	-15.61177
197	1.633	1296.04712	286.11816	1405.38904	134.14194	236.02028	1397.95740	-771.29517	254.14224	1317.12781	700.02838	371.33252	-13.76199	-20.06079	181.56277	79.02385	-1148.52026	464.73782	109.09337	-424.88019	115.39220	-16.05476
198	1.642	1296.99255	286.00391	1401.69788	133.27422	235.38339	1394.54968	-771.19427	252.99330	1314.16052	674.41522	373.42480	-14.01059	1.88037	179.69777	83.32443	-1120.75391	467.67700	105.91889	-450.31738	117.12906	-16.61922
199	1.650	1297.91748	285.78818	1398.02087	131.97777	234.49120	1391.09143	-771.52454	251.98834	1311.13904	648.89771	375.24124	-14.42371	25.24976	177.18427	87.14122	-1089.61145	470.68781	101.59348	-475.62048	118.86729	-17.10364
200	1.658	1298.77869	285.46234	1394.44568	130.26425	233.31248	1387.64441	-772.31622	251.29440	1308.02881	623.41840	376.86234	-14.91437	49.65350	174.02899	90.74802	-1055.65100	473.30225	96.20917	-500.88788	120.55331	-17.42326
201	1.667	1299.53333	285.06833	1391.07654	128.23296	231.85452	1384.25220	-773.44861	251.18033	1304.73938	597.96808	378.46698	-15.31564	74.88867	170.49171	94.11533	-1019.26978	475.13797	90.02531	-526.17151	122.21558	-17.67024
202	1.675	1300.14734	284.68704	1388.02490	126.04822	230.13757	1380.96265	-774.69391	251.89091	1301.19434	572.53827	380.12421	-15.52814	100.92621	166.91325	97.01060	-980.77625	475.87405	83.50060	-551.48077	123.91916	-17.96294
203	1.683	1300.59119	284.40564	1385.39807	123.89163	228.19568	1377.83264	-775.86578	253.45157	1297.42859	547.09937	381.76495	-15.59856	127.91534	163.62607	99.11150	-940.50500	475.26181	77.19772	-576.81274	125.62440	-18.28129
204	1.692	1300.83850	284.26654	1383.28821	121.91531	226.09822	1374.91650	-776.90082	255.65292	1293.59265	521.63678	383.32672	-15.68481	156.11890	160.87399	100.12628	-898.90686	473.30701	71.79727	-602.18561	127.24200	-18.48079
205	1.700	1300.87183	284.24896	1381.76685	120.20792	223.94846	1372.26355	-777.81915	258.18628	1289.87524	496.16922	384.87335	-15.93269	185.75330	158.73817	99.89811	-856.58923	470.36884	68.08337	-627.61243	128.79172	-18.46395
206	1.708	1300.68872	284.29993	1380.88000	118.78551	221.86783	1369.92419	-778.66638	260.74060	1286.44568	470.71176	386.54095	-16.33301	216.88391	157.11584	98.47488	-814.35510	466.86154	66.71687	-653.06555	130.37192	-18.29094
207	1.717	1300.30115	284.37531	1380.64783	117.60699	219.98265	1367.95337	-779.48901	263.04150	1283.44543	445.25058	388.41125	-16.69092	249.45264	155.76730	96.09476	-773.12976	462.89719	67.86666	-678.52600	132.03040	-18.11308
208	1.725	1299.72729	284.46246	1381.07056	116.59952	218.40417	1366.40405	-780.31110	264.89069	1280.99292	419.74997	390.44128	-16.82710	283.33832	154.42737	93.05781	-733.67407	458.24591	70.83599	-704.04626	133.78775	-18.04677
209	1.733	1298.98828	284.57635	1382.13330	115.68502	217.20856	1365.32288	-781.10742	266.20636	1279.17212	394.19104	392.49646	-16.78734	318.41043	152.91096	89.60061	-696.29370	452.55200	74.21558	-729.69263	135.72343	-18.11877
210	1.742	1298.10852	284.73505	1383.80249	114.80421	216.43140	1364.74988	-781.81439	267.02695	1278.02307	368.61850	394.48126	-16.74684	354.59564	151.14334	85.89010	-660.77570	445.61520	76.78421	-755.46204	137.86620	-18.25729
211	1.750	1297.11646	284.94415	1386.01624	113.93390	216.07330	1364.72205	-782.37671	267.46579	1277.54749	343.09454	396.40680	-16.79968	391.89984	149.15237	82.04467	-626.60693	437.54608	78.16116	-781.29907	140.05316	-18.31433
212	1.758	1296.04126	285.19843	1388.67090	113.09754	216.10623	1365.26880	-782.78046	267.64822	1277.71838	317.61337	398.33441	-16.90218	430.33878	147.09407	78.10023	-593.30261	428.67773	78.50327	-807.13123	142.10413	-18.17862
213	1.767	1294.91809	285.47815	1391.61963	112.36773	216.47961	1366.40259	-783.04816	267.67242	1278.49133	292.11929	400.31393	-16.93120	469.83728	145.25192	74.01926	-560.53992	419.29868	77.93797	-832.87769	144.04092	-17.88213
214	1.775	1293.79321	285.74500	1394.69604	111.85307	217.13567	1368.11328	-783.21967	267.60364	1279.82153	266.55893	402.35297	-16.79059	510.17548	143.91290	69.78740	-528.06909	409.50952	76.49588	-858.49707	145.95844	-17.54105
215	1.783	1292.71777	285.95172	1397.74951	111.66770	218.03136	1370.37000	-783.33502	267.48059	1281.68066	240.87923	404.40860	-16.49310	551.00354	143.23840	65.45055	-495.63232	399.43320	74.40100	-884.05817	147.82373	-17.20111
216	1.792	1291.73474	286.05841	1400.67090	111.89752	219.14304	1373.12378	-783.41125	267.32578	1284.05859	215.04729	406.42352	-16.13565	591.94495	143.25697	61.02011	-463.03146	389.47052	72.19790	-909.70441	149.57610	-16.82253
217	1.800	1290.87158	286.04028	1403.39490	112.57642	220.44737	1376.30371	-783.42523	267.15634	1286.94946	189.09267	408.37488	-15.80376	632.74365	143.87207	56.44646	-430.32193	380.19464	70.52589	-935.50763	151.31093	-16.41070
218	1.808	1290.14111	285.88736	1405.89050	113.67391	221.90372	1379.80994	-783.32971	266.98569	1290.33167	163.07951	410.28000	-15.51654	673.39233	144.77892	51.80954	-397.93414	372.05939	69.76160	-961.43250	153.20778	-16.05603
219	1.817	1289.54663	285.59979	1408.14612	115.10086	223.45529	1383.51587	-783.08209	266.82239	1294.14355	137.02534	412.17419	-15.26271	714.20459	145.33517	47.60225	-366.62100	365.28287	69.78247	-987.44806	155.31412	-15.84628
220	1.825	1289.08618	285.18317	1410.15881	116.74082	225.04117	1387.28528	-782.65625	266.67270	1298.27551	110.89192	414.08899	-15.04433	755.58087	144.57831	44.86720	-337.39081	359.90280	69.91638	-1013.59003	157.46927	-15.77788
221	1.833	1288.75562	284.64517	1411.92725	118.48886	226.60699	1391.00293	-782.04791	266.53381	1302.58228	84.68835	416.02615	-14.82838	797.24170	141.63268	44.79517	-311.46909	355.91290	69.10239	-1039.86633	159.45468	-15.70369
222	1.842	1288.55115	283.99344	1413.44824	120.27025	228.10828	1394.59241	-781.28314	266.38382	1306.89600	58.56630	417.98328	-14.42319	837.35815	136.42155	47.60955	-290.07004	353.41876	66.27959	-1066.06787	161.13887	-15.25273
223	1.850	1288.46960	283.23492	1414.71619	122.03462	229.50851	1398.00024	-780.42029	266.19028	1311.02856	32.80909	420.04279	-13.41577	872.58130	129.96533	51.66259	-273.92468	352.61322	60.84708	-1091.69202	162.41695	-13.77937
224	1.858	1288.50842	282.37579	1415.72363	123.73984	230.78189	1401.16064	-779.54089	265.93555	1314.78223	7.77613	422.38101	-11.34494	899.30548	123.62643	54.09697	-262.95322	353.55478	52.91851	-1116.08801	163.16968	-10.66330
225	1.867	1288.66602	281.42151	1416.46179	125.34215	231.91858	1403.98169	-778.72675	265.63260	1317.97217	-16.12197	425.14200	-8.00826	915.29333	118.06375	52.79960	-256.45383	356.02728	43.18431	-1138.71570	163.33401	-5.82629
226	1.875	1288.94067	280.37729	1416.92163	126.80132	232.92325	1406.36304	-778.03009	265.30890	1320.45972	-38.45926	428.33524	-3.51776	920.70294	113.22674	47.67992	-253.66237	359.60132	32.51735	-1159.32776	162.93921	0.20922
227	1.883	1289.33105	279.24820	1417.09375	128.09348	233.80196	1408.22119	-777.44946	264.98254	1322.17908	-58.88147	431.90851	2.00766	917.83374	109.08224	40.10791	-254.25287	363.72415	21.72381	-1177.95972	162.19859	6.81205
228	1.892	1289.83569	278.03931	1416.96912	129.21899	234.54581	1409.49963	-776.92798	264.66235	1323.13818	-77.16769	435.91043	8.82169	909.43652	105.80495	31.54479	-258.43677	367.74777	11.66873	-1194.83752	161.57556	13.73961
229	1.900	1290.45386	276.75555	1416.53833	130.20151	235.13147	1410.16858	-776.38245	264.35501	1323.39771	-93.09261	440.46796	17.65253	896.95685	103.42723	22.84089	-266.63696	371.05634	3.53709	-1210.22986	161.53064	21.29179
230	1.908	1291.18518	275.40161	1415.79102	131.07768	235.53937	1410.22083	-775.74634	264.06824	1323.05225	-106.00882	445.49173	29.34245	880.34790	101.78603	14.43325	-279.16931	373.34088	-1.56388	-1224.13757	162.11760	30.10714
231	1.917	1292.03076	273.98157	1414.71484	131.87700	235.77222	1409.66870	-774.99841	263.82602	1322.21655	-114.55719	450.47366	44.17508	859.30701	100.86092	6.93099	-296.21576	374.78387	-3.71688	-1236.03162	162.99304	40.65933
232	1.925	1292.99292	272.49863	1413.29419	132.59872	235.86389	1408.54358	-774.16516	263.67389	1321.00830	-117.17174	454.70697	61.31982	834.53156	100.88647	1.27313	-317.59479	375.91147	-4.27080	-1244.90161	163.82364	52.71531
233	1.933	1294.07495	270.95508	1411.51025	133.20338	235.87296	1406.89673	-773.30670	263.65036	1319.52771	-113.23085	457.66495	78.83009	807.78302	101.96875	-1.99326	-342.25458	377.19067	-4.47979	-1249.61389	164.39670	65.27195
234	1.942	1295.27954	269.35272	1409.34241	133.62227	235.86221	1404.79834	-772.50708	263.75104	1317.84180	-103.67493	459.12872	94.40224	780.77783	103.78679	-3.29961	-368.49591	378.77130	-4.78203	-1249.39087	164.37100	77.03852
235	1.950	1296.60400	267.69479	1406.77405	133.77472	235.88794	1402.32727	-771.86823	263.91565	1315.97754	-90.34669	459.12579	106.50523	754.28796	105.83311	-3.57797	-394.95868	380.56921	-5.19967	-1243.96753	163.26593	86.89316
236	1.958	1298.03418	265.98901	1403.80359	133.58325	236.01224	1399.56543	-771.49506	264.04279	1313.92798	-74.80695	457.86676	115.01662	728.30261	107.79446	-3.54778	-421.12006	382.44604	-5.66988	-1233.35095	160.74373	94.02517
237	1.967	1299.53625	264.25262	1400.46179	132.98148	236.31444	1396.59863	-771.47455	264.01886	1311.66626	-57.73043	455.63745	120.93526	702.58594	109.63914	-3.58213	-447.00037	384.29556	-6.09794	-1217.65503	156.77936	98.01607
238	1.975	1301.04980	262.51794	1396.83130	131.91684	236.87897	1393.51941	-771.85712	263.74829	1309.15588	-39.01363	452.67334	125.58281	676.95422	111.44806	-3.83335	-472.76797	386.06335	-6.41888	-1197.16626	151.60999	98.92421
239	1.983	1302.49133	260.83545	1393.05847	130.35941	237.77103	1390.42798	-772.64166	263.17853	1306.36401	-18.20666	449.13715	129.95749	651.31030	113.25599	-4.28522	-498.54315	387.75897	-6.64893	-1172.39441	145.63278	97.20596
240	1.992	1303.77417	259.26938	1389.34131	128.31895	239.01785	1387.42261	-773.76764	262.31262	1303.28308	4.98333	445.14975	134.53079	625.62512	115.07059	-4.77563	-524.32355	389.47534	-6.84750	-1143.95801	139.32793	93.54018
241	2.000	1304.83545	257.88522	1385.88757	125.85884	240.60031	1384.57813	-775.12146	261.20773	1299.95325	30.40788	440.76544	139.32867	599.91913	116.93036	-5.10541	-550.02466	391.30249	-7.04658	-1112.39343	133.15050	88.67049
242	2.008	1305.64294	256.73224	1382.87183	123.09838	242.45435	1381.93469	-776.55267	259.97214	1296.47571	57.62338	435.92014	144.04659	574.22803	118.85654	-5.21052	-575.59839	393.19138	-7.24258	-1078.09033	127.38131	83.28905
243	2.017	1306.18604	255.82901	1380.41663	120.20795	244.47777	1379.50378	-777.90308	258.75562	1293.00464	86.22432	430.50916	148.16696	548.57977	120.79208	-5.20948	-601.08557	395.01822	-7.41218	-1041.40649	122.07153	77.99226
244	2.025	1306.47217	255.16702	1378.59900	117.39347	246.53816	1377.28748	-779.05402	257.71136	1289.71545	115.97414	424.57364	151.11975	522.98724	122.65504	-5.27795	-626.56946	396.75064	-7.51984	-1002.78632	117.18192	73.24583
245	2.033	1306.52893	254.73619	1377.45947	114.85111	248.46762	1375.30408	-779.96686	256.94501	1286.76599	146.72267	418.30264	152.42841	497.43939	124.43075	-5.49831	-652.10675	398.45346	-7.54775	-962.76416	112.75744	69.35026
246	2.042	1306.39648	254.54132	1377.00415	112.70288	250.05884	1373.60535	-780.68011	256.48669	1284.26880	178.35167	411.84888	151.84146	471.89877	126.16061	-5.81208	-677.70056	400.17679	-7.51388	-921.93945	108.94409	66.46312
247	2.050	1306.11743	254.58434	1377.19104	110.97486	251.12259	1372.26465	-781.26233	256.29529	1282.28149	210.81853	405.27014	149.46240	446.31854	127.88707	-6.09741	-703.34003	401.90067	-7.45608	-880.95648	105.87209	64.67124
248	2.058	1305.73206	254.83400	1377.91211	109.63586	251.58618	1371.34534	-781.76044	256.28375	1280.82239	244.13176	398.62897	145.81342	420.67935	129.63370	-6.28238	-729.04065	403.57608	-7.41473	-840.39868	103.57182	64.07790
249	2.067	1305.27820	255.22185	1379.00208	108.63838	251.52159	1370.88159	-782.17987	256.36221	1279.88904	278.23996	392.09180	141.74934	394.99411	131.38364	-6.39549	-754.83167	405.17877	-7.40222	-800.66492	102.00575	64.73984
250	2.075	1304.78857	255.66559	1380.27930	107.93745	251.08534	1370.88062	-782.49860	256.47333	1279.46631	313.09232	385.82263	137.99026	369.27515	133.08635	-6.52075	-780.73468	406.76453	-7.36254	-761.98108	101.10690	66.40630
251	2.083	1304.28662	256.09451	1381.58972	107.50935	250.44534	1371.33679	-782.69586	256.59161	1279.52917	348.82144	379.66138	134.44308	343.51617	134.71870	-6.68429	-806.75232	408.48907	-7.18938	-724.39923	100.87910	68.38156
252	2.092	1303.78601	256.46231	1382.82886	107.36499	249.72385	1372.24353	-782.77173	256.70508	1280.05420	385.61975	373.20856	130.33289	317.66486	136.33615	-6.79778	-832.87988	410.45413	-6.84065	-687.71973	101.52480	69.81490
253	2.100	1303.29370	256.74738	1383.94128	107.54070	248.95393	1373.59912	-782.74542	256.80573	1281.03137	423.38370	366.37073	125.18445	291.60742	138.05643	-6.75373	-859.12762	412.53680	-6.43729	-651.61475	103.21704	70.21436
254	2.108	1302.81287	256.94608	1384.90686	108.07404	248.07570	1375.39893	-782.63629	256.89349	1282.47046	461.67819	359.43475	119.16594	265.24637	139.96007	-6.55087	-885.49402	414.51190	-6.16174	-615.86060	105.75711	69.61661
255	2.117	1302.34521	257.06491	1385.72498	108.98186	246.99126	1377.62183	-782.44891	256.98227	1284.39819	500.04617	352.61340	112.50784	238.60120	142.00423	-6.27792	-911.95264	416.30481	-6.05094	-580.34668	108.67820	68.32018
256	2.125	1301.89270	257.11456	1386.40234	110.24651	245.63846	1380.21558	-782.17236	257.09665	1286.84668	538.26947	345.81720	105.14958	211.78827	144.07489	-6.01332	-938.49976	418.00519	-5.98674	-544.93878	111.55705	66.62784
257	2.133	1301.45752	257.10608	1386.94666	111.81077	244.02345	1383.09534	-781.78082	257.26312	1289.83081	576.47040	338.84628	96.93881	184.90918	146.09888	-5.78382	-965.17908	419.72757	-5.86177	-509.45447	114.15751	64.77551
258	2.142	1301.04260	257.04956	1387.36316	113.58817	242.20552	1386.15234	-781.23657	257.50336	1293.32471	615.08051	331.74414	87.90942	157.99451	148.06323	-5.57845	-992.02844	421.54504	-5.67748	-473.89233	116.40461	62.92255
259	2.150	1300.65100	256.95364	1387.65442	115.49292	240.27377	1389.27527	-780.50909	257.82135	1297.24573	654.57574	324.97568	78.36073	131.05298	149.95694	-5.36166	-1018.96960	423.47357	-5.50171	-438.77399	118.23645	61.13213
260	2.158	1300.28638	256.82590	1387.82068	117.47057	238.32990	1392.37073	-779.60309	258.19620	1301.45093	694.95581	319.25641	68.75345	104.18970	151.74956	-5.08404	-1045.73303	425.54138	-5.29553	-405.15955	119.51474	59.26207
261	2.167	1299.95239	256.67319	1387.86096	119.49726	236.46359	1395.36902	-778.57123	258.59827	1305.74341	735.19574	315.19763	59.61815	77.71521	153.41435	-4.69444	-1071.87195	427.87323	-4.68605	-374.29773	120.10612	56.81718
262	2.175	1299.65271	256.50201	1387.77356	121.54752	234.72955	1398.20581	-777.50641	259.01068	1309.88489	773.00269	312.99597	51.48502	52.11249	154.92068	-4.14050	-1096.84045	430.55200	-2.97960	-347.30945	119.90198	53.04726
263	2.183	1299.39099	256.31885	1387.55676	123.56712	233.14456	1400.79736	-776.51355	259.43954	1313.61902	805.11481	312.35901	44.58172	27.84576	156.23270	-3.41173	-1120.13623	433.44928	0.39674	-324.99951	118.70025	47.31166
264	2.192	1299.17078	256.13016	1387.20898	125.47614	231.70242	1403.03503	-775.66486	259.91565	1316.70398	828.34180	312.72452	38.38609	5.17566	157.36110	-2.63246	-1141.40979	436.38358	5.45333	-307.68848	116.25902	39.35408
265	2.200	1298.99548	255.94235	1386.72864	127.19240	230.39629	1404.79883	-774.96417	260.47311	1318.95471	841.07550	313.53217	31.59267	-15.92078	158.31873	-2.01182	-1160.41968	439.36893	11.75191	-295.23071	112.46912	29.37631
266	2.208	1298.86853	255.76187	1386.11475	128.65652	229.23444	1405.97986	-774.36169	261.08203	1320.29810	844.09015	314.41193	22.89447	-35.73621	158.90550	-1.49477	-1176.98535	442.54260	18.90399	-287.34998	107.35995	18.07058
267	2.217	1298.79309	255.59508	1385.36609	129.84958	228.23981	1406.50366	-773.81116	261.59155	1320.81750	839.66125	315.31522	12.17377	-54.54071	158.58878	-0.25182	-1191.09375	445.91937	26.97436	-284.07440	101.22016	6.61130
268	2.225	1298.77258	255.44835	1384.48181	130.79889	227.43993	1406.34692	-773.29126	261.78833	1320.70569	829.80615	316.46423	1.04266	-71.83521	156.73535	3.43296	-1203.00391	449.26151	36.50731	-285.89948	94.93852	-3.42998
269	2.233	1298.81018	255.32822	1383.46106	131.56981	226.85837	1405.53674	-772.77637	261.52472	1320.14429	815.43988	318.06348	-7.93332	-85.81738	153.10718	11.24532	-1213.03699	452.04080	47.94960	-293.57043	89.92667	-10.51021
270	2.242	1298.90979	255.24176	1382.30237	132.24001	226.50159	1404.13965	-772.23578	260.76688	1319.24292	796.84460	319.97745	-12.99034	-94.08142	148.21121	23.34423	-1221.05603	453.54282	60.89080	-307.62347	87.30685	-14.08499
271	2.250	1299.07642	255.19716	1381.00354	132.86172	226.34428	1402.24304	-771.66571	259.56091	1318.07117	774.46869	321.80994	-14.50533	-95.14465	143.11339	37.84426	-1226.16992	453.24979	74.03944	-327.67395	87.15193	-15.07997
272	2.258	1299.31641	255.20422	1379.56079	133.43115	226.33354	1399.93774	-771.09637	257.99850	1316.69385	749.42126	323.38879	-14.37709	-89.19049	138.84756	51.95434	-1227.13757	451.25775	85.86333	-351.94476	88.66156	-15.02258
273	2.267	1299.63831	255.27467	1377.96851	133.88107	226.40359	1397.30701	-770.57422	256.20160	1315.16833	723.25586	324.90793	-14.14063	-77.47400	135.89589	63.62390	-1223.07385	448.30884	95.11920	-378.00012	90.87520	-14.96320
274	2.275	1300.05164	255.42133	1376.21924	134.09608	226.47498	1394.43115	-770.14679	254.32986	1313.50635	697.11261	326.55527	-14.17621	-61.38110	134.04323	72.30660	-1213.64709	445.40021	101.13301	-404.13556	93.10393	-15.24887
275	2.283	1300.56482	255.65540	1374.30579	133.94044	226.44162	1391.39221	-769.85834	252.59662	1311.64282	671.31781	328.30740	-14.36206	-42.02148	132.65536	78.60637	-1198.79761	443.33209	103.96510	-429.85815	95.03741	-15.80475
276	2.292	1301.17944	255.98080	1372.22583	133.29237	226.16983	1388.26758	-769.75708	251.24394	1309.46387	645.76880	330.05969	-14.66391	-20.23730	131.12305	83.48408	-1178.68079	442.47720	104.28134	-455.32697	96.67001	-16.41859
277	2.300	1301.88196	256.38525	1369.98987	132.08408	225.52550	1385.11804	-769.90302	250.47311	1306.87573	620.32300	331.73154	-15.10199	3.33978	129.11301	87.71284	-1153.92358	442.70682	102.91616	-480.72144	98.12701	-16.93202
278	2.308	1302.63257	256.82935	1367.63196	130.33789	224.43089	1381.98828	-770.35205	250.38263	1303.84375	594.89716	333.27502	-15.59422	28.23602	126.60159	91.70090	-1125.57764	443.47855	100.49911	-506.05011	99.53829	-17.30865
279	2.317	1303.35754	257.23911	1365.22034	128.17844	222.91913	1378.91724	-771.12823	250.95441	1300.40503	569.46497	334.70523	-15.98848	54.09967	123.81673	95.50357	-1094.62756	444.16504	97.39506	-531.27008	100.95399	-17.56405
280	2.325	1303.95361	257.51215	1362.85742	125.80094	221.12605	1375.94812	-772.21442	252.08411	1296.68579	544.02332	336.11450	-16.17532	80.77246	121.10085	98.93948	-1061.63501	444.33502	93.82277	-556.39410	102.35015	-17.71637
281	2.333	1304.31653	257.54956	1360.66138	123.40654	219.22166	1373.13208	-773.54553	253.61967	1292.88782	518.56030	337.58304	-16.17397	108.38562	118.74791	101.74281	-1026.80627	443.74548	89.95773	-581.47180	103.73097	-17.80325
282	2.342	1304.38904	257.30630	1358.72559	121.14817	217.35565	1370.52356	-775.01019	255.38120	1289.21558	493.08371	339.10791	-16.15393	137.26202	116.92622	103.65584	-990.18762	442.21335	85.95273	-606.57275	105.12720	-17.83948
283	2.350	1304.18872	256.81839	1357.08826	119.11070	215.64355	1368.17078	-776.49731	257.17065	1285.79602	467.63956	340.66748	-16.31306	167.65405	115.67526	104.47956	-951.79614	439.61682	81.99551	-631.79413	106.55317	-17.80383
284	2.358	1303.78845	256.17834	1355.73608	117.31676	214.17017	1366.11914	-777.94171	258.80536	1282.67725	442.25931	342.29636	-16.68837	199.60193	114.89831	104.15262	-911.79688	436.01483	78.48551	-657.18860	108.08884	-17.72215
285	2.367	1303.27344	255.48615	1354.63074	115.74409	213.00021	1364.42175	-779.31641	260.16290	1279.90161	416.90561	344.06305	-17.12820	233.01520	114.37538	102.79504	-870.70837	431.61676	76.03954	-682.70410	109.89790	-17.69173
286	2.375	1302.71045	254.81677	1353.73254	114.34732	212.18439	1363.13965	-780.60175	261.17938	1277.55579	391.49432	346.00354	-17.45045	267.80948	113.83694	100.64271	-829.45642	426.62625	75.22132	-708.27563	112.03955	-17.79111
287	2.383	1302.14001	254.21306	1353.01123	113.08679	211.75789	1362.32935	-781.76794	261.82037	1275.74646	365.98322	348.09546	-17.57870	303.95740	113.08767	97.92062	-789.12317	421.18179	76.20786	-733.93042	114.32013	-17.97910
288	2.392	1301.58093	253.69202	1352.44714	111.95612	211.74300	1362.03662	-782.77686	262.08536	1274.55640	340.40262	350.26678	-17.55191	341.44650	112.09410	94.75997	-750.44666	415.29669	78.47185	-759.73151	116.47173	-18.12328
289	2.400	1301.03784	253.25484	1352.02930	110.98885	212.14746	1362.29736	-783.60040	262.03143	1274.02441	314.77261	352.40802	-17.45793	380.21756	110.96033	91.21203	-713.45081	408.78345	80.83037	-785.66217	118.44757	-18.13835
290	2.408	1300.50867	252.89542	1351.75159	110.24729	212.95251	1363.13489	-784.23676	261.76794	1274.15002	289.05096	354.42249	-17.35779	420.15564	109.88344	87.29006	-677.53229	401.39243	82.15195	-811.64526	120.38731	-18.01855
291	2.417	1299.98962	252.60583	1351.60999	109.80622	214.10820	1364.55115	-784.70844	261.41492	1274.90869	263.16318	356.28958	-17.25024	461.11597	109.13909	82.99861	-641.98535	393.09027	82.04668	-837.66925	122.38114	-17.77744
292	2.425	1299.47729	252.37909	1351.60095	109.73230	215.54692	1366.52368	-785.04639	261.05878	1276.26990	237.04662	358.07947	-17.09200	502.89691	109.01055	78.36626	-606.55652	384.10358	80.74897	-863.80792	124.40237	-17.45384
293	2.433	1298.96973	252.20996	1351.72046	110.06152	217.20688	1369.01038	-785.27258	260.73633	1278.20801	210.71452	359.89413	-16.85506	545.19275	109.65868	73.45243	-571.42975	374.76898	78.56545	-890.10443	126.35835	-17.11375
294	2.442	1298.46643	252.09476	1351.96411	110.78503	219.04655	1371.95483	-785.39056	260.44971	1280.70276	184.26904	361.76904	-16.56487	587.68884	111.03773	68.31101	-536.71277	365.53143	75.70612	-916.52856	128.16919	-16.79638
295	2.450	1297.96753	252.03082	1352.32690	111.84820	221.03073	1375.28271	-785.39008	260.19397	1283.73010	157.80281	363.66605	-16.28276	630.24866	112.93900	62.98164	-502.16168	356.94870	72.45991	-943.02209	129.89156	-16.49590
296	2.458	1297.47388	252.01608	1352.80334	113.15986	223.10768	1378.88940	-785.25873	259.97144	1287.24939	131.32318	365.57068	-16.05380	673.00269	115.06026	57.66061	-467.47070	349.50864	69.27094	-969.52405	131.70305	-16.20749
297	2.467	1296.98633	252.04861	1353.38806	114.61003	225.21527	1382.63977	-784.98932	259.78314	1291.19348	104.79875	367.53217	-15.85539	716.28174	116.92445	53.00853	-432.73596	343.47861	66.61730	-996.04724	133.66364	-15.94855
298	2.475	1296.50586	252.12646	1354.07532	116.09357	227.30357	1386.39624	-784.58380	259.61346	1295.46167	78.25845	369.59229	-15.59909	760.18445	117.82600	50.18364	-398.63477	338.89386	64.67677	-1022.73035	135.58083	-15.71136
299	2.483	1296.03345	252.24762	1354.85962	117.53251	229.34126	1390.05115	-784.06030	259.42542	1299.91333	51.84916	371.73334	-15.13229	803.69458	117.16959	50.19061	-366.33478	335.64505	62.97081	-1049.61621	137.17633	-15.39189
300	2.492	1295.56982	252.40994	1355.73535	118.88509	231.31082	1393.53198	-783.46106	259.17047	1304.36963	25.83855	373.96759	-14.16588	844.13330	115.04807	52.72292	-337.28577	333.67139	60.42834	-1076.33655	138.31836	-14.65075
301	2.500	1295.11572	252.61127	1356.69714	120.13332	233.20331	1396.77734	-782.85040	258.81064	1308.62646	0.59497	376.42902	-12.31528	877.85736	112.35011	55.64912	-312.83676	333.10529	55.89836	-1102.12964	139.09135	-12.86687
302	2.508	1294.67188	252.84940	1357.73926	121.26047	235.00909	1399.71118	-782.30481	258.33966	1312.47656	-23.45881	379.29639	-9.33607	901.88715	110.05260	56.21967	-293.79742	334.15613	48.74001	-1126.20325	139.65375	-9.52900
303	2.517	1294.23901	253.12207	1358.85657	122.24248	236.71262	1402.24426	-781.89386	257.79181	1315.73340	-45.92360	382.67999	-5.22041	915.22919	108.48354	53.06374	-280.25839	336.86761	39.15549	-1148.13049	139.98378	-4.72353
304	2.525	1293.81763	253.42703	1360.04333	123.06233	238.29678	1404.29358	-781.65051	257.23346	1318.25146	-66.52777	386.62845	0.04305	919.02283	107.43248	46.85522	-271.81516	341.02875	28.10245	-1167.95264	139.84978	1.00074
305	2.533	1293.40869	253.76208	1361.29407	123.73183	239.74496	1405.79565	-781.54138	256.74316	1319.94763	-85.14571	391.23083	6.82523	915.54504	106.72780	39.17096	-268.06287	346.20258	16.97040	-1185.98315	139.14478	7.20689
306	2.542	1293.01270	254.12498	1362.60352	124.29583	241.03821	1406.70996	-781.46155	256.39508	1320.81360	-101.47958	396.63525	16.00534	906.78625	106.50433	31.04715	-268.94302	351.70313	7.33381	-1202.62744	138.12157	13.92934
307	2.550	1292.63049	254.51350	1363.96594	124.81142	242.15453	1407.01929	-781.27509	256.25296	1320.91077	-114.46524	402.83136	28.63074	893.60217	107.01723	22.70596	-274.63803	356.61560	0.58359	-1218.18372	137.10461	21.73662
308	2.558	1292.26270	254.92543	1365.37610	125.31969	243.07339	1406.72888	-780.87634	256.36993	1320.35095	-122.14653	409.40302	45.04247	875.98096	108.32154	14.35389	-285.38220	360.16739	-2.85735	-1232.48792	136.06628	31.46754
309	2.567	1291.91003	255.35854	1366.82849	125.82902	243.78679	1405.86206	-780.22852	256.78537	1319.27136	-122.71645	415.57846	64.03716	854.02692	110.22352	6.82665	-301.45706	362.31110	-3.91536	-1244.69580	134.77312	43.49757
310	2.575	1291.57324	255.81061	1368.31750	126.30999	244.30940	1404.45508	-779.36670	257.50674	1317.81116	-116.04160	420.58130	82.98469	828.75543	112.46476	1.25505	-322.68356	363.74924	-3.99577	-1253.47083	133.25113	57.10078
311	2.583	1291.25305	256.27942	1369.83765	126.69968	244.68208	1402.55627	-778.38312	258.49283	1316.09082	-103.94879	423.99536	99.11966	801.93909	114.81386	-1.89300	-347.64850	365.20276	-3.95259	-1257.47620	131.70752	70.67722
312	2.592	1290.95007	256.76273	1371.38367	126.91657	244.97058	1400.22803	-777.40161	259.65793	1314.19666	-88.84715	425.83182	111.01815	775.11792	117.04533	-3.15968	-374.16278	366.83456	-4.09414	-1255.87891	130.05110	82.59242
313	2.600	1290.66504	257.25836	1372.94983	126.87954	245.26306	1397.55176	-776.55151	260.87994	1312.17102	-72.22655	426.31683	119.04674	748.87958	118.98090	-3.44953	-400.60632	368.43457	-4.54667	-1248.52002	127.77837	91.76390
314	2.608	1290.39868	257.76404	1374.53076	126.51920	245.66574	1394.62915	-775.94904	262.00116	1310.01636	-54.31653	425.72906	124.65775	723.09283	120.61431	-3.43988	-426.47418	369.88574	-5.26400	-1235.63550	124.33071	97.72368
315	2.617	1290.15173	258.27759	1376.12109	125.78131	246.28860	1391.57495	-775.68646	262.84949	1307.70911	-34.63689	424.38147	129.38086	697.50385	122.13159	-3.52646	-451.95044	371.32806	-6.01492	-1217.52686	119.52518	100.45879
316	2.625	1289.92480	258.79675	1377.71521	124.63071	247.21944	1388.50098	-775.82245	263.28259	1305.21094	-12.67415	422.57111	134.21497	671.98834	123.72965	-3.85847	-477.36154	372.97025	-6.57545	-1194.56323	113.71146	100.25912
317	2.633	1289.71875	259.31937	1379.30762	123.05869	248.50293	1385.50220	-776.37018	263.22540	1302.47607	11.70121	420.47772	139.49832	646.48499	125.46065	-4.35845	-502.88995	374.83936	-6.90210	-1167.31592	107.51201	97.64137
318	2.642	1289.53406	259.84314	1380.89294	121.09012	250.13269	1382.64478	-777.28284	262.68164	1299.47168	38.19830	418.13190	145.06287	620.93683	127.28315	-4.83004	-528.51160	376.78476	-7.10732	-1136.52759	101.36563	93.31963
319	2.650	1289.37170	260.36591	1382.46558	118.79089	252.04590	1379.96289	-778.45087	261.72144	1296.22412	66.36176	415.49661	150.47479	595.33154	129.16125	-5.11422	-554.11304	378.67065	-7.31724	-1102.89868	95.42101	88.08107
320	2.658	1289.23218	260.88541	1384.02026	116.27496	254.12729	1377.46887	-779.73053	260.46872	1292.84302	95.81822	412.56473	155.16463	569.70544	131.07095	-5.21480	-579.64636	380.47281	-7.57066	-1066.85181	89.89374	82.57274
321	2.667	1289.11633	261.39944	1385.55127	113.70389	256.23666	1375.17078	-780.99036	259.10324	1289.48816	126.34676	409.34607	158.39331	544.08643	132.97131	-5.26938	-605.15906	382.23398	-7.79629	-1028.53638	85.26924	77.20895
322	2.675	1289.02478	261.90576	1387.05334	111.26950	258.24310	1373.09021	-782.14050	257.84558	1286.31848	157.85492	405.82901	159.37291	518.47247	134.79890	-5.39152	-630.73419	383.99084	-7.86405	-988.16388	81.92758	72.28255
323	2.683	1288.95837	262.40219	1388.52075	109.15775	260.04761	1371.27478	-783.14105	256.90155	1283.46899	190.28987	402.06039	157.84286	492.85556	136.52553	-5.59466	-656.42584	385.73950	-7.70662	-946.33630	79.72237	68.11380
324	2.692	1288.91760	262.88647	1389.94836	107.50299	261.59540	1369.79504	-783.99677	256.40097	1281.04712	223.56242	398.20547	154.49011	467.23492	138.20996	-5.84067	-682.21399	387.43237	-7.42860	-903.92926	78.25215	65.02339
325	2.700	1288.90332	263.35641	1391.33032	106.34058	262.85788	1368.72620	-784.73193	256.36954	1279.13000	257.59265	394.46545	150.48267	441.59854	139.91953	-6.07590	-708.02539	389.01416	-7.25968	-861.67297	77.40010	63.22614
326	2.708	1288.91614	263.80975	1392.66150	105.58247	263.78348	1368.12634	-785.36102	256.73352	1277.76111	292.37906	390.95895	146.62735	415.90302	141.64063	-6.25170	-733.82544	390.51428	-7.32379	-819.93842	77.29987	62.84436
327	2.717	1288.95679	264.24432	1393.93616	105.06734	264.30478	1368.02344	-785.88049	257.35779	1276.95349	328.04361	387.60172	142.91562	390.11066	143.32384	-6.37283	-759.65771	392.04233	-7.51004	-778.84601	78.00958	63.82050
328	2.725	1289.02600	264.65784	1395.14893	104.66766	264.41324	1368.41724	-786.27960	258.11346	1276.70154	364.76385	384.13525	138.74834	364.23956	144.95712	-6.49307	-785.57959	393.67984	-7.62158	-738.44812	79.50444	65.65242
329	2.733	1289.12451	265.04810	1396.29431	104.35361	264.18048	1369.29456	-786.55371	258.92145	1276.99475	402.51865	380.43265	133.67737	338.31827	146.57516	-6.63040	-811.62463	395.47025	-7.52948	-698.77441	81.84752	67.44760
330	2.742	1289.25305	265.41293	1397.36682	104.17591	263.69647	1370.64355	-786.70850	259.74240	1277.83057	441.03897	376.64954	127.72533	312.31152	148.25566	-6.71061	-837.82434	397.42810	-7.19939	-659.77576	85.16673	68.43675
331	2.750	1289.41223	265.75006	1398.36096	104.21410	263.01605	1372.45337	-786.75049	260.55899	1279.21826	480.07761	372.94897	121.01318	286.15384	150.08295	-6.62739	-864.16846	399.48230	-6.71497	-621.33118	89.43711	68.39311
332	2.758	1289.60278	266.05731	1399.27136	104.53412	262.15826	1374.69751	-786.67896	261.37671	1281.17004	519.49371	369.21127	113.52814	259.83005	152.04816	-6.34889	-890.56628	401.47919	-6.26055	-583.31555	94.38786	67.55035
333	2.767	1289.82532	266.33243	1400.09253	105.16669	261.12997	1377.31616	-786.48798	262.21893	1283.68713	559.11224	365.07770	105.24893	233.38495	154.04367	-5.94946	-916.92993	403.27264	-5.99562	-545.61633	99.70246	66.20050
334	2.775	1290.08081	266.57318	1400.81885	106.09999	259.93741	1380.21497	-786.16577	263.10522	1286.75146	598.75470	360.25330	96.28410	206.87207	156.00154	-5.55168	-943.25916	404.87024	-5.91429	-508.14960	105.22575	64.44534
335	2.783	1290.36975	266.77737	1401.44495	107.28562	258.59143	1383.28064	-785.69305	264.03061	1290.32251	638.40430	354.78259	86.90247	180.31555	157.93353	-5.23691	-969.60706	406.45871	-5.86965	-471.02380	110.90384	62.31590
336	2.792	1290.69287	266.94275	1401.96533	108.66119	257.12027	1386.40320	-785.05188	264.96191	1294.32751	678.16693	349.15369	77.47786	153.73096	159.82916	-5.00343	-996.00317	408.18567	-5.76537	-434.83228	116.53729	59.94971
337	2.800	1291.05103	267.06714	1402.37451	110.17438	255.56915	1389.49377	-784.24298	265.85651	1298.64844	717.94513	344.26035	68.47911	127.18823	161.63736	-4.80788	-1022.41345	410.04993	-5.63127	-400.74768	121.61169	57.47621
338	2.808	1291.44470	267.14825	1402.66687	111.78961	253.98923	1392.49304	-783.29193	266.68765	1303.11926	757.00250	341.07382	60.47050	100.86951	163.33272	-4.60924	-1048.68896	412.09973	-5.42775	-370.10059	125.55637	54.67775
339	2.817	1291.87476	267.18390	1402.83704	113.48013	252.43585	1395.35693	-782.23700	267.45132	1307.53455	793.60138	340.03497	53.90515	75.08618	164.91484	-4.34188	-1074.47510	414.53275	-4.79148	-343.84863	128.19514	50.84006
340	2.825	1292.34192	267.17184	1402.87952	115.21731	250.96014	1398.02673	-781.11011	268.15631	1311.65991	824.96631	340.64600	48.71053	50.23969	166.36183	-3.89734	-1099.21973	417.49088	-3.07305	-322.51959	129.64430	45.10530
341	2.833	1292.84680	267.10986	1402.78894	116.96517	249.58966	1400.41406	-779.92566	268.81674	1315.25000	848.07428	341.72192	43.95953	26.71716	167.63715	-3.22025	-1122.35925	420.87726	0.22003	-306.36877	129.87099	37.03546
342	2.842	1293.39014	266.99579	1402.55994	118.68635	248.32687	1402.41418	-778.67902	269.44940	1318.08459	861.23322	342.21167	38.10818	4.74988	168.73701	-2.41853	-1143.49878	424.44855	4.99968	-295.44275	128.63995	26.91197
343	2.850	1293.97253	266.82748	1402.18762	120.35431	247.16609	1403.93201	-777.36224	270.06104	1320.02417	865.03491	341.81567	29.95900	-15.72394	169.61134	-1.63779	-1162.44788	428.07376	10.75204	-289.70972	125.82741	15.66434
344	2.858	1294.59448	266.60287	1401.66675	121.95790	246.10916	1404.89966	-775.99530	270.62192	1321.06311	861.47693	340.92303	19.64175	-35.03632	169.93124	-0.61012	-1179.19617	431.88013	17.14854	-289.26715	121.77229	4.60368
345	2.867	1295.25659	266.31989	1400.99207	123.49913	245.17557	1405.27979	-774.62744	271.06244	1321.33044	852.21533	340.23633	8.66214	-53.26703	169.07568	1.82837	-1193.90039	436.11899	24.50008	-294.42517	117.45181	-4.76997
346	2.875	1295.95959	265.97644	1400.15833	124.98960	244.39819	1405.06299	-773.29761	271.31219	1321.00525	837.84979	340.34503	-1.03413	-69.38928	166.61841	7.51277	-1206.73633	440.86575	33.71123	-305.54712	114.22320	-11.14110
347	2.883	1296.70435	265.57016	1399.15845	126.44115	243.80307	1404.26624	-772.01428	271.32632	1320.22119	818.68121	341.35718	-8.08046	-81.19232	162.87616	17.61367	-1217.53723	445.78796	45.61721	-322.64984	113.05515	-14.22287
348	2.892	1297.49219	265.09830	1397.98425	127.84999	243.40088	1402.92920	-770.77393	271.06424	1319.05786	795.66431	342.90875	-12.11063	-86.51312	158.84003	31.31628	-1225.59583	450.17758	59.95186	-344.84534	113.88738	-15.04919
349	2.900	1298.32507	264.55737	1396.62463	129.18373	243.19476	1401.10852	-769.58093	270.47552	1317.58508	770.36273	344.56421	-13.72427	-84.55310	155.57703	46.09010	-1229.89722	453.31842	74.93275	-370.21405	115.85042	-15.00768
350	2.908	1299.20581	263.94299	1395.06689	130.37842	243.17152	1398.87793	-768.46460	269.52933	1315.88794	744.20892	346.17819	-14.07961	-75.98608	153.67062	59.32444	-1229.45898	454.96951	88.03964	-396.66296	118.04487	-14.92503
351	2.917	1300.13745	263.25000	1393.29822	131.34854	243.27559	1396.33289	-767.49579	268.26563	1314.05481	718.02380	347.85449	-14.14552	-62.15515	152.97661	69.71794	-1223.51123	455.59741	97.25395	-422.94562	120.05025	-15.11813
352	2.925	1301.12244	262.47357	1391.31152	132.00545	243.39761	1393.57983	-766.77948	266.83801	1312.14856	692.06860	349.67990	-14.28574	-44.36523	152.80409	77.42673	-1211.58398	456.18896	101.87608	-448.76929	121.84495	-15.64235
353	2.933	1302.16016	261.61157	1389.11548	132.27251	243.39304	1390.71558	-766.40900	265.52374	1310.16260	666.32153	351.61475	-14.50580	-23.65100	152.43962	83.29833	-1193.61121	457.71960	102.64289	-474.27374	123.50208	-16.31194
354	2.942	1303.24280	260.66840	1386.74707	132.09428	243.11841	1387.81506	-766.41260	264.67181	1307.98462	640.69409	353.52478	-14.80482	-0.78778	151.54889	88.11092	-1170.04761	460.59467	101.12116	-499.65106	125.06136	-16.84333
355	2.950	1304.35181	259.66022	1384.28467	131.44911	242.46964	1384.93933	-766.75238	264.56995	1305.44141	615.11798	355.25348	-15.21887	23.68231	150.17203	92.28835	-1141.84888	464.45059	98.69695	-525.04486	126.55009	-17.11510
356	2.958	1305.45483	258.61862	1381.84924	130.36884	241.41931	1382.14392	-767.36926	265.30383	1302.41968	589.56036	356.77667	-15.69395	49.46704	148.53011	95.91689	-1110.19531	468.36832	95.90218	-550.51257	128.01439	-17.22020
357	2.967	1306.50903	257.58521	1379.58435	128.94891	240.03729	1379.47339	-768.20459	266.73880	1298.94348	563.98938	358.26508	-16.06702	76.52875	146.89227	98.81812	-1076.04529	471.36975	92.60452	-576.03235	129.48030	-17.27956
358	2.975	1307.46997	256.59464	1377.61975	127.32472	238.46098	1376.95715	-769.19141	268.62296	1295.15723	538.35895	359.90283	-16.22113	105.00488	145.50781	100.65939	-1039.87866	472.92551	88.67458	-601.57068	130.92433	-17.33482
359	2.983	1308.29834	255.66165	1376.04883	125.62431	236.83304	1374.61853	-770.26123	270.69244	1291.26111	512.67877	361.68915	-16.22066	135.07660	144.54630	101.14117	-1001.84607	473.04077	84.30398	-627.11084	132.35492	-17.41180
360	2.992	1308.96362	254.78735	1374.93335	123.94019	235.27090	1372.48669	-771.36121	272.72430	1287.44141	487.02884	363.47607	-16.25983	166.84351	144.05045	100.20113	-961.99695	471.89291	79.83209	-652.65454	133.84760	-17.51273
361	3.000	1309.44580	253.97508	1374.31274	122.33341	233.87616	1370.60596	-772.45496	274.56848	1283.82947	461.44302	365.16611	-16.46951	200.25488	143.89951	98.08916	-920.32947	469.49368	75.56418	-678.22229	135.48141	-17.58528
362	3.008	1309.73572	253.23236	1374.20886	120.84392	232.74033	1369.03760	-773.50970	276.15259	1280.49963	435.86758	366.79596	-16.79623	235.16043	143.81212	95.22980	-876.90381	465.81207	71.88592	-703.83917	137.29007	-17.61002
363	3.017	1309.83313	252.55771	1374.63501	119.49168	231.93541	1367.85034	-774.49170	277.44547	1277.50146	410.25803	368.44983	-17.09135	271.42749	143.46536	91.99654	-832.13293	461.08884	69.45264	-729.54211	139.25139	-17.64005
364	3.025	1309.74792	251.94083	1375.60071	118.28158	231.50583	1367.10413	-775.36914	278.43146	1274.89795	384.60641	370.20642	-17.25429	309.00455	142.70062	88.57595	-786.90649	455.74841	69.02345	-755.36584	141.33803	-17.72884
365	3.033	1309.50232	251.37323	1377.10510	117.21730	231.46648	1366.83838	-776.10535	279.12112	1272.77783	358.89340	372.11877	-17.27461	347.90076	141.67261	84.95611	-742.27997	450.08511	70.87843	-781.28479	143.53748	-17.85140
366	3.042	1309.12659	250.83853	1379.12598	116.31454	231.80495	1367.06982	-776.65417	279.55994	1271.23914	333.10947	374.14938	-17.20872	388.14185	140.80585	81.01315	-698.95740	444.10983	74.26750	-807.24005	145.75378	-17.89386
367	3.050	1308.65601	250.30299	1381.61401	115.60875	232.49063	1367.79858	-776.97607	279.81946	1270.36389	307.27145	376.19104	-17.11009	429.69046	140.57935	76.64879	-656.95465	437.61588	77.65735	-833.23621	147.80338	-17.76167
368	3.058	1308.13843	249.73645	1384.47632	115.15918	233.48730	1369.01660	-777.06207	279.97754	1270.19849	281.35941	378.16730	-16.96770	472.30487	141.32559	71.87648	-615.69739	430.50378	79.85153	-859.31567	149.61594	-17.48533
369	3.067	1307.64185	249.13159	1387.55237	115.04443	234.76184	1370.71094	-776.93610	280.08899	1270.74915	255.30424	380.08157	-16.74953	515.50256	143.12962	66.81423	-574.61890	422.93781	80.66207	-885.49493	151.33609	-17.16294
370	3.075	1307.24084	248.49490	1390.62244	115.34082	236.28760	1372.85852	-776.63452	280.16858	1271.99280	229.06364	381.97986	-16.48503	558.70532	145.80316	61.62358	-533.74927	415.12170	80.40477	-911.78540	153.14186	-16.84865
371	3.083	1306.99622	247.83037	1393.46265	116.09300	238.04019	1375.40857	-776.18445	280.21039	1273.88989	202.66420	383.89206	-16.23628	601.42572	148.99632	56.41225	-493.63785	407.25330	79.29674	-938.18384	155.05307	-16.53812
372	3.092	1306.94202	247.13577	1395.90540	117.29707	239.98621	1378.26978	-775.59674	280.22208	1276.38623	176.17021	385.84137	-16.01115	643.46875	152.39290	51.19140	-454.84595	399.64432	77.45275	-964.66589	156.96814	-16.20377
373	3.100	1307.08667	246.40596	1397.86157	118.89832	242.07959	1381.31934	-774.86792	280.23178	1279.40881	149.64113	387.85791	-15.77818	685.13989	155.69441	46.05282	-417.69498	392.64188	74.97798	-991.23450	158.82568	-15.83681
374	3.108	1307.42029	245.63556	1399.30957	120.80270	244.27087	1384.43604	-773.98615	280.26514	1282.86243	123.12157	389.95801	-15.51506	727.22546	158.34846	41.54495	-382.42947	386.51263	71.84726	-1017.91968	160.64597	-15.48198
375	3.117	1307.92322	244.82011	1400.27051	122.90466	246.51161	1387.52686	-772.94421	280.32217	1286.62415	96.68912	392.14850	-15.17441	770.36133	159.50787	38.84216	-349.56857	381.41998	67.73904	-1044.69238	162.41718	-15.19026
376	3.125	1308.57190	243.95631	1400.78674	125.11272	248.75369	1390.52576	-771.75653	280.36618	1290.53174	70.53624	394.47009	-14.59549	813.77509	158.56317	39.08439	-320.11609	377.51276	62.05425	-1071.37915	164.04202	-14.84021
377	3.133	1309.34277	243.04172	1400.90686	127.35116	250.95392	1393.37012	-770.46655	280.33151	1294.37329	44.97340	397.03116	-13.44933	854.46674	155.79979	41.97345	-295.33228	375.05267	54.17799	-1097.65027	165.39696	-13.95836
378	3.142	1310.21313	242.07437	1400.67810	129.54868	253.07256	1395.97900	-769.14282	280.16147	1297.90259	20.34901	399.93445	-11.37589	887.98889	152.40327	45.07830	-276.18915	374.37408	43.85394	-1122.97070	166.43774	-11.86069
379	3.150	1311.16211	241.05260	1400.14343	131.63585	255.07008	1398.24988	-767.87231	279.85565	1300.87927	-2.98661	403.20078	-8.23784	910.45227	149.55627	45.22282	-262.98624	375.73260	31.54914	-1146.65576	167.25320	-8.14520
380	3.158	1312.16980	239.97473	1399.34180	133.55577	256.91470	1400.07776	-766.74579	279.48181	1303.12537	-24.68578	406.85922	-4.10756	920.40601	147.48523	40.90101	-255.41486	379.13986	18.67352	-1168.26599	167.93813	-3.00211
381	3.167	1313.21692	238.83908	1398.30969	135.28098	258.58835	1401.37610	-765.82642	279.14920	1304.58069	-44.47329	411.06250	1.08307	919.39490	145.68759	33.05667	-252.95587	384.09909	7.45277	-1187.82092	168.49242	3.06703
382	3.175	1314.28455	237.64386	1397.08167	136.82080	260.08508	1402.09143	-765.11841	278.97913	1305.31995	-62.14742	416.08090	7.90930	910.62854	143.90250	23.69127	-255.33328	389.46503	-0.02418	-1205.47241	168.99756	9.75015
383	3.183	1315.35388	236.38722	1395.69202	138.20789	261.40744	1402.20618	-764.55255	279.06915	1305.48950	-77.20149	422.17157	17.51485	896.80469	142.39409	14.42949	-262.89630	393.92529	-3.37345	-1221.20129	169.75522	17.17144
384	3.192	1316.40613	235.06732	1394.17480	139.47173	262.55807	1401.73706	-763.99548	279.45456	1305.20471	-88.21129	429.28802	31.06297	879.10608	141.58556	6.44764	-276.49860	396.87994	-4.12271	-1234.76416	170.96280	25.92863
385	3.200	1317.42212	233.68233	1392.56445	140.61789	263.53497	1400.72803	-763.30432	280.11374	1304.52490	-92.99904	436.78870	48.57102	857.92517	141.80450	0.78845	-296.28809	398.69559	-4.05881	-1245.55859	172.41783	36.75726
386	3.208	1318.38306	232.23050	1390.89551	141.62262	264.34381	1399.24622	-762.40955	281.00970	1303.51233	-90.14888	443.56262	68.05269	833.97388	143.08540	-2.13699	-320.64566	400.06836	-4.07825	-1252.49707	173.80318	49.72573
387	3.217	1319.26990	230.71033	1389.20264	142.43805	265.01273	1397.37439	-761.35431	282.10318	1302.26343	-80.43517	448.67963	86.19269	808.45758	145.03029	-3.01386	-347.00912	401.44510	-4.39310	-1254.28174	174.89651	63.75185
388	3.225	1320.06384	229.12050	1387.52075	142.99933	265.59189	1395.20203	-760.27264	283.32486	1300.88049	-66.31767	451.89301	100.26362	782.45172	147.08759	-2.99304	-373.49512	403.02188	-4.93998	-1249.99963	175.32024	77.01099
389	3.233	1320.74609	227.45998	1385.88477	143.23067	266.14926	1392.81702	-759.34424	284.54825	1299.43298	-50.07524	453.47073	109.54823	756.49341	148.97278	-2.86728	-399.44263	404.85825	-5.55606	-1239.45215	174.48526	87.73371
390	3.242	1321.29797	225.72765	1384.32935	143.05263	266.77283	1390.30640	-758.74176	285.59201	1297.93640	-32.66478	453.84628	115.22090	730.72400	150.72574	-2.95644	-424.95200	406.88043	-6.08147	-1222.98523	171.95238	94.72838
391	3.250	1321.70044	223.92180	1382.88928	142.39766	267.56189	1387.75867	-758.58173	286.25964	1296.34924	-13.94965	453.49261	119.18049	705.12610	152.51152	-3.31317	-450.28925	408.96432	-6.44227	-1201.17883	167.77635	97.53561
392	3.258	1321.93396	222.03909	1381.59912	141.23389	268.59760	1385.26099	-758.89819	286.40216	1294.59180	6.61543	452.78082	122.91560	679.62354	154.45143	-3.84966	-475.61221	411.05304	-6.67418	-1174.69690	162.51053	96.39803
393	3.267	1321.97729	220.07314	1380.49365	139.58730	269.91321	1382.89001	-759.64404	285.96515	1292.58020	29.47276	451.82974	127.06572	654.15240	156.55884	-4.39084	-500.97202	413.15155	-6.86464	-1144.21631	156.88991	92.08485
394	3.275	1321.80774	218.01321	1379.60815	137.54816	271.48041	1380.69873	-760.70996	285.00751	1290.26501	54.66342	450.56366	131.60168	628.69885	158.76492	-4.75811	-526.37073	415.24902	-7.08094	-1110.29797	151.48424	85.58657
395	3.283	1321.40015	215.84424	1378.97803	135.25455	273.21082	1378.70850	-761.95117	283.69873	1287.65967	81.81351	448.88086	136.17242	603.27527	160.96149	-4.89980	-551.79254	417.30560	-7.33024	-1073.31787	146.58887	77.88773
396	3.292	1320.72815	213.54955	1378.64038	132.86835	274.97717	1376.91821	-763.22443	282.27960	1284.85022	110.37886	446.76294	140.31596	577.88806	163.03897	-4.92262	-577.22791	419.28711	-7.55605	-1033.56848	142.29785	69.94006
397	3.300	1319.76807	211.11940	1378.63318	130.55937	276.65201	1375.32764	-764.42975	280.99255	1281.98511	139.91573	444.30530	143.50815	552.51819	164.95215	-4.97423	-602.70044	421.16330	-7.68441	-991.41895	138.57597	62.65293
398	3.308	1318.50562	208.56702	1378.99536	128.48665	278.14514	1373.95984	-765.53436	280.02545	1279.24805	170.20155	441.63187	145.17624	527.12805	166.73317	-5.12285	-628.23230	422.90475	-7.70008	-947.45288	135.35422	56.77256
399	3.317	1316.94690	205.95222	1379.76465	126.76604	279.41751	1372.86609	-766.55896	279.48947	1276.82324	201.17540	438.74652	144.84669	501.67670	168.43701	-5.34310	-653.79498	424.51706	-7.67113	-902.55066	132.65874	52.79128
400	3.325	1315.13086	203.40729	1380.97498	125.43335	280.44955	1372.11304	-767.54004	279.40421	1274.86816	232.82198	435.55896	142.43190	476.12778	170.12402	-5.56789	-679.35645	426.06296	-7.67202	-857.81726	130.58427	51.00852
401	3.333	1313.13660	201.14917	1382.64941	124.42729	281.18756	1371.76233	-768.49976	279.68604	1273.48926	265.14291	432.06757	138.38756	450.48422	171.85089	-5.75024	-704.93567	427.62296	-7.69919	-814.31665	129.12268	51.57067
402	3.342	1311.07349	199.44940	1384.79443	123.62971	281.55142	1371.85986	-769.43555	280.17627	1272.72034	298.18707	428.39246	133.52156	424.79166	173.61453	-5.90926	-730.58008	429.23792	-7.68793	-772.74341	128.15921	54.22659
403	3.350	1309.03711	198.52632	1387.39343	122.94957	281.50397	1372.43164	-770.32990	280.71069	1272.52905	332.01755	424.66333	128.63055	399.07599	175.34013	-6.10181	-756.33984	430.91006	-7.57734	-733.22961	127.74471	58.04158
404	3.358	1307.03772	198.37929	1390.40735	122.37332	281.07709	1373.48730	-771.16284	281.17859	1272.86060	366.61728	420.97403	124.23389	373.32364	176.96512	-6.31883	-782.27423	432.64703	-7.34648	-695.43732	128.17020	61.70314
405	3.367	1304.97119	198.72742	1393.78125	121.95111	280.33139	1375.02124	-771.91638	281.53091	1273.67981	401.86472	417.35611	120.42451	347.51627	178.52707	-6.44841	-808.41760	434.46960	-7.02989	-658.85974	129.61057	64.28415
406	3.375	1302.70923	199.20796	1397.45544	121.75613	279.32104	1377.01050	-772.57794	281.75677	1274.99011	437.59821	413.70380	116.87547	321.60883	180.16907	-6.40188	-834.69885	436.36935	-6.71504	-623.01227	131.94920	65.54108
407	3.383	1300.23315	199.64764	1401.36938	121.84991	278.09573	1379.41357	-773.14209	281.86981	1276.83179	473.64249	409.79150	113.07059	295.50839	182.04378	-6.23029	-860.97510	438.29166	-6.49183	-587.45862	134.96457	65.57757
408	3.392	1297.64575	200.07976	1405.45215	122.26084	276.71277	1382.17493	-773.60144	281.91394	1279.25549	509.76382	405.42950	108.58630	269.15982	184.16486	-6.03563	-887.19495	440.17691	-6.36801	-551.85394	138.37140	64.58137
409	3.400	1295.07507	200.56433	1409.60986	122.97256	275.23587	1385.22583	-773.93518	281.96091	1282.28345	545.67621	400.56204	103.21899	242.61438	186.36298	-5.82289	-913.44312	441.99982	-6.25341	-515.97888	141.71642	62.89949
410	3.408	1292.62817	201.10930	1413.73157	123.92272	273.72366	1388.48145	-774.11432	282.07944	1285.88831	581.20428	395.19888	96.94455	215.98627	188.44676	-5.53394	-939.81812	443.76532	-6.07294	-479.74512	144.47528	61.08676
411	3.417	1290.43115	201.77577	1417.71350	125.01714	272.22003	1391.84216	-774.12189	282.31238	1289.98962	616.53436	389.36615	89.81407	189.37891	190.36766	-5.18317	-966.34106	445.50003	-5.86395	-443.30005	146.30569	59.68082
412	3.425	1288.64294	202.75569	1421.47595	126.15773	270.75482	1395.20569	-773.96924	282.67688	1294.45898	652.28876	383.18085	81.94357	162.83411	192.18494	-4.87306	-992.95947	447.27814	-5.69385	-407.22583	147.18642	58.86074
413	3.433	1287.36865	204.23468	1424.95068	127.27215	269.34848	1398.48657	-773.69501	283.15906	1299.14075	688.98199	376.97183	73.65554	136.34497	193.95665	-4.67903	-1019.51685	449.21609	-5.50520	-372.64343	147.29666	58.27044
414	3.442	1286.59656	206.23402	1428.05383	128.32764	268.01578	1401.62805	-773.35303	283.71780	1303.86084	725.94324	371.35251	65.57055	109.97522	195.68369	-4.54855	-1045.67493	451.41760	-5.04101	-341.01111	146.75290	57.06359
415	3.450	1286.25305	208.62886	1430.67957	129.31750	266.77521	1404.59631	-772.99493	284.31149	1308.41467	760.84711	366.97183	58.41080	83.97144	197.28426	-4.32263	-1070.93567	453.95615	-3.81979	-313.70190	145.50453	54.16164
416	3.458	1286.25159	211.20349	1432.72205	130.23172	265.64911	1407.35608	-772.65399	284.91281	1312.56860	790.50726	364.02414	52.55358	58.72339	198.65207	-3.86498	-1094.78381	456.85550	-1.28139	-291.66809	143.38939	48.76697
417	3.467	1286.48962	213.68320	1434.10376	131.04137	264.64752	1409.84778	-772.33301	285.50195	1316.08911	812.25000	362.20526	47.63259	34.63025	199.78700	-3.18349	-1116.82068	460.04965	2.78701	-275.21832	140.20728	40.80799
418	3.475	1286.86304	215.81046	1434.79272	131.70810	263.76404	1411.98315	-772.00208	286.05286	1318.79260	825.09149	361.16504	42.51712	11.96497	200.79449	-2.44170	-1136.80933	463.45551	8.02394	-263.98706	135.85243	30.93919
419	3.483	1287.29065	217.41330	1434.80042	132.20407	262.99777	1413.65979	-771.63165	286.51367	1320.59631	830.09491	360.72394	35.84695	-9.26672	201.69580	-1.81651	-1154.66138	467.13083	13.89714	-257.42157	130.40352	20.22279
420	3.492	1287.72205	218.41576	1434.17017	132.52754	262.37247	1414.78589	-771.24359	286.80231	1321.54688	829.41559	360.72186	26.97206	-29.37024	202.24069	-1.18120	-1170.46399	471.32220	20.35688	-255.45764	124.19212	9.76755
421	3.500	1288.13184	218.81444	1432.96216	132.70795	261.92584	1415.30261	-770.88989	286.83554	1321.78174	824.64301	360.96494	16.59711	-48.63470	201.89510	0.30586	-1184.46082	476.28986	28.10918	-258.65125	117.96901	0.52260
422	3.508	1288.50964	218.64836	1431.24353	132.79797	261.68195	1415.19336	-770.57355	286.56088	1321.44067	815.91443	361.32281	6.41550	-66.56573	200.08606	4.24192	-1196.82935	481.97784	38.21670	-267.69666	112.87112	-6.73518
423	3.517	1288.85229	217.97466	1429.08215	132.85403	261.63947	1414.47766	-770.24231	285.95676	1320.62024	802.47296	361.74463	-1.94849	-81.39526	196.62146	12.09978	-1207.44543	487.76859	51.16093	-282.79260	109.93358	-11.52997
424	3.525	1289.15845	216.85362	1426.54346	132.91350	261.78116	1413.19836	-769.86139	285.01520	1319.39209	783.89258	362.21283	-7.72668	-90.78271	191.98286	23.87701	-1215.81812	492.60675	66.03699	-303.25342	109.42586	-13.98985
425	3.533	1289.42566	215.34195	1423.69080	132.97749	262.07678	1411.40784	-769.46265	283.74255	1317.82556	760.87128	362.77539	-11.11638	-93.26367	187.22774	37.66314	-1221.07666	495.56387	80.71153	-327.50696	110.64622	-14.82229
426	3.542	1289.65027	213.49094	1420.58508	133.00262	262.47427	1409.16199	-769.13544	282.18393	1315.98730	735.11664	363.61053	-12.85600	-88.95135	183.44513	50.75962	-1222.16321	496.42877	92.88125	-353.59674	112.50578	-14.89536
427	3.550	1289.82666	211.34735	1417.28662	132.90376	262.89761	1406.52393	-768.97485	280.45886	1313.90906	708.46063	364.91229	-13.66185	-78.98334	181.08578	61.32201	-1218.32520	495.76889	101.06678	-380.02576	114.32860	-14.90698
428	3.558	1289.94849	208.95508	1413.85437	132.56810	263.25235	1403.56689	-769.03534	278.77338	1311.56348	681.97504	366.66772	-13.99695	-64.66174	179.75867	69.05595	-1209.33850	494.51703	104.99744	-406.15778	116.03732	-15.21426
429	3.567	1290.00903	206.35651	1410.34778	131.87791	263.43057	1400.37317	-769.36133	277.35928	1308.90625	655.88782	368.65952	-14.15002	-47.09656	178.64635	74.71572	-1195.22144	493.56168	105.51062	-431.92688	117.74828	-15.76864
430	3.575	1290.00122	203.59363	1406.82581	130.73724	263.32343	1397.02515	-770.04248	276.38596	1305.93506	630.06360	370.63361	-14.30875	-27.18787	177.09955	79.23619	-1176.08521	493.47354	104.04108	-457.47485	119.46774	-16.33220
431	3.583	1289.91809	200.70845	1403.34753	129.09666	262.84662	1393.59583	-771.17267	275.93881	1302.67566	604.33966	372.40503	-14.55780	-5.59265	174.93188	83.20484	-1152.41345	494.29977	101.86330	-482.97131	121.14640	-16.77451
432	3.592	1289.75305	197.74352	1399.97192	126.97430	261.97815	1390.14111	-772.75092	276.04272	1299.13794	578.61731	373.95227	-14.87387	17.30652	172.28603	86.81086	-1125.13892	495.60553	99.57700	-508.49268	122.76208	-17.09847
433	3.600	1289.49902	194.74217	1396.75867	124.46516	260.78372	1386.70422	-774.63708	276.67603	1295.31360	552.87744	375.40637	-15.18207	41.35083	169.36897	90.03846	-1095.20093	496.79041	97.12270	-534.01813	124.32613	-17.33298
434	3.608	1289.14893	191.74902	1393.76819	121.72213	259.38647	1383.33057	-776.60388	277.76782	1291.22522	527.13983	376.88812	-15.42810	66.54431	166.37802	92.79333	-1063.15576	497.33911	94.14476	-559.53693	125.87618	-17.50967
435	3.617	1288.69495	188.81026	1391.06250	118.91400	257.89914	1380.07458	-778.44696	279.19025	1286.98108	501.42172	378.45010	-15.60574	93.04895	163.57071	94.86960	-1029.20715	496.88837	90.40086	-585.08252	127.40331	-17.64388
436	3.625	1288.12817	185.97375	1388.70667	116.18890	256.40067	1376.99158	-780.06134	280.77740	1282.76611	475.74094	380.10443	-15.77557	121.14270	161.26132	95.92696	-993.37866	495.26245	85.99175	-610.66626	128.88895	-17.72309
437	3.633	1287.43860	183.28806	1386.76855	113.65443	254.96765	1374.13208	-781.43677	282.36923	1278.76831	450.09521	381.80627	-16.02762	151.07239	159.64420	95.65788	-955.64111	492.42447	81.30379	-636.26013	130.42688	-17.74516
438	3.642	1286.61548	180.79953	1385.31775	111.37234	253.69522	1371.54846	-782.60950	283.84055	1275.12488	424.43997	383.50336	-16.36932	182.92688	158.60913	94.04179	-916.11267	488.37454	76.82558	-661.87354	132.12053	-17.71851
439	3.650	1285.64978	178.54689	1384.42102	109.36808	252.68405	1369.30432	-783.62433	285.09766	1271.92346	398.74240	385.21643	-16.69371	216.61926	157.83197	91.38158	-875.24939	483.20206	73.08817	-687.56982	133.94788	-17.66451
440	3.658	1284.53723	176.55280	1384.13293	107.64498	252.01392	1367.47388	-784.51849	286.05981	1269.22583	373.03104	387.00186	-16.88750	251.95215	157.03726	88.09525	-833.79248	477.13315	70.66399	-713.37024	135.85532	-17.64780
441	3.667	1283.28479	174.81459	1384.48145	106.19341	251.72330	1366.12610	-785.31134	286.65921	1267.08167	347.34323	388.86502	-16.92430	288.74808	156.08466	84.52557	-792.51941	470.37381	70.00336	-739.23193	137.84456	-17.73010
442	3.675	1281.91687	173.29915	1385.45081	104.99928	251.80396	1365.30750	-786.00189	286.86588	1265.52734	321.65433	390.75555	-16.84929	326.93103	154.94681	80.86051	-752.02167	462.96548	71.09746	-765.13110	139.90277	-17.88055
443	3.683	1280.48010	171.95103	1386.96899	104.05229	252.21463	1365.03406	-786.57965	286.70462	1264.57556	295.89487	392.62924	-16.73317	366.47659	153.76302	77.13510	-712.54285	454.84204	73.25887	-791.07019	141.96056	-17.98959
444	3.692	1279.04016	170.71985	1388.91101	103.35149	252.90202	1365.30042	-787.03809	286.24307	1264.21826	270.02008	394.49332	-16.64055	407.32257	152.80156	73.33161	-673.84863	445.99966	75.43494	-817.01959	143.96928	-17.99890
445	3.700	1277.67297	169.59233	1391.12207	102.91179	253.81999	1366.09460	-787.38013	285.56549	1264.44214	244.03093	396.39584	-16.59093	449.30060	152.32687	69.45061	-635.38739	436.59467	76.90445	-842.93091	145.97656	-17.95432
446	3.708	1276.44922	168.58672	1393.45020	102.76529	254.94400	1367.40735	-787.61133	284.75189	1265.24609	217.93260	398.38031	-16.53557	492.09601	152.56421	65.47256	-596.77264	426.89551	77.60017	-868.82800	148.03412	-17.86610
447	3.717	1275.41309	167.68382	1395.76599	102.95004	256.26498	1369.22095	-787.72699	283.86420	1266.64355	191.71983	400.45087	-16.39891	535.25989	153.67288	61.34433	-558.04877	417.18729	77.79141	-894.88416	150.00827	-17.60197
448	3.725	1274.56201	166.76424	1397.95825	103.49428	257.76407	1371.48804	-787.70795	282.94110	1268.64783	165.40146	402.54407	-16.17075	578.27777	155.67175	57.00172	-519.53900	407.73911	77.67832	-921.29126	151.70216	-17.05853
449	3.733	1273.87402	165.67340	1399.92322	104.40475	259.40256	1374.12024	-787.52576	282.00574	1271.25427	138.99547	404.55237	-15.92311	620.76306	158.40863	52.39473	-481.60828	398.85150	77.33506	-947.97119	153.21323	-16.37971
450	3.742	1273.38086	164.37321	1401.57043	105.66142	261.13708	1377.00061	-787.14648	281.07550	1274.42993	112.51976	406.45422	-15.70711	662.76636	161.51712	47.63047	-444.55667	390.87076	76.81677	-974.64441	154.85582	-15.83717
451	3.750	1273.17090	162.95668	1402.83240	107.22174	262.92795	1380.01343	-786.53320	280.16473	1278.10742	86.01401	408.37350	-15.49129	704.86829	164.40834	43.20311	-408.74091	384.11011	76.10724	-1001.22357	156.74777	-15.55594
452	3.758	1273.29565	161.47952	1403.65894	109.03116	264.73108	1383.06824	-785.65552	279.28287	1282.18103	59.56497	410.46301	-15.16846	747.64508	166.41040	40.09806	-374.87936	378.76773	74.86732	-1027.84839	158.77213	-15.50667
453	3.767	1273.72620	159.87276	1404.01038	111.03493	266.49606	1386.09973	-784.50964	278.43039	1286.50842	33.36061	412.81567	-14.49948	790.59338	166.98099	39.44783	-344.21762	374.87872	72.23141	-1054.56470	160.79350	-15.58862
454	3.775	1274.42944	158.08073	1403.85889	113.18433	268.18109	1389.04333	-783.13611	277.59216	1290.91760	7.75904	415.48337	-13.09760	831.36902	166.00894	41.48385	-318.25546	372.36819	67.03126	-1081.13855	162.65178	-15.43794
455	3.783	1275.42651	156.19507	1403.19287	115.42989	269.76740	1391.80945	-781.61243	276.73523	1295.21057	-16.74434	418.48880	-10.61249	866.23083	164.05017	44.56672	-298.09460	371.26254	58.47012	-1107.03833	164.15637	-14.32935
456	3.792	1276.73315	154.36395	1402.01648	117.71217	271.25595	1394.28601	-780.02216	275.82263	1299.16809	-39.67217	421.81390	-6.92282	891.50549	162.00452	45.80901	-283.91403	371.80408	46.70628	-1131.59961	165.24008	-11.61938
457	3.800	1278.28223	152.63109	1400.34900	119.96951	272.65405	1396.36047	-778.43280	274.83777	1302.57227	-60.71883	425.46722	-2.00888	905.12659	160.42381	43.09322	-275.09958	374.20306	32.91154	-1154.35657	165.93362	-7.24042
458	3.808	1279.95471	150.94849	1398.23755	122.15685	273.96716	1397.94397	-776.88879	273.80588	1305.24829	-79.73604	429.67654	4.47163	907.48193	159.37869	36.35788	-270.89926	378.24741	18.98989	-1175.14380	166.17192	-1.61183
459	3.817	1281.65906	149.29346	1395.77600	124.25442	275.19672	1398.97742	-775.40460	272.81372	1307.10413	-96.37114	434.90030	13.45740	900.97455	158.89252	27.07700	-270.96680	383.13696	7.25341	-1193.95703	165.85405	4.80139
460	3.825	1283.35278	147.70235	1393.09705	126.26186	276.34146	1399.42725	-773.97198	272.00455	1308.16895	-109.44356	441.35629	26.15261	888.39606	159.06325	17.10494	-275.51273	387.68408	-0.36819	-1210.92712	165.16382	11.80627
461	3.833	1285.02173	146.22934	1390.33411	128.18762	277.39679	1399.28625	-772.58966	271.51404	1308.59631	-116.84279	448.56235	43.08351	871.53290	159.92406	8.18232	-285.26041	390.95682	-3.64375	-1226.24585	164.58670	19.70096
462	3.842	1286.66284	144.91479	1387.58875	130.03662	278.34683	1398.57825	-771.26569	271.39221	1308.57593	-116.70567	455.52884	63.14512	851.12329	161.50363	1.75926	-300.97162	392.94205	-4.17476	-1239.80151	164.43024	29.26954
463	3.850	1288.27686	143.77917	1384.92065	131.79605	279.15857	1397.36011	-769.98859	271.58813	1308.21826	-109.03914	461.34210	83.59273	827.71368	163.73172	-1.64323	-322.33426	394.36694	-3.83401	-1250.81836	164.47995	41.15324
464	3.858	1289.86584	142.82719	1382.35596	133.42590	279.79391	1395.71240	-768.73883	271.99945	1307.54968	-95.93538	465.56412	101.37261	802.31873	166.21921	-2.79367	-347.43729	395.84561	-3.64033	-1257.94189	164.28433	55.01517
465	3.867	1291.43079	142.05392	1379.89954	134.85916	280.24594	1393.72534	-767.53540	272.52640	1306.59705	-80.03551	468.23956	114.77585	776.18530	168.48335	-2.94622	-373.86548	397.45471	-3.87732	-1259.80615	163.58406	69.39217
466	3.875	1292.97192	141.45006	1377.54675	136.00450	280.57690	1391.49304	-766.44580	273.08383	1305.42651	-62.86458	469.59344	123.94581	750.11157	170.33397	-2.89791	-400.14209	399.04575	-4.43660	-1255.58850	162.25285	82.33789
467	3.883	1294.48828	141.00522	1375.29004	136.75012	280.92181	1389.11719	-765.55835	273.58075	1304.11304	-44.49965	469.84607	130.19583	724.30408	171.89415	-2.95228	-425.94556	400.62335	-5.05072	-1245.14478	160.01973	92.22240
468	3.892	1295.97839	140.70969	1373.12329	136.98375	281.44818	1386.70251	-764.95630	273.90808	1302.69702	-24.33944	469.32520	135.11163	698.70862	173.43365	-3.22849	-451.45264	402.31552	-5.51972	-1228.81812	156.56711	98.18044
469	3.900	1297.44067	140.55478	1371.04236	136.62900	282.29556	1384.34570	-764.70288	273.95566	1301.16553	-1.87181	468.41702	139.87932	673.23547	175.18719	-3.71295	-476.86047	404.15765	-5.80829	-1207.19629	151.92767	100.15616
470	3.908	1298.87292	140.53276	1369.04517	135.67442	283.52609	1382.12463	-764.83020	273.64682	1299.46252	23.03686	467.33417	144.95236	647.82385	177.18390	-4.23422	-502.27567	406.07846	-5.96951	-1180.96936	146.58484	98.70663
471	3.917	1300.27344	140.63657	1367.13110	134.18246	285.10364	1380.08533	-765.33081	272.96466	1297.52039	50.16011	466.14951	150.16928	622.44946	179.30254	-4.59240	-527.69653	408.03320	-6.06862	-1150.84888	141.13403	94.71680
472	3.925	1301.64038	140.85944	1365.30042	132.28096	286.89673	1378.23572	-766.14752	271.96021	1295.29871	79.08319	464.92593	155.03534	597.11816	181.45053	-4.73356	-553.05682	410.00345	-6.19190	-1117.43054	136.00452	89.11397
473	3.933	1302.97192	141.19473	1363.55322	130.14172	288.70633	1376.55762	-767.17725	270.74487	1292.82166	109.43663	463.60965	158.83963	571.85767	183.56905	-4.76558	-578.33850	411.91730	-6.39804	-1081.08020	131.47095	82.69155
474	3.942	1304.26648	141.63579	1361.88989	127.95058	290.31732	1375.04016	-768.29962	269.46841	1290.19067	140.99722	461.96616	160.76524	546.66919	185.57961	-4.83550	-603.60486	413.71649	-6.62898	-1042.03174	127.74156	76.10196
475	3.950	1305.52222	142.17587	1360.31067	125.87450	291.55237	1373.70996	-769.40875	268.29144	1287.56128	173.56139	459.84625	160.31662	521.48499	187.45100	-5.02236	-628.90814	415.45157	-6.76155	-1000.59430	124.98268	69.90681
476	3.958	1306.73755	142.80826	1358.81567	124.03150	292.31104	1372.63220	-770.43250	267.35657	1285.10364	206.87553	457.40228	157.72765	496.22296	189.24295	-5.29782	-654.23193	417.19904	-6.75428	-957.28760	123.21225	64.57437
477	3.967	1307.91077	143.52608	1357.40479	122.47421	292.58582	1371.88342	-771.35400	266.74664	1282.98657	240.79570	454.88342	153.76651	470.86517	191.02371	-5.55897	-679.56165	418.96014	-6.69774	-912.86487	122.27312	60.41803
478	3.975	1309.04016	144.32254	1356.07800	121.19408	292.45102	1371.52112	-772.22418	266.44400	1281.38062	275.40515	452.32898	149.16547	445.44171	192.80550	-5.73325	-704.94507	420.69009	-6.71016	-868.20471	122.10222	57.60941
479	3.983	1310.12402	145.19077	1354.83533	120.14017	292.00488	1371.57690	-773.12292	266.34579	1280.43250	310.93619	449.55945	144.25989	419.98074	194.56647	-5.85698	-730.44153	422.35492	-6.79277	-824.08215	122.78937	56.33409
480	3.992	1311.16077	146.12396	1353.67664	119.24161	291.28134	1372.06873	-774.08130	266.35190	1280.20740	347.55289	446.43604	139.11037	394.49915	196.28400	-6.01970	-756.07007	423.98499	-6.80738	-780.90576	124.21253	56.77668
481	4.000	1312.14856	147.11523	1352.60181	118.44358	290.23901	1373.01001	-775.04199	266.44116	1280.65771	385.17441	443.01062	133.79329	369.01025	197.96008	-6.22825	-781.83435	425.69580	-6.60637	-738.74084	125.98934	58.74127
482	4.008	1313.08569	148.15775	1351.61096	117.74887	288.85199	1374.40564	-775.90314	266.64502	1281.67761	423.55597	439.34698	128.31796	343.49368	199.63892	-6.36774	-807.72827	427.56888	-6.20109	-697.58405	127.97145	61.37223
483	4.017	1313.97070	149.24469	1350.70374	117.21861	287.16388	1376.24780	-776.59180	266.96277	1283.19861	462.46268	435.35257	122.45949	317.84402	201.41406	-6.32834	-833.70532	429.51956	-5.79452	-657.39233	130.47791	63.51929
484	4.025	1314.80151	150.36923	1349.88037	116.93217	285.24887	1378.50891	-777.09003	267.34360	1285.22400	501.65482	430.84799	115.96925	291.92749	203.38046	-6.11740	-859.70361	431.39600	-5.59013	-617.96057	133.87488	64.44331
485	4.033	1315.57678	151.52451	1349.14063	116.95244	283.16580	1381.13147	-777.40948	267.74118	1287.78809	540.75580	425.63147	108.82210	265.73254	205.50604	-5.80240	-885.69971	433.18488	-5.58301	-579.03204	138.15202	64.07042
486	4.042	1316.29456	152.70370	1348.48462	117.30721	280.95819	1384.02283	-777.56702	268.14990	1290.90320	579.26599	419.41339	101.11736	239.38922	207.61142	-5.42517	-911.72717	435.00363	-5.59593	-540.51343	142.96811	62.70193
487	4.050	1316.95337	153.89998	1347.91211	117.98219	278.67477	1387.06580	-777.58258	268.60944	1294.52869	616.86151	411.80551	92.82407	213.03296	209.55011	-5.02736	-937.84692	436.92175	-5.48346	-502.53455	147.90872	60.65565
488	4.058	1317.55127	155.10651	1347.42310	118.93160	276.37213	1390.14258	-777.48322	269.19791	1298.56104	653.81232	402.55984	83.73924	186.70636	211.34686	-4.68297	-964.09814	438.89224	-5.25328	-465.40137	152.63858	58.12442
489	4.067	1318.08679	156.31644	1347.01758	120.09530	274.10385	1393.16052	-777.29865	269.99002	1302.85095	690.93890	391.99945	73.78712	160.38220	213.11212	-4.44916	-990.47815	440.86707	-4.99717	-429.65002	156.85062	55.21992
490	4.075	1318.55811	157.52295	1346.69543	121.40424	271.91061	1396.06421	-777.05292	270.99969	1307.23633	728.69891	381.29865	63.50385	134.08606	214.86215	-4.31607	-1016.87646	442.90668	-4.71930	-396.12292	160.18988	51.91032
491	4.083	1318.96350	158.71921	1346.45667	122.78165	269.81970	1398.82739	-776.76764	272.17838	1311.55090	766.09906	372.13495	54.18288	108.01221	216.48128	-4.20959	-1042.96423	445.12234	-4.20618	-365.85474	162.34874	47.80346
492	4.092	1319.30139	159.89836	1346.30127	124.15205	267.85669	1401.42480	-776.46899	273.46832	1315.60693	800.41162	365.54221	47.11202	82.48682	217.84880	-4.00948	-1068.21399	447.57858	-3.00418	-339.84692	163.15395	42.20311
493	4.100	1319.56995	161.05359	1346.22913	125.44708	266.04489	1403.80286	-776.18225	274.83008	1319.19250	827.96613	361.04675	42.29346	57.85333	218.94073	-3.61183	-1092.09204	450.28436	-0.60038	-318.88708	162.46780	34.55996
494	4.108	1319.76758	162.17807	1346.24011	126.60397	264.39203	1405.87708	-775.91479	276.21295	1322.09619	845.78229	357.38220	37.99855	34.41223	219.81628	-3.05686	-1114.25110	453.19516	3.22075	-303.47980	160.08545	24.89568
495	4.117	1319.89246	163.26494	1346.33423	127.57295	262.89188	1407.55322	-775.64886	277.51239	1324.14124	853.01465	353.74060	31.86445	12.34119	220.54881	-2.55599	-1134.54724	456.28015	8.24250	-293.88525	155.87006	13.93873
496	4.125	1319.94299	164.30737	1346.51147	128.33412	261.53467	1408.74890	-775.35822	278.56583	1325.23328	851.02740	349.95062	22.68969	-8.44690	221.10693	-2.27524	-1152.91528	459.62820	14.09508	-290.24127	150.09459	3.04576
497	4.133	1319.91748	165.29855	1346.77173	128.90405	260.31525	1409.40771	-775.04718	279.19931	1325.41272	842.11884	346.24319	11.44115	-28.31091	221.17206	-1.93785	-1169.32410	463.39783	20.67998	-292.71301	143.75111	-6.08716
498	4.142	1319.81421	166.23161	1347.11511	129.32520	259.24628	1409.50000	-774.76648	279.30084	1324.86011	828.04889	343.24741	0.62196	-47.43103	220.08112	-0.42285	-1183.77039	467.72711	28.51929	-301.53674	138.41737	-12.09040
499	4.150	1319.63147	167.09975	1347.54138	129.64755	258.36374	1409.01807	-774.56982	278.85559	1323.82300	809.64020	341.59769	-7.41338	-64.95294	217.14122	4.13341	-1196.02307	472.62961	38.68045	-316.84442	135.37253	-14.72806
500	4.158	1319.36768	167.89612	1348.05042	129.91037	257.70776	1407.97290	-774.45795	277.91089	1322.52075	787.52740	341.38162	-11.77782	-78.69653	212.20210	13.19275	-1205.28979	477.70425	51.85669	-338.11401	134.69566	-15.00122
501	4.167	1319.02100	168.61388	1348.64233	130.12575	257.28998	1406.39600	-774.37518	276.53357	1321.09290	762.83441	342.18573	-13.25339	-86.24963	205.99184	26.35174	-1210.38757	482.10806	67.17258	-363.57935	135.52225	-14.41118
502	4.175	1318.58972	169.24622	1349.31714	130.26682	257.07709	1404.34119	-774.26056	274.80530	1319.59314	736.94269	343.55457	-13.43463	-86.49713	199.83656	41.20708	-1210.31726	485.19745	82.09865	-390.60364	137.07558	-14.14851
503	4.183	1318.07227	169.78625	1350.07446	130.26456	256.99295	1401.88330	-774.11884	272.83755	1318.02380	710.84521	345.23315	-13.51466	-79.98145	194.91214	54.83804	-1204.56482	487.13879	93.79270	-417.08636	139.05496	-14.58428
504	4.192	1317.46680	170.22720	1350.91455	130.01576	256.92596	1399.11133	-774.05151	270.79584	1316.38391	684.91937	347.09912	-13.81647	-68.05347	191.56805	65.46375	-1192.96667	488.75104	100.65842	-442.46606	141.23334	-15.34291
505	4.200	1316.77173	170.56216	1351.83728	129.40479	256.74323	1396.11572	-774.20605	268.92310	1314.66003	659.16077	349.06625	-14.21091	-52.00562	189.23660	72.98588	-1175.52209	490.90833	102.97112	-467.30090	143.30103	-15.97665
506	4.208	1315.98535	170.78432	1352.84253	128.33900	256.31531	1392.97913	-774.69427	267.52173	1312.77295	633.45441	351.02246	-14.59743	-32.83533	186.95976	78.37297	-1152.53821	494.04706	102.29997	-492.21313	145.15508	-16.39268
507	4.217	1315.10571	170.88675	1353.93042	126.78445	255.54300	1389.77869	-775.55151	266.85632	1310.58691	607.74359	352.81482	-14.98717	-11.31970	184.01935	82.69454	-1124.92761	497.92395	100.25391	-517.42017	146.93463	-16.69823
508	4.225	1314.13135	170.86264	1355.10071	124.78169	254.37889	1386.58960	-776.74097	267.02945	1307.99097	582.07721	354.37219	-15.36896	11.97272	180.22987	86.55642	-1094.02283	501.71777	97.56670	-542.86121	148.74564	-16.98227
509	4.233	1313.06042	170.70517	1356.35339	122.43541	252.84052	1383.48047	-778.17175	267.95251	1304.96045	556.51569	355.82843	-15.66739	36.69391	175.86539	90.08121	-1060.93982	504.45224	94.10939	-568.40112	150.53632	-17.27075
510	4.242	1311.89148	170.40759	1357.68848	119.88435	251.01042	1380.50171	-779.72888	269.42239	1301.56921	531.04742	357.40372	-15.82803	62.67114	171.37505	93.14076	-1026.21387	505.50421	89.57144	-593.95801	152.20023	-17.53229
511	4.250	1310.62280	169.96338	1359.10583	117.26202	249.01175	1377.68469	-781.31824	271.20636	1297.97375	505.60703	359.15662	-15.89087	89.87134	167.12854	95.53082	-989.92590	504.79236	84.07901	-619.53003	153.71832	-17.68114
512	4.258	1309.25330	169.36610	1360.60522	114.66796	246.97134	1375.05933	-782.89008	273.08514	1294.36914	480.13718	360.97656	-15.97469	118.40369	163.33228	97.00916	-951.96436	502.52698	78.26851	-645.14893	155.18024	-17.64821
513	4.267	1307.78149	168.60950	1362.18640	112.16525	245.00528	1372.67310	-784.42120	274.86963	1290.92834	454.62848	362.77222	-16.18066	148.47443	160.02061	97.33350	-912.24133	499.00479	73.02277	-670.79956	156.73608	-17.49683
514	4.275	1306.20642	167.68723	1363.84900	109.79291	243.22556	1370.59546	-785.89435	276.40884	1287.77588	429.09995	364.54071	-16.50761	180.23676	157.06648	96.39278	-870.94391	494.57996	69.23694	-696.36829	158.57126	-17.40027
515	4.283	1304.52625	166.59239	1365.59277	107.57861	241.73750	1368.90698	-787.30005	277.59290	1285.00061	403.55588	366.33990	-16.85393	213.66986	154.25192	94.31718	-828.78448	489.56805	67.73827	-721.78705	160.71945	-17.44893
516	4.292	1302.73853	165.31674	1367.41785	105.55094	240.62292	1367.68176	-788.63739	278.36230	1282.67554	377.98706	368.24341	-17.09125	248.64368	151.35884	91.41065	-786.94934	484.17572	69.09541	-747.19141	162.92609	-17.56902
517	4.300	1300.83838	163.84969	1369.32495	103.74831	239.92342	1366.97473	-789.89746	278.71857	1280.86450	352.38916	370.26413	-17.16466	285.06079	148.23952	87.96335	-746.59808	478.41263	72.96832	-772.78894	164.95045	-17.64722
518	4.308	1298.81860	162.17744	1371.31616	102.21906	239.63525	1366.81213	-791.04669	278.71979	1279.61707	326.74783	372.35056	-17.12851	322.88144	144.87811	84.15047	-708.27393	471.97296	77.77142	-798.67188	166.82602	-17.61285
519	4.317	1296.66919	160.28329	1373.39526	101.01218	239.72177	1367.18982	-792.03632	278.46484	1278.95850	301.02078	374.44864	-17.05666	362.06613	141.39743	80.07026	-671.66217	464.46301	81.66504	-824.78040	168.71222	-17.46983
520	4.325	1294.37915	158.15021	1375.56702	100.16895	240.13696	1368.08203	-792.83093	278.06924	1278.89221	275.15125	376.52081	-16.94646	402.52325	138.00168	75.79489	-635.87360	455.90796	83.89937	-850.94043	170.69464	-17.31605
521	4.333	1291.94189	155.76779	1377.83643	99.72206	240.84268	1369.45898	-793.42291	277.63080	1279.41223	249.09908	378.52295	-16.76443	444.06018	134.95853	71.36398	-600.14990	446.82263	84.81125	-876.99988	172.73814	-17.20525
522	4.342	1289.36597	153.14484	1380.20361	99.69446	241.81146	1371.29651	-793.81964	277.19720	1280.51221	222.87303	380.40598	-16.53740	486.35806	132.55762	66.77216	-564.41846	437.64731	84.81290	-902.92041	174.78342	-17.05417
523	4.350	1286.68896	150.32697	1382.65808	100.09435	243.02158	1373.56702	-794.02930	276.76300	1282.18359	196.53687	382.17899	-16.31688	528.98932	130.93477	62.00161	-529.17065	428.38467	83.93529	-928.71777	176.84161	-16.78869
524	4.358	1283.99451	147.41409	1385.16943	100.90858	244.44659	1376.21594	-794.06042	276.30042	1284.40662	170.17014	383.94049	-16.10089	571.51819	129.98189	57.05447	-494.89960	418.96121	82.17758	-954.51855	178.91669	-16.46352
525	4.367	1281.41931	144.56549	1387.67920	102.09407	246.04214	1379.14600	-793.92188	275.79071	1287.13916	143.80942	385.79239	-15.86826	613.73914	129.44513	51.95877	-461.74451	409.63351	79.78849	-980.63696	180.94185	-16.20258
526	4.375	1279.13318	141.96918	1390.10107	103.57298	247.74454	1382.22485	-793.61554	275.23523	1290.31042	117.42197	387.74298	-15.65132	655.87946	128.94409	46.90534	-429.65903	400.84576	77.12135	-1007.28369	182.85487	-16.07278
527	4.383	1277.27429	139.75711	1392.33862	105.24455	249.48466	1385.31580	-793.13446	274.65063	1293.81799	90.96715	389.74054	-15.48422	698.45325	127.85490	42.56641	-398.85086	392.90515	74.30136	-1034.29492	184.61618	-16.00494
528	4.392	1275.86755	137.91351	1394.32214	107.00986	251.19971	1388.31458	-792.47180	274.05310	1297.53088	64.50163	391.79193	-15.26364	741.62830	125.40730	40.13198	-370.07019	385.92984	70.98431	-1061.28967	186.15913	-15.78718
529	4.400	1274.81274	136.28955	1396.03821	108.79025	252.83203	1391.16321	-791.63660	273.44119	1301.29187	38.20835	393.96521	-14.73210	784.25909	121.24656	40.50464	-344.49466	380.05417	66.43051	-1087.81409	187.40146	-15.04288
530	4.408	1273.96387	134.72871	1397.52795	110.52917	254.32971	1393.82129	-790.66663	272.79611	1304.92175	12.36662	396.27740	-13.59811	823.36243	115.98298	43.06563	-323.25150	375.58539	59.86239	-1113.31531	188.31850	-13.28574
531	4.417	1273.20984	133.15909	1398.85645	112.18644	255.65784	1396.22803	-789.62970	272.10431	1308.23181	-12.66994	398.69626	-11.62213	854.94678	110.88258	45.46287	-306.95105	372.90088	50.86488	-1137.30884	188.99753	-10.20993
532	4.425	1272.49548	131.58545	1400.08350	113.73372	256.80811	1398.29431	-788.61035	271.38293	1311.04553	-36.51818	401.24847	-8.64615	875.82690	106.85895	45.11741	-295.59326	372.25928	39.65102	-1159.59973	189.50673	-5.92252
533	4.433	1271.80505	130.04454	1401.24939	115.15009	257.79199	1399.92456	-787.68304	270.67896	1313.22461	-58.83327	404.05334	-4.58736	885.06049	104.00919	41.01085	-288.84213	373.69916	27.11453	-1180.21069	189.68912	-0.77242
534	4.442	1271.14294	128.57455	1402.37561	116.42291	258.62277	1401.04163	-786.88165	270.04330	1314.68933	-79.35152	407.30084	0.70863	884.11865	102.08270	33.92389	-286.37610	376.91684	14.76642	-1199.23096	189.29652	4.97467
535	4.450	1270.51965	127.20258	1403.46973	117.55736	259.30930	1401.59827	-786.18347	269.51501	1315.42505	-97.83138	411.28226	7.76624	875.68091	100.97704	25.30078	-288.08575	381.10632	4.60815	-1216.81396	188.35292	11.31290
536	4.458	1269.94531	125.94279	1404.53149	118.57743	259.86081	1401.57776	-785.51617	269.12845	1315.47583	-113.68953	416.31073	17.57178	861.93323	100.80456	16.31736	-294.22711	385.09094	-1.66150	-1233.10205	187.16843	18.66221
537	4.467	1269.42627	124.79939	1405.55762	119.51053	260.28503	1400.98828	-784.78656	268.92413	1314.92810	-125.44258	422.36414	31.05011	843.85248	101.66826	8.04339	-305.52658	387.97546	-4.06155	-1247.89038	185.96237	27.86189
538	4.475	1268.96545	123.77074	1406.54468	120.37133	260.58240	1399.85889	-783.92444	268.94745	1313.88965	-130.88557	428.84500	48.11984	821.92151	103.40230	1.73645	-322.64310	389.74133	-4.33991	-1260.30103	184.68111	39.55105
539	4.483	1268.56335	122.85258	1407.49011	121.15263	260.75287	1398.24158	-782.91791	269.23291	1312.47400	-128.54512	434.85733	67.09638	797.11865	105.63289	-1.89100	-345.02878	391.01593	-4.20914	-1268.94580	183.23122	53.34188
540	4.492	1268.21875	122.04017	1408.39221	121.81940	260.81921	1396.21240	-781.82086	269.77521	1310.79089	-119.08028	439.70508	85.15936	770.90308	107.96944	-3.31740	-370.69424	392.35849	-4.32432	-1272.53882	181.57169	67.71741
541	4.500	1267.93030	121.32921	1409.25061	122.30684	260.84616	1393.86255	-780.74030	270.50739	1308.93701	-104.90953	443.08035	99.77566	744.44031	110.09425	-3.59499	-397.45993	393.92917	-4.67477	-1270.33179	179.48944	80.71132
542	4.508	1267.69629	120.71613	1410.06482	122.52572	260.93390	1391.28308	-779.81256	271.30466	1306.98352	-88.44713	444.92535	109.98277	718.21558	111.88381	-3.53442	-424.08490	395.64746	-5.08744	-1262.10315	176.60565	90.67103
543	4.517	1267.51514	120.19794	1410.83533	122.37515	261.19861	1388.55542	-779.16522	272.00327	1304.96765	-70.84200	445.35724	116.52160	692.27380	113.46680	-3.57399	-450.21817	397.42737	-5.44433	-1248.02161	172.57484	96.74165
544	4.525	1267.38562	119.77211	1411.56213	121.76370	261.75967	1385.75537	-778.88013	272.42639	1302.89246	-52.04372	444.67725	120.94888	666.53821	115.08684	-3.87932	-475.92007	399.25241	-5.73614	-1228.57581	167.18723	99.00334
545	4.533	1267.30676	119.43622	1412.24524	120.63535	262.72195	1382.96448	-778.97955	272.42358	1300.73071	-31.48128	443.22925	124.66542	640.93335	116.87477	-4.37308	-501.40057	401.13101	-5.99842	-1204.48840	160.56290	98.17407
546	4.542	1267.27734	119.18797	1412.88489	118.99628	264.14429	1380.26660	-779.43164	271.91083	1298.43848	-8.65956	441.24228	128.48004	615.40125	118.78705	-4.83727	-526.83868	403.04080	-6.26308	-1176.56287	153.25673	95.14157
547	4.550	1267.29651	119.02501	1413.48108	116.93642	266.00443	1377.72498	-780.16003	270.88867	1295.97998	16.48063	438.83475	132.63663	589.91815	120.75687	-5.10155	-552.25720	404.93579	-6.56681	-1145.48083	145.97626	90.69095
548	4.558	1267.36328	118.94498	1414.03381	114.62859	268.18726	1375.36731	-781.05505	269.43869	1293.35864	43.52497	436.05347	137.01843	564.49213	122.76015	-5.15624	-577.61084	406.81659	-6.90382	-1111.68005	139.20813	85.45173
549	4.567	1267.47668	118.94547	1414.54297	112.29848	270.51645	1373.19885	-781.99591	267.71613	1290.63635	71.86037	432.87225	141.32339	539.12628	124.74953	-5.12633	-602.91577	408.72046	-7.17631	-1075.44263	133.09299	79.96344
550	4.575	1267.63562	119.02405	1415.00854	110.18065	272.80194	1371.23523	-782.88147	265.93335	1287.93616	101.01917	429.22638	145.12125	513.81140	126.67027	-5.18068	-628.21942	410.63104	-7.27942	-1037.05591	127.61427	74.71854
551	4.583	1267.83923	119.17825	1415.43054	108.46785	274.85464	1369.52637	-783.65210	264.31168	1285.42590	130.84425	425.11371	147.88602	488.53784	128.52182	-5.42639	-653.55817	412.48145	-7.20819	-996.87634	122.88904	70.10342
552	4.592	1268.08655	119.40564	1415.80896	107.26022	276.47263	1368.15930	-784.29486	263.02789	1283.28259	161.40723	420.67725	149.12753	463.27594	130.32704	-5.82231	-678.96423	414.20483	-7.06986	-955.40778	119.13438	66.40851
553	4.600	1268.37646	119.70375	1416.14368	106.54645	277.47375	1367.23328	-784.83246	262.19751	1281.63794	192.80746	416.11884	148.57471	437.97714	132.07416	-6.20056	-704.44421	415.78342	-7.00475	-913.42981	116.39238	63.95881
554	4.608	1268.70801	120.07014	1416.43469	106.23199	277.78378	1366.82300	-785.29272	261.86621	1280.55005	225.08235	411.54480	146.30621	412.60129	133.75006	-6.43005	-729.98254	417.30243	-7.05856	-871.85107	114.53690	63.12269
555	4.617	1269.08020	120.50238	1416.68201	106.18927	277.47482	1366.95947	-785.67126	261.99014	1280.01904	258.25375	406.99561	142.76028	387.12650	135.38542	-6.54965	-755.57532	418.86087	-7.14436	-831.33594	113.49162	64.09161
556	4.625	1269.49207	120.99799	1416.88550	106.30625	276.71304	1367.64014	-785.92920	262.44702	1280.01501	292.35068	402.52798	138.56152	361.57578	137.02328	-6.68353	-781.23718	420.46460	-7.13617	-792.17352	113.28883	66.56990
557	4.633	1269.94238	121.55453	1417.04541	106.52087	275.67792	1368.84778	-786.03217	263.07574	1280.50452	327.38504	398.18604	134.27313	336.00385	138.68542	-6.85627	-806.99292	422.11761	-6.96008	-754.35779	114.03080	69.68689
558	4.642	1270.43054	122.16957	1417.16138	106.83134	274.50443	1370.56116	-785.98926	263.70380	1281.48230	363.33008	394.00888	130.24864	310.39111	140.37653	-6.95772	-832.85913	423.88519	-6.63328	-717.61877	115.80850	72.41291
559	4.650	1270.95520	122.84064	1417.23352	107.28401	273.25629	1372.75769	-785.84442	264.18576	1282.98474	400.09079	390.05527	126.56007	284.60864	142.11034	-6.88338	-858.81702	425.79105	-6.26217	-681.50769	118.53702	74.12744
560	4.658	1271.51550	123.56531	1417.26184	107.94720	271.92819	1375.40979	-785.63251	264.46735	1285.05811	437.48483	386.33963	122.99172	258.55908	143.90779	-6.64655	-884.83325	427.75748	-5.94948	-645.61255	121.89987	74.73520
561	4.667	1272.11047	124.34113	1417.24634	108.88124	270.47400	1378.47705	-785.35773	264.59268	1287.71716	475.26877	382.75787	119.15857	232.30325	145.74911	-6.33222	-910.90332	429.64713	-5.71787	-609.72778	125.50499	74.40640
562	4.675	1272.73901	125.16565	1417.18689	110.11897	268.84735	1381.90186	-785.00134	264.63522	1290.94043	513.18182	379.08820	114.69299	205.97559	147.59558	-6.01051	-937.03894	431.34573	-5.56197	-573.79102	129.05995	73.33454
563	4.683	1273.40027	126.03643	1417.08350	111.65646	267.03583	1385.60852	-784.52893	264.64871	1294.68262	551.02875	375.09949	109.37734	179.62305	149.45496	-5.71977	-963.26123	432.87830	-5.47779	-537.71649	132.35822	71.67721
564	4.692	1274.09302	126.95101	1416.93628	113.44469	265.07465	1389.50574	-783.89941	264.67072	1298.86963	588.86615	370.65350	103.13103	153.19653	151.34677	-5.46747	-989.61804	434.43921	-5.42282	-501.50439	135.12283	69.66525
565	4.700	1274.81653	127.90697	1416.74500	115.39498	263.03998	1393.49097	-783.09088	264.73148	1303.38318	627.04962	365.73242	95.93956	126.66809	153.24783	-5.22667	-1016.09143	436.23160	-5.32179	-465.55139	136.98650	67.60327
566	4.708	1275.56958	128.90182	1416.50964	117.40830	261.02823	1397.46204	-782.12842	264.86218	1308.05701	665.81952	360.55237	87.91524	100.13843	155.11562	-4.95767	-1042.42102	438.32779	-5.02118	-430.67810	137.68878	65.58882
567	4.717	1276.35132	129.93317	1416.23035	119.40240	259.12790	1401.33374	-781.08807	265.11194	1312.68750	704.70294	355.68604	79.43788	73.88171	156.89967	-4.60808	-1068.06226	440.75064	-4.09714	-397.87616	137.17482	63.29803
568	4.725	1277.16064	130.99854	1415.90698	121.31525	257.39810	1405.04297	-780.08350	265.54227	1317.05286	742.27130	351.87091	71.18622	48.31396	158.53465	-4.07925	-1092.37085	443.53571	-1.86546	-368.09656	135.47244	60.09658
569	4.733	1277.99658	132.09546	1415.53943	123.09488	255.86517	1408.52734	-779.24609	266.17407	1320.94409	776.32782	349.57339	63.92819	23.90771	159.99637	-3.27260	-1114.82996	446.63464	2.12288	-342.07910	132.61108	55.30921
570	4.742	1278.85803	133.22153	1415.12781	124.69206	254.53284	1411.69922	-778.69080	266.93549	1324.19775	804.39093	348.76556	58.01237	1.06927	161.32137	-2.21966	-1135.10730	449.91940	7.64332	-320.18176	128.62164	48.54410
571	4.750	1279.74426	134.37427	1414.67212	126.06451	253.39258	1414.44336	-778.46393	267.67654	1326.70850	824.50586	349.13403	52.89445	-20.00574	162.48376	-1.10212	-1153.04456	453.36142	14.06679	-302.37701	123.50699	39.95501
572	4.758	1280.65393	135.55125	1414.17212	127.18826	252.42407	1416.63696	-778.50751	268.23386	1328.42065	836.06183	350.30170	47.25084	-39.42902	163.25998	0.01424	-1168.72388	457.19321	21.11213	-288.48584	117.27693	30.17421
573	4.767	1281.58630	136.75003	1413.62805	128.06467	251.59633	1418.17542	-778.67206	268.48447	1329.32935	839.91730	351.78168	39.78877	-57.48785	163.24344	1.67464	-1182.41772	461.77560	29.28522	-278.48682	110.06891	19.98726
574	4.775	1282.54041	137.96814	1413.03979	128.72241	250.88617	1418.99268	-778.77795	268.37033	1329.49072	837.67450	353.14014	30.25991	-74.08350	162.07306	5.24539	-1194.38550	467.03555	39.39687	-272.73004	102.30923	10.09957
575	4.783	1283.51501	139.20314	1412.40723	129.21497	250.29660	1419.07349	-778.69104	267.89581	1329.01575	830.59991	354.32089	19.75727	-88.10278	159.77255	12.24232	-1204.78540	472.10474	51.57484	-271.95959	94.85336	1.15215
576	4.792	1284.50916	140.45261	1411.73047	129.60732	249.84512	1418.45422	-778.35199	267.10355	1328.02759	819.00549	355.54382	9.85483	-97.59680	156.84566	23.10720	-1213.58594	475.78809	64.89297	-277.05560	88.84933	-6.15956
577	4.800	1285.52197	141.71407	1411.00940	129.95168	249.53348	1417.20483	-777.77209	266.04431	1326.61572	802.66278	356.95868	1.50212	-100.83191	153.95201	36.63382	-1220.23181	477.36371	77.85617	-288.58203	85.21630	-11.23365
578	4.808	1286.55249	142.98509	1410.24390	130.26447	249.33919	1415.39636	-777.03735	264.75793	1324.83313	781.78546	358.48038	-5.09665	-97.22742	151.54715	50.65004	-1223.54639	477.01938	89.07712	-306.33575	84.11637	-13.99595
579	4.817	1287.59949	144.26323	1409.43408	130.51892	249.23370	1413.08411	-776.26733	263.28577	1322.71411	757.55731	359.91937	-9.86053	-87.43933	149.82681	63.23354	-1222.29785	475.65585	97.65489	-329.02417	84.90968	-15.02660
580	4.825	1288.66223	145.54602	1408.57983	130.65417	249.18965	1410.31738	-775.54291	261.69388	1320.27698	731.70612	361.26099	-12.72052	-72.76984	148.78606	73.44411	-1215.77368	474.15610	103.20412	-354.49231	86.63116	-15.17876
581	4.833	1289.73950	146.83102	1407.68127	130.59254	249.16394	1407.15967	-774.90863	260.06519	1317.53699	705.55536	362.70099	-14.01382	-54.53931	148.25456	81.29862	-1203.76843	472.96661	105.82237	-380.72333	88.55220	-15.17261
582	4.842	1290.83032	148.11581	1406.73828	130.25719	249.08255	1403.69385	-774.42035	258.49365	1314.53882	679.57660	364.39084	-14.40482	-33.78247	147.97926	87.32872	-1186.41418	472.35980	106.04694	-406.68787	90.37204	-15.40187
583	4.850	1291.93384	149.39792	1405.75073	129.58836	248.84776	1400.01331	-774.15656	257.10791	1311.35400	653.74591	366.23969	-14.46469	-11.23059	147.68510	92.14520	-1164.23230	472.54245	104.54749	-432.26642	92.04921	-15.91025
584	4.858	1293.04895	150.67490	1404.71887	128.55745	248.36261	1396.21240	-774.19812	256.07266	1308.04065	627.99152	367.98334	-14.54645	12.61096	147.14415	96.20065	-1138.08447	473.39032	101.79323	-457.69690	93.63710	-16.54024
585	4.867	1294.17456	151.94431	1403.64233	127.17941	247.56129	1392.37671	-774.58899	255.56526	1304.60059	602.30231	369.45502	-14.82666	37.42456	146.32611	99.71502	-1108.82520	474.43344	98.05825	-483.15527	95.22357	-17.11878
586	4.875	1295.30994	153.20372	1402.52124	125.52542	246.43657	1388.57568	-775.29327	255.75230	1300.96765	576.67462	370.76617	-15.27081	63.07733	145.44125	102.69356	-1077.02295	475.13126	93.60793	-508.63190	96.82414	-17.53862
587	4.883	1296.45386	154.45065	1401.35571	123.72026	245.04160	1384.87000	-776.20349	256.71274	1297.07019	551.07666	372.15936	-15.67505	89.62512	144.77158	105.00012	-1042.99829	475.09982	88.77504	-534.03845	98.36011	-17.78605
588	4.892	1297.60535	155.68268	1400.14539	121.90858	243.46397	1381.31458	-777.19421	258.34088	1292.93640	525.48700	373.74628	-15.87955	117.28711	144.48442	106.44333	-1006.99683	474.17371	83.84103	-559.34753	99.84142	-17.95625
589	4.900	1298.76343	156.89734	1398.89063	120.21432	241.80710	1377.95300	-778.16309	260.37616	1288.72717	499.92819	375.46600	-15.91946	146.32898	144.59773	106.84821	-969.28113	472.28964	78.95503	-584.61902	101.39640	-18.14819
590	4.908	1299.92712	158.09219	1397.59119	118.72134	240.18481	1374.82104	-779.05487	262.52740	1284.67773	474.41660	377.21054	-15.94987	176.91235	145.06113	106.13040	-930.13293	469.38522	74.33592	-609.94092	103.06277	-18.31618
591	4.917	1301.09546	159.26482	1396.24707	117.47018	238.70680	1371.96216	-779.86768	264.55911	1281.01221	448.92938	378.92291	-16.10580	209.03040	145.82550	104.34324	-889.90198	465.51755	70.48920	-635.35144	104.77911	-18.35095
592	4.925	1302.26733	160.41272	1394.85828	116.45921	237.46216	1369.43530	-780.61517	266.32324	1277.88159	423.43619	380.62488	-16.43024	242.56134	146.81708	101.64323	-849.14563	460.92853	68.05675	-660.80566	106.55984	-18.26958
593	4.933	1303.44177	161.53351	1393.42468	115.65065	236.51405	1367.30530	-781.28918	267.74194	1275.35498	397.91623	382.38358	-16.84143	277.39526	147.88698	98.23507	-808.67010	455.81421	67.46228	-686.27832	108.46188	-18.17821
594	4.942	1304.61792	162.62469	1391.94641	114.98705	235.90479	1365.63208	-781.86383	268.76425	1273.45337	372.36365	384.23956	-17.16098	313.51743	148.88145	94.33430	-769.30835	450.12271	68.62125	-711.86597	110.43869	-18.12527
595	4.950	1305.79456	163.68384	1390.42334	114.41699	235.66464	1364.46851	-782.31793	269.36118	1272.17761	346.78302	386.18372	-17.24718	350.97995	149.78401	90.09860	-731.56250	443.62204	70.77368	-737.67175	112.38565	-18.09739
596	4.958	1306.97083	164.70851	1388.85535	113.91898	235.81334	1363.86426	-782.64807	269.55508	1271.51392	321.16287	388.19601	-17.12413	389.83258	150.72919	85.59234	-695.38977	436.13593	72.77977	-763.66949	114.27054	-18.05716
597	4.967	1308.14575	165.69626	1387.24268	113.51418	236.35320	1363.86194	-782.86786	269.43024	1271.43848	295.46378	390.24142	-16.94565	430.05667	151.90804	80.83672	-660.30078	427.77106	73.87874	-789.75781	116.15971	-17.96214
598	4.975	1309.31824	166.64461	1385.58508	113.26228	237.26642	1364.48633	-782.99854	269.10669	1271.92822	269.63785	392.26068	-16.82828	471.50787	153.53746	75.85361	-625.75848	418.85336	74.01627	-815.85431	118.15599	-17.84016
599	4.983	1310.48718	167.55115	1383.88257	113.23969	238.52115	1365.73730	-783.06165	268.69571	1272.96704	243.66042	394.24554	-16.74611	513.91150	155.83429	70.68926	-591.56158	409.60730	73.41087	-841.92603	120.26126	-17.76212
600	4.992	1311.65186	168.41341	1382.13525	113.51566	240.07564	1367.59216	-783.07257	268.26672	1274.54089	217.54424	396.24487	-16.59961	556.89099	158.93628	65.43230	-557.76367	400.10992	72.17815	-867.97742	122.31404	-17.69102
601	5.000	1312.81104	169.22896	1380.34290	114.14121	241.87535	1370.00977	-783.03174	267.84457	1276.63928	191.31908	398.25525	-16.35516	600.00494	162.82870	60.16958	-524.24908	390.58160	70.43179	-894.02563	124.16261	-17.48859
602	5.008	1313.96387	169.99536	1378.50562	115.13879	243.85498	1372.92896	-782.92023	267.43341	1279.25647	165.00764	400.21844	-16.08510	642.86938	167.25308	54.94893	-490.62888	381.46188	68.43179	-920.11664	125.85358	-17.08533
603	5.017	1315.10938	170.71014	1376.62329	116.48756	245.95168	1376.26245	-782.70428	267.03821	1282.38660	138.63783	402.13745	-15.87587	685.37366	171.66853	49.90393	-456.58905	373.22882	66.57412	-946.35168	127.58244	-16.56865
604	5.025	1316.24634	171.37088	1374.69604	118.11942	248.11063	1379.89148	-782.34875	266.66611	1286.00696	112.25366	404.09521	-15.72620	727.78577	175.26451	45.57568	-422.23343	366.28201	65.29755	-972.85498	129.50237	-16.12897
605	5.033	1317.37390	171.97511	1372.72363	119.93178	250.27548	1383.67615	-781.82965	266.31927	1290.05981	85.88908	406.12680	-15.56354	770.42639	177.02118	43.09832	-388.22342	360.83051	64.81030	-999.69788	131.62167	-15.96080
606	5.042	1318.49109	172.52037	1370.70618	121.81332	252.38982	1387.47986	-781.14166	265.99750	1294.44324	59.58696	408.18195	-15.27518	812.80078	176.13615	43.60818	-355.74222	356.81979	64.73392	-1026.84851	133.77371	-16.08530
607	5.050	1319.59680	173.00420	1368.64368	123.67173	254.41046	1391.19116	-780.30316	265.70203	1299.00989	33.50737	410.28357	-14.60992	852.78821	172.74127	46.94580	-326.27377	354.03329	64.01261	-1053.96057	135.61185	-16.10040
608	5.058	1320.69019	173.42413	1366.53601	125.44426	256.30887	1394.72437	-779.36029	265.42822	1303.56885	7.98906	412.60059	-13.15509	886.90955	168.05403	50.98816	-301.27722	352.21802	61.26337	-1080.15930	136.79840	-15.20737
609	5.067	1321.77026	173.77773	1364.38306	127.09003	258.06882	1398.00244	-778.38104	265.15811	1307.89722	-16.52047	415.29248	-10.55762	911.75842	163.48273	52.76193	-281.77960	351.23581	55.48374	-1104.55762	137.29990	-12.70448
610	5.075	1322.83582	174.06258	1362.18494	128.58148	259.69159	1400.94092	-777.43542	264.86597	1311.76672	-39.57906	418.37732	-6.73055	925.61292	159.63373	50.53850	-267.95624	351.21201	46.64219	-1126.94702	137.40057	-8.49623
611	5.083	1323.88586	174.27634	1359.94165	129.90642	261.19547	1403.45081	-776.57288	264.53525	1314.98083	-60.82689	421.81311	-1.77731	929.28723	156.41335	44.81586	-259.16745	352.37924	35.62012	-1147.57983	137.37643	-3.07012
612	5.092	1324.91943	174.41675	1357.65320	131.07472	262.60025	1405.45667	-775.80603	264.17801	1317.40564	-80.01659	425.70419	4.34438	925.51807	153.71001	37.36467	-254.63095	354.76892	23.75122	-1166.63232	137.26273	2.98927
613	5.100	1325.93530	174.48164	1355.31982	132.11729	263.90302	1406.90771	-775.10339	263.84140	1318.99072	-96.93044	430.35364	12.15819	917.01587	151.48053	29.65003	-254.09323	358.07272	12.53735	-1184.15747	136.96729	9.48793
614	5.108	1326.93225	174.46887	1352.94165	133.07591	265.07660	1407.77563	-774.39862	263.59500	1319.76611	-111.00923	435.98572	22.61977	904.79492	149.48590	22.11703	-257.90051	361.61084	3.55220	-1200.28418	136.45531	16.79028
615	5.117	1327.90918	174.37604	1350.51892	133.99039	266.09543	1408.05090	-773.62085	263.51025	1319.82520	-120.89125	442.39856	36.53536	888.30939	147.51312	14.60009	-266.52576	364.56363	-2.00855	-1215.17041	135.78592	25.57068
616	5.125	1328.86548	174.20032	1348.05164	134.88132	266.94824	1407.73938	-772.73199	263.64172	1319.29883	-124.72612	448.93222	53.70528	867.09717	145.90355	7.35007	-280.17792	366.53485	-4.22919	-1228.59546	135.18637	36.27234
617	5.133	1329.80066	173.93781	1345.53918	135.73279	267.63220	1406.86230	-771.74664	264.01447	1318.33020	-121.53957	454.77631	72.41458	842.13159	145.46768	1.51574	-298.77408	367.80444	-4.53050	-1239.65808	135.10022	48.63887
618	5.142	1330.71545	173.58313	1342.97998	136.48885	268.16446	1405.45850	-770.72681	264.61560	1317.04919	-112.26784	459.30515	89.95099	815.43750	146.58911	-1.87621	-321.61926	368.92645	-4.39264	-1247.05273	135.77284	61.73023
619	5.150	1331.61145	173.12927	1340.37134	137.06914	268.60400	1403.59180	-769.76215	265.39178	1315.55127	-99.12407	462.21729	104.01311	788.66827	148.72000	-3.08938	-347.08847	370.24078	-4.46840	-1249.66577	136.79248	74.31979
620	5.158	1332.49072	172.56844	1337.70886	137.39177	269.05057	1401.35266	-768.94482	266.25934	1313.89026	-84.01527	463.56497	113.88268	762.40869	151.01361	-3.23005	-373.38873	371.79242	-4.83490	-1246.89941	137.34137	85.20905
621	5.167	1333.35425	171.89467	1334.98840	137.38651	269.61612	1398.84863	-768.35168	267.11215	1312.08142	-67.66020	463.69357	120.44021	736.54114	153.05771	-3.16996	-399.55530	373.51825	-5.38152	-1238.62988	136.70273	93.47333
622	5.175	1334.19958	171.10925	1332.20789	136.99471	270.39709	1396.19214	-768.04218	267.82230	1310.10559	-49.83342	463.05515	125.27213	710.81848	154.86678	-3.28004	-425.43018	375.38428	-5.91826	-1225.03821	134.45639	98.70543
623	5.183	1335.01587	170.22876	1329.37305	136.16827	271.46335	1393.48975	-768.06348	268.25757	1307.91907	-30.02245	462.02661	129.75864	685.12451	156.60379	-3.64492	-451.13190	377.36383	-6.28060	-1206.44958	130.60997	100.96191
624	5.192	1335.77808	169.29456	1326.50476	134.87849	272.85410	1390.83276	-768.45001	268.31860	1305.46997	-7.92278	460.79279	134.64923	659.45190	158.42857	-4.17723	-476.75729	379.37390	-6.47006	-1183.30090	125.65997	100.53841
625	5.200	1336.44446	168.37839	1323.64636	133.13123	274.56488	1388.28723	-769.21112	267.96408	1302.71851	16.37547	459.32568	140.06390	633.81671	160.39197	-4.66657	-502.35873	381.30801	-6.62830	-1156.15894	120.31483	97.91150
626	5.208	1336.95898	167.57471	1320.86646	130.98038	276.53754	1385.89001	-770.30530	267.21106	1299.66882	42.49797	457.53665	145.68530	608.21350	162.43616	-4.92445	-527.98999	383.14026	-6.84547	-1125.57214	115.12181	93.70985
627	5.217	1337.26892	166.96913	1318.24878	128.53360	278.67007	1383.65088	-771.62097	266.13077	1296.39343	70.03825	455.45059	150.97383	582.61963	164.49309	-4.94373	-553.65039	384.92438	-7.10203	-1091.93213	110.35545	88.59371
628	5.225	1337.35144	166.59445	1315.86255	125.94672	280.83545	1381.56482	-772.99579	264.84149	1293.02930	98.72505	453.17920	155.33684	557.03625	166.50053	-4.88523	-579.26392	386.68179	-7.37393	-1055.59558	106.11879	83.19099
629	5.233	1337.22986	166.41566	1313.72986	123.40607	282.89883	1379.63379	-774.27124	263.48300	1289.74939	128.41153	450.78802	158.27884	531.46930	168.39732	-4.92914	-604.79956	388.38101	-7.63672	-1017.04614	102.46086	78.07658
630	5.242	1336.96228	166.36209	1311.81470	121.09899	284.74506	1377.89136	-775.34296	262.18750	1286.73206	159.01289	448.26263	159.48053	505.86768	170.18922	-5.15312	-630.32227	390.00958	-7.82377	-976.86609	99.42860	73.66724
631	5.250	1336.61292	166.36926	1310.04761	119.17242	286.30350	1376.41016	-776.18378	261.07150	1284.12781	190.51491	445.58548	158.77942	480.16656	171.94839	-5.50116	-655.91199	391.61584	-7.88659	-935.59460	97.11304	70.10349
632	5.258	1336.23242	166.39653	1308.35864	117.68927	287.52960	1375.28174	-776.83618	260.23578	1282.03003	222.95082	442.82654	156.35352	454.38513	173.72827	-5.83578	-681.61108	393.27539	-7.84576	-893.69556	95.69228	67.33024
633	5.267	1335.85120	166.42490	1306.69751	116.60948	288.35693	1374.58496	-777.37238	259.74448	1280.47998	256.33420	440.10495	152.90904	428.60828	175.52019	-6.04808	-707.42261	395.00021	-7.76874	-851.65076	95.30797	65.35594
634	5.275	1335.48303	166.44949	1305.03638	115.82153	288.70288	1374.36548	-777.84204	259.59891	1279.49866	290.69510	437.43335	149.22453	402.88397	177.27087	-6.14493	-733.30505	396.71259	-7.71068	-809.89514	95.89473	64.36910
635	5.283	1335.13098	166.47240	1303.36389	115.20860	288.53595	1374.63525	-778.25543	259.74289	1279.10034	326.07651	434.74185	145.61047	377.17935	178.94031	-6.21936	-759.20679	398.36206	-7.63786	-768.65125	97.24712	64.54118
636	5.292	1334.79297	166.49789	1301.67944	114.70471	287.91089	1375.38672	-778.60547	260.08990	1279.28247	362.39313	432.04752	141.99969	351.42328	180.55356	-6.33411	-785.15356	400.03156	-7.44006	-727.95929	99.21448	65.68280
637	5.300	1334.46570	166.52983	1299.98657	114.31651	286.94019	1376.60413	-778.89050	260.54865	1280.02332	399.44196	429.41562	138.13345	325.56003	182.17827	-6.44747	-811.24512	401.82123	-7.09409	-687.82056	101.80302	67.14131
638	5.308	1334.14575	166.57077	1298.28943	114.10551	285.74521	1378.26306	-779.11481	261.04999	1281.29724	437.08380	426.79938	133.60561	299.54135	183.88161	-6.44961	-837.51025	403.68558	-6.74921	-648.24707	105.11720	68.15792
639	5.317	1333.83130	166.62195	1296.59167	114.14487	284.41803	1380.32532	-779.27765	261.56589	1283.09045	475.24930	424.00830	128.06409	273.31491	185.70911	-6.26972	-863.83936	405.52505	-6.55903	-609.21613	109.18636	68.30940
640	5.325	1333.52124	166.68375	1294.89563	114.48064	283.00635	1382.73975	-779.36743	262.10367	1285.40173	513.74182	420.78174	121.44221	246.88486	187.64757	-5.94113	-890.11914	407.33725	-6.50611	-570.60950	113.89316	67.59885
641	5.333	1333.21509	166.75601	1293.20251	115.11412	281.51697	1385.44580	-779.36432	262.68814	1288.22961	552.17578	416.87582	113.98869	220.33099	189.63452	-5.55711	-916.36707	409.15396	-6.45518	-532.26221	119.04184	66.25464
642	5.342	1332.91296	166.83841	1291.51294	116.00526	279.93439	1388.37366	-779.24225	263.34698	1291.55786	590.18134	412.10822	106.05430	193.72961	191.61682	-5.19327	-942.68469	410.95776	-6.30352	-494.17102	124.38765	64.50549
643	5.350	1332.61499	166.93059	1289.82727	117.09554	278.24911	1391.43750	-778.96759	264.09470	1295.34314	627.64960	406.38321	97.78828	167.11603	193.55832	-4.89360	-969.14758	412.74713	-6.05877	-456.66840	129.64197	62.49583
644	5.358	1332.32129	167.03224	1288.14551	118.33784	276.47015	1394.54346	-778.50708	264.91644	1299.50488	664.79993	399.76788	89.02901	140.52112	195.43295	-4.68169	-995.75244	414.58615	-5.81333	-420.43323	134.50867	60.28619
645	5.367	1332.03210	167.14317	1286.46790	119.70553	274.61926	1397.60925	-777.84973	265.76480	1303.91431	701.94690	392.62848	79.51783	114.04712	197.22684	-4.52126	-1022.34851	416.56241	-5.59043	-386.42786	138.71559	57.76086
646	5.375	1331.74719	167.26321	1284.79456	121.17638	272.72925	1400.57422	-777.03235	266.58746	1308.38696	738.90045	385.67136	69.36520	87.95715	198.89500	-4.28716	-1048.55554	418.78006	-5.12883	-355.74097	142.03961	54.49519
647	5.383	1331.46692	167.39226	1283.12610	122.71956	270.84271	1403.38562	-776.14130	267.36768	1312.69006	774.30872	379.70673	59.41821	62.64404	200.35750	-3.84519	-1073.81848	421.38797	-3.83869	-329.32599	144.23366	49.85638
648	5.392	1331.19092	167.53018	1281.46265	124.29852	269.00394	1405.97595	-775.28522	268.12219	1316.56860	805.56232	375.28024	50.87778	38.47473	201.58888	-3.17679	-1097.60510	424.49567	-1.12443	-307.77478	144.92856	43.33011
649	5.400	1330.91943	167.67690	1279.80457	125.87544	267.25156	1408.25488	-774.55847	268.85312	1319.77930	829.58392	372.43622	44.11220	15.68683	202.63383	-2.40215	-1119.55920	428.02838	3.12310	-291.26672	143.75874	34.79809
650	5.408	1330.65222	167.83228	1278.15234	127.41168	265.61969	1410.12109	-774.00470	269.50540	1322.13489	844.20508	370.69730	37.86877	-5.65161	203.49123	-1.67901	-1139.49097	431.78876	8.43345	-279.77832	140.57106	24.68350
651	5.417	1330.38928	167.99622	1276.50635	128.87300	264.14404	1411.47986	-773.58978	269.97336	1323.54834	849.18524	369.30869	30.06190	-25.69800	203.98764	-0.97133	-1157.33435	435.72488	14.24273	-273.38727	135.54935	13.89138
652	5.425	1330.13074	168.16861	1274.86694	130.24045	262.85983	1412.25586	-773.21356	270.17084	1324.05066	845.98682	367.70197	19.63529	-44.69324	203.70674	0.35842	-1173.20923	440.06412	20.50643	-272.38025	129.35248	3.53851
653	5.433	1329.87622	168.34933	1273.23450	131.51596	261.79068	1412.40527	-772.76160	270.11264	1323.76965	836.51050	365.89182	7.77477	-62.33777	202.12439	3.75881	-1187.38269	445.13333	27.98997	-277.14661	123.16014	-5.17168
654	5.442	1329.62610	168.53827	1271.60950	132.71544	260.94897	1411.92041	-772.14923	269.90225	1322.87769	822.05078	364.38831	-2.70168	-77.17920	199.00500	10.81122	-1199.90723	450.97870	37.92408	-288.03333	118.38712	-11.12593
655	5.450	1329.38000	168.73531	1269.99219	133.85321	260.34705	1410.83008	-771.33875	269.61264	1321.53052	803.26239	363.65411	-9.46008	-87.00952	194.72488	21.87414	-1210.25073	457.08368	50.94206	-305.08838	115.97496	-14.01959
656	5.458	1329.13818	168.94032	1268.38306	134.92171	259.99728	1409.19690	-770.35913	269.18933	1319.84045	780.72955	363.80164	-12.42679	-90.16644	190.19815	35.42124	-1217.39880	462.52118	66.06499	-327.40283	115.83833	-14.74344
657	5.467	1328.90039	169.15320	1266.78235	135.87370	259.89081	1407.10999	-769.31750	268.49237	1317.88977	755.52362	364.75568	-13.28513	-86.41559	186.40237	48.89646	-1220.25403	466.53210	80.83501	-352.79376	117.22224	-14.63908
658	5.475	1328.66675	169.37381	1265.19043	136.62109	259.96786	1404.66724	-768.37213	267.42691	1315.75745	729.14307	366.36902	-13.53491	-76.69415	183.82097	60.24673	-1217.93604	469.02905	92.53495	-378.95496	119.37300	-14.61733
659	5.483	1328.43701	169.60204	1263.60779	137.05081	260.10437	1401.96082	-767.68353	266.03033	1313.52795	702.76312	368.39063	-13.70154	-62.32043	182.25584	68.77998	-1209.98547	470.59021	99.47546	-404.82703	121.71634	-14.98027
660	5.492	1328.21143	169.83778	1262.03467	137.04854	260.12912	1399.07336	-767.37567	264.48804	1311.26172	676.79834	370.52945	-13.88579	-44.47852	181.08351	74.95062	-1196.36243	472.13544	101.67151	-430.39221	123.88873	-15.62402
661	5.500	1327.98975	170.08090	1260.47168	136.52663	259.86819	1396.07642	-767.50909	263.11395	1308.94531	651.15167	372.58798	-14.16168	-24.10242	179.67224	79.61873	-1177.27368	474.52524	100.61327	-455.80664	125.82649	-16.30350
662	5.508	1327.77209	170.33131	1258.91895	135.45496	259.20364	1393.02576	-768.07135	262.27466	1306.46533	625.58099	374.53006	-14.53568	-1.86829	177.68953	83.46653	-1153.24121	478.06491	98.21223	-481.15588	127.65275	-16.85115
663	5.517	1327.55835	170.58885	1257.37695	133.88026	258.11426	1389.96484	-769.00049	262.24170	1303.66309	599.94159	376.38654	-14.92856	21.79285	175.14410	86.81690	-1125.24451	482.27472	95.70174	-506.50555	129.43549	-17.23314
664	5.525	1327.34851	170.85342	1255.84619	131.91493	256.65820	1386.93787	-770.22150	263.06897	1300.43896	574.25232	378.12231	-15.25720	46.62567	172.26230	89.69084	-1094.42993	486.25269	93.27272	-531.88934	131.13065	-17.49718
665	5.533	1327.14258	171.12494	1254.32678	129.70235	254.92046	1383.99426	-771.65344	264.60760	1296.80798	548.59900	379.69885	-15.48068	72.52948	169.35948	91.93814	-1061.61426	489.25574	90.49367	-557.32477	132.72981	-17.71907
666	5.542	1326.94043	171.40323	1252.81934	127.38554	252.98680	1381.18042	-773.20569	266.61264	1292.88196	523.04260	381.19510	-15.60202	99.58966	166.72685	93.35765	-1027.12366	490.97147	86.97652	-582.82361	134.29674	-17.92496
667	5.550	1326.74207	171.68823	1251.32410	125.08662	250.95477	1378.53223	-774.79022	268.82666	1288.82849	497.57938	382.74811	-15.67996	128.02197	164.55608	93.74815	-990.94604	491.35095	82.69566	-608.37939	135.84795	-18.03749
668	5.558	1326.54761	171.97977	1249.84143	122.89574	248.94260	1376.08020	-776.32990	271.02502	1284.83057	472.13809	384.41296	-15.82645	158.01318	162.89772	92.96136	-952.91174	490.37848	77.91171	-633.98676	137.33855	-17.96442
669	5.567	1326.35669	172.27777	1248.37170	120.87088	247.07471	1373.86377	-777.76263	273.04321	1281.05774	446.63315	386.14050	-16.11751	189.59137	161.64258	91.01490	-912.91339	488.14606	73.10690	-659.63513	138.78639	-17.72977
670	5.575	1326.16968	172.58209	1246.91541	119.04167	245.46170	1371.93970	-779.05219	274.77365	1277.65222	421.02182	387.88110	-16.48840	222.63702	160.58139	88.13451	-871.20172	484.94714	69.01196	-685.27185	140.33563	-17.48453
671	5.583	1325.98633	172.89261	1245.47290	117.41452	244.19305	1370.37854	-780.19012	276.13968	1274.72449	395.32819	389.65656	-16.78214	256.98260	159.49652	84.66404	-828.53162	481.11740	66.49723	-710.85583	142.14812	-17.40567
672	5.592	1325.80652	173.20923	1244.04443	115.98569	243.33493	1369.24927	-781.17719	277.08771	1272.35791	369.62961	391.52701	-16.90561	292.49231	158.19977	80.93884	-785.98413	476.88123	66.26848	-736.43304	144.26190	-17.55650
673	5.600	1325.63049	173.53183	1242.63062	114.76080	242.92488	1368.60425	-782.00269	277.61060	1270.61511	343.98248	393.54224	-16.89285	329.10468	156.60913	77.16623	-744.56128	472.27499	68.34433	-762.09491	146.59300	-17.83056
674	5.608	1325.45789	173.86028	1241.23157	113.77061	242.96719	1368.47705	-782.64783	277.77173	1269.53979	318.35660	395.69351	-16.83301	366.82782	154.86688	73.37376	-704.74353	467.07492	71.65710	-787.91241	148.99072	-18.04053
675	5.617	1325.28894	174.19449	1239.84778	113.07526	243.43643	1368.88660	-783.10413	277.69290	1269.15076	292.67148	397.86688	-16.78564	405.67938	153.29358	69.48750	-666.27832	460.96866	74.56731	-813.93384	151.26230	-18.03622
676	5.625	1325.12354	174.53430	1238.47961	112.75224	244.28635	1369.84070	-783.38116	277.50464	1269.44324	266.85294	399.92230	-16.74588	445.62521	152.18530	65.45734	-628.46924	453.90073	76.06332	-840.15967	153.26950	-17.78130
677	5.633	1324.96155	174.87962	1237.12756	112.86842	245.45801	1371.33655	-783.49835	277.29681	1270.40002	240.84325	401.85284	-16.64906	486.52417	151.69870	61.31480	-590.77448	446.20068	76.25369	-866.48999	155.05925	-17.38501
678	5.642	1324.80310	175.23035	1235.79175	113.44870	246.88705	1373.35706	-783.47430	277.10602	1272.00171	214.63353	403.78506	-16.43416	528.07764	151.89975	57.13251	-553.15881	438.35004	75.69742	-892.73053	156.86060	-17.03985
679	5.650	1324.64807	175.58633	1234.47266	114.46449	248.51109	1375.86182	-783.32288	276.93344	1274.22778	188.28954	405.81915	-16.11218	569.86890	152.80594	52.94387	-515.98035	430.54895	74.61134	-918.73322	158.90483	-16.89719
680	5.658	1324.49646	175.94746	1233.17078	115.84563	250.27501	1378.77551	-783.04974	276.76727	1277.05212	161.88747	407.93393	-15.76004	611.50952	154.29337	48.73174	-479.59503	422.71320	72.88203	-944.63831	161.14146	-16.92583
681	5.667	1324.34827	176.31363	1231.88647	117.49571	252.12744	1381.98096	-782.64893	276.59436	1280.43384	135.44966	410.03558	-15.46671	652.83484	155.94930	44.56124	-444.08633	414.97498	70.58710	-970.83228	163.18988	-16.85426
682	5.675	1324.20337	176.68472	1230.62000	119.30431	254.01233	1385.33350	-782.10803	276.39914	1284.30542	108.98177	412.05615	-15.27075	694.04224	157.02110	40.82167	-409.49933	407.75818	68.13093	-997.45282	164.80460	-16.42818
683	5.683	1324.06189	177.06061	1229.37170	121.16731	255.87424	1388.69458	-781.41925	276.15955	1288.56287	82.54585	414.00922	-15.09161	735.46362	156.58649	38.38227	-376.27405	401.40027	65.78741	-1024.16504	166.20680	-15.73554
684	5.692	1323.92358	177.44118	1228.14209	123.00711	257.67352	1391.96240	-780.59009	275.84283	1293.06030	56.30409	416.00262	-14.67944	776.80261	153.99812	38.26552	-345.33447	396.06055	63.23160	-1050.61426	167.70734	-15.06050
685	5.700	1323.78857	177.82629	1226.93152	124.77250	259.38708	1395.07642	-779.65326	275.40955	1297.60962	30.53971	418.22552	-13.63675	816.35596	149.37622	40.66819	-317.86234	391.84570	59.58247	-1076.72424	169.26852	-14.38023
686	5.708	1323.65674	178.21588	1225.74023	126.42487	260.99802	1397.98645	-778.66632	274.83533	1301.99329	5.63090	420.87323	-11.57549	851.03302	143.67604	44.13263	-294.94315	388.85773	53.91922	-1102.27014	170.58307	-13.10779
687	5.717	1323.52820	178.60980	1224.56885	127.93225	262.49298	1400.61926	-777.69507	274.12936	1305.98560	-18.02239	424.06265	-8.32535	877.41248	138.08725	46.05697	-277.18207	387.24152	45.85043	-1126.59277	171.38734	-10.46439
688	5.725	1323.40271	179.00793	1223.41748	129.27477	263.85898	1402.88025	-776.78821	273.33594	1309.37244	-40.05220	427.77338	-3.97699	893.29547	133.24646	44.42289	-264.57904	387.16388	35.75469	-1149.09851	171.61635	-6.13961
689	5.733	1323.28052	179.41016	1222.28662	130.45044	265.07501	1404.67883	-775.95740	272.53842	1311.97888	-60.16082	431.85974	1.33954	898.78540	129.12390	39.06811	-256.83179	388.61392	24.62628	-1169.63037	171.35806	-0.48694
690	5.742	1323.16125	179.81636	1221.17664	131.47656	266.11578	1405.94934	-775.17847	271.85611	1313.71204	-78.15199	436.33774	7.88458	896.01257	125.51064	31.32584	-253.78146	391.20392	13.81929	-1188.22607	170.76303	5.91495
691	5.750	1323.04517	180.22641	1220.08789	132.38893	266.96869	1406.65515	-774.41309	271.41135	1314.59119	-93.72615	441.54999	16.54477	887.53156	122.30611	22.77420	-255.58725	394.17004	4.89921	-1204.97046	169.99463	12.86099
692	5.758	1322.93213	180.64021	1219.02087	133.23518	267.63937	1406.78540	-773.62274	271.28613	1314.72949	-105.95207	447.67096	28.40448	874.77612	119.57523	14.46264	-262.49716	396.66376	-0.83257	-1220.04858	169.22127	20.79182
693	5.767	1322.82214	181.05762	1217.97583	134.05495	268.13971	1406.35034	-772.77051	271.50641	1314.27966	-113.11324	454.22308	43.85740	857.93530	117.62859	7.10742	-274.61230	398.27866	-3.30041	-1233.47034	168.56415	30.49136
694	5.775	1322.71509	181.47852	1216.95313	134.85757	268.47940	1405.38013	-771.83258	272.05566	1313.38733	-113.63554	460.32391	61.88918	837.00757	116.91357	1.52105	-291.93787	399.30807	-3.79093	-1244.57251	167.98900	42.34763
695	5.783	1322.61096	181.90282	1215.95337	135.61374	268.67636	1403.92737	-770.81854	272.88660	1312.17395	-107.43102	465.22104	80.11678	812.78674	117.60934	-1.76927	-314.02344	400.32645	-3.72791	-1252.06421	167.33614	55.77264
696	5.792	1322.50977	182.33038	1214.97656	136.25996	268.77795	1402.06616	-769.78595	273.91968	1310.73083	-96.15974	468.54745	95.85583	786.81390	119.32741	-3.12460	-339.33633	401.62573	-3.77478	-1254.68372	166.45482	69.27893
697	5.800	1322.41150	182.76111	1214.02332	136.70743	268.87024	1399.87988	-768.83801	275.04840	1309.11475	-82.04912	470.29984	107.54742	760.48785	121.40131	-3.44026	-365.80640	403.17328	-4.06174	-1251.66077	165.19447	81.10122
698	5.808	1322.31604	183.19485	1213.09399	136.85497	269.06497	1397.44751	-768.09564	276.15363	1307.34766	-66.53258	470.70285	115.33067	734.45313	123.39980	-3.42801	-392.08356	404.87369	-4.55879	-1242.72583	163.29224	89.90848
699	5.817	1322.22351	183.63153	1212.18896	136.60750	269.47684	1394.84546	-767.66113	277.11169	1305.42212	-49.87722	470.04837	120.44154	708.74939	125.22746	-3.46764	-417.87204	406.68744	-5.13038	-1228.04541	160.38918	95.14516
700	5.825	1322.13367	184.07100	1211.30859	135.89519	270.20297	1392.15747	-767.60034	277.79404	1303.31042	-31.66588	468.59900	124.26904	683.22638	126.96082	-3.72675	-443.38974	408.59583	-5.60235	-1208.14893	156.26978	96.89077
701	5.833	1322.04663	184.51315	1210.45325	134.68832	271.30444	1389.47351	-767.94086	278.07901	1300.97412	-11.39998	466.58853	127.84044	657.77667	128.74231	-4.17307	-468.85468	410.54736	-5.93699	-1183.73767	151.13333	95.59397
702	5.842	1321.96240	184.95789	1209.62329	133.00613	272.78558	1386.87085	-768.66931	277.89072	1298.38110	11.13798	464.19937	131.69629	632.34143	130.69774	-4.62643	-494.33435	412.46655	-6.25329	-1155.48364	145.52098	91.92448
703	5.850	1321.88074	185.40506	1208.81909	130.91655	274.57935	1384.39758	-769.72626	277.23462	1295.53479	35.76136	461.47116	135.88626	606.86755	132.82181	-4.91904	-519.80670	414.32217	-6.62806	-1123.97119	139.90752	86.67731
704	5.858	1321.80188	185.85455	1208.04102	128.52760	276.56088	1382.07141	-771.01306	276.19714	1292.49744	61.99101	458.31451	140.11948	581.34271	134.96213	-5.01400	-545.24261	416.15811	-6.97357	-1089.70251	134.49216	80.64799
705	5.867	1321.72559	186.30627	1207.28955	125.98127	278.58801	1379.89465	-772.41168	274.92554	1289.38806	89.33870	454.69525	144.01735	555.81921	136.96367	-5.00306	-570.64508	418.03378	-7.16465	-1053.03455	129.45602	74.48672
706	5.875	1321.65198	186.76007	1206.56494	123.45046	280.53256	1377.87769	-773.81360	273.60379	1286.35706	117.51921	450.72992	147.20874	530.33154	138.79570	-5.03453	-596.04285	419.93164	-7.20112	-1014.17249	125.20901	68.65000
707	5.883	1321.58093	187.21585	1205.86755	121.11908	282.28806	1376.05664	-775.14484	272.41776	1283.55786	146.46413	446.54932	149.27161	504.84436	140.52890	-5.20841	-621.47778	421.74896	-7.18793	-973.39990	122.13109	63.51762
708	5.892	1321.51233	187.67346	1205.19788	119.13823	283.77411	1374.49536	-776.37238	271.52094	1281.12817	176.22557	442.19638	149.79803	479.31238	142.24741	-5.50129	-646.99548	423.41891	-7.20423	-931.36572	120.19170	59.51473
709	5.900	1321.44641	188.13284	1204.55615	117.57457	284.92581	1373.27344	-777.49451	271.01196	1279.17810	206.85484	437.67908	148.61546	453.72681	143.99312	-5.80543	-672.62878	425.01007	-7.24435	-889.09424	119.02936	57.08688
710	5.908	1321.38293	188.59383	1203.94299	116.37978	285.66281	1372.46826	-778.52209	270.91455	1277.78064	238.33763	433.00653	145.89890	428.09363	145.74927	-6.02738	-698.38318	426.64444	-7.27044	-847.64648	118.31358	56.58398
711	5.917	1321.32190	189.05634	1203.35852	115.42448	285.91061	1372.13538	-779.45966	271.17593	1276.96997	270.67383	428.17200	142.00095	402.40186	147.46796	-6.15434	-724.22363	428.37134	-7.24522	-807.70471	117.95824	58.08608
712	5.925	1321.26343	189.52020	1202.80322	114.58739	285.67917	1372.29639	-780.29962	271.70114	1276.75024	303.98514	423.14600	137.21992	376.63724	149.11124	-6.25159	-750.09326	430.15775	-7.12255	-769.49054	118.07774	61.15858
713	5.933	1321.20728	189.98537	1202.27734	113.81963	285.07492	1372.94763	-781.03320	272.39090	1277.10742	338.40701	417.97107	131.92247	350.83286	150.66602	-6.36917	-775.98517	431.94635	-6.88291	-732.90680	118.91068	64.77219
714	5.942	1321.15344	190.45168	1201.78149	113.14668	284.22058	1374.07324	-781.65930	273.15521	1278.01733	373.88208	412.84711	126.69610	325.04636	152.17194	-6.46422	-801.97168	433.74591	-6.55039	-697.52399	120.82854	67.70453
715	5.950	1321.10193	190.91904	1201.31592	112.63675	283.18890	1375.65161	-782.18408	273.92188	1279.45642	410.16092	407.95413	121.95989	299.24069	153.75580	-6.46012	-828.11304	435.62643	-6.17855	-662.69745	124.11280	69.22956
716	5.958	1321.05273	191.38730	1200.88098	112.36592	282.00424	1377.65381	-782.61731	274.65335	1281.41040	446.94748	403.23215	117.59082	273.25955	155.56870	-6.34325	-854.36035	437.54529	-5.87933	-628.00476	128.55325	69.40253
717	5.967	1321.00598	191.85635	1200.47717	112.39454	280.67578	1380.04419	-782.97046	275.36267	1283.86707	483.97275	398.45236	113.14914	246.98895	157.64209	-6.15940	-880.60297	439.34195	-5.76515	-593.39044	133.49609	68.68820
718	5.975	1320.96130	192.32608	1200.10461	112.75224	279.21121	1382.78076	-783.25055	276.11154	1286.79797	520.98975	393.42657	108.25387	220.49786	159.83868	-5.93901	-906.79150	440.99231	-5.78835	-558.82574	138.34496	67.49926
719	5.983	1320.91895	192.79639	1199.76392	113.42735	277.61591	1385.81323	-783.44965	276.97168	1290.15381	557.83148	388.06177	102.65697	193.96747	161.96642	-5.67144	-932.98755	442.66336	-5.76427	-524.13306	142.80905	66.11848
720	5.992	1320.87878	193.26715	1199.45544	114.36782	275.90408	1389.07642	-783.54211	277.96725	1293.88391	594.59650	382.29498	96.16251	167.49664	163.92012	-5.36243	-959.30188	444.47116	-5.59703	-489.23248	146.73198	64.80051
721	6.000	1320.84082	193.73822	1199.17944	115.49445	274.10754	1392.48669	-783.49408	279.05505	1297.94568	631.70862	376.16956	88.69191	141.02704	165.70811	-5.05701	-985.77283	446.36655	-5.37326	-454.43994	149.91771	63.74585
722	6.008	1320.80481	194.20952	1198.93640	116.71918	272.27176	1395.94580	-783.28406	280.16379	1302.27917	669.53052	370.04257	80.47120	114.48383	167.40492	-4.78339	-1012.28333	448.30539	-5.18752	-420.50110	152.17221	62.94576
723	6.017	1320.77100	194.68091	1198.72668	117.96927	270.45160	1399.35925	-782.92377	281.25070	1306.77002	707.65973	364.60727	72.09029	87.96326	169.10025	-4.51516	-1038.53979	450.40503	-4.89486	-388.40057	153.45114	62.01853
724	6.025	1320.73926	195.15225	1198.55054	119.20683	268.70697	1402.65295	-782.46069	282.32706	1311.23987	744.46484	360.55762	64.30830	61.76855	170.81529	-4.17180	-1064.06592	452.87811	-4.00959	-359.21667	153.82645	60.21592
725	6.033	1320.70947	195.62347	1198.40857	120.41782	267.09161	1405.76953	-781.96405	283.43719	1315.46851	777.31036	358.12311	57.64954	36.30658	172.46048	-3.63418	-1088.28845	455.84146	-1.90437	-333.94958	153.29178	56.66627
726	6.042	1320.68176	196.09442	1198.30090	121.58009	265.63245	1408.64417	-781.50385	284.60419	1319.22949	803.41925	356.97461	51.99494	11.99072	173.92670	-2.82362	-1110.72192	459.19501	1.73935	-313.20490	151.70900	50.73990
727	6.050	1320.65601	196.56500	1198.22815	122.65067	264.31577	1411.18677	-781.12866	285.78519	1322.32397	820.97052	356.61389	46.49245	-10.82373	175.17889	-1.80084	-1131.05811	462.74783	6.68251	-297.09631	148.89609	42.40999
728	6.058	1320.63232	197.03508	1198.19043	123.58405	263.10870	1413.28455	-780.85339	286.86523	1324.61182	829.87280	356.73895	39.95719	-31.95251	176.21266	-0.71900	-1149.13867	466.51691	12.40040	-285.43274	144.78101	32.32561
729	6.067	1320.61047	197.50455	1198.18835	124.35744	262.00168	1414.82227	-780.66107	287.69370	1326.03943	831.58234	357.20889	31.59770	-51.50085	176.95030	0.44726	-1165.03870	470.84964	18.63564	-277.94067	139.55930	21.46971
730	6.075	1320.59045	197.97328	1198.22217	124.98549	261.02151	1415.71399	-780.50226	288.16779	1326.65674	827.89563	357.87747	21.65211	-69.72699	177.20868	2.27607	-1179.16284	476.15918	25.83175	-274.60388	133.71437	10.79928
731	6.083	1320.57227	198.44116	1198.29224	125.52005	260.20599	1415.92603	-780.29626	288.29874	1326.60681	819.71552	358.66879	11.38856	-86.44678	176.79185	5.97507	-1191.98877	482.46414	35.04874	-275.92126	127.99271	1.18340
732	6.092	1320.55603	198.90808	1198.39905	126.03053	259.57715	1415.47620	-779.95593	288.17355	1326.06287	806.90326	359.63031	2.30289	-100.44373	175.65445	12.76076	-1203.60950	489.10754	47.09401	-282.67505	123.34099	-6.51091
733	6.100	1320.54150	199.37390	1198.54297	126.56764	259.13760	1414.41699	-779.42542	287.86014	1325.14136	789.15289	360.73438	-4.73193	-109.74536	173.98718	22.86992	-1213.55029	494.91141	61.46060	-295.41284	120.57526	-11.60674
734	6.108	1320.52869	199.83856	1198.72424	127.13010	258.88266	1412.81775	-778.71472	287.36157	1323.86438	766.93781	361.85074	-9.56271	-112.72351	172.12791	35.17355	-1220.82861	498.79666	76.22903	-313.99054	119.90602	-14.12526
735	6.117	1320.51770	200.30188	1198.94336	127.65656	258.80585	1410.74658	-777.91077	286.64484	1322.20532	741.74091	362.95474	-12.40933	-108.99780	170.40723	47.80346	-1224.12646	500.46472	89.05278	-337.21558	120.83394	-14.89378
736	6.125	1320.50842	200.76376	1199.20056	128.04640	258.88422	1408.26270	-777.14319	285.70181	1320.15833	715.34674	364.17160	-13.72336	-99.40833	169.06886	59.16128	-1222.31470	500.53122	98.22504	-363.02588	122.57875	-14.97366
737	6.133	1320.50073	201.22409	1199.49634	128.18939	259.05402	1405.42407	-776.53479	284.59094	1317.76685	688.89862	365.61447	-14.13776	-85.29767	168.21321	68.49732	-1214.95435	500.03488	103.18668	-389.48352	124.54565	-15.08127
738	6.142	1320.49475	201.68274	1199.83118	127.98534	259.19724	1402.30420	-776.17700	283.44171	1315.09656	662.73297	367.25418	-14.23483	-67.87579	167.75041	75.83535	-1202.11902	499.85886	104.51419	-415.61169	126.43272	-15.43028
739	6.150	1320.49036	202.13962	1200.20520	127.35571	259.15924	1398.99280	-776.12927	282.43564	1312.19434	636.82513	368.98175	-14.34917	-48.01672	167.45572	81.58344	-1184.01880	500.48373	103.50961	-441.30151	128.14575	-15.90536
740	6.158	1320.48755	202.59454	1200.61890	126.25758	258.79529	1395.58191	-776.42682	281.76657	1309.06763	611.08734	370.74948	-14.58583	-26.29150	167.10338	86.21263	-1161.10181	501.97113	101.55403	-466.77673	129.71835	-16.34380
741	6.167	1320.48633	203.04749	1201.07275	124.70023	258.01648	1392.15173	-777.08649	281.58698	1305.69727	585.43390	372.55615	-14.91754	-3.05914	166.57556	90.07284	-1134.22803	504.02872	99.51457	-492.22717	131.22101	-16.66457
742	6.175	1320.48657	203.49828	1201.56702	122.75971	256.81616	1388.76733	-778.10333	281.96255	1302.07312	559.79370	374.33188	-15.26170	21.46454	165.90411	93.29939	-1104.40601	506.17007	97.50954	-517.72131	132.70642	-16.86678
743	6.183	1320.48828	203.94681	1202.10205	120.57504	255.27057	1385.47974	-779.42474	282.86087	1298.22461	534.12195	375.97058	-15.54227	47.19934	165.22255	95.84333	-1072.38660	507.88269	95.16159	-543.24774	134.25211	-17.03160
744	6.192	1320.49146	204.39297	1202.67822	118.31221	253.50323	1382.32617	-780.92828	284.17999	1294.22925	508.44174	377.49017	-15.73065	74.19824	164.64310	97.59734	-1038.58081	508.75342	92.09690	-568.75330	135.98361	-17.26447
745	6.200	1320.49609	204.83665	1203.29614	116.11787	251.63828	1379.33289	-782.45715	285.77832	1290.20898	482.83206	379.03079	-15.87436	102.61841	164.21811	98.46202	-1003.16028	508.55423	88.25209	-594.19781	137.95782	-17.58619
746	6.208	1320.50208	205.27771	1203.95581	114.09456	249.78812	1376.52600	-783.89825	287.49030	1286.31702	457.33453	380.68677	-16.07742	132.65747	164.02051	98.32465	-966.10706	507.21793	83.85744	-619.60651	140.04214	-17.89548
747	6.217	1320.50940	205.71603	1204.65796	112.29492	248.06764	1373.94141	-785.21375	289.15811	1282.70947	431.91876	382.45709	-16.39452	164.46649	164.11430	97.09357	-927.37244	504.77533	79.34131	-645.03510	142.04199	-18.06145
748	6.225	1320.51819	206.15150	1205.40271	110.72499	246.59169	1371.63208	-786.40393	290.65915	1279.52051	406.52542	384.32034	-16.76369	198.07947	164.41057	94.80594	-887.16602	501.34381	75.29362	-670.51239	143.92545	-18.05781
749	6.233	1320.52820	206.58398	1206.19043	109.36290	245.45490	1369.66943	-787.46161	291.89380	1276.85767	381.09454	386.24545	-17.08218	233.41748	164.67267	91.66914	-846.10107	497.10004	72.37939	-696.05725	145.77374	-17.97060
750	6.242	1320.53955	207.01340	1207.02173	108.18877	244.72144	1368.13550	-788.36365	292.77692	1274.80750	355.57935	388.17258	-17.30006	270.37512	164.68384	87.96888	-805.04651	492.23230	71.15854	-721.72021	147.59927	-17.89563
751	6.250	1320.55200	207.43961	1207.89685	107.20454	244.42171	1367.10767	-789.08771	293.26324	1273.43250	329.95084	390.06891	-17.40819	308.88092	164.37979	83.93841	-764.82275	486.83807	71.78561	-747.55676	149.38272	-17.86636
752	6.258	1320.56580	207.86249	1208.81616	106.43469	244.54410	1366.64441	-789.62720	293.37128	1272.76038	304.17929	391.96939	-17.39871	348.90378	163.89732	79.69720	-725.91577	480.77161	73.66843	-773.56128	151.19301	-17.85093
753	6.267	1320.58069	208.28194	1209.78003	105.91756	245.03856	1366.77844	-789.99335	293.18002	1272.78491	278.23459	393.91412	-17.29657	390.42807	163.50369	75.27541	-688.26953	473.76331	75.63264	-799.67706	153.12468	-17.79890
754	6.275	1320.59680	208.69785	1210.78882	105.69897	245.84241	1367.51599	-790.20740	292.80551	1273.47937	252.10970	395.89557	-17.17331	433.34720	163.38765	70.70889	-651.31824	465.82700	76.74415	-825.89355	155.17174	-17.68752
755	6.283	1320.61401	209.11008	1211.84290	105.82767	246.90863	1368.84302	-790.28802	292.36148	1274.81348	225.80803	397.89084	-17.06030	477.34293	163.60986	66.09026	-614.41376	457.36179	76.84232	-852.22528	157.24724	-17.49991
756	6.292	1320.63232	209.51854	1212.94275	106.34666	248.21286	1370.73010	-790.24011	291.92355	1276.76331	199.32689	399.90002	-16.90347	521.90198	164.28050	61.47536	-577.37500	448.75076	76.18392	-878.59802	159.29886	-17.21319
757	6.300	1320.65173	209.92310	1214.08862	107.27930	249.73578	1373.12939	-790.05035	291.51959	1279.31396	172.70113	401.94308	-16.64893	566.48273	165.52554	56.81656	-540.55945	440.06723	74.89660	-904.95331	161.32121	-16.84930
758	6.308	1320.67212	210.32361	1215.28101	108.61468	251.43832	1375.96301	-789.69342	291.14206	1282.44995	146.01628	404.03162	-16.32901	610.71228	167.22289	52.05205	-504.38980	431.33368	72.99326	-931.37842	163.28351	-16.45644
759	6.317	1320.69360	210.71997	1216.52014	110.30016	253.25467	1379.11646	-789.14563	290.76495	1286.14136	119.33357	406.13077	-16.04425	654.52124	168.86827	47.28283	-469.01163	422.86386	70.69670	-957.94861	165.15878	-16.05141
760	6.325	1320.71594	211.11208	1217.80652	112.25012	255.10983	1382.45337	-788.40051	290.35922	1290.32910	92.66661	408.18286	-15.85345	698.20172	169.64595	43.01766	-434.48218	415.12204	68.42534	-984.61609	166.98492	-15.67509
761	6.333	1320.73914	211.49980	1219.14050	114.36999	256.94214	1385.84583	-787.47418	289.90039	1294.91492	66.05556	410.20639	-15.66875	742.20013	168.67688	40.28405	-401.16055	408.38199	66.35885	-1011.35010	168.83354	-15.43507
762	6.342	1320.76343	211.88303	1220.52234	116.57631	258.71136	1389.19702	-786.39941	289.36847	1299.75732	39.63859	412.32678	-15.24092	786.25391	165.45859	40.16328	-369.91739	402.68225	64.07056	-1038.16919	170.70239	-15.33710
763	6.350	1320.78845	212.26164	1221.95264	118.79508	260.39337	1392.43054	-785.21973	288.74841	1304.67419	13.69499	414.70844	-14.20415	828.26941	160.35101	42.68813	-342.04483	398.07773	60.63229	-1064.90710	172.43381	-15.05798
764	6.358	1320.81433	212.63553	1223.43164	120.95045	261.97430	1395.46594	-783.99231	288.03137	1309.45105	-11.37246	417.47614	-12.19151	864.32172	154.57063	46.03796	-318.82272	394.83865	55.10030	-1091.00256	173.84973	-13.94767
765	6.367	1320.84106	213.00455	1224.95959	122.96746	263.45160	1398.20789	-782.78680	287.21469	1313.85852	-35.13204	420.65674	-9.03625	890.27368	149.34608	47.32630	-300.96054	393.33691	47.03400	-1115.72192	174.88742	-11.31143
766	6.375	1320.86865	213.36865	1226.53711	124.78794	264.83356	1400.56104	-781.67255	286.31403	1317.67981	-57.19747	424.19543	-4.83946	903.91077	145.07414	44.65187	-288.39236	393.80972	36.81211	-1138.60486	175.47342	-6.84788
767	6.383	1320.89697	213.72763	1228.16443	126.38571	266.12988	1402.44812	-780.69513	285.38464	1320.74109	-77.24501	428.08875	0.29138	906.08344	141.55562	38.26065	-280.59457	396.24347	25.56977	-1159.50854	175.51778	-0.90039
768	6.392	1320.92590	214.08142	1229.84192	127.77259	267.34036	1403.81592	-779.85461	284.52158	1322.93909	-95.00209	432.52448	6.64542	899.84747	138.80791	29.69792	-277.18393	400.25366	14.78947	-1178.38745	175.14940	5.83812
769	6.400	1320.95569	214.42990	1231.57007	128.98900	268.44516	1404.63110	-779.10352	283.83005	1324.25769	-110.06160	437.81952	15.07368	888.17517	137.13794	20.45068	-278.33908	404.97491	5.91112	-1195.32361	174.73389	12.94928
770	6.408	1320.98608	214.77295	1233.34912	130.08527	269.40826	1404.88049	-778.36877	283.39667	1324.76587	-121.42647	444.12048	26.67514	872.41547	136.61833	11.71565	-284.61600	409.30136	-0.01697	-1210.59912	174.62852	20.66689
771	6.417	1321.01709	215.11041	1235.17957	131.10574	270.19705	1404.57544	-777.58081	283.28040	1324.59534	-127.37111	451.08826	41.98672	852.73157	137.06323	4.67695	-296.45572	412.47055	-2.88426	-1224.39160	174.98007	29.70577
772	6.425	1321.04871	215.44223	1237.06165	132.07237	270.79657	1403.75232	-776.69519	283.51096	1323.90601	-126.39247	457.87085	60.09579	829.46906	138.34140	0.10521	-313.91080	414.46600	-3.67165	-1236.28369	175.66280	40.62051
773	6.433	1321.08081	215.76823	1238.99585	132.96756	271.21521	1402.46729	-775.70544	284.08328	1322.85107	-118.63142	463.51315	78.58188	803.83600	140.27153	-2.20034	-336.23605	415.83514	-3.68432	-1245.13074	176.38281	53.19331
774	6.442	1321.11353	216.08835	1240.98254	133.73181	271.49237	1400.78992	-774.65125	284.95160	1321.55212	-106.07991	467.47150	94.67526	777.36963	142.46565	-3.11299	-361.60416	417.14410	-3.72572	-1249.52466	176.81067	66.40430
775	6.450	1321.14685	216.40244	1243.02209	134.27821	271.69910	1398.79810	-773.62085	286.03223	1320.08118	-91.16914	469.74069	106.72182	751.06073	144.56441	-3.42634	-387.96121	418.63910	-3.99752	-1248.42114	176.58894	78.87930
776	6.458	1321.18054	216.71039	1245.11487	134.51009	271.92651	1396.57800	-772.73303	287.21545	1318.45837	-75.26003	470.63635	114.78009	725.17780	146.44283	-3.56036	-414.15030	420.30365	-4.39002	-1241.35229	175.38843	89.31553
777	6.467	1321.21472	217.01208	1247.26123	134.34024	272.27563	1394.22668	-772.10370	288.36914	1316.66956	-58.38527	470.54968	120.11064	699.62830	148.14851	-3.71464	-439.91443	422.05075	-4.76536	-1228.28687	172.99753	96.73293
778	6.475	1321.24927	217.30740	1249.46155	133.71365	272.84619	1391.84473	-771.82440	289.33789	1314.68750	-39.92916	469.77252	124.19479	674.23425	149.80177	-3.99399	-465.37094	423.82068	-5.11565	-1209.53125	169.31770	100.67771
779	6.483	1321.28418	217.59621	1251.71619	132.62193	273.71167	1389.52136	-771.95789	289.97000	1312.48022	-19.30767	468.42950	128.06818	648.83875	151.53624	-4.38220	-490.74423	425.60474	-5.48818	-1185.71558	164.45442	101.30006
780	6.492	1321.31958	217.87839	1254.02551	131.10165	274.89157	1387.31763	-772.53424	290.16226	1310.02002	3.70158	466.54163	132.20235	623.36499	153.42305	-4.74231	-516.18085	427.44339	-5.85665	-1157.64966	158.84966	99.18337
781	6.500	1321.35522	218.15381	1256.39001	129.22560	276.34674	1385.25806	-773.53821	289.87866	1307.30151	28.91948	464.12549	136.64804	597.82837	155.42780	-4.94984	-541.63550	429.35776	-6.17994	-1126.06421	153.11690	95.12339
782	6.508	1321.39124	218.42238	1258.81006	127.10094	278.00064	1383.34070	-774.90210	289.14267	1304.36389	55.93455	461.25009	141.18661	572.28571	157.46289	-5.01644	-567.01843	431.30774	-6.46480	-1091.48999	147.70781	89.98878
783	6.517	1321.42749	218.68394	1261.28589	124.86937	279.75772	1381.55737	-776.51617	288.03326	1301.29907	84.36598	458.02551	145.42036	546.79077	159.46771	-5.05182	-592.36316	433.22662	-6.70573	-1054.30005	142.91440	84.54413
784	6.525	1321.46387	218.93839	1263.81799	122.68732	281.49384	1379.91321	-778.25116	286.68497	1298.23621	114.01988	454.54767	148.80240	521.37854	161.42712	-5.16309	-617.76062	435.04010	-6.87373	-1014.78046	139.08878	79.31747
785	6.533	1321.50061	219.18567	1266.40686	120.67491	283.03531	1378.44177	-779.98181	285.27368	1295.31812	144.83171	450.87054	150.69147	496.02765	163.34448	-5.39706	-643.24823	436.71823	-6.95153	-973.32581	136.42419	74.69445
786	6.542	1321.53735	219.42572	1269.05261	118.86250	284.16739	1377.21155	-781.61078	283.98688	1292.68604	176.73274	447.00748	150.53424	470.64398	165.21175	-5.70058	-668.81146	438.31924	-6.95159	-930.63818	134.64078	71.04137
787	6.550	1321.57422	219.65860	1271.75562	117.19214	284.71106	1376.30786	-783.08734	282.98978	1290.47095	209.62029	442.94452	148.12439	445.13391	167.00620	-5.95408	-694.41858	439.90747	-6.92959	-887.57410	133.37714	68.62505
788	6.558	1321.61121	219.88437	1274.51611	115.58035	284.62051	1375.80200	-784.40485	282.39584	1288.78381	243.42635	438.68027	143.74371	419.50507	168.73097	-6.09240	-720.04822	441.51395	-6.92859	-844.80469	132.64091	67.58371
789	6.567	1321.64819	220.10306	1277.33411	113.98028	283.98410	1375.73584	-785.57977	282.24417	1287.70239	278.17825	434.26505	138.05618	393.84872	170.44885	-6.16500	-745.71448	443.19058	-6.91952	-802.70306	132.55008	68.04356
790	6.575	1321.68518	220.31451	1280.20984	112.40788	282.93616	1376.12415	-786.62610	282.48837	1287.26355	313.98367	429.80206	131.82483	368.21579	172.24329	-6.26562	-771.47571	444.98718	-6.84908	-761.46204	133.04507	69.94865
791	6.583	1321.72241	220.51810	1283.14343	110.93827	281.59229	1376.96375	-787.54053	283.01166	1287.46509	350.94968	425.39423	125.62914	342.56079	174.11955	-6.40923	-797.40906	446.90402	-6.68922	-721.18024	134.08713	72.66034
792	6.592	1321.76013	220.71237	1286.13574	109.67563	280.03699	1378.23865	-788.30347	283.67072	1288.28259	389.08655	421.06372	119.72333	316.79654	175.98076	-6.48628	-823.53821	448.91168	-6.43548	-681.83661	135.84120	75.07506
793	6.600	1321.79871	220.89482	1289.18835	108.71014	278.32480	1379.91943	-788.89294	284.34631	1289.69348	428.22162	416.73987	114.07944	290.84497	177.79668	-6.38162	-849.77966	450.96741	-6.12503	-643.28064	138.50211	76.34271
794	6.608	1321.83838	221.06201	1292.30444	108.08916	276.48251	1381.95825	-789.30084	284.97162	1291.68384	467.95926	412.30402	108.51315	264.66724	179.70375	-6.10884	-876.00818	452.99005	-5.83138	-605.30756	142.03183	76.29161
795	6.617	1321.87903	221.21054	1295.48889	107.81517	274.52252	1384.28760	-789.53748	285.53305	1294.23218	507.77292	407.59125	102.77649	238.30637	181.77571	-5.75994	-902.17773	454.88376	-5.59914	-567.75897	146.14780	75.15800
796	6.625	1321.91980	221.33945	1298.74756	107.85973	272.46106	1386.81958	-789.61871	286.05569	1297.29578	547.23798	402.36609	96.59985	211.86292	183.86400	-5.39455	-928.34570	456.64291	-5.41727	-530.58594	150.52693	73.18700
797	6.633	1321.95825	221.45450	1302.08496	108.17921	270.32419	1389.45300	-789.55280	286.57379	1300.81592	586.29590	396.30280	89.68277	185.40735	185.80014	-5.05207	-954.61096	458.36536	-5.27530	-493.97345	154.92813	70.52536
798	6.642	1321.98987	221.57422	1305.49878	108.72697	268.14197	1392.08899	-789.34076	287.10519	1304.71375	625.33331	389.06873	81.72726	158.95538	187.57855	-4.79150	-981.05005	460.13696	-5.19245	-458.52271	159.16663	67.28616
799	6.650	1322.00818	221.73541	1308.97217	109.46095	265.94861	1394.64868	-788.98444	287.66040	1308.86584	664.82684	380.63409	72.62924	132.51898	189.30029	-4.64254	-1007.61877	461.99228	-5.14768	-425.09979	163.10350	63.55081
800	6.658	1322.00635	221.99432	1312.46399	110.34723	263.79156	1397.08496	-788.49414	288.26752	1313.09375	704.62677	371.59341	62.76920	106.17419	191.03271	-4.54971	-1034.04333	463.98511	-4.97697	-394.47870	166.56329	59.22478
801	6.667	1321.98206	222.41508	1315.90247	111.35705	261.73392	1399.37793	-787.89386	288.97427	1317.18262	743.37848	363.15594	53.16132	80.09320	192.70737	-4.39770	-1059.84058	466.23279	-4.27921	-367.43036	169.04111	53.96622
802	6.675	1321.94434	223.03961	1319.18823	112.45525	259.83698	1401.51013	-787.22369	289.81946	1320.90918	778.52289	356.62006	45.04279	54.53021	194.16835	-4.08541	-1084.47766	468.84665	-2.44884	-344.90338	169.73917	47.30547
803	6.683	1321.92224	223.85646	1322.21167	113.59114	258.13318	1403.44189	-786.54333	290.78027	1324.06714	806.93555	352.54889	38.87235	29.80817	195.35632	-3.58840	-1107.54309	471.80252	0.97468	-327.60779	168.22586	38.80277
804	6.692	1321.96228	224.80959	1324.87292	114.70298	256.61380	1405.09998	-785.92517	291.73114	1326.49609	826.01514	350.46875	33.61723	6.25958	196.35709	-2.97543	-1128.78406	474.96051	5.93266	-315.67432	164.69109	28.35232
805	6.700	1322.11255	225.84715	1327.09790	115.73067	255.24226	1406.38574	-785.41376	292.48328	1328.09998	834.73395	349.38556	27.23835	-15.91077	197.23285	-2.38482	-1148.03784	478.23077	11.95745	-309.01929	159.47659	16.60019
806	6.708	1322.40369	226.95239	1328.84717	116.63142	253.98225	1407.19775	-784.98456	292.89096	1328.85095	833.91461	348.48581	18.28632	-36.75244	197.88229	-1.91056	-1165.25427	481.60226	18.63630	-307.70300	153.04150	4.98846
807	6.717	1322.84497	228.12823	1330.11255	117.39650	252.82207	1407.45605	-784.57629	292.90799	1328.80652	825.45892	347.59106	7.39726	-56.56958	197.99930	-1.27386	-1180.55725	485.01483	25.98012	-311.88293	146.50476	-4.69075
808	6.725	1323.42834	229.37460	1330.90527	118.05492	251.77652	1407.11768	-784.17651	292.55457	1328.12622	811.23895	347.12872	-2.81146	-75.51703	197.09158	0.56839	-1194.07458	488.28735	34.50536	-321.77808	141.58585	-11.06833
809	6.733	1324.13318	230.68584	1331.24622	118.65343	250.86520	1406.18274	-783.83502	291.87076	1327.02417	792.53778	347.52869	-9.71376	-92.78223	194.72229	5.29377	-1205.58911	491.14087	44.89746	-337.55713	139.53836	-14.06362
810	6.742	1324.93323	232.05167	1331.16443	119.22681	250.09964	1404.69470	-783.56439	290.91235	1325.65967	770.22394	348.70779	-12.80853	-106.30273	190.94159	14.16246	-1214.35315	493.24930	57.28425	-358.71265	140.20813	-14.90501
811	6.750	1325.80469	233.45435	1330.69739	119.77554	249.48598	1402.73193	-783.27759	289.76419	1324.07666	745.34344	350.29175	-13.63666	-113.79834	186.45366	26.75872	-1219.24768	494.30835	70.67799	-383.57965	142.34178	-15.01546
812	6.758	1326.72510	234.87695	1329.88953	120.25415	249.01501	1400.38879	-782.88611	288.50577	1322.26062	719.28607	352.08923	-13.82033	-114.16736	182.24025	40.91719	-1219.20911	494.19995	83.17694	-410.01147	144.68723	-15.14091
813	6.767	1327.66980	236.31067	1328.78796	120.57198	248.64230	1397.75452	-782.44354	287.16376	1320.23926	693.14063	354.06931	-13.99854	-107.79053	178.97154	54.05006	-1213.59949	493.23648	92.82632	-436.50854	146.68735	-15.44073
814	6.775	1328.60718	237.73471	1327.45020	120.61031	248.28159	1394.90503	-782.14221	285.76385	1318.09387	667.26874	356.13950	-14.24550	-95.83521	176.69810	64.57076	-1202.21838	492.18521	98.58843	-462.52222	148.37207	-15.83345
815	6.783	1329.49377	239.09940	1325.95679	120.25443	247.81586	1391.90405	-782.17706	284.44458	1315.87268	641.60681	358.19418	-14.54448	-79.58533	174.98009	72.29414	-1185.08801	491.93414	100.83276	-488.07922	149.92784	-16.19765
816	6.792	1330.27380	240.35081	1324.40833	119.42953	247.12267	1388.80701	-782.63385	283.47156	1313.52612	616.02289	360.17523	-14.89687	-60.15759	173.25916	77.90868	-1162.47900	493.02267	100.87537	-513.41705	151.45421	-16.49683
817	6.800	1330.89160	241.45180	1322.90552	118.12306	246.10394	1385.66858	-783.48505	283.11252	1310.94092	590.44604	362.01245	-15.30127	-38.36963	171.15970	82.25706	-1135.22131	495.23871	99.86298	-538.74323	152.95406	-16.77502
818	6.808	1331.31104	242.36761	1321.53870	116.38164	244.70419	1382.54822	-784.64886	283.49960	1308.03394	564.87665	363.64966	-15.68721	-14.72479	168.56712	85.93387	-1104.62683	497.63184	98.10121	-564.10010	154.42738	-17.07758
819	6.817	1331.52112	243.06613	1320.38525	114.29177	242.92114	1379.50867	-786.03064	284.60059	1304.80884	539.31897	365.13351	-15.93469	10.43115	165.55449	89.22710	-1071.84192	499.12753	95.35103	-589.44049	155.93263	-17.39370
820	6.825	1331.52380	243.53923	1319.50574	111.96680	240.82590	1376.60522	-787.53143	286.27014	1301.35254	513.75952	366.62781	-16.00572	36.81525	162.30801	92.17991	-1037.40869	499.16238	91.48883	-614.77435	157.53064	-17.62453
821	6.833	1331.32336	243.80162	1318.93958	109.53854	238.57306	1373.87671	-789.04852	288.28705	1297.80127	488.19907	368.27682	-16.01627	64.30286	159.08255	94.63673	-1001.38672	497.73645	86.80602	-640.16724	159.25021	-17.68073
822	6.842	1330.92297	243.86554	1318.71362	107.13440	236.35515	1371.35718	-790.48834	290.38773	1294.30444	462.64474	370.03259	-16.14270	92.99939	156.10989	96.31932	-963.62292	495.03644	81.84657	-665.64758	161.10986	-17.63106
823	6.850	1330.32422	243.72766	1318.85522	104.84846	234.33487	1369.09656	-791.79480	292.33719	1291.00452	437.09265	371.74182	-16.45276	123.13849	153.50415	96.96120	-924.00427	491.19724	77.17802	-691.17114	163.09843	-17.63486
824	6.858	1329.53027	243.38383	1319.39502	102.73518	232.62851	1367.16797	-792.95862	293.98291	1288.02930	411.53391	373.38419	-16.84308	154.90356	151.23911	96.43031	-882.75403	486.39856	73.39598	-716.70508	165.14604	-17.74335
825	6.867	1328.54980	242.84904	1320.35376	100.82510	231.32011	1365.65686	-793.99420	295.24985	1285.48682	385.95236	375.07654	-17.15793	188.31860	149.16344	94.77570	-840.58850	480.95703	71.21394	-742.31091	167.14467	-17.87364
826	6.875	1327.39734	242.16156	1321.73376	99.14199	230.45425	1364.64624	-794.90759	296.11472	1283.45935	360.32852	376.90656	-17.32619	223.27203	147.04840	92.18369	-798.56897	475.18561	71.27572	-768.06104	169.05661	-17.94810
827	6.883	1326.09619	241.38388	1323.52161	97.71350	230.02509	1364.19971	-795.68018	296.59750	1282.00012	334.65619	378.87161	-17.35907	259.63232	144.67378	88.87867	-757.71265	469.16885	73.58238	-793.93408	170.96631	-17.95546
828	6.892	1324.67834	240.59888	1325.68323	96.57547	229.98727	1364.34253	-796.27753	296.76617	1281.13354	308.93060	380.90808	-17.29095	297.33835	141.92221	85.04819	-718.53101	462.67545	77.08302	-819.88739	172.91895	-17.89751
829	6.900	1323.18286	239.89050	1328.16296	95.77167	230.28006	1365.05542	-796.67157	296.73029	1280.86072	283.11871	382.93719	-17.15747	336.39478	138.83922	80.82851	-680.77802	455.40543	80.21771	-845.92566	174.82677	-17.77205
830	6.908	1321.65991	239.32654	1330.89343	95.35387	230.85062	1366.29541	-796.85266	296.60959	1281.16504	257.16483	384.93240	-16.98096	376.82858	135.61722	76.30705	-643.71423	447.42532	82.06340	-872.02185	176.64658	-17.58728
831	6.917	1320.17163	238.94467	1333.80139	95.37584	231.66138	1368.02148	-796.82953	296.49261	1282.02258	231.02959	386.91010	-16.77055	418.61432	132.52513	71.52417	-606.78027	439.14822	82.67126	-898.11456	178.46361	-17.32918
832	6.925	1318.78149	238.73369	1336.80872	95.87708	232.67853	1370.20313	-796.62323	296.41199	1283.41577	204.72774	388.85858	-16.54549	461.54672	129.82344	66.49469	-570.04541	430.84875	82.34482	-924.19519	180.35536	-16.97360
833	6.933	1317.54187	238.63559	1339.83435	96.87025	233.86436	1372.80652	-796.25586	296.34808	1285.33643	178.33226	390.76453	-16.32846	505.20081	127.69352	61.24887	-533.98505	422.55786	81.12474	-950.28333	182.36710	-16.56040
834	6.942	1316.48743	238.57532	1342.79529	98.33623	235.18207	1375.77185	-795.73798	296.26019	1287.77466	151.89934	392.66626	-16.11707	549.07166	126.18520	55.86041	-498.90933	414.45453	79.01855	-976.41748	184.50311	-16.17958
835	6.950	1315.64001	238.47864	1345.61060	100.21695	236.59099	1378.99731	-795.06360	296.12689	1290.69971	125.40694	394.59863	-15.89853	592.80396	125.16939	50.42244	-464.70615	407.03656	76.29569	-1002.74463	186.59009	-15.89605
836	6.958	1315.01172	238.27423	1348.20776	102.41455	238.03883	1382.34717	-794.21930	295.95630	1294.04126	98.82408	396.54108	-15.69092	636.39441	124.33970	45.09566	-431.17081	400.85083	73.39256	-1029.45959	188.39001	-15.72272
837	6.967	1314.59985	237.90906	1350.52759	104.81210	239.46982	1385.68713	-793.20099	295.75330	1297.68091	72.20744	398.49777	-15.50092	680.18616	123.26381	40.35403	-398.53793	396.14688	70.53429	-1056.55994	189.90645	-15.60349
838	6.975	1314.38867	237.36792	1352.52612	107.30421	240.84027	1388.91919	-792.03180	295.48892	1301.45862	45.70485	400.56244	-15.19131	724.40955	121.44920	37.11838	-367.67795	392.82544	67.38367	-1083.66724	191.34000	-15.30586
839	6.983	1314.36292	236.66991	1354.17236	109.80763	242.12439	1391.98438	-790.76910	295.11057	1305.18945	19.53328	402.82867	-14.42181	768.33490	118.54039	36.33855	-339.84494	390.74582	63.10015	-1110.04565	192.76138	-14.28107
840	6.992	1314.51758	235.84575	1355.43787	112.24754	243.30998	1394.83020	-789.49530	294.57681	1308.67993	-5.99038	405.33563	-12.76825	809.68286	114.66836	38.05683	-316.22379	390.00610	56.82108	-1134.93909	193.99057	-11.86969
841	7.000	1314.85535	234.92215	1356.29248	114.54542	244.39728	1397.38196	-788.30090	293.88043	1311.74353	-30.44558	408.11591	-9.95808	844.99713	110.54176	40.72308	-297.51932	390.86508	48.15089	-1158.02661	194.76163	-7.84933
842	7.008	1315.37500	233.92453	1356.70862	116.62708	245.39890	1399.54089	-787.26270	293.04773	1314.21875	-53.41573	411.18369	-6.02477	870.92059	106.95093	41.82933	-283.79239	393.43359	37.37891	-1179.36926	194.95245	-2.55919
843	7.017	1316.06274	232.88589	1356.66821	118.44157	246.32365	1401.20691	-786.41980	292.13116	1315.98816	-74.58791	414.54456	-1.15410	885.58154	104.18646	39.60828	-274.72971	397.48053	25.46429	-1198.98047	194.70186	3.52376
844	7.025	1316.88782	231.85577	1356.16199	119.97350	247.16084	1402.30518	-785.75824	291.20520	1316.99390	-93.73524	418.34158	4.76614	889.28052	102.14671	33.98515	-270.17056	402.46277	13.91397	-1216.78467	194.32407	10.13979
845	7.033	1317.80652	230.90042	1355.18542	121.24168	247.89157	1402.79810	-785.21912	290.35916	1317.24133	-110.55702	422.91980	12.50653	883.99799	100.87902	25.98420	-270.38956	407.57257	4.55188	-1232.85352	194.06650	17.48357
846	7.042	1318.77612	230.08011	1353.74231	122.28607	248.50420	1402.67981	-784.72003	289.68460	1316.79480	-124.25935	428.49966	23.27423	872.02643	100.63501	16.90281	-275.99503	411.86877	-1.21407	-1247.24512	193.98917	26.22744
847	7.050	1319.76343	229.42534	1351.85376	123.15028	248.98833	1401.96814	-784.17780	289.25992	1315.76807	-133.17915	434.71423	37.84198	854.96552	101.48125	8.26302	-287.65750	414.77002	-3.49121	-1259.51538	194.13702	36.97147
848	7.058	1320.74817	228.94281	1349.55957	123.86700	249.32986	1400.70068	-783.52869	289.13202	1314.30603	-135.36623	440.66711	55.57458	833.83948	103.20223	1.69672	-305.53024	416.49631	-3.81552	-1268.58960	194.64795	49.54924
849	7.067	1321.72156	228.63275	1346.91003	124.44567	249.52318	1398.93665	-782.74738	289.29834	1312.55457	-130.11433	445.47272	74.17847	809.74213	105.46474	-1.97704	-328.49228	417.77539	-3.68456	-1273.20508	195.51151	62.90229
850	7.075	1322.68115	228.49751	1343.96069	124.86330	249.58484	1396.75964	-781.86102	289.70584	1310.62488	-118.78395	448.66281	90.65688	784.03741	107.86591	-3.34011	-354.28049	419.15543	-3.75194	-1272.44763	196.30725	75.53381
851	7.083	1323.62317	228.55170	1340.77087	125.06808	249.55981	1394.26807	-780.94440	290.26987	1308.57458	-103.80055	450.20807	102.91439	757.90240	110.01878	-3.60373	-380.74423	420.77725	-4.14744	-1265.94531	196.30267	86.05481
852	7.092	1324.53906	228.81766	1337.40137	124.99508	249.52060	1391.55640	-780.10010	290.87991	1306.41724	-86.97859	450.32788	110.70988	731.91376	111.78476	-3.59991	-406.84433	422.59546	-4.77899	-1253.75049	194.81816	93.50695
853	7.100	1325.41577	229.28888	1333.92175	124.58118	249.55586	1388.70837	-779.43768	291.38516	1304.14038	-68.87215	449.35703	115.32503	706.17175	113.34347	-3.67317	-432.52707	424.51846	-5.42920	-1236.18347	191.55774	97.46940
854	7.108	1326.23657	229.89673	1330.42810	123.77229	249.75507	1385.80457	-779.05603	291.59958	1301.71667	-49.20821	447.69501	118.50700	680.60699	114.97003	-3.95771	-458.04111	426.43088	-5.91372	-1213.74658	186.76709	98.02104
855	7.117	1326.97668	230.51622	1327.04822	122.53281	250.20151	1382.92664	-779.01898	291.34677	1299.11108	-27.47701	445.65051	121.55302	655.14154	116.80167	-4.44612	-483.51041	428.27628	-6.21096	-1187.06396	181.09990	95.61179
856	7.125	1327.60291	231.00757	1323.92200	120.87093	250.96045	1380.15381	-779.33344	290.52179	1296.29187	-3.34352	443.30884	124.99664	629.72778	118.79118	-4.97620	-508.93088	430.09271	-6.43686	-1156.79761	175.22537	90.92110
857	7.133	1328.07983	231.26596	1321.17273	118.86774	252.05283	1377.55090	-779.94165	289.13470	1293.25146	23.08189	440.61966	128.81808	604.32471	120.79585	-5.33542	-534.28784	431.93875	-6.70080	-1123.52563	169.55048	84.75976
858	7.142	1328.37769	231.24939	1318.88965	116.68066	253.44002	1375.15857	-780.73370	287.31372	1290.03125	51.27400	437.53064	132.75507	578.89966	122.72218	-5.43703	-559.59717	433.83676	-7.00314	-1087.67725	164.21541	77.97511
859	7.150	1328.47437	230.97691	1317.12781	114.51580	255.03256	1372.99280	-781.57690	285.26984	1286.73010	80.63698	434.03125	136.43353	553.46991	124.59732	-5.38481	-584.90906	435.78903	-7.25876	-1049.55737	159.20952	71.33306
860	7.158	1328.35608	230.50986	1315.91980	112.58516	256.70505	1371.05688	-782.35760	283.24957	1283.49292	110.80663	430.15021	139.37352	528.09515	126.49326	-5.37422	-610.28003	437.78488	-7.38353	-1009.45398	154.54242	65.44730
861	7.167	1328.01624	229.92902	1315.28870	111.05207	258.29071	1369.36829	-783.01495	281.49261	1280.49133	141.65559	425.94470	141.04318	502.78766	128.43524	-5.53736	-635.71295	439.76553	-7.35960	-967.84497	150.35330	60.78661
862	7.175	1327.45813	229.31441	1315.25854	109.97813	259.57166	1367.97656	-783.54663	280.17950	1277.89905	173.15974	421.50110	141.03839	477.46191	130.39513	-5.84529	-661.17462	441.63599	-7.24738	-925.54071	146.82176	57.70790
863	7.183	1326.69812	228.72920	1315.85999	109.31678	260.33615	1366.94995	-783.98364	279.37808	1275.85339	205.34496	416.89380	139.27127	452.02112	132.32361	-6.15059	-686.67633	443.34827	-7.15358	-883.52490	144.04135	56.44549
864	7.192	1325.76953	228.21005	1317.12744	108.96157	260.48691	1366.34534	-784.35291	279.03607	1274.42761	238.27870	412.13495	136.02008	426.44781	134.17482	-6.34204	-712.26099	444.95886	-7.15297	-842.59973	142.03186	57.03730
865	7.200	1324.72070	227.76823	1319.08691	108.80283	260.07431	1366.19397	-784.65613	279.02219	1273.63879	272.03845	407.22913	131.84230	400.79333	135.93300	-6.44801	-737.94501	446.57520	-7.21221	-803.14941	140.82877	59.18809
866	7.208	1323.60291	227.40768	1321.73206	108.76518	259.23077	1366.50806	-784.87817	279.17566	1273.47668	306.68918	402.22882	127.37545	375.12137	137.62729	-6.57921	-763.74396	448.27304	-7.20737	-765.15009	140.55066	62.14941
867	7.217	1322.45044	227.15451	1325.00220	108.82823	258.09540	1367.29272	-785.00452	279.34814	1273.92566	342.26541	397.19400	123.07395	349.45636	139.29214	-6.77784	-789.69080	450.11972	-7.01331	-728.31104	141.35309	64.91891
868	7.225	1321.26941	227.07135	1328.78552	109.02746	256.77048	1368.55103	-785.02893	279.43491	1274.97363	378.71524	392.17313	119.05497	323.75433	140.96222	-6.95458	-815.77625	452.16150	-6.60424	-692.25281	143.26219	66.75870
869	7.233	1320.04480	227.24382	1332.94788	109.43309	255.30321	1370.27832	-784.94806	279.38788	1276.61487	415.85513	387.19611	115.13799	297.90366	142.72612	-6.98530	-841.93506	454.27383	-6.11624	-656.68164	146.04071	67.48132
870	7.242	1318.75916	227.75432	1337.36084	110.11604	253.69456	1372.45776	-784.75592	279.21802	1278.84424	453.44647	382.20911	110.97497	271.79224	144.65030	-6.82665	-868.10986	456.15796	-5.77416	-621.38861	149.24713	67.25398
871	7.250	1317.41870	228.64948	1341.91577	111.11646	251.93301	1375.05554	-784.44629	278.99176	1281.64807	491.30716	377.02325	106.19807	245.41986	146.66907	-6.53573	-894.27954	457.64520	-5.69033	-586.09741	152.43091	66.31740
872	7.258	1316.07080	229.90744	1346.52417	112.42857	250.02420	1378.02039	-784.01849	278.80304	1285.00024	529.28851	371.38025	100.56555	218.89996	148.68082	-6.20867	-920.45496	458.94681	-5.75066	-550.45624	155.21854	64.93941
873	7.267	1314.79041	231.42715	1351.10388	114.00719	247.99884	1381.28455	-783.47900	278.72617	1288.86072	567.22864	365.10263	94.01238	192.33533	150.66208	-5.90434	-946.70740	460.44971	-5.74569	-514.22754	157.28674	63.43892
874	7.275	1313.64539	233.05444	1355.56433	115.78197	245.91422	1384.76367	-782.83826	278.78677	1293.16492	605.08563	358.14151	86.59562	165.75677	152.61038	-5.62944	-973.14929	462.31024	-5.57723	-477.47729	158.39828	62.11593
875	7.283	1312.67419	234.64651	1359.80872	117.66568	243.84830	1388.35706	-782.11090	278.96509	1297.81018	643.10089	350.59033	78.51374	139.16718	154.49832	-5.37757	-999.79773	464.38293	-5.29985	-440.68463	158.45305	61.15047
876	7.292	1311.88391	236.13547	1363.74841	119.56712	241.87418	1391.96082	-781.31952	279.22437	1302.65161	681.63959	342.86835	70.20392	112.59381	156.31876	-5.14962	-1026.42944	466.51132	-4.96017	-404.81433	157.40291	60.49287
877	7.300	1311.26111	237.52858	1367.31543	121.41278	240.03723	1395.49011	-780.49457	279.54770	1307.50366	720.57520	335.81238	62.33069	86.16528	158.05278	-4.91471	-1052.53320	468.78061	-4.32617	-371.27258	155.10834	59.74887
878	7.308	1310.78345	238.85622	1370.46277	123.15539	238.35593	1398.88391	-779.66736	279.94208	1312.15088	758.50476	330.34131	55.64163	60.18805	159.59995	-4.57040	-1077.42493	471.42075	-2.77513	-341.51257	151.42033	58.13823
879	7.317	1310.42712	240.12651	1373.15833	124.76215	236.83423	1402.08899	-778.86310	280.40817	1316.36487	792.60742	326.89618	50.59347	35.10065	160.85999	-4.00481	-1100.51941	474.50839	0.35256	-316.48279	146.41060	54.70003
880	7.325	1310.17029	241.31020	1375.37769	126.19974	235.46652	1405.03857	-778.09814	280.91949	1319.92871	819.70740	325.18753	46.78591	11.32916	161.84343	-3.21790	-1121.48389	477.89716	5.15792	-296.46045	140.30933	48.78711
881	7.333	1309.99365	242.34546	1377.09778	127.42995	234.23833	1407.64050	-777.38440	281.40985	1322.68140	837.79224	324.50204	42.85265	-10.85559	162.64560	-2.36068	-1140.10486	481.46161	11.09085	-281.23431	133.28120	40.46667
882	7.342	1309.88159	243.15248	1378.29480	128.41917	233.14073	1409.78564	-776.75238	281.75702	1324.57983	846.82043	324.21024	37.22491	-31.47076	163.32265	-1.61012	-1156.24487	485.31284	17.58049	-270.31055	125.49437	30.44730
883	7.350	1309.82349	243.65335	1378.94409	129.15685	232.18692	1411.37183	-776.25677	281.80896	1325.72058	848.39490	323.99643	29.22704	-50.86536	163.69310	-0.82740	-1170.10913	489.73651	24.70127	-263.24561	117.29419	19.70152
884	7.358	1309.81677	243.79588	1379.02502	129.67291	231.40498	1412.32935	-775.92664	281.45703	1326.27441	844.52814	323.83389	19.58747	-69.37671	163.22948	0.87559	-1182.30652	494.88925	33.24917	-260.11407	109.18571	9.21505
885	7.367	1309.87012	243.57880	1378.53027	130.03845	230.81308	1412.63159	-775.71667	280.67938	1326.38184	836.39447	323.93250	9.91277	-86.52271	161.33493	5.12017	-1193.40100	500.47751	44.19783	-261.65918	101.83136	-0.06000
886	7.375	1310.00562	243.07109	1377.47705	130.34109	230.40167	1412.29138	-775.51202	279.52618	1326.08716	824.06769	324.54984	1.57515	-100.53955	157.87495	13.32671	-1203.42896	505.70953	57.75662	-268.81738	96.08314	-7.27534
887	7.383	1310.25427	242.40775	1375.91785	130.65067	230.13297	1411.34802	-775.16174	278.09195	1325.33765	807.25397	325.63135	-4.90546	-109.16504	153.39896	25.44708	-1211.70593	509.53955	72.61670	-282.03442	92.64804	-11.92346
888	7.392	1310.64050	241.74194	1373.94153	130.99156	229.95557	1409.85364	-774.54822	276.49033	1324.04773	786.18854	326.77698	-9.52441	-111.04480	148.84082	39.68501	-1216.89343	511.12787	86.32132	-300.96313	91.53561	-14.15314
889	7.400	1311.16052	241.17703	1371.65454	131.33098	229.82674	1407.86304	-773.67773	274.81677	1322.19824	761.96576	327.74832	-12.38664	-106.30115	145.05952	53.55693	-1217.49219	510.43542	96.68069	-324.31116	92.10954	-14.78145
890	7.408	1311.77368	240.74365	1369.15149	131.59135	229.72223	1405.43140	-772.69678	273.11841	1319.87390	736.12878	328.76648	-13.83325	-95.98364	142.50711	65.24944	-1212.58411	508.35956	102.82941	-349.90948	93.71030	-14.83006
891	7.417	1312.41687	240.42737	1366.50757	131.67917	229.62170	1402.62366	-771.81311	271.41699	1317.20642	709.91437	330.13882	-14.45197	-81.32397	141.07713	74.23883	-1202.05908	506.05600	105.17775	-375.76221	95.84973	-14.98369
892	7.425	1313.03076	240.19565	1363.79541	131.50601	229.48526	1399.52173	-771.20233	269.77472	1314.29883	683.86151	331.89191	-14.72488	-63.41809	140.21085	81.04026	-1186.21753	504.22287	104.84351	-401.13519	98.05518	-15.42212
893	7.433	1313.57935	240.01180	1361.09949	130.99582	229.24069	1396.21765	-770.97235	268.32684	1311.19019	658.02765	333.83380	-14.87593	-43.17664	139.24265	86.54832	-1165.51050	503.04575	103.11380	-426.25562	100.03687	-16.03089
894	7.442	1314.05054	239.84666	1358.51270	130.09291	228.78635	1392.80005	-771.17902	267.24347	1307.86877	632.34216	335.70724	-15.03009	-21.31183	137.74687	91.49012	-1140.61145	502.43008	100.96625	-451.43848	101.76382	-16.61742
895	7.450	1314.43921	239.69209	1356.13000	128.78305	228.01804	1389.34631	-771.84021	266.66025	1304.31042	606.74615	337.31659	-15.31071	1.65924	135.66719	96.22866	-1112.37183	502.07178	98.76447	-476.76447	103.28516	-17.02893
896	7.458	1314.73193	239.57133	1354.04590	127.11616	226.88472	1385.92151	-772.92346	266.62839	1300.51868	581.20581	338.67752	-15.74435	25.44836	133.24142	100.80232	-1081.60193	501.51718	96.35431	-502.16425	104.71034	-17.27762
897	7.467	1314.89832	239.52422	1352.35742	125.20457	225.43372	1382.57617	-774.31879	267.10550	1296.54150	555.70807	340.01071	-16.17738	50.05463	130.82050	105.02306	-1048.90393	500.35193	93.44972	-527.56305	106.16195	-17.49164
898	7.475	1314.89832	239.57443	1351.16248	123.18882	223.79097	1379.35034	-775.83209	267.98523	1292.46582	530.23053	341.52118	-16.40846	75.71338	128.69556	108.58414	-1014.58020	498.33310	89.93073	-552.95612	107.66884	-17.73805
899	7.483	1314.69910	239.72272	1350.55176	121.19526	222.09683	1376.28247	-777.25732	269.13419	1288.41174	504.73221	343.21509	-16.42783	102.72101	127.05356	111.15386	-978.64392	495.32559	85.88011	-578.39160	109.24817	-18.01399
900	7.492	1314.28723	239.97559	1350.60437	119.31125	220.46851	1373.41638	-778.48224	270.41626	1284.52759	479.19986	344.96899	-16.43535	131.26056	125.97659	112.48163	-941.04285	491.19473	81.52377	-603.89600	110.95000	-18.29422
901	7.500	1313.67407	240.36568	1351.39282	117.58252	219.00598	1370.80969	-779.50714	271.71686	1280.96350	453.65436	346.71811	-16.61180	161.33472	125.37489	112.52762	-901.94250	485.87900	77.25494	-629.43433	112.75665	-18.48998
902	7.508	1312.89624	240.94002	1352.98254	116.02431	217.80603	1368.53601	-780.37830	272.95020	1277.84167	428.10330	348.49850	-16.95535	192.81940	124.98694	111.49572	-861.80353	479.50531	73.65289	-654.95715	114.58058	-18.50063
903	7.517	1312.01318	241.73445	1355.40552	114.63331	216.95676	1366.67249	-781.13007	274.03632	1275.25037	402.53793	350.33493	-17.33163	225.56982	124.52274	109.71987	-821.32935	472.30661	71.35390	-680.47278	116.35219	-18.33761
904	7.525	1311.10181	242.74774	1358.61450	113.39528	216.51346	1365.28394	-781.77167	274.88791	1273.25037	376.95236	352.18073	-17.60660	259.48587	123.78874	107.51311	-781.38281	464.49548	70.79106	-706.06262	118.06929	-18.11428
905	7.533	1310.24036	243.92651	1362.45569	112.29713	216.47995	1364.41626	-782.29657	275.43341	1271.87549	351.33069	354.00415	-17.72115	294.48996	122.72021	105.06592	-742.70728	456.19031	71.84685	-731.78735	119.80473	-17.92385
906	7.542	1309.48303	245.18169	1366.69128	111.34476	216.81540	1364.09631	-782.69775	275.64975	1271.13257	325.64996	355.85150	-17.69371	330.49054	121.40781	102.39821	-705.55408	447.30713	73.69946	-757.60834	121.64365	-17.76733
907	7.550	1308.84705	246.42587	1371.06885	110.57016	217.46317	1364.33447	-782.97583	275.56897	1271.00366	299.88892	357.77673	-17.58289	367.42487	120.09855	99.37598	-669.58411	437.60080	75.25121	-783.46448	123.62025	-17.62534
908	7.558	1308.32300	247.59761	1375.38806	110.02101	218.38132	1365.12988	-783.13910	275.25177	1271.45630	274.01050	359.78241	-17.43152	405.31592	119.12805	95.82091	-634.16626	426.93411	75.83507	-809.38470	125.73555	-17.53582
909	7.567	1307.89233	248.66444	1379.52612	109.74576	219.55399	1366.47375	-783.20087	274.75745	1272.46033	247.97945	361.82507	-17.25381	444.19974	118.81217	91.65563	-598.86853	415.48044	75.45523	-835.46643	127.92084	-17.50285
910	7.575	1307.53760	249.61569	1383.42834	109.78735	220.97638	1368.34827	-783.17285	274.13559	1274.00098	221.79332	363.83896	-17.06651	483.97208	119.31400	86.96460	-563.71973	403.67426	74.45325	-861.75958	130.01973	-17.43472
911	7.583	1307.24585	250.45319	1387.08435	110.18229	222.62909	1370.72632	-783.05426	273.43097	1276.07813	195.46367	365.78937	-16.88348	524.33575	120.61304	81.93046	-529.00171	392.00867	73.12669	-888.20288	131.95753	-17.26978
912	7.592	1307.00928	251.18405	1390.50598	110.95277	224.46887	1373.56763	-782.82813	272.68683	1278.69336	169.00203	367.70471	-16.69084	564.87024	122.61533	76.72073	-494.84396	380.88672	71.65225	-914.71783	133.80478	-17.03316
913	7.600	1306.82385	251.81625	1393.71204	112.09162	226.44366	1376.81042	-782.46875	271.94379	1281.83655	142.43773	369.64325	-16.46675	605.14673	125.20274	71.41553	-461.06656	370.61673	70.21889	-941.30554	135.65289	-16.74243
914	7.608	1306.68750	252.35658	1396.72009	113.55237	228.50865	1380.36316	-781.95264	271.22910	1285.47571	115.81419	371.61029	-16.23038	644.93359	128.19623	66.02715	-427.45132	361.42407	69.11971	-968.00275	137.57941	-16.39136
915	7.617	1306.59888	252.81023	1399.54370	115.25516	230.62891	1384.10632	-781.26569	270.55014	1289.54529	89.16820	373.54288	-16.02170	684.45477	131.31030	60.67209	-394.15854	353.43927	68.61113	-994.88507	139.59340	-16.03767
916	7.625	1306.55676	253.18105	1402.19263	117.11044	232.77357	1387.91309	-780.40948	269.90485	1293.93652	62.56340	375.45218	-15.76248	724.36060	134.03717	55.87202	-361.92093	346.73337	68.55870	-1022.03064	141.55055	-15.75079
917	7.633	1306.55981	253.47200	1404.67346	119.04800	234.91183	1391.67920	-779.40485	269.29150	1298.49194	36.18443	377.49365	-15.15529	765.03650	135.63596	52.63978	-332.01657	341.34686	68.20006	-1049.18140	143.25909	-15.37283
918	7.642	1306.60608	253.68570	1406.99133	121.02694	237.01135	1395.33118	-778.29156	268.70349	1303.01379	10.37388	379.82410	-13.77979	805.49274	135.50534	51.87048	-305.97226	337.34265	66.34541	-1075.53076	144.59554	-14.41997
919	7.650	1306.69397	253.82465	1409.15100	123.01808	239.03688	1398.80249	-777.12341	268.12012	1307.28442	-14.43172	382.49411	-11.30382	842.92499	133.70512	53.18904	-284.92551	334.88223	61.94283	-1100.19995	145.46533	-12.25243
920	7.658	1306.82104	253.89137	1411.15686	124.98360	240.95334	1402.00439	-775.96301	267.50314	1311.08923	-37.80294	385.53162	-7.60703	873.65692	131.03494	54.48841	-269.12180	334.11902	54.62636	-1122.86597	145.81946	-8.45296
921	7.667	1306.98547	253.88844	1413.01343	126.87666	242.73453	1404.82166	-774.87531	266.81216	1314.24414	-59.41848	389.02805	-2.69368	894.76807	128.42702	53.21251	-258.06522	334.98010	44.86172	-1143.75232	145.69550	-3.22791
922	7.675	1307.18481	253.81859	1414.72583	128.65298	244.36746	1407.13281	-773.91107	266.04504	1316.62891	-79.11513	393.13205	3.59265	905.31653	126.26189	48.29636	-251.13211	337.14615	33.63107	-1163.18799	145.08969	2.77267
923	7.683	1307.41711	253.68456	1416.29919	130.28293	245.84760	1408.83887	-773.07971	265.26263	1318.21533	-96.71828	398.05600	11.84246	906.57990	124.38539	40.63263	-248.07559	340.16412	22.04958	-1181.27893	143.98047	9.15629
924	7.692	1307.68018	253.48911	1417.73853	131.76265	247.17003	1409.88220	-772.33044	264.55472	1319.05823	-111.53889	403.94446	22.96677	901.09534	122.54985	31.87130	-249.10275	343.47266	11.32599	-1197.99243	142.59238	16.14747
925	7.700	1307.97192	253.23502	1419.04919	133.11537	248.32660	1410.25208	-771.56659	263.98489	1319.24524	-121.97011	410.56604	37.56297	891.02533	120.68031	23.14080	-254.60568	346.42764	2.87777	-1213.37585	141.31575	24.41380
926	7.708	1308.29016	252.92513	1420.23645	134.37379	249.30836	1409.97400	-770.68744	263.58783	1318.85974	-126.03432	417.23331	55.14259	877.14032	118.99897	14.84779	-264.85641	348.51636	-2.18932	-1227.26062	140.30435	34.62413
927	7.717	1308.63281	252.56218	1421.30554	135.55568	250.10168	1409.09448	-769.63000	263.40244	1317.97632	-122.83339	423.10388	73.85088	859.15320	118.00832	7.39740	-279.94131	349.67111	-4.14523	-1238.82422	139.47144	46.79410
928	7.725	1308.99780	252.14893	1422.26160	136.64937	250.68683	1407.66736	-768.39337	263.47073	1316.66626	-113.45045	427.58429	91.11525	836.97717	118.20354	1.64907	-299.69504	350.32657	-4.53179	-1246.79358	138.76418	59.91396
929	7.733	1309.38306	251.68813	1423.11011	137.61276	251.06064	1405.74805	-767.04486	263.79965	1314.99585	-100.18971	430.51068	104.94095	811.71497	119.63715	-1.72115	-323.27072	351.08069	-4.67193	-1250.05273	138.02133	72.42696
930	7.742	1309.78638	251.18260	1423.85608	138.38385	251.27142	1403.40039	-765.70477	264.33926	1313.01868	-84.97713	432.00677	114.82677	785.24811	121.78173	-3.01183	-349.03354	352.28247	-4.95062	-1248.02197	136.76173	83.02692
931	7.750	1310.20557	250.63512	1424.50488	138.89603	251.43082	1400.70557	-764.51202	264.99701	1310.77393	-68.50386	432.27258	121.61707	758.93170	123.97502	-3.20574	-375.37003	353.89148	-5.34866	-1240.60278	134.47444	90.92700
932	7.758	1310.63879	250.04842	1425.06152	139.08286	251.69081	1397.76086	-763.58209	265.65491	1308.29053	-50.49080	431.54333	126.70747	733.08038	125.88718	-3.15407	-401.45627	355.64709	-5.84865	-1227.92603	130.92926	95.74603
933	7.767	1311.08374	249.42526	1425.53137	138.87154	252.20349	1394.67334	-762.98010	266.17233	1305.58472	-30.39333	430.12585	131.36038	707.49377	127.52524	-3.27053	-427.18600	357.34296	-6.38892	-1210.25659	126.11484	97.50612
934	7.775	1311.53833	248.76846	1425.91968	138.18535	253.08897	1391.55212	-762.72241	266.39786	1302.64893	-7.95675	428.34296	136.35745	681.97192	129.05400	-3.64344	-452.71530	358.95538	-6.83820	-1188.02734	120.16050	96.64600
935	7.783	1312.00061	248.08078	1426.23169	136.97131	254.41554	1388.49744	-762.79639	266.20633	1299.45947	16.60997	426.42084	141.89796	656.43811	130.66437	-4.16970	-478.17081	360.57184	-7.11768	-1161.78247	113.40961	93.81924
936	7.792	1312.46814	247.36496	1426.47241	135.24046	256.17889	1385.58716	-763.17688	265.54266	1296.01660	42.83879	424.44525	147.68416	630.91101	132.46156	-4.66536	-503.58810	362.25067	-7.29386	-1132.07593	106.34232	89.67358
937	7.800	1312.93909	246.62379	1426.64734	133.08971	258.28632	1382.86450	-763.81915	264.44659	1292.37891	70.33043	422.41034	153.11304	605.43164	134.39865	-4.96979	-528.97388	363.97852	-7.49001	-1099.42017	99.33681	84.82006
938	7.808	1313.41138	245.86003	1426.76147	130.69490	260.56778	1380.33643	-764.64032	263.04166	1288.66040	98.88625	420.31366	157.52704	579.99921	136.33163	-5.04345	-554.38733	365.75226	-7.73390	-1064.23730	92.65373	79.83337
939	7.817	1313.88257	245.07645	1426.82007	128.28424	262.82193	1377.99023	-765.52954	261.49835	1285.00586	128.42256	418.20822	160.47583	554.57568	138.16469	-5.01298	-579.89905	367.59921	-7.94773	-1026.85339	86.60914	75.15853
940	7.825	1314.35095	244.27582	1426.82849	126.09773	264.87967	1375.82153	-766.38861	260.00024	1281.57080	158.92543	416.11566	161.77747	529.12146	139.91849	-5.07502	-605.46655	369.48407	-8.05380	-987.58661	81.55957	71.05267
941	7.833	1314.81421	243.46095	1426.79187	124.33961	266.65457	1373.85754	-767.16309	258.71747	1278.50513	190.48689	413.93579	161.37311	503.62668	141.66284	-5.31872	-630.97644	371.29050	-8.04850	-946.89746	77.68967	67.62883
942	7.842	1315.27026	242.63458	1426.71533	123.13020	268.14642	1372.16235	-767.83893	257.77780	1275.94031	223.20329	411.57727	159.47821	478.11981	143.43265	-5.65447	-656.41211	372.92926	-7.98622	-905.42926	74.92438	64.93711
943	7.850	1315.71692	241.79948	1426.60425	122.46324	269.37827	1370.82117	-768.41956	257.24493	1273.97278	256.97672	409.18002	156.97324	452.62006	145.21915	-5.92999	-681.87683	374.42615	-7.92796	-863.79919	73.11363	63.06808
944	7.858	1316.15222	240.95840	1426.46387	122.19987	270.31427	1369.91797	-768.90430	257.11194	1272.64587	291.55417	407.02777	154.95923	427.10095	147.00920	-6.10063	-707.47290	375.89618	-7.91222	-822.41479	72.19853	62.20334
945	7.867	1316.57397	240.11412	1426.29932	122.13891	270.86646	1369.51904	-769.28235	257.30594	1271.94092	326.82166	405.12909	153.58694	401.52441	148.79832	-6.25661	-733.22333	377.45679	-7.91342	-781.57715	72.13158	62.48108
946	7.875	1316.98010	239.26942	1426.11584	122.12901	270.98654	1369.66431	-769.54333	257.71451	1271.80151	362.88541	403.11426	151.92133	375.88074	150.56628	-6.49122	-759.07629	379.17059	-7.82826	-741.58868	72.82704	63.74440
947	7.883	1317.36841	238.42708	1425.91858	122.12807	270.70599	1370.36926	-769.68817	258.23257	1272.17993	399.79251	400.70633	149.06201	350.18658	152.26619	-6.76964	-784.96027	381.04041	-7.57263	-702.55920	74.32292	65.39491
948	7.892	1317.73694	237.58984	1425.71289	122.18340	270.09109	1371.63110	-769.72723	258.79288	1273.05701	437.39182	397.96619	144.81488	324.43826	153.87561	-6.93631	-810.86499	383.00955	-7.19008	-664.24890	76.77769	66.62057
949	7.900	1318.08350	236.76050	1425.50391	122.38174	269.19452	1373.42847	-769.67389	259.36667	1274.43396	475.47433	394.96490	139.40280	298.56448	155.46823	-6.85505	-836.84302	384.95593	-6.84396	-626.29407	80.17757	66.92863
950	7.908	1318.40588	235.94182	1425.29688	122.80870	268.04538	1375.72290	-769.53986	259.95441	1276.32324	513.78656	391.58389	133.14433	272.47290	157.16438	-6.53547	-862.91223	386.75815	-6.68521	-588.45123	84.25294	66.36602
951	7.917	1318.70215	235.13658	1425.09705	123.52650	266.66580	1378.45837	-769.32861	260.56909	1278.74426	551.88812	387.68341	126.41587	246.15320	159.00037	-6.11421	-889.02917	388.40991	-6.69296	-550.56305	88.69432	65.22667
952	7.925	1318.97009	234.34753	1424.90955	124.56121	265.09467	1381.55981	-769.02600	261.22101	1281.71277	589.21466	383.19513	119.53072	219.69824	160.91455	-5.72488	-915.17102	390.01614	-6.68290	-512.53906	93.26740	63.75911
953	7.933	1319.20776	233.57747	1424.73975	125.89317	263.39624	1384.93152	-768.60052	261.91736	1285.22461	625.46381	378.03235	112.45979	193.23059	162.83757	-5.40843	-941.37512	391.66730	-6.52291	-474.51288	97.79465	62.11943
954	7.942	1319.41284	232.82915	1424.59277	127.46014	261.64481	1388.46436	-768.01892	262.65561	1289.23962	660.96381	372.15485	104.73335	166.82245	164.74973	-5.14393	-967.68921	393.39465	-6.27357	-437.01520	102.11687	60.46205
955	7.950	1319.58325	232.10535	1424.47388	129.18205	259.90521	1392.05017	-767.26862	263.41205	1293.66577	696.56451	365.92157	95.79413	140.49994	166.63959	-4.90991	-994.09900	395.25949	-6.05847	-400.98657	106.05975	58.94617
956	7.958	1319.71692	231.40881	1424.38831	130.99110	258.23077	1395.59692	-766.36859	264.15582	1298.34839	732.97528	360.30975	85.66154	114.36810	168.44092	-4.67636	-1020.43896	397.41373	-5.85156	-367.53418	109.48672	57.41679
957	7.967	1319.81177	230.74236	1424.34106	132.83989	256.66589	1399.03638	-765.36572	264.87518	1303.07568	769.81299	356.55707	75.38203	88.73187	170.07964	-4.35738	-1046.32886	400.02701	-5.37375	-337.64856	112.26488	55.19640
958	7.975	1319.86572	230.10870	1424.33765	134.69063	255.24477	1402.31104	-764.32538	265.58066	1307.59875	804.88361	355.37689	66.53825	64.02869	171.55029	-3.82680	-1071.27698	403.10858	-4.10377	-312.07422	114.15067	51.43553
959	7.983	1319.87659	229.51062	1424.38318	136.50755	253.98947	1405.34778	-763.31671	266.28760	1311.65857	834.55438	356.38092	59.83406	40.64636	172.89882	-3.04949	-1094.86792	406.41309	-1.50820	-291.20532	114.90211	45.58330
960	7.992	1319.84229	228.95091	1424.48291	138.25380	252.90753	1408.04431	-762.38757	266.99435	1315.01807	855.46625	358.25955	54.18120	18.81317	174.15216	-2.19512	-1116.75134	409.68079	2.53948	-275.03882	114.43251	37.61235
961	8.000	1319.76062	228.43233	1424.64197	139.89268	252.00000	1410.28308	-761.53528	267.66537	1317.50830	866.42151	359.67715	47.44895	-1.47626	175.21088	-1.46130	-1136.56396	412.97690	7.65073	-263.35144	112.81000	28.00274
962	8.008	1319.62964	227.95766	1424.86560	141.39339	251.27730	1411.95508	-760.70917	268.23578	1319.08008	868.86737	360.21402	38.15211	-20.46887	175.73245	-0.56159	-1154.09949	416.62885	13.35437	-255.98798	110.23704	17.53726
963	8.017	1319.44714	227.52963	1425.15918	142.73528	250.76027	1412.97888	-759.86414	268.63184	1319.82751	865.47040	360.44128	26.51215	-38.24066	175.19095	1.67555	-1169.52930	420.92493	19.66962	-253.09143	107.04069	7.15775
964	8.025	1319.21106	227.15108	1425.52771	143.91621	250.46359	1413.31445	-759.00201	268.78625	1319.93176	857.99945	361.10852	14.19274	-53.94275	173.21021	6.93222	-1183.25073	425.98047	27.39019	-255.17908	103.77591	-2.04019
965	8.033	1318.91919	226.82477	1425.97668	144.95892	250.37737	1412.96863	-758.14905	268.65552	1319.55774	846.48932	362.53763	3.20065	-65.66589	169.89612	16.19174	-1195.39490	431.67770	37.68955	-262.93890	101.29819	-8.96780
966	8.042	1318.56970	226.55353	1426.51099	145.89752	250.46227	1411.98755	-757.32800	268.23209	1318.80981	830.24579	364.60175	-5.07927	-71.46527	165.84479	28.73635	-1205.54028	437.51108	51.00583	-276.76190	100.36076	-13.07608
967	8.050	1318.16016	226.34015	1427.13611	146.75034	250.66312	1410.44189	-756.56958	267.53577	1317.75964	809.30231	366.84814	-10.23022	-70.57172	161.89415	42.42093	-1212.89697	442.54160	66.14251	-296.24908	101.03075	-14.78920
968	8.058	1317.68872	226.18745	1427.85718	147.49976	250.92801	1408.41003	-755.91492	266.60022	1316.47375	784.87628	368.84570	-12.72890	-63.56598	158.79355	54.96068	-1216.53870	445.85248	80.62117	-319.97504	102.69238	-15.16005
969	8.067	1317.15308	226.09813	1428.67932	148.08524	251.21068	1405.96716	-755.38879	265.46460	1315.00574	758.72638	370.58362	-13.56660	-51.65649	156.85870	65.06139	-1215.54272	447.30225	92.01209	-345.88025	104.58713	-15.12422
970	8.075	1316.55115	226.07475	1429.60791	148.40675	251.45316	1403.18372	-755.00195	264.17636	1313.36792	732.23376	372.30670	-13.66846	-36.02899	155.85553	72.62772	-1209.29810	447.69186	99.03229	-372.24091	106.28188	-15.18597
971	8.083	1315.88074	226.11966	1430.64819	148.34268	251.56786	1400.13013	-754.78485	262.84491	1311.51965	705.99982	374.11172	-13.59790	-17.64264	155.26440	78.25072	-1197.66248	448.10706	101.76251	-398.28741	107.77762	-15.51923
972	8.092	1315.13928	226.23502	1431.80518	147.78149	251.43860	1396.87952	-754.78912	261.70959	1309.38635	680.08722	375.91254	-13.65810	2.78290	154.64891	82.62609	-1180.75464	449.26343	101.30113	-423.97565	109.25438	-16.05296
973	8.100	1314.32458	226.42281	1433.08423	146.66052	250.95000	1393.50916	-755.06439	261.08517	1306.88916	654.39832	377.60233	-13.99365	24.75983	153.81876	86.24525	-1158.88428	451.40506	99.21658	-449.47192	110.74624	-16.55484
974	8.108	1313.43433	226.68526	1434.49036	145.00156	250.03729	1390.09766	-755.64655	261.19354	1303.98132	628.84222	379.16193	-14.54663	47.97662	152.78340	89.32735	-1132.74524	454.38715	96.80884	-474.88867	112.15680	-16.85320
975	8.117	1312.46655	227.02565	1436.02881	142.91824	248.72705	1386.71753	-756.54816	262.05841	1300.67603	603.34808	380.67303	-15.07121	72.23541	151.68335	91.88320	-1103.37610	457.71109	94.54601	-500.27930	113.49677	-16.97713
976	8.125	1311.42029	227.44946	1437.70471	140.57687	247.12869	1383.42859	-757.74756	263.53207	1297.04773	577.84796	382.21027	-15.34367	97.47705	150.74789	93.82710	-1071.73633	460.73679	92.20006	-525.68396	114.91939	-17.07786
977	8.133	1310.29602	227.96559	1439.52332	138.13927	245.38013	1380.27698	-759.19135	265.38022	1293.22229	552.30603	383.76349	-15.37718	123.81567	150.20117	95.04871	-1038.31982	462.96777	89.40112	-551.11865	116.52110	-17.28607
978	8.142	1309.09534	228.58728	1441.48999	135.73007	243.60492	1377.29956	-760.80804	267.36206	1289.36206	526.75629	385.30838	-15.38205	151.45367	150.17973	95.40616	-1003.18005	464.11148	85.96453	-576.57874	118.24263	-17.59418
979	8.150	1307.82117	229.33109	1443.61084	133.43054	241.91135	1374.53735	-762.52490	269.28174	1285.63635	501.24796	386.89594	-15.53764	180.56293	150.71193	94.75175	-966.21570	464.01047	81.92473	-602.07025	120.02231	-17.85872
980	8.158	1306.47546	230.21185	1445.89209	131.27934	240.40863	1372.04956	-764.27844	271.00665	1282.18909	475.78354	388.62259	-15.85005	211.22754	151.71983	93.05029	-927.40137	462.66284	77.57716	-627.58093	121.91605	-17.96816
981	8.167	1305.05444	231.23145	1448.34082	129.27647	239.20665	1369.90808	-766.01251	272.45816	1279.12769	450.34094	390.51361	-16.20087	243.41281	153.05737	90.43316	-886.95618	460.22952	73.51621	-653.06396	123.95721	-17.94498
982	8.175	1303.54224	232.35985	1450.96350	127.39508	238.39532	1368.17493	-767.67401	273.58344	1276.54028	424.89816	392.50012	-16.46329	277.00510	154.54935	87.13321	-845.45801	456.93399	70.46834	-678.51349	126.04012	-17.87015
983	8.183	1301.90173	233.51097	1453.76575	125.59998	238.02774	1366.89063	-769.21234	274.33804	1274.51465	399.43613	394.52991	-16.57845	311.91980	156.03253	83.40685	-803.78345	452.99988	69.06779	-704.00061	128.04536	-17.79520
984	8.192	1300.06775	234.52202	1456.74927	123.86728	238.10977	1366.08105	-770.58289	274.70465	1273.12744	373.93982	396.59668	-16.58678	348.11969	157.47217	79.44918	-762.84088	448.61560	69.65370	-729.61359	129.95041	-17.73649
985	8.200	1297.95129	235.15755	1459.90991	122.20190	238.59479	1365.76770	-771.76074	274.72189	1272.42029	348.38647	398.67291	-16.58167	385.55371	159.00122	75.33512	-723.22327	443.75742	71.86024	-755.39392	131.79068	-17.69942
986	8.208	1295.46375	235.16806	1463.23413	120.64938	239.40363	1365.96960	-772.75000	274.48053	1272.39343	322.75958	400.72150	-16.60010	424.15302	160.75580	71.07580	-684.97070	438.08557	74.47432	-781.30225	133.62668	-17.67381
987	8.217	1292.56946	234.41248	1466.69861	119.28934	240.46146	1366.69836	-773.57275	274.09036	1273.02173	297.07141	402.73166	-16.58905	463.82056	162.77216	66.70391	-647.59119	431.32727	76.24543	-807.24683	135.55028	-17.64407
988	8.225	1289.34216	232.97345	1470.27197	118.20970	241.71793	1367.95020	-774.25287	273.64493	1274.27795	271.32446	404.69418	-16.48517	504.34039	165.10141	62.27901	-610.43164	423.72171	76.81126	-833.15948	137.60632	-17.59771
989	8.233	1285.96411	231.13690	1473.91699	117.48341	243.14716	1369.70325	-774.80756	273.20154	1276.14441	245.46376	406.58618	-16.28923	545.35956	167.89667	57.83384	-573.19714	415.80865	76.53439	-859.02393	139.70500	-17.47014
990	8.242	1282.64355	229.22430	1477.58704	117.15685	244.74359	1371.91956	-775.24005	272.77957	1278.60217	219.42152	408.40356	-16.05475	586.54395	171.29549	53.32610	-536.10901	407.96967	75.76724	-884.89417	141.72118	-17.18587
991	8.250	1279.52441	227.43932	1481.22058	117.24449	246.51086	1374.54211	-775.53741	272.37350	1281.61719	193.21123	410.19720	-15.81265	627.73059	175.16257	48.69882	-499.59634	400.37515	74.61285	-910.88965	143.60690	-16.78174
992	8.258	1276.66907	225.83115	1484.74231	117.72824	248.43802	1377.48950	-775.68494	271.96808	1285.14966	166.93370	412.05920	-15.54262	668.96759	178.92487	44.08764	-463.97195	393.16388	73.15550	-937.09808	145.34782	-16.35124
993	8.267	1274.08923	224.32323	1488.07324	118.55740	250.48001	1380.65796	-775.68054	271.54614	1289.15967	140.66628	414.05338	-15.24748	710.51001	181.68094	40.09725	-429.43277	386.51373	71.61702	-963.49072	146.99893	-15.94054
994	8.275	1271.77905	222.77794	1491.14026	119.65147	252.56459	1383.93347	-775.53064	271.09360	1293.58386	114.38597	416.14911	-14.98651	752.57245	182.43848	37.88851	-396.31485	380.58218	70.17183	-989.94128	148.76802	-15.61051
995	8.283	1269.75122	221.10858	1493.88367	120.91647	254.62599	1387.21326	-775.23895	270.60284	1298.30029	88.07420	418.25974	-14.74973	794.56653	180.47017	38.56682	-365.33499	375.49142	68.59683	-1016.32477	150.78673	-15.43744
996	8.292	1268.05127	219.34389	1496.26135	122.26929	256.62897	1390.42114	-774.81433	270.06369	1303.12390	61.87284	420.38257	-14.32184	834.33752	175.90622	41.93539	-337.59836	371.40234	66.17013	-1042.55359	152.83279	-15.29131
997	8.300	1266.71753	217.55301	1498.23950	123.64751	258.55740	1393.49890	-774.29358	269.45013	1307.83667	36.08628	422.64896	-13.32039	868.42200	169.93182	45.89856	-314.27951	368.51025	61.97054	-1068.38879	154.55434	-14.64333
998	8.308	1265.73901	215.74738	1499.78088	124.99963	260.39685	1396.38049	-773.74890	268.72281	1312.21838	11.08635	425.20837	-11.37560	893.38422	163.95436	47.59329	-296.15030	366.97186	55.37167	-1093.36890	155.82211	-12.73051
999	8.317	1265.06848	213.89787	1500.84900	126.27749	262.13693	1398.97644	-773.26776	267.85501	1316.06421	-12.75600	428.12463	-8.32152	907.40833	158.62614	45.38410	-283.31766	366.91348	46.39686	-1117.08313	156.66888	-9.08135
1000	8.325	1264.66296	212.01761	1501.42346	127.44591	263.77628	1401.18213	-772.91663	266.86783	1319.20081	-35.10036	431.36609	-4.24440	911.33649	154.00874	39.70887	-275.37350	368.41205	35.69590	-1139.25793	157.10989	-3.89342
1001	8.333	1264.51843	210.22055	1501.50366	128.49496	265.31580	1402.90259	-772.70502	265.84247	1321.51587	-55.64907	434.90158	0.76570	908.11011	150.27519	32.17000	-271.84537	371.30396	24.27798	-1159.59473	157.16432	2.22800
1002	8.342	1264.66260	208.67165	1501.09363	129.43835	266.74783	1404.07568	-772.57611	264.90475	1322.99744	-74.13197	438.87308	7.02757	900.57172	147.63495	24.20376	-272.54214	375.03482	13.38490	-1177.89868	157.01770	8.85247
1003	8.350	1265.08765	207.41479	1500.18921	130.30261	268.05170	1404.67371	-772.43933	264.20325	1323.74854	-90.15919	443.54822	15.42829	889.70978	145.97270	16.52049	-277.48196	378.75516	4.53265	-1194.32837	157.07167	16.01126
1004	8.358	1265.71655	206.30247	1498.78259	131.11668	269.20215	1404.69446	-772.21161	263.87317	1323.94238	-102.83125	448.95258	27.05077	874.92401	145.06372	9.48637	-286.69858	381.64404	-0.99013	-1209.20337	157.61804	24.15553
1005	8.367	1266.46204	205.14034	1496.87769	131.89575	270.18396	1404.15674	-771.83508	263.98462	1323.74182	-110.51021	454.60776	42.33127	855.52661	144.91650	3.73862	-300.36588	383.38867	-3.25798	-1222.48633	158.48155	33.88607
1006	8.375	1267.28308	203.83461	1494.49683	132.62155	270.99905	1403.09863	-771.28674	264.51413	1323.24048	-111.51979	459.72046	60.24268	831.97711	145.70168	-0.08198	-318.77390	384.41162	-3.74829	-1233.48999	159.23721	45.42051
1007	8.383	1268.17688	202.38844	1491.67212	133.23666	271.66974	1401.57239	-770.59320	265.35730	1322.44763	-105.52693	463.62387	78.30399	805.94183	147.35745	-2.06357	-341.54361	385.43463	-3.86952	-1241.05908	159.66127	58.21858
1008	8.392	1269.14111	200.82718	1488.44250	133.65614	272.24493	1399.63794	-769.84662	266.37177	1321.31970	-94.07100	466.04144	93.73595	779.22113	149.43755	-2.88565	-367.11288	386.83856	-4.12020	-1244.05981	159.70236	71.13953
1009	8.400	1270.16345	199.18521	1484.86316	133.78447	272.80450	1397.35864	-769.20062	267.42508	1319.82556	-79.45265	467.05182	104.97683	752.76208	151.47646	-3.14956	-393.58713	388.53760	-4.49503	-1241.78723	159.18138	82.84997
1010	8.408	1271.24475	197.55736	1481.01807	133.53149	273.45627	1394.80432	-768.82599	268.40881	1317.98621	-63.21260	466.91458	112.29026	726.71460	153.30571	-3.20080	-419.85269	390.30438	-4.91886	-1234.00940	157.71036	92.19871
1011	8.417	1272.39734	196.07648	1477.01123	132.82477	274.32068	1392.05737	-768.85229	269.21985	1315.86292	-45.68752	465.91785	117.11135	700.95685	154.98067	-3.28667	-445.69290	392.05881	-5.32547	-1220.80396	154.89098	98.48359
1012	8.425	1273.60071	194.80165	1472.94739	131.61627	275.50320	1389.21570	-769.33588	269.74896	1313.52197	-26.53420	464.32379	120.97939	675.32996	156.63667	-3.55348	-471.30258	393.85767	-5.68322	-1202.47949	150.62885	101.51359
1013	8.433	1274.78479	193.69107	1468.93237	129.88655	277.06870	1386.38599	-770.26086	269.90015	1311.00439	-5.33583	462.35007	124.89465	649.70154	158.40685	-3.97398	-496.88657	395.72385	-6.03379	-1179.55652	145.28468	101.51585
1014	8.442	1275.85278	192.68748	1465.08289	127.65123	279.02859	1383.66382	-771.55542	269.62210	1308.31836	18.04490	460.12033	129.20450	624.04297	160.32143	-4.39653	-522.48425	397.60638	-6.41374	-1152.67529	139.51013	99.02729
1015	8.450	1276.70972	191.78217	1461.52124	124.96378	281.33282	1381.11218	-773.10950	268.92987	1305.46045	43.37346	457.65704	133.78313	598.42029	162.29962	-4.66930	-548.02258	399.47903	-6.76421	-1122.46484	133.86731	94.80589
1016	8.458	1277.30627	191.04181	1458.36658	121.91486	283.86783	1378.75598	-774.79346	267.91257	1302.45410	70.23485	454.94711	138.25986	572.89905	164.24962	-4.75641	-573.48279	401.37732	-6.99946	-1089.47620	128.57870	89.69542
1017	8.467	1277.65173	190.58661	1455.73096	118.64155	286.47375	1376.59277	-776.47809	266.72256	1299.36926	98.31310	452.00995	142.15707	547.47070	166.14360	-4.77483	-598.92828	403.30646	-7.10726	-1054.17261	123.69041	84.42453
1018	8.475	1277.75769	190.47800	1453.70496	115.33632	288.97653	1374.61621	-778.05402	265.54324	1296.31555	127.48473	448.92148	144.95618	522.06189	168.00197	-4.88960	-624.40222	405.18521	-7.14116	-1016.94666	119.34714	79.48489
1019	8.483	1277.59583	190.64549	1452.34644	112.22815	291.22388	1372.84106	-779.44733	264.55185	1293.42480	157.73161	445.78436	146.17529	496.60580	169.81923	-5.15641	-649.89905	406.91949	-7.15352	-978.17633	115.77266	75.16001
1020	8.492	1277.10864	190.93170	1451.67859	109.53686	293.12134	1371.31201	-780.62885	263.89578	1290.83313	189.03459	442.66537	145.52603	471.09860	171.56511	-5.48643	-675.41010	408.48019	-7.16173	-938.26306	113.17509	71.57005
1021	8.500	1276.23987	191.17468	1451.69141	107.42094	294.64667	1370.08948	-781.61536	263.66708	1288.66443	221.35170	439.56558	143.08554	445.59009	173.25462	-5.75166	-700.95660	409.93781	-7.16027	-897.65546	111.75596	68.76217
1022	8.508	1274.98376	191.29575	1452.34607	105.92506	295.80930	1369.22705	-782.45569	263.85626	1287.02454	254.66655	436.47311	139.32239	420.11331	174.94254	-5.91085	-726.58521	411.43527	-7.12628	-856.91669	111.52218	66.91309
1023	8.517	1273.41125	191.34442	1453.58203	104.95486	296.58344	1368.76526	-783.19562	264.33789	1285.99890	289.00461	433.43030	134.91682	394.63498	176.65486	-6.03833	-752.32886	413.06696	-7.02210	-816.65149	112.11788	66.33859
1024	8.525	1271.63086	191.44119	1455.32336	104.33340	296.91089	1368.74194	-783.83667	264.95313	1285.63062	324.36819	430.50647	130.47310	369.10150	178.36862	-6.22590	-778.18091	414.81949	-6.84247	-777.27124	113.14776	67.13455
1025	8.533	1269.73267	191.66995	1457.47620	103.91555	296.77420	1369.20361	-784.33734	265.61700	1285.89905	360.66150	427.72568	126.29528	343.50174	180.04930	-6.45504	-804.10168	416.63928	-6.64076	-738.93750	114.57921	68.82721
1026	8.542	1267.77441	192.02670	1459.92639	103.66093	296.22897	1370.19739	-784.66962	266.31570	1286.74170	397.69913	425.05664	122.34025	317.81970	181.69737	-6.58247	-830.05493	418.49603	-6.46237	-701.64117	116.69764	70.48724
1027	8.550	1265.81323	192.47598	1462.54980	103.62156	295.37289	1371.74426	-784.85828	267.02930	1288.10876	435.27762	422.40350	118.31878	291.96719	183.38763	-6.48540	-856.03699	420.38675	-6.30051	-665.18634	119.79106	71.29012
1028	8.558	1263.92224	193.01129	1465.23340	103.87743	294.30069	1373.81445	-784.94891	267.71838	1289.98962	473.18082	419.54504	113.85934	265.85202	185.22369	-6.19276	-882.06763	422.27277	-6.14518	-629.25598	123.85251	70.98441
1029	8.567	1262.17395	193.64211	1467.88672	104.47205	293.07135	1376.32532	-784.95911	268.36551	1292.40027	511.08835	416.15051	108.67252	239.49564	187.20453	-5.82989	-908.17981	424.05573	-5.99481	-593.57422	128.51524	69.78651
1030	8.575	1260.63574	194.38834	1470.43604	105.38969	291.70331	1379.15540	-784.87012	268.98438	1295.35254	548.58850	411.91678	102.63723	213.01270	189.21669	-5.49186	-934.41150	425.71069	-5.81870	-557.94373	133.33371	67.96215
1031	8.583	1259.36621	195.26978	1472.81238	106.57617	290.19547	1382.16760	-784.64606	269.59851	1298.82422	585.44482	406.68619	95.75800	186.48706	191.17455	-5.20015	-960.78174	427.36176	-5.59458	-522.32599	138.04677	65.70369
1032	8.592	1258.38843	196.24709	1474.94873	107.96632	288.55328	1385.23376	-784.25592	270.23361	1302.74146	621.86310	400.45239	88.05490	159.93018	193.08441	-4.93809	-987.25769	429.13223	-5.36649	-487.03351	142.50549	63.23616
1033	8.600	1257.69458	197.23605	1476.78699	109.49598	286.80228	1388.25122	-783.68860	270.92770	1306.97620	658.40845	393.38953	79.50768	133.34637	194.97824	-4.70299	-1013.74036	431.02991	-5.19577	-452.69916	146.54323	60.71449
1034	8.608	1257.28406	198.18939	1478.28528	111.11177	284.98428	1391.15308	-782.96313	271.73135	1311.35181	695.48560	386.00085	70.20468	106.80249	196.83620	-4.50423	-1040.06653	433.06912	-5.01008	-420.09766	149.99826	58.00955
1035	8.617	1257.16321	199.08342	1479.41125	112.78107	283.15192	1393.90588	-782.13409	272.69336	1315.65918	732.57428	379.12759	60.70586	80.46875	198.58002	-4.30609	-1065.93958	435.39963	-4.44705	-390.14148	152.65433	54.69998
1036	8.625	1257.31799	199.85625	1480.12708	114.48090	281.36356	1396.49072	-781.28943	273.84436	1319.68274	767.81024	373.62195	52.09770	54.64618	200.12273	-3.99904	-1090.86792	438.17191	-2.88077	-363.90204	154.11774	50.27648
1037	8.633	1257.72534	200.44980	1480.39331	116.17270	279.66980	1398.87219	-780.53278	275.17352	1323.23132	798.34564	369.91534	45.23804	29.74078	201.42993	-3.46963	-1114.31714	441.33246	0.22655	-342.29871	153.97821	44.34065
1038	8.642	1258.38110	200.89311	1480.19067	117.79881	278.10281	1400.97766	-779.94836	276.60709	1326.16479	821.30304	367.81650	39.78862	6.14349	202.55756	-2.72910	-1135.91833	444.69070	4.91443	-325.64343	152.07578	36.68871
1039	8.650	1259.30103	201.29376	1479.52161	119.30022	276.67435	1402.70325	-779.56207	278.02423	1328.39648	834.88214	366.64612	34.14916	-15.92145	203.58759	-1.94612	-1155.47290	448.14954	10.74339	-313.70990	148.48019	27.42412
1040	8.658	1260.52368	201.78735	1478.39185	120.62919	275.37665	1403.94238	-779.32037	279.30542	1329.87366	838.99304	365.66266	26.56712	-36.48737	204.44064	-1.24940	-1172.90381	451.77606	17.27743	-306.34033	143.45084	17.06346
1041	8.667	1262.10962	202.50220	1476.80334	121.76039	274.19763	1404.61194	-779.10291	280.36191	1330.56653	834.90082	364.55713	16.59877	-55.77405	204.73041	-0.28808	-1188.31140	455.68143	24.57348	-303.79285	137.62819	6.51152
1042	8.675	1264.08643	203.49138	1474.75977	122.70725	273.14093	1404.66504	-778.76630	281.14078	1330.48193	824.20367	363.57025	5.67511	-73.72839	203.88136	2.16867	-1201.91858	459.84415	33.24846	-306.57861	132.09238	-2.95203
1043	8.683	1266.39441	204.67181	1472.27026	123.51980	272.22748	1404.09375	-778.20844	281.62695	1329.69348	808.16003	363.12323	-3.75650	-89.30341	201.57964	7.88564	-1213.76135	463.96732	43.99814	-315.24109	128.05721	-9.93541
1044	8.692	1268.90625	205.87181	1469.35083	124.25291	271.48578	1402.92761	-777.42395	281.82855	1328.36023	787.77692	363.41412	-9.89484	-100.38074	198.18893	17.81369	-1223.37451	467.48935	56.85517	-330.09869	126.31883	-13.78922
1045	8.700	1271.49390	206.96042	1466.02844	124.92939	270.94458	1401.22900	-776.49719	281.74799	1326.68799	764.11938	364.34967	-12.74983	-104.86218	194.57237	30.95497	-1229.79358	469.81808	70.76599	-350.66370	126.74245	-15.14346
1046	8.708	1274.06042	207.89922	1462.33813	125.52222	270.62042	1399.08179	-775.54517	281.37167	1324.84998	738.45001	365.71210	-13.70630	-101.94470	191.52435	44.81371	-1231.86255	470.68466	83.82875	-375.24640	128.35284	-15.26000
1047	8.717	1276.51733	208.64369	1458.31458	125.96124	270.49057	1396.57690	-774.68073	280.69327	1322.93872	712.04193	367.32571	-14.05119	-92.32593	189.42197	56.98803	-1228.63208	470.38803	94.05253	-401.58997	130.14636	-15.11528
1048	8.725	1278.76257	209.03761	1453.99329	126.15372	270.46738	1393.80200	-774.00098	279.77026	1320.95422	685.71655	369.11481	-14.24586	-77.42993	188.14326	66.36145	-1219.59424	469.73322	100.26433	-428.03436	131.78348	-15.18652
1049	8.733	1280.69885	208.84406	1449.43164	126.00562	270.40179	1390.83948	-773.57465	278.77850	1318.79968	659.69122	371.01660	-14.34506	-58.62476	187.18695	73.12970	-1204.62317	469.67624	102.64064	-453.96997	133.44290	-15.58327
1050	8.742	1282.25232	207.87283	1444.72351	125.44344	270.12140	1387.76501	-773.45459	277.99512	1316.33459	633.88092	372.91953	-14.46471	-36.95428	186.02357	78.07073	-1183.90845	470.89783	102.43307	-479.48187	135.22813	-16.13331
1051	8.750	1283.36194	206.07907	1439.99329	124.43632	269.48071	1384.64600	-773.70490	277.70096	1313.46680	608.16449	374.74261	-14.73814	-13.16925	184.40755	81.87759	-1158.11133	473.54041	101.06225	-504.85425	137.00076	-16.59093
1052	8.758	1283.96411	203.57382	1435.37964	123.00628	268.39783	1381.54590	-774.38519	278.07654	1310.18298	582.45917	376.47424	-15.14021	12.22437	182.38170	84.96073	-1128.35852	477.13657	99.30519	-530.27423	138.69667	-16.92039
1053	8.767	1284.00537	200.56920	1431.02417	121.22952	266.87671	1378.52734	-775.48596	279.15518	1306.51978	556.73871	378.11627	-15.53951	38.90234	180.08873	87.52927	-1095.79346	480.76135	97.17879	-555.76831	140.42899	-17.27049
1054	8.775	1283.48132	197.30319	1427.06775	119.23161	265.01312	1375.64258	-776.89154	280.82748	1302.55347	531.01886	379.66968	-15.84911	66.66870	177.66434	89.65032	-1061.14673	483.48260	94.40555	-581.29010	142.21689	-17.67113
1055	8.783	1282.46912	193.98083	1423.64575	117.16063	262.96384	1372.92163	-778.42395	282.86850	1298.41064	505.32040	381.17590	-16.04669	95.50903	175.28610	91.22789	-1024.77942	484.76401	90.87669	-606.81702	143.90643	-17.95649
1056	8.792	1281.12061	190.75574	1420.87695	115.15080	260.89462	1370.38013	-779.92773	285.00186	1294.25232	479.65652	382.72217	-16.15800	125.62311	173.19530	92.00490	-986.88110	484.48511	86.80367	-632.36334	145.42456	-18.00230
1057	8.800	1279.60242	187.74619	1418.84717	113.30715	258.95206	1368.04138	-781.31409	286.99789	1290.23352	454.04288	384.39136	-16.28175	157.28503	171.52486	91.71135	-947.46680	482.77441	82.61704	-657.93848	146.90968	-17.87389
1058	8.808	1278.03723	185.05022	1417.60278	111.70065	257.25629	1365.95264	-782.55493	288.72379	1286.48584	428.48892	386.19931	-16.51880	190.65308	170.16206	90.27831	-906.45825	479.86005	78.78598	-683.54407	148.54517	-17.71300
1059	8.817	1276.49097	182.73488	1417.15466	110.36179	255.89755	1364.18762	-783.66046	290.11490	1283.12915	402.97470	388.07855	-16.85585	225.70230	168.90524	87.87228	-864.04535	475.96320	75.80601	-709.20465	150.33592	-17.56632
1060	8.825	1274.98376	180.80966	1417.47998	109.28632	254.94014	1362.83337	-784.64441	291.13766	1280.27734	377.46469	389.96045	-17.17543	262.29843	167.63290	84.76461	-820.92236	471.30432	74.31623	-734.94623	152.14798	-17.41106
1061	8.833	1273.49841	179.21440	1418.51477	108.45515	254.42365	1361.96570	-785.48956	291.78146	1278.02893	351.93378	391.83701	-17.36778	300.30325	166.24840	81.23589	-778.07568	466.10559	74.87633	-760.74377	153.95865	-17.29861
1062	8.842	1271.99292	177.82727	1420.15564	107.85234	254.35709	1361.63293	-786.15106	292.05997	1276.45251	326.34598	393.73404	-17.41499	339.60245	164.63548	77.53396	-736.31750	460.44458	77.32890	-786.56989	155.85699	-17.31927
1063	8.850	1270.42053	176.49701	1422.27563	107.47486	254.71939	1361.86047	-786.59570	292.01556	1275.57971	300.63876	395.68237	-17.37262	380.09396	162.79684	73.81303	-695.88208	454.21118	80.55595	-812.47144	157.86371	-17.45338
1064	8.858	1268.75916	175.10657	1424.74414	107.34174	255.47211	1362.66309	-786.82452	291.72574	1275.41345	274.76773	397.68753	-17.29053	421.68219	160.99677	70.08867	-656.35681	447.31287	83.21553	-838.51746	159.95996	-17.56624
1065	8.867	1267.03491	173.61417	1427.43848	107.49988	256.57758	1364.04443	-786.85895	291.29080	1275.94080	248.73177	399.72815	-17.16197	464.20633	159.62778	66.28812	-617.08521	439.82965	84.69061	-864.71521	162.13036	-17.54391
1066	8.875	1265.31665	172.03116	1430.24792	108.01085	258.00378	1365.98694	-786.72125	290.80341	1277.14270	222.53459	401.78421	-16.94090	507.35065	158.94530	62.34932	-577.76050	431.94095	85.14216	-891.01202	164.27603	-17.38869
1067	8.883	1263.69226	170.38461	1433.07300	108.91834	259.71112	1368.44897	-786.42889	290.33124	1279.00000	196.17555	403.81409	-16.61812	550.69971	159.02705	58.25120	-538.66394	423.78864	84.87319	-917.35339	166.26276	-17.15906
1068	8.892	1262.25513	168.71176	1435.81787	110.21959	261.64404	1371.36292	-785.99396	289.91855	1281.48889	169.69582	405.75177	-16.27359	593.92413	159.82799	53.98415	-500.34842	415.51367	83.99628	-943.73602	168.07294	-16.88655
1069	8.900	1261.09570	167.05685	1438.39111	111.85942	263.73520	1374.62793	-785.42157	289.58478	1284.56738	143.16692	407.58691	-16.01277	636.95734	161.15372	49.56333	-463.23123	407.36240	82.57464	-970.21881	169.82503	-16.58839
1070	8.908	1260.27124	165.43831	1440.71240	113.74428	265.91455	1378.11023	-784.71075	289.31641	1288.16089	116.63078	409.42346	-15.85184	680.08380	162.59111	45.22232	-427.60623	399.62515	80.73699	-996.88593	171.66319	-16.29864
1071	8.917	1259.79102	163.83218	1442.71680	115.76453	268.12036	1381.66870	-783.86273	289.06613	1292.16138	90.10979	411.41333	-15.68901	723.77960	163.39862	41.75269	-393.91934	392.55566	78.56232	-1023.77338	173.62920	-16.09199
1072	8.925	1259.63782	162.19533	1444.35229	117.81965	270.30774	1385.19202	-782.89575	288.76953	1296.43164	63.68406	413.62885	-15.34296	768.03595	162.65823	40.44675	-362.90976	386.37283	75.83014	-1050.73364	175.59218	-15.97982
1073	8.933	1259.79761	160.50197	1445.57861	119.83554	272.44675	1388.61084	-781.85284	288.37695	1300.80444	37.56480	416.05399	-14.56148	811.39252	159.88196	42.13317	-335.52835	381.28992	71.91225	-1077.33093	177.28917	-15.59937
1074	8.942	1260.27808	158.77687	1446.36438	121.76030	274.51212	1391.87073	-780.79889	287.87598	1305.08020	12.11277	418.70319	-13.04707	850.67743	155.54916	45.91364	-312.70432	377.60620	66.04852	-1102.95532	178.51523	-14.19413
1075	8.950	1261.10095	157.08324	1446.68481	123.55117	276.47821	1394.89771	-779.80457	287.29401	1309.03784	-12.23915	421.66302	-10.58363	882.04639	150.87354	49.11358	-295.05051	375.68591	57.79981	-1127.09155	179.30823	-11.15820
1076	8.958	1262.27039	155.46494	1446.52612	125.17667	278.32013	1397.59021	-778.91675	286.69016	1312.45984	-35.07790	424.99045	-7.14003	902.64764	146.87718	49.00027	-282.67844	375.74112	47.28422	-1149.48560	179.80362	-6.48146
1077	8.967	1263.75903	153.92273	1445.88477	126.62949	280.01584	1399.84192	-778.13068	286.14279	1315.17188	-56.05306	428.68762	-2.75186	911.88348	143.80475	44.70518	-275.29636	377.67346	35.13536	-1170.05615	179.98653	-0.61411
1078	8.975	1265.51746	152.43225	1444.76074	127.92957	281.54645	1401.56580	-777.37750	285.73892	1317.07886	-74.93428	432.88162	2.80186	911.54309	141.42792	37.39078	-272.52670	381.07642	22.43896	-1188.73193	179.81819	5.98661
1079	8.983	1267.46204	150.93222	1443.15381	129.11427	282.89249	1402.69983	-776.55035	285.55463	1318.18188	-91.51991	437.94656	10.28910	904.53961	139.53607	28.83151	-274.13589	385.26379	10.77778	-1205.52527	179.48750	13.21983
1080	8.992	1269.47388	149.33698	1441.06372	130.22742	284.03506	1403.20691	-775.56104	285.62610	1318.56726	-105.12892	444.22894	20.91927	893.11017	138.08049	20.23801	-280.02444	389.30176	2.00011	-1220.62671	179.34235	21.41169
1081	9.000	1271.45874	147.64423	1438.49707	131.30771	284.96890	1403.07849	-774.37701	285.95160	1318.36548	-114.12325	451.50696	35.58708	877.95923	137.15178	12.27166	-290.27579	392.31577	-2.80283	-1234.11792	179.55595	31.11002
1082	9.008	1273.39331	146.00302	1435.47754	132.37317	285.71356	1402.33801	-773.01508	286.52283	1317.69995	-116.50417	458.82977	53.79649	858.86487	136.94243	5.57449	-305.30875	394.07315	-4.31842	-1245.56909	179.99869	42.60444
1083	9.017	1275.30469	144.65120	1432.05603	133.41103	286.30801	1401.03821	-771.52832	287.33145	1316.66235	-111.53865	465.03998	73.23455	835.99359	137.65347	0.81631	-325.32986	395.10809	-4.38091	-1253.97449	180.49904	55.42464
1084	9.025	1277.24048	143.82162	1428.31702	134.37662	286.79974	1399.25146	-770.00488	288.34464	1315.31812	-100.64113	469.39038	90.70002	810.57922	139.24979	-1.82338	-349.32510	396.12561	-4.33026	-1258.12671	180.97676	68.37959
1085	9.033	1279.24536	143.65155	1424.37280	135.19609	287.24396	1397.06189	-768.56421	289.48898	1313.72070	-86.33687	471.72296	103.85395	784.27527	141.30791	-2.86934	-375.29288	397.48425	-4.52249	-1257.13025	181.24298	80.09628
1086	9.042	1281.32996	144.10210	1420.34070	135.77609	287.70670	1394.55908	-767.34064	290.65097	1311.92578	-70.52364	472.37418	112.37579	758.12610	143.31845	-3.08923	-401.58432	399.17847	-4.90043	-1250.59058	180.83688	89.50801
1087	9.050	1283.46301	144.97864	1416.31738	136.02171	288.26477	1391.83984	-766.45551	291.67978	1309.99158	-53.74129	471.92935	117.64607	732.36542	145.09169	-3.07131	-427.54764	401.01831	-5.35887	-1238.49097	179.10385	96.06050
1088	9.058	1285.59460	146.04192	1412.36584	135.85233	289.00153	1389.01331	-765.98553	292.40640	1307.95923	-35.56722	470.84879	121.50743	706.83661	146.74728	-3.18179	-453.16153	402.83487	-5.80739	-1221.07959	175.53842	99.65205
1089	9.067	1287.68103	147.09946	1408.51733	135.20967	290.00290	1386.19458	-765.94055	292.68445	1305.82764	-15.35238	469.33411	125.31000	681.35162	148.44235	-3.55603	-478.56046	404.60730	-6.20458	-1198.83142	170.19955	100.42430
1090	9.075	1289.69348	148.03378	1404.78186	134.06551	291.34735	1383.47876	-766.27118	292.43365	1303.55176	7.22502	467.48792	129.67075	655.84058	150.22308	-4.08675	-503.85556	406.41089	-6.55065	-1172.37744	163.77927	98.66869
1091	9.083	1291.61780	148.79210	1401.15735	132.43831	293.07217	1380.92151	-766.89844	291.67276	1301.07800	31.97624	465.37863	134.59714	630.33569	152.08577	-4.55020	-529.12622	408.30823	-6.85219	-1142.37622	157.16808	94.90896
1092	9.092	1293.45032	149.36363	1397.63794	130.41373	295.13647	1378.54407	-767.73474	290.52148	1298.38904	58.39762	462.97382	139.70093	604.88336	154.05087	-4.78909	-554.42200	410.29144	-7.11470	-1109.37402	150.91283	89.89939
1093	9.100	1295.19263	149.75848	1394.21729	128.14885	297.42145	1376.35291	-768.69067	289.15369	1295.53308	86.02385	460.19736	144.42239	579.49445	156.10648	-4.82313	-579.76672	412.27649	-7.33364	-1073.76123	145.13402	84.41514
1094	9.108	1296.84827	149.99309	1390.89111	125.84887	299.77011	1374.36072	-769.68188	287.74026	1292.62891	114.59373	457.09265	148.18292	554.14716	158.16277	-4.81254	-605.16980	414.17279	-7.47547	-1035.83435	139.88551	79.05472
1095	9.117	1298.42090	150.08272	1387.65662	123.72233	302.02875	1372.60034	-770.64044	286.43451	1289.83850	143.97697	453.84497	150.47284	528.80438	160.11446	-4.90650	-630.61719	415.96832	-7.51917	-995.91437	135.37025	74.22939
1096	9.125	1299.91357	150.03873	1384.51257	121.92706	304.05008	1371.13123	-771.52429	285.37271	1287.32397	174.09154	450.64832	151.00288	503.41528	161.91043	-5.12496	-656.08960	417.70447	-7.50491	-954.51349	131.75330	70.24046
1097	9.133	1301.32825	149.86864	1381.45850	120.52647	305.67212	1370.03625	-772.31738	284.64484	1285.22046	204.90794	447.62531	149.87619	477.93298	163.57672	-5.37717	-681.59558	419.39255	-7.49534	-912.40491	128.97859	67.32751
1098	9.142	1302.66650	149.57727	1378.49438	119.48920	306.74741	1369.39905	-773.01617	284.27185	1283.62537	236.51357	444.77640	147.46500	452.35217	165.18748	-5.57280	-707.16492	421.01816	-7.52760	-870.42041	126.91444	65.68099
1099	9.150	1303.92944	149.16791	1375.62000	118.73489	307.21869	1369.27344	-773.61530	284.22272	1282.59009	269.13611	441.90881	144.07526	426.69250	166.81232	-5.70989	-732.83014	422.60562	-7.60082	-829.15222	125.54177	65.40539
1100	9.158	1305.11792	148.64328	1372.83521	118.18459	307.14108	1369.66968	-774.10706	284.43594	1282.12158	302.94553	438.82367	140.00432	400.96701	168.49414	-5.86820	-758.60681	424.21014	-7.64595	-788.86786	124.90815	66.41158
1101	9.167	1306.23267	148.00613	1370.13989	117.79416	306.63455	1370.56799	-774.49121	284.83008	1282.19897	337.81403	435.64374	135.80435	375.20346	170.23895	-6.11394	-784.48962	425.87872	-7.53910	-749.61597	125.08178	68.27657
1102	9.175	1307.27490	147.25932	1367.53369	117.57037	305.82779	1371.94275	-774.77576	285.31876	1282.79114	373.43192	432.68649	131.97031	349.44049	171.99728	-6.39642	-810.49402	427.65656	-7.20783	-711.34326	126.22066	70.24319
1103	9.183	1308.24536	146.40598	1365.01611	117.55968	304.82208	1373.77405	-774.97137	285.83124	1283.87549	409.60938	430.05490	128.42534	323.63916	173.69635	-6.55292	-836.66467	429.53717	-6.72201	-673.94202	128.45151	71.54193
1104	9.192	1309.14526	145.44937	1362.58679	117.82047	303.67978	1376.03943	-775.09009	286.32681	1285.44910	446.32242	427.58508	124.62945	297.64496	175.35767	-6.46482	-862.98590	431.40259	-6.27222	-637.25269	131.61740	71.78973
1105	9.200	1309.97534	144.39290	1360.24548	118.40359	302.42880	1378.69897	-775.14203	286.79431	1287.52563	483.54361	425.04547	120.08339	271.33121	177.11719	-6.18925	-889.34296	433.12820	-6.02790	-601.05676	135.31747	71.03751
1106	9.208	1310.73682	143.23997	1357.99158	119.33709	301.06882	1381.68835	-775.12659	287.23944	1290.11951	521.13440	422.23227	114.61372	244.75797	179.03604	-5.86466	-915.63727	434.73557	-5.97881	-565.07202	139.18311	69.52106
1107	9.217	1311.43066	141.99403	1355.82471	120.60436	299.58609	1384.92725	-775.02435	287.67172	1293.22632	558.87579	418.99225	108.31570	218.11780	181.01228	-5.55033	-941.90356	436.34708	-5.96295	-529.04712	142.97879	67.49014
1108	9.225	1312.05786	140.65854	1353.74451	122.13548	297.98270	1388.33203	-774.79828	288.09955	1296.80725	596.59894	415.23120	101.37715	191.54639	182.93872	-5.23293	-968.26501	438.02301	-5.86292	-492.95227	146.46487	65.23457
1109	9.233	1312.61963	139.23688	1351.75061	123.82858	296.29358	1391.82068	-774.41113	288.53766	1300.77795	634.29767	410.92719	93.98207	165.03442	184.80255	-4.91461	-994.77100	439.76465	-5.68956	-457.06445	149.35904	63.05460
1110	9.242	1313.11694	137.73250	1349.84265	125.58448	294.57074	1395.30774	-773.85248	289.01556	1305.00586	672.04333	406.22717	86.28683	138.51270	186.62482	-4.62444	-1021.28857	441.64267	-5.44978	-421.93591	151.51859	61.03967
1111	9.250	1313.55078	136.14874	1348.02002	127.33443	292.86157	1398.70923	-773.15424	289.57349	1309.31677	709.70251	401.56015	78.42937	111.97339	188.42514	-4.36463	-1047.48315	443.81323	-4.95338	-388.43353	152.97719	58.91871
1112	9.258	1313.92212	134.48907	1346.28259	129.04634	291.20737	1401.95728	-772.38354	290.25146	1313.50989	746.59021	397.54932	70.64113	85.55469	190.21327	-4.06880	-1072.83459	446.43921	-3.72274	-357.74615	153.66310	56.18394
1113	9.267	1314.23218	132.75684	1344.62988	130.69984	289.64462	1405.00244	-771.62207	291.07465	1317.38074	781.26575	394.65988	63.36926	59.60193	191.93753	-3.61035	-1096.74084	449.59378	-1.17703	-331.00604	153.29446	52.27449
1114	9.275	1314.48181	130.95546	1343.06140	132.25598	288.20099	1407.79565	-770.94525	292.03146	1320.74744	811.64532	392.95490	57.06305	34.61194	193.50107	-2.88597	-1118.71436	453.18640	2.93100	-308.74408	151.66992	46.68199
1115	9.283	1314.67212	129.08832	1341.57690	133.65955	286.89804	1410.26526	-770.40222	293.05756	1323.46985	835.37512	392.23758	51.58405	11.01276	194.85271	-1.91697	-1138.50195	457.05682	8.29939	-290.91418	148.81534	39.19466
1116	9.292	1314.80420	127.15884	1340.17578	134.86263	285.75473	1412.31042	-770.00891	294.03668	1325.46045	850.69342	392.21515	45.89191	-11.01941	195.98782	-0.84390	-1156.06238	461.19376	14.40997	-277.36237	144.86292	30.13317
1117	9.300	1314.87891	125.17040	1338.85791	135.83656	284.78296	1413.82043	-769.75336	294.81284	1326.69067	857.50623	392.48486	38.59797	-31.58038	196.84903	0.22859	-1171.54114	465.79507	21.11371	-268.07562	140.02921	20.22603
1118	9.308	1314.89758	123.12642	1337.62268	136.57704	283.98459	1414.70850	-769.58618	295.24005	1327.18982	857.24512	392.63477	29.04249	-50.94641	197.26700	1.55401	-1185.24707	471.04889	28.96318	-263.28870	134.72113	10.31262
1119	9.317	1314.86084	121.03027	1336.46973	137.11212	283.35269	1414.93567	-769.40839	295.25693	1327.02075	851.42285	392.49164	17.94788	-69.20465	196.99213	4.06708	-1197.45471	476.83179	38.90337	-263.59448	129.62634	1.21856
1120	9.325	1314.77014	118.88538	1335.39868	137.49800	282.86932	1414.51282	-769.10657	294.90131	1326.25171	840.65436	392.18665	7.02180	-85.59161	195.81697	9.15033	-1208.10876	482.56888	51.33709	-269.73853	125.60194	-6.21081
1121	9.333	1314.62622	116.69513	1334.40930	137.79655	282.50558	1413.48486	-768.62170	294.25052	1324.93982	824.98328	391.99695	-2.06917	-98.27277	193.78242	17.63841	-1216.71472	487.34204	65.35780	-282.11487	123.32159	-11.28492
1122	9.342	1314.43018	114.46291	1333.50098	138.04787	282.23401	1411.90991	-767.98260	293.36597	1323.13965	804.73737	392.23004	-8.38730	-105.16138	191.26636	28.95092	-1222.39880	490.36053	79.03094	-300.37390	122.93697	-13.92024
1123	9.350	1314.18311	112.19216	1332.67334	138.25096	282.04303	1409.84534	-767.28143	292.28690	1320.92383	780.97070	393.08368	-11.89583	-105.13092	188.80357	41.32030	-1224.09119	491.57016	90.41143	-323.23926	124.00100	-14.76221
1124	9.358	1313.88611	109.88626	1331.92603	138.36081	281.92966	1407.34778	-766.63007	291.04883	1318.38989	755.22803	394.49084	-13.32886	-98.47388	186.83557	52.83221	-1220.91919	491.69748	98.27377	-348.72540	125.79263	-14.76808
1125	9.367	1313.54004	107.54860	1331.25867	138.30177	281.87073	1404.48535	-766.13708	289.69568	1315.63831	728.89349	396.22528	-13.67677	-86.38989	185.55063	62.32792	-1212.47559	491.68323	102.29987	-374.99426	127.79200	-14.75865
1126	9.375	1313.14600	105.18257	1330.67090	137.98277	281.79980	1401.34277	-765.90259	288.29303	1312.74597	702.70422	398.08728	-13.65767	-70.23114	184.79648	69.66146	-1198.70190	492.23267	103.03708	-401.10504	129.79358	-15.15880
1127	9.383	1312.70496	102.79160	1330.16223	137.30812	281.60867	1398.00891	-766.01129	286.95731	1309.74854	676.83221	399.96161	-13.64221	-51.09723	184.17839	75.34175	-1179.80237	493.73077	101.60289	-426.88593	131.70091	-15.90451
1128	9.392	1312.21814	100.37907	1329.73230	136.19545	281.17566	1394.56042	-766.51764	285.88644	1306.61914	651.21362	401.81616	-13.80873	-29.75269	183.35942	79.95907	-1156.35461	496.20569	99.06351	-452.41809	133.45471	-16.66428
1129	9.400	1311.68652	97.94840	1329.38086	134.60048	280.40402	1391.05859	-767.42407	285.34381	1303.26514	625.71381	403.63202	-14.20410	-6.68878	182.27451	83.86931	-1129.18359	499.29797	95.94056	-477.81439	135.08829	-17.21569
1130	9.408	1311.11096	95.50296	1329.10730	132.53796	279.24695	1387.56262	-768.67151	285.54581	1299.58252	600.20490	405.37323	-14.72870	17.76404	181.08234	87.19247	-1098.98596	502.43192	92.28363	-503.19525	136.67136	-17.55303
1131	9.417	1310.49255	93.04617	1328.91125	130.09995	277.71893	1384.13770	-770.15570	286.51935	1295.54211	574.63849	407.06067	-15.18153	43.41370	179.95760	89.91833	-1066.20959	505.09296	88.04622	-528.60724	138.25252	-17.74805
1132	9.425	1309.83252	90.58142	1328.79248	127.45480	275.89856	1380.84424	-771.74701	288.07697	1291.22742	549.04425	408.77548	-15.41074	70.25781	178.95428	91.99593	-1031.23901	506.90222	83.29527	-554.00635	139.86372	-17.86396
1133	9.433	1309.13171	88.11211	1328.75049	124.79906	273.90973	1377.72681	-773.31097	289.92084	1286.80981	523.46399	410.54697	-15.44649	98.46167	178.14240	93.32097	-994.47168	507.51813	78.22428	-579.37744	141.50108	-17.93990
1134	9.442	1308.39124	85.64163	1328.78491	122.29060	271.88464	1374.82178	-774.74579	291.76700	1282.49609	497.90872	412.31830	-15.46967	128.26025	177.75491	93.69273	-956.18396	506.68613	73.14091	-604.76978	143.15912	-17.98177
1135	9.450	1307.61206	83.17342	1328.89526	120.02013	269.94351	1372.16858	-776.01721	293.42023	1278.48230	472.37613	414.04895	-15.63919	159.83099	177.97495	92.91766	-916.49243	504.40942	68.45305	-630.21558	144.89081	-17.98290
1136	9.458	1306.79541	80.71085	1329.08130	118.02038	268.19351	1369.81531	-777.15167	294.78195	1274.92371	446.85855	415.77075	-15.94600	193.19836	178.70760	90.98842	-875.57458	500.96130	64.64814	-655.70813	146.74615	-17.93208
1137	9.467	1305.94202	78.25731	1329.34241	116.28542	266.72617	1367.81970	-778.18652	295.80991	1271.92480	421.31250	417.54214	-16.24269	228.26633	179.70818	88.12421	-833.90625	496.69543	62.27656	-681.25562	148.68076	-17.83525
1138	9.475	1305.05310	75.81621	1329.67847	114.79260	265.61032	1366.24536	-779.12860	296.47974	1269.54871	395.68472	419.39862	-16.41212	264.91791	180.77078	84.63253	-792.21228	491.83911	61.81950	-706.90625	150.60799	-17.75359
1139	9.483	1304.12964	73.39096	1330.08887	113.52057	264.88718	1365.15393	-779.95551	296.77606	1267.83606	369.98758	421.34155	-16.46661	303.05777	181.75325	80.74786	-751.19739	486.39752	63.30856	-732.70471	152.51698	-17.72981
1140	9.492	1303.17273	70.98495	1330.57324	112.45699	264.57199	1364.59290	-780.63861	296.70367	1266.81372	344.28220	423.35358	-16.48605	342.61963	182.58228	76.60242	-711.30981	480.13788	65.96811	-758.66138	154.49110	-17.71971
1141	9.500	1302.18323	68.60158	1331.13123	111.60169	264.66559	1364.58850	-781.15930	296.30634	1266.48816	318.58368	425.40417	-16.52174	383.56219	183.29433	72.29462	-672.57825	472.73300	68.51455	-784.75110	156.59775	-17.68225
1142	9.508	1301.16248	66.24425	1331.76245	110.97095	265.15973	1365.14893	-781.51282	295.67441	1266.84326	292.83713	427.45642	-16.54900	425.79062	184.02370	67.92806	-634.60461	464.11050	70.06410	-810.88940	158.75858	-17.62240
1143	9.517	1300.11121	63.91637	1332.46655	110.60037	266.02563	1366.26953	-781.70587	294.92096	1267.84863	266.96558	429.48431	-16.48035	469.05151	184.95601	63.57627	-596.89124	454.64041	70.60184	-836.97620	160.81396	-17.52228
1144	9.525	1299.03064	61.62134	1333.24304	110.54251	267.20883	1367.93359	-781.75348	294.13437	1269.47864	240.91191	431.47791	-16.27002	512.92249	186.29620	59.22370	-559.25562	444.89691	70.53498	-863.01477	162.72726	-17.35535
1145	9.533	1297.92175	59.36252	1334.09167	110.85727	268.64905	1370.10779	-781.67743	293.34518	1271.72681	214.65611	433.45337	-15.97556	556.92126	188.13483	54.78680	-521.89990	435.26883	70.11845	-889.13715	164.57770	-17.14593
1146	9.542	1296.78552	57.14336	1335.01184	111.59468	270.30051	1372.73877	-781.49933	292.53394	1274.60217	188.22105	435.42981	-15.67334	600.69531	190.30988	50.19576	-485.16006	425.85391	69.40160	-915.48145	166.41202	-16.95477
1147	9.550	1295.62305	54.96724	1336.00330	112.76975	272.12628	1375.74683	-781.22339	291.67010	1278.10034	161.67735	437.38461	-15.39450	644.23474	192.44611	45.50613	-449.31125	416.73407	68.47732	-942.04022	168.27014	-16.83005
1148	9.558	1294.43542	52.83755	1337.06555	114.33974	274.08386	1379.02234	-780.82263	290.74994	1282.16870	135.10564	439.30368	-15.15715	687.99255	193.85849	41.19603	-414.65262	408.18134	67.57178	-968.67242	170.23999	-16.77220
1149	9.567	1293.22351	50.75769	1338.19836	116.20908	276.12491	1382.43555	-780.24963	289.80054	1286.69922	108.55272	441.24603	-14.96349	732.55182	193.42473	38.38161	-381.68607	400.49619	66.78123	-995.29144	172.29916	-16.72226
1150	9.575	1291.98853	48.73108	1339.40112	118.26679	278.20349	1385.86340	-779.46838	288.85165	1291.54297	82.09282	443.30380	-14.70383	777.60138	190.19974	38.26914	-351.15244	393.87119	65.72816	-1021.94989	174.20309	-16.57159
1151	9.583	1290.73132	46.76112	1340.67358	120.42238	280.28024	1389.20789	-778.47797	287.90894	1296.52527	55.91905	445.54071	-14.08058	820.95581	184.43156	40.98024	-323.96732	388.50259	63.59380	-1048.62708	175.73270	-16.16322
1152	9.592	1289.45313	44.85120	1342.01526	122.61182	282.32062	1392.38574	-777.32019	286.95212	1301.45264	30.34013	448.00113	-12.68645	858.76599	177.62726	44.82582	-301.07974	384.64685	59.53589	-1074.94653	176.89651	-15.17561
1153	9.600	1288.15479	43.00468	1343.42590	124.77963	284.29471	1395.30908	-776.07556	285.95309	1306.11768	5.73521	450.74683	-10.21468	886.99756	171.40038	46.98261	-283.19968	382.51807	53.10866	-1100.24072	177.75299	-13.02598
1154	9.608	1286.83740	41.22504	1344.90503	126.86608	286.18149	1397.88452	-774.84271	284.89301	1310.31531	-17.48470	453.83038	-6.61241	903.27710	166.34512	45.36132	-270.53036	382.20959	44.44195	-1123.94189	178.31412	-9.21371
1155	9.617	1285.50208	39.51563	1346.45215	128.81691	287.97122	1400.02954	-773.70221	283.77380	1313.87329	-38.94716	457.26450	-1.97787	908.04791	162.10068	39.92709	-262.79672	383.64648	34.16930	-1145.79907	178.60306	-3.84643
1156	9.625	1284.14978	37.87985	1348.06702	130.60165	289.66025	1401.68311	-772.68756	282.63287	1316.67517	-58.37539	461.12842	3.78033	904.06995	158.23750	32.10390	-259.62888	386.43161	23.22106	-1165.68982	178.57841	2.44262
1157	9.633	1282.78149	36.32109	1349.74915	132.22163	291.24057	1402.80725	-771.78467	281.53943	1318.66943	-75.50331	465.65836	11.24773	894.38055	154.76251	23.30202	-260.93234	389.75763	12.74505	-1183.52051	178.23099	9.13980
1158	9.642	1281.39844	34.84279	1351.49817	133.70284	292.69177	1403.38306	-770.94745	280.56796	1319.86853	-89.74684	471.04797	21.45040	880.51392	151.93396	14.45771	-266.86856	392.67853	4.19453	-1199.44580	177.82161	16.32700
1159	9.650	1280.00146	33.44833	1353.31372	135.07803	293.97928	1403.41064	-770.11517	279.77701	1320.34241	-99.78944	477.10156	35.27547	862.59076	150.03780	6.61666	-277.55820	394.57083	-1.14582	-1213.76636	177.69258	24.64575
1160	9.658	1278.59167	32.14108	1355.19543	136.36812	295.06689	1402.91211	-769.24036	279.20892	1320.20508	-103.77986	483.11249	52.54864	840.74432	149.41669	0.99747	-292.95065	395.45001	-3.31951	-1226.33508	177.83293	34.83793
1161	9.667	1277.17004	30.92448	1357.14282	137.56981	295.93799	1401.93127	-768.31531	278.89047	1319.59241	-100.59053	488.13409	71.48183	816.01111	150.25536	-1.95128	-312.79617	395.91241	-3.76746	-1236.22168	177.90009	47.08691
1162	9.675	1275.73767	29.80193	1359.15552	138.64780	296.61026	1400.52759	-767.37427	278.82059	1318.63354	-91.03304	491.51712	89.27420	789.90155	152.18025	-2.97095	-336.28116	396.63452	-3.87282	-1242.04565	177.62621	60.61761
1163	9.683	1274.29553	28.77678	1361.23315	139.53471	297.14252	1398.76770	-766.48077	278.96179	1317.43054	-77.44044	493.21994	103.60159	763.56909	154.44119	-3.14377	-361.85440	397.91388	-4.13239	-1242.57642	176.88068	73.92764
1164	9.692	1272.84473	27.85246	1363.37524	140.14310	297.63797	1396.72205	-765.71301	279.24390	1316.05481	-61.99819	493.60727	113.74814	737.51129	156.51105	-3.11985	-387.95486	399.67392	-4.53494	-1237.11926	175.38675	85.39643
1165	9.700	1271.38635	27.03241	1365.58154	140.38246	298.23383	1394.47083	-765.14624	279.57071	1314.55249	-45.63527	493.11810	120.57373	711.76593	158.32600	-3.16911	-413.84824	401.68250	-4.95563	-1225.55212	172.71896	93.78016
1166	9.708	1269.92126	26.31999	1367.85144	140.17267	299.07074	1392.11047	-764.83862	279.82404	1312.94727	-28.15206	492.06403	125.58386	686.20947	160.08427	-3.40882	-439.55490	403.71796	-5.29370	-1208.18188	168.59303	98.46934
1167	9.717	1268.45056	25.71864	1370.18481	139.45575	300.25217	1389.74792	-764.83331	279.86963	1311.23755	-8.89388	490.53607	129.99136	660.73914	161.95024	-3.83037	-465.23557	405.65759	-5.54933	-1185.59094	163.11438	99.52780
1168	9.725	1266.97534	25.23175	1372.58105	138.21094	301.81091	1387.47986	-765.16107	279.57794	1309.39319	12.64280	488.51013	134.40486	635.30756	163.92133	-4.28616	-490.87613	407.46716	-5.80437	-1158.49231	156.84000	97.49403
1169	9.733	1265.49658	24.86276	1375.04004	136.46927	303.69629	1385.37012	-765.83215	278.86469	1307.36792	36.48082	486.02182	138.98146	609.89441	165.91589	-4.58715	-516.36914	409.17789	-6.12353	-1127.58960	150.49828	93.13177
1170	9.742	1264.01538	24.61504	1377.56104	134.31728	305.78534	1383.43726	-766.82623	277.72549	1305.13110	62.20860	483.17413	143.59758	584.49561	167.88382	-4.65645	-541.65674	410.90594	-6.46233	-1093.47327	144.58286	87.29403
1171	9.750	1262.53271	24.49194	1380.14404	131.88580	307.90857	1381.66614	-768.08752	276.23712	1302.69971	89.31120	480.05215	147.91371	559.12537	169.79839	-4.59260	-566.80188	412.76447	-6.70293	-1056.60815	139.25926	80.82346
1172	9.758	1261.04956	24.49672	1382.78833	129.33508	309.88324	1380.03882	-769.52899	274.53308	1300.14417	117.47874	476.69357	151.43007	533.78986	171.64178	-4.59407	-591.95557	414.70932	-6.79684	-1017.42230	134.53394	74.46899
1173	9.767	1259.56702	24.63258	1385.49353	126.83917	311.54916	1378.56738	-771.04602	272.77588	1297.57629	146.64445	473.12537	153.59125	508.45056	173.42659	-4.79202	-617.24146	416.57843	-6.82103	-976.34680	130.47348	68.82893
1174	9.775	1258.08594	24.90262	1388.25916	124.55612	312.80304	1377.30054	-772.53455	271.13428	1295.13525	176.80748	469.43500	153.96065	483.04102	175.18820	-5.14654	-642.69189	418.27304	-6.87744	-933.81433	127.26938	64.26946
1175	9.783	1256.60767	25.30994	1391.08435	122.58847	313.62222	1376.30652	-773.91046	269.76617	1292.97278	207.90269	465.73285	152.39601	457.53888	176.96445	-5.52275	-668.27393	419.83713	-6.97968	-890.38922	124.99836	60.90564
1176	9.792	1255.13293	25.85793	1393.96863	120.96088	314.05124	1375.64709	-775.12610	268.80008	1291.23340	239.83690	461.99551	149.10017	431.99493	178.76463	-5.81634	-693.93750	421.39371	-7.06539	-846.85370	123.47649	58.79242
1177	9.800	1253.66309	26.55067	1396.91125	119.62693	314.13818	1375.36621	-776.17590	268.30225	1290.03687	272.57712	458.09406	144.57422	406.46259	180.54436	-5.99131	-719.64465	423.04147	-7.07519	-804.05676	122.42767	58.19638
1178	9.808	1252.19910	27.39345	1399.91199	118.50035	313.87335	1375.49841	-777.09161	268.22894	1289.47571	306.16876	453.99686	139.49976	380.93689	182.26118	-6.07519	-745.36963	424.80389	-6.98795	-762.64441	121.66760	59.41241
1179	9.817	1250.74231	28.39319	1402.97156	117.50931	313.21182	1376.07642	-777.92841	268.40851	1289.62146	340.68411	449.80798	134.49510	355.39325	183.94339	-6.13195	-771.11084	426.64218	-6.81975	-722.85425	121.31189	62.05241
1180	9.825	1249.29382	29.55850	1406.09204	116.64336	312.15189	1377.12085	-778.72180	268.63120	1290.49646	376.14359	445.61646	129.84752	329.81732	185.64453	-6.18525	-796.92737	428.48764	-6.60509	-684.55884	121.83688	64.86350
1181	9.833	1247.85510	30.89833	1409.27722	115.94629	310.75653	1378.62695	-779.44531	268.79535	1292.03748	412.46262	441.37421	125.43153	304.14401	187.38622	-6.17885	-822.91687	430.28955	-6.37319	-647.52667	123.58623	66.63242
1182	9.842	1246.42688	32.41855	1412.53259	115.47502	309.11255	1380.55945	-780.05017	268.91830	1294.13354	449.45029	436.90063	120.87207	278.23273	189.21835	-6.04311	-849.09253	432.08044	-6.15120	-611.55865	126.32259	66.99377
1183	9.850	1245.00952	34.11546	1415.86279	115.27447	307.30347	1382.85693	-780.54388	269.01260	1296.71692	486.79703	431.98395	115.81297	251.99734	191.23413	-5.77611	-875.33777	433.95474	-5.95343	-576.38379	129.52315	66.20181
1184	9.858	1243.60229	35.96666	1419.26733	115.36540	305.40546	1385.44055	-780.97900	269.04150	1299.78723	524.07245	426.46243	110.08066	225.53122	193.41542	-5.44605	-901.55371	435.95453	-5.73861	-541.62939	132.81842	64.57764
1185	9.867	1242.20313	37.92130	1422.73328	115.72951	303.47931	1388.22498	-781.36578	269.00449	1303.34753	560.88715	420.18457	103.63675	199.01855	195.58597	-5.13574	-927.77490	438.02618	-5.44816	-506.91632	136.06891	62.31517
1186	9.875	1240.80859	39.89642	1426.22437	116.30634	301.56104	1391.12329	-781.63257	269.00641	1307.33081	597.16272	412.95926	96.44188	172.55133	197.60498	-4.88830	-954.09387	440.06488	-5.10867	-472.02576	139.33380	59.50932
1187	9.883	1239.41602	41.79102	1429.67285	117.01776	299.66785	1394.04944	-781.68646	269.19431	1311.58862	633.22009	404.66632	88.42778	146.10040	199.47763	-4.69057	-980.53345	441.97150	-4.82728	-437.35681	142.57561	56.35716
1188	9.892	1238.02600	43.52634	1432.97974	117.80334	297.81607	1396.92639	-781.50964	269.62360	1315.94604	669.53668	395.50891	79.64051	119.63953	201.26607	-4.50212	-1006.97876	443.73721	-4.65954	-404.12396	145.27742	53.25292
1189	9.900	1236.64929	45.08397	1436.03198	118.63506	296.03513	1399.69897	-781.18066	270.23886	1320.24023	706.25507	386.23386	70.49123	93.25586	202.99324	-4.28566	-1033.16113	445.52658	-4.42198	-373.66028	146.79636	50.33820
1190	9.908	1235.31860	46.47975	1438.73071	119.50064	294.36224	1402.32983	-780.81665	270.97937	1324.30261	742.61517	378.03336	61.86567	67.17078	204.61177	-3.98895	-1058.67139	447.63565	-3.56778	-346.80847	146.98528	47.08268
1191	9.917	1234.10547	47.67110	1441.00684	120.37486	292.82388	1404.77979	-780.52667	271.83713	1327.94360	776.63000	371.93768	54.70157	41.70410	206.03561	-3.53007	-1083.03955	450.28369	-1.37586	-324.09442	146.05516	42.62465
1192	9.925	1233.11658	48.50935	1442.81897	121.20695	291.42599	1406.98547	-780.39618	272.81290	1330.97388	805.35541	368.11591	49.16025	17.20288	207.21567	-2.85634	-1105.89893	453.42303	2.55573	-305.88861	144.13324	36.41641
1193	9.933	1232.43457	48.85507	1444.13196	121.93138	290.15540	1408.85400	-780.46832	273.84402	1333.24695	825.83453	365.89124	44.20877	-6.03625	208.18127	-2.02389	-1127.04004	456.78033	8.01300	-292.31262	141.21564	28.50105
1194	9.942	1232.04468	48.75128	1444.89917	122.48955	288.98761	1410.27502	-780.72839	274.77383	1334.69910	836.41193	364.45285	38.11935	-27.82227	208.98630	-1.20593	-1146.29675	460.07510	14.43174	-283.35547	137.29796	19.41628
1195	9.950	1231.85181	48.39990	1445.07166	122.85068	287.90073	1411.14709	-781.10913	275.40475	1335.34644	837.51495	363.42377	29.62645	-48.14832	209.56491	-0.52882	-1163.49463	463.15555	21.41300	-279.14697	132.50116	9.98241
1196	9.958	1231.78235	47.96013	1444.63159	123.02268	286.88290	1411.40332	-781.50989	275.60660	1335.24390	831.03589	362.92307	18.97038	-67.17596	209.61140	0.34748	-1178.49963	465.94870	28.98995	-280.06946	127.30313	1.14275
1197	9.967	1231.83521	47.44301	1443.61584	123.04286	285.92368	1411.02893	-781.82758	275.37436	1334.46130	818.92279	363.29883	7.92789	-84.83582	208.66037	2.62225	-1191.25574	468.37778	37.54804	-286.59485	122.69138	-6.13210
1198	9.975	1232.02747	46.80620	1442.11108	122.95567	285.00116	1410.07556	-781.99896	274.78864	1333.09998	802.56952	364.72623	-1.23895	-100.37115	206.38383	8.00007	-1201.86328	470.31247	47.48058	-298.93530	119.81876	-11.06208
1199	9.983	1232.33301	46.06935	1440.24255	122.79958	284.08655	1408.67041	-782.02692	273.95325	1331.31201	783.25323	367.00885	-7.19922	-112.91040	202.86234	17.36889	-1210.71826	471.59430	58.76429	-316.54663	119.19512	-13.53210
1200	9.992	1232.69446	45.29245	1438.17542	122.60902	283.16522	1407.01538	-781.96985	272.98315	1329.29761	762.44067	369.73044	-10.64207	-123.02386	198.60080	29.59960	-1218.57239	472.32550	70.85507	-337.48303	120.14224	-14.41818
