# Supplementary material for: Novel Methods for Surface EMG Analysis and Exploration Based on Multi-Modal Gaussian Mixture Models
Source: PLoS One. 2016 Jun 30;11(6):e0157239. doi: 10.1371/journal.pone.0157239 (PMC4928879; doi:10.1371/journal.pone.0157239)
Supplement: S1 File — (ZIP) [file pone.0157239.s001.zip › Haf_horses_trot_data/Haf_h09_t2_emg.anc]

File_Type:	Analog R/C ASCII	Generation#:	2
Board_Type:	NI USB-6225	Polarity:	Bipolar
Trial_Name:	Missourit	Trial#:	2	Duration(Sec.):	9.999166	#Channels:	64
BitDepth:	16	PreciseRate:	1200.000000
Name	LDL	acc1x	acc1y	acc1z	GM1L	acc2x	acc2y	acc2z	GM2L	acc3x	acc3y	acc3z	GM3L	acc4x	acc4y	acc4z	LDR	acc5x	acc5y	acc5z	GM1R	acc6x	acc6y	acc6z	GM2R	acc7x	acc7y	acc7z	GM3R	acc8x	acc8y	acc8z	BLDL	acc9x	acc9y	acc9z	BGM1L	acc10x	acc10y	acc10z	BGM2L	acc11x	acc11y	acc11z	BGM3L	acc12x	acc12y	acc12z	BLDR
Rate	1200	1200	1200	1200	1200	1200	1200	1200	1200	1200	1200	1200	1200	1200	1200	1200	1200	1200	1200	1200	1200	1200	1200	1200	1200	1200	1200	1200	1200	1200	1200	1200	1200	1200	1200	1200	1200	1200	1200	1200	1200	1200	1200	1200	1200	1200	1200	1200	1200
Range	5000	5000	5000	5000	5000	5000	5000	5000	5000	5000	5000	5000	5000	5000	5000	5000	5000	5000	5000	5000	5000	5000	5000	5000	5000	5000	5000	5000	5000	5000	5000	5000	5000	5000	5000	5000	5000	5000	5000	5000	5000	5000	5000	5000	5000	5000	5000	5000	5000
0.000000	-28	37	89	-58	-110	-35	13	-16	-23	0	-73	-63	-97	-16	-28	-61	-129	39	-87	-33	-103	-22	-98	-70	-65	0	-100	-13	-75	-69	-149	-79	-9	-11132	-2076	-28970	16	-16325	-11620	-23095	-219	-13839	-15645	-18382	-167	-16119	-17547	-19021	-151
0.000833	-26	55	85	-60	-109	-35	10	-18	-23	0	-75	-63	-97	-19	-30	-61	-100	34	-87	-33	-107	-25	-100	-72	-65	-1	-98	-14	-77	-75	-150	-79	-74	-11272	-1736	-28721	-69	-16070	-11619	-23251	-194	-13646	-15643	-18427	-165	-15958	-17543	-18676	-105
0.001667	-29	37	85	-62	-111	-36	-1	-18	-18	0	-75	-66	-97	-18	-28	-60	-104	23	-90	-35	-107	-22	-101	-70	-63	-4	-102	-14	-73	-72	-147	-80	-90	-11380	-1367	-28474	-67	-15820	-11610	-23402	-195	-13447	-15629	-18459	-155	-15801	-17526	-18301	-81
0.002500	-26	39	85	-59	-111	-34	11	-16	-19	1	-77	-62	-98	-19	-30	-60	-100	30	-86	-34	-105	-23	-99	-73	-68	-4	-99	-15	-74	-73	-147	-79	-91	-11445	-977	-28223	-60	-15571	-11597	-23510	-128	-13262	-15608	-18509	-134	-15642	-17498	-17902	-81
0.003333	-29	38	85	-60	-108	-36	12	-18	-9	0	-75	-63	-96	-16	-14	-62	-102	52	-87	-34	-107	-21	-99	-72	-65	-1	-98	-13	-73	-72	-151	-79	-58	-11482	-572	-27971	-34	-15335	-11580	-23608	-98	-13095	-15576	-18555	-147	-15479	-17455	-17469	-80
0.004167	-26	41	89	-57	-110	-32	11	-17	-19	4	-74	-61	-95	-15	-26	-58	-96	34	-82	-34	-101	-19	-95	-67	-62	0	-96	-13	-73	-68	-145	-55	-18	-11483	-154	-27715	-13	-15101	-11555	-23675	-90	-12947	-15539	-18597	-147	-15321	-17397	-17014	-73
0.005000	-25	41	91	-61	-105	-31	13	-14	-14	2	-74	-62	-92	-15	-26	-56	-96	35	-84	-18	-103	-19	-97	-66	-61	0	-96	-10	-73	-66	-144	-76	-49	-11458	264	-27458	-24	-14885	-11531	-23720	-44	-12812	-15492	-18619	-134	-15162	-17327	-16549	-56
0.005833	-27	42	91	-58	-102	-32	11	-14	-21	2	-74	-63	-94	-15	-26	-57	-100	34	-82	-29	-104	-22	-95	-67	-64	2	-96	-13	-76	-67	-145	-77	-78	-11401	690	-27188	-10	-14675	-11505	-23732	-12	-12698	-15444	-18622	-132	-15010	-17244	-16058	-41
0.006667	-25	43	87	-61	-105	-5	15	-16	-18	5	-74	-65	-95	-16	-26	-59	-100	35	-82	-34	-104	-22	-101	-67	-64	0	-98	-13	-75	-76	-146	-78	-49	-11322	1110	-26921	96	-14495	-11479	-23713	0	-12596	-15378	-18593	-135	-14859	-17146	-15557	-66
0.007500	-30	41	86	-62	-114	-36	9	-18	-23	1	-78	-67	-100	-17	-30	-60	-100	32	-85	-35	-105	-24	-98	-70	-65	0	-99	-16	-75	-74	-150	-78	-21	-11216	1528	-26640	104	-14306	-11452	-23656	-17	-12508	-15305	-18528	-122	-14719	-17013	-15041	-47
0.008333	-29	40	84	-65	-114	-36	9	-19	-26	0	-78	-65	-97	-18	-31	-64	-86	35	-86	-21	-107	-27	-102	-72	-66	-4	-102	-15	-78	-74	-152	-80	-56	-11094	1941	-26359	5	-14150	-11428	-23560	-27	-12433	-15219	-18421	-85	-14579	-16907	-14526	-44
0.009167	-24	40	86	-62	-110	-34	9	-14	-17	2	-77	-66	-99	-18	-31	-60	-100	34	-85	-33	-105	-24	-101	-68	-63	-4	-99	-15	-76	-74	-151	-78	-62	-10972	2341	-26067	12	-13996	-11394	-23413	-33	-12365	-15110	-18265	-61	-14447	-16763	-14008	-51
0.010000	-26	39	87	-60	-109	-36	9	-16	-26	-12	-78	-65	-99	-18	-28	-61	-102	33	-82	-34	-111	-23	-102	-70	-67	-1	-98	-16	-75	-69	-148	-77	-53	-10800	2733	-25770	21	-13866	-11359	-23223	-41	-12309	-14988	-18058	-4	-14323	-16600	-13487	24
0.010833	-24	43	91	-58	-110	-31	12	-13	-15	4	-75	-64	-98	-14	-29	-59	-96	35	-83	-32	-102	-22	-98	-68	-62	1	-98	-14	-76	-70	-145	-74	-98	-10644	3107	-25462	56	-13751	-11313	-22990	20	-12265	-14840	-17796	61	-14216	-16429	-12984	74
0.011667	-24	66	90	-58	-109	-30	22	-17	-21	3	-72	-63	-94	-10	-27	-61	-100	35	-83	-30	-105	-22	-99	-69	-62	2	-97	-13	-72	-68	-145	-77	-122	-10469	3467	-25153	-4	-13648	-11273	-22720	68	-12227	-14673	-17498	38	-14113	-16246	-12497	40
0.012500	-23	42	89	-58	-108	-30	13	-13	-18	3	-74	-63	-97	-13	-30	-60	-105	34	-83	-32	-105	-19	-99	-53	-64	0	-100	-13	-75	-79	-148	-77	-102	-10324	3809	-24839	-113	-13558	-11209	-22394	50	-12202	-14481	-17146	7	-14024	-16033	-12031	23
0.013333	-27	42	89	-61	-108	-53	10	-15	-18	5	-72	-63	-96	-13	-28	-61	-101	36	-85	-30	-105	-19	-100	-68	-64	-1	-99	-12	-74	-67	-147	-75	-72	-10150	4134	-24524	-128	-13481	-11136	-22037	24	-12177	-14267	-16751	17	-13940	-15824	-11593	93
0.014167	-26	39	88	-61	-110	-31	11	-16	-19	5	-75	-63	-96	-13	-31	-64	-98	35	-88	-32	-103	-22	-100	-72	-62	0	-100	-13	-70	-68	-151	-78	-49	-10007	4437	-24210	-39	-13417	-11050	-21640	-1	-12161	-14025	-16315	38	-13866	-15596	-11194	105
0.015000	-24	38	85	-61	-111	-33	24	-19	-17	1	-75	-66	-97	-17	-32	-46	-103	30	-87	-33	-109	-27	-104	-75	-65	-3	-103	-16	-75	-73	-151	-77	-75	-9867	4719	-23901	-16	-13352	-10939	-21208	36	-12153	-13759	-15859	70	-13792	-15350	-10834	41
0.015833	-32	36	82	-63	-118	-39	5	-18	-22	0	-80	-67	-103	-19	-41	-65	-104	29	-90	-39	-108	-25	-103	-74	-66	-1	-104	-15	-75	-70	-151	-80	-113	-9728	4985	-23589	-32	-13310	-10805	-20733	4	-12144	-13470	-15367	93	-13716	-15085	-10524	41
0.016667	-25	38	84	-62	-111	-36	8	-18	-21	0	-78	-69	-97	-19	-33	-63	-103	28	-88	-35	-109	-25	-101	-74	-69	-7	-103	-16	-77	-72	-151	-78	-97	-9600	5236	-23286	-36	-13262	-10642	-20251	-82	-12136	-13163	-14865	81	-13636	-14803	-10262	71
0.017500	-27	40	87	-59	-105	-32	15	-17	-16	4	-74	-63	-104	-17	-31	-62	-98	33	-86	-31	-104	-22	-103	-70	-61	0	-98	-11	-68	-72	-148	-75	-68	-9473	5469	-22980	-48	-13227	-10450	-19733	-93	-12124	-12828	-14351	71	-13549	-14498	-10059	72
0.018333	-24	44	89	-56	-105	-35	6	-13	-14	5	-73	-61	-94	-15	-29	-47	-98	37	-83	-31	-107	-22	-98	-68	-64	0	-97	-13	-73	-70	-146	-75	-111	-9358	5680	-22688	-72	-13178	-10232	-19208	-147	-12120	-12496	-13848	68	-13451	-14184	-9908	133
0.019167	-23	41	88	-57	-107	-30	15	-14	-15	6	-73	-62	-95	-13	-29	-58	-99	35	-86	-6	-99	-22	-99	-69	-61	0	-98	-8	-69	-72	-147	-75	-114	-9256	5873	-22402	-66	-13130	-9985	-18665	-191	-12108	-12127	-13350	57	-13343	-13844	-9833	135
0.020000	-23	38	88	-60	-108	-34	16	-15	-17	0	-67	-64	-96	-15	-28	-58	-99	33	-86	-30	-102	-23	-98	-69	-60	0	-100	-14	-72	-69	-146	-77	-43	-9150	6051	-22124	-206	-13084	-9711	-18120	-146	-12097	-11778	-12877	46	-13223	-13518	-9818	62
0.020833	-27	39	87	-61	-107	-34	11	-17	-18	1	-73	-63	-97	-18	-56	-62	-101	32	-87	-34	-105	-25	-102	-69	-61	-1	-98	-13	-73	-73	-148	-75	-36	-9055	6210	-21851	-223	-13036	-9401	-17560	-146	-12075	-11410	-12422	20	-13090	-13167	-9873	71
0.021667	-27	41	89	-63	-115	-39	12	-17	-18	2	-76	-67	-96	-19	-30	-63	-99	28	-86	-35	-105	-25	-100	-69	-66	-5	-101	-16	-74	-72	-147	-99	-56	-8948	6354	-21579	-207	-12975	-9064	-17006	-223	-12047	-11049	-12003	-21	-12943	-12804	-9995	126
0.022500	-25	36	85	-62	-109	-36	11	-18	-17	1	-75	-68	-95	-21	-33	-62	-103	28	-88	-36	-103	-15	-99	-75	-64	-3	-99	-16	-73	-74	-147	-79	-24	-8843	6478	-21317	-189	-12914	-8704	-16452	-245	-12011	-10688	-11617	-68	-12776	-12436	-10181	142
0.023333	0	41	88	-62	-110	-36	12	-21	-21	-1	-75	-69	-97	-22	-32	-66	-101	32	-87	-35	-108	-25	-101	-76	-65	-4	-102	-17	-76	-76	-152	-80	-11	-8727	6562	-21054	-200	-12835	-8326	-15898	-276	-11968	-10338	-11274	-114	-12617	-12065	-10430	106
0.024167	-27	38	86	-64	-110	-42	10	-21	-23	0	-75	-90	-97	-18	-31	-63	-100	30	-87	-36	-110	-26	-99	-70	-64	-3	-99	-15	-75	-72	-149	-78	-12	-8610	6674	-20794	-235	-12744	-7928	-15326	-269	-11907	-9989	-10965	-98	-12427	-11691	-10706	98
0.025000	-7	40	90	-60	-107	-34	15	-9	-11	4	-74	-65	-98	-21	-30	-60	-98	32	-85	-31	-103	-24	-99	-68	-63	-3	-98	-25	-74	-75	-151	-76	-5	-8482	6742	-20529	-190	-12650	-7517	-14807	-257	-11838	-9657	-10697	-75	-12244	-11326	-11091	85
0.025833	-23	42	91	-59	-107	-35	13	-16	-12	-6	-72	-63	-92	-16	-22	-61	-95	32	-84	-32	-80	-21	-100	-67	-59	1	-97	-13	-70	-69	-146	-75	-34	-8348	6793	-20258	-114	-12544	-7104	-14271	-259	-11739	-9335	-10472	-74	-12049	-10962	-11497	44
0.026667	-21	43	91	-59	-104	-32	20	-14	-14	4	-70	-64	-94	-15	-28	-59	-99	34	-84	-31	-101	-19	-98	-67	-63	0	-98	-13	-70	-73	-146	-76	-64	-8204	6816	-19983	-108	-12431	-6686	-13742	-240	-11669	-9038	-10289	-47	-11865	-10613	-11940	23
0.027500	-24	44	92	-59	-110	-34	12	-34	-14	4	-69	-65	-91	-16	-30	-61	-108	33	-86	-33	-107	-26	-102	-70	-63	-3	-101	-14	-73	-73	-147	-78	-58	-8054	6814	-19698	-46	-12324	-6284	-13231	-246	-11559	-8762	-10149	-9	-11668	-10276	-12419	10
0.028333	-29	40	107	-66	-109	-35	11	-18	-18	-23	-74	-68	-99	-23	-33	-64	-100	30	-86	-35	-107	-24	-102	-69	-66	-3	-100	-19	-74	-73	-152	-78	-30	-7896	6782	-19406	-3	-12207	-5890	-12725	-205	-11472	-8507	-10039	-41	-11520	-9956	-12924	-29
0.029167	-22	43	88	-61	-110	-34	11	-17	-18	1	-73	-64	-95	-18	-30	-62	-97	29	-83	-33	-104	-23	-102	-76	-60	-6	-100	-17	-73	-72	-147	-76	-29	-7731	6730	-19093	-81	-12093	-5515	-12233	-80	-11357	-8266	-9962	-124	-11360	-9644	-13448	-33
0.030000	-26	41	89	-59	-109	-32	15	-11	-27	1	-69	-63	-95	-16	-29	-62	-98	32	-83	-32	-101	-18	-100	-70	-63	0	-100	-14	-72	-72	-150	-75	-62	-7567	6653	-18765	-41	-11982	-5160	-11744	13	-11241	-8048	-9915	-168	-11223	-9358	-13951	-25
0.030833	-26	42	89	-60	-110	-34	11	6	-16	4	-75	-62	-97	-19	-30	-60	-100	29	-84	-33	-105	-19	-101	-69	-63	-3	-101	-14	-74	-68	-146	-76	-110	-7401	6544	-18423	59	-11872	-4844	-11285	3	-11124	-7858	-9897	-194	-11102	-9088	-14463	-50
0.031667	-27	42	90	-59	-109	-34	12	-14	-18	5	-73	-65	-98	-18	-31	-61	-100	32	-87	-32	-107	-19	-101	-68	-66	-1	-103	-14	-67	-69	-147	-77	-138	-7243	6398	-18056	-16	-11777	-4553	-10823	15	-11011	-7693	-9900	-171	-11009	-8837	-14964	-87
0.032500	-28	39	86	-60	-112	-36	10	-17	-23	2	-75	-66	-96	-17	-31	-62	-113	32	-85	-31	-104	-18	-98	-69	-64	-3	-100	-12	-70	-69	-146	-75	-86	-7078	6228	-17658	25	-11681	-4306	-10390	6	-10893	-7555	-9920	-127	-10934	-8593	-15456	-107
0.033333	-27	44	87	-57	-87	-32	13	-13	-15	6	-70	-62	-95	-16	-29	-60	-99	30	-85	-31	-102	-23	-101	-66	-63	0	-100	-13	-70	-70	-147	-76	-67	-6925	6028	-17232	137	-11602	-4094	-9977	-12	-10777	-7440	-9964	-83	-10890	-8378	-15918	-95
0.034167	-23	43	89	-58	-107	-33	15	-15	-15	3	-70	-56	-96	-16	-1	-56	-100	35	-82	-29	-105	-8	-98	-67	-66	-1	-102	-11	-73	-69	-146	-74	-100	-6775	5799	-16781	135	-11523	-3929	-9584	50	-10671	-7360	-10023	-9	-10868	-8162	-16350	-69
0.035000	-28	40	91	-55	-108	-31	12	-15	-19	4	-70	-64	-96	-15	-27	-59	-101	32	-86	-30	-103	-18	-100	-69	-61	0	-101	-10	-80	-70	-148	-77	-96	-6639	5538	-16293	104	-11450	-3812	-9221	146	-10559	-7297	-10091	-46	-10877	-7957	-16751	-33
0.035833	-24	40	87	-58	-109	-33	11	-18	-23	5	-72	-63	-96	-9	-29	-60	-98	38	-86	-31	-103	-17	-101	-66	-63	-1	-102	-10	-74	-70	-147	-74	-84	-6504	5256	-15765	208	-11383	-3742	-8881	142	-10454	-7265	-10173	-194	-10911	-7755	-17115	37
0.036667	-29	40	85	-62	-112	-33	11	-15	-22	4	-73	-63	-99	-13	-29	-60	-100	35	-85	-32	-107	-19	-99	-64	-74	2	-100	-10	-67	-69	-145	-74	-94	-6379	4946	-15193	172	-11310	-3684	-8577	124	-10347	-7255	-10263	-174	-10945	-7554	-17438	88
0.037500	-23	44	90	-53	-107	-27	16	-10	-17	9	-67	-62	-94	-9	-21	-56	-95	38	-81	-29	-103	-15	-96	-64	-61	3	-97	-9	-70	-67	-143	-72	-131	-6256	4620	-14583	147	-11234	-3683	-8303	118	-10243	-7267	-10340	-97	-11019	-7352	-17717	88
0.038333	-25	44	90	-57	-119	-26	17	-5	-12	11	-64	-60	-92	-10	-24	-56	-97	40	-78	-30	-103	-15	-92	-62	-42	4	-96	-8	-70	-66	-144	-72	-141	-6131	4274	-13939	135	-11155	-3720	-8066	49	-10133	-7302	-10452	-115	-11101	-7149	-17959	102
0.039167	-21	43	92	-56	-105	-28	15	-11	-14	10	-68	-61	-95	-11	-27	-57	-97	37	-81	-29	-102	-17	-94	-65	-60	3	-97	-10	-74	-69	-145	-72	-104	-6011	3909	-13257	111	-11059	-3788	-7863	38	-10014	-7361	-10553	-143	-11187	-6947	-18146	107
0.040000	-32	41	87	-59	-109	-31	17	-34	-19	6	-72	-62	-96	-13	-25	-58	-99	36	-83	-31	-108	-21	-96	-67	-67	1	-100	-11	-75	-70	-160	-74	-81	-5883	3535	-12543	58	-10951	-3891	-7696	71	-9886	-7432	-10655	-151	-11272	-6730	-18299	91
0.040833	-29	39	86	-59	-113	-33	6	-15	-21	7	-75	-66	-103	-25	-26	-60	-101	36	-82	-31	-108	-21	-100	-65	-66	3	-98	-11	-74	-78	-145	-73	-73	-5739	3164	-11793	131	-10814	-4012	-7587	92	-9741	-7509	-10745	-118	-11348	-6515	-18383	46
0.041667	-25	43	86	-61	-111	-34	12	-14	-15	6	-69	-62	-98	-16	-28	-58	-121	36	-82	-30	-109	-22	-85	-66	-64	4	-99	-9	-75	-65	-147	-74	-91	-5580	2785	-11021	101	-10658	-4158	-7466	43	-9574	-7597	-10833	-79	-11408	-6295	-18422	41
0.042500	-25	40	88	-61	-108	-31	15	-12	-14	8	-70	-67	-114	-15	-28	-58	-99	38	-83	-29	-104	-23	-96	-65	-62	3	-101	-10	-75	-69	-148	-75	-102	-5401	2390	-10236	79	-10467	-4316	-7380	21	-9386	-7688	-10915	-57	-11444	-6074	-18403	-1
0.043333	-25	41	108	-59	-109	-34	13	-21	-13	7	-72	-62	-94	-12	-25	-58	-96	35	-81	-30	-105	-5	-97	-63	-63	5	-98	-12	-73	-67	-144	-70	-63	-5195	2057	-9442	112	-10249	-4485	-7364	57	-9167	-7772	-10966	22	-11450	-5855	-18325	-59
0.044167	-26	45	89	-56	-108	-30	18	-15	-13	10	-72	-61	-96	-8	-29	-57	-97	38	-80	-29	-118	-18	-98	-64	-62	4	-97	-8	-70	-68	-145	-73	-10	-4961	1716	-8689	67	-9999	-4661	-7351	189	-8915	-7864	-11010	66	-11417	-5637	-18188	-65
0.045000	-24	44	89	-56	-108	-32	16	-18	-14	9	-68	-60	-95	-11	-26	-57	-98	38	-79	-30	-103	-19	-98	-66	-58	5	-96	-10	-68	-67	-144	-70	-28	-4702	1398	-7928	54	-9718	-4844	-7367	257	-8634	-7929	-11034	160	-11342	-5431	-17996	-117
0.045833	-23	43	91	-55	-104	-32	15	-11	-14	7	-68	-61	-93	-11	-27	-55	-94	40	-79	-28	-99	-17	-95	-63	-61	1	-95	-9	-69	-65	-143	-75	-27	-4414	1112	-7232	80	-9403	-5025	-7401	144	-8318	-7999	-11032	217	-11214	-5243	-17723	-177
0.046667	-22	42	91	-56	-105	-30	19	-13	-15	8	-67	-60	-94	-11	-24	-58	-96	39	-79	-42	-101	-18	-94	-68	-61	2	-94	-14	-70	-66	-146	-72	-31	-4087	860	-6610	12	-9063	-5212	-7456	87	-7964	-8031	-11005	94	-11037	-5071	-17393	-135
0.047500	-24	44	90	-60	-104	-32	17	-14	-16	5	-72	-61	-95	-15	-87	-61	-100	37	-83	-30	-103	-22	-99	-67	-64	0	-98	-11	-72	-69	-149	-70	-48	-3741	646	-6089	18	-8702	-5391	-7489	3	-7571	-8059	-10955	-98	-10798	-4924	-16998	-137
0.048333	-29	39	85	-61	-114	-39	6	-19	-21	0	-75	-66	-97	-17	-34	-62	-103	32	-88	-35	-110	-25	-116	-74	-67	-4	-103	-17	-76	-74	-150	-77	-16	-3362	483	-5691	-23	-8319	-5572	-7621	-104	-7179	-8068	-10873	-287	-10497	-4804	-16534	-112
0.049167	-30	36	81	-62	-111	-36	10	-22	-21	0	-77	-66	-97	-17	-35	-62	-102	33	-88	-33	-103	-25	-101	-68	-63	0	-100	-13	-76	-70	-150	-78	-1	-2963	379	-5427	-73	-7917	-5737	-7712	-141	-6724	-8048	-10753	-455	-10135	-4704	-16007	-31
0.050000	-24	39	92	-60	-99	-34	9	-17	-21	2	-74	-63	-95	-14	-31	-60	-99	33	-85	-32	-107	-26	-98	-70	-65	-3	-110	-12	-74	-68	-118	-75	-79	-2542	333	-5324	-55	-7504	-5898	-7817	-141	-6252	-8006	-10608	-583	-9714	-4639	-15421	21
0.050833	-28	35	84	-68	-110	-34	12	-18	-19	-7	-73	-65	-97	-15	-31	-62	-97	30	-90	-34	-104	-21	-100	-69	-62	-3	-102	-5	-72	-70	-148	-77	-86	-2122	343	-5397	41	-7092	-6052	-7929	-113	-5757	-7937	-10425	-604	-9239	-4606	-14777	27
0.051667	-28	23	86	-57	-108	-33	12	-16	-17	2	-77	-62	-94	-14	-29	-60	-99	34	-87	-36	-105	-15	-100	-68	-66	-1	-103	-11	-73	-69	-148	-75	-25	-1672	414	-5655	30	-6661	-6192	-8045	-153	-5249	-7850	-10217	-555	-8713	-4599	-14082	2
0.052500	-25	38	87	-56	-107	-33	12	-10	-17	-3	-73	-63	-99	-16	-33	-58	-100	37	-88	-32	-103	-22	-100	-66	-61	1	-100	-12	-72	-72	-150	-75	9	-1245	549	-6096	3	-6247	-6321	-8164	-221	-4731	-7740	-9982	-525	-8148	-4622	-13333	3
0.053333	-23	41	88	-57	-108	-32	13	-13	-17	4	-75	-63	-95	-13	-29	-58	-97	35	-84	-31	-88	-19	-100	-67	-63	0	-103	-15	-72	-77	-151	-75	2	-784	743	-6723	46	-5838	-6436	-8289	-269	-4216	-7609	-9724	-500	-7541	-4668	-12553	40
0.054167	-25	40	86	-57	-108	-31	12	-16	-19	6	-74	-62	-95	-13	-32	-57	-100	32	-83	-31	-103	-18	-101	-67	-63	0	-100	-14	-73	-70	-149	-75	-47	-343	989	-7523	120	-5449	-6529	-8418	-301	-3697	-7457	-9442	-445	-6920	-4733	-11743	54
0.055000	-28	42	87	-64	-108	-35	12	-15	-23	3	-76	-64	-100	-15	-31	-59	-102	34	-86	-34	-108	-7	-101	-63	-66	0	-105	-16	-76	-69	-160	-76	-28	92	1276	-8478	113	-5072	-6607	-8551	-337	-3194	-7293	-9146	-437	-6286	-4813	-10914	26
0.055833	-27	38	84	-60	-112	-33	9	-17	-17	4	-78	-64	-97	-14	-31	-58	-105	28	-88	-33	-108	-23	-101	-68	-65	-5	-104	-15	-74	-74	-149	-77	-22	512	1606	-9573	12	-4709	-6659	-8687	-375	-2710	-7107	-8837	-504	-5651	-4906	-10077	44
0.056667	-31	38	81	-59	-113	-36	8	-18	-23	1	-79	-67	-98	-18	-34	-58	-104	33	-87	-35	-110	-26	-99	-72	-66	-3	-104	-16	-79	-74	-152	-79	-73	929	1969	-10774	-12	-4372	-6690	-8822	-363	-2250	-6914	-8523	-546	-5037	-5001	-9241	108
0.057500	-28	35	85	-66	-113	-38	11	-17	-22	5	-75	-63	-98	-17	-30	-59	-101	33	-85	-33	-107	-24	-100	-67	-63	1	-97	-14	-64	-68	-148	-73	-95	1334	2351	-12048	-32	-4052	-6683	-8953	-352	-1815	-6698	-8204	-535	-4432	-5086	-8410	98
0.058333	-24	43	89	-55	-108	-31	16	-13	-19	8	-69	-65	-95	-13	-29	-57	-100	36	-84	-28	-104	-21	-100	-66	-62	0	-110	-11	-76	-72	-148	-73	-78	1725	2736	-13361	-25	-3758	-6652	-9088	-391	-1424	-6492	-7888	-482	-3873	-5169	-7610	98
0.059167	-25	40	89	-58	-109	-33	13	-12	-18	6	-72	-62	-95	-11	-30	-55	-100	37	-83	-29	-104	-19	-98	-66	-66	2	-97	-10	-74	-68	-146	-75	-48	2099	3096	-14672	18	-3487	-6597	-9225	-456	-1069	-6274	-7584	-406	-3362	-5237	-6855	145
0.060000	-23	42	93	-57	-107	-28	13	-14	-19	5	-69	-62	-97	-15	-29	-53	-97	36	-82	-31	-119	-24	-98	-73	-64	1	-100	-12	-76	-81	-148	-73	-38	2458	3435	-15947	-22	-3240	-6499	-9339	-535	-762	-6051	-7293	-378	-2917	-5287	-6159	167
0.060833	-22	43	91	-58	-87	-31	16	-13	-16	7	-69	-62	-92	-13	-27	-57	-98	36	-83	-31	-107	-23	-100	-65	-63	2	-98	-11	-73	-70	-148	-75	-36	2805	3725	-17162	-141	-3024	-6382	-9450	-608	-499	-5834	-7024	-288	-2509	-5315	-5530	136
0.061667	-22	37	90	-57	-104	-30	13	-12	-16	9	-70	-63	-95	-14	-28	-53	-99	35	-81	-30	-104	-19	-97	-67	-62	2	-95	-11	-73	-70	-146	-72	-55	3134	3959	-18257	-105	-2815	-6229	-9543	-584	-289	-5611	-6775	-224	-2191	-5324	-4988	114
0.062500	-22	45	89	-60	-108	-34	13	-14	-17	7	-70	-62	-95	-23	-39	-52	-98	38	-80	-29	-104	-21	-98	-67	-61	1	-97	-10	-72	-68	-147	-73	-50	3433	4118	-19219	34	-2634	-6053	-9618	-527	-128	-5398	-6555	-255	-1933	-5305	-4529	113
0.063333	-23	45	88	-58	-109	-31	18	-11	-16	8	-69	-64	-95	-13	-27	-57	-97	37	-80	-30	-105	-22	-95	-70	-60	2	-96	-10	-75	-67	-145	-75	-49	3742	4183	-20023	-72	-2473	-5857	-9666	-432	-14	-5191	-6363	-265	-1750	-5261	-4169	111
0.064167	-23	44	90	-59	-107	-34	17	-11	-16	21	-70	-63	-95	-11	-27	-53	-98	37	-82	-31	-102	-21	-98	-66	-62	0	-97	-9	-70	-67	-143	-74	-58	4013	4157	-20652	-102	-2338	-5639	-9683	-363	47	-4987	-6196	-281	-1631	-5195	-3916	110
0.065000	-23	44	92	-56	-104	-52	16	-11	-18	8	-69	-62	-93	-14	-26	-60	-100	37	-80	-30	-104	-21	-98	-69	-64	2	-98	-9	-73	-69	-147	-75	-41	4267	4020	-21096	-77	-2219	-5413	-9661	-283	67	-4798	-6059	-379	-1583	-5110	-3770	91
0.065833	-27	42	91	-57	-108	-35	12	-17	-16	8	-63	-63	-93	-13	-26	-58	-96	39	-80	-28	-101	-21	-98	-67	-61	1	-96	-7	-69	-67	-145	-79	-40	4505	3781	-21348	-114	-2118	-5171	-9592	-248	53	-4617	-5939	-435	-1591	-5001	-3713	96
0.066667	-17	43	91	-55	-107	-31	17	-11	-14	7	-69	-62	-93	-11	-36	-57	-97	35	-81	-30	-101	-17	-96	-68	-60	0	-96	-9	-69	-66	-144	-75	-56	4708	3427	-21405	-122	-2031	-4951	-9477	-269	-1	-4452	-5836	-418	-1643	-4880	-3764	70
0.067500	-24	28	89	-53	-105	-31	17	-13	-18	4	-69	-65	-97	5	-26	-60	-101	36	-81	-31	-104	-19	-98	-67	-66	0	-99	-10	-72	-66	-148	-73	-57	4893	2962	-21288	-63	-1968	-4686	-9295	-225	-84	-4303	-5771	-385	-1740	-4743	-3893	32
0.068333	-26	38	85	-62	-109	-33	17	-13	-19	2	-72	-66	-97	-16	-28	-63	-105	33	-83	-31	-109	-18	-100	-75	-65	-1	-99	-13	-80	-69	-149	-77	-79	5047	2410	-20999	-90	-1919	-4450	-9051	-155	-187	-4169	-5709	-327	-1859	-4593	-4100	38
0.069167	-24	40	90	-60	-107	-32	16	-15	-18	3	-73	-78	-95	-29	-28	-61	-98	35	-83	-28	-102	-19	-96	-68	-62	-1	-100	-12	-74	-68	-148	-73	-93	5179	1768	-20551	-124	-1883	-4218	-8738	-141	-305	-4049	-5637	-285	-1992	-4436	-4359	11
0.070000	-26	39	86	-57	-84	-31	17	-12	-18	3	-69	-61	-93	-11	-27	-62	-99	33	-81	-29	-97	-21	-99	-68	-61	0	-88	-11	-74	-68	-145	-76	-92	5287	1049	-19978	-108	-1857	-4006	-8349	-159	-431	-3945	-5576	-259	-2125	-4277	-4655	-17
0.070833	-26	49	87	-55	-108	-34	18	-11	-15	2	-77	-64	-92	-14	-27	-60	-98	36	-81	-30	-104	-21	-98	-65	-63	1	-97	-12	-49	-66	-146	-74	-96	5363	275	-19295	-39	-1852	-3797	-7884	-152	-559	-3858	-5503	-215	-2262	-4114	-4971	-11
0.071667	-26	41	88	-60	-109	-30	20	-10	-17	3	-69	-64	-93	-11	-25	-59	-100	37	-83	-31	-102	-19	-97	-65	-61	0	-95	-10	-72	-67	-144	-73	-108	5411	-550	-18519	-44	-1842	-3607	-7349	-125	-681	-3794	-5407	-144	-2374	-3955	-5288	0
0.072500	-24	39	91	-55	-107	-32	19	-12	-25	1	-68	-63	-93	-13	-28	-59	-116	36	-82	-30	-103	-19	-98	-68	-61	0	-97	-11	-74	-69	-145	-74	-97	5441	-1395	-17679	-35	-1851	-3423	-6746	-108	-790	-3735	-5292	-122	-2460	-3800	-5589	15
0.073333	-23	39	90	-58	-111	-32	17	-12	-16	2	-70	-62	-95	-16	-30	-59	-99	35	-82	-33	-105	-24	-102	-68	-69	-1	-97	-25	-76	-73	-149	-74	-122	5444	-2247	-16799	12	-1864	-3264	-6080	-188	-885	-3696	-5143	-143	-2511	-3649	-5855	-1
0.074167	-28	38	88	-59	-112	-38	-7	-18	-21	0	-78	-67	-101	-17	-31	-61	-101	35	-82	-35	-107	-22	-98	-67	-64	0	-100	-14	-78	-74	-146	-75	-119	5430	-3079	-15887	29	-1871	-3102	-5350	-228	-956	-3668	-4955	-119	-2516	-3506	-6071	-38
0.075000	-27	40	85	-62	-108	-33	13	-15	-19	1	-75	-65	-97	-15	-29	-61	-103	30	-85	-33	-107	-25	-100	-68	-65	18	-99	-13	-75	-70	-146	-74	-91	5399	-3881	-14962	-45	-1883	-2950	-4566	-178	-1002	-3643	-4724	-115	-2476	-3372	-6225	-10
0.075833	-27	40	89	-59	-107	-39	13	-15	-17	0	-74	-72	-100	-18	-29	-59	-101	33	-85	-33	-105	-22	-101	-69	-66	0	-101	-14	-77	-73	-148	-98	-90	5361	-4633	-14027	-118	-1888	-2781	-3737	-200	-1017	-3625	-4441	-137	-2393	-3254	-6310	-17
0.076667	-26	39	87	-63	-111	-35	11	-15	-21	2	-76	-65	-100	-18	-30	-61	-95	32	-88	-36	-105	-24	-102	-67	-67	-3	-102	-12	-74	-70	-145	-75	-86	5314	-5332	-13099	-99	-1889	-2626	-2880	-200	-1002	-3605	-4106	-105	-2253	-3143	-6313	-33
0.077500	-21	45	90	-52	-105	-31	18	-14	-16	3	-72	-64	-79	-13	-28	-57	-97	34	-83	-30	-102	-19	-98	-66	-62	1	-99	-10	-74	-67	-145	-74	-80	5262	-5946	-12181	-179	-1869	-2444	-2014	-126	-957	-3581	-3722	-17	-2073	-3045	-6246	24
0.078333	-23	44	78	-52	-105	-33	17	-13	-17	6	-69	-63	-95	-14	-26	-55	-100	33	-82	-31	-103	-19	-97	-65	-63	0	-99	-10	-74	-69	-144	-77	-104	5205	-6482	-11285	-152	-1844	-2264	-1146	-75	-885	-3555	-3284	19	-1849	-2950	-6101	64
0.079167	-24	43	92	-58	-103	-29	18	-15	2	4	-69	-63	-93	-15	-30	-58	-96	36	-83	-33	-101	-19	-98	-66	-60	0	-99	-11	-72	-68	-147	-78	-72	5142	-6927	-10412	-116	-1812	-2059	-292	-152	-789	-3522	-2800	-23	-1595	-2872	-5887	51
0.080000	-25	44	92	-56	-103	-32	13	-15	-17	5	-72	-62	-93	-15	-26	-56	-92	35	-83	-32	-102	-32	-98	-69	-59	0	-97	-11	-72	-68	-144	-75	-88	5077	-7280	-9561	-183	-1761	-1825	534	-217	-651	-3476	-2263	0	-1313	-2794	-5614	47
0.080833	-25	43	86	-59	-107	-39	16	-15	-16	2	-73	-90	-98	-17	-27	-60	-100	29	-85	-34	-103	-22	-98	-70	-66	-5	-99	-13	-74	-69	-130	-79	-83	5003	-7539	-8731	-149	-1702	-1572	1317	-188	-526	-3416	-1686	30	-1021	-2729	-5292	4
0.081667	-26	40	88	-58	-110	-35	11	-19	-18	3	-75	-66	-98	-17	-44	-60	-103	30	-86	-36	-104	-25	-103	-73	-68	-5	-100	-16	-75	-74	-147	-78	-51	4919	-7712	-7922	-53	-1632	-1293	2036	-146	-376	-3336	-1081	30	-722	-2665	-4926	-35
0.082500	-27	39	90	-63	-113	-39	1	-17	-21	0	-76	-69	-98	-19	-46	-62	-104	30	-88	-39	-104	-25	-99	-69	-66	-1	-99	-15	-72	-75	-147	-78	-84	4831	-7785	-7135	49	-1549	-981	2691	0	-208	-3243	-435	120	-423	-2596	-4533	-29
0.083333	-24	44	88	-60	-109	-36	9	-18	-16	2	-75	-64	-93	-18	-29	-61	-98	32	-84	-34	-103	-24	-100	-72	-66	-6	-98	-41	-70	-69	-145	-77	-113	4724	-7775	-6391	67	-1463	-652	3255	133	-40	-3126	227	290	-136	-2522	-4126	-19
0.084167	-27	39	90	-60	-105	-33	21	-17	-13	4	-75	-64	-95	-17	-28	-61	-95	35	-87	-34	-102	-22	-100	-70	-61	-1	-98	-14	-73	-69	-151	-35	-73	4593	-7687	-5681	74	-1382	-294	3733	225	129	-2987	895	452	124	-2442	-3717	-51
0.085000	-23	45	86	-58	-108	-35	11	-17	-17	5	-77	-63	-96	-17	-26	-60	-96	34	-82	-13	-108	-22	-99	-69	-62	-4	-103	-14	-72	-69	-147	-76	-45	4442	-7524	-5011	78	-1293	75	4106	311	292	-2830	1546	461	354	-2353	-3324	-63
0.085833	-25	43	88	-57	-117	-36	12	-14	-17	9	-73	-62	-97	-15	-26	-57	-97	33	-84	-33	-102	-18	-98	-68	-64	-1	-98	-12	-69	-74	-142	-76	-64	4250	-7295	-4407	16	-1214	464	4376	278	445	-2643	2186	313	541	-2249	-2950	-21
0.086667	-23	41	89	-55	-105	-32	13	-11	-17	7	-73	-47	-93	-14	-26	-60	-95	38	-83	-33	-101	-21	-96	-70	-62	0	-98	-12	-73	-66	-146	-76	-65	4024	-6999	-3827	36	-1142	854	4532	160	584	-2442	2776	144	683	-2128	-2607	-7
0.087500	-16	42	89	-57	-105	-31	15	-15	-7	7	-73	-63	-95	-16	-30	-59	-101	33	-86	-34	-101	-22	-100	-69	-62	-4	-103	-13	-73	-70	-148	-80	-72	3748	-6646	-3333	16	-1089	1250	4577	109	706	-2219	3311	-26	779	-1993	-2297	-24
0.088333	-26	39	86	-60	-111	-38	11	-16	-19	3	-77	-67	-98	-16	-30	-62	-101	35	-87	-36	-108	-23	-97	-70	-63	-6	-100	-18	-74	-70	-148	-75	-86	3429	-6242	-2912	-146	-1039	1631	4517	92	816	-1975	3772	-109	822	-1826	-2025	-27
0.089167	-31	39	85	-61	-111	-38	12	-18	-23	20	-75	-66	-99	-17	-34	-65	-101	34	-86	-38	-108	-24	-102	-73	-67	-6	-99	-14	-74	-72	-148	-79	-81	3059	-5786	-2574	-166	-1015	1998	4348	47	906	-1703	4144	3	818	-1643	-1793	-29
0.090000	-27	39	85	-60	-118	-38	11	-18	-21	3	-79	-69	-99	-21	-32	-74	-98	33	-88	-36	-107	-29	-104	-72	-66	-9	-119	-18	-78	-76	-150	-79	-59	2642	-5286	-2319	-34	-1008	2347	4076	33	980	-1416	4412	149	764	-1430	-1609	-24
0.090833	-29	35	82	-64	-91	-39	10	-17	-31	2	-78	-66	-97	-22	-32	-60	-101	33	-88	-35	-108	-24	-101	-70	-63	-3	-99	-14	-75	-70	-147	-77	-27	2179	-4740	-2154	29	-1011	2677	3708	44	1039	-1100	4569	118	673	-1188	-1456	-17
0.091667	-27	38	87	-61	-108	-38	13	-16	-17	4	-76	-69	-97	-18	-29	-60	-100	35	-86	-36	-105	-18	-102	-67	-65	-4	-99	-17	-76	-72	-148	-75	-35	1664	-4157	-2078	99	-1035	2974	3250	41	1077	-754	4598	61	539	-923	-1343	3
0.092500	-26	46	84	-61	-110	-40	15	-15	-17	9	-76	-66	-93	-16	-30	-61	-101	34	-83	-35	-108	-23	-104	-68	-64	-4	-97	-13	-75	-55	-148	-76	-68	1111	-3529	-2084	38	-1069	3230	2713	21	1102	-410	4498	47	374	-633	-1263	30
0.093333	-23	41	88	-59	-108	-34	16	-14	-16	8	-72	-66	-96	-16	-28	-60	-97	37	-75	-34	-104	-18	-99	-68	-62	-1	-98	-14	-74	-70	-145	-78	-62	528	-2873	-2175	78	-1131	3453	2104	3	1106	-32	4262	-29	182	-309	-1212	13
0.094167	-23	41	88	-59	-107	-32	10	-12	-14	5	-73	-64	-92	-16	-29	-60	-95	34	-84	-34	-103	-24	-101	-67	-63	-3	-99	-12	-76	-72	-153	-76	-56	-76	-2186	-2336	22	-1203	3639	1434	32	1094	368	3883	-38	-31	28	-1186	6
0.095000	-25	40	89	-57	-110	-34	13	-13	-18	7	-75	-66	-101	-16	-29	-57	-100	35	-82	-35	-104	-19	-100	-68	-61	0	-99	-15	-76	-68	-149	-75	-75	-693	-1481	-2557	4	-1281	3776	704	56	1066	783	3385	-67	-263	390	-1183	-5
0.095833	-26	40	90	-59	-109	-35	13	-21	-19	5	-70	-64	-100	-15	-29	-58	-101	35	-83	-33	-109	-21	-102	-67	-67	-3	-99	-14	-72	-70	-147	-66	-67	-1305	-756	-2820	53	-1381	3877	-77	90	1016	1223	2747	-86	-491	773	-1195	-66
0.096667	-27	39	86	-57	-109	-33	12	-15	-17	7	-74	-65	-96	-14	-31	-60	-96	37	-84	-33	-104	-22	-100	-70	-61	0	-100	-15	-72	-70	-148	-75	-62	-1904	-17	-3110	-11	-1458	3946	-880	92	948	1678	2011	-95	-734	1167	-1218	-36
0.097500	-25	42	89	-57	-107	-35	13	-15	-16	8	-69	-62	-96	-14	-29	-58	-95	38	-80	-30	-102	-21	-98	-67	-63	1	-97	-11	-75	-67	-145	-68	-77	-2478	733	-3415	-97	-1543	3981	-1717	10	857	2153	1178	-161	-947	1579	-1250	-6
0.098333	-22	52	91	-59	-109	-30	13	-13	-17	9	-72	-65	-98	-15	-29	-60	-99	38	-83	-31	-103	-16	-98	-66	-64	1	-102	-12	-77	-67	-147	-77	-65	-3024	1469	-3725	-124	-1644	3988	-2567	9	736	2629	268	-169	-1170	1999	-1298	-11
0.099167	-25	42	85	-59	-110	-33	11	-25	-19	2	-91	-66	-97	-16	-28	-58	-102	38	-83	-31	-107	-18	-100	-68	-68	-1	-100	-12	-73	-68	-145	-74	-48	-3518	2202	-4015	-52	-1739	3973	-3417	26	593	3126	-695	-144	-1375	2430	-1355	26
0.100000	-27	43	87	-56	-108	-31	12	-14	-15	8	-72	-63	-99	-13	-28	-61	-98	34	-81	-31	-104	-21	-101	-66	-62	-1	-102	-12	-73	-72	-146	-75	-50	-3962	2905	-4284	50	-1839	3944	-4297	34	439	3623	-1689	-127	-1568	2860	-1423	45
0.100833	-24	42	90	-57	-108	-32	11	-45	-17	6	-73	-62	-97	-17	-29	-57	-98	36	-81	-33	-107	-21	-99	-67	-59	-1	-98	-10	-74	-70	-147	-76	-61	-4345	3587	-4528	37	-1940	3898	-5162	-5	210	4114	-2691	-94	-1744	3292	-1504	66
0.101667	-26	39	86	-59	-105	-32	11	-14	-16	7	-73	-67	-98	-14	-29	-60	-101	33	-85	-36	-104	-23	-100	-69	-64	0	-100	-12	-75	-69	-148	-76	-73	-4668	4229	-4731	-8	-2049	3867	-6006	-58	-30	4604	-3669	-50	-1905	3726	-1599	75
0.102500	-25	40	85	-57	-109	-35	12	-17	-22	5	-74	-63	-58	-12	-30	-58	-101	35	-84	-32	-104	-21	-101	-70	-68	-1	-88	-11	-75	-70	-147	-75	-82	-4928	4842	-4901	-91	-2172	3823	-6831	-107	-308	5079	-4613	-19	-2054	4164	-1732	80
0.103333	-3	41	85	-59	-110	-36	13	-13	-18	8	-72	-63	-96	-17	-28	-60	-101	32	-86	-33	-105	-49	-99	-66	-64	0	-97	-11	-73	-68	-146	-76	-101	-5122	5401	-5037	-45	-2304	3798	-7623	-133	-614	5534	-5494	-41	-2189	4597	-1879	56
0.104167	-26	40	92	-56	-108	-36	13	-15	-14	6	-72	-65	-93	-15	-26	-57	-96	35	-81	-33	-102	-19	-98	-67	-62	2	-99	-12	-74	-72	-146	-75	-86	-5257	5910	-5139	-51	-2459	3795	-8377	-107	-943	5965	-6301	-91	-2313	5025	-2056	32
0.105000	-28	43	86	-58	-107	-31	13	-13	-16	6	-73	-63	-96	-12	-42	-57	-100	35	-84	-32	-102	-3	-99	-67	-64	0	-99	-10	-74	-68	-143	-76	-105	-5336	6363	-5227	-151	-2635	3822	-9103	-156	-1339	6367	-7012	-133	-2430	5452	-2265	34
0.105833	-25	43	91	-58	-109	-31	20	-13	-19	5	-73	-67	-95	-13	-26	-57	-99	37	-84	-33	-103	-19	-97	-66	-64	-1	-100	-12	-73	-66	-144	-75	-105	-5363	6758	-5300	-166	-2839	3876	-9744	-304	-1744	6729	-7624	-180	-2550	5869	-2502	38
0.106667	-24	40	86	-59	-105	-35	16	-13	-17	5	-72	-61	-96	-17	-34	-61	-101	33	-88	-35	-99	-24	-101	-69	-64	-4	-98	-11	-73	-72	-148	-77	-64	-5348	7092	-5377	-68	-3079	3965	-10341	-432	-2167	7053	-8124	-224	-2675	6276	-2770	80
0.107500	-50	40	84	-60	-109	-39	8	-21	-19	0	-75	-68	-100	-19	-32	-63	-99	32	-87	-36	-108	-22	-104	-72	-64	-3	-101	-12	-77	-74	-150	-78	-97	-5289	7367	-5466	-111	-3340	4095	-10862	-489	-2607	7332	-8518	-246	-2803	6686	-3065	159
0.108333	-28	37	82	-64	-112	-38	8	-17	-21	4	-75	-66	-98	-16	-32	-60	-103	29	-92	-38	-109	-26	-103	-70	-67	-8	-101	-12	-78	-74	-148	-79	-98	-5200	7585	-5569	-91	-3632	4271	-11306	-537	-3043	7570	-8809	-243	-2935	7098	-3380	173
0.109167	-27	38	84	-61	-115	-25	10	-15	-22	0	-75	-72	-100	-16	-30	-52	-99	32	-87	-36	-103	-24	-105	-69	-65	-4	-102	-13	-77	-74	-149	-77	-73	-5081	7750	-5694	-24	-3946	4491	-11662	-543	-3480	7768	-8999	-214	-3090	7504	-3710	153
0.110000	-25	40	86	-62	-109	-38	8	-15	-18	2	-75	-67	-98	-10	-28	-60	-118	29	-88	-33	-105	-26	-105	-69	-66	-4	-100	-7	-74	-72	-147	-75	-92	-4939	7862	-5857	-59	-4288	4757	-11929	-527	-3893	7916	-9101	-232	-3247	7907	-4055	146
0.110833	-24	42	109	-58	-105	-33	11	-16	-26	5	-73	-66	-97	-14	-31	-60	-99	32	-86	-32	-104	-24	-104	-66	-63	-3	-98	-4	-76	-72	-155	-77	-65	-4783	7922	-6052	-115	-4647	5069	-12104	-456	-4283	8027	-9133	-252	-3432	8302	-4405	191
0.111667	-22	43	88	-59	-110	-36	11	-13	-14	5	-66	-66	-97	-13	-29	-57	-97	19	-83	-35	-111	-23	-102	-68	-61	-1	-98	-12	-68	-72	-146	-76	-41	-4613	7938	-6281	-88	-5020	5397	-12182	-431	-4629	8098	-9106	-221	-3624	8700	-4754	215
0.112500	-21	43	87	-59	-107	-35	15	-15	-35	4	-70	-66	-94	-15	-29	-58	-96	30	-85	-32	-100	-21	-100	-65	-65	-1	-100	-8	-73	-69	-147	-75	-88	-4436	7921	-6535	-16	-5392	5810	-12158	-434	-4923	8134	-9036	-170	-3824	9090	-5107	201
0.113333	-24	42	90	-58	-104	-34	12	-15	-14	8	-70	-63	-93	-12	-33	-58	-97	34	-85	-28	-126	-19	-102	-68	-61	0	-96	-8	-72	-69	-148	-74	-48	-4253	7867	-6811	-1	-5765	6222	-12048	-363	-5148	8146	-8936	-101	-4031	9479	-5451	182
0.114167	-22	67	88	-59	-108	-34	12	-13	-17	4	-74	-66	-97	-18	-28	-61	-99	33	-84	-31	-103	-22	-100	-68	-61	-3	-116	-12	-74	-69	-150	-77	-86	-4068	7785	-7096	49	-6102	6663	-11847	-264	-5301	8133	-8829	-97	-4230	9860	-5795	188
0.115000	-25	39	88	-59	-110	-39	10	-19	-18	3	-74	-68	-97	-17	-44	-64	-95	30	-90	-38	-107	-24	-104	-73	-68	-15	-104	-13	-75	-74	-149	-78	-98	-3884	7677	-7372	110	-6443	7115	-11562	-276	-5373	8105	-8719	-62	-4416	10233	-6132	183
0.115833	-38	35	97	-64	-115	-39	7	-21	-22	0	-80	-67	-99	-18	-32	-63	-103	26	-87	-35	-108	-26	-102	-72	-55	0	-101	-12	-73	-73	-144	-77	-68	-3679	7563	-7625	60	-6744	7580	-11192	-186	-5345	8076	-8613	20	-4575	10600	-6470	126
0.116667	-26	37	88	-60	-113	-40	10	-18	-18	3	-73	-66	-99	-15	-33	-60	-103	36	-88	-33	-109	-24	-102	-72	-66	-4	-103	-13	-77	-70	-148	-79	-74	-3510	7436	-7843	222	-6989	8035	-10762	-78	-5220	8039	-8531	47	-4698	10956	-6807	76
0.117500	-26	40	89	-49	-107	-35	17	-16	-17	6	-72	-63	-97	-16	-29	-59	-100	32	-84	-29	-105	-21	-99	-69	-63	1	-97	-15	-74	-69	-147	-74	-65	-3322	7306	-8006	239	-7206	8480	-10275	-124	-4996	8009	-8462	64	-4777	11296	-7153	46
0.118333	-24	45	92	-58	-104	-33	16	-15	-16	7	-70	-61	-93	-12	-27	-55	-96	37	-80	-28	-101	-19	-98	-68	-62	-1	-97	-12	-74	-69	-147	-73	-63	-3139	7177	-8103	32	-7342	8892	-9747	-158	-4690	7977	-8420	77	-4796	11611	-7509	9
0.119167	-23	43	89	-55	-108	-36	11	-14	-15	8	-59	-62	-95	-17	-28	-57	-101	35	-82	-30	-103	-21	-96	-66	-62	2	-100	-11	-72	-68	-144	-72	-87	-2959	7050	-8125	-129	-7445	9253	-9190	-130	-4295	7958	-8392	44	-4747	11892	-7883	22
0.120000	-23	28	93	-55	-105	-31	13	-16	-15	4	-70	-77	-93	-11	-26	-58	-97	37	-77	-29	-102	-21	-97	-68	-60	1	-101	-11	-70	-65	-145	-74	-72	-2780	6939	-8062	-109	-7509	9593	-8610	-93	-3833	7956	-8378	5	-4612	12132	-8279	8
0.120833	-14	41	87	-55	-107	-31	9	-17	-16	7	-72	-59	-95	-14	-28	-57	-98	36	-85	-31	-104	-21	-98	-67	-63	1	-100	-11	-74	-68	-147	-23	-63	-2610	6827	-7922	-115	-7527	9856	-8025	-27	-3317	7919	-8361	50	-4401	12321	-8702	-9
0.121667	-24	44	90	-58	-108	-32	13	-14	-17	7	-73	-61	-95	-13	-27	-56	-98	36	-83	-29	-104	-19	-98	-68	-62	-1	-100	-13	-74	-67	-145	-73	-67	-2444	6733	-7686	-159	-7524	10056	-7445	-4	-2772	7901	-8335	106	-4091	12441	-9161	-13
0.122500	-26	38	88	-58	-108	-33	1	-8	-21	7	-70	-61	-101	-14	-27	-58	-100	35	-84	-32	-105	-22	-97	-68	-64	-5	-99	1	-73	-67	-144	-70	-64	-2279	6649	-7397	-156	-7513	10174	-6876	11	-2216	7879	-8289	129	-3687	12492	-9623	-30
0.123333	-26	41	90	-58	-108	-30	12	-17	-19	2	-72	-64	-99	-5	-29	-57	-98	37	-84	-30	-103	-25	-98	-69	-65	0	-102	-15	-76	-72	-148	-75	-38	-2126	6581	-7020	-160	-7501	10216	-6336	54	-1674	7839	-8216	182	-3184	12459	-10126	-77
0.124167	5	41	88	-50	-112	-31	11	-15	-18	7	-73	-64	-96	-18	-29	-59	-98	37	-82	-31	-103	-22	-97	-68	-59	2	-95	-13	-73	-66	-144	-72	-21	-1977	6519	-6596	-91	-7500	10180	-5813	170	-1163	7778	-8094	282	-2593	12336	-10653	-84
0.125000	-23	44	91	-57	-107	-31	13	-13	-16	6	-72	-63	-97	-14	-26	-58	-98	38	-80	-25	-107	-18	-96	-67	-62	2	-98	-14	-74	-68	-141	-73	-29	-1835	6480	-6136	49	-7531	10067	-5347	188	-706	7690	-7927	265	-1924	12118	-11204	-63
0.125833	-27	45	90	-57	-107	-31	22	-11	-18	9	-68	-60	-94	-13	-24	-57	-96	38	-77	-28	-104	-21	-93	-64	-60	-24	-97	-11	-69	-64	-144	-70	-62	-1698	6437	-5662	18	-7600	9865	-4856	229	-322	7569	-7713	218	-1195	11811	-11771	-39
0.126667	-23	45	94	-55	-104	-30	18	-13	-13	18	-67	-60	-82	-17	-25	-57	-96	38	-80	-31	-104	-22	-97	-66	-61	3	-95	-13	-76	-70	-143	-72	-99	-1573	6405	-5171	104	-7720	9602	-4424	330	-23	7397	-7455	227	-425	11402	-12359	-73
0.127500	-28	43	90	-58	-109	-30	13	-11	-18	9	-69	-65	-98	-17	-27	-58	-98	36	-83	-32	-105	-26	-96	-67	-63	0	-103	-13	-66	-68	-147	-73	-81	-1453	6366	-4709	242	-7867	9282	-4021	362	177	7191	-7155	200	365	10911	-12971	-90
0.128333	-26	41	87	-59	-109	-32	13	-15	-16	6	-73	-63	-97	9	-28	-58	-100	36	-86	-30	-107	-5	-96	-67	-66	0	-100	-16	-77	-72	-147	-74	-101	-1338	6331	-4288	257	-8065	8929	-3640	397	290	6934	-6817	139	1149	10346	-13593	-67
0.129167	-27	42	87	-59	-109	-32	13	-15	-21	7	-70	-63	-96	-16	-22	-63	-99	36	-82	-32	-104	-23	-98	-67	-64	0	-99	-11	-74	-68	-146	-72	-125	-1220	6286	-3919	276	-8303	8554	-3252	434	301	6630	-6460	54	1900	9737	-14218	-76
0.130000	-24	43	90	-59	-109	-31	15	-13	-19	7	-72	-66	-97	-12	-29	-60	-99	41	-83	-29	-102	-21	-97	-66	-64	0	-100	-11	-73	-70	-146	-74	-88	-1114	6237	-3615	370	-8514	8176	-2906	445	228	6274	-6098	-108	2584	9087	-14851	-43
0.130833	-22	44	89	-59	-111	-26	12	-13	-16	5	-73	-64	-95	-15	-28	-61	-99	35	-84	-31	-107	-26	-98	-68	-61	3	-101	-13	-74	-73	-145	-73	-67	-1006	6173	-3382	259	-8860	7797	-2544	463	85	5876	-5747	-207	3186	8424	-15478	-18
0.131667	-23	39	89	-63	-109	-33	13	-15	-18	-3	-73	-63	-97	-16	-32	-64	-103	36	-87	-60	-107	-23	-101	-70	-63	-1	-102	-14	-76	-69	-148	-80	-69	-894	6090	-3235	34	-9154	7452	-2179	408	-124	5442	-5426	-214	3674	7763	-16115	-23
0.132500	-26	41	86	-62	-113	-35	11	26	-18	4	-75	-67	-97	-17	-30	-62	-99	34	-87	-33	-107	-22	-99	-70	-65	-3	-98	-11	-74	-69	-146	-74	-35	-778	5993	-3163	-36	-9435	7152	-1805	311	-369	4969	-5137	-241	4042	7139	-16724	-31
0.133333	-26	41	87	-60	-112	-34	17	-13	-17	6	-74	-64	-99	-15	-30	-62	-99	35	-91	-32	-121	-19	-97	-67	-63	0	-97	-13	-73	-69	-146	-76	-47	-659	5871	-3170	-112	-9679	6898	-1424	199	-625	4474	-4901	-243	4266	6561	-17311	-28
0.134167	-26	40	87	-59	-105	-35	40	-13	-16	5	-74	-65	-97	-16	-30	-61	-99	34	-83	-32	-101	-23	-102	-70	-65	0	-91	-11	-72	-76	-148	-76	-65	-529	5725	-3245	-84	-9901	6694	-1039	50	-893	3965	-4724	-180	4336	6054	-17850	-1
0.135000	-25	39	87	-60	-109	-36	12	-15	-17	5	-73	-67	-107	-15	-33	-63	-99	35	-86	-34	-105	-22	-101	-66	-62	0	-101	-15	-73	-73	-147	-76	-84	-393	5564	-3376	-78	-10062	6561	-637	-46	-1127	3450	-4614	-107	4254	5643	-18324	-64
0.135833	-25	38	95	-62	-109	-35	12	-17	-21	4	-83	-67	-96	-16	-30	-62	-98	34	-85	-38	-109	-24	-101	-73	-66	-1	-100	-17	-75	-69	-148	-75	-61	-242	5377	-3556	-149	-10155	6479	-239	-92	-1320	2949	-4573	8	4023	5335	-18725	-65
0.136667	-26	38	85	-63	-108	-35	13	-17	-21	4	-76	-64	-95	-15	-33	-63	-101	30	-90	-34	-105	-21	-100	-70	-65	0	-99	-12	-72	-73	-148	-74	-83	-82	5171	-3763	-119	-10185	6457	150	-179	-1457	2475	-4594	56	3656	5137	-19027	-59
0.137500	-22	41	87	-57	-105	-26	15	-14	-21	3	-73	-62	-95	-13	-30	-58	-99	37	-83	-32	-103	-18	-97	-69	-65	3	-96	-22	-74	-68	-145	-74	-108	98	4953	-3983	-103	-10124	6478	518	-243	-1517	2033	-4677	10	3165	5045	-19214	-138
0.138333	-23	41	88	-55	-104	-30	15	-13	-14	8	-68	-56	-96	-10	-30	-57	-97	36	-83	-30	-101	-22	-96	-65	-60	4	-93	-9	-70	-69	-144	-73	-70	285	4715	-4209	-102	-9994	6533	852	-250	-1520	1636	-4815	21	2568	5065	-19279	-90
0.139167	-22	42	88	-59	-109	-31	16	-13	-18	5	-57	-62	-86	-14	-29	-59	-95	35	-82	-34	-101	-21	-97	-69	-62	0	-99	-12	-74	-68	-160	-73	-56	485	4467	-4433	-24	-9808	6605	1125	-282	-1450	1283	-5009	73	1893	5174	-19199	-41
0.140000	-26	39	86	-59	-107	-33	13	-14	-18	5	-70	-75	-97	-14	-23	-59	-102	32	-87	-34	-104	-19	-102	-70	-66	1	-98	-13	-74	-69	-146	-76	-84	667	4215	-4649	-51	-9541	6683	1314	-338	-1325	1018	-5243	122	1169	5356	-18978	-45
0.140833	-26	42	86	-62	-109	-6	9	-18	-21	2	-74	-66	-98	-16	-33	-60	-100	34	-86	-32	-102	-22	-101	-70	-65	-5	-115	-14	-74	-70	-147	-76	-93	917	3969	-4844	-36	-9225	6751	1410	-405	-1170	795	-5513	175	426	5599	-18609	-28
0.141667	-26	38	84	-62	-110	-42	10	-16	-18	3	-72	-66	-97	-16	-31	-38	-101	35	-86	-34	-109	-19	-101	-72	-64	0	-100	-15	-74	-73	-148	-77	-98	1147	3724	-5041	27	-8867	6791	1373	-440	-997	666	-5822	180	-302	5861	-18073	-115
0.142500	-24	16	85	-61	-110	-34	13	-14	-21	5	-74	-66	-96	-13	-30	-57	-98	36	-84	-33	-103	-19	-100	-66	-64	-1	-99	-12	-90	-69	-147	-74	-72	1390	3515	-5227	-73	-8479	6796	1190	-457	-837	628	-6165	163	-1007	6125	-17405	-115
0.143333	-25	43	87	-62	-103	-34	13	-13	-16	7	-70	-62	-102	-15	-29	-55	-101	36	-84	-32	-105	-21	-98	-68	-61	0	-98	-13	-74	-68	-148	-72	-26	1641	3294	-5424	-98	-8079	6752	834	-425	-716	678	-6533	170	-1649	6359	-16581	-69
0.144167	4	47	91	-80	-105	-29	15	-11	-15	15	-70	-64	-94	-13	-26	-55	-98	38	-81	-31	-103	-17	-97	-67	-62	1	-98	-15	-70	-67	-146	-73	-47	1897	3112	-5633	59	-7678	6644	292	-333	-671	802	-6947	110	-2218	6524	-15665	-33
0.145000	-22	44	89	-61	-108	-31	15	-12	-16	10	-72	-60	-96	-13	-25	-55	-98	38	-83	-30	-103	-18	-98	-66	-61	1	-97	-11	-70	-67	-145	-70	-14	2151	2964	-5877	-29	-7284	6475	-458	-304	-717	1008	-7389	17	-2696	6603	-14664	7
0.145833	-27	43	90	-57	-107	-28	17	-11	-13	10	-68	-62	-94	-12	-26	-55	-94	38	-81	-29	-98	-17	-97	-66	-61	1	-98	-11	-66	-67	-145	-61	-8	2404	2849	-6162	-70	-6905	6233	-1421	-309	-882	1297	-7885	-19	-3083	6556	-13594	11
0.146667	-22	44	91	-58	-108	-30	11	-11	-13	9	-68	-61	-93	-4	-25	-51	-98	38	-82	-26	-103	-18	-98	-66	-60	1	-94	-11	-72	-66	-145	-46	-16	2662	2775	-6502	4	-6559	5919	-2597	-308	-1171	1642	-8436	-42	-3363	6381	-12537	45
0.147500	-26	41	89	-58	-109	-32	10	-14	-16	5	-72	-64	-97	-15	-30	-59	-100	36	-84	-34	-119	-23	-102	-69	-64	0	-97	-14	-76	-46	-150	-73	-30	2906	2733	-6907	-18	-6239	5536	-3987	-342	-1610	2028	-9048	-86	-3559	6045	-11481	58
0.148333	-28	42	87	-63	-112	-36	12	-18	-23	7	-73	-61	-101	-16	-31	-62	-101	35	-88	-33	-112	-25	-107	-72	-65	-4	-103	-17	-74	-75	-150	-76	-21	3144	2734	-7383	-73	-5953	5087	-5576	-305	-2184	2445	-9724	-96	-3666	5558	-10485	0
0.149167	-30	44	85	-64	-115	-39	10	-19	-21	2	-79	-68	-101	-19	-33	-59	-99	35	-85	-34	-104	-24	-103	-70	-62	-1	-100	-15	-75	-70	-148	-65	-11	3380	2777	-7914	-108	-5678	4586	-7346	-150	-2900	2879	-10472	-91	-3701	4907	-9582	-21
0.150000	-25	41	84	-61	-110	-34	13	-16	-16	1	-76	-64	-95	-16	-42	-59	-99	33	-88	-32	-104	-23	-104	-70	-65	-3	-99	-14	-76	-70	-146	-74	-40	3601	2867	-8509	-17	-5431	4025	-9307	-53	-3727	3308	-11291	-77	-3674	4104	-8810	-21
0.150833	-24	50	88	-58	-104	-33	12	-17	-19	5	-74	-64	-95	-16	-31	-66	-97	35	-84	-31	-102	-21	-103	-70	-60	-1	-97	-18	-74	-70	-151	-75	-59	3807	2985	-9172	20	-5194	3415	-11397	-31	-4649	3698	-12188	-17	-3615	3155	-8198	-34
0.151667	-23	41	88	-58	-108	-34	11	-16	-15	5	-73	-56	-98	-15	-28	-61	-95	37	-84	-31	-108	-22	-103	-72	-64	0	-99	-16	-75	-73	-147	-74	-66	3999	3137	-9884	-91	-4964	2772	-13597	-22	-5634	4036	-13134	27	-3528	2076	-7759	-26
0.152500	-22	47	88	-60	-109	-32	15	-13	-16	5	-74	-63	-97	-14	-28	-61	-98	35	-85	-17	-103	-22	-100	-68	-62	-1	-99	-11	-74	-69	-148	-74	-78	4177	3313	-10619	-126	-4726	2100	-15858	-28	-6639	4305	-14131	34	-3439	887	-7511	-14
0.153333	-24	40	89	-56	-108	-35	13	-15	-19	3	-70	-64	-94	-13	-28	-45	-99	37	-83	-31	-102	-21	-100	-72	-64	0	-98	-12	-73	-69	-148	-77	-67	4338	3513	-11367	-11	-4479	1400	-18137	-34	-7620	4473	-15186	24	-3359	-391	-7454	12
0.154167	-26	43	88	-58	-107	-33	11	-13	-17	5	-74	-64	-93	-17	-28	-61	-101	32	-84	-31	-103	-25	-101	-70	-67	-3	-101	-11	-78	-73	-149	-76	-75	4481	3726	-12107	93	-4210	694	-20399	-7	-8545	4522	-16258	22	-3299	-1717	-7584	23
0.155000	-24	39	89	-60	-109	-34	10	-16	-18	3	-75	-67	-93	-15	-21	-62	-99	34	-86	-35	-102	-23	-103	-73	-62	-1	-101	-15	-75	-73	-147	-66	-104	4609	3950	-12821	213	-3913	-26	-22612	24	-9358	4439	-17323	12	-3256	-3062	-7873	7
0.155833	-23	40	84	-59	-110	-34	10	-16	-21	2	-77	-66	-100	-15	-31	-64	-102	30	-86	-36	-109	-25	-102	-72	-65	-3	-102	-14	-75	-73	-147	-78	-111	4725	4178	-13486	213	-3583	-752	-24715	11	-9997	4204	-18360	4	-3248	-4408	-8324	34
0.156667	-27	37	87	-58	-113	-36	7	-19	-23	0	-77	-70	-112	-15	-32	-63	-105	28	-91	-39	-111	-25	-105	-75	-66	-5	-105	-18	-78	-77	-151	-79	-115	4821	4399	-14086	228	-3215	-1468	-26660	-31	-10445	3810	-19338	9	-3265	-5705	-8836	41
0.157500	-28	37	82	-61	-113	-38	7	-13	-21	4	-78	-74	-96	-16	-30	-63	-103	30	-87	-35	-108	-22	-100	-70	-63	0	-101	-13	-72	-72	-148	-77	-88	4911	4629	-14598	236	-2806	-2180	-28409	-80	-10653	3260	-20233	5	-3300	-6949	-9442	36
0.158333	-23	38	86	-56	-104	-31	11	-13	-17	22	-72	-65	-96	-17	-27	-56	-99	33	-84	-30	-105	-21	-100	-70	-66	-1	-99	-12	-73	-68	-152	-77	-88	4999	4844	-15015	105	-2367	-2888	-29948	-26	-10607	2532	-21022	55	-3351	-8125	-10084	58
0.159167	-24	44	87	-62	-109	-33	13	-13	-21	6	-74	-65	-98	-12	-28	-62	-103	33	-86	-34	-102	-21	-98	-70	-63	-4	-101	-12	-76	-69	-147	-75	-103	5071	5040	-15343	183	-1901	-3594	-31243	-61	-10296	1623	-21699	121	-3407	-9214	-10719	50
0.160000	-22	54	90	-55	-108	-32	16	-7	-19	4	-72	-118	-99	-13	-28	-58	-99	34	-83	-33	-105	-22	-98	-69	-63	-3	-102	-12	-74	-69	-144	-75	-94	5146	5223	-15550	215	-1412	-4298	-32094	-223	-9707	555	-22219	36	-3454	-10164	-11311	37
0.160833	-24	40	88	-55	-107	-30	11	-12	-17	5	-72	-64	-95	-3	-30	-59	-99	33	-84	-32	-135	-23	-98	-69	-63	0	-101	-15	-72	-68	-145	-69	-83	5219	5384	-15690	116	-904	-5007	-32443	-299	-8867	-667	-22574	-69	-3486	-11010	-11839	35
0.161667	-27	41	89	-60	-105	1	15	-14	-18	5	-72	-66	-96	-14	-28	-60	-100	34	-84	-29	-103	-18	-101	-69	-63	0	-104	-12	-73	-62	-147	-72	-96	5291	5534	-15732	44	-408	-5720	-32604	-306	-7791	-2033	-22760	-88	-3486	-11735	-12277	50
0.162500	-24	39	88	-58	-108	-30	13	-12	-18	9	-69	-63	-90	-12	-27	-60	-99	35	-102	-30	-122	-18	-98	-67	-63	0	-98	-13	-72	-69	-148	-70	-104	5374	5658	-15699	46	79	-6440	-32649	-306	-6518	-3524	-22759	-108	-3443	-12349	-12612	41
0.163333	-23	42	91	-57	-105	-31	15	-12	-15	11	-70	-63	-96	-14	-26	-57	-97	37	-80	-27	-103	-17	-97	-65	-61	1	-100	-4	-69	-65	-144	-72	-98	5460	5768	-15608	40	542	-7166	-32694	-257	-5095	-5122	-22588	-138	-3348	-12852	-12831	35
0.164167	-21	44	89	-57	-104	-27	15	-11	-15	8	-72	-61	-96	-14	-28	-31	-95	35	-85	-31	-100	-21	-96	-67	-62	1	-101	-10	-70	-67	-146	-72	-112	5551	5852	-15485	-16	970	-7915	-32689	-241	-3559	-6813	-22235	-127	-3204	-13263	-12941	25
0.165000	-24	41	91	-57	-110	-29	13	-12	-19	5	-69	-63	-102	-16	-28	-57	-97	37	-82	-30	-105	-18	-98	-73	-59	0	-100	-15	-75	-68	-148	-82	-131	5653	5923	-15351	25	1342	-8687	-32711	-230	-1965	-8573	-21726	-91	-3010	-13583	-12946	42
0.165833	-27	40	91	-61	-110	-30	9	-13	-18	4	-69	-62	-96	-15	-29	-57	-100	38	-82	-10	-103	-22	-96	-67	-59	2	-94	-10	-73	-65	-143	-69	-159	5766	5974	-15219	-14	1662	-9470	-32496	-250	-374	-10351	-21062	-95	-2759	-13840	-12857	44
0.166667	-22	42	93	-57	-107	-27	34	-12	-13	9	-68	-61	-96	-16	-27	-55	-95	37	-80	-31	-103	-21	-96	-65	-60	18	-97	-17	-73	-70	-147	-72	-196	5884	6009	-15117	-30	1917	-10275	-31909	-345	1143	-12134	-20273	-126	-2475	-14060	-12690	46
0.167500	-23	41	90	-61	-109	-32	12	-14	-15	15	-72	-62	-97	-15	-34	-56	-98	33	-93	-32	-107	-22	-98	-69	-66	-3	-100	-15	-73	-68	-147	-72	-184	6005	6032	-15054	42	2103	-11098	-31061	-418	2542	-13886	-19377	-153	-2183	-14258	-12465	33
0.168333	-27	42	88	-60	-103	-31	15	-16	-21	3	-70	-59	-98	-18	-31	-59	-101	35	-85	-30	-109	-22	-100	-73	-65	5	-102	-16	-78	-72	-163	-73	-184	6133	6034	-15052	24	2204	-11920	-30029	-371	3767	-15579	-18387	-179	-1823	-14465	-12198	-5
0.169167	-23	45	90	-59	-112	-31	12	-13	-16	7	-72	-61	-95	-16	-29	-58	-99	23	-81	-30	-107	-23	-100	-72	-65	1	-99	-12	-75	-70	-147	-73	-218	6261	6031	-15110	-26	2262	-12752	-28850	-292	4794	-17196	-17321	-166	-1479	-14688	-11902	-26
0.170000	-23	40	94	-58	-109	-31	13	-16	-17	7	-73	-62	-96	-16	-29	-59	-99	35	-81	-30	-100	-19	-97	-69	-64	0	-99	-13	-75	-70	-146	-76	-187	6390	6005	-15239	-94	2243	-13577	-27529	-247	5590	-18711	-16196	-163	-1154	-14959	-11602	-9
0.170833	-23	43	91	-58	-108	-32	16	-18	-44	6	-70	-61	-94	-14	-31	-59	-97	36	-82	-30	-102	-19	-102	-69	-63	0	-100	-13	-73	-69	-145	-72	-163	6506	5982	-15438	15	2156	-14391	-26101	-228	6116	-20077	-15043	-195	-860	-15276	-11298	1
0.171667	-24	44	107	-57	-107	-29	15	-13	-16	8	-70	-60	-95	-17	-28	-60	-99	34	-81	-45	-101	-21	-99	-69	-63	2	-98	-9	-73	-67	-146	-73	-133	6638	5936	-15706	-62	2016	-15173	-24576	-315	6380	-21281	-13882	-232	-613	-15662	-11011	28
0.172500	-21	43	93	-58	-109	-29	16	-14	-16	6	-72	-62	-91	-18	-30	-56	-101	36	-85	-30	-101	-12	-101	-68	-65	0	-98	-10	-74	-68	-146	-72	-141	6706	5885	-16034	-163	1816	-15919	-22973	-430	6369	-22284	-12719	-250	-427	-16116	-10736	4
0.173333	-25	42	101	-56	-105	-33	12	-12	-14	6	-74	-65	-98	-18	-29	-61	-102	34	-84	-33	-104	-23	-99	-66	-65	0	-99	-15	-77	-70	-146	-75	-165	6787	5824	-16409	-121	1569	-16612	-21296	-441	6106	-23147	-11572	-307	-311	-16633	-10472	-22
0.174167	-27	40	89	-60	-113	-38	12	-17	-21	2	-80	-64	-99	-18	-28	-60	-101	30	-84	-34	-108	-27	-101	-70	-65	-4	-101	-11	-74	-73	-146	-74	-147	6844	5759	-16813	-200	1280	-17240	-19550	-418	5580	-23786	-10448	-355	-269	-17189	-10213	-7
0.175000	-27	40	88	-42	-111	-35	12	-14	-24	2	-77	-63	-100	-16	-30	-61	-104	28	-85	-35	-104	-22	-102	-70	-66	-4	-102	-14	-74	-83	-148	-77	-132	6885	5690	-17235	-242	951	-17796	-17726	-386	4890	-24210	-9364	-390	-308	-17782	-9955	19
0.175833	-24	41	88	-60	-107	-33	11	-16	-19	7	-76	-62	-97	-17	-29	-34	-101	34	-84	-34	-97	-23	-99	-69	-65	-4	-102	-12	-75	-67	-146	-75	-153	6910	5624	-17666	-219	563	-18258	-15843	-265	4007	-24428	-8333	-427	-412	-18375	-9683	33
0.176667	-28	39	86	-62	-110	-34	11	-17	-21	4	-77	-63	-96	-17	-28	-60	-97	30	-101	-35	-105	-23	-82	-69	-65	-7	-100	-11	-75	-69	-150	-75	-128	6915	5568	-18085	-190	166	-18628	-13916	-156	2999	-24434	-7348	-384	-606	-18946	-9382	5
0.177500	-24	42	90	-58	-107	-31	18	-12	-25	5	-75	-60	-95	-14	-27	-58	-111	34	-84	-31	-103	-19	-99	-68	-61	0	-98	-11	-72	-67	-146	-72	-55	6909	5500	-18478	-189	-285	-18894	-11955	-222	1925	-24242	-6440	-321	-856	-19473	-9036	-8
0.178333	-25	44	87	-53	-107	-31	18	-11	1	8	-69	-59	-94	-13	-25	-55	-97	35	-81	-31	-102	-21	-95	-64	-59	1	-94	-8	-74	-67	-139	-72	-53	6881	5478	-18848	-169	-774	-19054	-9981	-301	774	-23866	-5599	-321	-1151	-19926	-8652	18
0.179167	-25	42	90	-58	-104	-31	19	-12	-14	5	-73	-63	-96	-14	-27	-47	-96	35	-83	-28	-103	-18	-97	-65	-69	0	-97	-9	-74	-68	-142	-70	-70	6845	5453	-19158	-51	-1305	-19105	-8013	-303	-372	-23321	-4829	-373	-1491	-20277	-8211	47
0.180000	-23	39	89	-57	-105	-32	16	-11	-18	4	-70	-63	-93	-12	-25	-57	-98	37	-81	-30	-102	-21	-100	-66	-61	12	-97	-7	-73	-67	-145	-70	-70	6803	5443	-19429	2	-1881	-19050	-6064	-233	-1448	-22629	-4142	-412	-1850	-20503	-7712	73
0.180833	-24	42	89	-57	-108	-32	17	-14	-19	7	-96	-62	-98	-16	-30	-58	-98	35	-81	-28	-104	-23	-99	-66	-62	-3	-100	-12	-77	-72	-147	-72	-53	6750	5461	-19662	23	-2482	-18876	-4181	-94	-2452	-21816	-3548	-420	-2210	-20591	-7174	59
0.181667	-27	42	84	-60	-112	-34	2	-14	-19	4	-74	-64	-98	-16	-31	-61	-104	34	-87	-34	-109	-26	-104	-69	-67	3	-102	-12	-75	-70	-165	-76	-48	6695	5492	-19849	106	-3143	-18617	-2398	0	-3337	-20912	-3045	-427	-2558	-20513	-6583	79
0.182500	-31	37	82	-59	-111	-36	12	-18	-18	-1	-74	-65	-100	-16	-30	-58	-102	34	-62	-30	-104	-22	-101	-69	-67	0	-99	-13	-73	-72	-144	-76	-17	6647	5559	-19996	201	-3812	-18250	-748	-25	-4070	-19932	-2636	-305	-2877	-20301	-5953	77
0.183333	-27	40	86	-33	-110	-35	39	-16	-18	4	-70	-64	-98	-14	-28	-58	-100	35	-85	-31	-102	-23	-101	-74	-63	0	-97	-10	-75	-68	-145	-74	21	6601	5647	-20115	185	-4505	-17805	729	-83	-4638	-18919	-2329	-94	-3160	-19920	-5296	33
0.184167	-22	41	88	-59	-107	-33	16	-14	-19	6	-50	-63	-98	-16	-29	-58	-101	33	-84	-30	-104	-23	-99	-67	-64	-1	-98	-9	-74	-69	-146	-72	38	6556	5758	-20211	183	-5209	-17285	1993	-63	-5026	-17882	-2123	-52	-3389	-19406	-4656	26
0.185000	-23	40	88	-58	-104	-32	17	-13	-14	6	-68	-59	-94	-13	-28	-58	-97	35	-82	-30	-104	-21	-99	-68	-56	0	-99	-9	-70	-67	-143	-75	70	6524	5890	-20295	183	-5901	-16707	3007	35	-5240	-16862	-2022	-27	-3560	-18785	-4027	30
0.185833	-22	43	90	-56	-103	-32	16	-12	-15	11	-69	-60	-93	-11	-29	-59	-98	39	-81	-46	-101	-19	-97	-64	-62	3	-95	-7	-73	-66	-144	-72	39	6485	6041	-20379	328	-6574	-16084	3742	146	-5268	-15888	-2023	145	-3673	-18080	-3462	18
0.186667	-24	44	91	-57	-107	-28	15	-15	-19	8	-66	-58	-94	-11	-28	-56	-104	38	-81	-29	-103	-21	-97	-68	-64	3	-90	-8	-70	-67	-144	-73	0	6475	6202	-20476	306	-7201	-15447	4158	92	-5144	-14983	-2133	202	-3725	-17338	-2984	17
0.187500	-27	39	88	-58	-112	-32	15	-13	-16	4	-70	-67	-98	-15	-32	-60	-101	34	-84	-30	-107	-21	-98	-68	-63	0	-99	-11	-75	-70	-146	-76	51	6454	6371	-20610	177	-7762	-14809	4254	36	-4879	-14170	-2341	162	-3720	-16597	-2614	20
0.188333	-28	37	88	-50	-115	-36	11	-16	-22	4	-72	-64	-96	-15	-30	-61	-98	34	-85	-34	-102	-22	-100	-72	-67	-4	-96	-11	-74	-70	-149	-76	94	6436	6544	-20723	132	-8231	-14194	4005	9	-4495	-13464	-2645	173	-3668	-15908	-2393	0
0.189167	-26	39	89	-62	-107	-32	13	-15	-17	3	-75	-62	-97	-14	-31	-63	-101	34	-87	-32	-105	-22	-99	-69	-64	-3	-102	-13	-75	-73	-148	-77	69	6416	6710	-20873	125	-8581	-13620	3427	-139	-4029	-12876	-3038	136	-3574	-15320	-2338	-24
0.190000	-26	41	87	-61	-111	-32	11	-17	-21	0	-78	-63	-102	-15	-30	-61	-107	33	-87	-35	-108	-15	-101	-75	-67	-6	-104	-16	-77	-73	-149	-83	33	6397	6871	-21052	59	-8802	-13109	2504	-342	-3522	-12429	-3506	114	-3458	-14880	-2482	-48
0.190833	-30	34	82	-63	-112	-27	7	-18	-22	4	-81	-65	-98	-25	-32	-60	-103	33	-87	-33	-108	-25	-99	-68	-65	0	-102	-13	-77	-72	-162	-76	40	6369	7020	-21289	-96	-8864	-12673	1279	-426	-2997	-12118	-4045	129	-3324	-14614	-2830	-57
0.191667	-27	40	101	-62	-109	-30	11	-16	-19	5	-73	-66	-96	-15	-29	-61	-100	35	-88	-35	-107	-23	-100	-69	-64	-4	-103	-16	-74	-70	-148	-75	63	6333	7146	-21471	-62	-8761	-12337	-221	-349	-2507	-11960	-4648	185	-3193	-14557	-3393	-92
0.192500	-26	40	87	-62	-109	-30	15	-15	-17	6	-74	-62	-96	-13	-27	-61	-101	32	-85	-29	-104	-21	-97	-67	-64	0	-99	-14	-73	-72	-146	-76	50	6287	7252	-21700	139	-8484	-12108	-1957	-163	-2065	-11940	-5303	266	-3074	-14726	-4180	-102
0.193333	-26	41	89	-58	-84	-34	17	-15	-22	6	-73	-64	-96	-14	-27	-62	-97	36	-83	-31	-105	-21	-100	-73	-70	0	-100	-14	-73	-70	-149	-73	-6	6229	7337	-21935	157	-8041	-12005	-3876	1	-1714	-12062	-6013	329	-2987	-15115	-5173	-105
0.194167	-22	39	90	-59	-109	-31	13	-15	-16	7	-68	-65	-95	-14	-29	-59	-100	39	-84	-34	-111	-23	-99	-68	-62	0	-99	-13	-74	-73	-148	-75	1	6160	7385	-22178	79	-7433	-12020	-5939	16	-1455	-12318	-6768	298	-2927	-15709	-6361	-93
0.195000	-27	42	89	-62	-109	-30	10	-28	-17	6	-76	-67	-98	-16	-28	-60	-99	35	-85	-34	-103	-23	-100	-68	-62	-4	-100	-15	-78	-73	-145	-76	58	6087	7415	-22401	17	-6684	-12159	-8105	-76	-1313	-12689	-7568	227	-2919	-16473	-7714	-87
0.195833	-29	38	89	-61	-110	-32	12	-19	-21	5	-74	-65	-96	-15	-11	-62	-99	36	-83	-35	-104	-22	-99	-70	-63	-3	-100	-12	-75	-70	-150	-79	66	6015	7448	-22613	78	-5815	-12414	-10305	-111	-1285	-13165	-8383	164	-2957	-17376	-9201	-92
0.196667	-42	42	89	-59	-111	-33	10	-14	-19	6	-75	-64	-98	-16	-28	-60	-98	39	-81	-32	-107	-22	-100	-69	-67	-4	-100	-13	-75	-73	-151	-77	63	5947	7396	-22811	126	-4849	-12771	-12482	-63	-1373	-13718	-9273	105	-3043	-18349	-10786	-81
0.197500	-29	39	88	-61	-117	-31	12	-13	-16	0	-74	-64	-97	-13	-29	-57	-104	38	-83	-33	-108	-21	-99	-67	-60	0	-98	-11	-68	-68	-144	-75	90	5892	7360	-22983	112	-3836	-13215	-14576	38	-1561	-14333	-10176	72	-3178	-19337	-12429	-100
0.198333	-19	43	91	-57	-104	-28	15	-11	-15	6	-72	-66	-95	-15	-30	-60	-98	39	-84	-33	-102	-22	-96	-68	-63	0	-99	-12	-73	-72	-150	-76	87	5851	7301	-23131	38	-2809	-13733	-16558	-31	-1831	-14996	-11121	8	-3376	-20283	-14102	-110
0.199167	-24	39	89	-61	-111	-36	9	-16	-19	5	-74	-66	-99	-14	-28	-60	-98	37	-85	-33	-108	-21	-101	-65	-63	1	-98	-9	-73	-67	-143	-74	36	5830	7235	-23255	-32	-1798	-14299	-18382	-179	-2167	-15683	-12104	-49	-3615	-21122	-15740	-95
0.200000	-29	42	87	-57	-111	-31	41	-13	-17	7	-74	-62	-101	-16	-28	-60	-100	37	-84	-31	-107	-18	-98	-67	-64	-1	-101	-10	-75	-73	-148	-77	43	5837	7156	-23351	-72	-849	-14889	-20026	-169	-2544	-16362	-13121	-85	-3903	-21788	-17311	-88
0.200833	-26	41	88	-58	-107	-38	11	-16	-19	6	-72	-50	-96	-18	-28	-58	-99	37	-83	-32	-107	-19	-102	-67	-65	0	-98	-12	-72	-81	-143	-77	52	5871	7074	-23428	-64	17	-15465	-21455	-94	-2936	-17015	-14162	-125	-4241	-22241	-18769	-94
0.201667	-24	62	85	-57	-110	-30	11	-14	-18	3	-72	-63	-95	-15	-27	-60	-99	43	-68	-33	-100	-19	-99	-66	-62	-1	-97	-10	-73	-73	-152	-77	25	5931	6984	-23482	20	760	-16058	-22637	-39	-3313	-17624	-15224	-103	-4621	-22446	-20093	-100
0.202500	-23	41	88	-61	-109	-33	9	-14	-4	6	-73	-63	-94	-15	-26	-58	-100	35	-101	-32	-103	-19	-100	-67	-61	0	-97	-9	-72	-69	-144	-75	54	6024	6895	-23518	94	1351	-16580	-23576	22	-3652	-18158	-16293	-69	-5043	-22369	-21259	-53
0.203333	-29	42	88	-58	-110	-31	16	-12	-18	7	-72	-62	-94	-15	-26	-61	-98	37	-83	-49	-103	-17	-100	-66	-64	2	-99	-9	-70	-86	-147	-76	40	6139	6793	-23541	-69	1779	-17034	-24261	72	-3938	-18607	-17369	-131	-5513	-22005	-22233	-23
0.204167	-24	41	89	-59	-105	-32	13	-13	-11	6	-72	-60	-96	-13	-26	-9	-101	37	-82	-30	-103	-21	-98	-66	-64	0	-97	-8	-73	-66	-142	-72	20	6277	6688	-23561	-198	2033	-17404	-24705	37	-4151	-18954	-18437	-235	-6020	-21366	-23006	-35
0.205000	-25	44	89	-53	-107	-49	17	-12	-14	8	-72	-61	-97	-13	-26	-58	-98	36	-82	-33	-100	-12	-98	-65	-61	3	-94	-9	-67	-66	-143	-77	-8	6427	6563	-23575	-169	2112	-17664	-24904	0	-4283	-19187	-19470	-329	-6570	-20448	-23578	7
0.205833	-24	40	88	-57	-105	-32	12	-17	-14	4	-63	-62	-91	-12	-22	-55	-94	35	-79	-31	-102	-18	-96	-66	-64	0	-96	-9	-69	-64	-141	-66	-27	6582	6412	-23588	-317	2017	-17813	-24890	66	-4334	-19297	-20455	-397	-7164	-19319	-23944	37
0.206667	-25	44	92	-57	-105	-31	15	-14	-16	6	-73	-63	-96	-16	-26	-68	-99	32	-82	-32	-104	-22	-100	-68	-75	0	-100	-12	-74	-67	-149	-76	-48	6736	6212	-23608	-361	1757	-17842	-24672	132	-4309	-19285	-21374	-420	-7806	-18023	-24116	-3
0.207500	-27	40	82	-63	-111	-38	6	-21	-21	1	-78	-66	-98	-21	-30	-59	-93	30	-87	-35	-108	-24	-100	-70	-66	-3	-101	-13	-74	-77	-146	-77	-49	6881	5959	-23635	-238	1359	-17748	-24280	163	-4223	-19145	-22201	-384	-8470	-16604	-24097	40
0.208333	-30	35	81	-81	-112	-36	9	-16	-18	2	-77	-66	-100	-21	-30	-63	-104	29	-86	-38	-108	-25	-100	-69	-66	-3	-102	-15	-70	-69	-149	-78	-62	7008	5619	-23664	-116	834	-17520	-23742	230	-4079	-18881	-22915	-322	-9175	-15124	-23908	82
0.209167	-29	39	85	-59	-108	-35	12	-17	-19	-1	-72	-65	-97	-17	-29	-60	-100	27	-86	-27	-105	-16	-98	-70	-65	-5	-104	-14	-73	-70	-148	-75	-86	7108	5193	-23703	-90	204	-17165	-23082	235	-3915	-18503	-23498	-344	-9901	-13660	-23572	42
0.210000	-27	38	86	-58	-104	-39	10	-16	-19	4	-75	-65	-96	-17	-28	-64	-100	29	-87	-34	-104	-16	-104	-70	-63	0	-101	-13	-74	-68	-154	-75	-101	7183	4635	-23749	-79	-489	-16717	-22324	165	-3749	-18019	-23930	-492	-10646	-12272	-23101	33
0.210833	-24	41	89	-60	-107	-62	12	-15	-16	4	-75	-64	-96	-18	-26	-60	-97	32	-86	-33	-103	-22	-98	-69	-63	-1	-108	-15	-68	-69	-148	-75	-110	7216	3936	-23813	-65	-1254	-16152	-21498	45	-3618	-17445	-24196	-608	-11398	-11017	-22528	61
0.211667	-28	39	84	-58	-109	-35	12	-15	-16	1	-74	-63	-95	-17	-29	-59	-102	29	-87	-33	-103	-23	-98	-67	-65	0	-99	-14	-70	-68	-144	-74	-112	7211	3068	-23869	-128	-2046	-15503	-20634	-17	-3546	-16805	-24288	-641	-12146	-9951	-21878	89
0.212500	-23	41	88	-58	-108	-35	12	-16	-18	0	-73	-62	-94	-17	-28	-62	-98	29	-85	-33	-102	-23	-98	-68	-62	0	-100	-15	-73	-66	-146	-76	-127	7171	2026	-23935	-100	-2857	-14794	-19762	-32	-3560	-16116	-24187	-612	-12881	-9117	-21162	109
0.213333	-29	41	91	-60	-107	-33	13	-15	-17	3	-69	-61	-94	-16	-29	-62	-99	33	-85	-32	-102	-33	-98	-69	-61	0	-99	-11	-72	-69	-162	-77	-138	7086	798	-24006	-51	-3678	-14028	-18893	-60	-3686	-15393	-23908	-489	-13587	-8531	-20421	120
0.214167	-28	42	90	-60	-105	-34	10	-16	-19	2	-73	-66	-109	-22	-31	-63	-102	30	-73	-34	-105	-23	-99	-73	-66	-4	-101	-14	-75	-70	-148	-79	-95	6963	-617	-24082	-102	-4490	-13231	-18048	-103	-3949	-14659	-23450	-436	-14267	-8222	-19669	124
0.215000	-29	37	88	-63	-110	-38	22	-17	-22	-3	-76	-66	-99	-23	-32	-63	-101	28	-68	-39	-111	-28	-101	-73	-68	-7	-104	-16	-75	-77	-150	-78	-112	6799	-2218	-24157	-83	-5310	-12414	-17228	-104	-4357	-13939	-22821	-520	-14898	-8179	-18921	89
0.215833	-29	36	84	-67	-111	-51	8	-21	-22	-4	-79	-72	-99	-22	-31	-68	-102	28	-92	-35	-104	-23	-102	-72	-64	-8	-107	-15	-77	-75	-148	-80	-120	6610	-3983	-24221	-171	-6115	-11597	-16452	-86	-4916	-13233	-22039	-546	-15474	-8386	-18195	56
0.216667	-16	38	85	-61	-111	-36	9	-19	-18	1	-73	-65	-96	-19	-31	-74	-101	28	-90	-36	-104	-26	-102	-73	-66	-3	-102	-15	-76	-75	-151	-80	-73	6392	-5912	-24282	-280	-6945	-10799	-15736	-149	-5622	-12580	-21126	-495	-15987	-8822	-17505	126
0.217500	-23	40	90	-61	-109	-39	12	-17	-17	1	-73	-61	-95	-21	-29	-60	-97	33	-86	-31	-107	-25	-100	-68	-62	-1	-100	-15	-76	-101	-150	-78	-117	6156	-7962	-24333	-197	-7768	-10033	-15042	-179	-6495	-11982	-20109	-428	-16439	-9453	-16859	182
0.218333	-26	38	82	-61	-108	-33	15	-12	-18	5	-73	-60	-96	-18	-31	-61	-99	34	-88	-32	-105	-23	-100	-63	-62	-4	-100	-12	-72	-73	-147	-73	-149	5893	-10116	-24385	-176	-8623	-9319	-14421	-111	-7482	-11453	-19004	-321	-16829	-10229	-16273	115
0.219167	-24	42	88	-56	-108	-34	16	-15	-17	1	-72	-59	-99	-68	-31	-60	-99	32	-83	-32	-124	-24	-99	-68	-61	-3	-100	-13	-76	-72	-146	-75	-134	5620	-12306	-24425	-221	-9508	-8664	-13857	13	-8605	-11002	-17853	-206	-17163	-11110	-15748	84
0.220000	-26	41	88	-60	-107	-35	12	-18	-16	3	-72	-62	-94	-17	-33	-61	-99	32	-84	-52	-104	-25	-102	-72	-61	10	-99	-12	-70	-73	-148	-74	-147	5332	-14541	-24463	-134	-10449	-8071	-13347	75	-9835	-10627	-16682	-120	-17428	-12029	-15283	137
0.220833	-27	61	89	-58	-110	-34	15	-17	-17	4	-77	-66	-99	-21	-33	-61	-100	33	-87	-34	-105	-24	-102	-69	-63	-3	-100	-16	-75	-72	-149	-76	-153	5033	-16737	-24508	-35	-11449	-7549	-12894	34	-11126	-10339	-15529	-102	-17665	-12944	-14873	93
0.221667	-28	41	86	-61	-109	-38	11	-15	-18	3	-74	-62	-97	-18	-32	-62	-96	32	-88	-33	-97	-24	-103	-69	-64	-6	-90	-11	-75	-70	-146	-75	-169	4723	-18869	-24557	-32	-12523	-7102	-12500	-31	-12463	-10116	-14414	-121	-17852	-13803	-14513	68
0.222500	-28	40	87	-61	-105	-35	15	-15	-18	2	-70	-65	-98	-21	-34	-64	-100	32	-85	-34	-107	-24	-102	-70	-63	-1	-102	-12	-81	-70	-152	-75	-161	4396	-20889	-24622	-4	-13668	-6731	-12164	-109	-13818	-9971	-13370	-72	-18019	-14555	-14183	86
0.223333	-41	38	87	-63	-110	-40	10	-18	-17	3	-73	-63	-99	-19	-32	-63	-103	32	-88	-34	-109	-29	-104	-70	-66	-4	-101	-13	-104	-72	-148	-76	-164	4048	-22728	-24715	-66	-14891	-6435	-11892	-151	-15153	-9888	-12416	-32	-18168	-15171	-13880	97
0.224167	-30	39	84	-61	-111	-34	12	-12	-21	12	-72	-63	-99	-19	-33	-64	-107	33	-86	-35	-105	-22	-100	-68	-66	0	-100	-11	-75	-68	-146	-77	-156	3684	-24361	-24831	-91	-16181	-6204	-11681	-173	-16448	-9851	-11571	6	-18313	-15613	-13595	155
0.225000	-29	43	88	-58	-112	-33	15	-15	-17	6	-69	-61	-98	-15	-29	-62	-101	44	-85	-31	-104	-23	-104	-69	-64	0	-100	0	-77	-68	-149	-74	-105	3290	-25768	-24989	18	-17548	-6038	-11538	-180	-17689	-9856	-10845	36	-18465	-15867	-13307	161
0.225833	-24	42	91	-59	-102	-32	16	-12	-17	9	-69	-59	-96	-35	-30	-58	-98	38	-82	-30	-99	-19	-100	-65	-60	2	-96	-11	-72	-65	-162	-85	-117	2861	-26919	-25188	-79	-18983	-5929	-11471	-142	-18851	-9883	-10260	71	-18646	-15914	-13005	103
0.226667	-23	45	92	-57	-108	-30	16	-12	-13	7	-70	-60	-95	-13	-30	-83	-97	36	-85	-31	-102	-19	-102	-66	-61	0	-102	-13	-73	-66	-143	-74	-155	2379	-27808	-25444	-187	-20452	-5863	-11490	-144	-19917	-9922	-9814	96	-18859	-15772	-12683	87
0.227500	-29	46	91	-61	-110	-30	15	-12	-19	7	-70	-62	-97	-15	-39	-61	-98	36	-82	-34	-104	-23	-102	-68	-65	-3	-100	-12	-80	-69	-149	-78	-126	1843	-28412	-25745	-181	-21980	-5842	-11601	-196	-20877	-9962	-9503	43	-19112	-15440	-12330	88
0.228333	-28	40	90	-60	-130	-33	12	-16	-19	2	-72	-65	-97	-17	-30	-60	-103	36	-78	-33	-104	-22	-102	-72	-67	6	-101	-13	-76	-57	-145	-76	-87	1243	-28739	-26092	-164	-23453	-5843	-11804	-232	-21722	-9982	-9324	-49	-19404	-14926	-11932	79
0.229167	-27	41	88	-61	-108	-30	15	-15	-19	6	-74	-61	-95	-14	-28	-59	-99	36	-85	-35	-103	-18	-100	-69	-63	0	-101	-12	-73	-67	-147	-74	-79	566	-28802	-26487	-168	-24904	-5867	-12113	-280	-22459	-9977	-9273	-129	-19745	-14273	-11496	105
0.230000	-25	41	90	-55	-104	-30	16	-14	-17	5	-72	-61	-96	-14	-27	-61	-98	36	-84	-31	-101	-17	-102	-69	-64	-3	-99	-16	-70	-65	-144	-74	-84	-187	-28623	-26917	-184	-26286	-5904	-12540	-380	-23092	-9936	-9336	-200	-20130	-13507	-11025	111
0.230833	-26	40	92	-57	-110	-32	15	-19	-19	5	-70	-63	-95	-16	-26	-60	-100	35	-84	-32	-104	-22	-100	-69	-64	18	-100	-17	-75	-61	-145	-73	-64	-1031	-28206	-27383	-153	-27575	-5943	-13081	-446	-23622	-9853	-9503	-246	-20552	-12665	-10511	45
0.231667	-26	42	89	-61	-108	-30	15	-15	-21	4	-72	-65	-95	-14	-28	-60	-102	22	-86	-32	-105	-21	-101	-69	-65	-6	-101	-15	-75	-67	-147	-76	-62	-1972	-27620	-27863	-135	-28734	-5980	-13739	-430	-24066	-9728	-9755	-222	-21011	-11782	-9979	36
0.232500	-28	36	84	-61	-113	-33	9	-12	-18	2	-74	-64	-94	-16	-28	-60	-104	34	-84	-34	-105	-19	-99	-69	-60	0	-97	-15	-70	-66	-146	-75	-90	-3011	-26862	-28354	-56	-29729	-6013	-14507	-316	-24425	-9551	-10071	-74	-21500	-10890	-9429	21
0.233333	-22	41	89	-47	-107	-29	15	-14	-21	3	-73	-63	-97	-16	-29	-59	-95	34	-85	-30	-105	-18	-99	-67	-64	0	-97	-18	-75	-67	-148	-75	-73	-4137	-25970	-28839	21	-30546	-6025	-15378	-183	-24724	-9333	-10448	52	-21998	-10026	-8880	-3
0.234167	-29	39	88	-58	-105	-29	13	-11	-17	4	-73	-64	-96	-13	-29	-60	-100	33	-86	-32	-104	-19	-99	-68	-64	-1	-99	-15	-73	-69	-147	-73	-28	-5354	-24988	-29297	-4	-31166	-6028	-16333	-111	-24971	-9071	-10856	113	-22513	-9232	-8358	33
0.235000	-30	39	88	-60	-109	-30	13	-14	-18	1	-73	-66	-97	-16	-28	-61	-102	34	-82	-33	-105	-22	-101	-72	-65	-1	-102	-16	-74	-75	-148	-77	-74	-6635	-23935	-29732	33	-31582	-6019	-17370	-91	-25176	-8780	-11285	142	-23017	-8536	-7872	-1
0.235833	-25	41	88	-60	-109	-30	18	-12	-18	4	-73	-64	-97	-13	-29	-59	-99	32	-85	-31	-105	-25	-101	-69	-64	0	-101	-13	-80	-69	-147	-76	-97	-7955	-22836	-30119	139	-31793	-5991	-18451	-114	-25343	-8460	-11718	71	-23493	-7944	-7453	4
0.236667	-27	40	88	-59	-111	-31	11	-13	-21	4	-72	-73	-97	-16	-29	-59	-100	33	-85	-34	-125	-22	-102	-70	-64	0	-100	-16	-76	-72	-148	-77	-88	-9368	-21704	-30463	148	-31790	-5950	-19555	-147	-25489	-8128	-12140	-25	-23939	-7490	-7114	41
0.237500	-25	43	88	-57	-110	-23	11	-11	-16	5	-63	-62	-96	-13	-28	-59	-97	37	-82	-31	-102	-19	-97	-68	-60	3	-95	-10	-69	-66	-146	-72	-61	-10787	-20544	-30750	16	-31587	-5901	-20656	-165	-25602	-7786	-12542	-96	-24340	-7177	-6872	52
0.238333	-22	45	92	-59	-105	-28	16	-10	-14	6	-68	-60	-92	-16	-27	-53	-95	56	-79	-28	-101	-19	-95	-66	-59	0	-97	-11	-73	-70	-144	-72	-48	-12203	-19388	-30980	8	-31186	-5846	-21721	-155	-25700	-7456	-12924	-139	-24679	-7014	-6749	30
0.239167	-24	44	90	-56	-108	-32	15	-10	-15	6	-68	-61	-96	-14	-26	-47	-96	36	-81	-36	-108	-23	-96	-67	-61	2	-99	-11	-74	-68	-147	-74	-78	-13590	-18247	-31157	6	-30625	-5795	-22718	-110	-25777	-7153	-13263	-112	-24962	-6994	-6755	3
0.240000	-26	40	91	-61	-110	-31	13	-12	-19	5	-74	-62	-98	-15	-29	-59	-99	27	-85	-25	-107	-21	-96	-67	-66	0	-100	-11	-73	-72	-148	-77	-92	-14923	-17114	-31275	-21	-29907	-5743	-23631	-69	-25831	-6880	-13573	-88	-25170	-7117	-6900	-15
0.240833	-11	39	61	-65	-113	-33	12	-17	-19	-28	-74	-65	-97	-15	-29	-60	-98	34	-84	-33	-104	-22	-101	-67	-65	1	-98	-13	-69	-69	-148	-75	-74	-16168	-15994	-31342	37	-29058	-5698	-24425	-93	-25840	-6649	-13841	-92	-25301	-7356	-7172	6
0.241667	-25	40	89	-57	-105	-32	12	-14	-16	7	-72	-62	-96	-15	-31	-59	-97	35	-85	-29	-103	-24	-101	-69	-62	2	-98	-11	-74	-73	-149	-78	-70	-17318	-14886	-31364	79	-28107	-5662	-25069	-94	-25820	-6482	-14069	-97	-25354	-7706	-7584	-19
0.242500	-26	42	85	-58	-110	-32	15	-15	-16	9	-70	-67	-94	-12	-25	-59	-99	36	-81	-30	-104	-21	-97	-70	-64	2	-98	-11	-70	-68	-145	-77	-35	-18339	-13805	-31349	-44	-27084	-5639	-25562	-93	-25740	-6379	-14262	-147	-25328	-8145	-8124	-66
0.243333	-25	41	90	-58	-107	-31	16	-15	-16	6	-69	-61	-96	-12	-29	-59	-99	37	-73	-27	-104	-22	-98	-65	-62	3	-97	-9	-73	-68	-146	-76	-21	-19210	-12755	-31308	-49	-26024	-5629	-25881	-56	-25606	-6327	-14427	-224	-25224	-8653	-8776	-69
0.244167	-23	43	90	-56	-110	-30	11	-8	-16	9	-68	-60	-92	-11	-24	-25	-96	38	-81	-28	-103	-18	-96	-68	-60	4	-96	-9	-61	-65	-144	-73	-58	-19910	-11722	-31248	-96	-24951	-5642	-26024	-78	-25417	-6397	-14570	-265	-25050	-9208	-9528	-61
0.245000	-25	43	91	-55	-105	-29	17	-13	-16	8	-69	-58	-93	-10	-28	-56	-97	39	-78	-25	-104	-18	-99	-63	-60	1	-96	-8	-69	-67	-143	-75	-96	-20436	-10792	-31181	-136	-23896	-5671	-26010	-170	-25155	-6525	-14695	-273	-24804	-9789	-10359	-68
0.245833	-23	45	91	-52	-103	-29	23	-11	-16	9	-65	-61	-91	-9	-23	-55	-95	41	-76	-26	-97	-16	-94	-65	-59	3	-94	-6	-68	-65	-143	-90	-79	-20774	-9902	-31114	10	-22868	-5726	-25824	-185	-24826	-6736	-14808	-222	-24520	-10376	-11230	-72
0.246667	-22	44	92	-53	-103	-28	20	-10	-15	9	-73	-59	-92	-10	-26	-57	-98	39	-64	-27	-103	-26	-95	-65	-61	3	-95	-9	-72	-63	-144	-74	-65	-20934	-9084	-31058	92	-21906	-5799	-25492	-186	-24427	-7026	-14924	-132	-24180	-10950	-12148	-97
0.247500	-26	42	89	-57	-109	-29	16	-16	-19	7	-67	-64	-96	-12	-28	-58	-100	38	-81	-28	-104	-22	-97	-67	-62	0	-100	-10	-70	-72	-149	-74	-79	-20907	-8359	-31011	25	-21020	-5891	-25032	-145	-23964	-7387	-15043	-95	-23811	-11502	-13071	-132
0.248333	-28	55	85	-59	-110	-34	15	-16	-22	3	-73	-63	-100	-16	-32	-61	-105	24	-86	-33	-102	-23	-100	-70	-66	-1	-100	-15	-74	-73	-149	-79	-96	-20707	-7739	-30982	46	-20220	-6010	-24471	-180	-23440	-7810	-15168	-135	-23412	-12019	-13974	-118
0.249167	-27	40	84	-58	-112	-36	10	-19	-19	2	-78	-65	-99	-16	-31	-60	-102	34	-80	-30	-105	-22	-100	-69	-64	0	-100	-12	-74	-68	-148	-73	-110	-20346	-7226	-30962	60	-19511	-6139	-23824	-281	-22850	-8280	-15310	-134	-22999	-12474	-14827	-96
0.250000	-28	37	96	-59	-110	-33	15	-14	-18	3	-70	-62	-98	-13	-30	-44	-99	36	-83	-31	-104	-19	-97	-70	-51	3	-98	-13	-76	-69	-145	-76	-138	-19850	-6838	-30969	40	-18895	-6286	-23125	-263	-22221	-8790	-15474	-121	-22587	-12877	-15621	-96
0.250833	-27	42	89	-60	-105	-30	13	-15	-22	5	-72	-65	-99	-15	-28	-56	-98	37	-79	-29	-102	-18	-102	-68	-63	0	-104	-11	-72	-66	-145	-75	-147	-19242	-6578	-30978	70	-18373	-6452	-22408	-236	-21559	-9317	-15655	-149	-22189	-13223	-16338	-98
0.251667	-24	43	91	-60	-105	-30	15	-14	-15	7	-62	-61	-94	-12	-29	-51	-100	37	-81	-30	-104	-21	-99	-67	-59	0	-99	-11	-72	-68	-146	-73	-145	-18534	-6447	-31003	63	-17948	-6627	-21698	-201	-20881	-9851	-15857	-193	-21805	-13502	-16951	-92
0.252500	-23	37	90	-56	-109	-29	13	-11	-15	6	-70	-60	-109	-10	-28	-56	-97	37	-78	-29	-107	-22	-96	-65	-61	0	-100	-13	-77	-67	-143	-74	-130	-17763	-6442	-31027	41	-17603	-6825	-21022	-221	-20203	-10380	-16087	-215	-21457	-13727	-17499	-85
0.253333	-24	43	88	-60	-110	-31	17	-11	-14	6	-69	-63	-95	-12	-25	-55	-95	38	-81	-31	-99	-19	-97	-64	-61	2	-99	-8	-69	-65	-143	-73	-130	-16959	-6560	-31060	-21	-17345	-7032	-20401	-232	-19524	-10889	-16337	-216	-21138	-13898	-17929	-84
0.254167	-25	44	96	-57	-108	-31	9	-11	-15	4	-70	-63	-95	-28	-30	-57	-98	35	-79	-33	-104	-19	-99	-66	-62	0	-100	-11	-47	-66	-148	-72	-141	-16140	-6787	-31079	-126	-17149	-7248	-19848	-208	-18900	-11356	-16604	-205	-20865	-14020	-18261	-73
0.255000	-25	43	89	-59	-109	-34	15	-13	-19	5	-73	-64	-97	-15	-29	-51	-102	38	-82	-31	-105	-21	-103	-67	-65	0	-99	-12	-73	-67	-145	-76	-130	-15343	-7109	-31092	-96	-17023	-7464	-19390	-201	-18303	-11774	-16887	-171	-20639	-14089	-18489	-45
0.255833	-9	44	85	-57	-110	-32	12	-12	-17	4	-76	-64	-97	-17	-31	-59	-101	35	-85	-34	-108	-21	-100	-68	-66	-1	-99	-12	-77	-66	-148	-77	-122	-14583	-7513	-31083	-59	-16949	-7687	-19029	-136	-17767	-12127	-17177	-142	-20472	-14127	-18628	-21
0.256667	-28	41	84	-59	-113	-36	8	-15	-21	2	-77	-66	-82	-15	-31	-61	-104	29	-85	-35	-93	-24	-104	-72	-70	-6	-103	-17	-76	-73	-145	-77	-125	-13884	-7991	-31062	-99	-16925	-7909	-18773	-53	-17307	-12409	-17466	-144	-20356	-14124	-18678	-30
0.257500	-27	37	87	-58	-110	-34	11	-14	-23	-4	-75	-65	-97	-16	-30	-64	-100	35	-83	-35	-102	-22	-100	-67	-61	23	-98	-12	-73	-68	-149	-73	-121	-13246	-8469	-31011	-164	-16936	-8121	-18611	8	-16920	-12605	-17749	-144	-20292	-14092	-18648	-57
0.258333	-23	46	89	-57	-109	-31	15	-13	-15	7	-70	-61	-95	-15	-28	-56	-97	39	-83	-25	-103	-21	-97	-61	-62	0	-99	-11	-75	-67	-146	-73	-111	-12703	-8997	-30944	-142	-16989	-8319	-18560	-8	-16629	-12725	-18029	-158	-20284	-14037	-18567	-32
0.259167	-26	44	89	-57	-110	-31	15	-12	-21	7	-73	-64	-95	-3	-30	-60	-99	36	-82	-33	-105	-22	-99	-68	-62	0	-100	-13	-73	-74	-146	-72	-99	-12259	-9515	-30860	-45	-17075	-8505	-18598	-11	-16425	-12763	-18290	-159	-20334	-13966	-18436	-23
0.260000	-26	42	87	-57	-105	-32	15	-13	-21	5	-74	-63	-96	-15	-27	-59	-98	34	-73	-33	-102	-22	-99	-68	-65	-3	-99	-12	-73	-69	-143	-76	-84	-11918	-10019	-30755	-8	-17189	-8675	-18726	-28	-16329	-12717	-18534	-161	-20430	-13882	-18267	-25
0.260833	-28	42	91	-56	-105	-30	17	-13	-8	6	-70	-63	-95	-14	-27	-61	-100	33	-83	-34	-103	-15	-101	-70	-62	0	-100	-13	-75	-70	-147	-76	-111	-11679	-10485	-30644	4	-17328	-8822	-18917	-11	-16320	-12596	-18752	-146	-20574	-13785	-18080	-11
0.261667	-26	41	91	-58	-109	-34	15	-14	-18	5	-75	-65	-98	-15	-28	-62	-97	35	-84	-32	-105	-36	-100	-68	-67	0	-102	-12	-75	-70	-147	-75	-110	-11532	-10893	-30529	-38	-17490	-8937	-19171	28	-16403	-12408	-18972	-139	-20754	-13683	-17881	-27
0.262500	-28	40	85	-65	-107	-32	15	-13	-18	3	-74	-63	-95	-16	-28	-60	-100	33	-87	-34	-104	-22	-98	-68	-66	0	-98	-13	-73	-68	-146	-73	-76	-11487	-11241	-30425	-59	-17676	-9020	-19465	17	-16570	-12158	-19106	-143	-20969	-13570	-17681	-18
0.263333	-25	40	88	-57	-108	-33	15	-13	-23	4	-74	-63	-94	-18	-26	-59	-99	35	-82	-33	-103	-22	-96	-69	-64	-1	-104	-13	-72	-70	-148	-73	-77	-11518	-11503	-30317	-35	-17881	-9071	-19788	22	-16816	-11867	-19245	-141	-21212	-13459	-17488	-5
0.264167	-26	41	88	-55	-108	-33	16	-12	-29	4	-60	-64	-95	-15	-30	-59	-99	33	-84	-33	-101	-22	-100	-67	-63	0	-99	-13	-75	-69	-145	-75	-90	-11627	-11689	-30236	-73	-18097	-9086	-20127	39	-17124	-11538	-19345	-141	-21472	-13346	-17308	46
0.265000	-25	41	88	-57	-109	-34	16	-14	-18	2	-74	-66	-96	-16	-29	-45	-99	34	-86	-35	-108	-22	-101	-68	-65	-7	-103	-14	-75	-74	-147	-76	-75	-11796	-11786	-30180	-27	-18337	-9049	-20476	42	-17491	-11185	-19426	-139	-21746	-13235	-17135	42
0.265833	-27	43	85	-59	-112	-35	16	-12	-18	5	-75	-67	-96	-16	-27	-58	-99	33	-83	-32	-103	-22	-99	-66	-61	1	-97	-12	-73	-69	-144	-59	-38	-11998	-11802	-30149	-53	-18587	-9005	-20817	32	-17891	-10825	-19477	-142	-22018	-13129	-17025	41
0.266667	-28	39	90	-58	-108	-33	17	-17	-15	6	-73	-66	-95	-15	-27	-58	-88	35	-83	-30	-103	-22	-101	-67	-62	1	-99	-13	-72	-72	-146	-75	-38	-12225	-11743	-30149	7	-18847	-8913	-21140	11	-18322	-10473	-19511	-133	-22290	-13031	-16921	67
0.267500	-24	41	87	-60	-93	-33	16	-16	-17	4	-74	-66	-96	-16	-31	-64	-99	34	-85	-36	-108	-25	-102	-69	-58	0	-102	-16	-75	-70	-148	-78	-66	-12452	-11620	-30173	267	-19112	-8795	-21441	25	-18767	-10142	-19525	-133	-22549	-12944	-16854	44
0.268333	-27	40	86	-62	-110	-38	13	-17	-17	3	-74	-68	-101	-22	-28	-59	-102	32	-86	-58	-105	-24	-101	-67	-69	-1	-103	-14	-81	-74	-151	-78	-43	-12653	-11447	-30216	267	-19377	-8639	-21714	-4	-19212	-9831	-19525	-126	-22791	-12859	-16818	3
0.269167	-27	39	86	-60	-111	-28	12	-14	-18	5	-74	-67	-97	-17	-30	-67	-100	35	-87	-35	-107	-23	-101	-68	-64	0	-102	-12	-73	-44	-147	-76	8	-12798	-11238	-30262	157	-19640	-8444	-21946	-11	-19650	-9554	-19511	-121	-23007	-12787	-16817	47
0.270000	-27	40	86	-59	-108	-31	13	-15	-21	5	-75	-67	-99	-18	-30	-61	-101	34	-84	-32	-104	-19	-99	-82	-64	0	-99	-12	-76	-70	-147	-76	37	-12861	-11023	-30302	180	-19901	-8265	-22152	-14	-20065	-9323	-19491	-111	-23193	-12723	-16855	64
0.270833	-28	42	89	-58	-110	-35	45	-14	-19	6	-73	-65	-94	-16	-28	-61	-97	34	-83	-31	-95	-21	-101	-72	-63	0	-98	1	-74	-68	-149	-77	32	-12825	-10817	-30316	82	-20163	-8056	-22319	-26	-20447	-9139	-19465	-107	-23351	-12680	-16920	70
0.271667	-23	41	89	-57	-105	-32	16	-14	-16	6	-70	-64	-95	-16	-29	-59	-96	36	-82	-30	-103	-18	-99	-66	-62	2	-96	-11	-69	-65	-148	-75	-4	-12661	-10634	-30296	91	-20383	-7829	-22444	-35	-20793	-9003	-19438	-101	-23470	-12651	-17034	77
0.272500	-24	43	88	-59	-107	-31	13	-13	-18	7	-73	-63	-95	-14	-29	-58	-100	36	-84	-32	-103	-19	-101	-68	-66	0	-99	-11	-73	-67	-146	-74	-12	-12366	-10494	-30224	89	-20647	-7609	-22537	-44	-21097	-8916	-19410	-98	-23555	-12631	-17185	55
0.273333	-29	41	90	-59	-109	-32	15	-15	-21	6	-73	-64	-97	-17	-34	-61	-104	34	-85	-33	-109	-21	-101	-72	-66	3	-100	-12	-75	-68	-152	-79	-21	-11924	-10403	-30090	25	-20879	-7369	-22593	-81	-21358	-8883	-19389	-85	-23608	-12632	-17374	84
0.274167	-6	38	85	-59	-110	-36	11	-21	-23	4	-74	-90	-102	-19	-32	-62	-100	34	-83	-32	-105	-21	-100	-70	-63	-3	-101	-13	-76	-68	-148	-76	-29	-11332	-10357	-29884	-66	-21087	-7166	-22617	-93	-21573	-8891	-19364	-61	-23623	-12639	-17584	96
0.275000	-29	39	88	-61	-110	-34	13	-16	-17	1	-74	-66	-96	-23	-32	-61	-103	33	-86	-33	-109	-21	-103	-70	-64	-5	-100	-14	-77	-69	-147	-78	-43	-10617	-10363	-29608	-68	-21287	-6956	-22610	-125	-21724	-8938	-19341	-65	-23606	-12655	-17825	66
0.275833	-24	39	85	-58	-114	-33	11	-18	-21	2	-75	-65	-98	-16	-29	-61	-103	33	-85	-34	-108	-22	-101	-70	-69	-3	-102	-17	-76	-68	-148	-79	-49	-9756	-10395	-29271	-41	-21474	-6755	-22578	-168	-21862	-9019	-19324	-59	-23567	-12678	-18081	50
0.276667	-32	37	86	-59	-110	-29	12	-16	-28	3	-73	-63	-99	21	-30	-61	-103	34	-95	-33	-108	-22	-103	-70	-65	-1	-101	-13	-75	-67	-151	-77	-60	-8855	-10433	-28878	-79	-21653	-6564	-22517	-113	-21940	-9124	-19306	-55	-23505	-12693	-18350	42
0.277500	-23	43	89	-56	-107	-32	16	-15	-18	6	-72	-60	-95	-12	-26	-58	-98	38	-81	-29	-105	-17	-97	-59	-63	0	-98	-13	-80	-65	-145	-72	-43	-7858	-10446	-28444	-32	-21809	-6369	-22434	-120	-21987	-9245	-19288	-49	-23427	-12707	-18618	54
0.278333	-25	44	90	-55	-105	-30	19	-11	-16	8	-67	-58	-95	-47	-26	-57	-99	41	-81	-29	-101	-17	-95	-94	-61	2	-96	-10	-68	-64	-144	-74	-29	-6850	-10413	-28000	-66	-21936	-6199	-22344	-155	-22007	-9374	-19273	-44	-23342	-12713	-18880	46
0.279167	-26	44	91	-48	-110	-31	20	-14	-16	6	-69	-60	-96	-12	-28	-64	-98	37	-80	-29	-100	-18	-98	-67	-62	0	-99	-14	-70	-67	-142	-75	-70	-5869	-10308	-27564	-76	-22109	-6038	-22243	-154	-22006	-9503	-19259	-39	-23260	-12704	-19117	10
0.280000	-24	44	90	-55	-108	-30	16	-10	-13	8	-68	-59	-94	-11	-25	-58	-100	37	-64	-28	-81	-18	-98	-66	-62	1	-97	-10	-76	-64	-143	-73	-115	-4952	-10101	-27168	-80	-22283	-5885	-22125	-137	-21993	-9632	-19248	-31	-23185	-12677	-19329	-33
0.280833	-22	45	89	-59	-101	-32	13	-12	-17	7	-74	-64	-95	-14	-27	-60	-97	39	-82	-32	-105	-25	-97	-65	-62	0	-101	-15	-75	-65	-138	-74	-115	-4139	-9775	-26831	-187	-22370	-5737	-22016	-124	-21970	-9744	-19234	-26	-23118	-12626	-19497	-40
0.281667	-24	44	87	-60	-108	-31	11	-6	-22	8	-73	-61	-95	-15	-29	-62	-99	35	-86	-33	-109	-23	-101	-70	-63	-3	-101	-14	-76	-70	-148	-81	-115	-3460	-9319	-26584	-91	-22497	-5598	-21915	-139	-21936	-9838	-19225	-19	-23071	-12560	-19627	-3
0.282500	-31	42	85	-60	-119	-34	11	-17	-22	5	-75	-64	-101	-16	-30	-61	-102	34	-86	-32	-107	-21	-96	-67	-65	-3	-100	-13	-100	-72	-143	-76	-96	-2945	-8731	-26437	-9	-22614	-5461	-21822	-148	-21940	-9896	-19209	-14	-23047	-12458	-19696	12
0.283333	-25	43	87	-60	-111	-32	13	-13	-18	7	-76	-64	-97	-16	-29	-58	-97	34	-87	-33	-105	-23	-98	-67	-63	-1	-101	-12	-75	-69	-146	-75	-95	-2615	-8030	-26419	-1	-22734	-5337	-21754	-159	-21940	-9929	-19201	4	-23050	-12333	-19722	33
0.284167	-26	43	94	-57	-110	-29	15	-12	-16	8	-73	-62	-97	-13	-28	-56	-98	37	-83	-30	-102	-21	-98	-65	-61	0	-100	-13	-52	-70	-144	-74	-99	-2482	-7229	-26526	107	-22847	-5223	-21712	-170	-21960	-9929	-19199	7	-23088	-12189	-19660	26
0.285000	-24	42	91	-58	-109	-32	12	-11	-15	9	-72	-60	-94	-14	-24	-57	-96	37	-82	-35	-102	-22	-99	-65	-61	0	-100	-12	-69	-67	-143	-75	-50	-2535	-6367	-26776	121	-22959	-5116	-21702	-168	-22007	-9894	-19203	20	-23153	-12026	-19573	-55
0.285833	-27	49	89	-56	-105	-16	18	-9	-12	9	-70	-60	-92	-13	-25	-55	-93	37	-81	-29	-101	-18	-95	-77	-58	0	-99	-11	-65	-67	-143	-74	54	-2775	-5477	-27139	-52	-23065	-5025	-21732	-165	-22080	-9823	-19214	22	-23248	-11845	-19419	-59
0.286667	-25	43	92	-56	-112	-33	3	-10	-16	8	-67	-62	-92	-14	-29	-59	-98	36	-79	-29	-101	-23	-98	-66	-64	0	-99	-9	-70	-68	-136	-76	46	-3170	-4596	-27634	-83	-23174	-4948	-21812	-160	-22181	-9723	-19236	21	-23379	-11660	-19225	0
0.287500	-50	42	88	-60	-109	-33	15	-13	-17	5	-73	-64	-95	-17	-31	-57	-98	35	-84	-31	-101	-22	-99	-67	-79	12	-100	-12	-73	-72	-146	-79	0	-3704	-3767	-28221	70	-23279	-4909	-21928	-137	-22311	-9597	-19268	11	-23537	-11469	-18991	1
0.288333	-26	41	87	-61	-109	-35	0	-14	-17	7	-74	-64	-96	-17	-27	-60	-104	30	-85	-32	-109	-25	-101	-69	-67	-4	-100	-13	-74	-69	-149	-76	-75	-4325	-3036	-28899	39	-23372	-4889	-22093	-170	-22460	-9445	-19314	9	-23712	-11274	-18722	-8
0.289167	-25	43	88	-62	-112	-34	13	-15	-18	6	-75	-65	-99	-17	-29	-61	-99	33	-85	-32	-103	-22	-90	-69	-64	-1	-101	-12	-72	-72	-149	-78	-86	-4996	-2428	-29590	21	-23455	-4895	-22299	-227	-22632	-9270	-19363	26	-23902	-11093	-18438	-11
0.290000	-26	39	86	-59	-111	-39	5	-16	-21	2	-75	-67	-98	-17	-9	-61	-101	28	-85	-35	-105	-24	-102	-74	-67	-4	-101	-13	-77	-73	-147	-79	-28	-5671	-1987	-30311	-1	-23529	-4945	-22556	-185	-22816	-9089	-19423	40	-24100	-10930	-18145	-7
0.290833	-26	37	86	-63	-111	-40	11	-19	-22	1	-77	-67	-101	-19	-30	-62	-101	28	-84	-33	-110	-26	-103	-70	-64	-1	-101	-13	-73	-73	-147	-79	11	-6305	-1718	-31020	5	-23578	-5035	-22833	-151	-22999	-8903	-19485	35	-24292	-10782	-17852	-35
0.291667	-26	39	87	-59	-110	-33	13	-17	-18	2	-74	-67	-96	-18	-26	-58	-97	32	-82	-29	-104	-23	-101	-69	-67	-5	-100	-11	-73	-68	-155	-76	2	-6862	-1642	-31692	-9	-23610	-5174	-23140	-184	-23190	-8726	-19552	32	-24481	-10654	-17575	-69
0.292500	-26	37	89	-58	-108	-33	16	-13	-18	6	-74	-63	-96	-14	-28	-59	-98	30	-82	-30	-102	-22	-100	-72	-62	-1	-98	-11	-73	-68	-147	-77	28	-7307	-1754	-32269	-78	-23628	-5357	-23471	-202	-23365	-8573	-19614	28	-24651	-10563	-17317	-70
0.293333	-29	44	90	-58	-109	-36	15	-14	-18	-5	-75	-65	-96	-17	-44	-64	-99	30	-83	-33	-105	-22	-103	-69	-66	-5	-101	-11	-72	-69	-151	-75	79	-7595	-2040	-32551	-109	-23621	-5620	-23808	-210	-23526	-8427	-19678	35	-24801	-10501	-17087	-48
0.294167	-26	40	96	-57	-105	-34	18	-13	-15	5	-74	-65	-96	-18	-28	-79	-99	33	-85	-31	-104	-22	-103	-67	-61	0	-99	-12	-75	-73	-149	-75	74	-7726	-2480	-32661	-1	-23576	-5885	-24140	-177	-23661	-8317	-19732	32	-24917	-10477	-16891	-41
0.295000	-28	39	87	-60	-107	-34	11	-15	-24	0	-76	-65	-96	-9	-29	-59	-105	33	-84	-35	-107	-24	-102	-70	-69	-3	-101	-11	-73	-69	-150	-88	18	-7680	-3039	-32728	-65	-23509	-6221	-24463	-142	-23763	-8249	-19775	28	-25000	-10482	-16734	-12
0.295833	-28	38	84	-60	-109	-34	12	-15	-21	4	-75	-66	-101	-16	-29	-59	-103	28	-90	-34	-107	-24	-103	-78	-65	-5	-100	-13	-75	-73	-148	-74	-22	-7455	-3682	-32740	-59	-23414	-6604	-24776	-152	-23828	-8222	-19798	22	-25045	-10523	-16613	-6
0.296667	-27	41	84	-62	-111	-35	11	-15	-5	7	-77	-68	-98	-18	-28	-61	-100	29	-85	-39	-104	-23	-103	-69	-65	-4	-97	-17	-75	-74	-148	-73	-64	-7053	-4374	-32747	-51	-23292	-7029	-25031	-171	-23847	-8249	-19805	15	-25045	-10597	-16529	-17
0.297500	-26	38	86	-59	-105	-34	15	-16	-17	4	-74	-64	-135	-15	-27	-58	-98	34	-85	-33	-104	-22	-102	-68	-63	0	-97	-13	-72	-69	-147	-74	-59	-6499	-5055	-32755	-72	-23142	-7491	-25255	-127	-23817	-8324	-19787	7	-25003	-10705	-16471	-23
0.298333	-24	43	84	-56	-109	-29	20	-14	-17	6	-74	-63	-97	-10	-28	-59	-98	32	-83	-33	-104	-24	-101	-66	-64	-1	-100	-13	-76	-74	-150	-74	-74	-5822	-5699	-32753	-138	-22976	-7982	-25420	-151	-23751	-8460	-19755	3	-24928	-10842	-16459	-45
0.299167	-29	40	85	-62	-116	-36	8	-15	-24	4	-76	-65	-100	-15	-30	-61	-100	33	-84	-36	-107	-24	-102	-67	-63	-1	-99	-11	-72	-57	-150	-75	-132	-5052	-6264	-32764	-96	-22785	-8492	-25534	-190	-23637	-8648	-19697	-7	-24805	-11000	-16458	-35
0.300000	-24	42	85	-59	-109	-31	13	-14	-19	23	-75	-64	-91	-15	-31	-61	-101	32	-83	-34	-104	-22	-102	-68	-64	-1	-98	-11	-73	-69	-150	-76	-212	-4216	-6716	-32747	-30	-22577	-9021	-25590	-151	-23475	-8894	-19615	-4	-24658	-11189	-16480	-30
0.300833	-25	42	88	-61	-108	-35	11	-15	-17	5	-75	-63	-97	-15	-31	-61	-100	4	-85	-32	-108	-24	-104	-70	-64	-4	-100	-13	-77	-72	-148	-75	-255	-3356	-7043	-32664	-24	-22364	-9554	-25578	-154	-23283	-9191	-19518	-8	-24481	-11390	-16507	-42
0.301667	-27	42	85	-59	-102	-31	11	-15	-21	8	-73	-65	-98	-14	-31	-60	-100	32	-86	-35	-107	-21	-101	-69	-64	-1	-104	-12	-80	-70	-149	-75	-258	-2509	-7238	-32323	-24	-22137	-10079	-25506	-180	-23059	-9534	-19398	-26	-24285	-11609	-16540	-45
0.302500	-25	40	87	-60	-112	-34	10	-13	-19	3	-72	-61	-97	-13	-18	-59	-104	30	-83	-32	-104	-19	-102	-69	-58	0	-101	-14	-75	-68	-148	-76	-265	-1701	-7240	-31926	-56	-21909	-10587	-25379	-150	-22806	-9918	-19264	-30	-24072	-11847	-16563	11
0.303333	-28	43	87	-58	-104	-31	13	-15	-17	6	-74	-62	-97	-15	-31	-64	-100	33	-84	-31	-105	-21	-101	-70	-65	-3	-99	-12	-74	-70	-148	-77	-223	-970	-7112	-31489	-145	-21677	-11075	-25188	-93	-22533	-10343	-19118	-55	-23849	-12088	-16581	34
0.304167	-25	43	88	-58	-109	-33	16	-14	-19	7	-74	-62	-95	-14	-25	-59	-99	35	-84	-31	-103	-18	-100	-68	-62	-6	-97	-15	-73	-68	-146	-75	-195	-334	-6849	-31050	-52	-21464	-11535	-24958	-114	-22248	-10799	-18959	-75	-23626	-12342	-16577	37
0.305000	-28	43	102	-56	-105	-29	17	-14	-12	7	-74	-65	-99	-11	-28	-61	-98	35	-81	-29	-102	-17	-99	-65	-63	0	-99	-11	-68	-66	-147	-72	-166	184	-6470	-30632	-44	-21252	-11964	-24683	-116	-21956	-11277	-18800	-84	-23412	-12598	-16558	38
0.305833	-24	43	89	-58	-107	-31	13	-16	-17	6	-72	-62	-93	-14	-29	-57	-98	35	-82	-29	-104	-19	-98	-84	-61	0	-99	-11	-74	-66	-144	-73	-103	578	-5997	-30251	-91	-21036	-12346	-24378	-107	-21668	-11778	-18644	-93	-23197	-12861	-16516	29
0.306667	-26	41	82	-58	-109	-34	13	-14	-15	4	-70	-65	-97	-17	-29	-60	-99	34	-88	-30	-104	-17	-99	-72	-65	-1	-101	-15	-76	-95	-150	-77	-76	842	-5465	-29917	-220	-20858	-12697	-24055	-134	-21391	-12285	-18489	-110	-23015	-13131	-16454	16
0.307500	-28	38	85	-62	-111	-38	7	-21	-23	1	-82	-66	-101	-18	-30	-60	-98	33	-90	-32	-107	-23	-100	-74	-66	-5	-102	-15	-76	-70	-149	-79	-58	977	-4887	-29625	-105	-20679	-12996	-23720	-111	-21122	-12791	-18348	-130	-22839	-13399	-16371	-35
0.308333	-23	34	80	-63	-113	-36	11	-9	-21	3	-92	-67	-96	-16	-31	-63	-102	29	-93	-36	-107	-23	-101	-73	-64	-3	-103	-15	-79	-72	-150	-78	-11	994	-4313	-29386	-43	-20516	-13252	-23374	-77	-20870	-13292	-18197	-133	-22683	-13668	-16259	-11
0.309167	-26	39	87	-58	-109	-38	13	-17	-17	4	-77	-66	-98	-15	-30	-62	-99	33	-87	-33	-105	-24	-99	-73	-64	-3	-107	-15	-76	-72	-148	-79	28	901	-3756	-29187	-86	-20361	-13461	-23034	-67	-20634	-13779	-18060	-149	-22545	-13939	-16132	80
0.310000	-25	39	85	-58	-109	-35	12	-15	-18	3	-74	-59	-93	-17	-30	-62	-99	33	-85	-33	-107	-24	-100	-73	-63	-4	-101	-13	-77	-69	-152	-79	21	721	-3256	-29027	-10	-20225	-13632	-22698	-61	-20424	-14244	-17939	-156	-22429	-14205	-15990	33
0.310833	-23	40	88	-61	-108	-35	15	-14	-17	4	-73	-86	-103	-15	-29	-59	-100	36	-86	-31	-108	-21	-98	-72	-64	-4	-99	-16	-73	-70	-146	-76	5	463	-2837	-28894	10	-20090	-13754	-22386	-95	-20233	-14684	-17823	-151	-22320	-14473	-15836	-8
0.311667	-23	41	86	-62	-109	-36	13	-14	-19	3	-73	-64	-95	-15	-25	-60	-95	35	-87	-32	-104	-19	-110	-68	-62	-3	-99	-12	-70	-68	-146	-75	-24	151	-2482	-28771	-33	-19970	-13843	-22098	-88	-20070	-15082	-17730	-148	-22229	-14734	-15675	46
0.312500	-23	40	89	-59	-108	-35	15	-14	-17	6	-72	-64	-94	-15	-19	-60	-95	34	-85	-31	-100	-17	-101	-68	-63	-1	-98	-11	-70	-67	-148	-77	-22	-206	-2237	-28645	-49	-19853	-13900	-21835	-80	-19926	-15442	-17645	-155	-22153	-14999	-15509	57
0.313333	-24	22	86	-60	-109	-35	12	-15	29	4	-70	-65	-95	-15	-27	-57	-98	36	-85	-30	-104	-22	-98	-70	-62	0	-99	-5	-74	-67	-145	-76	20	-581	-2091	-28498	3	-19751	-13924	-21604	-98	-19811	-15759	-17573	-159	-22080	-15256	-15346	51
0.314167	-23	39	89	-62	-112	-35	13	-15	-18	3	-73	-66	-95	3	-27	-61	-101	32	-87	-34	-105	-18	-99	-69	-63	-1	-103	-13	-75	-69	-149	-79	30	-963	-2047	-28313	50	-19653	-13924	-21398	-81	-19717	-16026	-17506	-155	-22018	-15508	-15187	62
0.315000	-43	38	85	-62	-110	-39	11	-17	-22	0	-76	-66	-97	-16	-29	-64	-103	30	-88	-36	-107	-22	-101	-76	-66	-7	-103	-15	-75	-72	-150	-81	-3	-1339	-2094	-28082	63	-19561	-13901	-21226	-52	-19638	-16241	-17445	-165	-21952	-15754	-15040	118
0.315833	-28	36	82	-65	-112	-42	6	-22	-21	0	-78	-67	-100	-16	-33	-63	-102	35	-88	-34	-108	-22	-102	-72	-67	-5	-102	-14	-75	-72	-150	-80	-35	-1702	-2231	-27788	82	-19473	-13856	-21069	-49	-19566	-16397	-17388	-178	-21885	-15984	-14895	112
0.316667	-29	37	81	-64	-113	-38	12	-19	-22	0	-76	-68	-98	-21	-29	-62	-97	28	-86	-40	-105	-23	-102	-72	-65	-5	-104	-16	-75	-72	-149	-81	-93	-2041	-2442	-27414	-41	-19387	-13795	-20935	-31	-19514	-16503	-17324	-183	-21814	-16201	-14750	67
0.317500	-26	37	85	-62	-108	-35	13	-14	-13	0	-70	-63	-97	-14	-28	-58	-101	8	-88	-35	-109	-19	-99	-72	-62	-1	-100	-13	-70	-67	-145	-80	-91	-2360	-2709	-26973	-70	-19304	-13717	-20818	-47	-19458	-16548	-17250	-177	-21735	-16403	-14648	55
0.318333	-23	41	88	-59	-105	-31	16	-12	-16	5	-73	-61	-96	-14	-26	-58	-99	34	-86	-31	-103	-21	-100	-68	-64	0	-102	-14	-87	-67	-146	-75	-112	-2661	-3030	-26459	25	-19228	-13629	-20715	-72	-19421	-16549	-17177	-141	-21654	-16587	-14525	96
0.319167	-24	52	90	-60	-105	-34	13	-12	-15	6	-73	-59	-94	-13	-29	-57	-97	32	-86	-33	-103	-22	-99	-67	-61	-3	-99	-12	-72	-68	-148	-77	-88	-2946	-3384	-25879	95	-19158	-13528	-20622	-59	-19380	-16491	-17083	-127	-21561	-16753	-14422	131
0.320000	-24	43	82	-45	-111	-32	12	-14	-15	6	-75	-62	-99	-15	-28	-58	-97	33	-83	-32	-100	-18	-100	-67	-62	-8	-100	-14	-74	-69	-146	-75	-64	-3215	-3767	-25238	74	-19094	-13416	-20535	-81	-19342	-16388	-16982	-165	-21469	-16896	-14324	137
0.320833	-24	43	87	-59	-110	-32	11	-16	-17	4	-70	-62	-95	-16	-29	-60	-96	59	-82	-32	-102	-23	-103	-66	-61	0	-101	-12	-72	-70	-146	-76	-29	-3473	-4135	-24571	17	-19044	-13297	-20442	-102	-19303	-16216	-16866	-168	-21370	-17010	-14232	90
0.321667	-24	41	88	-59	-125	-38	15	-13	-15	5	-68	-60	-96	-16	-31	-59	-96	33	-82	-33	-102	-21	-99	-67	-58	-1	-99	-12	-72	-67	-148	-74	-64	-3745	-4533	-23875	45	-18994	-13165	-20347	-130	-19266	-16073	-16728	-163	-21268	-17099	-14148	62
0.322500	-22	40	89	-60	-109	-35	12	-14	-16	4	-70	-76	-95	-15	-29	-60	-97	32	-86	-33	-104	-19	-102	-67	-63	-1	-100	-12	-74	-67	-148	-74	-162	-3987	-4918	-23180	-9	-18964	-13023	-20259	-156	-19230	-15868	-16574	-159	-21166	-17153	-14053	64
0.323333	-26	41	86	-59	-111	-21	12	-16	-19	5	-74	-91	-98	-18	-32	-62	-101	30	-85	-34	-104	-21	-103	-70	-67	0	-102	-16	-76	-73	-151	-78	-139	-4242	-5289	-22519	57	-18943	-12879	-20143	-165	-19191	-15633	-16407	-152	-21071	-17181	-13964	57
0.324167	-29	41	88	-62	-112	-36	10	-18	-18	4	-73	-66	-101	1	-31	-61	-100	35	-83	-30	-107	-31	-102	-68	-64	0	-99	-11	-73	-69	-145	-75	-76	-4504	-5637	-21902	52	-18936	-12719	-20028	-142	-19156	-15376	-16214	-156	-20972	-17165	-13857	50
0.325000	-9	43	89	-57	-114	-33	13	-12	-16	4	-69	-60	-103	-14	-29	-60	-99	35	-81	-30	-103	-22	-99	-69	-62	0	-100	-12	-72	-67	-149	-76	-96	-4747	-5965	-21366	-53	-18940	-12557	-19899	-127	-19118	-15111	-16013	-145	-20880	-17120	-13753	8
0.325833	-22	44	89	-56	-104	-32	13	-16	-14	8	-69	-58	-92	-14	-28	-59	-94	36	-80	-29	-103	-19	-100	-68	-61	0	-98	-11	-69	-68	-145	-72	-154	-5034	-6268	-20923	-26	-18968	-12385	-19770	-159	-19090	-14841	-15803	-138	-20789	-17040	-13634	-79
0.326667	-26	43	91	-56	-112	-42	16	-13	-14	8	-68	-62	-98	-15	-27	-59	-97	35	-81	-31	-107	-22	-103	-66	-59	0	-101	-12	-74	-68	-148	-74	-143	-5295	-6554	-20593	3	-18997	-12211	-19623	-167	-19064	-14571	-15583	-139	-20720	-16927	-13512	-149
0.327500	-21	44	89	-58	-104	-32	16	-14	-16	5	-69	-60	-95	-14	-29	-59	-98	34	-82	-31	-104	-24	-100	-68	-66	-1	-102	-12	-74	-70	-148	-76	-65	-5555	-6814	-20385	54	-19049	-12034	-19481	-142	-19055	-14305	-15365	-131	-20662	-16785	-13377	-128
0.328333	-52	44	85	-59	-112	-33	11	-14	-19	4	-117	-66	-98	-16	-31	-63	-101	33	-86	-35	-107	-24	-101	-69	-66	-1	-97	-12	-74	-72	-150	-74	-73	-5801	-7054	-20302	23	-19122	-11858	-19331	-127	-19049	-14041	-15143	-151	-20608	-16603	-13227	-144
0.329167	-26	37	91	-58	-111	-34	12	-15	-19	4	-75	-64	-99	-17	-29	-61	-99	69	-82	-32	-109	-25	-100	-67	-75	-3	-104	-8	-76	-70	-148	-74	-100	-6030	-7268	-20332	64	-19196	-11676	-19182	-135	-19055	-13789	-14929	-155	-20566	-16394	-13070	-160
0.330000	-28	40	88	-60	-108	-31	15	0	-18	6	-72	-64	-96	-16	-27	-59	-99	33	-87	-32	-103	-22	-100	-65	-61	-1	-101	-11	-63	-68	-147	-75	-74	-6236	-7472	-20468	52	-19286	-11492	-19032	-132	-19077	-13548	-14714	-131	-20538	-16160	-12907	-86
0.330833	-27	39	89	-58	-110	-33	13	-16	-12	3	-72	-79	-98	-12	-28	-59	-99	34	-81	-30	-107	-21	-100	-68	-64	0	-100	-13	-73	-69	-148	-76	-22	-6413	-7656	-20688	-3	-19383	-11309	-18882	-137	-19108	-13320	-14517	-115	-20520	-15905	-12734	-6
0.331667	-26	41	88	-60	-111	-32	12	-16	-17	5	-73	-65	-96	-16	-31	-59	-100	34	-85	-33	-109	-18	-102	-68	-67	4	-100	-13	-76	-72	-145	-76	5	-6571	-7835	-20981	-8	-19506	-11123	-18746	-163	-19159	-13109	-14336	-95	-20510	-15630	-12562	8
0.332500	-26	38	86	-59	-113	-33	11	-17	-22	2	-61	-68	-101	-18	-31	-50	-102	32	-84	-29	-103	-19	-98	-67	-66	-1	-99	-11	-75	-69	-150	-76	-23	-6689	-8003	-21296	53	-19618	-10931	-18612	-151	-19215	-12897	-14169	-94	-20511	-15334	-12382	-29
0.333333	-29	40	88	-57	-111	-33	12	-15	-14	6	-73	-65	-98	-17	-28	-60	-102	32	-83	-31	-105	-23	-101	-69	-63	-3	-98	-15	-77	-72	-148	-77	-45	-6775	-8171	-21620	38	-19746	-10748	-18487	-143	-19288	-12718	-14018	-94	-20518	-15032	-12199	-24
0.334167	-26	41	89	-59	-112	-33	12	-17	-18	5	-74	-65	-74	-17	-30	-60	-102	33	-83	-32	-104	-24	-100	-68	-64	0	-99	-14	-72	-75	-151	-76	-34	-6828	-8329	-21907	54	-19872	-10558	-18365	-97	-19371	-12538	-13891	-93	-20531	-14719	-12019	6
0.335000	-27	40	90	-59	-111	-34	11	-17	-18	4	-72	-66	-96	-18	-29	-59	-100	32	-83	-34	-107	-26	-102	-70	-63	-3	-100	-15	-73	-75	-150	-76	-21	-6849	-8497	-22143	118	-20001	-10365	-18248	-80	-19458	-12370	-13776	-82	-20544	-14405	-11836	22
0.335833	-25	42	88	-63	-111	-33	12	-17	-17	3	-70	-72	-99	-13	-29	-62	-99	32	-84	-34	-103	-23	-99	-68	-65	-3	-101	-16	-75	-73	-151	-79	-18	-6836	-8647	-22315	85	-20126	-10164	-18136	-131	-19550	-12207	-13658	-67	-20558	-14094	-11665	44
0.336667	-26	37	86	-60	-113	-33	11	-18	-22	4	-73	-63	-99	-16	-29	-61	-102	33	-86	-30	-107	-23	-98	-72	-66	-4	-98	-16	-75	-57	-148	-76	50	-6794	-8805	-22342	20	-20244	-9963	-18031	-119	-19638	-12040	-13588	-67	-20563	-13783	-11498	53
0.337500	-26	42	89	-57	-110	-33	12	-9	-19	4	-70	-61	-100	-15	-28	-59	-100	34	-83	-29	-109	-19	-96	-67	-63	1	-97	-13	-72	-68	-147	-76	108	-6724	-8963	-22265	30	-20344	-9755	-17922	-90	-19715	-11879	-13505	-56	-20558	-13477	-11324	6
0.338333	-24	43	88	-55	-104	-31	16	-14	-18	8	-70	-60	-96	-12	-27	-56	-97	34	-81	-29	-103	-18	-97	-66	-64	-4	-96	-12	-70	-69	-149	-73	97	-6630	-9116	-22062	-4	-20450	-9550	-17822	-118	-19785	-11719	-13433	-40	-20544	-13183	-11166	-25
0.339167	-28	41	87	-57	-107	-31	16	-17	-17	5	-68	-62	-94	-13	-29	-61	-100	33	-82	-30	-78	-21	-96	-67	-62	1	-97	-12	-69	-68	-147	-77	101	-6520	-9267	-21739	81	-20536	-9344	-17716	-116	-19838	-11554	-13360	-18	-20518	-12902	-11012	-7
0.340000	-24	39	90	-57	-107	-33	5	-17	-19	4	-86	-60	-94	-18	-28	-59	-99	33	-83	-33	-107	-25	-100	-56	-66	-4	-101	-17	-79	-74	-147	-76	66	-6394	-9404	-21299	96	-20604	-9139	-17611	-93	-19870	-11391	-13291	-36	-20468	-12638	-10867	81
0.340833	-30	35	82	-62	-114	-38	8	-19	-16	2	-75	-65	-99	-16	-30	-102	-103	30	-85	-33	-105	-23	-100	-69	-65	-3	-101	-14	-75	-69	-148	-73	11	-6249	-9543	-20751	-13	-20650	-8923	-17497	-128	-19873	-11216	-13203	-43	-20393	-12388	-10727	198
0.341667	-26	40	84	-60	-88	-35	12	-16	-22	3	-75	-64	-97	-17	-29	-60	-102	30	-86	-43	-108	-25	-99	-67	-68	-3	-101	-16	-92	-69	-145	-76	-17	-6090	-9662	-20116	22	-20675	-8723	-17388	-150	-19852	-11042	-13111	-48	-20295	-12158	-10597	202
0.342500	-28	39	85	-59	-105	-33	12	-18	-17	5	-83	-62	-97	-16	-30	-60	-101	32	-85	-28	-107	-23	-102	-65	-64	-1	-100	-12	-74	-68	-149	-74	-125	-5925	-9765	-19425	69	-20662	-8520	-17266	-101	-19795	-10864	-13002	-48	-20174	-11943	-10476	132
0.343333	-26	38	87	-59	-112	-33	6	-16	-16	5	-72	-63	-98	-16	-29	-58	-100	34	-84	-33	-104	-24	-101	-68	-49	-1	-99	-16	-74	-72	-146	-76	-269	-5757	-9844	-18705	161	-20636	-8328	-17138	-136	-19705	-10689	-12880	-43	-20020	-11746	-10350	146
0.344167	-24	42	87	-58	-107	-33	16	-12	-16	7	-72	-61	-91	-11	-28	-59	-97	34	-84	-32	-105	-22	-98	-65	-62	0	-99	-10	-72	-67	-144	-70	-222	-5587	-9903	-17984	133	-20574	-8168	-17009	-183	-19578	-10505	-12740	-36	-19833	-11568	-10240	154
0.345000	-24	41	88	-53	-104	-31	16	-12	-18	10	-74	-59	-97	-15	-28	-60	-97	34	-82	-30	-102	-21	-104	-67	-61	1	-96	-11	-70	-67	-149	-73	-119	-5417	-9933	-17285	16	-20477	-7961	-16865	-155	-19411	-10329	-12582	-29	-19625	-11411	-10129	158
0.345833	-23	45	89	-55	-108	-32	15	-10	-19	5	-68	-60	-95	-13	-25	-59	-116	38	-83	-30	-102	-21	-99	-63	-60	-3	-100	-8	-72	-65	-142	-72	-144	-5253	-9936	-16639	82	-20349	-7798	-16719	-122	-19212	-10159	-12408	-24	-19390	-11270	-10026	151
0.346667	-22	42	88	-55	-102	-28	16	-10	-15	4	-69	-60	-94	-14	-28	-60	-96	36	-81	-49	-102	-18	-98	-65	-59	-3	-98	-10	-73	-68	-146	-74	-246	-5095	-9911	-16077	36	-20183	-7640	-16562	-100	-18980	-9998	-12220	-33	-19131	-11151	-9933	74
0.347500	-24	41	88	-57	-108	-36	12	-14	-17	3	-72	-63	-98	-18	-29	-62	-97	34	-87	-29	-105	-22	-103	-68	-65	-1	-100	-11	-75	-67	-151	-76	-262	-4940	-9852	-15602	-45	-19988	-7501	-16405	-113	-18712	-9846	-12022	-38	-18852	-11048	-9838	73
0.348333	-25	39	87	-50	-112	-33	8	-6	-17	4	-76	-65	-100	-18	-35	-64	-101	33	-90	-35	-109	-24	-107	-73	-65	-6	-101	-14	-70	-73	-153	-79	-229	-4799	-9770	-15234	-27	-19753	-7376	-16235	-137	-18417	-9708	-11810	-22	-18545	-10958	-9745	92
0.349167	-27	36	85	-59	-111	-38	9	-19	-23	-1	-77	-66	-97	-18	-46	-65	-101	29	-88	-31	-105	-24	-102	-72	-64	-6	-98	-13	-76	-72	-149	-76	-280	-4661	-9634	-14971	-28	-19481	-7253	-16061	-119	-18091	-9577	-11588	-12	-18217	-10870	-9640	79
0.350000	-25	62	86	-57	-109	-35	12	-13	-8	1	-76	-65	-98	-15	-30	-62	-101	30	-85	-32	-105	-23	-101	-74	-63	-6	-103	-15	-75	-70	-148	-77	-234	-4539	-9478	-14819	21	-19181	-7149	-15881	-81	-17738	-9469	-11362	-8	-17879	-10798	-9551	42
0.350833	-26	39	90	-59	-109	-33	13	-15	-22	2	-75	-62	-96	-15	-13	-58	-100	37	-84	-31	-104	-19	-101	-66	-65	-3	-101	-9	-74	-65	-146	-75	-99	-4421	-9278	-14765	-44	-18848	-7056	-15698	-36	-17365	-9368	-11134	0	-17529	-10728	-9447	16
0.351667	-25	36	89	-56	-108	-33	13	-13	-21	6	-73	-62	-95	-15	-26	-60	-100	36	-87	-29	-103	-23	-99	-67	-61	-1	-97	-11	-86	-66	-147	-74	-64	-4316	-9057	-14807	-73	-18486	-6980	-15516	-81	-16974	-9285	-10904	-12	-17175	-10665	-9334	19
0.352500	-21	41	89	-55	-104	-33	15	-12	-17	8	-80	-59	-92	-17	-27	-57	-95	37	-84	-29	-108	-23	-98	-65	-63	-1	-97	-11	-73	-67	-146	-74	-145	-4217	-8802	-14917	15	-18100	-6907	-15334	-74	-16573	-9256	-10690	-21	-16813	-10594	-9222	19
0.353333	-27	36	90	-57	-104	-32	17	-13	-14	7	-73	-63	-96	-15	-27	-59	-99	36	-85	-33	-100	-21	-97	-65	-63	-1	-99	-11	-70	-68	-142	-74	-176	-4132	-8524	-15083	-9	-17696	-6848	-15155	-45	-16168	-9162	-10469	-22	-16450	-10518	-9093	-7
0.354167	-26	40	90	-57	-107	-33	15	-12	-21	4	-73	-64	-96	-14	-29	-38	-98	36	-83	-30	-103	-21	-98	-68	-63	0	-100	-12	-75	-68	-147	-77	-155	-4053	-8223	-15292	-76	-17276	-6799	-14980	-61	-15754	-9123	-10264	-15	-16093	-10445	-8954	-17
0.355000	-27	40	108	-61	-107	-35	19	-13	-18	5	-74	-62	-96	-17	-26	-59	-97	35	-83	-31	-104	-24	-97	-66	-60	-1	-98	-11	-75	-66	-146	-77	-59	-3977	-7893	-15481	-39	-16844	-6752	-14806	-62	-15333	-9085	-10067	-14	-15726	-10335	-8799	-12
0.355833	-26	40	89	-62	-107	-36	12	-14	-15	4	-77	-66	-99	-18	-12	-60	-99	33	-62	-33	-108	-24	-101	-69	-63	-4	-102	-15	-78	-73	-148	-76	-28	-3908	-7558	-15672	47	-16401	-6710	-14634	-34	-14921	-9050	-9878	-27	-15375	-10220	-8631	-5
0.356667	-28	36	88	-64	-112	-40	9	-18	-21	1	-77	-66	-102	-16	-30	-61	-101	32	-81	-33	-95	-26	-102	-70	-66	-5	-93	-15	-76	-72	-147	-81	-91	-3834	-7198	-15834	101	-15959	-6674	-14469	-13	-14501	-9029	-9703	-27	-15019	-10084	-8450	-11
0.357500	-30	39	85	-61	-113	-39	7	-25	-18	3	-75	-65	-98	-18	-31	-60	-99	32	-83	-29	-104	-22	-100	-68	-61	0	-98	-10	-72	-68	-147	-74	-103	-3759	-6818	-15943	59	-15506	-6623	-14300	-51	-14064	-8986	-9531	-42	-14663	-9917	-8246	-22
0.358333	-23	43	89	-59	-110	-35	12	-15	-15	6	-72	-62	-96	-13	-30	-58	-100	38	-83	-32	-104	-23	-99	-68	-63	2	-96	-13	-70	-67	-143	-74	-67	-3684	-6433	-16001	7	-15063	-6584	-14140	-98	-13671	-8953	-9375	-33	-14302	-9723	-8033	12
0.359167	-27	41	87	-59	-109	-33	13	-14	-19	8	-70	-64	-98	-17	-31	-61	-98	37	-84	-30	-101	-21	-100	-73	-64	1	-95	-10	-74	-69	-149	-76	-5	-3607	-6036	-15996	-33	-14627	-6538	-13980	-109	-13256	-8896	-9222	-40	-13941	-9506	-7821	75
0.360000	-23	43	87	-60	-107	-31	11	-15	-17	5	-70	-62	-96	-15	-30	-60	-97	36	-84	-31	-102	-23	-102	-66	-63	0	-96	-9	-76	-70	-146	-75	1	-3522	-5632	-15921	-10	-14201	-6480	-13817	-150	-12847	-8827	-9076	-55	-13583	-9262	-7578	73
0.360833	-24	43	88	-58	-105	-31	13	-15	-18	6	-72	-62	-93	-17	-30	-59	-99	36	-82	-29	-103	-19	-100	-68	-62	0	-97	-11	-39	-67	-147	-75	-9	-3434	-5228	-15791	-16	-13780	-6415	-13657	-134	-12437	-8737	-8940	-44	-13197	-8985	-7343	10
0.361667	-25	42	86	-64	-109	-34	11	-13	-17	7	-73	-64	-96	-13	-31	-58	-99	36	-86	-32	-102	-21	-102	-70	-64	0	-99	-12	-70	-68	-146	-73	5	-3341	-4822	-15593	-8	-13375	-6339	-13492	-111	-12030	-8626	-8807	-50	-12808	-8680	-7103	-4
0.362500	-23	42	87	-59	-107	-33	11	-13	-16	7	-73	-62	-98	-15	-30	-60	-97	33	-84	-31	-103	-24	-100	-68	-60	0	-98	-10	-74	-70	-149	-82	59	-3245	-4420	-15347	-50	-12979	-6241	-13327	-130	-11618	-8487	-8672	-32	-12413	-8346	-6864	-6
0.363333	-26	43	87	-58	-108	-32	11	-16	-22	6	-75	-62	-94	-14	-32	-61	-98	36	-86	-32	-105	-21	-100	-70	-63	-3	-100	-11	-75	-68	-147	-73	101	-3144	-4028	-15070	-72	-12588	-6149	-13157	-119	-11206	-8327	-8538	-15	-11986	-7988	-6636	-33
0.364167	-26	38	84	-59	-109	-32	13	-14	-15	5	-76	-63	-97	-13	-30	-60	-96	32	-87	-34	-103	-22	-100	-69	-64	-3	-97	-9	-73	-70	-146	-74	88	-3046	-3652	-14775	-35	-12209	-6032	-12990	-91	-10784	-8128	-8407	-35	-11550	-7605	-6414	-36
0.365000	-25	42	79	-57	-107	-30	11	-19	-16	6	-76	-63	-95	-14	-34	-59	-99	34	-84	-33	-103	-24	-100	-70	-65	-1	-100	-11	-74	-74	-146	-72	95	-2951	-3300	-14451	-4	-11832	-5901	-12819	-94	-10357	-7904	-8279	-36	-11097	-7206	-6209	-19
0.365833	-24	40	86	-62	-109	-35	11	-10	-18	3	-76	-67	-97	-16	-31	-59	-96	33	-86	-30	-102	-22	-100	-67	-60	0	-101	-10	-73	-69	-145	-60	125	-2863	-2972	-14136	22	-11451	-5749	-12649	-155	-9916	-7651	-8143	-29	-10618	-6783	-6018	-49
0.366667	-23	57	91	-58	-108	-31	11	-13	-19	5	-75	-65	-95	-14	-30	-61	-98	47	-84	-32	-104	-22	-100	-69	-59	0	-101	-13	-73	-72	-148	-73	78	-2778	-2675	-13835	69	-11070	-5585	-12470	-181	-9482	-7376	-8014	-53	-10129	-6354	-5854	-97
0.367500	-26	40	87	-52	-109	-34	11	-17	-19	4	-74	-64	-96	-19	-50	-62	-101	32	-85	-35	-111	-27	-102	-69	-66	-3	-101	-11	-76	-69	-148	-76	9	-2711	-2420	-13559	16	-10686	-5404	-12307	-154	-9032	-7068	-7886	-79	-9614	-5913	-5713	-80
0.368333	-27	40	86	-61	-111	-38	10	-17	-19	4	-77	-68	-102	-19	-34	-62	-98	29	-88	-35	-109	-24	-103	-69	-63	-3	-101	-15	-76	-76	-149	-78	-22	-2658	-2200	-13310	-10	-10287	-5205	-12141	-148	-8581	-6739	-7757	-107	-9085	-5465	-5592	-30
0.369167	-25	39	85	-62	-112	-35	11	-14	-17	1	-74	-63	-96	-16	-31	-62	-103	29	-86	-34	-105	-25	-101	-67	-64	0	-101	-13	-77	-70	-148	-78	15	-2623	-2012	-13100	62	-9880	-4993	-11988	-158	-8112	-6384	-7620	-139	-8537	-5019	-5503	-32
0.370000	-28	44	90	-59	-109	-33	6	-16	-19	4	-76	-67	-100	-16	-32	-59	-100	32	-84	-33	-105	-11	-102	-68	-65	-3	-109	-11	-73	-76	-149	-77	53	-2604	-1869	-12931	-6	-9453	-4765	-11840	-148	-7643	-6020	-7501	-144	-7987	-4575	-5441	-79
0.370833	-27	41	88	-48	-110	-39	11	-13	-17	3	-73	-62	-96	-21	-29	-59	-96	34	-83	-33	-107	-24	-102	-69	-63	0	-98	-13	-72	-67	-148	-76	18	-2605	-1761	-12804	0	-9013	-4525	-11711	-133	-7170	-5636	-7376	-112	-7430	-4143	-5405	-81
0.371667	-23	50	89	-60	-108	-30	13	-13	-18	6	-73	-63	-93	-16	-29	-58	-97	32	-80	-32	-103	-22	-99	-65	-67	-4	-98	-8	-70	-68	-146	-76	-61	-2630	-1686	-12719	32	-8552	-4275	-11586	-174	-6698	-5247	-7255	-74	-6878	-3727	-5400	-67
0.372500	-21	43	89	-59	-111	-39	13	-16	-18	4	-69	-64	-108	-17	-30	-60	-83	33	-82	-32	-104	-24	-100	-68	-64	-1	-97	-11	-74	-68	-148	-76	-39	-2673	-1641	-12676	-63	-8084	-4023	-11483	-160	-6215	-4856	-7142	-7	-6336	-3331	-5423	-62
0.373333	-26	42	88	-33	-111	-33	13	-15	-19	3	-74	-65	-99	-16	-32	-62	-100	33	-84	-39	-109	-26	-103	-70	-65	-3	-102	-13	-75	-73	-149	-104	-1	-2737	-1617	-12670	-47	-7600	-3766	-11395	-125	-5761	-4472	-7032	-19	-5803	-2961	-5477	-49
0.374167	-29	38	87	-62	-112	-38	9	-21	-23	1	-77	-68	-100	-19	-32	-61	-102	4	-86	-35	-107	-23	-102	-70	-69	-6	-102	-12	-73	-69	-149	-75	-53	-2815	-1602	-12686	-142	-7101	-3501	-11321	-139	-5287	-4084	-6921	-75	-5281	-2614	-5556	-56
0.375000	-29	38	86	-58	-112	-34	44	-16	-22	4	-74	-63	-99	-16	-31	-63	-102	29	-103	-34	-108	-23	-100	-70	-66	-3	-100	-14	-66	-72	-145	-77	-96	-2909	-1585	-12726	-134	-6592	-3235	-11263	-150	-4820	-3704	-6818	-81	-4784	-2303	-5675	-83
0.375833	-25	41	84	-60	-112	-44	10	-18	-21	1	-76	-67	-98	-24	-31	-62	-101	30	-86	-36	-107	-25	-103	-74	-68	-3	-101	-15	-74	-74	-149	-79	-78	-3008	-1567	-12778	-55	-6073	-2970	-11218	-133	-4357	-3340	-6728	-82	-4313	-2025	-5796	-22
0.376667	-29	37	85	-61	-112	-36	9	-17	-18	3	-76	-64	-99	-17	-34	-61	-102	27	-88	-36	-107	-24	-102	-72	-66	-12	-99	-16	-75	-73	-147	-76	-122	-3112	-1533	-12827	-31	-5550	-2703	-11186	-109	-3897	-2992	-6638	-60	-3871	-1779	-5961	11
0.377500	-24	46	90	-58	-103	-31	12	6	-14	6	-70	-59	-94	-13	-27	-59	-96	34	-82	-32	-100	-21	-97	-66	-60	0	-99	-11	-70	-66	-159	-73	-134	-3205	-1476	-12863	-76	-5020	-2432	-11142	-121	-3438	-2666	-6559	-36	-3452	-1568	-6140	4
0.378333	-25	41	90	-58	-108	-33	16	-12	-18	8	-68	-58	-94	-14	-26	-57	-98	34	-82	-31	-105	-14	-97	-66	-60	4	-95	-12	-72	-67	-143	-75	-133	-3295	-1394	-12891	-10	-4494	-2165	-11108	-137	-2989	-2367	-6494	-21	-3066	-1402	-6355	11
0.379167	-22	44	91	-57	-104	-30	13	-13	-15	5	-73	-57	-94	-13	-26	-55	-98	33	-79	-31	-105	-19	-98	-65	-63	0	-98	-13	-75	-68	-143	-73	-146	-3373	-1286	-12880	-30	-3978	-1902	-11075	-124	-2539	-2084	-6445	2	-2714	-1268	-6598	15
0.380000	-25	40	91	-58	-105	-16	15	-13	-16	7	-69	-60	-93	-12	-25	-58	-97	33	-80	-32	-103	-21	-100	-67	-61	3	-103	-11	-70	-60	-144	-75	-92	-3434	-1143	-12843	-38	-3467	-1641	-11030	-126	-2085	-1852	-6424	6	-2395	-1179	-6864	39
0.380833	-22	42	88	-56	-105	-32	11	-12	-15	4	-70	-94	-95	-16	-30	-59	-98	33	-82	-31	-104	-24	-100	-68	-62	2	-101	-15	-77	-72	-145	-74	-13	-3468	-965	-12761	-68	-2979	-1374	-10975	-139	-1635	-1647	-6413	-8	-2102	-1110	-7158	57
0.381667	-27	39	87	-63	-108	-34	10	-15	-19	3	-74	-63	-99	-17	-31	-60	-121	33	-90	-34	-109	-23	-102	-69	-65	-1	-104	-15	-78	-74	-148	-74	-13	-3480	-750	-12638	-25	-2477	-1113	-10898	-161	-1185	-1478	-6426	-19	-1837	-1079	-7480	10
0.382500	-27	40	82	-61	-115	-39	-10	-15	-23	3	-74	-64	-100	-19	-33	-60	-99	33	-82	-32	-103	-22	-100	-70	-64	0	-100	-14	-75	-73	-148	-77	-131	-3450	-495	-12463	7	-1994	-844	-10797	-149	-723	-1339	-6466	0	-1593	-1075	-7825	10
0.383333	-25	38	85	-60	-109	-36	11	-18	-16	4	-74	-63	-96	-15	-30	-61	-98	35	-84	-29	-107	-24	-103	-68	-65	2	-100	-12	-74	-76	-146	-74	-194	-3390	-208	-12250	-68	-1532	-581	-10670	-147	-257	-1240	-6535	-9	-1360	-1082	-8187	41
0.384167	-26	42	88	-55	-111	-33	12	-13	-22	7	-73	-62	-97	-12	-31	-57	-100	33	-81	-32	-105	-21	-98	-67	-64	0	-101	-12	-75	-70	-146	-75	-164	-3295	113	-11989	-122	-1079	-314	-10504	-167	219	-1177	-6636	-8	-1142	-1113	-8573	26
0.385000	-21	40	89	-56	-109	-32	13	-12	-17	9	-69	-59	-93	-12	-28	-58	-99	38	-83	-28	-102	-19	-100	-67	-63	0	-98	-10	-73	-95	-142	-72	-102	-3166	469	-11707	-119	-646	-52	-10312	-187	702	-1151	-6764	-36	-930	-1152	-8971	21
0.385833	-23	43	89	-56	-108	-30	18	-8	-19	2	-73	-59	-95	-15	-26	-59	-102	39	-83	-29	-103	-17	-97	-66	-63	1	-98	-8	-78	-69	-143	-75	-87	-3003	852	-11392	-155	-220	209	-10077	-177	1195	-1162	-6927	-63	-723	-1203	-9383	25
0.386667	-18	43	91	-56	-111	-31	17	-13	-13	7	-69	-62	-96	7	-26	-59	-99	38	-61	-31	-105	-17	-99	-82	-63	0	-98	-11	-69	-68	-143	-73	-139	-2799	1262	-11059	-125	185	459	-9811	-219	1683	-1207	-7120	-88	-512	-1257	-9798	22
0.387500	-25	41	87	-57	-110	-18	17	-10	-15	8	-70	-64	-97	-15	-27	-60	-98	34	-84	-31	-103	-22	-98	-67	-62	0	-98	-12	-73	-73	-146	-69	-208	-2578	1696	-10721	-166	576	700	-9519	-223	2183	-1284	-7343	-83	-299	-1308	-10221	44
0.388333	-26	38	88	-59	-131	-33	15	-13	-23	3	-72	-63	-94	-15	-26	-60	-100	37	-82	-25	-102	-19	-96	-70	-63	0	-101	-13	-73	-67	-146	-76	-207	-2319	2154	-10383	-141	953	926	-9191	-171	2687	-1386	-7590	-44	-76	-1354	-10631	53
0.389167	-30	38	87	-57	-107	-32	15	-14	-19	7	-69	-63	-98	-14	-26	-61	-102	36	-87	-15	-107	-21	-98	-69	-66	0	-98	-12	-73	-70	-146	-75	-119	-2045	2625	-10067	-138	1319	1141	-8831	-179	3188	-1513	-7858	-6	162	-1389	-11032	29
0.390000	-25	42	89	-53	-112	-33	15	-15	-21	4	-75	-65	-99	-17	-27	-62	-99	35	-86	-32	-126	-21	-99	-70	-68	-4	-107	-15	-64	-72	-148	-75	-142	-1756	3107	-9732	-119	1665	1333	-8452	-187	3679	-1664	-8146	15	407	-1418	-11417	16
0.390833	-27	39	88	-60	-114	-35	12	-16	-22	6	-75	-78	-101	-15	-25	-58	-100	35	-85	-34	-105	-21	-96	-68	-64	1	-98	-11	-76	-68	-146	-74	-153	-1455	3610	-9429	-199	2007	1507	-8049	-181	4162	-1802	-8436	0	663	-1431	-11772	18
0.391667	-23	41	90	-56	-107	-29	16	-13	-18	8	-69	-67	-96	-8	-23	-59	-97	38	-83	-31	-105	-19	-83	-66	-64	1	-100	-13	-73	-69	-146	-72	-87	-1149	4104	-9137	-171	2328	1655	-7631	-144	4618	-1963	-8736	-18	928	-1428	-12096	11
0.392500	-24	43	88	-50	-108	-31	15	-13	-16	19	-72	-63	-99	-13	-23	-58	-99	38	-81	-29	-105	-22	-96	-68	-61	2	-96	-11	-75	-68	-147	-74	-102	-847	4602	-8863	-121	2631	1769	-7215	-151	5063	-2112	-9031	-27	1198	-1417	-12389	61
0.393333	-23	43	88	-58	-105	-30	16	-13	-16	8	-72	-64	-96	-13	-26	-57	-98	38	-79	-29	-104	-18	-98	-66	-63	2	-96	-12	-75	-87	-148	-72	-120	-549	5092	-8604	-73	2919	1862	-6795	-182	5456	-2253	-9319	-15	1470	-1388	-12641	62
0.394167	-23	43	91	-55	-110	-28	-8	-11	-16	8	-70	-66	-97	-13	-24	-58	-96	37	-82	-30	-105	-21	-98	-67	-63	4	-98	-13	-74	-68	-149	-73	-145	-264	5567	-8381	-84	3186	1917	-6381	-151	5823	-2375	-9589	-41	1744	-1343	-12849	23
0.395000	-24	41	87	-58	-110	-31	12	-14	-17	4	-74	-63	-98	-16	-28	-59	-101	35	-76	-31	-105	-22	-98	-65	-66	1	-98	-13	-75	-69	-148	-77	-149	1	6023	-8109	-135	3436	1947	-5978	-168	6141	-2476	-9829	-127	2013	-1295	-13019	47
0.395833	-26	42	86	-57	-114	-32	9	-17	-19	6	-73	-66	-98	-15	-28	-58	-100	35	-83	-30	-109	-25	-102	-72	-65	0	-101	-14	-78	-72	-148	-76	-113	250	6448	-7867	-99	3660	1944	-5593	-190	6412	-2543	-10062	-169	2266	-1222	-13138	63
0.396667	-28	53	87	-60	-113	-33	11	-15	-23	4	-127	-67	-97	-15	-28	-62	-101	34	-85	-33	-108	-16	-99	-69	-63	1	-99	-14	-74	-69	-148	-76	-95	476	6858	-7620	2	3863	1915	-5248	-139	6627	-2576	-10248	-156	2512	-1141	-13216	23
0.397500	-26	40	88	-59	-108	-29	15	-12	-19	4	-80	-63	-94	-11	-26	-56	-98	35	-82	-27	-104	-19	-96	-67	-65	-1	-96	-11	-72	-67	-152	-74	-94	685	7230	-7366	39	4042	1864	-4869	-127	6790	-2566	-10401	-98	2739	-1035	-13250	30
0.398333	-25	44	89	-55	-108	-31	13	-12	-19	5	-72	-64	-95	-12	-26	-59	-102	34	-83	-30	-103	-19	-97	-69	-64	1	-98	-14	-74	-69	-153	-76	-94	863	7562	-7112	-95	4183	1782	-4578	-146	6888	-2512	-10520	-77	2937	-922	-13250	32
0.399167	-25	40	88	-59	-108	-35	10	-14	-22	0	-75	-64	-96	-14	-27	-58	-98	36	-82	-31	-107	-22	-97	-70	-64	0	-100	-13	-74	-67	-146	-74	-116	1021	7857	-6849	-134	4297	1695	-4301	-159	6922	-2406	-10602	-167	3126	-784	-13211	17
0.400000	-24	39	88	-58	-95	-31	12	-12	-19	4	-73	-64	-96	-15	-24	-58	-81	35	-84	-31	-108	-19	-97	-74	-65	13	-97	-13	-74	-69	-147	-74	-172	1152	8104	-6584	-51	4374	1585	-4061	-167	6906	-2253	-10643	-337	3266	-625	-13151	54
0.400833	-23	44	91	-58	-110	-27	15	-13	-19	18	-73	-64	-97	-12	-27	-59	-100	37	-83	-30	-107	-21	-97	-68	-66	-1	-101	-14	-75	-66	-160	-73	-207	1265	8311	-6316	-190	4414	1475	-3851	-177	6823	-2056	-10653	-462	3403	-431	-13068	47
0.401667	-23	43	89	-58	-108	-33	15	-12	-14	5	-73	-62	-95	-12	-5	-56	-99	36	-85	-32	-110	-21	-99	-68	-61	2	-99	-14	-72	-68	-146	-75	-190	1356	8478	-6055	-132	4424	1348	-3677	-139	6688	-1808	-10627	-506	3505	-213	-12970	0
0.402500	-24	46	87	-56	-104	-29	13	-11	-15	16	-74	-66	-94	-14	-29	-56	-99	38	-85	-31	-105	-19	-98	-67	-64	0	-101	-12	-74	-76	-146	-75	-173	1433	8606	-5796	-82	4396	1261	-3531	-104	6501	-1515	-10573	-431	3577	40	-12866	52
0.403333	-26	44	87	-60	-112	-33	15	-12	-19	6	-72	-60	-97	-13	-27	-56	-99	39	-84	-29	-111	-19	-99	-67	-62	1	-98	0	-73	-69	-146	-74	-151	1499	8699	-5555	-116	4330	1165	-3415	-74	6273	-1176	-10489	-358	3624	338	-12755	45
0.404167	-27	44	90	-56	-110	-34	13	-33	-17	8	-72	-62	-97	-14	-29	-58	-100	39	-82	-30	-104	-17	-98	-67	-61	3	-97	-9	-73	-72	-138	-73	-145	1553	8749	-5331	-45	4237	1093	-3319	-38	6006	-799	-10382	-345	3644	675	-12651	11
0.405000	-23	53	91	-56	-105	-32	15	-15	-15	8	-70	-60	-95	-10	-26	-55	-94	38	-81	-28	-103	-19	-99	-65	-66	-1	-103	-7	-73	-68	-144	-70	-110	1595	8768	-5127	1	4106	1042	-3252	16	5708	-372	-10256	-393	3642	1059	-12551	41
0.405833	-23	46	91	-53	-105	-31	15	-11	-13	8	-56	-65	-100	-13	-27	-53	-97	38	-81	-32	-101	-17	-97	-67	-59	2	-96	-11	-83	-69	-145	-73	-77	1635	8752	-4950	-15	3951	1017	-3198	85	5384	58	-10118	-547	3611	1491	-12467	45
0.406667	-22	43	88	-58	-109	-33	15	-15	-14	3	-75	-63	-94	-12	-28	-31	-99	35	-83	-33	-105	-22	-101	-69	-63	-1	-99	-11	-73	-69	-147	-77	-104	1666	8713	-4805	-41	3764	1019	-3159	162	5046	523	-9962	-684	3561	1966	-12402	36
0.407500	-30	39	111	-63	-111	-38	10	-18	-19	3	-76	-67	-98	-17	-33	-64	-100	30	-86	-35	-107	-22	-104	-72	-66	-3	-99	-13	-77	-74	-151	-76	-129	1709	8650	-4680	-221	3556	1054	-3121	297	4708	1011	-9807	-642	3494	2493	-12344	34
0.408333	-26	39	85	-49	-111	-40	11	-19	-23	2	-76	-66	-100	-18	-32	-62	-95	33	-86	-35	-110	-23	-102	-73	-70	-6	-102	-16	-74	-72	-149	-78	-85	1739	8565	-4589	-267	3340	1128	-3088	352	4365	1510	-9639	-522	3409	3070	-12305	30
0.409167	-27	40	87	-58	-111	-34	11	-24	-19	2	-76	-63	-98	-17	-31	-61	-79	34	-84	-33	-104	-22	-100	-69	-66	0	-101	-13	-74	-72	-148	-77	-66	1775	8466	-4518	-181	3122	1239	-3047	313	4034	2028	-9467	-476	3305	3682	-12287	30
0.410000	-27	40	86	-60	-110	-35	10	-19	-19	2	-76	-65	-97	-16	-30	-61	-145	33	-84	-33	-105	-21	-102	-70	-67	-4	-103	-11	-73	-75	-148	-78	-81	1812	8351	-4477	-170	2867	1380	-3022	274	3710	2539	-9270	-408	3184	4330	-12275	34
0.410833	-25	40	88	-57	-109	-35	15	-14	-14	10	-70	-62	-96	-16	-27	-61	-99	35	-83	-31	-102	-23	-97	-68	-72	-7	-98	-12	-73	-68	-146	-77	-81	1850	8221	-4462	-15	2624	1556	-2939	247	3405	3049	-9109	-393	3050	5004	-12278	51
0.411667	-22	41	89	-58	-107	-32	13	-14	-17	4	-75	-51	-96	-15	-13	-60	-99	36	-84	-32	-103	-19	-98	-66	-62	-1	-102	-11	-73	-68	-145	-75	-110	1882	8079	-4465	28	2387	1765	-2865	200	3115	3543	-8928	-544	2895	5688	-12293	46
0.412500	-25	41	88	-57	-111	-34	13	-13	-17	7	-93	-62	-95	-14	-29	-61	-98	36	-82	-33	-101	-19	-99	-66	-61	0	-98	-11	-100	-69	-147	-76	-91	1913	7918	-4492	-48	2161	1996	-2778	195	2846	4022	-8746	-628	2721	6391	-12314	42
0.413333	-21	43	89	-57	-109	-33	15	-13	-17	8	-72	-65	-92	-14	-28	-58	-94	38	-83	-31	-102	-21	-98	-66	-74	0	-101	-12	-72	-68	-146	-75	-19	1931	7754	-4538	17	1890	2247	-2668	154	2594	4467	-8565	-650	2527	7084	-12340	28
0.414167	-24	39	85	-85	-112	-34	13	-13	-19	5	-73	-60	-97	-15	-30	-62	-100	33	-83	-35	-103	-25	-97	-68	-63	-1	-100	-13	-69	-67	-146	-85	-9	1935	7570	-4602	-9	1649	2515	-2538	87	2359	4911	-8383	-645	2313	7766	-12368	34
0.415000	-27	39	86	-58	-109	-35	11	-16	-23	3	-77	-68	-97	-21	-11	-63	-102	32	-87	-11	-105	-25	-102	-74	-64	-5	-88	-15	-77	-73	-152	-79	-25	1929	7376	-4675	2	1417	2795	-2393	79	2137	5309	-8200	-547	2069	8413	-12390	39
0.415833	-31	38	81	-58	-112	-47	6	-24	-25	1	-77	-66	-94	-23	-30	-65	-101	30	-87	-36	-109	-28	-102	-73	-68	-1	-101	-16	-74	-72	-149	-79	-5	1903	7168	-4765	107	1187	3087	-2222	57	1925	5676	-8016	-460	1815	9033	-12405	-1
0.416667	-28	38	82	-63	-114	-36	11	-17	-19	-1	-78	-69	-101	-22	-33	-62	-103	30	-86	-39	-107	-29	-101	-72	-63	-3	-102	-17	-77	-74	-148	-79	-7	1856	6942	-4865	211	963	3386	-2037	2	1731	6005	-7830	-373	1529	9604	-12410	-5
0.417500	-22	42	90	-57	-118	-35	13	-11	-18	16	-73	-63	-99	-16	-30	-58	-98	35	-83	-32	-104	-24	-99	-67	-63	1	-99	-11	-77	-68	-144	-76	-14	1786	6705	-4967	215	729	3681	-1824	-44	1527	6299	-7641	-251	1217	10130	-12398	-9
0.418333	-27	46	92	-56	-109	-31	16	-13	-15	8	-69	-63	-97	-13	-28	-57	-108	36	-83	-28	-103	-22	-99	-68	-61	9	-99	-11	-77	-68	-144	-75	3	1682	6445	-5082	210	508	3973	-1601	-86	1319	6549	-7462	-187	876	10592	-12385	-19
0.419167	-24	44	90	-57	-107	-29	16	-13	-15	8	-72	-61	-96	-13	-6	-57	-98	35	-84	-30	-103	-22	-98	-68	-61	2	-101	-10	-73	-66	-143	-72	-5	1552	6156	-5202	215	269	4254	-1367	-136	1105	6758	-7280	-154	502	10993	-12353	-6
0.420000	-18	44	89	-56	-103	-31	16	-10	-16	6	-70	-63	-94	-14	-28	-59	-93	34	-76	-32	-102	-22	-98	-68	-61	8	-100	-9	-70	-67	-143	-78	-13	1390	5860	-5328	154	24	4523	-1116	-152	864	6927	-7097	-73	97	11319	-12311	8
0.420833	-55	43	90	-56	-105	-29	15	-12	-11	6	-68	-61	-94	-15	-29	-58	-96	35	-81	-31	-102	-25	-65	-67	-64	0	-100	-10	-74	-69	-130	-70	7	1199	5534	-5452	207	-236	4779	-861	-158	608	7060	-6924	5	-333	11589	-12243	13
0.421667	-25	45	89	-57	-109	-29	-4	-12	-18	5	-69	-63	-95	-14	-29	-58	-100	9	-85	-33	-103	-23	-98	-64	-61	4	-102	-10	-72	-66	-144	-76	-25	971	5179	-5579	177	-516	5019	-597	-133	325	7152	-6751	24	-797	11790	-12190	12
0.422500	-23	43	85	-59	-81	-30	11	-14	-21	3	-73	-63	-96	-13	-28	-58	-101	33	-84	-31	-109	-23	-97	-69	-66	0	-99	-10	-91	-66	-144	-76	1	718	4823	-5703	69	-816	5240	-338	-184	12	7207	-6585	6	-1287	11931	-12069	25
0.423333	-28	45	87	-59	-108	-31	17	-15	-15	4	-70	-63	-99	-15	-30	-63	-102	27	-87	-34	-107	-25	-102	-66	-47	0	-100	-13	-74	-69	-149	-76	37	435	4442	-5816	114	-1138	5434	-77	-213	-328	7233	-6416	22	-1813	12025	-11971	17
0.424167	-25	38	85	-60	-114	-33	12	-14	-22	3	-75	-51	-99	-12	-28	-59	-99	36	-82	-33	-103	-22	-97	-69	-63	2	-100	-13	-73	-68	-146	-73	35	178	4055	-5918	154	-1477	5613	181	-167	-703	7223	-6258	10	-2357	12075	-11806	11
0.425000	-26	42	85	-60	-108	-28	17	-14	-15	7	-70	-63	-92	-11	-25	-58	-102	34	-82	-30	-102	-11	-96	-63	-64	2	-98	-9	-74	-65	-142	-73	-16	-186	3663	-6007	136	-1844	5763	424	-163	-1114	7187	-6098	1	-2932	12093	-11629	38
0.425833	-25	42	91	-58	-109	-29	17	-24	-18	5	-69	-63	-97	-11	-24	-57	-101	37	-79	-27	-102	-18	-84	-65	-63	3	-99	-9	-72	-63	-143	-70	-107	-520	3278	-6077	96	-2239	5884	667	-189	-1556	7119	-5938	51	-3520	12087	-11431	36
0.426667	-24	46	89	-59	-108	-29	33	-8	-18	8	-69	-61	-96	-11	-28	-56	-96	35	-97	-31	-101	-17	-96	-65	-61	1	-98	-8	-72	-65	-144	-73	-132	-865	2896	-6135	118	-2659	5978	887	-208	-2032	7023	-5781	63	-4140	12069	-11197	2
0.427500	-22	44	89	-57	-108	-30	18	-10	-18	3	-68	-63	-94	-11	-26	-59	-99	36	-81	-30	-104	-13	-96	-65	-63	0	-99	-12	-81	-68	-144	-74	-69	-1207	2533	-6167	90	-3096	6034	1087	-207	-2537	6898	-5625	37	-4775	12048	-10918	4
0.428333	-26	40	86	-63	-110	-31	15	-15	-21	4	-72	-63	-92	-12	-27	-61	-101	33	-84	-32	-108	-18	-100	-66	-66	0	-99	-10	-75	-68	-149	-75	15	-1546	2193	-6181	-24	-3555	6060	1269	-204	-3062	6752	-5464	-8	-5421	12041	-10586	12
0.429167	-26	35	89	-59	-110	-35	15	-13	-21	6	-70	-66	-98	-15	-28	-59	-101	34	-83	-29	-107	-22	-96	-67	-62	0	-105	-12	-76	-70	-146	-76	127	-1873	1889	-6171	20	-4018	6049	1429	-183	-3607	6572	-5294	-70	-6075	12049	-10201	-9
0.430000	-25	42	90	-63	-109	-32	13	-11	-17	5	-70	-64	-95	-14	-22	-61	-98	35	-82	-30	-104	-21	-99	-64	-61	2	-98	-10	-75	-66	-150	-69	108	-2179	1624	-6140	56	-4492	5996	1563	-182	-4164	6374	-5113	-112	-6729	12086	-9754	-6
0.430833	-24	44	90	-58	-110	-33	15	-11	-18	7	-73	-63	-96	-16	-26	-60	-98	36	-81	-27	-104	-23	-99	-64	-62	0	-98	-8	-77	-72	-146	-73	90	-2455	1395	-6094	183	-4977	5902	1674	-206	-4728	6144	-4922	-113	-7382	12148	-9241	-10
0.431667	-26	44	90	-61	-111	-34	15	-15	-21	3	-73	-62	-96	-14	-27	-62	-103	33	-82	-32	-104	-25	-102	-68	-66	-3	-100	-10	-76	-70	-146	-74	128	-2708	1209	-6036	138	-5463	5758	1749	-232	-5293	5885	-4725	-91	-8039	12244	-8647	-40
0.432500	-26	38	87	-64	-114	-36	10	-14	-22	4	-72	-64	-99	-15	-31	-61	-102	34	-84	-31	-105	-22	-88	-69	-63	-1	-98	-9	-74	-73	-146	-75	57	-2912	1071	-5967	23	-5932	5572	1808	-228	-5846	5603	-4507	-43	-8682	12373	-7971	-14
0.433333	-24	40	87	-62	-109	-33	15	-13	-17	6	-85	-62	-96	-15	-26	-60	-98	25	-84	-32	-104	-24	-99	-67	-66	-3	-100	-11	-75	-70	-146	-74	-42	-3080	972	-5898	82	-6389	5342	1830	-238	-6386	5286	-4268	45	-9315	12536	-7206	-14
0.434167	-25	36	89	-59	-110	-36	15	-13	-18	3	-73	-63	-96	-18	-29	-63	-101	34	-80	-30	-104	-22	-99	-67	-64	0	-98	-11	-73	-69	-145	-76	68	-3192	913	-5827	15	-6827	5050	1825	-283	-6902	4939	-4013	130	-9921	12712	-6357	-51
0.435000	-30	38	88	-57	-109	-35	12	-15	-8	3	-74	-63	-97	-10	-28	-63	-99	27	-83	-32	-105	-23	-103	-69	-66	-3	-100	-12	-75	-73	-146	-76	49	-3274	902	-5765	-72	-7246	4713	1789	-248	-7397	4564	-3715	132	-10502	12907	-5420	-24
0.435833	-28	36	89	-60	-112	-36	11	-16	-18	4	-73	-64	-102	-17	-30	-61	-102	30	-80	-30	-108	-26	-101	-67	-66	-3	-101	-15	-74	-74	-146	-77	-4	-3264	896	-5720	0	-7628	4326	1727	-214	-7848	4164	-3441	118	-11049	13096	-4396	-28
0.436667	-29	38	85	-60	-107	-36	11	-14	-21	-1	-77	-64	-99	-19	-30	-65	-103	29	-86	-33	-107	-26	-101	-70	-68	-6	-97	-13	-75	-70	-145	-75	0	-3209	932	-5697	-26	-7980	3888	1637	-176	-8265	3740	-3121	171	-11552	13266	-3286	-61
0.437500	-30	36	87	-58	-105	-35	15	-14	-18	5	-73	-62	-98	15	-27	-59	-99	33	-86	-32	-104	-12	-98	-65	-62	0	-98	-10	-73	-69	-147	-73	-70	-3095	975	-5683	-141	-8294	3406	1523	-142	-8634	3301	-2774	210	-12010	13399	-2086	-34
0.438333	-23	44	91	-56	-107	-33	17	-11	-18	5	-74	-60	-95	-4	-28	-57	-97	36	-81	-29	-105	-24	-99	-66	-61	1	-97	-12	-74	-68	-143	-70	-85	-2916	1032	-5705	-165	-8565	2876	1376	-145	-8966	2837	-2413	222	-12408	13467	-815	-11
0.439167	-24	41	81	-57	-107	-34	13	-12	-16	4	-73	-62	-94	-16	-28	-55	-98	34	-87	-33	-103	-23	-99	-66	-62	-7	-99	-12	-70	-70	-143	-74	-63	-2686	1084	-5760	-40	-8800	2303	1200	-115	-9258	2360	-2021	187	-12754	13445	520	-13
0.440000	-25	42	87	-60	-110	-38	12	-19	-21	0	-75	-65	-101	-23	-32	-61	-100	28	-86	-34	-105	-26	-103	-70	-64	-4	-100	-13	-78	-77	-147	-78	-110	-2389	1128	-5846	8	-8996	1686	995	-126	-9501	1875	-1613	140	-13030	13319	1896	-31
0.440833	-26	38	86	-64	-112	-41	11	-16	-21	0	-75	-66	-100	-21	-32	-61	-100	32	-87	-31	-107	-25	-100	-68	-62	-1	-98	-14	-73	-73	-148	-76	-116	-2030	1163	-5956	-47	-9146	1036	768	-138	-9698	1388	-1180	132	-13224	13068	3317	-44
0.441667	-25	40	87	-60	-111	-12	12	-14	-21	2	-75	-65	-98	-19	-32	-62	-99	33	-86	-32	-103	-25	-100	-70	-61	-1	-91	-14	-73	-73	-148	-73	-80	-1618	1192	-6096	-83	-9257	355	514	-136	-9859	913	-720	130	-13344	12668	4763	-21
0.442500	-21	40	86	-60	-109	-36	17	-16	-15	2	-74	-63	-97	-18	-29	-60	-103	30	-87	-32	-109	-27	-100	-68	-59	-3	-95	-11	-74	-73	-146	-75	-99	-1145	1184	-6265	-31	-9332	-354	230	-124	-9974	442	-237	120	-13376	12110	6237	-27
0.443333	-25	43	86	-60	-108	-57	17	-16	-17	5	-72	-67	-100	-17	-30	-60	-99	32	-86	-30	-102	-24	-100	-69	-64	0	-99	-12	-75	-73	-148	-75	-153	-611	1180	-6450	-45	-9366	-1078	-73	-90	-10045	-7	268	162	-13323	11352	7705	11
0.444167	-23	46	91	-53	-109	-33	17	-12	-19	5	-70	-60	-96	-14	-28	-59	-98	36	-81	-30	-105	-23	-99	-67	-62	2	-96	-11	-72	-68	-146	-73	-142	-29	1128	-6647	-40	-9368	-1810	-397	-96	-10077	-406	808	239	-13168	10416	9165	38
0.445000	-24	45	89	-57	-108	-33	20	-12	-6	7	-68	-64	-96	-16	-25	-59	-98	37	-82	-25	-100	-21	-96	-67	-60	0	-97	-11	-64	-67	-144	-73	-104	603	1070	-6854	61	-9337	-2548	-749	-117	-10071	-833	1374	261	-12924	9287	10586	-6
0.445833	-21	44	90	-56	-104	-31	18	-14	-13	6	-69	-61	-94	-13	-26	-63	-97	38	-79	-26	-103	-19	-94	-64	-64	2	-95	-9	-67	-68	-142	-70	-125	1281	1002	-7061	52	-9281	-3284	-1115	-145	-10021	-1195	1972	189	-12587	7966	11969	5
0.446667	-23	39	90	-55	-107	-30	19	-10	-14	6	-65	-62	-93	-13	-26	-58	-99	34	-84	-28	-101	-19	-97	-64	-61	1	-98	-11	-73	-67	-137	-70	-134	2000	918	-7266	-72	-9194	-3990	-1502	-135	-9934	-1519	2595	156	-12153	6453	13292	27
0.447500	-21	44	86	-57	-108	-33	16	-16	-19	3	-69	-62	-93	-15	-27	-58	-97	33	-84	-27	-104	-24	-98	-69	-66	0	-98	-13	-75	-69	-146	-75	-97	2763	833	-7459	-38	-9087	-4730	-1926	-82	-9796	-1805	3255	154	-11627	4754	14554	12
0.448333	-28	40	85	-60	-97	-34	13	-17	-25	3	-79	-64	-98	-17	-29	-64	-103	29	-88	-32	-108	-24	-101	-69	-65	-1	-100	-15	-76	-72	-158	-76	-114	3557	745	-7611	-1	-8957	-5415	-2316	-96	-9611	-2049	3944	160	-11007	2897	15734	11
0.449167	-30	58	86	-63	-115	-35	34	-18	-24	0	-76	-65	-100	-18	-29	-60	-102	33	-87	-34	-105	-22	-101	-68	-65	-4	-100	-16	-74	-70	-148	-75	-96	4385	672	-7792	-78	-8795	-6059	-2731	-97	-9377	-2254	4689	177	-10293	906	16825	-5
0.450000	-29	42	85	-59	-111	-32	15	-16	-19	4	-74	-65	-96	-14	-27	-29	-99	34	-84	-30	-105	-21	-98	-67	-65	0	-98	-14	-75	-70	-136	-76	-98	5236	605	-7923	-36	-8631	-6663	-3151	-84	-9082	-2415	5461	133	-9496	-1187	17806	-30
0.450833	-28	42	88	-56	-105	-30	17	-15	-19	5	-70	-64	-94	-12	-25	-57	-97	38	-81	-29	-103	-19	-96	-78	-63	0	-99	-12	-73	-68	-146	-74	-90	6103	556	-8041	52	-8403	-7224	-3560	-92	-8733	-2543	6274	88	-8620	-3343	18673	8
0.451667	-25	43	88	-57	-105	-32	16	-14	-23	6	-66	-64	-95	-13	-26	-57	-96	36	-82	-30	-101	-21	-98	-67	-61	1	-95	2	-72	-67	-146	-70	-95	6980	521	-8151	34	-8164	-7695	-3975	-111	-8326	-2647	7121	59	-7668	-5530	19387	49
0.452500	-25	43	90	-56	-104	-30	16	-14	-16	8	-69	-65	-94	-11	-26	-56	-95	37	-83	-30	-100	-19	-96	-67	-63	1	-96	-38	-75	-68	-146	-72	-118	7853	505	-8246	70	-7899	-8150	-4373	-163	-7865	-2728	8004	25	-6646	-7720	19961	-1
0.453333	-26	41	89	-58	-108	-31	17	-9	-22	7	-70	-62	-95	-12	-25	-58	-99	37	-82	-34	-108	-21	-96	-66	-61	0	-97	-11	-74	-73	-147	-73	-133	8725	507	-8346	25	-7604	-8507	-4755	-180	-7342	-2804	8922	-5	-5543	-9888	20369	-21
0.454167	-24	44	89	-53	-111	-31	15	-14	-16	8	-70	-67	-98	-14	-26	-58	-103	37	-81	-32	-104	-19	-97	-74	-62	2	-96	-14	-73	-69	-146	-74	-142	9572	523	-8450	0	-7269	-8791	-5111	-153	-6761	-2878	9872	-14	-4387	-11952	20606	-9
0.455000	-23	43	89	-61	-116	-32	11	-15	-16	8	-68	-66	-96	-15	-24	-58	-97	36	-85	-35	-103	-23	-98	-69	-61	0	-99	-12	-72	-67	-148	-73	-155	10384	559	-8567	-146	-6905	-8991	-5441	-142	-6120	-2959	10838	-45	-3186	-13897	20659	13
0.455833	-26	41	87	-60	-110	-32	11	-16	-21	7	-73	-67	-100	-17	-31	-62	-103	34	-85	-33	-103	-26	-101	-73	-64	0	-94	-14	-75	-69	-150	-76	-107	11150	601	-8703	-281	-6499	-9107	-5739	-156	-5433	-3053	11819	-66	-1947	-15673	20528	15
0.456667	-27	41	99	-62	-114	-85	9	-18	-23	5	-75	-61	-99	-16	-30	-63	-104	29	-88	-38	-113	-25	-104	-76	-68	-1	-102	-15	-76	-53	-150	-75	-55	11867	648	-8859	-231	-6059	-9129	-6002	-203	-4698	-3174	12801	-107	-685	-17258	20217	29
0.457500	-29	40	87	-60	-112	-38	12	-18	-24	3	-76	-66	-102	-14	-31	-93	-103	34	-83	-32	-109	-22	-99	-65	-63	3	-96	-10	-73	-66	-146	-76	-50	12525	706	-9031	-173	-5576	-9059	-6219	-203	-3921	-3320	13784	-146	602	-18620	19738	7
0.458333	-23	46	91	-59	-110	-36	11	-16	-17	8	-70	-62	-96	-11	-19	-60	-99	35	-82	-31	-103	-21	-98	-70	-62	1	-97	-10	-73	-66	-146	-76	-67	13103	750	-9225	-186	-5065	-8905	-6389	-202	-3117	-3507	14752	-173	1885	-19742	19066	6
0.459167	-25	42	93	-60	-109	-31	-13	-12	-16	7	-70	-63	-94	-16	-28	-59	-102	34	-82	-32	-107	-27	-97	-68	-60	0	-97	-13	-72	-65	-147	-83	-58	13589	783	-9433	-113	-4519	-8661	-6509	-203	-2286	-3739	15697	-206	3158	-20587	18250	37
0.460000	-24	42	89	-62	-83	-31	11	-17	-18	6	-92	-62	-91	-16	-28	-58	-97	34	-83	-31	-101	-17	-98	-67	-61	-1	-98	-11	-69	-65	-146	-75	-59	13988	797	-9639	-191	-3945	-8332	-6591	-215	-1446	-4013	16602	-250	4378	-21151	17302	20
0.460833	-23	44	92	-59	-107	-31	13	-13	-17	9	-70	-62	-94	-13	-44	-62	-104	34	-82	-30	-102	-17	-99	-65	-60	1	-99	-12	-70	-67	-147	-75	-48	14287	787	-9847	-248	-3348	-7923	-6614	-203	-601	-4323	17465	-281	5551	-21432	16248	21
0.461667	-24	42	87	-59	-108	-31	11	-14	-21	6	-69	-62	-93	-17	-26	-57	-99	36	-83	-32	-102	-24	-100	-72	-65	0	-100	-12	-73	-67	-144	-77	-21	14483	753	-10024	-49	-2730	-7446	-6591	-191	235	-4682	18238	-303	6651	-21423	15113	20
0.462500	-27	43	86	-61	-108	-32	13	-13	-14	6	-72	-62	-96	-5	-26	-58	-101	32	-86	-32	-125	-22	-97	-68	-58	1	-98	-12	-74	-66	-143	-77	-5	14571	687	-10206	13	-2109	-6905	-6517	-216	1056	-5063	18945	-326	7673	-21113	13915	26
0.463333	-25	43	90	-63	-109	-30	13	-13	0	6	-70	-64	-94	-12	-27	-59	-99	36	-84	-29	-103	-21	-99	-66	-61	0	-101	-13	-72	-64	-143	-74	16	14554	592	-10335	-62	-1493	-6309	-6384	-194	1848	-5475	19560	-359	8590	-20561	12696	44
0.464167	-23	42	90	-59	-108	-33	15	-13	-17	9	-72	-60	-95	-17	-28	-57	-79	38	-84	-30	-109	-22	-98	-62	-61	1	-99	-13	-73	-65	-143	-72	6	14432	467	-10426	-41	-886	-5667	-6210	-171	2612	-5905	20067	-367	9392	-19752	11486	29
0.465000	-24	45	90	-59	-112	-30	11	-12	-17	7	-76	-62	-98	-15	-26	-55	-98	32	-84	-32	-107	-22	-100	-67	-65	-3	-101	-17	-74	-69	-145	-83	-40	14203	305	-10468	82	-302	-4994	-5977	-190	3330	-6338	20447	-383	10053	-18705	10309	-7
0.465833	-23	39	89	-62	-110	-36	10	-13	-18	5	-72	-65	-97	-15	-28	-61	-100	47	-83	-30	-104	-19	-97	-47	-61	2	-98	-11	-69	-66	-144	-73	-81	13892	120	-10464	157	247	-4288	-5693	-181	4013	-6765	20696	-382	10582	-17462	9213	-3
0.466667	-22	27	101	-56	-105	-30	12	-12	-16	16	-70	-62	-97	-18	-28	-59	-98	38	-83	-28	-103	-21	-98	-67	-64	1	-99	-12	-75	-66	-145	-72	-70	13479	-90	-10414	34	758	-3576	-5352	-156	4638	-7174	20792	-368	10954	-16062	8167	10
0.467500	-23	41	85	-60	-109	-33	11	-13	-22	4	-72	-63	-96	-17	-28	-60	-101	35	-86	-32	-101	-23	-101	-70	-64	0	-101	-13	-77	-69	-146	-75	-38	13001	-319	-10331	27	1206	-2869	-4974	-128	5212	-7549	20732	-353	11173	-14529	7230	-29
0.468333	-29	41	87	-60	-112	-33	12	-15	-19	5	-73	-72	-100	-16	-30	-64	-102	33	-86	-32	-107	-24	-100	-68	-67	-3	-102	-15	-73	-69	-147	-74	15	12445	-560	-10207	62	1600	-2163	-4535	-110	5740	-7876	20517	-329	11241	-12883	6406	-23
0.469167	-28	49	88	-60	-109	-31	10	-14	-21	6	-70	-63	-98	-15	-30	-59	-101	35	-84	-31	-105	-23	-101	-69	-64	1	-101	-13	-77	-68	-148	-55	-1	11851	-815	-10067	176	1931	-1474	-4056	-115	6220	-8147	20133	-282	11161	-11170	5692	3
0.470000	-27	42	88	-56	-100	-32	11	-12	-21	5	-73	-64	-97	-17	-29	-64	-99	36	-85	-31	-102	-21	-99	-68	-63	0	-99	-12	-70	-69	-149	-75	-84	11203	-1071	-9912	336	2197	-811	-3529	-110	6656	-8348	19586	-247	10940	-9434	5088	-22
0.470833	-23	41	89	-57	-101	-32	12	-14	-17	6	-67	-64	-93	-13	-26	-58	-98	35	-84	-29	-101	-18	-96	-68	-64	-5	-99	-11	-72	-66	-145	-69	-113	10530	-1327	-9782	361	2402	-181	-2968	-96	7028	-8470	18885	-217	10596	-7699	4588	-32
0.471667	-24	43	88	-57	-105	-32	15	-10	-15	11	-72	-62	-96	-13	-25	-60	-99	36	-85	-31	-102	-19	-99	-67	-63	0	-99	-11	-70	-67	-129	-70	-152	9838	-1591	-9626	360	2541	397	-2381	-128	7401	-8506	18034	-197	10139	-6009	4167	-32
0.472500	-26	43	88	-57	-109	-33	15	-14	-18	6	-73	-64	-94	-15	-28	-59	-97	37	-85	-61	-103	-18	-98	-68	-63	-1	-103	-14	-75	-67	-146	-72	-156	9133	-1844	-9525	373	2624	919	-1771	-164	7710	-8451	17035	-163	9600	-4380	3810	-11
0.473333	-25	39	89	-55	-108	-31	13	-13	-19	5	-67	-65	-99	-17	-30	-62	-103	33	-88	-35	-108	-23	-100	-70	-65	-3	-102	-16	-83	-72	-150	-76	-127	8430	-2094	-9466	371	2658	1373	-1147	-160	7992	-8302	15924	-127	8986	-2842	3489	15
0.474167	-32	40	84	-62	-114	-36	11	-19	-23	1	-74	-69	-99	-18	-14	-62	-99	34	-87	-31	-107	-23	-100	-70	-65	0	-102	-10	-74	-74	-150	-75	-136	7746	-2333	-9447	313	2651	1776	-522	-159	8245	-8052	14702	-109	8337	-1408	3187	51
0.475000	-29	37	85	-28	-109	-35	12	-17	-19	7	-73	-64	-100	17	-29	-60	-98	33	-87	-39	-108	-24	-103	-69	-63	-3	-102	-18	-78	-74	-149	-76	-168	7083	-2573	-9492	287	2621	2106	104	-146	8480	-7706	13395	-74	7669	-113	2866	62
0.475833	-27	39	84	-59	-109	-35	10	-16	-18	4	-79	-67	-101	-18	-30	-61	-100	32	-86	-50	-105	-28	-100	-69	-66	-3	-104	-18	-78	-76	-148	-77	-96	6448	-2804	-9585	311	2575	2364	707	-146	8688	-7274	12029	-61	7006	1039	2502	38
0.476667	-30	37	85	-62	-85	-33	22	-18	-21	3	-73	-65	-98	-17	-30	-64	-101	33	-87	-38	-110	-27	-105	-70	-66	2	-101	-15	-73	-72	-148	-75	-53	5844	-3031	-9742	301	2524	2548	1296	-125	8880	-6752	10619	-44	6368	2048	2076	36
0.477500	-24	40	88	-56	-109	-34	13	-11	-15	11	-73	-64	-96	-18	-28	-58	-95	37	-82	-32	-103	-22	-97	-53	-61	3	-98	-13	-72	-68	-145	-72	-82	5273	-3249	-9947	208	2489	2668	1841	-133	9058	-6163	9186	-35	5782	2905	1562	38
0.478333	-24	41	91	-59	-107	-49	12	-14	-15	8	-70	-65	-96	-15	-27	-57	-97	37	-84	-34	-103	-23	-99	-65	-61	0	-98	-11	-68	-73	-146	-73	-52	4729	-3473	-10221	181	2463	2706	2334	-178	9216	-5516	7756	-36	5247	3615	912	16
0.479167	-24	41	88	-18	-103	-31	16	-11	-16	6	-70	-63	-94	-15	-29	-58	-99	38	-82	-26	-104	-19	-98	-64	-62	1	-98	-12	-74	-72	-149	-75	-81	4231	-3693	-10531	178	2466	2681	2768	-174	9357	-4812	6328	-40	4777	4172	141	9
0.480000	-23	45	92	-53	-108	-22	12	-11	-15	10	-69	-62	-95	-13	-44	-58	-98	38	-81	-31	-100	-24	-100	-66	-60	6	-97	-10	-70	-72	-142	-73	-130	3760	-3909	-10878	66	2507	2584	3136	-178	9485	-4082	4935	-55	4391	4590	-759	7
0.480833	-25	44	88	-57	-108	-30	15	-14	-15	7	-70	-61	-92	-14	-27	-60	-100	37	-107	-34	-101	-22	-98	-65	-65	-1	-99	-11	-73	-69	-144	-75	-85	3324	-4124	-11249	67	2570	2447	3431	-210	9591	-3336	3583	-66	4073	4877	-1807	22
0.481667	-27	43	90	-59	-109	-32	11	-14	-18	7	-73	-63	-96	-14	-29	-61	-101	33	-87	-33	-104	-24	-102	-64	-63	-1	-101	-12	-75	-72	-147	-79	-87	2911	-4342	-11655	63	2700	2244	3640	-234	9672	-2591	2288	-81	3829	5039	-2988	34
0.482500	-29	39	88	-61	-109	-34	9	-15	-21	5	-74	-65	-97	-26	-36	-62	-102	30	-88	-32	-105	-24	-99	-66	-72	0	-99	-11	-77	-72	-148	-76	-90	2523	-4547	-12061	32	2859	2002	3772	-247	9737	-1856	1054	-93	3659	5107	-4303	10
0.483333	-28	44	88	-58	-103	-34	12	-14	-18	7	-73	-63	-99	-16	-27	-58	-97	35	-84	-31	-105	-24	-98	-73	-65	0	-101	-12	-77	-72	-145	-77	-84	2157	-4752	-12466	-35	3052	1725	3813	-274	9766	-1164	-119	-99	3544	5077	-5728	-17
0.484167	-28	43	91	-57	-107	-29	16	-13	-15	8	-69	-62	-94	-12	-25	-59	-99	35	-82	-32	-105	-26	-96	-67	-62	5	-97	-11	-73	-67	-144	-74	-99	1811	-4940	-12871	-64	3278	1422	3766	-260	9767	-521	-1210	-122	3481	4968	-7248	20
0.485000	-35	45	91	-58	-105	-30	15	-13	-16	8	-73	-59	-96	-12	-29	-55	-100	37	-85	-30	-104	-19	-97	-65	-60	0	-101	-12	-73	-66	-142	-62	-87	1475	-5121	-13260	-124	3518	1096	3624	-238	9721	73	-2306	-145	3444	4788	-8837	29
0.485833	-24	45	91	-57	-109	-28	16	-10	-14	9	-68	-60	-93	-11	-26	-56	-96	39	-82	-31	-101	-19	-96	-65	-61	5	-98	-8	-72	-64	-144	-73	-114	1159	-5285	-13634	-120	3773	769	3397	-215	9627	585	-3321	-151	3425	4555	-10469	-12
0.486667	-19	46	107	-55	-105	-29	18	-11	8	7	-68	-61	-95	-12	-26	-53	-94	37	-82	-29	-100	-9	-96	-66	-61	0	-100	-11	-72	-67	-144	-74	-142	849	-5444	-13993	-63	4025	436	3077	-201	9480	992	-4303	-156	3418	4272	-12112	-10
0.487500	-25	43	87	-61	-110	-31	15	-15	-15	6	-69	-62	-95	-18	-30	-58	-99	35	-86	-32	-98	-21	-98	-66	-64	1	-99	-11	-73	-72	-146	-76	-65	547	-5592	-14340	-88	4262	113	2676	-153	9266	1301	-5258	-159	3369	3955	-13754	-24
0.488333	-24	43	89	-58	-100	-34	13	-15	-18	5	-70	-63	-100	-19	-32	-56	-100	37	-84	-31	-108	-21	-99	-67	-65	1	-98	-13	-86	-72	-147	-77	-41	262	-5722	-14669	-141	4481	-183	2200	-133	8989	1498	-6207	-156	3309	3609	-15338	-50
0.489167	-24	42	88	-58	-127	-32	11	-14	-17	5	-74	-65	-98	-17	-17	-59	-98	34	-85	-31	-105	-22	-100	-67	-63	-1	-103	-19	-73	-67	-147	-75	-108	-10	-5834	-14984	-136	4657	-461	1652	-151	8632	1579	-7149	-152	3204	3247	-16850	-79
0.490000	-24	37	88	-60	-111	-33	29	-15	-21	6	-76	-64	-99	-17	-31	-61	-99	35	-86	-32	-107	-21	-101	-69	-64	-1	-101	-15	-70	-74	-150	-80	-120	-266	-5933	-15290	-160	4779	-711	1033	-130	8187	1539	-8106	-130	3038	2862	-18264	-87
0.490833	-27	42	85	-60	-111	-36	8	-19	-19	5	-74	-65	-96	-15	-30	-59	-98	34	-83	-32	-108	-21	-97	-68	-65	0	-98	-10	-73	-69	-144	-74	-58	-500	-6013	-15591	-160	4846	-921	330	-90	7659	1377	-9076	-104	2819	2475	-19556	-109
0.491667	-25	42	87	-60	-110	-30	16	-14	-19	5	-72	-65	-96	-14	-29	-58	-100	34	-85	-32	-102	-19	-97	-67	-63	0	-99	-13	-73	-67	-144	-78	-36	-720	-6088	-15892	-115	4835	-1095	-380	-38	7029	1091	-10072	-91	2519	2069	-20719	-163
0.492500	-24	43	86	-60	-110	-33	12	-24	-18	3	-74	-64	-95	-13	-29	-57	-99	36	-83	-30	-104	-45	-99	-70	-64	-3	-100	-11	-73	-68	-146	-74	-118	-911	-6139	-16197	-127	4740	-1236	-1161	-33	6304	692	-11100	-80	2139	1655	-21752	-204
0.493333	-29	42	87	-62	-108	-6	13	-15	-16	5	-73	-64	-96	-15	-29	-59	-100	33	-86	-31	-103	-19	-100	-69	-62	0	-99	-14	-73	-73	-146	-94	-58	-1076	-6183	-16510	-227	4551	-1336	-1989	-21	5472	178	-12173	-59	1666	1229	-22629	-162
0.494167	-25	41	87	-61	-104	-31	13	-15	-15	6	-76	-63	-95	-14	-26	-56	-95	34	-86	-30	-104	-21	-98	-67	-74	-3	-100	-13	-72	-72	-144	-75	-10	-1206	-6216	-16833	-266	4265	-1404	-2856	22	4523	-449	-13293	-31	1109	793	-23365	-114
0.495000	-27	28	84	-60	-108	-41	8	-16	-19	2	-76	-48	-97	-15	-30	-60	-105	29	-88	-32	-104	-23	-100	-69	-78	0	-100	-13	-88	-72	-146	-77	-80	-1307	-6244	-17172	-184	3885	-1436	-3768	30	3477	-1158	-14437	-11	458	343	-23953	-101
0.495833	-28	38	86	-61	-109	-34	9	-15	-21	2	-74	-65	-94	-8	-30	-62	-102	33	-86	-33	-105	-22	-100	-73	-65	-5	-104	-14	-74	-72	-147	-78	-72	-1366	-6253	-17517	-229	3392	-1439	-4708	29	2331	-1927	-15617	11	-272	-119	-24416	-86
0.496667	-28	36	85	-63	-108	-35	7	-16	-18	3	-76	-67	-97	-17	-29	-63	-100	30	-88	-35	-105	-31	-100	-70	-65	-3	-99	-14	-78	-73	-141	-77	-68	-1389	-6261	-17883	-159	2833	-1412	-5675	72	1105	-2772	-16809	46	-1101	-591	-24762	-101
0.497500	-24	40	87	-62	-108	-32	11	-8	-19	4	-77	-66	-96	-18	-30	-61	-98	21	-86	-33	-105	-22	-99	-66	-62	-1	-100	-12	-75	-70	-147	-74	-59	-1366	-6259	-18250	-171	2176	-1357	-6663	70	-190	-3628	-18015	73	-2013	-1085	-25015	-65
0.498333	-27	43	85	-61	-109	-35	13	-15	-19	6	-74	-64	-96	-18	-30	-62	-100	35	-86	-34	-108	-23	-99	-70	-63	-1	-101	-12	-72	-73	-144	-76	-50	-1306	-6258	-18629	-270	1450	-1284	-7695	79	-1539	-4486	-19222	108	-3012	-1603	-25206	-13
0.499167	-25	38	85	-64	-111	-35	9	-18	-21	2	-80	-67	-99	-21	-30	-62	-100	32	-86	-41	-102	-22	-98	-72	-66	-1	-101	-11	-72	-75	-147	-76	-51	-1203	-6248	-19005	-199	669	-1192	-8720	122	-2920	-5314	-20414	144	-4089	-2146	-25344	53
0.500000	-26	40	90	-60	-111	-29	8	-16	-15	5	-74	-64	-97	-15	-29	-61	-98	34	-87	-33	-103	-26	-103	-70	-59	1	-100	-12	-73	-75	-145	-76	-86	-1060	-6237	-19380	-143	-160	-1080	-9790	108	-4312	-6080	-21568	157	-5236	-2712	-25460	105
0.500833	-24	39	89	-61	-109	-34	20	-12	-16	6	-73	-64	-95	-43	-31	-59	-94	30	-84	-36	-105	-24	-98	-70	-61	0	-100	-15	-74	-75	-147	-91	-90	-866	-6227	-19752	-102	-1011	-945	-10872	105	-5681	-6758	-22671	162	-6449	-3302	-25582	91
0.501667	-24	41	88	-61	-108	-18	8	-17	-15	3	-75	-64	-96	-17	-31	-61	-100	33	-83	-34	-107	-28	-103	-69	-61	-3	-100	-13	-75	-75	-145	-74	-31	-633	-6219	-20106	-83	-1867	-791	-11976	102	-7005	-7310	-23701	208	-7708	-3919	-25724	93
0.502500	-27	40	86	-60	-108	-33	12	-15	-21	3	-73	-65	-99	-17	-33	-61	-98	33	-84	-34	-105	-23	-99	-70	-64	0	-102	-13	-75	-72	-148	-77	-18	-359	-6210	-20451	-104	-2710	-616	-13086	79	-8247	-7710	-24646	224	-9016	-4560	-25912	164
0.503333	-24	40	89	-60	-107	-34	10	-16	-19	4	-72	-63	-96	-17	-33	-60	-98	33	-84	-34	-102	-24	-101	-70	-63	2	-99	2	-75	-72	-145	-75	-29	-50	-6212	-20749	-78	-3528	-404	-14204	112	-9388	-7946	-25499	224	-10344	-5211	-26150	181
0.504167	-23	41	92	-60	-107	-32	12	-14	-17	7	-70	-64	-92	-13	-29	-60	-98	35	-84	-32	-100	-23	-98	-68	-61	1	-100	-10	-70	-68	-146	-75	-16	293	-6209	-21027	-154	-4287	-156	-15327	158	-10403	-7992	-26240	240	-11666	-5857	-26453	44
0.505000	-27	44	90	-59	-110	-32	12	-15	-17	22	-72	-60	-98	-15	-30	-59	-100	35	-83	-32	-103	-21	-99	-68	-61	3	-98	-11	-70	-68	-144	-75	-38	669	-6214	-21272	-174	-5004	133	-16454	190	-11261	-7843	-26866	254	-12959	-6492	-26827	-87
0.505833	-27	46	91	-57	-103	-31	13	-16	-16	-7	-72	-60	-97	-15	-29	-53	-99	33	-88	-29	-101	-21	-101	-66	-62	3	-97	-11	-73	-69	-144	-73	-36	1059	-6232	-21480	-152	-5647	486	-17571	219	-11938	-7486	-27369	246	-14187	-7090	-27268	-11
0.506667	-31	43	91	-57	-107	-31	11	-18	-17	4	-73	-63	-95	-16	-30	-59	-97	38	-85	-34	-103	-21	-98	-68	-65	-1	-104	-13	-75	-70	-144	-76	15	1471	-6258	-21649	-229	-6218	900	-18674	157	-12430	-6938	-27753	257	-15327	-7631	-27774	115
0.507500	-27	37	86	-62	-113	-39	-9	-21	-24	2	-73	-63	-100	-19	-33	-64	-103	32	-88	-36	-127	-23	-103	-69	-64	0	-102	-14	-75	-74	-148	-77	-25	1898	-6290	-21779	-309	-6702	1387	-19745	129	-12713	-6195	-28008	260	-16337	-8102	-28326	165
0.508333	-26	40	87	-60	-109	-36	9	-18	-23	-6	-76	-64	-99	-21	-31	-62	-103	33	-86	-33	-108	-23	-100	-73	-65	-5	-102	-17	-76	-74	-147	-81	-41	2332	-6329	-21871	-193	-7104	1961	-20784	149	-12799	-5295	-28161	250	-17200	-8473	-28916	197
0.509167	-21	41	88	-60	-110	-38	11	-15	-17	2	-74	-66	-97	-16	-26	-63	-100	33	-84	-39	-112	-23	-100	-68	-64	-1	-102	-15	-73	-73	-148	-77	-5	2768	-6378	-21904	-198	-7432	2613	-21773	62	-12686	-4225	-28206	233	-17873	-8732	-29528	205
0.510000	-25	41	88	-62	-114	-34	12	-13	-19	36	-73	-65	-98	-17	-29	-61	-103	36	-83	-31	-105	-22	-100	-68	-53	-1	-102	-16	-76	-65	-145	-74	-30	3203	-6429	-21917	-190	-7685	3361	-22730	19	-12380	-3041	-28166	210	-18334	-8866	-30145	254
0.510833	-25	44	88	-61	-112	-31	36	-12	-18	5	-70	-61	-94	-1	-28	-61	-93	37	-81	-33	-105	-22	-97	-67	-62	1	-98	-10	-72	-67	-145	-64	-33	3634	-6502	-21884	-126	-7885	4189	-23622	-14	-11909	-1779	-28054	194	-18557	-8852	-30741	311
0.511667	-25	42	89	-53	-107	-31	17	-13	-16	8	-70	-61	-96	-14	-29	-58	-96	36	-84	-30	-105	-18	-98	-74	-59	2	-98	-12	-72	-70	-158	-73	-39	4045	-6545	-21836	-134	-8045	5099	-24442	-83	-11305	-479	-27895	168	-18533	-8706	-31313	262
0.512500	-23	46	88	-59	-108	-33	13	-12	-16	9	-73	-62	-96	-15	-27	-59	-95	37	-84	-34	-101	-22	-96	-65	-61	2	-98	-14	-68	-68	-146	-74	-81	4449	-6605	-21763	-162	-8176	6065	-25185	-104	-10597	816	-27713	141	-18245	-8412	-31840	264
0.513333	-19	45	88	-58	-104	-31	18	-12	-14	3	-72	-62	-95	-13	-29	-59	-97	37	-82	-30	-103	-16	-97	-65	-63	2	-98	-10	-72	-76	-147	-76	-73	4832	-6660	-21668	-44	-8302	7078	-25844	-120	-9827	2069	-27520	127	-17688	-7985	-32312	265
0.514167	-26	44	86	-59	-110	-33	13	-16	-17	6	-72	-61	-94	-14	-29	-60	-98	56	-52	-32	-103	-21	-100	-70	-60	3	-99	-11	-73	-70	-148	-75	-11	5199	-6710	-21571	-77	-8443	8112	-26422	-117	-9027	3242	-27345	109	-16882	-7431	-32545	151
0.515000	-26	40	87	-50	-112	-35	10	-16	-19	2	-74	-66	-103	-17	-29	-65	-104	30	-86	-36	-109	-22	-103	-69	-67	1	-104	-39	-79	-73	-149	-80	-64	5540	-6748	-21472	-88	-8610	9146	-26880	-202	-8251	4279	-27209	114	-15838	-6783	-32662	-17
0.515833	-28	39	81	-64	-111	-35	8	-21	-25	1	-79	-66	-100	-19	-30	-65	-105	30	-90	-33	-105	-21	-103	-73	-69	-6	-103	-15	-77	-73	-148	-75	-93	5871	-6769	-21369	-10	-8820	10158	-27256	-357	-7538	5166	-27117	138	-14589	-6061	-32692	-357
0.516667	-27	39	82	-64	-110	-27	10	-18	-21	4	-75	-65	-97	-16	-28	-66	-102	29	-85	-33	-108	-23	-91	-72	-64	0	-90	-13	-74	-70	-151	-77	-100	6174	-6780	-21279	5	-9104	11111	-27528	-461	-6923	5862	-27095	164	-13184	-5298	-32723	-903
0.517500	-23	42	86	-59	-113	-31	15	-14	-18	5	-53	-61	-97	-14	-27	-58	-115	37	-83	-30	-102	-17	-98	-68	-62	3	-99	-11	-70	-68	-143	-75	-99	6461	-6767	-21199	102	-9460	11949	-27701	-424	-6457	6340	-27149	195	-11660	-4525	-32712	-1383
0.518333	-22	44	89	-59	-105	-28	18	-25	-14	9	-70	-63	-95	-12	-26	-59	-100	36	-86	-30	-102	-18	-98	-66	-60	4	-98	-8	-72	-66	-136	-74	-62	6708	-6804	-21143	112	-9911	12702	-27785	-395	-6166	6588	-27281	190	-10077	-3782	-32730	-1805
0.519167	-26	43	89	-56	-108	-29	16	-13	-17	6	-73	-62	-94	-10	-26	-59	-100	36	-84	-29	-101	-17	-110	-67	-60	3	-99	-12	-74	-68	-145	-78	-78	6927	-6722	-21105	-3	-10469	13270	-27783	-430	-6086	6589	-27504	182	-8512	-3111	-32713	-2200
0.520000	-24	44	87	-60	-104	-30	13	-14	-14	8	-72	-60	-93	-14	-24	-57	-98	37	-83	-31	-102	-19	-99	-66	-60	2	-96	-8	-74	-72	-145	-74	-73	7113	-6691	-21098	-4	-11136	13652	-27700	-380	-6229	6341	-27807	150	-7024	-2541	-32729	-2596
0.520833	-23	42	89	-57	-108	-30	32	-26	-15	8	-74	-62	-94	-15	-27	-58	-97	37	-81	-31	-103	-16	-98	-66	-64	3	-101	-10	-73	-65	-146	-72	-97	7256	-6660	-21110	-8	-11920	13825	-27543	-332	-6618	5840	-28188	105	-5679	-2111	-32710	-3106
0.521667	-25	43	89	-58	-109	-30	12	-14	-15	9	-72	-61	-94	-13	-26	-58	-100	36	-85	-16	-107	-18	-99	-68	-62	4	-86	-11	-70	-67	-145	-74	-105	7356	-6633	-21156	88	-12819	13738	-27323	-291	-7247	5113	-28627	68	-4544	-1844	-32724	-3730
0.522500	-25	43	87	-58	-108	-35	15	-16	-18	7	-70	-62	-96	-9	-28	-58	-95	38	-83	-32	-103	-18	-100	-67	-63	0	-98	-11	-73	-72	-151	-76	-86	7411	-6624	-21241	81	-13818	13417	-27053	-254	-8111	4167	-29111	19	-3676	-1766	-32645	-4263
0.523333	-24	40	87	-62	-136	-35	11	-15	-17	6	-73	-60	-99	-17	-28	-58	-99	35	-86	-33	-107	-23	-101	-75	-63	1	-100	-14	-76	-68	-149	-74	-77	7412	-6638	-21323	60	-14906	12830	-26752	-258	-9195	3031	-29625	1	-3116	-1873	-32430	-4880
0.524167	-26	41	86	-60	-112	-33	11	-16	-17	6	-74	-70	-101	-15	-29	-57	-99	36	-82	-31	-104	-19	-99	-65	-59	1	-96	-10	-73	-69	-147	-74	-52	7365	-6662	-21437	42	-16066	11988	-26414	-265	-10470	1731	-30149	-48	-2922	-2200	-32144	-6001
0.525000	-26	41	103	-58	-111	-32	10	-15	-15	8	-69	-61	-96	-11	-28	-56	-100	35	-83	-30	-104	-21	-101	-70	-64	2	-95	-10	-73	-67	-147	-76	-33	7258	-6716	-21575	41	-17292	10879	-26075	-243	-11916	305	-30660	-110	-3076	-2720	-31811	-7537
0.525833	-25	41	90	-53	-109	-30	15	-7	-18	6	-72	-56	-93	-13	-28	-56	-97	37	-80	-30	-102	-21	-96	-65	-62	2	-96	-12	-70	-66	-146	-74	-67	7139	-6799	-21731	-78	-18561	9527	-25722	-201	-13477	-1206	-31133	-164	-3653	-3423	-31463	-9145
0.526667	-22	39	90	-57	-107	-32	16	-14	-14	6	-70	-61	-95	-11	-26	-59	-98	39	-83	-28	-101	-19	-98	-69	-62	9	-94	-11	-69	-66	-147	-76	-59	6913	-6912	-21906	33	-19842	7943	-25391	-170	-15112	-2770	-31571	-211	-4612	-4298	-31110	-10467
0.527500	-25	41	86	-58	-102	-31	13	-12	-18	7	-73	-61	-94	-14	-30	-56	-86	34	-85	-33	-103	-21	-96	-67	-65	0	-101	-12	-75	-68	-149	-76	-18	6665	-7040	-22097	214	-21111	6165	-25076	-143	-16775	-4341	-31905	-247	-5942	-5314	-30758	-11340
0.528333	-27	37	86	-59	-113	-34	19	-16	-19	1	-73	-64	-98	-15	-30	-59	-100	35	-85	-36	-104	-24	-102	-68	-65	-9	-103	-14	-74	-69	-149	-78	-67	6389	-7209	-22299	173	-22334	4213	-24792	-147	-18436	-5891	-32158	-284	-7628	-6442	-30405	-11877
0.529167	-27	37	84	-57	-111	-34	11	-13	-18	4	-73	-62	-98	-13	-28	-57	-94	29	-85	-34	-102	-22	-98	-59	-64	-1	-101	-13	-74	-70	-147	-76	-90	6086	-7378	-22509	116	-23491	2127	-24543	-150	-20037	-7391	-32304	-319	-9607	-7640	-30062	-12155
0.530000	-23	42	90	-57	-109	-33	12	-15	-64	2	-70	-63	-94	-12	-27	-58	-97	37	-82	-31	-112	-19	-99	-68	-63	0	-101	-12	-79	-73	-149	-74	-59	5774	-7542	-22722	86	-24558	-70	-24335	-132	-21544	-8808	-32351	-368	-11821	-8870	-29721	-12238
0.530833	-25	40	87	-82	-109	-33	11	-12	-19	6	-43	-59	-98	-12	-28	-56	-99	35	-84	-33	-105	-19	-97	-67	-62	0	-99	-15	-64	-69	-148	-75	-47	5460	-7704	-22952	208	-25514	-2323	-24177	-136	-22913	-10117	-32264	-397	-14196	-10085	-29378	-12087
0.531667	-23	41	82	-57	-109	-35	11	-15	-16	3	-73	-67	-99	-15	-28	-59	-100	34	-90	-35	-108	-22	-99	-67	-65	-3	-104	-15	-77	-72	-164	-74	-36	5151	-7829	-23187	310	-26334	-4588	-24075	-148	-24110	-11300	-32089	-434	-16651	-11253	-29031	-11784
0.532500	-29	36	85	-62	-114	-33	9	-16	-23	2	-74	-64	-99	-13	-30	-60	-100	38	-83	-33	-105	-23	-98	-69	-64	0	-101	-14	-73	-70	-149	-75	-53	4860	-7918	-23429	222	-26997	-6813	-24021	-135	-25109	-12343	-31785	-455	-19111	-12330	-28654	-11399
0.533333	-26	42	50	-58	-109	-33	6	-14	-15	3	-70	-66	-97	-16	-31	-58	-102	36	-83	-31	-118	-24	-97	-67	-63	-1	-101	-12	-76	-70	-148	-75	-90	4650	-7945	-23678	142	-27491	-8958	-24022	-148	-25896	-13268	-31399	-479	-21495	-13267	-28249	-10971
0.534167	-23	41	90	-59	-114	-35	8	-13	-18	2	-72	-67	-96	-14	-28	-59	-97	36	-79	-34	-104	-24	-98	-69	-64	-1	-99	-13	-74	-73	-151	-75	-92	4479	-7896	-23932	137	-27809	-10994	-24073	-129	-26459	-14060	-30925	-492	-23701	-14072	-27799	-10486
0.535000	-29	40	87	-61	-111	-38	10	-17	-21	3	-73	-65	-99	-16	-33	-62	-101	34	-84	-33	-108	-25	-101	-66	-64	-4	-102	-15	-77	-74	-152	-78	-66	4373	-7759	-24197	155	-27951	-12878	-24170	-135	-26798	-14724	-30401	-522	-25669	-14686	-27285	-10071
0.535833	-26	38	87	-60	-114	-38	3	-18	-21	3	-74	-64	-99	-17	-28	-61	-100	33	-84	-32	-104	-25	-104	-70	-66	-3	-102	-14	-75	-74	-148	-76	-49	4345	-7524	-24468	139	-27904	-14606	-24314	-133	-26867	-15275	-29835	-530	-27330	-15116	-26695	-9853
0.536667	-28	39	86	-61	-113	-33	9	-15	-18	2	-72	-67	-97	-18	-30	-62	-102	19	-61	-34	-107	-24	-100	-67	-65	-1	-102	-13	-73	-69	-147	-76	-95	4401	-7147	-24744	86	-27684	-16132	-24491	-109	-26813	-15738	-29247	-539	-28635	-15356	-26022	-9799
0.537500	-22	41	89	-56	-109	-32	11	-9	-17	4	-72	-63	-95	-16	-26	-57	-96	35	-81	-28	-102	-22	-97	-65	-65	-3	-99	-10	-73	-67	-146	-74	-73	4543	-6650	-25031	96	-27295	-17411	-24732	-121	-26519	-16115	-28668	-546	-29548	-15418	-25259	-9785
0.538333	-24	43	90	-57	-105	-29	15	-10	-14	9	-68	-63	-93	-15	-26	-57	-96	36	-83	-31	-100	-18	-95	-66	-61	2	-99	-10	-74	-67	-148	-68	-36	4765	-6032	-25324	110	-26761	-18511	-24942	-116	-26054	-16432	-28117	-558	-30062	-15336	-24405	-9683
0.539167	-25	43	89	-62	-107	-32	12	-13	-17	5	-70	-61	-96	-15	-29	-58	-99	41	-81	-31	-99	-22	-97	-66	-65	1	-99	-13	-74	-69	-146	-75	-109	5058	-5277	-25626	51	-26100	-19355	-25196	-88	-25446	-16714	-27611	-567	-30162	-15152	-23465	-9398
0.540000	-21	41	88	-59	-110	-32	12	-15	-18	4	-70	-65	-100	-18	-30	-60	-104	30	-87	-32	-104	-25	-99	-67	-67	0	-102	-14	-76	-72	-147	-77	-23	5410	-4396	-25940	7	-25315	-19966	-25461	-119	-24735	-16959	-27168	-579	-29869	-14863	-22453	-8979
0.540833	-26	39	88	-70	-111	-35	8	-14	-21	1	-74	-66	-98	-19	-29	-57	-100	35	-87	-32	-107	-23	-100	-66	-64	-4	-104	-9	-74	-68	-144	-76	-26	5807	-3387	-26251	42	-24443	-20342	-25723	-120	-23891	-17196	-26794	-577	-29208	-14567	-21380	-8438
0.541667	-29	38	86	-61	-109	-32	10	-13	-19	3	-73	-65	-97	-19	-28	-59	-113	32	-87	-32	-107	-22	-99	-67	-66	0	-99	-12	-76	-70	-147	-76	-50	6235	-2268	-26572	16	-23499	-20507	-25982	-108	-23004	-17428	-26494	-581	-28232	-14303	-20270	-7728
0.542500	-26	38	87	-63	-110	-40	11	-14	-7	4	-73	-67	-94	-17	-30	-59	-100	27	-84	-30	-101	-23	-100	-65	-63	0	-100	-14	-74	-72	-150	-63	-110	6666	-1050	-26889	-39	-22520	-20477	-26224	-129	-22080	-17664	-26268	-607	-26992	-14113	-19139	-6907
0.543333	-29	39	85	-61	-95	-34	12	-12	-17	4	-73	-62	-98	-16	-30	-60	-97	34	-86	-33	-126	-24	-98	-67	-63	1	-98	-13	-78	-68	-146	-75	-76	7075	235	-27204	-48	-21515	-20277	-26447	-129	-21145	-17911	-26107	-623	-25538	-14034	-18025	-5976
0.544167	-23	42	87	-59	-109	-30	13	-11	-18	5	-74	-65	-95	-14	-26	-55	-99	33	-80	-29	-102	-19	-96	-64	-64	1	-97	-11	-74	-68	-144	-72	-15	7439	1569	-27515	-51	-20513	-19940	-26653	-128	-20207	-18166	-25997	-632	-23961	-14140	-16961	-4972
0.545000	-23	42	89	-39	-110	-31	13	-12	-17	7	-73	-62	-95	-16	-27	-61	-96	35	-83	-25	-107	-22	-91	-66	-61	1	-98	-9	-73	-66	-147	-76	-74	7726	2918	-27810	-94	-19545	-19504	-26832	-122	-19288	-18429	-25921	-631	-22330	-14415	-15982	-3897
0.545833	-22	42	92	-56	-107	-31	15	-11	-13	7	-70	-60	-95	-15	-28	-56	-100	38	-83	-26	-104	-18	-97	-64	-61	4	-96	-9	-70	-69	-147	-70	-83	7917	4253	-28094	-151	-18609	-18990	-26997	-122	-18404	-18696	-25851	-618	-20710	-14892	-15123	-2804
0.546667	7	46	90	-56	-109	-30	13	-10	-13	9	-70	-62	-92	-12	-23	-58	-98	35	-83	-28	-102	-17	-100	-69	-60	3	-98	-9	-70	-67	-144	-73	-79	7981	5546	-28363	-202	-17722	-18450	-27146	-114	-17566	-18957	-25750	-584	-19169	-15559	-14411	-1653
0.547500	-23	35	87	-57	-107	-31	12	-16	-21	4	-70	-63	-96	-19	-30	-61	-100	36	-83	-30	-102	-19	-98	-69	-63	0	-100	-10	-75	-69	-147	-93	-69	7904	6771	-28608	-139	-16909	-17909	-27284	-109	-16773	-19188	-25636	-528	-17757	-16420	-13875	-299
0.548333	-26	40	88	-53	-110	-34	9	-17	-19	2	-73	-66	-99	-18	-31	-62	-102	33	-85	-35	-105	-23	-100	-72	-67	5	-104	-13	-78	-70	-149	-75	-101	7665	7879	-28826	-74	-16170	-17409	-27413	-117	-16023	-19435	-25435	-476	-16510	-17437	-13534	1077
0.549167	-26	38	84	-61	-110	-36	8	-18	-21	2	-72	-64	-100	-18	-32	-63	-102	33	-90	-32	-105	-19	-97	-66	-63	-1	-103	-11	-74	-70	-148	-76	-105	7260	8869	-29006	-101	-15511	-16960	-27533	-141	-15311	-19634	-25140	-443	-15463	-18574	-13390	2459
0.550000	-25	41	82	-60	-110	-24	16	-16	-21	3	-73	-63	-95	-13	-29	-63	-101	34	-83	-32	-103	-21	-95	-72	-64	-1	-101	-10	-70	-70	-141	-77	-55	6682	9701	-29157	-64	-14937	-16597	-27660	-125	-14635	-19808	-24737	-435	-14643	-19794	-13453	3983
0.550833	-26	41	81	-55	-105	-33	13	-14	-14	6	-70	-60	-120	-12	-29	-60	-100	35	-83	-26	-104	-18	-100	-66	-64	2	-108	-8	-72	-68	-147	-75	-57	5923	10349	-29272	-111	-14445	-16324	-27790	-151	-14009	-19953	-24213	-386	-14046	-21043	-13710	5679
0.551667	-19	42	89	-55	-108	-31	13	-14	-18	3	-73	-60	-95	-12	-28	-60	-99	36	-82	-28	-103	-18	-97	-70	-63	0	-102	-10	-70	-68	-144	-74	-79	4998	10827	-29354	-201	-14041	-16151	-27923	-153	-13413	-20080	-23585	-340	-13670	-22279	-14132	7277
0.552500	-23	43	91	-58	-103	-30	16	-13	-15	8	-70	-64	-91	-24	-27	-59	-98	36	-83	-27	-99	-18	-96	-67	-60	4	-99	-9	-72	-67	-151	-73	-78	3896	11099	-29406	-248	-13720	-16074	-28055	-97	-12833	-20192	-22798	-305	-13487	-23453	-14698	9053
0.553333	-22	44	87	-57	-107	-32	15	-12	-16	6	-72	-61	-92	-14	-26	-58	-97	38	-83	-26	-104	-15	-91	-66	-63	1	-101	-10	-74	-88	-146	-73	-94	2682	11170	-29420	-305	-13477	-16081	-28189	-79	-12292	-20306	-21908	-262	-13502	-24526	-15359	13338
0.554167	-25	43	87	-55	-104	-31	15	-13	-16	7	-73	-59	-96	-13	-28	-58	-100	36	-82	-28	-105	-18	-96	-65	-66	1	-100	-10	-73	-68	-143	-79	-69	1331	11043	-29410	-356	-13313	-16154	-28312	-83	-11762	-20431	-20915	-232	-13610	-25461	-16067	20221
0.555000	-27	43	87	-29	-108	-33	13	-17	-22	4	-72	-64	-98	-14	-28	-60	-101	28	-82	-28	-104	-21	-99	-70	-63	0	-100	-12	-68	-69	-146	-73	-38	-113	10722	-29376	-360	-13218	-16285	-28417	-84	-11254	-20590	-19847	-197	-13843	-26218	-16772	25779
0.555833	-28	38	87	-60	-108	-35	12	-16	-21	-1	-73	-62	-100	-16	-29	-60	-102	35	-83	-31	-107	-24	-100	-69	-64	0	-100	-14	-76	-72	-143	-76	-64	-1622	10229	-29327	-260	-13195	-16432	-28510	-69	-10766	-20797	-18718	-165	-14131	-26793	-17420	29435
0.556667	-28	38	85	-62	-109	-35	11	-16	-21	2	-75	-67	-99	-15	-29	-62	-102	32	-87	-32	-113	-25	-99	-73	-64	-5	-102	-13	-77	-74	-150	-74	-101	-3161	9566	-29256	-260	-13227	-16579	-28535	-63	-10308	-21070	-17567	-160	-14451	-27180	-17965	32063
0.557500	-31	38	85	-61	-112	-17	15	-17	-23	2	-69	-63	-97	-16	-30	-61	-101	36	-82	-29	-107	-21	-99	-67	-62	0	-95	-9	-72	-68	-143	-70	-96	-4708	8777	-29175	-215	-13290	-16702	-28514	-51	-9879	-21372	-16411	-125	-14760	-27370	-18359	32767
0.558333	-23	41	88	-56	-110	-33	16	-12	-17	7	-67	-62	-99	-14	-30	-56	-100	7	-80	-30	-103	-19	-96	-66	-63	2	-95	-12	-75	-70	-147	-72	-77	-6231	7880	-29091	-109	-13461	-16785	-28442	-87	-9498	-21779	-15292	-98	-15036	-27398	-18575	32767
0.559167	-26	42	88	-60	-110	-35	13	-13	-21	9	-70	-63	-94	-15	-29	-56	-97	34	-93	-29	-105	-23	-99	-66	-65	0	-97	-10	-73	-68	-142	-74	-93	-7707	6917	-29005	5	-13653	-16810	-28302	-79	-9163	-22228	-14222	-67	-15252	-27279	-18576	32767
0.560000	-27	40	89	-57	-108	-32	15	-15	-18	6	-72	-63	-97	-15	-28	-59	-96	35	-82	-30	-105	-24	-97	-69	-62	1	-96	-11	-74	-69	-148	-72	-90	-9106	5902	-28920	-4	-13880	-16769	-28070	-44	-8896	-22742	-13229	-46	-15406	-27048	-18355	32767
0.560833	-25	42	90	-59	-108	-36	11	-15	-16	4	-72	-61	-95	-15	-27	-56	-100	37	-80	-28	-104	-22	-108	-66	-60	6	-96	-11	-74	-68	-144	-73	-74	-10399	4883	-28840	-13	-14150	-16654	-27782	-68	-8708	-23301	-12343	-30	-15473	-26743	-17901	32331
0.561667	-25	41	88	-56	-108	-32	12	-14	-18	5	-67	-61	-83	-15	-30	-59	-100	35	-83	-32	-104	-22	-99	-67	-66	0	-97	-12	-74	-70	-145	-77	-79	-11601	3874	-28757	110	-14442	-16476	-27406	-64	-8618	-23880	-11558	-21	-15471	-26406	-17231	31921
0.562500	-25	43	82	-58	-109	-32	13	-17	-17	6	-72	-63	-95	-16	-29	-57	-98	34	-83	-32	-102	-22	-86	-69	-63	0	-97	-11	-73	-70	-146	-73	-68	-12665	2914	-28684	104	-14759	-16243	-26949	-82	-8617	-24460	-10896	-10	-15399	-26068	-16349	31298
0.563333	-24	42	89	-58	-108	-33	15	-13	-16	7	-73	-62	-116	-15	-28	-56	-100	79	-83	-30	-103	-3	-97	-65	-62	1	-95	-11	-72	-67	-145	-73	-91	-13595	2033	-28618	25	-15080	-15972	-26418	-99	-8722	-25013	-10357	-1	-15270	-25762	-15295	29482
0.564167	-25	43	89	-60	-108	-34	13	-14	-19	4	-74	-63	-94	-13	-26	-57	-99	35	-84	-31	-101	-21	-98	-67	-67	-1	-97	-14	-73	-67	-144	-72	-96	-14374	1245	-28555	36	-15413	-15686	-25838	-73	-8950	-25519	-9928	4	-15102	-25531	-14105	27113
0.565000	-27	42	87	-59	-109	-34	13	-13	-19	4	-75	-62	-102	-17	-29	-61	-101	33	-117	-34	-109	-25	-100	-66	-65	0	-99	-13	-74	-72	-147	-75	-94	-15013	568	-28516	21	-15747	-15416	-25201	-67	-9292	-25946	-9611	4	-14919	-25389	-12824	25185
0.565833	-25	43	86	-60	-110	-27	12	-17	-23	12	-76	-62	-97	-14	-28	-59	-100	37	-85	-32	-103	-19	-99	-62	-61	-9	-100	-11	-70	-66	-146	-73	-61	-15505	26	-28490	9	-16063	-15175	-24532	-99	-9744	-26270	-9394	8	-14726	-25342	-11496	22999
0.566667	-27	39	84	-58	-107	-29	13	-13	-16	7	-74	-62	-93	-14	-25	-59	-98	32	-93	-34	-101	-21	-96	-67	-64	-3	-97	-11	-73	-68	-145	-74	-67	-15877	-371	-28493	30	-16370	-15008	-23853	-92	-10298	-26481	-9261	12	-14566	-25401	-10156	20717
0.567500	-26	41	88	-60	-107	-31	11	-18	-17	2	-75	-66	-95	-15	-31	-63	-98	33	-87	-33	-102	-24	-100	-70	-64	-3	-101	-15	-68	-64	-149	-77	-86	-16120	-682	-28519	21	-16651	-14936	-23177	-101	-10949	-26565	-9199	15	-14445	-25561	-8846	18475
0.568333	-28	39	84	-64	-110	-36	12	-17	-18	5	-69	-66	-100	-16	-31	-62	-101	33	-91	-36	-118	-25	-100	-69	-66	-4	-101	-15	-76	-70	-149	-74	-69	-16249	-845	-28587	-27	-16900	-14979	-22529	-118	-11675	-26517	-9188	12	-14372	-25803	-7602	16224
0.569167	-26	40	85	-59	-111	-36	10	-19	-18	3	-76	-66	-100	-15	-29	-62	-103	33	-86	-32	-107	-22	-100	-67	-68	1	-98	-15	-76	-70	-145	-74	-27	-16275	-876	-28674	23	-17109	-15154	-21904	-84	-12459	-26328	-9214	20	-14369	-26113	-6464	14053
0.570000	-26	41	85	-59	-111	-34	12	-17	-22	7	-74	-62	-84	-17	-29	-60	-97	34	-86	-22	-105	-22	-99	-68	-63	0	-98	-13	-74	-70	-147	-75	-23	-16217	-811	-28844	130	-17286	-15471	-21335	-115	-13289	-26018	-9267	30	-14441	-26453	-5460	11979
0.570833	-26	43	90	-58	-110	-36	11	-14	-16	6	-74	-65	-97	-16	-28	-58	-97	35	-82	-31	-101	-19	-100	-67	-62	0	-99	-17	-75	-70	-145	-73	-81	-16082	-658	-29044	127	-17418	-15931	-20835	-70	-14141	-25603	-9341	24	-14592	-26812	-4608	9917
0.571667	-25	42	86	-59	-109	-35	11	-38	-14	5	-73	-61	-95	-16	-27	-60	-98	34	-81	-30	-105	-23	-101	-67	-64	0	-97	-12	-73	-68	-143	-74	-104	-15887	-432	-29293	0	-17510	-16529	-20417	-46	-14963	-25094	-9418	21	-14814	-27150	-3919	7853
0.572500	-27	43	69	-59	-107	-36	15	-16	-19	6	-72	-62	-99	-18	-30	-61	-98	34	-85	-28	-104	-22	-101	-68	-62	1	-99	-13	-73	-70	-134	-72	-95	-15636	-167	-29590	66	-17563	-17238	-20079	-97	-15767	-24525	-9507	17	-15113	-27440	-3392	5929
0.573333	-26	41	89	-58	-112	-40	10	-17	-18	5	-73	-62	-99	-17	-27	-60	-98	33	-96	-30	-107	-25	-103	-70	-62	-1	-102	-15	-78	-73	-149	-74	-87	-15340	121	-29929	126	-17578	-18042	-19836	-117	-16516	-23921	-9606	21	-15475	-27664	-3039	4093
0.574167	-27	40	86	-65	-113	-39	11	-18	-23	2	-77	-65	-99	-21	-32	-63	-101	32	-87	-32	-105	-25	-100	-69	-64	-4	-104	-14	-74	-73	-154	-77	-92	-15007	405	-30296	21	-17560	-18893	-19676	-115	-17196	-23301	-9705	5	-15890	-27793	-2847	2342
0.575000	-26	41	87	-61	-114	-40	8	-19	-22	18	-76	-66	-100	-22	-31	-63	-101	30	-66	-35	-105	-25	-104	-75	-67	-4	-101	-14	-75	-74	-148	-76	-107	-14632	667	-30681	-36	-17515	-19779	-19606	-109	-17790	-22714	-9823	19	-16340	-27814	-2798	713
0.575833	-28	39	86	-67	-113	-41	11	-16	-23	2	-77	-66	-100	-19	-30	-65	-102	32	-88	-38	-107	-23	-104	-73	-66	-6	-104	-15	-63	-76	-148	-78	-100	-14230	882	-31078	33	-17451	-20646	-19612	-75	-18268	-22154	-9954	2	-16811	-27722	-2887	-825
0.576667	-31	38	86	-61	-114	-36	9	-19	-23	1	-74	-65	-111	-22	-29	-62	-99	29	-90	-34	-107	-24	-105	-74	-67	-7	-104	-15	-82	-74	-147	-68	-85	-13791	1048	-31472	-8	-17370	-21451	-19689	-77	-18635	-21660	-10108	2	-17285	-27507	-3090	-2237
0.577500	-25	37	88	-59	-108	-35	16	-16	-19	4	-68	-62	-95	-19	-26	-61	-101	33	-86	-31	-92	-21	-100	-69	-62	1	-133	-11	-70	-69	-146	-75	-81	-13319	1152	-31848	67	-17282	-22162	-19818	-93	-18883	-21249	-10298	18	-17755	-27182	-3399	-3513
0.578333	-24	42	92	-59	-107	-34	16	-10	-18	3	-72	-61	-95	-16	-27	-58	-97	34	-82	-30	-102	-18	-100	-69	-62	-5	-100	-10	-73	-67	-147	-74	-62	-12829	1181	-32202	77	-17203	-22745	-19997	-108	-19028	-20939	-10529	2	-18212	-26749	-3791	-4683
0.579167	-24	41	91	-58	-110	-34	15	-11	-16	7	-70	-63	-95	-15	-25	-59	-98	34	-85	-31	-105	-21	-99	-67	-60	0	-100	-11	-73	-66	-144	-72	-52	-12313	1140	-32504	24	-17130	-23172	-20206	-102	-19060	-20718	-10803	-5	-18627	-26227	-4252	-5760
0.580000	-25	43	90	-58	-110	-33	15	-15	-16	5	-74	-62	-74	-14	-25	-59	-99	33	-87	-29	-102	-21	-99	-66	-62	-3	-99	-12	-70	-70	-142	-73	-34	-11777	1049	-32649	51	-17077	-23432	-20430	-127	-18998	-20590	-11116	-12	-19007	-25641	-4771	-6712
0.580833	-25	41	90	-58	-107	-38	15	-15	-18	4	-69	-65	-97	-18	-25	-61	-100	32	-85	-33	-103	-23	-102	-68	-65	0	-93	-15	-75	-70	-146	-76	-39	-11233	900	-32710	98	-17044	-23500	-20645	-121	-18859	-20571	-11476	-10	-19335	-25006	-5331	-7524
0.581667	-61	38	87	-61	-113	-38	8	-14	-21	2	-81	-46	-101	-18	-30	-60	-104	32	-87	-36	-107	-26	-101	-72	-68	-4	-103	-17	-78	-85	-147	-77	-42	-10674	724	-32738	54	-17044	-23380	-20852	-96	-18657	-20620	-11876	-10	-19609	-24350	-5931	-8240
0.582500	-31	34	86	-68	-112	-40	11	-19	-21	2	-75	-66	-100	-18	-30	-61	-100	32	-88	-32	-107	-26	-102	-69	-64	0	-99	-14	-76	-74	-148	-75	-41	-10109	533	-32758	11	-17077	-23061	-21013	-61	-18411	-20724	-12306	-17	-19822	-23674	-6557	-8889
0.583333	-28	42	87	-61	-111	-38	12	-14	-11	8	-75	-66	-97	-21	-28	-59	-98	34	-101	-34	-108	-24	-98	-68	-64	-3	-100	-16	-76	-72	-148	-74	-47	-9550	348	-32751	4	-17137	-22575	-21144	-82	-18143	-20875	-12769	-26	-19985	-23022	-7209	-9445
0.584167	-25	43	88	-33	-109	-35	13	-15	-16	5	-75	-64	-96	-14	-25	-58	-100	33	-83	-43	-105	-24	-98	-66	-64	-3	-101	-11	-73	-70	-148	-75	-48	-9008	183	-32763	-41	-17234	-21934	-21220	-186	-17877	-21045	-13244	-35	-20090	-22404	-7883	-9915
0.585000	-22	40	91	-59	-108	-33	13	-10	-18	5	-73	-63	-99	-15	-27	-59	-100	38	-84	-30	-103	-19	-97	-69	-63	0	-98	-12	-73	-69	-147	-74	-39	-8478	84	-32749	-11	-17366	-21171	-21245	-135	-17631	-21225	-13737	-43	-20150	-21846	-8577	-10278
0.585833	-22	45	89	-60	-108	-33	13	-13	-12	8	-69	-62	-93	-14	-24	-58	-98	38	-80	-28	-104	-22	-96	-66	-62	1	-97	-9	-72	-72	-144	-74	-25	-7989	-21	-32764	2	-17537	-20311	-21216	-127	-17418	-21386	-14218	-51	-20167	-21338	-9276	-10588
0.586667	-23	43	93	-58	-108	-31	16	-10	-17	8	-73	-62	-96	-8	-26	-57	-97	38	-82	-28	-102	-18	-96	-67	-60	1	-95	-12	-73	-67	-146	-65	-49	-7532	-49	-32746	-13	-17740	-19397	-21130	-238	-17263	-21526	-14692	-44	-20156	-20916	-10016	-10814
0.587500	-24	45	89	-61	-109	-32	13	-14	-13	7	-75	-64	-97	-13	-25	-58	-99	36	-87	-23	-103	-19	-98	-69	-65	-7	-101	-12	-73	-68	-147	-76	-62	-7119	-16	-32764	-41	-17979	-18475	-21003	-265	-17175	-21614	-15146	-18	-20118	-20563	-10769	-10954
0.588333	-27	40	88	-59	-105	-29	16	-14	-19	9	-74	-63	-99	-15	-29	-58	-102	34	-82	-32	-105	-21	-98	-69	-66	0	-97	-12	-76	-70	-148	-77	-53	-6750	81	-32746	-67	-18241	-17568	-20839	-188	-17148	-21660	-15600	-13	-20062	-20292	-11530	-11044
0.589167	-25	42	89	-57	-112	-31	4	-16	-16	6	-73	-65	-96	-14	-27	-59	-98	36	-83	-33	-105	-19	-99	-70	-65	7	-98	-12	-73	-66	-143	-72	-48	-6426	225	-32759	25	-18530	-16717	-20621	-197	-17198	-21646	-15958	-12	-20000	-20091	-12293	-11079
0.590000	-26	42	87	-59	-107	-32	1	-15	-17	7	-76	-65	-99	-15	-29	-62	-103	36	-86	-32	-105	-19	-99	-69	-64	-1	-100	-15	-73	-69	-149	-77	-56	-6154	418	-32728	19	-18843	-15943	-20392	-190	-17320	-21574	-16314	-21	-19941	-19962	-13072	-11047
0.590833	-27	41	86	-59	-111	-32	12	-17	-26	3	-78	-63	-96	-14	-25	-59	-104	52	-82	-29	-103	-19	-99	-69	-65	0	-94	-12	-72	-67	-148	-75	-81	-5921	638	-32701	-21	-19158	-15267	-20155	-166	-17509	-21444	-16626	-28	-19882	-19884	-13841	-10987
0.591667	-12	45	92	-57	-107	-31	13	-14	-17	6	-74	-62	-68	-14	-26	-58	-100	35	-83	-29	-103	-19	-98	-66	-63	2	-91	-13	-73	-66	-145	-76	-80	-5732	874	-32598	8	-19521	-14710	-19916	-236	-17756	-21261	-16899	-42	-19839	-19855	-14598	-10884
0.592500	-29	43	86	-58	-108	-31	16	-15	-17	5	-73	-62	-95	-13	-27	-59	-101	38	-91	-31	-103	-18	-99	-70	-73	12	-100	-11	-72	-66	-150	-76	-58	-5574	1108	-32638	12	-19887	-14287	-19699	-215	-18057	-21037	-17135	-58	-19806	-19867	-15340	-10704
0.593333	-28	40	87	-58	-110	-11	18	-14	-21	5	-70	-63	-94	-13	-25	-58	-103	37	-86	-31	-104	-19	-99	-68	-63	2	-98	-12	-74	-68	-146	-73	-63	-5448	1315	-32631	-47	-20256	-13983	-19508	-179	-18413	-20775	-17338	-72	-19796	-19889	-16053	-10521
0.594167	-22	43	87	-59	-111	-32	16	-14	-17	4	-76	-63	-95	-12	-25	-57	-98	38	-85	-32	-103	-18	-102	-67	-63	3	-103	-13	-70	-67	-147	-74	-76	-5343	1492	-32657	27	-20631	-13806	-19362	-155	-18750	-20486	-17514	-75	-19801	-19925	-16725	-10271
0.595000	-27	40	84	-60	-108	-35	15	-16	-19	5	-99	-64	-96	-15	-27	-60	-100	33	-86	-33	-102	-23	-101	-74	-65	1	-100	-15	-73	-69	-146	-78	-83	-5248	1619	-32700	-11	-21012	-13742	-19269	-141	-19114	-20179	-17670	-95	-19815	-19961	-17344	-9989
0.595833	-27	43	86	-61	-111	-32	13	-17	-19	2	-75	-67	-98	-17	-30	-60	-96	33	-86	-34	-87	-23	-102	-70	-66	-3	-101	-15	-77	-69	-149	-76	-70	-5157	1687	-32746	-33	-21392	-13766	-19225	-131	-19471	-19865	-17815	-88	-19847	-19974	-17902	-9733
0.596667	-28	46	84	-61	-115	-35	13	-14	-24	3	-74	-66	-102	-19	-29	-59	-101	34	-86	-36	-107	-23	-102	-70	-62	2	-100	-16	-73	-68	-146	-77	-52	-5056	1683	-32764	-67	-21767	-13861	-19243	-102	-19812	-19545	-17943	-84	-19881	-19958	-18403	-9420
0.597500	-24	41	86	-61	-109	-33	17	-14	-15	2	-73	-66	-98	-22	-26	-57	-98	34	-85	-30	-102	-18	-99	-67	-64	2	-98	-13	-74	-69	-146	-75	-82	-4949	1618	-32758	-76	-22138	-14001	-19332	-107	-20115	-19236	-18073	-99	-19923	-19914	-18831	-9065
0.598333	-25	43	87	-61	-107	-31	15	-16	-17	6	-74	-63	-90	-13	-5	-59	-100	33	-86	-33	-107	-27	-103	-70	-65	0	-101	-15	-73	-73	-150	-78	-99	-4829	1472	-32767	-18	-22504	-14172	-19489	-70	-20387	-18938	-18211	-94	-19969	-19836	-19183	-8744
0.599167	-28	40	84	-62	-99	-38	15	-18	-18	2	-74	-67	-101	-21	-31	-60	-100	32	-84	-35	-103	-22	-102	-69	-72	0	-102	-17	-75	-70	-147	-76	-95	-4688	1260	-32757	-50	-22852	-14334	-19711	-61	-20612	-18648	-18360	-77	-20010	-19716	-19455	-8410
0.600000	-22	42	84	-60	-110	-42	13	-16	-16	4	-74	-66	-96	-18	-28	-59	-99	34	-84	-34	-103	-25	-102	-69	-63	-1	-100	-12	-73	-70	-148	-76	-107	-4521	995	-32767	-5	-23190	-14464	-19997	-103	-20788	-18374	-18522	-74	-20047	-19555	-19655	-8050
0.600833	-27	41	86	-61	-109	-33	13	-18	-17	5	-73	-65	-96	-18	-31	-63	-98	33	-87	-33	-151	-25	-101	-69	-63	0	-101	-11	-74	-72	-150	-78	-93	-4337	678	-32754	-5	-23517	-14576	-20347	-113	-20920	-18115	-18702	-76	-20087	-19357	-19782	-7693
0.601667	-23	41	86	-61	-111	-38	11	-18	-19	2	-73	-64	-94	-19	-29	-60	-99	30	-86	-35	-110	-27	-103	-73	-65	-1	-101	-15	-73	-72	-149	-85	-87	-4129	318	-32767	-95	-23820	-14617	-20748	-85	-21004	-17872	-18898	-68	-20110	-19123	-19840	-7345
0.602500	-26	40	86	-59	-110	-34	13	-16	-18	3	-73	-65	-96	-19	-31	-62	-99	32	-86	-34	-104	-22	-100	-69	-64	13	-102	-14	-73	-72	-149	-80	-85	-3899	-63	-32746	-49	-24108	-14588	-21195	-76	-21052	-17636	-19115	-55	-20131	-18860	-19841	-7042
0.603333	-25	45	85	-58	-109	-33	10	-17	-18	4	-78	-64	-96	-16	-32	-61	-94	33	-86	-35	-103	-25	-100	-70	-65	-3	-100	-12	-72	-74	-148	-78	-55	-3658	-448	-32754	-77	-24378	-14483	-21674	-42	-21064	-17409	-19339	-63	-20148	-18571	-19790	-6718
0.604167	-27	16	89	-59	-111	-34	13	-13	-14	4	-73	-63	-94	-16	-28	-61	-101	32	-86	-35	-104	-24	-100	-67	-61	0	-102	-15	-75	-70	-148	-79	-15	-3408	-836	-32744	-125	-24622	-14309	-22180	-23	-21048	-17189	-19584	-66	-20163	-18265	-19703	-6366
0.605000	-27	40	87	-60	-109	-28	11	-15	-19	2	-73	-65	-94	-15	-29	-56	-98	32	-87	-34	-104	-24	-99	-69	-64	-3	-101	-14	-73	-81	-145	-77	-4	-3158	-1205	-32758	-55	-24839	-14064	-22679	-76	-21018	-16969	-19828	-55	-20179	-17954	-19588	-6009
0.605833	-27	42	88	-57	-108	-31	11	-11	-19	4	-74	-63	-94	-15	-46	-62	-100	28	-85	-32	-104	-25	-100	-41	-66	0	-100	-13	-74	-73	-148	-77	-19	-2915	-1552	-32740	-29	-25045	-13755	-23229	-94	-20979	-16748	-20076	-50	-20198	-17641	-19461	-5659
0.606667	-29	41	89	-57	-108	-35	11	-17	-19	2	-74	-66	-100	-17	-34	-61	-104	28	-86	-34	-107	-26	-102	-72	-69	-5	-109	-9	-75	-74	-149	-80	-74	-2679	-1869	-32758	-98	-25221	-13403	-23745	-80	-20941	-16532	-20328	-42	-20226	-17337	-19330	-5327
0.607500	-28	32	81	-63	-111	-39	9	-19	-26	-1	-76	-70	-99	-21	-35	-56	-102	26	-93	-41	-107	-27	-101	-75	-68	-7	-104	-17	-78	-73	-149	-80	-116	-2463	-2151	-32747	-94	-25370	-13016	-24240	-97	-20909	-16315	-20563	-22	-20263	-17042	-19194	-5006
0.608333	-32	37	86	-61	-107	-40	4	-19	-24	-3	-79	-68	-99	-16	-34	-63	-102	28	-92	-36	-111	-27	-107	-70	-67	-7	-107	-18	-77	-76	-153	-79	-110	-2268	-2389	-32755	-9	-25500	-12607	-24686	-145	-20890	-16098	-20789	-8	-20311	-16762	-19083	-4664
0.609167	-31	38	85	-59	-111	-59	13	-16	-21	2	-75	-66	-101	-21	-32	-62	-101	30	-88	-36	-110	-34	-102	-67	-64	-5	-101	-14	-73	-72	-149	-77	-115	-2099	-2590	-32757	-43	-25599	-12198	-25091	-146	-20885	-15879	-20990	6	-20370	-16505	-18988	-4288
0.610000	-25	40	88	-60	-90	-36	13	-15	-18	1	-75	-61	-98	-17	-31	-62	-103	32	-90	-33	-109	-25	-102	-67	-66	-5	-104	-14	-78	-75	-148	-75	-101	-1978	-2756	-32748	-132	-25670	-11798	-25443	-117	-20904	-15667	-21168	9	-20453	-16275	-18920	-3926
0.610833	-26	38	86	-57	-112	-35	11	-12	-19	1	-73	-65	-96	-14	-29	-58	-100	19	-91	-32	-105	-27	-98	-66	-64	-1	-101	-13	-74	-69	-147	-74	-33	-1865	-2890	-32761	-77	-25719	-11440	-25727	-98	-20932	-15458	-21320	22	-20544	-16075	-18885	-3620
0.611667	-28	38	89	-56	-111	-31	16	-13	-16	2	-73	-66	-93	-17	-30	-60	-97	35	-88	-31	-102	-22	-100	-73	-61	-3	-98	-12	-73	-74	-147	-73	24	-1807	-2998	-32760	-33	-25739	-11115	-25942	-132	-20989	-15265	-21443	7	-20655	-15905	-18882	-3372
0.612500	-25	42	89	-57	-112	-34	15	-13	-16	4	-73	-66	-96	-14	-28	-59	-95	38	-86	-31	-105	-21	-100	-65	-65	0	-100	-12	-73	-69	-147	-72	5	-1781	-3093	-32761	-33	-25735	-10842	-26081	-130	-21059	-15082	-21532	-11	-20779	-15760	-18918	-3080
0.613333	-24	39	91	-56	-110	-33	18	-10	-17	4	-74	-64	-104	-14	-31	-58	-99	35	-86	-30	-102	-21	-98	-67	-62	0	-97	-13	-73	-72	-147	-76	-70	-1800	-3170	-32743	11	-25696	-10661	-26142	-138	-21134	-14913	-21589	-14	-20914	-15656	-18961	-2753
0.614167	-28	36	84	-58	-111	-35	13	-16	-19	3	-75	-66	-98	-15	-29	-60	-99	32	-85	-31	-107	-23	-102	-69	-96	-6	-99	-14	-75	-74	-147	-73	-74	-1856	-3251	-32763	21	-25642	-10481	-26129	-143	-21216	-14760	-21642	-31	-21059	-15576	-19031	-2461
0.615000	-27	38	87	-57	-111	-35	16	-13	-18	3	-75	-101	-104	-17	-30	-63	-103	32	-88	-35	-108	-24	-101	-70	-67	-5	-103	-17	-75	-74	-127	-76	-25	-1950	-3332	-32745	-70	-25552	-10393	-26032	-127	-21291	-14627	-21620	-46	-21202	-15528	-19124	-2205
0.615833	-33	33	84	-61	-114	-41	9	-21	-25	0	-78	-70	-99	-18	-24	-66	-102	33	-85	-31	-110	-24	-103	-72	-69	-4	-100	-14	-76	-70	-152	-75	-22	-2076	-3420	-32761	-82	-25430	-10366	-25877	-155	-21353	-14503	-21591	-35	-21337	-15496	-19221	-1985
0.616667	-28	42	84	-58	-112	-35	13	-14	-24	2	-100	-66	-101	-16	-31	-63	-103	32	-87	-31	-109	-24	-102	-67	-64	-1	-100	-14	-74	-73	-141	-73	-52	-2236	-3527	-32738	12	-25271	-10383	-25633	-142	-21392	-14396	-21539	-28	-21473	-15480	-19319	-1839
0.617500	-27	41	88	-57	-112	-36	17	-13	-18	5	-45	-62	-97	-13	-24	-60	-98	34	-78	-29	-103	-18	-98	-65	-63	1	-96	-12	-72	-68	-145	-70	-86	-2423	-3628	-32753	-10	-25079	-10446	-25343	-113	-21408	-14304	-21437	-35	-21580	-15498	-19411	-1682
0.618333	-25	38	88	-55	-107	-32	19	-10	-14	6	-66	-60	-94	-12	-27	-59	-99	34	-82	-28	-104	-17	-96	-65	-64	0	-98	-12	-73	-66	-146	-73	-113	-2649	-3756	-32732	-29	-24864	-10548	-25007	-143	-21397	-14228	-21377	-41	-21676	-15527	-19502	-1551
0.619167	-22	40	66	-58	-104	-28	19	-12	-21	5	-72	-62	-93	-12	-26	-57	-96	37	-81	-28	-100	-15	-96	-66	-63	1	-100	-9	-70	-67	-145	-72	-108	-2886	-3890	-32752	24	-24617	-10671	-24638	-178	-21350	-14157	-21282	-61	-21745	-15561	-19576	-1377
0.620000	-24	40	88	-49	-103	-30	17	-13	-16	6	-72	-59	-95	-12	-25	-57	-98	36	-84	-31	-103	-17	-96	-65	-60	0	-97	-11	-66	-72	-144	-73	-70	-3155	-4034	-32746	-27	-24339	-10807	-24240	-170	-21266	-14100	-21175	-77	-21784	-15606	-19629	-1182
0.620833	-27	43	90	-59	-110	-32	18	-13	-16	6	-72	-66	-90	-12	-17	-57	-98	35	-81	-32	-104	-14	-96	-64	-66	-1	-101	-15	-76	-70	-145	-73	-52	-3441	-4179	-32749	-82	-24033	-10947	-23829	-144	-21142	-14049	-21064	-82	-21792	-15652	-19664	-1068
0.621667	-26	39	89	-59	-111	-34	17	-13	-19	6	-70	-62	-98	-12	-26	-57	-100	36	-83	-31	-104	-19	-98	-74	-65	1	-98	-12	-74	-69	-144	-75	-73	-3728	-4327	-32757	-51	-23702	-11080	-23416	-81	-20984	-14003	-20954	-82	-21764	-15697	-19683	-963
0.622500	-29	41	89	-55	-111	-32	13	-14	-19	5	-72	-64	-98	-14	-27	-59	-101	36	-83	-30	-104	-22	-97	-68	-65	-1	-98	-14	-78	-73	-147	-76	-80	-4063	-4449	-32748	-5	-23350	-11185	-23010	-101	-20791	-13959	-20845	-103	-21695	-15735	-19677	-856
0.623333	-26	41	87	-62	-112	-35	13	-16	-22	7	-70	-67	-96	-13	-29	-62	-103	35	-85	-34	-109	-24	-101	-70	-63	-4	-100	-14	-76	-73	-146	-72	-51	-4393	-4569	-32762	-26	-22970	-11274	-22625	-171	-20570	-13924	-20741	-121	-21591	-15764	-19655	-744
0.624167	-25	41	85	-60	-109	-36	15	-16	-21	4	-75	-65	-99	-17	-29	-58	-100	34	-83	-32	-103	-21	-100	-68	-65	0	-98	-14	-74	-70	-146	-74	-7	-4730	-4651	-32744	-83	-22596	-11325	-22267	-126	-20317	-13881	-20636	-132	-21447	-15785	-19618	-631
0.625000	-27	42	79	-55	-108	-51	15	-14	-16	7	-70	-60	-96	-1	-28	-62	-98	34	-83	-31	-107	-21	-104	-68	-62	0	-97	-3	-73	-70	-145	-72	-12	-5074	-4710	-32759	-63	-22209	-11344	-21941	-121	-20049	-13843	-20536	-142	-21271	-15789	-19571	-533
0.625833	-23	45	88	-56	-108	-32	16	-14	-15	7	-67	-61	-97	-28	-29	-58	-96	35	-79	-30	-98	-21	-97	-68	-63	0	-97	-12	-74	-69	-146	-75	-53	-5419	-4736	-32721	-8	-21814	-11327	-21654	-190	-19767	-13808	-20454	-148	-21061	-15783	-19542	-447
0.626667	-22	44	92	-61	-105	-32	16	-17	-14	8	-69	-61	-95	-14	-26	-57	-99	36	-83	-28	-103	-24	-100	-69	-63	-1	-98	-11	-87	-69	-144	-74	-46	-5773	-4726	-32659	51	-21429	-11282	-21416	-186	-19484	-13779	-20359	-146	-20826	-15767	-19470	-382
0.627500	-24	43	86	-60	-109	-35	13	-15	-19	3	-70	-63	-95	-17	-31	-59	-100	41	-84	-31	-104	-24	-100	-70	-65	-4	-98	-13	-73	-70	-148	-79	-88	-6120	-4688	-32544	-60	-21054	-11204	-21227	-130	-19194	-13756	-20277	-132	-20566	-15744	-19428	-307
0.628333	-30	34	87	-63	-110	-39	13	-19	-19	-4	-93	-65	-98	-18	-32	-62	-100	30	-87	-36	-107	-25	-104	-75	-64	-7	-100	-14	-76	-73	-148	-87	-134	-6467	-4612	-32434	-67	-20701	-11104	-21103	-127	-18924	-13739	-20199	-144	-20287	-15709	-19388	-210
0.629167	-28	43	77	-60	-107	-34	15	-14	-18	5	-73	-65	-99	-17	-31	-61	-101	28	-84	-28	-105	-24	-102	-70	-64	-5	-100	-11	-74	-85	-148	-77	-147	-6798	-4503	-32298	0	-20363	-10985	-20993	-151	-18657	-13726	-20116	-137	-19994	-15673	-19368	-143
0.630000	-26	41	88	-60	-69	-33	15	-14	-24	3	-70	-62	-94	-18	-30	-62	-100	36	-85	-32	-103	-23	-103	-74	-65	-4	-110	-10	-74	-69	-148	-78	-135	-7120	-4396	-32129	24	-20051	-10848	-20949	-163	-18408	-13723	-20042	-132	-19690	-15638	-19358	-65
0.630833	-27	40	88	-60	-108	-35	12	-15	-16	6	-66	-64	-94	-18	-31	-62	-100	40	-83	-31	-105	-27	-104	-73	-64	-4	-98	-12	-74	-73	-149	-77	-114	-7431	-4209	-31987	26	-19770	-10709	-20951	-141	-18175	-13727	-19954	-137	-19387	-15608	-19363	22
0.631667	-25	41	87	-62	-84	-35	15	-19	-17	0	-73	-65	-98	-23	-32	-62	-99	33	-85	-35	-107	-28	-100	-72	-67	-4	-103	-14	-76	-75	-149	-78	-129	-7725	-4034	-31841	67	-19525	-10570	-20999	-107	-17963	-13749	-19894	-130	-19084	-15591	-19387	104
0.632500	-30	37	82	-64	-111	-39	10	-17	-21	-1	-74	-65	-95	-19	-32	-62	-105	30	-87	-34	-102	-25	-101	-69	-64	-5	-99	-12	-75	-70	-148	-78	-163	-8005	-3848	-31670	-42	-19301	-10433	-21084	-118	-17771	-13772	-19819	-118	-18784	-15577	-19422	148
0.633333	-24	40	87	-61	-107	-35	12	-21	-16	1	-80	-68	-96	-21	-33	-60	-96	35	-86	-33	-102	-26	-99	-70	-63	-4	-142	-15	-73	-74	-148	-80	-143	-8261	-3655	-31493	-117	-19117	-10313	-21207	-104	-17595	-13819	-19754	-130	-18492	-15586	-19473	191
0.634167	-25	38	87	-64	-114	-36	11	-17	-17	2	-74	-65	-97	-23	-34	-62	-100	32	-85	-22	-108	-29	-97	-72	-65	-5	-103	-15	-76	-73	-148	-78	-92	-8492	-3470	-31318	-93	-18958	-10210	-21363	-81	-17433	-13871	-19693	-135	-18212	-15611	-19535	244
0.635000	-27	36	87	-63	-107	-43	12	-15	-21	1	-75	-62	-99	-23	-33	-63	-103	30	-86	-33	-107	-25	-103	-73	-69	-6	-101	-16	-78	-74	-149	-78	-30	-8699	-3287	-31130	-75	-18821	-10124	-21552	-104	-17281	-13930	-19639	-114	-17947	-15661	-19601	288
0.635833	-29	40	87	-60	-112	-36	8	-17	-19	1	-76	-64	-97	-17	-33	-64	-104	32	-85	-49	-108	-27	-105	-73	-65	-4	-102	-15	-76	-78	-148	-80	-32	-8885	-3108	-30934	-55	-18713	-10064	-21752	-96	-17129	-13997	-19594	-82	-17699	-15726	-19666	294
0.636667	-26	38	86	-61	-113	-35	10	-16	-28	0	-72	-67	-100	-21	-32	-62	-101	33	-85	-36	-104	-29	-103	-70	-65	-1	-103	-14	-73	-75	-147	-81	-66	-9042	-2939	-30736	-40	-18605	-10018	-21993	-93	-16982	-14072	-19562	-72	-17468	-15815	-19725	278
0.637500	-26	41	89	-58	-105	-32	13	-15	-13	0	-72	-64	-93	-15	-26	-60	-97	35	-82	-34	-102	-23	-101	-69	-63	0	-98	-12	-70	-69	-144	-75	-80	-9164	-2770	-30531	-73	-18509	-9997	-22247	-105	-16818	-14151	-19544	-102	-17247	-15924	-19769	331
0.638333	-24	68	88	-58	-103	-29	13	-13	-13	4	-69	-61	-94	-18	-28	-61	-99	36	-85	-31	-100	-21	-97	-67	-60	1	-97	-9	-75	-72	-143	-75	-114	-9273	-2615	-30330	-36	-18422	-9998	-22510	-127	-16650	-14237	-19546	-133	-17048	-16054	-19805	302
0.639167	-24	44	86	-57	-107	-33	15	-14	-17	4	-73	-60	-94	-12	-26	-58	-97	41	-83	-34	-102	-19	-97	-68	-70	3	-99	-13	-72	-70	-145	-76	-100	-9345	-2466	-30118	-33	-18327	-10018	-22792	-142	-16472	-14328	-19566	-130	-16862	-16197	-19816	294
0.640000	-26	42	88	-57	-107	-35	12	-14	45	3	-76	-65	-97	-15	-28	-61	-103	32	-87	-34	-105	-22	-100	-68	-67	-1	-99	-14	-69	-75	-147	-77	-33	-9402	-2314	-29882	-110	-18227	-10057	-23089	-79	-16265	-14410	-19610	-121	-16696	-16357	-19805	353
0.640833	-30	38	86	-61	-112	-36	8	-17	-22	11	-77	-65	-101	-16	-33	-63	-101	34	-74	-34	-105	-23	-100	-69	-67	-1	-101	-12	-74	-75	-146	-74	-53	-9440	-2152	-29695	-181	-18106	-10109	-23390	-31	-16040	-14495	-19674	-96	-16536	-16514	-19758	445
0.641667	-27	39	89	-59	-111	-36	13	-15	-17	4	-73	-64	-100	-13	-24	-60	-99	34	-86	-33	-105	-22	-102	-69	-65	-1	-100	-17	-73	-73	-148	-76	-81	-9448	-1985	-29481	-47	-17961	-10173	-23696	-87	-15790	-14575	-19756	-84	-16389	-16673	-19674	507
0.642500	-26	42	88	-58	-107	-34	11	-14	-21	4	-56	-63	-98	-14	-14	-61	-97	36	-85	-33	-104	-19	-99	-80	-65	0	-100	-15	-73	-73	-148	-74	-113	-9449	-1793	-29260	17	-17790	-10244	-24005	-94	-15519	-14647	-19858	-82	-16247	-16828	-19549	485
0.643333	-27	42	88	-53	-109	-35	15	-14	-16	8	-72	-61	-97	-15	-27	-60	-97	36	-84	-33	-105	-21	-97	-66	-65	2	-99	-12	-75	-70	-146	-72	-125	-9430	-1580	-29048	4	-17593	-10326	-24317	-92	-15229	-14715	-19977	-96	-16105	-16972	-19381	534
0.644167	-24	43	90	-53	-109	-32	13	-12	-16	8	-73	-65	-98	-34	-26	-55	-98	37	-83	-32	-103	-18	-96	-66	-61	4	-100	-11	-73	-70	-144	-70	-55	-9417	-1340	-28823	6	-17365	-10410	-24641	-114	-14920	-14767	-20108	-101	-15970	-17099	-19163	600
0.645000	-28	44	91	-57	-109	-31	17	-13	-17	6	-69	-60	-96	-12	-27	-56	-99	38	-83	-31	-103	-19	-94	-66	-60	4	-96	5	-72	-67	-145	-72	-58	-9395	-1067	-28610	78	-17113	-10503	-24934	-111	-14594	-14821	-20246	-97	-15830	-17210	-18902	620
0.645833	-21	45	92	-52	-103	-29	17	-8	-15	9	-70	-47	-97	-10	-23	-56	-98	38	-81	-28	-103	-17	-93	-63	-59	1	-97	-11	-73	-67	-143	-69	-96	-9374	-764	-28392	154	-16834	-10597	-25227	-203	-14261	-14869	-20383	-46	-15691	-17296	-18597	625
0.646667	-25	44	91	-56	-108	-31	36	-9	-16	7	-70	-61	-96	-12	-24	-56	-98	38	-83	-31	-109	-17	-97	-62	-61	1	-98	-11	-76	-79	-145	-73	-92	-9351	-422	-28184	160	-16531	-10699	-25518	-304	-13933	-14906	-20521	22	-15551	-17357	-18256	600
0.647500	-26	43	89	-57	-111	-33	18	-12	-19	7	-74	-60	-99	-18	-31	-59	-98	38	-82	-32	-107	-23	-99	-68	-64	0	-100	-14	-74	-72	-152	-75	-53	-9336	-70	-27972	29	-16213	-10797	-25785	-240	-13606	-14934	-20641	73	-15411	-17400	-17851	595
0.648333	-14	38	86	-61	-112	-39	20	-15	-17	5	-76	-65	-99	-18	-32	-62	-102	32	-87	-35	-108	-26	-101	-73	-65	0	-103	-15	-75	-73	-151	-77	-47	-9332	362	-27767	38	-15894	-10903	-26037	-193	-13291	-14959	-20743	79	-15259	-17409	-17403	563
0.649167	-27	36	85	-61	-113	-36	12	-15	-21	1	-79	-68	-101	-21	-28	-63	-101	32	-86	-33	-105	-24	-99	-72	-63	-1	-101	-13	-74	-69	-151	-75	-82	-9329	807	-27553	112	-15536	-11002	-26253	-170	-12979	-14974	-20807	76	-15096	-17393	-16919	522
0.650000	-30	40	87	-59	-110	-15	13	-17	-21	5	-84	-61	-97	-16	-29	-60	-100	33	-87	-31	-104	-22	-102	-68	-66	18	-99	-12	-74	-99	-151	-75	-143	-9322	1274	-27344	129	-15201	-11104	-26442	-102	-12697	-14983	-20839	75	-14931	-17356	-16398	498
0.650833	-24	41	89	-56	-108	-33	13	-13	-15	8	-72	-63	-94	-18	-30	-61	-100	35	-84	-32	-105	-22	-98	-68	-63	0	-100	-16	-73	-67	-147	-78	-189	-9353	1758	-27132	11	-14863	-11204	-26599	-70	-12432	-14988	-20824	95	-14753	-17301	-15853	499
0.651667	-24	42	89	-59	-109	-33	15	-13	-17	4	-72	-64	-95	-16	-27	-60	-97	35	-85	-29	-104	-18	-98	-70	-65	-4	-101	-12	-64	-69	-147	-81	-165	-9379	2259	-26917	45	-14543	-11304	-26703	-108	-12205	-14983	-20764	132	-14575	-17227	-15286	477
0.652500	-25	40	90	-58	-107	-32	16	-12	-15	3	-72	-63	-95	-16	-30	-62	-101	22	-86	-29	-105	-19	-96	-69	-63	1	-101	-13	-73	-67	-149	-74	-154	-9408	2762	-26692	119	-14242	-11404	-26767	-70	-12002	-14973	-20644	179	-14388	-17138	-14700	452
0.653333	-26	41	90	-56	-107	-31	-8	-11	-18	6	-73	-63	-94	-17	-27	-59	-98	35	-83	-28	-105	-19	-99	-69	-65	-1	-100	-11	-73	-67	-147	-74	-154	-9440	3261	-26465	79	-13965	-11486	-26788	2	-11837	-14958	-20471	280	-14196	-17037	-14112	480
0.654167	-27	41	87	-59	-110	-33	16	-14	-18	4	-73	-64	-96	-42	-29	-61	-99	32	-86	-32	-104	-21	-95	-69	-62	-1	-103	-13	-74	-69	-148	-76	-128	-9477	3733	-26217	34	-13720	-11565	-26753	54	-11701	-14925	-20224	350	-14001	-16934	-13534	469
0.655000	-25	13	88	-58	-107	-32	12	-16	-18	5	-74	-64	-95	-17	-30	-62	-101	32	-84	-32	-104	-22	-101	-72	-66	-3	-103	-15	-74	-70	-148	-86	-98	-9509	4188	-25951	36	-13498	-11632	-26667	54	-11598	-14883	-19922	263	-13800	-16814	-12976	405
0.655833	-26	38	86	-60	-110	-34	10	-16	-16	18	-74	-66	-98	-17	-32	-63	-105	30	-87	-33	-105	-23	-100	-69	-64	-4	-102	-15	-77	-72	-148	-79	-103	-9526	4606	-25667	-27	-13313	-11683	-26522	-5	-11526	-14827	-19555	164	-13599	-16689	-12451	422
0.656667	-29	37	89	-60	-116	-34	11	-17	-22	2	-76	-69	-99	-19	-31	-65	-104	29	-88	-41	-109	-24	-103	-72	-68	-4	-103	-19	-68	-70	-148	-79	-107	-9535	4982	-25350	73	-13158	-11708	-26331	-29	-11478	-14753	-19130	133	-13399	-16562	-11966	475
0.657500	-28	37	87	-61	-110	-34	11	-18	-21	2	-72	-63	-85	-18	-30	-62	-101	35	-87	-28	-107	-19	-100	-68	-65	0	-96	-11	-69	-69	-148	-75	-91	-9530	5315	-24999	59	-13032	-11708	-26075	25	-11447	-14656	-18642	139	-13197	-16421	-11527	483
0.658333	-26	42	90	-57	-108	-34	13	-13	-15	4	-70	-63	-97	-17	-30	-61	-100	33	-85	-32	-109	-18	-99	-66	-57	0	-99	-13	-44	-69	-145	-75	-67	-9511	5588	-24624	-66	-12934	-11681	-25768	46	-11441	-14542	-18110	155	-12998	-16281	-11152	495
0.659167	-25	44	91	-57	-111	-32	13	-15	-15	6	-69	-63	-97	-12	-28	-58	-102	33	-85	-33	-103	-18	-99	-67	-63	0	-98	-11	-74	-69	-146	-75	-62	-9478	5807	-24189	-72	-12860	-11625	-25414	16	-11443	-14406	-17534	177	-12799	-16129	-10852	464
0.660000	-25	42	96	-52	-107	-30	15	-14	-17	6	-70	-61	-96	-14	-30	-60	-97	35	-82	-29	-104	-18	-101	-67	-60	1	-98	-11	-74	-68	-152	-76	-60	-9416	5963	-23717	2	-12807	-11538	-24998	28	-11455	-14253	-16932	84	-12609	-15974	-10629	426
0.660833	-25	44	90	-55	-110	-32	15	-17	-18	6	-72	-62	-97	-15	-29	-40	-101	35	-83	-30	-102	-19	-100	-70	-64	-1	-99	-12	-74	-69	-144	-76	-38	-9357	6057	-23199	-50	-12772	-11413	-24542	-55	-11470	-14080	-16310	-65	-12423	-15809	-10488	454
0.661667	-28	44	101	-58	-109	-32	16	-17	-17	5	-73	-63	-95	-12	-29	-64	-100	30	-82	-31	-103	-31	-101	-70	-62	-1	-99	-13	-73	-69	-139	-78	13	-9268	6097	-22623	-10	-12750	-11256	-24032	-75	-11477	-13887	-15685	-147	-12248	-15640	-10434	451
0.662500	-22	41	91	-59	-105	-33	13	-18	-18	4	-43	-63	-96	-14	-29	-60	-100	33	-85	-31	-102	-19	-99	-69	-65	-4	-100	-12	-73	-68	-145	-74	26	-9161	6076	-21992	40	-12723	-11061	-23482	-27	-11474	-13671	-15063	-193	-12074	-15451	-10469	399
0.663333	-25	66	89	-57	-105	-30	13	-13	-10	5	-73	-64	-92	-13	-29	-61	-99	32	-86	-29	-101	-21	-98	-68	-63	-3	-100	-8	-73	-68	-145	-74	28	-9044	6014	-21303	4	-12705	-10828	-22888	-15	-11458	-13455	-14464	-219	-11911	-15271	-10600	398
0.664167	-24	41	92	-56	-109	-34	15	-15	-21	6	-77	-50	-96	-13	-29	-61	-100	29	-85	-29	-101	-22	-99	-67	-66	-4	-99	-9	-70	-69	-144	-77	17	-8909	5905	-20550	-81	-12682	-10570	-22264	-50	-11425	-13223	-13896	-239	-11755	-15075	-10808	403
0.665000	-24	40	90	-58	-107	-30	13	-16	-17	5	-75	-63	-97	-17	-30	-61	-100	30	-88	-32	-104	-23	-100	-65	-62	-3	-99	-12	-61	-70	-149	-75	-19	-8765	5755	-19763	-108	-12650	-10280	-21597	-83	-11367	-12986	-13373	-255	-11615	-14867	-11102	402
0.665833	-23	41	90	-59	-113	-34	13	-17	-21	15	-77	-64	-98	-23	-30	-61	-100	34	-83	-33	-102	-19	-99	-67	-62	0	-99	-12	-70	-70	-145	-74	-45	-8622	5581	-18908	-83	-12608	-9966	-20896	-84	-11292	-12751	-12902	-252	-11480	-14648	-11463	440
0.666667	-25	43	87	-55	-108	-30	16	-14	-16	3	-73	-62	-95	-14	-29	-58	-101	30	-86	-35	-107	0	-98	-68	-64	-5	-98	-12	-70	-70	-146	-75	-28	-8456	5391	-18003	-97	-12557	-9624	-20175	-99	-11193	-12509	-12500	-227	-11360	-14425	-11896	426
0.667500	-28	42	90	-58	-108	-34	12	-16	-46	1	-74	-64	-98	-16	-32	-62	-101	30	-86	-31	-105	-24	-103	-70	-63	-6	-100	-13	-76	-74	-151	-78	-12	-8295	5184	-17050	-155	-12494	-9278	-19427	-110	-11075	-12279	-12172	-219	-11258	-14192	-12387	413
0.668333	-28	37	87	-61	-113	-38	10	-15	-18	1	-85	-63	-101	-19	-33	-61	-102	30	-88	-33	-110	-25	-108	-73	-65	-4	-100	-15	-77	-73	-151	-79	37	-8123	4973	-16060	-120	-12413	-8914	-18662	-96	-10944	-12056	-11928	-196	-11152	-13942	-12922	425
0.669167	-26	40	88	-62	-108	-34	13	-15	-19	4	-77	-67	-97	-17	-33	-53	-100	33	-86	-32	-105	-22	-107	-69	-61	-3	-101	-15	-75	-76	-150	-76	64	-7944	4786	-15030	-166	-12314	-8545	-17875	-130	-10794	-11838	-11760	-221	-11065	-13688	-13502	405
0.670000	-26	41	89	-61	-111	-36	11	-19	-15	2	-74	-65	-94	-16	-30	-60	-99	29	-82	-34	-107	-25	-101	-82	-72	0	-101	-14	-74	-74	-147	-76	35	-7758	4597	-13980	-254	-12202	-8175	-17082	-232	-10638	-11634	-11678	-359	-10984	-13414	-14102	432
0.670833	-26	40	90	-58	-108	-35	18	-14	-36	4	-73	-63	-97	-19	-30	-57	-100	33	-85	-31	-105	-25	-100	-69	-64	-3	-100	-9	-73	-75	-154	-78	10	-7563	4438	-12925	-227	-12078	-7808	-16278	-311	-10476	-11443	-11679	-489	-10920	-13131	-14723	404
0.671667	-22	42	89	-61	-105	-34	13	-16	-15	6	-69	-65	-94	-18	-27	-59	-96	33	-85	-41	-102	-24	-102	-70	-62	-1	-110	-11	-74	-70	-144	-75	5	-7360	4297	-11857	-149	-11945	-7456	-15480	-294	-10313	-11264	-11754	-551	-10866	-12831	-15348	296
0.672500	-23	40	87	-60	-105	-33	15	-1	-18	2	-74	-66	-95	-17	-27	-63	-102	32	-84	-30	-103	-21	-100	-69	-65	-3	-99	-12	-70	-78	-150	-78	-9	-7140	4190	-10812	-43	-11800	-7122	-14686	-210	-10158	-11092	-11903	-499	-10822	-12523	-15984	343
0.673333	-25	39	91	-58	-110	-36	9	-18	-16	0	-74	-65	-98	-17	-30	-62	-101	26	-85	-35	-108	-25	-111	-73	-67	-8	-103	-16	-75	-75	-149	-80	-18	-6913	4116	-9801	10	-11655	-6803	-13909	-173	-10012	-10932	-12120	-449	-10790	-12192	-16610	442
0.674167	-29	34	81	-63	-114	-38	10	-21	-23	-1	-57	-68	-101	-22	-32	-67	-100	26	-88	-38	-124	-26	-100	-72	-66	-5	-104	-14	-75	-75	-149	-80	-19	-6656	4076	-8841	-17	-11492	-6506	-13137	-152	-9868	-10770	-12383	-410	-10765	-11846	-17222	419
0.675000	-26	37	86	-64	-83	-34	13	-17	-23	-3	-76	-70	-100	-21	-30	-63	-101	28	-87	-36	-105	-25	-103	-69	-69	-13	-107	-16	-76	-75	-150	-66	-4	-6379	4076	-7950	1	-11324	-6232	-12388	-172	-9739	-10607	-12683	-388	-10749	-11484	-17816	344
0.675833	-28	33	82	-62	-111	-38	10	-19	-19	3	-72	-67	-97	-22	-29	-64	-104	8	-90	-36	-107	-27	-102	-72	-67	-6	-103	-18	-75	-75	-150	-81	-45	-6086	4111	-7152	148	-11145	-5970	-11662	-138	-9619	-10441	-13007	-411	-10743	-11106	-18387	305
0.676667	-28	37	90	-61	-108	-32	9	-18	-19	1	-77	-67	-97	-19	-30	-63	-100	30	-87	-35	-105	-28	-104	-70	-66	-6	-137	-17	-73	-73	-148	-79	-59	-5760	4185	-6453	179	-10962	-5758	-10965	-70	-9508	-10265	-13345	-344	-10744	-10702	-18929	290
0.677500	-25	37	88	-60	-116	-32	12	-18	-16	6	-70	-67	-97	2	-26	-60	-99	34	-85	-35	-104	-22	-96	-66	-60	0	-100	-12	-69	-68	-144	-73	-30	-5406	4284	-5881	198	-10765	-5557	-10299	-13	-9404	-10060	-13669	-303	-10748	-10283	-19438	398
0.678333	-21	41	92	-56	-110	-30	21	-13	-15	5	-70	-64	-95	-16	-25	-61	-97	34	-83	-32	-100	-21	-94	-67	-58	-1	-99	-13	-70	-68	-146	-75	-45	-5040	4437	-5458	234	-10568	-5391	-9673	-93	-9307	-9852	-13985	-351	-10766	-9853	-19920	451
0.679167	-22	43	91	-60	-103	-27	13	-14	-16	9	-70	-64	-94	-14	-26	-58	-96	36	-87	-32	-104	-23	-101	-65	-62	0	-99	-11	-73	-70	-145	-72	-45	-4651	4585	-5197	130	-10356	-5249	-9088	-126	-9207	-9624	-14285	-322	-10781	-9405	-20361	346
0.680000	-24	47	90	-58	-109	-27	16	-11	-19	7	-69	-66	-97	-16	-25	-59	-98	36	-84	-33	-103	-17	-96	-65	-62	1	-101	-10	-58	-69	-144	-70	16	-4246	4758	-5108	197	-10140	-5129	-8540	-62	-9105	-9383	-14515	-211	-10800	-8956	-20757	354
0.680833	-24	40	88	-58	-114	-31	12	-13	-18	4	-75	-64	-90	-14	-25	-60	-101	34	-83	-33	-103	-22	-97	-68	-61	0	-108	-12	-69	-70	-145	-77	13	-3832	4946	-5203	330	-9908	-5044	-8036	-43	-8987	-9118	-14705	-169	-10813	-8501	-21108	383
0.681667	-27	40	89	-56	-110	-30	12	-16	-18	4	-70	-66	-99	-17	-30	-62	-97	30	-87	-36	-127	-24	-100	-69	-64	-15	-102	-15	-75	-75	-151	-78	-15	-3410	5145	-5492	300	-9661	-4978	-7580	16	-8854	-8846	-14834	-176	-10825	-8051	-21409	392
0.682500	-24	40	89	-62	-112	-34	11	-17	-21	3	-73	-66	-99	-13	-27	-58	-99	34	-87	-34	-107	-23	-98	-69	-61	2	-100	-14	-73	-67	-174	-76	-30	-2990	5350	-5969	179	-9395	-4936	-7164	177	-8691	-8557	-14886	-131	-10817	-7601	-21645	439
0.683333	-26	36	89	-57	-95	-32	13	-13	-18	6	-68	-63	-93	-13	-28	-59	-97	46	-85	-31	-105	-16	-97	-72	-63	1	-98	-11	-75	-68	-144	-77	-23	-2562	5540	-6626	143	-9115	-4917	-6797	377	-8503	-8261	-14867	-114	-10798	-7164	-21827	438
0.684167	-23	42	91	-56	-109	-32	12	-7	-12	9	-67	-60	-96	-11	-28	-59	-97	36	-85	-32	-107	-19	-97	-68	-63	2	-98	-10	-73	-66	-149	-73	-67	-2153	5723	-7457	282	-8813	-4920	-6470	304	-8281	-7961	-14768	-67	-10752	-6742	-21938	381
0.685000	-24	45	76	-55	-104	-29	16	-12	-15	9	-67	-60	-96	-13	-27	-59	-97	37	-83	-32	-103	-15	-97	-68	-63	3	-105	-11	-80	-66	-146	-75	-122	-1764	5886	-8452	302	-8499	-4944	-6189	204	-8020	-7665	-14594	38	-10680	-6348	-21976	356
0.685833	-21	45	93	-56	-80	-27	13	-10	-15	9	-66	-73	-74	-9	-25	-53	-96	40	-80	-29	-102	-16	-94	-67	-61	4	-95	-8	-73	-64	-144	-70	-62	-1394	6030	-9578	329	-8163	-4966	-5947	257	-7720	-7377	-14339	114	-10577	-5982	-21934	354
0.686667	-25	44	92	-56	-107	-29	18	-10	-14	11	-66	-63	-96	-8	-25	-59	-99	37	-81	-30	-101	-16	-97	-56	-61	3	-97	-10	-73	-65	-147	-72	-55	-1055	6139	-10823	228	-7819	-5057	-5752	266	-7384	-7110	-14019	145	-10436	-5650	-21813	308
0.687500	-26	42	89	-58	-111	-32	16	-13	-17	7	-74	-62	-100	-13	-28	-57	-99	35	-84	-31	-109	-18	-97	-67	-66	-11	-98	-13	-74	-66	-146	-74	-109	-735	6218	-12140	122	-7462	-5147	-5601	225	-7016	-6868	-13629	112	-10252	-5361	-21602	269
0.688333	-22	38	88	-57	-112	-35	12	-13	-17	6	-68	-62	-97	-15	-28	-67	-102	34	-82	-29	-103	-19	-99	-66	-63	2	-97	-13	-74	-65	-148	-74	-124	-446	6259	-13491	136	-7101	-5251	-5488	94	-6611	-6644	-13173	71	-10017	-5112	-21287	240
0.689167	-21	44	89	-59	-109	-32	12	-12	-18	6	-72	-62	-97	-11	-29	-55	-98	35	-83	-30	-102	-15	-98	-67	-65	-1	-102	-11	-69	-67	-145	-75	-108	-187	6273	-14834	115	-6729	-5369	-5412	-48	-6183	-6464	-12661	78	-9730	-4912	-20882	227
0.690000	-27	41	87	-58	-109	-31	11	-13	-19	7	-70	-63	-96	-15	-27	-50	-101	33	-85	-33	-107	-19	-99	-69	-83	-3	-102	-13	-74	-68	-150	-74	-90	45	6235	-16136	71	-6378	-5506	-5377	-36	-5725	-6315	-12103	-6	-9395	-4761	-20375	206
0.690833	-28	40	88	-60	-110	-36	9	-16	-26	4	-74	-64	-99	-16	-30	-57	-100	35	-83	-30	-105	-21	-98	-51	-64	0	-100	-12	-76	-67	-146	-76	-87	260	6168	-17355	13	-6022	-5646	-5380	-156	-5261	-6205	-11510	-176	-8995	-4656	-19766	178
0.691667	-25	44	88	-60	-110	-32	13	-13	-15	3	-70	-62	-98	-12	-26	-59	-100	19	-84	-35	-103	-19	-98	-67	-63	0	-100	-12	-73	-66	-147	-74	-121	452	6052	-18458	-97	-5681	-5802	-5422	-271	-4794	-6135	-10894	-282	-8549	-4603	-19070	138
0.692500	-19	40	90	-56	-107	-30	13	-11	-9	8	-68	-62	-94	-11	-25	-57	-97	38	-82	-29	-104	-18	-97	-66	-61	3	-99	-13	-73	-67	-146	-75	-119	611	5902	-19410	-189	-5361	-5958	-5495	-310	-4325	-6099	-10252	-342	-8056	-4603	-18279	137
0.693333	-21	42	89	-56	-110	-29	12	-10	-15	11	-69	-60	-94	-15	-26	-56	-99	37	-82	-32	-105	-50	-98	-43	-63	0	-97	-10	-74	-67	-146	-75	-118	794	5704	-20191	-164	-5069	-6116	-5604	-340	-3874	-6103	-9616	-342	-7509	-4640	-17411	184
0.694167	-24	40	89	-56	-111	-32	13	-11	2	9	-72	-65	-99	-16	-28	-58	-101	36	-82	-32	-102	-21	-97	-65	-64	17	-98	-14	-75	-72	-149	-75	-68	950	5468	-20771	-188	-4798	-6266	-5742	-396	-3436	-6133	-8977	-378	-6932	-4727	-16477	168
0.695000	-26	43	89	-57	-110	-33	11	-13	-18	6	-75	-73	-99	-15	-26	-59	-97	38	-82	-33	-104	-22	-99	-66	-64	-5	-99	-13	-73	-68	-146	-75	-53	1101	5191	-21162	-275	-4560	-6412	-5908	-408	-3021	-6189	-8359	-465	-6319	-4847	-15497	120
0.695833	-28	43	90	-36	-110	-32	10	-17	-18	42	-72	-65	-98	-16	-28	-60	-99	35	-84	-32	-102	-22	-100	-62	-65	0	-100	-15	-74	-66	-150	-73	-82	1251	4872	-21342	-177	-4353	-6539	-6088	-392	-2636	-6261	-7768	-493	-5710	-5007	-14477	151
0.696667	-23	41	88	-59	-109	-33	9	-15	-19	8	-73	-64	-96	-14	-32	-58	-101	35	-90	-33	-104	-24	-100	-68	-64	-4	-98	-14	-74	-70	-146	-76	-81	1401	4510	-21330	-129	-4175	-6645	-6278	-444	-2284	-6342	-7212	-476	-5067	-5188	-13436	168
0.697500	-23	40	90	-55	-105	-32	16	-12	-19	8	-70	-62	-96	-14	-26	-59	-102	36	-84	-30	-102	-21	-96	-66	-63	2	-95	-11	-68	-66	-146	-75	-66	1554	4106	-21132	-195	-4025	-6724	-6498	-459	-1965	-6420	-6701	-443	-4442	-5391	-12390	167
0.698333	-29	43	92	-56	-107	-29	13	-14	-18	11	-70	-63	-95	-14	-25	-61	-98	36	-83	-31	-103	-22	-100	-72	-66	-1	-99	-13	-72	-69	-149	-75	-66	1711	3657	-20775	-211	-3914	-6778	-6713	-408	-1700	-6497	-6240	-311	-3841	-5614	-11366	183
0.699167	-17	40	88	-60	-110	-36	11	-15	-17	5	-48	-64	-97	-17	-30	-61	-98	34	-83	-30	-104	-22	-100	-66	-59	1	-99	-12	-69	-73	-148	-75	-73	1868	3172	-20276	-177	-3829	-6800	-6923	-324	-1438	-6559	-5833	-195	-3264	-5840	-10376	167
0.700000	-26	43	87	-57	-107	-31	13	-13	-21	7	-72	-61	-93	-10	-30	-57	-102	35	-83	-32	-97	-21	-97	-67	-66	0	-100	-10	-72	-66	-147	-75	-63	2024	2636	-19664	-216	-3746	-6786	-7129	-310	-1232	-6601	-5476	-193	-2732	-6057	-9446	157
0.700833	-28	41	87	-57	-107	-31	-10	-14	-16	6	-75	-64	-95	-17	-30	-61	-101	30	-87	-32	-103	-23	-98	-68	-62	0	-99	-12	-74	-70	-148	-78	-66	2181	2073	-18969	-149	-3689	-6736	-7319	-307	-1058	-6619	-5201	-247	-2257	-6260	-8573	178
0.701667	-26	40	89	-62	-91	-34	11	-16	-19	5	-75	-68	-100	-15	-29	-60	-100	33	-86	-35	-107	-23	-100	-69	-65	-3	-102	-16	-74	-72	-148	-78	-80	2347	1470	-18204	-204	-3639	-6649	-7486	-374	-907	-6617	-4976	-301	-1837	-6437	-7774	156
0.702500	-27	34	88	-60	-109	-32	13	-17	-21	4	-73	-65	-96	-15	-29	-59	-103	33	-86	-34	-103	-23	-100	-68	-60	0	-97	-11	-74	-68	-147	-77	-56	2508	809	-17403	-240	-3589	-6525	-7630	-483	-788	-6574	-4804	-395	-1489	-6583	-7029	115
0.703333	-24	42	88	-58	-108	-34	13	-15	-18	4	-73	-64	-95	-14	-31	-60	-100	34	-83	-33	-101	-23	-98	-68	-63	1	-99	-14	-73	-70	-146	-76	-58	2667	123	-16592	-221	-3537	-6370	-7739	-540	-693	-6510	-4691	-509	-1209	-6678	-6405	137
0.704167	-24	42	88	-46	-111	-31	13	-13	-13	8	-73	-64	-95	-13	-28	-58	-99	36	-84	-32	-103	-16	-99	-66	-60	2	-98	-10	-72	-68	-146	-77	-74	2818	-590	-15789	-141	-3476	-6177	-7809	-513	-618	-6415	-4619	-476	-996	-6727	-5847	131
0.705000	-23	44	89	-56	-108	-29	16	-11	-17	5	-75	-63	-95	-12	-28	-57	-98	35	-82	-53	-102	-19	-97	-67	-59	2	-98	-11	-73	-67	-145	-75	-81	2973	-1325	-15007	-93	-3397	-5960	-7846	-460	-560	-6300	-4593	-341	-862	-6716	-5371	101
0.705833	-22	43	90	-57	-108	-29	16	-12	-15	7	-69	-60	-94	-14	-28	-58	-96	35	-82	-30	-102	-21	-100	-67	-62	2	-95	-9	-74	-45	-144	-75	-74	3123	-2078	-14258	-142	-3305	-5712	-7840	-402	-508	-6167	-4597	-228	-788	-6645	-4970	107
0.706667	-22	44	89	-59	-109	-32	26	-15	-14	5	-72	-66	-96	-10	-29	-56	-101	32	-85	-34	-107	-23	-100	-69	-67	0	-100	-14	-76	-75	-147	-77	-70	3259	-2854	-13548	-127	-3187	-5448	-7792	-382	-474	-6023	-4634	-207	-779	-6520	-4639	144
0.707500	-26	32	85	-64	-112	-39	9	-21	-24	-1	-74	-67	-100	-18	-35	-58	-103	30	-83	-34	-105	-26	-102	-72	-64	-1	-102	-13	-75	-74	-149	-82	-77	3401	-3624	-12882	-169	-3044	-5162	-7705	-358	-439	-5858	-4682	-167	-813	-6323	-4357	137
0.708333	-27	39	87	-62	-110	-34	9	-16	-22	4	-70	-66	-97	-17	-36	-60	-102	34	-85	-30	-107	-25	-102	-73	-66	-1	-101	-14	-76	-76	-150	-81	-93	3539	-4382	-12259	-215	-2875	-4852	-7565	-215	-402	-5687	-4736	-195	-890	-6059	-4126	107
0.709167	-17	41	90	-59	-109	-34	13	-16	-18	6	-70	-65	-93	-14	-30	-59	-101	34	-84	-35	-104	-22	-101	-72	-64	0	-101	-16	-74	-73	-147	-78	-96	3676	-5122	-11683	-198	-2683	-4527	-7390	-104	-361	-5506	-4792	-265	-988	-5742	-3924	119
0.710000	-27	43	87	-61	-109	-32	9	-14	-17	5	-77	-63	-97	-16	-33	-62	-104	32	-84	-34	-104	-22	-99	-68	-62	-1	-99	-12	-72	-73	-148	-76	-96	3808	-5835	-11132	-134	-2463	-4197	-7172	-118	-313	-5319	-4838	-188	-1104	-5379	-3752	69
0.710833	-25	40	51	-61	-108	-33	11	-16	-19	4	-73	-63	-97	-16	-30	-56	-100	34	-83	-33	-105	-23	-98	-68	-63	0	-98	-11	-74	-69	-145	-75	-94	3946	-6505	-10636	-10	-2220	-3831	-6920	-93	-256	-5132	-4870	-144	-1219	-4962	-3590	46
0.711667	-25	40	88	-58	-105	-31	13	-15	-14	4	-63	-61	-94	-16	-30	-57	-100	34	-83	-34	-104	-21	-99	-67	-61	0	-99	-13	-73	-72	-144	-76	-108	4075	-7139	-10151	-87	-1967	-3468	-6639	2	-186	-4942	-4875	-134	-1328	-4536	-3437	116
0.712500	-22	43	90	-58	-84	-30	17	-13	-17	7	-72	-62	-95	-13	-27	-55	-97	34	-84	-19	-101	-19	-97	-65	-64	0	-100	-9	-70	-68	-145	-74	-98	4209	-7706	-9693	76	-1701	-3089	-6337	64	-105	-4749	-4857	-118	-1414	-4078	-3286	133
0.713333	-25	40	87	-58	-105	-32	16	-12	-18	7	-70	-61	-99	-14	-29	-57	-99	35	-88	-32	-103	-23	-98	-66	-58	0	-101	-10	-72	-69	-145	-74	-82	4327	-8211	-9259	75	-1434	-2695	-6016	57	-11	-4548	-4832	-33	-1480	-3614	-3131	75
0.714167	-22	39	89	-61	-108	-35	16	-13	-16	4	-74	-65	-95	-15	-30	-58	-98	35	-85	-33	-102	-23	-100	-66	-62	0	-102	-15	-73	-66	-147	-77	-88	4438	-8635	-8829	-12	-1170	-2287	-5687	109	93	-4339	-4723	47	-1510	-3151	-2981	68
0.715000	-25	40	86	-62	-111	-32	10	-14	-19	2	-78	-65	-99	-18	-34	-60	-100	30	-90	-40	-109	-25	-102	-73	-68	-4	-104	-16	-76	-76	-150	-79	-95	4533	-8979	-8412	6	-919	-1866	-5352	180	209	-4118	-4597	10	-1505	-2705	-2817	97
0.715833	-30	37	87	-66	-112	-40	6	-18	-23	0	-77	-70	-102	-22	-34	-60	-105	33	-90	-30	-109	-25	-103	-69	-68	-1	-102	-14	-80	-66	-148	-79	-80	4610	-9227	-7996	-58	-683	-1418	-5020	157	342	-3881	-4411	81	-1460	-2274	-2653	127
0.716667	-26	38	84	-64	-118	-36	-32	-16	-18	2	-75	-67	-100	-18	-32	-61	-101	28	-88	-38	-109	-25	-102	-70	-65	-3	-101	-13	-74	-77	-148	-76	-90	4663	-9388	-7566	-90	-477	-956	-4699	200	475	-3621	-4227	222	-1377	-1868	-2495	156
0.717500	-24	39	89	-59	-107	-33	13	-12	-17	5	-72	-63	-98	-14	-29	-53	-98	34	-84	-30	-103	-17	-98	-66	-80	1	-99	-10	-74	-69	-149	-75	-90	4688	-9446	-7158	-1	-299	-469	-4392	268	615	-3338	-3983	170	-1262	-1495	-2343	219
0.718333	-24	44	89	-56	-107	-39	13	-10	-15	7	-66	-63	-94	-13	-30	-57	-99	37	-83	-32	-103	-23	-97	-67	-59	2	-96	-10	-72	-69	-144	-75	-73	4672	-9406	-6750	-22	-159	27	-4110	242	749	-3032	-3704	43	-1119	-1159	-2204	260
0.719167	-23	42	89	-58	-108	-32	16	-12	-17	5	-74	-64	-95	-14	-28	-58	-97	37	-84	-29	-103	-19	-96	-63	-62	15	-99	-8	-72	-68	-146	-74	-56	4609	-9271	-6343	-8	-64	542	-3850	229	881	-2695	-3386	26	-962	-858	-2088	231
0.720000	-24	42	90	-58	-109	-33	15	-11	-17	9	-68	-61	-96	-14	-46	-56	-97	36	-84	-30	-101	-21	-98	-68	-63	0	-99	-10	-72	-69	-145	-73	-62	4499	-9037	-5947	-92	-17	1066	-3618	194	992	-2326	-3044	37	-801	-598	-1992	251
0.720833	-24	42	89	-59	-108	-33	15	-10	-15	6	-72	-62	-92	-15	-28	-60	-99	11	-83	-29	-105	-25	-96	-63	-64	0	-98	-8	-73	-68	-145	-76	-73	4351	-8712	-5567	-266	-12	1614	-3412	20	1107	-1928	-2676	39	-629	-366	-1904	257
0.721667	-23	46	90	-57	-107	-34	15	-13	-17	6	-73	-62	-94	-16	-27	-59	-98	34	-84	-30	-101	-21	-97	-65	-61	-1	-100	-12	-61	-67	-145	-73	-107	4142	-8297	-5197	-372	-38	2161	-3227	-236	1189	-1499	-2285	-9	-474	-164	-1853	222
0.722500	-23	40	88	-56	-104	-33	13	-12	-17	6	-69	-62	-96	-13	-27	-58	-98	36	-85	-26	-104	-21	-97	-66	-61	1	-93	-12	-74	-67	-147	-75	-119	3878	-7798	-4856	-455	-133	2708	-3076	-379	1255	-1037	-1885	-196	-334	28	-1810	223
0.723333	-25	43	90	-58	-109	-34	11	-13	-19	2	-76	-64	-97	-14	-30	-65	-102	37	-85	-30	-105	-24	-98	-66	-63	-4	-104	-15	-74	-69	-147	-77	-94	3565	-7226	-4545	-572	-251	3248	-2936	-518	1291	-557	-1494	-368	-218	187	-1781	217
0.724167	-23	37	86	-62	-107	-36	12	-13	-21	2	-75	-63	-99	-17	-28	-61	-101	33	-85	-34	-105	-19	-95	-63	-63	0	-98	-12	-72	-68	-146	-75	-107	3201	-6587	-4273	-531	-391	3789	-2812	-476	1303	-41	-1074	-367	-134	348	-1748	234
0.725000	-27	43	89	-59	-108	-33	15	-10	-19	4	-73	-61	-97	-14	-25	-59	-100	35	-83	-30	-104	-21	-97	-65	-62	0	-99	-14	-72	-69	-149	-75	-122	2800	-5889	-4032	-401	-558	4308	-2681	-354	1284	498	-677	-348	-84	516	-1714	209
0.725833	-22	41	90	-58	-104	-34	16	-10	-14	8	-67	-60	-94	-15	-27	-57	-96	40	-81	-31	-105	-21	-97	-65	-62	3	-96	-8	-69	-68	-145	-70	-99	2362	-5147	-3841	-243	-736	4811	-2570	-358	1236	1056	-293	-351	-73	692	-1663	189
0.726667	-21	42	86	-58	-105	-32	16	-8	-12	8	-69	-64	-96	-15	-27	-58	-99	36	-83	-31	-101	-21	-97	-66	-62	1	-97	-14	-75	-69	-144	-73	-93	1889	-4362	-3702	-12	-923	5283	-2468	-333	1164	1622	59	-296	-103	885	-1602	207
0.727500	-23	40	90	-59	-108	-35	9	-11	-14	5	-72	-62	-94	-15	-29	-60	-102	35	-86	-32	-105	-24	-99	-68	-61	1	-97	-12	-76	-68	-150	-75	-83	1391	-3553	-3617	84	-1110	5720	-2326	-329	1018	2194	384	-316	-169	1106	-1508	233
0.728333	-28	42	89	-59	-110	-34	27	-10	-23	5	-73	-61	-98	-16	-29	-60	-101	30	-84	-34	-107	-24	-99	-68	-64	2	-99	-14	-76	-68	-150	-77	-82	893	-2730	-3590	119	-1281	6123	-2186	-281	948	2775	670	-283	-267	1365	-1379	222
0.729167	-25	43	89	-57	-108	-33	12	-12	-17	-22	-75	-62	-96	-13	-29	-59	-101	36	-83	-32	-107	-22	-102	-53	-66	4	-96	-11	-73	-70	-148	-76	-85	392	-1903	-3620	295	-1443	6480	-2032	-93	813	3365	915	-63	-393	1660	-1206	199
0.730000	-22	45	91	-57	-108	-32	13	-10	0	5	-59	-59	-98	-15	-29	-61	-97	39	-83	-35	-102	-23	-98	-68	-63	2	-100	-12	-70	-68	-147	-76	-74	-92	-1091	-3710	407	-1573	6790	-1858	157	679	3943	1112	148	-538	1993	-999	208
0.730833	-22	43	89	-56	-109	-33	11	-12	-14	5	-73	-64	-94	-13	-25	-59	-98	36	-84	-32	-102	-24	-101	-69	-61	2	-99	-11	-68	-66	-145	-75	-51	-555	-293	-3864	461	-1680	7052	-1679	399	515	4521	1256	180	-692	2371	-756	191
0.731667	8	44	90	-57	-104	-33	11	-14	-15	6	-72	-62	-94	-15	-30	-62	-100	34	-83	-33	-103	-22	-101	-69	-65	-3	-100	-13	-75	-72	-146	-78	-61	-987	469	-4078	501	-1767	7258	-1486	437	365	5083	1347	106	-857	2788	-479	137
0.732500	-25	40	86	-59	-109	-36	10	-16	-18	3	-75	-63	-99	-16	-28	-58	-96	24	-83	-34	-108	-19	-99	-68	-64	0	-99	-13	-97	-69	-146	-75	-57	-1374	1199	-4348	456	-1825	7417	-1287	371	218	5633	1382	37	-1011	3248	-167	104
0.733333	-25	41	86	-56	-111	-32	9	-12	-15	34	-72	-63	-96	-13	-28	-60	-102	33	-65	-33	-104	-22	-100	-68	-64	1	-99	-12	-73	-70	-147	-77	-63	-1727	1877	-4672	433	-1861	7540	-1083	406	78	6169	1364	15	-1159	3743	150	80
0.734167	-24	42	89	-58	-107	-32	10	-14	-19	4	-75	-64	-95	-15	-31	-59	-100	36	-85	-32	-105	-21	-100	-66	-81	0	-104	-11	-73	-95	-147	-77	-50	-2025	2504	-5043	506	-1887	7588	-911	434	-56	6686	1282	-15	-1303	4270	476	113
0.735000	-28	42	85	-59	-109	-36	10	-11	-18	6	-72	-62	-102	-15	-28	-59	-102	39	-87	-33	-107	-21	-101	-69	-65	1	-101	-15	-75	-68	-149	-78	-70	-2280	3067	-5464	528	-1906	7613	-750	386	-183	7177	1160	-45	-1408	4823	787	173
0.735833	-26	28	84	-61	-110	-33	10	-14	-18	3	-77	-66	-98	-15	-29	-59	-102	46	-88	-33	-108	-23	-102	-67	-66	-3	-102	-10	-74	-72	-148	-77	-96	-2482	3576	-5916	521	-1909	7606	-619	267	-302	7640	970	4	-1502	5393	1070	198
0.736667	-28	40	82	-40	-112	-32	11	-16	-16	4	-73	-64	-97	-15	-31	-62	-99	33	-86	-35	-105	-22	-100	-69	-66	1	-98	-14	-75	-69	-146	-78	-56	-2645	4019	-6409	345	-1927	7576	-529	52	-415	8094	747	80	-1561	5976	1318	207
0.737500	-23	43	87	-60	-107	-30	16	-12	-17	4	-72	-64	-96	-14	-28	-42	-104	36	-86	-29	-104	-18	-98	-63	-64	-16	-97	-12	-73	-67	-145	-75	-18	-2767	4411	-6924	256	-1958	7532	-491	-59	-525	8510	478	105	-1609	6564	1505	187
0.738333	-21	42	89	-53	-108	-28	20	-8	-17	8	-69	-59	-95	-9	-26	-53	-99	36	-83	-27	-104	-17	-95	-63	-60	2	-97	-10	-72	-65	-145	-73	-77	-2856	4740	-7455	224	-2021	7481	-517	-5	-644	8889	167	124	-1630	7144	1617	172
0.739167	-22	44	87	-57	-108	-28	16	-13	-24	7	-70	-60	-96	-13	-30	-59	-98	39	-81	-28	-105	-14	-98	-63	-61	3	-99	-10	-73	-68	-148	-98	-91	-2932	5010	-7993	97	-2118	7429	-608	-31	-771	9235	-170	147	-1645	7710	1647	158
0.740000	-23	41	86	-59	-108	-13	13	-13	-15	3	-72	-62	-96	-16	-30	-44	-97	34	-84	-31	-105	-24	-103	-67	-63	0	-99	-12	-73	-69	-151	-81	-36	-2990	5228	-8527	8	-2255	7385	-776	-158	-914	9542	-541	118	-1642	8259	1587	132
0.740833	-25	38	81	-61	-109	-34	7	-16	-18	3	-75	-66	-97	-9	-31	-62	-97	34	-92	-31	-104	-21	-100	-67	-63	-15	-100	-10	-75	-68	-148	-76	-68	-3028	5413	-9039	-12	-2433	7370	-1009	-249	-1059	9817	-927	58	-1637	8785	1433	108
0.741667	-26	38	87	-59	-110	-17	9	-12	-19	3	-74	-63	-110	-13	-30	-58	-100	34	-85	-30	-104	-24	-102	-69	-66	3	-99	-11	-75	-67	-145	-76	-85	-3067	5563	-9526	-79	-2660	7376	-1317	-297	-1228	10045	-1325	49	-1623	9289	1186	108
0.742500	-26	41	86	-62	-111	-32	11	-14	-21	5	-74	-63	-97	-15	-28	-60	-93	34	-87	-28	-105	-19	-98	-68	-67	-3	-96	-10	-76	-67	-147	-78	-79	-3110	5695	-9967	-79	-2932	7415	-1697	-370	-1411	10237	-1729	40	-1610	9764	830	98
0.743333	-27	41	86	-61	-111	-33	12	-16	-19	6	-74	-66	-96	-14	-33	-63	-98	36	-85	-29	-107	-21	-100	-68	-65	-3	-101	-11	-75	-67	-142	-76	-84	-3155	5810	-10348	-168	-3244	7490	-2136	-420	-1626	10382	-2132	-38	-1608	10206	387	107
0.744167	-25	41	88	-85	-108	-33	13	-13	-16	5	-72	-63	-98	-14	-28	-61	-125	33	-85	-29	-104	-19	-97	-66	-62	8	-99	-9	-72	-68	-142	-75	-70	-3207	5927	-10657	-228	-3593	7604	-2632	-400	-1839	10494	-2531	-160	-1612	10625	-133	107
0.745000	-21	44	90	-60	-104	-32	12	-13	-16	8	-74	-67	-92	-11	-26	-57	-97	37	-85	-28	-102	-19	-96	-66	-62	-1	-99	-10	-68	-66	-142	-82	-61	-3268	6015	-10881	-217	-3975	7756	-3171	-425	-2076	10558	-2923	-252	-1630	11012	-751	86
0.745833	-21	42	90	-58	-105	-31	16	-9	-16	9	-68	-62	-92	-10	-24	-60	-98	13	-85	-28	-102	-17	-95	-66	-58	3	-99	-8	-70	-64	-143	-73	-75	-3333	6175	-11014	-227	-4382	7942	-3746	-420	-2326	10584	-3297	-249	-1664	11371	-1424	55
0.746667	-24	44	74	-57	-107	-30	15	-10	-16	9	-70	-62	-88	-12	-26	-59	-97	36	-84	-27	-104	-21	-96	-65	-64	5	-99	-10	-73	-66	-144	-75	-64	-3398	6323	-11045	-281	-4803	8162	-4336	-320	-2584	10564	-3662	-218	-1713	11712	-2153	52
0.747500	-28	43	88	-61	-110	-34	12	-13	-17	7	-73	-65	-99	-13	-28	-62	-99	34	-90	-32	-107	-22	-97	-68	-65	-3	-101	-12	-73	-69	-147	-76	-77	-3478	6486	-10961	-233	-5228	8407	-4919	-285	-2839	10514	-3987	-152	-1779	12033	-2936	26
0.748333	-26	39	88	-61	-110	-32	12	-15	-23	3	-75	-88	-98	-14	-31	-61	-103	30	-87	-32	-107	-23	-100	-72	-65	-5	-102	-15	-78	-73	-147	-75	-114	-3540	6678	-10764	-217	-5641	8667	-5487	-315	-3078	10424	-4349	-40	-1865	12339	-3749	6
0.749167	-25	46	86	-63	-113	-36	9	-15	-19	2	-73	-66	-98	-17	-30	-63	-101	34	-90	-35	-107	-29	-99	-68	-64	-1	-103	-11	-76	-69	-147	-75	-84	-3588	6883	-10459	-221	-6037	8944	-6008	-305	-3298	10307	-4688	15	-1962	12643	-4582	-36
0.750000	-25	42	90	-60	-110	-25	12	-13	-17	7	-70	-48	-99	-14	-28	-60	-98	38	-85	-33	-103	-23	-100	-68	-63	0	-100	-14	-61	-75	-147	-75	-53	-3624	7102	-10034	-167	-6404	9224	-6484	-320	-3492	10160	-4987	2	-2079	12934	-5425	-56
0.750833	-27	43	90	-60	-112	-32	13	-13	-16	8	-70	-63	-94	-39	-29	-59	-98	36	-86	-30	-107	-23	-99	-65	-63	0	-97	-11	-72	-69	-145	-72	-76	-3627	7329	-9509	-310	-6741	9495	-6876	-349	-3650	9993	-5300	0	-2203	13221	-6274	-49
0.751667	-23	45	90	-74	-109	-33	16	-13	-15	7	-80	-62	-99	-14	-27	-56	-96	34	-85	-30	-105	-19	-96	-66	-62	1	-93	-11	-74	-70	-145	-72	-73	-3606	7557	-8882	-362	-7035	9750	-7189	-452	-3769	9804	-5611	-23	-2340	13498	-7115	-14
0.752500	-19	45	91	-57	-111	-30	13	-13	-15	9	-65	-62	-94	-12	-24	-58	-99	9	-84	-31	-102	-21	-96	-65	-60	17	-97	-9	-72	-68	-145	-72	-65	-3554	7774	-8175	-264	-7291	9974	-7405	-453	-3844	9596	-5921	-28	-2480	13774	-7945	68
0.753333	-24	41	91	-58	-102	-28	16	-12	-17	7	-69	-97	-97	-12	-26	-55	-98	36	-84	-31	-104	-18	-94	-65	-64	-1	-96	-10	-74	-70	-139	-73	-59	-3468	7977	-7401	-281	-7502	10156	-7513	-389	-3865	9370	-6224	-94	-2625	14033	-8753	90
0.754167	-26	44	89	-58	-112	-31	15	-13	-17	7	-68	-61	-101	-14	-25	-56	-99	34	-84	-26	-104	-19	-96	-67	-65	-1	-96	-11	-72	-73	-146	-72	-47	-3340	8148	-6586	-200	-7677	10289	-7510	-343	-3842	9132	-6518	-120	-2755	14271	-9514	3
0.755000	-26	41	89	-57	-109	-23	16	-14	-19	6	-70	-60	-100	-14	-27	-60	-103	36	-82	-29	-107	-21	-97	-66	-65	0	-98	-8	-77	-72	-145	-74	-63	-3181	8285	-5746	-147	-7827	10358	-7387	-193	-3764	8879	-6786	-107	-2871	14475	-10221	-90
0.755833	-28	42	88	-59	-111	-32	12	-17	-23	4	-73	-62	-98	-14	-44	-61	-101	37	-83	-32	-104	-24	-100	-67	-66	0	-101	-13	-74	-70	-147	-73	-62	-2987	8374	-4913	-231	-7922	10359	-7146	-65	-3651	8617	-7027	-76	-2946	14642	-10858	-66
0.756667	-32	40	86	-60	-111	-34	18	-14	-7	2	-72	-63	-97	-15	-31	-60	-104	34	-88	-35	-108	-23	-100	-69	-64	0	-104	-16	-64	-73	-149	-78	-49	-2765	8413	-4099	-151	-8008	10284	-6791	9	-3492	8342	-7203	-117	-2985	14749	-11409	10
0.757500	-26	38	85	-60	-109	-33	13	-17	-25	1	-74	-62	-99	-14	-27	-57	-131	36	-83	-31	-105	-18	-97	-68	-61	2	-96	-10	-74	-68	-147	-73	-55	-2510	8400	-3330	-61	-8074	10129	-6327	74	-3301	8062	-7317	-183	-2963	14797	-11863	61
0.758333	-24	42	87	-59	-107	-28	16	-13	-29	6	-67	-56	-94	-10	-22	-56	-99	36	-83	-29	-105	-18	-96	-66	-62	3	-96	-9	-76	-70	-145	-75	-48	-2243	8318	-2644	12	-8142	9891	-5768	130	-3092	7768	-7358	-146	-2886	14761	-12217	38
0.759167	-23	45	89	-53	-108	-28	27	-12	-17	7	-69	-60	-94	-10	-24	-53	-99	39	-82	-59	-105	-18	-96	-64	-70	3	-100	-11	-74	-68	-146	-72	-41	-1972	8180	-2044	-44	-8208	9574	-5129	207	-2870	7465	-7335	-46	-2746	14641	-12466	47
0.760000	-22	40	88	-57	-109	-29	17	-6	-17	8	-68	-58	-94	-11	-26	-81	-101	39	-81	-29	-104	-19	-94	-68	-62	2	-97	-11	-81	-67	-144	-76	-49	-1688	7979	-1558	-146	-8286	9195	-4416	263	-2643	7149	-7164	19	-2532	14421	-12604	69
0.760833	-22	43	87	-55	-109	-30	16	-12	-15	9	-69	-62	-95	-15	-25	-56	-96	39	-80	-27	-103	-17	-93	-65	-61	4	-96	-11	-72	-68	-146	-73	-38	-1412	7724	-1193	-42	-8376	8727	-3649	346	-2413	6832	-6927	68	-2255	14114	-12648	77
0.761667	-23	42	89	-60	-108	-31	17	-12	-17	10	-68	-60	-95	-10	-25	-56	-99	37	-85	-27	-102	-18	-97	-65	-62	-5	-101	-10	-73	-68	-146	-74	-86	-1149	7415	-951	-13	-8485	8228	-2858	497	-2202	6513	-6588	153	-1917	13714	-12612	96
0.762500	-26	40	88	-55	-108	-28	17	-12	-18	10	-68	-59	-95	-10	-31	-56	-107	38	-80	-27	-101	-17	-95	-64	-62	3	-90	-10	-74	-67	-147	-79	-100	-904	7060	-848	57	-8611	7707	-2048	527	-2004	6205	-6172	129	-1534	13227	-12509	121
0.763333	-23	39	89	-57	-110	-33	19	-12	-15	8	-69	-59	-94	-11	-21	-56	-97	38	-81	-29	-105	-19	-97	-66	-61	3	-97	-9	-74	-67	-144	-75	-43	-678	6674	-878	91	-8761	7183	-1248	425	-1826	5906	-5688	53	-1106	12663	-12372	145
0.764167	-23	41	87	-58	-109	-30	17	-11	-17	8	-69	-62	-94	-13	-27	-57	-99	38	-78	-28	-102	-17	-94	-66	-61	3	-97	-7	-74	-67	-145	-76	-42	-482	6258	-1030	27	-8921	6673	-464	293	-1671	5621	-5149	45	-666	12040	-12228	87
0.765000	-24	44	92	-57	-107	-31	17	-16	-43	8	-69	-62	-94	-12	-9	-58	-100	37	-81	-29	-104	-18	-101	-67	-65	0	-98	-9	-74	-69	-145	-74	-82	-320	5830	-1306	180	-9104	6203	274	214	-1545	5357	-4590	42	-223	11375	-12108	41
0.765833	-26	42	86	-58	-109	-31	13	-15	-19	9	-69	-61	-95	-14	-27	-62	-98	37	-79	-30	-101	-17	-95	-64	-62	0	-96	-8	-72	-64	-143	-73	-67	-181	5392	-1683	147	-9283	5802	953	207	-1435	5130	-4052	93	196	10701	-12036	66
0.766667	-22	45	89	-58	-100	-30	16	-13	-17	9	-92	-63	-95	-10	-25	-55	-99	37	-81	-31	-103	-17	-96	-66	-63	0	-97	-12	-72	-70	-141	-75	-67	-78	4955	-2154	170	-9470	5473	1567	264	-1358	4928	-3528	156	569	10020	-12037	79
0.767500	-28	43	87	-57	-109	-34	13	-12	-17	7	-70	-61	-98	-16	-28	-51	-102	34	-84	-33	-103	-22	-113	-67	-65	-3	-101	-11	-74	-69	-144	-73	-82	-6	4533	-2690	147	-9627	5241	2088	326	-1305	4766	-3074	160	880	9364	-12138	137
0.768333	-25	43	91	-62	-111	-30	15	-13	-19	7	-74	-65	-100	-13	-26	-56	-102	37	-83	-31	-103	-21	-100	-66	-65	-3	-101	-17	-75	-69	-150	-75	-90	45	4143	-3276	33	-9823	5114	2504	228	-1270	4643	-2714	90	1119	8755	-12334	125
0.769167	-28	42	87	-58	-94	-32	15	-12	-17	9	-70	-63	-97	-14	-28	-59	-99	35	-96	-33	-107	-22	-98	-67	-64	0	-98	-16	-73	-69	-145	-74	-98	78	3782	-3894	0	-9981	5098	2824	75	-1259	4553	-2462	11	1261	8207	-12637	102
0.770000	-25	45	91	-60	-111	-30	13	-12	-18	10	-73	-66	-56	-13	-26	-59	-101	37	-85	-31	-105	-19	-99	-67	-65	-1	-101	-9	-73	-69	-141	-75	-101	90	3465	-4523	5	-10115	5190	3021	-42	-1278	4499	-2349	28	1311	7756	-13037	103
0.770833	-23	44	88	-59	-112	-31	13	-12	-23	8	-69	-61	-95	-13	-25	-59	-98	39	-81	-32	-104	-23	-99	-68	-65	0	-98	-10	-72	-70	-145	-74	-91	92	3191	-5147	34	-10228	5381	3093	-49	-1316	4469	-2381	98	1255	7395	-13518	112
0.771667	-21	47	90	-56	-108	-33	13	-12	-15	8	-74	-63	-97	-15	-26	-56	-97	39	-83	-29	-104	-19	-119	-66	-62	2	-96	-11	-73	-68	-124	-74	-94	96	2966	-5760	82	-10308	5664	3039	-66	-1376	4466	-2571	36	1095	7138	-14058	149
0.772500	-23	43	89	-60	-115	-32	13	-12	-18	8	-69	-65	-98	-14	-27	-57	-99	37	-120	-31	-105	-21	-100	-65	-62	1	-99	-13	-74	-69	-145	-72	-82	94	2784	-6335	165	-10369	6013	2847	-92	-1471	4473	-2915	43	840	6983	-14640	132
0.773333	-19	41	88	-60	-108	-33	15	10	-19	5	-112	-66	-98	-15	-29	-60	-104	34	-87	-32	-105	-22	-101	-69	-66	-3	-99	-14	-76	-68	-150	-81	-85	96	2656	-6871	143	-10398	6392	2512	-60	-1596	4487	-3418	159	493	6918	-15227	92
0.774167	-28	42	85	-61	-113	-39	7	-17	-21	5	-74	-66	-100	-19	-30	-58	-93	33	-87	-35	-119	-25	-104	-69	-63	0	-98	-13	-74	-72	-146	-76	-113	115	2583	-7349	123	-10396	6834	2042	-94	-1750	4506	-4062	181	79	6945	-15769	109
0.775000	-25	41	85	-67	-111	-36	11	-17	-18	5	-74	-67	-100	-12	-30	-64	-102	35	-87	-36	-107	-24	-101	-70	-66	-1	-110	-14	-76	-72	-153	-79	-133	147	2544	-7771	280	-10367	7262	1416	-77	-1948	4513	-4830	234	-392	7029	-16245	104
0.775833	-26	39	86	-60	-110	-34	11	-16	-18	4	-75	-66	-105	-18	-27	-53	-103	32	-88	-33	-105	-26	-101	-59	-67	-5	-104	-15	-74	-72	-149	-77	-136	204	2550	-8123	294	-10301	7650	628	-102	-2182	4515	-5708	247	-895	7155	-16614	79
0.776667	-28	35	86	-61	-110	-35	15	-16	-19	5	-72	-65	-98	-15	-30	-62	-101	33	-90	-32	-104	-22	-102	-83	-67	-1	-102	-14	-74	-79	-148	-76	-119	275	2584	-8407	137	-10204	7991	-308	-228	-2457	4507	-6669	115	-1407	7287	-16841	78
0.777500	-27	42	89	-57	-111	-32	15	-12	-18	-1	-77	-64	-96	-14	-28	-59	-98	37	-86	-17	-104	-19	-99	-67	-65	0	-99	-11	-70	-66	-143	-69	-147	383	2650	-8619	-41	-10063	8242	-1407	-308	-2779	4481	-7697	59	-1909	7398	-16934	88
0.778333	-22	43	76	-56	-107	-28	19	-8	-16	28	-66	-60	-93	-13	-27	-55	-99	38	-86	-30	-102	-18	-95	-68	-63	3	-98	-10	-70	-64	-135	-72	-146	504	2724	-8774	15	-9897	8418	-2674	-376	-3147	4437	-8771	57	-2394	7444	-16846	91
0.779167	-23	44	92	-55	-108	-29	19	-10	-17	6	-72	-62	-93	-12	-27	-56	-98	37	-85	-29	-100	-29	-98	-66	-60	2	-99	-12	-72	-66	-146	-72	-115	649	2814	-8861	-9	-9698	8470	-4095	-436	-3569	4375	-9868	2	-2832	7404	-16585	76
0.780000	-22	44	91	-60	-107	-30	22	-9	-18	6	-70	-62	-95	-6	-27	-57	-97	37	-83	-34	-103	-22	-98	-65	-59	2	-97	-16	-72	-65	-147	-70	-116	817	2904	-8899	-12	-9460	8394	-5679	-316	-4031	4293	-10959	77	-3211	7240	-16157	2
0.780833	-24	44	89	-58	-105	-31	15	-12	-18	6	-70	-63	-99	-14	-29	-55	-96	36	-84	-25	-109	-21	-101	-69	-63	0	-102	-15	-75	-70	-151	-76	-103	999	2984	-8889	-5	-9184	8179	-7390	-269	-4541	4195	-12034	168	-3524	6926	-15588	0
0.781667	-26	37	86	-61	-112	-58	11	-13	-19	2	-73	-63	-99	-14	-29	-56	-101	28	-90	-34	-109	-24	-104	-70	-68	-4	-102	-18	-73	-69	-152	-76	-62	1192	3077	-8853	5	-8874	7826	-9274	-411	-5085	4085	-13073	143	-3767	6444	-14896	77
0.782500	-28	38	85	-62	-110	-33	9	-16	-19	1	-76	-64	-76	-16	-32	-60	-101	25	-88	-33	-101	-23	-100	-69	-65	-3	-102	-13	-73	-68	-152	-75	-63	1402	3144	-8791	101	-8521	7345	-11235	-455	-5644	3965	-14059	68	-3938	5774	-14115	124
0.783333	-48	39	89	-59	-109	-35	11	-13	-19	4	-73	-60	-96	-13	-28	-61	-101	33	-85	-32	-104	-23	-101	-73	-65	-1	-101	-12	-74	-68	-152	-76	-88	1611	3213	-8725	204	-8140	6732	-13286	-374	-6221	3825	-14989	-5	-4037	4904	-13287	114
0.784167	-24	45	90	-58	-109	-31	12	-13	-18	4	-72	-61	-97	-16	-29	-63	-99	34	-84	-31	-105	-23	-99	-67	-63	1	-99	-12	-74	-68	-149	-76	-100	1824	3277	-8673	191	-7721	6015	-15388	-379	-6807	3670	-15866	-91	-4075	3841	-12470	96
0.785000	-23	35	92	-60	-105	-33	13	-14	-17	-24	-72	-62	-95	-11	-26	-58	-99	33	-83	-31	-103	-19	-102	-67	-64	-1	-102	-13	-73	-65	-147	-74	-75	2024	3328	-8650	72	-7276	5190	-17526	-409	-7394	3491	-16669	-102	-4066	2592	-11695	78
0.785833	-22	42	91	-55	-107	-29	15	-11	-14	5	-63	-59	-92	-12	-25	-58	-98	34	-82	-28	-93	-17	-96	-65	-61	2	-99	-10	-69	-65	-147	-76	-41	2220	3385	-8653	-65	-6799	4276	-19661	-379	-7946	3295	-17412	-58	-4017	1175	-11004	98
0.786667	-23	44	91	-56	-104	-27	15	-16	-15	5	-70	-58	-94	-10	-27	-56	-98	35	-82	-27	-104	-22	-100	-62	-66	1	-102	-11	-74	-67	-146	-75	-25	2395	3446	-8715	-207	-6311	3297	-21732	-344	-8463	3064	-18092	21	-3941	-375	-10468	124
0.787500	-28	42	87	-58	-112	-32	12	-15	-19	4	-73	-63	-107	-15	-29	-59	-99	30	-85	-33	-105	-21	-100	-67	-64	0	-102	-14	-73	-66	-148	-76	-28	2558	3501	-8851	-191	-5809	2280	-23726	-345	-8928	2796	-18701	86	-3855	-2032	-10071	107
0.788333	-24	79	89	-57	-117	-32	11	-15	-16	2	-74	-64	-101	-14	-28	-58	-99	33	-84	-31	-104	-23	-98	-66	-67	-5	-100	-15	-75	-68	-145	-75	-67	2705	3576	-9007	2	-5300	1240	-25603	-340	-9313	2484	-19254	40	-3758	-3737	-9851	111
0.789167	-26	40	80	-58	-111	-31	13	-17	-18	5	-72	-62	-97	-13	-29	-61	-112	33	-83	-32	-103	-22	-100	-63	-62	21	-99	-13	-73	-67	-146	-77	-13	2835	3657	-9244	210	-4789	198	-27322	-302	-9609	2109	-19746	-32	-3673	-5440	-9834	160
0.790000	-24	15	88	-58	-104	-33	6	-17	-18	3	-59	-67	-98	-16	-29	-61	-101	33	-85	-34	-108	-25	-101	-68	-66	-4	-104	-18	-77	-70	-144	-62	-16	2948	3755	-9537	213	-4270	-831	-28870	-257	-9797	1663	-20189	-85	-3596	-7092	-9970	147
0.790833	-26	39	87	-61	-110	-35	0	-19	-18	4	-74	-66	-98	-15	-29	-63	-99	34	-83	-36	-107	-25	-103	-68	-64	-1	-98	-15	-73	-67	-145	-77	-15	3053	3868	-9873	181	-3777	-1819	-30195	-297	-9874	1154	-20564	-92	-3536	-8623	-10273	103
0.791667	-23	55	89	-58	-108	-31	13	-15	-17	6	-70	-64	-96	-17	-29	-59	-97	35	-84	-28	-105	-21	-103	-67	-63	2	-100	-13	-75	-73	-145	-74	-11	3150	3998	-10255	263	-3321	-2752	-31304	-280	-9790	553	-20892	-31	-3491	-10005	-10726	138
0.792500	-25	42	90	-56	-110	-33	12	-15	-17	6	-70	-62	-97	-13	-19	-59	-98	36	-82	-30	-107	-22	-127	-65	-63	2	-96	-13	-74	-68	-145	-75	-12	3239	4140	-10667	279	-2869	-3634	-32107	-165	-9580	-141	-21167	26	-3455	-11202	-11300	145
0.793333	-22	40	85	-57	-108	-32	16	-16	-16	6	-69	-61	-96	-14	-29	-59	-99	36	-84	-30	-103	-18	-96	-65	-68	-1	-99	-12	-76	-70	-145	-76	-32	3326	4290	-11092	222	-2444	-4448	-32448	-155	-9228	-935	-21384	-24	-3452	-12174	-11954	119
0.794167	-25	43	90	-57	-107	-33	11	-18	-19	5	-70	-63	-95	-15	-28	-61	-99	35	-83	-30	-104	-22	-99	-70	-63	0	-98	-13	-73	-68	-145	-73	-34	3419	4454	-11523	63	-2045	-5185	-32606	-145	-8724	-1837	-21538	-117	-3449	-12908	-12639	115
0.795000	-25	43	89	-59	-110	-33	33	-15	-18	6	-73	-63	-98	-16	-28	-61	-101	34	-84	-30	-108	-22	-102	-66	-65	0	-99	-11	-75	-51	-148	-76	-30	3514	4617	-11944	73	-1678	-5890	-32659	-60	-8084	-2845	-21624	-128	-3448	-13406	-13323	63
0.795833	-25	44	88	-58	-112	-33	11	-17	-17	4	-74	-66	-100	-14	-28	-62	-101	32	-83	-32	-107	-22	-100	-70	-65	-4	-102	-13	-74	-69	-144	-77	-72	3622	4780	-12345	120	-1327	-6526	-32702	-49	-7316	-3954	-21632	-119	-3438	-13675	-13960	36
0.796667	-34	41	86	-57	-110	-31	13	-15	-18	4	-68	-62	-96	-13	-26	-61	-104	33	-83	-49	-108	-21	-100	-68	-64	5	-101	-12	-75	-69	-146	-75	-128	3742	4936	-12717	166	-1006	-7117	-32697	-67	-6429	-5160	-21555	-149	-3426	-13744	-14504	12
0.797500	-21	42	90	-56	-109	-31	15	-15	-21	6	-69	-63	-85	-14	-26	-59	-98	37	-76	-31	-101	-19	-96	-66	-61	1	-98	-10	-73	-66	-143	-73	-135	3882	5089	-13047	218	-696	-7677	-32658	-57	-5444	-6458	-21384	-149	-3392	-13652	-14938	-19
0.798333	-21	43	89	-68	-102	-30	18	-12	-13	3	-68	-63	-94	-14	-25	-59	-98	34	-83	-31	-103	-21	-96	-65	-65	0	-97	-6	-73	-70	-146	-73	-159	4029	5222	-13346	268	-425	-8226	-32295	-120	-4390	-7833	-21121	-170	-3346	-13455	-15235	32
0.799167	-27	41	88	-60	-110	-34	12	-15	-23	3	-70	-63	-98	-15	-28	-58	-102	34	-82	-28	-105	-19	-97	-65	-69	2	-98	-11	-75	-72	-146	-73	-152	4191	5339	-13599	220	-138	-8776	-31699	-153	-3281	-9292	-20747	-203	-3270	-13191	-15372	57
0.800000	-27	42	88	-58	-111	-31	17	-13	-18	4	-68	-63	-98	-13	-26	-58	-102	37	-83	-32	-107	-22	-97	-68	-39	2	-99	-12	-73	-66	-145	-72	-154	4359	5426	-13819	96	123	-9346	-30935	-167	-2145	-10799	-20270	-210	-3168	-12941	-15341	23
0.800833	-22	44	88	-57	-107	-29	15	-13	-18	8	-68	-62	-97	-14	-26	-57	-100	35	-81	-38	-105	-22	-97	-67	-65	1	-98	-12	-74	-55	-146	-74	-161	4538	5502	-14004	0	382	-9952	-30039	-190	-989	-12347	-19684	-213	-3045	-12761	-15146	17
0.801667	-25	43	90	-60	-109	-34	13	-14	-16	6	-67	-63	-93	-13	-26	-59	-100	35	-84	-30	-105	-22	-96	-69	-63	0	-98	-11	-91	-70	-146	-74	-145	4719	5548	-14175	-36	636	-10611	-29022	-144	88	-13918	-18997	-240	-2892	-12698	-14789	5
0.802500	-23	41	89	-58	-108	-32	16	-12	-16	10	-67	-60	-100	-16	-27	-58	-103	38	-88	-31	-104	-19	-97	-67	-63	1	-98	-14	-74	-69	-150	-76	-182	4904	5568	-14343	-59	881	-11320	-27901	-165	1129	-15498	-18211	-284	-2719	-12819	-14277	-16
0.803333	-26	41	88	-60	-107	-18	16	-17	-17	5	-70	-65	-96	-12	-25	-58	-100	38	-85	-28	-107	-19	-98	-66	-64	20	-98	-11	-72	-66	-145	-72	-201	5079	5563	-14512	-138	1124	-12101	-26687	-264	2080	-17059	-17331	-300	-2519	-13153	-13639	-13
0.804167	-23	41	89	-57	-107	-29	17	-12	-15	5	-68	-60	-96	5	-27	-56	-99	36	-82	-29	-102	-18	-96	-66	-60	0	-100	-8	-72	-66	-146	-74	-176	5248	5536	-14708	-305	1352	-12950	-25368	-301	2931	-18605	-16363	-273	-2308	-13743	-12890	5
0.805000	-23	46	88	-77	-108	-32	16	-13	-17	8	-68	-58	-95	-13	-25	-53	-98	37	-83	-28	-102	-19	-97	-66	-61	3	-96	-11	-69	-72	-144	-73	-182	5403	5486	-14941	-163	1563	-13873	-23945	-307	3652	-20111	-15330	-211	-2088	-14585	-12070	-10
0.805833	-22	45	91	-58	-105	-28	17	-11	-4	8	-69	-61	-91	-17	-23	-57	-97	37	-81	-29	-103	-19	-97	-64	-61	2	-96	-11	-73	-64	-144	-75	-200	5549	5421	-15218	-77	1754	-14862	-22416	-306	4230	-21552	-14252	-221	-1864	-15673	-11200	-47
0.806667	-23	44	90	-57	-103	-29	18	-14	-17	6	-70	-61	-95	-15	-26	-57	-99	33	-86	-33	-105	-22	-99	-67	-66	-3	-101	-13	-59	-68	-147	-77	-132	5673	5328	-15562	-207	1904	-15904	-20832	-265	4649	-22909	-13153	-257	-1645	-16994	-10316	-52
0.807500	-33	35	80	-63	-114	-38	19	-19	-23	3	-73	-65	-102	-22	-32	-59	-105	27	-66	-32	-104	-22	-100	-69	-68	-4	-100	-15	-76	-70	-147	-77	-79	5780	5241	-15965	-267	2016	-16980	-19143	-251	4913	-24157	-12037	-208	-1435	-18506	-9420	-59
0.808333	-30	38	85	-61	-112	-33	13	-16	-21	5	-73	-64	-99	-15	-29	-59	-103	33	-87	-30	-107	-22	-100	-70	-67	-3	-97	-14	-77	-69	-150	-77	-128	5875	5115	-16437	-294	2067	-18065	-17386	-212	5023	-25291	-10935	-171	-1237	-20157	-8557	-77
0.809167	-26	40	88	-59	-107	-33	13	-13	-18	6	-70	-63	-95	-15	-27	-56	-102	37	-88	-33	-104	-22	-98	-67	-64	-17	-98	-13	-74	-69	-145	-74	-131	5954	4997	-16974	-343	2053	-19142	-15558	-217	4972	-26296	-9861	-163	-1062	-21872	-7735	-65
0.810000	-25	41	84	-60	-111	-33	13	-13	-17	5	-75	-65	-99	-14	-26	-60	-100	32	-85	-32	-104	-21	-97	-67	-65	-1	-99	-14	-75	-69	-180	-76	-86	6021	4869	-17568	-382	1958	-20197	-13681	-314	4766	-27151	-8844	-152	-921	-23585	-6996	-35
0.810833	-25	42	88	-59	-122	-34	16	-15	-15	5	-70	-64	-94	-14	-26	-75	-96	35	-85	-33	-107	-23	-101	-68	-64	0	-97	-12	-73	-68	-142	-77	-90	6081	4738	-18210	-259	1772	-21197	-11776	-366	4421	-27835	-7899	-177	-807	-25208	-6321	-60
0.811667	-23	44	90	-55	-105	-31	17	-11	-14	9	-67	-61	-100	-15	-25	-56	-97	36	-83	-32	-97	-21	-97	-65	-62	3	-95	-12	-73	-66	-146	-74	-79	6135	4602	-18908	-217	1483	-22114	-9884	-319	3948	-28363	-7046	-217	-738	-26675	-5742	-77
0.812500	-24	45	89	-56	-109	-34	23	-11	-16	7	-68	-51	-96	-12	-25	-55	-103	35	-83	-29	-104	-21	-97	-65	-64	0	-95	-11	-74	-67	-144	-80	-29	6189	4465	-19624	-252	1072	-22928	-8040	-228	3370	-28702	-6295	-155	-705	-27915	-5252	-74
0.813333	-53	44	90	-57	-109	-32	15	-16	-17	9	-70	-62	-94	-16	-26	-60	-96	36	-83	-51	-101	-17	-97	-68	-62	1	-93	-11	-74	-68	-153	-73	-35	6250	4322	-20345	-83	596	-23613	-6270	-152	2705	-28822	-5651	-97	-724	-28875	-4859	-60
0.814167	-25	44	89	-59	-109	-36	12	-15	-11	8	-72	-63	-104	-16	-26	-59	-101	35	-79	-31	-107	-19	-100	-68	-64	0	-98	-12	-74	-69	-148	-75	-47	6315	4175	-21057	94	1	-24158	-4623	-85	1970	-28779	-5123	-104	-782	-29509	-4562	-77
0.815000	-26	42	86	-59	-110	-39	13	-13	-19	4	-75	-65	-99	-18	-29	-61	-103	30	-88	-34	-104	-23	-101	-70	-66	-5	-102	-14	-74	-73	-148	-79	-51	6383	4030	-21736	138	-682	-24553	-3122	-52	1196	-28547	-4719	-135	-887	-29804	-4373	-100
0.815833	-29	40	82	-60	-113	-38	6	-23	-26	1	-77	-68	-99	-17	-31	-65	-105	32	-88	-35	-109	-23	-103	-70	-65	-4	-103	-13	-75	-73	-153	-78	-55	6478	3885	-22369	179	-1439	-24786	-1813	-45	413	-28138	-4427	-203	-1027	-29762	-4271	-73
0.816667	-29	39	82	-59	-112	-34	9	-12	-22	4	-73	-67	-100	-21	-28	-60	-100	36	-90	-34	-109	-25	-101	-69	-63	-7	-101	-13	-77	-72	-150	-77	-10	6580	3735	-22947	225	-2248	-24853	-737	-4	-355	-27567	-4247	-194	-1198	-29391	-4251	-92
0.817500	-25	43	87	-60	-108	-31	17	-12	-18	5	-72	-80	-93	-13	-26	-57	-97	36	-86	-32	-102	-18	-99	-67	-62	1	-100	-11	-72	-68	-146	-74	42	6704	3585	-23438	141	-3089	-24761	77	38	-1089	-26853	-4161	-165	-1399	-28732	-4364	-117
0.818333	-26	41	87	-55	-105	-27	16	-12	-17	7	-69	-61	-94	-12	-27	-64	-99	35	-84	-30	-102	-19	-99	-66	-60	3	-100	-10	-73	-69	-146	-74	46	6831	3431	-23851	-6	-3926	-24529	605	109	-1763	-26027	-4172	-211	-1626	-27845	-4554	-101
0.819167	-23	42	87	-56	-108	-33	17	-1	-16	6	-69	-63	-93	-15	-13	-52	-95	35	-83	-31	-102	-19	-96	-65	-60	1	-99	-10	-73	-73	-145	-75	59	6969	3275	-24172	15	-4741	-24160	831	37	-2366	-25100	-4265	-282	-1864	-26790	-4837	-62
0.820000	-26	29	87	-57	-110	-33	15	-10	-15	8	-69	-63	-94	-14	-24	-58	-98	35	-87	-32	-103	-22	-99	-67	-59	0	-100	-11	-96	-68	-145	-74	79	7117	3118	-24405	-64	-5500	-23686	753	-215	-2884	-24107	-4427	-253	-2108	-25634	-5211	-61
0.820833	-23	23	89	-58	-107	-31	15	-11	-16	7	-80	-64	-97	-16	-28	-59	-98	36	-85	-31	-102	-23	-100	-68	-62	0	-101	-15	-74	-73	-150	-77	98	7268	2957	-24547	-99	-6178	-23114	373	-307	-3303	-23087	-4654	-187	-2348	-24461	-5681	-80
0.821667	-26	41	89	-59	-109	-36	13	-10	-11	4	-72	-61	-97	-16	-25	-59	-98	35	-85	-32	-105	-25	-102	-66	-64	0	-101	-11	-74	-70	-145	-76	107	7427	2822	-24597	62	-6744	-22488	-297	-319	-3617	-22064	-4927	-149	-2568	-23348	-6243	-67
0.822500	-23	40	86	-50	-109	-33	12	-13	-18	3	-69	-62	-96	-14	-31	-60	-101	34	-85	-33	-104	-24	-102	-68	-65	0	-86	-13	-76	-70	-152	-81	125	7590	2692	-24573	111	-7165	-21832	-1230	-367	-3830	-21079	-5246	-50	-2768	-22320	-6903	-44
0.823333	-27	37	87	-60	-113	-34	11	-15	-22	2	-74	-64	-99	-17	-31	-58	-104	53	-87	-38	-109	-26	-107	-73	-67	-1	-102	-14	-76	-72	-151	-78	84	7749	2583	-24481	176	-7429	-21176	-2388	-423	-3939	-20162	-5599	71	-2938	-21472	-7655	-65
0.824167	-27	35	86	-62	-108	-36	12	-16	-21	2	-69	-57	-98	-17	-30	-60	-103	33	-85	-32	-104	-22	-99	-67	-63	1	-99	-13	-73	-62	-148	-75	64	7913	2506	-24330	202	-7517	-20543	-3731	-350	-3948	-19331	-6004	85	-3055	-20832	-8496	-87
0.825000	-24	39	91	-59	-105	-32	15	-14	-21	3	-74	-64	-95	-14	-27	-59	-90	36	-86	-32	-102	-22	-99	-69	-63	-7	-99	-10	-72	-70	-146	-75	68	8078	2465	-24130	97	-7393	-19969	-5232	-213	-3874	-18622	-6438	60	-3126	-20430	-9426	-78
0.825833	-26	43	90	-62	-101	-31	17	-13	-16	3	-70	-62	-93	-12	-28	-58	-102	34	-83	-30	-100	-21	-97	-66	-67	2	-99	-11	-72	-68	-144	-79	82	8250	2471	-23905	86	-7083	-19465	-6836	-180	-3725	-18039	-6915	64	-3148	-20272	-10437	-91
0.826667	-23	41	89	-56	-110	-30	16	-14	-15	4	-72	-61	-94	-14	-27	-58	-98	28	-82	-31	-111	-26	-100	-68	-62	0	-99	-10	-77	-69	-147	-75	43	8423	2536	-23664	53	-6600	-19054	-8504	-222	-3519	-17614	-7442	-12	-3121	-20337	-11527	-60
0.827500	-26	35	86	-59	-110	-31	18	-14	-17	5	-75	-64	-96	-13	-28	-58	-100	34	-90	-33	-105	-23	-99	-67	-61	-1	-102	-24	-74	-67	-146	-73	29	8607	2670	-23423	-40	-5909	-18743	-10149	-235	-3268	-17338	-8014	-56	-3050	-20600	-12680	-53
0.828333	-25	38	87	-58	-109	-32	12	-15	-21	1	-75	-66	-97	-16	-22	-59	-99	32	-97	-32	-104	-24	-99	-69	-64	4	-99	-14	-75	-70	-147	-76	50	8814	2884	-23187	-94	-5081	-18541	-11764	-190	-2979	-17211	-8646	-35	-2940	-21020	-13884	-59
0.829167	-26	40	88	-59	-112	-31	13	-16	-18	4	-73	-61	-96	-14	-29	-58	-91	35	-83	-30	-105	-24	-101	-66	-63	0	-99	-10	-72	-70	-147	-76	57	9050	3212	-22972	-64	-4128	-18437	-13291	-150	-2664	-17222	-9346	-46	-2803	-21533	-15113	-26
0.830000	-23	42	93	-56	-107	-31	13	-14	-16	7	-72	-62	-99	-16	-28	-59	-96	35	-86	-33	-102	-22	-100	-68	-62	0	-99	-12	-75	-69	-146	-73	52	9319	3589	-22785	-5	-3071	-18428	-14704	-112	-2337	-17361	-10115	-43	-2651	-22074	-16353	-42
0.830833	-24	37	89	-58	-111	-33	13	-15	-36	4	-72	-62	-94	-14	-27	-57	-98	36	-85	-30	-103	-23	-100	-66	-64	0	-100	-10	-70	-66	-145	-73	40	9624	4099	-22632	-33	-1957	-18489	-15968	-95	-2001	-17600	-10958	-45	-2511	-22582	-17593	-31
0.831667	-25	43	91	-56	-109	-30	5	-15	-17	7	-70	-64	-100	-16	-28	-43	-100	34	-84	-33	-105	-24	-100	-68	-63	-1	-99	-15	-73	-69	-147	-77	16	9981	4713	-22524	-130	-831	-18609	-17060	-120	-1662	-17917	-11879	-38	-2398	-22972	-18773	1
0.832500	-28	43	88	-62	-109	-34	7	-19	-21	3	-77	-63	-100	-16	-29	-57	-99	33	-87	-31	-104	-22	-100	-67	-74	-5	-103	-11	-73	-69	-146	-73	32	10396	5453	-22437	-166	297	-18764	-17965	-124	-1323	-18270	-12864	-121	-2327	-23204	-19909	25
0.833333	-29	41	88	-58	-111	-33	15	-12	-17	4	-72	-61	-95	-10	-26	-41	-102	33	-82	-31	-102	-21	-99	-67	-64	-7	-97	-12	-73	-68	-148	-77	1	10870	6250	-22398	-146	1367	-18927	-18678	-103	-985	-18639	-13922	-163	-2324	-23221	-21000	34
0.834167	-23	40	90	-22	-108	-31	10	-18	-22	2	-93	-64	-98	-17	-28	-59	-101	35	-83	-34	-105	-24	-96	-68	-58	-7	-102	-14	-75	-68	-146	-76	-35	11407	7124	-22396	35	2302	-19067	-19208	-68	-656	-18991	-15035	-189	-2407	-22983	-21915	-10
0.835000	-27	41	87	-60	-111	-32	10	-15	-21	4	-75	-66	-96	-16	-30	-61	-105	33	-85	-34	-105	-23	-103	-67	-66	-4	-102	-14	-76	-69	-150	-77	-23	11962	8033	-22431	-74	3129	-19168	-19563	-3	-334	-19291	-16194	-219	-2584	-22482	-22739	-23
0.835833	-28	40	87	-59	-107	-23	12	-12	-24	2	-77	-65	-96	-17	-28	-60	-100	35	-88	-34	-105	-23	-99	-73	-66	-5	-104	-17	-75	-78	-150	-79	-22	12566	8933	-22491	-56	3806	-19198	-19765	160	-35	-19510	-17379	-179	-2869	-21702	-23421	28
0.836667	-27	37	84	-61	-109	-32	11	-15	-31	1	-76	-63	-96	-16	-28	-59	-100	30	-90	-34	-102	-25	-100	-70	-62	-6	-100	-15	-75	-72	-147	-77	-41	13193	9793	-22580	-7	4318	-19139	-19830	226	249	-19622	-18562	-115	-3271	-20673	-23927	77
0.837500	-24	45	90	-56	-110	-32	15	-13	-14	5	-70	-64	-96	-13	-28	-57	-96	36	-84	-29	-102	-19	-98	-65	-62	0	-103	-12	-74	-67	-146	-72	-27	13825	10546	-22687	-47	4653	-18981	-19780	170	499	-19608	-19734	-93	-3791	-19412	-24267	74
0.838333	-25	45	91	-58	-111	-28	17	-10	-17	9	-68	-61	-97	-11	-27	-48	-99	39	-81	-31	-104	-18	-104	-65	-61	3	-99	-15	-73	-65	-142	-72	-47	14432	11129	-22820	0	4817	-18719	-19651	108	702	-19461	-20867	-141	-4433	-17956	-24434	64
0.839167	-25	43	92	-56	-109	-30	11	-11	-18	5	-73	-62	-97	1	-27	-58	-102	37	-82	-29	-104	-19	-97	-67	-62	0	-99	-15	-75	-68	-145	-70	-33	14991	11505	-22964	-52	4782	-18342	-19476	58	854	-19165	-21942	-201	-5188	-16422	-24422	110
0.840000	-72	41	89	-59	-109	-35	12	-16	-17	4	-75	-63	-74	-15	-29	-64	-100	32	-83	-33	-105	-16	-101	-70	-65	-4	-102	-17	-75	-70	-148	-77	-58	15479	11607	-23120	-75	4580	-17859	-19264	-64	938	-18728	-22925	-258	-6036	-14803	-24231	89
0.840833	-27	39	90	-61	-112	-10	11	-19	-21	3	-77	-66	-98	-18	-34	-60	-99	35	-84	-34	-107	-24	-101	-84	-64	0	-99	-19	-74	-69	-147	-76	-75	15879	11405	-23282	41	4235	-17263	-19052	-145	943	-18151	-23796	-293	-6959	-13197	-23885	62
0.841667	-26	41	87	-59	-108	-35	11	-11	-19	4	-74	-63	-97	-15	-29	-60	-100	34	-103	-31	-103	-23	-101	-72	-66	-3	-99	-15	-75	-68	-146	-78	-88	16163	10853	-23450	125	3750	-16581	-18859	-62	855	-17471	-24528	-167	-7936	-11669	-23396	111
0.842500	-25	41	89	-60	-112	-35	12	-16	-22	6	-75	-65	-98	-16	-31	-62	-99	34	-86	-31	-104	-24	-102	-70	-62	0	-99	-15	-72	-67	-148	-78	-107	16314	9928	-23621	90	3146	-15822	-18685	-32	663	-16650	-25105	-73	-8951	-10276	-22773	139
0.843333	-26	40	88	-58	-107	-36	11	-15	-19	5	-74	-61	-95	-17	-28	-59	-97	36	-83	-33	-105	-14	-99	-74	-64	-3	-97	-15	-76	-69	-146	-73	-92	16317	8622	-23796	50	2448	-15011	-18551	-42	354	-15780	-25516	-45	-9971	-9080	-22054	155
0.844167	-25	42	90	-60	-107	-33	17	21	-17	6	-74	-63	-97	-15	-29	-59	-97	34	-86	-31	-102	-21	-99	-67	-61	0	-99	-12	-72	-66	-154	-75	-90	16161	6947	-23934	81	1682	-14158	-18468	36	-78	-14842	-25733	-59	-10969	-8127	-21268	166
0.845000	-24	44	91	-55	-109	-31	19	-12	-19	5	-72	-60	-93	-12	-27	-57	-96	60	-81	-30	-100	-22	-99	-66	-66	0	-98	-9	-70	-66	-142	-74	-99	15846	4918	-24143	-45	854	-13298	-18427	126	-648	-13891	-25764	-138	-11922	-7454	-20445	116
0.845833	-25	43	90	-55	-119	-33	16	5	-15	7	-67	-60	-96	-11	-26	-58	-99	37	-84	-31	-102	-18	-98	-69	-60	-4	-93	-9	-70	-64	-143	-74	-95	15366	2574	-24324	-39	-21	-12439	-18424	214	-1338	-12947	-25601	-185	-12801	-7072	-19609	116
0.846667	-23	43	89	-56	-109	-30	16	-11	-21	7	-73	-62	-96	-13	-23	-58	-99	38	-85	-30	-108	-21	-98	-69	-62	0	-99	-12	-69	-68	-145	-74	-101	14728	-52	-24509	85	-924	-11604	-18452	171	-2157	-12037	-25260	-245	-13588	-6986	-18804	180
0.847500	-26	38	84	-58	-107	-33	15	-14	-19	5	-72	-62	-96	-16	-26	-62	-97	33	-87	-35	-105	-17	-100	-68	-63	1	-97	-11	-74	-70	-150	-76	-100	13945	-2887	-24700	6	-1848	-10813	-18502	75	-3087	-11191	-24715	-366	-14271	-7180	-18026	190
0.848333	-30	38	86	-58	-110	-34	12	-17	-21	1	-78	-66	-98	-16	-30	-61	-102	29	-87	-33	-104	-23	-103	-73	-66	-1	-100	-17	-78	-75	-149	-79	-114	13028	-5829	-24888	-283	-2786	-10070	-18571	-12	-4120	-10430	-24015	-355	-14840	-7618	-17302	176
0.849167	-27	28	84	-61	-112	-38	9	-22	-23	-1	-77	-66	-96	-15	-30	-61	-99	33	-88	-38	-107	-24	-102	-69	-63	2	-98	-14	-83	-72	-148	-36	-97	12008	-8803	-25090	-374	-3742	-9385	-18628	-27	-5237	-9760	-23156	-291	-15275	-8250	-16644	192
0.850000	-27	41	87	-57	-112	-36	12	-13	-18	5	-73	-64	-98	-18	-31	-69	-99	30	-83	-32	-104	-23	-100	-68	-65	0	-98	-12	-77	-73	-147	-76	-111	10891	-11747	-25295	-375	-4718	-8764	-18640	-23	-6423	-9203	-22163	-284	-15593	-9032	-16064	193
0.850833	-30	41	90	-60	-110	-34	13	-15	-15	5	-70	-63	-97	-15	-25	-60	-97	37	-84	-27	-109	-22	-101	-68	-63	0	-99	-11	-74	-60	-144	-74	-124	9703	-14585	-25510	-356	-5733	-8197	-18641	-5	-7649	-8772	-21063	-176	-15792	-9891	-15547	181
0.851667	-25	41	89	-57	-107	-31	13	-15	-23	3	-70	-59	-99	-14	-27	-60	-94	36	-82	-30	-105	-18	-99	-67	-63	2	-97	-10	-74	-70	-147	-75	-101	8455	-17258	-25737	-349	-6784	-7683	-18608	73	-8893	-8456	-19888	-99	-15879	-10777	-15100	173
0.852500	-28	46	89	-55	-109	-34	13	-15	-18	6	-67	-61	-95	-14	-28	-57	-97	37	-84	-30	-104	-19	-101	-66	-61	2	-98	-9	-72	-70	-145	-72	-82	7161	-19685	-25978	-190	-7886	-7234	-18539	76	-10126	-8249	-18662	-79	-15878	-11614	-14700	183
0.853333	-24	44	90	-55	-110	-32	15	-13	-16	5	-69	-68	-95	-16	-25	-60	-99	39	-82	-31	-104	-21	-100	-68	-61	1	-98	-12	-73	-68	-146	-74	-73	5861	-21817	-26236	-26	-9039	-6824	-18437	67	-11325	-8143	-17407	0	-15802	-12358	-14342	202
0.854167	-26	44	88	-56	-104	-32	17	-16	-19	4	-73	-62	-98	-14	-26	-56	-98	34	-83	-31	-103	-18	-98	-66	-69	-1	-99	-8	-76	-69	-147	-72	-51	4556	-23608	-26504	0	-10247	-6439	-18271	84	-12476	-8119	-16149	-42	-15670	-12948	-14008	176
0.855000	-28	42	89	-57	-109	-31	16	-13	-19	7	-74	-61	-97	-14	-26	-61	-101	33	-85	-31	-104	-18	-102	-67	-63	-1	-99	-11	-74	-72	-147	-72	-11	3271	-25034	-26788	-63	-11523	-6075	-18076	15	-13553	-8151	-14928	-101	-15510	-13353	-13681	151
0.855833	-29	44	88	-57	-108	-33	13	-17	-21	2	-75	-63	-99	-16	-27	-58	-102	33	-83	-33	-102	-27	-99	-68	-66	-4	-102	-13	-76	-72	-147	-73	5	2008	-26081	-27088	-80	-12865	-5718	-17853	-68	-14544	-8222	-13753	-120	-15337	-13531	-13341	172
0.856667	-29	40	87	-63	-111	-34	11	-17	-18	4	-75	-65	-98	-17	-30	-60	-101	33	-90	-38	-107	-22	-101	-70	-65	-1	-104	-13	-75	-73	-145	-76	-44	776	-26761	-27401	40	-14262	-5358	-17604	-27	-15440	-8301	-12654	-154	-15175	-13481	-12981	155
0.857500	-29	41	87	-60	-111	-31	13	-15	-22	3	-73	-63	-98	-15	-26	-57	-100	37	-82	-29	-105	-17	-97	-65	-60	0	-100	-11	-72	-66	-144	-70	-107	-414	-27071	-27724	129	-15700	-4988	-17344	29	-16224	-8358	-11650	-117	-15041	-13189	-12584	109
0.858333	-24	46	91	-59	-108	-29	17	-12	-15	9	-68	-59	-97	-12	-19	-53	-96	37	-85	-30	-104	-4	-97	-64	-62	0	-99	-11	-74	-67	-144	-70	-134	-1560	-27064	-28075	8	-17180	-4602	-17086	-75	-16918	-8378	-10782	-10	-14953	-12678	-12152	62
0.859167	-23	45	89	-56	-104	-26	19	-11	-15	5	-70	-60	-91	-11	-25	-56	-97	36	-81	-28	-104	-17	-97	-64	-63	0	-99	-10	-73	-69	-146	-70	-125	-2649	-26764	-28407	-112	-18686	-4198	-16846	-218	-17513	-8334	-9986	75	-14929	-11957	-11684	62
0.860000	-24	44	90	-58	-107	-30	16	-10	-17	6	-74	-59	-94	-10	-26	-58	-101	35	-79	-30	-94	-21	-99	-66	-61	1	-100	-9	-73	-67	-145	-69	-100	-3694	-26228	-28774	-171	-20150	-3779	-16624	-242	-18020	-8210	-9349	173	-14969	-11076	-11183	55
0.860833	-23	44	90	-59	-108	-29	16	-9	-17	6	-70	-61	-98	-16	-29	-58	-100	36	-81	-31	-105	-18	-98	-64	-80	-4	-100	-11	-74	-74	-148	-75	-114	-4680	-25502	-29114	-70	-21612	-3330	-16436	-210	-18455	-7991	-8848	204	-15099	-10081	-10662	13
0.861667	-25	45	90	-52	-109	-30	12	-14	-17	6	-70	-61	-110	-15	-26	-57	-98	36	-82	-30	-107	-21	-99	-67	-62	0	-97	-12	-75	-70	-133	-73	-135	-5629	-24631	-29467	-30	-23015	-2878	-16304	-212	-18823	-7678	-8486	114	-15308	-9016	-10133	10
0.862500	-26	44	101	-60	-110	-31	15	-14	-16	4	-72	-65	-94	-14	-27	-61	-98	32	-81	-30	-104	-25	-98	-67	-65	-1	-100	-12	-73	-68	-148	-76	-105	-6535	-23674	-29815	-12	-24323	-2418	-16222	-243	-19143	-7272	-8257	98	-15595	-7932	-9610	34
0.863333	-26	42	87	-57	-105	-32	15	-12	-19	4	-72	-73	-94	-17	-28	-56	-100	33	-83	-30	-101	-19	-100	-69	-67	-4	-99	-11	-73	-69	-146	-75	-109	-7398	-22673	-30150	-55	-25517	-1961	-16203	-273	-19439	-6774	-8154	64	-15970	-6879	-9119	-7
0.864167	-26	41	87	-58	-108	-31	15	-11	-17	6	-72	-64	-95	-16	-28	-59	-101	34	-83	-29	-104	-32	-99	-66	-62	-1	-99	-13	-73	-67	-146	-78	-102	-8223	-21661	-30468	-93	-26568	-1517	-16246	-239	-19714	-6191	-8169	102	-16420	-5917	-8685	-47
0.865000	-25	41	88	-57	-112	-34	13	-13	-22	-32	-76	-63	-98	-17	-27	-61	-102	34	-84	-33	-105	-24	-101	-68	-65	-3	-100	-15	-73	-70	-145	-77	-80	-9009	-20680	-30769	-51	-27451	-1092	-16359	-216	-19994	-5564	-8295	137	-16939	-5082	-8328	5
0.865833	-28	38	70	-61	-108	-34	13	-14	-21	2	-74	-65	-97	-18	-27	-60	-96	33	-84	-26	-105	-19	-96	-65	-64	-1	-99	-11	-74	-67	-143	-70	-65	-9760	-19737	-31037	-39	-28149	-706	-16540	-233	-20284	-4887	-8506	64	-17512	-4428	-8069	41
0.866667	-28	42	88	-58	-102	-34	13	-13	-26	5	-75	-64	-96	-15	-27	-64	-98	33	-82	-29	-102	-24	-101	-67	-62	-3	-102	-14	-50	-69	-147	-75	-42	-10485	-18853	-31291	-155	-28652	-361	-16782	-268	-20596	-4212	-8803	-40	-18144	-3965	-7922	-6
0.867500	-30	42	85	-60	-114	-32	16	-14	-19	3	-73	-65	-96	-17	-28	-67	-101	30	-87	-34	-105	-24	-91	-68	-64	-3	-102	-13	-76	-70	-149	-78	-72	-11178	-18037	-31496	-231	-28938	-65	-17086	-306	-20937	-3550	-9169	-138	-18815	-3710	-7905	-50
0.868333	-27	40	85	-60	-109	-35	12	-14	-18	1	-76	-66	-94	-19	-30	-61	-100	32	-80	-32	-104	-25	-101	-68	-64	-4	-99	-17	-74	-72	-148	-79	-108	-11836	-17275	-31667	-159	-29013	165	-17434	-253	-21289	-2939	-9586	-182	-19509	-3672	-8011	-77
0.869167	-26	40	86	-69	-108	-32	13	-13	-18	3	-66	-65	-96	-19	-28	-62	-98	32	-85	-32	-108	-26	-103	-68	-61	-4	-99	-1	-73	-70	-148	-77	-94	-12456	-16586	-31808	-115	-28889	353	-17820	-135	-21674	-2401	-10042	-173	-20210	-3840	-8267	-80
0.870000	-26	40	88	-60	-111	-35	15	-13	-21	3	-79	-66	-96	-18	-29	-63	-98	33	-86	-31	-105	-22	-100	-65	-63	-1	-99	-12	-76	-70	-147	-75	-88	-13032	-15948	-31907	-138	-28564	436	-18235	-105	-22071	-1964	-10521	-129	-20907	-4210	-8644	-81
0.870833	-27	49	87	-50	-109	-34	12	-13	-15	7	-73	-62	-95	-17	-26	-60	-99	32	-95	-27	-102	-22	-102	-66	-64	0	-97	-12	-70	-67	-146	-74	-100	-13566	-15348	-31971	-90	-28066	457	-18671	-118	-22471	-1660	-11034	-60	-21578	-4744	-9143	-83
0.871667	-25	43	89	-57	-108	-28	16	-13	-17	4	-69	-62	-95	-13	-26	-64	-100	35	-82	-28	-101	-19	-100	-65	-62	1	-96	-11	-72	-67	-144	-75	-88	-14054	-14781	-32002	-77	-27421	406	-19102	-163	-22858	-1487	-11554	-64	-22216	-5414	-9739	-70
0.872500	-26	42	89	-58	-109	-35	12	-14	-17	6	-70	-63	-94	-17	-24	-61	-97	33	-85	-40	-101	-22	-99	-68	-64	-4	-97	-11	-73	-66	-146	-72	-120	-14490	-14235	-32004	41	-26660	277	-19531	-223	-23228	-1468	-12069	-127	-22801	-6181	-10463	-79
0.873333	-26	39	89	-60	-108	-30	13	-15	-30	1	-72	-64	-99	-18	-22	-62	-102	27	-90	-32	-108	-24	-101	-68	-67	-5	-101	-15	-77	-70	-149	-76	-142	-14868	-13702	-31981	84	-25808	75	-19942	-219	-23560	-1613	-12592	-197	-23332	-7021	-11174	-80
0.874167	-29	39	97	-57	-112	-38	9	-19	-23	1	-76	-66	-98	-17	-30	-61	-104	30	-87	-31	-105	-22	-101	-70	-67	-5	-100	-13	-77	-72	-148	-75	-121	-15147	-13169	-31931	40	-24898	-191	-20314	-222	-23839	-1912	-13108	-257	-23781	-7872	-11949	-65
0.875000	-32	42	88	-57	-110	-34	11	-15	-22	5	-84	-62	-98	-17	-29	-62	-104	33	-88	-32	-108	-22	-103	-69	-67	-1	-99	-13	-75	-68	-148	-78	-139	-15418	-12641	-31866	38	-23965	-529	-20657	-139	-24046	-2358	-13619	-288	-24150	-8710	-12739	-60
0.875833	-7	42	89	-59	-114	-38	10	-14	-25	3	-74	-65	-101	-15	-28	-61	-104	33	-86	-33	-111	-24	-100	-70	-66	-3	-101	-14	-76	-74	-145	-75	-142	-15582	-12112	-31784	90	-23028	-918	-20953	-49	-24174	-2942	-14127	-290	-24420	-9487	-13510	-45
0.876667	-30	39	88	-62	-110	-41	12	-15	-25	3	-73	-64	-99	-15	-27	-61	-104	34	-90	-32	-105	-22	-101	-67	-64	0	-98	-12	-74	-69	-148	-76	-138	-15671	-11593	-31695	159	-22127	-1356	-21201	-39	-24204	-3627	-14616	-268	-24593	-10181	-14238	-15
0.877500	-34	45	92	-56	-108	-29	16	-15	-16	6	-69	-59	-95	-10	-16	-59	-96	41	-81	-27	-100	-18	-96	-63	-61	2	-96	6	-70	-65	-145	-70	-147	-15670	-11065	-31595	102	-21272	-1834	-21399	-50	-24130	-4397	-15104	-245	-24659	-10770	-14908	-14
0.878333	-19	46	93	-52	-107	-29	20	9	-13	9	-66	-57	-94	-9	-23	-55	-95	34	-81	-30	-101	-17	-95	-62	-59	4	-95	-10	-69	-64	-142	-72	-135	-15600	-10571	-31507	23	-20500	-2346	-21556	-95	-23960	-5225	-15588	-249	-24617	-11244	-15508	-35
0.879167	-25	47	90	-55	-107	-28	11	-11	-10	8	-68	-59	-94	-9	-21	-55	-98	38	-79	-29	-102	-17	-94	-63	-61	2	-81	-7	-74	-64	-144	-68	-130	-15449	-10099	-31418	94	-19819	-2882	-21664	-127	-23673	-6093	-16068	-242	-24478	-11590	-16022	-21
0.880000	-24	45	94	-56	-104	-29	18	-11	-15	-8	-68	-58	-91	-9	-22	-57	-96	41	-81	-23	-103	-18	-98	-61	-62	6	-96	-7	-72	-62	-147	-70	-126	-15223	-9670	-31337	124	-19219	-3433	-21732	-130	-23284	-6955	-16540	-252	-24241	-11802	-16438	-19
0.880833	-24	45	99	-57	-109	-31	16	-13	-18	9	-70	-59	-99	-11	-24	-57	-99	37	-94	-29	-104	-16	-96	-64	-62	4	-97	-12	-69	-64	-147	-75	-113	-14931	-9290	-31262	46	-18714	-3988	-21762	-145	-22797	-7784	-17028	-259	-23913	-11898	-16763	-21
0.881667	-25	44	88	-58	-109	-32	12	-15	-17	6	-88	-60	-98	-9	-25	-59	-101	35	-82	-31	-103	-19	-98	-67	-65	1	-97	-11	-77	-66	-147	-75	-102	-14590	-8963	-31201	-81	-18303	-4545	-21770	-171	-22219	-8561	-17459	-269	-23507	-11891	-16996	-15
0.882500	-28	41	87	-61	-112	-31	12	-19	-22	6	-74	-63	-99	-14	-28	-61	-101	36	-82	-27	-101	-21	-115	-67	-63	3	-98	-10	-74	-66	-150	-77	-104	-14181	-8699	-31139	-151	-17972	-5094	-21739	-132	-21577	-9258	-17908	-280	-23037	-11791	-17143	-49
0.883333	-27	42	90	-58	-109	-33	13	-16	-21	5	-72	-63	-98	-13	-23	-58	-99	21	-84	-30	-109	-17	-96	-67	-65	1	-98	-11	-73	-65	-148	-75	-101	-13789	-8505	-31091	-227	-17697	-5618	-21697	-143	-20878	-9868	-18305	-298	-22508	-11632	-17218	-55
0.884167	-24	36	90	-58	-108	-24	17	-11	-17	10	-68	-62	-94	-10	-24	-59	-99	36	-83	-28	-103	-16	-95	-64	-61	4	-97	-9	-72	-64	-168	-70	-108	-13306	-8383	-31036	-258	-17514	-6122	-21640	-234	-20143	-10363	-18694	-311	-21952	-11434	-17236	-64
0.885000	-24	43	91	-56	-107	-28	18	-12	-19	7	-72	-53	-95	-8	-23	-59	-101	39	-79	-27	-102	-15	-94	-67	-62	2	-99	-9	-69	-64	-144	-73	-79	-12855	-8336	-30986	-288	-17364	-6601	-21576	-329	-19392	-10760	-19056	-291	-21377	-11235	-17207	-83
0.885833	-24	44	92	-30	-105	-27	18	-12	-14	13	-65	-60	-93	-11	-21	-53	-97	27	-79	-30	-100	-15	-95	-64	-59	6	-96	1	-68	-63	-143	-69	-66	-12422	-8366	-30933	-370	-17236	-7054	-21506	-302	-18643	-11041	-19372	-283	-20810	-11047	-17152	-72
0.886667	-23	45	91	-56	-103	-27	18	-10	-17	6	-69	-57	-125	-12	-23	-57	-99	38	-81	-29	-102	-18	-95	-66	-62	1	-99	-11	-74	-72	-141	-73	-87	-12029	-8458	-30874	-327	-17132	-7476	-21439	-233	-17929	-11224	-19647	-283	-20266	-10903	-17087	-65
0.887500	-24	42	91	-60	-110	-29	17	-12	-17	10	-68	-64	-95	-14	-25	-61	-90	36	-85	-32	-104	-19	-96	-69	-62	3	-98	-11	-77	-65	-148	-75	-58	-11681	-8612	-30812	-230	-17039	-7864	-21375	-280	-17265	-11315	-19872	-291	-19763	-10822	-17028	-70
0.888333	-26	44	91	-59	-110	-30	17	0	-16	4	-72	-64	-96	-14	-28	-57	-114	38	-84	-30	-104	-18	-99	-66	-63	2	-100	-13	-75	-68	-148	-74	-38	-11396	-8808	-30735	-92	-16936	-8210	-21313	-281	-16658	-11327	-20040	-310	-19303	-10807	-16981	-72
0.889167	-25	43	90	-58	-111	-32	16	-13	-17	5	-72	-64	-97	-15	-27	-58	-99	35	-82	-31	-107	-22	-100	-64	-60	1	-98	-12	-74	-69	-146	-86	-53	-11190	-9058	-30657	-59	-16824	-8518	-21256	-228	-16142	-11274	-20148	-283	-18905	-10863	-16953	-82
0.890000	-22	44	90	-62	-110	-30	16	-15	-19	5	-72	-65	-99	-17	-33	-73	-100	34	-85	-35	-107	-21	-99	-68	-64	-3	-101	-16	-76	-72	-145	-77	-69	-11085	-9335	-30579	-93	-16702	-8789	-21205	-190	-15706	-11157	-20201	-252	-18583	-11003	-16959	-84
0.890833	-28	41	88	-60	-114	-33	10	-16	-23	4	-73	-65	-99	-16	-28	-60	-101	45	-83	-33	-103	-23	-99	-67	-63	2	-96	-11	-74	-67	-148	-74	-56	-11036	-9620	-30491	50	-16558	-9022	-21159	-48	-15370	-11048	-20191	-239	-18335	-11205	-16977	-93
0.891667	-24	46	90	-59	-109	-30	15	-30	-18	7	-68	-63	-100	-15	-25	-60	-98	40	-81	-29	-105	-17	-96	-65	-66	2	-91	-9	-73	-67	-145	-77	-65	-11093	-9914	-30412	184	-16405	-9205	-21124	89	-15135	-10913	-20122	-211	-18171	-11477	-17046	-63
0.892500	-26	62	88	-58	-110	-30	13	-16	-19	6	-69	-64	-97	-12	-27	-58	-100	33	-83	-29	-95	-23	-98	-65	-65	0	-97	-10	-95	-69	-146	-74	-81	-11238	-10207	-30342	32	-16249	-9375	-21095	98	-15001	-10780	-20003	-198	-18079	-11781	-17130	-27
0.893333	-25	43	89	-55	-109	-31	-5	-12	9	5	-69	-63	-98	-12	-25	-59	-101	35	-81	-30	-104	-19	-98	-65	-62	0	-96	-13	-72	-68	-147	-75	-111	-11460	-10483	-30291	16	-16094	-9497	-21093	68	-14962	-10672	-19834	-188	-18065	-12120	-17232	-9
0.894167	-24	43	91	-55	-109	-30	15	-12	-16	3	-73	-64	-94	-13	-26	-58	-97	34	-84	-30	-121	-19	-97	-66	-66	-3	-99	-6	-73	-68	-145	-75	-118	-11740	-10719	-30247	199	-15946	-9581	-21072	45	-15012	-10580	-19631	-163	-18116	-12461	-17342	-10
0.895000	-26	40	90	-59	-105	-30	12	-15	-16	7	-70	-65	-97	-13	-17	-59	-92	32	-84	-31	-104	-23	-101	-66	-63	-1	-99	-13	-74	-72	-145	-74	-110	-12061	-10941	-30222	131	-15825	-9633	-21079	70	-15145	-10522	-19393	-162	-18230	-12791	-17452	-28
0.895833	-21	42	89	-60	-110	-32	12	-14	-19	5	-73	-65	-97	-17	-24	-59	-100	35	-83	-33	-108	-22	-100	-69	-64	-3	-99	-28	-78	-70	-147	-76	-69	-12392	-11081	-30195	88	-15721	-9650	-21096	64	-15348	-10505	-19140	-152	-18389	-13091	-17551	-28
0.896667	-29	40	88	-61	-104	-32	16	-14	-18	4	-73	-66	-103	-15	-28	-58	-101	35	-86	-32	-105	-23	-101	-66	-63	0	-102	-18	-70	-68	-144	-76	-53	-12708	-11180	-30162	102	-15656	-9628	-21126	-7	-15608	-10521	-18872	-143	-18583	-13340	-17629	-55
0.897500	-25	43	93	-53	-105	-28	16	-11	-16	9	-67	-62	-91	-12	-26	-55	-97	40	-80	-28	-102	-16	-96	-64	-60	2	-96	-11	-72	-66	-143	-75	-62	-12967	-11213	-30108	-83	-15632	-9577	-21175	4	-15910	-10567	-18610	-127	-18814	-13539	-17686	-49
0.898333	-23	43	91	-51	-110	-32	15	-14	-13	8	-72	-62	-93	-12	-25	-47	-99	36	-83	-29	-103	-22	-101	-66	-63	0	-98	-11	-75	-70	-144	-77	-55	-13148	-11185	-30031	-57	-15666	-9504	-21245	23	-16246	-10646	-18366	-111	-19054	-13673	-17711	-11
0.899167	-26	38	87	-58	-110	-33	13	-15	-22	3	-72	-63	-100	-15	-28	-60	-100	34	-83	-30	-104	-21	-98	-64	-63	0	-97	-11	-62	-68	-145	-77	-99	-13207	-11089	-29901	47	-15754	-9397	-21327	-14	-16600	-10740	-18137	-121	-19303	-13733	-17698	-17
0.900000	-28	43	90	-56	-104	-29	17	-14	-16	7	-70	-64	-95	-13	-24	-59	-98	29	-83	-28	-103	-19	-102	-66	-63	-1	-97	-11	-69	-68	-145	-75	-101	-13132	-10915	-29710	-11	-15902	-9270	-21431	-30	-16970	-10843	-17943	-134	-19554	-13750	-17648	-33
0.900833	-25	42	88	-57	-110	-31	13	-15	-17	5	-68	-63	-95	-13	-27	-65	-102	27	-81	-29	-105	-22	-103	-75	-65	0	-100	-13	-74	-73	-145	-77	-62	-12899	-10670	-29447	-48	-16104	-9118	-21557	-15	-17333	-10944	-17783	-130	-19801	-13699	-17565	-10
0.901667	-22	41	90	-64	-109	-31	16	-13	-21	3	-70	-57	-96	-13	-26	-58	-100	35	-81	-29	-105	-23	-101	-67	-66	-3	-115	-12	-78	-69	-145	-75	-55	-12493	-10348	-29083	-31	-16372	-8938	-21697	-10	-17693	-11042	-17667	-132	-20039	-13607	-17453	10
0.902500	-27	41	87	-58	-108	-30	11	-16	-19	7	-69	-65	-97	-14	-25	-61	-102	34	-84	-31	-104	-19	-99	-68	-64	-3	-115	-10	-74	-68	-147	-73	-79	-11914	-9959	-28690	-72	-16682	-8747	-21856	-42	-18037	-11118	-17591	-135	-20253	-13482	-17317	22
0.903333	-28	39	88	-62	-108	-29	15	-14	-19	3	-74	-63	-100	-14	-24	-58	-100	36	-83	-30	-108	-19	-100	-64	-65	0	-100	-14	-75	-70	-127	-72	-78	-11185	-9498	-28208	-93	-17044	-8542	-22034	-86	-18368	-11175	-17568	-118	-20457	-13342	-17165	6
0.904167	-31	43	88	-60	-110	-30	15	-12	-19	7	-73	-63	-98	-11	-26	-57	-102	32	-81	-33	-99	-18	-103	-65	-61	2	-97	-12	-69	-72	-143	-70	-53	-10325	-8981	-27683	-59	-17444	-8330	-22227	-97	-18678	-11197	-17589	-107	-20641	-13208	-17012	5
0.905000	-24	43	89	-55	-113	-28	17	-9	-10	7	-67	-63	-95	-12	-27	-56	-98	38	-79	-27	-98	-19	-99	-68	-62	2	-97	-10	-73	-79	-143	-73	-38	-9375	-8409	-27133	26	-17885	-8114	-22435	-60	-18972	-11193	-17658	-107	-20815	-13100	-16871	51
0.905833	-21	43	85	-57	-107	-30	13	-8	-14	7	-68	-60	-92	-12	-26	-44	-94	38	-79	-28	-103	-22	-100	-66	-60	3	-97	-9	-73	-67	-145	-69	-53	-8366	-7795	-26600	13	-18336	-7902	-22653	-74	-19250	-11152	-17767	-85	-20973	-13031	-16748	47
0.906667	-25	44	91	-58	-108	-30	16	-12	-17	5	-70	-66	-96	-17	-29	-62	-100	33	-85	-31	-107	-18	-102	-67	-63	9	-103	-12	-73	-69	-149	-81	-32	-7351	-7154	-26104	22	-18808	-7692	-22881	-182	-19524	-11097	-17917	-81	-21125	-12999	-16663	8
0.907500	-31	37	81	-61	-114	-35	10	-17	-21	0	-76	-64	-99	-28	-31	-61	-102	33	-83	-38	-108	-23	-104	-73	-67	0	-102	-13	-76	-70	-147	-76	23	-6361	-6489	-25685	8	-19285	-7496	-23119	-195	-19778	-11005	-18094	-88	-21268	-13034	-16612	26
0.908333	-28	39	86	-72	-110	-31	11	-15	-19	1	-70	-62	-107	-17	-34	-63	-101	30	-83	-31	-107	-24	-104	-73	-67	0	-100	-12	-77	-72	-148	-80	36	-5453	-5820	-25378	-31	-19759	-7306	-23349	-137	-20027	-10892	-18296	-63	-21408	-13131	-16610	68
0.909167	-26	41	89	-59	-111	-29	13	-15	-22	3	-73	-65	-97	-16	-30	-62	-100	32	-82	-34	-104	-22	-101	-73	-65	0	-109	-11	-73	-70	-148	-74	5	-4656	-5176	-25205	-24	-20218	-7139	-23577	-112	-20271	-10764	-18515	-69	-21547	-13291	-16658	72
0.910000	-28	39	88	-59	-105	-31	13	-21	-21	2	-72	-61	-95	-18	-30	-62	-101	33	-84	-33	-104	-19	-100	-69	-65	1	-99	-13	-75	-51	-146	-76	-17	-4003	-4566	-25195	-15	-20659	-6983	-23803	-108	-20509	-10626	-18745	-77	-21690	-13516	-16759	72
0.910833	-26	42	88	-58	-105	-31	11	-15	-19	4	-75	-62	-94	-13	-29	-60	-100	34	-82	-30	-104	-19	-102	-69	-65	1	-100	-11	-74	-72	-147	-73	-19	-3505	-4020	-25352	59	-21075	-6876	-24015	-93	-20746	-10490	-18981	-47	-21833	-13785	-16907	97
0.911667	-26	42	89	-56	-111	-32	16	-12	-26	4	-72	-63	-97	-14	-28	-57	-98	35	-85	-33	-100	-18	-100	-69	-60	3	-100	-12	-73	-68	-145	-74	-8	-3181	-3555	-25690	32	-21448	-6790	-24213	-79	-20987	-10362	-19215	-6	-21986	-14098	-17107	79
0.912500	-23	43	88	-56	-108	-31	13	-12	-15	5	-73	-62	-94	-14	-28	-59	-96	36	-80	-32	-101	-18	-100	-67	-62	1	-101	-11	-73	-72	-145	-70	-3	-3012	-3192	-26195	-33	-21817	-6734	-24391	-112	-21212	-10248	-19441	-10	-22142	-14437	-17345	64
0.913333	-25	43	89	-57	-102	-33	13	-11	-27	7	-72	-60	-95	-17	-26	-57	-99	35	-84	-30	-108	-23	-100	-66	-62	3	-99	-11	-73	-67	-146	-72	-17	-2993	-2958	-26856	108	-22137	-6707	-24552	-99	-21448	-10163	-19661	-29	-22307	-14782	-17617	51
0.914167	-22	41	88	-58	-110	-33	12	-14	-19	6	-73	-64	-97	-18	-31	-59	-148	33	-86	-33	-107	-3	-101	-69	-65	2	-100	-12	-74	-73	-149	-74	-49	-3093	-2856	-27633	23	-22413	-6738	-24691	-77	-21677	-10101	-19866	-31	-22480	-15117	-17907	5
0.915000	-25	37	86	-59	-112	-39	8	-17	-22	2	-76	-65	-99	-18	-35	-63	-101	32	-88	-33	-110	-25	-105	-73	-67	-4	-103	-14	-76	-73	-148	-78	-70	-3279	-2900	-28499	24	-22655	-6799	-24791	-100	-21898	-10072	-20058	-18	-22657	-15420	-18201	50
0.915833	-28	36	84	-64	-113	-39	6	-18	-21	2	-77	-68	-102	-22	-34	-52	-102	28	-87	-36	-104	-24	-103	-74	-65	-1	-99	-14	-76	-75	-151	-79	-76	-3507	-3079	-29412	104	-22855	-6897	-24880	-111	-22101	-10074	-20209	8	-22833	-15679	-18491	74
0.916667	-27	38	87	-62	-109	-40	6	-18	-21	1	-73	-67	-95	-19	-33	-63	-103	30	-90	-31	-109	-25	-108	-72	-65	4	-101	-11	-77	-72	-151	-76	-62	-3752	-3394	-30338	37	-23016	-7033	-24928	-91	-22289	-10114	-20375	29	-23010	-15871	-18761	34
0.917500	-27	42	90	-58	-110	-33	12	-13	-17	8	-73	-61	-98	-15	-26	-64	-99	35	-83	-29	-103	-22	-100	-68	-66	1	-98	-11	-72	-69	-146	-74	-4	-3954	-3828	-31230	-28	-23140	-7199	-24944	-119	-22460	-10192	-20504	43	-23187	-15990	-19008	68
0.918333	-26	43	90	-55	-112	-31	15	-14	-18	6	-69	-59	-93	-14	-17	-60	-99	37	-83	-29	-105	-23	-99	-68	-65	1	-97	-10	-74	-69	-148	-73	-4	-4094	-4357	-32040	37	-23234	-7406	-24945	-114	-22619	-10310	-20625	57	-23369	-16038	-19224	67
0.919167	-26	42	87	-60	-104	-24	15	-13	-19	7	-72	-64	-95	-14	-27	-60	-96	34	-87	-30	-101	-23	-98	-67	-60	0	-99	-11	-66	-70	-146	-73	-35	-4149	-4959	-32452	36	-23292	-7648	-24903	-111	-22750	-10460	-20724	22	-23544	-16000	-19400	24
0.920000	-22	41	88	-58	-104	-38	17	-13	-18	4	-73	-64	-93	-13	-21	-60	-97	35	-82	-31	-104	-24	-100	-69	-62	0	-100	-11	-69	-72	-146	-53	-11	-4079	-5593	-32627	-51	-23321	-7912	-24846	-146	-22862	-10641	-20813	-5	-23737	-15884	-19526	4
0.920833	-25	39	89	-58	-104	-30	12	-11	-19	8	-73	-61	-92	-13	-46	-61	-99	35	-84	-30	-98	-17	-100	-67	-60	0	-98	-10	-73	-74	-146	-70	-38	-3893	-6236	-32693	-51	-23325	-8229	-24770	-128	-22950	-10847	-20887	-11	-23915	-15684	-19609	16
0.921667	-26	42	88	-58	-110	-31	15	-13	-18	7	-74	-65	-95	-14	-27	-59	-99	35	-86	-33	-102	-21	-101	-66	-62	0	-100	-13	-75	-72	-159	-69	-94	-3598	-6848	-32733	27	-23307	-8555	-24674	-118	-23021	-11076	-20953	-9	-24095	-15422	-19644	24
0.922500	-29	41	85	-57	-111	-32	11	-13	-16	6	-73	-63	-95	-13	-23	-63	-99	29	-84	-30	-108	-24	-99	-69	-62	0	-97	-12	-74	-72	-145	-73	-102	-3140	-7401	-32755	-11	-23268	-8904	-24569	-121	-23064	-11315	-21009	-17	-24267	-15101	-19634	15
0.923333	-26	41	88	-58	-108	-31	12	-13	-18	5	-72	-66	-98	-14	-31	-63	-97	30	-87	-34	-103	-23	-101	-70	-65	-1	-102	-15	-76	-76	-150	-75	-61	-2598	-7863	-32746	-74	-23210	-9262	-24469	-97	-23089	-11564	-21060	-22	-24445	-14745	-19589	-8
0.924167	-22	38	88	-59	-116	-35	9	-13	-17	5	-74	-65	-98	-13	-30	-61	-74	34	-85	-35	-104	-23	-134	-67	-61	0	-102	-13	-74	-73	-146	-73	-32	-1976	-8209	-32761	-88	-23138	-9627	-24325	-59	-23095	-11834	-21101	-15	-24609	-14353	-19504	26
0.925000	-27	42	90	-55	-107	-32	11	-13	-17	7	-74	-61	-70	-14	-28	-59	-97	30	-83	-31	-103	-21	-99	-68	-64	0	-98	-10	-73	-69	-145	-73	-69	-1305	-8421	-32743	-82	-23052	-9995	-24203	-101	-23088	-12055	-21137	-12	-24773	-13963	-19392	17
0.925833	-25	45	93	-56	-105	-32	15	-11	-18	10	-69	-60	-94	-11	-25	-56	-95	35	-81	-31	-102	-18	-98	-68	-61	-3	-96	-10	-73	-70	-145	-72	-137	-618	-8495	-32758	-53	-22965	-10379	-24082	-113	-23066	-12290	-21167	-17	-24927	-13582	-19233	-15
0.926667	-30	46	91	-59	-104	-30	16	-11	-16	17	-69	-61	-94	-13	-26	-58	-98	33	-85	-32	-102	-18	-98	-63	-60	0	-102	-11	-72	-72	-145	-58	-170	54	-8430	-32682	-5	-22871	-10721	-23967	-93	-23043	-12502	-21195	-18	-25075	-13228	-19109	0
0.927500	-24	42	88	-57	-109	-35	13	-12	-18	6	-72	-66	-96	-13	-29	-60	-100	35	-85	-31	-108	-23	-100	-70	-64	-6	-101	-13	-74	-68	-145	-73	-163	684	-8220	-32348	-30	-22781	-11068	-23866	-139	-23004	-12693	-21215	-21	-25209	-12914	-18955	-38
0.928333	-30	40	88	-56	-108	-31	11	-12	-21	6	-72	-63	-97	5	-28	-63	-100	32	-86	-33	-105	-22	-100	-69	-64	-1	-100	-9	-75	-70	-147	-74	-160	1239	-7886	-31852	-46	-22694	-11394	-23771	-159	-22965	-12861	-21229	-27	-25333	-12657	-18797	-36
0.929167	-28	42	89	-59	-107	-30	15	-14	-19	2	-74	-61	-97	-14	-30	-59	-99	34	-83	-29	-102	-21	-99	-67	-65	-4	-102	-13	-70	-69	-145	-75	-156	1690	-7446	-31285	-19	-22608	-11691	-23692	-152	-22922	-12992	-21231	-24	-25438	-12458	-18642	27
0.930000	-28	39	88	-58	-110	-30	16	-13	-17	8	-73	-64	-95	-22	-26	-57	-99	34	-84	-34	-105	-21	-98	-66	-64	0	-99	-12	-69	-69	-144	-74	-166	2021	-6928	-30709	10	-22523	-11960	-23627	-166	-22881	-13093	-21219	-22	-25524	-12330	-18493	67
0.930833	-25	42	89	-56	-107	-31	12	-12	-18	4	-56	-62	-96	-15	-29	-56	-102	33	-85	-32	-99	-21	-98	-67	-65	0	-103	-12	-75	-70	-146	-73	-150	2225	-6349	-30146	-67	-22447	-12203	-23579	-181	-22841	-13165	-21194	-40	-25593	-12276	-18357	49
0.931667	-27	61	91	-56	-107	-30	13	-33	-14	4	-72	-62	-95	-17	-31	-58	-100	32	-87	-33	-107	-25	-100	-69	-69	0	-102	-13	-77	-70	-147	-73	-85	2290	-5750	-29622	-64	-22380	-12412	-23548	-162	-22802	-13208	-21161	-50	-25633	-12288	-18232	23
0.932500	-29	39	88	-59	-109	-34	10	-14	-21	4	-75	-66	-92	-19	-33	-59	-99	33	-88	-40	-105	-21	-99	-85	-60	0	-101	-11	-74	-68	-147	-73	-98	2225	-5143	-29150	42	-22317	-12575	-23529	-142	-22767	-13218	-21072	-47	-25649	-12375	-18113	28
0.933333	-27	41	87	-57	-109	-32	11	-14	-17	3	-44	-62	-96	-17	-30	-59	-99	32	-84	-32	-105	-23	-101	-69	-65	0	-101	-13	-72	-67	-147	-75	-122	2042	-4576	-28741	-11	-22263	-12712	-23527	-141	-22732	-13206	-21024	-46	-25635	-12522	-18005	34
0.934167	-30	41	87	-57	-111	-34	11	-15	-17	4	-74	-63	-101	-16	-33	-60	-107	32	-84	-32	-107	-22	-101	-70	-65	0	-104	-16	-75	-70	-151	-77	-99	1749	-4065	-28402	-101	-22215	-12802	-23535	-128	-22706	-13172	-20923	-57	-25592	-12721	-17906	-10
0.935000	-28	41	85	-57	-101	-38	11	-18	-23	2	-74	-65	-98	-18	-30	-61	-100	33	-84	-36	-105	-24	-102	-72	-67	-1	-103	-14	-76	-68	-148	-76	-82	1370	-3659	-28139	45	-22170	-12856	-23553	-163	-22680	-13123	-20806	-72	-25527	-12966	-17809	-9
0.935833	-25	39	85	-60	-109	-34	10	-15	-19	2	-75	-65	-95	-17	-32	-62	-102	30	-88	-32	-111	-25	-100	-69	-67	-5	-101	-14	-75	-72	-148	-76	-72	923	-3293	-27934	55	-22129	-12880	-23591	-172	-22653	-13056	-20667	-72	-25426	-13240	-17720	-7
0.936667	-29	37	85	-59	-136	-35	20	-17	-23	2	-72	-64	-97	-17	-30	-61	-101	35	-87	-33	-105	-22	-92	-70	-66	-1	-105	-13	-72	-69	-149	-77	-55	438	-3055	-27796	29	-22085	-12866	-23604	-158	-22629	-12982	-20506	-77	-25303	-13535	-17627	-18
0.937500	-27	42	87	-52	-107	-32	13	-13	-17	1	-69	-60	-94	-12	-30	-51	-98	36	-84	-31	-102	-21	-98	-65	-60	2	-98	-10	-73	-68	-144	-70	-58	-70	-2925	-27715	18	-22041	-12815	-23633	-160	-22600	-12902	-20326	-94	-25145	-13838	-17535	-7
0.938333	-5	44	90	-55	-107	-35	18	-12	-15	6	-69	-63	-92	-8	-27	-57	-96	40	-81	-32	-100	-19	-96	-66	-63	3	-104	-12	-72	-66	-144	-73	-38	-579	-2910	-27690	64	-21997	-12751	-23663	-194	-22576	-12832	-20134	-93	-24983	-14146	-17447	-5
0.939167	-23	41	63	-58	-109	-30	17	-12	-17	6	-70	-63	-95	-13	-29	-56	-100	24	-85	-33	-103	-19	-98	-66	-62	1	-100	-26	-73	-72	-146	-76	-58	-1068	-2998	-27705	78	-21952	-12660	-23691	-199	-22541	-12762	-19924	-115	-24799	-14438	-17358	6
0.940000	-24	42	87	-63	-109	-34	15	-14	-19	4	-74	-66	-101	-19	-29	-59	-102	35	-86	-33	-109	-22	-102	-69	-63	0	-101	-15	-83	-73	-150	-76	-94	-1533	-3183	-27761	30	-21901	-12549	-23715	-173	-22513	-12707	-19715	-137	-24607	-14714	-17275	69
0.940833	-28	39	85	-63	-114	-38	11	-16	-21	3	-76	-68	-101	-15	-31	-58	-101	35	-83	-35	-107	-24	-103	-68	-64	0	-99	-13	-76	-69	-146	-77	-80	-1940	-3444	-27834	32	-21848	-12422	-23727	-162	-22477	-12665	-19493	-134	-24400	-14955	-17184	45
0.941667	-28	40	87	-56	-107	-35	13	-15	-16	4	-72	-65	-97	-18	-30	-59	-98	33	-86	-34	-104	-22	-101	-67	-69	-1	-100	-13	-77	-73	-149	-78	-110	-2309	-3769	-27944	-25	-21784	-12279	-23729	-145	-22435	-12632	-19266	-136	-24196	-15169	-17100	-35
0.942500	-27	38	86	-59	-110	-36	10	-16	-19	4	-72	-65	-96	-34	-30	-59	-101	34	-86	-32	-103	-24	-101	-67	-62	0	-97	-10	-74	-70	-147	-77	-149	-2630	-4140	-28064	-55	-21714	-12134	-23719	-143	-22388	-12620	-19043	-138	-23995	-15346	-17007	-22
0.943333	-28	41	88	-68	-108	-35	15	-14	-19	5	-99	-67	-98	-16	-30	-62	-100	36	-84	-32	-105	-22	-101	-68	-64	0	-97	-12	-76	-72	-149	-77	-102	-2897	-4526	-28199	-33	-21646	-11983	-23692	-182	-22330	-12624	-18832	-141	-23795	-15487	-16921	-26
0.944167	-23	42	90	-57	-110	-35	13	-15	-18	5	-70	-65	-95	-14	-28	-60	-98	37	-82	-31	-104	-21	-101	-68	-65	0	-96	-11	-74	-72	-147	-73	-41	-3126	-4924	-28337	-187	-21570	-11827	-23646	-225	-22266	-12665	-18625	-156	-23605	-15593	-16827	-3
0.945000	-19	42	90	-55	-107	-32	33	-11	-17	8	-69	-63	-93	-12	-26	-60	-103	35	-81	-31	-101	-22	-98	-66	-61	1	-96	-10	-72	-68	-146	-74	-63	-3321	-5304	-28480	-186	-21490	-11678	-23591	-203	-22194	-12689	-18435	-151	-23430	-15669	-16746	20
0.945833	-23	42	93	-57	-108	-30	17	-14	-18	7	-68	-61	-96	-12	-28	-57	-90	37	-82	-32	-102	-19	-100	-66	-65	2	-99	-10	-68	-69	-143	-74	-98	-3492	-5651	-28627	-39	-21417	-11532	-23517	-170	-22125	-12749	-18261	-133	-23268	-15717	-16658	13
0.946667	-24	30	87	-57	-107	-31	16	-15	-16	6	-68	-65	-93	-13	-24	-59	-98	35	-83	-32	-100	-21	-97	-66	-62	10	-97	-13	-70	-70	-139	-77	-138	-3648	-5957	-28777	46	-21345	-11393	-23432	-174	-22033	-12824	-18105	-133	-23130	-15748	-16573	60
0.947500	-23	39	90	-61	-107	-34	11	-16	-16	2	-74	-69	-94	-16	-29	-59	-97	35	-83	-33	-92	-24	-100	-70	-62	-1	-100	-15	-76	-74	-147	-74	-129	-3798	-6205	-28913	22	-21278	-11262	-23327	-178	-21941	-12916	-17971	-134	-23008	-15758	-16483	85
0.948333	-28	40	87	-61	-113	-39	13	-17	-23	3	-94	-66	-99	-16	-30	-61	-100	30	-87	-39	-108	-24	-100	-72	-66	0	-102	-16	-74	-74	-149	-76	-90	-3955	-6390	-29039	22	-21253	-11141	-23212	-168	-21849	-13015	-17855	-152	-22904	-15757	-16391	73
0.949167	-26	38	84	-62	-112	-38	9	-18	-21	1	-76	-68	-101	-19	-34	-61	-102	29	-85	-36	-104	-23	-102	-72	-66	0	-110	-15	-73	-77	-149	-78	-92	-4114	-6505	-29134	52	-21175	-11025	-23079	-187	-21739	-13119	-17752	-154	-22812	-15750	-16289	89
0.950000	-25	43	108	-63	-112	-34	12	-16	22	6	-74	-65	-96	-16	-31	-59	-99	30	-84	-35	-105	-26	-104	-70	-64	-1	-101	-11	-75	-74	-147	-77	-88	-4286	-6586	-29201	-56	-21140	-10926	-22930	-182	-21633	-13231	-17672	-130	-22737	-15738	-16177	112
0.950833	-25	41	90	-59	-109	-34	12	-13	-3	9	-70	-60	-100	-18	-30	-59	-97	35	-82	-33	-107	-21	-99	-68	-62	0	-99	-15	-74	-73	-149	-75	-116	-4467	-6550	-29217	-64	-21114	-10831	-22774	-110	-21521	-13344	-17602	-136	-22676	-15728	-16061	108
0.951667	-22	44	89	-56	-105	-32	12	-15	-16	6	-73	-64	-94	-16	-28	-59	-99	29	-86	-34	-108	-21	-102	-72	-62	-1	-98	-16	-72	-73	-146	-75	-114	-4668	-6484	-29174	17	-21108	-10752	-22612	-107	-21412	-13457	-17545	-149	-22625	-15728	-15932	120
0.952500	-25	42	91	-57	-110	-31	13	-15	-18	5	-70	-63	-97	-14	-28	-56	-99	34	-83	-33	-102	-19	-100	-68	-63	1	-99	-14	-70	-73	-148	-76	-16	-4873	-6381	-29058	60	-21110	-10685	-22442	-148	-21301	-13562	-17491	-130	-22584	-15733	-15786	172
0.953333	-25	42	91	-58	-107	-31	9	-15	-16	4	-72	-66	-96	-15	-29	-58	-100	36	-85	-32	-104	-19	-99	-68	-64	-1	-102	-13	-75	-72	-145	-76	41	-5083	-6248	-28856	131	-21128	-10627	-22263	-137	-21197	-13659	-17438	-130	-22546	-15747	-15632	195
0.954167	-24	37	89	-58	-110	-33	13	-13	-18	-32	-73	-65	-96	-14	-28	-53	-103	32	-86	-30	-102	-21	-100	-66	-65	0	-100	-16	-75	-70	-145	-77	25	-5289	-6093	-28558	104	-21159	-10585	-22080	-101	-21094	-13749	-17383	-122	-22516	-15750	-15464	178
0.955000	-27	40	88	-59	-112	-32	13	-17	-23	2	-75	-63	-97	-16	-28	-61	-100	33	-84	-32	-109	-22	-103	-73	-67	-1	-105	-15	-75	-72	-148	-75	32	-5477	-5936	-28157	37	-21199	-10551	-21907	-95	-20998	-13818	-17321	-119	-22485	-15800	-15290	185
0.955833	-28	40	87	-60	-109	-33	11	-15	-19	2	-76	-64	-99	-16	-31	-59	-101	54	-86	-35	-109	-25	-103	-73	-65	-1	-100	-15	-73	-75	-147	-78	50	-5654	-5786	-27649	34	-21254	-10506	-21731	-99	-20909	-13877	-17246	-125	-22451	-15844	-15097	130
0.956667	-25	41	53	-62	-111	-33	10	-16	-17	0	-74	-68	-95	-16	-30	-61	-96	32	-86	-36	-102	-24	-104	-73	-68	-3	-100	-21	-75	-74	-148	-78	35	-5801	-5655	-27033	-67	-21309	-10516	-21554	-114	-20831	-13916	-17163	-121	-22412	-15881	-14898	41
0.957500	-26	38	86	-62	-112	-33	11	-15	-17	2	-74	-80	-98	-16	-28	-57	-99	36	-85	-33	-104	-22	-98	-68	-63	2	-97	-11	-73	-69	-145	-51	63	-5915	-5543	-26313	-52	-21371	-10507	-21372	-133	-20754	-13932	-17046	-134	-22363	-15920	-14684	0
0.958333	-25	40	89	-57	-107	-28	16	-14	-16	8	-72	-62	-97	-16	-28	-58	-100	37	-83	-30	-104	-22	-104	-66	-64	1	-98	-13	-75	-72	-146	-64	78	-5998	-5478	-25518	54	-21434	-10510	-21205	-133	-20697	-13933	-16923	-139	-22314	-15961	-14476	-60
0.959167	-27	44	91	-57	-112	-30	12	-12	-18	8	-65	-63	-96	-39	-27	-56	-99	38	-82	-31	-105	-19	-109	-66	-63	3	-98	-14	-73	-69	-144	-73	53	-6042	-5449	-24657	-59	-21502	-10515	-21038	-95	-20668	-13922	-16779	-119	-22251	-15994	-14259	-67
0.960000	-25	45	89	-53	-109	-38	16	-12	-14	5	-75	-63	-95	-15	-27	-58	-98	37	-81	-32	-102	-21	-100	-66	-64	2	-98	-12	-72	-68	-144	-77	6	-6047	-5455	-23748	-99	-21569	-10518	-20870	-79	-20604	-13888	-16621	-111	-22183	-16024	-14053	-4
0.960833	-22	47	90	-55	-107	-32	13	-15	-8	5	-74	-62	-93	-14	-27	-60	-95	40	-83	-30	-103	-21	-101	-69	-63	2	-99	-11	-70	-70	-119	-73	-15	-6021	-5505	-22823	40	-21633	-10528	-20708	-79	-20571	-13842	-16445	-110	-22111	-16039	-13835	17
0.961667	-25	42	91	-57	-108	-33	15	-12	-15	6	-72	-60	-96	-15	-23	-60	-98	36	-97	-31	-107	-21	-101	-67	-62	1	-98	-13	-75	-69	-145	-75	-24	-5959	-5592	-21899	60	-21695	-10525	-20550	-73	-20544	-13784	-16270	-112	-22027	-16046	-13633	-33
0.962500	-25	33	89	-59	-105	-33	15	-14	-17	6	-75	-60	-96	-15	-26	-59	-97	37	-85	-30	-104	-21	-98	-69	-64	-3	-98	-12	-73	-68	-144	-74	43	-5869	-5713	-21008	54	-21750	-10523	-20397	-63	-20523	-13716	-16065	-120	-21933	-16035	-13438	-57
0.963333	-27	53	88	-57	-108	-32	16	-13	-17	5	-73	-61	-95	-15	-26	-59	-100	38	-83	-30	-100	-19	-97	-69	-63	1	-98	-11	-73	-66	-146	-75	32	-5756	-5867	-20189	59	-21799	-10534	-20246	-77	-20504	-13634	-15862	-104	-21837	-16011	-13245	-25
0.964167	-25	40	90	-58	-128	-14	17	-15	-17	5	-74	-62	-96	-14	-29	-56	-99	37	-83	-29	-105	-19	-99	-68	-62	0	-99	-15	-73	-69	-144	-72	-42	-5631	-6039	-19457	86	-21839	-10521	-20098	-75	-20488	-13551	-15662	-96	-21731	-15964	-13070	-34
0.965000	-27	36	89	-58	-109	-32	15	-13	-16	7	-73	-62	-98	-16	-28	-58	-100	37	-88	-34	-105	-23	-98	-67	-48	13	-100	-15	-74	-68	-146	-73	-93	-5499	-6234	-18845	72	-21869	-10510	-19951	-60	-20468	-13468	-15460	-82	-21627	-15901	-12908	-83
0.965833	-25	40	88	-59	-117	-35	13	-14	-17	5	-82	-78	-95	-16	-28	-59	-100	35	-86	-31	-101	-19	-98	-67	-61	0	-97	-10	-70	-70	-145	-72	-119	-5360	-6437	-18354	46	-21881	-10478	-19801	-11	-20448	-13379	-15258	-92	-21510	-15809	-12755	-56
0.966667	-26	44	88	-58	-108	-33	15	-11	-17	6	-73	-61	-87	-17	-28	-48	-98	37	-85	-32	-109	-27	-102	-53	-63	-1	-100	-13	-74	-72	-147	-75	-118	-5228	-6656	-18008	98	-21887	-10462	-19674	-5	-20419	-13296	-15077	-107	-21391	-15702	-12622	-11
0.967500	-26	40	86	-60	-111	-36	12	-14	-19	8	-76	-65	-99	-17	-30	-60	-100	34	-87	-35	-104	-24	-102	-70	-63	-3	-100	-16	-76	-73	-150	-79	-87	-5103	-6863	-17817	118	-21870	-10432	-19523	-34	-20388	-13221	-14905	-95	-21266	-15573	-12503	-53
0.968333	-30	40	85	-62	-112	-38	11	-15	-17	2	-74	-67	-97	-16	-29	-61	-99	32	-88	-38	-107	-27	-101	-73	-65	-6	-105	-14	-76	-74	-152	-78	-73	-4993	-7100	-17762	91	-21836	-10396	-19382	-60	-20346	-13145	-14741	-83	-21136	-15412	-12388	-52
0.969167	-27	37	87	-60	-109	-41	15	-15	-22	2	-75	-66	-97	-19	-30	-58	-104	29	-86	-32	-107	-24	-102	-72	-65	-6	-99	-15	-75	-74	-151	-76	-82	-4893	-7315	-17844	171	-21781	-10352	-19235	-95	-20292	-13072	-14592	-68	-21001	-15230	-12293	-53
0.970000	-25	40	88	-62	-111	-33	12	-16	-22	4	-75	-67	-99	-16	-29	-60	-100	33	-94	-35	-105	-23	-102	-73	-67	-3	-99	-16	-68	-70	-147	-76	-83	-4805	-7531	-18049	179	-21706	-10313	-19100	-69	-20211	-13004	-14460	-65	-20857	-15023	-12205	-26
0.970833	-28	36	89	-56	-109	-35	15	-15	-21	4	-74	-63	-98	-16	-29	-60	-101	33	-85	-35	-103	-22	-102	-66	-63	-1	-101	-13	-66	-67	-147	-77	-59	-4743	-7739	-18344	99	-21610	-10275	-18964	-42	-20145	-12934	-14340	-66	-20714	-14795	-12130	39
0.971667	-25	41	87	-57	-108	-32	13	-14	-19	1	-75	-74	-97	-21	-30	-62	-100	30	-86	-31	-102	-24	-101	-69	-65	-3	-99	-13	-73	-70	-146	-76	-45	-4689	-7938	-18723	43	-21492	-10240	-18826	-48	-20055	-12871	-14242	-66	-20568	-14546	-12045	41
0.972500	-27	37	94	-61	-108	-32	15	-13	-16	1	-87	-66	-93	-16	-28	-61	-100	33	-88	-33	-105	-24	-101	-68	-64	0	-100	-14	-74	-70	-150	-78	-51	-4657	-8128	-19144	114	-21353	-10208	-18688	-50	-19954	-12805	-14156	-64	-20416	-14282	-11989	20
0.973333	-22	42	87	-60	-110	-34	12	-17	-22	1	-77	-68	-97	-19	-31	-61	-97	30	-93	-35	-105	-26	-102	-72	-68	-28	-105	-17	-74	-73	-149	-79	-101	-4640	-8312	-19569	123	-21194	-10181	-18556	-97	-19844	-12735	-14086	-63	-20265	-14000	-11931	-11
0.974167	-31	37	80	-66	-113	-40	10	-21	-23	-1	-77	-59	-78	-21	-30	-64	-103	29	-91	-36	-110	-25	-104	-69	-66	-3	-103	-17	-77	-73	-152	-74	-99	-4628	-8478	-19972	40	-21019	-10160	-18422	-108	-19715	-12648	-14016	-53	-20105	-13699	-11869	10
0.975000	-28	39	86	-60	-111	-36	10	-17	-21	2	-77	-66	-103	-19	-33	-68	-102	32	-90	-47	-107	-25	-104	-72	-68	-1	-108	-17	-79	-73	-150	-79	-44	-4631	-8628	-20324	-15	-20818	-10143	-18291	-107	-19578	-12557	-13965	-46	-19942	-13392	-11808	37
0.975833	-28	38	76	-64	-112	-35	9	-18	-19	3	-78	-66	-101	-18	-32	-61	-101	30	-91	-36	-110	-27	-107	-69	-67	-5	-104	-16	-76	-72	-149	-79	-18	-4641	-8760	-20597	34	-20607	-10132	-18159	-108	-19434	-12449	-13908	-43	-19775	-13074	-11742	0
0.976667	-27	38	87	-59	-110	-35	11	-15	-23	4	-76	-66	-88	-17	-29	-62	-102	34	-90	-33	-108	-22	-103	-72	-66	0	-100	-15	-76	-72	-150	-79	-8	-4648	-8869	-20779	116	-20374	-10123	-18023	-147	-19238	-12323	-13858	-38	-19607	-12755	-11676	3
0.977500	-24	43	94	-57	-107	-33	11	-9	-16	6	-72	-62	-94	-13	-27	-57	-96	36	-85	-31	-100	-23	-101	-67	-62	2	-97	-9	-73	-67	-150	-72	-51	-4655	-8948	-20827	38	-20132	-10111	-17893	-128	-19098	-12178	-13807	-28	-19429	-12424	-11593	40
0.978333	-23	46	92	-55	-110	-29	19	-10	-14	9	-69	-60	-96	-12	-25	-58	-98	35	-84	-31	-102	-16	-96	-64	-73	2	-98	-14	-73	-67	-143	-73	-83	-4667	-9007	-20762	-3	-19883	-10103	-17758	-93	-18928	-12026	-13756	-24	-19257	-12102	-11515	36
0.979167	-21	44	89	-55	-102	-31	16	-16	-15	5	-70	-62	-93	-11	-26	-56	-100	35	-84	-28	-100	-17	-98	-65	-65	0	-100	-9	-69	-66	-144	-72	-97	-4668	-9025	-20575	-15	-19625	-10092	-17629	-150	-18743	-11849	-13704	-33	-19083	-11791	-11429	64
0.980000	-14	43	98	-57	-109	-32	16	-11	-18	8	-69	-61	-95	-11	-27	-58	-100	36	-87	-5	-103	-18	-98	-63	-62	16	-98	-10	-70	-65	-145	-73	-170	-4671	-9002	-20263	-5	-19364	-10081	-17497	-163	-18547	-11656	-13645	-33	-18906	-11482	-11331	91
0.980833	-23	50	79	-56	-109	-31	16	-12	-22	5	-68	-64	-96	-13	-27	-59	-99	38	-87	-29	-105	-19	-101	-65	-76	0	-102	-11	-76	-68	-146	-72	-170	-4662	-8943	-19836	40	-19102	-10057	-17358	-149	-18349	-11452	-13582	-32	-18729	-11186	-11228	68
0.981667	-30	39	84	-60	-110	-35	12	-15	-22	4	-75	-62	-102	-14	-30	-60	-104	45	-88	-32	-108	-22	-102	-68	-66	-5	-99	-13	-75	-73	-149	-77	-176	-4647	-8836	-19316	-128	-18840	-10031	-17229	-120	-18143	-11236	-13511	-32	-18553	-10924	-11123	52
0.982500	-30	38	85	-61	-112	-39	43	-17	-23	-1	-74	-66	-100	-16	-30	-63	-99	35	-85	-32	-104	-23	-101	-67	-64	0	-105	-15	-78	-68	-147	-76	-179	-4614	-8678	-18708	-109	-18573	-9979	-17085	-74	-17926	-11004	-13428	-23	-18369	-10635	-10998	111
0.983333	-25	40	85	-59	-111	-34	13	-13	-18	5	-75	-63	-95	-14	-28	-60	-97	53	-87	-33	-104	-23	-99	-67	-63	0	-99	-13	-77	-66	-147	-74	-221	-4572	-8474	-18048	-80	-18316	-9920	-16939	-88	-17705	-10771	-13335	-16	-18184	-10377	-10867	123
0.984167	-26	12	87	-57	-108	-35	13	-11	-19	6	-45	-61	-97	-15	-28	-60	-100	35	-84	-29	-108	-22	-98	-66	-65	1	-99	-10	-72	-66	-145	-72	-255	-4517	-8223	-17353	-72	-18063	-9842	-16794	-117	-17476	-10530	-13226	-15	-17998	-10134	-10730	85
0.985000	-24	44	90	-57	-111	-34	15	-13	-18	7	-72	-59	-96	-15	-28	-60	-101	35	-82	-32	-104	-24	-101	-67	-67	2	-97	-9	-70	-66	-149	-73	-269	-4455	-7930	-16652	-79	-17816	-9747	-16642	-128	-17240	-10295	-13104	-15	-17806	-9905	-10582	75
0.985833	-29	45	90	-56	-105	-39	17	-13	-16	11	-69	-60	-95	-16	-27	-58	-96	37	-82	-28	-100	-19	-94	-65	-63	3	-96	-10	-68	-66	-146	-73	-252	-4383	-7599	-15961	-50	-17573	-9629	-16488	-131	-17005	-10062	-12967	-17	-17614	-9693	-10428	67
0.986667	-21	45	88	-57	-107	-31	15	-12	-14	8	-70	-65	-97	-12	-25	-57	-97	36	-87	-31	-99	-21	-98	-69	-61	0	-98	-8	-73	-65	-147	-72	-205	-4305	-7230	-15296	-139	-17341	-9504	-16336	-128	-16764	-9833	-12818	-16	-17423	-9497	-10266	46
0.987500	-26	43	93	-58	-111	-33	15	-18	-17	5	-70	-62	-95	-16	-28	-63	-100	35	-84	-33	-102	-23	-100	-64	-62	-8	-100	-11	-73	-66	-150	-78	-181	-4219	-6834	-14683	-83	-17118	-9345	-16179	-177	-16518	-9619	-12650	-10	-17225	-9310	-10089	-5
0.988333	-24	41	88	-61	-107	-32	15	-15	-21	5	-73	-63	-96	-17	-11	-61	-98	34	-85	-33	-105	-25	-99	-68	-66	0	-98	-9	-76	-65	-147	-73	-196	-4126	-6416	-14128	-34	-16902	-9173	-16017	-198	-16273	-9412	-12464	-18	-17020	-9127	-9905	-21
0.989167	-27	42	88	-59	-99	-32	11	-15	-16	4	-74	-62	-99	-14	-39	-63	-102	30	-85	-33	-105	-22	-99	-66	-64	0	-99	-11	-74	-68	-146	-76	-133	-4031	-5990	-13647	-84	-16696	-8981	-15854	-145	-16018	-9214	-12257	-14	-16808	-8957	-9711	16
0.990000	-26	42	86	-51	-113	-34	12	-15	-21	0	-76	-65	-97	-16	-31	-62	-103	30	-86	-35	-105	-26	-109	-70	-69	-6	-101	-13	-70	-68	-146	-75	24	-3940	-5555	-13244	-29	-16493	-8776	-15694	-105	-15775	-9026	-12039	-18	-16588	-8797	-9518	45
0.990833	-26	40	86	-63	-110	-17	12	-18	-19	1	-73	-66	-96	-17	-29	-62	-101	33	-86	-35	-105	-26	-102	-69	-60	2	-101	-10	-73	-69	-146	-74	77	-3842	-5124	-12924	-75	-16297	-8548	-15523	-75	-15513	-8846	-11795	-17	-16358	-8640	-9301	25
0.991667	-25	41	86	-60	-109	-34	13	-15	-19	3	-76	-65	-56	-14	-25	-60	-101	34	-86	-32	-105	-24	-100	-68	-63	-3	-99	-13	-73	-69	-147	-74	30	-3752	-4704	-12690	-78	-16097	-8313	-15359	-66	-15252	-8681	-11558	-23	-16111	-8489	-9095	-28
0.992500	-27	44	89	-58	-108	-32	16	-12	-21	4	-73	-65	-96	-15	-28	-59	-99	34	-90	-35	-102	-24	-99	-67	-63	-3	-102	-12	-73	-67	-148	-75	-28	-3663	-4319	-12536	50	-15902	-8057	-15190	-47	-14993	-8509	-11277	-26	-15851	-8338	-8877	-15
0.993333	-25	43	89	-58	-109	-32	13	-14	-18	3	-74	-64	-99	-17	-26	-60	-95	33	-86	-36	-104	-25	-100	-70	-63	0	-100	-12	-76	-70	-147	-75	-29	-3579	-3956	-12463	-85	-15697	-7798	-15026	-52	-14722	-8345	-11003	-19	-15559	-8195	-8662	26
0.994167	-24	59	90	-59	-113	-35	12	-14	-16	5	-68	-66	-94	-15	-28	-59	-98	33	-85	-36	-108	-26	-101	-68	-64	7	-101	-13	-73	-70	-147	-77	42	-3500	-3641	-12465	-80	-15493	-7528	-14863	-70	-14443	-8182	-10717	-18	-15255	-8043	-8444	-5
0.995000	-24	41	90	-59	-108	-31	12	-16	-18	5	-72	-64	-99	-18	-28	-59	-99	33	-86	-34	-103	-18	-100	-68	-63	-5	-102	-11	-74	-70	-149	-77	3	-3431	-3352	-12534	-93	-15268	-7247	-14693	-92	-14155	-8018	-10435	-24	-14927	-7898	-8236	3
0.995833	-25	39	89	-58	-109	-34	8	-16	-21	2	-76	-64	-96	-19	-28	-62	-102	29	-88	-33	-105	-25	-104	-74	-65	-1	-95	-12	-74	-73	-150	-78	-91	-3358	-3112	-12658	-100	-15032	-6962	-14541	-98	-13855	-7842	-10148	-36	-14570	-7746	-8030	-6
0.996667	-26	43	88	-59	-109	-33	11	-15	-18	5	-75	-62	-96	-16	-29	-60	-100	32	-86	-35	-107	-23	-101	-69	-63	-3	-100	-14	-73	-70	-146	-76	-57	-3296	-2919	-12841	-12	-14777	-6669	-14375	-88	-13536	-7640	-9861	-44	-14184	-7596	-7831	-48
0.997500	-28	43	92	-52	-108	-32	0	-13	-17	5	-70	-60	-96	-16	-27	-58	-99	34	-82	-31	-103	-24	-99	-66	-64	1	-98	-9	-72	-72	-145	-73	-24	-3231	-2766	-13037	155	-14498	-6378	-14215	-32	-13208	-7474	-9592	-43	-13769	-7441	-7641	-66
0.998333	-25	42	91	-55	-109	-31	15	-14	-18	5	-72	-62	-97	-18	-28	-60	-100	32	-86	-34	-102	-19	-100	-70	-63	0	-100	-10	-74	-69	-146	-77	-70	-3179	-2664	-13275	232	-14200	-6088	-14055	-29	-12863	-7270	-9333	-45	-13324	-7291	-7474	-79
0.999167	-25	41	87	-58	-108	-34	9	-16	-21	0	-53	-64	-94	-18	-30	-60	-100	32	-86	-33	-102	-22	-99	-67	-62	0	-100	-10	-72	-53	-146	-75	-10	-3123	-2593	-13521	198	-13876	-5797	-13905	-49	-12498	-7080	-9083	-65	-12848	-7132	-7318	-58
1.000000	-23	41	88	-58	-105	-33	11	-14	-16	4	-74	-64	-93	-17	-31	-61	-100	30	-86	-46	-101	-21	-98	-66	-63	0	-100	-10	-75	-70	-147	-74	113	-3070	-2562	-13777	164	-13519	-5513	-13752	-38	-12106	-6874	-8847	-65	-12348	-6976	-7176	-34
1.000833	-25	41	87	-33	-110	-34	12	-13	-17	4	-75	-64	-97	-18	-27	-59	-100	29	-84	-32	-103	-21	-99	-67	-66	1	-99	-13	-75	-69	-146	-34	148	-3019	-2551	-14023	53	-13135	-5235	-13604	-55	-11694	-6660	-8615	-68	-11826	-6825	-7059	-47
1.001667	-26	36	87	-60	-112	-33	12	-28	-19	2	-73	-64	-126	-17	-29	-60	-102	49	-88	-36	-108	-23	-101	-72	-67	0	-99	-12	-75	-73	-150	-76	42	-2971	-2572	-14256	-16	-12724	-4972	-13451	-80	-11254	-6448	-8401	-73	-11283	-6672	-6958	-67
1.002500	-25	40	89	-58	-108	-34	11	-15	-16	5	-72	-63	-96	-23	-27	-59	-100	34	-85	-33	-103	-21	-99	-70	-66	0	-99	-13	-75	-73	-150	-74	-79	-2889	-2597	-14471	10	-12284	-4714	-13307	-64	-10809	-6237	-8205	-81	-10719	-6522	-6872	-43
1.003333	-25	41	90	-62	-109	-34	11	-15	-19	6	-72	-63	-95	-16	-28	-60	-97	33	-88	-33	-115	-22	-98	-69	-62	-1	-100	-11	-70	-68	-146	-73	-117	-2865	-2637	-14651	-24	-11819	-4472	-13166	-62	-10340	-6030	-8014	-83	-10137	-6373	-6800	21
1.004167	-26	39	90	-57	-107	-29	13	-13	-23	7	-73	-61	-96	-16	-28	-59	-100	33	-84	-31	-104	-19	-98	-67	-63	2	-98	-39	-74	-72	-147	-76	-118	-2811	-2680	-14806	-56	-11331	-4249	-13021	-67	-9848	-5829	-7836	-92	-9550	-6231	-6746	47
1.005000	-22	42	91	-56	-107	-30	13	-14	-15	7	-70	-60	-94	-33	1	-52	-97	35	-82	-30	-102	-19	-99	-67	-63	-3	-96	-9	-73	-69	-144	-72	-138	-2755	-2725	-14924	-224	-10827	-4043	-12878	-32	-9342	-5643	-7671	-110	-8957	-6080	-6700	36
1.005833	-23	39	89	-57	-108	-30	13	-11	-16	11	-69	-61	-95	-16	-26	-57	-100	34	-83	-33	-100	-22	-96	-66	-58	0	-100	-11	-70	-67	-122	-74	-162	-2708	-2770	-15014	-234	-10304	-3858	-12739	-55	-8824	-5470	-7509	-128	-8366	-5959	-6675	-19
1.006667	-24	42	89	-59	-107	-32	15	-15	-21	-11	-74	-61	-94	-14	-28	-61	-101	32	-86	-32	-108	-23	-101	-70	-66	-4	-104	-14	-73	-70	-148	-75	-127	-2654	-2812	-15075	-147	-9782	-3701	-12606	-111	-8297	-5321	-7361	-141	-7787	-5844	-6643	-74
1.007500	-32	30	85	-63	-112	-38	9	-18	-22	3	-75	-65	-99	-21	-30	-61	-102	29	-91	-35	-109	-24	-99	-69	-66	-4	-99	-16	-75	-70	-148	-99	-112	-2607	-2847	-15111	-186	-9243	-3558	-12468	-107	-7761	-5185	-7213	-131	-7211	-5728	-6618	-57
1.008333	-27	38	87	-62	-110	-34	12	-17	-19	5	-77	-68	-104	-19	-28	-61	-100	30	-85	-35	-104	-27	-100	-70	-64	-1	-102	-19	-78	-75	-148	-75	-56	-2559	-2878	-15110	-121	-8702	-3438	-12329	-124	-7224	-5053	-7063	-128	-6642	-5619	-6591	17
1.009167	-25	40	87	-60	-111	-34	15	-15	-21	4	-74	-65	-96	-18	-28	-57	-102	35	-86	-34	-109	-24	-99	-67	-68	-1	-102	-15	-77	-69	-148	-76	-31	-2513	-2900	-15101	-64	-8165	-3337	-12187	-109	-6682	-4968	-6910	-131	-6084	-5517	-6568	30
1.010000	-26	38	89	-56	-111	-34	11	-14	-21	4	-73	-40	-95	-17	-27	-40	-99	34	-83	-31	-102	-24	-97	-69	-62	-4	-101	-15	-75	-72	-146	-76	-35	-2470	-2919	-15075	-176	-7631	-3257	-12046	-97	-6140	-4890	-6762	-121	-5537	-5426	-6539	23
1.010833	-23	41	89	-59	-112	-34	15	-17	-17	6	-70	-64	-96	-15	-25	-59	-96	37	-82	-34	-105	-23	-99	-67	-64	0	-99	-17	-73	-82	-145	-74	0	-2425	-2929	-15044	-119	-7108	-3191	-11902	-121	-5601	-4823	-6614	-110	-5021	-5330	-6507	25
1.011667	-24	45	90	-53	-110	-31	20	-13	-17	9	-68	-62	-98	-13	-27	-53	-102	39	-83	-31	-104	-19	-98	-66	-65	0	-97	-12	-73	-70	-146	-74	4	-2385	-2962	-15006	-58	-6593	-3138	-11755	-124	-5074	-4773	-6465	-121	-4519	-5244	-6480	39
1.012500	-24	44	89	-55	-110	-14	13	-16	-17	5	-68	-64	-94	-11	-24	-56	-98	37	-82	-29	-105	-22	-96	-68	-62	0	-98	-12	-73	-68	-144	-73	22	-2348	-2936	-14979	-124	-6094	-3095	-11609	-125	-4559	-4731	-6323	-143	-4037	-5159	-6447	43
1.013333	-23	42	90	-58	-105	-32	17	-13	-16	5	-69	-64	-95	-19	-23	-57	-98	36	-85	-33	-102	-21	-117	-67	-63	-1	-101	-12	-72	-68	-144	-76	32	-2307	-2932	-14959	-133	-5611	-3061	-11455	-121	-4055	-4695	-6178	-132	-3574	-5071	-6431	33
1.014167	-23	41	86	-58	-108	-35	16	-15	-41	1	-74	-63	-94	-14	-24	-62	-99	35	-84	-32	-103	-21	-97	-69	-60	-5	-100	-12	-74	-67	-146	-73	18	-2261	-2911	-14950	-42	-5150	-3030	-11305	-128	-3563	-4664	-6043	-101	-3132	-4983	-6394	27
1.015000	-28	41	87	-57	-109	-34	13	-17	-19	4	-75	-65	-99	-14	-29	-62	-102	21	-91	-34	-108	-26	-101	-68	-67	-5	-102	-16	-75	-75	-148	-78	41	-2211	-2880	-14955	21	-4709	-2996	-11149	-141	-3073	-4626	-5916	-111	-2719	-4885	-6381	8
1.015833	-29	40	62	-63	-114	-48	7	-21	-26	-4	-79	-70	-104	-17	-28	-61	-102	30	-85	-36	-105	-24	-101	-70	-67	-4	-104	-18	-77	-72	-145	-75	-3	-2149	-2825	-14965	-5	-4275	-2954	-10982	-134	-2614	-4582	-5796	-126	-2320	-4775	-6371	0
1.016667	-27	37	84	-61	-111	-35	12	-15	-19	-1	-72	-65	-98	-16	-27	-59	-102	33	-94	-36	-103	-23	-99	-69	-67	-3	-99	-13	-74	-70	-144	-78	-51	-2083	-2747	-14984	10	-3856	-2905	-10812	-121	-2148	-4519	-5684	-93	-1941	-4661	-6383	-7
1.017500	-24	43	91	-58	-107	-29	13	-12	-16	8	-69	-64	-94	-10	-24	-57	-99	38	-83	-46	-102	-21	-95	-65	-62	0	-98	-12	-73	-73	-144	-73	-41	-2002	-2637	-14999	-45	-3449	-2838	-10629	-129	-1698	-4457	-5594	-43	-1589	-4522	-6415	0
1.018333	-24	45	93	-56	-112	-32	18	-12	-15	7	-82	-59	-94	-13	-23	-57	-96	36	-82	-31	-103	-18	-95	-66	-60	1	-95	-13	-69	-68	-143	-74	-46	-1913	-2505	-15017	-51	-3055	-2764	-10441	-146	-1256	-4385	-5524	3	-1242	-4379	-6472	24
1.019167	-18	46	94	-52	-107	-31	19	-13	-13	7	-72	-59	-95	-11	-26	-57	-97	35	-83	-29	-101	-18	-96	-63	-62	-1	-97	-13	-70	-68	-145	-75	-78	-1817	-2334	-15015	25	-2674	-2665	-10239	-135	-815	-4294	-5481	-24	-942	-4218	-6566	30
1.020000	-25	43	91	-56	-110	-31	16	-14	-13	7	-69	-52	-94	-11	-27	-58	-99	38	-83	-29	-80	-19	-100	-64	-62	2	-98	-9	-69	-68	-144	-75	-110	-1714	-2132	-14992	82	-2315	-2559	-10026	-130	-369	-4194	-5464	-109	-648	-4037	-6682	26
1.020833	-25	44	91	-56	-101	-32	17	-11	-16	8	-69	-60	-97	-14	-28	-58	-98	36	-85	-28	-86	-5	-96	-65	-63	-3	-99	-12	-74	-68	-148	-77	-135	-1601	-1888	-14931	122	-1916	-2422	-9785	-141	80	-4086	-5479	-130	-377	-3847	-6839	24
1.021667	-23	39	92	-58	-105	-47	16	-16	-16	8	-69	-60	-95	-13	-28	-70	-101	35	-85	-31	-103	-22	-98	-69	-65	0	-99	-15	-72	-68	-144	-76	-156	-1480	-1605	-14825	55	-1536	-2272	-9529	-128	539	-3968	-5529	-149	-124	-3636	-7026	4
1.022500	-28	41	88	-58	-109	-33	18	-17	-18	5	-70	-62	-98	-15	-31	-61	-99	34	-85	-30	-104	-21	-102	-66	-64	0	-99	-11	-77	-76	-148	-78	-178	-1356	-1281	-14665	2	-1153	-2097	-9249	-173	1006	-3848	-5618	-172	107	-3412	-7248	13
1.023333	-27	40	87	-59	-111	-34	12	-17	-23	5	-74	-61	-98	-15	-29	-62	-96	33	-86	-40	-105	-22	-101	-70	-68	-4	-101	-15	-76	-72	-146	-80	-137	-1236	-921	-14447	159	-761	-1915	-8950	-173	1482	-3727	-5743	-139	323	-3179	-7507	44
1.024167	-24	39	91	-59	-112	-35	12	-22	-22	3	-72	-62	-97	-16	-31	-63	-103	33	-85	-32	-103	-21	-104	-67	-67	0	-101	-10	-73	-68	-151	-77	-72	-1109	-538	-14155	168	-360	-1709	-8617	-183	1981	-3604	-5899	-94	532	-2934	-7790	33
1.025000	-27	41	89	-58	-107	-31	16	-13	-22	7	-72	-63	-96	-14	-27	-59	-119	37	-85	-30	-105	-22	-99	-66	-66	-1	-101	-10	-72	-69	-144	-74	-95	-988	-111	-13801	-36	47	-1491	-8261	-210	2487	-3488	-6093	-70	723	-2686	-8103	40
1.025833	-24	39	88	-58	-108	-31	15	-12	-15	6	-72	-59	-93	-14	-26	-60	-99	33	-84	-30	-102	-18	-97	-48	-62	2	-98	-9	-69	-67	-145	-75	-122	-874	331	-13375	-16	476	-1261	-7879	-213	3015	-3373	-6316	-33	901	-2428	-8437	57
1.026667	-24	44	90	-57	-104	-31	18	-15	-19	26	-70	-59	-93	-14	-27	-61	-88	36	-86	-32	-103	-21	-98	-67	-64	0	-100	-13	-73	-68	-147	-82	-70	-769	790	-12880	69	916	-1033	-7473	-253	3547	-3278	-6570	-8	1067	-2176	-8786	18
1.027500	-26	39	87	-59	-110	-33	15	-15	-19	7	-69	-62	-99	-14	-29	-59	-102	33	-87	-35	-105	-22	-98	-68	-62	1	-98	-17	-78	-69	-146	-74	-24	-678	1259	-12328	16	1361	-800	-7050	-270	4088	-3181	-6846	33	1228	-1926	-9167	-21
1.028333	-25	40	88	-57	-108	-31	16	-14	-17	7	-74	-63	-98	-16	-31	-60	-101	41	-91	-31	-105	-23	-98	-67	-64	0	-99	-13	-73	-72	-147	-74	-62	-595	1731	-11719	72	1821	-557	-6611	-288	4628	-3096	-7139	50	1382	-1692	-9519	-13
1.029167	-26	41	89	-61	-109	-30	17	-16	-21	8	-67	-63	-95	-15	-26	-62	-98	35	-85	-32	-108	-24	-99	-69	-63	1	-99	-11	-62	-70	-149	-73	-202	-520	2196	-11071	167	2285	-341	-6154	-292	5172	-3018	-7440	49	1534	-1451	-9884	7
1.030000	-24	43	90	-58	-108	-34	17	-13	-17	8	-78	-61	-98	-14	-26	-58	-97	38	-82	-28	-104	-19	-99	-66	-61	3	-97	-13	-75	-70	-145	-72	-240	-457	2656	-10397	91	2763	-122	-5683	-290	5707	-2945	-7748	57	1683	-1231	-10240	38
1.030833	-24	44	89	-59	-109	-36	16	-13	-15	9	-72	-61	-95	-15	-27	-56	-98	20	-84	-31	-104	-22	-99	-67	-64	0	-98	-28	-73	-69	-146	-72	-179	-409	3079	-9709	55	3238	78	-5217	-318	6218	-2882	-8051	53	1832	-1023	-10580	38
1.031667	-23	42	89	-57	-110	-31	18	-14	-19	5	-73	-63	-97	-16	-25	-58	-100	35	-85	-31	-107	-21	-99	-70	-64	0	-101	-14	-75	-73	-149	-91	-138	-359	3488	-9021	62	3715	262	-4751	-323	6705	-2821	-8344	32	1971	-838	-10901	-10
1.032500	-27	41	87	-68	-111	-34	12	-19	-21	6	-73	-64	-97	-16	-30	-60	-100	38	-86	-30	-103	-22	-125	-72	-64	1	-99	-10	-72	-72	-146	-49	-82	-319	3867	-8352	29	4178	435	-4295	-286	7163	-2755	-8621	29	2119	-655	-11191	-15
1.033333	-26	42	88	-60	-110	-34	18	-13	-18	3	-70	-63	-98	-15	-29	-60	-142	38	-84	-33	-103	-21	-100	-68	-62	0	-98	-14	-73	-70	-149	-75	-73	-280	4206	-7709	18	4646	576	-3853	-235	7580	-2693	-8875	-22	2258	-490	-11454	27
1.034167	-27	42	89	-57	-112	-33	15	-16	-23	5	-73	-64	-100	-15	-29	-60	-103	36	-84	-29	-105	-19	-99	-70	-73	0	-99	-12	-74	-70	-147	-73	-82	-239	4513	-7143	-7	5059	695	-3433	-247	7949	-2617	-9101	-79	2389	-335	-11678	10
1.035000	-25	40	87	-58	-109	-34	16	-13	-18	6	-78	-66	-101	-17	-27	-59	-103	35	-87	-30	-107	-23	-101	-68	-65	-1	-99	-13	-79	-72	-148	-76	-73	-194	4769	-6626	-96	5471	788	-3037	-270	8269	-2531	-9307	-74	2522	-190	-11869	2
1.035833	-27	41	89	-58	-116	-34	11	-13	-22	3	-76	-63	-99	-14	-28	-58	-102	37	-80	-31	-109	-19	-100	-68	-64	0	-102	-14	-75	-72	-146	-74	-53	-138	5002	-6177	-154	5856	857	-2665	-291	8533	-2439	-9456	-45	2647	-50	-12020	43
1.036667	-27	39	84	-59	-109	-32	35	-13	-19	6	-73	-63	-69	-13	-26	-58	-101	35	-85	-27	-105	-18	-98	-68	-65	0	-96	-11	-72	-68	-131	-74	-21	-77	5195	-5799	-15	6211	899	-2323	-249	8743	-2326	-9577	26	2768	97	-12132	49
1.037500	-23	45	91	-57	-108	-28	19	-11	-17	7	-70	-61	-96	-12	-24	-56	-93	40	-79	-27	-65	-18	-95	-64	-62	1	-96	-11	-73	-66	-143	-68	12	4	5359	-5495	-42	6529	915	-2019	-212	8895	-2199	-9676	80	2881	242	-12207	102
1.038333	-19	46	91	-55	-104	-36	15	-11	-13	10	-67	-65	-93	-9	-27	-51	-97	41	-81	-27	-100	-18	-96	-63	-61	3	-95	-8	-69	-67	-146	-72	-23	89	5484	-5276	-102	6807	907	-1756	-228	8976	-2051	-9719	42	2980	389	-12255	120
1.039167	-24	44	90	-53	-110	-29	17	-11	-19	8	-45	-63	-95	-11	-26	-56	-99	39	-80	-28	-103	-19	-96	-65	-66	7	-97	-11	-74	-66	-138	-73	-81	190	5585	-5125	-61	7044	873	-1531	-240	9004	-1887	-9744	-81	3071	547	-12263	70
1.040000	-28	43	90	-58	-111	-31	13	-13	-21	7	-73	-63	-98	-34	-25	-56	-100	37	-84	-26	-110	-22	-99	-69	-66	1	-97	-13	-75	-67	-146	-74	-53	290	5665	-5038	-65	7234	819	-1359	-207	8967	-1702	-9737	-204	3153	722	-12258	41
1.040833	-26	43	88	-59	-114	-36	11	-14	-22	7	-74	-65	-99	-15	-28	-56	-103	30	-83	-29	-105	-21	-98	-74	-65	0	-96	-12	-94	-70	-146	-74	-19	415	5725	-4994	-125	7392	757	-1201	-135	8878	-1489	-9694	-263	3232	917	-12222	21
1.041667	-24	42	88	-58	-111	-36	12	-13	-19	7	-74	-70	-97	-42	-25	-59	-97	38	-83	-30	-107	-23	-101	-69	-62	2	-98	-13	-70	-67	-148	-80	-25	545	5781	-4991	-82	7501	675	-1094	-91	8740	-1258	-9650	-234	3301	1130	-12167	11
1.042500	-25	43	89	-57	-110	-33	12	-12	-17	5	-73	-63	-95	-16	-29	-57	-97	36	-83	-30	-104	-17	-98	-66	-64	1	-97	-11	-74	-69	-149	-75	-36	681	5834	-5009	-62	7581	594	-1020	-38	8555	-1007	-9585	-203	3370	1371	-12101	36
1.043333	-25	44	90	-60	-112	-35	12	-12	-17	10	-70	-62	-98	-14	-27	-56	-101	37	-87	-18	-108	-22	-99	-67	-63	2	-100	-11	-73	-66	-143	-74	-21	818	5885	-5037	-49	7616	504	-980	10	8330	-742	-9499	-201	3436	1622	-12024	20
1.044167	-22	42	90	-58	-107	-32	15	-10	-18	7	-72	-61	-95	-13	-26	-58	-99	37	-83	-28	-107	-18	-96	-67	-62	3	-96	-9	-70	-63	-144	-78	-50	959	5946	-5062	-113	7621	415	-970	39	8073	-452	-9405	-187	3498	1899	-11948	0
1.045000	-24	46	94	-56	-107	-31	17	-10	-1	9	-70	-56	-93	-10	-44	-53	-98	38	-82	-26	-102	-21	-96	-66	-63	3	-96	-9	-70	-65	-142	-72	-13	1097	6014	-5074	-108	7594	325	-987	71	7784	-156	-9307	-264	3559	2196	-11871	1
1.045833	-23	34	89	-53	-108	-31	17	-8	-14	9	-68	-60	-95	-9	-24	-57	-98	37	-82	-28	-102	-17	-95	-78	-60	6	-94	-9	-69	-63	-142	-66	-36	1230	6088	-5063	-136	7532	242	-1024	86	7478	164	-9202	-357	3618	2510	-11798	9
1.046667	-21	49	91	-56	-105	-30	17	-7	-17	4	-72	-58	-93	-9	-26	-61	-98	35	-84	-28	-100	-18	-96	-66	-64	0	-97	-8	-82	-64	-142	-72	-96	1352	6187	-5025	-224	7439	154	-1081	61	7154	453	-9100	-367	3674	2828	-11740	13
1.047500	-26	40	87	-59	-108	-34	13	-13	-16	9	-73	-63	-96	-14	-27	-49	-100	33	-86	-29	-107	-18	-99	-68	-63	1	-96	-14	-70	-66	-145	-75	-119	1483	6292	-4959	-133	7323	72	-1151	60	6821	758	-8992	-298	3725	3161	-11686	-11
1.048333	-24	39	88	-61	-110	-36	15	-14	-17	4	-77	-61	-98	-15	-31	-60	-102	26	-88	-34	-105	-26	-101	-69	-64	-3	-100	-17	-73	-72	-149	-77	-149	1600	6412	-4853	-19	7185	0	-1226	102	6485	1054	-8878	-281	3775	3495	-11642	-26
1.049167	-19	37	84	-66	-112	-38	8	-18	-21	-4	-79	-66	-99	-16	-28	-61	-102	27	-85	-36	-105	-25	-98	-67	-64	-1	-98	-13	-74	-69	-147	-67	-176	1718	6548	-4719	-36	7030	-64	-1303	206	6145	1341	-8756	-402	3823	3825	-11610	-46
1.050000	-26	41	90	-61	-110	-34	12	-17	-10	4	-73	-65	-98	-17	-29	-60	-113	21	-82	-32	-103	-24	-100	-68	-65	0	-98	-14	-76	-72	-148	-75	-126	1861	6690	-4558	-104	6856	-127	-1373	291	5814	1608	-8625	-802	3859	4146	-11589	-76
1.050833	-28	37	90	-60	-107	-34	15	-14	-15	6	-68	-63	-94	-15	-26	-61	-96	34	-83	-30	-104	-24	-99	-70	-62	2	-97	-11	-73	-66	-145	-76	-104	1931	6834	-4382	-133	6664	-181	-1438	213	5487	1853	-8489	-1069	3887	4453	-11582	-17
1.051667	-23	42	85	-59	-104	-32	13	-13	-15	7	-72	-63	-96	-17	-26	-57	-98	34	-84	-30	-103	-21	-99	-68	-62	0	-96	-11	-72	-70	-148	-74	-137	2025	6980	-4211	-47	6468	-232	-1491	198	5171	2066	-8343	-1009	3897	4730	-11585	-4
1.052500	-25	43	93	-63	-110	-33	13	-13	-16	8	-70	-62	-94	-13	-25	-60	-98	34	-76	-32	-104	-24	-102	-68	-65	13	-94	-12	-74	-69	-146	-74	-148	2118	7120	-4014	-108	6211	-287	-1531	235	4864	2251	-8188	-844	3892	4990	-11595	-21
1.053333	-25	41	88	-61	-110	-49	16	-12	-16	6	-70	-62	-96	-17	-34	-62	-98	33	-83	-31	-103	-22	-100	-69	-63	0	-100	-12	-74	-69	-145	-76	-143	2200	7246	-3846	-51	5949	-333	-1551	207	4565	2397	-8015	-617	3859	5210	-11614	-24
1.054167	-18	37	89	-87	-110	-32	12	-15	-18	3	-72	-63	-96	-15	-28	-63	-98	33	-81	-31	-104	-27	-98	-74	-65	-4	-97	-11	-72	-68	-148	-82	-96	2272	7350	-3700	-27	5674	-383	-1554	163	4273	2506	-7827	-544	3800	5392	-11642	-23
1.055000	-24	43	88	-60	-109	-33	13	-14	-18	9	-72	-61	-91	-14	-29	-61	-100	32	-84	-30	-104	-24	-99	-69	-63	-3	-97	-11	-73	-69	-149	-77	-86	2335	7426	-3583	21	5368	-423	-1531	139	3998	2577	-7631	-540	3712	5534	-11674	-30
1.055833	-36	41	85	-72	-110	-34	13	-16	-21	4	-74	-63	-98	-17	-28	-61	-93	34	-83	-35	-105	-21	-101	-73	-66	-4	-102	-13	-73	-66	-149	-77	-88	2388	7465	-3504	33	5032	-461	-1489	138	3713	2603	-7416	-479	3592	5636	-11705	2
1.056667	-28	46	86	-60	-110	-33	13	-14	-22	1	-73	-63	-98	-17	-29	-62	-105	30	-86	-33	-107	-24	-101	-72	-67	0	-99	-14	-61	-69	-147	-77	-164	2428	7469	-3469	-49	4663	-500	-1428	101	3451	2603	-7190	-468	3435	5688	-11735	51
1.057500	-26	41	86	-61	-110	-31	11	-17	-24	3	-75	-64	-94	-14	-27	-73	-100	34	-82	-31	-103	-23	-96	-70	-64	11	-97	-9	-73	-66	-145	-70	-240	2457	7434	-3468	-21	4269	-522	-1333	28	3188	2572	-6953	-386	3249	5712	-11760	41
1.058333	-25	42	87	-59	-109	-31	19	-12	-18	6	-69	-61	-96	-14	-24	-57	-99	34	-82	-31	-102	-19	-99	-66	-62	2	-98	-11	-74	-66	-146	-73	-164	2463	7339	-3529	32	3829	-541	-1227	5	2918	2490	-6706	-216	3015	5691	-11784	19
1.059167	-23	43	89	-57	-105	-30	16	-12	-16	5	-73	-63	-94	-12	-26	-59	-96	36	-81	-30	-100	-18	-98	-67	-61	1	-97	-11	-74	-67	-146	-72	-56	2450	7199	-3622	73	3353	-549	-1101	41	2646	2388	-6456	-141	2742	5636	-11799	46
1.060000	-23	41	89	-62	-105	-29	19	-13	-18	3	-69	-62	-93	-11	-25	-58	-98	36	-83	-31	-103	-21	-99	-67	-61	2	-97	-10	-72	-66	-145	-75	-49	2412	7003	-3760	123	2833	-525	-959	17	2364	2265	-6202	-76	2433	5553	-11808	39
1.060833	-21	75	90	-57	-107	-29	15	-13	-16	6	-70	-65	-98	-15	-29	-49	-104	34	-83	-32	-107	-21	-100	-67	-63	1	-101	-13	-78	-69	-149	-74	-34	2346	6751	-3934	4	2267	-518	-792	-16	2066	2126	-5955	-33	2083	5450	-11806	32
1.061667	-23	44	88	-58	-111	-32	15	-21	-18	5	-70	-91	-95	-12	-28	-55	-96	36	-84	-30	-108	-21	-100	-66	-64	0	-98	-11	-70	-67	-147	-74	-26	2257	6454	-4138	-40	1649	-474	-635	-24	1756	1976	-5700	-31	1697	5339	-11791	34
1.062500	-22	40	88	-60	-111	-31	15	-11	-19	6	-74	-61	-98	-15	-29	-59	-98	36	-81	-30	-104	-22	-99	-67	-64	0	-100	-11	-76	-64	-149	-77	59	2139	6104	-4358	-34	988	-407	-456	-60	1422	1821	-5440	-4	1275	5219	-11764	72
1.063333	-26	42	89	-60	-108	-33	13	-14	-18	5	-72	-62	-100	-13	-29	-57	-79	38	-83	-31	-108	-22	-100	-66	-62	0	-97	-10	-73	-67	-156	-72	80	1994	5711	-4594	-18	278	-313	-268	-84	1068	1669	-5212	5	821	5111	-11693	64
1.064167	-26	43	87	-57	-129	-32	16	-12	-17	5	-73	-61	-95	-16	-27	-58	-97	36	-81	-32	-99	-21	-97	-68	-61	1	-97	-9	-70	-64	-147	-75	-33	1825	5273	-4831	35	-478	-198	-74	-94	671	1521	-4973	-30	329	5011	-11605	21
1.065000	-23	39	89	-57	-108	-32	9	-14	-1	0	-73	-63	-95	-15	-27	-55	-100	36	-86	-32	-104	-23	-99	-69	-68	-3	-101	-10	-74	-70	-143	-76	-70	1627	4805	-5067	-103	-1280	-53	119	-125	237	1380	-4745	-70	-190	4939	-11488	37
1.065833	-27	38	84	-60	-110	-33	12	-14	-18	6	-70	-64	-96	-14	-25	-55	-100	45	-82	-33	-102	-21	-96	-57	-62	1	-98	-12	-72	-65	-143	-70	-53	1416	4313	-5287	-167	-2118	120	321	-182	-230	1277	-4520	-79	-732	4902	-11330	35
1.066667	-22	42	89	-59	-108	-32	17	-10	-17	5	-72	-58	-93	-14	-26	-58	-102	35	-84	-30	-105	-19	-99	-66	-64	-1	-99	-7	-70	-66	-145	-73	-45	1187	3805	-5490	-94	-3010	315	515	-199	-749	1156	-4293	-92	-1300	4900	-11136	15
1.067500	-27	37	85	-61	-109	-34	16	-13	-22	3	-72	-61	-97	-17	-27	-60	-90	33	-90	-33	-104	-23	-100	-68	-64	-4	-100	-12	-75	-69	-148	-78	-39	942	3283	-5676	-88	-3923	525	706	-174	-1318	1074	-4072	-127	-1888	4945	-10889	28
1.068333	-25	39	85	-53	-110	-32	9	-13	-24	2	-72	-63	-98	-16	-30	-58	-104	34	-85	-32	-108	-26	-100	-68	-65	-3	-100	-12	-77	-72	-147	-75	-16	693	2773	-5829	-77	-4864	765	878	-238	-1934	1014	-3848	-183	-2494	5046	-10587	111
1.069167	-24	38	88	-59	-111	-35	13	-10	-16	5	-69	-63	-95	-16	-29	-56	-101	35	-85	-35	-103	-24	-99	-67	-62	-3	-102	-12	-51	-69	-144	-76	-30	443	2268	-5954	-19	-5820	1017	1080	-267	-2605	972	-3613	-214	-3118	5204	-10223	124
1.070000	-25	41	87	-59	-108	-16	15	-12	-16	4	-70	-48	-95	-18	-28	-57	-103	33	-86	-30	-103	-21	-98	-67	-64	-1	-99	-12	-75	-70	-146	-66	-94	195	1792	-6053	-31	-6778	1283	1253	-199	-3323	950	-3371	-169	-3756	5411	-9795	54
1.070833	-25	43	90	-59	-111	-35	13	-11	-18	6	-72	-60	-96	-16	-31	-58	-102	34	-81	-41	-105	-25	-99	-66	-62	-1	-98	-11	-73	-73	-145	-72	-101	-42	1342	-6122	-108	-7735	1551	1420	-127	-4091	935	-3124	-124	-4402	5688	-9305	20
1.071667	-25	41	89	-55	-110	-33	15	-13	-16	7	-66	-61	-104	-14	-27	-57	-97	33	-84	-31	-100	-19	-98	-66	-63	-7	-98	-11	-72	-72	-152	-77	-118	-273	930	-6168	-74	-8686	1817	1567	-156	-4896	946	-2865	-99	-5060	6020	-8717	1
1.072500	-23	41	88	-57	-112	-34	13	-12	-17	6	-72	-60	-95	-15	-29	-59	-97	20	-84	-32	-104	-24	-99	-68	-66	-1	-101	-13	-74	-72	-144	-75	-134	-496	568	-6196	-95	-9600	2069	1696	-177	-5722	935	-2597	-14	-5726	6412	-8055	-23
1.073333	-25	40	88	-60	-112	-13	16	9	-18	4	-70	-63	-99	-19	-31	-64	-102	33	-87	-33	-108	-25	-102	-73	-64	-5	-101	-13	-76	-77	-151	-77	-69	-704	260	-6212	-47	-10477	2309	1804	-138	-6566	948	-2316	87	-6411	6862	-7304	-36
1.074167	-29	36	86	-62	-113	-40	10	-19	-23	2	-75	-64	-101	-19	-30	-61	-100	32	-65	-34	-109	-23	-100	-72	-66	-6	-100	-11	-73	-73	-147	-77	-35	-896	18	-6212	-212	-11288	2518	1887	-144	-7413	945	-2019	171	-7093	7374	-6457	-31
1.075000	-30	40	86	-60	-104	-35	13	-16	-21	4	-74	-62	-107	-19	-30	-66	-103	30	-87	-34	-108	-25	-103	-73	-67	-5	-103	-15	-77	-73	-150	-78	-91	-1069	-155	-6209	-358	-12038	2694	1934	-124	-8247	931	-1715	249	-7786	7932	-5522	-23
1.075833	-29	41	86	-59	-111	-33	9	-18	-22	3	-74	-64	-98	-17	-33	-64	-104	29	-81	-33	-108	-23	-102	-75	-69	-6	-104	-15	-74	-74	-149	-78	-128	-1244	-256	-6201	-267	-12709	2838	1983	-133	-9052	895	-1399	345	-8470	8534	-4516	-12
1.076667	-29	37	86	-60	-118	-34	11	-17	-19	5	-72	-65	-99	-11	-28	-62	-101	30	-88	-33	-107	-22	-101	-67	-65	-1	-100	-14	-75	-69	-145	-74	-91	-1397	-292	-6201	-227	-13285	2939	1951	-155	-9804	847	-1075	403	-9147	9175	-3374	-15
1.077500	-27	43	89	-58	-109	-31	15	-12	-17	6	-81	-62	-94	-14	-26	-60	-98	27	-82	-31	-104	-21	-97	-65	-62	0	-97	-15	-74	-69	-141	-73	37	-1537	-248	-6200	-143	-13762	2989	1898	-128	-10491	777	-750	374	-9810	9851	-2158	28
1.078333	-19	43	91	-57	-103	-31	16	-11	-13	7	-69	-61	-102	-11	-26	-59	-96	35	-82	-29	-101	-21	-98	-65	-61	0	-97	-10	-68	-67	-143	-74	96	-1667	-144	-6204	-47	-14136	2983	1797	-96	-11101	683	-414	328	-10459	10531	-854	78
1.079167	-21	42	90	-56	-108	-31	18	-13	-16	5	-70	-63	-97	-12	-27	-59	-97	35	-81	-29	-103	-21	-98	-65	-61	0	-98	-11	-70	-73	-137	-74	49	-1789	20	-6221	-49	-14405	2915	1649	-99	-11625	579	-90	304	-11074	11216	528	52
1.080000	-23	41	90	-58	-109	-32	22	-14	-13	8	-68	-33	-93	-12	-27	-60	-97	39	-82	-32	-105	-22	-99	-65	-62	0	-98	-12	-72	-66	-143	-75	51	-1898	236	-6240	6	-14568	2789	1453	-131	-12050	465	242	294	-11640	11892	1983	21
1.080833	-24	41	87	-58	-107	-30	13	-13	-18	7	-73	-63	-103	-19	-30	-64	-102	34	-83	-31	-103	-22	-84	-69	-63	0	-100	-13	-76	-70	-147	-77	56	-1990	493	-6258	111	-14617	2603	1199	-139	-12365	353	569	310	-12143	12536	3491	32
1.081667	-24	39	89	-60	-108	-32	13	-18	-21	3	-72	-66	-99	-18	-30	-62	-102	34	-84	-31	-110	-24	-105	-72	-65	-11	-100	-15	-73	-73	-150	-78	-61	-2070	784	-6275	56	-14566	2359	897	-114	-12569	250	900	336	-12590	13132	5056	43
1.082500	-31	37	85	-61	-111	-36	9	-17	-17	3	-75	-65	-103	-19	-25	-65	-99	33	-83	-32	-107	-22	-102	-69	-65	0	-99	-14	-73	-70	-148	-77	-113	-2125	1092	-6285	53	-14407	2068	553	-118	-12657	175	1223	372	-12942	13667	6669	30
1.083333	-25	40	93	-63	-108	-31	15	-15	-16	4	-53	-64	-97	-17	-31	-59	-99	33	-85	-31	-105	-22	-101	-68	-66	-3	-100	-11	-74	-70	-147	-76	-41	-2157	1410	-6288	124	-14157	1727	159	-134	-12635	138	1572	364	-13199	14116	8301	26
1.084167	-27	40	91	-58	-108	-30	13	-12	-21	6	-73	-62	-95	-12	-29	-60	-101	35	-82	-26	-101	-18	-96	-67	-61	0	-98	-10	-51	-67	-146	-77	50	-2158	1715	-6279	140	-13826	1345	-273	-131	-12504	147	1929	281	-13352	14448	9943	27
1.085000	-24	41	91	-57	-105	-33	13	-13	-21	6	-73	-62	-96	-18	-29	-58	-95	36	-82	-27	-104	-19	-99	-67	-64	0	-100	-10	-74	-67	-144	-74	97	-2118	2014	-6260	116	-13418	932	-751	-156	-12276	226	2304	248	-13383	14634	11544	60
1.085833	-26	42	91	-56	-105	-29	17	-8	-14	10	-70	-61	-92	-12	-22	-57	-97	38	-79	-29	-102	-18	-96	-56	-60	3	-98	-8	-70	-65	-145	-72	162	-2036	2268	-6232	121	-12940	495	-1257	-152	-11951	385	2717	228	-13289	14657	13116	56
1.086667	-19	45	90	-60	-108	-30	16	-9	-13	7	-67	-62	-94	-13	-26	-55	-97	37	-79	-29	-102	-19	-97	-65	-62	3	-97	-13	-70	-67	-143	-73	158	-1899	2489	-6193	159	-12406	44	-1796	-177	-11555	628	3170	196	-13074	14478	14621	-8
1.087500	-26	40	87	-59	-110	-31	13	-13	-15	6	-70	-65	-95	-17	-30	-58	-98	36	-85	-34	-105	-23	-100	-60	-62	-1	-100	-14	-75	-73	-150	-77	29	-1703	2660	-6152	184	-11827	-406	-2364	-197	-11088	975	3679	192	-12726	14083	16053	-18
1.088333	-21	41	89	-60	-109	-40	13	-12	-17	9	-75	-66	-96	-17	-27	-59	-99	33	-84	-31	-105	-21	-100	-65	-65	0	-98	-12	-75	-68	-149	-67	-24	-1441	2782	-6098	145	-11204	-832	-2917	-193	-10567	1417	4257	162	-12247	13447	17373	-6
1.089167	-26	42	89	-87	-109	-36	11	-14	-18	6	-74	-62	-96	-15	-29	-60	-98	36	-84	-30	-103	-25	-100	-69	-62	-1	-99	-13	-73	-69	-141	-75	93	-1112	2844	-6047	161	-10551	-1236	-3483	-234	-10000	1973	4898	114	-11644	12563	18570	-9
1.090000	-25	41	88	-59	-109	-72	9	-15	-17	4	-75	-64	-97	-19	-28	-62	-99	33	-86	-33	-107	-25	-102	-68	-66	-3	-101	-13	-76	-79	-150	-79	140	-715	2848	-6001	51	-9882	-1605	-4049	-233	-9409	2625	5651	62	-10937	11427	19610	-10
1.090833	-26	39	85	-60	-111	-35	8	-17	-23	3	-78	-64	-99	-18	-32	-59	-102	33	-84	-26	-105	-24	-100	-69	-65	-5	-99	-14	-72	-70	-148	-77	58	-240	2800	-5959	-13	-9180	-1916	-4609	-220	-8798	3364	6482	23	-10131	10057	20490	-8
1.091667	-23	41	90	-59	-110	-35	4	-13	-16	6	-72	-63	-96	-17	-28	-59	-99	34	-86	-31	-102	-23	-96	-67	-62	-1	-107	-10	-76	-72	-147	-75	-73	306	2707	-5927	60	-8478	-2167	-5126	-233	-8173	4177	7404	-9	-9246	8433	21182	-9
1.092500	-23	40	88	-58	-105	-32	11	-15	-21	7	-75	-64	-93	-51	-31	-59	-98	34	-94	-32	-103	-21	-100	-70	-67	-4	-103	-13	-75	-67	-149	-77	-161	926	2569	-5904	59	-7766	-2316	-5631	-256	-7551	5034	8411	-28	-8296	6602	21681	18
1.093333	-27	39	87	-64	-107	-35	12	-13	-19	4	-73	-64	-90	-21	-30	-59	-102	30	-87	-34	-107	-22	-99	-68	-65	0	-97	-14	-70	-69	-148	-76	-141	1602	2395	-5895	17	-7060	-2432	-6093	-288	-6942	5925	9513	-49	-7294	4581	21980	12
1.094167	-24	45	88	-60	-110	-33	12	-13	-18	3	-76	-67	-97	-19	-32	-79	-100	30	-85	-34	-78	-26	-100	-70	-64	-1	-98	-13	-76	-73	-148	-73	-97	2343	2200	-5889	34	-6360	-2430	-6520	-288	-6343	6821	10691	-98	-6269	2436	22063	-15
1.095000	-25	50	87	-61	-113	-34	13	-13	-18	4	-74	-66	-90	-18	-30	-60	-99	33	-87	-39	-104	-25	-101	-68	-65	-3	-104	-11	-75	-69	-149	-74	-42	3124	1989	-5898	-169	-5665	-2332	-6901	-307	-5762	7684	11943	-152	-5235	191	21936	-44
1.095833	-22	39	85	-61	-109	-36	10	-15	-16	6	-78	-66	-95	-21	-33	-61	-97	32	-87	-34	-97	-26	-102	-66	-63	-4	-101	-14	-75	-73	-151	-73	12	3938	1778	-5900	-219	-4999	-2127	-7230	-324	-5218	8484	13239	-212	-4213	-2072	21601	-74
1.096667	-23	44	86	-61	-111	-36	11	-21	-16	5	-73	-64	-94	-18	-32	-60	-96	32	-88	-33	-105	-27	-102	-69	-61	0	-102	-12	-73	-72	-148	-74	7	4786	1574	-5907	-82	-4350	-1820	-7504	-324	-4651	9193	14566	-236	-3215	-4293	21081	-59
1.097500	-22	45	88	-58	-107	-33	15	-14	-5	5	-73	-64	-98	-16	-31	-61	-96	36	-83	-35	-100	-19	-97	-67	-62	0	-98	-11	-69	-70	-145	-73	-86	5641	1377	-5916	-25	-3719	-1411	-7712	-282	-4132	9772	15892	-275	-2256	-6433	20373	-32
1.098333	-22	25	85	-59	-109	-32	13	-14	-17	3	-74	-64	-94	-17	-30	-61	-98	35	-86	-34	-104	-25	-101	-70	-57	-5	-98	-13	-74	-72	-146	-75	-167	6484	1200	-5922	-19	-3136	-913	-7863	-263	-3629	10198	17196	-303	-1341	-8426	19499	-72
1.099167	-28	38	87	-60	-110	-35	10	-17	-24	0	-76	-65	-97	-16	-31	-64	-104	32	-86	-35	-107	-25	-98	-69	-75	-3	-98	-13	-72	-69	-148	-78	-150	7315	1046	-5924	-113	-2591	-325	-7934	-287	-3132	10443	18458	-316	-482	-10196	18500	-63
1.100000	-18	43	90	-60	-109	-33	-9	-14	-21	2	-77	-63	-95	-21	-28	-60	-98	34	-84	-35	-103	-25	-103	-70	-67	-1	-105	-13	-61	-70	-150	-77	-152	8110	918	-5936	-104	-2099	348	-7933	-304	-2653	10481	19628	-322	318	-11692	17393	-43
1.100833	-26	40	86	-61	-110	-33	12	-14	-6	3	-77	-68	-99	-17	-30	-61	-103	33	-87	-33	-107	-25	-101	-69	-63	-4	-102	-15	-74	-74	-162	-76	-141	8848	807	-5955	-4	-1660	1091	-7852	-268	-2181	10304	20689	-329	1059	-12868	16215	-46
1.101667	-29	42	110	-58	-110	-33	11	-16	-18	0	-75	-68	-93	-17	-29	-61	-99	47	-84	-35	-103	-24	-84	-72	-66	-3	-103	-17	-75	-74	-149	-77	-182	9530	713	-5981	54	-1280	1887	-7686	-236	-1710	9903	21607	-344	1746	-13692	14997	-48
1.102500	-27	39	86	-63	-110	-41	10	-14	-15	2	-74	-69	-95	-17	-29	-60	-101	26	-85	-40	-104	-25	-99	-72	-64	-1	-100	-16	-73	-69	-149	-79	-201	10132	633	-6030	115	-969	2720	-7430	-232	-1228	9277	22362	-358	2381	-14137	13757	-34
1.103333	-24	40	88	-59	-110	-32	12	-13	-18	4	-74	-69	-97	-18	-29	-63	-102	33	-86	-34	-105	-23	-99	-68	-62	1	-103	-17	-75	-70	-150	-76	-137	10653	557	-6096	24	-725	3574	-7085	-207	-752	8435	22930	-355	2975	-14192	12537	-12
1.104167	-24	41	88	-61	-109	-31	15	-12	-19	4	-75	-58	-95	-14	-26	-59	-102	34	-82	-31	-103	-24	-98	-69	-62	0	-96	-13	-68	-68	-146	-78	-126	11081	477	-6198	73	-561	4427	-6647	-217	-256	7390	23296	-350	3535	-13857	11359	-31
1.105000	-22	44	90	-55	-104	-32	17	-14	-15	6	-73	-64	-97	-13	-25	-58	-98	33	-83	-33	-102	-19	-117	-68	-60	3	-98	-15	-70	-68	-147	-76	-148	11407	379	-6338	156	-443	5264	-6113	-173	253	6170	23432	-348	4063	-13158	10253	-22
1.105833	-22	43	92	-57	-107	-32	13	-11	-17	7	-72	-55	-94	-11	-23	-55	-96	36	-82	-26	-101	-22	-98	-68	-60	2	-96	-10	-70	-65	-144	-74	-263	11625	259	-6517	166	-398	6057	-5491	-143	786	4818	23346	-333	4558	-12127	9228	20
1.106667	-23	43	92	-57	-122	-32	13	-12	-16	7	-72	-64	-96	-12	-27	-59	-98	24	-85	-30	-107	-23	-100	-70	-62	0	-102	-16	-76	-68	-151	-80	-250	11740	99	-6746	128	-422	6790	-4784	-168	1316	3362	23019	-335	5024	-10816	8294	28
1.107500	-27	40	84	-62	-114	-39	8	-17	-22	3	-77	-68	-100	-13	-29	-58	-104	29	-87	-36	-109	-26	-103	-72	-67	-3	-102	-17	-76	-70	-148	-80	-56	11759	-97	-7020	220	-482	7442	-3996	-128	1868	1864	22471	-324	5482	-9264	7464	20
1.108333	-31	39	102	-62	-115	-36	12	-14	-21	3	-75	-65	-99	-14	-29	-61	-105	29	-85	-32	-110	-21	-100	-72	-68	-4	-100	-15	-75	-70	-150	-84	-64	11675	-337	-7331	326	-578	7993	-3133	-95	2444	354	21702	-302	5920	-7542	6728	49
1.109167	-26	40	89	-59	-112	-33	11	-12	-22	4	-75	-62	-99	-13	-28	-56	-99	30	-84	-31	-103	-23	-100	-64	-67	-3	-100	-14	-75	-69	-147	-79	-164	11514	-625	-7685	346	-693	8431	-2203	-68	3036	-1118	20726	-303	6340	-5719	6097	80
1.110000	-44	40	88	-58	-109	-36	29	-12	-17	8	-72	-65	-94	-13	-27	-57	-101	33	-83	-33	-101	-21	-99	-66	-64	0	-101	-14	-76	-66	-145	-76	-178	11269	-965	-8076	402	-821	8737	-1215	-78	3638	-2501	19578	-257	6729	-3882	5539	59
1.110833	-23	39	89	-56	-107	-32	13	-12	-18	4	-75	-64	-97	-3	-24	-56	-100	34	-83	-30	-103	-22	-97	-69	-66	0	-100	-15	-74	-70	-147	-78	-138	10955	-1348	-8499	372	-962	8899	-194	-67	4252	-3755	18261	-233	7090	-2091	5040	50
1.111667	-27	42	91	-60	-105	-31	17	-12	-17	6	-70	-62	-94	-7	-25	-57	-97	36	-81	-30	-100	-17	-101	-67	-62	0	-99	-11	-73	-67	-145	-75	-33	10585	-1774	-8950	284	-1037	8916	853	-61	4839	-4846	16821	-213	7412	-414	4576	55
1.112500	-22	44	91	-57	-108	-34	16	-14	-16	9	-70	-66	-97	-10	-26	-55	-98	37	-81	-29	-102	-17	-98	-66	-60	1	-97	-13	-72	-73	-145	-75	12	10166	-2234	-9422	270	-1089	8779	1896	-111	5465	-5746	15286	-181	7686	1097	4120	23
1.113333	-24	58	89	-59	-110	-30	16	-12	-17	8	-72	-61	-95	-11	-26	-56	-98	39	-83	-32	-103	-17	-100	-65	-62	1	-99	-11	-72	-69	-147	-75	-31	9705	-2713	-9909	183	-1096	8492	2920	-78	6064	-6434	13679	-160	7908	2393	3636	10
1.114167	-26	41	89	-60	-111	-30	13	-24	-17	6	-74	-64	-98	-14	-29	-73	-102	35	-84	-29	-104	-21	-100	-69	-62	-1	-98	-13	-73	-66	-149	-78	-44	9226	-3200	-10407	141	-1050	8055	3882	-25	6644	-6907	12031	-161	8061	3418	3098	23
1.115000	-29	38	87	-62	-114	-33	11	-16	-19	4	-76	-65	-99	-17	-29	-62	-99	35	-86	-36	-109	-26	-103	-73	-64	-8	-104	-16	-75	-69	-151	-76	-33	8730	-3685	-10911	194	-907	7491	4826	-27	7191	-7158	10388	-159	8151	4161	2484	6
1.115833	-29	35	86	-68	-113	-36	9	-21	-21	-11	-80	-67	-99	-16	-35	-65	-103	29	-86	-35	-110	-25	-103	-70	-68	-4	-101	-14	-72	-72	-148	-79	-49	8236	-4143	-11411	263	-690	6802	5688	-41	7723	-7189	8773	-129	8170	4608	1759	-21
1.116667	-26	38	84	-62	-110	-35	10	-18	-21	4	-72	-63	-96	-16	-28	-62	-101	34	-83	-35	-102	-21	-102	-69	-66	-6	-100	-10	-73	-70	-149	-77	-22	7739	-4569	-11918	182	-395	6002	6445	-82	8211	-7021	7203	-121	8107	4763	916	-21
1.117500	-22	38	89	-59	-100	-32	11	-11	-15	7	-72	-57	-96	-14	-27	-58	-100	36	-83	-31	-102	-21	-99	-67	-46	1	-96	-12	-72	-67	-143	-74	18	7250	-4953	-12420	158	-17	5126	7119	-69	8663	-6680	5705	-116	7973	4641	-80	-13
1.118333	-26	42	91	-60	-107	-31	15	-14	-16	6	-69	-63	-93	-12	-27	-59	-93	36	-83	-31	-105	-17	-100	-67	-63	0	-109	-13	-70	-66	-147	-73	-53	6769	-5283	-12909	143	431	4176	7649	-74	9054	-6202	4315	-99	7757	4253	-1233	-57
1.119167	-25	38	89	-62	-107	-32	15	2	-17	7	-72	-68	-94	-13	-29	-58	-98	30	-84	-31	-104	-18	-99	-65	-61	-1	-96	-9	-66	-66	-146	-73	-142	6299	-5548	-13389	87	942	3193	8050	-88	9394	-5606	2968	-96	7469	3649	-2536	-52
1.120000	-22	41	87	-57	-105	-47	13	-11	-14	5	-72	-63	-94	-15	-28	-59	-94	36	-82	-30	-99	-18	-100	-66	-59	-1	-98	-24	-73	-72	-149	-74	-112	5844	-5750	-13841	30	1502	2188	8307	-119	9669	-4949	1740	-86	7118	2863	-3988	-26
1.120833	-23	39	86	-60	-108	-32	11	-15	-19	15	-69	-48	-95	-16	-28	-58	-101	36	-85	-34	-103	-19	-100	-68	-61	0	-99	-24	-73	-69	-146	-76	-102	5402	-5886	-14273	40	2107	1178	8414	-138	9875	-4266	629	-67	6707	1947	-5574	-30
1.121667	-23	40	87	-61	-109	-32	9	-13	-18	6	-70	-65	-95	-18	-47	-60	-96	36	-85	-32	-104	-21	-105	-70	-63	-1	-98	-10	-75	-69	-149	-75	-130	4965	-5958	-14678	-50	2731	202	8369	-141	10011	-3589	-391	-75	6251	949	-7278	-26
1.122500	-24	52	90	-60	-143	-40	11	-16	-17	5	-70	-63	-85	-15	-27	-62	-100	33	-87	-36	-108	-21	-102	-70	-63	-1	-99	-12	-70	-69	-148	-74	-100	4534	-5975	-15042	-100	3360	-730	8162	-156	10071	-2960	-1314	-83	5758	-60	-9082	-88
1.123333	-27	40	87	-61	-109	-33	12	-14	-19	4	-74	-64	-99	-16	-33	-63	-101	32	-87	-35	-104	-22	-102	-70	-65	-5	-78	-14	-76	-73	-152	-77	-95	4105	-5931	-15363	-64	3964	-1593	7807	-152	10052	-2410	-2169	-83	5235	-1065	-10961	-125
1.124167	-29	38	87	-70	-111	-38	7	-22	-19	1	-72	-65	-99	-18	-33	-61	-98	33	-86	-30	-102	-18	-101	-70	-64	-1	-100	-10	-68	-69	-145	-76	-128	3679	-5840	-15637	-107	4534	-2375	7312	-167	9953	-1961	-2967	-91	4693	-2005	-12853	-105
1.125000	7	41	88	-60	-107	-32	15	-12	-15	6	-73	-64	-95	-17	-27	-60	-99	32	-86	-32	-103	-19	-95	-66	-63	0	-100	-11	-75	-65	-145	-73	-177	3254	-5717	-15872	-154	5058	-3073	6675	-193	9767	-1641	-3730	-97	4141	-2841	-14741	-107
1.125833	-18	43	91	-59	-101	-30	16	-11	-18	3	-73	-64	-92	-13	-25	-58	-97	39	-84	-29	-101	-15	-98	-65	-60	2	-101	-16	-70	-66	-143	-73	-113	2825	-5561	-16054	-207	5507	-3670	5908	-206	9481	-1462	-4475	-84	3578	-3552	-16575	-99
1.126667	-21	41	90	-58	-108	-30	16	-11	-17	6	-70	-62	-90	-9	-25	-49	-99	33	-82	-31	-101	-16	-97	-61	-63	0	-98	-10	-69	-68	-144	-74	-96	2396	-5391	-16200	-42	5876	-4174	5036	-179	9102	-1435	-5229	-113	3007	-4117	-18333	-108
1.127500	-24	43	91	-59	-110	-35	12	-16	-18	5	-105	-66	-97	-14	-29	-61	-99	35	-86	-32	-103	-19	-103	-66	-65	0	-101	-15	-75	-73	-147	-74	-159	1959	-5205	-16303	10	6147	-4576	4036	-172	8621	-1561	-6010	-92	2424	-4523	-19987	-91
1.128333	-25	42	89	-63	-110	-33	12	-14	-16	5	-69	-64	-94	-14	-30	-68	-97	33	-87	-34	-104	-22	-99	-64	-52	-5	-101	-13	-73	-69	-146	-74	-152	1531	-5013	-16379	-320	6316	-4876	2964	-167	8039	-1832	-6835	-76	1833	-4761	-21494	-21
1.129167	-25	40	90	-59	-109	-32	15	-13	-17	4	-73	-64	-96	-17	-31	-62	-101	34	-85	-30	-103	-22	-97	-64	-64	0	-100	-13	-75	-68	-145	-74	-80	1110	-4818	-16432	-275	6384	-5082	1813	-136	7358	-2241	-7734	-51	1217	-4845	-22828	-29
1.130000	-27	22	92	-58	-109	-31	15	-13	-18	6	-72	-59	-94	-13	-28	-61	-87	36	-83	-31	-107	-23	-99	-66	-60	0	-98	-12	-70	-69	-146	-74	-50	706	-4619	-16470	-149	6340	-5207	602	-86	6566	-2774	-8706	-48	576	-4776	-23958	-40
1.130833	-24	42	89	-59	-96	-32	11	-15	-15	5	-72	-61	-96	-15	-31	-61	-99	34	-84	-29	-107	-22	-101	-65	-63	-4	-99	-14	-77	-69	-146	-74	-95	320	-4426	-16513	-213	6188	-5243	-663	-62	5671	-3403	-9771	-32	-96	-4578	-24918	-21
1.131667	-24	43	90	-60	-114	-33	12	-13	-18	11	-75	-62	-97	-15	-31	-62	-117	33	-84	-33	-108	-24	-101	-68	-63	0	-101	-15	-75	-70	-146	-76	-90	-48	-4235	-16562	-214	5928	-5216	-1959	-95	4680	-4091	-10927	-24	-821	-4278	-25667	-23
1.132500	-26	39	89	-63	-109	-28	12	-17	-22	0	-77	-65	-98	-16	-31	-66	-101	33	-85	-32	-103	-23	-98	-69	-62	2	-99	-11	-72	-68	-147	-79	-105	-378	-4043	-16631	-196	5574	-5120	-3270	-94	3609	-4848	-12171	-5	-1594	-3889	-26215	-31
1.133333	-25	35	90	-61	-107	-32	11	-14	-21	0	-73	-63	-95	-14	-31	-63	-98	35	-83	-30	-104	-22	-98	-68	-66	-1	-100	-22	-75	-70	-149	-76	-130	-660	-3854	-16731	-297	5128	-4972	-4610	-93	2441	-5612	-13513	2	-2432	-3445	-26574	-52
1.134167	-25	40	86	-59	-107	-36	12	-15	-24	-15	-76	-64	-94	-10	-30	-63	-103	33	-86	-31	-105	-23	-98	-68	-65	0	-101	-14	-72	-75	-148	-80	-125	-896	-3663	-16867	-221	4601	-4787	-5959	-52	1240	-6363	-14943	25	-3364	-2977	-26769	-1
1.135000	-27	40	88	-62	-110	-34	11	-15	-22	1	-76	-67	-97	-16	-32	-63	-100	30	-79	-38	-107	-26	-101	-72	-66	-4	-104	-18	-79	-72	-148	-78	-97	-1074	-3468	-17034	-210	4004	-4537	-7313	-43	-24	-7074	-16444	63	-4362	-2497	-26812	51
1.135833	-23	38	84	-64	-94	-36	12	-15	-21	1	-75	-66	-99	-17	-31	-64	-104	34	-88	-39	-108	-25	-100	-72	-66	-1	-104	-15	-75	-72	-148	-77	-158	-1194	-3264	-17247	-320	3341	-4261	-8673	-18	-1310	-7710	-17995	94	-5434	-2038	-26740	50
1.136667	-26	39	88	-61	-111	-34	11	-13	-22	0	-76	-67	-104	-15	-30	-61	-103	32	-86	-32	-104	-25	-98	-68	-69	-4	-100	-15	-77	-69	-146	-75	-186	-1245	-3072	-17493	-241	2628	-3961	-10025	47	-2591	-8244	-19579	109	-6578	-1612	-26583	77
1.137500	-23	43	90	-62	-110	-36	13	-14	-15	5	-73	-62	-94	-14	-30	-61	-98	35	-86	-31	-107	-22	-101	-68	-59	2	-98	-11	-70	-68	-143	-73	-164	-1228	-2864	-17766	-119	1877	-3591	-11371	59	-3847	-8659	-21171	136	-7777	-1234	-26365	116
1.138333	-19	45	91	-56	-107	-30	17	-13	-11	5	-70	-63	-95	-14	-27	-58	-94	38	-82	-29	-105	-21	-96	-67	-61	3	-98	-17	-74	-69	-144	-72	-113	-1150	-2663	-18097	-170	1104	-3205	-12708	55	-5061	-8936	-22750	158	-9037	-923	-26131	150
1.139167	-23	44	92	-60	-109	-14	16	-13	-15	4	-63	-63	-96	-13	-26	-59	-87	34	-87	-31	-104	-21	-97	-68	-62	0	-101	-11	-73	-67	-144	-72	-99	-1012	-2459	-18436	-144	316	-2784	-14024	57	-6191	-9047	-24298	166	-10317	-675	-25908	190
1.140000	-26	41	93	-57	-93	-31	12	-14	-19	4	-75	-66	-97	-16	-31	-62	-100	35	-86	-31	-104	-22	-101	-74	-63	5	-101	-14	-75	-70	-150	-80	-100	-814	-2273	-18788	-84	-472	-2306	-15330	35	-7259	-8978	-25775	161	-11595	-501	-25728	164
1.140833	-29	36	88	-63	-129	-36	7	-21	-21	8	-76	-67	-98	-18	-28	-63	-101	33	-85	-34	-108	-24	-101	-73	-66	-38	-101	-15	-75	-74	-148	-76	-76	-566	-2085	-19142	-92	-1255	-1773	-16612	18	-8191	-8717	-27149	163	-12833	-389	-25607	141
1.141667	-26	41	89	-61	-112	-33	13	-17	-15	5	-74	-66	-96	-16	-29	-63	-99	35	-87	-38	-108	-22	-100	-73	-65	0	-101	-15	-74	-74	-150	-74	-105	-273	-1928	-19487	-100	-2017	-1183	-17864	40	-8983	-8257	-28393	192	-14008	-343	-25578	180
1.142500	-28	41	90	-59	-108	-33	5	-21	-19	5	-74	-65	-95	-14	-30	-60	-100	34	-86	-33	-104	-22	-101	-70	-65	0	-100	-12	-74	-73	-148	-76	-129	60	-1783	-19814	-8	-2753	-529	-19080	75	-9623	-7600	-29490	211	-15085	-349	-25645	224
1.143333	-27	37	89	-58	-110	-33	15	-16	-18	5	-72	-62	-96	-16	-29	-58	-100	21	-86	-32	-104	-22	-99	-68	-63	1	-101	-15	-72	-72	-147	-75	-100	414	-1669	-20114	0	-3440	194	-20250	90	-10092	-6749	-30423	222	-16035	-404	-25824	216
1.144167	-23	42	92	-56	-113	-31	17	-15	-18	6	-73	-64	-100	-12	-24	-58	-98	38	-85	-29	-104	-18	-96	-67	-61	2	-103	-9	-72	-68	-144	-73	-50	783	-1584	-20382	-6	-4088	984	-21374	88	-10396	-5707	-31181	247	-16818	-489	-26114	212
1.145000	-22	41	90	-56	-105	-29	19	-13	-15	10	-70	-60	-93	-10	-23	-69	-96	37	-85	-30	-104	-17	-95	-60	-60	2	-99	-11	-68	-67	-143	-69	-46	1156	-1546	-20600	-27	-4684	1851	-22445	97	-10517	-4495	-31746	270	-17403	-598	-26509	201
1.145833	-21	44	93	-52	-104	-29	18	-13	-13	9	-70	-61	-93	-13	-24	-56	-95	37	-82	-27	-103	-18	-94	-64	-61	4	-97	-10	-73	-72	-143	-69	1	1515	-1550	-20778	-34	-5233	2800	-23450	29	-10480	-3145	-32125	282	-17770	-722	-26997	258
1.146667	-25	44	92	-55	-108	-29	17	-15	-19	8	-67	-60	-96	-9	-25	-51	-97	37	-82	-29	-105	-19	-100	-67	-62	5	-96	-8	-74	-69	-145	-74	39	1858	-1605	-20918	-40	-5728	3816	-24384	9	-10292	-1681	-32317	278	-17886	-848	-27570	287
1.147500	-48	40	90	-60	-110	-32	13	-15	-7	5	-72	-64	-100	-17	-29	-61	-101	34	-86	-30	-117	-19	-100	-67	-63	0	-100	-14	-55	-74	-148	-77	-5	2168	-1728	-21020	41	-6167	4910	-25230	36	-9957	-133	-32331	279	-17743	-963	-28203	229
1.148333	-24	39	88	-58	-112	-35	9	-16	-17	6	-73	-69	-98	-18	-29	-61	-99	49	-86	-32	-109	-26	-102	-72	-63	0	-102	-14	-77	-72	-147	-77	-14	2445	-1903	-21082	75	-6552	6070	-25984	-4	-9506	1463	-32167	266	-17315	-1060	-28875	212
1.149167	-28	40	89	-76	-109	-35	15	-19	-21	2	-75	-65	-99	-16	-32	-60	-99	30	-86	-30	-109	-21	-98	-66	-60	0	-100	-12	-75	-70	-147	-77	-40	2681	-2144	-21104	43	-6886	7295	-26633	-43	-8958	3098	-31840	261	-16610	-1130	-29559	136
1.150000	-26	40	88	-58	-109	-34	15	-18	-21	4	-70	-63	-97	-14	-27	-55	-101	33	-84	-30	-107	-22	-100	-69	-61	0	-102	-14	-75	-68	-146	-77	1	2878	-2429	-21104	84	-7175	8562	-27155	-78	-8340	4687	-31370	260	-15646	-1176	-30235	95
1.150833	-27	41	88	-58	-109	-33	9	-13	-27	6	-72	-63	-95	-15	-28	-59	-102	35	-83	-29	-103	-22	-98	-66	-64	2	-97	-10	-75	-66	-144	-75	63	3025	-2773	-21087	24	-7436	9873	-27624	-98	-7683	6216	-30786	251	-14434	-1189	-30893	132
1.151667	-25	44	89	-59	-105	-32	15	-14	-13	8	-72	-60	-94	-13	-27	-58	-99	35	-85	-28	-105	-19	-99	-67	-64	0	-104	-11	-69	-66	-144	-72	22	3126	-3170	-21062	-27	-7673	11186	-27959	-97	-7026	7636	-30108	247	-13014	-1178	-31484	76
1.152500	-25	43	88	-58	-107	-32	18	-12	-15	7	-73	-62	-93	-14	-28	-58	-100	35	-85	-28	-104	-17	-97	-67	-60	3	-99	-10	-69	-65	-144	-74	43	3185	-3612	-21042	141	-7899	12482	-28181	-80	-6384	8914	-29359	251	-11419	-1148	-32028	19
1.153333	-25	46	88	-57	-105	-30	13	-15	-18	7	-74	-63	-74	-12	-29	-60	-98	34	-83	-29	-109	-21	-101	-66	-61	0	-100	-13	-73	-68	-143	-74	80	3198	-4079	-21028	154	-8126	13743	-28302	-126	-5827	10016	-28583	245	-9683	-1097	-32425	-4
1.154167	-24	43	88	-59	-112	-32	15	-42	-18	7	-73	-62	-99	-15	-29	-57	-98	36	-83	-33	-108	-23	-98	-66	-62	0	-100	-13	-74	-68	-134	-75	25	3177	-4562	-21037	122	-8367	14922	-28324	-185	-5304	10908	-27801	236	-7878	-1043	-32602	-102
1.155000	-26	43	89	-60	-109	-32	11	-14	-19	7	-75	-65	-100	-16	-28	-74	-98	33	-83	-30	-103	-23	-99	-67	-63	-3	-97	-14	-74	-69	-144	-73	3	3133	-5038	-21064	81	-8633	15999	-28256	-239	-4909	11568	-27057	219	-6070	-990	-32660	-207
1.155833	-29	39	89	-61	-111	-38	10	-15	-22	4	-76	-65	-100	-18	-29	-61	-100	33	-84	-32	-110	-23	-102	-69	-69	-1	-100	-14	-78	-66	-144	-75	28	3070	-5501	-21126	57	-8950	16943	-28109	-275	-4648	11973	-26378	197	-4309	-948	-32704	-229
1.156667	-25	43	87	-62	-107	-33	11	-14	-18	5	-74	-67	-100	-17	-29	-60	-100	34	-85	-27	-105	-24	-101	-68	-64	-3	-101	-14	-75	-70	-147	-77	60	2997	-5933	-21216	107	-9314	17728	-27887	-236	-4533	12115	-25793	177	-2653	-935	-32716	-243
1.157500	-25	40	85	-61	-109	-33	9	-15	-17	1	-73	-66	-96	-14	-28	-57	-100	33	-85	-31	-104	-21	-101	-67	-63	1	-98	-13	-72	-67	-143	-73	56	2922	-6315	-21333	38	-9744	18317	-27603	-230	-4572	11993	-25321	147	-1158	-949	-32718	-241
1.158333	-25	43	89	-60	-109	-30	18	-10	-19	7	-72	-61	-97	-12	-29	-59	-102	35	-83	-31	-102	-21	-98	-66	-66	-3	-98	-12	-73	-66	-144	-73	77	2848	-6638	-21492	72	-10248	18685	-27262	-250	-4786	11595	-24986	103	110	-1011	-32732	-177
1.159167	-23	44	91	-58	-109	-31	16	-11	-15	8	-72	-64	-97	-18	-27	-55	-98	37	-83	-29	-102	-22	-97	-66	-62	0	-97	-13	-73	-67	-144	-70	56	2797	-6884	-21674	35	-10830	18811	-26888	-218	-5168	10931	-24800	62	1102	-1125	-32720	-150
1.160000	-26	43	89	-58	-105	-29	15	-10	-17	7	-73	-60	-93	-12	-27	-74	-100	35	-83	-29	-105	-22	-98	-53	-64	0	-97	-11	-73	-67	-143	-75	9	2761	-7053	-21880	-57	-11494	18672	-26475	-181	-5713	10025	-24766	6	1760	-1298	-32735	-148
1.160833	-24	45	88	-57	-108	-30	15	-12	-18	5	-75	-63	-97	-14	-28	-58	-100	34	-84	-31	-105	-21	-94	-65	-67	0	-99	-13	-72	-67	-141	-74	12	2749	-7137	-22101	-82	-12240	18268	-26032	-187	-6423	8895	-24887	-53	2058	-1543	-32717	-80
1.161667	-24	43	87	-59	-105	-28	11	-8	-16	8	-70	-62	-93	-13	-26	-57	-84	36	-84	-31	-101	-21	-99	-66	-62	0	-97	-11	-72	-67	-145	-73	60	2762	-7131	-22334	-112	-13045	17588	-25569	-204	-7279	7577	-25146	-96	1954	-1851	-32645	-36
1.162500	-25	41	90	-61	-91	-29	13	-11	-16	6	-73	-69	-96	-15	-25	-58	-98	35	-87	-29	-101	-22	-99	-64	-62	-1	-99	-13	-72	-67	-143	-72	19	2803	-7037	-22562	-187	-13965	16642	-25087	-187	-8266	6099	-25534	-152	1486	-2222	-32386	-77
1.163333	-27	40	89	-60	-108	-30	15	-11	-21	7	-70	-63	-95	2	-25	-58	-100	32	-83	-32	-107	-23	-98	-68	-61	17	-96	-11	-70	-68	-144	-75	-42	2880	-6862	-22780	-275	-14922	15437	-24593	-150	-9360	4464	-26019	-200	603	-2668	-32051	-56
1.164167	-25	44	91	-59	-108	-32	2	-11	-15	5	-94	-63	-95	-16	-27	-58	-97	34	-83	-30	-104	-22	-97	-65	-57	2	-97	-11	-75	-67	-162	-72	-32	2981	-6585	-22981	-179	-15920	14001	-24091	-124	-10551	2796	-26592	-249	-660	-3171	-31658	4
1.165000	-22	43	90	-60	-111	-32	13	-13	-15	7	-69	-65	-95	-14	-24	-57	-98	49	-83	-34	-105	-42	-102	-68	-61	0	-102	-12	-72	-69	-145	-72	-29	3106	-6292	-23160	-96	-16948	12332	-23582	-122	-11815	1041	-27184	-309	-2265	-3733	-31214	-45
1.165833	-26	40	81	-58	-110	-32	12	-12	-65	0	-75	-64	-94	-15	-28	-59	-100	34	-81	-30	-101	-23	-97	-64	-62	4	-96	-11	-72	-65	-143	-74	-30	3262	-5903	-23308	-137	-17989	10471	-23064	-132	-13109	-722	-27831	-351	-4170	-4346	-30748	-49
1.166667	-24	43	89	-56	-107	-32	10	-15	-17	1	-70	-61	-92	-15	-27	-31	-99	34	-86	-32	-100	-23	-100	-69	-63	-1	-98	-11	-72	-68	-146	-73	-36	3440	-5467	-23430	-182	-19026	8433	-22558	-159	-14430	-2464	-28406	-401	-6330	-4996	-30259	-13
1.167500	-29	41	70	-61	-112	-38	11	-16	-21	2	-74	-64	-99	-18	-31	-62	-102	28	-86	-35	-105	-22	-102	-50	-65	0	-101	-16	-73	-70	-147	-79	-47	3642	-4981	-23520	-185	-20026	6260	-22058	-153	-15743	-4154	-28981	-445	-8682	-5687	-29752	33
1.168333	-25	40	84	-61	-110	-33	10	-18	-21	1	-78	-61	-99	-10	-31	-62	-103	29	-86	-34	-103	-24	-102	-73	-67	-4	-101	-14	-73	-72	-147	-75	-25	3875	-4447	-23572	-225	-20961	3982	-21575	-168	-17026	-5757	-29436	-481	-11185	-6407	-29246	43
1.169167	-28	38	82	-58	-108	-34	10	-17	-17	3	-72	-63	-97	-15	-25	-59	-100	32	-84	-35	-105	-23	-99	-69	-63	0	-100	-16	-67	-69	-146	-74	-22	4124	-3879	-23605	17	-21822	1612	-21110	-159	-18273	-7283	-29775	-524	-13758	-7151	-28716	24
1.170000	-25	39	88	-60	-109	-32	13	-14	-17	3	-77	-65	-95	-16	-28	-61	-99	32	-85	-31	-111	-24	-100	-70	-61	-4	-103	-16	-75	-68	-147	-75	-99	4395	-3279	-23604	118	-22588	-803	-20677	-151	-19440	-8690	-29979	-558	-16304	-7899	-28212	39
1.170833	-23	39	78	-59	-105	-35	12	-16	-18	4	-73	-60	-97	-17	-29	-60	-99	30	-87	-35	-104	-24	-93	-68	-80	0	-98	-12	-72	-65	-146	-73	-104	4694	-2654	-23595	-5	-23240	-3233	-20287	-158	-20551	-9968	-30033	-569	-18766	-8651	-27724	38
1.171667	-26	41	88	-56	-105	-32	13	-17	-17	5	-72	-63	-97	-17	-31	-59	-98	30	-81	-29	-104	-22	-100	-67	-63	1	-98	-12	-74	-70	-147	-73	-101	5011	-2003	-23570	41	-23742	-5634	-19943	-124	-21547	-11126	-29940	-590	-21086	-9405	-27252	53
1.172500	-25	42	88	-60	-111	-35	11	-16	-18	5	-70	-62	-95	-15	-30	-61	-101	33	-84	-31	-104	-23	-103	-69	-65	1	-86	-11	-73	-66	-146	-72	-121	5349	-1339	-23550	66	-24159	-7985	-19659	-124	-22436	-12171	-29705	-602	-23199	-10149	-26802	113
1.173333	-23	39	87	-59	-110	-36	12	-15	-17	4	-63	-65	-100	-18	-33	-57	-100	32	-88	-33	-108	-25	-101	-75	-64	-5	-103	-14	-76	-70	-151	-77	-130	5701	-662	-23571	1	-24418	-10253	-19436	-146	-23210	-13119	-29344	-609	-25076	-10890	-26366	92
1.174167	-25	40	87	-60	-115	-39	9	-19	-23	32	-76	-65	-101	-18	-31	-63	-104	30	-87	-32	-109	-25	-101	-74	-64	-3	-101	-14	-78	-70	-149	-82	-120	6085	19	-23538	-52	-24539	-12417	-19284	-134	-23852	-13990	-28867	-614	-26654	-11606	-25948	55
1.175000	-29	43	85	-60	-111	-35	11	-16	-18	3	-75	-62	-97	-10	-32	-64	-107	30	-78	-34	-99	-25	-99	-68	-65	-1	-102	-14	-76	-70	-149	-79	-133	6482	699	-23554	-47	-24533	-14460	-19202	-136	-24363	-14794	-28313	-621	-27899	-12312	-25538	60
1.175833	-27	42	85	-62	-109	-34	9	-19	-23	2	-76	-62	-97	-17	-33	-62	-100	33	-85	-32	-107	-25	-102	-70	-69	-1	-102	-9	-76	-73	-151	-76	-156	6898	1374	-23596	-4	-24405	-16366	-19191	-167	-24741	-15560	-27720	-617	-28804	-12998	-25128	106
1.176667	-24	39	86	-58	-111	-33	13	-16	-23	6	-74	-63	-98	-13	-31	-60	-100	34	-85	-30	-101	-19	-99	-70	-61	0	-100	-11	-73	-70	-146	-75	-59	7324	2033	-23667	17	-24170	-18106	-19251	-202	-24979	-16309	-27115	-616	-29356	-13666	-24710	123
1.177500	-24	44	88	-59	-109	-32	16	-12	-17	7	-73	-59	-94	-11	-27	-57	-95	35	-81	-26	-100	-17	-97	-67	-64	0	-94	-4	-72	-65	-145	-70	-67	7768	2674	-23768	-3	-23846	-19656	-19390	-220	-25074	-17059	-26536	-614	-29560	-14320	-24275	113
1.178333	-22	43	92	-58	-102	-30	20	-10	-13	11	-67	-56	-93	-8	-27	-57	-107	40	-65	-25	-103	-15	-96	-65	-62	1	-94	-8	-69	-69	-148	-72	-159	8203	3272	-23903	-14	-23457	-21019	-19595	-204	-25035	-17826	-26011	-606	-29448	-14967	-23817	79
1.179167	-22	45	92	-55	-109	-39	18	-11	-16	7	-68	-59	-84	-8	-25	-57	-96	37	-79	-27	-102	-16	-96	-64	-61	2	-98	-12	-72	-67	-146	-72	-161	8633	3824	-24071	-101	-23007	-22178	-19863	-178	-24867	-18632	-25579	-618	-29024	-15605	-23337	94
1.180000	-19	45	91	-59	-105	-28	19	-10	-15	9	-70	-56	-104	-10	-28	-56	-96	24	-82	-27	-104	-18	-96	-64	-62	1	-97	-8	-72	-67	-145	-70	-132	9034	4328	-24272	-34	-22525	-23133	-20193	-120	-24563	-19465	-25244	-641	-28319	-16245	-22830	132
1.180833	-25	44	92	-57	-105	-29	9	-12	-18	6	-69	-60	-96	-11	-28	-59	-101	37	-81	-21	-104	-23	-96	-65	-63	1	-100	-11	-76	-70	-152	-77	-79	9410	4767	-24504	-77	-22016	-23882	-20560	-121	-24134	-20324	-25028	-633	-27420	-16890	-22294	116
1.181667	-25	40	87	-60	-111	-25	11	-13	-29	8	-74	-62	-98	-15	-31	-104	-105	34	-84	-28	-110	-26	-101	-68	-66	-1	-100	-11	-78	-75	-151	-77	-94	9738	5141	-24764	-134	-21505	-24422	-20971	-139	-23584	-21190	-24916	-635	-26328	-17543	-21738	96
1.182500	-28	40	86	-61	-111	-45	10	-18	-22	4	-74	-63	-100	-18	-31	-60	-101	34	-83	-30	-107	-21	-84	-68	-65	0	-99	-13	-76	-79	-150	-97	-147	10012	5443	-25036	-67	-20990	-24757	-21406	-138	-22922	-22078	-24902	-646	-25114	-18213	-21165	76
1.183333	-27	42	88	-62	-109	-32	13	-17	-16	29	-70	-61	-96	-12	-29	-59	-99	17	-81	-30	-101	-21	-101	-69	-64	0	-98	-12	-73	-74	-148	-74	-163	10213	5664	-25331	-60	-20494	-24907	-21857	-162	-22162	-22940	-24972	-637	-23803	-18903	-20577	84
1.184167	-27	44	88	-58	-109	-30	10	-11	-15	8	-69	-62	-96	-15	-28	-60	-101	36	-79	-28	-107	-25	-98	-66	-73	-15	-98	-9	-74	-67	-146	-75	-139	10328	5808	-25622	-63	-20013	-24883	-22317	-129	-21305	-23766	-25103	-606	-22487	-19618	-20002	67
1.185000	-22	44	91	-58	-105	-31	17	-11	-14	9	-67	-62	-92	-17	-26	-57	-97	37	-81	-28	-103	-14	-96	-67	-62	0	-96	-10	-69	-68	-143	-73	-137	10341	5864	-25960	-48	-19561	-24705	-22786	-117	-20372	-24533	-25252	-557	-21187	-20356	-19443	37
1.185833	-17	43	90	-56	-107	-28	6	-11	-16	10	-69	-59	-92	-11	-25	-58	-95	38	-81	-27	-105	-17	-95	-64	-59	4	-97	-11	-69	-68	-142	-70	-111	10241	5831	-26275	-18	-19135	-24384	-23256	-154	-19380	-25215	-25392	-504	-19952	-21120	-18920	35
1.186667	-23	45	90	-56	-104	-35	16	-12	-15	7	-70	-60	-97	-14	-25	-43	-97	37	-83	-28	-103	-19	-96	-66	-62	2	-98	-10	-73	-70	-143	-73	-139	10009	5716	-26591	-22	-18744	-23954	-23722	-152	-18357	-25785	-25481	-474	-18824	-21880	-18443	17
1.187500	-26	40	85	-58	-108	-29	10	-12	-18	7	-70	-62	-99	-12	-28	-60	-103	32	-82	-30	-104	-22	-100	-69	-63	1	-100	-12	-75	-87	-145	-75	-147	9629	5501	-26899	-172	-18384	-23431	-24179	-100	-17327	-26221	-25479	-424	-17833	-22648	-18022	15
1.188333	-26	40	88	-58	-109	-33	10	-12	-25	5	-74	-65	-97	-15	-29	-92	-105	34	-85	-32	-108	-19	-100	-69	-64	0	-100	-16	-75	-69	-145	-75	-88	9098	5211	-27189	-59	-18055	-22836	-24624	-84	-16305	-26523	-25350	-404	-16984	-23404	-17663	22
1.189167	-18	42	86	-60	-110	-33	6	-12	-17	8	-74	-72	-95	-14	-26	-58	-101	33	-82	-33	-103	-21	-97	-69	-62	0	-99	-15	-72	-69	-141	-72	-84	8412	4830	-27451	-5	-17764	-22199	-25048	-117	-15318	-26671	-25064	-372	-16305	-24130	-17376	-19
1.190000	-26	39	87	-59	-109	-32	12	-14	-17	5	-76	-66	-99	-22	-29	-62	-99	33	-83	-35	-110	-23	-100	-69	-63	-3	-102	-15	-75	-74	-147	-76	-99	7564	4371	-27690	-18	-17507	-21536	-25484	-111	-14392	-26668	-24623	-333	-15805	-24814	-17155	-21
1.190833	-27	39	86	-61	-120	-38	9	-17	-19	4	-75	-65	-97	-17	-29	-61	-100	33	-97	-32	-108	-26	-99	-68	-61	1	-99	-8	-76	-70	-144	-75	-32	6560	3840	-27904	18	-17276	-20855	-25898	-73	-13545	-26517	-23940	-298	-15466	-25428	-16995	22
1.191667	-25	42	102	-60	-107	-33	15	-14	-15	6	-73	-63	-97	-16	-31	-59	-100	33	-84	-32	-104	-19	-97	-66	-65	0	-98	-12	-72	-68	-145	-70	-30	5397	3238	-28081	-46	-17082	-20175	-26298	-111	-12808	-26220	-23118	-269	-15287	-25968	-16896	21
1.192500	-23	42	88	-56	-110	-32	12	-13	-21	10	-72	-63	-95	-13	-26	-60	-97	37	-84	-30	-103	-22	-114	-69	-63	0	-99	-11	-72	-69	-145	-72	-55	4075	2577	-28233	-70	-16930	-19507	-26686	-118	-12189	-25817	-22102	-237	-15249	-26417	-16820	24
1.193333	-26	44	88	-57	-109	-33	13	-13	-17	7	-72	-60	-98	-13	-29	-59	-99	37	-84	-32	-105	-21	-97	-67	-63	1	-98	-11	-75	-68	-145	-75	-39	2628	1871	-28358	-22	-16813	-18857	-27051	-111	-11725	-25310	-20927	-193	-15329	-26764	-16759	-4
1.194167	-41	45	84	-56	-109	-32	15	-14	-16	28	-76	-63	-98	-14	-29	-58	-97	33	-84	-30	-109	-23	-100	-69	-64	-3	-101	5	-72	-68	-146	-75	-67	1029	1131	-28463	46	-16730	-18220	-27392	-148	-11373	-24727	-19610	-163	-15507	-27002	-16682	53
1.195000	-25	41	88	-56	-105	-31	17	-14	-9	9	-73	-61	-96	-24	-27	-60	-101	35	-87	-32	-107	-22	-97	-68	-61	1	-100	-11	-74	-68	-146	-78	-67	-651	379	-28551	-18	-16690	-17599	-27702	-134	-11171	-24088	-18191	-137	-15749	-27129	-16561	148
1.195833	-26	44	88	-59	-128	-34	12	-15	-21	4	-76	-64	-95	-13	-27	-58	-98	33	-85	-29	-104	-23	-98	-67	-64	-6	-104	-13	-76	-69	-145	-69	-62	-2402	-376	-28633	-220	-16691	-16974	-27968	-126	-11122	-23431	-16713	-99	-16028	-27141	-16369	121
1.196667	-25	40	86	-60	-108	-33	16	-12	-17	6	-74	-61	-96	-13	-24	-58	-99	35	-85	-29	-103	-22	-99	-66	-62	0	-99	-10	-72	-67	-144	-75	-72	-4212	-1115	-28714	-274	-16730	-16336	-28189	-110	-11199	-22768	-15219	-92	-16318	-27047	-16079	85
1.197500	-22	42	88	-57	-103	-30	20	-12	-15	8	-72	-62	-93	-12	-24	-56	-97	59	-82	-22	-101	-19	-95	-65	-63	2	-99	-10	-69	-67	-142	-74	-88	-6045	-1824	-28792	-239	-16805	-15724	-28351	-75	-11395	-22129	-13754	-84	-16597	-26861	-15662	87
1.198333	-22	43	89	-58	-107	-32	20	-16	-18	5	-63	-62	-93	-11	-29	-57	-99	36	-85	-32	-104	-26	-102	-67	-66	0	-101	-11	-74	-72	-146	-76	-61	-7883	-2493	-28886	-170	-16922	-15094	-28457	-83	-11705	-21533	-12363	-36	-16837	-26585	-15111	63
1.199167	-24	39	88	-62	-114	-35	16	-14	-19	4	-74	-56	-95	-13	-29	-58	-96	35	-85	-31	-101	-22	-96	-63	-61	3	-102	-9	-73	-68	-146	-75	-77	-9705	-3099	-28979	-52	-17060	-14447	-28486	-99	-12091	-20983	-11079	-17	-17050	-26237	-14415	55
1.200000	-24	42	88	-61	-109	-36	18	-13	-16	8	-70	-64	-95	-14	-27	-60	-97	35	-85	-32	-109	-25	-100	-67	-65	0	-102	-10	-78	-68	-146	-75	-82	-11420	-3642	-29051	42	-17234	-13800	-28453	-121	-12547	-20495	-9945	-10	-17198	-25832	-13576	40
1.200833	-4	36	87	-60	-111	-33	19	-15	-21	6	-70	-64	-97	-15	-29	-62	-100	35	-72	-26	-105	-22	-100	-67	-65	0	-102	-10	-75	-69	-148	-79	-107	-13066	-4113	-29181	62	-17422	-13142	-28343	-75	-13040	-20072	-8971	2	-17279	-25392	-12601	42
1.201667	-26	36	87	-60	-110	-35	18	-16	-19	3	-69	-66	-97	-14	-28	-36	-99	33	-85	-33	-102	-23	-102	-68	-66	0	-100	-10	-72	-70	-146	-78	-142	-14604	-4507	-29267	43	-17624	-12501	-28166	-63	-13555	-19701	-8186	24	-17297	-24924	-11498	4
1.202500	-26	43	87	-59	-111	-34	15	-13	-17	6	-69	-66	-99	-14	-27	-61	-99	33	-84	-34	-103	-23	-99	-67	-63	0	-102	-12	-73	-69	-147	-77	-127	-16008	-4830	-29334	86	-17824	-11875	-27918	-101	-14062	-19391	-7603	35	-17252	-24444	-10297	-24
1.203333	-23	40	86	-61	-109	-34	18	-15	-15	5	-72	-65	-114	-10	-25	-58	-95	34	-85	-31	-102	-21	-97	-67	-64	-4	-99	-8	-74	-68	-147	-76	-81	-17256	-5073	-29364	161	-18026	-11297	-27617	-116	-14547	-19122	-7215	50	-17150	-23961	-9027	-33
1.204167	-28	38	88	-59	-109	-33	16	-12	-17	6	-70	-65	-96	-12	-25	-60	-100	34	-86	-32	-118	-19	-97	-67	-63	0	-97	-3	-72	-66	-148	-74	-24	-18316	-5248	-29356	114	-18212	-10777	-27262	-82	-14994	-18876	-7014	51	-17008	-23491	-7726	-78
1.205000	-24	43	91	-58	-104	-33	19	-13	-15	7	-70	-63	-95	-12	-24	-65	-96	36	-69	-29	-105	-18	-96	-64	-62	1	-97	-11	-72	-66	-144	-73	-48	-19187	-5363	-29299	131	-18374	-10332	-26873	-64	-15391	-18662	-6989	57	-16829	-23042	-6436	-99
1.205833	-22	41	89	-51	-105	-29	18	-12	-13	9	-69	-63	-93	-11	-24	-57	-96	35	-82	-33	-77	-19	-96	-65	-59	1	-96	-9	-69	-64	-144	-73	-60	-19874	-5399	-29187	153	-18510	-9984	-26459	-46	-15730	-18437	-7122	72	-16635	-22617	-5197	-76
1.206667	-23	43	91	-61	-95	-33	17	-22	-16	6	-68	-68	-96	-15	-26	-53	-100	35	-86	-33	-104	-22	-100	-70	-65	0	-100	-5	-75	-72	-148	-75	-95	-20373	-5389	-29034	94	-18617	-9755	-26040	-32	-16007	-18222	-7390	58	-16452	-22224	-4043	-91
1.207500	-29	38	84	-64	-116	-38	8	-17	-19	3	-75	-70	-97	-19	-29	-67	-99	30	-88	-36	-109	-27	-100	-68	-66	2	-99	-12	-78	-69	-150	-75	-111	-20683	-5317	-28836	113	-18676	-9635	-25621	-46	-16207	-17988	-7764	50	-16255	-21846	-2998	-116
1.208333	-27	40	87	-65	-112	-36	12	-17	-19	3	-73	-68	-100	-19	-30	-44	-112	34	-90	-36	-105	-22	-100	-68	-67	0	-102	-13	-77	-73	-150	-75	-91	-20819	-5198	-28606	135	-18690	-9637	-25219	-58	-16348	-17739	-8211	54	-16097	-21498	-2101	-80
1.209167	-25	40	89	-60	-112	-51	11	-14	-19	5	-73	-66	-98	-16	-27	-60	-100	33	-85	-33	-107	-23	-101	-69	-66	0	-99	-14	-72	-73	-147	-74	-94	-20786	-5012	-28381	-10	-18667	-9772	-24849	-100	-16420	-17466	-8721	60	-15966	-21166	-1374	-103
1.210000	-23	40	89	-60	-112	-33	13	-13	-18	6	-70	-64	-98	-6	-31	-60	-100	36	-88	-56	-108	-23	-100	-68	-65	0	-102	-12	-74	-70	-147	-77	-80	-20614	-4783	-28144	-27	-18592	-10024	-24513	-125	-16439	-17183	-9257	56	-15878	-20853	-845	-126
1.210833	-24	40	88	-62	-110	-33	13	-13	-18	7	-74	-64	-95	-15	-28	-69	-101	37	-87	-34	-107	-22	-99	-68	-68	0	-100	-12	-73	-69	-146	-73	-99	-20319	-4496	-27947	105	-18481	-10395	-24220	-85	-16407	-16879	-9802	50	-15834	-20550	-510	-67
1.211667	-24	43	88	-60	-105	-28	16	-14	-17	10	-69	-61	-96	-12	-25	-58	-100	38	-84	-29	-103	-17	-96	-66	-62	3	-97	-10	-73	-66	-146	-74	-95	-19915	-4162	-27810	125	-18327	-10859	-23979	-53	-16344	-16574	-10342	49	-15844	-20266	-376	-78
1.212500	-26	43	108	-58	-105	-31	13	-12	-19	5	-69	-60	-96	-14	-26	-57	-100	23	-84	-31	-104	-22	-99	-67	-70	-5	-97	-12	-62	-68	-145	-73	-70	-19423	-3785	-27738	54	-18143	-11395	-23781	-72	-16256	-16271	-10860	45	-15891	-19978	-441	-95
1.213333	-28	40	87	-61	-109	-30	10	-12	-18	8	-67	-64	-98	-14	0	-57	-101	34	-88	-32	-103	-22	-99	-67	-64	0	-98	-11	-70	-70	-147	-77	-55	-18863	-3370	-27752	98	-17933	-11984	-23634	-113	-16147	-15976	-11356	38	-16005	-19700	-698	-79
1.214167	-26	40	88	-9	-110	-33	11	-15	-21	4	-74	-65	-96	-17	-28	-59	-100	34	-86	-34	-87	-24	-96	-68	-63	-4	-101	-15	-73	-72	-146	-51	-62	-18248	-2925	-27892	36	-17710	-12600	-23524	-125	-16039	-15721	-11825	36	-16151	-19420	-1131	-86
1.215000	-23	37	87	-61	-105	-35	12	-16	0	4	-74	-67	-95	-18	-29	-62	-108	29	-91	-36	-104	-25	-102	-74	-64	-3	-102	-15	-76	-75	-148	-83	-113	-17595	-2461	-28121	-26	-17480	-13219	-23440	-99	-15932	-15494	-12258	29	-16341	-19150	-1715	-61
1.215833	-27	37	82	-72	-111	-39	8	-18	-22	0	-77	-69	-100	-21	-31	-64	-104	38	-90	-33	-109	-27	-101	-68	-67	-5	-87	-15	-78	-74	-150	-78	-115	-16900	-1990	-28442	3	-17246	-13807	-23376	-82	-15836	-15317	-12666	18	-16558	-18878	-2436	-87
1.216667	-27	38	84	-60	-113	-35	12	-17	-16	4	-81	-67	-98	-18	-32	-62	-101	32	-88	-38	-107	-25	-99	-68	-65	-3	-103	-14	-72	-73	-147	-77	-42	-16179	-1527	-28860	27	-17023	-14348	-23316	-103	-15760	-15186	-13049	21	-16792	-18615	-3269	-120
1.217500	-23	38	88	-58	-107	-31	15	-13	-21	6	-70	-63	-98	-9	-27	-61	-98	36	-84	-30	-103	-22	-97	-68	-63	0	-99	-15	-74	-72	-146	-76	-29	-15425	-1082	-29346	24	-16819	-14817	-23248	-132	-15709	-15118	-13418	28	-17041	-18366	-4198	-69
1.218333	-22	41	90	-57	-118	-32	12	-11	-17	5	-70	-62	-95	-13	-29	-59	-103	35	-84	-29	-104	-23	-98	-66	-65	0	-100	-11	-74	-67	-145	-73	-27	-14666	-678	-29894	4	-16646	-15199	-23166	-138	-15664	-15115	-13783	27	-17303	-18128	-5202	-68
1.219167	-23	49	90	-58	-107	-31	16	0	-15	6	-70	-62	-94	-14	-29	-59	-97	34	-85	-30	-100	-19	-107	-67	-60	0	-101	-11	-68	-69	-146	-90	-9	-13883	-325	-30461	63	-16498	-15489	-23050	-98	-15682	-15172	-14142	26	-17562	-17914	-6252	-110
1.220000	-24	39	88	-58	-108	-34	15	-10	-14	6	-72	-61	-93	-14	-29	-61	-99	34	-82	-30	-103	-23	-100	-72	-63	-1	-99	-11	-70	-69	-145	-77	-16	-13095	-32	-31039	-21	-16394	-15673	-22902	-87	-15714	-15285	-14516	30	-17815	-17727	-7345	-100
1.220833	-24	32	87	-56	-110	-31	12	-13	-18	5	-70	-63	-94	-15	-32	-75	-101	32	-84	-31	-104	-25	-98	-69	-66	-5	-101	-13	-73	-74	-147	-78	-24	-12306	194	-31599	-47	-16319	-15765	-22716	-96	-15772	-15467	-14897	33	-18057	-17565	-8451	-46
1.221667	-25	40	88	-62	-113	-35	16	-14	-17	3	-72	-64	-96	-15	-29	-62	-98	34	-85	-33	-104	-23	-101	-70	-66	-5	-102	-12	-74	-73	-147	-77	-33	-11520	354	-32094	52	-16286	-15753	-22446	-100	-15852	-15695	-15285	38	-18281	-17437	-9566	2
1.222500	-26	39	86	-61	-107	-35	10	-16	-21	5	-74	-65	-95	-16	-44	-62	-100	30	-87	-31	-105	-24	-99	-70	-64	-6	-101	-13	-74	-73	-148	-76	-82	-10739	447	-32486	-41	-16284	-15655	-22140	-115	-15947	-15960	-15689	30	-18486	-17340	-10688	7
1.223333	-26	39	86	-59	-111	-39	12	-16	-19	4	-75	-64	-97	-24	-31	-63	-103	32	-87	-34	-110	-25	-102	-72	-65	-4	-105	-16	-75	-75	-150	-77	-75	-9984	480	-32645	-38	-16311	-15478	-21784	-152	-16062	-16259	-16104	23	-18673	-17281	-11800	-57
1.224167	-24	36	84	-63	-112	-38	10	-16	-17	4	-78	-68	-98	-17	-31	-62	-100	26	-90	-35	-103	-22	-100	-69	-64	-3	-103	-15	-70	-72	-146	-75	-45	-9265	457	-32709	43	-16361	-15246	-21379	-154	-16182	-16573	-16521	17	-18840	-17247	-12892	-69
1.225000	-24	47	87	-58	-110	-32	13	-13	-17	3	-73	-65	-95	-15	-32	-61	-97	34	-85	-32	-104	-22	-98	-68	-65	-6	-102	-15	-75	-72	-145	-75	-34	-8594	397	-32733	-56	-16437	-14975	-20932	-130	-16311	-16901	-16944	9	-18984	-17251	-13966	0
1.225833	-24	42	89	-60	-110	-32	13	-9	-16	7	-72	-61	-94	-13	-28	-58	-99	37	-88	-33	-104	-22	-99	-66	-72	0	-100	-11	-70	-67	-145	-75	-45	-7975	304	-32753	-45	-16529	-14681	-20452	-124	-16441	-17233	-17355	3	-19102	-17285	-15013	44
1.226667	-30	42	89	-79	-105	-33	13	-13	-17	9	-70	-64	-95	-16	-29	-56	-96	36	-86	-32	-104	-21	-97	-66	-61	-4	-97	-13	-77	-72	-146	-74	-40	-7427	191	-32746	-1	-16632	-14378	-19959	-142	-16575	-17554	-17767	-10	-19210	-17344	-16042	51
1.227500	-26	42	86	-61	-113	-35	12	-15	-18	2	-75	-66	-96	-15	-30	-59	-99	34	-87	-15	-105	-23	-99	-68	-65	-3	-101	-16	-75	-73	-145	-76	-35	-6958	75	-32764	-8	-16748	-14099	-19463	-161	-16719	-17859	-18151	-19	-19295	-17429	-17038	23
1.228333	-28	40	87	-62	-110	-31	15	-15	-19	5	-76	-65	-101	-15	-30	-61	-100	35	-84	-33	-104	-22	-98	-69	-64	0	-102	-12	-74	-74	-146	-77	-69	-6566	-35	-32745	-100	-16862	-13836	-18975	-143	-16821	-18129	-18507	-18	-19360	-17532	-17999	-70
1.229167	-24	40	87	-59	-110	-34	11	-15	-17	6	-75	-64	-95	-14	-30	-58	-97	33	-85	-32	-104	-22	-99	-72	-64	-5	-98	-13	-67	-69	-145	-77	-62	-6256	-105	-32760	-118	-16989	-13617	-18515	-166	-16930	-18372	-18834	-10	-19410	-17652	-18928	-95
1.230000	-26	40	81	-60	-108	-30	13	-16	-14	33	-72	-62	-93	-15	-30	-61	-101	35	-84	-30	-102	-19	-100	-66	-62	1	-96	-12	-72	-70	-148	-77	-32	-6032	-156	-32741	-51	-17121	-13439	-18091	-153	-17026	-18576	-19126	-3	-19442	-17781	-19808	-27
1.230833	-24	42	89	-59	-109	-35	12	-15	-19	3	-46	-62	-94	-15	-30	-57	-97	35	-84	-33	-105	-22	-97	-67	-63	0	-96	-13	-70	-69	-147	-76	-44	-5884	-172	-32736	29	-17255	-13311	-17726	-108	-17109	-18738	-19377	-12	-19452	-17919	-20638	-5
1.231667	-25	41	86	-62	-108	-32	12	-14	-16	5	-76	-66	-95	-15	-29	-59	-101	30	-88	-36	-103	-23	-101	-68	-64	-4	-104	-14	-73	-69	-148	-80	-45	-5806	-150	-32559	1	-17402	-13234	-17426	-149	-17197	-18851	-19592	-26	-19455	-18063	-21419	8
1.232500	-28	37	86	-63	-109	-34	15	-19	-24	3	-79	-65	-97	-13	-31	-61	-99	35	-87	-31	-105	-21	-99	-70	-65	-3	-98	-13	-74	-68	-148	-75	-27	-5780	-78	-32328	-40	-17561	-13206	-17200	-170	-17269	-18923	-19760	-25	-19439	-18201	-22133	10
1.233333	-24	38	86	-61	-109	-31	15	-14	-19	6	-73	-65	-96	-17	-29	-60	-101	29	-86	-32	-105	-17	-99	-67	-63	-1	-97	-4	-75	-69	-147	-77	-14	-5808	24	-32078	-22	-17741	-13211	-17061	-141	-17334	-18945	-19894	-27	-19407	-18340	-22781	-26
1.234167	-27	38	87	-62	-111	-34	12	-16	-22	2	-79	-79	-99	-17	-31	-60	-101	30	-90	-33	-105	-22	-101	-73	-64	-5	-101	-19	-74	-74	-149	-80	0	-5870	164	-31819	-85	-17944	-13248	-17011	-136	-17380	-18926	-19996	-22	-19358	-18474	-23354	-16
1.235000	-28	37	85	-36	-105	-32	13	-15	-16	1	-77	-65	-98	-15	-30	-62	-102	28	-86	-36	-108	-24	-103	-70	-67	-5	-98	-14	-74	-72	-148	-80	-18	-5944	379	-31582	-94	-18172	-13304	-17055	-114	-17462	-18863	-20070	-24	-19302	-18604	-23844	22
1.235833	-23	40	87	-61	-108	-34	10	-17	-21	2	-77	-67	-97	-18	-31	-62	-99	30	-85	-35	-102	-28	-101	-73	-66	-4	-100	-17	-77	-76	-149	-76	-94	-6026	526	-31375	-1	-18433	-13369	-17188	-116	-17523	-18759	-20126	-28	-19237	-18716	-24241	74
1.236667	-25	39	86	-63	-111	-34	13	-14	-17	2	-76	-63	-97	-17	-31	-61	-103	28	-88	-35	-108	-25	-101	-70	-66	-3	-98	-14	-78	-70	-149	-76	-163	-6096	742	-31206	-59	-18732	-13424	-17412	-141	-17591	-18622	-20171	-13	-19158	-18797	-24549	91
1.237500	-26	40	88	-58	-87	-30	17	-12	-15	6	-73	-64	-98	-15	-30	-62	-98	36	-84	-31	-100	-21	-99	-67	-61	0	-96	-14	-74	-70	-149	-75	-154	-6142	962	-31074	-17	-19063	-13460	-17714	-126	-17664	-18451	-20213	5	-19079	-18898	-24761	49
1.238333	-23	44	89	-62	-109	-32	13	-13	-16	4	-70	-62	-94	-13	-31	-60	-97	34	-83	-30	-102	-24	-99	-69	-59	0	-96	-12	-74	-68	-146	-73	-149	-6157	1179	-30989	23	-19434	-13469	-18100	-95	-17750	-18256	-20269	11	-18998	-18958	-24866	-8
1.239167	-27	41	89	-58	-109	-32	15	-14	-16	4	-72	-65	-98	-17	-30	-62	-99	33	-84	-33	-102	-23	-99	-86	-60	-1	-97	-15	-72	-72	-147	-76	-146	-6132	1381	-30948	0	-19841	-13444	-18549	-97	-17851	-18039	-20332	15	-18921	-19006	-24893	-17
1.240000	-24	37	86	-61	-110	-33	11	-17	-16	5	-73	-67	-95	-18	-33	-64	-102	30	-85	-35	-107	-5	-105	-72	-65	-3	-100	-16	-74	-91	-150	-78	-96	-6066	1566	-30947	5	-20286	-13380	-19062	-93	-17967	-17805	-20418	30	-18853	-19032	-24834	-21
1.240833	-27	35	82	-64	-113	-39	9	-17	-19	0	-77	-68	-92	-14	-31	-67	-101	28	-86	-34	-105	-25	-103	-70	-62	-3	-102	-16	-83	-69	-149	-77	-68	-5943	1723	-30979	-24	-20753	-13257	-19617	-124	-18091	-17557	-20521	51	-18786	-19027	-24684	-53
1.241667	-28	38	85	-61	-109	-34	12	-16	-25	0	-74	-65	-99	-16	-39	-63	-101	28	-88	-34	-107	-24	-103	-69	-68	-6	-85	-17	-76	-70	-148	-77	-65	-5774	1852	-31047	-92	-21248	-13087	-20214	-94	-18234	-17296	-20649	52	-18734	-19002	-24439	-11
1.242500	-26	39	84	-61	-109	-33	11	-15	-19	4	-63	-64	-98	-16	-31	-62	-102	32	-87	-35	-108	-25	-99	-68	-64	-1	-101	-14	-74	-69	-143	-77	-46	-5559	1938	-31141	-124	-21749	-12876	-20826	-70	-18390	-17025	-20799	44	-18697	-18946	-24147	25
1.243333	-30	39	85	-60	-132	-31	13	-16	-16	3	-74	-65	-95	-16	-29	-61	-98	32	-87	-34	-104	-21	-97	-67	-65	-4	-102	-12	-73	-70	-146	-105	-36	-5301	1976	-31254	-82	-22251	-12622	-21454	-115	-18563	-16755	-20966	39	-18678	-18860	-23796	33
1.244167	-22	38	87	-61	-107	-33	16	-14	-14	3	-62	-61	-94	-14	-31	-60	-99	32	-87	-32	-102	-21	-98	-67	-61	0	-99	-11	-69	-68	-144	-74	-57	-5005	1968	-31385	21	-22744	-12338	-22081	-70	-18742	-16478	-21151	34	-18677	-18747	-23371	55
1.245000	-22	43	90	-55	-103	-48	16	-12	-14	9	-70	-62	-91	-12	-25	-57	-92	36	-81	-33	-101	-17	-95	-62	-58	0	-98	-10	-72	-64	-142	-69	-59	-4680	1907	-31518	38	-23221	-12020	-22706	-58	-18939	-16212	-21347	2	-18695	-18602	-22925	92
1.245833	-21	43	91	-58	-107	-30	20	-10	-14	13	-69	-60	-94	-9	-18	-56	-97	40	-82	-29	-104	-15	-98	-60	-60	1	-98	-8	-67	-66	-141	-69	-79	-4327	1787	-31662	12	-23671	-11698	-23316	-110	-19146	-15950	-21544	-14	-18731	-18433	-22457	124
1.246667	-21	40	91	-53	-107	-29	17	-12	-16	10	-69	-59	-95	-13	-26	-58	-97	38	-75	-31	-102	-16	-97	-66	-59	1	-98	-11	-72	-68	-145	-73	-65	-3988	1611	-31805	-35	-24077	-11376	-23898	-96	-19354	-15686	-21741	-17	-18791	-18248	-21982	181
1.247500	-24	43	87	-45	-108	-35	11	-17	-15	6	-72	-62	-96	-22	-29	-60	-99	35	-86	-34	-104	-22	-100	-69	-65	0	-99	-11	-81	-72	-146	-75	-69	-3633	1383	-31944	-7	-24457	-11063	-24444	-120	-19565	-15456	-21930	-32	-18865	-18027	-21500	227
1.248333	-27	42	87	-60	-112	-34	12	-15	-23	7	-74	-67	-99	-17	-28	-63	-103	35	-86	-35	-105	-22	-101	-67	-65	-5	-101	-16	-77	-70	-148	-76	-116	-3282	1107	-32072	-47	-24738	-10772	-24938	-149	-19771	-15227	-22094	-47	-18960	-17793	-21030	265
1.249167	-29	39	82	-60	-114	-38	11	-22	-25	-14	-75	-65	-99	-17	-28	-60	-110	34	-85	-33	-105	-19	-99	-68	-67	0	-99	-11	-72	-68	-144	-74	-162	-2941	790	-32184	-114	-24967	-10513	-25390	-146	-19969	-15007	-22231	-55	-19055	-17542	-20587	220
1.250000	-25	42	90	-58	-110	-35	16	-15	-21	7	-73	-64	-98	-15	-27	-61	-101	33	-86	-33	-109	-18	-99	-67	-66	8	-97	-12	-75	-69	-148	-75	-162	-2623	432	-32285	-64	-25131	-10301	-25772	-133	-20148	-14803	-22338	-73	-19163	-17282	-20165	178
1.250833	-23	43	87	-59	-112	-33	16	-15	-18	7	-81	-63	-97	-12	-25	-57	-91	38	-84	-30	-104	-17	-96	-65	-65	-3	-100	-11	-70	-67	-142	-73	-99	-2326	53	-32363	-41	-25221	-10135	-26098	-114	-20313	-14616	-22411	-82	-19280	-17022	-19789	163
1.251667	-25	44	87	-58	-111	-32	16	-13	-15	6	-69	-62	-96	-13	-23	-56	-124	35	-84	-32	-99	-17	-97	-66	-65	1	-96	-11	-73	-65	-142	-73	-22	-2059	-358	-32435	-135	-25239	-10036	-26361	-103	-20454	-14444	-22444	-81	-19395	-16768	-19458	133
1.252500	-24	43	90	-57	-103	-33	6	-15	-17	8	-69	-63	-94	-12	-32	-57	-99	37	-81	-30	-102	-17	-97	-67	-64	3	-96	-13	-74	-67	-145	-73	11	-1821	-782	-32475	-171	-25187	-9989	-26547	-100	-20566	-14291	-22436	-87	-19511	-16514	-19167	109
1.253333	-24	45	89	-53	-110	-35	21	-14	-17	9	-70	-63	-96	-10	-24	-58	-97	37	-78	-33	-107	-15	-97	-67	-63	0	-98	-10	-73	-66	-144	-72	-13	-1620	-1215	-32521	-124	-25064	-10007	-26666	-126	-20652	-14164	-22390	-91	-19620	-16267	-18933	78
1.254167	-25	42	88	-58	-108	-34	22	-12	-16	5	-73	-62	-98	-15	-28	-29	-100	35	-83	-31	-104	-18	-96	-67	-64	0	-101	-12	-74	-69	-145	-74	-21	-1451	-1635	-32527	-81	-24879	-10080	-26706	-125	-20705	-14059	-22304	-104	-19726	-16062	-18745	68
1.255000	-26	42	84	-59	-111	-35	15	-13	-21	8	-72	-64	-96	-13	-26	-58	-101	37	-84	-33	-104	-23	-101	-69	-64	3	-100	-11	-74	-80	-147	-74	-22	-1326	-2051	-32552	-150	-24638	-10208	-26678	-155	-20716	-13969	-22184	-120	-19820	-15881	-18604	43
1.255833	-27	43	87	-59	-105	-34	16	-10	-21	5	-74	-62	-98	-15	-28	-58	-101	34	-85	-32	-103	-21	-100	-70	-66	-1	-99	-12	-76	-70	-143	-77	-15	-1240	-2441	-32538	2	-24349	-10380	-26562	-150	-20695	-13908	-22035	-137	-19902	-15702	-18509	10
1.256667	-55	40	85	-60	-110	-39	12	-21	-19	5	-74	-64	-97	-16	-29	-55	-100	33	-85	-34	-103	-22	-108	-74	-66	0	-99	-13	-73	-72	-148	-78	11	-1190	-2806	-32539	42	-24012	-10594	-26401	-99	-20636	-13870	-21859	-136	-19973	-15564	-18450	-5
1.257500	-25	54	89	-60	-107	-38	15	-13	-18	3	-74	-63	-99	-15	-29	-58	-102	35	-81	-32	-104	-19	-99	-67	-62	3	-99	-11	-70	-66	-143	-77	29	-1177	-3131	-32517	6	-23641	-10829	-26157	-74	-20534	-13855	-21659	-131	-20021	-15455	-18421	0
1.258333	-22	42	86	-58	-107	-32	17	-13	-17	5	-73	-64	-93	-12	-30	-57	-98	35	-85	-30	-103	-21	-96	-69	-65	-3	-100	-11	-87	-68	-147	-75	8	-1204	-3420	-32509	-42	-23249	-11087	-25857	-75	-20402	-13869	-21452	-128	-20063	-15377	-18426	39
1.259167	-27	40	90	-58	-107	-19	17	-16	-13	7	-68	-60	-92	-13	-30	-57	-97	36	-86	-30	-107	-18	-98	-69	-60	2	-97	-9	-72	-67	-148	-74	-69	-1274	-3667	-32490	25	-22847	-11352	-25501	-134	-20224	-13910	-21233	-143	-20086	-15334	-18452	53
1.260000	-24	41	94	-57	-105	-55	16	-14	-19	4	-72	-62	-95	-16	-28	-59	-96	34	-84	-31	-103	-22	-98	-69	-66	-1	-102	-12	-74	-69	-148	-75	-128	-1373	-3863	-32476	101	-22432	-11610	-25098	-133	-20026	-13973	-21013	-187	-20088	-15318	-18494	6
1.260833	-26	41	90	-63	-107	-31	16	-16	-18	3	-73	-65	-97	-18	-30	-59	-100	34	-90	-35	-104	-23	-100	-68	-66	-4	-103	-13	-77	-73	-148	-76	-202	-1516	-4015	-32463	9	-22017	-11860	-24656	-25	-19798	-14053	-20797	-231	-20073	-15330	-18545	-44
1.261667	-24	38	87	-58	-111	-33	16	-15	-18	0	-72	-65	-112	-16	-29	-57	-100	34	-85	-31	-103	-23	-102	-67	-66	0	-101	-14	-73	-70	-148	-76	-170	-1686	-4120	-32434	-68	-21604	-12084	-24193	3	-19542	-14142	-20588	-227	-20040	-15370	-18599	-90
1.262500	-22	37	88	-60	-109	-34	13	-15	-18	2	-73	-62	-83	-19	-30	-59	-102	33	-87	-32	-108	-26	-102	-68	-63	-1	-100	-11	-74	-70	-134	-74	-102	-1898	-4174	-32417	-46	-21201	-12284	-23708	-30	-19263	-14271	-20389	-212	-19983	-15422	-18656	-199
1.263333	-24	13	90	-60	-108	-35	12	-16	-19	3	-72	-65	-97	-18	-33	-60	-99	34	-84	-30	-104	-21	-99	-68	-62	1	-99	-11	-74	-67	-149	-74	-113	-2145	-4184	-32371	-94	-20804	-12439	-23219	-19	-18968	-14398	-20204	-222	-19903	-15496	-18711	-235
1.264167	-27	39	90	-62	-110	-35	12	-19	-19	1	-74	-64	-95	-15	-32	-61	-98	35	-85	-29	-104	-22	-101	-69	-63	0	-100	-11	-70	-73	-148	-73	-84	-2420	-4154	-32334	-98	-20437	-12557	-22732	-63	-18653	-14534	-20028	-241	-19801	-15580	-18750	-182
1.265000	-23	43	91	-56	-107	-33	15	-18	-18	3	-75	-64	-96	-16	-31	-64	-100	32	-84	-31	-105	-24	-102	-69	-63	0	-101	-12	-74	-73	-148	-76	-63	-2728	-4088	-32280	15	-20064	-12634	-22269	-104	-18333	-14673	-19875	-276	-19684	-15677	-18808	-15
1.265833	-28	39	89	-61	-111	-16	13	-21	-21	2	-80	-63	-96	0	-29	-59	-98	37	-86	-30	-101	-18	-99	-69	-63	0	-101	-10	-69	-67	-147	-73	-34	-3055	-3973	-32216	110	-19701	-12666	-21830	-93	-18005	-14810	-19733	-273	-19522	-15772	-18805	160
1.266667	-25	38	89	-59	-108	-32	13	-15	-15	3	-72	-63	-96	-8	-27	-61	-98	32	-87	-45	-101	-24	-101	-73	-62	0	-97	-10	-73	-74	-147	-76	-52	-3416	-3858	-32141	7	-19372	-12665	-21439	-141	-17674	-14934	-19614	-271	-19356	-15874	-18823	51
1.267500	-25	40	88	-100	-108	-36	12	-17	-22	36	-75	-66	-98	-17	-30	-63	-101	33	-87	-32	-107	-23	-102	-73	-66	-3	-97	-16	-76	-73	-161	-78	-51	-3795	-3708	-32046	-70	-19048	-12619	-21098	-169	-17347	-15058	-19511	-271	-19156	-15972	-18832	0
1.268333	-26	38	86	-62	-114	-34	13	-15	-17	3	-75	-65	-97	-15	-31	-59	-103	30	-97	-34	-108	-24	-101	-67	-67	-5	-101	-15	-76	-70	-147	-76	8	-4186	-3537	-31935	-155	-18736	-12545	-20811	-185	-17026	-15162	-19420	-273	-18928	-16067	-18830	-5
1.269167	-25	42	86	-59	-110	-30	15	-1	-19	3	-86	-63	-99	-13	-28	-57	-102	35	-84	-33	-108	-21	-100	-68	-67	0	-100	-13	-76	-73	-147	-78	54	-4586	-3349	-31810	-97	-18436	-12444	-20591	-165	-16704	-15252	-19352	-252	-18683	-16163	-18821	-57
1.270000	-26	42	88	-60	-109	-31	11	-14	-21	4	-74	-63	-94	-16	-29	-59	-98	37	-85	-38	-107	-25	-102	-68	-65	-1	-104	-9	-75	-73	-148	-76	-8	-4991	-3155	-31673	36	-18149	-12322	-20443	-116	-16394	-15321	-19290	-215	-18411	-16248	-18816	-45
1.270833	-25	42	90	-59	-107	-31	13	-13	-17	7	-93	-57	-92	-15	-27	-60	-99	38	-84	-30	-102	-19	-99	-67	-62	0	-100	-13	-81	-70	-147	-75	-80	-5396	-2955	-31526	11	-17865	-12182	-20369	-122	-16096	-15377	-19238	-200	-18128	-16332	-18805	-70
1.271667	-27	45	88	-58	-108	-32	12	-15	-18	6	-72	-61	-94	-12	-25	-45	-99	35	-82	-28	-104	-17	-107	-69	-64	0	-95	-11	-70	-69	-145	-74	-81	-5792	-2754	-31372	-25	-17591	-12038	-20379	-134	-15810	-15415	-19208	-225	-17823	-16412	-18799	-147
1.272500	-30	42	88	-57	-108	-35	13	-16	-19	7	-70	-61	-103	-15	-28	-62	-99	36	-82	-31	-104	-17	-100	-67	-65	1	-97	-12	-68	-70	-147	-76	-61	-6188	-2526	-31213	22	-17330	-11905	-20458	-134	-15540	-15439	-19194	-233	-17512	-16486	-18792	-156
1.273333	-25	46	87	-57	-109	-35	13	-16	-23	5	-70	-63	-101	-15	-29	-59	-99	35	-83	-33	-109	-22	-101	-68	-67	-1	-102	-15	-76	-70	-147	-78	-30	-6560	-2365	-31061	34	-17076	-11774	-20617	-143	-15287	-15451	-19200	-215	-17194	-16567	-18788	-62
1.274167	-31	37	82	-63	-114	-40	8	-18	-19	10	-75	-66	-98	-17	-29	-61	-104	33	-85	-31	-110	-21	-99	-69	-63	-1	-99	-16	-75	-70	-147	-76	-9	-6917	-2177	-30902	85	-16832	-11653	-20861	-100	-15037	-15446	-19214	-182	-16865	-16628	-18780	-58
1.275000	-25	38	86	-60	-110	-35	12	-16	-25	3	-73	-65	-98	-14	-27	-65	-102	35	-82	-32	-105	-22	-84	-69	-65	-1	-101	-17	-73	-69	-147	-78	-35	-7238	-1997	-30744	39	-16593	-11548	-21145	-61	-14803	-15437	-19252	-156	-16543	-16702	-18765	-91
1.275833	-27	41	85	-61	-113	-35	11	-18	-19	6	-72	-88	-100	-14	-30	-60	-101	35	-82	-33	-108	-23	-100	-67	-66	0	-99	-16	-77	-74	-145	-56	-47	-7538	-1825	-30592	-49	-16368	-11457	-21502	-63	-14575	-15422	-19307	-137	-16221	-16768	-18745	-51
1.276667	-29	40	85	-58	-112	-33	10	-15	-22	6	-70	-67	-100	-15	-24	-56	-102	36	-81	-32	-102	-19	-97	-66	-62	1	-97	-13	-77	-69	-149	-75	-6	-7807	-1662	-30439	15	-16145	-11395	-21913	-83	-14353	-15407	-19380	-103	-15915	-16837	-18715	-36
1.277500	-26	46	90	-57	-107	-33	10	-13	-16	2	-67	-63	-94	-11	-24	-57	-98	39	-77	-29	-102	-18	-97	-66	-62	4	-95	-10	-70	-64	-145	-70	5	-8043	-1503	-30294	136	-15935	-11348	-22362	-125	-14136	-15391	-19469	-67	-15612	-16904	-18653	-31
1.278333	-21	47	91	-52	-102	-28	15	-9	-15	10	-64	-58	-95	-11	-26	-55	-94	40	-78	-27	-100	-13	-94	-65	-74	3	-90	-7	-72	-64	-146	-72	-31	-8252	-1354	-30147	93	-15731	-11320	-22848	-129	-13924	-15387	-19580	-48	-15320	-16975	-18576	-24
1.279167	-24	45	93	-55	-108	-35	18	-13	-15	9	-67	-61	-94	-11	-25	-60	-96	38	-78	-30	-104	-17	-96	-66	-63	3	-95	-12	-70	-66	-144	-73	-150	-8434	-1212	-30005	-38	-15537	-11315	-23366	-255	-13714	-15392	-19698	-28	-15055	-17041	-18462	4
1.280000	-24	42	93	-55	-108	-33	16	-11	-13	8	-70	-60	-96	-13	-27	-58	-99	46	-78	-27	-101	-21	-96	-65	-61	2	-97	-14	-72	-69	-144	-74	-201	-8589	-1073	-29853	26	-15350	-11325	-23893	-342	-13497	-15405	-19852	-5	-14807	-17108	-18315	29
1.280833	-22	46	90	-56	-108	-38	13	-15	-17	4	-70	-61	-95	-12	-28	-58	-99	38	-81	-29	-104	-17	-95	-68	-64	-3	-100	-10	-72	-66	-144	-96	-163	-8723	-929	-29702	140	-15166	-11346	-24431	-181	-13285	-15431	-20003	6	-14575	-17168	-18124	-31
1.281667	-25	40	86	-56	-107	-32	11	-15	-16	4	-72	-62	-93	-16	-28	-62	-99	34	-87	-33	-103	-21	-97	-69	-62	-3	-101	-13	-73	-69	-148	-77	-135	-8840	-791	-29536	76	-14993	-11388	-24959	-107	-13066	-15464	-20158	-13	-14366	-17225	-17885	7
1.282500	-41	41	87	-63	-111	-36	12	-19	-25	1	-75	-66	-97	-21	-30	-59	-98	35	-87	-33	-105	-18	-98	-66	-53	-4	-99	-11	-74	-68	-147	-74	-103	-8944	-630	-29357	76	-14820	-11424	-25468	-100	-12841	-15501	-20301	-18	-14172	-17264	-17586	40
1.283333	-27	39	89	-57	-108	-33	13	-15	-21	5	-70	-62	-96	-11	-27	-58	-109	35	-86	-33	-105	-21	-97	-68	-65	-1	-100	-13	-76	-68	-148	-74	-134	-9026	-468	-29163	99	-14650	-11472	-25950	-129	-12612	-15546	-20436	0	-13997	-17294	-17234	18
1.284167	-27	42	88	-55	-110	-32	12	-14	-17	5	-68	-63	-81	-17	-28	-58	-99	38	-80	-30	-103	-18	-96	-65	-62	0	-99	-11	-74	-69	-144	-73	-189	-9113	-282	-28945	27	-14473	-11515	-26401	-163	-12381	-15586	-20550	49	-13835	-17298	-16820	33
1.285000	-23	40	91	-57	-108	-31	15	-11	-15	7	-68	-62	-94	-14	-26	-56	-96	36	-84	-34	-103	-22	-97	-64	-59	1	-101	-9	-67	-66	-145	-73	-170	-9204	-82	-28710	-12	-14307	-11562	-26804	-124	-12150	-15629	-20630	71	-13687	-17283	-16354	21
1.285833	-21	45	92	-53	-105	-31	16	-12	-11	6	-68	-60	-94	-15	-24	-55	-96	37	-80	-28	-99	-15	-95	-64	-60	1	-95	-9	-69	-66	-143	-74	-77	-9301	133	-28450	9	-14135	-11601	-27159	-97	-11920	-15655	-20673	76	-13551	-17253	-15841	11
1.286667	-25	46	94	-53	-108	-33	16	-15	-16	9	-68	-62	-96	-11	-25	-58	-97	38	-82	-47	-101	-16	-100	-65	-61	-3	-97	-11	-68	-65	-147	-74	-67	-9408	395	-28163	-23	-13969	-11636	-27461	-109	-11703	-15677	-20669	147	-13426	-17187	-15274	-30
1.287500	-28	42	90	-56	-101	-34	-5	-15	-18	5	-70	-64	-101	-19	-27	-61	-100	34	-86	-34	-105	-19	-100	-65	-65	-1	-92	-13	-75	-69	-149	-78	-105	-9528	671	-27847	-3	-13800	-11661	-27690	-105	-11496	-15672	-20614	182	-13305	-17102	-14673	-117
1.288333	-26	41	88	-58	-113	-35	13	-15	-18	5	-73	-61	-96	-16	-16	-58	-99	35	-90	-32	-105	-21	-99	-66	-63	3	-101	-13	-75	-68	-147	-75	-122	-9656	977	-27508	38	-13633	-11675	-27849	-44	-11300	-15644	-20493	140	-13183	-16982	-14034	-137
1.289167	-25	41	91	-56	-108	-28	13	-13	-17	5	-78	-64	-95	-16	-27	-65	-99	36	-86	-30	-104	-21	-101	-69	-61	0	-99	-13	-74	-67	-147	-78	-132	-9798	1325	-27135	63	-13472	-11690	-27937	-28	-11118	-15579	-20301	119	-13064	-16841	-13381	-134
1.290000	-25	42	88	-55	-109	-34	11	-17	-18	1	-76	-64	-96	-19	-28	-62	-101	36	-84	-34	-107	-22	-131	-70	-64	-5	-102	-14	-74	-72	-147	-78	-83	-9942	1683	-26732	-17	-13315	-11657	-27949	-62	-10963	-15483	-20040	79	-12934	-16666	-12724	-193
1.290833	-31	32	82	-59	-114	-39	11	-18	-18	0	-75	-66	-100	-16	-27	-60	-102	32	-84	-33	-105	-21	-101	-61	-64	-1	-98	-11	-75	-80	-146	-76	-46	-10090	2083	-26296	-11	-13156	-11616	-27872	-58	-10827	-15340	-19693	71	-12805	-16470	-12065	-193
1.291667	-27	40	88	-57	-108	-33	15	-16	-16	5	-70	-64	-98	-15	-28	-58	-98	36	-91	-30	-103	-19	-99	-68	-62	-3	-99	-15	-74	-68	-144	-78	-57	-10262	2515	-25823	-38	-13004	-11561	-27716	-53	-10719	-15157	-19279	95	-12654	-16253	-11428	-158
1.292500	-26	42	89	-59	-110	-33	30	-13	-16	2	-72	-63	-93	-15	-28	-58	-98	37	-83	-32	-105	-21	-97	-66	-63	1	-124	-12	-75	-73	-144	-74	-41	-10422	2973	-25322	-128	-12882	-11478	-27473	-100	-10636	-14933	-18791	125	-12516	-16011	-10828	-93
1.293333	-23	42	90	-57	-108	-33	15	-13	-18	5	-73	-64	-95	-15	-28	-58	-94	37	-79	-29	-105	-22	-98	-67	-60	1	-98	-14	-76	-70	-147	-75	-3	-10581	3447	-24790	-88	-12762	-11375	-27152	-148	-10589	-14668	-18237	128	-12360	-15757	-10279	-79
1.294167	-26	43	87	-64	-108	-36	13	-17	-19	4	-70	-64	-94	-16	-26	-59	-98	37	-83	-33	-107	-23	-99	-66	-65	1	-98	-19	-73	-67	-149	-75	6	-10726	3942	-24230	-142	-12661	-11240	-26754	-150	-10565	-14358	-17623	121	-12190	-15483	-9788	-80
1.295000	-25	42	89	-57	-108	-33	13	-14	-17	7	-72	-61	-99	-17	-28	-56	-101	39	-81	-29	-105	-21	-102	-64	-56	4	-97	-12	-76	-70	-149	-74	-6	-10864	4445	-23639	-195	-12571	-11073	-26272	-101	-10575	-14011	-16960	153	-12018	-15201	-9374	16
1.295833	-28	42	88	-60	-113	-33	12	35	-17	5	-62	-63	-97	-13	-26	-57	-101	38	-83	-33	-108	-22	-102	-68	-64	11	-100	-14	-76	-70	-148	-74	-34	-10985	4958	-23028	-267	-12500	-10870	-25717	-179	-10594	-13629	-16256	75	-11840	-14900	-9040	64
1.296667	-27	43	88	-58	-107	-32	12	-14	-17	8	-75	-66	-96	-14	-29	-59	-100	38	-84	-31	-103	-21	-98	-66	-62	1	-98	-14	-72	-67	-145	-74	-55	-11091	5477	-22383	-299	-12447	-10626	-25084	-214	-10615	-13221	-15529	-49	-11658	-14590	-8799	73
1.297500	-25	44	90	-56	-107	-16	17	-15	-17	5	-70	-60	-93	-11	-25	-57	-99	40	-81	-28	-103	-17	-96	-65	-62	1	-95	-10	-69	-67	-145	-75	-49	-11171	5996	-21725	-222	-12413	-10347	-24394	-240	-10702	-12792	-14795	-83	-11480	-14274	-8655	85
1.298333	-24	45	90	-55	-110	-29	15	-13	-17	7	-69	-59	-94	-12	-25	-58	-98	37	-75	-31	-105	-21	-95	-66	-64	0	-98	-12	-72	-70	-145	-74	6	-11240	6491	-21055	-253	-12400	-10028	-23654	-333	-10774	-12347	-14073	-158	-11309	-13948	-8621	73
1.299167	-26	44	89	-62	-110	-39	16	-17	-19	2	-74	-65	-99	-14	-28	-58	-97	36	-85	-32	-104	-21	-98	-65	-63	0	-102	-12	-74	-67	-145	-76	15	-11282	6980	-20374	-268	-12406	-9664	-22849	-282	-10857	-11891	-13365	-229	-11145	-13608	-8680	77
1.300000	-28	39	88	-59	-109	-32	12	-14	-18	5	-70	-63	-95	-11	-24	-59	-103	38	-83	-29	-105	-16	-98	-50	-62	3	-98	-11	-74	-68	-147	-77	-39	-11305	7445	-19701	-173	-12417	-9270	-22010	-217	-10924	-11432	-12695	-174	-10999	-13269	-8847	81
1.300833	-25	43	90	-60	-108	-31	13	-15	-22	2	-74	-66	-95	-13	-28	-59	-99	36	-83	-29	-105	-21	-102	-67	-64	-10	-101	-13	-75	-72	-147	-76	-31	-11306	7881	-19038	-168	-12449	-8823	-21138	-188	-11025	-10978	-12082	-98	-10872	-12912	-9109	93
1.301667	-27	43	89	-61	-112	-36	11	-16	-18	2	-70	-73	-97	-12	-28	-59	-99	36	-84	-35	-107	-22	-99	-66	-65	0	-99	-14	-75	-70	-148	-77	-26	-11285	8290	-18386	-51	-12491	-8343	-20242	-124	-11103	-10535	-11527	-84	-10756	-12550	-9462	99
1.302500	-28	44	87	-61	-111	-34	11	-14	-17	10	-72	-65	-98	-13	-29	-58	-99	36	-84	-31	-105	-22	-99	-66	-65	-1	-97	-13	-77	-70	-147	-74	-77	-11228	8666	-17771	35	-12537	-7828	-19334	-55	-11176	-10099	-11048	-48	-10678	-12177	-9899	20
1.303333	-26	43	87	-57	-112	-32	10	-11	-19	7	-73	-63	-94	-11	-32	-59	-103	37	-85	-32	-107	-22	-96	-69	-76	0	-100	-12	-73	-68	-148	-75	-83	-11180	8995	-17196	-4	-12592	-7300	-18422	-60	-11242	-9684	-10666	13	-10621	-11790	-10407	-57
1.304167	1	46	91	-57	-108	-30	13	-11	-16	6	-70	-63	-97	-12	-27	-58	-100	39	-83	-29	-103	-21	-96	-64	-60	0	-101	-9	-73	-68	-151	-74	-87	-11099	9285	-16670	68	-12650	-6715	-17516	-119	-11297	-9285	-10338	113	-10586	-11391	-10975	-97
1.305000	-22	46	90	-55	-107	-32	13	-9	-16	9	-68	-59	-93	-10	-31	-56	-97	37	-80	-28	-103	-18	-96	-55	-61	2	-95	-8	-69	-64	-142	-73	-92	-10992	9527	-16211	185	-12706	-6129	-16626	-88	-11341	-8909	-10114	208	-10577	-10984	-11589	-118
1.305833	-27	45	92	-55	-108	-28	16	-10	27	9	-68	-60	-93	-11	-26	-58	-97	38	-78	-28	-102	-17	-94	-64	-61	5	-96	-8	-72	-65	-145	-75	-42	-10874	9720	-15818	97	-12763	-5533	-15756	-31	-11377	-8554	-9983	106	-10607	-10575	-12240	-87
1.306667	-22	43	92	-57	-104	-32	11	-15	-19	4	-51	-62	-96	-11	-28	-56	-97	34	-84	-31	-104	-22	-100	-70	-67	-1	-99	-12	-75	-69	-148	-75	-44	-10737	9858	-15502	45	-12819	-4935	-14933	56	-11410	-8224	-9947	78	-10658	-10156	-12918	-40
1.307500	-30	37	85	-67	-113	-38	8	-14	-22	1	-76	-69	-100	-17	-30	-61	-103	42	-88	-35	-105	-24	-98	-68	-66	0	-100	-13	-79	-72	-150	-60	-51	-10581	9947	-15270	110	-12864	-4338	-14129	219	-11431	-7903	-9990	164	-10731	-9723	-13606	34
1.308333	-26	38	87	-61	-113	-36	11	-14	-22	0	-76	-64	-90	-18	-30	-59	-103	34	-86	-31	-93	-33	-100	-69	-65	0	-100	-12	-73	-72	-148	-75	-79	-10395	9988	-15114	216	-12902	-3755	-13382	251	-11450	-7595	-10104	157	-10826	-9284	-14297	-4
1.309167	-28	39	90	-62	-111	-34	12	-14	-19	3	-73	-76	-124	-15	-29	-62	-103	33	-84	-32	-104	-25	-98	-68	-66	0	-99	-14	-74	-68	-147	-77	-107	-10191	9971	-15048	217	-12925	-3190	-12685	87	-11460	-7294	-10297	88	-10938	-8837	-14981	-254
1.310000	-22	41	87	-60	-110	-34	12	-13	-19	3	-74	-66	-96	-17	-27	-55	-94	36	-82	-30	-108	-22	-99	-66	-66	0	-99	-15	-76	-72	-147	-75	-109	-9976	9902	-15062	160	-12933	-2645	-12043	66	-11468	-6999	-10548	-52	-11066	-8376	-15642	-310
1.310833	-18	41	88	-60	-112	-33	12	-12	-15	6	-72	-64	-98	-15	-26	-58	-100	35	-84	-32	-107	-34	-98	-66	-65	0	-99	-10	-73	-62	-143	-70	-110	-9744	9776	-15149	154	-12934	-2131	-11453	30	-11479	-6696	-10848	-95	-11203	-7924	-16306	-272
1.311667	-27	39	91	-58	-108	-32	12	-11	-18	10	-66	-61	-98	-14	-32	-57	-98	37	-81	-28	-107	-21	-96	-68	-62	3	-96	-11	-73	-66	-145	-73	-111	-9487	9600	-15310	227	-12913	-1640	-10930	0	-11487	-6399	-11187	-33	-11349	-7467	-16931	-185
1.312500	-27	44	90	-56	-114	-34	12	-11	-13	9	-68	-61	-94	-14	-27	-56	-98	36	-81	-29	-105	-24	-97	-86	-62	1	-96	-4	-72	-67	-144	-72	-84	-9215	9374	-15534	276	-12880	-1207	-10469	143	-11495	-6090	-11557	-31	-11497	-6998	-17533	-86
1.313333	-22	43	90	-57	-107	-33	16	-9	-16	6	-69	-62	-121	-13	-27	-57	-97	35	-81	-30	-104	-21	-94	-67	-63	1	-97	-13	-73	-66	-144	-76	-122	-8931	9087	-15806	271	-12825	-804	-10071	213	-11507	-5780	-11953	-31	-11649	-6533	-18112	-75
1.314167	-23	43	86	-57	-111	-33	15	-13	-17	18	-72	-65	-96	-14	-27	-56	-98	33	-84	-32	-104	-23	-97	-69	-65	-11	-100	-11	-72	-68	-144	-75	-169	-8631	8770	-16116	208	-12757	-445	-9729	167	-11511	-5456	-12351	-42	-11796	-6068	-18663	-11
1.315000	-29	42	88	-57	-109	-35	12	-14	-19	3	-73	-64	-97	-16	-31	-60	-104	26	-90	-31	-108	-15	-102	-72	-66	-4	-101	-15	-75	-72	-149	-80	-172	-8318	8409	-16444	182	-12678	-135	-9444	175	-11505	-5129	-12750	-108	-11944	-5616	-19214	7
1.315833	-28	38	87	-63	-114	-35	5	-16	-24	0	-78	-68	-98	-21	-30	-62	-101	30	-87	-32	-111	-26	-101	-68	-67	-3	-102	-14	-80	-69	-147	-78	-166	-7984	8021	-16775	147	-12577	141	-9225	142	-11495	-4794	-13141	-194	-12077	-5169	-19662	10
1.316667	-27	39	85	-63	-113	-35	12	-16	-19	4	-73	-68	-96	-14	-29	-59	-101	60	-88	-33	-107	-21	-101	-69	-65	0	-99	-14	-74	-68	-143	-76	-177	-7636	7599	-17087	127	-12460	370	-9057	61	-11464	-4453	-13505	-240	-12196	-4736	-20108	81
1.317500	-24	43	95	-56	-113	-33	15	-14	-17	5	-70	-64	-94	-14	-27	-57	-97	36	-84	-30	-103	-21	-96	-66	-61	1	-99	-13	-77	-66	-142	-81	-159	-7269	7187	-17368	114	-12334	547	-8944	16	-11419	-4120	-13849	-294	-12307	-4323	-20531	89
1.318333	-23	43	90	-56	-111	-32	17	-11	-13	7	-70	-62	-93	-24	-29	-56	-99	36	-85	-33	-104	-22	-101	-68	-62	1	-97	-14	-72	-67	-144	-76	-137	-6896	6752	-17614	121	-12203	679	-8886	-63	-11356	-3801	-14155	-322	-12406	-3939	-20904	34
1.319167	-22	43	88	-39	-109	-30	13	-14	-18	7	-70	-63	-96	-16	-27	-56	-98	37	-86	-31	-103	-19	-96	-66	-62	0	-99	-13	-76	-69	-147	-73	-128	-6503	6327	-17801	-60	-12057	768	-8859	-88	-11265	-3489	-14432	-215	-12491	-3581	-21249	109
1.320000	-26	39	90	-58	-109	-32	15	-13	-18	5	-72	-88	-97	-13	-26	-57	-96	37	-85	-26	-105	-17	-99	-67	-63	1	-99	-13	-72	-68	-144	-75	-129	-6095	5908	-17929	-72	-11912	811	-8899	-99	-11133	-3204	-14664	-136	-12550	-3261	-21528	199
1.320833	-26	42	103	-57	-101	-31	12	-15	-13	5	-72	-66	-97	-14	-29	-59	-96	36	-85	-35	-101	-21	-100	-67	-63	2	-100	-14	-73	-68	-146	-74	-115	-5672	5514	-17988	26	-11762	805	-8970	-190	-11007	-2949	-14853	-236	-12592	-2985	-21796	279
1.321667	-23	43	89	-55	-108	-34	10	-14	-17	8	-72	-60	-85	-17	-31	-58	-100	34	-83	-34	-103	-22	-103	-69	-62	0	-99	-14	-73	-68	-144	-74	-73	-5258	5149	-17978	-65	-11613	756	-9075	-250	-10835	-2731	-14990	-293	-12609	-2751	-21989	212
1.322500	-25	43	104	-58	-109	-32	19	-14	-17	5	-73	-62	-97	-17	-31	-61	-101	35	-86	-33	-103	-22	-102	-57	-63	0	-84	-15	-72	-69	-150	-76	-75	-4789	4821	-17905	-49	-11461	656	-9215	-300	-10638	-2556	-15066	-299	-12596	-2570	-22129	7
1.323333	-24	42	88	-55	-110	-35	9	-17	-22	5	-75	-64	-99	-17	-15	-60	-101	36	-90	-35	-110	-23	-103	-69	-69	-3	-102	-17	-77	-70	-150	-76	-53	-4329	4533	-17780	-40	-11314	511	-9384	-232	-10417	-2438	-15096	-382	-12547	-2460	-22198	-85
1.324167	-28	41	82	-61	-108	-34	9	-17	-22	0	-76	-62	-96	-16	-30	-60	-100	32	-86	-33	-102	-19	-100	-66	-64	0	-100	-14	-69	-66	-147	-73	-60	-3863	4297	-17595	-63	-11165	326	-9571	-76	-10169	-2361	-15062	-609	-12461	-2380	-22192	-74
1.325000	-23	42	90	-57	-107	-30	13	-11	-15	4	-73	-61	-88	-14	-28	-57	-96	40	-85	-34	-101	-19	-99	-68	-59	1	-100	-14	-73	-67	-145	-74	-51	-3388	4112	-17380	-112	-11025	72	-9782	-187	-9898	-2348	-14980	-797	-12339	-2376	-22112	-32
1.325833	-21	45	91	-56	-104	-45	15	-10	-15	10	-69	-59	-91	-13	-26	-57	-97	37	-83	-33	-103	-19	-96	-66	-61	17	-99	-12	-70	-67	-143	-72	-40	-2919	3978	-17143	-80	-10894	-194	-10009	-350	-9617	-2388	-14847	-901	-12176	-2432	-21952	21
1.326667	-22	44	91	-56	-105	-29	13	-12	-14	1	-73	-65	-96	-14	-26	-55	-97	39	-84	-30	-103	-21	-100	-66	-60	3	-101	-15	-73	-68	-146	-67	25	-2453	3885	-16899	-60	-10772	-522	-10250	-361	-9333	-2498	-14670	-880	-11980	-2550	-21723	-25
1.327500	-26	43	88	-61	-111	-35	10	-14	-17	4	-75	-64	-96	-15	-28	-59	-97	34	-86	-36	-110	-23	-100	-69	-65	1	-114	-17	-74	-69	-148	-77	33	-1997	3831	-16665	-177	-10658	-894	-10500	-379	-9035	-2659	-14451	-816	-11735	-2728	-21416	-133
1.328333	-28	42	88	-56	-108	-32	11	-15	-19	7	-70	-62	-97	-15	-29	-59	-98	38	-84	-32	-105	-18	-100	-67	-62	2	-99	-15	-72	-68	-147	-75	44	-1555	3814	-16445	-164	-10547	-1297	-10737	-474	-8738	-2856	-14204	-713	-11457	-2958	-21020	-409
1.329167	-25	37	89	-58	-108	-35	50	-12	-15	6	-78	-65	-93	-16	-28	-58	-98	37	-83	-34	-105	-25	-100	-68	-64	-9	-101	-13	-73	-69	-146	-75	24	-1141	3812	-16263	-286	-10439	-1740	-10997	-566	-8445	-3142	-13941	-694	-11137	-3237	-20562	-702
1.330000	-21	44	92	-58	-111	-32	11	-14	-16	6	-72	-52	-95	-15	-28	-60	-101	38	-103	-33	-103	-21	-87	-66	-62	2	-100	-16	-72	-67	-147	-77	-45	-746	3818	-16126	-326	-10339	-2204	-11238	-568	-8153	-3461	-13660	-794	-10810	-3562	-20047	-595
1.330833	-24	41	85	-60	-105	-32	12	-13	-18	6	-73	-62	-96	-13	-25	-58	-96	38	-81	-31	-102	-23	-100	-72	-63	-1	-100	-12	-78	-69	-147	-73	-24	-386	3818	-16031	-247	-10242	-2699	-11480	-558	-7872	-3823	-13384	-756	-10426	-3923	-19476	-453
1.331667	-28	41	87	-60	-107	-34	13	-13	-17	7	-73	-62	-96	-15	-27	-60	-103	34	-84	-31	-105	-23	-100	-69	-65	0	-100	-12	-73	-68	-146	-74	9	-66	3795	-15994	-293	-10144	-3210	-11712	-566	-7602	-4212	-13135	-613	-10040	-4314	-18876	-302
1.332500	-28	40	86	-60	-114	-36	7	-23	-21	1	-75	-66	-96	-17	-29	-59	-99	36	-83	-32	-112	-22	-98	-68	-64	1	-99	-13	-72	-67	-147	-76	15	220	3742	-16006	-276	-10048	-3727	-11929	-470	-7338	-4632	-12902	-446	-9647	-4721	-18240	-16
1.333333	-27	39	86	-62	-110	-32	13	-11	-16	6	-49	-63	-97	-12	-30	-57	-102	36	-90	-41	-107	-23	-99	-68	-66	0	-100	-13	-75	-69	-147	-76	0	460	3641	-16067	-163	-9952	-4249	-12136	-333	-7093	-5071	-12708	-353	-9258	-5162	-17594	281
1.334167	-30	42	87	-59	-111	-32	8	-12	-22	6	-74	-66	-96	-16	-27	-60	-101	36	-84	-34	-105	-23	-99	-68	-67	15	-99	-15	-76	-68	-148	-74	-27	657	3487	-16164	-228	-9853	-4759	-12329	-305	-6852	-5519	-12556	-414	-8882	-5571	-16949	367
1.335000	-26	41	88	-64	-111	-33	12	-14	-17	5	-75	-66	-100	-16	-29	-60	-98	35	-85	-38	-108	-29	-101	-69	-64	0	-100	-15	-70	-68	-149	-76	-55	813	3266	-16285	-241	-9750	-5255	-12508	-337	-6623	-5959	-12457	-443	-8521	-5987	-16319	336
1.335833	-28	42	88	-59	-111	-35	0	-15	-19	3	-75	-65	-100	-19	-29	-58	-104	32	-86	-32	-121	-24	-99	-69	-67	0	-102	-13	-84	-74	-149	-77	-92	928	2979	-16435	-303	-9640	-5736	-12667	-340	-6401	-6420	-12409	-349	-8200	-6381	-15714	370
1.336667	-27	42	89	-60	-112	-36	9	-14	-21	4	-73	-64	-102	-16	-26	-59	-101	36	-82	-30	-109	-25	-99	-68	-63	2	-98	-12	-74	-68	-145	-75	-68	1007	2623	-16584	-210	-9522	-6188	-12808	-267	-6187	-6856	-12414	-243	-7906	-6742	-15136	360
1.337500	-27	44	90	-59	-109	-31	13	-12	-14	6	-70	-64	-94	-14	-25	-60	-98	35	-83	-29	-101	-21	-97	-66	-61	2	-96	-9	-72	-65	-143	-75	-45	1056	2192	-16717	-68	-9397	-6600	-12924	-238	-5982	-7268	-12470	-225	-7659	-7063	-14599	369
1.338333	-22	40	91	-56	-104	-29	18	-14	-14	4	-68	-61	-95	-13	-24	-57	-93	35	-82	-26	-103	-18	-97	-68	-61	1	-96	-10	-66	-66	-144	-75	-73	1076	1698	-16827	-173	-9267	-6986	-13021	-300	-5785	-7656	-12570	-260	-7470	-7348	-14104	369
1.339167	-25	40	88	-57	-107	-30	15	-11	-17	7	-73	-63	-95	-14	-28	-60	-99	35	-82	-29	-105	-21	-100	-66	-62	2	-99	-8	-68	-69	-153	-75	-91	1074	1143	-16897	-241	-9122	-7315	-13105	-265	-5598	-8013	-12712	-266	-7326	-7576	-13665	342
1.340000	-25	41	89	-59	-112	-31	13	-16	-21	5	-73	-60	-97	-21	-27	-60	-100	34	-85	-32	-104	-17	-100	-69	-66	-1	-105	-15	-74	-69	-149	-76	-85	1060	540	-16923	-227	-8983	-7606	-13160	-167	-5423	-8325	-12879	-201	-7239	-7751	-13264	310
1.340833	-29	36	82	-63	-131	-31	11	-15	-19	2	-76	-65	-97	-17	-27	-60	-102	30	-90	-40	-107	-22	-100	-67	-67	-3	-100	-13	-73	-68	-145	-77	-70	1044	-99	-16884	-92	-8822	-7845	-13182	-132	-5250	-8602	-13044	-136	-7196	-7862	-12898	232
1.341667	-28	40	87	-59	-107	-32	13	-16	-21	4	-74	-66	-100	8	-28	-62	-101	33	-88	-33	-109	-19	-101	-69	-66	-1	-101	-14	-76	-70	-148	-77	-56	1032	-767	-16776	99	-8657	-8032	-13164	7	-5093	-8827	-13205	-79	-7200	-7915	-12555	172
1.342500	-28	41	86	-61	-135	-33	12	-16	-19	7	-73	-66	-100	-18	-26	-59	-100	32	-87	-35	-108	-24	-102	-69	-65	0	-99	-15	-74	-68	-148	-77	-63	1033	-1446	-16601	163	-8472	-8160	-13101	211	-4954	-8996	-13340	36	-7235	-7909	-12229	177
1.343333	-25	41	87	-59	-109	-33	15	-10	-17	7	-73	-67	-98	-17	-26	-58	-99	36	-86	-33	-105	-22	-99	-67	-65	0	-102	-13	-74	-73	-147	-76	-80	1049	-2139	-16359	158	-8273	-8233	-12988	311	-4822	-9109	-13425	12	-7299	-7851	-11899	209
1.344167	-21	42	90	-58	-110	-33	13	-1	-17	6	-67	-64	-95	-13	-24	-56	-100	36	-83	-30	-103	-21	-93	-68	-64	0	-99	18	-73	-67	-146	-74	-92	1097	-2811	-16046	74	-8062	-8254	-12816	290	-4731	-9170	-13445	-69	-7377	-7734	-11561	199
1.345000	-22	43	91	-55	-108	-31	17	-11	-15	9	-66	-60	-96	-13	-18	-57	-99	40	-84	-30	-99	-17	-98	-66	-61	4	-98	-11	-73	-66	-143	-74	-105	1171	-3470	-15677	47	-7833	-8209	-12574	192	-4655	-9174	-13384	-3	-7457	-7577	-11176	213
1.345833	-21	46	92	-56	-107	-28	17	-11	-13	10	-69	-62	-94	-12	-22	-56	-96	39	-83	-30	-101	-18	-99	-68	-63	3	-98	-10	-68	-66	-144	-68	-92	1276	-4107	-15250	9	-7588	-8104	-12262	191	-4602	-9106	-13228	92	-7521	-7381	-10755	276
1.346667	-24	43	89	-57	-108	-32	20	-12	-16	5	-69	-65	-99	-13	-24	-57	-101	35	-82	-30	-102	-18	-99	-65	-62	0	-98	-13	-72	-68	-143	-77	-75	1417	-4710	-14775	-16	-7322	-7946	-11878	258	-4570	-8994	-12969	161	-7582	-7158	-10280	227
1.347500	-29	37	86	-61	-111	-34	11	-16	-17	2	-73	-66	-99	-15	-26	-58	-100	23	-85	-33	-105	-24	-101	-70	-63	-4	-103	-13	-74	-70	-151	-79	-81	1594	-5284	-14272	-31	-7035	-7729	-11400	160	-4558	-8810	-12597	90	-7596	-6904	-9726	247
1.348333	-26	38	88	-60	-110	-36	11	-15	-18	4	-75	-67	-99	-18	-29	-61	-104	35	-86	-35	-109	-26	-102	-69	-66	-3	-102	-13	-73	-72	-149	-80	-52	1804	-5816	-13739	-68	-6722	-7452	-10845	-86	-4559	-8584	-12105	-67	-7571	-6629	-9104	268
1.349167	1	37	86	-62	-110	-35	8	-19	-25	0	-73	-68	-96	-17	-31	-61	-100	36	-85	-33	-103	-19	-102	-68	-65	-3	-103	-12	-72	-68	-150	-78	-35	2052	-6298	-13181	-79	-6383	-7114	-10207	-286	-4563	-8284	-11472	47	-7483	-6343	-8396	211
1.350000	-28	39	87	-59	-107	-32	12	-16	-17	15	-73	-64	-94	-15	-29	-60	-101	36	-79	-34	-105	-22	-102	-68	-63	-3	-101	-12	-74	-72	-148	-77	-69	2325	-6767	-12633	-36	-6022	-6707	-9487	-486	-4566	-7926	-10723	199	-7338	-6039	-7612	268
1.350833	-25	49	85	-57	-112	-33	11	-14	-17	6	-72	-65	-99	-15	-28	-58	-99	37	-84	-33	-88	-22	-102	-68	-63	-1	-107	-14	-74	-72	-147	-75	-48	2617	-7170	-12073	-33	-5626	-6245	-8695	-637	-4546	-7514	-9878	50	-7130	-5729	-6761	377
1.351667	-27	43	85	-59	-101	-31	13	-12	-17	6	-72	-63	-99	-14	-27	-58	-99	36	-82	-33	-108	-24	-100	-67	-66	-4	-98	-11	-73	-68	-147	-77	-24	2920	-7531	-11514	-49	-5206	-5723	-7846	-580	-4513	-7048	-8930	-92	-6850	-5415	-5853	338
1.352500	-25	40	88	-58	-109	-30	12	-13	-18	7	-70	-64	-97	-15	-26	-59	-98	38	-83	-31	-102	-21	-111	-68	-61	0	-101	-11	-75	-69	-150	-75	-17	3233	-7895	-10978	-5	-4762	-5149	-6946	-366	-4437	-6533	-7900	-113	-6516	-5090	-4888	345
1.353333	-24	42	86	-60	-102	-38	15	-15	-17	6	-67	-62	-95	-17	-28	-58	-96	37	-83	-31	-108	-24	-98	-67	-61	-1	-98	-12	-76	-68	-150	-76	0	3541	-8212	-10462	26	-4298	-4516	-6018	-110	-4315	-5967	-6808	-141	-6110	-4753	-3892	303
1.354167	-26	41	87	-61	-107	-34	13	-13	-16	7	-77	-62	-95	-17	-30	-58	-98	35	-85	7	-103	-22	-100	-66	-63	6	-102	-14	-69	-67	-148	-76	-35	3834	-8498	-9960	175	-3818	-3841	-5067	123	-4141	-5363	-5660	-144	-5643	-4405	-2891	194
1.355000	-22	40	86	-58	-108	-33	12	-15	-15	5	-74	-63	-110	-15	-39	-57	-101	37	-84	-32	-105	-22	-99	-68	-65	-1	-101	-12	-73	-67	-147	-83	-95	4110	-8750	-9491	253	-3328	-3118	-4120	184	-3915	-4720	-4493	-12	-5155	-4042	-1903	51
1.355833	-24	40	88	-59	-113	-33	11	-17	-19	4	-75	-64	-98	-17	-32	-63	-100	29	-86	-32	-104	-25	-103	-69	-64	-3	-101	-13	-73	-72	-149	-79	-63	4350	-8969	-9048	98	-2832	-2349	-3185	171	-3563	-4046	-3323	114	-4625	-3657	-948	-94
1.356667	-27	38	86	-48	-113	-36	10	-16	-23	4	-76	-68	-99	-17	-30	-60	-103	33	-87	-35	-109	-25	-101	-69	-75	-6	-102	-17	-76	-72	-149	-79	-14	4556	-9149	-8633	86	-2332	-1550	-2298	236	-3218	-3355	-2176	150	-4071	-3246	-51	-98
1.357500	-28	40	86	-62	-111	-34	12	-15	-18	5	-75	-87	-98	-17	-28	-60	-97	32	-85	-56	-101	-23	-95	-65	-63	0	-98	-11	-67	-65	-145	-74	-50	4721	-9291	-8250	12	-1840	-725	-1462	284	-2769	-2635	-1064	95	-3505	-2803	775	-66
1.358333	-22	43	90	-57	-107	-31	15	-11	-16	1	-74	-60	-94	-14	-29	-57	-96	35	-84	-28	-103	-22	-98	-65	-62	2	-99	-12	-75	-68	-145	-73	-97	4820	-9383	-7902	-70	-1373	113	-706	275	-2268	-1915	-15	90	-2946	-2329	1502	-87
1.359167	-23	40	87	-57	-109	-31	16	-9	-17	7	-72	-60	-97	-14	-27	-57	-98	38	-82	-32	-111	-21	-96	-66	-49	0	-97	-10	-74	-66	-139	-76	-101	4885	-9426	-7593	-30	-936	959	-38	310	-1706	-1185	968	231	-2402	-1819	2117	-12
1.360000	-23	43	90	-55	-109	-17	17	-10	-24	10	-73	-65	-96	-17	-33	-58	-98	35	-84	-30	-104	-23	-97	-67	-63	1	-102	-15	-75	-68	-146	-74	-88	4876	-9413	-7317	144	-527	1804	530	278	-1101	-462	1849	421	-1890	-1273	2612	29
1.360833	-25	42	88	-59	-109	-31	16	-10	-17	6	-69	-60	-96	-15	-26	-55	-96	32	-83	-31	-104	-24	-98	-65	-64	0	-100	-12	-72	-68	-144	-73	-118	4806	-9334	-7090	212	-155	2640	994	128	-458	252	2631	519	-1407	-692	2981	-13
1.361667	-25	44	91	-57	-109	-32	16	-10	-14	8	-68	-60	-96	-15	-26	-57	-97	35	-81	-27	-102	-19	-98	-64	-64	3	-87	-12	-74	-68	-146	-73	-147	4674	-9181	-6882	89	171	3461	1345	69	190	956	3302	354	-975	-77	3222	-60
1.362500	-26	43	90	-58	-111	-31	13	-13	-18	21	-70	-61	-97	-14	-26	-59	-101	34	-58	-27	-107	-22	-97	-67	-63	2	-99	-11	-73	-68	-145	-76	-104	4474	-8956	-6722	222	472	4245	1580	124	838	1641	3851	125	-581	572	3336	-23
1.363333	-24	43	90	-57	-109	-29	16	3	-17	9	-88	-59	-97	-15	-27	-58	-98	33	-80	-26	-104	-22	-97	-64	-63	-8	-96	-10	-66	-66	-144	-76	-102	4215	-8652	-6615	286	675	4994	1712	160	1470	2308	4282	44	-237	1251	3337	30
1.364167	-19	45	92	-56	-105	-30	15	-11	-15	9	-69	-61	-90	-13	-11	-60	-97	37	-80	-26	-100	-19	-98	-73	-61	0	-95	-8	-68	-66	-142	-73	-95	3893	-8269	-6545	267	848	5710	1739	215	2063	2956	4596	-39	47	1951	3229	77
1.365000	-21	46	92	-58	-105	-31	17	-10	-15	7	-76	-58	-97	-13	-26	-58	-100	34	-81	-30	-103	-17	-99	-65	-73	1	-100	-10	-74	-66	-145	-78	-88	3512	-7823	-6522	387	967	6336	1666	240	2605	3580	4786	-141	313	2659	3029	140
1.365833	-26	43	87	-57	-111	-31	10	-12	-21	5	-74	-59	-96	-14	-25	-55	-99	35	-98	-27	-101	-16	-95	-64	-65	0	-97	-9	-70	-64	-141	-73	-114	3085	-7279	-6540	320	1042	6925	1523	156	3084	4187	4868	-154	529	3377	2763	119
1.366667	-25	45	88	-56	-101	-28	15	-10	-15	8	-69	-61	-95	-12	-25	-55	-100	34	-83	-29	-102	-17	-96	-65	-64	-21	-98	-9	-73	-67	-144	-75	-110	2604	-6672	-6604	259	1062	7440	1300	113	3480	4772	4847	-132	712	4084	2417	-58
1.367500	-28	43	87	-60	-111	-33	11	-11	-18	9	-67	-64	-101	-16	-25	-60	-101	35	-86	-33	-108	-19	-98	-69	-65	0	-102	-16	-75	-68	-145	-75	-114	2075	-5999	-6706	210	1043	7892	1031	82	3788	5331	4730	-131	853	4782	2040	-110
1.368333	-25	40	85	-63	-111	-31	15	-9	-18	6	-74	-62	-95	-17	-27	-60	-100	33	-87	-33	-104	-21	-100	-70	-62	0	-98	-11	-75	-69	-146	-77	-73	1524	-5263	-6836	113	986	8262	725	-5	4005	5881	4536	-118	992	5465	1634	-31
1.369167	-26	43	87	-58	-110	-31	13	-13	-17	7	-72	-63	-99	-15	-29	-59	-99	32	-103	-30	-104	-19	-99	-69	-63	0	-100	-14	-76	-72	-148	-78	-74	940	-4480	-6992	137	899	8556	401	-101	4128	6410	4270	-70	1112	6120	1223	8
1.370000	-26	49	87	-60	-114	-32	12	-12	-16	6	-70	-59	-98	-18	-27	-61	-98	35	-82	-32	-108	-22	-102	-68	-63	8	-99	-14	-74	-70	-144	-100	-153	334	-3662	-7177	93	779	8779	69	-179	4158	6925	3939	-63	1230	6743	808	17
1.370833	-24	42	88	-58	-109	-29	15	-11	-12	6	-70	-63	-96	-14	-26	-59	-104	36	-78	-30	-99	-21	-100	-69	-61	1	-101	-11	-73	-70	-146	-77	-155	-260	-2815	-7371	5	636	8931	-252	-307	4089	7412	3571	-165	1342	7327	401	-51
1.371667	-25	44	87	-58	-109	-32	15	-13	-15	6	-69	-61	-94	-13	-23	-59	-98	35	-81	-26	-103	-31	-100	-67	-65	2	-98	-11	-72	-51	-145	-74	-129	-902	-1947	-7573	-109	470	9009	-561	-424	3938	7877	3169	-255	1454	7869	13	-129
1.372500	-27	44	86	-59	-108	-33	12	-9	-21	6	-74	-60	-100	-14	-27	-61	-101	35	-81	-32	-103	-22	-97	-70	-63	1	-98	-15	-70	-69	-148	-77	-114	-1525	-1075	-7779	-178	287	9019	-837	-487	3710	8311	2743	-314	1568	8368	-359	-62
1.373333	-26	41	86	-61	-112	-33	12	-16	-21	1	-76	-64	-99	-17	-29	-61	-101	35	-86	-36	-105	-5	-101	-72	-69	-5	-102	-15	-74	-72	-149	-83	-45	-2131	-208	-7972	-195	89	8968	-1083	-545	3413	8711	2302	-386	1684	8820	-714	46
1.374167	-28	33	79	-62	-113	-36	8	-15	-24	8	-77	-66	-99	-16	-30	-63	-107	33	-87	-35	-113	-22	-97	-72	-64	-3	-100	-15	-73	-69	-149	-80	5	-2720	641	-8151	-228	-113	8873	-1290	-538	3075	9083	1855	-373	1803	9232	-1055	70
1.375000	-25	39	85	-83	-111	-33	24	-14	-21	3	-76	-67	-97	-16	-28	-62	-100	34	-87	-35	-105	-24	-100	-72	-66	-3	-102	-18	-76	-74	-149	-77	-21	-3281	1438	-8298	-268	-329	8734	-1462	-429	2688	9410	1405	-329	1917	9595	-1382	40
1.375833	-27	38	85	-62	-110	-38	8	-16	-19	3	-76	-66	-97	-18	-32	-62	-98	32	-87	-35	-104	-25	-101	-70	-63	-4	-103	-17	-73	-75	-151	-76	-96	-3803	2260	-8415	-249	-551	8569	-1608	-342	2284	9683	967	-236	2025	9916	-1711	33
1.376667	-26	42	85	-61	-109	-31	12	-17	-22	3	-75	-66	-97	-16	-31	-65	-102	32	-77	-33	-107	-24	-101	-73	-66	0	-99	-15	-76	-73	-151	-76	-129	-4298	3023	-8488	-234	-767	8389	-1714	-329	1877	9926	525	-145	2123	10201	-2039	59
1.377500	-23	41	88	-60	-68	-34	12	-10	-19	9	-70	-63	-96	-16	-29	-59	-100	37	-83	-32	-108	-23	-97	-66	-63	0	-97	-13	-73	-69	-145	-70	-82	-4743	3747	-8519	-222	-981	8217	-1804	-351	1474	10095	89	-97	2208	10454	-2389	51
1.378333	-19	43	90	-57	-85	-32	17	-11	-11	7	-69	-61	-93	-13	-28	-56	-94	38	-82	-26	-100	-18	-93	-64	-60	0	-96	-8	-69	-68	-127	-72	-36	-5149	4421	-8503	-231	-1194	8052	-1885	-338	1090	10215	-346	-76	2263	10670	-2769	39
1.379167	-21	44	90	-57	-108	-33	15	-14	-15	5	-65	-59	-95	-14	-29	-61	-94	37	-84	-31	-102	-21	-101	-69	-60	0	-98	-10	-70	-68	-148	-73	-32	-5499	5047	-8440	-311	-1402	7911	-1972	-252	727	10265	-787	-85	2288	10858	-3174	56
1.380000	-23	42	88	-56	-107	-33	12	-33	-14	6	-70	-61	-96	-15	-32	-62	-99	34	-83	-30	-102	-22	-99	-68	-72	-1	-104	-10	-73	-70	-145	-74	-29	-5801	5626	-8331	-442	-1599	7808	-2063	-258	421	10251	-1235	-105	2288	11017	-3614	49
1.380833	-22	42	88	-60	-109	-35	11	-17	-17	5	-75	-66	-96	-15	-30	-61	-98	34	-95	-33	-102	-24	-101	-72	-64	-6	-102	-12	-72	-73	-148	-70	-39	-6051	6153	-8168	-352	-1781	7742	-2174	-316	151	10173	-1687	-100	2250	11157	-4089	46
1.381667	-27	39	86	-56	-110	-39	12	-15	-19	1	-73	-67	-96	-19	-34	-51	-101	30	-90	-34	-107	-24	-101	-74	-69	-7	-102	-16	-73	-72	-148	-80	-67	-6242	6637	-7958	-282	-1963	7721	-2311	-282	-49	10039	-2148	-87	2178	11268	-4607	58
1.382500	-29	37	86	-61	-110	-36	8	-22	-24	0	-77	-68	-93	-19	-34	-64	-97	33	-87	-33	-105	-25	-102	-72	-66	-6	-102	-13	-76	-73	-148	-76	-51	-6378	7079	-7699	-321	-2122	7746	-2472	-232	-190	9848	-2615	-65	2093	11368	-5161	93
1.383333	-26	40	86	-62	-109	-39	18	-15	-17	2	-73	-65	-99	-18	-31	-61	-100	29	-87	-34	-105	-23	-101	-68	-60	0	-101	-13	-72	-67	-147	-76	-39	-6454	7451	-7404	-213	-2266	7825	-2666	-228	-272	9610	-3088	-42	1952	11454	-5744	72
1.384167	-25	42	87	-57	-109	-33	13	-13	-16	-8	-74	-64	-98	-14	-30	-60	-99	30	-83	-33	-102	-21	-97	-67	-63	-3	-101	-13	-70	-69	-144	-74	-24	-6485	7821	-7068	-232	-2396	7934	-2888	-201	-290	9331	-3591	-39	1799	11499	-6352	-1
1.385000	-23	41	87	-58	-108	-33	36	-15	-15	5	-70	-62	-96	-15	-30	-59	-97	34	-84	-32	-104	-25	-96	-67	-62	5	-97	-11	-75	-68	-143	-75	-12	-6463	8130	-6707	-230	-2518	8070	-3142	-144	-251	9014	-4063	-8	1634	11531	-6970	4
1.385833	-19	43	92	-56	-108	-32	18	-11	-11	5	-68	-70	-93	-16	-27	-58	-96	36	-82	-22	-101	-19	-97	-66	-62	1	-100	-11	-69	-69	-145	-73	-31	-6398	8399	-6313	-49	-2621	8220	-3420	-126	-107	8671	-4544	39	1457	11542	-7597	57
1.386667	-19	42	94	-57	-109	-33	16	-14	-14	7	-69	-63	-94	-15	-27	-57	-97	33	-84	-32	-103	-22	-101	-68	-62	9	-100	-12	-74	-68	-144	-73	-43	-6286	8625	-5906	-245	-2723	8374	-3718	-117	-12	8312	-5014	101	1279	11531	-8215	118
1.387500	-25	40	90	-58	-119	-31	16	-14	-17	4	-77	-66	-88	-15	-29	-62	-98	33	-82	-31	-102	-21	-100	-70	-61	0	-101	-15	-73	-68	-144	-78	-56	-6131	8818	-5489	-296	-2814	8515	-4012	-59	173	7939	-5471	148	1114	11496	-8816	78
1.388333	-23	39	87	-59	-109	-33	17	-15	-15	2	-73	-67	-95	-15	-28	-60	-99	32	-86	-39	-103	-21	-101	-70	-65	0	-101	-12	-73	-69	-143	-76	-47	-5939	8972	-5069	-135	-2902	8632	-4296	-55	382	7587	-5897	153	956	11439	-9385	-9
1.389167	-24	38	88	-58	-108	-31	16	-13	-18	2	-70	-63	-97	3	-28	-57	-104	30	-85	-30	-105	-19	-99	-87	-65	-3	-101	-11	-74	-68	-146	-75	-38	-5712	9096	-4657	-165	-2986	8711	-4547	-111	610	7240	-6283	119	832	11366	-9915	-56
1.390000	-26	37	88	-68	-110	-31	16	-14	-23	1	-76	-62	-99	-16	-28	-59	-101	32	-86	-32	-107	-23	-95	-70	-67	-3	-104	-22	-78	-69	-147	-76	-31	-5458	9181	-4266	-169	-3077	8740	-4769	-124	834	6908	-6619	103	731	11271	-10382	-23
1.390833	-26	39	84	-60	-109	-31	11	-15	-19	2	-73	-73	-98	-16	-29	-38	-102	29	-85	-32	-105	-19	-99	-69	-62	1	-98	-12	-70	-69	-144	-75	-35	-5175	9250	-3898	-95	-3171	8711	-4925	-57	1055	6615	-6883	165	667	11155	-10792	141
1.391667	-26	41	88	-57	-105	-31	13	-13	-18	3	-73	-64	-96	-16	-27	-56	-99	32	-86	-30	-102	-22	-101	-69	-63	1	-99	-12	-72	-72	-144	-73	-50	-4867	9264	-3557	-277	-3279	8627	-5011	57	1246	6354	-7091	274	642	11045	-11134	180
1.392500	-26	41	88	-58	-113	-32	17	-14	-18	7	-68	-55	-97	-15	-27	-57	-100	36	-84	-33	-105	-21	-98	-68	-60	2	-97	-12	-73	-69	-144	-74	-83	-4536	9259	-3263	-183	-3400	8470	-5008	62	1403	6125	-7212	381	652	10896	-11414	116
1.393333	-25	43	89	-59	-110	-52	17	-12	-18	6	-72	-63	-98	-16	-28	-56	-101	33	-86	-28	-107	-19	-99	-69	-65	0	-96	-11	-76	-70	-145	-73	-120	-4194	9228	-3018	-18	-3529	8262	-4916	11	1513	5949	-7255	387	700	10753	-11626	3
1.394167	-26	40	88	-59	-111	-32	16	-14	-21	27	-70	-62	-98	-13	-27	-60	-96	34	-82	-27	-104	-22	-101	-70	-63	0	-97	-11	-74	-69	-147	-74	-124	-3834	9165	-2828	-11	-3686	7995	-4717	26	1566	5814	-7210	323	782	10620	-11768	-131
1.395000	-26	42	89	-57	-109	-33	17	-11	-16	5	-70	-61	-98	-14	-27	-58	-96	36	-81	-29	-102	-17	-98	-67	-63	2	-96	-12	-79	-69	-142	-74	-87	-3466	9080	-2695	57	-3854	7694	-4411	41	1562	5724	-7089	283	897	10490	-11860	-159
1.395833	-24	41	87	-60	-109	-32	16	-15	-18	4	-72	-65	-99	-13	-26	-58	-108	33	-85	-32	-107	-22	-101	-70	-63	-4	-100	-11	-73	-72	-145	-74	-96	-3091	8966	-2617	12	-4043	7364	-4002	118	1499	5666	-6885	256	1036	10379	-11902	-215
1.396667	-22	40	90	-58	-109	-30	15	-12	-17	4	-69	-63	-94	-15	-28	-61	-100	34	-85	-30	-104	-21	-99	-68	-65	0	-98	-11	-80	-69	-145	-74	-117	-2702	8833	-2597	60	-4256	7032	-3489	271	1387	5690	-6607	241	1191	10288	-11914	-333
1.397500	-23	44	93	-57	-101	-29	24	-15	-17	8	-66	-61	-93	-12	-28	-58	-96	38	-81	-26	-102	-17	-98	-66	-62	0	-96	-7	-67	-68	-144	-72	-97	-2303	8676	-2644	164	-4488	6716	-2891	354	1222	5733	-6266	96	1358	10231	-11905	-304
1.398333	-24	42	92	-44	-107	-31	20	-12	-16	7	-69	-61	-95	-15	-26	-59	-100	34	-87	-30	-104	-21	-98	-67	-64	-1	-97	-12	-72	-55	-146	-75	-66	-1911	8494	-2718	147	-4745	6437	-2222	279	1017	5815	-5885	-38	1544	10198	-11901	-67
1.399167	-28	39	88	-60	-111	-35	13	-16	-19	2	-75	-62	-97	-15	-29	-57	-100	32	-83	-30	-102	-12	-97	-68	-63	-1	-101	-12	-70	-67	-146	-72	-70	-1506	8301	-2840	229	-5016	6217	-1491	268	783	5938	-5460	-19	1692	10207	-11897	20
1.400000	-26	39	88	-59	-107	-32	1	-13	-16	6	-69	-61	-93	-13	-26	-62	-99	35	-84	-31	-102	-21	-101	-75	-64	0	-102	-8	-74	-68	-143	-74	-95	-1106	8087	-3005	379	-5311	6066	-725	346	528	6092	-5021	-10	1848	10254	-11923	-9
1.400833	-25	39	90	-60	-110	-33	13	-15	-18	5	-73	-66	-99	-15	-27	-61	-104	35	-84	-31	-103	-21	-98	-67	-60	0	-104	-14	-75	-62	-146	-73	-14	-702	7858	-3192	535	-5622	6001	43	364	270	6260	-4589	-11	1974	10332	-11981	-51
1.401667	-25	41	86	-62	-109	-33	16	-15	-21	5	-73	-63	-98	-16	-28	-60	-99	35	-81	-30	-107	-22	-100	-67	-56	-1	-101	-12	-75	-69	-148	-75	6	-303	7621	-3398	589	-5954	6036	785	278	12	6449	-4179	-30	2082	10438	-12077	5
1.402500	-27	41	88	-59	-109	-33	16	-16	-18	3	-75	-65	-100	-16	-30	-45	-101	33	-85	-30	-105	-22	-100	-64	-64	-3	-102	-14	-74	-72	-147	-73	-25	87	7374	-3611	569	-6296	6167	1464	195	-238	6635	-3818	-145	2157	10561	-12215	156
1.403333	-24	42	90	-62	-113	-34	13	-15	-15	6	-73	-65	-97	-15	-29	-58	-95	34	-82	-31	-102	-21	-99	-65	-60	1	-102	-12	-66	-68	-146	-72	26	473	7128	-3824	458	-6653	6378	2043	119	-466	6816	-3526	-282	2202	10688	-12390	209
1.404167	-25	42	91	-62	-83	-32	15	-11	-16	9	-73	-61	-97	-19	-27	-59	-97	35	-85	-28	-103	-19	-96	-63	-61	1	-102	-9	-73	-66	-146	-75	6	845	6881	-4040	415	-7024	6678	2491	9	-678	6971	-3312	-340	2200	10802	-12604	179
1.405000	-24	43	78	-57	-107	-30	15	-12	-21	6	-72	-60	-95	-13	-26	-56	-100	34	-84	-29	-103	-18	-98	-69	-76	0	-99	-9	-73	-66	-146	-77	-68	1201	6637	-4223	337	-7405	7036	2769	-83	-879	7095	-3220	-348	2159	10880	-12839	155
1.405833	-21	41	90	-58	-105	-32	12	-12	-17	7	-91	-63	-94	-12	-28	-59	-98	35	-79	-28	-103	-22	-96	-63	-60	1	-100	-11	-67	-67	-145	-76	-88	1532	6399	-4404	256	-7797	7441	2842	-130	-1060	7170	-3251	-356	2079	10909	-13083	180
1.406667	-24	42	89	-61	-110	-34	12	-16	-18	1	-74	-66	-97	-17	-29	-68	-102	30	-86	-35	-91	-24	-102	-70	-66	-1	-108	-14	-74	-70	-149	-79	-42	1836	6169	-4571	206	-8197	7852	2693	-198	-1241	7183	-3418	-316	1949	10866	-13325	218
1.407500	-50	34	85	-66	-112	-19	9	-16	-22	0	-76	-72	-97	-16	-30	-63	-105	25	-91	-33	-105	-25	-101	-72	-67	0	-103	-13	-74	-72	-149	-80	-36	2121	5952	-4715	160	-8585	8255	2302	-264	-1409	7137	-3731	-213	1783	10732	-13545	212
1.408333	-28	45	87	-62	-109	-34	9	-18	-22	1	-77	-68	-98	-18	-30	-60	-101	30	-84	-33	-108	-26	-103	-70	-65	-21	-105	-17	-77	-40	-152	-77	-68	2376	5774	-4839	218	-8965	8618	1641	-348	-1585	7015	-4195	-128	1568	10495	-13722	160
1.409167	-28	38	85	-64	-112	-34	11	-16	-22	2	-77	-68	-96	-15	-29	-60	-104	53	-88	-35	-92	-25	-102	-69	-63	0	-102	-14	-74	-72	-149	-76	-31	2594	5607	-4954	125	-9317	8910	714	-451	-1778	6815	-4815	-41	1313	10130	-13844	87
1.410000	-28	39	106	-60	-110	-35	0	-14	-19	1	-76	-68	-98	-18	-29	-60	-99	29	-86	-33	-105	-24	-100	-69	-66	0	-101	-16	-75	-70	-148	-78	-27	2780	5475	-5052	-4	-9629	9101	-497	-561	-1982	6532	-5588	56	1008	9633	-13893	115
1.410833	-26	39	89	-61	-108	-35	11	-16	-17	4	-72	-64	-96	-16	3	-60	-98	33	-85	-33	-108	-25	-103	-72	-63	1	-101	-13	-72	-62	-148	-76	-68	2931	5365	-5146	-7	-9897	9164	-1973	-695	-2213	6172	-6502	39	662	8996	-13847	168
1.411667	-21	42	88	-60	-109	-35	12	-15	-17	5	-70	-63	-95	-31	-26	-59	-95	34	-83	-30	-96	-17	-98	-66	-58	3	-98	-11	-70	-67	-151	-77	-88	3049	5287	-5240	-184	-10094	9090	-3695	-808	-2475	5725	-7559	-85	271	8213	-13716	121
1.412500	-23	39	89	-62	-108	-35	11	-13	-18	9	-75	-86	-94	-13	-25	-58	-97	35	-85	-30	-104	-24	-102	-73	-64	0	-99	-13	-69	-68	-149	-81	-90	3124	5234	-5341	-286	-10224	8853	-5646	-810	-2771	5225	-8717	-152	-165	7289	-13477	156
1.413333	-26	44	89	-60	-107	-33	12	-15	-15	6	-72	-64	-96	-14	-28	-60	-98	30	-84	-32	-85	-22	-98	-73	-61	0	-98	-13	-70	-68	-149	-99	-88	3175	5209	-5450	-333	-10264	8457	-7789	-791	-3091	4649	-9981	-169	-646	6225	-13143	214
1.414167	-24	40	88	-60	-109	-47	12	-15	-19	4	-74	-69	-98	-15	-28	-58	-99	45	-85	-33	-105	-23	-100	-70	-63	-1	-99	-17	-72	-66	-146	-76	-79	3196	5213	-5576	-321	-10203	7895	-10086	-783	-3462	4016	-11317	-228	-1159	5044	-12718	142
1.415000	-29	38	84	-60	-79	-33	11	-16	-21	1	-75	-70	-97	-17	-30	-62	-105	30	-92	-57	-108	-27	-103	-50	-66	-5	-103	-17	-77	-73	-148	-81	-110	3184	5241	-5717	-370	-10042	7180	-12505	-787	-3823	3348	-12697	-319	-1702	3767	-12218	68
1.415833	-30	36	84	-67	-113	-45	7	-18	-19	-1	-79	-72	-102	-18	-31	-64	-103	30	-88	-35	-105	-26	-102	-75	-67	-5	-103	-21	-61	-73	-149	-79	-104	3164	5296	-5871	-510	-9775	6321	-14984	-796	-4207	2654	-14072	-419	-2253	2428	-11664	47
1.416667	-26	41	86	-63	-105	-36	12	-17	-16	2	-74	-65	-95	-19	-27	-65	-100	33	-87	-34	-107	-38	-105	-72	-62	-3	-99	-14	-69	-73	-149	-76	-61	3128	5369	-6044	-506	-9406	5347	-17458	-715	-4605	1958	-15403	-506	-2807	1049	-11072	23
1.417500	-22	42	89	-58	-107	-31	13	-14	-13	5	-63	-64	-96	-15	-28	-58	-97	37	-83	-32	-102	-23	-98	-68	-63	0	-97	-23	-72	-64	-145	-74	-69	3082	5460	-6232	-266	-8952	4283	-19870	-546	-4994	1244	-16666	-398	-3341	-343	-10476	-86
1.418333	-22	44	90	-57	-107	-32	15	-15	-16	5	-70	-63	-97	-15	-27	-57	-98	36	-75	-33	-107	-24	-100	-69	-65	-4	-100	-13	-79	-73	-148	-75	-104	3030	5557	-6439	-83	-8394	3150	-22178	-375	-5379	545	-17822	-153	-3857	-1711	-9912	-205
1.419167	-23	40	90	-58	-109	-31	15	-8	-21	6	-65	-62	-96	-14	-27	-60	-98	38	-82	-29	-107	-39	-98	-69	-60	0	-99	-13	-72	-70	-149	-76	-84	2982	5672	-6652	51	-7780	1991	-24313	-112	-5741	-135	-18823	-145	-4322	-3019	-9399	-272
1.420000	-23	41	89	-56	-108	-33	12	-15	-17	6	-73	-62	-94	-17	-26	-59	-98	37	-83	-31	-104	-25	-99	-69	-62	-9	-100	-13	-73	-68	-146	-73	-64	2946	5785	-6873	228	-7120	833	-26250	111	-6077	-786	-19670	-239	-4720	-4232	-8958	-315
1.420833	-19	42	116	-58	-104	-33	15	-15	-17	9	-74	-92	-95	-16	-29	-61	-99	35	-85	-31	-103	-24	-102	-68	-64	-4	-101	-15	-73	-67	-146	-76	-79	2914	5902	-7101	443	-6428	-298	-27935	101	-6376	-1401	-20302	-186	-5039	-5335	-8650	-331
1.421667	-25	39	87	-59	-109	-33	11	-17	-19	3	-74	-63	-96	-14	-28	-60	-97	35	-87	-33	-103	-22	-100	-72	-65	-3	-102	-14	-74	-69	-149	-76	-109	2906	6022	-7324	524	-5734	-1372	-29329	154	-6635	-1977	-20711	-79	-5272	-6303	-8453	-320
1.422500	-25	38	85	-60	-110	-34	9	-48	-18	4	-73	-63	-96	-18	-30	-59	-101	36	-88	-31	-107	-24	-99	-69	-63	-3	-102	-15	-74	-69	-146	-77	-117	2919	6136	-7544	337	-5033	-2347	-30416	293	-6839	-2510	-20890	34	-5384	-7120	-8390	-303
1.423333	-26	41	68	-63	-107	-34	15	-14	-19	2	-76	-67	-97	-16	-29	-59	-101	23	-88	-32	-109	-24	-101	-72	-65	-5	-104	-16	-74	-100	-147	-76	-135	2955	6255	-7751	348	-4376	-3217	-31188	373	-6999	-3010	-20829	137	-5397	-7781	-8475	-349
1.424167	-27	36	84	-62	-115	-39	11	-17	-21	-3	-74	-67	-97	-15	-33	-61	-99	34	-86	-33	-102	-21	-98	-68	-65	-3	-100	-13	-68	-76	-144	-76	-149	3024	6368	-7947	449	-3762	-3955	-31649	384	-7103	-3459	-20529	155	-5284	-8281	-8697	-337
1.425000	-24	43	87	-58	-108	-33	13	-15	-14	4	-72	-64	-96	-14	-29	-56	-96	49	-83	-30	-101	-23	-99	-66	-60	6	-99	-13	-75	-73	-143	-75	-121	3117	6472	-8128	250	-3214	-4583	-31811	318	-7149	-3889	-20017	158	-5071	-8623	-9059	-191
1.425833	-22	40	89	-60	-110	-35	16	-12	-17	3	-70	-52	-94	-12	-25	-56	-100	35	-85	-31	-104	-22	-97	-63	-65	0	-98	-12	-70	-67	-141	-74	-108	3233	6573	-8298	166	-2730	-5076	-31678	296	-7143	-4292	-19310	188	-4746	-8831	-9524	-56
1.426667	-26	44	89	-59	-109	-31	15	-13	-17	4	-73	-64	-95	-15	-47	-80	-100	34	-85	-31	-105	-23	-99	-68	-64	1	-100	-15	-74	-69	-147	-79	-117	3374	6666	-8462	75	-2307	-5442	-31294	229	-7086	-4682	-18444	185	-4335	-8926	-10086	-69
1.427500	-24	69	89	-59	-109	-38	9	-14	-18	2	-74	-86	-95	-18	-30	-61	-100	34	-86	-32	-109	-27	-102	-68	-63	-4	-100	-15	-75	-70	-148	-78	-94	3539	6752	-8615	67	-1994	-5701	-30674	154	-6975	-5072	-17460	104	-3845	-8932	-10718	-112
1.428333	-18	40	87	-59	-113	-36	15	-14	-23	4	-73	-64	-100	-15	-36	-61	-101	33	-85	-31	-107	-23	-98	-67	-65	1	-100	-14	-74	-70	-147	-76	-77	3728	6831	-8760	175	-1729	-5867	-29843	106	-6803	-5468	-16385	-55	-3287	-8893	-11384	-23
1.429167	-25	42	88	-59	-111	-36	9	-16	-18	5	-70	-65	-97	-15	-30	-57	-96	32	-85	-30	-107	-23	-101	-70	-66	-1	-99	-13	-70	-72	-147	-75	-83	3930	6906	-8911	78	-1521	-5978	-28855	-17	-6572	-5898	-15275	-166	-2700	-8849	-12040	10
1.430000	-27	42	89	-59	-104	-34	15	-14	-16	4	-72	-64	-93	-15	-30	-62	-98	30	-88	-51	-102	-19	-99	-70	-59	-1	-98	-19	-73	-68	-145	-75	-72	4143	6962	-9071	18	-1353	-6055	-27732	-133	-6266	-6344	-14175	-206	-2091	-8857	-12672	-87
1.430833	-22	41	90	-56	-102	-36	15	-11	-16	2	-75	-64	-103	-14	-27	-59	-98	33	-84	-30	-102	-24	-99	-69	-64	-7	-99	-14	-74	-68	-145	-75	-92	4368	7012	-9245	90	-1207	-6140	-26513	-205	-5886	-6905	-13140	-190	-1491	-8928	-13232	-56
1.431667	-24	43	88	-58	-109	-35	15	-15	-16	3	-68	-66	-98	-19	-28	-47	-102	30	-87	-32	-108	-25	-91	-73	-65	-3	-99	-15	-73	-72	-150	-76	-107	4592	7049	-9453	149	-1052	-6263	-25244	-268	-5423	-7515	-12206	-64	-922	-9143	-13709	10
1.432500	-28	41	88	-79	-112	-40	12	-19	-21	0	-77	-50	-98	-18	-30	-60	-100	32	-87	-35	-105	-22	-101	-68	-64	0	-103	-15	-82	-68	-148	-73	-90	4820	7086	-9679	51	-890	-6453	-23954	-292	-4873	-8208	-11407	-26	-395	-9516	-14064	16
1.433333	-23	41	86	-64	-110	-32	15	-15	-17	3	-74	-64	-97	-15	-29	-60	-99	22	-87	-38	-103	-22	-101	-74	-64	0	-98	-16	-70	-68	-149	-76	-119	5037	7073	-9952	-41	-723	-6747	-22672	-273	-4230	-9005	-10773	-99	68	-10095	-14295	-3
1.434167	-22	41	90	-57	-108	-34	12	-15	-17	2	-75	-65	-93	-17	-29	-60	-100	33	-85	-31	-103	-23	-102	-68	-64	0	-102	-13	-75	-93	-145	-74	-144	5245	7059	-10261	-61	-489	-7164	-21423	-154	-3503	-9914	-10331	-104	447	-10891	-14380	-22
1.435000	-24	43	89	-59	-114	-36	10	-14	-18	4	-75	-65	-99	-18	-31	-61	-107	32	-83	-39	-105	-24	-104	-73	-65	-3	-101	-16	-83	-72	-150	-75	-193	5442	7016	-10621	-94	-212	-7730	-20210	-69	-2667	-10942	-10075	-114	738	-11902	-14321	-49
1.435833	-24	40	87	-62	-112	-39	11	-19	-18	0	-75	-67	-94	-21	-31	-62	-105	28	-87	-35	-109	-25	-104	-72	-69	-4	-92	-14	-74	-73	-151	-77	-243	5619	6954	-11031	-98	129	-8452	-19050	-126	-1763	-12082	-10019	-137	931	-13134	-14119	-60
1.436667	-22	41	86	-60	-111	-33	10	-17	-22	2	-73	-64	-91	-19	-30	-61	-100	29	-90	-35	-104	-25	-105	-72	-64	-1	-98	-13	-72	-70	-146	-74	-238	5789	6864	-11489	-214	511	-9320	-17937	-171	-794	-13331	-10136	-173	1023	-14558	-13776	-46
1.437500	-23	45	91	-55	-110	-31	19	-12	-14	6	-70	-63	-95	-15	-26	-58	-97	35	-81	-33	-100	-21	-98	-66	-61	1	-96	-11	-68	-65	-152	-72	-218	5940	6739	-12000	-287	922	-10368	-16874	-144	206	-14686	-10408	-275	1012	-16160	-13312	-19
1.438333	-22	46	91	-56	-107	-31	16	-14	-18	5	-73	-61	-92	-14	-27	-58	-97	35	-85	-30	-101	-19	-99	-69	-64	0	-95	-14	-70	-68	-145	-69	-213	6073	6585	-12562	-193	1344	-11552	-15857	-69	1222	-16133	-10810	-327	901	-17904	-12761	-96
[truncated: 10,273 more rows]
[truncated: 15 more columns]
