# Supplementary material for: Novel Methods for Surface EMG Analysis and Exploration Based on Multi-Modal Gaussian Mixture Models
Source: PLoS One. 2016 Jun 30;11(6):e0157239. doi: 10.1371/journal.pone.0157239 (PMC4928879; doi:10.1371/journal.pone.0157239)
Supplement: S1 File — (ZIP) [file pone.0157239.s001.zip › Haf_horses_trot_data/Haf_h09_t2_kin.trc]

PathFileType	4	(X/Y/Z)	D:\Users\zsoldosr\Desktop\HaflingerProjektEMGBiopsy\RawData\M2\Missourit2r.trc
DataRate	CameraRate	NumFrames	NumMarkers	Units	OrigDataRate	OrigDataStartFrame	OrigNumFrames
120.00	120.00	1200	7	mm	120.00	1	1200
Frame#	Time	Head			Withers			Sacrum			HFL			HFR			HHL			HHR
		X1	Y1	Z1	X2	Y2	Z2	X3	Y3	Z3	X4	Y4	Z4	X5	Y5	Z5	X6	Y6	Z6	X7	Y7	Z7
1	0.000	1268.11523	163.95908	1417.15784	114.43553	248.31525	1400.76746	-790.52985	277.75964	1333.71167	-67.09158	420.81900	-0.35427	883.15155	119.31781	28.75557	-292.25458	365.11560	16.56975	-1171.75256	160.30371	8.53867
2	0.008	1269.28076	164.37924	1416.17871	115.26598	249.16122	1401.55579	-790.76929	276.83829	1333.82312	-86.25193	423.84265	5.15804	874.79089	119.53094	20.02884	-294.52728	371.01648	7.68660	-1187.68005	160.22990	14.17938
3	0.017	1270.48901	164.76694	1414.98206	116.03056	249.96883	1402.11328	-790.92822	275.97806	1333.68079	-104.00677	427.66840	12.72575	864.14301	120.23643	11.83348	-298.91763	376.28018	0.96365	-1203.22473	160.76208	20.52686
4	0.025	1271.74011	165.04547	1413.41064	116.68493	250.71039	1402.25891	-790.94519	275.23853	1333.11768	-118.85467	432.51059	23.94892	849.31750	121.56468	5.02014	-306.95374	380.37146	-2.61457	-1217.79309	162.20244	28.18991
5	0.033	1273.01245	165.14047	1411.38904	117.21033	251.36954	1401.88708	-790.79358	274.67212	1332.08374	-128.86243	437.80338	39.45534	829.53278	123.49187	0.39945	-319.65262	383.17548	-3.71292	-1230.45154	164.30791	37.59633
6	0.042	1274.30505	165.05334	1408.90430	117.59731	251.93095	1400.96814	-790.49231	274.30518	1330.61877	-132.02539	442.55978	58.33265	805.64166	125.91085	-1.95735	-337.51968	385.13382	-3.80247	-1239.92444	166.43573	48.72829
7	0.050	1275.64270	164.85583	1405.97791	117.82495	252.38115	1399.53076	-790.10162	274.12851	1328.80591	-127.61903	446.00912	78.03773	779.58270	128.48386	-2.82011	-359.92978	386.88031	-3.90160	-1244.86328	167.94994	60.87717
8	0.058	1277.04114	164.61371	1402.65649	117.85168	252.72928	1397.63733	-789.70868	274.11038	1326.73462	-116.98051	447.97400	95.43859	753.04712	130.82603	-3.09780	-385.08072	388.77798	-4.26504	-1244.27368	168.37573	72.77649
9	0.067	1278.48865	164.36218	1399.02026	117.61707	253.02682	1395.36755	-789.41345	274.20328	1324.48108	-102.51024	448.72726	108.51060	726.78937	132.81830	-3.26632	-411.13257	390.85266	-4.76841	-1237.71753	167.31197	83.04689
10	0.075	1279.93958	164.11351	1395.18152	117.04972	253.36963	1392.81213	-789.31238	274.33539	1322.09961	-85.97731	448.55777	117.22144	700.92657	134.60938	-3.46166	-437.17105	392.98157	-5.21353	-1225.23865	164.47237	90.61716
11	0.083	1281.29163	163.80728	1391.26746	116.08137	253.88007	1390.06799	-789.47913	274.40677	1319.62000	-67.84819	447.52136	123.00368	675.34216	136.36868	-3.73197	-463.04623	395.00983	-5.50345	-1207.23340	159.92818	94.89510
12	0.092	1282.42029	163.34291	1387.40637	114.66237	254.67453	1387.23169	-789.95203	274.30261	1317.04773	-47.73449	445.53381	127.58257	649.84747	138.15448	-4.08717	-488.78113	396.81970	-5.71091	-1184.32898	154.23160	95.80051
13	0.100	1283.28638	162.76405	1383.72498	112.77279	255.83206	1384.39319	-790.73145	273.92233	1314.37122	-25.12020	442.58786	132.13860	624.30872	139.97986	-4.47589	-514.37982	398.43604	-5.94233	-1157.23242	148.11841	93.79640
14	0.108	1283.96997	162.32983	1380.34802	110.43208	257.37753	1381.62634	-791.78455	273.20993	1311.57947	0.07819	438.96179	137.17159	598.72797	141.85860	-4.81453	-539.89136	399.99200	-6.19578	-1126.61548	142.06383	89.76045
15	0.117	1284.56958	162.32323	1377.39429	107.70882	259.27933	1378.98083	-793.04486	272.17166	1308.68213	27.41951	435.14325	142.65263	573.18250	143.77689	-5.04418	-565.35089	401.52911	-6.43628	-1093.07092	136.22736	84.64447
16	0.125	1285.09778	162.84634	1374.97278	104.72722	261.45273	1376.48279	-794.41077	270.87378	1305.72302	56.32501	431.43799	148.08931	547.72723	145.67014	-5.16002	-590.75061	403.01141	-6.65973	-1057.07849	130.73628	79.19875
17	0.133	1285.48132	163.81010	1373.17676	101.67171	263.76312	1374.14893	-795.75848	269.42041	1302.78381	86.39963	427.82669	152.68536	522.37134	147.46796	-5.22185	-616.11658	404.49652	-6.82936	-1018.97345	125.84009	73.94594
18	0.142	1285.62830	165.03961	1372.07190	98.78062	266.04346	1372.00623	-796.97864	267.92828	1299.98071	117.41530	424.17734	155.67595	497.07248	149.17415	-5.32946	-641.48969	406.06622	-6.91674	-979.04224	121.81218	69.27324
19	0.150	1285.48938	166.37962	1371.68445	96.30565	268.12781	1370.10706	-798.01434	266.50562	1297.45667	149.20937	420.42450	156.66083	471.73163	150.84729	-5.54083	-666.88696	407.71384	-6.96327	-937.76068	118.75747	65.48449
20	0.158	1285.06091	167.72667	1371.99756	94.43307	269.85910	1368.53052	-798.86670	265.24072	1295.35742	181.70856	416.57690	155.69411	446.27155	152.53307	-5.82631	-692.34253	409.40280	-7.01310	-895.90112	116.54243	62.83282
21	0.167	1284.34167	168.99368	1372.96021	93.20706	271.07147	1367.36670	-799.56317	264.20688	1293.79590	214.97986	412.65125	153.12863	420.72134	154.26942	-6.11459	-717.89844	411.10361	-7.06975	-854.34955	114.94041	61.61958
22	0.175	1283.32776	170.12701	1374.51013	92.52330	271.63068	1366.68713	-800.11786	263.46039	1292.82971	249.12790	408.67004	149.57388	395.16714	156.09290	-6.36026	-743.55859	412.79651	-7.10781	-813.83459	113.73779	62.21057
23	0.183	1282.05359	171.16571	1376.59021	92.20840	271.52802	1366.52148	-800.51440	263.02048	1292.46973	284.15811	404.70117	145.79913	369.64990	157.98938	-6.56078	-769.31012	414.51993	-7.06678	-774.74854	112.80049	64.64371
24	0.192	1280.59924	172.21701	1379.13892	92.11250	270.89783	1366.86365	-800.71771	262.87045	1292.69592	320.00616	400.81351	142.22784	344.13373	159.88594	-6.71563	-795.14862	416.35400	-6.87737	-737.10895	112.28255	68.14896
25	0.200	1279.05957	173.37971	1382.07263	92.15352	269.93402	1367.69434	-800.70050	262.97858	1293.47009	356.61307	396.99197	138.60777	318.53510	161.72096	-6.78680	-821.07477	418.31952	-6.53240	-700.62000	112.64943	71.39722
26	0.208	1277.52734	174.70886	1385.28723	92.31857	268.79831	1368.99451	-800.46820	263.29431	1294.75647	393.90656	393.15207	134.32602	292.75409	163.50171	-6.72189	-847.09662	420.32037	-6.12517	-664.82422	114.27760	73.38411
27	0.217	1276.09155	176.22945	1388.67236	92.64475	267.57309	1370.73840	-800.07129	263.72617	1296.54089	431.77609	389.22729	128.89247	266.71106	165.31090	-6.52253	-873.19824	422.21838	-5.77607	-629.38434	117.04433	73.96077
28	0.225	1274.81921	177.94250	1392.12244	93.19151	266.26117	1372.88599	-799.58185	264.15915	1298.82739	470.07376	385.15836	122.16685	240.41357	167.23209	-6.25002	-899.32904	423.96942	-5.52788	-594.21222	120.43330	73.51083
29	0.233	1273.73328	179.79352	1395.53613	94.01035	264.81876	1375.38037	-799.04626	264.51059	1301.61377	508.55380	380.77008	114.33920	213.97003	169.22249	-5.95728	-925.47626	425.63361	-5.36186	-559.29968	124.00381	72.35345
30	0.242	1272.84070	181.69817	1398.81165	95.11976	263.19708	1378.14746	-798.46307	264.76254	1304.87122	546.84619	375.75067	105.74918	187.50098	171.14471	-5.67155	-951.69843	427.29443	-5.25416	-524.66107	127.55802	70.63516
31	0.250	1272.20117	183.65259	1401.85437	96.49338	261.37463	1381.09839	-797.79871	264.95291	1308.53699	584.63257	369.82446	96.64114	161.05927	172.94360	-5.40680	-978.05579	429.03632	-5.17486	-490.51093	130.93782	68.54223
32	0.258	1271.94568	185.78021	1404.59131	98.06812	259.36880	1384.13489	-797.01788	265.14648	1312.51111	621.87170	362.93527	86.98869	134.63123	174.68709	-5.15213	-1004.53314	430.93384	-5.08221	-457.37018	133.89143	66.29324
33	0.267	1272.20996	188.24055	1406.97888	99.77423	257.22974	1387.16345	-796.10992	265.40216	1316.65405	658.85022	355.33994	76.60982	108.18378	176.44043	-4.89320	-1030.99231	433.03827	-4.90115	-426.02930	136.13580	63.92219
34	0.275	1273.05371	191.08876	1408.99341	101.56511	255.03012	1390.11084	-795.10345	265.75690	1320.78955	696.00708	347.65894	65.62920	81.77179	178.17899	-4.62497	-1057.11108	435.38678	-4.41630	-397.41650	137.51732	61.09442
35	0.283	1274.42346	194.20351	1410.60754	103.41823	252.85242	1392.93030	-794.06555	266.22961	1324.71594	733.28882	340.83023	54.85106	55.65149	179.80734	-4.32170	-1082.38159	437.99622	-3.12963	-372.37036	138.03612	57.15185
36	0.292	1276.16931	197.35159	1411.78748	105.31236	250.77274	1395.58313	-793.08398	266.82886	1328.22522	769.16504	335.83740	45.53825	30.23846	181.22034	-3.93260	-1106.27319	440.84741	-0.39271	-351.47046	137.62645	51.48026
37	0.300	1278.10706	200.34518	1412.51636	107.20914	248.84793	1398.00781	-792.23444	267.54462	1331.12781	800.42139	333.17102	38.50545	5.94202	182.36682	-3.42005	-1128.41992	443.90039	4.10623	-334.97601	136.05495	43.90765
38	0.308	1280.08484	203.13419	1412.81885	109.05268	247.10666	1400.10181	-791.54431	268.32114	1333.28186	823.36035	332.43793	33.08151	-16.94293	183.26973	-2.82675	-1148.59644	447.12390	10.07094	-322.85303	133.10797	34.76512
39	0.317	1282.00952	205.76340	1412.76782	110.78139	245.54816	1401.73840	-790.97473	269.03955	1334.62610	835.59717	332.68384	27.14584	-38.30353	183.97266	-2.29391	-1166.55640	450.45267	16.91316	-315.00256	128.79935	24.66040
40	0.325	1283.83752	208.28918	1412.47217	112.34325	244.15369	1402.80579	-790.43695	269.55490	1335.17615	837.17957	333.12335	18.73808	-58.30804	184.39850	-1.85151	-1182.06592	453.71317	24.29671	-311.53125	123.51515	14.22985
41	0.333	1285.55737	210.74152	1412.04614	113.71057	242.89865	1403.23853	-789.83264	269.77362	1334.98303	830.21350	333.56293	7.95939	-77.27631	184.17207	-0.96518	-1195.15454	456.67389	32.41914	-312.77533	118.09470	4.12741
42	0.342	1287.17310	213.12650	1411.58093	114.89048	241.76517	1403.02454	-789.10315	269.68832	1334.12476	817.34595	334.38010	-2.64014	-95.02832	182.65866	1.76083	-1206.14624	459.12537	41.81623	-319.15192	113.64656	-4.68079
43	0.350	1288.69458	215.43881	1411.13257	115.92020	240.76292	1402.19226	-788.26575	269.33981	1332.74023	800.46057	336.05002	-9.97683	-110.18512	179.39828	8.06124	-1215.21313	460.77649	52.79360	-331.02557	111.06972	-10.97678
44	0.358	1290.13159	217.67056	1410.72742	116.84436	239.93332	1400.79724	-787.39691	268.76620	1331.01050	780.41748	338.48419	-13.15838	-120.45917	174.64804	18.63914	-1221.86426	461.14764	64.88994	-348.45819	110.57484	-14.22159
45	0.367	1291.49121	219.81546	1410.37134	117.68655	239.32135	1398.91589	-786.57037	267.98447	1329.06738	757.63892	341.05011	-13.81188	-124.01770	169.42636	32.21754	-1224.94080	459.88077	76.82847	-370.66895	111.61584	-15.17149
46	0.375	1292.77795	221.87009	1410.06091	118.43129	238.94147	1396.64160	-785.82294	266.99786	1326.93567	732.83398	343.27557	-13.85081	-120.52655	164.91495	46.17773	-1223.15039	457.27658	87.02473	-395.87158	113.36194	-15.13798
47	0.383	1293.99451	223.83359	1409.78918	119.02339	238.75340	1394.07019	-785.17462	265.81927	1324.57874	707.04968	345.18011	-14.00794	-110.88971	161.77682	58.18885	-1215.63147	454.31757	94.25793	-422.11078	115.28444	-15.04186
48	0.392	1295.14221	225.70679	1409.55005	119.37823	238.65327	1391.28528	-784.66193	264.50854	1321.97534	681.12231	346.96686	-14.24594	-96.37848	159.88759	67.32213	-1202.06982	452.10706	98.11307	-448.20081	117.26790	-15.26434
49	0.400	1296.22229	227.49133	1409.33899	119.39751	238.49307	1388.35193	-784.33563	263.21841	1319.13611	655.37256	348.72406	-14.48550	-78.14874	158.57118	73.95872	-1182.53589	451.33759	98.98152	-473.81897	119.25320	-15.79427
50	0.408	1297.23560	229.18921	1409.15332	118.99438	238.11844	1385.32239	-784.22931	262.20963	1316.06531	629.80334	350.43472	-14.78136	-57.14520	157.13118	78.98262	-1157.53369	452.05804	97.63709	-499.09229	121.06038	-16.40098
51	0.417	1298.18335	230.80228	1408.99170	118.12429	237.40034	1382.24561	-784.35590	261.76596	1312.74878	604.36731	352.07928	-15.16427	-34.05743	155.25139	83.10355	-1128.07520	453.72668	94.77102	-524.22992	122.59666	-16.90453
52	0.425	1299.06653	232.33231	1408.85352	116.80591	236.25690	1379.17456	-784.72626	262.05469	1309.18213	579.02563	353.64331	-15.57106	-9.34351	153.00433	86.66818	-1095.34143	455.52057	90.83751	-549.34363	123.95451	-17.26558
53	0.433	1299.88660	233.78091	1408.73816	115.12233	234.67072	1376.16858	-785.33710	263.06821	1305.39441	553.73682	355.11444	-15.92359	16.65936	150.59326	89.78388	-1060.22510	456.69470	86.15095	-574.44159	125.25050	-17.46812
54	0.442	1300.64490	235.14958	1408.64539	113.20774	232.70987	1373.28479	-786.14301	264.65640	1301.45850	528.47876	356.53381	-16.16687	43.70496	148.14781	92.44585	-1023.22021	456.77991	81.00095	-599.50543	126.55751	-17.51282
55	0.450	1301.34302	236.43977	1408.57483	111.22331	230.53668	1370.57117	-787.06244	266.58908	1297.49048	503.23196	357.99643	-16.28347	71.73376	145.73734	94.56353	-984.54724	455.57700	75.70551	-624.57153	127.98296	-17.50427
56	0.458	1301.98230	237.65289	1408.52563	109.32062	228.36642	1368.06775	-788.01306	268.63248	1293.62671	477.96274	359.59085	-16.34485	100.92279	143.44890	95.97166	-944.28546	453.09735	70.68097	-649.73590	129.63025	-17.58471
57	0.467	1302.56421	238.79036	1408.49731	107.60574	226.39328	1365.81873	-788.94122	270.60593	1289.98938	452.64786	361.33463	-16.48789	131.57172	141.36621	96.45914	-902.55524	449.57129	66.50536	-675.04102	131.48566	-17.77155
58	0.475	1303.09009	239.85359	1408.48914	106.12554	224.74828	1363.88049	-789.82196	272.38007	1286.67346	427.28787	363.16333	-16.77525	163.91248	139.53122	95.81496	-859.76038	445.38187	63.86523	-700.44800	133.43056	-17.93701
59	0.483	1303.56165	240.84401	1408.50049	104.87932	223.50414	1362.31909	-790.63556	273.84836	1283.76453	401.88806	365.01917	-17.11293	198.00165	137.94037	93.92976	-816.69934	440.84540	63.39861	-725.96283	135.34976	-17.96108
60	0.492	1303.98010	241.76306	1408.53052	103.84451	222.69678	1361.20154	-791.34845	274.92877	1281.35693	376.43399	366.91522	-17.35447	233.75763	136.49844	90.89713	-774.41327	436.01703	65.34054	-751.62805	137.24652	-17.87164
61	0.500	1304.34705	242.61217	1408.57849	103.00514	222.33652	1360.58398	-791.91211	275.59680	1279.54797	350.89389	368.87946	-17.44415	271.07135	135.01996	86.98424	-733.78345	430.65814	69.00842	-777.39844	139.23701	-17.80356
62	0.508	1304.66370	243.39279	1408.64380	102.37262	222.39897	1360.50244	-792.27448	275.90051	1278.41333	325.24481	370.88828	-17.42038	309.90088	133.35396	82.49294	-695.10205	424.38791	72.89550	-803.20874	141.36192	-17.81503
63	0.517	1304.93164	244.10637	1408.72559	101.99203	222.82187	1360.97461	-792.39587	275.93695	1277.99121	299.46689	372.87711	-17.34425	350.27869	131.48874	77.65990	-657.96875	416.98322	75.69685	-829.12830	143.49794	-17.79972
64	0.525	1305.15222	244.75435	1408.82336	101.93275	223.53383	1362.00757	-792.26202	275.81119	1278.28271	273.49918	374.80981	-17.24517	392.19196	129.55345	72.64551	-621.65674	408.59326	77.06990	-855.29199	145.51131	-17.61287
65	0.533	1305.32690	245.33817	1408.93616	102.26802	224.48486	1363.59802	-791.88586	275.60229	1279.26233	247.26257	376.73038	-17.09513	435.44815	127.75655	67.55852	-585.64844	399.62747	77.28622	-881.71021	147.38524	-17.23004
66	0.542	1305.45715	245.85925	1409.06348	103.05240	225.64647	1365.72656	-791.29700	275.34808	1280.89099	220.75522	378.72211	-16.85102	479.65753	126.32220	62.47202	-549.80774	390.54318	76.62797	-908.25415	149.20000	-16.76263
67	0.550	1305.54443	246.31905	1409.20447	104.30546	226.99817	1368.35144	-790.53094	275.05313	1283.12427	194.06601	380.82483	-16.51689	524.31726	125.45709	57.41523	-514.16284	381.77179	75.30152	-934.81012	151.05531	-16.32145
68	0.558	1305.58997	246.71901	1409.35840	106.00452	228.51363	1371.39917	-789.62109	274.71219	1285.91345	167.29176	382.97824	-16.15992	568.93286	125.29465	52.35914	-478.78040	373.57211	73.52052	-961.39246	152.98563	-15.90778
69	0.567	1305.59546	247.06058	1409.52478	108.08390	230.14244	1374.75500	-788.59076	274.32910	1289.19849	140.48022	385.05359	-15.88144	613.19727	125.80415	47.25402	-443.82831	365.99368	71.50875	-988.09338	154.93550	-15.52213
70	0.575	1305.56226	247.34518	1409.70264	110.44279	231.81154	1378.27380	-787.45227	273.91553	1292.89490	113.64304	387.00418	-15.71333	657.19409	126.73539	42.19051	-409.66479	359.19058	69.48845	-1014.97504	156.82953	-15.27503
71	0.583	1305.49158	247.57425	1409.89136	112.96574	233.45764	1381.81482	-786.21960	273.47244	1296.88367	86.81650	388.93646	-15.55236	701.37213	127.63679	37.65910	-376.97238	353.51321	67.47129	-1042.04529	158.62425	-15.23652
72	0.592	1305.38513	247.74924	1410.09033	115.54597	235.04825	1385.27539	-784.92407	272.97394	1301.00842	60.13164	390.99142	-15.22525	746.01923	127.93044	34.68053	-346.82037	349.26453	64.98299	-1069.20227	160.25807	-15.21145
73	0.600	1305.24426	247.87160	1410.29871	118.09380	236.56830	1388.58960	-783.61957	272.37921	1305.08386	33.85706	393.26108	-14.48755	790.30054	127.07926	34.34142	-320.46890	346.68066	61.14950	-1096.02954	161.66554	-14.65570
74	0.608	1305.07031	247.94275	1410.51587	120.52971	238.00101	1391.69434	-782.37732	271.66235	1308.90906	8.37595	395.82272	-12.97372	831.60516	124.93813	36.60202	-298.97354	346.04370	55.12762	-1121.73474	162.87997	-12.78643
75	0.617	1304.86475	247.96416	1410.74097	122.77696	239.32578	1394.50439	-781.27020	270.82513	1312.28467	-15.90859	398.75082	-10.36692	866.14526	122.05807	39.55038	-282.80859	347.57965	46.58717	-1145.55347	163.89386	-9.03662
76	0.625	1304.62903	247.93726	1410.97351	124.76646	240.52754	1396.92102	-780.34802	269.89212	1315.03638	-38.65816	402.08905	-6.62899	890.56366	119.36086	40.42242	-271.77142	351.31531	35.98193	-1167.16736	164.45294	-3.57261
77	0.633	1304.36475	247.86346	1411.21277	126.45513	241.60245	1398.85474	-779.61310	268.91251	1317.04224	-59.65403	405.86160	-1.87770	903.33881	117.32586	37.55712	-265.30707	357.02496	24.42725	-1186.59387	164.30417	2.91158
78	0.642	1304.07300	247.74425	1411.45776	127.84118	242.55202	1400.23706	-779.01282	267.96362	1318.25220	-78.80595	410.17337	4.10451	905.23407	115.78852	31.25943	-263.07565	364.08087	13.38264	-1203.97803	163.60419	9.94081
79	0.650	1303.75549	247.58104	1411.70813	128.96043	243.37428	1401.02356	-778.45807	267.13049	1318.69067	-95.88408	415.27798	12.28476	898.57892	114.61397	23.01345	-265.25201	371.34531	4.46554	-1219.60132	162.93819	17.58315
80	0.658	1303.41357	247.37527	1411.96289	129.86995	244.06400	1401.19495	-777.85492	266.47641	1318.44031	-109.89668	421.33090	24.11179	885.78595	114.15981	14.31267	-272.20676	377.48050	-1.03927	-1233.67493	162.90356	26.32277
81	0.667	1303.04858	247.12839	1412.22144	130.62906	244.61937	1400.75940	-777.12897	266.03690	1317.62122	-118.78738	427.97128	40.40913	868.37366	114.88251	6.45233	-284.12881	381.60162	-3.22147	-1245.86670	163.57866	36.76073
82	0.675	1302.66211	246.84184	1412.48315	131.28059	245.04240	1399.74988	-776.23718	265.82855	1316.37219	-120.40632	434.32632	60.17677	847.22253	116.76720	0.71663	-301.06876	383.79645	-3.61392	-1255.09692	164.53101	49.00674
83	0.683	1302.25537	246.51706	1412.74719	131.83566	245.34184	1398.22327	-775.18109	265.84363	1314.83020	-114.27905	439.48956	80.45947	823.31726	119.32755	-2.31251	-322.61462	384.99008	-3.72664	-1259.92578	165.34492	62.21031
84	0.692	1301.82996	246.15549	1413.01282	132.26758	245.54662	1396.25940	-774.01990	266.03836	1313.10266	-102.16480	442.92667	97.75424	797.91772	121.95972	-3.31780	-347.33286	386.17383	-4.08496	-1259.25146	165.74216	74.85489
85	0.700	1301.38733	245.75854	1413.27942	132.51672	245.71065	1393.95288	-772.86182	266.33881	1311.24597	-86.64145	444.55551	110.01713	772.08478	124.25811	-3.45503	-373.34290	387.78146	-4.59550	-1252.67554	165.25627	85.45779
86	0.708	1300.92883	245.32771	1413.54626	132.50378	245.90610	1391.40137	-771.83398	266.65225	1309.26917	-69.38708	444.64853	117.58665	746.33105	126.16212	-3.43488	-399.41348	389.74274	-5.07650	-1240.29956	163.26495	93.00697
87	0.717	1300.45593	244.86441	1413.81274	132.14627	246.21748	1388.70032	-771.05341	266.86469	1307.15320	-50.73803	443.66931	122.38309	720.77686	127.85688	-3.52014	-425.15475	391.84439	-5.41117	-1222.42151	159.42674	97.07820
88	0.725	1299.96997	244.37007	1414.07788	131.37645	246.73300	1385.94275	-770.60986	266.84027	1304.86597	-30.26607	442.08569	126.42924	695.40875	129.55754	-3.81420	-450.61121	393.88477	-5.58525	-1199.48279	153.98358	97.76456
89	0.733	1299.47253	243.84613	1414.34131	130.15997	247.52995	1383.21838	-770.55530	266.44562	1302.37927	-7.47111	440.22784	130.95866	670.16071	131.35716	-4.30558	-475.91440	395.72870	-5.72019	-1172.06665	147.67148	95.48114
90	0.742	1298.96497	243.29407	1414.60193	128.51192	248.65669	1380.60815	-770.89520	265.58649	1299.69299	17.80041	438.20953	136.30191	644.95105	133.23547	-4.83366	-501.12384	397.42206	-5.96918	-1140.79749	141.32475	90.85994
91	0.750	1298.44873	242.71530	1414.85938	126.50453	250.10741	1378.17334	-771.57794	264.23999	1296.85205	45.26797	435.95126	142.13284	619.73438	135.15569	-5.19613	-526.25360	399.10275	-6.36939	-1106.26013	135.45490	84.74382
92	0.758	1297.92517	242.11127	1415.11279	124.26323	251.80397	1375.94580	-772.49774	262.47641	1293.94006	74.41129	433.32413	147.77896	594.51471	137.09000	-5.31641	-551.32739	400.81949	-6.83030	-1068.97119	130.15195	78.05988
93	0.767	1297.39587	241.48340	1415.36145	121.95440	253.61079	1373.93494	-773.52753	260.45526	1291.05994	104.74516	430.29492	152.47115	569.32642	139.02573	-5.29025	-576.38684	402.57687	-7.19412	-1029.36206	125.35636	71.61388
94	0.775	1296.86218	240.83316	1415.60474	119.76824	255.37613	1372.15063	-774.55981	258.39450	1288.32068	135.95419	426.95160	155.54279	544.19275	140.96538	-5.29669	-601.48425	404.39127	-7.33352	-987.85193	121.08913	66.00478
95	0.783	1296.32544	240.16199	1415.84192	117.88784	256.96515	1370.62830	-775.52783	256.52219	1285.83972	167.87617	423.40594	156.62445	519.08978	142.87134	-5.45398	-626.65631	406.22845	-7.25242	-945.02814	117.39342	61.65907
96	0.792	1295.78723	239.47128	1416.07214	116.43678	258.25824	1369.43567	-776.40674	255.01921	1283.74194	200.49216	419.68539	155.69875	493.93814	144.67857	-5.72681	-651.92529	408.01630	-7.07750	-901.70898	114.27063	58.85626
97	0.800	1295.24890	238.76254	1416.29480	115.42969	259.12961	1368.65320	-777.20197	253.97054	1282.13953	233.94623	415.75665	152.96625	468.63568	146.38483	-5.98199	-677.31799	409.71677	-6.95148	-858.75659	111.74811	57.73530
98	0.808	1294.71191	238.03717	1416.50928	114.77698	259.47415	1368.34509	-777.92505	253.34525	1281.11011	268.40585	411.67996	148.90712	443.14651	148.06891	-6.13561	-702.84375	411.33832	-6.93364	-816.74915	109.90303	58.27935
99	0.817	1294.17761	237.29662	1416.71472	114.34772	259.27933	1368.53711	-778.57074	253.02473	1280.69434	303.86484	407.63995	144.37112	417.54532	149.80508	-6.22325	-728.48346	412.91684	-6.97865	-775.83179	108.84598	60.19468
100	0.825	1293.64758	236.54233	1416.91052	114.03445	258.63834	1369.22229	-779.11725	252.87511	1280.90051	340.25525	403.68790	139.96280	391.93527	151.58795	-6.33049	-754.23853	414.51874	-6.98343	-735.95703	108.68951	62.80518
101	0.833	1293.12305	235.77573	1417.09583	113.78663	257.68491	1370.38135	-779.54535	252.80363	1281.71167	377.60031	399.60532	135.48018	366.34369	153.36365	-6.48028	-780.14612	416.21765	-6.86683	-697.08466	109.53798	65.19643
102	0.842	1292.60571	234.99829	1417.27002	113.61758	256.52676	1371.99536	-779.84961	252.75407	1283.10376	415.81693	395.20697	130.44383	340.70032	155.10367	-6.59804	-806.21417	418.03262	-6.64265	-659.02777	111.53094	66.59721
103	0.850	1292.09680	234.21143	1417.43237	113.58649	255.21950	1374.04565	-780.03009	252.68166	1285.06006	454.60092	390.55661	124.66616	314.88721	156.86378	-6.58454	-832.37396	419.91821	-6.40468	-621.43555	114.68610	66.71020
104	0.858	1291.59778	233.41658	1417.58228	113.76257	253.77489	1376.50562	-780.08252	252.55934	1287.57654	493.62430	385.75861	118.08437	288.82397	158.77159	-6.41064	-858.52496	421.82275	-6.21369	-584.04108	118.65073	65.69882
105	0.867	1291.11011	232.61520	1417.71887	114.19138	252.18329	1379.33044	-779.99756	252.40082	1290.65674	532.63354	380.75037	110.65083	262.52502	160.86185	-6.12614	-884.62659	423.72501	-6.02560	-546.72882	122.82137	63.94622
106	0.875	1290.63525	231.80875	1417.84155	114.87709	250.43192	1382.44910	-779.76434	252.25874	1294.29358	571.41638	375.30728	102.46058	236.06830	162.98868	-5.79409	-910.73322	425.60904	-5.76198	-509.45197	126.71214	61.89479
107	0.883	1290.17456	230.99863	1417.94958	115.78413	248.52000	1385.76758	-779.37042	252.19199	1298.44604	609.90662	369.13934	93.69258	209.52661	164.98726	-5.44987	-936.93860	427.44336	-5.43580	-472.31665	130.20256	59.92861
108	0.892	1289.72949	230.18631	1418.04224	116.85620	246.47195	1389.18152	-778.80536	252.23407	1303.02063	648.41602	362.09180	84.47444	182.96069	166.81743	-5.12259	-963.30139	429.22400	-5.16292	-435.82837	133.50197	58.21061
109	0.900	1289.30151	229.37320	1418.11890	118.04307	244.33501	1392.59436	-778.07397	252.39423	1307.86511	687.55920	354.42349	74.96908	156.44708	168.53079	-4.84987	-989.78198	431.02948	-5.01147	-400.99939	136.79092	56.59256
110	0.908	1288.89197	228.56076	1418.17871	119.31744	242.16035	1395.93311	-777.20795	252.68382	1312.77820	727.46667	346.90759	65.67240	130.08447	170.17789	-4.64129	-1016.17108	433.00464	-4.82067	-369.06421	139.84479	54.63353
111	0.917	1288.50244	227.75043	1418.22107	120.66825	239.99200	1399.15051	-776.26611	253.12646	1317.52747	766.90344	340.51651	57.47872	104.02472	171.74141	-4.44659	-1042.05688	435.28180	-4.12486	-341.07483	142.03488	51.71074
112	0.925	1288.13416	226.94363	1418.24512	122.07577	237.87128	1402.20752	-775.33783	253.72379	1321.87488	803.20642	335.87390	51.16066	78.51837	173.14508	-4.15895	-1066.92126	437.89914	-2.26619	-317.77679	142.67238	47.23363
113	0.933	1287.78882	226.14185	1418.25037	123.49467	235.83618	1405.04883	-774.53955	254.41214	1325.60620	833.09973	332.95911	46.62866	53.90234	174.34171	-3.66658	-1090.30273	440.76358	1.25131	-299.59277	141.34482	40.88792
114	0.942	1287.46765	225.34647	1418.23584	124.86470	233.90955	1407.58972	-773.96954	255.07040	1328.55933	854.03113	331.27255	42.66234	30.53363	175.35162	-2.97659	-1111.84497	443.71271	6.42073	-286.59143	138.02570	32.76868
115	0.950	1287.17212	224.55899	1418.20117	126.13605	232.09607	1409.72327	-773.63647	255.56609	1330.64417	865.30273	330.20801	37.44456	8.64813	176.18338	-2.27398	-1131.24365	446.65051	12.81471	-278.67017	132.98091	23.34403
116	0.958	1286.90369	223.78081	1418.14526	127.28349	230.39833	1411.33911	-773.43903	255.79497	1331.84436	868.10413	329.32318	29.68746	-11.83392	176.73337	-1.71777	-1148.28687	449.57474	20.00146	-275.83484	126.62477	13.34220
117	0.967	1286.66370	223.01338	1418.06775	128.30359	228.83302	1412.34814	-773.22192	255.70699	1332.21008	864.36133	328.48273	19.62572	-31.28259	176.69974	-1.00145	-1163.00269	452.45792	27.87781	-278.31006	119.58987	3.66785
118	0.975	1286.45374	222.25815	1417.96777	129.20703	227.42618	1412.70374	-772.86212	255.29994	1331.85706	855.35620	327.87814	8.97482	-49.82617	175.59071	1.00856	-1175.67749	455.17865	36.72046	-286.40723	112.98146	-4.63013
119	0.983	1286.27515	221.51656	1417.84448	130.01373	226.19476	1412.40662	-772.31750	254.58624	1330.93640	841.37390	327.84247	-0.25171	-66.57080	173.02194	6.00345	-1186.57446	457.51807	46.91805	-300.19525	108.23227	-10.57839
120	0.992	1286.12939	220.79004	1417.69739	130.74698	225.13864	1411.49438	-771.61353	253.57565	1329.57495	822.56335	328.55234	-6.93067	-79.48077	169.14040	15.09583	-1195.49585	459.13397	58.49277	-319.19623	106.25957	-13.85418
121	1.000	1286.01782	220.08003	1417.52576	131.42302	224.24518	1410.02454	-770.80737	252.27794	1327.85547	799.81787	329.88458	-11.00399	-86.40527	164.70905	27.69146	-1201.61340	459.60678	70.74129	-342.23578	106.76373	-15.08475
122	1.008	1285.94189	219.38799	1417.32886	132.03757	223.49370	1408.06116	-769.97858	250.71106	1325.84399	774.67212	331.57294	-13.02818	-86.35791	160.73271	41.60535	-1203.81104	458.67383	82.29585	-367.60083	108.60812	-15.33096
123	1.017	1285.90295	218.71533	1417.10583	132.55423	222.85532	1405.66943	-769.23871	248.91638	1323.61584	748.58899	333.42773	-13.80627	-79.81750	157.92953	54.37733	-1201.14868	456.63589	91.66611	-393.68994	110.76614	-15.38631
124	1.025	1285.90271	218.06352	1416.85620	132.90738	222.28871	1402.92419	-768.71844	246.97729	1321.25525	722.45398	335.34766	-14.06517	-68.03986	156.40758	64.56747	-1193.00854	454.47949	97.91637	-419.62433	112.75667	-15.59206
125	1.033	1285.94238	217.43399	1416.57898	133.01662	221.73322	1399.91772	-768.51373	245.05098	1318.81543	696.52869	337.25677	-14.19847	-52.30518	155.71677	72.09489	-1179.12549	453.27155	100.93349	-445.20874	114.47832	-16.00191
126	1.042	1286.02356	216.82819	1416.27380	132.79416	221.10289	1396.74841	-768.63367	243.39235	1316.26477	670.75854	339.10718	-14.32902	-33.64410	155.17130	77.70634	-1159.68774	453.45093	101.21095	-470.56396	115.95514	-16.50967
127	1.050	1286.14746	216.24753	1415.93970	132.15381	220.29549	1393.50098	-769.01935	242.29428	1313.49597	645.09558	340.85364	-14.53152	-12.86005	154.18726	82.26868	-1135.30884	454.78278	99.46497	-495.87262	117.26530	-16.93658
128	1.058	1286.31567	215.69348	1415.57593	131.04358	219.22641	1390.23608	-769.61456	241.95407	1310.40637	619.53088	342.45963	-14.86771	9.46771	152.49072	86.36292	-1106.82764	456.70328	96.31554	-521.23572	118.56558	-17.19952
129	1.067	1286.52942	215.16748	1415.18201	129.48663	217.86664	1386.99658	-770.38611	242.39041	1306.96069	594.00903	343.99753	-15.27696	33.00940	150.17123	90.18889	-1075.08789	458.54095	92.18934	-546.64343	120.00929	-17.38262
130	1.075	1286.79041	214.67096	1414.75708	127.59561	216.25836	1383.81958	-771.28729	243.46904	1303.20459	568.46057	345.62317	-15.60616	57.67242	147.55098	93.63270	-1040.79224	459.63385	87.42807	-572.06580	121.61607	-17.58749
131	1.083	1287.09985	214.20535	1414.30054	125.54545	214.49373	1380.75049	-772.23877	244.98117	1299.25256	542.85486	347.38287	-15.77576	83.58923	144.95564	96.37706	-1004.46857	459.49484	82.38148	-597.52155	123.30700	-17.81013
132	1.092	1287.45935	213.77209	1413.81152	123.51543	212.66934	1377.84387	-773.15192	246.71222	1295.25610	517.18262	349.16193	-15.85892	111.03882	142.57907	98.03632	-966.46954	457.95004	77.40399	-623.03986	125.05037	-18.00893
133	1.100	1287.87024	213.37265	1413.28943	121.63445	210.86642	1375.14783	-773.96600	248.48882	1291.36731	491.46109	350.87094	-16.00094	140.24866	140.45279	98.36452	-926.94318	455.14896	72.86574	-648.60071	126.88778	-18.18640
134	1.108	1288.33398	213.00845	1412.73352	119.96303	209.16426	1372.70093	-774.66705	250.20221	1287.71741	465.74527	352.57388	-16.28332	171.24640	138.42294	97.42647	-885.95520	451.36734	69.18868	-674.17188	128.82341	-18.33825
135	1.117	1288.85193	212.68095	1412.14307	118.51413	207.64374	1370.54370	-775.27423	251.78856	1284.40942	440.07007	354.38052	-16.65837	203.88354	136.17836	95.55901	-843.81927	446.77844	66.84150	-699.78369	130.77274	-18.40219
136	1.125	1289.42566	212.39157	1411.51746	117.28739	206.37604	1368.73059	-775.80676	253.18460	1281.52002	414.41171	356.30786	-16.99483	237.96741	133.38025	93.16801	-801.26904	441.50159	66.30715	-725.50739	132.63577	-18.33078
137	1.133	1290.05652	212.14178	1410.85583	116.28850	205.41873	1367.32434	-776.25226	254.31876	1279.10632	388.72537	358.28979	-17.18623	273.38409	129.85124	90.51615	-759.23010	435.70016	67.86919	-751.37103	134.40524	-18.19111
138	1.142	1290.74597	211.93304	1410.15771	115.52836	204.81386	1366.37927	-776.56396	255.14471	1277.21265	362.98615	360.25958	-17.23689	310.11499	125.71612	87.62251	-718.43347	429.46417	71.12109	-777.32800	136.21713	-18.11280
139	1.150	1291.49536	211.76682	1409.42212	115.02460	204.58133	1365.93213	-776.69025	255.66692	1275.87158	337.18347	362.21408	-17.23490	348.17426	121.35416	84.35008	-679.13379	422.67667	74.82377	-803.31970	138.23175	-18.10797
140	1.158	1292.30627	211.64452	1408.64856	114.81141	204.71822	1366.00610	-776.61047	255.93507	1275.10339	311.30423	364.19620	-17.23222	387.55377	117.19466	80.59657	-641.01740	415.10629	77.66171	-829.36438	140.42294	-18.05419
141	1.167	1293.18005	211.56754	1407.83618	114.93844	205.20479	1366.61829	-776.34601	256.02313	1274.91577	285.33591	366.21771	-17.18185	428.19135	113.51595	76.41131	-603.45471	406.71588	79.12467	-855.54559	142.57961	-17.87352
142	1.175	1294.11816	211.53722	1406.98413	115.45622	206.01164	1367.77905	-775.94226	256.00400	1275.30701	259.25723	368.26080	-17.00736	469.94308	110.36022	71.97949	-565.99707	397.81116	79.45591	-881.88989	144.55424	-17.59992
143	1.183	1295.12158	211.55476	1406.09180	116.40095	207.10541	1369.48242	-775.43719	255.92627	1276.27271	233.02826	370.30927	-16.72489	512.54041	107.64990	67.50392	-528.61102	388.80582	78.99980	-908.27893	146.41763	-17.29718
144	1.192	1296.19177	211.62134	1405.15808	117.77998	208.44904	1371.69421	-774.84271	255.80794	1277.80518	206.63797	372.32034	-16.45676	555.53656	105.34943	63.07738	-491.50162	379.99118	77.91857	-934.56433	148.31721	-16.97251
145	1.200	1297.32983	211.73813	1404.18225	119.55737	209.99722	1374.34143	-774.14648	255.64838	1279.88538	180.14331	374.25833	-16.28557	598.37122	103.39813	58.69714	-454.87418	371.58832	76.35570	-960.77808	150.29625	-16.58299
146	1.208	1298.53711	211.90651	1403.16345	121.65298	211.69092	1377.30920	-773.32727	255.44589	1282.47217	153.60980	376.17215	-16.15964	640.66614	101.60895	54.36600	-418.93469	363.82913	74.54826	-987.13995	152.30180	-16.16497
147	1.217	1299.81555	212.12852	1402.10168	123.96500	213.45802	1380.45544	-772.36774	255.21469	1285.49524	127.04623	378.13864	-15.99621	682.54041	99.76045	50.15475	-384.13040	356.90506	72.68911	-1013.82684	154.25648	-15.85235
148	1.225	1301.16760	212.40732	1400.99707	126.39955	215.22702	1383.64539	-771.25848	254.98869	1288.84778	100.44608	380.14053	-15.78039	724.57703	97.63362	46.36514	-351.34326	350.93481	70.61704	-1040.69421	156.10867	-15.68733
149	1.233	1302.59717	212.74765	1399.85107	128.88464	216.94420	1386.78247	-770.00269	254.80289	1292.38184	73.88824	382.11282	-15.46173	767.27832	94.94566	43.74242	-321.83557	346.02927	67.58911	-1067.22485	157.80057	-15.43538
150	1.242	1304.10950	213.15585	1398.66626	131.36275	218.57571	1389.80701	-768.62592	254.66864	1295.91125	47.60064	384.09509	-14.77623	810.10968	91.45848	43.22651	-296.97409	342.40356	62.50468	-1092.90955	159.17938	-14.56495
151	1.250	1305.71021	213.63876	1397.44482	133.77423	220.09247	1392.66528	-767.17810	254.56358	1299.22754	21.94263	386.22418	-13.27701	850.72302	87.27109	44.98833	-277.77094	340.43628	54.54955	-1117.58472	160.05869	-12.46930
152	1.258	1307.40332	214.20052	1396.18738	136.05280	221.46262	1395.28015	-765.72052	254.44479	1302.12085	-2.67972	388.61023	-10.61801	885.32892	82.94952	47.55750	-264.46860	340.54205	43.73896	-1141.19238	160.38770	-8.86911
153	1.267	1309.18689	214.83662	1394.88855	138.13618	222.66316	1397.55127	-764.30670	254.27959	1304.40735	-25.91171	391.30350	-6.75369	910.30969	79.17146	48.40089	-256.55814	342.88803	31.00921	-1163.46777	160.26146	-4.05852
154	1.275	1311.04639	215.52515	1393.53174	139.98039	223.68689	1399.37390	-762.96503	254.07507	1305.96350	-47.52394	394.36032	-1.76548	923.86542	76.23405	45.77966	-253.26450	347.14743	18.01665	-1184.00549	159.74504	1.41678
155	1.283	1312.94702	216.21739	1392.08386	141.57399	224.52962	1400.66162	-761.69885	253.88913	1306.76245	-67.40017	397.96808	4.56390	926.52332	74.15466	39.78588	-254.09711	352.43228	6.88272	-1202.53528	158.84236	7.33469
156	1.292	1314.82959	216.83369	1390.49341	142.94354	225.17908	1401.36365	-760.50354	253.81233	1306.88257	-85.27518	402.46588	13.01540	920.35095	73.08313	31.57934	-259.16949	357.49271	-0.52755	-1219.23645	157.68594	13.96790
157	1.300	1316.61780	217.27530	1388.69934	144.14012	225.62349	1401.46948	-759.36432	253.91898	1306.45398	-100.20545	408.04861	24.64568	907.58765	73.16646	22.35985	-269.25684	361.28839	-3.89795	-1234.49756	156.52220	21.99799
158	1.308	1318.24390	217.46291	1386.65808	145.21405	225.86646	1400.99854	-758.23352	254.22649	1305.57568	-110.31671	414.40363	39.98196	889.79211	74.23131	13.30090	-285.23022	363.62918	-4.66752	-1248.09546	155.43404	32.24875
159	1.317	1319.68164	217.38599	1384.37830	146.19229	225.92987	1399.98523	-757.05371	254.70866	1304.29675	-113.56960	420.74124	58.22510	868.02338	75.94655	5.71184	-306.79141	365.12994	-4.56345	-1258.83960	154.33835	44.93913
160	1.325	1320.94995	217.11295	1381.93286	147.06734	225.85030	1398.47644	-755.81628	255.33691	1302.66455	-109.26140	426.21707	77.13227	843.44751	78.01900	0.55132	-331.96704	366.49130	-4.51093	-1265.10779	153.24484	59.05249
161	1.333	1322.08130	216.74557	1379.43079	147.79691	225.67867	1396.53992	-754.58295	256.09229	1300.75708	-98.75180	430.29160	93.92938	817.49084	80.17361	-2.18490	-358.34036	368.01483	-4.76519	-1265.69263	152.10796	72.66356
162	1.342	1323.09448	216.36728	1376.97498	148.31050	225.48213	1394.26746	-753.46185	256.93469	1298.66626	-84.49274	432.75961	106.74477	791.35284	82.21436	-3.27830	-384.48126	369.69800	-5.28187	-1260.19678	150.47147	83.87477
163	1.350	1323.99255	216.02554	1374.63843	148.52049	225.34329	1391.76660	-752.57214	257.76004	1296.46130	-68.39206	433.67191	115.43868	765.54761	84.07140	-3.59151	-410.09683	371.46759	-5.90454	-1248.78430	147.65669	91.49046
164	1.358	1324.77271	215.73837	1372.46326	148.33765	225.35611	1389.14709	-752.01007	258.39880	1294.15979	-51.09317	433.30890	121.24436	740.07550	85.75887	-3.68953	-435.39832	373.27524	-6.47335	-1231.82605	143.26871	95.19493
165	1.367	1325.43274	215.50616	1370.46790	147.69054	225.62250	1386.50598	-751.82483	258.67020	1291.72449	-32.32336	432.05280	125.73440	714.82263	87.38612	-3.84677	-460.59912	375.12845	-6.89059	-1209.83069	137.43668	95.39003
166	1.375	1325.97327	215.32156	1368.65820	146.54802	226.24216	1383.92090	-752.00684	258.44925	1289.09387	-11.48197	430.18103	130.01161	689.68774	89.12231	-4.14148	-485.80081	377.05582	-7.14286	-1183.43286	130.71124	92.85805
167	1.383	1326.39783	215.17555	1367.03442	144.94235	227.28311	1381.45325	-752.49072	257.71121	1286.23218	11.86541	427.80029	134.51750	664.58282	91.04366	-4.52393	-511.03647	379.01862	-7.28833	-1153.27478	123.73964	88.46410
168	1.392	1326.71228	215.06033	1365.59619	142.98161	228.74721	1379.15161	-753.17566	256.54987	1283.16467	37.62710	424.91776	139.23662	639.44183	93.07332	-4.87320	-536.27087	380.94302	-7.41226	-1119.94177	116.91888	83.00412
169	1.400	1326.92383	214.97026	1364.34436	140.83681	230.55673	1377.04736	-753.95654	255.16045	1279.98218	65.26201	421.52374	143.92250	614.21375	95.08694	-5.10083	-561.45691	382.80695	-7.57370	-1083.97217	110.27579	77.19193
170	1.408	1327.04004	214.90143	1363.28162	138.70547	232.56923	1375.15295	-754.75024	253.78703	1276.82190	94.21558	417.62671	148.17293	588.88135	97.01960	-5.23495	-586.63977	384.59567	-7.77600	-1045.77661	103.74898	71.64745
171	1.417	1327.06848	214.85110	1362.41199	136.76180	234.59772	1373.47937	-755.50641	252.66199	1273.83606	124.18677	413.23041	151.42090	563.47424	98.87412	-5.36318	-611.93060	386.26938	-7.95401	-1005.52277	97.71837	66.72742
172	1.425	1327.01685	214.81721	1361.74036	135.11087	236.42453	1372.06226	-756.20740	251.95749	1271.15393	155.06248	408.34210	153.02940	538.01318	100.66241	-5.52620	-637.39197	387.84521	-8.01989	-963.30493	93.04311	62.45578
173	1.433	1326.89258	214.79781	1361.27173	133.78040	237.85066	1370.96204	-756.86200	251.75424	1268.85547	186.77454	403.02176	152.56062	512.47693	102.38609	-5.70490	-663.00671	389.40030	-7.97416	-919.57910	90.24196	58.86044
174	1.442	1326.70276	214.79097	1361.01123	132.75038	238.77631	1370.23584	-757.48883	252.03613	1266.97351	219.24564	397.37723	150.05525	486.83716	104.07114	-5.86227	-688.72858	390.97867	-7.92102	-875.31543	88.87708	56.33875
175	1.450	1326.45459	214.79480	1360.96399	131.97925	239.21928	1369.91724	-758.09729	252.70607	1265.51978	252.41696	391.52460	146.06404	461.07733	105.75579	-5.97901	-714.52313	392.59045	-7.93310	-831.54822	88.12771	55.47258
176	1.458	1326.15527	214.80731	1361.13525	131.41743	239.25513	1370.01904	-758.68024	253.61542	1264.51306	286.35031	385.53308	141.28392	435.20197	107.45742	-6.08232	-740.39209	394.25418	-7.97035	-788.83911	87.65791	56.46424
177	1.467	1325.81201	214.82654	1361.53137	131.02667	238.95683	1370.54822	-759.22137	254.60420	1263.98779	321.29382	379.34454	136.07759	409.25797	109.16686	-6.22389	-766.38507	395.98557	-7.93055	-747.24280	87.61797	58.83101
178	1.475	1325.43188	214.85036	1362.16016	130.79861	238.37146	1371.51685	-759.70361	255.53726	1263.98279	357.46945	372.83774	130.49937	383.31812	110.84827	-6.40867	-792.55536	397.81870	-7.70827	-706.54846	88.24192	61.58807
179	1.483	1325.02161	214.87637	1363.03186	130.76030	237.52490	1372.93896	-760.10876	256.33456	1264.52710	394.74271	366.07443	124.74403	357.40314	112.48296	-6.58083	-818.87561	399.79541	-7.26919	-666.38507	89.71909	63.74651
180	1.492	1324.58801	214.90140	1364.15894	130.96303	236.43816	1374.81763	-760.41467	256.98904	1265.63831	432.70004	359.31311	119.12359	331.41974	114.13590	-6.67344	-845.24146	401.85330	-6.73577	-626.37872	92.06970	64.83002
181	1.500	1324.13745	214.92108	1365.55457	131.45506	235.13187	1377.13135	-760.59949	257.54749	1267.33765	471.04172	352.69000	113.58713	305.23370	115.92140	-6.64008	-871.57550	403.80316	-6.32800	-586.40228	94.99847	64.99544
182	1.508	1323.67603	214.92952	1367.22717	132.25317	233.62241	1379.82959	-760.64667	258.06940	1269.65466	509.71097	346.06979	107.67213	278.80920	117.85353	-6.46922	-897.87164	405.49194	-6.17081	-546.49432	98.10333	64.63771
183	1.517	1323.20996	214.91954	1369.17236	133.33113	231.93053	1382.83740	-760.54254	258.59674	1272.61096	548.67468	339.22186	100.91130	252.22223	119.79909	-6.18504	-924.16833	406.98630	-6.17171	-506.59650	101.18085	63.99891
184	1.525	1322.74658	214.88428	1371.35864	134.62881	230.09415	1386.06262	-760.27118	259.14182	1276.19128	587.83350	332.04852	93.13224	225.56287	121.65543	-5.82626	-950.53467	408.53625	-6.11359	-466.67377	104.18546	63.21884
185	1.533	1322.29529	214.82089	1373.71484	136.07288	228.16661	1389.40344	-759.81921	259.69565	1280.32422	627.36963	324.72675	84.50979	198.87836	123.47095	-5.45134	-977.03851	410.35669	-5.86422	-427.07568	107.02286	62.48759
186	1.542	1321.87012	214.73698	1376.12366	137.59531	226.20190	1392.76111	-759.19153	260.24658	1284.87964	667.88586	317.75269	75.56098	172.20367	125.32723	-5.13905	-1003.66357	412.51053	-5.45319	-388.65173	109.53583	61.87373
187	1.550	1321.49011	214.65759	1378.43274	139.14461	224.24493	1396.05896	-758.42285	260.78015	1289.68030	709.59961	311.86142	67.13840	145.63293	127.20585	-4.91201	-1030.18677	414.91827	-4.97215	-352.60901	111.62132	61.04836
188	1.558	1321.17969	214.62650	1380.48254	140.68593	222.33826	1399.24866	-757.57910	261.26477	1294.51526	751.26648	307.74683	60.10896	119.39093	129.00212	-4.68652	-1056.12720	417.45605	-4.33706	-320.28802	113.23651	59.27998
189	1.567	1320.96362	214.69318	1382.13684	142.18881	220.52527	1402.29248	-756.74658	261.65897	1299.15149	789.96399	305.65118	54.72897	93.84796	130.61243	-4.33563	-1080.90161	420.11560	-3.06327	-292.87921	114.28436	55.73286
190	1.575	1320.86121	214.88748	1383.30005	143.61229	218.83743	1405.13147	-756.00983	261.93317	1303.34900	821.98779	305.24091	50.37761	69.42682	131.98747	-3.76601	-1104.02686	422.97888	-0.48792	-271.09369	114.54294	49.84991
191	1.583	1320.87891	215.19885	1383.91980	144.90387	217.29015	1407.67200	-755.42847	262.06668	1306.88721	844.41577	305.94031	45.89410	46.45642	133.15421	-2.98254	-1125.15063	426.07611	3.66748	-255.01184	113.82054	41.53903
192	1.592	1321.00964	215.57700	1383.98157	146.01553	215.89546	1409.80518	-755.02002	262.03033	1309.60352	856.55786	307.24493	40.06693	25.04401	134.20306	-2.13059	-1144.00928	429.44922	9.14062	-244.37262	112.18053	31.14691
193	1.600	1321.23413	215.95393	1383.50378	146.92148	214.67407	1411.43347	-754.75220	261.79520	1311.43176	860.26392	308.78101	32.12107	4.99597	135.12181	-1.32821	-1160.52173	433.27222	15.55140	-239.06348	109.83523	19.44801
194	1.608	1321.52661	216.27405	1382.53308	147.62901	213.65984	1412.48425	-754.55396	261.35559	1312.41785	858.45459	310.39792	22.25650	-14.06897	135.58310	-0.23705	-1174.92529	437.74985	22.94670	-239.29602	106.99358	7.65649
195	1.617	1321.85901	216.51512	1381.13953	148.18134	212.89525	1412.91870	-754.33514	260.72049	1312.68384	852.94092	312.25906	11.75397	-32.20642	135.03044	2.25177	-1187.62280	442.85849	32.04242	-245.39465	104.12227	-2.66797
196	1.625	1322.20679	216.68953	1379.40442	148.64297	212.41087	1412.73950	-754.01111	259.87894	1312.35864	843.66943	314.65549	2.28496	-48.48608	133.08665	7.65433	-1198.76135	448.09869	43.72272	-257.51471	102.08337	-10.02984
197	1.633	1322.55127	216.82809	1377.40491	149.06982	212.20010	1411.98401	-753.53290	258.79837	1311.54370	829.82141	317.62659	-4.99671	-60.96552	129.89250	16.83908	-1207.99390	452.52527	57.92430	-275.36804	101.61058	-13.88835
198	1.642	1322.88147	216.96196	1375.20288	149.48485	212.21301	1410.70496	-752.90338	257.46695	1310.32446	811.15662	320.77606	-9.78565	-67.63556	126.08750	29.18268	-1214.51611	455.21686	73.11918	-297.87799	102.70314	-15.11255
199	1.650	1323.19202	217.11259	1372.84314	149.87047	212.36905	1408.95471	-752.16663	255.93152	1308.78027	788.42786	323.54309	-12.41908	-67.56592	122.51321	42.78342	-1217.22583	455.81384	87.02387	-323.20416	104.70535	-15.16162
200	1.658	1323.48132	217.29039	1370.35742	150.17242	212.57957	1406.78381	-751.39630	254.29381	1306.97681	763.10083	325.69312	-13.58429	-61.22571	119.83499	55.51499	-1215.12756	454.69971	97.65173	-349.45807	106.90012	-15.07185
201	1.667	1323.75000	217.49721	1367.76917	150.30679	212.76425	1404.25098	-750.71088	252.67459	1304.95911	736.75928	327.44522	-14.00436	-49.87738	118.26764	66.04335	-1207.73608	452.80814	103.97036	-375.50452	108.89250	-15.25901
202	1.675	1323.99866	217.72989	1365.09851	150.16708	212.84351	1401.43579	-750.28613	251.19377	1302.75537	710.42175	329.10541	-14.17034	-34.79218	117.55335	74.15945	-1194.96814	451.18710	106.14602	-401.13452	110.56750	-15.71690
203	1.683	1324.22803	217.98305	1362.36475	149.63866	212.72450	1398.43835	-750.30695	249.99252	1300.37305	684.36902	330.79340	-14.31381	-16.90533	117.18163	80.39507	-1176.87207	450.56033	105.31602	-426.60474	111.96863	-16.23358
204	1.692	1324.43835	218.25092	1359.58801	148.62903	212.31473	1395.35632	-750.86017	249.25703	1297.75964	658.52600	332.52069	-14.52119	3.13110	116.70362	85.42003	-1153.80420	451.15021	102.91126	-452.10010	113.25983	-16.63054
205	1.700	1324.62964	218.52812	1356.78894	147.10368	211.55862	1392.26062	-751.86194	249.17651	1294.78589	632.79797	334.23517	-14.80861	24.84088	115.92979	89.71259	-1126.64331	452.70758	99.92042	-477.60718	114.61890	-16.90064
206	1.708	1324.80151	218.80984	1353.98938	145.10959	210.46368	1389.19019	-753.11578	249.83455	1291.32983	607.14221	335.81601	-15.13841	47.91919	114.91055	93.51301	-1096.45081	454.61682	96.61289	-503.09204	116.09821	-17.14665
207	1.717	1324.95361	219.09189	1351.21155	142.77338	209.09564	1386.16724	-754.44751	251.13034	1287.40332	581.52026	337.23312	-15.43296	72.23901	113.83614	96.84116	-1063.96094	456.18509	92.84363	-528.60126	117.63675	-17.43166
208	1.725	1325.08545	219.37029	1348.47791	140.26233	207.54494	1383.21228	-755.76422	252.81377	1283.17712	555.88452	338.64539	-15.62790	97.80493	112.94211	99.52803	-1029.46899	457.00342	88.50930	-554.19122	119.17686	-17.72410
209	1.733	1325.19653	219.64133	1345.81116	137.72786	205.89543	1380.35486	-757.02289	254.59532	1278.89014	530.21558	340.24063	-15.72632	124.71930	112.38623	101.30783	-993.01434	456.96072	83.73355	-579.84875	120.71870	-17.97076
210	1.742	1325.28625	219.90131	1343.23364	135.27667	204.22763	1377.63928	-758.20532	256.24020	1274.75720	504.50784	342.04437	-15.80483	153.14246	112.19505	101.96044	-954.56598	455.98975	78.81715	-605.50989	122.29824	-18.14726
211	1.750	1325.35449	220.14658	1340.76782	132.97481	202.63974	1375.12646	-759.31561	257.60999	1270.93518	478.74948	343.94379	-15.97282	183.18213	112.31558	101.44394	-914.18262	453.97702	74.14780	-631.13574	123.99113	-18.23376
212	1.758	1325.40063	220.37347	1338.43579	130.85985	201.24922	1372.88879	-760.36426	258.65442	1267.52673	452.94949	345.84067	-16.27883	214.80652	112.63424	99.92761	-872.21979	450.78751	70.07376	-656.74475	125.86610	-18.21929
213	1.767	1325.42444	220.57835	1336.25940	128.95369	200.17157	1371.00061	-761.34375	259.37143	1264.59717	427.13779	347.72882	-16.63709	247.89160	112.96313	97.69125	-829.41254	446.29761	66.88554	-682.38074	127.88015	-18.14799
214	1.775	1325.42566	220.75757	1334.26062	127.27522	199.49036	1369.52808	-762.22491	259.77020	1262.18872	401.33853	349.65039	-16.90652	282.32526	113.09454	94.99909	-786.67505	440.61115	65.04014	-708.07837	129.95331	-18.11042
215	1.783	1325.40369	220.90735	1332.46155	125.84540	199.23389	1368.51917	-762.97888	259.86087	1260.32532	375.56161	351.62827	-17.04232	318.04950	112.91568	92.05359	-744.80853	434.16101	65.03037	-733.86511	132.08575	-18.13794
216	1.792	1325.35828	221.02376	1330.88501	124.68792	199.37917	1367.99951	-763.60223	259.66586	1259.01208	349.78311	353.66608	-17.10888	355.04095	112.49128	88.97198	-704.27966	427.32727	66.64917	-759.78589	134.26904	-18.14175
217	1.800	1325.28833	221.10237	1329.55542	123.83302	199.88171	1367.97803	-764.11920	259.22980	1258.23828	323.94009	355.76636	-17.16131	393.28381	112.04758	85.74473	-665.05255	420.07968	68.80639	-785.87897	136.42871	-18.02787
218	1.808	1325.19250	221.13806	1328.50012	123.31725	200.70010	1368.45581	-764.56104	258.61227	1257.98865	297.97476	357.90176	-17.17332	432.74243	111.88412	82.27339	-626.62756	412.17072	70.41750	-812.11218	138.52017	-17.83461
219	1.817	1325.06885	221.12500	1327.74927	123.17427	201.79646	1369.43079	-764.94537	257.86685	1258.25732	271.86246	360.01166	-17.08647	473.30597	112.24525	78.50146	-588.43903	403.52368	71.12565	-838.42499	140.52548	-17.66827
220	1.825	1324.91516	221.05682	1327.33521	123.42396	203.12762	1370.90015	-765.27374	257.02536	1259.05762	245.59427	362.05286	-16.90130	514.72864	113.20148	74.49814	-550.30432	394.32681	71.09155	-864.82684	142.39014	-17.54239
221	1.833	1324.72986	220.92789	1327.28845	124.06282	204.64690	1372.85510	-765.53613	256.10495	1260.41821	219.18353	364.03027	-16.68542	556.62769	114.65071	70.40177	-512.45703	384.89819	70.54024	-891.34564	144.13040	-17.38724
222	1.842	1324.51379	220.73560	1327.62891	125.05383	206.31494	1375.26184	-765.71033	255.13005	1262.37036	192.69110	365.98306	-16.49047	598.58490	116.40699	66.28642	-475.18433	375.60693	69.67271	-917.90631	145.89450	-17.16972
223	1.850	1324.27283	220.48402	1328.35168	126.32185	208.10492	1378.04102	-765.76215	254.14275	1264.93262	166.18021	367.94525	-16.30703	640.35938	118.23570	62.13725	-438.56531	366.87985	68.74040	-944.40381	147.79364	-16.88780
224	1.858	1324.02087	220.18848	1329.40991	127.76532	209.99124	1381.07043	-765.65570	253.18889	1268.09546	139.65009	369.90173	-16.10826	682.08954	119.83196	58.02861	-402.62866	359.12186	67.99261	-970.88135	149.80141	-16.51196
225	1.867	1323.78198	219.87842	1330.70117	129.28439	211.93289	1384.21899	-765.36365	252.29404	1271.80371	113.06506	371.80432	-15.89124	724.23120	120.78010	54.39047	-367.71368	352.57196	67.51044	-997.46460	151.84380	-16.06670
226	1.875	1323.58850	219.59534	1332.07178	130.81070	213.87344	1387.38391	-764.87201	251.45148	1275.94714	86.45444	373.66650	-15.62770	766.98065	120.55445	52.09069	-334.70172	347.27078	66.99924	-1024.12756	153.86177	-15.68165
227	1.883	1323.47095	219.38159	1333.35474	132.31851	215.75371	1390.50024	-764.18152	250.63458	1280.36206	59.99162	375.61151	-15.11696	809.29999	118.78011	51.92790	-304.96521	343.17133	65.67027	-1050.69836	155.73184	-15.38416
228	1.892	1323.44580	219.26305	1334.43042	133.81068	217.52139	1393.51831	-763.30920	249.81886	1284.84058	34.01355	377.77209	-13.91735	848.39679	115.66211	53.56270	-279.95459	340.29486	62.44525	-1076.98462	157.20107	-14.83192
229	1.900	1323.50439	219.23523	1335.27722	135.29306	219.14082	1396.37170	-762.28943	248.98856	1289.15051	8.95450	380.18445	-11.56559	880.53821	111.99337	55.00833	-260.60947	338.78000	56.48059	-1102.63635	158.09366	-13.35288
230	1.908	1323.61243	219.26236	1335.97717	136.76047	220.60210	1398.96484	-761.17023	248.12929	1293.06348	-14.78938	382.84982	-7.88002	902.83466	108.58440	53.80155	-247.06863	338.74805	47.62855	-1127.05603	158.52431	-10.38228
231	1.917				138.20192	221.91579	1401.18665	-760.00043	247.23184	1296.38501	-36.98206	385.85034	-2.91654	914.63727	105.76952	48.95143	-238.87015	340.13403	36.49477	-1149.65588	158.64864	-5.90535
232	1.925				139.61198	223.09123	1402.93848	-758.81476	246.31549	1298.98315	-57.57832	389.36166	3.43588	917.52783	103.47375	41.48679	-235.38934	342.63058	24.22017	-1170.11853	158.38176	-0.44416
233	1.933				140.99702	224.11584	1404.15503	-757.63495	245.44827	1300.82056	-76.50044	393.61646	11.77767	913.94049	101.59470	33.11673	-236.23384	345.66302	12.36205	-1188.53564	157.61392	5.40111
234	1.942				142.37201	224.95361	1404.80640	-756.48236	244.73500	1301.96240	-93.06581	398.82062	23.04629	905.52332	100.26511	24.73568	-241.41426	348.45554	2.82364	-1205.37622	156.40308	11.58103
235	1.950				143.74791	225.56088	1404.88940	-755.36761	244.26544	1302.52637	-105.56555	404.94101	37.89960	892.56689	99.76837	16.41369	-251.38037	350.41660	-2.88393	-1221.04126	154.73442	18.93742
236	1.958				145.11990	225.90453	1404.42297	-754.26184	244.06808	1302.60291	-111.79872	411.53052	55.96621	874.77209	100.28207	8.53652	-266.86292	351.58542	-4.90839	-1235.29297	152.45139	28.69152
237	1.967				146.46268	225.97540	1403.44421	-753.11353	244.12187	1302.24011	-110.50943	417.83688	75.47707	852.45581	101.80205	2.25901	-287.90985	352.54150	-4.96669	-1247.15405	149.64281	41.28337
238	1.975				147.72676	225.80133	1402.00305	-751.91284	244.39946	1301.48193	-102.43883	423.13049	93.80859	827.06024	104.12018	-1.51802	-312.93744	353.79892	-4.68387	-1255.35693	146.75633	55.71846
239	1.983				148.83719	225.46521	1400.16150	-750.72211	244.87309	1300.38098	-89.82538	426.97961	108.78912	800.49792	106.76205	-3.09093	-339.53339	355.43085	-4.69494	-1258.87573	144.10687	70.06210
240	1.992				149.70107	225.10846	1397.99854	-749.65094	245.48059	1298.98242	-74.85321	429.29459	119.73051	774.07306	109.20200	-3.47195	-366.06708	357.25342	-5.04517	-1257.12903	141.41226	82.43488
241	2.000				150.21858	224.89749	1395.61548	-748.81683	246.10155	1297.31396	-58.56866	430.23282	127.40566	748.14276	111.22253	-3.47340	-392.09561	359.10782	-5.60121	-1249.87378	137.90479	91.65784
242	2.008				150.29282	224.97636	1393.12415	-748.31708	246.57106	1295.38586	-40.89932	430.09198	133.23845	722.56396	112.96281	-3.49992	-417.76605	360.92871	-6.17351	-1237.06201	132.92812	97.28607
243	2.017				149.84335	225.44009	1390.62500	-748.20703	246.72795	1293.18713	-21.26241	429.16068	138.46010	697.13068	114.66626	-3.70821	-443.29608	362.71326	-6.61282	-1218.84985	126.47110	99.34517
244	2.025				148.83072	226.32965	1388.19275	-748.49060	246.47261	1290.68774	0.81354	427.62338	143.72386	671.69739	116.45011	-4.08081	-468.83185	364.48846	-6.88633	-1195.69373	119.12167	98.22279
245	2.033				147.28134	227.62988	1385.87598	-749.12653	245.79842	1287.85925	25.34314	425.61075	149.15874	646.18463	118.28967	-4.47655	-494.45575	366.27298	-7.07228	-1168.29956	111.55487	94.65359
246	2.042				145.29341	229.26125	1383.70288	-750.04120	244.78844	1284.70996	51.96233	423.22345	154.55525	620.57098	120.14444	-4.74345	-520.17065	368.07089	-7.27015	-1137.38733	104.16718	89.54716
247	2.050				143.02254	231.08423	1381.68591	-751.14056	243.59256	1281.31323	80.25040	420.46609	159.47234	594.88098	122.01872	-4.84369	-545.91681	369.89871	-7.52171	-1103.49207	97.14761	83.73170
248	2.058				140.66019	232.93680	1379.83154	-752.32660	242.39503	1277.80359	109.89911	417.27301	163.30591	569.16333	123.91894	-4.87429	-571.64954	371.76474	-7.79555	-1066.93616	90.72334	77.78943
249	2.067				138.40593	234.68752	1378.15271	-753.51538	241.38068	1274.34033	140.65681	413.63992	165.46339	543.45093	125.82809	-4.96767	-597.37695	373.62939	-8.00134	-1027.93494	85.21408	72.08037
250	2.075				136.42867	236.26785	1376.67334	-754.65002	240.70377	1271.06750	172.27563	409.65588	165.62959	517.73315	127.71984	-5.17970	-623.11768	375.41315	-8.05934	-986.75354	80.83034	66.87376
251	2.083				134.82831	237.66873	1375.42346	-755.70569	240.45740	1268.09912	204.57574	405.41235	163.93669	491.96674	129.56819	-5.45611	-648.88074	377.06332	-7.98329	-943.82898	77.51818	62.38732
252	2.092				133.61031	238.88626	1374.43738	-756.67963	240.65115	1265.52405	237.57657	400.91931	160.83340	466.10901	131.34515	-5.69452	-674.69604	378.62378	-7.86423	-899.73535	75.09743	58.74167
253	2.100				132.68520	239.83981	1373.75745	-757.57001	241.21112	1263.41467	271.53561	396.06079	156.71762	440.13797	133.02750	-5.84143	-700.60632	380.18463	-7.79862	-855.00580	73.48407	55.98533
254	2.108				131.92021	240.37865	1373.43237	-758.36212	242.01109	1261.82446	306.73340	390.70486	151.85799	414.05994	134.62608	-5.93475	-726.64117	381.79639	-7.81871	-809.97284	72.68485	54.18476
255	2.117				131.22583	240.39769	1373.50903	-759.03003	242.93150	1260.78369	343.16855	384.95285	146.67885	387.93100	136.18974	-6.05979	-752.80695	383.49796	-7.83406	-764.76715	72.65828	53.43938
256	2.125				130.60081	239.90385	1374.02478	-759.54828	243.91167	1260.29773	380.54666	379.11548	141.65147	361.84192	137.76122	-6.25235	-779.08142	385.35529	-7.68462	-719.48145	73.27306	53.73545
257	2.133				130.11229	238.97044	1374.99817	-759.90582	244.94426	1260.36584	418.56354	373.38000	136.78111	335.82782	139.36893	-6.43757	-805.43713	387.40326	-7.31670	-674.30261	74.39970	54.76369
258	2.142				129.85309	237.67189	1376.42053	-760.11066	246.02066	1261.01294	457.05539	367.65796	131.56480	309.78998	141.07050	-6.48991	-831.84222	389.53296	-6.89346	-629.43018	76.07019	55.94359
259	2.150				129.90254	236.05844	1378.25562	-760.17694	247.10521	1262.29321	495.88107	361.70737	125.47618	283.56244	142.92935	-6.35463	-858.23199	391.49561	-6.66219	-584.97906	78.48296	56.72148
260	2.158				130.29781	234.16302	1380.44055	-760.10876	248.16656	1264.25732	534.81604	355.25647	118.30879	257.07697	144.93004	-6.08414	-884.55194	393.15201	-6.66911	-541.10645	81.73196	56.89635
261	2.167				131.02525	232.02151	1382.89099	-759.89587	249.21098	1266.91687	573.63684	348.10315	110.14899	230.41345	146.98294	-5.76636	-910.83600	394.65152	-6.69904	-498.15643	85.63016	56.58413
262	2.175				132.03453	229.69321	1385.50916	-759.52057	250.27457	1270.23108	612.33337	340.26993	101.18953	203.70154	148.99519	-5.45472	-937.19800	396.22412	-6.56723	-456.58630	89.91843	55.85651
263	2.183				133.26616	227.26273	1388.19788	-758.97388	251.38300	1274.11511	651.27966	332.10837	91.60812	177.04950	150.89386	-5.17981	-963.71729	397.94391	-6.32575	-416.85522	94.55714	54.56059
264	2.192				134.67444	224.81747	1390.87598	-758.26831	252.51744	1278.45605	691.03101	324.27417	81.63256	150.57642	152.63153	-4.97122	-990.34589	399.79095	-6.11639	-379.52820	99.62637	52.51459
265	2.200				136.23109	222.42476	1393.48621	-757.43719	253.61981	1283.11035	731.51489	317.58777	71.73666	124.47668	154.18126	-4.81014	-1016.93732	401.78024	-5.97702	-345.50476	104.82219	49.71126
266	2.208				137.91217	220.12592	1395.98584	-756.52814	254.62192	1287.88330	771.23157	312.71259	62.65835	99.04657	155.52051	-4.60368	-1043.27954	403.99884	-5.77462	-315.99420	109.32014	46.11503
267	2.217				139.68069	217.94434	1398.32935	-755.59918	255.46069	1292.52747	807.23865	309.77496	54.98178	74.64850	156.66882	-4.25284	-1069.01221	406.55969	-5.13645	-292.05408	112.42637	41.27300
268	2.225				141.48192	215.89771	1400.45398	-754.70673	256.08197	1296.77588	835.98621	308.32104	48.52831	51.60724	157.71198	-3.74709	-1093.60449	409.44873	-3.48509	-274.21222	114.04381	34.46837
269	2.233				143.25728	214.01089	1402.27698	-753.87805	256.45401	1300.37622	854.82483	307.72382	42.14504	30.05145	158.70209	-3.21235	-1116.57422	412.45612	-0.36361	-262.64972	114.36231	25.41061
270	2.242				144.95892	212.32132	1403.70374	-753.08795	256.57687	1303.12244	863.38782	307.59393	34.24976	9.77362	159.48029	-2.79782	-1137.68262	415.38257	4.21552	-257.50403	113.57460	14.68130
271	2.250				146.55356	210.87155	1404.64172	-752.26526	256.47388	1304.91394	863.50085	307.77252	23.94299	-9.67804	159.55724	-2.26882	-1156.83679	418.28317	9.84797	-258.88611	112.01991	3.73113
272	2.258				148.02879	209.69836	1405.01904	-751.34277	256.18015	1305.81311	857.54309	308.19562	11.94713	-28.42047	158.21654	-0.54711	-1173.95471	421.50235	16.23768	-266.82214	110.33083	-5.47770
273	2.267				149.39879	208.82237	1404.80054	-750.30774	255.72420	1306.01636	846.85999	308.95776	0.47225	-45.44995	154.89659	4.09676	-1188.96533	425.56226	23.75208	-281.16870	109.34203	-11.46667
274	2.275				150.69167	208.23590	1403.99707	-749.21350	255.08656	1305.75488	831.67627	310.22369	-8.08843	-58.61621	149.62067	12.89957	-1201.68896	430.83237	33.53259	-301.27045	109.66397	-14.23693
275	2.283				151.92590	207.89626	1402.65906	-748.15686	254.17194	1305.22827	812.13159	311.90320	-12.66615	-65.77606	143.16753	25.40359	-1211.66138	436.94058	46.60571	-325.54218	111.19910	-14.99551
276	2.292				153.08722	207.72841	1400.86121	-747.20941	252.87271	1304.56958	788.99451	313.66788	-14.06731	-66.09003	136.83009	39.44802	-1218.24634	442.64621	62.45471	-351.77130	113.32462	-15.03616
277	2.300				154.11250	207.63847	1398.68750	-746.34570	251.20653	1303.80957	763.57996	315.36374	-14.04337	-60.20117	131.82414	52.42155	-1220.77368	446.78729	78.71342	-378.21014	115.50890	-15.11127
278	2.308				154.89326	207.53207	1396.22144	-745.49615	249.37738	1302.89990	737.26306	317.11554	-13.86034	-49.41302	128.68962	62.65405	-1218.48071	449.25433	92.41190	-404.23376	117.48866	-15.43068
279	2.317				155.30098	207.31961	1393.54895	-744.68738	247.69550	1301.78601	710.93665	319.01605	-13.91304	-34.90619	127.07661	69.94205	-1210.66821	450.82016	101.43810	-429.94189	119.17200	-15.88440
280	2.325				155.22067	206.90427	1390.76453	-744.07263	246.46210	1300.42126	684.87598	320.99475	-14.20970	-17.52606	126.05637	75.11273	-1197.00220	452.43384	105.33331	-455.50958	120.67075	-16.32870
281	2.333				154.58559	206.18280	1387.96118	-743.82269	245.89815	1298.72742	659.05322	322.92969	-14.67558	2.11371	124.73405	79.20363	-1177.54272	454.80121	105.28247	-480.99927	122.17213	-16.69366
282	2.342				153.40768	205.08253	1385.21362	-744.02588	246.09206	1296.60669	633.39319	324.70712	-15.17694	23.55707	122.69426	82.87396	-1152.74194	458.14160	103.27267	-506.44965	123.70341	-16.92271
283	2.350				151.78728	203.60922	1382.57190	-744.68030	246.97134	1294.00989	607.81128	326.27588	-15.57179	46.49640	120.02405	86.28223	-1123.54016	462.03427	100.91373	-531.90228	125.23425	-17.03628
284	2.358				149.88489	201.86041	1380.06995	-745.72467	248.34650	1290.97314	582.22449	327.74329	-15.80317	70.78900	117.09114	89.25374	-1091.14941	465.61090	98.77129	-557.38806	126.84871	-17.17944
285	2.367				147.86418	199.99191	1377.73523	-747.06116	249.99030	1287.60779	556.60535	329.32031	-15.91875	96.47650	114.31979	91.45467	-1056.54028	468.06113	96.58462	-582.93274	128.59892	-17.44382
286	2.375				145.84160	198.16765	1375.59314	-748.57819	251.68729	1284.06860	530.98376	331.10822	-16.00242	123.73126	112.02221	92.50957	-1020.16541	468.99283	93.92460	-608.52136	130.42177	-17.76381
287	2.383				143.87152	196.52875	1373.66858	-750.17932	253.25800	1280.51709	505.37448	333.02808	-16.12740	152.71649	110.29893	92.16112	-982.07172	468.34998	90.60735	-634.08539	132.27788	-18.02110
288	2.392				141.96379	195.18031	1371.99268	-751.80042	254.57704	1277.08887	479.74655	334.96326	-16.34003	183.48120	109.02081	90.44867	-942.09723	466.12961	86.72331	-659.61908	134.16907	-18.13513
289	2.400				140.11230	194.18649	1370.60730	-753.40552	255.57761	1273.88562	454.05887	336.85593	-16.61594	215.97302	107.88197	87.72726	-900.04987	462.32669	82.58515	-685.25012	136.05389	-18.07731
290	2.408				138.31761	193.57849	1369.56396	-754.97534	256.24197	1270.98804	428.30411	338.69595	-16.86135	250.10010	106.53625	84.46944	-856.00244	457.09540	78.74270	-711.08069	137.88475	-17.88375
291	2.417				136.60022	193.37149	1368.91650	-756.49475	256.58511	1268.47253	402.51880	340.51685	-17.00896	285.77277	104.78638	81.02954	-810.54938	450.81512	75.97413	-737.04504	139.69730	-17.66663
292	2.425				135.01019	193.57732	1368.71436	-757.93976	256.63901	1266.41760	376.72845	342.39627	-17.08136	322.91724	102.67941	77.55684	-764.71228	443.96210	75.08321	-763.04846	141.56036	-17.53436
293	2.433				133.62506	194.19995	1368.99707	-759.27960	256.44705	1264.89966	350.90030	344.41293	-17.12754	361.46515	100.45196	74.04877	-719.54260	436.86755	76.38836	-789.11475	143.45566	-17.47322
294	2.442				132.52705	195.21761	1369.78394	-760.49194	256.05859	1263.98376	324.99500	346.55817	-17.14500	401.33316	98.44254	70.43787	-675.67749	429.52155	79.23628	-815.29791	145.30363	-17.38242
295	2.450				131.77429	196.57304	1371.06360	-761.56744	255.51843	1263.71411	299.02084	348.70523	-17.10450	442.42084	96.96408	66.67829	-633.05560	421.66608	82.27054	-841.57495	147.12132	-17.23099
296	2.458				131.38379	198.17969	1372.79199	-762.49969	254.86507	1264.11096	272.97534	350.73431	-17.00092	484.60049	96.17136	62.79795	-591.07715	413.17252	84.42999	-867.85114	149.04622	-17.08293
297	2.467				131.32854	199.93811	1374.89978	-763.27661	254.13779	1265.17236	246.79556	352.65039	-16.84867	527.64301	96.09740	58.86729	-549.29492	404.20883	85.50271	-894.04822	151.12144	-16.95000
298	2.475				131.54768	201.76132	1377.30237	-763.88177	253.37665	1266.87878	220.42532	354.53094	-16.65449	571.17029	96.69578	54.94845	-508.02545	395.00784	85.67713	-920.20435	153.22220	-16.76570
299	2.483				131.96690	203.59711	1379.90967	-764.30383	252.61317	1269.19800	193.89108	356.43005	-16.40740	614.79700	97.74196	51.08297	-468.15933	385.72360	84.99081	-946.43591	155.27487	-16.52412
300	2.492				132.51961	205.42891	1382.63171	-764.54388	251.86319	1272.08362	167.29381	358.34698	-16.11260	658.38080	98.84554	47.34341	-430.46155	376.52985	83.34396	-972.82886	157.32243	-16.28553
301	2.500				133.16214	207.25934	1385.38757	-764.61407	251.12830	1275.46655	140.73146	360.25595	-15.82832	702.11816	99.55308	44.04709	-395.24457	367.67075	80.68859	-999.39111	159.35667	-16.06528
302	2.508				133.87689	209.09030	1388.11621	-764.53088	250.39931	1279.24536	114.22528	362.15781	-15.60800	746.28223	99.30894	42.00653	-362.65405	359.42123	76.99552	-1026.06616	161.27893	-15.82429
303	2.517				134.66003	210.90475	1390.77954	-764.31152	249.65402	1283.27588	87.78490	364.08698	-15.35166	790.51215	97.56203	42.26896	-333.08533	352.07300	72.09527	-1052.76062	162.99260	-15.50883
304	2.525				135.50139	212.66347	1393.34985	-763.97565	248.85983	1287.36902	61.57141	366.11145	-14.72500	832.96442	94.25154	45.09325	-307.29837	345.95062	65.60361	-1079.26477	164.40486	-14.92599
305	2.533				136.37349	214.32104	1395.78967	-763.54651	247.99359	1291.30859	35.94197	368.33456	-13.30238	870.24792	90.05475	49.02222	-286.18152	341.40070	57.05839	-1105.11279	165.41631	-13.55735
306	2.542				137.23653	215.84515	1398.03857	-763.05115	247.06853	1294.88220	11.33092	370.85162	-10.82763	898.68298	85.86150	51.36626	-270.34717	338.72046	46.24548	-1129.68176	166.03178	-10.83599
307	2.550				138.05316	217.22174	1400.01514	-762.51941	246.14650	1297.90979	-11.91420	373.71616	-7.30332	916.06848	82.09509	50.05295	-259.89542	338.01422	33.53851	-1152.51904	166.38164	-6.71705
308	2.558				138.80498	218.44531	1401.62878	-761.97681	245.31767	1300.26367	-33.65514	376.98773	-2.78094	922.62946	78.75979	44.99239	-254.54070	339.04300	20.15165	-1173.48047	166.52986	-1.61220
309	2.567				139.50087	219.50795	1402.79297	-761.42859	244.65744	1301.88611	-53.95454	380.83694	3.00287	920.47632	75.92944	37.54133	-253.92400	341.17636	8.18609	-1192.60022	166.35175	4.19180
310	2.575				140.16806	220.39891	1403.43811	-760.85364	244.20097	1302.79639	-72.76584	385.55670	10.83747	911.95178	73.84188	29.02777	-258.02713	343.54568	-0.14929	-1209.99768	165.71236	10.79414
311	2.583				140.83080	221.10989	1403.52332	-760.21771	243.95644	1303.07349	-89.29672	391.37091	21.83699	898.31641	72.63737	20.17331	-267.56949	345.48343	-4.15430	-1225.79858	164.73848	18.64723
312	2.592				141.49191	221.64159	1403.04077	-759.49274	243.93227	1302.82617	-101.62285	398.13028	36.76598	879.94128	72.27368	11.64478	-283.48846	346.93393	-5.14017	-1239.83313	163.70930	28.43953
313	2.600				142.12971	222.01207	1402.01172	-758.66956	244.14264	1302.16565	-107.39845	405.12241	55.13119	857.37463	72.65565	4.52092	-305.39636	348.27133	-4.98685	-1251.28394	162.64542	40.62141
314	2.608				142.70535	222.26062	1400.48071	-757.77026	244.58864	1301.18567	-105.47809	411.27652	74.76797	831.94043	73.67587	-0.21217	-331.05063	349.73880	-4.84245	-1258.82690	161.30026	54.72149
315	2.617				143.16521	222.44540	1398.51221	-756.86047	245.23116	1299.96130	-96.91571	415.75809	92.69520	805.37598	75.14554	-2.50521	-357.81976	351.29172	-5.06615	-1261.27942	159.45689	69.21706
316	2.625				143.43939	222.64233	1396.18945	-756.04791	245.96774	1298.55505	-84.16386	418.36969	106.77705	778.92737	76.84583	-3.20143	-384.22678	352.88239	-5.58605	-1258.05676	156.84851	82.20155
317	2.633				143.44563	222.94534	1393.60852	-755.46198	246.63480	1297.01184	-69.32059	419.36761	116.68327	752.92480	78.63562	-3.27090	-410.06207	354.60843	-6.18133	-1249.10217	153.02577	92.16061
318	2.642				143.09599	223.45857	1390.86609	-755.22229	247.04427	1295.34070	-53.20166	419.11523	123.52825	727.23248	80.44348	-3.32247	-435.64981	356.57071	-6.65877	-1234.64307	147.66811	98.29779
319	2.650				142.30769	224.27679	1388.05188	-755.40820	247.03409	1293.50708	-35.61194	417.94656	128.89490	701.72656	82.24927	-3.57937	-461.21921	358.70667	-6.94816	-1215.06628	140.87131	100.53369
320	2.658				141.02449	225.46472	1385.24939	-756.03833	246.50757	1291.45105	-15.98503	416.13214	134.03937	676.33282	84.09343	-4.00004	-486.76685	360.82147	-7.11723	-1190.90039	133.07655	99.37405
321	2.667				139.24376	227.04028	1382.53589	-757.06274	245.45328	1289.12415	6.09000	413.82788	139.54521	650.98145	86.02452	-4.42485	-512.25159	362.78326	-7.27825	-1162.75281	124.89299	95.65092
322	2.675				137.02869	228.95486	1379.97705	-758.37421	243.95821	1286.52234	30.56451	411.04770	145.37947	625.62280	88.03781	-4.73009	-537.69592	364.62781	-7.48383	-1131.14697	116.89948	90.23251
323	2.683				134.49507	231.08743	1377.61755	-759.84027	242.21130	1283.69775	56.99400	407.74265	151.16823	600.23688	90.07016	-4.89989	-563.12628	366.47693	-7.70999	-1096.45776	109.45117	83.87189
324	2.692				131.79321	233.28059	1375.48242	-761.34015	240.47295	1280.75012	84.85226	403.88538	156.40205	574.82288	92.03840	-4.98509	-588.55646	368.38272	-7.90605	-1059.04346	102.64519	77.22446
325	2.700				129.09825	235.40176	1373.58716	-762.78491	239.00720	1277.81055	113.74936	399.49088	160.49634	549.36938	93.89976	-5.05188	-614.01086	370.25311	-8.03818	-1019.35388	96.46430	70.90161
326	2.708				126.59153	237.37804	1371.94800	-764.12524	238.00433	1275.02539	143.43314	394.67484	162.91260	523.85291	95.67328	-5.16865	-639.52026	371.96994	-8.09675	-977.88232	90.95322	65.41289
327	2.717				124.42294	239.18268	1370.58887	-765.35333	237.53371	1272.53748	173.74321	389.63165	163.36331	498.26910	97.39143	-5.36823	-665.11267	373.53476	-8.09081	-935.16431	86.20736	61.07151
328	2.725				122.66831	240.78598	1369.54858	-766.48828	237.55313	1270.46411	204.66495	384.47223	161.85796	472.62170	99.06310	-5.60008	-690.80579	375.03583	-8.04402	-891.84558	82.26157	58.05703
329	2.733				121.30927	242.10748	1368.89160	-767.54834	237.95166	1268.87830	236.38913	379.18848	158.54854	446.88708	100.70177	-5.78188	-716.59851	376.54254	-7.98750	-848.62738	79.11660	56.56067
330	2.742				120.26434	243.03493	1368.70276	-768.53217	238.58780	1267.79822	269.18939	373.76843	153.74074	421.05075	102.34055	-5.91280	-742.48444	378.08173	-7.93167	-806.12061	76.74564	56.74996
331	2.750				119.45395	243.50351	1369.05139	-769.42212	239.31662	1267.20483	303.18082	368.27109	148.11911	395.15952	103.99319	-6.06553	-768.46307	379.67343	-7.83407	-764.72571	75.06808	58.47556
332	2.758				118.84081	243.53729	1369.95776	-770.20007	240.01392	1267.08252	338.22781	362.84033	142.57782	369.27136	105.64053	-6.26675	-794.53070	381.35992	-7.62554	-724.56165	74.08936	61.03101
333	2.767				118.43250	243.21915	1371.38904	-770.85681	240.59993	1267.44019	374.07315	357.62671	137.60716	343.38715	107.25884	-6.45064	-820.67377	383.18002	-7.29558	-685.45435	73.98624	63.38404
334	2.775				118.27055	242.63841	1373.28149	-771.38806	241.05399	1268.30298	410.50488	352.65234	133.00984	317.45868	108.85393	-6.51898	-846.85516	385.08954	-6.94777	-647.00848	74.93570	64.75275
335	2.783				118.41078	241.85245	1375.56848	-771.78485	241.40633	1269.70715	447.39963	347.81384	128.20137	291.40350	110.49594	-6.42720	-873.02643	386.93469	-6.74161	-608.80542	76.89542	64.92975
336	2.792				118.89563	240.87715	1378.19373	-772.02887	241.71562	1271.69604	484.64511	343.00635	122.63944	265.13519	112.27751	-6.21004	-899.19141	388.59439	-6.73542	-570.59937	79.57419	64.12099
337	2.800				119.73204	239.70140	1381.10730	-772.09711	242.04228	1274.30237	522.10425	338.16037	116.03537	238.65277	114.19708	-5.91547	-925.41766	390.16852	-6.77960	-532.34979	82.55579	62.66564
338	2.808				120.88332	238.30986	1384.25122	-771.97150	242.41310	1277.52979	559.77063	333.19638	108.34898	212.06549	116.16100	-5.56564	-951.76740	391.87726	-6.66378	-494.18610	85.44125	60.92789
339	2.817				122.27509	236.70830	1387.54614	-771.64423	242.80458	1281.33972	598.01636	328.11298	99.73871	185.48102	118.11163	-5.20255	-978.24933	393.76495	-6.38518	-456.44006	87.97343	59.22389
340	2.825				123.81656	234.93500	1390.89502	-771.11835	243.17522	1285.63428	637.47510	323.20212	90.57983	158.92102	120.05725	-4.89686	-1004.80658	395.71619	-6.11357	-419.70789	90.04597	57.67306
341	2.833				125.43183	233.04630	1394.20520	-770.41412	243.50797	1290.24939	678.29993	319.06671	81.49080	132.39844	121.98554	-4.67570	-1031.28857	397.71338	-5.90547	-384.85712	91.61748	56.06567
342	2.842				127.07933	231.09906	1397.41138	-769.57898	243.81583	1294.97119	719.48706	316.28876	73.14906	106.07147	123.82533	-4.47517	-1057.40723	399.88358	-5.55056	-352.92816	92.69688	53.81190
343	2.850				128.74013	229.14713	1400.47021	-768.69012	244.12021	1299.56079	758.91992	315.02127	65.88912	80.28839	125.49793	-4.16015	-1082.74438	402.36102	-4.58090	-324.95935	93.24020	50.08826
344	2.858				130.38850	227.24411	1403.33167	-767.84552	244.42371	1303.77576	793.83960	314.91083	59.54420	55.48273	126.96986	-3.58577	-1106.85352	405.17529	-2.41262	-301.79651	92.97183	44.22392
345	2.867				131.97618	225.44394	1405.91675	-767.14136	244.69070	1307.39600	821.54138	315.47342	53.64691	32.04742	128.24673	-2.70586	-1129.33765	408.22696	1.30768	-283.90710	91.54285	36.03607
346	2.875				133.44139	223.79520	1408.11926	-766.63623	244.85553	1310.25000	840.32153	316.49185	47.53098	10.23492	129.35246	-1.65293	-1149.83887	411.40289	6.43392	-271.34552	88.83608	25.90517
347	2.883				134.73291	222.33549	1409.82642	-766.32037	244.85364	1312.22900	850.18884	317.94620	40.35242	-9.96661	130.27394	-0.60848	-1168.07397	414.71442	12.51945	-264.04382	85.00195	14.70992
348	2.892				135.83421	221.09441	1410.94739	-766.11127	244.64804	1313.29834	852.59509	319.76373	31.49323	-28.84247	130.83220	0.60507	-1183.99426	418.29785	19.35926	-262.20642	80.47746	3.74109
349	2.900				136.77098	220.10229	1411.43652	-765.88129	244.24628	1313.50671	849.16870	321.82654	21.20029	-46.55310	130.65358	2.91026	-1197.86816	422.30701	27.38721	-266.36053	76.12544	-5.44769
350	2.908				137.59589	219.39160	1411.29907	-765.50336	243.70175	1312.99158	840.62268	324.06091	10.68439	-62.41467	129.36176	7.77770	-1210.02539	426.66342	37.52349	-277.01318	73.05676	-11.54940
351	2.917				138.36432	218.97736	1410.57666	-764.90216	243.06293	1311.96252	826.85925	326.40961	1.39898	-74.63495	126.85760	16.28573	-1220.41797	430.80389	50.35294	-294.14905	71.98381	-14.35415
352	2.925				139.11209	218.83589	1409.32434	-764.09753	242.29971	1310.64478	807.94824	328.70917	-5.72154	-81.13568	123.50417	28.13203	-1228.42773	433.83707	65.15236	-316.68237	72.74731	-14.94461
353	2.933				139.83769	218.90784	1407.59485	-763.17957	241.32533	1309.19080	784.89478	330.68967	-10.38282	-80.83386	120.07038	41.55216	-1233.02417	435.06372	79.81644	-342.42200	74.60944	-14.78785
354	2.942				140.49730	219.11539	1405.43445	-762.20990	240.11830	1307.61340	759.43066	332.24652	-12.80807	-74.11713	117.37247	54.28875	-1233.12769	434.43732	91.92516	-369.08765	76.84923	-14.79902
355	2.950				141.01497	219.37288	1402.89758	-761.20215	238.78413	1305.83508	733.12646	333.59558	-13.69119	-62.25629	115.80528	64.79297	-1228.01660	432.65265	99.89971	-395.42999	78.97885	-15.18585
356	2.958				141.29602	219.58507	1400.06494	-760.22595	237.50398	1303.80920	706.80969	335.06314	-13.87265	-46.58868	115.16249	72.74146	-1217.41260	430.75687	103.44559	-421.28906	80.74593	-15.78382
357	2.967				141.23965	219.64304	1397.04260	-759.44568	236.47931	1301.55383	680.71057	336.81198	-13.91326	-28.12543	114.91776	78.67445	-1201.23901	429.65054	103.44148	-446.94421	82.16979	-16.38545
358	2.975				140.76169	219.44165	1393.93591	-759.02985	235.90018	1299.08850	654.80786	338.72986	-14.05444	-7.54315	114.63223	83.31943	-1179.64526	429.85080	101.45735	-472.61682	83.45679	-16.87640
359	2.983				139.82855	218.92188	1390.82007	-759.07648	235.89127	1296.39624	628.96936	340.54272	-14.35935	14.71893	114.09836	87.19069	-1153.30933	431.33896	98.93351	-498.35327	84.78981	-17.21662
360	2.992				138.48453	218.09810	1387.73950	-759.60895	236.46451	1293.44592	603.07251	342.09674	-14.74827	38.39288	113.30207	90.51824	-1123.38672	433.47998	96.46879	-524.08386	86.23268	-17.39743
361	3.000				136.84583	217.03633	1384.73315	-760.56995	237.52890	1290.22290	577.12329	343.47971	-15.07893	63.34314	112.41666	93.29415	-1090.97021	435.34100	93.83284	-549.72217	87.79453	-17.48616
362	3.008				135.06029	215.81320	1381.85181	-761.79919	238.94147	1286.74561	551.20337	344.87769	-15.29105	89.56177	111.75885	95.33883	-1056.63721	436.21552	90.60477	-575.28076	89.43763	-17.62587
363	3.017				133.26447	214.50673	1379.14856	-763.07709	240.53809	1283.08569	525.35217	346.43088	-15.42335	117.16962	111.63699	96.39218	-1020.48273	435.82513	86.66422	-600.86700	91.07362	-17.89546
364	3.025				131.56213	213.21030	1376.66382	-764.23682	242.13608	1279.37769	499.54446	348.16760	-15.54385	146.34137	112.20065	96.25121	-982.40002	434.19034	82.21482	-626.55762	92.67223	-18.22614
365	3.033				130.01897	212.03128	1374.42957	-765.22723	243.55939	1275.77979	473.74765	349.98935	-15.72890	177.15942	113.37534	94.91835	-942.31335	431.42081	77.66951	-652.34607	94.29669	-18.45194
366	3.042				128.66458	211.07115	1372.48022	-766.07990	244.67729	1272.42163	447.95187	351.78162	-16.02879	209.56305	114.88176	92.65411	-900.38666	427.57620	73.56356	-678.17706	96.03801	-18.42662
367	3.050				127.50084	210.41171	1370.85522	-766.83881	245.41716	1269.39880	422.13718	353.55319	-16.39046	243.43842	116.35586	89.85979	-857.14801	422.70837	70.45467	-704.00476	97.95834	-18.17428
368	3.058				126.51937	210.11346	1369.59937	-767.51611	245.75836	1266.79150	396.27563	355.40265	-16.68791	278.68573	117.55644	86.86771	-813.40857	416.96552	68.86657	-729.86517	100.03530	-17.91908
369	3.067				125.72885	210.21356	1368.76892	-768.09351	245.72464	1264.66797	370.37253	357.37909	-16.86474	315.24530	118.52118	83.81270	-770.02753	410.58206	69.16777	-755.84186	102.15361	-17.86402
370	3.075				125.17380	210.72403	1368.42957	-768.54706	245.37965	1263.07715	344.45163	359.45331	-16.96043	353.11609	119.54025	80.64268	-727.62354	403.71518	71.18832	-781.94019	104.20799	-17.97275
371	3.083				124.92430	211.63460	1368.64246	-768.86554	244.81929	1262.04724	318.50922	361.57660	-16.99337	392.30731	120.96535	77.22960	-686.33691	396.27798	73.97150	-808.09070	106.22429	-18.07007
372	3.092				125.04617	212.91296	1369.44519	-769.05396	244.14442	1261.59045	292.51483	363.70233	-16.92329	432.76239	123.01578	73.52387	-645.79279	388.12772	76.31831	-834.27008	108.27063	-18.03975
373	3.100				125.57354	214.50366	1370.84216	-769.12152	243.42686	1261.71570	266.44492	365.79288	-16.73362	474.30194	125.75167	69.61950	-605.40771	379.46173	77.68907	-860.51898	110.29054	-17.83531
374	3.108				126.49596	216.33507	1372.80420	-769.06903	242.69873	1262.44214	240.29147	367.82956	-16.48231	516.59045	129.18369	65.65081	-564.88965	370.79218	78.30301	-886.84924	112.19427	-17.48026
375	3.117				127.76446	218.33072	1375.27087	-768.88855	241.96217	1263.79822	214.03845	369.82047	-16.24969	559.17371	133.32921	61.65024	-524.45654	362.54218	78.48625	-913.20355	114.01711	-17.10627
376	3.125				129.30737	220.41795	1378.15027	-768.57227	241.20459	1265.80811	187.67096	371.79852	-16.06065	601.60083	138.10683	57.54341	-484.59216	354.86395	78.30100	-939.52039	115.87598	-16.82432
377	3.133				131.04361	222.53586	1381.32678	-768.11420	240.42079	1268.47400	161.21216	373.78433	-15.88607	643.62109	143.16455	53.28321	-445.69733	347.82031	77.69267	-965.85022	117.84473	-16.59686
378	3.142				132.89445	224.64058	1384.67554	-767.50964	239.62540	1271.75562	134.71082	375.77597	-15.69733	685.38867	147.81151	49.07275	-408.07211	341.59131	76.65617	-992.37469	119.88788	-16.36737
379	3.150				134.79283	226.70311	1388.08215	-766.76227	238.83806	1275.55579	108.21494	377.78781	-15.46855	727.46857	151.11026	45.62658	-372.24219	336.41306	75.13588	-1019.19299	121.89169	-16.15517
380	3.158				136.68382	228.70242	1391.45654	-765.89063	238.06203	1279.71985	81.82045	379.87378	-15.10125	770.32312	152.17142	44.10699	-339.22021	332.33185	72.73189	-1046.09839	123.73557	-15.90148
381	3.167				138.51611	230.61942	1394.72729	-764.92352	237.28162	1284.05078	55.76195	382.11099	-14.33759	813.18970	150.69382	45.32108	-310.34286	329.18863	68.60863	-1072.62756	125.30411	-15.37897
382	3.175				140.23550	232.43393	1397.82349	-763.89459	236.47610	1288.32532	30.43156	384.59576	-12.76910	853.22632	147.38284	48.56336	-286.77307	326.91989	61.91270	-1098.24158	126.48113	-14.19921
383	3.183				141.79260	234.12627	1400.66516	-762.84357	235.63509	1292.31165	6.27969	387.46527	-10.01837	886.16772	143.59982	51.35236	-269.05798	325.73004	52.33752	-1122.50208	127.22266	-11.85359
384	3.192				143.15930	235.68401	1403.16870	-761.80841	234.76875	1295.79333	-16.31248	390.83630	-5.95356	908.36023	140.31290	50.91051	-257.04944	325.89487	40.33789	-1145.20129	127.60565	-8.04452
385	3.200				144.33769	237.10303	1405.25476	-760.80762	233.91397	1298.59717	-37.12625	394.72113	-0.62146	918.75568	137.49867	46.27868	-250.24677	327.45279	27.05257	-1166.19873	127.68224	-2.96414
386	3.208				145.35480	238.37469	1406.85303	-759.83221	233.13504	1300.61780	-56.11389	399.16620	6.16277	919.33423	134.75653	38.76109	-248.27811	330.07715	14.18592	-1185.26343	127.36619	2.96079
387	3.217				146.25175	239.47916	1407.90723	-758.85034	232.51189	1301.83020	-73.07471	404.43063	15.17339	913.37964	132.21379	30.31412	-251.11200	333.14667	3.79782	-1202.35486	126.59746	9.50683
388	3.225				147.07547	240.40120	1408.38123	-757.81866	232.11887	1302.28845	-87.00415	410.70944	27.52275	903.05737	130.48465	21.98222	-259.10532	335.95563	-2.51989	-1217.76025	125.41733	16.99092
389	3.233				147.86755	241.14520	1408.26489	-756.70319	232.00851	1302.10889	-95.93961	417.66635	43.71337	888.60010	129.90811	13.97110	-272.93256	338.08307	-4.89570	-1231.62231	123.76274	26.33599
390	3.242				148.64642	241.73022	1407.57202	-755.49976	232.20393	1301.44250	-98.02420	424.51154	62.72676	869.54797	130.30881	6.70552	-292.73694	339.63525	-5.05814	-1243.42065	121.51102	38.36176
391	3.250				149.39386	242.18340	1406.33484	-754.24170	232.69345	1300.44299	-92.99033	430.49725	82.08205	846.34979	131.50056	1.20235	-317.10190	340.99628	-4.67786	-1252.00574	118.84143	52.71310
392	3.258				150.05547	242.54816	1404.60913	-752.99286	233.42670	1299.23560	-82.45724	435.20731	99.00260	820.62720	133.38989	-1.84699	-343.58578	342.42007	-4.48437	-1256.10400	116.19461	67.69380
393	3.267				150.55511	242.89462	1402.48071	-751.83099	234.31061	1297.89514	-68.71442	438.52063	111.84491	794.13031	135.64639	-2.90607	-370.28351	343.95291	-4.64463	-1254.79675	113.72985	81.16425
394	3.275				150.81261	243.31291	1400.06128	-750.83405	235.20578	1296.43518	-53.30594	440.51498	120.71348	767.79578	137.85834	-3.06068	-396.48071	345.56738	-5.14315	-1247.67725	111.03065	91.47655
395	3.283				150.75568	243.89316	1397.47290	-750.07550	235.93863	1294.81116	-36.61197	441.45752	126.94221	741.79187	139.88316	-3.08185	-422.24332	347.24417	-5.83864	-1234.77197	107.43487	97.82417
396	3.292				150.32690	244.71014	1394.83020	-749.61829	236.34337	1292.93896	-18.28687	441.74731	132.10489	716.03955	141.79710	-3.25250	-447.85175	348.97778	-6.49821	-1216.40674	102.56664	100.19594
397	3.300				149.49182	245.81651	1392.22668	-749.50348	236.31172	1290.72913	2.17111	441.70755	137.31081	690.48108	143.67822	-3.59525	-473.48581	350.77249	-6.93802	-1193.12720	96.56312	99.19588
398	3.308				148.25140	247.23480	1389.73218	-749.73499	235.81549	1288.13184	25.04736	441.41495	142.95856	665.05054	145.56386	-4.00845	-499.14471	352.65274	-7.12827	-1165.63708	89.95389	95.75195
399	3.317				146.65509	248.94373	1387.39673	-750.26678	234.90453	1285.16077	50.25793	440.77780	148.84140	639.63940	147.49234	-4.34777	-524.72064	354.61371	-7.17020	-1134.60461	83.39050	90.79120
400	3.325				144.80460	250.87064	1385.25024	-751.00549	233.70244	1281.89526	77.43181	439.71631	154.42461	614.16663	149.47406	-4.52958	-550.15070	356.57043	-7.21322	-1100.49243	77.37136	85.05496
401	3.333				142.84286	252.90549	1383.29688	-751.83673	232.39748	1278.47632	106.11554	438.20218	159.06180	588.62738	151.47833	-4.60339	-575.50378	358.43814	-7.34482	-1063.62073	72.10992	79.09636
402	3.342				140.93114	254.92685	1381.52319	-752.66028	231.21065	1275.09180	135.88831	436.23761	162.13081	563.04926	153.44827	-4.69534	-600.90826	360.22617	-7.52927	-1024.30347	67.64237	73.34433
403	3.350				139.21664	256.82407	1379.92578	-753.41382	230.33955	1271.93347	166.40332	433.87042	163.19058	537.44916	155.30399	-4.89231	-626.42346	361.99112	-7.67232	-982.92651	64.00724	68.12961
404	3.358				137.79630	258.51129	1378.53406	-754.07776	229.90471	1269.15186	197.48853	431.17975	162.14636	511.84509	156.99942	-5.17759	-652.01428	363.74017	-7.72591	-939.99127	61.27890	63.67532
405	3.367				136.68802	259.91760	1377.40576	-754.66510	229.93375	1266.83008	229.21173	428.24960	159.34996	486.26276	158.59549	-5.44478	-677.64380	365.43530	-7.71309	-896.07373	59.49403	60.12153
406	3.375				135.83109	260.95972	1376.61011	-755.20563	230.38911	1264.98694	261.76947	425.16824	155.52141	460.70251	160.23607	-5.61826	-703.32678	367.05719	-7.69822	-851.72131	58.61153	57.60657
407	3.383				135.13570	261.55734	1376.21252	-755.72998	231.20171	1263.60388	295.30322	422.02441	151.44815	435.12408	162.01724	-5.73898	-729.08405	368.63828	-7.72062	-807.38330	58.53682	56.32977
408	3.392				134.55391	261.69153	1376.25732	-756.25861	232.28070	1262.66345	329.80334	418.87109	147.64337	409.48364	163.88708	-5.89478	-754.92224	370.26523	-7.70563	-763.39709	59.17578	56.44978
409	3.400				134.10590	261.41788	1376.75903	-756.79395	233.51270	1262.17554	365.14700	415.68314	144.19392	383.78052	165.71672	-6.13328	-780.84949	372.02179	-7.50465	-720.01184	60.50304	57.78966
410	3.408				133.85101	260.81534	1377.71069	-757.31970	234.78040	1262.17651	401.22302	412.37988	140.80818	358.03583	167.42638	-6.41289	-806.86603	373.89825	-7.07987	-677.37476	62.57202	59.69188
411	3.417				133.85004	259.93665	1379.09631	-757.81006	236.01120	1262.71045	437.99722	408.86169	136.96077	332.21710	169.01379	-6.59153	-832.95532	375.79218	-6.59455	-635.45544	65.41963	61.32674
412	3.425				134.14354	258.79675	1380.89673	-758.24133	237.21094	1263.81580	475.41794	405.00119	132.14880	306.24286	170.57146	-6.55308	-859.06866	377.59225	-6.28323	-594.05908	68.97572	62.18070
413	3.433				134.73978	257.39194	1383.08289	-758.59052	238.43575	1265.52832	513.28406	400.68231	126.19024	280.06976	172.23717	-6.32516	-885.15118	379.24045	-6.24642	-552.99011	73.04797	62.25206
414	3.442				135.60690	255.72313	1385.60510	-758.82391	239.73558	1267.87817	551.25793	395.85742	119.29563	253.72345	174.03979	-5.99277	-911.22626	380.78726	-6.35738	-512.17090	77.39908	61.82691
415	3.450				136.67638	253.80707	1388.38867	-758.89636	241.12724	1270.87048	589.04443	390.45773	111.80016	227.26770	175.90115	-5.60012	-937.37744	382.38599	-6.38046	-471.64728	81.89035	61.13643
416	3.458				137.86356	251.67857	1391.33997	-758.76874	242.59924	1274.46704	626.60046	384.31540	103.85741	200.78424	177.76852	-5.19742	-963.65063	384.15237	-6.21318	-431.62183	86.50991	60.25680
417	3.467				139.09660	249.39000	1394.36499	-758.42572	244.11897	1278.58423	664.14099	377.39636	95.43177	174.33923	179.63101	-4.86823	-990.04889	386.10590	-5.95200	-392.57892	91.23544	59.18005
418	3.475				140.33476	247.00739	1397.39258	-757.87982	245.63196	1283.09851	701.83398	370.15286	86.52446	147.96674	181.45612	-4.65107	-1016.51752	388.24756	-5.70151	-355.39142	95.90549	57.78781
419	3.483				141.56812	244.60744	1400.38196	-757.17188	247.07150	1287.84570	739.36133	363.55145	77.43907	121.76538	183.18900	-4.49119	-1042.82422	390.57642	-5.37931	-321.28693	100.21899	55.72271
420	3.492				142.80186	242.27254	1403.30493	-756.36993	248.38455	1292.61206	775.49976	358.63034	68.89069	96.03094	184.80557	-4.28523	-1068.50269	393.11615	-4.61680	-291.60590	103.89597	52.33180
421	3.500				144.03603	240.07550	1406.11731	-755.55829	249.54971	1297.14502	807.82349	355.77643	61.61189	71.21661	186.31076	-3.92434	-1092.96045	395.94479	-2.79790	-267.34607	106.82747	46.87268
422	3.508				145.25404	238.06720	1408.74219	-754.81799	250.56224	1301.19177	833.18677	354.41699	55.56521	47.74042	187.68443	-3.35419	-1115.67700	399.06610	0.57879	-248.84534	108.93733	38.95913
423	3.517				146.42850	236.28246	1411.07190	-754.20563	251.39847	1304.53992	849.28357	353.63062	49.59425	25.80890	188.86069	-2.66629	-1136.33350	402.36517	5.48166	-235.95496	110.00597	28.87927
424	3.525				147.53526	234.75494	1412.98645	-753.73212	252.00412	1307.04370	856.03723	352.86707	42.05970	5.29303	189.70398	-1.99410	-1154.76685	405.81894	11.43460	-228.45129	109.88747	17.53046
425	3.533				148.56281	233.52623	1414.37842	-753.34424	252.33003	1308.64197	855.48169	352.10425	32.07888	-14.21198	189.93483	-1.09829	-1170.89868	409.62622	18.04649	-226.35706	108.82540	6.18593
426	3.542				149.51344	232.63759	1415.17419	-752.93390	252.38745	1309.36890	850.21631	351.71741	20.38313	-32.86292	189.09125	1.04972	-1184.81079	414.07031	25.52094	-230.07611	107.42188	-3.63238
427	3.550				150.40152	232.10812	1415.34253	-752.38464	252.26111	1309.34875	841.67102	351.99036	8.95816	-49.79175	186.70212	6.07553	-1196.74573	419.23831	34.75527	-240.14453	106.40586	-10.49563
428	3.558				151.25043	231.91859	1414.89685	-751.62872	252.04274	1308.75403	829.66138	352.68176	-0.26043	-62.96204	182.68457	15.12467	-1206.78662	424.76819	46.63031	-256.58154	106.36134	-13.93979
429	3.567				152.07918	232.00938	1413.88623	-750.68079	251.74104	1307.74170	813.40552	353.37396	-6.46975	-70.16907	177.62083	27.71203	-1214.56470	429.88562	60.81647	-278.34045	107.43773	-14.89917
430	3.575				152.87833	232.28680	1412.37646	-749.63251	251.28055	1306.42004	792.75952	354.00995	-10.09067	-70.35754	172.56949	41.75160	-1219.35010	433.79288	75.42234	-303.42725	109.29453	-14.85868
431	3.583				153.59576	232.63432	1410.43213	-748.61292	250.60097	1304.85876	768.68774	354.86725	-12.05037	-63.98621	168.48944	54.82169	-1220.30249	436.17050	88.02518	-329.76306	111.36488	-14.79828
432	3.592				154.14288	232.92519	1408.11658	-747.74463	249.74773	1303.11304	742.79077	356.18390	-13.06621	-52.34149	165.70934	65.45007	-1216.71094	437.44556	96.92621	-356.07507	113.22128	-15.01919
433	3.600				154.40976	233.03038	1405.49866	-747.11963	248.88478	1301.22278	716.39380	357.92050	-13.52054	-36.73895	163.84891	73.46378	-1208.15454	438.52234	101.59364	-382.00378	114.79755	-15.46758
434	3.608				154.28009	232.82397	1402.65454	-746.79712	248.24475	1299.18945	690.12451	359.84778	-13.68926	-18.21881	162.22586	79.49290	-1194.41699	440.25183	102.54068	-407.63330	116.28585	-15.98625
435	3.617				153.65250	232.20059	1399.66052	-746.81616	248.04697	1296.96313	664.15100	361.76996	-13.83629	2.44843	160.34348	84.28905	-1175.46606	443.12518	100.99443	-433.10950	117.87347	-16.44177
436	3.625				152.47339	231.10622	1396.58362	-747.20605	248.42128	1294.46509	638.46045	363.60242	-14.11429	24.74823	158.03952	88.36487	-1151.71924	447.12430	98.25011	-458.51538	119.60960	-16.77712
437	3.633				150.76950	229.56021	1393.47998	-747.97821	249.37463	1291.63196	612.93335	365.32138	-14.49697	48.40869	155.35698	91.95760	-1124.09180	451.71072	95.03858	-483.90015	121.42722	-17.01153
438	3.642				148.65593	227.65408	1390.39832	-749.11157	250.80330	1288.45459	587.41797	366.95874	-14.86023	73.31561	152.44669	95.07558	-1093.57471	456.12631	91.46228	-509.32288	123.22058	-17.19627
439	3.650				146.30418	225.52280	1387.38440	-750.53754	252.54221	1284.99365	561.84692	368.60077	-15.11725	99.45917	149.54901	97.52399	-1060.82458	459.78629	87.38976	-534.80908	124.91656	-17.35466
440	3.658				143.89017	223.29984	1384.48401	-752.12842	254.43069	1281.36841	536.24243	370.30136	-15.27837	126.96588	146.92506	98.97464	-1026.09570	462.40057	82.80976	-560.31842	126.54404	-17.50219
441	3.667				141.55905	221.09274	1381.74377	-753.72894	256.33456	1277.72729	510.62991	372.05008	-15.41220	156.04999	144.73505	99.15065	-989.40753	463.80978	77.90080	-585.81970	128.21602	-17.66599
442	3.675				139.41005	218.99442	1379.21179	-755.22461	258.11890	1274.21899	485.01059	373.84210	-15.58829	186.84735	142.95457	98.02617	-950.74677	463.85626	72.94788	-611.34546	129.99292	-17.80238
443	3.683				137.48981	217.10052	1376.93774	-756.57428	259.64877	1270.97034	459.38150	375.68716	-15.84527	219.32562	141.37930	95.85548	-910.21490	462.50702	68.30134	-636.93347	131.84407	-17.80787
444	3.692				135.79863	215.51086	1374.97449	-757.78827	260.83099	1268.08020	433.73117	377.58319	-16.14633	253.33966	139.71861	93.02654	-868.16632	459.96951	64.38210	-662.59113	133.73830	-17.67721
445	3.700				134.31117	214.31522	1373.38196	-758.89221	261.63177	1265.62842	408.04126	379.55035	-16.38175	288.73517	137.71463	89.89717	-825.25531	456.54062	61.66476	-688.33185	135.67453	-17.55156
446	3.708				133.00168	213.57660	1372.22156	-759.90076	262.05981	1263.68103	382.31314	381.61328	-16.49142	325.42352	135.25243	86.69783	-782.29456	452.42419	60.59951	-714.14209	137.67484	-17.57020
447	3.717				131.86093	213.31938	1371.54443	-760.80994	262.15350	1262.28601	356.56058	383.73236	-16.54477	363.37726	132.46246	83.47559	-740.05157	447.66669	61.33620	-739.96252	139.76495	-17.71950
448	3.725				130.90414	213.52055	1371.38269	-761.61047	261.97546	1261.46582	330.78738	385.83447	-16.62618	402.55853	129.68137	80.13707	-699.04584	442.10791	63.31162	-765.77240	141.95140	-17.88388
449	3.733				130.17682	214.11462	1371.74915	-762.30585	261.59314	1261.21960	304.98398	387.88373	-16.69895	442.87018	127.24781	76.60168	-659.31482	435.55469	65.37127	-791.62305	144.22392	-17.98132
450	3.742				129.74963	215.02229	1372.64063	-762.91461	261.05872	1261.53589	279.11404	389.88821	-16.65524	484.13876	125.36499	72.88757	-620.38135	428.14328	66.62824	-817.62286	146.43787	-17.93956
451	3.750				129.69028	216.18382	1374.04199	-763.45282	260.41147	1262.41113	253.12372	391.87778	-16.46350	526.06598	124.11842	69.06870	-581.66150	420.34171	67.00184	-843.84503	148.35690	-17.69818
452	3.758				130.02881	217.56566	1375.92908	-763.91595	259.69247	1263.85938	226.97928	393.86786	-16.20640	568.19360	123.51505	65.19279	-542.97394	412.55811	66.79875	-870.18323	149.98196	-17.33161
453	3.767				130.74289	219.13754	1378.26367	-764.27637	258.94827	1265.90625	200.67850	395.83981	-15.98043	610.02032	123.44724	61.24228	-504.58929	404.89655	66.15616	-896.48926	151.53152	-16.96906
454	3.775				131.76817	220.85199	1380.98132	-764.49353	258.22049	1268.56897	174.24969	397.77307	-15.80068	651.29419	123.62314	57.20734	-466.88623	397.33728	65.10030	-922.81293	153.13754	-16.61059
455	3.783				133.02042	222.64523	1383.98279	-764.52386	257.53241	1271.83777	147.75156	399.69815	-15.60790	692.29651	123.49414	53.28869	-430.11224	390.02408	63.81876	-949.27368	154.83435	-16.20498
456	3.792				134.41562	224.45389	1387.14490	-764.33185	256.88141	1275.66516	121.25043	401.67615	-15.34910	733.74139	122.21530	50.15521	-394.48328	383.21588	62.57130	-975.85443	156.64467	-15.80323
457	3.800				135.88354	226.22815	1390.34558	-763.90521	256.24326	1279.95764	94.81844	403.70923	-15.00859	775.93005	118.91698	48.87414	-360.46988	377.05551	61.36577	-1002.45416	158.52298	-15.49335
458	3.808				137.37561	227.92853	1393.48755	-763.26501	255.58269	1284.56763	68.62189	405.78131	-14.46853	817.49817	113.37632	50.07682	-328.98291	371.56506	59.75443	-1028.95215	160.34526	-15.25059
459	3.817				138.86397	229.51938	1396.49988	-762.46497	254.85907	1289.29932	42.98645	407.98074	-13.35262	855.03870	106.42654	52.83582	-301.25491	366.82764	56.91492	-1055.18640	161.94485	-14.84673
460	3.825				140.32764	230.97478	1399.31592	-761.58362	254.03343	1293.92639	18.30618	410.44107	-11.18272	884.37805	99.42356	54.64545	-278.43423	363.05963	52.00578	-1080.94141	163.19887	-13.82715
461	3.833				141.73892	232.28796	1401.85364	-760.71088	253.08797	1298.21631	-5.06772	413.20221	-7.75710	902.66473	93.24077	53.12106	-261.18594	360.48672	44.58318	-1105.91187	164.17505	-11.68315
462	3.842				143.06905	233.46648	1404.01794	-759.92902	252.05305	1301.96155	-26.85410	416.26334	-3.20514	909.80530	87.96958	47.80405	-249.58701	359.18829	34.82621	-1129.61694	165.02686	-8.17274
463	3.850				144.30374	234.51251	1405.72058	-759.28381	251.01706	1305.00989	-46.88248	419.75974	2.44110	908.19873	83.50925	40.00782	-243.31247	359.04279	23.56802	-1151.41968	165.69681	-3.41470
464	3.858				145.44858	235.40854	1406.89941	-758.75806	250.10017	1307.28833	-65.07117	423.94608	9.63157	900.81848	79.96523	31.25827	-241.91959	359.75009	12.29257	-1170.91418	165.94041	2.32448
465	3.867				146.51993	236.11713	1407.52356	-758.27014	249.41025	1308.80554	-81.07855	428.94934	19.22456	889.25940	77.35409	22.39584	-245.06842	360.88428	3.00494	-1188.26831	165.67183	8.88007
466	3.875				147.53127	236.58868	1407.58862	-757.71057	249.02026	1309.63501	-93.75076	434.57462	32.03159	873.47723	75.45023	13.87317	-252.78168	362.02002	-2.61641	-1203.93384	165.13519	16.40294
467	3.883				148.48280	236.78061	1407.11243	-756.99512	248.97440	1309.88708	-101.15601	440.28525	48.14926	853.10693	74.18405	6.38333	-265.64331	362.94708	-4.60038	-1218.03027	164.65395	25.45532
468	3.892				149.35548	236.69162	1406.13489	-756.09906	249.29364	1309.67712	-101.69424	445.35339	66.39284	828.80884	73.82802	0.88030	-284.13892	363.78452	-4.64198	-1229.92847	164.25793	36.63183
469	3.900				150.10812	236.39227	1404.71460	-755.06219	249.96861	1309.09900	-95.41232	449.13861	84.43154	802.37366	74.58517	-2.18815	-307.39954	364.80429	-4.37201	-1238.37659	163.69890	49.77420
470	3.908				150.67914	236.02019	1402.92224	-753.97589	250.94989	1308.21521	-84.11630	451.29901	99.85442	775.62646	76.21920	-3.34178	-333.22836	366.14545	-4.40732	-1242.13245	162.74287	63.63343
471	3.917				150.99170	235.74001	1400.83716	-752.96576	252.13617	1307.06580	-70.09647	451.84439	111.43317	749.43207	78.22433	-3.52727	-359.58768	367.76450	-4.76320	-1240.47119	161.20714	76.42647
472	3.925				150.96191	235.69928	1398.54810	-752.17493	253.36780	1305.68140	-54.75940	451.04218	119.50567	723.77515	80.21235	-3.46335	-385.57474	369.56763	-5.29041	-1233.20288	158.82082	86.65030
473	3.933				150.51518	236.00322	1396.15100	-751.74359	254.44727	1304.08276	-38.30179	449.21796	125.32386	698.37451	82.06115	-3.52619	-411.14957	371.47830	-5.81796	-1220.43921	155.27936	93.46518
474	3.942				149.60596	236.70970	1393.74097	-751.77771	255.18344	1302.27356	-20.23929	446.61594	130.16220	673.03979	83.82291	-3.84296	-436.51553	373.43085	-6.24053	-1202.46387	150.47321	96.65565
475	3.950				148.22617	237.83272	1391.39844	-752.32214	255.43796	1300.24158	-0.03683	443.38663	134.82857	647.71558	85.60493	-4.33980	-461.81232	375.38165	-6.55117	-1179.76440	144.68585	96.49081
476	3.958				146.40289	239.34729	1389.17590	-753.35718	255.15492	1297.97144	22.52216	439.61984	139.62038	622.39923	87.49889	-4.81178	-487.09790	377.32590	-6.79466	-1152.99536	138.51143	93.58434
477	3.967				144.20062	241.19600	1387.09143	-754.80981	254.37144	1295.46509	47.24115	435.36850	144.47868	597.08130	89.51370	-5.07483	-512.40308	379.25919	-7.01325	-1122.80908	132.42534	88.73933
478	3.975				141.73050	243.29300	1385.13354	-756.56653	253.22232	1292.76538	73.65825	430.67676	149.15050	571.75049	91.55860	-5.10763	-537.76062	381.15521	-7.21340	-1089.70422	126.51850	82.82703
479	3.983				139.15007	245.52023	1383.28455	-758.49005	251.92810	1289.96753	101.33591	425.59406	153.28683	546.39832	93.53410	-5.06197	-563.18555	383.00436	-7.35980	-1054.00000	120.81401	76.65068
480	3.992				136.63782	247.72191	1381.54932	-760.44946	250.74472	1287.20813	130.05472	420.13614	156.43330	521.03149	95.41224	-5.13176	-588.63428	384.81122	-7.43496	-1015.92468	115.64146	70.79607
481	4.000				134.34047	249.70380	1379.97070	-762.35193	249.89058	1284.63806	159.76241	414.31000	158.04903	495.67999	97.20103	-5.38230	-614.04578	386.57031	-7.47243	-975.79175	111.39767	65.62964
482	4.008				132.31847	251.24931	1378.62000	-764.15186	249.49080	1282.39893	190.41666	408.22546	157.70433	470.34323	98.89481	-5.70752	-639.42688	388.26065	-7.51612	-934.19232	108.07599	61.44382
483	4.017				130.53818	252.18556	1377.57458	-765.83673	249.56772	1280.61084	221.96320	402.04117	155.28143	444.96844	100.51688	-5.95908	-664.86304	389.84131	-7.58720	-891.99811	105.36043	58.54956
484	4.025				128.92213	252.46555	1376.89575	-767.40912	250.06526	1279.36267	254.41531	395.78186	151.00629	419.51770	102.14426	-6.09280	-690.44470	391.32150	-7.66122	-850.10083	103.05281	57.25501
485	4.033				127.40956	252.16776	1376.62500	-768.87372	250.87498	1278.70386	287.85068	389.35101	145.38931	394.00293	103.82169	-6.18088	-716.17993	392.81512	-7.66452	-809.10748	101.14758	57.77125
486	4.042				125.98672	251.42458	1376.78931	-770.22784	251.86610	1278.64624	322.35822	382.71661	139.10381	368.44183	105.51058	-6.31037	-741.99164	394.45145	-7.52676	-769.21552	99.73872	59.92737
487	4.050				124.68828	250.36929	1377.40479	-771.46167	252.91911	1279.17957	357.98706	375.99124	132.75769	342.81500	107.16911	-6.49315	-767.81384	396.28430	-7.23435	-730.32880	99.06010	62.87455
488	4.058				123.58038	249.11824	1378.47632	-772.56964	253.93896	1280.28882	394.66330	369.31793	126.67639	317.07153	108.83343	-6.65392	-793.67932	398.25732	-6.84465	-692.29187	99.36604	65.41505
489	4.067				122.73301	247.75688	1379.99146	-773.55493	254.86243	1281.96472	432.14655	362.75107	120.87169	291.15259	110.58083	-6.68706	-819.68427	400.21213	-6.45930	-655.00928	100.68327	66.79887
490	4.075				122.19668	246.33020	1381.91492	-774.41840	255.67937	1284.20068	470.06314	356.25092	115.15247	265.02655	112.43723	-6.53609	-845.85248	402.03198	-6.16252	-618.37415	102.83606	66.98320
491	4.083				121.99258	244.85692	1384.19128	-775.15033	256.43179	1286.98535	507.99258	349.65759	109.21580	238.75104	114.34744	-6.23085	-872.08118	403.73419	-5.99508	-582.21997	105.60750	66.24992
492	4.092				122.10915	243.35260	1386.75452	-775.73810	257.17365	1290.29724	545.63855	342.70410	102.70559	212.44952	116.23209	-5.85181	-898.25464	405.37720	-5.95648	-546.38855	108.73792	64.88226
493	4.100				122.50276	241.84097	1389.52844	-776.17548	257.94049	1294.10071	583.07678	335.23923	95.30087	186.16571	118.06863	-5.48074	-924.37775	407.02420	-5.97273	-510.77631	111.92395	63.10274
494	4.108				123.10652	240.35979	1392.42139	-776.46173	258.75784	1298.33447	620.87793	327.47131	86.87447	159.82660	119.89920	-5.18595	-950.56122	408.74576	-5.93362	-475.45325	114.91419	61.11835
495	4.117				123.84583	238.95959	1395.33118	-776.59668	259.66168	1302.89307	659.72998	319.97723	77.66714	133.39697	121.75157	-4.99591	-976.87329	410.57074	-5.80153	-440.82758	117.59472	59.08582
496	4.125				124.65541	237.69141	1398.16357	-776.58179	260.69983	1307.61780	699.51404	313.46216	68.27555	106.99921	123.58836	-4.86902	-1003.23407	412.53217	-5.58057	-407.65955	119.95614	56.92619
497	4.133				125.48752	236.59021	1400.85083	-776.42517	261.91217	1312.30542	738.53101	308.41199	59.42651	80.88251	125.33579	-4.69607	-1029.38208	414.71832	-5.14074	-377.05164	121.84914	54.24304
498	4.142				126.30670	235.66211	1403.34851	-776.14746	263.30862	1316.73401	773.67480	304.89838	51.67187	55.35980	126.92890	-4.32344	-1054.86096	417.19482	-4.09919	-350.34473	122.86395	50.41512
499	4.150				127.07713	234.88330	1405.60999	-775.78223	264.85016	1320.69019	801.52271	302.66873	45.00729	30.76385	128.35535	-3.63802	-1079.14404	419.91489	-1.93305	-328.68561	122.60066	44.76105
500	4.158				127.75438	234.21321	1407.56177	-775.37140	266.43555	1323.98914	819.74890	301.37610	38.62244	7.39404	129.66420	-2.68610	-1101.84375	422.76355	1.68885	-312.60638	120.87671	36.87349
501	4.167				128.29774	233.61060	1409.11084	-774.95667	267.91498	1326.49182	828.08472	300.77542	31.22698	-14.55194	130.88036	-1.66290	-1122.73853	425.69327	6.68106	-302.04651	117.65736	26.95784
502	4.175				128.69722	233.04535	1410.17676	-774.56671	269.14352	1328.13879	828.05933	300.77805	21.95167	-35.08209	131.90233	-0.72023	-1141.64282	428.71820	12.67187	-296.76575	113.03726	15.85964
503	4.183				128.98190	232.50403	1410.71460	-774.20935	270.03842	1328.98267	821.61145	301.36774	11.22571	-54.45990	132.46227	0.35243	-1158.41968	431.79745	19.36359	-296.74524	107.38148	4.88630
504	4.192				129.20020	231.99080	1410.71375	-773.87585	270.58209	1329.15515	809.90601	302.51398	0.82063	-72.87433	132.18224	2.45938	-1173.11890	434.85437	26.87775	-302.23376	101.56067	-4.40397
505	4.200				129.39336	231.52875	1410.18140	-773.54602	270.77939	1328.78125	793.41846	304.10571	-7.23800	-89.67908	130.81386	7.09539	-1185.90039	437.78726	35.80371	-313.54333	96.95521	-10.70775
506	4.208				129.57698	231.16229	1409.12903	-773.19513	270.62570	1327.93921	772.72693	305.87839	-12.02396	-103.04736	128.51324	15.44031	-1196.64795	440.32037	46.73120	-330.67871	94.75313	-13.80540
507	4.217				129.73257	230.94580	1407.57617	-772.81836	270.10767	1326.68420	748.90442	307.53531	-14.09377	-110.82202	125.83815	27.26508	-1204.62061	442.04541	59.50188	-352.76031	95.01228	-14.72176
508	4.225				129.80676	230.90858	1405.56384	-772.45917	269.22623	1325.07886	723.29797	309.04639	-14.71439	-111.81525	123.46307	40.78164	-1208.58667	442.76157	72.86486	-377.90479	96.68895	-14.78193
509	4.233				129.71814	231.02089	1403.15527	-772.22058	268.02692	1323.20227	697.07874	310.63934	-14.86709	-106.22015	121.83550	53.67896	-1207.45190	442.61951	84.90886	-404.10266	98.68047	-14.79515
510	4.242				129.37323	231.18733	1400.42896	-772.24182	266.62469	1321.14172	670.93909	312.43137	-14.94261	-95.06342	120.97958	64.39194	-1200.70068	441.95746	93.91425	-430.20013	100.56038	-15.06566
511	4.250	-776.41943	285.53867	1324.26135	128.68813	231.26604	1397.47351	-772.63885	265.21582	1318.96045	645.08057	314.27332	-15.05333	-79.56146	120.57052	72.58039	-1188.19971	441.30399	99.12290	-455.95581	102.35312	-15.60047
512	4.258				127.60877	231.10535	1394.38110	-773.44220	264.05872	1316.64380	619.39612	315.97842	-15.28372	-60.82062	120.19173	78.75381	-1169.94299	441.41168	101.01176	-481.49243	104.07590	-16.21032
513	4.267				126.12066	230.58519	1391.23572	-774.59424	263.41275	1314.09558	593.73169	317.53717	-15.65665	-39.72052	119.54802	83.65201	-1146.30713	442.76501	100.75439	-506.92450	105.66419	-16.67564
514	4.275				124.25035	229.64900	1388.10144	-776.00732	263.45392	1311.21545	568.05420	319.06796	-16.07994	-16.84711	118.52293	87.84625	-1118.29688	445.03452	99.31178	-532.30396	107.09221	-16.92945
515	4.283				122.06895	228.32248	1385.02393	-777.60815	264.20508	1307.97681	542.39758	320.64050	-16.42227	7.47797	117.14502	91.62013	-1087.18311	447.30905	97.02597	-557.65710	108.45168	-17.09230
516	4.292				119.68722	226.71317	1382.03833	-779.33441	265.53455	1304.44092	516.77881	322.23187	-16.62671	33.14093	115.55873	94.99457	-1053.88306	448.76337	93.86382	-583.02081	109.91826	-17.30712
517	4.300				117.22565	224.97890	1379.17566	-781.11810	267.22833	1300.73291	491.20273	323.82581	-16.74913	60.20856	113.99702	97.79588	-1018.74463	449.02139	89.85046	-608.45477	111.58744	-17.56472
518	4.308				114.78207	223.27780	1376.46582	-782.88873	269.06906	1297.01147	465.65073	325.44965	-16.89666	88.83075	112.71545	99.74387	-981.79401	448.05847	85.26664	-633.98505	113.38507	-17.75287
519	4.317				112.42699	221.73904	1373.94495	-784.59735	270.87451	1293.43738	440.08273	327.13620	-17.12826	119.09430	111.89539	100.58414	-943.03534	445.91785	80.55462	-659.54932	115.20914	-17.82666
520	4.325				110.21538	220.46394	1371.66956	-786.22388	272.51138	1290.14868	414.48816	328.91260	-17.42067	150.96002	111.54498	100.24823	-902.58826	442.67609	76.25042	-685.07825	117.08322	-17.83888
521	4.333				108.19229	219.53223	1369.71936	-787.75049	273.89380	1287.25195	388.89951	330.78110	-17.70150	184.31598	111.45861	98.92005	-860.79694	438.58618	73.00687	-710.63989	119.03266	-17.80280
522	4.342				106.39392	219.00319	1368.18555	-789.14215	274.95935	1284.82837	363.34760	332.69431	-17.89534	219.05804	111.32100	96.92769	-818.36267	434.01974	71.54218	-736.37305	120.94037	-17.67231
523	4.350				104.84834	218.91092	1367.14978	-790.35626	275.65808	1282.94165	337.81421	334.59451	-17.97469	255.11871	110.90189	94.56157	-776.26489	429.26685	72.40620	-762.27863	122.74232	-17.50695
524	4.358				103.57327	219.25374	1366.66455	-791.35596	275.98077	1281.63684	312.22867	336.46069	-17.96772	292.46820	110.16197	91.96745	-735.36646	424.34299	75.42773	-788.22754	124.57262	-17.44612
525	4.367				102.57875	219.99225	1366.74414	-792.12158	275.97385	1280.93665	286.51639	338.31512	-17.91584	331.10693	109.25622	89.11826	-695.98938	418.94275	79.38448	-814.12762	126.56187	-17.51028
526	4.375				101.87979	221.06442	1367.37036	-792.66302	275.71518	1280.84534	260.63620	340.20493	-17.84748	371.03302	108.48971	85.86026	-657.81683	412.74164	82.73003	-840.00342	128.67244	-17.59061
527	4.383				101.50488	222.40366	1368.51013	-793.01331	275.29025	1281.35986	234.57224	342.14270	-17.75442	412.18713	108.20052	82.06119	-620.23584	405.75726	84.72412	-865.96875	130.73357	-17.55191
528	4.392				101.48871	223.94714	1370.13306	-793.20459	274.78064	1282.47839	208.33591	344.08069	-17.58506	454.37833	108.64130	77.72980	-582.87366	398.34494	85.55808	-892.11395	132.57140	-17.29994
529	4.400				101.85494	225.64110	1372.21240	-793.25104	274.25485	1284.19910	181.98923	345.97195	-17.31943	497.22263	109.93112	72.99570	-545.85626	390.90424	85.57604	-918.43225	134.17233	-16.85704
530	4.408				102.60193	227.45349	1374.71228	-793.15015	273.76089	1286.50940	155.62665	347.83270	-17.02462	540.19189	112.07226	68.01178	-509.58179	383.63181	84.80216	-944.86060	135.69994	-16.36128
531	4.417				103.69673	229.37808	1377.56726	-792.89325	273.31607	1289.37439	129.29364	349.72180	-16.78193	582.83984	115.02968	62.84290	-474.32492	376.61060	83.17960	-971.33875	137.36118	-15.97485
532	4.425				105.07387	231.41399	1380.67297	-792.47339	272.90509	1292.72620	102.95050	351.67108	-16.60959	625.09161	118.77240	57.44828	-440.17267	370.07492	80.88815	-997.86914	139.28500	-15.82040
533	4.433				106.64565	233.54265	1383.90320	-791.88678	272.50262	1296.46143	76.56689	353.67603	-16.47424	667.34460	123.15778	51.90609	-407.37579	364.38339	78.20573	-1024.51807	141.42641	-15.89957
534	4.442				108.33130	235.72441	1387.14197	-791.13660	272.09384	1300.44482	50.22339	355.75696	-16.28150	710.18896	127.76225	46.79853	-376.64728	359.79807	75.06947	-1051.23083	143.54388	-15.97668
535	4.450				110.07944	237.90996	1390.30615	-790.24231	271.66513	1304.50916	24.13614	357.99988	-15.83212	753.64270	131.90558	43.31413	-349.08200	356.46002	70.83447	-1077.63123	145.34569	-15.55473
536	4.458				111.85598	240.05396	1393.33337	-789.24420	271.18802	1308.45483	-1.35446	360.51523	-14.84668	796.14587	134.94867	42.49610	-325.83481	354.54730	64.54480	-1103.12268	146.69952	-13.99608
537	4.467				113.61872	242.12112	1396.14893	-788.19403	270.62186	1312.06311	-25.86517	363.37244	-13.04702	834.32251	136.71446	43.89217	-307.72382	354.39236	55.53781	-1127.21497	147.66106	-10.82294
538	4.475				115.31789	244.08702	1398.65125	-787.14001	269.93176	1315.12915	-49.16284	366.60828	-10.22750	864.21765	137.66342	45.19412	-294.97104	356.39328	43.91703	-1149.71790	148.28627	-6.04935
539	4.483				116.91826	245.93886	1400.73132	-786.11633	269.11984	1317.49622	-71.35529	370.29733	-6.21791	883.05688	138.47560	43.80359	-287.34521	360.72198	30.66463	-1170.58801	148.54010	-0.17306
540	4.492				118.41274	247.67296	1402.30103	-785.13739	268.25165	1319.07703	-92.79303	374.68262	-0.61400	890.20264	139.54944	38.65673	-284.53345	367.04993	17.49759	-1189.70007	148.46754	6.21438
541	4.500				119.81526	249.28731	1403.30774	-784.18719	267.44205	1319.86658	-113.43811	380.27441	7.53400	887.05505	141.08534	30.40806	-286.32483	374.45135	6.56978	-1206.98511	148.31859	12.88612
542	4.508				121.14593	250.77304	1403.73120	-783.20929	266.80664	1319.92761	-131.94214	387.61990	19.58163	876.11951	143.24811	20.61687	-292.67947	381.51373	-0.38470	-1222.63330	148.35181	20.21558
543	4.517				122.42400	252.11328	1403.57349	-782.12805	266.42496	1319.34717	-145.43314	396.77228	36.46332	859.76617	146.08263	11.18360	-303.96686	386.89563	-3.35252	-1236.81567	148.61542	28.95035
544	4.525				123.66481	253.29158	1402.85144	-780.89191	266.33783	1318.21350	-150.94400	406.95084	57.53930	839.52734	149.50334	3.86200	-320.79633	390.18726	-3.99022	-1249.18274	149.07942	39.57615
545	4.533				124.86742	254.29626	1401.59717	-779.49792	266.55814	1316.62402	-147.64096	416.78043	80.15017	816.27844	153.21851	-0.51529	-342.87482	392.06024	-3.96136	-1258.67920	149.78490	51.80188
546	4.542				125.99963	255.12071	1399.86536	-777.99689	267.06839	1314.68884	-137.53384	424.97504	100.72236	790.92438	156.70078	-2.43118	-368.33420	393.46393	-4.01067	-1263.90527	150.63759	64.58562
547	4.550				126.99865	255.78064	1397.73621	-776.49042	267.80157	1312.51709	-123.80112	430.88010	116.72501	764.64270	159.50928	-3.04059	-394.86667	394.93982	-4.31471	-1263.78320	151.16786	76.56674
548	4.558				127.78467	256.34174	1395.30676	-775.11072	268.63187	1310.20117	-108.57300	434.55634	127.84132	738.35254	161.61374	-3.24862	-421.16144	396.59192	-4.85443	-1257.88989	150.61853	86.53775
549	4.567				128.27094	256.92386	1392.68127	-773.98840	269.39581	1307.80164	-92.22168	436.60175	135.59895	712.36328	163.31534	-3.46121	-447.01682	398.33328	-5.52147	-1246.21411	148.33261	93.68750
550	4.575				128.36908	257.67194	1389.96545	-773.21967	269.93011	1305.33936	-74.09201	437.82706	142.09926	686.63007	164.94022	-3.77970	-472.67340	400.09070	-6.15789	-1228.86121	144.15825	97.60135
551	4.583				128.00328	258.71024	1387.25769	-772.84192	270.10336	1302.80151	-53.44424	438.84210	148.90511	661.03839	166.68896	-4.17251	-498.32300	401.87970	-6.61896	-1206.11865	138.50847	98.25229
552	4.592				127.13896	260.10056	1384.63696	-772.83423	269.83493	1300.15967	-29.93884	439.84424	156.59622	635.48334	168.63455	-4.55976	-523.99707	403.75311	-6.86222	-1178.59668	132.07977	96.04855
553	4.600				125.81064	261.82343	1382.15405	-773.13629	269.10391	1297.38782	-3.73380	440.73865	164.91498	609.89429	170.73822	-4.84953	-549.67706	405.74432	-6.93860	-1147.10083	125.55759	91.74730
554	4.608				124.13144	263.78296	1379.82971	-773.66040	267.95691	1294.46997	24.60266	441.41058	173.18326	584.25519	172.90109	-4.98004	-575.38885	407.85352	-6.91841	-1112.36377	119.43951	86.23709
555	4.617				122.28145	265.82758	1377.66260	-774.30133	266.51480	1291.42847	54.35168	441.91470	180.63657	558.59827	175.02283	-4.98331	-601.14624	409.99332	-6.89276	-1074.90002	113.99915	80.33440
556	4.625				120.47562	267.78922	1375.64514	-774.96234	264.96460	1288.37134	84.97061	442.38928	186.50192	532.97394	177.05704	-4.98883	-626.87823	411.99265	-6.97292	-1035.06226	109.40451	74.62956
557	4.633				118.91386	269.53320	1373.78662	-775.57684	263.52264	1285.48499	116.24854	442.77307	190.01465	507.40073	179.02628	-5.12630	-652.51068	413.77087	-7.16762	-993.23242	105.73900	69.49017
558	4.642	1320.05383	215.70462	1306.37305	117.72929	270.98288	1372.13135	-776.10907	262.38055	1282.96606	148.23985	442.75070	190.69832	481.83850	180.95023	-5.41320	-678.05585	415.42078	-7.35335	-949.96558	102.91602	65.20450
559	4.650				116.95633	272.08392	1370.75696	-776.54651	261.65747	1280.96228	181.07817	442.10617	188.77623	456.24139	182.81198	-5.74204	-703.57361	417.06201	-7.44998	-905.92877	100.82805	61.98737
560	4.658	1319.82996	217.12758	1310.30493	116.52835	272.74878	1369.75427	-776.88837	261.37207	1279.55249	214.83804	441.01740	185.22282	430.60999	184.61174	-5.99234	-729.13251	418.72815	-7.49300	-861.74304	99.53565	59.94408
561	4.667				116.31875	272.88098	1369.20044	-777.13251	261.44910	1278.76172	249.52124	439.92542	181.30121	404.95160	186.38458	-6.14953	-754.80090	420.41257	-7.50871	-817.91241	99.13516	59.20564
562	4.675	1319.20947	219.11960	1316.96460	116.21786	272.46317	1369.14136	-777.26947	261.76770	1278.58191	285.11273	439.17194	177.83151	379.24176	188.15454	-6.29136	-780.61743	422.13828	-7.43506	-774.84503	99.58000	59.89125
563	4.683	1318.89404	219.92647	1321.43347	116.18838	271.57828	1369.59766	-777.28461	262.21841	1278.98413	321.67123	438.70016	174.64423	353.46033	189.90552	-6.46784	-806.58521	423.94308	-7.18657	-732.85992	100.78428	61.74047
564	4.692	1318.51953	220.80536	1326.01965	116.26804	270.34650	1370.57507	-777.16388	262.72586	1279.93567	359.30255	438.13177	170.84100	327.61823	191.61807	-6.62607	-832.68280	425.83646	-6.76657	-692.09839	102.81418	63.95619
565	4.700	1318.04504	221.81558	1330.79163	116.54353	268.86401	1372.06738	-776.89941	263.24594	1281.41992	397.99710	437.20319	165.69873	301.70935	193.32332	-6.65955	-858.85944	427.79816	-6.30380	-652.41949	105.82524	65.60884
566	4.708	1317.45984	223.01410	1335.73792	117.11563	267.18021	1374.05396	-776.49115	263.76303	1283.43884	437.61987	435.95178	159.09140	275.65674	195.10281	-6.50996	-885.05304	429.76758	-5.97220	-613.45941	109.80832	66.16186
567	4.717	1316.78296	224.45152	1340.77209	118.06171	265.30615	1376.49634	-775.94330	264.28021	1285.99976	477.99503	434.45358	151.18298	249.37140	197.04053	-6.21370	-911.24860	431.63980	-5.85966	-574.85022	114.49094	65.59126
568	4.725	1316.05188	226.13527	1345.77271	119.40849	263.24567	1379.33093	-775.26062	264.80051	1289.09656	518.81299	432.59775	142.21942	222.86353	199.13263	-5.86086	-937.49579	433.35699	-5.89115	-536.39990	119.43857	64.19107
569	4.733	1315.31433	227.99881	1350.62537	121.12357	261.02533	1382.46375	-774.44818	265.32944	1292.68604	559.53735	430.10324	132.59268	196.24408	201.24600	-5.51669	-963.85406	434.97757	-5.90504	-498.14111	124.17241	62.36607
570	4.742	1314.61926	229.92015	1355.23621	123.12573	258.70239	1385.78186	-773.51227	265.89746	1296.67688	599.55859	426.56210	122.72933	169.63080	203.23105	-5.20091	-990.34711	436.61938	-5.81797	-460.32117	128.27956	60.47210
571	4.750	1314.00781	231.77646	1359.52759	125.31493	256.35226	1389.17810	-772.46686	266.56332	1300.93628	638.52576	421.48196	112.78250	143.07758	205.03961	-4.92976	-1016.91180	438.42120	-5.63303	-423.38861	131.57515	58.63892
572	4.758	1313.50903	233.48314	1363.44165	127.60552	254.05081	1392.57397	-771.34674	267.39038	1305.30322	676.61414	414.51657	102.47260	116.62500	206.68628	-4.71975	-1043.27905	440.52954	-5.23845	-388.02118	134.19673	56.59926
573	4.767	1313.14600	235.00359	1366.94824	129.93216	251.86162	1395.92065	-770.21570	268.42038	1309.59900	714.41553	405.83041	91.33172	90.44379	208.14987	-4.53711	-1068.91235	443.05249	-4.21267	-355.25800	136.32533	53.72136
574	4.775	1312.93652	236.34302	1370.03577	132.22916	249.83089	1399.17578	-769.16034	269.65677	1313.62903	752.32080	396.31613	79.35425	64.88019	209.38435	-4.28799	-1093.14233	446.03110	-1.91518	-326.43518	137.77368	49.28735
575	4.783	1312.88892	237.52589	1372.69128	134.41774	247.99150	1402.27246	-768.26849	271.05051	1317.18750	789.60852	387.48462	67.57829	40.35016	210.41891	-3.89362	-1115.39648	449.40527	2.04440	-302.66272	138.07243	42.78487
576	4.792	1313.00269	238.56300	1374.89636	136.41628	246.36642	1405.10315	-767.59760	272.48978	1320.08057	823.81396	380.83423	57.67612	17.20038	211.34912	-3.40407	-1135.34839	453.03992	7.44157	-284.32336	136.89319	34.09985
577	4.800	1313.27332	239.43983	1376.62952	138.15710	244.96878	1407.53479	-767.14673	273.80942	1322.15747	851.19336	376.81647	50.36501	-4.44427	212.19110	-3.01179	-1152.95313	456.90186	13.73411	-271.17761	134.20822	23.66545
578	4.808	1313.69189	240.14119	1377.86646	139.59714	243.80267	1409.44409	-766.84467	274.83429	1323.33691	868.38416	374.47214	44.19303	-24.82281	212.72502	-2.76770	-1168.40576	461.19623	20.75069	-262.98547	130.17470	12.51813
579	4.817	1314.25232	240.67926	1378.58398	140.72629	242.85803	1410.74463	-766.56342	275.44629	1323.62109	874.13269	372.34973	36.44120	-44.34564	212.36523	-2.03843	-1181.98926	466.17841	29.08251	-260.05420	125.20483	2.10134
580	4.825	1314.95691	241.09033	1378.76794	141.57220	242.10451	1411.39392	-766.17218	275.62241	1323.10132	869.75134	369.59753	25.56114	-62.79095	210.26401	0.77060	-1193.81018	471.73642	39.76289	-263.16437	120.26776	-6.18263
581	4.833	1315.81213	241.42073	1378.41736	142.18922	241.49821	1411.38696	-765.60687	275.40686	1321.94983	857.96143	366.25342	12.69693	-78.56659	205.89200	7.52395	-1203.62256	477.18274	53.24776	-272.98077	116.73545	-11.52214
582	4.842	1316.81799	241.72781	1377.54773	142.63774	241.00044	1410.74561	-764.88123	274.86563	1320.37158	841.21594	362.98184	0.85880	-89.20551	199.65434	18.84517	-1210.76538	481.53473	68.52718	-289.46741	115.49850	-14.09871
583	4.850	1317.96497	242.07570	1376.19519	142.97258	240.59222	1409.50671	-764.04199	274.07465	1318.53442	820.97559	360.63657	-7.36850	-92.88635	192.81177	33.24604	-1214.12817	484.13132	83.36349	-311.48108	116.31083	-14.89673
584	4.858	1319.23389	242.51047	1374.41199	143.23505	240.26675	1407.71692	-763.14209	273.11835	1316.52905	798.08044	359.80029	-11.51762	-89.41132	186.76476	47.97500	-1212.46460	485.02502	95.37037	-336.86108	118.18388	-14.98026
585	4.867	1320.59851	243.04083	1372.25842	143.43399	240.00397	1405.43530	-762.24304	272.08377	1314.36987	773.29114	360.48453	-12.94625	-79.84521	182.33670	60.71341	-1205.02832	484.83075	102.97358	-363.38953	120.24959	-15.00436
586	4.875	1322.02490	243.64040	1369.79919	143.52867	239.75372	1402.74036	-761.41479	271.07733	1312.03601	747.44604	362.17047	-13.28895	-65.57758	179.45468	70.57014	-1191.71912	484.42862	105.92813	-389.77161	122.17179	-15.23762
587	4.883	1323.47119	244.25948	1367.10034	143.43393	239.44408	1399.72961	-760.73242	270.25815	1309.51709	721.28467	364.20490	-13.45437	-47.79120	177.37561	77.91439	-1172.71729	484.74835	105.27702	-415.68909	123.98917	-15.71146
588	4.892	1324.88806	244.84589	1364.23315	143.04147	238.99849	1396.50635	-760.27185	269.83878	1306.80945	695.23425	366.20718	-13.68156	-27.42804	175.28104	83.62170	-1148.43457	486.36230	102.60870	-441.30176	125.76799	-16.30242
589	4.900	1326.22290	245.37041	1361.27942	142.24788	238.33636	1393.16650	-760.10028	270.02762	1303.88342	669.41956	368.08719	-13.98612	-5.22504	172.68304	88.46039	-1119.71338	489.09650	99.10045	-466.82007	127.44510	-16.81754
590	4.908	1327.42468	245.82730	1358.33032	140.99701	237.37222	1389.79834	-760.26245	270.94614	1300.68567	643.80042	369.83667	-14.40429	18.32483	169.44547	92.85840	-1087.67834	492.17218	95.11662	-492.31116	128.98235	-17.13201
591	4.917	1328.44922	246.21176	1355.48438	139.32321	236.04126	1386.48755	-760.76953	272.57574	1297.17737	618.26147	371.49466	-14.90042	42.96552	165.69974	96.89845	-1053.27856	494.71930	90.51589	-517.72766	130.48367	-17.28230
592	4.925	1329.26526	246.51312	1352.84473	137.35880	234.34369	1383.31311	-761.59094	274.76120	1293.37610	592.69299	373.16776	-15.29830	68.62500	161.75409	100.42355	-1016.97052	496.14313	85.18868	-543.04974	132.02528	-17.37841
593	4.933	1329.85693	246.72603	1350.51233	135.29120	232.37248	1380.33325	-762.64697	277.27209	1289.37390	567.07239	374.89594	-15.47649	95.38324	157.96339	103.17354	-978.81763	496.13556	79.31050	-568.36505	133.58124	-17.48555
594	4.942	1330.21973	246.85118	1348.57751	133.29224	230.29076	1377.57666	-763.81360	279.88684	1285.31995	541.44763	376.59647	-15.51488	123.43188	154.62604	104.85917	-938.82367	494.60803	73.33668	-593.79126	135.17383	-17.64094
595	4.950	1330.35535	246.88696	1347.11511	131.46571	228.27054	1375.05298	-764.96387	282.43561	1281.38489	515.85388	378.20825	-15.57861	152.97058	151.89786	105.21111	-897.15375	491.75516	67.96844	-619.35309	136.85443	-17.83805
596	4.958	1330.26819	246.83018	1346.17871	129.84248	226.44789	1372.77917	-766.02100	284.78992	1277.73035	490.28494	379.80490	-15.75020	184.09576	149.72668	104.09038	-854.23785	487.93817	63.99959	-644.98462	138.58377	-17.97029
597	4.967	1329.96326	246.68289	1345.80261	128.40083	224.91644	1370.79504	-766.96960	286.84448	1274.48926	464.72617	381.51965	-16.00202	216.77643	147.90356	101.59979	-810.83533	483.44406	62.14246	-670.60291	140.32045	-17.94979
598	4.975	1329.43958	246.45245	1346.00842	127.08748	223.73784	1369.15613	-767.82410	288.51694	1271.75867	439.17715	383.37845	-16.26698	250.91132	146.18500	98.06923	-767.94263	478.43854	62.84461	-696.16907	142.12515	-17.85206
599	4.983	1328.69141	246.14490	1346.80261	125.84237	222.95114	1367.91577	-768.59650	289.75565	1269.60193	413.63321	385.28534	-16.48783	286.40881	144.36082	93.91901	-726.49103	472.89929	65.76039	-721.74963	144.06815	-17.81361
600	4.992	1327.71960	245.76149	1348.16736	124.63087	222.57684	1367.11719	-769.28900	290.55606	1268.05212	388.06647	387.18417	-16.63714	323.24054	142.28389	89.51464	-686.97815	466.54309	69.49498	-747.47302	146.12354	-17.84371
601	5.000	1326.54199	245.30157	1350.05640	123.47385	222.61537	1366.80066	-769.90283	290.97803	1267.11658	362.44989	389.12195	-16.74363	361.41516	139.94556	85.07344	-649.24036	459.06146	72.48386	-773.36267	148.23140	-17.84844
602	5.008	1325.19836	244.76790	1352.40039	122.45139	223.04326	1367.00598	-770.44208	291.13409	1266.78564	336.78345	391.14343	-16.85053	400.89612	137.53687	80.64148	-612.60944	450.45306	74.08337	-799.30267	150.39395	-17.78466
603	5.017	1323.74426	244.17651	1355.11108	121.67180	223.81627	1367.75867	-770.90656	291.14557	1267.04541	311.05878	393.20972	-16.91737	441.56427	135.34802	76.16309	-576.45825	441.03925	74.51595	-825.21436	152.58548	-17.66762
604	5.025	1322.24548	243.56105	1358.08813	121.23331	224.88144	1369.05566	-771.28656	291.09769	1267.88525	285.21182	395.24042	-16.83649	483.22296	133.58347	71.60008	-540.59521	431.19275	74.12391	-851.14819	154.66171	-17.49274
605	5.033	1320.77637	242.95850	1361.23010	121.20222	226.18390	1370.86768	-771.56219	291.02042	1269.30151	259.15808	397.20538	-16.58127	525.57410	132.34329	66.98636	-505.11749	421.17157	73.06980	-877.17133	156.52934	-17.25826
606	5.042	1319.41125	242.39001	1364.44263	121.60451	227.66206	1373.15137	-771.70471	290.90262	1271.29565	232.89200	399.15271	-16.25817	568.23499	131.73080	62.35378	-470.07416	411.20377	71.51823	-903.30798	158.27238	-16.97300
607	5.050	1318.21155	241.85310	1367.63403	122.42369	229.24553	1375.84753	-771.68066	290.72852	1273.86389	206.51596	401.15613	-15.96679	610.84656	131.81596	57.66410	-435.41022	401.56863	69.78266	-929.58270	160.00482	-16.60752
608	5.058	1317.21887	241.32568	1370.71802	123.60564	230.86627	1378.86670	-771.46149	290.50439	1276.98254	180.13171	403.23260	-15.70618	653.22546	132.45779	52.92346	-401.17667	392.53955	68.26708	-955.99341	161.75734	-16.14379
609	5.067	1316.44958	240.77560	1373.61987	125.07161	232.47397	1382.08655	-771.03320	290.25183	1280.59875	153.73944	405.30908	-15.45401	695.51038	133.10938	48.45223	-367.74536	384.31720	67.22882	-982.49255	163.51567	-15.66139
610	5.075	1315.89539	240.17172	1376.27539	126.73711	234.04083	1385.37964	-770.39886	289.98077	1284.62329	127.29602	407.31506	-15.22708	738.08130	132.72429	45.12737	-335.88687	377.05930	66.48848	-1009.05701	165.27783	-15.32486
611	5.083	1315.53516	239.49736	1378.62854	128.52921	235.55132	1388.65149	-769.57819	289.67474	1288.92444	100.85538	409.30124	-15.00007	780.92047	130.14215	44.16736	-306.70663	370.96899	65.35073	-1035.68701	167.09653	-15.24405
612	5.092	1315.35352	238.75227	1380.63538	130.39005	236.98778	1391.84961	-768.60938	289.30319	1293.32483	74.62888	411.40564	-14.57945	822.61267	125.00265	46.10476	-281.43341	366.33090	62.84100	-1062.24573	168.97505	-15.17660
613	5.100	1315.35034	237.93640	1382.26306	132.26468	238.32916	1394.93555	-767.54767	288.84268	1297.60889	48.94174	413.74951	-13.59639	860.04510	118.27502	49.70750	-261.04382	363.41891	58.10429	-1088.28662	170.70700	-14.37606
614	5.108	1315.53198	237.04378	1383.48169	134.08952	239.56458	1397.85144	-766.45697	288.28732	1301.54346	24.16159	416.44080	-11.66557	889.50464	111.55389	52.30925	-245.89951	362.36020	50.77946	-1113.15088	171.98219	-12.00768
615	5.117	1315.89880	236.07857	1384.25757	135.79738	240.70367	1400.51135	-765.40009	287.64719	1304.90771	0.65210	419.58102	-8.59079	908.41132	105.79348	51.62481	-235.73672	363.10132	41.17383	-1136.35596	172.64728	-7.76585
616	5.125	1316.43872	235.06192	1384.55835	137.33704	241.76945	1402.81897	-764.42560	286.94382	1307.53247	-21.28671	423.16348	-4.42748	916.52771	101.00777	47.24417	-230.06204	365.41159	30.12672	-1157.77197	172.81285	-2.00185
617	5.133	1317.12891	234.01988	1384.36560	138.69177	242.77838	1404.68738	-763.55176	286.22223	1309.34290	-41.53867	427.09332	0.77273	915.86755	97.03477	40.33485	-228.56918	368.82297	18.77032	-1177.36938	172.76936	4.65429
618	5.142	1317.93860	232.97813	1383.67847	139.88033	243.72057	1406.04553	-762.75861	285.57153	1310.38318	-60.18915	431.44263	7.43356	909.11609	93.91165	32.27534	-231.20938	372.65454	8.52614	-1195.08862	172.85660	11.81376
619	5.150	1318.83704	231.97377	1382.50269	140.94077	244.55998	1406.84253	-761.99451	285.10321	1310.79028	-77.09335	436.48981	16.62238	897.78516	91.49926	23.84503	-237.98972	376.19058	0.99278	-1210.95203	173.35242	19.68014
620	5.158	1319.80176	231.06038	1380.84753	141.91431	245.26088	1407.05493	-761.19623	284.90076	1310.72156	-91.12094	442.25589	29.50919	881.86536	89.46388	15.42059	-249.02365	378.89929	-2.96894	-1224.90991	174.32236	28.91510
621	5.167	1320.81946	230.28941	1378.73364	142.83249	245.81274	1406.68933	-760.32471	285.00659	1310.30176	-100.06522	448.10330	46.37181	861.12109	87.81898	7.63449	-264.77020	380.69855	-4.12042	-1236.49438	175.62149	39.99350
622	5.175	1321.87927	229.69415	1376.19629	143.69800	246.23505	1405.77576	-759.38953	285.42380	1309.60254	-101.90341	453.00082	65.86875	836.44537	87.07526	1.59422	-285.40253	382.00436	-4.15465	-1244.76172	177.09528	52.60317
623	5.183	1322.96924	229.29112	1373.28467	144.47110	246.57211	1404.36389	-758.43616	286.09576	1308.63904	-96.40717	456.15268	85.26358	809.79388	87.64459	-1.93411	-309.78372	383.29236	-4.23703	-1248.63770	178.54094	65.66111
624	5.192	1324.07544	229.07376	1370.06250	145.08138	246.88411	1402.52185	-757.52502	286.90533	1307.40027	-85.34064	457.31390	101.72021	782.93823	89.29588	-3.32298	-335.89349	384.72211	-4.62948	-1247.41382	179.44568	77.80598
625	5.200	1325.18286	229.00305	1366.60791	145.45204	247.23706	1400.33337	-756.73535	287.70932	1305.89453	-71.05566	456.67944	113.81377	756.61292	91.37122	-3.60814	-362.19440	386.26593	-5.20184	-1240.89746	179.06282	87.83549
626	5.208	1326.27161	229.02701	1363.00940	145.51128	247.69987	1397.89258	-756.16650	288.37027	1304.15808	-55.04501	454.67203	122.03058	730.77179	93.36304	-3.58973	-388.15341	387.92615	-5.78128	-1229.13940	176.87202	94.90062
627	5.217	1327.31360	229.10786	1359.36755	145.19301	248.34526	1395.29919	-755.91376	288.76831	1302.22473	-37.61334	451.77155	127.98721	705.16797	95.15701	-3.64689	-413.84222	389.71457	-6.24050	-1212.26917	172.87637	98.58195
628	5.225	1328.27405	229.21106	1355.80371	144.44331	249.24451	1392.64917	-756.04138	288.80707	1300.09863	-18.37823	448.32870	133.25848	679.61853	96.88649	-3.92472	-439.42618	391.60260	-6.53974	-1190.60156	167.49754	98.92465
629	5.233	1329.11304	229.27792	1352.46045	143.23671	250.45551	1390.02356	-756.56940	288.43008	1297.75439	3.12549	444.46768	138.71538	654.05713	98.68456	-4.38454	-464.96191	393.53726	-6.73479	-1164.66626	161.31061	96.40303
630	5.242	1329.78589	229.23720	1349.48218	141.59473	252.00783	1387.48438	-757.46655	287.64133	1295.16919	27.06042	440.19574	144.50769	628.49915	100.55267	-4.83251	-490.45279	395.42932	-6.92984	-1135.05139	154.81480	91.77197
631	5.250	1330.24390	229.05438	1346.98328	139.59225	253.88591	1385.07300	-758.64752	286.51523	1292.36548	53.19519	435.53918	150.33929	602.97876	102.43377	-5.08591	-515.92627	397.22211	-7.17614	-1102.25159	148.34874	85.85455
632	5.258	1330.43982	228.76103	1345.04077	137.34848	256.02094	1382.80798	-759.98999	285.19370	1289.42822	81.07864	430.53900	155.70328	577.52002	104.32093	-5.14414	-541.42950	398.98032	-7.41636	-1066.63464	142.18456	79.40431
633	5.267	1330.33984	228.42590	1343.71436	135.01698	258.30347	1380.69312	-761.36884	283.86063	1286.48889	110.26727	425.21902	159.98814	552.10413	106.21224	-5.16431	-566.97723	400.77280	-7.55923	-1028.52271	136.57336	73.09496
634	5.275	1329.93994	228.09721	1343.06519	132.77097	260.60468	1378.73877	-762.68732	282.69180	1283.69482	140.42627	419.62259	162.57185	526.67163	108.05823	-5.29320	-592.52710	402.55078	-7.57682	-988.33179	131.62772	67.48066
635	5.283	1329.27856	227.76477	1343.14893	130.76003	262.77463	1376.98865	-763.89258	281.80978	1281.18665	171.32947	413.85745	163.02368	501.17902	109.81317	-5.55141	-618.02075	404.23322	-7.52702	-946.67944	127.29032	62.88035
636	5.292	1328.43066	227.36548	1344.00134	129.05673	264.62604	1375.52539	-764.97369	281.26822	1279.08398	202.85010	408.08521	161.37975	475.61386	111.47023	-5.83837	-643.45813	405.80670	-7.51275	-904.36169	123.50677	59.43807
637	5.300	1327.47461	226.83415	1345.62769	127.64740	265.97125	1374.44299	-765.94092	281.05762	1277.47791	234.98376	402.45505	158.24663	449.96765	113.06180	-6.03411	-668.93115	407.32123	-7.58344	-862.17041	120.35973	57.32735
638	5.308	1326.46094	226.16249	1347.99329	126.47505	266.71579	1373.80725	-766.79962	281.12280	1276.42407	267.88388	396.98401	154.42021	424.23340	114.65121	-6.12468	-694.55957	408.85577	-7.68003	-820.66254	117.97867	56.75777
639	5.317	1325.40808	225.41896	1351.02283	125.48889	266.90622	1373.64185	-767.53564	281.38596	1275.94226	301.83194	391.48529	150.26070	398.43774	116.29040	-6.21736	-720.39417	410.48056	-7.70603	-780.08252	116.39367	57.72651
640	5.325	1324.31812	224.72282	1354.61060	124.66911	266.68240	1373.94409	-768.12500	281.76077	1276.02502	337.03519	385.81335	145.69312	372.64758	117.98772	-6.41285	-746.40222	412.23181	-7.58983	-740.48230	115.56055	59.73419
641	5.333	1323.19250	224.19420	1358.63440	124.02696	266.19061	1374.70520	-768.55725	282.16226	1276.65137	373.38330	380.17456	140.77599	346.90063	119.71571	-6.67260	-772.52979	414.10284	-7.29303	-701.84637	115.50583	61.81173
642	5.342	1322.03650	223.90814	1362.97290	123.59328	265.52716	1375.92139	-768.84430	282.52908	1277.80225	410.51657	374.90680	135.73439	321.13171	121.45265	-6.83136	-798.72461	416.04706	-6.86103	-664.09180	116.35574	63.03227
643	5.350	1320.85913	223.88434	1367.51294	123.40757	264.73230	1377.59607	-769.01019	282.84329	1279.47229	448.13058	370.09125	130.51569	295.19781	123.23483	-6.75986	-824.92120	418.00485	-6.43867	-627.07117	118.12039	63.06650
644	5.358	1319.67493	224.11681	1372.14319	123.50816	263.80612	1379.72668	-769.07251	283.13159	1281.66382	486.09219	365.58264	124.76945	269.01276	125.11840	-6.48658	-851.08264	419.89355	-6.17423	-590.61554	120.51984	62.18091
645	5.367	1318.50403	224.60553	1376.74768	123.92009	262.72681	1382.28210	-769.02759	283.45023	1284.36951	524.32874	361.16028	118.15847	242.64008	127.07655	-6.12021	-877.22736	421.61679	-6.10819	-554.45496	123.19727	60.76154
646	5.375	1317.37329	225.35446	1381.22290	124.64153	261.47647	1385.18701	-768.85492	283.85068	1287.56982	562.80627	356.60065	110.53370	216.20129	129.00558	-5.73326	-903.39209	423.18814	-6.13092	-518.23828	125.94164	59.03332
647	5.383	1316.31433	226.34467	1385.49548	125.63905	260.06573	1388.32739	-768.54095	284.34222	1291.24316	601.70496	351.83185	101.96940	189.74640	130.83783	-5.38177	-929.63043	424.76517	-6.07073	-481.84900	128.57249	57.21179
648	5.392	1315.36462	227.52501	1389.51147	126.85834	258.53821	1391.57739	-768.08936	284.89175	1295.34790	641.39563	347.01904	92.75880	163.25952	132.60689	-5.11893	-956.00043	426.49677	-5.86417	-445.63611	130.88956	55.57563
649	5.400	1314.57324	228.83733	1393.21252	128.24026	256.95084	1394.82788	-767.50879	285.45874	1299.78333	681.90015	342.45651	83.35119	136.73798	134.39153	-4.92612	-982.48163	428.40894	-5.60589	-410.42090	132.77313	54.24237
650	5.408	1313.99207	230.23738	1396.52625	129.73450	255.34886	1397.99829	-766.80603	286.02502	1304.37854	722.35693	338.44104	74.18307	110.28888	136.20905	-4.71553	-1008.90570	430.49097	-5.37937	-377.37524	134.17813	52.98052
651	5.417	1313.64160	231.67447	1399.37463	131.30315	253.76122	1401.03015	-766.00330	286.59195	1308.92151	761.01794	335.25729	65.56074	84.21039	138.00116	-4.39165	-1034.91797	432.84616	-4.97831	-347.66699	135.02724	51.21168
652	5.425	1313.48242	233.04858	1401.69434	132.90991	252.21332	1403.87048	-765.16034	287.15491	1313.19702	795.48047	333.18225	57.71739	58.94836	139.69539	-3.83815	-1059.98389	435.61935	-3.82114	-322.13867	135.07117	48.19051
653	5.433	1313.42578	234.19963	1403.45117	134.51112	250.73108	1406.45874	-764.36865	287.68594	1317.00537	823.09717	332.35919	50.74770	34.93170	141.23132	-2.94406	-1083.54321	438.78735	-1.29620	-301.30811	133.95187	43.32893
654	5.442	1313.37610	234.95650	1404.64087	136.05884	249.33850	1408.71936	-763.71436	288.13742	1320.17273	841.90149	332.61209	44.23565	12.42755	142.57565	-1.76197	-1105.20581	442.15302	2.74599	-285.40198	131.46008	36.47694
655	5.450	1313.28137	235.22342	1405.27771	137.50591	248.06023	1410.56287	-763.24109	288.45932	1322.58472	851.54138	333.43866	37.06363	-8.52838	143.69592	-0.50845	-1124.76196	445.55414	7.92998	-274.33051	127.61656	27.98876
656	5.458	1313.16821	235.04999	1405.38416	138.81354	246.91882	1411.89648	-762.93536	288.62329	1324.22473	853.22229	334.27655	28.05556	-28.13580	144.45671	0.79386	-1142.12000	449.07217	13.81526	-267.90924	122.63896	18.54818
657	5.467	1313.13159	234.62201	1404.98804	139.96689	245.92979	1412.64392	-762.72803	288.62573	1325.15930	848.61230	334.85489	17.15955	-46.60822	144.58618	2.77665	-1157.39429	453.03436	20.40970	-266.22900	116.97878	8.93647
658	5.475	1313.27686	234.15292	1404.12537	140.98720	245.10037	1412.76624	-762.51300	288.46219	1325.47620	838.74329	335.30389	5.89369	-63.55139	143.80214	6.80242	-1170.93799	457.71985	28.33621	-269.75159	111.36835	0.01369
659	5.483	1313.65552	233.76170	1402.83264	141.92349	244.42896	1412.27075	-762.18994	288.11081	1325.24121	823.90173	335.91193	-3.53904	-77.46881	142.06337	14.20849	-1182.99097	462.95721	38.49023	-278.99707	106.81706	-7.23658
660	5.492	1314.25159	233.45018	1401.13623	142.82002	243.91071	1411.20264	-761.71204	287.54413	1324.50012	804.36462	336.78894	-9.67637	-86.25989	139.77872	25.06440	-1193.21509	467.92633	51.16932	-294.07397	104.28963	-12.05376
661	5.500	1315.01306	233.16743	1399.05444	143.67802	243.54202	1409.62451	-761.10431	286.75192	1323.29944	781.00415	337.82019	-12.64292	-88.45856	137.64738	37.75924	-1200.68188	471.46524	65.30728	-314.36377	104.06140	-14.46861
662	5.508	1315.88965	232.86900	1396.60828	144.44008	243.31174	1407.60266	-760.44489	285.75699	1321.69836	755.25891	338.93610	-13.70932	-83.95032	136.17529	50.01913	-1204.14185	473.06155	78.84853	-338.43347	105.46768	-15.29375
663	5.517	1316.84729	232.53670	1393.83032	145.00435	243.18863	1405.20508	-759.83789	284.61902	1319.76514	728.62170	340.25223	-14.05814	-73.66180	135.38394	60.28881	-1202.30200	473.55493	89.91344	-364.39502	107.46696	-15.46601
664	5.525	1317.85974	232.18402	1390.76807	145.24965	243.10663	1402.50269	-759.39545	283.43082	1317.57349	702.05518	341.87891	-14.18827	-58.87738	134.94180	68.23042	-1194.38794	474.17569	97.34258	-390.73560	109.37112	-15.55785
665	5.533	1318.89978	231.85291	1387.49377	145.05823	242.95226	1399.56726	-759.21997	282.31317	1315.19666	675.86023	343.72748	-14.24888	-40.79669	134.46153	74.29855	-1180.47266	475.27161	100.72955	-416.80615	111.00754	-15.78024
666	5.542	1319.93567	231.58931	1384.10803	144.34317	242.58502	1396.46887	-759.37659	281.40884	1312.67432	649.97192	345.56329	-14.39851	-20.35583	133.68983	79.12730	-1161.06348	476.67062	100.68132	-442.56738	112.48589	-16.13820
667	5.550	1320.92566	231.41377	1380.73059	143.07822	241.88264	1393.27930	-759.87360	280.86063	1309.97119	624.23999	347.22345	-14.76358	1.80896	132.54300	83.20158	-1136.78711	478.40948	98.62761	-468.16864	113.97788	-16.54533
668	5.558	1321.81567	231.31036	1377.48657	141.30693	240.76591	1390.07214	-760.68073	280.77802	1306.99365	598.54712	348.76709	-15.27672	25.32404	131.07889	86.77541	-1108.51025	480.48233	95.86946	-493.74463	115.55047	-16.90828
669	5.567	1322.54932	231.23788	1374.49817	139.12276	239.20590	1386.91235	-761.76611	281.21283	1303.67212	572.83789	350.35538	-15.72437	50.02960	129.47156	89.87975	-1077.25513	482.47113	92.90097	-519.33691	117.12524	-17.16465
670	5.575	1323.07935	231.14952	1371.87878	136.64445	237.24661	1383.84839	-763.10052	282.14206	1300.01672	547.12061	352.02173	-15.96802	75.93884	127.98322	92.36784	-1043.83789	483.76312	89.59063	-544.89777	118.61910	-17.29217
671	5.583	1323.37476	231.00327	1369.72778	134.01010	235.02510	1380.91406	-764.63330	283.46469	1296.11597	521.43933	353.69531	-16.04973	103.19037	126.87314	94.01273	-1008.68488	483.95105	85.73645	-570.40173	120.07866	-17.33267
672	5.592	1323.42578	230.77084	1368.12903	131.37238	232.73798	1378.13782	-766.28552	285.02954	1292.11182	495.82333	355.37555	-16.10047	131.96283	126.26254	94.62860	-971.92749	482.87851	81.37436	-595.88721	121.64686	-17.37770
673	5.600	1323.24170	230.45308	1367.14880	128.87218	230.57494	1375.55396	-767.96814	286.67740	1288.16846	470.26901	357.13596	-16.22936	162.35797	126.11086	94.14944	-933.55939	480.45734	76.77805	-621.37299	123.41052	-17.48233
674	5.608	1322.84204	230.08698	1366.82715	126.60532	228.68831	1373.20923	-769.60675	288.26230	1284.44495	444.75165	359.00244	-16.48415	194.34064	126.28859	92.66406	-893.57220	476.69153	72.43079	-646.85797	125.32930	-17.61615
675	5.617	1322.25110	229.73370	1367.17249	124.60823	227.19864	1371.16663	-771.14758	289.65015	1281.08044	419.24084	360.90344	-16.83324	227.77502	126.60204	90.41003	-852.17645	471.83499	69.02926	-672.37378	127.32558	-17.70840
676	5.625	1321.49329	229.45724	1368.16638	122.87079	226.19742	1369.49939	-772.54651	290.72375	1278.19458	393.72086	362.75089	-17.17066	262.52008	126.83321	87.69589	-810.03656	466.32578	67.37119	-697.96106	129.35461	-17.71684
677	5.633	1320.58752	229.31337	1369.77673	121.36559	225.73811	1368.27637	-773.76263	291.40256	1275.89258	368.19086	364.53802	-17.38881	298.50201	126.86211	84.77473	-768.19080	460.51407	68.01333	-723.65271	131.37425	-17.67408
678	5.642	1319.54590	229.34854	1371.96204	120.07388	225.82227	1367.54871	-774.76447	291.65915	1274.25916	342.65219	366.33826	-17.46544	335.70624	126.75566	81.75003	-727.59625	454.41528	70.71362	-749.46808	133.33392	-17.65369
679	5.650	1318.38452	229.58791	1374.66418	119.00252	226.40248	1367.34961	-775.54272	291.52167	1273.34082	317.08615	368.22430	-17.45212	374.12558	126.75038	78.58799	-688.65710	447.67932	74.22789	-775.38574	135.21275	-17.67596
680	5.658	1317.13696	230.01012	1377.80212	118.19367	227.41032	1367.69946	-776.11542	291.06427	1273.13940	291.42685	370.18835	-17.38697	413.72244	127.15891	75.21621	-651.08167	439.93103	77.08881	-801.36902	137.02849	-17.70227
681	5.667	1315.85596	230.53181	1381.27539	117.71886	228.78151	1368.60669	-776.51990	290.39273	1273.62451	265.59744	372.16275	-17.26202	454.38763	128.27753	71.59592	-614.17468	431.20081	78.64465	-827.40320	138.81500	-17.70890
682	5.675	1314.60718	231.02322	1384.96826	117.65332	230.46040	1370.06738	-776.79596	289.62167	1274.75818	239.57837	374.11792	-17.06568	495.86423	130.30540	67.72972	-577.36804	421.91699	79.11176	-853.45734	140.61441	-17.68275
683	5.683	1313.45911	231.35666	1388.74377	118.04495	232.39848	1372.06201	-776.97400	288.84067	1276.50879	213.40308	376.08603	-16.81606	537.70966	133.24091	63.66449	-540.55676	412.55490	78.88520	-879.49237	142.44608	-17.56044
684	5.692	1312.47192	231.45975	1392.44507	118.89507	234.55063	1374.54980	-777.06836	288.09424	1278.85376	187.11411	378.09604	-16.55134	579.41187	136.89183	59.45680	-504.02075	403.41925	78.15356	-905.54004	144.31152	-17.29721
685	5.700	1311.68713	231.33084	1395.91797	120.15443	236.86252	1377.45874	-777.07538	287.38895	1281.77051	160.74396	380.11627	-16.30632	620.62897	140.99924	55.09433	-468.14658	394.65451	76.99559	-931.68213	146.25890	-16.95237
686	5.708	1311.12366	231.01225	1399.04150	121.73018	239.26382	1380.67896	-776.97742	286.71301	1285.21960	134.31216	382.07455	-16.10144	661.44006	145.20250	50.58463	-433.27124	386.31998	75.53481	-957.96777	148.28812	-16.56294
687	5.717	1310.77979	230.55667	1401.73999	123.50485	241.68181	1384.07666	-776.75500	286.04651	1289.12805	107.83426	383.97385	-15.93065	702.45538	148.83693	46.31826	-399.74435	378.45377	73.89524	-984.39777	150.22157	-16.05774
688	5.725	1310.63977	230.00919	1403.97729	125.36275	244.06010	1387.52185	-776.39886	285.35596	1293.38501	81.36823	385.97406	-15.71562	744.46692	150.92020	43.35695	-368.12024	371.14688	71.98178	-1010.90826	151.89523	-15.41245
689	5.733	1310.68103	229.40224	1405.74207	127.20795	246.36308	1390.91016	-775.91541	284.59100	1297.84375	55.09012	388.28064	-15.25762	787.39752	150.64139	43.01047	-339.30176	364.60239	69.30787	-1037.36890	153.40242	-14.70726
690	5.742	1310.87817	228.75726	1407.03516	128.96646	248.57225	1394.16187	-775.32782	283.69885	1302.32275	29.32120	390.97504	-14.25218	829.11426	148.11954	45.56849	-314.43158	359.12219	65.08968	-1063.65356	154.95158	-13.88752
691	5.750	1311.20569	228.08861	1407.86145	130.57704	250.68315	1397.20093	-774.67511	282.64490	1306.61523	4.46799	394.03842	-12.39129	865.46869	144.51546	49.28024	-294.50729	355.03812	58.60612	-1089.52441	156.56004	-12.52095
692	5.758	1311.63855	227.40714	1408.22437	131.98430	252.69821	1399.93555	-774.00531	281.43011	1310.50732	-19.07449	397.47235	-9.51960	892.06085	141.07849	51.07415	-279.98682	352.63406	49.59362	-1114.37720	157.99567	-9.93557
693	5.767	1312.15210	226.72284	1408.12415	133.14589	254.61885	1402.26550	-773.36719	280.11032	1313.80994	-41.00241	401.29410	-5.68491	906.52753	138.21457	48.79710	-270.72766	352.07248	38.43421	-1137.44775	158.97185	-5.75055
694	5.775	1312.72180	226.04611	1407.55774	134.05151	256.43826	1404.10486	-772.80090	278.80786	1316.39795	-61.17776	405.51755	-0.92035	909.68134	135.72624	42.64902	-266.31094	353.33987	26.11899	-1158.33569	159.35956	-0.20112
695	5.783	1313.32336	225.38818	1406.51855	134.73463	258.13583	1405.39746	-772.31824	277.69604	1318.24109	-79.62741	410.30090	5.14070	904.55804	133.61420	34.34388	-266.43146	356.19391	14.14972	-1177.07776	159.25180	6.18514
696	5.792	1313.93384	224.76073	1404.99744	135.26111	259.67889	1406.11682	-771.87335	276.93442	1319.38477	-96.19547	416.02155	13.47534	894.07953	132.13921	25.42005	-271.02722	360.00870	4.38507	-1193.88208	158.91051	13.12107
697	5.800	1314.53430	224.17491	1402.98535	135.70468	261.03333	1406.25867	-771.36322	276.58340	1319.88989	-109.84549	422.91357	25.33842	879.45697	131.34732	16.65304	-280.17172	363.74750	-1.65823	-1208.99329	158.63400	20.81871
698	5.808	1315.11426	223.64001	1400.47693	136.12636	262.18024	1405.83508	-770.68243	276.59531	1319.81067	-118.47714	430.55417	41.31937	860.61737	131.12881	8.65207	-294.02502	366.49286	-4.02061	-1222.47449	158.56029	29.87634
699	5.817	1315.67651	223.16176	1397.47742	136.55704	263.12973	1404.87415	-769.78961	276.89023	1319.22217	-120.11136	437.90298	60.38009	837.73975	131.61031	2.36902	-312.67926	368.10153	-4.35705	-1233.82593	158.61580	40.74869
700	5.825	1316.23938	222.74118	1394.01282	136.98384	263.92004	1403.42224	-768.72729	277.40549	1318.22888	-114.58829	443.91000	79.84782	812.08850	132.95146	-1.46101	-335.53192	369.13739	-4.33583	-1241.93542	158.60245	53.19294
701	5.833	1316.83215	222.37537	1390.13855	137.35020	264.60892	1401.54468	-767.60217	278.08096	1316.93860	-103.82199	448.02341	96.67713	785.42938	134.87614	-3.11446	-361.00354	370.20959	-4.58611	-1245.54749	158.17908	66.20564
702	5.842	1317.47742	222.06065	1385.94287	137.57220	265.26917	1399.32080	-766.55347	278.83801	1315.43835	-90.28336	450.24530	109.09716	758.94543	136.85625	-3.54723	-387.36206	371.53000	-5.08460	-1243.78650	156.89262	78.34158
703	5.850	1318.17029	221.79298	1381.54065	137.56122	265.98804	1396.84009	-765.71655	279.57462	1313.78418	-75.42117	450.92984	117.34078	732.91345	138.63399	-3.54836	-413.60861	373.03665	-5.68171	-1236.30225	154.34259	88.17502
704	5.858	1318.87610	221.56290	1377.06262	137.23975	266.86328	1394.19812	-765.19293	280.16730	1311.99719	-59.32797	450.55499	123.01587	707.18677	140.27454	-3.52824	-439.48459	374.66965	-6.22251	-1223.13367	150.25549	94.79604
705	5.867	1319.54651	221.35989	1372.64197	136.54897	267.98547	1391.49390	-765.04144	280.48749	1310.06152	-41.36102	449.54816	127.92477	681.62292	141.88396	-3.68240	-465.08405	376.40915	-6.60522	-1204.59961	144.60118	98.00836
706	5.875	1320.13745	221.18912	1368.40723	135.45758	269.41043	1388.81995	-765.28369	280.42972	1307.93481	-20.93231	448.18927	133.27650	656.13629	143.52786	-4.03985	-490.58713	378.22641	-6.84694	-1181.24353	137.76871	98.12904
707	5.883	1320.61829	221.07405	1364.47876	133.97287	271.14139	1386.24756	-765.90656	279.93912	1305.57190	2.01627	446.60065	139.46980	630.66162	145.31383	-4.47847	-516.11023	380.09225	-7.03596	-1153.73157	130.40726	95.76698
708	5.892	1320.97253	221.04179	1360.96484	132.14423	273.12833	1383.81714	-766.85492	279.03278	1302.94946	27.04636	444.82004	146.23796	605.16418	147.30502	-4.82470	-541.66351	381.96869	-7.24183	-1122.73035	123.05910	91.70862
709	5.900	1321.19104	221.11337	1357.96326	130.05957	275.27545	1381.54321	-768.02893	277.80121	1300.08496	53.60358	442.87817	152.92552	579.63916	149.39380	-4.99002	-567.21790	383.80524	-7.48596	-1088.83105	116.03719	86.76331
710	5.908	1321.26501	221.30058	1355.56445	127.84364	277.45377	1379.42847	-769.30518	276.38336	1297.05225	81.33289	440.81854	158.73988	554.09790	151.42130	-5.03964	-592.76111	385.56891	-7.74282	-1052.49670	109.55054	81.62006
711	5.917	1321.18250	221.59805	1353.85193	125.64864	279.52310	1377.48218	-770.57202	274.93866	1293.98035	110.09073	438.64243	162.95723	528.55524	153.33203	-5.12768	-618.30042	387.25986	-7.95615	-1014.03137	103.88651	76.79185
712	5.925	1320.93237	221.97514	1352.89880	123.62725	281.36407	1375.73645	-771.75098	273.62732	1291.03284	139.80905	436.24286	165.13174	503.00604	155.13850	-5.34618	-643.86560	388.91840	-8.06328	-973.69775	99.37849	72.61540
713	5.933	1320.51453	222.39243	1352.76062	121.90227	282.90857	1374.25049	-772.79858	272.59146	1288.37573	170.43753	433.57324	165.29541	477.41730	156.85553	-5.64596	-669.50299	390.58856	-8.02785	-931.97284	96.07952	69.28026
714	5.942	1319.93933	222.84454	1353.46191	120.54339	284.15060	1373.09534	-773.70111	271.93497	1286.14368	201.99405	430.83911	163.90326	451.74011	158.49536	-5.91682	-695.24194	392.24417	-7.89526	-889.60400	93.72095	66.89491
715	5.950	1319.21130	223.38275	1354.98743	119.54387	285.11023	1372.33386	-774.46924	271.70160	1284.41626	234.55640	428.29492	161.61389	425.95990	160.08051	-6.10143	-721.06952	393.83939	-7.76822	-847.32928	92.08585	65.62075
716	5.958	1318.32275	224.09125	1357.28040	118.81339	285.76575	1372.01208	-775.12714	271.86191	1283.22278	268.09677	426.03152	159.20363	400.12772	161.66031	-6.22151	-746.95105	395.42093	-7.67930	-805.62848	91.10455	65.72517
717	5.967	1317.26563	225.04272	1360.24548	118.23137	286.04984	1372.15759	-775.69482	272.32513	1282.56592	302.44821	423.99512	157.17726	374.28613	163.28159	-6.34004	-772.89001	397.07657	-7.55409	-764.72968	90.71497	67.29193
718	5.975	1316.04761	226.25943	1363.74500	117.73621	285.92374	1372.77869	-776.17810	272.97766	1282.43396	337.49585	422.00497	155.23680	348.41785	164.95003	-6.49503	-798.93829	398.83154	-7.31747	-724.73468	90.93220	69.81419
719	5.983	1314.70313	227.69595	1367.59705	117.35960	285.41193	1373.86743	-776.57520	273.71820	1282.80615	373.21536	419.91354	152.63603	322.49078	166.63106	-6.63601	-825.11548	400.66251	-6.99037	-685.68835	91.91093	72.28844
720	5.992	1313.29468	229.25793	1371.59888	117.18660	284.56625	1375.40503	-776.88757	274.47629	1283.67041	409.56335	417.80191	148.94363	296.47455	168.28812	-6.63801	-851.37360	402.52029	-6.68920	-647.51239	93.82484	73.83363
721	6.000	1311.89758	230.84369	1375.56836	117.29812	283.43500	1377.36218	-777.11890	275.22101	1285.03650	446.45120	415.89484	144.14606	270.31494	169.99380	-6.43167	-877.65869	404.33624	-6.52187	-609.93640	96.71018	74.13177
722	6.008	1310.57739	232.37500	1379.37402	117.73367	282.06271	1379.69653	-777.26276	275.95190	1286.92908	483.71799	414.31406	138.41389	243.96027	171.90128	-6.09530	-903.95209	406.08694	-6.47335	-572.62225	100.38789	73.31047
723	6.017	1309.37720	233.80525	1382.93909	118.47923	280.49570	1382.34863	-777.29547	276.68185	1289.36865	521.12610	412.84912	131.99303	217.43439	173.99962	-5.75871	-930.25543	407.82071	-6.43114	-535.39557	104.53005	71.63554
724	6.025	1308.31824	235.11354	1386.22717	119.47271	278.77881	1385.24377	-777.18243	277.43448	1292.34631	558.47668	410.93115	125.11374	190.83948	176.10129	-5.47696	-956.58173	409.59616	-6.31438	-498.41052	108.76295	69.39296
725	6.033	1307.40613	236.29501	1389.22522	120.62428	276.95212	1388.29370	-776.89398	278.24084	1295.80383	595.75269	407.85989	117.83033	164.25299	178.10297	-5.23769	-982.96521	411.44815	-6.13623	-462.15857	112.77591	66.85576
726	6.042	1306.63855	237.35242	1391.93066	121.85223	275.05453	1391.40295	-776.42108	279.11984	1299.63147	633.09558	403.18143	109.88398	137.67310	180.04550	-5.01985	-1009.41223	413.41940	-5.94753	-427.25787	116.49043	64.15826
727	6.050	1306.00964	238.29042	1394.34204	123.11296	273.12836	1394.48499	-775.78613	280.06296	1303.67834	670.53503	397.12357	100.87081	111.12347	181.94669	-4.80240	-1035.77100	415.57776	-5.71235	-394.28333	119.92697	61.21136
728	6.058	1305.51355	239.11298	1396.45630	124.39388	271.22388	1397.47827	-775.04724	281.04370	1307.76440	707.81860	390.54510	90.63824	84.80682	183.74100	-4.53426	-1061.67212	418.02252	-5.15911	-363.87781	122.85983	57.71988
729	6.067	1305.14539	239.82231	1398.26721	125.68092	269.39951	1400.34131	-774.29187	282.04300	1311.68701	744.37659	384.37225	79.62734	59.12646	185.36798	-4.12395	-1086.62329	420.86002	-3.75899	-336.85333	124.89038	53.20394
730	6.075	1304.90161	240.41916	1399.76611	126.94753	267.70828	1403.02734	-773.61053	283.05090	1315.23486	778.93054	379.31500	68.97488	34.54041	186.82845	-3.49146	-1110.14648	424.10199	-1.01438	-314.05798	125.73608	47.12893
731	6.083	1304.77942	240.90326	1400.94299	128.17000	266.18491	1405.46216	-773.05951	284.02844	1318.21594	809.12756	375.76389	59.87775	11.38055	188.14909	-2.66524	-1131.84570	427.64944	3.14703	-296.06519	125.28374	39.16988
732	6.092	1304.77686	241.27377	1401.78687	129.33482	264.84662	1407.54346	-772.63544	284.88400	1320.48547	832.15259	373.58066	52.45335	-10.26959	189.28812	-1.79079	-1151.42004	431.45331	8.33959	-282.96075	123.49565	29.42625
733	6.100	1304.89172	241.52969	1402.28650	130.43219	263.69434	1409.16235	-772.27301	285.51700	1321.95410	846.08130	372.20377	45.37371	-30.63654	190.04730	-0.87813	-1168.73767	435.65833	14.14251	-274.62469	120.35854	18.50811
734	6.108	1305.12256	241.66980	1402.42969	131.45341	262.71429	1410.22705	-771.85944	285.88858	1322.59021	850.73511	371.01086	36.81599	-50.03790	190.06772	0.67582	-1183.95288	440.56848	20.65434	-271.26721	116.06750	7.47982
735	6.117	1305.46753	241.69269	1402.20288	132.39783	261.89331	1410.67456	-771.26855	286.05151	1322.42786	847.34204	369.56497	25.96345	-68.17023	188.96080	4.29866	-1197.44800	446.41699	28.73308	-273.54840	111.34778	-2.29139
736	6.125	1305.92566	241.59645	1401.59094	133.28070	261.23166	1410.47498	-770.40973	286.11050	1321.55188	837.45447	367.77264	13.82391	-83.50482	186.58466	11.54780	-1209.44995	453.02374	39.48029	-282.16797	107.41880	-9.47643
737	6.133	1306.49707	241.37854	1400.57666	134.12579	260.73911	1409.63318	-769.27332	286.12851	1320.07117	822.18823	365.93060	2.66630	-93.74463	183.28198	22.77882	-1219.60889	459.63367	53.10990	-297.28967	105.36876	-13.50123
738	6.142	1307.18274	241.03589	1399.14233	134.94185	260.42630	1408.18347	-767.95496	286.04901	1318.11145	802.33447	364.51306	-5.53355	-97.14069	179.80678	36.50796	-1226.97852	465.19824	68.19791	-318.10590	105.41464	-14.97894
739	6.150	1307.98425	240.56557	1397.27405	135.70480	260.29358	1406.18005	-766.61481	285.73087	1315.80896	778.89734	363.88440	-10.35537	-93.37189	176.93784	50.24096	-1230.33838	468.96283	82.14487	-342.78430	106.85611	-15.13938
740	6.158	1308.90247	239.96661	1394.96924	136.35985	260.30887	1403.69507	-765.39905	285.07217	1313.28003	753.32813	364.19104	-12.71773	-83.32611	175.06219	61.96537	-1228.62610	470.98669	92.50977	-369.10779	108.76526	-14.97452
741	6.167	1309.93420	239.24295	1392.24756	136.83510	260.38669	1400.81812	-764.41431	284.09225	1310.61121	727.07910	365.35956	-13.71222	-68.36554	174.01956	70.99811	-1221.28369	472.16248	98.10078	-395.51526	110.59197	-14.98202
742	6.175	1311.06689	238.40738	1389.16284	137.05301	260.39090	1397.65051	-763.74768	282.93942	1307.87061	700.94604	367.13846	-14.01807	-49.79865	173.26920	77.76573	-1208.22095	473.59613	99.22327	-421.49200	112.27603	-15.32748
743	6.183	1312.27271	237.48404	1385.80835	136.93420	260.16855	1394.29382	-763.45074	281.87820	1305.08655	675.06201	369.21472	-14.06279	-28.67999	172.23511	83.06702	-1189.59131	475.93939	97.30670	-447.09412	114.01589	-15.97060
744	6.192	1313.50647	236.50381	1382.30981	136.40402	259.59686	1390.84094	-763.49756	281.24716	1302.20007	649.34204	371.29343	-14.17907	-5.77618	170.61752	87.53225	-1165.87402	479.27332	94.14731	-472.48651	115.89279	-16.68986
745	6.200	1314.71094	235.49887	1378.80896	135.41513	258.61484	1387.37097	-763.80377	281.35190	1299.08533	623.71252	373.14771	-14.53335	18.42120	168.47716	91.48155	-1138.00830	483.27667	91.01679	-497.84216	117.75943	-17.22559
746	6.208	1315.82568	234.51077	1375.45508	133.97923	257.22562	1383.94995	-764.30231	282.33661	1295.64526	598.12207	374.73975	-15.03735	43.66644	166.10068	94.95167	-1107.10840	487.31677	88.22694	-523.27393	119.50070	-17.50680
747	6.217	1316.79761	233.59454	1372.39893	132.18402	255.48907	1380.63525	-764.96979	284.13232	1291.88281	572.53149	376.24634	-15.46150	69.92639	163.82181	97.75923	-1074.01758	490.66220	85.44624	-548.76471	121.16346	-17.65655
748	6.225	1317.58643	232.79776	1369.77808	130.18059	253.51683	1377.47522	-765.79120	286.50198	1287.90247	546.90784	377.84738	-15.68143	97.36652	161.89499	99.62659	-1039.13428	492.81943	82.31815	-574.25702	122.79596	-17.80680
749	6.233	1318.16809	232.13492	1367.69812	128.14268	251.44792	1374.51270	-766.73413	289.12744	1283.87207	521.23999	379.53949	-15.77614	126.27313	160.45244	100.30956	-1002.51007	493.61688	78.76024	-599.75378	124.36212	-17.97646
750	6.242	1318.53943	231.58243	1366.22900	126.22074	249.41611	1371.79529	-767.74866	291.70453	1279.97632	495.55948	381.23312	-15.90052	156.85486	159.50763	99.69331	-964.04089	492.99509	74.89758	-625.28613	125.84163	-18.08255
751	6.250	1318.71631	231.10175	1365.41516	124.51817	247.54590	1369.38330	-768.77319	294.01605	1276.37036	469.91196	382.91077	-16.12912	189.09155	158.91641	97.88992	-923.67993	490.88751	71.00268	-650.86139	127.29855	-18.04229
752	6.258	1318.71936	230.67183	1365.28320	123.08817	245.95723	1367.34692	-769.73956	295.94016	1273.15784	444.30676	384.60095	-16.43027	222.78638	158.40237	95.22951	-881.64642	487.34973	67.55632	-676.46741	128.83298	-17.87192
753	6.267	1318.56238	230.29510	1365.84326	121.93694	244.75694	1365.75488	-770.58405	297.41437	1270.40417	418.71747	386.33170	-16.72161	257.75153	157.72110	92.07873	-838.51746	482.64752	65.25204	-702.10748	130.50374	-17.67964
754	6.275	1318.25220	229.97772	1367.08679	121.03533	244.02771	1364.66492	-771.25909	298.41840	1268.16919	393.11600	388.15015	-16.92215	293.93842	156.76045	88.68243	-795.13220	477.15927	64.78967	-727.82837	132.29086	-17.57109
755	6.283	1317.79626	229.71718	1368.98230	120.33844	243.80962	1364.11572	-771.73810	298.97998	1266.51831	367.49368	390.06952	-17.00506	331.39026	155.54890	85.15011	-752.37207	471.18164	66.40871	-753.68585	134.14377	-17.56927
756	6.292	1317.20923	229.50836	1371.47412	119.81019	244.08270	1364.12085	-772.01746	299.17657	1265.50867	341.85287	392.02634	-17.01486	370.11957	154.29938	81.46970	-710.85242	464.72479	69.45665	-779.69482	136.04663	-17.59963
757	6.300	1316.51245	229.34998	1374.48181	119.44909	244.77785	1364.67261	-772.12128	299.12183	1265.16992	316.18008	393.98160	-16.99865	410.06738	153.38721	77.53078	-670.61249	457.56085	72.62221	-805.81531	138.01659	-17.56693
758	6.308	1315.73328	229.23708	1377.88879	119.29836	245.81084	1365.75659	-772.09338	298.93600	1265.50208	290.41751	395.97476	-16.93871	451.10785	153.19650	73.24266	-631.09601	449.59021	74.85016	-831.95227	140.11404	-17.47740
759	6.317	1314.91333	229.14658	1381.53186	119.43250	247.11389	1367.35913	-771.97418	298.71674	1266.48669	264.46658	398.00537	-16.79410	493.02209	153.96095	68.65986	-591.59271	441.07843	75.94242	-857.98914	142.41747	-17.42863
760	6.325	1314.11523	229.03462	1385.22351	119.93343	248.65030	1369.46631	-771.78094	298.52765	1268.10107	238.25195	399.99554	-16.58363	535.47510	155.68053	63.97672	-551.80701	432.48666	76.23919	-883.91016	144.84789	-17.43253
761	6.333	1313.41052	228.85155	1388.79614	120.86336	250.40627	1372.05835	-771.50616	298.40012	1270.32910	211.80063	401.90448	-16.37575	578.05530	158.17389	59.39193	-512.04968	424.13971	76.01749	-909.89484	147.11731	-17.33559
762	6.342	1312.85669	228.55965	1392.13220	122.23474	252.36617	1375.09741	-771.12506	298.33847	1273.16016	185.24030	403.77029	-16.20309	620.41638	161.21533	54.96803	-472.98123	416.10815	75.33501	-936.15582	149.02570	-17.00860
763	6.350	1312.48560	228.14052	1395.16736	123.99590	254.49469	1378.51501	-770.60217	298.32574	1276.57727	158.68594	405.66824	-16.02407	662.47839	164.53319	50.69050	-435.20636	408.42188	74.22514	-962.69714	150.69650	-16.53634
764	6.358	1312.30457	227.59280	1397.87671	126.04989	256.73660	1382.20618	-769.89966	298.32907	1280.53967	132.15878	407.67654	-15.77514	704.56049	167.62621	46.80593	-399.04962	401.26691	72.79311	-989.36084	152.40659	-16.15742
765	6.367	1312.30420	226.92644	1400.25793	128.29100	259.02905	1386.04199	-768.99396	298.30365	1284.96484	105.67120	409.84555	-15.41982	747.17981	169.62352	44.15204	-364.71368	394.88980	71.06715	-1016.06567	154.24789	-16.02810
766	6.375	1312.46643	226.15704	1402.31824	130.62811	261.31821	1389.89844	-767.89429	298.19806	1289.71191	79.37064	412.20432	-14.88356	790.23425	169.53867	43.89328	-332.66370	389.47260	68.79892	-1042.80139	156.03316	-15.97079
767	6.383	1312.76978	225.30215	1404.06628	132.98589	263.56412	1393.67542	-766.64862	297.96597	1294.57739	53.56888	414.81482	-13.94040	832.02832	166.97354	46.44725	-303.82599	385.17145	65.41341	-1069.32532	157.54474	-15.40882
768	6.392	1313.19275	224.37907	1405.50830	135.29750	265.73492	1397.28503	-765.33801	297.57703	1299.31152	28.66013	417.78119	-12.24785	869.23297	162.64783	50.44801	-279.32733	382.16766	60.16695	-1095.10107	158.76292	-13.58863
769	6.400	1313.71521	223.40421	1406.64783	137.50146	267.80582	1400.63049	-764.06458	297.02579	1303.64758	5.02921	421.16531	-9.54261	898.04114	157.97443	53.09961	-259.95319	380.65182	52.49848	-1119.57202	159.79463	-9.99973
770	6.408	1314.31824	222.39308	1407.48499	139.54329	269.76154	1403.60266	-762.93207	296.34686	1307.34473	-17.02951	424.93820	-5.75476	915.82635	153.89783	52.06242	-245.88458	380.80643	42.44283	-1142.30554	160.63588	-4.68058
771	6.417	1314.98364	221.36061	1408.01831	141.38342	271.59433	1406.09302	-762.01764	295.62906	1310.24121	-37.40378	429.10898	-0.82791	922.47455	150.42708	47.03310	-236.92566	382.71832	30.78821	-1162.95874	161.17903	1.87785
772	6.425	1315.69421	220.32143	1408.24524	143.01018	273.29559	1408.01135	-761.34106	295.00677	1312.29297	-56.11740	433.91858	5.68874	920.34045	147.36101	39.39431	-232.88245	386.16229	18.88593	-1181.31665	161.56342	9.13676
773	6.433	1316.43237	219.28999	1408.16284	144.44507	274.84555	1409.30383	-760.84192	294.61008	1313.56262	-72.88986	439.75745	14.85067	912.48224	144.77495	30.78054	-233.74390	390.47559	8.42918	-1197.40479	162.28812	16.93653
774	6.442	1317.18140	218.28038	1407.76953	145.73148	276.20740	1409.95508	-760.39026	294.50357	1314.16370	-86.45816	446.69434	27.87173	900.66370	142.65245	22.20747	-239.57556	394.67673	1.03837	-1211.41565	163.83928	25.60780
775	6.450	1317.92578	217.30565	1407.06738	146.91333	277.33508	1409.97986	-759.84137	294.67844	1314.20740	-94.57944	454.10876	45.10246	884.91254	140.79605	14.10371	-250.47278	397.88266	-2.71064	-1223.37817	166.32039	35.60929
776	6.458	1318.65149	216.37721	1406.06348	148.01480	278.19620	1409.41406	-759.09448	295.10028	1313.77917	-95.35855	460.91037	65.17268	864.74963	139.35373	6.90135	-266.65399	399.87802	-3.80887	-1232.85034	169.47548	46.99136
777	6.467	1319.34753	215.50392	1404.77332	149.02667	278.80011	1408.30969	-758.12042	295.75214	1312.94263	-88.84299	466.12332	85.22170	840.66522	138.91115	1.43547	-287.91461	401.16202	-3.87215	-1238.94409	172.90332	59.18659
778	6.475	1320.00598	214.69179	1403.22107	149.90489	279.20956	1406.72949	-756.96265	296.63104	1311.74902	-77.08524	469.29791	102.33449	814.34680	139.79143	-1.68352	-312.83362	402.33295	-3.91032	-1240.68689	176.12520	71.24715
779	6.483	1320.62195	213.94432	1401.43896	150.58434	279.52386	1404.74622	-755.72400	297.71130	1310.24512	-62.56161	470.51196	115.05513	787.59882	141.59280	-2.85644	-339.31464	403.66394	-4.17033	-1237.41724	178.58420	82.14703
780	6.492	1321.19214	213.26320	1399.46484	150.99745	279.85269	1402.44836	-754.54547	298.91431	1308.47827	-46.66898	470.14639	123.80128	761.30591	143.61411	-3.08163	-365.87823	405.21442	-4.59543	-1228.89258	179.69920	90.93663
781	6.500	1321.71472	212.64915	1397.33923	151.08453	280.30072	1399.93921	-753.57965	300.10043	1306.49768	-29.53787	468.69800	130.15652	735.45062	145.45172	-3.09666	-392.00046	406.98679	-5.09529	-1215.12915	179.00658	96.86420
782	6.508	1322.18799	212.10249	1395.10413	150.79492	280.96030	1397.32849	-752.96265	301.07968	1304.34473	-10.70322	466.63831	135.81569	709.75671	147.09749	-3.21113	-417.66858	408.90826	-5.58606	-1196.27637	176.40355	99.49815
783	6.517	1322.61047	211.62350	1392.80176	150.09131	281.90219	1394.71899	-752.78143	301.64346	1302.03430	10.28006	464.26895	141.85567	684.08875	148.74123	-3.51031	-443.05911	410.83371	-6.00603	-1172.64136	172.24989	98.80281
784	6.525	1322.98059	211.21260	1390.47363	148.96561	283.16217	1392.19226	-753.04523	301.62354	1299.54871	33.53525	461.67120	148.54449	658.44727	150.56021	-3.94431	-468.41748	412.68222	-6.34246	-1144.71045	167.16286	95.16014
785	6.533	1323.29639	210.87032	1388.16077	147.45944	284.72726	1389.79785	-753.67877	300.96155	1296.86182	58.83463	458.81406	155.52293	632.85016	152.59166	-4.35517	-493.91650	414.52798	-6.62119	-1113.05298	161.70926	89.33607
786	6.542	1323.55615	210.59727	1385.90417	145.66982	286.52997	1387.55481	-754.55127	299.75073	1293.97900	85.77878	455.72629	162.07779	607.28082	154.75597	-4.58432	-519.55353	416.46283	-6.88474	-1078.16846	156.29153	82.31647
787	6.550	1323.75793	210.39415	1383.74390	143.73630	288.46164	1385.45923	-755.52100	298.21255	1290.96106	114.01041	452.55969	167.38222	581.72119	156.94298	-4.61642	-545.20746	418.45483	-7.16954	-1040.45984	151.22949	75.04297
788	6.558	1323.89966	210.26163	1381.72021	141.82372	290.39978	1383.49707	-756.47083	296.61847	1287.91943	143.29303	449.47461	170.74747	556.18506	159.06491	-4.58756	-570.78192	420.41122	-7.46362	-1000.38147	146.74527	68.27005
789	6.567	1323.97949	210.20035	1379.87292	140.09645	292.22272	1381.66980	-757.32458	295.21500	1284.98999	173.47531	446.53870	171.90254	530.67712	161.06973	-4.66102	-596.27930	422.27756	-7.70047	-958.54163	142.86249	62.55704
790	6.575	1323.99548	210.21104	1378.24231	138.66693	293.79617	1380.01819	-758.05005	294.18436	1282.30212	204.47769	443.76312	171.13651	505.14169	162.92656	-4.90636	-621.76276	424.04657	-7.80616	-915.62720	139.52875	58.20922
791	6.583	1323.94531	210.29454	1376.86914	137.54810	294.95847	1378.61780	-758.65369	293.62280	1279.96484	236.33267	441.11176	169.09030	479.50754	164.63562	-5.24614	-647.30920	425.75027	-7.74664	-872.33594	136.83099	55.26944
792	6.592	1323.82678	210.45198	1375.79590	136.67154	295.56427	1377.54382	-759.16669	293.52582	1278.06848	269.16397	438.50107	166.40892	453.76343	166.25031	-5.52732	-672.99365	427.45773	-7.55968	-829.35303	134.93480	53.74298
793	6.600	1323.63696	210.68494	1375.06763	135.96228	295.56470	1376.84534	-759.62195	293.80267	1276.67505	303.01889	435.97153	163.66905	427.95569	167.85681	-5.68567	-698.84357	429.20813	-7.34964	-787.22345	133.88541	53.74813
794	6.608	1323.37231	210.99556	1374.73279	135.39201	295.01758	1376.55469	-760.03381	294.32910	1275.79529	337.78894	433.71735	161.22379	402.14563	169.53137	-5.81295	-724.78741	430.97192	-7.21394	-746.25739	133.61725	55.22097
795	6.617	1323.02905	211.38635	1374.84180	134.98087	294.02542	1376.70508	-760.39813	294.99512	1275.39929	373.42093	431.73224	158.69875	376.37045	171.30017	-6.03158	-750.72510	432.74536	-7.13326	-706.62128	134.12552	57.55511
796	6.625	1322.60352	211.85948	1375.44458	134.77698	292.68939	1377.32813	-760.70502	295.71664	1275.45984	410.03519	429.68863	155.13371	350.59991	173.10864	-6.31160	-776.67615	434.55902	-6.99212	-668.38031	135.53635	59.78188
797	6.633	1322.09399	212.41521	1376.58154	134.83128	291.09082	1378.43701	-760.94580	296.43869	1275.97998	447.69168	427.27997	149.95341	324.71808	174.87540	-6.46600	-802.76227	436.35754	-6.76474	-631.34308	138.00024	61.10693
798	6.642	1321.50342	213.04936	1378.26990	135.16928	289.27588	1380.01733	-761.11249	297.14798	1276.98364	486.18149	424.40045	143.38617	298.58820	176.62515	-6.37792	-829.03308	438.04776	-6.55327	-594.98755	141.54680	61.21032
799	6.650	1320.84229	213.75023	1380.48621	135.77583	287.26648	1382.02991	-761.20154	297.87036	1278.50183	525.05322	421.02905	136.01442	272.17639	178.45317	-6.12952	-855.40582	439.64038	-6.42172	-558.71930	145.93127	60.22223
800	6.658	1320.13159	214.49614	1383.15063	136.60635	285.10074	1384.41650	-761.22028	298.64063	1280.56628	563.68103	417.11646	128.38054	245.59229	180.35031	-5.84131	-881.77307	441.24838	-6.33501	-522.21716	150.53513	58.62075
801	6.667	1319.40210	215.25633	1386.12708	137.60641	282.85153	1387.10352	-761.18152	299.47629	1283.19299	601.37366	412.51450	120.86054	218.98474	182.23367	-5.54413	-908.10925	442.98718	-6.23727	-485.49579	154.67209	57.02413
802	6.675	1318.68933	215.99637	1389.24658	138.72002	280.60651	1390.00708	-761.08789	300.36749	1286.35620	637.71826	406.96509	113.45673	192.41785	184.08746	-5.23381	-934.48389	444.87952	-6.09233	-448.76257	158.13300	55.83541
803	6.683	1318.02588	216.68567	1392.34399	139.89104	278.44229	1393.03796	-760.93011	301.27371	1289.98901	672.96509	400.24710	105.62619	165.86121	185.93939	-4.91817	-960.98077	446.85464	-5.89184	-412.37854	161.15097	55.07432
804	6.692	1317.43628	217.30235	1395.28223	141.06520	276.40952	1396.10913	-760.70184	302.14423	1293.99194	707.90710	392.49393	96.59109	139.29279	187.78992	-4.61963	-987.58917	448.84106	-5.67160	-377.03345	163.80139	54.50917
805	6.700	1316.93726	217.83322	1397.95569	142.19550	274.52637	1399.14282	-760.40747	302.95267	1298.22229	743.16040	384.47910	86.15722	112.82391	189.62607	-4.36156	-1014.14105	450.88422	-5.42660	-343.91785	165.74266	53.74318
806	6.708	1316.53931	218.27127	1400.28198	143.25182	272.78305	1402.07068	-760.05743	303.70404	1302.48242	778.30298	377.51361	75.34261	86.75476	191.39639	-4.10920	-1040.26282	453.21692	-4.93260	-314.52240	166.57732	52.12319
807	6.717	1316.24976	218.61273	1402.19092	144.22307	271.16074	1404.82776	-759.66962	304.40778	1306.54016	811.32349	372.79504	65.90533	61.50800	192.96408	-3.74252	-1065.38538	456.10968	-3.68761	-290.10291	166.25539	48.73291
808	6.725	1316.07556	218.85522	1403.61536	145.10527	269.64896	1407.34216	-759.27460	305.04535	1310.17078	838.93726	370.57687	58.79234	37.47797	194.22504	-3.16077	-1088.93481	459.55884	-1.15353	-271.29578	164.99666	42.75801
809	6.733	1316.02368	218.99747	1404.48779	145.88925	268.24304	1409.52600	-758.89789	305.57104	1313.18530	858.02844	369.97342	52.99795	14.89374	195.22781	-2.43177	-1110.54590	463.26813	2.82206	-258.12695	162.95259	34.03368
810	6.742	1316.10144	219.04044	1404.74390	146.56192	266.94095	1411.27966	-758.51904	305.94635	1315.43872	867.29187	369.71939	46.24614	-6.29138	196.03207	-1.72728	-1130.04810	467.02679	7.88004	-250.29004	160.15463	23.24835
811	6.750	1316.31494	218.98996	1404.33191	147.11716	265.75565	1412.50842	-758.04718	306.17508	1316.84998	867.73706	369.12924	36.93930	-26.42999	196.45523	-0.92303	-1147.39282	470.97766	13.54356	-247.52869	156.74332	11.73545
812	6.758	1316.66650	218.85956	1403.22998	147.56476	264.71796	1413.14209	-757.35883	306.31284	1317.43250	861.58569	368.31232	25.44595	-45.82751	196.01782	0.84776	-1162.74158	475.52673	19.80897	-249.93005	153.19077	1.12622
813	6.767	1317.14990	218.67183	1401.46460	147.93393	263.85410	1413.15088	-756.40765	306.41058	1317.28516	850.51392	367.65576	13.67372	-63.95270	194.22290	5.11522	-1176.43042	481.06473	27.49694	-257.88782	150.31908	-7.08111
814	6.775	1317.74731	218.45457	1399.12256	148.26810	263.16364	1412.54675	-755.30005	306.43146	1316.54700	834.98083	367.35074	3.61096	-79.00897	190.98053	13.15329	-1188.50122	487.58163	37.89906	-271.71820	148.91608	-12.09240
815	6.783	1318.42871	218.22940	1396.33716	148.60587	262.61862	1411.36646	-754.22711	306.26718	1315.36133	815.07874	367.38184	-3.81211	-88.68536	186.78830	24.81477	-1198.31409	494.35901	51.55657	-291.11536	149.18176	-14.23616
816	6.792	1319.15833	217.99962	1393.24438	148.95265	262.17297	1409.65479	-753.33167	305.83688	1313.85291	791.58691	367.77768	-8.73986	-91.54395	182.52502	38.29945	-1204.82520	500.17987	67.16818	-314.73041	150.64470	-14.67545
817	6.800	1319.90674	217.75507	1389.93628	149.26035	261.76953	1407.46155	-752.65753	305.13391	1312.10071	766.04114	368.69049	-11.69328	-87.66876	179.01938	51.20435	-1207.02051	504.13715	81.95964	-340.45428	152.59276	-14.57629
818	6.808	1320.65637	217.49275	1386.45435	149.43216	261.34671	1404.85254	-752.20203	304.20975	1310.12183	739.94531	370.15002	-13.18788	-78.17822	176.64050	61.88065	-1204.06152	506.27573	93.17154	-366.46667	154.50568	-14.58736
819	6.817	1321.39563	217.23087	1382.82324	149.34766	260.83905	1401.91663	-751.99011	303.17300	1307.89648	714.09009	371.93414	-13.77200	-64.41199	175.16248	69.98101	-1195.44043	507.43448	99.28782	-391.97778	156.24968	-14.90408
820	6.825	1322.11597	217.00616	1379.08484	148.88939	260.16742	1398.75513	-752.08923	302.20984	1305.40857	688.59705	373.77808	-13.96520	-47.49091	173.99576	76.07059	-1181.06763	508.68274	100.51555	-417.02875	157.95866	-15.47864
821	6.833	1322.81250	216.85934	1375.30457	147.96710	259.23636	1395.46143	-752.56342	301.56671	1302.64355	663.33508	375.54498	-14.13151	-28.23932	172.58151	80.93777	-1161.19116	510.81805	98.51662	-441.91266	159.71896	-16.12545
822	6.842	1323.47290	216.81459	1371.56445	146.53828	257.95517	1392.11194	-753.42432	301.47464	1299.56104	638.17493	377.23340	-14.43182	-7.23053	170.62338	85.15190	-1136.43481	514.00311	95.35178	-466.81897	161.47447	-16.64133
823	6.850	1324.06506	216.86684	1367.95691	144.61969	256.26926	1388.77515	-754.62714	302.05710	1296.10522	613.04846	378.93286	-14.82769	15.18329	168.09579	88.95333	-1107.84082	517.71558	92.26145	-491.78424	163.18489	-16.96078
824	6.858	1324.54065	216.98633	1364.58264	142.28857	254.18219	1385.51697	-756.09802	303.28604	1292.25195	587.93909	380.67438	-15.19558	38.87939	165.20792	92.29694	-1076.55493	521.10657	89.27275	-516.77600	164.89520	-17.18096
825	6.867	1324.85400	217.13284	1361.54529	139.67476	251.76917	1382.39233	-757.74658	305.00793	1288.04919	562.82434	382.37527	-15.45243	63.92981	162.32552	94.95000	-1043.36084	523.49683	85.79591	-541.77881	166.63023	-17.41680
826	6.875	1324.97803	217.26724	1358.94580	136.93820	249.17735	1379.43616	-759.46094	306.99167	1283.62012	537.64270	384.02661	-15.57784	90.50049	159.80782	96.61888	-1008.52789	524.58191	81.43095	-566.83521	168.34550	-17.67827
827	6.883	1324.90808	217.35640	1356.88049	134.22905	246.58702	1376.67078	-761.12543	308.97501	1279.13513	512.34668	385.74850	-15.61493	118.73535	157.88152	97.04802	-971.94891	524.28302	76.28136	-592.00494	170.04626	-17.90973
828	6.892	1324.65833	217.37355	1355.44128	131.65132	244.15540	1374.12500	-762.66235	310.73795	1274.78345	486.94131	387.60574	-15.66204	148.68335	156.55945	96.12184	-933.39935	522.60339	70.81940	-617.30310	171.79880	-18.05014
829	6.900	1324.25342	217.29715	1354.71411	129.25819	241.99695	1371.84375	-764.05560	312.17273	1270.76208	461.45346	389.54453	-15.80431	180.29535	155.61118	93.96835	-892.89575	519.63867	65.69751	-642.72321	173.57590	-18.03848
830	6.908	1323.72314	217.11044	1354.77051	127.06886	240.19456	1369.88403	-765.33130	313.27094	1267.25598	435.90182	391.49469	-16.05135	213.44568	154.70219	90.94606	-850.94202	515.56641	61.63268	-668.27625	175.30092	-17.88417
831	6.917	1323.09729	216.80301	1355.65051	125.08477	238.80585	1368.30542	-766.51331	314.04831	1264.39917	410.28415	393.42770	-16.33871	247.97034	153.60297	87.49263	-808.45813	510.61172	59.33637	-693.96906	177.01585	-17.70825
832	6.925	1322.40259	216.37392	1357.33960	123.30242	237.85292	1367.15784	-767.59698	314.50500	1262.24426	384.57809	395.35516	-16.57350	283.75183	152.24002	83.94314	-766.46802	505.04144	59.35030	-719.79626	178.83310	-17.62309
833	6.933	1321.66187	215.83511	1359.74585	121.72569	237.31284	1366.47168	-768.55676	314.63965	1260.76123	358.77625	397.32346	-16.70310	320.75293	150.62244	80.44284	-725.71985	499.03967	61.56126	-745.76288	180.81563	-17.62416
834	6.942	1320.89355	215.21291	1362.69214	120.37709	237.13283	1366.25671	-769.37390	314.47205	1259.87732	332.91428	399.37128	-16.74056	358.95392	148.84302	76.97943	-686.42334	492.52673	64.87151	-771.86426	182.96687	-17.63463
835	6.950	1320.11230	214.54558	1365.92859	119.30067	237.25958	1366.51160	-770.05457	314.05084	1259.53711	307.01810	401.48117	-16.70023	398.28986	147.11441	73.46202	-648.22626	485.24054	67.82005	-798.05597	185.23068	-17.60620
836	6.958				118.54973	237.65427	1367.22949	-770.62042	313.43704	1259.72705	281.02432	403.59412	-16.56787	438.62067	145.71672	69.80420	-610.46948	477.07617	69.64480	-824.29224	187.50609	-17.55776
837	6.967				118.17179	238.28885	1368.40222	-771.08722	312.67609	1260.46423	254.82431	405.64609	-16.37534	479.72797	144.88977	65.98901	-572.66223	468.24237	70.48466	-850.58929	189.71806	-17.52303
838	6.975				118.20044	239.13777	1370.02039	-771.45215	311.78873	1261.77832	228.39148	407.61932	-16.20279	521.35278	144.71773	62.06236	-534.80969	459.08130	70.71889	-877.01276	191.83266	-17.47482
839	6.983				118.64623	240.17650	1372.07007	-771.69513	310.78519	1263.70056	201.80679	409.57770	-16.06382	563.22144	145.06082	58.06517	-497.23779	449.90533	70.53711	-903.60461	193.81488	-17.32315
840	6.992				119.48627	241.38306	1374.52100	-771.78455	309.68747	1266.25415	175.16006	411.59332	-15.89085	605.07080	145.54776	54.02502	-460.21106	440.96527	70.07636	-930.34180	195.64481	-16.99886
841	7.000				120.66216	242.73413	1377.30737	-771.68713	308.53915	1269.44031	148.47467	413.65271	-15.65777	646.81244	145.60568	50.06060	-423.86816	432.42502	69.58623	-957.15344	197.34717	-16.55037
842	7.008				122.09145	244.19569	1380.32300	-771.37927	307.39047	1273.21948	121.75034	415.68326	-15.42502	688.74402	144.51262	46.57108	-388.45966	424.38043	69.28862	-983.96887	199.00562	-16.12970
843	7.017				123.68959	245.72028	1383.44446	-770.85400	306.27243	1277.49707	95.04266	417.66910	-15.21420	731.34534	141.51239	44.37021	-354.58972	416.90454	69.07774	-1010.75330	200.74710	-15.85730
844	7.025				125.39259	247.25719	1386.56665	-770.11774	305.17877	1282.11719	68.49399	419.72217	-14.84882	774.40527	136.22708	44.34877	-323.31067	410.09393	68.38009	-1037.46143	202.59207	-15.71473
845	7.033				127.16552	248.76515	1389.61682	-769.18518	304.06973	1286.86987	42.34488	422.02692	-13.92168	816.06360	129.18657	46.55603	-295.95398	404.15228	66.31713	-1063.94922	204.36874	-15.45490
846	7.042				128.99094	250.21486	1392.53503	-768.08350	302.90146	1291.51099	16.93845	424.71698	-11.96114	852.85852	121.70872	49.49749	-273.68317	399.39539	62.03085	-1089.94604	205.88199	-14.54156
847	7.050				130.84894	251.58186	1395.24731	-766.85858	301.64822	1295.79358	-7.28769	427.73071	-8.76258	881.12506	115.01530	50.68972	-257.05231	396.11823	55.02626	-1115.07141	207.04507	-12.33931
848	7.058				132.71019	252.83809	1397.65625	-765.57147	300.30353	1299.50513	-29.87051	430.80917	-4.51959	898.84344	109.50917	48.38554	-245.93872	394.45825	45.42570	-1138.89526	207.84592	-8.52785
849	7.067				134.54710	253.95203	1399.65405	-764.28967	298.90204	1302.51160	-50.51718	433.87445	0.64373	906.58215	104.95406	42.78950	-239.90485	394.33313	33.97915	-1161.02527	208.32320	-3.35167
850	7.075				136.34583	254.89873	1401.14587	-763.07562	297.55243	1304.79602	-69.16397	437.29733	7.24083	906.68060	101.10472	35.44293	-238.63434	395.43011	21.88313	-1181.14319	208.51895	2.64275
851	7.083				138.10406	255.66623	1402.06860	-761.95734	296.40140	1306.44019	-85.55106	441.49982	16.32328	901.28180	97.96643	27.68249	-242.07861	397.20578	10.68570	-1199.10315	208.44942	9.18528
852	7.092				139.82249	256.25049	1402.39941	-760.88947	295.55569	1307.54456	-98.57083	446.45361	28.87642	891.07227	95.71248	19.91602	-250.33569	398.97598	2.12228	-1215.02466	208.16895	16.57758
853	7.100				141.50038	256.64532	1402.15332	-759.75421	295.06863	1308.16760	-106.23880	451.58255	45.08269	875.71625	94.54852	12.26263	-263.56451	400.27313	-2.72249	-1229.10034	207.78284	25.44392
854	7.108				143.12924	256.83322	1401.37085	-758.42706	294.97235	1308.33643	-106.80930	455.94153	63.69414	855.14966	94.57893	5.45597	-281.86432	401.19162	-4.36652	-1241.22314	207.41406	36.17098
855	7.117				144.68098	256.79285	1400.10461	-756.86237	295.26501	1308.07593	-100.20596	458.68369	82.18395	830.47656	95.70184	0.57033	-304.66272	402.18576	-4.45415	-1250.77100	207.15576	48.47387
856	7.125				146.10332	256.53125	1398.41650	-755.13177	295.86761	1307.40271	-88.21249	459.53006	97.94212	803.75989	97.54005	-2.03342	-330.29230	403.53561	-4.32714	-1256.74756	206.93668	61.40367
857	7.133				147.32651	256.11453	1396.38416	-753.39886	296.62656	1306.32227	-73.18021	458.71674	109.61192	776.85730	99.60124	-2.98009	-356.81006	405.17838	-4.48001	-1258.21448	206.41937	73.72127
858	7.142				148.27039	255.66869	1394.10437	-751.85626	297.36484	1304.85278	-56.64053	456.63849	117.50784	750.55823	101.57141	-3.19539	-383.08356	406.96420	-4.91031	-1254.65845	205.08400	84.29140
859	7.150				148.84981	255.35161	1391.68225	-750.66412	297.92279	1303.03113	-38.93045	453.66052	123.01948	724.81335	103.38760	-3.31231	-408.86813	408.82886	-5.45085	-1245.97388	202.41893	92.27148
860	7.158				148.98323	255.31726	1389.21313	-749.92487	298.17004	1300.88354	-19.62485	450.04382	127.64747	699.34259	105.12431	-3.59478	-434.32324	410.71445	-5.94180	-1232.22583	198.09311	97.19817
861	7.167				148.60876	255.69226	1386.76941	-749.68805	298.01318	1298.40344	1.82309	445.93094	132.34874	673.94196	106.85115	-4.05096	-459.66345	412.53146	-6.32438	-1213.57080	192.11841	99.03651
862	7.175				147.71077	256.56079	1384.39661	-749.95581	297.41266	1295.56250	25.59500	441.42819	137.42940	648.53284	108.58873	-4.53736	-485.03717	414.27448	-6.63973	-1190.33740	184.90387	98.09309
863	7.183				146.34435	257.93954	1382.12012	-750.67487	296.39749	1292.35266	51.41763	436.61508	142.71950	623.09912	110.36290	-4.87568	-510.52005	416.05219	-6.93233	-1163.01611	177.07137	94.89842
864	7.192				144.63503	259.75314	1379.95459	-751.73053	295.06503	1288.83203	78.84335	431.53812	147.74857	597.62634	112.19768	-4.98774	-536.10815	417.93475	-7.18086	-1132.11450	169.23221	90.13098
865	7.200				142.74622	261.82706	1377.91064	-752.96069	293.56824	1285.13965	107.54971	426.27524	151.87294	572.10907	114.08806	-4.96486	-561.72119	419.84894	-7.36663	-1098.06958	161.86656	84.51457
866	7.208				140.83282	263.90234	1376.00159	-754.19257	292.09277	1281.46594	137.38522	420.91757	154.42389	546.58179	116.02036	-4.98206	-587.27966	421.67538	-7.51202	-1061.32361	155.19183	78.74722
867	7.217				139.01926	265.70099	1374.25110	-755.28693	290.81927	1277.99438	168.24570	415.52740	154.98462	521.09839	117.96915	-5.14426	-612.78064	423.38412	-7.60558	-1022.39490	149.16045	73.41116
868	7.225				137.40331	267.02328	1372.70056	-756.16803	289.88074	1274.85645	200.02423	410.17615	153.66801	495.66547	119.90694	-5.42702	-638.26501	425.03033	-7.61657	-981.78772	143.74696	68.80609
869	7.233				136.04346	267.79193	1371.40723	-756.82928	289.33362	1272.12585	232.67920	404.95950	151.08092	470.21057	121.82692	-5.72477	-663.76367	426.69339	-7.59204	-939.93323	139.11040	64.96747
870	7.242				134.93767	268.02588	1370.42969	-757.31274	289.15442	1269.83923	266.29245	399.89813	147.88928	444.63794	123.70475	-5.93276	-689.31940	428.44580	-7.61622	-897.33264	135.33186	61.92720
871	7.250				134.04048	267.79843	1369.81604	-757.67712	289.26248	1268.02429	301.03720	394.82278	144.34160	418.92551	125.49418	-6.03487	-714.98712	430.29816	-7.69490	-854.56677	132.26640	59.83591
872	7.258				133.30991	267.20316	1369.59998	-757.97272	289.54745	1266.72229	337.00983	389.52817	140.35709	393.15216	127.19624	-6.12861	-740.78003	432.17456	-7.75012	-811.95105	129.83815	58.81041
873	7.267				132.73894	266.32266	1369.80676	-758.22729	289.90057	1265.97913	374.04123	384.06302	136.01521	367.43097	128.86887	-6.30359	-766.65936	433.99237	-7.68517	-769.35522	128.18370	58.77607
874	7.275				132.35324	265.20129	1370.46240	-758.43909	290.25644	1265.81738	411.78061	378.64041	131.54785	341.80292	130.55942	-6.49483	-792.59070	435.77182	-7.42730	-726.58972	127.38156	59.45446
875	7.283				132.19104	263.84418	1371.58984	-758.58392	290.61111	1266.23535	449.98239	373.29443	126.90327	316.16095	132.28558	-6.53716	-818.57813	437.61780	-6.98485	-683.78259	127.36887	60.37344
876	7.292				132.28658	262.24292	1373.19617	-758.63562	291.00049	1267.23596	488.56790	367.83966	121.71612	290.31769	134.07275	-6.37109	-844.62842	439.53067	-6.51262	-641.28613	128.05219	60.98756
877	7.300				132.66098	260.39255	1375.26160	-758.57813	291.46899	1268.84155	527.41760	362.08282	115.68447	264.17853	135.93222	-6.09768	-870.70697	441.34479	-6.21540	-599.43530	129.19527	61.01818
878	7.308				133.31680	258.30035	1377.73364	-758.39984	292.04190	1271.07642	566.27380	355.93549	108.80352	237.81329	137.82294	-5.82635	-896.75195	442.95993	-6.12633	-558.31274	130.50090	60.55788
879	7.317				134.23338	256.00287	1380.53210	-758.08490	292.70764	1273.94275	604.95117	349.40192	101.27434	211.37671	139.68449	-5.56544	-922.74854	444.46671	-6.09294	-517.68347	131.90988	59.78307
880	7.325				135.36636	253.56876	1383.55750	-757.61127	293.42554	1277.40527	643.61743	342.56412	93.28210	184.98431	141.48497	-5.27620	-948.79272	446.00299	-5.99140	-477.39807	133.49710	58.77405
881	7.333				136.65750	251.08067	1386.70154	-756.96027	294.14655	1281.38342	682.67212	335.71158	84.95984	158.66010	143.23172	-4.97392	-975.02783	447.67093	-5.82304	-437.86212	135.15465	57.58972
882	7.342				138.05305	248.61955	1389.86133	-756.13507	294.82739	1285.75330	722.16614	329.54184	76.58468	132.43292	144.92764	-4.71474	-1001.46252	449.55365	-5.62184	-400.05676	136.55472	56.29311
883	7.350				139.51862	246.25607	1392.95422	-755.17255	295.44193	1290.34766	761.28088	324.99200	68.67299	106.52271	146.52451	-4.47926	-1027.83569	451.70068	-5.34885	-365.11169	137.57144	54.64728
884	7.358				141.04045	244.04160	1395.91565	-754.14160	295.98358	1294.96228	798.12573	322.69409	61.76936	81.37518	147.94734	-4.13316	-1053.64063	454.15271	-4.76697	-333.87097	138.65073	51.81348
885	7.367				142.61009	242.00218	1398.67749	-753.13220	296.44568	1299.37073	829.84363	322.57330	55.97801	57.44867	149.16534	-3.53912	-1078.27563	456.94629	-3.36489	-307.02570	140.16359	46.78387
886	7.375				144.20230	240.14003	1401.15259	-752.23004	296.79727	1303.33948	853.36450	323.81491	50.50877	35.00763	150.22748	-2.70472	-1101.23438	460.00562	-0.60793	-285.39465	141.57443	39.14078
887	7.383				145.77118	238.45068	1403.24011	-751.47925	296.98285	1306.64258	866.90100	325.28482	43.89995	14.07965	151.14983	-1.77319	-1122.20752	463.14301	3.62118	-269.65271	141.81696	29.21582
888	7.392				147.26770	236.94524	1404.84204	-750.86005	296.94360	1309.10632	871.08276	326.31070	35.08026	-5.53290	151.72348	-0.72352	-1141.03772	466.27759	8.96544	-260.01746	140.16469	17.85968
889	7.400				148.65912	235.65067	1405.88098	-750.30408	296.63815	1310.67749	868.30164	327.04584	24.28448	-24.04938	151.51212	1.09763	-1157.67017	469.58914	15.06743	-256.44037	136.69348	6.31864
890	7.408				149.94244	234.59198	1406.31140	-749.74023	296.05261	1311.44104	860.69299	327.97888	12.95433	-41.07538	150.12567	5.10263	-1172.19360	473.42099	22.12156	-258.95789	132.35068	-3.78975
891	7.417				151.14665	233.77338	1406.12659	-749.12433	295.19684	1311.55310	848.87793	329.34283	2.84231	-55.05292	147.56508	12.71706	-1184.76074	477.97018	31.01175	-267.79309	128.57890	-10.85298
892	7.425				152.31126	233.16579	1405.35632	-748.43378	294.08865	1311.15881	832.51721	331.01617	-4.88272	-63.74738	144.30823	24.14247	-1195.25439	482.90106	42.68378	-283.04871	126.58241	-14.30309
893	7.433	1320.28552	211.29117	1409.82251	153.45009	232.71202	1404.05603	-747.66656	292.74054	1310.36426	811.66370	332.70612	-9.90843	-65.56342	141.03534	37.87550	-1203.02466	487.30835	57.00668	-304.01019	126.67220	-15.12926
894	7.442				154.52576	232.34723	1402.29492	-746.85278	291.16422	1309.24707	787.42590	334.25107	-12.57586	-60.35419	138.30405	51.53626	-1207.06787	490.28156	72.28194	-328.78137	128.25882	-14.91586
895	7.450				155.44994	232.01425	1400.15039	-746.05505	289.39774	1307.87280	761.49023	335.78900	-13.62927	-49.11401	136.38083	63.20356	-1206.41870	491.50977	85.96355	-355.07666	130.47253	-14.73320
896	7.458				156.10480	231.65668	1397.70496	-745.35938	287.54724	1306.30420	735.20105	337.51688	-13.88632	-33.21686	135.14893	72.16972	-1200.37646	491.38998	95.82303	-381.41412	132.66464	-14.94291
897	7.467				156.36931	231.19595	1395.04492	-744.86664	285.81152	1304.58960	709.10913	339.42245	-13.92821	-13.92871	134.18352	78.75725	-1188.57080	490.82550	100.86649	-407.36566	134.54774	-15.46648
898	7.475				156.14162	230.52159	1392.25488	-744.67175	284.44379	1302.72375	683.22241	341.37012	-14.05748	7.75262	133.04700	83.66158	-1170.98059	490.84467	101.66753	-433.02417	136.20781	-16.10085
899	7.483				155.36279	229.50882	1389.40906	-744.83307	283.65662	1300.61438	657.44019	343.26938	-14.36722	31.14374	131.52299	87.45557	-1148.01929	492.02423	99.79257	-458.57288	137.85382	-16.67938
900	7.492				154.03745	228.05341	1386.57007	-745.36475	283.54364	1298.11963	631.71924	345.06189	-14.79884	55.85022	129.65405	90.43266	-1120.61890	494.15479	96.70815	-484.13971	139.48622	-17.07238
901	7.500				152.23575	226.10786	1383.79211	-746.25195	284.07065	1295.14111	606.04272	346.68848	-15.23441	81.67029	127.64617	92.65924	-1089.97437	496.49463	93.09673	-509.72784	140.98596	-17.24506
902	7.508				150.07748	223.70242	1381.11877	-747.44855	285.11496	1291.68689	580.38501	348.15750	-15.57047	108.54071	125.69091	94.09530	-1057.03296	498.25977	88.95535	-535.26117	142.39252	-17.31547
903	7.517				147.71133	220.95128	1378.57300	-748.86560	286.50021	1287.86682	554.73291	349.59485	-15.76147	136.55518	123.89547	94.63904	-1022.24170	498.89886	84.09695	-560.74286	143.87561	-17.44557
904	7.525				145.29057	218.05205	1376.15613	-750.38831	288.01422	1283.85461	529.09021	351.17889	-15.84865	165.91919	122.37328	94.12066	-985.67603	498.13934	78.54027	-586.26813	145.51804	-17.68553
905	7.533				142.94348	215.24847	1373.86987	-751.91437	289.43719	1279.83997	503.43491	352.97308	-15.93663	196.80499	121.26774	92.40786	-947.23602	495.93170	72.60574	-611.89075	147.27911	-17.96025
906	7.542				140.75430	212.75105	1371.74353	-753.38293	290.57767	1275.99121	477.72879	354.86475	-16.11790	229.24176	120.60056	89.58023	-906.81293	492.38336	66.83120	-637.58850	149.09898	-18.15192
907	7.550				138.76288	210.68719	1369.84045	-754.77753	291.29544	1272.44080	451.96976	356.75027	-16.37990	263.13159	120.14341	85.95905	-864.56183	487.75366	61.89329	-663.32642	150.91882	-18.17743
908	7.558				136.97223	209.11792	1368.23914	-756.10693	291.51254	1269.29407	426.18094	358.67752	-16.60153	298.34698	119.57206	81.94425	-821.16119	482.42017	58.58681	-689.09027	152.70471	-18.04727
909	7.567				135.36082	208.06934	1367.00793	-757.38177	291.22125	1266.64221	400.38513	360.73169	-16.70009	334.80212	118.76414	77.82121	-777.73303	476.73889	57.65919	-714.89105	154.51881	-17.85876
910	7.575				133.90289	207.53922	1366.19128	-758.59839	290.48596	1264.56006	374.60666	362.89169	-16.73736	372.45465	117.86292	73.68798	-735.40247	470.88614	59.27905	-740.75098	156.48810	-17.72043
911	7.583				132.59071	207.49355	1365.81335	-759.73969	289.42844	1263.10156	348.85773	365.07242	-16.82023	411.28900	117.11353	69.52188	-694.81439	464.73547	62.52150	-766.68817	158.67847	-17.68278
912	7.592				131.45039	207.87207	1365.89185	-760.78644	288.18695	1262.29614	323.10861	367.22607	-16.95211	451.26910	116.73393	65.29895	-655.89716	457.89264	65.76312	-792.73438	160.98041	-17.69707
913	7.600				130.54355	208.60553	1366.44385	-761.72748	286.86990	1262.14709	297.28992	369.33646	-17.03462	492.24585	116.88618	61.07154	-618.00867	450.00546	67.86554	-818.93103	163.15627	-17.64652
914	7.608	1321.36133	213.05498	1386.23694	129.94704	209.63440	1367.47949	-762.56226	285.53433	1262.63782	271.33371	371.38361	-16.98717	533.91571	117.71544	56.95040	-580.43457	441.08160	68.74614	-845.26044	165.05492	-17.45681
915	7.617				129.71844	210.91057	1368.99255	-763.29578	284.19034	1263.74927	245.21048	373.35046	-16.83750	575.90735	119.35965	52.99801	-542.88947	431.47681	68.83647	-871.62122	166.75642	-17.16632
916	7.625				129.87024	212.38397	1370.95447	-763.92792	282.81891	1265.47229	218.94452	375.23608	-16.67648	617.90930	121.79752	49.16498	-505.55450	421.62787	68.46460	-897.87622	168.54913	-16.91849
917	7.633				130.36497	213.99553	1373.30750	-764.44446	281.39996	1267.80310	192.59756	377.07941	-16.53119	659.75922	124.66613	45.41854	-468.69946	411.83386	67.83839	-923.93335	170.71173	-16.83262
918	7.642				131.12852	215.67773	1375.96252	-764.82111	279.93414	1270.72803	166.21188	378.95563	-16.34905	701.53113	127.22713	42.02121	-432.44208	402.21722	67.20634	-949.90765	173.15897	-16.80236
919	7.650				132.07211	217.35898	1378.80786	-765.03552	278.43982	1274.20789	139.79138	380.91034	-16.10645	743.49506	128.48816	39.72659	-396.92218	392.80386	66.76212	-976.07983	175.48685	-16.60017
920	7.658				133.11244	218.97983	1381.72705	-765.07477	276.93945	1278.16626	113.35757	382.91779	-15.83735	785.67328	127.54633	39.58424	-362.65143	383.66058	66.43610	-1002.52789	177.49704	-16.25158
921	7.667				134.18475	220.51062	1384.62048	-764.93707	275.44791	1282.48022	87.00839	384.95395	-15.49603	827.04510	124.13419	42.16481	-330.71179	374.99380	65.79518	-1029.06299	179.28337	-16.01953
922	7.675				135.24902	221.94885	1387.41785	-764.63495	273.95605	1286.97803	60.94278	387.09729	-14.82401	865.03180	118.96492	46.59032	-302.57965	367.11426	64.04231	-1055.49121	180.84399	-15.92769
923	7.683				136.28506	223.30228	1390.06702	-764.19623	272.42722	1291.44861	35.46475	389.48438	-13.42792	895.99658	113.35854	50.44862	-279.58667	360.34686	60.19553	-1081.54858	182.06186	-15.48851
924	7.692				137.27853	224.57314	1392.50928	-763.66138	270.81854	1295.65820	10.95169	392.17307	-11.01673	916.79596	108.26620	51.21939	-262.41425	355.00809	53.54657	-1106.79321	182.87830	-13.92313
925	7.700				138.21555	225.75407	1394.66748	-763.07654	269.10635	1299.37573	-12.23056	395.12915	-7.54938	926.50256	103.75600	48.05403	-251.01031	351.39319	44.09700	-1130.85181	183.26768	-10.64399
926	7.708				139.09332	226.83397	1396.45886	-762.47626	267.30582	1302.40759	-33.83902	398.32953	-3.14336	926.93610	99.65440	41.99653	-244.90802	349.64297	32.60040	-1153.43469	183.22495	-5.71311
927	7.717				139.92976	227.79724	1397.81543	-761.86554	265.49622	1304.64197	-53.82095	401.86343	2.22790	921.25238	96.30461	34.58215	-243.65076	349.56656	20.36703	-1174.14917	182.82187	0.15816
928	7.725				140.75496	228.61769	1398.69495	-761.21429	263.82642	1306.07983	-72.16464	406.02225	9.08170	911.61670	94.18797	26.67373	-247.00299	350.60718	9.16626	-1192.78406	182.16440	6.31236
929	7.733				141.59300	229.26611	1399.07800	-760.46948	262.46649	1306.83105	-88.39255	411.20316	18.49165	898.10687	93.17342	18.57650	-254.92749	351.99399	0.88515	-1209.59778	181.25728	12.87313
930	7.742				142.45258	229.72701	1398.96033	-759.59711	261.53613	1307.07324	-101.00546	417.46576	31.54511	879.82501	92.80743	10.73798	-267.62573	353.11896	-3.53682	-1224.93042	180.00945	20.68704
931	7.750				143.32368	230.00391	1398.34558	-758.61981	261.07047	1306.98059	-107.73599	424.19565	48.32751	856.83319	93.04871	4.10802	-285.41931	353.94131	-4.89129	-1238.56470	178.31555	30.68693
932	7.758				144.16895	230.11533	1397.24939	-757.59045	261.02777	1306.64233	-107.01108	430.39008	67.22526	830.76685	94.09547	-0.35832	-307.94324	354.86395	-4.89604	-1249.53674	176.12796	43.15924
933	7.767				144.91911	230.09911	1395.70813	-756.54736	261.30768	1306.02698	-99.38675	435.23892	85.34776	803.73822	95.79050	-2.57409	-333.55255	356.16632	-4.79440	-1256.55103	173.57332	57.24654
934	7.775				145.48505	230.02661	1393.78381	-755.53900	261.76447	1305.05225	-87.23312	438.39307	99.98629	777.03717	97.70011	-3.30845	-360.17554	357.78247	-4.99006	-1258.55200	170.72035	71.21182
935	7.783				145.77420	230.00705	1391.56152	-754.67566	262.21869	1303.69214	-72.94913	439.90155	110.05332	750.91327	99.55238	-3.42000	-386.57568	359.55542	-5.44762	-1254.98950	167.16165	83.29807
936	7.792				145.70038	230.17221	1389.14038	-754.11639	262.47772	1301.99622	-57.63754	440.05908	116.37747	725.14807	101.33072	-3.45383	-412.51794	361.40991	-6.00010	-1245.75781	162.24738	92.28694
937	7.800				145.19080	230.64703	1386.62341	-754.00323	262.36795	1300.02991	-41.15659	439.21780	120.76096	699.52759	103.10246	-3.66193	-438.19116	363.28690	-6.48295	-1231.04980	155.74686	97.54478
938	7.808				144.19501	231.51318	1384.10352	-754.40863	261.77090	1297.82324	-22.85532	437.64764	124.78939	673.96118	104.91322	-4.05309	-463.78241	365.11893	-6.81880	-1211.27380	148.01785	99.00456
939	7.817				142.69713	232.78426	1381.65210	-755.32330	260.65152	1295.36365	-2.21487	435.54791	129.28419	648.41626	106.78444	-4.49928	-489.37982	366.91269	-7.03814	-1186.99658	139.63208	97.17596
940	7.825				140.73062	234.41196	1379.31567	-756.66968	259.06561	1292.62415	20.82101	433.06250	134.37346	622.84906	108.70424	-4.86763	-514.99536	368.74554	-7.22077	-1158.84119	131.03386	92.96448
941	7.833				138.38396	236.31227	1377.11890	-758.31653	257.15146	1289.60803	45.88742	430.21317	139.73802	597.21948	110.64178	-5.07830	-540.59912	370.64120	-7.40680	-1127.34436	122.51709	87.30971
942	7.842				135.78914	238.38766	1375.06970	-760.09387	255.11313	1286.38013	72.50198	426.92816	144.82043	571.53558	112.57975	-5.13889	-566.16638	372.51810	-7.57941	-1092.89624	114.34956	80.93871
943	7.850				133.10843	240.53789	1373.16675	-761.82367	253.18382	1283.06409	100.30399	423.15536	148.96381	545.84857	114.49130	-5.16020	-591.71863	374.29126	-7.70981	-1055.83105	106.77115	74.43001
944	7.858				130.52463	242.66034	1371.41699	-763.36670	251.56583	1279.81030	129.09317	418.92206	151.51189	520.20349	116.35027	-5.28429	-617.31348	375.96252	-7.78398	-1016.50055	99.95939	68.31948
945	7.867				128.20551	244.63194	1369.85181	-764.65906	250.37532	1276.76270	158.77325	414.33679	151.97850	494.61066	118.17318	-5.54761	-642.97827	377.58337	-7.82244	-975.30139	94.06090	63.00928
946	7.875				126.24417	246.28851	1368.52734	-765.71649	249.62692	1274.04456	189.30347	409.49606	150.26202	469.04761	119.98806	-5.84930	-668.69458	379.20120	-7.86829	-932.77850	89.10504	58.71675
947	7.883				124.63976	247.46219	1367.50488	-766.61023	249.25729	1271.76221	220.69635	404.38431	146.73666	443.46106	121.78938	-6.07761	-694.45782	380.86066	-7.92556	-889.61139	84.97075	55.58630
948	7.892				123.33710	248.05986	1366.83484	-767.42859	249.16206	1270.00989	252.99911	398.96054	142.16374	417.80444	123.54472	-6.21009	-720.28076	382.57568	-7.94876	-846.40247	81.54436	53.80222
949	7.900				122.26875	248.08279	1366.56274	-768.23383	249.23138	1268.86206	286.20737	393.30991	137.45119	392.08536	125.22650	-6.30744	-746.14539	384.30331	-7.88813	-803.56555	78.74937	53.56533
950	7.908				121.38074	247.59293	1366.73975	-769.03247	249.37662	1268.35278	320.21304	387.61038	133.28787	366.35321	126.84128	-6.44851	-772.02429	386.01825	-7.70891	-761.38220	76.52138	54.83678
951	7.917				120.65829	246.69954	1367.40723	-769.78290	249.54132	1268.46716	354.87442	381.97839	129.84203	340.64886	128.42984	-6.63514	-797.92902	387.77795	-7.40827	-719.99683	74.98325	57.04543
952	7.925				120.13374	245.55034	1368.57288	-770.43079	249.70016	1269.16858	390.12564	376.40295	126.75531	314.94360	130.05838	-6.76527	-823.88654	389.65146	-7.03905	-679.35168	74.42856	59.23648
953	7.933				119.86543	244.28908	1370.20337	-770.93756	249.85422	1270.43604	425.97720	370.79636	123.41207	289.12061	131.80748	-6.73610	-849.88287	391.60773	-6.69542	-639.27075	74.92189	60.65781
954	7.942				119.90673	243.00342	1372.24023	-771.28497	250.02748	1272.27661	462.39786	365.05911	119.26851	263.07129	133.70395	-6.54380	-875.87524	393.50012	-6.46963	-599.58923	76.19880	61.10521
955	7.950				120.28384	241.70522	1374.62195	-771.46667	250.25639	1274.70715	499.22653	359.10526	114.03298	236.80615	135.66388	-6.24799	-901.86682	395.19766	-6.38905	-560.17999	78.00286	60.73140
956	7.958				120.98528	240.35037	1377.29565	-771.47931	250.56555	1277.72571	536.22913	352.85373	107.65423	210.42273	137.57285	-5.90398	-927.91943	396.75244	-6.37226	-521.02863	80.17169	59.78325
957	7.967				121.96048	238.88113	1380.21021	-771.31677	250.95227	1281.29480	573.29773	346.26642	100.25723	183.99164	139.41391	-5.57173	-954.07941	398.35217	-6.30087	-482.33557	82.50447	58.51434
958	7.975				123.12857	237.26869	1383.29541	-770.96826	251.39949	1285.33521	610.66443	339.48444	92.10854	157.53021	141.25262	-5.31449	-980.35046	400.11145	-6.13896	-444.49854	84.80311	57.10863
959	7.983				124.40168	235.52670	1386.45386	-770.42584	251.89548	1289.72668	648.84351	332.85913	83.58483	131.06781	143.10861	-5.14214	-1006.71503	402.05420	-5.91649	-408.05402	86.89909	55.59700
960	7.992				125.71638	233.69504	1389.58020	-769.69794	252.43094	1294.31519	688.08569	326.80219	75.14285	104.71680	144.91447	-4.98713	-1033.05835	404.22525	-5.61284	-373.70612	88.56190	53.83226
961	8.000				127.05232	231.82634	1392.58655	-768.81995	252.98189	1298.91980	727.65686	321.65698	67.21191	78.74097	146.58818	-4.73852	-1059.02515	406.64215	-5.02824	-342.36853	89.50772	51.45707
962	8.008				128.41989	229.97789	1395.40820	-767.85266	253.50308	1303.34290	765.53650	317.61023	60.01007	53.56512	148.07849	-4.28529	-1084.06421	409.22925	-3.68810	-314.99133	89.50919	47.88266
963	8.017				129.82497	228.20044	1397.98962	-766.86957	253.93715	1307.37915	798.75806	314.68024	53.48624	29.63916	149.35922	-3.59177	-1107.67310	411.89774	-1.02949	-292.23456	88.42735	42.47232
964	8.025				131.24426	226.53575	1400.26587	-765.93182	254.23048	1310.82581	824.35181	312.80200	47.33670	7.25879	150.43889	-2.79235	-1129.49609	414.64008	3.16086	-274.37561	86.12738	34.93105
965	8.033				132.63168	225.02191	1402.15674	-765.05566	254.34604	1313.50195	840.58167	311.80084	40.92308	-13.55731	151.34784	-2.12785	-1149.22876	417.56125	8.60489	-261.52966	82.41432	25.58886
966	8.042				133.94138	223.69885	1403.57556	-764.19989	254.27902	1315.28772	847.62183	311.35336	33.34898	-33.12091	151.96457	-1.60448	-1166.65649	420.82703	14.89521	-253.86780	77.22379	15.30523
967	8.050				135.14952	222.60872	1404.44788	-763.29059	254.07280	1316.16370	846.95691	311.15851	24.02230	-51.80865	151.78419	-0.50717	-1181.83704	424.55908	22.00023	-251.68555	71.01825	5.15371
968	8.058				136.26584	221.78116	1404.72778	-762.27167	253.78596	1316.21912	840.00562	311.15222	13.36650	-69.28040	150.05852	2.77021	-1195.08496	428.77628	30.51414	-255.38318	64.93465	-3.70823
969	8.067				137.32509	221.21689	1404.40735	-761.15350	253.40948	1315.61487	827.39880	311.50333	2.87324	-83.88116	146.36700	9.96814	-1206.61694	433.27335	41.30561	-265.30640	60.38795	-10.17076
970	8.075				138.36200	220.89087	1403.51465	-760.01221	252.84119	1314.52625	809.53821	312.34998	-5.67682	-93.25537	141.06335	21.52558	-1216.19543	437.43921	54.56480	-281.42358	58.27919	-13.74198
971	8.083				139.38559	220.77119	1402.10339	-758.93579	251.95435	1313.09399	787.43201	313.56659	-11.17424	-95.81610	135.17825	35.86993	-1223.08472	440.39825	69.09669	-302.90564	58.43488	-14.97416
972	8.092				140.36638	220.83546	1400.23938	-757.98834	250.66089	1311.41516	762.65906	314.90533	-13.74256	-91.55078	129.89952	50.30033	-1226.21594	441.54919	82.70401	-327.95941	59.93611	-15.03419
973	8.100				141.24094	221.06110	1397.98950	-757.22192	248.93686	1309.55774	736.69775	316.29205	-14.49676	-81.55322	125.99249	62.60223	-1224.51416	441.02628	93.27663	-354.44373	61.92885	-14.94278
974	8.108				141.92537	221.39124	1395.42078	-756.69385	246.85852	1307.57190	710.48401	317.80115	-14.60447	-67.13739	123.48626	71.98103	-1217.28528	439.67368	99.66052	-380.88647	63.94843	-15.19543
975	8.117				142.32790	221.71439	1392.60547	-756.45007	244.64021	1305.47290	684.40906	319.43909	-14.65731	-49.40985	121.79901	78.87271	-1204.28052	438.57043	101.95358	-406.84344	65.79801	-15.80166
976	8.125				142.35785	221.88120	1389.62158	-756.48798	242.61923	1303.20850	658.51794	321.13452	-14.81079	-29.26324	120.19727	84.17926	-1185.55176	438.51151	101.26693	-432.46643	67.45384	-16.52153
977	8.133				141.94087	221.75017	1386.54761	-756.76569	241.15294	1300.67114	632.72791	322.82507	-15.09778	-7.39490	118.20763	88.65646	-1161.55615	439.73441	99.06109	-457.99634	68.94083	-17.07998
978	8.142				141.05168	221.24762	1383.45386	-757.25409	240.47406	1297.76978	606.96790	324.42719	-15.51060	15.74567	115.71047	92.72649	-1133.31055	441.86798	96.39912	-483.57397	70.25654	-17.31971
979	8.150				139.74298	220.40704	1380.40271	-757.95099	240.61058	1294.48047	581.20276	325.87207	-15.95024	39.96631	112.83488	96.51721	-1102.06665	444.13446	93.61023	-509.22498	71.48395	-17.32158
980	8.158				138.13203	219.33989	1377.45496	-758.85406	241.41092	1290.85486	555.41223	327.22656	-16.25987	65.28107	109.84940	99.90954	-1068.73438	445.75067	90.49371	-534.88739	72.78394	-17.33311
981	8.167				136.35394	218.16469	1374.66968	-759.94165	242.62679	1287.01587	529.61865	328.63596	-16.37631	91.85974	107.07621	102.57671	-1033.69189	446.21555	86.75094	-560.51501	74.19220	-17.49533
982	8.175				134.52692	216.97699	1372.09448	-761.16937	243.99481	1283.13562	503.87930	330.17587	-16.39688	119.95880	104.81728	104.10222	-996.99731	445.32941	82.32707	-586.13892	75.62877	-17.73990
983	8.183				132.74345	215.86485	1369.75928	-762.47632	245.29398	1279.39417	478.20261	331.83411	-16.47817	149.78510	103.28078	104.18417	-958.59479	443.07355	77.49471	-611.79297	77.11074	-17.94933
984	8.192				131.06903	214.91582	1367.68445	-763.79852	246.38049	1275.94128	452.53848	333.55606	-16.71251	181.36768	102.49546	102.78882	-918.44958	439.52002	72.73277	-637.46509	78.73463	-18.05280
985	8.200				129.53900	214.20573	1365.89795	-765.07471	247.18414	1272.87769	426.83627	335.29260	-17.07267	214.58038	102.26569	100.16229	-876.76080	434.82181	68.62431	-663.15430	80.51859	-18.03196
986	8.208				128.16025	213.79070	1364.44666	-766.23871	247.66843	1270.26453	401.07043	337.04501	-17.43105	249.28265	102.24799	96.72144	-834.14093	429.22125	65.81793	-688.91138	82.42392	-17.95877
987	8.217				126.92269	213.70779	1363.39514	-767.22180	247.80563	1268.14539	375.26282	338.84586	-17.66753	285.38971	102.14248	92.88181	-791.53320	422.99323	64.88186	-714.77612	84.41051	-17.93069
988	8.225				125.81940	213.97661	1362.81152	-767.97101	247.59169	1266.56360	349.47147	340.73248	-17.75825	322.85272	101.85461	88.92115	-749.88019	416.28333	65.90559	-740.72186	86.41525	-17.93560
989	8.233				124.86916	214.59882	1362.74988	-768.46606	247.06691	1265.56360	323.71017	342.73734	-17.73863	361.64899	101.52082	84.92705	-709.71631	408.98901	68.13134	-766.70142	88.40309	-17.89765
990	8.242				124.12925	215.55957	1363.24121	-768.72229	246.31169	1265.18311	297.92017	344.84247	-17.63210	401.73627	101.42812	80.83141	-670.90405	400.91403	70.27778	-792.69885	90.41499	-17.81698
991	8.250				123.68624	216.83119	1364.29663	-768.77856	245.42084	1265.45032	272.02994	346.96704	-17.45252	442.95886	101.87132	76.54405	-632.78821	392.04013	71.43289	-818.73157	92.49301	-17.74488
992	8.258				123.62926	218.37936	1365.90991	-768.67883	244.47260	1266.38916	245.98029	349.03571	-17.22391	485.00415	103.05862	72.07195	-594.76263	382.58694	71.48507	-844.80701	94.59978	-17.66035
993	8.267				124.02047	220.16968	1368.05176	-768.45929	243.51447	1268.01355	219.73257	351.04465	-16.95569	527.44000	105.16425	67.47499	-556.73926	372.90948	70.75045	-870.91479	96.63551	-17.47528
994	8.275				124.87383	222.16675	1370.66455	-768.13922	242.57642	1270.31079	193.32071	353.03799	-16.64953	569.80469	108.36270	62.73733	-519.05237	363.39514	69.49921	-897.11621	98.54844	-17.16393
995	8.283				126.14929	224.32373	1373.66138	-767.71539	241.68181	1273.23938	166.84305	355.02042	-16.35167	611.74152	112.67435	57.74326	-482.00873	354.38300	67.87626	-923.51190	100.39998	-16.79292
996	8.292				127.76601	226.57889	1376.93042	-767.16687	240.84082	1276.74146	140.36758	356.94571	-16.13675	653.19977	117.79080	52.43197	-445.65735	346.12866	66.01318	-950.07581	102.27626	-16.44185
997	8.300				129.62744	228.86932	1380.34692	-766.46777	240.04698	1280.74377	113.89914	358.82925	-16.00257	694.59296	123.04243	47.09689	-409.99609	338.83292	64.07787	-976.69800	104.22533	-16.20283
998	8.308				131.64532	231.15073	1383.79565	-765.60065	239.28410	1285.14490	87.48691	360.81927	-15.79146	736.63428	127.42836	42.66505	-375.36884	332.66223	62.19894	-1003.31451	106.24463	-16.15760
999	8.317				133.75206	233.40598	1387.18689	-764.57050	238.52753	1289.80481	61.34659	363.09674	-15.22454	779.58374	129.86314	40.52113	-342.68262	327.72168	60.21237	-1029.85730	108.13960	-16.15534
1000	8.325				135.89456	235.63188	1390.45020	-763.42151	237.73212	1294.54224	35.83743	365.74185	-14.00068	822.09521	129.85661	41.50732	-313.24860	324.11523	57.43797	-1056.13721	109.56561	-15.67529
1001	8.333				138.01599	237.81995	1393.50830	-762.23877	236.83168	1299.13953	11.34549	368.74231	-11.89138	860.74365	128.06128	44.65204	-288.36401	322.01019	52.85062	-1081.69604	110.42879	-14.06255
1002	8.342				140.04745	239.95522	1396.26379	-761.12268	235.77737	1303.35425	-11.81216	372.09045	-8.79945	891.12665	125.78609	47.10501	-268.87598	321.52417	45.65389	-1105.82520	110.99185	-10.90501
1003	8.350				141.92062	242.02522	1398.61206	-760.15314	234.57866	1306.94641	-33.49063	375.86179	-4.68503	909.92712	123.81065	45.97308	-254.93188	322.67834	35.87907	-1128.05322	111.44673	-6.26138
1004	8.358				143.58746	244.01602	1400.46399	-759.36035	233.29901	1309.72131	-53.76273	380.27277	0.69190	916.57056	122.04638	40.40937	-246.15784	325.39929	24.53517	-1148.48401	111.66011	-0.61110
1005	8.367				145.03226	245.89964	1401.75940	-758.70227	232.03751	1311.56970	-72.61569	385.67892	8.05443	913.35260	120.33434	31.74531	-242.18744	329.26996	13.25954	-1167.36682	111.44981	5.53857
1006	8.375				146.27513	247.63550	1402.46631	-758.06995	230.92989	1312.50061	-89.22128	392.39111	18.56792	903.75146	118.87408	22.01376	-242.99304	333.40314	3.92981	-1184.69788	110.86832	12.13160
1007	8.383				147.36490	249.18475	1402.57886	-757.34796	230.12567	1312.65173	-101.48093	400.32864	33.17208	890.21771	117.86006	12.85560	-248.77612	336.85248	-1.93046	-1200.38965	110.07411	19.75979
1008	8.392				148.35808	250.51691	1402.11694	-756.47522	229.72771	1312.24292	-106.88382	408.82465	51.53684	873.34528	117.41227	5.42327	-259.84302	339.21445	-4.22669	-1214.22107	109.11761	29.38554
1009	8.400				149.29195	251.61125	1401.12634	-755.45807	229.74828	1311.48840	-104.38815	416.85944	71.55083	852.90179	117.80646	0.43473	-276.48108	340.77908	-4.44546	-1225.46411	107.98689	41.55070
1010	8.408				150.16679	252.47382	1399.67249	-754.35913	230.11127	1310.53271	-95.40237	423.52893	90.08366	829.28558	119.19485	-2.11019	-298.24884	342.06653	-4.23352	-1232.92773	106.73311	55.61903
1011	8.417				150.93964	253.16003	1397.83093	-753.26306	230.70467	1309.41577	-82.68210	428.33264	104.64256	803.76343	121.23913	-2.96968	-323.41852	343.37756	-4.31804	-1235.43018	105.40841	69.86541
1012	8.425				151.52531	253.77257	1395.67615	-752.24713	231.43207	1308.09570	-68.37711	431.20264	114.61964	777.62659	123.37405	-3.08109	-349.81946	344.81644	-4.73059	-1232.19238	103.85677	82.31129
1013	8.433				151.81114	254.43381	1393.27710	-751.40442	232.19547	1306.52612	-53.15305	432.48053	121.19769	751.57172	125.28502	-3.06467	-376.11646	346.42285	-5.30685	-1222.93811	101.66220	91.49591
1014	8.442				151.68970	255.25816	1390.70605	-750.85571	232.85770	1304.70618	-36.63742	432.79999	126.23701	725.78162	126.99957	-3.21929	-402.00366	348.16541	-5.85830	-1207.83447	98.38040	96.76245
1015	8.450				151.09135	256.34009	1388.05054	-750.70685	233.24973	1302.66614	-18.18942	432.72375	131.19244	700.22430	128.68181	-3.62896	-427.62073	349.96365	-6.25302	-1187.38403	93.85130	98.17805
1016	8.458				149.99667	257.74515	1385.40796	-751.00690	233.20680	1300.43420	2.62277	432.38129	136.65607	674.80127	130.45349	-4.20429	-453.11078	351.74481	-6.51442	-1162.27661	88.39548	96.29956
1017	8.467				148.43179	259.48831	1382.86548	-751.73792	232.61340	1298.02234	25.83383	431.50607	142.46419	649.41534	132.33757	-4.74392	-478.51929	353.48349	-6.75742	-1133.25708	82.65730	91.96179
1018	8.475				146.46057	261.51486	1380.48022	-752.82379	231.45097	1295.43518	51.09213	429.90717	148.16348	624.03015	134.28448	-5.05590	-503.84430	355.23413	-7.02908	-1101.03394	77.11900	86.15121
1019	8.483				144.17747	263.70166	1378.27112	-754.15057	229.82736	1292.69458	77.88760	427.78616	153.35805	598.65161	136.24173	-5.10104	-529.11169	357.07394	-7.28337	-1066.19434	71.88333	79.82802
1020	8.492				141.70204	265.87424	1376.23340	-755.59454	227.96179	1289.86133	105.87418	425.47025	157.58763	573.27991	138.18839	-5.02209	-554.38464	358.99869	-7.46040	-1029.08923	66.99913	73.68892
1021	8.500				139.17163	267.83371	1374.36914	-757.04968	226.12341	1287.03711	134.95029	423.11588	160.21249	547.90649	140.10236	-5.02010	-579.69873	360.92001	-7.55440	-989.77240	62.81253	68.07918
1022	8.508				136.72029	269.39667	1372.70740	-758.44757	224.55695	1284.34790	165.08847	420.75098	160.67503	522.53119	141.94994	-5.20094	-605.05450	362.73154	-7.61792	-948.34937	59.79688	63.18529
1023	8.517				134.44287	270.43674	1371.29932	-759.76410	223.42830	1281.92920	196.22336	418.31915	158.80064	497.15979	143.72562	-5.51218	-630.46411	364.37781	-7.69744	-905.60193	58.07504	59.34781
1024	8.525				132.36990	270.90512	1370.20239	-761.00775	222.81168	1279.91089	228.29099	415.70990	154.89325	471.76224	145.46176	-5.81091	-655.94995	365.91626	-7.78575	-862.94739	57.34489	57.08471
1025	8.533				130.47731	270.82571	1369.46802	-762.19958	222.70247	1278.39355	261.29996	412.90082	149.68329	446.26419	147.19424	-6.00775	-681.53186	367.49066	-7.82616	-821.54254	57.29620	56.78434
1026	8.542				128.72710	270.27548	1369.13782	-763.36121	223.01416	1277.44165	295.32474	410.01929	144.10434	420.62897	148.92381	-6.13985	-707.21710	369.17578	-7.76833	-781.66901	57.90321	58.40614
1027	8.550				127.11580	269.36072	1369.24280	-764.50177	223.58438	1277.09326	330.40625	407.22354	138.89870	394.91159	150.62013	-6.29034	-732.98792	370.90237	-7.64146	-743.10541	59.30991	61.29525
1028	8.558				125.69454	268.19763	1369.80200	-765.60022	224.23651	1277.36182	366.47208	404.55579	134.31322	369.19751	152.28662	-6.47202	-758.84344	372.61255	-7.50348	-705.70703	61.63264	64.30055
1029	8.567				124.54587	266.89554	1370.81848	-766.60907	224.85443	1278.23779	403.37228	401.91061	130.10846	343.49982	153.99464	-6.61712	-784.82843	374.34201	-7.34102	-669.42596	64.87416	66.39436
1030	8.575				123.74902	265.54056	1372.27515	-767.48334	225.40808	1279.70068	440.95889	399.11731	125.79456	317.71729	155.82506	-6.64747	-810.98621	376.10858	-7.11454	-634.10156	68.92126	67.21014
1031	8.583				123.36078	264.19135	1374.13513	-768.20447	225.92805	1281.73083	479.08188	396.02094	120.90887	291.71246	157.77310	-6.52733	-837.28247	377.92004	-6.84068	-599.38812	73.67757	66.88073
1032	8.592				123.40244	262.88748	1376.34875	-768.77740	226.46355	1284.31360	517.52161	392.45663	115.19894	265.44348	159.73059	-6.27557	-863.58118	379.81201	-6.57990	-564.80548	79.10120	65.60989
1033	8.600				123.84355	261.64270	1378.86023	-769.21265	227.05370	1287.43213	555.99219	388.17654	108.62890	238.98468	161.60742	-5.95201	-889.75494	381.73978	-6.39450	-529.91809	85.03415	63.57360
1034	8.608				124.59686	260.41708	1381.61047	-769.51422	227.72150	1291.05518	594.23450	382.88782	101.27502	212.43866	163.42099	-5.62781	-915.83191	383.60870	-6.31287	-494.57916	91.18567	61.02667
1035	8.617				125.54634	259.12781	1384.52991	-769.67944	228.48425	1295.12000	632.13867	376.42587	93.23663	185.87323	165.22971	-5.36138	-941.97223	385.41461	-6.30979	-459.14532	97.21955	58.36777
1036	8.625				126.59469	257.72214	1387.53357	-769.70282	229.36530	1299.52148	669.84338	368.96921	84.60790	159.32147	167.06831	-5.17520	-968.30640	387.21829	-6.32454	-424.49146	102.73239	56.03058
1037	8.633				127.68571	256.22275	1390.53076	-769.58673	230.39348	1304.11304	707.53552	361.18948	75.57987	132.82825	168.93687	-5.03894	-994.81421	389.08075	-6.27205	-391.67041	107.36539	54.12976
1038	8.642				128.79164	254.68985	1393.44678	-769.35504	231.58823	1308.71777	744.77661	354.13940	66.68288	106.49658	170.76295	-4.88916	-1021.29626	391.07263	-6.00460	-361.53174	110.97540	52.21448
1039	8.650				129.89294	253.17354	1396.23071	-769.06079	232.93756	1313.15222	779.96057	348.79391	58.80373	80.51147	172.42828	-4.65180	-1047.36938	393.28912	-5.20949	-334.74359	113.55371	49.43547
1040	8.658				130.96577	251.71204	1398.83984	-768.78381	234.38016	1317.24915	810.53027	345.55078	52.60964	55.16675	173.88496	-4.24940	-1072.48608	395.83328	-3.37220	-312.02618	114.98016	44.94580
1041	8.667				131.97917	250.33273	1401.21692	-768.61200	235.81310	1320.85791	833.81970	344.00641	47.72313	30.83380	175.17792	-3.65504	-1096.07739	398.75854	-0.04260	-294.07446	114.91757	38.30755
1042	8.675				132.89969	249.03221	1403.28076	-768.60089	237.12947	1323.83228	848.11169	343.12476	42.54779	7.81976	176.36311	-2.97863	-1117.73975	402.06183	4.78270	-281.19073	113.06339	29.69275
1043	8.683				133.69873	247.78101	1404.93774	-768.73383	238.24828	1326.03943	853.39209	341.92770	35.25633	-13.82391	177.45062	-2.44503	-1137.27271	405.69788	10.64717	-273.19604	109.47328	19.76770
1044	8.692				134.36218	246.56039	1406.10364	-768.91846	239.11794	1327.39294	851.10046	340.26480	25.24780	-34.41406	178.30498	-2.11596	-1154.65088	409.55820	17.02375	-269.85352	104.59664	9.48288
1045	8.700				134.90135	245.38286	1406.71960	-769.02264	239.72015	1327.87793	842.88953	338.76459	13.72178	-54.41913	178.47198	-1.41798	-1170.03711	413.57526	23.78782	-271.31763	99.23160	-0.02359
1046	8.708				135.35329	244.28123	1406.75732	-768.93427	240.07098	1327.56201	829.65112	338.10153	2.89727	-73.74042	177.26634	1.09073	-1183.67700	417.83945	31.48254	-278.10052	94.50233	-7.55908
1047	8.717				135.76141	243.29315	1406.21936	-768.61877	240.19221	1326.58508	811.74707	338.46347	-5.34976	-90.98438	174.29332	7.16045	-1195.61694	422.36755	41.03857	-290.66956	91.51919	-12.34376
1048	8.725				136.14825	242.45360	1405.13757	-768.12482	240.07272	1325.11475	789.82178	339.53656	-10.38910	-103.73456	169.91763	17.56043	-1205.45068	426.73114	52.88871	-308.96448	90.74561	-14.55059
1049	8.733				136.49690	241.78867	1403.56726	-767.53595	239.66602	1323.28137	765.16101	340.88684	-12.81876	-109.93951	165.17897	31.17637	-1212.32764	430.19089	66.19578	-331.92004	91.73292	-15.14894
1050	8.742				136.74902	241.30247	1401.57532	-766.93878	238.92825	1321.15466	739.26074	342.32959	-13.75912	-109.08325	161.24907	45.52781	-1215.17236	432.35059	79.04724	-357.53442	93.56509	-15.14855
1051	8.750				136.81668	240.95372	1399.23047	-766.43878	237.87204	1318.78015	713.11609	343.89716	-14.09011	-102.04901	158.84445	58.23912	-1213.00122	433.53534	89.42242	-383.85944	95.49210	-15.15111
1052	8.758				136.59853	240.64136	1396.59448	-766.17749	236.61255	1316.21997	687.05859	345.63171	-14.21806	-90.17145	157.91864	68.17032	-1205.24414	434.47675	96.07597	-409.90588	97.20741	-15.37772
1053	8.767				135.99628	240.22517	1393.72412	-766.31219	235.37390	1313.55286	661.12207	347.50388	-14.32081	-74.58917	157.77328	75.53233	-1191.81055	435.83679	98.92216	-435.57770	98.76520	-15.79841
1054	8.775				134.93576	239.57240	1390.67712	-766.96899	234.43274	1310.83813	635.29675	349.41260	-14.53211	-56.18750	157.52412	81.23465	-1172.94458	438.01904	98.86726	-461.11115	100.31063	-16.26878
1055	8.783				133.39050	238.60149	1387.51428	-768.18506	234.02928	1308.06543	609.57275	351.22665	-14.90003	-35.70587	156.57573	86.17071	-1149.24341	441.06531	97.16702	-486.67133	101.87086	-16.65953
1056	8.792				131.39642	237.30463	1384.29468	-769.86890	234.30037	1305.13208	583.94885	352.88397	-15.34586	-13.70941	154.79379	90.86946	-1121.68896	444.56317	94.72183	-512.26324	103.43058	-16.95131
1057	8.800				129.03996	235.73381	1381.07410	-771.83783	235.24980	1301.90894	558.40173	354.47089	-15.71544	9.52039	152.42279	95.43844	-1091.36182	447.85019	91.82595	-537.84485	105.05059	-17.22148
1058	8.808				126.42601	233.95964	1377.90442	-773.90869	236.75595	1298.35303	532.85193	356.14334	-15.89098	33.99292	149.89838	99.63829	-1059.05615	450.38354	88.42474	-563.41010	106.76755	-17.51458
1059	8.817				123.65688	232.04982	1374.83545	-775.94305	238.62364	1294.55005	507.21194	357.95300	-15.90208	59.87708	147.63156	103.02475	-1025.12817	451.86087	84.47611	-588.96185	108.55058	-17.80488
1060	8.825				120.82906	230.08514	1371.91724	-777.84729	240.65240	1290.67065	481.46994	359.82285	-15.91925	87.37219	145.84148	105.15063	-989.57068	452.12323	80.11269	-614.50531	110.38501	-18.04817
1061	8.833				118.03396	228.18008	1369.20630	-779.57141	242.68317	1286.90332	455.67490	361.67139	-16.10039	116.61938	144.51152	105.78436	-952.21039	451.10101	75.62244	-640.09241	112.26324	-18.18656
1062	8.842				115.35789	226.47087	1366.76855	-781.10046	244.60944	1283.40564	429.83893	363.48712	-16.44043	147.61621	143.46039	105.01746	-912.98029	448.89420	71.41951	-665.81049	114.18653	-18.19130
1063	8.850				112.87927	225.07910	1364.67627	-782.43646	246.35504	1280.29285	403.92429	365.30591	-16.80246	180.21771	142.44765	103.20268	-872.17902	445.78802	68.07187	-691.74255	116.18295	-18.11526
1064	8.858				110.66467	224.08849	1363.00000	-783.58508	247.85062	1277.65405	377.91324	367.17056	-17.06546	214.23657	141.24002	100.78168	-830.56720	442.07776	66.26051	-717.93274	118.22540	-18.02928
1065	8.867				108.76451	223.54048	1361.79993	-784.54486	249.04123	1275.56323	351.81766	369.10809	-17.18749	249.53369	139.63356	98.08485	-789.17883	437.92401	66.53020	-744.32678	120.20985	-17.93208
1066	8.875				107.20824	223.43477	1361.11633	-785.30334	249.91304	1274.07373	325.64365	371.10706	-17.18487	286.05621	137.55923	95.19101	-748.92505	433.28262	68.81087	-770.79437	122.08109	-17.78080
1067	8.883				106.00793	223.73640	1360.96387	-785.85059	250.50031	1273.20764	299.38321	373.11230	-17.10769	323.82990	135.21223	91.96509	-710.18872	427.96002	72.13141	-797.27582	123.91671	-17.60690
1068	8.892				105.17593	224.38693	1361.33545	-786.19666	250.86295	1272.95740	273.00482	375.07559	-17.00138	362.91571	132.95767	88.24903	-672.64301	421.88556	75.14886	-823.79205	125.88976	-17.54066
1069	8.900				104.74097	225.31461	1362.21411	-786.37048	251.06064	1273.30115	246.46603	377.00983	-16.87525	403.34048	131.12228	83.98495	-635.56433	415.22110	77.10007	-850.28992	128.14706	-17.66323
1070	8.908				104.74557	226.45438	1363.58472	-786.40118	251.14214	1274.21863	219.77640	378.95972	-16.71660	445.01953	129.91570	79.21870	-598.46106	408.18698	78.03796	-876.72150	130.55377	-17.82655
1071	8.917				105.22289	227.76968	1365.43494	-786.30188	251.14452	1275.69836	193.01657	380.93030	-16.52486	487.71622	129.43716	74.10173	-561.33459	401.02386	78.30502	-903.22437	132.67365	-17.72916
1072	8.925				106.17128	229.24693	1367.74463	-786.06854	251.09241	1277.73438	166.27823	382.88644	-16.32149	531.02985	129.66190	68.86084	-524.44214	394.05334	78.11804	-929.96075	134.28503	-17.25460
1073	8.933				107.54794	230.87186	1370.46851	-785.68652	250.99918	1280.31323	139.58646	384.82068	-16.13940	574.46753	130.40305	63.69372	-488.05927	387.48560	77.52640	-956.92529	135.68477	-16.60312
1074	8.942				109.27653	232.61983	1373.52148	-785.13245	250.86969	1283.39685	112.88028	386.76181	-16.00286	617.65625	131.34953	58.69376	-452.42468	381.29932	76.53551	-984.06012	137.30896	-16.05701
1075	8.950				111.25642	234.46152	1376.77625	-784.38013	250.69843	1286.91223	86.11160	388.71600	-15.88430	660.55798	132.17986	53.93035	-417.82227	375.51849	75.24536	-1011.32190	139.31825	-15.76156
1076	8.958				113.38390	236.36774	1380.08911	-783.41779	250.47205	1290.75256	59.34775	390.68170	-15.67790	703.50067	132.56197	49.70580	-384.83936	370.36871	73.72846	-1038.44214	141.53540	-15.66205
1077	8.967				115.58372	238.30806	1383.33948	-782.26367	250.18031	1294.78052	32.77322	392.71826	-15.19141	746.79352	132.09756	46.75677	-354.51416	366.05780	71.64495	-1064.88525	143.56107	-15.47018
1078	8.975				117.82013	240.24905	1386.44836	-780.96686	249.82019	1298.82935	6.68845	394.94794	-14.11319	789.87286	130.49704	45.94215	-328.07196	362.66534	68.12140	-1090.37866	145.02541	-14.64667
1079	8.983				120.07193	242.15572	1389.35645	-779.59625	249.39024	1302.70764	-18.47995	397.49652	-12.07738	830.56543	127.91192	47.29809	-306.45154	360.33316	62.19948	-1115.07129	145.84888	-12.54078
1080	8.992				122.29901	243.99333	1391.98804	-778.22784	248.88841	1306.21521	-42.26566	400.43341	-8.88022	865.33099	124.96161	49.31015	-289.99591	359.39740	53.47011	-1138.88074	146.19519	-8.81681
1081	9.000				124.43702	245.73045	1394.23877	-776.92828	248.32681	1309.17114	-64.33139	403.77881	-4.56223	890.62549	122.31153	49.51769	-278.51233	360.20184	42.32090	-1161.23022	146.20111	-3.75537
1082	9.008				126.42313	247.34224	1395.99658	-775.73285	247.75191	1311.43945	-84.58505	407.59943	0.85843	904.51276	120.28119	46.17307	-271.63379	362.80164	29.76039	-1181.52612	145.87309	2.06616
1083	9.017				128.22678	248.80867	1397.17273	-774.62988	247.23389	1312.94653	-103.03177	412.10114	7.81389	907.40271	118.91098	39.26443	-269.18298	366.84299	17.26306	-1199.60400	145.19801	8.31741
1084	9.025				129.86130	250.10948	1397.71997	-773.56964	246.83829	1313.68396	-119.20438	417.58340	17.35226	901.42010	118.24450	30.00666	-271.26984	371.55945	6.72417	-1215.77637	144.28937	15.12815
1085	9.033				131.36983	251.22502	1397.63501	-772.49158	246.62032	1313.69812	-131.54227	424.14832	30.64062	888.97455	118.34381	19.89095	-278.18274	375.92596	-0.18089	-1230.50793	143.43295	23.03995
1086	9.042				132.79738	252.14224	1396.94922	-771.34698	246.63126	1313.07642	-137.68845	431.36499	47.86694	871.76550	119.19510	10.44520	-290.36816	379.18658	-3.27977	-1243.87732	142.91170	32.72214
1087	9.050				134.16617	252.85397	1395.71545	-770.10962	246.91563	1311.92969	-136.04178	438.33972	67.41599	850.80475	120.77772	3.17629	-308.18530	381.35342	-4.02435	-1255.13672	142.78607	44.34206
1088	9.058				135.46425	253.36087	1393.99976	-768.78058	247.49805	1310.36975	-127.20297	444.17529	86.30923	826.97400	122.98129	-1.12293	-330.99530	382.99301	-3.98532	-1262.84680	142.92444	57.10360
1089	9.067				136.64771	253.69269	1391.88098	-767.39807	248.36223	1308.49182	-113.63406	448.35593	101.77741	801.40686	125.43533	-2.92957	-356.76410	384.57178	-3.93279	-1265.62695	143.09715	69.54387
1090	9.075				137.64723	253.92424	1389.44934	-766.04547	249.43805	1306.37122	-97.82761	450.82544	112.68338	775.26361	127.68163	-3.39913	-383.23883	386.19067	-4.14749	-1262.74390	142.89807	80.21788
1091	9.083				138.37073	254.16588	1386.80212	-764.84106	250.60350	1304.06665	-80.91440	451.84763	119.71641	749.22656	129.49377	-3.43422	-409.27252	387.80322	-4.68155	-1254.05957	141.71538	88.13545
1092	9.092				138.71161	254.54819	1384.03943	-763.90601	251.69316	1301.61682	-62.74881	451.83774	124.53001	723.45685	130.98927	-3.49283	-434.83539	389.44110	-5.34643	-1239.71313	139.00462	92.83623
1093	9.100				138.56941	255.20995	1381.26233	-763.33221	252.51672	1299.03003	-42.71152	451.23697	128.72949	697.91656	132.46945	-3.77207	-460.25226	391.21994	-5.86907	-1220.00562	134.70825	94.27156
1094	9.108				137.87360	256.27179	1378.56824	-763.16321	252.90007	1296.28320	-20.32364	450.36887	133.28946	672.52655	134.13945	-4.24738	-485.68054	393.20850	-6.13565	-1195.47034	129.34726	92.73997
1095	9.117				136.60957	257.79327	1376.04114	-763.38727	252.74123	1293.33813	4.45157	449.33887	138.45728	647.16998	136.02570	-4.72918	-511.10321	395.29663	-6.26998	-1166.81201	123.65271	88.87398
1096	9.125				134.84338	259.73337	1373.73535	-763.94080	252.04727	1290.17249	31.22165	448.07202	143.95172	621.74390	138.07835	-5.04145	-536.49902	397.24243	-6.51033	-1134.67920	118.18549	83.48476
1097	9.133				132.72266	261.94089	1371.66431	-764.71985	250.92984	1286.81055	59.46237	446.42865	149.22462	596.23499	140.21596	-5.14419	-561.89172	398.96002	-6.94790	-1099.53857	113.28967	77.35118
1098	9.142				130.45039	264.19611	1369.81165	-765.60266	249.57759	1283.33813	88.79330	444.33401	153.65221	570.70691	142.34494	-5.12561	-587.31738	400.63077	-7.40558	-1061.76074	109.17818	71.14072
1099	9.150				128.25204	266.28717	1368.15601	-766.47968	248.22409	1279.89368	119.01810	441.85056	156.65221	545.21545	144.41367	-5.13137	-612.78809	402.41467	-7.66205	-1021.78180	105.86035	65.42303
1100	9.158				126.34167	268.07211	1366.70020	-767.27783	247.10181	1276.64563	150.04288	439.11069	157.80482	519.75452	146.41023	-5.26476	-638.29749	404.27139	-7.67086	-980.15643	103.11308	60.63316
1101	9.167				124.87890	269.49338	1365.48645	-767.96960	246.38321	1273.76013	181.83469	436.19162	156.99832	494.25900	148.31429	-5.51317	-663.85974	406.10468	-7.53570	-937.44629	100.84166	56.97176
1102	9.175				123.91978	270.53345	1364.58594	-768.56384	246.14122	1271.36511	214.43771	433.04865	154.48109	468.65085	150.09406	-5.77772	-689.51221	407.87305	-7.40709	-894.16571	99.45140	54.41634
1103	9.183				123.39072	271.14072	1364.07153	-769.07782	246.35236	1269.53394	247.97556	429.56232	150.78609	442.90137	151.76811	-5.97444	-715.28003	409.57214	-7.38249	-850.87280	99.46323	52.98583
1104	9.192				123.13291	271.22748	1363.99707	-769.51135	246.92270	1268.29443	282.55087	425.70941	146.62390	417.05975	153.43954	-6.10154	-741.15442	411.23251	-7.44126	-808.12854	100.77124	52.93189
1105	9.200				123.00735	270.75452	1364.39709	-769.84149	247.71509	1267.65491	318.12521	421.65106	142.66006	391.22034	155.20193	-6.21656	-767.11243	412.93579	-7.46606	-766.34320	102.72612	54.41199
1106	9.208				122.96971	269.77341	1365.29773	-770.03308	248.58174	1267.62354	354.55762	417.53845	139.14659	365.43994	157.02652	-6.36672	-793.15204	414.78131	-7.32296	-725.73553	104.89194	57.02625
1107	9.217				123.06741	268.38263	1366.72144	-770.06238	249.39375	1268.22339	391.71393	413.28845	135.78770	339.66302	158.82343	-6.53238	-819.28571	416.79132	-6.96423	-686.29626	107.35005	59.90747
1108	9.225				123.39527	266.67642	1368.67261	-769.93896	250.06779	1269.48926	429.48898	408.66260	132.03207	313.73987	160.59245	-6.61449	-845.50714	418.82040	-6.51394	-647.71106	110.40951	62.22032
1109	9.233				124.04932	264.72974	1371.12061	-769.68921	250.60776	1271.43909	467.75790	403.50092	127.44784	287.55475	162.40997	-6.51103	-871.78705	420.64508	-6.20197	-609.40784	114.31757	63.50474
1110	9.242				125.09079	262.60400	1374.00122	-769.32257	251.10526	1274.05200	506.28036	397.79077	121.89500	261.13098	164.30042	-6.22248	-898.10162	422.23737	-6.12009	-570.86218	119.08315	63.71863
1111	9.250				126.52487	260.35382	1377.23230	-768.83063	251.66216	1277.28381	544.65894	391.51651	115.49891	234.58356	166.23122	-5.84203	-924.45746	423.81052	-6.11778	-531.98682	124.33334	63.12852
1112	9.258				128.30089	258.03311	1380.72327	-768.19965	252.33049	1281.08167	582.48328	384.50616	108.48609	208.00153	168.17888	-5.46753	-950.87604	425.54803	-6.02470	-493.12720	129.43378	62.12981
1113	9.267				130.33128	255.70035	1384.37634	-767.41272	253.11765	1285.37402	619.60413	376.52872	100.96832	181.40753	170.11252	-5.15707	-977.35950	427.46558	-5.85832	-454.72815	133.86722	61.04408
1114	9.275				132.51651	253.41293	1388.09045	-766.45636	254.00688	1290.05847	656.40771	367.58795	92.83048	154.82098	171.97675	-4.92460	-1003.87207	429.49023	-5.72368	-417.28619	137.44203	59.97129
1115	9.283				134.76848	251.21541	1391.77112	-765.33777	254.97894	1294.99121	693.72168	358.16583	83.92994	128.35138	173.73029	-4.74136	-1030.28687	431.55927	-5.56189	-381.57935	140.16516	58.71166
1116	9.292				137.02202	249.13719	1395.34546	-764.10217	256.04385	1299.97363	732.00317	349.26947	74.59429	102.22888	175.33554	-4.53804	-1056.29004	433.74112	-4.96262	-348.64777	142.04990	56.75615
1117	9.300				139.22505	247.19305	1398.76294	-762.83270	257.25150	1304.75635	770.39648	342.11615	65.85088	76.76648	176.72842	-4.21405	-1081.34338	436.23160	-3.22194	-319.51654	143.07846	53.40740
1118	9.308				141.32199	245.37898	1401.97278	-761.62494	258.64581	1309.08130	806.43372	337.44958	58.80794	52.31677	177.87257	-3.68734	-1104.79846	439.11182	0.20185	-294.96838	143.21811	48.05537
1119	9.317				143.24921	243.67348	1404.89661	-760.55963	260.19705	1312.73633	836.57715	334.99445	53.54143	29.20819	178.80150	-2.99437	-1126.11255	442.26974	5.24321	-275.37592	142.33475	40.51047
1120	9.325				144.94553	242.05553	1407.42371	-759.69507	261.77719	1315.59070	857.63733	333.70905	48.66115	7.57971	179.55682	-2.32761	-1144.96387	445.65076	11.36035	-260.65320	140.15417	31.17629
1121	9.333				146.37248	240.53233	1409.43616	-759.06720	263.19186	1317.60315	868.42065	332.69971	42.20849	-12.78955	180.04251	-1.81758	-1161.26807	449.40173	18.08681	-250.53918	136.47556	20.87206
1122	9.342				147.52902	239.14194	1410.84106	-758.66345	264.25421	1318.80554	870.24048	331.79163	33.10765	-32.31757	179.84792	-1.02723	-1175.22388	453.74380	25.55051	-245.09644	131.49110	10.49447
1123	9.350				148.44878	237.92392	1411.59058	-758.39252	264.86600	1319.27136	865.67480	331.32135	21.95799	-50.93732	178.28360	1.42555	-1187.19116	458.72354	34.56141	-244.93469	125.94179	0.94238
1124	9.358				149.18890	236.89822	1411.68250	-758.10889	265.04031	1319.08850	856.63403	331.63470	10.63224	-67.40179	174.83914	7.36539	-1197.36707	463.90793	45.92622	-250.84546	120.99811	-6.77394
1125	9.367				149.81720	236.06651	1411.14624	-757.68091	264.85181	1318.34070	843.56421	332.74033	1.03102	-79.51251	169.71246	17.64726	-1205.60413	468.35464	59.43243	-263.23145	117.77638	-11.82811
1126	9.375				150.39313	235.41519	1410.02991	-757.04437	264.37805	1317.10400	826.24316	334.30698	-5.91067	-85.34338	163.82315	31.18101	-1211.32471	471.18475	73.61522	-281.76361	116.70235	-14.24625
1127	9.383				150.94318	234.91360	1408.39221	-756.21539	263.68253	1315.45593	804.91089	335.94519	-10.27297	-84.30072	158.33041	45.51709	-1213.47461	472.25696	86.51935	-305.06458	117.42302	-14.97197
1128	9.392				151.43985	234.51495	1406.29749	-755.27686	262.82629	1313.47876	780.60681	337.49533	-12.64681	-77.10052	154.11652	58.32821	-1210.89453	472.19928	96.52680	-330.82147	119.32726	-15.09928
1129	9.400				151.79868	234.15646	1403.81531	-754.35449	261.87994	1311.25220	754.71472	339.07034	-13.70641	-65.01514	151.41611	68.44992	-1202.90613	471.91003	102.76520	-356.97998	121.80737	-15.25579
1130	9.408				151.89787	233.75607	1401.02380	-753.58630	260.94040	1308.83862	728.34595	340.85355	-14.03089	-49.25708	149.71442	75.99089	-1189.40039	472.11377	105.28727	-382.75122	124.22951	-15.59944
1131	9.417				151.60971	233.21660	1398.01001	-753.09430	260.15366	1306.27075	702.08923	342.87088	-14.07013	-30.81409	148.12395	81.77618	-1170.57593	473.20642	104.93110	-408.21667	126.22449	-16.07030
1132	9.425				150.83698	232.44217	1394.85999	-752.97424	259.70563	1303.54480	676.13159	344.94125	-14.16146	-10.44971	145.97694	86.64532	-1146.91772	475.23596	102.75441	-433.57288	127.89124	-16.56137
1133	9.433				149.54990	231.36060	1391.64746	-753.29895	259.76324	1300.62561	650.44263	346.86298	-14.47921	11.33783	143.10805	91.05756	-1119.24023	477.88690	99.47202	-458.92297	129.50385	-16.96284
1134	9.442				147.80826	229.94971	1388.43298	-754.10828	260.40833	1297.46558	624.89453	348.60083	-14.95638	34.30890	139.72473	95.09104	-1088.45264	480.58038	95.36020	-484.29944	131.16675	-17.20734
1135	9.450				145.75009	228.25545	1385.26892	-755.36816	261.62024	1294.03345	599.36133	350.23401	-15.38924	58.42419	136.16666	98.60519	-1055.26953	482.70438	90.52337	-509.70142	132.79288	-17.32736
1136	9.458				143.54161	226.37384	1382.19531	-756.93237	263.30325	1290.33716	573.79163	351.82642	-15.65081	83.81238	132.77934	101.34176	-1020.11432	483.79282	85.10989	-535.13275	134.35149	-17.44226
1137	9.467				141.31792	224.41301	1379.24133	-758.58997	265.30249	1286.44885	548.21863	353.43506	-15.75676	110.69781	129.85490	102.96310	-983.13959	483.62262	79.37056	-560.59290	135.96251	-17.64188
1138	9.475				139.15855	222.47882	1376.43445	-760.17957	267.41608	1282.51648	522.69141	355.13910	-15.80464	139.25244	127.56862	103.14691	-944.32190	482.27588	73.68440	-586.08020	137.69655	-17.88168
1139	9.483				137.09706	220.67584	1373.81274	-761.64551	269.45422	1278.73193	497.19907	356.95978	-15.91895	169.50330	125.93173	101.76566	-903.70966	480.04807	68.53526	-611.60406	139.50665	-18.04493
1140	9.492				135.13617	219.09947	1371.42957	-763.00226	271.29276	1275.27478	471.70187	358.83078	-16.17340	201.36493	124.77780	99.02224	-861.67859	477.18777	64.46056	-637.16528	141.34683	-18.07657
1141	9.500				133.26373	217.82729	1369.34729	-764.28223	272.85150	1272.28564	446.20468	360.69684	-16.51155	234.70892	123.79999	95.37397	-818.97180	473.75208	62.02738	-662.74963	143.19307	-18.02104
1142	9.508				131.47308	216.91753	1367.62646	-765.50305	274.05438	1269.87012	420.73062	362.57190	-16.79614	269.42999	122.65524	91.28910	-776.54810	469.70053	61.67333	-688.36432	145.02548	-17.96025
1143	9.517				129.77901	216.40956	1366.32239	-766.65283	274.84622	1268.10535	395.26453	364.48965	-16.95972	305.51263	121.12294	87.06536	-735.27344	465.00568	63.32063	-714.04724	146.88231	-17.94099
1144	9.525				128.22054	216.31834	1365.48352	-767.69702	275.23947	1267.03589	369.76700	366.45837	-17.05987	342.99860	119.25780	82.79950	-695.59985	459.63370	66.09690	-739.81335	148.85336	-17.94537
1145	9.533				126.85605	216.62419	1365.14880	-768.60181	275.32056	1266.66919	344.19547	368.48804	-17.16069	381.87701	117.38963	78.43147	-657.48169	453.46481	68.68708	-765.64844	150.96008	-17.91392
1146	9.542				125.75597	217.27304	1365.34265	-769.34729	275.20367	1266.97864	318.50638	370.59515	-17.22146	422.05890	115.92299	73.84678	-620.53198	446.31329	70.17050	-791.55652	153.11470	-17.82818
1147	9.550				124.98962	218.19530	1366.07019	-769.92548	274.97504	1267.91846	292.68024	372.73422	-17.15597	463.39301	115.13979	69.00964	-584.29779	438.14349	70.43079	-817.52576	155.25122	-17.73052
1148	9.558				124.60600	219.32765	1367.31641	-770.33374	274.66937	1269.44592	266.73563	374.79495	-16.94770	505.62500	115.13857	64.00826	-548.52728	429.23096	69.79194	-843.48462	157.40454	-17.64178
1149	9.567				124.61943	220.61794	1369.04541	-770.56982	274.28265	1271.53345	240.68539	376.70224	-16.66644	548.37769	115.86864	58.98152	-513.22577	419.97525	68.52909	-869.38831	159.60687	-17.55337
1150	9.575				125.01192	222.01495	1371.20142	-770.63147	273.79907	1274.16577	214.49991	378.48560	-16.39862	591.21930	117.20566	54.01064	-478.49542	410.60461	66.79017	-895.30634	161.78882	-17.44640
1151	9.583				125.74505	223.46255	1373.70996	-770.52106	273.21298	1277.32654	188.16055	380.25665	-16.17630	633.80518	118.94178	49.10528	-444.41998	401.19064	64.78537	-921.38318	163.81264	-17.23326
1152	9.592				126.76747	224.90892	1376.48071	-770.25140	272.53284	1280.98218	161.71494	382.12238	-15.98900	676.06586	120.59062	44.40599	-411.13928	391.91171	62.86227	-947.72125	165.59900	-16.80993
1153	9.600				128.01765	226.32227	1379.41064	-769.84540	271.76917	1285.06799	135.23325	384.11154	-15.83406	718.31445	121.23381	40.51019	-378.99921	383.15207	61.29900	-974.29919	167.20903	-16.21699
1154	9.608				129.42972	227.69547	1382.39221	-769.32916	270.92444	1289.48096	108.77426	386.18982	-15.69018	760.92004	119.84753	38.48938	-348.61389	375.30057	59.99934	-1001.02173	168.77376	-15.65744
1155	9.617				130.94406	229.03452	1385.33374	-768.72479	269.99332	1294.08142	82.45779	388.35648	-15.43390	803.38422	116.06197	39.19469	-320.80890	368.61176	58.42456	-1027.75806	170.36700	-15.27772
1156	9.625				132.51302	230.34254	1388.16821	-768.05530	268.96698	1298.69824	56.54721	390.70898	-14.79706	843.47485	110.62598	42.19781	-296.49915	363.33078	55.80968	-1054.23413	171.93658	-14.84984
1157	9.633				134.09390	231.61327	1390.84021	-767.35919	267.84195	1303.13660	31.38443	393.37653	-13.44197	877.42212	104.97362	45.43670	-276.49365	359.77893	51.45003	-1079.98975	173.33205	-13.72348
1158	9.642				135.63522	232.83810	1393.28601	-766.69336	266.63306	1307.19421	7.13046	396.39825	-11.13288	901.46808	100.20085	46.28103	-261.28693	358.21417	44.96505	-1104.52209	174.38318	-11.21427
1159	9.650				137.07669	234.01599	1395.42969	-766.11218	265.37787	1310.68616	-16.47830	399.71231	-7.78951	913.90039	96.52991	43.33056	-251.00800	358.64169	36.47655	-1127.47217	174.95769	-7.07377
1160	9.658				138.36983	235.15141	1397.19385	-765.63971	264.13022	1313.47034	-39.99765	403.34045	-3.22253	915.93646	93.75441	37.16568	-245.55566	360.73975	26.59434	-1148.72412	175.05798	-1.63467
1161	9.667				139.49852	236.24088	1398.51355	-765.25671	262.95456	1315.46899	-63.69168	407.61725	3.25146	910.47345	91.87975	29.31503	-244.79474	363.89795	16.32556	-1168.29907	174.91510	4.49548
1162	9.675				140.48087	237.26100	1399.34216	-764.90125	261.92316	1316.67810	-86.80356	413.12799	12.86596	899.80347	91.12971	20.93395	-248.63727	367.34662	7.08144	-1186.18530	174.84129	11.03699
1163	9.683				141.35550	238.17700	1399.65369	-764.48822	261.10748	1317.16040	-107.08865	420.23163	26.89587	884.56659	91.51553	12.75070	-256.95734	370.40759	0.41470	-1202.33862	174.93813	18.41968
1164	9.692				142.16061	238.96754	1399.44568	-763.94733	260.56271	1317.02429	-121.24301	428.53082	45.66526	864.70288	92.73141	5.67646	-269.67517	372.75052	-2.97430	-1216.59033	175.06577	27.48717
1165	9.700				142.91376	239.63333	1398.74121	-763.25836	260.31189	1316.39954	-126.63077	436.81387	67.61327	840.90356	94.45609	0.65665	-286.96832	374.45306	-3.95257	-1228.34851	175.05103	38.75696
1166	9.708				143.59944	240.18854	1397.58057	-762.46069	260.33444	1315.41125	-123.17795	443.63562	89.47952	814.83832	96.46451	-2.07595	-308.73279	375.84796	-4.07565	-1236.52576	174.80188	51.83931
1167	9.717				144.16708	240.66177	1396.01465	-761.64105	260.57068	1314.15881	-113.43967	448.13837	108.01006	788.18872	98.54814	-3.13647	-333.72003	377.27954	-4.25088	-1239.92456	174.17679	65.42471
1168	9.725				144.53745	241.10603	1394.10559	-760.91492	260.93594	1312.70374	-100.60269	450.34534	121.78599	761.82825	100.55859	-3.37438	-359.99713	378.91309	-4.61344	-1237.75757	172.75633	77.84825
1169	9.733				144.61681	241.60680	1391.93250	-760.40430	261.32376	1311.06787	-86.47366	450.74329	131.52251	735.89301	102.45168	-3.38806	-386.23859	380.70880	-5.05791	-1229.79944	169.95654	87.71631
1170	9.742				144.31421	242.28111	1389.59180	-760.21344	261.60596	1309.24365	-71.16605	449.82697	138.98335	710.24512	104.23399	-3.47650	-412.09790	382.55103	-5.47350	-1216.16699	165.47287	94.14880
1171	9.750				143.55530	243.25095	1387.18530	-760.41296	261.65091	1307.20654	-53.98276	447.98804	145.76944	684.74146	105.93861	-3.73505	-437.68530	384.36841	-5.80412	-1197.15063	159.48859	96.79549
1172	9.758				142.29517	244.59363	1384.79968	-761.03809	261.35175	1304.92712	-34.23532	445.51831	152.73787	659.29028	107.65157	-4.14141	-463.14490	386.15524	-6.06261	-1173.23218	152.52132	95.84875
1173	9.767				140.53160	246.30647	1382.49146	-762.09308	260.65128	1302.38123	-11.64725	442.54825	159.98616	633.84613	109.45628	-4.59590	-488.56946	387.94003	-6.28400	-1145.09521	145.16388	91.97325
1174	9.775				138.31253	248.31090	1380.28674	-763.54456	259.56354	1299.57080	13.53110	439.03488	167.11223	608.40137	111.35017	-4.95322	-513.99280	389.72214	-6.52748	-1113.47253	137.88965	86.08209
1175	9.783				135.73436	250.48660	1378.19287	-765.31042	258.17825	1296.54773	40.64713	434.93790	173.55502	582.96753	113.28166	-5.11592	-539.42383	391.46228	-6.84079	-1078.92871	131.01773	79.09160
1176	9.792				132.93472	252.70695	1376.21362	-767.26306	256.63843	1293.42407	68.94449	430.43494	178.79973	557.55029	115.19932	-5.13350	-564.88495	393.15601	-7.17236	-1041.82422	124.75587	71.82010
1177	9.800				130.08063	254.85114	1374.36047	-769.25586	255.11098	1290.35754	97.87338	425.88086	182.38672	532.13306	117.05495	-5.17287	-590.35474	394.83795	-7.42272	-1002.45984	119.22478	64.99310
1178	9.808				127.34761	256.79318	1372.66248	-771.16089	253.75534	1287.51880	127.26572	421.41647	183.86247	506.69318	118.82588	-5.34827	-615.77588	396.52386	-7.55918	-961.26495	114.47069	59.22236
1179	9.817				124.87623	258.38330	1371.18140	-772.89746	252.68503	1285.05762	157.33054	416.66422	182.84821	481.23120	120.52115	-5.61213	-641.16663	398.21298	-7.59975	-918.95117	110.46404	54.93928
1180	9.825				122.71893	259.44922	1370.00708	-774.43561	251.94797	1283.08167	188.40579	411.13196	179.39540	455.75757	122.17976	-5.83865	-666.62585	399.89828	-7.55429	-876.49457	107.11931	52.39993
1181	9.833				120.83282	259.85458	1369.22412	-775.77173	251.54184	1281.65051	220.59653	404.92297	174.34000	430.26660	123.86274	-5.96400	-692.22284	401.55054	-7.44220	-834.91254	104.29556	51.81083
1182	9.842				119.13383	259.57916	1368.87732	-776.89655	251.43591	1280.78040	253.69687	398.70633	169.05069	404.73196	125.60671	-6.03135	-717.94568	403.14810	-7.31361	-794.89441	101.85347	53.26668
1183	9.850				117.56091	258.73621	1368.97253	-777.79181	251.57863	1280.45801	287.43790	393.05176	164.65372	379.11542	127.40514	-6.13787	-743.74561	404.73630	-7.21244	-756.53790	99.90887	56.33431
1184	9.858				116.10999	257.51675	1369.49780	-778.46271	251.88905	1280.66602	321.72348	388.00940	161.33159	353.40594	129.24472	-6.34372	-769.58459	406.43655	-7.12742	-719.52246	98.90656	59.87656
1185	9.867				114.83104	256.10831	1370.44080	-778.97266	252.23659	1281.41687	356.68564	383.16986	158.15549	327.64264	131.14346	-6.61214	-795.47827	408.35565	-6.98816	-683.38123	99.31258	62.60209
1186	9.875				113.79881	254.63316	1371.79822	-779.43201	252.45839	1282.76611	392.52127	378.05988	153.80127	301.83649	133.09946	-6.79642	-821.50470	410.46603	-6.72997	-647.59436	101.26567	63.82905
1187	9.883				113.07932	253.13860	1373.57666	-779.92426	252.46014	1284.76746	429.21698	372.59521	147.65065	275.89240	135.02084	-6.70901	-847.69556	412.59216	-6.39155	-611.90424	104.35947	63.72775
1188	9.892				112.71249	251.62541	1375.77808	-780.43365	252.31273	1287.40173	466.51547	367.05945	139.99364	249.69733	136.85573	-6.32046	-873.94928	414.53366	-6.11035	-576.47681	107.83186	62.91545
1189	9.900				112.71523	250.07349	1378.37793	-780.86346	252.20667	1290.57471	504.16757	361.66159	131.33679	223.27032	138.68759	-5.82420	-900.14056	416.23663	-5.96843	-541.35242	111.19481	61.81944
1190	9.908				113.08325	248.44820	1381.30737	-781.11890	252.30246	1294.17871	542.11121	356.33093	121.98392	196.74115	140.57634	-5.41583	-926.28381	417.82983	-5.89563	-506.14429	114.49576	60.47052
1191	9.917				113.78229	246.71399	1384.45483	-781.15521	252.63806	1298.12976	580.46021	350.89792	112.12618	170.21320	142.49432	-5.14362	-952.50995	419.46457	-5.78259	-470.74158	117.84785	58.85249
1192	9.925				114.75100	244.86510	1387.68604	-780.96857	253.14517	1302.35498	619.45154	345.26913	101.94247	143.70740	144.40195	-4.96458	-978.89600	421.20758	-5.61040	-435.93384	121.05464	57.12302
1193	9.933				115.92133	242.94342	1390.87134	-780.57849	253.72424	1306.75793	659.24133	339.46930	91.58614	117.21942	146.24922	-4.81516	-1005.37073	423.12292	-5.37593	-403.01343	123.82469	55.37278
1194	9.942				117.23923	241.02756	1393.91028	-780.01984	254.32031	1311.19055	699.40125	333.69498	81.18472	90.82550	147.99394	-4.64257	-1031.68494	425.28967	-4.94729	-373.06903	125.97932	53.35487
1195	9.950				118.67437	239.19980	1396.73926	-779.34003	254.94119	1315.45703	738.54980	328.36243	70.91890	64.75543	149.61894	-4.39453	-1057.36035	427.70923	-3.97222	-346.83569	127.37368	50.48995
1196	9.958				120.21195	237.50960	1399.32117	-778.59900	255.61893	1319.34814	774.45190	324.04172	61.14338	39.37915	151.07936	-3.99163	-1081.78198	430.33301	-1.85517	-324.87335	127.86440	46.13702
1197	9.967				121.83180	235.95953	1401.63159	-777.87177	256.36871	1322.69910	804.32715	321.26236	52.32027	15.11743	152.31714	-3.34725	-1104.42944	433.12427	1.93526	-307.57886	127.27499	39.99393
1198	9.975				123.49842	234.51582	1403.66187	-777.24207	257.16916	1325.45068	825.67188	320.28485	44.65208	-7.71039	153.32538	-2.42135	-1125.01929	436.04782	7.39920	-295.00732	125.32639	32.28413
1199	9.983				125.17578	233.13063	1405.44421	-776.76239	257.97565	1327.68445	838.00830	320.93896	37.84233	-29.09869	154.14612	-1.25138	-1143.64600	439.08774	14.02383	-286.54486	121.89722	23.55357
1200	9.992				126.84818	231.76614	1407.07629	-776.39893	258.76517	1329.61670	844.38928	322.57562	31.38717	-49.54791	154.85646	0.05799	-1161.01294	442.21982	21.18514	-280.56177	117.45199	14.35911
