# Supplementary material for: Novel Methods for Surface EMG Analysis and Exploration Based on Multi-Modal Gaussian Mixture Models
Source: PLoS One. 2016 Jun 30;11(6):e0157239. doi: 10.1371/journal.pone.0157239 (PMC4928879; doi:10.1371/journal.pone.0157239)
Supplement: S1 File — (ZIP) [file pone.0157239.s001.zip › Haf_horses_trot_data/Haf_h09_t3_emg.anc]

File_Type:	Analog R/C ASCII	Generation#:	2
Board_Type:	NI USB-6225	Polarity:	Bipolar
Trial_Name:	Missourit	Trial#:	3	Duration(Sec.):	9.999166	#Channels:	64
BitDepth:	16	PreciseRate:	1200.000000
Name	LDL	acc1x	acc1y	acc1z	GM1L	acc2x	acc2y	acc2z	GM2L	acc3x	acc3y	acc3z	GM3L	acc4x	acc4y	acc4z	LDR	acc5x	acc5y	acc5z	GM1R	acc6x	acc6y	acc6z	GM2R	acc7x	acc7y	acc7z	GM3R	acc8x	acc8y	acc8z	BLDL	acc9x	acc9y	acc9z	BGM1L	acc10x	acc10y	acc10z	BGM2L	acc11x	acc11y	acc11z	BGM3L	acc12x	acc12y	acc12z	BLDR
Rate	1200	1200	1200	1200	1200	1200	1200	1200	1200	1200	1200	1200	1200	1200	1200	1200	1200	1200	1200	1200	1200	1200	1200	1200	1200	1200	1200	1200	1200	1200	1200	1200	1200	1200	1200	1200	1200	1200	1200	1200	1200	1200	1200	1200	1200	1200	1200	1200	1200
Range	5000	5000	5000	5000	5000	5000	5000	5000	5000	5000	5000	5000	5000	5000	5000	5000	5000	5000	5000	5000	5000	5000	5000	5000	5000	5000	5000	5000	5000	5000	5000	5000	5000	5000	5000	5000	5000	5000	5000	5000	5000	5000	5000	5000	5000	5000	5000	5000	5000
0.000000	-26	40	87	-59	-109	-34	15	-16	-18	3	-74	-66	-94	-13	-26	-59	-104	34	-69	-33	-105	-24	-99	-73	-68	-3	-97	-15	-73	-72	-145	-76	-159	-9494	-771	-28698	-118	-15146	-10748	-22188	-224	-13133	-14914	-19229	-194	-14986	-16421	-20833	15
0.000833	-28	41	64	-61	-110	-34	11	-18	-16	3	-75	-66	-97	-15	-32	-64	-102	32	-87	-34	-104	-24	-100	-70	-66	-3	-100	-14	-68	-68	-145	-78	-138	-9725	-589	-28512	-31	-15018	-10739	-22609	-279	-12840	-14951	-19265	-169	-14699	-16595	-20652	9
0.001667	-26	41	88	-60	-110	-33	16	-15	-21	2	-74	-66	-100	-19	-21	-60	-100	35	-85	-33	-111	-27	-92	-68	-64	-1	-100	-14	-77	-72	-147	-74	-138	-9945	-397	-28334	-39	-14889	-10726	-23038	-229	-12564	-14994	-19323	-144	-14430	-16773	-20422	17
0.002500	-28	43	89	-60	-111	-30	11	-16	-22	4	-73	-80	-99	-14	-31	-61	-102	35	-88	-34	-105	-23	-100	-68	-65	-1	-98	-14	-96	-70	-149	-75	-181	-10166	-201	-28162	-53	-14751	-10714	-23469	-224	-12307	-15040	-19394	-111	-14184	-16948	-20143	-30
0.003333	-25	44	90	-59	-107	-32	12	-16	-15	3	-73	-63	-96	-12	-29	-59	-100	34	-84	-30	-102	-19	-100	-68	-65	-3	-98	-15	-73	-67	-145	-74	-194	-10379	6	-27987	-61	-14621	-10717	-23891	-187	-12067	-15093	-19483	-44	-13958	-17120	-19808	-73
0.004167	-25	42	90	-58	-105	-30	13	-15	-15	6	-68	-63	-94	-13	-28	-57	-97	36	-84	-32	-104	-23	-97	-66	-63	2	-96	-12	-74	-75	-145	-73	-161	-10590	224	-27818	-14	-14496	-10718	-24308	-127	-11849	-15154	-19573	0	-13753	-17281	-19419	-80
0.005000	-23	45	92	-59	-107	-31	15	-12	-14	5	-70	-64	-93	-15	-27	-58	-98	36	-82	-31	-97	-19	-100	-65	-60	0	-98	-14	-73	-68	-145	-70	-107	-10793	459	-27637	-42	-14377	-10732	-24705	-80	-11656	-15223	-19646	30	-13576	-17423	-18975	-94
0.005833	-25	39	89	-59	-105	-34	13	-16	-6	5	-68	-62	-96	-15	-29	-59	-100	37	-83	-34	-104	-22	-86	-69	-64	0	-98	-14	-75	-70	-147	-76	-59	-10993	707	-27459	-38	-14267	-10765	-25087	-32	-11485	-15305	-19739	38	-13422	-17550	-18473	-81
0.006667	-30	40	86	-63	-111	-35	10	-21	-22	0	-74	-69	-98	-16	-33	-65	-101	32	-85	-36	-103	-26	-105	-70	-66	-3	-103	-18	-77	-78	-153	-78	-19	-11180	972	-27268	-66	-14161	-10812	-25447	3	-11341	-15389	-19811	50	-13291	-17653	-17917	-49
0.007500	-30	38	80	-65	-115	-40	7	-19	-19	-4	-76	-69	-98	-18	-34	-63	-100	33	-85	-38	-109	-25	-104	-69	-64	1	-103	-16	-72	-74	-148	-76	-24	-11347	1253	-27053	-65	-14056	-10861	-25765	21	-11212	-15467	-19834	128	-13171	-17718	-17298	-57
0.008333	-27	41	87	-61	-109	-35	11	-18	-17	4	-70	-66	-98	-18	-32	-61	-100	34	-82	-34	-125	-23	-102	-68	-64	0	-102	-16	-78	-75	-152	-77	-8	-11498	1556	-26818	40	-13958	-10925	-26049	68	-11107	-15536	-19831	247	-13073	-17758	-16638	-90
0.009167	-28	39	89	-62	-114	-36	11	-15	-21	5	-72	-62	-97	-17	-34	-60	-102	35	-84	-34	-105	-24	-103	-70	-65	1	-105	-15	-74	-72	-151	-81	60	-11624	1877	-26556	17	-13873	-11003	-26291	115	-11028	-15600	-19785	329	-12997	-17755	-15931	-127
0.010000	-28	39	89	-59	-108	-33	9	-14	-19	5	-72	-65	-99	-3	-30	-60	-97	33	-83	-32	-107	-22	-103	-68	-64	0	-99	-14	-75	-75	-149	-76	84	-11725	2207	-26256	-6	-13792	-11085	-26483	183	-10967	-15642	-19694	415	-12928	-17718	-15195	-141
0.010833	-8	45	88	-59	-112	-34	11	-15	-21	6	-68	-61	-94	-15	-29	-58	-99	36	-82	-35	-104	-22	-91	-67	-65	0	-99	-14	-69	-74	-147	-76	70	-11796	2550	-25924	30	-13733	-11178	-26626	209	-10935	-15666	-19543	485	-12871	-17642	-14421	-67
0.011667	-26	44	87	-60	-108	-32	13	-15	-17	6	-68	-61	-96	-15	-30	-64	-102	34	-83	-32	-102	-22	-99	-69	-62	3	-100	-11	-70	-70	-150	-76	32	-11840	2902	-25553	-5	-13687	-11270	-26712	173	-10923	-15657	-19343	468	-12824	-17526	-13641	45
0.012500	-23	43	88	-60	-107	-34	5	-15	-17	3	-72	-63	-96	-17	-31	-61	-98	34	-84	-33	-103	-23	-100	-70	-63	-1	-105	-13	-75	-73	-149	-76	-16	-11847	3260	-25123	-58	-13654	-11358	-26738	181	-10930	-15620	-19085	459	-12776	-17373	-12850	50
0.013333	-27	40	86	-59	-109	-34	12	-14	-17	4	-73	-63	-97	-16	-29	-61	-88	11	-88	-31	-108	-23	-100	-69	-66	0	-101	-14	-76	-72	-148	-76	-132	-11823	3623	-24661	-98	-13640	-11438	-26707	202	-10959	-15548	-18760	458	-12732	-17184	-12067	-27
0.014167	-28	40	79	-66	-111	-36	9	-15	-19	19	-76	-66	-97	-16	-31	-62	-99	32	-86	-32	-105	-25	-101	-69	-65	-5	-105	-16	-72	-73	-151	-81	-119	-11764	3991	-24145	-53	-13651	-11503	-26611	216	-11013	-15436	-18382	433	-12683	-16959	-11306	-76
0.015000	-28	37	84	-62	-111	-38	9	-35	-22	3	-77	-66	-100	-12	-38	-64	-102	29	-90	-38	-111	-26	-104	-72	-67	-3	-103	-17	-79	-75	-150	-80	-56	-11675	4356	-23586	-56	-13674	-11546	-26451	222	-11081	-15281	-17951	401	-12634	-16706	-10576	-85
0.015833	-27	36	82	-61	-113	-39	5	-22	-23	3	-76	-70	-102	-21	-33	-62	-101	34	-84	-34	-108	-23	-114	-73	-65	0	-101	-29	-76	-74	-147	-79	-77	-11549	4731	-22976	-48	-13703	-11556	-26225	191	-11156	-15083	-17466	384	-12565	-16422	-9885	-41
0.016667	-26	39	86	-59	-114	-33	10	-10	-21	4	-73	-90	-96	-15	-29	-58	-102	35	-83	-32	-103	-24	-98	-69	-65	0	-98	-13	-72	-70	-146	-74	-46	-11400	5105	-22329	-18	-13776	-11539	-25942	133	-11248	-14830	-16944	342	-12491	-16107	-9253	-30
0.017500	-24	45	88	-59	-109	-33	3	-15	-18	5	-73	-62	-96	-17	-29	-60	-99	37	-84	-31	-102	-27	-97	-68	-63	-6	-96	-13	-70	-69	-148	-68	18	-11223	5472	-21648	30	-13815	-11476	-25595	54	-11347	-14577	-16387	264	-12402	-15777	-8690	-27
0.018333	-25	42	89	-57	-110	-33	11	-13	-15	5	-72	-49	-93	-15	-28	-60	-94	36	-81	-30	-102	-23	-98	-67	-62	1	-97	-11	-68	-68	-144	-74	44	-11028	5845	-20939	39	-13881	-11377	-25193	59	-11454	-14274	-15806	219	-12307	-15427	-8209	33
0.019167	-22	44	91	-58	-107	-32	13	-13	-22	5	-72	-65	-96	-17	-30	-60	-98	36	-82	-32	-102	-23	-96	-66	-61	0	-100	-13	-74	-76	-147	-77	58	-10822	6207	-20217	40	-13955	-11227	-24735	26	-11566	-13939	-15210	146	-12196	-15077	-7821	63
0.020000	-26	42	90	-59	-111	-33	10	-14	-17	5	-75	-63	-96	-16	-31	-74	-100	35	-83	-31	-104	-24	-99	-70	-65	-5	-100	-12	-75	-68	-147	-74	-3	-10613	6575	-19479	-107	-14024	-11033	-24226	-70	-11676	-13581	-14616	43	-12079	-14716	-7530	60
0.020833	-24	36	88	-59	-108	-34	13	-13	-21	3	-74	-65	-96	-18	-30	-62	-107	21	-109	-35	-107	-24	-100	-73	-64	-3	-98	-13	-72	-70	-146	-77	-22	-10379	6937	-18742	-264	-14089	-10791	-23673	-132	-11776	-13204	-14024	-59	-11946	-14353	-7337	96
0.021667	-26	26	89	-59	-98	-31	12	-16	-19	4	-72	-55	-97	-17	-31	-59	-99	34	-81	-31	-105	-24	-101	-67	-63	-3	-97	-11	-74	-79	-148	-73	21	-10141	7301	-18009	-277	-14144	-10500	-23079	-237	-11872	-12815	-13457	-250	-11810	-13989	-7257	95
0.022500	-26	40	85	-64	-112	-34	12	-14	-21	4	-74	-66	-98	-17	-32	-61	-100	34	-86	-33	-115	-23	-100	-69	-66	0	-99	-14	-74	-72	-134	-74	35	-9912	7648	-17311	-181	-14186	-10163	-22456	-289	-11951	-12424	-12917	-379	-11667	-13636	-7283	51
0.023333	-27	42	85	-59	-110	-32	11	-13	-21	-9	-74	-66	-98	-16	-30	-60	-108	35	-84	-33	-108	-24	-99	-68	-68	-6	-102	-14	-76	-70	-150	-75	24	-9678	7994	-16650	-117	-14208	-9790	-21807	-216	-12016	-12030	-12427	-388	-11523	-13287	-7423	57
0.024167	-31	38	86	-62	-109	-34	9	-15	-23	3	-76	-64	-98	-15	-30	-65	-100	35	-80	-32	-105	-22	-93	-68	-61	2	-97	-11	-74	-70	-150	-69	57	-9454	8327	-16039	-81	-14213	-9377	-21121	-150	-12060	-11634	-11972	-414	-11380	-12950	-7660	93
0.025000	-25	43	94	-58	-104	-33	27	-11	-17	6	-72	-63	-102	-16	-27	-59	-96	35	-83	-30	-102	-21	-99	-69	-62	0	-99	-11	-73	-65	-145	-70	78	-9230	8642	-15485	-139	-14188	-8930	-20423	-180	-12071	-11254	-11588	-479	-11235	-12618	-8007	80
0.025833	-25	40	87	-60	-111	-33	11	-13	-18	6	-72	-65	-96	-18	-27	-60	-99	35	-83	-34	-104	-19	-119	-70	-63	-1	-99	-12	-72	-70	-148	-74	66	-9014	8931	-15009	-125	-14140	-8470	-19718	-182	-12063	-10887	-11272	-472	-11102	-12309	-8445	51
0.026667	-9	41	85	-62	-122	-34	11	-17	-15	5	-73	-64	-98	-17	-29	-60	-103	34	-84	-34	-104	-25	-101	-72	-64	-1	-102	-9	-75	-70	-151	-75	15	-8803	9180	-14614	-67	-14077	-7990	-19014	-154	-12026	-10539	-11029	-464	-10976	-12004	-8975	52
0.027500	-23	40	86	-62	-110	-36	12	-14	-18	5	-73	-64	-96	-14	-29	-57	-102	37	-84	-32	-108	-24	-101	-68	-65	0	-103	-13	-72	-68	-148	-73	-7	-8590	9419	-14312	-27	-13959	-7507	-18304	-167	-11958	-10212	-10858	-458	-10851	-11708	-9581	41
0.028333	-26	43	88	-51	-109	-34	12	-12	-18	6	-72	-81	-100	-16	-29	-59	-99	37	-83	-32	-105	-21	-100	-67	-62	0	-100	-11	-72	-67	-165	-77	0	-8383	9598	-14101	-48	-13829	-7027	-17625	-88	-11863	-9902	-10762	-343	-10745	-11430	-10259	41
0.029167	-25	42	88	-59	-109	-34	13	-13	-21	5	-70	-62	-95	-13	-26	-55	-100	36	-81	-30	-104	-23	-99	-68	-63	-1	-98	-10	-72	-68	-147	-75	-76	-8176	9727	-13985	94	-13673	-6550	-16900	-11	-11742	-9617	-10751	-285	-10648	-11152	-10979	-3
0.030000	-23	45	89	-58	-109	-41	17	-13	-17	8	-70	-64	-99	-11	-26	-56	-99	38	-81	-33	-104	-21	-99	-67	-60	4	-100	-12	-73	-67	-146	-74	-207	-7962	9790	-13962	96	-13488	-6086	-16214	18	-11593	-9353	-10812	-338	-10569	-10886	-11758	-27
0.030833	-23	43	88	-60	-109	-32	12	-14	-18	6	-69	-65	-93	-12	-26	-57	-99	37	-82	-34	-102	-22	-100	-69	-62	0	-101	-10	-70	-65	-146	-76	-203	-7746	9798	-14027	119	-13292	-5648	-15545	40	-11427	-9112	-10941	-345	-10502	-10622	-12571	34
0.031667	-25	42	87	-31	-108	-30	17	-12	-22	5	-70	-64	-92	-12	-29	-62	-101	35	-85	-32	-104	-23	-100	-72	-66	-1	-101	-12	-73	-67	-151	-81	-207	-7520	9715	-14171	260	-13077	-5238	-14896	68	-11237	-8893	-11139	-366	-10451	-10359	-13414	50
0.032500	-27	40	84	-62	-111	-35	9	-19	-24	2	-75	-67	-99	-14	-30	-60	-105	33	-83	-32	-107	-25	-101	-73	-65	-3	-107	-12	-74	-67	-147	-78	-299	-7277	9564	-14382	342	-12847	-4856	-14260	115	-11035	-8692	-11396	-378	-10412	-10086	-14273	37
0.033333	-27	39	86	-60	-111	-34	12	-15	-18	4	-73	-66	-90	-13	-29	-83	-102	32	-86	-36	-105	-24	-101	-73	-63	0	-102	-14	-72	-70	-148	-79	-304	-7018	9323	-14650	274	-12604	-4509	-13643	106	-10822	-8505	-11692	-232	-10384	-9814	-15130	42
0.034167	-25	38	84	-60	-110	-32	13	-16	-19	3	-72	-66	-96	-12	-30	-59	-102	35	-84	-15	-104	-22	-101	-73	-64	-3	-103	-13	-77	-69	-148	-80	-235	-6758	9017	-14955	317	-12357	-4198	-13046	79	-10597	-8337	-12034	-167	-10372	-9533	-15983	56
0.035000	-17	43	84	-76	-114	-33	10	-15	-19	3	-73	-65	-97	-15	-32	-61	-100	33	-86	-33	-107	-25	-112	-73	-65	0	-100	-12	-77	-69	-148	-79	-177	-6472	8634	-15288	302	-12105	-3922	-12471	99	-10374	-8179	-12402	-183	-10367	-9241	-16829	76
0.035833	-21	41	86	-61	-111	-33	11	-14	-21	5	-75	-69	-97	-13	-30	-58	-98	33	-85	-33	-104	-21	-100	-70	-64	-1	-101	-12	-72	-68	-146	-77	-143	-6175	8177	-15629	155	-11848	-3682	-11910	66	-10153	-8030	-12776	-84	-10373	-8935	-17651	47
0.036667	-25	40	89	-59	-107	-32	17	-12	3	7	-72	-62	-94	-11	-27	-55	-98	35	-82	-31	-102	-21	-99	-68	-64	2	-98	-11	-68	-64	-145	-74	-136	-5855	7669	-15961	115	-11599	-3481	-11395	0	-9931	-7889	-13158	-52	-10387	-8621	-18446	-5
0.037500	-22	43	89	-58	-105	-29	16	-12	-13	7	-68	-61	-94	-12	-32	-55	-98	35	-77	-28	-100	-19	-98	-67	-61	3	-97	-9	-70	-68	-146	-76	-158	-5525	7114	-16280	172	-11355	-3319	-10897	-19	-9725	-7757	-13537	-120	-10416	-8291	-19179	-69
0.038333	-19	46	89	-53	-110	-31	15	-12	-13	8	-69	-63	-76	-11	-28	-56	-95	36	-83	-32	-103	-19	-98	-68	-63	3	-98	-10	-67	-64	-143	-73	-179	-5185	6530	-16565	194	-11123	-3196	-10431	-12	-9530	-7628	-13895	-145	-10453	-7955	-19923	-113
0.039167	-23	49	92	-57	-105	-30	16	-15	-15	7	-70	-61	-94	-17	-30	-59	-100	36	-82	-29	-101	-22	-100	-70	-64	1	-98	-10	-69	-68	-146	-75	-114	-4839	5934	-16811	199	-10896	-3104	-9994	5	-9347	-7505	-14223	-131	-10502	-7603	-20588	-70
0.040000	-25	49	87	-58	-110	-59	13	-15	-21	4	-73	-62	-97	-16	-29	-60	-100	34	-84	-31	-104	-25	-102	-70	-65	-5	-101	-11	-72	-68	-151	-76	-29	-4483	5341	-17028	191	-10687	-3048	-9590	11	-9182	-7386	-14519	-169	-10553	-7262	-21194	-28
0.040833	-26	37	87	-61	-113	-34	10	-18	-19	1	-74	-64	-99	-18	-32	-61	-101	30	-87	-36	-105	-23	-103	-69	-67	0	-102	-13	-73	-68	-149	-75	-39	-4123	4761	-17158	212	-10478	-3016	-9204	0	-9019	-7258	-14762	-252	-10608	-6905	-21728	-65
0.041667	-24	42	78	-61	-110	-31	13	-17	-19	3	-73	-64	-96	-14	-30	-57	-98	32	-84	-32	-104	-22	-99	-67	-62	0	-101	-10	-74	-69	-148	-73	-34	-3755	4226	-17252	162	-10282	-3023	-8886	-81	-8869	-7137	-14960	-297	-10671	-6553	-22201	-65
0.042500	-23	40	88	-59	-109	-31	13	-18	-17	4	-69	-63	-94	-13	-31	-60	-126	37	-85	-30	-105	-21	-101	-68	-64	6	-97	-11	-74	-67	-147	-74	-42	-3394	3744	-17301	196	-10091	-3056	-8593	-148	-8730	-7016	-15093	-415	-10720	-6207	-22587	2
0.043333	-25	44	90	-58	-112	-19	11	-13	-17	6	-73	-62	-95	-15	-26	-53	-99	35	-83	-32	-105	-21	-98	-66	-66	-4	-100	-12	-74	-64	-145	-88	-52	-3040	3328	-17300	268	-9907	-3114	-8338	-202	-8589	-6895	-15168	-535	-10769	-5877	-22886	-3
0.044167	-22	18	90	-59	-104	-28	17	-13	-16	7	-69	-59	-94	-10	-28	-47	-98	35	-82	-32	-103	-21	-101	-64	-64	-1	-97	-9	-69	-68	-143	-72	-11	-2688	2986	-17265	232	-9730	-3202	-8121	-155	-8449	-6777	-15172	-550	-10803	-5563	-23080	22
0.045000	-22	45	92	-55	-108	-28	33	-13	-13	7	-68	-63	-93	-12	-25	-58	-95	35	-81	-31	-100	-18	-99	-66	-60	2	-98	-10	-72	-67	-146	-72	7	-2353	2726	-17201	235	-9543	-3322	-7948	50	-8313	-6672	-15116	-475	-10822	-5284	-23168	147
0.045833	-24	42	90	-57	-109	-30	15	-12	-17	8	-69	-62	-109	-16	-28	-58	-101	34	-83	-31	-120	-24	-100	-66	-66	0	-98	-12	-75	-66	-146	-74	-4	-2026	2550	-17121	201	-9363	-3472	-7818	21	-8160	-6574	-14994	-320	-10809	-5040	-23146	330
0.046667	-25	42	89	-60	-110	-31	12	-14	-18	5	-81	-65	-99	-17	-31	-59	-100	33	-84	-31	-105	-25	-102	-68	-53	-3	-99	-12	-76	-70	-166	-76	-22	-1713	2454	-17032	127	-9170	-3648	-7724	-121	-8001	-6490	-14808	-353	-10772	-4833	-23006	484
0.047500	-25	43	88	-60	-113	-39	11	-15	-21	4	-74	-66	-99	-10	-30	-60	-102	34	-85	-43	-104	-24	-103	-70	-65	-3	-100	-15	-73	-69	-146	-78	27	-1413	2437	-16947	123	-8968	-3850	-7673	-160	-7825	-6424	-14562	-558	-10682	-4667	-22737	339
0.048333	-27	43	90	-59	-111	-31	15	-17	-17	3	-76	-69	-99	-18	-31	-63	-105	29	-85	-34	-105	-23	-102	-69	-67	-5	-101	-15	-77	-72	-151	-81	66	-1135	2488	-16870	97	-8749	-4084	-7656	-253	-7624	-6373	-14256	-656	-10560	-4562	-22359	258
0.049167	-27	41	87	-62	-113	-39	11	-23	-22	2	-76	-66	-100	-15	-33	-61	-101	34	-84	-32	-103	-27	-105	-70	-65	-1	-101	-13	-73	-72	-148	-79	82	-867	2601	-16806	27	-8520	-4332	-7671	-256	-7404	-6339	-13899	-679	-10384	-4507	-21847	258
0.050000	-27	41	88	-55	-109	-35	12	-12	-15	8	-52	-64	-97	-16	-29	-60	-100	34	-84	-31	-104	-24	-100	-67	-64	-1	-99	-13	-74	-69	-147	-78	109	-616	2749	-16757	-60	-8274	-4605	-7718	-194	-7152	-6332	-13499	-679	-10149	-4507	-21228	239
0.050833	-24	42	89	-58	-112	-33	15	-14	-18	6	-73	-66	-99	-13	-28	-60	-99	36	-85	-32	-107	-23	-100	-67	-66	-1	-102	-12	-73	-70	-146	-76	74	-376	2922	-16736	-82	-8017	-4896	-7794	-242	-6881	-6348	-13064	-624	-9861	-4565	-20504	271
0.051667	-25	38	86	-57	-104	-34	15	-12	-15	4	-73	-63	-94	-11	-28	-60	-99	32	-85	-31	-104	-22	-99	-66	-68	-1	-99	-13	-70	-69	-146	-80	43	-154	3088	-16725	-121	-7740	-5206	-7894	-269	-6576	-6382	-12584	-511	-9511	-4682	-19679	211
0.052500	-26	42	89	-57	-111	-35	16	-15	-18	5	-73	-67	-103	-15	-29	-58	-101	33	-83	-33	-104	-24	-101	-68	-64	0	-102	-17	-73	-70	-147	-78	87	54	3244	-16730	-148	-7456	-5524	-8015	-254	-6251	-6442	-12087	-389	-9101	-4855	-18771	160
0.053333	-26	40	86	-62	-112	-34	15	-13	-16	6	-75	-63	-94	-14	-30	-58	-99	33	-86	-32	-108	-24	-100	-68	-63	-4	-102	-14	-75	-72	-148	-78	115	244	3364	-16745	-208	-7160	-5846	-8151	-275	-5900	-6522	-11568	-280	-8639	-5074	-17802	147
0.054167	-25	39	84	-59	-108	-35	16	-14	-18	4	-77	-69	-93	-17	-30	-57	-101	34	-83	-32	-109	-25	-101	-67	-64	-19	-103	-15	-75	-73	-147	-79	126	429	3437	-16752	-273	-6859	-6168	-8300	-264	-5524	-6620	-11042	-217	-8131	-5335	-16777	76
0.055000	-28	38	85	-65	-112	-36	12	-18	-22	6	-76	-66	-99	-18	-30	-60	-98	35	-83	-34	-118	-25	-100	-70	-65	0	-101	-13	-72	-74	-149	-56	120	600	3447	-16754	-263	-6554	-6485	-8452	-287	-5132	-6730	-10516	-240	-7560	-5630	-15734	-3
0.055833	-25	40	88	-58	-108	-40	12	-15	-15	6	-73	-68	-91	-17	-32	-59	-99	35	-84	-32	-103	-22	-104	-69	-62	0	-100	-13	-75	-73	-146	-78	35	760	3386	-16733	-367	-6242	-6784	-8608	-396	-4730	-6853	-9993	-376	-6997	-5950	-14672	-43
0.056667	-23	41	95	-61	-109	-35	13	-16	-18	5	-73	-66	-96	-15	-30	-58	-99	36	-85	-32	-104	-25	-102	-70	-57	1	-101	-15	-75	-72	-143	-76	-52	911	3246	-16693	-408	-5942	-7068	-8760	-474	-4324	-6988	-9487	-452	-6402	-6280	-13618	-19
0.057500	-25	41	86	-59	-108	-33	15	-14	-18	5	-77	-57	-94	-16	-30	-60	-99	36	-85	-29	-97	-21	-100	-80	-61	1	-100	-12	-76	-70	-146	-75	-52	1039	3030	-16613	-400	-5646	-7316	-8899	-483	-3914	-7120	-8995	-443	-5804	-6615	-12589	0
0.058333	-27	39	87	-58	-110	-34	15	-13	-16	4	-75	-63	-97	-15	-31	-62	-101	35	-82	-30	-104	-21	-102	-68	-64	-1	-99	-11	-70	-70	-146	-74	-39	1165	2736	-16494	-474	-5374	-7536	-9035	-496	-3511	-7252	-8524	-372	-5223	-6939	-11605	-68
0.059167	-24	43	88	-57	-110	-35	15	-14	-17	5	-70	-62	-97	-16	-18	-60	-98	35	-83	-31	-105	-23	-121	-68	-62	-3	-98	-13	-72	-73	-146	-75	-90	1282	2371	-16336	-475	-5099	-7712	-9146	-456	-3118	-7379	-8089	-287	-4669	-7241	-10685	-97
0.060000	-5	43	87	-60	-109	-34	12	-14	-14	5	-74	-62	-94	-16	-29	-60	-96	34	-86	-34	-103	-23	-103	-62	-62	-3	-102	-13	-73	-74	-145	-55	-124	1384	1950	-16123	-334	-4848	-7849	-9238	-371	-2749	-7490	-7687	-220	-4169	-7507	-9826	-88
0.060833	-22	40	88	-60	-108	-33	12	-13	-19	5	-73	-64	-95	-16	-29	-51	-97	33	-86	-32	-103	-22	-99	-67	-62	0	-99	-13	-70	-67	-147	-75	-133	1484	1476	-15866	-300	-4611	-7935	-9299	-340	-2398	-7585	-7319	-210	-3727	-7728	-9049	-127
0.061667	-24	52	90	-58	-109	-31	12	-11	-18	6	-74	-61	-95	-16	-29	-57	-97	36	-85	-29	-104	-23	-98	-67	-74	-3	-98	-11	-72	-67	-145	-72	-128	1575	970	-15562	-260	-4400	-7967	-9330	-430	-2079	-7662	-6996	-285	-3347	-7896	-8352	-150
0.062500	-27	43	87	-61	-105	-31	17	-13	-15	8	-74	-62	-98	-17	-30	-59	-99	32	-86	-29	-104	-18	-107	-63	-62	0	-102	-11	-73	-67	-146	-72	-94	1670	434	-15215	-231	-4203	-7940	-9322	-465	-1792	-7710	-6706	-289	-3045	-8001	-7734	-169
0.063333	-24	45	93	-55	-107	-30	16	-10	-17	6	-70	-60	-87	-15	-29	-57	-97	36	-83	-30	-100	-19	-97	-67	-61	1	-99	-12	-69	-66	-142	-73	-88	1760	-102	-14826	-317	-4022	-7877	-9272	-432	-1542	-7734	-6453	-235	-2833	-8041	-7208	-194
0.064167	-32	45	89	-57	-104	-29	16	-13	-14	8	-69	-61	-92	-13	-30	-58	-95	35	-84	-31	-101	-21	-99	-62	-60	1	-97	-9	-70	-67	-143	-72	-87	1848	-654	-14414	-340	-3856	-7733	-9178	-358	-1331	-7726	-6233	-237	-2695	-8006	-6751	-227
0.065000	-22	44	89	-55	-107	-29	13	-19	-15	6	-72	-64	-97	-16	-27	-58	-96	34	-82	-24	-104	-23	-98	-66	-65	0	-98	-16	-75	-61	-136	-73	-49	1937	-1198	-13972	-263	-3701	-7568	-9035	-297	-1163	-7696	-6068	-246	-2647	-7902	-6366	-240
0.065833	-25	39	86	-59	-109	-34	12	-17	-27	3	-73	-64	-97	-18	-22	-64	-99	34	-81	-33	-107	-24	-101	-69	-62	0	-98	-12	-73	-66	-147	-75	-25	2033	-1727	-13510	-218	-3546	-7342	-8844	-343	-1038	-7624	-5920	-207	-2657	-7724	-6030	-200
0.066667	-24	40	86	-59	-99	-33	12	-15	-18	3	-73	-66	-100	-22	-33	-62	-101	30	-86	-35	-107	-27	-101	-70	-67	-1	-99	-16	-77	-74	-148	-76	-44	2144	-2246	-13036	-109	-3395	-7066	-8596	-323	-951	-7525	-5798	-151	-2734	-7474	-5734	-143
0.067500	-26	41	88	-57	-112	-32	11	-15	-16	3	-69	-65	-101	-29	-29	-59	-99	32	-84	-33	-108	-24	-84	-67	-65	0	-100	-11	-74	-68	-147	-76	-78	2251	-2735	-12562	-12	-3219	-6745	-8297	-199	-900	-7388	-5699	-53	-2863	-7157	-5468	-143
0.068333	-17	44	89	-60	-109	-31	13	-13	-16	8	-73	-64	-97	-18	-31	-58	-99	34	-82	-34	-104	-22	-97	-66	-65	-3	-98	-11	-73	-67	-148	-76	-59	2377	-3207	-12084	60	-3077	-6386	-7940	-133	-880	-7217	-5605	46	-3015	-6778	-5220	-195
0.069167	-24	42	89	-59	-108	-31	11	-16	-16	5	-72	-64	-97	-16	-29	-59	-98	35	-99	-33	-102	-22	-99	-69	-64	0	-97	-11	-70	-66	-146	-74	-61	2517	-3659	-11617	69	-2903	-5991	-7539	-120	-891	-7015	-5519	156	-3190	-6353	-4975	-187
0.070000	-24	43	89	-57	-117	-31	9	-12	-17	7	-69	-61	-95	-16	-26	-58	-98	35	-80	-31	-101	-21	-98	-67	-64	1	-95	-9	-74	-67	-146	-74	-70	2671	-4094	-11140	84	-2716	-5564	-7089	-3	-922	-6776	-5421	208	-3369	-5891	-4723	-127
0.070833	-24	42	90	-52	-107	-31	17	-17	-16	7	-68	-60	-95	-14	-26	-58	-98	12	-80	-29	-104	-19	-98	-68	-65	2	-96	-9	-73	-66	-143	-74	-67	2841	-4521	-10690	0	-2513	-5113	-6600	105	-975	-6503	-5312	139	-3530	-5396	-4449	-143
0.071667	-23	41	87	-56	-91	-31	16	-10	-15	7	-69	-61	-97	-14	-26	-59	-100	34	-80	-29	-103	-18	-94	-66	-60	3	-97	-9	-73	-64	-149	-75	-52	3027	-4940	-10240	-45	-2301	-4634	-6074	150	-1021	-6193	-5177	73	-3667	-4882	-4156	-203
0.072500	-23	42	89	-58	-105	-31	16	-14	-16	5	-85	-62	-95	-14	-27	-56	-97	35	-84	-30	-104	-19	-95	-68	-63	-3	-101	-9	-72	-66	-145	-75	-52	3225	-5349	-9802	-26	-2076	-4137	-5528	171	-1079	-5847	-5005	54	-3794	-4358	-3813	-147
0.073333	-27	30	85	-60	-121	-33	15	-14	-23	5	-46	-64	-98	-18	-29	-62	-103	30	-87	-35	-108	-21	-99	-72	-65	-3	-100	-13	-105	-72	-150	-78	-103	3437	-5762	-9390	3	-1839	-3603	-4966	166	-1126	-5464	-4793	30	-3817	-3846	-3480	-112
0.074167	-31	38	82	-62	-113	-36	10	-21	-24	2	-77	-66	-101	-18	-31	-60	-101	30	-83	-34	-104	-25	-102	-72	-68	-3	-101	-13	-77	-72	-146	-77	-113	3660	-6159	-8951	57	-1598	-3090	-4384	202	-1154	-5039	-4534	8	-3805	-3331	-3096	-129
0.075000	-25	38	87	-62	-111	-33	12	-18	-18	5	-74	-66	-97	-16	-29	-59	-99	29	-86	-39	-107	-29	-101	-70	-67	-3	-103	-13	-73	-70	-152	-78	-81	3885	-6562	-8534	120	-1340	-2542	-3805	228	-1168	-4578	-4216	16	-3738	-2839	-2686	-142
0.075833	-27	37	87	-60	-110	-34	17	-14	-17	2	-72	-65	-98	-18	-29	-57	-102	33	-91	-34	-104	-21	-100	-72	-65	0	-101	-12	-77	-69	-146	-76	-64	4117	-6949	-8112	74	-1084	-1980	-3234	163	-1146	-4080	-3847	96	-3614	-2371	-2263	-151
0.076667	-22	40	89	-59	-101	-33	16	-15	-15	8	-72	-63	-96	-14	-28	-55	-99	36	-82	-30	-104	-17	-100	-67	-62	1	-98	-7	-74	-108	-147	-73	-66	4343	-7319	-7697	112	-839	-1409	-2680	133	-1095	-3553	-3423	173	-3433	-1913	-1821	-196
0.077500	-22	44	90	-57	-110	-32	18	-12	-14	17	-72	-62	-98	-15	-28	-55	-97	35	-90	-31	-104	-18	-97	-66	-61	2	-98	-8	-72	-67	-147	-73	-75	4556	-7671	-7290	129	-609	-823	-2160	15	-1023	-2997	-2951	132	-3207	-1494	-1379	-190
0.078333	-25	43	88	-64	-109	-33	16	-11	-16	8	-74	-62	-97	-12	-26	-55	-99	35	-83	-33	-104	-19	-97	-69	-62	0	-100	-8	-70	-65	-146	-74	-81	4745	-7992	-6881	3	-378	-231	-1674	-16	-901	-2410	-2433	114	-2938	-1096	-962	-153
0.079167	-24	39	88	-55	-110	-30	16	-14	-15	5	-67	-64	-96	-12	-29	-57	-84	36	-82	-29	-103	-26	-98	-67	-63	1	-97	-9	-75	-70	-147	-74	-102	4916	-8267	-6485	2	-177	373	-1226	76	-747	-1809	-1879	91	-2636	-723	-556	-177
0.080000	-21	42	90	-53	-105	-33	15	-25	-14	7	-70	-63	-97	-13	-27	-57	-97	37	-84	-32	-104	-24	-100	-69	-62	-1	-98	-12	-75	-67	-146	-73	-119	5048	-8496	-6099	64	4	989	-834	77	-565	-1198	-1298	9	-2329	-371	-184	-164
0.080833	-27	40	87	-58	-109	-34	22	-16	-17	3	-75	-62	-99	-14	-30	-60	-111	35	-88	-33	-105	-22	-100	-67	-63	0	-99	-11	-72	-69	-148	-77	-121	5145	-8661	-5724	-68	153	1618	-489	-77	-350	-570	-705	-67	-2006	-27	145	-91
0.081667	-23	41	78	-57	-108	-33	11	-17	-18	0	-75	-63	-97	-14	-30	-60	-103	33	-87	-36	-107	-22	-100	-73	-70	-5	-82	-13	-57	-72	-149	-79	-148	5197	-8751	-5373	-84	274	2242	-201	-264	-112	50	-114	-46	-1687	306	433	-86
0.082500	-28	36	81	-60	-110	-36	9	-22	-18	0	-75	-66	-97	-15	-30	-62	-102	40	-85	-35	-105	-22	-100	-68	-64	0	-99	-12	-75	-69	-148	-75	-139	5201	-8763	-5053	-62	369	2872	33	-413	151	674	466	23	-1375	646	665	-70
0.083333	-24	40	90	-58	-110	-34	12	-14	6	6	-74	-64	-97	-13	-29	-58	-101	35	-82	-32	-105	-24	-98	-69	-63	-1	-99	-13	-47	-70	-147	-73	-98	5150	-8678	-4768	-128	428	3490	207	-405	428	1286	1018	52	-1083	998	848	-58
0.084167	-23	39	88	-58	-105	-33	13	-15	-14	4	-72	-66	-81	-12	-29	-58	-98	34	-86	-33	-100	-26	-96	-67	-61	0	-97	-12	-70	-66	-146	-75	-92	5039	-8504	-4530	-215	456	4119	319	-164	730	1888	1517	28	-815	1353	980	-6
0.085000	-24	44	89	-56	-107	-34	13	-14	-16	6	-72	-64	-93	-10	-29	-60	-98	13	-82	-32	-103	-21	-98	-65	-73	0	-99	-15	-72	-68	-144	-72	-122	4873	-8236	-4352	-224	450	4723	384	-108	987	2465	1953	30	-577	1732	1064	20
0.085833	-25	43	87	-57	-110	-32	15	-15	-18	5	-78	-65	-100	-13	-30	-60	-99	36	-84	-39	-109	-24	-99	-66	-63	-1	-98	-15	-73	-67	-144	-75	-136	4635	-7867	-4243	-174	416	5308	386	-149	1252	3013	2311	176	-373	2137	1106	51
0.086667	-26	41	92	-58	-112	-33	11	-14	-19	3	-74	-65	-98	-16	-31	-61	-98	33	-84	-35	-105	-30	-97	-68	-65	-1	-100	-5	-76	-69	-154	-74	-105	4349	-7400	-4199	-93	353	5863	343	-66	1501	3547	2581	294	-203	2568	1113	70
0.087500	-27	40	88	-60	-110	-35	12	-15	-16	-3	-70	-65	-94	-16	-29	-61	-99	34	-84	-35	-103	-26	-100	-68	-63	0	-98	-13	-73	-67	-148	-73	-90	4003	-6848	-4232	-65	260	6381	267	-45	1721	4056	2753	264	-53	3032	1098	69
0.088333	-23	42	92	-58	-108	-32	13	-13	-21	5	-73	-64	-99	-17	-31	-60	-95	36	-83	-36	-107	-24	-98	-67	-61	-8	-98	-17	-73	-69	-147	-73	-112	3607	-6221	-4340	15	155	6860	123	30	1912	4534	2822	156	58	3518	1060	119
0.089167	-23	42	88	-60	-110	-34	11	-15	-17	3	-70	-94	-99	-16	-29	-60	-97	34	-84	-40	-104	-24	-102	-66	-63	-1	-99	-15	-72	-66	-145	-74	-129	3164	-5520	-4521	36	24	7291	-51	86	2056	4995	2785	36	151	4033	1012	129
0.090000	-22	39	89	-59	-109	-34	13	-15	-16	2	-73	-65	-98	-18	-32	-62	-100	36	-86	-35	-104	-40	-100	-70	-62	0	-99	-17	-74	-55	-152	-78	-129	2688	-4763	-4781	114	-125	7668	-259	105	2159	5431	2646	-75	218	4559	951	135
0.090833	-28	39	88	-60	-110	-35	7	-19	-18	2	-72	-64	-96	7	-30	-60	-98	36	-85	-32	-105	-24	-100	-66	-63	0	-98	-13	-73	-70	-142	-84	-134	2181	-3954	-5109	302	-287	7998	-499	219	2218	5849	2409	-208	277	5107	890	206
0.091667	-24	40	89	-58	-111	-32	12	-14	-17	6	-72	-64	-96	-15	-30	-60	-97	36	-88	-34	-99	-23	-99	-69	-65	0	-101	-16	-75	-48	-148	-75	-135	1655	-3116	-5491	390	-462	8262	-769	267	2225	6244	2085	-218	319	5655	815	248
0.092500	-25	40	87	-58	-109	-32	8	-16	-18	2	-72	-63	-101	-17	-29	-59	-99	34	-86	-32	-113	-21	-102	-69	-65	-3	-99	-14	-73	-72	-148	-75	-132	1121	-2249	-5922	369	-654	8468	-1066	294	2181	6635	1664	-103	355	6209	740	256
0.093333	-24	40	93	-58	-108	-34	12	-15	-18	3	-59	-63	-100	-18	-30	-60	-100	29	-86	-34	-107	-23	-100	-68	-64	-3	-100	-17	-76	-70	-131	-80	-167	587	-1392	-6388	391	-850	8618	-1387	310	2091	7014	1198	61	381	6743	646	224
0.094167	-25	43	87	-59	-113	-33	11	-15	-19	2	-77	-66	-98	-19	-36	-61	-98	32	-85	-35	-107	-24	-101	-70	-67	-4	-100	-16	-73	-70	-148	-78	-178	72	-546	-6861	423	-1061	8709	-1728	254	1951	7378	678	106	409	7264	536	218
0.095000	-27	39	51	-62	-108	-33	13	-16	-19	3	-73	-66	-98	-18	-29	-60	-101	17	-87	-33	-105	-23	-101	-69	-65	-5	-100	-16	-73	-69	-147	-77	-110	-422	286	-7338	436	-1281	8757	-2089	202	1769	7737	124	44	429	7748	404	224
0.095833	-26	41	129	-57	-109	-33	13	-16	-22	-22	-73	-65	-98	-16	-27	-60	-116	33	-84	-31	-107	-22	-101	-68	-65	-4	-98	-15	-72	-65	-149	-76	-43	-885	1090	-7795	429	-1507	8758	-2456	27	1513	8081	-439	47	449	8205	241	1
0.096667	-21	44	78	-58	-105	-32	17	-11	-14	8	-68	-63	-95	-14	-27	-57	-96	35	-82	-31	-103	-19	-97	-64	-63	3	-95	-12	-67	-66	-143	-72	-56	-1317	1853	-8223	408	-1745	8722	-2840	-105	1293	8411	-1004	45	460	8611	30	-77
0.097500	-22	45	90	-56	-108	-31	15	-11	-17	0	-61	-63	-96	-15	-29	-59	-100	35	-82	-25	-104	-22	-98	-66	-62	-1	-99	-11	-73	-69	-144	-74	-74	-1713	2569	-8593	260	-1994	8656	-3233	-142	1004	8716	-1559	-21	460	8965	-228	95
0.098333	-23	44	89	-60	-109	-32	12	2	-14	7	-72	-62	-97	-17	-30	-57	-100	34	-85	-32	-93	-26	-100	-67	-63	-1	-101	-13	-75	-49	-148	-77	-35	-2067	3232	-8915	181	-2255	8572	-3633	-271	684	8998	-2088	-1	453	9268	-544	140
0.099167	-27	39	86	-59	-114	-32	8	-15	-21	4	-75	-66	-97	-21	-31	-61	-99	30	-84	-32	-105	-22	-102	-69	-63	0	-102	-13	-74	-72	-146	-74	1	-2374	3845	-9157	84	-2518	8483	-4035	-394	345	9248	-2575	53	437	9508	-913	130
0.100000	-25	41	101	-60	-109	-33	10	-14	-15	2	-75	-63	-94	-17	-31	-61	-100	30	-86	-30	-107	-28	-103	-66	-66	-3	-100	-14	-70	-73	-137	-81	7	-2653	4403	-9316	-32	-2797	8386	-4439	-458	-11	9462	-3016	111	399	9690	-1348	165
0.100833	-28	41	87	-58	-111	-34	11	-16	-17	8	-73	-64	-98	-21	-31	-62	-102	32	-81	-33	-103	-22	-102	-70	-66	0	-102	-13	-76	-72	-151	-78	-9	-2889	4907	-9386	-51	-3076	8301	-4829	-463	-374	9635	-3407	225	337	9822	-1843	222
0.101667	-25	41	85	-59	-110	-34	10	-15	-16	4	-72	-65	-98	-18	-31	-80	-102	33	-82	-31	-109	-26	-120	-72	-63	-1	-102	-15	-76	-69	-148	-77	-13	-3096	5376	-9368	-166	-3358	8232	-5208	-462	-747	9754	-3748	206	266	9902	-2396	195
0.102500	-23	42	89	-62	-108	-32	13	-12	-13	6	-75	-65	-95	-17	-30	-61	-105	35	-84	-32	-103	-22	-99	-68	-62	-1	-98	-12	-75	-69	-148	-74	2	-3274	5787	-9253	-269	-3647	8189	-5568	-439	-1098	9822	-4038	35	164	9933	-3003	219
0.103333	-25	32	90	-60	-109	-34	13	-15	-12	4	-74	-62	-98	-15	-29	-59	-99	35	-83	-30	-104	-21	-100	-70	-60	-1	-99	-11	-74	-68	-147	-87	-14	-3424	6152	-9040	-283	-3927	8165	-5916	-385	-1495	9834	-4286	-36	47	9926	-3653	278
0.104167	-25	43	89	-57	-105	-30	15	-13	-19	7	-74	-61	-94	-14	-32	-58	-97	36	-74	-28	-102	-17	-101	-66	-62	3	-100	-11	-70	-68	-145	-74	-57	-3567	6474	-8762	-262	-4208	8176	-6243	-335	-1858	9794	-4507	-74	-94	9885	-4334	211
0.105000	-7	45	86	-59	-111	-30	13	-13	-15	7	-70	-62	-96	-11	-28	-55	-98	50	-74	-29	-107	-17	-99	-67	-65	0	-99	-12	-69	-67	-144	-73	-67	-3680	6756	-8400	-236	-4479	8206	-6544	-291	-2212	9686	-4703	-145	-257	9819	-5036	129
0.105833	-23	43	109	-59	-129	-33	12	-14	-16	5	-70	-64	-99	-15	-29	-58	-83	33	-87	-31	-105	-21	-101	-68	-66	-1	-104	-11	-76	-68	-146	-75	-85	-3801	6996	-7974	-305	-4728	8261	-6824	-304	-2540	9538	-4893	-165	-440	9742	-5742	138
0.106667	-26	10	87	-63	-112	-36	11	-16	-21	2	-74	-65	-100	-17	-30	-61	-100	33	-87	-36	-108	-22	-103	-73	-66	-16	-104	-19	-78	-74	-151	-78	-73	-3907	7201	-7490	-235	-4984	8341	-7074	-316	-2851	9336	-5082	-193	-637	9657	-6445	153
0.107500	-28	39	84	-68	-114	-38	17	-21	-18	2	-76	-67	-99	-18	-25	-63	-101	33	-90	-36	-107	-21	-99	-70	-65	-3	-101	-15	-74	-72	-149	-76	-65	-4006	7378	-6960	-83	-5202	8442	-7283	-304	-3123	9113	-5277	-213	-835	9595	-7126	205
0.108333	-26	37	89	-67	-110	-32	12	-17	-18	1	-73	-67	-98	-15	-29	-58	-101	35	-85	-33	-104	-19	-97	-69	-75	0	-102	-15	-75	-70	-120	-75	-57	-4108	7527	-6395	33	-5388	8550	-7464	-285	-3356	8853	-5500	-200	-1043	9534	-7774	209
0.109167	-26	39	87	-64	-111	-34	13	-13	-17	1	-73	-64	-101	-13	-27	-58	-103	33	-112	-34	-105	-22	-98	-69	-64	-3	-101	-14	-75	-68	-146	-75	-45	-4208	7637	-5815	-113	-5576	8671	-7608	-241	-3542	8581	-5750	-127	-1241	9514	-8380	201
0.110000	-24	43	89	-60	-116	-34	12	-13	-16	6	-72	-63	-98	-17	-29	-59	-101	56	-85	-32	-105	-21	-77	-70	-61	0	-99	-21	-77	-69	-147	-75	-72	-4301	7723	-5225	-222	-5681	8791	-7711	-178	-3672	8304	-6026	-14	-1430	9523	-8941	208
0.110833	-22	39	91	-59	-108	-33	11	-14	-14	5	-70	-60	-95	-15	-31	-59	-98	36	-81	-31	-103	-21	-100	-67	-62	0	-95	-14	-69	-70	-148	-76	-58	-4389	7776	-4633	-190	-5774	8906	-7768	-124	-3736	8035	-6338	73	-1598	9575	-9440	201
0.111667	-22	43	90	-59	-107	-33	16	-14	-16	6	-72	-64	-96	-15	-28	-59	-87	36	-84	-33	-103	-19	-99	-67	-65	0	-97	-14	-75	-73	-148	-77	-38	-4474	7797	-4066	-222	-5826	9020	-7766	-153	-3731	7795	-6671	79	-1724	9679	-9890	196
0.112500	-25	42	87	-59	-112	-34	11	-16	-17	6	-69	-64	-97	-14	-28	-57	-96	35	-83	-33	-107	-24	-98	-69	-65	0	-99	-15	-75	-70	-147	-75	-82	-4566	7788	-3524	-195	-5833	9115	-7713	-131	-3644	7587	-7060	126	-1840	9837	-10282	115
0.113333	-23	42	90	-61	-108	-30	13	-13	-15	7	-70	-64	-97	-15	-28	-59	-101	34	-86	-32	-104	-25	-99	-69	-57	17	-101	-14	-73	-70	-148	-77	-98	-4609	7733	-3023	-200	-5804	9198	-7593	-72	-3473	7423	-7372	180	-1901	10045	-10625	60
0.114167	-26	40	87	-59	-107	-36	9	-17	-32	1	-56	-65	-96	-16	-29	-61	-99	32	-60	-33	-104	-23	-100	-72	-67	-4	-103	-16	-72	-72	-150	-68	-73	-4651	7682	-2568	-66	-5734	9262	-7423	-31	-3210	7310	-7715	177	-1909	10306	-10919	87
0.115000	-29	41	85	-62	-113	-36	8	-18	-18	5	-75	-67	-100	-17	-33	-61	-101	28	-91	-36	-109	-28	-105	-74	-66	-4	-103	-19	-76	-77	-150	-81	-74	-4679	7585	-2163	-18	-5630	9310	-7149	-7	-2858	7252	-8032	174	-1862	10612	-11173	67
0.115833	-29	55	81	-64	-116	-36	6	-17	-31	-1	-77	-68	-103	-18	-29	-61	-100	32	-86	-39	-108	-26	-100	-69	-67	-1	-100	-17	-73	-72	-148	-97	-63	-4675	7468	-1813	-154	-5490	9342	-6808	32	-2417	7244	-8294	165	-1744	10962	-11389	37
0.116667	-24	42	86	-58	-107	-29	12	-12	-14	6	-72	-64	-96	-13	-28	-57	-98	35	-84	-31	-102	-19	-96	-65	-62	-3	-97	-12	-70	-69	-145	-75	-67	-4651	7328	-1530	-95	-5323	9356	-6389	82	-1895	7318	-8479	144	-1558	11335	-11581	25
0.117500	-24	43	88	-59	-108	-32	12	-13	-23	6	-73	-77	-93	-14	-26	-59	-96	33	-84	-30	-100	-21	-95	-66	-61	0	-98	-12	-70	-68	-145	-73	-81	-4598	7170	-1322	-79	-5143	9345	-5894	80	-1317	7413	-8610	156	-1303	11718	-11751	40
0.118333	-25	43	90	-62	-107	-34	10	-14	-14	9	-72	-62	-95	-15	-28	-57	-96	57	-82	-32	-104	-24	-96	-67	-61	0	-97	-10	-72	-66	-145	-76	-95	-4523	6994	-1196	-114	-4949	9314	-5318	75	-665	7547	-8629	170	-973	12094	-11906	40
0.119167	-25	44	89	-58	-108	-33	-9	-12	-15	6	-73	-66	-97	-14	-27	-56	-101	32	-83	-34	-104	-23	-96	-67	-62	0	-100	-13	-73	-70	-144	-73	-90	-4420	6802	-1143	-146	-4751	9261	-4658	68	15	7701	-8534	146	-573	12446	-12050	9
0.120000	-23	42	110	-59	-111	-34	10	-13	-15	7	-69	-61	-93	-13	-31	-56	-96	36	-84	-30	-105	-23	-98	-64	-64	0	-95	-10	-73	-70	-145	-75	-117	-4292	6608	-1182	-194	-4566	9186	-3922	52	725	7866	-8315	109	-96	12755	-12191	-60
0.120833	-24	13	88	-56	-107	-32	13	-10	-16	8	-78	-59	-97	-16	-28	-57	-99	35	-82	-30	-103	-22	-96	-66	-63	0	-96	-16	-77	-69	-146	-75	-146	-4134	6411	-1303	-181	-4396	9117	-3125	59	1429	8026	-7975	85	433	13001	-12327	-104
0.121667	-23	44	88	-57	-112	-36	12	-13	-17	8	-73	-62	-95	-13	-28	-60	-97	35	-84	-32	-105	-22	-100	-67	-61	1	-95	-12	-72	-68	-143	-74	-114	-3958	6212	-1503	-170	-4256	8984	-2269	126	2107	8155	-7511	98	1025	13174	-12461	-39
0.122500	-19	46	86	-57	-108	-35	15	-11	-4	6	-72	-63	-93	-14	-29	-57	-95	36	-81	-30	-104	-21	-97	-67	-61	1	-98	-12	-73	-69	-144	-58	-142	-3756	6019	-1779	-135	-4152	8858	-1365	243	2749	8250	-6936	80	1653	13257	-12599	-24
0.123333	-22	44	88	-58	-110	-35	15	-9	-17	5	-72	-62	-93	-14	-28	-57	-99	35	-82	-31	-104	-18	-98	-69	-65	0	-97	-10	-74	-70	-142	-78	-167	-3540	5833	-2124	-116	-4092	8715	-438	227	3325	8298	-6256	78	2301	13245	-12740	-80
0.124167	-27	43	89	-60	-108	-35	12	-17	-21	6	-72	-62	-93	-14	-30	-62	-100	34	-83	-31	-104	-19	-97	-67	-61	2	-96	-11	-72	-69	-144	-75	-120	-3300	5660	-2523	-45	-4072	8569	522	173	3826	8287	-5492	81	2954	13135	-12887	-68
0.125000	-24	43	91	-58	-105	-34	15	-12	-17	7	-69	-62	-93	-13	-26	-53	-99	36	-83	-16	-103	-18	-98	-67	-64	-3	-95	-10	-73	-67	-142	-74	-117	-3046	5493	-2959	-52	-4087	8412	1476	132	4227	8207	-4682	30	3583	12927	-13015	-58
0.125833	-48	42	89	-55	-105	-19	17	-12	-18	10	-70	-62	-91	-13	-27	-60	-100	35	-83	-30	-101	-19	-99	-68	-61	15	-98	-12	-70	-66	-145	-96	-146	-2782	5330	-3429	-12	-4194	8259	2413	64	4522	8061	-3828	16	4163	12632	-13210	-31
0.126667	-36	42	89	-57	-108	-38	15	-13	-18	3	-73	-64	-98	-16	-31	-51	-100	36	-84	-32	-105	-21	-100	-69	-65	-3	-91	-13	-76	-70	-146	-77	-125	-2504	5180	-3915	99	-4332	8116	3317	37	4702	7852	-2985	38	4685	12252	-13393	-14
0.127500	-25	39	88	-58	-110	-34	19	-14	-17	13	-75	-67	-98	-14	-31	-44	-100	35	-86	-29	-105	-18	-96	-68	-65	0	-101	-11	-74	-70	-145	-69	-82	-2213	5033	-4384	75	-4526	7988	4170	28	4753	7571	-2157	53	5113	11810	-13588	4
0.128333	-25	41	88	-57	-108	-34	16	-14	-21	3	-74	-63	-95	-14	-29	-58	-99	30	-83	-30	-105	-21	-96	-68	-66	0	-91	-15	-75	-67	-144	-77	-72	-1913	4897	-4837	54	-4751	7875	4946	-52	4702	7234	-1394	79	5444	11316	-13800	98
0.129167	-27	41	87	-59	-104	-31	15	-15	-16	5	-68	-61	-94	-11	-34	-58	-97	35	-83	-32	-105	-21	-99	-69	-63	0	-96	-12	-72	-68	-145	-73	-99	-1606	4759	-5253	79	-5024	7785	5633	-142	4518	6858	-717	86	5618	10799	-14018	97
0.130000	-22	44	91	-52	-109	-31	17	-13	-15	4	-70	-64	-94	-13	-26	-55	-97	60	-81	-33	-102	-16	-96	-65	-60	17	-97	-15	-72	-68	-142	-73	-148	-1303	4625	-5622	54	-5329	7728	6199	-203	4216	6442	-160	41	5662	10264	-14242	32
0.130833	-24	45	88	-58	-107	-31	15	-13	-14	5	-72	-63	-77	-18	-28	-56	-96	35	-83	-31	-103	-21	-99	-67	-64	3	-97	-12	-72	-68	-144	-75	-110	-1011	4493	-5941	-118	-5665	7671	6619	-291	3802	6010	258	-28	5557	9734	-14462	5
0.131667	-26	41	88	-60	-107	-35	12	-16	-19	2	-69	-68	-100	-18	-30	-61	-101	34	-86	-32	-105	-23	-101	-73	-63	-3	-102	-17	-74	-73	-151	-77	-110	-690	4357	-6208	-291	-6023	7646	6870	-306	3282	5566	514	-76	5292	9220	-14669	-21
0.132500	-25	40	89	-61	-113	-36	8	-16	-17	-12	-74	-68	-113	-17	-32	-61	-102	33	-86	-34	-110	-25	-101	-69	-62	-1	-99	-14	-75	-69	-147	-77	-137	-382	4221	-6411	-160	-6382	7639	6933	-290	2675	5148	603	-128	4881	8751	-14840	-9
0.133333	-28	39	87	-60	-107	-35	12	-16	-22	3	-75	-65	-99	-21	-31	-63	-102	33	-86	-34	-107	-23	-103	-74	-66	-4	-101	-15	-73	-74	-152	-64	-132	-84	4087	-6558	-15	-6747	7640	6782	-258	1975	4712	507	-213	4327	8314	-14974	71
0.134167	-25	42	88	-59	-111	-38	9	-17	-19	5	-74	-77	-95	-17	-31	-62	-97	33	-85	-35	-105	-25	-105	-70	-64	-1	-101	-13	-74	-68	-148	-78	-101	209	3954	-6660	158	-7112	7652	6399	-191	1209	4325	227	-161	3650	7935	-15035	68
0.135000	-25	39	89	-61	-109	-40	10	-16	-19	4	-74	-65	-98	-21	-33	-62	-97	33	-86	-34	-108	-22	-102	-73	-64	-4	-101	-16	-77	-70	-148	-80	-77	490	3821	-6724	261	-7463	7645	5774	-145	385	3974	-241	-33	2866	7599	-15018	33
0.135833	-26	42	87	-58	-110	-35	12	-16	-16	5	-75	-66	-96	-18	-29	-60	-102	32	-86	-32	-104	-22	-101	-70	-68	-3	-99	-12	-74	-67	-146	-65	-65	763	3691	-6753	290	-7789	7626	4895	-87	-478	3676	-882	18	2004	7309	-14924	17
0.136667	-21	44	92	-57	-108	-31	15	-11	-14	8	-55	-63	-96	-13	-28	-60	-97	36	-84	-30	-103	-17	-104	-66	-59	1	-97	-10	-69	-67	-144	-75	-60	1026	3574	-6764	352	-8087	7576	3762	-53	-1358	3425	-1692	42	1086	7047	-14724	-30
0.137500	-21	46	92	-53	-104	-31	13	-11	-13	-7	-72	-61	-94	-16	-30	-59	-97	35	-82	-32	-100	-21	-99	-69	-63	0	-98	-10	-70	-92	-144	-75	-60	1275	3457	-6765	412	-8347	7475	2372	-62	-2252	3222	-2667	97	138	6799	-14415	-63
0.138333	-24	44	91	-55	-105	-31	17	-14	-16	7	-70	-58	-90	-13	-28	-58	-80	38	-83	-29	-102	-19	-97	-67	-63	0	-98	-10	-70	-67	-142	-77	-46	1510	3354	-6770	347	-8557	7311	735	10	-3142	3070	-3790	128	-800	6546	-14001	-59
0.139167	-24	45	94	-58	-111	-25	13	-12	-19	7	-70	-61	-95	-9	-29	-58	-99	35	-82	-32	-103	-23	-99	-68	-65	-1	-85	-11	-74	-66	-143	-74	-8	1738	3260	-6785	369	-8712	7089	-1145	54	-4011	2962	-5043	81	-1704	6279	-13478	-84
0.140000	-27	42	88	-60	-105	-34	12	-18	-17	5	-74	-62	-99	-19	-29	-61	-101	33	-90	-34	-98	-24	-102	-72	-66	-6	-101	-14	-76	-72	-148	-76	-58	1947	3175	-6818	334	-8809	6781	-3235	21	-4853	2900	-6400	8	-2545	5968	-12854	-75
0.140833	-24	39	82	-60	-110	-38	29	-22	-21	2	-74	-66	-97	-18	-29	-63	-98	32	-86	-33	-103	-25	-100	-62	-64	-3	-98	-14	-73	-70	-149	-76	-26	2188	3111	-6855	208	-8832	6386	-5500	-15	-5608	2871	-7846	-67	-3298	5604	-12141	-77
0.141667	-26	40	86	-61	-109	-35	11	-18	-18	4	-73	-63	-95	-40	-33	-61	-100	32	-93	-35	-105	-27	-101	-69	-63	-1	-99	-13	-75	-72	-147	-75	63	2373	3064	-6923	137	-8760	5906	-7912	-17	-6309	2868	-9360	-129	-3951	5159	-11351	-158
0.142500	-23	41	89	-60	-104	-31	12	-14	-10	5	-75	-66	-95	-16	-28	-61	-99	33	-83	-35	-107	-24	-99	-67	-64	-1	-103	-15	-72	-69	-147	-74	131	2582	3030	-7010	139	-8650	5338	-10429	-18	-6928	2878	-10917	-163	-4490	4629	-10511	-82
0.143333	-24	43	89	-58	-108	-33	12	-13	-14	6	-72	-61	-96	-13	-28	-58	-104	35	-87	-31	-108	-24	-97	-69	-63	1	-81	-11	-72	-67	-144	-73	90	2788	3016	-7118	91	-8447	4681	-12993	-77	-7450	2889	-12488	-194	-4903	3997	-9646	29
0.144167	-33	45	90	-56	-107	-29	15	-13	-17	6	-70	-61	-98	-13	-29	-60	-99	35	-81	-30	-105	-21	-98	-68	-62	1	-97	-11	-70	-69	-142	-72	92	2997	3018	-7248	25	-8160	3944	-15630	-84	-7875	2886	-14045	-272	-5188	3271	-8784	-12
0.145000	-22	47	92	-56	-112	-35	13	-11	-14	7	-68	-64	-96	-13	-28	-49	-96	36	-82	-31	-103	-22	-98	-67	-60	3	-96	-12	-70	-66	-141	-72	58	3213	3040	-7402	-26	-7802	3129	-18206	-146	-8192	2851	-15554	-270	-5351	2441	-7951	-79
0.145833	-21	45	89	-57	-108	-31	12	-15	-17	7	-70	-62	-97	-15	-30	-59	-100	33	-86	-33	-104	-23	-96	-70	-63	-1	-99	-12	-73	-73	-147	-74	61	3415	3081	-7573	-129	-7375	2259	-20700	-214	-8398	2775	-16991	-224	-5400	1511	-7179	-52
0.146667	-22	42	88	-60	-108	-33	11	-14	-39	10	-72	-65	-97	-13	-30	-62	-101	32	-84	-31	-109	-26	-101	-72	-64	0	-98	-12	-74	-69	-144	-77	69	3633	3141	-7769	-227	-6889	1348	-23069	-194	-8492	2640	-18318	-254	-5346	490	-6481	-33
0.147500	-24	44	88	-59	-109	-35	10	-21	-17	5	-73	-65	-98	-16	-31	-62	-98	33	-84	-34	-104	-24	-99	-72	-63	0	-99	-5	-75	-82	-148	-79	40	3850	3224	-7974	-167	-6348	402	-25258	-195	-8482	2438	-19537	-263	-5206	-603	-5896	-50
0.148333	-24	43	87	-59	-110	-39	10	-27	-17	3	-74	-64	-98	-14	-10	-61	-99	6	-88	-36	-109	-26	-102	-74	-67	-4	-103	-15	-78	-73	-151	-79	4	4067	3327	-8200	-94	-5770	-549	-27262	-166	-8368	2153	-20594	-260	-4991	-1743	-5439	-60
0.149167	-40	39	81	-64	-115	-39	12	-18	-22	0	-76	-66	-100	-17	-32	-63	-102	29	-86	-35	-107	-21	-99	-72	-66	-4	-99	-13	-73	-70	-150	-79	-3	4282	3457	-8437	197	-5156	-1494	-28972	-176	-8151	1783	-21471	-266	-4737	-2910	-5122	-46
0.150000	-25	40	88	-60	-109	-38	17	-18	-18	2	-75	-65	-99	-14	-35	-62	-103	18	-87	-36	-105	-24	-100	-68	-67	-5	-103	-13	-75	-70	-148	-75	-11	4497	3607	-8691	309	-4526	-2413	-30434	-236	-7868	1318	-22146	-242	-4452	-4068	-4962	-63
0.150833	-25	42	98	-62	-109	-35	12	-17	-17	4	-73	-64	-96	-13	-27	-62	-101	33	-84	-33	-102	-27	-99	-70	-64	-3	-97	-14	-75	-68	-148	-75	-70	4701	3782	-8958	213	-3894	-3300	-31599	-228	-7483	763	-22615	-196	-4155	-5205	-4969	-97
0.151667	-25	42	90	-60	-108	-36	15	-18	-16	2	-75	-65	-95	-14	-30	-63	-99	35	-85	-34	-105	-23	-103	-70	-63	-3	-98	-14	-73	-68	-150	-74	-75	4896	3978	-9243	123	-3279	-4137	-32245	-161	-7056	102	-22861	-159	-3857	-6297	-5143	-122
0.152500	-25	41	86	-58	-108	-36	13	-17	-18	2	-74	-65	-95	-16	-30	-63	-100	33	-85	-38	-103	-25	-101	-69	-65	0	-98	-14	-76	-70	-150	-75	-60	5072	4193	-9536	151	-2687	-4906	-32505	-133	-6583	-648	-22882	-110	-3577	-7308	-5482	-103
0.153333	-24	41	88	-62	-113	-35	15	-17	-22	1	-75	-70	-99	-15	-30	-61	-102	33	-88	-39	-108	-25	-101	-70	-69	-3	-107	-16	-75	-73	-151	-76	-100	5231	4431	-9838	205	-2128	-5613	-32623	-165	-6080	-1500	-22678	-114	-3324	-8219	-5977	-49
0.154167	-26	39	96	-62	-112	-36	12	-15	-18	0	-76	-66	-98	-16	-28	-63	-101	34	-84	-38	-108	-32	-102	-69	-62	-1	-101	-14	-74	-70	-150	-77	-104	5369	4685	-10148	302	-1611	-6256	-32660	-164	-5546	-2419	-22257	-169	-3104	-9019	-6610	-34
0.155000	-24	40	89	-62	-108	-35	8	-22	-21	3	-74	-67	-98	-16	-31	-19	-97	35	-87	-34	-107	-24	-105	-70	-64	0	-98	-15	-75	-75	-152	-74	-68	5503	4953	-10470	313	-1144	-6822	-32698	-193	-5013	-3436	-21632	-184	-2923	-9689	-7364	-39
0.155833	-23	39	87	-63	-112	-40	13	-16	-17	5	-73	-64	-144	-17	-29	-61	-97	34	-102	-36	-105	-26	-104	-90	-62	0	-98	-17	-74	-70	-148	-74	-82	5580	5230	-10788	210	-737	-7328	-32485	-292	-4478	-4512	-20829	-203	-2770	-10235	-8210	-31
0.156667	-24	41	99	-61	-108	-31	16	6	-16	8	-73	-65	-98	-16	-32	-61	-99	34	-86	-31	-104	-24	-102	-67	-64	-1	-99	-14	-75	-88	-151	-75	-110	5642	5509	-11115	235	-386	-7769	-31902	-356	-3956	-5631	-19881	-243	-2658	-10669	-9132	1
0.157500	-26	41	88	-60	-111	-36	13	-16	-22	4	-73	-64	-97	-14	-28	-61	-103	35	-88	-34	-104	-24	-102	-69	-60	0	-104	-19	-67	-67	-147	-74	-134	5688	5795	-11447	236	-98	-8164	-31039	-346	-3448	-6801	-18795	-243	-2578	-10998	-10071	47
0.158333	-24	40	90	-60	-105	-34	34	-14	-17	7	-69	-64	-98	-17	-31	-62	-93	37	-84	-33	-105	-23	-102	-65	-63	0	-98	-12	-76	-69	-148	-74	-141	5703	6069	-11785	172	129	-8517	-29957	-356	-2988	-8016	-17624	-264	-2523	-11256	-11013	26
0.159167	-23	40	90	-67	-112	-34	13	-16	-18	7	-70	-65	-94	-15	-29	-62	-97	37	-83	-31	-104	-23	-104	-69	-63	0	-101	-13	-72	-68	-147	-73	-158	5701	6326	-12130	21	300	-8846	-28690	-373	-2477	-9246	-16398	-346	-2490	-11465	-11903	23
0.160000	-24	40	88	-58	-108	-50	13	-15	-16	3	-73	-64	-96	-16	-28	-60	-100	32	-85	-33	-105	-22	-102	-66	-62	1	-101	-13	-74	-69	-148	-74	-159	5682	6562	-12485	-225	418	-9178	-27284	-383	-2015	-10482	-15165	-386	-2473	-11667	-12717	107
0.160833	-29	42	88	-56	-110	-34	13	-16	-18	6	-72	-62	-96	-16	-27	-58	-99	36	-84	-32	-105	-22	-98	-68	-65	-1	-98	-14	-74	-70	-147	-73	-142	5651	6770	-12855	-193	495	-9486	-25757	-412	-1574	-11724	-13948	-361	-2466	-11889	-13411	78
0.161667	-27	42	89	-59	-112	-32	12	-48	-19	5	-72	-64	-99	-13	-28	-60	-102	34	-85	-30	-108	-24	-100	-66	-72	0	-99	-17	-76	-117	-148	-77	-163	5611	6940	-13239	-168	524	-9828	-24141	-413	-1140	-12960	-12777	-362	-2466	-12177	-13969	-15
0.162500	-22	40	90	-59	-108	-34	13	-14	-17	6	-73	-63	-97	-14	-28	-58	-97	34	-85	-33	-99	-21	-98	-67	-64	-3	-99	-13	-70	-69	-163	-74	-168	5570	7079	-13641	-267	522	-10196	-22455	-395	-722	-14185	-11675	-282	-2466	-12563	-14357	21
0.163333	-24	41	90	-55	-102	-30	17	-11	-14	9	-69	-60	-108	-12	-26	-57	-98	37	-84	-29	-101	-19	-97	-65	-59	2	-98	-12	-72	-68	-143	-74	-151	5527	7165	-14064	-357	488	-10608	-20724	-362	-308	-15402	-10686	-148	-2472	-13072	-14563	-3
0.164167	-25	40	93	-55	-107	-31	15	-15	-16	6	-72	-61	-93	-13	-26	-57	-98	37	-70	-28	-104	-18	-97	-88	-62	1	-98	-12	-80	-70	-143	-73	-155	5488	7205	-14507	-324	424	-11076	-18959	-402	82	-16587	-9816	-67	-2481	-13723	-14568	-51
0.165000	-25	43	70	-57	-110	-33	13	-15	-17	8	-82	-62	-96	-13	-28	-60	-100	34	-85	-33	-107	-22	-101	-67	-63	1	-98	-14	-73	-69	-145	-75	-185	5455	7187	-14976	-297	342	-11607	-17194	-340	456	-17748	-9087	-23	-2488	-14531	-14388	-63
0.165833	-26	40	88	-59	-111	-34	9	-16	-23	2	-76	-67	-98	-17	-32	-60	-103	35	-87	-26	-104	-26	-99	-68	-64	0	-99	-15	-74	-73	-147	-75	-210	5438	7123	-15462	-251	225	-12200	-15443	-315	810	-18874	-8498	-11	-2503	-15485	-14017	-74
0.166667	-26	39	89	-61	-108	-36	12	-15	-21	4	-74	-64	-98	-17	-30	-63	-100	32	-86	-35	-108	-25	-100	-70	-64	0	-100	-17	-81	-70	-150	-78	-254	5434	6998	-15972	-146	94	-12855	-13729	-176	1125	-19951	-8053	-23	-2524	-16598	-13472	13
0.167500	-21	39	87	-61	-108	-34	16	-14	-17	5	-75	-66	-95	-14	-29	-59	-98	35	-97	-33	-103	-24	-100	-68	-64	-1	-101	-16	-80	-72	-145	-77	-328	5450	6831	-16488	-35	-56	-13572	-12063	23	1404	-20973	-7743	-35	-2553	-17839	-12776	73
0.168333	-23	41	89	-59	-107	-34	15	-15	-18	4	-72	-65	-94	-14	-29	-61	-98	36	-86	-34	-105	-25	-101	-72	-64	0	-101	-13	-73	-68	-147	-80	-299	5486	6616	-17022	-3	-241	-14352	-10473	23	1629	-21950	-7559	-29	-2594	-19182	-11959	26
0.169167	-24	42	122	-58	-107	-33	11	-13	-18	6	-69	-62	-96	-16	-30	-59	-108	35	-85	-29	-103	-26	-101	-70	-64	-3	-99	-12	-77	-70	-149	-76	-224	5541	6360	-17557	-38	-456	-15168	-8945	2	1791	-22858	-7490	-59	-2651	-20583	-11063	36
0.170000	-23	42	82	-59	-111	-35	12	-13	-14	6	-56	-82	-92	-13	-28	-60	-97	35	-84	-33	-105	-23	-101	-67	-64	3	-100	-10	-74	-68	-144	-73	-202	5615	6068	-18091	-5	-711	-16031	-7546	34	1868	-23682	-7508	-67	-2722	-21998	-10121	94
0.170833	-23	43	88	-56	-104	-30	13	-12	-17	6	-68	-62	-94	-12	-29	-58	-99	34	-83	-28	-103	-19	-101	-59	-63	0	-98	-8	-72	-69	-146	-75	-164	5706	5748	-18626	25	-1005	-16908	-6240	143	1859	-24415	-7600	-49	-2813	-23390	-9175	127
0.171667	-26	43	86	-65	-112	-32	12	-14	-16	7	-74	-62	-96	-12	-29	-59	-98	34	-84	-29	-104	-22	-105	-67	-62	2	-98	-9	-72	-69	-147	-76	-133	5812	5407	-19148	-14	-1359	-17791	-5090	166	1743	-25033	-7735	-29	-2922	-24704	-8256	140
0.172500	-24	42	89	-55	-108	-32	13	-12	-18	7	-70	-62	-97	-14	-9	-62	-98	35	-84	-31	-102	-19	-100	-69	-63	0	-100	-14	-70	-69	-149	-79	-87	5935	5056	-19656	-44	-1762	-18652	-4096	160	1520	-25533	-7900	-7	-3045	-25897	-7411	94
0.173333	-27	40	88	-61	-109	-32	10	-16	-22	4	-73	-61	-97	-18	-34	-63	-98	29	-90	-31	-107	-25	-103	-73	-66	-6	-103	-13	-76	-73	-150	-78	-24	6069	4695	-20142	-127	-2232	-19477	-3283	297	1163	-25890	-8054	-38	-3186	-26922	-6665	59
0.174167	-31	38	84	-64	-112	-38	7	-18	-23	2	-76	-65	-100	-18	-36	-63	-102	19	-90	-33	-109	-24	-101	-72	-63	0	-102	-13	-81	-72	-149	-78	-14	6219	4352	-20599	-108	-2761	-20248	-2651	322	705	-26092	-8198	-116	-3325	-27733	-6052	110
0.175000	-30	40	87	-61	-111	-32	11	-17	-15	3	-79	-65	-101	-18	-32	-62	-99	29	-87	-36	-108	-23	-102	-70	-67	-5	-104	-13	-78	-72	-147	-78	-1	6377	4019	-21034	-92	-3350	-20944	-2228	196	122	-26140	-8305	-137	-3475	-28310	-5594	3
0.175833	-26	39	86	-62	-107	-31	13	-16	-16	3	-72	-64	-96	-46	-32	-61	-99	33	-90	-31	-104	-22	-102	-70	-64	-3	-100	-12	-74	-72	-147	-77	5	6545	3703	-21426	-150	-3990	-21540	-2013	101	-560	-26013	-8359	-100	-3624	-28634	-5312	-32
0.176667	-24	42	42	-57	-109	-31	16	-12	-17	3	-70	-126	-94	-16	-26	-59	-97	35	-86	-30	-101	-19	-99	-67	-62	0	-93	-11	-72	-67	-146	-73	45	6721	3414	-21785	-195	-4668	-22049	-2016	13	-1327	-25734	-8374	-121	-3772	-28709	-5209	63
0.177500	-24	38	90	-58	-108	-30	16	-13	-16	6	-69	-61	-105	-13	-28	-60	-97	34	-84	-31	-107	-21	-101	-68	-53	0	-98	-11	-73	-66	-146	-73	72	6901	3158	-22106	-63	-5370	-22440	-2232	-76	-2161	-25292	-8340	-183	-3922	-28543	-5305	51
0.178333	-23	43	89	-55	-109	-30	12	-13	-13	3	-70	-62	-98	-13	-29	-59	-97	35	-83	-32	-102	-24	-102	-66	-61	1	-100	-13	-74	-69	-146	-88	93	7080	2932	-22380	49	-6066	-22716	-2657	-161	-3039	-24714	-8266	-203	-4064	-28156	-5597	25
0.179167	-17	42	91	-59	-109	-30	13	-13	-17	6	-68	-61	-95	-12	-28	-61	-100	40	-84	-34	-107	-19	-100	-66	-63	1	-97	-6	-75	-66	-148	-75	120	7259	2742	-22608	91	-6736	-22879	-3281	-233	-3923	-24018	-8166	-258	-4203	-27581	-6076	-46
0.180000	-23	43	91	-57	-114	-31	11	-11	-18	6	-72	-63	-97	-17	-29	-59	-99	37	-83	-30	-105	-23	-99	-67	-66	0	-99	-28	-78	-69	-146	-81	104	7436	2592	-22787	330	-7342	-22921	-4081	-270	-4777	-23239	-8062	-326	-4337	-26867	-6743	-200
0.180833	-23	40	89	-62	-110	-35	9	-14	-17	6	-72	-68	-97	-15	-27	-34	-100	34	-90	-33	-105	-32	-101	-68	-63	0	-100	-13	-70	-69	-147	-74	125	7612	2475	-22914	278	-7865	-22867	-5039	-280	-5565	-22400	-7957	-290	-4467	-26050	-7573	-145
0.181667	-26	41	87	-59	-108	-38	9	-14	-19	1	-73	-66	-97	-18	-32	-62	-102	32	-86	-34	-108	-24	-101	-72	-69	-5	-103	-16	-74	-72	-150	-78	129	7788	2400	-22985	104	-8263	-22715	-6122	-263	-6252	-21539	-7898	-131	-4600	-25184	-8553	-111
0.182500	-30	41	86	-62	-111	-38	9	-17	-18	4	-74	-64	-97	-13	-26	-59	-100	34	-87	-34	-105	-21	-104	-70	-65	0	-100	-13	-73	-72	-148	-75	130	7963	2370	-22999	118	-8520	-22485	-7294	-223	-6807	-20684	-7885	-6	-4732	-24308	-9647	-180
0.183333	-23	43	88	-59	-110	-31	11	-14	-16	5	-70	-64	-98	-14	-29	-83	-99	36	-83	-34	-104	-21	-97	-67	-66	0	-97	-13	-72	-68	-147	-76	141	8141	2377	-22967	103	-8609	-22191	-8527	-249	-7211	-19884	-7956	-49	-4868	-23475	-10850	-116
0.184167	-26	43	93	-59	-110	-33	15	-13	-19	6	-70	-64	-95	-13	-27	-57	-100	32	-86	-32	-107	-22	-97	-69	-63	-1	-100	-15	-72	-67	-146	-72	125	8322	2423	-22862	39	-8520	-21848	-9799	-326	-7441	-19163	-8123	-41	-5010	-22722	-12118	-77
0.185000	-28	44	88	-57	-107	-32	17	-11	-18	6	-81	-62	-91	-12	-25	-58	-101	35	-84	-31	-101	-16	-96	-65	-64	2	-98	-11	-69	-65	-159	-53	118	8517	2514	-22713	-1	-8245	-21476	-11070	-354	-7479	-18553	-8412	-25	-5157	-22071	-13435	-86
0.185833	-23	43	90	-57	-109	-33	13	-13	-16	6	-69	-62	-96	-13	-27	-57	-93	38	-83	-30	-101	-21	-98	-67	-64	0	-99	-11	-73	-69	-145	-74	109	8725	2652	-22519	-67	-7791	-21091	-12298	-405	-7335	-18082	-8834	-40	-5311	-21534	-14762	-64
0.186667	-28	40	85	-58	-110	-36	12	-14	-18	9	-69	-64	-98	-14	-30	-60	-102	36	-86	-35	-104	-19	-98	-69	-66	1	-101	-11	-75	-70	-136	-74	137	8954	2834	-22290	-195	-7156	-20708	-13446	-517	-7006	-17765	-9401	-5	-5473	-21116	-16083	-43
0.187500	-29	42	89	-59	-112	-32	13	-15	-18	6	-74	-63	-96	-13	-29	-57	-98	37	-83	-31	-107	-19	-98	-68	-66	0	-102	-14	-73	-67	-148	-74	160	9214	3077	-22021	-268	-6371	-20337	-14500	-512	-6508	-17604	-10121	-74	-5637	-20804	-17356	-52
0.188333	-26	43	90	-59	-110	-34	16	-25	-15	8	-69	-61	-95	-15	-30	-60	-101	36	-83	-33	-109	-17	-96	-67	-63	2	-100	-12	-76	-66	-147	-72	163	9499	3368	-21734	-276	-5456	-19990	-15431	-521	-5860	-17604	-10979	-107	-5805	-20590	-18559	-49
0.189167	-8	44	89	-59	-108	-32	13	-14	-16	6	-73	-65	-96	-14	-28	-55	-98	36	-99	-33	-104	-17	-97	-67	-53	0	-101	-13	-69	-68	-144	-73	220	9818	3711	-21431	-301	-4447	-19668	-16226	-494	-5095	-17759	-11978	-114	-5967	-20442	-19659	-12
0.190000	-25	41	87	-60	-135	-35	13	-15	-18	6	-72	-59	-97	-15	-28	-60	-98	35	-85	-35	-104	-21	-100	-70	-62	1	-98	-5	-72	-69	-146	-75	197	10169	4097	-21124	-354	-3374	-19383	-16877	-500	-4246	-18038	-13091	-156	-6131	-20332	-20643	-58
0.190833	-26	41	85	-60	-110	-34	11	-16	-21	4	-78	-66	-98	-15	-28	-57	-101	36	-92	-31	-99	-19	-98	-67	-62	2	-99	-12	-73	-68	-147	-73	159	10558	4529	-20817	-388	-2273	-19124	-17370	-489	-3349	-18412	-14293	11	-6293	-20218	-21480	1
0.191667	-27	41	88	-62	-115	-15	13	-15	-19	9	-70	-63	-97	-15	-29	-61	-102	34	-86	-35	-108	-24	-98	-47	-64	3	-97	-13	-76	-67	-147	-73	129	10976	4995	-20527	-386	-1212	-18889	-17720	-426	-2446	-18838	-15560	183	-6450	-20059	-22159	110
0.192500	-22	44	90	-59	-109	-32	15	-12	-18	6	-70	-62	-98	-15	-32	-59	-108	36	-84	-31	-104	-19	-97	-66	-65	1	-99	-42	-75	-68	-150	-77	99	11411	5478	-20261	-325	-203	-18665	-17937	-459	-1573	-19277	-16867	122	-6608	-19830	-22663	47
0.193333	-26	42	87	-59	-109	-36	11	-16	1	7	-74	-63	-96	-15	-31	-57	-98	34	-85	-31	-107	-22	-100	-68	-63	0	-102	-12	-72	-72	-147	-75	61	11857	5964	-20021	-155	704	-18451	-18057	-500	-763	-19680	-18169	74	-6765	-19492	-22980	56
0.194167	-24	42	64	-59	-109	-30	13	-15	-17	5	-72	-63	-98	-17	-32	-58	-91	35	-86	-31	-104	-34	-101	-69	-67	0	-101	-13	-74	-72	-148	-79	4	12307	6443	-19817	0	1488	-18232	-18029	-451	-36	-19997	-19432	120	-6925	-19030	-23106	101
0.195000	-27	41	86	-60	-109	-44	11	-25	-18	5	-72	-63	-96	-16	-29	-59	-100	33	-85	-33	-105	-24	-103	-80	-66	0	-100	-13	-59	-70	-149	-76	-18	12770	6890	-19652	119	2116	-17989	-17950	-350	554	-20181	-20605	125	-7089	-18418	-23041	84
0.195833	-26	41	87	-58	-109	-32	12	-14	-19	6	-70	-59	-100	-15	-30	-58	-101	36	-83	-32	-103	-19	-98	-66	-60	1	-97	-12	-69	-68	-146	-76	-55	13162	7284	-19523	204	2577	-17714	-17815	-207	1007	-20199	-21666	45	-7259	-17664	-22781	95
0.196667	-21	45	92	-57	-145	-30	18	-13	-15	10	-66	-62	-93	-14	-26	-53	-94	37	-79	-28	-103	-17	-97	-65	-64	2	-97	-10	-73	-66	-143	-72	-105	13539	7597	-19459	183	2854	-17402	-17658	-171	1297	-20020	-22585	-51	-7444	-16767	-22381	126
0.197500	-26	44	91	-55	-103	-29	17	-13	-14	10	-68	-61	-95	-11	-30	-57	-97	43	-84	-29	-105	-17	-96	-66	-60	2	-99	-10	-70	-67	-148	-74	-126	13853	7800	-19443	120	2950	-17035	-17500	-199	1423	-19627	-23334	-127	-7645	-15746	-21805	156
0.198333	-26	41	88	-56	-107	-32	16	-14	-18	7	-70	-62	-97	-13	-28	-55	-96	35	-83	-31	-108	-23	-98	-68	-66	-1	-98	-12	-76	-69	-148	-76	-154	14098	7866	-19478	122	2867	-16630	-17368	-10	1370	-19012	-23893	-200	-7862	-14638	-21123	175
0.199167	-30	39	87	-64	-108	-33	10	-17	-21	6	-73	-66	-97	-16	-27	-58	-101	33	-90	-28	-105	-21	-100	-67	-63	1	-99	-12	-75	-67	-145	-75	-195	14257	7778	-19565	71	2622	-16148	-17271	195	1162	-18171	-24225	-265	-8090	-13466	-20339	142
0.200000	-29	41	89	-56	-108	-32	16	-13	-66	3	-73	-63	-97	-13	-27	-58	-98	37	-83	-29	-105	-18	-99	-68	-66	0	-101	-15	-74	-68	-148	-75	-199	14332	7511	-19703	17	2226	-15610	-17234	287	786	-17138	-24347	-311	-8335	-12284	-19492	128
0.200833	-27	42	88	-60	-107	-31	16	-15	-16	7	-69	-62	-94	-11	-30	-56	-99	36	-85	-32	-107	-19	-99	-66	-61	2	-99	-14	-73	-68	-145	-76	-187	14302	7037	-19902	-14	1708	-15008	-17262	295	269	-15950	-24250	-265	-8593	-11130	-18615	125
0.201667	-25	42	85	-57	-109	-31	15	-14	-13	3	-72	-64	-99	-13	-27	-56	-99	33	-83	-31	-101	-18	-97	-66	-64	0	-98	-15	-74	-69	-144	-93	-239	14163	6361	-20148	9	1093	-14354	-17360	259	-361	-14606	-23936	-116	-8861	-10040	-17736	96
0.202500	-26	41	90	-59	-110	-32	16	-13	-19	7	-69	-65	-97	-14	-28	-57	-103	30	-82	-29	-105	-19	-95	-67	-62	1	-98	-13	-73	-67	-144	-78	-257	13917	5464	-20450	15	402	-13657	-17544	268	-1103	-13184	-23418	-60	-9139	-9057	-16882	75
0.203333	-23	35	92	-57	-107	-30	15	-12	-14	7	-67	-63	-116	-15	-28	-56	-96	38	-79	-27	-101	-19	-98	-66	-62	3	-96	-13	-74	-68	-147	-74	-195	13573	4353	-20794	-5	-331	-12919	-17758	259	-1937	-11711	-22715	-111	-9421	-8225	-16090	99
0.204167	-24	42	90	-56	-107	-31	17	-10	-13	8	-66	-59	-94	-9	-26	-56	-97	37	-80	-29	-108	-19	-95	-64	-58	0	-97	-10	-68	-68	-144	-72	-206	13125	3039	-21187	6	-1094	-12149	-18045	247	-2835	-10252	-21861	-183	-9697	-7559	-15368	114
0.205000	-24	45	94	-55	-116	-27	18	-10	-15	13	-65	-62	-98	-11	-25	-55	-98	37	-77	-28	-103	-14	-95	-64	-61	7	-95	-14	-73	-68	-144	-57	-233	12596	1541	-21618	29	-1859	-11374	-18370	131	-3770	-8878	-20886	-235	-9979	-7088	-14747	103
0.205833	-24	43	93	-56	-110	-33	12	-12	-16	3	-67	-64	-95	-13	-29	-59	-101	38	-81	-28	-107	-21	-100	-65	-62	2	-96	-11	-73	-67	-147	-74	-240	11985	-130	-22092	-40	-2623	-10601	-18715	10	-4737	-7626	-19817	-233	-10254	-6812	-14210	44
0.206667	-26	41	90	-57	-110	-36	12	-15	-38	7	-70	-65	-100	-15	-31	-62	-101	35	-83	-32	-104	-23	-101	-84	-65	-1	-102	-15	-76	-74	-149	-77	-227	11309	-1926	-22576	1	-3353	-9842	-19061	-14	-5683	-6544	-18699	-195	-10522	-6740	-13783	-3
0.207500	-26	38	87	-61	-114	-39	9	-16	-24	4	-73	-65	-107	-15	-30	-62	-103	34	-85	-31	-108	-21	-107	-67	-66	1	-98	-14	-70	-70	-146	-78	-208	10592	-3797	-23077	61	-4055	-9103	-19366	-30	-6611	-5663	-17543	-93	-10774	-6838	-13439	21
0.208333	-28	42	90	-57	-112	-33	11	-14	-15	4	-70	-63	-99	-14	-32	-62	-104	37	-82	-31	-108	-25	-99	-65	-65	0	-99	-12	-84	-72	-147	-79	-238	9842	-5714	-23588	80	-4724	-8401	-19663	8	-7514	-5016	-16402	-85	-11018	-7100	-13180	-29
0.209167	-26	42	89	-56	-112	-34	12	-16	-22	4	-72	-64	-100	-15	-30	-60	-94	36	-83	-31	-107	-18	-98	-62	-66	-1	-99	-13	-74	-73	-147	-78	-223	9079	-7638	-24094	10	-5370	-7742	-19888	84	-8369	-4622	-15293	-84	-11251	-7488	-12988	-43
0.210000	-22	40	92	-53	-109	-31	13	-11	-19	7	-70	-62	-97	-13	-27	-59	-101	36	-83	-30	-104	-19	-98	-66	-65	1	-98	-12	-72	-67	-145	-78	-206	8321	-9520	-24591	-34	-5986	-7136	-20046	80	-9162	-4471	-14257	-15	-11469	-7972	-12847	4
0.210833	-24	43	90	-57	-105	-31	12	-13	-14	6	-73	-60	-95	42	-26	-61	-98	45	-83	-30	-107	-22	-98	-66	-65	0	-98	-11	-74	-72	-145	-74	-195	7552	-11351	-25075	-86	-6601	-6584	-20116	78	-9893	-4568	-13310	13	-11676	-8507	-12734	-26
0.211667	-28	42	86	-77	-111	-34	15	-12	-18	6	-72	-61	-99	-14	-28	-60	-100	35	-85	-34	-107	-19	-97	-68	-62	2	-99	-14	-69	-70	-145	-75	-161	6801	-13086	-25538	-144	-7214	-6091	-20105	66	-10550	-4872	-12466	-24	-11872	-9063	-12632	-81
0.212500	-26	41	87	-57	-108	-34	13	-13	-15	3	-73	-66	-96	-16	-31	-58	-99	36	-84	-29	-104	-18	-95	-67	-66	-1	-101	-14	-75	-69	-148	-74	-159	6065	-14692	-25970	-113	-7845	-5656	-20006	112	-11142	-5357	-11739	-48	-12055	-9595	-12519	-32
0.213333	-26	42	88	-58	-110	-30	13	-13	-16	7	-74	-60	-96	-17	-28	-58	-98	37	-85	-32	-100	-19	-100	-69	-62	0	-99	-11	-73	-70	-150	-91	-184	5354	-16153	-26376	15	-8507	-5281	-19825	222	-11644	-5985	-11130	-39	-12232	-10072	-12382	-23
0.214167	-27	42	87	-59	-110	-34	11	-17	-21	4	-76	-67	-97	-17	-31	-63	-94	32	-86	-32	-109	-22	-92	-68	-65	-1	-104	-16	-75	-73	-149	-77	-200	4648	-17463	-26752	27	-9219	-4951	-19566	227	-12103	-6705	-10643	-39	-12392	-10473	-12217	-35
0.215000	-27	37	80	-62	-114	-35	2	-19	-25	2	-79	-67	-101	-21	-33	-63	-105	28	-88	-38	-115	-25	-107	-72	-70	-5	-104	-16	-77	-50	-146	-81	-167	3954	-18616	-27098	-21	-9990	-4669	-19253	162	-12485	-7456	-10294	26	-12540	-10742	-12015	-16
0.215833	-28	35	79	-63	-110	-38	10	-9	-21	0	-76	-66	-103	-21	-34	-61	-119	35	-86	-32	-104	-21	-101	-72	-65	1	-101	-13	-76	-72	-148	-78	-126	3263	-19605	-27406	-171	-10812	-4419	-18887	164	-12799	-8185	-10049	82	-12673	-10913	-11761	-53
0.216667	-26	44	89	-60	-113	-34	10	-15	-14	7	-73	-62	-94	-18	-29	-59	-99	36	-82	-30	-105	-23	-101	-68	-61	3	-104	-11	-74	-69	-146	-74	-134	2561	-20435	-27685	-208	-11701	-4200	-18496	206	-13064	-8849	-9912	-57	-12793	-10943	-11472	-115
0.217500	-22	43	88	-59	-107	-32	16	-14	-17	20	-73	-65	-96	-16	-29	-58	-100	36	-83	-28	-107	-19	-99	-79	-63	0	-100	-11	-73	-68	-147	-80	-132	1820	-21123	-27942	-206	-12649	-4004	-18102	105	-13287	-9404	-9876	-207	-12902	-10849	-11164	-86
0.218333	-24	45	86	-60	-109	-34	15	-15	-16	8	-75	-61	-95	-17	-28	-59	-97	35	-82	-31	-103	-22	-101	-70	-64	0	-101	-13	-68	-68	-146	-74	-111	1044	-21679	-28166	-193	-13650	-3819	-17721	-30	-13479	-9810	-9922	-267	-13000	-10639	-10838	-61
0.219167	-23	44	88	-60	-107	-33	17	-14	-12	9	-74	-64	-91	-15	-29	-61	-98	39	-83	-32	-103	-21	-100	-68	-61	1	-100	-15	-72	-68	-147	-75	-84	215	-22117	-28382	-210	-14689	-3634	-17370	-90	-13643	-10039	-10050	-280	-13086	-10328	-10530	-56
0.220000	-22	45	103	-59	-104	-30	13	-14	-28	8	-73	-63	-94	-14	-30	-59	-99	34	-83	-31	-103	-22	-114	-74	-65	-3	-99	-12	-74	-68	-147	-74	-69	-680	-22453	-28566	-204	-15754	-3443	-17072	-87	-13795	-10069	-10229	-275	-13163	-9932	-10230	-75
0.220833	-29	42	87	-59	-109	-34	13	-14	-18	6	-72	-64	-96	-16	-30	-65	-104	33	-86	-30	-105	-21	-100	-72	-65	1	-100	-12	-74	-67	-149	-76	-66	-1661	-22697	-28735	-74	-16825	-3247	-16834	-63	-13940	-9893	-10469	-271	-13235	-9485	-9979	-62
0.221667	-17	40	80	-60	-108	-34	13	-16	-21	4	-74	-63	-97	-18	-30	-59	-100	36	-83	-30	-91	-18	-99	-88	-61	1	-97	-15	-73	-67	-148	-92	-79	-2722	-22858	-28881	-50	-17866	-3030	-16669	-49	-14092	-9521	-10740	-247	-13291	-9007	-9792	-40
0.222500	-28	43	87	-60	-107	-33	15	-15	-16	6	-75	-69	-95	-11	-29	-60	-98	35	-86	-30	-104	-17	-102	-68	-62	-1	-101	-14	-72	-67	-147	-75	-65	-3868	-22949	-29005	-118	-18859	-2790	-16587	33	-14252	-8956	-11047	-198	-13325	-8506	-9683	-63
0.223333	-24	43	102	-58	-108	-34	13	-15	-18	3	-76	-63	-97	-14	-30	-59	-102	33	-85	-33	-105	-18	-99	-73	-63	5	-101	-17	-73	-69	-146	-79	-26	-5093	-22976	-29108	-193	-19780	-2540	-16591	-4	-14432	-8229	-11391	-190	-13408	-8037	-9663	-109
0.224167	-27	41	86	-62	-110	-36	10	-16	-21	4	-74	-64	-101	-16	-32	-57	-100	35	-85	-28	-107	-21	-100	-67	-64	2	-99	-14	-75	-69	-145	-74	-30	-6382	-22927	-29186	-234	-20608	-2257	-16665	-111	-14633	-7370	-11748	-205	-13470	-7602	-9743	-97
0.225000	-23	44	87	-57	-109	-32	13	-13	-16	7	-74	-66	-97	-14	-28	-58	-98	36	-75	-33	-103	-18	-99	-87	-63	1	-100	-15	-74	-70	-144	-79	-34	-7724	-22816	-29242	-160	-21315	-1967	-16822	-128	-14855	-6432	-12141	-284	-13553	-7232	-9925	-52
0.225833	-27	44	86	-60	-109	-33	15	-15	-24	7	-69	-63	-98	-16	-28	-58	-99	33	-85	-33	-107	-19	-100	-67	-63	0	-98	-16	-74	-67	-154	-74	-45	-9109	-22627	-29277	-74	-21888	-1662	-17048	-76	-15099	-5460	-12533	-357	-13652	-6937	-10211	-51
0.226667	-28	46	88	-60	-108	-41	16	-15	-21	7	-74	-66	-97	-15	-31	-62	-100	32	-84	-35	-100	-19	-98	-69	-63	0	-97	-16	-74	-73	-158	-77	-84	-10500	-22361	-29288	15	-22301	-1360	-17322	28	-15364	-4483	-12949	-306	-13782	-6724	-10593	-76
0.227500	-27	40	88	-58	-112	-38	12	-15	-16	5	-70	-68	-95	-17	-45	-59	-101	34	-84	-34	-127	-22	-102	-68	-63	0	-100	-15	-72	-68	-144	-75	-104	-11864	-22001	-29272	2	-22552	-1059	-17637	84	-15645	-3565	-13380	-236	-13941	-6594	-11038	-78
0.228333	-25	12	89	-60	-108	-34	13	-15	-17	29	-68	-65	-96	-17	-30	-60	-101	35	-84	-32	-105	-21	-98	-68	-62	3	-99	-14	-73	-67	-155	-78	-85	-13169	-21553	-29214	-30	-22630	-776	-17974	62	-15935	-2740	-13829	-208	-14140	-6554	-11592	-105
0.229167	-27	42	89	-58	-104	-34	11	-15	-17	6	-65	-65	-95	-13	-26	-59	-98	35	-80	-33	-104	-18	-99	-70	-61	1	-98	-14	-74	-68	-148	-75	-87	-14391	-21005	-29181	5	-22556	-509	-18324	35	-16234	-2042	-14285	-179	-14390	-6584	-12158	-131
0.230000	-22	44	91	-57	-114	-32	15	-12	-16	10	-70	-60	-95	-14	-26	-59	-98	39	-79	-29	-103	12	-96	-65	-62	3	-97	-13	-70	-66	-145	-73	-95	-15495	-20353	-29103	-64	-22314	-274	-18664	-32	-16528	-1509	-14750	-155	-14680	-6687	-12767	-67
0.230833	-24	44	90	-55	-110	-35	12	28	-13	7	-69	-62	-96	-17	-28	-60	-97	39	-81	-32	-104	-22	-100	-67	-63	1	-100	-13	-73	-68	-146	-73	-96	-16463	-19593	-29010	-189	-21939	-81	-18989	-90	-16817	-1149	-15214	-126	-15016	-6845	-13383	-41
0.231667	-29	41	89	-61	-110	-34	11	-17	-19	4	-73	-67	-95	-15	-30	-63	-102	34	-84	-52	-103	-19	-100	-68	-61	-1	-101	-15	-75	-70	-147	-81	-90	-17266	-18735	-28906	-206	-21446	71	-19277	-59	-17083	-981	-15674	-109	-15401	-7041	-14009	-91
0.232500	-25	38	82	-63	-112	-36	9	-19	-23	3	-77	-68	-96	-18	-29	-49	-98	33	-87	-35	-103	-22	-98	-68	-64	-3	-104	-13	-73	-68	-147	-77	-72	-17869	-17795	-28791	-146	-20863	173	-19515	-23	-17323	-997	-16116	-81	-15828	-7255	-14589	-65
0.233333	-29	38	85	-62	-110	-33	28	-42	-18	5	-75	-65	-98	-18	-28	-60	-100	30	-85	-35	-104	-23	-100	-70	-68	-3	-103	-22	-75	-73	-169	-79	-98	-18269	-16759	-28669	-76	-20219	224	-19701	-62	-17529	-1193	-16529	-5	-16287	-7467	-15132	-75
0.234167	-30	38	88	-59	-110	-34	11	-16	-21	3	-74	-68	-99	-19	-29	-65	-101	34	-84	-35	-107	-23	-116	-72	-66	-1	-102	-17	-73	-72	-150	-78	-90	-18454	-15667	-28541	-35	-19548	217	-19818	-75	-17699	-1549	-16908	37	-16774	-7665	-15621	-65
0.235000	-14	38	87	-63	-128	-35	9	-18	-21	5	-73	-66	-103	-19	-31	-61	-100	32	-85	-40	-107	-25	-102	-70	-64	-3	-101	-16	-78	-73	-148	-79	-59	-18426	-14532	-28413	22	-18870	157	-19885	-76	-17822	-2032	-17235	1	-17269	-7826	-16052	-7
0.235833	-25	40	88	-103	-109	-31	12	-15	-16	7	-72	-67	-95	-17	-30	-59	-96	34	-86	-33	-105	-22	-100	-68	-62	-3	-102	-14	-74	-70	-146	-73	-53	-18191	-13357	-28281	52	-18223	55	-19872	-103	-17902	-2608	-17504	-41	-17768	-7936	-16412	18
0.236667	-25	40	88	-42	-107	-31	12	-12	-16	6	-69	-61	-92	-15	-28	-56	-97	38	-82	-29	-101	-22	-100	-68	-59	1	-97	9	-67	-67	-135	-74	-63	-17754	-12187	-28157	102	-17640	-102	-19806	-132	-17937	-3257	-17703	-96	-18264	-7993	-16700	-13
0.237500	-25	42	89	-56	-107	-28	13	-14	-15	2	-72	-63	-96	-16	-30	-58	-98	28	-81	-59	-104	-21	-100	-65	-61	0	-99	-11	-73	-70	-148	-74	-42	-17151	-11038	-28044	179	-17124	-287	-19679	-186	-17935	-3929	-17845	-153	-18736	-7990	-16948	-28
0.238333	-25	42	92	-56	-110	-31	6	-12	-16	9	-72	-61	-97	-14	-28	-55	-94	36	-82	-32	-102	-24	-101	-61	-62	2	-99	-14	-70	-67	-146	-74	-39	-16402	-9936	-27943	210	-16748	-507	-19500	-314	-17894	-4597	-17906	-188	-19192	-7916	-17114	7
0.239167	-25	42	88	-56	-107	-30	12	-13	-5	3	-74	-47	-96	-17	-31	-60	-98	33	-83	-32	-102	-18	-100	-67	-66	-1	-101	-12	-70	-68	-148	-77	-62	-15543	-8902	-27849	80	-16471	-745	-19278	-421	-17830	-5220	-17907	-208	-19606	-7782	-17231	-12
0.240000	-24	40	89	-58	-110	-34	15	-17	-22	3	-75	-65	-97	-19	-31	-60	-99	32	-87	-34	-112	-26	-103	-76	-66	-5	-103	-14	-73	-70	-150	-78	-23	-14603	-7964	-27768	82	-16321	-1005	-19020	-427	-17744	-5777	-17831	-154	-19980	-7592	-17291	-12
0.240833	-30	37	86	-60	-112	-36	8	-18	-18	1	-77	-66	-101	-28	-35	-63	-100	32	-87	-34	-107	-28	-104	-69	-64	-1	-101	-13	-74	-72	-150	-80	-5	-13608	-7106	-27699	199	-16287	-1256	-18734	-345	-17638	-6243	-17698	-114	-20297	-7350	-17305	45
0.241667	-28	40	85	-58	-110	-35	10	-16	-21	1	-76	-65	-97	-16	-31	-59	-99	28	-85	-33	-103	-25	-94	-67	-68	-5	-102	-15	-72	-70	-154	-75	-39	-12597	-6374	-27644	123	-16374	-1509	-18435	-270	-17537	-6591	-17490	-112	-20566	-7070	-17285	43
0.242500	-30	38	85	-59	-109	-32	12	-17	-3	4	-73	-62	-97	-17	-26	-59	-101	28	-84	-34	-102	-24	-100	-70	-66	-1	-101	-13	-72	-70	-147	-75	-35	-11617	-5771	-27603	105	-16563	-1747	-18132	-263	-17444	-6825	-17310	-105	-20791	-6767	-17227	16
0.243333	-26	42	89	-58	-110	-22	13	-14	-15	4	-78	-63	-94	-16	-31	-59	-104	32	-82	-32	-108	-26	-101	-72	-64	-4	-102	-14	-75	-72	-125	-77	-22	-10694	-5288	-27575	90	-16850	-1969	-17833	-321	-17365	-6947	-17078	-132	-20958	-6449	-17146	58
0.244167	-23	42	88	-59	-108	-32	13	-12	-14	6	-72	-65	-96	-15	-26	-57	-99	33	-84	-35	-122	-23	-99	-66	-63	0	-100	-12	-73	-67	-145	-72	-23	-9848	-4941	-27570	45	-17204	-2170	-17551	-360	-17300	-6956	-16840	-176	-21088	-6140	-17046	79
0.245000	-24	43	89	-55	-104	-31	12	-12	-16	7	-74	-62	-95	-13	-28	-56	-96	20	-83	-33	-101	-21	-100	-64	-61	-5	-101	-14	-70	-69	-147	-72	-15	-9133	-4713	-27581	0	-17610	-2354	-17301	-338	-17305	-6851	-16615	-212	-21181	-5854	-16930	77
0.245833	-27	41	87	-57	-107	-31	15	-14	-17	4	-70	-62	-94	-16	-21	-56	-98	30	-83	-33	-102	-23	-99	-68	-65	-4	-99	-13	-73	-70	-147	-73	-24	-8539	-4600	-27623	-11	-18041	-2514	-17087	-298	-17331	-6707	-16417	-215	-21242	-5596	-16801	92
0.246667	2	42	71	-59	-110	-32	12	-13	-19	7	-73	-67	-100	-17	-29	-55	-100	30	-85	-34	-94	-22	-96	-69	-69	-1	-100	-13	-77	-75	-148	-76	-38	-8089	-4592	-27693	-48	-18468	-2659	-16921	-314	-17399	-6477	-16249	-233	-21285	-5385	-16660	76
0.247500	-27	39	89	-60	-111	-36	11	-15	-19	6	-78	-66	-97	-16	-27	-59	-100	33	-86	-31	-107	-24	-101	-69	-64	-3	-101	-14	-75	-72	-149	-72	-50	-7797	-4676	-27800	19	-18881	-2791	-16805	-308	-17509	-6213	-16128	-253	-21312	-5213	-16504	25
0.248333	-25	41	87	-58	-108	-36	12	-15	-17	4	-77	-65	-100	-21	-32	-59	-101	32	-86	-29	-108	-24	-102	-69	-64	-3	-101	-18	-79	-76	-150	-77	-70	-7658	-4829	-27934	155	-19244	-2910	-16746	-319	-17665	-5933	-16054	-236	-21333	-5105	-16341	7
0.249167	-31	39	85	-62	-112	-39	6	-21	-18	3	-76	-68	-97	-18	-31	-60	-100	32	-88	-34	-108	-23	-99	-72	-65	-1	-102	-13	-75	-72	-145	-73	-75	-7671	-5042	-28100	170	-19549	-3031	-16751	-379	-17861	-5660	-16027	-224	-21347	-5050	-16165	39
0.250000	-25	39	86	-33	-109	-32	13	-14	-19	6	-72	-64	-97	-14	-28	-58	-101	34	-85	-32	-108	-23	-96	-66	-58	0	-100	-12	-72	-70	-142	-77	-47	-7816	-5298	-28295	85	-19786	-3160	-16815	-340	-18085	-5420	-16056	-232	-21371	-5068	-15984	59
0.250833	-29	42	89	-57	-114	-32	11	-15	-19	8	-46	-61	-97	-14	-28	-60	-100	35	-85	-31	-104	-21	-101	-69	-64	0	-100	-10	-75	-69	-147	-74	-43	-8079	-5581	-28518	37	-19951	-3299	-16949	-265	-18340	-5229	-16129	-235	-21402	-5140	-15795	60
0.251667	-36	39	85	-60	-109	-35	13	-10	-17	8	-72	-62	-95	-17	-28	-53	-101	36	-86	-33	-95	-19	-97	-67	-61	0	-99	-12	-48	-68	-144	-73	-42	-8437	-5888	-28756	11	-20025	-3461	-17149	-202	-18605	-5104	-16245	-206	-21438	-5283	-15597	52
0.252500	-25	43	86	-60	-108	-34	13	-11	-19	5	-74	-64	-95	-14	-26	-59	-98	34	-87	-31	-105	-22	-98	-67	-64	-5	-103	-12	-70	-69	-145	-73	-66	-8850	-6192	-28985	26	-20023	-3651	-17414	-160	-18887	-5054	-16387	-164	-21480	-5485	-15395	62
0.253333	-31	37	87	-57	-110	-32	16	-14	-30	7	-68	-63	-98	-14	-29	-59	-101	32	-88	-32	-107	-19	-97	-69	-63	0	-99	-11	-70	-69	-145	-77	-72	-9276	-6502	-29201	2	-19943	-3877	-17741	-153	-19161	-5081	-16552	-155	-21528	-5753	-15190	17
0.254167	-27	43	88	-60	-109	-32	12	-15	-17	6	-72	-65	-96	-14	-29	-58	-99	36	-86	-33	-104	-22	-100	-68	-64	-1	-102	-13	-74	-70	-146	-76	-44	-9691	-6791	-29376	-120	-19804	-4134	-18125	-154	-19425	-5194	-16721	-180	-21576	-6071	-14983	9
0.255000	-27	38	101	-61	-109	-36	11	-13	-17	4	-73	-65	-100	-15	-28	-60	-116	32	-88	-38	-102	-23	-100	-68	-65	-1	-114	-12	-74	-69	-145	-76	-46	-10073	-7080	-29498	-172	-19611	-4432	-18557	-137	-19664	-5390	-16885	-239	-21610	-6445	-14778	30
0.255833	-27	43	88	-59	-93	-33	16	-14	-23	4	-69	-66	-96	-14	-27	-60	-99	34	-85	-32	-104	-21	-100	-68	-62	0	-99	-13	-73	-70	-144	-76	-55	-10359	-7344	-29546	-72	-19373	-4768	-19029	-155	-19872	-5668	-17029	-284	-21628	-6860	-14588	25
0.256667	-27	42	94	-58	-104	-32	16	-14	-16	5	-69	-64	-97	-12	-28	-59	-97	27	-85	-32	-104	-21	-99	-68	-48	1	-102	-11	-68	-70	-144	-77	-40	-10542	-7590	-29512	-98	-19121	-5147	-19537	-181	-20045	-6026	-17149	-302	-21629	-7334	-14403	0
0.257500	-24	44	88	-58	-113	-38	11	-18	-18	5	-70	-64	-101	-23	-30	-60	-96	35	-84	-31	-107	-22	-99	-67	-65	3	-99	-9	-73	-70	-147	-75	-40	-10597	-7806	-29406	-64	-18849	-5558	-20070	-178	-20176	-6421	-17233	-264	-21603	-7851	-14234	-35
0.258333	-27	39	90	-59	-110	-32	13	-13	-18	4	-69	-62	-97	-14	-26	-58	-102	34	-83	-32	-113	-23	-98	-66	-62	1	-99	-10	-70	-67	-135	-73	-58	-10515	-7991	-29179	-83	-18597	-5997	-20615	-145	-20261	-6886	-17274	-201	-21540	-8403	-14082	-31
0.259167	-25	43	89	-59	-105	-33	9	-13	-19	6	-70	-61	-96	-16	-28	-59	-96	36	-85	-27	-104	-19	-98	-68	-62	2	-101	-11	-75	-70	-146	-74	-63	-10292	-8137	-28882	-103	-18354	-6455	-21164	-99	-20290	-7389	-17272	-182	-21444	-8992	-13955	-13
0.260000	-23	44	89	-60	-104	-36	11	-12	-17	4	-69	-61	-94	-14	-26	-57	-99	34	-83	-50	-111	-22	-100	-70	-64	0	-112	-15	-73	-68	-143	-76	-87	-9947	-8226	-28523	4	-18148	-6942	-21709	-129	-20276	-7904	-17221	-107	-21308	-9612	-13853	-12
0.260833	-26	44	85	-58	-109	-43	11	-14	-17	2	-72	-62	-95	-15	-30	-61	-102	35	-84	-32	-105	-22	-99	-68	-63	3	-100	-13	-70	-69	-145	-79	-87	-9488	-8254	-28112	5	-17980	-7437	-22230	-110	-20211	-8461	-17128	-70	-21131	-10261	-13776	23
0.261667	-28	44	87	-61	-110	-35	11	-15	-17	5	-72	-63	-97	-15	-29	-62	-98	34	-84	-31	-107	-22	-100	-72	-65	-30	-99	-12	-74	-69	-146	-77	-47	-8939	-8204	-27682	-38	-17864	-7911	-22717	-46	-20103	-9010	-16996	-73	-20919	-10929	-13724	23
0.262500	-27	42	89	-60	-125	-34	12	-15	-18	5	-69	-63	-98	-17	-27	-87	-98	35	-82	-29	-108	-23	-97	-68	-64	0	-96	-13	-75	-67	-144	-75	-74	-8335	-8079	-27269	-14	-17789	-8383	-23165	-48	-19949	-9560	-16825	-115	-20672	-11614	-13706	8
0.263333	-23	45	90	-59	-103	-30	16	-12	-17	5	-69	-61	-96	-12	-28	-55	-98	35	-81	-28	-103	-18	-97	-65	-65	0	-79	-12	-69	-65	-143	-73	-115	-7737	-7864	-26896	10	-17769	-8839	-23567	-6	-19766	-10102	-16629	-108	-20399	-12311	-13715	45
0.264167	-27	43	89	-57	-109	-33	15	3	-17	6	-76	-62	-94	-12	-28	-61	-97	34	-82	-32	-104	-19	-97	-64	-64	1	-97	-11	-72	-67	-146	-73	-104	-7089	-7566	-26598	11	-17801	-9264	-23912	75	-19552	-10626	-16423	-103	-20114	-13008	-13751	51
0.265000	-24	42	88	-57	-107	-34	10	-16	-18	4	-70	-62	-98	-16	-32	-49	-99	35	-82	-30	-105	-24	-99	-68	-66	-4	-101	-14	-73	-69	-146	-77	-97	-6508	-7184	-26405	-14	-17872	-9673	-24205	64	-19329	-11137	-16214	-133	-19822	-13700	-13820	42
0.265833	-28	63	86	-62	-111	-36	9	-19	-18	4	-74	-74	-93	-18	-27	-61	-100	34	-87	-31	-104	-22	-96	-68	-63	-1	-101	-13	-72	-68	-143	-75	-96	-5997	-6735	-26329	-59	-17985	-10036	-24419	51	-19096	-11618	-16010	-116	-19535	-14366	-13906	64
0.266667	-14	39	87	-60	-109	-36	11	-15	-18	2	-73	-65	-98	-16	-31	-59	-92	34	-84	-33	-109	-24	-98	-83	-64	-4	-101	-15	-88	-68	-145	-78	-92	-5537	-6229	-26391	-95	-18126	-10358	-24580	56	-18865	-12075	-15822	-125	-19264	-15015	-14024	60
0.267500	-29	41	85	-60	-108	-34	11	-17	-18	3	-73	-64	-97	0	-32	-61	-110	34	-87	-34	-107	-22	-99	-65	-64	-3	-99	-13	-74	-69	-144	-74	-112	-5183	-5695	-26568	-109	-18298	-10633	-24663	37	-18646	-12502	-15656	-138	-19018	-15620	-14154	54
0.268333	-14	39	87	-79	-110	-33	11	-14	-17	6	-73	-64	-100	-15	-31	-58	-98	35	-85	-31	-105	-23	-85	-65	-65	-4	-99	-15	-86	-72	-143	-75	-111	-4922	-5155	-26936	-171	-18479	-10863	-24686	-60	-18446	-12909	-15533	-139	-18816	-16179	-14305	64
0.269167	-23	41	89	-57	-109	-32	12	-11	-24	5	-70	-63	-95	-16	-29	-59	-98	34	-80	-35	-102	-23	-96	-69	-63	0	-98	-11	-72	-66	-143	-73	-127	-4745	-4642	-27404	-124	-18676	-11054	-24642	-86	-18278	-13284	-15449	-134	-18662	-16680	-14468	53
0.270000	-25	41	91	-61	-104	-33	15	-16	-17	8	-70	-63	-95	-16	-30	-58	-101	35	-85	-32	-104	-21	-98	-66	-67	0	-99	-13	-74	-69	-145	-70	-159	-4647	-4181	-27977	-118	-18877	-11196	-24541	-81	-18140	-13632	-15415	-118	-18570	-17113	-14645	59
0.270833	-26	37	88	-57	-108	-34	13	-14	-16	9	-67	-61	-96	-16	-29	-58	-94	36	-83	-30	-109	-22	-98	-63	-62	1	-96	-10	-70	-67	-144	-73	-148	-4613	-3799	-28632	-91	-19075	-11304	-24396	-151	-18047	-13951	-15433	-130	-18543	-17475	-14828	67
0.271667	-23	43	89	-55	-108	-32	13	-15	-17	8	-69	-60	-97	-14	-32	-56	-56	38	-84	-29	-103	-21	-97	-67	-65	-15	-98	-12	-70	-69	-146	-74	-120	-4624	-3518	-29327	-47	-19262	-11373	-24207	-158	-18004	-14239	-15505	-147	-18582	-17770	-15024	54
0.272500	-23	44	85	-48	-112	-32	11	-16	-13	6	-70	-62	-95	-16	-30	-80	-95	34	-86	-32	-102	-24	-99	-69	-63	-4	-99	-12	-76	-70	-160	-75	-112	-4657	-3353	-30033	12	-19443	-11416	-23986	-132	-18009	-14501	-15634	-146	-18696	-17984	-15215	113
0.273333	-23	40	88	-59	-112	-34	16	-14	-19	5	-75	-68	-99	-18	-32	-61	-102	33	-88	-36	-105	-24	-105	-70	-66	-3	-102	-15	-68	-70	-135	-78	-88	-4690	-3314	-30716	20	-19613	-11435	-23743	-211	-18062	-14738	-15815	-130	-18881	-18129	-15416	66
0.274167	-29	40	85	-59	-113	-38	8	-26	-25	0	-77	-64	-98	-19	-32	-63	-102	29	-84	-33	-105	-24	-101	-73	-69	-4	-99	-13	-74	-65	-148	-78	-57	-4693	-3398	-31332	27	-19775	-11432	-23482	-201	-18212	-14937	-16040	-96	-19125	-18201	-15609	22
0.275000	-27	38	88	-60	-110	-36	9	-18	-18	3	-75	-66	-96	-18	-35	-57	-102	30	-88	-35	-91	-26	-103	-70	-67	-1	-104	-13	-75	-76	-150	-78	-74	-4666	-3601	-31870	-38	-19915	-11421	-23213	-190	-18306	-15097	-16304	-73	-19429	-18211	-15804	-10
0.275833	-25	41	86	-58	-113	-42	19	-14	-23	3	-73	-64	-97	-16	-30	-58	-102	34	-85	-34	-103	-22	-101	-68	-68	3	-102	-13	-75	-70	-147	-75	-85	-4585	-3909	-32299	29	-20042	-11392	-22947	-219	-18493	-15231	-16610	-53	-19781	-18163	-15989	-17
0.276667	-25	41	88	-59	-107	-31	16	-11	-18	7	-70	-63	-95	-16	-27	-44	-96	32	-86	-32	-102	-18	-99	-67	-51	0	-96	-12	-74	-70	-146	-76	-79	-4451	-4300	-32563	30	-20166	-11365	-22697	-215	-18712	-15323	-16941	-32	-20177	-18073	-16177	15
0.277500	-23	45	94	-56	-107	-29	12	-14	-17	6	-73	-65	-95	-15	-23	-59	-99	34	-81	-30	-101	-19	-101	-67	-64	0	-98	-13	-74	-72	-149	-76	-64	-4258	-4754	-32673	-24	-20282	-11345	-22467	-197	-18964	-15386	-17296	-17	-20609	-17952	-16360	15
0.278333	-23	42	89	-58	-108	-32	18	-14	-15	6	-72	-62	-96	-14	-28	-61	-98	36	-81	-32	-103	-18	-100	-44	-58	1	-98	-12	-73	-70	-146	-73	-32	-4011	-5243	-32726	34	-20395	-11327	-22262	-208	-19229	-15413	-17664	-7	-21051	-17812	-16540	26
0.279167	-23	41	89	-60	-111	-30	12	-12	-18	6	-75	-65	-100	-14	-29	-56	-97	36	-83	-29	-103	-19	-99	-67	-64	0	-98	-12	-74	-77	-156	-73	2	-3725	-5732	-32683	-34	-20505	-11320	-22087	-197	-19538	-15399	-18041	-5	-21505	-17658	-16711	61
0.280000	-24	41	89	-56	-108	-31	12	-11	-16	8	-77	-60	-95	-11	-27	-56	-99	42	-83	-30	-104	-18	-100	-67	-61	1	-98	-11	-73	-69	-145	-77	15	-3405	-6196	-32500	-88	-20621	-11327	-21953	-178	-19848	-15354	-18415	9	-21946	-17511	-16882	58
0.280833	-28	40	81	-59	-111	-30	9	-13	-19	5	-74	-63	-97	-17	-31	-60	-103	35	-84	-30	-105	-23	-103	-68	-64	-1	-101	1	-74	-73	-150	-92	27	-3077	-6621	-32169	-73	-20740	-11339	-21860	-174	-20160	-15281	-18779	17	-22384	-17373	-17049	43
0.281667	-26	41	89	-60	-110	-36	7	-4	-19	6	-76	-65	-84	-17	-31	-58	-103	38	-86	-32	-108	-22	-103	-72	-67	-6	-100	-15	-74	-74	-149	-76	2	-2752	-6973	-31753	-48	-20866	-11368	-21810	-174	-20472	-15180	-19131	34	-22795	-17261	-17214	38
0.282500	-29	39	67	-59	-112	-34	9	-18	-19	4	-75	-65	-99	-16	-30	-61	-99	33	-81	-30	-107	-19	-100	-72	-62	-10	-100	-14	-74	-69	-149	-76	-72	-2446	-7239	-31272	1	-20987	-11408	-21792	-220	-20770	-15047	-19460	22	-23173	-17162	-17371	25
0.283333	-30	41	88	-59	-109	-33	13	-14	-21	5	-72	-64	-96	-12	-28	-59	-99	54	-83	-30	-104	-18	-102	-69	-68	0	-98	-18	-75	-70	-147	-75	-131	-2185	-7410	-30751	-70	-21137	-11455	-21818	-208	-21068	-14891	-19748	4	-23513	-17098	-17523	42
0.284167	-26	42	91	-57	-109	-32	12	-11	-18	9	-73	-61	-96	-12	-27	-57	-97	38	-81	-28	-104	-16	-97	-66	-58	9	-98	-10	-73	-67	-146	-75	-110	-1989	-7484	-30195	-80	-21282	-11513	-21881	-155	-21345	-14721	-20044	12	-23817	-17065	-17670	67
0.285000	-23	44	92	-57	-107	-31	11	-14	-15	6	-105	-63	-95	-11	-26	-57	-99	39	-75	-26	-105	-18	-99	-68	-63	0	-98	-11	-74	-66	-145	-53	-43	-1855	-7464	-29683	-81	-21439	-11582	-21976	-191	-21605	-14538	-20290	21	-24082	-17064	-17830	49
0.285833	-17	45	89	-56	-108	-30	13	-14	-16	8	-70	-61	-93	-12	-24	-59	-98	37	-81	-30	-101	-17	-98	-68	-62	1	-101	-12	-70	-68	-146	-75	8	-1805	-7363	-29192	33	-21601	-11657	-22118	-184	-21850	-14353	-20509	34	-24300	-17091	-17986	35
0.286667	-25	41	89	-58	-107	-32	13	-14	-19	4	-75	-65	-95	-13	-27	-32	-97	36	-83	-33	-103	-22	-99	-66	-64	-3	-101	-14	-73	-69	-148	-76	16	-1840	-7183	-28753	9	-21763	-11734	-22267	-160	-22078	-14167	-20693	9	-24485	-17132	-18135	85
0.287500	-28	41	88	-55	-104	-31	11	-14	-17	6	-73	-63	-97	-14	-28	-59	-101	38	-84	-33	-107	-21	-98	-67	-65	0	-84	-12	-75	-68	-147	-75	-43	-1956	-6964	-28390	17	-21929	-11814	-22437	-152	-22280	-13981	-20839	7	-24632	-17187	-18285	79
0.288333	-27	41	91	-55	-109	-31	11	-15	-22	6	-80	-64	-96	-15	-28	-57	-100	40	-82	-28	-105	-26	-99	-66	-65	2	-99	-14	-75	-69	-148	-72	-150	-2153	-6706	-28105	77	-22087	-11885	-22620	-155	-22465	-13802	-20957	3	-24745	-17248	-18442	73
0.289167	-26	62	89	-56	-110	-32	11	-13	-14	6	-74	-63	-94	-15	-28	-59	-96	37	-85	-32	-107	-23	-104	-67	-60	0	-99	-1	-72	-68	-130	-72	-151	-2419	-6440	-27916	-38	-22241	-11961	-22807	-170	-22634	-13637	-21044	-1	-24831	-17302	-18594	84
0.290000	-25	42	87	-53	-107	-34	11	-14	-16	4	-76	-64	-93	-15	-29	-59	-97	34	-85	-56	-104	-23	-101	-66	-65	0	-99	-14	-77	-72	-147	-77	-73	-2743	-6184	-27817	-69	-22383	-12031	-22996	-143	-22781	-13496	-21106	-1	-24900	-17361	-18751	36
0.290833	-30	40	87	-51	-113	-34	9	-21	-19	2	-73	-62	-97	-18	-29	-61	-100	35	-86	-33	-107	-23	-103	-66	-64	-1	-99	-11	-75	-70	-148	-76	-16	-3110	-5956	-27805	25	-22508	-12091	-23168	-101	-22907	-13364	-21136	-6	-24945	-17380	-18897	32
0.291667	-26	40	89	-57	-112	-36	12	-14	-18	3	-73	-63	-99	-35	-31	-60	-102	36	-85	-35	-105	-21	-99	-66	-62	0	-100	-16	-75	-68	-166	-76	-38	-3506	-5773	-27873	-53	-22614	-12146	-23328	-95	-23018	-13264	-21150	-5	-24977	-17391	-19049	56
0.292500	-24	42	90	-57	-107	-35	11	-16	-21	4	-76	-64	-97	-15	-28	-58	-97	33	-86	-33	-107	-22	-90	-67	-68	-3	-100	-14	-73	-66	-149	-73	-86	-3916	-5644	-28003	-27	-22706	-12191	-23473	-97	-23111	-13189	-21141	-11	-24997	-17368	-19191	45
0.293333	-28	37	86	-57	-111	-34	13	-14	-21	5	-75	-63	-96	-13	-35	-61	-102	34	-87	-33	-107	-22	-100	-90	-68	-3	-103	-15	-74	-68	-149	-76	-120	-4319	-5577	-28189	0	-22777	-12232	-23594	-125	-23186	-13141	-21121	-12	-25012	-17331	-19322	32
0.294167	-25	41	89	-55	-110	-33	9	-16	-33	3	-77	-62	-97	-16	-31	-58	-99	34	-84	-34	-104	-26	-100	-68	-65	-3	-103	-14	-76	-69	-145	-74	-83	-4696	-5572	-28406	-79	-22824	-12257	-23696	-114	-23242	-13119	-21092	-17	-25010	-17234	-19442	13
0.295000	-30	37	85	-59	-111	-40	11	-16	-17	4	-77	-67	-96	-17	-31	-60	-102	32	-88	-35	-108	-24	-102	-68	-65	-4	-102	-13	-75	-70	-152	-74	-44	-5046	-5622	-28644	-120	-22853	-12275	-23775	-94	-23274	-13123	-21053	-15	-25002	-17119	-19548	-16
0.295833	-24	40	87	-59	-107	-34	11	-13	-18	2	-74	-61	-95	-18	-29	-56	-98	34	-87	-33	-104	-28	-99	-67	-63	-3	-100	-11	-76	-68	-143	-72	-30	-5345	-5728	-28878	5	-22862	-12282	-23823	-91	-23284	-13154	-20983	-18	-24974	-16978	-19635	-66
0.296667	-22	41	89	-55	-104	-28	19	-10	-15	8	-67	-58	-95	-15	-26	-53	-94	32	-84	-30	-102	-21	-95	-64	-61	3	-93	-9	-69	-65	-145	-68	-84	-5595	-5879	-29103	71	-22849	-12277	-23858	-83	-23277	-13209	-20967	-24	-24941	-16819	-19705	-27
0.297500	-46	42	88	-57	-104	-27	13	-11	-14	5	-74	-61	-97	-13	-28	-57	-99	36	-84	-30	-105	-22	-96	-66	-63	12	-98	-11	-70	-66	-136	-70	-118	-5797	-6061	-29295	73	-22826	-12273	-23878	-100	-23250	-13291	-20931	-28	-24891	-16643	-19755	-38
0.298333	-21	41	89	-60	-110	-33	15	-13	-21	3	-73	-64	-85	-15	-29	-59	-100	35	-85	-36	-109	-25	-100	-66	-63	-1	-100	-14	-75	-69	-145	-72	-119	-5938	-6259	-29467	46	-22791	-12259	-23881	-112	-23199	-13392	-20898	-42	-24821	-16465	-19782	-51
0.299167	-25	38	86	-60	-112	-34	25	-14	-18	2	-76	-67	-96	-18	-30	-59	-98	34	-83	-31	-103	-16	-101	-65	-62	0	-98	-11	-73	-69	-142	-72	-138	-6019	-6453	-29576	0	-22735	-12236	-23875	-94	-23121	-13511	-20864	-63	-24733	-16283	-19782	-40
0.300000	-27	40	88	-60	-110	-33	11	-14	-22	4	-72	-62	-98	-16	-27	-66	-99	34	-87	-36	-108	-25	-100	-68	-66	0	-98	-11	-75	-70	-147	-67	-146	-6046	-6643	-29653	7	-22672	-12207	-23867	-118	-23023	-13641	-20827	-79	-24618	-16111	-19751	7
0.300833	-27	42	89	-58	-111	-33	11	-14	-19	7	-70	-64	-101	-18	-31	-62	-99	33	-75	-42	-107	-25	-102	-68	-66	0	-99	-12	-74	-69	-149	-74	-100	-6028	-6813	-29685	34	-22594	-12167	-23850	-165	-22900	-13779	-20805	-93	-24479	-15953	-19695	32
0.301667	-28	40	90	-59	-84	-38	10	-14	-17	4	-70	-64	-96	-18	-31	-58	-101	35	-83	-32	-108	-25	-101	-67	-66	1	-97	-12	-75	-69	-145	-72	-68	-5968	-6951	-29678	-11	-22502	-12123	-23842	-135	-22752	-13912	-20780	-100	-24312	-15812	-19608	10
0.302500	-23	44	89	-58	-110	-32	11	-11	-18	6	-72	-62	-96	-16	-30	-57	-98	35	-85	-30	-104	-23	-98	-66	-63	-1	-98	-9	-75	-66	-147	-74	-115	-5878	-7049	-29633	-9	-22403	-12079	-23827	-113	-22593	-14046	-20747	-94	-24122	-15695	-19500	-10
0.303333	-26	43	89	-58	-108	-32	12	-13	-18	7	-47	-62	-98	-15	-29	-57	-100	38	-82	-29	-105	-22	-99	-68	-65	1	-98	-9	-72	-65	-144	-72	-138	-5760	-7108	-29567	7	-22283	-12029	-23830	-111	-22407	-14169	-20712	-94	-23909	-15610	-19373	3
0.304167	-27	46	91	-56	-84	-31	15	-12	-15	8	-68	-60	-92	-11	-27	-58	-98	36	-81	-30	-110	-19	-98	-66	-61	12	-96	-7	-72	-67	-145	-73	-121	-5633	-7125	-29481	23	-22172	-11972	-23837	-86	-22208	-14292	-20665	-91	-23678	-15549	-19210	35
0.305000	-23	46	92	-56	-99	-30	13	-14	-16	7	-63	-64	-96	-11	-25	-58	-88	38	-80	-28	-102	-19	-97	-67	-63	2	-97	-10	-53	-64	-145	-73	-107	-5509	-7104	-29393	44	-22038	-11915	-23860	-96	-22004	-14396	-20610	-90	-23434	-15523	-19036	7
0.305833	-36	44	88	-57	-110	-30	13	-12	-16	5	-70	-64	-94	-13	-27	-58	-100	34	-101	-30	-101	-22	-99	-68	-66	0	-84	-9	-73	-66	-144	-73	-154	-5367	-7046	-29310	62	-21894	-11851	-23885	-92	-21786	-14479	-20537	-99	-23181	-15527	-18848	-47
0.306667	-28	41	89	-61	-109	-31	12	-15	-19	1	-74	-67	-95	-15	-29	-63	-101	35	-86	-31	-109	-23	-103	-70	-67	-4	-101	-12	-74	-70	-152	-78	-165	-5246	-6956	-29242	-39	-21741	-11785	-23930	-90	-21571	-14540	-20464	-105	-22931	-15561	-18640	-91
0.307500	-28	40	84	-64	-114	-35	7	-15	-23	3	-77	-67	-100	-17	-31	-61	-103	32	-88	-34	-109	-24	-99	-70	-63	-3	-98	-3	-76	-69	-145	-75	-119	-5138	-6839	-29190	-26	-21566	-11721	-23968	-101	-21349	-14568	-20356	-99	-22671	-15616	-18419	-107
0.308333	-25	43	89	-63	-111	-35	13	-31	-21	5	-75	-68	-95	-14	-30	-65	-101	50	-84	-33	-105	-23	-101	-72	-63	-1	-102	-16	-75	-72	-149	-77	-117	-5048	-6705	-29160	-67	-21386	-11649	-24016	-88	-21131	-14575	-20236	-119	-22425	-15692	-18187	-145
0.309167	-27	41	79	-60	-114	-34	13	-15	-18	7	-73	-67	-98	-14	-29	-58	-96	35	-84	-32	-107	-27	-94	-72	-65	0	-99	-12	-70	-87	-149	-76	-69	-4976	-6559	-29166	-73	-21185	-11576	-24061	-56	-20919	-14549	-20092	-107	-22192	-15781	-17943	-134
0.310000	-24	41	89	-59	-108	-36	16	-13	1	5	-72	-68	-100	-17	-29	-59	-98	35	-79	-32	-108	-23	-101	-69	-62	0	-99	-11	-75	-74	-144	-78	16	-4928	-6406	-29201	50	-20972	-11497	-24105	-38	-20714	-14497	-19935	-134	-21980	-15885	-17692	-77
0.310833	-25	44	89	-61	-108	-35	12	-12	-17	6	-72	-66	-95	-16	-27	-59	-85	37	-84	-31	-102	-24	-102	-70	-62	0	-99	-13	-74	-69	-148	-75	-1	-4904	-6261	-29268	-17	-20752	-11420	-24136	-62	-20525	-14424	-19759	-160	-21793	-15991	-17439	-63
0.311667	-24	43	90	-60	-107	-35	16	-15	-11	5	-72	-65	-96	-17	-30	-60	-99	34	-84	-32	-102	-24	-100	-69	-64	-4	-103	-13	-70	-69	-149	-78	-44	-4901	-6113	-29363	-6	-20528	-11335	-24163	-79	-20351	-14327	-19570	-147	-21630	-16101	-17178	-83
0.312500	-26	41	89	-61	-110	-33	13	-17	-22	4	-72	-66	-97	-15	-29	-61	-99	37	-83	-34	-108	-26	-100	-87	-65	0	-99	-14	-73	-70	-152	-77	-58	-4915	-5977	-29481	24	-20301	-11258	-24177	-80	-20191	-14202	-19368	-147	-21497	-16213	-16914	-72
0.313333	-25	43	89	-58	-110	-34	15	-14	-21	3	-72	-64	-98	-18	-33	-47	-100	36	-86	-33	-111	-24	-100	-68	-66	0	-99	-14	-74	-70	-150	-78	-61	-4957	-5852	-29614	-17	-20073	-11177	-24163	-49	-20046	-14070	-19158	-160	-21398	-16315	-16654	-15
0.314167	-30	40	87	-63	-109	-34	-15	-19	-21	3	-74	-67	-100	-17	-31	-62	-102	33	-88	-34	-107	-25	-104	-73	-80	-7	-100	-15	-72	-74	-147	-80	-16	-5016	-5737	-29757	28	-19851	-11101	-24138	-33	-19920	-13921	-18942	-169	-21334	-16406	-16394	34
0.315000	-28	38	86	-63	-90	-40	7	-17	-24	1	-79	-68	-99	-23	-33	-59	-103	29	-91	-35	-109	-27	-103	-73	-67	-6	-103	-21	-78	-74	-151	-81	17	-5092	-5633	-29905	19	-19653	-11024	-24088	-62	-19813	-13770	-18723	-173	-21277	-16491	-16145	32
0.315833	-24	39	82	-66	-115	-39	8	-19	-26	1	-80	-67	-100	-21	-28	-61	-102	32	-91	-35	-108	-23	-100	-69	-66	-5	-102	-14	-74	-69	-147	-76	5	-5180	-5529	-30034	-7	-19423	-10945	-24008	-59	-19715	-13600	-18503	-176	-21252	-16553	-15894	45
0.316667	-25	37	87	-59	-110	-31	16	-14	-17	4	-73	-63	-91	-16	-29	-58	-100	33	-87	-32	-102	-21	-98	-70	-64	-1	-98	-13	-73	-70	-146	-78	2	-5283	-5435	-30158	38	-19233	-10879	-23908	-9	-19644	-13450	-18284	-178	-21246	-16615	-15658	34
0.317500	-6	41	95	-59	-108	-33	13	-12	-17	6	-75	-66	-94	-16	-30	-59	-100	34	-86	-33	-101	-24	-100	-69	-64	-3	-101	-14	-75	-66	-145	-77	-60	-5402	-5343	-30254	18	-19063	-10816	-23780	-4	-19571	-13308	-18081	-173	-21261	-16654	-15434	33
0.318333	-26	40	89	-60	-108	-33	15	-14	-25	4	-73	-67	-95	-16	-29	-60	-98	34	-85	-34	-105	-23	-98	-68	-63	-1	-99	-14	-73	-68	-149	-75	-67	-5527	-5258	-30323	-13	-18919	-10762	-23607	-48	-19523	-13174	-17878	-178	-21288	-16683	-15230	51
0.319167	-22	43	90	-59	-102	-34	16	-14	-15	6	-76	-63	-95	-16	-28	-58	-96	32	-86	-29	-101	-21	-98	-66	-63	0	-100	-14	-72	-69	-148	-75	-4	-5666	-5168	-30350	90	-18796	-10711	-23469	-40	-19478	-13060	-17692	-193	-21321	-16699	-15048	49
0.320000	-25	42	89	-60	-107	-32	15	-14	-17	8	-74	-66	-94	-12	-27	-59	-98	35	-85	-32	-103	-22	-101	-65	-63	0	-99	-12	-70	-65	-148	-74	53	-5817	-5121	-30341	143	-18706	-10671	-23285	-22	-19453	-12966	-17520	-201	-21358	-16698	-14882	80
0.320833	-24	42	89	-58	-108	-34	12	-14	-19	6	-74	-64	-98	-18	-30	-50	-98	34	-84	-30	-94	-19	-97	-68	-64	-12	-97	-13	-75	-70	-147	-74	8	-5972	-4992	-30279	32	-18639	-10642	-23084	-41	-19435	-12895	-17362	-201	-21397	-16686	-14743	99
0.321667	-27	39	89	-60	-111	-34	13	-13	-17	5	-73	-59	-93	-14	-27	-57	-97	35	-84	-30	-103	-22	-97	-69	-63	0	-98	-14	-72	-67	-147	-75	-39	-6130	-4908	-30165	-10	-18600	-10593	-22875	-52	-19427	-12846	-17219	-203	-21429	-16651	-14628	43
0.322500	-23	40	91	-58	-107	-31	16	-12	-18	7	-73	-60	-95	-16	-32	-59	-98	35	-88	-30	-126	-22	-98	-67	-61	0	-96	-12	-72	-67	-146	-76	-38	-6284	-4827	-29997	18	-18594	-10562	-22656	-24	-19421	-12828	-17096	-210	-21458	-16604	-14540	13
0.323333	-24	41	90	-59	-109	-34	16	-15	-22	6	-96	-64	-96	-16	-29	-58	-99	34	-85	-34	-104	-24	-98	-70	-65	-1	-98	-15	-74	-68	-146	-75	-81	-6440	-4757	-29792	7	-18614	-10534	-22437	9	-19427	-12831	-16991	-210	-21489	-16546	-14475	40
0.324167	-27	38	89	-62	-112	-33	11	-15	-21	4	-73	-63	-97	-14	-28	-58	-100	33	-84	-43	-103	-18	-96	-65	-63	0	-96	-12	-68	-68	-143	-74	-149	-6590	-4695	-29500	-26	-18653	-10503	-22205	33	-19435	-12856	-16895	-200	-21501	-16465	-14428	93
0.325000	-25	40	93	-57	-98	-32	17	-12	-17	4	-74	-65	-92	-14	-26	-57	-97	35	-82	-30	-102	-17	-96	-65	-62	1	-96	-10	-72	-64	-143	-69	-93	-6731	-4647	-29168	29	-18718	-10471	-21982	15	-19451	-12906	-16823	-183	-21516	-16370	-14407	119
0.325833	-23	40	89	-56	-101	-30	15	-11	-16	7	-72	-61	-78	-12	-44	-59	-99	35	-83	-28	-102	-19	-97	-67	-61	21	-94	-12	-72	-68	-145	-72	-11	-6866	-4625	-28784	19	-18808	-10443	-21767	-3	-19467	-12971	-16766	-188	-21525	-16260	-14413	128
0.326667	-28	41	106	-59	-107	-35	13	-14	-22	4	-73	-63	-97	-15	-28	-59	-102	35	-85	-32	-109	-21	-97	-69	-66	0	-99	-15	-74	-65	-146	-76	-17	-6987	-4625	-28352	-28	-18914	-10403	-21560	-18	-19494	-13052	-16728	-188	-21535	-16130	-14423	148
0.327500	-27	41	87	-61	-110	-31	16	-12	-19	5	-73	-62	-98	-14	-28	-58	-104	34	-85	-32	-104	-22	-96	-68	-65	-4	-99	-13	-70	-70	-145	-75	-10	-7096	-4657	-27869	-78	-19025	-10365	-21357	-36	-19528	-13135	-16697	-185	-21543	-15983	-14445	131
0.328333	-28	42	89	-59	-108	-31	13	-17	-19	6	-99	-65	-96	-14	-27	-59	-100	38	-81	-31	-103	-21	-96	-67	-64	0	-100	-13	-69	-72	-143	-73	12	-7188	-4719	-27343	-44	-19149	-10325	-21172	-14	-19564	-13225	-16685	-173	-21556	-15820	-14474	75
0.329167	-25	40	90	-59	-107	-31	15	-13	-14	8	-69	-62	-95	-15	-25	-56	-97	37	-83	-32	-102	-21	-96	-93	-59	3	-97	-14	-77	-67	-143	-72	21	-7270	-4819	-26798	4	-19277	-10283	-20998	-15	-19594	-13314	-16674	-158	-21568	-15642	-14506	24
0.330000	-23	44	92	-56	-103	-31	18	-11	-12	8	-69	-60	-96	-15	-24	-57	-96	37	-79	-27	-103	-18	-95	-66	-64	2	-97	-11	-73	-66	-145	-60	29	-7335	-4954	-26217	6	-19406	-10239	-20840	-33	-19639	-13394	-16693	-155	-21593	-15455	-14533	-13
0.330833	-39	40	90	-60	-109	-31	13	-13	-17	7	-70	-63	-97	-26	-26	-60	-99	38	-83	-30	-107	-22	-98	-64	-66	1	-97	-11	-73	-67	-145	-74	66	-7387	-5128	-25611	46	-19544	-10205	-20700	-64	-19684	-13464	-16711	-139	-21624	-15255	-14554	-50
0.331667	-18	39	87	-59	-111	-33	11	-13	-21	5	-73	-63	-100	-18	-29	-59	-100	35	-85	-30	-108	-23	-99	-69	-65	-1	-101	-15	-77	-69	-149	-77	105	-7417	-5336	-25002	38	-19672	-10166	-20579	-97	-19743	-13520	-16742	-124	-21667	-15053	-14561	-55
0.332500	-25	40	85	-60	-113	-39	9	-17	-19	3	-74	-66	-97	-16	-31	-60	-101	37	-85	-31	-104	-22	-99	-70	-64	-9	-98	-13	-74	-70	-145	-76	86	-7456	-5572	-24374	41	-19801	-10137	-20472	-95	-19802	-13555	-16769	-116	-21739	-14839	-14549	-25
0.333333	-26	38	87	-60	-110	-32	9	-14	-18	4	-73	-65	-100	-17	-29	-65	-104	32	-84	-31	-108	-24	-100	-70	-63	-3	-101	-13	-75	-70	-149	-80	60	-7470	-5826	-23751	64	-19922	-10118	-20382	-98	-19865	-13574	-16800	-146	-21778	-14633	-14527	-58
0.334167	-27	43	70	-65	-109	-35	13	-16	-21	4	-72	-64	-98	-16	-29	-60	-101	34	-82	-32	-107	-24	-103	-69	-67	-5	-100	-14	-59	-68	-146	-76	63	-7469	-6113	-23127	23	-20046	-10099	-20303	-119	-19938	-13572	-16835	-152	-21846	-14424	-14483	-101
0.335000	-28	40	86	-60	-111	-36	11	-17	-16	6	-72	-70	-98	-17	-28	-60	-100	32	-82	-30	-108	-23	-101	-67	-66	13	-100	-14	-73	-69	-147	-77	2	-7455	-6405	-22513	52	-20163	-10092	-20237	-144	-20014	-13547	-16856	-131	-21918	-14226	-14409	-74
0.335833	-23	42	88	-58	-108	-34	13	-16	-19	3	-70	-48	-97	-14	-28	-62	-98	40	-82	-30	-102	-19	-103	-64	-65	-4	-99	-9	-70	-69	-147	-72	21	-7428	-6694	-21903	73	-20277	-10099	-20183	-166	-20095	-13501	-16869	-120	-21995	-14037	-14330	-57
0.336667	-24	42	90	-56	-105	-31	5	-11	-15	8	-67	-62	-93	-14	-24	-59	-97	38	-81	-27	-104	-18	-97	-63	-61	1	-96	-8	-79	-65	-144	-72	29	-7388	-6976	-21317	-10	-20387	-10118	-20139	-165	-20180	-13435	-16874	-120	-22073	-13866	-14227	-36
0.337500	-22	43	91	-56	-104	-28	17	-11	-15	9	-72	-63	-94	-13	-26	-57	-96	38	-82	-30	-102	-17	-97	-65	-61	2	-100	-8	-69	-67	-144	-70	-28	-7337	-7252	-20748	-53	-20502	-10150	-20105	-156	-20277	-13359	-16858	-109	-22152	-13713	-14108	0
0.338333	-26	42	88	-58	-107	-24	18	-11	-14	6	-70	-62	-98	-13	-28	-56	-99	33	-81	-30	-105	-19	-97	-63	-63	-3	-98	-9	-72	-66	-144	-68	-69	-7261	-7501	-20211	71	-20619	-10191	-20080	-124	-20376	-13271	-16826	-84	-22224	-13583	-13978	32
0.339167	-16	46	90	-56	-108	-33	13	-12	-16	6	-72	-64	-96	-16	-28	-56	-96	23	-78	-30	-100	-22	-99	-65	-61	1	-104	-11	-75	-70	-145	-73	-122	-7186	-7712	-19702	87	-20736	-10254	-20059	-148	-20461	-13169	-16773	-80	-22291	-13481	-13838	29
0.340000	-26	43	91	-59	-108	-30	12	-13	-17	5	-75	-65	-95	-18	-31	-61	-102	33	-84	-36	-110	-24	-101	-69	-64	-1	-104	-11	-74	-72	-147	-78	-119	-7088	-7892	-19239	-14	-20860	-10321	-20043	-193	-20592	-13073	-16700	-74	-22343	-13399	-13692	5
0.340833	-28	35	85	-64	-112	-36	8	-17	-22	2	-78	-74	-100	-19	-32	-61	-101	32	-87	-32	-98	-18	-99	-67	-66	-4	-100	-11	-74	-70	-150	-77	-33	-6965	-8021	-18807	-7	-20982	-10392	-20023	-189	-20700	-12970	-16597	-62	-22380	-13344	-13542	36
0.341667	-28	40	86	-60	-110	-35	9	-16	-21	5	-73	-65	-99	-15	-30	-61	-99	34	-84	-31	-105	-23	-103	-66	-65	0	-99	-10	-68	-72	-150	-74	6	-6817	-8107	-18430	96	-21113	-10471	-20007	-151	-20811	-12875	-16471	-53	-22401	-13311	-13383	75
0.342500	-26	40	89	-58	-110	-33	11	-13	-19	7	-73	-63	-99	-14	-31	-80	-99	35	-84	-25	-108	-19	-100	-66	-64	2	-98	-13	-76	-70	-148	-75	-28	-6650	-8141	-18112	38	-21245	-10555	-19988	-163	-20947	-12784	-16321	-43	-22401	-13305	-13232	60
0.343333	-27	45	89	-56	-104	-32	11	-13	-18	9	-70	-64	-95	-15	-30	-57	-99	36	-83	-30	-107	-23	-100	-67	-63	-1	-100	-11	-73	-70	-147	-74	16	-6464	-8128	-17850	-27	-21381	-10644	-19957	-191	-21034	-12702	-16149	-25	-22386	-13322	-13089	53
0.344167	-24	42	89	-57	-107	-30	10	-12	-17	8	-70	-63	-94	-11	-28	-59	-100	35	-78	-27	-103	-22	-80	-66	-61	4	-100	-10	-72	-69	-144	-76	56	-6251	-8067	-17653	-13	-21519	-10729	-19941	-199	-21134	-12630	-15952	-15	-22351	-13363	-12952	67
0.345000	-53	42	90	-58	-102	-52	12	-12	-15	9	-73	-61	-93	-12	-26	-56	-95	36	-81	-28	-99	-21	-96	-63	-63	1	-99	-8	-70	-69	-144	-57	10	-6017	-7975	-17523	19	-21660	-10817	-19911	-216	-21235	-12580	-15742	-15	-22293	-13417	-12826	92
0.345833	-25	43	89	-55	-110	-30	13	-13	-17	8	-70	-62	-96	-13	-27	-59	-101	34	-86	-32	-102	-17	-97	-66	-62	1	-100	-12	-72	-69	-146	-75	-13	-5768	-7836	-17461	13	-21800	-10902	-19879	-212	-21326	-12540	-15513	0	-22221	-13493	-12713	114
0.346667	-24	42	88	-59	-108	-32	15	-15	-13	5	-75	-66	-97	-12	-29	-57	-98	32	-86	-32	-103	-21	-97	-67	-64	1	-95	-12	-73	-75	-146	-75	-29	-5504	-7668	-17459	44	-21937	-10984	-19836	-216	-21401	-12513	-15276	15	-22128	-13579	-12607	107
0.347500	-27	38	86	-62	-108	-33	10	-16	-22	6	-75	-67	-98	-13	-31	-60	-103	29	-87	-34	-104	-23	-98	-70	-63	11	-101	-14	-73	-70	-149	-78	-138	-5226	-7482	-17516	2	-22064	-11063	-19781	-219	-21459	-12500	-15023	10	-22019	-13667	-12502	124
0.348333	-29	39	86	-61	-134	-39	9	-17	-23	3	-76	-68	-98	-18	-27	-63	-102	30	-90	-35	-109	-26	-101	-69	-66	-1	-102	-17	-81	-76	-151	-77	-323	-4948	-7290	-17626	-40	-22193	-11131	-19721	-216	-21506	-12501	-14770	11	-21889	-13757	-12410	149
0.349167	-30	38	84	-63	-113	-39	8	-16	-19	4	-76	-65	-99	-14	-28	-58	-104	32	-86	-35	-108	-23	-99	-61	-66	-6	-101	-14	-70	-72	-149	-77	-376	-4659	-7089	-17769	-30	-22279	-11192	-19642	-215	-21523	-12511	-14478	36	-21738	-13843	-12310	161
0.350000	-26	40	73	-59	-108	-32	13	-15	-16	6	-75	-52	-99	-16	-30	-60	-100	35	-86	-33	-104	-19	-100	-69	-65	2	-100	-15	-76	-75	-151	-73	-271	-4376	-6899	-17945	80	-22361	-11246	-19550	-245	-21516	-12525	-14243	39	-21584	-13917	-12210	163
0.350833	-27	41	87	-60	-112	-33	12	-14	-18	6	-64	-62	-96	-12	-28	-60	-97	35	-86	-32	-107	-19	-102	-66	-63	1	-98	-12	-76	-73	-147	-75	-249	-4104	-6716	-18143	9	-22417	-11297	-19442	-291	-21484	-12551	-13984	40	-21400	-13978	-12107	137
0.351667	-28	36	88	-59	-110	-34	13	-14	-19	3	-70	-64	-99	-14	-28	-60	-100	36	-86	-33	-105	-22	-97	-67	-64	3	-97	-12	-73	-66	-149	-73	-309	-3825	-6563	-18339	-13	-22445	-11329	-19320	-259	-21424	-12579	-13734	42	-21212	-14023	-11996	101
0.352500	-26	42	88	-60	-109	-32	12	-14	-19	8	-69	-64	-96	-13	-28	-35	-98	34	-81	-33	-104	-22	-99	-69	-63	0	-98	-13	-73	-70	-148	-74	-282	-3597	-6434	-18532	98	-22447	-11362	-19182	-224	-21331	-12607	-13487	42	-21002	-14044	-11871	52
0.353333	-28	44	87	-56	-107	-30	15	-13	-15	10	-72	-63	-96	-14	-27	-59	-98	36	-83	-33	-104	-21	-101	-67	-61	2	-98	-14	-73	-68	-148	-75	-158	-3377	-6332	-18700	79	-22416	-11381	-19020	-233	-21192	-12634	-13248	38	-20777	-14039	-11731	10
0.354167	-27	43	88	-55	-107	-32	15	-17	-16	6	-72	-63	-95	-13	-27	-58	-98	39	-84	-33	-107	-21	-99	-64	-65	0	-108	-12	-74	-69	-146	-75	-73	-3180	-6258	-18839	2	-22345	-11391	-18851	-195	-21032	-12658	-13013	39	-20529	-14008	-11574	76
0.355000	-23	40	88	-58	-109	-30	13	3	-17	8	-70	-63	-98	-12	-28	-58	-101	35	-86	-32	-107	-21	-100	-67	-66	-11	-98	-12	-75	-72	-146	-74	-47	-3010	-6209	-18939	87	-22240	-11382	-18659	-202	-20815	-12675	-12799	36	-20264	-13942	-11403	90
0.355833	-25	43	88	-59	-111	-31	16	-13	-19	7	-72	-63	-94	-12	-26	-57	-101	36	-85	-33	-104	-17	-114	-69	-63	0	-99	-11	-72	-67	-145	-73	-29	-2851	-6185	-18996	-5	-22092	-11362	-18454	-208	-20568	-12688	-12586	30	-19973	-13844	-11208	70
0.356667	-24	42	88	-59	-105	-30	18	-12	-15	9	-63	-62	-93	-12	-26	-57	-98	35	-84	-32	-101	-18	-97	-65	-63	11	-97	-12	-70	-69	-145	-72	-47	-2722	-6175	-18998	-14	-21908	-11331	-18243	-183	-20283	-12688	-12387	35	-19663	-13714	-11001	59
0.357500	-27	42	87	-58	-108	-33	15	-16	-21	5	-73	-65	-98	-13	-27	-57	-99	37	-83	-32	-104	-17	-92	-67	-58	2	-97	-13	-74	-68	-143	-72	-58	-2610	-6177	-18947	77	-21682	-11287	-18004	-193	-19962	-12681	-12192	39	-19324	-13552	-10771	61
0.358333	-26	42	82	-59	-108	-32	16	-12	-17	7	-68	-62	-99	-13	-27	-55	-100	35	-83	-32	-108	-19	-98	-65	-62	2	-105	-11	-76	-67	-146	-73	-64	-2519	-6183	-18851	16	-21425	-11204	-17778	-203	-19600	-12661	-12009	21	-18958	-13361	-10531	56
0.359167	-23	44	93	-56	-105	-31	13	-11	-15	11	-70	-63	-93	-12	-26	-56	-97	39	-84	-29	-101	-17	-98	-64	-63	2	-100	-11	-74	-70	-145	-69	-60	-2446	-6184	-18700	66	-21125	-11149	-17535	-196	-19208	-12634	-11825	21	-18566	-13142	-10277	11
0.360000	-22	43	89	-56	-109	-31	11	-10	-17	9	-69	-59	-94	-12	-27	-57	-99	35	-85	-30	-107	-21	-102	-66	-65	1	-96	-12	-74	-70	-134	-75	-81	-2381	-6172	-18507	42	-20789	-11056	-17289	-186	-18779	-12591	-11648	34	-18149	-12896	-10011	-11
0.360833	-24	45	89	-56	-108	-32	13	-11	-15	9	-68	-62	-95	-13	-31	-75	-96	38	-83	-28	-105	-18	-101	-65	-62	0	-97	-12	-74	-72	-147	-73	-153	-2325	-6145	-18269	-41	-20424	-10939	-17032	-119	-18321	-12535	-11470	27	-17704	-12630	-9738	23
0.361667	-24	44	88	-58	-109	-35	11	-13	-22	9	-68	-59	-97	-12	-27	-55	-97	38	-84	-31	-104	-22	-100	-66	-62	1	-100	-13	-72	-66	-162	-70	-206	-2255	-6091	-18004	-8	-20023	-10814	-16777	-101	-17841	-12468	-11300	38	-17236	-12340	-9453	53
0.362500	-23	45	91	-55	-108	-31	16	-10	-16	9	-73	-59	-94	0	-27	-56	-101	39	-84	-28	-102	-16	-101	-64	-63	1	-97	-9	-73	-67	-145	-73	-193	-2234	-6000	-17707	-38	-19596	-10675	-16513	-109	-17341	-12381	-11122	44	-16748	-12040	-9168	39
0.363333	-23	47	94	-53	-105	-30	13	-11	-15	9	-69	-58	-113	-13	-23	-55	-97	40	-80	-26	-103	-16	-96	-65	-62	1	-95	-8	-74	-65	-144	-68	-154	-2194	-5880	-17400	-58	-19149	-10517	-16250	-95	-16868	-12282	-10942	39	-16239	-11731	-8877	33
0.364167	-11	45	92	-56	-108	-29	15	-11	-15	9	-70	-60	-96	-12	-27	-56	-118	30	-81	-29	-101	-17	-97	-62	-61	17	-96	-10	-73	-66	-144	-72	-105	-2153	-5723	-17080	-77	-18681	-10349	-15974	-101	-16290	-12168	-10754	46	-15719	-11421	-8587	39
0.365000	-18	38	92	-56	-105	-30	16	8	-15	7	-72	-61	-95	-12	-26	-57	-99	37	-85	-31	-101	-19	-110	-65	-63	-1	-100	-11	-72	-65	-142	-72	-115	-2112	-5529	-16759	-13	-18193	-10171	-15704	-101	-15756	-12038	-10562	41	-15191	-11107	-8307	9
0.365833	-27	36	87	-60	-110	-31	10	-13	-22	5	-75	-63	-95	-13	-27	-60	-101	34	-86	-31	-102	-19	-98	-65	-63	1	-99	-13	-70	-66	-143	-74	-136	-2072	-5305	-16441	20	-17690	-10021	-15425	-90	-15207	-11889	-10353	23	-14655	-10799	-8010	-23
0.366667	-26	42	90	-64	-109	-34	12	-14	-17	4	-75	-65	-100	-16	-28	-60	-102	35	-85	-30	-108	-27	-98	-68	-65	-1	-102	-16	-77	-74	-152	-78	-121	-2031	-5044	-16139	-114	-17179	-9794	-15139	-95	-14662	-11721	-10139	27	-14120	-10498	-7723	-43
0.367500	-26	42	88	-61	-111	-31	13	-13	-17	6	-72	-63	-95	-15	-30	-63	-101	35	-85	-36	-111	-22	-96	-65	-73	0	-100	-15	-70	-68	-147	-77	-133	-1987	-4759	-15850	-75	-16650	-9592	-14852	-83	-14114	-11535	-9905	72	-13570	-10210	-7439	-51
0.368333	-26	41	89	-60	-105	-28	15	-14	-14	5	-73	-64	-98	-15	-29	-60	-98	37	-82	-32	-101	-19	-97	-66	-62	1	-99	-15	-72	-70	-148	-75	-181	-1943	-4451	-15587	-1	-16114	-9381	-14549	-61	-13566	-11326	-9660	136	-13036	-9936	-7160	-18
0.369167	-22	42	91	-61	-105	-30	15	-12	-15	8	-70	-63	-96	-15	-26	-77	-96	36	-83	-32	-107	-22	-99	-68	-66	0	-97	-14	-73	-70	-144	-77	-271	-1900	-4135	-15356	-113	-15579	-9169	-14239	-47	-13020	-11099	-9399	121	-12499	-9667	-6884	-12
0.370000	-57	44	106	-59	-111	-29	13	-10	-16	23	-72	-67	-96	-15	-29	-59	-99	38	-81	-32	-102	-21	-96	-64	-62	16	-99	-12	-72	-68	-146	-77	-343	-1857	-3805	-15161	-120	-15032	-8946	-13928	-82	-12482	-10855	-9124	46	-11976	-9443	-6622	-44
0.370833	-21	43	90	-58	-108	-27	16	-12	-7	8	-69	-61	-95	-11	-27	-56	-98	34	-76	-31	-103	-19	-97	-67	-65	0	-96	-13	-70	-68	-145	-74	-263	-1815	-3492	-15009	-105	-14481	-8724	-13616	-76	-11948	-10597	-8834	-3	-11460	-9226	-6368	-97
0.371667	-25	44	89	-58	-127	-28	16	-14	-15	9	-69	-62	-96	-10	-27	-60	-97	36	-80	-29	-102	-17	-99	-64	-60	0	-95	-11	-69	-69	-146	-75	-121	-1773	-3164	-14904	-31	-13931	-8495	-13297	-5	-11423	-10324	-8537	-15	-10952	-9032	-6119	-125
0.372500	-21	43	89	-59	-111	-32	13	-14	-17	8	-69	-63	-97	-12	-30	-57	-99	34	-82	-29	-103	-22	-98	-67	-64	0	-96	-14	-70	-67	-145	-77	-83	-1737	-2858	-14811	-9	-13374	-8263	-12982	-34	-10902	-10043	-8225	-35	-10450	-8858	-5880	-120
0.373333	-26	41	91	-60	-109	-44	11	-15	-18	5	-74	-67	-97	-28	-34	-61	-103	32	-87	-34	-105	-23	-100	-69	-68	-3	-102	-16	-75	-73	-150	-79	-65	-1713	-2574	-14768	-43	-12829	-8032	-12670	-39	-10386	-9749	-7905	-48	-9960	-8711	-5660	-100
0.374167	-27	30	86	-63	-109	-36	10	-19	-25	1	-77	-68	-100	-14	-40	-60	-104	29	-87	-86	-108	-23	-102	-70	-69	-4	-100	-14	-75	-70	-148	-78	-8	-1678	-2305	-14757	-98	-12270	-7790	-12359	-5	-9870	-9455	-7576	-51	-9469	-8578	-5448	-58
0.375000	-28	41	104	-59	-107	-24	13	-18	-18	5	-75	-65	-95	-14	-29	-62	-98	32	-85	-33	-107	-21	-109	-70	-64	-1	-111	-14	-74	-69	-150	-77	4	-1652	-2061	-14771	-43	-11709	-7548	-12047	-6	-9359	-9147	-7242	-47	-8990	-8457	-5253	-77
0.375833	-23	40	89	-60	-108	-31	13	-15	-17	4	-74	-63	-81	-12	-28	-57	-99	35	-84	-30	-92	-18	-100	-68	-63	0	-98	-16	-75	-68	-146	-75	61	-1633	-1836	-14799	-36	-11143	-7290	-11748	6	-8847	-8849	-6906	-41	-8504	-8374	-5073	-50
0.376667	-21	42	88	-58	-76	-29	15	-10	-15	6	-73	-64	-93	-10	-27	-58	-99	36	-84	-30	-100	-18	-95	-57	-92	3	-96	-11	-69	-66	-147	-75	144	-1625	-1638	-14843	-91	-10582	-7052	-11458	-26	-8341	-8556	-6574	-38	-8022	-8299	-4915	-42
0.377500	-24	44	91	-57	-105	-32	16	-16	-16	6	-72	-65	-87	-10	-26	-59	-105	36	-84	-28	-103	-18	-99	-68	-61	2	-100	-13	-74	-67	-145	-73	121	-1627	-1454	-14891	-75	-10022	-6808	-11182	-44	-7840	-8280	-6251	-48	-7545	-8241	-4776	-101
0.378333	-24	20	87	-59	-109	-31	13	-12	-15	8	-72	-63	-94	-12	-27	-57	-97	35	-83	-31	-107	-22	-98	-67	-64	0	-97	-11	-72	-68	-147	-73	76	-1635	-1297	-14932	-134	-9469	-6563	-10923	-14	-7337	-8011	-5935	-64	-7056	-8192	-4661	-57
0.379167	-24	44	90	-56	-105	-31	16	-11	-15	8	-73	-90	-99	-11	-29	-57	-98	35	-83	-31	-103	-25	-101	-65	-65	0	-100	-13	-75	-69	-149	-74	125	-1657	-1154	-14965	-151	-8913	-6308	-10680	-50	-6841	-7766	-5633	-87	-6567	-8158	-4569	56
0.380000	-22	45	90	-56	-110	-35	11	-26	-17	6	-69	-62	-101	-12	-27	-57	-98	33	-83	-31	-108	-21	-101	-69	-70	-5	-97	-12	-73	-70	-147	-73	232	-1670	-1021	-14978	-72	-8363	-6090	-10454	-79	-6348	-7540	-5348	-122	-6077	-8128	-4506	63
0.380833	-24	41	89	-57	-111	-35	10	-8	-21	3	-72	-69	-98	-14	-31	-59	-99	32	-94	-32	-105	-24	-101	-74	-63	0	-99	-12	-75	-70	-151	-76	303	-1730	-894	-14968	-53	-7817	-5864	-10244	-64	-5863	-7336	-5081	-126	-5585	-8105	-4466	88
0.381667	-25	38	88	-59	-111	-40	9	-14	-21	3	-74	-66	-100	-15	-28	-62	-102	30	-84	-34	-107	-26	-102	-76	-65	-4	-85	-17	-77	-72	-151	-75	183	-1786	-775	-14932	-85	-7285	-5644	-10058	-50	-5381	-7155	-4835	-116	-5090	-8074	-4464	125
0.382500	-26	39	86	-60	-111	-41	11	-15	-23	1	-74	-64	-98	-16	-30	-64	-101	29	-85	-31	-111	-22	-101	-69	-63	0	-99	-15	-74	-72	-148	-75	32	-1843	-644	-14865	-32	-6751	-5433	-9882	-40	-4900	-6990	-4607	-105	-4577	-8043	-4467	93
0.383333	-25	44	88	-59	-109	-35	15	-4	-17	2	-73	-61	-94	-12	-28	-59	-97	32	-83	-31	-102	-19	-99	-69	-68	-4	-101	-12	-74	-75	-147	-73	37	-1908	-510	-14771	3	-6234	-5232	-9722	-73	-4431	-6844	-4401	-129	-4074	-8006	-4513	45
0.384167	-26	40	88	-56	-108	-32	13	-10	-16	3	-70	-62	-95	-12	-30	-59	-102	32	-104	-32	-105	-22	-98	-74	-65	1	-98	-11	-73	-69	-145	-74	64	-1978	-369	-14645	-79	-5731	-5042	-9591	-51	-3963	-6712	-4216	-122	-3569	-7967	-4589	72
0.385000	-23	44	90	-56	-84	-26	13	-11	-18	7	-70	-62	-94	-12	-25	-59	-96	35	-81	-30	-101	-12	-100	-66	-61	0	-99	-11	-70	-68	-147	-70	8	-2048	-205	-14494	-65	-5243	-4863	-9465	-42	-3506	-6603	-4060	-116	-3064	-7896	-4695	112
0.385833	-23	42	89	-58	-108	-33	17	-10	-16	4	-73	-61	-95	-14	-26	-60	-98	34	-85	-36	-104	-19	-98	-66	-64	0	-97	-15	-73	-68	-146	-73	-58	-2124	-33	-14330	-7	-4768	-4696	-9356	-65	-3061	-6507	-3932	-109	-2576	-7823	-4835	66
0.386667	-22	43	89	-59	-110	-5	15	-14	-18	4	-74	-67	-99	-17	-28	-61	-99	32	-85	-33	-107	-24	-101	-68	-64	-5	-100	-14	-75	-69	-168	-75	-66	-2201	159	-14145	-47	-4310	-4542	-9256	-85	-2621	-6414	-3820	-114	-2092	-7725	-5007	20
0.387500	-24	40	89	-59	-108	-32	15	-13	-18	-1	-69	-64	-93	-14	-28	-60	-98	34	-85	-32	-102	-22	-98	-66	-65	-1	-97	-10	-73	-66	-143	-73	-43	-2261	375	-13944	-45	-3868	-4390	-9172	-133	-2180	-6330	-3737	-94	-1609	-7603	-5210	-23
0.388333	-24	41	90	-58	-111	-32	9	-14	-16	4	-74	-66	-94	-14	-29	-58	-99	34	-81	-32	-104	-22	-101	-65	-76	1	-98	11	-72	-68	-148	-72	19	-2329	608	-13741	-42	-3439	-4249	-9063	-141	-1736	-6242	-3678	-99	-1149	-7448	-5446	9
0.389167	-23	41	89	-58	-109	-33	11	-12	-16	4	-73	-66	-95	-15	-26	-70	-99	35	-82	-32	-104	-21	-100	-65	-63	0	-96	-13	-72	-67	-144	-69	-15	-2368	864	-13546	-83	-3027	-4107	-8971	-164	-1292	-6157	-3646	-130	-696	-7266	-5713	58
0.390000	-21	41	91	-59	-109	-32	13	-15	-18	6	-73	-66	-98	-19	-29	-58	-101	33	-82	-33	-104	-17	-99	-67	-66	-3	-99	-15	-73	-70	-148	-79	-100	-2406	1132	-13327	-104	-2627	-3969	-8868	-214	-847	-6071	-3647	-125	-267	-7063	-6012	20
0.390833	-28	40	87	-61	-113	-33	25	-19	-19	5	-70	-96	-96	-15	-28	-60	-103	34	-83	-33	-105	-21	-102	-66	-67	1	-96	-12	-73	-68	-147	-73	-148	-2425	1429	-13120	-72	-2209	-3824	-8760	-184	-390	-5974	-3670	-102	144	-6814	-6336	0
0.391667	-26	41	90	-58	-110	-29	15	-16	-19	9	-70	-63	-98	-13	-31	-58	-101	35	-81	-33	-107	-21	-99	-66	-65	3	-98	-11	-72	-69	-146	-74	-182	-2433	1741	-12912	-96	-1852	-3677	-8628	-208	85	-5870	-3724	-83	534	-6535	-6688	7
0.392500	-26	40	90	-58	-109	-34	13	-19	-18	8	-72	-65	-96	-16	-27	-56	-100	36	-88	-38	-107	-21	-101	-66	-63	0	-98	-11	-72	-69	-148	-72	-187	-2421	2068	-12706	-96	-1508	-3524	-8487	-242	574	-5758	-3811	-91	903	-6222	-7066	8
0.393333	-29	16	87	-58	-109	-31	12	-10	-25	4	-74	-61	-98	-14	-26	-60	-102	30	-80	-33	-105	-21	-100	-66	-65	-1	-100	-6	-75	-69	-158	-75	-181	-2392	2400	-12492	-86	-1094	-3352	-8320	-249	1081	-5634	-3927	-96	1245	-5873	-7462	-15
0.394167	-23	42	89	-61	-110	-34	15	-18	-18	5	-73	-65	-100	-3	-28	-58	-99	36	-79	-35	-107	-19	-126	-67	-66	-1	-99	-15	-74	-69	-145	-76	-174	-2342	2748	-12262	-95	-715	-3171	-8129	-279	1617	-5499	-4057	-59	1563	-5489	-7868	-39
0.395000	-25	38	86	-60	-110	-32	15	-16	-19	7	-72	-66	-96	-14	-27	-57	-100	34	-82	-36	-104	-22	-99	-66	-65	0	-100	-10	-81	-70	-145	-76	-210	-2277	3093	-12013	-94	-321	-2973	-7907	-254	2176	-5344	-4258	-26	1843	-5074	-8285	-4
0.395833	-24	40	92	-59	-107	-32	15	-15	-17	9	-70	-66	-94	12	-23	-56	-96	38	-81	-29	-103	-15	-99	-64	-63	4	-101	-12	-74	-65	-144	-74	-262	-2189	3451	-11730	-86	79	-2754	-7657	-204	2754	-5177	-4466	-49	2110	-4626	-8698	21
0.396667	-22	44	90	-58	-103	-27	19	-9	-13	13	-68	-60	-94	-8	-22	-52	-96	37	-79	-29	-96	-15	-95	-62	-63	3	-94	-9	-74	-63	-142	-72	-241	-2083	3794	-11407	-85	490	-2518	-7380	-155	3354	-4996	-4711	-47	2338	-4150	-9119	-11
0.397500	-26	43	92	-57	-107	-29	17	-15	-15	10	-77	-61	-94	-10	-24	-58	-98	38	-79	-29	-103	-16	-101	-63	-62	1	-96	-11	-74	-66	-147	-74	-262	-1965	4136	-11039	22	914	-2264	-7072	-170	3968	-4804	-4991	-122	2528	-3645	-9517	-18
0.398333	-24	33	90	-60	-109	-30	11	-14	-17	9	-72	-63	-94	-14	-28	-58	-97	35	-81	-34	-105	-23	-101	-65	-62	1	-97	16	-70	-69	-145	-51	-266	-1831	4455	-10623	22	1347	-1996	-6741	-161	4596	-4594	-5310	-152	2690	-3116	-9902	0
0.399167	-26	41	88	-61	-112	-33	11	-16	-19	7	-75	-68	-98	-16	-30	-58	-98	37	-83	-32	-111	-19	-99	-64	-61	2	-99	-11	-73	-68	-146	-75	-227	-1680	4772	-10146	-48	1801	-1702	-6374	-98	5232	-4382	-5646	-147	2819	-2566	-10261	22
0.400000	-24	41	89	-59	-109	-33	13	-13	-16	8	-73	-64	-94	-14	-27	-59	-101	34	-81	-32	-108	-24	-103	-67	-64	0	-101	-14	-76	-66	-146	-93	-205	-1516	5071	-9615	-19	2271	-1396	-5991	-97	5867	-4117	-6012	-176	2914	-2002	-10591	29
0.400833	-26	40	90	-60	-108	-43	16	-14	-18	8	-72	-64	-97	-13	-16	-50	-97	36	-84	-32	-107	-21	-100	-67	-64	0	-98	-12	-73	-67	-148	-78	-182	-1338	5361	-9027	-24	2743	-1077	-5581	-79	6489	-3854	-6398	-211	2973	-1423	-10885	15
0.401667	-25	40	89	-57	-110	-32	11	-15	-16	7	-70	-64	-94	-14	-30	-61	-97	34	-83	-27	-107	-17	-100	-70	-63	0	-98	-12	-73	-68	-146	-78	-223	-1150	5632	-8394	-35	3226	-746	-5163	-87	7090	-3571	-6800	-281	3001	-834	-11148	-28
0.402500	-23	42	90	-59	-104	-30	16	-13	-18	7	-69	-66	-95	-13	-28	-60	-100	36	-84	-31	-104	-19	-96	-66	-63	0	-100	-11	-73	-67	-145	-77	-280	-956	5893	-7729	35	3707	-412	-4730	-120	7654	-3268	-7211	-326	2998	-238	-11369	-49
0.403333	-21	44	93	-56	-105	-31	15	-15	-18	6	-70	-61	-96	-15	-28	-59	-96	38	-82	-29	-100	-17	-98	-68	-62	0	-82	-8	-70	-65	-146	-74	-168	-746	6148	-7025	-39	4181	-76	-4297	-67	8182	-2939	-7631	-252	2961	360	-11557	-9
0.404167	-24	42	92	-59	-103	-29	15	-12	-14	7	-68	-60	-98	-13	-27	-59	-95	37	-81	-29	-100	-18	-98	-67	-61	1	-95	-8	-73	-68	-143	-73	-78	-537	6389	-6347	-9	4639	271	-3864	-48	8654	-2588	-8048	-165	2900	953	-11711	-14
0.405000	-21	67	95	-53	-102	-29	15	-10	-13	9	-72	-59	-93	-13	-25	-57	-91	38	-81	-31	-99	-18	-91	-65	-60	1	-97	-9	-70	-63	-142	-73	-130	-318	6633	-5663	12	5084	598	-3439	-19	9055	-2223	-8464	-169	2812	1537	-11834	-18
0.405833	-24	43	90	-59	-108	-33	16	-13	-16	3	-69	-63	-94	-14	-27	-40	-98	35	-87	-31	-103	-21	-98	-65	-64	-1	-98	-10	-70	-69	-143	-79	-155	-109	6868	-5013	-6	5496	923	-3040	34	9378	-1829	-8858	-211	2699	2107	-11930	-28
0.406667	-26	41	88	-66	-114	-34	11	-15	-22	2	-76	-66	-100	-19	-30	-62	-101	32	-90	-29	-109	-24	-100	-72	-66	-5	-105	-18	-77	-74	-147	-80	-52	109	7107	-4407	-35	5864	1236	-2649	44	9624	-1418	-9240	-282	2570	2667	-12003	-50
0.407500	-25	39	85	-65	-109	-38	9	-16	-18	2	-76	-67	-97	-22	-31	-62	-101	30	-90	-38	-105	-21	-102	-70	-64	-5	-101	-13	-73	-69	-146	-76	13	328	7345	-3865	-83	6196	1545	-2286	115	9788	-972	-9585	-328	2413	3224	-12054	-33
0.408333	-34	41	88	-60	-108	-33	24	-15	-19	4	-72	-63	-97	-18	-28	-60	-99	34	-86	-32	-105	-23	-98	-67	-64	-3	-101	-14	-76	-70	-147	-74	-25	542	7605	-3397	-61	6479	1843	-1958	180	9859	-511	-9911	-301	2279	3763	-12091	-18
0.409167	-27	42	90	-59	-112	-34	11	-15	8	7	-75	-65	-97	-17	-27	-60	-99	32	-64	-34	-105	-24	-99	-66	-64	0	-99	-13	-73	-72	-143	-76	-91	745	7864	-2990	-8	6696	2129	-1662	189	9839	-22	-10200	-218	2138	4294	-12116	-56
0.410000	-25	43	92	-57	-111	-35	12	-15	-18	6	-70	-63	-99	-22	-28	-59	-99	35	-83	-33	-107	-34	-98	-67	-63	0	-99	-15	-97	-73	-146	-76	-98	940	8128	-2730	-24	6867	2412	-1400	214	9731	482	-10448	-294	1978	4811	-12142	-48
0.410833	-24	44	92	-58	-110	-33	18	-16	-15	8	-72	-62	-96	-17	-25	-57	-95	37	-85	-30	-107	-22	-99	-65	-61	0	-100	-12	-70	-50	-144	-73	-29	1124	8400	-2542	-1	6961	2683	-1183	263	9532	1010	-10673	-387	1834	5321	-12164	-58
0.411667	-24	41	87	-57	-110	-32	12	-11	-16	4	-72	-60	-97	-18	-28	-60	-93	34	-83	-33	-103	-21	-97	-64	-63	-1	-100	-12	-70	-68	-147	-77	-4	1293	8671	-2449	-181	6992	2954	-1004	316	9258	1549	-10855	-474	1699	5821	-12195	-78
0.412500	-26	43	90	-57	-107	-36	15	-13	-16	7	-70	-61	-94	-16	7	-59	-83	35	-85	-32	-102	-22	-100	-67	-64	-3	-100	-13	-72	-68	-147	-79	-31	1439	8948	-2453	-264	6947	3220	-868	377	8913	2103	-11000	-610	1583	6319	-12224	-42
0.413333	-24	44	92	-52	-107	-33	16	-17	-16	7	-69	-61	-98	-18	-27	-57	-99	36	-78	-33	-104	-22	-96	-64	-62	1	-101	1	-74	-69	-146	-74	-29	1566	9210	-2543	-149	6843	3480	-766	392	8510	2668	-11110	-575	1480	6805	-12265	-41
0.414167	-25	40	91	-61	-111	-33	12	-13	-19	4	-76	-61	-97	-19	-53	-59	-100	34	-85	-34	-108	-24	-102	-68	-67	-6	-105	-14	-73	-68	-145	-75	-48	1665	9466	-2706	-78	6671	3739	-699	314	8044	3221	-11185	-471	1397	7289	-12312	0
0.415000	-26	37	85	-58	-114	-33	10	-14	-23	3	-75	-65	-100	-21	-30	-59	-105	21	-88	-36	-110	-24	-100	-69	-67	-5	-104	-11	-77	-70	-150	-78	-80	1739	9700	-2942	-91	6435	4000	-668	259	7550	3813	-11222	-440	1334	7763	-12375	80
0.415833	-31	40	87	-63	-112	-34	11	-16	-22	15	-77	-64	-100	-19	-30	-60	-99	35	-86	-33	-107	-22	-103	-65	-62	0	-103	-12	-72	-68	-148	-72	-57	1784	9928	-3198	-70	6148	4272	-660	211	7027	4373	-11230	-468	1301	8243	-12430	92
0.416667	-27	43	88	-58	-109	-31	13	-14	-19	4	-73	-61	-97	-15	-26	-56	-94	33	-85	-33	-102	-21	-99	-65	-62	0	-91	-10	-72	-67	-147	-72	-62	1791	10122	-3540	-14	5820	4531	-678	127	6486	4929	-11200	-542	1291	8714	-12499	53
0.417500	-23	43	92	-55	-105	-29	4	-11	-15	5	-70	-62	-96	-5	-27	-55	-99	34	-83	-32	-102	-21	-96	-65	-63	0	-100	-11	-72	-68	-132	-75	-29	1759	10289	-3884	60	5445	4787	-716	128	5938	5470	-11161	-528	1284	9173	-12571	73
0.418333	-24	42	89	-56	-109	-32	13	-11	-14	7	-73	-62	-95	-13	-26	-56	-97	22	-83	-32	-107	-22	-97	-68	-63	1	-100	-10	-73	-66	-147	-73	-13	1692	10415	-4235	135	5037	5034	-763	97	5392	5998	-11090	-451	1302	9630	-12643	123
0.419167	-23	44	91	-56	-105	-36	15	-14	-14	8	-70	-61	-96	-15	-29	-36	-96	35	-83	-31	-104	-21	-100	-65	-59	0	-101	-11	-73	-68	-150	-74	-49	1584	10507	-4589	192	4606	5276	-821	19	4849	6497	-10998	-310	1328	10066	-12720	112
0.420000	-26	42	89	-53	-109	-34	11	-15	-17	3	-73	-61	-94	-15	-28	-67	-99	33	-83	-34	-104	-24	-99	-65	-63	-3	-101	-11	-72	-69	-149	-73	-58	1437	10553	-4930	108	4149	5510	-882	-21	4328	6968	-10889	-189	1359	10492	-12786	80
0.420833	-9	42	89	-58	-109	-36	5	-15	-14	6	-72	-62	-100	-18	-29	-59	-99	33	-86	-33	-105	-24	-99	-66	-64	0	-101	-10	-77	-72	-155	-73	-47	1257	10558	-5248	118	3680	5738	-935	-26	3816	7407	-10759	-156	1386	10896	-12846	43
0.421667	-24	42	90	-58	-109	-32	12	-16	-17	5	-72	-65	-96	-15	-30	-58	-101	32	-88	-34	-104	-8	-100	-69	-64	-1	-102	-10	-72	-68	-150	-73	-68	1042	10515	-5536	163	3214	5944	-986	-84	3330	7809	-10619	-124	1403	11277	-12894	18
0.422500	-47	42	92	-60	-105	-32	15	-16	-15	7	-73	-65	-92	-15	-14	-59	-99	33	-87	-31	-102	-24	-100	-66	-61	0	-97	-10	-73	-72	-148	-73	-35	796	10426	-5791	159	2729	6141	-1028	-158	2866	8174	-10467	-116	1403	11641	-12936	20
0.423333	-23	42	91	-55	-109	-34	13	-16	-19	4	-75	-64	-97	-15	-30	-60	-97	35	-87	-35	-107	-25	-102	-70	-66	-1	-101	-15	-72	-70	-153	-75	8	527	10289	-6010	120	2243	6317	-1061	-210	2412	8491	-10308	-114	1374	11966	-12964	15
0.424167	-28	39	85	-60	-110	-35	11	-18	-19	4	-75	-53	-97	-15	-31	-57	-100	32	-90	-32	-104	-21	-99	-67	-64	2	-100	-9	-70	-69	-145	-73	26	236	10113	-6182	6	1760	6482	-1077	-242	1975	8778	-10133	-112	1315	12270	-12973	26
0.425000	-22	43	92	-55	-110	-31	13	-13	-22	8	-45	-63	-96	-15	-29	-56	-100	36	-92	-32	-108	-21	-96	-68	-61	1	-99	-12	-70	-68	-146	-74	33	-56	9895	-6330	90	1268	6627	-1077	-256	1546	9016	-9956	-112	1208	12534	-12966	15
0.425833	-25	41	94	-61	-107	-32	12	-14	-16	6	-72	-66	-95	-17	-31	-59	-99	34	-88	-34	-104	-24	-101	-67	-63	0	-100	-13	-73	-72	-147	-62	-3	-365	9628	-6424	144	773	6756	-1071	-286	1121	9208	-9788	-100	1054	12769	-12940	-38
0.426667	-26	42	89	-61	-111	-35	11	-16	-19	0	-74	-67	-92	-16	-31	-59	-98	32	-91	-39	-107	-38	-101	-72	-65	-3	-105	-18	-74	-75	-150	-76	-14	-676	9327	-6494	122	268	6875	-1044	-291	682	9350	-9602	-70	844	12972	-12896	-41
0.427500	-25	40	104	-59	-109	-34	13	-15	-16	3	-73	-65	-96	-15	-32	-60	-99	30	-87	-35	-105	-24	-99	-73	-64	-1	-99	-13	-72	-72	-146	-75	-22	-978	9001	-6535	50	-242	6980	-1007	-297	239	9463	-9422	-13	578	13147	-12827	-16
0.428333	-24	43	87	-58	-109	-33	13	-15	-19	6	-63	-66	-98	-17	-30	-60	-97	35	-80	-33	-104	-24	-95	-70	-63	0	-101	-15	-72	-73	-149	-75	-82	-1266	8640	-6552	38	-764	7074	-949	-304	-229	9533	-9237	-15	240	13299	-12727	-31
0.429167	-10	42	87	-59	-110	-45	10	-13	-16	4	-72	-64	-94	-18	-27	-58	-97	34	-85	-33	-108	-26	-99	-68	-63	0	-100	-12	-73	-73	-133	-74	-80	-1540	8260	-6555	149	-1309	7166	-884	-302	-734	9563	-9059	-25	-161	13429	-12603	-50
0.430000	-24	43	90	-56	-107	-34	15	-14	-16	7	-70	-47	-95	-15	-29	-59	-96	30	-83	-30	-101	-21	-100	-69	-60	0	-97	-13	-72	-69	-147	-77	22	-1786	7863	-6522	108	-1873	7256	-801	-314	-1272	9560	-8876	-4	-631	13542	-12451	-15
0.430833	-21	42	88	-56	-107	-36	12	-17	-21	4	-72	-63	-94	-16	-28	-61	-100	36	-84	-33	-102	-23	-101	-70	-63	-10	-98	-13	-70	-72	-149	-78	96	-2013	7445	-6533	42	-2470	7339	-713	-331	-1857	9525	-8695	18	-1175	13647	-12256	6
0.431667	-24	42	87	-58	-108	-35	45	-18	-18	7	-74	-65	-100	-17	-31	-64	-87	32	-85	-35	-103	-25	-101	-75	-65	-3	-100	-15	-74	-77	-154	-80	80	-2214	7013	-6522	111	-3089	7419	-612	-370	-2488	9459	-8515	26	-1785	13743	-12030	12
0.432500	-27	39	85	-61	-110	-40	11	-19	-17	0	-75	-65	-97	-19	-31	-61	-100	33	-86	-30	-108	-23	-101	-73	-72	-1	-100	-15	-74	-74	-148	-78	26	-2375	6566	-6514	114	-3728	7496	-501	-379	-3157	9367	-8330	35	-2454	13847	-11759	29
0.433333	-27	33	88	-60	-111	-38	12	-16	-18	4	-76	-66	-99	-17	-31	-63	-103	32	-88	-33	-94	-25	-103	-55	-65	-3	-101	-17	-74	-74	-149	-78	53	-2509	6137	-6511	13	-4392	7562	-386	-370	-3874	9247	-8145	32	-3200	13956	-11443	45
0.434167	-29	37	88	-60	-112	-36	13	-16	-23	0	-76	-64	-98	-18	-29	-61	-101	33	-87	-33	-108	-24	-99	-70	-67	-1	-102	-16	-70	-70	-148	-76	139	-2607	5694	-6518	42	-5082	7622	-263	-341	-4637	9099	-7936	26	-3971	14084	-11076	64
0.435000	-27	39	84	-60	-110	-35	12	-16	-16	2	-75	-65	-94	-17	-31	-63	-101	33	-87	-34	-104	-26	-102	-69	-64	-1	-102	-13	-73	-73	-146	-67	182	-2665	5243	-6534	-72	-5780	7662	-168	-329	-5417	8925	-7717	37	-4802	14226	-10657	29
0.435833	-22	42	87	-60	-110	-33	16	-13	-14	4	-73	-66	-94	-16	-29	-59	-96	33	-81	-31	-102	-19	-97	-65	-63	-3	-100	-14	-73	-78	-144	-74	144	-2692	4784	-6558	-29	-6483	7678	-5	-351	-6215	8722	-7486	50	-5666	14390	-10179	15
0.436667	-21	37	89	-58	-105	-30	17	-25	-17	5	-69	-61	-93	-12	-30	-57	-98	38	-85	-32	-103	-19	-96	-68	-60	1	-97	-12	-73	-68	-145	-73	35	-2678	4319	-6590	79	-7198	7655	126	-342	-7022	8484	-7234	44	-6568	14578	-9624	16
0.437500	-23	43	95	-53	-104	-29	8	-11	-17	6	-69	-62	-96	-15	-27	-58	-97	37	-81	-29	-104	-18	-97	-65	-61	2	-96	-10	-74	-69	-150	-72	-9	-2633	3863	-6625	15	-7875	7593	254	-325	-7815	8208	-6959	50	-7489	14785	-9015	-32
0.438333	-23	44	91	-57	-113	-32	16	-10	-14	42	-65	-63	-94	-14	-26	-58	-96	40	-64	-32	-105	-19	-97	-62	-64	3	-95	-13	-70	-65	-144	-72	36	-2553	3360	-6664	-1	-8544	7471	378	-309	-8593	7884	-6654	84	-8418	15009	-8340	-34
0.439167	-26	43	88	-78	-108	-32	16	-13	-15	-9	-72	-62	-98	-15	-25	-56	-97	37	-81	-29	-103	-18	-97	-65	-68	0	-97	1	-74	-69	-146	-74	56	-2441	2870	-6693	-43	-9175	7287	492	-318	-9332	7522	-6322	88	-9345	15234	-7606	3
0.440000	-26	41	88	-59	-111	-34	13	-15	-21	5	-73	-65	-110	-14	-26	-60	-101	34	-85	-31	-114	-22	-102	-69	-64	0	-100	-12	-73	-68	-149	-75	-21	-2294	2355	-6724	-78	-9772	7026	600	-302	-10014	7107	-5952	76	-10257	15454	-6803	6
0.440833	-26	41	86	-61	-110	-35	11	-16	-19	3	-74	-67	-99	-18	-30	-62	-100	36	-85	-31	-107	-22	-99	-67	-64	1	-99	-11	-50	-70	-147	-74	-122	-2105	1831	-6739	10	-10299	6689	696	-280	-10619	6646	-5548	68	-11130	15661	-5947	-5
0.441667	-25	42	90	-60	-107	-36	12	-15	-17	7	-72	-64	-96	-17	-29	-60	-96	38	-85	-30	-103	-18	-98	-68	-65	0	-102	-12	-73	-68	-146	-73	-167	-1877	1297	-6743	-23	-10768	6260	774	-267	-11150	6123	-5100	32	-11966	15811	-5028	-21
0.442500	-25	43	89	-58	-112	-31	15	-12	-17	7	-72	-63	-95	-13	-27	-59	-101	34	-83	-29	-102	-18	-93	-63	-65	0	-100	-11	-73	-66	-144	-73	-174	-1610	701	-6732	-41	-11159	5735	831	-224	-11578	5545	-4612	-4	-12745	15898	-4072	0
0.443333	-24	45	91	-57	-107	-30	17	-15	-18	9	-72	-60	-96	-11	-31	-55	-72	38	-81	-27	-102	-17	-96	-65	-65	2	-100	-9	-74	-66	-145	-73	-98	-1298	199	-6708	-67	-11476	5111	868	-204	-11919	4907	-4086	2	-13457	15880	-3078	16
0.444167	-22	38	88	-57	-105	-32	16	-11	-16	10	-70	-81	-93	-13	-24	-58	-96	36	-83	-28	-100	-17	-95	-63	-58	1	-97	-7	-73	-63	-141	-69	-96	-945	-351	-6666	-29	-11709	4390	871	-227	-12150	4212	-3517	44	-14081	15776	-2065	12
0.445000	-21	45	91	-55	-105	-30	18	-9	-19	9	-70	-60	-91	-3	-25	-56	-100	43	-81	-28	-103	-15	-94	-62	-64	2	-96	-9	-68	-64	-142	-72	-152	-545	-902	-6613	-15	-11867	3561	848	-217	-12282	3452	-2910	149	-14615	15510	-1035	5
0.445833	-27	45	89	-58	-103	-30	16	-14	-16	10	-70	-63	-92	-12	-25	-57	-96	34	-82	-31	-102	-21	-98	-66	-55	1	-97	-11	-70	-69	-149	-74	-135	-99	-1454	-6547	-45	-11944	2633	788	-176	-12316	2651	-2267	306	-15050	15077	3	1
0.446667	-24	43	88	-57	-110	-35	15	-13	-30	8	-72	-64	-99	-25	-27	-58	-98	36	-84	-25	-102	-22	-100	-67	-61	1	-98	-13	-73	-70	-148	-74	-111	401	-1987	-6465	47	-11931	1613	695	-149	-12248	1799	-1584	359	-15379	14440	1051	6
0.447500	-26	40	86	-61	-110	-16	13	-14	-18	6	-73	-67	-95	-15	-28	-60	-100	33	-84	-35	-107	-26	-99	-67	-65	0	-100	-14	-74	-67	-146	-74	-111	953	-2494	-6378	38	-11851	525	571	-138	-12091	906	-866	268	-15578	13587	2089	33
0.448333	-22	43	88	-60	-108	-31	13	-14	-16	7	-74	-68	-104	-18	-31	-63	-98	33	-87	-35	-107	-23	-99	-69	-63	-3	-101	-17	-75	-73	-148	-77	-80	1542	-2967	-6284	-15	-11701	-631	408	-132	-11846	-29	-109	206	-15658	12486	3108	61
0.449167	-26	40	87	-63	-110	-36	10	-17	-10	3	-75	-67	-97	-17	-28	-62	-99	33	-86	-36	-108	-27	-102	-64	-65	0	-102	-15	-75	-69	-148	-76	-102	2190	-3398	-6176	32	-11483	-1837	214	-137	-11522	-978	690	204	-15598	11134	4119	68
0.450000	-24	43	88	-60	-109	-32	16	-15	-22	6	-75	-65	-98	-16	-30	-66	-101	55	-86	-32	-104	-23	-100	-68	-66	-1	-98	-12	-72	-70	-147	-78	-113	2880	-3780	-6068	-10	-11208	-3083	-17	-139	-11125	-1943	1521	200	-15412	9508	5100	57
0.450833	-22	30	89	-59	-109	-31	13	-17	-16	5	-73	-64	-93	-15	-29	-59	-98	35	-85	-31	-104	-25	-100	-67	-66	0	-100	-11	-73	-69	-151	-78	-59	3609	-4110	-5956	-53	-10884	-4347	-272	-113	-10675	-2923	2378	206	-15086	7623	6062	66
0.451667	-22	44	89	-58	-91	-32	15	-13	-14	9	-76	-65	-98	-14	-30	-81	-99	33	-85	-34	-102	-24	-98	-67	-62	0	-100	-14	-72	-109	-149	-78	0	4380	-4382	-5847	50	-10522	-5609	-558	-46	-10175	-3871	3265	176	-14628	5456	7004	40
0.452500	-24	43	87	-58	-107	-33	1	-15	-21	3	-76	-65	-95	-16	-30	-60	-100	33	-87	-32	-105	-21	-99	-70	-66	-4	-101	-12	-75	-69	-149	-76	6	5182	-4591	-5741	-3	-10117	-6850	-872	-49	-9627	-4811	4181	121	-14030	3031	7921	25
0.453333	-25	41	86	-59	-105	-33	13	-14	-21	3	-67	-65	-94	-16	-29	-62	-85	32	-86	-33	-105	-23	-100	-69	-65	7	-100	-14	-75	-73	-150	-77	-38	6001	-4743	-5642	47	-9690	-8052	-1197	-91	-9047	-5731	5125	68	-13307	380	8806	24
0.454167	-25	42	85	-59	-113	-35	15	-17	-17	1	-77	-67	-99	-15	-29	-60	-100	33	-84	-35	-107	-22	-102	-73	-63	-1	-103	-17	-72	-53	-149	-78	-39	6833	-4837	-5553	115	-9238	-9203	-1542	-93	-8435	-6613	6090	32	-12453	-2438	9664	24
0.455000	-23	38	84	-59	-108	-33	11	-14	-13	3	-77	-66	-96	-14	-31	-61	-100	36	-87	-34	-107	-22	-100	-70	-64	-3	-101	-14	-74	-69	-148	-75	0	7671	-4884	-5479	71	-8761	-10279	-1891	-88	-7795	-7445	7074	-3	-11478	-5392	10480	51
0.455833	-4	42	86	-59	-110	-32	13	-15	-18	4	-73	-68	-96	-15	-27	-60	-99	35	-88	-30	-105	-21	-100	-70	-61	1	-101	-13	-86	-67	-147	-74	-49	8506	-4893	-5423	87	-8265	-11265	-2243	-97	-7146	-8220	8072	-19	-10385	-8431	11262	79
0.456667	-23	41	86	-58	-107	-33	13	7	-13	28	-72	-63	-95	-16	-29	-60	-97	34	-86	-32	-107	-22	-100	-69	-63	-1	-99	-13	-75	-70	-149	-75	-156	9318	-4885	-5397	-6	-7761	-12143	-2593	-134	-6494	-8932	9076	-25	-9172	-11517	11996	55
0.457500	-25	41	82	-58	-110	-55	9	-16	-17	3	-76	-66	-95	-16	-32	-59	-98	35	-84	-30	-102	-18	-98	-68	-65	1	-100	-13	-73	-69	-149	-76	-165	10101	-4866	-5393	-85	-7239	-12906	-2933	-133	-5805	-9578	10091	-44	-7838	-14583	12677	10
0.458333	-26	44	87	-55	-110	-31	13	22	-16	8	-73	-61	-96	-12	-30	-58	-98	29	-80	-30	-104	-19	-101	-68	-64	0	-99	-11	-70	-70	-149	-74	-88	10835	-4849	-5429	37	-6695	-13555	-3255	-117	-5116	-10151	11097	-64	-6415	-17528	13291	11
0.459167	-23	45	84	-56	-108	-28	15	-11	-18	7	-72	-62	-96	-15	-32	-58	-99	37	-82	-30	-104	-19	-99	-67	-62	0	-99	-11	-77	-70	-149	-76	-25	11517	-4847	-5503	9	-6162	-14020	-3553	-169	-4425	-10645	12084	-64	-4891	-20302	13826	37
0.460000	-25	43	87	-56	-108	-33	12	-14	-17	37	-72	-63	-96	-19	-26	-57	-100	37	-83	-34	-107	-21	-101	-69	-63	-1	-96	-12	-74	-72	-147	-74	8	12126	-4880	-5614	-91	-5604	-14369	-3825	-200	-3733	-11063	13045	-74	-3331	-22842	14282	25
0.460833	-27	44	86	-56	-98	-33	13	-12	-18	7	-70	-62	-96	-14	-26	-59	-100	35	-81	-29	-103	-17	-117	-68	-64	-3	-98	-13	-69	-69	-144	-75	-45	12670	-4947	-5762	-39	-5041	-14562	-4054	-164	-3040	-11390	13968	-92	-1695	-25077	14645	47
0.461667	-21	17	88	-57	-109	-34	12	-9	-18	8	-72	-61	-99	-41	-27	-58	-100	37	-82	-29	-104	-21	-98	-68	-64	-3	-101	-14	-74	-70	-154	-73	-135	13136	-5059	-5952	19	-4472	-14607	-4242	-177	-2336	-11645	14837	-120	-12	-26970	14910	59
0.462500	-24	43	86	-63	-105	-31	18	-12	-19	6	-70	-62	-94	-13	-25	-57	-102	36	-82	-28	-103	-17	-96	-67	-63	0	-97	-13	-68	-66	-146	-73	-184	13509	-5210	-6168	-22	-3900	-14501	-4379	-168	-1670	-11819	15654	-143	1691	-28447	15065	22
0.463333	-21	43	89	-56	-102	-30	17	-11	-15	7	-65	-58	-94	-11	-23	-53	-95	41	-79	-30	-102	-34	-94	-67	-61	0	-96	-11	-72	-64	-142	-69	-46	13792	-5404	-6413	-15	-3328	-14248	-4458	-159	-988	-11916	16397	-159	3388	-29477	15107	24
0.464167	-25	41	90	-57	-104	-31	17	-5	-21	10	-69	-57	-93	-12	-23	-57	-97	38	-83	-28	-103	-17	-97	-75	-60	0	-96	-10	-70	-65	-144	-69	24	13978	-5636	-6681	26	-2768	-13856	-4485	-200	-320	-11938	17057	-164	5046	-30034	15046	29
0.465000	-24	43	90	-53	-110	-34	17	22	-11	10	-70	-60	-96	-14	-9	-56	-98	38	-80	-28	-105	-19	-97	-66	-62	1	-97	-13	-77	-69	-142	-73	-83	14072	-5896	-6958	102	-2214	-13333	-4445	-224	328	-11892	17613	-160	6638	-30114	14869	17
0.465833	-24	58	87	-61	-113	-33	12	-14	-19	7	-70	-65	-97	-16	-26	-35	-97	38	-86	-31	-105	-22	-97	-63	-59	1	-100	-11	-75	-69	-145	-73	-131	14071	-6174	-7238	50	-1682	-12689	-4342	-227	957	-11772	18071	-156	8152	-29697	14591	13
0.466667	-25	39	85	-61	-116	-35	13	-12	-19	3	-73	-66	-99	-18	-23	-61	-102	36	-84	-31	-107	-24	-99	-72	-66	-3	-100	-15	-76	-70	-147	-78	-97	13983	-6447	-7509	-5	-1170	-11941	-4176	-222	1569	-11589	18422	-158	9562	-28795	14214	-5
0.467500	-28	41	88	-47	-110	-36	12	-16	-19	6	-72	-61	-96	-16	-28	-62	-98	35	-83	-32	-107	-25	-100	-70	-64	-8	-99	-13	-74	-69	-147	-74	-136	13809	-6706	-7757	-62	-697	-11100	-3939	-198	2155	-11341	18659	-187	10845	-27418	13756	22
0.468333	-23	42	88	-59	-108	-34	17	-13	-23	9	-72	-61	-98	-18	-27	-58	-98	36	-80	-30	-109	-22	-97	-68	-63	-1	-96	-13	-74	-68	-145	-74	-186	13560	-6935	-7980	-88	-251	-10185	-3639	-204	2716	-11027	18777	-219	11988	-25620	13227	46
0.469167	-28	43	91	-59	-110	-35	15	-15	-14	8	-69	-63	-94	-15	-27	-58	-96	35	-83	-32	-109	-23	-101	-68	-77	-3	-99	-13	-70	-66	-137	-73	-204	13235	-7126	-8161	-33	149	-9197	-3279	-206	3246	-10645	18776	-224	12952	-23446	12651	38
0.470000	-23	40	89	-58	-107	-33	16	-12	-21	5	-72	-63	-95	-14	-26	-58	-101	36	-82	-31	-102	-21	-96	-69	-65	-1	-97	-12	-72	-68	-145	-76	-285	12857	-7259	-8301	-102	508	-8171	-2860	-214	3746	-10201	18662	-245	13734	-20946	12040	19
0.470833	-21	44	91	-56	-104	-32	16	-14	-15	9	-67	-61	-96	-13	-24	-58	-87	36	-82	-32	-102	-21	-102	-69	-64	0	-95	-10	-70	-66	-144	-72	-407	12416	-7330	-8397	-145	819	-7120	-2402	-254	4219	-9701	18437	-279	14319	-18194	11411	7
0.471667	-24	44	93	-61	-105	-33	17	-13	-14	7	-70	-90	-96	-14	-28	-59	-99	36	-84	-29	-102	-21	-97	-65	-60	-1	-96	-10	-70	-67	-138	-74	-362	11924	-7330	-8440	-34	1078	-6055	-1901	-253	4646	-9132	18112	-306	14711	-15234	10774	35
0.472500	-29	43	82	-56	-108	-32	13	-14	-19	3	-73	-63	-96	-14	-26	-56	-101	34	-83	-31	-82	-17	-98	-68	-66	-3	-96	-12	-73	-69	-144	-73	-150	11402	-7252	-8438	-165	1293	-4994	-1370	-241	5050	-8497	17686	-338	14904	-12135	10145	66
0.473333	-28	38	85	-59	-108	-34	12	-15	-5	4	-73	-66	-98	-18	-29	-64	-105	32	-85	-33	-109	-24	-99	-67	-67	-1	-100	-15	-75	-72	-148	-75	-50	10847	-7108	-8394	-417	1462	-3956	-820	-257	5430	-7792	17182	-342	14900	-8978	9544	68
0.474167	-27	49	84	-63	-113	-35	10	-16	-21	0	-74	-68	-95	-16	-29	-62	-101	34	-84	-35	-105	-23	-99	-69	-65	-3	-101	-18	-73	-66	-144	-73	-97	10281	-6884	-8318	-354	1594	-2939	-249	-276	5782	-7022	16609	-356	14716	-5837	8978	86
0.475000	-27	38	84	-60	-107	-36	11	-16	-18	6	-72	-64	-113	-18	-29	-61	-100	34	-84	-35	-107	-23	-99	-70	-66	-3	-99	-15	-74	-67	-146	-74	-79	9701	-6608	-8220	-203	1696	-1964	319	-282	6112	-6187	15990	-339	14359	-2785	8448	133
0.475833	-27	41	87	-59	-105	-32	16	-15	-18	5	-70	-64	-97	-14	-26	-43	-99	35	-80	-31	-92	-17	-97	-69	-64	1	-96	-11	-75	-69	-145	-73	-24	9122	-6275	-8106	-243	1780	-1038	878	-258	6425	-5295	15328	-314	13850	122	7957	176
0.476667	-23	42	91	-58	-109	-33	17	-12	-16	24	-66	-62	-95	-12	-25	-56	-100	36	-80	-32	-105	-22	-96	-66	-62	1	-96	-11	-73	-66	-150	-70	-9	8541	-5905	-8004	-160	1847	-172	1416	-228	6719	-4349	14638	-308	13211	2846	7505	175
0.477500	-23	44	91	-59	-107	-30	17	-12	-13	10	-69	-62	-95	-15	-28	-57	-96	39	-82	-36	-100	-16	-95	-64	-60	4	-99	-11	-73	-65	-145	-72	-3	7970	-5517	-7927	-96	1905	632	1923	-222	6995	-3356	13934	-305	12446	5330	7075	171
0.478333	-23	44	92	-55	-109	-31	13	-38	-14	9	-66	-61	-94	-12	-25	-57	-98	37	-80	-30	-107	-17	-97	-66	-61	3	-98	-12	-72	-65	-144	-72	16	7426	-5113	-7889	-86	1970	1370	2384	-222	7270	-2315	13231	-286	11597	7531	6671	154
0.479167	-27	45	91	-56	-108	-32	28	-11	-18	10	-70	-61	-95	-16	-27	-60	-96	39	-82	-32	-105	-18	-99	-65	-62	1	-97	-13	-74	-72	-148	-76	45	6888	-4725	-7902	-99	2043	2044	2812	-211	7534	-1248	12527	-299	10680	9438	6273	107
0.480000	-26	43	90	-56	-110	-52	16	-14	-16	9	-67	-62	-97	-14	-25	-53	-97	37	-79	-30	-103	-18	-96	-67	-64	1	-96	-14	-73	-65	-143	-72	54	6392	-4357	-7983	17	2145	2652	3184	-148	7795	-168	11844	-320	9723	11010	5879	79
0.480833	-27	44	89	-60	-110	-32	13	-14	-15	7	-70	-61	-96	-14	-28	-59	-102	32	-81	-33	-105	-21	-97	-65	-65	-3	-96	-13	-73	-67	-146	-74	22	5895	-4021	-8131	86	2272	3193	3498	-152	8051	921	11182	-332	8748	12267	5466	66
0.481667	-26	39	88	-57	-109	-32	13	-15	-19	3	-73	-63	-96	-16	-28	-60	-100	34	-85	-33	-104	-22	-100	-72	-66	-5	-102	-15	-75	-68	-153	-78	-7	5445	-3733	-8360	6	2427	3670	3745	-126	8304	1987	10541	-336	7766	13197	5011	46
0.482500	-28	40	86	-88	-110	-36	10	-16	-18	5	-75	-64	-96	-18	-31	-62	-102	28	-84	-34	-107	-23	-97	-64	-63	-1	-98	-13	-74	-67	-149	-74	-12	5029	-3489	-8659	60	2628	4093	3936	-69	8556	3033	9927	-321	6811	13809	4518	25
0.483333	-25	43	90	-59	-108	-32	16	-18	-15	6	-73	-64	-98	-15	-28	-63	-97	39	-84	-33	-105	-19	-98	-67	-63	-3	-102	-15	-73	-67	-146	-74	-35	4640	-3312	-9034	51	2865	4459	4053	-27	8799	4033	9328	-302	5888	14109	3968	22
0.484167	-24	38	89	-59	-104	-30	-4	-14	-14	7	-69	-60	-96	-16	-26	-58	-96	34	-83	-32	-100	-18	-96	-66	-62	0	-100	-10	-69	-67	-145	-72	-85	4284	-3191	-9475	-8	3137	4775	4104	81	9033	4971	8748	-300	5013	14117	3350	49
0.485000	-22	44	92	-57	-105	-33	15	-12	-16	8	-80	-62	-96	-19	-29	-56	-99	38	-80	-30	-105	-17	-96	-65	-61	0	-98	-12	-73	-67	-147	-86	-52	3953	-3133	-9977	103	3449	5041	4085	282	9251	5822	8168	-297	4201	13846	2661	64
0.485833	-24	42	91	-58	-109	-33	12	-12	-17	9	-70	-61	-97	-8	-29	-59	-97	20	-84	-33	-105	-22	-98	-67	-61	-10	-100	-12	-72	-69	-148	-74	-31	3649	-3145	-10519	71	3784	5257	3992	241	9442	6575	7591	-291	3462	13339	1922	54
0.486667	-26	43	87	-49	-105	-32	18	-15	-16	4	-76	-62	-100	-16	-35	-60	-98	32	-86	-34	-108	-23	-101	-68	-65	-5	-103	-16	-76	-72	-151	-77	-56	3369	-3205	-11096	46	4145	5441	3844	66	9616	7215	7004	-293	2799	12609	1039	44
0.487500	-31	42	87	-60	-112	-34	12	-16	-18	5	-73	-63	-97	-16	-32	-60	-102	33	-83	-33	-107	-25	-103	-69	-64	-3	-102	-21	-74	-70	-150	-75	-75	3121	-3318	-11685	10	4530	5579	3611	32	9761	7734	6398	-283	2213	11699	115	16
0.488333	-25	42	91	-59	-112	-32	13	-14	-17	4	-70	-62	-98	-16	-60	-61	-100	34	-85	-32	-104	-22	-98	-68	-66	-1	-100	-13	-73	-72	-148	-78	-107	2906	-3472	-12271	60	4917	5688	3325	-6	9871	8115	5755	-279	1732	10643	-886	34
0.489167	-25	33	90	-63	-109	-35	12	-16	-16	3	-75	-64	-97	-16	-28	-59	-82	30	-85	-33	-100	-25	-101	-74	-64	-4	-103	-12	-73	-72	-152	-75	-124	2682	-3669	-12848	148	5300	5753	2965	-26	9936	8365	5071	-271	1326	9473	-1944	70
0.490000	-26	37	89	-61	-105	-35	9	-14	-21	5	-75	-66	-97	-16	-31	-31	-104	28	-86	-34	-104	-25	-100	-70	-67	-4	-102	-16	-73	-74	-143	-79	-134	2491	-3888	-13405	156	5671	5787	2541	-32	9957	8430	4333	-286	1012	8219	-3062	4
0.490833	-30	39	89	-62	-113	-36	10	-22	-23	0	-77	-64	-99	-15	-33	-61	-101	32	-84	-34	-110	-27	-100	-67	-64	-1	-103	-13	-73	-74	-146	-75	-147	2325	-4127	-13927	88	6021	5789	2065	-66	9930	8357	3537	-266	791	6930	-4223	-14
0.491667	-28	38	87	-60	-115	-33	12	-14	-17	15	-73	-65	-99	-17	-31	-61	-102	28	-84	-36	-103	-23	-100	-69	-63	0	-101	-15	-48	-74	-146	-77	-90	2170	-4381	-14415	13	6339	5751	1533	-87	9854	8129	2680	-255	646	5616	-5425	-11
0.492500	-23	40	88	-59	-108	-31	12	-14	-17	1	-75	-64	-97	-15	-30	-60	-99	56	-85	-32	-105	-24	-97	-67	-64	-1	-100	-16	-76	-70	-148	-76	-32	2035	-4630	-14855	-3	6618	5685	930	-87	9722	7751	1744	-238	577	4310	-6652	-23
0.493333	-29	39	88	-62	-109	-34	12	-35	-18	4	-73	-65	-97	-17	-53	-61	-100	30	-78	-34	-108	-25	-101	-70	-67	-1	-102	-14	-76	-74	-151	-76	-42	1912	-4882	-15256	-32	6843	5586	293	-122	9532	7224	740	-208	577	3049	-7881	-92
0.494167	-26	42	92	-59	-110	-34	17	-13	-19	3	-75	-66	-100	-22	-32	-60	-100	32	-83	-26	-109	-21	-100	-70	-63	0	-99	-16	-77	-74	-147	-68	-76	1808	-5120	-15614	-11	7031	5458	-413	-112	9284	6558	-345	-176	637	1849	-9107	-166
0.495000	-26	42	89	-62	-88	-32	9	-15	-18	4	-75	-69	-99	-14	-30	-59	-101	34	-85	-33	-111	-23	-102	-70	-64	1	-103	-15	-73	-72	-147	-76	-122	1718	-5347	-15931	43	7159	5292	-1161	-82	8978	5770	-1492	-147	746	739	-10312	-233
0.495833	-26	41	88	-56	-110	-31	12	-11	-19	6	-72	-63	-97	-11	-29	-57	-100	36	-83	-30	-102	-18	-85	-69	-63	2	-98	-11	-73	-70	-144	-76	-141	1655	-5551	-16217	121	7240	5105	-1943	-63	8636	4866	-2706	-116	883	-272	-11492	-242
0.496667	-26	44	93	-58	-104	-30	16	-9	-12	10	-45	-59	-93	-11	-24	-55	-96	37	-79	-28	-103	-16	-97	-64	-58	4	-94	-6	-64	-68	-141	-73	-151	1607	-5734	-16481	168	7262	4883	-2772	-31	8205	3869	-3985	-88	1034	-1170	-12635	-223
0.497500	-21	45	90	-56	-107	-31	16	-11	-17	9	-70	-61	-96	-16	-28	-52	-98	37	-81	-29	-101	-19	-96	-69	-62	3	-96	-8	-70	-70	-145	-75	-181	1576	-5895	-16734	64	7234	4636	-3624	-16	7733	2800	-5329	-63	1178	-1955	-13732	-258
0.498333	-22	45	87	-55	-107	-31	16	-13	-16	2	-72	-61	-96	-13	-26	-58	-112	35	-81	-30	-104	-18	-99	-70	-66	0	-101	-11	-73	-66	-146	-75	-134	1571	-6028	-16976	-23	7157	4364	-4512	-17	7203	1629	-6731	-31	1301	-2615	-14776	-250
0.499167	-30	41	57	-60	-113	-34	10	-14	-21	4	-73	-62	-98	-13	-26	-60	-101	32	-84	-30	-104	-18	-98	-78	-66	3	-97	-9	-72	-68	-146	-77	-8	1589	-6132	-17209	3	7045	4072	-5424	-6	6632	437	-8169	-4	1385	-3148	-15751	-182
0.500000	-27	40	90	-56	-111	-31	13	-14	-29	2	-74	-62	-98	-7	-27	-59	-100	37	-82	-28	-104	-19	-103	-68	-65	1	-101	-11	-75	-85	-146	-75	86	1634	-6194	-17446	94	6890	3747	-6351	8	6012	-772	-9642	24	1401	-3550	-16661	-166
0.500833	-26	40	89	-60	-108	-31	12	-13	-17	6	-73	-62	-98	-12	-27	-58	-101	39	-83	-29	-104	-19	-98	-69	-64	3	-99	-10	-74	-70	-146	-75	61	1703	-6253	-17694	283	6711	3440	-7286	-5	5355	-1955	-11126	57	1341	-3834	-17510	-164
0.501667	-24	45	91	-60	-109	-27	15	-13	-29	11	-73	-63	-97	-14	-24	-56	-97	38	-84	-30	-105	-18	-98	-67	-63	2	-100	-13	-72	-63	-146	-75	-9	1802	-6273	-17941	322	6506	3129	-8229	17	4661	-3149	-12624	91	1178	-3999	-18288	-136
0.502500	-27	43	89	-58	-108	-32	16	-13	-16	9	-70	-60	-96	-14	-25	-55	-99	38	-83	-30	-104	-17	-96	-66	-63	3	-98	2	-73	-65	-146	-73	-39	1925	-6263	-18188	151	6289	2820	-9167	44	3942	-4264	-14112	109	900	-4049	-18997	-146
0.503333	-23	43	90	-55	-105	-30	16	-12	-23	9	-68	-59	-96	-15	-23	-55	-98	45	-81	-27	-104	-17	-96	-65	-64	5	-96	-9	-76	-65	-146	-70	-65	2074	-6232	-18446	216	6054	2526	-10093	3	3198	-5320	-15598	115	481	-3988	-19632	-155
0.504167	-23	45	94	-56	-112	-29	16	-9	-18	13	-68	-60	-96	-11	-22	-55	-99	42	-81	-26	-104	-17	-97	-63	-61	3	-92	-7	-72	-64	-143	-69	-93	2249	-6180	-18696	246	5807	2250	-11017	-3	2441	-6251	-17044	132	-77	-3824	-20202	-165
0.505000	-22	47	92	-56	-105	-28	21	-7	-16	15	-68	-57	-95	-13	-21	-52	-97	40	-78	-27	-102	-14	-94	-63	-63	3	-96	-6	-70	-63	-143	-73	-28	2447	-6113	-18944	279	5553	2011	-11920	45	1675	-7065	-18454	148	-786	-3570	-20709	-180
0.505833	-22	45	91	-56	-105	-32	15	-11	-16	9	-69	-58	-96	-11	-24	-53	-96	39	-80	-28	-104	-22	-100	-68	-61	2	-97	-10	-75	-67	-143	-74	5	2663	-6036	-19183	283	5281	1812	-12806	6	911	-7731	-19790	159	-1635	-3229	-21153	-167
0.506667	-26	42	88	-60	-113	-32	16	-14	-16	4	-72	-65	-98	-18	-30	-60	-100	34	-87	-33	-105	-23	-100	-69	-67	-3	-96	-12	-78	-69	-150	-78	-41	2894	-5948	-19406	251	5005	1668	-13659	-30	157	-8231	-21102	165	-2629	-2808	-21549	-133
0.507500	-23	35	85	-61	-112	-36	12	-16	-25	2	-76	-64	-100	-16	-30	-60	-103	34	-84	-32	-105	-24	-101	-68	-66	4	-99	-12	-74	-65	-147	-77	-67	3153	-5847	-19601	294	4723	1593	-14477	-8	-566	-8536	-22314	173	-3749	-2318	-21891	-94
0.508333	-26	40	93	-57	-107	-30	15	-12	-11	6	-73	-60	-95	-14	-28	-57	-101	34	-83	-29	-103	-21	-99	-67	-64	0	-99	-12	-75	-68	-167	-76	-23	3415	-5747	-19772	142	4417	1597	-15269	-15	-1265	-8642	-23446	171	-4971	-1765	-22187	-82
0.509167	-17	42	89	-59	-107	-33	15	-15	-19	5	-74	-60	-99	-12	-27	-58	-109	36	-82	-31	-104	-22	-98	-67	-66	4	-101	-15	-72	-66	-146	-75	-8	3688	-5648	-19910	57	4099	1689	-16032	-22	-1930	-8532	-24473	167	-6264	-1171	-22456	-52
0.510000	-24	42	87	-64	-109	-32	13	-12	-15	6	-83	-59	-94	-14	-30	-58	-100	34	-85	-32	-103	-22	-99	-65	-60	-1	-107	-13	-74	-66	-146	-74	-33	3959	-5551	-20024	86	3750	1865	-16769	-18	-2545	-8193	-25409	174	-7597	-543	-22707	-35
0.510833	-25	45	90	-57	-107	-29	17	-12	-17	6	-69	-61	-96	-17	-23	-58	-96	37	-82	-30	-104	-10	-99	-67	-63	0	-99	-13	-73	-68	-144	-75	-3	4230	-5454	-20103	29	3371	2174	-17470	-31	-3110	-7634	-26221	179	-8935	103	-22949	-36
0.511667	-25	43	89	-62	-108	-31	15	-13	-21	5	-70	-63	-93	-16	-26	-56	-99	36	-84	-31	-107	-22	-97	-66	-61	0	-102	-12	-72	-68	-145	-73	-32	4493	-5374	-20159	73	2947	2584	-18144	-57	-3617	-6846	-26914	196	-10235	763	-23195	-35
0.512500	-28	40	89	-58	-109	-31	16	-13	-16	4	-73	-61	-95	-17	-31	-56	-98	33	-82	-30	-105	-23	-98	-68	-64	-4	-100	-15	-73	-70	-146	-73	-55	4740	-5299	-20193	71	2488	3109	-18795	-72	-4063	-5849	-27481	206	-11465	1411	-23458	-28
0.513333	-26	43	89	-60	-114	-33	13	-14	-14	6	-69	-60	-117	-17	-27	-61	-98	36	-81	-29	-105	-23	-103	-66	-63	1	-100	-13	-73	-69	-146	-74	-22	4977	-5240	-20212	-13	1978	3748	-19418	-57	-4449	-4635	-27925	226	-12574	2042	-23740	-25
0.514167	-25	42	91	-59	-111	-33	13	-14	-21	4	-74	-63	-98	-19	-31	-61	-101	33	-83	-29	-104	-17	-100	-68	-66	-5	-101	-14	-74	-59	-148	-78	-6	5189	-5190	-20224	49	1411	4516	-20019	-30	-4780	-3251	-28236	251	-13530	2628	-24059	-22
0.515000	-24	38	87	-61	-110	-34	9	-18	-19	0	-77	-63	-98	-19	-31	-62	-102	29	-87	-34	-107	-26	-103	-74	-70	-8	-105	-16	-75	-74	-149	-79	41	5379	-5156	-20240	44	778	5387	-20596	-60	-5059	-1713	-28423	256	-14286	3163	-24413	-30
0.515833	-27	38	84	-61	-109	-34	9	-17	-19	3	-78	-53	-97	-19	-31	-62	-99	33	-87	-32	-104	-25	-100	-69	-61	-3	-99	-13	-70	-72	-149	-77	27	5544	-5137	-20254	-13	75	6368	-21139	-69	-5279	-76	-28475	270	-14833	3633	-24809	-11
0.516667	-24	42	90	-66	-107	-31	16	-14	-16	-4	-70	-63	-97	-16	-27	-58	-98	35	-82	-32	-103	-22	-100	-68	-62	1	-100	-10	-72	-69	-146	-72	-6	5679	-5129	-20294	-117	-661	7433	-21656	-52	-5472	1690	-28409	279	-15151	4023	-25258	20
0.517500	-27	39	89	-55	-109	-29	13	-11	-16	7	-73	-62	-97	-14	-26	-59	-102	34	-84	-32	-104	-12	-96	-68	-64	0	-103	-13	-70	-69	-147	-73	24	5788	-5154	-20357	-188	-1479	8567	-22137	-43	-5626	3474	-28227	274	-15233	4316	-25757	26
0.518333	-23	43	89	-56	-107	-30	13	-13	-16	-1	-74	-62	-101	-16	-27	-58	-102	37	-83	-30	-105	-23	-97	-65	-64	0	-101	-13	-73	-69	-146	-72	7	5869	-5184	-20456	-168	-2358	9752	-22559	-22	-5776	5272	-27941	251	-15069	4510	-26301	36
0.519167	-24	40	90	-59	-110	-31	12	-12	-18	6	-73	-65	-95	-14	-26	-59	-100	36	-84	-34	-103	-21	-97	-68	-60	-10	-100	-14	-70	-69	-147	-73	33	5920	-5245	-20593	-160	-3299	10969	-22985	-44	-5921	7017	-27551	230	-14675	4593	-26883	55
0.520000	-18	42	90	-70	-108	-32	15	-15	-18	3	-74	-64	-96	-17	-28	-57	-99	34	-84	-29	-105	-22	-98	-66	-66	0	-101	-14	-73	-72	-146	-75	49	5929	-5312	-20768	-184	-4302	12190	-23342	-86	-6080	8675	-27083	217	-14070	4558	-27493	73
0.520833	-25	41	86	-58	-109	-31	12	-16	-15	6	-73	-62	-98	-14	-28	-58	-96	13	-84	-33	-104	-24	-98	-66	-63	0	-100	-11	-75	-73	-146	-72	-24	5940	-5404	-20979	-137	-5348	13386	-23633	-42	-6264	10201	-26547	204	-13274	4416	-28128	69
0.521667	-24	42	89	-59	-81	-30	13	-13	-16	5	-73	-67	-100	-15	-27	-56	-97	37	-85	-29	-105	-21	-96	-66	-80	0	-101	-14	-74	-72	-147	-74	15	5911	-5509	-21233	-135	-6432	14519	-23896	-57	-6485	11545	-25964	183	-12330	4151	-28756	43
0.522500	-24	42	88	-58	-112	-33	12	-12	-16	4	-74	-64	-94	-15	-24	-56	-99	37	-83	-29	-105	-22	-97	-68	-93	0	-98	-10	-75	-69	-146	-75	8	5859	-5620	-21515	-159	-7531	15546	-24091	-96	-6758	12682	-25345	167	-11260	3775	-29378	69
0.523333	-27	40	89	-57	-107	-30	13	-16	-16	6	-69	-65	-97	-15	-29	-59	-102	38	-85	-31	-105	-21	-101	-67	-66	-1	-101	-11	-76	-69	-158	-74	-65	5782	-5743	-21825	-84	-8654	16450	-24223	-171	-7086	13572	-24713	151	-10123	3287	-29971	57
0.524167	-24	43	88	-57	-112	-35	10	-15	-17	4	-75	-62	-98	-13	-27	-56	-99	39	-79	-29	-102	-18	-98	-68	-61	0	-96	-11	-74	-66	-144	-72	-16	5688	-5868	-22147	-124	-9752	17196	-24296	-221	-7486	14190	-24091	141	-8955	2702	-30510	81
0.525000	-23	43	90	-57	-104	-30	17	-12	-18	6	-103	-62	-96	-11	-25	-56	-98	38	-80	-27	-102	-17	-98	-68	-63	2	-96	-8	-73	-67	-145	-74	7	5599	-5987	-22477	-160	-10850	17748	-24308	-199	-7958	14511	-23495	133	-7800	2022	-30993	132
0.525833	-23	44	89	-58	-107	-32	11	-13	-21	7	-76	-62	-96	-12	-27	-53	-112	38	-83	-44	-102	-22	-99	-70	-63	-1	-98	-9	-74	-69	-146	-75	-60	5432	-6104	-22804	-118	-11930	18078	-24252	-186	-8506	14519	-22949	131	-6705	1260	-31404	115
0.526667	-23	43	88	-60	-109	-32	11	-13	-16	7	-70	-61	-96	-16	-28	-58	-102	34	-85	-31	-105	-21	-100	-69	-64	0	-99	-11	-76	-68	-149	-76	-93	5277	-6204	-23125	-191	-12941	18174	-24167	-176	-9118	14215	-22466	129	-5710	430	-31734	104
0.527500	-27	43	87	-59	-111	-33	13	-14	-21	4	-78	-64	-96	-12	-28	-46	-103	36	-85	-32	-104	-18	-98	-68	-65	-4	-101	-9	-73	-67	-146	-74	-56	5117	-6276	-23403	-178	-13899	18013	-24012	-176	-9791	13594	-22057	132	-4841	-460	-31963	105
0.528333	-28	41	82	-65	-110	-33	12	-14	-21	5	-73	-62	-97	-12	-34	-58	-101	36	-83	-29	-105	-17	-99	-70	-62	3	-99	-11	-73	-67	-145	-78	-60	4941	-6316	-23650	-93	-14799	17587	-23811	-174	-10530	12665	-21739	132	-4146	-1405	-32096	147
0.529167	-26	43	90	-58	-110	-31	13	-14	-22	1	-73	-61	-98	-8	-28	-55	-103	37	-83	-30	-103	-19	-91	-66	-66	0	-101	-12	-73	-67	-145	-75	-104	4762	-6311	-23857	-115	-15628	16890	-23555	-197	-11324	11440	-21521	113	-3644	-2385	-32128	166
0.530000	-24	42	88	-61	-107	-31	12	-14	-18	5	-58	-61	-93	-10	-26	-53	-98	38	-83	-31	-103	-17	-96	-65	-62	1	-99	-8	-70	-64	-144	-72	-136	4581	-6258	-24018	-103	-16392	15926	-23258	-215	-12142	9953	-21411	122	-3365	-3399	-32063	149
0.530833	-23	42	90	-57	-108	-32	12	-14	-18	6	-72	-63	-95	-14	-28	-56	-102	37	-85	-30	-101	-17	-97	-67	-63	0	-99	-11	-74	-69	-147	-75	-160	4403	-6149	-24124	-35	-17084	14709	-22921	-240	-12996	8218	-21407	119	-3320	-4447	-31902	136
0.531667	-25	42	92	-58	-111	-40	13	-17	-17	3	-74	-64	-96	-12	-32	-57	-101	34	-87	-34	-110	-11	-102	-68	-64	-1	-102	-13	-75	-70	-147	-75	-143	4227	-5971	-24196	-90	-17715	13252	-22550	-277	-13859	6274	-21529	122	-3511	-5517	-31651	122
0.532500	-27	41	86	-60	-116	-35	9	-16	-21	3	-75	-69	-105	-17	-35	-57	-101	34	-84	-35	-109	-22	-99	-68	-65	0	-100	-16	-73	-72	-149	-77	-158	4071	-5729	-24206	-121	-18269	11584	-22129	-227	-14715	4152	-21747	114	-3951	-6603	-31317	137
0.533333	-26	41	87	-60	-116	-81	10	-14	-16	2	-75	-64	-99	-34	-32	-58	-101	32	-87	-34	-105	-23	-101	-70	-67	-1	-101	-12	-73	-70	-146	-76	-187	3928	-5412	-24175	-55	-18767	9742	-21688	-207	-15557	1877	-22060	99	-4622	-7691	-30917	120
0.534167	-28	42	88	-58	-111	-33	11	-15	-18	5	-75	-65	-99	-19	-32	-61	-100	34	-85	-33	-105	-22	-101	-69	-67	-1	-100	-13	-75	-73	-149	-79	-227	3810	-5019	-24102	-48	-19209	7692	-21207	-236	-16364	-497	-22453	58	-5515	-8790	-30450	97
0.535000	-28	41	87	-59	-111	-38	-14	-17	-19	1	-74	-63	-98	-21	-31	-60	-100	30	-84	-33	-109	-23	-102	-53	-66	-4	-98	-14	-76	-70	-147	-76	-235	3719	-4553	-24001	-166	-19598	5514	-20684	-206	-17120	-2922	-22911	37	-6601	-9874	-29937	81
0.535833	-27	42	88	-60	-107	-34	13	-15	-18	6	-75	-66	-99	-15	-31	-59	-100	32	-84	-32	-97	-21	-99	-67	-65	-1	-100	-12	-69	-68	-146	-77	-217	3658	-4004	-23868	-120	-19935	3226	-20141	-194	-17810	-5353	-23400	4	-7862	-10949	-29377	53
0.536667	-23	44	89	-57	-108	-31	16	-19	-12	5	-70	-62	-93	-13	-29	-53	-100	37	-82	-30	-102	-19	-97	-69	-65	0	-96	-10	-68	-67	-144	-77	-197	3633	-3398	-23727	-104	-20227	854	-19580	-199	-18420	-7773	-23908	-34	-9273	-12009	-28792	32
0.537500	-28	44	88	-55	-108	-29	16	-14	-16	8	-70	-62	-95	-13	-29	-58	-101	34	-83	-17	-100	-19	-97	-65	-61	0	-97	-11	-68	-67	-146	-75	-150	3638	-2733	-23587	-210	-20473	-1576	-19005	-181	-18951	-10158	-24411	-68	-10807	-13042	-28180	36
0.538333	-22	42	89	-56	-88	-31	15	-12	-18	5	-74	-59	-94	-11	-28	-56	-94	37	-83	-31	-102	-17	-98	-64	-66	-3	-97	-10	-68	-65	-144	-73	-169	3681	-2024	-23453	-168	-20667	-4019	-18426	-204	-19359	-12402	-24880	-116	-12406	-14025	-27562	28
0.539167	-27	40	86	-56	-108	-31	16	-12	-18	5	-73	-63	-93	9	-28	-57	-97	36	-56	-31	-102	-21	-99	-68	-63	-3	-97	-13	-70	-68	-146	-78	-160	3753	-1281	-23331	-79	-20818	-6488	-17843	-208	-19673	-14553	-25289	-165	-14044	-14972	-26927	-10
0.540000	-28	37	87	-57	-109	-75	10	-19	-18	4	-94	-66	-96	-16	-31	-62	-101	32	-88	-34	-108	-25	-105	-74	-67	-6	-107	-16	-76	-76	-152	-80	-152	3857	-514	-23231	-141	-20929	-8947	-17280	-204	-19877	-16572	-25626	-219	-15692	-15856	-26303	-27
0.540833	-30	35	82	-63	-114	-40	8	-18	-21	4	-75	-67	-103	-18	-33	-59	-101	34	-110	-35	-110	-28	-102	-68	-64	-3	-99	-13	-74	-75	-148	-77	-145	3994	266	-23157	-211	-20983	-11371	-16730	-228	-19966	-18419	-25871	-271	-17292	-16673	-25676	-22
0.541667	-29	38	86	-76	-109	-33	13	-16	-22	4	-76	-68	-98	-17	-29	-60	-103	34	-87	-32	-107	-26	-103	-69	-65	-5	-101	-15	-76	-73	-150	-75	-126	4146	1053	-23116	-325	-20993	-13743	-16229	-155	-19953	-20089	-26005	-315	-18822	-17422	-25068	-29
0.542500	-24	41	86	-60	-111	-32	13	-15	-17	6	-75	-63	-93	-16	-30	-59	-98	38	-87	-32	-99	-19	-100	-67	-62	-4	-101	-12	-70	-69	-149	-75	-138	4319	1803	-23113	-298	-20972	-16042	-15786	-141	-19836	-21569	-26035	-357	-20259	-18095	-24485	-57
0.543333	-25	43	89	-56	-111	-30	15	-14	-19	7	-69	-64	-95	-15	-31	-58	-97	37	-84	-33	-104	-24	-97	-67	-61	0	-99	-10	-74	-72	-146	-74	-139	4501	2522	-23146	-248	-20915	-18241	-15408	-164	-19633	-22856	-25962	-407	-21563	-18685	-23950	-63
0.544167	-25	44	90	-57	-107	-30	16	-15	-18	9	-72	-60	-95	-13	-27	-55	-100	40	-83	-30	-103	-21	-98	-69	-62	0	-99	-9	-70	-67	-144	-74	-129	4674	3187	-23223	-227	-20827	-20337	-15123	-167	-19356	-23950	-25786	-437	-22711	-19193	-23458	-69
0.545000	-24	42	90	-53	-109	-28	7	-11	-15	10	-72	-60	-96	-13	-24	-57	-97	41	-81	-29	-101	-21	-98	-68	-61	1	-98	-4	-72	-74	-147	-72	-141	4838	3781	-23334	-338	-20751	-22311	-14949	-191	-19026	-24850	-25529	-472	-23674	-19624	-23035	-57
0.545833	-23	55	90	-57	-109	-30	13	-14	-14	9	-97	-62	-94	-14	-25	-49	-97	38	-84	-31	-107	-23	-99	-69	-64	1	-100	-11	-69	-69	-145	-75	-178	4980	4306	-23488	-365	-20664	-24119	-14895	-193	-18660	-25566	-25208	-508	-24442	-19983	-22681	-28
0.546667	-25	43	89	-57	-110	-31	13	-14	-15	7	-73	-60	-99	-14	-27	-59	-98	38	-82	-32	-74	-19	-96	-68	-63	1	-99	-13	-72	-67	-145	-73	-195	5098	4742	-23670	-297	-20597	-25752	-14962	-187	-18280	-26109	-24842	-548	-25001	-20276	-22405	-18
0.547500	-24	40	87	-59	-108	-31	13	-15	-21	17	-72	-62	-97	-15	-27	-67	-100	37	-83	-32	-105	-23	-98	-70	-67	-3	-101	-10	-73	-68	-145	-76	-173	5172	5094	-23886	-333	-20548	-27186	-15172	-164	-17900	-26498	-24463	-580	-25347	-20502	-22209	2
0.548333	-29	41	90	-58	-110	-17	12	-16	-17	5	-75	-63	-98	-14	-29	-59	-102	34	-84	-33	-105	-25	-113	-69	-64	-1	-100	-10	-76	-70	-150	-73	-136	5204	5355	-24125	-405	-20534	-28400	-15505	-142	-17532	-26750	-24093	-599	-25486	-20691	-22088	-29
0.549167	-28	38	84	-62	-111	-35	10	-19	-24	6	-77	-65	-94	-17	-28	-58	-102	37	-86	-32	-101	-22	-99	-70	-65	0	-99	-12	-73	-67	-145	-75	-94	5188	5532	-24380	-331	-20550	-29373	-15968	-146	-17203	-26892	-23764	-596	-25401	-20811	-22029	-42
0.550000	-26	42	84	-60	-108	-30	12	-15	-17	6	-77	-62	-97	-12	-26	-59	-102	33	-85	-30	-104	-21	-97	-68	-64	-1	-99	-9	-74	-69	-144	-75	-103	5113	5620	-24654	-319	-20608	-30101	-16556	-152	-16924	-26936	-23506	-617	-25119	-20916	-22031	-3
0.550833	-25	41	87	-53	-107	-31	16	-13	-18	4	-75	-62	-95	-12	-29	-56	-102	36	-84	-32	-102	-19	-99	-72	-66	-3	-101	-12	-74	-69	-144	-76	-103	4979	5639	-24934	-332	-20706	-30564	-17253	-120	-16703	-26917	-23346	-630	-24635	-21005	-22066	7
0.551667	-25	40	87	-59	-109	-28	16	-13	-18	2	-74	-62	-93	-13	-28	-57	-102	23	-84	-35	-103	-22	-97	-68	-64	-1	-98	-11	-73	-68	-146	-75	-94	4778	5584	-25227	-300	-20840	-30761	-18032	-105	-16549	-26858	-23294	-630	-23978	-21082	-22120	27
0.552500	-24	41	86	-59	-105	-31	15	-15	-12	5	-75	-65	-96	-14	-26	-56	-100	27	-85	-32	-104	-23	-98	-69	-65	-4	-102	-12	-75	-69	-144	-74	-111	4511	5486	-25519	-182	-21005	-30692	-18884	-154	-16463	-26771	-23376	-633	-23160	-21164	-22170	38
0.553333	-27	38	85	-62	-109	-31	17	-14	-18	5	-76	-64	-96	-16	-29	-57	-101	33	-83	-34	-104	-23	-98	-75	-65	-1	-101	-11	-63	-70	-147	-75	-64	4181	5342	-25804	-187	-21183	-30359	-19781	-154	-16440	-26677	-23585	-625	-22214	-21260	-22192	13
0.554167	-27	42	89	-58	-109	-32	5	-17	-15	4	-76	-72	-99	-15	-29	-52	-102	34	-83	-31	-104	-23	-102	-69	-65	0	-101	-13	-77	-73	-149	-66	-83	3785	5173	-26081	-188	-21367	-29780	-20702	-136	-16484	-26590	-23929	-607	-21171	-21373	-22166	10
0.555000	-29	42	87	-61	-113	-33	11	-16	-19	3	-74	-64	-96	-15	-30	-57	-96	33	-83	-33	-105	-24	-100	-68	-65	0	-93	-13	-74	-72	-145	-75	-93	3325	4994	-26344	-67	-21543	-28960	-21630	-164	-16565	-26528	-24386	-578	-20054	-21508	-22086	9
0.555833	-27	42	88	-62	-112	-55	15	-14	-18	2	-74	-65	-100	-16	-30	-58	-101	35	-84	-33	-108	-22	-97	-68	-67	0	-114	-12	-75	-69	-147	-75	-75	2795	4818	-26599	-48	-21682	-27934	-22535	-136	-16685	-26456	-24932	-553	-18904	-21678	-21943	12
0.556667	-21	41	90	-58	-110	-32	12	-17	-17	5	-72	-63	-97	-16	-23	-59	-118	35	-82	-31	-105	-24	-100	-72	-74	-1	-100	-11	-74	-72	-151	-75	-65	2197	4653	-26824	-74	-21791	-26749	-23406	-118	-16822	-26412	-25545	-534	-17759	-21890	-21730	4
0.557500	-24	40	86	-60	-104	-35	13	-16	-15	5	-74	-65	-95	-17	-31	-58	-98	35	-82	-30	-105	-21	-97	-67	-63	0	-99	-12	-74	-63	-147	-76	-62	1533	4515	-27028	-12	-21838	-25427	-24223	-99	-16961	-26367	-26183	-510	-16638	-22142	-21459	19
0.558333	-23	13	87	-59	-109	-34	13	-16	-17	7	-73	-64	-94	-13	-29	-68	-101	36	-83	-29	-102	-19	-99	-68	-65	-6	-101	-13	-73	-68	-148	-73	-49	800	4408	-27203	-45	-21820	-24013	-24982	-119	-17087	-26312	-26785	-481	-15596	-22434	-21136	24
0.559167	-24	40	86	-56	-109	-10	17	-13	-18	5	-70	-62	-76	-12	-29	-56	-104	34	-85	-31	-102	-19	-98	-68	-65	1	-100	-13	-73	-68	-149	-78	-64	5	4339	-27352	55	-21729	-22548	-25678	-111	-17170	-26238	-27392	-446	-14655	-22768	-20783	39
0.560000	-29	41	88	-58	-110	-31	12	-15	-22	4	-74	-65	-96	-14	-30	-56	-101	33	-82	-32	-105	-21	-100	-70	-68	-23	-102	-13	-73	-72	-146	-76	-28	-852	4310	-27472	124	-21562	-21082	-26299	-95	-17214	-26132	-27872	-413	-13851	-23133	-20409	68
0.560833	-26	36	85	-58	-111	-33	13	-14	-19	5	-70	-63	-98	-21	-30	-57	-99	34	-85	-32	-107	-23	-100	-68	-68	0	-99	-13	-74	-70	-162	-76	8	-1770	4325	-27567	110	-21316	-19655	-26866	-105	-17198	-25976	-28216	-387	-13191	-23551	-20032	54
0.561667	-26	43	88	-58	-111	-32	13	-13	-18	5	-74	-65	-97	-14	-29	-59	-99	35	-84	-30	-103	-21	-99	-67	-62	0	-102	-14	-73	-69	-143	-75	-48	-2757	4368	-27633	137	-20969	-18315	-27365	-125	-17125	-25768	-28394	-362	-12702	-23988	-19667	38
0.562500	-22	39	86	-58	-108	-26	17	-12	-17	6	-70	-65	-97	-14	-29	-53	-100	34	-84	-33	-105	-19	-97	-67	-63	0	-99	-12	-86	-69	-143	-76	-48	-3795	4446	-27689	156	-20638	-17089	-27817	-100	-16986	-25487	-28354	-332	-12391	-24445	-19334	9
0.563333	-26	43	88	-55	-109	-31	17	-14	-12	6	-70	-63	-94	-12	-29	-52	-96	37	-81	-49	-100	-19	-98	-65	-59	0	-97	-12	-69	-69	-144	-70	-6	-4887	4546	-27728	184	-20235	-16002	-28213	-98	-16791	-25143	-28090	-305	-12269	-24903	-19067	8
0.564167	-22	42	92	-56	-105	-33	15	-11	-14	9	-67	-61	-90	-12	-26	-52	-96	37	-82	-30	-104	-19	-99	-64	-58	3	-97	-12	-69	-66	-143	-70	-47	-6028	4646	-27777	208	-19858	-15082	-28586	-117	-16553	-24740	-27589	-279	-12301	-25359	-18771	15
0.565000	-21	45	88	-56	-107	-33	15	-12	-15	8	-70	-62	-100	-6	-29	-39	-99	37	-83	-30	-108	-22	-100	-64	-64	0	-99	-11	-78	-73	-146	-74	-50	-7212	4749	-27831	172	-19412	-14335	-28936	-100	-16293	-24282	-26846	-272	-12512	-25800	-18549	-14
0.565833	-26	39	84	-59	-113	-39	9	-42	-22	6	-72	-65	-100	-15	-30	-56	-101	36	-85	-33	-109	-25	-103	-68	-64	0	-100	-11	-76	-73	-148	-76	-52	-8440	4835	-27911	147	-19042	-13765	-29271	-65	-16022	-23781	-25865	-245	-12853	-26206	-18340	-17
0.566667	-26	38	85	-59	-112	-34	11	-15	-19	6	-72	-63	-98	-25	-34	-60	-101	33	-87	-34	-101	-26	-101	-70	-67	-5	-101	-14	-77	-73	-150	-81	-23	-9688	4895	-28015	176	-18727	-13373	-29591	-90	-15765	-23254	-24664	-221	-13323	-26569	-18147	23
0.567500	-24	42	89	-60	-110	-35	9	-15	-21	8	-72	-65	-97	-14	-30	-57	-103	35	-87	-32	-105	-24	-103	-69	-65	-4	-103	-14	-70	-72	-146	-77	-6	-10943	4921	-28141	204	-18481	-13139	-29906	-87	-15527	-22711	-23256	-180	-13886	-26873	-17939	12
0.568333	-28	41	88	-62	-110	-33	13	-13	-17	8	-74	-64	-99	-15	-29	-56	-103	33	-83	-34	-105	-23	-102	-66	-64	11	-102	-14	-76	-70	-150	-77	-38	-12182	4898	-28299	180	-18356	-13042	-30236	-53	-15337	-22177	-21689	-162	-14515	-27117	-17702	1
0.569167	-22	39	85	-58	-110	-35	13	-17	-17	4	-74	-61	-96	-23	-30	-59	-99	34	-84	-31	-105	-23	-103	-66	-64	-3	-111	-12	-74	-69	-144	-75	-51	-13396	4823	-28478	205	-18340	-13059	-30515	-64	-15222	-21667	-20010	-141	-15180	-27279	-17410	-26
0.570000	-25	43	88	-57	-108	-31	16	-13	-18	7	-73	-61	-90	-13	-27	-58	-103	36	-86	-32	-105	-22	-104	-66	-63	0	-102	-9	-74	-69	-146	-74	-50	-14564	4684	-28673	161	-18430	-13160	-30795	-59	-15181	-21199	-18271	-126	-15859	-27371	-17049	-33
0.570833	-23	43	90	-60	-109	-33	18	-13	-1	8	-73	-61	-97	-12	-28	-56	-100	37	-85	-29	-104	-21	-98	-65	-67	-4	-104	-9	-87	-68	-143	-73	-41	-15668	4496	-28868	210	-18656	-13308	-31058	-76	-15240	-20795	-16508	-121	-16527	-27389	-16595	-41
0.571667	-26	40	86	-58	-108	-33	16	-15	-21	9	-70	-60	-96	-13	-25	-57	-99	36	-86	-31	-104	-19	-99	-68	-62	-3	-101	-10	-72	-67	-149	-70	-48	-16682	4226	-29048	197	-19004	-13468	-31286	-50	-15388	-20455	-14787	-103	-17171	-27329	-16039	-43
0.572500	-26	44	88	-60	-108	-33	13	-13	-26	6	-74	-62	-96	-14	-30	-58	-98	35	-82	-32	-107	-22	-99	-65	-64	-4	-103	-12	-75	-67	-146	-75	-72	-17585	3911	-29188	103	-19453	-13616	-31473	-29	-15642	-20196	-13151	-90	-17769	-27204	-15364	-39
0.573333	-28	40	85	-63	-110	-35	15	-14	-21	7	-74	-66	-102	-16	-31	-59	-102	34	-85	-34	-108	-25	-100	-68	-67	-5	-102	-16	-98	-72	-150	-76	-58	-18364	3540	-29284	106	-20003	-13719	-31599	-87	-15991	-20014	-11633	-79	-18313	-27018	-14581	-40
0.574167	-27	37	82	-64	-114	2	11	-16	-22	1	-76	-68	-103	-19	-30	-60	-104	36	-84	-33	-110	-23	-100	-67	-69	-3	-103	-12	-79	-70	-148	-76	-53	-18995	3147	-29316	168	-20624	-13756	-31662	-73	-16419	-19903	-10297	-64	-18789	-26777	-13688	-45
0.575000	-26	40	86	-63	-113	-38	10	-16	-19	8	-74	-58	-100	-17	-31	-60	-101	35	-83	-25	-107	-25	-102	-68	-65	-4	-101	-13	-76	-70	-149	-75	-77	-19468	2721	-29277	78	-21306	-13718	-31646	-32	-16920	-19865	-9169	-64	-19204	-26491	-12698	-32
0.575833	-26	39	76	-61	-112	-36	16	-15	-17	6	-70	-63	-100	-18	-30	-57	-98	36	-83	-32	-109	-22	-98	-65	-49	0	-99	-13	-75	-69	-146	-73	-61	-19768	2290	-29170	-130	-21999	-13591	-31547	-79	-17475	-19885	-8265	-47	-19557	-26179	-11630	-30
0.576667	-24	42	89	-59	-107	-33	16	-12	-15	9	-72	-61	-93	-12	-5	-55	-96	37	-82	-31	-105	-22	-96	-68	-60	0	-99	-9	-72	-67	-145	-72	-55	-19930	1872	-28997	-119	-22695	-13397	-31371	-78	-18075	-19949	-7606	-44	-19857	-25845	-10498	-42
0.577500	-30	42	92	-58	-107	-22	16	-13	-21	8	-61	-62	-95	-14	-28	-56	-98	38	-81	-30	-102	-18	-95	-67	-63	4	-97	-9	-72	-66	-150	-74	-62	-19911	1487	-28771	-66	-23364	-13141	-31108	-70	-18691	-20044	-7194	-42	-20117	-25510	-9346	-38
0.578333	-24	44	91	-59	-108	-33	13	-15	-15	9	-69	-61	-72	-13	-28	-55	-114	35	-79	-31	-101	-24	-100	-64	-62	-1	-99	-9	-72	-67	-146	-73	-42	-19742	1153	-28517	-32	-23988	-12841	-30766	-78	-19314	-20157	-7024	-33	-20344	-25172	-8198	-14
0.579167	-25	43	87	-60	-114	-31	13	-13	-15	8	-72	-58	-94	-17	-26	-59	-99	34	-81	-31	-102	-19	-98	-66	-62	-7	-99	-10	-73	-66	-145	-73	-52	-19433	886	-28259	84	-24537	-12517	-30352	-73	-19921	-20263	-7079	-22	-20544	-24859	-7093	0
0.580000	-27	42	87	-60	-109	-31	12	-14	-22	7	-73	-63	-96	-16	-26	-59	-99	35	-80	-30	-107	-17	-96	-68	-68	-1	-99	-9	-72	-66	-144	-72	-62	-18990	699	-28017	106	-25014	-12205	-29875	-68	-20506	-20355	-7337	-18	-20737	-24560	-6046	-28
0.580833	-29	38	84	-61	-109	-33	11	-19	-19	5	-72	-64	-96	-17	-30	-61	-105	30	-85	-31	-107	-23	-103	-69	-67	-1	-101	-13	-73	-70	-147	-75	-56	-18438	598	-27821	34	-25393	-11941	-29349	-68	-21037	-20414	-7774	-9	-20932	-24294	-5095	-52
0.581667	-27	41	84	-61	-110	-34	7	-18	2	3	-75	-67	-98	-19	-32	-61	-104	30	-86	-35	-107	-25	-103	-70	-66	-4	-104	-16	-78	-73	-149	-77	-44	-17785	606	-27699	113	-25667	-11748	-28783	-103	-21521	-20439	-8354	-21	-21138	-24050	-4256	-13
0.582500	-30	38	81	-64	-111	-36	9	-19	-23	3	-75	-68	-100	-18	-29	-62	-105	33	-88	-33	-109	-22	-100	-70	-65	0	-100	-13	-76	-67	-149	-77	-43	-17030	705	-27669	99	-25825	-11642	-28193	-115	-21937	-20424	-9046	-13	-21353	-23841	-3560	0
0.583333	-25	42	86	-58	-107	-31	13	-12	-22	5	-75	-64	-97	-15	-30	-58	-100	33	-82	-32	-105	-17	-99	-67	-64	-5	-101	-13	-73	-69	-147	-75	-52	-16273	890	-27744	45	-25877	-11655	-27596	-99	-22290	-20359	-9812	-7	-21590	-23662	-3023	-28
0.584167	-25	44	86	-57	-108	-31	12	-15	-15	11	-70	-62	-94	-15	-27	-58	-97	34	-83	-31	-104	-23	-101	-67	-63	-3	-99	-9	-74	-72	-143	-73	-11	-15440	1154	-27943	3	-25820	-11809	-26999	-93	-22570	-20251	-10620	0	-21846	-23504	-2651	17
0.585000	-25	45	87	-57	-110	-30	12	-11	-16	9	-72	-64	-96	-14	-26	-57	-98	36	-83	-32	-105	-22	-100	-67	-62	0	-99	-12	-75	-69	-146	-74	27	-14595	1472	-28259	45	-25689	-12118	-26403	-87	-22783	-20114	-11438	2	-22124	-23379	-2458	16
0.585833	-27	41	86	-57	-126	-31	13	-13	-18	3	-72	-64	-96	-17	-28	-60	-101	32	-84	-43	-108	-24	-103	-69	-66	0	-101	-13	-72	-70	-147	-78	52	-13706	1829	-28696	87	-25466	-12582	-25874	-85	-22925	-19952	-12238	1	-22414	-23276	-2436	-9
0.586667	-25	41	86	-59	-110	-33	10	-14	-17	4	-74	-64	-103	-19	-31	-62	-100	32	-85	-35	-112	-24	-102	-69	-63	-1	-100	-14	-76	-73	-151	-75	64	-12814	2197	-29236	105	-25172	-13184	-25349	-113	-23002	-19770	-12993	1	-22716	-23195	-2596	0
0.587500	-25	43	84	-58	-110	-34	7	-16	-17	4	-73	-65	-99	-17	-29	-62	-103	33	-85	-34	-107	-24	-105	-70	-60	0	-101	-15	-74	-70	-148	-77	28	-11922	2516	-29825	66	-24824	-13915	-24864	-80	-23019	-19592	-13699	9	-23018	-23103	-2906	5
0.588333	-26	43	86	-57	-110	-32	12	-14	-19	4	-76	-58	-96	-15	-29	-62	-99	28	-83	-29	-104	-26	-103	-72	-66	-4	-100	-13	-75	-70	-148	-77	-27	-11034	2884	-30464	49	-24431	-14757	-24410	-51	-22978	-19420	-14335	0	-23315	-23030	-3347	23
0.589167	-28	39	87	-59	-108	-18	15	-15	-22	3	-74	-65	-95	-15	-28	-61	-102	33	-85	-35	-104	-24	-102	-72	-62	-3	-104	-13	-73	-69	-147	-76	-24	-10156	3155	-31120	95	-24011	-15685	-23971	-60	-22887	-19272	-14897	-4	-23599	-22949	-3955	45
0.590000	-27	40	87	-58	-108	-34	11	-15	-21	5	-75	-52	-99	-19	-30	-62	-103	30	-87	-35	-125	-26	-104	-70	-65	-5	-99	-14	-76	-70	-148	-78	-14	-9293	3348	-31761	27	-23572	-16662	-23558	-80	-22755	-19160	-15363	7	-23859	-22863	-4654	29
0.590833	-28	39	84	-60	-114	-47	10	-19	-23	0	-77	-66	-97	-18	-29	-61	-100	33	-88	-35	-107	-19	-103	-69	-66	-5	-104	-14	-60	-70	-149	-76	-36	-8439	3456	-32312	80	-23120	-17648	-23154	-70	-22588	-19088	-15795	-1	-24080	-22761	-5441	9
0.591667	-28	39	81	-49	-111	-35	11	-14	-16	3	-76	-62	-96	-15	-27	-60	-103	27	-86	-34	-101	-25	-101	-70	-66	-4	-99	-14	-74	-69	-144	-78	-18	-7605	3460	-32562	74	-22666	-18618	-22748	-47	-22385	-19064	-16139	-22	-24264	-22641	-6312	11
0.592500	-25	40	86	-104	-112	-36	10	-15	-18	3	-75	-65	-97	-19	-30	-59	-96	33	-86	-38	-108	-24	-102	-70	-67	-5	-102	-18	-74	-70	-150	-76	12	-6793	3366	-32671	15	-22225	-19532	-22319	-99	-22156	-19097	-16431	-14	-24408	-22501	-7239	36
0.593333	-28	39	85	-62	-111	-33	12	-13	-19	5	-78	-69	-97	-18	-31	-58	-102	33	-90	-41	-109	-26	-99	-72	-66	-1	-104	-14	-75	-70	-150	-77	13	-6019	3168	-32727	109	-21788	-20349	-21870	-129	-21905	-19180	-16673	-19	-24499	-22317	-8197	72
0.594167	-29	40	84	-58	-111	-34	11	4	-17	3	-77	-52	-96	-16	-27	-59	-102	33	-84	-35	-105	-24	-100	-70	-67	-6	-102	-16	-77	-79	-148	-78	-98	-5275	2879	-32740	39	-21366	-21053	-21385	-138	-21639	-19311	-16884	-24	-24537	-22139	-9175	72
0.595000	-29	39	87	-62	-111	-39	10	-15	-19	-6	-76	-63	-97	5	-29	-60	-100	30	-85	-38	-110	-27	-101	-68	-63	-4	-100	-15	-74	-70	-150	-77	-218	-4575	2510	-32761	-15	-20957	-21618	-20857	-174	-21357	-19488	-17064	-29	-24520	-21920	-10156	64
0.595833	-26	40	87	-51	-107	-32	12	-15	-18	5	-74	-63	-97	-18	-30	-60	-98	35	-84	-33	-103	-23	-97	-67	-65	0	-100	-12	-75	-67	-150	-75	-249	-3919	2080	-32749	107	-20556	-22008	-20285	-183	-21064	-19695	-17231	-17	-24448	-21673	-11134	95
0.596667	-22	42	88	-58	-110	-32	13	-10	-13	8	-74	-61	-93	-15	-27	-56	-105	38	-79	-30	-104	-22	-96	-64	-58	0	-100	-9	-73	-65	-146	-75	-203	-3314	1601	-32761	130	-20175	-22236	-19673	-143	-20766	-19938	-17385	-8	-24319	-21408	-12096	98
0.597500	-24	42	89	-59	-108	-29	10	-13	-17	9	-72	-62	-97	-15	-28	-58	-101	36	-84	-33	-101	-19	-96	-67	-62	-4	-96	-11	-72	-69	-150	-77	-146	-2767	1102	-32744	19	-19818	-22293	-19026	-125	-20472	-20189	-17538	-19	-24145	-21133	-13044	123
0.598333	-25	41	89	-58	-108	-35	11	-14	-18	6	-75	-62	-114	-12	-30	-62	-100	34	-85	-32	-105	-25	-102	-70	-66	-1	-100	-14	-75	-70	-149	-78	-69	-2280	604	-32575	1	-19492	-22188	-18354	-144	-20171	-20448	-17694	-21	-23929	-20849	-13960	167
0.599167	-29	38	86	-61	-111	-35	8	-17	-16	3	-83	-66	-97	-19	-32	-62	-102	34	-85	-34	-104	-25	-99	-68	-64	1	-100	-13	-76	-70	-149	-82	-70	-1853	135	-32189	25	-19164	-21908	-17647	-171	-19868	-20695	-17848	-18	-23660	-20559	-14836	141
0.600000	-27	40	87	-62	-108	-34	10	-21	-19	26	-76	-67	-96	-18	-30	-60	-102	39	-87	-34	-108	-24	-101	-70	-65	-1	-103	-12	-77	-70	-147	-78	-124	-1494	-294	-31715	80	-18875	-21489	-16942	-179	-19582	-20926	-17994	-19	-23362	-20273	-15675	106
0.600833	-17	37	84	-60	-112	-33	10	-16	-21	3	-75	-64	-97	-15	-29	-61	-104	33	-86	-32	-108	-23	-101	-73	-68	-3	-103	-13	-82	-69	-147	-77	-145	-1192	-668	-31216	163	-18613	-20954	-16253	-161	-19293	-21123	-18163	-28	-23031	-20002	-16472	57
0.601667	-28	40	88	-62	-105	-33	11	-16	-18	5	-77	-62	-97	-16	-30	-59	-100	35	-86	-34	-102	-23	-100	-69	-65	-1	-100	-13	-73	-73	-145	-76	-101	-948	-964	-30730	90	-18388	-20316	-15598	-180	-19018	-21285	-18273	-33	-22665	-19745	-17227	20
0.602500	-27	41	84	-61	-105	-33	19	-15	-16	6	-72	-65	-95	-17	-28	-62	-99	36	-87	-38	-105	-21	-96	-66	-63	2	-100	-13	-73	-69	-147	-75	-83	-772	-1190	-30285	-110	-18199	-19610	-14992	-170	-18759	-21397	-18391	-32	-22281	-19514	-17933	40
0.603333	-22	43	88	-58	-105	-30	15	-14	-16	6	-73	-62	-97	-16	-26	-83	-98	36	-82	-32	-103	-19	-97	-65	-62	2	-99	-12	-72	-67	-145	-72	-81	-636	-1325	-29910	-69	-18050	-18863	-14465	-121	-18506	-21458	-18494	-25	-21877	-19317	-18562	71
0.604167	-26	44	69	-59	-107	-29	16	-11	-16	3	-69	-60	-92	-12	-25	-59	-97	39	-82	-31	-102	-17	-98	-65	-51	5	-97	-9	-69	-65	-143	-72	-43	-550	-1389	-29622	103	-17956	-18090	-14024	-164	-18277	-21471	-18567	-26	-21464	-19148	-19171	68
0.605000	-22	45	92	-53	-103	-29	15	-12	-15	8	-69	-60	-94	-13	-38	-57	-95	37	-80	-28	-103	-17	-96	-65	-59	3	-97	-11	-75	-68	-144	-70	-39	-514	-1389	-29441	60	-17903	-17322	-13696	-164	-18061	-21432	-18615	-41	-21041	-19024	-19695	55
0.605833	-27	44	89	-62	-108	-31	12	-14	-16	5	-73	-62	-95	-16	-27	-59	-102	34	-84	-34	-103	-22	-100	-69	-63	0	-99	-11	-74	-65	-147	-76	-41	-507	-1334	-29364	-42	-17908	-16593	-13496	-122	-17868	-21340	-18631	-38	-20614	-18941	-20157	41
0.606667	-25	41	87	-61	-109	-34	4	-18	-19	5	-77	-66	-102	-18	-33	-60	-102	34	-88	-49	-108	-26	-105	-73	-66	-4	-103	-16	-77	-77	-151	-78	-5	-531	-1238	-29400	22	-17960	-15905	-13430	-114	-17709	-21203	-18619	-41	-20190	-18891	-20547	76
0.607500	-30	41	84	-63	-113	3	8	-19	-21	0	-75	-68	-97	-19	-31	-62	-103	34	-87	-35	-109	-26	-100	-69	-64	0	-99	-12	-82	-68	-144	-76	16	-567	-1112	-29533	-47	-18058	-15272	-13501	-130	-17521	-21016	-18572	-39	-19754	-18869	-20856	107
0.608333	-26	41	86	-63	-111	-33	11	-15	-19	-17	-75	-68	-97	-18	-30	-62	-98	53	-90	-34	-104	-23	-100	-73	-66	-6	-102	-15	-77	-70	-149	-77	2	-625	-985	-29753	-98	-18203	-14712	-13717	-161	-17371	-20792	-18491	-46	-19328	-18897	-21088	50
0.609167	-25	42	88	-61	-109	-34	10	-16	-15	6	-73	-64	-97	-18	-28	-61	-98	33	-86	-34	-107	-23	-101	-69	-62	0	-100	-18	-75	-70	-148	-73	20	-683	-866	-30046	-102	-18387	-14221	-14073	-169	-17232	-20528	-18386	-43	-18910	-18920	-21235	74
0.610000	-23	44	88	-58	-108	-32	13	-16	-15	7	-73	-62	-97	-14	-24	-62	-99	34	-85	-40	-104	-19	-99	-70	-61	0	-100	-13	-73	-69	-147	-77	-11	-747	-778	-30391	-93	-18605	-13805	-14571	-176	-17108	-20243	-18266	-49	-18498	-18974	-21297	94
0.610833	-24	43	87	-57	-110	-32	11	-15	-17	4	-72	-63	-91	-14	-27	-58	-97	30	-85	-31	-97	-24	-99	-72	-64	-5	-100	-12	-73	-68	-147	-74	-32	-809	-729	-30768	-107	-18848	-13462	-15191	-163	-16990	-19930	-18129	-65	-18107	-19032	-21279	56
0.611667	-26	42	89	-45	-105	-16	12	-13	-17	7	-72	-63	-93	-14	-30	-60	-98	34	-86	-31	-100	-19	-97	-70	-61	0	-99	-13	-70	-68	-145	-74	-27	-867	-737	-31154	-102	-19107	-13187	-15921	-100	-16883	-19601	-17984	-61	-17729	-19093	-21175	1
0.612500	-25	42	87	-58	-107	-32	12	-16	-16	5	-73	-65	-96	-16	-29	-59	-97	34	-86	-33	-107	-23	-93	-73	-65	-4	-98	-12	-73	-69	-146	-56	-18	-913	-809	-31528	-167	-19372	-12975	-16750	-115	-16785	-19265	-17843	-53	-17369	-19146	-20994	-6
0.613333	-26	41	86	-58	-109	-32	13	-15	-17	7	-74	-45	-95	-14	-30	-59	-98	35	-88	-31	-109	-22	-97	-68	-59	-1	-101	-13	-72	-69	-146	-74	-22	-951	-951	-31867	-169	-19631	-12832	-17652	-101	-16689	-18937	-17702	-47	-17028	-19178	-20743	2
0.614167	-25	42	86	-58	-107	-35	11	-14	-17	2	-75	-65	-95	-15	-30	-58	-100	34	-86	-33	-105	-23	-93	-72	-65	-8	-103	-15	-75	-69	-146	-78	-25	-976	-1154	-32157	-28	-19880	-12695	-18617	-83	-16601	-18566	-17583	-41	-16718	-19191	-20409	23
0.615000	-29	37	81	-58	-109	-35	8	-29	-17	-3	-76	-66	-96	-17	-35	-61	-104	30	-90	-36	-109	-27	-102	-75	-66	-4	-102	-17	-78	-75	-152	-80	4	-1005	-1426	-32391	-59	-20112	-12609	-19620	-117	-16516	-18215	-17481	-27	-16431	-19169	-20064	47
0.615833	-28	47	85	-60	-116	-36	9	-18	-22	2	-74	-69	-97	-18	-30	-60	-99	28	-85	-34	-105	-23	-99	-63	-60	0	-100	-16	-73	-67	-146	-76	8	-1014	-1749	-32543	-114	-20306	-12526	-20623	-103	-16433	-17870	-17397	-12	-16172	-19108	-19650	25
0.616667	-24	42	87	-57	-104	-34	16	-13	-16	6	-72	-67	-96	-14	-29	-56	-100	36	-82	-33	-104	-19	-96	-67	-63	0	-97	-12	-70	-68	-146	-75	-58	-1027	-2117	-32644	-79	-20470	-12461	-21619	-104	-16358	-17524	-17342	17	-15943	-19014	-19212	0
0.617500	-27	41	87	-53	-127	-31	18	-14	-18	7	-69	-63	-96	-13	-27	-59	-98	35	-82	-32	-104	-21	-97	-69	-63	1	-99	-15	-75	-68	-149	-77	-66	-1039	-2519	-32657	-153	-20596	-12406	-22577	-142	-16289	-17192	-17319	11	-15751	-18884	-18753	28
0.618333	-24	40	86	-57	-110	-31	15	-14	-18	0	-70	-60	-94	-14	-31	-57	-98	36	-70	-33	-104	-25	-97	-68	-64	0	-99	-13	-70	-72	-147	-76	-96	-1060	-2939	-32639	-181	-20684	-12342	-23484	-98	-16228	-16869	-17325	5	-15582	-18720	-18302	55
0.619167	-25	42	80	-53	-108	-34	9	-13	-17	6	-70	-62	-96	-16	-28	-60	-99	36	-82	-30	-105	-21	-97	-67	-65	3	-100	-12	-75	-69	-96	-76	-156	-1087	-3358	-32527	-227	-20728	-12274	-24325	-79	-16172	-16561	-17362	-19	-15450	-18527	-17861	13
0.620000	-27	42	88	-58	-109	-32	12	-14	-18	0	-68	-62	-97	-13	-27	-59	-100	38	-87	-33	-107	-21	-100	-70	-66	0	-100	-14	-76	-68	-149	-74	-142	-1131	-3767	-32404	-160	-20740	-12198	-25075	-112	-16122	-16267	-17424	-33	-15354	-18304	-17447	-5
0.620833	-27	41	87	-53	-109	-33	15	-15	-19	3	-70	-63	-99	-14	-30	-59	-98	32	-82	-30	-105	-21	-99	-66	-64	-1	-97	-13	-74	-72	-150	-75	-82	-1193	-4152	-32237	-24	-20709	-12110	-25718	-102	-16093	-15997	-17493	-47	-15286	-18067	-17072	38
0.621667	-26	16	88	-57	-114	-33	15	-12	-16	7	-68	-62	-95	-13	-29	-55	-101	36	-83	-34	-104	-21	-101	-67	-64	1	-97	-12	-72	-69	-168	-76	-113	-1278	-4495	-32071	-29	-20650	-12021	-26251	-116	-16066	-15747	-17618	-66	-15249	-17819	-16740	41
0.622500	-18	42	86	-56	-107	-31	13	-12	-19	7	-68	-63	-98	-16	-30	-61	-98	37	-83	-32	-102	-18	-99	-60	-65	2	-98	-12	-74	-68	-151	-92	-119	-1393	-4789	-31899	-64	-20569	-11926	-26660	-113	-16052	-15518	-17741	-63	-15247	-17573	-16473	45
0.623333	-26	43	87	-58	-110	-35	15	-11	-19	6	-72	-63	-100	-14	-29	-66	-104	34	-84	-30	-133	-22	-100	-68	-68	-1	-100	-14	-76	-69	-146	-73	-105	-1544	-5035	-31745	-15	-20469	-11830	-26951	-112	-16049	-15320	-17882	-53	-15269	-17335	-16263	24
0.624167	-28	44	84	-60	-111	-31	15	-13	-3	3	-70	-62	-96	-14	-28	-59	-102	36	-83	-31	-102	-17	-98	-65	-62	3	-97	-9	-69	-52	-145	-74	-133	-1719	-5215	-31608	-68	-20354	-11738	-27113	-114	-16053	-15144	-18027	-79	-15323	-17114	-16116	2
0.625000	-23	49	91	-55	-107	-31	16	-12	-14	8	-70	-58	-95	-10	-26	-56	-94	38	-83	-29	-102	-16	-98	-65	-61	0	-97	-12	-70	-66	-142	-73	-113	-1940	-5336	-31505	-49	-20235	-11655	-27154	-126	-16077	-15000	-18174	-90	-15401	-16925	-16036	19
0.625833	-29	42	87	-58	-110	-30	17	-11	-21	6	-68	-62	-98	-16	-26	-58	-101	34	-83	-31	-107	-10	-99	-66	-64	0	-98	-15	-75	-68	-146	-76	-78	-2199	-5408	-31440	-27	-20113	-11595	-27085	-152	-16103	-14890	-18327	-91	-15512	-16772	-16026	15
0.626667	-27	43	89	-59	-111	-29	16	-15	-21	4	-73	-57	-98	-16	-28	-34	-102	35	-86	-30	-109	-22	-98	-68	-66	-1	-100	-12	-76	-73	-146	-81	-78	-2494	-5422	-31412	6	-20000	-11546	-26907	-164	-16139	-14814	-18476	-114	-15640	-16654	-16067	-30
0.627500	-28	42	68	-81	-111	-33	15	-13	-17	6	-70	-62	-97	-15	-27	-60	-101	33	-84	-30	-102	-17	-97	-67	-65	2	-99	-14	-74	-68	-145	-72	-74	-2824	-5395	-31418	-24	-19886	-11520	-26629	-176	-16179	-14765	-18616	-120	-15793	-16581	-16164	-83
0.628333	-29	44	88	-60	-111	-34	16	-14	-1	4	-67	-61	-96	-14	-29	-58	-100	35	-83	-29	-105	-21	-99	-67	-68	0	-101	-14	-73	-68	-146	-74	-79	-3191	-5324	-31449	-32	-19788	-11519	-26267	-214	-16235	-14752	-18753	-127	-15964	-16556	-16307	-109
0.629167	-28	43	89	-58	-109	0	16	-12	-18	7	-69	-63	-97	-14	-27	-58	-100	36	-84	-39	-108	-19	-98	-67	-61	2	-99	-12	-76	-85	-146	-74	-102	-3589	-5234	-31511	-61	-19696	-11546	-25828	-220	-16281	-14768	-18876	-119	-16155	-16573	-16481	-126
0.630000	-24	46	90	-57	-105	-31	20	-10	-18	7	-74	-63	-92	-6	-29	-56	-90	38	-81	-28	-103	-17	-97	-66	-62	2	-97	-12	-73	-68	-141	-73	-67	-4012	-5120	-31582	-117	-19610	-11596	-25329	-201	-16331	-14819	-18992	-113	-16355	-16634	-16694	-119
0.630833	-24	43	87	-61	-109	-31	13	-13	-18	9	-69	-64	-97	-13	-27	-56	-94	36	-84	-33	-107	-22	-99	-68	-62	1	-100	-14	-73	-67	-145	-74	-28	-4467	-5010	-31671	-94	-19539	-11676	-24795	-166	-16386	-14900	-19091	-109	-16572	-16731	-16922	-114
0.631667	-24	45	87	-61	-131	-34	16	-14	-17	5	-74	-65	-96	-14	-30	-59	-100	33	-85	-33	-108	-23	-100	-69	-67	-3	-100	-14	-76	-73	-149	-77	-6	-4940	-4919	-31751	-10	-19471	-11782	-24231	-149	-16437	-15009	-19179	-111	-16798	-16863	-17172	-165
0.632500	-31	41	85	-62	-81	-39	11	-18	-23	2	-76	-66	-99	-15	-29	-64	-103	34	-86	-33	-107	-23	-101	-70	-63	1	-102	-15	-77	-75	-147	-76	5	-5420	-4796	-31819	-102	-19405	-11906	-23650	-142	-16480	-15132	-19247	-97	-17022	-17016	-17418	-150
0.633333	-26	44	88	-61	-113	-35	13	-15	-16	-6	-75	-68	-100	-17	-29	-60	-101	35	-83	-35	-107	-24	-99	-72	-67	0	-102	-15	-74	-73	-151	-76	-92	-5904	-4717	-31867	-176	-19337	-12049	-23067	-160	-16522	-15286	-19295	-94	-17249	-17180	-17667	-139
0.634167	-26	45	86	-64	-111	-46	11	-16	-17	4	-76	-68	-95	-16	-30	-61	-100	33	-86	-36	-108	-25	-107	-73	-64	0	-119	-17	-74	-69	-145	-75	-173	-6394	-4659	-31892	-82	-19267	-12210	-22493	-170	-16558	-15454	-19343	-102	-17473	-17355	-17911	-110
0.635000	-27	38	85	-75	-109	-35	11	-16	-21	3	-75	-65	-121	-15	-30	-60	-103	32	-88	-33	-107	-25	-103	-73	-67	-4	-104	-14	-76	-74	-147	-80	-181	-6872	-4624	-31884	-82	-19195	-12375	-21942	-156	-16584	-15633	-19366	-116	-17683	-17530	-18152	-81
0.635833	-29	43	84	-60	-111	-35	12	-18	-15	4	-75	-63	-97	-13	-28	-73	-86	34	-87	-32	-105	-23	-101	-72	-64	-1	-98	-14	-73	-70	-147	-76	-178	-7339	-4612	-31836	-111	-19099	-12545	-21413	-183	-16601	-15815	-19372	-126	-17879	-17690	-18368	-81
0.636667	-27	46	88	-56	-104	-34	12	-16	-15	8	-72	-58	-95	-15	-34	-58	-101	38	-83	-29	-99	-19	-101	-69	-62	3	-97	-10	-73	-53	-146	-74	-128	-7790	-4621	-31753	-39	-19002	-12709	-20929	-150	-16616	-15999	-19365	-112	-18059	-17836	-18580	-45
0.637500	-23	45	88	-58	-107	-32	17	-16	-13	6	-72	-62	-93	-12	-27	-58	-99	38	-82	-29	-99	-21	-98	-72	-61	1	-99	-10	-72	-67	-143	-76	-72	-8224	-4652	-31634	-19	-18895	-12873	-20494	-122	-16629	-16185	-19349	-98	-18218	-17957	-18788	-13
0.638333	-23	42	90	-58	-105	-35	16	-14	-12	6	-72	-60	-93	-15	-26	-56	-101	35	-82	-30	-99	-21	-99	-72	-62	3	-97	-11	-69	-68	-146	-76	-72	-8623	-4694	-31477	69	-18783	-13023	-20107	-142	-16630	-16368	-19316	-92	-18353	-18061	-18971	-25
0.639167	-26	45	88	-53	-107	-33	16	-17	-18	3	-75	-60	-95	-18	-29	-59	-99	36	-84	-31	-107	-22	-102	-70	-65	-3	-100	-13	-74	-64	-147	-76	-116	-8997	-4737	-31273	127	-18667	-13151	-19775	-127	-16633	-16529	-19280	-109	-18454	-18129	-19149	-27
0.640000	-27	40	84	-58	-105	-34	16	-18	-19	1	-77	-66	-99	-17	-31	-60	-103	30	-87	-38	-107	-24	-103	-74	-66	-1	-101	-16	-75	-72	-150	-74	-154	-9337	-4784	-31049	47	-18549	-13260	-19500	-113	-16636	-16677	-19228	-133	-18527	-18175	-19319	-24
0.640833	-27	36	82	-62	-111	-38	9	-21	-24	0	-79	-65	-99	-19	-32	-57	-102	30	-88	-34	-102	-24	-102	-75	-66	-5	-103	-13	-72	-69	-148	-76	-176	-9637	-4807	-30755	22	-18424	-13338	-19285	-55	-16634	-16799	-19171	-127	-18560	-18188	-19480	-22
0.641667	-18	39	86	-63	-109	-36	12	-19	-18	1	-73	-63	-95	-16	-31	-62	-101	32	-88	-34	-103	-24	-99	-70	-61	-7	-99	-11	-73	-70	-149	-77	-198	-9907	-4813	-30447	-22	-18313	-13382	-19119	-31	-16630	-16892	-19110	-133	-18564	-18180	-19634	1
0.642500	-24	42	59	-59	-105	-36	15	-16	-16	3	-74	-63	-96	-18	-28	-49	-95	35	-84	-32	-105	-21	-99	-70	-63	-4	-98	-15	-73	-66	-147	-75	-182	-10137	-4786	-30107	-58	-18208	-13399	-19013	-34	-16630	-16963	-19048	-171	-18529	-18148	-19780	-9
0.643333	-23	43	89	-62	-105	-33	-3	-15	-15	5	-74	-62	-96	-13	-28	-57	-99	38	-86	-34	-104	-22	-97	-66	-63	0	-98	-11	-68	-69	-145	-73	-147	-10342	-4720	-29743	-17	-18118	-13380	-18963	-40	-16629	-16998	-18991	-194	-18459	-18098	-19931	-36
0.644167	-22	45	91	-55	-107	-30	18	-13	-16	6	-70	-62	-96	-15	-26	-59	-97	38	-83	-32	-100	-7	-98	-67	-63	2	-98	-9	-72	-67	-147	-72	-180	-10507	-4609	-29358	-38	-18053	-13328	-18972	-77	-16632	-17007	-18935	-219	-18363	-18043	-20070	16
0.645000	-22	45	92	-57	-105	-33	16	-13	-14	7	-72	-60	-90	-10	-29	-57	-98	37	-82	-30	-101	-19	-99	-66	-61	3	-109	-9	-69	-67	-145	-74	-238	-10651	-4448	-28956	-82	-18014	-13244	-19029	-111	-16635	-16984	-18892	-230	-18238	-17972	-20207	47
0.645833	-24	43	91	-57	-107	-35	16	-13	-14	6	-70	-63	-97	-17	-30	-57	-98	36	-86	-32	-102	-14	-99	-73	-60	3	-97	-12	-75	-68	-149	-74	-201	-10771	-4243	-28537	-26	-17999	-13134	-19134	-114	-16646	-16936	-18857	-220	-18095	-17907	-20348	95
0.646667	-26	47	88	-59	-111	-34	13	-16	-18	0	-72	-63	-96	-14	-28	-61	-98	34	-85	-32	-105	-19	-101	-66	-62	2	-98	-11	-72	-70	-147	-74	-111	-10873	-3973	-28106	16	-18019	-13013	-19287	-100	-16652	-16860	-18837	-201	-17933	-17838	-20468	88
0.647500	-25	43	88	-56	-105	-34	15	-15	-14	6	-72	-65	-93	-15	-29	-61	-110	33	-84	-36	-101	-22	-101	-67	-63	1	-100	-12	-72	-68	-151	-75	-125	-10961	-3659	-27669	38	-18065	-12835	-19477	-75	-16661	-16758	-18842	-180	-17757	-17779	-20585	64
0.648333	-27	41	89	-57	-134	-35	12	-17	-17	4	-76	-64	-99	-13	-30	-61	-108	35	-84	-36	-108	-22	-102	-73	-67	1	-102	-15	-75	-70	-147	-77	-142	-11039	-3294	-27240	25	-18140	-12658	-19710	-90	-16676	-16639	-18850	-170	-17578	-17730	-20688	90
0.649167	-30	35	88	-63	-113	-35	7	-17	-22	2	-75	-69	-100	-15	-30	-64	-103	35	-82	-34	-105	-23	-99	-67	-66	0	-104	-12	-74	-69	-148	-77	-138	-11107	-2880	-26797	72	-18238	-12466	-19974	-135	-16672	-16500	-18880	-201	-17395	-17686	-20772	102
0.650000	-26	42	89	-60	-109	-35	11	-18	-21	5	-73	-63	-94	-13	-29	-59	-97	35	-83	-31	-104	-17	-102	-69	-65	-1	-101	-9	-72	-69	-141	-74	-128	-11170	-2429	-26364	146	-18367	-12268	-20287	-177	-16677	-16354	-18929	-228	-17224	-17661	-20835	94
0.650833	-29	41	90	-57	-105	-29	13	-14	-17	6	-69	-60	-94	-9	-28	-59	-100	35	-83	-32	-103	-19	-101	-68	-65	0	-98	-12	-73	-68	-147	-76	-141	-11230	-1945	-25940	40	-18511	-12064	-20593	-186	-16669	-16196	-19005	-218	-17063	-17642	-20874	107
0.651667	-25	42	88	-57	-107	-30	13	-16	9	3	-72	-61	-97	-11	-29	-55	-99	37	-83	-32	-104	-19	-99	-68	-67	0	-100	-11	-81	-68	-144	-77	-134	-11294	-1437	-25528	-73	-18667	-11869	-20962	-163	-16662	-16045	-19099	-195	-16915	-17641	-20880	124
0.652500	-31	39	88	-59	-108	-31	13	-15	-23	4	-70	-62	-96	-12	-30	-62	-107	34	-82	-31	-104	-21	-99	-69	-62	0	-99	-13	-73	-75	-146	-74	-74	-11356	-918	-25136	33	-18833	-11678	-21337	-67	-16641	-15899	-19213	-185	-16790	-17644	-20853	82
0.653333	-26	42	88	-60	-110	-31	12	-13	-18	6	-77	-62	-96	-13	-29	-58	-98	39	-80	-31	-105	-22	-98	-72	-67	0	-100	-13	-73	-68	-148	-75	-57	-11411	-396	-24766	69	-19002	-11500	-21736	-55	-16618	-15751	-19349	-170	-16687	-17654	-20785	80
0.654167	-25	41	86	-63	-111	-31	12	-13	-18	6	-74	-60	-94	-13	-28	-58	-98	34	-82	-32	-102	-22	-97	-68	-63	-4	-98	-14	-73	-68	-145	-74	-36	-11471	115	-24431	-23	-19163	-11334	-22153	-58	-16581	-15610	-19503	-153	-16607	-17671	-20678	129
0.655000	-28	62	89	-59	-110	-31	13	-15	-35	5	-72	-64	-96	-13	-28	-60	-102	35	-82	-31	-104	-22	-99	-72	-78	0	-100	-15	-76	-68	-147	-77	5	-11521	614	-24116	2	-19312	-11185	-22580	-59	-16539	-15490	-19669	-170	-16555	-17688	-20519	105
0.655833	-24	41	87	-60	-110	-32	11	-13	-18	4	-72	-61	-100	-14	-28	-60	-108	35	-81	-34	-108	-24	-96	-76	-64	1	-96	-11	-76	-67	-143	-74	-14	-11564	1093	-23840	36	-19441	-11057	-23013	-75	-16487	-15387	-19847	-174	-16516	-17701	-20310	33
0.656667	-24	39	87	-61	-108	-31	12	-9	-16	8	-72	-64	-95	-14	-28	-57	-101	39	-82	-28	-107	-22	-97	-68	-63	0	-100	-13	-76	-69	-147	-74	2	-11596	1534	-23601	53	-19548	-10950	-23455	-57	-16428	-15298	-20026	-143	-16514	-17712	-20047	-19
0.657500	-27	39	84	-61	-111	-33	11	-13	-21	6	-73	-60	-96	-15	-30	-58	-100	32	-81	-28	-109	-23	-97	-69	-61	0	-95	-12	-74	-67	-144	-76	5	-11612	1939	-23399	45	-19629	-10868	-23891	-70	-16361	-15225	-20202	-95	-16522	-17711	-19729	10
0.658333	-26	40	85	-60	-109	-34	13	-17	-17	6	-74	-62	-97	-15	-30	-75	-95	37	-81	-32	-104	-23	-99	-67	-63	0	-98	-13	-73	-68	-147	-75	-19	-11610	2299	-23241	52	-19682	-10799	-24322	-92	-16288	-15170	-20376	-75	-16546	-17700	-19358	20
0.659167	-1	41	87	-59	-111	-34	10	-15	-19	5	-69	-60	-98	-14	-28	-59	-105	36	-81	-34	-102	-24	-100	-72	-73	0	-102	-13	-74	-72	-144	-76	9	-11586	2611	-23124	39	-19697	-10761	-24740	-181	-16206	-15130	-20539	-51	-16584	-17675	-18929	19
0.660000	-26	41	88	-62	-113	-34	13	-15	-22	6	-73	-68	-96	-16	-29	-61	-102	36	-83	-32	-108	-23	-99	-72	-63	-4	-100	-12	-74	-58	-146	-80	18	-11536	2882	-23050	-28	-19682	-10742	-25139	-235	-16126	-15103	-20672	3	-16632	-17634	-18451	0
0.660833	-25	41	86	-60	-109	-34	9	-16	-17	4	-73	-63	-98	-16	-31	-59	-108	35	-85	-32	-107	-26	-88	-69	-66	-4	-98	-12	-70	-73	-148	-75	-8	-11459	3106	-23011	11	-19648	-10737	-25512	-168	-16038	-15086	-20777	-7	-16685	-17577	-17918	-99
0.661667	-24	41	88	-58	-108	-33	11	-41	-18	4	-72	-64	-99	-17	-31	-60	-100	33	-84	-31	-107	-24	-98	-67	-66	26	-98	-13	-77	-73	-147	-78	-22	-11352	3287	-23015	-26	-19553	-10747	-25858	-194	-15945	-15074	-20847	-31	-16725	-17502	-17332	-138
0.662500	-28	42	87	-59	-111	-33	12	-17	-18	4	-73	-62	-97	-16	-28	-59	-99	33	-83	-28	-104	-21	-116	-70	-65	-1	-98	-9	-75	-70	-145	-75	-30	-11210	3422	-23048	-79	-19442	-10773	-26166	-191	-15855	-15067	-20867	-6	-16767	-17408	-16703	-79
0.663333	-28	43	87	-55	-101	-30	16	-13	-21	7	-70	-61	-96	-13	-27	-56	-103	36	-82	-27	-101	-18	-98	-65	-63	0	-97	-8	-70	-66	-144	-75	-70	-11049	3522	-23117	-6	-19310	-10806	-26439	-139	-15764	-15055	-20843	30	-16794	-17297	-16034	-16
0.664167	-22	43	85	-59	-108	-30	13	-14	-18	7	-73	-60	-96	-16	-28	-56	-97	38	-82	-29	-104	-19	-98	-64	-60	0	-99	-11	-75	-67	-145	-75	-69	-10854	3595	-23215	7	-19159	-10850	-26658	-122	-15673	-15050	-20757	93	-16827	-17172	-15333	-17
0.665000	-19	41	87	-60	-105	-34	12	-32	-18	6	-53	-60	-94	-17	-29	-58	-99	34	-87	-33	-101	-19	-101	-66	-66	1	-101	-12	-60	-70	-147	-75	24	-10640	3659	-23341	38	-18995	-10896	-26840	-137	-15598	-15031	-20610	125	-16826	-17035	-14610	-68
0.665833	-28	41	85	-62	-112	-36	8	-16	-22	3	-77	-59	-100	-16	-31	-58	-100	33	-88	-32	-108	-23	-94	-67	-67	-3	-101	-15	-76	-72	-147	-77	130	-10403	3674	-23472	-26	-18821	-10941	-26963	-152	-15524	-15002	-20398	81	-16819	-16878	-13849	-84
0.666667	-29	53	81	-59	-109	-34	10	-16	-21	3	-72	-64	-99	-16	-30	-59	-103	35	-85	-34	-109	-25	-102	-69	-66	0	-99	-13	-77	-72	-148	-80	120	-10150	3694	-23642	-27	-18642	-10982	-27031	-153	-15456	-14955	-20111	66	-16785	-16712	-13084	-29
0.667500	-23	42	88	-61	-108	-33	11	-13	-17	5	-74	-66	-94	-18	-32	-57	-99	35	-84	-32	-104	-24	-101	-68	-62	-1	-102	-13	-77	-75	-149	-79	64	-9880	3713	-23776	101	-18461	-11010	-27044	-126	-15396	-14889	-19753	78	-16739	-16528	-12307	60
0.668333	-26	20	88	-62	-113	-34	11	-14	-19	5	-73	-65	-98	-21	-33	-59	-97	36	-86	-34	-109	-23	-104	-66	-64	0	-102	-12	-75	-86	-164	-80	51	-9612	3731	-23931	94	-18294	-11025	-26999	-98	-15348	-14802	-19333	98	-16670	-16336	-11533	72
0.669167	-26	43	86	-59	-107	-31	11	-16	-19	4	-74	-65	-98	-16	-30	-57	-108	34	-82	-27	-107	-22	-102	-66	-65	2	-99	-12	-72	-72	-148	-80	67	-9337	3760	-24078	13	-18124	-11020	-26897	-100	-15318	-14693	-18845	95	-16583	-16135	-10772	10
0.670000	-25	44	88	-59	-107	-41	11	-14	-17	6	-69	-61	-105	-12	-29	-55	-97	36	-83	-30	-103	-22	-105	-65	-63	3	-96	-10	-72	-69	-147	-75	68	-9070	3794	-24208	-15	-17970	-11001	-26734	-178	-15274	-14561	-18297	52	-16480	-15923	-10037	-42
0.670833	-25	43	88	-57	-109	-30	15	-12	-17	10	-68	-64	-97	-13	-28	-58	-100	39	-84	-31	-105	-21	-101	-63	-63	2	-99	-14	-72	-68	-148	-78	44	-8803	3835	-24321	-88	-17820	-10948	-26513	-250	-15254	-14405	-17699	-13	-16359	-15707	-9344	-55
0.671667	-24	0	88	-59	-96	-30	15	-13	-15	8	-68	-63	-94	-12	-27	-55	-98	37	-84	-30	-102	-21	-99	-68	-63	0	-97	-11	-73	-72	-146	-74	30	-8556	3890	-24402	-205	-17682	-10872	-26240	-311	-15234	-14220	-17057	-78	-16216	-15476	-8695	9
0.672500	-25	42	89	-60	-109	-33	13	-14	-22	7	-70	-64	-97	-13	-29	-59	-104	33	-83	-30	-102	-18	-99	-66	-61	1	-98	-12	-72	-66	-149	-78	-61	-8320	3950	-24453	-171	-17550	-10765	-25916	-337	-15215	-14009	-16375	-130	-16060	-15244	-8110	84
0.673333	-26	43	88	-61	-111	-35	11	-17	-18	5	-75	-66	-96	-15	-30	-57	-98	36	-85	-35	-109	-23	-103	-68	-68	-1	-105	-15	-74	-70	-149	-77	-108	-8106	4016	-24446	-275	-17427	-10623	-25546	-308	-15201	-13775	-15674	-110	-15879	-15005	-7605	35
0.674167	-21	37	82	-63	-114	-36	9	-19	-21	3	-75	-66	-96	-16	-30	-60	-103	29	-84	-40	-107	-23	-100	-68	-65	-1	-96	-13	-75	-69	-149	-77	-46	-7911	4087	-24413	-332	-17296	-10445	-25124	-281	-15171	-13508	-14957	-19	-15675	-14756	-7180	-38
0.675000	-32	41	88	-65	-111	-38	12	-18	-22	5	-74	-67	-96	-15	-31	-59	-102	33	-87	-35	-108	-23	-100	-69	-69	-3	-103	-15	-74	-69	-148	-77	-21	-7729	4161	-24310	-151	-17159	-10234	-24662	-229	-15134	-13220	-14243	-27	-15459	-14502	-6867	7
0.675833	-27	39	86	-62	-108	-32	11	-14	-18	8	-94	-65	-98	-14	-29	-53	-100	36	-86	-31	-103	-19	-99	-67	-63	1	-99	-12	-72	-66	-147	-74	-34	-7566	4228	-24152	8	-17005	-9974	-24160	-132	-15084	-12909	-13544	-126	-15218	-14239	-6659	66
0.676667	-22	45	89	-59	-107	-32	9	-13	-32	7	-70	-63	-95	-12	-25	-53	-97	36	-80	-30	-103	-18	-98	-64	-63	-1	-96	-13	-73	-66	-146	-72	-41	-7425	4295	-23945	98	-16849	-9703	-23636	-13	-15015	-12581	-12878	-204	-14965	-13968	-6564	58
0.677500	-21	44	91	-61	-107	-35	16	-14	-11	9	-68	-63	-96	-12	-27	-57	-96	38	-83	-34	-105	-23	-98	-66	-60	5	-96	-13	-75	-68	-145	-73	-105	-7297	4345	-23656	205	-16663	-9397	-23082	77	-14919	-12235	-12257	-239	-14686	-13691	-6602	12
0.678333	-24	52	90	-59	-112	-34	17	-14	-15	6	-70	-65	-94	-15	-23	-58	-98	37	-82	-31	-104	-23	-96	-66	-64	2	-103	-12	-75	-68	-148	-73	-113	-7214	4388	-23315	308	-16453	-9058	-22507	145	-14795	-11879	-11699	-164	-14396	-13410	-6764	19
0.679167	-24	43	90	-60	-111	-35	11	-14	-16	8	-73	-63	-96	-12	-27	-34	-98	39	-83	-38	-105	-23	-113	-66	-62	2	-99	-14	-75	-67	-145	-73	-40	-7081	4415	-22930	405	-16215	-8699	-21915	215	-14639	-11518	-11211	-33	-14085	-13115	-7054	37
0.680000	-27	45	90	-61	-110	-62	13	-17	-17	3	-76	-62	-94	-13	-29	-58	-96	37	-85	-32	-105	-22	-99	-63	-59	0	-97	-12	-73	-66	-148	-74	3	-6987	4437	-22492	374	-15943	-8311	-21306	220	-14449	-11148	-10806	-10	-13766	-12819	-7473	73
0.680833	-24	41	87	-61	-109	-35	9	-17	-21	6	-82	-65	-95	-14	-31	-62	-100	47	-86	-34	-100	-24	-103	-73	-63	0	-97	-15	-74	-70	-148	-77	38	-6904	4439	-22012	364	-15639	-7927	-20698	127	-14221	-10781	-10504	-47	-13441	-12515	-8008	77
0.681667	-26	41	88	-60	-107	-23	10	-18	-16	3	-72	-64	-96	-18	-31	-64	-99	34	-90	-34	-108	-25	-99	-70	-63	0	-100	-15	-76	-74	-150	-84	36	-6822	4435	-21501	291	-15304	-7522	-20086	57	-13959	-10424	-10303	-82	-13105	-12205	-8665	70
0.682500	-28	41	87	-61	-112	-36	9	-21	-22	1	-75	-68	-80	-16	-30	-62	-102	37	-86	-32	-98	-24	-101	-72	-63	0	-101	-14	-72	-69	-145	-74	17	-6732	4428	-20962	96	-14933	-7120	-19471	106	-13656	-10071	-10202	-105	-12763	-11882	-9412	102
0.683333	-27	44	80	-59	-107	-35	13	-15	-17	4	-74	-62	-94	-16	-28	-60	-100	36	-86	-30	-105	-21	-99	-69	-63	2	-88	-12	-72	-66	-146	-74	-6	-6644	4417	-20418	143	-14541	-6716	-18866	144	-13315	-9733	-10214	-75	-12430	-11564	-10276	122
0.684167	-25	42	89	-57	-105	-31	12	-14	-19	6	-75	-62	-94	-12	-28	-61	-97	39	-84	-29	-107	-21	-99	-68	-61	0	-97	-12	-69	-68	-147	-72	-44	-6551	4402	-19869	163	-14132	-6330	-18284	113	-12947	-9416	-10336	32	-12105	-11231	-11211	131
0.685000	-27	43	87	-56	-113	-39	12	-12	-17	7	-72	-60	-97	-13	-28	-57	-99	37	-86	-30	-105	-19	-100	-68	-61	1	-97	-12	-77	-68	-148	-74	-51	-6451	4394	-19342	127	-13699	-5956	-17669	80	-12555	-9121	-10558	109	-11797	-10901	-12215	131
0.685833	-24	44	88	-56	-110	-31	29	-13	-17	4	-76	-63	-94	-14	-27	-60	-98	38	-87	-30	-101	-21	-99	-70	-64	-3	-100	-14	-76	-69	-147	-75	-92	-6344	4386	-18825	179	-13263	-5603	-17089	42	-12146	-8859	-10877	107	-11511	-10570	-13278	88
0.686667	-24	39	90	-60	-109	-34	9	-15	-18	5	-74	-64	-99	-19	-30	-63	-100	35	-88	-17	-104	-25	-102	-74	-64	4	-98	-13	-73	-69	-149	-76	-141	-6224	4388	-18347	193	-12833	-5280	-16525	12	-11723	-8619	-11266	47	-11246	-10234	-14382	101
0.687500	-26	43	86	-60	-110	-33	12	-13	-19	7	-76	-63	-99	-5	-28	-59	-99	27	-88	-31	-107	-22	-99	-72	-62	0	-99	-15	-74	-72	-148	-72	-129	-6088	4397	-17914	81	-12408	-4983	-15958	-4	-11295	-8413	-11751	-31	-11013	-9894	-15514	148
0.688333	-45	41	89	-56	-113	-35	11	-12	-17	3	-75	-64	-99	-15	-29	-61	-101	36	-87	-40	-107	-24	-99	-70	-62	1	-99	-17	-72	-69	-143	-74	-125	-5946	4424	-17524	-24	-11999	-4714	-15423	-4	-10872	-8230	-12287	-94	-10811	-9552	-16660	182
0.689167	-25	41	86	-59	-111	-33	10	-16	-14	2	-75	-67	-101	-18	-30	-60	-95	35	-84	-32	-102	-22	-98	-70	-64	-3	-100	-13	-74	-70	-146	-76	-128	-5787	4454	-17192	-5	-11602	-4472	-14887	-3	-10455	-8077	-12866	-98	-10650	-9205	-17810	213
0.690000	-25	41	73	-61	-126	-35	9	-14	-17	4	-76	-66	-97	-16	-29	-61	-103	35	-86	-35	-105	-22	-102	-74	-65	-1	-101	-17	-75	-74	-147	-77	-122	-5622	4494	-16913	-48	-11261	-4267	-14363	-27	-10057	-7950	-13474	-26	-10533	-8855	-18935	170
0.690833	-27	41	85	-59	-110	-36	8	-13	-21	3	-73	-66	-99	-21	-30	-62	-100	33	-86	-32	-107	-23	-101	-73	-63	0	-99	-13	-73	-82	-149	-76	-98	-5443	4540	-16687	-15	-10939	-4090	-13851	-36	-9684	-7838	-14081	112	-10461	-8504	-20029	104
0.691667	-12	41	88	-59	-109	-36	10	-16	-19	4	-73	-65	-96	-15	-28	-63	-102	33	-85	-34	-104	-22	-80	-59	-66	-1	-100	-15	-74	-72	-147	-77	-109	-5258	4582	-16525	-75	-10662	-3929	-13345	9	-9345	-7749	-14674	168	-10431	-8140	-21081	59
0.692500	-27	40	87	-59	-103	-32	15	-16	-17	4	-70	-64	-97	-13	-30	-62	-105	32	-84	-31	-104	-22	-100	-73	-63	1	-99	-13	-73	-68	-149	-76	-105	-5062	4625	-16409	-1	-10430	-3799	-12848	62	-9035	-7663	-15273	101	-10459	-7771	-22066	7
0.693333	-25	40	88	-58	-107	-34	11	-13	-22	3	-72	-64	-98	-16	-30	-58	-101	30	-86	-33	-107	-23	-100	-64	-67	-1	-104	-15	-74	-69	-148	-76	-57	-4873	4658	-16356	34	-10244	-3690	-12367	51	-8766	-7583	-15825	68	-10528	-7397	-22970	-57
0.694167	-27	40	85	-61	-111	-55	10	-13	-18	5	-72	-65	-116	-15	-29	-60	-104	33	-86	-35	-105	-22	-100	-72	-63	0	-102	-15	-74	-70	-148	-78	-52	-4685	4674	-16339	-105	-10101	-3583	-11892	61	-8535	-7490	-16323	18	-10649	-7015	-23782	-138
0.695000	-26	38	88	-61	-109	-35	15	-14	-18	0	-73	-67	-98	-16	-29	-58	-101	29	-84	-32	-102	-22	-104	-70	-68	-1	-103	-14	-73	-70	-148	-75	-53	-4493	4673	-16360	-26	-10004	-3513	-11433	98	-8343	-7386	-16784	-25	-10806	-6623	-24484	-138
0.695833	-28	41	85	-57	-109	-32	12	-13	-18	7	-70	-62	-96	-14	-30	-58	-101	32	-84	-30	-104	-19	-100	-68	-66	1	-99	-12	-72	-70	-144	-70	-58	-4311	4650	-16433	4	-9947	-3439	-10977	28	-8189	-7259	-17126	-82	-11004	-6218	-25064	-73
0.696667	-24	45	89	-55	-108	-29	17	-11	-16	5	-68	-62	-95	-13	-27	-51	-98	35	-80	-31	-102	-6	-95	-60	-60	5	-97	-10	-73	-67	-142	-72	-57	-4139	4602	-16486	-59	-9928	-3373	-10539	-25	-8077	-7110	-17410	-129	-11230	-5808	-25512	-23
0.697500	-21	43	98	-60	-108	-30	19	-11	-15	11	-72	-61	-94	-6	-29	-58	-99	33	-85	-31	-103	-22	-98	-68	-64	0	-98	-13	-72	-69	-144	-74	-84	-3983	4522	-16584	78	-9948	-3335	-10119	-91	-8003	-6933	-17634	-121	-11483	-5390	-25815	-31
0.698333	-28	41	87	-59	-109	-32	15	-15	-16	5	-74	-64	-97	-15	-29	-60	-100	41	-86	-31	-105	-21	-100	-70	-64	0	-102	-14	-76	-66	-149	-76	-165	-3845	4415	-16693	-55	-9996	-3267	-9718	-156	-7961	-6723	-17778	-219	-11752	-4974	-25961	-72
0.699167	-26	39	86	-62	-63	-32	10	-17	-22	1	-76	-65	-96	-16	-31	-60	-102	33	-84	-33	-107	-23	-101	-67	-62	0	-100	-14	-77	-72	-139	-76	-208	-3721	4284	-16804	-184	-10056	-3216	-9330	-130	-7954	-6476	-17836	-423	-12011	-4543	-25933	-101
0.700000	-26	42	87	-60	-112	-32	15	-16	-17	3	-72	-66	-99	-18	-31	-43	-100	32	-83	-32	-107	-23	-110	-70	-67	0	-100	-13	-78	-70	-149	-79	-184	-3617	4124	-16918	-69	-10150	-3169	-8960	-108	-7975	-6206	-17821	-472	-12264	-4120	-25737	-82
0.700833	-28	39	88	-59	-112	-33	12	-16	-24	7	-74	-65	-97	-15	-31	-62	-105	33	-86	-32	-105	-25	-104	-70	-64	1	-99	-5	-76	-70	-148	-78	-186	-3540	3946	-17028	-82	-10254	-3136	-8608	-75	-8016	-5887	-17737	-405	-12499	-3693	-25361	-13
0.701667	-25	41	88	-61	-109	-33	15	-16	-38	4	-72	-66	-97	-17	-45	-63	-103	33	-83	-31	-105	-25	-101	-68	-61	-1	-99	-13	-79	-74	-147	-78	-197	-3479	3750	-17136	-107	-10360	-3104	-8279	-61	-8077	-5550	-17593	-384	-12694	-3278	-24814	-13
0.702500	-24	42	89	-58	-110	-27	17	-15	-21	6	-73	-45	-97	-15	-28	-58	-99	34	-82	-32	-105	-21	-98	-69	-64	-1	-99	-14	-67	-68	-145	-75	-168	-3416	3537	-17238	-41	-10460	-3082	-7971	-112	-8163	-5193	-17377	-365	-12848	-2874	-24097	-104
0.703333	-26	43	89	-57	-107	-29	18	-12	-14	6	-72	-63	-93	-13	-27	-57	-98	35	-72	-30	-100	-17	-115	-68	-62	3	-97	-10	-69	-70	-143	-76	-152	-3427	3326	-17328	-25	-10565	-3075	-7686	-161	-8255	-4810	-17115	-338	-12956	-2491	-23228	-107
0.704167	-22	43	91	-56	-104	-26	15	-12	-9	8	-72	-59	-94	-12	-29	-56	-94	40	-81	-27	-100	-18	-99	-67	-63	1	-97	-8	-70	-72	-143	-75	-126	-3428	3107	-17409	-42	-10686	-3083	-7428	-170	-8363	-4423	-16806	-343	-13007	-2132	-22222	-26
0.705000	-26	44	89	-55	-108	-30	18	-12	-17	8	-72	-62	-94	-14	-25	-56	-103	36	-92	-27	-100	-19	-96	-62	-62	2	-96	-8	-72	-65	-142	-74	-142	-3454	2886	-17482	-80	-10763	-3102	-7183	-151	-8482	-4034	-16456	-359	-12997	-1799	-21099	-43
0.705833	-22	41	90	-60	-108	-32	19	-16	-21	1	-74	-62	-93	-14	-28	-58	-101	36	-84	-31	-105	-21	-99	-70	-55	0	-100	-13	-72	-68	-144	-77	-142	-3490	2667	-17545	-83	-10857	-3133	-6970	-221	-8612	-3650	-16071	-340	-12929	-1509	-19879	-145
0.706667	-25	41	84	-60	-110	-33	13	-15	-16	3	-75	-64	-96	-19	-32	-60	-103	30	-90	-35	-108	-26	-101	-64	-67	-5	-101	-14	-76	-72	-147	-76	-93	-3548	2452	-17599	-120	-10944	-3175	-6775	-292	-8749	-3277	-15653	-413	-12802	-1250	-18581	-110
0.707500	-29	40	77	-62	-104	-35	12	-19	-21	1	-78	-70	-102	-17	-31	-58	-102	33	-86	-36	-108	-24	-101	-72	-65	-1	-100	-13	-79	-72	-146	-76	-81	-3609	2248	-17630	-170	-11018	-3225	-6596	-370	-8891	-2915	-15195	-559	-12615	-1030	-17237	-58
0.708333	-28	38	86	-60	-114	-36	13	-15	-21	2	-74	-65	-98	-18	-30	-56	-104	33	-84	-32	-109	-25	-99	-78	-66	-3	-99	-12	-77	-68	-147	-75	-53	-3678	2047	-17649	-154	-11093	-3280	-6441	-332	-9034	-2575	-14709	-563	-12379	-857	-15886	-163
0.709167	-25	69	90	-59	-110	-33	12	-16	-17	54	-74	-78	-98	-19	-32	-57	-98	36	-85	-31	-103	-24	-99	-67	-63	-3	-100	-12	-74	-70	-146	-74	16	-3753	1852	-17649	-161	-11155	-3328	-6299	-228	-9177	-2257	-14199	-546	-12104	-728	-14550	-153
0.710000	-25	44	89	-58	-109	-38	15	-13	-14	6	-70	-62	-94	-15	-23	-58	-98	35	-83	-33	-107	-24	-100	-69	-64	-1	-98	-13	-73	-66	-144	-73	0	-3828	1653	-17626	-189	-11221	-3371	-6182	-219	-9322	-1975	-13631	-586	-11793	-644	-13261	-107
0.710833	-21	42	90	-57	-107	-35	16	-15	-13	5	-72	-62	-98	-14	-29	-58	-98	34	-82	-30	-105	-19	-98	-70	-64	-3	-99	-11	-73	-68	-145	-74	3	-3902	1454	-17577	-224	-11275	-3390	-6074	-284	-9456	-1717	-13096	-585	-11468	-604	-12047	-139
0.711667	-23	45	89	-57	-110	-32	16	-18	-17	8	-72	-63	-96	-32	-28	-59	-98	38	-82	-31	-103	-22	-99	-70	-63	0	-96	-10	-72	-69	-144	-74	25	-3965	1248	-17497	-190	-11338	-3387	-5990	-286	-9590	-1495	-12494	-537	-11136	-613	-10921	-150
0.712500	-25	41	91	-55	-108	-32	17	-12	-15	6	-67	-63	-94	-17	-28	-58	-98	35	-83	-31	-107	-22	-98	-66	-63	-1	-97	-10	-75	-67	-144	-73	24	-4021	1027	-17388	-137	-11389	-3346	-5922	-263	-9703	-1305	-11882	-471	-10794	-660	-9926	-195
0.713333	-26	41	90	-58	-110	-30	16	-15	-16	7	-72	-64	-97	-15	-26	-57	-98	35	-84	-31	-104	-19	-97	-69	-65	-3	-100	-22	-69	-64	-142	-73	28	-4062	788	-17227	-182	-11449	-3256	-5869	-329	-9808	-1142	-11228	-406	-10467	-742	-9083	-241
0.714167	-27	40	87	-63	-104	-34	15	-17	-17	5	-73	-62	-96	-12	-23	-61	-101	34	-87	-31	-103	-21	-101	-68	-65	-3	-99	-12	-76	-58	-142	-75	40	-4092	525	-17029	-272	-11503	-3117	-5810	-394	-9888	-1008	-10549	-430	-10164	-860	-8345	-273
0.715000	-26	41	86	-59	-110	-36	11	-17	-24	2	-76	-65	-100	-19	-49	-61	-100	33	-86	-35	-108	-26	-100	-70	-67	-7	-103	-14	-75	-72	-149	-79	47	-4101	241	-16776	-297	-11553	-2916	-5817	-411	-9951	-900	-9856	-516	-9882	-1003	-7779	-250
0.715833	-27	36	86	-62	-113	-35	20	-16	-18	2	-73	-66	-99	-17	-30	-59	-103	35	-88	-34	-105	-22	-99	-67	-63	2	-98	-12	-73	-66	-149	-75	34	-4084	-72	-16471	-273	-11588	-2640	-5803	-402	-9978	-807	-9112	-532	-9629	-1158	-7354	-199
0.716667	-24	41	88	-57	-105	-32	15	-12	-15	6	-72	-59	-94	-11	-26	-55	-98	37	-81	-39	-102	-18	-96	-67	-62	0	-100	-11	-70	-66	-144	-73	-18	-4048	-410	-16108	-214	-11622	-2301	-5811	-391	-9978	-734	-8360	-483	-9417	-1324	-7072	-178
0.717500	-25	43	89	-58	-108	-33	15	-12	-17	5	-72	-62	-97	-15	-29	-57	-100	35	-84	-30	-108	-22	-99	-67	-62	1	-98	-12	-74	-69	-145	-75	-50	-3987	-775	-15698	-222	-11651	-1896	-5819	-448	-9945	-669	-7583	-493	-9238	-1497	-6913	-172
0.718333	-27	43	90	-58	-109	-33	15	-16	-15	6	-72	-63	-99	-13	-28	-57	-98	37	-82	-31	-103	-21	-99	-67	-70	0	-100	-13	-76	-69	-145	-77	-46	-3906	-1170	-15232	-241	-11653	-1422	-5833	-492	-9883	-619	-6791	-512	-9092	-1665	-6862	-112
0.719167	-22	45	88	-60	-108	-31	13	-12	-19	4	-73	-62	-96	-12	-30	-66	-102	38	-83	-32	-104	-19	-99	-67	-69	-1	-99	-12	-70	-67	-145	-75	-70	-3797	-1582	-14722	-249	-11641	-886	-5843	-410	-9780	-569	-5986	-397	-8977	-1814	-6894	-63
0.720000	-24	41	89	-59	-105	-32	11	-15	-14	6	-73	-64	-95	-17	-30	-47	-97	34	-84	-31	-104	-22	-96	-67	-65	0	-99	-12	-75	-68	-149	-76	-99	-3663	-2016	-14162	-206	-11600	-286	-5845	-256	-9644	-518	-5178	-207	-8895	-1944	-6986	-34
0.720833	-26	42	88	-58	-110	-33	11	-14	-14	6	-73	-63	-97	-14	-29	-57	-97	34	-85	-33	-107	-22	-101	-58	-65	0	-100	-15	-72	-72	-143	-77	-122	-3522	-2461	-13563	-213	-11532	355	-5820	-159	-9479	-468	-4365	-85	-8830	-2027	-7103	27
0.721667	-26	44	88	-57	-109	-33	12	-22	-17	3	-75	-63	-99	-14	-29	-58	-100	7	-83	-31	-104	-23	-98	-66	-64	-1	-100	-11	-69	-69	-149	-77	-117	-3324	-2911	-12933	-199	-11429	1029	-5778	-85	-9280	-406	-3564	-18	-8780	-2080	-7228	3
0.722500	-23	45	88	-61	-109	-32	37	-17	-15	5	-72	-62	-96	-13	-29	-59	-98	35	-84	-31	-104	-21	-99	-68	-66	1	-99	-5	-69	-68	-147	-75	-91	-3121	-3359	-12281	-203	-11290	1725	-5706	-94	-9053	-335	-2774	-3	-8738	-2086	-7326	-21
0.723333	-24	43	90	-56	-107	-34	11	-14	-18	8	-73	-64	-97	-15	-28	-58	-100	34	-82	-33	-107	-23	-97	-67	-66	-1	-100	-14	-79	-69	-148	-77	-82	-2905	-3800	-11629	-171	-11108	2421	-5599	-76	-8800	-255	-2010	-65	-8696	-2042	-7382	43
0.724167	-25	42	84	-60	-110	-34	12	-7	-21	4	-75	-66	-96	-13	-28	-62	-100	36	-86	-30	-102	-21	-97	-67	-64	-1	-103	-12	-70	-68	-146	-74	-57	-2668	-4213	-10966	-47	-10883	3117	-5450	-39	-8530	-156	-1274	-48	-8639	-1938	-7363	96
0.725000	-24	42	89	-56	-110	-33	13	-12	-18	6	-72	-55	-94	-13	-27	-57	-101	34	-82	-17	-101	-19	-96	-66	-63	0	-97	-12	-70	-67	-145	-75	-81	-2413	-4623	-10316	92	-10615	3784	-5257	-69	-8233	-44	-591	-10	-8569	-1777	-7258	78
0.725833	-24	43	90	-59	-105	-34	16	-16	-16	5	-70	-64	-94	-13	-29	-57	-101	34	-84	-30	-105	-25	-99	-68	-65	0	-99	-13	-73	-70	-150	-77	-95	-2153	-5000	-9686	103	-10303	4408	-5013	5	-7933	86	42	-99	-8478	-1551	-7049	18
0.726667	-27	38	85	-61	-111	-35	10	-15	-18	3	-75	-70	-95	-16	-30	-60	-102	33	-87	-35	-109	-24	-98	-65	-63	-3	-99	-15	-76	-70	-151	-76	-97	-1874	-5348	-9094	29	-9937	4976	-4720	73	-7629	234	611	33	-8348	-1259	-6727	-27
0.727500	-25	41	89	-59	-110	-35	12	-15	-22	2	-76	-68	-95	-15	-31	-60	-103	34	-85	-30	-105	-24	-100	-69	-65	0	-102	-14	-75	-73	-151	-78	-126	-1593	-5657	-8539	-38	-9533	5476	-4376	73	-7302	403	1111	204	-8187	-907	-6292	4
0.728333	-27	45	88	-61	-111	-36	12	-16	-17	6	-74	-63	-98	-19	-33	-61	-101	35	-83	-33	-108	-26	-99	-67	-69	0	-100	-13	-70	-69	-151	-76	-128	-1304	-5930	-8031	33	-9086	5899	-3982	41	-6977	594	1539	208	-7980	-495	-5740	60
0.729167	-24	43	91	-56	-109	-33	15	-17	-17	6	-73	-64	-95	-17	-31	-58	-97	35	-82	-30	-105	-24	-97	-65	-61	0	-99	-12	-76	-70	-148	-75	-137	-1016	-6172	-7577	61	-8598	6254	-3554	9	-6644	807	1880	397	-7732	-24	-5080	80
0.730000	-25	44	90	-60	-110	-33	13	-14	-16	8	-70	-59	-94	-17	-27	-58	-95	34	-82	-30	-104	-24	-99	-68	-62	1	-96	-10	-73	-70	-148	-72	-131	-728	-6374	-7182	150	-8074	6515	-3080	154	-6310	1042	2139	646	-7445	488	-4319	129
0.730833	-25	43	90	-59	-110	-52	19	-15	-19	4	-72	-64	-98	-16	-30	-59	-102	37	-83	-28	-105	-22	-99	-63	-67	-3	-99	-12	-76	-72	-149	-76	-110	-449	-6545	-6849	222	-7520	6692	-2579	261	-5973	1294	2309	586	-7118	1053	-3488	136
0.731667	-25	44	86	-60	-111	-35	10	-16	-19	5	-77	-64	-99	-16	-30	-61	-101	81	-88	-31	-111	-25	-103	-72	-67	-4	-103	-17	-78	-70	-151	-76	-94	-178	-6691	-6585	201	-6949	6786	-2065	194	-5634	1592	2390	403	-6751	1646	-2593	142
0.732500	-28	28	87	-62	-112	-39	12	-18	-23	3	-76	-65	-102	-17	-32	-62	-105	33	-88	-33	-110	-23	-99	-68	-66	1	-99	-13	-74	-73	-150	-77	-69	91	-6795	-6373	196	-6357	6807	-1540	116	-5277	1863	2399	217	-6349	2267	-1653	132
0.733333	-24	41	85	-62	-109	-34	15	-19	-18	3	-74	-66	-99	-16	-43	-59	-98	33	-90	-35	-104	-29	-100	-72	-57	-6	-105	-14	-73	-72	-148	-77	-74	330	-6878	-6223	104	-5760	6762	-1022	55	-4917	2190	2332	66	-5917	2897	-704	93
0.734167	-26	37	91	-61	-110	-35	13	-14	-17	3	-74	-67	-98	-18	-30	-63	-102	30	-90	-34	-104	-23	-101	-74	-66	-5	-104	-16	-76	-72	-151	-78	-85	560	-6934	-6130	29	-5165	6664	-516	-46	-4529	2540	2198	27	-5467	3523	230	142
0.735000	-26	41	85	-58	-112	-34	10	-18	-22	2	-76	-66	-101	-18	-31	-60	-105	35	-88	-31	-108	-17	-100	-70	-65	-5	-104	-15	-77	-72	-148	-76	-70	782	-6962	-6087	109	-4571	6529	-40	-114	-4131	2913	2008	91	-5002	4142	1128	347
0.735833	-27	46	84	-59	-113	-32	13	-17	-17	6	-73	-64	-99	-15	-30	-60	-99	33	-88	-34	-105	-22	-102	-64	-62	-1	-99	-15	-70	-70	-158	-75	-52	937	-6973	-6088	91	-3992	6367	397	-183	-3709	3313	1781	214	-4528	4742	1969	524
0.736667	-22	44	88	-57	-107	-31	17	-14	-14	4	-74	-62	-70	-13	-26	-58	-95	37	-83	-31	-101	-13	-95	-68	-62	1	-100	-13	-68	-68	-146	-74	-36	1085	-6946	-6123	-23	-3440	6189	782	-357	-3266	3727	1522	198	-4062	5305	2729	453
0.737500	-18	49	90	-57	-104	-30	16	-14	-19	9	-69	-62	-95	-13	-30	-59	-98	38	-87	-33	-101	-22	-96	-63	-62	-1	-99	-11	-74	-73	-145	-75	-50	1192	-6931	-6195	-126	-2917	6015	1110	-412	-2803	4158	1233	154	-3599	5835	3383	367
0.738333	-21	43	92	-56	-108	-31	16	-14	-15	5	-72	-66	-95	-15	-28	-57	-96	38	-83	-32	-104	-18	-96	-68	-61	1	-101	-15	-74	-72	-148	-73	-57	1267	-6862	-6287	-73	-2427	5860	1370	-301	-2319	4609	941	293	-3163	6320	3919	392
0.739167	-23	42	86	-59	-110	-35	15	-11	-13	5	-73	-62	-94	-15	-30	-58	-98	36	-86	-32	-104	-22	-99	-67	-65	0	-99	-15	-73	-72	-145	-74	-48	1294	-6780	-6399	-52	-1981	5701	1560	-216	-1814	5070	655	281	-2744	6755	4331	431
0.740000	-28	43	86	-61	-111	-33	12	-19	-22	5	-76	-67	-97	-18	-33	-64	-102	30	-90	-34	-109	-17	-104	-74	-66	-4	-104	-18	-75	-76	-152	-80	-45	1278	-6678	-6523	-212	-1579	5633	1682	-3	-1300	5537	379	119	-2361	7134	4608	409
0.740833	-26	37	80	-65	-114	-40	8	-25	-21	1	-76	-70	-99	-17	-35	-63	-101	34	-93	-33	-107	-24	-103	-72	-66	-7	-101	-16	-79	-70	-148	-78	-39	1217	-6538	-6653	-249	-1209	5584	1737	164	-772	6009	132	32	-2005	7476	4757	432
0.741667	-25	38	85	-61	-110	-35	12	-16	-21	1	-77	-68	-96	-15	-31	-63	-101	34	-87	-35	-104	-24	-100	-73	-65	-1	-102	-16	-73	-74	-148	-81	-39	1113	-6372	-6779	-50	-893	5582	1718	81	-242	6475	-83	-79	-1686	7769	4765	411
0.742500	-27	37	88	-61	-108	-33	12	-18	-22	6	-72	-65	-96	-13	-30	-61	-97	36	-88	-31	-103	-22	-98	-72	-62	8	-100	-15	-69	-70	-148	-74	2	964	-6165	-6906	185	-627	5624	1646	-62	276	6928	-264	-59	-1407	8013	4652	325
0.743333	-24	42	88	-59	-107	-33	13	-16	-15	5	-73	-64	-97	-16	-24	-60	-98	33	-84	-32	-103	-21	-98	-74	-63	0	-98	-14	-72	-69	-147	-74	26	771	-5929	-7014	424	-404	5717	1515	84	786	7376	-412	-18	-1164	8223	4418	321
0.744167	-21	42	90	-56	-104	-32	13	-19	-3	6	-74	-64	-93	-12	-29	-61	-97	37	-84	-29	-102	-17	-98	-69	-70	0	-101	10	-69	-68	-143	-75	3	535	-5654	-7108	471	-238	5846	1334	305	1260	7784	-518	-13	-959	8400	4087	337
0.745000	-25	43	88	-59	-107	-31	13	-14	-16	8	-69	-66	-92	-11	-28	-59	-98	37	-83	-32	-100	-19	-97	-68	-61	2	-99	-12	-72	-69	-145	-75	0	260	-5341	-7194	447	-111	6009	1113	350	1709	8165	-590	26	-791	8551	3662	301
0.745833	-22	42	91	-61	-110	-35	11	-16	-16	4	-73	-66	-96	-15	-30	-60	-98	37	-84	-32	-110	-24	-101	-72	-61	-3	-100	-17	-74	-72	-143	-75	1	-49	-4986	-7260	364	-39	6192	862	240	2094	8508	-627	-73	-648	8685	3167	225
0.746667	-24	39	85	-60	-107	-34	12	-15	-22	5	-73	-67	-93	-15	-32	-62	-96	32	-87	-35	-105	-22	-99	-72	-64	-3	-101	-12	-70	-68	-146	-72	-21	-389	-4604	-7301	383	-13	6392	591	135	2424	8808	-628	-168	-532	8801	2628	120
0.747500	-24	40	87	-61	-108	-36	11	-18	-17	3	-74	-67	-98	-14	-30	-62	-100	34	-86	-33	-105	-21	-102	-72	-66	-3	-100	-13	-74	-72	-148	-77	-22	-750	-4190	-7317	450	-32	6586	302	151	2687	9059	-610	-144	-436	8928	2054	29
0.748333	-25	40	86	-61	-112	-34	7	-18	-19	3	-73	-66	-109	-16	-33	-60	-100	34	-86	-38	-108	-26	-101	-73	-67	-5	-103	-14	-77	-72	-149	-78	-24	-1131	-3712	-7308	342	-97	6773	10	236	2871	9256	-578	-47	-351	9057	1464	55
0.749167	-25	39	86	-58	-114	-39	7	-18	-21	29	-73	-69	-104	-18	-31	-60	-100	33	-85	-40	-108	-23	-99	-63	-62	-1	-100	-15	-67	-72	-146	-75	-41	-1515	-3222	-7267	200	-203	6949	-272	176	2978	9395	-525	5	-274	9182	879	161
0.750000	-23	38	86	-59	-111	-35	9	-13	-28	6	-73	-64	-94	-12	-26	-59	-99	32	-82	-35	-105	-23	-99	-69	-63	-5	-99	-14	-72	-68	-146	-73	-80	-1904	-2709	-7215	196	-352	7098	-561	-44	3005	9483	-466	-9	-201	9322	310	309
0.750833	-27	41	88	-60	-108	-35	16	-16	-17	6	-72	-64	-95	-16	-27	-62	-97	36	-84	-34	-108	-19	-101	-69	-62	-3	-98	-13	-73	-72	-148	-76	-86	-2291	-2172	-7109	185	-542	7212	-830	-177	2932	9508	-413	-24	-136	9462	-228	281
0.751667	-24	41	86	-57	-109	-36	10	-17	-18	4	-73	-64	-94	-11	-27	-55	-100	34	-83	-34	-107	-23	-98	-72	-68	-1	-98	-14	-76	-69	-147	-74	-17	-2663	-1609	-6987	13	-759	7297	-1093	-218	2779	9481	-397	-26	-65	9613	-727	120
0.752500	-24	41	87	-44	-110	-34	17	-13	-16	5	-69	-65	-97	-14	-27	-58	-101	33	-85	-35	-105	-21	-99	-92	-69	0	-100	-14	-73	-67	-146	-73	-28	-3021	-1083	-6838	-98	-1011	7349	-1345	-240	2544	9400	-343	29	0	9767	-1182	82
0.753333	-23	41	84	-56	-109	-31	11	-13	-21	3	-73	-62	-97	-13	-27	-53	-103	34	-83	-34	-105	-19	-97	-73	-67	-4	-101	-12	-74	-67	-147	-74	-52	-3348	-526	-6671	-129	-1283	7371	-1595	-230	2239	9272	-337	142	66	9921	-1595	88
0.754167	-28	41	86	-38	-107	-31	13	-13	-18	4	-73	-66	-98	-15	-29	-58	-103	34	-85	-35	-105	-19	-101	-67	-66	0	-98	-15	-75	-68	-146	-70	-76	-3646	9	-6488	-202	-1575	7369	-1839	-162	1865	9107	-356	254	127	10069	-1947	60
0.755000	-26	43	82	-58	-110	-31	15	-16	-19	5	-75	-65	-96	-13	-27	-62	-99	34	-84	-33	-102	-22	-99	-67	-63	-3	-100	-15	-74	-69	-147	-75	-75	-3909	534	-6281	-254	-1875	7346	-2085	-172	1436	8913	-397	310	187	10212	-2263	76
0.755833	-25	24	84	-61	-109	-30	12	-15	-18	5	-69	-62	-95	-14	-30	-56	-98	32	-83	-36	-105	-22	-98	-60	-64	2	-98	-12	-73	-67	-144	-74	-56	-4129	1042	-6064	-618	-2174	7324	-2337	-298	971	8701	-483	252	240	10337	-2528	124
0.756667	-25	44	88	-55	-109	-29	12	-13	-1	5	-68	-63	-99	-13	-29	-59	-100	34	-86	-31	-104	-19	-99	-66	-63	1	-96	-13	-75	-70	-148	-74	-51	-4306	1518	-5842	-710	-2470	7295	-2598	-266	481	8473	-607	194	273	10447	-2769	72
0.757500	-26	40	80	-60	-113	-35	12	-15	-21	5	-70	-65	-100	-15	-28	-58	-101	36	-84	-31	-108	-14	-99	-66	-64	1	-94	-12	-76	-67	-146	-74	-60	-4458	1961	-5616	-636	-2744	7289	-2866	-225	-9	8244	-768	166	302	10548	-2971	12
0.758333	-25	45	88	-57	-108	-30	13	-11	-21	8	-77	-62	-98	-15	-36	-58	-102	35	-82	-30	-127	-22	-97	-66	-65	1	-97	-13	-75	-68	-150	-75	-83	-4559	2367	-5392	-845	-2992	7309	-3145	-267	-487	8026	-980	124	305	10622	-3187	-31
0.759167	-25	51	90	-58	-112	-33	15	-41	-18	7	-72	-62	-94	-13	-29	-59	-99	35	-82	-31	-107	-23	-105	-67	-63	0	-96	-14	-72	-69	-150	-75	-115	-4623	2731	-5180	-836	-3204	7363	-3440	-152	-927	7836	-1244	70	301	10692	-3386	-45
0.760000	-24	43	88	-58	-109	-30	15	-14	-16	7	-70	-65	-93	-14	-30	-59	-98	46	-70	-33	-101	-21	-99	-67	-63	0	-100	-12	-76	-69	-148	-80	-94	-4651	3075	-4978	-422	-3367	7467	-3742	-14	-1308	7675	-1555	30	254	10745	-3605	-22
0.760833	-24	43	89	-65	-108	-31	15	-14	-21	5	-72	-63	-94	-14	-28	-60	-102	34	-84	-30	-86	-23	-100	-72	-67	0	-98	-12	-70	-68	-147	-79	-66	-4644	3328	-4780	-223	-3473	7626	-4053	15	-1614	7573	-1920	8	228	10790	-3844	-11
0.761667	-28	44	90	-45	-111	-31	5	-13	-18	7	-73	-62	-97	-15	-30	-59	-97	34	-84	-30	-107	-23	-98	-67	-65	0	-97	-11	-75	-67	-153	-77	-78	-4608	3559	-4604	-133	-3519	7867	-4361	54	-1824	7493	-2339	66	167	10841	-4123	-48
0.762500	-24	44	91	-58	-110	-32	17	-12	-14	7	-70	-63	-99	-13	-29	-58	-99	36	-83	-32	-108	-21	-98	-67	-65	0	-97	-12	-75	-68	-143	-76	-79	-4551	3742	-4444	133	-3503	8120	-4661	166	-1936	7481	-2804	118	95	10896	-4438	-100
0.763333	-24	45	89	-56	-107	-27	16	-10	-13	7	-69	-62	-93	-13	-28	-57	-100	56	-81	-30	-111	-17	-97	-65	-62	1	-96	-9	-69	-66	-142	-75	-78	-4475	3885	-4309	329	-3418	8449	-4947	230	-1925	7532	-3314	75	20	10965	-4805	-81
0.764167	-19	45	93	-58	-105	-30	18	-12	-17	6	-72	-64	-93	-12	-27	-57	-100	37	-83	-28	-101	-21	-97	-66	-64	0	-99	12	-69	-67	-144	-76	-97	-4387	3984	-4193	529	-3284	8817	-5211	241	-1801	7632	-3860	29	-58	11052	-5218	-66
0.765000	-23	43	92	-57	-109	-31	16	3	-17	8	-72	-63	-76	-14	-28	-59	-100	39	-86	-32	-108	-19	-98	-69	-63	0	-99	-13	-72	-77	-144	-77	-58	-4294	4030	-4110	550	-3092	9219	-5443	269	-1566	7783	-4420	3	-127	11153	-5680	-116
0.765833	-26	42	91	-63	-112	-35	11	-15	-18	5	-76	-68	-97	-17	-28	-63	-100	32	-87	-31	-104	-21	-99	-69	-67	-3	-101	-22	-75	-70	-145	-77	-32	-4195	4054	-4034	412	-2861	9635	-5630	260	-1218	7981	-4979	-72	-170	11286	-6176	-153
0.766667	-27	37	87	-62	-112	-34	25	-14	-19	5	-76	-67	-100	-15	-32	-64	-102	39	-87	-35	-107	-24	-99	-74	-65	-4	-101	-14	-74	-70	-146	-80	-31	-4089	4039	-3985	268	-2600	10044	-5764	166	-779	8213	-5517	-152	-187	11439	-6701	-120
0.767500	-25	39	86	-61	-111	-38	12	-16	-18	4	-76	-68	-97	-19	-33	-63	-102	36	-86	-31	-105	-22	-100	-73	-68	-4	-101	-14	-78	-75	-148	-77	-30	-3990	3996	-3952	57	-2324	10437	-5839	78	-254	8468	-6020	-207	-168	11632	-7247	-127
0.768333	-26	38	87	-61	-113	-36	10	-15	-19	4	-68	-66	-98	-17	-29	-61	-98	35	-87	-38	-108	-25	-100	-70	-66	-1	-99	-11	-75	-72	-146	-75	-64	-3887	3926	-3938	-23	-2070	10783	-5851	3	334	8733	-6460	-249	-105	11837	-7794	-194
0.769167	-23	40	90	-57	-108	-28	16	-17	-21	6	-75	-66	-94	-18	-28	-62	-102	35	-82	-33	-107	-22	-98	-70	-63	0	-101	-11	-72	-70	-149	-69	-78	-3784	3837	-3940	-68	-1808	11070	-5780	-102	963	8994	-6821	-263	17	12060	-8331	-256
0.770000	-24	41	89	-57	-110	-36	13	-4	-15	9	-74	-62	-96	-15	-28	-59	-99	37	-83	-30	-109	-23	-99	-67	-63	0	-99	-10	-74	-72	-144	-73	-51	-3692	3731	-3958	-128	-1595	11289	-5650	-150	1599	9240	-7087	-245	192	12307	-8849	-293
0.770833	-24	44	89	-56	-109	-32	16	-12	-13	7	-73	-66	-96	-14	-26	-60	-93	38	-85	-31	-103	-19	-74	-65	-63	-8	-99	-11	-72	-70	-144	-76	-44	-3601	3611	-3989	-133	-1431	11424	-5408	-168	2218	9455	-7245	-230	416	12554	-9341	-293
0.771667	-21	42	86	-58	-107	-32	13	-21	-15	6	-73	-63	-94	-13	-26	-58	-96	38	-80	-32	-99	-22	-98	-69	-62	0	-98	-12	-70	-69	-144	-86	-87	-3502	3484	-4038	-133	-1330	11470	-5104	-178	2806	9631	-7285	-171	689	12800	-9799	-286
0.772500	-26	40	89	-44	-105	-36	13	-12	-17	6	-73	-64	-95	-16	-29	-62	-100	35	-83	-31	-103	-24	-100	-66	-63	-9	-101	-10	-72	-69	-150	-75	-108	-3408	3356	-4097	-133	-1302	11434	-4717	-96	3334	9761	-7211	-43	1001	13038	-10235	-305
0.773333	-26	42	88	-58	-111	-35	12	-13	-22	3	-79	-63	-100	-17	-30	-61	-102	13	-83	-34	-110	-24	-100	-70	-68	-6	-103	-14	-75	-74	-150	-77	-93	-3302	3225	-4178	-82	-1345	11323	-4258	-42	3779	9843	-7027	91	1346	13260	-10627	-310
0.774167	-31	37	82	-63	-108	-41	8	-17	-21	1	-78	-69	-101	-17	-30	-63	-104	30	-90	-38	-108	-25	-101	-73	-66	-9	-104	-15	-76	-74	-148	-76	-119	-3197	3099	-4271	-19	-1458	11151	-3716	13	4137	9876	-6728	185	1708	13462	-10994	-264
0.775000	-26	38	85	-60	-110	-40	4	-13	-47	3	-77	-66	-96	-16	-30	-62	-102	34	-86	-36	-109	-26	-99	-70	-68	-6	-105	-17	-79	-73	-149	-79	-114	-3070	2986	-4378	42	-1644	10902	-3076	101	4393	9858	-6345	231	2074	13639	-11349	-334
0.775833	-25	39	92	-59	-108	-34	12	-12	-14	6	-72	-61	-95	-12	-29	-53	-99	35	-85	-34	-102	-23	-98	-65	-63	1	-85	-11	-69	-69	-146	-73	-98	-2933	2884	-4507	82	-1892	10687	-2436	167	4536	9802	-5891	246	2429	13789	-11689	-444
0.776667	-21	43	89	-56	-109	-23	15	-9	-15	8	-73	-62	-98	-5	-28	-57	-96	37	-82	-32	-101	-21	-96	-65	-61	2	-100	-14	-74	-70	-147	-70	-100	-2785	2790	-4657	355	-2198	10433	-1726	107	4560	9701	-5393	168	2753	13900	-12033	-360
0.777500	-21	43	88	-40	-109	-33	15	-11	-17	3	-70	-60	-97	-14	-28	-55	-97	37	-82	-26	-105	-21	-101	-63	-63	1	-100	-13	-70	-67	-145	-75	-110	-2621	2725	-4826	487	-2553	10196	-994	16	4469	9569	-4880	53	3040	13972	-12387	-316
0.778333	-23	45	89	-56	-108	-31	13	-12	-14	6	-72	-65	-97	-16	-29	-57	-97	38	-82	-30	-101	-22	-97	-66	-60	0	-98	-13	-70	-72	-145	-72	-102	-2451	2668	-5019	367	-2942	9988	-254	-10	4281	9407	-4373	-28	3256	13998	-12745	-339
0.779167	-25	44	89	-58	-107	-38	10	-11	-14	5	-69	-61	-92	-17	-25	-58	-96	35	-95	-30	-108	-24	-99	-65	-62	2	-99	-16	-73	-59	-146	-75	-69	-2252	2630	-5235	451	-3367	9824	469	-7	3949	9222	-3911	-68	3401	13990	-13111	-253
0.780000	-22	45	87	-56	-108	-33	16	-13	-18	4	-74	-64	-138	-22	-30	-58	-101	33	-86	-33	-105	-22	-100	-67	-64	-3	-101	-14	-73	-69	-147	-74	-6	-2053	2611	-5470	439	-3813	9721	1154	-48	3538	9027	-3520	-97	3461	13927	-13494	-142
0.780833	-25	41	88	-43	-109	-35	11	-15	-17	5	-73	-63	-96	-17	-30	-59	-98	34	-85	-33	-103	-24	-102	-68	-64	0	-110	-14	-75	-73	-150	-79	44	-1835	2617	-5732	390	-4280	9674	1757	-154	3036	8819	-3222	-161	3419	13824	-13865	-52
0.781667	-24	41	78	-61	-110	-35	9	-12	-19	3	-75	-42	-99	-22	-31	-60	-101	30	-88	-34	-102	-25	-100	-73	-63	-6	-100	-16	-74	-68	-150	-77	1	-1609	2636	-6012	359	-4754	9687	2262	-283	2466	8607	-3040	-274	3309	13671	-14237	-31
0.782500	-25	39	84	-59	-111	-36	11	-19	-22	2	-72	-64	-96	-19	-30	-59	-102	35	-86	-34	-109	-24	-82	-68	-65	-5	-98	-12	-73	-67	-136	-77	-13	-1375	2679	-6305	178	-5234	9756	2642	-375	1841	8392	-2986	-380	3094	13474	-14582	-88
0.783333	-27	40	89	-57	-107	-30	15	-14	-17	7	-70	-63	-116	-15	-28	-59	-102	33	-85	-29	-98	-21	-99	-67	-63	1	-97	-12	-72	-67	-149	-73	-4	-1133	2737	-6605	-9	-5715	9862	2864	-474	1166	8172	-3077	-508	2792	13217	-14894	-83
0.784167	-32	44	91	-57	-104	-31	15	-14	-21	6	-73	-62	-95	-15	-28	-57	-99	36	-84	-28	-102	-19	-96	-68	-63	0	-98	-12	-72	-64	-150	-76	-15	-889	2812	-6910	-117	-6190	9992	2898	-598	456	7941	-3322	-546	2405	12909	-15163	-25
0.785000	-24	44	88	-13	-104	-29	15	-13	-15	8	-72	-61	-92	-12	-28	-58	-97	34	-86	-30	-102	-21	-95	-66	-61	1	-99	-12	-76	-66	-143	-75	-60	-645	2900	-7212	-127	-6663	10123	2723	-661	-264	7701	-3718	-514	1950	12526	-15367	6
0.785833	-21	44	90	-57	-107	-32	16	-15	-15	5	-67	-65	-96	-15	-30	-57	-100	26	-84	-33	-105	-23	-97	-67	-65	0	-100	-14	-78	-70	-145	-78	-122	-400	3008	-7502	-162	-7120	10232	2314	-659	-986	7441	-4269	-517	1434	12073	-15518	5
0.786667	-26	40	86	-60	-110	-35	10	-16	-21	7	-73	-63	-100	-18	-30	-44	-101	32	-87	-34	-109	-23	-97	-67	-67	-3	-98	-15	-74	-67	-148	-76	-148	-154	3121	-7762	-176	-7553	10295	1655	-686	-1691	7157	-4951	-469	879	11532	-15575	4
0.787500	-27	39	86	-58	-139	-31	13	-15	-21	3	-72	-66	-99	-18	-29	-60	-103	23	-85	-32	-105	-22	-96	-69	-67	-1	-98	-14	-41	-69	-148	-77	-119	94	3255	-7995	-79	-7947	10297	743	-675	-2369	6856	-5761	-428	293	10888	-15563	27
0.788333	-27	41	90	-58	-110	-33	32	-14	-16	5	-72	-41	-98	-16	-29	-60	-97	34	-84	-33	-105	-24	-101	-68	-63	0	-99	-12	-68	-69	-147	-75	-96	345	3397	-8179	21	-8307	10203	-424	-589	-3008	6514	-6694	-387	-296	10171	-15464	58
0.789167	-24	42	89	-56	-109	-35	13	-15	-14	5	-69	-65	-97	-19	-29	-59	-96	33	-84	-33	-107	-22	-98	-67	-62	0	-91	-12	-74	-91	-148	-76	-133	592	3548	-8323	84	-8602	10009	-1857	-558	-3601	6136	-7699	-264	-880	9339	-15296	54
0.790000	-24	43	87	-58	-112	-35	26	-17	-21	6	-74	-65	-92	-19	-30	-48	-102	30	-88	-34	-108	-23	-99	-70	-66	-4	-100	-14	-77	-69	-142	-75	-129	833	3710	-8409	15	-8843	9692	-3528	-544	-4137	5719	-8778	-144	-1436	8406	-15052	64
0.790833	-84	37	87	-61	-112	-35	13	-19	-21	4	-72	-67	-97	-19	-28	-64	-101	22	-87	-33	-105	-22	-98	-67	-66	-3	-102	-15	-72	-69	-148	-77	-87	1089	3880	-8441	-114	-9000	9254	-5413	-589	-4597	5270	-9893	-100	-1945	7373	-14740	85
0.791667	-27	36	78	-61	-109	-35	13	-17	-19	5	-102	-64	-96	-18	-27	-59	-99	34	-85	-31	-104	-23	-97	-67	-64	-4	-97	-14	-74	-43	-145	-74	-64	1350	4067	-8428	-155	-9076	8693	-7474	-667	-4989	4786	-11028	-122	-2388	6235	-14363	56
0.792500	-26	41	78	-61	-111	-35	16	-16	-16	6	-70	-66	-95	-17	-27	-59	-99	34	-91	-33	-107	-21	-96	-65	-63	0	-97	-17	-74	-68	-146	-74	-75	1604	4255	-8366	-109	-9048	8011	-9686	-668	-5293	4274	-12153	-149	-2757	5006	-13935	76
0.793333	-25	42	87	-59	-109	-31	16	-14	-18	4	-75	-65	-99	-16	-29	-58	-103	35	-86	-32	-107	-21	-97	-69	-69	-4	-102	-16	-74	-69	-146	-77	-79	1864	4467	-8275	-122	-8917	7260	-11993	-647	-5515	3731	-13254	-167	-3033	3705	-13457	105
0.794167	-28	40	82	-69	-111	-35	13	-15	-18	4	-75	-65	-97	-15	-27	-60	-101	33	-86	-35	-104	-22	-99	-67	-67	-5	-100	-15	-72	-72	-147	-78	-63	2123	4689	-8169	-350	-8677	6333	-14371	-737	-5645	3179	-14299	-257	-3203	2349	-12933	64
0.795000	-26	42	87	-62	-110	-36	13	-17	-26	5	-74	-65	-99	-17	-27	-60	-100	32	-87	-33	-109	-22	-100	-69	-67	-5	-96	-16	-77	-72	-147	-75	-137	2386	4926	-8057	-603	-8315	5369	-16747	-778	-5691	2624	-15254	-352	-3257	968	-12378	119
0.795833	-24	38	88	-63	-110	-34	16	-15	-19	5	-72	-40	-93	-13	-25	-56	-97	37	-81	-33	-107	-22	-99	-66	-65	-14	-94	-13	-74	-67	-144	-75	-120	2653	5183	-7958	-514	-7844	4351	-19064	-655	-5647	2082	-16121	-370	-3177	-423	-11789	121
0.796667	-25	44	96	-55	-107	-30	5	-11	-13	11	-68	-52	-96	-14	-27	-56	-95	36	-81	-30	-101	-21	-98	-65	-62	-1	-96	-13	-73	-72	-148	-74	-101	2916	5452	-7888	-302	-7266	3308	-21272	-514	-5522	1550	-16884	-398	-3004	-1803	-11183	125
0.797500	-23	44	94	-58	-111	-33	13	-13	-15	9	-72	-65	-96	-13	-25	-56	-101	37	-83	-33	-105	-22	-98	-66	-66	-1	-98	-14	-74	-53	-144	-74	-64	3174	5738	-7868	-146	-6585	2252	-23334	-313	-5323	1040	-17532	-419	-2697	-3129	-10562	70
0.798333	-24	43	91	-59	-111	-35	-10	-17	-19	6	-73	-65	-113	-16	-30	-69	-98	36	-83	-35	-109	-24	-99	-69	-62	-3	-100	-17	-75	-72	-150	-77	-105	3430	6019	-7907	119	-5819	1213	-25200	-139	-5039	553	-18059	-396	-2288	-4385	-9980	12
0.799167	-16	40	88	-64	-108	-38	10	-16	-19	4	-76	-67	-96	-21	-28	-60	-98	33	-83	-40	-104	-24	-101	-70	-65	-4	-99	-13	-67	-70	-148	-77	-108	3684	6342	-8006	370	-4976	214	-26846	-49	-4724	99	-18443	-262	-1779	-5532	-9415	61
0.800000	-24	41	87	-58	-107	-34	5	-17	-16	4	-75	-64	-97	-17	-32	-64	-98	33	-83	-33	-102	-24	-102	-70	-64	-3	-100	-14	-74	-74	-148	-78	-93	3930	6658	-8178	498	-4043	-734	-28220	67	-4340	-325	-18710	-190	-1197	-6549	-8904	92
0.800833	-23	40	88	-60	-111	-36	10	-18	-21	2	-75	-68	-100	-15	-29	-60	-102	36	-83	-34	-105	-11	-75	-70	-69	-4	-102	-15	-76	-70	-149	-77	-110	4173	6979	-8423	478	-3108	-1617	-29319	114	-3916	-721	-18847	-214	-562	-7415	-8475	110
0.801667	-26	39	86	-60	-109	-33	15	-16	-30	3	-74	-64	-97	-14	-29	-58	-101	32	-85	-32	-105	-25	-97	-68	-66	-3	-100	-13	-70	-65	-141	-79	-93	4409	7309	-8733	244	-2129	-2418	-30126	89	-3470	-1098	-18860	-167	114	-8119	-8153	131
0.802500	-26	44	89	-60	-107	-33	15	-15	-16	5	-75	-62	-95	-14	-30	-59	-97	37	-84	-31	-102	-21	-100	-66	-64	-1	-101	-12	-42	-68	-146	-75	-66	4643	7633	-9107	151	-1148	-3138	-30641	89	-3005	-1465	-18769	-132	802	-8651	-7952	88
0.803333	-24	44	90	-57	-104	-31	16	-34	-14	8	-69	-60	-120	-14	-26	-56	-97	37	-74	-32	-102	-21	-95	-63	-61	1	-95	-12	-70	-66	-144	-73	-95	4899	7949	-9531	226	-174	-3784	-30881	155	-2524	-1844	-18568	-129	1480	-9013	-7904	107
0.804167	-6	50	92	-57	-105	-22	18	-13	-16	5	-72	-60	-94	-12	-25	-56	-96	36	-82	-24	-100	-19	-96	-74	-63	0	-99	-11	-69	-65	-143	-73	-96	5093	8252	-9988	208	769	-4359	-30854	249	-2045	-2237	-18287	-66	2120	-9218	-8021	150
0.805000	-23	36	93	-58	-107	-30	30	-11	-16	6	-68	-59	-99	-11	-27	-57	-95	39	-80	-31	-101	-19	-98	-66	-60	2	-97	-9	-69	-65	-145	-73	-64	5318	8538	-10476	163	1659	-4882	-30582	227	-1575	-2679	-17943	39	2704	-9290	-8317	78
0.805833	-18	46	91	-58	-108	-32	12	-12	-15	7	-69	-65	-108	-16	-28	-58	-101	38	-83	-45	-110	-19	-97	-65	-65	0	-96	-14	-73	-68	-147	-73	-63	5536	8807	-10983	107	2499	-5348	-30093	198	-1111	-3181	-17549	98	3219	-9262	-8793	34
0.806667	-24	44	88	-63	-113	-34	12	-13	-19	7	-70	-64	-98	-17	-31	-62	-98	34	-88	-36	-108	-26	-101	-69	-65	-5	-102	-16	-74	-73	-149	-82	-98	5756	9054	-11481	60	3233	-5804	-29410	141	-664	-3765	-17127	140	3658	-9163	-9447	94
0.807500	-31	41	84	-62	-113	-36	10	-19	-21	-1	-75	-68	-97	-19	-33	-64	-102	34	-73	-29	-105	-21	-101	-67	-65	0	-100	-13	-74	-68	-150	-79	-108	5987	9282	-11962	113	3964	-6239	-28566	40	-216	-4439	-16689	125	4009	-9042	-10259	135
0.808333	-26	44	89	-60	-111	-34	10	-15	-18	3	-72	-65	-96	-13	-32	-58	-100	29	-86	-32	-105	-24	-102	-69	-65	-1	-103	-43	-74	-68	-147	-76	-102	6220	9486	-12423	-14	4574	-6686	-27590	0	220	-5243	-16251	44	4278	-8943	-11216	75
0.809167	-25	42	85	-59	-110	-31	16	-11	-17	1	-70	-64	-95	-13	-29	-56	-102	35	-82	-31	-104	-21	-100	-79	-65	-3	-98	-12	-74	-65	-147	-79	-115	6460	9670	-12856	-40	5107	-7165	-26512	-79	664	-6172	-15840	43	4456	-8925	-12276	0
0.810000	-24	42	94	-57	-108	-31	13	-14	-18	1	-68	-62	-96	-14	-29	-61	-98	35	-82	-30	-103	-17	-101	-69	-63	-3	-99	-13	-73	-68	-154	-75	-105	6703	9830	-13256	17	5553	-7696	-25360	-233	1107	-7240	-15462	44	4553	-9025	-13405	9
0.810833	-22	44	91	-55	-108	-33	16	-11	-15	5	-68	-61	-95	-17	-27	-56	-98	37	-69	-30	-103	-19	-100	-67	-60	4	-99	-15	-73	-67	-145	-74	-104	6956	9966	-13633	-116	5920	-8291	-24175	-320	1568	-8445	-15137	45	4583	-9289	-14559	49
0.811667	-23	45	92	-55	-113	-30	15	-11	-17	5	-72	-61	-94	-11	-30	-58	-97	35	-83	-27	-103	-24	-100	-67	-62	1	-99	-11	-72	-65	-144	-74	-92	7215	10091	-13978	-269	6209	-8963	-22974	-326	2048	-9789	-14860	30	4559	-9752	-15697	73
0.812500	-27	42	89	-57	-105	-31	16	-10	-18	5	-68	-60	-92	-14	-27	-58	-100	13	-84	-30	-105	-19	-104	-66	-66	0	-97	-12	-73	-65	-146	-75	-120	7480	10186	-14311	-201	6422	-9721	-21774	-256	2560	-11265	-14635	-10	4496	-10434	-16747	51
0.813333	-21	43	90	-59	-103	-31	27	-12	-16	4	-72	-62	-97	-14	-22	-59	-98	37	-87	-29	-104	-18	-96	-65	-63	0	-100	-13	-74	-67	-146	-74	-108	7749	10269	-14635	-113	6566	-10563	-20586	-218	3110	-12871	-14467	62	4410	-11357	-17675	22
0.814167	-9	43	89	-58	-111	-32	13	-13	-19	3	-72	-62	-98	-14	-29	-60	-98	29	-84	-34	-107	-17	-102	-70	-66	-3	-99	-14	-74	-68	-150	-75	-132	8018	10326	-14969	-50	6639	-11503	-19405	-127	3715	-14581	-14355	126	4315	-12517	-18422	35
0.815000	-25	40	88	-59	-111	-38	10	-16	-7	1	-75	-67	-103	-16	-30	-59	-103	29	-88	-36	-107	-23	-99	-73	-62	-4	-101	-17	-77	-74	-149	-76	-156	8287	10371	-15319	-133	6659	-12527	-18282	-104	4359	-16369	-14284	-26	4233	-13905	-18953	3
0.815833	-27	41	85	-62	-112	-36	10	-4	-17	3	-74	-64	-97	-15	-28	-73	-101	34	-85	-32	-104	-21	-101	-68	-64	0	-98	-9	-74	-66	-156	-74	-141	8553	10406	-15692	-165	6626	-13618	-17172	-263	5056	-18197	-14240	-236	4178	-15485	-19214	-30
0.816667	-23	41	90	-57	-107	-31	16	-7	-22	8	-68	-62	-97	-14	-28	-57	-102	36	-84	-29	-99	-19	-100	-70	-64	1	-97	-11	-72	-68	-148	-72	-110	8814	10413	-16110	-68	6536	-14773	-16099	-382	5796	-20046	-14221	-331	4143	-17254	-19198	33
0.817500	-25	43	87	-58	-111	-38	15	-15	-18	6	-69	-61	-97	-15	-26	-57	-100	34	-81	-51	-105	-21	-100	-73	-61	0	-96	-14	-75	-68	-148	-74	-139	9071	10399	-16568	-94	6392	-15963	-15062	-335	6556	-21878	-14210	-367	4144	-19142	-18880	40
0.818333	-25	43	89	-56	-107	-33	-6	-13	-16	5	-73	-63	-96	-13	-28	-59	-100	34	-83	-30	-107	-21	-99	-60	-62	-1	-97	-7	-73	-68	-146	-74	-191	9311	10361	-17067	-95	6201	-17179	-14061	-256	7327	-23660	-14186	-285	4174	-21094	-18254	-45
0.819167	-22	43	87	-57	-107	-33	13	-14	-18	3	-70	-67	-94	-12	-27	-113	-101	33	-80	-31	-107	-35	-100	-72	-64	0	-100	-12	-70	-67	-149	-74	-246	9547	10295	-17615	-8	5932	-18401	-13094	-218	8078	-25338	-14136	-68	4233	-23041	-17360	-62
0.820000	-29	43	96	-57	-109	-35	12	-13	-18	0	-73	-62	-96	-14	-29	-58	-102	34	-84	-30	-108	-8	-101	-72	-65	-1	-98	-14	-76	-70	-147	-94	-264	9764	10205	-18202	-13	5644	-19594	-12169	-115	8783	-26871	-14050	20	4284	-24922	-16201	-47
0.820833	-26	42	86	-60	-111	-33	11	-15	-19	4	-74	-62	-95	-13	-29	-59	-100	30	-82	-30	-105	-23	-100	-69	-65	-5	-103	-15	-74	-69	-148	-75	-211	9958	10076	-18815	-101	5282	-20741	-11279	-127	9398	-28223	-13912	-27	4339	-26658	-14821	-14
0.821667	-27	40	84	-61	-108	-34	16	-14	-19	8	-73	-63	-98	-13	-28	-58	-105	32	-84	-29	-105	-22	-100	-69	-48	0	-99	-12	-72	-72	-147	-74	-173	10178	9917	-19441	-222	4852	-21812	-10489	-185	9896	-29350	-13698	-81	4373	-28193	-13255	-10
0.822500	-27	42	89	-58	-109	-33	13	-35	-15	7	-73	-66	-98	-14	-27	-80	-100	33	-80	-31	-105	-22	-100	-67	-63	0	-99	-17	-74	-68	-146	-73	-188	10370	9718	-20064	-469	4364	-22792	-9748	-289	10236	-30240	-13416	-59	4375	-29477	-11568	-41
0.823333	-26	43	88	-61	-109	-33	9	-15	-6	7	-72	-66	-96	-14	-29	-60	-100	34	-85	-33	-104	-22	-102	-68	-66	-1	-109	-10	-77	-72	-147	-76	-146	10549	9476	-20681	-734	3804	-23663	-9086	-406	10391	-30874	-13050	68	4290	-30470	-9823	-12
0.824167	-26	41	85	-60	-113	-36	10	-15	-19	-6	-74	-68	-99	-16	-28	-57	-100	34	-82	-27	-103	-21	-97	-68	-62	0	-98	-10	-73	-67	-145	-73	-29	10729	9202	-21258	-644	3196	-24409	-8503	-357	10337	-31233	-12601	229	4140	-31134	-8076	10
0.825000	-26	44	88	-60	-107	-32	16	-12	-17	9	-70	-63	-93	-13	-28	-57	-99	41	-80	-32	-105	-19	-101	-66	-63	1	-98	-13	-69	-65	-144	-74	19	10895	8886	-21793	-466	2514	-25024	-8026	-187	10062	-31317	-12073	264	3900	-31468	-6406	-58
0.825833	-26	46	87	-58	-109	-31	12	-9	-21	9	-75	-63	-100	-15	-31	-60	-102	34	-81	-31	-105	-22	-100	-69	-67	0	-99	-9	-77	-69	-145	-78	32	11060	8524	-22268	-230	1791	-25521	-7658	-16	9540	-31133	-11469	274	3556	-31479	-4881	-170
0.826667	-1	41	86	-60	-112	-35	10	-15	-19	4	-72	-64	-99	-18	-31	-60	-114	34	-83	-34	-108	-40	-101	-68	-67	-1	-101	-15	-75	-68	-147	-77	61	11219	8120	-22675	109	1035	-25813	-7400	187	8780	-30684	-10789	282	3106	-31171	-3545	-169
0.827500	-24	39	86	-60	-107	-39	13	-14	-17	5	-62	-63	-97	-18	-32	-61	-107	34	-82	-33	-105	-24	-99	-73	-63	0	-99	-13	-77	-69	-147	-80	78	11379	7685	-22996	430	287	-25987	-7259	369	7806	-29991	-10048	237	2540	-30581	-2422	-28
0.828333	-27	41	135	-59	-109	-35	10	-14	-18	8	-73	-63	-95	-16	-29	-60	-102	35	-101	-29	-108	-21	-101	-73	-66	-1	-99	-13	-78	-65	-144	-74	99	11536	7217	-23234	486	-505	-26013	-7232	370	6623	-29070	-9259	183	1880	-29749	-1606	-59
0.829167	-28	42	89	-60	-113	-31	19	-11	-21	-12	-72	-63	-100	-15	-29	-63	-102	36	-83	-32	-107	-21	-99	-67	-65	0	-99	-11	-74	-68	-144	-84	123	11690	6722	-23390	402	-1254	-25905	-7320	277	5271	-27964	-8415	177	1125	-28732	-1111	-165
0.830000	-22	43	93	-59	-109	-31	13	-13	-19	5	-74	-63	-97	-15	-28	-58	-100	36	-82	-31	-102	-24	-98	-68	-66	-1	-94	-12	-70	-68	-143	-76	89	11849	6210	-23466	425	-1967	-25671	-7516	183	3777	-26712	-7567	228	300	-27593	-953	-94
0.830833	-23	41	86	-57	-105	-32	12	-12	-14	6	-51	-62	-75	-16	-30	-61	-101	36	-84	-32	-104	-24	-98	-69	-62	0	-99	-13	-63	-69	-146	-78	98	11993	5675	-23473	546	-2624	-25329	-7811	132	2204	-25363	-6721	242	-579	-26381	-1142	-59
0.831667	-24	40	89	-60	-110	-35	13	-13	-22	4	-73	-64	-93	-17	-29	-57	-102	34	-84	-35	-104	-23	-98	-72	-68	-3	-105	-15	-77	-68	-147	-76	148	12133	5140	-23410	560	-3203	-24892	-8174	119	593	-23964	-5908	170	-1479	-25167	-1678	-136
0.832500	-28	37	82	-66	-113	-34	10	-15	-23	5	-76	-66	-100	-17	-58	-62	-102	33	-87	-32	-107	-23	-99	-70	-66	-3	-99	-13	-74	-68	-152	-75	124	12270	4619	-23295	490	-3709	-24375	-8603	119	-987	-22553	-5137	62	-2375	-23996	-2535	-110
0.833333	-26	41	89	-60	-111	-34	12	-14	-23	5	-75	-64	-98	-15	-33	-60	-103	34	-84	-46	-110	-22	-99	-74	-68	-1	-94	-17	-76	-70	-145	-78	98	12391	4121	-23135	363	-4072	-23793	-9082	50	-2507	-21176	-4442	-4	-3238	-22931	-3677	-83
0.834167	-26	40	85	-61	-111	-33	7	-15	-21	4	-73	-62	-97	-45	-34	-62	-121	30	-85	-34	-108	-26	-99	-70	-65	-3	-99	-13	-75	-70	-148	-76	96	12496	3652	-22948	120	-4338	-23164	-9582	-76	-3908	-19882	-3852	-55	-4031	-21998	-5075	-121
0.835000	-25	42	88	-60	-113	-35	11	-15	-21	4	-74	-68	-97	-17	-32	-58	-99	35	-83	-31	-108	-22	-98	-73	-65	-1	-98	-16	-76	-69	-150	-78	119	12590	3233	-22744	-61	-4495	-22496	-10100	-177	-5150	-18713	-3391	-167	-4735	-21228	-6682	-130
0.835833	-26	43	90	-60	-110	-32	9	-17	-18	7	-82	-64	-95	-16	-31	-60	-100	37	-84	-32	-107	-23	-100	-66	-67	0	-97	-12	-72	-62	-149	-74	103	12668	2875	-22528	24	-4535	-21811	-10587	-191	-6195	-17694	-3077	-246	-5317	-20620	-8431	-124
0.836667	-32	45	92	-58	-108	-32	16	-12	-16	11	-67	-61	-96	-9	-42	-58	-98	37	-81	-27	-103	-21	-98	-64	-59	2	-96	-15	-72	-67	-146	-74	70	12726	2592	-22321	29	-4462	-21117	-11056	-128	-7009	-16861	-2943	-263	-5766	-20187	-10297	-119
0.837500	-23	47	92	-55	-112	-30	16	26	-15	11	-66	-63	-94	-13	-30	-55	-96	38	-80	-32	-103	-19	-97	-66	-63	1	-97	-11	-72	-65	-146	-64	112	12763	2390	-22132	12	-4298	-20434	-11484	-55	-7603	-16213	-3000	-274	-6072	-19907	-12200	-128
0.838333	-19	44	91	-59	-108	-28	18	-12	-15	10	-69	-63	-93	-13	-28	-58	-98	60	-80	-30	-103	-17	-94	-66	-61	3	-108	-12	-69	-66	-145	-72	210	12784	2290	-21964	-112	-4040	-19754	-11864	-76	-7938	-15759	-3262	-271	-6232	-19755	-14078	-116
0.839167	-25	45	90	-58	-108	-32	12	-14	-16	8	-70	-62	-94	-14	-28	-57	-101	37	-82	-28	-102	-22	-98	-67	-63	0	-97	-10	-72	-67	-147	-73	279	12799	2291	-21818	-335	-3726	-19097	-12200	-255	-8035	-15496	-3734	-232	-6256	-19698	-15881	-99
0.840000	-30	43	89	-60	-109	-33	13	-15	-22	8	-72	-64	-99	-14	-29	-59	-103	35	-85	-53	-107	-22	-100	-69	-66	0	-98	-15	-74	-70	-148	-78	215	12803	2404	-21712	-504	-3362	-18447	-12476	-418	-7888	-15409	-4424	-355	-6149	-19685	-17562	-109
0.840833	-30	41	86	-62	-119	-35	10	-17	-24	3	-75	-66	-99	-17	-30	-60	-101	36	-84	-31	-108	-22	-100	-68	-66	-1	-97	-14	-72	-67	-149	-76	177	12820	2646	-21632	-600	-2971	-17824	-12694	-448	-7536	-15468	-5317	-530	-5943	-19677	-19065	-100
0.841667	-26	42	88	-59	-108	-32	12	-15	-19	9	-68	-64	-97	-16	-28	-57	-100	35	-84	-31	-105	-19	-95	-67	-64	0	-98	-13	-72	-68	-147	-75	143	12840	3005	-21594	-599	-2576	-17219	-12870	-468	-6994	-15649	-6407	-517	-5656	-19631	-20379	-99
0.842500	-22	44	93	-56	-107	-31	16	20	-15	8	-70	-64	-95	-13	-26	-56	-96	37	-83	-29	-103	-21	-96	-65	-62	-1	-100	-12	-70	-66	-144	-72	78	12907	3483	-21581	-500	-2188	-16635	-13004	-455	-6305	-15913	-7679	-421	-5330	-19500	-21458	-25
0.843333	-24	41	80	-58	-105	-30	18	-12	-16	8	-67	-61	-91	-11	-25	-56	-98	37	-81	-30	-103	-16	-95	-65	-61	1	-97	-10	-73	-65	-144	-70	51	12944	4061	-21606	-311	-1843	-16071	-13119	-361	-5495	-16231	-9117	-375	-4992	-19263	-22290	20
0.844167	-25	46	93	-56	-108	-29	13	-11	-14	11	-68	-62	-97	-11	-23	-52	-96	45	-80	-27	-103	-17	-95	-63	-60	3	-97	-10	-74	-67	-143	-72	34	13040	4727	-21656	-82	-1542	-15519	-13218	-346	-4613	-16553	-10684	-341	-4689	-18876	-22861	-32
0.845000	-13	45	93	-59	-109	-32	17	-10	-15	12	-68	-59	-94	-10	-24	-52	-110	41	-82	-29	-100	-19	-95	-64	-59	3	-99	-10	-68	-65	-139	-68	1	13156	5461	-21740	127	-1301	-14983	-13335	-318	-3705	-16846	-12339	-280	-4440	-18337	-23172	-33
0.845833	-72	43	92	-55	-107	-30	17	-12	-16	11	-67	-61	-94	-14	-25	-56	-98	39	-80	-28	-102	-19	-96	-67	-61	0	-99	-12	-73	-67	-146	-76	-59	13305	6234	-21843	311	-1127	-14460	-13449	-230	-2803	-17072	-14046	-169	-4292	-17649	-23247	-12
0.846667	-24	40	93	-59	-110	-39	13	-16	-18	8	-72	-63	-96	-11	-28	-50	-98	38	-82	-30	-107	-22	-93	-66	-63	0	-99	-12	-74	-69	-147	-74	-91	13479	6998	-21962	300	-1021	-13946	-13610	-73	-1945	-17194	-15766	-146	-4255	-16787	-23084	-12
0.847500	-27	45	91	-56	-110	-34	17	-14	-18	-1	-72	-65	-101	-16	-27	-58	-98	34	-84	-32	-105	-22	-99	-66	-64	1	-100	-15	-70	-69	-147	-73	-119	13669	7721	-22094	154	-982	-13436	-13814	-5	-1183	-17187	-17457	-215	-4361	-15784	-22710	34
0.848333	-27	41	88	-57	-112	-38	13	-16	-19	4	-76	-64	-99	-15	-30	-60	-100	34	-79	-32	-115	-24	-100	-69	-67	-3	-103	-13	-76	-73	-147	-76	-183	13866	8355	-22232	-118	-1009	-12940	-14081	16	-526	-16996	-19080	-184	-4614	-14670	-22158	30
0.849167	-27	40	88	-60	-113	-31	11	-7	-22	3	-76	-63	-100	-17	-31	-63	-77	33	-81	-32	-107	-23	-98	-70	-63	0	-101	3	-73	-69	-147	-77	-190	14060	8865	-22368	-155	-1084	-12446	-14406	123	-4	-16699	-20587	-97	-5011	-13474	-21468	-9
0.850000	-24	47	92	-58	-111	-34	13	-15	-15	6	-72	-62	-97	-13	-27	-59	-101	37	-81	-30	-105	-27	-100	-68	-68	0	-102	-11	-75	-68	-147	-77	-164	14236	9203	-22496	-63	-1214	-11957	-14806	252	356	-16209	-21948	-43	-5568	-12220	-20671	43
0.850833	-25	40	87	-58	-111	-33	12	-13	-21	5	-74	-61	-98	-16	-29	-60	-101	33	-87	-30	-108	-24	-99	-67	-66	-1	-112	-13	-75	-70	-143	-75	-168	14372	9322	-22624	-7	-1373	-11474	-15276	280	550	-15550	-23136	-4	-6237	-10964	-19807	84
0.851667	-28	42	88	-56	-107	-35	15	-14	-19	8	-75	-60	-98	-14	-28	-58	-99	32	-81	-31	-103	-19	-97	-68	-65	0	-100	-13	-72	-68	-146	-75	-174	14472	9197	-22741	191	-1565	-11002	-15813	248	571	-14749	-24118	-24	-7028	-9740	-18907	98
0.852500	-26	42	85	-56	-109	-31	15	-12	-16	4	-73	-63	-93	-16	-28	-60	-101	34	-84	-32	-104	-22	-98	-67	-63	1	-102	-12	-74	-66	-147	-94	-190	14502	8785	-22862	271	-1769	-10542	-16436	282	416	-13819	-24877	-67	-7914	-8587	-18013	141
0.853333	-22	41	84	-58	-110	-31	13	-12	-18	3	-77	-64	-96	-14	-29	-59	-99	30	-82	-41	-107	-22	-97	-65	-66	0	-104	-14	-74	-52	-149	-79	-264	14459	8078	-22971	227	-1984	-10093	-17037	227	94	-12778	-25398	-196	-8858	-7538	-17166	139
0.854167	-26	40	85	-60	-108	-33	11	0	-16	4	-77	-64	-96	-14	-30	-59	-76	35	-83	-33	-105	-23	-100	-69	-67	0	-102	-13	-81	-68	-148	-76	-264	14336	7055	-23089	251	-2205	-9655	-17698	162	-389	-11667	-25675	-309	-9827	-6664	-16386	145
0.855000	-39	38	85	-60	-108	-31	9	-13	-17	4	-75	-64	-97	-16	-32	-58	-98	33	-84	-32	-105	-23	-103	-70	-66	0	-103	-13	-75	-74	-149	-76	-223	14116	5722	-23209	58	-2428	-9218	-18368	124	-1011	-10521	-25705	-393	-10792	-5953	-15708	205
0.855833	-26	42	85	-58	-114	-42	10	-13	-19	5	-74	-62	-100	-13	-29	-58	-99	35	-83	-32	-107	-24	-100	-66	-64	1	-100	-10	-69	-69	-147	-76	-229	13805	4072	-23346	-161	-2650	-8823	-19022	92	-1753	-9381	-25497	-428	-11710	-5434	-15126	220
0.856667	-24	44	85	-61	-107	-30	12	-15	-16	5	-75	-65	-102	-15	-29	-58	-99	34	-83	-31	-104	-22	-99	-69	-63	0	-102	-12	-74	-70	-150	-79	-204	13385	2135	-23503	-233	-2873	-8430	-19639	105	-2602	-8279	-25075	-339	-12569	-5122	-14680	213
0.857500	-26	38	89	-61	-111	-34	9	-16	-22	3	-74	-65	-94	-15	-33	-61	-101	33	-83	-33	-105	-24	-101	-72	-64	0	-100	-11	-73	-69	-148	-79	-184	12884	-50	-23686	-535	-3101	-8061	-20202	8	-3518	-7256	-24448	-200	-13331	-5003	-14351	231
0.858333	-22	40	86	-59	-107	-32	11	-15	-21	5	-73	-61	-94	-15	-30	-79	-99	34	-85	-32	-105	-23	-100	-70	-63	-1	-98	-10	-75	-70	-150	-77	-185	12281	-2432	-23896	-796	-3349	-7701	-20689	-62	-4502	-6331	-23637	-111	-13986	-5079	-14152	234
0.859167	-26	39	86	-59	-111	-35	12	-12	-17	5	-73	-62	-97	10	-30	-57	-101	35	-83	-33	-104	-22	-100	-70	-64	0	-102	-12	-76	-68	-148	-76	-201	11594	-4931	-24141	-704	-3615	-7361	-21094	-34	-5523	-5545	-22687	-24	-14515	-5322	-14061	262
0.860000	-26	41	85	-59	-108	-33	10	-14	-18	3	-74	-63	-96	-14	-9	-58	-100	30	-84	-33	-104	-22	-102	-87	-66	-3	-102	-12	-75	-70	-147	-77	-212	10827	-7521	-24422	-623	-3917	-7035	-21380	-112	-6547	-4909	-21627	-42	-14916	-5706	-14071	253
0.860833	-25	46	84	-62	-112	-33	20	-17	-23	19	-73	-65	-95	-15	-29	-59	-99	35	-84	-34	-104	-24	-99	-74	-73	-5	-101	3	-73	-67	-147	-79	-193	9993	-10126	-24740	-440	-4258	-6728	-21559	-152	-7566	-4438	-20476	-102	-15190	-6193	-14149	285
0.861667	-27	39	85	-61	-109	-32	12	-13	-16	9	-70	-68	-94	-17	-29	-59	-102	34	-86	-31	-120	-23	-99	-69	-63	0	-98	-11	-74	-69	-146	-75	-204	9092	-12663	-25089	-99	-4651	-6428	-21619	-76	-8552	-4134	-19281	-48	-15357	-6746	-14278	286
0.862500	-27	44	88	-58	-103	-32	15	-16	-18	6	-72	-64	-98	-14	-28	-58	-99	33	-83	-32	-103	-19	-96	-68	-66	-1	-99	6	-72	-66	-146	-75	-180	8135	-15078	-25482	108	-5102	-6139	-21564	-13	-9502	-4000	-18056	-55	-15389	-7328	-14422	209
0.863333	-25	26	90	-58	-107	-31	16	-15	-17	8	-68	-62	-93	-13	-28	-58	-99	35	-81	-32	-104	-19	-98	-67	-68	4	-98	-12	-72	-66	-147	-76	-147	7136	-17293	-25848	158	-5620	-5861	-21395	75	-10396	-4014	-16835	-103	-15348	-7892	-14563	265
0.864167	-21	45	92	-59	-111	-31	13	-16	-16	7	-69	-65	-97	-12	-26	-56	-98	39	-81	-30	-101	-22	-98	-66	-63	0	-99	-11	-75	-69	-145	-75	-116	6103	-19250	-26246	110	-6214	-5592	-21117	154	-11230	-4172	-15662	-130	-15249	-8400	-14665	290
0.865000	-26	42	90	-60	-109	-32	12	-13	-16	9	-72	-65	-97	-13	-27	-58	-108	37	-84	-35	-110	-25	-100	-67	-63	0	-101	-14	-75	-68	-148	-78	-128	5035	-20907	-26652	43	-6897	-5326	-20755	45	-11946	-4438	-14550	-191	-15106	-8826	-14718	217
0.865833	-28	34	86	-64	-113	-33	10	-25	-22	5	-75	-66	-101	-18	-30	-63	-103	33	-84	-33	-107	-24	-97	-69	-65	-1	-104	-14	-77	-72	-149	-76	-174	3944	-22233	-27055	-137	-7649	-5054	-20314	-62	-12694	-4786	-13518	-233	-14946	-9127	-14692	230
0.866667	-28	39	84	-60	-113	-38	10	-17	-19	3	-75	-68	-100	-17	-30	-61	-99	30	-85	-36	-110	-25	-99	-70	-66	-5	-100	-15	-74	-73	-149	-78	-202	2823	-23191	-27439	-182	-8490	-4775	-19815	-12	-13324	-5181	-12583	-257	-14788	-9291	-14567	219
0.867500	-25	39	89	-62	-122	-35	11	-14	-16	7	-70	-75	-101	-19	-30	-61	-101	34	-85	-38	-107	-24	-101	-69	-65	-4	-100	-16	-78	-72	-151	-77	-171	1693	-23779	-27799	-81	-9402	-4491	-19274	-14	-13883	-5584	-11754	-259	-14659	-9302	-14348	108
0.868333	-25	39	88	-61	-111	-35	12	-15	-18	4	-72	-64	-98	-16	-4	-60	-103	36	-83	-32	-109	-23	-101	-69	-66	-1	-101	-15	-73	-68	-147	-77	-151	547	-23988	-28127	-59	-10398	-4190	-18716	-82	-14386	-5969	-11038	-203	-14577	-9154	-14024	106
0.869167	-24	41	89	-62	-110	-31	11	-13	-19	6	-73	-64	-96	-17	-30	-61	-100	36	-83	-33	-105	-23	-101	-68	-63	-1	-98	-13	-91	-70	-150	-75	-149	-601	-23847	-28421	2	-11465	-3868	-18147	-95	-14835	-6294	-10453	-165	-14555	-8846	-13605	86
0.870000	-24	41	89	-59	-108	-32	13	-15	-18	6	-72	-63	-96	-17	-25	-58	-97	36	-82	-32	-103	-21	-100	-68	-59	-1	-95	-15	-70	-67	-144	-74	-128	-1752	-23389	-28679	84	-12601	-3504	-17599	-22	-15239	-6542	-9993	-109	-14605	-8402	-13097	2
0.870833	-27	37	87	-59	-108	-29	15	-12	-17	8	-73	-62	-94	-16	-25	-57	-97	34	-83	-31	-102	-23	-100	-67	-63	-1	-95	-14	-73	-68	-146	-60	-87	-2911	-22649	-28896	162	-13790	-3152	-17083	46	-15609	-6675	-9653	35	-14727	-7836	-12538	-3
0.871667	-23	39	91	-56	-108	-30	18	-1	-17	6	-70	-61	-94	-15	-26	-57	-97	34	-82	-31	-101	-21	-97	-68	-63	0	-96	-12	-72	-67	-146	-74	-107	-4070	-21649	-29073	220	-15019	-2755	-16609	101	-15950	-6690	-9434	92	-14932	-7177	-11897	-27
0.872500	-25	38	88	-58	-103	-29	11	-16	-17	8	-70	-62	-93	-16	-26	-59	-102	35	-84	-30	-103	-22	-100	-57	-61	0	-98	-12	-75	-66	-146	-75	-120	-5224	-20560	-29217	92	-16273	-2330	-16202	64	-16269	-6568	-9327	33	-15205	-6447	-11252	-26
0.873333	-26	38	87	-59	-108	-32	15	-15	-21	3	-75	-66	-99	-19	-30	-60	-101	23	-86	-34	-107	-25	-100	-69	-66	-3	-102	-25	-74	-69	-149	-78	-41	-6368	-19341	-29324	2	-17542	-1876	-15866	26	-16585	-6310	-9320	-19	-15549	-5695	-10614	10
0.874167	-29	37	84	-63	-111	-35	11	-16	-22	5	-76	-65	-101	-18	-32	-59	-103	32	-86	-34	-107	-23	-103	-68	-65	-4	-99	-15	-76	-69	-146	-76	-19	-7505	-18086	-29397	173	-18794	-1387	-15597	32	-16890	-5908	-9417	-88	-15932	-4951	-10007	-50
0.875000	-27	38	86	-59	-112	-32	12	-16	-24	4	-75	-68	-100	-19	-29	-59	-95	35	-84	-29	-107	-24	-104	-68	-65	0	-102	-15	-76	-70	-148	-80	-87	-8621	-16870	-29440	163	-20039	-867	-15407	7	-17196	-5385	-9592	-116	-16357	-4255	-9465	-62
0.875833	-26	41	87	-59	-110	-30	42	-11	-19	8	-73	-64	-97	-14	-27	-57	-100	37	-85	-33	-101	-22	-101	-68	-62	0	-98	-12	-70	-61	-144	-76	-100	-9726	-15703	-29459	109	-21241	-311	-15294	-18	-17503	-4753	-9841	-52	-16801	-3636	-9014	-3
0.876667	-24	42	90	-57	-107	-30	16	-12	-16	5	-72	-70	-96	-15	-26	-55	-91	35	-83	-29	-103	-19	-100	-67	-64	2	-97	-10	-76	-67	-147	-76	-66	-10808	-14687	-29461	220	-22407	258	-15269	-75	-17818	-4045	-10153	-28	-17259	-3126	-8679	-1
0.877500	-24	43	91	-56	-110	-32	16	-10	17	8	-75	-62	-95	-11	-26	-57	-99	35	-82	-31	-103	-18	-101	-66	-61	3	-95	-8	-72	-66	-145	-75	-57	-11862	-13841	-29449	150	-23441	837	-15313	-98	-18142	-3280	-10514	-49	-17711	-2744	-8469	-46
0.878333	-23	45	89	-53	-104	-34	13	-12	-13	7	-73	-62	-95	-17	-29	-55	-94	37	-79	-29	-103	-19	-100	-69	-61	2	-97	-10	-73	-67	-146	-77	-60	-12884	-13191	-29436	74	-24405	1431	-15427	-109	-18476	-2489	-10924	-62	-18144	-2515	-8392	-63
0.879167	-21	44	104	-56	-107	-31	13	-14	-14	7	-73	-62	-77	-11	-28	-56	-95	38	-81	-30	-102	-22	-102	-66	-62	1	-98	-9	-70	-67	-145	-75	-62	-13873	-12750	-29414	63	-25266	2007	-15604	-225	-18819	-1712	-11358	-104	-18555	-2444	-8500	-95
0.880000	-25	44	90	-57	-108	-32	13	-16	-17	7	-73	-64	-96	-14	-26	-62	-99	34	-93	-28	-107	-18	-101	-68	-63	0	-99	-10	-74	-68	-144	-76	-69	-14811	-12511	-29395	87	-26004	2573	-15840	-297	-19164	-974	-11813	-65	-18933	-2526	-8744	-48
0.880833	-25	42	88	-32	-101	-33	12	-16	-22	7	-75	-62	-97	-12	-30	-57	-101	36	-86	-30	-104	-23	-104	-69	-66	-3	-105	-10	-69	-67	-147	-74	-53	-15718	-12465	-29385	33	-26619	3087	-16118	-233	-19525	-313	-12278	-21	-19284	-2762	-9129	23
0.881667	-26	41	88	-56	-110	-34	13	-14	-19	5	-75	-65	-104	-14	-30	-62	-100	30	-60	-33	-105	-22	-105	-69	-63	0	-101	-13	-74	-72	-148	-77	-19	-16578	-12588	-29389	12	-27095	3549	-16426	-217	-19879	244	-12750	-97	-19603	-3136	-9658	-17
0.882500	-27	38	88	-58	-112	-36	9	-19	-22	2	-77	-66	-100	-17	-33	-60	-100	33	-83	-34	-107	-22	-101	-65	-62	-1	-99	-12	-75	-68	-145	-75	-21	-17376	-12839	-29406	-56	-27415	3936	-16760	-317	-20233	670	-13216	-130	-19887	-3624	-10297	-45
0.883333	-25	41	88	-59	-111	-34	12	-13	-18	5	-74	-64	-95	-15	-17	-62	-101	32	-84	-39	-103	-22	-102	-66	-62	0	-99	-9	-74	-67	-147	-74	-36	-18124	-13192	-29441	-105	-27598	4230	-17109	-349	-20586	952	-13673	-117	-20157	-4204	-11031	-13
0.884167	-24	40	89	-59	-107	-32	12	-12	-17	5	-73	-62	-97	-13	-28	-57	-100	36	-82	-31	-105	-18	-99	-66	-62	0	-99	-10	-73	-69	-145	-73	-17	-18828	-13595	-29493	-122	-27635	4415	-17465	-357	-20931	1062	-14116	-147	-20409	-4850	-11833	42
0.885000	-26	44	87	-57	-107	-34	11	-13	-15	8	-62	-63	-93	-15	-30	-60	-96	32	-72	-34	-100	-21	-99	-65	-63	0	-97	-10	-73	-68	-146	-72	-30	-19429	-14004	-29564	-164	-27533	4487	-17817	-349	-21265	1004	-14559	-172	-20649	-5524	-12677	-21
0.885833	-24	40	79	-56	-109	-34	13	-15	-18	3	-73	-67	-95	-17	-30	-60	-98	34	-86	-34	-103	-21	-101	-68	-65	0	-102	-16	-74	-73	-147	-77	-45	-19987	-14393	-29667	1	-27303	4417	-18154	-290	-21584	763	-14946	-184	-20888	-6204	-13529	-60
0.886667	-26	37	82	-61	-111	-36	11	-16	-17	0	-68	-66	-96	-17	-31	-62	-102	30	-87	-38	-109	-28	-100	-67	-67	-3	-101	-13	-75	-70	-149	-76	-29	-20466	-14706	-29776	105	-26953	4208	-18470	-279	-21872	361	-15323	-218	-21120	-6861	-14370	-32
0.887500	-29	40	87	-60	-110	-36	10	-16	-10	5	-74	-66	-99	-18	-33	-63	-100	34	-90	-35	-105	-23	-102	-66	-63	-3	-99	-14	-76	-73	-151	-73	15	-20860	-14921	-29896	164	-26497	3864	-18752	-248	-22128	-197	-15678	-204	-21355	-7464	-15158	-36
0.888333	-29	39	86	-59	-114	-38	9	-16	-18	4	-73	-63	-99	-19	-32	-62	-100	30	-80	-36	-107	-25	-101	-67	-62	-1	-99	-15	-74	-69	-148	-73	-48	-21163	-15017	-30025	306	-25944	3374	-19004	-237	-22345	-902	-16011	-203	-21585	-7997	-15872	-80
0.889167	-25	40	86	-74	-109	-35	11	-15	-17	20	-73	-63	-97	-19	-32	-62	-100	32	-87	-35	-103	-22	-99	-73	-64	-3	-99	-13	-73	-73	-148	-76	-51	-21373	-14983	-30116	291	-25326	2749	-19210	-314	-22518	-1713	-16317	-225	-21810	-8445	-16487	-82
0.890000	-27	39	88	-59	-109	-34	7	-16	-16	2	-73	-74	-96	-17	-29	-63	-90	29	-87	-35	-104	-25	-108	-74	-64	-3	-102	-15	-77	-75	-150	-75	-29	-21486	-14812	-30255	192	-24641	1994	-19390	-304	-22634	-2619	-16602	-213	-22039	-8791	-16991	-41
0.890833	-27	37	82	-61	-109	-38	8	-10	-19	3	-76	-65	-96	-22	-31	-64	-101	32	-86	-32	-105	-25	-100	-70	-59	-3	-99	-14	-75	-70	-147	-75	-51	-21491	-14503	-30355	35	-23915	1130	-19494	-240	-22686	-3587	-16861	-191	-22218	-9036	-17370	-27
0.891667	-26	39	87	-60	-108	-33	1	-13	-12	4	-73	-66	-95	-18	-28	-59	-100	34	-87	-31	-107	-21	-98	-67	-66	-6	-100	-13	-76	-70	-148	-75	-18	-21391	-14072	-30429	-22	-23170	171	-19572	-215	-22679	-4589	-17111	-133	-22386	-9184	-17617	-33
0.892500	-29	39	86	-59	-111	-30	12	-10	-23	3	-73	-64	-99	-17	-30	-60	-103	32	-87	-32	-107	-21	-97	-69	-81	-4	-98	-15	-72	-70	-150	-97	13	-21185	-13548	-30477	34	-22415	-856	-19604	-185	-22590	-5588	-17309	-88	-22521	-9245	-17733	-13
0.893333	-28	34	87	-59	-111	-33	11	-19	-21	0	-75	-60	-94	-17	-28	-64	-98	33	-87	-33	-105	-23	-99	-68	-65	-5	-102	-15	-73	-73	-150	-78	-22	-20879	-12933	-30497	118	-21663	-1933	-19599	-187	-22430	-6568	-17502	-87	-22609	-9221	-17715	19
0.894167	-27	38	94	-61	-111	-34	8	-15	-21	0	-73	-64	-96	-18	-29	-63	-102	30	-90	-35	-105	-23	-100	-72	-64	-3	-100	-5	-76	-68	-149	-77	-31	-20473	-12276	-30483	-11	-20929	-3029	-19557	-307	-22191	-7492	-17665	-94	-22645	-9128	-17580	34
0.895000	-29	38	87	-59	-111	-33	8	-15	-19	9	-75	-66	-97	-17	-30	-60	-102	34	-79	-32	-108	-23	-102	-68	-64	-1	-102	-15	-80	-72	-150	-74	-18	-19983	-11593	-30429	-346	-20217	-4123	-19479	-398	-21871	-8334	-17804	-80	-22623	-8986	-17338	35
0.895833	-27	40	88	-56	-110	-31	15	-13	-22	4	-73	-62	-98	-14	-27	-58	-101	36	-87	-33	-108	-19	-97	-66	-63	0	-100	-13	-74	-70	-148	-74	-29	-19409	-10919	-30343	-418	-19536	-5184	-19382	-262	-21486	-9075	-17911	-105	-22534	-8817	-17007	6
0.896667	-26	45	89	-58	-105	-29	15	-11	-13	6	-74	-62	-95	-13	-48	-56	-97	25	-84	-30	-103	-19	-96	-65	-63	1	-97	-12	-74	-69	-146	-75	-27	-18772	-10272	-30221	-290	-18891	-6182	-19272	-128	-21028	-9700	-17990	-114	-22384	-8639	-16614	29
0.897500	-23	43	79	-58	-109	-30	8	-14	-14	6	-72	-61	-93	-14	-30	-58	-99	38	-84	-32	-104	-21	-98	-53	-63	1	-97	-10	-69	-87	-149	-74	-30	-18093	-9689	-30092	-63	-18297	-7118	-19159	-68	-20516	-10203	-18038	-126	-22173	-8469	-16172	41
0.898333	-25	41	89	-59	-112	-33	12	-15	-18	13	-74	-68	-98	-16	-30	-62	-101	43	-84	-34	-103	-21	-99	-59	-65	-1	-101	-14	-75	-73	-151	-77	-55	-17385	-9186	-29937	282	-17739	-7947	-19047	-10	-19960	-10582	-18056	-92	-21907	-8329	-15718	17
0.899167	-30	39	86	-62	-111	-39	12	-17	-22	4	-75	-65	-97	-18	-30	-60	-98	32	-84	-31	-103	-22	-100	-70	-68	0	-101	-13	-73	-69	-148	-76	-80	-16653	-8763	-29767	451	-17230	-8664	-18944	44	-19358	-10823	-18031	-40	-21589	-8225	-15257	47
0.900000	-28	42	89	-60	-108	-34	13	-18	-18	3	-75	-66	-97	-15	-32	-61	-101	35	-83	-31	-119	-21	-104	-70	-66	-1	-102	-12	-75	-72	-153	-77	-70	-15935	-8443	-29578	383	-16762	-9264	-18859	85	-18747	-10939	-17976	-47	-21235	-8177	-14819	28
0.900833	-26	40	86	-61	-112	-38	12	-19	-19	4	-74	-65	-99	-15	-29	-57	-102	35	-85	-34	-108	-22	-102	-70	-64	-4	-100	-13	-66	-70	-149	-75	-69	-15222	-8227	-29415	205	-16334	-9730	-18800	50	-18132	-10950	-17884	-100	-20853	-8193	-14412	-1
0.901667	-26	41	86	-61	-130	-33	11	-14	-16	6	-73	-67	-96	9	-31	-58	-100	37	-87	-31	-103	-19	-100	-69	-62	0	-99	-12	-72	-67	-148	-75	-62	-14558	-8110	-29246	164	-15961	-10065	-18771	-38	-17534	-10852	-17758	-100	-20460	-8264	-14056	-11
0.902500	-25	43	87	-60	-107	-32	12	-16	-21	6	-74	-64	-94	-13	-29	-56	-98	37	-86	-28	-103	-18	-98	-69	-62	1	-98	-15	-74	-69	-147	-70	-75	-13911	-8085	-29095	146	-15628	-10267	-18782	-67	-16968	-10672	-17598	-112	-20065	-8411	-13759	-13
0.903333	-25	44	88	-59	-110	-31	13	-14	-17	9	-72	-82	-93	-14	-27	-56	-99	39	-86	-29	-105	-18	-97	-67	-63	2	-98	-11	-72	-66	-147	-72	-87	-13327	-8150	-28961	34	-15343	-10350	-18833	-74	-16449	-10425	-17404	-131	-19684	-8624	-13522	-17
0.904167	-22	43	88	-57	-92	-31	13	-14	-18	10	-73	-62	-96	-10	-28	-57	-99	42	-80	-31	-102	-17	-96	-66	-62	4	-99	-11	-67	-65	-143	-73	-77	-12806	-8271	-28847	10	-15108	-10316	-18930	-78	-15997	-10132	-17190	-127	-19333	-8902	-13365	-30
0.905000	-19	43	88	-59	-105	-30	17	-11	-14	11	-67	-61	-111	-12	-25	-53	-97	40	-83	-30	-101	-16	-95	-66	-63	2	-95	-8	-70	-66	-144	-73	-70	-12344	-8451	-28764	52	-14914	-10179	-19070	-95	-15623	-9817	-16955	-143	-19027	-9236	-13269	-35
0.905833	-27	35	88	-59	-108	-32	13	-13	-19	8	-73	-65	-95	-13	-27	-56	-100	36	-84	-13	-102	-21	-99	-58	-66	0	-100	-15	-73	-69	-147	-68	-68	-11947	-8665	-28702	64	-14773	-9966	-19253	-105	-15341	-9499	-16714	-196	-18765	-9616	-13233	-33
0.906667	-27	39	84	-65	-111	-35	12	-30	-21	7	-75	-69	-98	-17	-29	-60	-101	34	-87	-35	-109	-26	-104	-74	-66	0	-101	-16	-79	-72	-153	-76	-92	-11600	-8886	-28668	43	-14690	-9684	-19476	-88	-15149	-9195	-16464	-217	-18554	-10036	-13255	-67
0.907500	-30	40	84	-62	-125	-43	8	-16	-23	7	-77	-68	-104	-17	-34	-60	-103	35	-85	-33	-110	-24	-103	-72	-65	4	-100	-15	-75	-72	-150	-74	-101	-11303	-9108	-28646	-6	-14651	-9347	-19727	-88	-15052	-8917	-16207	-204	-18393	-10486	-13319	-108
0.908333	-28	40	86	-62	-111	-34	10	-16	-19	6	-75	-107	-101	-16	-30	-60	-101	35	-83	-32	-109	-24	-98	-70	-65	1	-100	-13	-75	-68	-150	-74	-55	-11037	-9306	-28650	-139	-14661	-8983	-20014	-87	-15052	-8687	-15964	-156	-18285	-10955	-13415	-113
0.909167	-24	41	88	-61	-108	-31	20	-14	-17	7	-73	-66	-93	-14	-29	-60	-98	36	-84	-34	-103	-21	-99	-68	-62	0	-100	-12	-73	-67	-149	-69	-48	-10804	-9461	-28665	-271	-14723	-8598	-20319	-85	-15150	-8512	-15728	-92	-18233	-11436	-13534	-98
0.910000	-25	39	88	-59	-108	-34	13	-15	-14	8	-72	-64	-94	-13	-25	-58	-129	34	-92	-31	-102	-21	-99	-73	-66	-1	-98	-10	-74	-66	-150	-74	-75	-10579	-9572	-28746	-199	-14839	-8220	-20649	-83	-15328	-8402	-15519	-95	-18228	-11923	-13670	-129
0.910833	-25	42	81	-59	-108	-30	16	-14	-18	9	-70	-61	-96	-12	-28	-58	-101	35	-82	-26	-101	-22	-100	-67	-64	1	-95	-11	-69	-66	-149	-75	-83	-10361	-9622	-28721	-185	-15010	-7850	-20978	-87	-15584	-8358	-15332	-127	-18258	-12403	-13809	-156
0.911667	-25	42	88	-41	-109	-33	9	-14	-18	6	-73	-62	-96	-13	-21	-58	-99	36	-82	-34	-102	-18	-100	-69	-64	1	-99	-11	-70	-66	-150	-74	-98	-10126	-9610	-28753	-253	-15224	-7521	-21315	-94	-15911	-8387	-15190	-131	-18329	-12879	-13950	-156
0.912500	-24	41	85	-58	-105	-30	35	-12	-17	8	-72	-62	-95	-13	-27	-58	-100	33	-84	-29	-102	-22	-99	-67	-62	-1	-98	-14	-70	-67	-153	-74	-105	-9874	-9528	-28789	-271	-15485	-7220	-21648	-113	-16282	-8482	-15080	-167	-18426	-13337	-14084	-137
0.913333	-27	41	88	-59	-109	-32	15	-14	-18	4	-73	-62	-92	-14	-26	-61	-99	35	-82	-31	-104	-27	-100	-69	-65	-3	-100	-13	-70	-67	-152	-74	-124	-9588	-9377	-28815	-303	-15794	-6976	-21963	-121	-16697	-8646	-15013	-218	-18545	-13791	-14202	-116
0.914167	-26	38	87	-81	-105	-34	11	-14	-35	5	-70	-63	-97	-16	-27	-61	-100	29	-86	-33	-108	-23	-103	-69	-63	-1	-99	-13	-73	-58	-151	-75	-125	-9276	-9165	-28838	-292	-16137	-6779	-22265	-109	-17132	-8867	-14993	-206	-18678	-14220	-14311	-131
0.915000	-27	40	86	-62	-111	-34	19	-14	-19	3	-75	-67	-100	-16	0	-62	-101	33	-86	-36	-107	-25	-103	-68	-66	-5	-103	-16	-78	-73	-152	-81	-103	-8939	-8892	-28844	-289	-16523	-6636	-22539	-109	-17585	-9139	-15016	-184	-18829	-14627	-14409	-117
0.915833	-26	33	82	-63	-113	-35	11	-16	-19	2	-75	-64	-97	-15	-27	-61	-102	22	-86	-32	-104	-23	-99	-67	-65	-1	-98	-14	-72	-67	-149	-74	-134	-8500	-8562	-28844	-284	-16931	-6547	-22774	-60	-18026	-9448	-15081	-108	-18983	-15000	-14486	-90
0.916667	-26	42	89	-57	-111	-34	15	-22	-14	6	-70	-64	-98	-14	-26	-58	-98	36	-82	-31	-102	-23	-98	-64	-62	0	-98	-14	-72	-67	-149	-72	-133	-8050	-8197	-28836	-212	-17365	-6520	-22978	-44	-18455	-9795	-15196	-73	-19152	-15355	-14564	-77
0.917500	-27	41	91	-60	-110	-33	12	-14	-15	7	-70	-63	-96	-13	-25	-59	-97	35	-86	-31	-107	-21	-100	-67	-63	0	-98	-13	-74	-66	-143	-80	-91	-7566	-7798	-28825	-115	-17823	-6544	-23144	-66	-18864	-10159	-15351	-57	-19334	-15681	-14634	-42
0.918333	-26	42	88	-58	-107	-34	17	-12	-18	4	-70	-62	-96	-17	-28	-60	-100	59	-80	-33	-105	-21	-99	-65	-65	-1	-100	-12	-75	-68	-149	-77	-95	-7043	-7382	-28805	-263	-18291	-6612	-23273	-108	-19243	-10545	-15550	-41	-19532	-15982	-14710	-25
0.919167	-24	44	90	-58	-111	-36	12	-18	-15	5	-70	-62	-93	-14	-27	-62	-98	35	-83	-32	-110	-23	-101	-69	-64	-6	-100	-12	-70	-67	-148	-82	-88	-6497	-6956	-28783	-279	-18770	-6730	-23359	-152	-19593	-10934	-15785	-87	-19751	-16247	-14794	-16
0.920000	-24	43	88	-57	-108	-33	17	-13	-16	5	-74	-61	-96	-17	-29	-62	-95	46	-86	-31	-104	-22	-100	-67	-63	-3	-102	-12	-72	-69	-149	-76	-70	-5935	-6541	-28761	-188	-19253	-6898	-23409	-206	-19909	-11323	-16054	-117	-19994	-16480	-14885	-23
0.920833	-26	42	89	-59	-112	-34	12	-16	-18	3	-73	-63	-96	-16	-26	-58	-100	37	-85	-30	-104	-22	-99	-66	-67	-5	-100	-11	-72	-70	-145	-74	-55	-5363	-6126	-28746	-233	-19735	-7074	-23423	-187	-20198	-11692	-16338	-130	-20266	-16676	-14979	-52
0.921667	-28	41	90	-55	-111	-32	12	-14	-25	5	-72	-62	-94	-15	-28	-60	-101	36	-85	-29	-102	-21	-98	-66	-61	0	-97	-10	-73	-69	-147	-75	-29	-4789	-5745	-28733	-153	-20211	-7289	-23413	-202	-20451	-12043	-16647	-129	-20570	-16833	-15128	-48
0.922500	-23	43	91	-57	-108	-33	13	-14	-18	5	-75	-61	-96	-13	-29	-59	-96	38	-84	-25	-102	-18	-98	-64	-63	0	-101	-12	-70	-68	-144	-73	2	-4229	-5396	-28731	-169	-20673	-7526	-23379	-162	-20689	-12371	-16971	-101	-20905	-16952	-15283	-16
0.923333	-25	42	85	-58	-110	-31	15	-13	-12	3	-73	-61	-93	-14	-28	-59	-100	33	-86	-33	-102	-18	-97	-65	-68	-5	-100	-12	-74	-70	-146	-75	-7	-3697	-5087	-28742	-163	-21119	-7782	-23330	-145	-20908	-12671	-17302	-95	-21285	-17029	-15472	-5
0.924167	-29	41	89	-60	-112	-34	-8	11	-18	3	-76	-63	-93	-13	-30	-57	-99	36	-84	-31	-103	-17	-98	-65	-64	0	-99	-11	-72	-68	-146	-110	-21	-3181	-4820	-28755	-65	-21545	-8045	-23264	-136	-21111	-12935	-17625	-105	-21698	-17059	-15673	-5
0.925000	-24	44	91	-59	-108	-31	16	-13	-15	6	-70	-61	-95	-15	-27	-55	-97	38	-84	-30	-105	-17	-96	-64	-60	1	-98	-11	-73	-65	-145	-75	15	-2711	-4609	-28786	-108	-21926	-8321	-23198	-103	-21317	-13168	-17942	-93	-22142	-17048	-15908	24
0.925833	-25	42	91	-59	-109	-33	17	-14	-17	5	-74	-64	-99	-14	-39	-58	-99	36	-90	-33	-105	-18	-99	-66	-65	-7	-100	-13	-77	-75	-149	-77	63	-2281	-4452	-28827	-73	-22332	-8589	-23136	-128	-21533	-13360	-18254	-95	-22620	-16998	-16167	22
0.926667	-27	42	86	-62	-128	-34	11	-15	-23	4	-73	-63	-93	-14	-24	-57	-102	34	-88	-33	-107	-22	-101	-70	-66	-3	-102	-12	-75	-72	-149	-80	67	-1892	-4349	-28887	-110	-22687	-8864	-23088	-139	-21757	-13514	-18544	-116	-23120	-16903	-16439	13
0.927500	-7	40	87	-61	-111	-30	12	-14	-18	5	-73	-62	-96	-15	-33	-57	-99	36	-84	-31	-104	-18	-97	-67	-64	0	-100	-13	-75	-73	-148	-70	62	-1557	-4294	-28933	-100	-23010	-9121	-23042	-127	-21990	-13625	-18815	-141	-23636	-16758	-16725	41
0.928333	-26	44	89	-58	-113	-36	12	-15	-16	2	-70	-38	-99	-14	-27	-57	-98	35	-83	-30	-103	-19	-99	-69	-62	-3	-100	-13	-72	-70	-149	-77	36	-1266	-4296	-28994	-50	-23313	-9377	-23022	-118	-22250	-13705	-19060	-121	-24160	-16588	-17010	25
0.929167	-22	73	89	-58	-113	-33	15	-13	-19	4	-74	-62	-97	-15	-28	-57	-100	36	-85	-32	-107	-17	-97	-67	-67	-3	-98	-13	-73	-68	-147	-75	-61	-1031	-4340	-29058	-7	-23590	-9620	-23019	-116	-22534	-13744	-19287	-97	-24684	-16384	-17298	33
0.930000	-26	43	88	-56	-108	-32	15	-24	-17	6	-70	-60	-97	-13	-26	-56	-97	38	-83	-31	-103	-18	-97	-68	-63	-1	-98	-12	-76	-68	-145	-74	-92	-842	-4432	-29122	114	-23845	-9853	-23041	-119	-22842	-13769	-19489	-45	-25196	-16150	-17577	51
0.930833	-24	38	89	-55	-105	-28	15	-12	-18	7	-69	-63	-96	-9	-28	-55	-101	36	-85	-32	-103	-17	-97	-66	-65	1	-99	-11	-73	-69	-145	-76	-69	-704	-4563	-29184	131	-24080	-10069	-23087	-122	-23170	-13731	-19668	15	-25690	-15904	-17842	32
0.931667	-24	44	97	-63	-110	-32	12	-15	-19	11	-74	-67	-93	-13	-31	-58	-98	36	-85	-32	-104	-19	-98	-69	-65	-5	-102	-14	-72	-72	-148	-75	-81	-609	-4719	-29234	30	-24301	-10273	-23154	-141	-23520	-13682	-19823	-9	-26154	-15639	-18095	17
0.932500	-51	34	87	-62	-109	-36	11	-16	-21	2	-73	-65	-99	-15	-32	-61	-102	33	-86	-33	-107	-24	-98	-69	-67	-3	-98	-12	-74	-70	-155	-77	-88	-552	-4905	-29280	44	-24506	-10455	-23237	-144	-23880	-13603	-19953	-38	-26579	-15370	-18316	-4
0.933333	-26	42	85	-61	-111	-34	13	-14	-19	2	-73	-68	-95	-15	-30	-60	-99	33	-86	-36	-109	-23	-99	-72	-68	-3	-101	-18	-76	-72	-150	-77	-76	-532	-5113	-29291	51	-24701	-10619	-23334	-130	-24257	-13509	-20072	-30	-26961	-15098	-18510	9
0.934167	-26	40	86	-61	-108	-33	13	-15	-12	2	-72	-63	-98	-15	-30	-58	-99	32	-86	-32	-110	-23	-102	-72	-65	-1	-101	-14	-65	-70	-150	-78	-76	-549	-5327	-29327	52	-24886	-10762	-23444	-122	-24638	-13390	-20167	-41	-27292	-14834	-18688	41
0.935000	-25	43	88	-57	-105	-34	7	-16	-18	3	-75	-66	-99	-17	-32	-59	-99	34	-86	-33	-107	-23	-101	-70	-65	-3	-100	-19	-77	-74	-149	-82	-66	-592	-5548	-29328	1	-25065	-10884	-23554	-116	-25018	-13260	-20250	-42	-27570	-14581	-18814	61
0.935833	-25	42	89	-60	-111	-35	9	-14	-18	2	-72	-68	-97	-14	-28	-42	-105	36	-87	-30	-108	-23	-100	-67	-63	0	-99	-12	-76	-70	-147	-74	-101	-660	-5767	-29314	63	-25245	-10984	-23667	-111	-25385	-13122	-20318	-21	-27790	-14342	-18919	36
0.936667	-23	44	91	-57	-105	-30	22	-12	-16	4	-69	-74	-94	-13	-28	-59	-97	36	-81	-29	-103	-17	-94	-68	-62	1	-96	-12	-73	-68	-148	-78	-187	-748	-5989	-29286	115	-25424	-11057	-23773	-132	-25737	-12978	-20372	-21	-27962	-14130	-19003	49
0.937500	-34	45	91	-55	-105	-32	11	-15	-14	4	-68	-61	-91	-13	-28	-59	-97	36	-83	-30	-120	-23	-98	-68	-63	0	-84	-10	-72	-69	-144	-73	-210	-857	-6201	-29243	166	-25601	-11109	-23865	-146	-26069	-12831	-20421	-14	-28084	-13938	-19058	116
0.938333	-21	42	90	-57	-105	-33	11	-30	-15	4	-70	-62	-96	-13	-28	-63	-97	35	-82	-31	-98	-19	-96	-69	-61	1	-97	-13	-72	-68	-146	-75	-204	-979	-6404	-29189	122	-25787	-11141	-23944	-97	-26374	-12689	-20460	-14	-28165	-13778	-19100	107
0.939167	-24	42	78	-58	-109	-32	11	-17	-15	4	-74	-64	-96	-13	-29	-58	-97	32	-84	-31	-104	-22	-98	-70	-66	-4	-99	5	-73	-70	-147	-76	-214	-1118	-6589	-29126	44	-25960	-11148	-24008	-105	-26649	-12545	-20494	-32	-28201	-13645	-19127	113
0.940000	-27	40	87	-59	-111	-31	10	-18	-22	2	-74	-65	-99	-17	-29	-66	-104	27	-87	-36	-109	-24	-100	-74	-67	-5	-102	-15	-77	-55	-150	-80	-149	-1269	-6766	-29056	35	-26144	-11138	-24051	-142	-26884	-12423	-20522	-35	-28209	-13548	-19140	136
0.940833	-30	38	85	-62	-114	-36	7	-18	-26	-1	-79	-66	-90	-17	-23	-62	-101	30	-84	-34	-109	-24	-100	-76	-67	-5	-99	-13	-76	-72	-149	-77	-87	-1421	-6914	-28972	59	-26320	-11098	-24066	-146	-27078	-12298	-20541	-35	-28179	-13478	-19138	59
0.941667	-26	42	82	-59	-112	-33	8	-21	-18	3	-75	-66	-97	-16	-29	-62	-102	29	-88	-39	-103	-24	-112	-72	-67	-1	-102	-13	-75	-69	-150	-77	-121	-1591	-7053	-28886	66	-26486	-11045	-24063	-127	-27229	-12188	-20545	-45	-28133	-13434	-19130	10
0.942500	-25	43	85	-59	-111	-33	11	-15	-17	1	-77	-64	-97	-17	-29	-60	-96	33	-85	-32	-104	-23	-97	-68	-64	-4	-98	-13	-76	-69	-146	-78	-136	-1760	-7165	-28795	64	-26647	-10978	-24041	-109	-27336	-12091	-20545	-35	-28067	-13426	-19118	61
0.943333	-25	41	88	-62	-111	-32	11	-13	-17	6	-75	-79	-95	-16	-26	-60	-97	30	-85	-36	-105	-24	-97	-68	-60	0	-98	-12	-72	-69	-146	-75	-97	-1937	-7270	-28715	57	-26793	-10907	-23996	-114	-27401	-11996	-20534	-26	-27991	-13441	-19105	108
0.944167	-23	45	89	-60	-107	-31	13	-15	-13	6	-74	-65	-96	-18	-28	-51	-96	33	-85	-32	-100	-19	-97	-66	-57	-1	-99	-11	-72	-70	-145	-75	-73	-2123	-7356	-28616	105	-26919	-10825	-23940	-154	-27430	-11946	-20509	-40	-27907	-13485	-19073	67
0.945000	-22	45	88	-58	-110	-32	13	-13	-18	4	-73	-62	-91	-14	-27	-61	-94	34	-81	-32	-103	-25	-111	-65	-63	0	-98	-9	-72	-68	-143	-76	-77	-2307	-7428	-28531	57	-27026	-10741	-23879	-188	-27413	-11909	-20477	-50	-27819	-13556	-19064	-13
0.945833	-24	42	89	-58	-107	-31	13	-16	-17	4	-49	-64	-95	-18	-26	-62	-99	33	-85	-35	-103	-25	-100	-69	-64	-1	-102	-12	-75	-72	-148	-91	-13	-2505	-7489	-28454	36	-27107	-10660	-23816	-185	-27365	-11889	-20437	-55	-27735	-13653	-19044	16
0.946667	-25	39	86	-62	-114	-50	10	-17	-16	1	-74	-64	-97	-17	-30	-61	-100	30	-85	-34	-104	-25	-100	-69	-65	-6	-102	-11	-74	-61	-148	-78	28	-2704	-7539	-28376	93	-27159	-10588	-23738	-178	-27281	-11884	-20380	-61	-27646	-13766	-19011	80
0.947500	-25	40	88	-61	-107	-33	11	-15	-15	5	-74	-65	-94	-19	-31	-63	-100	32	-93	-24	-107	-23	-100	-68	-63	-5	-103	-12	-75	-70	-148	-79	-10	-2903	-7580	-28307	166	-27179	-10525	-23671	-198	-27166	-11905	-20312	-70	-27558	-13905	-18974	74
0.948333	-28	42	87	-60	-110	-35	19	-19	-18	5	-75	-66	-96	-18	-33	-64	-101	32	-87	-38	-107	-27	-102	-72	-64	-26	-102	-17	-77	-73	-151	-80	-93	-3097	-7612	-28242	93	-27162	-10473	-23617	-206	-27024	-11950	-20235	-87	-27468	-14060	-18930	82
0.949167	-31	39	86	-63	-112	-38	9	-17	-22	2	-78	-88	-102	-13	-32	-65	-103	27	-87	-32	-105	-26	-125	-70	-65	-3	-101	-13	-73	-70	-146	-79	-182	-3295	-7643	-28178	6	-27105	-10433	-23571	-193	-26849	-12008	-20144	-95	-27374	-14231	-18877	56
0.950000	-28	39	88	-62	-111	-35	9	-14	-18	-3	-73	-64	-97	-17	-30	-62	-99	33	-85	-34	-102	-25	-100	-70	-66	-6	-103	-12	-72	-70	-147	-79	-167	-3481	-7672	-28119	15	-27015	-10419	-23542	-185	-26661	-12091	-20047	-104	-27278	-14420	-18819	47
0.950833	-25	41	87	-59	-105	-35	15	-14	-17	4	-68	-66	-97	-16	-50	-60	-98	32	-87	-34	-102	-23	-99	-67	-62	-1	-101	-13	-69	-68	-147	-76	-66	-3664	-7704	-28065	108	-26881	-10421	-23535	-135	-26454	-12196	-19943	-118	-27175	-14619	-18748	41
0.951667	-21	44	90	-62	-108	-33	15	-15	-17	3	-73	-64	-94	-17	-29	-61	-99	32	-85	-35	-101	-22	-99	-66	-64	-5	-100	-16	-75	-69	-149	-75	-36	-3835	-7729	-28009	18	-26717	-10448	-23547	-124	-26234	-12322	-19828	-126	-27061	-14834	-18675	36
0.952500	-26	43	88	-59	-109	-31	15	-17	-12	5	-72	-65	-96	-15	-30	-60	-100	32	-85	-33	-103	-21	-102	-68	-66	0	-100	-12	-72	-70	-148	-77	-69	-3994	-7759	-27959	25	-26520	-10496	-23581	-170	-26002	-12464	-19708	-158	-26943	-15058	-18585	36
0.953333	-24	42	87	-59	-111	-38	9	-15	-17	-22	-72	-66	-98	-16	-30	-60	-99	33	-83	-35	-105	-23	-100	-69	-65	0	-102	-16	-76	-80	-150	-74	-116	-4137	-7793	-27906	72	-26282	-10563	-23629	-163	-25764	-12633	-19589	-153	-26809	-15286	-18492	6
0.954167	-23	42	89	-64	-111	-38	12	-16	-17	4	-73	-67	-99	-16	-29	-60	-102	33	-87	-35	-105	-24	-101	-68	-65	-4	-102	-14	-73	-72	-150	-76	-155	-4263	-7826	-27855	63	-26026	-10650	-23697	-159	-25519	-12812	-19469	-158	-26661	-15514	-18387	0
0.955000	-28	41	87	-58	-111	-34	11	-15	-18	4	-72	-65	-101	-17	-29	-60	-99	34	-84	-33	-103	-19	-99	-72	-63	1	-102	-14	-74	-69	-151	-76	-121	-4364	-7858	-27797	46	-25738	-10760	-23779	-148	-25270	-13016	-19349	-169	-26506	-15746	-18267	5
0.955833	-23	42	90	-60	-113	-36	10	-16	-16	11	-79	-65	-97	-15	-28	-59	-98	34	-82	-32	-107	-23	-101	-67	-63	0	-97	0	-75	-73	-148	-74	-48	-4443	-7890	-27738	-5	-25430	-10866	-23872	-124	-25018	-13209	-19229	-179	-26327	-15966	-18135	0
0.956667	-25	41	88	-57	-109	-33	13	-14	-16	5	-72	-66	-97	-14	-30	-58	-102	37	-82	-32	-103	-19	-98	-69	-64	-3	-99	1	-74	-70	-151	-74	-38	-4502	-7922	-27684	-85	-25110	-11023	-23970	-134	-24776	-13432	-19116	-181	-26144	-16184	-17992	11
0.957500	-29	38	87	-59	-112	-34	12	-17	-24	4	-73	-66	-98	-13	-29	-60	-113	35	-85	-30	-108	-19	-99	-70	-64	0	-98	-10	-73	-65	-147	-74	-75	-4536	-7946	-27621	-5	-24780	-11179	-24040	-118	-24533	-13654	-19001	-191	-25947	-16387	-17824	10
0.958333	-25	43	89	-57	-108	-30	15	-13	-21	6	-70	-62	-95	-12	-30	-63	-98	35	-80	-36	-104	-21	-97	-66	-64	1	-99	-10	-70	-67	-153	-75	-30	-4543	-7963	-27558	-86	-24448	-11337	-24162	-127	-24294	-13883	-18889	-193	-25740	-16576	-17646	39
0.959167	-26	43	89	-57	-108	-36	15	-16	-19	6	-72	-62	-100	-18	-27	-58	-98	36	-83	-33	-103	-19	-99	-68	-66	-1	-98	-13	-74	-67	-138	-74	30	-4529	-7974	-27514	-80	-24115	-11509	-24248	-124	-24063	-14116	-18784	-207	-25529	-16748	-17445	55
0.960000	-26	41	89	-57	-109	-33	12	-16	-17	5	-72	-66	-97	-13	-28	-60	-100	32	-83	-32	-104	-21	-100	-69	-65	0	-98	-12	-73	-67	-148	-77	17	-4503	-7982	-27421	4	-23780	-11693	-24323	-88	-23835	-14344	-18691	-193	-25313	-16901	-17230	30
0.960833	-22	41	86	-60	-109	-36	15	-13	-17	18	-72	-64	-97	-11	-27	-56	-99	35	-83	-28	-103	-19	-99	-66	-65	0	-101	-9	-70	-66	-144	-74	-6	-4454	-7969	-27343	-4	-23475	-11876	-24374	-78	-23622	-14573	-18577	-189	-25099	-17030	-16992	23
0.961667	-27	40	89	-58	-109	-31	16	-12	-19	5	-69	-64	-95	11	-26	-58	-105	33	-81	-29	-104	-21	-98	-58	-65	1	-95	-11	-74	-65	-146	-74	3	-4393	-7940	-27264	-11	-23146	-12065	-24392	-87	-23411	-14790	-18471	-208	-24886	-17144	-16737	46
0.962500	-23	46	89	-70	-111	-31	2	-11	-17	7	-73	-62	-97	-8	-26	-53	-97	40	-81	-28	-105	-17	-96	-65	-64	0	-96	-10	-70	-66	-144	-62	43	-4335	-7899	-27176	-9	-22851	-12250	-24399	-82	-23219	-15002	-18357	-215	-24678	-17239	-16469	75
0.963333	-24	43	88	-57	-108	-31	20	-10	-16	9	-69	-61	-94	-9	-25	-55	-95	37	-81	-30	-102	-14	-98	-64	-61	2	-94	-7	-68	-64	-144	-72	73	-4270	-7846	-27087	-131	-22572	-12439	-24378	-56	-23027	-15199	-18235	-194	-24482	-17318	-16184	129
0.964167	-22	49	90	-55	-103	-30	18	-11	-14	13	-69	-60	-94	-10	-27	-52	-99	44	-78	-27	-98	-19	-97	-63	-60	2	-93	-7	-73	-69	-141	-70	67	-4219	-7777	-26992	-41	-22309	-12624	-24317	-73	-22851	-15388	-18118	-196	-24293	-17383	-15890	145
0.965000	-23	42	90	-58	-109	-30	13	-12	-16	6	-68	-63	-97	-12	-26	-57	-104	37	-80	-30	-104	-23	-99	-65	-64	1	-96	-16	-75	-66	-144	-74	9	-4180	-7700	-26885	33	-22074	-12814	-24226	-74	-22692	-15566	-17971	-201	-24119	-17437	-15596	118
0.965833	-27	38	108	-58	-110	-39	10	-17	-23	6	-70	-65	-98	-17	-31	-57	-105	34	-85	-30	-105	-24	-100	-68	-65	0	-97	-13	-76	-70	-147	-77	-63	-4161	-7606	-26764	-46	-21854	-12991	-24100	-60	-22538	-15730	-17819	-204	-23960	-17490	-15299	86
0.966667	-29	40	85	-60	-112	-36	12	-17	-21	6	-72	-62	-98	-15	-31	-60	-100	35	-84	-34	-109	-25	-124	-70	-67	0	-98	-12	-76	-72	-148	-76	-104	-4161	-7505	-26632	4	-21658	-13164	-23939	-39	-22395	-15875	-17654	-201	-23808	-17525	-14998	76
0.967500	-25	43	85	-59	-114	-34	12	-14	-16	5	-69	-63	-101	-14	-31	-60	-100	34	-84	-33	-110	-23	-100	-66	-64	0	-98	-14	-74	-69	-147	-78	-96	-4189	-7398	-26477	-17	-21480	-13322	-23744	-55	-22262	-15998	-17470	-199	-23670	-17560	-14705	93
0.968333	-36	41	87	-57	-110	-35	12	-15	-17	4	-72	-63	-95	-15	-29	-58	-95	34	-84	-36	-104	-24	-98	-68	-66	-4	-98	-12	-70	-68	-144	-75	-65	-4248	-7291	-26292	-13	-21329	-13475	-23520	-35	-22141	-16107	-17271	-214	-23540	-17594	-14424	141
0.969167	-24	40	88	-68	-110	-34	11	-13	-19	4	-69	-65	-95	-14	-29	-59	-105	33	-83	-30	-109	-24	-102	-69	-61	0	-98	-11	-73	-66	-155	-76	-47	-4336	-7161	-26083	68	-21199	-13615	-23266	2	-22020	-16191	-17060	-217	-23420	-17626	-14163	140
0.970000	-21	41	91	-57	-109	-32	12	-14	-18	7	-70	-61	-96	-12	-28	-57	-101	35	-81	-31	-96	-22	-99	-68	-64	-3	-99	-10	-73	-68	-144	-70	-70	-4455	-7104	-25839	17	-21093	-13738	-22989	-9	-21914	-16268	-16838	-210	-23302	-17655	-13923	61
0.970833	-25	44	86	-55	-110	-51	17	-11	-16	7	-69	-62	-82	-14	-27	-56	-100	32	-85	-32	-102	-23	-99	-65	-62	0	-97	-9	-73	-68	-145	-73	-129	-4609	-7033	-25556	10	-21009	-13844	-22693	-29	-21813	-16300	-16603	-210	-23186	-17687	-13710	27
0.971667	-24	41	89	-56	-107	-31	13	-11	-18	5	-70	-62	-95	-13	-28	-53	-95	36	-83	-31	-126	-19	-97	-66	-63	-3	-96	-11	-70	-68	-144	-73	-87	-4783	-6969	-25235	-13	-20949	-13937	-22382	-30	-21723	-16324	-16367	-198	-23069	-17714	-13526	36
0.972500	-26	42	89	-58	-105	-32	15	-13	-15	5	-68	-59	-95	-15	-30	-58	-99	35	-85	-33	-103	-24	-102	-68	-62	0	-99	-13	-73	-69	-147	-86	-25	-4992	-6938	-24878	16	-20916	-14008	-22058	-26	-21637	-16320	-16121	-180	-22949	-17736	-13364	46
0.973333	-24	46	109	-60	-109	-39	12	-14	-17	5	-75	-68	-97	-21	-31	-60	-100	33	-86	-33	-107	-28	-104	-69	-63	-3	-102	-16	-76	-74	-153	-77	-28	-5217	-6932	-24480	71	-20901	-14063	-21730	-38	-21558	-16299	-15878	-170	-22827	-17753	-13238	22
0.974167	-30	39	82	-65	-116	-40	9	-17	-23	0	-79	-68	-102	-19	-33	-62	-102	21	-87	-38	-108	-27	-104	-72	-65	-5	-102	-15	-74	-70	-143	-76	-40	-5451	-6947	-24048	54	-20902	-14077	-21394	-93	-21482	-16248	-15635	-150	-22684	-17746	-13136	-27
0.975000	-28	36	85	-69	-112	-36	10	-17	-18	3	-77	-66	-101	-18	-26	-59	-102	35	-85	-36	-102	-30	-103	-70	-64	-5	-104	-16	-73	-72	-150	-77	-15	-5694	-6990	-23588	-69	-20922	-14067	-21060	-121	-21415	-16174	-15397	-138	-22538	-17726	-13057	-17
0.975833	-22	40	88	-65	-108	-36	12	-16	-16	4	-73	-65	-94	-17	-28	-59	-97	35	-83	-34	-104	-26	-100	-68	-64	-4	-100	-12	-72	-69	-145	-73	24	-5934	-7055	-23101	-41	-20959	-14052	-20730	-120	-21335	-16079	-15167	-130	-22379	-17676	-13001	-17
0.976667	-22	39	92	-58	-105	-32	12	-11	-16	7	-70	-64	-96	-5	-28	-60	-98	37	-82	-31	-103	-23	-100	-72	-61	11	-101	-14	-73	-68	-150	-76	49	-6170	-7145	-22622	-8	-21013	-13998	-20413	-134	-21263	-15967	-14955	-121	-22223	-17601	-12962	-38
0.977500	-25	43	92	-52	-108	-33	11	-15	-17	7	-83	-60	-94	-17	-30	-59	-98	38	-81	-30	-107	-25	-100	-69	-65	0	-100	-13	-74	-68	-166	-74	18	-6391	-7249	-22145	17	-21082	-13913	-20112	-112	-21195	-15840	-14758	-103	-22046	-17492	-12936	-51
0.978333	-24	38	90	-57	-107	-34	12	-12	-16	7	-73	-65	-95	-11	-28	-60	-98	29	-80	-42	-103	-22	-99	-68	-61	0	-100	-15	-72	-66	-146	-75	-50	-6597	-7372	-21685	66	-21157	-13806	-19823	-84	-21124	-15700	-14575	-76	-21870	-17350	-12921	8
0.979167	-23	41	88	-57	-105	-13	12	-15	-17	5	-70	-63	-94	-14	-29	-42	-100	36	-82	-32	-103	-22	-100	-72	-67	-3	-101	-12	-70	-66	-145	-75	-113	-6777	-7499	-21260	2	-21240	-13670	-19560	-93	-21055	-15542	-14410	-83	-21697	-17176	-12908	101
0.980000	-26	39	91	-58	-104	-32	12	-14	-16	5	-73	-64	-95	-13	-26	-62	-102	35	-84	-31	-104	-23	-101	-69	-62	-4	-102	-14	-73	-67	-148	-77	-95	-6933	-7637	-20877	-38	-21331	-13517	-19315	-88	-20979	-15367	-14263	-93	-21527	-16958	-12894	103
0.980833	-26	42	90	-57	-108	-34	11	-13	-23	4	-75	-63	-95	-13	-29	-61	-97	35	-84	-34	-103	-22	-102	-69	-64	-1	-102	-22	-94	-67	-149	-75	-88	-7054	-7769	-20551	-16	-21418	-13332	-19095	-95	-20907	-15197	-14136	-69	-21367	-16707	-12873	46
0.981667	-26	38	85	-61	-108	-35	11	-12	-21	5	-76	-61	-98	-12	-29	-64	-99	32	-86	-34	-107	-38	-100	-70	-69	-6	-102	-15	-76	-70	-146	-77	-180	-7151	-7907	-20260	-76	-21488	-13132	-18901	-128	-20833	-15011	-14026	-57	-21223	-16423	-12842	-21
0.982500	-30	36	86	-60	-113	-35	11	-16	-22	0	-73	-67	-78	-15	-29	-61	-101	34	-82	-32	-101	-22	-96	-68	-63	0	-100	-14	-73	-69	-143	-76	-132	-7215	-8035	-20036	84	-21577	-12915	-18731	-128	-20755	-14814	-13929	-47	-21090	-16104	-12785	-36
0.983333	-25	40	87	-59	-104	-33	13	-13	-17	6	-69	-64	-95	-13	-31	-61	-97	37	-74	-31	-104	-23	-100	-69	-62	-3	-101	-12	-80	-69	-145	-76	-51	-7255	-8158	-19872	46	-21647	-12677	-18585	-155	-20679	-14609	-13844	-26	-20976	-15755	-12716	-21
0.984167	-25	44	88	-58	-109	-33	15	-5	-12	8	-59	-62	-96	-15	-45	-59	-97	36	-82	-27	-103	-18	-96	-67	-61	0	-97	-12	-73	-67	-145	-73	-115	-7273	-8277	-19767	-92	-21701	-12429	-18465	-193	-20605	-14393	-13776	-7	-20889	-15386	-12626	23
0.985000	-3	41	89	-56	-110	-33	16	-11	-16	8	-69	-61	-92	-11	-22	-56	-98	35	-79	-28	-102	-18	-95	-67	-60	11	-96	-10	-70	-67	-142	-72	-174	-7268	-8394	-19715	-38	-21732	-12175	-18374	-171	-20530	-14176	-13713	2	-20828	-15003	-12527	105
0.985833	-26	41	89	-57	-109	-33	18	-31	-18	5	-70	-63	-96	-13	-27	-63	-100	36	-83	-29	-104	-21	-100	-70	-64	10	-99	-13	-75	-70	-146	-77	-210	-7253	-8514	-19705	-4	-21768	-11923	-18307	-186	-20462	-13951	-13664	18	-20800	-14614	-12385	115
0.986667	-25	43	86	-58	-114	-32	10	-14	-17	5	-70	-64	-97	-13	-25	-55	-99	33	-83	-31	-105	-23	-102	-72	-63	4	-101	-12	-76	-69	-147	-77	-210	-7228	-8611	-19721	28	-21773	-11660	-18263	-189	-20392	-13710	-13613	26	-20791	-14218	-12229	55
0.987500	-27	42	89	-59	-92	-33	13	-13	-19	3	-72	-65	-99	-15	-30	-60	-103	32	-82	-31	-108	-22	-98	-68	-65	-1	-100	-15	-74	-69	-147	-77	-146	-7195	-8713	-19759	-11	-21779	-11402	-18227	-165	-20331	-13464	-13560	26	-20809	-13818	-12062	-4
0.988333	-26	38	88	-62	-110	-31	15	-14	-22	4	-72	-64	-97	-12	-26	-59	-102	34	-83	-31	-105	-18	-97	-72	-70	-8	-99	-12	-75	-69	-144	-74	-27	-7155	-8815	-19795	-108	-21714	-11135	-18209	-180	-20275	-13205	-13507	25	-20846	-13434	-11878	7
0.989167	-28	41	88	-60	-64	-33	13	-16	-19	4	-72	-61	-102	-13	-27	-61	-103	30	-85	-29	-103	-18	-98	-68	-65	0	-98	-12	-46	-68	-146	-74	-9	-7117	-8916	-19820	-86	-21658	-10883	-18208	-176	-20218	-12929	-13442	50	-20901	-13062	-11682	60
0.990000	-27	42	91	-59	-112	-33	13	-14	-19	1	-74	-61	-97	-11	-36	-61	-99	33	-64	-32	-105	-21	-99	-70	-67	-3	-103	-16	-75	-72	-148	-77	-67	-7081	-9012	-19820	-22	-21579	-10628	-18215	-135	-20175	-12649	-13373	63	-20968	-12715	-11482	80
0.990833	-29	39	66	-63	-90	-32	11	-15	-18	0	-77	-64	-98	-15	-27	-59	-104	28	-87	-31	-107	-21	-96	-67	-67	-4	-101	-11	-76	-74	-145	-76	-130	-7044	-9099	-19782	-88	-21473	-10374	-18226	-168	-20129	-12351	-13291	69	-21038	-12382	-11276	77
0.991667	-29	40	90	-59	-109	-30	15	-15	-21	12	-74	-64	-96	-13	-23	-61	-100	33	-85	-29	-103	-19	-98	-70	-65	-3	-99	-14	-75	-73	-146	-73	-82	-7004	-9181	-19693	-14	-21356	-10135	-18238	-243	-20090	-12050	-13191	78	-21109	-12077	-11066	79
0.992500	-29	39	87	-62	-110	-40	16	-14	-17	4	-75	-64	-97	-17	-28	-60	-101	32	-87	-32	-108	-23	-99	-68	-66	-1	-99	-14	-72	-65	-146	-75	5	-6969	-9261	-19554	97	-21219	-9915	-18253	-274	-20056	-11740	-13086	85	-21165	-11799	-10866	95
0.993333	-26	41	90	-60	-108	-31	13	-11	-17	6	-75	-66	-99	-16	-31	-60	-94	32	-91	-33	-105	-21	-99	-68	-64	-4	-107	-15	-75	-74	-149	-76	-60	-6936	-9316	-19350	4	-21062	-9659	-18258	-236	-20022	-11416	-12962	78	-21211	-11553	-10671	66
0.994167	-26	37	88	-59	-112	-35	8	-15	-21	4	-74	-65	-96	-7	-30	-61	-100	33	-86	-32	-107	-23	-101	-70	-65	-3	-101	-13	-73	-72	-146	-88	-187	-6896	-9353	-19087	-108	-20892	-9428	-18271	-186	-19983	-11092	-12825	74	-21230	-11329	-10484	70
0.995000	-24	41	90	-60	-110	-32	11	-15	-19	5	-74	-65	-96	-30	-40	-63	-101	33	-87	-31	-105	-23	-100	-69	-63	-6	-102	-13	-75	-73	-148	-77	-137	-6849	-9363	-18762	-77	-20707	-9190	-18240	-188	-19939	-10765	-12670	57	-21234	-11133	-10307	42
0.995833	-27	40	89	-58	-111	-34	13	-13	-19	5	-70	-63	-96	-17	-28	-60	-99	36	-87	-30	-104	-19	-100	-67	-67	0	-97	-12	-72	-69	-153	-73	-13	-6795	-9344	-18387	71	-20511	-8954	-18211	-163	-19886	-10445	-12501	38	-21174	-10955	-10136	33
0.996667	-24	42	89	-59	-105	-29	15	-11	-15	9	-70	-63	-90	-15	-29	-61	-96	34	-86	-30	-96	-19	-98	-65	-62	0	-99	-11	-69	-68	-145	-75	85	-6740	-9290	-17956	12	-20312	-8721	-18139	-113	-19820	-10129	-12322	34	-21088	-10806	-9981	-1
0.997500	-24	44	92	-55	-104	-29	15	-13	-14	7	-68	-63	-96	-15	-30	-59	-95	34	-87	-32	-103	-22	-102	-63	-66	-1	-97	-11	-73	-72	-147	-75	73	-6662	-9193	-17493	-80	-20106	-8483	-18084	-115	-19744	-9826	-12136	44	-20959	-10680	-9838	-68
0.998333	-29	40	88	-56	-108	-32	12	-12	-19	6	-72	-64	-98	-17	-31	-62	-102	33	-90	-35	-107	-24	-102	-67	-66	-3	-100	-15	-76	-72	-147	-79	-35	-6586	-9053	-17010	99	-19893	-8247	-17994	-105	-19639	-9533	-11944	47	-20792	-10569	-9701	-72
0.999167	-26	43	86	-59	-120	-33	4	-17	-19	3	-78	-68	-100	-8	-31	-63	-102	33	-88	-35	-102	-23	-100	-67	-63	0	-105	-15	-73	-72	-146	-75	-81	-6481	-8863	-16525	119	-19676	-8004	-17870	-90	-19513	-9259	-11746	54	-20564	-10468	-9573	-86
1.000000	-26	37	85	-59	-109	-33	10	-15	-21	5	-75	-66	-99	-15	-31	-63	-103	37	-91	-34	-107	-24	-103	-67	-62	-4	-102	-15	-73	-73	-148	-78	-90	-6384	-8627	-16001	3	-19457	-7759	-17738	-111	-19353	-9002	-11541	69	-20293	-10382	-9451	-110
1.000833	-28	41	85	-58	-113	-31	13	-15	-21	4	-72	-67	-99	-16	-31	-61	-100	34	-86	-33	-105	-19	-100	-81	-65	-1	-101	-16	-76	-73	-147	-81	-84	-6264	-8336	-15505	12	-19230	-7507	-17548	-112	-19163	-8765	-11344	71	-19974	-10299	-9332	-88
1.001667	-23	39	86	-61	-107	-31	11	-16	-18	7	-73	-65	-96	-14	-33	-59	-101	35	-90	-33	-103	-22	-101	-67	-63	0	-98	-14	-72	-70	-149	-77	-142	-6128	-8001	-15033	-25	-19003	-7255	-17352	-66	-18936	-8550	-11140	78	-19603	-10221	-9213	-114
1.002500	-25	40	90	-58	-108	-31	13	-13	8	5	-70	-66	-97	-17	-31	-60	-98	34	-85	-31	-104	-21	-99	-68	-62	0	-98	-13	-74	-73	-148	-74	-241	-5982	-7629	-14592	-34	-18762	-7006	-17124	-85	-18665	-8360	-10942	78	-19184	-10139	-9093	-117
1.003333	-26	42	90	-58	-105	-31	13	-15	-15	8	-72	-63	-93	-13	-28	-60	-97	39	-72	-31	-102	-21	-102	-66	-61	2	-96	-12	-70	-67	-145	-73	-251	-5825	-7220	-14193	-24	-18522	-6756	-16875	-107	-18351	-8190	-10743	59	-18726	-10047	-8967	-136
1.004167	-23	46	91	-57	-107	-27	13	-8	-14	8	-72	-61	-96	-17	-28	-58	-98	38	-80	-29	-104	-19	-98	-63	-58	1	-96	-11	-73	-65	-145	-72	-221	-5653	-6780	-13822	-61	-18263	-6500	-16604	-113	-17994	-8045	-10555	66	-18217	-9951	-8844	-121
1.005000	-21	44	90	-57	-107	-30	15	-13	-12	9	-69	-60	-85	-11	-26	-55	-95	39	-101	-31	-100	-19	-100	-66	-56	2	-95	-10	-68	-69	-143	-70	-141	-5478	-6327	-13549	-30	-17994	-6254	-16324	-131	-17599	-7923	-10367	88	-17671	-9843	-8710	-80
1.005833	-21	40	91	-59	-100	-31	13	-15	-16	3	-73	-64	-92	-16	-31	-61	-99	35	-85	-32	-102	-23	-110	-72	-64	0	-100	-13	-74	-70	-147	-77	-28	-5288	-5857	-13309	-58	-17709	-6016	-16024	-129	-17159	-7823	-10187	128	-17097	-9726	-8581	-27
1.006667	-25	39	84	-62	-109	-38	7	-21	-22	3	-75	-64	-101	-14	-35	-64	-104	34	-88	-33	-107	-27	-110	-75	-68	-5	-101	-17	-76	-76	-152	-78	-30	-5098	-5391	-13134	-116	-17410	-5785	-15720	-122	-16678	-7737	-10012	176	-16487	-9585	-8441	43
1.007500	-28	39	84	-61	-113	-40	5	-19	-23	0	-99	-68	-100	-18	-32	-63	-103	29	-87	-34	-105	-24	-102	-72	-63	-1	-96	-16	-74	-72	-148	-74	-36	-4893	-4926	-13028	-117	-17078	-5553	-15403	-81	-16153	-7661	-9832	137	-15840	-9421	-8293	8
1.008333	-24	38	85	-62	-109	-38	11	-18	-18	2	-78	-65	-98	-15	-17	-60	-115	30	-85	-32	-107	-22	-102	-73	-65	-7	-99	-13	-73	-72	-147	-74	-58	-4688	-4475	-12952	-299	-16720	-5339	-15091	-59	-15586	-7600	-9658	77	-15170	-9236	-8139	-58
1.009167	-27	33	84	-60	-135	-34	9	-18	-19	2	-73	-72	-95	-15	-30	-63	-101	32	-85	-32	-102	-22	-101	-72	-66	-1	-91	-12	-72	-68	-148	-75	-64	-4479	-4047	-12956	-470	-16337	-5139	-14776	-77	-14989	-7537	-9482	75	-14486	-9032	-7980	-45
1.010000	-24	41	88	-58	-107	-36	9	-16	-18	3	-77	-63	-92	-16	-30	-59	-100	34	-84	-31	-94	-24	-105	-70	-63	-3	-99	-13	-76	-68	-147	-70	-52	-4276	-3651	-13011	-384	-15923	-4947	-14467	-96	-14358	-7480	-9311	60	-13783	-8802	-7813	-23
1.010833	-26	41	89	-60	-108	-40	12	-14	-16	4	-72	-63	-94	-14	-28	-59	-99	32	-86	-32	-103	-22	-99	-73	-64	0	-97	-13	-75	-68	-146	-72	-92	-4076	-3289	-13125	-327	-15477	-4769	-14181	-94	-13710	-7417	-9134	53	-13073	-8552	-7645	-10
1.011667	-25	41	92	-59	-104	-34	15	-13	-16	4	-73	-61	-93	-13	-27	-59	-98	40	-83	-31	-102	-21	-99	-70	-63	-1	-98	-15	-74	-67	-147	-72	-91	-3884	-2964	-13285	-254	-15002	-4616	-13903	-62	-13044	-7353	-8960	44	-12361	-8276	-7468	7
1.012500	-52	43	89	-62	-109	-35	13	-15	-36	3	-72	-63	-94	-13	-31	-61	-100	35	-83	-32	-103	-23	-103	-68	-62	0	-102	-12	-74	-70	-147	-70	-56	-3700	-2675	-13496	-203	-14494	-4474	-13642	-103	-12364	-7275	-8781	24	-11637	-7974	-7291	22
1.013333	-23	42	92	-59	-109	-36	10	-14	-19	4	-72	-65	-99	-15	-31	-60	-96	35	-84	-33	-104	-23	-99	-67	-62	-1	-102	-14	-75	-72	-148	-74	-51	-3531	-2434	-13739	-173	-13951	-4348	-13401	-107	-11673	-7192	-8602	13	-10919	-7658	-7109	51
1.014167	-23	42	91	-67	-109	-39	10	-14	-17	6	-72	-68	-93	-19	-29	-61	-97	35	-83	-33	-107	-27	-102	-69	-64	0	-100	-15	-75	-73	-149	-73	-44	-3376	-2227	-14011	-235	-13388	-4239	-13181	-136	-10971	-7087	-8420	6	-10210	-7324	-6928	33
1.015000	-27	39	88	-63	-111	-40	11	-18	-16	1	-77	-65	-99	-18	-34	-68	-99	34	-85	-34	-109	-26	-104	-70	-64	-5	-103	-17	-75	-74	-152	-78	-98	-3246	-2059	-14307	-152	-12786	-4137	-12983	-130	-10278	-6969	-8238	-17	-9504	-6979	-6747	-14
1.015833	-29	38	85	-63	-114	-46	8	-17	-21	1	-74	-66	-97	-17	-29	-61	-102	30	-85	-34	-105	-26	-102	-69	-65	-1	-100	-13	-69	-70	-146	-74	-126	-3121	-1923	-14606	-149	-12159	-4041	-12798	-96	-9585	-6822	-8048	-25	-8817	-6608	-6568	8
1.016667	-23	42	89	-60	-107	-33	15	-14	-17	5	-63	-62	-94	-16	-31	-62	-98	36	-82	-29	-116	-22	-100	-68	-60	0	-99	-12	-72	-74	-148	-75	-19	-3023	-1818	-14910	-86	-11520	-3950	-12637	-117	-8904	-6666	-7865	-45	-8153	-6243	-6386	-8
1.017500	-22	39	90	-60	-110	-33	12	-14	-18	3	-72	-65	-95	-16	-29	-61	-98	36	-82	-32	-103	-24	-100	-70	-61	-1	-100	-11	-74	-69	-146	-72	-17	-2940	-1743	-15197	-23	-10859	-3868	-12496	-143	-8243	-6489	-7683	-53	-7494	-5870	-6219	-42
1.018333	-24	41	90	-58	-107	-32	15	-12	-17	7	-74	-61	-95	-27	-31	-61	-98	33	-82	-29	-104	-45	-99	-65	-63	-1	-100	-13	-73	-70	-148	-75	-78	-2884	-1692	-15462	-24	-10192	-3779	-12373	-119	-7578	-6290	-7507	-58	-6857	-5506	-6066	-40
1.019167	-28	43	89	-57	-105	-34	16	-51	-23	4	-73	-63	-96	-15	-28	-61	-96	34	-81	-30	-104	-21	-100	-70	-65	-5	-86	-15	-72	-69	-149	-74	-50	-2839	-1661	-15689	38	-9521	-3694	-12261	-105	-6957	-6071	-7334	-70	-6252	-5146	-5921	-12
1.020000	-25	37	87	-58	-110	-35	15	-15	-18	6	-72	-63	-98	-14	-19	-60	-102	35	-84	-31	-105	-25	-100	-68	-62	-1	-99	-14	-75	-69	-147	-75	-23	-2814	-1642	-15870	130	-8836	-3593	-12160	-121	-6343	-5833	-7162	-92	-5664	-4803	-5797	41
1.020833	-26	41	89	-59	-107	-32	12	-11	-16	6	-74	-64	-93	-14	-29	-58	-99	35	-86	-19	-104	-22	-99	-67	-64	-5	-103	-11	-66	-65	-146	-75	1	-2801	-1628	-15987	70	-8156	-3485	-12069	-128	-5749	-5582	-7012	-119	-5105	-4467	-5695	26
1.021667	-26	35	87	-59	-108	-33	17	-11	-17	6	-73	-65	-95	-16	-31	-57	-99	34	-86	-31	-103	-21	-100	-68	-63	0	-99	-11	-72	-69	-147	-75	7	-2798	-1620	-16044	67	-7480	-3364	-11991	-135	-5178	-5320	-6860	-138	-4571	-4157	-5618	-36
1.022500	-23	12	86	-57	-108	-34	13	-12	-18	5	-73	-63	-95	-16	-29	-59	-97	34	-84	-30	-102	-24	-100	-67	-62	-1	-102	-12	-74	-72	-146	-74	0	-2799	-1613	-16027	98	-6818	-3228	-11908	-132	-4623	-5051	-6724	-186	-4056	-3863	-5575	13
1.023333	-25	39	88	-59	-109	-35	15	-13	-14	6	-70	-65	-97	-15	-29	-55	-101	32	-84	-35	-107	-17	-102	-69	-64	0	-101	-13	-74	-70	-148	-75	-26	-2802	-1607	-15943	131	-6165	-3077	-11828	-111	-4089	-4776	-6603	-197	-3565	-3600	-5567	63
1.024167	-26	40	87	-60	-111	-33	11	-17	-21	12	-74	-65	-97	-15	-29	-57	-98	35	-83	-31	-103	-21	-98	-67	-64	2	-98	-11	-41	-68	-148	-73	-64	-2804	-1582	-15772	122	-5521	-2906	-11746	-87	-3562	-4487	-6493	-212	-3101	-3360	-5594	47
1.025000	-22	42	89	-58	-109	-34	13	-12	-13	10	-61	-62	-97	-14	-27	-55	-97	36	-81	-30	-104	-25	-97	-66	-63	0	-100	-11	-73	-67	-148	-72	-77	-2791	-1550	-15534	197	-4892	-2722	-11660	-56	-3054	-4202	-6405	-205	-2652	-3151	-5666	25
1.025833	-25	41	88	-57	-95	-32	11	-13	-16	5	-73	-65	-98	-19	-29	-60	-100	34	-85	-34	-107	-24	-100	-69	-63	0	-100	-14	-75	-80	-147	-76	16	-2790	-1507	-15226	188	-4278	-2520	-11570	-49	-2559	-3942	-6334	-188	-2231	-2978	-5783	22
1.026667	-26	39	86	-64	-112	-39	11	-16	-19	9	-75	-68	-97	-15	-31	-60	-99	39	-87	-34	-108	-25	-102	-70	-66	-4	-102	-16	-75	-70	-148	-76	78	-2768	-1438	-14851	140	-3687	-2305	-11470	-55	-2072	-3680	-6280	-182	-1824	-2822	-5939	36
1.027500	-22	38	87	-62	-109	-4	12	-11	-21	4	-69	-66	-97	-18	-31	-62	-99	33	-84	-35	-107	-24	-99	-69	-67	-4	-100	-15	-75	-70	-149	-78	-38	-2727	-1342	-14422	157	-3098	-2077	-11354	-32	-1581	-3431	-6246	-171	-1434	-2703	-6149	27
1.028333	-25	39	89	-60	-108	-36	10	-17	-22	4	-73	-70	-97	-16	-50	-59	-102	33	-87	-34	-103	-24	-101	-68	-63	0	-102	-12	-75	-70	-148	-77	-177	-2669	-1217	-13957	242	-2525	-1841	-11225	-4	-1089	-3196	-6231	-162	-1059	-2611	-6396	-12
1.029167	-35	39	97	-58	-109	-35	13	-13	-19	5	-68	-64	-96	-15	-29	-60	-102	32	-88	-31	-104	-23	-99	-74	-69	0	-100	-13	-74	-68	-147	-75	-167	-2602	-1052	-13463	216	-1973	-1593	-11078	-22	-587	-2983	-6241	-154	-697	-2537	-6687	5
1.030000	-26	39	89	-58	-109	-35	15	-15	-21	5	-67	-63	-97	-13	-28	-60	-102	34	-83	-33	-103	-22	-99	-69	-67	0	-100	-12	-73	-68	-146	-75	-129	-2514	-845	-12950	206	-1409	-1337	-10907	-12	-76	-2796	-6276	-127	-344	-2494	-7014	35
1.030833	-21	42	89	-58	-104	-33	12	-14	-15	5	-70	-61	-92	-15	-26	-59	-101	33	-76	-29	-101	-24	-99	-70	-61	0	-98	-18	-70	-69	-146	-72	-100	-2421	-592	-12432	253	-874	-1084	-10725	37	455	-2630	-6340	-128	0	-2467	-7388	13
1.031667	-21	40	90	-60	-110	-32	13	-16	-18	2	-75	-67	-69	-17	-31	-45	-101	33	-90	-35	-104	-25	-102	-72	-65	0	-105	-15	-74	-72	-150	-75	-42	-2303	-287	-11932	215	-339	-833	-10517	16	1000	-2475	-6428	-115	334	-2460	-7778	15
1.032500	-30	11	82	-63	-114	-38	9	-16	-19	3	-76	-66	-97	-17	-31	-63	-104	28	-92	-34	-108	-25	-100	-48	-64	1	-102	-14	-73	-68	-150	-75	32	-2193	77	-11452	191	201	-579	-10287	-41	1575	-2390	-6535	-45	671	-2468	-8200	41
1.033333	-27	37	87	-61	-111	-36	11	-16	-18	3	-76	-65	-97	-18	-32	-64	-101	32	-88	-33	-105	-26	-100	-66	-65	-3	-103	-16	-74	-74	-152	-77	33	-2064	497	-11002	137	733	-335	-10025	-67	2174	-2313	-6674	2	998	-2484	-8639	46
1.034167	-25	40	108	-61	-110	-36	12	-15	-16	1	-75	-65	-100	-19	-29	-62	-102	30	-90	-36	-110	-24	-100	-69	-66	0	-84	-17	-76	-69	-148	-76	-9	-1936	962	-10586	76	1266	-104	-9737	-75	2795	-2268	-6835	68	1319	-2507	-9086	26
1.035000	-24	42	86	-62	-111	-34	11	-14	-19	3	-76	-67	-100	-16	-30	-62	-108	39	-90	-35	-105	-24	-101	-69	-66	-1	-104	-16	-77	-74	-149	-77	23	-1799	1491	-10212	141	1804	114	-9419	-78	3440	-2250	-7024	79	1634	-2531	-9532	36
1.035833	-21	41	88	-59	-112	-35	15	-12	-18	2	-70	-63	-96	-15	-26	-62	-97	35	-85	-33	-105	-24	-100	-68	-62	0	-99	-13	-69	-66	-147	-76	30	-1652	2069	-9868	61	2343	319	-9072	-86	4106	-2262	-7228	-1	1945	-2556	-9965	15
1.036667	-22	43	92	-57	-102	-31	18	-12	-30	6	-69	-64	-100	-15	-27	-58	-95	37	-84	-26	-103	-19	-97	-64	-62	2	-95	-11	-75	-68	-147	-73	-41	-1504	2681	-9566	114	2875	500	-8695	-93	4782	-2309	-7456	-63	2241	-2575	-10389	-47
1.037500	-24	45	88	-55	-111	-34	15	-18	-16	9	-69	-61	-97	-11	-25	-58	-97	39	-84	-30	-105	-22	-91	-66	-63	1	-98	-13	-53	-68	-146	-75	-116	-1359	3318	-9295	123	3398	650	-8295	-108	5462	-2380	-7705	-88	2524	-2582	-10789	-50
1.038333	-23	42	91	-56	-105	-32	18	-11	-16	5	-70	-61	-96	-11	-36	-58	-98	39	-82	-29	-101	-11	-98	-66	-62	1	-96	-12	-72	-69	-144	-77	-208	-1212	3972	-9032	22	3912	776	-7870	-118	6144	-2482	-7967	-120	2788	-2587	-11152	-19
1.039167	-23	44	81	-56	-108	-31	19	-16	-16	5	-70	-63	-95	-12	-25	-61	-101	37	-82	-29	-105	-22	-99	-76	-61	1	-97	-13	-74	-66	-149	-73	-178	-1059	4629	-8814	24	4414	865	-7415	-109	6825	-2606	-8243	-102	3032	-2570	-11477	20
1.040000	-26	41	89	-57	-109	-33	13	-14	-21	-9	-74	-63	-99	-15	-28	-62	-118	36	-83	-7	-105	-21	-101	-68	-65	1	-99	-15	-79	-70	-149	-77	-167	-902	5277	-8598	5	4914	923	-6942	-95	7483	-2753	-8525	-105	3254	-2537	-11765	24
1.040833	-24	45	88	-59	-114	-35	10	-18	-22	1	-76	-64	-98	-17	-27	-62	-97	35	-85	-35	-107	-29	-101	-70	-63	0	-98	-14	-72	-72	-150	-73	-128	-723	5927	-8372	-45	5375	952	-6445	-153	8078	-2907	-8803	-139	3448	-2477	-12001	0
1.041667	-26	42	87	-59	-107	-33	20	-13	-15	5	-72	-63	-94	-13	-25	-94	-102	33	-85	-31	-102	-19	-97	-68	-64	0	-98	-13	-70	-68	-145	-73	-117	-540	6539	-8153	28	5824	939	-5938	-219	8709	-3069	-9076	-163	3616	-2399	-12190	-51
1.042500	-25	43	86	-58	-109	-31	17	-14	-16	4	-70	-62	-95	-14	-24	-58	-95	38	-83	-31	-101	-19	-99	-66	-65	1	-101	-10	-72	-69	-147	-74	-91	-334	7116	-7930	103	6243	890	-5425	-225	9256	-3234	-9344	-161	3752	-2291	-12330	5
1.043333	-25	43	89	-56	-108	-31	17	-13	-16	7	-70	-62	-93	-13	-24	-58	-100	35	-84	-33	-108	-17	-96	-67	-59	1	-99	-11	-72	-67	-144	-73	-127	-115	7648	-7709	16	6622	805	-4907	-219	9741	-3392	-9593	-176	3852	-2154	-12422	90
1.044167	-18	45	90	-53	-103	-28	18	-10	-15	8	-69	-63	-93	-12	-22	-57	-97	39	-79	-28	-100	-18	-95	-67	-60	3	-96	-16	-67	-65	-143	-73	-149	133	8131	-7488	-61	6968	689	-4387	-158	10164	-3537	-9825	-243	3921	-1989	-12460	52
1.045000	-19	45	91	-58	-104	-29	18	-13	-9	10	-69	-59	-90	-8	-22	-58	-93	44	-78	-28	-104	-16	-97	-65	-60	5	-96	-11	-70	-67	-160	-72	-95	402	8558	-7293	-13	7264	539	-3879	-98	10501	-3659	-10030	-308	3955	-1791	-12470	15
1.045833	-24	44	88	-56	-109	-29	16	-13	-14	8	-70	-63	-98	-13	-27	-57	-98	36	-80	-30	-107	-19	-98	-67	-64	13	-98	-17	-75	-68	-144	-73	-57	694	8928	-7088	-30	7522	361	-3385	-125	10763	-3755	-10210	-292	3954	-1564	-12437	0
1.046667	-25	54	87	-63	-110	-32	15	-26	-17	6	-73	-65	-96	-11	-27	-59	-98	34	-83	-32	-104	-23	-98	-69	-66	0	-98	-14	-75	-69	-146	-76	-45	1012	9248	-6912	-139	7727	161	-2909	-172	10927	-3812	-10351	-195	3930	-1305	-12374	-16
1.047500	-25	40	89	-63	-107	-31	15	-14	-17	7	-70	-64	-98	-15	-27	-60	-99	37	-82	-32	-107	-23	-98	-72	-64	1	-99	-16	-78	-69	-151	-73	-81	1360	9513	-6761	-64	7891	-56	-2457	-160	11009	-3822	-10458	-131	3874	-1021	-12275	-19
1.048333	-26	42	88	-62	-110	-38	13	-28	-18	5	-73	-63	-78	-17	-30	-62	-102	87	-83	-32	-112	-24	-102	-67	-64	1	-100	-15	-77	-72	-148	-76	-109	1725	9735	-6649	-55	8001	-285	-2034	-208	10999	-3790	-10529	-101	3804	-688	-12163	-44
1.049167	-27	39	89	-60	-110	-34	11	-17	-23	3	-77	-66	-100	-17	-31	-62	-103	36	-83	-31	-120	-23	-99	-67	-63	0	-101	-16	-76	-72	-156	-73	-92	2106	9901	-6563	-126	8078	-513	-1638	-208	10906	-3694	-10553	-178	3720	-328	-12032	-11
1.050000	-24	41	86	-60	-109	-34	11	-15	-18	4	-73	-63	-96	-13	-29	-53	-97	36	-82	-32	-103	-23	-99	-69	-63	1	-100	-13	-73	-69	-145	-78	-48	2501	10035	-6518	-88	8100	-750	-1281	-217	10730	-3544	-10542	-332	3623	55	-11896	60
1.050833	-29	43	91	-59	-107	-32	12	-14	-18	6	-72	-65	-96	-14	-31	-58	-98	36	-81	-30	-102	-24	-100	-68	-61	0	-99	-14	-72	-69	-149	-78	-33	2905	10134	-6503	-99	8094	-963	-955	-229	10474	-3332	-10494	-325	3522	470	-11760	73
1.051667	-24	41	89	-62	-107	-33	13	-50	-21	8	-73	-64	-93	-14	-27	-58	-98	36	-84	-30	-107	-22	-98	-67	-62	-1	-99	-4	-73	-68	-147	-74	-73	3308	10202	-6520	-115	8076	-1166	-667	-214	10150	-3070	-10403	-255	3426	914	-11625	50
1.052500	-26	40	89	-61	-107	-33	13	-14	-18	5	-74	-63	-98	-16	-29	-50	-102	29	-84	-30	-111	-23	-99	-68	-63	-3	-100	-14	-72	-70	-148	-76	-79	3707	10238	-6557	-49	7973	-1349	-414	-207	9767	-2751	-10281	-169	3333	1378	-11510	41
1.053333	-27	39	90	-60	-108	-35	12	-13	-18	3	-74	-59	-98	-14	-32	-60	-101	18	-85	-31	-104	-24	-99	-72	-65	-3	-103	-15	-72	-72	-148	-78	-47	4089	10257	-6607	11	7870	-1508	-199	-148	9339	-2356	-10124	-178	3253	1862	-11393	26
1.054167	-26	40	88	-58	-115	-32	7	-13	-19	4	-76	-64	-95	-16	-32	-61	-102	26	-87	-33	-102	-23	-102	-73	-64	-1	-102	-17	-73	-70	-147	-80	-44	4448	10250	-6659	56	7751	-1635	-11	-110	8875	-1957	-9944	-372	3191	2359	-11297	29
1.055000	-24	33	88	-59	-110	-34	10	-17	-22	2	-73	-66	-97	-19	-31	-61	-102	33	-88	-32	-105	-27	-103	-70	-67	-9	-104	-14	-75	-70	-148	-53	-92	4782	10222	-6707	21	7614	-1732	149	-55	8386	-1507	-9737	-422	3148	2866	-11216	55
1.055833	-27	39	87	-62	-111	-32	9	-13	-18	5	-73	-64	-98	-16	-30	-59	-99	35	-60	-34	-108	-24	-100	-68	-63	-1	-100	-14	-77	-70	-146	-75	-147	5081	10167	-6739	3	7470	-1791	288	2	7887	-1021	-9504	-408	3124	3384	-11156	70
1.056667	-24	43	89	-60	-107	-31	-5	-14	-21	1	-74	-65	-96	-17	-31	-60	-101	33	-87	-31	-107	-26	-103	-70	-67	-3	-101	-15	-76	-73	-148	-77	-130	5338	10089	-6745	9	7321	-1826	401	17	7380	-525	-9266	-526	3111	3894	-11117	82
1.057500	-24	39	86	-64	-112	-36	8	-18	-18	4	-75	-68	-96	-18	-33	-60	-99	33	-87	-38	-104	-26	-100	-68	-62	-1	-101	-13	-72	-70	-147	-75	-155	5549	9979	-6714	106	7169	-1827	503	62	6881	-19	-9004	-499	3125	4412	-11092	73
1.058333	-22	37	89	-58	-110	-34	12	-16	-19	2	-73	-63	-97	-21	-30	-59	-100	34	-85	-33	-108	-25	-101	-72	-63	-1	-102	-14	-76	-72	-148	-75	-188	5716	9841	-6652	139	7018	-1802	591	130	6411	483	-8741	-479	3147	4904	-11089	11
1.059167	-27	41	88	-60	-113	-34	8	-17	-19	5	-75	-64	-96	-26	-30	-61	-102	33	-86	-36	-107	-24	-110	-72	-65	-4	-101	-13	-76	-73	-149	-75	-160	5833	9664	-6549	127	6866	-1754	673	223	5957	955	-8469	-461	3185	5394	-11098	9
1.060000	-24	42	88	-59	-107	-36	11	-15	-19	9	-74	-65	-100	-22	-30	-59	-102	32	-87	-35	-109	-26	-103	-70	-67	-5	-97	-15	-77	-73	-154	-78	-125	5903	9450	-6369	170	6721	-1682	755	270	5537	1421	-8208	-422	3225	5849	-11120	43
1.060833	-24	41	88	-60	-107	-36	9	-17	-16	4	-73	-69	-94	-18	-29	-60	-99	33	-86	-38	-105	-25	-102	-75	-64	-3	-102	-13	-73	-70	-146	-76	-101	5928	9182	-6233	114	6580	-1600	838	274	5152	1844	-7946	-456	3270	6281	-11148	-6
1.061667	-22	40	87	-58	-105	-35	12	-18	-12	4	-72	-66	-96	-19	-31	-60	-101	32	-84	-33	-103	-24	-99	-69	-63	-8	-101	-12	-72	-69	-143	-77	-52	5909	8875	-6023	24	6435	-1507	924	265	4812	2212	-7693	-490	3306	6678	-11188	-32
1.062500	-25	41	89	-58	-109	-33	11	-19	-21	5	-70	-64	-95	-19	-27	-57	-97	34	-85	-32	-104	-24	-102	-72	-63	-3	-99	-12	-73	-68	-148	-73	-101	5854	8516	-5799	46	6288	-1414	1018	236	4511	2527	-7450	-452	3324	7032	-11225	-11
1.063333	-23	66	88	-55	-107	-25	12	-17	-16	6	-73	-63	-68	-15	-28	-60	-99	35	-85	-32	-101	-22	-99	-68	-64	0	-99	-11	-70	-59	-147	-73	-203	5760	8105	-5563	107	6135	-1315	1115	202	4248	2784	-7221	-453	3334	7343	-11265	-46
1.064167	-22	45	91	-55	-109	-35	12	-15	-16	7	-73	-61	-108	-14	-25	-57	-97	38	-79	-32	-112	-21	-96	-66	-63	-1	-100	-13	-69	-68	-143	-72	-150	5641	7642	-5331	-97	5970	-1224	1229	149	4023	2970	-7005	-458	3315	7574	-11303	-76
1.065000	-23	40	86	-58	-104	-36	13	-15	-15	5	-70	-65	-96	-16	-28	-63	-102	33	-85	-33	-107	-24	-98	-74	-64	0	-103	-14	-75	-74	-141	-75	-86	5498	7124	-5113	-298	5787	-1157	1342	75	3832	3088	-6808	-389	3259	7805	-11337	-141
1.065833	-24	40	85	-62	-111	-39	5	-18	-22	3	-76	-69	-98	-19	-28	-61	-102	30	-87	-34	-105	-27	-102	-73	-66	-4	-104	-16	-84	-77	-149	-75	-85	5341	6563	-4909	-164	5580	-1091	1466	60	3674	3137	-6627	-345	3184	7959	-11361	-114
1.066667	-27	39	86	-64	-109	-21	7	-17	-19	5	-74	-64	-98	-22	-28	-64	-103	30	-91	-35	-112	-26	-99	-72	-66	-5	-102	-21	-78	-73	-149	-75	-84	5172	5948	-4743	-101	5351	-1030	1602	59	3539	3121	-6457	-254	3067	8064	-11376	-77
1.067500	-25	43	87	-63	-108	-34	9	-17	-18	4	-74	-65	-99	-17	-30	-62	-100	33	-85	-33	-108	-24	-101	-69	-66	0	-103	-15	-77	-74	-150	-74	-59	4999	5298	-4599	-122	5088	-987	1741	12	3422	3037	-6301	-185	2910	8108	-11371	-93
1.068333	-27	41	82	-61	-111	-32	9	-15	-16	6	-70	-62	-99	-16	-29	-58	-96	33	-85	-33	-108	-24	-101	-70	-65	0	-101	-3	-76	-74	-147	-74	-105	4842	4623	-4506	-95	4784	-954	1884	-55	3317	2899	-6159	-215	2716	8134	-11347	-57
1.069167	-24	42	88	-58	-111	-33	11	-12	-17	6	-73	-63	-98	-18	-32	-51	-101	34	-83	-32	-104	-22	-101	-68	-64	-1	-100	-15	-73	-72	-150	-75	-88	4645	3932	-4459	-48	4444	-925	2034	-77	3219	2708	-6029	-198	2479	8059	-11307	-28
1.070000	-23	42	91	-51	-110	-35	10	-11	-17	7	-72	-61	-95	-13	-25	-58	-97	35	-81	-28	-97	-21	-97	-67	-63	0	-97	-12	-72	-67	-134	-73	22	4473	3234	-4436	8	4045	-905	2180	-132	3117	2471	-5906	-183	2214	7972	-11235	-33
1.070833	-19	45	92	-59	-107	-32	10	-12	-15	8	-59	-61	-96	-13	-27	-59	-97	41	-81	-27	-101	-21	-96	-67	-61	-1	-98	-11	-70	-70	-147	-75	5	4306	2535	-4458	58	3588	-879	2330	-144	2989	2204	-5785	-167	1910	7852	-11138	-29
1.071667	-23	47	90	-56	-103	-35	16	-13	-14	7	-68	-59	-95	-13	-22	-59	-95	37	-80	-28	-103	-19	-97	-66	-60	-16	-94	-13	-72	-68	-146	-70	-14	4136	1851	-4510	-35	3086	-853	2473	-110	2876	1911	-5670	-121	1569	7701	-11007	-5
1.072500	-24	41	89	-60	-107	-35	15	-12	-17	5	-73	-63	-94	-14	-36	-60	-98	34	-84	-29	-102	-21	-98	-67	-63	-1	-99	-11	-73	-70	-147	-70	28	3959	1200	-4585	-104	2519	-813	2617	-154	2726	1606	-5553	-98	1196	7529	-10844	-8
1.073333	-24	37	89	-59	-105	-35	10	-18	-22	2	-74	-62	-99	-16	-28	-62	-100	33	-84	-29	-107	-23	-102	-74	-68	-5	-113	-16	-77	-70	-149	-79	60	3788	593	-4675	-96	1894	-763	2747	-174	2544	1293	-5429	-95	799	7340	-10642	-17
1.074167	-28	34	84	-61	-111	-34	7	-17	-22	4	-76	-62	-99	-28	-31	-63	-103	32	-87	-31	-107	-25	-104	-69	-65	-5	-98	-14	-78	-69	-148	-75	49	3609	47	-4767	-165	1216	-685	2880	-162	2336	1001	-5291	-93	388	7157	-10395	-1
1.075000	-26	39	86	-63	-114	-34	9	-18	-22	1	-74	-66	-99	-15	-29	-62	-101	33	-84	-33	-103	-25	-103	-69	-66	-1	-101	-18	-78	-73	-149	-76	7	3421	-445	-4851	-210	473	-583	2999	-212	2084	707	-5139	-92	-43	6977	-10102	18
1.075833	-26	38	86	-60	-109	-29	15	-13	11	3	-73	-61	-96	-13	-28	-59	-98	34	-84	-30	-102	-22	-98	-66	-64	-1	-96	-11	-69	-53	-146	-75	1	3222	-869	-4927	-129	-313	-453	3110	-222	1798	450	-4966	-21	-480	6810	-9762	18
1.076667	-24	51	92	-56	-105	-30	17	-12	-16	5	-68	-63	-91	-11	-26	-59	-96	38	-81	-29	-99	-22	-97	-73	-63	0	-98	-11	-75	-67	-147	-83	15	3003	-1198	-4981	-82	-1155	-297	3206	-234	1458	214	-4779	34	-931	6658	-9367	61
1.077500	-21	40	91	-59	-105	-29	0	-13	-16	7	-69	-63	-94	-13	-26	-57	-100	37	-81	-38	-104	-25	-96	-65	-61	1	-95	-9	-73	-67	-145	-73	10	2769	-1465	-5022	-161	-2030	-77	3288	-237	1076	6	-4563	38	-1388	6533	-8921	74
1.078333	-22	42	93	-58	-105	-13	16	-13	-17	5	-70	-64	-94	-14	-29	-56	-98	38	-80	-28	-104	-21	-97	-65	-60	1	-97	-10	-74	-67	-146	-65	-26	2509	-1648	-5038	-252	-2944	120	3345	-229	627	-149	-4327	87	-1853	6433	-8420	45
1.079167	-24	41	90	-59	-112	-30	12	-15	-15	6	-73	-81	-94	-11	-26	-58	-98	38	-82	-26	-104	-24	-101	-65	-62	0	-97	-10	-72	-68	-147	-74	-52	2229	-1762	-5031	-195	-3888	369	3386	-211	127	-272	-4063	162	-2316	6373	-7861	25
1.080000	-23	40	90	-56	-93	-28	12	-15	-16	5	-72	-63	-94	-14	-29	-59	-96	40	-82	0	-101	-23	-100	-67	-62	1	-97	-9	-74	-49	-148	-75	-30	1925	-1787	-5006	-87	-4846	652	3401	-193	-429	-357	-3778	223	-2771	6343	-7253	16
1.080833	-23	44	92	-56	-111	-30	11	-15	-16	7	-76	-63	-94	-11	-22	-57	-100	40	-80	-30	-104	-24	-100	-68	-63	2	-96	-10	-74	-70	-146	-73	0	1603	-1752	-4962	-24	-5809	951	3387	-256	-1027	-402	-3457	316	-3233	6356	-6588	43
1.081667	-28	41	89	-59	-111	-32	15	-16	-23	6	-72	-63	-96	-16	-29	-61	-115	50	-82	-30	-105	-23	-99	-68	-66	-1	-99	-12	-78	-70	-149	-77	-36	1259	-1660	-4912	-95	-6769	1264	3336	-231	-1692	-418	-3118	401	-3684	6401	-5865	28
1.082500	-26	40	87	-61	-112	-34	15	-21	-23	-19	-76	-63	-97	-14	-29	-59	-99	39	-84	-32	-108	-22	-98	-67	-64	1	-99	-9	-72	-66	-146	-73	-79	917	-1514	-4850	-51	-7700	1588	3267	-184	-2403	-394	-2747	403	-4125	6485	-5083	40
1.083333	-1	45	90	-57	-110	-30	16	-14	-19	9	-69	-61	-94	-13	-28	-58	-99	38	-81	-28	-101	-19	-95	-66	-63	4	-97	-9	-73	-76	-147	-74	-52	556	-1322	-4796	-129	-8602	1910	3146	-214	-3123	-334	-2353	345	-4560	6601	-4255	40
1.084167	-21	45	92	-56	-109	-30	13	-13	-17	17	-73	-63	-93	-12	-27	-55	-99	38	-82	-35	-102	-17	-96	-66	-62	1	-100	-8	-70	-64	-145	-72	3	202	-1096	-4746	-242	-9452	2218	2986	-231	-3892	-252	-1929	298	-4982	6744	-3380	2
1.085000	-26	42	88	-70	-105	-31	15	-15	-16	7	-72	-61	-93	-13	-24	-58	-99	37	-82	-30	-104	-17	-96	-66	-62	1	-99	-8	-73	-65	-150	-73	-5	-143	-853	-4710	-444	-10255	2505	2775	-219	-4686	-147	-1485	246	-5395	6908	-2462	13
1.085833	-22	51	92	-59	-109	-31	15	-12	-42	5	-73	-63	-98	-15	-27	-57	-100	35	-82	-32	-108	-22	-98	-66	-63	0	-101	-12	-79	-68	-147	-75	-69	-474	-589	-4693	-457	-10973	2760	2521	-231	-5476	-27	-1021	243	-5782	7092	-1506	28
1.086667	-26	35	86	-62	-112	-36	15	-15	-18	5	-74	-66	-99	-13	-30	-57	-97	35	-67	-35	-109	-23	-98	-67	-65	1	-103	-12	-74	-76	-150	-75	-52	-779	-322	-4694	-289	-11610	2980	2216	-251	-6268	124	-531	300	-6150	7293	-506	-11
1.087500	-27	40	88	-57	-111	-35	13	-13	-21	1	-74	-62	-100	-15	-29	-58	-103	36	-104	-33	-104	-21	-96	-70	-65	0	-100	-13	-75	-69	-149	-75	62	-1045	-53	-4719	-307	-12147	3145	1865	-215	-7031	277	-24	332	-6498	7491	521	-52
1.088333	-26	45	90	-60	-112	-35	13	-14	-18	5	-72	-63	-96	-14	-27	-58	-99	36	-82	-32	-108	-24	-97	-67	-64	0	-101	-11	-76	-69	-149	-73	118	-1263	204	-4773	-205	-12577	3261	1465	-186	-7766	454	511	312	-6808	7691	1574	-45
1.089167	-25	43	87	-59	-110	-35	13	-12	-17	7	-74	-62	-102	-16	-29	-35	-101	34	-83	-31	-104	-19	-99	-68	-61	0	-100	-14	-74	-69	-148	-75	99	-1440	440	-4861	20	-12894	3316	1017	-195	-8454	638	1070	271	-7087	7873	2622	4
1.090000	-25	39	86	-58	-110	-36	12	-17	-17	2	-74	-65	-98	-14	-28	-59	-99	32	-82	-32	-107	-26	-100	-73	-68	-3	-102	-15	-73	-70	-154	-75	-5	-1528	658	-4983	66	-13089	3301	518	-178	-9076	838	1642	223	-7327	8031	3678	33
1.090833	-28	39	87	-61	-111	-35	11	-24	-25	4	-73	-66	-98	-14	-31	-64	-103	33	-82	-32	-102	-23	-100	-69	-66	0	-100	-12	-72	-69	-150	-76	-112	-1555	853	-5138	104	-13160	3228	-17	-177	-9610	1061	2247	189	-7520	8153	4729	11
1.091667	-24	43	89	-58	-109	-35	16	-17	-17	4	-72	-64	-95	-14	-29	-59	-99	36	-85	-31	-107	-23	-99	-66	-65	-1	-105	-16	-75	-68	-149	-75	-107	-1495	1016	-5331	235	-13107	3075	-595	-153	-10056	1295	2869	156	-7668	8244	5772	8
1.092500	-27	41	81	-59	-107	-36	11	-12	-21	7	-74	-65	-97	-15	-28	-57	-101	29	-86	-32	-103	-24	-99	-68	-66	-5	-99	-15	-74	-68	-147	-75	-81	-1345	1145	-5556	319	-12930	2863	-1206	-133	-10396	1553	3522	132	-7760	8261	6779	20
1.093333	-25	40	84	-60	-108	-28	12	-17	-19	0	-76	-64	-95	-17	-28	-60	-97	33	-84	-33	-102	-23	-100	-72	-64	-4	-104	-15	-83	-73	-150	-78	-62	-1112	1247	-5811	257	-12632	2590	-1843	-164	-10626	1829	4202	102	-7796	8219	7757	3
1.094167	-26	41	87	-60	-108	-35	10	-17	-19	-3	-75	-64	-97	-15	-30	-61	-104	28	-84	-33	-105	-25	-102	-73	-65	-1	-102	-15	-75	-74	-150	-74	-55	-782	1312	-6092	264	-12226	2264	-2503	-179	-10734	2128	4911	71	-7785	8100	8685	15
1.095000	-31	41	88	-73	-110	-36	10	-17	-21	3	-73	-66	-98	-16	-31	-60	-103	25	-83	-33	-121	-24	-101	-72	-65	-1	-104	-17	-77	-72	-148	-78	-79	-362	1365	-6388	288	-11712	1892	-3181	-189	-10722	2438	5640	61	-7711	7892	9553	42
1.095833	-24	43	90	-58	-112	-33	11	-12	-17	4	-75	-66	-98	-14	-27	-58	-101	33	-86	-33	-107	-23	-99	-67	-63	-1	-100	-13	-73	-70	-146	-75	-77	154	1391	-6681	187	-11110	1487	-3858	-215	-10585	2769	6407	43	-7582	7584	10363	45
1.096667	-14	45	90	-56	-107	-32	16	-13	-17	5	-70	-61	-97	-12	-28	-57	-97	36	-79	-30	-101	-19	-97	-66	-61	0	-97	-13	-72	-70	-147	-76	-76	756	1410	-6996	115	-10431	1060	-4541	-217	-10333	3110	7192	0	-7405	7148	11100	69
1.097500	-18	43	91	-60	-107	-33	13	-11	-13	6	-69	-63	-92	-12	-27	-57	-96	36	-80	-33	-103	-22	-99	-67	-62	0	-98	-13	-69	-68	-146	-75	-29	1429	1414	-7326	184	-9694	620	-5214	-245	-9969	3450	8014	-14	-7174	6587	11754	98
1.098333	-23	43	87	-59	-109	-32	13	-16	-15	2	-74	-66	-98	-17	-31	-59	-99	33	-83	-34	-104	-25	-98	-69	-67	-3	-101	-15	-75	-70	-187	-79	11	2166	1430	-7532	215	-8914	184	-5877	-301	-9499	3792	8845	-35	-6904	5881	12314	86
1.099167	-31	38	85	-62	-115	-36	8	0	-19	4	-70	-66	-99	-17	-31	-61	-100	34	-84	-36	-108	-23	-102	-70	-66	0	-100	-13	-74	-72	-147	-75	33	2960	1454	-7739	165	-8103	-236	-6512	-275	-8931	4127	9705	-59	-6597	5050	12795	90
1.100000	-23	42	89	-57	-110	-33	12	-15	-18	4	-73	-66	-100	-18	-29	-60	-101	34	-85	-35	-107	-24	-90	-70	-67	-3	-91	-14	-77	-72	-149	-79	24	3794	1500	-7890	163	-7278	-627	-7122	-279	-8289	4434	10573	-69	-6258	4071	13162	111
1.100833	-27	41	88	-66	-108	-32	11	-31	-19	5	-75	-62	-80	-12	-29	-59	-99	35	-83	-34	-104	-23	-99	-69	-65	-5	-100	-14	-72	-69	-145	-77	15	4650	1567	-7973	126	-6460	-976	-7689	-320	-7588	4711	11444	-74	-5891	2962	13460	109
1.101667	-28	38	87	-56	-108	-32	13	-16	-15	4	-68	-63	-97	-13	-27	-59	-103	33	-82	-33	-100	-22	-100	-65	-62	1	-99	-12	-75	-69	-147	-78	2	5538	1663	-7988	77	-5662	-1278	-8217	-290	-6837	4948	12315	-97	-5504	1717	13654	79
1.102500	-24	41	59	-56	-105	-30	12	-15	-18	5	-73	-61	-97	-13	-30	-59	-99	38	-82	-31	-102	-21	-100	-67	-63	0	-100	-11	-72	-69	-149	-75	-32	6409	1791	-7923	18	-4909	-1510	-8687	-314	-6064	5126	13178	-131	-5100	373	13764	71
1.103333	-27	41	87	-53	-143	-31	16	-11	-14	7	-70	-62	-92	-13	-26	-57	-99	39	-82	-32	-101	-18	-87	-84	-61	4	-96	-12	-72	-65	-142	-72	-45	7256	1935	-7794	32	-4204	-1671	-9099	-323	-5281	5240	14021	-149	-4685	-1051	13789	87
1.104167	-22	45	91	-57	-105	-29	15	-11	-16	15	-64	-59	-93	-11	-24	-55	-95	38	-85	-28	-101	-17	-97	-64	-61	2	-95	-11	-68	-66	-141	-73	-34	8064	2100	-7595	109	-3563	-1756	-9449	-358	-4508	5279	14834	-177	-4264	-2520	13736	74
1.105000	-25	41	90	-49	-103	-28	16	-12	-15	7	-69	-60	-94	-13	-24	-56	-99	37	-80	-31	-101	-18	-99	-56	-59	5	-96	-13	-72	-65	-144	-73	-82	8811	2271	-7347	-9	-3001	-1757	-9727	-371	-3777	5231	15614	-210	-3844	-4005	13621	91
1.105833	-23	41	89	-58	-111	-31	12	-16	-17	5	-74	-68	-99	-14	-29	-58	-99	37	-83	-33	-104	-21	-99	-68	-64	0	-98	-17	-76	-59	-145	-75	-98	9494	2436	-7056	-57	-2520	-1691	-9926	-369	-3096	5085	16305	-234	-3419	-5464	13446	93
1.106667	-24	41	87	-61	-111	-32	10	-12	-18	4	-75	-67	-96	-15	-30	-59	-111	34	-88	-39	-109	-25	-103	-72	-66	-3	-103	-17	-73	-69	-149	-76	-72	10098	2594	-6746	-62	-2133	-1527	-10046	-320	-2476	4846	16949	-242	-2991	-6864	13206	84
1.107500	-27	34	84	-63	-111	-35	7	-16	-22	1	-77	-68	-98	-17	-32	-60	-94	34	-87	-33	-102	-23	-101	-70	-65	-1	-99	-16	-74	-69	-146	-76	-108	10619	2727	-6421	-162	-1824	-1285	-10076	-303	-1918	4511	17526	-243	-2548	-8169	12977	113
1.108333	-23	37	69	-62	-111	-34	10	-15	-16	4	-76	-63	-96	-14	-28	-61	-101	30	-92	-32	-104	-24	-102	-70	-64	0	-101	-9	-74	-69	-148	-76	-134	11034	2815	-6113	-384	-1615	-966	-10019	-291	-1443	4080	18014	-254	-2102	-9320	12705	120
1.109167	-26	41	90	-57	-116	-35	9	-15	-21	24	-72	-63	-101	-16	-31	-58	-102	37	-83	-30	-105	-22	-101	-69	-64	0	-97	-13	-75	-75	-148	-75	-197	11349	2853	-5837	-427	-1497	-579	-9862	-286	-1042	3564	18403	-264	-1647	-10283	12423	119
1.110000	-23	44	88	-60	-110	-33	10	-12	-15	6	-73	-62	-94	-12	-27	-56	-92	36	-85	-31	-103	-22	-101	-68	-65	0	-100	-16	-72	-66	-146	-72	-273	11555	2824	-5613	-300	-1457	-134	-9618	-289	-729	2965	18680	-296	-1173	-11022	12135	132
1.110833	-22	43	90	-58	-105	-30	11	-12	-16	9	-74	-91	-93	-11	-27	-60	-97	37	-85	-27	-102	-19	-99	-69	-62	-4	-98	-25	-74	-66	-147	-76	-283	11652	2722	-5446	-102	-1496	356	-9278	-266	-484	2306	18847	-279	-685	-11516	11852	126
1.111667	-25	40	88	-59	-107	-32	11	-15	-16	3	-73	-62	-94	-16	-29	-60	-100	35	-86	-30	-101	-22	-95	-72	-65	-6	-99	-12	-70	-67	-145	-77	-193	11651	2531	-5356	-64	-1623	891	-8851	-264	-311	1592	18891	-288	-178	-11742	11582	96
1.112500	-26	41	86	-62	-113	-33	11	-14	-15	4	-74	-63	-97	-13	-13	-61	-104	33	-85	-32	-103	-22	-102	-69	-66	-3	-100	-21	-72	-72	-150	-77	-137	11547	2256	-5347	-38	-1806	1423	-8329	-248	-188	850	18810	-296	353	-11682	11320	89
1.113333	-25	41	86	-59	-110	-35	9	-15	-22	2	-74	-61	-97	-15	-28	-59	-100	34	-87	-33	-107	-23	-99	-72	-67	-5	-101	-14	-76	-69	-148	-75	-144	11357	1896	-5422	-128	-2032	1941	-7728	-222	-105	81	18594	-274	912	-11337	11069	121
1.114167	-25	38	85	-60	-108	-32	18	-14	-16	5	-75	-64	-95	-14	-27	-53	-101	35	-88	-32	-104	-24	-98	-68	-63	-6	-102	-13	-73	-70	-147	-76	-36	11077	1453	-5582	-143	-2303	2459	-7051	-227	-47	-670	18259	-251	1489	-10715	10829	122
1.115000	-43	38	85	-61	-111	-36	6	-17	-24	1	-77	-67	-98	-18	-31	-65	-99	30	-87	-33	-107	-25	-103	-77	-67	-7	-93	-19	-75	-72	-150	-80	24	10733	945	-5825	42	-2601	2946	-6308	-211	3	-1400	17806	-250	2084	-9849	10592	104
1.115833	-27	37	84	-64	-110	-38	7	-16	-21	-6	-76	-65	-100	-18	-29	-62	-101	33	-87	-33	-105	-22	-99	-68	-72	-3	-98	-14	-52	-69	-147	-76	-78	10332	398	-6137	108	-2898	3389	-5501	-186	72	-2076	17215	-240	2708	-8756	10353	81
1.116667	-24	44	86	-58	-111	-33	12	-12	-16	7	-72	-66	-96	-25	-24	-58	-98	35	-84	-34	-102	-21	-98	-67	-61	0	-98	-14	-73	-69	-146	-75	-200	9879	-235	-6518	64	-3188	3765	-4649	-181	164	-2690	16527	-228	3334	-7480	10092	60
1.117500	-25	33	86	-59	-108	-33	13	-11	-17	4	-70	-62	-110	-15	-29	-60	-100	34	-84	-33	-104	-23	-99	-67	-66	-1	-98	-13	-74	-68	-146	-76	-249	9393	-874	-6957	159	-3461	4055	-3769	-152	297	-3220	15738	-222	3977	-6082	9796	68
1.118333	-26	42	70	-59	-108	-32	13	-15	-15	5	-72	-64	-95	-17	-30	-61	-110	34	-84	-32	-104	-23	-97	-67	-65	3	-98	-11	-75	-70	-151	-75	-151	8883	-1520	-7438	229	-3697	4264	-2861	-131	487	-3662	14852	-220	4611	-4592	9456	58
1.119167	-24	44	87	-59	-110	-42	12	-13	-18	8	-75	-60	-96	-15	-31	-58	-98	34	-85	-33	-105	-23	-100	-68	-65	-4	-98	-11	-75	-70	-143	-75	-19	8358	-2150	-7959	176	-3884	4373	-1943	-85	746	-3996	13889	-221	5243	-3083	9052	84
1.120000	-28	41	87	-55	-109	-33	16	-13	-19	6	-72	-62	-97	-15	-27	-78	-102	38	-82	-31	-102	-22	-98	-65	-66	0	-99	-12	-73	-69	-145	-75	-40	7832	-2744	-8499	139	-4007	4376	-1032	-92	1080	-4218	12867	-245	5849	-1617	8581	104
1.120833	-25	43	90	-57	-111	-31	12	-16	-21	6	-70	-60	-98	-13	-27	-58	-100	37	-84	-33	-103	-22	-99	-69	-64	3	-97	-10	-72	-70	-145	-81	-132	7316	-3291	-9054	99	-4063	4267	-143	-59	1485	-4330	11803	-254	6425	-237	8019	128
1.121667	-26	42	89	-53	-111	-33	16	-13	-17	28	-70	-62	-95	-13	-25	-62	-95	36	-82	-27	-105	-19	-98	-67	-62	1	-96	-10	-75	-67	-144	-74	-82	6806	-3778	-9615	94	-4032	4025	709	-18	1972	-4332	10701	-277	6962	1012	7355	161
1.122500	-11	44	93	-57	-105	-33	17	-19	-17	6	-73	-60	-95	-14	-27	-61	-98	37	-82	-30	-103	-19	-98	-72	-64	-1	-98	-10	-70	-68	-150	-76	11	6320	-4185	-10171	120	-3917	3728	1506	0	2527	-4236	9580	-297	7461	2083	6581	160
1.123333	-27	41	89	-56	-99	-33	18	-14	-16	5	-74	-62	-95	-13	-28	-61	-100	33	-84	-32	-103	-19	-98	-66	-65	1	-100	-12	-75	-67	-145	-75	42	5848	-4516	-10722	49	-3719	3309	2241	-22	3154	-4046	8440	-301	7894	2943	5686	132
1.124167	-25	42	88	-59	-109	-33	15	-18	-21	5	-74	-66	-99	-12	-27	-57	-93	37	-81	-29	-104	-18	-97	-65	-63	0	-98	-10	-73	-66	-147	-72	33	5410	-4754	-11260	85	-3425	2803	2904	-66	3847	-3785	7307	-300	8269	3560	4676	95
1.125000	-26	40	90	-55	-109	-28	17	-13	-18	7	-69	-61	-95	-12	-26	-58	-102	38	-83	-33	-103	-19	-97	-68	-66	3	-99	-10	-73	-68	-145	-75	3	4988	-4919	-11784	115	-3040	2212	3471	-63	4588	-3465	6187	-298	8570	3926	3548	82
1.125833	-23	43	91	-55	-104	-30	13	-17	-18	6	-73	-63	-95	-13	-28	-61	-101	35	-83	-30	-104	-23	-98	-69	-68	-3	-100	-14	-72	-74	-150	-76	36	4590	-5010	-12298	101	-2589	1565	3938	-64	5361	-3116	5084	-304	8795	4038	2292	58
1.126667	-26	42	87	-60	-114	-33	16	-14	-18	6	-74	-65	-96	-7	-30	-61	-99	33	-85	-28	-110	-25	-101	-65	-65	-1	-99	-16	-75	-72	-148	-75	45	4215	-5010	-12799	163	-2051	874	4299	-43	6167	-2753	4005	-297	8951	3904	919	23
1.127500	-29	42	88	-58	-111	-32	16	-15	-17	5	-78	-67	-97	-16	-31	-60	-101	33	-86	-32	-105	-23	-100	-69	-64	-4	-98	-14	-76	-74	-137	-75	-4	3858	-4952	-13280	123	-1443	158	4546	-34	6957	-2398	2952	-291	9030	3536	-555	-15
1.128333	-26	40	88	-60	-109	-32	13	-17	-18	5	-72	-65	-94	-13	-30	-61	-102	39	-78	-32	-104	-23	-98	-72	-64	0	-98	-14	-73	-72	-146	-77	0	3524	-4848	-13751	-8	-786	-569	4676	-21	7754	-2076	1921	-277	9036	2966	-2108	-109
1.129167	-24	42	90	-57	-130	-30	15	-1	-17	6	-72	-66	-97	-18	-29	-58	-100	34	-83	-28	-105	-23	-97	-69	-63	0	-98	-21	-75	-74	-147	-75	-66	3210	-4700	-14210	-45	-85	-1281	4688	-38	8528	-1809	916	-285	8965	2223	-3732	-159
1.130000	-23	42	89	-58	-112	-32	13	-15	-17	5	-72	-64	-95	-12	-29	-60	-98	36	-80	-30	-100	-21	-99	-66	-63	0	-98	-14	-72	-68	-146	-72	-113	2913	-4533	-14645	26	643	-1974	4571	-25	9253	-1627	-67	-271	8831	1348	-5408	-97
1.130833	-23	44	90	-61	-104	-17	13	-14	-14	16	-73	-65	-93	-12	-31	-59	-97	35	-84	-30	-102	-21	-98	-68	-64	0	-98	-14	-69	-60	-147	-75	-42	2623	-4338	-15074	102	1386	-2621	4336	-7	9920	-1530	-1039	-255	8637	379	-7126	-64
1.131667	-25	40	86	-57	-110	-32	12	-18	-21	12	-73	-65	-96	-16	-34	-58	-103	30	-85	-33	-108	-23	-102	-74	-64	-5	-102	-15	-76	-74	-149	-78	-44	2352	-4149	-15488	64	2126	-3215	3974	21	10510	-1548	-2002	-233	8384	-647	-8870	-76
1.132500	-28	38	87	-60	-112	-34	38	-18	-22	3	-78	-70	-103	-22	-38	-61	-104	30	-86	-35	-109	-24	-102	-72	-64	-4	-99	-21	-75	-72	-150	-94	-18	2100	-3958	-15875	12	2841	-3729	3523	13	11015	-1683	-2956	-207	8086	-1679	-10606	-73
1.133333	-24	42	82	-62	-109	-34	10	-21	-18	3	-77	-69	-98	-19	-33	-60	-97	29	-87	-32	-103	-30	-101	-73	-66	-7	-102	-14	-75	-74	-149	-75	-35	1867	-3772	-16242	-18	3530	-4169	2951	16	11421	-1950	-3941	-191	7744	-2686	-12323	-67
1.134167	-26	40	86	-61	-110	-36	10	-22	-19	4	-76	-66	-96	-17	-32	-74	-103	28	-86	-32	-107	-24	-103	-68	-65	-5	-101	-17	-63	-73	-148	-78	-72	1652	-3600	-16585	-66	4178	-4519	2281	37	11719	-2337	-4915	-169	7364	-3633	-14001	-90
1.135000	-30	39	85	-61	-111	-36	8	-18	-19	0	-79	-67	-116	-18	-34	-60	-100	27	-85	-35	-110	-25	-105	-72	-66	-7	-103	-16	-77	-74	-151	-77	5	1466	-3438	-16897	59	4782	-4788	1526	28	11894	-2852	-5923	-139	6949	-4495	-15614	-86
1.135833	-26	38	85	-61	-104	-34	13	-16	-21	2	-72	-64	-95	-15	-30	-58	-102	30	-86	-31	-105	-23	-100	-67	-63	-7	-101	-13	-69	-73	-146	-75	-27	1302	-3294	-17190	54	5325	-4940	699	62	11936	-3472	-6956	-111	6502	-5232	-17149	-87
1.136667	-21	45	88	-59	-107	-30	13	-13	-13	6	-72	-63	-94	-15	-26	-61	-96	36	-85	-31	-101	-22	-98	-67	-56	0	-101	-11	-68	-69	-144	-72	-149	1171	-3150	-17446	128	5804	-5006	-193	89	11841	-4194	-8031	-103	6015	-5852	-18602	-98
1.137500	-21	40	87	-58	-104	-32	17	-13	-14	5	-72	-61	-111	-11	-27	-57	-96	33	-90	-30	-103	-18	-99	-67	-55	-4	-98	-10	-72	-69	-144	-72	-111	1075	-3024	-17672	192	6214	-4975	-1142	78	11599	-4992	-9137	-90	5482	-6337	-19959	-57
1.138333	-25	44	98	-55	-108	-30	16	-13	-17	6	-72	-63	-105	-11	-26	-58	-96	36	-81	-47	-102	-18	-100	-65	-63	-14	-98	-11	-70	-68	-146	-72	-58	998	-2908	-17869	11	6556	-4856	-2124	88	11205	-5857	-10297	-72	4889	-6684	-21195	-47
1.139167	-24	39	89	-59	-111	-33	13	-12	-16	5	-73	-64	-97	-17	-28	-57	-99	36	-83	-31	-107	-23	-99	-64	-62	0	-98	-11	-70	-75	-145	-70	-95	966	-2796	-18045	-48	6839	-4643	-3139	93	10651	-6748	-11493	-40	4271	-6897	-22310	-76
1.140000	-24	41	89	-60	-105	-32	10	-14	-17	3	-75	-64	-96	-18	-31	-59	-101	36	-87	-32	-104	-25	-101	-69	-62	-3	-105	-14	-79	-74	-148	-73	-96	974	-2691	-18195	3	7052	-4351	-4175	70	9946	-7647	-12723	-23	3573	-6985	-23301	-92
1.140833	-27	38	82	-62	-116	-35	7	-17	-21	1	-73	-64	-100	-16	-28	-60	-101	35	-85	-32	-107	-24	-102	-69	-64	0	-99	-12	-73	-68	-147	-75	-94	1027	-2574	-18326	8	7207	-3975	-5216	66	9111	-8505	-13977	1	2816	-6950	-24155	22
1.141667	-25	40	87	-59	-111	-34	12	-16	-17	6	-55	-63	-97	-17	-31	-61	-100	35	-84	-29	-105	-24	-101	-68	-64	0	-99	-12	-75	-73	-148	-74	-109	1119	-2461	-18438	180	7304	-3529	-6252	85	8140	-9299	-15250	36	1983	-6814	-24891	188
1.142500	-22	40	90	-59	-109	-35	10	-15	-16	5	-77	-60	-97	-16	-27	-57	-99	38	-82	-29	-107	-22	-99	-66	-63	1	-98	-10	-73	-69	-145	-73	-113	1253	-2341	-18525	259	7342	-3022	-7276	71	7055	-9996	-16540	72	1060	-6572	-25496	161
1.143333	-22	64	93	-60	-109	-30	13	-11	-16	9	-69	-59	-95	-13	-26	-62	-97	39	-83	-28	-104	-21	-97	-65	-62	0	-100	-10	-73	-67	-146	-73	-67	1424	-2240	-18650	-29	7322	-2454	-8281	52	5863	-10558	-17836	92	47	-6257	-25987	66
1.144167	-22	44	90	-53	-105	-31	15	-12	-15	7	-67	-48	-93	-11	-25	-55	-96	38	-79	-28	-103	-18	-95	-67	-64	2	-95	-9	-72	-66	-143	-73	-24	1636	-2134	-18760	-69	7240	-1835	-9277	81	4591	-10958	-19119	121	-1050	-5874	-26370	50
1.145000	-26	43	91	-56	-107	-29	16	-12	-17	9	-67	-59	-93	1	-24	-56	-96	38	-82	-30	-102	-17	-98	-69	-60	2	-96	-10	-69	-64	-146	-73	-92	1877	-2040	-18877	41	7091	-1168	-10244	127	3268	-11162	-20372	147	-2244	-5435	-26654	1
1.145833	-23	43	88	-59	-104	-33	13	-12	-15	4	-70	-64	-97	-14	-28	-58	-98	35	-86	-32	-86	-19	-101	-70	-67	-1	-102	-18	-74	-70	-145	-73	-156	2151	-1969	-19014	-55	6875	-454	-11195	88	1913	-11147	-21593	170	-3522	-4945	-26857	-31
1.146667	-27	42	85	-60	-108	-30	11	-14	-17	8	-68	-62	-96	-13	-28	-61	-101	34	-85	-33	-102	-18	-99	-69	-66	0	-98	-13	-75	-69	-147	-73	-133	2451	-1917	-19170	-26	6587	304	-12115	98	564	-10889	-22746	205	-4878	-4408	-26995	-62
1.147500	-23	41	91	-59	-113	-30	15	-13	-21	8	-72	-64	-96	-11	-28	-59	-102	36	-84	-30	-105	-23	-96	-65	-65	1	-98	-14	-75	-68	-145	-75	-104	2774	-1886	-19341	45	6224	1079	-13007	162	-749	-10384	-23835	247	-6302	-3833	-27078	-90
1.148333	-22	42	88	-62	-109	-32	12	-16	-22	5	-73	-65	-92	-15	-33	-63	-99	34	-85	-36	-98	-24	-100	-72	-67	-4	-102	-15	-77	-68	-149	-77	-83	3105	-1902	-19543	68	5778	1899	-13868	168	-2013	-9623	-24839	302	-7772	-3217	-27134	-128
1.149167	-26	37	87	-65	-115	-36	10	-21	-70	3	-73	-69	-100	-17	-30	-60	-98	35	-84	-34	-107	-19	-99	-68	-64	-1	-98	-14	-76	-69	-148	-73	-41	3453	-1950	-19758	28	5252	2756	-14706	171	-3191	-8606	-25748	339	-9254	-2573	-27167	-126
1.150000	-25	41	88	-60	-109	-34	11	-16	-17	9	-72	-63	-94	-13	-29	-74	-98	35	-84	-34	-102	-23	-105	-70	-63	0	-99	-13	-72	-68	-147	-73	-65	3797	-2049	-19999	-11	4635	3642	-15517	165	-4264	-7354	-26549	372	-10713	-1899	-27199	-179
1.150833	-26	38	90	-61	-110	-33	12	-15	-22	4	-70	-65	-96	-14	-31	-58	-98	34	-88	-31	-105	-31	-101	-68	-67	0	-99	-12	-76	-69	-133	-76	-67	4134	-2198	-20261	-14	3929	4569	-16304	138	-5217	-5887	-27236	425	-12129	-1198	-27260	-228
1.151667	-25	42	88	-58	-110	-33	11	-39	-19	8	-70	-64	-94	-17	-32	-88	-99	37	-84	-32	-107	-23	-100	-72	-63	0	-100	-13	-73	-67	-150	-74	-58	4447	-2409	-20538	121	3132	5524	-17059	51	-6032	-4236	-27800	487	-13461	-449	-27348	-210
1.152500	-24	41	90	-60	-107	-36	8	-16	-17	5	-73	-64	-95	-17	-34	-62	-101	34	-85	-33	-104	-23	-102	-70	-65	0	-101	-13	-46	-70	-148	-77	-52	4776	-2676	-20830	37	2258	6516	-17783	1	-6702	-2434	-28239	542	-14668	276	-27486	-180
1.153333	-26	42	89	-58	-112	-36	12	-18	-19	7	-74	-67	-95	-16	-33	-60	-98	34	-84	-36	-112	-23	-100	-72	-66	0	-101	-16	-74	-56	-147	-76	-93	5063	-3005	-21124	-60	1314	7532	-18485	17	-7230	-503	-28552	586	-15716	1031	-27670	-151
1.154167	-25	40	85	-60	-109	-33	15	-19	-21	9	-76	-64	-98	-16	-31	-62	-101	29	-86	-34	-107	-24	-102	-72	-65	-3	-102	-15	-80	-73	-147	-79	-94	5315	-3391	-21427	-43	302	8581	-19136	-64	-7612	1502	-28746	610	-16566	1783	-27916	-137
1.155000	-28	36	89	-59	-111	-36	13	-19	-22	3	-70	-67	-95	-17	-32	-61	-97	32	-61	-33	-107	-24	-100	-74	-64	-1	-102	-15	-75	-70	-149	-79	-72	5544	-3823	-21710	-19	-770	9653	-19756	-70	-7856	3523	-28824	640	-17198	2523	-28214	-113
1.155833	-28	39	87	-58	-105	-43	12	-17	-18	5	-72	-66	-94	-16	-33	-60	-99	33	-86	-34	-102	-21	-101	-70	-65	1	-99	-15	-74	-69	-147	-75	-112	5734	-4314	-21994	21	-1884	10737	-20342	-32	-7979	5516	-28792	658	-17577	3231	-28576	-111
1.156667	-25	43	89	-57	-107	-35	15	-14	-16	46	-75	-65	-95	-15	-30	-59	-110	34	-83	-21	-109	-21	-101	-69	-64	-1	-100	-16	-76	-70	-147	-75	-11	5891	-4850	-22267	-44	-3026	11809	-20871	-82	-8005	7423	-28682	643	-17698	3895	-28989	-117
1.157500	-28	39	86	-63	-112	-36	-5	-17	-19	6	-75	-63	-99	-15	-31	-58	-98	33	-86	-36	-107	-23	-100	-70	-63	0	-100	-13	-72	-70	-143	-76	19	6006	-5419	-22503	-151	-4175	12858	-21394	-115	-7952	9206	-28483	640	-17539	4504	-29440	-96
1.158333	-25	43	86	-56	-109	-31	16	-13	-17	4	-75	-65	-98	-16	-30	-58	-103	32	-83	-32	-107	-23	-99	-72	-60	-1	-100	-13	-75	-73	-147	-75	-30	6089	-6011	-22751	-243	-5320	13867	-21863	-133	-7847	10836	-28236	650	-17108	5025	-29920	-87
1.159167	-24	40	89	-57	-110	-34	11	-13	-19	26	-75	-65	-98	-15	-25	-57	-98	35	-83	-32	-104	-23	-100	-64	-61	0	-99	-11	-73	-70	-144	-77	-17	6130	-6623	-22961	-201	-6456	14816	-22296	-186	-7717	12264	-27948	643	-16409	5454	-30424	-56
1.160000	-24	44	89	-58	-110	-33	16	-13	-16	7	-73	-64	-100	-17	-29	-58	-98	35	-83	-34	-107	-19	-98	-70	-62	0	-98	-15	-75	-70	-146	-75	-14	6157	-7242	-23145	-129	-7570	15685	-22689	-214	-7595	13446	-27644	616	-15474	5766	-30926	-33
1.160833	-25	45	85	-55	-111	-38	15	-12	-14	6	-73	-61	-97	-11	-27	-55	-100	36	-85	-32	-102	-22	-100	-72	-63	1	-100	-11	-74	-68	-143	-72	21	6147	-7861	-23305	-255	-8645	16447	-23045	-252	-7510	14368	-27328	577	-14327	5957	-31416	-25
1.161667	-25	44	86	-56	-109	-29	16	-15	-21	5	-74	-60	-95	-12	-29	-57	-102	35	-80	-30	-104	-18	-95	-70	-61	0	-99	-10	-73	-68	-144	-78	-5	6115	-8456	-23440	-207	-9669	17079	-23362	-233	-7477	15006	-27070	519	-13017	6003	-31888	-21
1.162500	-23	47	87	-55	-107	-29	17	-11	-19	5	-74	-59	-96	-12	-27	-55	-101	38	-85	-28	-104	-19	-96	-67	-63	1	-98	-10	-65	-67	-143	-72	-56	6067	-9021	-23551	-172	-10642	17563	-23654	-222	-7532	15346	-26824	455	-11582	5900	-32306	-8
1.163333	-25	46	90	-53	-107	-29	16	-8	-15	8	-70	-60	-93	10	-23	-57	-97	36	-84	-27	-98	-17	-93	-69	-62	2	-96	-10	-69	-65	-141	-70	-44	6001	-9550	-23639	-187	-11566	17887	-23920	-259	-7687	15387	-26634	381	-10089	5648	-32557	-4
1.164167	-21	47	92	-52	-101	-31	20	-7	-14	6	-69	-58	-95	-9	-23	-55	-97	39	-81	-26	-100	-16	-94	-67	-62	1	-99	-7	-72	-65	-137	-68	-72	5923	-10019	-23701	-107	-12436	18033	-24115	-280	-7966	15131	-26510	310	-8603	5239	-32641	-10
1.165000	-26	44	88	-55	-107	-29	17	-9	-18	5	-70	-60	-97	-11	-25	-56	-103	28	-85	-30	-104	-18	-97	-69	-62	1	-100	-12	-76	-67	-145	-74	-84	5839	-10418	-23763	-114	-13272	17984	-24296	-282	-8367	14583	-26458	248	-7195	4675	-32706	-22
1.165833	-31	42	84	-63	-113	-30	11	-14	-26	1	-74	-65	-98	-16	-30	-59	-102	37	-85	-33	-108	-22	-100	-69	-67	-1	-102	-14	-76	-69	-146	-77	-84	5746	-10757	-23790	-166	-14066	17748	-24434	-291	-8899	13789	-26482	174	-5911	3974	-32706	-35
1.166667	-29	40	85	-60	-113	-30	15	-10	-22	10	-78	-62	-99	-14	-28	-59	-101	36	-88	-32	-109	-24	-101	-72	-64	-4	-102	-13	-75	-70	-147	-73	-119	5655	-11014	-23810	-48	-14822	17322	-24526	-340	-9554	12753	-26575	105	-4817	3135	-32728	-40
1.167500	-26	43	86	-60	-110	-32	13	-12	-18	9	-74	-65	-96	-16	-29	-59	-99	35	-87	-31	-107	-21	-99	-73	-66	-3	-99	-13	-77	-72	-149	-72	-68	5564	-11154	-23813	99	-15542	16713	-24574	-384	-10328	11510	-26742	13	-3956	2173	-32712	-49
1.168333	-30	41	86	-58	-110	-31	16	-14	-16	4	-75	-63	-93	-12	-28	-63	-100	27	-85	-42	-104	-22	-102	-69	-64	-1	-100	-14	-76	-69	-150	-73	-78	5477	-11205	-23801	93	-16242	15923	-24567	-372	-11208	10077	-26970	-76	-3383	1125	-32729	-35
1.169167	-23	44	89	-58	-111	-32	15	-13	-18	4	-70	-63	-96	-13	-28	-58	-99	39	-84	-28	-104	-19	-101	-64	-63	1	-99	-13	-70	-66	-148	-72	-156	5396	-11149	-23790	2	-16910	14974	-24500	-344	-12166	8508	-27259	-152	-3123	2	-32736	-31
1.170000	-23	44	91	-60	-111	-30	13	-9	-16	9	-72	-67	-94	-12	-27	-63	-97	41	-85	-28	-103	-19	-99	-67	-61	1	-98	-9	-74	-66	-145	-70	-135	5322	-10982	-23770	69	-17561	13866	-24370	-355	-13180	6826	-27578	-233	-3203	-1163	-32725	-24
1.170833	-12	42	91	-58	-107	-32	15	-9	-14	6	-70	-62	-96	-13	-27	-59	-99	41	-84	-28	-104	-18	-98	-67	-63	1	-97	-10	-73	-68	-149	-74	-139	5269	-10704	-23754	126	-18180	12628	-24182	-388	-14217	5067	-27923	-313	-3626	-2356	-32728	-55
1.171667	-25	42	90	-58	-110	-35	16	-13	-18	6	-72	-63	-93	-10	-29	-40	-96	39	-83	-29	-99	-19	-100	-69	-62	0	-96	-11	-73	-69	-151	-70	-159	5231	-10311	-23716	38	-18761	11273	-23915	-382	-15244	3266	-28290	-394	-4384	-3548	-32694	-179
1.172500	-24	41	91	-51	-108	-32	17	-14	-19	5	-69	-65	-98	-14	-30	-61	-98	36	-86	-30	-102	-22	-100	-68	-65	1	-98	-12	-74	-96	-149	-77	-149	5219	-9810	-23730	-52	-19287	9823	-23584	-393	-16231	1452	-28650	-475	-5459	-4714	-32467	-253
1.173333	-27	40	88	-60	-110	-34	11	-17	-22	5	-77	-64	-95	-14	-31	-63	-99	35	-91	-35	-105	-22	-102	-72	-67	-5	-102	-14	-77	-69	-151	-79	-103	5238	-9204	-23736	-25	-19755	8287	-23197	-392	-17149	-363	-28991	-544	-6821	-5830	-32070	-191
1.174167	-28	35	85	-62	-113	-39	21	-9	-23	2	-78	-69	-101	-19	-34	-66	-107	33	-91	-34	-109	-23	-99	-67	-64	-1	-101	-14	-75	-72	-149	-78	-86	5296	-8491	-23749	-53	-20152	6689	-22714	-361	-17963	-2143	-29297	-618	-8428	-6882	-31567	-138
1.175000	-28	38	86	-61	-125	-38	12	-17	-44	0	-77	-66	-102	-17	-30	-52	-102	33	-87	-35	-109	-24	-102	-73	-67	-4	-103	-18	-75	-72	-150	-78	-127	5383	-7687	-23778	-88	-20452	5020	-22182	-324	-18660	-3883	-29553	-677	-10191	-7856	-30974	-102
1.175833	-16	39	86	-61	-105	-35	12	-18	-16	5	-73	-64	-101	-15	-29	-59	-98	36	-86	-36	-98	-18	-100	-67	-60	2	-100	-13	-72	-67	-145	-73	-115	5514	-6787	-23828	-77	-20655	3300	-21612	-293	-19209	-5545	-29737	-723	-12092	-8748	-30303	-91
1.176667	-23	40	87	-57	-109	-32	12	-13	1	5	-74	-58	-94	-16	-28	-58	-101	38	-85	-32	-102	-21	-99	-69	-64	0	-98	-13	-82	-69	-145	-75	-93	5683	-5815	-23898	-76	-20749	1528	-21017	-258	-19608	-7148	-29878	-768	-14053	-9564	-29559	-56
1.177500	-30	41	89	-59	-107	-32	17	-13	-16	4	-72	-63	-96	-14	-26	-58	-101	36	-100	-33	-102	-19	-103	-68	-63	4	-99	-12	-73	-73	-145	-75	-104	5888	-4783	-23996	-114	-20720	-283	-20411	-211	-19850	-8672	-29925	-807	-16018	-10300	-28755	0
1.178333	-22	41	89	-58	-108	-32	13	-13	-18	5	-94	-62	-94	-13	-26	-59	-100	36	-82	-33	-102	-19	-97	-69	-64	0	-100	-12	-73	-68	-141	-76	-80	6129	-3705	-24111	-120	-20564	-2139	-19829	-190	-19945	-10128	-29885	-832	-17908	-10980	-27907	3
1.179167	-22	42	87	-59	-108	-32	16	-15	-13	5	-73	-61	-94	-13	-29	-55	-92	40	-83	-33	-102	-10	-99	-66	-62	2	-100	-10	-72	-77	-145	-76	-119	6394	-2601	-24259	-179	-20286	-4044	-19280	-173	-19894	-11509	-29775	-844	-19655	-11606	-27031	-5
1.180000	-23	42	89	-57	-111	-24	12	-12	-14	6	-73	-63	-99	-15	-29	-58	-100	36	-83	-35	-104	-21	-97	-68	-65	1	-100	-15	-73	-70	-148	-77	-124	6681	-1483	-24430	-111	-19856	-6012	-18800	-153	-19719	-12812	-29524	-866	-21219	-12207	-26143	-19
1.180833	-24	42	86	-59	-115	-34	13	-12	-17	3	-74	-62	-94	-14	-27	-57	-99	35	-83	-35	-109	-21	-99	-67	-68	0	-100	-12	-74	-69	-144	-77	-113	6975	-357	-24628	-33	-19366	-8031	-18421	-168	-19437	-14043	-29203	-865	-22545	-12794	-25262	-14
1.181667	-31	40	86	-58	-110	-33	12	-16	-21	33	-76	-65	-99	-18	-29	-62	-101	32	-86	-35	-107	-22	-99	-69	-66	-5	-100	-29	-74	-76	-149	-79	-134	7275	749	-24845	-70	-18754	-10091	-18144	-166	-19073	-15224	-28796	-868	-23608	-13395	-24398	54
1.182500	-25	41	86	-61	-110	-39	11	-17	-17	2	-75	-65	-96	-19	-28	-59	-100	28	-84	-32	-105	-24	-99	-68	-64	-3	-99	-13	-74	-69	-145	-76	-138	7563	1827	-25080	-122	-18063	-12184	-18005	-143	-18662	-16342	-28306	-872	-24368	-14023	-23557	94
1.183333	-24	43	87	-59	-109	-31	16	-12	-24	4	-75	-64	-94	-13	-28	-60	-105	35	-85	-34	-103	-19	-96	-67	-63	2	-100	-12	-72	-68	-144	-62	-118	7821	2847	-25324	-151	-17323	-14304	-18008	-131	-18201	-17425	-27750	-871	-24823	-14692	-22769	101
1.184167	-24	42	87	-57	-109	-38	15	-13	-17	4	-72	-64	-95	-14	-28	-57	-99	38	-84	-31	-102	-21	-120	-70	-55	2	-98	-11	-72	-67	-144	-77	-111	8033	3817	-25581	-65	-16560	-16433	-18180	-105	-17734	-18474	-27146	-868	-24968	-15412	-22031	143
1.185000	-26	44	91	-56	-108	-30	16	-12	-14	16	-73	-62	-95	-11	-26	-59	-97	38	-82	-30	-103	-22	-98	-66	-60	2	-98	-12	-72	-55	-143	-74	-107	8188	4715	-25842	-24	-15798	-18556	-18509	-97	-17280	-19500	-26518	-856	-24798	-16185	-21337	116
1.185833	-24	41	87	-58	-110	-34	13	-15	-19	17	-76	-64	-98	-15	-28	-60	-99	36	-85	-31	-107	-22	-98	-72	-66	-1	-100	-13	-75	-72	-146	-75	-101	8277	5535	-26104	-55	-15074	-20633	-19007	-91	-16858	-20512	-25897	-841	-24346	-17016	-20714	76
1.186667	-29	39	68	-60	-110	-35	15	-15	-23	2	-75	-64	-97	-15	-30	-64	-101	33	-88	-33	-104	-24	-96	-73	-66	0	-98	-15	-74	-75	-147	-77	-126	8277	6272	-26351	-58	-14407	-22628	-19653	-87	-16464	-21509	-25257	-830	-23628	-17911	-20117	62
1.187500	-24	42	85	-58	-107	-30	16	-15	-19	1	-75	-65	-98	-14	-29	-61	-99	34	-86	-33	-102	-22	-102	-69	-63	-3	-102	-14	-74	-70	-146	-79	-109	8189	6927	-26582	-66	-13828	-24493	-20420	-57	-16117	-22498	-24670	-820	-22680	-18834	-19564	55
1.188333	-26	42	87	-58	-107	-33	15	-15	-17	-7	-74	-64	-97	-16	-29	-61	-99	34	-88	-35	-107	-22	-98	-67	-64	0	-99	-12	-75	-69	-146	-74	-66	8000	7479	-26792	-66	-13355	-26198	-21322	-24	-15808	-23482	-24136	-816	-21550	-19796	-19049	91
1.189167	-26	40	87	-59	-108	-33	15	-15	-17	4	-75	-67	-96	-15	-29	-60	-101	34	-90	-32	-109	-19	-97	-67	-64	0	-102	-15	-76	-72	-145	-75	-56	7695	7932	-26975	-61	-13002	-27708	-22320	-79	-15536	-24455	-23671	-816	-20286	-20768	-18553	103
1.190000	-24	40	87	-60	-109	-35	13	-13	-25	12	-75	-65	-96	-17	-29	-61	-100	32	-88	-35	-107	-25	-103	-68	-64	-4	-96	-16	-76	-73	-147	-78	-29	7279	8288	-27129	-130	-12781	-28996	-23366	-36	-15290	-25410	-23290	-828	-18939	-21747	-18084	63
1.190833	-26	41	85	-60	-110	-35	9	-19	-15	2	-75	-67	-115	-18	-31	-65	-97	34	-87	-32	-85	-24	-102	-69	-61	-1	-99	-15	-75	-75	-147	-79	-56	6750	8553	-27252	-79	-12683	-30023	-24439	-22	-15047	-26330	-22999	-821	-17552	-22713	-17621	89
1.191667	-26	40	86	-63	-112	-34	26	-14	-21	3	-73	-67	-97	-14	-31	-64	-100	35	-87	-40	-108	-23	-102	-68	-64	-4	-100	-5	-75	-72	-148	-78	-127	6103	8717	-27344	-72	-12707	-30774	-25501	-40	-14803	-27208	-22787	-818	-16170	-23657	-17171	82
1.192500	-25	41	87	-59	-109	-35	13	-16	-18	5	-70	-66	-98	-19	-31	-63	-107	30	-109	-33	-107	-24	-101	-70	-66	-4	-102	-16	-77	-72	-150	-76	-103	5350	8785	-27410	-160	-12832	-31252	-26519	-40	-14506	-28026	-22669	-825	-14829	-24568	-16738	52
1.193333	-4	42	87	-63	-108	-36	11	-17	-16	5	-78	-66	-97	-17	-32	-62	-99	35	-90	-33	-105	-24	-104	-72	-65	-5	-101	-16	-74	-72	-149	-77	-94	4496	8762	-27444	-93	-13056	-31423	-27472	15	-14221	-28770	-22621	-805	-13582	-25435	-16318	80
1.194167	-26	39	84	-59	-110	-35	11	-16	-18	1	-74	-67	-97	-16	-38	-66	-103	32	-90	-36	-108	-21	-103	-73	-66	-5	-102	-11	-75	-70	-150	-80	-84	3554	8656	-27458	-97	-13344	-31317	-28331	24	-13856	-29422	-22637	-758	-12459	-26257	-15924	82
1.195000	-28	39	85	-60	-112	-27	9	-21	-21	1	-70	-66	-98	-17	-32	-66	-98	32	-90	-36	-105	-23	-103	-74	-72	-7	-90	-18	-73	-73	-149	-77	-68	2535	8469	-27449	-144	-13685	-30957	-29064	-33	-13419	-29965	-22688	-697	-11483	-27018	-15550	75
1.195833	-26	39	88	-60	-110	-33	11	-30	-18	1	-68	-65	-95	-16	-30	-62	-88	35	-87	-33	-104	-21	-99	-69	-64	0	-100	-14	-73	-67	-149	-100	-115	1446	8204	-27431	-125	-14043	-30347	-29667	-29	-12912	-30385	-22770	-626	-10673	-27722	-15218	94
1.196667	-22	43	86	-58	-104	-32	12	-17	-21	6	-70	-62	-95	-13	-28	-58	-99	32	-86	-30	-101	-17	-95	-67	-65	-1	-98	-13	-72	-65	-146	-73	-104	303	7879	-27411	-233	-14408	-29532	-30132	-19	-12364	-30691	-22810	-565	-10041	-28373	-14938	127
1.197500	-28	42	86	-57	-103	-32	13	-14	-15	6	-68	-62	-88	-13	-28	-60	-100	40	-86	-32	-105	-11	-98	-67	-62	-1	-98	-12	-73	-66	-149	-73	-62	-867	7493	-27398	-127	-14760	-28553	-30458	-21	-11751	-30866	-22831	-487	-9597	-28967	-14703	137
1.198333	-25	41	86	-61	-107	-35	9	-18	-16	0	-75	-64	-99	-18	-32	-60	-100	33	-87	-35	-109	-24	-101	-72	-75	-5	-102	-30	-78	-76	-150	-77	-81	-2050	7060	-27400	-44	-15083	-27460	-30645	-26	-11105	-30926	-22789	-405	-9326	-29513	-14534	125
1.199167	-26	36	82	-64	-111	-36	8	-18	-19	3	-74	-86	-96	-17	-32	-58	-102	33	-92	-38	-105	-21	-100	-69	-65	-5	-100	-12	-76	-70	-148	-74	-98	-3225	6596	-27423	-100	-15362	-26284	-30707	1	-10432	-30859	-22641	-324	-9226	-29993	-14417	119
1.200000	-25	40	89	-58	-105	-33	8	-16	-16	5	-97	-67	-96	-18	-29	-59	-100	35	-85	-33	-107	-23	-99	-69	-62	-3	-101	-15	-77	-70	-152	-84	-75	-4373	6109	-27469	-122	-15599	-25092	-30664	-12	-9774	-30695	-22394	-275	-9280	-30429	-14369	109
1.200833	-27	41	87	-61	-112	-34	9	-15	-8	7	-73	-65	-97	-16	-19	-59	-101	34	-83	-35	-108	-22	-101	-70	-64	0	-100	-14	-74	-72	-148	-76	-67	-5493	5602	-27556	-62	-15795	-23922	-30530	-41	-9151	-30436	-22011	-195	-9471	-30814	-14375	63
1.201667	-24	40	87	-59	-109	-34	10	-16	-15	5	-74	-68	-99	-17	-29	-59	-99	36	-107	-32	-105	-22	-97	-69	-80	-1	-98	-13	-75	-72	-146	-73	-70	-6579	5094	-27674	-27	-15944	-22815	-30330	-51	-8590	-30108	-21489	-159	-9773	-31151	-14425	61
1.202500	-23	39	90	-59	-109	-31	12	-17	-18	6	-69	-62	-95	-14	-27	-57	-99	35	-82	-32	-125	-23	-97	-72	-64	0	-97	-9	-70	-68	-145	-74	-69	-7599	4592	-27832	-61	-16060	-21815	-30079	-52	-8116	-29724	-20821	-108	-10170	-31476	-14512	99
1.203333	-25	46	91	-57	-104	-30	2	-11	-15	9	-72	-62	-95	-12	-28	-53	-96	38	-83	-28	-101	-18	-95	-66	-61	2	-97	-7	-70	-67	-143	-73	-59	-8554	4108	-28029	-113	-16152	-20926	-29799	-82	-7757	-29312	-20016	-67	-10636	-31692	-14614	23
1.204167	-17	44	93	-55	-105	-29	12	-13	-14	11	-70	-62	-94	-12	-24	-57	-95	30	-81	-30	-102	-19	-97	-55	-60	4	-94	-11	-70	-65	-141	-70	-40	-9435	3656	-28264	-85	-16236	-20210	-29511	-117	-7536	-28893	-19089	-29	-11142	-31888	-14719	12
1.205000	-19	50	94	-53	-105	-30	15	-12	-16	8	-70	-60	-92	-11	-25	-57	-97	39	-80	-28	-100	-22	-96	-64	-63	2	-96	-10	-74	-69	-146	-72	-18	-10235	3236	-28519	-48	-16317	-19625	-29223	-114	-7470	-28493	-18056	2	-11668	-32049	-14774	61
1.205833	-24	46	90	-58	-110	-25	12	-15	-17	6	-69	-63	-93	-4	-27	-56	-98	37	-83	-32	-104	-21	-98	-70	-66	-3	-100	-12	-74	-68	-144	-73	-30	-10948	2846	-28808	-155	-16410	-19195	-28958	-115	-7573	-28132	-16951	38	-12196	-32156	-14785	5
1.206667	-26	39	87	-60	-111	-31	9	-16	-22	1	-74	-64	-97	-16	-31	-59	-105	35	-85	-32	-108	-14	-99	-65	-68	0	-101	-13	-74	-70	-148	-79	-62	-11595	2507	-29108	-350	-16525	-18902	-28715	-92	-7836	-27818	-15794	69	-12705	-32225	-14722	-9
1.207500	-28	42	86	-60	-111	-33	7	-17	-23	1	-76	-70	-98	-15	-31	-62	-102	34	-83	-31	-104	-3	-100	-72	-64	-1	-99	-11	-77	-74	-147	-74	-63	-12139	2223	-29415	-227	-16663	-18716	-28490	-67	-8257	-27560	-14630	91	-13187	-32236	-14557	9
1.208333	-26	39	86	-60	-112	-33	11	-16	-19	5	-73	-64	-99	-14	-30	-61	-100	35	-85	-33	-107	-22	-97	-70	-63	0	-101	-14	-75	-72	-147	-76	-62	-12607	1982	-29697	-88	-16837	-18630	-28299	-49	-8840	-27370	-13458	113	-13632	-32208	-14276	21
1.209167	-24	42	88	-58	-108	-31	15	-14	-16	2	-78	-61	-93	-13	-27	-59	-96	36	-79	-32	-101	-21	-97	-67	-67	1	-99	-12	-72	-69	-142	-73	-44	-12986	1794	-29965	-68	-17040	-18596	-28130	-74	-9554	-27252	-12354	138	-14031	-32137	-13879	19
1.210000	-26	29	89	-57	-107	-27	15	-10	-17	7	-67	-59	-94	-11	-30	-53	-100	37	-82	-31	-103	-16	-98	-66	-64	0	-98	-11	-72	-69	-143	-73	-60	-13295	1648	-30217	-45	-17280	-18633	-27981	-105	-10384	-27187	-11328	153	-14393	-32026	-13353	-1
1.210833	-22	44	93	-53	-108	-31	15	-9	-18	5	-69	-62	-96	-12	-28	-57	-100	27	-81	-30	-103	-19	-95	-69	-61	1	-98	-14	-76	-69	-145	-74	-75	-13514	1543	-30436	-92	-17549	-18678	-27849	-100	-11304	-27184	-10425	166	-14717	-31872	-12706	-13
1.211667	-25	42	88	-60	-107	-29	16	-11	-13	6	-69	-62	-98	-12	-27	-56	-97	27	-82	-31	-103	-19	-95	-68	-63	-1	-98	-11	-74	-68	-144	-73	-49	-13689	1473	-30615	-36	-17840	-18719	-27724	-84	-12280	-27207	-9632	179	-15009	-31682	-11942	-21
1.212500	-26	43	90	-57	-108	-31	17	-13	-14	5	-65	-62	-95	-14	-29	-60	-100	36	-82	-33	-103	-21	-98	-68	-62	2	-98	-13	-73	-69	-148	-74	-49	-13780	1432	-30753	91	-18142	-18748	-27604	-75	-13290	-27251	-9029	189	-15288	-31462	-11074	-15
1.213333	-32	42	88	-58	-109	-33	12	-12	-15	3	-69	-63	-96	-13	-29	-57	-98	38	-85	-31	-104	-22	-98	-67	-63	0	-99	-12	-72	-68	-145	-74	-81	-13788	1408	-30849	85	-18451	-18749	-27482	-62	-14309	-27289	-8559	176	-15553	-31210	-10128	-13
1.214167	-32	40	89	-58	-107	-32	12	-12	-18	4	-70	-63	-102	-17	-32	-58	-99	36	-85	-32	-105	-32	-101	-69	-65	0	-100	-13	-73	-67	-148	-78	-70	-13774	1403	-30908	39	-18752	-18716	-27358	-23	-15305	-27304	-8259	168	-15826	-30940	-9151	5
1.215000	-27	40	88	-62	-124	-36	6	-17	-18	5	-74	-64	-100	-16	-32	-64	-104	34	-87	-35	-110	-25	-103	-74	-67	-1	-102	-16	-74	-70	-151	-77	-69	-13680	1402	-30925	78	-19046	-18659	-27223	-29	-16251	-27275	-8114	172	-16114	-30638	-8124	15
1.215833	-25	42	88	-61	-109	-38	10	-16	-21	7	-70	-63	-96	-18	-31	-66	-99	35	-86	-34	-105	-21	-99	-66	-65	0	-98	-16	-70	-61	-148	-76	-72	-13516	1404	-30907	109	-19303	-18568	-27073	-50	-17121	-27185	-8117	167	-16411	-30323	-7119	12
1.216667	-24	43	88	-56	-104	-33	11	-15	-16	7	-68	-59	-95	-14	-30	-58	-98	37	-83	-31	-98	-22	-100	-69	-64	-3	-96	-13	-73	-82	-146	-74	-55	-13296	1403	-30858	33	-19537	-18476	-26926	-72	-17906	-27021	-8250	160	-16746	-30001	-6147	44
1.217500	-29	46	89	-55	-108	-29	15	-14	-12	8	-69	-61	-98	-8	-29	-61	-100	34	-85	-65	-104	-22	-97	-70	-65	1	-99	-12	-73	-68	-146	-77	-41	-13017	1384	-30790	15	-19735	-18376	-26777	-43	-18588	-26783	-8506	159	-17109	-29663	-5251	62
1.218333	-23	33	89	-58	-109	-32	-5	-12	-16	3	-70	-62	-95	-13	-28	-56	-99	33	-85	-30	-102	-22	-81	-69	-63	-6	-100	-14	-72	-68	-146	-76	-24	-12689	1360	-30710	41	-19902	-18298	-26634	-35	-19166	-26463	-8861	150	-17511	-29314	-4451	38
1.219167	-25	43	86	-59	-109	-31	13	-14	-18	6	-72	-81	-95	-15	-28	-61	-94	33	-84	-33	-109	-24	-100	-68	-62	0	-99	-13	-75	-70	-148	-75	-18	-12279	1309	-30624	73	-20036	-18272	-26498	-62	-19629	-26064	-9285	140	-17931	-28965	-3767	23
1.220000	-25	40	86	-58	-109	-51	12	-15	-21	5	-72	-63	-99	-14	-30	-59	-98	35	-84	-35	-104	-23	-110	-66	-64	-1	-102	-17	-72	-70	-145	-75	-12	-11821	1241	-30538	21	-20131	-18230	-26376	-94	-19986	-25604	-9767	137	-18373	-28619	-3213	41
1.220833	-28	41	85	-60	-110	-31	12	-14	-12	16	-70	-63	-96	-16	-30	-59	-95	33	-86	-35	-105	-23	-99	-68	-66	-1	-99	-14	-75	-72	-148	-76	-42	-11307	1155	-30463	16	-20198	-18266	-26277	-97	-20232	-25085	-10277	133	-18815	-28269	-2811	29
1.221667	-25	46	86	-60	-108	-33	12	-15	-17	6	-70	-64	-95	-14	-29	-59	-99	35	-84	-34	-101	-21	-99	-68	-63	11	-101	-15	-74	-69	-148	-76	-55	-10735	1053	-30399	95	-20248	-18364	-26192	-94	-20382	-24525	-10803	127	-19249	-27918	-2555	25
1.222500	-24	41	85	-60	-109	-34	11	-14	-17	7	-69	-66	-98	-16	-29	-35	-98	34	-85	-35	-108	-24	-98	-68	-63	0	-97	-14	-73	-68	-147	-72	-41	-10093	931	-30357	148	-20298	-18516	-26135	-100	-20442	-23973	-11330	126	-19680	-27568	-2454	26
1.223333	-25	43	89	-60	-110	-31	15	-14	-18	5	-73	-66	-98	-16	-29	-61	-98	33	-87	-34	-108	-23	-102	-70	-65	-4	-101	-16	-82	-74	-147	-75	-27	-9468	798	-30338	104	-20283	-18727	-26092	-145	-20434	-23412	-11850	114	-20085	-27223	-2514	-19
1.224167	-27	37	86	-59	-110	-39	9	-15	-21	1	-75	-66	-111	-16	-29	-62	-99	27	-83	-34	-107	-23	-101	-69	-63	1	-99	-14	-73	-68	-146	-74	-46	-8781	661	-30350	56	-20310	-18992	-26062	-179	-20359	-22876	-12350	104	-20436	-26878	-2712	-38
1.225000	-23	45	89	-57	-107	-33	13	-12	-16	5	-69	-64	-97	-15	-29	-58	-100	37	-91	-29	-105	-24	-100	-83	-65	0	-99	-13	-77	-73	-146	-75	-51	-8079	520	-30372	40	-20322	-19290	-26034	-217	-20245	-22389	-12828	95	-20746	-26537	-3049	-32
1.225833	-26	39	88	-57	-112	-35	10	-13	-21	5	-70	-66	-88	-14	-27	-61	-101	35	-88	-36	-107	-24	-102	-68	-64	0	-102	-13	-74	-70	-144	-75	-30	-7376	373	-30451	35	-20340	-19622	-25998	-217	-20099	-21970	-13285	85	-20995	-26196	-3509	-8
1.226667	-26	37	74	-61	-111	-36	11	-16	-21	5	-74	-64	-99	-21	-33	-62	-99	33	-88	-27	-109	-23	-103	-70	-67	-4	-94	-15	-73	-72	-153	-76	-10	-6671	242	-30511	67	-20365	-19958	-25940	-210	-19932	-21626	-13715	77	-21187	-25858	-4092	20
1.227500	-27	39	87	-59	-112	-36	29	-14	-17	6	-73	-64	-96	-16	-31	-61	-101	32	-82	-33	-107	-26	-103	-69	-68	-3	-100	-14	-75	-69	-149	-77	-3	-5986	119	-30608	47	-20389	-20288	-25845	-211	-19754	-21366	-14134	70	-21306	-25511	-4763	21
1.228333	-30	38	87	-56	-109	-36	8	-15	-17	5	-73	-65	-97	-18	-30	-61	-103	32	-85	-32	-105	-22	-107	-67	-69	-1	-101	-14	-75	-70	-147	-92	-9	-5336	15	-30724	1	-20422	-20589	-25700	-193	-19579	-21199	-14534	59	-21369	-25165	-5515	6
1.229167	-25	40	89	-59	-109	-32	13	-14	-18	5	-63	-62	-94	-15	-26	-59	-99	33	-85	-31	-102	-23	-100	-67	-65	-5	-102	-13	-74	-66	-145	-73	-12	-4725	-69	-30849	55	-20461	-20855	-25492	-127	-19421	-21146	-14932	56	-21370	-24819	-6345	-1
1.230000	-27	40	90	-57	-108	-29	16	-15	-16	8	-69	-63	-94	-13	-27	-63	-101	32	-83	-29	-104	-22	-98	-66	-63	0	-99	-13	-77	-68	-145	-73	-23	-4185	-133	-30981	33	-20501	-21059	-25208	-151	-19273	-21125	-15322	53	-21328	-24476	-7210	8
1.230833	-22	43	90	-56	-116	-30	16	-15	-21	6	-69	-63	-96	1	-27	-59	-96	34	-84	-30	-101	-22	-101	-67	-63	-3	-100	-13	-72	-69	-146	-74	-21	-3698	-174	-31120	126	-20534	-21196	-24853	-188	-19155	-21208	-15714	59	-21237	-24136	-8158	25
1.231667	-27	37	87	-57	-109	-34	15	-15	-18	4	-72	-65	-97	-16	-28	-60	-99	27	-90	-32	-118	-23	-102	-72	-68	-6	-114	-15	-76	-72	-147	-77	-10	-3296	-196	-31257	13	-20563	-21251	-24414	-115	-19054	-21346	-16104	45	-21126	-23789	-9135	18
1.232500	-28	35	85	-61	-112	-38	8	-17	-23	2	-73	-70	-99	-16	-31	-61	-100	34	-87	-32	-103	-23	-100	-70	-65	-3	-102	-15	-73	-69	-147	-74	-29	-2961	-189	-31382	-63	-20583	-21215	-23887	-93	-18980	-21526	-16497	46	-20988	-23439	-10135	2
1.233333	-28	38	88	-59	-108	-36	11	-15	33	7	-72	-64	-100	-17	-30	-61	-102	32	-87	-31	-110	-27	-103	-68	-64	-4	-102	-13	-80	-70	-147	-77	-46	-2709	-158	-31506	22	-20592	-21090	-23290	-97	-18932	-21740	-16888	40	-20844	-23092	-11158	-12
1.234167	-30	40	87	-58	-110	-35	11	-15	-21	6	-74	-72	-100	-18	-28	-60	-102	32	-88	-33	-110	-26	-101	-70	-66	-5	-103	-16	-79	-72	-150	-77	-59	-2527	-112	-31612	95	-20582	-20873	-22613	-103	-18932	-21957	-17271	46	-20709	-22747	-12192	-51
1.235000	-28	38	85	-59	-111	-36	9	-15	-19	3	-73	-64	-100	-15	-30	-60	-100	29	-84	-32	-111	-25	-103	-70	-72	0	-101	-14	-76	-69	-147	-79	-68	-2419	-47	-31698	27	-20558	-20571	-21880	-126	-18921	-22161	-17640	46	-20579	-22406	-13228	-81
1.235833	-24	42	87	-58	-108	-33	13	-15	-17	7	-70	-68	-108	-15	-31	-58	-98	34	-84	-31	-105	-22	-100	-67	-64	0	-99	-12	-78	-87	-148	-73	-36	-2370	34	-31771	-51	-20516	-20180	-21106	-137	-18920	-22330	-17995	38	-20472	-22068	-14257	-64
1.236667	-24	44	92	-55	-111	-33	15	-10	-14	8	-66	-58	-94	-12	-29	-53	-98	38	-82	-30	-100	-19	-100	-65	-60	2	-98	0	-73	-65	-144	-74	-34	-2381	118	-31835	45	-20462	-19729	-20313	-160	-18950	-22462	-18327	38	-20390	-21734	-15283	-14
1.237500	-25	45	92	-55	-102	-31	15	-6	-13	8	-70	-59	-94	-12	-29	-57	-97	36	-86	-29	-103	-21	-96	-66	-61	1	-96	-10	-73	-67	-148	-75	-45	-2433	211	-31885	196	-20397	-19219	-19523	-144	-18992	-22533	-18635	45	-20334	-21414	-16295	45
1.238333	-25	44	93	-57	-105	-32	16	-13	-17	8	-68	-58	-93	-12	-28	-56	-98	37	-81	-28	-107	-22	-100	-68	-61	1	-97	-9	-68	-62	-147	-76	-28	-2510	297	-31925	78	-20332	-18669	-18760	-144	-19039	-22535	-18912	37	-20307	-21101	-17266	44
1.239167	-25	43	90	-55	-107	-33	13	-13	-23	11	-72	-60	-93	-13	-22	-57	-98	37	-80	-29	-104	-23	-97	-66	-63	1	-99	-10	-75	-67	-146	-75	-33	-2611	375	-31954	-3	-20264	-18085	-18041	-139	-19090	-22463	-19156	44	-20302	-20803	-18202	-11
1.240000	-26	44	91	-59	-107	-32	12	-16	-18	4	-75	-64	-94	-13	-30	-57	-101	36	-84	-34	-108	-22	-100	-69	-66	-3	-100	-11	-74	-72	-149	-78	-77	-2715	443	-31979	17	-20204	-17486	-17392	-144	-19142	-22315	-19359	4	-20318	-20523	-19088	-50
1.240833	-30	40	87	-61	-112	-34	13	-18	-21	21	-75	-63	-97	-15	-31	-60	-109	35	-84	-32	-104	-23	-97	-66	-63	0	-99	-11	-74	-70	-150	-77	-58	-2802	498	-31993	16	-20158	-16882	-16827	-174	-19181	-22083	-19525	-5	-20345	-20252	-19909	-38
1.241667	-28	41	89	-58	-108	-33	15	-15	-18	5	-74	-61	-96	-13	-47	-58	-98	61	-84	-30	-105	-22	-98	-68	-67	-1	-98	-10	-75	-69	-148	-76	-61	-2870	535	-32011	-26	-20125	-16284	-16381	-151	-19218	-21782	-19655	-7	-20375	-19996	-20658	16
1.242500	-25	43	87	-57	-100	-32	15	-11	-16	8	-73	-58	-93	-10	-27	-55	-98	37	-82	-29	-103	-18	-94	-63	-62	0	-97	-9	-70	-65	-144	-75	-81	-2928	549	-32024	0	-20121	-15712	-16058	-153	-19237	-21407	-19749	-18	-20400	-19759	-21329	28
1.243333	-22	47	92	-58	-107	-28	19	-10	-17	9	-69	-61	-94	-12	-27	-56	-98	40	-81	-30	-105	-18	-95	-64	-62	3	-99	-10	-72	-45	-145	-74	-91	-2915	543	-32043	55	-20145	-15165	-15868	-158	-19250	-20973	-19820	-29	-20418	-19539	-21905	64
1.244167	-22	46	89	-57	-105	-27	15	-10	-15	10	-72	-59	-93	-9	-28	-55	-98	36	-86	-34	-100	-17	-93	-63	-59	1	-96	-8	-70	-65	-145	-73	-64	-2860	510	-32076	68	-20201	-14651	-15823	-118	-19248	-20487	-19864	-19	-20416	-19331	-22384	78
1.245000	-22	68	91	-56	-102	-28	18	-14	-13	9	-69	-60	-91	-10	-25	-57	-96	40	-81	-33	-100	-16	-93	-65	-64	1	-96	-9	-57	-68	-144	-74	-42	-2772	455	-32096	4	-20298	-14173	-15927	-119	-19232	-19970	-19894	-28	-20396	-19139	-22758	95
1.245833	-22	44	88	-73	-109	-31	12	-11	-18	8	-69	-61	-107	-13	-27	-59	-99	37	-83	-33	-105	-22	-97	-64	-62	1	-90	-10	-74	-67	-148	-73	-55	-2641	368	-32140	27	-20439	-13739	-16171	-133	-19211	-19424	-19918	-43	-20347	-18956	-23031	91
1.246667	-26	43	87	-57	-109	-34	15	-14	-17	5	-70	-63	-100	-13	-30	-58	-102	36	-75	-30	-105	-24	-98	-66	-67	1	-101	-13	-78	-70	-146	-73	-50	-2462	262	-32183	-33	-20606	-13342	-16557	-121	-19177	-18833	-19939	-58	-20272	-18784	-23193	55
1.247500	-27	45	86	-57	-109	-31	12	-13	-19	5	-69	-59	-97	-12	-29	-58	-99	37	-82	-31	-109	-22	-97	-65	-64	3	-97	-10	-75	-73	-144	-73	-78	-2252	141	-32237	-21	-20813	-12984	-17065	-129	-19134	-18290	-19962	-56	-20163	-18595	-23250	32
1.248333	-26	55	87	-59	-109	-33	12	-19	-19	4	-72	-64	-99	-18	-33	-60	-103	36	-84	-32	-103	-24	-100	-69	-65	1	-101	-12	-75	-59	-150	-75	-98	-2013	-3	-32296	-52	-21057	-12665	-17688	-142	-19088	-17736	-20001	-57	-20032	-18409	-23212	47
1.249167	-28	40	85	-62	-112	-36	8	-19	-21	3	-73	-90	-99	-15	-30	-59	-100	35	-81	-32	-105	-22	-98	-69	-63	1	-97	-11	-74	-70	-146	-76	-86	-1754	-161	-32366	-68	-21319	-12371	-18412	-119	-19035	-17189	-20046	-51	-19874	-18219	-23077	68
1.250000	-7	44	87	-60	-104	-31	16	-12	-15	5	-70	-60	-95	-15	-28	-57	-100	34	-101	-29	-102	-13	-96	-62	-62	4	-96	-12	-70	-68	-146	-76	-76	-1485	-329	-32431	5	-21610	-12104	-19209	-117	-18987	-16667	-20111	-52	-19702	-18023	-22866	63
1.250833	-25	43	89	-51	-107	-30	13	-13	-16	4	-66	-59	-96	-14	-28	-79	-96	34	-81	-30	-103	-23	-97	-66	-66	2	-83	-10	-73	-69	-146	-73	-69	-1217	-515	-32511	-59	-21916	-11862	-20063	-137	-18945	-16178	-20200	-48	-19518	-17809	-22589	47
1.251667	-24	42	87	-56	-112	-33	15	-14	-18	6	-69	-63	-95	-11	-29	-59	-102	34	-85	-29	-107	-6	-99	-64	-62	1	-99	-11	-73	-68	-146	-74	-55	-964	-707	-32576	16	-22226	-11645	-20948	-135	-18895	-15723	-20310	-36	-19333	-17579	-22255	47
1.252500	-23	42	87	-58	-108	-33	13	-13	-19	3	-73	-61	-98	-16	-26	-57	-98	35	-83	-30	-104	-21	-96	-65	-67	-3	-99	-12	-75	-69	-147	-72	-59	-728	-905	-32663	109	-22536	-11442	-21844	-105	-18878	-15301	-20441	-26	-19148	-17335	-21886	51
1.253333	-29	39	88	-74	-110	-29	13	-14	-19	5	-70	-60	-96	-13	-28	-62	-101	32	-85	-30	-104	-19	-99	-78	-64	0	-99	-15	-75	-68	-149	-76	-84	-529	-1107	-32721	2	-22836	-11248	-22724	-108	-18866	-14914	-20589	-29	-18972	-17070	-21492	-12
1.254167	-28	40	89	-60	-112	-36	11	-13	-21	4	-75	-67	-91	-14	-30	-59	-100	32	-84	-32	-103	-24	-98	-68	-65	0	-104	-16	-76	-69	-147	-75	-105	-368	-1306	-32752	3	-23116	-11067	-23559	-133	-18870	-14560	-20759	-28	-18816	-16793	-21094	-44
1.255000	-27	37	86	-62	-111	-34	12	-14	-18	3	-70	-65	-97	-13	-28	-57	-99	30	-85	-33	-108	-24	-98	-72	-66	1	-102	-11	-76	-69	-146	-73	-126	-250	-1509	-32762	39	-23374	-10887	-24366	-132	-18884	-14235	-20964	-21	-18678	-16503	-20702	-30
1.255833	-22	40	91	-56	-105	-36	13	-11	-19	7	-69	-64	-98	-14	-24	-57	-101	33	-83	-30	-105	-21	-97	-72	-63	1	-99	-14	-73	-69	-146	-74	-164	-182	-1707	-32754	-11	-23600	-10723	-25089	-142	-18906	-13942	-21114	-25	-18571	-16200	-20330	-7
1.256667	-23	40	90	-59	-105	-36	12	-13	-16	6	-72	-64	-97	-15	-27	-58	-99	32	-86	-31	-115	-24	-103	-69	-64	0	-101	-4	-72	-68	-150	-74	-133	-174	-1907	-32767	-61	-23792	-10556	-25731	-127	-18953	-13677	-21302	-34	-18485	-15887	-19995	2
1.257500	-27	38	89	-59	-111	-38	11	-17	-18	1	-73	-44	-99	-15	-29	-58	-101	32	-85	-30	-107	-21	-99	-66	-65	-1	-100	-12	-73	-70	-148	-80	-118	-245	-2100	-32754	24	-23939	-10395	-26268	-115	-19007	-13436	-21489	-34	-18434	-15582	-19695	0
1.258333	-27	43	84	-61	-111	-36	11	-13	-16	7	-70	-65	-96	-14	-31	-53	-98	35	-85	-35	-105	-21	-100	-67	-62	0	-103	-14	-44	-66	-147	-75	-130	-328	-2292	-32767	64	-24044	-10242	-26701	-133	-19073	-13214	-21672	-35	-18415	-15278	-19450	-19
1.259167	-25	39	90	-56	-107	-33	13	-13	-16	6	-70	-63	-96	-14	-29	-56	-96	34	-85	-34	-103	-19	-98	-68	-62	0	-103	-13	-74	-70	-166	-74	-124	-488	-2473	-32749	-30	-24103	-10095	-27021	-108	-19147	-13012	-21835	-43	-18433	-14985	-19267	-33
1.260000	-25	37	89	-58	-107	-36	11	-15	-22	6	-74	-65	-97	-16	-27	-56	-104	33	-87	-32	-105	-21	-99	-72	-67	3	-98	-14	-76	-70	-146	-77	-134	-701	-2648	-32765	40	-24115	-9962	-27231	-99	-19217	-12827	-22008	-32	-18480	-14715	-19138	21
1.260833	-26	40	88	-60	-113	-34	11	-14	-18	5	-92	-73	-97	-15	-28	-58	-104	32	-83	-31	-107	-23	-98	-69	-66	-3	-101	-13	-75	-68	-147	-77	-139	-962	-2814	-32745	-41	-24081	-9828	-27315	-124	-19293	-12659	-22113	-41	-18551	-14466	-19072	70
1.261667	-27	40	88	-58	-111	-36	10	-17	-19	5	-72	-66	-92	-15	-28	-59	-100	35	-85	-33	-104	-21	-95	-70	-67	-1	-103	-13	-70	-69	-147	-75	-105	-1265	-2969	-32761	-82	-24001	-9709	-27317	-131	-19359	-12510	-22215	-48	-18651	-14243	-19064	44
1.262500	-24	38	109	-59	-108	-36	15	-13	-17	6	-72	-62	-95	-15	-28	-55	-100	33	-86	-30	-102	-19	-97	-67	-63	1	-99	-10	-74	-65	-141	-76	-88	-1612	-3105	-32740	-50	-23880	-9600	-27165	-90	-19411	-12374	-22290	-39	-18771	-14061	-19116	12
1.263333	-25	43	91	-57	-104	-33	15	-11	-16	8	-74	-63	-93	-11	-27	-53	-97	37	-83	-49	-105	-21	-96	-67	-64	0	-109	-13	-73	-69	-145	-72	-126	-1986	-3228	-32713	-78	-23727	-9503	-26938	-141	-19455	-12257	-22341	-49	-18908	-13912	-19221	63
1.264167	-25	43	89	-57	-109	-33	16	-12	-15	10	-73	-61	-93	-13	-25	-47	-99	36	-82	-31	-103	-17	-95	-65	-59	1	-100	-11	-70	-67	-144	-74	-135	-2385	-3343	-32628	30	-23533	-9418	-26620	-170	-19483	-12161	-22355	-55	-19056	-13804	-19371	91
1.265000	-23	43	89	-58	-108	-33	15	-13	-21	5	-75	-66	-97	-14	-27	-56	-107	33	-84	-34	-105	-22	-99	-69	-65	-1	-100	-15	-77	-72	-147	-74	-108	-2816	-3438	-32534	27	-23319	-9351	-26243	-98	-19493	-12089	-22350	-63	-19211	-13742	-19563	71
1.265833	-29	41	82	-65	-115	-36	10	-19	-18	1	-75	-67	-102	-16	-29	-59	-103	32	-87	-38	-109	-24	-100	-69	-64	-1	-93	-12	-74	-72	-149	-76	-69	-3257	-3523	-32436	-51	-23075	-9291	-25791	-114	-19481	-12033	-22311	-66	-19363	-13719	-19783	78
1.266667	-29	39	87	-61	-111	-36	11	-15	-18	4	-75	-68	-101	-22	-21	-59	-100	32	-83	-35	-110	-23	-99	-70	-67	-6	-103	-17	-75	-74	-150	-77	-76	-3715	-3595	-32306	24	-22811	-9242	-25296	-151	-19439	-12005	-22253	-74	-19509	-13732	-20026	80
1.267500	-27	38	88	-61	-111	-31	13	-17	-19	5	-75	-65	-73	-16	-27	-61	-101	32	-86	-33	-108	-23	-100	-72	-65	-3	-100	-13	-74	-66	-149	-76	-70	-4180	-3648	-32178	41	-22531	-9233	-24774	-129	-19386	-11994	-22164	-73	-19644	-13778	-20289	51
1.268333	-25	41	92	-60	-110	-35	13	-14	-18	5	-72	-64	-96	-21	-28	-58	-98	33	-82	-30	-107	-22	-99	-67	-65	-1	-97	-10	-76	-69	-148	-76	-73	-4648	-3691	-32041	-45	-22240	-9181	-24227	-149	-19305	-12008	-22060	-62	-19762	-13859	-20552	10
1.269167	-23	42	89	-58	-102	-34	13	-14	-17	6	-70	-62	-105	-15	-27	-57	-100	34	-83	-34	-104	-22	-99	-68	-64	1	-99	-12	-73	-57	-146	-73	-135	-5111	-3728	-31901	-48	-21940	-9162	-23677	-126	-19204	-12046	-21941	-74	-19853	-13962	-20814	52
1.270000	-24	42	90	-58	-104	-30	17	-9	-17	6	-68	-62	-96	-15	-25	-53	-100	35	-82	-30	-103	-18	-96	-66	-64	1	-99	-8	-72	-68	-147	-75	-162	-5586	-3749	-31755	45	-21641	-9151	-23134	-172	-19088	-12104	-21811	-92	-19924	-14086	-21073	87
1.270833	-25	43	92	-58	-109	-29	15	-13	-18	7	-69	-63	-98	-12	-24	-55	-96	36	-82	-30	-104	-19	-98	-68	-64	2	-96	-9	-75	-66	-146	-77	-142	-6052	-3774	-31612	6	-21343	-9150	-22615	-264	-18951	-12182	-21674	-99	-19973	-14223	-21317	57
1.271667	-25	46	91	-57	-107	-32	17	-13	-16	5	-69	-60	-96	-15	-25	-59	-101	32	-83	-28	-124	-21	-98	-66	-63	2	-96	-9	-73	-69	-148	-75	-67	-6511	-3783	-31461	-11	-21058	-9158	-22128	-202	-18802	-12274	-21568	-107	-19992	-14369	-21545	-11
1.272500	-26	42	94	-55	-109	-32	16	-14	-17	4	-44	-62	-97	-13	-27	-60	-102	35	-83	-31	-104	-22	-99	-68	-64	0	-98	-11	-73	-68	-149	-74	-13	-6959	-3796	-31318	-8	-20778	-9169	-21676	-177	-18647	-12383	-21374	-102	-19972	-14513	-21746	-57
1.273333	-26	41	88	-58	-108	-32	16	-16	-18	1	-73	-66	-96	-14	-29	-59	-104	36	-87	-35	-105	-25	-100	-72	-66	-3	-101	-16	-84	-75	-150	-79	-36	-7402	-3796	-31179	-49	-20508	-9191	-21274	-205	-18482	-12506	-21223	-80	-19930	-14656	-21926	-50
1.274167	-28	39	85	-62	-112	-35	7	-19	-25	-4	-80	-68	-96	-17	-33	-55	-102	29	-86	-33	-107	-25	-102	-72	-68	-6	-100	-13	-76	-73	-150	-77	-24	-7830	-3787	-31030	-63	-20250	-9212	-20912	-200	-18308	-12626	-21067	-91	-19846	-14785	-22078	-11
1.275000	-28	38	87	-62	-109	-35	10	-16	-21	3	-74	-64	-98	-16	-30	-62	-101	19	-88	-32	-109	-23	-103	-69	-66	-3	-101	-12	-77	-73	-150	-76	-27	-8233	-3774	-30886	-45	-20004	-9240	-20605	-181	-18131	-12750	-20902	-101	-19726	-14898	-22195	27
1.275833	-25	43	89	-57	-110	-33	13	-12	-7	4	-74	-63	-100	-12	-27	-58	-100	35	-82	-31	-103	-21	-101	-67	-64	0	-97	-14	-73	-69	-147	-74	-70	-8623	-3742	-30734	7	-19776	-9266	-20348	-144	-17955	-12874	-20737	-105	-19583	-14997	-22284	40
1.276667	-23	40	89	-56	-108	-32	16	-13	-15	4	-46	-62	-96	-11	-27	-56	-101	34	-83	-30	-104	-7	-100	-66	-65	0	-97	-10	-75	-69	-146	-74	-28	-8999	-3725	-30590	-72	-19570	-9302	-20155	-103	-17782	-12966	-20579	-133	-19407	-15080	-22351	26
1.277500	-25	42	91	-56	-107	-28	17	-12	-17	-5	-73	-61	-94	-14	-28	-56	-99	36	-82	-28	-103	-23	-101	-67	-61	1	-98	-10	-73	-68	-152	-76	2	-9351	-3685	-30443	-92	-19381	-9343	-20011	-155	-17604	-13106	-20421	-180	-19208	-15141	-22384	-109
1.278333	-26	41	91	-55	-108	-35	13	-12	-16	6	-70	-62	-94	-13	-25	-59	-97	37	-80	-40	-100	-21	-100	-66	-61	3	-98	-7	-73	-68	-147	-74	-3	-9681	-3641	-30298	-75	-19212	-9385	-19925	-153	-17433	-13211	-20264	-208	-18983	-15189	-22394	-186
1.279167	-21	41	94	-59	-107	-31	17	-12	-14	7	-73	-63	-96	27	-25	-58	-97	34	-83	-30	-103	-21	-99	-67	-63	0	-97	-10	-87	-68	-147	-76	-14	-9990	-3580	-30153	-99	-19057	-9426	-19891	-138	-17263	-13305	-20112	-235	-18737	-15224	-22385	-58
1.280000	-22	41	89	-57	-110	-33	16	-14	-14	5	-73	-64	-94	-12	-28	-59	-96	36	-84	-29	-102	-19	-105	-63	-62	1	-97	-10	-74	-68	-146	-74	-88	-10278	-3510	-30004	-133	-18930	-9472	-19909	-147	-17099	-13387	-19972	-255	-18481	-15247	-22350	13
1.280833	-23	40	87	-57	-127	-33	13	-14	-17	4	-70	-63	-93	-13	-28	-56	-97	37	-85	-29	-101	-18	-99	-66	-62	0	-98	-12	-73	-68	-144	-75	-51	-10548	-3425	-29853	-143	-18811	-9517	-19977	-169	-16936	-13458	-19841	-283	-18211	-15263	-22308	6
1.281667	-26	36	87	-57	-111	-34	11	-15	-24	7	-73	-66	-98	-15	-28	-58	-103	35	-86	-63	-105	-22	-103	-72	-69	-3	-101	-16	-75	-72	-149	-78	40	-10793	-3328	-29704	-80	-18721	-9569	-20090	-202	-16779	-13518	-19726	-328	-17939	-15283	-22248	9
1.282500	-31	38	86	-60	-110	-33	11	-15	-21	5	-74	-60	-99	-15	-29	-61	-100	34	-87	-31	-103	-18	-102	-67	-61	0	-98	-7	-72	-70	-147	-74	8	-11016	-3211	-29547	-120	-18640	-9605	-20255	-215	-16610	-13561	-19620	-351	-17657	-15293	-22175	-30
1.283333	-24	44	88	-58	-108	-33	15	-12	-17	8	-74	-63	-97	-12	-28	-58	-96	36	-84	-52	-105	-17	-98	-67	-63	-3	-102	-13	-69	-69	-145	-74	-56	-11221	-3081	-29391	-127	-18570	-9645	-20461	-225	-16448	-13600	-19542	-356	-17380	-15320	-22094	-101
1.284167	-26	41	86	-59	-104	-29	5	-15	-16	7	-70	-63	-96	-12	-29	-61	-96	37	-83	-32	-101	-15	-101	-66	-61	2	-100	-11	-70	-69	-139	-74	-101	-11410	-2941	-29233	-117	-18515	-9687	-20708	-243	-16284	-13631	-19480	-359	-17113	-15357	-22004	-64
1.285000	-27	43	89	-58	-110	-30	15	-10	-21	6	-73	-64	-96	-9	-27	-56	-102	37	-82	-32	-102	-22	-97	-67	-64	0	-100	-14	-75	-68	-142	-75	-141	-11582	-2783	-29071	-142	-18465	-9731	-20999	-256	-16121	-13662	-19454	-354	-16858	-15416	-21907	5
1.285833	-26	38	85	-47	-111	-32	8	-14	-16	7	-74	-65	-96	-15	-29	-58	-100	35	-85	-35	-108	-22	-84	-69	-62	-12	-100	-14	-74	-70	-145	-75	-136	-11747	-2617	-28906	-125	-18425	-9777	-21308	-231	-15957	-13694	-19451	-322	-16613	-15481	-21802	-16
1.286667	-27	41	84	-62	-107	-34	12	-14	-19	5	-78	-67	-95	-18	-30	-59	-85	30	-82	-33	-105	-22	-100	-52	-66	-4	-100	-17	-76	-75	-147	-76	-121	-11894	-2438	-28741	-97	-18384	-9825	-21657	-225	-15792	-13726	-19478	-306	-16381	-15576	-21681	-122
1.287500	-26	41	86	-61	-111	-34	9	-15	-19	5	-72	-61	-98	-15	-30	-57	-102	33	-85	-34	-107	-23	-102	-69	-65	0	-100	-25	-74	-73	-149	-75	-131	-12032	-2246	-28571	-84	-18342	-9874	-22027	-225	-15626	-13765	-19536	-233	-16179	-15689	-21540	-169
1.288333	-27	42	84	-58	-111	-34	13	-14	-18	6	-70	-63	-99	-17	-30	-55	-101	37	-82	-32	-104	-17	-97	-67	-68	0	-99	-15	-75	-70	-148	-74	-177	-12160	-2047	-28397	2	-18290	-9921	-22423	-162	-15459	-13813	-19626	-189	-15996	-15830	-21386	-129
1.289167	-23	52	88	-61	-112	-33	27	-13	-17	7	-77	-65	-96	-15	-28	-57	-100	36	-83	-31	-107	-19	-99	-68	-62	-3	-97	-10	-74	-70	-146	-74	-161	-12282	-1837	-28241	-51	-18236	-9985	-22842	-104	-15289	-13874	-19746	-172	-15830	-15988	-21208	-77
1.290000	-25	44	89	-58	-109	-31	11	-15	-19	5	-70	-64	-97	-15	-30	-61	-100	34	-83	-33	-104	-18	-100	-80	-65	-3	-99	-13	-75	-72	-149	-77	-145	-12395	-1626	-28051	-46	-18172	-10059	-23264	-49	-15086	-13948	-19892	-171	-15695	-16173	-21002	-23
1.290833	-26	41	87	-62	-109	-15	10	-17	-22	0	-75	-64	-98	-17	-29	-57	-100	34	-83	-32	-108	-18	-101	-69	-61	26	-97	-15	-69	-72	-145	-74	-190	-12504	-1401	-27870	9	-18091	-10143	-23710	-91	-14969	-14041	-20056	-200	-15571	-16357	-20754	6
1.291667	-26	43	87	-59	-110	-33	13	3	-17	4	-48	-65	-95	-15	-27	-59	-100	35	-84	-29	-107	-21	-99	-67	-65	-3	-99	-13	-73	-69	-149	-76	-174	-12598	-1195	-27691	-30	-18000	-10241	-24147	-160	-14819	-14145	-20236	-197	-15474	-16575	-20479	6
1.292500	-27	40	89	-57	-108	-32	13	-14	-23	26	-74	-63	-99	-14	-29	-56	-104	36	-82	-31	-102	-22	-99	-69	-67	-3	-99	-14	-73	-70	-148	-77	-96	-12677	-947	-27504	3	-17899	-10356	-24590	-129	-14672	-14270	-20426	-160	-15405	-16797	-20152	55
1.293333	-32	42	87	-59	-108	-33	13	-14	-19	4	-73	-65	-98	-15	-28	-61	-102	32	-82	-32	-105	-24	-99	-68	-65	-3	-99	-29	-74	-73	-150	-75	-91	-12752	-712	-27330	16	-17784	-10483	-25011	-116	-14531	-14405	-20614	-124	-15356	-17012	-19781	50
1.294167	-28	42	87	-60	-111	-36	15	-15	-19	4	-76	-49	-97	-16	-28	-57	-100	30	-83	-31	-104	-24	-100	-68	-67	-5	-103	-16	-72	-73	-148	-58	-105	-12806	-473	-27147	-67	-17655	-10633	-25419	-151	-14403	-14572	-20798	-90	-15321	-17228	-19360	51
1.295000	-30	39	86	-60	-112	-35	13	-13	-23	4	-73	-62	-97	-14	-27	-59	-102	32	-83	-31	-113	-23	-99	-69	-66	-1	-99	-16	-75	-70	-147	-76	-149	-12843	-228	-26965	-40	-17516	-10790	-25810	-142	-14282	-14738	-20964	-130	-15305	-17430	-18884	67
1.295833	-22	42	90	-59	-108	-34	15	-8	-19	5	-70	-63	-96	-11	-25	-58	-99	38	-81	-29	-104	-18	-98	-68	-63	0	-98	-9	-72	-69	-147	-82	-202	-12860	24	-26777	-11	-17371	-10962	-26161	-108	-14168	-14920	-21101	-133	-15307	-17615	-18355	61
1.296667	-25	44	90	-59	-107	-30	16	-9	-17	8	-56	-60	-94	-15	-22	-52	-97	40	-80	-30	-107	-22	-93	-65	-61	1	-96	-10	-73	-67	-146	-72	-186	-12853	277	-26596	114	-17224	-11149	-26483	-30	-14069	-15105	-21202	-17	-15305	-17797	-17774	51
1.297500	-17	45	90	-52	-108	-31	18	-11	-16	6	-75	-61	-97	-14	-25	-56	-97	36	-81	-28	-105	-21	-97	-68	-63	-15	-98	-13	-74	-70	-148	-72	-173	-12821	539	-26408	155	-17075	-11349	-26764	63	-13981	-15291	-21266	73	-15344	-17930	-17142	46
1.298333	-24	43	91	-57	-110	-34	13	-15	-16	6	-72	-62	-95	-14	-28	-66	-99	36	-82	-31	-107	-32	-101	-75	-65	0	-101	-13	-77	-70	-149	-77	-187	-12768	792	-26221	160	-16929	-11559	-27007	32	-13908	-15477	-21281	132	-15375	-18042	-16467	-12
1.299167	-27	38	87	-60	-112	-33	13	-17	-22	13	-74	-64	-101	-16	-29	-62	-103	36	-84	-31	-105	-23	-99	-69	-62	0	-100	-14	-75	-70	-147	-77	-149	-12681	1058	-26024	187	-16783	-11765	-27192	32	-13840	-15651	-21234	172	-15412	-18116	-15754	-12
1.300000	-29	39	91	-59	-113	-34	16	-15	-18	3	-70	-63	-97	-14	-19	-64	-101	35	-82	-31	-108	-24	-91	-73	-65	0	-101	-13	-76	-69	-150	-76	-72	-12565	1326	-25821	232	-16645	-11972	-27328	80	-13780	-15808	-21131	182	-15457	-18160	-14998	5
1.300833	-22	41	89	-60	-110	-36	12	4	-19	4	-73	-62	-101	-15	-27	-63	-100	37	-84	-34	-105	-21	-102	-70	-65	-1	-99	-13	-73	-91	-148	-81	0	-12416	1593	-25604	241	-16504	-12171	-27409	125	-13733	-15947	-20959	162	-15501	-18167	-14208	23
1.301667	-26	42	86	-60	-109	-33	15	-19	-19	5	-73	-64	-94	-15	-26	-61	-97	34	-83	-33	-105	-22	-101	-69	-66	-5	-99	-13	-70	-68	-150	-84	10	-12233	1866	-25373	148	-16379	-12359	-27442	150	-13692	-16047	-20726	189	-15545	-18133	-13429	53
1.302500	-27	36	89	-60	-108	-32	16	-12	-18	5	-70	-61	-94	-13	-28	-60	-103	36	-81	-31	-103	-9	-98	-72	-65	0	-99	-11	-57	-69	-148	-75	34	-12026	2138	-25127	133	-16258	-12529	-27413	168	-13654	-16116	-20423	239	-15591	-18062	-12621	71
1.303333	-24	44	89	-56	-109	-32	15	-14	-19	5	-69	-61	-96	-14	-26	-59	-100	37	-76	-33	-104	-21	-98	-67	-81	0	-99	-12	-75	-68	-147	-72	47	-11789	2412	-24859	125	-16150	-12657	-27335	214	-13622	-16150	-20063	306	-15628	-17953	-11824	119
1.304167	-25	42	90	-57	-109	-29	33	-12	-18	8	-70	-61	-94	-13	-25	-59	-98	36	-85	-30	-103	-19	-99	-67	-61	6	-100	-11	-69	-66	-143	-72	40	-11532	2678	-24571	77	-16052	-12787	-27199	204	-13596	-16137	-19632	374	-15663	-17812	-11045	128
1.305000	-24	41	88	-55	-104	-29	18	-10	-31	3	-72	-64	-92	-13	-24	-57	-98	35	-82	-30	-103	-18	-96	-67	-64	0	-98	-13	-68	-69	-147	-75	76	-11252	2947	-24253	120	-15960	-12872	-27016	122	-13560	-16082	-19155	316	-15694	-17640	-10303	122
1.305833	-26	44	90	-57	-107	-31	15	-15	-16	4	-72	-62	-97	-13	-29	-60	-98	32	-85	-33	-104	-23	-95	-69	-65	-1	-99	-15	-74	-74	-147	-78	115	-10961	3211	-23904	-10	-15879	-12916	-26777	9	-13556	-15978	-18619	301	-15715	-17434	-9601	71
1.306667	-27	39	87	-55	-109	-34	12	-16	-18	1	-74	-66	-102	-8	-31	-63	-103	28	-86	-35	-107	-25	-100	-72	-67	-3	-105	-19	-79	-73	-151	-78	88	-10656	3470	-23520	-34	-15797	-12922	-26489	-63	-13544	-15824	-18048	403	-15723	-17200	-8953	10
1.307500	-30	36	79	-65	-113	-36	10	-14	-23	2	-78	-66	-101	-18	-33	-61	-105	33	-88	-36	-109	-34	-100	-72	-65	-1	-102	-15	-76	-72	-151	-77	15	-10346	3742	-23100	1	-15722	-12876	-26151	-93	-13531	-15617	-17431	313	-15715	-16936	-8393	7
1.308333	-26	40	87	-58	-108	-33	11	-13	-18	18	-76	-64	-97	-17	-30	-61	-98	44	-85	-33	-107	-25	-97	-68	-64	0	-100	-13	-79	-70	-147	-76	-3	-10034	4007	-22641	-40	-15644	-12777	-25762	-121	-13521	-15358	-16786	253	-15690	-16649	-7859	62
1.309167	-24	41	88	-57	-116	-34	15	-12	-16	5	-70	-62	-98	-15	-26	-57	-101	35	-82	-38	-102	-23	-99	-67	-62	2	-99	-13	-75	-66	-143	-75	40	-9733	4275	-22152	-93	-15567	-12634	-25330	-142	-13512	-15061	-16118	398	-15648	-16340	-7431	90
1.310000	-25	43	89	-58	-109	-31	16	-12	-18	7	-73	-64	-99	-6	-27	-59	-98	37	-84	-32	-101	-21	-97	-67	-61	0	-100	-14	-73	-66	-146	-69	64	-9445	4541	-21644	-104	-15488	-12434	-24851	-121	-13508	-14722	-15445	318	-15591	-16015	-7102	104
1.310833	-24	43	87	-60	-109	-30	15	-12	-15	6	-68	-63	-95	-13	-25	-53	-98	38	-84	-32	-105	-31	-97	-67	-62	2	-97	-15	-70	-66	-143	-74	73	-9172	4816	-21059	-55	-15409	-12188	-24333	-47	-13503	-14351	-14777	230	-15507	-15675	-6865	120
1.311667	-11	42	87	-56	-105	-28	15	-39	-17	7	-69	-61	-94	-18	-28	-58	-100	36	-83	-30	-103	-21	-98	-65	-63	1	-98	-9	-72	-66	-139	-76	-4	-8919	5096	-20472	11	-15320	-11886	-23772	-1	-13499	-13947	-14115	244	-15409	-15317	-6732	118
1.312500	-22	42	89	-58	-107	-31	17	-13	-17	7	-69	-62	-96	-15	-26	-55	-100	37	-83	-33	-102	-22	-96	-68	-66	1	-97	-23	-72	-67	-145	-73	-90	-8692	5377	-19867	97	-15224	-11541	-23173	-23	-13495	-13526	-13504	159	-15284	-14944	-6697	147
1.313333	-25	39	87	-59	-109	-30	16	-12	-17	3	-119	-64	-98	-13	-26	-58	-103	57	-82	-29	-102	-22	-96	-67	-64	1	-96	-10	-72	-68	-146	-75	-105	-8493	5665	-19248	149	-15120	-11154	-22539	-29	-13485	-13080	-12872	177	-15136	-14569	-6773	162
1.314167	-27	38	87	-60	-93	-31	17	-16	-16	2	-74	-63	-96	-14	-27	-57	-103	35	-82	-43	-107	-26	-98	-69	-68	-1	-101	2	-76	-67	-146	-75	-68	-8320	5963	-18630	148	-15005	-10721	-21861	52	-13468	-12625	-12311	260	-14971	-14176	-6946	114
1.315000	-27	36	86	-60	-112	-33	11	-15	-19	2	-75	-65	-103	-16	-29	-61	-104	32	-87	-33	-109	-27	-100	-72	-67	-1	-102	-10	-72	-70	-150	-77	-43	-8177	6262	-18019	179	-14877	-10247	-21151	161	-13448	-12164	-11809	214	-14777	-13778	-7218	68
1.315833	-27	39	84	-62	-111	-38	12	-16	-22	0	-77	-63	-108	-13	-27	-57	-98	34	-85	-29	-102	-22	-96	-67	-64	0	-99	-11	-72	-67	-145	-72	-31	-8056	6582	-17421	121	-14733	-9732	-20407	151	-13409	-11702	-11360	202	-14561	-13367	-7583	71
1.316667	-26	43	87	-59	-107	-31	16	-13	-16	12	-72	-62	-94	-12	-26	-57	-97	38	-80	-30	-105	-24	-98	-65	-63	4	-98	-11	-72	-68	-145	-74	-41	-7983	6896	-16850	113	-14583	-9195	-19639	57	-13366	-11248	-10984	131	-14329	-12959	-8040	92
1.317500	-11	44	89	-58	-108	-31	17	-12	-18	6	-72	-63	-95	0	-25	-56	-99	39	-81	-28	-105	-24	-98	-73	-62	1	-97	-14	-73	-68	-145	-73	-56	-7888	7208	-16325	126	-14418	-8637	-18845	30	-13310	-10814	-10688	21	-14078	-12530	-8582	36
1.318333	-22	43	79	-60	-108	-29	17	-42	-14	7	-73	-57	-95	-11	-25	-56	-96	36	-82	-31	-103	-22	-97	-65	-62	0	-99	-9	-72	-64	-147	-72	-84	-7833	7511	-15857	62	-14251	-8060	-18036	-21	-13239	-10374	-10459	-83	-13811	-12116	-9210	-31
1.319167	-25	42	91	-57	-104	-30	16	-11	-17	8	-73	-62	-96	-13	-26	-58	-99	39	-81	-28	-103	-22	-97	-68	-64	1	-92	-12	-75	-68	-148	-74	-107	-7791	7804	-15454	37	-14073	-7475	-17204	-48	-13153	-9961	-10315	-158	-13553	-11691	-9911	-19
1.320000	-24	43	88	-56	-108	-31	13	-13	-22	10	-73	-61	-96	-11	-26	-58	-99	36	-81	-30	-103	-25	-98	-66	-62	1	-96	-11	-74	-67	-142	-75	-137	-7752	8072	-15126	-17	-13895	-6881	-16361	-35	-13059	-9568	-10249	-296	-13252	-11255	-10678	-7
1.320833	-24	41	88	-59	-109	-32	15	-13	-15	6	-73	-65	-97	-14	-28	-57	-98	38	-82	-30	-103	-21	-98	-64	-63	2	-97	-11	-72	-67	-146	-74	-135	-7714	8311	-14881	-14	-13713	-6286	-15513	-25	-12951	-9194	-10253	-440	-12962	-10816	-11513	-4
1.321667	-24	39	88	-57	-110	-31	15	-12	-18	9	-73	-60	-95	-11	-28	-60	-99	39	-83	-30	-102	-15	-101	-65	-65	0	-96	-11	-72	-49	-145	-77	-97	-7673	8512	-14726	0	-13532	-5699	-14668	-43	-12833	-8837	-10326	-483	-12670	-10365	-12408	43
1.322500	-22	43	89	-57	-108	-32	18	-12	-14	8	-70	-61	-96	-13	-27	-61	-97	38	-83	-29	-103	-17	-113	-66	-62	2	-97	-11	-74	-68	-145	-77	-174	-7623	8662	-14666	-17	-13359	-5125	-13830	-57	-12705	-8505	-10462	-565	-12380	-9911	-13358	91
1.323333	-24	43	80	-61	-108	-32	13	-14	-18	7	-75	-64	-96	-15	-29	-61	-97	37	-85	-30	-103	-21	-101	-69	-65	-3	-101	-12	-75	-68	-147	-74	-257	-7553	8754	-14700	-28	-13199	-4570	-13004	-49	-12579	-8196	-10648	-580	-12099	-9452	-14358	102
1.324167	-28	37	86	-64	-111	-34	12	-13	-16	7	-75	-64	-96	-11	-28	-60	-100	37	-84	-29	-99	-18	-99	-64	-61	0	-110	-15	-70	-67	-143	-75	-204	-7462	8788	-14826	66	-13047	-4038	-12190	-6	-12428	-7889	-10870	-522	-11823	-8984	-15380	27
1.325000	-24	45	87	-59	-113	-33	16	-11	-18	6	-74	-61	-93	-12	-28	-59	-97	36	-81	-30	-102	-21	-100	-68	-64	0	-104	-14	-72	-68	-144	-97	-171	-7347	8752	-15037	-5	-12913	-3532	-11401	-26	-12284	-7609	-11125	-453	-11569	-8520	-16431	-19
1.325833	-26	40	84	-61	-110	-32	12	-16	-5	5	-73	-64	-98	-14	-52	-64	-101	36	-87	-33	-107	-22	-101	-70	-65	-1	-100	-14	-75	-72	-147	-79	-193	-7207	8644	-15335	-79	-12791	-3062	-10640	-39	-12126	-7338	-11391	-410	-11332	-8056	-17498	0
1.326667	-26	37	85	-72	-107	-51	8	-15	-19	3	-74	-66	-97	-16	-29	-63	-102	34	-86	-34	-105	-24	-94	-72	-67	-3	-102	-17	-74	-72	-152	-75	-161	-7032	8460	-15697	-23	-12684	-2626	-9905	-120	-11972	-7072	-11657	-498	-11113	-7585	-18563	-93
1.327500	-27	37	86	-62	-109	-38	15	-13	-17	6	-74	-65	-98	-23	-31	-64	-99	35	-88	-14	-107	-26	-100	-68	-64	-12	-100	-14	-79	-73	-148	-75	-125	-6825	8208	-16102	-42	-12589	-2202	-9211	-248	-11804	-6810	-11918	-621	-10912	-7117	-19609	-150
1.328333	-48	40	87	-58	-110	-32	12	-11	-19	6	-76	-66	-97	-13	-28	-61	-100	35	-84	-33	-105	-23	-99	-69	-63	0	-101	-15	-76	-72	-154	-74	-77	-6592	7888	-16543	1	-12502	-1861	-8550	-258	-11629	-6545	-12146	-670	-10744	-6652	-20620	-156
1.329167	-25	40	87	-60	-112	-32	13	-11	-19	4	-73	-63	-96	-15	-29	-66	-103	34	-84	-32	-105	-22	-98	-67	-66	3	-98	-13	-73	-69	-147	-75	-51	-6332	7508	-17005	87	-12429	-1545	-7932	-85	-11436	-6283	-12347	-628	-10600	-6201	-21580	-210
1.330000	-23	42	89	-57	-110	-31	12	-12	-14	7	-70	-65	-98	-15	-28	-58	-99	36	-82	-30	-102	-23	-101	-67	-62	1	-98	-11	-75	-69	-148	-73	-69	-6046	7066	-17469	123	-12360	-1270	-7351	40	-11234	-6020	-12510	-513	-10488	-5764	-22467	-211
1.330833	-24	40	89	-58	-111	-34	11	-10	-17	6	-69	-62	-96	-12	-26	-58	-98	37	-84	-26	-105	-23	-101	-66	-62	3	-99	-12	-70	-68	-145	-72	-43	-5741	6585	-17921	112	-12269	-1044	-6825	-45	-11019	-5757	-12624	-359	-10399	-5355	-23259	-113
1.331667	-24	40	84	-61	-79	-31	12	-14	-18	4	-75	-64	-99	-17	-31	-62	-101	32	-86	-35	-103	-23	-101	-67	-66	-3	-100	-14	-76	-74	-150	-79	-36	-5424	6065	-18340	119	-12223	-866	-6351	-128	-10790	-5498	-12694	-266	-10342	-4955	-23947	-79
1.332500	-30	38	86	-62	-112	-35	9	-19	-22	7	-74	-64	-99	15	-29	-61	-101	33	-87	-35	-107	-26	-100	-46	-65	0	-100	-13	-76	-70	-149	-76	-36	-5093	5529	-18710	77	-12130	-737	-5923	-150	-10545	-5242	-12709	-311	-10294	-4570	-24489	-118
1.333333	-45	41	88	-58	-107	-34	10	-14	-18	3	-75	-65	-91	-24	-31	-62	-101	34	-85	-35	-109	-27	-99	-69	-66	-1	-102	-13	-77	-72	-151	-76	-10	-4758	4983	-19024	40	-12055	-661	-5554	-125	-10273	-4995	-12684	-324	-10292	-4227	-24886	-138
1.334167	-26	41	87	-62	-112	-34	10	-16	-22	3	-76	-65	-99	-17	-30	-55	-103	32	-88	-34	-107	-25	-111	-73	-66	-5	-101	-13	-75	-72	-148	-75	11	-4427	4443	-19268	52	-11935	-638	-5241	-103	-9988	-4765	-12605	-294	-10292	-3919	-25115	-105
1.335000	2	42	85	-73	-112	-35	10	-15	-19	7	-77	-64	-99	-19	-29	-61	-104	28	-86	-36	-107	-26	-101	-70	-64	-1	-102	-13	-76	-73	-133	-74	9	-4100	3912	-19437	0	-11816	-673	-4983	-119	-9678	-4554	-12493	-300	-10307	-3643	-25165	-61
1.335833	-24	44	88	-57	-108	-32	16	-14	-19	4	-73	-64	-97	-16	-30	-58	-100	36	-79	-35	-101	-22	-99	-68	-63	0	-100	-12	-74	-69	-144	-73	16	-3781	3420	-19526	-66	-11660	-758	-4786	-131	-9360	-4372	-12343	-272	-10326	-3406	-25024	-8
1.336667	-24	44	89	-58	-117	-31	16	-16	-16	7	-72	-65	-95	-12	-25	-57	-100	36	-84	-33	-102	-21	-96	-65	-62	-3	-97	-10	-69	-66	-144	-69	27	-3508	2954	-19538	-169	-11478	-907	-4655	-191	-9031	-4224	-12165	-267	-10353	-3214	-24700	19
1.337500	-24	45	90	-58	-109	-31	18	-12	-15	4	-73	-66	-94	-13	-24	-56	-98	35	-84	-32	-105	-19	-98	-66	-63	-1	-101	-10	-73	-67	-144	-72	32	-3207	2537	-19475	-79	-11275	-1110	-4589	-252	-8695	-4122	-11975	-378	-10372	-3064	-24188	20
1.338333	-24	44	90	-59	-113	-29	16	-11	-18	12	-72	-61	-97	-13	-24	-53	-96	36	-83	-34	-107	-19	-95	-66	-62	0	-99	-11	-70	-67	-144	-72	47	-2957	2164	-19356	33	-11047	-1365	-4590	-318	-8359	-4058	-11767	-541	-10384	-2964	-23493	10
1.339167	-24	45	89	-56	-109	-30	17	-13	-16	7	-74	-64	-98	-13	0	-56	-98	36	-81	-33	-103	-8	-99	-68	-64	1	-98	-13	-72	-70	-145	-72	53	-2729	1848	-19168	-40	-10797	-1678	-4660	-363	-8023	-4032	-11561	-652	-10390	-2911	-22639	71
1.340000	-25	45	88	-58	-109	-34	11	-55	-17	-7	-74	-64	-100	-16	-30	-61	-100	32	-83	-35	-108	-26	-103	-73	-67	0	-102	-16	-76	-74	-147	-75	30	-2530	1577	-18942	-222	-10531	-2046	-4798	-365	-7701	-4062	-11349	-672	-10373	-2905	-21643	146
1.340833	-26	41	84	-65	-113	-36	10	-17	-22	4	-75	-73	-98	-16	-28	-59	-98	33	-84	-34	-80	-23	-99	-68	-64	0	-102	-13	-74	-73	-147	-74	29	-2355	1358	-18670	-249	-10242	-2447	-4999	-413	-7398	-4128	-11136	-619	-10335	-2943	-20521	133
1.341667	-27	39	86	-61	-112	-36	11	-14	-22	6	-73	-67	-96	-14	-27	-61	-102	32	-83	-32	-107	-22	-100	-73	-65	-1	-100	-8	-72	-68	-146	-76	40	-2204	1184	-18387	-198	-9944	-2890	-5265	-457	-7115	-4230	-10926	-542	-10270	-3026	-19291	91
1.342500	-24	43	88	-59	-110	-32	13	-14	-18	-1	-70	-65	-97	-14	-31	-57	-100	36	-83	-31	-105	-23	-98	-68	-65	0	-100	-12	-75	-69	-147	-75	67	-2073	1050	-18096	-84	-9642	-3353	-5589	-471	-6862	-4364	-10722	-478	-10179	-3151	-17990	85
1.343333	-23	45	89	-57	-109	-39	12	-13	-15	7	-72	-64	-95	-11	-28	-58	-96	34	-81	-33	-102	-19	-99	-69	-62	1	-100	-15	-64	-67	-145	-75	64	-1964	946	-17809	-42	-9345	-3863	-5971	-434	-6646	-4528	-10519	-408	-10065	-3318	-16639	115
1.344167	-22	23	87	-56	-107	-31	16	-14	-17	5	-67	-64	-95	-12	-25	-52	-97	35	-81	-30	-101	-17	-98	-67	-58	2	-99	-10	-72	-67	-145	-76	-14	-1871	867	-17541	2	-9053	-4335	-6404	-352	-6463	-4708	-10318	-319	-9925	-3518	-15278	115
1.345000	-25	43	88	-58	-108	-31	47	-12	-16	7	-70	-64	-93	-13	-25	-58	-98	35	-82	-31	-103	-19	-100	-69	-53	0	-99	-11	-69	-65	-146	-75	-13	-1785	802	-17294	-6	-8778	-4832	-6881	-286	-6323	-4895	-10117	-243	-9766	-3749	-13921	84
1.345833	-25	40	87	-58	-108	-35	11	-14	-13	12	-70	-63	-94	-14	-28	-63	-85	35	-83	-30	-104	-19	-100	-69	-65	0	-100	-14	-74	-68	-148	-64	39	-1718	739	-17080	-101	-8515	-5305	-7389	-268	-6242	-5083	-9913	-220	-9588	-4001	-12591	53
1.346667	-26	41	86	-60	-110	-33	25	-13	-19	6	-72	-67	-97	-14	-29	-62	-101	34	-84	-33	-107	-19	-104	-72	-66	-4	-105	-13	-73	-69	-165	-75	53	-1645	677	-16891	-149	-8272	-5748	-7917	-307	-6161	-5246	-9705	-219	-9393	-4264	-11295	53
1.347500	-29	36	82	-62	-110	-34	11	-14	-17	5	-76	-64	-95	-12	-28	-63	-102	34	-87	-30	-103	-19	-99	-73	-65	1	-98	-12	-73	-68	-147	-78	33	-1567	600	-16737	-279	-8057	-6144	-8453	-343	-6125	-5389	-9482	-219	-9187	-4534	-10052	138
1.348333	-25	39	85	-61	-110	-33	8	-16	-21	2	-74	-69	-100	-17	-32	-63	-97	33	-87	-38	-103	-23	-100	-67	-65	-3	-108	-16	-74	-78	-149	-78	28	-1487	498	-16615	-360	-7867	-6486	-8984	-327	-6132	-5509	-9257	-228	-8979	-4792	-8894	298
1.349167	-25	35	84	-65	-109	-35	9	-17	-19	3	-75	-67	-98	-17	-30	-58	-101	34	-88	-32	-104	-21	-82	-68	-64	-1	-99	-12	-73	-67	-148	-74	32	-1397	383	-16513	-385	-7712	-6752	-9500	-369	-6150	-5581	-9007	-239	-8764	-5040	-7797	295
1.350000	-22	42	86	-59	-110	-32	9	-13	-36	0	-73	-64	-98	-15	-27	-61	-101	34	-85	-33	-104	-22	-101	-72	-67	-1	-101	-13	-78	-73	-149	-77	-12	-1292	231	-16429	-456	-7556	-6942	-9985	-344	-6189	-5614	-8749	-319	-8564	-5250	-6774	226
1.350833	-25	41	86	-61	-110	-32	12	-13	-26	5	-70	-62	-95	-12	-25	-58	-99	37	-84	-36	-104	-25	-102	-68	-63	1	-99	-13	-74	-67	-150	-76	-13	-1181	51	-16351	-367	-7434	-7044	-10437	-331	-6235	-5597	-8476	-420	-8361	-5425	-5819	207
1.351667	-23	39	114	-61	-108	-32	12	-13	-18	2	-72	-63	-97	-15	-29	-59	-101	36	-101	-31	-104	-21	-97	-67	-63	0	-101	-14	-76	-68	-149	-75	-8	-1049	-183	-16271	-423	-7324	-7048	-10799	-411	-6287	-5537	-8191	-555	-8177	-5555	-4938	141
1.352500	-24	41	88	-62	-110	-33	11	-14	-22	6	-72	-64	-96	-15	-29	-61	-96	40	-86	-33	-108	-24	-101	-69	-61	0	-102	-12	-72	-68	-150	-75	-31	-903	-448	-16184	-478	-7231	-6957	-11109	-412	-6330	-5431	-7889	-673	-8006	-5627	-4103	77
1.353333	-24	40	88	-62	-107	-33	11	-14	-17	3	-63	-64	-98	-19	-30	-62	-98	35	-88	-34	-105	-23	-100	-74	-61	0	-98	-16	-73	-83	-152	-78	-42	-740	-752	-16075	-262	-7137	-6759	-11330	-378	-6357	-5275	-7571	-631	-7852	-5636	-3331	28
1.354167	-27	38	87	-59	-108	-39	12	-17	-15	1	-74	-66	-98	-17	-19	-60	-95	32	-87	-35	-108	-24	-103	-73	-65	-1	-101	-14	-74	-70	-148	-76	-51	-568	-1095	-15931	-84	-7043	-6476	-11459	-316	-6368	-5077	-7242	-480	-7707	-5577	-2604	32
1.355000	-24	38	86	-62	-111	-35	11	-15	-14	2	-74	-66	-101	-17	-30	-62	-107	33	-88	-33	-107	-24	-99	-74	-64	0	-100	-13	-73	-78	-150	-78	-70	-382	-1469	-15748	20	-6940	-6089	-11478	-214	-6347	-4843	-6900	-349	-7579	-5444	-1928	17
1.355833	-27	40	90	-60	-107	-24	15	-16	-17	2	-74	-64	-102	-15	-31	-58	-103	37	-87	-31	-104	-25	-97	-68	-65	-3	-100	-11	-73	-68	-147	-73	-62	-180	-1872	-15531	3	-6825	-5615	-11389	-107	-6303	-4578	-6540	-270	-7459	-5235	-1284	-6
1.356667	-42	41	85	-59	-108	-35	12	-13	-17	3	-74	-64	-97	-17	-30	-60	-99	35	-88	-29	-101	-24	-97	-73	-61	-6	-99	-13	-69	-69	-149	-75	-62	21	-2314	-15243	18	-6691	-5072	-11194	-117	-6228	-4292	-6187	-159	-7355	-4959	-683	-15
1.357500	-25	38	89	-62	-109	-39	13	-17	-21	-1	-76	-64	-98	-17	-30	-56	-101	33	-87	-32	-105	-21	-97	-68	-65	-1	-99	-13	-72	-66	-148	-75	-72	237	-2771	-14906	119	-6531	-4461	-10894	-34	-6111	-3986	-5820	0	-7246	-4599	-111	-29
1.358333	-23	41	89	-59	-96	-30	16	-15	-14	-8	-73	-62	-95	-16	-31	-58	-97	34	-87	-34	-103	-23	-98	-68	-65	-3	-101	-14	-75	-68	-147	-75	-91	452	-3253	-14532	124	-6348	-3801	-10487	121	-5960	-3662	-5442	213	-7144	-4197	416	-64
1.359167	-22	42	89	-59	-111	-34	16	-13	-15	2	-75	-66	-67	-11	-29	-57	-97	35	-86	-34	-104	-15	-98	-69	-65	-1	-102	-14	-74	-68	-145	-78	-91	667	-3746	-14105	236	-6133	-3101	-9983	230	-5783	-3333	-5062	413	-7040	-3733	897	-95
1.360000	-26	39	86	-62	-111	-36	16	-12	-19	2	-74	-65	-94	-17	-29	-59	-103	32	-86	-35	-107	-26	-86	-70	-66	-5	-101	-13	-74	-69	-148	-77	-115	888	-4254	-13635	243	-5898	-2380	-9398	266	-5562	-2995	-4681	517	-6925	-3227	1335	-130
1.360833	-25	43	89	-60	-107	-36	17	-12	-23	0	-73	-65	-99	-21	-31	-58	-97	51	-87	-33	-107	-24	-98	-68	-66	-1	-99	-11	-77	-70	-148	-75	-119	1112	-4772	-13133	143	-5627	-1641	-8732	278	-5315	-2650	-4303	455	-6804	-2686	1716	-110
1.361667	-24	40	88	-60	-114	-36	13	-12	-17	2	-73	-63	-96	-15	-29	-59	-99	35	-60	-59	-104	-24	-98	-65	-65	-4	-98	-6	-74	-67	-145	-74	-100	1337	-5298	-12578	94	-5333	-908	-8013	271	-5034	-2298	-3915	277	-6666	-2117	2038	-68
1.362500	-24	44	90	-57	-104	-32	18	-15	-21	2	-74	-63	-97	-15	-32	-61	-97	36	-84	-32	-101	-21	-99	-66	-62	0	-99	-10	-70	-67	-148	-75	-102	1561	-5825	-12016	90	-5019	-188	-7249	309	-4729	-1941	-3525	206	-6520	-1540	2290	-65
1.363333	-24	57	92	-56	-108	-32	15	-12	-15	3	-73	-64	-109	-15	-28	-57	-95	34	-83	-30	-102	-23	-99	-73	-60	0	-97	-9	-74	-67	-144	-72	-116	1789	-6348	-11441	181	-4685	504	-6465	365	-4397	-1572	-3167	222	-6353	-964	2467	-108
1.364167	-14	43	93	-59	-107	-33	17	-12	-14	5	-69	-64	-95	-11	-28	-56	-95	38	-90	-29	-101	-15	-96	-65	-58	2	-97	-10	-73	-63	-142	-72	-115	2025	-6869	-10858	197	-4341	1172	-5663	343	-4048	-1193	-2796	184	-6176	-404	2553	-177
1.365000	-23	84	91	-61	-110	-33	57	-13	-17	4	-73	-63	-98	-13	-29	-59	-100	34	-84	-34	-104	-28	-101	-68	-66	-23	-99	-14	-73	-68	-145	-76	-94	2264	-7387	-10290	53	-3999	1799	-4880	288	-3695	-808	-2452	147	-5992	126	2552	-162
1.365833	-28	40	85	-62	-111	-41	9	-17	-19	1	-76	-65	-98	-19	-32	-61	-102	28	-87	-33	-103	-25	-103	-68	-63	-1	-98	-14	-76	-72	-150	-75	-88	2507	-7893	-9723	27	-3656	2396	-4112	249	-3324	-401	-2107	33	-5795	627	2462	-122
1.366667	-31	41	88	-51	-110	-34	13	-17	-22	0	-74	-64	-96	-16	-32	-62	-102	29	-87	-33	-119	-25	-103	-65	-66	-4	-101	-16	-75	-70	-148	-80	-126	2767	-8384	-9165	-21	-3319	2956	-3384	54	-2955	16	-1782	-120	-5584	1092	2273	-111
1.367500	-29	38	85	-60	-109	-34	11	-15	-19	-1	-73	-66	-88	-16	-29	-62	-103	32	-88	-41	-108	-26	-102	-69	-63	0	-96	-13	-75	-70	-147	-73	-126	3034	-8853	-8631	-58	-2998	3488	-2702	-179	-2580	461	-1478	-64	-5369	1520	1985	-129
1.368333	-24	42	88	-60	-112	-32	15	-13	-22	5	-73	-64	-98	-14	-31	-59	-102	34	-87	-31	-101	-23	-99	-68	-64	-1	-101	-15	-73	-70	-144	-68	-118	3308	-9307	-8121	-94	-2701	3995	-2072	-305	-2218	922	-1187	63	-5146	1898	1602	-150
1.369167	-26	42	86	-60	-108	-33	16	-13	-17	5	-126	-63	-95	-13	-29	-58	-100	40	-88	-32	-105	-22	-99	-66	-65	0	-97	-14	-72	-69	-143	-76	-150	3591	-9723	-7632	-65	-2428	4456	-1506	-395	-1865	1401	-923	97	-4926	2225	1135	-131
1.370000	-22	43	90	-57	-93	-16	15	-12	-14	6	-72	-62	-93	-14	-28	-59	-97	37	-81	-28	-103	-22	-99	-81	-63	0	-98	-12	-72	-70	-144	-70	-180	3877	-10112	-7167	-105	-2186	4941	-1003	-406	-1531	1897	-687	115	-4710	2512	583	-135
1.370833	-24	42	90	-57	-109	-32	15	-15	-16	-3	-68	-62	-94	-11	-27	-57	-97	40	-81	-31	-107	-21	-99	-64	-61	3	-95	-12	-74	-67	-145	-72	-166	4164	-10466	-6731	-182	-1985	5393	-567	-272	-1218	2402	-480	195	-4492	2759	-38	-90
1.371667	-23	44	88	-59	-107	-32	16	-12	-17	11	-72	-61	-95	-12	-27	-53	-96	38	-83	-27	-101	-18	-100	-64	-66	2	-96	-11	-74	-68	-146	-70	-139	4446	-10765	-6320	-119	-1812	5844	-204	-234	-931	2920	-303	191	-4287	2973	-713	-40
1.372500	-27	43	90	-60	-111	-30	12	-14	-16	6	-70	-61	-96	-9	-29	-60	-95	38	-82	-31	-105	-19	-101	-67	-59	2	-97	-13	-69	-69	-145	-73	-120	4710	-11016	-5939	-125	-1693	6281	74	-305	-678	3439	-163	132	-4084	3174	-1419	-61
1.373333	-25	39	87	-58	-109	-34	11	-15	-21	4	-72	-63	-98	-15	-30	-60	-100	35	-82	-35	-107	-23	-100	-70	-58	-1	-100	-16	-78	-72	-149	-76	-141	4955	-11206	-5591	-88	-1599	6724	331	-279	-452	3961	-64	51	-3889	3362	-2141	-73
1.374167	-28	39	85	-64	-113	-39	10	-19	-21	2	-74	-66	-92	-17	-30	-60	-102	34	-88	-31	-105	-26	-102	-72	-67	-3	-99	-12	-75	-69	-146	-76	-156	5170	-11322	-5271	44	-1555	7169	515	-135	-260	4486	3	-10	-3689	3558	-2839	-78
1.375000	-29	36	87	-61	-111	-35	21	-15	-23	5	-73	-63	-100	-16	-28	-61	-103	32	-86	-33	-105	-22	-102	-72	-63	0	-99	-15	-75	-72	-150	-76	-154	5343	-11363	-4987	-74	-1546	7614	641	-61	-92	5000	24	1	-3500	3770	-3505	-88
1.375833	-23	44	89	-60	-110	-27	16	-14	-17	5	-73	-62	-94	-14	-26	-58	-98	37	-84	-29	-103	-17	-99	-67	-64	1	-99	-8	-72	-74	-145	-70	-145	5472	-11320	-4736	-265	-1584	8054	725	-118	32	5501	15	-56	-3305	4016	-4106	-60
1.376667	-26	45	86	-59	-107	-31	16	-10	-17	8	-70	-58	-94	-11	-24	-60	-99	38	-85	-29	-102	-14	-94	-65	-62	1	-99	-26	-72	-66	-145	-73	-148	5535	-11184	-4536	-389	-1638	8484	763	-173	129	5983	-43	-63	-3115	4299	-4621	-78
1.377500	-25	44	89	-57	-105	-28	15	-11	-19	7	-70	-61	-92	-12	-25	-60	-99	40	-82	-28	-102	-16	-94	-65	-64	2	-97	-7	-70	-65	-144	-70	-150	5536	-10937	-4381	-400	-1733	8899	764	-218	199	6445	-143	-9	-2921	4626	-5068	-76
1.378333	-26	44	89	-56	-108	-27	16	-10	-15	9	-69	-61	-96	-12	-24	-60	-98	39	-82	-27	-103	-18	-96	-73	-62	3	-97	-8	-73	-67	-144	-73	-154	5472	-10626	-4283	-419	-1852	9287	728	-389	241	6888	-275	-86	-2718	5012	-5355	-11
1.379167	-21	46	92	-56	-108	-32	17	-10	-14	6	-73	-52	-86	-11	-22	-58	-96	39	-82	-27	-86	-18	-95	-65	-60	2	-101	-11	-72	-66	-143	-72	-81	5298	-10200	-4235	-425	-1995	9644	657	-453	247	7301	-449	-141	-2508	5450	-5580	-12
1.380000	-21	46	90	-58	-111	-31	10	-9	-15	6	-70	-62	-97	-13	-25	-60	-100	38	-81	-42	-110	-22	-96	-66	-66	-3	-98	-9	-74	-69	-145	-73	-56	5057	-9674	-4249	-301	-2154	9958	551	-322	247	7695	-647	-129	-2289	5938	-5657	-68
1.380833	-25	43	89	-59	-111	-25	13	-12	-19	4	-70	-61	-99	-13	-40	-58	-99	40	-83	-29	-107	-21	-98	-66	-63	1	-101	-10	-75	-70	-144	-73	-109	4730	-9038	-4320	26	-2321	10229	416	-142	202	8064	-867	-94	-2065	6482	-5607	-43
1.381667	-25	43	87	-58	-108	-32	12	-12	-17	5	-73	-62	-95	-15	-27	-57	-100	34	-84	-34	-109	-25	-107	-69	-65	-3	-100	-11	-73	-72	-149	-77	-109	4319	-8323	-4455	251	-2494	10438	239	-63	183	8406	-1109	-29	-1827	7065	-5448	18
1.382500	-25	41	87	-59	-107	-34	-3	-13	-18	4	-73	-63	-98	-16	-28	-61	-99	-1	-83	-29	-102	-21	-99	-65	-62	0	-98	-10	-76	-73	-149	-73	-62	3830	-7507	-4642	403	-2663	10595	33	-27	137	8738	-1353	-114	-1591	7688	-5181	86
1.383333	-24	43	90	-58	-108	-34	13	-5	-15	8	-69	-61	-97	-11	-26	-58	-98	39	-81	-31	-105	-21	-98	-68	-81	1	-99	-11	-73	-70	-147	-70	-69	3279	-6620	-4887	432	-2824	10683	-213	69	77	9046	-1601	-178	-1342	8334	-4832	114
1.384167	-23	45	89	-55	-107	-31	17	-10	-14	7	-70	-63	-91	-15	-23	-58	-97	36	-78	-29	-103	-17	-98	-64	-66	3	-97	-8	-72	-68	-146	-73	-154	2660	-5658	-5183	516	-2975	10706	-501	176	12	9353	-1844	-61	-1092	8978	-4421	114
1.385000	-22	45	91	-56	-112	-31	13	-10	-17	7	-69	-61	-95	-12	-26	-56	-99	39	-80	-43	-102	-22	-97	-66	-64	12	-96	3	-73	-70	-145	-72	-174	1994	-4646	-5504	526	-3123	10661	-828	207	-61	9619	-2078	78	-848	9617	-3974	125
1.385833	-25	51	93	-58	-109	-31	13	-11	-15	5	-70	-74	-95	-12	-26	-60	-100	37	-82	-29	-107	-19	-98	-67	-64	1	-100	-10	-69	-72	-150	-75	-147	1284	-3582	-5868	456	-3255	10554	-1195	242	-145	9877	-2289	225	-610	10229	-3515	147
1.386667	-27	41	89	-59	-107	-31	12	-13	-22	5	-72	-61	-97	-10	-27	-59	-102	36	-84	-29	-107	-22	-99	-69	-66	0	-98	-12	-75	-70	-148	-76	-138	556	-2490	-6249	395	-3377	10389	-1600	188	-238	10119	-2474	304	-378	10804	-3062	178
1.387500	-25	44	87	-65	-109	-29	12	-13	-17	7	-70	-69	-96	-12	-29	-62	-99	27	-82	-31	-104	-19	-97	-64	-63	2	-96	-10	-73	-72	-147	-73	-103	-184	-1382	-6630	340	-3494	10178	-2037	82	-334	10344	-2632	295	-158	11333	-2646	154
1.388333	-22	43	90	-57	-110	-28	17	-11	-17	7	-69	-64	-97	-10	-27	-57	-97	38	-81	-28	-102	-19	-97	-67	-61	1	-101	-10	-72	-68	-145	-61	-101	-913	-281	-7006	194	-3603	9927	-2507	-5	-457	10551	-2759	252	39	11790	-2285	161
1.389167	-24	43	89	-57	-111	-29	10	-13	-16	6	-68	-64	-94	-11	-30	-60	-100	36	-81	-27	-102	-21	-97	-66	-63	2	-96	-9	-73	-70	-145	-72	-96	-1620	795	-7355	151	-3714	9648	-3000	12	-593	10741	-2855	145	214	12192	-2005	196
1.390000	-23	42	91	-56	-107	-34	13	-12	-19	6	-72	-64	-96	-14	-27	-59	-100	36	-83	-31	-103	-23	-98	-69	-67	5	-99	-13	-74	-68	-146	-74	-69	-2297	1837	-7679	158	-3832	9344	-3515	79	-753	10885	-2926	123	366	12508	-1817	165
1.390833	-28	41	86	-61	-111	-41	11	-16	-19	5	-72	-68	-98	-17	-27	-52	-103	36	-86	-32	-108	-22	-98	-66	-64	1	-99	-9	-74	-69	-147	-73	-98	-2935	2845	-7954	136	-3956	9041	-4040	4	-931	11014	-2969	47	490	12752	-1733	106
1.391667	-24	43	89	-57	-110	-30	16	-12	-18	7	-72	-64	-97	-13	-30	-38	-100	33	-83	-32	-104	-22	-99	-68	-68	1	-97	-11	-74	-70	-148	-75	-72	-3521	3800	-8171	-7	-4090	8741	-4564	-109	-1132	11103	-3001	23	580	12920	-1769	72
1.392500	-27	40	84	-57	-105	-32	13	-8	-16	5	-74	-66	-97	-15	-29	-91	-101	36	-87	-33	-104	-23	-99	-68	-64	0	-98	-13	-77	-72	-146	-76	-14	-4059	4686	-8327	-93	-4243	8455	-5079	-99	-1359	11154	-3035	220	633	13014	-1929	38
1.393333	-27	41	88	-60	-112	-34	10	-46	-21	5	-73	-68	-98	-15	-31	-59	-102	35	-84	-34	-117	-23	-101	-69	-64	0	-102	-16	-74	-73	-153	-78	-41	-4530	5500	-8413	-50	-4411	8200	-5572	-41	-1606	11159	-3077	357	658	13045	-2225	108
1.394167	-25	39	86	-62	-113	-34	10	-15	-26	4	-73	-66	-97	-18	-31	-61	-100	34	-87	-34	-110	-26	-99	-68	-64	0	-99	-14	-77	-73	-149	-77	-62	-4941	6236	-8427	-39	-4599	7982	-6036	52	-1867	11118	-3150	292	647	13020	-2650	188
1.395000	-21	42	87	-59	-110	-35	10	-14	-16	5	-74	-69	-99	-16	-32	-58	-100	34	-84	-38	-107	-26	-99	-67	-65	-1	-102	-14	-75	-76	-148	-76	-28	-5293	6892	-8358	-110	-4783	7807	-6414	58	-2136	11030	-3260	205	600	12944	-3205	101
1.395833	-25	40	88	-58	-110	-33	13	-16	-19	8	-69	-66	-96	-13	-28	-56	-98	35	-83	-31	-103	-22	-98	-69	-63	2	-113	-11	-72	-69	-145	-76	-3	-5579	7476	-8216	-108	-4999	7681	-6830	-55	-2405	10892	-3426	115	522	12839	-3879	10
1.396667	-23	59	90	-56	-110	-31	15	-13	-17	10	-69	-64	-95	-13	-31	-46	-97	36	-82	-31	-102	-19	-98	-65	-63	2	-97	-14	-73	-69	-147	-76	-44	-5815	7977	-8007	-121	-5193	7604	-7139	-90	-2674	10700	-3670	32	403	12704	-4680	38
1.397500	-24	42	89	-57	-112	-34	16	-13	-15	8	-70	-63	-95	-13	-23	-57	-99	36	-82	-32	-107	-21	-97	-67	-61	2	-97	-11	-72	-68	-146	-74	-62	-6003	8396	-7735	-178	-5402	7570	-7383	-141	-2923	10454	-3972	43	253	12559	-5580	82
1.398333	-21	42	89	-84	-109	-34	16	-13	-16	5	-72	-64	-98	-17	-31	-59	-102	33	-83	-31	-108	-24	-99	-67	-67	-1	-99	-17	-74	-51	-150	-79	-41	-6144	8745	-7413	-134	-5601	7586	-7559	-218	-3148	10158	-4370	44	73	12385	-6583	84
1.399167	-28	40	87	-60	-113	-15	12	-18	-19	2	-75	-65	-99	-15	-31	-59	-100	19	-85	-31	-102	-25	-102	-69	-64	0	-98	-13	-70	-69	-147	-77	-48	-6245	9033	-7038	-167	-5791	7637	-7651	-241	-3341	9820	-4837	82	-132	12242	-7638	56
1.400000	-25	40	90	-57	-108	-35	11	-15	-18	6	-73	-64	-97	-16	-31	-61	-101	33	-84	-35	-105	-24	-99	-68	-63	-1	-99	-15	-74	-68	-148	-78	-56	-6313	9253	-6635	-222	-5960	7710	-7658	-275	-3487	9431	-5374	146	-357	12087	-8746	7
1.400833	-24	42	88	-62	-107	-34	16	-15	-16	5	-74	-65	-95	-16	-32	-58	-99	33	-85	-30	-105	-22	-100	-70	-66	-3	-101	-12	-74	-68	-147	-74	-50	-6354	9422	-6199	-129	-6107	7805	-7580	-235	-3583	9010	-5960	124	-601	11937	-9881	5
1.401667	-27	40	87	-59	-108	-32	15	-13	-17	6	-72	-61	-99	-17	-28	-60	-101	32	-86	-30	-111	-22	-99	-70	-62	0	-97	-11	-72	-67	-148	-76	-59	-6369	9544	-5752	-146	-6228	7899	-7410	-143	-3620	8551	-6583	73	-860	11791	-11024	19
1.402500	-24	43	89	-56	-110	-32	16	-12	-16	6	-68	-65	-90	-12	-30	-59	-99	34	-81	-31	-105	-23	-98	-67	-62	-1	-100	-13	-72	-65	-142	-72	-63	-6362	9621	-5300	-199	-6321	7988	-7152	-137	-3598	8069	-7225	27	-1134	11645	-12146	23
1.403333	-22	41	89	-57	-95	-29	17	-11	-16	7	-69	-61	-93	-11	-25	-57	-97	34	-81	-31	-102	-21	-95	-65	-61	1	-94	-11	-70	-66	-143	-72	-75	-6343	9667	-4861	-101	-6380	8050	-6809	-176	-3503	7565	-7854	-27	-1414	11489	-13216	44
1.404167	-21	44	94	-56	-105	-30	19	-9	-7	5	-68	-61	-93	-10	-26	-58	-98	38	-78	-35	-101	-19	-95	-67	-60	2	-96	-9	-69	-64	-143	-70	-57	-6304	9682	-4437	-247	-6413	8076	-6374	-266	-3346	7042	-8446	-100	-1697	11341	-14211	52
1.405000	-22	43	92	-51	-107	-28	16	-10	-14	10	-68	-60	-94	-10	-26	-57	-92	40	-80	-29	-111	-21	-97	-64	-60	3	-95	-8	-70	-69	-144	-69	-18	-6256	9663	-4048	-346	-6415	8062	-5863	-366	-3127	6529	-8979	-193	-1970	11174	-15118	51
1.405833	-13	47	106	-55	-109	-34	13	-14	-15	6	-67	-62	-94	-17	-27	-60	-100	36	-81	-32	-104	-25	-100	-67	-61	0	-95	-15	-76	-72	-148	-72	-30	-6191	9622	-3693	-269	-6369	7995	-5279	-409	-2858	6012	-9427	-241	-2237	10993	-15923	35
1.406667	-24	41	86	-62	-112	-36	10	-18	-16	4	-74	-64	-98	-15	-32	-61	-105	32	-85	-35	-110	-24	-103	-72	-69	-4	-115	-16	-77	-70	-151	-76	-26	-6113	9552	-3376	-291	-6348	7876	-4628	-310	-2537	5502	-9774	-231	-2479	10791	-16616	11
1.407500	-29	39	88	-58	-113	-35	11	-17	-25	1	-74	-67	-103	-18	-33	-58	-102	33	-83	-32	-109	-24	-99	-69	-66	0	-97	-13	-74	-69	-148	-75	-14	-6009	9473	-3098	-383	-6275	7719	-3907	-164	-2169	5050	-9999	-177	-2696	10578	-17181	11
1.408333	-30	43	82	-62	-112	-35	11	-13	-16	5	-72	-64	-98	-16	-28	-59	-99	36	-83	-33	-108	-24	-99	-67	-63	0	-98	-11	-76	-74	-147	-74	-44	-5887	9371	-2876	-367	-6193	7509	-3143	-147	-1774	4611	-10106	-233	-2884	10344	-17627	18
1.409167	-21	45	90	-64	-107	-32	15	-8	-16	7	-73	-63	-95	-16	-28	-59	-94	37	-84	-49	-101	-18	-96	-67	-65	-1	-101	-11	-70	-67	-145	-75	-28	-5743	9249	-2702	-202	-6094	7263	-2325	-187	-1361	4218	-10081	-283	-3028	10096	-17955	34
1.410000	-23	43	92	-58	-108	-33	16	-16	-15	8	-70	-62	-94	-12	-26	-60	-99	35	-83	-32	-102	-21	-98	-77	-69	-3	-97	-12	-70	-68	-144	-75	13	-5574	9103	-2577	-191	-5998	6984	-1488	-181	-938	3874	-9940	-197	-3130	9832	-18166	29
1.410833	-22	47	94	-57	-105	-31	15	-14	-12	6	-68	-26	-95	-16	-28	-60	-99	35	-81	-30	-104	-21	-98	-67	-64	2	-96	-9	-73	-67	-144	-69	-8	-5379	8935	-2505	-154	-5895	6696	-633	-102	-523	3585	-9689	-8	-3184	9558	-18280	-3
1.411667	-19	44	92	-59	-109	-33	16	-14	-16	7	-73	-64	-102	-13	-30	-59	-98	46	-84	-31	-104	-21	-97	-65	-63	-3	-100	-11	-69	-66	-145	-75	-46	-5160	8744	-2479	63	-5798	6399	216	-18	-130	3353	-9342	214	-3185	9281	-18302	21
1.412500	-26	42	93	-59	-107	-31	16	-5	-19	7	-73	-63	-96	-14	-28	-64	-102	34	-85	-31	-102	-19	-99	-70	-65	-1	-100	-11	-74	-69	-148	-77	-30	-4908	8527	-2499	137	-5719	6115	1029	12	235	3188	-8918	288	-3138	9009	-18252	60
1.413333	-24	42	91	-41	-110	-33	13	-14	-21	6	-75	-62	-96	-16	-30	-60	-98	35	-83	-32	-107	-23	-98	-72	-64	-3	-99	-14	-74	-68	-145	-75	-43	-4630	8288	-2565	61	-5654	5858	1799	51	561	3074	-8436	235	-3021	8745	-18146	51
1.414167	-24	38	89	-61	-109	-35	12	-13	-16	6	-74	-66	-96	-15	-28	-60	-101	32	-87	-33	-104	-22	-100	-69	-65	-1	-104	-13	-73	-68	-147	-75	-62	-4328	8018	-2659	109	-5615	5636	2498	47	844	3025	-7921	110	-2855	8503	-17991	19
1.415000	-27	37	91	-60	-114	-36	10	-18	-19	4	-76	-67	-99	-19	-33	-70	-103	32	-87	-35	-107	-25	-103	-66	-67	-6	-107	-17	-77	-70	-150	-81	-36	-3997	7727	-2789	71	-5604	5462	3108	45	1076	3035	-7398	-29	-2635	8277	-17812	20
1.415833	-26	38	85	-64	-111	-39	8	-22	-23	4	-76	-66	-99	-18	-31	-62	-99	35	-84	-36	-104	-22	-100	-69	-62	-1	-100	-15	-72	-68	-146	-76	-24	-3643	7410	-2939	-24	-5623	5357	3602	39	1238	3088	-6882	-105	-2358	8096	-17607	12
1.416667	-24	41	89	-58	-107	-33	15	-14	-18	7	-73	-61	-93	-14	-27	-60	-102	33	-83	-31	-105	-19	-99	-69	-66	-4	-100	-12	-74	-68	-146	-76	-35	-3267	7070	-3109	89	-5681	5295	3957	4	1343	3181	-6404	-127	-2040	7933	-17394	64
1.417500	-22	42	85	-56	-108	-32	20	-12	-14	6	-69	-63	-94	-15	-5	-59	-100	34	-81	-34	-108	-22	-100	-69	-66	0	-98	-12	-69	-68	-147	-77	-61	-2876	6704	-3294	133	-5778	5326	4163	44	1389	3311	-5971	-109	-1677	7796	-17177	46
1.418333	-23	41	91	-57	-107	-31	15	-12	-14	9	-72	-62	-95	-16	-31	-57	-96	37	-80	-31	-102	-21	-105	-66	-61	1	-116	-14	-74	-70	-146	-75	-87	-2474	6323	-3489	178	-5916	5397	4193	74	1368	3455	-5606	-72	-1284	7688	-16961	-16
1.419167	-23	43	88	-59	-110	-32	13	-12	-17	-32	-75	-62	-110	-15	-29	-59	-101	36	-82	-31	-107	-23	-102	-69	-60	-1	-100	-11	-75	-63	-148	-76	-100	-2064	5929	-3722	236	-6097	5528	4036	101	1284	3620	-5320	0	-862	7597	-16737	-3
1.420000	-23	30	92	-57	-103	-30	12	-12	-15	6	-73	-63	-95	-17	-33	-57	-69	37	-82	-33	-100	-23	-113	-72	-59	-6	-101	-14	-72	-70	-151	-77	-80	-1654	5524	-3907	298	-6308	5711	3680	159	1137	3774	-5117	-62	-432	7510	-16504	-27
1.420833	-27	42	89	-58	-108	-34	-7	-15	-15	6	-73	-86	-95	-16	-30	-60	-96	36	-81	-33	-105	-22	-103	-73	-63	-13	-101	-13	-70	-69	-153	-79	-61	-1245	5125	-4127	261	-6551	5925	3119	101	933	3934	-5004	-127	7	7417	-16255	-76
1.421667	-23	43	90	-59	-109	-32	12	-15	-17	7	-72	-63	-99	-17	-34	-59	-99	36	-82	-31	-105	-23	-101	-69	-63	-1	-100	-11	-76	-73	-149	-77	-79	-843	4709	-4358	310	-6815	6162	2362	-27	674	4078	-4985	-155	441	7304	-15981	-100
1.422500	-23	43	92	-60	-112	-33	11	-12	-15	7	-72	-64	-94	-15	-27	-56	-96	36	-84	-33	-103	-24	-100	-73	-61	-4	-102	-13	-72	-67	-147	-74	-92	-459	4317	-4597	223	-7103	6396	1395	-99	366	4200	-5058	-154	861	7154	-15670	-15
1.423333	-24	41	88	-58	-108	-32	12	-13	-15	5	-72	-63	-96	-15	-29	-59	-100	35	-83	-30	-105	-23	-101	-73	-62	-1	-102	-14	-77	-70	-149	-80	-95	-95	3943	-4848	110	-7395	6617	245	-110	9	4288	-5222	-156	1251	6945	-15321	68
1.424167	-28	43	86	-58	-108	-31	8	-14	-21	4	-76	-62	-94	-15	-29	-51	-99	36	-81	-30	-101	-23	-100	-68	-62	-1	-100	-9	-74	-69	-156	-76	-83	252	3595	-5103	148	-7679	6811	-1089	-130	-389	4370	-5463	-237	1608	6677	-14913	26
1.425000	-25	44	90	-56	-109	-30	13	-11	-15	7	-72	-62	-93	-18	-28	-59	-112	38	-81	-31	-107	-21	-98	-68	-62	0	-100	-11	-73	-70	-146	-75	-65	564	3272	-5377	82	-7958	6950	-2591	-224	-825	4369	-5787	-398	1921	6325	-14456	-46
1.425833	-25	44	90	-56	-109	-30	12	-14	-19	2	-74	-64	-95	-15	-28	-58	-101	33	-81	-31	-105	-23	-100	-74	-65	-1	-101	-13	-74	-68	-147	-77	-53	855	2985	-5663	52	-8196	7021	-4234	-230	-1287	4345	-6178	-414	2175	5874	-13939	-66
1.426667	-27	39	86	-59	-108	-33	12	-13	-16	3	-74	-64	-96	-14	-30	-58	-102	32	-81	-33	-105	-26	-101	-70	-64	-1	-99	-13	-77	-73	-148	-79	-74	1114	2737	-5956	166	-8404	7015	-5993	-164	-1772	4276	-6622	-327	2370	5328	-13354	-8
1.427500	-26	45	89	-59	-100	-32	13	-16	-17	19	-74	-67	-97	-14	-27	-58	-101	36	-82	-31	-104	-23	-101	-69	-64	0	-102	-15	-76	-69	-149	-79	-82	1351	2524	-6251	201	-8539	6915	-7851	-167	-2273	4149	-7126	-286	2495	4674	-12711	47
1.428333	-26	45	89	-59	-108	-30	16	-12	-18	6	-75	-62	-97	-11	-25	-57	-100	35	-81	-30	-104	-22	-101	-70	-64	0	-97	-12	-74	-69	-147	-76	-81	1557	2358	-6546	125	-8615	6704	-9783	-179	-2785	3961	-7677	-52	2541	3912	-12020	47
1.429167	-30	44	90	-55	-107	-32	15	-9	-17	7	-88	-65	-96	-12	-23	-55	-98	38	-81	-31	-103	-19	-101	-68	-63	12	-98	-13	-76	-67	-145	-75	-64	1743	2225	-6833	57	-8610	6382	-11775	-254	-3302	3723	-8275	58	2500	3043	-11278	55
1.430000	-23	43	91	-60	-107	-31	17	-11	-14	6	-73	-64	-93	-11	7	-52	-99	37	-82	-32	-105	-22	-99	-67	-62	1	-98	-11	-68	-67	-144	-75	-59	1902	2133	-7107	41	-8504	5940	-13788	-377	-3814	3413	-8880	-59	2378	2082	-10514	18
1.430833	-25	45	91	-59	-107	-58	13	-14	-18	6	-74	-64	-98	-14	-28	-53	-99	37	-84	-28	-103	-18	-97	-68	-65	0	-96	-10	-73	-51	-148	-59	-73	2054	2071	-7365	-56	-8333	5384	-15794	-391	-4309	3035	-9547	-12	2168	1034	-9762	19
1.431667	-25	44	88	-58	-111	-36	16	-11	-19	4	-73	-64	-102	-13	-29	-59	-105	36	-87	-32	-109	-24	-102	-69	-66	-1	-96	-12	-74	-70	-151	-78	-86	2168	2041	-7595	-141	-8062	4710	-17764	-363	-4782	2582	-10218	37	1869	-91	-8980	52
1.432500	-29	37	85	-27	-114	-36	12	-16	-21	1	-75	-68	-101	-15	-31	-62	-101	34	-86	-32	-107	-25	-100	-70	-74	-3	-99	-13	-75	-69	-149	-78	-90	2304	2042	-7796	-275	-7693	3943	-19659	-314	-5219	2059	-10921	-8	1494	-1266	-8240	12
1.433333	-23	41	88	-61	-109	-38	13	-16	-18	5	-67	-67	-97	-15	-29	-60	-102	37	-86	-36	-105	-25	-102	-70	-63	0	-97	-16	-74	-70	-148	-78	-93	2422	2075	-7970	-289	-7244	3088	-21473	-286	-5611	1451	-11636	-24	1052	-2474	-7552	-25
1.434167	-24	38	87	-59	-111	-33	10	-15	-18	4	-74	-66	-97	-17	-32	-62	-102	34	-85	-34	-107	-25	-102	-68	-64	-3	-100	-14	-78	-70	-149	-78	-92	2541	2129	-8107	-264	-6724	2124	-23186	-309	-5952	767	-12362	-60	547	-3699	-6957	28
1.435000	-28	41	86	-59	-112	-32	11	-17	-24	4	-76	-66	-98	-17	-31	-60	-102	42	-84	-35	-109	-24	-101	-68	-67	-3	-100	-15	-75	-70	-147	-68	-99	2657	2214	-8221	-167	-6130	1103	-24769	-302	-6228	0	-13096	-87	4	-4918	-6418	54
1.435833	-25	40	84	-58	-111	-32	16	-13	-18	7	-75	-63	-94	-12	-28	-59	-105	33	-84	-32	-103	-17	-99	-66	-65	-5	-96	-10	-73	-68	-145	-73	-91	2779	2325	-8310	-21	-5492	34	-26200	-326	-6421	-837	-13832	-86	-563	-6114	-6003	13
1.436667	-23	43	87	-55	-105	-31	17	-13	-15	6	-70	-60	-93	-10	-32	-57	-100	38	-82	-31	-102	-22	-100	-67	-62	0	-96	-12	-68	-68	-150	-74	-80	2908	2462	-8380	66	-4832	-1072	-27455	-352	-6545	-1748	-14570	-80	-1146	-7267	-5707	-19
1.437500	-19	44	87	-79	-104	-31	18	-11	-15	8	-68	-61	-93	-11	-28	-56	-98	39	-83	-32	-99	-23	-97	-60	-61	3	-96	-10	-73	-66	-135	-73	-110	3040	2621	-8457	281	-4154	-2193	-28530	-271	-6584	-2725	-15301	-96	-1723	-8366	-5545	-19
1.438333	-22	44	90	-57	-105	-30	16	-10	-15	8	-74	-52	-94	-12	-27	-56	-96	38	-77	-31	-104	-21	-97	-65	-62	2	-97	-13	-73	-68	-142	-72	-118	3175	2813	-8531	524	-3483	-3307	-29407	-228	-6522	-3771	-16014	-177	-2271	-9386	-5520	-4
[truncated: 10,273 more rows]
[truncated: 15 more columns]
