# Supplementary material for: Novel Methods for Surface EMG Analysis and Exploration Based on Multi-Modal Gaussian Mixture Models
Source: PLoS One. 2016 Jun 30;11(6):e0157239. doi: 10.1371/journal.pone.0157239 (PMC4928879; doi:10.1371/journal.pone.0157239)
Supplement: S1 File — (ZIP) [file pone.0157239.s001.zip › Haf_horses_trot_data/Haf_h09_t3_kin.trc]

PathFileType	4	(X/Y/Z)	D:\Users\zsoldosr\Desktop\HaflingerProjektEMGBiopsy\RawData\M2\Missourit3r.trc
DataRate	CameraRate	NumFrames	NumMarkers	Units	OrigDataRate	OrigDataStartFrame	OrigNumFrames
120.00	120.00	1200	7	mm	120.00	1	1200
Frame#	Time	Head			Withers			Sacrum			HFL			HFR			HHL			HHR
		X1	Y1	Z1	X2	Y2	Z2	X3	Y3	Z3	X4	Y4	Z4	X5	Y5	Z5	X6	Y6	Z6	X7	Y7	Z7
1	0.000	1320.16064	232.92270	1405.90247	146.93541	216.17180	1404.17261	-756.47375	250.17294	1313.26025	-53.28028	387.01364	5.04173	926.47461	78.55949	37.82283	-236.91156	328.62079	17.55190	-1171.47351	140.61630	5.99496
2	0.008	1321.23450	232.79749	1404.17285	148.03105	217.38956	1404.82410	-756.03394	249.59088	1313.34741	-73.25354	391.76535	14.22152	917.71075	76.26118	29.35273	-239.53697	333.94150	7.77264	-1187.86902	139.83028	12.87321
3	0.017	1322.37097	232.75212	1402.26367	149.08392	218.50821	1405.23938	-755.54065	249.13255	1313.22522	-90.63706	397.46918	26.34034	906.44849	74.74455	21.04071	-245.11864	338.40649	0.42016	-1203.30530	139.71503	20.43726
4	0.025	1323.60352	232.84454	1400.03577	150.06773	219.44757	1405.24048	-754.95093	248.89555	1312.75708	-102.61005	404.18192	42.80925	890.92413	74.39143	13.09699	-255.53192	341.53534	-3.41612	-1216.93433	140.34084	29.48647
5	0.033	1324.92834	233.09715	1397.40784	150.96841	220.16470	1404.73145	-754.24158	248.93440	1311.90454	-106.99222	410.95920	62.68922	870.59747	75.05775	6.12338	-271.55618	343.47018	-4.53730	-1227.90088	141.16579	40.53949
6	0.042	1326.31885	233.49683	1394.35156	151.76486	220.66238	1403.69055	-753.41510	249.25359	1310.70679	-103.53109	416.54498	83.09870	846.34399	76.39045	0.98187	-292.87531	344.80655	-4.59081	-1235.21179	141.58847	53.26099
7	0.050	1327.74084	234.01309	1390.87927	152.41403	220.98672	1402.15100	-752.50922	249.80984	1309.23389	-94.00629	420.13898	100.83671	819.99829	78.11615	-1.95992	-317.82538	346.08090	-4.62757	-1237.87915	141.23050	66.46047
8	0.058	1329.15564	234.61829	1387.03198	152.85297	221.22000	1400.18677	-751.60199	250.52324	1307.53870	-80.87910	421.63635	114.18192	793.24896	80.00571	-3.15652	-344.19577	347.49246	-4.90275	-1235.23035	139.79393	78.61086
9	0.067	1330.52124	235.30089	1382.86914	153.01344	221.46875	1397.89954	-750.79865	251.28966	1305.63770	-65.84852	421.40088	123.48572	766.87634	81.86135	-3.41986	-370.53848	349.04306	-5.39639	-1226.96472	137.16132	88.27586
10	0.075	1331.79724	236.06903	1378.47131	152.83527	221.84537	1395.40283	-750.20667	251.98590	1303.52173	-49.44979	419.96042	130.34200	740.93604	83.61326	-3.42581	-396.44748	350.70911	-6.02178	-1213.01953	133.50594	94.40453
11	0.083	1332.94946	236.92645	1373.95398	152.27074	222.44901	1392.80786	-749.91650	252.47183	1301.17029	-31.46260	417.79980	136.36649	715.28162	85.29740	-3.56866	-422.06726	352.46658	-6.61042	-1193.65198	128.99388	96.61011
12	0.092	1333.95398	237.83345	1369.46594	151.28928	223.35263	1390.21570	-749.98962	252.60748	1298.55994	-11.40805	415.22589	142.49931	689.80695	86.96799	-3.95208	-447.63101	354.28708	-7.00522	-1169.50256	123.65909	95.20010
13	0.100	1334.79700	238.69440	1365.16467	149.89076	224.59477	1387.70898	-750.44885	252.28888	1295.67297	11.07106	412.34604	148.94681	664.44067	88.69267	-4.45732	-473.21381	356.14719	-7.20255	-1141.32898	117.66008	90.94240
14	0.108	1335.46948	239.38977	1361.18689	148.12190	226.16940	1385.34009	-751.26990	251.48697	1292.51648	35.95899	409.13016	155.44576	639.11249	90.51569	-4.88406	-498.74954	358.01627	-7.34079	-1109.72412	111.39412	84.77860
15	0.117	1335.95850	239.83047	1357.63806	146.08371	228.02132	1383.13110	-752.37994	250.26855	1289.14478	62.89092	405.49374	161.51723	613.76416	92.39491	-5.10082	-524.18640	359.84839	-7.54185	-1075.08838	105.34201	77.60413
16	0.125	1336.24377	239.99246	1354.60254	143.92223	230.05684	1381.08362	-753.66962	248.78796	1285.67017	91.37925	401.42044	166.58827	588.37543	94.27209	-5.14601	-549.56177	361.62387	-7.80544	-1037.73987	99.86195	70.19147
17	0.133	1336.30310	239.91130	1352.16016	141.80579	232.15926	1379.18835	-755.01904	247.25798	1282.24622	120.99712	397.00439	170.05328	562.97144	96.12036	-5.16686	-574.94373	363.35266	-8.04943	-998.05176	95.06353	63.22808
18	0.142	1336.12146	239.65207	1350.39197	139.89185	234.19644	1377.44238	-756.32611	245.90884	1279.03210	151.44128	392.38464	171.38791	537.58411	97.90800	-5.26655	-600.34265	365.01642	-8.20118	-956.58105	90.86700	57.31087
19	0.150	1335.69678	239.27463	1349.36536	138.28151	236.01341	1375.86987	-757.52631	244.93398	1276.16211	182.53693	387.70825	170.35616	512.20581	99.63521	-5.45241	-625.73621	366.59732	-8.23466	-914.08911	87.21189	52.86314
20	0.158	1335.04211	238.80800	1349.11145	136.97993	237.42865	1374.52393	-758.59985	244.44014	1273.73438	214.25473	383.10516	167.20914	486.79099	101.34316	-5.66752	-651.15662	368.15521	-8.17381	-871.42395	84.13995	50.11531
21	0.167	1334.18091	238.24669	1349.61389	135.90797	238.28758	1373.46313	-759.56079	244.42651	1271.81787	246.71432	378.65176	162.65602	461.29724	103.05700	-5.84836	-676.67950	369.77994	-8.08530	-829.34900	81.69753	49.17917
22	0.175	1333.13770	237.57104	1350.81824	134.97087	238.54742	1372.73169	-760.43042	244.79308	1270.46033	280.07840	374.38406	157.54683	435.72696	104.79187	-5.99856	-702.33472	371.48132	-8.01676	-788.39148	79.92929	50.03665
23	0.183	1331.93066	236.77815	1352.65051	134.12085	238.29086	1372.36304	-761.21741	245.37129	1269.69336	314.43808	370.29831	152.45178	410.11218	106.55856	-6.18081	-728.09326	373.20261	-7.93065	-748.79749	78.98128	52.29922
24	0.192	1330.57007	235.90297	1355.02966	133.36963	237.65668	1372.39148	-761.91693	245.97986	1269.53235	349.81152	366.31360	147.43758	384.47711	108.32245	-6.42150	-753.94086	374.93115	-7.73969	-710.61816	79.09133	55.06157
25	0.200	1329.06812	235.01675	1357.86951	132.76860	236.76315	1372.85278	-762.51849	246.49054	1269.97571	386.11200	362.34476	142.29834	358.83447	110.02763	-6.66176	-779.88818	376.71649	-7.42558	-673.74615	80.45254	57.30964
26	0.208	1327.45056	234.21182	1361.07788	132.38373	235.67046	1373.77039	-763.01550	246.86555	1271.00452	423.12988	358.41492	136.88052	333.15332	111.67951	-6.79070	-805.91626	378.57761	-7.09097	-637.85663	83.07677	58.50280
27	0.217	1325.75513	233.59171	1364.56116	132.27286	234.38742	1375.14465	-763.40930	247.15242	1272.58594	460.67639	354.58939	131.02332	307.31903	113.36453	-6.71838	-831.98187	380.47186	-6.85192	-602.47241	86.73079	58.63267
28	0.225	1324.01978	233.26530	1368.22754	132.46997	232.90991	1376.95056	-763.70398	247.44545	1274.68726	498.65881	350.81546	124.46699	281.20703	115.17092	-6.46011	-858.05505	382.33978	-6.72871	-567.13910	91.00600	57.89553
29	0.233	1322.28027	233.32806	1371.98376	132.97720	231.26022	1379.14368	-763.89929	247.82837	1277.29358	536.97980	346.87158	117.00632	254.82837	117.09464	-6.13163	-884.12463	384.13440	-6.66677	-531.53644	95.46945	56.53559
30	0.242	1320.57800	233.82292	1375.74023	133.76088	229.49808	1381.66455	-763.98883	248.33615	1280.40283	575.51166	342.51440	108.62891	228.33643	119.06186	-5.83241	-910.21161	385.87103	-6.57609	-495.56104	99.73305	54.94701
31	0.250	1318.96179	234.70514	1379.41638	134.75717	227.70361	1384.43567	-763.96466	248.96036	1283.99609	614.21460	337.70145	99.54467	201.86377	121.03809	-5.58662	-936.37585	387.62756	-6.38527	-459.37463	103.52367	53.64489
32	0.258	1317.47876	235.85767	1382.93420	135.88902	225.95540	1387.36084	-763.82397	249.67281	1288.01660	653.21118	332.65991	90.13516	175.42444	123.03040	-5.38281	-962.67108	389.45859	-6.12726	-423.38727	106.79712	52.94800
33	0.267	1316.16101	237.14925	1386.21350	137.08434	224.31221	1390.33765	-763.57520	250.43539	1292.37268	692.58258	327.88135	80.82802	148.98907	124.99522	-5.19243	-989.09094	391.37878	-5.90000	-388.29419	109.61037	52.76105
34	0.275	1315.02197	238.47269	1389.17908	138.28696	222.80286	1393.27612	-763.24268	251.20418	1296.93860	731.79553	324.11432	72.01827	122.60724	126.85529	-4.98016	-1015.50269	393.42801	-5.70998	-355.11163	111.85639	52.64935
35	0.283	1314.06750	239.74197	1391.77112	139.45871	221.43427	1396.10876	-762.86670	251.94594	1301.54626	769.21930	322.01480	64.03345	96.47906	128.57878	-4.72179	-1041.56494	395.71402	-5.32597	-325.02625	113.26077	51.93133
36	0.292	1313.30249	240.87968	1393.94446	140.57043	220.20387	1398.78210	-762.49951	252.64874	1305.99341	802.32721	321.61453	57.03544	70.93817	130.15617	-4.36170	-1066.76697	398.34601	-4.22689	-299.14093	113.57711	49.73529
37	0.300	1312.73096	241.81932	1395.66064	141.58858	219.09991	1401.23572	-762.19617	253.30769	1310.06921	828.49017	322.34882	50.84844	46.35895	131.57108	-3.80532	-1090.60254	401.32126	-1.80206	-278.23779	112.71036	45.25589
38	0.308	1312.35840	242.51448	1396.88599	142.47089	218.10509	1403.38928	-761.99640	253.90466	1313.58643	845.89008	323.60999	44.72807	23.06189	132.84351	-3.04573	-1112.66907	404.55093	2.21125	-262.59839	110.64970	38.19634
39	0.317	1312.18994	242.93919	1397.59326	143.17776	217.21146	1405.14893	-761.90100	254.40439	1316.40747	854.27887	325.09351	37.49966	1.22260	134.02444	-2.25420	-1132.64136	407.98566	7.50661	-252.04730	107.34927	29.00831
40	0.325	1312.22449	243.08441	1397.75952	143.69415	216.43285	1406.43066	-761.85773	254.76598	1318.45947	855.02838	326.68823	28.40160	-19.24213	135.08145	-1.61151	-1150.32715	411.70676	13.55576	-246.28418	102.85795	18.64251
41	0.333	1312.45166	242.95924	1397.36975	144.04483	215.80231	1407.17908	-761.77393	254.96042	1319.72693	849.96332	328.34457	17.88139	-38.66571	135.73178	-0.87502	-1165.83521	415.94348	20.22883	-245.27997	97.57339	8.16040
42	0.342	1312.84888	242.59247	1396.43152	144.28752	215.35132	1407.37268	-761.54962	254.97971	1320.23267	840.03912	330.13751	7.45694	-57.19653	135.42624	1.01369	-1179.53503	420.91663	28.12782	-249.43207	92.28651	-1.29569
43	0.350	1313.38354	242.02722	1394.97937	144.48615	215.08484	1407.01941	-761.11676	254.82819	1320.02649	825.34882	332.16385	-1.23768	-74.02954	133.71446	5.69837	-1191.64795	426.55527	38.26069	-259.25604	88.05775	-8.52033
44	0.358	1314.02185	241.31328	1393.06348	144.68054	214.97408	1406.14612	-760.46838	254.50716	1319.18774	806.07300	334.27463	-7.35876	-87.19403	130.72659	14.32290	-1201.88477	432.30615	51.06000	-274.81012	85.84184	-12.83438
45	0.367	1314.73645	240.50826	1390.73901	144.86858	214.97081	1404.78516	-759.67242	253.99803	1317.83057	783.06616	336.14725	-11.03841	-94.52533	127.21359	26.43210	-1209.48950	437.23932	65.52539	-295.39612	85.84511	-14.64486
46	0.375	1315.50427	239.68024	1388.06323	145.00511	215.02534	1402.96924	-758.86792	253.25409	1316.09558	757.71661	337.67651	-12.96475	-94.98364	124.12988	40.00360	-1213.45117	440.56604	79.47515	-319.59961	87.36287	-15.06411
47	0.383	1316.30457	238.89706	1385.09778	145.01093	215.08633	1400.74084	-758.22559	252.23320	1314.12036	731.41107	339.10123	-13.86218	-89.00092	122.16623	52.63765	-1212.76404	442.20413	90.68011	-345.62305	89.39838	-15.07899
48	0.392	1317.11987	238.20506	1381.91089	144.78427	215.08585	1398.16284	-757.89197	250.95728	1311.99976	705.03778	340.69855	-14.23012	-77.79163	121.47399	62.85364	-1206.81274	442.79950	97.82451	-371.98492	91.30733	-15.20091
49	0.400	1317.93469	237.61180	1378.58191	144.21628	214.93234	1395.31653	-757.96765	249.54362	1309.76123	678.93604	342.50684	-14.37689	-62.60455	121.65239	70.52011	-1195.49292	443.22568	100.84689	-397.96875	92.96382	-15.56979
50	0.408	1318.72510	237.09291	1375.20630	143.21504	214.52696	1392.29077	-758.50525	248.21005	1307.35425	653.14490	344.39859	-14.51651	-44.47083	122.00283	76.35735	-1178.96448	444.12561	100.76982	-423.46130	94.51451	-16.10062
51	0.417	1319.45142	236.62390	1371.88940	141.73990	213.80006	1389.17004	-759.49707	247.25455	1304.65759	627.55951	346.27786	-14.76269	-24.20209	121.93510	81.19083	-1157.60632	445.81531	99.08311	-448.64423	96.05454	-16.60513
52	0.425	1320.06482	236.20251	1368.73779	139.83058	212.74332	1386.02356	-760.87830	246.95409	1301.53650	602.02679	348.10300	-15.11206	-2.37488	121.26698	85.53729	-1132.19080	448.26120	96.89961	-473.77930	97.57473	-16.95496
53	0.433	1320.51880	235.84225	1365.85132	137.59773	211.40616	1382.90320	-762.55377	247.42783	1297.93201	576.46936	349.82117	-15.50226	20.68762	120.19736	89.55652	-1103.72314	450.98254	94.48651	-499.04706	99.05835	-17.15459
54	0.442	1320.77393	235.55580	1363.31519	135.17197	209.86368	1379.85120	-764.41547	248.59370	1293.91101	550.91852	351.42188	-15.84764	44.93677	119.05383	93.13690	-1073.00024	453.24783	91.54385	-524.47711	100.55132	-17.28670
55	0.450	1320.80078	235.34352	1361.19946	132.66135	208.19530	1376.90295	-766.34503	250.22981	1289.65088	525.41541	353.00754	-16.05512	70.56366	118.11147	95.99335	-1040.40942	454.53387	87.81020	-550.01544	102.17163	-17.45153
56	0.458	1320.58667	235.19984	1359.57214	130.14603	206.48834	1374.08765	-768.22736	252.06952	1285.38159	499.93951	354.69073	-16.12452	97.83081	117.58424	97.77557	-1006.05511	454.66608	83.34232	-575.62201	103.97832	-17.68787
57	0.467	1320.14136	235.13348	1358.50586	127.68983	204.84856	1371.43848	-769.97754	253.88055	1281.31567	474.44409	356.46136	-16.20092	126.87415	117.60397	98.21933	-969.92578	453.58954	78.39630	-601.24390	105.91193	-17.93060
58	0.475	1319.49475	235.16766	1358.06934	125.34806	203.40501	1369.00684	-771.55328	255.50229	1277.60669	448.89456	358.24374	-16.42947	157.63629	118.10437	97.30679	-931.99927	451.29724	73.32558	-626.79919	107.88716	-18.08450
59	0.483	1318.68311	235.32108	1358.31006	123.16545	202.29526	1366.86267	-772.94202	256.84506	1274.35217	423.26907	360.01779	-16.78574	189.94843	118.83319	95.29138	-892.43066	447.93008	68.62827	-652.30536	109.83057	-18.12039
60	0.492	1317.73267	235.60468	1359.24744	121.16789	201.62775	1365.08191	-774.14484	257.87073	1271.61865	397.57495	361.82111	-17.10977	223.65662	119.53233	92.55773	-851.71436	443.69919	64.89168	-677.91034	111.70938	-18.08844
61	0.500	1316.66101	236.03218	1360.87561	119.36041	201.44849	1363.72729	-775.17102	258.57315	1269.45569	371.84882	363.68750	-17.28118	258.68292	120.01935	89.47600	-810.57037	438.76660	62.66847	-703.71204	113.57731	-18.05241
62	0.508	1315.48999	236.62216	1363.15991	117.73593	201.73608	1362.83496	-776.03790	258.96341	1267.89465	346.10669	365.62476	-17.30440	294.99353	120.16454	86.31373	-769.71155	433.28091	62.36633	-729.66138	115.52380	-18.04195
63	0.517	1314.25171	237.39172	1366.02917	116.29011	202.42258	1362.41650	-776.76843	259.05972	1266.94446	320.33542	367.61847	-17.24641	332.53833	119.96893	83.15140	-729.67615	427.34668	63.90276	-755.66919	117.55073	-18.04148
64	0.525	1312.99036	238.34442	1369.36841	115.03621	203.42381	1362.47217	-777.38800	258.88562	1266.59351	294.52036	369.61725	-17.16537	371.24286	119.65736	79.87962	-690.66260	420.88348	66.43304	-781.70618	119.53661	-17.98238
65	0.533	1311.75928	239.44547	1373.02234	114.01106	204.66554	1362.99927	-777.91833	258.47238	1266.82227	268.61884	371.55820	-17.08604	411.02747	119.60287	76.33911	-652.44922	413.69315	68.80986	-807.78723	121.39875	-17.79441
66	0.542	1310.61182	240.60214	1376.81982	113.26602	206.09933	1363.99255	-778.37024	257.85535	1267.61963	242.55637	373.43823	-16.98598	451.77328	120.16563	72.45555	-614.56421	405.72473	70.36679	-833.92676	123.19197	-17.47704
67	0.550	1309.58936	241.68498	1380.60742	112.85023	207.70175	1365.44592	-778.73987	257.06842	1268.98950	216.30301	375.31821	-16.82330	493.25995	121.55675	68.26887	-576.64246	397.16910	71.09254	-860.11182	124.98891	-17.10409
68	0.558	1308.71716	242.57584	1384.27112	112.79641	209.45741	1367.34436	-779.01111	256.14539	1270.94141	189.91382	377.26575	-16.59249	535.14539	123.72781	63.89069	-538.69287	388.36240	71.25200	-886.32874	126.83334	-16.79642
69	0.567	1308.00586	243.19850	1387.73743	113.10878	211.34605	1369.64636	-779.15955	255.12939	1273.48120	163.47586	379.30167	-16.32760	577.02966	126.39161	59.40092	-501.05542	379.67273	71.10494	-912.62927	128.75357	-16.62086
70	0.575	1307.45557	243.52129	1390.96204	113.75436	213.34442	1372.27380	-779.15558	254.07150	1276.60474	137.02957	381.37338	-16.06984	618.64026	129.18452	54.79620	-464.15613	371.42087	70.86383	-939.05731	130.71686	-16.47723
71	0.583	1307.06140	243.54506	1393.91736	114.66801	215.42960	1375.12195	-778.96710	253.00960	1280.28650	110.55157	383.40778	-15.84932	660.09021	131.76167	50.14416	-428.36191	363.89932	70.67857	-965.57971	132.68179	-16.23330
72	0.592	1306.81628	243.28925	1396.58252	115.77815	217.57173	1378.08313	-778.56641	251.95338	1284.46179	84.02859	385.40204	-15.65409	701.94543	133.77956	45.85421	-394.06662	357.36227	70.52726	-992.20099	134.67244	-15.96588
73	0.600	1306.71362	242.78090	1398.93762	117.03836	219.72849	1381.07043	-777.94269	250.89345	1289.01099	57.56600	387.44394	-15.34653	744.72272	134.87625	42.79748	-361.93134	351.92581	70.01179	-1018.92603	136.70309	-15.85723
74	0.608	1306.74731	242.04803	1400.96094	118.43796	221.85242	1384.02295	-777.10986	249.81573	1293.75781	31.44131	389.65118	-14.59781	787.83502	134.76881	41.94392	-333.04407	347.60181	68.24679	-1045.56604	138.65500	-15.80747
75	0.617	1306.91211	241.11668	1402.62891	119.98390	223.89970	1386.88721	-776.10010	248.70349	1298.47766	6.05934	392.10974	-12.98509	828.79272	133.52284	43.39017	-308.73526	344.47656	64.14573	-1071.77637	140.33070	-15.29297
76	0.625	1307.20361	240.00992	1403.91589	121.67395	225.83522	1389.59204	-774.94641	247.53212	1302.91626	-18.15956	394.88440	-10.22393	863.66974	131.65643	45.55925	-290.06320	342.78104	57.02460	-1097.19666	141.62576	-13.64592
77	0.633	1307.61792	238.74800	1404.79456	123.48230	227.64035	1392.04175	-773.67047	246.27533	1306.81702	-40.91100	398.05536	-6.28613	888.83514	129.74367	45.87209	-277.33731	342.74768	46.99580	-1121.47937	142.51959	-10.45379
78	0.642	1308.15173	237.34872	1405.23596	125.36379	229.31902	1394.13000	-772.28436	244.93051	1309.96265	-62.10378	401.70969	-1.20514	902.64844	127.95650	42.62257	-270.11639	344.40991	34.91381	-1144.25684	142.94153	-5.77380
79	0.650	1308.80225	235.82806	1405.20886	127.27029	230.89261	1395.76160	-770.80579	243.54839	1312.23694	-81.79234	405.96402	5.34105	905.81433	126.13896	35.98351	-267.71912	347.48639	22.14206	-1165.10474	142.84105	-0.03611
80	0.658	1309.56738	234.20117	1404.67883	129.16423	232.38362	1396.86890	-769.27374	242.24098	1313.67554	-99.77139	410.99939	14.30805	900.35382	124.23132	27.24608	-269.72659	351.40289	10.40878	-1183.74402	142.40144	6.27320
81	0.667	1310.44482	232.48480	1403.60889	131.01898	233.79355	1397.41748	-767.73956	241.15065	1314.43396	-114.91506	416.87170	26.96091	888.26794	122.55696	17.75625	-276.10181	355.41040	1.56238	-1200.31201	142.02245	12.97598
82	0.675	1311.43127	230.70155	1401.96204	132.81131	235.08765	1397.40430	-766.24030	240.40067	1314.68542	-125.01460	423.16528	43.85704	871.00165	121.73749	8.86396	-287.23389	358.76849	-3.28718	-1215.12048	142.05083	20.41959
83	0.683	1312.52051	228.88635	1399.70740	134.51622	236.20090	1396.85229	-764.79291	240.06627	1314.55481	-127.91575	428.98755	63.86169	849.73035	122.23723	2.08172	-303.79565	361.10690	-4.72988	-1228.10498	142.50786	29.31944
84	0.692	1313.70007	227.09381	1396.83191	136.10583	237.06810	1395.80457	-763.40753	240.16055	1314.11316	-123.21935	433.45889	84.21486	825.66431	123.91456	-1.74224	-325.68491	362.66098	-4.59195	-1238.58435	143.06990	40.18182
85	0.700	1314.94824	225.40260	1393.35718	137.54619	237.66385	1394.31982	-762.09363	240.61661	1313.37317	-112.65897	436.17682	101.88758	800.02222	126.10566	-3.16317	-351.13712	363.95050	-4.38294	-1245.42908	143.35175	52.67505
86	0.708	1316.23279	223.90926	1389.35547	138.79018	238.02911	1392.47131	-760.86670	241.28929	1312.28906	-98.69627	437.23456	115.24520	773.81549	128.19637	-3.41773	-377.75378	365.30862	-4.61423	-1247.47473	143.05354	65.56393
87	0.717	1317.51489	222.70178	1384.95654	139.77238	238.27606	1390.34851	-759.77386	241.99535	1310.80920	-82.93152	436.98755	124.63345	747.64539	130.01221	-3.37154	-404.12729	366.81586	-5.18338	-1243.91418	141.84229	77.26025
88	0.725	1318.75757	221.81738	1380.33130	140.41055	238.57069	1388.05566	-758.91119	242.56082	1308.94336	-65.69440	435.85733	131.60335	721.72614	131.69821	-3.39981	-430.03491	368.48120	-5.80987	-1234.42041	139.33702	86.41962
89	0.733	1319.92993	221.21799	1375.66211	140.61526	239.08904	1385.70288	-758.39227	242.84494	1306.75916	-46.56013	434.21860	137.74881	696.04401	133.42899	-3.65670	-455.70673	370.31335	-6.28503	-1219.06580	135.30281	92.22930
90	0.742	1321.00293	220.81573	1371.11658	140.30956	239.96815	1383.38989	-758.29401	242.75331	1304.32092	-25.00894	432.35068	144.04927	670.47522	135.25850	-4.12888	-481.33160	372.27344	-6.58220	-1198.24072	129.89595	94.44479
91	0.750	1321.94397	220.52736	1366.83582	139.45863	241.27457	1381.19519	-758.63123	242.25266	1301.65405	-0.88071	430.41803	150.78334	644.91504	137.15347	-4.63375	-506.95316	374.27954	-6.78819	-1172.57507	123.69257	93.36475
92	0.758	1322.72302	220.31172	1362.93225	138.09506	242.98914	1379.17224	-759.35938	241.37262	1298.75659	25.53420	428.43503	157.66864	619.35779	139.09229	-4.95239	-532.51935	376.27585	-6.98180	-1142.78943	117.38138	89.77023
93	0.767	1323.31970	220.17166	1359.50024	136.31938	245.00998	1377.34656	-760.38464	240.19708	1295.64233	53.74277	426.29770	164.05225	593.82849	141.08066	-5.01884	-557.99481	378.23978	-7.18681	-1109.55078	111.44075	84.70904
94	0.775	1323.72302	220.12601	1356.62573	134.28000	247.17302	1375.71338	-761.57977	238.85962	1292.37939	83.30222	423.95270	169.19167	568.30878	143.10805	-4.96392	-583.43494	380.13605	-7.38130	-1073.42493	106.13255	79.17558
95	0.783	1323.92871	220.17729	1354.38562	132.15036	249.27835	1374.24915	-762.80804	237.53018	1289.09009	113.87055	421.50201	172.56659	542.75659	145.12370	-4.97340	-608.93231	381.94830	-7.52135	-1034.86353	101.67413	73.89914
96	0.792	1323.93896	220.30196	1352.84229	130.10791	251.12241	1372.94067	-763.95264	236.37848	1285.91614	145.21033	419.08450	173.97313	517.16528	147.07260	-5.14743	-634.52856	383.71124	-7.58771	-994.22162	98.24686	69.32316
97	0.800	1323.76318	220.46193	1352.03943	128.31117	252.54355	1371.81189	-764.94537	235.53020	1282.99097	177.27847	416.72726	173.37769	491.57718	148.96381	-5.46311	-660.20300	385.44250	-7.60951	-951.92108	95.85590	65.64973
98	0.808	1323.41846	220.62080	1352.00146	126.87532	253.46912	1370.92383	-765.77557	235.03856	1280.44031	210.26535	414.37317	170.92078	466.00995	150.84247	-5.80346	-685.93042	387.12195	-7.62852	-908.59186	94.36183	62.89287
99	0.817	1322.92627	220.75787	1352.73120	125.85457	253.93190	1370.34631	-766.46826	234.88005	1278.39148	244.42834	411.98990	167.12283	440.40915	152.69873	-6.04910	-711.71863	388.74155	-7.67299	-864.92297	93.63312	61.06133
100	0.825	1322.30945	220.88130	1354.20581	125.24138	254.04245	1370.12927	-767.04712	234.97966	1276.96082	279.81378	409.60233	162.82176	414.71103	154.48114	-6.18125	-737.57947	390.34442	-7.72240	-821.40918	93.47786	60.40797
101	0.833	1321.58777	221.03667	1356.37183	124.97711	253.91510	1370.30127	-767.51135	235.25162	1276.22119	316.17194	407.27081	158.69975	388.91522	156.17313	-6.27981	-763.51105	392.03351	-7.65948	-778.32001	93.57955	61.30988
102	0.842	1320.77441	221.29509	1359.14844	124.96917	253.57886	1370.88623	-767.83899	235.62639	1276.18750	353.18869	405.03455	154.81476	363.08508	157.80148	-6.41009	-789.52521	393.88535	-7.36082	-735.83112	93.77817	63.68037
103	0.850	1319.87817	221.71613	1362.43811	125.13303	252.96848	1371.90967	-768.00317	236.05606	1276.83716	390.73550	402.80283	150.60580	337.26520	159.38997	-6.51664	-815.64264	395.85782	-6.87250	-694.08484	94.31560	66.65018
104	0.858	1318.91077	222.32227	1366.13684	125.44469	252.01009	1373.38538	-767.98682	236.50883	1278.13989	428.86511	400.32303	145.38518	311.38806	160.98073	-6.46423	-841.84698	397.82690	-6.41534	-653.11841	95.62424	69.06657
105	0.867	1317.89270	223.09871	1370.13049	125.94666	250.68599	1375.30103	-767.78784	236.96912	1280.06799	467.61285	397.32510	138.85550	285.30377	162.70819	-6.22236	-868.07648	399.68448	-6.18129	-612.81738	97.90060	70.26792
106	0.875	1316.84949	223.98405	1374.28247	126.70486	249.03262	1377.61426	-767.41498	237.43730	1282.58960	506.78546	393.65860	131.22552	258.93561	164.68103	-5.91944	-894.28320	401.40161	-6.15618	-573.04297	100.94760	70.26311
107	0.883				127.76440	247.11501	1380.25330	-766.88068	237.91444	1285.66260	545.91010	389.22479	122.94921	232.36890	166.78998	-5.66322	-920.49719	403.04605	-6.15461	-533.76465	104.38765	69.29053
108	0.892				129.12431	245.00465	1383.12427	-766.19556	238.39876	1289.23169	584.41321	383.82932	114.41206	205.75623	168.82947	-5.44184	-946.79956	404.73602	-6.01481	-495.09155	107.85919	67.51479
109	0.900				130.73303	242.77193	1386.12317	-765.36835	238.90405	1293.21582	621.92535	377.17798	105.71777	179.19434	170.72809	-5.22273	-973.22443	406.56055	-5.75063	-457.31403	110.99878	65.14066
110	0.908				132.50920	240.48599	1389.14783	-764.41388	239.46346	1297.49707	658.52692	369.04846	96.58961	152.71832	172.52510	-5.01860	-999.71558	408.53867	-5.49514	-420.86493	113.52449	62.41210
111	0.917				134.37704	238.20935	1392.11316	-763.35974	240.11450	1301.92004	694.77118	359.55844	86.54207	126.39148	174.23370	-4.84507	-1026.11328	410.64136	-5.27114	-386.24042	115.35879	59.35897
112	0.925				136.28639	235.99251	1394.95764	-762.24957	240.88985	1306.29822	731.28418	349.41589	75.43726	100.41309	175.79932	-4.66814	-1052.08313	412.88623	-4.75137	-354.07324	116.43603	55.68593
113	0.933				138.20441	233.87659	1397.63538	-761.14423	241.81100	1310.42798	767.85608	339.92319	64.09798	75.12769	177.15817	-4.40186	-1077.09961	415.37140	-3.26185	-325.21509	116.53726	50.85528
114	0.942				140.09425	231.89548	1400.09570	-760.11548	242.87677	1314.10449	802.59833	332.47507	54.15150	50.90857	178.32448	-3.98453	-1100.57581	418.14819	-0.20608	-300.61261	115.38558	44.29247
115	0.950				141.90256	230.07263	1402.27014	-759.22607	244.05032	1317.13464	832.18103	327.68042	46.69736	28.00775	179.39035	-3.48978	-1122.03613	421.16568	4.45712	-281.01990	112.67034	35.70427
116	0.958				143.56744	228.42453	1404.07336	-758.50568	245.24541	1319.35730	853.29315	324.95126	40.93634	6.40881	180.39438	-3.12263	-1141.23059	424.41357	10.25841	-266.80823	108.14003	25.30501
117	0.967				145.03786	226.97021	1405.41296	-757.94458	246.31688	1320.67932	864.19019	323.08865	34.45821	-14.23511	181.10423	-2.92925	-1158.16760	428.04904	16.74368	-258.12592	101.86818	13.90325
118	0.975				146.28761	225.72905	1406.20435	-757.51050	247.08330	1321.10522	865.23547	321.13791	25.20237	-34.32434	180.84973	-2.23717	-1173.06616	432.29990	24.00209	-255.22778	94.44012	2.88183
119	0.983				147.31746	224.70671	1406.38794	-757.15094	247.40659	1320.72913	858.27026	318.84937	13.32082	-53.52979	178.70888	0.64690	-1186.25269	437.13330	32.79343	-258.55017	87.10638	-6.11866
120	0.992				148.15268	223.89049	1405.94299	-756.78503	247.27271	1319.70056	845.40027	316.73569	1.28488	-70.09674	174.12811	7.69181	-1197.87854	441.99194	43.99570	-268.51544	81.58900	-11.93540
121	1.000				148.84013	223.26019	1404.89221	-756.33008	246.77734	1318.20239	828.14752	315.57367	-7.86418	-81.39673	167.50319	19.52856	-1207.48315	446.01462	57.59795	-285.13391	79.09949	-14.62103
122	1.008				149.43082	222.79276	1403.29114	-755.74402	246.03067	1316.41187	807.41364	315.64319	-12.67720	-85.58160	160.16391	34.53963	-1213.89453	448.56592	72.15389	-307.35883	79.41931	-15.30530
123	1.017				149.94394	222.45332	1401.21069	-755.03479	245.08548	1314.43518	783.90466	316.60086	-14.04706	-82.58423	153.68622	49.74506	-1215.72559	449.53284	85.31599	-332.96167	81.23845	-15.23491
124	1.025				150.33893	222.19621	1398.72742	-754.26031	243.95193	1312.30127	758.53827	318.04480	-13.97913	-73.58142	149.01923	62.61918	-1212.01245	449.35498	94.98441	-359.59503	83.29994	-15.13417
125	1.033				150.51920	221.97083	1395.92249	-753.53992	242.66954	1310.03015	732.39368	319.82721	-13.87123	-59.94885	146.06552	72.25295	-1202.44971	448.86096	100.17934	-385.92596	85.07343	-15.26962
126	1.042				150.35960	221.70802	1392.88428	-753.04669	241.36307	1307.66760	706.23212	321.82358	-14.06109	-42.81445	143.93936	79.23376	-1187.12573	448.89441	101.29095	-411.69635	86.65364	-15.68157
127	1.050				149.74417	221.30807	1389.70398	-752.95544	240.24649	1305.24463	680.29053	323.79385	-14.44488	-23.11902	141.62424	84.72820	-1166.28931	450.01288	99.74031	-437.14349	88.31080	-16.25970
128	1.058				148.61436	220.67390	1386.46399	-753.36310	239.58545	1302.72070	654.53973	325.57681	-14.94248	-1.63098	138.50165	89.66856	-1140.53552	452.33136	97.08446	-462.53198	90.10106	-16.77867
129	1.067				147.00719	219.76880	1383.23267	-754.23438	239.62581	1299.96948	628.91083	327.22073	-15.48183	21.17181	134.45117	94.48425	-1110.93408	455.40070	94.12103	-487.99933	91.82865	-17.07267
130	1.075				145.04298	218.62573	1380.06970	-755.43658	240.49385	1296.84692	603.32715	328.83795	-15.93069	45.14343	129.70532	99.15918	-1078.63660	458.34756	90.76846	-513.56567	93.32626	-17.19585
131	1.083				142.87177	217.30249	1377.02869	-756.83282	242.12857	1293.29834	577.72467	330.44727	-16.18673	70.38385	124.72424	103.34960	-1044.36292	460.38483	86.64797	-539.17584	94.65280	-17.32341
132	1.092				140.62613	215.85909	1374.15259	-758.32642	244.30876	1289.40613	552.09882	331.99646	-16.27998	97.09845	120.08450	106.52193	-1008.32611	461.15784	81.63446	-564.77710	96.00294	-17.54917
133	1.100				138.40036	214.37746	1371.47217	-759.84760	246.74066	1285.35327	526.49890	333.47098	-16.33998	125.44745	116.27042	108.13856	-970.50488	460.53589	75.95105	-590.34003	97.52121	-17.83486
134	1.108				136.25113	212.97131	1369.01746	-761.35010	249.14098	1281.35901	500.96619	334.94925	-16.46700	155.44727	113.44171	107.90575	-930.85016	458.42578	70.07207	-615.83795	99.19716	-18.07577
135	1.117				134.20750	211.76276	1366.82813	-762.82062	251.29114	1277.62634	475.48181	336.51300	-16.67330	187.00189	111.36588	105.97542	-889.42218	454.94540	64.70296	-641.31360	100.90871	-18.18573
136	1.125				132.27455	210.85075	1364.95288	-764.26917	253.05403	1274.31873	449.97592	338.17288	-16.92156	220.01550	109.57365	102.88039	-846.61755	450.44244	60.66361	-666.87317	102.58182	-18.15292
137	1.133				130.43730	210.30367	1363.44458	-765.70276	254.36055	1271.55908	424.38123	339.92737	-17.15454	254.45245	107.61465	99.20348	-803.29120	445.28107	58.68435	-692.53491	104.27649	-18.02920
138	1.142				128.67955	210.17238	1362.35449	-767.09930	255.19182	1269.43274	398.69598	341.77673	-17.32830	290.30573	105.25348	95.29903	-760.53802	439.71262	59.17188	-718.22241	106.11566	-17.89892
139	1.150				127.00795	210.48987	1361.72888	-768.40454	255.57635	1267.98669	372.98450	343.70258	-17.45186	327.53107	102.54316	91.27428	-719.22974	433.75705	61.75481	-743.92853	108.15298	-17.83589
140	1.158				125.46613	211.25183	1361.60742	-769.56091	255.60066	1267.23291	347.29254	345.69846	-17.56057	366.02899	99.76882	87.09352	-679.63409	427.13412	65.11176	-769.74902	110.29807	-17.84361
141	1.167				124.12955	212.41318	1362.02063	-770.53809	255.40039	1267.15710	321.60681	347.74442	-17.65328	405.68994	97.31441	82.64137	-641.37122	419.50961	67.78739	-795.75415	112.39935	-17.87074
142	1.175				123.08070	213.90781	1362.97925	-771.33112	255.11023	1267.73486	295.87903	349.75912	-17.66870	446.42191	95.56604	77.78052	-603.76508	410.85400	69.20854	-821.90381	114.39822	-17.86545
143	1.183				122.38523	215.66632	1364.46631	-771.94244	254.81190	1268.94666	270.02066	351.65942	-17.52676	488.10397	94.81481	72.47749	-566.36780	401.44482	69.62830	-848.08484	116.36053	-17.78748
144	1.192				122.08479	217.62106	1366.43994	-772.37524	254.52460	1270.78442	243.93292	353.44937	-17.21737	530.48999	95.09953	66.91101	-529.20282	391.58710	69.36217	-874.19751	118.37791	-17.63005
145	1.200				122.19693	219.70584	1368.84241	-772.63391	254.23093	1273.24500	217.60977	355.22995	-16.83279	573.17212	96.21613	61.36792	-492.57089	381.52133	68.51460	-900.22662	120.44945	-17.40674
146	1.208				122.70971	221.85608	1371.60229	-772.72101	253.90941	1276.31653	191.16415	357.14124	-16.47345	615.71863	97.95552	55.98576	-456.74466	371.56482	67.25786	-926.28369	122.46852	-17.09920
147	1.217				123.57574	224.00955	1374.62939	-772.63507	253.55530	1279.96191	164.71167	359.22470	-16.16802	657.95929	100.17541	50.75514	-421.88245	362.14352	65.93852	-952.55377	124.35941	-16.69395
148	1.225				124.71951	226.11217	1377.81262	-772.37415	253.17807	1284.10254	138.26492	361.34000	-15.91497	700.19128	102.56510	45.90722	-388.22147	353.64655	64.83287	-979.13751	126.17294	-16.24958
149	1.233				126.05896	228.13504	1381.03772	-771.94635	252.78275	1288.61121	111.78304	363.34387	-15.70788	742.92816	104.49915	42.24299	-356.34735	346.32715	63.85086	-1005.95801	127.98277	-15.87693
150	1.242				127.52534	230.08299	1384.21582	-771.38165	252.36061	1293.31616	85.32543	365.31830	-15.46939	786.03162	105.26442	40.89770	-327.26666	340.35263	62.39522	-1032.80542	129.75885	-15.62689
151	1.250				129.06366	231.97707	1387.29065	-770.73077	251.89513	1298.01282	59.13851	367.51599	-14.99003	827.74255	104.53381	42.36747	-302.23129	335.93271	59.49398	-1059.39331	131.38371	-15.27032
152	1.258				130.61565	233.82835	1390.21643	-770.05249	251.37123	1302.47778	33.60894	370.13098	-13.95285	864.66937	102.70703	45.48353	-282.34705	333.40021	54.22820	-1085.33447	132.71130	-14.13693
153	1.267				132.10980	235.62677	1392.93359	-769.40063	250.78407	1306.48914	9.13624	373.19745	-12.07880	893.09943	100.63123	47.69363	-268.09299	333.10687	46.20446	-1110.11743	133.60916	-11.42851
154	1.275				133.47287	237.35254	1395.36133	-768.81097	250.14996	1309.85693	-14.02663	376.66757	-9.27758	910.64667	98.89655	46.78714	-259.19272	335.19498	35.76585	-1133.23608	134.01886	-6.91796
155	1.283				134.65331	238.99358	1397.40906	-768.28558	249.52705	1312.45898	-35.89201	380.52530	-5.57340	917.16650	97.73739	42.24487	-255.02167	339.46182	23.94135	-1154.37488	133.99695	-1.14934
156	1.292				135.64067	240.54042	1398.99353	-767.78998	249.02483	1314.26733	-56.70866	384.89374	-0.77451	914.50775	97.50260	34.89891	-255.05975	345.31680	12.34492	-1173.47107	133.69525	5.18263
157	1.300				136.46971	241.96567	1400.04846	-767.25879	248.76265	1315.33826	-76.63612	390.08905	5.87096	905.16797	98.49136	25.95554	-259.02847	351.73883	3.00554	-1190.70129	133.31140	11.86931
158	1.308				137.20576	243.22461	1400.52942	-766.60883	248.80923	1315.77124	-95.03338	396.46582	15.67268	890.86841	100.44687	16.65915	-267.05814	357.44223	-2.47908	-1206.38000	132.99571	19.34304
159	1.317				137.91690	244.28183	1400.42090	-765.78046	249.17320	1315.68701	-109.85883	404.02673	29.87127	872.28003	102.82928	8.30670	-279.89429	361.49954	-4.29118	-1220.57190	132.70758	28.44153
160	1.325				138.64279	245.13293	1399.74219	-764.79138	249.82777	1315.22766	-118.24417	412.08771	48.50205	849.87506	105.32192	2.06210	-298.21460	363.95496	-4.25168	-1232.64746	132.27576	39.74905
161	1.333				139.37236	245.80707	1398.54309	-763.72650	250.71182	1314.51672	-118.39756	419.44870	69.57384	824.75507	107.79001	-1.55266	-321.32974	365.58841	-4.00006	-1241.36682	131.64555	52.90413
162	1.342				140.04231	246.36153	1396.89197	-762.67401	251.71866	1313.58960	-111.08252	425.03625	89.64441	798.47803	110.09321	-3.02029	-347.17206	367.09198	-4.07149	-1245.48511	130.82346	66.57990
163	1.350				140.55658	246.87303	1394.86707	-761.71045	252.71558	1312.40698	-98.95173	428.43869	105.73354	772.20447	112.11548	-3.36462	-373.70615	368.69086	-4.43142	-1244.23352	129.58302	79.08935
164	1.358				140.81192	247.42834	1392.55493	-760.93774	253.57939	1310.94238	-84.49764	429.94122	116.96985	746.30591	113.86864	-3.39190	-399.89349	370.36948	-4.96573	-1237.32996	127.46510	89.02100
165	1.367				140.71745	248.12306	1390.05188	-760.47687	254.20331	1309.21558	-68.71629	430.07190	124.51443	720.70770	115.47630	-3.48063	-425.54156	372.10815	-5.54255	-1224.82483	124.07691	95.56750
166	1.375				140.20399	249.05923	1387.46155	-760.41650	254.48711	1307.25208	-51.28608	429.14871	130.22507	695.27014	117.07393	-3.74499	-450.83490	373.86938	-6.03815	-1207.06677	119.33617	98.58318
167	1.383				139.22864	250.32478	1384.88232	-760.78040	254.34804	1305.04578	-31.52950	427.40936	135.64803	669.87817	118.75804	-4.17447	-476.05853	375.60522	-6.39008	-1184.64258	113.54534	98.46294
168	1.392				137.78104	251.96246	1382.39563	-761.53729	253.75165	1302.56824	-9.14777	425.26971	141.71597	644.45361	120.55414	-4.66249	-501.41483	377.37045	-6.60721	-1158.20032	107.29742	95.89400
169	1.400				135.88885	253.94687	1380.05774	-762.62604	252.73575	1299.81372	15.65186	423.08490	148.57860	618.97461	122.41856	-5.03570	-526.90466	379.25375	-6.76592	-1128.30652	101.20515	91.62771
170	1.408				133.62035	256.17838	1377.89612	-763.96735	251.40919	1296.83362	42.38978	420.89041	155.63388	593.46631	124.30891	-5.19345	-552.41718	381.21365	-6.96326	-1095.42810	95.67686	86.36420
171	1.417				131.08635	258.50031	1375.91443	-765.46503	249.93369	1293.73352	70.60206	418.52094	161.87685	567.98352	126.21679	-5.20412	-577.89923	383.12463	-7.22249	-1059.97266	90.91109	80.71389
172	1.425				128.43866	260.73904	1374.11011	-767.01581	248.49867	1290.64832	99.97552	415.85095	166.29327	542.56091	128.14326	-5.22446	-603.38055	384.92990	-7.45979	-1022.29645	86.97973	75.19566
173	1.433				125.85606	262.74936	1372.49438	-768.52576	247.28020	1287.71741	130.27988	412.92715	168.23663	517.15613	130.06197	-5.34737	-628.90393	386.67285	-7.57085	-982.72656	83.90477	70.21426
174	1.442				123.51550	264.43982	1371.10291	-769.92407	246.39362	1285.07166	161.28625	409.93539	167.74417	491.68182	131.90970	-5.54333	-654.48639	388.40213	-7.55688	-941.71301	81.68578	66.03394
175	1.450				121.55363	265.76825	1369.98767	-771.17139	245.87335	1282.83386	192.82101	407.09573	165.55989	466.07776	133.65099	-5.73826	-680.12769	390.08466	-7.52431	-899.92493	80.29388	62.81541
176	1.458				120.02544	266.70563	1369.20081	-772.25714	245.68562	1281.11060	224.87921	404.55475	162.72479	440.32904	135.32224	-5.89510	-705.82959	391.64633	-7.54930	-858.04810	79.69598	60.70964
177	1.467				118.87976	267.19635	1368.78943	-773.18494	245.74527	1279.97217	257.63803	402.27402	159.95009	414.45868	136.98120	-6.02382	-731.59949	393.09796	-7.58827	-816.54895	79.81982	59.94445
178	1.475				117.99603	267.18039	1368.79395	-773.95697	245.93758	1279.44482	291.32635	399.99753	157.27438	388.53064	138.65523	-6.16341	-757.45020	394.57248	-7.54003	-775.74963	80.48764	60.71016
179	1.483				117.27536	266.66565	1369.24280	-774.57043	246.15958	1279.51672	326.06641	397.40433	154.22025	362.63318	140.34430	-6.33461	-783.40350	396.21463	-7.36185	-735.97913	81.50756	62.76294
180	1.492				116.70010	265.74823	1370.14905	-775.02527	246.34583	1280.15784	361.79883	394.37128	150.22528	336.79926	142.02869	-6.48442	-809.50153	398.07608	-7.07710	-697.36469	82.97493	65.16619
181	1.500				116.32223	264.56424	1371.51318	-775.33154	246.47150	1281.34412	398.31296	391.05524	145.04564	310.92621	143.69235	-6.51484	-835.78485	400.11133	-6.71704	-659.57996	85.36415	66.73224
182	1.508				116.22267	263.23489	1373.32324	-775.50330	246.56296	1283.06140	435.38910	387.67734	138.77213	284.82507	145.40381	-6.38573	-862.21729	402.18387	-6.35346	-622.22845	88.92613	66.92428
183	1.517				116.47493	261.82880	1375.54578	-775.54565	246.68776	1285.29761	472.91766	384.25537	131.52499	258.37286	147.29192	-6.14360	-888.70105	404.10849	-6.11859	-585.30988	93.18637	66.09810
184	1.525				117.11436	260.34744	1378.11731	-775.44971	246.90865	1288.04199	510.78662	380.57166	123.40414	231.60071	149.37148	-5.85555	-915.20605	405.81653	-6.05865	-548.92072	97.46691	64.76756
185	1.533				118.11966	258.74792	1380.94836	-775.19751	247.24611	1291.27942	548.71844	376.36496	114.67279	204.64197	151.51129	-5.57589	-941.79175	407.44330	-6.03990	-512.92114	101.50807	63.07979
186	1.542				119.42139	256.99451	1383.93713	-774.77008	247.67354	1294.98047	586.39502	371.48557	105.68398	177.62915	153.58020	-5.34053	-968.51532	409.16895	-5.92036	-477.25220	105.32367	61.08797
187	1.550				120.93489	255.10098	1386.98193	-774.15503	248.14594	1299.08276	623.73120	365.92300	96.62477	150.64185	155.53223	-5.14386	-995.37531	411.05203	-5.72271	-442.23358	108.91682	58.99010
188	1.558				122.59347	253.12775	1389.98743	-773.35431	248.64066	1303.46704	660.93707	359.84238	87.46069	123.72870	157.38788	-4.95675	-1022.24817	413.07355	-5.51313	-408.48956	112.20547	56.90567
189	1.567				124.36015	251.14363	1392.87292	-772.39410	249.17889	1307.95154	698.35107	353.60059	78.09207	96.99341	159.16031	-4.75502	-1048.80627	415.26215	-5.11809	-376.86847	114.94054	54.64528
190	1.575				126.21372	249.19991	1395.57947	-771.33185	249.82515	1312.31091	736.01306	347.65787	68.59110	70.66876	160.79480	-4.48281	-1074.54614	417.72528	-3.98497	-348.37250	116.78852	51.70872
191	1.583				128.12506	247.33838	1398.06470	-770.24780	250.65236	1316.31104	772.82831	342.55499	59.44822	45.11096	162.22330	-4.03938	-1098.92236	420.54785	-1.43034	-323.90491	117.54012	47.45044
192	1.592				130.04498	245.60078	1400.28308	-769.21912	251.68069	1319.74744	806.04523	338.87704	51.41006	20.70587	163.46675	-3.37929	-1121.46411	423.70505	2.84333	-303.99866	117.10403	41.39885
193	1.600				131.90700	244.01419	1402.17017	-768.29724	252.84438	1322.46460	832.06012	336.88083	44.65850	-2.28278	164.61676	-2.61176	-1141.81787	427.14011	8.53973	-288.81744	115.41858	33.52172
194	1.608				133.63605	242.57742	1403.64282	-767.50909	253.99490	1324.35583	848.12708	336.18652	38.18336	-23.85931	165.68613	-1.93146	-1159.79517	430.83905	15.11886	-278.38922	112.46527	24.22227
195	1.617				135.16336	241.27878	1404.61438	-766.86121	254.93378	1325.37134	853.56561	336.06445	30.32391	-44.32935	166.45596	-1.31925	-1175.48145	434.77393	22.32794	-272.86536	108.37383	14.18930
196	1.625				136.44891	240.12770	1405.01550	-766.32056	255.49924	1325.52966	849.59302	335.94943	20.17478	-64.01959	166.43781	-0.10047	-1189.23059	438.84378	30.50968	-272.67017	103.65968	4.32669
197	1.633				137.49973	239.15358	1404.80908	-765.80493	255.65294	1324.92053	838.17969	335.75287	8.65660	-82.56573	165.06659	3.22944	-1201.33423	442.86133	40.42152	-278.38525	99.35426	-4.23340
198	1.642				138.36336	238.37527	1403.99890	-765.22772	255.46832	1323.70313	821.17102	335.83691	-1.79985	-98.33557	162.12570	10.30910	-1211.61328	446.49469	52.46348	-290.41431	96.63121	-10.38960
199	1.650				139.09409	237.78896	1402.63037	-764.54944	255.04196	1322.07153	800.11133	336.56696	-8.96329	-108.92505	158.06747	21.53941	-1219.35254	449.20801	65.91566	-308.57446	96.04710	-13.76088
200	1.658				139.71687	237.38423	1400.77832	-763.77722	254.42390	1320.17346	776.23181	337.91571	-12.44101	-112.56360	153.84637	35.40992	-1223.49878	450.53033	79.08570	-331.64667	97.18056	-15.02102
201	1.667				140.21410	237.14954	1398.52844	-762.95386	253.60446	1318.05676	750.58636	339.60983	-13.55150	-109.05139	150.39102	49.37838	-1222.97742	450.53787	90.17015	-357.46948	99.09586	-15.28352
202	1.675				140.53316	237.04453	1395.96143	-762.16687	252.54936	1315.70654	724.24506	341.45868	-13.80172	-99.42590	148.15761	61.40081	-1217.06494	449.88428	97.93584	-383.97864	101.05295	-15.34499
203	1.683				140.60008	236.96861	1393.14722	-761.53864	251.27261	1313.12512	698.02203	343.38211	-13.94378	-85.05383	146.99457	70.75836	-1205.44385	449.41626	102.01059	-410.13232	102.81186	-15.54689
204	1.692				140.33310	236.76535	1390.14880	-761.19623	249.91019	1310.34912	672.16541	345.30392	-14.17345	-67.12384	146.34193	77.85446	-1188.06470	449.84811	102.89972	-435.79962	104.47124	-15.94368
205	1.700				139.66058	236.26741	1387.03296	-761.24329	248.74347	1307.39087	646.53925	347.15201	-14.52938	-46.58337	145.60010	83.54671	-1165.31201	451.47864	101.61378	-461.18787	106.15926	-16.43238
206	1.708				138.54706	235.35570	1383.87695	-761.73163	248.13666	1304.18604	620.96625	348.88452	-15.00310	-24.16235	144.38025	88.60122	-1138.11841	454.03772	99.06016	-486.50647	107.89110	-16.87929
207	1.717				137.02043	234.00276	1380.76099	-762.64569	248.38118	1300.62610	595.39899	350.50690	-15.50325	-0.40076	142.56609	93.43466	-1107.55347	456.89246	95.69160	-511.85980	109.59306	-17.22487
208	1.725				135.17958	232.28584	1377.75012	-763.90839	249.54323	1296.65637	569.89166	352.07532	-15.88338	24.38733	140.28198	98.09292	-1074.35547	459.37469	91.65994	-537.24615	111.17912	-17.48261
209	1.733				133.16415	230.35074	1374.88647	-765.39777	251.44788	1292.34363	544.48224	353.65436	-16.05569	50.24524	137.82703	102.34320	-1038.89612	460.95453	87.14546	-562.61932	112.66502	-17.68776
210	1.742				131.10799	228.34186	1372.19751	-766.97675	253.78102	1287.86597	519.14154	355.27341	-16.07061	77.52893	135.58957	105.75704	-1001.42676	461.29669	82.39412	-587.93933	114.18468	-17.86524
211	1.750				129.11273	226.36754	1369.70630	-768.53748	256.20435	1283.44983	493.83148	356.92303	-16.09224	106.59192	133.91476	107.85880	-962.20148	460.25562	77.59824	-613.20642	115.83755	-17.99692
212	1.758				127.23798	224.52129	1367.44214	-770.02777	258.44098	1279.30115	468.54150	358.60709	-16.27123	137.52521	132.93871	108.37939	-921.39783	457.86169	72.98780	-638.50049	117.60789	-18.03513
213	1.767				125.49966	222.90694	1365.45044	-771.43744	260.31708	1275.57288	443.22876	360.37637	-16.61157	170.15778	132.48741	107.41233	-879.18512	454.32556	68.98212	-663.92792	119.44371	-17.96662
214	1.775				123.88692	221.63171	1363.79553	-772.76172	261.74832	1272.36780	417.81128	362.26138	-16.96928	204.22949	132.14896	105.33681	-835.99597	449.98367	66.17531	-689.48224	121.34563	-17.85827
215	1.783				122.38965	220.78168	1362.55176	-773.97333	262.70172	1269.75671	392.26642	364.20975	-17.18932	239.58069	131.52835	102.59817	-792.60535	445.13348	65.17760	-715.07129	123.35512	-17.82851
216	1.792				121.01846	220.40448	1361.78796	-775.01904	263.18542	1267.79297	366.65533	366.14011	-17.23279	276.18604	130.48149	99.50401	-749.90094	439.85541	66.23106	-740.69611	125.42474	-17.89461
217	1.800				119.80985	220.50519	1361.55640	-775.83997	263.26401	1266.51685	341.03174	368.03503	-17.17944	314.05615	129.13705	96.13577	-708.54492	433.97275	68.72950	-766.44507	127.42402	-17.92754
218	1.808				118.82343	221.05005	1361.89063	-776.40417	263.05185	1265.95044	315.38373	369.94702	-17.13213	353.19421	127.79502	92.40487	-668.67297	427.22403	71.34370	-792.34668	129.33191	-17.84637
219	1.817				118.13971	221.97743	1362.80786	-776.72345	262.67657	1266.09070	289.64453	371.89810	-17.10773	393.59943	126.80772	88.21191	-629.84723	419.57855	72.98837	-818.36816	131.21915	-17.69947
220	1.825				117.84998	223.21828	1364.30872	-776.83514	262.24017	1266.91724	263.72668	373.83780	-17.02681	435.19769	126.43848	83.56418	-591.44635	411.36481	73.52852	-844.47900	133.07162	-17.53722
221	1.833				118.02774	224.71350	1366.37378	-776.77441	261.79614	1268.40796	237.57886	375.75006	-16.83403	477.75275	126.79253	78.56087	-553.17352	402.99475	73.35745	-870.64117	134.85114	-17.34302
222	1.842				118.69829	226.41081	1368.95886	-776.56146	261.35437	1270.54651	211.23911	377.69931	-16.57546	520.86621	127.87558	73.33441	-515.14587	394.67804	72.68952	-896.82849	136.61412	-17.07670
223	1.850				119.83268	228.25450	1371.99365	-776.20068	260.91129	1273.31445	184.79413	379.70975	-16.32351	564.08325	129.64294	68.01186	-477.58380	386.53369	71.54077	-923.08112	138.40370	-16.72785
224	1.858				121.36298	230.18745	1375.38501	-775.68292	260.47073	1276.68176	158.27698	381.70770	-16.09349	607.04474	131.93956	62.68560	-440.62561	378.80252	70.05964	-949.48431	140.18257	-16.32746
225	1.867				123.20023	232.15779	1379.01831	-774.99445	260.03888	1280.59705	131.67535	383.64700	-15.86339	649.66534	134.41586	57.46272	-404.51028	371.76382	68.57726	-976.08936	141.94197	-15.92569
226	1.875				125.25259	234.12097	1382.76965	-774.12921	259.61127	1284.97424	105.03242	385.59515	-15.60735	692.28333	136.50894	52.67297	-369.79358	365.57098	67.30445	-1002.84650	143.73801	-15.59490
227	1.883				127.44275	236.04123	1386.52734	-773.10034	259.16605	1289.68213	78.48309	387.64893	-15.23983	735.48260	137.47101	49.10734	-337.37326	360.29553	65.94242	-1029.59509	145.60693	-15.39971
228	1.892				129.71001	237.89609	1390.20496	-771.94580	258.66986	1294.54626	52.26756	389.88855	-14.51701	779.24255	136.60352	47.81683	-308.42517	356.05618	63.61507	-1056.12500	147.43846	-15.15335
229	1.900				131.99603	239.67879	1393.72632	-770.72614	258.09332	1299.35852	26.76096	392.43524	-13.05772	821.80591	133.80582	49.14032	-284.17896	353.05981	59.29488	-1082.16260	148.94687	-14.20934
230	1.908				134.23199	241.39316	1396.99756	-769.51483	257.42361	1303.89136	2.41661	395.40942	-10.54601	859.53906	129.89491	51.70753	-265.47552	351.52722	52.37015	-1107.22571	149.91920	-11.80948
231	1.917				136.33949	243.04449	1399.90601	-768.38300	256.67474	1307.92395	-20.37870	398.81598	-6.91497	888.37854	126.06871	52.84141	-252.43857	351.57983	42.95242	-1130.67322	150.41711	-7.71229
232	1.925				138.24716	244.62994	1402.34338	-767.37970	255.89334	1311.27454	-41.45274	402.59143	-2.22497	905.80615	122.93460	50.42522	-244.61935	353.22992	31.86683	-1152.03809	150.57713	-2.28361
233	1.933				139.91475	246.13049	1404.22791	-766.50909	255.14821	1313.83228	-60.85766	406.84549	3.76718	911.98340	120.31438	44.32319	-241.52130	356.34976	20.40443	-1171.26001	150.37816	3.98814
234	1.942				141.34613	247.50883	1405.51086	-765.71106	254.52124	1315.58069	-78.49403	411.98285	11.94787	909.29565	117.95818	35.93888	-243.01524	360.45483	10.01949	-1188.63879	149.76106	10.95256
235	1.950				142.58348	248.71326	1406.17236	-764.87347	254.10512	1316.59106	-93.40379	418.34976	23.58550	900.47760	115.95992	26.82574	-249.28914	364.63559	2.13267	-1204.57007	148.76625	19.01818
236	1.958				143.68974	249.68893	1406.21484	-763.88849	253.96585	1316.96802	-103.53211	425.66266	39.37510	886.94849	114.55595	17.91887	-260.57208	367.96732	-2.37682	-1219.08752	147.46448	28.97139
237	1.967				144.72435	250.40240	1405.65979	-762.70526	254.10486	1316.79407	-106.75825	432.94168	58.43196	868.89380	113.99763	9.81256	-276.98590	370.10379	-3.97484	-1231.50439	146.08427	41.16347
238	1.975				145.71661	250.86694	1404.54858	-761.33575	254.47906	1316.13416	-102.55517	439.06537	78.21416	846.58044	114.51798	3.32301	-298.20605	371.42761	-4.17736	-1240.57227	145.07205	54.85313
239	1.983				146.65106	251.14555	1402.94299	-759.84113	255.03401	1315.05786	-92.50492	443.32843	95.69683	821.23297	116.07807	-0.81281	-322.95300	372.57806	-4.17645	-1245.07068	144.58061	68.56730
240	1.992				147.47403	251.33327	1400.92407	-758.32178	255.71188	1313.63391	-79.05759	445.59756	108.97155	794.62720	118.20877	-2.73204	-349.32153	373.94525	-4.32562	-1244.27307	144.10321	80.87390
241	2.000				148.11046	251.53658	1398.58887	-756.90149	256.44254	1311.91455	-63.95506	446.18585	118.04449	768.07977	120.33952	-3.30457	-375.83786	375.59589	-4.65096	-1237.96118	142.81573	90.72984
242	2.008				148.47693	251.86095	1396.04590	-755.70477	257.12354	1309.93079	-47.72739	445.62405	124.34524	742.02893	122.23195	-3.35391	-401.90991	377.41150	-5.17301	-1226.18335	140.12463	97.47134
243	2.017				148.49341	252.40424	1393.40759	-754.83252	257.61884	1307.69409	-30.09594	444.39008	129.56537	716.39087	123.96918	-3.37486	-427.53098	379.24649	-5.83582	-1209.12061	135.90770	100.80472
244	2.025				148.09923	253.24942	1390.77673	-754.34131	257.79095	1305.19824	-10.51939	442.73007	134.83205	690.96375	125.69283	-3.60863	-452.93512	381.07874	-6.44814	-1187.14868	130.43884	100.86462
245	2.033				147.27043	254.45161	1388.23022	-754.23724	257.53506	1302.42822	11.39405	440.69623	140.56186	665.56732	127.49699	-4.05225	-478.35117	382.97528	-6.84767	-1160.85400	124.23091	98.18119
246	2.042				146.03293	256.01575	1385.81458	-754.48792	256.80017	1299.38489	35.63586	438.29507	146.65334	640.09827	129.42894	-4.52166	-503.86099	384.92908	-7.07190	-1130.86877	117.82465	93.54701
247	2.050				144.46777	257.87460	1383.54822	-755.03406	255.61763	1296.10950	61.83111	435.56335	152.70758	614.55328	131.45982	-4.82279	-529.42706	386.86603	-7.27064	-1097.73718	111.55714	87.85885
248	2.058				142.70625	259.89847	1381.42908	-755.79431	254.12109	1292.68958	89.52807	432.56396	158.19215	588.99548	133.51909	-4.90984	-554.99310	388.78494	-7.50140	-1061.91748	105.58603	81.92358
249	2.067				140.91425	261.93726	1379.45068	-756.67749	252.52304	1289.24988	118.42411	429.36694	162.50983	563.48401	135.56921	-4.91636	-580.55194	390.74927	-7.66368	-1023.77423	100.16897	76.30077
250	2.075				139.26012	263.85489	1377.62305	-757.60522	251.05460	1285.93494	148.34760	426.02625	165.05659	538.01563	137.58083	-5.01336	-606.12396	392.72617	-7.65086	-983.61823	95.70151	71.32331
251	2.083				137.85855	265.52072	1375.98584	-758.52698	249.90575	1282.88647	179.16284	422.57770	165.40849	512.53052	139.49803	-5.25380	-631.68561	394.55396	-7.53239	-941.93591	92.34541	67.24242
252	2.092				136.71651	266.78583	1374.60632	-759.41614	249.19832	1280.21790	210.77008	419.03967	163.52724	486.97162	141.29027	-5.56529	-657.19189	396.14798	-7.47214	-899.50208	89.92196	64.27130
253	2.100				135.74321	267.51938	1373.55652	-760.25598	248.98051	1277.99927	243.16248	415.39197	159.79025	461.32651	142.98375	-5.83391	-682.67859	397.64328	-7.52216	-857.11493	88.23735	62.55660
254	2.108				134.83069	267.68460	1372.88892	-761.03137	249.21437	1276.26440	276.43057	411.60989	154.87776	435.61887	144.63428	-5.99763	-708.26367	399.22382	-7.63184	-815.31012	87.16919	62.23333
255	2.117				133.93192	267.34274	1372.63074	-761.72772	249.78285	1275.02954	310.68542	407.73682	149.58928	409.88843	146.30099	-6.09748	-734.03711	400.91110	-7.74255	-774.33948	86.58681	63.35611
256	2.125				133.08545	266.59152	1372.79895	-762.33014	250.53925	1274.30688	345.95874	403.85657	144.55193	384.16193	148.01324	-6.21951	-759.99542	402.64447	-7.76185	-734.24371	86.53373	65.55556
257	2.133				132.38966	265.52698	1373.41248	-762.82074	251.35757	1274.11426	382.15741	400.01080	139.95494	358.42102	149.74835	-6.38136	-786.08063	404.48181	-7.55720	-694.93860	87.31964	67.91839
258	2.142				131.95082	264.23730	1374.48572	-763.17743	252.15575	1274.47754	419.07947	396.24368	135.59465	332.60126	151.48599	-6.50276	-812.24115	406.52277	-7.09814	-656.34045	89.20490	69.51956
259	2.150				131.84035	262.78833	1376.01086	-763.38129	252.90370	1275.42529	456.44708	392.67621	131.14467	306.61877	153.26900	-6.48400	-838.44568	408.63370	-6.57750	-618.36938	92.10498	70.02188
260	2.158				132.08095	261.20511	1377.95178	-763.42426	253.61766	1276.97852	493.99078	389.30981	126.27599	280.42664	155.14465	-6.29395	-864.66876	410.50803	-6.26420	-580.84973	95.71175	69.62885
261	2.167				132.65427	259.48029	1380.25220	-763.30695	254.34329	1279.13928	531.60889	385.66064	120.59254	254.05823	157.06764	-5.98432	-890.89246	412.05484	-6.22275	-543.54639	99.77014	68.65488
262	2.175				133.51492	257.60892	1382.84338	-763.03259	255.13478	1281.88525	569.40314	380.83536	113.69886	227.58447	158.94855	-5.64103	-917.13385	413.50250	-6.27134	-506.33008	104.12576	67.28801
263	2.183				134.60370	255.62003	1385.64502	-762.60736	256.02246	1285.16956	607.45776	374.26523	105.50441	201.04480	160.78348	-5.33411	-943.44470	415.10236	-6.21457	-469.32916	108.60359	65.64333
264	2.192				135.85780	253.57764	1388.56470	-762.04126	256.99380	1288.91809	645.68628	366.32611	96.41108	174.46051	162.63235	-5.08558	-969.87122	416.90997	-6.03746	-432.98169	112.97992	63.83658
265	2.200				137.21841	251.54970	1391.50720	-761.34827	258.01392	1293.02173	684.01971	358.04648	87.08038	147.88947	164.48834	-4.87096	-996.40942	418.85526	-5.84239	-397.98016	117.05331	61.88512
266	2.208				138.63744	249.57687	1394.39478	-760.55316	259.04968	1297.33643	722.45734	350.32465	78.05347	121.46387	166.26674	-4.67337	-1022.90765	420.90738	-5.62973	-365.17804	120.62312	59.59586
267	2.217				140.08046	247.67123	1397.17688	-759.70355	260.06592	1301.69250	760.47021	343.69904	69.69063	95.42206	167.88510	-4.48473	-1048.97876	423.15607	-5.12110	-335.42865	123.37971	56.57946
268	2.225				141.52292	245.83784	1399.82068	-758.86847	261.02603	1305.89331	796.28601	338.58633	62.31154	70.08679	169.28734	-4.22136	-1074.07397	425.75507	-3.74718	-309.43127	124.94551	52.28643
269	2.233				142.94031	244.09001	1402.28589	-758.11932	261.90894	1309.71680	826.99518	335.15314	56.04201	45.79578	170.45990	-3.75862	-1097.66138	428.77530	-0.93065	-287.72705	125.05428	46.11898
270	2.242				144.29671	242.44402	1404.50342	-757.50153	262.69876	1312.94312	849.66418	333.09454	50.40436	22.83801	171.45840	-3.11294	-1119.33691	432.13998	3.45778	-270.67462	123.53815	37.77600
271	2.250				145.54601	240.91125	1406.37415	-757.00665	263.35983	1315.39929	862.80322	331.91663	44.20301	1.33264	172.31952	-2.47787	-1138.81616	435.75156	8.99301	-258.36530	120.22408	27.56620
272	2.258				146.65285	239.50615	1407.78882	-756.56018	263.85156	1316.98694	867.07764	331.27325	36.11297	-18.93164	172.87747	-1.91995	-1155.99634	439.70251	15.15830	-250.74609	115.14067	16.33660
273	2.267				147.61215	238.25195	1408.65649	-756.04169	264.16461	1317.69409	864.51062	331.00037	25.75444	-38.35767	172.64844	-0.85988	-1171.10327	444.33221	21.98010	-247.94299	108.84818	5.24931
274	2.275				148.44803	237.16774	1408.92529	-755.35425	264.31451	1317.60889	856.82959	331.04282	14.24848	-56.81287	170.95992	2.17496	-1184.52673	449.95599	30.30247	-250.47485	102.50732	-4.28196
275	2.283				149.20096	236.25507	1408.58704	-754.50452	264.28705	1316.90027	844.58282	331.37299	3.55520	-72.89026	167.42122	8.89483	-1196.33521	456.40479	41.25558	-259.10999	97.59045	-10.91082
276	2.292				149.91191	235.50359	1407.66907	-753.59595	264.01532	1315.74951	827.67950	331.94855	-4.71126	-84.25647	162.39230	19.86545	-1206.07532	462.82568	55.05540	-274.27875	95.15140	-14.22319
277	2.300				150.60197	234.90268	1406.22266	-752.73749	263.43024	1314.29089	806.42480	332.71503	-9.95655	-89.05347	156.91008	33.71561	-1212.92322	468.07288	70.26434	-295.27502	95.11790	-15.10246
278	2.308				151.25334	234.43933	1404.30896	-751.97675	262.51450	1312.60803	781.95752	333.68549	-12.60008	-86.91034	152.10788	47.86250	-1215.82788	471.45871	84.34988	-320.08551	96.51338	-14.90575
279	2.317				151.80333	234.08154	1401.99084	-751.30750	261.31647	1310.74939	755.85803	334.98294	-13.62392	-78.70276	148.62466	60.06153	-1213.79980	473.17584	94.93332	-346.36804	98.40401	-14.60518
280	2.325				152.15181	233.76254	1399.33374	-750.73169	259.94910	1308.72449	729.40967	336.66077	-13.94448	-65.73499	146.38806	69.41434	-1206.32739	474.03564	100.76537	-372.62280	100.39210	-14.67013
281	2.333				152.17567	233.38011	1396.41211	-750.32123	258.58743	1306.50842	703.20959	338.59219	-14.06872	-49.22260	144.83286	76.29341	-1193.35889	474.98117	102.13534	-398.44196	102.36185	-15.17394
282	2.342				151.75130	232.81195	1393.31079	-750.21014	257.45636	1304.06396	677.33038	340.60095	-14.20887	-30.15741	143.29556	81.63165	-1175.00488	476.78534	100.59215	-424.00281	104.22386	-15.89215
283	2.350				150.78758	231.94458	1390.11499	-750.51929	256.79398	1301.34973	651.64355	342.52960	-14.48631	-9.27631	141.29263	86.26041	-1151.63403	479.75403	97.97171	-449.52368	105.97025	-16.53983
284	2.358				149.26181	230.71484	1386.89819	-751.28162	256.79074	1298.31128	626.01624	344.25708	-14.91895	12.96515	138.64590	90.62178	-1124.15259	483.50940	95.35486	-475.07153	107.67458	-16.99257
285	2.367				147.23839	229.14694	1383.71802	-752.42828	257.52298	1294.89783	600.39050	345.82266	-15.35665	36.37518	135.50928	94.76422	-1093.77136	487.20480	92.75713	-500.63043	109.36445	-17.28185
286	2.375				144.84993	227.34459	1380.62097	-753.83240	258.91946	1291.11157	574.76581	347.39255	-15.62289	60.96631	132.24478	98.44615	-1061.38892	490.03827	89.64996	-526.11774	111.07094	-17.51527
287	2.383				142.25027	225.43423	1377.64856	-755.35675	260.79193	1287.04248	549.12903	349.04370	-15.69963	86.89990	129.20511	101.27739	-1027.33008	491.61154	85.65875	-551.40552	112.92290	-17.83232
288	2.392				139.57866	223.51991	1374.84131	-756.88129	262.90240	1282.85645	523.44543	350.73575	-15.70390	114.41229	126.62949	102.86063	-991.58344	491.86310	80.84617	-576.57825	114.89749	-18.22800
289	2.400				136.95074	221.68636	1372.24390	-758.32080	265.02264	1278.74658	497.71985	352.44086	-15.77675	143.67590	124.65355	102.92947	-954.05786	490.77997	75.60955	-602.01868	116.67197	-18.46180
290	2.408				134.46016	220.01584	1369.90881	-759.63269	266.97470	1274.88391	472.00427	354.17996	-16.00306	174.69263	123.24842	101.49448	-914.72479	488.30777	70.47443	-627.93988	118.09754	-18.37962
291	2.417				132.17854	218.59404	1367.89526	-760.80750	268.64340	1271.39661	446.32703	355.97690	-16.33715	207.31445	122.14837	98.89319	-873.80243	484.48511	65.96044	-654.09045	119.44986	-18.13979
292	2.425				130.15266	217.51245	1366.26453	-761.85022	269.95874	1268.38159	420.64703	357.81665	-16.64383	241.35175	120.97092	95.62968	-831.84320	479.52911	62.59235	-680.15338	120.97136	-17.95013
293	2.433				128.40237	216.85550	1365.07080	-762.76471	270.88162	1265.92017	394.89258	359.66711	-16.84310	276.66486	119.44321	92.13462	-789.59442	473.74921	60.93153	-706.08936	122.66109	-17.84846
294	2.442				126.92666	216.66202	1364.35254	-763.55145	271.40878	1264.07947	369.05099	361.53900	-16.95689	313.18201	117.54813	88.62396	-747.78320	467.39175	61.34703	-731.98328	124.50123	-17.77291
295	2.450				125.72040	216.90175	1364.12878	-764.21588	271.57974	1262.89868	343.20767	363.47614	-17.05074	350.86920	115.53334	85.07513	-706.92010	460.54620	63.53049	-757.86096	126.50502	-17.66471
296	2.458				124.79152	217.49788	1364.40210	-764.77228	271.46976	1262.38000	317.43713	365.49005	-17.15318	389.69446	113.77173	81.33920	-667.11823	453.13385	66.36975	-783.72522	128.64346	-17.52559
297	2.467				124.16620	218.37097	1365.16321	-765.23676	271.16409	1262.49976	291.66559	367.53299	-17.19450	429.61261	112.57871	77.31699	-628.04639	445.00165	68.65850	-809.61609	130.84859	-17.41273
298	2.475				123.88184	219.46651	1366.39819	-765.61591	270.72748	1263.23315	265.72897	369.54788	-17.07427	470.53760	112.12343	73.02884	-589.18317	436.12039	69.93309	-835.60217	133.01297	-17.36169
299	2.483				123.97264	220.75366	1368.09314	-765.90015	270.19220	1264.57092	239.56177	371.52850	-16.80832	512.26331	112.46280	68.57101	-550.24683	426.68774	70.42635	-861.74341	135.03166	-17.32576
300	2.492				124.45364	222.21002	1370.23022	-766.06696	269.57040	1266.51794	213.24286	373.49814	-16.52354	554.42834	113.60381	64.03439	-511.39914	417.03998	70.46057	-888.03485	136.94081	-17.22689
301	2.500				125.30853	223.80969	1372.77686	-766.08917	268.87845	1269.07959	186.85519	375.45667	-16.30332	596.60016	115.46526	59.44245	-473.06079	407.53955	70.18613	-914.41699	138.88948	-17.04918
302	2.508				126.48599	225.52383	1375.67249	-765.94226	268.15576	1272.24500	160.39627	377.39612	-16.10934	638.44305	117.79848	54.80465	-435.61829	398.50919	69.69360	-940.88245	140.87813	-16.82677
303	2.517				127.90931	227.32750	1378.82141	-765.60956	267.45801	1275.97437	133.86676	379.35025	-15.87048	679.96899	120.12245	50.31604	-399.36768	390.16815	69.08811	-967.48138	142.73460	-16.56385
304	2.525				129.49763	229.19852	1382.10486	-765.08368	266.82312	1280.19202	107.34693	381.38669	-15.58732	721.69635	121.64108	46.61814	-364.68713	382.62573	68.38699	-994.20428	144.40266	-16.24746
305	2.533				131.18903	231.11235	1385.41162	-764.36615	266.24213	1284.77869	80.95881	383.56674	-15.23340	764.18945	121.40502	44.81858	-332.24704	375.94812	67.31590	-1020.94061	146.00789	-15.91173
306	2.542				132.94821	233.03864	1388.66040	-763.47327	265.66327	1289.56409	54.89220	385.93661	-14.54652	806.85278	118.93213	45.79984	-303.09448	370.22247	65.20916	-1047.48987	147.59995	-15.50290
307	2.550				134.75330	234.93765	1391.78931	-762.44464	265.01755	1294.32751	29.49751	388.53290	-13.06631	847.02698	114.76950	49.04082	-278.41611	365.59030	61.19870	-1073.52991	149.06589	-14.64025
308	2.558				136.57866	236.76396	1394.72888	-761.34143	264.24496	1298.81335	5.23932	391.39667	-10.45196	880.57178	110.22377	52.22080	-259.07483	362.25143	54.64500	-1098.65747	150.30489	-12.67668
309	2.567				138.39151	238.47633	1397.38745	-760.22778	263.31586	1302.76526	-17.46038	394.59830	-6.69486	903.70685	106.39102	52.50523	-245.32336	360.39752	45.50826	-1122.49451	151.27528	-9.12209
310	2.575				140.15959	240.04495	1399.65735	-759.14648	262.24872	1305.97327	-38.34420	398.24283	-1.95605	914.88416	103.56349	48.54454	-236.90056	360.08331	34.39897	-1144.68921	151.91757	-4.03166
311	2.583				141.85786	241.45316	1401.43701	-758.11292	261.13043	1308.32434	-57.35989	402.50397	3.86395	915.49170	101.56706	41.15275	-233.36484	361.16754	22.45452	-1164.84924	152.14050	2.09941
312	2.592				143.47215	242.69473	1402.65222	-757.12909	260.12106	1309.83728	-74.43569	407.65619	11.47119	908.65002	100.28772	32.13928	-234.42082	363.30402	11.28177	-1182.69897	151.93994	8.83133
313	2.600				145.00040	243.77112	1403.27100	-756.18951	259.39960	1310.64136	-88.88988	413.86450	22.02958	896.92035	99.67591	22.89840	-240.05939	365.87924	2.71267	-1198.37268	151.62175	16.15831
314	2.608				146.44754	244.68585	1403.30237	-755.27277	259.07971	1310.90271	-99.03948	420.82214	36.40256	881.09460	99.61972	14.16914	-250.56558	368.16046	-2.10912	-1212.25378	151.64560	24.55805
315	2.617				147.81546	245.43344	1402.78369	-754.34705	259.18271	1310.76331	-102.85329	427.71405	54.18015	861.00879	100.13063	6.63006	-266.41119	369.77271	-3.71506	-1224.32971	152.09564	34.66343
316	2.625				149.09280	246.00328	1401.76550	-753.38971	259.66995	1310.31787	-99.47147	433.61014	73.27608	837.09229	101.36768	1.12010	-287.51904	370.93701	-3.81987	-1233.82495	152.58350	46.63364
317	2.633				150.24715	246.40428	1400.30566	-752.39575	260.47122	1309.59558	-90.08105	437.89917	90.73320	810.88727	103.25201	-1.96984	-312.42484	372.09424	-3.77155	-1239.49976	152.63226	59.73747
318	2.642				151.22058	246.68375	1398.46985	-751.38031	261.48306	1308.55347	-77.06200	440.41205	104.30133	784.15601	105.37000	-3.15929	-338.89413	373.45404	-4.00290	-1240.23352	151.96471	72.54573
319	2.650				151.93448	246.93135	1396.33435	-750.40271	262.56171	1307.12500	-62.31715	441.27817	113.49709	757.82971	107.35648	-3.40045	-365.36890	375.00995	-4.50526	-1235.40735	150.45410	83.50946
320	2.658				152.30275	247.27103	1393.98914	-749.58411	263.53674	1305.30042	-46.46200	440.79364	119.41206	731.95630	109.12688	-3.40689	-391.39145	376.72485	-5.14616	-1224.94409	147.85263	91.48616
321	2.667				152.24443	247.83560	1391.53638	-749.07373	264.23489	1303.13721	-29.17858	439.36298	123.70294	706.29712	110.78336	-3.51816	-417.07239	378.54987	-5.75172	-1209.08923	143.82169	95.92542
322	2.675				151.69524	248.73785	1389.07910	-748.98755	264.50699	1300.70361	-9.90340	437.38605	127.70364	680.70654	112.46743	-3.83275	-442.60229	380.40976	-6.20125	-1188.20996	138.36223	96.77916
323	2.683				150.62448	250.04903	1386.70032	-749.37048	264.26331	1298.03687	11.69381	435.11987	132.09633	655.15875	114.26246	-4.29677	-468.09140	382.26758	-6.47189	-1162.79395	131.96091	94.43401
324	2.692				149.05579	251.77490	1384.44666	-750.19043	263.50104	1295.14929	35.52148	432.63080	136.94527	629.66577	116.15353	-4.75109	-493.57993	384.17639	-6.59954	-1133.43970	125.29142	89.64562
325	2.700				147.07796	253.83418	1382.33240	-751.35266	262.30847	1292.06287	61.17332	429.86282	141.89699	604.21783	118.07614	-5.02281	-519.06915	386.18167	-6.65755	-1100.72021	118.91408	83.34563
326	2.708				144.83983	256.06787	1380.35278	-752.72552	260.85098	1288.84229	88.21508	426.76093	146.42607	578.79504	120.00285	-5.06750	-544.53674	388.19058	-6.75238	-1065.13733	113.14021	76.45616
327	2.717				142.53282	258.29041	1378.49487	-754.16571	259.33978	1285.60242	116.38622	423.35532	149.96970	553.39819	121.95500	-5.02507	-569.96741	390.05331	-6.93069	-1027.17664	108.05946	69.77075
328	2.725				140.36000	260.34946	1376.75500	-755.54358	257.98474	1282.47974	145.56366	419.77740	151.99081	528.04175	123.92911	-5.09687	-595.36676	391.73486	-7.12512	-987.28235	103.70749	63.84827
329	2.733				138.48943	262.15131	1375.16016	-756.77234	256.94598	1279.59973	175.63715	416.18591	152.10786	502.73041	125.86310	-5.36047	-620.73926	393.33075	-7.25625	-945.85095	100.17699	58.98767
330	2.742				136.99878	263.62497	1373.77100	-757.83026	256.30325	1277.06421	206.50385	412.62277	150.27782	477.42395	127.70412	-5.71495	-646.10260	394.96167	-7.30884	-903.42108	97.53596	55.33817
331	2.750				135.84253	264.66171	1372.66748	-758.75421	256.05356	1274.96216	238.12946	408.99844	146.90254	452.03998	129.46432	-5.99972	-671.51599	396.66006	-7.30919	-860.80927	95.68857	53.07363
332	2.758				134.89481	265.13525	1371.92627	-759.59863	256.13223	1273.38281	270.53806	405.25052	142.72598	426.53198	131.18767	-6.15322	-697.05035	398.34595	-7.30224	-818.86584	94.36240	52.47486
333	2.767				134.05360	264.99881	1371.60217	-760.38574	256.44504	1272.41064	303.76111	401.42999	138.52449	400.94421	132.89595	-6.24845	-722.73389	399.97162	-7.29402	-778.07672	93.32802	53.68668
334	2.775				133.30815	264.32599	1371.72925	-761.08942	256.89828	1272.09875	337.78784	397.62213	134.78410	375.37231	134.58199	-6.38614	-748.52808	401.63510	-7.19934	-738.46692	92.76854	56.22059
335	2.783				132.72166	263.25439	1372.33594	-761.66418	257.41757	1272.45496	372.51782	393.85999	131.56772	349.86212	136.23013	-6.57308	-774.36688	403.46600	-6.92939	-699.87720	93.24018	58.92804
336	2.792				132.37680	261.90854	1373.44482	-762.08331	257.95996	1273.45325	407.79633	390.11829	128.59155	324.32166	137.85286	-6.70924	-800.24054	405.46994	-6.50957	-662.20630	95.05516	60.76686
337	2.800				132.33981	260.36487	1375.05713	-762.35168	258.51611	1275.05383	443.50900	386.33215	125.40242	298.57019	139.53236	-6.69522	-826.19189	407.49493	-6.08716	-625.34058	97.93526	61.42783
338	2.808				132.65073	258.66650	1377.14063	-762.49237	259.09613	1277.21997	479.58008	382.40027	121.57317	272.51453	141.35776	-6.51791	-852.22046	409.33243	-5.84181	-589.04028	101.33322	61.12922
339	2.817				133.31841	256.84805	1379.63684	-762.52631	259.71582	1279.92371	515.88403	378.16968	116.84938	246.22693	143.31575	-6.22956	-878.27081	410.94473	-5.81495	-552.98767	104.83867	60.17135
340	2.825				134.31462	254.94789	1382.47156	-762.46198	260.39203	1283.14075	552.22668	373.42972	111.18704	219.84546	145.32663	-5.90224	-904.32538	412.54071	-5.83142	-516.91498	108.26052	58.81225
341	2.833				135.57480	253.01524	1385.55994	-762.29742	261.13727	1286.83618	588.43011	367.99863	104.69551	193.45581	147.33102	-5.59293	-930.44891	414.31870	-5.69826	-480.74811	111.49503	57.29926
342	2.842				137.01149	251.10918	1388.81055	-762.02295	261.95029	1290.95166	624.43542	361.86655	97.53604	167.06250	149.28986	-5.31684	-956.71301	416.23291	-5.43875	-444.71289	114.39754	55.88781
343	2.850				138.53751	249.29031	1392.13330	-761.62842	262.81512	1295.39758	660.32892	355.25629	89.82819	140.65302	151.16547	-5.05773	-983.08734	418.14124	-5.20699	-409.37585	116.80950	54.77520
344	2.858				140.08690	247.61319	1395.44556	-761.11475	263.71567	1300.04907	696.22467	348.62329	81.63108	114.31885	152.92203	-4.79729	-1009.42010	420.09033	-5.00660	-375.62830	118.71141	53.88759
345	2.867				141.62210	246.11200	1398.67554	-760.50647	264.65103	1304.74390	731.94464	342.62170	73.06459	88.32837	154.52655	-4.51221	-1035.43188	422.27835	-4.56206	-344.55292	120.23663	52.71666
346	2.875				143.12228	244.78702	1401.75940	-759.86194	265.63275	1309.28723	766.50909	337.94650	64.53325	63.06738	155.95651	-4.13131	-1060.66797	424.79993	-3.37733	-317.16827	121.42695	50.45249
347	2.883				144.55992	243.61092	1404.63000	-759.27039	266.66101	1313.47119	797.75635	335.08093	56.69240	38.91595	157.21503	-3.55016	-1084.57886	427.57599	-0.91858	-294.22778	122.05852	46.35952
348	2.892				145.88844	242.55014	1407.20386	-758.82288	267.69540	1317.10583	822.74658	334.05490	49.87342	16.15503	158.32031	-2.76052	-1106.68066	430.49731	3.07429	-276.15497	121.84056	40.07725
349	2.900				147.05284	241.58673	1409.37939	-758.56757	268.65063	1320.04688	839.11157	334.36444	43.47033	-5.13391	159.24509	-1.91899	-1126.61230	433.56073	8.39843	-263.05450	120.65089	31.72498
350	2.908				148.00854	240.73238	1411.05090	-758.48059	269.41956	1322.21118	846.34985	335.25952	36.13039	-25.16943	159.85397	-1.13768	-1144.19141	436.87424	14.60358	-254.85492	118.48112	21.90077
351	2.917				148.73853	240.02356	1412.12756	-758.47693	269.90234	1323.58057	845.84680	336.23181	26.84430	-44.33240	159.85887	-0.02173	-1159.55054	440.59448	21.49819	-251.58997	115.45314	11.53630
352	2.925				149.26437	239.49510	1412.55334	-758.44574	270.03763	1324.19580	839.56116	337.19739	15.98499	-62.57098	158.81255	2.66230	-1173.07959	444.83246	29.50663	-253.62366	112.04453	1.73725
353	2.933				149.64009	239.15398	1412.31848	-758.28925	269.82358	1324.13770	828.66675	338.28430	5.24774	-78.71326	156.32797	8.53006	-1184.98071	449.47430	39.44902	-261.51935	109.11486	-6.28404
354	2.942				149.92953	238.97629	1411.45752	-757.95795	269.30359	1323.50208	813.42529	339.56381	-3.45806	-90.61902	152.51155	18.30767	-1194.88550	454.01575	51.69048	-275.50427	107.56595	-11.59027
355	2.950				150.18098	238.92210	1410.03564	-757.46930	268.53174	1322.38159	793.97833	340.94861	-9.16403	-96.38647	148.10289	30.96414	-1202.03662	457.62741	65.31226	-294.99457	107.79931	-14.17755
356	2.958				150.40425	238.95042	1408.12976	-756.89636	267.56134	1320.85718	770.95404	342.34140	-12.15651	-95.44971	144.06909	44.26014	-1205.63770	459.64456	78.32441	-318.54712	109.40683	-14.97827
357	2.967				150.55365	239.02400	1405.81311	-756.33417	266.45819	1318.99390	745.56396	343.82230	-13.39581	-88.54205	141.06589	56.11699	-1204.93726	460.14862	88.79398	-344.27258	111.52543	-15.08715
358	2.975				150.52608	239.09616	1403.15491	-755.87073	265.30884	1316.83521	719.21594	345.51724	-13.78140	-76.92444	139.15738	65.56186	-1199.34412	459.89795	95.66410	-370.58368	113.51168	-15.18642
359	2.983				150.18402	239.08630	1400.22522	-755.57660	264.22751	1314.40149	692.87195	347.37097	-13.87140	-61.78101	137.91675	72.73235	-1188.58228	459.76550	98.90824	-396.68750	115.21740	-15.50684
360	2.992				149.39990	238.87141	1397.09766	-755.50726	263.36935	1311.68665	666.83264	349.23703	-13.94374	-44.02625	136.80690	78.27098	-1172.67358	460.37955	99.33823	-422.44745	116.76831	-15.98430
361	3.000				148.10382	238.31670	1393.84741	-755.71124	262.91754	1308.65735	641.04004	351.05215	-14.12087	-24.29694	135.48227	82.76517	-1151.96729	461.97809	98.06775	-447.99768	118.26686	-16.46101
362	3.008				146.31033	237.33183	1390.54871	-756.23468	263.02356	1305.26392	615.36084	352.78683	-14.43961	-2.98334	133.84288	86.56372	-1127.20874	464.31042	95.90298	-473.47784	119.75441	-16.85498
363	3.017				144.11198	235.91484	1387.26782	-757.10608	263.74518	1301.47327	589.69415	354.40790	-14.83362	19.72058	131.97447	89.79950	-1099.33008	466.71970	93.11044	-498.95459	121.30737	-17.19166
364	3.025				141.64989	234.15613	1384.05273	-758.31012	265.02994	1297.31274	564.02148	355.96091	-15.16794	43.73938	130.06772	92.42664	-1069.05664	468.52426	89.64065	-524.45416	122.96638	-17.50678
365	3.033				139.07365	232.19923	1380.93469	-759.77734	266.73666	1292.89380	538.36938	357.53983	-15.36601	69.04431	128.32985	94.29667	-1036.74292	469.42136	85.52843	-549.97913	124.63757	-17.75448
366	3.042				136.50589	230.18687	1377.93970	-761.40381	268.67059	1288.39307	512.74023	359.19629	-15.46641	95.66431	126.91815	95.26581	-1002.52856	469.43896	81.02823	-575.50995	126.21422	-17.85071
367	3.050				134.02994	228.23622	1375.09766	-763.08752	270.62411	1284.00452	487.12421	360.93845	-15.57182	123.72491	125.90105	95.23702	-966.50653	468.59540	76.46433	-601.02686	127.74881	-17.81496
368	3.058				131.69518	226.44716	1372.45044	-764.75604	272.41605	1279.89185	461.51721	362.75162	-15.76637	153.39722	125.25833	94.14227	-928.76758	466.81512	72.17978	-626.52588	129.40125	-17.79477
369	3.067				129.52281	224.91457	1370.05383	-766.36499	273.92065	1276.17053	435.91409	364.61407	-16.05139	184.79144	124.94661	91.96818	-889.51630	464.10846	68.65365	-652.03998	131.21776	-17.87050
370	3.075				127.51025	223.72513	1367.96729	-767.87933	275.06592	1272.92371	410.31250	366.52481	-16.34455	217.90839	124.91670	88.83704	-849.28662	460.66550	66.52147	-677.62299	133.10953	-17.94523
371	3.083				125.64343	222.94347	1366.24573	-769.26086	275.80759	1270.22461	384.69177	368.48615	-16.55797	252.66492	125.05082	85.00740	-808.98389	456.75766	66.34795	-703.32294	135.05391	-17.93119
372	3.092				123.92346	222.60123	1364.93799	-770.46991	276.12949	1268.14331	359.02234	370.46387	-16.68128	288.94141	125.20477	80.76555	-769.58429	452.54071	68.22559	-729.18793	137.09732	-17.87042
373	3.100				122.38892	222.69115	1364.08960	-771.48004	276.06866	1266.73193	333.32294	372.41498	-16.76519	326.61987	125.35630	76.35016	-731.66388	447.90680	71.47916	-755.20789	139.21611	-17.81102
374	3.108				121.11101	223.17023	1363.74048	-772.29095	275.71460	1266.00830	307.63330	374.32281	-16.85356	365.60260	125.62542	71.92670	-695.13501	442.56091	74.88435	-781.28894	141.34402	-17.74710
375	3.117				120.16793	223.97917	1363.91980	-772.92426	275.17285	1265.95496	281.90891	376.20966	-16.94303	405.81232	126.12201	67.57159	-659.42804	436.25217	77.40126	-807.37219	143.42001	-17.65730
376	3.125				119.62067	225.06390	1364.63562	-773.40582	274.52606	1266.53662	256.02811	378.14899	-16.96235	447.18921	126.91232	63.29360	-623.96887	428.91119	78.70542	-833.47052	145.40523	-17.53787
377	3.133				119.50038	226.37886	1365.87012	-773.75055	273.81912	1267.71790	229.92709	380.18286	-16.84696	489.62592	128.16577	59.07069	-588.53448	420.69434	79.01426	-859.58484	147.32910	-17.42572
378	3.142				119.80575	227.87804	1367.58423	-773.95679	273.06744	1269.47363	203.66553	382.24277	-16.63932	532.83386	130.07947	54.88634	-553.21545	411.97168	78.64527	-885.72498	149.21249	-17.31359
379	3.150				120.50693	229.50888	1369.72437	-774.01233	272.27017	1271.78955	177.34357	384.23737	-16.41951	576.36322	132.60732	50.72560	-518.11163	403.22632	77.84750	-911.93060	151.02110	-17.10508
380	3.158				121.55183	231.21729	1372.22534	-773.90485	271.41855	1274.65686	150.99762	386.16956	-16.19396	619.85004	135.44370	46.55553	-483.13403	394.95523	76.84729	-938.19202	152.77434	-16.74076
381	3.167				122.87144	232.95786	1375.00537	-773.62830	270.49976	1278.05981	124.60874	388.10229	-15.94174	663.21130	138.11967	42.50745	-448.16785	387.58685	75.87865	-964.46960	154.56429	-16.29416
382	3.175				124.38949	234.69882	1377.96753	-773.18494	269.50296	1281.95996	98.18078	390.03854	-15.70185	706.60260	139.93205	39.20851	-413.43393	381.37570	75.13901	-990.78796	156.44353	-15.91320
383	3.183				126.03484	236.41953	1381.01147	-772.58521	268.42831	1286.27856	71.78226	391.96469	-15.48010	750.08997	140.02635	37.75160	-379.70715	376.31137	74.57672	-1017.24323	158.32114	-15.66704
384	3.192				127.74631	238.10120	1384.04529	-771.84766	267.28723	1290.88354	45.58547	394.01544	-15.05831	792.93262	137.91061	38.95527	-348.26190	372.17419	73.57244	-1043.83667	160.02158	-15.42692
385	3.200				129.47021	239.71800	1386.98999	-770.99890	266.08670	1295.58533	19.91981	396.38776	-14.02718	832.87671	134.04504	42.29626	-320.58627	368.80807	70.97570	-1070.25037	161.45755	-14.80180
386	3.208				131.15877	241.24045	1389.77246	-770.07465	264.81519	1300.14880	-4.78544	399.12161	-12.03562	866.38263	129.71751	45.61844	-297.91241	366.36591	65.68175	-1095.92090	162.63260	-13.19268
387	3.217				132.77078	242.65112	1392.31384	-769.11890	263.45029	1304.32471	-28.15813	402.15991	-8.94961	890.03363	126.02927	46.35359	-280.72488	365.24695	57.25724	-1120.28003	163.52701	-10.13842
388	3.225				134.27620	243.95370	1394.52344	-768.17780	261.98166	1307.89026	-49.97189	405.50690	-4.80718	902.28784	123.17181	43.25687	-268.68839	365.77747	46.13298	-1142.82849	164.05096	-5.66226
389	3.233				135.66388	245.16133	1396.31079	-767.28253	260.43216	1310.68298	-70.13578	409.25903	0.43904	904.26758	120.93329	36.86166	-261.14441	367.98215	33.40626	-1163.23950	164.06287	-0.15728
390	3.242				136.94554	246.27809	1397.60303	-766.43152	258.87552	1312.63440	-88.56501	413.66788	7.32610	898.70599	119.40869	28.55719	-257.65982	371.59027	20.57162	-1181.52539	163.51665	6.00409
391	3.250				138.14987	247.29196	1398.35864	-765.59222	257.44077	1313.79175	-104.74314	419.06741	17.00259	887.87451	118.75951	19.71878	-258.20142	376.02359	9.36848	-1197.99756	162.61462	12.76466
392	3.258				139.30907	248.18030	1398.56763	-764.71936	256.27469	1314.28625	-117.12600	425.48328	30.63908	872.56244	118.88237	11.49669	-263.01712	380.37030	1.42911	-1213.02356	161.69308	20.53414
393	3.267				140.44220	248.91936	1398.24438	-763.77313	255.49046	1314.25964	-123.33782	432.31946	48.31282	852.84814	119.72075	4.84158	-272.60489	383.72842	-2.65814	-1226.63037	160.93063	30.02340
394	3.275				141.54150	249.49150	1397.41980	-762.73602	255.15355	1313.81775	-121.72579	438.53323	68.22062	829.36066	121.33461	0.35048	-287.69696	385.83447	-3.91136	-1238.10095	160.21185	41.60436
395	3.283				142.56596	249.89720	1396.14026	-761.62494	255.27582	1313.02014	-112.88886	443.22913	87.18934	803.59802	123.51947	-2.05647	-308.39105	387.20807	-4.01130	-1246.05957	159.31895	54.68801
396	3.292				143.44293	250.17744	1394.46875	-760.49506	255.78563	1311.87366	-99.31043	446.12601	102.40313	777.17126	125.81010	-3.04338	-333.13037	388.54199	-4.01863	-1249.12231	158.15781	67.81276
397	3.300				144.07715	250.42685	1392.48438	-759.43939	256.52658	1310.35535	-83.49311	447.46307	112.90942	750.99316	127.89162	-3.31068	-359.48248	390.13220	-4.21980	-1246.48145	156.58974	79.34995
398	3.308				144.36758	250.77776	1390.27795	-758.57928	257.30475	1308.46729	-66.61869	447.62924	119.69247	725.23425	129.76315	-3.33650	-385.79102	391.91486	-4.58272	-1237.99133	154.15358	88.12653
399	3.317				144.22704	251.36649	1387.94495	-758.04132	257.92859	1306.26013	-48.58706	446.94662	124.58376	699.73901	131.56152	-3.45209	-411.57806	393.74725	-5.03565	-1223.87988	150.29552	93.60737
400	3.325				143.59796	252.30179	1385.58020	-757.92731	258.22577	1303.80005	-28.72636	445.64175	129.12820	674.32715	133.40439	-3.81498	-436.98834	395.56354	-5.52696	-1204.47534	144.92570	95.76595
401	3.333				142.46681	253.63632	1383.26526	-758.28796	258.06873	1301.13062	-6.47858	443.89746	134.11305	648.90216	135.34116	-4.34815	-462.27887	397.39874	-5.99725	-1180.22461	138.57669	94.88332
402	3.342				140.87453	255.34676	1381.05286	-759.10986	257.40799	1298.26770	18.19996	441.86365	139.64500	623.45837	137.34448	-4.83357	-487.59235	399.29584	-6.39540	-1151.78577	131.99850	91.46588
403	3.350				138.90929	257.34055	1378.95813	-760.31757	256.29129	1295.22241	44.89300	439.60684	145.38350	598.03503	139.35645	-5.09616	-512.96545	401.22876	-6.70836	-1119.88708	125.69346	86.24012
404	3.358				136.68494	259.48392	1376.97046	-761.78699	254.85956	1292.03259	73.09573	437.11670	150.73630	572.65479	141.34341	-5.13425	-538.39136	403.17194	-6.92912	-1085.08813	119.84351	80.03880
405	3.367				134.33264	261.62805	1375.07910	-763.36963	253.32028	1288.78162	102.48830	434.39706	155.01747	547.29333	143.30005	-5.09741	-563.85742	405.17163	-7.02708	-1047.77734	114.52463	73.63892
406	3.375				132.00644	263.62817	1373.29993	-764.92407	251.89337	1285.59546	132.90976	431.56506	157.65714	521.91785	145.23401	-5.15009	-589.34949	407.22937	-7.01601	-1008.35852	109.85553	67.67955
407	3.383				129.86890	265.35831	1371.68872	-766.34613	250.74474	1282.62268	164.20322	428.82739	158.42526	496.51660	147.14990	-5.35161	-614.83484	409.19009	-7.01727	-967.28784	106.02364	62.58610
408	3.392				128.04092	266.70392	1370.33752	-767.58649	249.95511	1280.01013	196.24335	426.23254	157.39552	471.06024	149.03705	-5.63546	-640.30408	410.91467	-7.13206	-925.05304	103.20536	58.53483
409	3.400				126.54973	267.53754	1369.34741	-768.64972	249.53738	1277.88147	229.13010	423.47366	154.68126	445.49792	150.89130	-5.89420	-665.81433	412.45212	-7.31702	-882.28107	101.39383	55.57844
410	3.408				125.33075	267.74506	1368.79419	-769.56903	249.46004	1276.32312	263.12650	420.18729	150.53236	419.81625	152.72426	-6.08082	-691.44025	413.94061	-7.45617	-839.67328	100.37059	53.82877
411	3.417				124.28853	267.30286	1368.71155	-770.37073	249.65588	1275.37720	298.32745	416.41132	145.68576	394.05994	154.52994	-6.22130	-717.21606	415.49091	-7.45608	-797.71460	99.89557	53.49100
412	3.425				123.35622	266.30261	1369.09888	-771.05505	250.03802	1275.04688	334.57635	412.47122	141.05084	368.29810	156.28320	-6.35361	-743.13904	417.17432	-7.30284	-756.57458	99.87140	54.62998
413	3.433				122.51758	264.89883	1369.93823	-771.60315	250.52811	1275.31226	371.67645	408.56293	136.97943	342.56030	157.96558	-6.46940	-769.19678	419.02032	-7.06875	-716.27057	100.40160	56.80214
414	3.442				121.80456	263.24405	1371.20886	-771.99866	251.07040	1276.15356	409.49976	404.68304	133.13914	316.78394	159.57843	-6.50745	-795.37567	421.00418	-6.81478	-676.74329	101.76929	59.03859
415	3.450				121.28114	261.45447	1372.89343	-772.24414	251.62741	1277.56665	447.93359	400.74026	128.91835	290.83215	161.18988	-6.40976	-821.64624	423.03021	-6.54226	-637.82202	104.19244	60.41497
416	3.458				121.01829	259.60428	1374.97839	-772.35376	252.17984	1279.56604	486.79272	396.54233	123.81277	264.58801	162.93224	-6.17739	-847.94550	424.93713	-6.27513	-599.30579	107.53755	60.62413
417	3.467				121.07193	257.71692	1377.44299	-772.33270	252.73102	1282.17163	525.74622	391.80420	117.66213	238.07996	164.86317	-5.86182	-874.20441	426.60132	-6.07906	-561.07629	111.39501	59.92092
418	3.475				121.46913	255.75589	1380.23584	-772.16748	253.29956	1285.38464	564.36938	386.24121	110.64965	211.48486	166.89673	-5.52271	-900.41730	428.09924	-5.94680	-523.09875	115.37372	58.67539
419	3.483				122.19888	253.65738	1383.26074	-771.83221	253.90552	1289.16699	602.36786	379.60443	103.01826	184.95728	168.91171	-5.20707	-926.65680	429.66315	-5.78658	-485.42169	119.24477	57.11774
420	3.492				123.21391	251.38914	1386.39490	-771.30139	254.56113	1293.43457	639.84839	371.71628	94.76954	158.51563	170.83969	-4.94645	-952.98993	431.43488	-5.56467	-448.28149	122.92599	55.34584
421	3.500				124.45025	248.97345	1389.52319	-770.56543	255.26935	1298.06104	677.30945	362.67429	85.70842	132.14001	172.63727	-4.74370	-979.40704	433.39902	-5.34423	-412.20581	126.45559	53.31535
422	3.508				125.85081	246.46690	1392.56213	-769.64453	256.03162	1302.88245	715.10010	353.08319	75.86156	105.92346	174.25519	-4.55897	-1005.82831	435.51282	-5.14328	-378.04797	129.84760	50.82364
423	3.517				127.37714	243.93610	1395.45947	-768.58911	256.86057	1307.70313	752.71399	344.01083	65.87151	80.10913	175.66669	-4.31470	-1032.00928	437.78043	-4.73864	-346.99707	132.73878	47.62315
424	3.525				129.00372	241.44649	1398.17627	-767.46637	257.78348	1312.30774	788.45453	336.61057	56.89504	55.05664	176.89725	-3.91983	-1057.41577	440.23578	-3.57576	-320.38989	134.39449	43.44553
425	3.533				130.69879	239.05115	1400.66199	-766.34406	258.82410	1316.47546	819.56641	331.55399	49.80557	31.16565	178.00970	-3.34002	-1081.40356	442.86792	-1.00993	-299.16418	134.40276	37.88446
426	3.542				132.41422	236.77972	1402.84070	-765.27661	259.96786	1320.00061	842.92273	328.62729	44.17413	8.71191	179.04370	-2.67959	-1103.53052	445.61191	3.21860	-283.45313	133.07364	30.55104
427	3.550				134.09857	234.64551	1404.61658	-764.29669	261.13220	1322.72119	856.25214	326.95328	38.16521	-12.33984	179.92470	-2.10735	-1123.60571	448.47162	8.82615	-272.91968	130.90891	21.52958
428	3.558				135.71214	232.66182	1405.89014	-763.40918	262.16614	1324.55225	859.16907	325.68655	29.83274	-32.37921	180.35576	-1.49559	-1141.58179	451.53818	15.35011	-267.44543	128.10242	11.60131
429	3.567				137.23297	230.84943	1406.58057	-762.57904	262.90784	1325.49670	853.09210	324.53815	18.75964	-51.75159	179.78209	0.06458	-1157.49976	454.84225	22.64315	-267.39905	124.83686	2.00353
430	3.575				138.66217	229.23689	1406.64539	-761.73987	263.26953	1325.63770	840.18054	323.82925	6.61348	-69.88147	177.65540	4.25668	-1171.39868	458.28708	31.13603	-273.38318	121.76397	-5.95487
431	3.583				140.01762	227.85791	1406.09131	-760.84332	263.25641	1325.12878	822.40198	324.06479	-3.80813	-84.81647	173.94537	12.53941	-1183.12207	461.66248	41.59267	-285.78497	119.86070	-11.29677
432	3.592				141.31142	226.74104	1404.96680	-759.89691	262.90060	1324.15857	801.23425	325.33395	-10.43754	-94.11493	169.35498	24.82554	-1192.17725	464.54385	54.26279	-304.26184	119.75496	-13.92918
433	3.600				142.53015	225.89641	1403.34607	-758.95618	262.19955	1322.88794	777.65186	327.21692	-13.29504	-96.36230	164.92557	39.24467	-1197.76465	466.33716	68.14918	-327.38135	121.23763	-14.75047
434	3.608				143.62773	225.30872	1401.31458	-758.10425	261.13098	1321.41931	752.40912	329.25284	-13.99361	-91.74792	161.42288	53.29161	-1198.92993	466.75464	81.23489	-352.98584	123.49292	-14.89567
435	3.617				144.52982	224.92499	1398.95703	-757.43109	259.72159	1319.80432	726.36975	331.25983	-14.06776	-81.43958	159.01251	65.21597	-1194.81531	466.19989	91.46363	-379.21606	125.75835	-15.03298
436	3.625				145.14706	224.63467	1396.34888	-756.99994	258.10934	1318.04358	700.26306	333.24988	-14.14008	-66.76245	157.31326	74.57267	-1184.89795	465.58459	97.70084	-405.19055	127.67835	-15.32319
437	3.633				145.38870	224.27658	1393.55701	-756.81885	256.55692	1316.07458	674.35315	335.23981	-14.29562	-48.84509	155.70012	81.86250	-1169.03784	465.84192	100.11369	-430.82416	129.24182	-15.67770
438	3.642				145.17522	223.68321	1390.64722	-756.86841	255.38734	1313.80151	648.61340	337.14438	-14.58010	-28.57471	153.66937	87.84982	-1147.50562	467.45871	99.74168	-456.29254	130.65276	-16.02238
439	3.650				144.45752	222.72421	1387.68689	-757.15961	254.86736	1311.16101	622.99622	338.83524	-15.06030	-6.58398	151.04135	93.09087	-1121.09863	470.18018	97.64101	-481.70721	132.15591	-16.38947
440	3.658				143.23904	221.32663	1384.74146	-757.73309	255.12503	1308.14453	597.47333	340.32541	-15.64910	16.75867	147.93765	97.80431	-1090.98877	473.13708	94.36620	-507.08954	133.82268	-16.79823
441	3.667	1318.67932	215.93904	1406.46997	141.58289	219.48463	1381.86975	-758.60931	256.13538	1304.78113	571.99902	341.79257	-16.10227	41.30652	144.61185	101.95710	-1058.21338	475.42615	90.08702	-532.45459	135.55447	-17.17908
442	3.675	1319.10254	215.85939	1405.36438	139.59790	217.26859	1379.11328	-759.76141	257.75021	1301.13892	546.51593	343.37717	-16.26115	67.06018	141.29857	105.37622	-1023.34680	476.57269	84.94875	-557.82892	137.27637	-17.46233
443	3.683	1319.47314	215.83817	1404.50281	137.41757	214.82118	1376.48779	-761.11688	259.75040	1297.33496	520.99548	345.09021	-16.20561	94.10986	138.18576	107.79823	-986.61389	476.43805	79.25344	-583.21863	139.01151	-17.66563
444	3.692	1319.74146	215.90947	1404.05750	135.17680	212.31882	1373.99719	-762.57428	261.90103	1293.51794	495.46643	346.91052	-16.14194	122.58997	135.38101	108.94701	-948.11285	474.98749	73.50243	-608.61920	140.78094	-17.83314
445	3.700	1319.87268	216.07401	1404.12415	132.98788	209.92026	1371.65955	-764.03394	263.99072	1289.83960	469.96912	348.81366	-16.21610	152.60132	132.85716	108.68309	-907.91730	472.31931	68.39513	-634.04370	142.55530	-17.95745
446	3.708	1319.85925	216.31349	1404.75220	130.92676	207.75121	1369.52271	-765.42328	265.85080	1286.43958	444.49158	350.72144	-16.44819	184.13196	130.51297	107.08778	-866.23114	468.69724	64.68606	-659.50806	144.34427	-18.02325
447	3.717	1319.72485	216.62267	1405.96350	129.03267	205.91336	1367.66321	-766.70111	267.35840	1283.44275	418.99310	352.56000	-16.77407	217.07129	128.23233	104.41180	-823.67432	464.39313	63.03850	-685.01288	146.22423	-18.03440
448	3.725	1319.52930	217.02969	1407.75183	127.31693	204.48593	1366.17114	-767.84625	268.43945	1280.95667	393.45935	354.35956	-17.09264	251.29138	125.83116	100.97566	-781.34100	459.54950	63.93305	-710.58429	148.22261	-17.98680
449	3.733	1319.36011	217.57184	1410.06750	125.77859	203.52007	1365.13232	-768.83850	269.08514	1279.06543	367.89429	356.20166	-17.30855	286.70642	123.09555	97.06485	-740.39331	454.16275	67.23522	-736.28137	150.27823	-17.90435
450	3.742	1319.28955	218.24590	1412.79761	124.42219	203.02817	1364.61206	-769.65057	269.35498	1277.82483	342.28796	358.11673	-17.38832	323.31110	119.95998	92.84393	-701.51251	448.07391	71.74488	-762.13501	152.33658	-17.83854
451	3.750	1319.32947	218.99083	1415.77478	123.27515	202.97614	1364.64917	-770.26135	269.34521	1277.26111	316.61859	360.09317	-17.35971	361.16516	116.57723	88.35192	-664.64386	441.03149	75.79270	-788.15063	154.35950	-17.77310
452	3.758	1319.43262	219.71709	1418.81763	122.39857	203.29810	1365.25464	-770.66943	269.15491	1277.37012	290.83868	362.11594	-17.24618	400.28119	113.24388	83.55479	-629.17065	432.95142	78.46076	-814.32794	156.26396	-17.63394
453	3.767	1319.53259	220.34581	1421.77612	121.88107	203.92426	1366.41724	-770.88782	268.87207	1278.12036	264.86563	364.16699	-17.05129	440.54630	110.28751	78.41207	-594.38257	424.10638	79.80762	-840.59186	158.01837	-17.41100
454	3.775	1319.57678	220.82813	1424.54871	121.81615	204.79544	1368.10950	-770.93298	268.56094	1279.46460	238.66467	366.21799	-16.81128	481.74298	107.93126	72.94837	-559.88434	414.90387	80.08767	-866.77966	159.75269	-17.16138
455	3.783	1319.53796	221.14517	1427.07751	122.26988	205.86183	1370.29419	-770.82336	268.24475	1281.35449	212.31906	368.24771	-16.58080	523.55194	106.24689	67.26772	-525.67584	405.51990	79.30907	-892.79431	161.60291	-16.89888
456	3.792	1319.41064	221.29936	1429.33301	123.25139	207.07632	1372.92151	-770.57648	267.90717	1283.74976	185.95978	370.25974	-16.35466	565.53900	105.21582	61.48031	-491.95358	395.98676	77.51215	-918.75000	163.51772	-16.56647
457	3.800	1319.20447	221.30487	1431.30042	124.70639	208.38715	1375.91748	-770.20209	267.51468	1286.61523	159.64108	372.24689	-16.09580	607.28094	104.73488	55.64736	-458.85217	386.62616	75.09900	-944.88855	165.36606	-16.12892
458	3.808	1318.93628	221.18040	1432.96960	126.53439	209.73900	1379.17419	-769.69983	267.03503	1289.90747	133.31052	374.18338	-15.82615	648.63831	104.53748	49.86330	-426.37628	378.06940	72.70221	-971.33984	167.17230	-15.66282
459	3.817	1318.62561	220.94499	1434.33008	128.61237	211.08699	1382.55688	-769.06769	266.44260	1293.56042	106.90943	376.07458	-15.59061	689.90869	104.15749	44.45856	-394.57977	370.81351	70.72039	-998.01178	169.09503	-15.33204
460	3.825	1318.29126	220.61626	1435.36865	130.81897	212.40584	1385.92688	-768.31342	265.72018	1297.47388	80.50977	377.98801	-15.32160	731.56909	103.02649	40.15807	-363.82361	365.00189	68.98547	-1024.74011	171.12610	-15.19858
461	3.833	1317.95117	220.21011	1436.07007	133.05484	213.68073	1389.17297	-767.46149	264.85773	1301.50647	54.35943	380.04620	-14.77249	773.52258	100.68533	37.88837	-334.97186	360.60605	66.78405	-1051.38452	172.93512	-14.99131
462	3.842	1317.62146	219.74110	1436.41724	135.24428	214.89665	1392.21899	-766.55750	263.85229	1305.47595	28.82034	382.35785	-13.60091	814.17920	97.06797	38.01742	-309.33560	357.65912	63.13412	-1077.64490	174.16251	-14.13533
463	3.850	1317.31763	219.22296	1436.39246	137.31895	216.03972	1394.99963	-765.66913	262.71417	1309.17566	4.27514	384.96881	-11.53754	850.28247	92.69165	39.49851	-288.19183	356.32410	57.18343	-1102.94141	174.82632	-12.06693
464	3.858	1317.05444	218.66914	1435.97729	139.20584	217.09955	1397.43494	-764.87445	261.47427	1312.40613	-18.95991	387.90775	-8.50788	878.07520	88.38277	40.02179	-272.20398	356.77100	48.59362	-1126.58191	175.24852	-8.51986
465	3.867	1316.84680	218.09311	1435.15271	140.83554	218.06596	1399.43176	-764.23389	260.18759	1315.00793	-40.71629	391.20084	-4.57843	895.05151	84.64151	37.49226	-261.29056	358.96991	37.74242	-1148.08679	175.56268	-3.60841
466	3.875	1316.70996	217.50854	1433.89795	142.16313	218.92297	1400.90466	-763.75989	258.92236	1316.88208	-61.00803	394.90601	0.35034	901.01453	81.43715	31.44167	-254.97675	362.58170	25.68190	-1167.43201	175.54872	2.30825
467	3.883	1316.66064	216.92946	1432.18970	143.18510	219.64734	1401.79846	-763.40692	257.74380	1317.99805	-79.87107	399.29776	6.95386	897.78571	78.60583	22.99691	-252.86990	366.99268	13.97687	-1184.97705	175.02069	8.93136
468	3.892	1316.71643	216.37012	1430.00061	143.94293	220.21597	1402.09985	-763.09088	256.71350	1318.38989	-96.81834	404.81494	16.53504	887.82190	76.20045	13.91846	-254.96109	371.36563	4.46478	-1201.15308	174.18045	16.32064
469	3.900	1316.89648	215.84477	1427.29944	144.50758	220.60995	1401.83032	-762.72314	255.89819	1318.14050	-110.18101	411.46872	30.32834	872.89954	74.60954	5.92396	-261.69403	374.83633	-1.45337	-1216.02209	173.45702	24.98952
470	3.908	1317.22009	215.36710	1424.05481	144.94768	220.81354	1401.03210	-762.23688	255.37086	1317.35571	-117.39689	418.42285	48.31916	853.87964	74.38589	0.32874	-273.84830	377.05457	-3.86833	-1228.85400	173.04022	35.56369
471	3.917	1317.70361	214.94926	1420.24316	145.29793	220.82076	1399.76050	-761.60248	255.19370	1316.14307	-116.74928	424.44843	68.52268	831.37445	75.64285	-2.50833	-291.90155	378.46732	-4.29794	-1238.20239	172.77338	48.02501
472	3.925	1318.35547	214.60072	1415.86499	145.54430	220.65211	1398.08228	-760.84290	255.38211	1314.59314	-108.92789	428.71124	87.59624	806.41583	77.78715	-3.38104	-314.98489	379.78619	-4.26861	-1242.56665	172.39734	61.29073
473	3.933	1319.16858	214.32707	1410.96704	145.62891	220.37096	1396.06970	-760.03943	255.87708	1312.76685	-96.46650	431.01895	102.60822	780.34045	80.07327	-3.46847	-340.88635	381.33322	-4.45168	-1241.03052	171.55786	73.67524
474	3.942	1320.11365	214.13019	1405.66443	145.46896	220.08595	1393.79626	-759.31732	256.55194	1310.69812	-81.75791	431.56567	112.60199	754.15259	82.13328	-3.49576	-367.46033	383.03409	-4.91064	-1233.40784	169.72115	83.64053
475	3.950	1321.13623	214.01062	1400.14941	144.98143	219.93251	1391.33813	-758.81653	257.23761	1308.40698	-65.84449	430.70953	118.69592	728.26587	83.95535	-3.67279	-393.67926	384.77039	-5.47021	-1219.98376	166.38693	90.19622
476	3.958	1322.16504	213.97176	1394.66809	144.10599	220.03862	1388.77637	-758.66016	257.74200	1305.90894	-48.59534	428.89667	122.90154	702.68579	85.67473	-4.01354	-419.45212	386.52057	-5.94092	-1201.22461	161.40204	93.02934
477	3.967	1323.12805	214.02161	1389.46716	142.82109	220.48950	1386.19214	-758.92889	257.87546	1303.20984	-29.38786	426.51721	126.86382	677.25085	87.41864	-4.48506	-445.00818	388.29099	-6.28529	-1177.69702	155.08621	92.45525
478	3.975	1323.96973	214.16980	1384.73889	141.14885	221.30339	1383.65515	-759.64465	257.49374	1300.29871	-7.69083	423.74939	131.33229	651.82526	89.23431	-4.97644	-470.52191	390.09595	-6.59708	-1150.08240	148.07939	89.17110
479	3.983	1324.65759	214.42288	1380.59521	139.14838	222.42961	1381.21533	-760.76355	256.53967	1297.15698	16.56641	420.58188	136.29927	626.36407	91.12794	-5.32021	-496.05081	391.93283	-6.94454	-1119.06860	141.01178	83.99062
480	3.992	1325.18042	214.78206	1377.07410	136.90254	223.77147	1378.90100	-762.18213	255.06613	1293.78918	42.97677	416.93121	141.36139	600.88586	93.09765	-5.42553	-521.60150	393.74042	-7.29126	-1085.18188	134.25835	77.72130
481	4.000	1325.54163	215.24362	1374.16321	134.50998	225.21945	1376.72510	-763.76062	253.22873	1290.25256	70.97500	412.75394	146.00722	575.43237	95.08900	-5.36848	-547.15918	395.50357	-7.55046	-1048.76917	127.95068	71.13613
482	4.008	1325.75134	215.80058	1371.82361	132.08900	226.67101	1374.69702	-765.36530	251.24103	1286.66846	100.15852	408.13153	149.72874	550.01563	97.00965	-5.32560	-572.68866	397.30923	-7.67502	-1010.13928	122.16146	64.93224
483	4.017	1325.82312	216.44421	1370.00684	129.78014	228.03168	1372.83191	-766.90802	249.31938	1283.21167	130.35037	403.21097	151.98122	524.59637	98.83870	-5.42987	-598.15424	399.18542	-7.69757	-969.71277	116.99152	59.68542
484	4.025	1325.76965	217.16522	1368.66455	127.72112	229.21478	1371.15796	-768.35535	247.65324	1280.08203	161.46741	398.06903	152.23524	499.12390	100.63694	-5.68079	-623.55212	401.03574	-7.68823	-928.11963	112.49507	55.82369
485	4.033	1325.60291	217.95430	1367.75220	125.98869	230.13011	1369.71899	-769.70984	246.39339	1277.46106	193.40973	392.66495	150.22887	473.57095	102.44527	-5.96400	-648.95850	402.80014	-7.68256	-886.22522	108.65091	53.62552
486	4.042	1325.33362	218.80246	1367.22961	124.55199	230.65846	1368.57324	-770.98206	245.63017	1275.47119	226.11771	386.88208	146.17186	447.92828	104.26811	-6.17542	-674.51172	404.52020	-7.67118	-844.98553	105.42004	53.27936
487	4.050	1324.97156	219.70096	1367.05994	123.30273	230.68008	1367.78174	-772.17090	245.36157	1274.15393	259.65787	380.66803	140.73796	422.21692	106.11250	-6.31878	-700.27722	406.23279	-7.64247	-805.10693	102.77621	54.84419
488	4.058	1324.52576	220.64128	1367.20801	122.14964	230.15944	1367.39819	-773.26343	245.47862	1273.49280	294.13303	374.16382	134.86073	396.50403	107.97926	-6.47235	-726.18799	407.95038	-7.58931	-766.79352	100.75565	57.92929
489	4.067	1324.00549	221.61504	1367.63953	121.08449	229.17455	1367.46509	-774.24146	245.79599	1273.46265	329.54712	367.61990	129.35930	370.85248	109.85869	-6.70201	-752.15216	409.72409	-7.48315	-729.81403	99.54533	61.51234
490	4.075	1323.41943	222.61388	1368.32043	120.17525	227.86058	1368.00964	-775.07904	246.12975	1274.05396	365.81549	361.21176	124.57751	345.24933	111.72308	-6.98563	-778.14532	411.63440	-7.28629	-693.74194	99.39342	64.42300
491	4.083	1322.77673	223.62949	1369.21619	119.51763	226.33743	1369.03821	-775.74402	246.37852	1275.26135	402.84195	354.96677	120.31224	319.58490	113.52971	-7.19282	-804.17743	413.71069	-6.99721	-658.17590	100.33284	66.04073
492	4.092	1322.08643	224.65347	1370.29224	119.18881	224.67371	1370.53662	-776.21381	246.54973	1277.07239	440.53412	348.75262	116.03927	293.70227	115.29742	-7.18619	-830.24689	415.84711	-6.67551	-622.88177	102.05698	66.41822
493	4.100	1321.35767	225.67751	1371.51379	119.22703	222.89912	1372.47217	-776.48688	246.71373	1279.47473	478.75433	342.31915	111.21414	267.51227	117.11229	-6.94756	-856.34857	417.83173	-6.41101	-587.74390	104.09450	65.90570
494	4.108	1320.59973	226.69319	1372.84595	119.63104	221.03717	1374.79761	-776.57813	246.93074	1282.46240	517.28186	335.45184	105.47379	241.07520	119.00822	-6.57259	-882.47052	419.52612	-6.25240	-552.57971	106.05307	64.85889
495	4.117	1319.82166	227.69211	1374.25366	120.36389	219.12178	1377.45410	-776.50256	247.22171	1286.01379	555.91174	328.06598	98.67119	214.53864	120.95760	-6.17982	-908.60358	421.02942	-6.16143	-517.15015	107.69431	63.60658
496	4.125	1319.03284	228.66588	1375.70190	121.35822	217.19789	1380.36707	-776.26636	247.59013	1290.06616	594.71326	320.17798	90.82545	188.00543	122.94758	-5.85537	-934.80206	422.60028	-6.05049	-481.41223	108.91384	62.43745
497	4.133	1318.24231	229.60608	1377.15552	122.53026	215.31924	1383.44446	-775.87311	248.04063	1294.51868	634.15137	311.94141	82.16533	161.48987	124.94434	-5.63088	-961.15265	424.38318	-5.88226	-445.73199	109.73062	61.51781
498	4.142	1317.45935	230.50430	1378.57983	123.80428	213.53870	1386.58984	-775.33807	248.58173	1299.24512	674.70282	303.77362	73.24559	134.97229	126.86028	-5.47555	-987.63562	426.30487	-5.70586	-410.92358	110.19350	60.81175
499	4.150	1316.69312	231.35217	1379.93958	125.12880	211.89496	1389.72546	-774.69366	249.22771	1304.09619	716.07312	296.37390	64.87914	108.51233	128.60666	-5.32111	-1014.05048	428.28214	-5.51123	-378.17883	110.17725	60.02717
500	4.158	1315.95276	232.14134	1381.19995	126.46936	210.40865	1392.80139	-773.98456	249.99229	1308.90137	756.56665	290.46500	57.77426	82.35486	130.12546	-5.08670	-1040.01880	430.40405	-4.98361	-348.84973	109.31831	58.60651
501	4.167	1315.24744	232.86359	1382.32666	127.79282	209.08200	1395.77625	-773.25830	250.87462	1313.46985	793.18323	286.39941	52.11819	56.90186	131.41153	-4.68659	-1065.02417	432.80740	-3.47360	-323.97705	107.35959	55.76548
502	4.175	1314.58618	233.51074	1383.28503	129.06114	207.89957	1398.58594	-772.55231	251.84485	1317.59119	822.60059	284.00793	47.42946	32.57391	132.53880	-4.07877	-1088.54199	435.48999	-0.37427	-303.98279	104.39889	50.75161
503	4.183	1313.97815	234.07475	1384.04126	130.23477	206.83856	1401.13098	-771.88428	252.82408	1321.06213	842.52600	282.83841	42.71109	9.68994	133.59344	-3.35474	-1110.16260	438.34167	4.40793	-288.86267	100.52239	43.34324
504	4.192	1313.43237	234.54753	1384.56079	131.28255	205.88353	1403.29199	-771.25397	253.68158	1323.73755	852.59485	282.45728	36.73854	-11.65649	134.54007	-2.73597	-1129.58521	441.28189	10.43336	-278.42688	95.61457	34.01200
505	4.200	1312.95801	234.92068	1384.80884	132.19354	205.03073	1404.95935	-770.64191	254.28464	1325.57141	854.19104	282.53989	28.60157	-31.75043	135.14914	-2.32412	-1146.65991	444.36319	17.23741	-272.45313	89.83006	23.54085
506	4.208	1312.56458	235.18509	1384.74841	132.98360	204.28349	1406.05725	-770.01465	254.56200	1326.62378	849.20239	282.96042	18.49019	-51.13147	134.95158	-1.61449	-1161.50684	447.72964	24.86492	-270.94885	83.81570	12.74418
507	4.217	1312.26233	235.33034	1384.33923	133.69112	203.64743	1406.55286	-769.34125	254.50671	1327.01355	838.77979	283.89893	7.87613	-69.83386	133.28279	0.84073	-1174.40796	451.37708	33.94604	-274.26984	78.34557	2.59659
508	4.225	1312.06165	235.34416	1383.53674	134.36121	203.12349	1406.44971	-768.60632	254.12863	1326.84558	823.30389	285.62369	-1.39122	-86.52313	129.66092	6.93975	-1185.48267	454.91116	45.14994	-282.93152	74.11117	-5.72410
509	4.233	1311.97412	235.21255	1382.29163	135.02490	202.70099	1405.77698	-767.82782	253.41971	1326.18933	803.28479	288.05942	-8.13107	-98.74463	124.27863	17.65963	-1194.48364	457.54028	58.31820	-297.24139	71.73498	-11.31369
510	4.242	1312.01099	234.92111	1380.55408	135.68144	202.36662	1404.57605	-767.07306	252.36168	1325.11206	779.88995	290.67661	-12.14907	-104.40100	118.06836	31.99612	-1200.71362	458.44736	72.15204	-316.86292	71.43839	-14.16516
511	4.250	1312.18213	234.45886	1378.28333	136.28911	202.11359	1402.88953	-766.44385	250.96561	1323.70276	754.58167	292.90802	-14.03866	-102.99268	112.25524	47.38829	-1203.12183	457.37338	84.83231	-340.52356	72.71582	-15.13361
512	4.258	1312.49329	233.82513	1375.46545	136.77164	201.92410	1400.76099	-766.04291	249.30334	1322.05090	728.51331	294.64206	-14.73345	-95.46606	107.74063	61.25189	-1200.74829	454.83612	94.84859	-366.32843	74.67156	-15.25889
513	4.267	1312.94153	233.03964	1372.13843	137.03712	201.74149	1398.24670	-765.93201	247.50903	1320.19580	702.31073	296.18445	-14.95135	-83.20532	104.72234	72.23299	-1193.08301	451.78131	101.46201	-392.65613	76.61635	-15.25213
514	4.275	1313.51221	232.15294	1368.41797	136.99493	201.46112	1395.42920	-766.09625	245.77199	1318.08972	676.20502	297.80490	-15.01280	-67.34460	102.75374	80.39012	-1180.01929	449.08850	104.78999	-418.74542	78.30440	-15.43313
515	4.283	1314.17786	231.25015	1364.50598	136.57076	200.95200	1392.41211	-766.47095	244.31754	1315.63135	650.23853	299.48767	-15.08045	-48.70313	101.10975	86.58521	-1161.77734	447.25916	105.54106	-444.51538	79.81728	-15.84375
516	4.292	1314.90320	230.43683	1360.65637	135.72449	200.10176	1389.29639	-767.01508	243.35757	1312.74255	624.38629	301.07516	-15.29721	-27.92029	99.18362	91.76107	-1138.90430	446.39453	104.60224	-470.10687	81.29066	-16.36726
517	4.300	1315.65100	229.80005	1357.10144	134.46194	198.85530	1386.15503	-767.73468	243.03238	1309.40283	598.60974	302.51624	-15.70049	-5.51556	96.71157	96.52000	-1112.15186	446.31836	102.68731	-495.63184	82.71748	-16.82170
518	4.308	1316.37866	229.37009	1353.99548	132.83472	197.23122	1383.02808	-768.64832	243.36841	1305.64172	572.88892	303.90900	-16.18110	18.14655	93.76936	101.04739	-1082.31445	446.52930	100.09692	-521.14807	84.03899	-17.08806
519	4.317	1317.03455	229.12541	1351.41992	130.93169	195.32643	1379.93542	-769.74866	244.26544	1301.54224	547.21729	305.35886	-16.56696	42.89703	90.62440	105.23874	-1050.08521	446.25101	96.77367	-546.68652	85.32731	-17.21481
520	4.325	1317.56445	229.03201	1349.41357	128.85812	193.29538	1376.89807	-770.98480	245.52464	1297.25110	521.57623	306.89465	-16.74691	68.74652	87.59554	108.82962	-1015.90851	444.89667	92.66652	-572.25409	86.74394	-17.33007
521	4.333	1317.92456	229.06854	1347.99585	126.71046	191.30154	1373.95801	-772.27972	246.91103	1292.95801	495.95001	308.50726	-16.76225	95.85425	84.98540	111.46450	-979.94977	442.36383	87.96908	-597.82971	88.37865	-17.48754
522	4.342	1318.08936	229.22536	1347.18213	124.57134	189.48026	1371.17920	-773.57153	248.22446	1288.85388	470.35059	310.20166	-16.78208	124.44604	83.01392	112.81881	-942.26471	438.76642	83.04859	-623.37891	90.19727	-17.66426
523	4.350	1318.05359	229.49649	1346.99219	122.51962	187.93211	1368.63892	-774.82111	249.34396	1285.09668	444.79437	311.98239	-16.94941	154.64685	81.73714	112.76582	-903.00226	434.18042	78.37201	-648.87927	92.11752	-17.84171
524	4.358	1317.83020	229.87354	1347.44189	120.62740	186.73445	1366.42078	-775.97906	250.22769	1281.79980	419.26480	313.82727	-17.25435	186.39069	81.01717	111.44409	-862.51074	428.72696	74.49974	-674.34119	94.06975	-17.99610
525	4.367	1317.44336	230.34605	1348.53040	118.94267	185.95456	1364.60864	-776.97876	250.87361	1279.03845	393.71564	315.70853	-17.56865	219.50562	80.56252	109.18765	-821.38214	422.65997	72.02871	-699.82880	95.97628	-18.05565
526	4.375	1316.91748	230.91002	1350.23853	117.48099	185.63821	1363.27283	-777.76904	251.27414	1276.86157	368.11673	317.59290	-17.78170	253.84998	80.04002	106.38217	-780.39056	416.27698	71.44149	-725.44745	97.78201	-17.97265
527	4.383	1316.27283	231.57251	1352.53369	116.23740	185.77423	1362.45740	-778.33496	251.41132	1275.29639	342.48758	319.44525	-17.88063	289.37195	79.22514	103.32317	-740.25555	409.73737	72.74702	-751.26294	99.51421	-17.79497
528	4.392	1315.52612	232.34166	1355.37781	115.20842	186.28345	1362.17896	-778.68591	251.28433	1274.34766	316.85004	321.28357	-17.90594	326.06958	78.08382	100.14240	-701.35394	402.92719	75.16964	-777.24890	101.27907	-17.60548
529	4.400	1314.69177	233.22246	1358.72876	114.41323	187.05707	1362.43359	-778.83954	250.92537	1274.00305	291.15912	323.17197	-17.88146	363.93451	76.75887	96.81878	-663.57391	395.49777	77.46056	-803.33228	103.19884	-17.43274
530	4.408	1313.78931	234.21945	1362.52625	113.90350	188.00815	1363.20776	-778.81445	250.39030	1274.24609	265.31976	325.15198	-17.80689	402.94342	75.51488	93.23248	-626.46796	387.13644	78.71429	-829.42291	105.30891	-17.27615
531	4.417	1312.85559	235.30449	1366.66748	113.75142	189.09734	1364.48682	-778.62933	249.73795	1275.06750	239.27673	327.21207	-17.66732	443.03113	74.65176	89.23427	-589.64465	377.89618	78.81065	-855.42426	107.54419	-17.17366
532	4.425	1311.94592	236.37805	1371.00317	114.02297	190.32639	1366.25623	-778.30170	249.01480	1276.46729	213.06805	329.29041	-17.44012	484.02576	74.41215	84.73168	-553.02271	368.20352	78.08556	-881.34863	109.79763	-17.13131
533	4.433	1311.11926	237.29402	1375.36670	114.75241	191.71452	1368.49451	-777.84113	248.25313	1278.44507	186.77570	331.30286	-17.14199	525.61969	74.90195	79.74327	-516.75122	358.53183	76.82941	-907.35590	111.95943	-17.07566
534	4.442	1310.42432	237.92363	1379.60962	115.92797	193.27509	1371.16516	-777.24188	247.47627	1280.98926	160.44351	333.20920	-16.85208	567.42041	76.04541	74.34315	-481.00278	349.17676	75.19277	-933.57690	113.95671	-16.94703
535	4.450	1309.89343	238.19409	1383.61865	117.49504	194.99835	1374.20496	-776.48621	246.70422	1284.06604	134.06714	335.06400	-16.63151	609.10718	77.64340	68.58183	-445.85376	340.32730	73.35765	-960.02087	115.78559	-16.73385
536	4.458	1309.54614	238.09027	1387.31238	119.37251	196.84265	1377.51233	-775.55835	245.95650	1287.60864	107.64127	336.96765	-16.45985	650.63806	79.47205	62.55044	-411.37744	332.20450	71.58553	-986.65967	117.55638	-16.48162
537	4.467	1309.39355	237.63855	1390.63013	121.47022	198.74400	1380.94983	-774.45850	245.24747	1291.51343	81.19003	338.97687	-16.27030	692.34552	81.31098	56.55051	-377.94553	325.08026	70.02115	-1013.44324	119.38764	-16.26529
538	4.475	1309.44360	236.88802	1393.52148	123.70721	200.64111	1384.37549	-773.20972	244.57188	1295.64343	54.79414	341.10403	-15.93653	734.71350	82.93768	51.25102	-346.41730	319.21811	68.40670	-1040.18384	121.15840	-15.99564
539	4.483	1309.70325	235.89624	1395.93958	126.02788	202.48982	1387.67859	-771.86035	243.89087	1299.83179	28.65258	343.36801	-15.18697	777.66626	84.10577	47.64908	-317.97241	314.83276	65.97176	-1066.46301	122.57540	-15.28771
540	4.492	1310.17859	234.72128	1397.84045	128.39636	204.25612	1390.78540	-770.47864	243.14162	1303.88721	3.12173	345.81360	-13.62953	819.62622	84.55688	46.45901	-293.73734	312.12982	61.70213	-1091.76465	123.50941	-13.60295
541	4.500	1310.87170	233.41945	1399.18738	130.76981	205.91057	1393.63379	-769.13684	242.26994	1307.60681	-21.35221	348.48996	-10.94108	857.28723	84.22636	47.09951	-274.46069	311.36734	54.89817	-1115.74829	124.08656	-10.56346
542	4.508	1311.77612	232.04733	1399.95996	133.08191	207.43924	1396.14978	-767.89380	241.26118	1310.79932	-44.38538	351.44907	-7.02660	886.78662	83.43526	47.50130	-260.37427	312.76157	45.57571	-1138.26294	124.42612	-6.18741
543	4.517	1312.87024	230.66698	1400.16479	135.25514	208.84940	1398.24561	-766.78064	240.15738	1313.31824	-65.78892	354.79858	-1.89861	905.49219	82.64547	45.45492	-251.28198	316.27155	34.40858	-1159.12891	124.39481	-0.81772
544	4.525	1314.11414	229.35213	1399.84033	137.22908	210.15564	1399.83618	-765.79272	239.05635	1315.09741	-85.54078	358.75491	4.73197	912.94501	82.13389	40.11650	-246.83575	321.48187	22.48260	-1178.12305	123.74294	5.20155
545	4.533	1315.45337	228.19217	1399.04797	138.98039	211.36365	1400.85925	-764.89105	238.08548	1316.16272	-103.37199	363.65790	13.76622	910.48248	82.13506	32.04625	-246.81274	327.60944	11.24313	-1195.22595	122.44638	11.81822
546	4.542	1316.83521	227.28389	1397.85034	140.52069	212.46538	1401.28674	-764.00952	237.34619	1316.58862	-118.06892	369.75641	26.38382	900.16699	82.94878	22.42194	-251.15540	333.58722	2.44224	-1210.73145	120.81716	19.43159
547	4.550	1318.22864	226.70451	1396.29395	141.88229	213.44322	1401.12476	-763.07214	236.86612	1316.43274	-127.36304	376.75372	43.03091	883.91089	84.66354	12.76854	-260.01224	338.34448	-2.64573	-1224.84692	119.24361	28.83877
548	4.558	1319.63586	226.48891	1394.40540	143.10207	214.27583	1400.40686	-762.02277	236.62125	1315.73328	-129.15045	383.73853	62.50576	863.22955	87.04121	4.82724	-273.93268	341.36749	-4.39021	-1237.02185	117.87675	40.62421
549	4.567	1321.08801	226.64198	1392.19800	144.20218	214.94209	1399.18652	-760.84760	236.59834	1314.55359	-123.20158	389.73264	82.10187	839.42871	89.66293	-0.27306	-293.29565	343.06116	-4.51752	-1245.83276	116.69912	54.28681
550	4.575	1322.62415	227.15894	1389.68494	145.17213	215.43246	1397.53027	-759.57983	236.80499	1312.99048	-111.47031	394.20065	98.94818	813.82501	92.13772	-2.72556	-317.11371	344.31003	-4.48617	-1249.71545	115.65897	68.18275
551	4.583	1324.26111	228.01497	1386.89502	145.96381	215.77219	1395.51038	-758.29785	237.21944	1311.13928	-96.56562	397.08609	111.51927	787.61395	94.29858	-3.53931	-343.20041	345.71420	-4.75622	-1247.74438	114.43008	80.42045
552	4.592	1325.97815	229.14229	1383.88538	146.50204	216.04192	1393.20239	-757.11517	237.74637	1309.06934	-80.10645	398.57764	120.11469	761.48999	96.14628	-3.60581	-369.66455	347.36716	-5.24961	-1239.75732	112.33192	89.66356
553	4.600	1327.72522	230.41490	1380.74622	146.70171	216.37347	1390.68665	-756.15448	238.22321	1306.82190	-62.37464	398.93707	126.17952	735.61139	97.73067	-3.47726	-395.70178	349.10687	-5.80802	-1226.00745	108.79219	95.28217
554	4.608	1329.43799	231.65988	1377.58691	146.48326	216.91350	1388.04956	-755.51270	238.46284	1304.41492	-42.89463	398.48111	131.28702	709.91962	99.21532	-3.52624	-421.29895	350.76959	-6.32679	-1206.88623	103.77953	97.22822
555	4.617	1331.05469	232.71642	1374.51721	145.78929	217.78261	1385.38257	-755.23981	238.29698	1301.84399	-21.09888	397.54465	136.48389	684.36133	100.81899	-3.90672	-446.71234	352.33475	-6.75382	-1182.90198	97.75572	95.96165
556	4.625	1332.52356	233.50076	1371.64282	144.60550	219.05280	1382.77844	-755.33636	237.62042	1299.08484	3.22469	396.37134	142.12886	658.91162	102.61581	-4.49116	-472.13257	353.93588	-7.09367	-1154.70374	91.34869	92.29121
557	4.633	1333.79932	234.01825	1369.07080	142.98071	220.72754	1380.31946	-755.75562	236.43365	1296.11169	29.81770	395.05579	148.04823	633.52185	104.53192	-5.01886	-497.61768	355.69080	-7.40027	-1122.99072	85.04831	87.08801
558	4.642	1334.83606	234.32713	1366.90698	141.03160	222.72475	1378.06274	-756.41046	234.85011	1292.93054	58.16743	393.54163	153.75706	608.12390	106.49101	-5.31431	-523.16663	357.55374	-7.71114	-1088.36987	79.12240	81.07964
559	4.650	1335.58813	234.49423	1365.23962	138.92662	224.89351	1376.03479	-757.19379	233.05978	1289.61462	87.79659	391.70990	158.62050	582.69330	108.45303	-5.37726	-548.75232	359.39511	-8.00434	-1051.26831	73.76537	74.82867
560	4.658	1336.01563	234.56613	1364.12415	136.86334	227.06168	1374.23718	-758.00836	231.27525	1286.30994	118.40362	389.50775	161.98451	557.24060	110.37115	-5.34655	-574.33398	361.17099	-8.21794	-1012.00146	69.17863	68.83192
561	4.667	1336.09143	234.55965	1363.58374	135.04269	229.08305	1372.66614	-758.78693	229.68744	1283.19885	149.85098	386.93823	163.34099	531.75745	112.21923	-5.41132	-599.87732	362.92850	-8.30526	-970.94324	65.44838	63.57512
562	4.675	1335.80786	234.46451	1363.62109	133.62407	230.86128	1371.33765	-759.49841	228.44150	1280.44849	182.09064	384.04150	162.57454	506.21817	114.01495	-5.66009	-625.37488	364.67636	-8.27674	-928.62537	62.50148	59.43924
563	4.683	1335.18347	234.25226	1364.23071	132.66571	232.32410	1370.29565	-760.14313	227.61992	1278.18201	215.09256	381.00558	160.14029	480.61258	115.76100	-5.97944	-650.87488	366.36749	-8.18606	-885.71448	60.29322	56.62510
564	4.692	1334.26770	233.88992	1365.40576	132.09526	233.37135	1369.59766	-760.73608	227.22766	1276.47620	248.82495	378.16257	156.89070	454.94733	117.44363	-6.18437	-676.46234	367.99344	-8.09192	-842.89941	58.92616	55.27901
565	4.700	1333.13428	233.35913	1367.13428	131.75659	233.89038	1369.29517	-761.28217	227.19919	1275.36560	283.33572	375.67514	153.52074	429.23376	119.10461	-6.23989	-702.19006	369.59833	-8.02621	-800.71814	58.49949	55.56565
566	4.708	1331.86047	232.67638	1369.38696	131.51096	233.83839	1369.42432	-761.76495	227.43466	1274.84961	318.82803	373.25229	150.06952	403.49896	120.83189	-6.28770	-728.05707	371.22952	-7.97197	-759.43872	59.01337	57.36579
567	4.717	1330.50269	231.90016	1372.10498	131.30994	233.27118	1370.01172	-762.15271	227.83495	1274.90906	355.48300	370.42026	146.10736	377.78888	122.66453	-6.47938	-754.04010	372.92157	-7.88248	-719.09943	60.48840	59.99771
568	4.725	1329.08887	231.11549	1375.19897	131.19876	232.28973	1371.08069	-762.41101	228.31525	1275.53247	393.17789	367.07437	141.39142	352.10938	124.53656	-6.80117	-780.11218	374.70975	-7.72507	-679.65570	62.95551	62.52366
569	4.733	1327.63647	230.41092	1378.55908	131.27654	230.98447	1372.64368	-762.51599	228.81328	1276.72607	431.56775	363.48587	135.98087	326.36090	126.35734	-7.04745	-806.24463	376.63443	-7.49425	-641.04474	66.29427	64.31760
570	4.742	1326.17908	229.86897	1382.06653	131.64761	229.41798	1374.69043	-762.46594	229.29974	1278.50391	470.39606	359.82303	129.83447	300.39221	128.15234	-7.01213	-832.40955	378.68842	-7.21844	-603.05737	70.29514	65.21590
571	4.750	1324.77063	229.56209	1385.60522	132.38161	227.62921	1377.18164	-762.27533	229.78127	1280.87268	509.50525	355.95764	122.79002	274.14990	130.00456	-6.68554	-858.57196	380.75812	-6.96706	-565.31262	74.80611	65.27596
572	4.758	1323.46533	229.54172	1389.07434	133.49078	225.64616	1380.05383	-761.95593	230.29248	1283.82349	548.65723	351.64371	114.85040	247.72571	131.89232	-6.20644	-884.69556	382.68637	-6.78914	-527.56177	79.61677	64.63748
573	4.767	1322.29749	229.83061	1392.39429	134.93079	223.50795	1383.22693	-761.50287	230.88068	1287.32751	587.61707	346.63403	106.18207	221.25366	133.75076	-5.71022	-910.78778	384.43451	-6.64372	-489.93091	84.34031	63.55624
574	4.775	1321.27759	230.41739	1395.49768	136.62079	221.27600	1386.60742	-760.89960	231.58232	1291.32886	626.43384	340.73727	96.92769	194.81335	135.57932	-5.28414	-936.92664	386.12833	-6.44916	-452.80127	88.57671	62.32800
575	4.783	1320.39771	231.24648	1398.31592	138.46883	219.02133	1390.09082	-760.13812	232.39801	1295.73853	665.46417	334.05276	87.19592	168.43011	137.38553	-4.98589	-963.20117	387.91101	-6.18746	-416.61060	92.11030	61.10106
576	4.792	1319.64539	232.22307	1400.78101	140.39244	216.80827	1393.57324	-759.23682	233.28726	1300.43494	704.96033	327.23730	77.24574	142.15607	139.14529	-4.83121	-989.58966	389.84857	-5.90576	-381.91626	94.86563	59.76576
577	4.800	1319.01892	233.23882	1402.83704	142.32962	214.68668	1396.96558	-758.24078	234.19588	1305.25989	744.50372	321.39310	67.65843	116.17224	140.81485	-4.75037	-1015.85687	392.02087	-5.54428	-349.57971	96.77386	57.92811
578	4.808	1318.52954	234.19960	1404.44800	144.23691	212.68895	1400.19482	-757.20905	235.09032	1310.00842	782.60382	317.45416	59.27567	90.81683	142.32336	-4.57917	-1041.51660	394.56668	-4.69823	-320.67261	97.73952	54.94723
579	4.817	1318.19287	235.04018	1405.59351	146.07819	210.83345	1403.19165	-756.20056	235.96355	1314.43970	816.64825	315.57581	52.71529	66.48108	143.61920	-4.15933	-1065.92700	397.53302	-2.68235	-296.14075	97.60696	50.14788
580	4.825	1318.02673	235.71768	1406.25818	147.81592	209.13091	1405.87805	-755.26636	236.81201	1318.31030	843.48816	315.18094	47.64708	43.46844	144.73892	-3.50723	-1088.52393	400.78979	0.95755	-276.53912	96.18809	43.16124
581	4.833	1318.05066	236.20389	1406.42810	149.40897	207.58577	1408.16479	-754.45123	237.59937	1321.41492	860.76953	315.50958	42.57989	21.89252	145.75058	-2.85651	-1108.97290	404.21191	6.04975	-261.92041	93.41731	34.17280
582	4.842	1318.28003	236.49731	1406.09399	150.81342	206.19957	1409.96021	-753.79553	238.23177	1323.62756	868.23163	315.98923	35.67506	1.56049	146.57092	-2.40719	-1127.11255	407.85571	12.02566	-252.02081	89.40727	23.91346
583	4.850	1318.72217	236.63405	1405.25061	151.99484	204.98193	1411.18604	-753.31140	238.59178	1324.93274	867.69727	316.35883	26.11602	-17.95721	146.79620	-1.82383	-1142.94397	411.93488	18.53049	-246.77551	84.46416	13.38181
584	4.858	1319.37488	236.67047	1403.89722	152.95282	203.95596	1411.79712	-752.95898	238.61302	1325.42383	861.56006	316.77216	14.90398	-36.73181	145.72955	0.14105	-1156.73706	416.72095	25.93650	-246.61951	79.24809	3.56333
585	4.867	1320.22754	236.65712	1402.04102	153.73061	203.14377	1411.78784	-752.66394	238.30688	1325.25281	851.17816	317.64337	4.25212	-53.69678	142.76181	5.28124	-1168.86523	422.28317	35.30814	-252.24030	74.79230	-4.61718
586	4.875	1321.26086	236.63849	1399.70032	154.39627	202.54243	1411.18542	-752.34869	237.72821	1324.56079	836.64270	319.18561	-3.94669	-66.69458	137.93729	14.70427	-1179.33008	428.08878	47.49729	-264.09851	72.09689	-10.40067
587	4.883	1322.44238	236.66591	1396.90381	155.01111	202.11674	1410.03809	-751.94128	236.94020	1323.45093	817.75110	321.15540	-9.12501	-73.66895	132.17599	27.73234	-1187.45654	433.05188	61.96154	-281.95844	71.54360	-13.62870
588	4.892	1323.72424	236.78954	1393.69080	155.59694	201.81400	1408.40479	-751.39038	235.99377	1321.99463	794.93286	323.12759	-11.86551	-73.88232	126.86772	42.10307	-1192.02637	436.27069	76.61913	-304.57745	72.68280	-14.94790
589	4.900	1325.05090	237.03903	1390.10999	156.10991	201.57579	1406.34705	-750.71100	234.90906	1320.22949	769.43494	324.92371	-13.16521	-68.00085	123.13417	55.31026	-1191.73901	437.70242	88.93545	-329.97559	74.62796	-15.31572
590	4.908	1326.37268	237.41733	1386.22290	156.44131	201.33527	1403.92871	-750.01172	233.68527	1318.16956	742.80676	326.65070	-13.81470	-57.27979	121.26486	65.88104	-1185.73242	438.07837	97.08218	-356.31384	76.64642	-15.43137
591	4.917	1327.65393	237.90410	1382.11121	156.45294	201.01575	1401.21936	-749.46368	232.35529	1315.84521	716.14368	328.42786	-14.18568	-42.85028	120.70693	73.70882	-1173.77881	438.34546	100.55584	-382.57617	78.43136	-15.64742
592	4.925	1328.87292	238.45517	1377.87524	156.03087	200.54506	1398.28992	-749.24530	231.03389	1313.31787	689.80933	330.22998	-14.42515	-25.55408	120.57576	79.51539	-1156.10791	439.25577	100.27267	-408.50238	79.99440	-16.05658
593	4.933	1330.01160	239.00655	1373.62109	155.13300	199.87968	1395.20789	-749.49603	229.91229	1310.63928	663.75977	331.97302	-14.66905	-6.03748	120.17010	84.13824	-1133.27808	441.15448	97.94376	-434.17773	81.44709	-16.54029
594	4.942	1331.04199	239.49564	1369.45081	153.80070	199.00621	1392.04150	-750.26996	229.21393	1307.79822	637.90112	333.64444	-15.01596	15.22400	119.15852	88.14877	-1106.21594	443.83240	95.00613	-459.75354	82.89481	-16.94079
595	4.950	1331.92004	239.87607	1365.46021	152.12843	197.91605	1388.86499	-751.50757	229.12973	1304.71082	612.18188	335.29230	-15.43590	37.95996	117.56332	91.76337	-1076.05444	446.63165	91.99194	-485.34845	84.41237	-17.22577
596	4.958	1332.59314	240.10922	1361.74194	150.22079	196.60315	1385.75330	-753.07318	229.73857	1301.28638	586.53979	336.93430	-15.80419	62.08148	115.67271	94.87740	-1043.70728	448.83060	88.74371	-511.01855	85.98881	-17.42902
597	4.967	1333.01648	240.15488	1358.38916	148.16071	195.09274	1382.76514	-754.82849	230.96280	1297.52039	560.90045	338.56509	-16.02613	87.63715	113.91489	97.15762	-1009.60004	449.95282	84.97012	-536.73822	87.54697	-17.57523
598	4.975	1333.16870	239.97356	1355.49658	146.00035	193.46033	1379.93396	-756.66589	232.60800	1293.52710	535.24792	340.22833	-16.11390	114.79126	112.66941	98.20399	-973.79218	449.77701	80.56208	-562.44226	89.11044	-17.72468
599	4.983	1333.04956	239.53465	1353.14771	143.77374	191.83003	1377.28052	-758.51007	234.45003	1289.49780	509.62439	341.98871	-16.15979	143.71326	112.04810	97.78851	-936.25928	448.29126	75.73380	-588.08441	90.83061	-17.93283
600	4.992	1332.66711	238.82547	1351.39941	141.50636	190.35234	1374.83765	-760.32227	236.30507	1285.63660	484.06482	343.85095	-16.26307	174.40796	111.87013	95.98989	-897.08527	445.72574	71.08468	-613.63843	92.76460	-18.15061
601	5.000	1332.02795	237.85786	1350.27478	139.21426	189.16238	1372.65930	-762.09344	238.04765	1282.11670	458.56610	345.74969	-16.47330	206.70746	111.83128	93.11765	-856.55627	442.35822	67.37080	-639.11145	94.78174	-18.27684
602	5.008	1331.13794	236.67041	1349.77014	136.91042	188.34930	1370.80920	-763.82086	239.57521	1279.07300	433.10812	347.60138	-16.76801	240.42346	111.64203	89.57005	-815.25958	438.28589	65.25523	-664.55676	96.75885	-18.27824
603	5.017	1330.01233	235.32509	1349.86560	134.61884	187.95714	1369.34497	-765.48499	240.77866	1276.60986	407.67438	349.39236	-17.06308	275.46423	111.12192	85.69064	-774.11932	433.56348	65.26767	-690.03387	98.70045	-18.19193
604	5.025	1328.68726	233.89613	1350.53345	132.38312	187.99908	1368.31409	-767.04095	241.57127	1274.80151	382.23151	351.20697	-17.27253	311.83118	110.27056	81.65064	-734.11279	428.28589	67.43604	-715.58350	100.61665	-18.05972
605	5.033	1327.22400	232.45235	1351.73889	130.26724	188.46271	1367.75940	-768.43207	241.93817	1273.68896	356.72760	353.11209	-17.38155	349.53223	109.24326	77.45147	-695.80017	422.37195	70.79137	-741.24231	102.48238	-17.91117
606	5.042	1325.70056	231.04947	1353.43347	128.34927	189.30779	1367.71716	-769.61499	241.94456	1273.27966	331.12302	355.07462	-17.42895	388.52655	108.26899	73.02469	-659.11084	415.56329	73.81868	-767.02942	104.34592	-17.77159
607	5.050	1324.19421	229.74489	1355.54480	126.70826	190.46979	1368.20325	-770.57599	241.69861	1273.55359	305.38376	357.04166	-17.41685	428.76538	107.60913	68.33260	-623.49042	407.78558	75.58475	-792.93604	106.28535	-17.65089
608	5.058	1322.76453	228.60735	1357.97827	125.41461	191.87427	1369.20203	-771.32849	241.30960	1274.47620	279.48105	359.01343	-17.29757	470.19897	107.52288	63.42562	-588.30811	399.32162	76.10130	-818.96985	108.26728	-17.52998
609	5.067	1321.44592	227.68799	1360.63525	124.52486	193.45447	1370.67285	-771.89746	240.86404	1276.01343	253.42780	360.99353	-17.06366	512.66235	108.15592	58.44382	-553.29761	390.49271	75.68789	-845.12415	110.21240	-17.38414
610	5.075	1320.24524	226.97997	1363.43213	124.07129	195.15840	1372.56519	-772.30536	240.41631	1278.13965	227.27194	362.95486	-16.78816	555.77502	109.46733	53.55190	-518.60736	381.39789	74.47146	-871.28882	112.14893	-17.24095
611	5.083	1319.14624	226.42035	1366.30505	124.05272	196.94159	1374.82593	-772.56708	239.99107	1280.83398	201.04065	364.89270	-16.53704	599.01141	111.29801	48.85146	-484.50238	372.11441	72.53629	-897.37952	114.12836	-17.13199
612	5.092	1318.12012	225.92438	1369.20447	124.43638	198.75900	1377.39819	-772.68799	239.59196	1284.06897	174.72073	366.82556	-16.30461	641.93445	113.38339	44.39047	-451.16687	362.89346	70.17139	-923.51636	116.07990	-16.98853
613	5.100	1317.13989	225.40623	1372.08484	125.16919	200.57048	1380.20886	-772.66718	239.21124	1287.79834	148.29495	368.75275	-16.06958	684.44238	115.22540	40.34578	-418.73938	354.07666	67.82227	-949.86584	117.92510	-16.72869
614	5.108	1316.19373	224.78964	1374.87939	126.18977	202.35478	1383.15894	-772.50439	238.83597	1291.94446	121.76684	370.67999	-15.84128	726.77197	116.11138	37.26646	-387.47256	345.96024	65.81352	-976.44073	119.73106	-16.43105
615	5.117	1315.29980	224.03546	1377.47595	127.43550	204.10973	1386.13647	-772.20581	238.44550	1296.39160	95.17905	372.64679	-15.61435	769.05872	115.40967	36.05569	-357.92929	338.73438	64.03024	-1003.14819	121.60835	-16.26704
616	5.125	1314.51196	223.17087	1379.72522	128.84563	205.83487	1389.04797	-771.78741	238.00787	1300.98853	68.66158	374.72287	-15.27684	810.56866	112.92949	37.37411	-331.05536	332.54669	61.82111	-1029.81726	123.50026	-16.16975
617	5.133	1313.90295	222.27699	1381.48682	130.36005	207.51880	1391.83276	-771.27899	237.48477	1305.55591	42.46374	376.99203	-14.55167	849.10608	109.12926	40.67722	-307.98886	327.61646	58.23354	-1056.15063	125.18871	-15.62507
618	5.142	1313.53125	221.44086	1382.66809	131.91252	209.14230	1394.44373	-770.72479	236.84579	1309.89844	16.93737	379.51025	-13.08018	881.26672	104.91275	43.91130	-289.68170	324.23956	52.45205	-1081.74707	126.51922	-13.90260
619	5.150	1313.42236	220.71794	1383.23669	133.42686	210.68910	1396.81946	-770.17828	236.08704	1313.82422	-7.53965	382.30246	-10.61990	903.78088	101.00776	44.63864	-276.58820	322.67743	44.21021	-1106.16223	127.46111	-10.54114
620	5.158	1313.56885	220.12326	1383.20776	134.82706	212.15346	1398.87830	-769.69104	235.24026	1317.16895	-30.66166	385.39389	-7.15507	915.24084	97.61576	41.69792	-268.59158	323.01550	33.93247	-1129.00293	127.95370	-5.63689
621	5.167	1313.93896	219.63873	1382.62671	136.06012	213.53917	1400.53577	-769.29321	234.36798	1319.81604	-52.25565	388.82458	-2.76297	916.79919	94.73280	35.67630	-265.17648	325.10321	22.60918	-1150.00232	127.92961	0.29781
622	5.175	1314.48767	219.22537	1381.55188	137.11298	214.85219	1401.72449	-768.97406	233.54700	1321.70654	-72.31846	392.66830	2.72162	911.02698	92.49206	27.94323	-265.77771	328.54657	11.66801	-1169.04956	127.57956	6.72121
623	5.183	1315.16443	218.83467	1380.04224	138.00734	216.09560	1402.40625	-768.67920	232.84421	1322.83606	-90.86817	397.08838	10.00481	899.97192	91.03638	19.65553	-270.10770	332.61975	2.87663	-1186.21655	127.41837	13.43173
624	5.192	1315.91870	218.41838	1378.14795	138.78055	217.27127	1402.57117	-768.33075	232.30656	1323.25439	-107.37568	402.31656	20.28320	884.33899	90.39439	11.67682	-278.33035	336.34848	-2.34266	-1201.65820	127.87852	20.78436
625	5.200	1316.70300	217.93776	1375.90308	139.46547	218.37894	1402.22717	-767.86005	231.97427	1323.06287	-120.17506	408.32321	34.58365	864.28400	90.61128	4.91064	-291.10321	339.04807	-4.14610	-1215.31055	128.88443	29.53487
626	5.208	1317.47693	217.37369	1373.31970	140.07111	219.40900	1401.39233	-767.23993	231.88686	1322.38733	-126.86106	414.43854	52.66058	840.55640	91.70202	0.16686	-309.10101	340.78122	-4.20743	-1226.59790	129.98901	40.22892
627	5.217	1318.20984	216.73639	1370.38916	140.57091	220.35048	1400.09619	-766.50262	232.06299	1321.34326	-125.91438	419.57419	72.41049	814.70776	93.45394	-2.39795	-331.87643	342.07034	-4.08759	-1234.44995	130.80025	52.60202
628	5.225	1318.88391	216.07082	1367.09412	140.90552	221.21971	1398.38501	-765.73730	232.47459	1320.01306	-118.03855	422.94635	90.70379	788.30164	95.46487	-3.37612	-357.51999	343.31958	-4.34007	-1237.73608	131.05719	65.55319
629	5.233	1319.49463	215.45082	1363.43799	140.99289	222.07695	1396.32227	-765.07416	233.03876	1318.44263	-105.59229	424.47186	105.13471	762.14380	97.37113	-3.56546	-383.94958	344.68695	-4.90164	-1235.76770	130.42757	77.62701
630	5.242	1320.04675	214.96065	1359.47961	140.74316	223.01331	1393.98462	-764.65564	233.62976	1316.64929	-90.77384	424.53555	115.18507	736.32733	99.03516	-3.54659	-410.08972	346.22223	-5.55855	-1228.38940	128.48875	87.52716
631	5.250	1320.54761	214.66960	1355.34607	140.07835	224.12534	1391.45740	-764.59686	234.10068	1314.63550	-74.51835	423.60114	121.97717	710.70654	100.55135	-3.64597	-435.76996	347.92929	-6.11602	-1215.72144	124.96655	94.37548
632	5.258	1321.00037	214.61047	1351.21069	138.94812	225.49428	1388.83337	-764.95270	234.30966	1312.39160	-56.71757	422.03381	127.16137	685.17480	102.07915	-3.97907	-461.19269	349.75409	-6.48698	-1197.99512	119.97187	97.77360
633	5.267	1321.40063	214.76895	1347.25122	137.33572	227.17070	1386.20837	-765.71136	234.14853	1309.89258	-36.89439	420.05835	131.99300	659.70746	103.69299	-4.46646	-486.60577	351.57312	-6.74937	-1175.59021	113.97655	97.83558
634	5.275	1321.73804	215.08549	1343.61951	135.25919	229.16190	1383.66394	-766.80969	233.57231	1307.10400	-14.65314	417.73676	137.05183	634.29358	105.40530	-4.92022	-512.11755	353.32309	-7.02366	-1149.07336	107.56586	95.14398
635	5.283	1321.99744	215.46648	1340.43311	132.77122	231.42741	1381.24805	-768.15839	232.62254	1304.01550	10.08801	415.02258	142.36464	608.87585	107.24193	-5.20647	-537.67810	355.08078	-7.30234	-1119.08533	101.25610	90.50962
636	5.292	1322.16223	215.80040	1337.78296	129.96048	233.88513	1378.97375	-769.66760	231.42212	1300.68665	37.02685	411.91074	147.61684	583.40186	109.17569	-5.32270	-563.21753	356.89063	-7.49268	-1086.13623	95.41164	84.73906
637	5.300	1322.21692	215.97804	1335.74402	126.95792	236.42009	1376.83716	-771.25397	230.13950	1297.25439	65.64767	408.50256	152.31715	557.88940	111.08353	-5.34798	-588.72363	358.66583	-7.56574	-1050.56982	90.14569	78.59736
638	5.308	1322.15100	215.91879	1334.38330	123.93788	238.89537	1374.84119	-772.83002	228.94775	1293.89148	95.49703	404.89590	155.87190	532.38690	112.87745	-5.39636	-614.19678	360.31708	-7.60724	-1012.74951	85.38211	72.79084
639	5.317	1321.96411	215.60385	1333.76099	121.09575	241.17087	1373.01282	-774.30695	227.98888	1290.76440	126.29494	401.11600	157.65627	506.90692	114.57678	-5.55746	-639.64355	361.84772	-7.71528	-973.15625	81.11609	67.84041
640	5.325	1321.67175	215.11053	1333.92334	118.60600	243.12759	1371.40808	-775.62299	227.34317	1288.01526	157.88712	397.17508	157.22839	481.41541	116.23056	-5.80396	-665.11401	363.32190	-7.88395	-932.34076	77.51555	63.97234
641	5.333	1321.30737	214.62898	1334.89026	116.57331	244.67506	1370.10413	-776.76019	227.02217	1285.75415	190.21658	393.10391	154.60670	455.86261	117.87294	-6.02225	-690.68695	364.82086	-8.02940	-890.92596	74.74189	61.20613
642	5.342	1320.91687	214.42818	1336.63867	114.99924	245.73560	1369.17615	-777.72699	226.98500	1284.05396	223.30951	388.94205	150.34648	430.22549	119.54925	-6.16290	-716.41742	366.41766	-8.07622	-849.55743	72.79150	59.62040
643	5.350	1320.54102	214.75101	1339.09338	113.80450	246.25612	1368.66809	-778.53143	227.15546	1282.95032	257.22125	384.74280	145.32616	404.52472	121.30630	-6.29491	-742.29401	368.13495	-7.99549	-808.74829	71.48460	59.47290
644	5.358	1320.19519	215.68767	1342.13232	112.89918	246.25342	1368.58423	-779.17303	227.43999	1282.44604	292.00128	380.58856	140.39380	378.80188	123.15378	-6.51685	-768.25531	369.93524	-7.79719	-768.83337	70.54157	60.88415
645	5.367	1319.86353	217.13338	1345.61011	112.23764	245.81883	1368.91174	-779.64764	227.76045	1282.51575	327.67233	376.60583	136.03546	353.07666	125.07409	-6.85712	-794.26422	371.76782	-7.51203	-730.02136	69.85087	63.36813
646	5.375	1319.51318	218.86597	1349.38635	111.82719	245.06960	1369.65454	-779.95349	228.08293	1283.11633	364.18109	372.89734	132.19940	327.30981	127.03461	-7.20300	-820.32349	373.61304	-7.19046	-692.35327	69.70965	65.90559
647	5.383	1319.11414	220.65994	1353.34607	111.70797	244.10434	1370.84497	-780.09698	228.40778	1284.21252	401.38596	369.40643	128.41275	301.39575	128.96469	-7.32510	-846.42273	375.46036	-6.89765	-655.64783	70.55602	67.61243
648	5.392	1318.65039	222.35321	1357.40295	111.92999	242.98764	1372.51611	-780.09412	228.74213	1285.80212	439.11288	365.91965	124.10257	275.23657	130.81354	-7.09095	-872.54718	377.25714	-6.68889	-619.57397	72.49491	68.19077
649	5.400	1318.12036	223.85805	1361.49280	112.53413	241.74905	1374.66223	-779.96295	229.10089	1287.90540	477.20538	362.23102	118.85993	248.86206	132.62842	-6.61951	-898.70776	378.96326	-6.57513	-583.78076	75.26280	67.76415
650	5.408	1317.53333	225.14417	1365.56470	113.52863	240.38315	1377.21863	-779.71582	229.51614	1290.52820	515.53851	358.21326	112.54041	222.41907	134.47139	-6.13145	-924.89081	380.64868	-6.50384	-548.03003	78.47635	66.57182
651	5.417	1316.90454	226.21536	1369.57349	114.87131	238.85919	1380.07178	-779.35889	230.02148	1293.64221	554.03918	353.77661	105.24701	196.00842	136.31787	-5.74537	-951.08014	382.42975	-6.40228	-512.30383	81.79135	64.88074
652	5.425	1316.25171	227.09047	1373.47559	116.48000	237.15320	1383.08691	-778.89441	230.63565	1297.18457	592.73840	348.89536	97.24142	169.59924	138.12602	-5.47046	-977.34247	384.33258	-6.25517	-476.83936	84.98497	62.96899
653	5.433	1315.59314	227.79140	1377.22644	118.26181	235.28731	1386.14185	-778.32422	231.36868	1301.06067	631.79407	343.64359	88.81548	143.13074	139.93208	-5.28133	-1003.73883	386.29770	-6.11613	-442.14319	87.97603	61.02047
654	5.442	1314.94617	228.33748	1380.78040	120.13631	233.33969	1389.14966	-777.65881	232.23254	1305.14685	671.33167	338.25708	80.22063	116.64423	141.78955	-5.14187	-1030.14917	388.29636	-6.00892	-408.96893	90.73195	59.00245
655	5.450	1314.32727	228.74400	1384.09033	122.04477	231.41144	1392.06091	-776.92981	233.23575	1309.29602	711.02124	333.20877	71.70706	90.29950	143.66055	-4.99208	-1056.22644	390.43597	-5.72216	-378.20581	93.06338	56.65255
656	5.458	1313.75244	229.02266	1387.10828	123.94468	229.58284	1394.84375	-776.19122	234.36952	1313.34717	749.65930	329.02469	63.56718	64.34369	145.43016	-4.74130	-1081.49121	392.91360	-4.67228	-350.74017	94.57133	53.52340
657	5.467	1313.23694	229.18272	1389.78528	125.79465	227.89754	1397.45764	-775.50043	235.61076	1317.12549	785.12878	326.02252	56.11951	39.13074	146.99126	-4.30262	-1105.46558	395.79846	-2.15282	-327.27393	94.95158	49.02256
658	5.475	1312.79651	229.23206	1392.07056	127.54659	226.37210	1399.83521	-774.88226	236.93582	1320.43188	814.77893	324.27142	49.53739	15.08728	148.30167	-3.66547	-1127.72632	398.94745	2.12512	-308.14673	94.13118	42.63501
659	5.483	1312.44678	229.17761	1393.91052	129.14857	225.00807	1401.87842	-774.30884	238.30496	1323.06238	836.18298	323.58347	43.44440	-7.47058	149.41849	-2.94002	-1147.89722	402.19467	7.79518	-293.42487	92.01338	34.29117
660	5.492	1312.20471	229.02576	1395.24744	130.55397	223.80215	1403.47278	-773.72076	239.62119	1324.86792	848.10297	323.52863	36.73141	-28.53528	150.43330	-2.28203	-1165.73608	405.54199	14.23525	-283.16272	88.49673	24.44429
661	5.500	1312.08813	228.78250	1396.01990	131.73889	222.75948	1404.51575	-773.06372	240.73341	1325.80835	850.93591	323.63058	28.19574	-48.44922	151.21082	-1.62187	-1181.28223	409.14853	21.21474	-277.49670	83.80174	13.86590
662	5.508	1312.11584	228.45435	1396.16565	132.71881	221.90042	1404.94287	-772.29230	241.50986	1325.94385	846.10376	323.62930	17.66852	-67.58435	151.21581	-0.25476	-1194.86304	413.17413	29.20033	-276.69849	78.55173	3.58134
663	5.517	1312.30664	228.04974	1395.62952	133.54744	221.25127	1404.73962	-771.36932	241.90712	1325.39099	835.00427	323.63861	6.52507	-85.56152	149.81818	3.28284	-1206.81958	417.56018	39.04452	-281.28638	73.71073	-5.13127
664	5.525	1312.67700	227.58206	1394.37952	134.29514	220.82271	1403.93420	-770.30530	241.96921	1324.30103	818.65900	324.00458	-3.02241	-100.67993	146.83630	10.49505	-1217.09680	421.83057	51.11965	-291.89471	70.40139	-11.15022
665	5.533	1313.23633	227.07315	1392.42871	135.01566	220.59358	1402.57727	-769.18402	241.77742	1322.83215	798.04388	324.87842	-9.37064	-110.54065	142.74181	21.65022	-1225.09766	425.16400	64.57077	-308.75928	69.24870	-14.22680
666	5.542	1313.98108	226.55666	1389.85852	135.71765	220.51875	1400.72729	-768.12415	241.40002	1321.10193	774.24823	326.05200	-12.53881	-113.49536	138.39839	35.20922	-1229.82666	426.87738	77.53561	-331.03156	69.86890	-15.13819
667	5.550	1314.88940	226.07764	1386.82788	136.35576	220.54872	1398.44641	-767.22034	240.86479	1319.17456	748.44727	327.33191	-13.78025	-109.44177	134.62511	48.67339	-1230.16846	426.93835	88.10932	-356.68341	71.33339	-15.03523
668	5.558	1315.91931	225.68404	1383.54443	136.84348	220.62900	1395.80591	-766.51300	240.16896	1317.07312	721.82391	328.79840	-14.30381	-99.42432	131.86823	60.05207	-1225.31055	426.03403	95.10704	-383.52087	72.97841	-14.82070
669	5.567	1317.01624	225.40831	1380.19775	137.07498	220.68201	1392.89209	-765.99738	239.32918	1314.78198	695.20837	330.56281	-14.60959	-84.80389	130.10071	68.68224	-1214.94019	425.21280	98.32482	-410.26904	74.63263	-14.96068
670	5.575	1318.12610	225.25229	1376.90601	136.94481	220.59601	1389.80164	-765.66888	238.44051	1312.26611	668.85266	332.53424	-14.78945	-66.75134	128.91356	75.02496	-1199.03687	425.40314	98.48499	-436.61267	76.36103	-15.50040
671	5.583	1319.20374	225.19371	1373.73010	136.36922	220.23776	1386.62708	-765.56506	237.69771	1309.49829	642.65686	334.50772	-14.94303	-46.15546	127.72813	79.96642	-1177.82471	427.02832	96.81583	-462.66083	78.18892	-16.20538
672	5.592	1320.21167	225.20599	1370.71619	135.31258	219.49232	1383.44482	-765.74707	237.35620	1306.44580	616.47968	336.35150	-15.20044	-23.68658	126.09591	84.23837	-1151.99414	429.85571	94.37599	-488.61749	80.01817	-16.78167
673	5.600	1321.11694	225.26604	1367.91589	133.81061	218.31581	1380.31470	-766.24164	237.64426	1303.05664	590.26086	338.04779	-15.57080	0.13953	123.92487	88.20647	-1122.60889	433.16620	91.63553	-514.63708	81.74750	-17.08929
674	5.608	1321.89063	225.35138	1365.39331	131.97745	216.76561	1377.28308	-767.02014	238.65939	1299.30945	563.99512	339.62946	-15.93538	24.95508	121.42614	91.94054	-1090.65771	436.14478	88.58453	-540.71313	83.41941	-17.24361
675	5.617	1322.50964	225.44315	1363.22461	129.97729	214.97391	1374.38452	-768.02478	240.31238	1295.27527	537.71381	341.16946	-16.17136	50.60767	118.89212	95.33308	-1056.77148	438.21793	85.11723	-566.73932	85.15858	-17.46431
676	5.625	1322.95422	225.52957	1361.47656	127.96855	213.08847	1371.64600	-769.19135	242.37103	1291.11646	511.49146	342.74884	-16.26591	77.21497	116.57401	98.15086	-1021.25958	439.11737	81.28146	-592.67773	86.97404	-17.80479
677	5.633	1323.20935	225.60091	1360.19177	126.06409	211.24318	1369.09607	-770.45728	244.56734	1287.03577	485.39789	344.39941	-16.32499	105.09863	114.68797	100.07182	-984.19800	438.74045	77.26216	-618.59113	88.73887	-18.10527
678	5.642	1323.27100	225.64845	1359.39856	124.32729	209.56767	1366.77466	-771.76447	246.68784	1283.21912	459.45874	346.12128	-16.47099	134.58575	113.39749	100.77803	-945.54645	437.05389	73.31455	-644.54962	90.38744	-18.20860
679	5.650	1323.15039	225.67091	1359.12158	122.78265	208.19543	1364.73450	-773.05231	248.60535	1279.80054	433.68210	347.89053	-16.74982	165.80835	112.71218	100.11362	-905.40881	434.12299	69.79520	-670.52258	92.02425	-18.13265
680	5.658	1322.87207	225.67447	1359.37268	121.42377	207.24564	1363.03943	-774.25537	250.24933	1276.86597	408.06122	349.67847	-17.09779	198.67352	112.43898	98.20150	-864.22528	430.14182	67.20316	-696.37512	93.79198	-18.01888
681	5.667	1322.46436	225.66939	1360.13684	120.22150	206.78906	1361.75842	-775.31573	251.55760	1274.48364	382.54721	351.51062	-17.38446	233.00946	112.30608	95.37761	-822.72601	425.37900	66.13468	-722.02362	95.72476	-17.98114
682	5.675	1321.94763	225.66641	1361.37573	119.14783	206.82997	1360.95618	-776.18921	252.47249	1272.71790	357.09558	353.42801	-17.52684	268.70056	112.12771	91.99137	-781.74640	420.08368	67.00777	-747.53955	97.74654	-18.01247
683	5.683	1321.33167	225.67085	1363.03638	118.21178	207.31906	1360.68518	-776.84381	252.97975	1271.62085	331.72540	355.41281	-17.53806	305.69324	111.83636	88.27321	-741.97632	414.33978	69.54485	-773.07532	99.71880	-18.00152
684	5.692	1320.62476	225.68690	1365.05176	117.47644	208.18428	1360.98267	-777.26691	253.13148	1271.21765	306.46036	357.41653	-17.47855	343.94446	111.46280	84.33035	-703.65881	407.95584	72.64295	-798.74048	101.54246	-17.85974
685	5.700	1319.84387	225.72816	1367.33704	117.04102	209.36092	1361.87109	-777.47058	253.02966	1271.50281	281.23993	359.41226	-17.39436	383.40387	111.15086	80.19399	-666.43506	400.70447	75.11785	-824.49860	103.29794	-17.63530
686	5.708	1319.01563	225.81575	1369.79089	117.00465	210.80482	1363.35583	-777.48285	252.78674	1272.45398	255.93585	361.36835	-17.28487	424.01230	111.14929	75.86250	-629.63306	392.70062	76.50424	-850.15991	105.18208	-17.44594
687	5.717	1318.17786	225.96884	1372.30432	117.43456	212.48337	1365.42346	-777.33160	252.48984	1274.04993	230.44861	363.22757	-17.14049	465.64911	111.77943	71.30923	-592.83191	384.33655	76.97668	-875.60809	107.20789	-17.29502
688	5.725	1317.38171	226.19406	1374.77661	118.34906	214.35547	1368.03943	-777.03717	252.19447	1276.27527	204.77014	364.97916	-16.98237	508.05731	113.30654	66.51165	-556.09088	375.96289	76.81126	-900.97986	109.14973	-17.06683
689	5.733	1316.68140	226.47258	1377.11926	119.71620	216.36211	1371.14331	-776.61261	251.93530	1279.11121	178.94415	366.68610	-16.81874	550.87183	115.72119	61.51397	-519.69971	367.80246	76.14511	-926.49561	110.88969	-16.74225
690	5.742	1316.11743	226.75421	1379.24780	121.46346	218.43802	1374.63940	-776.06586	251.72574	1282.52209	152.99292	368.40326	-16.61684	593.76263	118.71440	56.40583	-483.86542	360.06287	75.05420	-952.28644	112.54118	-16.44350
691	5.750	1315.71533	226.96617	1381.07373	123.48927	220.53101	1378.39978	-775.40149	251.55318	1286.44641	126.91586	370.16080	-16.35783	636.58331	121.86920	51.29885	-448.64304	353.07361	73.69635	-978.34460	114.25842	-16.25215
692	5.758	1315.49414	227.03674	1382.50562	125.67676	222.60788	1382.28467	-774.62305	251.38100	1290.79248	100.74538	372.01898	-16.06355	679.47791	124.77522	46.49743	-414.13434	347.29797	72.31929	-1004.43115	116.12622	-16.14435
693	5.767	1315.46240	226.92654	1383.46008	127.91492	224.64841	1386.17004	-773.73883	251.15543	1295.43738	74.59829	374.05914	-15.71557	722.81812	126.93605	42.78013	-380.79739	343.07129	70.98898	-1030.20398	118.05621	-16.00920
694	5.775	1315.61060	226.64720	1383.88525	130.11458	226.63780	1389.96106	-772.77612	250.81519	1300.22473	48.71987	376.36786	-15.12537	766.68335	127.72761	41.32448	-349.60617	340.33405	69.25220	-1055.54639	119.79613	-15.54450
695	5.783	1315.92004	226.25188	1383.77905	132.20419	228.55975	1393.58191	-771.79407	250.30205	1304.96643	23.48806	379.05237	-13.90617	809.92499	126.79242	42.85116	-321.86139	338.81583	66.18756	-1080.60657	121.19189	-14.20001
696	5.792	1316.37097	225.81000	1383.17896	134.11612	230.39592	1396.95361	-770.88159	249.58115	1309.45154	-0.72263	382.19666	-11.65005	849.60773	124.52847	46.50378	-298.69012	338.43536	60.91266	-1105.37085	122.24806	-11.42150
697	5.800	1316.94360	225.39105	1382.12817	135.78314	232.13727	1399.98267	-770.13019	248.66795	1313.46838	-23.76652	385.82831	-8.13032	881.70874	121.87691	49.78359	-280.56284	339.35864	53.11297	-1129.20471	122.89008	-7.01833
698	5.808	1317.62085	225.05389	1380.64246	137.15295	233.78790	1402.57300	-769.58978	247.63559	1316.83215	-45.83491	389.98016	-3.22285	902.92743	119.54199	50.06641	-267.26855	341.75815	43.17939	-1151.09741	122.96883	-1.26983
699	5.817	1318.38831	224.83017	1378.70642	138.21205	235.34796	1404.64575	-769.23083	246.59413	1319.41016	-67.22569	394.79156	3.47787	912.34467	117.63255	46.37865	-258.43784	345.59094	31.95880	-1170.45874	122.52289	5.33094
700	5.825	1319.23218	224.72272	1376.30066	138.99797	236.79788	1406.14844	-768.93750	245.66008	1321.13831	-87.64664	400.56152	12.97668	911.60712	116.01715	39.62821	-254.07236	350.53589	20.49561	-1187.46863	121.82667	12.53080
701	5.833	1320.13782	224.72664	1373.42590	139.58595	238.10126	1407.05359	-768.54523	244.93526	1322.02026	-105.43711	407.51822	26.56032	903.46545	114.71898	31.34120	-254.53122	356.05286	10.05799	-1202.69897	121.22583	20.63828
702	5.842	1321.09460	224.84862	1370.10193	140.06421	239.22171	1407.35388	-767.91504	244.50102	1322.12122	-117.70329	415.33908	44.71270	889.97528	113.98569	22.55220	-260.17059	361.39746	2.11992	-1216.47449	120.97868	30.32198
703	5.850	1322.10071	225.11301	1366.35608	140.51079	240.14340	1407.05762	-767.00366	244.41928	1321.55981	-121.93159	423.06107	66.09319	871.94250	114.08928	13.90573	-271.22446	365.74026	-2.36104	-1228.40381	121.12360	41.90931
704	5.858	1323.16431	225.55469	1362.22278	140.97081	240.87808	1406.18298	-765.86475	244.72957	1320.47937	-117.90168	429.61163	87.71800	849.76404	115.09853	6.32439	-287.85220	368.65085	-3.87618	-1237.39404	121.46652	54.87477
705	5.867	1324.29822	226.19727	1357.75488	141.44110	241.45711	1404.76062	-764.59418	245.43388	1319.00696	-107.84284	434.34326	106.45486	824.41675	116.91548	0.89630	-309.61569	370.45599	-3.96787	-1242.12366	121.73332	68.02254
706	5.875	1325.50928	227.02638	1353.03162	141.87428	241.92441	1402.84082	-763.29388	246.47705	1317.23291	-94.62858	437.12692	120.65053	797.51489	119.27696	-2.01595	-334.89023	371.85999	-3.86456	-1241.57043	121.71646	79.97274
707	5.883	1326.78748	227.97275	1348.16125	142.19899	242.34122	1400.49878	-762.06934	247.74596	1315.21521	-79.98707	438.19702	130.66081	770.49512	121.70607	-3.07610	-361.54248	373.31561	-4.01984	-1235.27563	121.19983	89.53579
708	5.892	1328.09973	228.92584	1343.27502	142.34090	242.79446	1397.83484	-761.02435	249.08206	1312.98840	-64.18189	437.99579	138.11192	743.95593	123.80435	-3.26945	-388.16275	374.92252	-4.48475	-1223.30457	119.76103	96.00014
709	5.900	1329.39465	229.78616	1338.50732	142.23149	243.38831	1394.96460	-760.25281	250.28401	1310.57263	-46.69657	436.98303	144.69475	717.84265	125.53641	-3.25912	-414.35648	376.67212	-5.10373	-1205.99976	116.94453	99.18922
710	5.908	1330.61426	230.51929	1333.97314	141.80830	244.21599	1392.00635	-759.82739	251.12073	1307.98108	-26.93873	435.45538	151.41165	691.96350	127.12291	-3.35620	-440.26135	378.53659	-5.64299	-1183.77478	112.73213	99.27714
711	5.917	1331.70593	231.16344	1329.75793	141.02078	245.33585	1389.06641	-759.77808	251.38782	1305.21460	-4.65546	433.55902	158.52135	666.20105	128.78970	-3.66295	-466.06323	380.44772	-5.98424	-1157.12976	107.61481	96.68090
712	5.925	1332.62952	231.78842	1325.92346	139.85031	246.76512	1386.22754	-760.08252	250.98355	1302.26880	19.94872	431.38828	165.80391	640.48828	130.64792	-4.12512	-491.81818	382.34796	-6.16173	-1126.70288	102.21507	92.03407
713	5.933	1333.35864	232.44748	1322.52161	138.33536	248.47395	1383.54297	-760.67578	249.94725	1299.15710	46.38390	429.01520	172.80188	614.79016	132.68973	-4.58133	-517.49969	384.21201	-6.31049	-1093.13013	96.98753	86.09836
714	5.942	1333.87756	233.15347	1319.60425	136.57767	250.37506	1381.03857	-761.46265	248.43675	1295.92578	74.14779	426.54691	178.96063	589.10339	134.82199	-4.88219	-543.07874	386.01401	-6.57293	-1056.88184	92.19543	79.66374
715	5.950	1334.17627	233.87891	1317.22937	134.71971	252.33347	1378.72034	-762.33374	246.67404	1292.65234	102.90221	424.10660	183.63597	563.43689	136.94272	-5.01357	-568.59357	387.76202	-6.95144	-1018.32373	88.00638	73.44452
716	5.958	1334.24719	234.56696	1315.46204	132.91397	254.20088	1376.59204	-763.19336	244.89973	1289.44348	132.52008	421.61816	186.11055	537.80701	138.99513	-5.09494	-594.12592	389.52396	-7.31631	-977.86591	84.57178	67.95235
717	5.967	1334.08301	235.14526	1314.37402	131.30135	255.84952	1374.67603	-763.98584	243.34410	1286.42908	163.02609	418.75858	185.91487	512.21387	140.95068	-5.26326	-619.69574	391.33865	-7.55469	-936.01196	82.02856	63.43324
718	5.975	1333.67749	235.54005	1314.03979	129.98880	257.19031	1373.02136	-764.70013	242.20265	1283.74670	194.47681	415.30829	183.26308	486.60550	142.79543	-5.55664	-645.27173	393.16696	-7.64638	-893.39575	80.38098	59.98237
719	5.983	1333.02783	235.69122	1314.53015	129.02087	258.17831	1371.69128	-765.35181	241.60248	1281.51526	226.87372	411.48441	179.08467	460.92688	144.54880	-5.88960	-670.87830	394.97552	-7.65587	-850.76691	79.48855	57.76727
720	5.992	1332.14050	235.56949	1315.89868	128.35983	258.79565	1370.74487	-765.95697	241.56631	1279.81055	260.18146	407.80005	174.56108	435.19418	146.27390	-6.14187	-696.60443	396.76212	-7.66531	-808.75427	79.28071	57.07620
721	6.000	1331.03638	235.19327	1318.16504	127.89635	259.01422	1370.23010	-766.51556	242.00865	1278.66370	294.38666	404.63834	170.53065	409.46381	148.04346	-6.28020	-722.50635	398.50800	-7.67896	-767.70093	79.74178	58.05229
722	6.008	1329.75415	234.63695	1321.29590	127.50880	258.79642	1370.18213	-767.01196	242.77069	1278.08154	329.47672	402.04456	167.15813	383.73816	149.87817	-6.38785	-748.55554	400.21497	-7.60383	-727.77747	80.73703	60.31009
723	6.017	1328.34595	234.01811	1325.19482	127.13867	258.14502	1370.62085	-767.42438	243.67511	1278.06604	365.44147	399.77615	163.88928	357.95728	151.72406	-6.55488	-774.68701	401.94678	-7.33519	-688.99805	82.23242	62.88077
724	6.025	1326.86328	233.46892	1329.71387	126.81593	257.12259	1371.54993	-767.73505	244.59244	1278.61438	402.34583	397.43591	159.70413	332.06897	153.49191	-6.74336	-800.86835	403.77097	-6.88316	-651.08392	84.48936	64.73407
725	6.033	1325.34229	233.11884	1334.68652	126.62613	255.81564	1372.95752	-767.93689	245.48273	1279.71826	440.24609	394.72125	153.83679	306.03040	155.14717	-6.79932	-827.09637	405.65717	-6.42976	-613.61414	87.71086	65.39473
726	6.042	1323.80396	233.09044	1339.96008	126.66209	254.29330	1374.81433	-768.03058	246.37515	1281.37268	479.00513	391.57098	146.31419	279.78540	156.78656	-6.61599	-853.34521	407.47205	-6.19216	-576.35144	91.68894	65.00423
727	6.050	1322.26782	233.47958	1345.40027	126.98785	252.59253	1377.07727	-768.01569	247.31593	1283.58093	518.24207	387.99136	137.67694	253.32971	158.56491	-6.24773	-879.57050	409.14197	-6.19808	-539.26160	95.97212	63.93100
728	6.058	1320.76355	234.31621	1350.87769	127.62181	250.73433	1379.69397	-767.88483	248.32669	1286.34290	557.38623	383.88882	128.50778	226.73608	160.52269	-5.83961	-905.78998	410.76727	-6.26137	-502.29407	100.23079	62.44757
729	6.067	1319.33411	235.53967	1356.27112	128.53694	248.74918	1382.60339	-767.62286	249.38850	1289.63574	595.83954	379.08438	119.25131	200.07397	162.54916	-5.49549	-932.10791	412.49039	-6.18003	-465.33600	104.38678	60.69027
730	6.075	1318.02576	237.01805	1361.47864	129.67149	246.68001	1385.72986	-767.21375	250.46104	1293.39929	633.29730	373.34741	110.06776	173.37549	164.50497	-5.22817	-958.60931	414.32986	-5.91919	-428.52063	108.43196	58.79552
731	6.083	1316.87073	238.59506	1366.42090	130.94829	244.57275	1388.97949	-766.65387	251.51544	1297.53369	670.01794	366.50308	100.72353	146.68005	166.32419	-4.99189	-985.26154	416.24591	-5.60195	-392.54718	112.18236	56.93206
732	6.092	1315.88159	240.12950	1371.04199	132.30247	242.47495	1392.25183	-765.96320	252.54721	1301.89795	706.65234	358.70679	90.77043	120.09082	168.01318	-4.75581	-1011.90424	418.30728	-5.30804	-358.57703	115.29874	55.10075
733	6.100	1315.06128	241.51956	1375.30273	133.69986	240.43468	1395.45923	-765.18610	253.56848	1306.30872	743.50903	350.72299	80.09467	93.83350	169.58961	-4.50891	-1038.20337	420.67847	-4.82973	-327.88403	117.51404	52.92432
734	6.108	1314.41345	242.71112	1379.16675	135.12729	238.49666	1398.53455	-764.37762	254.59279	1310.55188	779.76831	343.83530	69.47425	68.25110	171.04102	-4.17707	-1063.61938	423.45953	-3.60355	-301.52942	118.79465	49.65229
735	6.117	1313.94507	243.68449	1382.59155	136.56770	236.69617	1401.42053	-763.58118	255.62192	1314.41113	813.20679	339.15189	60.29066	43.71423	172.35051	-3.64579	-1087.54956	426.60364	-1.00466	-280.12238	119.25224	44.49654
736	6.125	1313.66211	244.43338	1385.53735	137.99049	235.05591	1404.05212	-762.81104	256.64307	1317.68713	840.70947	336.82559	53.21811	20.52563	173.51956	-2.91690	-1109.51428	429.99091	3.17755	-263.81360	118.86874	37.15594
737	6.133	1313.56396	244.95761	1387.97754	139.36063	233.59410	1406.34326	-762.04926	257.62869	1320.20959	859.55847	336.07141	47.24186	-1.20654	174.50905	-2.15576	-1129.20532	433.57367	8.61964	-252.47900	117.45920	28.04205
738	6.142	1313.64771	245.26926	1389.89771	140.64619	232.33199	1408.19043	-761.26062	258.52451	1321.86743	868.69238	335.88690	40.22894	-21.71246	175.12820	-1.41459	-1146.50464	437.43375	14.82569	-245.96387	114.98427	18.02078
739	6.150	1313.91541	245.39185	1391.29053	141.82295	231.29109	1409.49451	-760.42407	259.25311	1322.65417	868.95306	335.59848	30.59098	-41.38794	174.96698	-0.09477	-1161.58472	441.70544	21.60632	-244.31470	111.80923	8.04457
740	6.158	1314.36890	245.35162	1392.15503	142.88606	230.48445	1410.18225	-759.55579	259.75815	1322.68042	862.20593	335.01654	18.65071	-60.01801	173.50519	3.29736	-1174.86938	446.45624	29.41246	-247.82898	108.69133	-0.94376
741	6.167	1315.00024	245.18242	1392.49536	143.85748	229.90932	1410.22107	-758.69873	260.03061	1322.11560	850.10260	334.41254	6.57898	-76.04810	170.45721	10.42472	-1186.62305	451.51563	39.18403	-256.84058	106.52829	-7.97627
742	6.175	1315.79077	244.93466	1392.31677	144.77301	229.54530	1409.62207	-757.88959	260.07245	1321.10120	833.56958	334.21100	-3.10633	-87.05481	166.14655	21.71841	-1196.52002	456.31696	51.42431	-271.41785	105.90759	-12.39917
743	6.183	1316.71960	244.66757	1391.62781	145.65424	229.35336	1408.43164	-757.13330	259.87225	1319.72815	813.19434	334.60315	-9.17398	-91.21149	161.51250	35.69004	-1203.73071	460.01691	65.24734	-291.14014	106.75055	-14.41581
744	6.192	1317.77478	244.43135	1390.45142	146.48514	229.27791	1406.71558	-756.40546	259.43704	1318.06445	789.71655	335.52982	-12.12028	-88.22540	157.60480	49.77286	-1207.26758	462.01025	78.57585	-314.85461	108.47047	-14.98882
745	6.200	1318.95459	244.24937	1388.83215	147.20941	229.25467	1404.54614	-755.68384	258.81546	1316.15454	764.21936	336.88318	-13.29486	-79.04407	154.95758	61.86518	-1206.20886	462.44885	89.27827	-340.73486	110.47054	-15.11497
746	6.208	1320.25769	244.11485	1386.83508	147.74487	229.20811	1402.00293	-754.98688	258.08237	1314.00061	737.92053	338.57147	-13.75698	-65.04785	153.37213	71.24044	-1199.93225	462.14932	96.08134	-367.09277	112.40208	-15.32403
747	6.217	1321.66479	244.00462	1384.54077	147.99814	229.03749	1399.17664	-754.39233	257.33859	1311.58582	711.64355	340.48453	-13.94347	-47.52332	152.20248	78.36185	-1188.24829	462.07245	98.90065	-393.14014	114.11613	-15.69714
748	6.225	1323.13184	243.89247	1382.04065	147.87108	228.61937	1396.16284	-754.02649	256.73514	1308.91943	685.61426	342.47104	-14.04621	-27.50616	150.80602	84.10262	-1171.29529	462.95236	98.70775	-418.82935	115.61168	-16.11841
749	6.233	1324.59033	243.75784	1379.43823	147.27330	227.83313	1393.04602	-754.02649	256.46613	1306.03625	659.75562	344.36401	-14.26766	-5.74719	148.83261	89.13662	-1149.50537	465.03229	96.83561	-444.31775	117.01050	-16.49987
750	6.242	1325.95850	243.59116	1376.84814	146.15118	226.59416	1389.89246	-754.48871	256.71124	1302.95251	633.96991	346.10574	-14.69105	17.31030	146.26344	93.78583	-1123.63599	467.93851	94.17633	-469.75256	118.44438	-16.81024
751	6.250	1327.15698	243.39140	1374.38806	144.51759	224.88261	1386.75427	-755.41284	257.57449	1299.63940	608.22229	347.78693	-15.17830	41.48450	143.28955	98.08784	-1094.56421	470.92316	90.97499	-495.23865	119.95279	-16.99989
752	6.258	1328.12476	243.15486	1372.16492	142.46289	222.75911	1383.67554	-756.67334	259.05746	1296.04724	582.53149	349.47681	-15.53807	66.76843	140.18475	101.86320	-1062.95972	473.29065	87.16610	-520.78113	121.51977	-17.07092
753	6.267	1328.82727	242.85867	1370.27185	140.14272	220.35910	1380.69678	-758.06848	261.05115	1292.17188	556.91260	351.14642	-15.71439	93.29297	137.21747	104.77563	-1029.19312	474.63416	82.74638	-546.33649	123.14255	-17.14810
754	6.275	1329.25476	242.45573	1368.78809	137.74127	217.85461	1377.85522	-759.42432	263.34296	1288.11121	531.32794	352.77756	-15.78489	121.27972	134.56979	106.44148	-993.47913	474.72791	77.87784	-571.92474	124.84217	-17.35001
755	6.283	1329.41528	241.89383	1367.77881	135.42439	215.40594	1375.18921	-760.65430	265.68155	1284.05042	505.72693	354.40524	-15.86784	150.91132	132.29704	106.61564	-955.97028	473.41687	72.84689	-597.57904	126.64455	-17.65967
756	6.292	1329.32727	241.14043	1367.29504	133.30823	213.14490	1372.74451	-761.74463	267.87375	1280.19177	480.09875	356.09064	-16.04750	182.21179	130.32750	105.35561	-916.78839	470.74884	68.07401	-623.26587	128.52007	-17.93714
757	6.300	1329.01025	240.18428	1367.37317	131.45204	211.17966	1370.57874	-762.71289	269.82361	1276.69836	454.44583	357.89972	-16.32225	215.05103	128.46268	103.00320	-876.15314	466.99030	64.05748	-648.95129	130.39542	-18.04974
758	6.308	1328.47852	239.02536	1368.03223	129.86774	209.59811	1368.76416	-763.57544	271.49506	1273.68726	428.76038	359.83160	-16.61120	249.24536	126.41415	100.00996	-834.53528	462.41074	61.27695	-674.64502	132.26952	-18.00471
759	6.317	1327.74670	237.68390	1369.26819	128.53687	208.46909	1367.37939	-764.33105	272.86041	1271.24792	403.03445	361.79031	-16.83726	284.64648	123.93542	96.75365	-792.67792	457.18658	60.20450	-700.37842	134.19891	-17.90551
760	6.325	1326.84045	236.20770	1371.05151	127.42811	207.83476	1366.48828	-764.96063	273.88812	1269.45251	377.24826	363.69073	-16.98648	321.19495	120.98607	93.41233	-751.41858	451.43930	61.10030	-726.21155	136.19434	-17.83440
761	6.333	1325.80078	234.65433	1373.33325	126.51790	207.69659	1366.12610	-765.43915	274.56851	1268.34912	351.38632	365.54340	-17.08534	358.92828	117.73726	89.96309	-711.36853	445.18445	63.51226	-752.18524	138.25751	-17.80592
762	6.342	1324.68420	233.08356	1376.04858	125.81210	208.01480	1366.30591	-765.75177	274.94049	1267.95239	325.47333	367.41620	-17.15769	397.88922	114.43022	86.31733	-672.64978	438.30060	66.27516	-778.24841	140.43619	-17.77544
763	6.350	1323.55688	231.56528	1379.11584	125.35740	208.72641	1367.02905	-765.90186	275.08328	1268.24426	299.52655	369.36554	-17.18951	438.01584	111.32109	82.42238	-634.88055	430.67612	68.30876	-804.32239	142.72490	-17.70730
764	6.358	1322.48120	230.16077	1382.44006	125.23137	209.76753	1368.28845	-765.90649	275.08224	1269.18701	273.49503	371.41205	-17.12094	479.11111	108.69996	78.26423	-597.48743	422.36945	69.26232	-830.43445	144.97298	-17.59305
765	6.367	1321.50256	228.88907	1385.91919	125.51329	211.08763	1370.06592	-765.78473	275.00589	1270.74475	247.30237	373.55280	-16.91423	520.87616	106.83046	73.87044	-560.13910	413.58966	69.33760	-856.70056	146.99588	-17.39315
766	6.375	1320.64258	227.72153	1389.44604	126.25191	212.64586	1372.33044	-765.54803	274.90158	1272.89624	220.92303	375.76251	-16.61689	562.95825	105.83144	69.30759	-522.91260	404.55786	68.78856	-883.15967	148.78059	-17.08384
767	6.383	1319.90430	226.60384	1392.91479	127.44687	214.39664	1375.03833	-765.19922	274.79468	1275.62830	194.38989	377.96310	-16.31048	604.99182	105.57800	64.65840	-486.09506	395.46109	67.75137	-909.71826	150.48352	-16.73381
768	6.392	1319.28137	225.48521	1396.22815	129.04712	216.28523	1378.12488	-764.73419	274.68771	1278.91895	167.76105	380.04233	-16.03334	646.70117	105.68847	60.03178	-449.91159	386.55670	66.40458	-936.29144	152.21523	-16.40529
769	6.400	1318.76563	224.34242	1399.29700	130.95999	218.25418	1381.49182	-764.14252	274.56384	1282.72559	141.09161	381.96768	-15.78397	688.09839	105.62758	55.64494	-414.49142	378.20340	65.06157	-962.91248	153.98361	-16.07138
770	6.408	1318.35107	223.18423	1402.04480	133.06940	220.24858	1385.00818	-763.41187	274.39166	1286.97388	114.42675	383.85364	-15.53983	729.54919	104.79153	52.00327	-380.09647	370.70496	63.96804	-989.67285	155.81671	-15.74291
771	6.417	1318.03772	222.03162	1404.42041	135.26352	222.22087	1388.53821	-762.54041	274.13452	1291.54749	87.86202	385.88370	-15.20383	771.31311	102.53597	49.96059	-347.35718	364.18585	62.97913	-1016.58203	157.74310	-15.54152
772	6.425	1317.83862	220.88243	1406.39270	137.45842	224.13570	1391.97168	-761.55267	273.75800	1296.28467	61.63821	388.18469	-14.53085	812.56567	98.48347	50.20499	-317.30692	358.68280	61.44720	-1043.39819	159.65401	-15.43212
773	6.433	1317.79626	219.65919	1407.93274	139.60057	225.97179	1395.22534	-760.50995	273.22592	1300.98206	36.15255	390.78647	-13.16918	850.74341	93.02522	52.25820	-291.16422	354.34030	58.45580	-1069.56482	161.29453	-14.84674
774	6.442	1318.00244	218.13838	1409.01880	141.64957	227.72005	1398.22083	-759.50519	272.50107	1305.40991	11.82824	393.69241	-10.82872	882.12122	87.19595	54.06258	-269.93054	351.44910	53.25123	-1094.50500	162.45520	-12.86637
775	6.450	1318.61243	215.91068	1409.66553	143.56335	229.37968	1400.86682	-758.63617	271.56226	1309.33752	-11.09681	396.94363	-7.39305	903.38177	81.81656	53.08602	-254.05023	350.24097	45.60199	-1117.94666	163.10138	-8.97632
776	6.458	1319.82642	212.45512	1409.93591	145.29982	230.95215	1403.06555	-757.96875	270.43579	1312.57349	-32.69895	400.63147	-2.77945	913.16681	76.97463	48.12732	-243.41135	350.68774	35.90865	-1139.80115	163.25444	-3.45989
777	6.467	1321.79407	207.38368	1409.90186	146.82954	232.43144	1404.73364	-757.51074	269.23126	1315.01453	-53.23658	404.94846	3.40693	912.67139	72.47807	39.92375	-237.65259	352.54761	25.08676	-1159.89990	162.97475	2.99360
778	6.475	1324.45813	200.80817	1409.55627	148.14949	233.79404	1405.81921	-757.20453	268.14343	1316.67407	-72.60963	410.18155	12.08657	904.68164	68.45700	30.16026	-236.48190	355.49319	14.40107	-1178.01880	162.54552	9.92702
779	6.483	1327.48328	193.53229	1408.76367	149.28880	234.99448	1406.30627	-756.93640	267.38095	1317.65161	-89.58613	416.43530	24.42305	891.69855	65.23704	20.32881	-239.79733	359.00781	5.35081	-1194.09814	162.42424	17.44364
780	6.492	1330.38867	186.74648	1407.32397	150.30005	235.97984	1406.20752	-756.56458	267.06067	1318.05664	-101.68351	423.25171	40.96872	874.85791	63.00111	11.48042	-247.64499	362.28754	-0.74275	-1208.23633	162.90222	26.09243
781	6.500	1332.79187	181.41052	1405.09192	151.23409	236.72432	1405.55530	-755.96802	267.16702	1317.95117	-106.44855	429.63708	60.72640	854.34631	61.86197	4.45808	-260.27646	364.66403	-3.63289	-1220.26514	163.87463	36.42944
782	6.508	1334.56104	177.84467	1402.05164	152.10626	237.25095	1404.40149	-755.09955	267.60776	1317.35852	-103.25852	434.59033	81.06342	830.48999	61.91383	-0.20227	-278.07922	366.16284	-4.42146	-1229.39294	165.00674	48.44778
783	6.517	1335.80127	175.75368	1398.31238	152.87749	237.62154	1402.81677	-754.01038	268.29190	1316.30798	-93.77982	437.58209	98.90782	804.42181	63.00932	-2.61935	-300.72467	367.34946	-4.50881	-1234.41821	166.02281	61.28854
784	6.525	1336.73523	174.53413	1394.05701	153.46513	237.91995	1400.88318	-752.83380	269.15381	1314.85425	-80.61277	438.59555	112.41476	777.66577	64.71564	-3.48661	-326.48102	368.68759	-4.63635	-1234.32666	166.65515	73.55938
785	6.533	1337.56543	173.63278	1389.48218	153.77246	238.24712	1398.68506	-751.74518	270.12714	1313.06348	-65.63834	437.91675	121.73899	751.18884	66.57031	-3.60249	-353.13864	370.24454	-4.98538	-1228.69067	166.44896	83.91021
786	6.542	1338.39026	172.76909	1384.76099	153.71445	238.71185	1396.30872	-750.92023	271.10822	1310.99915	-49.48808	435.97662	128.40149	725.15759	68.29881	-3.55323	-379.41696	371.88092	-5.51333	-1217.58508	164.86661	91.37218
787	6.550				153.23071	239.41612	1393.84338	-750.50214	271.94226	1308.71265	-31.94843	433.25671	134.03926	699.39569	69.85773	-3.66031	-405.17700	373.51819	-6.05890	-1201.30530	161.61043	95.47164
788	6.558				152.29196	240.44724	1391.37744	-750.57935	272.45111	1306.23767	-12.49198	430.12103	139.60463	673.74695	71.37904	-4.00848	-430.73785	375.18475	-6.49267	-1180.25684	156.82349	96.23602
789	6.567				150.90471	241.86639	1388.98816	-751.17035	272.48718	1303.58582	9.31261	426.65176	145.30583	648.14948	73.03625	-4.48611	-456.28607	376.90018	-6.83611	-1154.94897	151.01569	94.09512
790	6.575				149.11368	243.68637	1386.72729	-752.22192	271.98178	1300.75769	33.53594	422.71762	150.92656	622.58167	74.89107	-4.89041	-481.81885	378.65106	-7.15020	-1125.94177	144.78447	89.76003
791	6.583				147.00327	245.85799	1384.61499	-753.61896	270.97034	1297.76697	59.87560	418.23843	156.13612	597.02692	76.87362	-5.08507	-507.34705	380.45212	-7.41565	-1093.79626	138.55867	84.06745
792	6.592				144.69748	248.27904	1382.64441	-755.20734	269.59006	1294.66614	87.83761	413.34393	160.62419	571.49731	78.87297	-5.08974	-532.90784	382.31635	-7.60583	-1059.00439	132.59290	77.76868
793	6.600				142.35358	250.81448	1380.79919	-756.82623	268.05267	1291.55652	116.95055	408.27036	164.04320	546.02759	80.79344	-5.04520	-558.46021	384.19324	-7.75841	-1021.91003	127.09721	71.46365
794	6.608				140.13950	253.30849	1379.07629	-758.34534	266.60315	1288.57080	146.92426	403.16306	165.90427	520.63409	82.58359	-5.09762	-583.93976	386.00693	-7.92062	-982.81958	122.20767	65.70367
795	6.617				138.18556	255.57784	1377.50171	-759.69421	265.47073	1285.84851	177.67838	398.01498	165.69048	495.29218	84.26018	-5.28920	-609.37787	387.72650	-8.09297	-942.24402	117.89017	61.00942
796	6.625				136.53149	257.41354	1376.13501	-760.87158	264.81668	1283.52112	209.22372	392.77032	163.19034	469.92459	85.88003	-5.55599	-634.85577	389.36432	-8.21938	-900.96307	114.04771	57.75697
797	6.633				135.12714	258.64087	1375.05408	-761.93115	264.69141	1281.70483	241.55692	387.45621	158.70764	444.43961	87.48753	-5.81316	-660.39557	390.93716	-8.22734	-859.87341	110.72449	56.10538
798	6.642				133.89177	259.20432	1374.32825	-762.94379	265.02414	1280.48328	274.68747	382.17194	152.94060	418.81549	89.10635	-6.01836	-685.98206	392.47134	-8.11539	-819.72729	108.08936	56.05684
799	6.650				132.77107	259.17487	1374.00598	-763.95197	265.66693	1279.89417	308.69489	376.98553	146.68373	393.11859	90.75882	-6.19198	-711.63696	394.02557	-7.95347	-780.91174	106.23566	57.48479
800	6.658				131.76453	258.68347	1374.12170	-764.94727	266.46396	1279.93884	343.69287	371.92825	140.55376	367.44604	92.45627	-6.39051	-737.41345	395.65411	-7.77430	-743.45038	105.20581	59.87721
801	6.667				130.92513	257.86139	1374.69971	-765.88379	267.29276	1280.60498	379.70645	367.03741	134.81914	341.83948	94.16998	-6.60841	-763.33167	397.37164	-7.54940	-707.18683	105.16489	62.23788
802	6.675				130.33031	256.81311	1375.75000	-766.71130	268.07550	1281.88123	416.59012	362.32935	129.39307	316.21063	95.84799	-6.72864	-789.34375	399.17972	-7.28094	-671.92407	106.25835	63.68524
803	6.683				130.04596	255.60959	1377.26294	-767.39844	268.78784	1283.75635	454.07932	357.75580	123.98474	290.39954	97.50729	-6.64950	-815.38104	401.04495	-7.03790	-637.40723	108.37100	63.96975
804	6.692				130.10796	254.29721	1379.21179	-767.93445	269.45636	1286.21057	491.88983	353.21207	118.28038	264.33374	99.24680	-6.41280	-841.43109	402.85150	-6.89097	-603.34680	111.13051	63.27640
805	6.700				130.51848	252.91515	1381.55359	-768.32208	270.12943	1289.21045	529.79395	348.55475	112.01571	238.07166	101.10003	-6.12466	-867.51367	404.50714	-6.83341	-569.47284	114.08186	61.90451
806	6.708				131.24576	251.50604	1384.22705	-768.57288	270.84201	1292.70984	567.72766	343.58972	104.95949	211.70764	102.98933	-5.83398	-893.61487	406.09744	-6.76004	-535.38379	116.94928	60.13459
807	6.717				132.22513	250.11711	1387.15332	-768.70313	271.60849	1296.65100	605.87982	338.16138	96.98869	185.30151	104.86929	-5.55849	-919.73566	407.79440	-6.56081	-500.66309	119.59885	58.25195
808	6.725				133.36716	248.80231	1390.23999	-768.72705	272.43747	1300.96094	644.60675	332.39520	88.28314	158.87708	106.77979	-5.33355	-945.93622	409.65375	-6.25266	-465.48987	121.72368	56.67442
809	6.733				134.57791	247.62291	1393.39050	-768.65527	273.33954	1305.54529	684.12634	326.85419	79.41384	132.44275	108.74152	-5.16894	-972.24542	411.64606	-5.95707	-430.77106	122.97792	55.77658
810	6.742				135.78439	246.63235	1396.51416	-768.49951	274.32767	1310.27563	724.03125	322.35406	71.15723	106.05127	110.71174	-5.00953	-998.54596	413.77640	-5.71986	-397.57446	123.36113	55.45969
811	6.750				136.94568	245.85945	1399.53113	-768.27350	275.42239	1314.97900	762.76917	319.50595	64.10821	79.87842	112.62480	-4.76685	-1024.52100	416.09494	-5.31619	-366.85309	123.07859	55.04576
812	6.758				138.03853	245.30415	1402.37207	-767.98700	276.64575	1319.43860	797.53235	318.37323	58.33788	54.23462	114.40358	-4.33911	-1049.69043	418.70282	-4.20010	-339.65863	122.17618	53.56329
813	6.767				139.03265	244.93599	1404.96851	-767.64282	277.99326	1323.41455	825.06628	318.57050	53.30996	29.48773	116.00251	-3.61744	-1073.54785	421.69653	-1.77791	-317.08887	120.59245	50.08188
814	6.775				139.88123	244.70116	1407.24268	-767.24152	279.40448	1326.68884	843.19775	319.63574	48.03679	5.94763	117.47904	-2.58479	-1095.66919	425.02893	2.14726	-299.80713	118.31649	44.07640
815	6.783				140.53465	244.54565	1409.10583	-766.79492	280.76382	1329.13879	851.98560	321.15918	41.41227	-16.22522	118.92322	-1.39450	-1115.73120	428.51788	7.25771	-287.77136	115.30042	35.74871
816	6.792				140.96419	244.43816	1410.47217	-766.34503	281.93460	1330.79456	853.42865	322.68927	32.81408	-37.07813	120.27627	-0.20633	-1133.56763	432.06213	13.08635	-280.48346	111.51637	25.91875
817	6.800				141.18402	244.37711	1411.27893	-765.94495	282.80472	1331.78870	849.70654	323.95883	22.68526	-56.83380	121.26904	1.19666	-1149.30322	435.81085	19.49181	-277.49225	107.17086	15.61208
818	6.808				141.25797	244.38031	1411.49817	-765.59827	283.31512	1332.23059	841.50726	325.16870	12.34270	-75.54614	121.57045	3.74255	-1163.35767	440.03354	26.88202	-278.83936	102.73867	5.80590
819	6.817				141.27530	244.46718	1411.13696	-765.25031	283.45563	1332.15881	828.23761	326.66742	3.10580	-92.46356	121.04613	8.87003	-1176.08423	444.78726	36.03506	-285.11865	98.92146	-2.62637
820	6.825				141.30656	244.64485	1410.22534	-764.85474	283.23840	1331.58728	809.61633	328.45908	-4.22476	-105.78906	119.95207	17.54417	-1187.30591	449.68179	47.44386	-296.98108	96.48550	-8.95258
821	6.833				141.36795	244.90656	1408.79749	-764.43414	282.67484	1330.54773	786.61475	330.23975	-9.31999	-113.45288	118.88079	29.23332	-1196.30652	453.90579	60.55627	-314.45691	95.81448	-12.80564
822	6.842				141.41270	245.24152	1406.88489	-764.08612	281.77863	1329.09497	761.03796	331.77960	-12.31574	-114.30737	118.42504	41.99638	-1202.12097	456.63629	73.74319	-336.62170	96.61226	-14.49537
823	6.850				141.34750	245.63327	1404.52722	-763.94196	280.60168	1327.28748	734.55957	333.11984	-13.80625	-108.58899	118.78410	53.71422	-1203.70752	457.64963	85.12365	-361.79016	98.19442	-14.90826
824	6.858				141.05885	246.03642	1401.78333	-764.09473	279.26999	1325.15698	708.11121	334.46631	-14.47853	-97.42908	119.66726	63.25497	-1200.22119	457.49661	93.39805	-388.17444	99.97418	-14.95129
825	6.867				140.43585	246.36015	1398.73096	-764.53943	277.98047	1322.68030	681.94250	335.99631	-14.75501	-82.13458	120.60121	70.62622	-1191.31763	457.06265	98.17082	-414.60522	101.64076	-15.10902
826	6.875				139.38760	246.47993	1395.46252	-765.20581	276.95804	1319.79565	655.99774	337.70471	-14.86359	-63.80505	121.27209	76.40661	-1177.08289	457.05881	99.91329	-440.70117	103.14570	-15.44367
827	6.883				137.86230	246.26794	1392.07349	-766.06018	276.39392	1316.46130	630.15088	339.42490	-15.01760	-43.26843	121.54364	81.23439	-1157.86304	457.79126	99.61007	-466.52032	104.59930	-15.84253
828	6.892				135.86514	245.62846	1388.64734	-767.14099	276.40121	1312.68054	604.30219	341.04132	-15.35644	-21.10938	121.35515	85.58199	-1134.31836	459.13654	98.15855	-492.19989	106.07835	-16.21809
829	6.900				133.45953	244.53159	1385.25061	-768.50195	276.99899	1308.48608	578.43201	342.60117	-15.82063	2.30640	120.78729	89.64291	-1107.36792	460.70129	96.00092	-517.79895	107.58051	-16.56607
830	6.908				130.75101	243.03743	1381.93738	-770.14825	278.11273	1303.93677	552.58801	344.23120	-16.21085	26.82684	120.12486	93.30862	-1077.84497	462.05832	93.24625	-543.33344	109.12537	-16.92137
831	6.917				127.86662	241.29524	1378.74927	-772.01556	279.59631	1299.14001	526.82513	346.00003	-16.38110	52.50244	119.72044	96.28226	-1046.23120	462.86505	89.95638	-568.87524	110.78006	-17.29757
832	6.925				124.93199	239.49721	1375.71167	-773.99493	281.27252	1294.26062	501.14514	347.84341	-16.36709	79.52313	119.80515	98.24330	-1012.75928	462.87683	86.22878	-594.51794	112.59082	-17.65999
833	6.933				122.05144	237.80968	1372.84412	-775.98059	282.97345	1289.49780	475.49530	349.64615	-16.34459	108.12103	120.43498	98.97073	-977.60632	461.91031	82.14158	-620.26953	114.50843	-17.92249
834	6.942				119.30238	236.34908	1370.17773	-777.90692	284.56915	1285.04163	449.82587	351.38385	-16.47028	138.46204	121.54608	98.40918	-940.84100	459.83334	77.81612	-646.07214	116.43657	-18.02294
835	6.950				116.73720	235.20508	1367.76721	-779.74854	285.97528	1281.03674	424.13031	353.13669	-16.77193	170.54706	122.98733	96.69746	-902.45111	456.64709	73.56115	-671.88684	118.34521	-18.00352
836	6.958				114.38469	234.45479	1365.68628	-781.48865	287.13733	1277.57727	398.43076	354.97076	-17.16781	204.21033	124.50731	94.14539	-862.67865	452.57300	69.94545	-697.69690	120.22617	-17.93992
837	6.967				112.25666	234.15543	1364.00732	-783.08746	288.00424	1274.72351	372.75226	356.85037	-17.52619	239.23529	125.81122	91.11440	-822.19659	447.97943	67.69608	-723.49683	122.04413	-17.86654
838	6.975				110.35854	234.33409	1362.78308	-784.48462	288.52005	1272.52039	347.11115	358.71265	-17.72132	275.49121	126.74043	87.85194	-781.88068	443.14450	67.34047	-749.32312	123.80181	-17.78579
839	6.983				108.69726	234.97734	1362.04114	-785.63098	288.65060	1271.00220	321.48737	360.57910	-17.71053	312.97021	127.40707	84.40536	-742.44470	438.09412	68.77531	-775.23975	125.53035	-17.66031
840	6.992				107.28809	236.02490	1361.78955	-786.51050	288.41876	1270.18286	295.80118	362.50494	-17.56688	351.70105	128.10768	80.67085	-704.16516	432.64209	71.14432	-801.27783	127.29798	-17.47181
841	7.000				106.16191	237.38843	1362.02380	-787.13458	287.90915	1270.05469	269.95728	364.48346	-17.40184	391.66754	129.11804	76.53145	-666.78729	426.57687	73.29959	-827.36938	129.27640	-17.32256
842	7.008				105.36671	238.99188	1362.73462	-787.52924	287.23093	1270.60413	243.91504	366.46402	-17.26654	432.81647	130.61238	71.97301	-629.72766	419.87851	74.55975	-853.34991	131.59288	-17.34713
843	7.017				104.95848	240.78893	1363.91492	-787.72845	286.47198	1271.82031	217.70514	368.40948	-17.13736	475.04807	132.72394	67.09394	-592.54242	412.75165	74.94017	-879.18182	134.06972	-17.49081
844	7.025				104.98411	242.75177	1365.55688	-787.76331	285.68655	1273.69226	191.39493	370.32385	-16.96317	518.12622	135.55893	62.01890	-555.27557	405.44159	74.69635	-905.11792	136.30489	-17.49819
845	7.033				105.45960	244.86705	1367.63940	-787.64905	284.91168	1276.20593	165.04379	372.24509	-16.71581	561.63965	139.12967	56.79381	-518.31903	398.12210	73.95226	-931.39575	138.10237	-17.20144
846	7.042				106.35365	247.13347	1370.11194	-787.38269	284.17654	1279.33997	138.67319	374.20413	-16.42447	605.14148	143.25452	51.42513	-481.98486	391.01785	72.79212	-957.91235	139.69861	-16.72829
847	7.050				107.59200	249.53996	1372.88513	-786.94977	283.49722	1283.05273	112.25967	376.17886	-16.17223	648.43268	147.40793	46.12140	-446.36496	384.48517	71.43208	-984.41992	141.47171	-16.33803
848	7.058				109.08323	252.04408	1375.83606	-786.33307	282.87091	1287.26770	85.78613	378.11401	-16.01691	691.73059	150.72287	41.51231	-411.66504	378.85187	70.13563	-1010.87415	143.50520	-16.15193
849	7.067				110.74716	254.57986	1378.83740	-785.52277	282.27231	1291.86316	59.33428	380.05258	-15.87791	735.39850	152.30450	38.61619	-378.57281	374.23264	68.86448	-1037.40991	145.54477	-16.08883
850	7.075				112.53199	257.08685	1381.78687	-784.52887	281.64685	1296.66809	33.11492	382.20663	-15.49619	779.13037	151.66960	38.37498	-348.26697	370.55707	66.95576	-1063.98291	147.28348	-15.84543
851	7.083				114.41318	259.52603	1384.61230	-783.39038	280.91855	1301.46924	7.44738	384.80396	-14.50782	821.02753	149.13211	40.73367	-322.09888	367.84900	63.31120	-1090.17188	148.54018	-14.82096
852	7.092				116.37125	261.87219	1387.25012	-782.16974	280.02136	1306.02881	-17.26997	387.91693	-12.61082	857.57410	145.80396	43.99400	-301.12817	366.43854	57.02605	-1115.41797	149.31284	-12.33401
853	7.100				118.36837	264.10452	1389.62451	-780.92529	278.93253	1310.10229	-40.67768	391.48849	-9.72694	884.94934	142.90265	45.46076	-285.76544	366.78751	47.86367	-1139.26782	149.78030	-8.14668
854	7.108				120.34845	266.20816	1391.64905	-779.68066	277.70032	1313.47058	-62.63825	395.45432	-5.95294	900.86707	140.94725	43.18663	-275.80212	369.19830	36.38479	-1161.31543	150.13618	-2.65729
855	7.117				122.25685	268.17603	1393.24072	-778.42657	276.45404	1315.99609	-83.30201	399.87863	-1.19520	905.66663	139.74767	37.17271	-270.78400	373.65463	23.85105	-1181.25220	150.44220	3.50222
856	7.125				124.06131	270.00790	1394.33606	-777.14679	275.35211	1317.65918	-102.84241	405.07764	5.26790	901.69556	139.03101	28.85615	-270.35876	379.67520	11.99676	-1199.10962	150.70624	9.98450
857	7.133				125.75965	271.70999	1394.89954	-775.84058	274.49960	1318.53857	-120.68647	411.52228	14.82115	891.43787	138.80704	19.83718	-274.35492	386.24484	2.74760	-1215.21948	150.97218	16.98043
858	7.142				127.37035	273.29218	1394.92383	-774.51843	273.92792	1318.75879	-134.76166	419.40552	28.83881	876.24542	139.25343	11.38387	-282.86447	392.10117	-2.52491	-1229.84448	151.30040	25.10630
859	7.150				128.91406	274.76086	1394.42847	-773.18170	273.63477	1318.44165	-142.06915	428.22375	47.46635	856.65527	140.50908	4.58074	-296.42627	396.36102	-4.15527	-1242.83508	151.79495	34.89900
860	7.158				130.39534	276.10944	1393.45374	-771.82343	273.61838	1317.68945	-140.80139	436.85019	68.72198	833.39954	142.49298	0.12271	-315.47299	398.97684	-4.00552	-1253.46631	152.60973	46.28015
861	7.167				131.79150	277.31964	1392.05396	-770.45551	273.88361	1316.59302	-131.95782	444.08594	89.04266	807.80762	144.84799	-2.13472	-339.15088	400.58432	-3.72037	-1260.56738	153.76276	58.47621
862	7.175				133.05074	278.38333	1390.29297	-769.12567	274.42300	1315.22729	-118.52314	449.23462	105.23335	781.31799	147.14191	-2.98977	-365.33643	401.91953	-3.82840	-1263.00513	154.90393	70.36898
863	7.183				134.09714	279.33099	1388.24487	-767.90741	275.18423	1313.62720	-103.14246	452.29919	116.22116	754.86267	149.10660	-3.21525	-392.04767	403.38788	-4.25457	-1260.11328	155.33598	80.85857
864	7.192				134.84320	280.24673	1385.99231	-766.87744	276.04764	1311.77747	-86.75794	453.76605	123.18704	728.76642	150.72925	-3.26707	-418.37451	405.05621	-4.81836	-1251.66675	154.37617	89.03027
865	7.200				135.20346	281.25659	1383.62354	-766.11255	276.82712	1309.65381	-68.99384	454.26483	128.31134	702.97583	152.21423	-3.40804	-444.26202	406.82916	-5.34540	-1237.66553	151.71213	94.27586
866	7.208				135.10365	282.49356	1381.22607	-765.69476	277.30743	1307.27991	-49.14088	454.33188	133.42047	677.32568	153.79559	-3.75468	-469.93896	408.60776	-5.71111	-1218.32544	147.43117	96.42037
867	7.217				134.49394	284.06006	1378.88013	-765.68671	277.31323	1304.71716	-26.75745	454.27243	139.37187	651.72479	155.55429	-4.23332	-495.57358	410.37854	-5.91040	-1194.12988	141.95403	95.70287
868	7.225				133.36905	285.99628	1376.64990	-766.09003	276.76297	1302.01672	-1.86338	454.12683	146.11794	626.14380	157.45334	-4.65740	-521.21417	412.18448	-6.06613	-1165.71899	135.98868	92.64331
869	7.233				131.78612	288.25891	1374.57471	-766.84204	275.67075	1299.20886	25.11901	453.77289	153.04143	600.55042	159.45139	-4.89523	-546.83868	414.04913	-6.29577	-1133.75000	130.27319	87.93475
870	7.242				129.86987	290.72278	1372.66711	-767.85449	274.11331	1296.33923	53.63430	453.10834	159.26518	574.92377	161.50623	-4.95844	-572.40723	415.98349	-6.56695	-1098.83130	125.26906	82.33833
871	7.250				127.79573	293.21289	1370.92151	-769.03571	272.21701	1293.50000	83.26226	452.17657	163.89488	549.26660	163.54333	-4.96717	-597.92786	418.01263	-6.73613	-1061.48840	121.15456	76.53155
872	7.258				125.75682	295.55933	1369.33203	-770.26459	270.18250	1290.80652	113.75750	451.13940	166.31308	523.60205	165.50259	-5.06689	-623.44849	420.09113	-6.74589	-1022.17542	118.01996	70.99351
873	7.267				123.92957	297.64291	1367.91797	-771.39459	268.26614	1288.35583	144.95306	450.17130	166.46281	497.96960	167.39682	-5.31980	-648.97882	422.05389	-6.71698	-981.32855	115.94223	66.01658
874	7.275				122.43259	299.38388	1366.73669	-772.32629	266.68860	1286.23193	176.78830	449.34445	164.78831	472.39816	169.28210	-5.64037	-674.50836	423.79312	-6.78348	-939.41907	114.91834	61.76950
875	7.283				121.28687	300.68887	1365.86841	-773.05048	265.57416	1284.52673	209.41904	448.54666	161.83961	446.86902	171.18951	-5.89808	-700.07080	425.39752	-6.92407	-896.93921	114.86697	58.34305
876	7.292				120.42288	301.45325	1365.38367	-773.61426	264.95749	1283.32861	243.08231	447.61664	158.19273	421.30896	173.08575	-6.06521	-725.71606	427.00146	-7.03159	-854.32373	115.69527	55.86545
877	7.300				119.74323	301.63074	1365.32117	-774.06952	264.79666	1282.69788	277.78796	446.60519	154.67137	395.66077	174.89249	-6.20409	-751.47083	428.63855	-7.02464	-811.90784	117.27779	54.60330
878	7.308				119.18279	301.26224	1365.69531	-774.44330	264.98450	1282.65405	313.34366	445.70160	151.88841	369.96259	176.57896	-6.36233	-777.34827	430.30502	-6.85324	-769.97351	119.42400	54.76003
879	7.317				118.72890	300.44177	1366.51831	-774.73383	265.37982	1283.18982	349.66229	444.88571	149.41663	344.28802	178.19926	-6.51133	-803.34839	432.03009	-6.53929	-728.83508	121.97963	56.09277
880	7.325				118.41002	299.28442	1367.81494	-774.92657	265.84683	1284.30005	386.81262	443.90967	146.08583	318.59814	179.81161	-6.55083	-829.44080	433.83286	-6.21569	-688.81653	124.93600	57.86263
881	7.333				118.27708	297.90988	1369.61194	-775.01025	266.29382	1285.99158	424.80786	442.60425	141.16136	292.72266	181.47549	-6.40793	-855.58008	435.68121	-6.01430	-650.00623	128.44374	59.23731
882	7.342				118.39503	296.42291	1371.90955	-774.97931	266.69614	1288.26758	463.52673	440.96045	134.76381	266.52197	183.29973	-6.13897	-881.75214	437.53912	-5.92628	-612.01270	132.77039	59.70371
883	7.350				118.83521	294.89096	1374.66125	-774.82880	267.07990	1291.11108	502.75403	438.95178	127.37958	240.02875	185.33606	-5.85894	-907.97614	439.38986	-5.84322	-574.22687	138.02919	59.16014
884	7.358				119.65157	293.33762	1377.77551	-774.55243	267.48471	1294.47559	542.10797	436.42023	119.49191	213.39044	187.48993	-5.60403	-934.28601	441.20544	-5.69582	-536.45789	143.83440	57.80692
885	7.367				120.84824	291.76315	1381.13196	-774.14392	267.94525	1298.28040	581.03247	433.09378	111.49924	186.72046	189.60893	-5.34426	-960.72498	442.97937	-5.50063	-499.07581	149.53246	55.95336
886	7.375				122.36755	290.17432	1384.60315	-773.59747	268.50024	1302.40857	619.09955	428.65479	103.55589	160.05481	191.60104	-5.07552	-987.30884	444.75385	-5.31428	-462.59436	154.75043	53.79246
887	7.383				124.11804	288.59656	1388.07568	-772.90472	269.20905	1306.70642	656.35974	422.82800	95.42470	133.40582	193.46295	-4.82265	-1013.95380	446.57764	-5.13948	-427.43091	159.35291	51.38031
888	7.392				126.01794	287.06912	1391.46484	-772.06085	270.15417	1310.99011	693.32410	415.57114	86.62625	106.84363	195.20447	-4.58051	-1040.39453	448.53366	-4.78737	-394.03510	163.03065	48.77497
889	7.400				128.00868	285.63171	1394.71594	-771.08923	271.41370	1315.05969	730.47046	407.33371	76.93262	80.56458	196.79318	-4.29156	-1066.14648	450.80203	-3.77304	-363.06702	165.29803	45.94304
890	7.408				130.03424	284.31277	1397.78955	-770.07495	273.00409	1318.72852	767.44019	399.12466	66.90854	54.88818	198.21277	-3.86295	-1090.60962	453.55649	-1.44904	-335.36804	165.80722	42.49296
891	7.417				132.02042	283.13126	1400.64050	-769.17249	274.82581	1321.85779	802.34552	392.21048	57.86908	30.19147	199.49277	-3.21446	-1113.27441	456.79538	2.55584	-311.71960	164.47064	37.73028
892	7.425				133.87633	282.10193	1403.19885	-768.55066	276.67346	1324.36462	831.93042	387.48569	50.85727	6.81274	200.64314	-2.37395	-1133.82886	460.37173	8.01804	-292.58411	161.32700	31.11191
893	7.433				135.51334	281.22333	1405.36218	-768.29364	278.31186	1326.20032	852.88708	384.92508	45.41399	-15.09058	201.62140	-1.50911	-1152.13049	464.20087	14.36783	-278.08997	156.41655	22.68626
894	7.442				136.86519	280.46393	1407.01477	-768.34546	279.54944	1327.33887	863.39752	383.58591	39.55588	-35.66534	202.30344	-0.68877	-1168.23779	468.39230	21.30744	-268.32910	149.85445	13.17460
895	7.450				137.90285	279.77985	1408.06104	-768.54309	280.28186	1327.78491	863.74805	382.24213	31.29281	-55.24640	202.37445	0.59953	-1182.43372	473.13486	29.25025	-263.62122	142.13414	3.70463
896	7.458				138.64247	279.14960	1408.44824	-768.69922	280.51126	1327.57458	855.74402	380.33768	20.36529	-73.75171	201.36035	3.73982	-1194.96777	478.40237	39.13265	-264.49365	134.38885	-4.48509
897	7.467				139.13977	278.58438	1408.16638	-768.67639	280.32944	1326.76501	841.48584	378.34030	8.54786	-89.92505	199.02539	10.42493	-1205.64868	483.70459	51.50751	-271.48285	128.17522	-10.35140
898	7.475				139.46991	278.11124	1407.23901	-768.41968	279.86734	1325.42566	822.60010	377.05209	-1.64739	-101.48840	195.78799	21.27112	-1213.75073	488.15314	65.61475	-284.81970	124.72082	-13.58368
899	7.483				139.69823	277.75299	1405.71704	-767.95135	279.24213	1323.63843	800.30823	376.87427	-8.57361	-106.43945	192.52016	34.98927	-1218.23389	490.96017	79.41953	-304.04474	124.16308	-14.83054
900	7.492				139.85060	277.51926	1403.67456	-767.34735	278.53076	1321.49817	775.66431	377.74759	-12.17974	-104.18359	189.92719	49.15339	-1217.99585	492.02243	90.64059	-327.70874	125.56490	-15.11416
901	7.500				139.89903	277.40228	1401.19910	-766.71039	277.77194	1319.10681	749.67230	379.37585	-13.56048	-95.47302	188.24280	61.68711	-1212.17664	492.01624	97.84203	-353.66809	127.70460	-15.16334
902	7.508				139.77010	277.36340	1398.37891	-766.14911	276.98999	1316.56128	723.25623	381.39413	-13.93257	-81.64551	187.27574	71.69924	-1200.41235	491.95773	100.88900	-380.12854	129.74940	-15.29992
903	7.517				139.36618	277.31525	1395.29382	-765.77142	276.23163	1313.93677	696.99341	383.49796	-14.03626	-64.04590	186.57928	79.37967	-1182.82837	492.69571	100.71378	-406.33374	131.40892	-15.57898
904	7.525				138.58968	277.12729	1392.01794	-765.68524	275.59613	1311.27148	671.01544	385.50165	-14.19129	-43.78113	185.73413	85.41690	-1159.97314	494.57855	98.64272	-432.24475	132.81866	-15.93165
905	7.533				137.37424	276.66580	1388.62708	-765.98486	275.24429	1308.55225	645.23090	387.33170	-14.49853	-21.63318	184.55971	90.45535	-1132.78833	497.34610	95.70695	-457.98206	134.27426	-16.29552
906	7.542				135.71852	275.84393	1385.20361	-766.70972	275.38217	1305.70618	619.52600	389.04135	-14.92607	1.92676	183.09877	94.85987	-1102.37915	500.32288	92.33154	-483.62793	135.94360	-16.66123
907	7.550				133.70137	274.64847	1381.83130	-767.80127	276.21271	1302.61584	593.80804	390.74683	-15.36244	26.67163	181.48892	98.73445	-1069.66382	502.74854	88.45358	-509.25098	137.77768	-17.03304
908	7.558				131.46428	273.13910	1378.58325	-769.11816	277.83917	1299.18823	568.01691	392.47095	-15.68650	52.55078	179.86642	102.01392	-1035.21021	504.03473	83.89435	-534.90039	139.62398	-17.38688
909	7.567				129.16403	271.42410	1375.50903	-770.51135	280.16763	1295.44824	542.18121	394.13824	-15.85150	79.64337	178.34293	104.52443	-999.25604	503.95267	78.73773	-560.55566	141.40933	-17.69292
910	7.575				126.92397	269.61856	1372.63733	-771.88794	282.91998	1291.56384	516.40271	395.73734	-15.92272	108.12769	177.04257	106.00574	-961.74585	502.67004	73.45074	-586.17065	143.17468	-17.92638
911	7.583				124.81889	267.82455	1369.98804	-773.21857	285.76022	1287.77515	490.73688	397.37634	-16.01580	138.19873	176.10199	106.17596	-922.54510	500.47626	68.71175	-611.75989	144.94128	-18.04133
912	7.592				122.88526	266.14755	1367.58618	-774.50488	288.41254	1284.29688	465.13416	399.13736	-16.21742	169.95300	175.55664	104.89388	-881.87488	497.49963	65.22797	-637.38208	146.70332	-18.02446
913	7.600				121.13177	264.71042	1365.47070	-775.74359	290.69754	1281.26782	439.50754	400.98129	-16.53112	203.35883	175.24803	102.28662	-840.53375	493.80438	63.70143	-663.06738	148.54366	-17.95626
914	7.608				119.55035	263.63995	1363.69421	-776.91797	292.50775	1278.76746	413.81271	402.85123	-16.85407	238.30951	174.89844	98.67993	-799.66437	489.53473	64.61224	-688.81085	150.56987	-17.93172
915	7.617				118.13084	263.04053	1362.31287	-778.00250	293.78119	1276.85229	388.04706	404.75684	-17.06795	274.69568	174.25333	94.41424	-760.27161	484.74289	67.64374	-714.63477	152.71005	-17.93992
916	7.625				116.87654	262.96997	1361.37903	-778.96167	294.51410	1275.57141	362.22839	406.69937	-17.16484	312.45142	173.17358	89.72980	-722.80127	479.20471	71.46844	-740.57422	154.77740	-17.91111
917	7.633				115.81808	263.42337	1360.94324	-779.75043	294.78741	1274.96094	336.40381	408.62180	-17.22277	351.54315	171.72922	84.73422	-687.02020	472.58890	74.56995	-766.63586	156.71468	-17.82133
918	7.642				115.01898	264.33694	1361.05164	-780.32770	294.75739	1275.03662	310.60324	410.49808	-17.27340	391.93414	170.23697	79.42760	-652.27539	464.89545	76.29691	-792.85620	158.55937	-17.64520
919	7.650				114.56343	265.61896	1361.73706	-780.67682	294.60104	1275.79602	284.75372	412.40140	-17.24746	433.55621	169.09885	73.80078	-617.96924	456.58722	76.86932	-819.26593	160.33513	-17.37469
920	7.658				114.52762	267.18713	1363.00928	-780.81860	294.44714	1277.22546	258.70782	414.41504	-17.06594	476.26959	168.56299	67.93182	-583.88928	448.11240	76.60374	-845.74774	162.08119	-17.11705
921	7.667				114.95209	268.97879	1364.85095	-780.79437	294.34445	1279.29834	232.38763	416.50735	-16.75352	519.81995	168.67795	61.96921	-550.10724	439.51678	75.53019	-872.10083	163.82245	-16.96624
922	7.675				115.83218	270.93140	1367.21179	-780.63629	294.28412	1281.96973	205.84717	418.56171	-16.41945	563.81482	169.42017	56.01130	-516.61450	430.74438	73.65407	-898.24683	165.60269	-16.86963
923	7.683				117.12260	272.97055	1370.00549	-780.36023	294.23676	1285.18347	179.19922	420.51254	-16.14695	607.81836	170.68810	50.07255	-483.19852	422.07230	71.25761	-924.30151	167.53317	-16.73457
924	7.692				118.74445	275.01926	1373.11511	-779.97156	294.17151	1288.87756	152.53348	422.39984	-15.94677	651.62488	172.06979	44.29152	-449.71738	414.04196	68.87152	-950.50037	169.61079	-16.52032
925	7.700				120.59781	277.01233	1376.40552	-779.46643	294.06616	1292.97278	125.88650	424.31781	-15.78423	695.44464	172.65671	39.25667	-416.36697	407.16486	67.03385	-977.02802	171.63113	-16.22057
926	7.708				122.58218	278.90631	1379.74780	-778.83807	293.91077	1297.36206	99.28960	426.35718	-15.59350	739.60107	171.21478	36.11232	-383.71625	401.78363	65.97129	-1003.85583	173.40294	-15.86465
927	7.717				124.60992	280.68048	1383.03906	-778.09235	293.69742	1301.90979	72.86266	428.57916	-15.26159	783.68896	166.82214	36.02651	-352.70773	397.98917	65.29692	-1030.74609	174.89352	-15.45944
928	7.725				126.60518	282.32922	1386.20313	-777.25989	293.41055	1306.45569	46.84411	431.04123	-14.57411	825.75897	159.72153	39.01925	-324.63174	395.63611	63.99017	-1057.32336	176.15314	-14.77920
929	7.733				128.49738	283.85480	1389.16650	-776.39453	293.03928	1310.82166	21.54015	433.84091	-13.20726	862.42725	151.53732	43.20758	-300.83966	394.59048	60.80714	-1083.06665	177.21700	-13.24313
930	7.742				130.21776	285.26279	1391.84155	-775.56042	292.60013	1314.82214	-2.72938	437.04218	-10.92430	890.09564	144.17024	45.68067	-282.25586	394.93152	54.88821	-1107.44788	178.07513	-10.19675
931	7.750				131.70374	286.56015	1394.13745	-774.81250	292.14166	1318.28162	-25.64533	440.56613	-7.77864	906.57196	138.41528	44.48376	-269.07544	396.90659	46.20763	-1130.24524	178.68964	-5.43632
932	7.758				132.91885	287.75641	1395.98230	-774.17566	291.72174	1321.05347	-46.93452	444.27689	-3.97238	912.19672	134.00818	39.70407	-260.89142	400.67557	35.55707	-1151.45459	179.00690	0.57950
933	7.767				133.87613	288.86475	1397.33203	-773.63348	291.38141	1323.04041	-66.47663	448.24277	0.56081	909.49628	130.63684	32.72694	-257.14331	405.91818	24.10690	-1170.93945	179.02495	7.13547
934	7.775				134.63564	289.89175	1398.16614	-773.12689	291.14383	1324.20752	-84.23579	452.89706	6.52887	901.21869	128.23912	24.88366	-257.56116	411.79727	13.17420	-1188.58130	178.95480	13.92482
935	7.783				135.27374	290.81854	1398.48108	-772.56848	291.03632	1324.58167	-99.74567	458.75681	15.26616	888.53595	126.67728	16.92665	-262.26263	417.37793	4.32769	-1204.53784	179.14514	21.33431
936	7.792				135.85301	291.60669	1398.28125	-771.87738	291.11066	1324.23938	-111.43439	465.80814	28.09735	871.26202	125.83278	9.43503	-271.52649	421.89084	-1.13639	-1218.90625	179.75836	30.11719
937	7.800				136.40857	292.23410	1397.57410	-771.01245	291.43857	1323.29333	-116.87202	473.21918	45.25705	849.47589	125.87422	3.28324	-285.64172	424.96759	-3.32644	-1231.18408	180.70917	40.70714
938	7.808				136.94186	292.72253	1396.37537	-769.98450	292.07703	1321.87866	-114.48933	479.72647	65.03233	824.43616	126.96782	-0.73759	-304.70093	426.95782	-3.69304	-1240.20874	181.84285	52.72552
939	7.817				137.41901	293.13504	1394.71936	-768.86017	293.02335	1320.13306	-105.16236	484.30988	84.07969	797.98358	128.84396	-2.68138	-327.96600	428.56918	-3.63727	-1244.64185	182.97484	65.05956
940	7.825				137.77573	293.55530	1392.66357	-767.75732	294.19568	1318.17200	-91.62342	486.57895	99.15648	771.46692	130.96390	-3.31816	-353.66681	430.15607	-3.78017	-1243.55664	183.79631	76.32709
941	7.833				137.92555	294.06818	1390.28552	-766.81885	295.45795	1316.06897	-76.32502	486.73285	108.98236	745.34814	132.97591	-3.40747	-379.99170	431.71210	-4.21441	-1236.66980	183.79245	85.37092
942	7.842				137.77405	294.75497	1387.67517	-766.17090	296.65518	1313.85547	-60.10883	485.32544	114.64429	719.55261	134.83597	-3.41777	-406.06702	433.24802	-4.77763	-1224.15308	182.39279	91.52924
943	7.850				137.23737	295.69553	1384.93042	-765.89215	297.63007	1311.53345	-42.52534	482.99426	118.44468	693.91931	136.63611	-3.60061	-431.83270	434.87244	-5.24858	-1206.36938	179.36786	94.60696
944	7.858				136.25867	296.95883	1382.15271	-766.01147	298.24161	1309.08679	-22.82801	480.20798	122.42368	668.36340	138.44637	-4.01208	-457.44485	436.69159	-5.54181	-1183.79041	175.03101	94.74024
945	7.867				134.82402	298.58435	1379.43542	-766.52277	298.39545	1306.49207	-0.67561	477.15985	127.59624	642.84766	140.29558	-4.52677	-482.98810	438.70923	-5.75004	-1157.00342	170.05243	92.32034
946	7.875				132.97426	300.56564	1376.84741	-767.39978	298.06146	1303.74170	23.70583	473.87384	133.96793	617.35443	142.20393	-4.93954	-508.49200	440.80750	-6.00495	-1126.65161	165.12701	87.92104
947	7.883				130.80376	302.84546	1374.42297	-768.59265	297.27197	1300.86621	49.79363	470.32355	140.86205	591.88867	144.16852	-5.12389	-533.97839	442.84961	-6.31555	-1093.31665	160.72502	82.18684
948	7.892				128.44850	305.32718	1372.16760	-770.01324	296.11908	1297.93555	77.16232	466.43805	147.26558	566.45367	146.15468	-5.11914	-559.44598	444.76843	-6.57509	-1057.45593	157.01833	75.77975
949	7.900				126.07095	307.88287	1370.08057	-771.54254	294.75247	1295.04688	105.63012	462.18256	152.19142	541.02362	148.11456	-5.07812	-584.87830	446.57538	-6.69509	-1019.44617	153.95886	69.38595
950	7.908				123.83049	310.32950	1368.18481	-773.06763	293.35712	1292.31152	135.13370	457.66232	155.01094	515.56024	150.01141	-5.16285	-610.28040	448.31702	-6.69303	-979.67883	151.46512	63.62241
951	7.917				121.83698	312.40833	1366.54724	-774.51239	292.11801	1289.84875	165.62015	453.00891	155.63426	490.03790	151.84756	-5.43510	-635.68915	450.01862	-6.65087	-938.65479	149.57397	58.87247
952	7.925				120.12787	313.84991	1365.26099	-775.83722	291.19012	1287.78735	197.07059	448.25647	154.49997	464.45490	153.64230	-5.79348	-661.17230	451.67859	-6.63748	-897.03845	148.37836	55.31253
953	7.933				118.68465	314.50098	1364.40173	-777.01831	290.66565	1286.25439	229.52365	443.44070	152.39186	438.83179	155.39130	-6.07555	-686.78851	453.30652	-6.68720	-855.56647	147.89708	53.11477
954	7.942				117.45610	314.38309	1364.00195	-778.03033	290.53784	1285.35266	263.00073	438.68857	150.13924	413.18732	157.09723	-6.22604	-712.55011	454.93439	-6.77164	-814.85931	148.03400	52.51365
955	7.950				116.38112	313.64447	1364.06140	-778.84497	290.70709	1285.14368	297.41321	434.11630	148.26976	387.51379	158.79413	-6.31380	-738.45819	456.58542	-6.78914	-775.34668	148.61917	53.58901
956	7.958				115.41734	312.47583	1364.57031	-779.44513	291.05072	1285.63281	332.58459	429.70184	146.74017	361.78522	160.50232	-6.41793	-764.51575	458.26453	-6.64644	-737.23358	149.65758	55.88245
957	7.967				114.56303	311.04709	1365.52112	-779.84253	291.48761	1286.76929	368.35828	425.31183	144.98180	335.97113	162.19794	-6.53284	-790.67468	459.98242	-6.34849	-700.43317	151.50906	58.34955
958	7.975				113.86290	309.47595	1366.90881	-780.07935	291.97946	1288.48193	404.66229	420.81500	142.27727	310.03223	163.85266	-6.56833	-816.85339	461.75003	-6.00234	-664.61755	154.54543	59.97225
959	7.983				113.39146	307.81839	1368.72571	-780.21289	292.50455	1290.71545	441.48499	416.10480	138.13828	283.91559	165.51663	-6.44748	-843.01868	463.54492	-5.73683	-629.40472	158.70377	60.36511
960	7.992				113.21865	306.07916	1370.95496	-780.29193	293.04523	1293.43616	478.77521	411.06027	132.48320	257.57751	167.30588	-6.18999	-869.18866	465.33511	-5.59564	-594.52325	163.55374	59.71785
961	8.000				113.38380	304.23981	1373.56384	-780.33630	293.58575	1296.62231	516.32410	405.59442	125.65564	231.03815	169.25305	-5.87351	-895.39526	467.13959	-5.50071	-559.79846	168.66757	58.38745
962	8.008				113.88919	302.28772	1376.50110	-780.32672	294.11298	1300.25623	553.76477	399.69995	118.23750	204.38293	171.26172	-5.55269	-921.70074	468.99786	-5.33297	-525.06390	173.81522	56.67348
963	8.017				114.70383	300.23331	1379.69348	-780.21594	294.62668	1304.30005	590.73334	393.36417	110.66149	177.67761	173.22925	-5.24451	-948.18994	470.89642	-5.05665	-490.27686	178.87112	54.83695
964	8.025				115.77005	298.11249	1383.04675	-779.95721	295.16943	1308.65942	627.13226	386.52448	102.92445	150.92743	175.13187	-4.95732	-974.88788	472.77972	-4.77030	-455.83136	183.54356	53.17324
965	8.033				117.01704	295.97424	1386.45691	-779.52716	295.84073	1313.17322	663.37421	379.19308	94.65921	124.12646	177.00296	-4.69714	-1001.69635	474.63409	-4.57318	-422.66919	187.29910	51.96041
966	8.042				118.38397	293.86676	1389.82471	-778.92920	296.74945	1317.64514	700.19312	371.65921	85.53431	97.31836	178.86359	-4.44634	-1028.34961	476.57050	-4.29608	-391.87256	189.75620	51.15483
967	8.050				119.83603	291.83377	1393.06812	-778.18933	297.94067	1321.89050	737.80859	364.60623	75.79365	70.64648	180.67679	-4.15562	-1054.37512	478.81244	-3.37219	-364.18292	191.01509	50.14310
968	8.058				121.35298	289.91373	1396.12610	-777.37048	299.36374	1325.76270	775.08917	358.89600	66.45132	44.39075	182.38138	-3.74251	-1079.17798	481.53229	-1.06993	-340.04022	191.36150	48.04846
969	8.067				122.90356	288.13257	1398.94922	-776.59351	300.88153	1329.15820	809.35138	355.02203	58.62073	18.95367	183.92654	-3.10162	-1102.23279	484.70270	3.01046	-319.86743	190.78339	44.32127
970	8.075				124.43613	286.49619	1401.47607	-776.00006	302.32050	1332.00220	836.99066	352.82367	52.41093	-5.24646	185.24535	-2.17927	-1123.18994	488.16547	8.65310	-304.02563	188.99304	38.93560
971	8.083				125.88689	284.98981	1403.61499	-775.66608	303.55264	1334.23059	855.02551	351.82620	46.59184	-27.94897	186.28326	-1.05749	-1141.84814	491.79211	15.30433	-292.55811	185.84198	32.17379
972	8.092				127.19070	283.58389	1405.25598	-775.55475	304.53033	1335.79309	862.64459	351.64645	39.44694	-49.16919	187.01636	0.15512	-1158.13501	495.53497	22.59883	-285.27026	181.56305	24.39575
973	8.100				128.29784	282.24658	1406.30188	-775.54138	305.25333	1336.66943	861.22925	352.05292	30.02344	-69.14526	187.28384	1.70885	-1172.17529	499.38727	30.61628	-282.12976	176.67815	15.92285
974	8.108				129.19614	280.96176	1406.69214	-775.47687	305.73322	1336.86951	852.83093	352.99133	18.84280	-87.97363	186.76208	4.54623	-1184.30493	503.29080	39.74995	-283.47919	171.86884	7.11037
975	8.117				129.91576	279.74179	1406.41260	-775.24860	305.97983	1336.42334	838.82178	354.57529	7.61572	-104.95483	185.37466	10.02184	-1194.86377	506.92883	50.27235	-289.87970	167.97813	-1.35157
976	8.125				130.50557	278.62595	1405.49500	-774.81097	305.99295	1335.37488	819.97192	356.77829	-1.81521	-118.30457	183.58345	18.93097	-1203.79688	509.61703	61.84007	-301.73828	165.84189	-8.35073
977	8.133				131.00043	277.66681	1404.00183	-774.18768	305.75964	1333.78430	797.25641	359.22446	-8.39138	-125.88037	182.02887	30.69301	-1210.32739	510.80536	73.50131	-318.92712	165.77728	-12.95848
978	8.142				131.40080	276.90411	1402.00732	-773.45905	305.27124	1331.72925	772.08826	361.48886	-12.07009	-126.41064	181.03882	43.56149	-1213.17395	510.74268	84.19211	-340.61267	167.26447	-15.17988
979	8.150				131.67252	276.33533	1399.58826	-772.73932	304.54425	1329.29565	745.85962	363.42642	-13.61812	-120.05774	180.59354	55.64500	-1211.20605	510.27054	93.01137	-365.35461	169.36053	-15.85538
980	8.158				131.75961	275.90179	1396.82275	-772.14587	303.62256	1326.56653	719.48700	365.11777	-14.09680	-107.97754	180.46103	65.82928	-1203.78540	510.15558	99.25290	-391.53162	171.41592	-15.93826
981	8.167				131.59918	275.49609	1393.78601	-771.77716	302.57825	1323.61731	693.33240	366.73215	-14.25083	-91.56433	180.28027	73.99489	-1190.71436	510.88123	102.60340	-417.94885	173.26932	-16.03847
982	8.175				131.12851	274.98651	1390.55029	-771.70752	301.52887	1320.50952	667.41724	368.44321	-14.37097	-72.01483	179.73907	80.63159	-1172.22192	512.67841	103.28771	-444.06116	174.97737	-16.36325
983	8.183				130.28668	274.25021	1387.18750	-771.97955	300.66321	1317.26831	641.67291	370.28903	-14.57872	-50.24841	178.72154	86.33688	-1148.93201	515.41199	101.85261	-469.75067	176.60565	-16.81801
984	8.192				129.02652	273.19894	1383.77344	-772.59192	300.23621	1313.86536	616.04492	372.15045	-14.94667	-26.93414	177.29428	91.50456	-1121.63525	518.55267	98.84644	-495.13129	178.17612	-17.21238
985	8.200				127.33947	271.78519	1380.38550	-773.51208	300.47333	1310.24780	590.50128	373.93375	-15.40724	-2.46497	175.64107	96.24977	-1091.05957	521.42194	94.73528	-520.42432	179.70065	-17.45195
986	8.208				125.27116	269.99628	1377.09546	-774.69922	301.43881	1306.39917	565.01611	375.68594	-15.78725	23.06244	173.99606	100.49222	-1057.81055	523.51855	89.97925	-545.77118	181.23331	-17.58161
987	8.217				122.91406	267.85068	1373.96106	-776.09235	303.00748	1302.37537	539.55237	377.49597	-15.96499	49.77808	172.54807	104.04680	-1022.38220	524.63904	85.02727	-571.15503	182.83981	-17.70162
988	8.225				120.39069	265.40842	1371.02209	-777.59961	304.94550	1298.29590	514.09528	379.37357	-15.96394	77.91248	171.33740	106.67394	-985.20227	524.70105	80.20133	-596.52417	184.56282	-17.85899
989	8.233				117.83827	262.79367	1368.30225	-779.12225	307.00342	1294.31128	488.66833	381.28088	-15.93685	107.65503	170.24232	108.16843	-946.61908	523.58118	75.70896	-621.87555	186.43341	-18.01444
990	8.242				115.38918	260.19424	1365.82043	-780.58533	308.98083	1290.56787	463.28156	383.21899	-16.04726	139.04114	169.08438	108.47594	-906.83606	521.24200	71.84309	-647.21838	188.44228	-18.09875
991	8.250				113.14294	257.80630	1363.60425	-781.94916	310.75061	1287.19409	437.90720	385.20734	-16.32595	171.94086	167.70731	107.71998	-866.06836	517.90546	69.06227	-672.59344	190.52985	-18.08629
992	8.258				111.14683	255.77448	1361.69714	-783.19916	312.24066	1284.30249	412.49579	387.24161	-16.64022	206.16669	165.97356	106.11270	-824.82178	513.96716	67.89015	-698.08575	192.62589	-18.00912
993	8.267				109.40555	254.18643	1360.16125	-784.31940	313.41028	1281.99084	387.00128	389.29944	-16.83706	241.60181	163.78899	103.85083	-783.88135	509.71509	68.71048	-723.75482	194.66867	-17.91722
994	8.275				107.91077	253.08954	1359.07251	-785.27594	314.24158	1280.34094	361.41956	391.30280	-16.91935	278.24054	161.15764	101.06015	-743.99445	505.11261	71.33251	-749.59735	196.64484	-17.84260
995	8.283				106.66547	252.49031	1358.50403	-786.02454	314.74063	1279.40991	335.77701	393.16669	-16.99324	316.13843	158.21690	97.75346	-705.56042	499.80286	74.71823	-775.55115	198.60318	-17.77235
996	8.292				105.69302	252.35272	1358.50586	-786.53021	314.94370	1279.21985	310.06616	394.93756	-17.08061	355.34778	155.22781	93.83559	-668.51660	493.34970	77.51420	-801.53894	200.58731	-17.66898
997	8.300				105.03677	252.61343	1359.09521	-786.78162	314.91556	1279.75549	284.23050	396.73901	-17.11353	395.87122	152.44604	89.23228	-632.46417	485.63388	78.96680	-827.54895	202.59395	-17.53738
998	8.308				104.75488	253.21091	1360.26282	-786.79462	314.73224	1280.97717	258.20313	398.62482	-17.04367	437.60437	149.98941	84.02576	-597.00427	477.01535	79.16418	-853.64996	204.56833	-17.39948
999	8.317				104.90968	254.10690	1361.98706	-786.60498	314.45886	1282.83423	231.94510	400.58536	-16.86556	480.30121	147.88991	78.42497	-562.01453	468.00076	78.49599	-879.91748	206.42920	-17.21652
1000	8.325				105.55366	255.27812	1364.23926	-786.25330	314.13586	1285.27405	205.47446	402.60223	-16.59378	523.60754	146.18875	72.62482	-527.56403	458.93991	77.18675	-906.36084	208.17145	-16.95130
1001	8.333				106.71378	256.69250	1366.97644	-785.77142	313.77502	1288.24304	178.85361	404.62958	-16.27095	567.11212	144.90503	66.73035	-493.66742	450.10931	75.33257	-932.95605	209.91693	-16.64991
1002	8.342				108.37399	258.30154	1370.12561	-785.17480	313.36584	1291.68030	152.13898	406.60434	-15.96778	610.45740	143.92708	60.82018	-460.27252	441.77554	73.10828	-959.73236	211.75677	-16.35188
1003	8.350				110.46591	260.04633	1373.57471	-784.45917	312.89459	1295.50928	125.36922	408.52350	-15.73784	653.58215	142.88089	55.11076	-427.46344	434.15616	70.84354	-986.69629	213.60724	-16.03955
1004	8.358				112.88338	261.86151	1377.18127	-783.60541	312.35516	1299.63184	98.59905	410.43289	-15.58215	696.82825	141.09357	50.14334	-395.62521	427.45990	68.83702	-1013.69324	215.32906	-15.73136
1005	8.367				115.51028	263.67993	1380.79993	-782.60199	311.73346	1303.92493	71.92254	412.34973	-15.41883	740.50415	137.77296	46.82335	-365.48834	421.85986	66.98904	-1040.50244	216.87881	-15.42638
1006	8.375				118.23416	265.44171	1384.31055	-781.46899	310.99670	1308.24133	45.49078	414.31659	-15.01838	783.93115	132.43590	45.99627	-338.03650	417.47369	64.69157	-1066.92017	218.27626	-14.85933
1007	8.383				120.94572	267.10699	1387.62195	-780.26117	310.11270	1312.41321	19.53686	416.49725	-14.00998	824.71393	125.46536	47.52438	-314.23792	414.47495	61.15184	-1092.62476	219.50256	-13.41517
1008	8.392				123.53864	268.66263	1390.65356	-779.05786	309.07349	1316.25891	-5.61842	419.08597	-12.05692	859.17957	118.13304	49.69090	-294.76550	413.06665	55.81822	-1117.16211	220.44348	-10.47002
1009	8.400				125.91513	270.11023	1393.31616	-777.95251	307.89996	1319.59851	-29.58973	422.12891	-9.06612	883.92377	111.68475	49.98174	-279.87103	413.31555	48.62112	-1140.08789	220.91066	-5.91102
1010	8.408				128.00037	271.44611	1395.51440	-777.02704	306.64362	1322.28040	-51.99067	425.49734	-5.18302	897.35419	106.47910	46.80288	-269.40082	415.11896	39.95644	-1161.07483	220.74319	-0.18136
1011	8.417				129.76012	272.65009	1397.16858	-776.31030	305.39127	1324.20483	-72.54218	429.08081	-0.50029	900.26587	102.22736	40.29930	-263.07111	418.18100	30.43871	-1180.00757	219.95297	6.21518
1012	8.425				131.21033	273.69257	1398.23499	-775.75995	304.25397	1325.33582	-91.10450	433.08694	5.35672	895.06317	98.75385	31.63443	-260.92786	421.91400	20.68411	-1197.02148	218.85728	13.10840
1013	8.433				132.40796	274.55365	1398.70996	-775.28632	303.33948	1325.69946	-107.37092	438.03491	13.43393	884.11145	96.17429	22.06819	-263.44269	425.56320	11.43604	-1212.39294	218.00089	20.72660
1014	8.442				133.42223	275.23016	1398.61523	-774.79022	302.73215	1325.37292	-120.20179	444.20389	25.06449	868.65198	94.64082	12.83953	-271.10315	428.55127	3.81653	-1226.26929	217.74126	29.58002
1015	8.450				134.30698	275.72119	1397.98376	-774.18518	302.48505	1324.46484	-127.43336	451.09964	40.85371	849.10083	94.25881	5.26251	-284.09442	430.68097	-1.09302	-1238.29053	217.94946	40.06884
1016	8.458				135.08850	276.01849	1396.85535	-773.41858	302.60883	1323.09155	-127.11494	457.57336	59.63636	826.00391	95.02245	0.22587	-302.25153	432.14191	-3.27940	-1247.42578	218.24554	51.97020
1017	8.467				135.76192	276.12598	1395.27954	-772.49609	303.05249	1321.35876	-119.30012	462.46420	78.45715	800.53210	96.67471	-2.39436	-324.79742	433.37012	-3.86544	-1252.35754	218.32480	64.31469
1018	8.475				136.28954	276.09372	1393.31580	-771.48981	303.70691	1319.35364	-106.23469	465.18112	94.03217	774.10065	98.78085	-3.44168	-350.15039	434.73627	-3.97968	-1252.09949	217.90491	75.75568
1019	8.483				136.60318	276.02234	1391.02905	-770.51672	304.44464	1317.14307	-90.60615	465.81259	104.65585	747.67981	100.94699	-3.71083	-376.54065	436.34229	-4.11768	-1246.23267	216.57996	85.06843
1020	8.492				136.61658	276.03363	1388.48706	-769.70209	305.15106	1314.78015	-73.88691	464.87854	110.93779	721.60626	102.95868	-3.68425	-402.86609	438.11322	-4.36861	-1234.73523	213.91681	91.46564
1021	8.500				136.24751	276.24307	1385.76843	-769.14600	305.71686	1312.30957	-56.14924	463.03638	114.92932	695.83972	104.80008	-3.68570	-428.81689	439.97995	-4.68670	-1217.83398	209.67096	94.66787
1022	8.508				135.43869	276.74442	1382.97156	-768.91309	306.02402	1309.75928	-36.71351	460.71472	118.59479	670.23206	106.57750	-3.92650	-454.48135	441.91650	-5.02079	-1195.99231	203.95999	94.82305
1023	8.517				134.17249	277.59900	1380.20447	-769.04010	305.95471	1307.12549	-14.84223	457.84665	122.87566	644.68555	108.39620	-4.41582	-480.00272	443.83429	-5.37904	-1169.84009	197.32031	92.36950
1024	8.525				132.48250	278.83362	1377.56079	-769.54108	305.42288	1304.37634	9.65667	454.23535	127.85725	619.17688	110.27061	-4.95248	-505.46695	445.59308	-5.79375	-1140.01563	190.48190	87.93063
1025	8.533				130.45898	280.44785	1375.10107	-770.39862	304.41208	1301.47986	36.28832	450.05682	133.33160	593.70264	112.15021	-5.29837	-530.94104	447.18671	-6.22735	-1107.06836	183.97937	82.25690
1026	8.542				128.24019	282.41748	1372.85266	-771.55121	302.98828	1298.44043	64.34997	445.62592	138.92162	568.25763	114.00925	-5.37882	-556.44214	448.78061	-6.57217	-1071.47314	178.03548	76.11848
1027	8.550				125.99245	284.68268	1370.82520	-772.89441	301.27533	1295.31677	93.41213	440.99985	143.99330	542.84424	115.86703	-5.31271	-581.89270	450.52878	-6.75508	-1033.68677	172.71912	70.18369
1028	8.558				123.87937	287.10046	1369.03406	-774.30688	299.41965	1292.21509	123.35595	436.09467	147.77840	517.44873	117.73866	-5.30098	-607.24463	452.43500	-6.79164	-994.18860	168.03032	64.97128
1029	8.567				122.01813	289.39197	1367.52136	-775.68176	297.57617	1289.27612	154.19037	430.89313	149.64674	492.02533	119.61342	-5.47552	-632.56946	454.37753	-6.76349	-953.52271	163.89600	60.84162
1030	8.575				120.45476	291.20276	1366.34998	-776.94354	295.90216	1286.66040	185.95239	425.45233	149.37077	466.52734	121.47977	-5.79837	-657.98444	456.24210	-6.75316	-912.33234	160.25587	58.02855
1031	8.583				119.17661	292.27017	1365.57251	-778.04907	294.53049	1284.52441	218.70712	419.86252	147.23523	440.94061	123.33147	-6.11404	-683.56696	458.01202	-6.77294	-871.31494	157.18585	56.71498
1032	8.592				118.13331	292.51727	1365.21289	-778.97852	293.53424	1282.99146	252.52631	414.21594	143.93318	415.29700	125.16605	-6.31584	-709.30939	459.71875	-6.76591	-831.09204	154.84608	57.03672
1033	8.600				117.26530	292.02142	1365.27820	-779.72235	292.91577	1282.13367	287.43954	408.57626	140.27321	389.65784	126.99553	-6.43064	-735.16168	461.38843	-6.66386	-792.05505	153.33560	58.87768
1034	8.608				116.54561	290.94290	1365.77734	-780.27802	292.61880	1281.97632	323.40643	402.96243	136.81743	364.07458	128.81529	-6.53807	-761.10138	463.06769	-6.44823	-754.27783	152.73035	61.59693
1035	8.617				115.99826	289.45676	1366.72729	-780.65271	292.54733	1282.51624	360.28967	397.35510	133.69711	338.52917	130.58371	-6.65304	-787.11029	464.82867	-6.17770	-717.57300	153.17622	64.16105
1036	8.625				115.68089	287.70541	1368.14343	-780.85925	292.59042	1283.73901	397.86230	391.68863	130.65710	312.88892	132.28189	-6.70984	-813.16345	466.70090	-5.93650	-681.64990	154.75258	65.74012
1037	8.633				115.66035	285.78357	1370.02466	-780.90564	292.65143	1285.62537	435.90842	385.85980	127.24270	286.96906	133.97711	-6.65444	-839.27124	468.59576	-5.77280	-646.26105	157.25369	66.12514
1038	8.642				115.99618	283.74152	1372.34473	-780.79181	292.67209	1288.14514	474.29346	379.77124	123.05973	260.69183	135.77679	-6.50103	-865.45190	470.34872	-5.68823	-611.22272	160.21158	65.58024
1039	8.650				116.72447	281.60172	1375.05383	-780.51929	292.64243	1291.24561	512.86084	373.27740	117.90710	234.16943	137.70343	-6.26677	-891.67328	471.93231	-5.61878	-576.31299	163.15802	64.43657
1040	8.658				117.84228	279.38266	1378.08276	-780.10138	292.58929	1294.85083	551.31390	366.14169	111.75066	207.59509	139.68047	-5.94695	-917.89838	473.55603	-5.46800	-541.31616	165.82364	62.88990
1041	8.667				119.30402	277.11383	1381.34863	-779.55542	292.55466	1298.87634	589.37305	358.15894	104.66716	181.06842	141.63412	-5.58916	-944.18860	475.39270	-5.22389	-506.28412	168.10010	61.11604
1042	8.675				121.03496	274.83920	1384.75977	-778.88660	292.58344	1303.23169	627.09094	349.26923	96.74399	154.55762	143.53430	-5.28809	-970.65033	477.36343	-4.98270	-471.62939	169.94208	59.36179
1043	8.683				122.95469	272.61124	1388.22229	-778.08362	292.71979	1307.80261	664.88208	339.66406	88.06224	127.99622	145.37253	-5.08516	-997.26807	479.34860	-4.82971	-437.94403	171.35367	57.74534
1044	8.692				124.99332	270.47260	1391.65027	-777.13519	292.99823	1312.44299	703.14465	329.98715	78.91699	101.40668	147.13573	-4.92131	-1023.83521	481.39325	-4.68062	-405.95447	172.26039	56.06411
1045	8.700				127.08491	268.44623	1394.97278	-776.05743	293.44104	1316.97742	741.68964	321.31015	70.02054	75.00488	148.77679	-4.67464	-1049.92676	483.63629	-4.12361	-376.62244	172.30554	53.89829
1046	8.708				129.15079	266.54453	1398.12402	-774.91510	294.06308	1321.21094	779.19476	314.65598	62.31586	49.21082	150.21884	-4.21541	-1074.93604	486.18109	-2.42328	-350.91156	170.99847	50.76670
1047	8.717				131.09663	264.77261	1401.02441	-773.82428	294.84698	1324.95300	813.00378	310.46722	56.35044	24.49023	151.39584	-3.46128	-1098.28564	489.01715	1.07446	-329.39154	168.07059	46.22218
1048	8.725				132.82770	263.11838	1403.57678	-772.92877	295.70184	1328.05383	839.73407	308.45407	51.60382	1.16278	152.29301	-2.46595	-1119.58325	492.05518	6.41286	-312.23999	163.58488	40.04934
1049	8.733				134.26974	261.55075	1405.67896	-772.33984	296.47839	1330.42090	856.75262	307.87689	46.46859	-20.66089	152.95840	-1.45479	-1138.56909	495.25653	13.02087	-299.46143	157.86485	32.38680
1050	8.742				135.38596	260.04102	1407.24170	-772.07397	297.03198	1332.01099	863.60486	308.06149	39.21523	-41.10858	153.41595	-0.62849	-1155.09253	498.62708	20.28452	-290.98682	151.41624	23.59705
1051	8.750				136.18867	258.58588	1408.20154	-772.04730	297.26257	1332.82129	862.02240	308.75781	29.27526	-60.53784	153.46216	0.25380	-1169.24536	502.07983	28.08911	-286.76575	144.86697	14.13276
1052	8.758				136.73804	257.20645	1408.52368	-772.11774	297.12943	1332.88879	854.34637	310.17343	17.73857	-79.15527	152.58833	2.21104	-1181.41052	505.38873	36.85282	-286.93488	138.90125	4.64355
1053	8.767				137.12045	255.93494	1408.20203	-772.13904	296.65482	1332.28918	841.97852	312.67624	6.60837	-96.27313	150.31104	6.82558	-1191.99829	508.18436	47.02528	-291.91943	134.19774	-3.82777
1054	8.775				137.41809	254.80315	1407.25977	-772.01312	295.89532	1331.13013	825.30011	316.21179	-2.46073	-110.03381	146.67722	15.27416	-1200.96704	509.92471	58.48869	-302.31348	131.32762	-10.05713
1055	8.783				137.68073	253.82761	1405.74353	-771.72638	294.89157	1329.54199	804.58337	320.04193	-8.75514	-118.26099	142.36443	27.27299	-1207.50073	510.13406	70.41654	-318.45422	130.51158	-13.48379
1056	8.792				137.90665	252.99545	1403.71558	-771.34845	293.64249	1327.65820	780.62463	323.29431	-12.37287	-119.75586	138.26044	41.04128	-1210.21484	508.86267	81.60458	-339.78210	131.45346	-14.76202
1057	8.800				138.04189	252.26326	1401.24976	-770.98932	292.12802	1325.59265	754.71729	325.70569	-13.99767	-114.78320	134.96420	54.39340	-1207.82031	506.71680	90.85357	-364.63513	133.45480	-15.10785
1058	8.808				137.99745	251.56792	1398.42969	-770.74103	290.36191	1323.42029	728.17010	327.63385	-14.53650	-104.50415	132.59715	65.87923	-1199.63452	504.42999	97.26400	-390.99628	135.72577	-15.32876
1059	8.817				137.67926	250.84349	1395.34290	-770.64301	288.45142	1321.15625	701.75446	329.46063	-14.66567	-90.16455	130.93597	75.11749	-1185.55981	502.60596	100.52674	-417.45532	137.74457	-15.65161
1060	8.825				137.02322	250.03079	1392.08069	-770.68542	286.62982	1318.74451	675.63794	331.26950	-14.71929	-72.73438	129.64343	82.45718	-1165.92566	501.62146	101.00077	-443.45856	139.40239	-16.03138
1061	8.833				136.02153	249.06853	1388.73975	-770.85791	285.20541	1316.09229	649.75427	333.01288	-14.86875	-52.94012	128.38664	88.49683	-1141.48999	501.42532	99.41633	-469.01001	140.84726	-16.37192
1062	8.842				134.72379	247.88989	1385.41870	-771.20557	284.44373	1313.13391	624.05273	334.66949	-15.20710	-31.32397	126.89436	93.75055	-1113.28711	501.54840	96.47469	-494.32355	142.26257	-16.63482
1063	8.850				133.20879	246.45120	1382.20459	-771.81927	284.47406	1309.86328	598.48230	336.22382	-15.68454	-8.24353	125.07813	98.50343	-1082.26660	501.42197	92.64408	-519.61877	143.74274	-16.86773
1064	8.858				131.54550	244.76045	1379.15588	-772.75916	285.26367	1306.32800	572.96356	337.69058	-16.12934	16.13110	123.06306	102.79912	-1049.05688	500.64270	88.20791	-545.03418	145.29678	-17.12633
1065	8.867				129.77696	242.87460	1376.29736	-773.99585	286.64743	1302.61597	547.45032	339.19476	-16.39358	41.81677	121.04657	106.47893	-1013.98517	499.01794	83.38798	-570.56720	146.90179	-17.38615
1066	8.875				127.93293	240.88860	1373.63416	-775.42621	288.38501	1298.84363	521.95697	340.89331	-16.47131	68.96869	119.18553	109.25024	-977.24152	496.44092	78.38808	-596.09930	148.53976	-17.56599
1067	8.883				126.04742	238.93738	1371.17297	-776.93365	290.22943	1295.14014	496.51001	342.79419	-16.51693	97.76929	117.60171	110.78348	-938.98334	492.85532	73.50648	-621.52814	150.28249	-17.64873
1068	8.892				124.16596	237.19014	1368.93518	-778.43219	291.98315	1291.63330	471.09863	344.76532	-16.72444	128.31946	116.37090	110.84221	-899.37061	488.37549	69.28715	-646.87537	152.26039	-17.71342
1069	8.900				122.34545	235.80487	1366.95984	-779.87506	293.50891	1288.44775	445.67853	346.69867	-17.14069	160.59302	115.44235	109.40135	-858.74347	483.25397	66.42503	-672.26788	154.43755	-17.81155
1070	8.908				120.65335	234.87029	1365.30396	-781.23901	294.71341	1285.70654	420.20624	348.58765	-17.62050	194.47522	114.63206	106.65247	-817.81494	477.74969	65.51114	-697.82776	156.59824	-17.90448
1071	8.917				119.16659	234.39246	1364.04102	-782.50623	295.52994	1283.52258	394.65915	350.50427	-17.95881	229.84735	113.73064	102.91895	-777.53479	472.01678	66.74312	-723.58417	158.62236	-17.94749
1072	8.925				117.96488	234.32559	1363.25159	-783.65411	295.91174	1281.98450	369.05356	352.51358	-18.06248	266.65143	112.61865	98.55274	-738.69702	465.92749	69.55679	-749.46631	160.58884	-17.93626
1073	8.933				117.12024	234.61082	1363.00562	-784.64960	295.85971	1281.14160	343.43665	354.58594	-18.01158	304.87988	111.31860	93.82733	-701.61517	459.06387	72.65654	-775.38159	162.59114	-17.84913
1074	8.942				116.68703	235.19496	1363.34521	-785.45435	295.45218	1280.99841	317.80676	356.64914	-17.92475	344.52271	109.97145	88.86983	-666.05200	451.06888	74.81221	-801.31128	164.60678	-17.66072
1075	8.950				116.69437	236.02422	1364.28027	-786.04065	294.82523	1281.52747	292.05975	358.68103	-17.81793	385.55444	108.81221	83.67194	-631.43628	442.01862	75.61166	-827.28864	166.58302	-17.43777
1076	8.958				117.14213	237.03839	1365.79456	-786.39856	294.11823	1282.68921	266.06494	360.68945	-17.65247	427.91650	108.14803	78.18108	-597.24908	432.35870	75.32137	-853.33026	168.54190	-17.28270
1077	8.967				117.99879	238.17783	1367.84790	-786.52905	293.42285	1284.44604	239.78143	362.65466	-17.43097	471.45114	108.22876	72.43968	-563.29224	422.45032	74.26038	-879.45856	170.51982	-17.17354
1078	8.975				119.20146	239.39397	1370.37708	-786.44092	292.76047	1286.76514	213.29910	364.52911	-17.19567	515.87775	109.12609	66.63597	-529.58850	412.32715	72.53179	-905.72595	172.45331	-16.98004
1079	8.983				120.66339	240.65495	1373.29663	-786.15350	292.09860	1289.61475	186.76633	366.31616	-16.97399	560.81201	110.78943	60.96385	-496.09857	402.03009	70.27033	-932.15076	174.24078	-16.63464
1080	8.992				122.28928	241.93970	1376.50122	-785.69336	291.38922	1292.95288	160.26108	368.11551	-16.75117	605.84595	113.06234	55.50448	-462.73456	391.97720	67.89703	-958.68134	175.91747	-16.20843
1081	9.000				123.99356	243.22620	1379.87402	-785.08569	290.60193	1296.71375	133.75964	370.03519	-16.50609	650.75848	115.54070	50.35174	-429.68353	382.76373	65.96497	-985.28320	177.64178	-15.81300
1082	9.008				125.71323	244.48843	1383.30188	-784.35773	289.73224	1300.79810	107.22945	372.10254	-16.24412	695.65424	117.49471	45.89746	-397.57703	374.75302	64.74447	-1011.98779	179.50067	-15.49320
1083	9.017				127.40418	245.70137	1386.69238	-783.54913	288.78308	1305.06824	80.73113	374.30411	-15.93200	740.72382	117.94156	43.06480	-367.36548	368.03009	63.92064	-1038.74634	181.38507	-15.17452
1084	9.025				129.02371	246.84460	1389.97314	-782.71698	287.75000	1309.34937	54.47607	376.68262	-15.40495	785.63367	116.03828	42.99842	-340.14337	362.65372	62.63763	-1065.25854	182.99460	-14.54672
1085	9.033				130.51668	247.90613	1393.07385	-781.93250	286.62402	1313.44043	28.82128	379.35294	-14.39980	828.79828	111.83277	45.92136	-316.95288	358.84366	59.85870	-1091.00708	184.03654	-13.04197
1086	9.042				131.81679	248.89011	1395.90881	-781.27142	285.40039	1317.13293	4.16503	382.41379	-12.69583	867.06030	106.54498	50.15052	-298.50537	356.93921	54.80730	-1115.43933	184.51407	-10.15838
1087	9.050				132.86340	249.82019	1398.37781	-780.79779	284.09659	1320.23120	-19.23566	385.84827	-10.22771	896.45325	101.71324	52.68747	-285.00842	357.25494	47.28627	-1138.14429	184.61057	-5.84455
1088	9.058				133.62338	250.72661	1400.38184	-780.54529	282.77365	1322.58228	-41.44794	389.57257	-7.01643	914.05670	98.07858	51.20603	-276.27692	359.93231	37.72102	-1158.93066	184.29138	-0.50330
1089	9.067				134.10194	251.62413	1401.84253	-780.50024	281.53281	1324.11047	-62.84876	393.74500	-2.80619	919.78204	95.54849	45.54705	-272.05780	364.69568	26.92819	-1177.79321	183.34221	5.37834
1090	9.075				134.33835	252.50143	1402.71167	-780.59442	280.48489	1324.82764	-83.59248	399.05237	3.34482	916.34302	94.00260	37.27778	-272.26196	370.67761	15.98467	-1194.92480	181.74869	11.66349
1091	9.083				134.39302	253.32977	1402.97046	-780.71960	279.71719	1324.81006	-102.62562	406.45810	12.99163	907.04596	93.61096	28.11050	-276.83588	376.68027	6.42074	-1210.69385	179.75757	18.78853
1092	9.092				134.33226	254.07872	1402.61975	-780.75537	279.27737	1324.17419	-117.18513	416.42471	27.48439	893.55743	94.47117	19.02178	-285.54120	381.67902	-0.10403	-1225.24011	177.56932	27.59854
1093	9.100				134.21458	254.72833	1401.67249	-780.60065	279.16968	1323.05896	-123.92481	428.26761	46.68388	875.84894	96.40499	10.63784	-298.23590	385.15781	-3.15500	-1237.93848	175.14578	38.69051
1094	9.108				134.07791	255.28201	1400.14844	-780.20441	279.34937	1321.60046	-121.32404	440.26654	68.13339	853.84766	99.04374	3.84399	-315.28583	387.25339	-4.02842	-1247.44922	172.41132	51.62197
1095	9.117				133.92760	255.77649	1398.08301	-779.58325	279.72217	1319.90857	-111.12696	450.52881	87.79823	828.63672	101.88043	-0.57159	-336.85529	388.61108	-4.30300	-1252.35986	169.46068	64.80566
1096	9.125				133.73244	256.27673	1395.54431	-778.81586	280.16287	1318.05347	-97.08826	457.94067	102.29057	802.02905	104.43225	-2.71719	-361.78949	389.91443	-4.61753	-1251.74170	166.34894	76.28489
1097	9.133				133.42993	256.86203	1392.63843	-778.01831	280.53909	1316.06787	-82.21314	462.47427	110.85287	775.39575	106.49947	-3.43941	-388.12689	391.51300	-4.96111	-1245.30872	162.82077	84.63525
1098	9.142				132.93759	257.61145	1389.49170	-777.31641	280.72134	1313.96191	-67.24677	464.80457	115.43233	749.19702	108.19668	-3.55014	-414.51660	393.40552	-5.26674	-1233.31995	158.43291	89.34969
1099	9.150				132.17451	258.58557	1386.22876	-776.82556	280.58472	1311.74170	-51.32410	465.76929	119.02044	723.36499	109.78029	-3.55148	-440.56357	395.40771	-5.54490	-1216.35181	152.91785	90.70289
1100	9.158				131.09183	259.81177	1382.96045	-776.63214	280.02371	1309.40979	-33.32612	466.01053	123.86562	697.74164	111.46189	-3.73057	-466.31573	397.32996	-5.82946	-1195.06348	146.42151	89.37864
1101	9.167				129.69246	261.28372	1379.77917	-776.78180	278.98071	1306.95386	-12.68220	465.85434	130.76588	672.21381	113.29008	-4.16174	-491.88864	399.08881	-6.15210	-1170.07104	139.42238	86.16074
1102	9.175				128.02328	262.97177	1376.75623	-777.28119	277.45953	1304.34851	10.45092	465.34415	139.27812	646.71149	115.18263	-4.69666	-517.35498	400.71277	-6.51287	-1141.91907	132.46228	81.77608
1103	9.183				126.15491	264.83304	1373.93738	-778.09802	275.51578	1301.57642	35.47314	464.32556	148.17076	621.20319	117.05882	-5.10099	-542.75037	402.28790	-6.86661	-1111.06799	125.94022	76.81448
1104	9.192				124.17207	266.81384	1371.34534	-779.15515	273.25214	1298.65308	61.83306	462.63052	155.90437	595.69641	118.90115	-5.25718	-568.11536	403.90497	-7.16095	-1077.87598	120.06537	71.74216
1105	9.200				122.16660	268.84366	1368.99158	-780.34131	270.82706	1295.64038	89.27129	460.24377	161.13615	570.20850	120.72861	-5.24260	-593.50128	405.61295	-7.36059	-1042.62207	114.92897	66.97133
1106	9.208				120.20918	270.81210	1366.89478	-781.54242	268.45538	1292.64124	117.68957	457.27975	163.16772	544.73352	122.56206	-5.23735	-618.95996	407.38980	-7.43720	-1005.61121	110.55658	62.87783
1107	9.217				118.31824	272.53992	1365.09351	-782.67065	266.37961	1289.78308	147.00043	453.85397	162.19691	519.25824	124.39117	-5.37545	-644.54114	409.16064	-7.38101	-967.28931	106.91548	59.75774
1108	9.225				116.47614	273.81171	1363.64075	-783.67615	264.80673	1287.20520	177.16656	450.02603	159.23523	493.77832	126.19205	-5.65121	-670.26526	410.87073	-7.23403	-928.22961	103.98265	57.79511
1109	9.233				114.68484	274.47754	1362.58374	-784.55347	263.83594	1285.04700	208.23380	445.85941	155.72139	468.26544	127.98022	-5.94471	-696.09460	412.53293	-7.08948	-889.01770	101.80038	57.12823
1110	9.242				112.99432	274.51471	1361.95435	-785.34375	263.41846	1283.43091	240.27472	441.43121	152.89204	442.66833	129.77455	-6.14147	-721.94434	414.18903	-7.04621	-850.15271	100.40383	57.91133
1111	9.250				111.48393	273.99796	1361.76978	-786.10510	263.38962	1282.44177	273.36469	436.70331	151.08607	416.96786	131.54498	-6.23269	-747.74860	415.86420	-7.12172	-811.99542	99.76721	60.13935
1112	9.258				110.22964	273.03406	1362.03369	-786.86249	263.55887	1282.11157	307.51953	431.50446	149.62367	391.18903	133.25053	-6.30440	-773.55151	417.54266	-7.20133	-774.71643	99.94510	63.33356
1113	9.267				109.28322	271.71606	1362.74268	-787.59076	263.77548	1282.42419	342.57504	425.74280	147.50734	365.37213	134.88901	-6.43544	-799.47467	419.18375	-7.13634	-738.22083	101.20509	66.55132
1114	9.275				108.67570	270.11542	1363.89246	-788.23889	263.94205	1283.33899	378.27802	419.48581	144.04218	339.53821	136.49692	-6.59640	-825.56708	420.83017	-6.87689	-702.20081	103.82811	68.87572
1115	9.283				108.43275	268.29462	1365.47351	-788.75427	264.02045	1284.81848	414.55478	412.78143	138.87549	313.64099	138.14268	-6.65823	-851.76422	422.60889	-6.49232	-666.36475	107.75877	69.92203
1116	9.292				108.57475	266.31104	1367.46301	-789.09528	264.03055	1286.84021	451.52316	405.58188	132.01860	287.57635	139.92569	-6.54159	-877.98785	424.53632	-6.11359	-630.58490	112.55013	69.89909
1117	9.300				109.09875	264.21021	1369.82471	-789.23877	264.02271	1289.39026	489.19965	397.83517	123.95300	261.27081	141.90688	-6.31522	-904.20502	426.48410	-5.84217	-594.83746	117.66637	69.24485
1118	9.308				109.96495	262.02408	1372.51074	-789.18054	264.04578	1292.44946	527.31787	389.51083	115.42487	234.74139	144.02707	-6.09242	-930.42474	428.37643	-5.68715	-559.10840	122.80383	68.25443
1119	9.317				111.10598	259.78207	1375.45996	-788.92749	264.12717	1295.98303	565.46179	380.52859	107.02747	208.08130	146.15704	-5.89585	-956.70306	430.26068	-5.58813	-523.44000	127.86554	67.07761
1120	9.325				112.45056	257.52332	1378.59875	-788.49310	264.26465	1299.93066	603.34430	370.75076	98.93068	181.41010	148.20767	-5.67955	-983.10846	432.18259	-5.49384	-488.06226	132.71457	65.87544
1121	9.333				113.93876	255.29230	1381.84631	-787.90179	264.43951	1304.19763	640.98730	360.19638	90.90905	154.80902	150.16211	-5.42774	-1009.63336	434.10559	-5.41040	-453.44666	137.11861	64.75335
1122	9.342				115.52226	253.12128	1385.12109	-787.19714	264.64252	1308.65076	678.67212	349.37106	82.67873	128.28052	152.04218	-5.16836	-1036.12207	436.02374	-5.30634	-420.28552	140.86383	63.59536
1123	9.350				117.15840	251.02740	1388.34802	-786.44244	264.88544	1313.12451	716.72931	339.30313	74.34172	101.79956	153.86584	-4.91510	-1062.21179	438.11633	-4.88086	-389.43976	143.79865	62.01947
1124	9.358				118.80347	249.03018	1391.46045	-785.69958	265.20477	1317.42542	755.03595	331.09982	66.53622	75.44446	155.60675	-4.63209	-1087.35413	440.66092	-3.45080	-361.77161	145.77411	59.44148
1125	9.367				120.40382	247.15775	1394.39392	-785.00104	265.66656	1321.33545	792.12250	325.37469	60.08858	49.49554	157.18042	-4.24030	-1110.96777	443.77109	-0.30758	-337.94128	146.54697	55.27195
1126	9.375				121.89010	245.42487	1397.07141	-784.36047	266.31369	1324.64685	824.80042	321.95047	55.24329	24.38654	158.52063	-3.67545	-1132.58936	447.32101	4.67224	-318.36578	145.81363	49.19077
1127	9.383				123.18701	243.81474	1399.39478	-783.80627	267.07236	1327.22058	849.32928	319.98700	51.00585	0.51898	159.65054	-2.97142	-1151.91858	451.12903	10.95494	-303.22864	143.42947	41.27523
1128	9.392				124.23857	242.28703	1401.26038	-783.36316	267.76343	1328.99878	863.56177	318.55637	45.51054	-21.91736	160.62677	-2.26666	-1168.83423	455.11395	17.93792	-292.44116	139.64348	31.87750
1129	9.400				125.03123	240.79764	1402.58484	-782.99518	268.22092	1329.97351	868.12573	317.30695	37.39436	-43.02594	161.44254	-1.70376	-1183.46558	459.29163	25.49236	-285.80078	135.15855	21.44486
1130	9.408				125.60127	239.32147	1403.32019	-782.60144	268.36908	1330.18359	865.34363	316.62454	26.89789	-63.20648	161.91882	-1.22415	-1196.22791	463.64352	34.02803	-283.33154	130.86984	10.60939
1131	9.417				126.02361	237.86700	1403.45227	-782.07806	268.21347	1329.73999	857.04419	317.18939	15.65236	-82.90527	161.60999	-0.20537	-1207.59741	467.87833	44.09747	-285.42627	127.49820	0.47674
1132	9.425				126.38631	236.46452	1402.99036	-781.37933	267.79617	1328.80347	843.68359	319.31805	5.42631	-101.88306	159.91800	2.77537	-1217.67480	471.32047	55.74118	-292.66656	125.48822	-7.50172
1133	9.433				126.76086	235.14320	1401.95654	-780.53320	267.15295	1327.51868	825.34644	322.59204	-2.81124	-118.57166	156.50778	9.37212	-1225.89429	473.24817	68.14249	-305.51337	125.00248	-12.36990
1134	9.442				127.17753	233.92488	1400.38074	-779.60901	266.29636	1325.96436	802.87762	326.11887	-8.73696	-130.51160	151.74203	20.14108	-1231.11133	473.47760	80.00910	-323.93518	125.78593	-14.37459
1135	9.450				127.61131	232.83049	1398.30225	-778.67566	265.23068	1324.14514	777.76599	329.18048	-12.34243	-135.74390	146.63101	33.77011	-1232.03809	472.53888	90.17907	-346.94421	127.26599	-14.64682
1136	9.458				127.98622	231.87135	1395.77612	-777.79724	263.97943	1322.03394	751.41925	331.61118	-14.05410	-133.85962	142.25528	47.80796	-1227.76392	471.24954	97.82851	-372.63147	128.99867	-14.37885
1137	9.467				128.19719	231.02415	1392.87952	-777.05603	262.61096	1319.64417	724.81134	333.62830	-14.62442	-125.81396	139.21243	60.13563	-1217.97144	470.23056	102.51541	-399.10791	130.87128	-14.35617
1138	9.475				128.13609	230.21863	1389.70825	-776.55573	261.25525	1317.04370	698.44006	335.44989	-14.72568	-112.98169	137.45145	69.90134	-1202.77173	469.83710	104.37131	-425.35626	132.88283	-14.84523
1139	9.483				127.71223	229.35120	1386.36096	-776.40009	260.09888	1314.30176	672.40259	337.15192	-14.78114	-96.51892	136.41876	77.48685	-1182.54175	470.28726	104.07195	-451.19452	134.93079	-15.65130
1140	9.492				126.86946	228.31104	1382.92578	-776.65747	259.36240	1311.42480	646.59521	338.76462	-14.99685	-77.30853	135.41345	83.82755	-1157.93408	471.60568	102.39486	-476.81451	136.82617	-16.37823
1141	9.500				125.60271	227.00323	1379.48340	-777.32141	259.26126	1308.33582	620.88904	340.32928	-15.40319	-56.04950	133.98399	89.69981	-1129.80005	473.50238	99.85554	-502.40240	138.45760	-16.78989
1142	9.508				123.96501	225.36899	1376.11682	-778.31110	259.91745	1304.93494	595.20526	341.91388	-15.87314	-33.26251	132.07016	95.44870	-1098.91675	475.45624	96.71201	-527.97900	139.91595	-16.96175
1143	9.517				122.05255	223.40894	1372.90356	-779.51495	261.26035	1301.19775	569.54041	343.60770	-16.20617	-9.25244	129.88399	101.08833	-1065.80347	476.92999	93.09911	-553.48444	141.37769	-17.08520
1144	9.525				119.97416	221.20522	1369.89368	-780.82166	263.03693	1297.21643	543.91809	345.42004	-16.32322	15.94434	127.73653	106.41956	-1030.76147	477.50623	89.10061	-578.93109	142.88829	-17.23069
1145	9.533				117.82829	218.91705	1367.10229	-782.13959	264.93781	1293.16235	518.31995	347.26752	-16.34175	42.53223	125.89156	111.06655	-993.98053	476.91595	84.80042	-604.40448	144.41698	-17.36027
1146	9.542				115.69305	216.72476	1364.53357	-783.42346	266.71918	1289.22571	492.72607	349.11395	-16.43663	70.77515	124.50851	114.56000	-955.61725	475.10083	80.41647	-629.94165	146.04349	-17.44461
1147	9.550				113.61971	214.75836	1362.21277	-784.67181	268.24258	1285.57458	467.16272	350.99500	-16.68991	100.77826	123.64217	116.54320	-915.89532	472.24442	76.42580	-655.48425	147.90312	-17.47917
1148	9.558				111.63444	213.08189	1360.19727	-785.88281	269.44647	1282.34998	441.63986	352.92224	-17.04316	132.44580	123.18871	116.97966	-875.22028	468.61517	73.47086	-680.97021	150.01579	-17.46173
1149	9.567				109.75296	211.72545	1358.56226	-787.01495	270.30283	1279.67493	416.11780	354.89050	-17.34960	165.61896	122.87289	116.13315	-834.22455	464.41370	72.13190	-706.43323	152.26260	-17.42178
1150	9.575				107.99802	210.71107	1357.37891	-787.98932	270.80005	1277.65100	390.55945	356.91025	-17.50373	200.18134	122.36379	114.35936	-793.69287	459.73746	72.68201	-731.97363	154.50461	-17.42645
1151	9.583				106.41124	210.05415	1356.70435	-788.72406	270.95282	1276.34082	364.96570	358.95239	-17.53138	236.05481	121.43040	111.94024	-754.30914	454.55707	74.79382	-757.67102	156.69035	-17.49504
1152	9.592				105.05676	209.74834	1356.57825	-789.17279	270.80820	1275.75806	339.36780	360.95407	-17.53739	273.18170	120.06932	109.00092	-716.32996	448.74390	77.49632	-783.54358	158.83437	-17.53963
1153	9.600				104.01303	209.75958	1357.02063	-789.33997	270.43402	1275.87549	313.76868	362.89706	-17.57801	311.53296	118.50414	105.49336	-679.52045	442.12750	79.68612	-809.51526	160.93530	-17.45450
1154	9.608				103.35670	210.04175	1358.02649	-789.26526	269.90378	1276.64954	288.09198	364.80597	-17.60328	351.10718	117.01849	101.30312	-643.43500	434.53577	80.74700	-835.48792	162.95116	-17.24665
1155	9.617				103.15115	210.55142	1359.57178	-788.99414	269.28574	1278.04065	262.23831	366.70129	-17.52861	391.91724	115.80942	96.40888	-607.75378	425.93735	80.63306	-861.48627	164.85005	-17.01232
1156	9.625				103.43922	211.25093	1361.62451	-788.56061	268.63217	1280.01709	236.16815	368.60989	-17.32399	433.95502	114.97033	90.93568	-572.38647	416.64081	79.57416	-887.59863	166.66962	-16.79773
1157	9.633				104.23402	212.11130	1364.14758	-787.98425	267.96979	1282.54907	209.91754	370.56244	-17.01990	477.08972	114.54592	85.06895	-537.33246	407.25012	77.87350	-913.82410	168.49416	-16.56955
1158	9.642				105.51277	213.11246	1367.09387	-787.27350	267.29730	1285.59717	183.56476	372.51520	-16.69064	520.95923	114.58470	78.96587	-502.56073	398.33090	75.84007	-940.11633	170.37077	-16.30885
1159	9.650				107.22090	214.23355	1370.39905	-786.42688	266.59369	1289.10364	157.16364	374.35522	-16.43116	565.01929	115.06957	72.75456	-468.07111	390.18079	73.80101	-966.48474	172.25537	-16.03394
1160	9.658				109.28320	215.44153	1373.97729	-785.43567	265.83157	1292.98621	130.70837	376.08896	-16.28080	608.80646	115.70349	66.57697	-434.03760	382.87244	72.08367	-992.94019	174.04803	-15.75572
1161	9.667				111.61613	216.69157	1377.72522	-784.29321	264.98996	1297.13342	104.17242	377.91788	-16.16307	652.26819	115.81034	60.68285	-400.90741	376.38916	70.81556	-1019.40875	175.69162	-15.46851
1162	9.675				114.13600	217.94060	1381.53748	-783.01068	264.05817	1301.40869	77.56969	380.01108	-15.91176	695.83435	114.54891	55.58669	-369.44153	370.77740	69.71830	-1045.79932	177.20691	-15.10737
1163	9.683				116.76112	219.15887	1385.31921	-781.63348	263.02615	1305.66528	51.03350	382.35718	-15.28546	739.91760	111.24603	52.10809	-340.64349	366.23853	68.13732	-1072.04639	178.58749	-14.40176
1164	9.692				119.41257	220.32744	1388.98059	-780.24182	261.87564	1309.75305	24.92175	384.86475	-13.97888	783.89673	105.72861	50.95885	-315.52209	363.06018	65.27866	-1097.83557	179.73679	-12.79620
1165	9.700				122.01292	221.42415	1392.41931	-778.93018	260.59314	1313.51025	-0.21143	387.42657	-11.75839	825.29974	98.63740	51.85683	-294.82037	361.45523	60.48269	-1122.49463	180.55763	-9.74292
1166	9.708				124.48286	222.41515	1395.51074	-777.77686	259.18982	1316.77307	-23.91944	390.00021	-8.51522	860.21759	91.22646	53.02876	-278.85876	361.45328	53.44302	-1145.40796	180.93839	-5.17115
1167	9.717				126.74979	223.26665	1398.11926	-776.81458	257.70618	1319.40796	-46.16065	392.74460	-4.09565	885.07117	84.49489	52.09302	-267.53802	362.89246	44.33844	-1166.21729	180.69214	0.48508
1168	9.725				128.76894	223.95992	1400.12927	-776.00983	256.21155	1321.33765	-67.19898	395.99139	1.90100	898.46985	78.71124	47.73706	-260.54272	365.45398	33.78967	-1184.76563	179.78535	6.74917
1169	9.733				130.53737	224.49060	1401.47412	-775.26532	254.80049	1322.54761	-87.06739	400.15302	10.30459	901.72681	73.95175	40.33483	-257.63440	368.76321	22.71418	-1201.28870	178.58693	13.53494
1170	9.742				132.09076	224.86406	1402.14331	-774.45514	253.57022	1323.07141	-104.77070	405.55396	22.30199	897.62274	70.53395	31.08558	-258.77338	372.43375	12.27181	-1216.29639	177.62811	21.23536
1171	9.750				133.48494	225.09561	1402.16895	-773.47546	252.60052	1322.96899	-117.93012	412.03397	38.67919	888.42743	68.58594	21.21735	-263.99591	375.94452	3.84876	-1229.94702	177.08319	30.45290
1172	9.758				134.76845	225.20866	1401.60156	-772.27881	251.95309	1322.31067	-123.81470	418.79062	58.70245	874.89972	67.82955	11.96452	-273.38153	378.75351	-1.41345	-1241.66357	176.70676	41.46467
1173	9.767				135.96054	225.22964	1400.49219	-770.87860	251.66113	1321.16870	-121.29408	424.80350	79.76036	856.90448	68.03688	4.54800	-287.32391	380.72293	-3.57281	-1250.29285	176.29919	53.78431
1174	9.775				137.04520	225.18498	1398.89001	-769.33893	251.70126	1319.60889	-111.75105	429.33786	98.48391	834.69537	69.12531	-0.28110	-306.26691	382.21182	-3.95187	-1254.57361	175.87469	66.24341
1175	9.783				137.97720	225.10269	1396.85242	-767.76312	251.98146	1317.68628	-97.92707	432.12411	112.65752	809.55151	70.86259	-2.69263	-329.59656	383.64960	-3.93330	-1253.63989	175.26869	77.47675
1176	9.792				138.69562	225.01788	1394.45020	-766.27997	252.36273	1315.45020	-82.02937	433.30920	122.29893	783.19537	72.90095	-3.54248	-355.41943	385.20407	-4.14079	-1247.23413	173.92734	86.36774
1177	9.800				139.13751	224.98557	1391.76160	-765.02094	252.69873	1312.95093	-64.89173	433.26392	129.05457	756.81409	74.97453	-3.68034	-381.84351	386.87115	-4.61403	-1235.48364	171.23808	92.26504
1178	9.808				139.23984	225.09085	1388.86938	-764.08887	252.86150	1310.24658	-46.30653	432.35510	134.76237	730.81512	76.94531	-3.65833	-407.94720	388.61609	-5.20262	-1218.55750	166.98106	94.97703
1179	9.817				138.93604	225.43642	1385.86499	-763.54236	252.74078	1307.39990	-25.66914	430.83865	140.53992	705.15686	78.77584	-3.81580	-433.62476	390.38623	-5.75702	-1196.65967	161.41823	94.66683
1180	9.825				138.16611	226.11316	1382.85156	-763.40332	252.24065	1304.46387	-2.51392	428.83252	146.71263	679.67603	80.50623	-4.26485	-459.09363	392.13916	-6.18430	-1170.24731	155.00836	91.81236
1181	9.833				136.90004	227.17487	1379.93323	-763.66595	251.29158	1301.46619	23.13537	426.32275	153.09453	654.27100	82.22180	-4.85592	-484.54288	393.85242	-6.50758	-1139.98022	148.22641	87.13036
1182	9.842				135.16064	228.62228	1377.19690	-764.29077	249.87808	1298.41296	50.75787	423.25882	159.24997	628.90100	84.00416	-5.32056	-510.00467	395.52496	-6.82800	-1106.48181	141.55945	81.39145
1183	9.850				133.03732	230.39343	1374.69556	-765.19916	248.06572	1295.31116	79.66027	419.63855	164.63713	603.54358	85.87617	-5.48183	-535.43604	397.23401	-7.17103	-1070.27612	135.34691	75.31863
1184	9.858				130.68764	232.36641	1372.44592	-766.28314	245.99718	1292.19360	109.30022	415.48932	168.71190	578.20569	87.79294	-5.37961	-560.82361	399.09088	-7.44649	-1031.83276	129.69272	69.57202
1185	9.867				128.32120	234.38805	1370.44641	-767.42603	243.85773	1289.13672	139.36981	410.89310	171.11748	552.90259	89.70543	-5.24314	-586.18726	401.07391	-7.56634	-991.59473	124.65995	64.67461
1186	9.875				126.16133	236.31384	1368.70618	-768.52759	241.84184	1286.26721	169.75861	406.04224	171.84093	527.62109	91.60376	-5.30235	-611.55640	403.02216	-7.53797	-950.07056	120.33811	60.94475
1187	9.883				124.38144	237.99927	1367.26636	-769.52539	240.12675	1283.74402	200.56805	401.08197	171.06288	502.31128	93.49252	-5.58931	-636.96997	404.81042	-7.43822	-907.94647	116.69217	58.54410
1188	9.892				123.03876	239.25229	1366.19556	-770.39709	238.83740	1281.71765	232.13400	395.89505	168.83769	476.90408	95.35236	-5.93848	-662.46967	406.43683	-7.34203	-866.00061	113.60046	57.59617
1189	9.900				122.06564	239.87201	1365.55847	-771.14587	238.00923	1280.29517	264.87970	390.23254	165.15172	451.35446	97.14935	-6.17656	-688.07642	407.98288	-7.27860	-824.85211	111.01437	58.22136
1190	9.908				121.33135	239.77332	1365.39050	-771.78040	237.57886	1279.52832	299.01913	384.04877	160.33063	425.67764	98.89694	-6.27939	-713.78564	409.54034	-7.23194	-784.83972	108.96935	60.32914
1191	9.917				120.71297	239.03796	1365.70435	-772.30347	237.41835	1279.42712	334.39749	377.57947	155.09154	399.93933	100.67258	-6.36711	-739.61316	411.16724	-7.16589	-746.05670	107.64796	63.30164
1192	9.925				120.13657	237.85608	1366.50854	-772.71039	237.38828	1279.97864	370.63074	371.11029	150.02827	374.19763	102.54118	-6.58235	-765.60754	412.91647	-7.02655	-708.43848	107.37508	66.11320
1193	9.933				119.59634	236.44016	1367.80957	-772.98779	237.37738	1281.16150	407.38132	364.72089	145.10809	348.44824	104.45060	-6.90303	-791.75885	414.82986	-6.78217	-671.83728	108.29440	67.96011
1194	9.942				119.15329	234.94884	1369.60083	-773.11163	237.32338	1282.95667	444.50208	358.24701	139.76093	322.61304	106.25339	-7.08150	-817.96783	416.85757	-6.50474	-635.99438	110.21492	68.62679
1195	9.950				118.91238	233.44431	1371.85449	-773.05115	237.21515	1285.35144	481.95062	351.47159	133.42491	296.57831	107.93209	-6.91388	-844.15619	418.86325	-6.30479	-600.57269	112.82100	68.26729
1196	9.958				118.98724	231.90648	1374.52441	-772.78900	237.06821	1288.33435	519.61835	344.31421	125.92249	270.28168	109.66891	-6.49160	-870.33588	420.73322	-6.18569	-565.30121	115.80197	67.10985
1197	9.967				119.46075	230.28693	1377.55225	-772.33521	236.90942	1291.87451	557.30743	336.79364	117.40318	243.77344	111.56900	-6.03566	-896.55212	422.46527	-6.05691	-530.00330	118.82528	65.39404
1198	9.975				120.34841	228.55806	1380.86926	-771.70514	236.80771	1295.88428	594.90027	328.87457	108.07259	217.17865	113.51456	-5.64177	-922.84534	424.16446	-5.83839	-494.55719	121.57955	63.38462
1199	9.983				121.57951	226.73012	1384.39258	-770.90656	236.85429	1300.21082	632.46417	320.50433	98.06232	190.60260	115.35146	-5.29575	-949.26483	425.93268	-5.51617	-458.92053	123.92033	61.29932
1200	9.992				123.00532	224.84402	1388.02393	-769.98914	237.04373	1304.68518	670.08569	311.80545	87.59929	164.06842	117.06849	-4.97264	-975.80444	427.77261	-5.13481	-423.15216	125.96249	59.22704
