# Supplementary material for: Novel Methods for Surface EMG Analysis and Exploration Based on Multi-Modal Gaussian Mixture Models
Source: PLoS One. 2016 Jun 30;11(6):e0157239. doi: 10.1371/journal.pone.0157239 (PMC4928879; doi:10.1371/journal.pone.0157239)
Supplement: S1 File — (ZIP) [file pone.0157239.s001.zip › Haf_horses_trot_data/Haf_h10_t1_emg.anc]

File_Type:	Analog R/C ASCII	Generation#:	2
Board_Type:	NI USB-6225	Polarity:	Bipolar
Trial_Name:	Montoyat	Trial#:	1	Duration(Sec.):	9.999166	#Channels:	64
BitDepth:	16	PreciseRate:	1200.000000
Name	LDL	acc1x	acc1y	acc1z	GM1L	acc2x	acc2y	acc2z	GM2L	acc3x	acc3y	acc3z	GM3L	acc4x	acc4y	acc4z	LDR	acc5x	acc5y	acc5z	GM1R	acc6x	acc6y	acc6z	GM2R	acc7x	acc7y	acc7z	GM3R	acc8x	acc8y	acc8z	BLDL	acc9x	acc9y	acc9z	BGM1L	acc10x	acc10y	acc10z	BGM2L	acc11x	acc11y	acc11z	BGM3L	acc12x	acc12y	acc12z	BLDR
Rate	1200	1200	1200	1200	1200	1200	1200	1200	1200	1200	1200	1200	1200	1200	1200	1200	1200	1200	1200	1200	1200	1200	1200	1200	1200	1200	1200	1200	1200	1200	1200	1200	1200	1200	1200	1200	1200	1200	1200	1200	1200	1200	1200	1200	1200	1200	1200	1200	1200
Range	5000	5000	5000	5000	5000	5000	5000	5000	5000	5000	5000	5000	5000	5000	5000	5000	5000	5000	5000	5000	5000	5000	5000	5000	5000	5000	5000	5000	5000	5000	5000	5000	5000	5000	5000	5000	5000	5000	5000	5000	5000	5000	5000	5000	5000	5000	5000	5000	5000
0.000000	6970	-6683	-6738	-21316	-2475	-19817	-8297	-19173	218	-19729	-10394	-18267	-5420	-19875	-9968	-12779	2400	-6970	1359	-21164	-641	-19742	25030	-26514	-720	-19041	26713	-24770	-3253	-19623	27971	-17231	-150	-128	-124	-70	-65	-60	-111	39	-153	12	29	-79	-22	-60	76	-30	-3
0.000833	5986	-6439	-6693	-21572	-2671	-19877	-7757	-19094	165	-19955	-10305	-18166	-4437	-19918	-9965	-12626	2225	-7184	970	-20950	-935	-19801	24610	-26067	-215	-18832	26478	-24745	-4046	-19281	27808	-17049	-151	-131	-122	-70	-64	-58	-110	38	-152	16	27	-82	-23	-61	77	-31	-4
0.001667	6136	-6171	-6671	-21845	-2992	-19921	-7120	-19016	-150	-20180	-10114	-18088	-3687	-19963	-9912	-12471	3784	-7352	625	-20768	-911	-19811	24197	-25644	-1301	-18649	26202	-24679	-2938	-19016	27569	-16868	-151	-131	-127	-73	-64	-59	-105	36	-152	15	29	-77	-22	-60	71	-33	-3
0.002500	5130	-5891	-6664	-22123	-3204	-19948	-6394	-18947	-3	-20430	-9814	-17994	-2351	-20006	-9812	-12327	2610	-7476	337	-20608	-916	-19770	23797	-25258	-2166	-18490	25884	-24587	-1411	-18783	27309	-16687	-146	-129	-124	-69	-65	-58	-110	24	-148	15	28	-76	-22	-58	75	-31	-1
0.003333	3404	-5610	-6692	-22404	-3290	-19959	-5604	-18873	168	-20620	-9408	-17889	-981	-20054	-9661	-12198	332	-7541	98	-20483	-1375	-19670	23420	-24903	281	-18351	25539	-24455	-3235	-18633	27015	-16509	-152	-133	-126	-69	-64	-84	-109	36	-154	13	29	-79	-23	-58	77	-33	6
0.004167	2737	-5319	-6741	-22683	-3441	-19957	-4762	-18800	229	-20821	-8911	-17779	133	-20100	-9456	-12082	1774	-7565	-92	-20387	-1510	-19520	23073	-24595	1505	-18238	25169	-24284	-2493	-18545	26689	-16336	-152	-129	-120	-67	-59	-57	-105	37	-155	15	30	-78	-22	-58	80	-31	-4
0.005000	1710	-5051	-6817	-22952	-3571	-19948	-3874	-18725	384	-21000	-8325	-17661	1365	-20147	-9199	-11983	251	-7550	-231	-20319	-1756	-19311	22766	-24309	1806	-18139	24785	-24077	-1589	-18518	26331	-16169	-152	-130	-119	-67	-63	-57	-107	39	-152	16	30	-74	-23	-57	79	-33	-3
0.005833	855	-4798	-6920	-23206	-3591	-19932	-2966	-18650	457	-21151	-7674	-17535	2767	-20191	-8893	-11903	270	-7493	-328	-20275	-1923	-19054	22492	-24068	1695	-18055	24382	-23832	-2172	-18543	25946	-16008	-150	-126	-158	-67	-63	-56	-108	59	-155	17	30	-77	-21	-57	79	-31	0
0.006667	339	-4573	-7056	-23437	-3612	-19905	-2068	-18564	521	-21281	-6967	-17402	4388	-20230	-8538	-11839	13	-7407	-387	-20262	-1806	-18737	22254	-23858	1587	-17978	23966	-23549	-2152	-18594	25529	-15851	-153	-130	-127	-68	-66	-58	-108	37	-154	16	27	-79	-25	-59	79	-35	-4
0.007500	-672	-4374	-7206	-23646	-3564	-19884	-1187	-18473	739	-21371	-6217	-17258	6098	-20262	-8131	-11794	-730	-7283	-402	-20267	-1762	-18416	22052	-23684	2441	-17904	23549	-23227	-3022	-18670	25101	-15692	-153	-132	-124	-68	-65	-61	-114	37	-154	15	30	-78	-24	-58	80	-31	-7
0.008333	-1734	-4203	-7371	-23809	-3487	-19859	-334	-18387	926	-21423	-5431	-17097	7708	-20281	-7688	-11750	1572	-7138	-380	-20290	-1609	-18053	21878	-23529	1940	-17834	23128	-22868	-3503	-18771	24654	-15531	-156	-129	-122	-68	-64	-58	-104	39	-155	20	32	-75	-25	-59	78	-34	-6
0.009167	-2084	-4064	-7550	-23937	-3370	-19840	472	-18288	882	-21437	-4634	-16929	9171	-20284	-7213	-11748	-427	-6967	-328	-20334	-1628	-17678	21728	-23393	1327	-17753	22703	-22463	-5034	-18867	24203	-15370	-153	-128	-131	-67	-68	-60	-110	37	-159	18	29	-77	-24	-58	82	-33	-3
0.010000	-1732	-3952	-7735	-24018	-3339	-19823	1223	-18178	666	-21413	-3848	-16760	10110	-20270	-6714	-11748	471	-6774	-245	-20391	-1550	-17292	21597	-23264	1045	-17674	22284	-22059	-5920	-18960	23748	-15197	-149	-127	-120	-65	-63	-56	-104	41	-153	18	32	-78	-25	-59	82	-30	-1
0.010833	-1904	-3871	-7946	-24046	-3330	-19815	1901	-18058	663	-21350	-3076	-16564	11008	-20243	-6196	-11753	2576	-6570	-135	-20462	-982	-16914	21479	-23139	-1832	-17583	21878	-21608	-3450	-19027	23300	-15010	-147	-122	-116	-63	-67	-58	-99	44	-150	24	37	-70	-22	-52	89	-25	0
0.011667	-2556	-3818	-8097	-24030	-3315	-19817	2498	-17933	691	-21259	-2350	-16377	11698	-20201	-5677	-11772	-661	-6351	5	-20540	-746	-16563	21366	-23020	-1919	-17493	21475	-21147	-5055	-19074	22860	-14814	-146	-122	-116	-62	-61	-56	-103	43	-146	22	35	-74	-24	-55	88	-25	1
0.012500	-2962	-3789	-8261	-23965	-3213	-19831	3008	-17800	776	-21137	-1672	-16186	12189	-20130	-5156	-11798	1660	-6131	145	-20629	-568	-16233	21256	-22893	-2088	-17405	21086	-20671	-5104	-19079	22436	-14602	-148	-124	-116	-65	-57	-55	-100	43	-121	24	34	-72	-19	-52	87	-25	0
0.013333	-3888	-3781	-8393	-23846	-3064	-19841	3428	-17663	807	-20986	-1054	-15989	12675	-20047	-4647	-11832	561	-5907	316	-20726	-598	-15942	21139	-22752	-2376	-17314	20708	-20184	-4592	-19079	22038	-14372	-148	-124	-117	-66	-61	-65	-101	42	-152	20	16	-77	-18	-51	85	-25	0
0.014167	-5313	-3791	-8496	-23681	-2942	-19866	3755	-17543	859	-20816	-503	-15795	13065	-19937	-4161	-11874	197	-5689	499	-20816	-619	-15692	21015	-22601	-2624	-17220	20350	-19696	-4924	-19031	21672	-14125	-151	-126	-121	-64	-64	-55	-103	41	-152	21	32	-74	-24	-52	86	-25	-3
0.015000	-5860	-3812	-8550	-23470	-3026	-19889	3996	-17377	644	-20636	-31	-15605	12823	-19806	-3703	-11918	1112	-5470	694	-20900	-675	-15488	20881	-22425	-3560	-17136	20016	-19216	-4116	-18955	21334	-13866	-154	-124	-120	-67	-67	-60	-105	50	-159	16	33	-77	-26	-56	82	-23	-5
0.015833	-7258	-3846	-8551	-23215	-3060	-19915	4144	-17230	558	-20436	361	-15413	12645	-19655	-3277	-11967	1364	-5255	906	-20989	-689	-15321	20744	-22244	-5308	-17052	19710	-18743	-1613	-18841	21038	-13579	-153	-126	-119	-65	-62	-57	-102	38	-152	20	34	-76	-22	-55	84	-29	-6
0.016667	-9997	-3877	-8488	-22928	-3035	-19925	4220	-17079	640	-20234	667	-15227	12677	-19486	-2889	-12010	-1500	-5048	1127	-21069	-983	-15205	20592	-22038	-3657	-16980	19428	-18286	-2846	-18704	20775	-13273	-151	-120	-118	-63	-64	-57	-104	42	-154	21	36	-75	-19	-51	88	-28	0
0.017500	-11487	-3915	-8365	-22613	-3088	-19930	4218	-16930	675	-20025	898	-15052	12304	-19297	-2545	-12055	459	-4853	1361	-21139	-1149	-15126	20431	-21815	-1751	-16914	19167	-17848	-2851	-18549	20558	-12957	-147	-122	-117	-62	-62	-58	-114	39	-150	21	38	-74	-19	-53	85	-27	0
0.018333	-12769	-3951	-8181	-22284	-3225	-19916	4147	-16790	731	-19818	1036	-14881	11928	-19095	-2247	-12101	-114	-4664	1594	-21200	-1540	-15086	20260	-21580	-929	-16861	18933	-17431	-1799	-18382	20345	-12620	-148	-121	-116	-65	-63	-55	-101	42	-151	24	41	-74	-23	-53	85	-28	4
0.019167	-14258	-3975	-7918	-21951	-3319	-19879	4022	-16649	676	-19613	1102	-14725	11542	-18884	-1996	-12146	-246	-4490	1831	-21251	-1937	-15076	20079	-21331	-118	-16820	18720	-17038	-2347	-18209	20173	-12278	-148	-120	-127	-60	-60	-52	-101	46	-151	24	40	-73	-21	-52	88	-24	-3
0.020000	-15629	-4009	-7609	-21625	-3274	-19821	3849	-16522	524	-19409	1109	-14573	11042	-18664	-1796	-12183	-512	-4331	2060	-21294	-2221	-15091	19881	-21074	385	-16790	18525	-16670	-2360	-18032	20012	-11914	-151	-124	-119	-64	-61	-56	-103	40	-145	20	38	-74	-17	-51	81	-25	0
0.020833	-16961	-4028	-7238	-21312	-3191	-19746	3638	-16404	550	-19221	1046	-14434	10505	-18445	-1645	-12220	-2777	-4182	2290	-21326	-2809	-15127	19672	-20813	1412	-16768	18341	-16334	-2651	-17867	19858	-11549	-143	-126	-121	-62	-63	-60	-104	39	-152	17	33	-79	-24	-56	82	-27	-3
0.021667	-17996	-4049	-6819	-21027	-3116	-19601	3405	-16289	698	-19022	941	-14304	9788	-18224	-1533	-12246	-1711	-4041	2508	-21346	-3353	-15170	19454	-20558	1407	-16746	18178	-16011	-2114	-17702	19714	-11166	-151	-126	-124	-65	-65	-56	-105	40	-153	20	39	-77	-25	-56	82	-27	-5
0.022500	-17959	-4051	-6359	-20775	-2927	-19444	3161	-16188	661	-18824	796	-14170	9073	-18003	-1464	-12271	-2712	-3906	2717	-21355	-3835	-15212	19223	-20284	416	-16727	18014	-15712	-2150	-17549	19558	-10773	-151	-127	-122	-69	-64	-59	-121	40	-155	16	30	-79	-19	-57	81	-29	-3
0.023333	-16932	-4043	-5874	-20569	-2752	-19225	2910	-16091	398	-18623	622	-14073	7852	-17785	-1429	-12275	-3298	-3786	2905	-21356	-4396	-15250	18971	-20020	1284	-16698	17849	-15430	-3220	-17412	19385	-10377	-151	-131	-125	-68	-75	-61	-109	41	-154	12	29	-80	-24	-60	74	-31	-8
0.024167	-15581	-4027	-5383	-20413	-2505	-18973	2662	-16008	192	-18411	430	-13964	6252	-17572	-1422	-12253	929	-3669	3081	-21346	-4599	-15272	18710	-19771	-345	-16660	17679	-15152	258	-17281	19215	-9963	-149	-154	-122	-66	-65	-61	-108	39	-158	12	33	-76	-24	-59	81	-28	-6
0.025000	-14529	-4001	-4890	-20305	-2124	-18673	2432	-15920	202	-18188	236	-13866	4741	-17366	-1438	-12223	-2611	-3556	3234	-21330	-4906	-15275	18429	-19495	241	-16602	17498	-14889	8	-17164	18980	-9548	-158	-127	-121	-65	-63	-58	-105	53	-156	16	33	-74	-24	-59	78	-32	8
0.025833	-12542	-3960	-4415	-20260	-1667	-18335	2213	-15842	274	-17963	44	-13769	3075	-17159	-1471	-12177	-478	-3443	3363	-21304	-4952	-15258	18124	-19248	1048	-16522	17298	-14633	148	-17052	18731	-9132	-148	-127	-122	-67	-66	-61	-109	38	-152	15	30	-76	-23	-58	78	-28	-4
0.026667	-10172	-3905	-3972	-20265	-1216	-17956	2019	-15769	276	-17700	-141	-13677	1027	-16962	-1513	-12118	-1506	-3357	3471	-21276	-4950	-15210	17802	-19003	1266	-16417	17073	-14366	1772	-16947	18438	-8705	-149	-129	-120	-67	-62	-60	-107	40	-153	21	33	-79	-25	-61	78	-28	1
0.027500	-7878	-3844	-3576	-20326	-862	-17543	1852	-15694	357	-17426	-305	-13613	-550	-16764	-1558	-12035	-1497	-3232	3560	-21245	-5036	-15129	17456	-18760	1309	-16282	16836	-14098	2323	-16834	18109	-8276	-149	-131	-124	-66	-61	-62	-104	42	-155	17	33	-77	-24	-62	79	-30	-3
0.028333	-4725	-3763	-3229	-20427	-527	-17103	1710	-15615	274	-17133	-451	-13502	-888	-16564	-1605	-11936	275	-3128	3632	-21208	-4985	-15017	17089	-18524	1080	-16108	16535	-13826	3219	-16718	17744	-7860	-150	-130	-122	-69	-64	-69	-107	41	-156	12	27	-77	-23	-60	79	-29	2
0.029167	-1296	-3677	-2952	-20572	-266	-16635	1596	-15531	326	-16818	-566	-13418	-1747	-16367	-1636	-11821	2884	-3026	3680	-21171	-4475	-14869	16704	-18291	-2061	-15894	16218	-13545	6579	-16587	17350	-7445	-149	-128	-128	-66	-63	-60	-108	41	-151	15	28	-79	-24	-60	79	-31	-3
0.030000	586	-3575	-2744	-20740	47	-16148	1511	-15432	712	-16462	-658	-13331	-4821	-16159	-1659	-11690	248	-2918	3725	-21134	-4073	-14681	16294	-18054	-4084	-15643	15870	-13254	6722	-16435	16920	-7045	-149	-128	-122	-68	-66	-60	-107	43	-151	15	27	-76	-17	-60	78	-29	1
0.030833	2996	-3461	-2601	-20929	183	-15646	1451	-15321	908	-16114	-718	-13242	-7873	-15939	-1667	-11544	1273	-2807	3756	-21084	-3467	-14456	15866	-17821	-4215	-15343	15489	-12954	6577	-16255	16470	-6660	-148	-129	-124	-66	-60	-59	-111	42	-149	18	30	-76	-19	-59	81	-30	0
0.031667	5546	-3334	-2537	-21128	120	-15135	1414	-15200	985	-15741	-745	-13153	-9446	-15707	-1662	-11382	835	-2704	3782	-21048	-2637	-14201	15413	-17586	-4005	-15016	15047	-12654	8418	-16060	15989	-6297	-148	-130	-122	-67	-64	-64	-111	37	-154	15	32	-77	-22	-62	80	-31	0
0.032500	7504	-3202	-2545	-21325	-27	-14626	1394	-15067	966	-15350	-752	-13067	-11019	-15461	-1632	-11212	-487	-2589	3818	-21007	-1736	-13907	14950	-17352	-3127	-14647	14626	-12345	9007	-15826	15490	-5959	-150	-128	-122	-60	-62	-59	-103	42	-152	19	32	-76	-24	-60	81	-29	-5
0.033333	9127	-3063	-2612	-21504	-50	-14123	1395	-14904	931	-14940	-759	-12969	-12544	-15187	-1599	-11032	303	-2471	3852	-20947	-752	-13585	14468	-17114	-2644	-14239	14146	-12033	9708	-15546	14985	-5657	-147	-128	-122	-67	-64	-63	-107	42	-151	18	32	-79	-23	-61	82	-29	-1
0.034167	10033	-2917	-2730	-21654	-53	-13625	1404	-14724	1132	-14521	-708	-12872	-13603	-14898	-1547	-10845	-265	-2353	3901	-20924	197	-13235	13974	-16874	-1824	-13806	13640	-11725	9685	-15240	14472	-5392	-178	-130	-121	-64	-66	-58	-105	40	-152	18	32	-77	-24	-60	82	-29	-5
0.035000	9787	-2777	-2894	-21767	-177	-13148	1424	-14528	1421	-14096	-667	-12764	-14456	-14593	-1490	-10660	976	-2233	3962	-20884	1081	-12855	13453	-16628	-862	-13349	13118	-11420	9346	-14895	13957	-5168	-149	-128	-121	-72	-65	-58	-107	40	-153	19	29	-77	-23	-59	81	-29	0
0.035833	9446	-2631	-3090	-21825	-401	-12684	1449	-14313	1559	-13669	-650	-12670	-15479	-14250	-1428	-10471	1735	-2105	4040	-20846	1760	-12456	12950	-16380	-1102	-12907	12575	-11128	9078	-14518	13443	-4991	-147	-124	-119	-66	-61	-59	-105	41	-153	19	28	-76	-21	-59	81	-30	-1
0.036667	9032	-2495	-3307	-21857	-784	-12240	1472	-14081	1444	-13239	-568	-12562	-16780	-13894	-1378	-10283	-909	-1975	4129	-20797	2099	-12040	12425	-16133	499	-12383	12021	-10844	6479	-14105	12936	-4857	-146	-128	-126	-64	-61	-58	-107	41	-151	20	32	-75	-23	-59	84	-25	0
0.037500	8309	-2368	-3528	-21821	-1288	-11821	1489	-13836	1186	-12816	-527	-12450	-18223	-13513	-1326	-10094	2990	-1834	4241	-20757	2691	-11613	11897	-15887	-316	-11892	11460	-10576	7903	-13672	12425	-4778	-147	-129	-120	-64	-58	-27	-108	42	-152	17	35	-73	-17	-56	84	-27	1
0.038333	6417	-2256	-3741	-21730	-1739	-11424	1509	-13573	1040	-12399	-486	-12336	-19308	-13116	-1297	-9915	-1783	-1689	4371	-20712	2866	-11178	11369	-15629	-395	-11394	10892	-10327	6980	-13208	11927	-4746	-147	-126	-118	-62	-57	-50	-102	44	-150	12	36	-73	-15	-56	81	-41	0
0.039167	4503	-2156	-3936	-21588	-2357	-11044	1509	-13308	733	-11987	-461	-12220	-20691	-12702	-1279	-9741	-2430	-1536	4516	-20666	2816	-10743	10837	-15382	721	-10902	10325	-10103	4409	-12732	11437	-4763	-152	-127	-120	-65	-60	-58	-107	40	-148	18	35	-73	-16	-55	79	-28	2
0.040000	1756	-2077	-4101	-21396	-3148	-10693	1506	-13037	443	-11590	-469	-12103	-22311	-12276	-1292	-9575	-4625	-1373	4666	-20623	2681	-10307	10299	-15126	1611	-10420	9759	-9903	3479	-12247	10948	-4831	-150	-127	-124	-74	-64	-62	-111	40	-153	13	37	-77	-25	-59	75	-34	-3
0.040833	-1565	-2021	-4233	-21158	-3856	-10353	1481	-12768	323	-11200	-455	-11991	-23671	-11843	-1327	-9418	-6992	-1204	4822	-20575	2423	-9877	9770	-14874	2690	-9950	9205	-9722	1420	-11750	10474	-4937	-148	-129	-121	-67	-64	-63	-113	36	-153	16	32	-78	-23	-59	74	-34	-1
0.041667	-4435	-1972	-4314	-20872	-4486	-10017	1453	-12486	-107	-10817	-473	-11867	-25274	-11396	-1389	-9260	-8105	-1018	4994	-20520	1951	-9447	9251	-14612	3776	-9494	8667	-9567	-1196	-11256	10003	-5078	-145	-129	-117	-68	-62	-61	-111	40	-151	17	29	-77	-15	-61	77	-33	0
0.042500	-6484	-1941	-4346	-20556	-5279	-9690	1406	-12212	-516	-10443	-517	-11753	-26970	-10939	-1474	-9109	-7132	-828	5160	-20470	1695	-9032	8739	-14345	2742	-9056	8146	-9433	-1226	-10777	9541	-5262	-146	-130	-124	-93	-65	-62	-107	38	-152	18	28	-76	-18	-58	77	-31	1
0.043333	-9925	-1924	-4327	-20221	-5890	-9367	1348	-11948	-523	-10080	-544	-11626	-27961	-10493	-1583	-8970	-10579	-624	5327	-20417	1071	-8629	8239	-14075	3184	-8636	7640	-9317	-3441	-10273	9085	-5470	-147	-128	-119	-70	-61	-62	-108	40	-152	11	29	-78	-23	-61	76	-33	2
0.044167	-12592	-1920	-4260	-19864	-6469	-9037	1275	-11692	-838	-9722	-593	-11511	-28878	-10030	-1713	-8829	-10659	-406	5486	-20356	343	-8243	7758	-13794	4727	-8224	7165	-9216	-7284	-9799	8641	-5698	-142	-127	-122	-68	-59	-58	-108	40	-149	16	32	-76	-26	-57	79	-16	1
0.045000	-14307	-1921	-4140	-19498	-7048	-8704	1186	-11445	-1089	-9368	-653	-11399	-29472	-9581	-1864	-8706	-9344	-184	5634	-20298	-195	-7870	7291	-13510	4582	-7830	6717	-9138	-8490	-9347	8199	-5943	-148	-129	-116	-65	-61	-61	-93	39	-150	17	30	-78	-22	-60	76	-33	0
0.045833	-15950	-1928	-3985	-19122	-7628	-8354	1094	-11218	-1325	-9018	-716	-11289	-29603	-9133	-2016	-8586	-9229	46	5772	-20230	-851	-7513	6845	-13210	4306	-7449	6295	-9099	-10253	-8906	7767	-6200	-150	-129	-121	-68	-62	-60	-107	41	-152	18	35	-76	-19	-56	79	-33	-3
0.046667	-16822	-1930	-3778	-18745	-8215	-8000	984	-11009	-1681	-8669	-780	-11176	-29491	-8690	-2179	-8476	-6665	290	5906	-20155	-1445	-7172	6420	-12899	3577	-7079	5906	-9029	-11996	-8487	7340	-6457	-149	-129	-120	-65	-90	-63	-87	35	-152	17	30	-78	-24	-58	79	-33	-1
0.047500	-17352	-1929	-3550	-18366	-8677	-7621	869	-10817	-2038	-8318	-844	-11094	-28981	-8245	-2352	-8369	-5858	536	6030	-20075	-1960	-6837	6033	-12572	3281	-6710	5537	-8994	-13572	-8081	6919	-6716	-162	-130	-124	-68	-62	-59	-108	38	-150	12	33	-78	-24	-59	76	-34	-3
0.048333	-18149	-1918	-3305	-17985	-9118	-7231	750	-10642	-2399	-7964	-909	-11023	-28038	-7804	-2513	-8279	-3559	785	6173	-19975	-2587	-6519	5649	-12233	3432	-6364	5210	-8970	-15036	-7689	6511	-6967	-153	-130	-121	-72	-67	-63	-111	35	-146	15	28	-83	-25	-63	76	-39	-6
0.049167	-18314	-1895	-3044	-17589	-9535	-6822	624	-10491	-3069	-7601	-965	-10936	-26760	-7364	-2661	-8200	147	1040	6270	-19863	-3130	-6197	5304	-11868	2045	-6006	4906	-8940	-15225	-7307	6112	-7204	-153	-131	-121	-72	-65	-61	-113	35	-154	16	28	-80	-29	-64	75	-34	-5
0.050000	-17456	-1852	-2778	-17203	-9885	-6386	506	-10357	-3918	-7225	-1014	-10867	-25364	-6910	-2792	-8128	-745	1293	6401	-19726	-3818	-5879	4983	-11481	2412	-5644	4640	-8940	-17307	-6932	5727	-7420	-148	-129	-122	-68	-66	-61	-107	51	-154	17	30	-76	-21	-61	80	-32	-4
0.050833	-16144	-1784	-2513	-16788	-10276	-5942	385	-10237	-4748	-6837	-1059	-10812	-24016	-6468	-2903	-8069	5259	1548	6535	-19557	-4040	-5554	4695	-11075	948	-5281	4397	-8934	-15773	-6562	5357	-7622	-150	-125	-116	-64	-64	-60	-105	42	-151	18	29	-77	-24	-56	84	-30	0
0.051667	-16370	-1705	-2267	-16366	-10469	-5486	267	-10144	-5439	-6445	-1096	-10772	-22217	-6016	-2992	-8033	4517	1793	6696	-19363	-4323	-5220	4434	-10655	-649	-4910	4183	-8932	-14117	-6190	4996	-7806	-147	-128	-119	-68	-65	-57	-105	40	-149	20	34	-78	-25	-58	81	-28	0
0.052500	-15586	-1602	-2037	-15924	-10613	-5020	158	-10068	-6352	-6039	-1137	-10748	-20638	-5552	-3057	-8008	4728	2034	6874	-19123	-4606	-4879	4201	-10218	-329	-4536	3986	-8940	-15012	-5812	4650	-7969	-146	-127	-117	-66	-62	-55	-102	41	-153	18	24	-76	-19	-57	86	-28	-3
0.053333	-13745	-1479	-1831	-15460	-10609	-4544	42	-10007	-7027	-5615	-1180	-10743	-19140	-5080	-3094	-8004	6221	2262	7071	-18842	-4581	-4517	3996	-9759	-824	-4145	3812	-8948	-13169	-5426	4315	-8113	-149	-135	-119	-64	-61	-56	-103	43	-149	17	35	-74	-22	-57	85	-28	-3
0.054167	-11913	-1342	-1652	-14978	-10439	-4061	-58	-9960	-7553	-5184	-1212	-10725	-17410	-4596	-3102	-8022	5428	2491	7298	-18507	-4562	-4127	3815	-9288	-870	-3741	3655	-8960	-11536	-5027	3998	-8236	-146	-128	-117	-64	-61	-39	-103	42	-151	18	53	-72	-22	-56	86	-25	-3
0.055000	-10105	-1190	-1502	-14471	-10095	-3578	-156	-9917	-8284	-4741	-1250	-10761	-15640	-4101	-3090	-8056	5109	2681	7555	-18113	-4427	-3724	3663	-8802	-577	-3321	3515	-8974	-10718	-4613	3696	-8351	-149	-128	-117	-62	-63	-44	-101	45	-153	19	37	-72	-21	-56	85	-27	-5
0.055833	-6850	-1025	-1381	-13943	-9604	-3091	-252	-9895	-9133	-4283	-1295	-10791	-14259	-3596	-3048	-8112	6485	2876	7845	-17650	-3768	-3286	3534	-8311	-2174	-2885	3385	-8997	-7372	-4182	3411	-8440	-149	-126	-116	-64	-64	-50	-107	41	-152	20	40	-69	-23	-56	84	-24	0
0.056667	-4731	-855	-1289	-13403	-8909	-2582	-340	-9869	-9373	-3820	-1349	-10837	-12563	-3079	-2991	-8187	3362	3048	8164	-17124	-3298	-2820	3436	-7815	-2916	-2434	3266	-9022	-4867	-3732	3135	-8524	-150	-129	-118	-64	-63	-56	-64	44	-155	19	35	-76	-26	-56	81	-29	-3
0.057500	-2700	-682	-1227	-12859	-8128	-2123	-428	-9841	-9404	-3346	-1409	-10885	-11204	-2540	-2899	-8276	1292	3203	8509	-16517	-2958	-2319	3365	-7317	-1296	-1982	3158	-9041	-5361	-3255	2894	-8596	-147	-124	-117	-66	-64	-56	-102	42	-151	19	37	-72	-12	-55	85	-24	3
0.058333	309	-503	-1177	-12306	-7132	-1641	-508	-9805	-9394	-2865	-1476	-10947	-10139	-1992	-2795	-8381	1664	3345	8881	-15836	-2212	-1790	3317	-6818	-991	-1477	3060	-9061	-3532	-2759	2658	-8657	-148	-125	-117	-62	-59	-53	-94	43	-148	21	34	-73	-22	-50	89	-24	0
0.059167	2896	-327	-1147	-11769	-5864	-1164	-582	-9760	-9241	-2377	-1550	-11011	-8977	-1440	-2671	-8500	-593	3463	9262	-15076	-1721	-1234	3296	-6322	-649	-968	2968	-9073	-2159	-2244	2450	-8715	-146	-120	-117	-63	-63	-56	-101	81	-151	22	36	-73	-21	-53	90	-21	3
0.060000	5380	-162	-1127	-11249	-4663	-690	-659	-9707	-9071	-1898	-1638	-11079	-8052	-882	-2540	-8637	-544	3567	9653	-14235	-1137	-649	3302	-5835	-526	-452	2885	-9074	-1592	-1709	2255	-8767	-149	-122	-117	-64	-62	-55	-101	43	-155	18	35	-75	-23	-53	88	-23	-1
0.060833	7790	0	-1114	-10759	-3343	-223	-736	-9641	-8693	-1396	-1729	-11147	-7391	-327	-2392	-8784	-1249	3647	10043	-13314	-353	-49	3335	-5362	-86	86	2819	-9060	-840	-1158	2093	-8805	-148	-126	-117	-67	-61	-55	-98	51	-148	21	36	-74	-19	-52	87	-26	-5
0.061667	9471	155	-1086	-10307	-1648	241	-807	-9560	-7876	-932	-1824	-11212	-6776	231	-2239	-8936	-1132	3709	10429	-12314	263	563	3398	-4902	2199	629	2768	-9023	-796	-589	1955	-8833	-149	-125	-118	-64	-62	-55	-104	42	-152	19	41	-72	-19	-53	85	-25	0
0.062500	11102	301	-1051	-9905	-13	694	-870	-9460	-6906	-418	-1921	-11269	-6386	785	-2074	-9100	2036	3748	10791	-11243	932	1180	3485	-4470	2740	1188	2738	-8958	162	-4	1842	-8836	-149	-126	-117	-65	-62	-53	-102	43	-145	18	36	-74	-23	-52	87	-24	0
0.063333	13169	451	-994	-9561	1708	1145	-929	-9343	-5892	70	-2015	-11315	-6020	1328	-1900	-9260	655	3768	11125	-10107	1211	1795	3603	-4025	3431	1760	2733	-8853	-914	596	1766	-8824	-149	-122	-116	-75	-63	-55	-105	44	-154	21	38	-74	-22	-53	86	-23	-3
0.064167	15620	574	-916	-9276	3578	1588	-983	-9201	-4764	557	-2095	-11355	-5978	1855	-1720	-9426	4971	3770	11421	-8913	1572	2400	3753	-3608	3173	2326	2753	-8711	-120	1203	1714	-8789	-151	-121	-117	-64	-61	-53	-104	44	-154	22	38	-76	-24	-55	85	-27	-1
0.065000	17113	702	-808	-9050	5520	2021	-1026	-9052	-3325	1039	-2183	-11380	-5814	2365	-1533	-9593	6636	3739	11668	-7668	2250	2983	3922	-3215	969	2894	2802	-8530	2412	1808	1695	-8720	-152	-121	-119	-61	-63	-60	-107	40	-153	19	35	-74	-24	-58	85	-28	-3
0.065833	18102	825	-675	-8880	7343	2443	-1061	-8888	-2031	1510	-2249	-11398	-5430	2852	-1345	-9760	5599	3688	11863	-6369	2630	3541	4122	-2836	1251	3458	2887	-8296	932	2412	1716	-8620	-149	-126	-118	-64	-65	-59	-103	42	-151	-3	30	-74	-27	-56	86	-24	-4
0.066667	18904	946	-509	-8762	9040	2849	-1077	-8714	-544	1973	-2290	-11400	-4996	3308	-1142	-9922	7825	3616	11996	-5041	3132	4063	4341	-2484	735	4014	3003	-8017	1526	3006	1773	-8479	-150	-125	-121	-66	-68	-60	-104	42	-152	24	35	-75	-23	-55	84	-23	0
0.067500	19245	1068	-305	-8682	10665	3245	-1083	-8535	1015	2423	-2317	-11396	-4589	3740	-932	-10084	5995	3521	12060	-3690	3524	4538	4573	-2150	329	4547	3146	-7689	1985	3607	1862	-8291	-149	-126	-121	-66	-65	-56	-104	42	-154	17	30	-75	-25	-56	90	-28	-4
0.068333	18969	1178	-86	-8629	12162	3621	-1081	-8357	2617	2863	-2319	-11375	-4024	4144	-716	-10239	5431	3404	12055	-2323	3842	4968	4815	-1838	-35	5071	3324	-7303	1089	4183	1987	-8056	-164	-131	-121	-66	-61	-58	-104	41	-153	17	33	-75	-24	-57	84	-28	-5
0.069167	19800	1303	150	-8586	13215	3968	-1066	-8183	3807	3277	-2292	-11355	-4003	4510	-488	-10393	6440	3262	11981	-964	4317	5342	5059	-1551	-1838	5566	3526	-6880	1869	4731	2139	-7774	-150	-126	-119	-65	-65	-60	-107	41	-168	15	33	-74	-25	-58	72	-26	-3
0.070000	19091	1433	409	-8518	14304	4297	-1033	-8015	5173	3682	-2233	-11331	-3438	4847	-251	-10536	4034	3089	11834	399	4576	5658	5307	-1282	-3922	6032	3756	-6413	3210	5253	2329	-7442	-155	-125	-118	-64	-63	-58	-104	43	-153	18	37	-73	-26	-53	84	-23	-5
0.070833	17372	1537	674	-8451	15314	4597	-989	-7865	6317	4064	-2142	-11310	-2108	5149	2	-10675	650	2920	11622	1743	4425	5912	5545	-1040	-3071	6459	3998	-5915	1032	5741	2539	-7059	-149	-126	-116	-62	-61	-58	-97	44	-151	20	40	-70	-24	-53	81	-25	0
0.071667	16780	1646	941	-8323	16051	4862	-931	-7726	7104	4407	-2022	-11291	-619	5409	267	-10813	1153	2714	11335	3042	4198	6102	5759	-822	-3194	6839	4249	-5393	808	6183	2771	-6629	-146	-124	-114	-62	-62	-56	-104	45	-150	25	38	-72	-22	-56	84	-26	0
0.072500	15500	1751	1223	-8145	16491	5091	-874	-7613	7880	4732	-1873	-11286	1083	5650	540	-10944	-1284	2486	10989	4283	3859	6225	5945	-637	-3755	7161	4500	-4853	1024	6577	3015	-6172	-148	-125	-118	-64	-61	-58	-105	42	-154	19	32	-72	-21	-52	82	-25	-5
0.073333	13802	1858	1445	-7878	16610	5281	-804	-7521	8478	5022	-1697	-11298	2875	5850	826	-11067	-1634	2241	10583	5449	3552	6274	6101	-475	-4213	7425	4744	-4310	292	6904	3265	-5685	-146	-124	-118	-67	-63	-60	-103	40	-154	19	34	-77	-25	-59	80	-26	-1
0.074167	12345	1928	1674	-7533	16611	5432	-733	-7463	8846	5277	-1486	-11320	4764	6027	1129	-11184	-2461	1982	10133	6531	3253	6257	6222	-342	-4905	7626	4984	-3763	304	7173	3521	-5178	-148	-124	-103	-63	-63	-56	-104	42	-153	20	34	-76	-22	-57	84	-27	-5
0.075000	10480	1999	1888	-7085	16530	5540	-652	-7401	9197	5497	-1245	-11364	6959	6178	1439	-11281	-4046	1698	9643	7516	2771	6170	6295	-236	-4524	7746	5204	-3235	-53	7371	3768	-4664	-150	-114	-118	-65	-63	-57	-103	43	-156	20	34	-76	-23	-56	81	-25	-5
0.075833	8516	2057	2077	-6533	16301	5608	-569	-7370	9540	5683	-983	-11430	9146	6300	1758	-11375	-2002	1402	9117	8378	2296	6009	6324	-162	-5539	7785	5399	-2731	385	7485	4001	-4159	-147	-124	-120	-65	-62	-58	-103	39	-151	20	35	-75	-18	-56	84	-28	0
0.076667	7329	2096	2249	-5883	15972	5632	-487	-7353	9595	5826	-698	-11518	11289	6401	2084	-11453	-3946	1093	8569	9102	1608	5778	6302	-116	-6621	7737	5564	-2263	-616	7513	4214	-3668	-174	-122	-135	-65	-61	-58	-104	42	-150	20	33	-76	-21	-57	79	-26	1
0.077500	6791	2112	2398	-5145	15332	5603	-402	-7349	9257	5930	-397	-11626	12795	6481	2415	-11514	-2611	768	8003	9667	1091	5477	6227	-98	-6270	7594	5702	-1834	-1003	7453	4405	-3208	-144	-125	-117	-61	-63	-53	-100	43	-152	22	37	-72	-19	-55	81	-26	-3
0.078333	5856	2111	2534	-4328	14558	5528	-321	-7350	9071	6010	-78	-11759	14062	6533	2745	-11562	22	439	7431	10056	1005	5105	6119	-114	-7830	7350	5805	-1457	2136	7304	4564	-2792	-143	-125	-116	-59	-63	-53	-102	41	-154	19	36	-77	-18	-55	85	-26	0
0.079167	4793	2089	2655	-3452	13711	5416	-233	-7349	8800	6012	248	-11896	15090	6568	3064	-11595	-3390	102	6860	10257	482	4668	5961	-162	-6534	7010	5875	-1141	832	7056	4683	-2430	-147	-124	-118	-82	-60	-56	-87	44	-149	22	33	-77	-21	-55	86	-27	0
0.080000	4042	2050	2776	-2540	12707	5254	-148	-7343	8374	5983	575	-12071	15587	6575	3366	-11608	-1137	-245	6287	10254	86	4164	5763	-235	-5855	6564	5908	-889	934	6717	4770	-2136	-147	-125	-117	-65	-63	-58	-105	39	-155	22	34	-77	-23	-57	84	-30	-6
0.080833	3052	1992	2884	-1608	11509	5041	-63	-7324	7798	5909	910	-12247	15562	6553	3640	-11612	-2726	-587	5719	10030	-325	3606	5535	-366	-5369	6021	5906	-710	1673	6285	4817	-1910	-155	-128	-121	-66	-65	-55	-105	38	-156	19	32	-79	-26	-60	86	-27	-8
0.081667	2125	1911	3009	-689	10360	4793	28	-7286	7230	5787	1228	-12422	15280	6502	3891	-11595	-3012	-920	5168	9581	-723	2973	5287	-524	-4965	5390	5877	-596	1139	5763	4829	-1761	-151	-129	-121	-69	-70	-41	-110	35	-158	16	29	-80	-28	-59	76	-33	-7
0.082500	2612	1826	3151	172	9087	4498	123	-7226	6206	5619	1540	-12598	14066	6412	4091	-11565	-2098	-1241	4632	8905	-876	2308	5025	-720	-5284	4667	5822	-560	1462	5157	4809	-1681	-150	-127	-121	-65	-67	-58	-107	42	-155	17	28	-80	-28	-59	80	-31	-4
0.083333	2386	1734	3314	968	7738	4164	222	-7134	5397	5407	1832	-12760	12744	6282	4252	-11517	-1975	-1544	4110	7995	-871	1595	4757	-944	-6436	3857	5748	-592	3264	4478	4764	-1681	-150	-128	-125	-73	-64	-58	-105	41	-153	18	27	-77	-25	-59	80	-30	-4
0.084167	897	1643	3506	1663	6475	3791	338	-7003	4847	5139	2105	-12897	11380	6105	4347	-11458	-5083	-1821	3608	6872	-1108	845	4493	-1226	-4744	2977	5640	-695	916	3728	4684	-1747	-148	-127	-122	-67	-64	-56	-103	46	-152	10	32	-78	-22	-61	82	-30	-1
0.085000	893	1551	3722	2232	5239	3378	456	-6849	4172	4821	2351	-13033	9542	5875	4376	-11396	-3147	-2075	3123	5531	-1144	61	4246	-1547	-3390	2037	5521	-874	-113	2924	4588	-1913	-145	-130	-125	-68	-62	-57	-102	42	-151	18	29	-75	-21	-57	82	-29	-3
0.085833	855	1463	3971	2661	4042	2926	585	-6646	3577	4448	2562	-13131	7667	5584	4332	-11326	-3668	-2297	2646	3990	-1236	-740	4006	-1916	-2907	1051	5382	-1099	406	2075	4474	-2086	-146	-129	-121	-69	-61	-58	-108	42	-155	17	32	-49	-21	-58	80	-27	-6
0.086667	497	1385	4252	2932	2975	2438	719	-6414	2737	4024	2730	-13212	5414	5230	4205	-11257	-3115	-2492	2199	2279	-1309	-1549	3796	-2330	-2400	33	5230	-1393	-532	1192	4347	-2350	-150	-128	-124	-66	-65	-57	-103	41	-151	18	30	-78	-23	-57	81	-31	-4
0.087500	509	1319	4555	3036	1906	1915	857	-6152	1723	3548	2857	-13252	2916	4805	3994	-11186	-2134	-2648	1772	425	-1273	-2360	3613	-2789	-1860	-994	5068	-1737	-985	286	4210	-2610	-149	-129	-122	-69	-63	-59	-97	38	-149	19	33	-75	-27	-60	82	-30	1
0.088333	424	1266	4881	2979	886	1365	979	-5861	916	3014	2932	-13263	781	4306	3692	-11121	-3070	-2772	1366	-1528	-1332	-3158	3471	-3299	25	-2031	4909	-2124	-1571	-625	4069	-2911	-152	-130	-124	-67	-65	-60	-107	37	-155	16	32	-76	-28	-60	77	-31	-5
0.089167	-12	1233	5223	2753	115	785	1141	-5536	278	2433	2957	-13240	-1108	3731	3310	-11063	-734	-2864	985	-3549	-1203	-3944	3353	-3859	1077	-3052	4695	-2546	-1244	-1519	3929	-3222	-148	-131	-122	-77	-68	-62	-108	38	-153	17	33	-79	-23	-58	80	-32	-1
0.090000	229	1216	5571	2382	-465	172	1289	-5190	-515	1787	2924	-13185	-2987	3086	2846	-11016	-1528	-2923	623	-5585	-1338	-4699	3276	-4464	1163	-4042	4488	-2988	-1195	-2386	3783	-3532	-148	-132	-122	-75	-66	-61	-109	36	-152	16	27	-81	-27	-62	77	-26	-3
0.090833	1287	1219	5917	1871	-1091	-461	1427	-4829	-1615	1105	2836	-13096	-5247	2369	2310	-10975	-2210	-2955	298	-7624	-1497	-5414	3230	-5104	2491	-4984	4272	-3446	-1733	-3205	3645	-3820	-150	-128	-122	-72	-63	-58	-116	39	-150	18	30	-73	-22	-57	82	-28	0
0.091667	1910	1248	6258	1251	-1588	-1110	1588	-4454	-2685	374	2689	-12979	-7232	1584	1699	-10948	2796	-2961	28	-9601	-1296	-6087	3209	-5783	699	-5873	4032	-3900	2315	-3968	3505	-4087	-148	-129	-124	-67	-61	-58	-105	41	-152	15	29	-77	-23	-57	80	-31	-3
0.092500	1527	1287	6572	544	-1874	-1778	1675	-4076	-3510	-401	2482	-12829	-8552	723	1027	-10931	-491	-2990	-213	-11479	-1399	-6711	3206	-6495	975	-6690	3780	-4359	3073	-4690	3366	-4319	-150	-129	-122	-72	-62	-59	-103	38	-158	18	32	-76	-28	-58	81	-31	-6
0.093333	1700	1346	6839	-217	-2214	-2455	1775	-3698	-4358	-1218	2208	-12659	-9632	-189	304	-10930	2245	-2934	-404	-13216	-1224	-7276	3221	-7234	1541	-7431	3506	-4802	4163	-5320	3239	-4512	-147	-127	-119	-69	-64	-58	-105	37	-154	15	29	-76	-22	-58	82	-32	0
0.094167	1718	1420	7111	-1012	-2532	-3134	1855	-3321	-4960	-2068	1880	-12470	-10485	-1153	-445	-10939	1482	-2906	-541	-14775	-1080	-7779	3241	-7993	2175	-8077	3221	-5218	6399	-5863	3093	-4638	-146	-128	-118	-66	-59	-55	-113	39	-150	21	33	-52	-17	-55	79	-30	-3
0.095000	1305	1509	7314	-1808	-2734	-3844	1911	-2955	-5371	-2963	1488	-12258	-10960	-2154	-1217	-10955	1119	-2877	-619	-16126	-911	-8230	3257	-8766	3044	-8637	2912	-5607	7579	-6310	2955	-4749	-182	-128	-118	-67	-62	-59	-105	37	-155	16	33	-74	-23	-58	79	-31	-3
0.095833	1710	1605	7474	-2576	-2934	-4520	1939	-2597	-5949	-3887	1050	-12028	-11530	-3181	-1997	-10982	1946	-2855	-632	-17230	-713	-8615	3261	-9536	3488	-9087	2591	-5954	8862	-6652	2822	-4795	-147	-128	-119	-67	-64	-57	-95	37	-150	17	33	-76	-21	-57	78	-31	2
0.096667	2066	1714	7577	-3294	-3057	-5202	1944	-2258	-6129	-4837	545	-11785	-11582	-4233	-2766	-11007	3388	-2841	-577	-18080	-248	-8941	3247	-10300	2380	-9440	2277	-6258	11832	-6885	2691	-4786	-146	-125	-122	-66	-61	-59	-108	41	-151	18	29	-75	-18	-57	80	-29	-1
0.097500	640	1826	7623	-3929	-3031	-5873	1916	-1934	-5838	-5811	0	-11516	-10882	-5299	-3512	-11035	-345	-2845	-452	-18634	-126	-9206	3206	-11042	3831	-9688	1914	-6518	11401	-7012	2561	-4735	-150	-127	-118	-68	-53	-59	-104	40	-150	17	32	-77	-21	-62	78	-30	0
0.098333	173	1942	7620	-4474	-3058	-6524	1862	-1632	-5702	-6809	-593	-11233	-10186	-6363	-4226	-11061	471	-2865	-254	-18910	-147	-9421	3133	-11763	5584	-9844	1565	-6727	10411	-7035	2439	-4640	-149	-130	-124	-68	-64	-63	-107	37	-155	17	30	-77	-24	-59	79	-33	-1
0.099167	-302	2056	7568	-4907	-2964	-7158	1779	-1348	-5395	-7824	-1220	-10933	-9117	-7419	-4885	-11080	-166	-2894	5	-18889	-10	-9583	3030	-12447	6303	-9895	1215	-6888	10754	-6952	2326	-4514	-144	-122	-120	-88	-62	-56	-102	40	-151	18	33	-79	-23	-56	81	-29	0
0.100000	-1232	2168	7468	-5218	-2883	-7762	1680	-1079	-4918	-8839	-1869	-10604	-7740	-8443	-5477	-11082	-1315	-2941	328	-18588	107	-9713	2879	-13091	7579	-9859	872	-6993	9152	-6778	2215	-4368	-147	-130	-124	-67	-64	-58	-102	37	-155	17	30	-75	-24	-58	82	-29	-4
0.100833	-1761	2278	7323	-5410	-2736	-8345	1561	-834	-4361	-9847	-2543	-10260	-6153	-9451	-6000	-11066	-896	-2996	706	-18010	165	-9782	2692	-13679	8545	-9745	537	-7059	7240	-6524	2110	-4199	-152	-129	-122	-69	-77	-58	-109	37	-156	10	28	-80	-24	-61	80	-31	-6
0.101667	-2560	2381	7139	-5468	-2275	-8885	1424	-609	-3539	-10837	-3214	-9897	-4216	-10402	-6434	-11027	-2659	-3058	1129	-17197	37	-9824	2468	-14203	10280	-9554	230	-7080	5425	-6198	2022	-4046	-152	-131	-126	-68	-64	-61	-109	36	-154	19	28	-77	-24	-59	77	-33	-4
0.102500	-3652	2473	6926	-5409	-1679	-9394	1290	-406	-2564	-11795	-3891	-9473	-1944	-11315	-6776	-10958	-1868	-3118	1583	-16173	-94	-9839	2210	-14659	11312	-9311	-56	-7067	3951	-5820	1946	-3841	-150	-129	-125	-70	-63	-73	-104	39	-154	16	26	-87	-24	-58	80	-5	0
0.103333	-3883	2545	6691	-5235	-1097	-9861	1150	-202	-1663	-12713	-4553	-9030	476	-12190	-7018	-10859	-1586	-3173	2055	-14964	-112	-9826	1921	-15044	9548	-9010	-313	-7018	2926	-5404	1878	-3669	-151	-129	-119	-66	-63	-61	-104	41	-154	17	32	-76	-23	-56	80	-30	-7
0.104167	-3669	2610	6428	-4956	-701	-10287	1017	-55	-987	-13580	-5189	-8554	2645	-12996	-7151	-10715	-3882	-3212	2532	-13614	53	-9795	1606	-15354	8476	-8677	-531	-6949	322	-4972	1828	-3510	-148	-152	-119	-64	-62	-58	-104	39	-148	17	28	-75	-21	-55	81	-28	-3
0.105000	-3114	2650	6158	-4589	-483	-10668	898	95	-337	-14368	-5785	-8047	4531	-13743	-7183	-10539	1481	-3229	2988	-12159	931	-9744	1279	-15585	4947	-8314	-712	-6869	1278	-4536	1783	-3369	-147	-125	-118	-64	-61	-56	-105	43	-151	20	33	-73	-18	-57	84	-28	0
0.105833	-3151	2676	5873	-4151	-246	-11010	793	219	593	-15072	-6342	-7506	6674	-14418	-7108	-10326	-1477	-3225	3415	-10636	1664	-9680	939	-15736	2703	-7939	-852	-6782	611	-4112	1749	-3283	-149	-126	-122	-65	-65	-58	-103	43	-151	19	30	-45	-23	-55	82	-27	0
0.106667	-2824	2675	5583	-3659	-64	-11299	718	335	1334	-15679	-6811	-6936	8752	-15020	-6920	-10059	64	-3188	3794	-9088	2641	-9604	625	-15810	1781	-7562	-955	-6707	-461	-3717	1739	-3214	-152	-128	-119	-68	-63	-61	-105	38	-155	16	30	-80	-27	-58	80	-31	-5
0.107500	-2785	2654	5291	-3134	123	-11549	666	425	1949	-16172	-7212	-6344	10604	-15547	-6620	-9757	-473	-3114	4106	-7559	3946	-9512	286	-15801	359	-7186	-1011	-6636	722	-3351	1693	-3173	-150	-128	-121	-70	-63	-59	-133	39	-151	18	37	-78	-18	-56	99	-29	-1
0.108333	-2818	2606	5011	-2574	349	-11738	655	509	2648	-16535	-7522	-5723	12269	-15982	-6215	-9413	-1569	-3004	4342	-6077	5254	-9405	-15	-15719	-1471	-6817	-1030	-6592	1384	-3028	1660	-3163	-133	-129	-119	-70	-63	-57	-103	41	-152	16	28	-80	-23	-60	84	-28	-3
0.109167	-2166	2534	4729	-2055	469	-11884	672	573	3084	-16769	-7733	-5089	13339	-16328	-5706	-9033	-1241	-2861	4472	-4678	6244	-9288	-288	-15558	-3501	-6460	-1025	-6574	1893	-2753	1623	-3185	-151	-124	-122	-65	-56	-59	-107	43	-153	20	29	-79	-24	-57	82	-29	-3
0.110000	-900	2443	4454	-1539	448	-11982	729	627	3298	-16859	-7831	-4438	13881	-16575	-5096	-8618	1041	-2677	4521	-3375	7021	-9151	-527	-15328	-7247	-6125	-988	-6588	5074	-2523	1562	-3233	-149	-121	-118	-65	-57	-55	-103	41	-150	17	32	-74	-27	-53	82	-26	0
0.110833	-1731	2328	4192	-1049	583	-12026	824	676	3775	-16801	-7807	-3795	14738	-16717	-4397	-8177	-1446	-2447	4452	-2196	7089	-8997	-719	-15031	-9334	-5805	-930	-6641	6460	-2336	1488	-3303	-150	-122	-117	-62	-69	-55	-101	44	-170	19	36	-73	-21	-52	87	-25	-3
0.111667	-2361	2182	3934	-618	633	-12021	952	711	3956	-16598	-7664	-3163	15330	-16755	-3613	-7707	-853	-2218	4270	-1159	6449	-8833	-873	-14681	-9616	-5510	-861	-6740	6282	-2197	1383	-3394	-149	-124	-116	-63	-66	-56	-105	38	-154	20	36	-75	-23	-55	82	-26	-3
0.112500	-2832	2034	3690	-246	536	-11968	1112	742	3989	-16258	-7395	-2544	15783	-16685	-2750	-7227	175	-1960	3984	-266	5640	-8655	-976	-14277	-9887	-5237	-790	-6882	7726	-2089	1255	-3497	-147	-125	-118	-66	-53	-58	-98	44	-151	19	30	-78	-23	-56	80	-26	0
0.113333	-3922	1861	3451	41	423	-11866	1297	769	4051	-15781	-7003	-1950	16106	-16504	-1832	-6733	-758	-1687	3593	470	4700	-8450	-1032	-13832	-8436	-4975	-717	-7068	8271	-2005	1094	-3613	-145	-121	-117	-64	-62	-56	-105	43	-149	20	34	-77	-21	-55	84	-26	1
0.114167	-4576	1676	3223	287	354	-11724	1505	788	3928	-15180	-6487	-1387	16306	-16212	-866	-6245	154	-1413	3116	1067	3526	-8230	-1042	-13346	-6212	-4732	-652	-7294	8792	-1943	902	-3730	-149	-126	-118	-64	-63	-38	-104	44	-150	17	32	-77	-24	-56	82	-28	3
0.115000	-5199	1484	2999	442	212	-11501	1733	805	3736	-14460	-5861	-869	16575	-15819	127	-5757	-1313	-1147	2557	1523	2212	-8001	-1004	-12837	-2917	-4499	-591	-7554	9218	-1888	689	-3853	-150	-128	-119	-73	-63	-58	-105	39	-152	16	30	-79	-23	-59	78	-30	-4
0.115833	-6234	1285	2789	518	28	-11240	1981	818	3653	-13656	-5132	-401	16883	-15325	1153	-5284	-1317	-887	1941	1844	1140	-7752	-921	-12312	837	-4275	-564	-7844	9628	-1829	453	-3967	-149	-126	-120	-64	-66	-59	-88	42	-154	16	28	-79	-22	-40	80	-29	-1
0.116667	-6504	1103	2586	520	-76	-10947	2222	835	3366	-12768	-4305	21	17227	-14734	2129	-4818	-36	-651	1286	2061	286	-7496	-802	-11773	2789	-4057	-547	-8155	10295	-1763	195	-4079	-151	-133	-121	-68	-61	-57	-101	41	-153	17	30	-75	-23	-57	82	-30	-1
0.117500	-6061	894	2397	452	-203	-10558	2469	852	2887	-11827	-3399	386	17524	-14063	3102	-4374	-3456	-442	616	2174	-671	-7232	-649	-11235	6279	-3838	-547	-8485	8266	-1684	-77	-4185	-149	-127	-115	-66	-61	-56	-103	39	-155	17	33	-74	-22	-56	82	-30	-3
0.118333	-4805	699	2216	316	-448	-10145	2709	864	2306	-10840	-2443	694	17514	-13321	4022	-3961	763	-266	-53	2205	-1120	-6962	-469	-10707	7588	-3621	-564	-8823	9247	-1583	-353	-4290	-148	-126	-118	-65	-64	-56	-107	40	-151	20	35	-74	-22	-65	80	-28	-3
0.119167	-4333	523	2045	118	-602	-9684	2941	873	1984	-9825	-1437	942	17733	-12521	4877	-3573	-1102	-125	-705	2173	-1411	-6695	-270	-10193	8110	-3401	-598	-9160	10138	-1457	-625	-4376	-144	-125	-116	-64	-60	-55	-107	23	-151	18	36	-73	-17	-59	80	-26	0
0.120000	-3824	352	1883	-131	-747	-9176	3148	884	1648	-8835	-413	1135	17881	-11684	5641	-3219	-1407	-23	-1318	2092	-1564	-6432	-61	-9705	10369	-3184	-645	-9489	8400	-1324	-884	-4471	-147	-126	-118	-63	-62	-58	-103	40	-154	18	57	-74	-25	-48	81	-29	-1
0.120833	-3505	202	1724	-431	-752	-8636	3335	887	1398	-7858	611	1274	18135	-10815	6303	-2901	7	36	-1887	1973	-1407	-6182	159	-9254	11761	-2972	-693	-9800	7946	-1161	-1118	-4562	-148	-126	-119	-72	-67	-61	-107	39	-152	16	32	-78	-26	-61	81	-29	-1
0.121667	-3211	63	1580	-764	-681	-8056	3475	895	1211	-6917	1617	1364	18490	-9931	6850	-2610	-188	62	-2392	1837	-1200	-5941	382	-8832	12872	-2761	-736	-10088	6663	-980	-1323	-4654	-149	-127	-119	-67	-66	-58	-105	39	-151	19	33	-76	-25	-62	80	-28	-3
0.122500	-2644	-50	1447	-1129	-715	-7449	3638	897	935	-6024	2583	1419	18712	-9037	7278	-2354	559	55	-2836	1689	-783	-5718	594	-8455	13593	-2535	-771	-10338	4548	-780	-1490	-4753	-149	-128	-128	-69	-67	-58	-105	40	-156	18	28	-77	-23	-60	80	-29	-3
0.123333	-1287	-154	1325	-1512	-868	-6825	3729	904	564	-5193	3490	1435	18747	-8162	7550	-2125	3033	18	-3207	1541	201	-5523	798	-8127	12154	-2322	-791	-10554	4164	-573	-1610	-4858	-156	-130	-121	-66	-66	-60	-105	37	-154	17	29	-75	-25	-58	80	-29	-4
0.124167	-1738	-240	1208	-1911	-818	-6196	3819	900	751	-4420	4332	1422	19482	-7309	7687	-1926	1334	-26	-3511	1401	1294	-5343	990	-7840	10771	-2122	-774	-10720	2505	-354	-1677	-4977	-148	-130	-122	-66	-61	-55	-102	39	-151	16	35	-73	-22	-57	82	-28	-3
0.125000	-1997	-303	1110	-2315	-698	-5556	3864	903	771	-3719	5087	1414	20332	-6480	7685	-1745	230	-91	-3755	1268	2269	-5189	1164	-7604	10811	-1931	-731	-10843	-1667	-137	-1695	-5103	-148	-122	-119	-64	-65	-56	-101	38	-152	17	32	-69	-24	-53	81	-26	-1
0.125833	-1643	-355	1019	-2720	-497	-4924	3877	910	765	-3090	5742	1383	21150	-5693	7535	-1589	1520	-160	-3954	1139	3575	-5061	1324	-7417	9069	-1751	-648	-10923	-4094	67	-1657	-5246	-152	-132	-119	-63	-62	-56	-100	43	-151	17	35	-72	-22	-55	84	-26	-3
0.126667	-1865	-394	937	-3121	-349	-4309	3836	908	900	-2532	6287	1356	21989	-4951	7255	-1439	-129	-229	-4112	1018	4892	-4962	1459	-7280	6929	-1585	-522	-10954	-6645	267	-1568	-5400	-147	-125	-119	-62	-66	-56	-103	39	-154	20	36	-72	-19	-53	82	-25	-3
0.127500	-1616	-417	865	-3512	-276	-3716	3819	915	1053	-2044	6715	1330	22683	-4249	6850	-1301	217	-288	-4243	901	6195	-4883	1585	-7183	4560	-1442	-351	-10937	-9128	453	-1426	-5571	-148	-124	-117	-62	-61	-53	-102	43	-129	20	45	-72	-22	-53	82	-27	0
0.128333	-1406	-429	802	-3887	-21	-3168	3754	928	1207	-1625	7015	1318	23398	-3592	6343	-1163	-993	-334	-4361	774	7290	-4833	1691	-7139	2909	-1320	-132	-10882	-11282	598	-1235	-5756	-149	-126	-119	-64	-66	-58	-107	37	-154	19	34	-73	-23	-63	80	-32	-4
0.129167	-1848	-428	747	-4238	339	-2637	3678	934	1470	-1258	7189	1315	24180	-2987	5740	-1023	-1980	-360	-4478	642	8193	-4797	1785	-7130	2746	-1218	129	-10788	-13519	759	-1007	-5949	-151	-126	-119	-65	-64	-58	-102	40	-151	17	33	-73	-24	-60	81	-28	-3
0.130000	-2217	-424	700	-4568	543	-2154	3563	954	1613	-942	7240	1333	24905	-2425	5079	-865	-23	-355	-4605	492	9034	-4780	1877	-7154	765	-1146	443	-10656	-14484	881	-741	-6140	-148	-126	-116	-65	-66	-56	-102	42	-151	20	35	-74	-23	-52	84	-27	0
0.130833	-2070	-408	666	-4864	801	-1719	3453	986	1543	-671	7163	1369	25417	-1904	4373	-692	-3385	-313	-4759	322	9159	-4769	1965	-7210	-270	-1098	790	-10503	-16624	980	-451	-6335	-147	-125	-117	-66	-62	-53	-102	47	-156	19	33	-76	-22	-53	85	-27	-1
0.131667	-1279	-387	631	-5139	1000	-1332	3334	1042	1330	-434	6961	1419	25369	-1422	3639	-501	-902	-258	-4945	121	8998	-4772	2044	-7299	-1175	-1076	1167	-10328	-16530	1050	-142	-6525	-149	-129	-120	-68	-64	-58	-103	43	-155	13	33	-76	-23	-55	82	-29	-3
0.132500	-1280	-360	603	-5369	1126	-999	3212	1043	1307	-233	6643	1488	25428	-976	2905	-296	-650	-165	-5161	-97	8467	-4775	2128	-7408	-3489	-1080	1572	-10140	-14388	1104	170	-6711	-150	-126	-115	-61	-63	-59	-110	40	-154	17	33	-76	-23	-57	87	-29	0
0.133333	-1520	-329	588	-5569	1165	-716	3090	1088	1118	-45	6228	1573	25267	-558	2199	-41	-3108	-39	-5417	-336	7195	-4778	2216	-7540	-3839	-1098	1996	-9952	-14949	1134	492	-6886	-151	-128	-117	-65	-64	-57	-103	39	-147	19	34	-75	-22	-56	80	-29	-3
0.134167	-1474	-290	567	-5729	994	-482	2978	1134	905	123	5720	1670	24782	-173	1540	232	-1078	115	-5709	-659	5523	-4769	2319	-7689	-5164	-1138	2422	-9757	-13741	1148	798	-7034	-148	-127	-117	-64	-63	-59	-87	39	-155	15	30	-75	-22	-60	82	-28	-6
0.135000	-1164	-253	558	-5857	597	-296	2860	1184	713	283	5134	1777	24147	180	949	535	-2401	297	-6036	-977	3395	-4752	2428	-7852	-6121	-1185	2846	-9600	-11928	1150	1093	-7179	-150	-127	-119	-64	-62	-60	-108	41	-152	15	33	-61	-24	-59	81	-32	-7
0.135833	-859	-214	543	-5954	189	-151	2760	1236	339	430	4488	1895	23211	506	436	873	-2144	495	-6391	-1323	1014	-4711	2547	-8028	-7062	-1240	3254	-9455	-10189	1141	1374	-7298	-156	-125	-118	-65	-63	-59	-109	39	-155	13	33	-76	-27	-58	84	-26	1
0.136667	535	-170	532	-6016	-456	-44	2670	1287	-383	570	3791	2016	21451	803	16	1235	-343	712	-6770	-1691	-1409	-4648	2677	-8215	-10632	-1296	3636	-9347	-6964	1129	1630	-7396	-151	-127	-117	-64	-61	-58	-105	43	-154	18	36	-76	-21	-47	82	-13	0
0.137500	613	-126	517	-6051	-1133	27	2593	1338	-550	701	3074	2143	19844	1074	-277	1620	-1261	941	-7154	-2064	-4047	-4558	2813	-8411	-16875	-1344	3986	-9273	-3266	1119	1863	-7469	-148	-144	-118	-65	-63	-56	-105	40	-151	18	29	-77	-16	-58	85	-28	0
0.138333	-75	-84	505	-6059	-2085	75	2531	1384	-727	829	2343	2272	18121	1307	-490	2033	-3395	1175	-7535	-2438	-7086	-4439	2954	-8616	-18763	-1384	4295	-9248	-2032	1100	2059	-7528	-146	-125	-116	-64	-60	-55	-102	41	-151	20	34	-75	-24	-59	86	-30	0
0.139167	204	-47	484	-6033	-3239	97	2480	1417	-1144	943	1623	2405	16276	1507	-578	2466	-1431	1407	-7904	-2807	-9925	-4283	3096	-8834	-19126	-1397	4556	-9276	454	1113	2230	-7572	-148	-120	-92	-59	-62	-55	-102	42	-151	20	35	-76	-19	-57	87	-27	-1
0.140000	201	-9	461	-6013	-4265	103	2440	1440	-1298	1044	929	2532	14567	1670	-556	2884	-2605	1634	-8251	-3158	-12754	-4099	3238	-9057	-19453	-1393	4759	-9367	3085	1119	2362	-7613	-151	-127	-121	-66	-67	-62	-108	38	-154	17	27	-81	-24	-63	81	-32	-3
0.140833	150	21	423	-5963	-5464	94	2410	1446	-1541	1119	280	2659	12669	1787	-441	3315	-2019	1852	-8568	-3492	-15345	-3879	3365	-9289	-19250	-1353	4917	-9512	5017	1145	2469	-7656	-186	-132	-122	-73	-66	-60	-109	35	-154	15	32	-78	-27	-60	82	-33	-8
0.141667	296	55	394	-5898	-6868	86	2402	1441	-1738	1204	-306	2788	10696	1869	-216	3742	-1964	2065	-8833	-3789	-17577	-3621	3492	-9520	-19208	-1283	5016	-9714	7277	1191	2551	-7697	-147	-129	-121	-68	-66	-61	-110	38	-154	13	30	-79	-24	-60	81	-28	-7
0.142500	52	86	362	-5821	-8319	75	2399	1419	-1682	1259	-821	2910	8844	1906	87	4159	-2816	2261	-9054	-4056	-19515	-3333	3605	-9756	-18096	-1169	5062	-9987	9216	1259	2606	-7792	-152	-133	-124	-66	-65	-58	-108	40	-154	15	30	-81	-23	-57	84	-32	-5
0.143333	-379	116	323	-5736	-9804	73	2411	1373	-1646	1290	-1252	3035	7016	1900	451	4556	-269	2444	-9213	-4295	-20730	-3019	3703	-9993	-17358	-1025	5062	-10319	11580	1347	2639	-7910	-149	-129	-120	-65	-63	-62	-108	38	-161	18	33	-77	-24	-57	84	-24	0
0.144167	-459	144	277	-5642	-11357	78	2432	1309	-1701	1295	-1595	3146	5306	1850	869	4925	-1992	2610	-9313	-4459	-21448	-2677	3787	-10225	-15472	-822	5019	-10706	12603	1457	2657	-8072	-148	-126	-119	-65	-61	-63	-102	42	-150	18	35	-75	-19	-57	82	-31	-3
0.145000	-60	174	242	-5544	-12974	92	2459	1216	-1916	1278	-1833	3253	3313	1759	1320	5278	-348	2763	-9354	-4606	-21103	-2318	3827	-10456	-11848	-595	4937	-11145	13798	1591	2653	-8292	-147	-125	-120	-65	-63	-60	-109	39	-150	16	32	-80	-18	-59	82	-29	-1
0.145833	68	201	201	-5431	-14442	125	2499	1103	-1996	1232	-1976	3348	1519	1619	1784	5559	2869	2902	-9334	-4709	-19242	-1950	3892	-10675	-9569	-337	4825	-11622	16804	1740	2634	-8571	-147	-134	-116	-65	-65	-61	-105	43	-150	18	26	-78	-23	-60	82	-28	2
0.146667	-216	253	157	-5333	-15994	172	2545	969	-1958	1167	-2016	3432	-199	1465	2258	5812	149	3023	-9259	-4789	-16732	-1586	3925	-10882	-4111	-56	4696	-12129	16413	1910	2614	-8927	-148	-125	-116	-69	-64	-62	-103	42	-150	18	35	-77	-21	-57	82	-28	-1
0.147500	-236	268	116	-5224	-17614	226	2601	810	-1807	1078	-1959	3499	-1775	1272	2714	6015	3237	3134	-9124	-4845	-13165	-1232	3940	-11068	1204	232	4550	-12655	15999	2089	2619	-9349	-149	-127	-120	-68	-62	-61	-107	39	-153	15	29	-79	-23	-56	81	-29	-4
0.148333	-78	304	73	-5125	-19140	301	2659	632	-1755	974	-1808	3551	-3128	1055	3142	6166	2238	3232	-8947	-4885	-8837	-912	3948	-11238	6231	524	4398	-13182	14624	2272	2611	-9840	-151	-131	-128	-73	-66	-64	-110	37	-153	10	24	-70	-26	-60	73	-30	-8
0.149167	-149	350	33	-5029	-20481	387	2722	439	-1752	854	-1573	3589	-4300	830	3535	6267	2676	3327	-8715	-4915	-3973	-631	3960	-11375	10755	799	4266	-13685	11551	2455	2626	-10396	-136	-131	-120	-69	-74	-65	-107	38	-155	10	27	-79	-24	-61	79	-30	-6
0.150000	623	401	-6	-4938	-21965	486	2792	239	-2222	735	-1246	3608	-5834	603	3884	6317	4680	3409	-8441	-4947	1164	-405	3979	-11479	13617	1051	4154	-14145	8487	2634	2669	-11002	-151	-130	-122	-69	-61	-63	-108	25	-151	16	32	-74	-25	-53	80	-30	0
0.150833	820	471	-41	-4861	-23403	589	2869	27	-2480	619	-855	3609	-7057	372	4181	6315	5462	3500	-8126	-4996	6448	-250	4003	-11548	14256	1253	4055	-14551	6692	2794	2745	-11654	-150	-125	-119	-66	-66	-60	-105	38	-153	15	32	-79	-23	-57	81	-29	0
0.151667	-75	541	-79	-4802	-24684	701	2945	-188	-2526	505	-411	3584	-8075	157	4420	6264	2446	3580	-7783	-5068	11150	-181	4051	-11582	16174	1397	3986	-14885	2870	2929	2849	-12343	-150	-124	-119	-65	-65	-59	-107	40	-153	16	32	-78	-26	-57	77	-29	0
0.152500	64	628	-120	-4775	-26031	811	3018	-402	-2893	403	77	3537	-9158	-41	4605	6169	4090	3678	-7418	-5166	15432	-206	4123	-11576	16468	1463	3951	-15133	402	3027	3005	-13037	-146	-122	-120	-68	-61	-59	-125	39	-151	13	32	-76	-18	-58	81	-26	1
0.153333	-17	724	-182	-4769	-27415	919	3093	-610	-3282	321	592	3471	-9959	-212	4775	6029	3223	3732	-7027	-5299	19261	-331	4214	-11544	14742	1439	3950	-15284	-459	3082	3205	-13734	-143	-126	-117	-63	-61	-57	-104	38	-152	20	30	-77	-21	-59	82	-33	0
0.154167	-139	836	-204	-4805	-28858	1023	3167	-790	-3518	259	1130	3388	-10851	-350	4814	5849	3035	3805	-6619	-5475	22492	-565	4363	-11474	12003	1312	3983	-15329	-1299	3083	3457	-14397	-147	-126	-122	-68	-64	-59	-105	42	-151	19	32	-74	-22	-59	84	-29	2
0.155000	12	959	-245	-4878	-29983	1117	3245	-1005	-3665	223	1669	3278	-11961	-455	4843	5638	3103	3867	-6189	-5687	25157	-904	4541	-11379	8554	1073	4049	-15270	-1743	3018	3756	-15019	-150	-125	-120	-63	-61	-56	-109	35	-150	20	33	-76	-25	-58	80	-31	-14
0.155833	-83	1093	-302	-5000	-29969	1195	3317	-1180	-3578	215	2199	3159	-13177	-517	4834	5407	1584	3942	-5744	-5947	26856	-1341	4759	-11270	5915	723	4140	-15102	-2405	2887	4109	-15577	-149	-128	-121	-67	-83	-62	-108	38	-151	18	34	-76	-23	-58	82	-30	-1
0.156667	-383	1246	-352	-5167	-29426	1267	3388	-1338	-3218	230	2711	3021	-14457	-541	4794	5149	3266	4008	-5283	-6236	27756	-1877	5015	-11150	2375	254	4254	-14843	-2027	2677	4506	-16058	-151	-128	-120	-68	-66	-61	-109	38	-154	17	30	-78	-26	-62	82	-30	-4
0.157500	-190	1411	-408	-5387	-29156	1321	3461	-1476	-3052	276	3197	2872	-15487	-514	4729	4876	2318	4066	-4807	-6559	27887	-2484	5313	-11033	-1651	-326	4394	-14488	-2288	2388	4965	-16437	-147	-127	-120	-68	-79	-58	-105	40	-152	22	34	-78	-18	-57	85	-29	-1
0.158333	687	1600	-456	-5662	-28771	1363	3538	-1594	-3150	354	3649	2717	-16615	-454	4654	4596	1421	4117	-4319	-6908	27231	-3171	5638	-10926	-3993	-1017	4535	-14063	-3431	2019	5423	-16711	-144	-127	-119	-67	-62	-58	-104	34	-151	20	32	-76	-19	-69	84	-30	0
0.159167	1557	1791	-531	-5989	-28424	1397	3613	-1688	-3013	452	4059	2553	-17752	-349	4572	4308	5461	4172	-3827	-7274	26241	-3872	5989	-10840	-8549	-1798	4679	-13585	-1220	1558	5912	-16869	-147	-130	-121	-56	-61	-56	-104	42	-151	20	33	-73	-22	-57	87	-28	0
0.160000	1615	2003	-555	-6365	-28089	1416	3689	-1766	-2576	570	4418	2375	-18740	-214	4490	4021	1580	4218	-3324	-7652	24311	-4616	6356	-10789	-10738	-2648	4808	-13082	-2752	1039	6410	-16906	-144	-130	-120	-64	-61	-58	-107	55	-153	18	36	-74	-19	-45	84	-30	-4
0.160833	1940	2222	-601	-6787	-27737	1418	3768	-1835	-2099	699	4725	2210	-19795	-58	4415	3728	3674	4250	-2813	-8034	21717	-5355	6728	-10773	-12121	-3543	4922	-12574	-4416	440	6896	-16823	-150	-131	-117	-66	-57	-57	-83	42	-152	21	35	-76	-25	-58	85	-30	-5
0.161667	2099	2463	-638	-7259	-27406	1420	3850	-1887	-1654	844	4984	2039	-20745	131	4361	3438	2732	4284	-2294	-8413	18557	-6071	7088	-10809	-13478	-4454	5004	-12084	-5288	-220	7354	-16613	-151	-129	-121	-68	-62	-59	-107	38	-156	19	34	-75	-21	-57	85	-30	-7
0.162500	1956	2714	-664	-7749	-27072	1419	3927	-1926	-1222	997	5189	1863	-21599	332	4330	3146	2538	4311	-1778	-8763	14991	-6730	7428	-10890	-14481	-5351	5049	-11642	-7290	-937	7764	-16295	-149	-121	-121	-66	-63	-57	-105	38	-150	21	19	-75	-22	-57	81	-28	0
0.163333	2463	2985	-680	-8273	-26285	1418	4020	-1958	-1074	1158	5346	1686	-23222	549	4322	2854	3240	4339	-1262	-9094	11082	-7317	7729	-11023	-15276	-6217	5048	-11260	-9329	-1688	8108	-15875	-149	-128	-120	-65	-63	-60	-108	40	-149	21	34	-75	-19	-55	86	-31	1
0.164167	2887	3264	-684	-8810	-23720	1422	4106	-1986	-619	1334	5456	1506	-25052	762	4346	2560	4559	4362	-755	-9402	7011	-7810	7984	-11213	-17000	-7003	4987	-10969	-9439	-2468	8372	-15362	-148	-118	-121	-67	-61	-56	-103	41	-149	21	34	-76	-21	-58	84	-26	-1
0.165000	2059	3555	-679	-9364	-20827	1428	4192	-2021	198	1479	5522	1322	-26428	970	4403	2260	1251	4384	-255	-9677	2186	-8202	8179	-11459	-15858	-7685	4879	-10776	-12038	-3254	8535	-14781	-148	-131	-122	-74	-64	-59	-108	38	-154	21	33	-76	-22	-55	82	-29	0
0.165833	1955	3858	-659	-9912	-18705	1447	4280	-2061	619	1634	5552	1132	-27822	1166	4485	1949	2334	4412	226	-9913	-2501	-8466	8302	-11742	-13356	-8240	4713	-10697	-14450	-4023	8597	-14139	-149	-117	-122	-69	-58	-56	-104	39	-160	17	35	-75	-22	-56	84	-27	0
0.166667	1915	4171	-620	-10447	-16289	1486	4376	-2107	929	1791	5553	947	-29231	1350	4603	1624	2351	4450	693	-10121	-6673	-8615	8352	-12067	-11541	-8650	4506	-10735	-14577	-4781	8545	-13453	-148	-129	-120	-69	-64	-58	-105	41	-152	18	38	-76	-23	-55	81	-27	0
0.167500	1844	4489	-566	-10968	-13950	1535	4461	-2166	1096	1936	5534	744	-30767	1514	4746	1282	2005	4483	1139	-10297	-10226	-8635	8320	-12425	-9574	-8903	4253	-10887	-15024	-5492	8386	-12749	-148	-126	-121	-68	-60	-58	-108	41	-153	17	34	-78	-23	-58	80	-28	0
0.168333	1931	4810	-507	-11465	-11503	1601	4547	-2245	1096	2082	5492	530	-32081	1663	4912	916	2677	4526	1555	-10449	-12829	-8537	8209	-12802	-7717	-8991	3976	-11152	-14732	-6139	8124	-12041	-153	-130	-124	-69	-65	-59	-107	40	-155	17	33	-78	-23	-55	81	-30	-6
0.169167	1953	5150	-438	-11932	-8662	1688	4635	-2338	1143	2216	5436	282	-32366	1783	5092	526	1464	4580	1936	-10577	-14357	-8335	8024	-13194	-5044	-8925	3682	-11515	-14114	-6713	7775	-11346	-148	-130	-120	-69	-62	-58	-105	39	-153	12	29	-76	-24	-57	80	-30	-5
0.170000	1814	5469	-348	-12362	-5935	1793	4730	-2454	1239	2345	5386	57	-31804	1886	5281	112	3070	4646	2288	-10701	-14879	-8039	7767	-13583	-2319	-8703	3404	-11957	-12660	-7199	7353	-10684	-153	-128	-121	-66	-62	-57	-104	51	-155	18	33	-76	-23	-57	81	-32	-6
0.170833	2102	5802	-255	-12761	-3256	1917	4827	-2590	1140	2468	5340	-203	-31460	1968	5479	-332	3994	4721	2610	-10811	-14578	-7676	7458	-13967	-660	-8349	3146	-12465	-10566	-7583	6884	-10056	-151	-129	-113	-65	-60	-55	-107	42	-181	18	35	-75	-21	-55	82	-27	0
0.171667	2960	6124	-158	-13124	-353	2057	4932	-2742	774	2582	5294	-487	-31076	2022	5666	-816	2285	4807	2892	-10939	-13597	-7269	7104	-14337	2867	-7892	2931	-13019	-9947	-7855	6385	-9489	-148	-126	-118	-65	-61	-56	-101	42	-152	19	33	-75	-19	-59	81	-30	0
0.172500	4304	6442	-61	-13458	2812	2208	5040	-2920	305	2683	5268	-790	-30409	2061	5849	-1338	7728	4899	3136	-11075	-11795	-6841	6712	-14696	3999	-7361	2777	-13596	-5602	-8030	5899	-8981	-146	-129	-119	-51	-61	-58	-100	40	-153	18	32	-74	-21	-56	80	-27	1
0.173333	4754	6768	30	-13755	6358	2370	5162	-3117	44	2771	5251	-1111	-28015	2080	6005	-1876	5396	4999	3339	-11237	-9989	-6415	6310	-15035	5661	-6782	2703	-14178	-3232	-8086	5441	-8543	-149	-129	-120	-67	-62	-60	-110	42	-151	16	35	-77	-26	-61	75	-31	-3
0.174167	5518	7043	123	-14028	10039	2538	5294	-3330	-427	2844	5255	-1463	-23516	2086	6138	-2442	7652	5110	3504	-11432	-8297	-6016	5932	-15361	7755	-6207	2727	-14736	-2150	-8033	5072	-8178	-146	-128	-120	-67	-67	-59	-105	41	-152	18	34	-75	-21	-58	79	-30	0
0.175000	6492	7331	209	-14270	13954	2716	5434	-3547	-828	2899	5286	-1822	-19152	2071	6245	-3041	8553	5226	3638	-11643	-6923	-5658	5581	-15685	8805	-5627	2854	-15263	63	-7876	4808	-7883	-145	-128	-119	-68	-63	-58	-105	42	-159	16	30	-80	-18	-57	79	-30	2
0.175833	7681	7599	291	-14502	18195	2896	5595	-3776	-1017	2934	5334	-2205	-14039	2041	6314	-3662	9555	5346	3735	-11941	-5926	-5361	5278	-16014	9233	-5123	3099	-15735	1388	-7628	4686	-7664	-146	-128	-119	-51	-61	-58	-107	43	-150	18	30	-77	-23	-58	80	-29	0
0.176667	9749	7857	367	-14712	22513	3071	5765	-4006	-1436	2937	5400	-2596	-8855	1996	6338	-4321	11280	5470	3799	-12263	-5293	-5140	5050	-16363	9546	-4701	3457	-16140	2031	-7301	4734	-7510	-148	-125	-121	-65	-59	-59	-107	42	-154	16	29	-76	-19	-63	81	-28	-1
0.177500	12374	8104	435	-14910	26835	3239	5953	-4232	-1799	2932	5487	-2995	-4169	1928	6317	-4965	14132	5595	3836	-12631	-4716	-5009	4910	-16746	8106	-4389	3934	-16477	4562	-6915	4975	-7421	-149	-127	-102	-64	-58	-57	-105	43	-147	19	33	-73	-15	-57	81	-27	0
0.178333	13034	8337	504	-15103	31294	3397	6149	-4451	-1679	2851	5586	-3402	983	1833	6253	-5628	12114	5724	3849	-13050	-4949	-4970	4872	-17183	7847	-4208	4519	-16746	4895	-6484	5420	-7386	-146	-124	-116	-63	-62	-56	-109	38	-152	16	33	-76	-16	-55	81	-27	3
0.179167	13989	8559	562	-15287	32767	3539	6359	-4655	-1667	2754	5696	-3813	5464	1717	6140	-6307	12132	5848	3835	-13503	-5802	-5019	4946	-17679	8581	-4163	5203	-16929	3469	-6027	6080	-7403	-153	-127	-117	-64	-62	-59	-104	43	-151	20	34	-76	-19	-57	81	-31	-1
0.180000	15026	8769	619	-15478	32680	3661	6573	-4841	-1461	2593	5809	-4221	9220	1568	5983	-6985	11221	5974	3800	-14001	-6946	-5160	5139	-18265	7891	-4255	5965	-17037	3902	-5562	6942	-7461	-148	-127	-117	-66	-62	-66	-107	36	-151	18	34	-76	-23	-57	81	-32	-3
0.180833	14690	8963	673	-15666	32767	3761	6792	-5019	-1171	2423	5916	-4629	12173	1380	5775	-7668	6516	6092	3749	-14535	-8620	-5387	5458	-18933	7356	-4489	6782	-17065	3178	-5125	7994	-7546	-151	-128	-120	-70	-63	-59	-110	38	-153	17	29	-79	-23	-59	79	-33	0
0.181667	13614	9154	735	-15854	32767	3828	7010	-5166	-929	2187	6011	-5023	14230	1156	5520	-8353	1031	6206	3677	-15099	-10366	-5689	5889	-19690	6470	-4841	7636	-17007	2444	-4721	9216	-7664	-150	-131	-124	-70	-68	-65	-113	37	-156	13	28	-80	-17	-60	76	-33	-5
0.182500	12402	9335	797	-16051	32767	3869	7216	-5292	-471	1904	6093	-5407	15506	889	5224	-9039	-8055	6320	3598	-15669	-12237	-6057	6439	-20536	6043	-5283	8501	-16869	1968	-4365	10575	-7791	-152	-132	-119	-68	-64	-59	-109	38	-152	15	32	-79	-26	-59	73	-31	-3
0.183333	9989	9508	874	-16208	32767	3875	7410	-5390	234	1575	6152	-5778	15847	583	4885	-9722	-14981	6439	3507	-16243	-13995	-6475	7086	-21469	6216	-5818	9360	-16643	1161	-4081	12024	-7926	-149	-130	-125	-70	-65	-59	-108	38	-155	18	34	-78	-22	-57	81	-28	-3
0.184167	6558	9679	964	-16377	32767	3834	7584	-5476	742	1194	6174	-6139	15415	210	4510	-10404	-19988	6535	3408	-16809	-15514	-6937	7819	-22473	4904	-6399	10177	-16336	1092	-3887	13510	-8057	-151	-126	-121	-65	-64	-57	-110	40	-158	16	30	-77	-24	-57	80	-28	-14
0.185000	3645	9835	1057	-16532	32767	3750	7724	-5540	939	768	6155	-6487	14239	-201	4095	-11087	-30029	6629	3292	-17361	-17341	-7436	8625	-23532	4897	-6997	10936	-15955	-731	-3794	14997	-8180	-151	-128	-118	-66	-64	-65	-105	39	-155	20	33	-74	-24	-55	85	-28	-3
0.185833	1765	9984	1169	-16681	32767	3609	7825	-5595	942	298	6085	-6827	12136	-664	3646	-11777	-31862	6715	3174	-17886	-18640	-7955	9479	-24621	3232	-7590	11608	-15497	642	-3786	16421	-8284	-147	-127	-119	-67	-65	-57	-104	41	-152	16	33	-77	-21	-55	90	-24	0
0.186667	-1163	10126	1294	-16817	32767	3418	7882	-5643	1143	-212	5958	-7163	10105	-1175	3164	-12480	-31993	6797	3049	-18372	-19453	-8481	10355	-25708	1537	-8151	12188	-14983	1791	-3886	17733	-8364	-145	-128	-119	-73	-59	-59	-104	41	-151	20	33	-79	-13	-53	87	-25	-4
0.187500	-4365	10257	1406	-16934	32767	3167	7883	-5693	1156	-756	5766	-7502	7866	-1736	2636	-13197	-32767	6873	2917	-18817	-20078	-9008	11232	-26759	1629	-8660	12663	-14410	760	-4088	18894	-8402	-147	-128	-121	-65	-61	-53	-107	40	-150	18	34	-72	-21	-57	86	-26	-1
0.188333	-7625	10378	1579	-17043	32767	2854	7822	-5751	1451	-1344	5504	-7849	5318	-2335	2069	-13929	-29772	6943	2788	-19212	-20016	-9522	12089	-27725	1327	-9102	13033	-13792	1906	-4384	19841	-8396	-153	-128	-121	-66	-43	-56	-104	45	-151	16	33	-75	-21	-56	82	-27	-3
0.189167	-10275	10492	1738	-17133	32767	2476	7688	-5834	2036	-1936	5168	-8217	2681	-2968	1466	-14690	-24129	7005	2641	-19550	-19373	-9997	12906	-28586	1159	-9471	13312	-13154	2657	-4760	20557	-8325	-151	-132	-117	-68	-64	-59	-107	37	-153	15	35	-75	-24	-41	86	-26	-5
0.190000	-10691	10587	1903	-17201	32704	2035	7482	-5943	2196	-2561	4757	-8615	322	-3624	817	-15457	-20893	7070	2500	-19832	-18410	-10502	13670	-29295	1289	-9758	13485	-12518	3048	-5203	20992	-8186	-152	-131	-119	-69	-102	-62	-108	38	-159	19	34	-76	-27	-59	80	-29	-4
0.190833	-8455	10685	2079	-17265	32325	1519	7194	-6092	1982	-3200	4269	-9037	-1933	-4293	123	-16256	-12466	7134	2359	-20057	-16843	-10953	14372	-29811	322	-9960	13588	-11889	5316	-5695	21148	-7963	-148	-125	-117	-67	-62	-58	-104	43	-149	20	37	-79	-19	-55	86	-3	1
0.191667	-7675	10774	2256	-17313	31914	946	6825	-6275	2265	-3849	3702	-9509	-3507	-4972	-632	-17092	-9216	7198	2222	-20229	-15329	-11366	14960	-30115	556	-10099	13622	-11312	6295	-6224	21005	-7651	-150	-127	-118	-68	-63	-53	-104	40	-148	22	38	-75	-25	-57	86	-26	1
0.192500	-8123	10843	2427	-17369	31540	311	6372	-6515	2608	-4499	3055	-10034	-4702	-5649	-1437	-17953	-5424	7260	2075	-20349	-14027	-11746	15462	-30183	3116	-10180	13609	-10796	4693	-6786	20576	-7248	-147	-127	-120	-67	-64	-57	-104	40	-150	20	38	-68	-26	-55	85	-26	-1
0.193333	-9672	10908	2598	-17414	31142	-394	5833	-6833	3192	-5150	2325	-10622	-5451	-6315	-2270	-18831	761	7330	1940	-20421	-12227	-12077	15867	-29994	4491	-10221	13568	-10362	4911	-7319	19882	-6744	-150	-127	-118	-66	-60	-26	-107	44	-152	20	37	-75	-19	-55	84	-28	-1
0.194167	-12931	10965	2759	-17475	30761	-1131	5220	-7199	3834	-5793	1515	-11276	-5614	-6954	-3227	-19734	3794	7407	1808	-20457	-10562	-12358	16176	-29530	5755	-10229	13523	-10021	4399	-7846	18966	-6139	-145	-126	-118	-65	-63	-58	-120	44	-151	23	39	-72	-16	-57	88	-43	0
0.195000	-16403	11011	2915	-17548	30387	-1927	4523	-7632	4383	-6431	626	-11992	-5090	-7563	-4221	-20648	8636	7491	1684	-20455	-9073	-12584	16388	-28801	6526	-10223	13477	-9799	3084	-8343	17866	-5438	-148	-125	-118	-68	-63	-56	-103	43	-148	22	33	-75	-19	-53	86	-25	1
0.195833	-19791	11051	3061	-17642	30019	-2755	3763	-8130	5084	-7031	-333	-12778	-3716	-8139	-5278	-21568	11643	7581	1566	-20451	-7318	-12746	16522	-27806	6431	-10236	13450	-9690	1844	-8798	16640	-4645	-150	-128	-119	-65	-61	-58	-103	44	-149	9	37	-73	-23	-55	82	-28	-1
0.196667	-23244	11086	3202	-17765	29653	-3604	2946	-8692	5996	-7616	-1365	-13631	-1988	-8664	-6404	-22481	14295	7690	1459	-20399	-5477	-12836	16584	-26567	6271	-10249	13451	-9698	38	-9202	15337	-3758	-146	-124	-119	-57	-60	-53	-104	30	-153	23	37	-75	-19	-52	85	-27	0
0.197500	-25412	11115	3339	-17914	29299	-4460	2078	-9308	6780	-8170	-2467	-14544	-21	-9145	-7602	-23389	17776	7809	1359	-20355	-3665	-12847	16595	-25109	4245	-10284	13481	-9816	-1067	-9551	14023	-2804	-148	-124	-120	-64	-61	-55	-104	45	-151	21	33	-74	-6	-55	82	-26	0
0.198333	-25559	11141	3469	-18113	28944	-5319	1176	-9977	7336	-8690	-3645	-15518	2478	-9576	-8852	-24262	15402	7936	1265	-20318	-2161	-12779	16564	-23456	3087	-10347	13545	-10038	-3862	-9840	12762	-1793	-146	-130	-120	-67	-65	-58	-113	40	-154	17	35	-76	-23	-56	82	-28	0
0.199167	-23875	11160	3599	-18346	28574	-6173	246	-10695	7658	-9180	-4888	-16534	4809	-9959	-10155	-25089	16625	8076	1191	-20287	-181	-12616	16524	-21632	1277	-10425	13645	-10339	-4359	-10067	11615	-749	-149	-126	-119	-63	-60	-56	-101	42	-153	20	36	-73	-19	-55	81	-28	0
0.200000	-21890	11170	3733	-18620	27345	-7016	-705	-11452	8148	-9625	-6184	-17581	7607	-10269	-11488	-25857	13861	8229	1126	-20277	2109	-12358	16481	-19698	-1719	-10519	13773	-10706	-3382	-10236	10631	302	-144	-121	-122	-65	-62	-58	-108	43	-149	18	33	-72	-19	-57	78	-29	0
0.200833	-19457	11178	3870	-18945	17763	-7834	-1669	-12236	8420	-10026	-7535	-18649	10577	-10535	-12854	-26551	9253	8390	1069	-20281	4102	-11999	16459	-17694	-1703	-10619	13922	-11083	-5757	-10346	9850	1337	-146	-131	-125	-62	-62	-57	-110	39	-153	17	29	-79	-19	-60	77	-26	0
0.201667	-17012	11178	4019	-19317	1079	-8637	-2634	-13040	8517	-10385	-8926	-19718	13829	-10749	-14217	-27151	8795	8561	1025	-20311	6326	-11545	16481	-15650	-2189	-10706	14095	-11463	-5743	-10401	9310	2347	-149	-129	-122	-68	-65	-62	-107	40	-152	20	32	-78	-24	-58	80	-28	-1
0.202500	-15340	11167	4183	-19727	-10033	-9419	-3607	-13832	8423	-10706	-10345	-20780	17218	-10916	-15578	-27639	6535	8735	997	-20372	8581	-10989	16553	-13614	-2432	-10763	14285	-11808	-5450	-10401	9033	3280	-149	-127	-122	-66	-64	-56	-103	43	-152	19	29	-76	-23	-58	81	-30	0
0.203333	-14349	11148	4353	-20180	-21045	-10192	-4585	-14630	7984	-10997	-11794	-21814	20060	-11031	-16905	-28001	6642	8907	982	-20454	10853	-10340	16692	-11624	-2089	-10775	14494	-12086	-5679	-10325	9027	4111	-146	-127	-124	-68	-62	-58	-101	39	-150	19	30	-80	-22	-52	82	-27	-1
0.204167	-12961	11098	4550	-20666	-31458	-10961	-5573	-15416	6885	-11245	-13249	-22816	22143	-11111	-18171	-28221	9599	9079	976	-20562	13346	-9621	16900	-9700	-2733	-10723	14712	-12260	-4201	-10258	9289	4820	-148	-126	-130	-65	-59	-55	-104	40	-153	17	29	-73	-21	-52	81	-28	-1
0.205000	-13706	11035	4756	-21187	-32719	-11733	-6569	-16183	5969	-11470	-14687	-23750	24321	-11155	-19360	-28288	11189	9248	981	-20697	15627	-8779	17188	-7870	-3433	-10583	14945	-12308	-2309	-10122	9793	5381	-150	-125	-120	-63	-60	-55	-102	40	-150	20	30	-76	-19	-52	82	-28	-5
0.205833	-16005	10956	4977	-21740	-32680	-12532	-7588	-16922	4867	-11676	-16105	-24634	26317	-11169	-20451	-28196	11242	9404	990	-20853	17430	-7883	17549	-6160	-1635	-10348	15193	-12211	-3428	-9950	10516	5780	-147	-127	-120	-66	-62	-57	-102	38	-154	20	32	-75	-21	-52	84	-29	-3
0.206667	-17475	10849	5213	-22316	-32731	-13355	-8615	-17617	3490	-11875	-17474	-25434	27949	-11164	-21422	-27939	14733	9550	1004	-21034	19340	-6925	17970	-4579	-1039	-10015	15454	-11953	-2706	-9746	11419	5997	-151	-127	-124	-70	-64	-58	-109	38	-152	20	32	-77	-23	-56	77	-32	-4
0.207500	-18875	10717	5451	-22904	-32742	-14211	-9657	-18297	2227	-12069	-18769	-26154	29188	-11140	-22251	-27504	15386	9684	1018	-21227	20872	-5920	18447	-3131	-848	-9556	15734	-11524	-1563	-9496	12469	6041	-146	-126	-124	-70	-63	-58	-107	38	-153	18	33	-79	-27	-56	82	-28	0
0.208333	-19958	10568	5704	-23493	-32729	-15096	-10697	-18918	937	-12268	-19937	-26787	29975	-11114	-22917	-26910	16926	9798	1042	-21425	21867	-4881	18965	-1833	-666	-8979	16036	-10920	-1349	-9223	13583	5888	-147	-127	-124	-68	-66	-58	-105	39	-150	23	33	-77	-19	-57	77	-29	-4
0.209167	-20575	10393	5949	-24084	-32725	-16017	-11728	-19493	-240	-12492	-21037	-27314	30359	-11094	-23390	-26154	17351	9892	1058	-21630	22593	-3827	19494	-666	-658	-8279	16360	-10157	-833	-8919	14736	5554	-152	-127	-121	-69	-66	-61	-108	40	-158	20	33	-79	-25	-55	80	-29	-6
0.210000	-21232	10205	6190	-24661	-32727	-16973	-12742	-20007	-1091	-12735	-21948	-27754	30338	-11085	-23669	-25249	16086	9975	1061	-21838	22970	-2761	20024	375	457	-7469	16698	-9248	-810	-8594	15852	5050	-132	-126	-120	-66	-61	-55	-105	38	-149	21	32	-76	-25	-55	81	-28	-5
0.210833	-21734	10006	6411	-25224	-32708	-17944	-13713	-20503	-1710	-13014	-22672	-28073	29929	-11099	-23740	-24221	17528	10037	1048	-22045	22853	-1707	20515	1272	266	-6557	17058	-8215	124	-8248	16887	4387	-146	-124	-117	-65	-64	-56	-103	39	-148	22	33	-73	-21	-51	84	-26	1
0.211667	-21073	9800	6607	-25760	-32725	-18922	-14617	-20937	-2282	-13321	-23191	-28351	29124	-11151	-23601	-23082	14600	10082	1016	-22249	22004	-681	20940	2051	298	-5570	17425	-7097	-472	-7898	17791	3583	-146	-126	-117	-63	-63	-58	-104	39	-152	22	33	-77	-19	-55	82	-27	-3
0.212500	-19548	9593	6769	-26268	-32710	-19887	-15434	-21321	-2932	-13705	-23482	-28528	27503	-11249	-23245	-21859	14532	10111	955	-22449	21192	317	21282	2713	1109	-4519	17800	-5914	-910	-7531	18535	2668	-146	-127	-119	-64	-62	-55	-103	43	-133	24	35	-75	-21	-53	87	-28	-3
0.213333	-18203	9404	6917	-26725	-32288	-20817	-16139	-21664	-3357	-14123	-23530	-28633	25951	-11424	-22683	-20594	16168	10126	868	-22641	20613	1215	21518	3266	-432	-3426	18173	-4700	1721	-7175	19074	1669	-149	-125	-118	-64	-59	-56	-104	44	-151	23	33	-76	-23	-57	85	-27	1
0.214167	-16729	9248	6951	-27149	-31906	-21690	-16704	-21967	-3611	-14582	-23324	-28680	24287	-11584	-21937	-19326	11056	10121	748	-22830	19214	2060	21627	3725	505	-2338	18527	-3507	519	-6830	19408	612	-151	-129	-125	-65	-60	-57	-107	41	-150	24	33	-74	-23	-58	85	-27	-1
0.215000	-14735	9139	6963	-27524	-31516	-22490	-17123	-22242	-3617	-15105	-22861	-28683	22264	-11862	-21019	-18096	10562	10105	578	-23018	17692	2815	21597	4087	778	-1274	18848	-2371	330	-6505	19528	-473	-150	-129	-126	-69	-60	-58	-109	38	-156	18	30	-76	-26	-60	80	-29	-5
0.215833	-12639	9093	6879	-27848	-31114	-23189	-17358	-22488	-3666	-15657	-22153	-28648	20193	-12186	-19961	-16938	6575	10079	373	-23205	16042	3474	21427	4358	1068	-268	19126	-1325	556	-6209	19439	-1557	-149	-130	-120	-62	-64	-57	-104	40	-154	23	32	-92	-22	-57	84	-29	-5
0.216667	-10579	9156	6728	-28117	-30739	-23764	-17403	-22705	-3667	-16236	-21208	-28601	18444	-12568	-18782	-15919	3394	10037	132	-23380	14108	4021	21108	4536	1555	640	19346	-413	-121	-5948	19165	-2618	-148	-128	-119	-66	-61	-56	-129	39	-156	22	33	-76	-26	-57	84	-30	-1
0.217500	-7411	9286	6489	-28329	-30354	-24207	-17249	-22913	-3864	-16834	-20055	-28537	16397	-13013	-17517	-15055	1424	9985	-148	-23568	12402	4447	20652	4623	1416	1428	19484	333	-119	-5733	18731	-3648	-146	-127	-119	-66	-63	-57	-107	40	-130	21	34	-76	-23	-58	81	-30	-1
0.218333	-4614	9555	6145	-28493	-29979	-24506	-16908	-23114	-3657	-17454	-18713	-28496	14623	-13514	-16203	-14421	-2051	9911	-455	-23770	10948	4744	20066	4614	91	2066	19533	900	1330	-5570	18180	-4608	-148	-127	-119	-62	-60	-56	-107	40	-148	22	34	-76	-21	-53	84	-27	1
0.219167	-3088	9949	5700	-28602	-29610	-24649	-16372	-23318	-3339	-18062	-17223	-28467	13206	-14061	-14892	-14026	-10019	9812	-799	-23971	9106	4906	19375	4503	1075	2526	19490	1255	-570	-5471	17549	-5500	-145	-124	-118	-63	-64	-55	-102	57	-148	21	35	-73	-24	-56	84	-27	0
0.220000	-445	10465	5140	-28669	-29254	-24645	-15663	-23532	-3357	-18658	-15628	-28477	11675	-14646	-13608	-13899	-13985	9681	-1097	-24197	7211	4922	18595	4284	1733	2793	19342	1389	-1789	-5429	16886	-6302	-148	-129	-119	-69	-62	-57	-102	41	-152	19	33	-77	-23	-58	84	-27	0
0.220833	2524	11093	4451	-28692	-28896	-24491	-14800	-23770	-3130	-19227	-13979	-28532	10480	-15260	-12397	-14055	-20883	9500	-1381	-24435	5358	4801	17750	3951	1764	2854	19081	1302	-1942	-5453	16229	-7017	-148	-130	-121	-68	-63	-60	-108	41	-153	19	29	-76	-22	-56	80	-30	0
0.221667	5304	11815	3626	-28681	-28550	-24202	-13811	-24032	-2756	-19754	-12319	-28629	9605	-15875	-11278	-14490	-27167	9258	-1589	-24690	3696	4539	16884	3506	1764	2716	18721	1007	-2947	-5534	15624	-7638	-149	-129	-130	-69	-67	-59	-104	37	-155	9	30	-77	-24	-57	82	-28	-4
0.222500	7795	12590	2663	-28637	-28216	-23792	-12729	-24323	-2578	-20236	-10693	-28777	8856	-16503	-10294	-15203	-31474	8934	-1667	-24958	2096	4139	16023	2939	1396	2378	18275	503	-3539	-5673	15104	-8158	-148	-130	-121	-69	-63	-57	-105	38	-153	22	30	-79	-22	-56	82	-30	-1
0.223333	9651	13376	1540	-28579	-27866	-23286	-11585	-24657	-2353	-20664	-9137	-28980	8306	-17123	-9462	-16156	-32767	8515	-1584	-25238	483	3600	15194	2244	1844	1849	17764	-187	-4628	-5868	14689	-8582	-150	-129	-125	-73	-66	-60	-105	38	-153	16	29	-80	-23	-60	79	-31	6
0.224167	10940	14123	260	-28513	-27535	-22701	-10416	-25040	-2093	-21042	-7703	-29232	7844	-17716	-8801	-17315	-32767	7974	-1274	-25523	-978	2937	14428	1417	1559	1140	17154	-1029	-4863	-6103	14419	-8902	-150	-129	-117	-67	-63	-50	-104	39	-153	16	28	-75	-22	-62	85	-28	-4
0.225000	12494	14782	-1186	-28439	-27198	-22056	-9238	-25473	-2177	-21354	-6425	-29518	7335	-18275	-8329	-18634	-32767	7302	-702	-25811	-2464	2147	13752	468	610	282	16532	-1999	-5298	-6376	14287	-9130	-149	-129	-121	-69	-64	-58	-103	40	-155	18	30	-77	-22	-55	85	-31	-1
0.225833	14144	15295	-2813	-28373	-26875	-21385	-8101	-25959	-2683	-21610	-5341	-29848	6469	-18791	-8047	-20055	-32767	6496	187	-26101	-3995	1249	13186	-606	1084	-695	15893	-3067	-6163	-6674	14300	-9266	-151	-128	-119	-64	-63	-59	-98	39	-155	17	33	-78	-21	-57	84	-33	2
0.226667	15264	15607	-4597	-28326	-26556	-20705	-7034	-26496	-3076	-21812	-4473	-30204	5537	-19248	-7946	-21535	-32341	5559	1405	-26389	-5064	253	12755	-1786	-894	-1765	15270	-4197	-2884	-6992	14453	-9317	-164	-126	-115	-67	-64	-57	-105	39	-152	18	33	-77	-22	-57	79	-31	-4
0.227500	15656	15672	-6536	-28306	-26244	-20047	-6064	-27081	-3338	-21965	-3844	-30582	4592	-19669	-8022	-22999	-31937	4516	2968	-26667	-6472	-806	12456	-3071	-721	-2889	14685	-5361	-2658	-7318	14729	-9275	-147	-126	-118	-66	-63	-61	-108	41	-156	18	36	-79	-24	-57	82	-30	-1
0.228333	16361	15452	-8604	-28319	-25929	-19421	-5199	-27702	-3599	-22073	-3454	-30972	3263	-19989	-8261	-24377	-30892	3404	4861	-26934	-7699	-1965	12302	-4445	-546	-4055	14151	-6528	-2107	-7663	15108	-9159	-149	-127	-119	-65	-64	-64	-108	41	-153	18	30	-77	-27	-57	79	-30	4
0.229167	16898	14932	-10772	-28369	-25587	-18846	-4474	-28352	-3965	-22136	-3310	-31353	1776	-20264	-8625	-25611	-25674	2281	7055	-27198	-8624	-3157	12303	-5903	-684	-5224	13727	-7661	-507	-7969	15565	-8960	-148	-127	-122	-67	-63	-62	-107	40	-156	19	30	-78	-15	-60	79	-31	-3
0.230000	17345	14100	-12999	-28460	-23810	-18346	-3873	-29025	-4410	-22163	-3404	-31729	252	-20430	-9096	-26648	-21378	1213	9513	-27438	-9554	-4393	12425	-7425	-912	-6365	13403	-8736	648	-8291	16071	-8687	-147	-126	-120	-66	-61	-59	-105	41	-153	17	30	-76	-23	-59	80	-28	-4
0.230833	19145	12971	-15261	-28599	-16284	-17873	-3416	-29696	-5142	-22159	-3724	-32075	-1887	-20536	-9635	-27438	-17354	269	12185	-27697	-10318	-5651	12684	-8985	-1290	-7457	13197	-9723	2180	-8578	16590	-8345	-146	-127	-117	-66	-65	-60	-104	45	-149	17	32	-90	-21	-59	80	-30	-1
0.231667	21295	11548	-17513	-28784	-7530	-17488	-3095	-30359	-5832	-22127	-4249	-32399	-3970	-20570	-10220	-27940	-10243	-468	14986	-27945	-10673	-6919	13050	-10572	-3297	-8483	13126	-10624	5483	-8868	17094	-7937	-147	-129	-122	-62	-62	-64	-108	38	-151	15	30	-79	-26	-63	81	-32	-4
0.232500	21920	9893	-19695	-29017	-1818	-17193	-2908	-31001	-6002	-22072	-4955	-32614	-5542	-20530	-10815	-28133	-10000	-909	17816	-28196	-11115	-8175	13508	-12130	-2932	-9426	13192	-11411	5593	-9137	17569	-7468	-149	-126	-121	-68	-64	-59	-107	43	-134	18	27	-74	-21	-60	80	-29	1
0.233333	23485	8060	-21744	-29282	4648	-16947	-2845	-31593	-6231	-21985	-5811	-32690	-7376	-20420	-11386	-27997	-4706	-986	20583	-28448	-11408	-9413	14038	-13703	-2090	-10274	13394	-12093	5324	-9397	17980	-6945	-147	-122	-136	-63	-60	-61	-107	40	-149	17	28	-77	-23	-58	79	-31	0
0.234167	25018	6103	-23630	-29586	10725	-16770	-2865	-32122	-6401	-21906	-6766	-32743	-9337	-20248	-11910	-27535	-912	-651	23174	-28717	-11563	-10619	14612	-15252	-2223	-11032	13710	-12659	6617	-9650	18304	-6389	-149	-149	-124	-66	-61	-58	-109	40	-150	36	33	-81	-19	-59	77	-29	0
0.235000	26158	4099	-25297	-29912	16253	-16642	-2992	-32490	-6437	-21791	-7790	-32741	-11485	-20018	-12370	-26767	1904	161	25501	-28994	-11640	-11790	15213	-16739	-2161	-11700	14133	-13124	6420	-9898	18540	-5829	-148	-133	-122	-68	-62	-60	-108	38	-154	12	29	-79	-21	-59	80	-29	0
0.235833	27588	2104	-26724	-30256	21670	-16565	-3192	-32623	-6486	-21656	-8827	-32766	-14030	-19743	-12747	-25723	5834	1453	27469	-29288	-11484	-12912	15810	-18153	-2487	-12273	14641	-13494	6121	-10145	18675	-5210	-152	-128	-120	-67	-63	-61	-107	38	-151	20	52	-79	-22	-60	80	-32	-1
0.236667	28330	190	-27866	-30602	26555	-16523	-3452	-32689	-6329	-21509	-9834	-32749	-16701	-19421	-13044	-24425	7083	3225	28998	-29587	-11237	-13974	16385	-19486	-2083	-12774	15198	-13786	5315	-10397	18715	-4611	-148	-126	-119	-66	-63	-72	-105	38	-152	15	30	-77	-24	-57	81	-31	0
0.237500	28105	-1571	-28712	-30933	30934	-16497	-3760	-32709	-5762	-21346	-10765	-32767	-19194	-19070	-13249	-22934	10448	5434	30014	-29901	-10828	-14977	16922	-20719	-1970	-13205	15779	-14017	4318	-10670	18654	-4043	-148	-126	-120	-66	-63	-57	-107	39	-149	19	33	-70	-21	-57	81	-30	1
0.238333	28146	-3109	-29248	-31244	32767	-16491	-4101	-32707	-5178	-21163	-11566	-32752	-21570	-18694	-13377	-21303	12827	8025	30480	-30215	-10305	-15914	17399	-21870	-3148	-13588	16353	-14208	3306	-10949	18516	-3509	-146	-128	-116	-67	-61	-57	-107	38	-149	19	32	-76	-19	-56	81	-29	2
0.239167	28174	-4397	-29483	-31519	32765	-16505	-4471	-32726	-4691	-20975	-12254	-32767	-24099	-18312	-13439	-19595	12254	10925	30381	-30527	-9979	-16786	17810	-22919	-2115	-13939	16882	-14377	682	-11251	18302	-3040	-145	-126	-122	-67	-60	-56	-105	44	-151	19	33	-76	-21	-57	81	-29	1
0.240000	27880	-5399	-29436	-31748	32767	-16524	-4855	-32712	-4156	-20760	-12737	-32754	-26690	-17923	-13438	-17869	18293	14033	29715	-30826	-9141	-17596	18137	-23866	-3640	-14271	17349	-14545	1729	-11599	18028	-2651	-151	-130	-124	-70	-66	-63	-110	37	-159	15	30	-80	-26	-60	64	-33	-1
0.240833	26354	-6108	-29113	-31915	32767	-16542	-5251	-32737	-3297	-20545	-13004	-32644	-28758	-17544	-13400	-16174	16976	17267	28495	-31116	-8560	-18334	18383	-24710	-3758	-14595	17708	-14722	604	-11924	17723	-2352	-151	-132	-125	-70	-63	-53	-108	39	-147	12	30	-80	-29	-63	76	-29	-6
0.241667	24785	-6505	-28533	-32021	32764	-16552	-5646	-32718	-2434	-20309	-13015	-32386	-30606	-17169	-13335	-14558	19912	20520	26785	-31380	-7911	-18985	18545	-25438	-2781	-14917	17959	-14922	-1447	-12292	17397	-2159	-152	-131	-127	-69	-68	-61	-109	36	-155	11	33	-79	-24	-59	78	-33	-6
0.242500	22878	-6622	-27728	-32045	32767	-16566	-6026	-32737	-1584	-20069	-12835	-32057	-32173	-16820	-13266	-13082	21426	23665	24655	-31605	-6987	-19553	18623	-26074	-2549	-15249	18080	-15160	-1682	-12681	17068	-2081	-146	-130	-122	-66	-63	-59	-105	41	-156	15	30	-80	-23	-58	80	-9	-4
0.243333	20485	-6460	-26745	-32002	32767	-16575	-6404	-32718	-690	-19819	-12392	-31641	-32767	-16492	-13204	-11771	21767	26575	22193	-31802	-6011	-20036	18634	-26605	-1879	-15601	18070	-15439	-2715	-13100	16751	-2124	-146	-129	-124	-73	-64	-60	-110	39	-152	16	33	-76	-22	-51	78	-31	-3
0.244167	18571	-6066	-25607	-31884	32767	-16586	-6781	-32738	-64	-19573	-11733	-31161	-32763	-16193	-13166	-10669	22301	29167	19503	-31960	-4958	-20427	18537	-27036	-834	-15975	17911	-15758	-4091	-13538	16465	-2291	-146	-130	-118	-66	-60	-60	-105	41	-152	16	32	-75	-31	-58	79	-34	-3
0.245000	17419	-5475	-24354	-31693	32767	-16603	-7145	-32721	344	-19320	-10866	-30611	-32767	-15942	-13156	-9787	24182	31360	16684	-32081	-3567	-20723	18394	-27373	-1433	-16366	17627	-16123	-3057	-13992	16215	-2583	-148	-130	-127	-69	-62	-58	-107	38	-151	15	30	-77	-23	-57	87	-30	-1
0.245833	14214	-4732	-23011	-31432	32767	-16619	-7487	-32716	1028	-19071	-9830	-29987	-32763	-15720	-13178	-9133	20254	32767	13835	-32159	-2594	-20914	18197	-27620	-625	-16772	17224	-16519	-3788	-14461	16009	-2988	-147	-127	-122	-68	-68	-58	-109	39	-155	17	33	-74	-23	-41	80	-30	0
0.246667	11273	-3884	-21607	-31117	32767	-16649	-7816	-32583	1504	-18825	-8659	-29284	-32767	-15535	-13234	-8704	18424	32767	11068	-32200	-1651	-21000	17958	-27774	1016	-17189	16725	-16945	-5692	-14938	15850	-3504	-152	-130	-126	-69	-63	-59	-107	41	-151	12	29	-76	-22	-60	79	-34	-5
0.247500	9027	-2979	-20189	-30751	32767	-16693	-8120	-32367	1845	-18579	-7399	-28501	-32760	-15390	-13315	-8480	16201	32767	8491	-32220	-242	-20976	17697	-27843	1310	-17607	16153	-17392	-5451	-15433	15738	-4113	-150	-128	-121	-72	-78	-62	-111	35	-153	15	29	-90	-23	-63	88	-34	0
0.248333	6364	-2065	-18761	-30355	32767	-16747	-8392	-32095	2049	-18351	-6079	-27630	-32123	-15283	-13412	-8464	11260	32767	6173	-32201	1027	-20846	17404	-27831	1565	-18023	15520	-17842	-6078	-15929	15679	-4800	-153	-131	-127	-73	-66	-64	-111	34	-156	9	25	-79	-24	-65	74	-38	-9
0.249167	3978	-1175	-17355	-29931	32767	-16821	-8630	-31776	2149	-18122	-4758	-26690	-30110	-15203	-13512	-8585	8034	32767	4181	-32172	2090	-20615	17120	-27726	1435	-18418	14881	-18288	-6825	-16417	15660	-5540	-150	-149	-126	-74	-56	-64	-111	35	-154	11	29	-86	-27	-62	77	-36	-3
0.250000	1617	-332	-15983	-29494	32755	-16909	-8812	-31397	2232	-17902	-3483	-25670	-27931	-15155	-13591	-8885	3140	32767	2584	-32111	3104	-20280	16847	-27541	1560	-18786	14249	-18712	-7330	-16906	15678	-6322	-150	-129	-122	-72	-61	-63	-110	36	-151	17	29	-78	-16	-63	77	-33	0
0.250833	-1024	437	-14653	-29063	32433	-17021	-8940	-30950	2258	-17684	-2301	-24593	-25346	-15129	-13638	-9265	-727	32767	1373	-32088	3947	-19857	16596	-27264	1950	-19121	13658	-19102	-7780	-17369	15730	-7119	-150	-129	-121	-72	-56	-65	-104	39	-154	15	33	-76	-26	-59	79	-32	-1
0.251667	-3119	1120	-13383	-28643	31989	-17153	-9000	-30423	2166	-17485	-1257	-23464	-22366	-15127	-13634	-9722	-2700	31840	579	-32017	4520	-19358	16381	-26914	656	-19409	13128	-19455	-7371	-17829	15801	-7929	-135	-119	-121	-69	-66	-63	-109	39	-151	17	28	-78	-25	-63	79	-32	2
0.252500	-4523	1710	-12185	-28258	31618	-17307	-8991	-29796	1814	-17289	-376	-22294	-19393	-15136	-13569	-10213	-7834	29966	182	-31981	4774	-18790	16206	-26484	897	-19650	12684	-19758	-8763	-18265	15885	-8723	-149	-128	-122	-70	-63	-59	-107	53	-149	7	33	-78	-21	-59	78	-31	2
0.253333	-4669	2212	-11062	-27910	31228	-17476	-8904	-29054	1247	-17102	309	-21093	-16597	-15155	-13423	-10718	-6005	27761	154	-31959	5297	-18189	16078	-25983	-801	-19838	12337	-20008	-6935	-18681	15983	-9485	-147	-126	-120	-72	-60	-60	-105	45	-151	15	26	-68	-18	-59	80	-30	0
0.254167	-5271	2630	-10029	-27619	30843	-17659	-8732	-28178	929	-16920	783	-19886	-13503	-15183	-13189	-11208	-8895	25285	451	-31956	5305	-17561	16001	-25410	-2528	-19971	12108	-20196	-5093	-19079	16063	-10205	-148	-131	-122	-79	-62	-61	-109	39	-145	18	32	-77	-21	-60	82	-32	0
0.255000	-5718	2986	-9084	-27377	30464	-17856	-8456	-27156	439	-16746	1033	-18691	-10485	-15212	-12865	-11668	-9987	22611	1026	-31976	5091	-16920	15979	-24773	-2332	-20055	11994	-20324	-5731	-19453	16173	-10872	-148	-131	-122	-69	-61	-60	-109	39	-155	15	32	-76	-22	-61	79	-27	0
0.255833	-5879	3284	-8225	-27201	30086	-18054	-8095	-25986	68	-16572	1059	-17525	-7525	-15231	-12451	-12077	-9108	19783	1839	-32020	5064	-16299	16016	-24075	-2949	-20082	12000	-20393	-4457	-19805	16268	-11487	-150	-129	-125	-51	-59	-59	-107	38	-154	17	29	-77	-21	-60	78	-34	-4
0.256667	-5770	3553	-7469	-27090	29710	-18249	-7640	-24672	-335	-16400	867	-16406	-4592	-15265	-11950	-12440	-9409	16862	2805	-32084	4639	-15719	16107	-23336	-3168	-20070	12120	-20405	-3423	-20140	16360	-12045	-148	-124	-127	-72	-64	-61	-114	35	-154	19	28	-79	-21	-60	74	-33	-1
0.257500	-5471	3800	-6818	-27049	29348	-18433	-7093	-23212	-856	-16220	469	-15337	-1866	-15283	-11371	-12749	-8655	13912	3885	-32160	4128	-15192	16248	-22561	-2934	-20021	12352	-20359	-3070	-20458	16456	-12540	-149	-128	-124	-69	-60	-59	-108	39	-150	18	30	-77	-22	-61	77	-32	0
0.258333	-4380	4047	-6280	-27066	29004	-18585	-6445	-21625	-1601	-16032	-108	-14375	280	-15288	-10724	-13005	-5457	10996	5025	-32255	3939	-14742	16433	-21759	-4150	-19943	12674	-20268	-742	-20759	16560	-12983	-147	-129	-122	-69	-60	-60	-109	39	-152	17	29	-76	-18	-58	81	-27	0
0.259167	-4858	4298	-5853	-27142	28645	-18719	-5743	-19924	-1903	-15842	-853	-13491	2768	-15293	-10037	-13250	-6206	8130	6190	-32346	3422	-14380	16658	-20946	-4589	-19850	13077	-20138	837	-21054	16676	-13376	-151	-127	-124	-67	-59	-57	-107	42	-151	19	30	-75	-19	-58	81	-29	0
0.260000	-5517	4558	-5503	-27283	28286	-18808	-4956	-18116	-2234	-15634	-1697	-12712	5021	-15290	-9329	-13434	-6112	5346	7344	-32452	2594	-14120	16916	-20132	-2848	-19749	13541	-19970	52	-21342	16802	-13727	-150	-130	-124	-70	-63	-59	-105	36	-152	17	32	-77	-22	-62	77	-34	0
0.260833	-5553	4834	-5327	-27474	27948	-18859	-4112	-16222	-2622	-15415	-2633	-12052	6832	-15282	-8608	-13614	-3562	2661	8477	-32536	2035	-13967	17195	-19334	-2306	-19652	14050	-19775	1287	-21627	16952	-14047	-150	-131	-122	-68	-62	-62	-112	36	-152	16	29	-79	-23	-58	81	-43	-6
0.261667	-6218	5137	-5223	-27716	27617	-18853	-3225	-14320	-2773	-15179	-3624	-11509	8359	-15267	-7924	-13831	-3417	80	9575	-32610	1513	-13927	17500	-18560	-1936	-19571	14593	-19555	2148	-21912	17125	-14328	-151	-136	-125	-73	-65	-73	-108	37	-155	13	27	-79	-23	-61	80	-31	-4
0.262500	-6593	5455	-5206	-27993	27274	-18787	-2316	-12394	-2874	-14936	-4624	-11083	9500	-15249	-7266	-14060	-1164	-2364	10645	-32680	1132	-13997	17811	-17832	-1709	-19503	15152	-19320	2523	-22201	17343	-14590	-148	-131	-124	-68	-62	-61	-105	36	-152	17	28	-78	-22	-59	82	-31	0
0.263333	-6775	5775	-5261	-28302	26963	-18659	-1400	-10461	-2888	-14672	-5598	-10773	10431	-15220	-6672	-14331	-488	-4676	11693	-32702	612	-14166	18120	-17158	-1200	-19458	15719	-19073	3383	-22491	17612	-14835	-148	-133	-121	-68	-61	-56	-108	38	-151	19	33	-58	-21	-58	80	-31	-5
0.264167	-7669	6101	-5372	-28632	26640	-18465	-498	-8635	-2679	-14398	-6522	-10579	11141	-15187	-6154	-14652	33	-6860	12730	-32710	-80	-14430	18424	-16548	4	-19453	16282	-18821	3807	-22783	17863	-15052	-150	-128	-120	-66	-68	-60	-108	40	-152	19	32	-75	-21	-61	81	-30	0
0.265000	-8439	6413	-5518	-29004	26312	-18206	371	-6856	-2446	-14105	-7353	-10487	11582	-15160	-5720	-15045	3513	-8936	13780	-32701	-680	-14784	18724	-16017	-711	-19477	16832	-18572	4702	-23077	18190	-15260	-151	-131	-121	-69	-64	-61	-108	37	-154	20	29	-78	-24	-59	81	-51	-9
0.265833	-8571	6701	-5675	-29377	25998	-17884	1199	-5193	-2354	-13809	-8079	-10485	11724	-15122	-5381	-15503	2037	-10937	14868	-32706	-1433	-15198	19015	-15575	-323	-19530	17369	-18323	3810	-23364	18542	-15444	-147	-126	-120	-67	-44	-60	-105	38	-154	18	34	-76	-49	-56	87	-29	-1
0.266667	-8055	6961	-5815	-29760	25608	-17497	1965	-3659	-2363	-13505	-8673	-10562	10844	-15080	-5139	-16039	5743	-12831	16011	-32638	-1820	-15656	19292	-15236	5	-19617	17886	-18082	4661	-23646	18922	-15614	-149	-126	-121	-65	-61	-60	-104	40	-153	20	32	-76	-23	-60	82	-32	-11
0.267500	-7926	7175	-5920	-30146	23940	-17060	2634	-2285	-1999	-13201	-9127	-10699	10074	-15034	-4995	-16647	7423	-14664	17199	-32579	-2124	-16154	19546	-14960	-1414	-19736	18379	-17847	7043	-23922	19332	-15755	-150	-129	-121	-67	-60	-61	-108	38	-152	17	30	-81	-22	-57	82	-30	-3
0.268333	-7638	7332	-5966	-30530	20286	-16582	3240	-1083	-1705	-12908	-9437	-10889	9238	-14982	-4941	-17318	6285	-16417	18434	-32469	-2626	-16664	19787	-14801	-878	-19882	18855	-17620	6055	-24185	19754	-15868	-149	-129	-121	-67	-62	-58	-104	42	-154	15	34	-78	-22	-59	82	-29	-5
0.269167	-6983	7429	-5938	-30909	17207	-16050	3690	-64	-1445	-12623	-9601	-11102	8147	-14928	-4972	-18058	8739	-18092	19689	-32366	-2943	-17175	20006	-14737	-1095	-20052	19312	-17405	6873	-24426	20181	-15948	-148	-129	-119	-53	-63	-61	-107	40	-154	18	37	-74	-23	-58	84	-28	-6
0.270000	-6329	7453	-5822	-31265	14131	-15549	4051	769	-1143	-12362	-9625	-11327	6968	-14870	-5075	-18806	8271	-19674	20938	-32234	-3300	-17668	20215	-14768	-1271	-20236	19743	-17195	7197	-24649	20606	-15974	-150	-125	-118	-64	-61	-57	-101	42	-150	17	50	-74	-23	-57	86	-25	0
0.270833	-5886	7406	-5609	-31610	10609	-15014	4288	1403	-764	-12126	-9520	-11543	5770	-14807	-5234	-19582	8700	-21148	22144	-32101	-3615	-18142	20405	-14890	-1642	-20436	20151	-17007	6557	-24846	21014	-15960	-147	-136	-115	-65	-61	-52	-103	44	-148	24	38	-72	-30	-50	89	-25	4
0.271667	-4143	7278	-5314	-31931	7054	-14491	4399	1839	-696	-11928	-9309	-11746	4060	-14745	-5444	-20375	10696	-22501	23260	-31955	-3703	-18583	20582	-15097	-3030	-20651	20530	-16831	7155	-25023	21394	-15890	-144	-122	-116	-94	-62	-55	-101	45	-150	22	39	-74	-22	-52	88	-24	1
0.272500	-3270	7069	-4886	-32229	3379	-13996	4384	2094	-178	-11774	-9002	-11914	2805	-14684	-5679	-21143	9773	-23699	24213	-31814	-3813	-18987	20745	-15385	-4055	-20872	20879	-16667	7379	-25174	21742	-15766	-146	-121	-115	-45	-61	-55	-101	45	-150	24	37	-74	-17	-57	88	-24	3
0.273333	-3463	6786	-4391	-32496	-264	-13530	4247	2156	374	-11673	-8628	-12046	1727	-14628	-5932	-21881	7419	-24708	24958	-31673	-4191	-19350	20897	-15738	-2395	-21102	21192	-16524	5237	-25300	22039	-15581	-150	-124	-119	-65	-65	-60	-100	41	-156	21	34	-87	-26	-49	87	-29	-1
0.274167	-2692	6425	-3830	-32646	-3909	-13136	3996	2053	644	-11629	-8204	-12139	659	-14576	-6184	-22555	8464	-25499	25434	-31540	-4344	-19673	21038	-16150	-1657	-21342	21474	-16394	4593	-25401	22291	-15346	-148	-122	-118	-64	-66	-60	-100	42	-181	20	37	-74	-21	-57	88	-25	-4
0.275000	-1694	5998	-3209	-32724	-7303	-12786	3637	1800	222	-11642	-7756	-12163	-176	-14533	-6429	-23144	6782	-26044	25616	-31408	-4263	-19957	21177	-16610	-1338	-21587	21705	-16288	4039	-25482	22488	-15043	-146	-125	-119	-63	-60	-55	-101	41	-152	20	33	-76	-18	-52	88	-25	-1
0.275833	-712	5507	-2550	-32731	-10347	-12518	3190	1433	-859	-11707	-7302	-12144	-849	-14511	-6663	-23646	6532	-26314	25465	-31296	-3916	-20225	21302	-17110	-1135	-21830	21894	-16199	2815	-25539	22626	-14717	-149	-128	-117	-63	-60	-57	-100	43	-147	23	33	-74	-25	-52	88	-24	-3
0.276667	-235	4953	-1877	-32760	-13045	-12326	2662	910	-517	-11840	-6874	-12086	-1321	-14501	-6873	-24037	5590	-26289	24946	-31198	-3480	-20465	21421	-17636	-1182	-22083	22028	-16133	1889	-25582	22717	-14303	-146	-122	-118	-63	-64	-57	-101	42	-155	21	36	-73	-23	-52	87	-26	0
0.277500	-660	4344	-1213	-32746	-15395	-12218	2051	298	477	-12030	-6481	-11985	-1459	-14521	-7071	-24318	3852	-25943	24084	-31122	-2949	-20695	21535	-18179	-304	-22346	22101	-16085	903	-25611	22753	-13877	-149	-122	-111	-65	-61	-53	-124	42	-151	23	34	-72	21	-51	88	-26	0
0.278333	-1095	3689	-576	-32765	-17237	-12193	1436	-388	1033	-12271	-6143	-11856	-1216	-14559	-7250	-24471	5190	-25296	22893	-31072	-2287	-20922	21636	-18738	-138	-22618	22115	-16060	732	-25630	22737	-13423	-150	-126	-117	-63	-61	-56	-100	41	-151	23	37	-75	-21	-51	89	-24	0
0.279167	-625	2992	11	-32747	-18540	-12252	771	-1140	1521	-12567	-5864	-11711	-841	-14630	-7413	-24501	2704	-24328	21414	-31053	-1710	-21158	21733	-19301	820	-22904	22066	-16054	-541	-25640	22708	-12956	-145	-141	-117	-62	-60	-55	-101	41	-149	22	38	-73	-19	-51	85	-27	0
0.280000	312	2259	539	-32762	-19478	-12397	88	-1950	1775	-12900	-5657	-11557	-891	-14738	-7575	-24408	3043	-23070	19705	-31067	-1083	-21408	21811	-19865	2178	-23205	21957	-16073	-1505	-25644	22641	-12481	-148	-125	-118	-63	-61	-59	-104	40	-155	23	30	-76	-22	-53	86	-28	-7
0.280833	185	1489	991	-32752	-20040	-12614	-595	-2788	2321	-13278	-5527	-11416	-545	-14879	-7728	-24195	4783	-21539	17812	-31115	-336	-21678	21877	-20422	1101	-23521	21789	-16116	-185	-25655	22543	-12019	-154	-126	-121	-64	-64	-60	-103	36	-158	20	28	-78	-26	-57	79	-33	0
0.281667	-667	693	1367	-32762	-20545	-12900	-1248	-3650	2800	-13659	-5472	-11291	63	-15050	-7889	-23871	1403	-19777	15844	-31202	56	-21966	21922	-20972	2785	-23845	21563	-16177	-1404	-25661	22442	-11570	-152	-131	-121	-67	-68	-63	-109	33	-159	19	30	-79	-26	-59	78	-34	-6
0.282500	-1199	-121	1668	-32758	-20932	-13237	-1874	-4504	3099	-14060	-5484	-11199	683	-15258	-8053	-23440	3339	-17842	13902	-31324	669	-22280	21951	-21502	3776	-24178	21296	-16254	-1612	-25669	22332	-11137	-151	-131	-125	-61	-55	-58	-107	38	-155	20	32	-76	-24	-61	79	-29	-4
0.283333	-1637	-971	1909	-32757	-21108	-13621	-2454	-5351	3410	-14463	-5560	-11147	1369	-15493	-8236	-22915	1971	-15797	12079	-31456	1125	-22610	21950	-22016	4461	-24521	20995	-16352	-1452	-25678	22227	-10738	-147	-127	-124	-68	-66	-59	-110	39	-154	16	30	-76	-25	-61	81	-31	-5
0.284167	-2445	-1793	2011	-32754	-21085	-14036	-2991	-6183	3711	-14868	-5694	-11155	2310	-15760	-8427	-22314	1770	-13711	10470	-31633	1410	-22952	21919	-22518	5168	-24867	20644	-16470	-1632	-25696	22131	-10379	-152	-130	-121	-67	-63	-59	-107	38	-153	20	29	-78	-29	-58	79	-29	0
0.285000	-2375	-2641	2190	-32740	-21190	-14478	-3471	-6994	3395	-15254	-5872	-11220	2889	-16046	-8637	-21648	3092	-11657	9164	-31833	1802	-23308	21854	-23015	4870	-25211	20286	-16602	-1180	-25719	22037	-10054	-149	-130	-124	-68	-63	-60	-108	41	-150	17	32	-75	-24	-57	80	-42	-3
0.285833	-2861	-3496	2278	-32757	-21241	-14924	-3890	-7774	3299	-15626	-6086	-11354	3834	-16353	-8860	-20929	3265	-9687	8240	-32047	2214	-23658	21748	-23465	3237	-25548	19912	-16752	16	-25746	21952	-9770	-148	-130	-121	-65	-78	-57	-108	40	-155	18	29	-77	-21	-55	80	-27	-3
0.286667	-4797	-4361	2355	-32735	-21226	-15374	-4251	-8512	3374	-15963	-6317	-11562	5168	-16667	-9089	-20176	293	-7881	7764	-32264	2048	-23998	21603	-23908	3998	-25861	19538	-16915	-1029	-25777	21864	-9522	-154	-130	-121	-67	-65	-58	-107	42	-151	16	29	-75	-21	-56	79	-29	-1
0.287500	-5744	-5222	2439	-32758	-21080	-15808	-4565	-9210	3124	-16274	-6563	-11833	6426	-17001	-9322	-19394	1648	-6311	7774	-32483	1872	-24318	21411	-24339	4104	-26159	19170	-17094	-1008	-25819	21780	-9315	-149	-127	-122	-67	-65	-59	-108	40	-154	2	29	-77	-21	-56	79	-33	-3
0.288333	-6502	-6069	2549	-32744	-20943	-16222	-4798	-9861	2977	-16548	-6804	-12173	7777	-17324	-9557	-18608	573	-5022	8283	-32610	1518	-24600	21162	-24743	3337	-26424	18818	-17284	-386	-25855	21687	-9141	-154	-131	-122	-66	-65	-60	-108	39	-156	13	30	-76	-23	-57	77	-33	-4
0.289167	-7327	-6911	2695	-32762	-20627	-16607	-4992	-10471	2918	-16787	-7041	-12581	8992	-17644	-9780	-17822	440	-4046	9279	-32680	1125	-24836	20890	-25127	2472	-26649	18480	-17493	-537	-25896	21587	-8997	-151	-130	-125	-69	-66	-51	-111	35	-156	16	29	-77	-26	-59	78	-33	-5
0.290000	-7799	-7726	2896	-32747	-20173	-16952	-5144	-11035	2774	-16991	-7259	-13039	10182	-17952	-9986	-17058	435	-3412	10715	-32686	824	-25015	20562	-25480	1269	-26828	18168	-17689	-184	-25936	21461	-8877	-153	-129	-125	-69	-61	-62	-111	37	-155	13	35	-70	-22	-59	75	-40	-4
0.290833	-8401	-8521	3160	-32763	-19799	-17257	-5247	-11559	2791	-17155	-7449	-13583	11477	-18237	-10190	-16318	-1106	-3128	12557	-32707	489	-25128	20200	-25811	957	-26957	17879	-17904	-24	-25964	21311	-8775	-158	-125	-119	-66	-66	-59	-108	39	-150	19	34	-77	-25	-57	79	-30	1
0.291667	-9187	-9280	3491	-32746	-19538	-17515	-5314	-12043	2944	-17279	-7619	-14075	12593	-18503	-10328	-15614	390	-3181	14702	-32695	301	-25165	19796	-26108	-138	-27029	17609	-18124	586	-25992	21119	-8688	-147	-127	-119	-66	-60	-61	-105	40	-154	17	35	-72	-22	-61	78	-30	1
0.292500	-9301	-9998	3888	-32752	-19324	-17728	-5355	-12492	2962	-17373	-7759	-14632	13499	-18739	-10453	-14958	-768	-3554	17059	-32699	32	-25125	19364	-26368	-1590	-27039	17360	-18342	756	-26003	20892	-8615	-148	-127	-138	-68	-63	-63	-103	41	-149	28	35	-75	-21	-57	81	-26	1
0.293333	-8687	-10670	4350	-32717	-19146	-17892	-5377	-12914	2711	-17445	-7877	-15207	13890	-18954	-10547	-14358	-1619	-4210	19520	-32697	-26	-25003	18913	-26590	-1437	-26994	17121	-18568	452	-26002	20622	-8552	-150	-128	-119	-64	-62	-59	-91	38	-150	21	36	-78	-24	-57	82	-28	1
0.294167	-8130	-11285	4860	-32741	-18905	-18014	-5380	-13319	2527	-17488	-7970	-15781	13952	-19132	-10607	-13824	1664	-5082	21976	-32693	197	-24800	18439	-26775	-3916	-26880	16896	-18786	3035	-25984	20310	-8495	-146	-126	-119	-66	-62	-57	-132	40	-150	22	35	-73	-17	-56	82	-28	1
0.295000	-8314	-11830	5413	-32753	-18893	-18091	-5377	-13705	2575	-17510	-8050	-16342	13905	-19283	-10639	-13344	-2663	-6123	24319	-32695	-52	-24520	17954	-26911	-4126	-26720	16667	-19002	3232	-25948	19948	-8447	-145	-129	-122	-66	-59	-58	-103	39	-152	18	32	-77	-17	-57	86	-28	2
0.295833	-8081	-12316	5992	-32734	-18932	-18132	-5366	-14094	2734	-17515	-8113	-16866	13504	-19403	-10661	-12960	-1052	-7270	26458	-32639	227	-24151	17474	-27001	-4077	-26497	16444	-19205	3330	-25891	19549	-8421	-147	-129	-120	-68	-62	-56	-103	40	-153	34	33	-74	-19	-57	85	-31	0
0.296667	-7887	-12724	6586	-32753	-18833	-18131	-5362	-14477	2917	-17514	-8172	-17389	12819	-19497	-10632	-12636	-2646	-8446	28280	-32478	465	-23728	17000	-27047	-3657	-26221	16209	-19398	4012	-25842	19110	-8379	-148	-125	-118	-63	-58	-58	-102	39	-151	18	34	-75	-14	-55	84	-31	2
0.297500	-7816	-13049	7166	-32736	-18829	-18113	-5337	-14869	3122	-17499	-8233	-17858	12155	-19569	-10610	-12388	-3555	-9584	29713	-32241	587	-23243	16546	-27047	-2955	-25905	15961	-19580	4114	-25703	18641	-8365	-147	-128	-121	-67	-60	-57	-107	34	-131	18	33	-72	-17	-59	81	-31	-1
0.298333	-7080	-13290	7720	-32766	-18934	-18072	-5382	-15281	2943	-17487	-8309	-18288	10786	-19624	-10585	-12217	-3295	-10614	30714	-31965	923	-22715	16111	-27003	-2711	-25550	15693	-19743	4321	-25569	18157	-8367	-150	-128	-121	-67	-62	-60	-105	38	-154	19	28	-74	-21	-55	78	-30	1
0.299167	-6230	-13446	8232	-32744	-18866	-18014	-5412	-15711	2961	-17473	-8418	-18670	9260	-19660	-10569	-12115	-2562	-11480	31253	-31673	1387	-22145	15713	-26912	-3689	-25150	15409	-19885	6076	-25407	17663	-8392	-148	-126	-120	-66	-59	-60	-103	43	-149	20	34	-76	-21	-57	81	-31	1
0.300000	-6891	-13509	8675	-32761	-18811	-17944	-5461	-16167	3405	-17458	-8520	-19003	8058	-19680	-10566	-12070	-6519	-12136	31318	-31381	1472	-21552	15334	-26788	-986	-24743	15110	-20001	5561	-25222	17170	-8436	-151	-127	-119	-66	-64	-60	-104	36	-149	19	32	-78	-21	-59	82	-31	0
0.300833	-6728	-13498	9048	-32745	-18619	-17878	-5538	-16661	3533	-17453	-8669	-19287	6541	-19703	-10596	-12102	-6386	-12547	30905	-31105	1682	-20948	15013	-26633	2693	-24323	14787	-20096	4628	-25011	16690	-8517	-152	-128	-126	-68	-65	-85	-110	38	-155	13	27	-80	-25	-62	77	-32	-3
0.301667	-6327	-13399	9331	-32761	-18343	-17809	-5644	-17183	3684	-17458	-8858	-19524	4982	-19720	-10655	-12179	-7396	-12678	30051	-30854	1978	-20348	14731	-26444	4330	-23893	14455	-20159	4964	-24779	16235	-8623	-150	-130	-120	-70	-66	-61	-107	37	-154	17	32	-79	-24	-61	78	-31	-1
0.302500	-6320	-13226	9524	-32750	-18096	-17756	-5785	-17745	3832	-17473	-9080	-19722	3405	-19747	-10758	-12316	-9009	-12519	28792	-30638	2213	-19760	14496	-26246	5297	-23474	14114	-20193	4628	-24538	15815	-8782	-150	-129	-121	-68	-84	-60	-108	38	-152	19	29	-81	-22	-61	77	-33	-3
0.303333	-6126	-12981	9615	-32753	-17822	-17716	-5963	-18337	3859	-17500	-9346	-19882	1873	-19777	-10908	-12481	-9571	-12071	27193	-30477	2499	-19197	14311	-26029	5699	-23068	13767	-20201	4107	-24283	15443	-8931	-148	-129	-124	-68	-65	-63	-107	29	-153	18	29	-98	-19	-60	81	-29	2
0.304167	-6033	-12672	9603	-32748	-17500	-17695	-6190	-18972	4033	-17550	-9658	-20021	471	-19837	-11108	-12682	-11755	-11345	25327	-30367	2657	-18688	14184	-25804	6524	-22683	13424	-20184	3194	-24034	15122	-9133	-148	-127	-121	-68	-61	-55	-107	39	-153	19	34	-77	-23	-58	81	-29	-3
0.305000	-6376	-12309	9483	-32741	-17118	-17702	-6467	-19639	4317	-17607	-10014	-20132	-744	-19907	-11362	-12894	-11729	-10362	23266	-30319	2889	-18222	14083	-25580	6741	-22330	13097	-20138	2466	-23791	14857	-9361	-147	-127	-122	-68	-63	-58	-109	41	-149	19	32	-75	-24	-61	80	-27	-1
0.305833	-6146	-11907	9260	-32744	-16700	-17740	-6801	-20330	4281	-17692	-10415	-20253	-1835	-20002	-11669	-13137	-12374	-9154	21079	-30328	2954	-17821	14043	-25362	5611	-22028	12784	-20061	1720	-23564	14658	-9611	-151	-128	-121	-60	-61	-99	-109	40	-149	19	34	-77	-22	-59	80	-27	0
0.306667	-5144	-11448	8935	-32736	-16308	-17813	-7193	-21050	3842	-17793	-10850	-20336	-2947	-20126	-12028	-13378	-15094	-7757	18858	-30404	2675	-17491	14045	-25160	6074	-21774	12504	-19984	-429	-23367	14521	-9885	-153	-133	-125	-69	-63	-60	-110	37	-156	9	33	-77	-25	-62	80	-32	-6
0.307500	-3662	-10992	8521	-32759	-15893	-17917	-7644	-21787	3293	-17926	-11325	-20438	-4193	-20275	-12440	-13614	-11670	-6213	16693	-30533	2967	-17235	14095	-24969	3898	-21568	12258	-19885	287	-23198	14448	-10173	-148	-130	-121	-67	-62	-60	-107	37	-154	16	32	-76	-23	-59	82	-32	-1
0.308333	-3083	-10472	8028	-32741	-15472	-18051	-8146	-22529	2998	-18065	-11827	-20560	-5177	-20461	-12888	-13824	-15429	-4570	14639	-30712	3047	-17061	14187	-24777	2863	-21414	12056	-19761	-90	-23066	14437	-10465	-154	-130	-121	-65	-62	-58	-109	53	-151	17	34	-74	-21	-60	81	-34	-3
0.309167	-2171	-9967	7461	-32760	-15326	-18227	-8710	-23282	2618	-18236	-12353	-20703	-6257	-20669	-13375	-14036	-14947	-2877	12753	-30933	2885	-16970	14314	-24653	2816	-21322	11897	-19636	-1353	-22979	14484	-10757	-151	-131	-122	-67	-64	-58	-111	35	-159	15	33	-77	-23	-58	88	-30	0
0.310000	-1168	-9461	6823	-32745	-15143	-18432	-9328	-24029	2163	-18430	-12896	-20871	-7222	-20904	-13890	-14211	-15527	-1182	11082	-31182	2779	-16966	14476	-24520	2245	-21288	11798	-19509	-1703	-22937	14579	-11030	-149	-129	-121	-68	-55	-57	-108	41	-153	18	34	-74	-22	-62	82	-31	-1
0.310833	-239	-8943	6123	-32759	-14834	-18669	-9991	-24762	1661	-18637	-13448	-21074	-7825	-21159	-14428	-14358	-16224	485	9646	-31456	2763	-17042	14665	-24410	1528	-21313	11751	-19381	-2096	-22938	14721	-11314	-146	-126	-117	-64	-60	-56	-109	42	-149	19	36	-72	-19	-57	86	-26	1
0.311667	1333	-8478	5368	-32743	-14610	-18942	-10689	-25470	921	-18874	-14001	-21317	-8737	-21437	-14983	-14473	-15927	2086	8469	-31742	2611	-17205	14886	-24331	932	-21394	11758	-19259	-2665	-22991	14902	-11573	-147	-126	-122	-63	-63	-53	-105	42	-155	20	36	-73	-21	-57	82	-25	0
0.312500	3419	-8022	4568	-32757	-14383	-19240	-11410	-26158	167	-19131	-14541	-21606	-9675	-21725	-15540	-14551	-13688	3577	7562	-32032	2669	-17440	15117	-24266	-1202	-21527	11826	-19141	-1763	-23080	15106	-11806	-147	-127	-118	-63	-65	-56	-107	43	-152	20	35	-74	-18	-53	85	-26	-6
0.313333	3747	-7599	3739	-32747	-14048	-19560	-12147	-26809	-40	-19403	-15072	-21933	-9924	-22028	-16100	-14596	-15630	4944	6909	-32297	2607	-17738	15365	-24226	-1548	-21709	11949	-19046	-1779	-23212	15329	-12017	-146	-117	-119	-62	-60	-51	-104	37	-151	22	34	-84	-25	-58	86	-26	1
0.314167	4419	-7209	2860	-32742	-13794	-19903	-12885	-27425	-336	-19699	-15582	-22310	-10328	-22334	-16650	-14607	-14771	6169	6475	-32530	2369	-18103	15615	-24204	-370	-21932	12124	-18960	-2576	-23375	15557	-12203	-149	-130	-122	-67	-65	-55	-105	43	-158	17	33	-74	-13	-57	82	-27	-1
0.315000	5571	-6859	1957	-32751	-13433	-20263	-13613	-28000	-631	-20014	-16064	-22731	-10575	-22640	-17189	-14582	-12985	7246	6263	-32637	2282	-18522	15867	-24198	-318	-22191	12341	-18894	-1839	-23561	15789	-12363	-151	-150	-124	-67	-68	-59	-111	39	-155	17	15	-77	-25	-60	80	-30	-3
0.315833	6201	-6557	1024	-32735	-12895	-20633	-14310	-28528	-840	-20347	-16498	-23190	-10549	-22939	-17701	-14530	-12613	8155	6221	-32663	2165	-18977	16116	-24196	-222	-22469	12602	-18836	-1526	-23758	16019	-12491	-146	-130	-127	-69	-64	-58	-108	41	-153	15	30	-75	-25	-59	84	-27	0
0.316667	6795	-6287	70	-32751	-12255	-21011	-14956	-29001	-1059	-20681	-16891	-23688	-10411	-23228	-18187	-14448	-10460	8913	6307	-32696	2010	-19459	16353	-24220	-298	-22768	12894	-18801	-1295	-23963	16232	-12591	-150	-128	-118	-65	-65	-59	-108	40	-153	15	32	-93	-24	-58	82	-27	0
0.317500	7365	-6073	-903	-32734	-11513	-21391	-15542	-29424	-1158	-21030	-17234	-24216	-10041	-23507	-18647	-14351	-9817	9499	6522	-32686	1815	-19950	16567	-24246	198	-23073	13205	-18784	-1153	-24149	16429	-12668	-150	-129	-119	-68	-61	-57	-108	38	-150	19	32	-73	-21	-56	84	-29	-1
0.318333	7400	-5899	-1890	-32753	-10661	-21770	-16051	-29804	-996	-21395	-17524	-24776	-9474	-23770	-19071	-14235	-7586	9927	6789	-32706	1617	-20456	16748	-24277	692	-23380	13526	-18782	-931	-24361	16599	-12715	-148	-127	-124	-68	-58	-58	-105	42	-155	18	32	-51	-17	-57	86	-26	0
0.319167	7513	-5773	-2889	-32730	-9635	-22143	-16474	-30129	-1045	-21768	-17755	-25355	-8864	-24018	-19453	-14116	-3862	10198	7087	-32691	1494	-20946	16901	-24317	-742	-23677	13849	-18794	-12	-24540	16747	-12746	-146	-125	-119	-63	-62	-60	-107	42	-150	19	35	-74	-17	-57	81	-27	1
0.320000	8018	-5691	-3892	-32698	-8522	-22515	-16802	-30412	-1341	-22152	-17931	-25948	-8311	-24244	-19794	-13993	-4329	10317	7384	-32707	1045	-21416	17012	-24366	-342	-23960	14156	-18824	-771	-24691	16864	-12758	-152	-126	-120	-69	-63	-58	-109	38	-152	20	35	-76	-22	-58	81	-28	0
0.320833	8920	-5649	-4906	-32564	-7252	-22866	-17029	-30652	-1709	-22542	-18047	-26548	-8163	-24457	-20098	-13886	1820	10293	7659	-32690	890	-21850	17077	-24419	-1439	-24218	14440	-18866	499	-24815	16949	-12754	-149	-128	-126	-69	-65	-55	-110	36	-153	15	25	-79	-24	-60	77	-30	-4
0.321667	8690	-5638	-5923	-32419	-5808	-23210	-17147	-30855	-1743	-22932	-18103	-27128	-7687	-24648	-20356	-13787	2585	10140	7896	-32706	820	-22244	17107	-24471	-3041	-24446	14700	-18910	1632	-24909	17010	-12737	-150	-129	-121	-69	-62	-61	-110	39	-155	16	29	-77	-22	-58	82	-33	-4
0.322500	8472	-5649	-6923	-32212	-4455	-23524	-17155	-31017	-1813	-23325	-18107	-27701	-7280	-24828	-20570	-13709	4266	9860	8081	-32694	711	-22579	17091	-24533	-2592	-24634	14923	-18967	1035	-24970	17064	-12707	-152	-128	-122	-62	-64	-61	-107	36	-150	17	29	-80	-24	-60	80	-31	1
0.323333	8381	-5696	-7902	-31986	-3035	-23817	-17067	-31153	-1805	-23707	-18059	-28251	-6869	-24997	-20734	-13665	7216	9467	8199	-32640	706	-22858	17036	-24597	-2515	-24780	15104	-19029	1504	-24994	17043	-12680	-93	-131	-126	-72	-66	-62	-111	18	-154	12	28	-79	-25	-64	78	-33	-6
0.324167	8222	-5750	-8857	-31715	-1472	-24086	-16896	-31262	-1751	-24085	-17964	-28761	-6395	-25155	-20863	-13647	8453	8968	8258	-32479	706	-23067	16947	-24661	-2074	-24880	15241	-19096	1396	-24983	17035	-12641	-151	-130	-122	-68	-65	-62	-108	40	-156	16	29	-79	-24	-60	80	-29	-11
0.325000	7917	-5805	-9771	-31415	247	-24312	-16630	-31340	-1789	-24439	-17826	-29231	-6108	-25304	-20942	-13666	10102	8371	8252	-32268	550	-23207	16833	-24729	-1752	-24929	15335	-19165	770	-24937	16993	-12602	-150	-129	-124	-69	-62	-58	-109	42	-153	18	28	-78	-23	-59	81	-30	-3
0.325833	8477	-5855	-10644	-31079	1694	-24512	-16301	-31409	-2169	-24779	-17658	-29648	-6087	-25449	-20974	-13728	13627	7682	8188	-32036	786	-23275	16700	-24799	-3239	-24932	15378	-19237	1545	-24860	16945	-12563	-154	-126	-121	-67	-65	-59	-108	38	-152	15	29	-76	-21	-58	84	-32	-3
0.326667	7433	-5898	-11462	-30709	3185	-24681	-15922	-31457	-1952	-25087	-17464	-30008	-5332	-25588	-20966	-13840	12855	6909	8072	-31783	921	-23274	16560	-24869	-3694	-24880	15381	-19312	1707	-24760	16878	-12525	-153	-136	-121	-68	-64	-58	-110	37	-156	17	32	-77	-24	-58	81	-29	-3
0.327500	6196	-5914	-12207	-30316	4616	-24780	-15512	-31501	-1643	-25359	-17254	-30305	-4535	-25731	-20921	-13997	12541	6069	7913	-31530	873	-23207	16423	-24939	-1847	-24784	15342	-19391	-4	-24632	16808	-12484	-151	-125	-121	-67	-64	-58	-108	37	-154	16	32	-76	-18	-59	81	-33	0
0.328333	5824	-5903	-12881	-29898	5944	-24850	-15083	-31528	-1543	-25589	-17033	-30545	-3760	-25874	-20837	-14205	14061	5167	7722	-31274	1101	-23078	16304	-25007	-1659	-24638	15271	-19470	-488	-24483	16743	-12449	-150	-132	-133	-68	-60	-58	-108	39	-152	16	29	-78	-22	-59	81	-32	-3
0.329167	5075	-5871	-13469	-29458	7176	-24882	-14658	-31550	-1308	-25782	-16814	-30716	-2673	-26016	-20716	-14455	12977	4223	7509	-31025	1231	-22902	16201	-25076	-1793	-24452	15172	-19550	-1210	-24322	16667	-12410	-148	-127	-120	-67	-62	-61	-111	33	-153	16	30	-81	-25	-60	79	-33	0
0.330000	4311	-5817	-13960	-29004	8219	-24865	-14236	-31564	-1154	-25921	-16595	-30825	-1594	-26153	-20573	-14755	13243	3242	7279	-30779	1481	-22678	16134	-25135	-2267	-24233	15062	-19629	-2140	-24150	16604	-12375	-148	-125	-121	-68	-63	-60	-107	41	-153	16	32	-74	-21	-60	80	-30	2
0.330833	3556	-5622	-14356	-28533	9180	-24815	-13846	-31567	-1204	-26014	-16388	-30865	-501	-26277	-20401	-15064	12001	2234	7037	-30540	1659	-22415	16109	-25191	-2803	-23991	14940	-19704	-3006	-23970	16546	-12341	-148	-125	-122	-66	-63	-58	-109	37	-150	19	33	-77	-18	-64	84	-28	1
0.331667	2457	-5431	-14652	-28062	9924	-24731	-13488	-31570	-1005	-26062	-16199	-30851	880	-26407	-20220	-15481	11193	1209	6791	-30310	1666	-22138	16119	-25245	-2387	-23742	14811	-19781	-4125	-23799	16493	-12305	-149	-128	-120	-84	-64	-61	-109	39	-152	17	30	-76	-25	-60	79	-32	-4
0.332500	1504	-5189	-14845	-27593	10506	-24625	-13181	-31549	-830	-26057	-16034	-30773	2359	-26523	-20017	-15906	12972	184	6548	-30090	1782	-21848	16170	-25287	-3366	-23482	14694	-19847	-4406	-23622	16456	-12272	-145	-127	-120	-67	-65	-60	-108	41	-150	21	32	-75	-22	-59	86	-28	2
0.333333	1147	-4887	-14927	-27122	10906	-24476	-12910	-31504	-1007	-26006	-15880	-30647	3806	-26624	-19807	-16358	10079	-825	6309	-29871	1489	-21559	16279	-25323	-3194	-23231	14584	-19910	-5789	-23455	16448	-12232	-147	-127	-119	-68	-52	-59	-108	38	-149	21	32	-78	-24	-58	85	-28	3
0.334167	1442	-4539	-14907	-26667	11046	-24351	-12695	-31469	-1446	-25914	-15759	-30474	4735	-26708	-19597	-16841	12180	-1804	6071	-29672	1343	-21286	16419	-25352	-3440	-22991	14494	-19966	-5838	-23307	16413	-12194	-150	-128	-124	-69	-63	-65	-108	38	-152	20	34	-75	-22	-57	80	-30	0
0.335000	1094	-4145	-14787	-26222	11179	-24201	-12522	-31401	-1548	-25789	-15662	-30264	5643	-26774	-19397	-17345	11804	-2744	5835	-29441	1295	-21038	16596	-25377	-5186	-22778	14415	-20007	-4478	-23172	16405	-12153	-149	-118	-121	-67	-63	-59	-105	41	-153	16	32	-79	-24	-57	82	-27	-3
0.335833	905	-3713	-14576	-25793	11070	-24056	-12389	-31300	-1685	-25636	-15580	-30020	6426	-26814	-19201	-17860	9549	-3645	5609	-29224	854	-20820	16798	-25390	-4350	-22599	14379	-20034	-5440	-23051	16411	-12104	-149	-130	-121	-67	-59	-58	-105	40	-154	21	33	-75	-22	-55	86	-28	-4
0.336667	879	-3240	-14272	-25389	10837	-23923	-12286	-31175	-1829	-25466	-15517	-29750	7178	-26830	-19025	-18378	10401	-4487	5376	-28989	434	-20645	17020	-25394	-4237	-22462	14354	-20046	-5395	-22959	16415	-12055	-148	-130	-121	-65	-58	-56	-105	40	-152	20	32	-73	-19	-56	81	-29	0
0.337500	740	-2751	-13893	-25004	10533	-23811	-12212	-31014	-1957	-25282	-15470	-29458	7820	-26819	-18861	-18899	8495	-5272	5150	-28731	-116	-20518	17246	-25393	-3670	-22366	14350	-20043	-5453	-22889	16427	-12000	-152	-128	-121	-64	-60	-55	-103	41	-152	21	35	-72	-18	-51	84	-28	-5
0.338333	494	-2249	-13447	-24641	10211	-23720	-12150	-30827	-2038	-25099	-15430	-29149	8348	-26778	-18715	-19403	7926	-5988	4927	-28455	-737	-20442	17467	-25385	-3097	-22322	14367	-20024	-6000	-22818	16435	-11938	-147	-124	-119	-63	-61	-55	-111	57	-151	21	34	-74	-18	-52	85	-28	0
0.339167	1213	-1748	-12942	-24307	9756	-23658	-12087	-30591	-2447	-24917	-15396	-28834	8424	-26713	-18591	-19892	9139	-6636	4704	-28142	-1131	-20421	17670	-25367	-3853	-22328	14392	-19989	-5383	-22802	16439	-11881	-148	-128	-119	-64	-60	-59	-104	41	-146	21	33	-74	-21	-56	84	-29	-1
0.340000	776	-1267	-12402	-23994	9269	-23630	-12019	-30328	-2396	-24758	-15364	-28514	8915	-26616	-18488	-20347	7738	-7215	4480	-27797	-1661	-20457	17843	-25350	-4507	-22386	14415	-19938	-4287	-22798	16434	-11819	-149	-131	-122	-69	-66	-61	-110	34	-155	16	30	-77	-26	-59	81	-32	-5
0.340833	-310	-815	-11823	-23704	8527	-23635	-11935	-30027	-2211	-24619	-15326	-28191	9442	-26505	-18402	-20765	4948	-7735	4262	-27397	-2537	-20543	17983	-25325	-2109	-22487	14461	-19869	-5374	-22811	16415	-11756	-151	-130	-124	-70	-68	-62	-110	35	-154	16	18	-82	-27	-61	77	-34	-5
0.341667	-651	-392	-11217	-23431	7847	-23669	-11819	-29673	-2214	-24530	-15276	-27864	9789	-26364	-18325	-21146	5722	-8189	4052	-26946	-3160	-20676	18077	-25296	-705	-22629	14489	-19784	-5521	-22832	16388	-11685	-151	-131	-120	-69	-66	-63	-109	34	-152	11	29	-80	-24	-61	77	-30	-1
0.342500	-1492	-19	-10594	-23177	7144	-23731	-11672	-29318	-2244	-24417	-15209	-27537	10295	-26206	-18263	-21474	3541	-8577	3853	-26437	-3900	-20852	18126	-25263	179	-22808	14504	-19685	-5112	-22867	16339	-11619	-149	-132	-121	-69	-60	-62	-109	40	-152	16	34	-77	-23	-59	74	-32	-1
0.343333	-2304	291	-9969	-22945	6238	-23822	-11486	-28877	-2203	-24367	-15133	-27207	10808	-26029	-18205	-21743	2603	-8911	3667	-25873	-4590	-21065	18118	-25226	1080	-23013	14501	-19579	-4966	-22911	16289	-11550	-152	-117	-126	-74	-63	-62	-114	39	-154	16	29	-80	-22	-59	78	-29	-4
0.344167	-3054	530	-9350	-22726	5477	-23937	-11274	-28428	-1940	-24345	-15034	-26879	11294	-25854	-18153	-21952	1223	-9192	3504	-25242	-5153	-21309	18079	-25187	1638	-23242	14474	-19456	-4483	-22962	16199	-11482	-151	-128	-122	-67	-62	-63	-107	39	-155	17	34	-76	-23	-63	80	-27	7
0.345000	-4273	700	-8743	-22521	4731	-24069	-11021	-27948	-1447	-24356	-14923	-26548	11832	-25670	-18105	-22097	-952	-9426	3357	-24554	-5829	-21577	17941	-25148	3133	-23478	14418	-19326	-4170	-23004	16102	-11423	-149	-130	-125	-69	-63	-60	-109	38	-147	19	30	-75	-21	-60	79	-27	-1
0.345833	-5266	787	-8153	-22329	3816	-24211	-10736	-27434	-889	-24398	-14788	-26217	12261	-25497	-18046	-22173	85	-9616	3239	-23797	-6265	-21865	17785	-25105	3031	-23709	14332	-19190	-3197	-23045	15995	-11363	-149	-129	-121	-66	-66	-55	-107	41	-153	13	32	-77	-25	-56	79	-28	-5
0.346667	-5420	793	-7584	-22155	2958	-24366	-10426	-26884	-564	-24461	-14641	-25881	12737	-25328	-17976	-22181	-2526	-9774	3150	-22989	-6601	-22160	17582	-25060	2607	-23933	14212	-19057	-2757	-23073	15868	-11309	-149	-130	-124	-73	-66	-59	-111	51	-150	17	30	-79	-24	-58	81	-28	-5
0.347500	-4938	718	-7044	-21993	2070	-24519	-10102	-26359	-625	-24551	-14494	-25540	12739	-25176	-17906	-22129	-2294	-9911	3096	-22130	-6864	-22457	17344	-25017	2885	-24161	14052	-18919	-1945	-23087	15734	-11265	-149	-133	-122	-69	-63	-60	-108	40	-154	15	26	-80	-25	-60	80	-28	-1
0.348333	-4483	559	-6529	-21843	1205	-24668	-9765	-25797	-463	-24654	-14337	-25191	12710	-25051	-17817	-22012	-408	-9993	3082	-21231	-6715	-22752	17081	-24970	753	-24332	13871	-18784	1086	-23085	15589	-11230	-153	-135	-128	-73	-64	-62	-90	37	-158	12	27	-81	-24	-61	76	-34	-8
0.349167	-4155	329	-6043	-21704	498	-24813	-9434	-25226	-277	-24764	-14178	-24827	12696	-24933	-17713	-21834	-3660	-10053	3112	-20301	-6876	-23034	16801	-24920	1273	-24485	13661	-18649	1735	-23057	15449	-11201	-148	-132	-124	-69	-63	-60	-110	35	-150	11	27	-79	-25	-59	87	-31	-3
0.350000	-3403	35	-5588	-21576	-165	-24935	-9113	-24640	-81	-24873	-14019	-24452	12660	-24843	-17588	-21601	-1666	-10084	3188	-19351	-6800	-23299	16515	-24875	1265	-24605	13434	-18518	2918	-23004	15323	-11180	-151	-132	-121	-69	-62	-59	-110	38	-151	16	30	-76	-23	-58	77	-29	-4
0.350833	-2198	-318	-5147	-21463	-894	-25047	-8812	-24049	25	-24973	-13869	-24063	12581	-24778	-17443	-21314	-2809	-10084	3312	-18389	-6481	-23542	16229	-24804	1188	-24688	13195	-18392	4351	-22930	15169	-11162	-149	-129	-119	-66	-59	-58	-108	38	-151	16	33	-77	-23	-56	77	-31	0
0.351667	-1005	-729	-4741	-21361	-1580	-25140	-8539	-23455	88	-25067	-13723	-23662	12585	-24745	-17289	-20987	-2746	-10055	3487	-17441	-6148	-23756	15952	-24740	1033	-24732	12944	-18274	5040	-22836	15032	-11160	-148	-127	-120	-67	-53	-57	-104	41	-150	15	33	-76	-17	-59	80	-30	-1
0.352500	1261	-1183	-4356	-21280	-2367	-25218	-8308	-22862	-233	-25149	-13619	-23244	12254	-24732	-17121	-20621	-1211	-9994	3714	-16521	-5626	-23944	15686	-24674	-12	-24739	12694	-18167	6186	-22717	14924	-11169	-148	-127	-118	-67	-62	-59	-107	38	-150	18	34	-76	-21	-53	85	-27	1
0.353333	3394	-1674	-3990	-21216	-3052	-25270	-8118	-22264	-270	-25212	-13536	-22791	12369	-24745	-16938	-20225	-584	-9895	3994	-15642	-4836	-24099	15444	-24604	-1919	-24715	12456	-18068	8266	-22585	14813	-11189	-146	-127	-122	-68	-28	-55	-107	43	-151	18	33	-75	-23	-56	81	-30	1
0.354167	4200	-2185	-3651	-21166	-3767	-25311	-7981	-21665	-36	-25253	-13455	-22356	12853	-24776	-16740	-19813	-3435	-9761	4323	-14822	-4501	-24223	15217	-24530	-606	-24656	12235	-17978	7761	-22438	14718	-11213	-147	-126	-120	-67	-64	-59	-108	41	-151	18	34	-79	-21	-56	84	-43	0
0.355000	5659	-2720	-3330	-21138	-4519	-25331	-7885	-21077	-150	-25274	-13395	-21896	13034	-24838	-16540	-19387	-3196	-9585	4703	-14084	-3874	-24308	15018	-24447	670	-24568	12037	-17904	7276	-22282	14631	-11248	-148	-127	-129	-59	-61	-58	-104	43	-153	17	32	-75	-19	-57	80	-30	-3
0.355833	6529	-3239	-3023	-21123	-5102	-25340	-7845	-20488	-252	-25272	-13360	-21416	13126	-24909	-16335	-18939	-5845	-9366	5136	-13433	-2985	-24365	14838	-24371	1259	-24457	11868	-17832	7234	-22119	14555	-11288	-149	-127	-121	-65	-63	-59	-105	42	-151	17	41	-74	-21	-52	81	-28	0
0.356667	7244	-3762	-2733	-21121	-5703	-25329	-7842	-19906	-247	-25248	-13345	-20932	13271	-24988	-16129	-18512	-2433	-9107	5614	-12895	-2340	-24384	14683	-24266	1630	-24330	11723	-17775	6342	-21963	14483	-11340	-149	-127	-124	-69	-67	-57	-104	44	-152	16	33	-82	-27	-60	79	-30	-1
0.357500	9241	-4278	-2460	-21138	-6219	-25313	-7888	-19343	-310	-25203	-13342	-20432	13578	-25081	-15923	-18076	242	-8796	6114	-12482	-1685	-24371	14544	-24162	1594	-24181	11604	-17722	5442	-21802	14416	-11380	-147	-129	-119	-69	-64	-57	-108	44	-151	19	25	-75	-21	-57	79	-27	2
0.358333	10692	-4762	-2215	-21161	-6681	-25282	-7951	-18785	-252	-25139	-13344	-19928	14099	-25173	-15717	-17642	-2198	-8448	6704	-12199	-929	-24328	14423	-24053	2562	-24027	11546	-17682	4155	-21654	14345	-11427	-150	-118	-119	-64	-59	-57	-109	42	-152	21	34	-75	-21	-56	82	-27	-4
0.359167	11272	-5222	-1951	-21191	-7144	-25249	-8049	-18241	-102	-25067	-13347	-19416	14476	-25260	-15520	-17221	799	-8061	7304	-12069	-112	-24258	14310	-23928	2433	-23864	11504	-17653	3077	-21521	14270	-11471	-147	-125	-120	-67	-72	-59	-105	42	-151	15	34	-74	-21	-55	85	-28	-7
0.360000	12494	-5647	-1740	-21228	-7414	-25214	-8171	-17714	-228	-24986	-13349	-18911	14510	-25354	-15338	-16808	-1668	-7641	7931	-12085	315	-24169	14200	-23800	1474	-23703	11476	-17631	1360	-21426	14186	-11510	-146	-129	-116	-64	-63	-57	-107	41	-152	21	34	-77	-24	-56	82	-29	-1
0.360833	13412	-6040	-1515	-21274	-7820	-25178	-8275	-17213	-703	-24900	-13336	-18415	13988	-25440	-15163	-16409	-4932	-7190	8583	-12267	481	-24056	14089	-23660	2386	-23539	11469	-17613	-1008	-21306	14083	-11545	-152	-132	-121	-67	-64	-56	-107	40	-153	19	33	-70	-18	-56	79	-31	-5
0.361667	13605	-6385	-1317	-21312	-8326	-25140	-8382	-16738	-1175	-24815	-13303	-17931	13466	-25512	-15000	-16015	-2210	-6707	9256	-12594	1182	-23926	13972	-23506	349	-23379	11475	-17606	-591	-21219	13962	-11565	-145	-129	-100	-68	-61	-57	-105	40	-155	19	38	-77	-21	-55	79	-26	0
0.362500	13125	-6689	-1144	-21352	-8590	-25102	-8471	-16293	-1533	-24729	-13248	-17446	13198	-25572	-14846	-15638	-7360	-6213	9933	-13097	1500	-23779	13846	-23340	181	-23217	11481	-17592	-2196	-21154	13820	-11576	-150	-128	-120	-67	-62	-59	-105	42	-151	24	30	-75	-22	-58	81	-30	-4
0.363333	12814	-6941	-988	-21373	-8720	-25067	-8536	-15885	-1903	-24645	-13167	-16980	12606	-25618	-14705	-15266	-5862	-5712	10607	-13679	1757	-23621	13704	-23158	351	-23061	11487	-17584	-3772	-21103	13657	-11575	-147	-130	-118	-66	-61	-59	-105	41	-153	18	34	-73	-22	-58	80	-30	0
0.364167	12586	-7147	-854	-21388	-8720	-25029	-8573	-15509	-2290	-24566	-13050	-16534	11630	-25645	-14575	-14898	-7021	-5234	11266	-14409	1910	-23452	13546	-22962	252	-22906	11479	-17568	-4701	-21060	13470	-11559	-147	-130	-119	-67	-63	-55	-80	45	-154	18	34	-75	-21	-58	80	-27	0
0.365000	12544	-7307	-736	-21397	-8551	-24993	-8571	-15181	-2582	-24500	-12906	-16114	10732	-25653	-14450	-14541	-7213	-4737	11903	-15234	1942	-23273	13363	-22756	182	-22751	11453	-17554	-6010	-21030	13263	-11535	-150	-130	-119	-69	-64	-62	-110	37	-153	17	30	-76	-22	-58	78	-32	-3
0.365833	13677	-7414	-637	-21394	-8332	-24950	-8524	-14894	-3326	-24430	-12725	-15718	9245	-25638	-14331	-14187	-6208	-4262	12509	-16135	1927	-23078	13162	-22534	-92	-22593	11405	-17527	-6953	-20998	13034	-11492	-149	-133	-119	-67	-62	-60	-104	41	-154	18	35	-77	-24	-60	81	-28	1
0.366667	15305	-7471	-549	-21375	-7981	-24903	-8429	-14659	-3971	-24360	-12519	-15343	7749	-25596	-14208	-13836	-4493	-3855	13071	-17081	2172	-22884	12938	-22298	-2285	-22433	11327	-17490	-6135	-20961	12796	-11438	-147	-129	-108	-72	-64	-62	-107	40	-151	18	34	-77	-23	-59	82	-31	-4
0.367500	15758	-7485	-481	-21348	-7497	-24855	-8292	-14462	-4037	-24290	-12282	-15008	6707	-25529	-14090	-13477	-7337	-3481	13579	-18046	2016	-22672	12689	-22053	-2426	-22266	11216	-17441	-6929	-20919	12537	-11376	-147	-130	-121	-69	-63	-64	-108	36	-153	15	32	-81	-24	-53	79	-32	0
0.368333	15940	-7462	-423	-21317	-7069	-24794	-8108	-14321	-4314	-24211	-12020	-14687	5158	-25432	-13965	-13120	-6196	-3156	14025	-19003	1681	-22456	12419	-21797	-1733	-22087	11071	-17373	-8074	-20851	12275	-11305	-148	-135	-120	-73	-82	-58	-108	40	-153	16	27	-79	-23	-60	79	-33	-3
0.369167	13823	-7386	-371	-21274	-6578	-24723	-7888	-14223	-4501	-24125	-11742	-14399	3375	-25299	-13830	-12762	-6131	-2893	14401	-19908	1458	-22229	12126	-21524	-2092	-21901	10894	-17288	-7792	-20767	12012	-11224	-149	-131	-120	-69	-64	-61	-111	40	-154	15	29	-79	-24	-58	78	-32	-3
0.370000	9709	-7280	-324	-21228	-6081	-24636	-7642	-14172	-4561	-24021	-11448	-14134	1338	-25156	-13688	-12405	-6561	-2697	14693	-20746	1183	-21987	11815	-21246	-2479	-21696	10692	-17179	-7718	-20654	11756	-11141	-146	-127	-124	-69	-66	-61	-105	41	-149	17	32	-75	-22	-59	82	-29	0
0.370833	4746	-7138	-279	-21175	-5539	-24522	-7345	-14165	-4613	-23908	-11149	-13896	-869	-24963	-13539	-12045	-5717	-2567	14907	-21486	1008	-21732	11489	-20959	-3414	-21478	10461	-17048	-7430	-20506	11509	-11056	-148	-126	-119	-65	-61	-57	-107	40	-153	17	30	-75	-18	-53	82	-31	4
0.371667	-1048	-6970	-239	-21126	-4797	-24390	-7043	-14192	-4422	-23767	-10844	-13682	-2892	-24752	-13359	-11679	-6808	-2512	15031	-22102	939	-21470	11152	-20659	-3514	-21246	10211	-16899	-7178	-20334	11272	-10976	-152	-128	-118	-66	-61	-55	-105	47	-155	18	34	-73	-21	-55	84	-29	-7
0.372500	-6505	-6780	-196	-21079	-3954	-24238	-6732	-14258	-3913	-23610	-10554	-13492	-4858	-24505	-13177	-11328	-5345	-2526	15061	-22574	928	-21203	10805	-20362	-3338	-21002	9954	-16729	-6606	-20126	11055	-10903	-149	-127	-120	-68	-62	-56	-108	39	-153	18	29	-75	-23	-55	82	-30	0
0.373333	-10045	-6575	-166	-21038	-3077	-24056	-6418	-14354	-3334	-23428	-10272	-13324	-7153	-24229	-12979	-10983	-4139	-2614	14997	-22892	728	-20926	10453	-20058	-4490	-20745	9667	-16541	-5781	-19886	10852	-10841	-150	-129	-121	-75	-62	-60	-112	38	-152	16	30	-75	-22	-59	78	-34	-5
0.374167	-11433	-6353	-105	-21006	-2442	-23849	-6122	-14476	-2963	-23221	-10002	-13177	-10066	-23930	-12767	-10643	-5277	-2763	14849	-23036	432	-20649	10102	-19751	-3676	-20468	9387	-16336	-6244	-19614	10684	-10783	-148	-128	-122	-69	-61	-59	-108	40	-152	27	35	-74	-22	-57	82	-30	1
0.375000	-10897	-6129	-51	-20974	-1818	-23607	-5832	-14609	-2606	-22990	-9747	-13049	-13345	-23605	-12540	-10318	477	-2973	14618	-23008	744	-20363	9760	-19442	-4853	-20183	9114	-16114	-4026	-19323	10537	-10741	-147	-128	-119	-67	-63	-58	-108	40	-151	17	33	-77	-23	-58	81	-30	2
0.375833	-10018	-5899	5	-20958	-824	-23330	-5575	-14754	-1798	-22737	-9517	-12938	-16323	-23241	-12302	-10011	-1218	-3250	14305	-22809	803	-20075	9427	-19139	-5070	-19888	8853	-15883	-2853	-18985	10418	-10714	-146	-125	-117	-69	-68	-59	-110	40	-148	17	33	-75	-17	-56	81	-30	0
0.376667	-8352	-5667	74	-20948	293	-23017	-5349	-14908	-1058	-22460	-9306	-12849	-19401	-22883	-12063	-9725	1647	-3527	13919	-22441	999	-19789	9105	-18835	-4053	-19589	8606	-15644	-2851	-18633	10319	-10702	-172	-126	-122	-70	-60	-56	-101	42	-151	17	30	-77	-17	-58	81	-28	0
0.377500	-6728	-5441	147	-20951	1415	-22683	-5163	-15064	-283	-22163	-9118	-12772	-22285	-22492	-11814	-9463	3299	-3851	13471	-21922	1313	-19510	8800	-18542	-3400	-19284	8382	-15393	-2020	-18264	10241	-10708	-147	-127	-120	-66	-63	-56	-102	45	-151	17	37	-75	-17	-56	86	-29	0
0.378333	-5666	-5219	236	-20955	2717	-22316	-5021	-15215	596	-21848	-8947	-12716	-24878	-22091	-11567	-9227	4476	-4190	12976	-21268	1467	-19244	8515	-18254	-2697	-18977	8181	-15144	-1682	-17878	10187	-10730	-148	-126	-117	-65	-63	-57	-104	44	-152	19	34	-77	-21	-55	84	-27	-5
0.379167	-4780	-5014	330	-20966	4180	-21922	-4922	-15361	1091	-21507	-8801	-12676	-27615	-21682	-11322	-9023	6639	-4527	12441	-20507	1532	-18989	8251	-17976	-1773	-18673	8010	-14903	-1681	-17479	10147	-10772	-147	-128	-119	-65	-52	-55	-104	46	-149	17	36	-74	-30	-56	85	-26	0
0.380000	-3477	-4816	445	-20979	5672	-21499	-4869	-15505	1506	-21154	-8669	-12657	-30154	-21265	-11082	-8853	10378	-4853	11880	-19647	1832	-18742	8003	-17711	-2398	-18373	7863	-14666	-170	-17077	10122	-10830	-146	-127	-118	-65	-60	-58	-105	43	-152	17	30	-79	-21	-60	84	-23	-1
0.380833	-4154	-4637	564	-21007	7515	-21062	-4864	-15636	2437	-20783	-8549	-12657	-32011	-20849	-10857	-8716	8753	-5157	11291	-18722	1837	-18518	7785	-17460	-1282	-18078	7741	-14444	-243	-16672	10087	-10908	-151	-132	-124	-68	-63	-60	-109	45	-165	17	30	-79	-25	-61	81	-34	0
0.381667	-5781	-4460	706	-21023	9471	-20605	-4889	-15753	2982	-20405	-8447	-12671	-32767	-20428	-10639	-8611	9508	-5419	10711	-17758	1949	-18304	7590	-17221	1331	-17795	7646	-14236	-1628	-16265	10065	-10987	-151	-131	-122	-68	-63	-63	-113	38	-193	10	27	-78	-24	-63	77	-34	-5
0.382500	-7963	-4299	860	-21057	11403	-20138	-4954	-15856	3280	-20003	-8349	-12706	-32767	-20008	-10436	-8533	10329	-5634	10132	-16786	2044	-18102	7426	-16995	2512	-17514	7574	-14037	-1441	-15859	10042	-11096	-152	-129	-121	-66	-61	-61	-108	40	-149	17	33	-75	-24	-62	79	-32	-4
0.383333	-10753	-4145	1031	-21078	13380	-19651	-5040	-15939	3532	-19587	-8254	-12754	-32767	-19586	-10237	-8486	8765	-5787	9572	-15832	1762	-17917	7285	-16788	3750	-17242	7512	-13865	-1764	-15453	10012	-11203	-149	-131	-126	-66	-63	-62	-110	41	-156	15	30	-76	-25	-60	81	-32	-1
0.384167	-14101	-3999	1219	-21105	15288	-19167	-5143	-16009	3707	-19156	-8160	-12820	-32767	-19165	-10054	-8479	8532	-5880	9033	-14919	1664	-17732	7165	-16594	4726	-16970	7463	-13715	-2295	-15048	9964	-11314	-148	-128	-121	-69	-62	-60	-107	37	-154	18	33	-77	-22	-60	80	-33	-3
0.385000	-18576	-3859	1423	-21127	17069	-18679	-5258	-16060	3781	-18708	-8070	-12895	-32767	-18746	-9880	-8471	6190	-5898	8525	-14066	1471	-17550	7067	-16423	5890	-16705	7423	-13585	-2634	-14644	9901	-11430	-148	-154	-121	-67	-62	-61	-108	40	-152	19	34	-76	-21	-59	82	-30	1
0.385833	-23878	-3722	1639	-21151	18903	-18184	-5369	-16095	3776	-18249	-7975	-12974	-32452	-18329	-9716	-8488	4980	-5843	8064	-13292	1369	-17361	6993	-16263	7499	-16436	7378	-13485	-2865	-14256	9816	-11545	-147	-126	-120	-65	-63	-58	-129	43	-150	21	32	-78	-23	-60	81	-31	1
0.386667	-28624	-3588	1864	-21181	20663	-17693	-5473	-16115	3471	-17765	-7884	-13076	-31201	-17905	-9555	-8524	4798	-5712	7607	-12624	1346	-17166	6932	-16123	7200	-16165	7324	-13416	-2567	-13860	9702	-11657	-148	-126	-125	-70	-59	-59	-108	40	-150	20	34	-75	-21	-59	80	-30	0
0.387500	-32383	-3455	2103	-21206	22118	-17205	-5558	-16112	2872	-17286	-7792	-13180	-29836	-17478	-9361	-8562	312	-5508	7203	-12063	957	-16953	6892	-16004	7763	-15893	7264	-13365	-3655	-13464	9558	-11763	-148	-128	-124	-69	-63	-59	-110	41	-155	18	29	-77	-23	-60	80	-28	-1
0.388333	-32716	-3328	2336	-21239	23214	-16723	-5619	-16093	2035	-16802	-7697	-13274	-28779	-17046	-9231	-8609	3041	-5231	6833	-11619	974	-16717	6859	-15891	6880	-15601	7186	-13340	-2251	-13072	9383	-11850	-168	-136	-126	-72	-62	-61	-108	41	-151	16	30	-75	-22	-60	79	-33	-4
0.389167	-32478	-3184	2575	-21270	24133	-16247	-5644	-16052	1372	-16256	-7596	-13373	-27201	-16604	-9059	-8656	-509	-4882	6503	-11295	976	-16447	6838	-15798	5740	-15295	7090	-13344	-730	-12680	9172	-11935	-151	-130	-122	-73	-64	-61	-108	39	-154	17	27	-79	-8	-59	79	-33	-8
0.390000	-32267	-3046	2798	-21301	24640	-15765	-5630	-15985	482	-15719	-7488	-13466	-25547	-16153	-8877	-8694	-2413	-4488	6199	-11092	813	-16143	6820	-15721	6324	-14962	6974	-13369	-874	-12289	8937	-11999	-155	-132	-125	-72	-66	-62	-112	35	-155	16	29	-78	-22	-60	77	-38	-6
0.390833	-31803	-2901	3027	-21334	24761	-15293	-5574	-15898	-491	-15164	-7380	-13548	-23814	-15691	-8671	-8725	-2949	-4018	5935	-10997	748	-15787	6812	-15650	5941	-14603	6840	-13410	357	-11895	8654	-12036	-147	-127	-122	-68	-60	-57	-97	39	-154	17	35	-75	-25	-56	81	-30	0
0.391667	-31386	-2749	3237	-21362	24611	-14814	-5470	-15777	-1548	-14593	-7264	-13621	-21959	-15213	-8451	-8751	-5264	-3503	5684	-11002	637	-15391	6802	-15593	5298	-14214	6687	-13473	1165	-11505	8340	-12052	-148	-127	-110	-67	-60	-58	-108	40	-149	19	32	-75	-22	-57	78	-31	0
0.392500	-31014	-2591	3421	-21390	24098	-14340	-5321	-15635	-2487	-14011	-7146	-13673	-20459	-14719	-8206	-8768	-6196	-2946	5455	-11105	493	-14946	6786	-15545	4607	-13794	6512	-13548	1620	-11116	7991	-12043	-149	-125	-116	-66	-61	-62	-109	39	-150	19	36	-73	-44	-59	80	-30	1
0.393333	-30609	-2440	3575	-21412	23190	-13857	-5128	-15459	-3576	-13414	-7022	-13726	-19273	-14217	-7937	-8781	-4867	-2352	5240	-11283	583	-14449	6764	-15505	2462	-13340	6323	-13639	3651	-10729	7609	-12005	-154	-128	-122	-67	-60	-57	-102	39	-148	18	32	-75	-19	-58	80	-28	1
0.394167	-30232	-2281	3703	-21437	22254	-13367	-4892	-15266	-4152	-12805	-6888	-13760	-17390	-13698	-7641	-8796	-7417	-1732	5037	-11518	486	-13903	6730	-15474	1108	-12847	6124	-13732	4998	-10350	7201	-11942	-144	-134	-120	-79	-60	-57	-104	41	-146	18	33	-68	-18	-52	81	-27	1
0.395000	-29848	-2125	3799	-21426	21114	-12859	-4616	-15036	-4545	-12186	-6747	-13782	-15797	-13172	-7320	-8795	-8760	-1093	4842	-11794	126	-13304	6673	-15454	2094	-12318	5918	-13836	4371	-9977	6765	-11851	-146	-129	-122	-67	-62	-58	-105	41	-150	17	33	-76	-23	-57	82	-19	-1
0.395833	-29497	-1973	3841	-21432	19688	-12343	-4306	-14778	-4862	-11558	-6593	-13787	-14273	-12637	-6974	-8803	-7528	-442	4649	-12099	27	-12663	6624	-15438	1938	-11758	5713	-13934	5079	-9609	6313	-11730	-148	-124	-119	-67	-60	-57	-105	43	-150	21	32	-74	-22	-53	74	-26	0
0.396667	-29137	-1818	3852	-21403	18010	-11811	-3974	-14490	-4917	-10926	-6435	-13782	-12511	-12088	-6608	-8815	-8944	219	4466	-12409	-129	-11985	6543	-15432	1696	-11170	5511	-14035	5635	-9255	5841	-11585	-148	-126	-115	-65	-60	-56	-104	40	-151	21	33	-74	-24	-55	80	-27	1
0.397500	-28772	-1671	3818	-21355	16275	-11260	-3620	-14165	-4646	-10290	-6248	-13763	-10814	-11533	-6218	-8836	-8148	869	4277	-12692	-559	-11277	6448	-15434	1117	-10554	5314	-14134	5666	-8906	5364	-11414	-147	-126	-118	-63	-62	-48	-105	43	-149	24	36	-75	-21	-57	91	-25	0
0.398333	-28404	-1527	3742	-21291	14620	-10691	-3253	-13817	-4189	-9645	-6050	-13734	-9259	-10979	-5815	-8867	-8501	1509	4091	-12996	-990	-10551	6323	-15449	587	-9922	5121	-14225	5578	-8572	4881	-11220	-151	-125	-121	-68	-65	-57	-104	39	-153	16	32	-76	-21	-56	82	-29	-5
0.399167	-26190	-1394	3619	-21202	12807	-10106	-2885	-13431	-3401	-8997	-5833	-13691	-7558	-10422	-5399	-8912	-8594	2125	3905	-13242	-1349	-9808	6183	-15468	847	-9266	4946	-14323	5245	-8244	4411	-11009	-148	-130	-116	-64	-61	-56	-108	44	-153	21	35	-72	-19	-55	86	-26	-3
0.400000	-12080	-1268	3456	-21081	11009	-9495	-2513	-13012	-2658	-8345	-5602	-13632	-5705	-9864	-4979	-8964	-5946	2709	3722	-13446	-1663	-9059	6009	-15508	-663	-8610	4790	-14413	5454	-7938	3953	-10782	-148	-122	-118	-66	-63	-57	-104	42	-151	20	33	-75	-23	-56	85	-26	0
0.400833	7044	-1158	3246	-20948	9350	-8865	-2156	-12565	-2185	-7692	-5350	-13560	-3829	-9318	-4564	-9035	-8203	3255	3531	-13606	-2312	-8318	5834	-15553	-771	-7957	4625	-14503	4380	-7637	3516	-10549	-152	-127	-119	-67	-67	-58	-109	40	-153	17	34	-78	-24	-55	79	-31	-3
0.401667	17552	-1054	3000	-20780	7612	-8221	-1813	-12087	-1877	-7051	-5078	-13472	-2403	-8765	-4149	-9118	-4908	3758	3352	-13709	-3041	-7592	5632	-15611	-985	-7308	4493	-14586	4599	-7338	3118	-10304	-149	-126	-134	-65	-61	-55	-109	41	-153	19	34	-76	-21	-53	82	-27	0
0.402500	28471	-965	2711	-20594	6086	-7557	-1494	-11580	-1098	-6411	-4802	-13366	-641	-8211	-3746	-9212	-3899	4207	3170	-13759	-3663	-6891	5426	-15680	-2964	-6677	4360	-14673	5938	-7052	2743	-10054	-144	-126	-117	-64	-63	-56	-86	46	-148	20	36	-76	-21	-55	85	-27	0
0.403333	32767	-892	2382	-20380	4638	-6904	-1207	-11044	-311	-5773	-4516	-13238	1232	-7670	-3355	-9324	-5120	4593	2989	-13758	-4546	-6227	5187	-15790	-2282	-6070	4244	-14760	4811	-6762	2419	-9817	-143	-128	-118	-61	-62	-57	-101	45	-150	23	36	-73	-19	-51	86	-26	-1
0.404167	32419	-833	2020	-20137	3056	-6216	-916	-10487	474	-5142	-4215	-13093	3272	-7124	-2988	-9447	-2453	4916	2816	-13707	-5296	-5596	4946	-15858	-2197	-5486	4135	-14852	4844	-6477	2148	-9591	-146	-124	-118	-62	-60	-52	-102	37	-153	16	37	-72	-22	-51	87	-29	2
0.405000	32767	-788	1615	-19871	1479	-5525	-744	-9899	1322	-4514	-3922	-12921	5527	-6576	-2646	-9581	-2668	5173	2639	-13615	-6050	-5011	4700	-15963	-1931	-4938	4033	-14942	5071	-6194	1931	-9348	-145	-124	-115	-63	-59	-52	-101	42	-150	23	38	-72	-18	-50	86	-26	-1
0.405833	32767	-755	1164	-19571	94	-4851	-577	-9294	2196	-3904	-3639	-12726	7778	-6028	-2334	-9729	-1547	5364	2459	-13482	-6991	-4470	4454	-16076	-1650	-4431	3931	-15037	4893	-5902	1763	-9140	-147	-125	-115	-62	-60	-50	-104	29	-147	20	37	-74	-22	-53	89	-26	2
0.406667	32712	-742	669	-19247	-1441	-4179	-458	-8663	2988	-3304	-3366	-12506	9429	-5475	-2058	-9888	1451	5480	2275	-13324	-7623	-3990	4212	-16190	-2559	-3965	3832	-15135	5645	-5599	1653	-8949	-148	-129	-126	-68	-63	-59	-105	41	-153	18	33	-77	-22	-55	84	-31	-1
0.407500	32767	-736	129	-18895	-2853	-3520	-386	-8026	4231	-2716	-3118	-12259	11542	-4906	-1814	-10058	1752	5530	2091	-13141	-7970	-3539	3980	-16306	-3610	-3538	3731	-15231	6811	-5280	1609	-8776	-147	-126	-120	-66	-60	-58	-102	41	-154	15	30	-75	-23	-55	84	-28	-4
0.408333	32767	-742	-451	-18484	-4132	-2873	-356	-7364	4955	-2137	-2893	-11978	13903	-4321	-1606	-10232	779	5521	1907	-12943	-8630	-3151	3765	-16418	-1694	-3150	3626	-15329	5563	-4947	1620	-8633	-148	-128	-122	-68	-64	-60	-103	41	-153	18	30	-76	-25	-57	84	-30	-7
0.409167	32767	-751	-1079	-18077	-5577	-2241	-378	-6688	5130	-1572	-2704	-11677	16008	-3722	-1430	-10421	3723	5449	1728	-12732	-8991	-2802	3565	-16524	-509	-2806	3529	-15423	5160	-4595	1684	-8520	-149	-130	-121	-66	-63	-60	-105	37	-152	20	34	-76	-22	-59	84	-28	-1
0.410000	32767	-763	-1751	-17613	-7073	-1632	-444	-6001	5252	-1021	-2558	-11341	17968	-3108	-1300	-10618	3913	5330	1517	-12513	-9262	-2494	3389	-16607	93	-2491	3428	-15507	5162	-4218	1798	-8406	-147	-129	-121	-67	-63	-59	-108	42	-153	20	34	-76	-23	-52	82	-28	-4
0.410833	32748	-768	-2467	-17113	-8538	-1045	-555	-5310	5171	-487	-2456	-10988	19666	-2477	-1202	-10833	5886	5170	1314	-12288	-9494	-2222	3238	-16691	442	-2213	3330	-15584	4583	-3825	1963	-8330	-150	-128	-117	-47	-45	-59	-103	44	-153	21	36	-70	-22	-55	87	-23	-3
0.411667	32452	-754	-3229	-16570	-9924	-509	-704	-4611	4865	33	-2409	-10616	21000	-1833	-1154	-11022	6862	4976	1114	-12058	-9539	-1975	3116	-16746	626	-1965	3232	-15651	4076	-3414	2158	-8276	-147	-125	-121	-64	-43	-57	-104	42	-150	22	33	-75	-23	-58	85	-27	-1
0.412500	32000	-722	-4026	-15994	-11225	45	-892	-3909	4504	532	-2413	-10227	22125	-1167	-1146	-11233	6700	4758	915	-11826	-9481	-1752	3016	-16779	1784	-1736	3127	-15701	3139	-2977	2386	-8247	-149	-125	-119	-64	-64	-55	-102	41	-150	21	34	-73	-21	-55	87	-27	0
0.413333	31626	-664	-4850	-15380	-12375	547	-1144	-3219	4063	1017	-2482	-9829	23120	-499	-1180	-11447	10010	4535	723	-11579	-9135	-1545	2955	-16788	1634	-1527	3029	-15733	2696	-2526	2630	-8240	-152	-126	-118	-64	-61	-57	-103	40	-151	20	36	-74	-27	-57	74	-29	0
0.414167	31207	-563	-5695	-14730	-13376	1019	-1378	-2530	3437	1483	-2605	-9402	24176	171	-1261	-11660	8971	4302	542	-11326	-8704	-1347	2913	-16765	1514	-1327	2938	-15742	1196	-2063	2886	-8243	-147	-128	-119	-68	-58	-59	-105	43	-152	36	33	-76	-21	-59	84	-29	0
0.415000	30380	-414	-6547	-14045	-14415	1464	-1662	-1851	2488	1924	-2786	-9021	24567	842	-1383	-11869	10406	4074	384	-11051	-8013	-1148	2897	-16718	2138	-1135	2851	-15731	-636	-1600	3145	-8266	-150	-126	-119	-68	-65	-62	-108	38	-155	17	29	-79	-25	-69	80	-30	-4
0.415833	26320	-212	-7407	-13318	-15184	1877	-1968	-1188	1807	2349	-3012	-8626	25009	1499	-1548	-12069	13099	3875	245	-10739	-6925	-948	2911	-16636	110	-944	2776	-15691	-651	-1124	3403	-8301	-149	-145	-121	-68	-65	-59	-104	38	-160	15	33	-79	-14	-57	79	-29	-3
0.416667	21088	52	-8277	-12550	-15738	2267	-2283	-547	1226	2755	-3285	-8245	25577	2138	-1757	-12256	9538	3698	144	-10425	-6038	-741	2940	-16536	941	-752	2706	-15628	-3429	-650	3642	-8343	-147	-127	-119	-69	-64	-57	-104	40	-155	16	33	-76	-21	-57	79	-28	6
0.417500	18130	373	-9060	-11743	-16271	2628	-2612	71	722	3138	-3603	-7894	26045	2753	-2011	-12432	11247	3551	75	-10062	-4832	-524	2986	-16398	1615	-550	2643	-15539	-5534	-178	3859	-8397	-148	-126	-122	-66	-64	-58	-100	42	-152	19	29	-75	-24	-57	81	-27	-4
0.418333	14644	757	-9832	-10890	-16665	2963	-2941	648	256	3498	-3960	-7567	26359	3330	-2305	-12585	9499	3439	47	-9663	-3596	-290	3041	-16243	2005	-341	2590	-15426	-7192	283	4047	-8453	-146	-126	-119	-64	-63	-57	-104	40	-154	20	34	-75	-21	-55	82	-25	-4
0.419167	10945	1194	-10552	-9988	-16773	3268	-3266	1183	-63	3830	-4341	-7279	26542	3857	-2642	-12716	8902	3361	69	-9231	-2340	-45	3103	-16068	2333	-125	2543	-15290	-9230	726	4200	-8512	-149	-113	-119	-62	-63	-57	-102	42	-134	20	35	-74	-19	-55	82	-29	-4
0.420000	8830	1671	-11199	-9031	-16780	3544	-3582	1662	-689	4137	-4745	-7045	25960	4333	-3013	-12824	9296	3318	130	-8761	-942	212	3159	-15883	2052	104	2495	-15134	-10636	1147	4309	-8577	-146	-126	-117	-65	-63	-59	-105	39	-153	20	35	-87	-23	-56	80	-29	-3
0.420833	6139	2191	-11774	-8007	-16565	3792	-3886	2076	-874	4413	-5163	-6866	25603	4737	-3424	-12905	8696	3295	245	-8254	665	481	3210	-15688	847	337	2441	-14974	-11007	1544	4369	-8648	-150	-129	-122	-65	-67	-60	-105	41	-152	41	36	-72	-25	-60	79	-29	-3
0.421667	2758	2738	-12253	-6914	-16121	4016	-4161	2423	-856	4662	-5577	-6738	25536	5087	-3860	-12950	4568	3343	401	-7713	1853	761	3257	-15489	2525	579	2389	-14795	-13424	1919	4385	-8713	-146	-126	-120	-68	-68	-58	-105	41	-154	18	32	-74	-26	-59	79	-28	-3
0.422500	815	3295	-12625	-5741	-15480	4207	-4410	2687	-962	4877	-5992	-6674	25146	5359	-4323	-12962	4807	3418	598	-7151	3051	1045	3276	-15291	4038	825	2320	-14616	-15426	2268	4350	-8782	-149	-128	-120	-69	-62	-61	-104	40	-163	18	30	-79	-26	-56	80	-29	-3
0.423333	-813	3837	-12884	-4467	-14555	4369	-4627	2863	-856	5059	-6398	-6666	24837	5563	-4812	-12944	2595	3477	830	-6574	4368	1328	3279	-15102	4627	1069	2240	-14430	-16473	2586	4265	-8851	-154	-132	-127	-69	-66	-62	-108	38	-162	13	39	-73	-23	-59	78	-31	-11
0.424167	-2340	4351	-13014	-3164	-13525	4495	-4811	2943	-734	5208	-6786	-6716	24552	5687	-5309	-12882	1055	3577	1088	-5987	5492	1606	3268	-14917	5263	1313	2145	-14245	-17438	2875	4133	-8914	-151	-126	-125	-66	-67	-59	-104	41	-154	15	30	-77	-25	-56	79	-29	-4
0.425000	-3726	4815	-13002	-1741	-12234	4589	-4952	2927	-508	5329	-7142	-6814	24304	5741	-5798	-12789	-21	3651	1353	-5407	6430	1877	3236	-14749	5355	1545	2028	-14062	-17652	3129	3952	-8969	-149	-129	-121	-66	-65	-60	-105	42	-152	18	32	-78	-22	-56	81	-30	-3
0.425833	-5484	5211	-12845	-241	-10659	4645	-5053	2798	-11	5406	-7475	-6963	24054	5723	-6290	-12653	-2766	3800	1622	-4845	7167	2125	3184	-14598	5795	1761	1885	-13891	-17927	3374	3725	-9029	-148	-126	-118	-65	-61	-59	-107	40	-158	12	33	-76	-26	-57	81	-28	-5
0.426667	-7407	5516	-12533	1345	-8882	4665	-5115	2564	458	5447	-7769	-7142	23637	5638	-6770	-12489	-2043	3910	1881	-4317	7879	2347	3115	-14462	5032	1956	1713	-13734	-17058	3583	3454	-9110	-147	-125	-122	-67	-63	-60	-107	38	-152	16	30	-76	-22	-56	93	-30	-1
0.427500	-8899	5712	-12060	2990	-6937	4643	-5133	2217	605	5455	-8031	-7350	23199	5490	-7230	-12287	-3687	4013	2105	-3836	8332	2540	3029	-14345	3346	2128	1516	-13589	-15833	3770	3150	-9127	-150	-125	-138	-72	-63	-61	-109	39	-151	17	33	-75	-23	-57	80	-28	0
0.428333	-9869	5791	-11423	4662	-4818	4587	-5113	1777	547	5420	-8257	-7572	22286	5289	-7661	-12049	-5344	4103	2290	-3411	8717	2677	2936	-14242	3174	2266	1283	-13458	-15111	3935	2818	-9162	-147	-128	-118	-64	-62	-64	-105	40	-153	16	34	-76	-25	-60	79	-30	-4
0.429167	-10677	5740	-10631	6374	-2596	4486	-5072	1221	676	5352	-8445	-7793	21171	5041	-8048	-11784	-1831	4178	2422	-3056	9395	2807	2832	-14154	339	2372	1028	-13342	-11423	4080	2457	-9189	-150	-128	-120	-69	-63	-63	-107	36	-152	15	34	-77	-25	-57	81	-29	-1
0.430000	-12292	5564	-9686	8049	-383	4348	-4972	575	852	5243	-8589	-8003	19883	4760	-8393	-11486	-5888	4235	2495	-2775	9497	2880	2728	-14075	-734	2441	752	-13238	-9235	4214	2086	-9204	-149	-122	-118	-68	-63	-60	-103	41	-151	16	33	-80	-25	-58	82	-27	0
0.430833	-13366	5261	-8588	9673	1939	4167	-4858	-148	896	5097	-8693	-8175	18122	4460	-8690	-11164	-4024	4273	2487	-2580	9634	2901	2628	-14007	-1921	2469	455	-13142	-6586	4327	1712	-9211	-147	-124	-119	-66	-63	-74	-104	42	-149	20	35	-76	-26	-55	85	-25	1
0.431667	-13848	4836	-7352	11156	4090	3951	-4719	-942	900	4910	-8756	-8333	16057	4129	-8926	-10808	-4896	4290	2403	-2468	9680	2872	2533	-13943	-3363	2450	139	-13056	-3184	4411	1335	-9208	-153	-127	-120	-66	-64	-60	-108	40	-154	13	30	-78	-23	-57	82	-30	-1
0.432500	-14365	4326	-6007	12508	6075	3693	-4566	-1786	891	4687	-8774	-8430	13768	3793	-9108	-10434	-5154	4288	2241	-2449	9458	2786	2446	-13865	-4659	2395	-168	-12970	-65	4478	977	-9192	-152	-128	-121	-69	-61	-58	-81	41	-154	20	35	-63	-19	-53	86	-31	0
0.433333	-14361	3735	-4555	13607	8020	3403	-4396	-2669	470	4418	-8747	-8474	10753	3458	-9228	-10033	-4265	4271	2010	-2519	9209	2652	2372	-13787	-5920	2292	-483	-12884	3350	4518	645	-9171	-145	-126	-122	-67	-61	-61	-104	43	-153	19	33	-77	-25	-57	86	-27	-1
0.434167	-14433	3099	-3044	14419	9880	3081	-4219	-3576	266	4114	-8668	-8460	8055	3132	-9290	-9610	-2794	4244	1683	-2673	9020	2464	2310	-13686	-8726	2149	-783	-12798	8033	4522	350	-9142	-150	-129	-122	-78	-64	-62	-107	45	-152	17	35	-77	-24	-57	81	-30	-4
0.435000	-15874	2440	-1481	14891	11665	2721	-4040	-4494	520	3760	-8548	-8380	5893	2816	-9292	-9163	-6315	4205	1301	-2907	8083	2230	2265	-13565	-9077	1982	-1065	-12699	10605	4494	102	-9108	-148	-127	-121	-65	-60	-59	-109	40	-156	13	34	-78	-22	-45	81	-29	0
0.435833	-16209	1781	101	14978	13277	2317	-3854	-5398	557	3375	-8378	-8241	3411	2517	-9238	-8694	-5243	4159	849	-3210	7237	1950	2242	-13409	-8674	1752	-1317	-12587	12618	4428	-96	-9068	-148	-125	-118	-65	-64	-60	-104	42	-153	19	35	-75	-23	-57	81	-31	-4
0.436667	-16134	1152	1657	14648	14732	1919	-3670	-6276	785	2946	-8162	-8041	910	2242	-9129	-8223	-5452	4114	351	-3567	6378	1632	2231	-13224	-9273	1500	-1526	-12461	15373	4319	-228	-9025	-143	-126	-118	-65	-62	-60	-107	39	-153	20	37	-76	-19	-56	85	-28	0
0.437500	-16263	581	3152	13887	16018	1483	-3486	-7129	1088	2475	-7902	-7793	-1782	1982	-8971	-7729	-6214	4060	-184	-3973	5313	1278	2244	-13000	-9463	1218	-1695	-12315	17223	4151	-290	-8992	-155	-122	-116	-67	-59	-58	-104	44	-148	24	35	-75	-24	-58	82	-29	1
0.438333	-16107	77	4545	12701	17121	1023	-3304	-7896	1350	1967	-7579	-7499	-4870	1747	-8761	-7229	-5407	4012	-745	-4405	4444	888	2269	-12735	-9822	903	-1808	-12141	18996	3932	-277	-8962	-148	-125	-117	-65	-63	-58	-103	42	-153	22	37	-70	-22	-55	84	-28	0
0.439167	-16114	-335	5803	11099	18122	547	-3122	-8619	1876	1416	-7197	-7177	-8208	1526	-8519	-6725	-6807	3966	-1315	-4855	3381	478	2319	-12422	-9123	549	-1868	-11954	20086	3652	-187	-8940	-145	-125	-125	-64	-62	-55	-124	44	-151	20	36	-76	-22	-53	85	-28	1
0.440000	-16408	-659	6893	9142	18884	53	-2934	-9280	2604	831	-6795	-6832	-11519	1320	-8255	-6225	-5643	3917	-1894	-5320	2331	41	2389	-12065	-8384	190	-1858	-11746	20780	3313	-26	-8937	-153	-129	-121	-68	-64	-60	-105	38	-154	18	30	-82	-23	-60	78	-34	-4
0.440833	-15920	-885	7783	6836	19434	-461	-2745	-9870	3123	216	-6334	-6489	-14907	1114	-7929	-5733	-4936	3869	-2461	-5752	1344	-417	2476	-11661	-8783	-201	-1784	-11521	21337	2913	213	-8947	-149	-116	-121	-69	-64	-69	-107	40	-153	17	32	-79	-24	-60	78	-31	-5
0.441667	-14687	-1044	8452	4279	19852	-975	-2538	-10373	3595	-414	-5816	-6149	-18596	930	-7590	-5247	-6921	3825	-3007	-6168	108	-877	2594	-11207	-6796	-612	-1635	-11273	20085	2447	527	-8973	-150	-129	-121	-69	-62	-60	-103	39	-151	20	33	-78	-23	-53	81	-29	0
0.442500	-12833	-1073	8880	1548	20052	-1495	-2315	-10810	4160	-1067	-5259	-5834	-22459	734	-7223	-4778	-2252	3776	-3519	-6541	-669	-1349	2733	-10720	-7411	-1041	-1420	-11010	21276	1918	902	-9017	-146	-127	-120	-68	-61	-81	-109	49	-153	16	34	-78	-21	-58	81	-28	0
0.443333	-11447	-1059	9048	-1270	20463	-2019	-2075	-11164	4941	-1729	-4650	-5551	-25952	528	-6835	-4335	-5388	3721	-3999	-6873	-1558	-1825	2893	-10177	-7101	-1494	-1127	-10736	21083	1331	1336	-9077	-152	-130	-122	-68	-64	-58	-105	41	-152	19	35	-75	-22	-59	82	-32	-3
0.444167	-9463	-997	8949	-4073	20453	-2541	-1816	-11449	5699	-2395	-4009	-5312	-29123	309	-6425	-3919	-4157	3657	-4432	-7147	-2415	-2298	3076	-9619	-5139	-1962	-773	-10452	19311	689	1814	-9151	-148	-104	-120	-67	-63	-58	-103	42	-153	19	36	-76	-21	-57	76	-28	1
0.445000	-7294	-908	8593	-6784	19600	-3061	-1519	-11669	6383	-3054	-3335	-5130	-31801	92	-5995	-3543	-3973	3577	-4807	-7363	-3107	-2772	3285	-9009	-3554	-2446	-353	-10158	18320	2	2320	-9245	-149	-124	-120	-67	-77	-57	-100	41	-146	22	37	-77	-22	-52	85	-29	-1
0.445833	-4994	-816	7940	-9344	19438	-3571	-1200	-11828	6985	-3691	-2636	-4998	-32767	-186	-5545	-3203	-4203	3483	-5132	-7514	-3712	-3243	3514	-8385	-2217	-2951	121	-9861	16973	-728	2848	-9343	-147	-137	-119	-68	-63	-55	-105	40	-151	19	35	-75	-21	-56	84	-28	0
0.446667	-1961	-736	7136	-11655	19725	-4058	-851	-11925	7446	-4297	-1924	-4930	-32767	-472	-5078	-2910	-3455	3368	-5393	-7604	-4277	-3704	3761	-7739	-1067	-3470	653	-9564	14834	-1495	3379	-9450	-147	-125	-121	-68	-61	-55	-102	44	-150	20	36	-79	-22	-57	81	-30	0
0.447500	1486	-698	6090	-13657	19100	-4528	-505	-11972	7784	-4867	-1209	-4922	-32767	-793	-4580	-2664	-1054	3224	-5589	-7627	-4345	-4158	4023	-7091	-1520	-4003	1232	-9256	14047	-2290	3902	-9558	-165	-128	-119	-68	-61	-110	-107	39	-155	16	35	-77	-21	-55	82	-31	-5
0.448333	3159	-712	4876	-15299	18003	-4971	-67	-11971	8307	-5382	-476	-4981	-32767	-1142	-4066	-2468	-3677	3058	-5717	-7588	-4518	-4596	4295	-6439	12	-4549	1849	-8952	11370	-3108	4397	-9659	-154	-129	-122	-70	-65	-59	-105	40	-154	15	38	-78	-28	-60	79	-29	-6
0.449167	5392	-789	3529	-16556	16547	-5383	357	-11929	8413	-5843	245	-5092	-32767	-1513	-3528	-2316	-3004	2869	-5774	-7494	-4734	-5022	4576	-5782	2860	-5102	2503	-8636	7198	-3928	4856	-9742	-149	-122	-122	-68	-67	-59	-105	40	-156	16	32	-77	-25	-56	79	-31	2
0.450000	7884	-935	2103	-17406	14827	-5753	814	-11838	8085	-6215	952	-5248	-32752	-1905	-2963	-2206	-1731	2654	-5761	-7348	-4724	-5432	4862	-5130	3639	-5657	3182	-8320	4695	-4748	5264	-9806	-151	-128	-120	-66	-64	-58	-104	44	-142	15	33	-77	-25	-53	85	-27	-5
0.450833	9735	-1160	618	-17859	13303	-6080	1276	-11711	7492	-6517	1631	-5439	-32767	-2316	-2380	-2144	-2365	2414	-5681	-7156	-4642	-5830	5143	-4497	4059	-6207	3874	-7998	1720	-5559	5608	-9839	-148	-132	-119	-67	-63	-57	-102	46	-152	20	34	-74	-23	-56	87	-26	1
0.451667	11879	-1461	-867	-17930	12125	-6363	1751	-11544	6742	-6733	2267	-5661	-32754	-2754	-1774	-2126	-1388	2152	-5532	-6931	-4259	-6201	5411	-3893	4173	-6749	4563	-7669	-1193	-6355	5879	-9840	-149	-124	-118	-65	-60	-55	-100	47	-155	18	30	-73	-22	-55	87	-25	-4
0.452500	13648	-1833	-2312	-17662	11206	-6590	2214	-11340	5971	-6853	2859	-5900	-32509	-3163	-1153	-2142	-2390	1860	-5319	-6684	-3811	-6561	5656	-3314	4397	-7269	5257	-7336	-3741	-7130	6069	-9804	-150	-126	-121	-64	-68	-53	-102	45	-150	19	35	-72	-22	-52	87	-25	0
0.453333	14570	-2263	-3673	-17100	10579	-6765	2661	-11103	5157	-6879	3394	-6147	-32075	-3588	-520	-2189	-1457	1552	-5048	-6416	-3435	-6903	5874	-2770	4602	-7767	5915	-6993	-6161	-7871	6174	-9718	-150	-127	-162	-64	-60	-55	-102	44	-143	18	33	-75	-22	-52	86	-27	-3
0.454167	15536	-2743	-4918	-16315	10255	-6881	3085	-10823	4075	-6851	3867	-6385	-31693	-3994	121	-2266	852	1232	-4721	-6150	-2730	-7216	6062	-2261	2962	-8226	6553	-6638	-7871	-8566	6184	-9587	-153	-126	-119	-64	-60	-53	-102	43	-161	20	35	-73	-22	-55	84	-26	-6
0.455000	16501	-3249	-6022	-15347	9889	-6943	3479	-10513	2829	-6712	4266	-6606	-31297	-4378	767	-2360	-1722	897	-4349	-5877	-2021	-7513	6206	-1790	3137	-8642	7152	-6279	-10815	-9213	6109	-9401	-145	-141	-118	-65	-42	-56	-105	39	-154	19	35	-73	-16	-53	84	-28	0
0.455833	17369	-3768	-6968	-14277	9110	-6939	3827	-10160	1447	-6498	4589	-6802	-30911	-4730	1396	-2477	2541	551	-3933	-5613	-786	-7787	6307	-1360	1766	-9007	7722	-5908	-11372	-9809	5937	-9168	-150	-125	-119	-67	-65	-56	-105	43	-152	20	34	-72	-24	-60	80	-28	-1
0.456667	16791	-4284	-7739	-13172	8096	-6894	4123	-9770	413	-6210	4828	-6967	-30528	-5036	2014	-2573	678	199	-3486	-5366	204	-8042	6355	-978	37	-9316	8177	-5530	-11639	-10341	5683	-8874	-152	-127	-117	-65	-65	-63	-105	-10	-153	19	33	-76	-15	-59	80	-27	-5
0.457500	16010	-4781	-8315	-12081	6839	-6787	4374	-9341	-639	-5866	4985	-7095	-30148	-5297	2614	-2735	271	-144	-3013	-5134	972	-8260	6351	-636	247	-9553	8587	-5141	-13463	-10806	5346	-8529	-148	-126	-118	-64	-62	-57	-101	42	-153	21	35	-76	-19	-58	81	-26	0
0.458333	15138	-5230	-8694	-11063	5408	-6628	4574	-8869	-1713	-5459	5071	-7178	-29767	-5491	3187	-2875	1221	-481	-2526	-4932	1948	-8458	6296	-340	-107	-9738	8918	-4746	-13594	-11197	4931	-8135	-149	-133	-118	-69	-62	-56	-102	45	-151	22	33	-68	-18	-58	84	-25	1
0.459167	13870	-5626	-8885	-10148	4005	-6432	4724	-8360	-2686	-5017	5068	-7220	-29400	-5628	3720	-3021	246	-808	-2037	-4761	2754	-8624	6178	-85	-567	-9853	9152	-4342	-13484	-11528	4451	-7693	-147	-126	-115	-64	-63	-58	-102	43	-148	19	36	-73	-23	-57	82	-26	-1
0.460000	12129	-5955	-8896	-9374	2738	-6199	4828	-7814	-3577	-4547	4994	-7221	-29034	-5688	4204	-3173	380	-1120	-1548	-4596	3678	-8768	6003	124	-1270	-9905	9295	-3940	-13577	-11757	3909	-7208	-149	-127	-118	-66	-63	-57	-104	54	-153	19	34	-74	-22	-58	84	-28	-4
0.460833	11119	-6210	-8728	-8743	1588	-5943	4889	-7240	-4535	-4068	4860	-7195	-28685	-5702	4632	-3331	2825	-1407	-1076	-4471	4834	-8876	5775	293	-3256	-9896	9328	-3539	-12133	-11934	3318	-6702	-147	-126	-118	-65	-59	-57	-104	41	-152	19	33	-76	-24	-61	82	-26	0
0.461667	8415	-6374	-8403	-8276	679	-5667	4921	-6629	-4917	-3579	4671	-7130	-28333	-5612	5006	-3495	1207	-1672	-616	-4370	5458	-8973	5503	428	-4183	-9826	9262	-3139	-11079	-12022	2688	-6154	-149	-130	-120	-66	-65	-57	-113	43	-154	20	35	-74	-15	-58	79	-29	-3
0.462500	5228	-6457	-7947	-7954	-352	-5378	4933	-6001	-5046	-3104	4433	-7046	-27990	-5501	5321	-3676	557	-1911	-186	-4296	5825	-9029	5183	526	-2693	-9714	9084	-2742	-11641	-12035	2032	-5581	-150	-128	-120	-64	-63	-59	-105	42	-155	18	33	-74	-25	-59	80	-27	-3
0.463333	2769	-6452	-7350	-7767	-1798	-5097	4935	-5351	-4937	-2644	4161	-6943	-27647	-5306	5573	-3870	2432	-2119	207	-4247	6385	-9056	4827	601	-2527	-9561	8800	-2350	-10754	-11970	1342	-4993	-153	-127	-126	-65	-65	-77	-107	43	-155	19	46	-76	-23	-56	80	-30	-5
0.464167	-133	-6368	-6661	-7678	-3456	-4819	4939	-4677	-4593	-2208	3870	-6835	-27313	-5051	5766	-4081	1285	-2298	568	-4216	6419	-9055	4442	645	-2686	-9374	8415	-1968	-9938	-11829	650	-4393	-152	-127	-117	-65	-64	-60	-105	40	-154	15	34	-74	-23	-60	80	-30	-5
0.465000	-2853	-6194	-5895	-7672	-5345	-4557	4958	-3993	-4293	-1808	3570	-6726	-26977	-4752	5896	-4311	2290	-2446	880	-4209	6286	-9020	4034	674	-3047	-9167	7916	-1596	-9346	-11632	-33	-3799	-150	-129	-124	-80	-66	-62	-110	40	-152	17	28	-76	-21	-60	77	-33	-5
0.465833	-5289	-5956	-5064	-7683	-7477	-4321	4994	-3319	-3942	-1457	3277	-6625	-26652	-4410	5974	-4561	1808	-2566	1149	-4213	6188	-8956	3612	674	-3360	-8944	7336	-1234	-9022	-11363	-694	-3204	-151	-128	-117	-64	-66	-62	-109	38	-152	19	34	-74	-27	-59	77	-31	0
0.466667	-7653	-5643	-4187	-7691	-9687	-4113	5067	-2646	-3310	-1135	3000	-6534	-26340	-4042	5998	-4839	1396	-2658	1377	-4234	5961	-8860	3196	694	-2841	-8716	6672	-890	-9319	-11041	-1326	-2624	-148	-125	-120	-69	-65	-60	-105	39	-153	19	29	-78	-22	-60	79	-31	-3
0.467500	-9525	-5278	-3289	-7660	-11846	-3943	5170	-1993	-2901	-886	2749	-6464	-26015	-3650	5980	-5146	3447	-2725	1549	-4271	5731	-8737	2781	694	-4035	-8489	5934	-556	-8565	-10666	-1925	-2066	-148	-131	-121	-68	-65	-65	-108	37	-152	16	33	-75	-22	-61	78	-32	-13
0.468333	-10624	-4868	-2381	-7546	-13744	-3812	5322	-1367	-2869	-675	2539	-6413	-25708	-3255	5930	-5476	336	-2770	1679	-4315	5074	-8571	2388	696	-4182	-8268	5132	-234	-9453	-10247	-2454	-1532	-149	-133	-122	-78	-64	-62	-108	38	-154	15	33	-79	-24	-62	77	-31	-1
0.469167	-10529	-4421	-1481	-7335	-15627	-3722	5507	-775	-2785	-514	2362	-6384	-25397	-2864	5854	-5833	3059	-2798	1767	-4373	4474	-8378	2020	705	-4366	-8058	4282	72	-9051	-9787	-2933	-1035	-150	-129	-122	-69	-65	-62	-108	38	-153	17	30	-78	-23	-59	80	-34	-4
0.470000	-10775	-3950	-598	-6996	-17552	-3674	5736	-228	-2469	-403	2235	-6381	-25085	-2487	5761	-6208	3415	-2795	1816	-4435	4029	-8155	1683	722	-6311	-7855	3391	367	-6996	-9304	-3331	-578	-150	-125	-120	-67	-87	-62	-108	41	-152	18	32	-80	-24	-58	81	-32	0
0.470833	-10990	-3459	257	-6523	-19565	-3664	5997	281	-2391	-334	2162	-6394	-24788	-2125	5661	-6608	1352	-2788	1827	-4510	3404	-7894	1386	755	-5741	-7663	2510	652	-7844	-8795	-3652	-161	-147	-128	-120	-68	-60	-61	-105	42	-149	20	33	-76	-22	-57	79	-28	0
0.471667	-10754	-2958	1076	-5917	-21630	-3699	6286	727	-2386	-310	2130	-6426	-24493	-1802	5564	-7020	3613	-2767	1817	-4595	2901	-7611	1135	795	-5511	-7475	1615	922	-7026	-8278	-3884	216	-147	-126	-117	-63	-62	-57	-104	43	-152	18	32	-75	-22	-56	84	-29	0
0.472500	-10477	-2458	1845	-5189	-24009	-3762	6588	1112	-2564	-326	2152	-6470	-24211	-1511	5460	-7445	2754	-2738	1764	-4691	2336	-7296	932	833	-4949	-7287	744	1182	-6035	-7746	-4025	539	-146	-128	-129	-65	-65	-58	-102	42	-150	19	34	-79	-18	-55	90	-29	0
0.473333	-10409	-1974	2560	-4353	-26567	-3849	6897	1433	-3080	-375	2200	-6523	-23925	-1265	5379	-7875	3194	-2708	1693	-4798	1791	-6955	779	913	-4241	-7096	-108	1433	-5687	-7213	-4066	820	-148	-127	-122	-67	-62	-59	-108	38	-154	16	29	-82	-23	-59	82	-30	0
0.474167	-9472	-1502	3214	-3443	-29179	-3954	7199	1684	-4215	-453	2292	-6564	-23647	-1048	5313	-8302	5413	-2631	1614	-4913	1545	-6585	682	997	-4921	-6884	-903	1682	-3917	-6680	-4004	1046	-150	-127	-121	-67	-60	-55	-105	38	-134	18	33	-76	-19	-57	81	-31	-3
0.475000	-9882	-1046	3812	-2476	-31458	-4075	7495	1871	-4838	-551	2417	-6598	-23367	-872	5276	-8714	4944	-2602	1529	-5036	1290	-6190	635	1085	-5715	-6654	-1636	1928	-1651	-6150	-3836	1235	-147	-127	-119	-68	-64	-57	-107	39	-152	19	34	-77	-19	-53	82	-28	0
0.475833	-10984	-619	4341	-1493	-32726	-4192	7757	1984	-5354	-667	2560	-6617	-23087	-737	5259	-9109	3157	-2544	1437	-5169	865	-5770	645	1181	-3649	-6390	-2287	2171	-2355	-5632	-3577	1383	-149	-127	-120	-66	-64	-55	-108	37	-153	17	34	-78	-23	-57	90	-30	-1
0.476667	-11120	-213	4804	-540	-32731	-4303	7995	2026	-6130	-789	2711	-6607	-21823	-632	5264	-9485	5077	-2471	1347	-5311	896	-5339	704	1281	-2322	-6095	-2845	2400	-1479	-5126	-3218	1500	-149	-128	-117	-65	-64	-59	-111	39	-151	20	33	-76	-22	-55	81	-30	-3
0.477500	-11641	157	5213	344	-32731	-4397	8151	2005	-6753	-922	2868	-6576	-15266	-555	5300	-9835	4028	-2387	1266	-5452	856	-4891	812	1378	-887	-5757	-3303	2635	-87	-4629	-2766	1584	-146	-127	-120	-69	-61	-56	-103	41	-152	20	36	-79	-21	-56	72	-25	3
0.478333	-12016	507	5530	1127	-32714	-4467	8266	1917	-7531	-1044	3029	-6506	-6281	-491	5349	-10146	4549	-2294	1198	-5608	773	-4438	968	1471	505	-5372	-3650	2877	644	-4145	-2241	1647	-147	-125	-120	-68	-65	-55	-102	40	-148	22	35	-76	-24	-51	82	-26	1
0.479167	-12238	820	5798	1772	-32742	-4502	8315	1768	-8533	-1179	3181	-6419	-181	-436	5419	-10424	4363	-2186	1139	-5757	811	-3983	1162	1554	1503	-4940	-3900	3115	1791	-3682	-1645	1700	-145	-125	-119	-64	-64	-55	-102	46	-147	21	34	-87	-24	-51	87	-25	1
0.480000	-12758	1109	6000	2255	-32718	-4504	8300	1559	-9315	-1289	3330	-6298	6399	-383	5504	-10650	2927	-2060	1089	-5912	988	-3528	1391	1619	3213	-4466	-4003	3354	2577	-3226	-1003	1741	-146	-127	-120	-72	-64	-53	-101	42	-151	19	32	-79	-21	-53	81	-28	-3
0.480833	-12986	1371	6157	2550	-32311	-4460	8207	1305	-10133	-1392	3444	-6160	12987	-319	5596	-10838	4767	-1921	1056	-6063	1459	-3083	1655	1662	3354	-3954	-4007	3595	3891	-2792	-324	1784	-149	-130	-121	-68	-64	-56	-108	39	-154	15	30	-80	-26	-58	81	-29	-6
0.481667	-12376	1613	6263	2643	-31912	-4371	8049	1007	-11140	-1472	3553	-6001	19172	-221	5693	-10982	2592	-1763	1035	-6229	1871	-2652	1948	1687	4097	-3405	-3887	3835	4076	-2374	381	1838	-151	-134	-126	-78	-65	-58	-83	38	-155	13	28	-78	-24	-60	79	-33	-7
0.482500	-10979	1841	6328	2536	-31533	-4228	7822	671	-12280	-1533	3646	-5832	24944	-118	5797	-11072	3207	-1582	1036	-6345	2528	-2241	2265	1695	5678	-2829	-3648	4076	4722	-1964	1098	1915	-159	-128	-121	-69	-63	-57	-107	36	-155	16	28	-75	-21	-52	78	-32	-3
0.483333	-9839	2052	6364	2232	-31079	-4048	7534	305	-12947	-1564	3728	-5659	29951	33	5894	-11127	5119	-1384	1045	-6467	3599	-1858	2601	1658	4627	-2230	-3303	4315	8067	-1575	1796	1999	-148	-127	-121	-72	-64	-56	-108	39	-155	18	29	-75	-23	-60	79	-30	0
0.484167	-8854	2252	6372	1733	-29562	-3821	7204	-80	-13186	-1567	3788	-5502	32767	234	5988	-11139	1421	-1169	1064	-6574	4418	-1506	2933	1602	5977	-1627	-2859	4549	7864	-1200	2466	2145	-148	-125	-122	-66	-62	-59	-107	38	-158	18	27	-75	-18	-63	80	-30	0
0.485000	-7432	2441	6350	1068	-26337	-3544	6821	-479	-13087	-1539	3831	-5365	32722	461	6067	-11126	3634	-940	1094	-6661	5475	-1185	3313	1516	6716	-1026	-2324	4769	8662	-840	3089	2309	-145	-126	-122	-64	-63	-56	-105	44	-150	29	33	-76	-19	-58	78	-32	-1
0.485833	-6098	2629	6316	245	-23650	-3234	6405	-885	-12819	-1485	3859	-5258	32623	744	6137	-11093	2183	-696	1125	-6730	6374	-908	3682	1396	7358	-447	-1716	4975	9637	-496	3676	2521	-149	-125	-121	-68	-65	-59	-108	41	-149	17	32	-73	-25	-59	81	-31	0
0.486667	-4904	2800	6264	-696	-20972	-2887	5958	-1287	-12281	-1404	3866	-5199	32767	1073	6189	-11053	2003	-438	1161	-6777	7228	-669	4046	1243	7908	105	-1044	5159	9863	-173	4143	2773	-148	-127	-125	-68	-62	-56	-113	41	-149	4	29	-78	-23	-62	80	-32	2
0.487500	-2565	2972	6201	-1726	-18202	-2515	5505	-1679	-11832	-1296	3860	-5192	32674	1445	6228	-11017	3411	-189	1196	-6784	8089	-481	4407	1056	7461	615	-324	5324	10822	142	4556	3068	-147	-128	-124	-70	-66	-61	-109	40	-152	13	29	-78	-22	-64	79	-33	-1
0.488333	-1041	3132	6129	-2804	-15687	-2134	5049	-2051	-10887	-1163	3833	-5224	32725	1852	6243	-11002	3702	67	1238	-6786	8921	-331	4762	840	5711	1080	433	5458	12787	429	4867	3411	-150	-129	-122	-69	-58	-58	-105	39	-148	13	29	-76	-22	-63	81	-34	-1
0.489167	-992	3284	6046	-3908	-12970	-1738	4593	-2406	-9666	-1009	3785	-5363	32709	2283	6253	-11014	630	320	1267	-6760	9165	-229	5102	591	6554	1489	1219	5558	11599	699	5086	3795	-153	-130	-126	-72	-65	-62	-110	38	-155	13	28	-80	-24	-61	81	-32	-4
0.490000	138	3434	5952	-4998	-10120	-1342	4159	-2746	-8798	-839	3721	-5548	32704	2738	6235	-11056	2364	566	1300	-6696	9331	-168	5432	316	6831	1837	1993	5621	10909	946	5200	4213	-152	-133	-129	-70	-68	-63	-114	35	-156	10	26	-82	-26	-63	77	-34	-5
0.490833	903	3568	5845	-6054	-7199	-959	3748	-3027	-7899	-655	3624	-5787	32713	3197	6196	-11135	1549	804	1330	-6602	9360	-145	5744	19	5856	2128	2762	5652	11449	1191	5220	4675	-148	-130	-127	-72	-64	-58	-108	40	-149	17	32	-82	-22	-59	81	-29	0
0.491667	1471	3694	5735	-7038	-4394	-598	3375	-3285	-6902	-471	3501	-6084	32708	3646	6135	-11251	1258	1044	1353	-6475	8826	-156	6034	-305	4649	2349	3505	5637	11375	1408	5143	5163	-150	-129	-125	-68	-64	-60	-108	40	-152	16	28	-79	-21	-60	81	-31	-3
0.492500	1879	3795	5604	-7931	-1636	-277	3036	-3511	-5613	-301	3348	-6423	32718	4078	6048	-11398	1216	1225	1370	-6327	8055	-203	6294	-645	3432	2508	4214	5580	11431	1605	4978	5672	-148	-133	-125	-68	-63	-59	-107	39	-151	20	30	-76	-18	-62	79	-29	-5
0.493333	1761	3886	5463	-8713	1462	-9	2738	-3713	-3831	-129	3153	-6797	32706	4462	5921	-11570	-469	1402	1382	-6152	6981	-273	6527	-1000	3289	2608	4864	5475	11067	1782	4734	6195	-156	-134	-125	-66	-62	-58	-105	42	-156	12	33	-76	-21	-57	81	-27	-1
0.494167	1606	3948	5306	-9364	4760	197	2486	-3884	-1836	10	2917	-7198	32712	4822	5764	-11755	1039	1550	1386	-5944	5624	-368	6730	-1371	2679	2657	5461	5330	11456	1941	4424	6715	-150	-129	-122	-67	-64	-60	-104	41	-152	18	33	-77	-21	-56	82	-28	0
0.495000	2130	3988	5137	-9883	8024	329	2283	-4032	172	121	2642	-7595	32718	5048	5572	-11934	-155	1676	1385	-5714	3790	-475	6904	-1750	1887	2659	5985	5146	11305	2080	4064	7236	-148	-129	-120	-66	-61	-77	-105	37	-153	19	34	-76	-21	-58	81	-28	1
0.495833	2975	4004	4947	-10256	11179	377	2121	-4169	1912	188	2325	-7976	32714	5215	5332	-12099	-1451	1769	1377	-5459	1601	-584	7043	-2133	2815	2619	6427	4919	10035	2196	3660	7740	-146	-129	-121	-67	-62	-57	-109	42	-149	19	33	-74	-23	-61	80	-28	-1
0.496667	3495	3995	4758	-10499	14216	334	2007	-4296	3376	205	1968	-8320	32712	5291	5048	-12224	1946	1834	1361	-5188	-440	-716	7144	-2513	971	2545	6789	4676	12571	2295	3232	8229	-149	-129	-121	-68	-81	-59	-108	41	-152	16	33	-74	-24	-59	81	-27	0
0.497500	3463	3962	4554	-10594	17141	193	1924	-4420	4686	166	1569	-8615	32700	5253	4714	-12298	-2694	1867	1345	-4903	-3009	-828	7219	-2886	1287	2446	7061	4396	12186	2370	2795	8688	-147	-127	-119	-64	-63	-57	-103	42	-151	20	35	-74	-26	-57	80	-26	-3
0.498333	4013	3901	4347	-10574	19693	-48	1880	-4551	5773	58	1143	-8847	32094	5101	4331	-12304	-1218	1872	1322	-4616	-5450	-955	7252	-3252	2043	2327	7240	4097	11756	2428	2360	9105	-154	-128	-122	-68	-66	-58	-104	41	-162	18	35	-77	-23	-57	80	-28	-3
0.499167	4534	3815	4141	-10439	21736	-390	1863	-4697	6661	-117	688	-9003	29606	4833	3898	-12237	-2745	1850	1307	-4328	-8022	-1057	7253	-3600	2788	2196	7337	3783	12516	2466	1944	9482	-147	-126	-118	-66	-61	-57	-103	43	-152	20	34	-76	-21	-55	82	-26	0
0.500000	4565	3738	3937	-10219	23214	-833	1860	-4866	7429	-373	231	-9068	27356	4449	3420	-12091	-3641	1813	1289	-4055	-10584	-1150	7216	-3938	3188	2057	7343	3462	12443	2481	1552	9811	-149	-115	-122	-69	-62	-59	-105	43	-153	20	32	-74	-22	-57	81	-28	-1
0.500833	5148	3593	3743	-9919	23717	-1373	1868	-5060	8187	-714	-229	-9048	25670	3951	2923	-11856	-3493	1756	1280	-3805	-12742	-1232	7146	-4245	2777	1915	7260	3137	12173	2472	1196	10078	-149	-127	-122	-66	-65	-61	-112	38	-154	16	28	-76	-27	-57	79	-32	-4
0.501667	5686	3446	3557	-9564	23284	-2013	1883	-5289	8908	-1131	-670	-8931	24374	3347	2355	-11533	-2647	1681	1282	-3581	-14536	-1291	7045	-4527	541	1778	7104	2822	13915	2441	883	10293	-148	-129	-122	-64	-57	-57	-107	39	-152	17	32	-76	-23	-56	77	-27	-3
0.502500	4316	3291	3396	-9176	22069	-2697	1888	-5558	9174	-1627	-1084	-8731	24580	2651	1750	-11134	-6391	1599	1296	-3405	-16600	-1347	6914	-4782	642	1643	6872	2512	12770	2392	631	10458	-152	-128	-121	-65	-64	-59	-107	38	-153	17	32	-82	-23	-56	80	-30	-3
0.503333	3790	3118	3249	-8779	19897	-3453	1886	-5862	9050	-2194	-1463	-8448	25424	1870	1147	-10666	-5802	1511	1326	-3279	-18271	-1362	6757	-5007	1500	1513	6572	2212	10927	2317	401	10554	-148	-128	-121	-66	-62	-64	-110	39	-152	19	33	-75	-23	-55	79	-30	-6
0.504167	3578	2938	3129	-8387	16999	-4261	1867	-6208	8635	-2826	-1784	-8094	26887	1038	542	-10122	-6177	1422	1373	-3207	-19332	-1374	6574	-5201	1160	1385	6212	1934	10966	2222	234	10602	-152	-125	-120	-66	-62	-59	-108	39	-152	18	49	-74	-21	-55	84	-30	-4
0.505000	2707	2749	3027	-8024	13498	-5097	1833	-6590	8056	-3509	-2038	-7698	29013	167	-49	-9545	-6791	1337	1438	-3201	-19979	-1366	6368	-5363	633	1262	5798	1674	10082	2106	109	10588	-149	-131	-118	-65	-63	-58	-102	41	-149	21	36	-74	-23	-57	80	-34	0
0.505833	2248	2549	2945	-7704	9485	-5955	1773	-7015	7826	-4225	-2220	-7265	30718	-712	-610	-8938	-6156	1260	1522	-3265	-20163	-1350	6140	-5502	-254	1141	5354	1434	9077	1973	18	10522	-149	-125	-119	-66	-62	-59	-108	40	-152	18	36	-80	-19	-55	79	-33	-3
0.506667	1872	2347	2887	-7434	5139	-6802	1696	-7474	7896	-4954	-2324	-6827	30274	-1579	-1121	-8293	-7431	1192	1623	-3394	-19859	-1321	5895	-5611	-560	1017	4842	1212	8082	1819	-43	10399	-131	-127	-121	-66	-66	-62	-107	38	-155	18	30	-81	-27	-62	79	-36	-5
0.507500	830	2128	2842	-7251	298	-7626	1604	-7963	7897	-5671	-2346	-6387	29751	-2409	-1563	-7642	-5840	1144	1747	-3583	-18951	-1282	5639	-5700	-889	902	4313	1018	7324	1660	-78	10233	-152	-129	-121	-69	-63	-60	-112	38	-153	16	38	-79	-22	-57	77	-33	-3
0.508333	640	1928	2817	-7130	-4776	-8403	1498	-8462	7481	-6351	-2280	-5988	29533	-3175	-1925	-6988	-5005	1113	1881	-3837	-17808	-1239	5372	-5767	-2200	781	3754	834	6330	1487	-104	10022	-148	-128	-121	-73	-81	-63	-110	39	-153	16	28	-80	-24	-61	82	-34	-3
0.509167	1238	1711	2799	-7093	-9532	-9123	1394	-8987	6540	-6983	-2140	-5633	29075	-3862	-2186	-6330	-6857	1100	2022	-4140	-16449	-1199	5097	-5825	-1397	657	3179	677	3509	1310	-125	9767	-149	-128	-121	-65	-65	-63	-109	36	-161	18	37	-78	-27	-62	80	-31	0
0.510000	2067	1503	2791	-7138	-13735	-9780	1290	-9519	5434	-7533	-1927	-5352	28755	-4438	-2339	-5690	-1396	1113	2178	-4485	-14280	-1145	4818	-5869	-3044	529	2587	522	4483	1138	-152	9476	-150	-130	-120	-72	-60	-59	-109	43	-155	16	29	-80	-18	-58	78	-32	0
0.510833	2143	1294	2781	-7262	-17077	-10340	1193	-10038	4236	-7983	-1647	-5151	28388	-4901	-2374	-5070	-3763	1146	2343	-4868	-12577	-1097	4539	-5907	-3755	405	1997	401	3715	965	-196	9151	-145	-130	-122	-65	-59	-57	-103	42	-152	13	34	-76	-21	-57	84	-30	-3
0.511667	2665	1088	2771	-7463	-19410	-10782	1119	-10544	3115	-8327	-1317	-5045	28038	-5241	-2298	-4471	-1954	1209	2502	-5276	-11031	-1050	4258	-5950	-3304	274	1396	276	1556	797	-273	8788	-149	-126	-118	-66	-63	-59	-108	42	-159	17	24	-77	-24	-58	84	-32	0
0.512500	3143	882	2753	-7730	-21048	-11171	1060	-11020	2495	-8550	-954	-5041	27697	-5457	-2109	-3901	-1391	1286	2660	-5706	-9691	-1005	3977	-6003	-3452	143	795	151	752	640	-371	8388	-152	-130	-120	-65	-63	-60	-103	41	-154	16	10	-77	-23	-58	80	-31	-4
0.513333	3437	688	2730	-8047	-21837	-11413	1036	-11459	2188	-8644	-564	-5141	27352	-5551	-1818	-3358	-1125	1397	2817	-6139	-8729	-965	3695	-6067	-3785	11	195	30	-306	494	-507	7958	-143	-128	-121	-66	-60	-62	-104	40	-159	16	30	-78	-22	-58	79	-31	-6
0.514167	4158	501	2696	-8432	-23589	-11540	1045	-11848	1818	-8616	-181	-5338	27019	-5526	-1442	-2865	91	1529	2968	-6573	-8091	-927	3412	-6152	-4172	-115	-397	-105	-1600	363	-687	7490	-150	-129	-117	-67	-62	-58	-102	54	-156	17	32	-78	-23	-60	78	-34	1
0.515000	5328	326	2659	-8840	-29510	-11553	1097	-12178	1597	-8464	207	-5628	26682	-5395	-995	-2409	2910	1679	3108	-7010	-7208	-892	3123	-6262	-6372	-245	-977	-249	-878	251	-905	6991	-149	-132	-121	-73	-67	-65	-112	38	-158	12	28	-81	-26	-61	78	-34	-5
0.515833	4462	163	2607	-9270	-30571	-11443	1191	-12437	1796	-8197	556	-6006	26356	-5179	-509	-2001	521	1855	3244	-7437	-6653	-848	2836	-6395	-7553	-359	-1542	-406	-2399	157	-1160	6462	-147	-130	-121	-69	-65	-65	-108	46	-152	15	27	-78	-25	-65	75	-32	0
0.516667	3790	23	2559	-9706	-29046	-11211	1326	-12618	2040	-7842	867	-6442	26047	-4890	-1	-1638	958	2052	3371	-7852	-6448	-807	2543	-6557	-9913	-474	-2126	-567	-5415	87	-1454	5893	-146	-130	-121	-45	-67	-59	-109	39	-153	15	29	-79	-24	-58	79	-32	0
0.517500	3465	-97	2509	-10138	-27840	-10883	1490	-12722	2675	-7416	1115	-6940	25740	-4547	500	-1336	1886	2269	3490	-8252	-5978	-753	2243	-6753	-14182	-575	-2616	-754	-6297	33	-1780	5289	-147	-130	-120	-70	-63	-60	-108	38	-151	15	28	-82	-29	-61	79	-35	-4
0.518333	2551	-176	2465	-10564	-19200	-10459	1687	-12753	3620	-6943	1279	-7479	25431	-4179	954	-1094	1231	2501	3598	-8648	-5569	-697	1936	-6982	-15322	-662	-3118	-953	-8065	-9	-2135	4646	-146	-128	-117	-72	-60	-63	-109	40	-150	18	30	-80	-19	-60	79	-31	2
0.519167	1778	-269	2434	-10963	-9109	-9957	1897	-12711	4610	-6431	1363	-8041	25132	-3800	1327	-921	2227	2734	3705	-9027	-5444	-635	1606	-7241	-15229	-741	-3607	-1170	-10095	-39	-2499	3969	-146	-126	-118	-67	-59	-57	-105	39	-151	19	50	-78	-22	-58	79	-22	1
0.520000	950	-318	2414	-11341	90	-9397	2116	-12607	5877	-5925	1334	-8610	24841	-3431	1597	-821	1231	3002	3797	-9406	-5278	-572	1260	-7533	-13947	-809	-4064	-1395	-12416	-64	-2878	3258	-151	-127	-120	-69	-63	-60	-108	39	-151	17	32	-77	-23	-59	79	-35	-3
0.520833	-445	-328	2417	-11692	10622	-8789	2327	-12451	7155	-5440	1190	-9176	24535	-3087	1729	-793	1940	3275	3887	-9781	-4764	-494	888	-7862	-11736	-870	-4499	-1645	-15256	-87	-3261	2495	-150	-128	-121	-70	-62	-60	-110	41	-154	12	34	-79	-19	-63	87	-33	0
0.521667	-1403	-310	2452	-12010	20452	-8162	2490	-12257	8211	-5001	924	-9726	24069	-2781	1707	-844	3866	3547	3972	-10151	-4121	-418	494	-8207	-11220	-913	-4898	-1896	-17433	-115	-3622	1697	-150	-127	-119	-64	-61	-61	-110	41	-153	19	17	-77	-21	-62	78	-33	-1
0.522500	-1971	-260	2532	-12306	28272	-7536	2674	-12043	8828	-4622	526	-10253	19867	-2521	1510	-969	1086	3827	4053	-10529	-3590	-331	80	-8581	-8812	-954	-5261	-2157	-21391	-152	-3990	864	-148	-129	-120	-66	-64	-59	-108	37	-154	18	50	-55	-25	-60	79	-32	-1
0.523333	-1990	-177	2626	-12572	30893	-6929	2776	-11829	8856	-4316	1	-10753	9891	-2316	1124	-1175	5530	4109	4120	-10907	-2472	-249	-360	-8967	-7276	-982	-5612	-2418	-22424	-204	-4317	-3	-152	-128	-125	-72	-66	-60	-109	37	-156	16	28	-80	-25	-60	76	-35	-7
0.524167	-2679	-61	2767	-12820	32500	-6360	2809	-11634	8583	-4107	-648	-11220	2608	-2167	546	-1452	4188	4398	4191	-11289	-1331	-167	-833	-9371	-5747	-1003	-5921	-2674	-23439	-271	-4607	-889	-145	-126	-120	-67	-64	-57	-108	40	-144	20	28	-75	-24	-60	80	-30	0
0.525000	-3082	92	2952	-13045	32767	-5837	2762	-11475	7811	-3991	-1400	-11655	-3138	-2082	-217	-1805	4385	4683	4255	-11674	-422	-80	-1323	-9783	-2443	-1018	-6194	-2922	-26769	-360	-4854	-1801	-143	-126	-117	-67	-64	-56	-105	43	-153	18	32	-75	-26	-58	79	-28	-4
0.525833	-3104	270	3173	-13268	32665	-5393	2610	-11382	6740	-3977	-2247	-12057	-9176	-2062	-1160	-2229	5900	4967	4314	-12056	894	-9	-1844	-10194	252	-1037	-6424	-3161	-28268	-474	-5054	-2733	-151	-126	-118	-67	-63	-58	-107	43	-159	13	30	-75	-23	-57	81	-25	-6
0.526667	-2850	487	3435	-13484	32767	-5037	2347	-11375	5463	-4066	-3159	-12444	-13337	-2113	-2273	-2728	5994	5260	4374	-12471	2198	53	-2385	-10601	2961	-1044	-6617	-3390	-29767	-619	-5197	-3693	-150	-126	-120	-68	-65	-57	-104	40	-158	18	28	-75	-27	-56	81	-30	-5
0.527500	-2110	726	3727	-13704	32767	-4770	1955	-11459	3849	-4253	-4110	-12811	-16737	-2238	-3531	-3290	7651	5553	4442	-12880	2908	102	-2943	-10997	4912	-1049	-6763	-3596	-31214	-788	-5279	-4654	-148	-125	-118	-68	-63	-57	-107	47	-151	18	33	-75	-23	-55	81	-26	0
0.528333	-479	995	4047	-13939	32767	-4611	1423	-11708	2039	-4537	-5080	-13180	-19635	-2432	-4909	-3914	11304	5854	4498	-13291	3959	129	-3517	-11371	4845	-1052	-6864	-3797	-30247	-983	-5280	-5622	-147	-124	-119	-77	-63	-59	-105	41	-154	15	28	-77	-23	-53	81	-27	-5
0.529167	-516	1282	4384	-14185	32767	-4554	746	-11993	514	-4915	-6036	-13552	-20989	-2693	-6369	-4607	10415	6154	4556	-13707	4844	135	-4100	-11726	5408	-1050	-6912	-3976	-29192	-1207	-5251	-6589	-150	-126	-121	-67	-64	-56	-105	42	-151	21	28	-77	-25	-57	79	-11	-1
0.530000	59	1600	4737	-14449	32588	-4602	-85	-12457	-1205	-5367	-6942	-13926	-21434	-3022	-7882	-5305	9878	6474	4626	-14115	5126	122	-4688	-12050	7463	-1043	-6900	-4139	-29799	-1446	-5138	-7556	-149	-125	-119	-67	-64	-58	-104	42	-155	16	27	-74	-18	-55	84	-26	2
0.530833	2192	1935	5093	-14737	32167	-4744	-1051	-13046	-2949	-5887	-7767	-14318	-21038	-3415	-9404	-6055	10659	6806	4703	-14524	5544	74	-5267	-12334	7375	-1028	-6830	-4289	-27935	-1705	-4956	-8505	-151	-127	-117	-65	-58	-58	-102	44	-146	18	34	-74	-19	-52	85	-25	0
0.531667	4394	2285	5443	-15045	31762	-4981	-2158	-13765	-4372	-6475	-8495	-14736	-19754	-3876	-10902	-6825	8340	7150	4786	-14927	5545	-3	-5838	-12584	6480	-1010	-6704	-4439	-25725	-1976	-4720	-9459	-147	-125	-119	-65	-62	-59	-109	39	-153	16	34	-76	-21	-56	79	-29	-3
0.532500	6989	2643	5775	-15380	31374	-5296	-3389	-14598	-5567	-7122	-9103	-15178	-17972	-4404	-12337	-7603	7188	7512	4882	-15316	5295	-104	-6378	-12784	5155	-988	-6512	-4583	-23585	-2250	-4402	-10398	-150	-127	-117	-65	-63	-57	-105	44	-160	18	32	-74	-23	-58	80	-18	17
0.533333	8763	3019	6086	-15730	30984	-5680	-4728	-15527	-6475	-7817	-9580	-15645	-15794	-4982	-13658	-8363	3671	7893	4988	-15687	4681	-235	-6888	-12939	3766	-958	-6253	-4737	-20955	-2521	-4052	-11321	-162	-124	-119	-66	-60	-60	-112	40	-152	20	32	-73	-22	-58	81	-26	0
0.534167	8408	3401	6368	-16113	30605	-6111	-6144	-16544	-6885	-8565	-9916	-16133	-13181	-5613	-14820	-9089	-75	8284	5106	-16040	3570	-400	-7353	-13046	3072	-923	-5927	-4906	-18706	-2787	-3598	-12228	-148	-127	-120	-66	-63	-61	-105	45	-151	16	30	-75	-27	-57	94	-28	0
0.535000	7234	3781	6613	-16525	30225	-6588	-7653	-17624	-7059	-9357	-10116	-16642	-10596	-6284	-15827	-9758	-1992	8691	5239	-16370	2516	-589	-7764	-13100	958	-886	-5530	-5094	-15516	-3030	-3115	-13124	-149	-127	-119	-69	-60	-59	-108	41	-152	20	28	-77	-24	-58	79	-28	1
0.535833	7857	4171	6811	-16922	29850	-7090	-9195	-18736	-7066	-10183	-10186	-17166	-8242	-6988	-16617	-10361	-8853	9113	5387	-16673	1107	-804	-8127	-13108	63	-851	-5073	-5311	-14253	-3254	-2583	-14003	-149	-127	-119	-67	-62	-59	-99	42	-150	18	28	-77	-62	-57	80	-28	-4
0.536667	10789	4553	6967	-17349	29205	-7605	-10763	-19847	-6981	-11039	-10146	-17706	-6593	-7712	-17185	-10870	-10167	9545	5541	-16944	-386	-1041	-8378	-13067	-755	-811	-4553	-5562	-11556	-3448	-2008	-14878	-146	-130	-120	-68	-65	-58	-104	42	-152	17	32	-75	-18	-53	84	-27	2
0.537500	12976	4937	7071	-17774	26850	-8119	-12262	-20922	-6615	-11915	-10019	-18196	-4954	-8457	-17517	-11274	-13164	9979	5712	-17183	-2091	-1296	-8562	-12986	-2505	-783	-3975	-5866	-7291	-3616	-1394	-15739	-148	-126	-117	-66	-62	-59	-97	42	-150	20	32	-75	-18	-53	84	-30	-3
0.538333	14231	5313	7124	-18204	23601	-8633	-13724	-21932	-6172	-12802	-9826	-18695	-3913	-9197	-17613	-11553	-17883	10412	5894	-17393	-4220	-1564	-8655	-12865	-1508	-758	-3340	-6225	-6583	-3749	-749	-16588	-139	-129	-119	-62	-58	-56	-103	44	-151	21	34	-73	-21	-52	85	-26	0
0.539167	14465	5683	7133	-18627	21150	-9134	-15101	-22849	-5733	-13685	-9618	-19161	-3500	-9933	-17488	-11704	-18051	10859	6082	-17572	-6265	-1846	-8645	-12718	-1151	-747	-2667	-6646	-4411	-3849	-82	-17427	-145	-125	-117	-65	-64	-57	-99	43	-151	20	34	-75	-8	-52	85	-25	0
0.540000	12688	6045	7087	-19041	18232	-9630	-16363	-23633	-5468	-14533	-9420	-19575	-3384	-10652	-17163	-11720	-19968	11252	6267	-17718	-8618	-2135	-8552	-12547	-500	-756	-1959	-7145	-2273	-3921	591	-18256	-151	-130	-116	-67	-63	-62	-109	40	-151	19	33	-78	-22	-58	80	-32	-4
0.540833	9124	6397	6996	-19446	15094	-10120	-17475	-24254	-5276	-15329	-9272	-19936	-3774	-11350	-16656	-11596	-20010	11648	6452	-17837	-11093	-2429	-8308	-12360	304	-790	-1226	-7716	-918	-3962	1286	-19064	-149	-129	-118	-62	-64	-61	-102	38	-153	19	33	-78	-24	-57	81	-30	-1
0.541667	5810	6746	6865	-19828	11954	-10602	-18396	-24679	-5219	-16039	-9203	-20224	-5097	-12000	-16010	-11334	-17589	12024	6637	-17933	-13065	-2717	-7966	-12166	-150	-848	-490	-8372	2003	-3976	1983	-19865	-150	-130	-119	-64	-64	-60	-104	38	-152	16	35	-76	-16	-57	81	-30	-6
0.542500	771	7092	6699	-20184	8807	-11083	-19123	-24887	-4876	-16644	-9248	-20433	-6275	-12618	-15260	-10941	-16970	12372	6814	-18005	-14764	-2997	-7521	-11981	-678	-941	263	-9113	5806	-3976	2679	-20646	-152	-129	-118	-65	-64	-59	-104	37	-156	24	36	-74	-25	-56	84	-28	0
0.543333	-5796	7430	6508	-20518	5640	-11554	-19633	-24863	-4604	-17112	-9432	-20551	-7596	-13190	-14465	-10439	-17077	12687	6976	-18065	-16291	-3267	-6964	-11808	1523	-1060	1006	-9947	7046	-3961	3363	-21401	-150	-129	-124	-65	-63	-57	-102	44	-155	19	36	-76	-24	-55	80	-29	-4
0.544167	-11644	7758	6289	-20815	2380	-12038	-19927	-24587	-4341	-17422	-9774	-20574	-9063	-13701	-13665	-9852	-12387	12975	7122	-18112	-16867	-3523	-6312	-11660	3055	-1233	1727	-10863	10203	-3942	4034	-22129	-154	-126	-117	-66	-63	-14	-105	41	-154	19	36	-49	-21	-55	86	-28	-3
0.545000	-17287	8089	6055	-21081	-988	-12512	-20006	-24050	-4076	-17537	-10278	-20492	-10221	-14162	-12913	-9197	-10550	13201	7244	-18163	-16336	-3765	-5567	-11550	3925	-1444	2421	-11861	14171	-3939	4677	-22827	-148	-120	-116	-64	-60	-59	-105	42	-152	22	36	-75	-22	-56	85	-29	-1
0.545833	-21995	8406	5804	-21319	-4363	-12964	-19876	-23265	-4073	-17452	-10946	-20299	-11307	-14546	-12256	-8503	-7389	13389	7341	-18226	-14666	-3987	-4743	-11486	4293	-1703	3073	-12944	17877	-3950	5299	-23487	-148	-126	-118	-66	-62	-57	-99	45	-151	20	35	-72	-23	-55	88	-25	0
0.546667	-25266	8732	5548	-21525	-7766	-13384	-19556	-22223	-4156	-17144	-11768	-20008	-12188	-14857	-11737	-7802	-4320	13538	7410	-18303	-12108	-4189	-3859	-11482	4452	-2009	3687	-14092	22121	-3994	5886	-24110	-150	-122	-118	-65	-60	-55	-102	43	-152	21	36	-76	-25	-56	86	-28	-4
0.547500	-27737	9052	5295	-21699	-11102	-13749	-19073	-20940	-3994	-16601	-12725	-19592	-12460	-15085	-11389	-7121	-2656	13628	7442	-18437	-8629	-4373	-2932	-11546	5618	-2359	4252	-15305	25609	-4079	6442	-24688	-149	-127	-120	-68	-65	-59	-104	44	-150	21	36	-76	-24	-56	86	-27	-5
0.548333	-29084	9373	5042	-21846	-14285	-14029	-18460	-19439	-3733	-15837	-13805	-19064	-12268	-15231	-11243	-6501	2608	13671	7444	-18546	-4242	-4539	-1978	-11685	5446	-2759	4763	-16575	29199	-4215	6957	-25217	-150	-127	-119	-70	-64	-60	-104	38	-155	17	30	-79	-26	-61	81	-32	-3
0.549167	-28517	9695	4797	-21968	-17396	-14202	-17749	-17721	-3574	-14830	-14965	-18428	-11635	-15270	-11317	-5961	3987	13666	7410	-18729	286	-4682	-1009	-11896	5314	-3213	5235	-17882	30658	-4405	7436	-25685	-155	-128	-121	-72	-67	-59	-104	40	-143	9	32	-77	-25	-56	82	-29	-5
0.550000	-26814	10017	4571	-22066	-20478	-14234	-16969	-15816	-3501	-13640	-16165	-17670	-11055	-15202	-11613	-5523	7994	13624	7340	-18956	4775	-4817	-40	-12196	5773	-3704	5651	-19205	31140	-4655	7877	-26093	-151	-125	-122	-67	-64	-59	-105	42	-155	17	32	-75	-24	-56	86	-28	-5
0.550833	-24858	10345	4360	-22146	-23333	-14100	-16161	-13757	-3157	-12260	-17367	-16814	-10236	-15028	-12127	-5214	13297	13523	7232	-19236	9428	-4938	911	-12573	3567	-4232	6024	-20538	32767	-4964	8279	-26434	-147	-125	-119	-65	-62	-55	-104	44	-149	19	34	-70	-21	-56	80	-28	-3
0.551667	-21813	10674	4166	-22213	-25843	-13798	-15369	-11588	-2760	-10756	-18530	-15859	-9313	-14747	-12850	-5041	12635	13375	7089	-19573	13514	-5055	1826	-13037	4015	-4796	6353	-21861	32658	-5341	8648	-26704	-146	-133	-116	-67	-60	-56	-104	49	-145	18	34	-74	-21	-55	86	-26	-3
0.552500	-16291	11001	3988	-22275	-27971	-13274	-14619	-9351	-2126	-9162	-19604	-14813	-8229	-14358	-13757	-5019	17421	13186	6912	-19976	17301	-5176	2692	-13580	4261	-5388	6646	-23164	32298	-5783	8980	-26906	-147	-126	-116	-67	-63	-57	-111	45	-152	22	13	-75	-22	-58	82	-27	10
0.553333	-8906	11324	3839	-22363	-29724	-12566	-13942	-7076	-1539	-7530	-20553	-13679	-7137	-13866	-14794	-5129	18258	12958	6711	-20425	20480	-5306	3499	-14187	4212	-5971	6910	-24430	31771	-6270	9289	-27022	-150	-128	-117	-65	-62	-57	-104	45	-154	22	34	-73	-21	-52	85	-26	-4
0.554167	-1021	11647	3719	-22396	-31066	-11654	-13356	-4800	-1010	-5903	-21337	-12475	-6211	-13289	-15929	-5379	19537	12698	6480	-20929	23085	-5456	4284	-14870	3571	-6613	7148	-25635	29090	-6807	9571	-27053	-146	-125	-117	-67	-57	-56	-108	47	-152	21	34	-78	-23	-57	80	-27	0
0.555000	7359	11966	3627	-22463	-32141	-10560	-12872	-2555	-703	-4353	-21915	-11202	-6066	-12629	-17103	-5741	21536	12407	6226	-21484	25353	-5633	5001	-15604	2092	-7232	7400	-26757	26894	-7370	9837	-26997	-150	-128	-116	-69	-65	-55	-107	42	-155	22	35	-78	-22	-57	81	-28	7
0.555833	14321	12282	3566	-22537	-32741	-9292	-12504	-405	-176	-2947	-22269	-9899	-5919	-11916	-18263	-6197	21374	12086	5959	-22088	27312	-5847	5685	-16381	68	-7844	7590	-27792	25763	-7951	10089	-26849	-148	-129	-120	-69	-62	-57	-97	42	-156	18	32	-76	-25	-58	82	-45	-1
0.556667	19004	12588	3532	-22611	-32726	-7899	-12247	1632	343	-1718	-22377	-8556	-5740	-11160	-19362	-6725	17068	11744	5674	-22715	28455	-6109	6321	-17190	1064	-8445	7803	-28717	20907	-8542	10330	-26603	-151	-131	-125	-74	-65	-59	-109	38	-153	17	33	-78	-24	-60	78	-31	-5
0.557500	22355	12889	3534	-22746	-32682	-6411	-12097	3522	783	-711	-22238	-7207	-5966	-10372	-20359	-7297	16484	11388	5386	-23374	29332	-6417	6925	-18011	1894	-9017	8019	-29527	16913	-9122	10578	-26254	-148	-130	-121	-63	-63	-56	-108	41	-154	15	32	-76	-23	-48	82	-26	-6
0.558333	23240	13179	3571	-22865	-32082	-4872	-12032	5231	1610	46	-21843	-5851	-6343	-9580	-21209	-7872	12939	11021	5098	-24042	29697	-6790	7498	-18831	1777	-9568	8248	-30216	13916	-9686	10794	-25804	-148	-129	-118	-66	-61	-58	-105	44	-152	21	36	-73	-22	-57	82	-29	-4
0.559167	21674	13453	3633	-23017	-31159	-3336	-12045	6711	2170	554	-21225	-4537	-6945	-8811	-21866	-8429	10222	10650	4808	-24720	29521	-7229	8065	-19642	1169	-10098	8483	-30773	9880	-10209	11068	-25248	-148	-129	-116	-66	-58	-42	-108	40	-153	21	36	-73	-22	-55	85	-28	0
0.560000	18517	13711	3715	-23191	-30025	-1842	-12110	8001	2480	779	-20400	-3295	-7696	-8091	-22327	-8938	7655	10276	4520	-25394	29090	-7747	8618	-20433	47	-10603	8722	-31202	6132	-10679	11310	-24598	-147	-127	-118	-69	-60	-58	-103	41	-152	19	35	-74	-36	-57	81	-30	0
0.560833	14584	13946	3821	-23386	-28391	-451	-12201	9028	2865	743	-19406	-2156	-8457	-7435	-22554	-9375	3291	9908	4244	-26056	28244	-8344	9164	-21160	-113	-11087	8973	-31489	1925	-11135	11552	-23846	-150	-128	-133	-68	-64	-56	-108	38	-150	25	34	-74	-22	-57	82	-31	-1
0.561667	10743	14161	3938	-23608	-26175	809	-12293	9799	3103	476	-18292	-1146	-9042	-6847	-22556	-9709	2478	9550	3971	-26693	27214	-9015	9709	-21838	-856	-11554	9221	-31644	-1477	-11515	11774	-22997	-148	-127	-107	-65	-61	-57	-109	38	-150	21	34	-74	-22	-56	81	-28	-1
0.562500	8218	14348	4058	-23859	-23644	1859	-12365	10304	3125	12	-17104	-292	-9414	-6350	-22332	-9936	-1141	9199	3710	-27297	25791	-9761	10253	-22450	-1935	-12015	9473	-31671	-5147	-11839	12015	-22059	-149	-129	-120	-65	-62	-103	-109	41	-152	19	36	-73	-23	-57	85	-29	-3
0.563333	6682	14512	4163	-24122	-20746	2703	-12395	10546	2585	-595	-15885	380	-10144	-5967	-21903	-10045	-5272	8876	3458	-27863	24016	-10574	10794	-22988	-1034	-12474	9723	-31585	-9854	-12116	12226	-21051	-150	-125	-120	-65	-61	-56	-103	42	-154	20	35	-73	-21	-56	82	-45	0
0.564167	5557	14639	4240	-24413	-17417	3303	-12366	10525	690	-1306	-14687	851	-10902	-5692	-21297	-10030	-4282	8565	3213	-28389	22543	-11448	11329	-23453	-2562	-12933	9960	-31382	-10422	-12331	12414	-19996	-155	-129	-119	-65	-64	-56	-104	42	-150	21	51	-70	-19	-53	82	-27	2
0.565000	4945	14739	4271	-24718	-13769	3657	-12271	10244	71	-2059	-13567	1090	-11377	-5516	-20545	-9895	-10834	8268	2969	-28869	20800	-12372	11849	-23841	-1791	-13407	10173	-31092	-13775	-12510	12571	-18915	-148	-127	-120	-65	-64	-59	-110	38	-154	19	33	-76	-16	-60	81	-29	-5
0.565833	5361	14800	4223	-25040	-10084	3755	-12099	9724	864	-2801	-12563	1109	-11861	-5452	-19686	-9652	-11465	7987	2721	-29306	19261	-13325	12350	-24153	-570	-13889	10364	-30721	-17211	-12649	12701	-17835	-149	-128	-119	-64	-64	-56	-104	44	-152	22	34	-73	-24	-55	84	-26	-3
0.566667	5207	14842	4076	-25367	-6225	3618	-11851	8975	973	-3498	-11708	897	-12321	-5472	-18751	-9314	-14373	7717	2467	-29697	17567	-14283	12799	-24397	661	-14382	10519	-30304	-19215	-12762	12784	-16784	-150	-126	-119	-67	-63	-57	-105	42	-150	22	29	-79	-23	-53	86	-25	-1
0.567500	4248	14838	3794	-25700	-2070	3258	-11533	8019	1044	-4058	-11038	470	-12493	-5579	-17778	-8886	-16199	7447	2169	-30047	15766	-15225	13223	-24586	1998	-14891	10635	-29855	-21646	-12860	12827	-15818	-155	-128	-124	-65	-58	-60	-104	42	-154	13	34	-75	-23	-57	85	-31	-3
0.568333	3985	14811	3346	-26030	1906	2699	-11154	6868	865	-4508	-10567	-161	-13065	-5756	-16805	-8432	-16331	7175	1900	-30357	13996	-16130	13572	-24728	2951	-15406	10706	-29385	-23872	-12954	12824	-14958	-111	-125	-117	-61	-66	-60	-107	40	-155	18	32	-75	-23	-57	82	-29	-4
0.569167	3640	14749	2706	-26353	5607	1982	-10749	5542	830	-4804	-10300	-968	-13595	-5977	-15862	-7936	-15288	6885	1577	-30638	12578	-16972	13847	-24843	2232	-15925	10730	-28955	-23740	-13056	12771	-14247	-152	-129	-117	-69	-64	-59	-107	42	-155	20	33	-78	-25	-58	79	-29	-6
0.570000	1656	14659	1856	-26668	9085	1132	-10313	4076	1366	-4949	-10239	-1916	-13570	-6237	-14980	-7435	-18008	6617	1226	-30888	10722	-17729	14038	-24945	3461	-16435	10703	-28561	-25791	-13167	12685	-13737	-150	-129	-117	-64	-62	-58	-108	42	-154	22	35	-75	-21	-55	85	-27	-3
0.570833	712	14542	762	-26958	12230	206	-9862	2483	1602	-4931	-10370	-2960	-13713	-6508	-14175	-6954	-16027	6330	844	-31120	8805	-18372	14135	-25041	4866	-16925	10629	-28235	-27780	-13303	12556	-13433	-147	-126	-116	-68	-61	-59	-101	46	-151	23	42	-82	-21	-56	86	-27	0
0.571667	-230	14388	-583	-27232	15116	-768	-9437	803	1781	-4781	-10655	-4071	-13904	-6779	-13461	-6509	-14933	6038	438	-31321	7114	-18885	14133	-25158	5184	-17388	10508	-27997	-27470	-13465	12405	-13372	-147	-126	-118	-63	-59	-57	-103	45	-149	23	34	-73	-21	-51	88	-27	0
0.572500	-1646	14193	-2178	-27487	17480	-1746	-9054	-943	2143	-4528	-11081	-5218	-14076	-7043	-12849	-6124	-14176	5770	15	-31510	5349	-19256	14029	-25313	5735	-17806	10342	-27860	-27607	-13667	12232	-13572	-148	-127	-118	-63	-60	-60	-103	45	-153	22	36	-74	-21	-56	84	-28	-1
0.573333	-2463	13947	-4007	-27730	19231	-2701	-8727	-2718	2413	-4216	-11605	-6364	-14120	-7283	-12331	-5811	-11891	5530	-405	-31686	3615	-19467	13834	-25513	5998	-18174	10147	-27839	-27221	-13896	12073	-14027	-147	-129	-121	-70	-65	-60	-103	41	-155	18	32	-75	-22	-53	84	-31	-5
0.574167	-3398	13646	-6060	-27951	20598	-3626	-8452	-4517	2755	-3880	-12177	-7477	-13901	-7500	-11905	-5555	-11839	5352	-801	-31837	1783	-19512	13546	-25766	6801	-18472	9937	-27929	-26399	-14156	11921	-14735	-146	-127	-121	-67	-59	-57	-104	44	-150	22	30	-75	-21	-57	84	-27	0
0.575000	-4972	13281	-8309	-28164	21591	-4458	-8298	-6309	3122	-3573	-12753	-8519	-13343	-7687	-11563	-5416	-9337	5258	-1150	-31976	-201	-19381	13180	-26084	7095	-18696	9724	-28127	-24823	-14448	11807	-15679	-148	-129	-126	-70	-64	-56	-104	44	-151	16	33	-74	-22	-58	85	-29	-3
0.575833	-6076	12834	-10717	-28354	21868	-5232	-8217	-8062	3126	-3349	-13289	-9475	-12806	-7851	-11295	-5352	-7089	5283	-1437	-32087	-2273	-19113	12751	-26470	5884	-18833	9520	-28427	-22775	-14759	11754	-16826	-161	-127	-121	-66	-62	-58	-105	43	-155	17	32	-77	-25	-56	82	-27	-4
0.576667	-6803	12292	-13249	-28574	21462	-5922	-8231	-9758	2973	-3252	-13744	-10326	-12430	-7996	-11078	-5362	-7847	5452	-1628	-32168	-4434	-18679	12281	-26918	6712	-18881	9345	-28819	-22074	-15086	11768	-18160	-155	-129	-122	-70	-64	-56	-107	43	-156	18	36	-75	-29	-56	82	-29	-5
0.577500	-7387	11659	-15827	-28792	20542	-6542	-8341	-11379	2931	-3322	-14097	-11073	-12207	-8142	-10901	-5448	-1961	5795	-1692	-32222	-6136	-18117	11779	-27429	5397	-18842	9209	-29284	-17158	-15419	11871	-19597	-147	-125	-119	-50	-63	-57	-110	44	-153	22	33	-74	-17	-56	82	-28	-1
0.578333	-9018	10930	-18390	-29019	19294	-7095	-8537	-12899	3066	-3588	-14316	-11712	-11776	-8292	-10758	-5604	-3509	6338	-1606	-32242	-8004	-17441	11279	-27990	4765	-18712	9139	-29804	-13766	-15738	12069	-21161	-149	-126	-120	-68	-62	-56	-105	44	-153	21	35	-70	-23	-55	81	-29	-3
0.579167	-10447	10105	-20865	-29258	17549	-7604	-8812	-14313	3195	-4078	-14388	-12253	-11329	-8461	-10637	-5813	-1108	7086	-1352	-32207	-9842	-16676	10797	-28593	4963	-18501	9145	-30351	-11623	-16033	12375	-22712	-150	-122	-120	-43	-62	-36	-105	44	-153	22	35	-73	-24	-59	82	-29	-1
0.580000	-11751	9195	-23170	-29528	15527	-8089	-9163	-15611	3313	-4789	-14309	-12702	-10837	-8676	-10538	-6073	166	8058	-913	-32114	-11496	-15845	10361	-29220	4902	-18214	9244	-30909	-8093	-16283	12787	-24228	-149	-125	-119	-65	-64	-55	-104	43	-163	20	36	-75	-25	-57	79	-32	-4
0.580833	-12910	8206	-25237	-29816	13364	-8583	-9569	-16772	3364	-5728	-14094	-13077	-10244	-8947	-10452	-6380	867	9256	-268	-31969	-12984	-14983	9994	-29869	4856	-17873	9451	-31455	-5200	-16464	13301	-25651	-150	-127	-119	-72	-68	-57	-112	39	-152	17	32	-81	-24	-59	81	-29	-1
0.581667	-13154	7161	-26978	-30115	10919	-9091	-10007	-17792	3294	-6850	-13754	-13399	-10034	-9290	-10386	-6721	2281	10676	590	-31747	-14437	-14116	9726	-30506	4434	-17481	9778	-31974	-2764	-16575	13927	-26926	-155	-130	-126	-73	-66	-63	-112	37	-155	15	29	-79	-28	-63	77	-34	-4
0.582500	-12297	6096	-28319	-30430	8267	-9653	-10476	-18670	3255	-8148	-13318	-13683	-9930	-9716	-10345	-7089	5486	12284	1651	-31458	-15367	-13276	9565	-31118	2301	-17061	10239	-32381	1608	-16578	14645	-27990	-154	-130	-124	-98	-69	-59	-113	36	-153	16	32	-78	-27	-59	77	-30	-4
0.583333	-12531	5042	-29206	-30744	5889	-10277	-10943	-19400	3414	-9587	-12812	-13949	-9137	-10244	-10335	-7474	3532	14056	2920	-31088	-16411	-12492	9533	-31692	1656	-16621	10827	-32560	3904	-16475	15439	-28809	-151	-127	-120	-68	-62	-60	-108	40	-151	9	32	-78	-23	-61	80	-31	1
0.584167	-12173	4038	-29620	-31064	3682	-10989	-11413	-19990	3324	-11136	-12270	-14215	-8438	-10872	-10369	-7882	4416	15943	4371	-30644	-17373	-11778	9634	-32216	2252	-16148	11548	-32635	4281	-16253	16299	-29359	-163	-131	-122	-68	-62	-58	-107	37	-152	17	33	-76	-21	-58	84	-33	-3
0.585000	-10977	3128	-29536	-31348	1506	-11805	-11857	-20439	3255	-12733	-11739	-14494	-7636	-11609	-10458	-8310	5936	17893	5988	-30124	-17764	-11162	9876	-32536	1635	-15758	12378	-32651	6626	-15915	17195	-29618	-151	-126	-124	-67	-61	-58	-105	40	-150	15	32	-77	-24	-59	81	-30	-1
0.585833	-9944	2365	-28970	-31609	-525	-12733	-12273	-20754	3205	-14325	-11258	-14788	-6557	-12447	-10604	-8751	5476	19849	7758	-29527	-18037	-10665	10256	-32646	928	-15351	13318	-32681	7961	-15456	18105	-29585	-151	-126	-118	-65	-59	-56	-105	38	-153	18	34	-73	-21	-61	79	-30	0
0.586667	-8556	1796	-27939	-31823	-2389	-13751	-12640	-20933	2952	-15874	-10840	-15104	-5414	-13378	-10814	-9201	6705	21762	9639	-28872	-18012	-10306	10766	-32707	-346	-15017	14326	-32673	8964	-14895	19017	-29252	-150	-125	-121	-65	-61	-58	-109	40	-154	17	34	-75	-22	-57	81	-29	-11
0.587500	-7225	1504	-26509	-31971	-4024	-14864	-12948	-20979	2738	-17340	-10520	-15436	-4151	-14396	-11088	-9662	6079	23502	11592	-28167	-17662	-10089	11400	-32730	-1082	-14720	15387	-32697	10100	-14240	19904	-28638	-149	-127	-125	-86	-62	-59	-107	38	-152	15	33	-76	-22	-60	78	-33	-4
0.588333	-6574	1468	-24770	-32042	-5324	-16056	-13194	-20902	2579	-18680	-10353	-15776	-2614	-15447	-11423	-10129	6454	25039	13580	-27428	-17037	-10020	12126	-32726	-1159	-14484	16459	-32681	10685	-13515	20737	-27759	-149	-128	-118	-67	-63	-61	-110	29	-151	13	32	-75	-22	-63	78	-29	-4
0.589167	-5554	1797	-22821	-32013	-6370	-17300	-13366	-20706	2355	-19879	-10310	-16113	-980	-16605	-11807	-10597	8008	26286	15562	-26671	-16306	-10101	12940	-32748	-2926	-14309	17517	-32696	11557	-12754	21492	-26656	-151	-128	-130	-68	-64	-63	-109	38	-155	16	32	-77	-26	-65	77	-31	-4
0.590000	-4164	2492	-20765	-31884	-7375	-18583	-13466	-20382	2019	-20891	-10414	-16423	486	-17747	-12242	-11054	5258	27176	17501	-25913	-15625	-10334	13814	-32731	-3284	-14207	18510	-32686	10265	-11983	22161	-25380	-152	-126	-122	-69	-66	-64	-110	51	-147	13	29	-75	-24	-64	78	-30	0
0.590833	-2690	3565	-18716	-31632	-8254	-19871	-13486	-19956	1380	-21753	-10641	-16696	1499	-18883	-12700	-11494	9264	27667	19369	-25168	-14366	-10712	14725	-32751	-5181	-14163	19411	-32685	12242	-11229	22734	-23950	-149	-125	-118	-65	-63	-59	-104	41	-151	19	34	-74	-27	-60	79	-29	1
0.591667	-2317	5027	-16773	-31273	-8750	-21133	-13427	-19414	900	-22425	-10988	-16904	2619	-19991	-13170	-11915	7454	27714	21105	-24476	-13233	-11196	15633	-32750	-7410	-14183	20171	-32681	13981	-10532	23185	-22440	-151	-122	-120	-70	-67	-57	-105	42	-152	18	27	-73	-22	-58	78	-29	-3
0.592500	-2210	6832	-15055	-30803	-9137	-22342	-13293	-18783	417	-22923	-11441	-17060	3533	-21054	-13643	-12314	6620	27298	22675	-23844	-12072	-11805	16517	-32753	-7365	-14255	20760	-32671	12843	-9918	23508	-20893	-148	-119	-118	-69	-64	-57	-103	41	-150	18	29	-76	-19	-57	84	-29	2
0.593333	-2280	8938	-13654	-30250	-9348	-23465	-13091	-18065	17	-23283	-11960	-17133	4363	-22046	-14099	-12677	7214	26408	24029	-23303	-10811	-12509	17354	-32738	-7558	-14374	21154	-32684	13663	-9421	23734	-19369	-148	-126	-120	-69	-65	-59	-102	60	-150	18	34	-73	-19	-58	86	-29	0
0.594167	-2415	11280	-12623	-29627	-9373	-24483	-12845	-17268	-355	-23516	-12521	-17123	4949	-22947	-14520	-12996	5998	25077	25140	-22848	-9833	-13294	18124	-32752	-7842	-14535	21321	-32591	14083	-9058	23836	-17908	-147	-125	-119	-65	-61	-53	-102	40	-149	18	32	-73	-18	-56	81	-30	0
0.595000	-2632	13777	-12005	-28957	-9331	-25376	-12519	-16401	-834	-23646	-13082	-17031	5188	-23746	-14892	-13264	5527	23336	25969	-22556	-8956	-14142	18810	-32741	-8070	-14723	21253	-32410	13404	-8869	23821	-16556	-149	-128	-119	-68	-62	-59	-102	41	-151	18	33	-76	-19	-57	80	-28	-1
0.595833	-2038	16339	-11825	-28276	-9322	-26132	-12168	-15477	-1332	-23716	-13619	-16857	4938	-24432	-15219	-13479	7332	21222	26494	-22386	-7851	-15037	19386	-32735	-9500	-14931	20937	-32155	14698	-8845	23705	-15338	-149	-125	-116	-66	-59	-62	-108	39	-151	18	36	-73	-22	-59	85	-29	0
0.596667	-2872	18879	-12069	-27620	-9036	-26727	-11786	-14507	-1488	-23750	-14093	-16609	5092	-24999	-15479	-13637	4964	18803	26685	-22366	-6929	-15947	19846	-32742	-9904	-15153	20380	-31846	15041	-8998	23500	-14283	-150	-125	-118	-65	-59	-60	-118	42	-150	21	36	-72	-21	-60	81	-31	2
0.597500	-3675	21265	-12706	-27026	-8625	-27165	-11390	-13519	-1657	-23778	-14480	-16319	5114	-25443	-15670	-13728	3340	16172	26539	-22502	-6561	-16856	20180	-32723	-8070	-15380	19599	-31490	12529	-9326	23222	-13417	-148	-126	-118	-65	-62	-61	-107	40	-149	21	36	-74	-19	-58	82	-28	0
0.598333	-3483	23407	-13667	-26531	-8177	-27439	-10989	-12521	-1583	-23819	-14760	-15982	5102	-25772	-15800	-13786	4405	13404	26049	-22792	-6145	-17754	20386	-32685	-7438	-15610	18604	-31063	12341	-9823	22881	-12749	-149	-127	-118	-67	-69	-62	-104	38	-155	18	36	-101	-21	-62	79	-31	-3
0.599167	-3424	25211	-14883	-26160	-7672	-27560	-10600	-11531	-1350	-23898	-14922	-15626	5166	-25987	-15863	-13733	2995	10582	25230	-23231	-5655	-18620	20462	-32541	-6817	-15836	17438	-30567	11849	-10459	22497	-12272	-149	-127	-119	-67	-62	-59	-103	45	-150	20	36	-72	-21	-56	87	-29	-11
0.600000	-3082	26566	-16252	-25940	-7071	-27533	-10230	-10565	-1381	-24013	-14950	-15266	5014	-26100	-15875	-13648	3316	7784	24107	-23803	-5284	-19446	20401	-32374	-6018	-16053	16147	-29994	10474	-11220	22072	-11986	-148	-129	-118	-65	-61	-53	-107	43	-151	19	40	-77	-24	-60	81	-30	-1
0.600833	-2712	27422	-17704	-25888	-6247	-27374	-9880	-9655	-1284	-24169	-14859	-14921	5058	-26120	-15841	-13513	2400	5072	22695	-24507	-5082	-20223	20201	-32150	-4852	-16271	14776	-29344	9316	-12079	21629	-11874	-151	-136	-121	-68	-65	-59	-103	39	-152	18	33	-75	-24	-59	85	-32	-13
0.601667	-2649	27710	-19133	-26003	-5323	-27097	-9577	-8810	-897	-24362	-14656	-14610	5402	-26053	-15770	-13331	1877	2516	21034	-25305	-5010	-20930	19915	-31862	-2897	-16475	13372	-28565	7656	-13001	21164	-11919	-148	-128	-115	-65	-59	-58	-105	37	-165	18	33	-78	-28	-58	81	-33	0
0.602500	-2133	27401	-20451	-26293	-4428	-26723	-9320	-8053	-573	-24566	-14353	-14342	5703	-25925	-15677	-13115	3998	176	19207	-26179	-4922	-21573	19496	-31489	-2772	-16682	11991	-27699	6854	-13967	20710	-12097	-150	-130	-124	-67	-63	-58	-109	39	-154	18	33	-76	-23	-58	81	-28	-4
0.603333	-941	26476	-21572	-26741	-3395	-26254	-9113	-7398	-362	-24772	-13981	-14125	6005	-25754	-15563	-12867	1382	-1891	17232	-27099	-5014	-22138	18979	-31014	-1789	-16888	10672	-26724	4179	-14928	20200	-12381	-150	-127	-119	-64	-59	-58	-110	41	-152	18	12	-76	-24	-57	82	-27	0
0.604167	718	24957	-22446	-27327	-2330	-25731	-8961	-6860	-434	-24952	-13558	-13967	5885	-25495	-15446	-12600	4331	-3668	15175	-28043	-4851	-22635	18370	-30407	-1134	-17094	9474	-25656	3320	-15866	19713	-12747	-149	-128	-118	-61	-61	-57	-105	41	-152	22	36	-72	-22	-75	71	-29	-1
0.605000	1594	22888	-23030	-28020	-1092	-25145	-8861	-6451	-351	-25088	-13114	-13873	5983	-25227	-15334	-12325	4742	-5146	13100	-28968	-4547	-23055	17674	-29667	-1732	-17306	8437	-24505	4211	-16745	19220	-13167	-148	-126	-117	-66	-64	-56	-104	41	-150	19	36	-96	-18	-57	85	-27	2
0.605833	2371	20317	-23302	-28803	296	-24532	-8813	-6190	-289	-25154	-12683	-13841	6091	-24935	-15234	-12047	2830	-6326	11038	-29872	-4482	-23399	16905	-28800	194	-17521	7598	-23283	1601	-17544	18717	-13621	-147	-128	-120	-73	-60	-56	-101	42	-148	18	34	-73	-22	-57	82	-26	1
0.606667	3280	17313	-23265	-29628	1606	-23900	-8820	-6079	-288	-25133	-12288	-13859	6214	-24633	-15147	-11764	4895	-7226	9064	-30714	-4317	-23663	16074	-27732	1356	-17741	6969	-22005	928	-18244	18203	-14080	-148	-130	-121	-69	-61	-60	-110	38	-154	17	32	-76	-23	-59	79	-28	-4
0.607500	4291	13981	-22940	-30460	2934	-23266	-8874	-6128	-310	-25008	-11928	-13920	6369	-24315	-15081	-11495	3928	-7865	7234	-31473	-4134	-23846	15194	-26527	2629	-17964	6582	-20689	448	-18834	17677	-14526	-151	-131	-119	-66	-61	-57	-107	40	-154	16	34	-75	-22	-58	79	-29	-4
0.608333	5224	10427	-22366	-31263	4318	-22632	-8963	-6334	-352	-24766	-11692	-14007	6506	-23995	-15027	-11228	3765	-8267	5588	-32129	-3970	-23949	14269	-25184	3601	-18180	6431	-19350	-855	-19305	17132	-14943	-151	-128	-120	-67	-63	-59	-109	42	-154	32	33	-75	-24	-56	85	-28	-1
0.609167	6837	6741	-21603	-32010	5352	-22033	-9088	-6700	-628	-24407	-11522	-14135	6130	-23679	-14995	-10972	5380	-8471	4158	-32457	-3604	-23979	13313	-23708	2898	-18386	6512	-18024	-550	-19652	16573	-15322	-148	-128	-121	-64	-66	-59	-109	40	-151	17	30	-77	-26	-59	77	-29	-4
0.610000	7438	3102	-20723	-32455	6252	-21419	-9245	-7225	-567	-23937	-11451	-14257	6178	-23363	-14976	-10724	4286	-8514	2965	-32597	-3067	-23931	12328	-22126	1487	-18576	6813	-16723	591	-19876	15999	-15652	-150	-128	-120	-66	-67	-59	-105	42	-150	18	33	-75	-24	-58	81	-28	-1
0.610833	7382	-493	-19778	-32630	7167	-20848	-9418	-7897	-483	-23369	-11482	-14395	6480	-23057	-14966	-10489	1796	-8432	2022	-32654	-2632	-23806	11333	-20459	2677	-18745	7303	-15478	-1257	-19987	15403	-15927	-145	-124	-116	-64	-62	-58	-103	45	-152	20	33	-75	-24	-57	84	-26	0
0.611667	8076	-3893	-18846	-32690	7942	-20310	-9612	-8707	-492	-22717	-11607	-14517	6616	-22766	-14968	-10262	3101	-8264	1319	-32663	-2115	-23599	10323	-18748	3186	-18885	7949	-14304	-1373	-19994	14786	-16151	-148	-127	-119	-65	-61	-59	-103	44	-154	20	35	-74	-22	-60	81	-28	1
0.612500	8582	-7020	-17988	-32737	8565	-19807	-9818	-9644	-333	-22018	-11823	-14630	6713	-22500	-14980	-10034	1569	-8048	862	-32691	-1727	-23326	9353	-17025	2864	-18996	8701	-13220	-987	-19914	14157	-16327	-146	-156	-122	-64	-62	-58	-103	43	-149	17	30	-75	-22	-55	82	-27	0
0.613333	8920	-9798	-17251	-32730	9086	-19353	-10032	-10688	-200	-21279	-12105	-14725	6730	-22212	-15002	-9815	1591	-7807	623	-32680	-1281	-22988	8397	-15323	2160	-19054	9534	-12238	-1273	-19760	13516	-16459	-151	-128	-118	-65	-51	-55	-102	43	-152	19	33	-74	-19	-57	81	-28	0
0.614167	9428	-12190	-16668	-32755	9353	-18939	-10254	-11824	-153	-20542	-12450	-14802	6719	-21953	-15028	-9601	771	-7568	580	-32701	-1002	-22587	7493	-13675	1382	-19075	10387	-11388	-976	-19550	12882	-16550	-146	-126	-118	-66	-63	-58	-103	40	-154	18	30	-74	-22	-57	82	-28	-1
0.615000	9755	-14173	-16260	-32745	9529	-18571	-10479	-13037	66	-19805	-12828	-14857	6736	-21718	-15066	-9387	-1252	-7363	697	-32690	-695	-22136	6644	-12118	1677	-19048	11214	-10635	-1381	-19304	12248	-16614	-153	-130	-121	-70	-65	-61	-107	13	-158	16	20	-78	-24	-59	80	-34	-6
0.615833	9892	-15731	-16026	-32766	9764	-18258	-10708	-14287	232	-19204	-13218	-14895	6737	-21499	-15117	-9175	0	-7190	935	-32706	-135	-21626	5881	-10679	640	-18974	11968	-10021	-1069	-19036	11635	-16645	-151	-127	-122	-67	-63	-61	-108	40	-152	15	33	-76	-22	-58	79	-30	-1
0.616667	10633	-16866	-15952	-32747	9963	-17991	-10936	-15580	258	-18656	-13603	-14922	6729	-21296	-15167	-8963	-2698	-7065	1258	-32684	43	-21080	5222	-9386	-420	-18852	12619	-9545	-2093	-18765	11047	-16665	-149	-129	-121	-66	-75	-58	-104	40	-151	11	33	-74	-23	-60	78	-31	-3
0.617500	11844	-17595	-16001	-32760	10006	-17788	-11173	-16844	81	-18224	-13962	-14942	5994	-21119	-15274	-8759	-2551	-6992	1621	-32700	258	-20507	4676	-8264	-635	-18692	13132	-9188	-2957	-18496	10496	-16669	-150	-127	-120	-64	-64	-58	-103	41	-158	17	34	-75	-22	-56	80	-32	-8
0.618333	12496	-17953	-16156	-32751	10025	-17640	-11418	-18135	-28	-17924	-14284	-14964	5242	-20969	-15389	-8569	-918	-6969	1990	-32691	714	-19907	4262	-7313	-3028	-18491	13482	-8951	-685	-18251	9990	-16670	-147	-125	-118	-68	-62	-72	-104	44	-152	19	34	-74	-15	-53	79	-27	0
0.619167	13023	-17980	-16354	-32763	9995	-17552	-11670	-19366	-27	-17762	-14557	-14998	4567	-20851	-15535	-8403	-4922	-7001	2325	-32686	979	-19301	3985	-6555	-2654	-18267	13657	-8818	-2472	-18034	9540	-16667	-148	-126	-117	-66	-61	-56	-104	42	-150	20	37	-72	-16	-53	89	-29	0
0.620000	13787	-17740	-16552	-32751	10000	-17537	-11937	-20535	87	-17751	-14771	-15061	3854	-20774	-15716	-8259	-3193	-7077	2614	-32690	1452	-18688	3847	-5982	-2561	-18019	13644	-8792	-3222	-17853	9142	-16659	-148	-126	-118	-64	-61	-55	-102	42	-152	19	32	-73	-25	-55	80	-29	-5
0.620833	14279	-17300	-16715	-32740	10015	-17576	-12226	-21619	290	-17891	-14923	-15146	3126	-20732	-15932	-8148	-4928	-7196	2823	-32676	1757	-18085	3859	-5606	-2151	-17763	13459	-8850	-3738	-17713	8817	-16646	-147	-127	-121	-69	-62	-58	-105	42	-152	19	33	-75	-23	-58	80	-29	-1
0.621667	14423	-16703	-16791	-32692	9998	-17681	-12533	-22596	455	-18171	-15020	-15266	2324	-20735	-16180	-8083	-5191	-7352	2957	-32685	2122	-17496	4024	-5417	-1701	-17506	13113	-8982	-5298	-17614	8563	-16624	-147	-128	-117	-66	-62	-58	-107	39	-151	16	30	-77	-22	-57	80	-31	-3
0.622500	15426	-16036	-16753	-32547	9762	-17853	-12859	-23454	190	-18572	-15057	-15429	870	-20788	-16459	-8067	-4011	-7537	2998	-32679	2493	-16927	4326	-5399	-2111	-17251	12631	-9178	-5860	-17548	8378	-16583	-149	-130	-120	-68	-63	-58	-107	41	-155	17	29	-75	-23	-58	81	-30	0
0.623333	15777	-15352	-16575	-32416	9591	-18081	-13206	-24190	110	-19078	-15042	-15632	-445	-20891	-16768	-8107	-3738	-7745	2961	-32701	2870	-16387	4754	-5540	-3513	-17008	12029	-9426	-5139	-17525	8266	-16524	-152	-135	-121	-68	-65	-61	-118	38	-160	19	29	-76	-23	-58	78	-31	-3
0.624167	14536	-14712	-16266	-32287	9488	-18366	-13578	-24784	122	-19673	-15002	-15887	-1429	-21045	-17093	-8230	-6732	-7972	2857	-32689	2909	-15875	5300	-5825	-2075	-16797	11358	-9708	-8020	-17525	8233	-16433	-148	-130	-122	-66	-64	-59	-103	39	-151	18	54	-73	-25	-57	79	-30	-7
0.625000	14031	-14158	-15810	-32185	9395	-18699	-13967	-25229	52	-20323	-14934	-16179	-2481	-21251	-17427	-8382	-4805	-8216	2690	-32707	3189	-15396	5941	-6237	-1132	-16574	10648	-10021	-9735	-17551	8263	-16311	-149	-130	-118	-66	-65	-53	-105	40	-155	18	33	-96	-24	-57	82	-28	-5
0.625833	13387	-13736	-15234	-32096	9371	-19072	-14374	-25528	126	-21006	-14852	-16519	-3310	-21509	-17772	-8627	-5281	-8476	2492	-32691	3513	-14950	6653	-6750	-1320	-16392	9943	-10359	-10124	-17596	8343	-16151	-162	-127	-118	-67	-64	-57	-105	42	-154	23	34	-75	-24	-58	82	-30	-4
0.626667	12336	-13464	-14561	-32024	9367	-19490	-14795	-25676	118	-21700	-14781	-16894	-3894	-21814	-18108	-8947	-5108	-8756	2280	-32704	3706	-14546	7413	-7350	-1508	-16234	9267	-10703	-11484	-17646	8487	-15942	-151	-128	-118	-66	-67	-61	-97	41	-154	19	32	-97	-22	-57	84	-29	-3
0.627500	11226	-13366	-13877	-31956	9400	-19930	-15220	-25699	188	-22378	-14731	-17311	-4352	-22166	-18432	-9339	-4369	-9053	2073	-32695	3903	-14175	8185	-8013	-2187	-16097	8655	-11066	-12057	-17698	8671	-15692	-149	-121	-120	-66	-65	-61	-104	42	-154	21	30	-75	-25	-59	81	-31	-3
0.628333	9505	-13451	-13076	-31884	9301	-20386	-15644	-25562	443	-23019	-14712	-17749	-4460	-22556	-18734	-9799	-5379	-9366	1896	-32697	3964	-13841	8982	-8719	-2049	-15972	8141	-11433	-12739	-17744	8895	-15394	-148	-130	-122	-68	-65	-59	-105	41	-152	2	28	-75	-22	-58	81	-26	-1
0.629167	7492	-13704	-12348	-31801	9088	-20853	-16060	-25310	508	-23612	-14730	-18219	-4176	-22974	-19003	-10321	-3262	-9706	1767	-32692	4033	-13544	9741	-9462	-2455	-15862	7739	-11812	-12705	-17780	9142	-15054	-147	-130	-120	-65	-63	-59	-105	42	-152	18	30	-76	-24	-49	85	-27	-4
0.630000	6045	-14117	-11686	-31697	8822	-21321	-16458	-24949	295	-24132	-14796	-18688	-3575	-23416	-19240	-10898	-3693	-10065	1707	-32683	3965	-13275	10465	-10218	-3647	-15756	7479	-12189	-12804	-17790	9413	-14669	-148	-129	-120	-66	-62	-58	-103	36	-154	21	33	-74	-21	-56	85	-27	-5
0.630833	5080	-14665	-11127	-31565	8457	-21773	-16825	-24494	103	-24576	-14913	-19166	-3166	-23868	-19436	-11522	-4010	-10449	1733	-32693	3791	-13040	11126	-10975	-3139	-15649	7354	-12575	-13514	-17788	9687	-14257	-147	-127	-119	-63	-60	-56	-102	43	-153	22	33	-73	-21	-55	87	-26	1
0.631667	3898	-15337	-10705	-31412	8036	-22214	-17155	-23962	27	-24939	-15080	-19644	-2729	-24302	-19594	-12184	146	-10858	1821	-32679	3908	-12841	11706	-11727	-5059	-15535	7371	-12969	-9915	-17746	9962	-13821	-146	-128	-122	-65	-64	-60	-105	37	-150	21	34	-74	-24	-55	81	-30	-3
0.632500	2004	-16083	-10449	-31232	7626	-22628	-17446	-23382	-76	-25220	-15296	-20110	-2030	-24773	-19705	-12870	-3330	-11280	1998	-32700	3603	-12683	12200	-12451	-4625	-15415	7519	-13364	-9377	-17670	10236	-13359	-139	-126	-121	-66	-60	-58	-104	43	-155	18	33	-73	-21	-61	80	-28	-1
0.633333	366	-16875	-10367	-31017	7113	-23010	-17669	-22770	-286	-25419	-15544	-20558	-1264	-25205	-19778	-13562	-837	-11719	2252	-32681	3555	-12560	12605	-13171	-3890	-15281	7792	-13772	-8478	-17599	10500	-12899	-107	-129	-118	-65	-56	-59	-101	44	-151	21	15	-74	-17	-61	84	-28	-1
0.634167	-1530	-17657	-10460	-30779	6454	-23364	-17833	-22103	-580	-25548	-15820	-20983	-439	-25610	-19804	-14241	-1452	-12159	2566	-32699	3462	-12481	12920	-13861	-3288	-15124	8171	-14182	-6243	-17490	10760	-12443	-148	-128	-120	-66	-64	-61	-105	39	-152	20	30	-74	-23	-61	85	-30	0
0.635000	-3564	-18460	-10729	-30529	5723	-23684	-17920	-21452	-682	-25616	-16104	-21375	520	-25986	-19822	-14902	-1457	-12595	2926	-32684	3531	-12427	13146	-14515	-2496	-14984	8635	-14597	-5031	-17360	11008	-12003	-149	-129	-127	-67	-63	-58	-108	40	-153	18	34	-76	-23	-60	78	-34	-3
0.635833	-4937	-19184	-11150	-30258	4722	-23970	-17930	-20819	-920	-25634	-16383	-21734	903	-26321	-19761	-15522	-461	-13011	3322	-32701	3858	-12427	13286	-15144	-1963	-14824	9159	-15012	-3612	-17215	11245	-11584	-148	-129	-119	-66	-63	-58	-109	40	-154	19	30	-72	-23	-45	82	-28	-1
0.636667	-6107	-19839	-11705	-29989	3591	-24218	-17856	-20215	-1141	-25606	-16645	-22052	1242	-26611	-19697	-16095	1170	-13403	3748	-32686	4381	-12470	13359	-15743	-3052	-14666	9723	-15425	-145	-17061	11475	-11211	-150	-129	-119	-67	-61	-59	-105	43	-152	15	12	-78	-24	-60	81	-29	-3
0.637500	-8379	-20397	-12353	-29724	2633	-24444	-17701	-19662	-1403	-25571	-16865	-22329	1872	-26858	-19612	-16611	-1896	-13748	4117	-32695	4671	-12556	13368	-16315	-1577	-14513	10301	-15832	121	-16896	11708	-10876	-148	-130	-118	-68	-63	-59	-107	43	-152	18	35	-75	-19	-56	86	-30	1
0.638333	-9874	-20829	-13054	-29475	1692	-24642	-17437	-19161	-1965	-25521	-17033	-22561	2181	-27063	-19512	-17055	-681	-14033	4476	-32688	5308	-12721	13331	-16860	-159	-14383	10875	-16234	400	-16766	11942	-10590	-150	-124	-118	-64	-63	-59	-102	42	-152	19	35	-75	-25	-57	84	-30	-1
0.639167	-11019	-21141	-13782	-29251	992	-24829	-17148	-18727	-2387	-25473	-17141	-22748	2582	-27223	-19403	-17419	-804	-14247	4781	-32682	6069	-12938	13262	-17390	-438	-14280	11424	-16622	2344	-16641	12184	-10360	-146	-127	-119	-68	-60	-57	-104	42	-148	20	34	-75	-21	-55	86	-27	-7
0.640000	-12084	-21308	-14480	-29057	446	-25008	-16758	-18366	-2570	-25446	-17168	-22890	2980	-27355	-19288	-17700	-1423	-14378	5020	-32690	6780	-13219	13175	-17910	-629	-14230	11932	-16993	2743	-16551	12426	-10186	-149	-127	-119	-56	-63	-59	-110	37	-155	12	30	-77	-24	-60	77	-32	-3
0.640833	-12718	-21347	-15139	-28908	-119	-25195	-16299	-18082	-2581	-25447	-17111	-22990	3386	-27457	-19178	-17901	-913	-14418	5178	-32676	7750	-13568	13092	-18415	-1216	-14236	12400	-17340	3054	-16500	12696	-10066	-150	-134	-125	-70	-63	-60	-107	39	-154	15	29	-77	-25	-60	81	-30	-5
0.641667	-13326	-21234	-15698	-28801	-688	-25392	-15785	-17872	-2551	-25489	-16970	-23039	3979	-27530	-19065	-18016	-2250	-14344	5257	-32693	8722	-13986	13016	-18916	-680	-14308	12813	-17663	3139	-16500	12981	-9991	-150	-126	-122	-68	-62	-59	-107	37	-155	15	32	-76	-21	-59	79	-22	-3
0.642500	-14159	-20985	-16152	-28743	-1259	-25601	-15221	-17735	-2502	-25568	-16742	-23049	4479	-27591	-18951	-18054	-936	-14159	5244	-32679	9664	-14476	12969	-19415	151	-14465	13175	-17955	3319	-16563	13296	-9971	-152	-131	-120	-67	-61	-60	-105	38	-154	15	30	-78	-18	-58	88	-32	-3
0.643333	-14546	-20616	-16479	-28734	-1832	-25840	-14618	-17676	-2548	-25706	-16429	-23022	4714	-27649	-18841	-18014	-506	-13868	5145	-32698	10597	-15037	12952	-19917	-314	-14718	13485	-18220	3377	-16698	13634	-9977	-150	-132	-120	-64	-64	-59	-108	37	-153	16	35	-75	-23	-57	81	-30	0
0.644167	-14378	-20135	-16664	-28776	-2482	-26109	-13999	-17680	-2690	-25891	-16046	-22957	4483	-27707	-18717	-17916	-2567	-13460	4963	-32683	11153	-15668	12977	-20431	1173	-15066	13752	-18455	1661	-16910	13992	-10041	-150	-128	-121	-66	-62	-57	-105	39	-150	18	33	-74	-21	-56	80	-33	-1
0.645000	-13756	-19547	-16714	-28867	-3098	-26417	-13365	-17749	-2756	-26126	-15599	-22859	3947	-27774	-18614	-17764	2136	-12942	4719	-32697	11958	-16364	13045	-20958	216	-15517	13988	-18659	3976	-17201	14374	-10116	-146	-126	-119	-66	-63	-60	-102	37	-151	17	32	-74	-21	-57	82	-27	1
0.645833	-13797	-18869	-16628	-29019	-3520	-26761	-12732	-17870	-2663	-26410	-15110	-22737	3672	-27862	-18496	-17574	-1089	-12329	4411	-32685	12440	-17125	13165	-21491	228	-16073	14196	-18832	3987	-17583	14769	-10213	-150	-126	-116	-63	-61	-63	-107	41	-151	18	34	-74	-23	-65	79	-18	0
0.646667	-13445	-18114	-16411	-29173	-3919	-27134	-12097	-18040	-2714	-26734	-14580	-22586	3317	-27959	-18361	-17356	200	-11622	4072	-32695	12734	-17930	13329	-22042	1206	-16723	14379	-18980	3231	-18042	15182	-10317	-147	-125	-131	-66	-66	-60	-105	41	-150	17	32	-56	-25	-56	81	-27	-1
0.647500	-12922	-17298	-16092	-29379	-4126	-27531	-11526	-18249	-2718	-27090	-14037	-22420	2905	-28088	-18240	-17124	181	-10833	3719	-32700	12829	-18771	13540	-22610	1579	-17468	14556	-19108	4562	-18596	15596	-10422	-150	-125	-120	-65	-64	-56	-107	43	-150	17	32	-76	-25	-58	82	-27	-3
0.648333	-12485	-16426	-15682	-29608	-4263	-27934	-10971	-18487	-2535	-27468	-13496	-22239	2538	-28238	-18097	-16890	-306	-9987	3372	-32684	12628	-19641	13788	-23174	1812	-18292	14735	-19219	5148	-19229	16003	-10517	-153	-126	-126	-73	-65	-59	-110	36	-155	13	27	-79	-25	-61	78	-32	-1
0.649167	-11428	-15513	-15167	-29857	-4436	-28343	-10472	-18752	-2551	-27861	-12968	-22046	1575	-28405	-17939	-16667	187	-9087	3058	-32691	12186	-20525	14081	-23751	1755	-19187	14917	-19315	5669	-19933	16402	-10600	-152	-129	-125	-70	-65	-61	-105	41	-152	13	12	-79	-22	-74	81	-28	-3
0.650000	-9548	-14564	-14679	-30102	-4503	-28743	-10014	-19032	-2521	-28245	-12461	-21845	329	-28580	-17759	-16466	2420	-8165	2795	-32676	11684	-21401	14405	-24332	-95	-20133	15123	-19401	8794	-20700	16777	-10663	-109	-128	-124	-67	-65	-60	-108	42	-153	19	32	-77	-22	-56	78	-27	-1
0.650833	-9539	-13589	-14122	-30354	-4392	-29077	-9615	-19322	-2078	-28619	-11996	-21637	-203	-28772	-17564	-16287	-246	-7217	2599	-32693	10571	-22266	14758	-24907	-78	-21092	15336	-19489	9842	-21519	17126	-10697	-148	-126	-120	-66	-62	-56	-104	40	-155	17	34	-74	-19	-56	84	-7	1
0.651667	-9138	-12590	-13562	-30602	-4235	-29383	-9277	-19607	-1844	-28970	-11585	-21439	-924	-28979	-17351	-16146	10	-6273	2485	-32677	9195	-23097	15124	-25477	1294	-22074	15559	-19580	9534	-22385	17434	-10706	-149	-128	-116	-67	-62	-59	-109	44	-150	18	34	-75	-21	-57	81	-41	0
0.652500	-7865	-11579	-13017	-30839	-3953	-29635	-9005	-19903	-1622	-29273	-11228	-21251	-1739	-29157	-17121	-16046	899	-5345	2465	-32694	7865	-23885	15501	-26036	1278	-23049	15791	-19685	11372	-23286	17704	-10678	-148	-126	-114	-64	-59	-58	-105	42	-154	20	35	-74	-19	-56	85	-27	-4
0.653333	-6932	-10557	-12497	-31061	-3744	-29798	-8837	-20216	-1310	-29535	-10932	-21076	-2365	-29338	-16870	-16031	13	-4452	2549	-32679	6115	-24614	15884	-26579	1336	-24005	16029	-19807	12288	-24208	17923	-10634	-149	-127	-118	-65	-63	-44	-110	45	-151	21	32	-73	-23	-55	84	-28	-3
0.654167	-5813	-9529	-12010	-31262	-3664	-29884	-8636	-20478	-1095	-29746	-10699	-20918	-2983	-29492	-16607	-15975	719	-3599	2732	-32697	4342	-25265	16258	-27108	1109	-24921	16265	-19949	12824	-25128	18092	-10545	-148	-126	-118	-66	-60	-59	-107	46	-149	32	32	-74	-22	-52	82	-28	0
0.655000	-4711	-8503	-11568	-31440	-3475	-29873	-8530	-20753	-745	-29893	-10522	-20782	-3350	-29621	-16333	-16001	-547	-2801	3015	-32680	2610	-25860	16636	-27614	1261	-25781	16494	-20114	13175	-26039	18210	-10432	-160	-128	-119	-68	-65	-58	-104	46	-154	19	32	-75	-24	-59	79	-28	-4
0.655833	-4094	-7474	-11160	-31599	-3203	-29774	-8472	-21013	-111	-29975	-10400	-20671	-3503	-29713	-16047	-16081	-437	-2060	3401	-32695	715	-26367	17000	-28100	2106	-26573	16715	-20304	13219	-26919	18283	-10284	-149	-128	-119	-70	-62	-61	-107	40	-153	19	25	-75	-24	-57	84	-31	1
0.656667	-3025	-6441	-10793	-31725	-2836	-29574	-8449	-21264	283	-29989	-10326	-20598	-3603	-29767	-15761	-16163	1008	-1381	3874	-32686	-1119	-26781	17333	-28562	1577	-27280	16912	-20520	13568	-27766	18303	-10115	-153	-128	-119	-70	-56	-62	-108	37	-155	17	27	-79	-24	-59	80	-33	0
0.657500	-1491	-5423	-10469	-31832	-2562	-29288	-8460	-21504	451	-29931	-10289	-20543	-3589	-29777	-15467	-16282	-1869	-770	4424	-32678	-3014	-27109	17651	-28975	2791	-27898	17089	-20758	11326	-28553	18295	-9911	-149	-129	-120	-68	-61	-58	-108	43	-151	19	28	-76	-1	-56	80	-27	-3
0.658333	339	-4416	-10173	-31904	-2454	-28912	-8483	-21721	591	-29814	-10280	-20528	-3870	-29738	-15179	-16417	2396	-223	5035	-32689	-4414	-27354	17935	-29404	2166	-28424	17233	-21022	12399	-29271	18247	-9685	-146	-126	-119	-65	-62	-53	-109	43	-149	19	27	-77	-21	-59	84	-27	0
0.659167	1238	-3427	-9905	-31954	-2252	-28468	-8524	-21923	716	-29629	-10293	-20545	-3834	-29653	-14893	-16566	591	257	5683	-32669	-5913	-27518	18190	-29788	1057	-28855	17343	-21308	13098	-29929	18170	-9445	-147	-127	-118	-65	-62	-58	-108	44	-127	22	30	-88	-23	-57	86	-27	0
0.660000	2193	-2463	-9656	-31973	-2126	-27965	-8561	-22117	684	-29367	-10316	-20603	-3662	-29528	-14616	-16715	-80	672	6362	-32691	-7371	-27602	18405	-30156	1938	-29203	17417	-21612	10798	-30495	18071	-9191	-148	-128	-118	-57	-59	-59	-109	41	-153	19	30	-75	-21	-57	84	-30	0
0.660833	3087	-1529	-9423	-31968	-1986	-27412	-8593	-22299	717	-29110	-10339	-20693	-3283	-29361	-14352	-16860	612	1029	7049	-32632	-8509	-27623	18581	-30499	2221	-29453	17452	-21935	10380	-30976	17958	-8932	-150	-127	-119	-69	-60	-59	-105	41	-149	20	30	-80	-23	-58	81	-31	-4
0.661667	3637	-632	-9197	-31927	-1890	-26833	-8604	-22468	752	-28794	-10346	-20814	-2901	-29156	-14090	-16982	-305	1338	7736	-32530	-9633	-27582	18712	-30826	2693	-29614	17438	-22262	9310	-31356	17841	-8665	-174	-128	-122	-67	-64	-61	-111	38	-152	19	37	-81	-23	-59	81	-30	-1
0.662500	4128	217	-8974	-31860	-1728	-26243	-8592	-22625	752	-28449	-10340	-20967	-2729	-28927	-13837	-17083	-338	1603	8386	-32404	-10556	-27489	18800	-31129	3377	-29699	17385	-22594	7318	-31640	17716	-8406	-149	-129	-121	-65	-61	-58	-107	41	-151	17	33	-75	-21	-57	81	-30	0
0.663333	5415	1017	-8757	-31752	-1635	-25705	-8551	-22777	642	-28090	-10309	-21129	-2792	-28673	-13587	-17152	1679	1828	9004	-32179	-10893	-27354	18834	-31416	2067	-29703	17295	-22927	7297	-31817	17595	-8152	-145	-128	-119	-66	-63	-60	-108	50	-153	21	33	-76	-19	-61	81	-27	0
0.664167	5055	1755	-8540	-31608	-1413	-25079	-8466	-22921	859	-27722	-10245	-21333	-2278	-28403	-13344	-17176	-383	2018	9576	-31955	-11203	-27186	18825	-31714	1328	-29642	17158	-23259	6156	-31899	17486	-7921	-150	-128	-120	-65	-94	-62	-105	42	-153	19	30	-77	-26	-60	80	-26	1
0.665000	4592	2420	-8333	-31424	-1066	-24531	-8362	-23064	1040	-27356	-10150	-21543	-1781	-28133	-13101	-17164	-1617	2182	10085	-31707	-11564	-26993	18763	-31938	2715	-29518	16986	-23578	2643	-31867	17384	-7717	-152	-131	-122	-70	-66	-60	-107	36	-153	13	29	-78	-27	-60	80	-30	-5
0.665833	4867	3015	-8126	-31196	-670	-24017	-8186	-23204	1194	-27008	-10019	-21760	-1230	-27860	-12848	-17110	-459	2331	10540	-31417	-11408	-26774	18663	-32168	2704	-29335	16783	-23879	1692	-31739	17299	-7541	-150	-128	-122	-68	-68	-61	-108	39	-153	15	30	-77	-27	-62	81	-29	-3
0.666667	4616	3530	-7920	-30924	-321	-23537	-7980	-23335	1439	-26671	-9844	-21971	-546	-27585	-12560	-17000	-1789	2463	10915	-31102	-11377	-26544	18519	-32374	2593	-29104	16553	-24159	363	-31512	17227	-7410	-151	-129	-127	-69	-64	-62	-105	41	-154	19	30	-79	-26	-57	85	-29	-1
0.667500	4407	3960	-7726	-30609	-48	-23103	-7743	-23468	1431	-26353	-9639	-22179	101	-27321	-12307	-16849	-1162	2594	11225	-30754	-11158	-26304	18338	-32577	2118	-28829	16306	-24412	-1321	-31197	17170	-7321	-152	-130	-125	-69	-65	-61	-109	40	-153	15	12	-78	-23	-58	84	-30	-5
0.668333	4357	4297	-7558	-30250	348	-22704	-7479	-23598	1485	-26056	-9395	-22371	798	-27061	-12015	-16652	-1874	2708	11460	-30379	-10728	-26049	18131	-32673	1690	-28522	16046	-24638	-2415	-30799	17133	-7293	-155	-132	-125	-68	-63	-60	-107	36	-156	15	32	-78	-22	-57	82	-32	-5
0.669167	4067	4536	-7402	-29845	796	-22345	-7195	-23726	1756	-25781	-9120	-22544	1576	-26818	-11698	-16420	-2305	2820	11628	-29981	-10348	-25788	17906	-32731	2145	-28176	15778	-24831	-3937	-30337	17119	-7326	-150	-128	-122	-69	-62	-56	-107	36	-151	15	30	-78	-24	-55	81	-50	-4
0.670000	4187	4676	-7282	-29407	1266	-22009	-6896	-23843	1834	-25520	-8807	-22689	2272	-26579	-11350	-16144	140	2937	11722	-29557	-9713	-25510	17674	-32735	871	-27820	15523	-24981	-4307	-29810	17127	-7440	-151	-130	-122	-66	-63	-57	-104	42	-151	19	36	-74	-23	-53	82	-27	0
0.670833	4830	4724	-7148	-28927	1923	-21697	-6594	-23956	1658	-25273	-8474	-22796	2865	-26356	-10970	-15841	-2252	3060	11759	-29109	-9144	-25219	17453	-32745	746	-27425	15284	-25092	-6280	-29247	17162	-7586	-147	-125	-118	-65	-57	-56	-103	44	-151	19	36	-75	-9	-52	85	-26	0
0.671667	5857	4667	-7054	-28416	2441	-21404	-6292	-24058	1125	-25034	-8123	-22865	3134	-26115	-10566	-15517	751	3176	11735	-28651	-8360	-24905	17241	-32743	269	-27037	15066	-25169	-6122	-28650	17216	-7833	-147	-111	-103	-65	-61	-55	-101	43	-150	22	38	-76	-21	-53	86	-28	2
0.672500	6415	4507	-6984	-27890	3018	-21119	-6029	-24150	717	-24804	-7760	-22895	3606	-25880	-10132	-15182	1121	3292	11656	-28189	-7441	-24577	17059	-32734	-1750	-26641	14881	-25201	-4068	-28030	17308	-8152	-149	-125	-121	-66	-62	-56	-104	40	-151	20	35	-74	-17	-53	88	-26	0
0.673333	7042	4252	-6929	-27347	3549	-20829	-5793	-24235	377	-24568	-7391	-22881	3754	-25641	-9679	-14841	-692	3408	11525	-27725	-6752	-24223	16922	-32750	-1322	-26240	14741	-25194	-5541	-27423	17425	-8542	-148	-128	-121	-66	-61	-56	-102	40	-153	16	36	-76	-21	-56	80	-30	-1
0.674167	7481	3903	-6899	-26799	4022	-20547	-5598	-24280	-3	-24327	-7015	-22820	3595	-25389	-9178	-14509	1415	3519	11363	-27263	-5908	-23840	16838	-32729	-1669	-25830	14664	-25140	-4932	-26815	17585	-8997	-152	-126	-118	-66	-64	-58	-105	41	-150	21	33	-76	-22	-55	86	-29	-5
0.675000	8038	3473	-6882	-26265	4469	-20253	-5444	-24308	-324	-24065	-6654	-22712	3348	-25124	-8715	-14185	304	3622	11164	-26812	-5167	-23418	16826	-32751	-1539	-25424	14650	-25055	-4470	-26233	17778	-9516	-165	-126	-119	-63	-60	-55	-104	41	-151	20	36	-75	-21	-56	81	-31	0
0.675833	8783	2969	-6871	-25710	4849	-19953	-5347	-24310	-577	-23788	-6284	-22565	2991	-24841	-8222	-13887	614	3719	10937	-26373	-4342	-22967	16886	-32725	-1073	-25012	14714	-24943	-4886	-25671	18015	-10083	-151	-125	-120	-64	-64	-58	-105	43	-152	20	35	-70	-27	-55	81	-28	-1
0.676667	10231	2392	-6865	-25199	4896	-19646	-5316	-24280	-1143	-23498	-5947	-22376	1938	-24523	-7757	-13610	2543	3802	10692	-25951	-3485	-22479	17032	-32751	-1753	-24589	14861	-24798	-3589	-25151	18301	-10696	-149	-126	-120	-67	-64	-56	-104	44	-151	20	34	-77	-25	-53	84	-28	-1
0.677500	10489	1756	-6862	-24680	4897	-19336	-5346	-24221	-1303	-23183	-5625	-22155	1251	-24220	-7307	-13369	1664	3866	10427	-25556	-2780	-21960	17261	-32736	-2621	-24168	15096	-24645	-1998	-24658	18625	-11349	-148	-126	-119	-68	-59	-56	-104	44	-151	20	35	-73	-22	-51	86	-28	2
0.678333	10217	1078	-6852	-24201	5023	-19031	-5431	-24128	-1388	-22856	-5333	-21898	623	-23879	-6886	-13167	-320	3912	10152	-25179	-2261	-21412	17575	-32753	-831	-23736	15427	-24452	-4004	-24206	19002	-12014	-150	-126	-117	-64	-63	-53	-101	44	-151	23	36	-75	-21	-55	87	-26	0
0.679167	10564	363	-6842	-23757	5122	-18743	-5590	-24003	-1532	-22516	-5073	-21625	-302	-23548	-6494	-13009	1266	3927	9868	-24836	-1720	-20823	17981	-32737	-191	-23291	15852	-24252	-3952	-23788	19428	-12691	-146	-126	-119	-64	-59	-55	-101	42	-148	22	35	-73	-17	-48	87	-25	2
0.680000	10343	-366	-6818	-23345	5268	-18462	-5799	-23849	-1544	-22175	-4850	-21330	-930	-23205	-6204	-12896	111	3919	9589	-24523	-1163	-20249	18457	-32746	-143	-22833	16367	-24056	-3460	-23402	19892	-13364	-151	-124	-117	-62	-59	-56	-103	44	-154	20	38	-68	-22	-52	84	-26	-1
0.680833	10088	-1107	-6795	-22968	5221	-18212	-6046	-23665	-1582	-21833	-4668	-21033	-1474	-22868	-5961	-12830	497	3874	9287	-24242	-546	-19656	19003	-32743	103	-22364	16964	-23866	-4319	-23044	20399	-14023	-150	-129	-121	-68	-63	-55	-104	44	-152	20	34	-77	-22	-53	82	-24	-5
0.681667	9726	-1844	-6759	-22620	4882	-17999	-6329	-23455	-1598	-21508	-4529	-20726	-2041	-22548	-5788	-12778	291	3791	9007	-23986	-119	-19070	19601	-32740	492	-21886	17642	-23681	-4673	-22704	20935	-14655	-153	-130	-122	-67	-63	-60	-111	39	-151	17	29	-77	-23	-57	77	-30	-6
0.682500	8836	-2553	-6723	-22307	4419	-17824	-6628	-23225	-1431	-21196	-4430	-20418	-2398	-22249	-5698	-12818	-699	3678	8726	-23757	261	-18491	20248	-32746	2077	-21391	18397	-23506	-5259	-22368	21548	-15251	-148	-126	-121	-65	-63	-59	-107	42	-153	17	35	-73	-22	-58	76	-31	0
0.683333	7721	-3226	-6661	-22009	4017	-17722	-6932	-22968	-1246	-20917	-4372	-20116	-2783	-21975	-5685	-12862	1376	3525	8457	-23556	868	-17948	20916	-32726	2186	-20887	19215	-23357	-4914	-22041	22178	-15797	-147	-127	-120	-88	-64	-62	-105	38	-153	16	35	-73	-22	-58	81	-29	-1
0.684167	6975	-3855	-6637	-21745	3727	-17630	-7226	-22698	-1252	-20683	-4351	-19823	-3084	-21753	-5758	-12947	-459	3328	8180	-23382	1171	-17448	21602	-32731	1918	-20379	20086	-23227	-5932	-21718	22832	-16293	-150	-129	-121	-68	-64	-61	-104	42	-153	17	34	-75	-25	-59	79	-23	-3
0.685000	6765	-4424	-6602	-21500	3312	-17624	-7508	-22421	-1356	-20494	-4379	-19541	-3581	-21579	-5905	-13054	712	3101	7914	-23233	1337	-16993	22280	-32611	1969	-19873	20986	-23122	-6269	-21378	23507	-16736	-152	-127	-120	-72	-66	-52	-108	41	-150	19	32	-76	-24	-58	80	-28	-1
0.685833	5930	-4931	-6581	-21268	2881	-17682	-7738	-22143	-1235	-20359	-4442	-19290	-3745	-21463	-6137	-13184	3101	2830	7650	-23102	1902	-16607	22930	-32453	-239	-19379	21900	-23045	-3095	-21038	24185	-17118	-150	-128	-121	-70	-62	-57	-105	40	-150	18	33	-75	-21	-57	81	-29	-3
0.686667	4650	-5368	-6575	-21055	2591	-17809	-7927	-21867	-1114	-20292	-4533	-19048	-3549	-21409	-6434	-13326	-8	2519	7388	-22993	2121	-16295	23537	-32230	365	-18898	22810	-23003	-4027	-20686	24863	-17443	-150	-128	-125	-72	-59	-65	-105	40	-150	17	32	-79	-15	-55	80	-27	0
0.687500	3643	-5727	-6590	-20850	2327	-17990	-8059	-21593	-1042	-20297	-4669	-18829	-3293	-21420	-6814	-13477	2409	2178	7130	-22903	2480	-16063	24079	-31967	44	-18445	23691	-22970	-3595	-20327	25530	-17711	-152	-129	-121	-68	-65	-58	-105	40	-152	12	30	-80	-22	-57	80	-28	0
0.688333	2607	-6026	-6630	-20658	2116	-18238	-8128	-21329	-1077	-20361	-4829	-18623	-2940	-21499	-7193	-13619	1181	1806	6865	-22830	2806	-15910	24547	-31646	-669	-18019	24539	-22972	-2732	-19962	26172	-17902	-151	-130	-126	-68	-65	-59	-109	38	-155	12	32	-78	-19	-57	78	-32	-3
0.689167	1385	-6200	-6692	-20474	2140	-18544	-8126	-21076	-1110	-20513	-5010	-18442	-2486	-21641	-7627	-13754	1239	1406	6606	-22774	2954	-15845	24910	-31281	-1074	-17637	25323	-22998	-2883	-19596	26772	-18080	-153	-128	-119	-70	-62	-60	-108	38	-155	9	32	-79	-21	-58	80	-31	-3
0.690000	1145	-6322	-6801	-20303	1914	-18906	-8041	-20832	-1327	-20724	-5215	-18278	-2491	-21840	-8077	-13872	2690	989	6337	-22733	3251	-15858	25205	-30858	-1753	-17297	26022	-23041	-2045	-19240	27338	-18193	-153	-131	-124	-69	-62	-62	-110	37	-154	13	30	-79	-24	-64	77	-36	-4
0.690833	429	-6364	-6902	-20137	1488	-19314	-7886	-20603	-1338	-20998	-5430	-18131	-2140	-22081	-8529	-13937	3297	560	6067	-22698	3798	-15945	25392	-30387	-3599	-17011	26626	-23091	595	-18890	27803	-18258	-150	-127	-121	-66	-61	-60	-107	39	-151	20	34	-75	-21	-58	81	-28	1
0.691667	-1642	-6335	-7044	-19988	1081	-19755	-7668	-20381	-1177	-21327	-5657	-17996	-1402	-22368	-8971	-14023	484	115	5782	-22679	3793	-16098	25447	-29873	-2609	-16784	27110	-23159	-769	-18564	28216	-18289	-150	-126	-121	-65	-61	-62	-110	39	-160	18	34	-77	-22	-59	79	-32	-4
0.692500	-2518	-6246	-7198	-19857	570	-20233	-7356	-20173	-1071	-21707	-5897	-17875	-464	-22686	-9397	-14047	2087	-329	5489	-22669	4007	-16317	25398	-29315	-1536	-16647	27459	-23227	-1365	-18268	28547	-18291	-149	-126	-120	-67	-64	-60	-109	39	-153	18	38	-76	-24	-57	81	-30	0
0.693333	-3200	-6103	-7407	-19738	-14	-20735	-6999	-19975	-1005	-22153	-6139	-17769	685	-23025	-9787	-14039	1471	-774	5184	-22670	4375	-16581	25252	-28725	-1378	-16522	27702	-23299	-499	-18010	28781	-18262	-150	-127	-119	-66	-60	-57	-107	40	-153	19	33	-76	-22	-60	79	-31	-1
0.694167	-3906	-5914	-7628	-19652	-454	-21253	-6596	-19787	-1009	-22578	-6385	-17664	1911	-23368	-10128	-13989	1572	-1211	4885	-22681	4695	-16889	25005	-28100	-1014	-16492	27794	-23354	-895	-17797	28923	-18213	-145	-128	-120	-69	-61	-60	-107	40	-151	19	33	-63	-23	-60	79	-31	1
0.695000	-4268	-5691	-7851	-19579	-719	-21776	-6159	-19604	-995	-23067	-6625	-17577	3237	-23705	-10417	-13903	1838	-1635	4550	-22692	5064	-17225	24665	-27467	-982	-16530	27749	-23399	-1168	-17636	28960	-18146	-144	-122	-120	-67	-62	-56	-110	38	-147	19	32	-76	-24	-58	78	-30	-1
0.695833	-5143	-5447	-8089	-19540	-983	-22297	-5701	-19428	-991	-23547	-6850	-17492	4507	-24025	-10641	-13783	382	-2040	4210	-22717	5141	-17584	24252	-26815	-127	-16630	27570	-23422	-1733	-17539	28900	-18062	-150	-128	-122	-68	-59	-57	-129	43	-150	20	33	-66	-21	-59	81	-29	-3
0.696667	-6200	-5182	-8327	-19528	-1146	-22807	-5243	-19253	-953	-24025	-7066	-17414	5781	-24318	-10799	-13620	1817	-2422	3873	-22738	5183	-17957	23783	-26205	353	-16792	27263	-23418	-1640	-17500	28741	-17963	-149	-127	-118	-65	-62	-57	-108	40	-153	21	30	-76	-24	-58	82	-28	1
0.697500	-6569	-4904	-8564	-19547	-1514	-23293	-4796	-19078	-964	-24489	-7260	-17341	7223	-24571	-10889	-13430	1033	-2779	3529	-22764	5161	-18331	23271	-25600	60	-17012	26851	-23384	-2201	-17529	28492	-17851	-149	-129	-119	-67	-60	-53	-105	40	-153	21	34	-76	-23	-58	85	-31	0
0.698333	-6368	-4630	-8793	-19596	-2143	-23754	-4357	-18908	-1242	-24929	-7432	-17280	7991	-24781	-10907	-13215	499	-3101	3191	-22800	4969	-18704	22733	-25034	1174	-17289	26330	-23318	-3418	-17629	28148	-17726	-150	-129	-122	-68	-62	-59	-107	36	-154	19	28	-80	-23	-59	82	-31	-3
0.699167	-6002	-4369	-9006	-19677	-2585	-24178	-4001	-18736	-1325	-25337	-7577	-17207	8388	-24937	-10838	-12981	4298	-3392	2857	-22828	5301	-19065	22195	-24502	-220	-17603	25732	-23208	-382	-17784	27734	-17585	-146	-127	-121	-58	-59	-55	-99	42	-148	22	30	-77	-21	-56	85	-28	0
0.700000	-6349	-4117	-9202	-19783	-2956	-24538	-3669	-18558	-1337	-25697	-7691	-17142	9042	-25039	-10732	-12727	347	-3643	2532	-22855	5403	-19421	21656	-24030	-65	-17969	25069	-23080	-1512	-18008	27252	-17429	-146	-127	-121	-66	-58	-55	-107	39	-151	19	32	-75	-19	-58	84	-30	0
0.700833	-6340	-3886	-9375	-19915	-3353	-24896	-3401	-18386	-1471	-26012	-7773	-17096	9683	-25093	-10556	-12473	2054	-3866	2214	-22903	5490	-19764	21147	-23618	257	-18370	24364	-22884	-2396	-18294	26715	-17270	-149	-133	-120	-67	-63	-56	-107	39	-156	16	29	-76	-23	-62	80	-33	-6
0.701667	-6045	-3680	-9520	-20072	-3638	-25182	-3198	-18215	-1433	-26271	-7833	-17015	10254	-25089	-10322	-12212	653	-4048	1918	-22897	5373	-20089	20677	-23266	432	-18790	23638	-22664	-2134	-18616	26142	-17081	-154	-129	-125	-69	-64	-60	-88	39	-151	17	29	-78	-24	-61	82	-33	-1
0.702500	-5759	-3489	-9635	-20242	-3831	-25411	-3060	-18045	-1305	-26463	-7817	-16949	10749	-25036	-10040	-11954	15	-4196	1642	-22912	5065	-20399	20262	-22985	602	-19233	22893	-22414	-2831	-19008	25535	-16883	-152	-130	-122	-66	-60	-58	-108	37	-159	18	33	-76	-26	-60	80	-32	9
0.703333	-4880	-3339	-9709	-20430	-4134	-25586	-2988	-17879	-1444	-26569	-7773	-16879	10519	-24932	-9712	-11706	452	-4303	1393	-22919	4582	-20690	19910	-22772	756	-19693	22186	-22128	-3250	-19427	24922	-16650	-145	-131	-126	-67	-62	-58	-107	41	-149	17	30	-77	-22	-59	84	-36	0
0.704167	-4026	-3210	-9739	-20621	-4485	-25705	-2984	-17717	-1382	-26658	-7689	-16804	10177	-24796	-9343	-11470	1538	-4378	1170	-22912	4269	-20965	19618	-22614	-853	-20165	21493	-21821	-1265	-19881	24301	-16421	-147	-128	-124	-68	-62	-38	-105	41	-152	19	34	-79	-22	-59	84	-29	2
0.705000	-4769	-3109	-9733	-20774	-4697	-25768	-3031	-17568	-1085	-26654	-7561	-16718	10291	-24628	-8986	-11252	-2122	-4423	969	-22901	3582	-21231	19393	-22519	-617	-20637	20846	-21487	-2551	-20354	23697	-16160	-147	-127	-125	-66	-60	-61	-105	40	-151	21	33	-75	-24	-58	85	-31	0
0.705833	-4470	-3031	-9681	-21016	-4993	-25778	-3130	-17428	-1006	-26592	-7390	-16626	10299	-24433	-8602	-11054	-1878	-4439	788	-22883	2713	-21471	19237	-22475	456	-21111	20248	-21159	-3986	-20844	23110	-15886	-149	-127	-124	-69	-63	-59	-102	42	-153	16	27	-81	-22	-56	85	-29	8
0.706667	-4113	-2986	-9586	-21206	-5340	-25735	-3238	-17296	-798	-26467	-7180	-16524	10242	-24223	-8217	-10878	-2923	-4433	657	-22850	1810	-21699	19138	-22477	323	-21573	19692	-20818	-3093	-21344	22568	-15595	-151	-131	-127	-61	-66	-61	-109	38	-155	13	28	-77	-24	-60	80	-32	-5
0.707500	-4230	-2958	-9443	-21384	-5700	-25647	-3424	-17184	-616	-26289	-6936	-16417	9890	-24000	-7833	-10723	-4624	-4402	543	-22804	821	-21909	19096	-22506	-55	-22021	19234	-20484	-3472	-21838	22013	-15287	-153	-129	-124	-68	-66	-59	-107	41	-158	13	30	-76	-24	-58	76	-30	-5
0.708333	-4155	-2946	-9255	-21544	-6185	-25507	-3592	-17077	-574	-26053	-6649	-16292	9417	-23778	-7458	-10592	-4961	-4354	455	-22755	-36	-22097	19103	-22565	-451	-22448	18819	-20157	-3632	-22332	21514	-14969	-156	-129	-122	-69	-68	-60	-109	40	-155	17	30	-77	-26	-58	81	-29	-5
0.709167	-4450	-2953	-9017	-21680	-6690	-25329	-3766	-16988	-395	-25765	-6339	-16152	9132	-23553	-7104	-10484	-6682	-4297	387	-22696	-1060	-22266	19142	-22635	-85	-22855	18462	-19849	-3908	-22810	21055	-14648	-153	-130	-119	-67	-62	-61	-109	37	-154	15	32	-75	-22	-56	81	-29	-5
0.710000	-5098	-2979	-8743	-21796	-7050	-25110	-3925	-16905	-215	-25465	-6001	-16001	8950	-23333	-6774	-10400	-5781	-4229	339	-22622	-2204	-22403	19208	-22707	17	-23228	18159	-19569	-3918	-23262	20621	-14324	-149	-128	-121	-69	-61	-60	-105	42	-151	17	32	-76	-24	-58	88	-27	0
0.710833	-5071	-3018	-8421	-21883	-7404	-24860	-4063	-16837	-228	-25128	-5648	-15841	8735	-23114	-6467	-10336	-5193	-4159	304	-22544	-3247	-22527	19282	-22770	-1397	-23570	17905	-19316	-3657	-23687	20235	-14003	-145	-125	-115	-65	-61	-53	-105	44	-151	22	33	-72	-18	-50	92	-24	0
0.711667	-4634	-3065	-8067	-21941	-7807	-24578	-4172	-16779	-356	-24771	-5288	-15666	8060	-22909	-6196	-10296	-7373	-4092	278	-22455	-4491	-22621	19354	-22823	-1235	-23868	17683	-19091	-5444	-24081	19862	-13696	-146	-128	-118	-63	-62	-55	-102	46	-151	19	32	-72	-19	-53	87	-26	-1
0.712500	-4089	-3136	-7677	-21966	-8257	-24276	-4249	-16730	-550	-24403	-4930	-15485	6907	-22709	-5949	-10275	-2628	-4029	259	-22368	-5361	-22688	19404	-22858	-3084	-24130	17496	-18922	-2678	-24448	19511	-13405	-150	-127	-116	-67	-65	-59	-111	42	-154	22	34	-76	-23	-52	86	-30	0
0.713333	-4339	-3194	-7265	-21954	-8674	-23951	-4284	-16684	-727	-24031	-4570	-15301	5770	-22514	-5745	-10269	-4413	-3976	245	-22274	-6335	-22718	19435	-22864	-4339	-24335	17320	-18794	-1812	-24773	19178	-13126	-154	-126	-117	-66	-65	-56	-103	41	-155	21	33	-75	-27	-56	85	-32	0
0.714167	-4303	-3267	-6832	-21912	-9251	-23610	-4285	-16647	-847	-23656	-4220	-15138	4332	-22324	-5564	-10276	-1507	-3932	225	-22182	-7483	-22717	19421	-22851	-4394	-24491	17153	-18683	-2402	-25048	18857	-12888	-151	-131	-120	-64	-66	-56	-104	38	-154	19	32	-75	-23	-55	81	-29	-3
0.715000	-4370	-3337	-6386	-21828	-9789	-23258	-4247	-16611	-824	-23289	-3898	-14921	2862	-22137	-5418	-10293	798	-3899	205	-22089	-8567	-22683	19358	-22816	-4471	-24593	16985	-18625	-1215	-25277	18536	-12669	-150	-131	-122	-70	-67	-59	-110	39	-158	15	26	-81	-22	-61	84	-31	-7
0.715833	-4264	-3412	-5944	-21708	-10329	-22892	-4172	-16575	-857	-22925	-3592	-14734	1474	-21947	-5299	-10322	2829	-3883	172	-21987	-9405	-22610	19243	-22735	-4177	-24627	16812	-18598	-706	-25452	18220	-12476	-151	-132	-133	-69	-60	-60	-107	42	-154	19	32	-75	-25	-72	82	-32	-1
0.716667	-3612	-3477	-5494	-21546	-10897	-22518	-4055	-16530	-998	-22570	-3317	-14541	-263	-21750	-5197	-10343	4214	-3871	148	-21887	-10116	-22498	19072	-22645	-3579	-24600	16619	-18608	-514	-25570	17900	-12309	-150	-129	-121	-68	-62	-58	-105	39	-152	16	32	-75	-24	-58	84	-30	-4
0.717500	-2554	-3541	-5062	-21343	-11480	-22142	-3918	-16483	-1037	-22223	-3075	-14355	-1870	-21546	-5116	-10365	6022	-3889	111	-21791	-10378	-22346	18840	-22527	-4500	-24505	16405	-18641	2224	-25631	17568	-12178	-151	-129	-119	-44	-59	-57	-103	41	-154	18	35	-77	-10	-57	84	-33	-4
0.718333	-3388	-3594	-4648	-21101	-11901	-21766	-3762	-16430	-740	-21880	-2874	-14179	-2876	-21333	-5048	-10379	2734	-3879	60	-21698	-10776	-22160	18547	-22395	-4130	-24343	16158	-18701	2754	-25625	17227	-12068	-148	-131	-120	-67	-60	-55	-108	41	-153	17	34	-77	-24	-57	85	-28	-4
0.719167	-3834	-3636	-4266	-20821	-12306	-21388	-3586	-16374	-544	-21541	-2709	-14011	-4112	-21107	-4992	-10390	2961	-3897	6	-21608	-11218	-21933	18185	-22252	-2154	-24109	15884	-18775	1815	-25557	16873	-11998	-148	-127	-118	-66	-61	-52	-109	45	-153	22	36	-74	-19	-56	84	-33	0
0.720000	-3677	-3665	-3922	-20505	-12586	-21016	-3406	-16299	-466	-21205	-2590	-13853	-5250	-20868	-4942	-10380	4177	-3919	-56	-21524	-11272	-21672	17742	-22106	-1302	-23814	15573	-18863	3419	-25420	16499	-11945	-147	-127	-118	-65	-62	-57	-105	42	-144	21	33	-77	-22	-57	84	-30	0
0.720833	-4063	-3680	-3623	-20164	-12777	-20647	-3227	-16225	-349	-20871	-2510	-13710	-6266	-20620	-4899	-10361	3314	-3945	-121	-21450	-11363	-21373	17286	-21957	-351	-23448	15232	-18961	4056	-25236	16108	-11911	-150	-127	-122	-70	-61	-59	-108	41	-150	19	33	-79	-28	-58	82	-29	-1
0.721667	-4282	-3675	-3370	-19762	-13043	-20278	-3049	-16139	-44	-20529	-2474	-13580	-7347	-20350	-4852	-10319	3191	-3974	-189	-21375	-11273	-21039	16764	-21812	239	-23017	14864	-19055	4761	-24951	15706	-11896	-139	-129	-125	-69	-67	-57	-107	41	-152	20	34	-76	-24	-56	82	-30	-5
0.722500	-4619	-3647	-3174	-19342	-13236	-19918	-2886	-16052	420	-20184	-2474	-13456	-8433	-20065	-4803	-10264	436	-4004	-252	-21312	-11052	-20671	16200	-21673	959	-22528	14460	-19141	5781	-24612	15283	-11888	-150	-149	-122	-67	-66	-59	-107	41	-156	23	30	-77	-26	-56	84	-32	-4
0.723333	-5781	-3594	-3037	-18897	-13324	-19564	-2730	-15953	900	-19829	-2510	-13350	-9371	-19762	-4742	-10189	-482	-4039	-304	-21254	-10804	-20269	15600	-21539	1935	-21973	14032	-19217	6601	-24206	14842	-11889	-152	-131	-126	-72	-66	-60	-109	40	-152	19	28	-81	-26	-60	85	-34	-6
0.724167	-6554	-3525	-2955	-18428	-13400	-19214	-2591	-15850	1221	-19460	-2582	-13261	-10170	-19443	-4675	-10093	-497	-4069	-345	-21201	-10534	-19836	14979	-21408	1215	-21368	13577	-19276	8374	-23732	14391	-11884	-150	-118	-125	-67	-62	-56	-109	41	-154	18	27	-77	-23	-57	80	-30	-3
0.725000	-6740	-3428	-2935	-17941	-13393	-18857	-2466	-15738	1312	-19077	-2667	-13176	-10956	-19106	-4600	-9980	-4476	-4096	-376	-21155	-10507	-19371	14324	-21278	1625	-20709	13106	-19310	7944	-23197	13926	-11881	-151	-130	-127	-67	-61	-56	-107	32	-154	18	32	-76	-21	-56	81	-31	-3
0.725833	-6498	-3310	-2979	-17441	-13373	-18505	-2359	-15628	1401	-18687	-2782	-13118	-12014	-18757	-4518	-9854	-574	-4125	-388	-21116	-9725	-18881	13684	-21159	719	-20010	12619	-19320	10754	-22609	13453	-11868	-146	-129	-119	-66	-60	-59	-109	42	-154	19	33	-77	-23	-58	80	-30	-1
0.726667	-7217	-3165	-3072	-16937	-13183	-18154	-2268	-15511	1659	-18287	-2912	-13062	-12711	-18395	-4432	-9713	-2163	-4159	-359	-21085	-8827	-18360	13038	-21036	-572	-19280	12118	-19302	13238	-21965	12961	-11850	-150	-129	-122	-66	-62	-58	-108	44	-153	0	33	-75	-21	-58	79	-29	0
0.727500	-7557	-2998	-3215	-16442	-13076	-17805	-2217	-15399	1808	-17876	-3053	-13022	-13534	-18009	-4339	-9566	-1936	-4185	-344	-21060	-7854	-17825	12396	-20913	-466	-18516	11611	-19262	12660	-21274	12466	-11823	-148	-127	-124	-66	-63	-56	-109	39	-153	18	32	-73	-19	-56	78	-30	0
0.728333	-7566	-2814	-3399	-15947	-12922	-17447	-2128	-15289	2021	-17455	-3201	-12996	-14385	-17615	-4251	-9417	-505	-4235	-285	-21035	-6424	-17269	11771	-20784	-1104	-17732	11094	-19190	13967	-20544	11964	-11787	-148	-127	-122	-67	-61	-57	-108	42	-152	20	30	-77	-29	-59	76	-28	-1
0.729167	-7620	-2617	-3626	-15484	-12769	-17083	-2079	-15182	2141	-17025	-3351	-12981	-15085	-17200	-4163	-9267	-1047	-4249	-204	-21019	-4902	-16699	11162	-20641	-1563	-16936	10577	-19090	14272	-19785	11463	-11743	-148	-127	-122	-67	-65	-58	-108	42	-151	18	30	-76	-24	-55	79	-31	0
0.730000	-7258	-2395	-3871	-15046	-12721	-16716	-2033	-15079	1973	-16590	-3495	-12984	-15810	-16772	-4084	-9122	-702	-4279	-94	-20994	-3326	-16112	10575	-20487	-1840	-16135	10063	-18962	13298	-19002	10963	-11686	-147	-126	-119	-63	-59	-56	-109	44	-151	17	32	-77	-23	-57	79	-30	-1
0.730833	-5731	-2174	-4137	-14648	-12787	-16336	-1995	-14978	1483	-16122	-3629	-12988	-16648	-16328	-4020	-8986	1819	-4310	39	-20972	-1412	-15514	10014	-20315	-3225	-15338	9557	-18808	14249	-18205	10474	-11627	-145	-126	-121	-68	-64	-56	-101	45	-151	21	32	-75	-19	-56	81	-28	2
0.731667	-5870	-1940	-4411	-14289	-12777	-15947	-1962	-14883	1390	-15703	-3756	-13011	-16842	-15869	-3973	-8864	234	-4338	200	-20950	429	-14922	9478	-20130	-3833	-14555	9050	-18636	13770	-17408	9983	-11570	-150	-121	-126	-64	-64	-61	-107	43	-152	18	26	-74	-24	-56	80	-31	-1
0.732500	-5923	-1711	-4691	-13984	-12752	-15554	-1940	-14799	1440	-15259	-3862	-13042	-17116	-15392	-3948	-8761	-730	-4356	380	-20917	2208	-14323	8975	-19922	-2456	-13791	8560	-18439	10169	-16602	9509	-11519	-147	-125	-125	-67	-62	-57	-108	41	-162	21	30	-76	-24	-56	84	-28	0
0.733333	-4941	-1474	-4948	-13737	-12687	-15145	-1907	-14716	1424	-14803	-3953	-13080	-17434	-14898	-3941	-8674	629	-4380	583	-20872	4030	-13734	8500	-19681	-2137	-13051	8067	-18224	8887	-15811	9045	-11475	-148	-127	-121	-64	-63	-58	-104	42	-152	20	29	-77	-22	-56	87	-31	11
0.734167	-4431	-1257	-5193	-13547	-12548	-14724	-1883	-14645	1312	-14342	-4019	-13122	-17538	-14390	-3961	-8615	-917	-4393	807	-20815	5448	-13152	8045	-19448	-1743	-12339	7597	-17997	6976	-15036	8594	-11445	-152	-132	-121	-67	-59	-58	-105	41	-154	16	34	-76	-21	-59	82	-32	-4
0.735000	-4440	-1048	-5414	-13422	-12534	-14295	-1852	-14569	1196	-13882	-4066	-13169	-17532	-13870	-4010	-8576	-574	-4398	1042	-20740	6813	-12572	7613	-19171	-1230	-11657	7126	-17759	3899	-14287	8159	-11423	-149	-128	-124	-68	-61	-68	-108	37	-153	19	29	-77	-19	-53	82	-27	-11
0.735833	-4333	-853	-5602	-13363	-12518	-13855	-1824	-14501	1132	-13423	-4094	-13220	-17544	-13343	-4078	-8559	-1842	-4394	1293	-20641	7907	-12003	7201	-18872	-447	-11014	6685	-17510	963	-13563	7745	-11425	-147	-126	-120	-67	-61	-46	-108	42	-149	21	34	-75	-23	-58	81	-28	0
0.736667	-4353	-680	-5757	-13357	-12253	-13400	-1796	-14437	1117	-12960	-4097	-13273	-17427	-12801	-4174	-8562	-2877	-4382	1556	-20517	8588	-11467	6806	-18551	1103	-10407	6231	-17253	-2460	-12870	7347	-11445	-148	-126	-119	-65	-62	-60	-105	43	-156	19	34	-73	-17	-59	88	-27	0
0.737500	-4416	-526	-5867	-13412	-11912	-12940	-1764	-14377	1145	-12495	-4083	-13323	-17233	-12252	-4286	-8595	-874	-4361	1830	-20357	9019	-10908	6426	-18210	1025	-9841	5802	-16989	-4964	-12201	6961	-11490	-146	-126	-117	-64	-66	-56	-102	44	-150	21	35	-76	-23	-57	86	-26	1
0.738333	-4013	-394	-5949	-13524	-11544	-12466	-1730	-14321	1054	-12028	-4048	-13370	-16926	-11699	-4418	-8643	-3376	-4328	2107	-20175	8795	-10379	6053	-17844	1513	-9308	5379	-16724	-9135	-11568	6591	-11556	-147	-127	-119	-66	-64	-57	-102	43	-149	20	35	-75	20	-55	86	-28	3
0.739167	-3094	-288	-5985	-13675	-11214	-11986	-1695	-14269	563	-11558	-3996	-13416	-16902	-11141	-4558	-8711	5	-4288	2398	-19933	8490	-9860	5687	-17452	1657	-8791	4969	-16458	-11085	-10971	6238	-11649	-145	-109	-118	-63	-60	-55	-101	44	-150	22	32	-75	-21	-53	87	-25	3
0.740000	-2967	-211	-5987	-13870	-10775	-11497	-1661	-14213	210	-11090	-3928	-13462	-16453	-10611	-4708	-8792	1196	-4244	2686	-19659	8159	-9351	5315	-17041	330	-8336	4567	-16186	-11066	-10409	5886	-11768	-148	-131	-120	-68	-61	-59	-108	40	-152	10	34	-76	-26	-57	85	-29	-1
0.740833	-2976	-165	-5949	-14089	-10223	-11005	-1631	-14130	-235	-10629	-3856	-13495	-15862	-10054	-4859	-8887	133	-4190	2987	-19329	7387	-8848	4955	-16601	1434	-7895	4181	-15915	-14676	-9873	5551	-11901	-151	-142	-119	-65	-64	-58	-108	39	-156	17	30	-75	-22	-57	84	-31	-3
0.741667	-2820	-142	-5875	-14317	-9514	-10503	-1601	-14107	-613	-10156	-3766	-13521	-15098	-9523	-5001	-8997	3004	-4124	3293	-18943	6594	-8343	4598	-16140	1945	-7456	3810	-15644	-15964	-9364	5223	-12056	-152	-131	-122	-69	-62	-59	-105	37	-153	20	33	-78	-25	-53	82	-30	-4
0.742500	-2531	-136	-5768	-14547	-8731	-9994	-1571	-14055	-805	-9693	-3672	-13550	-14358	-9000	-5113	-9102	3227	-4052	3610	-18499	5673	-7841	4243	-15650	1714	-7051	3457	-15365	-16953	-8869	4897	-12233	-150	-128	-120	-68	-62	-59	-109	38	-152	15	33	-74	-17	-58	82	-29	0
0.743333	-2342	-155	-5636	-14762	-7862	-9484	-1548	-14000	-1150	-9228	-3572	-13576	-13732	-8496	-5240	-9222	4484	-3974	3935	-17993	4583	-7332	3896	-15131	1551	-6639	3118	-15084	-18544	-8395	4583	-12402	-150	-129	-119	-67	-62	-62	-112	41	-150	20	34	-75	-27	-60	81	-29	-1
0.744167	-1177	-195	-5477	-14951	-7110	-8970	-1532	-13955	-1840	-8767	-3471	-13604	-13377	-8013	-5321	-9342	7331	-3887	4263	-17427	3524	-6811	3563	-14583	959	-6228	2800	-14802	-18024	-7927	4276	-12585	-146	-127	-121	-68	-61	-60	-108	39	-152	18	32	-75	-18	-57	82	-25	-1
0.745000	-1210	-248	-5304	-15104	-6195	-8446	-1526	-13889	-2079	-8293	-3373	-13634	-12463	-7550	-5378	-9465	7414	-3793	4608	-16785	2468	-6274	3241	-14000	-48	-5806	2503	-14513	-16600	-7464	3971	-12770	-146	-129	-130	-68	-60	-57	-103	42	-150	16	35	-74	-21	-57	80	-30	-7
0.745833	-1680	-316	-5113	-15208	-5294	-7929	-1532	-13848	-2361	-7859	-3282	-13671	-11592	-7109	-5402	-9593	5725	-3693	4960	-16068	1077	-5718	2935	-13391	1436	-5368	2237	-14225	-18188	-6999	3678	-12948	-150	-122	-122	-68	-61	-59	-107	40	-152	18	32	-75	-22	-57	81	-29	1
0.746667	-913	-391	-4913	-15250	-4552	-7394	-1551	-13778	-2661	-7417	-3198	-13723	-11189	-6691	-5390	-9725	7766	-3582	5329	-15272	93	-5137	2655	-12723	2026	-4923	1994	-13932	-17274	-6527	3392	-13131	-149	-124	-119	-65	-60	-58	-104	11	-153	21	33	-50	-25	-57	81	-33	-3
0.747500	-296	-476	-4698	-15232	-3707	-6865	-1584	-13746	-2874	-6982	-3119	-13785	-10769	-6296	-5344	-9862	6261	-3465	5704	-14403	-865	-4540	2402	-12081	1652	-4447	1784	-13635	-15516	-6038	3112	-13301	-147	-128	-122	-64	-66	-52	-105	41	-150	19	32	-75	-23	-56	80	-31	2
0.748333	500	-555	-4473	-15144	-2764	-6332	-1638	-13658	-3293	-6555	-3056	-13860	-10332	-5918	-5263	-9985	5799	-3317	6092	-13451	-1906	-3923	2181	-11385	1012	-3944	1608	-13331	-14639	-5535	2846	-13462	-154	-130	-122	-70	-69	-62	-117	35	-156	16	27	-82	-27	-61	80	-35	-3
0.749167	1199	-633	-4244	-14988	-1780	-5801	-1709	-13587	-3628	-6154	-3002	-13943	-10140	-5561	-5142	-10141	4611	-3191	6487	-12419	-2803	-3281	2003	-10665	529	-3406	1476	-13020	-12872	-5007	2601	-13587	-152	-130	-122	-72	-65	-60	-109	39	-155	18	29	-77	-26	-59	79	-33	-5
0.750000	1600	-693	-3999	-14760	-863	-5261	-1789	-13500	-3872	-5710	-2961	-14039	-10174	-5216	-4985	-10278	2038	-3028	6892	-11303	-3582	-2614	1868	-9925	1169	-2840	1384	-12711	-11478	-4457	2375	-13713	-149	-128	-168	-94	-64	-60	-109	40	-153	18	29	-75	-16	-57	82	-32	0
0.750833	2240	-739	-3749	-14466	12	-4720	-1891	-13405	-4334	-5300	-2920	-14147	-10624	-4882	-4802	-10415	2469	-2852	7299	-10097	-4066	-1934	1784	-9169	177	-2237	1341	-12400	-8789	-3883	2173	-13807	-148	-130	-121	-70	-62	-61	-104	40	-150	21	34	-76	-21	-57	81	-29	2
0.751667	3613	-769	-3487	-14122	925	-4183	-2011	-13296	-4920	-4901	-2899	-14265	-11469	-4559	-4610	-10553	-1419	-2653	7711	-8813	-4650	-1240	1739	-8405	-456	-1615	1344	-12088	-7083	-3277	2000	-13873	-143	-127	-119	-65	-63	-57	-103	40	-154	19	32	-74	-23	-55	81	-29	-1
0.752500	5423	-781	-3220	-13734	1693	-3662	-2142	-13166	-5505	-4506	-2890	-14393	-13019	-4242	-4351	-10690	-2711	-2432	8110	-7458	-4850	-549	1748	-7647	-93	-968	1390	-11776	-5858	-2649	1851	-13914	-148	-127	-118	-79	-65	-57	-103	42	-153	22	34	-76	-19	-55	81	-29	-5
0.753333	6674	-767	-2941	-13308	2512	-3122	-2290	-13020	-5703	-4122	-2894	-14521	-14690	-3924	-4094	-10821	-2115	-2197	8504	-6044	-4365	145	1807	-6902	-2114	-297	1486	-11464	-890	-1994	1743	-13924	-147	-125	-119	-62	-63	-59	-105	41	-152	23	37	-75	-24	-56	82	-28	-3
0.754167	7323	-733	-2659	-12863	3347	-2599	-2445	-12848	-5597	-3743	-2910	-14650	-16656	-3605	-3829	-10944	-7265	-1938	8853	-4576	-4013	825	1912	-6167	-1434	397	1627	-11152	3	-1315	1671	-13899	-147	-128	-122	-63	-61	-58	-105	41	-152	22	30	-75	-25	-57	77	-27	-1
0.755000	8152	-662	-2361	-12405	4124	-2079	-2610	-12652	-5209	-3369	-2935	-14766	-18938	-3278	-3552	-11053	-6484	-1664	9172	-3073	-3161	1489	2065	-5461	-1055	1083	1816	-10838	1789	-617	1640	-13841	-147	-129	-120	-56	-59	-59	-107	35	-155	18	33	-74	-23	-56	80	-26	-6
0.755833	9067	-566	-2055	-11942	4866	-1563	-2772	-12431	-4854	-3004	-2969	-14874	-21491	-2946	-3277	-11152	-8733	-1372	9448	-1536	-2174	2134	2263	-4793	-541	1778	2047	-10522	4180	94	1652	-13746	-151	-129	-121	-61	-65	-59	-107	41	-155	22	30	-78	-24	-59	80	-30	-3
0.756667	9715	-449	-1744	-11489	5705	-1056	-2932	-12188	-4391	-2640	-3011	-14962	-24190	-2600	-3002	-11234	-9623	-1071	9661	-1	-1202	2730	2500	-4172	287	2466	2318	-10202	5191	825	1714	-13612	-154	-130	-122	-69	-66	-62	-110	39	-160	20	28	-77	-28	-60	78	-30	-7
0.757500	11041	-299	-1423	-11048	6273	-557	-3082	-11923	-3970	-2278	-3058	-15029	-27421	-2243	-2727	-11298	-8733	-750	9806	1513	27	3316	2771	-3595	853	3144	2624	-9869	7134	1571	1832	-13431	-149	-127	-121	-67	-67	-60	-108	41	-154	19	30	-78	-22	-56	79	-28	0
0.758333	11532	-126	-1085	-10628	6806	-57	-3216	-11631	-3257	-1918	-3107	-15067	-28770	-1873	-2459	-11331	-8328	-429	9864	2977	1538	3845	3075	-3083	381	3800	2967	-9522	10700	2325	2001	-13209	-150	-129	-122	-68	-62	-59	-104	42	-151	21	35	-78	-21	-55	81	-43	0
0.759167	10768	70	-749	-10239	7527	431	-3337	-11323	-2357	-1558	-3161	-15078	-27997	-1483	-2206	-11342	-11174	-107	9832	4362	2586	4330	3400	-2619	2526	4443	3331	-9160	9838	3076	2226	-12943	-147	-118	-119	-68	-60	-59	-107	44	-149	19	34	-77	-18	-55	80	-27	-7
0.760000	11081	281	-413	-9883	8168	905	-3435	-10999	-1455	-1195	-3225	-15059	-27770	-1087	-1970	-11328	-9628	205	9674	5641	3607	4769	3743	-2247	4433	5029	3710	-8785	9350	3821	2495	-12630	-148	-127	-124	-67	-60	-59	-107	64	-150	21	28	-75	-21	-56	80	-29	-3
0.760833	10975	501	-79	-9560	8676	1371	-3513	-10670	-334	-844	-3274	-15013	-27440	-685	-1753	-11286	-10204	505	9456	6802	4489	5166	4097	-1936	6161	5582	4098	-8388	9727	4572	2814	-12270	-149	-130	-122	-68	-59	-60	-109	39	-158	15	29	-76	-21	-59	78	-31	-9
0.761667	10509	733	252	-9260	8939	1824	-3562	-10332	777	-492	-3324	-14938	-27054	-279	-1554	-11216	-9910	800	9118	7810	5380	5493	4460	-1686	8586	6101	4489	-7966	8839	5285	3182	-11853	-150	-128	-122	-68	-62	-60	-107	43	-151	17	30	-75	-24	-60	73	-31	0
0.762500	10275	969	578	-8994	9183	2277	-3589	-9994	1953	-139	-3373	-14833	-26760	146	-1368	-11120	-9242	1069	8666	8627	6158	5779	4817	-1509	9915	6571	4874	-7518	8470	5995	3598	-11383	-147	-127	-121	-68	-61	-58	-93	37	-151	19	30	-77	-22	-56	80	-30	-3
0.763333	9540	1203	896	-8748	9552	2689	-3587	-9653	3416	207	-3415	-14704	-26418	569	-1206	-10997	-10040	1312	8129	9241	6500	6019	5154	-1393	11195	6991	5243	-7041	7178	6689	4038	-10859	-151	-127	-119	-61	-60	-59	-108	38	-153	20	32	-76	-21	-60	81	-32	0
0.764167	8391	1425	1198	-8523	9955	3104	-3566	-9331	4799	554	-3448	-14555	-26110	990	-1059	-10859	-7375	1533	7498	9643	6857	6216	5512	-1339	11279	7361	5589	-6533	6248	7353	4510	-10283	-148	-127	-122	-70	-62	-61	-109	39	-150	18	32	-75	-18	-70	81	-31	2
0.765000	7881	1639	1491	-8307	10305	3471	-3519	-9016	5785	890	-3469	-14394	-25798	1404	-934	-10703	-7094	1722	6802	9783	7129	6372	5840	-1339	10036	7682	5906	-6002	5011	7980	5001	-9655	-149	-128	-129	-68	-62	-63	-108	39	-150	17	29	-107	-30	-62	78	-32	-3
0.765833	7856	1833	1765	-8103	10366	3825	-3454	-8719	6534	1217	-3474	-14219	-25487	1811	-822	-10529	-6835	1879	6040	9669	7142	6488	6151	-1385	10033	7951	6190	-5437	2692	8578	5510	-8974	-146	-131	-121	-69	-62	-59	-108	39	-148	18	34	-80	-21	-57	79	-30	1
0.766667	7609	2016	2030	-7893	10415	4151	-3371	-8432	7305	1536	-3462	-14047	-25183	2209	-723	-10347	-1360	2009	5243	9303	7529	6571	6439	-1472	6993	8169	6427	-4857	4870	9132	6015	-8236	-148	-128	-121	-69	-61	-61	-107	39	-149	17	28	-80	-21	-58	79	-31	2
0.767500	6671	2173	2276	-7683	10478	4444	-3278	-8170	8265	1839	-3437	-13872	-24876	2592	-639	-10162	-3543	2103	4419	8683	7596	6615	6691	-1593	5955	8332	6634	-4253	3604	9637	6512	-7454	-149	-132	-127	-65	-63	-59	-107	38	-153	16	29	-78	-22	-59	81	-31	-4
0.768333	6210	2303	2506	-7469	10366	4692	-3176	-7932	9167	2124	-3392	-13699	-24578	2963	-568	-9982	12	2166	3602	7813	7562	6624	6911	-1741	5122	8441	6768	-3633	2326	10084	6983	-6635	-149	-132	-121	-70	-63	-60	-108	39	-155	17	29	-77	-22	-60	80	-31	0
0.769167	5615	2414	2723	-7247	10319	4897	-3067	-7697	9544	2392	-3323	-13537	-24291	3308	-510	-9809	839	2202	2800	6712	7401	6601	7102	-1896	3847	8503	6866	-3012	2450	10478	7428	-5783	-151	-130	-121	-67	-62	-59	-107	38	-158	17	32	-74	-23	-57	79	-33	-5
0.770000	4834	2495	2927	-7014	10117	5055	-2956	-7501	9736	2640	-3234	-13381	-24005	3636	-463	-9646	2258	2210	2038	5402	7031	6536	7253	-2075	2601	8510	6919	-2376	1850	10793	7825	-4905	-149	-131	-121	-66	-46	-57	-107	39	-153	19	32	-74	-19	-58	81	-28	-1
0.770833	4892	2559	3122	-6767	9631	5163	-2838	-7327	9592	2860	-3122	-13237	-23719	3938	-424	-9512	4670	2192	1322	3894	6452	6426	7363	-2248	931	8461	6929	-1760	1261	11042	8167	-4018	-146	-130	-117	-63	-58	-57	-101	42	-148	22	32	-73	-22	-56	81	-30	0
0.771667	4666	2600	3308	-6520	9274	5208	-2721	-7161	9346	3056	-2995	-13098	-23440	4220	-389	-9392	7373	2149	678	2238	6112	6281	7435	-2419	-2430	8358	6900	-1160	2901	11208	8446	-3116	-146	-126	-120	-67	-60	-56	-103	40	-152	23	37	-73	-19	-56	82	-28	3
0.772500	2774	2621	3484	-6266	8986	5194	-2604	-7012	9278	3215	-2853	-12983	-23170	4472	-375	-9302	5809	2083	105	457	5485	6081	7460	-2593	-3243	8194	6831	-581	1285	11277	8655	-2226	-146	-126	-118	-64	-65	-58	-103	42	-147	21	33	-75	-19	-55	82	-29	6
0.773333	2149	2626	3661	-6010	8449	5118	-2485	-6877	8974	3349	-2692	-12867	-22898	4696	-360	-9242	8326	1997	-382	-1411	4742	5830	7440	-2761	-3280	7973	6734	-40	-759	11280	8788	-1356	-146	-129	-122	-68	-65	-59	-105	38	-151	18	11	-76	-27	-58	79	-30	-3
0.774167	1639	2614	3834	-5758	7985	4975	-2364	-6748	8363	3449	-2513	-12758	-22631	4895	-359	-9219	8926	1895	-762	-3312	4076	5520	7381	-2920	-4370	7691	6609	466	-719	11178	8843	-518	-146	-127	-119	-66	-62	-55	-104	42	-150	21	32	-76	-27	-58	72	-28	-4
0.775000	803	2598	4016	-5511	7365	4776	-2229	-6618	7641	3519	-2317	-12642	-21907	5068	-359	-9221	8909	1785	-1074	-5216	3284	5153	7276	-3076	-5343	7350	6478	918	-2252	10984	8817	269	-150	-127	-120	-68	-62	-59	-104	39	-151	18	33	-75	-22	-56	82	-31	-1
0.775833	217	2570	4203	-5271	6594	4504	-2090	-6486	7050	3553	-2113	-12530	-17626	5209	-376	-9256	9894	1672	-1280	-7101	2422	4727	7128	-3221	-6457	6951	6331	1307	-3598	10689	8709	992	-148	-126	-124	-68	-62	-57	-102	38	-154	19	32	-80	-23	-56	79	-29	0
0.776667	-417	2537	4395	-5043	5924	4187	-1940	-6350	6511	3557	-1901	-12414	-10682	5315	-397	-9325	8379	1555	-1393	-8925	1331	4245	6946	-3373	-6417	6489	6185	1632	-4790	10302	8533	1640	-149	-129	-122	-82	-60	-56	-103	41	-151	19	33	-60	-23	-56	81	-29	-1
0.777500	-1313	2501	4592	-4839	5255	3810	-1773	-6205	5680	3522	-1679	-12290	-5647	5391	-429	-9426	8967	1446	-1419	-10648	371	3708	6726	-3526	-6525	5972	6034	1889	-6084	9830	8283	2194	-147	-127	-121	-64	-63	-57	-103	45	-152	19	32	-74	-21	-53	82	-25	0
0.778333	-1638	2456	4811	-4654	4617	3381	-1593	-6042	4590	3457	-1452	-12158	-642	5432	-470	-9555	8767	1337	-1369	-12245	-518	3123	6478	-3691	-8485	5397	5891	2061	-7146	9243	7974	2655	-146	-128	-118	-63	-62	-56	-103	44	-150	18	36	-74	-17	-59	85	-26	-4
0.779167	-1194	2410	5029	-4486	3902	2924	-1395	-5866	3588	3359	-1226	-12013	4149	5437	-516	-9704	5561	1249	-1235	-13696	-1684	2492	6196	-3871	-8301	4761	5761	2149	-9911	8586	7620	3020	-147	-127	-119	-63	-62	-53	-101	43	-154	21	36	-72	-17	-52	85	-24	1
0.780000	-368	2361	5260	-4345	3188	2401	-1169	-5659	2449	3227	-991	-11859	8176	5404	-585	-9877	9316	1170	-1034	-14981	-2285	1824	5892	-4077	-10156	4086	5630	2154	-8258	7848	7225	3226	-150	-139	-119	-64	-60	-58	-104	41	-127	22	35	-74	-18	-53	82	-28	-1
0.780833	-438	2301	5493	-4230	2778	1859	-938	-5439	1227	3058	-772	-11696	12211	5329	-661	-10071	4618	1110	-772	-16095	-3042	1125	5571	-4316	-10761	3362	5511	2063	-8537	7046	6805	3339	-148	-127	-122	-66	-64	-61	-110	35	-151	17	33	-78	-24	-57	79	-16	0
0.781667	-98	2244	5728	-4147	2255	1303	-678	-5191	-33	2862	-559	-11521	15568	5208	-753	-10280	4399	1075	-444	-17017	-3814	409	5253	-4579	-9463	2602	5400	1887	-10206	6183	6368	3329	-153	-131	-125	-69	-65	-64	-114	36	-156	13	29	-79	-25	-62	75	-35	-7
0.782500	-5	2175	5965	-4089	1746	731	-403	-4912	-1152	2638	-351	-11327	18727	5050	-847	-10496	3061	1064	-48	-17738	-4347	-305	4922	-4883	-8124	1818	5306	1626	-9879	5274	5942	3211	-150	-135	-130	-68	-66	-61	-111	37	-155	17	33	-76	-24	-58	79	-29	0
0.783333	37	2105	6198	-4051	1491	173	-103	-4605	-1985	2387	-150	-11117	21872	4846	-957	-10720	1186	1100	409	-18258	-4883	-1007	4608	-5226	-6371	1014	5209	1275	-10562	4326	5524	2982	-151	-127	-124	-69	-63	-62	-109	40	-156	17	32	-46	-26	-59	79	-29	-4
0.784167	704	2019	6412	-4042	1180	-379	204	-4268	-2928	2107	24	-10897	24256	4593	-1079	-10947	562	1120	928	-18589	-5284	-1696	4308	-5618	-4269	192	5126	845	-11418	3358	5133	2652	-150	-128	-122	-68	-67	-62	-111	39	-153	18	9	-77	-21	-57	79	-31	-3
0.785000	1807	1937	6617	-4060	888	-912	527	-3905	-3880	1796	183	-10668	26125	4294	-1216	-11173	1900	1184	1509	-18726	-5421	-2352	4032	-6057	-3972	-639	5017	334	-9264	2372	4771	2235	-147	-127	-124	-68	-62	-58	-108	45	-152	16	29	-78	-23	-56	81	-29	-1
0.785833	1002	1843	6793	-4101	872	-1417	851	-3518	-4138	1466	327	-10422	28265	3948	-1364	-11404	-1721	1265	2165	-18686	-5848	-2979	3784	-6542	-2256	-1454	4929	-247	-9146	1393	4455	1756	-151	-128	-122	-70	-63	-59	-105	41	-151	20	36	-76	-23	-53	84	-28	-3
0.786667	790	1738	6944	-4156	811	-1888	1188	-3111	-4054	1104	440	-10166	30098	3567	-1525	-11627	-1961	1366	2887	-18482	-6265	-3557	3572	-7071	757	-2256	4807	-883	-10685	422	4180	1215	-146	-125	-122	-88	-61	-60	-107	40	-150	18	27	-77	-22	-56	82	-29	1
0.787500	1211	1625	7060	-4245	788	-2318	1514	-2693	-4193	730	523	-9898	31690	3110	-1701	-11846	-1508	1472	3660	-18115	-6589	-4089	3400	-7634	2114	-3031	4675	-1572	-9385	-526	3952	638	-150	-125	-126	-69	-62	-60	-107	41	-152	17	30	-80	-21	-57	81	-31	2
0.788333	1200	1505	7137	-4339	950	-2705	1830	-2253	-4815	346	576	-9616	32713	2620	-1883	-12056	-2858	1585	4476	-17626	-6997	-4566	3266	-8233	3034	-3779	4528	-2302	-8684	-1439	3771	52	-144	-126	-118	-70	-63	-56	-108	38	-152	16	32	-76	-22	-56	80	-32	-1
0.789167	1169	1378	7163	-4449	1217	-3046	2140	-1802	-5174	-92	600	-9319	32728	2083	-2065	-12257	-1947	1695	5338	-17022	-7368	-4973	3176	-8860	3497	-4488	4357	-3056	-8224	-2291	3634	-529	-149	-131	-126	-72	-65	-61	-108	41	-151	18	27	-78	-22	-66	81	-31	-3
0.790000	1097	1245	7165	-4560	1551	-3339	2438	-1352	-5142	-530	586	-9006	32676	1506	-2248	-12423	-2918	1800	6208	-16322	-7757	-5373	3120	-9508	4237	-5150	4162	-3820	-7229	-3119	3539	-1080	-152	-131	-122	-72	-66	-97	-111	38	-156	16	28	-78	-24	-59	80	-31	-5
0.790833	583	1104	7109	-4674	1999	-3599	2709	-899	-4958	-987	541	-8672	32730	894	-2426	-12612	-2642	1889	7087	-15535	-8005	-5698	3106	-10158	5298	-5753	3944	-4573	-6305	-3867	3471	-1592	-148	-127	-121	-72	-60	-57	-108	43	-154	22	32	-76	-21	-57	82	-28	-3
0.791667	516	958	7011	-4782	2450	-3814	2967	-444	-4792	-1454	465	-8312	32694	248	-2590	-12759	-1044	1970	7935	-14705	-8266	-5982	3123	-10811	4583	-6303	3693	-5313	-4973	-4549	3431	-2051	-148	-128	-121	-72	-62	-60	-108	25	-153	20	33	-77	-21	-56	84	-28	0
0.792500	1196	804	6864	-4882	2908	-3989	3199	-4	-4614	-1938	351	-7936	32716	-440	-2739	-12889	-3887	1984	8727	-13839	-8657	-6227	3162	-11452	5447	-6791	3416	-6018	-5552	-5173	3403	-2442	-148	-126	-122	-70	-61	-52	-104	43	-152	20	32	-76	-23	-56	82	-29	1
0.793333	2200	642	6673	-4966	3487	-4142	3404	426	-4361	-2445	206	-7527	32714	-1145	-2861	-12990	680	1975	9441	-12933	-8554	-6438	3215	-12071	4864	-7216	3109	-6672	-2770	-5705	3378	-2759	-166	-128	-118	-68	-63	-60	-104	43	-149	42	34	-76	-21	-56	85	-30	-3
0.794167	2140	474	6441	-5027	4287	-4271	3584	840	-3633	-2958	26	-7101	32711	-1879	-2953	-13096	-1009	1922	10042	-12068	-8520	-6624	3280	-12664	4345	-7570	2779	-7273	-257	-6162	3349	-2992	-148	-128	-119	-66	-60	-56	-102	43	-152	22	36	-75	-22	-56	86	-29	-14
0.795000	2384	305	6171	-5061	5191	-4392	3739	1240	-2550	-3478	-172	-6642	32719	-2623	-3006	-13104	-1087	1825	10517	-11201	-8396	-6786	3345	-13216	5835	-7849	2432	-7792	-257	-6532	3308	-3146	-147	-127	-120	-66	-62	-52	-105	42	-151	24	34	-75	-17	-55	82	-27	-1
0.795833	2462	130	5866	-5068	6041	-4506	3865	1608	-1420	-4018	-402	-6163	32711	-3386	-3019	-13112	401	1676	10837	-10358	-7958	-6934	3397	-13719	6119	-8058	2063	-8232	1895	-6816	3242	-3221	-149	-126	-119	-65	-62	-51	-107	41	-151	22	34	-77	-19	-56	84	-29	1
0.796667	2430	-50	5532	-5047	6687	-4621	3969	1963	-968	-4559	-647	-5658	32716	-4147	-2979	-13074	-529	1470	10984	-9555	-7038	-7059	3434	-14159	5611	-8189	1690	-8582	3096	-7014	3143	-3224	-147	-122	-120	-99	-60	-57	-107	43	-149	22	36	-75	-17	-56	81	-27	1
0.797500	2655	-228	5173	-4996	7083	-4752	4050	2286	-580	-5110	-909	-5133	32717	-4917	-2881	-12984	242	1214	10959	-8802	-5470	-7172	3465	-14530	4460	-8248	1312	-8837	3316	-7122	3016	-3157	-151	-127	-119	-65	-59	-56	-104	43	-153	21	35	-72	-18	-57	86	-29	3
0.798333	3882	-407	4794	-4919	7255	-4897	4107	2586	68	-5674	-1181	-4585	32679	-5681	-2727	-12852	3213	906	10743	-8113	-3489	-7268	3432	-14835	1930	-8229	931	-9002	5726	-7140	2854	-3050	-146	-127	-119	-67	-62	-58	-102	42	-150	13	28	-75	-21	-56	81	-30	0
0.799167	3273	-585	4401	-4811	7542	-5059	4142	2859	879	-6237	-1459	-4030	32269	-6430	-2507	-12659	1662	553	10355	-7479	-1508	-7349	3382	-15062	693	-8133	577	-9065	7304	-7068	2660	-2897	-142	-125	-119	-62	-59	-55	-102	43	-151	24	33	-72	-22	-50	81	-27	1
0.800000	2412	-755	4000	-4680	7652	-5254	4167	3113	1436	-6816	-1732	-3458	31430	-7172	-2228	-12412	346	156	9787	-6907	510	-7408	3297	-15206	2032	-7969	209	-9042	6716	-6913	2424	-2729	-138	-124	-122	-64	-60	-97	-104	43	-150	22	34	-73	-19	-57	80	-28	3
0.800833	2291	-924	3588	-4536	7841	-5484	4170	3339	1900	-7383	-2011	-2883	30661	-7892	-1887	-12109	1235	-283	9066	-6395	2818	-7456	3165	-15272	1806	-7743	-120	-8939	8998	-6679	2162	-2554	-147	-130	-120	-69	-63	-58	-109	39	-156	21	32	-78	-26	-53	80	-30	-5
0.801667	1383	-1085	3176	-4374	8166	-5736	4161	3540	2449	-7952	-2267	-2308	29782	-8595	-1481	-11750	-583	-753	8197	-5934	5030	-7482	3001	-15255	148	-7453	-422	-8762	10775	-6374	1873	-2376	-153	-126	-121	-68	-62	-57	-108	41	-156	17	33	-74	-25	-61	78	-50	-5
0.802500	814	-1232	2763	-4209	8415	-6027	4147	3724	2954	-8519	-2512	-1745	28817	-9270	-1029	-11324	-44	-1242	7233	-5533	7022	-7476	2803	-15147	-2644	-7112	-686	-8525	11604	-6000	1563	-2233	-147	-124	-121	-66	-61	-57	-107	41	-151	22	33	-76	-23	-58	82	-28	12
0.803333	792	-1362	2361	-4037	8637	-6331	4122	3883	3350	-9076	-2726	-1190	27933	-9929	-524	-10844	-783	-1749	6190	-5167	8305	-7452	2570	-14968	-5681	-6726	-916	-8243	12251	-5589	1235	-2097	-147	-129	-120	-64	-60	-56	-108	41	-155	21	30	-76	-25	-58	79	-32	-7
0.804167	12	-1479	1969	-3879	8717	-6666	4091	4033	4009	-9619	-2907	-648	27198	-10528	20	-10314	-949	-2246	5109	-4847	8872	-7411	2308	-14706	-7742	-6309	-1099	-7929	12081	-5131	905	-2019	-147	-126	-120	-67	-62	-53	-105	43	-151	22	32	-75	-23	-57	80	-29	0
0.805000	-1180	-1575	1589	-3725	8770	-7026	4057	4163	4393	-10142	-3056	-134	26372	-11156	597	-9738	1791	-2739	4022	-4551	8734	-7347	2020	-14368	-10901	-5870	-1236	-7609	12712	-4658	571	-1984	-147	-132	-117	-66	-58	-57	-107	43	-151	16	34	-75	-19	-59	80	-29	1
0.805833	-1778	-1652	1225	-3596	8786	-7404	4022	4276	4247	-10637	-3155	344	25474	-11728	1189	-9123	-1161	-3219	2952	-4279	7462	-7270	1707	-13964	-11936	-5424	-1325	-7294	10739	-4181	246	-2002	-146	-127	-119	-66	-59	-58	-107	41	-151	19	33	-73	-19	-56	81	-31	-3
0.806667	-1761	-1707	880	-3481	8581	-7789	3985	4377	3994	-11103	-3208	791	24158	-12270	1790	-8473	1562	-3670	1940	-4015	5960	-7180	1403	-13501	-11724	-4987	-1372	-7001	9722	-3715	-65	-2065	-129	-129	-120	-67	-66	-61	-108	39	-149	13	29	-75	-27	-59	78	-32	-4
0.807500	-2468	-1744	553	-3395	8240	-8180	3953	4466	4082	-11527	-3204	1194	22905	-12786	2394	-7792	1686	-4083	1005	-3761	4244	-7087	1087	-12980	-12476	-4560	-1371	-6736	10634	-3263	-366	-2184	-150	-130	-116	-68	-63	-60	-109	38	-154	18	30	-81	-23	-58	77	-33	-5
0.808333	-2947	-1748	259	-3331	7738	-8561	3926	4547	3991	-11899	-3149	1561	21520	-13263	2987	-7092	-1456	-4449	173	-3498	2220	-6993	767	-12416	-10381	-4168	-1336	-6523	8202	-2853	-639	-2339	-150	-113	-117	-70	-74	-60	-111	37	-155	19	29	-83	-22	-58	79	-31	-4
0.809167	-3039	-1732	-13	-3293	7083	-8921	3902	4621	3828	-12224	-3029	1885	20172	-13708	3555	-6391	77	-4761	-543	-3233	550	-6911	452	-11814	-8867	-3813	-1270	-6365	7586	-2499	-894	-2536	-150	-129	-121	-70	-65	-62	-107	38	-152	15	28	-80	-19	-58	78	-30	-5
0.810000	-3072	-1691	-253	-3280	6278	-9265	3881	4683	3600	-12487	-2851	2168	18948	-14106	4086	-5684	-1896	-5012	-1132	-2955	-1029	-6846	139	-11185	-7372	-3505	-1177	-6266	7252	-2203	-1117	-2756	-148	-128	-117	-58	-62	-61	-109	39	-153	19	33	-77	-25	-56	81	-28	-1
0.810833	-3335	-1628	-468	-3280	5398	-9570	3869	4738	3129	-12687	-2611	2402	17706	-14467	4569	-4976	-2377	-5200	-1602	-2662	-2309	-6803	-158	-10545	-5751	-3259	-1073	-6235	6483	-1981	-1325	-2997	-145	-126	-117	-64	-62	-58	-107	43	-151	20	35	-75	-21	-56	79	-26	0
0.811667	-2629	-1547	-651	-3307	4518	-9839	3861	4784	2370	-12818	-2314	2598	16138	-14781	5000	-4301	-744	-5315	-1955	-2360	-3056	-6799	-454	-9899	-4785	-3075	-963	-6273	7656	-1834	-1513	-3247	-146	-124	-116	-65	-49	-61	-105	43	-150	22	29	-74	-23	-53	80	-25	0
0.812500	-3467	-1439	-805	-3347	3589	-10058	3851	4818	2053	-12878	-1964	2750	15129	-15045	5361	-3638	-1693	-5368	-2203	-2047	-3495	-6832	-737	-9272	-3725	-2960	-862	-6380	9086	-1772	-1685	-3498	-146	-127	-118	-64	-62	-58	-104	42	-153	20	35	-75	-27	-57	80	-31	-3
0.813333	-5148	-1322	-932	-3397	2578	-10219	3853	4853	1863	-12865	-1563	2868	14205	-15241	5656	-3003	-3894	-5349	-2359	-1734	-4048	-6910	-1014	-8661	87	-2912	-780	-6545	6814	-1802	-1840	-3737	-147	-119	-119	-66	-63	-59	-105	41	-150	19	34	-73	-18	-58	82	-27	-1
0.814167	-5491	-1193	-1029	-3450	1433	-10324	3850	4863	1587	-12784	-1120	2947	13196	-15394	5877	-2426	-1722	-5263	-2445	-1418	-4081	-7034	-1282	-8065	2842	-2935	-724	-6765	5822	-1878	-1984	-3960	-147	-126	-119	-67	-61	-57	-109	41	-154	16	32	-77	-24	-53	81	-29	-6
0.815000	-6078	-1057	-1104	-3504	246	-10361	3852	4872	1358	-12624	-641	2996	12410	-15477	6006	-1837	-2815	-5115	-2489	-1110	-3734	-7203	-1549	-7545	4866	-3016	-704	-7027	5255	-2034	-2128	-4166	-149	-129	-124	-73	-62	-62	-110	38	-152	17	30	-79	-25	-58	77	-32	-5
0.815833	-6502	-909	-1151	-3565	-867	-10332	3848	4870	1107	-12401	-131	3018	11691	-15488	6079	-1308	-2188	-4921	-2497	-814	-3079	-7414	-1805	-7059	6618	-3161	-722	-7315	4183	-2253	-2269	-4340	-147	-127	-119	-69	-63	-60	-107	40	-153	16	30	-76	-25	-53	80	-29	-3
0.816667	-6388	-755	-1171	-3614	-1962	-10228	3852	4866	887	-12104	400	3022	11165	-15425	6063	-822	-2179	-4648	-2503	-538	-2033	-7660	-2055	-6631	8271	-3350	-790	-7625	3352	-2514	-2415	-4493	-147	-125	-119	-69	-64	-57	-108	41	-154	19	34	-76	-9	-56	81	-31	-4
0.817500	-6356	-600	-1177	-3657	-3035	-10064	3846	4851	747	-11748	937	3014	11061	-15290	5964	-356	-3298	-4340	-2524	-291	-697	-7941	-2303	-6313	10894	-3581	-910	-7939	1150	-2818	-2572	-4621	-148	-127	-122	-66	-60	-59	-109	40	-152	16	32	-74	-23	-55	82	-28	0
0.818333	-6081	-452	-1165	-3689	-3945	-9826	3832	4835	642	-11335	1476	2995	11181	-15079	5796	64	-917	-4007	-2580	-86	1085	-8241	-2539	-5978	11661	-3847	-1082	-8247	-998	-3140	-2747	-4736	-147	-126	-120	-66	-61	-57	-105	42	-124	21	34	-74	-17	-53	81	-30	0
0.819167	-5070	-315	-1145	-3712	-4815	-9534	3810	4810	458	-10866	2007	2964	11558	-14790	5562	460	-3208	-3651	-2681	101	2991	-8555	-2772	-5759	11971	-4139	-1302	-8535	-3945	-3471	-2914	-4828	-146	-125	-117	-66	-63	-56	-105	42	-150	15	36	-75	-17	-53	85	-27	0
0.820000	-3596	-190	-1108	-3730	-5682	-9182	3778	4782	64	-10359	2507	2935	11735	-14432	5257	821	-2537	-3274	-2843	191	5082	-8869	-2991	-5613	12632	-4444	-1580	-8793	-6028	-3802	-3109	-4915	-148	-117	-115	-69	-58	-56	-104	41	-149	20	35	-74	-19	-56	80	-30	2
0.820833	-2530	-78	-1073	-3747	-6484	-8772	3731	4747	-52	-9814	2987	2906	12090	-13999	4897	1162	21	-2893	-3077	239	7635	-9182	-3202	-5544	10655	-4754	-1895	-9015	-5384	-4110	-3314	-5008	-148	-126	-120	-68	-62	-62	-110	42	-152	19	30	-77	-21	-59	78	-29	0
0.821667	-1834	10	-1034	-3759	-7195	-8325	3667	4709	-205	-9239	3419	2884	12821	-13504	4494	1477	-3876	-2510	-3371	234	9881	-9466	-3392	-5542	11211	-5056	-2246	-9190	-8412	-4392	-3528	-5103	-147	-128	-119	-66	-73	-61	-108	38	-152	15	33	-78	-24	-60	78	-32	-1
0.822500	-1138	82	-997	-3769	-7850	-7863	3595	4671	-279	-8641	3809	2878	13849	-12941	4051	1783	-1588	-2139	-3729	167	12060	-9727	-3554	-5607	11236	-5336	-2615	-9314	-10176	-4630	-3751	-5211	-147	-127	-120	-70	-65	-61	-107	40	-150	17	32	-81	-19	-60	80	-31	-1
0.823333	-740	132	-958	-3784	-8401	-7335	3488	4636	-387	-8032	4136	2880	15021	-12313	3581	2078	-3279	-1780	-4142	37	13808	-9934	-3700	-5729	10910	-5606	-3005	-9392	-11281	-4817	-3979	-5341	-153	-130	-126	-72	-92	-66	-112	37	-155	16	26	-82	-24	-64	76	-36	-5
0.824167	-565	155	-931	-3811	-8801	-6808	3370	4583	-629	-7407	4401	2901	16348	-11635	3096	2368	-3691	-1444	-4597	-166	14793	-10088	-3808	-5900	10608	-5835	-3388	-9409	-12426	-4952	-4202	-5487	-151	-131	-126	-72	-62	-62	-109	37	-154	17	29	-85	-21	-62	79	-34	0
0.825000	598	158	-900	-3844	-9121	-6265	3234	4528	-1014	-6778	4597	2958	17235	-10902	2611	2659	-2485	-1126	-5083	-397	15273	-10185	-3885	-6111	9639	-6030	-3763	-9376	-12031	-5028	-4420	-5663	-154	-129	-121	-68	-63	-62	-108	37	-152	15	25	-78	-19	-61	76	-32	0
0.825833	1096	129	-879	-3891	-9471	-5723	3074	4468	-1073	-6152	4718	3004	18310	-10134	2128	2950	-2198	-849	-5599	-695	15077	-10214	-3924	-6359	7393	-6176	-4113	-9300	-10258	-5035	-4630	-5867	-152	-130	-121	-69	-61	-61	-111	37	-154	15	30	-84	-22	-60	77	-32	-1
0.826667	230	79	-868	-3955	-9619	-5192	2895	4398	-1127	-5538	4759	3094	19504	-9327	1661	3249	-5511	-567	-6113	-1039	13502	-10176	-3914	-6622	7645	-6281	-4424	-9186	-11208	-4978	-4826	-6096	-148	-128	-122	-63	-62	-60	-107	37	-155	15	29	-76	-22	-62	78	-35	0
0.827500	386	3	-866	-4011	-9720	-4682	2693	4317	-1406	-4935	4715	3190	20471	-8488	1215	3549	-3918	-322	-6615	-1427	11213	-10067	-3854	-6902	6735	-6332	-4693	-9042	-10213	-4856	-5001	-6353	-151	-129	-122	-68	-62	-63	-111	39	-152	15	27	-77	-26	-65	74	-34	-1
0.828333	155	-94	-868	-4146	-10012	-4176	2473	4225	-1752	-4350	4592	3316	21334	-7622	795	3865	-4729	-100	-7095	-1839	8269	-9887	-3773	-7180	1856	-6333	-4902	-8881	-7568	-4676	-5139	-6635	-149	-129	-120	-70	-62	-65	-110	37	-149	17	30	-80	-23	-60	79	-31	0
0.829167	-355	-216	-873	-4267	-10324	-3734	2237	4111	-2083	-3779	4395	3461	21914	-6746	439	4178	-4666	99	-7539	-2273	4579	-9642	-3649	-7464	-4471	-6283	-5050	-8713	-5451	-4432	-5259	-6942	-149	-129	-122	-70	-63	-57	-109	39	-153	15	30	-80	-24	-61	76	-33	-1
0.830000	-507	-342	-889	-4409	-10646	-3311	1985	3986	-2313	-3230	4120	3628	22354	-5863	122	4502	-4230	282	-7931	-2713	401	-9334	-3451	-7730	-8453	-6179	-5119	-8552	-2774	-4134	-5338	-7270	-146	-127	-121	-69	-63	-59	-107	43	-152	13	30	-77	-19	-59	79	-29	-1
0.830833	-1094	-490	-905	-4560	-11138	-2918	1718	3841	-2466	-2701	3778	3811	22678	-4977	-143	4816	-5463	443	-8274	-3160	-4057	-8966	-3220	-7985	-10699	-6032	-5113	-8428	109	-3789	-5384	-7616	-147	-129	-118	-67	-60	-57	-102	42	-153	15	30	-77	-21	-59	85	-29	-3
0.831667	-2061	-649	-929	-4726	-11667	-2572	1449	3668	-2727	-2209	3378	4016	22802	-4106	-361	5152	-3117	595	-8556	-3598	-8910	-8553	-2956	-8223	-12884	-5834	-5026	-8303	3804	-3409	-5397	-7991	-149	-129	-125	-72	-64	-58	-112	40	-153	6	27	-78	-24	-58	77	-31	0
0.832500	-2435	-816	-952	-4896	-12211	-2267	1190	3474	-3200	-1733	2919	4229	22632	-3243	-522	5473	-3170	736	-8756	-4012	-14174	-8096	-2652	-8434	-14754	-5589	-4864	-8241	6136	-2981	-5365	-8370	-145	-125	-121	-66	-61	-56	-107	45	-151	18	32	-76	-18	-48	82	-26	-4
0.833333	-2271	-985	-978	-5063	-12855	-1999	894	3265	-3910	-1276	2424	4463	21788	-2398	-631	5796	-3306	865	-8916	-4397	-19745	-7609	-2319	-8622	-15898	-5306	-4620	-8232	7450	-2533	-5302	-8770	-144	-128	-121	-68	-60	-58	-103	54	-153	19	34	-75	-21	-57	81	-27	0
0.834167	-2150	-1147	-1000	-5231	-13691	-1775	612	3031	-4452	-857	1897	4700	20648	-1593	-683	6099	1610	1011	-8999	-4745	-24814	-7076	-1960	-8785	-19734	-4987	-4304	-8295	12140	-2061	-5195	-9186	-148	-129	-117	-64	-63	-66	-105	40	-152	21	32	-76	-24	-56	81	-31	0
0.835000	-2480	-1312	-1028	-5388	-14612	-1594	345	2781	-4762	-458	1348	4961	19255	-825	-690	6389	-1745	1102	-9026	-5052	-29510	-6571	-1583	-8919	-20985	-4626	-3911	-8428	13985	-1574	-5080	-9618	-148	-127	-118	-66	-63	-55	-104	43	-151	19	33	-76	-21	-55	82	-29	-1
0.835833	-2351	-1457	-1048	-5530	-15674	-1441	85	2501	-5087	-86	795	5179	17440	-96	-653	6663	1234	1218	-8997	-5312	-32350	-6032	-1197	-9026	-20505	-4239	-3466	-8639	15787	-1076	-4883	-10067	-147	-124	-119	-65	-63	-57	-102	42	-151	18	32	-74	-19	-52	86	-26	3
0.836667	-2275	-1602	-1069	-5656	-16783	-1319	-130	2211	-5340	258	248	5407	15313	576	-570	6910	1010	1319	-8921	-5523	-32200	-5495	-809	-9100	-18727	-3810	-2962	-8923	17952	-576	-4678	-10548	-149	-126	-119	-64	-58	-38	-102	47	-149	18	35	-72	-19	-52	85	-28	1
0.837500	-2238	-1728	-1081	-5758	-17829	-1223	-385	1906	-5367	576	-277	5625	13149	1199	-475	7135	1144	1425	-8803	-5679	-31576	-4966	-436	-9138	-15958	-3359	-2411	-9289	18608	-69	-4448	-11046	-147	-127	-115	-64	-60	-52	-103	44	-152	19	37	-60	-19	-49	85	-24	0
0.838333	-1297	-1836	-1094	-5839	-18923	-1146	-590	1589	-5684	868	-776	5821	10408	1761	-348	7328	2383	1526	-8646	-5785	-31325	-4443	-78	-9140	-13586	-2870	-1812	-9727	18814	428	-4214	-11584	-145	-121	-116	-61	-60	-52	-101	45	-149	26	40	-70	-23	-50	86	-26	3
0.839167	-326	-1923	-1098	-5888	-20219	-1084	-774	1256	-5882	1136	-1234	5993	7550	2265	-204	7488	4334	1627	-8464	-5853	-30856	-3946	247	-9106	-13840	-2361	-1182	-10234	20023	915	-3919	-12149	-144	-118	-115	-63	-61	-57	-102	45	-148	23	41	-68	-25	-49	87	-26	4
0.840000	-1155	-1994	-1097	-5916	-21442	-1031	-936	920	-5579	1373	-1646	6127	5137	2703	-55	7609	1064	1724	-8258	-5878	-30129	-3460	550	-9035	-10873	-1830	-539	-10800	17983	1393	-3634	-12754	-149	-125	-118	-65	-62	-57	-105	43	-153	20	34	-75	-22	-58	82	-27	0
0.840833	-1216	-2046	-1095	-5926	-22684	-980	-1072	568	-5546	1586	-2002	6224	2554	3082	99	7699	2381	1819	-8038	-5868	-26305	-3008	800	-8922	-5162	-1281	124	-11403	15099	1839	-3331	-13376	-147	-122	-119	-65	-65	-57	-104	42	-154	21	34	-70	-24	-50	84	-28	-5
0.841667	-1184	-2073	-1079	-5907	-24093	-927	-1175	224	-5528	1778	-2295	6282	107	3400	258	7760	2553	1918	-7799	-5831	-19234	-2581	1017	-8774	-309	-729	787	-12036	13257	2273	-3008	-14034	-129	-124	-121	-66	-65	-55	-107	43	-156	21	35	-81	-26	-51	86	-25	-3
0.842500	-1636	-2076	-1061	-5890	-25477	-867	-1256	-116	-5261	1947	-2522	6297	-2107	3660	411	7783	1989	2019	-7546	-5779	-12923	-2196	1195	-8584	4271	-180	1450	-12671	10808	2673	-2666	-14702	-146	-124	-121	-67	-63	-58	-102	46	-151	23	35	-58	-24	-57	86	-30	0
0.843333	-1903	-2058	-1033	-5831	-26844	-809	-1309	-457	-4967	2094	-2687	6263	-4318	3865	551	7771	2595	2123	-7291	-5722	-5793	-1861	1337	-8371	7579	349	2099	-13304	9281	3044	-2309	-15368	-148	-122	-121	-64	-62	-56	-104	38	-154	21	33	-74	-23	-53	84	-29	0
0.844167	-2361	-2021	-1007	-5781	-28168	-712	-1340	-785	-4438	2225	-2784	6185	-6274	4033	684	7741	1183	2227	-7034	-5670	1948	-1593	1450	-8126	10169	845	2727	-13898	8531	3366	-1928	-16033	-150	-126	-122	-67	-27	-53	-107	39	-150	21	32	-81	-24	-53	81	-29	-8
0.845000	-3111	-1961	-972	-5736	-29061	-616	-1344	-1104	-3664	2345	-2837	6066	-7829	4149	813	7684	2440	2345	-6765	-5632	9524	-1360	1544	-7867	11624	1278	3331	-14432	8852	3641	-1526	-16656	-150	-125	-118	-62	-60	-57	-108	38	-153	19	33	-72	-21	-58	80	-27	-1
0.845833	-3359	-1883	-937	-5701	-28958	-508	-1325	-1410	-2947	2450	-2784	5894	-9059	4227	917	7606	3206	2454	-6497	-5628	17378	-1217	1632	-7602	10653	1635	3885	-14898	9614	3853	-1092	-17236	-147	-125	-121	-65	-60	-57	-105	41	-151	21	30	-66	-22	-55	80	-30	-1
0.846667	-3317	-1782	-899	-5687	-28479	-390	-1285	-1701	-2261	2543	-2700	5696	-10173	4271	1034	7520	1041	2578	-6223	-5647	24724	-1147	1724	-7345	10163	1899	4399	-15267	9120	4003	-623	-17746	-149	-124	-121	-67	-64	-61	-105	38	-153	16	29	-75	-25	-57	79	-29	-1
0.847500	-2983	-1665	-870	-5697	-28203	-256	-1226	-1970	-1632	2639	-2566	5453	-11251	4290	1139	7418	5840	2704	-5950	-5720	30997	-1162	1833	-7104	6582	2047	4858	-15534	12512	4082	-120	-18179	-152	-126	-122	-72	-65	-59	-108	37	-153	18	32	-81	-23	-60	76	-31	23
0.848333	-3526	-1529	-836	-5745	-27839	-117	-1149	-2222	-822	2725	-2387	5184	-11856	4260	1250	7313	2562	2836	-5663	-5835	32767	-1263	1968	-6896	3372	2068	5259	-15688	13476	4086	413	-18499	-150	-129	-124	-75	-74	-63	-113	33	-155	16	25	-82	-26	-63	73	-35	-5
0.849167	-3892	-1382	-810	-5834	-27507	29	-1058	-2445	-76	2813	-2172	4886	-12253	4273	1366	7203	3871	2975	-5377	-6000	32670	-1448	2154	-6727	920	1941	5592	-15722	12338	4011	974	-18697	-150	-129	-126	-70	-62	-62	-105	35	-156	17	22	-82	-25	-64	75	-35	-1
0.850000	-4287	-1211	-783	-5964	-27177	184	-904	-2650	506	2909	-1919	4588	-12510	4256	1496	7100	4073	3117	-5078	-6211	32767	-1721	2360	-6625	-1838	1679	5858	-15634	11418	3854	1560	-18762	-148	-134	-126	-74	-66	-65	-109	37	-156	17	27	-81	-24	-62	77	-32	-6
0.850833	-4606	-1024	-756	-6144	-26841	346	-817	-2833	1110	3000	-1644	4270	-12448	4229	1640	7000	3656	3266	-4767	-6475	32767	-2067	2634	-6578	-4132	1265	6041	-15442	8755	3618	2161	-18683	-146	-130	-121	-67	-63	-61	-108	29	-150	18	30	-78	-28	-64	78	-31	0
0.851667	-4230	-822	-727	-6385	-26522	503	-678	-2996	1500	3100	-1344	3947	-12656	4203	1810	6904	4481	3416	-4447	-6790	32767	-2485	2958	-6623	-6152	723	6141	-15154	4520	3302	2759	-18460	-150	-129	-124	-47	-64	-60	-108	54	-151	18	29	-78	-22	-61	79	-29	-1
0.852500	-3095	-578	-704	-6682	-26200	662	-531	-3139	1656	3195	-1037	3620	-13072	4174	2004	6805	7208	3568	-4123	-7139	32665	-2963	3333	-6752	-9541	47	6150	-14789	1374	2903	3348	-18088	-145	-129	-122	-69	-64	-59	-107	39	-153	38	27	-82	-22	-59	77	-30	0
0.853333	-3854	-372	-650	-7039	-25882	817	-374	-3267	2105	3299	-717	3290	-12981	4158	2223	6712	4684	3715	-3776	-7526	32176	-3481	3748	-6976	-11627	-749	6071	-14361	-4364	2437	3908	-17580	-155	-130	-119	-69	-65	-61	-109	38	-151	15	29	-77	-21	-63	79	-32	-4
0.854167	-4091	-121	-651	-7451	-25570	984	-208	-3382	2272	3398	-391	2963	-13237	4147	2462	6618	4829	3849	-3421	-7935	31781	-4023	4200	-7298	-12088	-1608	5897	-13899	-11946	1910	4424	-16944	-139	-127	-120	-72	-59	-58	-102	35	-152	16	26	-81	-32	-62	77	-32	0
0.855000	-3615	139	-635	-7914	-25268	1141	-33	-3487	2361	3502	-59	2634	-13691	4145	2756	6523	5711	4001	-3054	-8360	31394	-4580	4675	-7710	-13028	-2527	5635	-13424	-17451	1331	4874	-16198	-149	-130	-122	-66	-61	-61	-110	36	-152	13	28	-77	-21	-60	75	-36	-1
0.855833	-3910	414	-579	-8424	-24966	1302	148	-3588	2497	3598	277	2307	-14233	4157	3065	6426	4791	4141	-2676	-8798	30842	-5120	5152	-8220	-13238	-3462	5285	-12964	-23189	723	5249	-15355	-148	-131	-122	-49	-65	-61	-108	35	-154	13	28	-79	-5	-60	76	-32	-3
0.856667	-3908	714	-531	-8957	-24677	1467	336	-3680	2616	3692	613	1984	-14889	4172	3408	6310	5894	4266	-2286	-9223	28216	-5629	5609	-8801	-13154	-4378	4850	-12540	-28240	94	5502	-14442	-150	-131	-121	-70	-64	-67	-109	36	-155	11	24	-79	-24	-64	75	-35	-5
0.857500	-3564	1001	-473	-9550	-24390	1635	532	-3777	2923	3782	950	1655	-15599	4204	3780	6188	5130	4413	-1888	-9632	22320	-6077	6030	-9455	-12659	-5229	4346	-12167	-31688	-530	5702	-13473	-150	-129	-122	-68	-63	-64	-111	36	-153	15	30	-70	-19	-63	79	-32	5
0.858333	-3802	1314	-403	-10104	-24097	1820	741	-3872	3452	3876	1297	1327	-16535	4241	4173	6050	6268	4498	-1482	-10015	17946	-6457	6395	-10156	-11452	-5986	3771	-11864	-32713	-1161	5762	-12481	-147	-128	-100	-69	-61	-61	-103	39	-149	17	30	-74	-22	-58	79	-30	0
0.859167	-3337	1634	-325	-10711	-23816	2008	949	-3976	3568	3947	1647	989	-17834	4292	4589	5889	9417	4594	-1081	-10369	14268	-6752	6682	-10904	-11119	-6603	3139	-11644	-32702	-1718	5700	-11494	-147	-130	-120	-69	-60	-65	-107	40	-150	18	35	-75	-19	-57	81	-28	1
0.860000	-2162	1953	-237	-11282	-23541	2215	1172	-4090	3501	4018	1996	636	-19440	4341	5006	5704	8814	4683	-685	-10684	9999	-6966	6872	-11678	-8350	-7063	2465	-11518	-32695	-2228	5516	-10531	-149	-128	-121	-68	-63	-59	-108	40	-152	18	29	-74	-21	-57	84	-29	-1
0.860833	-715	2283	-144	-11834	-23260	2430	1379	-4220	3319	4089	2350	278	-21952	4398	5431	5487	16076	4717	-301	-10961	6925	-7043	6950	-12465	-6267	-7333	1770	-11479	-30135	-2698	5223	-9611	-148	-143	-125	-69	-62	-57	-108	40	-152	13	30	-91	-22	-56	82	-30	-3
0.861667	17	2618	-43	-12343	-22987	2660	1630	-4363	3202	4131	2708	-90	-24599	4456	5855	5242	17352	4818	80	-11194	4111	-7029	6914	-13237	-4339	-7404	1079	-11527	-25268	-3070	4829	-8746	-150	-126	-114	-66	-62	-57	-105	41	-152	20	28	-76	-24	-55	84	-30	-3
0.862500	1175	2951	63	-12805	-22726	2902	1870	-4517	2865	4176	3076	-460	-27335	4512	6270	4959	18281	4873	434	-11390	1588	-6912	6757	-13993	-892	-7277	411	-11657	-21352	-3339	4360	-7953	-152	-130	-121	-69	-59	-46	-112	41	-152	20	33	-73	-23	-55	84	-28	-1
0.863333	2561	3275	180	-13211	-22456	3160	2120	-4684	2394	4210	3450	-869	-30128	4564	6666	4645	19570	4921	771	-11550	-508	-6704	6476	-14709	1981	-6958	-204	-11856	-17155	-3504	3844	-7238	-148	-128	-120	-67	-63	-59	-107	41	-151	18	32	-75	-25	-56	82	-29	0
0.864167	4052	3621	293	-13555	-21722	3426	2388	-4865	1831	4239	3836	-1274	-32507	4605	7045	4287	17486	4959	1076	-11686	-2501	-6418	6113	-15389	5364	-6464	-734	-12109	-12793	-3547	3326	-6610	-151	-129	-117	-67	-62	-58	-107	42	-152	21	35	-77	-21	-57	84	-29	-4
0.865000	5682	3957	408	-13840	-18789	3696	2648	-5068	1007	4257	4231	-1688	-32767	4636	7388	3897	14668	4990	1353	-11806	-4519	-6060	5645	-16039	9161	-5833	-1155	-12401	-9332	-3468	2831	-6060	-151	-129	-121	-72	-64	-60	-109	37	-156	19	15	-74	-23	-59	86	-31	-1
0.865833	8215	4294	507	-14062	-15190	3967	2934	-5280	10	4266	4631	-2106	-32767	4651	7699	3469	12509	5019	1588	-11916	-6354	-5670	5118	-16596	11440	-5096	-1429	-12707	-4554	-3266	2403	-5577	-150	-127	-117	-67	-65	-57	-109	40	-152	21	32	-48	-19	-56	79	-31	0
0.866667	9228	4635	638	-14222	-12470	4240	3224	-5500	-544	4271	5037	-2518	-32767	4651	7972	2992	4856	5047	1793	-12037	-8313	-5261	4546	-17120	14164	-4298	-1542	-13014	-755	-2942	2077	-5181	-147	-128	-121	-64	-63	-56	-110	41	-152	23	35	-73	-24	-55	79	-29	-25
0.867500	10271	4976	751	-14325	-9244	4476	3535	-5725	-1193	4264	5450	-2928	-32767	4624	8201	2480	-2969	5076	1949	-12171	-10434	-4846	3964	-17611	18454	-3477	-1472	-13310	-180	-2508	1895	-4844	-146	-130	-121	-63	-65	-57	-110	39	-152	21	46	-76	-27	-61	77	-32	-6
0.868333	12071	5328	864	-14386	-5998	4747	3850	-5967	-1695	4248	5865	-3332	-32767	4574	8393	1929	-8500	5104	2073	-12310	-12205	-4453	3402	-18060	20749	-2677	-1195	-13572	1733	-1971	1894	-4553	-150	-130	-120	-67	-63	-56	-104	39	-154	21	33	-74	-22	-51	84	-30	-5
0.869167	12711	5680	972	-14411	-2447	4979	4190	-6205	-2197	4221	6284	-3721	-32755	4491	8518	1332	-16373	5136	2158	-12535	-13975	-4106	2896	-18489	21606	-1939	-716	-13798	2823	-1375	2103	-4299	-149	-128	-120	-63	-61	-61	-108	39	-149	22	36	-75	-25	-57	78	-29	0
0.870000	12670	6040	1080	-14420	1927	5182	4528	-6445	-2768	4177	6703	-4092	-32767	4378	8627	695	-21746	5169	2208	-12781	-15442	-3808	2474	-18918	21257	-1298	-25	-13972	3024	-725	2542	-4084	-152	-128	-121	-66	-65	-57	-104	41	-178	25	36	-75	-24	-53	82	-27	-4
0.870833	12488	6410	1191	-14414	6658	5355	4884	-6678	-3169	4116	7115	-4436	-32754	4230	8667	41	-27251	5214	2225	-13077	-16608	-3580	2175	-19364	20128	-786	857	-14089	3393	-60	3229	-3887	-142	-125	-117	-60	-60	-55	-102	45	-151	24	35	-73	-21	-56	85	-26	1
0.871667	12133	6797	1301	-14410	11755	5492	5253	-6898	-3372	4041	7515	-4752	-32767	4043	8657	-656	-30409	5261	2216	-13432	-17642	-3431	2026	-19848	18583	-421	1919	-14155	3268	580	4171	-3730	-150	-127	-117	-62	-60	-52	-102	44	-148	24	38	-73	-22	-50	86	-28	0
0.872500	11147	7193	1422	-14429	17184	5590	5632	-7111	-3693	3935	7913	-5012	-32753	3810	8599	-1394	-28869	5313	2179	-13840	-18426	-3357	2043	-20375	14741	-213	3126	-14174	3643	1173	5369	-3579	-149	-122	-118	-65	-60	-55	-97	43	-151	23	34	-73	-19	-52	85	-25	1
0.873333	9844	7600	1522	-14477	22794	5639	6019	-7303	-4152	3809	8255	-5299	-32467	3514	8479	-2163	-30247	5367	2131	-14310	-19125	-3358	2250	-20972	11535	-168	4462	-14144	2173	1675	6801	-3480	-153	-129	-125	-63	-62	-57	-104	61	-158	19	33	-73	-27	-57	79	-28	-3
0.874167	8933	8020	1644	-14561	28344	5651	6410	-7473	-4516	3658	8596	-5518	-32029	3227	8319	-2954	-24925	5431	2069	-14816	-19364	-3435	2660	-21632	8312	-282	5893	-14066	3118	2056	8445	-3389	-145	-131	-128	-62	-61	-55	-102	39	-152	16	35	-72	-19	-55	84	-26	-3
0.875000	6883	8450	1763	-14686	32635	5620	6814	-7611	-4475	3474	8894	-5703	-30434	2875	8114	-3771	-20851	5489	2008	-15363	-19171	-3570	3288	-22406	3908	-539	7367	-13965	5855	2288	10251	-3334	-150	-129	-117	-64	-63	-56	-100	40	-152	23	34	-64	-21	-56	82	-31	4
0.875833	4427	8892	1887	-14860	32767	5545	7217	-7725	-4452	3270	9154	-5854	-23002	2484	7870	-4606	-19501	5573	1947	-15946	-18744	-3753	4108	-23231	1930	-928	8853	-13836	5176	2347	12184	-3307	-147	-127	-118	-65	-60	-59	-105	38	-152	21	34	-72	-23	-55	85	-27	0
0.876667	1652	9345	2013	-15085	32631	5429	7619	-7803	-4311	3041	9365	-5975	-13466	2054	7580	-5466	-14169	5651	1887	-16547	-17916	-3972	5133	-24117	-180	-1430	10299	-13697	6685	2220	14180	-3325	-147	-126	-120	-65	-60	-56	-105	41	-153	18	34	-74	-23	-55	79	-28	1
0.877500	-1841	9806	2131	-15351	32767	5279	8012	-7854	-4010	2785	9514	-6068	-6363	1613	7257	-6342	-12798	5734	1843	-17148	-16955	-4217	6333	-25034	-1667	-2026	11676	-13546	8086	1887	16195	-3385	-145	-125	-119	-65	-65	-58	-101	43	-149	19	35	-73	-16	-56	87	-26	3
0.878333	-5534	10266	2248	-15664	32767	5093	8394	-7863	-3634	2510	9597	-6132	1312	1096	6896	-7227	-11150	5819	1815	-17735	-15861	-4470	7704	-25952	-2364	-2702	12958	-13393	8632	1348	18138	-3497	-145	-122	-112	-61	-59	-57	-101	46	-147	20	38	-72	-17	-53	87	-24	2
0.879167	-7488	10721	2357	-16010	32767	4879	8759	-7845	-3449	2216	9602	-6180	7388	574	6514	-8125	-7797	5898	1797	-18306	-14619	-4725	9206	-26845	-3459	-3445	14107	-13249	10979	618	19952	-3657	-144	-122	-117	-63	-64	-51	-102	47	-146	23	35	-70	-16	-51	88	-22	2
0.880000	-8690	11174	2447	-16383	32767	4639	9101	-7792	-2797	1909	9522	-6212	12268	26	6115	-9026	-6942	5986	1801	-18836	-13444	-4974	10799	-27672	-4163	-4234	15099	-13113	13590	-296	21563	-3869	-158	-126	-117	-64	-60	-53	-102	45	-149	23	35	-75	-21	-50	87	-27	1
0.880833	-9190	11616	2521	-16771	32767	4377	9408	-7716	-2271	1591	9346	-6241	15862	-529	5664	-9933	-7192	6067	1819	-19328	-12614	-5214	12532	-28386	-1967	-5058	15923	-12995	12498	-1367	22922	-4134	-151	-128	-126	-69	-63	-59	-104	42	-152	16	30	-75	-25	-55	84	-27	-5
0.881667	-8984	12035	2573	-17164	32767	4105	9684	-7613	-2017	1269	9086	-6266	17518	-1099	5210	-10837	-2542	6151	1854	-19758	-11679	-5443	14254	-28951	-473	-5895	16575	-12894	12919	-2563	23981	-4408	-153	-129	-121	-66	-63	-59	-108	40	-155	17	27	-77	-16	-56	80	-29	-3
0.882500	-10279	12436	2598	-17548	32767	3822	9911	-7498	-1841	956	8731	-6292	17728	-1669	4724	-11740	371	6242	1911	-20118	-11015	-5659	15989	-29321	428	-6756	17067	-12821	13484	-3852	24714	-4708	-151	-127	-121	-43	-61	-56	-107	43	-152	19	23	-75	-23	-52	82	-28	-1
0.883333	-12882	12820	2595	-17923	32767	3535	10096	-7358	-1818	641	8277	-6348	16470	-2234	4235	-12637	4958	6332	1973	-20416	-10502	-5882	17684	-29484	1374	-7621	17398	-12787	12491	-5193	25096	-5000	-149	-126	-118	-65	-61	-58	-134	42	-155	6	34	-74	-24	-56	82	-27	0
0.884167	-16888	13178	2560	-18306	32767	3244	10226	-7216	-1756	330	7727	-6423	14166	-2787	3698	-13538	8862	6426	2045	-20643	-10004	-6123	19312	-29406	2244	-8487	17590	-12794	11352	-6537	25124	-5269	-149	-125	-121	-67	-59	-57	-107	42	-151	20	36	-75	-25	-53	82	-29	0
0.885000	-22494	13501	2486	-18585	32767	2945	10297	-7079	-1677	22	7090	-6531	11214	-3321	3146	-14430	10493	6524	2117	-20805	-9388	-6386	20833	-29080	3627	-9342	17670	-12855	9643	-7845	24816	-5484	-148	-126	-119	-66	-62	-57	-108	42	-151	20	29	-76	-24	-53	82	-28	-3
0.885833	-28018	13792	2364	-18881	32767	2648	10298	-6954	-1591	-285	6369	-6683	7690	-3830	2556	-15325	13099	6626	2181	-20904	-8525	-6725	22209	-28491	3485	-10179	17659	-12977	8607	-9074	24195	-5627	-148	-126	-119	-64	-64	-55	-108	43	-151	19	33	-73	-22	-56	80	-28	-4
0.886667	-31403	14052	2217	-19139	32767	2342	10229	-6850	-1172	-594	5579	-6891	4075	-4299	1931	-16223	10111	6732	2242	-20949	-7670	-7120	23398	-27659	3165	-10993	17598	-13171	6078	-10188	23310	-5670	-152	-128	-119	-67	-59	-57	-108	42	-153	17	40	-74	-21	-53	81	-29	-3
0.887500	-32006	14273	2019	-19366	32767	2031	10094	-6776	-142	-913	4727	-7158	419	-4742	1256	-17141	9018	6846	2292	-20946	-6328	-7586	24419	-26596	3226	-11763	17511	-13447	4202	-11186	22215	-5605	-148	-126	-120	-68	-62	-58	-108	38	-151	20	29	-74	-25	-55	80	-29	0
0.888333	-31211	14460	1786	-19571	32767	1714	9884	-6735	965	-1230	3833	-7491	-2833	-5129	530	-18057	9053	6971	2330	-20908	-4420	-8133	25211	-25330	598	-12477	17435	-13794	5464	-11955	20981	-5407	-149	-125	-121	-68	-61	-60	-110	42	-151	21	33	-75	-22	-53	77	-28	-1
0.889167	-30873	14606	1520	-19762	32767	1389	9602	-6745	1914	-1575	2891	-7907	-5641	-5484	-248	-18973	3512	7103	2337	-20845	-2677	-8754	25783	-23886	39	-13117	17393	-14213	3090	-12571	19681	-5079	-152	-128	-122	-67	-64	-59	-109	40	-154	18	30	-76	-26	-56	80	-28	-1
0.890000	-28494	14721	1219	-19931	32767	1049	9249	-6801	2962	-1942	1946	-8402	-7924	-5786	-1077	-19905	3946	7249	2326	-20775	-690	-9451	26128	-22318	-1109	-13653	17418	-14691	2555	-12953	18392	-4626	-151	-132	-126	-72	-68	-60	-119	37	-154	19	30	-79	-44	-57	79	-32	-4
0.890833	-22562	14835	897	-20105	32767	697	8836	-6922	3871	-2340	1000	-8980	-9622	-6035	-1970	-20838	1933	7415	2302	-20692	1260	-10183	26255	-20661	-2508	-14052	17538	-15205	3107	-13155	17192	-4052	-147	-127	-118	-44	-60	-56	-105	40	-149	22	33	-77	-22	-53	84	-27	3
0.891667	-17262	14850	550	-20293	32767	328	8366	-7095	4779	-2772	73	-9645	-10491	-6234	-2925	-21786	1619	7594	2249	-20624	3260	-10930	26169	-18969	-3879	-14297	17765	-15738	3055	-13142	16143	-3376	-149	-130	-121	-66	-60	-58	-105	39	-149	21	37	-76	-23	-52	84	-28	0
0.892500	-10769	14865	185	-20503	32767	-64	7831	-7341	5449	-3252	-821	-10403	-11039	-6391	-3943	-22738	3740	7794	2176	-20576	5394	-11667	25893	-17292	-5697	-14363	18086	-16268	4025	-12974	15301	-2632	-149	-124	-119	-63	-60	-56	-109	38	-131	21	36	-73	-21	-57	82	-26	-1
0.893333	-4353	14840	-182	-20748	32711	-477	7274	-7654	6577	-3782	-1678	-11266	-10579	-6509	-5027	-23701	5693	8013	2082	-20557	7534	-12343	25446	-15666	-8282	-14221	18528	-16759	6390	-12615	14722	-1852	-148	-128	-118	-63	-56	-57	-105	44	-151	22	35	-74	-4	-57	70	-29	0
0.894167	-387	14791	-550	-21037	32310	-918	6669	-8039	8014	-4366	-2484	-12217	-9115	-6590	-6146	-24655	4707	8252	1963	-20574	8998	-12921	24858	-14119	-8106	-13859	19079	-17178	5507	-12142	14442	-1069	-144	-127	-117	-64	-59	-59	-109	38	-149	23	35	-74	-19	-57	86	-28	0
0.895000	3254	14713	-921	-21366	31894	-1392	6035	-8488	9220	-5001	-3228	-13248	-7174	-6648	-7320	-25599	8401	8511	1823	-20631	10357	-13359	24164	-12691	-7946	-13271	19724	-17485	5266	-11578	14478	-319	-145	-125	-118	-63	-61	-57	-95	42	-150	24	36	-73	-23	-57	85	-28	0
0.895833	5438	14607	-1274	-21754	31538	-1899	5380	-9020	10435	-5688	-3914	-14359	-4489	-6684	-8516	-26533	9672	8790	1647	-20734	11598	-13621	23393	-11401	-8076	-12466	20431	-17654	5529	-10962	14806	350	-147	-127	-121	-66	-63	-58	-98	41	-152	19	34	-74	-21	-56	86	-26	1
0.896667	6488	14474	-1612	-22194	31141	-2445	4717	-9577	11507	-6411	-4542	-15535	-1336	-6724	-9735	-27438	11737	9103	1444	-20882	12459	-13672	22591	-10258	-7579	-11463	21177	-17641	4228	-10313	15417	918	-146	-126	-119	-61	-62	-33	-104	42	-150	22	38	-74	-22	-31	85	-32	-3
0.897500	6723	14319	-1924	-22684	30774	-3033	4038	-10208	12370	-7175	-5122	-16768	2156	-6764	-10962	-28319	14243	9423	1203	-21077	13015	-13484	21785	-9262	-7051	-10292	21928	-17439	2955	-9675	16270	1342	-149	-128	-119	-66	-63	-56	-104	43	-151	20	37	-70	-21	-53	86	-24	-1
0.898333	5569	14138	-2203	-23220	30386	-3672	3361	-10882	13038	-7967	-5666	-18057	5953	-6834	-12175	-29147	15317	9768	939	-21311	13267	-13051	21004	-8400	-5668	-8984	22642	-17011	1059	-9092	17298	1594	-150	-126	-121	-66	-64	-56	-107	39	-152	20	32	-61	-25	-56	85	-28	1
0.899167	3634	13939	-2467	-23795	29925	-4370	2676	-11601	13472	-8779	-6180	-19371	9886	-6939	-13358	-29923	19305	10130	573	-21586	13238	-12358	20283	-7665	-5351	-7588	23287	-16343	-667	-8582	18447	1661	-146	-126	-116	-63	-58	-55	-102	40	-148	25	37	-72	-19	-52	86	-9	1
0.900000	1876	13725	-2662	-24393	25205	-5133	1990	-12358	13464	-9595	-6678	-20699	13943	-7097	-14495	-30626	20678	10507	197	-21894	12728	-11411	19641	-7022	-5466	-6171	23807	-15448	-3023	-8180	19630	1533	-143	-127	-120	-65	-59	-57	-104	40	-150	19	34	-74	-18	-56	85	-26	0
0.900833	648	13492	-2838	-25020	8751	-5968	1299	-13134	12865	-10407	-7180	-22029	17580	-7319	-15562	-31256	21922	10889	-289	-22240	11885	-10242	19089	-6462	-3397	-4783	24179	-14330	-5980	-7898	20783	1208	-149	-129	-119	-72	-64	-60	-105	42	-153	17	33	-76	-22	-57	84	-27	-3
0.901667	-206	13250	-2975	-25642	-6258	-6878	604	-13926	11906	-11196	-7704	-23342	20932	-7619	-16549	-31793	27547	11277	-809	-22602	11292	-8871	18655	-5947	-3819	-3486	24372	-13012	-5124	-7742	21843	693	-149	-126	-120	-67	-65	-58	-109	40	-153	19	33	-75	-25	-56	86	-29	0
0.902500	-1246	13005	-3079	-26255	-16128	-7866	-102	-14720	10581	-11958	-8257	-24614	24265	-8004	-17456	-32231	24988	11652	-1374	-22984	10170	-7352	18331	-5457	-2288	-2327	24358	-11519	-6915	-7720	22739	13	-151	-126	-121	-69	-49	-58	-107	41	-153	19	32	-76	-21	-56	80	-32	0
0.903333	-987	12761	-3159	-26838	-27893	-8937	-835	-15505	9021	-12690	-8862	-25851	27189	-8488	-18252	-32514	27020	12007	-1968	-23370	8928	-5737	18109	-4979	-481	-1356	24126	-9897	-8055	-7828	23416	-804	-147	-126	-118	-66	-63	-57	-107	44	-150	21	34	-76	-22	-55	84	-28	-1
0.904167	-90	12550	-3221	-27380	-32714	-10090	-1588	-16278	7361	-13393	-9540	-27017	29679	-9075	-18933	-32633	26067	12326	-2566	-23765	7603	-4094	17986	-4485	968	-609	23668	-8199	-7926	-8057	23822	-1729	-145	-127	-116	-65	-62	-59	-104	44	-149	18	33	-75	-21	-57	80	-27	0
0.905000	1114	12314	-3272	-27875	-32724	-11345	-2383	-17029	5608	-14062	-10279	-28099	31508	-9769	-19486	-32693	25415	12594	-3136	-24147	6222	-2422	17944	-3972	1879	-114	23002	-6489	-7921	-8383	23978	-2721	-145	-127	-103	-64	-60	-59	-108	44	-130	19	36	-75	-17	-56	84	-28	-4
0.905833	3573	12103	-3339	-28299	-32735	-12687	-3226	-17749	3477	-14700	-11104	-29086	31412	-10571	-19918	-32548	25316	12796	-3643	-24516	5017	-839	17955	-3436	2515	115	22140	-4831	-7195	-8812	23826	-3737	-149	-126	-108	-65	-62	-56	-103	43	-153	22	34	-74	-26	-58	82	-27	0
0.906667	6117	11964	-3417	-28650	-32720	-14102	-4113	-18428	1376	-15309	-11992	-29992	30761	-11476	-20223	-32222	25363	12917	-4043	-24860	4030	581	17999	-2888	1918	89	21115	-3284	-4344	-9266	23394	-4754	-148	-128	-121	-66	-66	-62	-109	43	-153	17	33	-77	-21	-59	79	5	-1
0.907500	6877	11844	-3530	-28923	-32735	-15598	-5059	-19064	-378	-15907	-12953	-30751	30537	-12487	-20406	-31680	19693	12954	-4290	-25169	2869	1831	18049	-2325	3386	-179	19957	-1899	-4287	-9770	22702	-5722	-148	-127	-118	-65	-63	-59	-109	43	-152	19	33	-75	-23	-57	81	-28	-1
0.908333	8137	11770	-3683	-29106	-32716	-17149	-6060	-19642	-2158	-16490	-13974	-31416	30081	-13587	-20459	-30929	16270	12894	-4344	-25448	1865	2848	18089	-1772	4867	-668	18694	-717	-4822	-10272	21789	-6607	-148	-129	-120	-66	-72	-58	-105	43	-153	19	34	-75	-24	-56	86	-28	-3
0.909167	9262	11736	-3892	-29211	-32679	-18732	-7114	-20172	-3833	-17090	-15044	-31977	29724	-14762	-20399	-29973	10251	12721	-4158	-25684	923	3602	18090	-1240	4985	-1339	17382	192	-4058	-10753	20708	-7380	-153	-130	-119	-64	-63	-60	-105	42	-151	15	30	-75	-24	-56	84	-23	-1
0.910000	9960	11732	-4173	-29235	-32234	-20372	-8223	-20654	-5337	-17697	-16129	-32409	29360	-15995	-20230	-28816	2234	12444	-3695	-25874	-87	4078	18022	-787	5294	-2141	16068	804	-4430	-11186	19511	-8005	-148	-129	-122	-66	-63	-60	-104	41	-156	19	33	-73	-24	-57	82	-27	-1
0.910833	10522	11756	-4520	-29181	-31856	-22003	-9363	-21060	-6585	-18327	-17197	-32603	28972	-17252	-19961	-27507	-6368	12074	-2916	-26023	-1076	4279	17892	-414	5500	-3023	14800	1095	-4732	-11543	18264	-8518	-148	-124	-120	-64	-59	-55	-103	44	-152	21	33	-72	-18	-51	88	-24	1
0.911667	10537	11789	-4960	-29065	-31442	-23596	-10522	-21416	-7470	-18981	-18222	-32704	28640	-18524	-19598	-26048	-17848	11613	-1797	-26124	-2159	4197	17684	-160	6434	-3928	13627	1056	-5364	-11804	17016	-8845	-147	-121	-118	-61	-59	-53	-104	47	-147	23	9	-68	-17	-53	85	-25	0
0.912500	9968	11811	-5487	-28895	-31053	-25122	-11673	-21721	-7865	-19661	-19169	-32738	28202	-19782	-19156	-24488	-26787	11076	-338	-26182	-3164	3856	17391	-58	7165	-4821	12572	695	-6022	-11962	15826	-9022	-146	-125	-118	-63	-59	-66	-105	42	-153	20	36	-72	-23	-56	86	-25	-1
0.913333	9863	11803	-6092	-28677	-30665	-26548	-12796	-21969	-7961	-20383	-20007	-32755	26894	-21000	-18664	-22886	-31643	10485	1460	-26203	-4247	3301	17026	-130	6426	-5646	11676	20	-6378	-12005	14749	-9049	-147	-126	-120	-62	-61	-56	-104	45	-147	21	37	-70	-26	-57	84	-29	0
0.914167	10208	11742	-6775	-28426	-30297	-27842	-13864	-22175	-7876	-21130	-20697	-32748	24161	-22142	-18071	-21297	-32767	9845	3569	-26195	-5573	2558	16592	-405	7360	-6368	10944	-922	-8049	-11928	13833	-8943	-149	-124	-120	-63	-62	-56	-108	39	-152	20	36	-70	-13	-58	86	-30	0
0.915000	10458	11613	-7525	-28164	-29925	-28967	-14859	-22346	-7424	-21901	-21211	-32767	21600	-23194	-17462	-19779	-32767	9237	5948	-26157	-6508	1672	16102	-873	5906	-6962	10441	-2089	-6236	-11740	13098	-8722	-148	-127	-118	-66	-66	-59	-110	64	-152	17	33	-76	-24	-61	78	-30	-3
0.915833	10002	11391	-8332	-27901	-29559	-29907	-15749	-22485	-6631	-22677	-21522	-32727	19188	-24117	-16823	-18385	-32767	8618	8562	-26104	-7809	693	15586	-1559	5074	-7400	10134	-3421	-6309	-11444	12573	-8399	-147	-127	-118	-62	-69	-59	-108	43	-152	19	34	-73	-28	-56	84	-29	-4
0.916667	10381	11064	-9169	-27634	-29188	-30633	-16505	-22614	-5787	-23441	-21622	-32562	16490	-24903	-16171	-17172	-32767	8032	11318	-26033	-9007	-327	15055	-2451	4762	-7686	10024	-4870	-7455	-11063	12255	-8005	-150	-127	-118	-65	-63	-50	-56	43	-154	22	34	-77	-25	-55	85	-30	-1
0.917500	10764	10621	-10013	-27395	-28824	-31128	-17110	-22741	-4907	-24189	-21464	-32320	13975	-25539	-15530	-16188	-32767	7495	14182	-25983	-10001	-1354	14534	-3540	3779	-7823	10105	-6367	-7080	-10620	12143	-7556	-147	-124	-126	-68	-59	-53	-103	43	-151	23	30	-72	-23	-53	85	-27	1
0.918333	11318	10057	-10833	-27176	-28480	-31391	-17555	-22876	-3971	-24892	-21084	-32042	11661	-26010	-14921	-15490	-32767	7026	17002	-25932	-11117	-2344	14045	-4811	2544	-7829	10355	-7867	-7404	-10150	12213	-7084	-147	-126	-117	-62	-61	-49	-105	45	-148	20	34	-75	-18	-52	86	-25	-1
0.919167	12642	9370	-11613	-26997	-28135	-31417	-17832	-23049	-3214	-25542	-20471	-31751	9226	-26322	-14361	-15106	-32767	6620	19697	-25914	-12161	-3288	13612	-6242	1215	-7738	10763	-9300	-8194	-9660	12441	-6602	-147	-128	-118	-63	-58	-51	-102	46	-148	21	35	-73	-21	-61	86	-29	0
0.920000	14508	8571	-12310	-26864	-27783	-31211	-17937	-23267	-2725	-26120	-19636	-31475	6850	-26470	-13876	-15063	-32644	6297	22185	-25931	-12783	-4146	13240	-7818	-1561	-7575	11280	-10620	-6912	-9241	12785	-6135	-133	-126	-114	-64	-60	-57	-104	42	-151	10	34	-75	-21	-57	85	-28	0
0.920833	14772	7672	-12916	-26774	-27452	-30773	-17867	-23548	-1920	-26603	-18620	-31229	5321	-26466	-13487	-15361	-31896	6047	24362	-25995	-13465	-4924	12960	-9483	-2519	-7391	11888	-11777	-7532	-8867	13213	-5696	-150	-129	-119	-66	-61	-57	-105	37	-152	21	34	-76	-23	-57	84	-36	-3
0.921667	15625	6690	-13397	-26728	-27120	-30132	-17634	-23894	-1417	-26983	-17448	-31024	3827	-26319	-13192	-15994	-28535	5884	26148	-26114	-13888	-5611	12780	-11199	-2247	-7211	12549	-12737	-9195	-8590	13691	-5289	-146	-129	-119	-65	-63	-62	-110	37	-150	19	35	-75	-22	-56	79	-27	-1
0.922500	16963	5658	-13759	-26726	-26788	-29299	-17252	-24298	-1184	-27242	-16164	-30874	2354	-26041	-13014	-16934	-23101	5802	27466	-26282	-13975	-6218	12703	-12929	-3112	-7090	13230	-13487	-8669	-8432	14169	-4949	-150	-127	-121	-68	-64	-58	-107	39	-151	18	32	-75	-23	-56	79	-31	-3
0.923333	17747	4603	-13955	-26760	-26483	-28309	-16753	-24810	-1117	-27370	-14817	-30789	981	-25657	-12958	-18136	-19160	5799	28267	-26514	-14088	-6763	12728	-14641	-3731	-7061	13906	-14021	-8574	-8414	14618	-4630	-149	-130	-131	-70	-65	-59	-110	40	-154	18	34	-79	-24	-56	80	-30	-4
0.924167	18146	3561	-14036	-26830	-26166	-27197	-16146	-25390	-1376	-27395	-13451	-30774	-296	-25192	-13007	-19539	-14485	5888	28534	-26791	-13782	-7259	12860	-16302	-4474	-7144	14557	-14346	-8452	-8545	15018	-4385	-148	-127	-121	-69	-62	-58	-107	40	-152	20	32	-87	-24	-56	82	-33	-4
0.925000	18196	2571	-13989	-26923	-25851	-25993	-15459	-26039	-1706	-27284	-12126	-30821	-1281	-24667	-13169	-21070	-10952	6067	28263	-27121	-13098	-7746	13088	-17873	-4717	-7377	15152	-14466	-8257	-8834	15335	-4202	-149	-128	-121	-69	-69	-58	-104	39	-151	18	33	-98	-21	-56	81	-30	0
0.925833	17526	1654	-13852	-27034	-25544	-24711	-14724	-26750	-1740	-27053	-10907	-30943	-2094	-24108	-13424	-22661	-7641	6345	27452	-27497	-12217	-8238	13398	-19322	-4276	-7766	15677	-14433	-7804	-9283	15565	-4086	-147	-128	-118	-67	-60	-59	-104	38	-151	16	34	-77	-23	-57	84	-26	-4
0.926667	17073	839	-13632	-27160	-25245	-23428	-13972	-27507	-1805	-26719	-9838	-31119	-3018	-23537	-13754	-24233	-3249	6734	26153	-27908	-11037	-8768	13786	-20629	-5057	-8317	16126	-14269	-6712	-9876	15708	-4030	-149	-131	-121	-66	-66	-57	-107	41	-154	15	33	-76	-16	-56	85	-28	-3
0.927500	17473	160	-13371	-27285	-24947	-22169	-13223	-28290	-2216	-26290	-8965	-31349	-3976	-22972	-14141	-25706	-3544	7251	24436	-28336	-9957	-9357	14229	-21768	-3653	-9019	16486	-14019	-7574	-10604	15762	-4037	-148	-129	-120	-66	-61	-57	-105	38	-152	17	29	-75	-22	-55	81	-27	0
0.928333	17997	-366	-13113	-27410	-24652	-20961	-12505	-29080	-2926	-25779	-8321	-31618	-5379	-22429	-14557	-26998	2231	7893	22380	-28770	-8443	-10016	14712	-22737	-3299	-9863	16765	-13728	-5247	-11444	15742	-4104	-148	-129	-119	-66	-60	-58	-103	40	-152	19	33	-73	-22	-56	81	-28	-3
0.929167	17023	-728	-12881	-27520	-24366	-19838	-11841	-29858	-3657	-25210	-7933	-31917	-6665	-21925	-14971	-28031	2837	8675	20075	-29205	-6833	-10782	15218	-23527	-3175	-10844	16964	-13440	-3377	-12367	15652	-4230	-149	-130	-120	-66	-63	-59	-107	37	-154	17	33	-75	-34	-58	80	-29	-1
0.930000	16361	-927	-12708	-27622	-24073	-18814	-11237	-30611	-4421	-24605	-7809	-32226	-8040	-21468	-15357	-28761	4779	9607	17629	-29616	-5392	-11619	15740	-24133	-1431	-11902	17088	-13189	-3986	-13337	15550	-4415	-150	-129	-118	-65	-62	-58	-100	39	-151	18	34	-74	-23	-56	80	-29	-4
0.930833	16008	-964	-12613	-27701	-22701	-17908	-10711	-31301	-4958	-23983	-7948	-32516	-9390	-21061	-15691	-29142	8181	10696	15131	-29997	-3732	-12558	16250	-24562	-611	-13020	17149	-13014	-2708	-14322	15423	-4647	-147	-128	-118	-66	-65	-57	-105	40	-152	19	35	-74	-24	-56	84	-28	0
0.931667	15734	-861	-12620	-27762	-16095	-17124	-10271	-31919	-5386	-23376	-8330	-32680	-10609	-20703	-15973	-29149	9724	11939	12688	-30339	-2103	-13574	16741	-24821	10	-14164	17159	-12944	-1798	-15299	15303	-4942	-149	-129	-124	-69	-60	-58	-105	47	-154	18	30	-56	-22	-59	77	-31	-1
0.932500	15301	-635	-12736	-27805	-7941	-16480	-9931	-32388	-5805	-22779	-8927	-32728	-12141	-20392	-16122	-28769	11899	13330	10411	-30625	-458	-14657	17191	-24918	420	-15295	17132	-12987	-1717	-16235	15224	-5281	-129	-137	-121	-67	-62	-59	-103	40	-151	16	33	-76	-21	-55	81	-28	-3
0.933333	15434	-311	-12949	-27816	-2471	-15956	-9671	-32593	-6174	-22257	-9689	-32753	-14086	-20122	-16185	-27995	16131	14846	8390	-30847	1464	-15772	17598	-24876	-573	-16363	17083	-13157	137	-17106	15194	-5666	-146	-126	-120	-66	-67	-58	-105	39	-150	17	41	-78	-24	-58	79	-28	1
0.934167	14054	72	-13257	-27822	3888	-15559	-9499	-32660	-5746	-21746	-10572	-32760	-15464	-19876	-16139	-26902	16212	16466	6690	-31008	3135	-16901	17949	-24707	-584	-17366	17015	-13452	1341	-17881	15231	-6094	-150	-128	-120	-69	-64	-61	-107	41	-152	16	33	-76	-22	-59	78	-27	-3
0.935000	12154	492	-13635	-27807	10237	-15261	-9434	-32714	-5365	-21328	-11519	-32751	-16909	-19655	-15979	-25478	16306	18176	5364	-31098	4486	-18019	18248	-24427	1140	-18261	16968	-13866	146	-18549	15346	-6556	-147	-132	-118	-67	-60	-60	-103	50	-150	18	28	-78	-19	-59	80	-28	0
0.935833	10415	913	-14071	-27785	16334	-15094	-9379	-32712	-4931	-20986	-12459	-32765	-18369	-19443	-15720	-23797	18107	19932	4434	-31125	5748	-19095	18485	-24056	1102	-19032	16921	-14378	916	-19111	15543	-7056	-150	-128	-122	-68	-60	-60	-108	40	-151	19	34	-76	-21	-56	88	-27	-1
0.936667	7778	1311	-14519	-27757	22459	-14959	-9409	-32760	-4170	-20725	-13335	-32747	-19899	-19227	-15374	-21917	16513	21700	3922	-31085	6891	-20094	18664	-23613	923	-19670	16882	-14965	1404	-19526	15829	-7588	-146	-127	-121	-79	-61	-57	-102	41	-154	15	30	-78	-21	-55	80	-27	3
0.937500	4791	1675	-14946	-27743	28234	-14882	-9480	-32724	-3315	-20540	-14082	-32767	-21662	-18996	-14959	-19905	15828	23412	3832	-30992	8143	-20990	18786	-23110	787	-20162	16866	-15598	1417	-19831	16188	-8153	-148	-128	-147	-65	-58	-56	-103	45	-149	21	36	-74	-18	-60	82	-26	0
0.938333	1893	1944	-15310	-27737	32604	-14904	-9580	-32717	-2418	-20449	-14653	-32749	-23255	-18745	-14497	-17844	13634	25009	4125	-30850	9102	-21760	18861	-22575	731	-20536	16866	-16259	1777	-20017	16621	-8741	-146	-126	-116	-67	-59	-56	-100	44	-150	21	36	-73	-17	-52	85	-27	0
0.939167	-877	2145	-15587	-27758	32767	-14929	-9691	-32726	-1340	-20384	-14996	-32767	-24459	-18469	-14026	-15816	10876	26425	4760	-30675	9609	-22383	18889	-22005	1123	-20783	16879	-16912	1825	-20106	17104	-9358	-146	-125	-115	-64	-58	-55	-103	46	-148	21	37	-74	-18	-55	81	-27	6
0.940000	-3114	2264	-15746	-27831	32624	-14979	-9809	-32711	-341	-20397	-15072	-32755	-25295	-18164	-13571	-13889	10349	27606	5677	-30477	10094	-22862	18880	-21423	-254	-20930	16903	-17523	2570	-20112	17623	-9996	-151	-129	-119	-83	-64	-60	-112	39	-153	19	32	-76	-23	-56	81	-30	-3
0.940833	-4853	2301	-15749	-27905	32767	-15037	-9915	-32734	305	-20448	-14859	-32747	-25979	-17837	-13165	-12122	5315	28497	6808	-30264	10266	-23173	18851	-20836	-386	-20990	16933	-18099	1314	-20055	18163	-10652	-152	-129	-120	-67	-64	-57	-107	39	-153	19	30	-78	-23	-58	77	-36	-11
0.941667	-5661	2273	-15601	-28046	32767	-15098	-10000	-32716	447	-20518	-14353	-32522	-26957	-17475	-12816	-10560	5589	29064	8103	-30050	10421	-23324	18802	-20251	-979	-20991	16963	-18579	1944	-19949	18712	-11323	-149	-128	-118	-67	-64	-63	-112	42	-151	21	33	-72	-19	-57	77	-27	-3
0.942500	-6801	2183	-15265	-28227	32767	-15161	-10053	-32732	367	-20597	-13559	-32195	-27406	-17099	-12566	-9266	4246	29252	9465	-29846	10646	-23323	18748	-19680	-2946	-20952	16987	-18975	4283	-19830	19248	-11998	-149	-130	-119	-64	-63	-58	-109	42	-152	21	30	-76	-28	-56	82	-28	-1
0.943333	-7970	2054	-14766	-28461	32767	-15235	-10071	-32715	-33	-20679	-12495	-31752	-27610	-16712	-12415	-8257	428	29045	10823	-29664	10483	-23179	18696	-19125	-2136	-20909	16999	-19265	2914	-19708	19749	-12676	-147	-128	-122	-69	-63	-58	-110	42	-153	21	32	-76	-23	-53	81	-29	-1
0.944167	-8849	1906	-14106	-28741	32767	-15318	-10048	-32642	-24	-20735	-11192	-31239	-27472	-16327	-12377	-7544	879	28431	12118	-29516	10347	-22913	18652	-18593	-1886	-20871	16994	-19457	3220	-19612	20197	-13341	-148	-125	-122	-66	-61	-57	-107	42	-154	21	27	-74	-23	-57	82	-27	0
0.945000	-9630	1745	-13313	-29070	32767	-15422	-9979	-32491	105	-20766	-9704	-30638	-26856	-15945	-12446	-7135	-928	27410	13287	-29405	10120	-22543	18618	-18089	-1520	-20856	16974	-19540	3750	-19552	20585	-13984	-144	-127	-126	-65	-58	-53	-107	44	-150	20	34	-57	-18	-50	84	-25	0
0.945833	-10436	1603	-12411	-29438	32767	-15567	-9864	-32347	-29	-20766	-8087	-29955	-26096	-15589	-12623	-7016	-1301	25999	14288	-29335	9777	-22093	18593	-17621	-1418	-20882	16935	-19537	3229	-19553	20889	-14596	-149	-128	-120	-65	-59	-56	-105	42	-154	18	32	-74	-22	-51	84	-28	0
0.946667	-9977	1488	-11431	-29818	32767	-15765	-9695	-32145	-767	-20720	-6402	-29168	-25660	-15301	-12894	-7173	521	24209	15088	-29317	9571	-21585	18588	-17195	-2582	-20940	16879	-19453	4136	-19613	21105	-15164	-135	-124	-121	-64	-61	-61	-96	41	-152	21	35	-83	-21	-58	84	-30	-5
0.947500	-10532	1415	-10416	-30235	32767	-16029	-9477	-31981	-987	-20641	-4715	-28281	-24570	-15002	-13237	-7567	-194	22106	15657	-29343	9254	-21052	18596	-16809	-3614	-21059	16808	-19302	5536	-19744	21256	-15666	-150	-127	-120	-65	-65	-59	-107	40	-153	18	33	-75	-25	-56	95	-29	0
0.948333	-11840	1389	-9409	-30655	32767	-16361	-9220	-31753	-1161	-20518	-3087	-27280	-23164	-14787	-13623	-8159	-1898	19742	15996	-29412	8414	-20508	18620	-16476	-1818	-21195	16729	-19105	3833	-19953	21281	-16103	-147	-129	-124	-66	-66	-64	-109	61	-155	16	27	-77	-28	-58	78	-32	-6
0.949167	-12003	1417	-8446	-31060	32767	-16788	-8916	-31485	-1622	-20361	-1583	-26170	-21560	-14638	-14026	-8903	305	17190	16114	-29524	7707	-19978	18655	-16193	-952	-21372	16655	-18875	3851	-20217	21244	-16423	-149	-127	-121	-64	-65	-63	-108	41	-154	18	29	-76	-23	-61	79	-30	-1
0.950000	-12482	1502	-7554	-31483	32767	-17294	-8548	-31141	-1945	-20167	-264	-24985	-19487	-14549	-14406	-9749	-22	14501	16047	-29663	6821	-19469	18703	-15968	-824	-21568	16588	-18632	4231	-20547	21131	-16654	-150	-128	-122	-66	-62	-59	-105	41	-152	18	28	-77	-22	-57	82	-29	0
0.950833	-12876	1642	-6747	-31870	32767	-17907	-8134	-30710	-2399	-19952	833	-23634	-17672	-14535	-14745	-10658	1528	11716	15819	-29837	5755	-19010	18756	-15801	-645	-21765	16551	-18399	3810	-20933	20947	-16773	-147	-126	-119	-66	-62	-62	-104	42	-151	20	32	-75	-18	-55	84	-21	2
0.951667	-12814	1827	-6053	-32220	32767	-18599	-7664	-30181	-2856	-19722	1653	-22239	-16268	-14589	-15011	-11588	2556	8897	15541	-30029	4722	-18598	18818	-15701	-552	-21960	16539	-18176	3932	-21363	20723	-16773	-149	-115	-119	-64	-59	-57	-102	42	-152	20	33	-75	-27	-55	86	-28	0
0.952500	-13021	2041	-5483	-32521	32767	-19384	-7149	-29527	-3071	-19492	2186	-20768	-14527	-14719	-15177	-12501	2526	6106	15213	-30242	3633	-18253	18877	-15667	174	-22142	16574	-17984	3509	-21869	20459	-16644	-152	-126	-120	-65	-62	-56	-105	41	-154	19	33	-74	-19	-55	81	-28	0
0.953333	-13073	2285	-5022	-32665	32738	-20238	-6578	-28732	-3208	-19262	2410	-19243	-12883	-14916	-15226	-13359	5764	3398	14933	-30458	2574	-17970	18939	-15702	-442	-22287	16657	-17832	3824	-22333	20189	-16394	-143	-127	-128	-66	-61	-56	-108	42	-152	18	2	-79	-21	-55	84	-27	0
0.954167	-12041	2551	-4672	-32702	32410	-21140	-5949	-27791	-3406	-19037	2328	-17687	-11504	-15165	-15131	-14138	5082	798	14754	-30683	1403	-17750	19002	-15803	-986	-22405	16804	-17720	3134	-22848	19925	-16016	-148	-128	-118	-67	-60	-58	-124	42	-153	19	29	-76	-22	-55	80	-28	0
0.955000	-10437	2823	-4406	-32746	31973	-22084	-5253	-26678	-3744	-18830	1948	-16137	-10437	-15465	-14880	-14820	7086	-1660	14741	-30906	406	-17591	19073	-15974	-1034	-22459	17014	-17655	2732	-23362	19692	-15530	-152	-127	-119	-64	-65	-59	-108	30	-152	18	28	-79	-25	-58	81	-29	-3
0.955833	-9450	3083	-4154	-32740	31616	-23033	-4502	-25407	-3687	-18639	1308	-14617	-9423	-15813	-14495	-15397	10271	-3962	14928	-31127	-203	-17493	19151	-16206	-3218	-22471	17290	-17632	4976	-23884	19498	-14940	-152	-129	-120	-66	-64	-58	-107	41	-151	19	29	-78	-5	-57	80	-29	-3
0.956667	-8714	3330	-4052	-32765	31213	-23949	-3691	-23983	-3400	-18472	425	-13156	-8562	-16182	-13964	-15873	7517	-6104	15357	-31338	-1215	-17446	19228	-16509	-2832	-22439	17624	-17648	4043	-24382	19363	-14252	-152	-131	-121	-70	-67	-61	-92	37	-153	17	26	-78	-23	-60	78	-29	-3
0.957500	-7677	3542	-3915	-32750	30828	-24817	-2829	-22412	-2954	-18316	-634	-11784	-8005	-16575	-13294	-16240	9782	-8084	16039	-31531	-1929	-17457	19326	-16863	-2347	-22365	18015	-17686	4331	-24855	19300	-13492	-150	-128	-120	-66	-61	-59	-108	42	-151	21	28	-77	-22	-75	79	-45	2
0.958333	-6697	3721	-3768	-32764	30462	-25554	-1915	-20709	-2327	-18187	-1829	-10510	-7817	-16970	-12476	-16544	8427	-9918	16954	-31712	-2469	-17492	19434	-17273	-1839	-22259	18452	-17747	4908	-25300	19320	-12685	-155	-128	-120	-67	-60	-58	-107	41	-148	22	30	-75	-21	-56	81	-27	1
0.959167	-5973	3850	-3600	-32749	30094	-26228	-963	-18891	-1747	-18066	-3112	-9376	-7634	-17362	-11638	-16720	7756	-11644	18087	-31867	-2837	-17577	19561	-17734	-1485	-22133	18922	-17821	4816	-25706	19421	-11850	-149	-128	-117	-66	-62	-57	-104	42	-149	0	33	-76	-22	-58	81	-25	-6
0.960000	-4261	3890	-3395	-32746	29721	-26721	23	-16974	-1557	-17955	-4408	-8403	-7928	-17738	-10701	-16866	8188	-13224	19383	-32013	-2863	-17703	19712	-18246	-1647	-21995	19404	-17888	5314	-26063	19601	-11017	-149	-128	-120	-69	-65	-58	-107	41	-150	20	33	-75	-18	-58	79	-26	1
0.960833	-3156	3919	-3133	-32755	29354	-27029	1023	-14999	-826	-17840	-5672	-7597	-7916	-18095	-9730	-16979	7510	-14737	20804	-32122	-2633	-17869	19884	-18790	-2925	-21882	19877	-17952	6913	-26367	19862	-10203	-147	-129	-120	-68	-61	-63	-105	38	-152	19	29	-79	-25	-61	78	-30	-4
0.961667	-3465	3851	-2825	-32738	29004	-27135	2019	-12990	137	-17721	-6844	-6973	-7488	-18413	-8746	-17081	3543	-16181	22277	-32209	-2801	-18058	20083	-19365	-1246	-21777	20339	-17989	5426	-26616	20192	-9420	-149	-125	-120	-65	-58	-60	-130	39	-154	22	33	-73	-23	-59	79	-21	0
0.962500	-2719	3707	-2440	-32757	28575	-27021	3004	-10977	790	-17586	-7889	-6524	-7173	-18702	-7773	-17184	4030	-17562	23728	-32275	-2746	-18287	20306	-19961	310	-21712	20752	-18005	4611	-26807	20585	-8706	-148	-128	-122	-68	-63	-59	-104	39	-154	18	29	-76	-27	-65	78	-28	-1
0.963333	-2272	3475	-2056	-32737	26680	-26677	3943	-9017	1517	-17430	-8759	-6253	-6624	-18944	-6846	-17313	2134	-18882	25075	-32313	-2416	-18544	20554	-20572	917	-21685	21114	-17994	4739	-26932	21017	-8069	-149	-117	-119	-68	-62	-58	-127	38	-153	21	33	-75	-21	-58	79	-31	-5
0.964167	-2300	3159	-1628	-32762	21967	-26119	4817	-7062	2118	-17250	-9444	-6154	-6118	-19143	-5990	-17474	1041	-20138	26238	-32332	-2022	-18834	20816	-21197	1541	-21714	21410	-17952	3932	-27011	21472	-7525	-146	-127	-119	-70	-61	-60	-107	37	-150	20	33	-73	-24	-58	78	-30	0
0.965000	-2270	2746	-1187	-32744	18367	-25337	5607	-5212	2618	-17046	-9903	-6205	-5390	-19294	-5222	-17685	375	-21313	27164	-32321	-1787	-19155	21100	-21821	1713	-21801	21624	-17876	3571	-27029	21927	-7091	-150	-129	-114	-70	-63	-61	-108	41	-154	19	29	-74	-25	-59	77	-34	-3
0.965833	-2669	2237	-754	-32765	15774	-24366	6282	-3475	3292	-16820	-10136	-6395	-4310	-19402	-4558	-17945	-1726	-22393	27789	-32308	-1734	-19498	21386	-22437	2699	-21941	21759	-17775	2884	-26991	22367	-6752	-149	-127	-121	-67	-60	-61	-109	40	-151	19	32	-75	-21	-65	81	-31	0
0.966667	-3446	1624	-356	-32749	12702	-23220	6825	-1871	3966	-16563	-10144	-6691	-3045	-19486	-4006	-18227	-592	-23358	28072	-32266	-1504	-19865	21678	-23045	2846	-22128	21798	-17651	2713	-26914	22773	-6536	-174	-130	-121	-67	-63	-60	-107	39	-150	19	36	-76	-27	-60	80	-30	-1
0.967500	-3564	912	-1	-32751	9989	-21940	7210	-424	4287	-16291	-9935	-7088	-1683	-19485	-3569	-18609	-1721	-24166	27986	-32234	-1189	-20248	21959	-23635	2051	-22364	21761	-17516	2228	-26781	23123	-6423	-148	-127	-118	-73	-63	-59	-107	40	-152	18	33	-80	-19	-57	81	-31	0
0.968333	-3098	102	285	-32753	7303	-20565	7425	855	4175	-16002	-9536	-7557	-632	-19468	-3254	-19008	-2832	-24791	27532	-32189	-1073	-20639	22223	-24201	2565	-22634	21640	-17378	931	-26626	23403	-6413	-149	-127	-122	-70	-59	-59	-112	42	-153	18	28	-77	-25	-58	84	-28	-3
0.969167	-3067	-807	498	-32742	4739	-19138	7450	1961	4036	-15706	-8963	-8060	411	-19418	-3057	-19434	704	-25214	26720	-32155	-803	-21032	22458	-24740	522	-22930	21460	-17239	3053	-26441	23599	-6495	-150	-126	-124	-72	-64	-60	-116	39	-155	20	32	-76	-25	-57	82	-32	0
0.970000	-3859	-1800	628	-32755	2346	-17688	7279	2871	3942	-15408	-8264	-8589	1704	-19338	-2964	-19872	-2934	-25397	25605	-32127	-814	-21423	22664	-25248	661	-23231	21222	-17119	2417	-26243	23706	-6664	-152	-127	-120	-66	-69	-53	-105	39	-151	18	35	-73	-21	-55	81	-32	1
0.970833	-3652	-2878	680	-32738	121	-16260	6919	3591	3807	-15114	-7468	-9117	3010	-19233	-2968	-20310	-855	-25332	24223	-32115	-763	-21799	22827	-25710	632	-23531	20951	-17024	2022	-26027	23721	-6895	-149	-126	-118	-64	-58	-57	-102	44	-149	20	5	-74	-22	-57	87	-33	0
0.971667	-3267	-4034	665	-32757	-1876	-14916	6368	4120	3575	-14838	-6619	-9627	4393	-19108	-3057	-20730	-1372	-25013	22656	-32123	-763	-22149	22944	-26137	135	-23813	20655	-16972	2486	-25813	23645	-7182	-141	-120	-112	-64	-61	-59	-107	45	-151	22	37	-72	-12	-55	88	-26	0
0.972500	-3283	-5255	590	-32747	-3611	-13660	5637	4459	3419	-14585	-5762	-10112	5898	-18963	-3216	-21125	-1263	-24417	20987	-32150	-788	-22471	23007	-26517	-197	-24074	20348	-16958	2290	-25603	23481	-7519	-150	-126	-117	-68	-61	-53	-103	43	-152	23	33	-72	-23	-53	84	-29	2
0.973333	-2663	-6529	481	-32763	-5378	-12546	4752	4611	2900	-14361	-4931	-10570	6843	-18794	-3438	-21472	-145	-23591	19306	-32209	-851	-22740	23014	-26849	-694	-24299	20052	-17024	2264	-25407	23250	-7880	-149	-126	-119	-68	-62	-59	-102	37	-151	21	34	-75	-24	-56	85	-31	-6
0.974167	-2209	-7844	354	-32748	-7067	-11619	3728	4588	2495	-14173	-4169	-10982	7776	-18614	-3682	-21767	1744	-22551	17701	-32272	-781	-22956	22969	-27132	-2635	-24474	19776	-17119	3931	-25222	22958	-8252	-150	-127	-120	-65	-64	-55	-101	37	-171	23	35	-73	-25	-56	84	-30	0
0.975000	-3753	-9173	245	-32753	-8592	-10848	2592	4401	2545	-14009	-3478	-11350	9123	-18409	-3958	-21995	-1130	-21321	16259	-32367	-960	-23119	22874	-27361	-1761	-24601	19535	-17285	2955	-25055	22635	-8623	-152	-127	-118	-66	-64	-56	-105	40	-153	25	34	-74	-23	-52	82	-30	-3
0.975833	-5127	-10499	172	-32752	-9952	-10265	1384	4067	2463	-13891	-2922	-11676	10174	-18194	-4246	-22154	239	-19943	15051	-32455	-1132	-23214	22724	-27538	-406	-24676	19300	-17512	1437	-24907	22269	-8994	-150	-126	-118	-67	-62	-56	-105	41	-159	24	35	-74	-21	-52	86	-28	0
0.976667	-6193	-11822	161	-32737	-11096	-9876	130	3590	2361	-13806	-2501	-11972	11279	-17960	-4543	-22219	539	-18476	14119	-32562	-1127	-23241	22532	-27664	-751	-24695	19181	-17789	1032	-24774	21902	-9347	-151	-128	-121	-68	-62	-57	-103	40	-153	19	34	-73	-23	-53	87	-28	-1
0.977500	-6278	-13105	241	-32750	-12149	-9662	-1123	2992	2204	-13753	-2235	-12242	12377	-17711	-4839	-22251	27	-16956	13535	-32656	-1008	-23192	22297	-27736	-895	-24660	19071	-18122	-253	-24656	21543	-9677	-147	-125	-117	-64	-61	-50	-100	42	-150	41	36	-73	-22	-51	88	-24	0
0.978333	-5770	-14339	413	-32734	-13050	-9619	-2348	2291	2072	-13726	-2125	-12496	13371	-17448	-5133	-22194	893	-15449	13304	-32672	-884	-23076	22035	-27751	-1159	-24575	19004	-18491	-1352	-24549	21204	-9982	-149	-126	-117	-63	-57	-50	-99	44	-150	22	40	-69	-17	-51	88	-24	-1
0.979167	-6458	-15499	708	-32753	-13980	-9727	-3511	1497	2140	-13720	-2170	-12742	14373	-17173	-5423	-22063	-326	-14001	13425	-32701	-793	-22890	21734	-27727	-654	-24447	18966	-18900	-2677	-24452	20882	-10257	-146	-125	-116	-63	-59	-52	-99	43	-151	21	37	-68	-17	-52	89	-16	1
0.980000	-8104	-16573	1109	-32740	-14931	-9961	-4594	623	2402	-13716	-2367	-12992	15400	-16895	-5714	-21881	699	-12667	13878	-32688	-568	-22638	21417	-27658	-228	-24289	18954	-19324	-3806	-24360	20591	-10511	-148	-120	-117	-65	-58	-53	-101	41	-153	20	37	-72	-18	-55	82	-31	0
0.980833	-9063	-17550	1623	-32759	-15623	-10305	-5565	-311	2439	-13758	-2713	-13256	16338	-16614	-6012	-21647	1208	-11467	14629	-32710	-281	-22330	21080	-27548	-1027	-24094	18952	-19759	-4826	-24265	20336	-10734	-149	-127	-121	-67	-61	-56	-107	57	-149	18	33	-72	-21	-47	79	-28	0
0.981667	-9413	-18416	2251	-32747	-16231	-10709	-6401	-1285	2224	-13784	-3168	-13538	16900	-16329	-6321	-21371	-894	-10442	15617	-32699	-159	-21965	20743	-27397	140	-23881	18948	-20184	-7412	-24167	20111	-10933	-150	-130	-125	-72	-65	-52	-111	34	-154	12	32	-77	-25	-61	75	-30	-3
0.982500	-9366	-19159	2948	-32752	-16759	-11162	-7097	-2286	2039	-13805	-3742	-13841	17077	-16049	-6653	-21058	3487	-9614	16775	-32702	560	-21563	20404	-27219	-1316	-23652	18936	-20586	-6485	-24051	19926	-11107	-152	-130	-122	-72	-67	-59	-109	38	-152	13	45	-79	-21	-57	79	-28	0
0.983333	-9945	-19761	3726	-32749	-17186	-11630	-7638	-3307	2074	-13818	-4398	-14174	17346	-15781	-7004	-20723	299	-8982	18028	-32700	894	-21127	20066	-27012	-1812	-23417	18897	-20962	-6774	-23927	19764	-11262	-150	-135	-121	-72	-59	-57	-108	38	-151	13	32	-80	-23	-58	79	-30	0
0.984167	-10432	-20227	4535	-32735	-17627	-12090	-8033	-4322	2071	-13818	-5122	-14531	17408	-15525	-7393	-20372	1265	-8552	19307	-32684	1079	-20672	19736	-26788	-1078	-23181	18825	-21292	-8180	-23788	19622	-11404	-144	-130	-125	-73	-63	-59	-105	36	-148	17	28	-75	-22	-58	79	-30	0
0.985000	-11055	-20547	5354	-32752	-18031	-12531	-8293	-5343	2006	-13811	-5900	-14910	17383	-15303	-7820	-20011	901	-8306	20499	-32700	1349	-20212	19415	-26549	-722	-22961	18711	-21569	-8068	-23637	19495	-11533	-150	-129	-120	-69	-64	-59	-108	38	-155	15	30	-79	-22	-56	77	-29	-3
0.985833	-11351	-20727	6144	-32738	-18349	-12939	-8424	-6350	1917	-13796	-6699	-15309	17359	-15112	-8297	-19650	-31	-8227	21578	-32680	1455	-19764	19112	-26301	-323	-22754	18551	-21788	-8024	-23481	19374	-11664	-154	-129	-127	-66	-59	-56	-108	38	-155	16	33	-76	-18	-58	79	-32	0
0.986667	-11070	-20758	6877	-32759	-18718	-13304	-8452	-7336	1583	-13773	-7516	-15720	16718	-14964	-8824	-19293	-181	-8260	22454	-32617	1449	-19347	18818	-26057	-114	-22573	18341	-21945	-8049	-23319	19255	-11793	-150	-127	-122	-70	-67	-58	-112	34	-152	15	30	-79	-21	-58	77	-30	-3
0.987500	-9979	-20644	7513	-32742	-19176	-13616	-8394	-8292	1088	-13742	-8328	-16142	15676	-14862	-9401	-18942	1543	-8377	23084	-32476	1738	-18969	18549	-25810	-1707	-22427	18086	-22035	-6222	-23168	19136	-11923	-150	-127	-125	-74	-45	-57	-110	39	-152	21	28	-76	-22	-59	77	-33	-1
0.988333	-10472	-20391	8028	-32759	-19541	-13886	-8281	-9215	1209	-13726	-9121	-16542	15094	-14811	-10031	-18599	-1849	-8570	23435	-32332	1713	-18646	18291	-25573	-1696	-22314	17779	-22057	-5830	-23022	19019	-12055	-150	-124	-127	-73	-65	-62	-113	35	-148	16	29	-77	-22	-58	77	-31	-4
0.989167	-10519	-20007	8399	-32745	-19697	-14108	-8136	-10117	1188	-13717	-9932	-16938	14164	-14826	-10712	-18268	-2378	-8753	23475	-32165	1511	-18389	18054	-25348	-113	-22239	17435	-22017	-6362	-22898	18898	-12201	-151	-128	-126	-72	-63	-59	-110	37	-152	35	27	-81	-25	-61	74	-32	-1
0.990000	-9791	-19497	8607	-32757	-19886	-14293	-7987	-10989	1164	-13732	-10710	-17309	13070	-14899	-11434	-17948	-1837	-8896	23223	-32018	1450	-18211	17832	-25140	312	-22212	17062	-21916	-5046	-22800	18779	-12358	-150	-131	-129	-74	-68	-64	-108	35	-155	13	27	-81	-41	-62	73	-30	-6
0.990833	-9077	-18869	8646	-32751	-20189	-14473	-7858	-11829	1234	-13768	-11452	-17650	11861	-15036	-12188	-17635	-2831	-8957	22680	-31849	1273	-18106	17634	-24945	449	-22222	16683	-21763	-4238	-22724	18670	-12518	-147	-127	-108	-70	-62	-59	-110	39	-149	18	30	-78	-39	-59	77	-30	0
0.991667	-7712	-18116	8507	-32737	-20414	-14631	-7793	-12644	1153	-13841	-12163	-17945	10429	-15232	-12959	-17324	-1943	-8906	21865	-31717	1143	-18094	17452	-24775	141	-22280	16298	-21570	-3444	-22692	18566	-12691	-150	-127	-124	-67	-64	-60	-107	41	-153	16	30	-76	-22	-59	79	-29	0
0.992500	-6604	-17266	8188	-32749	-20764	-14800	-7745	-13435	1231	-13953	-12856	-18205	8976	-15502	-13762	-17017	-2803	-8712	20825	-31605	977	-18172	17286	-24628	320	-22381	15917	-21350	-2801	-22701	18475	-12875	-148	-126	-121	-73	-61	-63	-105	38	-152	18	26	-82	-24	-59	78	-30	-1
0.993333	-5843	-16326	7701	-32735	-21188	-14989	-7802	-14202	1601	-14114	-13521	-18422	7577	-15830	-14568	-16722	-2525	-8357	19606	-31525	835	-18346	17136	-24507	486	-22523	15560	-21102	-2257	-22758	18404	-13066	-149	-129	-126	-70	-64	-59	-108	39	-149	15	33	-77	-22	-59	80	-31	-5
0.994167	-4430	-15302	7070	-32752	-21448	-15210	-7948	-14958	1683	-14279	-14166	-18593	6117	-16224	-15362	-16414	-943	-7825	18271	-31474	739	-18605	17003	-24408	-783	-22711	15241	-20856	-908	-22856	18360	-13244	-151	-127	-120	-70	-62	-67	-107	37	-156	18	33	-76	-22	-59	82	-31	-5
0.995000	-2629	-14210	6313	-32738	-21838	-15476	-8192	-15708	1520	-14595	-14784	-18720	4512	-16673	-16142	-16108	-3581	-7123	16873	-31454	290	-18942	16888	-24332	127	-22924	14968	-20614	-1044	-23000	18345	-13450	-149	-124	-118	-67	-60	-58	-103	38	-151	21	33	-76	-21	-57	80	-29	0
0.995833	-359	-13061	5451	-32757	-22282	-15795	-8529	-16453	1285	-14915	-15382	-18814	2492	-17165	-16887	-15804	551	-6245	15457	-31472	199	-19357	16776	-24284	-288	-23172	14739	-20384	1008	-23188	18353	-13637	-149	-121	-119	-65	-61	-56	-109	40	-150	25	32	-75	-23	-58	80	-28	0
0.996667	1134	-11859	4505	-32743	-22661	-16169	-8953	-17192	1348	-15289	-15949	-18878	683	-17706	-17595	-15483	-994	-5220	14082	-31518	171	-19829	16684	-24250	-1281	-23441	14573	-20178	2924	-23406	18398	-13815	-147	-122	-119	-62	-65	-56	-105	41	-149	22	35	-74	-22	-57	79	-30	-3
0.997500	2713	-10624	3516	-32753	-22990	-16613	-9459	-17942	1314	-15714	-16497	-18920	-1204	-18283	-18257	-15156	-1737	-4056	12803	-31595	62	-20349	16601	-24243	-350	-23729	14463	-20002	2732	-23661	18471	-13986	-153	-121	-118	-66	-61	-58	-103	42	-151	22	29	-77	-22	-53	82	-26	2
0.998333	4209	-9383	2509	-32745	-23237	-17110	-10031	-18673	1491	-16186	-17024	-18956	-2975	-18894	-18865	-14825	-1528	-2792	11651	-31693	68	-20900	16522	-24256	84	-24032	14411	-19869	3738	-23948	18566	-14141	-151	-124	-122	-65	-62	-58	-108	41	-152	21	32	-77	-25	-49	82	-26	-3
0.999167	5566	-8143	1506	-32744	-23538	-17670	-10656	-19421	1661	-16710	-17517	-18989	-4555	-19522	-19409	-14484	-3392	-1461	10659	-31815	148	-21467	16449	-24284	726	-24337	14411	-19754	4693	-24236	18679	-14271	-146	-121	-118	-63	-63	-56	-102	43	-153	23	36	-72	-18	-53	84	-23	-3
1.000000	6957	-6919	538	-32749	-23788	-18287	-11321	-20180	1609	-17272	-17977	-19030	-6335	-20166	-19889	-14140	-4696	-94	9848	-31943	285	-22040	16372	-24330	1708	-24643	14460	-19686	5039	-24545	18802	-14389	-150	-125	-119	-63	-61	-57	-100	47	-147	20	36	-75	-21	-51	86	-38	-5
1.000833	8930	-5731	-389	-32724	-23969	-18956	-12011	-20944	1479	-17866	-18392	-19098	-8393	-20824	-20309	-13797	-4713	1264	9213	-32089	458	-22610	16289	-24393	1319	-24950	14547	-19643	6548	-24858	18919	-14481	-152	-128	-124	-65	-62	-59	-105	39	-153	20	35	-76	-23	-59	79	-28	-1
1.001667	9139	-4579	-1245	-32752	-24060	-19665	-12701	-21712	1789	-18488	-18765	-19197	-9727	-21478	-20662	-13448	-8840	2586	8775	-32231	422	-23151	16205	-24462	1486	-25242	14660	-19651	7352	-25165	19034	-14548	-148	-121	-120	-64	-60	-58	-107	43	-152	19	36	-74	-21	-56	78	-26	0
1.002500	9217	-3498	-2029	-32736	-24129	-20403	-13371	-22477	1911	-19131	-19088	-19337	-10943	-22129	-20950	-13106	-12491	3822	8499	-32374	299	-23654	16108	-24540	3401	-25517	14790	-19674	6285	-25464	19126	-14586	-150	-122	-119	-65	-62	-59	-102	42	-152	22	36	-74	-21	-57	82	-28	-1
1.003333	9923	-2496	-2725	-32755	-24025	-21159	-14009	-23237	1975	-19788	-19357	-19524	-12058	-22768	-21182	-12763	-13727	4953	8391	-32522	419	-24112	16002	-24628	3951	-25777	14923	-19717	6208	-25753	19191	-14601	-149	-122	-119	-65	-61	-59	-108	40	-153	12	36	-74	-21	-53	79	-27	1
1.004167	9929	-1586	-3347	-32737	-23721	-21919	-14601	-24002	2099	-20460	-19570	-19769	-12916	-23403	-21358	-12436	-17083	5942	8411	-32622	357	-24513	15885	-24719	4043	-26013	15046	-19773	5748	-26020	19234	-14588	-145	-122	-120	-68	-66	-55	-103	42	-148	21	37	-74	-23	-53	81	-27	0
1.005000	10040	-778	-3883	-32752	-23295	-22688	-15141	-24743	2130	-21128	-19721	-20071	-13583	-23984	-21487	-12124	-18412	6780	8544	-32683	411	-24859	15757	-24813	3470	-26240	15150	-19833	5057	-26264	19194	-14550	-147	-125	-118	-64	-62	-60	-104	42	-152	20	39	-70	-19	-55	84	-25	-1
1.005833	10129	-74	-4346	-32744	-22663	-23437	-15618	-25484	2151	-21803	-19819	-20433	-13963	-24552	-21587	-11833	-20175	7448	8753	-32691	572	-25139	15621	-24911	3018	-26436	15223	-19898	4326	-26484	19121	-14490	-152	-126	-119	-64	-62	-56	-104	39	-152	17	34	-74	-22	-56	84	-28	-3
1.006667	9578	517	-4753	-32742	-21894	-24168	-16027	-26200	2318	-22465	-19856	-20847	-14024	-25082	-21638	-11564	-21004	7924	9016	-32700	587	-25357	15477	-25014	3378	-26612	15259	-19956	3293	-26680	18983	-14415	-153	-125	-121	-70	-64	-60	-105	36	-153	18	34	-75	-24	-57	75	-31	-1
1.007500	9265	995	-5105	-32750	-21005	-24852	-16363	-26900	2231	-23110	-19840	-21327	-13901	-25607	-21673	-11330	-18812	8248	9306	-32703	747	-25510	15334	-25107	2066	-26761	15246	-20005	2931	-26840	18789	-14318	-126	-130	-120	-66	-61	-62	-104	41	-153	16	34	-72	-24	-57	80	-28	0
1.008333	9422	1341	-5416	-32730	-20030	-25495	-16634	-27571	2047	-23738	-19765	-21853	-13585	-26036	-21690	-11110	-20468	8382	9596	-32678	607	-25603	15194	-25206	1870	-26885	15186	-20043	1130	-26974	18538	-14207	-149	-126	-121	-70	-63	-61	-105	41	-152	20	45	-76	-19	-58	79	-27	-1
1.009167	9911	1618	-5691	-32754	-19096	-26089	-16834	-28213	1589	-24345	-19649	-22431	-13567	-26464	-21689	-10933	-16575	8347	9868	-32702	715	-25635	15062	-25299	1265	-26991	15077	-20069	842	-27067	18229	-14085	-149	-126	-79	-68	-63	-60	-111	39	-154	15	30	-79	-24	-60	76	-30	-4
1.010000	9616	1770	-5950	-32712	-18011	-26626	-16972	-28825	1290	-24917	-19488	-23043	-13308	-26809	-21673	-10791	-13963	8162	10112	-32690	987	-25615	14943	-25387	-997	-27068	14921	-20082	1913	-27136	17873	-13953	-153	-128	-124	-72	-63	-61	-110	38	-153	13	30	-78	-24	-59	75	-34	-4
1.010833	9281	1833	-6199	-32628	-16723	-27103	-17047	-29397	952	-25459	-19297	-23682	-12950	-27125	-21672	-10690	-13399	7840	10316	-32706	814	-25547	14847	-25475	-925	-27130	14724	-20078	442	-27165	17480	-13811	-147	-126	-119	-68	-60	-59	-105	50	-152	18	33	-76	-19	-56	82	-30	-3
1.011667	9104	1799	-6449	-32468	-15416	-27512	-17068	-29936	626	-25965	-19076	-24341	-12462	-27400	-21658	-10627	-9158	7397	10473	-32688	836	-25434	14775	-25556	-1546	-27146	14487	-20069	240	-27163	17073	-13669	-145	-125	-116	-65	-61	-58	-107	40	-150	18	35	-77	-21	-58	77	-30	-4
1.012500	8819	1689	-6701	-32292	-14117	-27861	-17043	-30433	329	-26435	-18835	-25008	-11798	-27630	-21632	-10607	-7293	6862	10580	-32707	758	-25284	14727	-25640	-1777	-27148	14213	-20054	-19	-27125	16598	-13524	-150	-141	-118	-68	-64	-65	-110	41	-154	18	32	-78	-23	-60	79	-34	-5
1.013333	8524	1513	-6967	-32108	-12597	-28140	-16978	-30890	-116	-26854	-18583	-25680	-11081	-27821	-21603	-10627	-4275	6261	10646	-32656	664	-25098	14713	-25720	-1809	-27112	13922	-20035	-654	-27051	16142	-13378	-149	-125	-120	-66	-61	-56	-108	39	-151	42	33	-76	-22	-59	77	-30	19
1.014167	9278	1284	-7274	-31806	-11282	-28356	-16876	-31302	-957	-27232	-18323	-26334	-10946	-27974	-21561	-10686	284	5603	10672	-32572	700	-24894	14726	-25800	-2997	-27037	13621	-20013	-80	-26944	15693	-13244	-146	-121	-102	-69	-60	-58	-107	42	-153	18	35	-78	-23	-57	81	-30	0
1.015000	8807	1009	-7531	-31501	-9957	-28515	-16747	-31676	-1327	-27564	-18061	-26965	-10183	-28100	-21504	-10784	2277	4918	10665	-32448	589	-24658	14772	-25881	-4267	-26950	13313	-20007	455	-26802	15254	-13098	-151	-126	-122	-69	-65	-61	-110	37	-154	20	27	-84	-27	-62	78	-33	-1
1.015833	7918	693	-7837	-31154	-8585	-28616	-16586	-32007	-1555	-27845	-17801	-27587	-9137	-28196	-21424	-10919	2496	4219	10633	-32302	174	-24399	14853	-25963	-2631	-26813	13023	-19993	-1882	-26623	14855	-12982	-147	-129	-121	-70	-64	-59	-83	38	-153	19	30	-78	-21	-61	79	-30	0
1.016667	7921	359	-8142	-30770	-7186	-28660	-16397	-32294	-1802	-28075	-17541	-28113	-8187	-28268	-21319	-11088	5897	3521	10595	-32148	-7	-24124	14960	-26045	-1304	-26642	12745	-19994	-2989	-26412	14491	-12827	-149	-127	-119	-68	-62	-57	-108	40	-152	20	32	-77	-19	-60	81	-28	-1
1.017500	7434	3	-8447	-30339	-5685	-28650	-16185	-32525	-1930	-28252	-17288	-28612	-7136	-28319	-21184	-11288	6515	2830	10542	-31948	-141	-23833	15088	-26124	185	-26431	12496	-20003	-3638	-26166	14178	-12699	-151	-129	-122	-68	-62	-55	-112	42	-153	22	29	-75	-22	-53	84	-26	0
1.018333	7128	-357	-8747	-29872	-4128	-28601	-15957	-32648	-2082	-28380	-17042	-29063	-6275	-28356	-21017	-11528	8323	2169	10511	-31740	-328	-23534	15227	-26207	1419	-26183	12282	-20025	-4648	-25894	13920	-12571	-147	-125	-119	-66	-60	-55	-105	42	-152	20	33	-74	-21	-64	84	-27	2
1.019167	7072	-728	-9034	-29373	-2492	-28509	-15708	-32696	-2112	-28434	-16803	-29456	-5266	-28383	-20818	-11796	9392	1526	10463	-31515	-535	-23223	15376	-26286	1970	-25896	12108	-20056	-5035	-25596	13728	-12451	-145	-124	-118	-64	-60	-45	-104	43	-152	24	33	-75	-19	-53	85	-30	-3
1.020000	6462	-1096	-9300	-28847	-761	-28386	-15440	-32699	-1898	-28492	-16580	-29785	-4038	-28399	-20586	-12085	9147	910	10436	-31266	-953	-22905	15525	-26368	3046	-25573	11971	-20098	-5676	-25274	13600	-12336	-149	-125	-117	-65	-58	-53	-108	39	-152	36	34	-73	-19	-55	77	-26	-1
1.020833	5844	-1459	-9540	-28291	998	-28226	-15154	-32725	-1671	-28480	-16353	-30056	-2752	-28411	-20326	-12412	11661	315	10425	-30992	-1242	-22586	15662	-26445	2685	-25231	11884	-20147	-5512	-24946	13538	-12221	-154	-127	-119	-68	-61	-53	-102	40	-153	20	32	-77	-23	-57	78	-30	-1
1.021667	5876	-1815	-9745	-27717	2645	-28052	-14852	-32713	-1534	-28420	-16134	-30263	-1375	-28405	-20037	-12755	10051	-263	10431	-30694	-1410	-22283	15780	-26512	2575	-24866	11840	-20201	-6088	-24593	13540	-12108	-152	-128	-119	-69	-62	-62	-111	38	-155	20	34	-75	-24	-63	79	-29	-1
1.022500	6498	-2165	-9903	-27133	4206	-27851	-14530	-32736	-1713	-28321	-15922	-30411	-518	-28392	-19727	-13124	11102	-826	10445	-30370	-1636	-21953	15879	-26574	3282	-24485	11835	-20256	-6397	-24246	13604	-11999	-149	-128	-120	-70	-63	-59	-107	39	-149	19	33	-77	-28	-58	80	-28	0
1.023333	6744	-2503	-10040	-26551	5800	-27631	-14198	-32720	-1740	-28185	-15712	-30505	419	-28370	-19404	-13513	13601	-1382	10468	-30025	-1634	-21646	15949	-26625	1231	-24093	11869	-20307	-4273	-23892	13718	-11894	-151	-130	-121	-74	-69	-63	-110	38	-155	15	25	-81	-27	-61	77	-30	-5
1.024167	6494	-2832	-10071	-25974	7235	-27397	-13856	-32742	-1657	-28009	-15506	-30549	1388	-28325	-19071	-13932	10183	-1934	10504	-29652	-1952	-21348	15982	-26660	1959	-23702	11938	-20354	-4794	-23535	13882	-11786	-152	-128	-121	-72	-62	-59	-107	40	-151	18	29	-80	-22	-59	82	-29	0
1.025000	6440	-3152	-10066	-25410	8620	-27147	-13498	-32724	-1519	-27796	-15299	-30539	2247	-28250	-18744	-14364	11935	-2489	10528	-29259	-2019	-21064	15982	-26682	2224	-23321	12038	-20388	-4525	-23190	14076	-11687	-149	-129	-124	-74	-59	-59	-114	39	-154	19	29	-78	-21	-57	81	-27	1
1.025833	6307	-3465	-10005	-24863	9827	-26887	-13136	-32738	-1467	-27563	-15103	-30489	3048	-28178	-18426	-14811	10438	-3047	10549	-28836	-2032	-20798	15936	-26689	1756	-22955	12148	-20408	-3784	-22866	14294	-11585	-148	-130	-121	-69	-63	-60	-105	37	-152	12	27	-80	-22	-57	81	-27	0
1.026667	6001	-3780	-9885	-24350	10969	-26626	-12776	-32727	-1376	-27306	-14911	-30399	3971	-28064	-18132	-15267	9501	-3624	10546	-28394	-2020	-20554	15857	-26686	698	-22611	12271	-20413	-3592	-22552	14511	-11488	-150	-134	-119	-68	-62	-60	-105	39	-150	16	30	-80	-21	-59	88	-28	-4
1.027500	6285	-4094	-9698	-23875	11886	-26355	-12418	-32728	-1781	-27030	-14732	-30278	4380	-27926	-17864	-15765	10097	-4206	10523	-27937	-2108	-20337	15740	-26657	-859	-22297	12399	-20399	-2993	-22258	14734	-11394	-151	-130	-120	-69	-61	-58	-110	38	-155	13	32	-77	-19	-61	80	-28	-1
1.028333	5613	-4410	-9457	-23427	12739	-26083	-12067	-32716	-1816	-26734	-14564	-30125	4847	-27750	-17636	-16265	9706	-4800	10467	-27460	-2143	-20144	15592	-26615	-2730	-22009	12531	-20365	-1349	-21984	14936	-11302	-150	-130	-120	-67	-58	-59	-104	41	-150	20	34	-75	-19	-74	79	-29	2
1.029167	3609	-4729	-9165	-23025	13485	-25810	-11729	-32614	-1400	-26430	-14412	-29947	5413	-27537	-17441	-16772	6067	-5393	10375	-26975	-2244	-19982	15417	-26558	-1598	-21756	12624	-20312	-1987	-21740	15117	-11218	-148	-129	-120	-67	-62	-62	-110	37	-151	15	30	-78	-21	-61	80	-29	0
1.030000	2447	-5054	-8823	-22670	14020	-25532	-11408	-32479	-1231	-26120	-14279	-29751	5950	-27295	-17298	-17282	7050	-5985	10237	-26480	-2359	-19847	15224	-26484	-1003	-21561	12712	-20238	-1996	-21521	15262	-11131	-151	-129	-120	-59	-62	-59	-105	40	-150	19	33	-82	-22	-62	77	-29	0
1.030833	1266	-5388	-8438	-22360	14497	-25255	-11103	-32299	-1062	-25830	-14165	-29535	6873	-27015	-17205	-17795	5803	-6570	10052	-25978	-2597	-19741	15022	-26400	-1430	-21416	12773	-20142	-1567	-21317	15363	-11053	-147	-127	-121	-73	-58	-57	-105	44	-149	19	34	-73	-18	-56	81	-28	1
1.031667	-119	-5730	-8013	-22088	14831	-24983	-10829	-32086	-866	-25502	-14083	-29303	7833	-26712	-17158	-18306	5204	-7135	9819	-25469	-2722	-19665	14810	-26303	-1585	-21269	12808	-20031	-2159	-21146	15409	-10979	-149	-129	-124	-68	-63	-60	-109	40	-154	15	30	-78	-23	-60	81	-30	-3
1.032500	-1350	-6082	-7563	-21866	14987	-24720	-10588	-31840	-660	-25205	-14026	-29057	8716	-26375	-17159	-18788	4832	-7693	9534	-24969	-2829	-19616	14603	-26205	-1948	-21194	12814	-19900	-2162	-20988	15410	-10911	-155	-127	-122	-69	-63	-58	-104	42	-151	18	35	-75	-25	-57	79	-30	0
1.033333	-2802	-6435	-7088	-21680	15004	-24461	-10375	-31557	-344	-24914	-13993	-28783	9664	-26014	-17194	-19285	2991	-8182	9207	-24468	-3056	-19596	14408	-26092	-1574	-21144	12780	-19759	-2374	-20857	15362	-10848	-151	-127	-120	-68	-63	-58	-105	40	-188	18	29	-77	-22	-58	78	-29	1
1.034167	-4349	-6774	-6605	-21535	14925	-24208	-10202	-31235	11	-24642	-13984	-28499	10654	-25645	-17273	-19738	4153	-8678	8834	-23974	-3276	-19601	14228	-25974	-2165	-21130	12717	-19604	-2102	-20747	15260	-10790	-149	-131	-126	-69	-60	-57	-109	39	-153	19	33	-74	-21	-58	80	-31	-3
1.035000	-4939	-7158	-6109	-21430	14659	-23970	-10062	-30882	57	-24375	-14007	-28196	11583	-25275	-17380	-20159	2851	-9086	8415	-23467	-3507	-19629	14072	-25856	-3274	-21147	12620	-19436	-2065	-20639	15116	-10736	-145	-127	-122	-66	-63	-57	-107	45	-152	16	29	-75	-18	-56	81	-28	-1
1.035833	-4869	-7521	-5621	-21354	14196	-23744	-9961	-30489	-262	-24144	-14056	-27877	11993	-24903	-17507	-20538	1739	-9479	7965	-22995	-3777	-19677	13941	-25726	-2611	-21185	12499	-19265	-2542	-20553	14933	-10654	-148	-129	-119	-66	-61	-59	-105	41	-151	19	33	-75	-19	-55	79	-30	-5
1.036667	-4568	-7880	-5136	-21308	13653	-23550	-9892	-30060	-486	-23918	-14124	-27537	12358	-24546	-17647	-20861	4969	-9798	7491	-22517	-3653	-19739	13839	-25596	-4660	-21242	12352	-19092	141	-20474	14719	-10643	-152	-128	-119	-66	-61	-57	-104	40	-152	18	34	-72	-22	-53	82	-30	0
1.037500	-4830	-8225	-4675	-21284	12965	-23366	-9859	-29597	-567	-23717	-14207	-27173	12955	-24208	-17796	-21137	815	-10053	6994	-22040	-3919	-19818	13770	-25463	-4174	-21310	12183	-18916	665	-20402	14478	-10607	-154	-125	-119	-63	-44	-51	-102	44	-148	24	37	-70	-19	-52	79	-25	0
1.038333	-4668	-8558	-4211	-21280	12175	-23203	-9854	-29103	-809	-23549	-14306	-26785	13264	-23894	-17934	-21346	2297	-10241	6493	-21567	-4032	-19910	13722	-25327	-3620	-21384	12003	-18738	1111	-20336	14227	-10572	-144	-124	-116	-62	-61	-56	-112	44	-151	24	38	-69	-22	-50	82	-24	0
1.039167	-4217	-8859	-3786	-21296	11391	-23068	-9876	-28570	-1114	-23399	-14409	-26379	13557	-23618	-18063	-21484	930	-10368	5996	-21101	-3904	-20010	13704	-25187	-3595	-21470	11802	-18571	2446	-20279	13967	-10542	-146	-128	-110	-61	-60	-55	-101	45	-153	24	38	-69	-25	-56	85	-25	2
1.040000	-3887	-9155	-3392	-21322	10426	-22957	-9913	-28013	-1262	-23273	-14523	-25950	14035	-23383	-18168	-21555	428	-10429	5518	-20632	-3651	-20115	13706	-25044	-3372	-21554	11598	-18409	3263	-20218	13706	-10521	-149	-129	-120	-90	-46	-56	-101	40	-153	21	35	-70	-26	-56	82	-28	-4
1.040833	-2683	-9413	-3031	-21360	9293	-22883	-9968	-27445	-1821	-23175	-14629	-25506	13994	-23199	-18248	-21552	795	-10427	5073	-20158	-3367	-20229	13728	-24898	-3153	-21612	11398	-18248	3950	-20163	13459	-10504	-150	-126	-119	-41	-60	-57	-101	40	-155	19	33	-74	-24	-51	81	-26	-1
1.041667	-1361	-9636	-2698	-21405	8159	-22820	-10018	-26815	-2217	-23085	-14719	-25040	13941	-23052	-18289	-21486	1694	-10356	4671	-19668	-2725	-20337	13763	-24746	-4235	-21707	11214	-18105	5925	-20104	13227	-10493	-152	-129	-122	-66	-62	-56	-103	40	-155	17	36	-70	-25	-55	82	-27	-5
1.042500	-1730	-9811	-2393	-21444	7027	-22789	-10062	-26181	-2186	-23026	-14794	-24564	14225	-22951	-18291	-21312	-1395	-10210	4333	-19178	-2394	-20445	13800	-24587	-2595	-21768	11027	-17964	5983	-20030	13017	-10486	-147	-125	-122	-66	-65	-59	-102	42	-154	17	35	-72	-22	-53	82	-26	-3
1.043333	-1297	-9944	-2124	-21487	5830	-22781	-10102	-25531	-2429	-22976	-14844	-24070	14125	-22901	-18256	-21087	-550	-10024	4065	-18692	-2053	-20552	13836	-24423	-231	-21815	10868	-17832	5687	-19983	12830	-10486	-153	-130	-121	-67	-62	-55	-101	41	-146	20	36	-66	-24	-55	82	-41	-7
1.044167	-648	-10030	-1887	-21528	4746	-22798	-10129	-24864	-2540	-22946	-14873	-23573	14029	-22890	-18166	-20791	-987	-9773	3881	-18176	-1487	-20646	13860	-24255	935	-21849	10726	-17707	6472	-19924	12671	-10490	-149	-126	-118	-66	-63	-55	-100	38	-150	21	35	-70	-22	-55	87	-28	0
1.045000	-452	-10070	-1680	-21563	3712	-22833	-10117	-24179	-2527	-22900	-14865	-23072	14063	-22927	-18040	-20434	-1420	-9469	3774	-17666	-1049	-20740	13877	-24075	2014	-21865	10610	-17593	6555	-19866	12540	-10501	-147	-122	-117	-64	-62	-50	-98	43	-149	21	37	-69	-24	-53	85	-25	0
1.045833	-260	-10060	-1498	-21595	2663	-22884	-10087	-23485	-2563	-22920	-14836	-22567	14202	-22992	-17873	-20027	-730	-9115	3761	-17162	-460	-20841	13868	-23891	2372	-21867	10514	-17483	6400	-19791	12434	-10523	-145	-122	-120	-67	-63	-57	-104	42	-150	21	37	-72	-21	-53	84	-25	1
1.046667	-474	-10000	-1341	-21620	1749	-22948	-10025	-22778	-2480	-22923	-14774	-22069	14626	-23091	-17665	-19603	-1821	-8708	3845	-16672	72	-20915	13840	-23703	3181	-21851	10439	-17385	5914	-19759	12351	-10546	-148	-126	-120	-65	-57	-52	-77	40	-153	22	34	-74	-21	-55	84	-28	6
1.047500	-1411	-9884	-1205	-21658	937	-23022	-9933	-22071	-2115	-22936	-14680	-21573	15074	-23219	-17426	-19083	-527	-8264	4022	-16214	439	-20982	13779	-23510	3597	-21815	10393	-17288	5568	-19711	12290	-10581	-148	-125	-122	-45	-64	-56	-104	39	-151	20	33	-75	-22	-58	84	-27	0
1.048333	-1867	-9725	-1094	-21652	181	-23101	-9816	-21354	-1944	-22962	-14563	-21084	15346	-23352	-17161	-18566	-234	-7780	4291	-15792	801	-21038	13670	-23313	2428	-21767	10363	-17200	5130	-19672	12248	-10621	-151	-129	-121	-69	-66	-61	-107	50	-171	12	30	-79	-25	-60	80	-28	-4
1.049167	-2009	-9519	-999	-21658	-444	-23182	-9673	-20644	-2100	-22991	-14415	-20603	15359	-23519	-16871	-18030	-2324	-7264	4640	-15421	905	-21075	13573	-23108	3159	-21690	10360	-17110	3370	-19630	12221	-10665	-153	-130	-122	-70	-65	-58	-108	36	-155	17	32	-78	-25	-60	80	-29	-6
1.050000	-1941	-9270	-908	-21658	-761	-23257	-9497	-19921	-2196	-23024	-14232	-20127	15229	-23675	-16565	-17482	2405	-6713	5067	-15112	1444	-21092	13424	-22902	1249	-21601	10377	-17023	4505	-19595	12205	-10709	-151	-136	-122	-67	-65	-58	-108	39	-149	15	32	-76	-23	-58	84	-26	-4
1.050833	-2170	-8977	-833	-21649	-899	-23323	-9302	-19200	-2100	-23058	-14052	-19656	15437	-23833	-16247	-16931	-884	-6143	5552	-14865	1630	-21091	13250	-22687	-40	-21489	10409	-16932	4486	-19566	12196	-10760	-148	-128	-118	-65	-61	-55	-104	41	-152	19	34	-73	-23	-58	82	-29	-4
1.051667	-1674	-8652	-767	-21637	-1301	-23383	-9099	-18492	-2167	-23100	-13849	-19196	15453	-23983	-15931	-16361	-156	-5552	6088	-14708	1726	-21077	13057	-22473	36	-21363	10447	-16845	3408	-19542	12201	-10812	-149	-127	-124	-65	-60	-57	-108	37	-152	18	33	-74	-25	-58	79	-32	0
1.052500	-912	-8296	-712	-21624	-1322	-23429	-8889	-17801	-2147	-23147	-13636	-18746	15141	-24129	-15618	-15856	-587	-4957	6649	-14646	2050	-21050	12840	-22264	22	-21222	10490	-16755	3265	-19523	12198	-10865	-147	-125	-121	-66	-62	-59	-107	38	-152	16	33	-76	-22	-63	79	-29	-1
1.053333	-230	-7918	-666	-21609	-1126	-23462	-8682	-17117	-2236	-23193	-13421	-18297	14892	-24258	-15305	-15334	-1032	-4364	7219	-14686	2397	-21007	12614	-22052	194	-21067	10531	-16658	2824	-19502	12205	-10917	-149	-127	-119	-65	-64	-66	-109	38	-159	16	35	-78	-22	-61	80	-27	0
1.054167	942	-7523	-627	-21595	-1439	-23474	-8484	-16460	-2585	-23238	-13198	-17853	14312	-24373	-15002	-14839	-874	-3779	7787	-14795	2596	-20946	12379	-21827	381	-20898	10566	-16562	2200	-19473	12209	-10963	-147	-129	-122	-70	-63	-58	-108	40	-150	15	33	-80	-24	-64	77	-30	1
1.055000	2747	-7118	-597	-21573	-2014	-23471	-8276	-15824	-2949	-23280	-12984	-17410	13277	-24459	-14709	-14366	545	-3216	8319	-15015	3013	-20877	12142	-21615	-1481	-20728	10594	-16456	2883	-19439	12214	-11004	-151	-129	-120	-69	-64	-60	-105	37	-152	16	30	-79	-1	-58	80	-32	-4
1.055833	1725	-6708	-576	-21550	-2196	-23453	-8096	-15224	-2839	-23301	-12767	-16975	12612	-24524	-14429	-13915	-3089	-2679	8821	-15320	3199	-20796	11908	-21395	-1749	-20544	10608	-16346	2105	-19397	12216	-11038	-151	-132	-98	-68	-64	-58	-108	38	-153	12	28	-80	-24	-62	79	-29	1
1.056667	-765	-6291	-567	-21532	-2367	-23414	-7932	-14655	-2916	-23337	-12558	-16532	11550	-24563	-14167	-13492	-4094	-2174	9265	-15706	3495	-20712	11682	-21178	-237	-20369	10604	-16226	252	-19340	12217	-11064	-151	-134	-127	-72	-64	-61	-102	39	-156	32	27	-80	-24	-63	75	-34	-33
1.057500	-3182	-5875	-566	-21509	-2652	-23361	-7784	-14124	-2987	-23355	-12355	-16101	10412	-24577	-13906	-13082	-4248	-1709	9645	-16154	4046	-20616	11469	-20953	4	-20181	10586	-16097	-148	-19262	12223	-11073	-148	-128	-117	-69	-62	-58	-110	42	-152	16	30	-79	-19	-59	79	-30	0
1.058333	-5601	-5459	-580	-21481	-2935	-23288	-7651	-13635	-3038	-23346	-12150	-15657	9434	-24554	-13656	-12711	-5776	-1298	9949	-16653	4289	-20519	11276	-20728	-77	-19996	10549	-15962	-1018	-19163	12227	-11074	-148	-128	-121	-66	-61	-56	-108	41	-155	17	34	-76	-27	-59	80	-30	-4
1.059167	-6690	-5060	-613	-21453	-3271	-23205	-7534	-13190	-3228	-23327	-11950	-15217	8190	-24519	-13408	-12324	-5287	-946	10169	-17190	4585	-20419	11086	-20495	-517	-19815	10492	-15820	-2043	-19048	12232	-11066	-148	-129	-118	-63	-60	-59	-111	41	-151	18	34	-75	-19	-57	78	-30	5
1.060000	-5913	-4677	-656	-21422	-3541	-23107	-7431	-12785	-3304	-23292	-11748	-14778	6574	-24476	-13166	-11974	-6326	-658	10300	-17744	4860	-20316	10922	-20259	-420	-19634	10416	-15673	-3020	-18906	12240	-11048	-148	-128	-118	-64	-58	-57	-111	41	-149	18	44	-76	-22	-58	77	-30	1
1.060833	-4117	-4307	-725	-21390	-3655	-23004	-7335	-12433	-3081	-23237	-11547	-14344	4800	-24370	-12930	-11633	-5999	-438	10345	-18300	5076	-20215	10771	-20021	390	-19462	10319	-15522	-4145	-18744	12234	-11016	-148	-131	-120	-67	-65	-62	-111	38	-152	16	33	-78	-25	-59	80	-30	-4
1.061667	-1199	-3960	-816	-21354	-3699	-22893	-7234	-12127	-3090	-23161	-11340	-13915	3091	-24262	-12688	-11303	-4104	-288	10310	-18873	5360	-20107	10639	-19779	-218	-19294	10213	-15363	-4758	-18557	12230	-10978	-148	-128	-119	-67	-64	-60	-110	42	-150	17	30	-78	-26	-59	81	-30	-1
1.062500	2090	-3627	-924	-21313	-3676	-22776	-7127	-11875	-3343	-23069	-11120	-13460	1503	-24137	-12443	-10979	-6385	-210	10194	-19348	5084	-19993	10517	-19532	826	-19129	10094	-15201	-6623	-18347	12217	-10933	-151	-128	-119	-69	-65	-58	-110	41	-152	19	32	-79	-19	-57	79	-28	-3
1.063333	5074	-3315	-1054	-21262	-3631	-22653	-7008	-11669	-3662	-22955	-10891	-13069	-412	-23950	-12186	-10660	-1894	-199	10012	-19802	5177	-19875	10390	-19283	241	-18966	9966	-15037	-6406	-18117	12212	-10882	-150	-127	-124	-66	-63	-56	-109	42	-153	19	29	-86	-23	-52	81	-27	-4
1.064167	6212	-3024	-1205	-21206	-3160	-22527	-6873	-11507	-3595	-22821	-10642	-12660	-1944	-23829	-11929	-10348	-2698	-259	9769	-20192	5278	-19754	10299	-19029	-1247	-18802	9837	-14867	-5924	-17873	12190	-10833	-149	-127	-122	-67	-63	-58	-108	39	-152	18	32	-80	-19	-59	80	-28	-1
1.065000	6548	-2753	-1368	-21141	-2546	-22397	-6716	-11391	-3421	-22672	-10376	-12265	-3289	-23656	-11660	-10042	-2043	-376	9482	-20512	5017	-19626	10192	-18775	-773	-18645	9706	-14702	-7193	-17615	12158	-10784	-151	-129	-122	-66	-63	-66	-113	39	-152	16	29	-80	-25	-57	79	-27	-4
1.065833	5835	-2499	-1556	-21071	-1749	-22267	-6525	-11311	-3054	-22507	-10088	-11886	-4562	-23469	-11386	-9742	-242	-552	9155	-20755	4989	-19490	10089	-18519	-655	-18488	9581	-14537	-7358	-17345	12119	-10734	-151	-131	-91	-63	-66	-58	-107	40	-154	21	34	-78	-24	-53	84	-28	-4
1.066667	3507	-2253	-1740	-20987	-705	-22126	-6315	-11268	-2596	-22322	-9765	-11528	-5843	-23269	-11098	-9444	-61	-771	8812	-20913	5004	-19347	9982	-18266	-266	-18310	9472	-14377	-7463	-17065	12066	-10687	-148	-127	-120	-66	-64	-64	-105	40	-155	21	33	-76	-22	-53	82	-27	0
1.067500	-158	-2025	-1937	-20900	459	-21974	-6071	-11254	-2221	-22126	-9455	-11189	-7108	-23053	-10808	-9158	1088	-1034	8461	-20986	4783	-19193	9869	-18016	174	-18115	9364	-14222	-7810	-16783	12000	-10652	-150	-127	-124	-64	-62	-59	-107	39	-150	19	36	-77	-24	-58	82	-28	-3
1.068333	-3984	-1806	-2129	-20800	1639	-21815	-5797	-11274	-1992	-21920	-9110	-10868	-8663	-22826	-10506	-8886	4124	-1322	8099	-20972	4881	-19035	9746	-17772	-1073	-17947	9276	-14071	-6869	-16492	11924	-10622	-147	-126	-118	-66	-63	-57	-108	38	-152	18	39	-77	-21	-64	84	-28	-1
1.069167	-9776	-1633	-2318	-20698	3072	-21644	-5504	-11316	-1086	-21702	-8750	-10590	-9532	-22587	-10204	-8628	2611	-1634	7757	-20872	4816	-18872	9621	-17532	-1906	-17751	9199	-13935	-6256	-16211	11837	-10600	-152	-127	-119	-66	-63	-57	-107	38	-153	20	34	-76	-22	-58	87	-30	0
1.070000	-15889	-1383	-2492	-20590	4558	-21454	-5182	-11379	-301	-21478	-8380	-10335	-10137	-22333	-9900	-8402	2204	-1951	7433	-20698	4441	-18703	9488	-17299	-215	-17539	9139	-13806	-7485	-15919	11740	-10586	-154	-127	-108	-66	-69	-60	-104	39	-151	20	37	-74	-26	-53	84	-27	-4
1.070833	-20974	-1173	-2627	-20468	6160	-21240	-4840	-11457	391	-21239	-8000	-10109	-10524	-22060	-9586	-8175	4246	-2262	7132	-20448	4178	-18524	9352	-17079	200	-17313	9095	-13691	-7230	-15629	11638	-10583	-149	-121	-117	-64	-61	-52	-98	43	-148	22	38	-75	-19	-51	87	-24	0
1.071667	-25672	-965	-2774	-20348	8019	-21000	-4496	-11550	1111	-20988	-7619	-9922	-10769	-21776	-9283	-7991	2886	-2562	6850	-20141	3809	-18347	9218	-16872	101	-17072	9067	-13586	-6838	-15337	11526	-10585	-146	-121	-116	-68	-60	-55	-101	44	-148	23	40	-74	-16	-53	86	-24	10
1.072500	-29455	-753	-2878	-20228	10019	-20745	-4155	-11657	1626	-20733	-7245	-9777	-11172	-21470	-8977	-7843	3602	-2838	6600	-19775	3521	-18163	9077	-16685	-32	-16820	9041	-13497	-6742	-15043	11404	-10601	-148	-124	-115	-63	-60	-56	-102	41	-147	19	35	-75	-19	-53	85	-27	0
1.073333	-31793	-547	-2955	-20107	12128	-20447	-3813	-11770	2155	-20467	-6873	-9669	-11388	-21162	-8679	-7726	2417	-3087	6364	-19374	3195	-17978	8940	-16505	342	-16553	9024	-13426	-6394	-14745	11276	-10624	-151	-127	-120	-68	-63	-53	-102	39	-156	18	34	-75	-25	-66	81	-30	-1
1.074167	-32007	-327	-3002	-19996	13786	-20129	-3489	-11897	2755	-20180	-6517	-9608	-11483	-20829	-8387	-7649	1037	-3284	6167	-18937	2854	-17769	8807	-16344	1557	-16267	9012	-13366	-6274	-14435	11146	-10649	-145	-126	-117	-64	-60	-59	-107	37	-153	17	34	-75	-22	-57	86	-27	-1
1.075000	-31349	-110	-3008	-19880	14769	-19775	-3181	-12019	3106	-19872	-6173	-9604	-11596	-20484	-8110	-7608	2244	-3426	5976	-18473	2501	-17579	8685	-16200	1221	-15965	8999	-13326	-5389	-14119	11012	-10686	-148	-125	-118	-65	-62	-61	-103	40	-154	20	35	-73	-24	-59	84	-28	-4
1.075833	-31068	109	-2990	-19772	15689	-19392	-2898	-12158	3089	-19549	-5851	-9610	-11177	-20128	-7837	-7607	-1353	-3531	5794	-17991	1663	-17364	8573	-16075	1560	-15654	8980	-13301	-5743	-13783	10876	-10732	-148	-125	-116	-66	-62	-59	-107	38	-153	18	34	-75	-22	-57	85	-27	-3
1.076667	-30655	333	-2947	-19673	16407	-18983	-2641	-12272	2687	-19200	-5553	-9678	-11160	-19761	-7580	-7645	578	-3567	5618	-17508	1033	-17134	8480	-15965	1571	-15328	8954	-13293	-4829	-13431	10733	-10764	-148	-125	-118	-66	-61	-64	-103	41	-153	20	33	-72	-21	-56	82	-28	1
1.077500	-30262	552	-2881	-19586	16817	-18547	-2421	-12402	2399	-18835	-5283	-9791	-11104	-19380	-7331	-7728	-34	-3546	5438	-17022	642	-16891	8396	-15873	285	-14994	8913	-13294	-2493	-13056	10590	-10801	-143	-122	-116	-63	-61	-57	-102	43	-152	20	36	-73	-18	-53	90	-27	0
1.078333	-29906	766	-2797	-19504	16974	-18090	-2236	-12540	1847	-18446	-5029	-9949	-11093	-18993	-7094	-7848	-2997	-3467	5256	-16547	-122	-16624	8330	-15803	1556	-14645	8857	-13313	-2472	-12661	10435	-10851	-147	-119	-115	-61	-55	-29	-98	41	-147	21	36	-70	-19	-53	85	-27	3
1.079167	-29513	973	-2702	-19418	16903	-17618	-2085	-12672	1312	-18025	-4829	-10145	-11338	-18601	-6872	-8000	-1952	-3326	5062	-16088	-833	-16335	8270	-15739	2198	-14286	8780	-13343	-1248	-12250	10268	-10898	-147	-122	-117	-62	-59	-57	-103	45	-149	21	36	-68	-14	-53	85	-26	0
1.080000	-28967	1167	-2600	-19371	16533	-17126	-1971	-12797	786	-17580	-4650	-10379	-11630	-18205	-6662	-8189	-3965	-3132	4853	-15649	-1489	-16014	8222	-15709	2855	-13917	8682	-13390	-42	-11822	10093	-10938	-144	-125	-117	-64	-58	-57	-103	45	-151	19	32	-74	-19	-50	84	-26	1
1.080833	-26284	1345	-2507	-19325	16151	-16631	-1888	-12917	292	-17116	-4503	-10642	-11803	-17809	-6472	-8394	-4430	-2893	4627	-15232	-2211	-15653	8177	-15687	3729	-13538	8566	-13440	415	-11389	9899	-10980	-147	-126	-120	-70	-66	-58	-104	40	-152	19	32	-76	-22	-55	81	-27	0
1.081667	-21339	1507	-2415	-19265	15511	-16125	-1834	-13030	-474	-16631	-4396	-10937	-12500	-17408	-6295	-8623	-3084	-2610	4391	-14852	-2686	-15275	8133	-15686	3564	-13152	8416	-13498	1659	-10923	9696	-11013	-151	-128	-124	-67	-63	-59	-109	32	-173	15	27	-78	-27	-58	79	-29	-7
1.082500	-18106	1652	-2341	-19215	14669	-15615	-1802	-13129	-769	-16127	-4310	-11246	-12810	-16995	-6122	-8861	-4569	-2288	4144	-14480	-2990	-14850	8093	-15690	2424	-12740	8260	-13553	3222	-10450	9471	-11036	-150	-130	-122	-77	-62	-58	-104	38	-151	17	33	-75	-21	-56	79	-30	-4
1.083333	-14774	1779	-2277	-19153	13801	-15105	-1784	-13211	-924	-15592	-4255	-11569	-13111	-16574	-5960	-9112	-7676	-1937	3892	-14145	-3608	-14385	8039	-15714	3873	-12320	8082	-13617	2309	-9973	9225	-11052	-150	-129	-132	-66	-63	-58	-108	47	-158	15	32	-75	-22	-57	80	-30	-6
1.084167	-9952	1876	-2233	-19088	12969	-14597	-1778	-13273	-1189	-15047	-4223	-11900	-13501	-16148	-5806	-9363	-6632	-1577	3639	-13842	-4082	-13881	7979	-15749	4533	-11876	7888	-13677	2198	-9499	8962	-11062	-149	-127	-120	-64	-61	-57	-105	42	-152	17	33	-73	-22	-57	78	-29	0
1.085000	-5192	1955	-2227	-19016	12190	-14082	-1780	-13320	-1274	-14485	-4210	-12234	-13631	-15708	-5660	-9628	-8105	-1189	3392	-13564	-4531	-13337	7899	-15788	4450	-11415	7680	-13734	2403	-9026	8675	-11059	-148	-125	-122	-64	-63	-59	-105	41	-152	17	34	-65	-23	-56	79	-27	0
1.085833	-88	1998	-2245	-18929	11407	-13580	-1765	-13343	-1448	-13915	-4231	-12557	-13907	-15257	-5521	-9832	-8242	-807	3144	-13312	-4829	-12759	7805	-15850	4228	-10942	7462	-13793	2051	-8574	8366	-11050	-146	-121	-120	-65	-60	-58	-107	37	-149	18	33	-75	-19	-59	77	-28	-6
1.086667	5187	2015	-2295	-18830	10649	-13076	-1773	-13339	-1676	-13335	-4260	-12872	-14233	-14784	-5382	-10040	-8881	-432	2912	-13054	-5060	-12153	7686	-15918	3616	-10454	7234	-13851	1802	-8112	8039	-11034	-147	-126	-121	-67	-64	-61	-108	40	-152	18	33	-74	-22	-57	78	-26	0
1.087500	9968	2002	-2374	-18713	9841	-12563	-1755	-13308	-1770	-12743	-4302	-13176	-14396	-14284	-5240	-10232	-9830	-61	2695	-12882	-5417	-11517	7549	-16000	3646	-9963	7000	-13909	1336	-7675	7700	-11007	-148	-134	-120	-66	-61	-61	-105	42	-152	18	32	-76	-26	-57	82	-27	-1
1.088333	14852	1956	-2489	-18582	9051	-12055	-1723	-13245	-1919	-12146	-4352	-13461	-14759	-13760	-5098	-10397	-7465	284	2495	-12706	-5660	-10863	7393	-16095	2331	-9433	6764	-13970	1531	-7247	7344	-10982	-148	-119	-121	-72	-61	-59	-108	39	-151	21	30	-84	-23	-60	79	-30	-3
1.089167	20217	1885	-2637	-18435	8357	-11535	-1679	-13158	-2153	-11534	-4401	-13731	-15169	-13202	-4951	-10531	-8908	609	2320	-12540	-6114	-10201	7211	-16200	1043	-8904	6526	-14035	628	-6834	6978	-10951	-150	-129	-126	-69	-64	-60	-108	38	-154	12	27	-78	-22	-57	88	-27	-4
1.090000	25503	1781	-2816	-18273	7567	-11006	-1615	-13038	-2554	-10909	-4450	-13974	-15932	-12613	-4798	-10636	-7304	915	2158	-12388	-6509	-9525	7012	-16320	834	-8365	6289	-14105	276	-6447	6605	-10920	-135	-133	-127	-72	-65	-62	-109	40	-158	11	28	-79	-21	-57	79	-31	-6
1.090833	29747	1652	-3021	-18091	6792	-10455	-1537	-12884	-2744	-10277	-4488	-14191	-16660	-11983	-4632	-10699	-3777	1195	2028	-12240	-6429	-8842	6803	-16440	-2008	-7817	6067	-14179	2471	-6057	6239	-10884	-148	-125	-118	-66	-66	-60	-109	38	-153	20	32	-76	-22	-57	84	-30	-1
1.091667	32377	1501	-3253	-17889	6107	-9885	-1436	-12695	-2761	-9625	-4516	-14385	-17394	-11321	-4458	-10738	-6269	1454	1912	-12110	-6799	-8174	6582	-16578	-2262	-7269	5842	-14269	2062	-5687	5871	-10859	-151	-127	-119	-65	-60	-46	-109	37	-154	19	32	-75	-19	-57	79	-31	-3
1.092500	32767	1324	-3517	-17676	5542	-9298	-1336	-12481	-2467	-8954	-4528	-14552	-18197	-10610	-4273	-10731	-2905	1682	1811	-11984	-7085	-7506	6343	-16721	-2436	-6724	5619	-14370	2591	-5324	5511	-10835	-150	-126	-119	-65	-62	-62	-110	40	-153	20	33	-75	-22	-56	84	-30	-3
1.093333	32683	1135	-3803	-17446	4950	-8681	-1233	-12234	-2140	-8286	-4533	-14698	-18873	-9875	-4084	-10699	-2624	1882	1723	-11866	-7228	-6856	6104	-16869	-2529	-6180	5404	-14489	3536	-4975	5161	-10818	-149	-131	-119	-65	-64	-60	-109	42	-151	21	22	-75	-25	-61	82	-27	0
1.094167	32767	924	-4113	-17203	4343	-8039	-1132	-11960	-1640	-7587	-4516	-14816	-19323	-9100	-3884	-10638	-1283	2053	1628	-11756	-7330	-6224	5861	-17016	-2523	-5658	5194	-14619	4116	-4622	4838	-10815	-146	-127	-117	-67	-62	-59	-109	41	-150	21	57	-76	-21	-57	85	-28	-1
1.095000	32767	724	-4442	-16943	3552	-7383	-1050	-11656	-1460	-6876	-4482	-14911	-20256	-8297	-3680	-10548	1453	2202	1539	-11652	-7343	-5598	5613	-17176	-2748	-5120	4989	-14769	5171	-4275	4529	-10820	-129	-128	-116	-65	-59	-56	-107	44	-151	18	38	-82	-19	-56	85	-27	-1
1.095833	32767	495	-4795	-16653	2781	-6658	-989	-11329	-1030	-6148	-4423	-14974	-20672	-7468	-3474	-10427	3362	2320	1444	-11549	-7094	-4989	5367	-17335	-3758	-4608	4792	-14933	7232	-3927	4241	-10839	-149	-130	-120	-67	-64	-58	-107	41	-156	20	32	-75	-22	-56	84	-29	-3
1.096667	32767	309	-5154	-16361	2134	-5924	-958	-10978	-320	-5405	-4371	-15011	-20719	-6618	-3271	-10287	1703	2421	1343	-11454	-7114	-4397	5123	-17471	-1724	-4106	4590	-15111	6873	-3574	3976	-10867	-143	-131	-118	-59	-60	-55	-105	44	-151	17	29	-75	-23	-56	84	-25	-4
1.097500	32767	121	-5538	-16038	1374	-5166	-970	-10603	150	-4646	-4261	-15013	-20875	-5751	-3072	-10126	4565	2498	1225	-11359	-7003	-3821	4879	-17609	201	-3622	4399	-15296	6568	-3226	3736	-10909	-147	-129	-119	-64	-60	-56	-105	43	-152	20	35	-75	-22	-57	82	-25	-1
1.098333	32712	-43	-5916	-15681	611	-4383	-1028	-10212	749	-3876	-4164	-14989	-20705	-4871	-2883	-9953	5318	2556	1095	-11273	-6794	-3259	4637	-17743	776	-3153	4203	-15499	6804	-2871	3515	-10961	-147	-128	-119	-66	-61	-55	-109	40	-153	16	34	-77	-23	-57	81	-27	0
1.099167	32291	-181	-6303	-15285	-21	-3584	-1136	-9791	1351	-3094	-4052	-14925	-20286	-4001	-2709	-9772	6803	2593	948	-11187	-6560	-2703	4404	-17858	1161	-2693	4018	-15703	6165	-2503	3325	-11021	-149	-128	-116	-64	-61	-56	-105	43	-154	17	51	-72	-18	-53	84	-28	-7
1.100000	31864	-257	-6691	-14841	-464	-2765	-1296	-9345	1765	-2300	-3929	-14823	-19467	-3131	-2549	-9577	8361	2619	797	-11098	-6173	-2157	4157	-17961	1272	-2248	3827	-15914	5324	-2148	3150	-11087	-146	-127	-117	-66	-61	-57	-107	40	-153	19	34	-76	-18	-56	82	-26	0
1.100833	31494	-304	-7084	-14335	-803	-1934	-1509	-8878	2198	-1510	-3810	-14683	-17954	-2271	-2419	-9381	8051	2623	639	-11010	-5817	-1618	3917	-18050	2090	-1816	3639	-16118	3652	-1791	2995	-11161	-150	-128	-121	-68	-67	-59	-109	41	-153	18	33	-79	-27	-57	78	-31	-4
1.101667	31070	-286	-7455	-13769	-1084	-1108	-1778	-8392	2740	-723	-3700	-14501	-15953	-1430	-2313	-9181	10593	2617	449	-10914	-5361	-1083	3676	-18123	2120	-1397	3451	-16320	2005	-1427	2853	-11240	-151	-131	-122	-70	-65	-60	-112	38	-153	17	29	-79	-28	-58	77	-25	-3
1.102500	30381	-200	-7818	-13123	-1292	-279	-2084	-7882	2943	62	-3595	-14275	-13622	-607	-2234	-8985	10631	2603	278	-10803	-4915	-563	3439	-18176	1646	-990	3266	-16509	-63	-1067	2728	-11292	-148	-130	-124	-66	-63	-58	-109	39	-152	17	28	-79	-23	-61	78	-31	-1
1.103333	28221	-48	-8157	-12403	-1557	537	-2435	-7352	2679	834	-3508	-13990	-11677	202	-2185	-8789	10241	2577	109	-10678	-4553	-46	3198	-18215	2951	-585	3082	-16680	-2927	-708	2611	-11389	-152	-144	-122	-69	-64	-60	-107	40	-154	19	52	-76	-21	-57	81	-31	-3
1.104167	24822	175	-8471	-11595	-1706	1333	-2815	-6799	2592	1594	-3441	-13670	-9604	971	-2166	-8605	14507	2544	-42	-10532	-3751	460	2958	-18241	1259	-189	2899	-16835	-3434	-355	2502	-11458	-148	-127	-120	-65	-62	-55	-107	39	-150	18	32	-78	-23	-56	82	-30	0
1.105000	22049	464	-8751	-10704	-1719	2108	-3212	-6227	2601	2340	-3391	-13294	-7004	1708	-2193	-8430	10936	2517	-174	-10359	-3150	955	2717	-18254	991	198	2716	-16963	-6028	-10	2392	-11514	-148	-129	-124	-66	-61	-56	-105	39	-153	18	34	-76	-16	-53	80	-29	-1
1.105833	18610	817	-8990	-9722	-1688	2852	-3610	-5639	2496	3054	-3374	-12877	-4276	2405	-2226	-8272	12613	2485	-286	-10141	-2505	1430	2471	-18252	756	578	2534	-17072	-8509	327	2275	-11574	-149	-125	-121	-67	-59	-56	-108	42	-154	19	29	-75	-21	-57	82	-28	-19
1.106667	14304	1221	-9187	-8658	-1525	3555	-4001	-5039	2435	3742	-3384	-12416	-1658	3065	-2302	-8123	11314	2453	-373	-9904	-2072	1882	2230	-18235	246	949	2354	-17152	-10566	657	2151	-11615	-131	-129	-121	-67	-66	-61	-108	39	-154	19	30	-73	-26	-58	78	-32	-4
1.107500	9995	1661	-9326	-7519	-1178	4215	-4361	-4436	2443	4399	-3432	-11917	1035	3687	-2400	-7990	10329	2428	-424	-9642	-1675	2307	1992	-18206	-339	1309	2174	-17204	-12674	982	2019	-11633	-150	-128	-120	-66	-63	-58	-107	39	-154	21	32	-75	-22	-53	91	-31	0
1.108333	6043	2131	-9399	-6312	-800	4835	-4679	-3823	2084	5024	-3501	-11379	3146	4267	-2519	-7875	10699	2409	-445	-9292	-1287	2699	1759	-18162	-1007	1662	1991	-17229	-14070	1297	1871	-11644	-150	-129	-118	-64	-76	-56	-109	38	-147	19	33	-75	-21	-56	81	-32	0
1.109167	2118	2596	-9404	-5052	-493	5402	-4944	-3214	1887	5613	-3609	-10806	5390	4808	-2650	-7778	12210	2402	-442	-8912	-730	3056	1528	-18109	-3372	2001	1813	-17221	-13812	1608	1712	-11632	-152	-127	-120	-67	-65	-59	-110	38	-151	20	25	-76	-19	-53	81	-31	-7
1.110000	-3082	3053	-9339	-3766	-56	5891	-5143	-2616	2055	6165	-3744	-10229	7861	5299	-2791	-7698	8514	2397	-410	-8485	-558	3376	1310	-18039	-3536	2324	1634	-17189	-15014	1911	1529	-11597	-147	-129	-110	-66	-63	-61	-109	40	-154	22	30	-74	-22	-56	81	-31	-3
1.110833	-7028	3474	-9187	-2449	443	6393	-5265	-2031	1915	6677	-3901	-9599	9837	5753	-2939	-7643	8630	2405	-354	-8007	-419	3655	1098	-17952	-2861	2621	1440	-17128	-16044	2214	1330	-11544	-148	-124	-117	-65	-65	-57	-105	44	-152	24	34	-73	-22	-55	82	-25	1
1.111667	-10240	3846	-8958	-1129	1020	6809	-5310	-1470	1877	7147	-4087	-8974	11680	6161	-3087	-7601	6805	2422	-274	-7483	-245	3885	901	-17849	-2978	2916	1252	-17046	-15281	2509	1115	-11468	-147	-124	-119	-67	-59	-53	-102	44	-152	23	35	-74	-21	-51	89	-23	1
1.112500	-13241	4149	-8646	162	1576	7167	-5271	-942	1945	7572	-4288	-8348	13326	6522	-3235	-7580	4352	2454	-199	-6925	-77	4066	714	-17736	-2884	3176	1059	-16945	-14772	2799	877	-11376	-143	-124	-118	-65	-57	-55	-103	43	-151	22	34	-70	-18	-52	85	-26	-1
1.113333	-15275	4363	-8242	1405	2127	7476	-5151	-460	2135	7950	-4506	-7720	14701	6840	-3370	-7585	3486	2490	-117	-6336	104	4200	547	-17600	-3222	3412	859	-16826	-13892	3091	624	-11264	-144	-124	-116	-64	-58	-39	-100	45	-150	23	32	-73	-21	-52	87	-25	0
1.114167	-16817	4481	-7761	2576	2739	7722	-4950	-21	2569	8289	-4732	-7101	15777	7114	-3501	-7608	247	2528	-44	-5715	153	4287	398	-17455	-2752	3617	647	-16693	-12502	3374	355	-11140	-151	-127	-117	-62	-68	-56	-104	42	-155	19	34	-70	-22	-55	84	-30	4
1.115000	-18471	4493	-7198	3660	3276	7914	-4679	387	3133	8582	-4955	-6494	16595	7356	-3615	-7648	-620	2575	15	-5092	318	4321	263	-17293	-2349	3785	425	-16557	-10451	3647	76	-11006	-150	-128	-122	-66	-66	-22	-108	39	-154	16	33	-76	-22	-59	82	-30	-4
1.115833	-19448	4399	-6556	4636	3757	8054	-4342	694	3519	8822	-5174	-5911	17205	7550	-3720	-7705	-1702	2622	52	-4454	385	4328	156	-17104	-3246	3938	206	-16405	-8000	3920	-202	-10857	-149	-126	-118	-64	-62	-58	-107	41	-152	17	27	-73	-21	-59	82	-29	-1
1.116667	-19491	4197	-5835	5489	4219	8138	-3949	971	3745	9027	-5377	-5346	17166	7706	-3794	-7775	-5463	2675	61	-3820	93	4269	77	-16903	-2063	4043	-27	-16253	-6610	4175	-480	-10700	-146	-127	-119	-62	-63	-57	-107	39	-153	18	39	-73	-23	-55	84	-27	0
1.117500	-18676	3891	-5082	6203	4663	8168	-3518	1181	3922	9178	-5563	-4812	16643	7825	-3871	-7863	-2248	2725	36	-3207	273	4188	22	-16682	-3158	4120	-264	-16104	-2412	4421	-748	-10540	-147	-125	-118	-65	-61	-56	-104	44	-152	19	34	-74	-18	-57	84	-28	1
1.118333	-18198	3494	-4227	6759	5099	8143	-3054	1326	4235	9277	-5725	-4301	16092	7905	-3927	-7970	-6888	2768	-27	-2629	266	4071	-4	-16448	-3373	4157	-506	-15954	824	4650	-997	-10381	-145	-122	-120	-55	-63	-28	-104	43	-149	19	30	-73	-18	-55	87	-27	0
1.119167	-17261	3013	-3355	7157	5281	8067	-2602	1410	4241	9327	-5858	-3829	15236	7941	-3973	-8086	-7399	2803	-136	-2091	175	3926	-3	-16196	-2459	4157	-750	-15804	3155	4851	-1221	-10226	-145	-126	-117	-63	-60	-52	-101	45	-134	19	34	-75	-19	-55	85	-25	1
1.120000	-16275	2467	-2469	7389	5363	7941	-2143	1430	4311	9325	-5953	-3390	14295	7970	-4007	-8219	-8405	2832	-293	-1609	116	3753	29	-15930	-1927	4123	-987	-15656	6392	5027	-1410	-10077	-147	-133	-119	-64	-61	-52	-102	44	-151	17	37	-72	-17	-55	85	-27	5
1.120833	-15145	1878	-1565	7451	5448	7761	-1702	1405	4488	9268	-6009	-2991	13383	7952	-4037	-8362	-9435	2854	-491	-1193	144	3556	93	-15658	-1083	4041	-1218	-15512	9054	5160	-1560	-9942	-151	-128	-118	-65	-82	-57	-108	42	-156	15	30	-77	-19	-59	86	-33	-4
1.121667	-13717	1253	-664	7342	5420	7535	-1290	1331	4307	9155	-6016	-2687	12045	7900	-4057	-8520	-9461	2866	-738	-852	-25	3344	195	-15369	-322	3931	-1429	-15368	10999	5259	-1652	-9814	-152	-129	-119	-65	-85	-59	-108	41	-154	16	33	-76	-22	-59	81	-31	-1
1.122500	-11844	629	204	7071	5289	7271	-920	1215	4083	8991	-5974	-2318	10414	7814	-4071	-8686	-8066	2881	-1020	-596	-29	3116	332	-15069	-1558	3788	-1619	-15220	14299	5307	-1681	-9697	-150	-130	-120	-64	-62	-57	-108	40	-148	17	33	-79	-39	-57	80	-29	0
1.123333	-11708	16	1035	6647	5174	6984	-584	1068	4317	8767	-5880	-2040	9044	7701	-4082	-8865	-12068	2882	-1345	-434	-94	2883	499	-14760	-1286	3605	-1784	-15066	16244	5304	-1646	-9598	-149	-164	-125	-69	-67	-59	-108	41	-154	12	28	-76	-24	-64	89	-33	-5
1.124167	-11402	-572	1803	6071	4844	6625	-324	894	4311	8473	-5739	-1806	7348	7559	-4087	-9050	-12464	2883	-1705	-356	-318	2625	702	-14440	403	3388	-1911	-14904	16629	5252	-1523	-9508	-152	-128	-121	-69	-53	-59	-110	44	-153	15	33	-78	-22	-57	81	-28	0
1.125000	-10699	-1111	2509	5368	4418	6255	-92	704	4300	8141	-5532	-1611	5687	7388	-4087	-9244	-10360	2882	-2089	-373	-421	2367	952	-14103	757	3140	-1992	-14726	18204	5127	-1327	-9429	-148	-129	-122	-68	-62	-60	-109	43	-151	18	32	-77	-24	-61	79	-29	0
1.125833	-10717	-1595	3136	4541	3933	5855	84	504	4272	7738	-5278	-1457	3925	7192	-4081	-9443	-10794	2877	-2501	-492	-533	2101	1233	-13753	998	2846	-2024	-14536	19223	4949	-1045	-9369	-146	-127	-125	-67	-68	-59	-105	44	-152	16	30	-68	-22	-72	81	-28	-1
1.126667	-10815	-2013	3664	3613	3398	5429	212	301	4135	7281	-4970	-1354	2018	6975	-4068	-9644	-10172	2875	-2924	-689	-618	1819	1553	-13389	958	2524	-1998	-14328	19824	4700	-684	-9323	-149	-127	-121	-66	-64	-57	-105	41	-153	18	33	-76	-26	-59	81	-28	0
1.127500	-10951	-2366	4099	2605	2871	4981	298	97	4302	6771	-4613	-1286	227	6728	-4039	-9848	-11485	2871	-3356	-969	-611	1531	1906	-13009	1528	2169	-1910	-14100	20281	4379	-230	-9289	-145	-129	-122	-69	-41	-56	-107	39	-150	18	32	-76	-22	-56	80	-32	0
1.128333	-11601	-2640	4430	1534	2365	4508	353	-101	4858	6204	-4212	-1265	-1533	6460	-3996	-10051	-11125	2864	-3785	-1330	-406	1233	2288	-12607	2525	1766	-1760	-13849	20412	3989	296	-9264	-147	-112	-124	-67	-61	-61	-104	42	-153	17	29	-74	-21	-58	81	-28	-3
1.129167	-11565	-2849	4650	422	1833	4018	372	-284	5161	5586	-3760	-1284	-3183	6174	-3933	-10247	-8751	2857	-4207	-1750	-171	920	2698	-12183	1483	1346	-1532	-13580	20954	3525	894	-9251	-142	-128	-124	-68	-63	-61	-107	41	-152	22	32	-72	-24	-61	80	-29	-4
1.130000	-10568	-2983	4766	-705	1153	3504	377	-464	5092	4921	-3284	-1350	-4818	5874	-3844	-10426	-11224	2850	-4609	-2222	-72	596	3145	-11728	2203	886	-1238	-13285	19911	3006	1554	-9248	-148	-127	-122	-67	-66	-59	-104	39	-155	18	33	-69	-26	-57	78	-26	1
1.130833	-8927	-3056	4783	-1835	542	3008	374	-627	4823	4229	-2773	-1448	-6756	5559	-3727	-10588	-6831	2841	-4988	-2737	403	262	3612	-11243	1270	394	-873	-12967	20739	2422	2260	-9251	-145	-127	-124	-66	-60	-57	-101	41	-152	19	34	-75	-19	-53	81	-30	-3
1.131667	-7988	-3083	4712	-2949	72	2440	369	-786	4908	3506	-2245	-1593	-8210	5241	-3580	-10727	-7849	2828	-5337	-3281	832	-93	4089	-10735	-513	-131	-449	-12640	21182	1783	2998	-9267	-149	-128	-124	-72	-63	-61	-108	38	-152	16	30	-77	-23	-57	81	-32	-4
1.132500	-6512	-3075	4528	-4034	-463	1889	374	-939	4880	2762	-1712	-1773	-9835	4912	-3395	-10846	-7686	2808	-5649	-3829	1235	-451	4580	-10186	17	-673	40	-12286	19060	1094	3762	-9281	-147	-127	-124	-67	-64	-60	-107	43	-152	19	32	-75	-23	-59	82	-29	1
1.133333	-4604	-3035	4286	-5056	-851	1329	396	-1083	4757	2019	-1176	-1984	-11310	4582	-3171	-10896	-5853	2783	-5912	-4369	1746	-826	5070	-9601	98	-1241	589	-11917	17352	367	4531	-9299	-149	-128	-125	-66	-64	-62	-107	40	-151	18	29	-74	-19	-55	91	-30	-1
1.134167	-2623	-2994	3961	-6021	-1152	756	418	-1226	4646	1267	-651	-2229	-12072	4249	-2916	-10911	-6128	2748	-6129	-4890	2174	-1212	5555	-8985	251	-1837	1172	-11537	14864	-395	5276	-9316	-148	-130	-122	-65	-61	-55	-104	41	-160	15	29	-75	-26	-56	82	-28	-6
1.135000	-412	-2957	3582	-6913	-1411	176	498	-1373	4233	540	-149	-2507	-12928	3920	-2621	-10873	-5370	2709	-6297	-5378	2709	-1607	6030	-8327	291	-2434	1797	-11143	11848	-1168	5983	-9329	-149	-129	-122	-68	-68	-59	-107	41	-153	19	32	-74	-22	-56	86	-32	-3
1.135833	2829	-2937	3161	-7728	-1679	-413	588	-1528	3444	-159	315	-2811	-13982	3595	-2291	-10766	-2405	2659	-6376	-5825	3587	-2012	6480	-7636	-1423	-3044	2448	-10744	10178	-1956	6638	-9334	-148	-127	-121	-82	-75	-57	-105	40	-152	16	32	-78	-22	-56	82	-30	0
1.136667	4437	-2954	2697	-8462	-1699	-1018	711	-1688	3213	-813	739	-3138	-14245	3275	-1928	-10591	-3816	2598	-6453	-6215	4324	-2419	6899	-6911	-1860	-3647	3109	-10347	7704	-2739	7221	-9326	-149	-128	-125	-70	-61	-56	-105	44	-151	21	33	-74	-19	-56	85	-40	0
1.137500	5705	-3007	2211	-9105	-1557	-1582	853	-1866	2903	-1416	1103	-3473	-14388	2954	-1537	-10338	-4544	2528	-6440	-6539	4812	-2829	7275	-6159	636	-4246	3771	-9943	3102	-3511	7717	-9300	-146	-126	-121	-65	-60	-56	-104	41	-149	20	36	-69	-17	-55	85	-27	2
1.138333	7493	-3113	1711	-9657	-1231	-2147	1019	-2049	2614	-1956	1410	-3849	-14112	2651	-1124	-10008	-2589	2448	-6376	-6798	5468	-3239	7603	-5386	1866	-4830	4420	-9538	-102	-4263	8102	-9258	-146	-125	-119	-60	-59	-57	-104	45	-147	21	35	-73	-16	-56	81	-28	-1
1.139167	8737	-3269	1200	-10116	-802	-2708	1195	-2252	2417	-2434	1648	-4223	-13533	2325	-697	-9605	-3193	2365	-6247	-6986	5876	-3647	7871	-4593	2165	-5402	5047	-9139	-3118	-4976	8379	-9186	-137	-125	-121	-63	-61	-55	-98	43	-152	22	33	-76	-19	-52	88	-25	2
1.140000	9929	-3480	693	-10483	-524	-3256	1400	-2468	1869	-2843	1820	-4598	-13388	2037	-272	-9134	-1695	2273	-6070	-7106	6310	-4053	8071	-3794	1485	-5946	5633	-8744	-6118	-5661	8521	-9088	-148	-126	-120	-64	-61	-58	-110	41	-151	19	32	-75	-21	-58	80	-32	0
1.140833	10701	-3744	182	-10769	328	-3773	1605	-2702	1259	-3181	1923	-4974	-13410	1733	154	-8594	-1869	2168	-5844	-7158	6825	-4454	8200	-2977	1124	-6453	6168	-8357	-8859	-6283	8537	-8953	-148	-127	-119	-66	-65	-65	-107	38	-150	23	32	-76	-22	-56	81	-30	-1
1.141667	10480	-4052	-316	-10952	1690	-4283	1817	-2940	1031	-3446	1969	-5339	-13301	1424	571	-7992	-1720	2061	-5558	-7143	7221	-4845	8239	-2181	1592	-6928	6633	-7973	-11365	-6860	8412	-8783	-149	-129	-112	-68	-65	-58	-109	35	-154	19	32	-77	-24	-60	79	-30	-1
1.142500	10091	-4394	-800	-11048	2643	-4752	2020	-3195	860	-3647	1954	-5682	-13314	1107	971	-7342	1070	1949	-5232	-7075	7589	-5228	8221	-1409	260	-7358	7045	-7592	-12906	-7378	8146	-8561	-148	-125	-121	-67	-63	-61	-87	41	-152	19	32	-50	-23	-56	80	-9	-1
1.143333	10061	-4759	-1264	-11048	2697	-5188	2212	-3445	370	-3788	1889	-6008	-13166	778	1342	-6652	-1195	1833	-4862	-6952	7549	-5601	8110	-626	246	-7741	7375	-7215	-15871	-7834	7748	-8294	-149	-126	-119	-66	-64	-60	-109	41	-154	21	32	-77	-26	-58	82	-49	-1
1.144167	10274	-5133	-1715	-10966	2239	-5608	2390	-3704	-526	-3876	1783	-6299	-13517	436	1672	-5948	2360	1711	-4461	-6798	7602	-5966	7910	112	-82	-8085	7623	-6839	-17130	-8231	7237	-7988	-150	-126	-121	-70	-65	-58	-107	40	-164	21	34	-76	-23	-57	81	-29	-4
1.145000	9380	-5498	-2137	-10797	2152	-5955	2551	-3963	-1200	-3929	1653	-6556	-14190	79	1965	-5235	3645	1588	-4026	-6611	7683	-6322	7630	813	-2340	-8378	7784	-6463	-16670	-8568	6587	-7629	-149	-125	-120	-66	-61	-55	-102	40	-150	18	29	-60	-22	-53	84	-27	-3
1.145833	8262	-5850	-2538	-10551	2261	-6282	2695	-4217	-1818	-3952	1509	-6768	-15581	-296	2207	-4540	2217	1457	-3564	-6404	7488	-6672	7272	1464	-2331	-8629	7858	-6102	-18722	-8851	5842	-7229	-146	-128	-126	-65	-63	-56	-105	43	-155	23	33	-73	-22	-56	84	-24	-6
1.146667	7275	-6162	-2905	-10227	2534	-6578	2807	-4465	-2286	-3960	1362	-6932	-17801	-690	2403	-3867	4553	1326	-3087	-6178	7327	-7010	6838	2063	-3296	-8840	7846	-5735	-18986	-9077	5006	-6785	-150	-129	-117	-66	-64	-58	-105	41	-156	21	35	-74	-24	-57	82	-28	-4
1.147500	6177	-6431	-3235	-9839	3189	-6839	2904	-4696	-2710	-3965	1225	-7046	-20320	-1106	2542	-3237	3956	1186	-2598	-5958	6965	-7339	6345	2608	-4275	-9009	7750	-5371	-19106	-9260	4091	-6303	-150	-129	-119	-66	-62	-57	-103	15	-158	20	33	-73	-24	-56	82	-29	-9
1.148333	4761	-6631	-3523	-9396	4033	-7066	2982	-4921	-2881	-3982	1110	-7108	-22990	-1541	2637	-2670	4891	1046	-2099	-5740	6595	-7655	5795	3090	-5185	-9144	7565	-5004	-19680	-9403	3128	-5791	-154	-128	-120	-69	-65	-60	-110	35	-154	17	28	-78	-26	-59	80	-32	-7
1.149167	4162	-6762	-3759	-8909	4593	-7284	3049	-5127	-2983	-4017	1028	-7117	-26538	-1993	2677	-2177	7375	900	-1608	-5527	6541	-7959	5207	3516	-7302	-9253	7316	-4630	-18786	-9511	2134	-5252	-147	-125	-99	-69	-65	-58	-105	40	-154	16	30	-76	-26	-60	79	-30	-5
1.150000	2225	-6805	-3931	-8381	4980	-7472	3110	-5310	-2321	-4079	998	-7066	-28671	-2442	2679	-1771	6872	759	-1118	-5319	6590	-8248	4584	3882	-9725	-9335	6996	-4254	-17293	-9584	1135	-4700	-147	-125	-118	-72	-67	-59	-108	41	-152	12	32	-77	-23	-58	82	-38	-3
1.150833	-273	-6760	-4032	-7834	4993	-7639	3179	-5481	-1453	-4174	1011	-6966	-28250	-2884	2642	-1456	4568	608	-643	-5126	6172	-8518	3948	4185	-9482	-9401	6619	-3879	-18436	-9641	144	-4137	-147	-127	-117	-69	-64	-58	-104	39	-149	19	32	-77	-25	-58	84	-28	0
1.151667	-1416	-6626	-4059	-7277	4345	-7799	3241	-5632	-888	-4313	1080	-6816	-27824	-3364	2569	-1242	6164	456	-186	-4954	5884	-8771	3314	4433	-9968	-9453	6190	-3494	-17806	-9678	-803	-3570	-147	-125	-114	-70	-61	-53	-103	43	-148	21	32	-73	-24	-56	85	-28	1
1.152500	-2509	-6403	-4002	-6717	3121	-7951	3324	-5768	-441	-4494	1200	-6628	-27584	-3822	2465	-1135	4893	304	247	-4787	5593	-9000	2686	4622	-10347	-9502	5713	-3108	-16378	-9704	-1728	-3039	-151	-126	-117	-65	-62	-56	-103	44	-151	15	32	-73	-21	-56	85	-46	0
1.153333	-3171	-6101	-3850	-6170	1544	-8099	3426	-5882	-120	-4711	1374	-6408	-27177	-4269	2360	-1127	5167	158	646	-4646	5295	-9203	2082	4769	-10686	-9541	5203	-2711	-15680	-9721	-2564	-2522	-147	-126	-119	-67	-63	-55	-103	42	-151	18	34	-74	-17	-56	85	-28	-4
1.154167	-3149	-5717	-3597	-5643	-36	-8244	3552	-5987	8	-4966	1594	-6164	-26882	-4699	2245	-1210	5002	19	1017	-4512	5084	-9376	1515	4856	-11372	-9580	4663	-2312	-14372	-9729	-3302	-2046	-148	-124	-129	-67	-62	-56	-107	41	-154	17	30	-75	-18	-57	81	-26	-3
1.155000	-3358	-5274	-3254	-5142	-1582	-8388	3713	-6070	-101	-5245	1859	-5905	-26552	-5103	2129	-1388	3632	-114	1345	-4403	4869	-9513	971	4908	-10786	-9608	4105	-1904	-13434	-9729	-3941	-1620	-151	-125	-118	-67	-60	-56	-105	41	-153	17	35	-73	-23	-61	80	-35	-4
1.155833	-3725	-4769	-2808	-4666	-2959	-8535	3911	-6153	-432	-5546	2152	-5643	-26232	-5477	2033	-1629	5684	-230	1635	-4307	4761	-9623	527	4924	-11192	-9656	3535	-1493	-11545	-9724	-4457	-1249	-148	-125	-111	-67	-63	-65	-103	39	-152	19	34	-74	-25	-58	84	-28	-1
1.156667	-3324	-4223	-2263	-4221	-4014	-8675	4150	-6215	-1161	-5855	2466	-5396	-25919	-5827	1957	-1961	3705	-338	1880	-4232	4360	-9692	128	4907	-11182	-9679	2956	-1073	-10373	-9707	-4853	-943	-152	-128	-120	-72	-65	-59	-108	39	-154	16	33	-77	-26	-61	78	-29	0
1.157500	-2643	-3651	-1626	-3816	-5105	-8814	4425	-6267	-2264	-6158	2792	-5166	-25598	-6126	1922	-2331	4390	-421	2080	-4175	4216	-9714	-194	4867	-9592	-9711	2383	-644	-9289	-9671	-5111	-703	-147	-105	-119	-69	-59	-58	-104	40	-150	19	33	-76	-18	-56	80	-26	3
1.158333	-2639	-3063	-902	-3435	-6352	-8927	4735	-6323	-3123	-6442	3118	-4964	-25295	-6389	1918	-2733	6701	-480	2242	-4130	4430	-9696	-446	4812	-10566	-9726	1809	-202	-5050	-9619	-5235	-540	-146	-125	-120	-67	-59	-55	-103	41	-149	18	34	-74	-22	-58	81	-27	0
1.159167	-3024	-2477	-125	-3083	-7752	-9042	5075	-6374	-3718	-6707	3432	-4794	-24986	-6607	1962	-3153	3066	-522	2361	-4109	4100	-9633	-627	4722	-9101	-9724	1255	244	-3831	-9539	-5226	-444	-147	-122	-119	-68	-61	-57	-99	62	-151	20	35	-74	-19	-52	84	-28	3
1.160000	-3355	-1911	712	-2756	-9449	-9130	5443	-6421	-3944	-6931	3721	-4673	-24692	-6781	2049	-3589	5286	-533	2441	-4107	3998	-9528	-730	4620	-7590	-9702	717	696	-1896	-9448	-5082	-427	-147	-124	-118	-66	-60	-57	-102	40	-149	18	35	-76	-19	-55	81	-26	2
1.160833	-3890	-1369	1591	-2451	-11272	-9197	5821	-6467	-3919	-7106	3981	-4608	-24396	-6913	2178	-4017	4180	-518	2481	-4129	3766	-9378	-761	4503	-6011	-9650	212	1154	374	-9324	-4827	-473	-147	-130	-121	-69	-57	-57	-107	41	-150	18	36	-74	-19	-57	79	-27	-1
1.161667	-4644	-857	2468	-2166	-12978	-9233	6205	-6517	-3781	-7224	4195	-4595	-24106	-7000	2358	-4425	4185	-475	2495	-4167	3240	-9190	-721	4367	-4140	-9565	-257	1615	1725	-9167	-4438	-578	-144	-125	-119	-67	-58	-59	-104	42	-152	20	34	-75	-19	-58	81	-31	2
1.162500	-4287	-394	3349	-1889	-14452	-9235	6586	-6562	-3891	-7274	4371	-4637	-23822	-7043	2574	-4807	5530	-404	2485	-4228	2893	-8955	-610	4225	-2653	-9434	-681	2085	3790	-8971	-3945	-733	-147	-128	-125	-69	-61	-60	-105	41	-150	13	34	-76	-14	-57	84	-28	-1
1.163333	-4397	22	4203	-1627	-15551	-9193	6948	-6602	-3662	-7259	4494	-4738	-23540	-7037	2842	-5149	5937	-301	2456	-4306	2866	-8686	-444	4068	-2420	-9264	-1057	2558	7166	-8742	-3362	-925	-145	-129	-120	-67	-61	-58	-107	41	-151	19	34	-95	-22	-56	82	-26	-4
1.164167	-5509	386	5008	-1378	-16419	-9108	7283	-6642	-3425	-7169	4566	-4937	-23272	-6998	3133	-5453	2596	-184	2414	-4403	2282	-8382	-223	3895	630	-9021	-1372	3035	7234	-8483	-2711	-1142	-144	-129	-119	-68	-59	-58	-103	43	-152	18	35	-75	-22	-56	80	-28	0
1.165000	-5338	692	5754	-1145	-17314	-8975	7574	-6673	-3659	-7009	4589	-5096	-23000	-6908	3455	-5713	4136	-46	2364	-4513	1733	-8051	42	3706	3473	-8739	-1622	3499	7946	-8186	-1997	-1369	-152	-129	-124	-72	-65	-62	-109	39	-158	15	30	-78	-22	-57	82	-29	-7
1.165833	-5347	949	6420	-930	-18359	-8796	7819	-6705	-3963	-6784	4562	-5340	-22729	-6791	3787	-5930	3101	113	2319	-4629	1353	-7691	349	3507	4987	-8393	-1796	3970	9696	-7862	-1248	-1583	-143	-128	-120	-68	-60	-60	-107	43	-152	20	33	-78	-23	-59	85	-26	0
1.166667	-5348	1158	7005	-739	-19505	-8567	8011	-6716	-4562	-6492	4498	-5621	-22445	-6628	4127	-6099	2620	283	2282	-4753	994	-7310	685	3288	6330	-7996	-1892	4435	10242	-7507	-477	-1780	-150	-130	-121	-70	-65	-58	-105	45	-153	19	34	-62	-25	-55	82	-27	-4
1.167500	-4939	1318	7496	-590	-20664	-8288	8134	-6719	-5328	-6148	4391	-5926	-21507	-6429	4468	-6231	2762	460	2257	-4889	779	-6916	1044	3055	7427	-7548	-1917	4892	11212	-7130	293	-1935	-149	-128	-121	-68	-65	-58	-108	51	-148	18	32	-77	-27	-55	81	-28	-5
1.168333	-5147	1435	7884	-487	-21832	-7964	8185	-6704	-5941	-5754	4261	-6250	-17914	-6194	4795	-6316	1126	637	2244	-5025	516	-6518	1417	2805	9311	-7049	-1857	5348	11669	-6736	1044	-2036	-150	-131	-124	-72	-64	-58	-109	42	-154	19	32	-78	-21	-51	81	-29	-5
1.169167	-5810	1522	8182	-443	-22718	-7591	8166	-6671	-6485	-5322	4103	-6585	-13490	-5919	5101	-6366	2743	809	2257	-5138	364	-6118	1798	2538	10043	-6505	-1713	5790	12324	-6339	1761	-2066	-147	-128	-125	-69	-61	-60	-110	42	-206	17	27	-76	-23	-58	82	-28	-1
1.170000	-5952	1575	8381	-482	-23148	-7174	8077	-6608	-7122	-4858	3931	-6914	-10212	-5609	5382	-6388	2059	973	2289	-5250	404	-5718	2189	2262	9411	-5931	-1486	6222	12488	-5924	2423	-2012	-149	-129	-122	-67	-62	-57	-105	46	-151	21	35	-74	-24	-66	84	-26	-4
1.170833	-5361	1609	8498	-597	-23128	-6716	7938	-6516	-8020	-4380	3753	-7231	-7089	-5258	5626	-6377	1169	1126	2345	-5348	430	-5329	2577	1974	10041	-5317	-1185	6640	11653	-5513	3025	-1868	-145	-127	-120	-64	-58	-53	-114	42	-153	20	35	-70	-17	-52	85	-26	-1
1.171667	-4607	1625	8539	-809	-22621	-6221	7684	-6397	-8988	-3892	3574	-7533	-4301	-4869	5822	-6342	5169	1267	2427	-5429	849	-4955	2958	1678	7843	-4694	-813	7043	14404	-5110	3544	-1625	-146	-124	-119	-65	-59	-50	-103	42	-151	22	36	-73	-22	-51	81	-26	-5
1.172500	-4723	1629	8518	-1124	-21606	-5699	7393	-6249	-10138	-3405	3394	-7816	-1480	-4442	5992	-6301	1264	1369	2518	-5485	1113	-4608	3325	1369	7643	-4070	-388	7426	14318	-4720	3984	-1279	-147	-124	-119	-68	-64	-57	-107	53	-150	22	35	-72	-23	-43	80	-26	1
1.173333	-4141	1624	8449	-1555	-20290	-5154	7044	-6075	-11417	-2932	3221	-8069	1944	-3976	6074	-6241	3427	1452	2634	-5538	1634	-4279	3675	1059	7795	-3446	91	7786	14063	-4341	4323	-828	-148	-129	-122	-69	-60	-57	-111	38	-153	18	12	-77	-25	-63	78	-29	-1
1.174167	-3318	1612	8341	-2039	-18825	-4591	6648	-5870	-12589	-2473	3059	-8288	6000	-3473	6119	-6177	2586	1516	2760	-5564	2284	-3974	4013	752	7464	-2837	611	8128	14638	-3975	4572	-272	-149	-127	-114	-68	-62	-57	-103	39	-154	19	34	-74	-22	-56	81	-26	-3
1.175000	-2709	1606	8214	-2634	-16925	-4011	6210	-5634	-13612	-2036	2911	-8474	10121	-2932	6109	-6114	2243	1551	2902	-5563	2847	-3697	4326	439	6936	-2255	1158	8441	14402	-3631	4721	377	-147	-125	-120	-66	-62	-57	-103	40	-153	21	30	-77	-24	-58	82	-26	0
1.175833	-1439	1599	8073	-3307	-14679	-3427	5740	-5379	-14740	-1626	2775	-8626	13219	-2357	6048	-6056	3020	1565	3044	-5546	3578	-3449	4624	137	6139	-1676	1721	8725	14111	-3297	4779	1113	-151	-125	-119	-67	-60	-51	-108	41	-153	22	34	-74	-21	-52	84	-26	-3
1.176667	-198	1601	7931	-4039	-12365	-2837	5247	-5108	-15580	-1251	2646	-8747	15813	-1754	5930	-6010	4381	1538	3190	-5512	4624	-3229	4889	-158	3566	-1153	2273	8976	15738	-2979	4742	1937	-150	-126	-117	-67	-61	-53	-102	40	-155	20	35	-83	-22	-66	81	-24	-1
1.177500	-830	1605	7798	-4807	-9998	-2260	4742	-4823	-15758	-906	2527	-8837	18288	-1124	5760	-5986	842	1521	3330	-5460	5122	-3033	5134	-440	3594	-671	2827	9190	14611	-2674	4619	2827	-146	-121	-119	-66	-61	-51	-100	42	-151	18	21	-70	-19	-55	84	-27	-3
1.178333	-911	1623	7676	-5592	-7752	-1699	4229	-4535	-15751	-596	2414	-8899	19920	-466	5541	-5986	1783	1470	3463	-5396	5639	-2878	5350	-711	4128	-232	3354	9363	12887	-2378	4438	3772	-144	-124	-114	-62	-57	-55	-99	41	-149	30	39	-73	-19	-49	87	-25	-6
1.179167	-1089	1636	7576	-6371	-5607	-1153	3721	-4249	-15373	-311	2300	-8937	21564	193	5257	-6020	1405	1407	3586	-5323	6130	-2716	5539	-971	3261	158	3825	9494	12735	-2093	4162	4754	-145	-124	-116	-63	-61	-50	-101	42	-150	23	38	-73	-17	-53	84	-24	0
1.180000	-1787	1655	7488	-7111	-3760	-634	3217	-3970	-14606	-61	2180	-8947	22996	851	4995	-6095	405	1328	3688	-5241	6310	-2587	5680	-1219	2605	492	4286	9577	11504	-1807	3847	5756	-144	-124	-115	-66	-59	-53	-86	41	-151	20	37	-74	-19	-53	85	-25	0
1.180833	-2073	1672	7412	-7801	-2422	-148	2732	-3709	-13577	164	2040	-8941	23503	1503	4678	-6225	666	1243	3774	-5156	6376	-2468	5829	-1460	1783	775	4668	9603	10121	-1538	3485	6761	-147	-126	-118	-67	-62	-56	-105	39	-152	19	34	-76	-28	-58	81	-28	-3
1.181667	-2358	1692	7344	-8409	-1487	290	2280	-3473	-12411	369	1903	-8905	23981	2125	4339	-6411	-994	1152	3828	-5057	6133	-2358	5927	-1688	1868	1005	4986	9581	8476	-1257	3105	7762	-151	-131	-125	-73	-67	-63	-108	35	-153	13	29	-80	-26	-60	77	-28	-5
1.182500	-2967	1711	7287	-8914	-865	692	1865	-3257	-11101	557	1739	-8854	24819	2719	3999	-6666	-36	1061	3886	-4960	5684	-2251	6007	-1906	1809	1188	5238	9502	7048	-971	2697	8741	-150	-105	-121	-70	-63	-57	-108	34	-154	17	30	-79	-26	-59	78	-30	0
1.183333	-2953	1732	7245	-9300	-336	1052	1497	-3071	-9781	743	1567	-8774	25578	3267	3660	-6965	310	982	3919	-4856	4870	-2147	6058	-2117	391	1324	5420	9364	5738	-685	2293	9678	-149	-130	-124	-69	-66	-58	-107	37	-154	17	44	-80	-21	-58	78	-30	-5
1.184167	-2246	1743	7207	-9559	137	1361	1180	-2921	-8504	919	1364	-8639	26021	3752	3333	-7343	-2213	906	3923	-4746	3470	-2037	6080	-2295	1167	1413	5525	9167	2500	-400	1896	10564	-154	-130	-121	-72	-64	-60	-107	37	-154	15	29	-79	-23	-58	82	-28	-3
1.185000	-1199	1748	7116	-9687	502	1611	918	-2806	-6998	1089	1142	-8550	26008	4164	3023	-7787	2249	838	3919	-4632	2191	-1918	6082	-2540	-494	1464	5563	8911	3088	-104	1518	11378	-150	-129	-121	-68	-64	-59	-105	39	-155	18	29	-78	-24	-58	80	-33	-6
1.185833	-926	1746	7036	-9687	820	1801	716	-2730	-5129	1249	904	-8410	26039	4497	2740	-8292	-1287	786	3903	-4511	160	-1793	6055	-2757	-1324	1481	5522	8602	2292	191	1167	12123	-155	-129	-120	-67	-61	-59	-108	36	-155	26	30	-76	-18	-55	79	-31	0
1.186667	-128	1737	6942	-9566	1345	1933	576	-2688	-3163	1400	639	-8254	26054	4736	2483	-8850	-363	746	3873	-4378	-2033	-1655	6009	-2977	-814	1463	5416	8257	106	482	840	12786	-145	-126	-121	-67	-62	-58	-109	38	-153	21	32	-77	-22	-59	75	-31	-1
1.187500	511	1717	6829	-9339	2340	1993	494	-2687	-907	1526	359	-8077	26039	4881	2256	-9443	-516	721	3834	-4237	-4331	-1511	5945	-3209	-894	1416	5244	7830	-238	750	545	13361	-145	-126	-120	-67	-66	-62	-111	54	-151	17	30	-77	-22	-60	79	-31	-3
1.188333	1004	1694	6699	-9021	3707	1982	475	-2717	1558	1628	67	-7895	26018	4919	2069	-10058	-1395	709	3795	-4083	-6977	-1355	5867	-3444	-937	1349	5033	7376	-845	1046	292	13849	-150	-127	-121	-68	-64	-60	-109	40	-153	17	33	-80	-23	-60	80	-12	0
1.189167	2010	1663	6553	-8637	5288	1897	510	-2783	3799	1691	-257	-7708	25448	4856	1903	-10670	-1201	709	3758	-3923	-9690	-1188	5775	-3697	-896	1264	4725	6885	-1697	1310	71	14244	-145	-127	-124	-72	-43	-64	-108	38	-153	17	28	-82	-27	-59	79	-33	-3
1.190000	3583	1626	6395	-8211	6935	1732	593	-2870	5842	1696	-527	-7518	24447	4685	1772	-11254	674	721	3727	-3739	-12024	-1015	5670	-3950	-2532	1167	4393	6373	-163	1557	-120	14548	-150	-131	-125	-61	-63	-64	-109	35	-158	13	26	-81	-24	-60	78	-52	-5
1.190833	3278	1583	6230	-7764	8789	1490	719	-2984	8154	1647	-808	-7334	23957	4424	1668	-11788	-2319	758	3707	-3548	-14357	-834	5565	-4231	-2516	1068	4030	5849	-302	1791	-275	14771	-149	-130	-122	-69	-62	-63	-107	41	-150	15	30	-77	-21	-58	81	-30	-1
1.191667	3484	1552	6071	-7327	10533	1172	883	-3113	10094	1523	-1073	-7162	23529	4068	1586	-12247	-2478	803	3709	-3351	-16858	-648	5452	-4513	-1234	967	3628	5312	-1781	2002	-418	14910	-149	-127	-121	-67	-60	-60	-108	40	-154	16	28	-78	-22	-72	84	-33	-3
1.192500	4232	1513	5908	-6924	11945	777	1068	-3266	11613	1315	-1314	-7004	23489	3620	1514	-12623	-1970	862	3706	-3156	-18626	-469	5335	-4803	-1198	872	3210	4774	-1033	2186	-530	14970	-150	-128	-121	-73	-61	-60	-108	32	-151	18	29	-78	-24	-57	84	-33	-1
1.193333	4308	1486	5740	-6579	12903	310	1260	-3432	12613	1015	-1519	-6868	24048	3100	1455	-12882	-3025	932	3736	-2971	-19771	-292	5220	-5099	-1101	782	2767	4244	-899	2344	-655	14956	-152	-126	-121	-68	-64	-61	-108	37	-153	18	55	-93	-22	-58	80	-31	-3
1.194167	4573	1460	5607	-6305	13184	-208	1456	-3601	13046	615	-1677	-6756	25211	2518	1403	-13013	-2286	1010	3784	-2809	-20511	-124	5104	-5390	-1072	699	2312	3742	-805	2482	-767	14876	-148	-128	-121	-76	-63	-59	-109	38	-153	17	29	-74	-21	-58	73	-31	-1
1.195000	4807	1440	5476	-6119	12739	-810	1647	-3781	12834	126	-1775	-6658	27167	1904	1361	-13012	-3414	1107	3854	-2688	-20829	35	4989	-5684	-207	645	1858	3258	-614	2596	-880	14726	-146	-124	-117	-65	-60	-57	-109	40	-149	20	32	-77	-26	-56	85	-29	-9
1.195833	4362	1431	5355	-6032	11579	-1448	1830	-3961	12231	-446	-1806	-6585	29823	1229	1321	-12868	-3059	1210	3948	-2623	-20806	180	4878	-5965	1062	606	1400	2812	-889	2687	-999	14522	-156	-124	-118	-65	-62	-58	-87	41	-150	20	33	-74	-21	-58	82	-28	1
1.196667	4248	1429	5243	-6042	9501	-2127	1982	-4145	11854	-1103	-1767	-6522	32325	557	1289	-12592	-1657	1328	4065	-2634	-20416	306	4764	-6241	453	590	948	2406	-441	2766	-1137	14257	-147	-124	-120	-66	-60	-57	-105	41	-151	22	35	-75	-19	-55	86	-31	0
1.197500	4552	1413	5150	-6149	6578	-2819	2111	-4330	11442	-1823	-1647	-6473	32767	-122	1261	-12179	-4666	1457	4203	-2733	-19839	421	4649	-6499	1873	594	500	2044	-1958	2828	-1290	13938	-148	-124	-120	-65	-60	-55	-104	40	-148	18	32	-75	-24	-55	89	-26	1
1.198333	5114	1413	5053	-6352	2963	-3520	2208	-4512	10736	-2585	-1437	-6422	32606	-801	1243	-11660	-346	1600	4358	-2932	-18240	509	4530	-6740	2087	622	67	1726	-833	2877	-1467	13567	-151	-133	-121	-66	-63	-55	-107	40	-154	16	33	-69	-19	-55	84	-28	-7
1.199167	4723	1474	4972	-6642	-942	-4215	2275	-4697	10473	-3379	-1144	-6381	32758	-1444	1245	-11039	-2044	1759	4535	-3235	-16514	580	4404	-6963	1676	680	-352	1460	405	2927	-1662	13151	-146	-125	-118	-64	-42	-51	-105	39	-149	21	33	-74	-19	-52	85	-26	1
1.200000	4526	1498	4885	-7004	-5099	-4882	2317	-4873	10359	-4164	-762	-6326	32705	-2062	1270	-10343	-2482	1936	4724	-3644	-14879	638	4271	-7162	3152	763	-752	1235	-713	2965	-1883	12685	-147	-126	-117	-70	-61	-52	-109	40	-151	23	35	-75	-21	-55	81	-26	0
1.200833	4240	1536	4793	-7427	-9529	-5513	2332	-5053	10100	-4925	-303	-6275	32705	-2600	1321	-9600	-1220	2122	4924	-4170	-12818	669	4118	-7346	4231	860	-1141	1051	-90	3001	-2123	12171	-148	-130	-108	-67	-66	-57	-109	37	-154	16	34	-76	-26	-58	82	-29	-1
1.201667	3828	1577	4690	-7899	-14156	-6088	2336	-5223	9190	-5631	224	-6224	32722	-3100	1417	-8829	-1665	2326	5136	-4792	-10588	689	3956	-7455	5600	982	-1510	905	70	3040	-2386	11608	-149	-131	-120	-68	-66	-55	-109	39	-156	19	33	-76	-26	-58	87	-29	-1
1.202500	3570	1629	4576	-8402	-18695	-6587	2337	-5388	7953	-6262	813	-6177	32700	-3522	1562	-8055	-995	2542	5349	-5486	-8586	700	3771	-7638	6709	1114	-1857	791	-274	3089	-2665	10999	-149	-129	-119	-39	-63	-56	-111	39	-152	19	30	-75	-24	-57	84	-27	-3
1.203333	4327	1687	4447	-8922	-22944	-7005	2342	-5550	6594	-6785	1444	-6133	32635	-3871	1758	-7311	1868	2772	5553	-6240	-6743	706	3568	-7761	6262	1260	-2175	701	1764	3134	-2963	10341	-149	-127	-119	-62	-63	-55	-99	40	-152	20	32	-74	-26	-58	80	-30	-3
1.204167	3314	1751	4300	-9447	-26474	-7332	2361	-5708	5605	-7188	2104	-6105	32279	-4126	2020	-6620	589	3012	5770	-7026	-5207	700	3332	-7868	6530	1415	-2509	630	3270	3181	-3272	9638	-147	-127	-119	-64	-65	-58	-109	39	-154	20	34	-73	-22	-56	81	-28	-3
1.205000	2144	1828	4139	-9965	-29006	-7558	2404	-5863	4788	-7453	2762	-6105	31844	-4302	2332	-5990	-82	3259	5968	-7815	-4177	681	3069	-7968	8336	1573	-2809	560	2417	3229	-3586	8887	-146	-127	-120	-66	-60	-51	-108	41	-151	19	34	-74	-19	-58	80	-28	-1
1.205833	2038	1905	3962	-10474	-30274	-7683	2479	-6013	4087	-7574	3414	-6138	31481	-4386	2697	-5474	1661	3513	6152	-8592	-3479	694	2775	-8059	8221	1730	-3093	502	3637	3275	-3907	8101	-148	-127	-119	-65	-60	-57	-110	39	-150	16	35	-74	-22	-56	82	-29	1
1.206667	1618	2007	3775	-10962	-29855	-7708	2590	-6156	3568	-7548	4015	-6219	31073	-4385	3111	-5050	902	3768	6316	-9323	-2852	692	2447	-8160	7371	1882	-3369	412	4832	3311	-4231	7264	-148	-128	-119	-68	-67	-60	-110	38	-155	3	34	-76	-22	-62	80	-30	-5
1.207500	1249	2109	3581	-11426	-29391	-7637	2737	-6301	3283	-7379	4555	-6350	30678	-4296	3549	-4746	2028	4026	6461	-9982	-1771	702	2088	-8255	5763	2030	-3631	318	5662	3336	-4547	6389	-149	-130	-122	-68	-64	-60	-110	39	-153	17	34	-76	-21	-58	82	-34	-3
1.208333	1045	2234	3392	-11853	-29126	-7472	2923	-6434	3185	-7080	5004	-6543	30324	-4122	4002	-4560	1551	4287	6577	-10553	-1037	722	1692	-8361	3610	2165	-3888	197	6325	3353	-4853	5482	-148	-128	-124	-66	-61	-60	-113	40	-154	13	34	-76	-23	-57	81	-30	-4
1.209167	135	2369	3207	-12252	-28706	-7223	3138	-6567	3597	-6663	5344	-6811	29947	-3875	4446	-4504	1304	4536	6664	-11027	-628	755	1266	-8476	-270	2292	-4137	46	6466	3347	-5149	4545	-156	-129	-125	-64	-61	-58	-109	38	-152	12	30	-75	-24	-59	80	-31	-5
1.210000	-735	2519	3040	-12616	-28390	-6911	3375	-6704	4213	-6161	5550	-7131	29586	-3556	4853	-4570	4072	4782	6715	-11394	-147	797	799	-8611	-8014	2411	-4373	-136	7327	3323	-5424	3585	-150	-132	-124	-69	-65	-60	-110	38	-156	13	33	-76	-25	-47	82	-31	-4
1.210833	-603	2689	2897	-12954	-28025	-6533	3627	-6835	4688	-5591	5608	-7528	29216	-3184	5197	-4766	2293	5019	6735	-11654	-302	861	310	-8761	-11606	2520	-4604	-354	5834	3272	-5676	2609	-147	-129	-120	-69	-62	-56	-105	42	-151	15	37	-74	-19	-57	84	-29	1
1.211667	233	2877	2780	-13256	-27109	-6127	3880	-6982	5152	-4990	5509	-7989	28870	-2762	5450	-5072	5953	5248	6721	-11821	-434	931	-213	-8930	-12764	2616	-4828	-612	5936	3198	-5901	1614	-149	-127	-121	-63	-61	-56	-102	44	-149	16	37	-72	-22	-52	86	-29	1
1.212500	162	3077	2699	-13534	-19767	-5699	4110	-7143	6017	-4385	5240	-8535	28517	-2307	5576	-5488	6489	5466	6674	-11897	-620	1015	-758	-9119	-15022	2705	-5047	-910	7528	3089	-6102	609	-143	-124	-121	-84	-62	-60	-107	44	-150	16	35	-75	-25	-55	81	-29	0
1.213333	112	3294	2658	-13794	-3796	-5269	4307	-7332	6722	-3801	4799	-9101	28184	-1836	5559	-5999	4227	5649	6591	-11908	-1332	1109	-1333	-9325	-14276	2783	-5261	-1239	4998	2955	-6269	-390	-148	-125	-122	-65	-61	-11	-105	45	-148	18	35	-73	-21	-53	82	-29	-1
1.214167	348	3503	2662	-14026	9128	-4855	4446	-7553	7263	-3262	4191	-9736	27835	-1354	5352	-6577	5211	5865	6481	-11876	-1665	1211	-1928	-9540	-14011	2853	-5468	-1592	3203	2789	-6380	-1376	-148	-127	-121	-64	-63	-59	-104	43	-153	18	33	-76	-19	-55	85	-34	-1
1.215000	644	3779	2712	-14243	20840	-4467	4525	-7824	7749	-2788	3430	-10404	27456	-889	4947	-7225	2163	6048	6351	-11822	-1467	1321	-2545	-9765	-13081	2917	-5659	-1995	526	2596	-6497	-2355	-153	-131	-126	-66	-66	-70	-104	41	-154	20	30	-78	-25	-56	81	-32	-6
1.215833	862	4040	2807	-14445	32048	-4128	4532	-8161	7963	-2415	2530	-11104	25043	-444	4332	-7910	-421	6224	6211	-11770	-1018	1440	-3174	-9994	-11875	2983	-5842	-2400	-3680	2390	-6544	-3305	-148	-126	-119	-66	-65	-32	-103	41	-154	18	33	-78	-25	-55	84	-28	-3
1.216667	2587	4315	2954	-14634	32767	-3836	4431	-8566	7630	-2124	1518	-11817	15683	-40	3490	-8619	-927	6395	6061	-11744	-613	1561	-3815	-10218	-12211	3041	-5987	-2820	-7302	2151	-6553	-4242	-147	-129	-121	-65	-63	-55	-103	44	-152	18	37	-73	-24	-51	82	-45	-4
1.217500	4198	4600	3144	-14808	32363	-3614	4236	-9055	7407	-1948	406	-12542	6265	347	2414	-9348	-3316	6563	5911	-11770	-205	1681	-4465	-10431	-12692	3085	-6120	-3247	-11233	1902	-6517	-5150	-149	-126	-118	-66	-63	-56	-105	43	-155	22	35	-73	-22	-50	86	-28	-3
1.218333	6411	4894	3372	-14986	32767	-3460	3933	-9647	6920	-1872	-780	-13268	865	603	1108	-10066	-6271	6728	5776	-11849	435	1801	-5114	-10627	-10340	3132	-6227	-3681	-18498	1637	-6434	-6030	-148	-126	-117	-64	-61	-55	-102	42	-146	22	34	-76	-19	-53	84	-28	0
1.219167	9916	5189	3633	-15160	32723	-3388	3520	-10347	6089	-1905	-1998	-13977	-5119	813	-406	-10763	-4235	6896	5653	-12033	1286	1915	-5766	-10806	-9077	3160	-6300	-4107	-24350	1365	-6309	-6881	-146	-124	-119	-85	-60	-56	-103	45	-149	25	37	-69	-18	-51	82	-24	3
1.220000	11790	5488	3918	-15328	32767	-3385	2986	-11167	5170	-2046	-3220	-14669	-9742	940	-2091	-11418	-5131	7068	5557	-12287	1203	2023	-6414	-10950	-9002	3194	-6345	-4523	-29542	1091	-6131	-7668	-146	-124	-121	-66	-58	-51	-103	46	-150	22	34	-76	-21	-50	85	-23	0
1.220833	13070	5790	4220	-15509	32767	-3461	2332	-12099	3921	-2272	-4421	-15328	-12997	963	-3932	-12024	-4936	7242	5492	-12632	729	2118	-7051	-11064	-9461	3206	-6339	-4918	-32696	813	-5916	-8499	-150	-136	-125	-68	-63	-56	-109	42	-153	20	34	-75	-24	-53	81	-26	-3
1.221667	13291	6093	4539	-15698	32767	-3603	1572	-13143	2392	-2583	-5564	-15943	-15338	894	-5861	-12567	-5483	7434	5461	-13048	82	2203	-7661	-11131	-9809	3207	-6296	-5318	-32697	543	-5646	-9266	-151	-126	-121	-66	-62	-51	-107	44	-159	19	30	-74	-24	-55	84	-26	-4
1.222500	10285	6399	4855	-15899	32767	-3807	700	-14285	662	-2967	-6615	-16505	-16349	722	-7895	-13045	-7145	7626	5472	-13532	-1099	2274	-8244	-11150	-8644	3194	-6198	-5692	-32723	279	-5332	-10026	-153	-128	-125	-67	-59	-56	-110	43	-155	21	32	-74	-23	-56	81	-29	-6
1.223333	6211	6707	5169	-16112	32767	-4057	-277	-15522	-1251	-3410	-7568	-17012	-16486	443	-9929	-13409	-5474	7831	5521	-14059	-3048	2321	-8788	-11117	-8114	3162	-6053	-6059	-32701	21	-4971	-10766	-150	-128	-125	-68	-66	-58	-111	45	-154	19	34	-74	-23	-57	77	-29	-3
1.224167	4847	7009	5458	-16343	32767	-4352	-1344	-16827	-3419	-3915	-8395	-17456	-15928	67	-11920	-13693	-7588	8055	5614	-14624	-5868	2368	-9292	-11030	-6845	3110	-5846	-6408	-32336	-220	-4560	-11493	-150	-126	-125	-67	-63	-58	-107	40	-154	20	36	-74	-22	-49	81	-29	-3
1.225000	5220	7312	5737	-16593	32759	-4680	-2508	-18193	-5754	-4461	-9077	-17826	-15163	-402	-13821	-13874	-6436	8292	5743	-15188	-9041	2366	-9742	-10890	-4763	3038	-5590	-6753	-31997	-449	-4112	-12209	-149	-127	-121	-69	-67	-58	-108	41	-159	20	7	-82	-22	-53	84	-26	0
1.225833	5524	7615	5983	-16871	32461	-5023	-3741	-19586	-7665	-5052	-9605	-18130	-13568	-958	-15580	-13948	-4180	8542	5902	-15742	-12306	2361	-10116	-10692	-5176	2939	-5278	-7097	-31579	-667	-3628	-12928	-146	-126	-124	-65	-62	-56	-107	44	-150	19	34	-72	-24	-56	82	-26	0
1.226667	6160	7919	6196	-17168	32007	-5381	-5037	-20978	-9283	-5679	-9994	-18366	-11193	-1593	-17155	-13911	-8535	8805	6092	-16263	-16023	2329	-10426	-10446	-3341	2817	-4913	-7444	-31167	-866	-3100	-13659	-148	-126	-119	-65	-62	-57	-108	42	-148	19	36	-73	-21	-55	82	-28	-4
1.227500	5947	8221	6373	-17486	31632	-5743	-6380	-22339	-10508	-6359	-10248	-18530	-8593	-2309	-18516	-13755	-8110	9077	6303	-16721	-19355	2271	-10640	-10157	-1985	2667	-4506	-7810	-30788	-1038	-2544	-14403	-148	-126	-120	-67	-63	-55	-112	42	-154	17	34	-76	-24	-55	86	-29	-3
1.228333	2961	8521	6506	-17824	31244	-6097	-7754	-23644	-11324	-7048	-10387	-18644	-5854	-3099	-19607	-13481	-11752	9343	6517	-17112	-22484	2188	-10751	-9835	-279	2489	-4048	-8187	-30066	-1241	-1955	-15163	-148	-127	-120	-67	-61	-56	-107	38	-152	42	36	-72	-19	-55	81	-28	-1
1.229167	-2939	8827	6617	-18178	30861	-6446	-9142	-24861	-11725	-7787	-10429	-18715	-3173	-3910	-20406	-13080	-13689	9654	6739	-17422	-25433	2082	-10761	-9484	1766	2282	-3545	-8594	-26402	-1410	-1343	-15942	-153	-127	-118	-66	-61	-58	-107	40	-153	19	32	-76	-21	-56	82	-34	-3
1.230000	-8950	9133	6658	-18544	30480	-6788	-10534	-25965	-11969	-8567	-10403	-18749	-1526	-4766	-20898	-12563	-12854	9953	6948	-17647	-27589	1951	-10644	-9106	3204	2048	-3027	-9036	-18394	-1575	-715	-16731	-149	-126	-120	-70	-59	-59	-105	26	-151	19	37	-77	-17	-57	84	-28	0
1.230833	-15148	9442	6673	-18923	30103	-7119	-11897	-26922	-11493	-9380	-10343	-18773	-257	-5638	-21073	-11913	-11412	10258	7139	-17789	-28618	1816	-10395	-8727	3866	1784	-2477	-9519	-11714	-1736	-72	-17565	-148	-126	-114	-64	-59	-58	-105	41	-154	17	36	-75	-19	-53	86	-28	2
1.231667	-21877	9753	6644	-19299	29741	-7436	-13215	-27702	-10313	-10217	-10277	-18786	467	-6516	-20958	-11151	-12542	10563	7305	-17854	-29041	1620	-10011	-8353	7063	1494	-1909	-10042	-7097	-1895	577	-18420	-148	-130	-122	-66	-61	-59	-110	41	-153	18	30	-78	-24	-59	81	-30	-4
1.232500	-26629	10063	6578	-19674	29372	-7758	-14473	-28302	-9118	-11071	-10244	-18806	22	-7385	-20525	-10274	-8631	10868	7434	-17852	-28153	1424	-9490	-7992	9750	1177	-1333	-10611	-469	-2051	1225	-19295	-147	-126	-119	-67	-59	-61	-109	42	-154	20	34	-75	-21	-58	84	-28	-4
[truncated: 10,520 more rows]
[truncated: 15 more columns]
