# Supplementary material for: Novel Methods for Surface EMG Analysis and Exploration Based on Multi-Modal Gaussian Mixture Models
Source: PLoS One. 2016 Jun 30;11(6):e0157239. doi: 10.1371/journal.pone.0157239 (PMC4928879; doi:10.1371/journal.pone.0157239)
Supplement: S1 File — (ZIP) [file pone.0157239.s001.zip › Haf_horses_trot_data/Haf_h10_t1_kin.trc]

PathFileType	4	(X/Y/Z)	D:\Users\zsoldosr\Desktop\HaflingerProjektEMGBiopsy\RawData\13.11.12\Montoyat1r.trc
DataRate	CameraRate	NumFrames	NumMarkers	Units	OrigDataRate	OrigDataStartFrame	OrigNumFrames
120.00	120.00	1200	7	mm	120.00	1	1200
Frame#	Time	Head			Withers			Sacrum			HFL			HFR			HHL			HHR
		X1	Y1	Z1	X2	Y2	Z2	X3	Y3	Z3	X4	Y4	Z4	X5	Y5	Z5	X6	Y6	Z6	X7	Y7	Z7
1	0.000	812.96051	379.18649	1567.62183	-293.53830	379.12585	1338.12646	-1013.61041	311.22867	1343.35364	616.56036	515.38501	34.27736	-279.62100	261.00122	3.61525	-1443.50085	482.42429	29.16937	-549.22931	297.77722	33.61759
2	0.008	810.75055	378.97314	1569.54089	-292.46689	379.03870	1338.79651	-1014.11377	310.86148	1343.92419	614.67334	515.44226	32.56680	-293.31570	257.92831	8.72062	-1454.09680	483.52762	39.84164	-548.46851	288.02625	29.30190
3	0.017	808.53223	378.77640	1571.28308	-291.45850	378.95541	1339.12415	-1014.59320	310.48877	1344.25952	610.11493	515.75323	30.29635	-303.89026	253.56656	17.34213	-1461.87463	484.90024	50.95935	-549.28217	277.86472	24.64799
4	0.025	806.30457	378.62811	1572.70349	-290.56137	378.87512	1338.84155	-1015.01453	310.14453	1344.22876	601.02301	516.57245	26.41343	-308.37775	247.45601	31.17445	-1465.35608	486.91724	62.35603	-552.76959	267.27069	19.36053
5	0.033	804.07587	378.55258	1573.70789	-289.79980	378.79526	1337.79285	-1015.33136	309.87164	1343.80554	586.95526	517.93817	20.25936	-305.06995	240.03079	49.19905	-1464.63928	490.00089	72.97230	-559.44543	256.79669	13.40289
6	0.042	801.86481	378.54288	1574.25171	-289.17899	378.72043	1335.92969	-1015.49927	309.66565	1342.99512	568.97723	519.42731	12.73186	-294.62692	232.27148	68.30898	-1460.67224	494.34232	81.26893	-569.47070	247.51280	7.35220
7	0.050	799.70337	378.56998	1574.32605	-288.70218	378.65964	1333.28369	-1015.50403	309.48358	1341.78784	548.85223	520.31995	5.87937	-279.51636	225.30602	85.13266	-1454.25952	499.58292	86.17247	-582.99585	240.61337	2.36618
8	0.058	797.64148	378.60358	1573.94409	-288.38287	378.61041	1329.93506	-1015.38550	309.28305	1340.16724	527.64050	520.21515	1.30293	-262.12946	219.86922	97.85190	-1445.58350	505.01410	87.72265	-600.29785	236.63293	-0.64441
9	0.067	795.75214	378.62326	1573.12976	-288.24280	378.55582	1325.98816	-1015.23206	309.03336	1338.12952	505.12344	519.41730	-0.79540	-243.59592	215.96188	106.72662	-1434.44568	510.22015	86.81920	-621.34241	234.95728	-1.82238
10	0.075	794.13574	378.61545	1571.91284	-288.30508	378.48523	1321.56104	-1015.14459	308.72278	1335.69128	480.85992	518.54883	-1.30154	-224.06958	213.09293	113.17755	-1420.60620	515.22455	84.38751	-645.19183	234.36548	-2.08671
11	0.083	792.91095	378.56082	1570.32617	-288.59109	378.41916	1316.78040	-1015.19775	308.35992	1332.88586	455.33594	517.91254	-1.31874	-203.46594	210.80986	118.53660	-1403.92566	520.06470	80.82572	-670.31372	233.97070	-2.24466
12	0.092	792.18079	378.43539	1568.40186	-289.12415	378.41327	1311.76990	-1015.42657	307.96552	1329.75623	429.61057	517.39117	-1.49250	-181.80917	208.98428	123.45358	-1384.46216	524.66309	76.20425	-695.55011	233.50455	-2.57820
13	0.100	791.98773	378.22058	1566.17419	-289.93555	378.53329	1306.63220	-1015.84247	307.58087	1326.35803	404.35175	516.78827	-1.93444	-159.25476	207.68654	128.00862	-1362.42737	529.13947	70.84802	-720.50403	232.99763	-3.01363
14	0.108	792.29175	377.89844	1563.68970	-291.06201	378.82251	1301.44434	-1016.45636	307.28128	1322.76160	379.62000	516.07245	-2.54166	-136.03731	206.99387	132.04527	-1338.01538	533.76312	65.52176	-745.20734	232.49544	-3.41359
15	0.117	792.97626	377.44272	1561.01709	-292.53638	379.28708	1296.27551	-1017.28088	307.16916	1319.04529	355.21609	515.34711	-3.21253	-112.40845	207.00722	135.35912	-1311.46143	538.38208	61.04748	-769.76080	232.01291	-3.73499
16	0.125	793.87244	376.82730	1558.24890	-294.38986	379.88205	1291.21631	-1018.31598	307.34924	1315.27747	330.95956	514.70612	-3.85933	-88.55495	207.85303	137.76135	-1283.39172	542.29132	57.99782	-794.21436	231.55400	-4.03421
17	0.133	794.79193	376.04260	1555.49512	-296.65701	380.48022	1286.39771	-1019.53320	307.88339	1311.50525	306.76526	514.14966	-4.41055	-64.53209	209.55936	139.12187	-1254.93726	544.79797	56.70775	-818.58643	231.10432	-4.37006
18	0.142	795.56116	375.10568	1552.87354	-299.35217	380.86816	1281.98218	-1020.87170	308.75565	1307.76050	282.62408	513.62177	-4.86894	-40.25536	212.05847	139.35115	-1227.18982	545.76440	57.27745	-842.90576	230.63434	-4.70904
19	0.150	796.05389	374.06064	1550.49573	-302.42383	380.82361	1278.12427	-1022.25543	309.90771	1304.07947	258.54492	513.09613	-5.31397	-15.53491	215.31229	138.36417	-1200.53711	545.59149	59.49396	-867.20490	230.12585	-4.96426
20	0.158	796.21002	372.97183	1548.45715	-305.73523	380.23544	1274.92432	-1023.62146	311.29297	1300.51355	234.51144	512.58685	-5.80387	9.84952	219.32759	136.13144	-1174.67651	544.61884	62.80863	-891.49255	229.58179	-5.11670
21	0.167	796.02618	371.91119	1546.83435	-309.10339	379.17062	1272.41003	-1024.93347	312.87061	1297.12585	210.49551	512.08386	-6.29688	36.05762	224.08221	132.73132	-1149.10828	542.75244	66.53134	-915.76703	229.01898	-5.23990
22	0.175	795.52667	370.93497	1545.68640	-312.38010	377.85245	1270.56348	-1026.18103	314.61002	1293.99622	186.47360	511.54028	-6.68241	63.16080	229.45514	128.32005	-1123.55786	539.76038	70.15497	-940.04443	228.45563	-5.40656
23	0.183	794.73865	370.06189	1545.05640	-315.51794	376.57181	1269.36353	-1027.37317	316.50958	1291.22485	162.41147	510.93314	-6.89202	91.20764	235.20499	123.11341	-1098.19653	535.54749	73.46629	-964.34662	227.88049	-5.60378
24	0.192	793.68213	369.27267	1544.97437	-318.55701	375.57159	1268.80847	-1028.53223	318.54782	1288.90820	138.25510	510.29166	-6.96772	120.31119	241.10286	117.39423	-1073.51660	530.10980	76.40318	-988.67664	227.25714	-5.76030
25	0.200	792.37067	368.52716	1545.45740	-321.54062	374.97641	1268.91418	-1029.69653	320.66827	1287.12366	113.94565	509.66214	-6.98943	150.62372	247.08974	111.46682	-1049.89331	523.47681	78.86043	-1013.04224	226.58014	-5.84157
26	0.208	790.81500	367.78235	1546.50928	-324.44519	374.80576	1269.69617	-1030.92419	322.84415	1285.93127	89.44897	509.05872	-6.98573	182.19034	253.22037	105.59457	-1027.17114	515.82996	80.66499	-1037.48828	225.90411	-5.87735
27	0.217	789.02618	367.00690	1548.11389	-327.17401	375.01797	1271.14136	-1032.26147	325.05774	1285.36560	64.78345	508.43637	-6.98075	214.88074	259.51480	99.97169	-1004.64014	507.58521	81.74255	-1062.08313	225.31860	-5.91385
28	0.225	787.02008	366.19580	1550.23047	-329.59686	375.54517	1273.18970	-1033.70276	327.24387	1285.43066	39.99988	507.73907	-7.03194	248.47482	265.96545	94.72744	-981.50336	499.17197	82.18073	-1086.88843	224.87868	-5.97691
29	0.233	784.82220	365.38290	1552.79053	-331.59702	376.31836	1275.75122	-1035.19580	329.35461	1286.12158	15.11768	506.97546	-7.14709	282.74118	272.67392	89.95346	-957.36768	490.83429	82.15749	-1111.90906	224.51782	-6.05623
30	0.242	782.47131	364.63290	1555.70776	-333.09348	377.27875	1278.74182	-1036.67358	331.41147	1287.44177	-9.88678	506.19177	-7.26859	317.42538	279.89651	85.68932	-932.30725	482.71768	81.90406	-1137.06006	224.04495	-6.09958
31	0.250	780.02148	363.99902	1558.89868	-334.04065	378.38693	1282.10315	-1038.06995	333.42566	1289.38965	-35.02673	505.40198	-7.36356	352.24344	287.87827	81.91539	-906.60107	474.98865	81.64744	-1162.22803	223.27390	-6.04521
32	0.258	777.53961	363.48032	1562.29541	-334.42944	379.63419	1285.79468	-1039.32251	335.34811	1291.94946	-60.28589	504.59952	-7.43799	386.92545	296.58054	78.71589	-880.47168	467.82434	81.52972	-1187.36218	222.17334	-5.87540
33	0.267	775.09955	363.02390	1565.84277	-334.29132	381.04092	1289.77258	-1040.38110	337.13736	1295.09766	-85.65137	503.79694	-7.49230	421.19711	305.54892	76.45045	-854.04205	461.33319	81.55202	-1212.50964	220.88922	-5.63226
34	0.275	772.77533	362.56882	1569.49182	-333.69275	382.64111	1293.97266	-1041.21118	338.79105	1298.79517	-111.11957	503.00900	-7.53437	454.57822	314.07983	75.57557	-827.46838	455.44379	81.50061	-1237.77490	219.62514	-5.39204
35	0.283	770.63153	362.08398	1573.19543	-332.72684	384.45956	1298.30103	-1041.78430	340.28000	1302.95728	-136.67023	502.22437	-7.59244	486.09525	321.60916	76.09998	-801.08429	449.91513	80.99551	-1263.22314	218.52582	-5.22451
36	0.292	768.70825	361.57153	1576.90552	-331.51059	386.49515	1302.64246	-1042.08337	341.52826	1307.44629	-162.27661	501.44434	-7.67204	514.27783	328.07568	77.14696	-775.45117	444.72672	79.80432	-1288.77979	217.62070	-5.11438
37	0.300	767.00385	361.05264	1580.57422	-330.17395	388.73093	1306.87939	-1042.12585	342.48178	1312.09009	-187.94159	500.73349	-7.73984	537.62793	333.80884	77.29321	-751.24725	440.47855	78.06382	-1314.13904	216.74971	-4.85431
38	0.308	765.47540	360.56003	1584.15393	-328.83633	391.15134	1310.90417	-1041.97900	343.15198	1316.69812	-213.68213	500.17572	-7.78146	555.19958	338.95111	75.51435	-729.07019	438.03448	75.95963	-1338.71350	215.57059	-4.01939
39	0.317	764.06458	360.13947	1587.59839	-327.58261	393.73047	1314.62158	-1041.74585	343.59332	1321.07080	-239.43341	499.80576	-7.84719	566.90332	343.30444	71.63757	-709.32971	437.79163	73.25201	-1361.82178	213.80246	-2.15154
40	0.325	762.72046	359.83701	1590.86011	-326.45609	396.40710	1317.95154	-1041.53333	343.87540	1325.01892	-264.93591	499.63718	-7.98758	573.54114	346.85022	66.00909	-692.28857	439.64972	69.37305	-1383.08936	211.49471	0.88641
41	0.333	761.39905	359.66699	1593.89075	-325.46747	399.07581	1320.83191	-1041.42554	344.08740	1328.39612	-289.66870	499.72931	-8.09362	576.52893	350.04675	59.18803	-678.12946	443.45511	63.86219	-1402.55811	208.97604	4.71025
42	0.342	760.05701	359.60776	1596.64063	-324.60394	401.59875	1323.21863	-1041.46985	344.34787	1331.12891	-312.92560	500.17966	-7.78879	577.24475	353.46622	51.99822	-666.93469	449.13818	56.53577	-1420.32617	206.55391	8.62593
43	0.350	758.65411	359.63574	1599.05701	-323.83319	403.84497	1325.07874	-1041.67139	344.78143	1333.21765	-334.11481	501.11115	-6.44736	576.34521	357.28702	45.40494	-658.69745	456.68228	47.47238	-1436.22217	204.31093	12.07322
44	0.358	757.16119	359.74805	1601.08411	-323.10938	405.73813	1326.37622	-1041.99573	345.46054	1334.71191	-352.96466	502.82004	-3.08581	573.50549	361.20593	39.92640	-653.48047	466.07053	36.97806	-1449.85742	202.14877	14.98859
45	0.367	755.56732	359.95102	1602.67175	-322.38690	407.26456	1327.05554	-1042.38049	346.35406	1335.67383	-368.97205	506.00165	3.90122	567.73035	364.72620	35.12989	-651.57532	477.06952	25.49822	-1460.82617	199.97377	17.92304
46	0.375	753.88483	360.23734	1603.78308	-321.64441	408.43716	1327.04297	-1042.75598	347.36185	1336.14844	-380.32141	511.63391	16.28566	558.06201	367.39236	29.92940	-653.49530	489.06564	13.71533	-1468.72314	197.85107	21.66429
47	0.383	752.14740	360.57779	1604.39624	-320.90054	409.26828	1326.27661	-1043.06262	348.42328	1336.15320	-384.08191	520.26294	34.39470	544.26746	368.91833	23.63956	-659.76935	501.00522	2.88076	-1473.01587	195.93506	26.41316
48	0.392	750.40417	360.93460	1604.50146	-320.20209	409.78369	1324.74243	-1043.25305	349.57083	1335.68286	-378.48077	531.27893	55.94319	527.00220	369.40869	16.81687	-670.58752	511.40933	-5.32565	-1473.03174	194.17154	31.32178
49	0.400	748.71307	361.27542	1604.09790	-319.59164	410.05423	1322.48132	-1043.29871	350.88156	1334.72522	-364.85327	543.06970	76.96711	507.21933	369.37643	10.89899	-685.71954	518.85602	-9.91484	-1468.20190	192.19260	34.93119
50	0.408	747.14124	361.57520	1603.19434	-319.08041	410.20023	1319.56799	-1043.20251	352.39685	1333.27820	-346.82507	553.93610	94.03960	485.45267	369.28561	6.96266	-704.85114	522.80750	-11.53498	-1458.32153	189.63992	36.00821
51	0.417	745.77277	361.81265	1601.81409	-318.64871	410.35522	1316.08618	-1043.00098	354.08392	1331.36328	-327.63672	562.93439	105.85528	461.92203	369.18961	5.00081	-727.42944	523.92383	-11.80438	-1443.46411	186.50867	34.07681
52	0.425	744.71069	361.96692	1599.99719	-318.27594	410.62842	1312.11877	-1042.75757	355.86676	1329.03857	-308.43903	570.13239	113.29930	437.10532	368.92969	4.30369	-752.16504	523.49762	-11.91964	-1423.77722	183.16402	29.48373
53	0.433	744.06458	362.01950	1597.79187	-317.98068	411.10004	1307.75891	-1042.55591	357.66919	1326.39258	-288.78796	576.22839	118.28353	411.76248	368.42090	4.15685	-777.53638	522.60437	-12.23253	-1399.67651	180.11208	23.21733
54	0.442	743.92249	361.96442	1595.24341	-317.84210	411.83389	1303.12988	-1042.49219	359.41724	1323.50940	-267.98395	581.87549	122.36753	386.51828	367.66925	4.10083	-802.69104	521.73456	-12.67710	-1372.32593	177.73758	16.67135
55	0.450	744.31738	361.82251	1592.38794	-317.98569	412.87823	1298.38550	-1042.66125	361.03726	1320.43835	-245.72876	587.27051	126.14034	361.62405	366.78345	3.84019	-827.47260	520.96051	-13.14839	-1343.77466	176.23230	11.35522
56	0.458	745.21173	361.63983	1589.25757	-318.54065	414.25363	1293.68384	-1043.14124	362.47064	1317.19434	-222.11157	592.24835	129.49542	337.02267	365.98169	3.21513	-851.99231	520.22784	-13.59731	-1316.10730	175.73286	8.45075
57	0.467	746.50830	361.45261	1585.90063	-319.59924	415.94785	1289.15698	-1043.97656	363.67389	1313.77551	-197.45270	596.57623	132.17854	312.57004	365.36551	2.31016	-876.39191	519.53217	-14.00390	-1289.97974	176.41373	8.32985
58	0.475	748.07513	361.26089	1582.39478	-321.20700	417.91745	1284.90405	-1045.16101	364.59869	1310.18323	-172.13837	600.06470	134.01450	288.21317	364.79413	1.41509	-900.76892	518.89844	-14.37025	-1264.32422	178.37119	10.48505
59	0.483	749.76941	361.05157	1578.83545	-323.37476	420.08298	1281.00684	-1046.62427	365.17749	1306.44043	-146.44043	602.55603	134.83585	263.99240	364.16074	0.76246	-925.15778	518.26801	-14.72462	-1237.72729	181.48990	14.00930
60	0.492	751.45892	360.83984	1575.31689	-326.07706	422.33716	1277.54944	-1048.24048	365.33951	1302.60754	-120.40576	603.99078	134.46567	239.93375	363.56390	0.34195	-949.53949	517.54718	-15.08310	-1209.63013	185.55530	18.12830
61	0.500	753.04089	360.67737	1571.92444	-329.22519	424.57758	1274.61829	-1049.86328	365.05939	1298.78467	-93.89789	604.45953	132.82916	215.99832	363.08270	-0.02039	-973.85986	516.75586	-15.43013	-1180.32715	190.46884	22.39758
62	0.508	754.45740	360.61542	1568.73755	-332.65143	426.72607	1272.28345	-1051.36816	364.39008	1295.09424	-66.74298	604.12103	130.00493	192.12192	362.63281	-0.43776	-998.06665	515.98163	-15.75699	-1150.45288	196.27225	26.64448
63	0.517	755.69983	360.66043	1565.83447	-336.13898	428.71918	1270.58252	-1052.68481	363.43658	1291.65796	-38.83582	603.11774	126.16331	168.24600	362.08215	-0.83487	-1022.17822	515.23810	-16.08377	-1120.57495	203.04913	30.83201
64	0.525	756.78589	360.76743	1563.28894	-339.47729	430.50565	1269.53516	-1053.81201	362.30536	1288.58679	-10.12805	601.61072	121.52599	144.31989	361.38904	-1.07382	-1046.29663	514.51709	-16.41129	-1091.03540	210.87856	34.95087
65	0.533	757.72345	360.87195	1561.15918	-342.50137	432.05743	1269.16956	-1054.79468	361.08139	1285.98096	19.44147	599.80109	116.37823	120.30222	360.66861	-1.15748	-1070.52100	513.88910	-16.67000	-1061.96606	219.80164	38.99401
66	0.542	758.50049	360.92667	1559.47693	-345.10071	433.37228	1269.52283	-1055.67163	359.83459	1283.93652	49.97235	597.86719	111.04085	96.14734	360.04816	-1.18690	-1094.88379	513.39514	-16.78839	-1033.34106	229.77267	42.96752
67	0.550	759.10120	360.90692	1558.24390	-347.21259	434.46951	1270.60645	-1056.44165	358.62585	1282.54358	81.56342	595.92883	105.77065	71.80942	359.42981	-1.18729	-1119.38110	512.92902	-16.78858	-1005.02576	240.62114	46.89287
68	0.558	759.51904	360.79718	1557.44177	-348.81833	435.37729	1272.37354	-1057.07361	357.48486	1281.86206	114.23340	594.02643	100.65902	47.30191	358.64911	-1.14949	-1144.00513	512.35529	-16.73424	-976.88080	252.03395	50.79330
69	0.567	759.76428	360.59329	1557.04602	-349.94031	436.10184	1274.72241	-1057.54456	356.38266	1281.89844	147.88333	592.08948	95.63019	22.69016	357.81305	-1.14025	-1168.74353	511.66174	-16.65557	-948.87183	263.63007	54.61698
70	0.575	759.86768	360.30984	1557.02856	-350.62616	436.59955	1277.53601	-1057.86853	355.23743	1282.61633	182.36133	589.96716	90.54093	-2.00580	357.12973	-1.21332	-1193.59277	510.93237	-16.56932	-921.01764	275.08755	58.18174
71	0.583	759.87720	359.97144	1557.35132	-350.92349	436.79453	1280.72656	-1058.09998	353.98236	1283.97107	217.54568	587.50867	85.30472	-26.80142	356.52704	-1.31891	-1218.56409	510.23792	-16.48400	-893.22021	286.18970	61.28516
72	0.592	759.85242	359.60059	1557.96350	-350.86566	436.62997	1284.24658	-1058.30640	352.66397	1285.93689	253.38708	584.64325	79.97943	-51.69031	355.80780	-1.39136	-1243.66785	509.57983	-16.36872	-865.23907	296.79868	63.85560
73	0.600	759.86060	359.21671	1558.80823	-350.47229	436.09415	1288.06421	-1058.52527	351.44708	1288.51135	289.91458	581.42365	74.78143	-76.67604	355.02603	-1.44612	-1268.90845	508.90329	-16.18185	-836.89075	306.83234	65.94580
74	0.608	759.97095	358.84421	1559.83154	-349.75659	435.20770	1292.12476	-1058.73901	350.49426	1291.69543	327.14294	578.03839	70.09369	-101.77972	354.38351	-1.54102	-1294.26343	508.17044	-15.93484	-808.23267	316.25665	67.63053
75	0.617	760.24664	358.51523	1560.98413	-348.73813	434.00735	1296.33337	-1058.88025	349.86545	1295.46252	364.84775	574.81915	66.49794	-127.00778	353.90686	-1.70307	-1319.66260	507.44006	-15.67862	-779.57050	325.02850	68.97572
76	0.625	760.73621	358.25787	1562.21704	-347.45721	432.54291	1300.57007	-1058.85901	349.52518	1299.73853	402.27838	572.16443	64.58632	-152.35225	353.43115	-1.92591	-1345.04663	506.79272	-15.45949	-751.34784	332.88510	70.11163
77	0.633	761.46979	358.08286	1563.48059	-345.98068	430.88239	1304.72266	-1058.60034	349.39444	1304.39453	438.00510	570.33154	64.40395	-177.80075	352.78955	-2.18191	-1370.43164	506.17776	-15.28938	-724.00616	339.23877	71.21769
78	0.642	762.45923	357.98016	1564.72339	-344.39178	429.10999	1308.71631	-1058.07837	349.38382	1309.25000	470.17764	569.25836	65.03128	-203.33052	351.93158	-2.42651	-1395.80518	505.52383	-14.96273	-698.00659	343.65027	72.21646
79	0.650	763.69519	357.92245	1565.89160	-342.76727	427.30881	1312.51672	-1057.33215	349.40930	1314.08948	497.21017	568.64038	65.00182	-228.85609	350.88672	-2.61946	-1420.89172	505.01047	-13.76613	-673.99561	346.28186	72.54483
80	0.658	765.14178	357.88040	1566.92822	-341.15387	425.54501	1316.10095	-1056.45471	349.40298	1318.68359	518.45599	568.21582	63.24734	-254.14078	349.61884	-2.74490	-1445.10913	505.02698	-10.58256	-652.74298	347.49075	71.44257
81	0.667	766.73871	357.84033	1567.77795	-339.56439	423.87180	1319.41724	-1055.55762	349.32602	1322.80798	534.35645	567.91028	59.53880	-278.76321	348.03339	-2.84770	-1467.88599	505.90546	-4.56993	-634.81165	347.26920	68.41473
82	0.675	768.41150	357.79913	1568.39441	-337.99786	422.34204	1322.37012	-1054.73267	349.17902	1326.27979	545.96960	567.69806	54.20633	-302.17841	346.21722	-3.03533	-1488.87537	507.84097	4.27115	-620.30170	345.26526	63.47165
83	0.683	770.08221	357.74698	1568.74414	-336.45810	421.01288	1324.84204	-1054.03662	348.97836	1329.00256	554.28082	567.47278	47.79710	-323.84778	344.43988	-3.34240	-1507.64685	510.80817	15.17142	-608.86523	341.07275	57.13896
84	0.692	771.68146	357.67029	1568.80042	-334.95557	419.93610	1326.73059	-1053.49841	348.69150	1330.97559	559.79462	567.13428	41.01287	-343.42920	342.69867	-3.47842	-1523.39600	514.32501	27.11659	-599.97894	334.48477	50.18659
85	0.700	773.16193	357.57251	1568.53467	-333.50085	419.13895	1327.96814	-1053.11829	348.21533	1332.25598	562.53009	566.68451	34.63229	-360.73090	340.23370	-2.42892	-1535.26587	517.68323	39.53553	-593.34247	325.57471	43.16796
86	0.708	774.50513	357.48044	1567.91565	-332.10001	418.61093	1328.51685	-1052.85669	347.47018	1332.92444	562.13422	566.16986	29.11846	-374.96130	335.60815	1.85044	-1542.87122	520.57263	52.46628	-589.17871	314.58810	36.11193
87	0.717	775.71631	357.41870	1566.91309	-330.75745	418.29779	1328.35388	-1052.63928	346.51288	1333.08252	557.91486	565.64917	24.17014	-383.95355	327.67267	11.66445	-1546.43018	523.20551	65.69970	-588.18640	301.88452	28.63989
88	0.725	776.81622	357.38116	1565.50305	-329.48538	418.10236	1327.46179	-1052.38062	345.50143	1332.83240	549.01648	565.25159	18.91891	-385.01044	316.72910	27.50541	-1546.53540	526.04608	78.01685	-591.12408	288.14462	20.49659
89	0.733	777.83942	357.33459	1563.67163	-328.30072	417.91531	1325.83118	-1052.00183	344.54730	1332.22681	534.98535	565.09656	12.95398	-377.17480	304.65942	46.69575	-1543.79333	529.56726	87.63965	-598.39709	274.75397	12.17509
90	0.742	778.83838	357.24210	1561.41418	-327.20313	417.67047	1323.48071	-1051.44055	343.65591	1331.25256	516.37152	565.06982	7.07786	-362.37332	293.87564	64.68688	-1538.51111	533.91370	93.33561	-610.03717	263.75482	5.02028
91	0.750	779.88477	357.07703	1558.73157	-326.16849	417.37137	1320.47107	-1050.66870	342.78763	1329.86450	494.50934	564.87787	2.65101	-343.94135	286.04062	77.97414	-1530.71875	538.77142	95.12399	-625.99878	256.78528	0.33217
92	0.758	781.06494	356.82513	1555.63452	-325.17358	417.06415	1316.89795	-1049.71436	341.91016	1328.02600	470.57007	564.45050	0.25502	-324.19098	281.35446	85.97549	-1520.43860	543.64990	94.07355	-646.10413	253.77798	-1.76839
93	0.767	782.47192	356.47742	1552.15295	-324.22604	416.79385	1312.87134	-1048.65723	340.99707	1325.72864	445.29150	564.00079	-0.64459	-303.58582	278.69238	90.57906	-1507.69092	548.17163	91.42564	-669.47180	253.09845	-2.29514
94	0.775	784.18549	356.01901	1548.33838	-323.37170	416.58475	1308.50623	-1047.59607	340.03317	1322.99634	419.46274	563.63348	-0.91853	-281.71008	276.51147	94.22548	-1492.31628	552.24329	87.89635	-694.51257	253.05881	-2.35970
95	0.783	786.24109	355.43494	1544.25366	-322.68433	416.44348	1303.91919	-1046.62390	339.04764	1319.87988	393.84320	563.25818	-1.11522	-258.29596	273.88681	98.35284	-1474.10645	556.10095	83.66964	-719.83075	252.90710	-2.51130
96	0.792	788.60876	354.73282	1539.97107	-322.25323	416.36102	1299.21936	-1045.81555	338.12350	1316.44788	368.73187	562.81702	-1.45118	-233.45244	270.87863	103.14616	-1453.05005	560.06799	78.79641	-744.82739	252.58331	-2.83085
97	0.800	791.19458	353.94345	1535.57739	-322.17111	416.30020	1294.50024	-1045.22180	337.36789	1312.77991	344.05237	562.32947	-1.98859	-207.54645	268.11359	108.09253	-1429.27307	564.29327	73.54788	-769.50012	252.18149	-3.23356
98	0.808	793.85931	353.10013	1531.17529	-322.52356	416.18253	1289.84106	-1044.87830	336.87988	1308.96667	319.65118	561.81897	-2.68064	-181.07742	266.14221	112.54469	-1402.93933	568.67688	68.45087	-794.02710	251.74594	-3.64126
99	0.817	796.44196	352.23047	1526.87854	-323.38342	415.89362	1285.31519	-1044.81616	336.72687	1305.11194	295.41064	561.30255	-3.39514	-154.46384	265.15411	116.00766	-1374.40381	572.81512	64.05289	-818.52881	251.29536	-4.02221
100	0.825	798.78320	351.36179	1522.80737	-324.79944	415.30484	1281.00122	-1045.04468	336.93826	1301.32129	271.25986	560.79468	-4.01199	-127.81535	265.10992	118.18115	-1344.36792	576.09900	60.79037	-843.03076	250.84537	-4.36140
101	0.833	800.74976	350.52310	1519.08032	-326.76437	414.30768	1276.98999	-1045.52222	337.51743	1297.67957	247.17386	560.29889	-4.51682	-100.90213	265.95044	118.89259	-1313.74243	578.03119	58.98899	-867.50256	250.38457	-4.63911
102	0.842	802.25592	349.73999	1515.80554	-329.17776	412.85809	1273.38281	-1046.14905	338.43210	1294.23499	223.15234	559.81451	-4.97813	-73.32898	267.66223	118.07085	-1283.24365	578.44244	58.75178	-891.88434	249.87810	-4.85083
103	0.850	803.27118	349.03632	1513.07410	-331.84534	411.01303	1270.27917	-1046.79614	339.58731	1290.99963	199.18262	559.34143	-5.43185	-44.77243	270.22250	115.77485	-1253.11890	577.42499	59.85411	-916.14026	249.31305	-5.02689
104	0.858	803.81244	348.43704	1510.95520	-334.54077	408.93668	1267.76672	-1047.35938	340.85611	1287.97437	175.21613	558.87244	-5.82497	-15.10510	273.51602	112.20553	-1223.32239	575.11255	61.84037	-940.31421	248.73117	-5.21573
105	0.867	803.92480	347.95319	1509.49377	-337.09207	406.86035	1265.91333	-1047.80090	342.14926	1285.18054	151.18185	558.38251	-6.09243	15.66919	277.28583	107.71758	-1193.85791	571.56799	64.23172	-964.49072	248.17169	-5.43019
106	0.875	803.66022	347.56281	1508.70813	-339.42203	404.99191	1264.76038	-1048.14270	343.43146	1282.67639	127.04657	557.82483	-6.27343	47.51883	281.20087	102.80969	-1164.90088	566.78619	66.63354	-988.71814	247.61807	-5.62712
107	0.883	803.06207	347.21332	1508.59302	-341.52124	403.44003	1264.32666	-1048.43860	344.71890	1280.56860	102.84662	557.16925	-6.49264	80.43011	285.03543	97.99800	-1136.73120	560.72491	68.74269	-1013.00470	247.04485	-5.75750
108	0.892	802.16284	346.84497	1509.12781	-343.39563	402.23291	1264.61804	-1048.75659	346.08179	1279.00635	78.58643	556.47833	-6.75985	114.44049	288.71252	93.65937	-1109.55115	553.42969	70.38589	-1037.36035	246.42816	-5.80161
109	0.900	800.99091	346.41452	1510.28284	-345.02267	401.38120	1265.62122	-1049.14832	347.57828	1278.12280	54.13715	555.87854	-6.89414	149.59766	292.15445	89.97070	-1083.23633	545.13416	71.50127	-1061.82153	245.73067	-5.76280
110	0.908	799.57666	345.90161	1512.01563	-346.33423	400.89557	1267.28625	-1049.61145	349.18387	1277.98169	29.38336	555.38544	-6.80484	185.85309	295.28220	86.92381	-1057.26526	536.18237	72.05404	-1086.44177	244.97385	-5.66959
111	0.917	797.95715	345.30273	1514.26685	-347.23578	400.77170	1269.53503	-1050.08740	350.82922	1278.58850	4.40118	554.86261	-6.66955	223.07297	298.22095	84.40766	-1030.94800	526.91632	72.05711	-1111.26099	244.29503	-5.58826
112	0.925	796.18457	344.63293	1516.96118	-347.63776	400.98776	1272.29688	-1050.49829	352.46991	1279.92297	-20.65576	554.21576	-6.67156	261.13571	301.35260	82.31339	-1003.71991	517.67908	71.63321	-1136.27979	243.84276	-5.59367
113	0.933	794.33081	343.92850	1520.01343	-347.47598	401.51080	1275.52625	-1050.78650	354.07782	1281.95093	-45.72412	553.48389	-6.78876	299.88382	305.10779	80.57260	-975.30951	508.81357	70.99595	-1161.43774	243.55695	-5.67509
114	0.942	792.48193	343.23450	1523.33960	-346.73087	402.30188	1279.18884	-1050.92615	355.59595	1284.62866	-70.82697	552.73798	-6.90630	338.95993	309.68774	79.19099	-945.76605	500.56241	70.38509	-1186.62964	243.13943	-5.70993
115	0.950	790.72717	342.58740	1526.86365	-345.44174	403.31802	1283.23999	-1050.90796	356.94650	1287.90479	-96.02094	552.01324	-6.95545	377.76633	314.89197	78.32757	-915.37830	493.00879	69.99509	-1211.78125	242.35730	-5.60197
116	0.958	789.14941	342.00964	1530.51770	-343.69913	404.51001	1287.61572	-1050.71753	358.08133	1291.71594	-121.35834	551.31934	-6.94868	415.58487	320.17047	78.29294	-884.53900	486.18588	69.95541	-1236.93237	241.28238	-5.40010
117	0.967	787.81958	341.51291	1534.23682	-341.61954	405.83435	1292.23169	-1050.32324	358.99597	1295.98730	-146.85364	550.64984	-6.95181	451.66397	324.86523	79.36207	-853.64459	480.17743	70.30870	-1262.22461	240.16066	-5.22494
118	0.975	786.79028	341.10226	1537.96008	-339.32205	407.27304	1296.98230	-1049.68152	359.70193	1300.63025	-172.47900	549.97827	-7.00579	485.21841	328.49670	81.43336	-823.10400	475.00940	70.87672	-1287.74792	239.15666	-5.11721
119	0.983	786.08771	340.77762	1541.62866	-336.91290	408.83133	1301.73938	-1048.75708	360.20584	1305.53162	-198.19440	549.27429	-7.08158	515.49097	331.02722	83.78371	-793.43762	470.49207	71.18362	-1313.34204	238.23880	-4.95948
120	0.992	785.70770	340.53793	1545.18311	-334.47888	410.51303	1306.36426	-1047.55261	360.51764	1310.54163	-223.96851	548.53986	-7.12951	541.80115	332.89362	85.29048	-765.33838	466.36987	70.68403	-1338.50293	237.20380	-4.44159
121	1.000	785.61615	340.38565	1548.56580	-332.08676	412.30121	1310.73022	-1046.13184	360.68152	1315.48022	-249.73944	547.84265	-7.13989	563.42957	334.52014	85.01404	-739.56104	462.81699	69.15952	-1362.50696	235.81485	-3.08652
122	1.008	785.75226	340.32367	1551.72461	-329.78079	414.16248	1314.73315	-1044.61816	360.78711	1320.15527	-275.31860	547.32086	-7.12431	579.68958	335.83176	82.55075	-716.67151	460.50089	66.71176	-1384.76660	233.99667	-0.51039
123	1.017	786.04114	340.35220	1554.60974	-327.57141	416.04572	1318.28430	-1043.15906	360.93307	1324.38403	-300.28162	547.09967	-7.00932	590.44397	336.51770	77.95898	-696.88281	459.91470	63.32995	-1405.09766	231.90494	3.19650
124	1.025	786.41083	340.47491	1557.17285	-325.42813	417.85007	1321.30249	-1041.87244	361.16879	1328.01794	-323.97852	547.19458	-6.51382	596.47070	336.55359	71.62442	-680.12024	461.05002	58.79130	-1423.54834	229.79416	7.42734
125	1.033	786.80188	340.70230	1559.36816	-323.29141	419.41702	1323.71948	-1040.81116	361.46677	1330.96277	-345.79291	547.61127	-5.11936	599.05750	336.20801	64.25641	-666.20032	463.76166	52.94242	-1440.02502	227.88525	11.45882
126	1.042	787.16669	341.03970	1561.15259	-321.10324	420.58932	1325.48840	-1039.96204	361.76776	1333.19556	-365.40204	548.59863	-2.00511	599.19678	335.71771	56.73955	-655.00696	468.01901	45.76892	-1454.19678	226.36221	14.92647
127	1.050	787.47028	341.47357	1562.48621	-318.84369	421.29083	1326.57935	-1039.26147	362.05972	1334.77185	-382.36969	550.79150	4.22570	597.11487	335.04013	49.67332	-646.69220	473.79120	37.25590	-1465.68567	225.34265	18.08807
128	1.058	787.69263	341.97412	1563.33521	-316.55081	421.55554	1326.96533	-1038.60913	362.39355	1335.79456	-395.05731	555.07709	15.41238	592.32678	333.82458	42.95088	-641.79291	480.89886	27.39626	-1474.16895	224.75607	21.67069
129	1.067	787.83032	342.50565	1563.67480	-314.30652	421.49280	1326.61865	-1037.88647	362.82825	1336.35132	-400.47150	562.03046	32.46503	584.06555	331.69525	35.84254	-641.05847	488.96640	16.48049	-1479.27673	224.32324	26.22106
130	1.075	787.90057	343.02969	1563.48767	-312.20416	421.23450	1325.52014	-1036.98926	363.38132	1336.46765	-396.31580	571.18976	53.76205	571.84863	328.64532	27.73178	-645.09497	497.34402	5.53030	-1480.57129	223.73024	31.45943
131	1.083	787.94489	343.50513	1562.76062	-310.31848	420.90085	1323.67480	-1035.86084	364.02222	1336.10803	-383.32031	581.04138	75.46353	555.80383	325.22620	19.11141	-654.12976	505.00250	-3.63389	-1477.73779	222.75769	36.27614
132	1.092	788.02655	343.89047	1561.48608	-308.67755	420.58548	1321.11987	-1034.51392	364.71326	1335.21753	-364.93256	589.91064	93.74812	536.48254	322.36819	11.69207	-668.01251	510.74103	-9.36036	-1470.69373	221.23709	39.31058
133	1.100	788.22778	344.14810	1559.66858	-307.25241	420.35214	1317.92188	-1033.03125	365.47406	1333.77124	-344.68713	596.89093	106.83762	514.47021	320.71133	6.97873	-686.32184	513.85358	-11.62668	-1459.39746	219.06967	39.58964
134	1.108	788.65173	344.25632	1557.32532	-305.98541	420.24570	1314.16711	-1031.53296	366.38049	1331.79724	-324.13867	602.07098	115.33515	490.43027	320.06027	4.93311	-708.28546	514.64575	-12.01090	-1443.64233	216.35411	36.88186
135	1.117	789.41626	344.22266	1554.48523	-304.84073	420.30887	1309.95459	-1030.13147	367.48175	1329.36353	-303.04230	606.08875	121.09341	465.30130	319.76324	4.40797	-732.60504	514.10168	-12.05905	-1423.20459	213.37195	31.70869
136	1.125	790.63324	344.08530	1551.18726	-303.83850	420.58420	1305.39880	-1028.90674	368.73764	1326.54797	-280.73395	609.53436	125.77229	439.97940	319.41040	4.33148	-757.81671	513.06818	-12.34097	-1398.25537	210.42120	25.11708
137	1.133	792.37646	343.90469	1547.48157	-303.05350	421.10220	1300.63452	-1027.90173	370.01556	1323.41565	-256.96625	612.63660	130.10738	414.90152	318.90805	4.17279	-782.98407	511.93250	-12.81018	-1369.78467	207.76559	18.37997
138	1.142	794.65045	343.74979	1543.43530	-302.58829	421.87326	1295.80530	-1027.13330	371.14063	1320.01501	-231.92444	615.28790	134.05751	390.08420	318.23361	3.79808	-807.80829	510.85196	-13.30014	-1339.80249	205.74591	12.74942
139	1.150	797.37787	343.67929	1539.14075	-302.54413	422.89700	1291.04797	-1026.61328	371.98413	1316.38562	-205.99915	617.25238	137.31609	365.41220	317.42221	3.23229	-832.30951	509.90247	-13.73190	-1310.67932	204.75221	9.24304
140	1.158	800.41833	343.73462	1534.71606	-303.00592	424.17902	1286.48572	-1026.36133	372.51367	1312.56006	-179.58649	618.35400	139.64130	340.85873	316.57477	2.55228	-856.64764	509.06543	-14.12871	-1283.53528	205.01031	8.34605
141	1.167	803.60254	343.94385	1530.29248	-304.03717	425.72360	1282.22986	-1026.39453	372.78143	1308.56750	-152.92914	618.50006	140.87321	316.48715	315.74319	1.87149	-880.97748	508.28668	-14.52867	-1257.50415	206.50992	9.78162
142	1.175	806.76495	344.32153	1525.99792	-305.66428	427.50580	1278.38135	-1026.71191	372.89993	1304.45313	-126.03387	617.62933	140.85886	292.31247	314.92914	1.26948	-905.32471	507.52969	-14.93447	-1230.95996	209.11075	12.71735
143	1.183	809.77301	344.86591	1521.94641	-307.83780	429.45349	1275.02747	-1027.28943	373.00183	1300.29736	-98.72241	615.72864	139.47391	268.26620	314.15192	0.72084	-929.64063	506.76001	-15.32737	-1202.96472	212.62566	16.29556
144	1.192	812.54694	345.55396	1518.23511	-310.40204	431.45020	1272.23022	-1028.08228	373.16467	1296.21094	-70.79102	612.87079	136.69872	244.28293	313.41031	0.15062	-953.91064	505.94016	-15.70319	-1173.53320	216.89163	19.97931
145	1.200	815.05792	346.33893	1514.94690	-313.11838	433.34964	1270.02185	-1029.02002	373.33527	1292.30164	-42.14453	609.20135	132.65433	220.33136	312.66248	-0.44135	-978.16919	505.07489	-16.06304	-1143.22607	221.86346	23.55171
146	1.208	817.30530	347.16479	1512.15088	-315.73575	435.00342	1268.41772	-1030.00586	373.34302	1288.66052	-12.79456	604.90344	127.59502	196.38525	311.91602	-0.95270	-1002.44611	504.26654	-16.36656	-1112.70105	227.61423	26.97281
147	1.217	819.29492	347.98587	1509.89685	-318.05829	436.30966	1267.44312	-1030.93518	373.02457	1285.40173	17.24884	600.18732	121.87504	172.40427	311.23895	-1.27599	-1026.73389	503.62482	-16.56244	-1082.42407	234.23708	30.25980
148	1.225	821.03058	348.77182	1508.21326	-319.97424	437.25537	1267.14673	-1031.71936	372.32385	1282.68384	48.07831	595.28394	115.87547	148.33469	310.64233	-1.40901	-1051.02014	503.10153	-16.65269	-1052.56641	241.78065	33.43319
149	1.233	822.51392	349.50330	1507.10864	-321.44843	437.91101	1267.58569	-1032.29260	371.28290	1280.65979	79.88287	590.39966	109.89542	124.14316	310.03564	-1.45719	-1075.33582	502.53040	-16.67505	-1023.03345	250.21716	36.52703
150	1.242	823.74481	350.17346	1506.57336	-322.50446	438.38776	1268.78442	-1032.61255	370.00211	1279.42773	112.82843	585.65399	104.05696	99.83856	309.28247	-1.48537	-1099.73987	501.79044	-16.67857	-993.60284	259.40497	39.60247
151	1.250	824.72729	350.79211	1506.57935	-323.20532	438.78415	1270.69812	-1032.67041	368.60040	1279.03821	146.95917	581.03284	98.27806	75.41400	308.29279	-1.43450	-1124.28381	500.87842	-16.71305	-964.10767	269.10590	42.70174
152	1.258	825.47601	351.37845	1507.08032	-323.62302	439.13580	1273.20679	-1032.49988	367.16217	1279.51160	182.22333	576.38953	92.35356	50.81543	307.18680	-1.30176	-1149.00537	499.90439	-16.76406	-934.55737	279.04114	45.77909
153	1.267	826.02100	351.94754	1508.01453	-323.80127	439.39618	1276.16431	-1032.17432	365.73413	1280.83435	218.54282	571.54553	86.12906	26.03445	306.26978	-1.23626	-1173.91321	499.00507	-16.74644	-905.11859	288.91656	48.68227
154	1.275	826.41199	352.50635	1509.31104	-323.72986	439.46811	1279.47070	-1031.78369	364.37659	1282.95325	255.83820	566.42340	79.64066	1.15173	305.65494	-1.30355	-1198.97717	498.23148	-16.60871	-875.96851	298.45651	51.22150
155	1.283	826.72052	353.05582	1510.89636	-323.35196	439.26047	1283.09497	-1031.39880	363.17609	1285.79163	294.03296	561.08801	73.14058	-23.76489	305.12485	-1.37123	-1224.15662	497.54697	-16.39083	-847.17773	307.47339	53.28487
156	1.292	827.03326	353.59311	1512.69849	-322.60220	438.72424	1287.02405	-1031.03894	362.20670	1289.27124	333.01923	555.75677	67.09366	-48.73575	304.47937	-1.32046	-1249.41553	496.90530	-16.18171	-818.72339	315.88440	54.88260
157	1.300	827.43719	354.11301	1514.64917	-321.44348	437.85660	1291.20813	-1030.66553	361.50504	1293.31836	372.50537	550.86951	62.17620	-73.81538	303.72223	-1.17578	-1274.70459	496.30667	-16.04976	-790.59766	323.65710	56.07268
158	1.308	828.00342	354.60593	1516.68506	-319.88391	436.69525	1295.55603	-1030.19983	361.07822	1297.85254	411.80902	547.07062	59.12015	-99.01550	302.92365	-1.02424	-1299.96997	495.80026	-15.99181	-762.92749	330.76941	56.87741
159	1.317	828.77777	355.06046	1518.74841	-317.97968	435.30811	1299.96753	-1029.55554	360.91550	1302.76440	449.78119	544.92139	58.23793	-124.33365	302.18015	-0.95625	-1325.18250	495.43179	-15.93156	-735.96765	337.13693	57.28713
160	1.325	829.77484	355.47299	1520.78662	-315.82404	433.77649	1304.36047	-1028.67676	360.98129	1307.89661	484.96774	544.48322	58.87265	-149.80978	301.59628	-1.03314	-1350.31396	495.18951	-15.67302	-710.01385	342.52411	57.29836
161	1.333	830.97406	355.84967	1522.75146	-313.52350	432.18500	1308.66675	-1027.55737	361.21436	1313.04688	515.94849	545.24329	59.51246	-175.45227	301.12079	-1.21265	-1375.19922	495.10831	-14.67459	-685.40656	346.62296	56.94553
162	1.342	832.32220	356.19821	1524.59790	-311.17331	430.61554	1312.80505	-1026.23828	361.55966	1317.99438	541.70251	546.56824	58.73461	-201.09369	300.51532	-1.35650	-1399.44202	495.43927	-11.93049	-662.52551	349.18915	56.30595
163	1.350	833.74115	356.52579	1526.28381	-308.84186	429.13348	1316.66699	-1024.79871	361.99203	1322.53223	561.88104	548.16876	55.98831	-226.31326	299.54248	-1.31567	-1422.59412	496.60550	-6.39073	-641.68512	350.06595	55.40538
164	1.358	835.14020	356.83896	1527.77209	-306.56561	427.77902	1320.12805	-1023.35168	362.48712	1326.49597	576.90424	550.08533	51.49746	-250.47137	298.15414	-0.98870	-1444.25220	498.86447	2.24902	-623.08765	349.22614	54.11433
165	1.367	836.43384	357.14081	1529.03052	-304.35364	426.57782	1323.06348	-1022.01910	362.99197	1329.78784	587.73560	552.37787	45.79430	-272.86987	296.54147	-0.33191	-1463.75916	501.83539	13.13892	-606.85193	346.81036	52.20767
166	1.375	837.55804	357.43344	1530.02686	-302.19638	425.55756	1325.36853	-1020.89081	363.44772	1332.38074	595.37183	554.94910	39.56522	-292.91379	294.87582	0.81666	-1480.11865	504.65506	24.90092	-593.05316	343.04388	49.51254
167	1.383	838.48071	357.71725	1530.72571	-300.07394	424.74799	1326.97717	-1019.99756	363.83328	1334.30676	600.43896	557.60364	33.67545	-310.11298	292.81439	3.16125	-1492.41589	506.87848	36.71373	-581.77380	338.11649	45.96863
168	1.392	839.19757	357.98526	1531.08875	-297.96600	424.15881	1327.86353	-1019.31378	364.17224	1335.64465	603.06104	560.16608	28.83769	-323.81653	289.45007	8.23621	-1500.16138	508.83597	48.49543	-573.13049	332.13684	41.58316
169	1.400	839.71997	358.22632	1531.07959	-295.86267	423.76022	1328.02759	-1018.77435	364.47906	1336.49451	602.77075	562.53363	24.94165	-332.65970	283.98364	17.90408	-1503.37402	511.18881	60.17498	-567.27448	325.20663	36.33406
170	1.408	840.07288	358.42929	1530.66895	-293.77194	423.49442	1327.47729	-1018.28271	364.70978	1336.92822	598.51184	564.68323	20.90327	-334.55420	276.33719	32.92931	-1502.58911	514.45380	71.10537	-564.38171	317.52539	30.12088
171	1.417	840.30219	358.58197	1529.83423	-291.71884	423.29956	1326.22253	-1017.71307	364.79291	1336.96326	589.13763	566.57361	15.71694	-328.13763	267.19382	51.76965	-1498.72522	518.64600	80.12500	-564.64972	309.41293	22.91273
172	1.425	840.47876	358.67551	1528.55920	-289.73572	423.12164	1324.28088	-1016.93176	364.68146	1336.57397	574.39172	567.95367	9.79090	-314.36310	257.76294	71.00060	-1492.69592	523.29504	86.22565	-568.32593	301.37555	15.09247
173	1.433	840.69659	358.71375	1526.83752	-287.85153	422.92062	1321.69312	-1015.84808	364.36697	1335.72021	555.29492	568.45520	4.71877	-296.00110	249.34644	87.22103	-1484.92810	527.96790	89.22221	-575.78003	294.27829	7.72732
174	1.442	841.06818	358.71310	1524.67773	-286.08633	422.67883	1318.53662	-1014.46289	363.88071	1334.36890	533.22980	568.05542	1.62187	-275.52686	242.68561	98.87581	-1475.25891	532.59302	89.62122	-587.59711	289.17139	2.20992
175	1.450	841.71771	358.68393	1522.10339	-284.45541	422.40408	1314.91895	-1012.87952	363.29022	1332.50073	509.21902	567.16937	0.31709	-253.90613	237.64059	106.60366	-1463.27734	537.29425	87.95815	-604.34906	286.49185	-0.80526
176	1.458	842.76685	358.61185	1519.14746	-282.99133	422.12241	1310.94849	-1011.26434	362.67926	1330.11328	484.22757	566.19739	-0.01495	-231.11557	233.55797	112.10687	-1448.60461	542.22308	84.51864	-625.74689	285.59082	-1.92549
177	1.467	844.30621	358.46310	1515.84497	-281.76141	421.86807	1306.71191	-1009.78381	362.09579	1327.22400	459.09879	565.31299	-0.08319	-207.03870	229.89912	116.79748	-1430.96533	547.48749	79.51052	-650.17987	285.39594	-2.23765
178	1.475	846.35767	358.20728	1512.23425	-280.85764	421.67233	1302.27429	-1008.55853	361.49506	1323.86963	434.13669	564.57751	-0.29557	-181.76984	226.59109	121.24717	-1410.20654	553.04065	73.27611	-675.65625	285.27390	-2.40876
179	1.483	848.85474	357.83539	1508.37195	-280.37479	421.54254	1297.69275	-1007.65393	360.76672	1320.10901	409.31046	563.97650	-0.77839	-155.57861	223.91823	125.40096	-1386.25635	558.71790	66.50806	-700.97845	285.10077	-2.63044
180	1.492	851.65643	357.36261	1504.34448	-280.39493	421.43585	1293.02502	-1007.10046	359.85751	1316.03467	384.60876	563.45105	-1.45075	-128.81519	222.14670	128.99600	-1359.20483	564.25006	60.31103	-725.85718	284.90915	-2.93230
181	1.500	854.57593	356.81857	1500.26807	-280.97803	421.23825	1288.34155	-1006.91455	358.86963	1311.77612	360.06390	562.98114	-2.13689	-101.75316	221.33481	131.79669	-1329.72778	569.12445	55.88404	-750.43011	284.70630	-3.34177
182	1.508	857.41138	356.23563	1496.28040	-282.15970	420.76556	1283.74390	-1007.08881	358.01456	1307.48230	335.68787	562.59174	-2.69952	-74.48123	221.45210	133.62825	-1299.37427	572.80878	54.07429	-774.87671	284.47949	-3.85883
183	1.517	859.97559	355.63828	1492.52454	-283.94742	419.81036	1279.37720	-1007.56067	357.47266	1303.29102	311.46875	562.28497	-3.13391	-46.93463	222.53818	134.33350	-1269.99316	575.20483	55.05035	-799.27124	284.20850	-4.38091
184	1.525	862.12469	355.04129	1489.12830	-286.30179	418.22287	1275.41235	-1008.20557	357.31573	1299.30908	287.39282	562.01074	-3.54235	-18.98593	224.73959	133.75676	-1242.60754	576.60394	58.19180	-823.61603	283.86325	-4.74168
185	1.533	863.78271	354.45764	1486.19043	-289.11288	415.98843	1272.00146	-1008.87506	357.51208	1295.60510	263.44177	561.71753	-4.01870	9.48663	228.18202	131.81628	-1216.86243	577.26050	62.40229	-847.90503	283.42963	-4.87659
186	1.542	864.94324	353.90253	1483.78174	-292.20575	413.25989	1269.24353	-1009.45264	357.93878	1292.20728	239.56982	561.38959	-4.55140	38.57813	232.77898	128.58841	-1191.56128	577.15356	66.70023	-872.13574	282.93753	-4.91998
187	1.550	865.64319	353.39258	1481.95593	-295.38358	410.30518	1267.17651	-1009.88605	358.43661	1289.12964	215.71838	561.01978	-5.03994	68.36969	238.20367	124.32003	-1165.69983	576.08057	70.55859	-896.30414	282.44305	-5.07647
188	1.558	865.93457	352.94815	1480.75366	-298.47409	407.38663	1265.79077	-1010.18134	358.94098	1286.43018	191.85944	560.58557	-5.41037	98.94815	244.05701	119.38985	-1139.00012	573.86182	73.82007	-920.42334	281.96793	-5.39641
189	1.567	865.87134	352.58914	1480.19617	-301.34805	404.66229	1265.05493	-1010.37708	359.53851	1284.22852	167.98764	560.06659	-5.68517	130.44144	250.05415	114.20831	-1111.69360	570.42584	76.51386	-944.53333	281.48093	-5.73413
190	1.575	865.50031	352.31830	1480.27759	-303.91849	402.18640	1264.95129	-1010.51862	360.34058	1282.65369	144.05487	559.49280	-5.89786	163.03674	256.08478	109.07581	-1084.11536	565.79883	78.77916	-968.68115	280.94516	-5.91084
191	1.583	864.85577	352.10873	1480.96631	-306.13535	399.99350	1265.49646	-1010.64160	361.34680	1281.78870	119.95377	558.95667	-5.99509	196.90167	262.13455	104.13292	-1056.57080	560.02820	80.74780	-992.92267	280.35144	-5.85650
192	1.592	863.96222	351.91296	1482.21143	-307.96506	398.15643	1266.71216	-1010.76971	362.46548	1281.66577	95.60504	558.50464	-5.93725	232.06540	268.19519	99.42200	-1029.36206	553.12122	82.41091	-1017.32355	279.71753	-5.62415
193	1.600	862.84497	351.69131	1483.95007	-309.35565	396.75784	1268.57605	-1010.91669	363.60001	1282.28821	71.03589	558.06329	-5.81888	268.35239	274.33420	94.93435	-1002.64349	545.22217	83.69517	-1041.92896	279.09988	-5.33018
194	1.608	861.54016	351.43451	1486.11401	-310.22882	395.84103	1271.02173	-1011.08044	364.69406	1283.64783	46.33875	557.54980	-5.76691	305.38248	280.80704	90.62506	-976.27344	536.77899	84.61646	-1066.73145	278.58408	-5.08492
195	1.617	860.09570	351.15771	1488.63135	-310.50827	395.39392	1273.98438	-1011.23657	365.73215	1285.72974	21.58093	556.97485	-5.80855	342.70529	287.90338	86.45084	-950.00311	528.31512	85.24599	-1091.64429	278.16321	-4.92521
196	1.625	858.57123	350.88248	1491.42566	-310.14798	395.35980	1277.42407	-1011.34241	366.69815	1288.50854	-3.23022	556.39075	-5.88512	379.99857	295.59027	82.46111	-923.72839	520.05719	85.55206	-1116.53174	277.66129	-4.79475
197	1.633	857.03912	350.62878	1494.41846	-309.14914	395.66888	1281.30811	-1011.34613	367.53400	1291.94556	-28.13043	555.79926	-5.92983	417.09781	303.30951	78.95590	-897.48352	511.89069	85.36555	-1141.33691	276.90503	-4.62580
198	1.642	855.57745	350.40857	1497.53479	-307.57190	396.26688	1285.58130	-1011.19769	368.14444	1295.98730	-53.15802	555.15784	-5.93230	453.80014	310.09918	76.57784	-871.34271	503.70615	84.57860	-1166.15955	275.90692	-4.42545
199	1.650	854.25446	350.22467	1500.70959	-305.53281	397.11850	1290.15686	-1010.86450	368.43753	1300.55615	-78.32214	554.45386	-5.93200	489.57297	314.99548	76.00347	-845.40076	495.69897	83.30592	-1191.15015	274.81360	-4.26493
200	1.658	853.12036	350.08920	1503.88660	-303.18314	398.20129	1294.92554	-1010.34241	368.38162	1305.54211	-103.60498	553.71436	-5.95195	523.36633	317.60635	77.14342	-819.80176	488.27365	81.75869	-1216.36743	273.74872	-4.19798
201	1.667	852.20514	350.03287	1507.01379	-300.67282	399.50226	1299.76965	-1009.64948	368.04575	1310.80750	-128.99109	552.96191	-5.96889	553.67578	318.45877	78.65405	-794.78040	481.71667	80.04105	-1241.72253	272.71729	-4.18323
202	1.675	851.51208	350.08228	1510.03955	-298.11887	401.00562	1304.56970	-1008.80627	367.56818	1316.19812	-154.48285	552.20624	-5.95063	578.81189	318.55978	78.66821	-770.65723	476.01718	78.13216	-1266.92261	271.59171	-4.03880
203	1.683	851.00958	350.23877	1512.91589	-295.59439	402.68185	1309.20471	-1007.82745	367.06097	1321.55115	-180.07025	551.47339	-5.91064	597.40527	318.45139	76.11246	-747.74261	471.09592	76.00897	-1291.42310	270.16339	-3.40164
204	1.692	850.63464	350.49203	1515.60193	-293.13324	404.49249	1313.55396	-1006.73492	366.54095	1326.70410	-205.65491	550.85199	-5.89939	609.15942	317.96677	71.11067	-726.28772	467.13562	73.68345	-1314.57397	268.28375	-1.80090
205	1.700	850.30878	350.84387	1518.06372	-290.73880	406.38419	1317.49963	-1005.57745	365.93539	1331.50464	-230.92828	550.49194	-5.89727	615.27490	316.96570	64.35754	-706.56702	464.46417	71.06020	-1335.94092	266.01807	1.02949
206	1.708	849.95490	351.30530	1520.27026	-288.39307	408.26459	1320.93274	-1004.43427	365.12540	1335.81311	-255.29254	550.49628	-5.67714	617.82764	315.76471	56.66378	-688.93176	463.18506	67.80084	-1355.42651	263.60156	4.84215
207	1.717	849.51025	351.87875	1522.18921	-286.06390	409.99185	1323.76453	-1003.39417	364.02100	1339.51990	-278.04785	550.86578	-4.73271	618.43823	314.68488	48.97800	-673.74042	463.10403	63.38478	-1373.01489	261.23166	8.94691
208	1.725	848.93372	352.55432	1523.78467	-283.71683	411.40280	1325.93518	-1002.51917	362.65756	1342.57019	-298.78467	551.67090	-2.25993	617.42712	313.64624	42.07832	-661.23969	463.98883	57.36678	-1388.48511	258.99808	12.64458
209	1.733	848.20825	353.31976	1525.01794	-281.33734	412.37500	1327.40588	-1001.81036	361.21509	1344.96912	-317.30518	553.33917	2.98206	614.01990	312.31491	35.94350	-651.52094	465.84201	49.64737	-1401.46094	256.98340	15.71247
210	1.742	847.33966	354.16931	1525.85315	-278.94919	412.87491	1328.14319	-1001.19611	359.93140	1346.76550	-332.63348	556.75592	12.74754	607.12793	310.39740	29.76097	-644.63824	468.89294	40.48351	-1411.62085	255.23016	18.63391
211	1.750	846.35706	355.09897	1526.26477	-276.61026	412.94852	1328.11487	-1000.55865	358.99176	1348.02698	-342.25458	562.84308	28.48638	596.03784	307.87347	22.88644	-640.72687	473.29254	30.24215	-1418.64258	253.55374	22.27328
212	1.758	845.31494	356.09500	1526.24158	-274.38736	412.68262	1327.30225	-999.78473	358.46045	1348.80359	-343.30328	571.74872	49.68348	580.68933	305.17188	15.84259	-640.00800	478.88876	19.29329	-1422.02783	251.57121	27.05104
213	1.767	844.29413	357.13394	1525.78625	-272.33350	412.17816	1325.72192	-998.80725	358.30588	1349.10181	-335.00769	582.47412	73.23495	561.54688	302.96912	10.08728	-642.80676	485.28503	8.32103	-1421.23303	248.98639	32.35004
214	1.775	843.39783	358.18930	1524.91138	-270.48038	411.53683	1323.44116	-997.62286	358.47012	1348.88892	-319.64880	593.40436	94.99591	539.33228	301.59641	6.60905	-649.54401	491.82669	-1.29189	-1415.96460	245.73883	36.76575
215	1.783	842.74048	359.22821	1523.63635	-268.84109	410.86072	1320.57373	-996.28052	358.87390	1348.11169	-300.95850	603.19995	112.05276	515.01868	300.82559	5.10097	-660.53546	497.50943	-7.90665	-1406.24487	241.90385	38.92395
216	1.792	842.43170	360.20850	1521.98596	-267.42389	410.26245	1317.26367	-994.86456	359.40518	1346.72229	-281.59143	611.33850	123.85358	489.79855	300.29401	4.60436	-675.82892	501.33197	-11.02764	-1392.20337	237.58038	38.18627
217	1.800	842.55927	361.09033	1519.99365	-266.25430	409.85391	1313.66003	-993.49011	359.96420	1344.70667	-262.00897	618.05719	131.74805	464.55881	299.82770	4.39362	-695.23767	502.94644	-11.85254	-1373.89160	232.88947	34.84474
218	1.808	843.17291	361.85666	1517.70630	-265.39212	409.71756	1309.89844	-992.30249	360.52200	1342.10034	-241.37976	623.85669	137.59476	439.53915	299.36169	4.13018	-718.05286	502.82761	-11.98047	-1351.36121	228.00562	29.83974
219	1.817	844.27075	362.52933	1515.19043	-264.92349	409.90240	1306.09375	-991.45740	361.12598	1338.97900	-218.96954	629.00092	142.58035	414.65652	298.85394	3.68688	-742.81744	501.77716	-12.18159	-1324.89221	223.16025	24.30075
220	1.825	845.79211	363.16507	1512.52917	-264.93393	410.43460	1302.33545	-991.08618	361.83200	1335.43506	-194.70264	633.37708	146.98315	389.87216	298.29239	3.07275	-768.05457	500.40659	-12.51028	-1295.18604	218.66620	19.17658
221	1.833	847.61615	363.83206	1509.81970	-265.48752	411.31381	1298.67896	-991.26282	362.62769	1331.56909	-169.04016	636.67957	150.62952	365.22562	297.66211	2.39684	-793.02557	499.06989	-12.85304	-1263.50256	214.92627	15.07771
222	1.842	849.57642	364.59143	1507.17542	-266.62979	412.51862	1295.15344	-991.98846	363.43304	1327.49402	-142.66333	638.62158	153.30920	340.75174	296.94238	1.77712	-817.61890	497.95749	-13.18557	-1231.41919	212.24518	12.35597
223	1.850	851.49493	365.48413	1504.72510	-268.39908	414.03827	1291.78833	-993.19641	364.18677	1323.32410	-116.12921	639.01129	154.81482	316.43924	296.13574	1.24843	-841.96484	497.07419	-13.55878	-1200.00867	210.59683	11.26998
224	1.858	853.21606	366.51752	1502.59741	-270.81064	415.90408	1288.63782	-994.76984	364.89902	1319.13940	-89.63507	637.77106	154.90225	292.23996	295.24329	0.75100	-866.20007	496.29425	-13.97954	-1169.26221	209.76651	11.96560
225	1.867	854.62708	367.66559	1500.89917	-273.80862	418.17743	1285.77527	-996.56049	365.56476	1314.94641	-63.03900	634.94965	153.42776	268.12204	294.27173	0.20710	-890.40234	495.51016	-14.37875	-1138.50586	209.70349	14.30627
226	1.875	855.66431	368.88217	1499.70715	-277.23093	420.87683	1283.26489	-998.41492	366.09714	1310.70239	-36.07745	630.68298	150.47549	244.10593	293.27805	-0.38128	-914.63129	494.67523	-14.69653	-1107.17737	210.54634	17.88345
227	1.883	856.30420	370.11334	1499.07336	-280.82574	423.89755	1281.14941	-1000.20264	366.44540	1306.45691	-8.57214	625.13324	146.29384	220.21085	292.31076	-0.90380	-938.92950	493.77716	-14.95782	-1075.18188	212.37613	22.21900
228	1.892	856.54541	371.31638	1499.03198	-284.31769	427.00635	1279.47192	-1001.83130	366.67938	1302.43445	19.53070	618.47357	141.15750	196.37906	291.33798	-1.22489	-963.28857	492.84607	-15.23966	-1042.89661	215.14258	26.88133
229	1.900	856.40009	372.47720	1499.59888	-287.48666	429.92584	1278.30115	-1003.25171	366.85281	1298.91553	48.27240	610.93011	135.31830	172.50443	290.32446	-1.31797	-987.66656	491.95795	-15.55735	-1011.02588	218.79190	31.50393
230	1.908	855.89374	373.60507	1500.76758	-290.21014	432.44452	1277.72571	-1004.44666	366.85858	1296.08289	77.77869	602.80347	129.02179	148.50729	289.29086	-1.29898	-1012.04675	491.16611	-15.82189	-980.27850	223.30811	35.84613
231	1.917	855.06177	374.71436	1502.51135	-292.44861	434.47754	1277.81238	-1005.40344	366.48816	1294.00903	108.23361	594.36279	122.47478	124.34366	288.24631	-1.29123	-1036.45349	490.41251	-15.94828	-950.97266	228.64389	39.83715
232	1.925	853.93939	375.82553	1504.78284	-294.20868	436.04413	1278.56873	-1006.09924	365.61389	1292.72095	139.78098	585.72095	115.77785	99.99960	287.19089	-1.30599	-1060.93359	489.57297	-15.97096	-922.84448	234.72325	43.49939
233	1.933	852.55695	376.97275	1507.51428	-295.52246	437.19226	1279.94421	-1006.51825	364.28363	1292.22900	172.45026	576.87689	108.91402	75.49142	286.18045	-1.30070	-1085.54211	488.60449	-16.00197	-895.26093	241.49124	46.81377
234	1.942	850.94824	378.18402	1510.62256	-296.43860	437.94269	1281.86731	-1006.68408	362.66415	1292.51660	206.16611	567.81738	101.79024	50.83047	285.30017	-1.29287	-1110.31421	487.59839	-16.08629	-867.66644	248.87575	49.67449
235	1.950	849.16345	379.45471	1514.02014	-297.00394	438.29242	1284.27808	-1006.66687	360.94504	1293.54578	240.82922	558.52820	94.30208	26.00461	284.62637	-1.37406	-1135.25220	486.69855	-16.14809	-839.86450	256.69852	51.98024
236	1.958	847.27496	380.75607	1517.61938	-297.24341	438.24585	1287.13123	-1006.55048	359.28558	1295.27295	276.38531	549.04980	86.43216	1.00131	284.18372	-1.59446	-1160.34583	485.97485	-16.10433	-811.97754	264.66476	53.75317
237	1.967	845.36951	382.06165	1521.32910	-297.15552	437.82562	1290.38574	-1006.39667	357.80051	1297.65588	312.83466	539.65216	78.37258	-24.15997	283.87830	-1.85598	-1185.57996	485.36172	-15.97986	-784.23499	272.45883	55.15411
238	1.975	843.53235	383.35883	1525.05725	-296.72864	437.06659	1293.99170	-1006.23480	356.56799	1300.65186	350.18332	530.98901	70.65930	-49.42465	283.56464	-2.00817	-1210.93298	484.73395	-15.86966	-756.80322	279.85178	56.38450
239	1.983	841.83911	384.65237	1528.71863	-295.96399	436.01187	1297.87537	-1006.06818	355.64081	1304.21069	388.27075	524.13818	64.23260	-74.76236	283.17487	-2.01418	-1236.39038	484.02399	-15.85108	-729.78931	286.74271	57.57281
240	1.992	840.35504	385.97095	1532.24097	-294.88379	434.70508	1301.93274	-1005.87817	355.04086	1308.26245	426.47479	520.36652	60.13031	-100.18913	282.69620	-1.94338	-1261.94824	483.26807	-15.93862	-703.36334	293.12650	58.72633
241	2.000	839.12653	387.36987	1535.55981	-293.52451	433.18076	1306.04443	-1005.62274	354.75006	1312.70508	463.60797	520.45898	58.72105	-125.68102	282.06305	-1.84896	-1287.56616	482.59943	-16.03906	-677.85620	299.00833	59.74309
242	2.008	838.16675	388.91425	1538.61377	-291.93762	431.47675	1310.10388	-1005.24365	354.71619	1317.39258	498.29132	524.02966	59.10920	-151.15643	281.18985	-1.71437	-1313.07397	482.19891	-15.91729	-653.76373	304.30634	60.45638
243	2.017	837.45135	390.62469	1541.35999	-290.19501	429.66229	1314.03491	-1004.68927	354.87070	1322.12463	529.46625	529.59283	59.47773	-176.54671	280.12704	-1.52838	-1338.13281	482.18637	-15.13441	-631.62561	308.79657	60.69228
244	2.025	836.92883	392.42355	1543.79541	-288.37341	427.84048	1317.77026	-1003.94391	355.13080	1326.65100	556.43884	535.52356	58.21992	-201.67996	279.02893	-1.32424	-1362.34961	482.56519	-12.95050	-611.82947	312.16586	60.30099
245	2.033	836.53320	394.17294	1545.94409	-286.52811	426.11060	1321.21069	-1003.05048	355.38885	1330.71533	578.59863	541.02399	54.81384	-226.02246	277.95065	-1.06172	-1385.43042	483.41495	-8.46435	-594.49677	314.13275	59.17322
246	2.042	836.19305	395.78400	1547.81616	-284.68195	424.53174	1324.22217	-1002.11224	355.54288	1334.13550	595.52643	546.19373	49.66506	-248.68205	276.78915	-0.54508	-1407.18054	485.11075	-1.09606	-579.57629	314.55066	57.26222
247	2.050	835.84686	397.26126	1549.38940	-282.83447	423.12878	1326.67346	-1001.26154	355.56503	1336.85071	607.42377	551.39783	43.42301	-268.78152	275.30121	0.52196	-1427.31409	487.94455	8.93177	-567.05670	313.48196	54.54728
248	2.058	835.45563	398.66019	1550.62292	-280.97952	421.92105	1328.46582	-1000.59406	355.53287	1338.89795	615.05090	556.79150	36.74723	-285.84857	273.07037	2.61871	-1445.17981	491.41562	20.53391	-557.08167	311.14508	50.96283
249	2.067	835.00305	400.03854	1551.47192	-279.11865	420.92355	1329.53772	-1000.12140	355.57648	1340.35510	619.09332	562.33112	30.38709	-299.67102	269.51505	6.80267	-1459.78003	494.43903	32.38689	-549.90363	307.74237	46.41477
250	2.075	834.48615	401.43393	1551.89246	-277.26822	420.12613	1329.86011	-999.79437	355.78018	1341.29395	619.59113	567.93481	24.80628	-309.43423	263.98840	14.82110	-1470.24023	496.41257	43.75094	-545.75006	303.39410	40.85836
251	2.083	833.91437	402.85989	1551.84924	-275.45908	419.49408	1329.42749	-999.54590	356.13867	1341.76025	615.78638	573.49066	19.64919	-313.22925	256.07520	28.05465	-1476.25305	497.67236	54.49791	-544.71521	298.22495	34.33046
252	2.092	833.31891	404.30652	1551.32214	-273.72733	418.98453	1328.24866	-999.30536	356.58588	1341.77368	606.62201	578.68475	14.21972	-309.27802	246.07607	45.86012	-1478.15869	499.01254	64.44257	-546.80548	292.46661	26.95045
253	2.100	832.75885	405.74261	1550.30762	-272.10895	418.55103	1326.34692	-999.00433	357.03168	1341.33081	591.89001	582.82385	8.75689	-297.85223	235.21577	65.19277	-1476.75830	501.10071	72.97652	-552.09009	286.50919	19.02698
254	2.108	832.31628	407.12964	1548.81433	-270.64059	418.14673	1323.76746	-998.58618	357.38455	1340.41296	572.73926	585.15479	4.48839	-281.39478	225.14627	82.20691	-1472.90063	504.13895	79.35461	-560.79309	280.92960	11.30022
255	2.117	832.09143	408.43777	1546.86047	-269.35748	417.73911	1320.58557	-998.01416	357.55499	1338.99646	550.60461	585.65137	2.14089	-262.62677	217.04626	94.48681	-1467.03601	507.78076	83.11649	-573.27625	276.45813	4.93272
256	2.125	832.20026	409.65118	1544.47131	-268.29349	417.32379	1316.90381	-997.28375	357.45944	1337.05859	526.42047	585.11786	1.20391	-242.88884	211.07465	102.08679	-1459.14929	511.51282	84.22472	-589.87146	273.64478	0.84811
257	2.133	832.76465	410.76807	1541.67603	-267.48685	416.92883	1312.83276	-996.44464	357.07736	1334.58289	501.13391	584.35596	0.77715	-222.18633	206.57449	106.77448	-1448.99353	515.17792	82.95452	-610.43347	272.37335	-1.02888
258	2.142	833.88617	411.79440	1538.50854	-266.98178	416.60822	1308.46716	-995.61169	356.50720	1331.57007	475.71600	583.66284	0.40762	-200.16875	202.76993	110.45709	-1436.20874	518.92834	79.64097	-633.91858	271.94354	-1.61172
259	2.150	835.60809	412.72342	1535.01611	-266.82639	416.41751	1303.87891	-994.93805	355.90778	1328.04517	450.59863	583.02728	0.01733	-176.76010	199.33885	114.15753	-1420.42310	522.93652	74.57813	-658.75952	271.70892	-1.79071
260	2.158	837.88184	413.52420	1531.27197	-267.07272	416.37897	1299.12170	-994.56555	355.37888	1324.05933	425.78442	582.36926	-0.43489	-152.21381	196.46207	117.97445	-1401.49011	527.38721	68.25168	-683.78601	271.41388	-1.97951
261	2.167	840.56458	414.15894	1527.37927	-267.77481	416.46161	1294.24243	-994.59534	354.93448	1319.69373	401.22107	581.65424	-0.99090	-126.95456	194.49773	121.54172	-1379.53833	532.37231	61.57766	-708.56738	271.02582	-2.27406
262	2.175	843.45331	414.60611	1523.47058	-268.98264	416.57510	1289.30078	-995.07922	354.56909	1315.06238	376.87927	580.94458	-1.59771	-101.39760	193.68860	124.42450	-1354.91125	537.67761	55.86884	-733.09314	270.55637	-2.67401
263	2.183	846.32867	414.86844	1519.69580	-270.73706	416.56046	1284.39673	-996.01117	354.30951	1310.30017	352.72134	580.33527	-2.15429	-75.78456	194.13879	126.28925	-1328.42383	542.90277	52.43439	-757.45038	270.05307	-3.15109
264	2.192	848.98773	414.97208	1516.20496	-273.06250	416.19418	1279.68750	-997.32092	354.20151	1305.53821	328.70654	579.85791	-2.63791	-50.12051	195.93369	126.93875	-1301.52002	547.68408	51.86484	-781.70593	269.58029	-3.64214
265	2.200	851.26965	414.96786	1513.13232	-275.94647	415.23431	1275.37183	-998.88538	354.25552	1300.88318	304.79123	579.48053	-3.10751	-24.25648	199.14084	126.29872	-1275.68787	551.60809	53.58299	-805.89923	269.15497	-4.03861
266	2.208	853.07391	414.92462	1510.58923	-279.30939	413.51328	1271.63501	-1000.55707	354.42468	1296.41565	280.90854	579.16663	-3.60736	1.97455	203.73827	124.39541	-1251.55774	554.21899	56.29355	-830.06970	268.75394	-4.25547
267	2.217	854.35760	414.90799	1508.66162	-282.99725	411.03699	1268.58655	-1002.20105	354.66437	1292.20569	256.99133	578.87305	-4.11739	28.69882	209.62007	121.37914	-1228.60144	555.42798	58.92786	-854.27246	268.36612	-4.33902
268	2.225	855.12274	414.96588	1507.40686	-286.81870	408.00626	1266.23962	-1003.72937	355.00043	1288.32935	233.02386	578.53436	-4.57076	56.06888	216.60138	117.56425	-1205.65906	555.59137	61.08234	-878.53833	267.99545	-4.44094
269	2.233	855.40234	415.12439	1506.85193	-290.59637	404.72107	1264.54431	-1005.11304	355.50024	1284.86719	209.04517	578.11212	-4.91760	84.31659	224.39737	113.37527	-1181.73022	555.02509	62.80225	-902.82263	267.64505	-4.65972
270	2.242	855.24237	415.38260	1506.99561	-294.19846	401.44443	1263.43835	-1006.35675	356.18439	1281.89185	185.10507	577.60657	-5.19653	113.64529	232.68356	109.22326	-1156.42297	553.71442	64.24739	-927.05524	267.30832	-4.94286
271	2.250	854.68579	415.71255	1507.81702	-297.55481	398.34103	1262.89001	-1007.47180	357.01575	1279.47400	161.20526	577.00409	-5.51391	144.09372	241.25525	105.38227	-1129.92065	551.45020	65.50386	-951.24060	266.93942	-5.15500
272	2.258	853.76703	416.07251	1509.28174	-300.66272	395.50836	1262.91760	-1008.47937	357.96771	1277.69641	137.23132	576.32233	-5.88079	175.56342	250.12366	101.90224	-1102.64795	548.11951	66.58253	-975.45996	266.46899	-5.22875
273	2.267	852.51599	416.42609	1511.34033	-303.56110	393.01801	1263.56824	-1009.41870	359.03424	1276.63574	112.97888	575.70398	-6.11129	207.94861	259.38928	98.66860	-1074.93774	543.88684	67.51719	-999.79419	265.88242	-5.22021
274	2.275	850.95966	416.75491	1513.92944	-306.26187	390.92413	1264.85950	-1010.33203	360.17371	1276.32764	88.35687	575.28156	-6.05192	241.18301	269.10339	95.57753	-1046.95801	539.05054	68.35786	-1024.28503	265.25662	-5.22554
275	2.283	849.12524	417.05890	1516.97473	-308.68903	389.26123	1266.74707	-1011.24176	361.29901	1276.76660	63.50525	574.98438	-5.82705	275.18814	279.34726	92.62507	-1018.84296	533.79205	69.12862	-1048.95105	264.71497	-5.29107
276	2.292	847.05164	417.34802	1520.39185	-310.67975	388.03656	1269.16406	-1012.14032	362.31409	1277.93005	38.61420	574.64111	-5.67097	309.80869	290.32361	89.84478	-990.78082	528.15399	69.86201	-1073.79712	264.31796	-5.38657
277	2.300	844.80103	417.63531	1524.08667	-312.04901	387.22406	1272.07324	-1012.99719	363.12283	1279.79236	13.74243	574.15778	-5.66367	344.74191	302.20059	87.22795	-962.95117	522.16089	70.56238	-1098.79346	263.96481	-5.42826
278	2.308	842.45502	417.93304	1527.95984	-312.67157	386.77579	1275.46338	-1013.77332	363.63770	1282.32886	-11.15125	573.53174	-5.73479	379.53549	314.80280	84.77507	-935.41418	515.91364	71.13202	-1123.86707	263.46268	-5.35475
279	2.317	840.10529	418.25421	1531.91431	-312.52905	386.63885	1279.31445	-1014.43414	363.82693	1285.51221	-36.12323	572.81177	-5.80154	413.74496	327.50119	82.63689	-908.11658	509.62064	71.42706	-1148.94897	262.70563	-5.18879
280	2.325	837.84607	418.61554	1535.86169	-311.70514	386.76672	1283.57617	-1014.95947	363.72302	1289.29736	-61.21613	572.05383	-5.84251	447.11563	339.33368	81.23013	-880.97546	503.51340	71.35856	-1174.02246	261.72537	-5.00595
281	2.333	835.76508	419.03311	1539.72668	-310.35626	387.12488	1288.17029	-1015.34155	363.35684	1293.60718	-86.44958	571.27570	-5.87163	479.57272	349.18848	81.15900	-853.91949	497.74771	70.92104	-1199.12451	260.64203	-4.87108
282	2.342	833.93188	419.51764	1543.44788	-308.67368	387.68750	1293.00342	-1015.57251	362.72153	1298.33875	-111.81464	570.46948	-5.88792	510.95786	356.32022	82.64591	-826.94464	492.36377	70.15167	-1224.32324	259.60339	-4.81219
283	2.350	832.38666	420.07742	1546.97607	-306.83331	388.42963	1297.97583	-1015.63550	361.81555	1303.37720	-137.29205	569.65375	-5.86147	540.62231	361.01321	84.84174	-800.19049	487.23831	69.05403	-1249.64526	258.66235	-4.81017
284	2.358	831.13269	420.71106	1550.27173	-304.95645	389.32254	1302.98145	-1015.51367	360.68271	1308.60229	-162.88013	568.87561	-5.77300	567.12036	364.38098	86.03181	-773.94336	482.27164	67.62896	-1274.93494	257.69196	-4.76225
285	2.367	830.14148	421.39182	1553.30334	-303.10785	390.33261	1307.90015	-1015.21204	359.40521	1313.88306	-188.56750	568.17310	-5.67071	588.41467	367.21613	84.72384	-748.62823	477.82559	66.03303	-1299.76123	256.46918	-4.39399
286	2.375	829.36133	422.06952	1556.04285	-301.31891	391.42886	1312.59460	-1014.77521	358.08185	1319.07141	-214.22894	567.58929	-5.62419	602.90540	369.31946	80.44993	-724.79742	474.67639	64.50214	-1323.51563	254.86235	-3.25097
287	2.383	828.72034	422.68887	1558.46057	-299.59851	392.58484	1316.91870	-1014.28113	356.77448	1324.00122	-239.50287	567.21698	-5.55096	610.70300	370.19244	73.69368	-703.02948	473.34512	62.95770	-1345.69739	252.94905	-0.95835
288	2.392	828.13416	423.20386	1560.52173	-297.92340	393.75012	1320.73010	-1013.81238	355.43954	1328.49377	-263.76971	567.16425	-5.08622	613.77661	369.94019	65.44434	-683.80487	473.77356	60.88203	-1366.13379	250.95114	2.42969
289	2.400	827.52368	423.58466	1562.18872	-296.23862	394.82227	1323.90479	-1013.43103	353.95068	1332.37878	-286.35956	567.47491	-3.65705	614.54602	369.09525	56.87469	-667.43170	475.70181	57.68758	-1384.85181	249.07349	6.38862
290	2.408	826.83124	423.82468	1563.42261	-294.48386	395.66217	1326.35583	-1013.17609	352.22580	1335.53955	-306.89685	568.16754	-0.61906	614.25146	367.93280	49.01768	-654.04114	479.03943	53.05451	-1401.76465	247.39301	10.23960
291	2.417	826.03058	423.94400	1564.18298	-292.62677	396.14099	1328.03992	-1013.06573	350.33371	1337.95789	-325.24817	569.46680	4.91560	612.52856	366.27795	42.31206	-643.67041	483.79572	46.94009	-1416.57495	245.85867	13.56265
292	2.425	825.12549	423.97641	1564.43457	-290.68503	396.19165	1328.94653	-1013.07819	348.46869	1339.71179	-340.67096	572.02277	14.38385	608.15161	363.71500	36.35445	-636.37109	489.84695	39.44123	-1428.89282	244.41153	16.48926
293	2.433	824.14099	423.94073	1564.15967	-288.72784	395.83621	1329.08398	-1013.12744	346.82773	1340.91919	-351.04016	576.68707	29.20864	600.03333	359.91360	30.23956	-632.26379	496.91226	30.71395	-1438.30176	243.11269	19.64388
294	2.442	823.11743	423.82745	1563.35974	-286.85300	395.15921	1328.47205	-1013.08386	345.51947	1341.67725	-353.68585	583.80847	49.19517	587.83899	355.08069	23.42367	-631.56616	504.70242	21.05330	-1444.32837	242.12427	23.58007
295	2.450	822.11255	423.62506	1562.04614	-285.15607	394.25348	1327.13953	-1012.83313	344.54587	1342.02832	-347.55237	592.78241	71.70848	572.03479	350.18314	16.44806	-634.62946	512.86938	11.07100	-1446.46484	241.52057	28.11984
296	2.458	821.20294	423.35193	1560.23279	-283.71158	393.19321	1325.12805	-1012.32300	343.84412	1341.95483	-334.36371	602.37726	92.96690	553.37585	346.46411	10.62848	-641.87756	520.76367	1.85654	-1444.30420	241.07513	32.28254
297	2.467	820.47809	423.04971	1557.93616	-282.55878	392.03519	1322.48779	-1011.57776	343.37186	1341.40503	-317.44702	611.42609	110.16032	532.32202	344.50305	6.86179	-653.52917	527.46521	-5.17361	-1437.70410	240.32275	34.84327
298	2.475	820.03705	422.75443	1555.17554	-281.69574	390.83652	1319.27686	-1010.68829	343.14291	1340.33142	-299.43646	619.31683	122.57233	509.18991	343.83417	4.98623	-669.42322	532.17639	-9.17231	-1426.77271	238.90710	34.95859
299	2.483	819.98871	422.48352	1551.97705	-281.10428	389.68378	1315.58032	-1009.78613	343.16443	1338.71301	-281.09888	626.07465	131.26921	484.67221	343.60751	4.26608	-689.17578	534.65363	-10.68881	-1411.63306	236.78369	32.46934
300	2.492	820.43793	422.24893	1548.37402	-280.79297	388.69632	1311.52417	-1009.01141	343.36777	1336.55310	-261.96747	632.03723	137.87752	459.64468	343.37177	4.02117	-712.05688	535.34363	-11.07110	-1392.29028	234.12880	27.86665
301	2.500	821.45392	422.07150	1544.41187	-280.81631	387.98679	1307.25964	-1008.49048	343.61398	1333.86963	-241.48969	637.43115	143.47209	434.62955	343.09430	3.82650	-736.74255	535.02411	-11.25906	-1368.90015	231.21344	22.05514
302	2.508	823.04016	421.97702	1540.15405	-281.25565	387.62018	1302.93408	-1008.32642	343.75595	1330.69641	-219.53931	642.22693	148.33173	409.77371	342.79776	3.51184	-761.87964	534.29004	-11.52503	-1342.28650	228.36041	16.10794
303	2.517	825.11493	421.98798	1535.68787	-282.18695	387.60553	1298.67517	-1008.59552	343.70569	1327.09619	-196.36542	646.23834	152.33228	385.09311	342.46844	3.05300	-786.78540	533.42810	-11.87382	-1314.23584	225.93974	11.13835
304	2.525	827.51434	422.12421	1531.12463	-283.66937	387.91949	1294.58691	-1009.33820	343.47083	1323.16516	-172.37244	649.23767	155.30817	360.57394	342.15768	2.44773	-811.35339	532.58179	-12.30099	-1286.83081	224.35303	8.13971
305	2.533	830.02570	422.40775	1526.59363	-285.75574	388.54358	1290.75671	-1010.54565	343.14392	1319.01978	-147.89960	651.04608	157.13263	336.19925	341.88559	1.74334	-835.68671	531.84369	-12.82709	-1260.87720	223.91138	7.60863
306	2.542	832.43506	422.86435	1522.22595	-288.49484	389.48834	1287.26404	-1012.16272	342.83978	1314.77319	-123.08813	651.60187	157.69415	311.97421	341.52328	1.06630	-859.90979	531.23596	-13.41849	-1235.32935	224.66992	9.24966
307	2.550	834.57275	423.51102	1518.14392	-291.89398	390.78720	1284.18176	-1014.10925	342.58508	1310.49854	-97.89362	650.92480	156.90906	287.90988	340.95880	0.49462	-884.08221	530.69971	-13.95547	-1208.66675	226.42802	12.22703
308	2.558	836.34033	424.32465	1514.45935	-295.85107	392.45526	1281.56189	-1016.29309	342.24628	1306.20935	-72.19965	649.02069	154.75888	263.98764	340.24689	-0.02544	-908.21454	530.16034	-14.33069	-1180.28540	228.89722	15.75731
309	2.567	837.70380	425.21869	1511.27832	-300.12439	394.43326	1279.42371	-1018.60516	341.63379	1301.91833	-45.91693	645.89435	151.32886	240.15414	339.53387	-0.56880	-932.33545	529.58472	-14.54247	-1150.51636	231.86435	19.42811
310	2.575	838.66144	426.06158	1508.70068	-304.39493	396.56436	1277.76685	-1020.92883	340.68494	1297.72302	-19.02045	641.64905	146.81445	216.34415	338.92255	-1.09902	-956.48907	528.97302	-14.68806	-1120.02295	235.24512	23.10876
311	2.583	839.21912	426.73148	1506.81152	-308.38214	398.63052	1276.60510	-1023.18109	339.48285	1293.80701	8.47711	636.48627	141.48389	192.51224	338.39185	-1.49356	-980.68750	528.34857	-14.88019	-1089.35510	239.05920	26.76743
312	2.592	839.38409	427.16104	1505.66919	-311.91870	400.42599	1275.98523	-1025.32751	338.12747	1290.36646	36.59937	630.59186	135.63737	168.63400	337.84003	-1.68519	-1004.92078	527.72870	-15.14756	-1058.79224	243.39880	30.39529
313	2.600	839.16333	427.34479	1505.29749	-314.94839	401.81686	1275.97229	-1027.33862	336.63434	1287.55383	65.43201	624.06744	129.57666	144.66046	337.18539	-1.73519	-1029.19263	527.08514	-15.41837	-1028.40161	248.40474	33.99461
314	2.608	838.56195	427.32318	1505.68311	-317.48547	402.75659	1276.61047	-1029.14709	334.95215	1285.47302	95.03705	616.94727	123.53986	120.51868	336.39093	-1.74978	-1053.51672	526.37823	-15.60179	-998.17163	254.21307	37.56783
315	2.617	837.58582	427.15479	1506.78149	-319.58044	403.26465	1277.89319	-1030.66211	333.05167	1284.19873	125.36456	609.22327	117.59663	96.18527	335.44348	-1.76270	-1077.91602	525.61499	-15.66677	-968.10388	260.84259	41.12005
316	2.625	836.24670	426.88797	1508.52502	-321.29956	403.38641	1279.75854	-1031.81787	330.95724	1283.77905	156.26544	600.83923	111.61419	71.69757	334.37976	-1.74179	-1102.44019	524.84143	-15.64890	-938.27313	268.13824	44.64512
317	2.633	834.57159	426.55713	1510.83179	-322.70770	403.16357	1282.10730	-1032.61804	328.71417	1284.22412	187.58051	591.68048	105.36182	47.08188	333.37048	-1.71124	-1127.14246	524.09161	-15.60105	-908.87610	275.85370	48.05383
318	2.642	832.60919	426.19992	1513.61316	-323.84674	402.63019	1284.83521	-1033.15100	326.38452	1285.50269	219.22760	581.61932	98.66171	22.34354	332.65155	-1.77525	-1152.03406	523.36420	-15.54330	-880.16980	283.72531	51.13565
319	2.650	830.42981	425.86450	1516.77515	-324.70428	401.81848	1287.86658	-1033.55701	324.07181	1287.55005	251.23007	570.63660	91.47616	-2.48355	332.23361	-1.94675	-1177.07947	522.62836	-15.47172	-852.28760	291.51151	53.64272
320	2.658	828.12158	425.59283	1520.21606	-325.20792	400.75189	1291.17261	-1033.96143	321.90491	1290.28552	283.71756	558.91785	83.92163	-27.35400	331.83716	-2.08820	-1202.22156	521.84058	-15.40813	-825.14331	299.06863	55.41529
321	2.667	825.78424	425.40973	1523.83081	-325.28909	399.41309	1294.75928	-1034.42554	319.97772	1293.63000	316.92770	546.86694	76.32230	-52.26370	331.21866	-2.10377	-1227.42236	521.00964	-15.37366	-798.56195	306.32816	56.43687
322	2.675	823.51532	425.32782	1527.52478	-324.95093	397.74612	1298.62402	-1034.94397	318.31879	1297.50769	351.10846	535.10986	69.37117	-77.24155	330.39847	-2.05615	-1252.68835	520.23218	-15.33225	-772.47925	313.16663	56.80560
323	2.683	821.39423	425.33823	1531.22107	-324.25394	395.72894	1302.71106	-1035.46619	316.91544	1301.83765	386.21442	524.43134	64.11526	-102.30695	329.53442	-2.05493	-1278.03235	519.58533	-15.26878	-746.97589	319.30524	56.69908
324	2.692	819.47241	425.40118	1534.85864	-323.27417	393.41321	1306.90918	-1035.91809	315.74167	1306.52637	421.46591	515.45502	61.34987	-127.46355	328.71408	-2.12304	-1303.41003	519.02631	-15.25162	-722.16565	324.26291	56.40002
325	2.700	817.77026	425.46655	1538.39124	-322.09702	390.87885	1311.09058	-1036.22437	314.75964	1311.45728	455.13422	508.21405	60.69858	-152.73706	327.92389	-2.20900	-1328.70691	518.48224	-15.22248	-698.14673	327.52124	56.23670
326	2.708	816.28229	425.49255	1541.78564	-320.81915	388.18445	1315.15161	-1036.33130	313.90686	1316.47974	484.98846	502.13708	60.50825	-178.16306	327.12918	-2.28569	-1353.72876	518.00079	-14.69869	-675.08301	328.85046	56.32292
327	2.717	814.98346	425.44327	1545.01306	-319.53610	385.37003	1319.01843	-1036.22754	313.10529	1321.41382	509.24814	496.62604	58.99977	-203.63226	326.26147	-2.37715	-1378.13562	517.73022	-12.78449	-653.32428	328.31195	56.35746
328	2.725	813.82886	425.29099	1548.04077	-318.32144	382.48950	1322.62463	-1035.95825	312.30917	1326.07019	527.33954	491.60867	55.41946	-228.72612	325.14771	-2.51092	-1401.46790	517.80585	-8.57440	-633.45581	325.92822	55.72475
329	2.733	812.75342	425.02780	1550.82617	-317.21085	379.62872	1325.88831	-1035.62378	311.54318	1330.27002	539.97241	487.40479	50.02269	-252.75124	323.59149	-2.70468	-1423.35278	518.40784	-1.62530	-616.14160	321.53772	53.82763
330	2.742	811.68127	424.67358	1553.31873	-316.20148	376.89191	1328.70679	-1035.36353	310.87723	1333.86377	548.53735	484.19495	43.40812	-274.96564	321.55734	-2.97767	-1443.54395	519.84210	7.89579	-601.80652	314.97513	50.44347
331	2.750	810.53894	424.27087	1555.46729	-315.26959	374.37549	1330.96875	-1035.32507	310.36554	1336.75574	554.21991	481.86978	36.21694	-294.90735	319.15143	-3.26281	-1461.58276	522.15674	19.32900	-590.43457	306.27448	45.84767
332	2.758	809.26300	423.86606	1557.22681	-314.39252	372.16046	1332.57678	-1035.60889	310.00662	1338.91846	557.45441	480.30130	29.22011	-312.59314	316.17471	-3.04284	-1476.59595	524.66095	31.74310	-581.69183	295.68024	40.61353
333	2.767	807.80957	423.49347	1558.56287	-313.55508	370.30759	1333.46704	-1036.21558	309.73624	1340.37646	557.97949	479.49387	23.16978	-328.01700	311.56799	-0.75158	-1487.60999	526.37067	44.39215	-575.28595	283.55774	35.25895
334	2.775	806.17004	423.17429	1559.45544	-312.74307	368.82480	1333.61414	-1037.04529	309.44687	1341.17834	555.12933	479.45767	18.27792	-339.99438	303.68408	6.19747	-1494.01050	526.99347	56.95794	-571.25854	270.34967	29.96478
335	2.783	804.37860	422.91544	1559.89502	-311.94589	367.63950	1333.01965	-1037.94421	309.02835	1341.39404	548.05762	480.04498	13.98898	-345.90622	291.60843	19.75154	-1495.79810	527.09338	68.95394	-570.00287	256.57947	24.53582
336	2.792	802.50299	422.71167	1559.87378	-311.17145	366.62415	1331.69824	-1038.75256	308.40201	1341.10657	536.19672	480.83081	9.57606	-343.46906	276.25937	38.96753	-1493.59045	527.49640	79.12185	-572.03113	242.88873	18.65735
337	2.800	800.62793	422.55719	1559.37720	-310.45383	365.65207	1329.67810	-1039.33972	307.52197	1340.37769	519.94574	481.14841	5.01750	-332.89203	260.09171	59.78220	-1488.28979	528.79089	86.00671	-577.68683	230.13232	12.33853
338	2.808	798.84766	422.45258	1558.38818	-309.84732	364.62894	1327.00659	-1039.63184	306.35715	1339.22986	500.46307	480.57825	1.10828	-316.92139	245.67091	77.44397	-1480.59998	531.03674	89.11723	-587.08838	219.44205	6.25507
339	2.817	797.27264	422.39941	1556.89929	-309.41641	363.49628	1323.75281	-1039.64075	304.89514	1337.65320	478.51990	479.42877	-1.37566	-298.71906	234.30217	89.39045	-1470.82483	533.74255	89.20548	-600.42157	211.92999	1.49815
340	2.825	796.03253	422.38467	1554.92322	-309.22556	362.23822	1320.00903	-1039.47437	303.17615	1335.62231	454.38284	478.36240	-2.46161	-279.84357	225.63644	96.21513	-1458.98096	536.23895	87.42642	-618.04492	207.91267	-1.31974
341	2.833	795.26044	422.37567	1552.48901	-309.32813	360.89709	1315.88843	-1039.29688	301.29880	1333.11060	428.75977	477.65897	-2.80890	-260.16797	218.30792	100.39343	-1444.91113	538.14478	84.47816	-639.75421	206.45786	-2.57121
342	2.842	795.05719	422.34076	1549.63354	-309.75745	359.57275	1311.50867	-1039.27100	299.38489	1330.10571	402.79144	477.12772	-3.01451	-239.09969	211.00975	104.27208	-1428.32617	539.63916	80.57124	-664.16168	206.03662	-3.06387
343	2.850	795.45331	422.26132	1546.40112	-310.52448	358.38446	1306.97253	-1039.52698	297.55475	1326.62805	377.22842	476.50610	-3.32824	-216.41246	203.23399	108.93182	-1408.92456	541.30609	75.84721	-689.48364	205.61194	-3.34174
344	2.858	796.39197	422.12372	1542.85156	-311.62024	357.41711	1302.35645	-1040.14734	295.90799	1322.73877	352.19055	475.70459	-3.80035	-192.32980	195.29012	114.26961	-1386.52075	543.54578	70.61266	-714.68439	204.99251	-3.61889
345	2.867	797.74591	421.91193	1539.06714	-313.02740	356.69733	1297.70654	-1041.15222	294.51202	1318.53674	327.49673	474.79056	-4.39656	-167.36748	187.83685	119.62781	-1361.10962	546.13354	65.38504	-739.56665	204.37424	-3.97056
346	2.875	799.35400	421.59851	1535.15320	-314.74652	356.19370	1293.05322	-1042.49866	293.42374	1314.15161	302.95947	473.88904	-5.00234	-142.08374	181.38782	124.29692	-1333.09729	548.34021	60.90144	-764.25403	203.82246	-4.40272
347	2.883	801.04950	421.13571	1531.23096	-316.82062	355.80945	1288.44434	-1044.09448	292.68860	1309.72156	278.49158	473.08957	-5.48841	-116.77031	176.13800	127.71379	-1303.64575	549.39459	57.99833	-788.84088	203.21954	-4.86441
348	2.892	802.67639	420.47247	1527.42786	-319.32480	355.37842	1283.97522	-1045.81665	292.32077	1305.36438	254.10577	472.40439	-5.84299	-91.33313	172.10837	129.50743	-1274.52344	548.89978	57.23147	-813.34967	202.54121	-5.27773
349	2.900	804.10168	419.59128	1523.86914	-322.30936	354.68839	1279.79163	-1047.53662	292.33679	1301.17041	229.84518	471.80029	-6.18694	-65.46202	169.29576	129.52348	-1247.16028	546.92743	58.48772	-837.81812	201.93561	-5.56950
350	2.908	805.22412	418.52216	1520.67493	-325.73224	353.54691	1276.05518	-1049.14722	292.78409	1297.21655	205.70770	471.23779	-6.61600	-38.88033	167.68861	127.81363	-1221.70190	543.78625	61.05289	-862.29218	201.46996	-5.71423
351	2.917	805.97229	417.32654	1517.96057	-329.44226	351.87491	1272.88855	-1050.57397	293.67548	1293.57117	181.63895	470.68774	-7.06713	-11.45410	167.22076	124.59261	-1197.12781	539.75043	64.09426	-886.76672	201.02286	-5.79071
352	2.925	806.29657	416.07968	1515.83215	-333.23669	349.74637	1270.34509	-1051.77417	294.91681	1290.28320	157.55835	470.12891	-7.39009	16.85785	167.71434	120.23350	-1172.26001	534.87793	67.02852	-911.21277	200.49513	-5.95722
353	2.933	806.16724	414.85190	1514.37537	-336.94531	347.33893	1268.42261	-1052.74121	296.34793	1287.39221	133.38513	469.51993	-7.53354	46.06058	168.88821	115.27858	-1146.62500	528.91815	69.49398	-935.62122	199.89795	-6.29364
354	2.942	805.57855	413.68304	1513.64551	-340.47586	344.86609	1267.10559	-1053.50806	297.84543	1284.96106	109.08301	468.81326	-7.59682	76.13559	170.43405	110.35557	-1120.56592	521.48309	71.23241	-959.98230	199.21429	-6.67949
355	2.950	804.54535	412.57098	1513.66028	-343.79886	342.53616	1266.39502	-1054.13330	299.36978	1283.08533	84.66339	468.02643	-7.68602	107.08344	172.08351	105.98264	-1094.71265	512.39856	72.16216	-984.28979	198.40137	-6.90163
356	2.958	803.09113	411.49368	1514.39722	-346.89163	340.51385	1266.30542	-1054.67822	300.95569	1281.87109	60.12665	467.24081	-7.79162	138.91245	173.67964	102.38028	-1069.40979	501.84537	72.44302	-1008.60266	197.51691	-6.87872
357	2.967	801.24438	410.44467	1515.79688	-349.69525	338.88004	1266.84155	-1055.19714	302.67770	1281.39771	35.45978	466.50098	-7.86265	171.55658	175.24248	99.44051	-1044.58252	490.28964	72.41174	-1033.04688	196.69600	-6.72501
358	2.975	799.04761	409.44019	1517.77588	-352.12314	337.62183	1267.97852	-1055.73303	304.57443	1281.68689	10.68420	465.76828	-7.91938	204.90530	176.98087	96.87546	-1019.92609	478.36594	72.45490	-1057.72595	196.04027	-6.61392
359	2.983	796.56531	408.49814	1520.23840	-354.09219	336.65979	1269.65955	-1056.30713	306.57312	1282.70276	-14.16718	464.98962	-8.01392	238.90170	179.22566	94.41187	-995.15222	466.57159	72.76957	-1082.64893	195.57065	-6.63067
360	2.992	793.88147	407.62732	1523.08521	-355.53610	335.89987	1271.82031	-1056.91101	308.51059	1284.38867	-39.09320	464.17075	-8.15091	273.51346	182.25345	91.91894	-970.13440	455.00375	73.24258	-1107.73145	195.20198	-6.72582
361	3.000	791.09113	406.82425	1526.21851	-356.40582	335.28543	1274.42163	-1057.51160	310.23206	1286.70435	-64.11029	463.36713	-8.28832	308.62656	186.16006	89.43394	-944.86194	443.56219	73.66194	-1132.84668	194.75281	-6.77223
362	3.008	788.29163	406.06567	1529.54614	-356.67236	334.81427	1277.45581	-1058.06067	311.66739	1289.63525	-89.23724	462.62402	-8.37603	343.99631	190.88745	87.12741	-919.34302	432.29672	73.94823	-1157.90979	194.05867	-6.68215
363	3.017	785.57599	405.31873	1532.98584	-356.33746	334.51337	1280.91748	-1058.50647	312.82877	1293.17261	-114.50348	461.94247	-8.41025	379.27133	196.18478	85.29394	-893.60040	421.47168	74.17802	-1182.94458	193.09311	-6.46726
364	3.025	783.02826	404.56052	1536.46509	-355.44806	334.40616	1284.77209	-1058.80945	313.74115	1297.28235	-139.92584	461.30585	-8.45424	413.98972	201.55769	84.32193	-867.68353	411.43234	74.47971	-1208.06091	191.98732	-6.19967
365	3.033	780.72040	403.78455	1539.92297	-354.10129	334.50159	1288.94910	-1058.94666	314.38278	1301.89063	-165.46967	460.72052	-8.56439	447.44272	206.49585	84.46455	-841.68591	402.43652	74.91257	-1233.37439	190.93130	-5.95023
366	3.042	778.70715	402.99872	1543.31116	-352.43185	334.79517	1293.35107	-1058.90698	314.69858	1306.88977	-191.07391	460.19727	-8.71027	478.61331	210.77766	85.43568	-815.80493	394.61786	75.44440	-1258.94263	190.04004	-5.75864
367	3.050	777.02124	402.21902	1546.59204	-350.58380	335.26917	1297.86450	-1058.69275	314.66617	1312.14954	-216.71362	459.71103	-8.80184	506.41513	214.49716	86.29550	-790.41779	388.14520	76.00613	-1284.71753	189.29970	-5.61982
368	3.058	775.67377	401.46011	1549.73352	-348.68213	335.90189	1302.36694	-1058.32275	314.35245	1317.52002	-242.40070	459.23257	-8.78831	529.94812	217.83582	85.93547	-766.18121	383.25540	76.42357	-1310.45337	188.55504	-5.42300
369	3.067	774.65497	400.73550	1552.70337	-346.81924	336.68063	1306.72827	-1057.82935	313.89343	1322.82971	-268.11981	458.78363	-8.71824	548.56567	220.81111	83.67690	-744.03992	380.05042	76.27396	-1335.59375	187.51456	-4.84990
370	3.075	773.93164	400.06689	1555.46582	-345.05530	337.60712	1310.81482	-1057.25659	313.40918	1327.88879	-293.75702	458.43677	-8.69047	562.05371	223.32336	79.41842	-724.95825	378.43988	74.96031	-1359.39075	185.86519	-3.40977
371	3.083	773.44727	399.48111	1557.98071	-343.42313	338.68762	1314.50256	-1056.66516	312.94223	1332.50842	-319.01495	458.29364	-8.70017	570.89124	225.49644	73.45939	-709.49829	378.34186	71.99802	-1381.33447	183.49670	-0.76383
372	3.092	773.12933	398.98361	1560.20093	-341.92899	339.90741	1317.69006	-1056.13538	312.46579	1336.53699	-343.35742	458.44370	-8.49874	576.06104	227.78571	66.33625	-697.61792	379.87506	67.27216	-1401.39648	180.64957	2.89935
373	3.100	772.90149	398.54150	1562.07629	-340.54358	341.20212	1320.30469	-1055.74976	311.94077	1339.89111	-366.14703	458.91898	-7.63739	578.44019	230.65257	58.72784	-688.83997	383.24634	61.02435	-1419.77026	177.75760	6.89405
374	3.108	772.69678	398.10370	1563.56018	-339.19733	342.45178	1322.30103	-1055.55603	311.35400	1342.56128	-386.94354	459.76025	-5.58289	578.36841	234.24475	51.28841	-682.59229	388.44189	53.56354	-1436.54517	175.07428	10.52645
375	3.117	772.46924	397.63132	1564.61462	-337.79977	343.51782	1323.65088	-1055.53516	310.70035	1344.59106	-405.54266	461.19125	-1.53367	575.59204	238.35536	44.29082	-678.54504	395.22568	45.07377	-1451.65747	172.48669	13.64872
376	3.125	772.19794	397.10101	1565.20740	-336.28201	344.29996	1324.32715	-1055.59766	309.97363	1346.04688	-421.32501	463.72983	5.89489	569.45508	242.45644	37.35017	-676.84900	403.41104	35.66977	-1464.96460	169.75288	16.84758
377	3.133	771.88464	396.49551	1565.30713	-334.63947	344.77646	1324.28992	-1055.61865	309.22079	1346.99182	-432.38312	468.01581	18.19138	559.30530	245.75778	29.72782	-678.09082	412.80872	25.44765	-1476.19922	166.90945	21.01313
378	3.142	771.55029	395.80588	1564.88293	-332.94519	345.00598	1323.49548	-1055.48376	308.56247	1347.46704	-435.97491	474.28180	35.46742	544.93115	247.59186	21.27757	-682.98450	422.81647	14.58630	-1484.78027	164.29816	26.50345
379	3.150	771.23657	395.03436	1563.91174	-331.32205	345.08771	1321.93152	-1055.11475	308.11240	1347.47473	-430.66229	481.90662	55.52338	526.71704	247.98386	13.18652	-692.00885	432.32773	3.82827	-1489.72925	162.11536	32.66808
380	3.158	771.01160	394.18478	1562.38184	-329.89221	345.10919	1319.64563	-1054.48779	307.92871	1346.99170	-417.85504	489.62933	74.83270	505.45358	247.64143	7.24946	-705.16217	440.14944	-5.18725	-1490.03687	160.10962	38.19143
381	3.167	770.97363	393.25394	1560.29517	-328.72772	345.11609	1316.74353	-1053.64001	308.03873	1346.00256	-400.86243	496.26416	90.54917	482.04318	247.23169	4.18832	-722.08118	445.44656	-10.86749	-1485.26660	157.76678	41.84596
382	3.175	771.24384	392.23950	1557.66602	-327.82532	345.11618	1313.35950	-1052.64990	308.42923	1344.50903	-382.53607	501.26855	101.75583	457.36136	246.88527	3.21471	-742.35938	448.04630	-13.21649	-1475.65112	154.64247	43.01527
383	3.183	771.94666	391.15814	1554.51831	-327.13010	345.10773	1309.61877	-1051.61572	309.02686	1342.52222	-363.89093	504.81738	109.30589	432.18979	246.44310	3.10910	-765.38574	448.56061	-13.73622	-1461.59558	150.60316	41.74763
384	3.192	773.18030	390.04861	1550.88501	-326.59650	345.10580	1305.61707	-1050.65735	309.73032	1340.05920	-344.56213	507.43524	114.71425	407.03818	245.84831	3.09256	-790.03540	448.00616	-13.81317	-1443.31201	145.92065	38.52383
385	3.200	774.98230	388.95551	1546.81555	-326.24084	345.15323	1301.43018	-1049.91882	310.47559	1337.14746	-323.92731	509.52383	119.07674	382.06381	245.14774	2.86704	-815.11700	447.12033	-13.95193	-1420.92615	141.11638	34.04779
386	3.208	777.30756	387.91220	1542.38562	-326.15768	345.32510	1297.13806	-1049.54736	311.26779	1333.83264	-301.68713	511.16800	122.74998	357.22971	244.34453	2.39337	-840.02039	446.11780	-14.21792	-1394.71216	136.67854	29.13148
387	3.217	780.03186	386.93335	1537.69775	-326.49670	345.72028	1292.83765	-1049.65247	312.10242	1330.16833	-277.90936	512.24481	125.65002	332.48904	243.41911	1.76540	-864.69177	445.01407	-14.61333	-1365.15649	132.92743	24.56605
388	3.225	782.97632	386.01608	1532.87341	-327.40720	346.42853	1288.63892	-1050.28076	312.87106	1326.19495	-252.92297	512.61340	127.63567	307.85165	242.39322	1.13528	-889.26215	443.90955	-15.09882	-1332.95129	130.03664	20.97869
389	3.233	785.94196	385.15149	1528.04321	-328.98334	347.48489	1284.64990	-1051.42639	313.42227	1321.94604	-227.15631	512.21643	128.67319	283.37204	241.35008	0.58930	-913.80737	442.91830	-15.59147	-1298.99536	128.05107	18.74067
390	3.242	788.74567	384.34079	1523.33899	-331.24249	348.84647	1280.96875	-1053.04285	313.70377	1317.47632	-200.91742	511.03473	128.76489	259.09714	240.42612	0.07464	-938.29572	442.02847	-16.00536	-1264.29028	126.93193	17.94812
391	3.250	791.24890	383.59885	1518.89026	-334.12085	350.41302	1277.68567	-1055.03650	313.78473	1312.87061	-174.25122	509.02814	127.85350	235.01352	239.66431	-0.48850	-962.67285	441.14539	-16.29697	-1229.73657	126.70770	18.48924
392	3.258	793.37122	382.94287	1514.81763	-337.46231	352.06705	1274.87866	-1057.25879	313.73480	1308.23303	-146.98810	506.20023	125.86371	211.05099	238.95403	-1.06924	-986.96497	440.22095	-16.49935	-1196.02234	127.57375	20.16675
393	3.267	795.08728	382.38049	1511.22485	-341.02850	353.69220	1272.59961	-1059.52356	313.51761	1303.68408	-118.90704	502.65823	122.78703	187.10712	238.22868	-1.56670	-1011.26746	439.30963	-16.70401	-1163.66821	129.77736	22.78128
394	3.275	796.40765	381.90268	1508.18945	-344.56357	355.17560	1270.86926	-1061.65308	313.02811	1299.36511	-89.86298	498.55191	118.71391	163.08188	237.50699	-1.90262	-1035.64832	438.49829	-16.99058	-1133.05957	133.45633	26.09115
395	3.283	797.35590	381.48608	1505.76160	-347.87238	356.42651	1269.69165	-1063.52405	312.19269	1295.43091	-59.81439	494.01947	113.84644	138.94675	236.72935	-2.04536	-1060.10034	437.79431	-17.35636	-1104.34839	138.61798	29.71593
396	3.292	797.95398	381.11072	1503.96924	-350.84515	357.40073	1269.07422	-1065.08398	310.98471	1292.02441	-28.76312	489.22073	108.48027	114.73914	235.83330	-2.05345	-1084.58203	437.11829	-17.70040	-1077.33472	145.14641	33.20092
397	3.300	798.22217	380.77847	1502.82434	-353.42325	358.10287	1269.03735	-1066.33215	309.39581	1289.25635	3.31744	484.36084	102.93241	90.44974	234.93130	-2.07433	-1109.07861	436.40405	-17.90573	-1051.48059	152.78525	36.24990
398	3.308	798.18506	380.51071	1502.32092	-355.55420	358.57037	1269.60291	-1067.28589	307.47528	1287.20532	36.47601	479.63263	97.46579	66.01706	234.13657	-2.18241	-1133.62292	435.65845	-17.95001	-1026.05566	161.19363	38.84435
399	3.317	797.87781	380.32867	1502.42859	-357.18277	358.84488	1270.77856	-1067.95337	305.38278	1285.92908	70.73322	475.12604	92.22829	41.45166	233.35146	-2.29135	-1158.26929	434.90222	-17.90312	-1000.31616	170.03122	41.13269
400	3.325	797.34656	380.23532	1503.09326	-358.27917	358.94388	1272.54675	-1068.33350	303.32047	1285.46570	106.06824	470.81149	87.21737	16.81488	232.49216	-2.33355	-1183.05933	434.13126	-17.82883	-973.64636	179.00909	43.26612
401	3.333	796.64386	380.21173	1504.24060	-358.86151	358.85477	1274.85327	-1068.44788	301.40054	1285.82007	142.41336	466.61032	82.32549	-7.91617	231.70593	-2.38457	-1208.00769	433.37143	-17.73885	-945.66217	187.91682	45.33793
402	3.342	795.82336	380.22827	1505.78223	-358.98428	358.55035	1277.60449	-1068.37573	299.60114	1286.94861	179.64929	462.47562	77.44463	-32.81581	231.16022	-2.52286	-1233.10522	432.66803	-17.62216	-916.29291	196.58286	47.42222
403	3.350	794.94177	380.26120	1507.62549	-358.70905	358.00760	1280.70215	-1068.23108	297.83392	1288.76965	217.63336	458.45697	72.55577	-57.89203	230.78070	-2.71017	-1258.32214	432.00842	-17.46299	-885.79993	204.80679	49.61148
404	3.358	794.06750	380.30670	1509.68298	-358.08325	357.21594	1284.07983	-1068.09473	296.06287	1291.19849	256.23746	454.74994	67.80531	-83.09689	230.33089	-2.85694	-1283.60962	431.36966	-17.23770	-854.70264	212.40732	51.97727
405	3.367	793.28259	380.38431	1511.87708	-357.13962	356.17886	1287.69177	-1067.97827	294.36060	1294.16980	295.34741	451.71387	63.57416	-108.38799	229.71158	-2.93957	-1308.91394	430.81757	-16.93628	-823.66431	219.36307	54.47161
406	3.375	792.67114	380.51849	1514.14294	-355.91034	354.91901	1291.47083	-1067.83875	292.84000	1297.63123	334.78015	449.83002	60.43909	-133.74442	229.03926	-3.02508	-1334.21240	430.40030	-16.62612	-793.40741	225.83687	56.86400
407	3.383	792.30255	380.71368	1516.42688	-354.44067	353.47284	1295.32275	-1067.60693	291.56839	1301.50989	374.06668	449.52905	58.88084	-159.16701	228.40300	-3.16935	-1359.55603	429.98187	-16.46490	-764.63635	231.97617	58.80632
408	3.392	792.21765	380.94745	1518.68042	-352.79138	351.86597	1299.15686	-1067.21094	290.55841	1305.68311	412.17438	450.88730	58.79845	-184.66798	227.76132	-3.33991	-1384.99792	429.39191	-16.51996	-737.94385	237.67413	59.97313
409	3.400	792.42365	381.18063	1520.85828	-351.02948	350.10294	1302.90979	-1066.60205	289.79532	1309.98560	447.47571	453.45697	59.29144	-210.25317	227.08380	-3.45426	-1410.38574	428.73813	-16.44877	-713.72852	242.58102	60.13577
410	3.408	792.89441	381.37338	1522.91785	-349.21973	348.19592	1306.54089	-1065.78101	289.25171	1314.23303	478.19641	456.51511	59.08675	-235.87305	226.35083	-3.44536	-1435.28784	428.42795	-15.30786	-692.12128	246.30116	59.17134
411	3.417	793.57605	381.50037	1524.82129	-347.42316	346.19943	1310.00891	-1064.80481	288.87766	1318.24500	503.16318	459.53735	57.25842	-261.33588	225.47423	-3.33721	-1459.18433	428.93930	-11.81866	-672.96381	248.51369	57.11300
412	3.425	794.39825	381.55792	1526.53625	-345.68887	344.20657	1313.23816	-1063.76709	288.58154	1321.85742	522.34485	462.38385	53.58009	-286.23282	224.35059	-3.24436	-1481.68054	430.67273	-5.10848	-655.94855	249.00696	54.19831
413	3.433	795.28778	381.55450	1528.03418	-344.03726	342.31995	1316.09851	-1062.76501	288.23587	1324.93005	536.71570	465.08655	48.38464	-309.93369	222.93307	-3.20604	-1502.42053	433.71368	4.60477	-640.84943	247.70193	50.76188
414	3.442	796.17786	381.49176	1529.28357	-342.45901	340.62711	1318.42969	-1061.87195	287.70685	1327.35596	547.46167	467.63489	42.30195	-331.78735	221.29739	-3.05969	-1520.80078	437.41751	16.02978	-627.67749	244.65448	46.99033
415	3.450	797.00824	381.36234	1530.24585	-340.92825	339.18918	1320.09644	-1061.12585	286.90775	1329.08618	555.18378	469.99500	36.07789	-351.40289	219.49518	-2.35641	-1535.94556	440.66434	27.68446	-616.73511	239.99890	42.76802
416	3.458	797.72449	381.16046	1530.87781	-339.41455	338.03833	1321.02356	-1060.53455	285.87860	1330.15710	559.73560	472.19296	30.32144	-368.48529	217.00961	0.00681	-1547.03491	442.82184	38.84358	-608.55920	233.86960	37.75769
417	3.467	798.28870	380.88174	1531.14001	-337.89587	337.16528	1321.18884	-1060.07715	284.80750	1330.68799	560.53284	474.30539	25.13938	-382.05042	212.64468	6.05953	-1553.62280	444.17780	49.54426	-603.71210	226.40962	31.62268
418	3.475	798.69360	380.51941	1531.00354	-336.36987	336.50769	1320.59717	-1059.70776	283.91006	1330.81641	556.80414	476.39484	20.01621	-389.81339	205.48608	17.83027	-1555.75366	445.60410	59.84499	-602.55121	217.87781	24.26449
419	3.483	798.96503	380.07242	1530.44983	-334.85147	335.96738	1319.25989	-1059.37207	283.27063	1330.61304	547.82147	478.42407	14.34821	-389.11227	195.87279	35.33398	-1554.03955	447.89667	69.21525	-605.19922	208.83466	16.06278
420	3.492	799.15613	379.54953	1529.46924	-333.36560	335.44077	1317.19763	-1059.01855	282.80975	1330.05408	533.43579	480.12604	8.33606	-379.21054	185.34088	55.59461	-1549.51978	451.20331	76.63058	-611.74609	200.32610	8.07429
421	3.500	799.34381	378.96158	1528.06250	-331.94324	334.83875	1314.46301	-1058.59729	282.36591	1329.06226	514.48883	481.04520	3.11845	-362.33304	175.78064	74.20811	-1542.99817	455.19043	81.30286	-622.51349	193.67583	1.78836
422	3.508	799.62708	378.31549	1526.24146	-330.61615	334.10834	1311.15161	-1058.06311	281.79614	1327.57251	492.32980	480.98010	-0.28106	-341.88513	168.42911	88.09589	-1534.52734	459.54102	83.15285	-638.00598	189.67146	-1.85769
423	3.517	800.12103	377.61404	1524.02869	-329.41776	333.25394	1307.38257	-1057.39563	281.04532	1325.57153	468.09045	480.27972	-1.87639	-320.00833	163.34738	96.97084	-1523.68945	464.02399	82.53361	-658.21216	187.93198	-3.23458
424	3.525	800.93701	376.85571	1521.45471	-328.38892	332.33313	1303.27002	-1056.61462	280.14139	1323.09265	442.74643	479.44019	-2.40347	-297.08621	159.70633	102.63351	-1510.11292	468.48676	79.81292	-681.92639	187.32625	-3.48217
425	3.533	802.14972	376.03290	1518.55737	-327.57706	331.42078	1298.91113	-1055.77295	279.12900	1320.18909	417.22015	478.66562	-2.54456	-272.84137	156.55861	107.19007	-1493.61438	472.95209	75.27277	-707.23694	186.91458	-3.47985
426	3.542	803.76880	375.13730	1515.38562	-327.03043	330.57407	1294.38660	-1054.94055	278.04495	1316.92188	392.00098	477.97079	-2.67336	-247.17395	153.49399	111.79811	-1474.08911	477.49136	69.28015	-732.69415	186.38495	-3.54871
427	3.550	805.73126	374.16559	1512.00781	-326.79846	329.82434	1289.76575	-1054.20166	276.96582	1313.36426	367.10840	477.36215	-2.96254	-220.24255	150.71060	116.55676	-1451.45227	482.06198	62.66177	-757.76019	185.84375	-3.75136
428	3.558	807.91357	373.10867	1508.51733	-326.93710	329.18573	1285.11328	-1053.64355	276.01273	1309.60034	342.44644	476.83389	-3.45891	-192.40880	148.61551	121.03139	-1425.86621	486.56726	56.91826	-782.46405	185.41360	-4.11253
429	3.567	810.15710	371.94482	1505.02844	-327.51245	328.65076	1280.49280	-1053.32825	275.27707	1305.70886	317.96259	476.36478	-4.09583	-164.19507	147.48824	124.72178	-1398.21838	490.76556	53.65676	-806.98419	185.05438	-4.59818
430	3.575	812.30170	370.65533	1501.66223	-328.59564	328.16470	1275.97266	-1053.27856	274.77591	1301.75439	293.62665	475.92300	-4.73876	-136.02539	147.43582	127.25150	-1370.28333	493.96381	53.44437	-831.45178	184.66513	-5.10853
431	3.583	814.21436	369.24152	1498.53149	-330.23920	327.60831	1271.63550	-1053.48059	274.48007	1297.79333	269.41769	475.45773	-5.28794	-107.95222	148.49973	128.38858	-1343.92590	495.30414	55.45596	-855.91663	184.19946	-5.54402
432	3.592	815.80432	367.72232	1495.73267	-332.42770	326.82962	1267.58752	-1053.88110	274.36563	1293.89038	245.31796	474.94574	-5.74609	-79.71092	150.74483	128.02269	-1319.73230	494.61639	58.40665	-880.36377	183.67038	-5.84097
433	3.600	817.02747	366.12463	1493.34753	-335.02869	325.71283	1263.94971	-1054.38013	274.44763	1290.12939	221.30099	474.42987	-6.17013	-50.99345	154.20358	126.15962	-1296.59058	492.63953	61.47375	-904.74854	183.11775	-6.00732
434	3.608	817.87427	364.48560	1491.44458	-337.80212	324.23309	1260.83264	-1054.84729	274.77179	1286.61548	197.32733	473.94894	-6.57714	-21.61362	158.76399	122.92201	-1272.82898	490.25052	64.36578	-929.05396	182.56618	-6.12950
435	3.617	818.34851	362.85855	1490.07690	-340.48676	322.46478	1258.31519	-1055.16406	275.36722	1283.46082	173.34201	473.46768	-6.92915	8.51923	164.18060	118.54977	-1247.52222	487.71072	67.03728	-953.31268	182.00513	-6.29927
436	3.625	818.45618	361.29514	1489.27905	-342.90134	320.54089	1256.44666	-1055.26648	276.21396	1280.76355	149.27194	472.93097	-7.19054	39.47104	170.13730	113.44193	-1220.76587	484.67383	69.51043	-977.56427	181.41344	-6.53325
437	3.633	818.20947	359.81610	1489.06775	-344.99646	318.60513	1255.26331	-1055.16650	277.26291	1278.60107	125.05450	472.33713	-7.36607	71.31335	176.30551	108.13776	-1193.24500	480.53650	71.74171	-1001.82599	180.78558	-6.75253
438	3.642	817.63129	358.41049	1489.44617	-346.83990	316.79010	1254.79492	-1054.94739	278.47379	1277.03320	100.67822	471.71472	-7.47575	104.13190	182.46097	103.11407	-1165.59766	474.82303	73.54233	-1026.11987	180.13242	-6.85246
439	3.650	816.75293	357.06311	1490.40320	-348.54279	315.20074	1255.05481	-1054.73291	279.82877	1276.10522	76.16174	471.08563	-7.51310	137.98752	188.55775	98.57444	-1137.92407	467.55023	74.64286	-1050.48657	179.47499	-6.81649
440	3.658	815.61163	355.77124	1491.91284	-350.16833	313.89743	1256.02832	-1054.63916	281.30762	1275.84412	51.51697	470.47021	-7.48833	172.84421	194.68912	94.43973	-1109.91614	459.16885	74.90313	-1074.96948	178.85275	-6.73869
441	3.667	814.25275	354.53546	1493.93103	-351.68811	312.90347	1257.66833	-1054.72656	282.84659	1276.25439	26.76654	469.87589	-7.48988	208.56473	201.02643	90.50463	-1081.37219	450.24829	74.61188	-1099.60864	178.32466	-6.72280
442	3.675	812.72888	353.34503	1496.39478	-352.99603	312.23224	1259.89587	-1054.97607	284.33887	1277.32849	1.94592	469.28360	-7.60348	244.99588	207.75122	86.64044	-1052.40295	441.31021	74.45666	-1124.42139	177.90480	-6.78121
443	3.683	811.09589	352.17877	1499.22925	-353.94061	311.90506	1262.61902	-1055.30591	285.67639	1279.06409	-22.93073	468.66278	-7.80759	282.05014	214.97769	82.90488	-1023.21234	432.71826	74.96810	-1149.36365	177.49292	-6.83847
444	3.692	809.41443	351.01923	1502.35645	-354.36273	311.94131	1265.77185	-1055.61584	286.77841	1281.46619	-47.87762	467.99576	-8.00802	319.66452	222.71056	79.50131	-993.83215	424.59698	76.08775	-1174.36328	176.95746	-6.81794
445	3.700	807.75183	349.86124	1505.70129	-354.14673	312.33621	1269.32935	-1055.82654	287.60248	1284.53040	-72.92560	467.30115	-8.12183	357.64529	230.71349	76.77284	-964.10052	416.90997	77.33748	-1199.39795	176.25485	-6.69385
446	3.708	806.18121	348.71204	1509.19336	-353.26315	313.05627	1273.27844	-1055.88904	288.14590	1288.22656	-98.11157	466.62015	-8.13371	395.53085	238.29808	75.25939	-933.83087	409.67758	78.30503	-1224.49683	175.40080	-6.47304
447	3.717	804.77618	347.58517	1512.76770	-351.77585	314.05673	1277.58496	-1055.76880	288.42941	1292.49255	-123.46045	465.96683	-8.11769	432.53928	244.49236	75.46640	-902.99365	403.09570	78.93613	-1249.69849	174.44774	-6.20139
448	3.725	803.60376	346.49002	1516.36267	-349.81778	315.30038	1282.18262	-1055.43262	288.48422	1297.23608	-148.97076	465.32254	-8.16386	467.61093	248.67873	77.29972	-871.79175	397.36911	79.40527	-1275.04688	173.50128	-5.96692
449	3.733	802.71405	345.42960	1519.91870	-347.55536	316.75983	1286.97754	-1054.85583	288.35504	1302.33728	-174.60583	464.67883	-8.26664	499.57626	251.04202	79.75420	-840.63416	392.47299	79.79671	-1300.55591	172.61905	-5.81258
450	3.742	802.13007	344.40625	1523.38342	-345.15015	318.40366	1291.85486	-1054.03931	288.09225	1307.64624	-200.31000	464.04449	-8.33788	527.34302	252.29709	81.36022	-810.09814	388.22031	79.96359	-1326.06348	171.69449	-5.62246
451	3.750	801.84125	343.42706	1526.71729	-342.72464	320.18796	1296.68579	-1053.01624	287.73749	1312.98254	-226.05212	463.42340	-8.32393	549.97986	252.95778	81.02103	-780.92328	384.69751	79.69743	-1351.09082	170.47585	-5.04999
452	3.758	801.80542	342.50455	1529.88831	-340.34787	322.06299	1301.33496	-1051.85071	287.33069	1318.14417	-251.81439	462.83203	-8.25687	566.96240	252.99512	78.41774	-754.00635	382.46909	78.89855	-1374.92920	168.74429	-3.59398
453	3.767	801.95850	341.64709	1532.86487	-338.04367	323.98135	1305.67102	-1050.62939	286.90948	1322.93152	-277.47589	462.34659	-8.17708	578.68933	252.28104	73.80492	-730.21014	381.94598	77.32568	-1396.97876	166.55237	-0.92907
454	3.775	802.22620	340.84781	1535.61340	-335.80231	325.88977	1309.58276	-1049.45081	286.48779	1327.18311	-302.64880	462.09805	-8.00288	586.55725	251.13565	67.70351	-710.01086	382.85019	74.39991	-1417.00586	164.22357	2.75874
455	3.783	802.53400	340.09161	1538.09888	-333.58960	327.70724	1312.98779	-1048.40759	286.04575	1330.79993	-326.65887	462.18719	-7.45470	592.17908	250.22173	60.84986	-693.37274	384.80157	69.67111	-1435.00464	162.05048	6.83304
456	3.792	802.81384	339.37167	1540.28430	-331.35629	329.32330	1315.82251	-1047.55371	285.52216	1333.74121	-348.84387	462.65164	-6.06287	596.44250	250.00827	54.15525	-679.89526	387.91611	63.24226	-1450.88257	160.08463	10.63916
457	3.800	803.01178	338.68869	1542.13245	-329.04520	330.63483	1318.02405	-1046.87207	284.85855	1336.01526	-368.88190	463.61005	-3.10229	599.16309	250.44345	48.31335	-669.04309	392.48071	55.50973	-1464.43774	158.23529	13.96420
458	3.808	803.09705	338.04285	1543.60828	-326.60641	331.59149	1319.52649	-1046.27942	284.11731	1337.67871	-386.47290	465.52310	2.70019	599.35571	251.04568	43.28057	-660.48492	398.58783	46.79071	-1475.51831	156.44955	17.26520
459	3.817	803.06445	337.43646	1544.67896	-324.02975	332.21387	1320.26892	-1045.65857	283.48737	1338.82251	-400.27606	469.28979	13.18214	595.84827	251.24962	38.20179	-654.40375	406.24615	37.29005	-1483.87109	154.71982	21.40699
460	3.825	802.92853	336.87396	1545.31250	-321.36972	332.57861	1320.20374	-1044.89404	283.12073	1339.53491	-407.46674	475.74988	29.56897	587.94116	250.73280	31.99486	-651.45038	415.34677	27.13363	-1488.83423	152.96445	26.85151
461	3.833	802.71820	336.35190	1545.48389	-318.73569	332.78958	1319.30737	-1043.90649	283.04422	1339.86218	-405.39044	484.80325	50.72218	575.73804	249.57819	24.31467	-652.36780	425.29968	16.43276	-1489.52856	151.05261	32.96087
462	3.842	802.47552	335.85190	1545.18127	-316.25903	332.94525	1317.59741	-1042.68164	283.23340	1339.79041	-394.02167	495.18588	73.04359	559.95862	248.26138	16.21020	-657.64673	434.98083	5.73768	-1485.43750	148.91956	38.21144
463	3.850	802.26074	335.34692	1544.41040	-314.05667	333.10941	1315.14233	-1041.26392	283.65399	1339.25439	-376.29987	505.23459	92.55279	541.35693	247.33572	9.55833	-667.40613	443.18988	-3.47435	-1476.61780	146.47754	41.11680
464	3.858	802.16217	334.81458	1543.19104	-312.20126	333.29944	1312.05371	-1039.72827	284.23111	1338.17212	-355.93121	513.80798	107.06534	520.25732	246.92984	5.51987	-681.48553	449.10031	-9.49905	-1463.35913	143.54071	40.95544
465	3.867	802.30005	334.24347	1541.54785	-310.71188	333.49948	1308.46460	-1038.17212	284.89468	1336.50562	-335.03101	520.67578	116.79135	496.89896	246.68388	3.80059	-699.62268	452.44177	-12.09043	-1445.79932	140.02870	37.88498
466	3.875	802.81262	333.63336	1539.50293	-309.57007	333.69031	1304.50525	-1036.71118	285.65900	1334.28918	-313.70428	526.29504	123.41217	472.03000	246.24400	3.36782	-721.32343	453.56604	-12.70760	-1423.92407	136.13522	32.67804
467	3.883	803.82288	332.99664	1537.07495	-308.74884	333.87769	1300.29346	-1035.45325	286.55945	1331.58789	-291.25836	531.23590	128.61987	446.63992	245.58932	3.32648	-745.49170	453.27277	-12.85969	-1397.85986	132.22238	26.38123
468	3.892	805.39612	332.35785	1534.28589	-308.24280	334.10849	1295.94189	-1034.47766	287.52673	1328.44885	-267.27698	535.72925	133.22693	421.35178	244.89047	3.17250	-770.67847	452.32748	-13.07769	-1368.22412	128.65146	20.03490
469	3.900	807.50958	331.74695	1531.17664	-308.08823	334.47421	1291.56030	-1033.85291	288.44171	1324.91467	-241.83893	539.63116	137.23840	396.36899	244.27145	2.74346	-795.86719	451.16486	-13.33958	-1336.46387	125.77429	14.52468
470	3.908	810.04974	331.18695	1527.81738	-308.36438	335.09372	1287.24707	-1033.65247	289.28589	1321.06067	-215.35370	542.67230	140.38136	371.67813	243.71301	2.11088	-820.73181	449.96301	-13.63912	-1304.75049	123.97537	10.59379
471	3.917	812.83594	330.68256	1524.30884	-309.17789	336.07675	1283.08154	-1033.91992	290.10547	1316.99170	-188.32233	544.67816	142.44827	347.17343	243.07462	1.44611	-845.30872	448.77786	-14.08202	-1274.82959	123.53012	8.83858
472	3.925	815.65509	330.22113	1520.77539	-310.63321	337.48682	1279.13635	-1034.62244	290.85699	1312.80505	-161.08173	545.59583	143.29898	322.79855	242.21579	0.89527	-869.70349	447.64691	-14.70492	-1246.72144	124.42036	9.46190
473	3.933	818.29681	329.78293	1517.35474	-312.79028	339.31955	1275.49878	-1035.65515	291.40616	1308.57520	-133.67993	545.40118	142.78264	298.61569	241.17509	0.48137	-893.98706	446.63489	-15.35556	-1219.00500	126.40619	12.05560
474	3.942	820.59308	329.35339	1514.17957	-315.61401	341.50488	1272.27612	-1036.89111	291.65421	1304.35852	-105.95398	544.07739	140.78400	274.68692	240.18697	0.08336	-918.18976	445.78629	-15.81813	-1190.32568	129.26518	15.81560
475	3.950	822.45428	328.92902	1511.36243	-318.93069	343.92233	1269.57471	-1038.21484	291.59726	1300.20105	-77.71033	541.68915	137.31506	250.95651	239.42970	-0.44426	-942.32721	445.07587	-16.02370	-1160.31030	132.95758	19.96838
476	3.958	823.87811	328.51163	1508.99036	-322.44016	346.40912	1267.46924	-1039.51782	291.30905	1296.16528	-48.85370	538.41022	132.53642	227.28656	238.83258	-1.09858	-966.42078	444.39609	-16.10518	-1129.38013	137.59769	24.01203
477	3.967	824.91895	328.09598	1507.13208	-325.81256	348.77917	1265.99438	-1040.70239	290.87085	1292.35608	-19.36279	534.46417	126.72777	203.55383	238.23120	-1.71997	-990.49585	443.63712	-16.25240	-1098.18359	143.27866	27.74398
478	3.975	825.63818	327.66412	1505.84106	-328.79776	350.87579	1265.16406	-1041.72058	290.26151	1288.90356	10.82501	530.06647	120.23434	179.69998	237.57973	-2.15879	-1014.56641	442.82867	-16.51813	-1067.22754	149.97864	31.18303
479	3.983	826.07312	327.19794	1505.15125	-331.25989	352.61749	1264.99512	-1042.58984	289.35938	1285.93774	41.86090	525.40979	113.40199	155.72208	236.91656	-2.39597	-1038.66260	442.11026	-16.77316	-1036.76221	157.61609	34.46156
480	3.992	826.23871	326.70020	1505.07544	-333.14764	353.99503	1265.50708	-1043.34900	288.07452	1283.59326	73.91821	520.64368	106.51790	131.62210	236.25993	-2.50036	-1062.87036	441.54086	-16.85792	-1006.78381	166.09987	37.73216
481	4.000	826.14301	326.20886	1505.60730	-334.45575	355.03540	1266.70044	-1043.99048	286.44461	1282.01013	107.08298	515.82733	99.72795	107.37473	235.55664	-2.50381	-1087.27747	441.04230	-16.75149	-977.15002	175.30443	41.09719
482	4.008	825.79681	325.78970	1506.72314	-335.20883	355.76401	1268.52808	-1044.43457	284.61691	1281.30176	141.31989	510.89749	92.97944	82.95749	234.71671	-2.39145	-1111.88428	440.49545	-16.57842	-947.77820	185.03801	44.55753
483	4.017	825.22058	325.50424	1508.38171	-335.46622	356.18033	1270.89453	-1044.57117	282.75293	1281.51819	176.56171	505.68753	86.11442	58.38055	233.79604	-2.24922	-1136.63550	439.81500	-16.48281	-918.75354	195.08522	47.96657
484	4.025	824.44904	325.37842	1510.52429	-335.32123	356.26382	1273.70300	-1044.33716	280.94046	1282.64758	212.77158	500.01501	79.06616	33.65826	233.00009	-2.25810	-1161.50732	438.99002	-16.50530	-890.25616	205.26207	51.04414
485	4.033	823.53119	325.39832	1513.07605	-334.87210	355.99930	1276.90259	-1043.76331	279.18802	1284.63489	249.89322	493.79211	71.97369	8.80051	232.38730	-2.46147	-1186.50244	438.10257	-16.55495	-862.39954	215.36345	53.53608
486	4.042	822.52966	325.52533	1515.95117	-334.17853	355.38754	1280.48193	-1042.96472	277.49390	1287.39063	287.81140	487.09885	65.17635	-16.15097	231.78110	-2.68798	-1211.61340	437.28448	-16.50783	-835.13623	225.11810	55.38506
487	4.050	821.51971	325.71558	1519.06189	-333.24179	354.44745	1284.42957	-1042.09229	275.91437	1290.80042	326.34741	480.22473	59.19047	-41.14897	231.04044	-2.74764	-1236.84949	436.60797	-16.35094	-808.34326	234.28868	56.69684
488	4.058	820.58228	325.93497	1522.32800	-332.02832	353.22540	1288.70447	-1041.27319	274.56387	1294.75183	365.14929	473.72913	54.69972	-66.21600	230.24615	-2.63436	-1262.24182	436.01471	-16.19142	-781.99432	242.78276	57.57632
489	4.067	819.79163	326.15906	1525.68018	-330.52036	351.78571	1293.22791	-1040.57300	273.55450	1299.15308	403.49069	468.44922	52.42556	-91.43364	229.54141	-2.50019	-1287.75806	435.40881	-16.13162	-756.20972	250.64645	58.05781
490	4.075	819.20099	326.36588	1529.05945	-328.75259	350.16794	1297.89575	-1039.98572	272.93176	1303.92090	440.22275	465.17477	52.66076	-116.84473	228.94643	-2.46966	-1313.25537	434.80035	-16.18153	-731.15222	257.82950	58.23655
491	4.083	818.83301	326.53748	1532.41492	-326.80838	348.35999	1302.60193	-1039.44641	272.65970	1308.95264	474.01620	464.01825	54.65475	-142.41016	228.42764	-2.55251	-1338.58740	434.28015	-16.21070	-706.92584	263.87192	58.39992
492	4.092	818.67780	326.66217	1535.70154	-324.79083	346.33621	1307.25586	-1038.86316	272.66150	1314.10364	503.66666	464.20667	56.67739	-168.06567	227.91576	-2.66156	-1363.67920	433.91104	-15.82303	-683.65094	268.16568	58.78139
493	4.100	818.69928	326.73221	1538.87671	-322.78922	344.12854	1311.77417	-1038.15771	272.87280	1319.18726	528.19586	464.73190	57.03516	-193.74088	227.22586	-2.66180	-1388.34094	433.79645	-14.18933	-661.65063	270.54236	59.20142
494	4.108	818.84064	326.75000	1541.90002	-320.84882	341.84738	1316.04968	-1037.30493	273.25232	1323.99548	546.96533	465.13083	54.97270	-219.22324	226.18108	-2.50049	-1412.10437	434.24347	-10.17098	-641.45422	271.20889	59.15361
495	4.117	819.02954	326.73499	1544.73706	-318.96988	339.62555	1319.94214	-1036.36938	273.74362	1328.33142	560.10461	465.49435	50.61050	-244.01102	224.77460	-2.26715	-1434.42065	435.69214	-2.96586	-623.61035	270.31650	58.12496
496	4.125	819.18610	326.71570	1547.35840	-317.13837	337.56058	1323.31165	-1035.49963	274.26205	1332.04590	568.76855	465.92508	44.49652	-267.41010	223.13290	-2.02541	-1454.80627	438.29645	7.23070	-608.50513	267.86212	55.80254
497	4.133	819.23840	326.71490	1549.73157	-315.34436	335.71634	1326.05054	-1034.85132	274.72211	1335.06116	574.57275	466.28848	37.54631	-288.85309	221.41542	-1.60688	-1472.59351	441.49374	19.22857	-596.22253	263.79422	52.19683
498	4.142	819.13708	326.74155	1551.81787	-313.58167	334.14352	1328.08813	-1034.49329	275.05658	1337.36304	578.65668	466.40558	31.06008	-308.09021	219.63330	-0.48320	-1486.82361	444.35208	31.59722	-586.54657	258.11798	47.62851
499	4.150	818.86017	326.79214	1553.57703	-311.85046	332.87054	1329.38281	-1034.37988	275.23505	1338.97632	581.23145	466.19696	26.14148	-324.89090	217.28059	2.47966	-1496.65942	446.52292	43.54578	-579.19141	250.95564	42.52588
500	4.158	818.40686	326.85764	1554.97168	-310.15607	331.88626	1329.91528	-1034.39197	275.27536	1339.96265	581.60822	465.66226	22.80504	-338.30643	213.34483	9.14001	-1501.84692	448.40530	54.97977	-574.08582	242.51329	37.15280
501	4.167	817.79272	326.92841	1555.96692	-308.50266	331.13516	1329.68201	-1034.38733	275.22232	1340.42554	578.44092	464.91901	19.81924	-346.23492	207.10518	21.24018	-1502.82434	450.52258	65.77209	-571.48602	233.02664	31.43494
502	4.175	817.05109	326.99347	1556.52808	-306.89682	330.52628	1328.69092	-1034.23035	275.09998	1340.47559	570.34033	464.21631	15.75482	-346.33176	198.84529	38.70800	-1500.52271	453.24338	75.28033	-571.86023	222.79840	25.04483
503	4.183	816.23798	327.04193	1556.62585	-305.35495	329.96057	1326.96521	-1033.81689	274.86621	1340.17212	556.82452	463.70859	10.36411	-337.97852	189.71494	58.86993	-1495.88672	456.76218	82.61974	-575.65552	212.34564	17.81724
504	4.192	815.43951	327.06876	1556.24475	-303.90753	329.36221	1324.55139	-1033.10437	274.42142	1339.50427	538.80383	463.21945	4.84286	-323.13306	181.13170	77.79997	-1489.37549	461.00259	87.26672	-583.13953	202.55701	10.28280
505	4.200	814.77356	327.07263	1555.38806	-302.60342	328.68768	1321.52283	-1032.14038	273.68707	1338.41113	517.75940	462.48279	0.68976	-304.81775	174.17319	92.62567	-1480.92432	465.74365	89.30403	-594.44141	194.61716	3.74326
506	4.208	814.37738	327.05078	1554.07239	-301.50449	327.92313	1317.97363	-1031.05933	272.68985	1336.81616	494.57837	461.57990	-1.54280	-284.99768	169.11134	102.82098	-1470.25818	470.78415	89.08672	-609.72534	189.42834	-0.56997
507	4.217	814.38550	327.00491	1552.32080	-300.66760	327.09344	1314.00964	-1030.03418	271.55774	1334.66602	469.76251	460.78253	-2.36981	-264.09094	165.42267	109.75840	-1457.08911	475.91568	86.85006	-629.05975	186.88564	-2.55695
508	4.225	814.90448	326.94235	1550.16125	-300.12744	326.27298	1309.74219	-1029.20630	270.43900	1331.95728	444.15250	460.11694	-2.59689	-241.87268	162.35440	115.23286	-1441.17603	481.01697	82.77048	-651.81018	185.96997	-3.16966
509	4.233	815.98517	326.86322	1547.62939	-299.89114	325.57068	1305.28101	-1028.64014	269.43503	1328.73755	418.61023	459.42651	-2.74821	-218.22815	159.51151	120.29961	-1422.38074	486.23010	77.27380	-676.53094	185.64893	-3.37239
510	4.242	817.60175	326.75266	1544.77515	-299.94724	325.08865	1300.72021	-1028.32910	268.56702	1325.09241	393.48834	458.65631	-3.06248	-193.32269	156.99342	125.11306	-1400.63293	491.79205	71.10670	-701.81946	185.44601	-3.57332
511	4.250	819.65387	326.59027	1541.66895	-300.29037	324.88293	1296.12671	-1028.23877	267.79352	1321.13452	368.75012	457.88419	-3.58826	-167.54857	155.16748	129.38907	-1375.87939	497.61615	65.10978	-726.95770	185.24850	-3.83914
512	4.258	821.98792	326.35840	1538.40002	-300.95447	324.94257	1291.54675	-1028.34448	267.09222	1316.99731	344.24570	457.21298	-4.21680	-141.38020	154.36816	132.83029	-1348.29395	503.23102	60.08922	-751.77216	184.96458	-4.17139
513	4.267	824.42511	326.03848	1535.06763	-302.02631	325.17609	1287.02893	-1028.63245	266.52390	1312.82385	319.86108	456.68161	-4.79926	-115.17728	154.71715	135.24222	-1318.69751	508.08820	56.82438	-776.33105	184.53049	-4.57324
514	4.275	826.78937	325.61469	1531.77698	-303.61395	325.39661	1282.65369	-1029.08118	266.22049	1308.75208	295.57861	456.23853	-5.27253	-89.02209	156.15375	136.48994	-1288.68237	511.75000	55.81317	-800.77173	184.05045	-5.03189
515	4.283	828.93396	325.08871	1528.63489	-305.77301	325.34451	1278.55066	-1029.64771	266.32343	1304.88757	271.41879	455.80627	-5.68265	-62.70952	158.58154	136.47469	-1259.96533	513.98523	56.90583	-825.18475	183.65158	-5.45461
516	4.292	830.76001	324.48569	1525.74341	-308.42767	324.78506	1274.87964	-1030.27100	266.89993	1301.27258	247.36850	455.35461	-6.12827	-35.93933	161.94235	135.15192	-1233.30591	514.88788	59.35076	-849.57550	183.28401	-5.69796
517	4.300	832.21350	323.85150	1523.19153	-311.35483	323.63254	1271.77881	-1030.88318	267.88266	1297.88098	223.39368	454.89505	-6.65639	-8.50360	166.18829	132.55174	-1208.07385	514.77808	62.28275	-873.90570	182.82492	-5.75186
518	4.308	833.26746	323.23785	1521.05286	-314.27188	321.99725	1269.31897	-1031.41858	269.10733	1294.67834	199.46002	454.42499	-7.18060	19.70441	171.21886	128.78699	-1182.98462	513.85895	65.16609	-898.15601	182.22180	-5.78857
519	4.317	833.91162	322.66541	1519.38733	-316.96555	320.11926	1267.49915	-1031.82751	270.45502	1291.70813	175.51401	453.90375	-7.54391	48.74872	176.83026	124.07423	-1157.21289	511.96710	67.77643	-922.35864	181.49181	-5.96313
520	4.325	834.15527	322.10678	1518.24011	-319.35806	318.25320	1266.28491	-1032.10071	271.96115	1289.11438	151.48621	453.29852	-7.69644	78.69949	182.75839	118.74221	-1130.78198	508.65356	69.93698	-946.58533	180.72546	-6.25619
521	4.333	834.02844	321.52316	1517.63550	-321.48691	316.59772	1265.65771	-1032.28101	273.75620	1287.07947	127.33994	452.63614	-7.76207	109.68683	188.78854	113.16736	-1104.13159	503.55600	71.53247	-970.89050	180.03485	-6.52680
522	4.342	833.57739	320.90527	1517.57031	-323.44376	315.28439	1265.64014	-1032.44141	275.90259	1285.73938	103.07526	451.99268	-7.86399	141.86578	194.78851	107.65117	-1077.58997	496.75388	72.67476	-995.27618	179.46387	-6.66487
523	4.350	832.85370	320.27365	1518.01135	-325.30356	314.37442	1266.27954	-1032.65125	278.32327	1285.14954	78.66205	451.42883	-7.95744	175.31235	200.69856	102.31998	-1051.25476	488.70886	73.57008	-1019.71973	178.97128	-6.67814
524	4.358	831.90283	319.65732	1518.89844	-327.06940	313.85938	1267.60583	-1032.95459	280.87561	1285.30457	54.05573	450.91815	-7.96525	209.98859	206.59402	97.12923	-1025.11255	479.94504	74.32671	-1044.20898	178.45444	-6.64216
525	4.367	830.76196	319.07632	1520.15588	-328.66452	313.70172	1269.59729	-1033.36292	283.45050	1286.16895	29.28052	450.36795	-7.96082	245.76614	212.69073	92.01284	-999.08374	470.88907	75.02719	-1068.78711	177.87207	-6.61605
526	4.375	829.46948	318.53497	1521.70361	-329.95868	313.88025	1272.17944	-1033.85046	285.99731	1287.70435	4.40063	449.72479	-8.05602	282.45224	219.22104	87.05836	-973.02783	461.77612	75.73786	-1093.54700	177.31952	-6.61209
527	4.383	828.07623	318.02338	1523.46655	-330.79590	314.39734	1275.25977	-1034.35608	288.47995	1289.88806	-20.55487	449.00943	-8.23377	319.80612	226.36438	82.48926	-946.81018	452.58304	76.35156	-1118.50659	176.83292	-6.59320
528	4.392	826.64539	317.52374	1525.37903	-331.03024	315.25671	1278.76428	-1034.80151	290.84357	1292.70874	-45.59406	448.26660	-8.38773	357.51450	234.20297	78.54800	-920.37695	443.25742	76.67035	-1143.55444	176.24072	-6.50104
529	4.400	825.24780	317.01959	1527.38281	-330.57419	316.43796	1282.64026	-1035.11450	293.03052	1296.14673	-70.73700	447.53525	-8.43977	395.15976	242.57298	75.52878	-893.77185	434.00238	76.66534	-1168.57996	175.35289	-6.30413
530	4.408	823.96179	316.49814	1529.42078	-329.43152	317.89459	1286.83191	-1035.23877	294.98639	1300.16040	-95.99396	446.83752	-8.40473	432.20224	250.95589	73.82625	-867.10730	425.20267	76.49148	-1193.60669	174.20480	-6.03657
531	4.417	822.87036	315.95416	1531.43457	-327.68997	319.57278	1291.26135	-1035.13159	296.65912	1304.67957	-121.35638	446.15341	-8.37922	467.89767	258.58929	73.73066	-840.56763	417.23294	76.35203	-1218.76709	173.02734	-5.80010
532	4.425	822.04883	315.40680	1533.36841	-325.49081	321.42505	1295.82715	-1034.77039	298.03958	1309.59729	-146.80975	445.44470	-8.44123	501.23941	264.89056	74.97680	-814.44116	410.35870	76.39584	-1244.15149	172.00522	-5.67389
533	4.433	821.54877	314.90427	1535.17175	-323.00623	323.41763	1300.41919	-1034.16235	299.18555	1314.76367	-172.34918	444.72632	-8.55492	531.10107	269.94498	76.46449	-789.06042	404.50000	76.47849	-1269.66382	171.10220	-5.57896
534	4.442	821.38538	314.49969	1536.79810	-320.41846	325.54117	1304.93408	-1033.34192	300.18704	1319.99231	-197.98273	444.05545	-8.61965	556.41724	274.32349	76.73294	-764.70056	399.23334	76.08661	-1294.93115	170.08224	-5.22369
535	4.450	821.53540	314.22363	1538.20508	-317.88629	327.80429	1309.27356	-1032.36182	301.12332	1325.08191	-223.69501	443.46661	-8.61280	576.25879	278.25314	74.84991	-741.66510	394.57068	74.85901	-1319.29980	168.65689	-4.16113
536	4.458	821.94922	314.08362	1539.35828	-315.51813	330.20181	1313.33301	-1031.29810	302.03125	1329.84045	-249.36725	443.00000	-8.62804	590.12402	281.36765	70.67680	-720.42505	391.55566	72.99760	-1342.08374	166.68239	-1.96980
537	4.467	822.56573	314.07993	1540.23547	-313.36505	332.69043	1316.99780	-1030.25830	302.88800	1334.10950	-274.68622	442.76392	-8.73886	598.46472	283.38315	64.52699	-701.48389	391.41602	70.77060	-1362.97168	164.29892	1.43472
538	4.475	823.31812	314.20950	1540.82202	-311.42169	335.18661	1320.16040	-1029.36035	303.64142	1337.78870	-299.09644	442.87946	-8.81495	602.70825	284.55283	57.01602	-685.17584	394.26462	67.86701	-1382.06104	161.82935	5.60746
539	4.483	824.13599	314.45911	1541.10254	-309.63144	337.57129	1322.74207	-1028.68347	304.26990	1340.84570	-321.92151	443.39401	-8.44167	604.47009	285.34482	49.13588	-671.61877	399.20898	63.62392	-1399.42212	159.50156	9.79829
540	4.492	824.95416	314.81006	1541.05444	-307.90570	339.70392	1324.69580	-1028.23901	304.81085	1343.29980	-342.67865	444.38995	-6.90726	604.63379	285.95816	42.00080	-660.69006	405.41946	57.65208	-1414.82446	157.32779	13.45781
541	4.500	825.72266	315.25253	1540.64990	-306.15808	341.45294	1325.98657	-1027.97339	305.34622	1345.19910	-361.15839	446.27121	-3.03543	603.01453	286.18069	36.19290	-652.15833	412.59094	49.98386	-1427.87598	155.24664	16.65091
542	4.508	826.40967	315.78391	1539.85901	-304.34174	342.73172	1326.57361	-1027.78076	305.95535	1346.59570	-376.65839	449.87756	4.97148	598.70776	285.57825	31.27332	-646.00323	420.77426	40.86281	-1438.13452	153.27228	20.05799
543	4.517	827.00146	316.39136	1538.65259	-302.46750	343.52197	1326.41736	-1027.52124	306.65836	1347.52039	-386.97137	456.09848	18.79630	590.74829	283.88971	26.07519	-642.56354	430.14548	30.60828	-1444.98132	151.43823	24.37409
544	4.525	827.50726	317.04208	1537.00342	-300.58899	343.87436	1325.49792	-1027.06079	307.41132	1347.97485	-389.08484	465.12012	38.31334	578.65308	281.38821	19.84838	-642.37390	440.63617	19.61230	-1447.65015	149.68259	29.51535
545	4.533	827.96698	317.69516	1534.88989	-298.77103	343.89401	1323.82495	-1026.32434	308.17004	1347.94226	-381.69910	475.97650	60.78208	562.62354	278.87323	13.27895	-645.90613	451.61731	8.56311	-1445.60303	147.86020	34.46344
546	4.542	828.45410	318.32217	1532.30432	-297.06711	343.72198	1321.44373	-1025.32495	308.95908	1347.39600	-366.72186	486.94388	82.18849	543.30310	277.11865	7.99532	-653.44019	462.03232	-1.18238	-1438.86377	145.79465	37.89267
547	4.550	829.07111	318.91431	1529.25562	-295.51355	343.51517	1318.43530	-1024.15344	309.88705	1346.30664	-347.95239	496.48532	99.45293	521.35791	276.19421	4.95731	-665.02667	470.72754	-7.98187	-1427.90234	143.31146	38.90874
548	4.558	829.94104	319.47479	1525.76404	-294.13745	343.42566	1314.90930	-1022.94202	311.08115	1344.65454	-328.42084	503.96252	111.68292	497.44815	275.56833	3.81084	-680.56482	476.77518	-11.30135	-1413.17725	140.31035	37.35792
549	4.567	831.19409	320.01584	1521.85706	-292.97974	343.57501	1310.99219	-1021.83307	312.55869	1342.43982	-308.97986	509.67346	119.93305	472.39938	274.86691	3.65360	-699.92676	479.89029	-12.29427	-1394.84644	136.87599	33.72087
550	4.575	832.93604	320.56674	1517.57043	-292.11774	344.03021	1306.81238	-1020.96405	314.15939	1339.67957	-288.99609	514.34375	125.97688	447.00436	274.17969	3.72607	-722.56909	480.67383	-12.54270	-1372.89417	133.33324	28.82564
551	4.583	835.20453	321.18024	1512.95215	-291.65872	344.80701	1302.48621	-1020.46198	315.65973	1336.40710	-267.68756	518.52142	131.10181	421.72141	273.72229	3.53406	-747.17059	480.22742	-12.81468	-1347.47070	130.15169	23.55238
552	4.592	837.94348	321.92236	1508.06885	-291.70642	345.89450	1298.11560	-1020.43079	316.94525	1332.68030	-244.74176	522.31049	135.69949	396.70035	273.47989	2.92464	-772.32959	479.37851	-13.19075	-1319.19775	127.78946	18.62849
553	4.600	841.01440	322.84540	1503.01611	-292.33450	347.26285	1293.78955	-1020.93225	318.01498	1328.57397	-220.32281	525.51447	139.60678	371.95114	273.19583	2.08382	-797.33276	478.42081	-13.62684	-1289.24829	126.57199	14.58099
554	4.608	844.22601	323.95877	1497.92749	-293.58691	348.85388	1289.58838	-1021.97485	318.86270	1324.16882	-194.90863	527.89502	142.59677	347.42538	272.66577	1.28586	-822.03027	477.43887	-14.13950	-1259.01685	126.59966	11.84293
555	4.617	847.36682	325.22717	1492.96436	-295.49081	350.58212	1285.59375	-1023.51270	319.42899	1319.55750	-169.04828	529.28931	144.54599	323.06467	271.94696	0.64968	-846.48108	476.49518	-14.75947	-1229.47778	127.79114	10.82019
556	4.625	850.24359	326.59851	1488.28589	-298.04730	352.34509	1281.90076	-1025.44885	319.64850	1314.84436	-143.10315	529.60999	145.33827	298.84433	271.18875	0.13266	-870.78760	475.62280	-15.43295	-1200.76831	130.06453	11.73066
557	4.633	852.71899	328.02362	1484.02075	-301.18491	354.03821	1278.61987	-1027.63806	319.48578	1310.12708	-117.10822	528.85266	144.82713	274.75778	270.41333	-0.34062	-895.01978	474.84662	-16.00611	-1172.38574	133.41434	14.38586
558	4.642	854.72803	329.45447	1480.26062	-304.71552	355.57355	1275.85901	-1029.89966	318.92365	1305.49890	-90.82654	527.12463	142.93660	250.79184	269.61853	-0.82010	-919.21442	474.16296	-16.36898	-1143.73877	137.84976	18.22354
559	4.650	856.26453	330.83804	1477.07117	-308.35855	356.89053	1273.69568	-1032.05847	317.96414	1301.07617	-63.95007	524.62726	139.73386	226.92581	268.88745	-1.31260	-943.39160	473.54474	-16.55694	-1114.56824	143.36992	22.59328
560	4.658	857.35577	332.12427	1474.50342	-311.83762	357.95465	1272.15747	-1033.99426	316.64038	1297.01111	-36.28680	521.58521	135.39832	203.10910	268.24316	-1.73094	-967.56934	472.98834	-16.68873	-1085.05786	149.97600	27.02408
561	4.667	858.03979	333.28638	1472.59741	-314.97961	358.75922	1271.23096	-1035.65515	314.98193	1293.47205	-7.78217	518.19788	130.17813	179.24652	267.62244	-1.97222	-991.78058	472.47134	-16.85657	-1055.70898	157.64766	31.28592
562	4.675	858.35675	334.33575	1471.37805	-317.75113	359.32886	1270.89697	-1037.03320	312.98740	1290.61792	21.61084	514.65033	124.37616	155.24118	267.03159	-2.08199	-1016.05975	471.91098	-17.06156	-1027.04688	166.30095	35.33445
563	4.683	858.34729	335.31641	1470.85132	-320.22104	359.70963	1271.16199	-1038.14587	310.68433	1288.57886	52.01770	511.11670	118.30180	131.05679	266.46582	-2.17912	-1040.41748	471.25278	-17.22776	-999.28949	175.78696	39.24764
564	4.692	858.04590	336.28790	1471.00342	-322.48795	359.94781	1272.05420	-1039.03467	308.18564	1287.43420	83.54767	507.70428	112.14589	106.72800	265.79340	-2.26776	-1064.85120	470.54059	-17.28958	-972.24915	185.97479	43.09632
565	4.700	857.47510	337.31146	1471.80200	-324.61734	360.07462	1273.58679	-1039.75525	305.62836	1287.19214	116.19022	504.39355	105.87962	82.29913	264.95135	-2.28634	-1089.38049	469.82904	-17.27657	-945.53918	196.80211	46.82026
566	4.708	856.65039	338.44272	1473.19751	-326.60809	360.09827	1275.72485	-1040.36169	303.07706	1287.78540	149.89041	501.05566	99.33976	57.76456	264.06064	-2.23817	-1114.05151	469.11981	-17.27700	-918.84399	208.16650	50.27864
567	4.717	855.59387	339.72382	1475.12634	-328.39496	359.98898	1278.39233	-1040.90125	300.52939	1289.10486	184.64383	497.54364	92.44222	33.09570	263.25555	-2.17867	-1138.89966	468.42181	-17.30625	-892.04297	219.80762	53.38472
568	4.725	854.34894	341.17639	1477.51343	-329.88004	359.65869	1281.51465	-1041.40723	298.00146	1291.05347	220.46976	493.78543	85.31860	8.28046	262.58408	-2.16528	-1163.93311	467.76813	-17.28224	-865.16669	231.35753	56.14738
569	4.733	852.97998	342.80585	1480.27246	-330.96521	358.98334	1285.04736	-1041.88293	295.56705	1293.58032	257.36426	489.81583	78.31223	-16.68518	262.05939	-2.22402	-1189.13159	467.17554	-17.13805	-838.29669	242.47202	58.62650
570	4.742	851.55896	344.61029	1483.31018	-331.56866	357.87451	1288.95313	-1042.29456	293.30832	1296.67200	295.25903	485.74173	71.89140	-41.78311	261.64481	-2.30994	-1214.44067	466.63663	-16.89517	-811.53461	252.91626	60.86845
571	4.750	850.15710	346.57977	1486.53369	-331.63608	356.32666	1293.16187	-1042.57947	291.26483	1300.32520	333.91589	481.73148	66.58633	-66.98221	261.23758	-2.35838	-1239.82361	466.11789	-16.63095	-785.05005	262.59216	62.85362
572	4.758	848.84509	348.68958	1489.85852	-331.15509	354.40775	1297.56116	-1042.66382	289.43454	1304.51660	372.78186	478.08511	62.96737	-92.27956	260.74893	-2.38485	-1265.31555	465.55765	-16.42128	-759.12732	271.49860	64.51122
573	4.767	847.68500	350.89996	1493.21179	-330.17093	352.22839	1302.02576	-1042.48962	287.79822	1309.17725	410.89581	475.22772	61.46313	-117.68306	260.13687	-2.44728	-1290.93945	464.89423	-16.31938	-734.10071	279.58325	65.81655
574	4.775	846.71558	353.16275	1496.52808	-328.78885	349.91220	1306.45825	-1042.04541	286.34418	1314.17920	446.97464	473.48563	61.93138	-143.20050	259.42053	-2.54734	-1316.57849	464.14453	-16.29180	-710.18756	286.56784	66.83644
575	4.783	845.94598	355.43799	1499.74731	-327.14868	347.57291	1310.80688	-1041.36963	285.07642	1319.34595	479.72903	472.81079	63.36543	-168.84592	258.68674	-2.64477	-1341.97949	463.49457	-16.04306	-687.48883	292.03687	67.59268
576	4.792	845.35907	357.71042	1502.81641	-325.38614	345.29761	1315.04492	-1040.52734	283.99155	1324.47095	508.14789	472.80533	64.26247	-194.57254	257.94559	-2.71506	-1366.81616	463.26401	-14.88312	-666.23407	295.75012	67.87705
577	4.800	844.91327	359.99234	1505.69519	-323.60690	343.13849	1319.13330	-1039.59521	283.05283	1329.33252	531.52161	473.11810	63.45711	-220.16623	257.01208	-2.75195	-1390.70068	463.76260	-11.85538	-646.90753	297.69644	67.26304
578	4.808	844.54639	362.31445	1508.35803	-321.87326	341.12308	1322.99390	-1038.66357	282.20782	1333.71436	549.48438	473.71652	60.54037	-245.19193	255.66090	-2.75562	-1413.25171	465.24359	-6.16203	-630.05536	297.84177	65.34736
579	4.817	844.18451	364.70258	1510.78284	-320.20413	339.27380	1326.50842	-1037.83850	281.43475	1337.44397	562.27557	474.67316	55.64629	-269.07233	253.90009	-2.72623	-1434.17188	467.92520	2.36860	-615.97754	296.02585	62.02895
580	4.825	843.75781	367.15216	1512.94055	-318.59460	337.61584	1329.53809	-1037.22473	280.74249	1340.42346	570.82343	475.92004	49.26215	-291.27075	252.00717	-2.59785	-1453.08691	471.72681	13.07567	-604.55029	292.13998	57.59494
581	4.833	843.21381	369.63660	1514.79663	-317.03516	336.17975	1331.95801	-1036.89404	280.12485	1342.63635	576.33740	477.36218	42.30235	-311.39380	250.18228	-2.07438	-1469.34241	475.87494	24.70723	-595.32288	286.27951	52.54576
582	4.842	842.52148	372.13776	1516.31738	-315.51410	334.99854	1333.68469	-1036.85205	279.55917	1344.13794	579.70496	478.99347	35.97339	-329.09616	248.08200	-0.34482	-1482.16321	479.34024	36.22575	-587.87341	278.71762	47.29609
583	4.850	841.67126	374.65002	1517.47583	-314.02216	334.08258	1334.67944	-1037.03137	279.05386	1345.04016	581.11401	480.81900	31.15123	-343.73264	244.78542	4.16163	-1490.96362	481.93320	47.52354	-582.19354	269.82251	41.94375
584	4.858	840.67590	377.16498	1518.24976	-312.56744	333.38568	1334.92749	-1037.31567	278.64648	1345.46594	579.96460	482.87344	27.65374	-353.81992	239.41121	13.32888	-1495.50806	484.44223	59.00136	-578.79834	259.97385	36.23150
585	4.867	839.56659	379.67133	1518.61780	-311.17847	332.80692	1334.41260	-1037.57861	278.33728	1345.49500	575.07007	485.29718	24.13697	-357.15500	231.81038	27.91676	-1496.12207	487.67328	70.38848	-578.44958	249.52092	29.74285
586	4.875	838.38794	382.16473	1518.55847	-309.89191	332.23294	1333.12000	-1037.71265	278.05524	1345.15247	565.29840	488.14087	19.08305	-352.36508	222.75122	46.33743	-1493.67651	491.85010	80.30643	-581.71948	238.88843	22.27498
587	4.883	837.19507	384.64819	1518.05103	-308.74149	331.57294	1331.06104	-1037.64465	277.69922	1344.42786	550.52753	490.98331	12.35191	-340.44949	213.62419	65.16115	-1488.89209	496.76120	87.14723	-588.72461	228.76852	14.23567
588	4.892	836.05426	387.12292	1517.08105	-307.75555	330.76843	1328.28955	-1037.34753	277.20041	1343.28748	532.02258	492.95764	5.63417	-324.16455	205.80170	81.08322	-1481.82825	502.03467	90.28580	-599.21631	220.20865	6.79374
589	4.900	835.04706	389.57974	1515.64758	-306.95932	329.80139	1324.89490	-1036.85510	276.55209	1341.68738	511.32495	493.51767	0.91279	-305.91913	199.95012	92.64050	-1472.29407	507.30121	90.33592	-613.05109	214.28535	1.34779
590	4.908	834.27698	392.00497	1513.76172	-306.37241	328.70401	1320.98633	-1036.26294	275.78864	1339.60083	488.92416	493.04703	-1.30931	-286.64886	195.81746	100.44576	-1460.33447	512.19299	88.32981	-630.51074	211.28580	-1.55297
591	4.917	833.86401	394.39929	1511.44031	-306.00278	327.55835	1316.67773	-1035.69495	274.93213	1337.03625	464.81921	492.31772	-1.94133	-266.31766	192.60204	106.12859	-1446.08203	516.38898	84.93390	-651.66370	210.32454	-2.59966
592	4.925	833.91479	396.78598	1508.70361	-305.85214	326.47794	1312.08228	-1035.25281	273.96188	1334.02551	439.67789	491.66275	-2.06322	-244.74240	189.59464	111.08969	-1429.46082	519.96075	80.48089	-675.53174	210.12332	-2.88983
593	4.933	834.47906	399.19281	1505.58118	-305.93396	325.56430	1307.30737	-1034.98938	272.84009	1330.60425	414.43835	491.03223	-2.23991	-221.91388	186.64325	115.94647	-1410.23218	523.48340	75.35916	-700.54797	209.93835	-3.07034
594	4.942	835.51965	401.62018	1502.12561	-306.28888	324.85358	1302.44934	-1034.92224	271.56360	1326.81873	389.50958	490.39578	-2.62199	-198.03360	184.04855	120.69086	-1388.16577	527.50494	70.11339	-725.61670	209.61389	-3.29885
595	4.950	836.91754	404.03061	1498.42358	-306.98639	324.29126	1297.59009	-1035.07056	270.20648	1322.74805	364.88849	489.78705	-3.18044	-173.47247	182.11214	125.07814	-1363.17310	532.01611	65.34727	-750.37805	209.19939	-3.56101
596	4.958	838.50238	406.37570	1494.59387	-308.11340	323.74887	1292.79883	-1035.47754	268.93570	1318.50574	340.50204	489.22696	-3.80822	-148.62289	180.93294	128.86008	-1335.56812	536.51892	61.72151	-774.87616	208.75821	-3.85167
597	4.967	840.09351	408.62543	1490.77222	-309.75464	323.06696	1288.14648	-1036.19275	267.95441	1314.22083	316.27795	488.73022	-4.38576	-123.71130	180.53891	131.82373	-1306.34412	540.36639	59.86507	-799.25061	208.35344	-4.19302
598	4.975	841.53583	410.76569	1487.09265	-311.96686	322.09619	1283.72925	-1037.22607	267.39334	1310.00671	292.16098	488.29498	-4.86543	-98.71597	180.99715	133.78925	-1277.07422	542.91724	59.99261	-823.58899	208.03345	-4.58794
599	4.983	842.72412	412.78503	1483.67651	-314.73776	320.72296	1279.67590	-1038.51514	267.24948	1305.93909	268.14175	487.88562	-5.30343	-73.44241	182.35681	134.62801	-1249.20984	543.65649	61.64504	-847.91937	207.80238	-4.98811
600	4.992	843.60980	414.68756	1480.62756	-317.94360	318.89636	1276.11475	-1039.93530	267.40601	1302.06604	244.21640	487.46243	-5.78463	-47.65053	184.56912	134.27475	-1223.17175	542.50946	64.03493	-872.23035	207.59174	-5.31880
601	5.000	844.18909	416.51346	1478.03040	-321.35620	316.65845	1273.12683	-1041.35120	267.73224	1298.44385	220.33926	486.99982	-6.31348	-21.13693	187.49228	132.72903	-1198.13623	539.97925	66.63247	-896.47620	207.26929	-5.54384
602	5.008	844.48035	418.32196	1475.95313	-324.72202	314.13901	1270.73230	-1042.67029	268.21997	1295.16345	196.45001	486.48746	-6.78535	6.23044	190.94730	130.05901	-1172.85791	536.65375	69.23943	-920.65540	206.76904	-5.71941
603	5.017	844.50702	420.15308	1474.45007	-327.86032	311.50049	1268.91846	-1043.85657	269.01703	1292.34619	172.50793	485.94650	-7.07047	34.53885	194.73627	126.44331	-1146.70703	532.59900	71.66298	-944.85547	206.18230	-5.95051
604	5.025	844.28821	422.01648	1473.56116	-330.70999	308.88416	1267.68018	-1044.91284	270.29517	1290.11340	148.47037	485.40567	-7.14515	63.86905	198.64731	122.19794	-1119.95178	527.45520	73.67667	-969.13464	205.60088	-6.24820
605	5.033	843.83490	423.89960	1473.30786	-333.30991	306.40582	1267.04663	-1045.85498	272.06644	1288.55200	124.28320	484.85562	-7.12239	94.28470	202.53613	117.66698	-1093.28381	520.91937	75.23441	-993.43323	204.96732	-6.48494
606	5.042	843.14990	425.77521	1473.68945	-335.74155	304.17938	1267.08679	-1046.70093	274.13663	1287.69043	99.92334	484.27020	-7.11830	125.82462	206.38174	113.06627	-1067.19177	513.02704	76.50330	-1017.68250	204.21202	-6.54131
607	5.050	842.23114	427.61621	1474.68237	-338.05768	302.30597	1267.87329	-1047.48083	276.24741	1287.50427	75.41046	483.65540	-7.14555	158.51221	210.19658	108.47058	-1041.65161	504.21445	77.71213	-1041.94238	203.41678	-6.44573
608	5.058	841.07800	429.41254	1476.23767	-340.23163	300.83173	1269.42139	-1048.23828	278.22681	1287.94885	50.76910	483.03452	-7.18936	192.35342	213.97122	103.91241	-1016.27515	495.05475	78.93565	-1066.37329	202.73363	-6.33485
609	5.067	839.70203	431.17484	1478.28284	-342.16177	299.74472	1271.66931	-1049.00647	280.01138	1288.99158	26.00537	482.41718	-7.28233	227.30655	217.78587	99.44627	-990.67969	485.84576	79.98716	-1091.09644	202.23471	-6.30922
610	5.075	838.13708	432.92526	1480.73071	-343.70911	299.01532	1274.52136	-1049.78674	281.60474	1290.62610	1.11719	481.81335	-7.43632	263.20584	221.87814	95.13365	-964.70544	476.59741	80.63673	-1116.08008	201.85590	-6.34960
611	5.083	836.44232	434.68658	1483.49011	-344.73282	298.61810	1277.89771	-1050.55396	283.03012	1292.86108	-23.88495	481.22025	-7.59264	299.70773	226.57799	90.99965	-938.43494	467.33295	80.89410	-1141.16797	201.42194	-6.36449
612	5.092	834.69635	436.47443	1486.47192	-345.12317	298.52545	1281.74414	-1051.28052	284.28818	1295.69128	-48.98151	480.59625	-7.67619	336.33237	232.13605	87.09486	-912.12231	458.19617	80.91996	-1166.22705	200.76147	-6.28741
613	5.100	832.98224	438.29028	1489.59204	-344.83090	298.70731	1286.01050	-1051.95325	285.35687	1299.07935	-74.17181	479.90057	-7.66912	372.57730	238.47508	83.65405	-886.03131	449.31519	80.75594	-1191.23755	199.82748	-6.11333
614	5.108	831.37195	440.12103	1492.77271	-343.88373	299.13626	1290.63171	-1052.56030	286.20453	1302.96558	-99.47015	479.14114	-7.63464	408.00241	245.09795	81.11601	-860.32507	440.75278	80.34025	-1216.27979	198.72113	-5.89592
615	5.117	829.92090	441.94974	1495.94470	-342.38635	299.78333	1295.52100	-1053.06384	286.78589	1307.28345	-124.87836	478.36478	-7.65217	442.16037	251.19978	79.92737	-835.16217	432.61395	79.70252	-1241.47449	197.61015	-5.71664
616	5.125	828.67236	443.76611	1499.04602	-340.50238	300.61737	1300.56982	-1053.39832	287.06573	1311.94934	-150.38965	477.60754	-7.72314	474.43881	255.96173	80.18028	-810.80420	425.06412	78.92373	-1266.87549	196.59062	-5.59900
617	5.133	827.65698	445.57455	1502.02112	-338.42154	301.61069	1305.65405	-1053.50122	287.05502	1316.84082	-175.99823	476.86823	-7.77462	504.06223	259.05551	81.25060	-787.56958	418.19659	77.91312	-1292.35620	195.59830	-5.44720
618	5.142	826.88342	447.40158	1504.82361	-336.32318	302.73865	1310.64246	-1053.34729	286.80457	1321.79053	-201.68506	476.13385	-7.75536	530.17859	260.89044	81.90907	-765.77209	412.01993	76.38906	-1317.52661	194.41298	-5.02425
619	5.150	826.33020	449.28241	1507.42163	-334.34930	303.97415	1315.40247	-1052.96826	286.38263	1326.60754	-227.40826	475.41190	-7.69806	551.77136	262.15192	80.95811	-745.72223	406.76172	74.15116	-1341.75708	192.76387	-3.95407
620	5.158	825.94543	451.22943	1509.79785	-332.59253	305.28052	1319.80835	-1052.44873	285.86719	1331.11145	-253.08795	474.75107	-7.67828	567.78638	263.12759	77.76780	-727.70361	403.26157	71.36142	-1364.43213	190.52872	-1.89101
621	5.167	825.65472	453.21475	1511.93994	-331.09076	306.60529	1323.75403	-1051.90308	285.30774	1335.15027	-278.52539	474.25305	-7.68523	577.88745	263.69727	72.35553	-711.92029	402.74353	68.41754	-1385.27271	187.85745	1.15657
622	5.175	825.37360	455.17682	1513.83142	-329.81686	307.87619	1327.16174	-1051.44275	284.68860	1338.60828	-303.27655	474.02777	-7.48014	583.05872	263.89438	65.20957	-698.51825	405.67529	65.35535	-1404.36157	185.05042	4.71077
623	5.183	825.02258	457.05154	1515.45203	-328.67249	309.00107	1329.98291	-1051.14746	283.99451	1341.42480	-326.67657	474.12009	-6.58012	585.08997	264.12418	57.14537	-687.62042	411.11237	61.54935	-1421.87024	182.30711	8.12460
624	5.192	824.54425	458.80933	1516.78284	-327.51459	309.88385	1332.18750	-1051.04602	283.29684	1343.61096	-348.13263	474.54834	-4.36757	585.34570	264.74866	49.17212	-679.29285	417.67145	56.22085	-1437.82739	179.59158	11.04990
625	5.200	823.91644	460.45538	1517.80652	-326.21857	310.45752	1333.74536	-1051.10144	282.73074	1345.23035	-367.32159	475.45139	-0.04554	583.98975	265.68329	42.09296	-673.61096	424.66837	48.98823	-1452.07227	176.70277	13.76118
626	5.208	823.14893	461.99399	1518.50183	-324.74176	310.71045	1334.61401	-1051.21924	282.42599	1346.36121	-383.71692	477.19348	7.62209	580.13098	266.44864	35.95589	-670.80713	432.05972	39.84771	-1464.16650	173.48883	17.10047
627	5.217	822.26746	463.41162	1518.84131	-323.14587	310.69055	1334.74414	-1051.27917	282.45395	1347.06812	-395.69043	480.30960	20.09238	572.53503	266.45770	29.98814	-671.31384	439.96402	29.07000	-1473.25464	170.03195	21.79880
628	5.225	821.30048	464.69073	1518.79602	-321.56973	310.48978	1334.10461	-1051.16833	282.78311	1347.38196	-400.62994	485.13477	37.78824	560.45178	265.38055	23.37847	-675.70294	448.40826	17.36769	-1478.25061	166.62088	27.57456
629	5.233	820.28180	465.82043	1518.34119	-320.16797	310.20914	1332.70667	-1050.80884	283.28735	1347.29065	-396.79785	491.32141	58.91578	544.10889	263.49655	16.32153	-684.49664	457.01508	6.03460	-1478.33496	163.49100	33.07909
630	5.242	819.26471	466.79596	1517.45764	-319.04779	309.91693	1330.60291	-1050.18494	283.81140	1346.74243	-385.08850	497.86819	80.05065	524.42761	261.57031	10.10623	-697.86768	464.77148	-3.24429	-1473.31201	160.53438	36.84208
631	5.250	818.33069	467.62268	1516.13391	-318.24268	309.63254	1327.86792	-1049.35327	284.22919	1345.66919	-368.54230	503.69586	98.10316	502.30038	260.18918	5.95427	-715.47546	470.43225	-9.15283	-1463.56519	157.34045	38.11975
632	5.258	817.58496	468.32953	1514.36731	-317.73126	309.33777	1324.58032	-1048.43042	284.48660	1344.02637	-350.17133	508.18436	111.76463	478.39377	259.37219	3.99331	-736.58246	473.40118	-11.77032	-1449.66211	153.58727	36.98134
633	5.267	817.14154	468.96985	1512.16052	-317.47189	308.99744	1320.82019	-1047.56287	284.63406	1341.82019	-331.34485	511.32028	121.53528	453.43503	258.86145	3.44877	-760.19629	474.15598	-12.49179	-1431.93872	149.30728	33.97500
634	5.275	817.09656	469.59717	1509.52612	-317.42749	308.59348	1316.67871	-1046.88806	284.78036	1339.09485	-311.93530	513.46014	128.76968	428.13937	258.49161	3.40018	-785.16113	473.73828	-12.68753	-1410.45313	144.80084	29.81324
635	5.283	817.49207	470.24225	1506.49634	-317.58215	308.16382	1312.26709	-1046.50903	284.98434	1335.89954	-291.40027	514.95038	134.62045	402.89206	258.18295	3.24622	-810.48334	472.95895	-12.91534	-1385.26782	140.46368	25.17907
636	5.292	818.29260	470.91727	1503.12634	-317.95831	307.80582	1307.71155	-1046.48804	285.21945	1332.27502	-269.47455	515.92529	139.58038	377.78378	257.82834	2.80478	-835.65332	472.11969	-13.24028	-1356.71509	136.69194	20.63642
637	5.300	819.39301	471.63388	1499.49255	-318.62698	307.64026	1303.13586	-1046.85693	285.42920	1328.25659	-246.24255	516.32849	143.66510	352.84396	257.34570	2.15395	-860.57092	471.24298	-13.65838	-1325.47314	133.76492	16.64194
638	5.308	820.65070	472.40332	1495.68738	-319.69666	307.76202	1298.64880	-1047.63171	285.57687	1323.87793	-222.01117	516.01929	146.75398	328.09207	256.75165	1.41248	-885.32410	470.36191	-14.18555	-1292.50049	131.75716	13.62201
639	5.317	821.92249	473.22043	1491.80957	-321.28076	308.20151	1294.34192	-1048.81714	285.64603	1319.17468	-197.15411	514.88348	148.74844	303.51376	256.10706	0.67992	-910.03156	469.58392	-14.77696	-1258.85059	130.61053	12.03374
640	5.325	823.09583	474.06204	1487.95398	-323.45447	308.91858	1290.29333	-1050.38965	285.61749	1314.19519	-171.93439	512.88794	149.58249	279.09933	255.42366	0.05415	-934.72327	468.94974	-15.31135	-1225.35986	130.25986	12.29048
641	5.333	824.10376	474.90045	1484.21033	-326.21066	309.82520	1286.57446	-1052.27490	285.45969	1309.01514	-146.39130	510.07199	149.21669	254.83914	254.68028	-0.44002	-959.34937	468.35907	-15.70850	-1192.38135	130.69733	14.51739
642	5.342	824.91895	475.71225	1480.66382	-329.43250	310.80603	1283.24707	-1054.34070	285.12631	1303.75488	-120.36761	506.52628	147.65341	230.69479	253.92879	-0.89911	-983.88220	467.70071	-16.00971	-1159.80127	132.00987	18.36173
643	5.350	825.54370	476.48007	1477.39551	-332.90991	311.72821	1280.35474	-1056.41223	284.55026	1298.58521	-93.62891	502.36160	144.93565	206.60403	253.28008	-1.40539	-1008.35278	466.97656	-16.30903	-1127.35840	134.35355	23.12263
644	5.358	826.00110	477.19269	1474.47986	-336.40387	312.45807	1277.91907	-1058.29858	283.65744	1293.70374	-65.98474	497.68936	141.11707	182.47696	252.76929	-1.89087	-1032.81299	466.27844	-16.62929	-1095.02002	137.82635	28.12218
645	5.367	826.31854	477.84326	1471.98218	-339.71329	312.89142	1275.95361	-1059.83179	282.40729	1289.29224	-37.33441	492.63196	136.27194	158.21289	252.31546	-2.22370	-1057.29736	465.70789	-16.90633	-1063.10791	142.37268	32.98537
646	5.375	826.50726	478.42465	1469.95544	-342.70361	312.97803	1274.48633	-1060.92078	280.84592	1285.48596	-7.62274	487.32422	130.56305	133.77173	251.82706	-2.38485	-1081.81970	465.29199	-17.07984	-1032.08374	147.81448	37.65059
647	5.383	826.55573	478.92999	1468.43738	-345.30054	312.72382	1273.57117	-1061.57837	279.11365	1282.36487	23.21588	481.88928	124.26480	109.21359	251.32455	-2.48793	-1106.38770	464.93314	-17.14969	-1002.16327	153.94496	42.19713
648	5.392	826.43738	479.36316	1467.44666	-347.46942	312.17542	1273.27295	-1061.89111	277.35458	1279.95959	55.25250	476.39716	117.67347	84.63251	250.87891	-2.64127	-1131.01074	464.48242	-17.16800	-973.08203	160.61211	46.66765
649	5.400	826.12421	479.74887	1466.98120	-349.19305	311.39331	1273.63367	-1061.97461	275.62781	1278.26917	88.50024	470.83856	110.97297	60.07458	250.39645	-2.82971	-1155.70508	463.89694	-17.19280	-944.21576	167.70992	51.03250
650	5.408	825.60193	480.12399	1467.01794	-350.45557	310.42761	1274.64258	-1061.94714	273.92847	1277.28064	122.86700	465.14481	104.18875	35.51398	249.66199	-2.94334	-1180.50110	463.26385	-17.22111	-914.96643	175.07469	55.26593
651	5.417	824.88409	480.50729	1467.51526	-351.23798	309.31793	1276.22900	-1061.90759	272.25610	1276.97986	158.18088	459.22363	97.27417	10.86475	248.68758	-2.94530	-1205.43921	462.64532	-17.20125	-885.09741	182.44652	59.38190
652	5.425	824.01544	480.88226	1468.41187	-351.52438	308.10803	1278.29211	-1061.91223	270.64371	1277.34924	194.25726	453.02301	90.23526	-13.93658	247.73615	-2.92899	-1230.54077	461.99252	-17.10739	-854.73206	189.56636	63.40610
653	5.433	823.05865	481.22430	1469.62903	-351.30661	306.83078	1280.73865	-1061.95483	269.13235	1278.36194	230.95163	446.60529	83.18445	-38.86139	246.92912	-2.95402	-1255.77759	461.24057	-16.94919	-824.10724	196.30504	67.34312
654	5.442	822.08099	481.54245	1471.07471	-350.57935	305.46561	1283.49219	-1061.96643	267.72382	1279.98438	268.18835	440.12646	76.30113	-63.86444	246.14294	-2.98360	-1281.06042	460.42404	-16.74569	-793.42120	202.65056	71.17623
655	5.450	821.15100	481.88165	1472.65234	-349.35095	303.93304	1286.48853	-1061.84058	266.38055	1282.18359	305.94238	433.80215	69.82721	-88.95786	245.28526	-3.00708	-1306.28149	459.65411	-16.52794	-762.89197	208.53346	74.87881
656	5.458	820.34021	482.28442	1474.27380	-347.67096	302.14920	1289.67163	-1061.47351	265.08206	1284.92639	344.12677	428.00659	64.20826	-114.16937	244.44530	-3.09455	-1331.42456	458.98703	-16.33617	-732.92578	213.76869	78.34541
657	5.467	819.72083	482.75842	1475.87720	-345.63281	300.08032	1292.97095	-1060.79443	263.85037	1288.16199	382.39438	423.29514	60.12305	-139.50519	243.76054	-3.33474	-1356.64880	458.34460	-16.22497	-704.21985	218.19948	81.28998
658	5.475	819.35632	483.27356	1477.44263	-343.35663	297.74280	1296.29639	-1059.77502	262.69647	1291.80273	419.89661	420.10077	58.01505	-164.94608	243.18968	-3.73656	-1382.17236	457.62573	-16.23108	-677.60730	221.76044	83.27302
659	5.483	819.28644	483.77490	1478.97913	-340.97110	295.17749	1299.56995	-1058.43005	261.57056	1295.72034	455.15833	418.38062	57.39277	-190.43115	242.50220	-4.17723	-1407.97363	457.01794	-16.12209	-653.70667	224.36461	83.85137
660	5.492	819.51331	484.19806	1480.48706	-338.58005	292.44809	1302.74170	-1056.82727	260.40131	1299.75134	486.35400	417.66760	56.82801	-215.86365	241.51886	-4.49706	-1433.56824	457.15430	-15.06640	-632.69250	225.78821	82.72561
661	5.500	820.00244	484.48721	1481.93835	-336.23013	289.64505	1305.76648	-1055.08643	259.16815	1303.70947	511.99530	417.47452	54.90170	-241.10712	240.22969	-4.65435	-1458.11218	458.72934	-11.77273	-614.39441	225.67029	79.82221
662	5.508	820.69733	484.61768	1483.28735	-333.91534	286.86566	1308.57910	-1053.33972	257.90305	1307.40417	531.57605	417.56485	51.07111	-265.87939	238.66544	-4.75645	-1480.82275	461.78589	-5.35018	-598.60071	223.61925	75.27493
663	5.517	821.53339	484.60892	1484.48730	-331.60980	284.19290	1311.08899	-1051.68005	256.62750	1310.67065	545.68481	417.88583	45.66505	-289.64743	236.85220	-5.01178	-1501.24121	465.40747	3.81976	-585.26855	219.37265	69.30531
664	5.525	822.44464	484.50537	1485.49719	-329.29202	281.70056	1313.18738	-1050.13586	255.30995	1313.39832	555.49640	418.43524	39.43255	-311.75916	234.90062	-5.65659	-1519.02966	468.45026	14.36691	-574.52917	212.90659	62.10702
665	5.533	823.37256	484.34021	1486.27869	-326.94992	279.46634	1314.76123	-1048.68469	253.88417	1315.54187	562.00092	419.22748	33.24588	-331.75412	232.75615	-6.62588	-1533.75952	470.63995	25.22164	-566.61267	204.38388	53.81419
666	5.542	824.27460	484.11215	1486.79309	-324.58551	277.56076	1315.71313	-1047.28650	252.30124	1317.10339	565.50500	420.25830	27.84802	-349.35043	229.53346	-6.86974	-1545.03845	472.50555	36.37585	-561.80798	194.02681	44.52718
667	5.550	825.12158	483.79016	1487.00012	-322.21835	276.01334	1315.97717	-1045.90649	250.55125	1318.10461	565.60205	421.45679	23.37329	-363.61301	223.30667	-3.87486	-1552.73364	474.32269	48.42375	-560.45624	182.11096	34.37713
668	5.558	825.89020	483.35031	1486.86108	-319.87619	274.78354	1315.51794	-1044.51392	248.65805	1318.57898	561.42072	422.69916	19.06461	-372.06802	212.20178	5.41308	-1556.97754	475.72769	61.52693	-562.93811	169.15718	23.70079
669	5.567	826.57098	482.80814	1486.34631	-317.58231	273.75781	1314.32104	-1043.08020	246.69559	1318.57959	552.09668	423.82327	13.94878	-371.64529	196.16020	21.99252	-1558.01123	476.44766	74.62157	-569.62671	156.30316	13.33620
670	5.575	827.18451	482.20627	1485.44312	-315.35184	272.78705	1312.39551	-1041.58557	244.76086	1318.16492	537.48865	424.55969	8.07968	-361.23920	177.57919	42.95111	-1556.01746	476.83792	85.56745	-580.79358	145.43704	4.68559
671	5.583	827.78662	481.58353	1484.15381	-313.19760	271.74579	1309.78601	-1040.02710	242.88885	1317.36743	518.51843	424.57153	2.74565	-343.02081	159.98370	62.89224	-1550.92737	477.44061	92.37820	-596.53064	138.31506	-0.97270
672	5.592	828.46124	480.96375	1482.48694	-311.14288	270.56775	1306.57471	-1038.42480	241.05292	1316.19507	496.49289	423.80862	-0.80334	-320.91632	145.88388	77.48643	-1542.47290	478.44873	94.50403	-616.58484	135.12006	-3.52899
673	5.600	829.30603	480.36890	1480.45349	-309.23047	269.25104	1302.86914	-1036.81653	239.23965	1314.65576	472.38516	422.70953	-2.47228	-297.83432	135.64896	85.86663	-1530.56152	479.73373	92.97587	-639.96704	134.30324	-4.11059
674	5.608	830.41296	479.83209	1478.06934	-307.51828	267.84534	1298.78650	-1035.24036	237.45465	1312.76892	447.09015	421.77228	-3.02664	-274.35718	127.95375	90.21838	-1515.43005	481.04761	89.44508	-665.01074	134.05240	-4.03551
675	5.617	831.84424	479.37668	1475.36401	-306.06085	266.41855	1294.44312	-1033.73035	235.69058	1310.56006	421.58542	421.11514	-3.17929	-249.68173	121.00090	93.55338	-1497.45703	482.16278	85.15529	-690.28198	133.53259	-4.03218
676	5.625	833.61365	478.98413	1472.39063	-304.88992	265.01672	1289.95081	-1032.32458	233.95369	1308.05322	396.43774	420.60297	-3.28983	-223.11859	113.63446	97.78518	-1476.93860	483.01489	80.64561	-715.22119	132.80261	-4.28265
677	5.633	835.68091	478.60416	1469.23193	-304.01880	263.64368	1285.41870	-1031.06738	232.30499	1305.26282	371.68427	420.09802	-3.58121	-194.69968	105.79813	103.24438	-1453.90576	483.66730	76.03084	-739.86780	132.15643	-4.72190
678	5.642	837.95844	478.18719	1465.99438	-303.47107	262.26721	1280.94556	-1030.00879	230.84438	1302.19446	347.19647	419.52209	-4.17340	-165.03946	98.16698	109.25465	-1428.11902	484.10229	71.35670	-764.35675	131.69855	-5.21993
679	5.650	840.32977	477.69449	1462.79187	-303.30740	260.84000	1276.60681	-1029.20728	229.65387	1298.86133	322.87680	418.87799	-4.95173	-134.95828	91.44156	114.87411	-1399.38403	484.24283	66.88135	-788.70837	131.28793	-5.66006
680	5.658	842.67426	477.09723	1459.73315	-303.62674	259.31186	1272.45715	-1028.72229	228.76132	1295.30566	298.66599	418.23376	-5.65037	-105.05682	86.00317	119.29633	-1367.97070	484.05914	63.15128	-812.91388	130.76871	-5.99928
681	5.667	844.89130	476.38556	1456.91455	-304.52530	257.63165	1268.55566	-1028.58777	228.15613	1291.60730	274.55063	417.63266	-6.10554	-75.42725	82.01286	121.96548	-1334.78931	483.37119	60.71124	-837.04913	130.15001	-6.26550
682	5.675	846.91870	475.56906	1454.41772	-306.01669	255.75958	1264.99390	-1028.76550	227.80823	1287.87756	250.55444	417.04117	-6.39043	-45.72527	79.58620	122.60416	-1301.11865	481.73392	59.73121	-861.22205	129.50874	-6.47896
683	5.683	848.73669	474.66071	1452.31458	-307.97037	253.69333	1261.89197	-1029.11157	227.65344	1284.24438	226.67731	416.40808	-6.70271	-15.51865	78.80466	121.21263	-1267.96252	478.72052	59.99516	-885.48102	128.89529	-6.64330
684	5.692	850.35522	473.66705	1450.67151	-310.13791	251.48233	1259.36328	-1029.40540	227.60132	1280.83960	202.84534	415.74451	-7.12718	15.43338	79.57913	118.06709	-1235.56702	474.19339	61.17689	-909.77728	128.34122	-6.78658
685	5.700	851.79260	472.59369	1449.54663	-312.25342	249.20958	1257.47961	-1029.43982	227.57782	1277.78882	178.95197	415.10278	-7.54472	47.16238	81.58456	113.72098	-1203.57007	468.27750	62.95064	-934.00635	127.80029	-6.94164
686	5.708	853.05560	471.44278	1448.98206	-314.12585	246.94537	1256.26074	-1029.10315	227.54858	1275.19922	154.92261	414.49982	-7.78337	79.67838	84.35475	108.93326	-1171.57996	461.18793	64.92429	-958.13745	127.18506	-7.11829
687	5.717	854.13519	470.20480	1448.99963	-315.67267	244.71127	1255.69214	-1028.40527	227.52499	1273.15173	130.72867	413.91190	-7.80211	113.12045	87.43550	104.46268	-1139.64673	453.07187	66.74489	-982.26160	126.50882	-7.30682
688	5.725	855.01624	468.87268	1449.60156	-316.90027	242.49980	1255.75928	-1027.44592	227.55005	1271.69666	106.39365	413.31287	-7.71352	147.65646	90.56883	100.80388	-1108.26270	443.95166	68.26758	-1006.46985	125.83824	-7.47519
689	5.733	855.68628	467.46417	1450.76782	-317.85583	240.33829	1256.46912	-1026.35718	227.64685	1270.85303	81.97345	412.67841	-7.67287	183.27081	93.78387	98.03728	-1077.94153	433.82153	69.46191	-1030.77393	125.18887	-7.57643
690	5.742	856.14130	466.01868	1452.45068	-318.56946	238.31100	1257.83972	-1025.25122	227.78294	1270.61340	57.49414	412.01154	-7.75629	219.73605	97.29333	95.87848	-1048.74500	422.86139	70.26626	-1055.18726	124.58334	-7.59281
691	5.750	856.39600	464.57693	1454.57971	-319.01053	236.50661	1259.86255	-1024.19360	227.88708	1270.95679	32.92621	411.37085	-7.92663	256.80716	101.35809	93.89211	-1020.13416	411.52057	70.64611	-1079.77808	124.09377	-7.56829
692	5.758	856.49182	463.17465	1457.07385	-319.09042	234.97165	1262.47815	-1023.20435	227.88495	1271.86279	8.21924	410.80829	-8.10690	294.36057	106.19728	91.76305	-991.27496	400.28445	70.63957	-1104.58374	123.74799	-7.56568
693	5.767	856.49219	461.84622	1459.85181	-318.70126	233.71695	1265.58911	-1022.27197	227.72760	1273.32361	-16.65161	410.29962	-8.26046	332.30515	111.90030	89.43597	-961.51233	389.49841	70.35219	-1129.54321	123.44766	-7.58661
694	5.775	856.47119	460.61456	1462.83801	-317.75171	232.74071	1269.10254	-1021.36450	227.40228	1275.34961	-41.66882	409.78854	-8.37762	370.48080	118.39598	87.04338	-930.64990	379.40204	69.97688	-1154.55493	123.04472	-7.56805
695	5.783	856.50842	459.47986	1465.96350	-316.19440	232.03786	1272.95715	-1020.43811	226.90970	1277.95923	-66.80145	409.26126	-8.43469	408.70102	125.40683	84.83830	-898.94800	370.06250	69.69629	-1179.57813	122.48566	-7.46379
696	5.792	856.68408	458.42932	1469.16138	-314.05075	231.59572	1277.11292	-1019.44531	226.24448	1281.15869	-92.03912	408.73132	-8.42126	446.77194	132.27815	83.30693	-866.86121	361.37799	69.58263	-1204.65381	121.79178	-7.27574
697	5.800	857.06708	457.45657	1472.36475	-311.41107	231.38486	1281.52148	-1018.34106	225.41606	1284.92444	-117.38495	408.19131	-8.38137	484.31613	138.00856	83.11964	-834.73743	353.29495	69.62870	-1229.82935	120.94489	-7.00911
698	5.808	857.70398	456.57458	1475.50867	-308.40598	231.36131	1286.11023	-1017.08069	224.46295	1289.18811	-142.84357	407.63062	-8.38563	520.55078	141.77606	84.50986	-802.80884	345.95154	69.80505	-1255.11670	119.96063	-6.68539
699	5.817	858.61572	455.81018	1478.53625	-305.17108	231.48553	1290.78333	-1015.62018	223.43506	1293.83606	-168.42426	407.06866	-8.45953	554.27832	143.54625	86.62074	-771.41589	339.71399	70.11754	-1280.51941	118.97232	-6.38045
700	5.825	859.79333	455.17966	1481.40149	-301.81915	231.74031	1295.42688	-1013.93445	222.37604	1298.71704	-194.12677	406.52988	-8.55959	584.02515	144.07877	87.80086	-741.14612	335.06317	70.58003	-1305.93213	118.01634	-6.10253
701	5.833	861.19263	454.67703	1484.06885	-298.42798	232.13486	1299.91492	-1012.03943	221.31134	1303.65442	-219.89471	406.02859	-8.61497	608.29858	144.19653	86.67413	-712.73364	332.07428	70.94720	-1330.91235	116.83607	-5.57185
702	5.842	862.73474	454.28387	1486.51160	-295.05334	232.69820	1304.12207	-1009.99084	220.24242	1308.46484	-245.51886	405.61761	-8.53914	626.32703	144.15364	82.86762	-686.79645	329.99902	70.50284	-1354.71057	115.08240	-4.23577
703	5.850	864.32263	453.97235	1488.70508	-291.74246	233.45374	1307.93237	-1007.86566	219.15660	1312.97949	-270.51642	405.40353	-8.15195	638.89368	143.91357	76.89230	-663.67780	327.82559	68.39100	-1376.68652	112.67993	-1.67552
704	5.858	865.86481	453.70163	1490.62097	-288.51706	234.37202	1311.24268	-1005.74725	218.04387	1317.05884	-294.16388	405.47269	-7.10539	647.96973	143.70168	69.63730	-643.53876	325.37708	64.29788	-1396.60083	109.89554	1.97019
705	5.867	867.29034	453.42520	1492.22595	-285.34641	235.33812	1313.96667	-1003.71246	216.90765	1320.60291	-315.78607	405.87073	-4.89937	655.18042	143.87547	62.03022	-626.47211	323.59207	58.71421	-1414.41846	107.08063	6.05287
706	5.875	868.55627	453.10110	1493.48828	-282.15775	236.17560	1316.03625	-1001.80835	215.76154	1323.55737	-334.94952	406.72110	-0.79892	660.76892	144.43042	54.83844	-612.46802	323.56445	52.37243	-1430.03662	104.46854	9.86979
707	5.883	869.64600	452.69464	1494.38098	-278.88184	236.72470	1317.39734	-1000.02649	214.61316	1325.91541	-351.02991	408.36353	6.44817	663.85242	144.87552	48.33911	-601.45599	325.54388	45.52579	-1443.32275	102.14856	13.17277
708	5.892	870.55933	452.18536	1494.88477	-275.49536	236.92020	1318.00745	-998.29834	213.45966	1327.71082	-362.32953	411.34119	18.43517	663.22607	144.56915	42.00759	-593.52808	329.05130	37.89877	-1454.18579	100.05580	16.47275
709	5.900	871.31152	451.57816	1494.98547	-272.04416	236.81023	1317.83887	-996.52130	212.31993	1329.00220	-366.14441	416.04446	35.79693	657.98694	143.11813	34.75225	-589.02454	333.53992	29.07592	-1462.35693	98.00067	20.73871
710	5.908	871.94006	450.90097	1494.66943	-268.64206	236.51088	1316.88501	-994.60022	211.27957	1329.84900	-360.64313	422.18204	56.83440	647.83716	140.59937	25.97196	-588.37524	338.66443	18.90215	-1467.17847	95.79202	26.44878
711	5.917	872.50635	450.19144	1493.92566	-265.43222	236.14227	1315.17249	-992.47925	210.46611	1330.28333	-346.70709	428.73450	77.97372	633.11792	137.70639	16.68353	-591.97870	344.11255	7.95297	-1467.81201	93.31488	32.90172
712	5.925	873.09473	449.48282	1492.74915	-262.52194	235.78819	1312.76550	-990.15137	209.96437	1330.29590	-327.44391	434.55179	95.87816	614.62939	135.50668	9.10612	-600.19098	349.28122	-2.11977	-1463.69043	90.47537	38.51900
713	5.933	873.81415	448.80261	1491.13867	-259.93610	235.48807	1309.76086	-987.65265	209.77975	1329.84241	-305.96667	438.97382	109.14192	593.15955	134.51279	4.68014	-613.16949	353.28171	-9.24402	-1454.71704	87.11960	41.74697
714	5.942	874.79425	448.18683	1489.09570	-257.61972	235.24953	1306.27112	-985.05267	209.87189	1328.85828	-283.74554	441.99426	118.36935	569.27661	134.17926	2.98428	-630.63824	355.49506	-12.70809	-1441.05664	83.06152	41.81030
715	5.950	876.16846	447.68054	1486.62988	-255.49013	235.06444	1302.40869	-982.44891	210.20459	1327.29272	-260.72900	443.99725	125.05500	543.84631	133.72174	2.66649	-651.87366	356.04688	-13.77825	-1422.85254	78.22646	38.93768
716	5.958	878.03687	447.32074	1483.76648	-253.50925	234.92085	1298.27905	-979.96442	210.75775	1325.14917	-236.44208	445.34082	130.36853	518.08960	132.97186	2.64955	-675.72595	355.61798	-14.03521	-1400.21436	72.77356	34.06451
717	5.967	880.42108	447.12646	1480.55042	-251.73056	234.81642	1293.99023	-977.73669	211.48358	1322.48816	-210.69928	446.12585	134.71678	492.78134	132.14819	2.42768	-700.79150	354.80975	-14.10985	-1373.36890	67.06435	28.31776
718	5.975	883.24457	447.09207	1477.05200	-250.29819	234.77661	1289.65979	-975.89880	212.27145	1319.39160	-183.65741	446.26202	138.05165	467.96848	131.34393	1.90314	-726.00208	353.76825	-14.14556	-1342.74365	61.50699	22.65760
719	5.983	886.35547	447.18661	1473.37109	-249.40579	234.86823	1285.40393	-974.55835	212.97723	1315.94324	-155.65228	445.61572	140.26448	443.41446	130.49023	1.21168	-750.92242	352.43854	-14.31135	-1309.05835	56.47717	17.76182
720	5.992	889.55933	447.36810	1469.63879	-249.23312	235.18059	1281.31799	-973.77661	213.49097	1312.22974	-127.03290	444.07098	141.28766	418.95895	129.53142	0.56339	-775.49384	350.93851	-14.72191	-1273.48071	52.36450	14.02366
721	6.000	892.64502	447.59009	1466.00891	-249.88782	235.77879	1277.48071	-973.55194	213.78223	1308.34241	-98.00500	441.55157	141.05261	394.60159	128.48457	0.08402	-799.79639	349.52643	-15.34095	-1237.44873	49.44577	11.66398
722	6.008	895.41919	447.80603	1462.63879	-251.37369	236.67903	1273.97705	-973.82141	213.88843	1304.36890	-68.56152	438.05884	139.50017	370.42014	127.39081	-0.24782	-823.94958	348.35199	-16.01509	-1201.97852	47.65076	10.90713
723	6.017	897.74957	447.99030	1459.66516	-253.57503	237.86113	1270.90662	-974.47791	213.87314	1300.39026	-38.55072	433.67419	136.62135	346.45932	126.28302	-0.53933	-848.03430	347.38223	-16.56059	-1167.20166	46.73203	11.94453
724	6.025	899.58844	448.15009	1457.19019	-256.24936	239.27724	1268.36035	-975.39136	213.79839	1296.49841	-7.80908	428.49777	132.47073	322.68234	125.21550	-0.89344	-872.06738	346.53592	-16.88410	-1132.73450	46.67906	14.67897
725	6.033	900.96149	448.30521	1455.28015	-259.06702	240.83376	1266.39368	-976.42822	213.70064	1292.81970	23.75110	422.63202	127.17778	298.97763	124.27589	-1.34347	-896.04987	345.76855	-17.05717	-1098.36694	47.74901	18.62682
726	6.042	901.93567	448.46228	1453.97168	-261.71417	242.37906	1265.02820	-977.46533	213.55179	1289.51453	56.15289	416.25012	120.95452	275.23233	123.52628	-1.85132	-920.02979	345.05029	-17.24118	-1064.34839	50.13760	23.13083
727	6.050	902.58386	448.62631	1453.28186	-263.99075	243.73608	1264.27527	-978.39490	213.23969	1286.74487	89.43750	409.59561	114.07280	251.41983	122.92520	-2.35511	-944.08136	344.35452	-17.52290	-1031.21143	53.78481	27.63885
728	6.058	902.95892	448.83038	1453.21497	-265.83316	244.76859	1264.15796	-979.12958	212.59074	1284.62598	123.71536	402.89539	106.83220	227.60202	122.33153	-2.78911	-968.23120	343.66269	-17.83408	-999.39233	58.48596	31.82861
729	6.067	903.08704	449.13010	1453.76306	-267.27213	245.42982	1264.71692	-979.61084	211.42422	1283.19250	159.13385	396.29941	99.50410	203.81763	121.59296	-3.07925	-992.45221	342.96686	-18.02499	-968.88892	64.06036	35.57951
730	6.075	902.97791	449.57104	1454.90503	-268.37161	245.75790	1265.99683	-979.80780	209.64966	1282.42664	195.80124	389.83725	92.23701	179.98129	120.65372	-3.18077	-1016.72241	342.27591	-18.01110	-939.20813	70.39597	38.87145
731	6.083	902.63855	450.17154	1456.60596	-269.18204	245.82634	1268.01550	-979.71008	207.33875	1282.32568	233.72852	383.41675	85.03284	155.93912	119.63046	-3.14440	-1041.05798	341.61392	-17.84732	-909.64685	77.40425	41.70401
732	6.092	902.08240	450.92865	1458.81470	-269.71725	245.68599	1270.73303	-979.33612	204.66661	1282.91846	272.83957	376.91821	77.86156	131.60257	118.72658	-3.09031	-1065.51013	341.00229	-17.65851	-879.67352	84.91074	44.10124
733	6.100	901.33289	451.83054	1461.46497	-269.95361	245.33897	1274.04590	-978.75214	201.80431	1284.22339	313.04752	370.26910	70.79528	107.00015	118.05145	-3.09502	-1090.13281	340.41296	-17.52060	-849.15460	92.57236	46.13478
734	6.108	900.42401	452.86328	1464.48206	-269.84390	244.75089	1277.81848	-978.06628	198.89633	1286.22229	354.29382	363.48022	64.09352	82.22006	117.56366	-3.14350	-1114.94250	339.74442	-17.42935	-818.33594	99.99243	47.87944
735	6.117	899.40332	454.01013	1467.78674	-269.34113	243.86694	1281.92651	-977.38403	196.09067	1288.87183	396.44305	356.78900	58.27523	57.31741	117.14955	-3.18720	-1139.91260	338.95038	-17.33851	-787.63916	106.94672	49.35332
736	6.125	898.33215	455.24274	1471.30005	-268.41733	242.63181	1286.28088	-976.75720	193.54066	1292.12231	439.01996	350.85422	54.10784	32.29187	116.75287	-3.22013	-1165.00732	338.16736	-17.20801	-757.43610	113.43756	50.51954
737	6.133	897.27386	456.51776	1474.95044	-267.05957	241.03990	1290.82092	-976.16498	191.37059	1295.92200	480.90576	346.72589	52.35673	7.14490	116.37747	-3.27081	-1190.21729	337.56775	-17.06274	-727.97998	119.52238	51.34019
738	6.142	896.27185	457.79260	1478.67834	-265.26834	239.16266	1295.49194	-975.53479	189.64012	1300.20642	520.33557	345.34708	53.18219	-18.09265	115.96854	-3.33767	-1215.55408	337.13950	-17.00855	-699.48114	125.10397	51.83086
739	6.150	895.33362	459.03583	1482.43103	-263.08728	237.09904	1300.22888	-974.78162	188.33972	1304.88501	555.47253	346.79230	55.53655	-43.39807	115.43866	-3.37675	-1240.99683	336.71014	-17.15191	-672.19519	129.89301	52.05210
740	6.158	894.43365	460.21686	1486.15686	-260.62155	234.92517	1304.95544	-973.84442	187.41939	1309.82947	585.12592	350.06818	57.45566	-68.77200	114.75320	-3.32406	-1266.41028	336.20236	-17.37790	-646.42969	133.55797	52.04219
741	6.167	893.52429	461.30054	1489.80579	-258.01492	232.70834	1309.58948	-972.71436	186.82373	1314.86816	608.87927	353.89331	57.29021	-94.17908	113.90675	-3.14176	-1291.44604	335.86612	-17.05266	-622.43994	135.86116	51.77314
742	6.175	892.54712	462.25793	1493.33350	-255.40866	230.53580	1314.04431	-971.44586	186.50302	1319.79260	626.79846	357.58215	54.53441	-119.42487	112.92587	-2.88553	-1315.58923	336.18817	-15.01321	-600.32941	136.69122	51.15666
743	6.183	891.44470	463.07205	1496.70007	-252.90273	228.50616	1318.21863	-970.14215	186.39963	1324.37976	639.45667	361.07462	49.50705	-144.02161	111.84406	-2.61653	-1338.38062	337.55423	-10.14419	-580.10535	136.02365	50.09517
744	6.192	890.16772	463.73523	1499.86816	-250.53352	226.69540	1321.98999	-968.92444	186.43300	1328.42932	648.11823	364.49384	42.82825	-167.20407	110.64474	-2.20022	-1359.45654	340.06201	-2.14379	-561.83734	133.83322	48.54090
745	6.200	888.68182	464.24579	1502.79993	-248.28255	225.13315	1325.22327	-967.89331	186.49908	1331.80688	654.36505	368.04321	35.55867	-188.17477	109.29234	-1.23862	-1378.31250	343.50421	8.29980	-545.71008	130.06158	46.47282
746	6.208	886.97552	464.60217	1505.45410	-246.10463	223.81300	1327.78796	-967.09424	186.49246	1334.46057	659.33020	372.06412	29.32873	-206.34927	107.53348	1.08318	-1394.19714	347.26477	19.94815	-531.93372	124.70990	43.83326
747	6.217	885.05548	464.80414	1507.78442	-243.95343	222.72206	1329.57886	-966.50183	186.34085	1336.40308	663.20850	376.77231	25.49053	-221.13559	104.60768	6.34335	-1406.35339	350.50845	31.63483	-520.67529	117.94025	40.55060
748	6.225	882.93396	464.86539	1509.74988	-241.79514	221.85019	1330.53113	-966.02686	186.02673	1337.69910	665.19122	381.97519	23.82689	-231.15503	99.58786	16.56339	-1414.24170	352.97366	42.87843	-512.06592	110.06223	36.59775
749	6.233	880.62634	464.81573	1511.32446	-239.61481	221.18015	1330.61694	-965.53339	185.58308	1338.46741	663.80249	387.21207	22.35971	-234.08905	92.13313	32.63181	-1417.45703	355.46075	53.93729	-506.22467	101.45468	31.95204
750	6.242	878.16113	464.68933	1512.49414	-237.42242	220.68628	1329.83765	-964.86945	185.05231	1338.84778	657.74060	391.99680	18.86411	-228.28409	82.83173	52.79485	-1415.87817	359.07404	64.83418	-503.28113	92.47340	26.52378
751	6.250	875.58307	464.51758	1513.24963	-235.25374	220.33745	1328.21997	-963.91492	184.43536	1338.93372	646.85858	395.74707	12.88748	-214.58948	72.91655	73.17143	-1410.09778	364.02588	74.40852	-503.36597	83.37820	20.25374
752	6.258	872.94373	464.33432	1513.58618	-233.15665	220.09750	1325.81335	-962.63202	183.68994	1338.73047	632.31384	397.82178	6.22858	-195.91763	63.64008	90.10854	-1401.12976	369.61130	80.93537	-506.59174	74.43716	13.40391
753	6.267	870.30585	464.18542	1513.50830	-231.17181	219.93515	1322.68567	-961.09247	182.77766	1338.16370	615.25513	398.08054	1.20136	-174.99234	55.68718	102.21048	-1389.56995	375.08899	83.58192	-513.12244	66.20010	6.79243
754	6.275	867.76404	464.13098	1513.03296	-229.32811	219.83072	1318.92212	-959.45844	181.70471	1337.11963	595.52148	397.23529	-1.36936	-152.95816	48.98486	110.44878	-1375.43604	380.12149	82.77772	-523.38977	59.53331	1.54970
755	6.283	865.44873	464.23212	1512.18298	-227.65369	219.76599	1314.62842	-957.92627	180.52286	1335.49719	572.59692	396.23703	-2.23659	-129.80655	43.05023	116.72020	-1358.64136	384.66409	79.44235	-538.14026	55.12164	-1.66748
756	6.292	863.50275	464.53033	1510.97681	-226.18585	219.72102	1309.93506	-956.66882	179.30664	1333.25159	547.33185	395.46451	-2.46675	-105.30502	37.55838	122.39829	-1339.16345	388.79071	74.30402	-557.70630	52.87921	-3.15815
757	6.300	862.04651	465.04428	1509.42688	-224.97260	219.67926	1304.99011	-955.80304	178.12131	1330.41223	521.47247	394.76489	-2.67129	-79.43655	32.59392	127.89043	-1316.86792	392.65988	67.98495	-581.05524	51.98573	-3.72134
758	6.308	861.14960	465.77832	1507.55066	-224.07660	219.61588	1299.93787	-955.38287	176.98650	1327.07214	496.11459	393.96490	-3.05367	-52.50629	28.45816	133.00159	-1291.57227	396.50967	61.50000	-606.15417	51.51648	-3.96838
759	6.317	860.81677	466.70206	1505.38696	-223.58914	219.48294	1294.90088	-955.40558	175.87877	1323.36475	471.39783	393.07111	-3.59747	-25.05328	25.40685	137.41211	-1263.48059	400.43954	56.33110	-631.35919	50.96854	-4.16732
760	6.325	860.98572	467.72476	1503.00391	-223.63483	219.21587	1289.98206	-955.82422	174.79324	1319.44043	447.08633	392.17542	-4.18671	2.45270	23.61047	140.87445	-1233.70068	404.16858	53.81616	-656.08447	50.29633	-4.42223
761	6.333	861.53088	468.72406	1500.49475	-224.34737	218.74841	1285.28296	-956.56445	173.78300	1315.44214	422.97128	391.35028	-4.72032	29.83878	23.23491	143.19505	-1204.19495	407.12665	54.37103	-680.43652	49.64915	-4.79226
762	6.342	862.28235	469.60477	1497.97815	-225.81842	218.00871	1280.92590	-957.53278	172.91655	1311.48242	398.95847	390.62723	-5.16511	57.16806	24.44748	144.22173	-1176.74731	408.75964	57.29058	-704.63055	49.10117	-5.27444
763	6.350	863.06189	470.32166	1495.59595	-228.03879	216.89984	1277.06274	-958.61414	172.21797	1307.63867	375.02847	390.01990	-5.53503	84.54904	27.35838	143.88168	-1151.73218	408.81223	61.35825	-728.71466	48.57541	-5.76730
764	6.358	863.71362	470.85809	1493.49829	-230.86502	215.30849	1273.85059	-959.68152	171.66747	1303.97424	351.17151	389.51654	-5.86744	112.01413	31.99533	142.21422	-1127.93774	407.55859	65.68551	-752.67072	48.00644	-6.14265
765	6.367	864.11963	471.20715	1491.81995	-234.05150	213.16516	1271.39771	-960.62976	171.25703	1300.55750	327.35986	389.06512	-6.20670	139.52618	38.26076	139.43018	-1103.73022	405.62250	70.04063	-776.55652	47.44370	-6.36662
766	6.375	864.20227	471.38129	1490.66394	-237.34753	210.51369	1269.71667	-961.41083	171.03102	1297.46301	303.55756	388.61005	-6.56104	167.07349	45.88356	135.96257	-1078.39709	403.30927	74.49877	-800.46710	46.93192	-6.51593
767	6.383	863.91718	471.43127	1490.09888	-240.59688	207.52638	1268.72974	-962.04486	171.06946	1294.76233	279.73694	388.12112	-6.89638	194.76346	54.55168	132.33760	-1052.33594	400.34818	78.96832	-824.47028	46.43819	-6.69501
768	6.392	863.24365	471.44086	1490.16663	-243.77219	204.44653	1268.33179	-962.60718	171.44835	1292.52356	255.89966	387.56479	-7.21548	222.78323	64.15253	128.86525	-1026.26196	396.35120	83.12660	-848.58289	45.90045	-6.93937
769	6.400	862.18237	471.48465	1490.88892	-246.93286	201.50575	1268.45801	-963.20007	172.20892	1290.81433	232.06897	386.90387	-7.59471	251.21146	74.83769	125.43428	-1000.50549	391.20563	86.65032	-872.77728	45.28970	-7.17420
770	6.408	860.75696	471.58542	1492.26367	-250.14677	198.87248	1269.09351	-963.92126	173.34512	1289.69067	208.22174	386.16946	-8.06231	279.92252	86.88156	121.62992	-974.92444	385.04999	89.40588	-897.01843	44.65576	-7.29143
771	6.417	859.00995	471.72208	1494.25964	-253.42482	196.64439	1270.22864	-964.83850	174.81506	1289.18115	184.25372	385.47983	-8.47613	308.74210	100.49011	117.05795	-949.31366	378.12344	91.49328	-921.26563	44.04588	-7.26911
772	6.425	856.99506	471.87598	1496.81396	-256.69366	194.86372	1271.82397	-965.97461	176.55737	1289.28394	160.07568	384.92468	-8.65551	337.61795	115.64197	111.61192	-923.79700	370.67175	93.16988	-945.50909	43.43042	-7.19515
773	6.433	854.77246	472.04785	1499.84143	-259.80548	193.53912	1273.82666	-967.30707	178.49599	1289.98755	135.69476	384.47229	-8.60170	366.62057	132.04837	105.53055	-898.78040	362.85101	94.64837	-969.83807	42.80092	-7.17551
774	6.442	852.40894	472.23578	1503.25000	-262.57159	192.66933	1276.21143	-968.77893	180.54172	1291.29639	111.14941	384.02863	-8.46666	395.88150	149.31358	99.26579	-874.62341	354.66962	95.85582	-994.36127	42.21390	-7.21848
775	6.450	849.97626	472.42410	1506.95166	-264.80588	192.24849	1278.99158	-970.30835	182.58968	1293.23486	86.44598	383.52725	-8.37177	425.48557	167.11189	93.27986	-851.38708	346.14230	96.41825	-1019.07349	41.67349	-7.22945
776	6.458	847.54419	472.59903	1510.86450	-266.37164	192.24692	1282.19556	-971.80005	184.51041	1295.82190	61.58868	382.95157	-8.32560	455.35678	185.09256	87.93124	-828.84711	337.45447	95.97573	-1043.87988	41.07361	-7.12508
777	6.467	845.17267	472.76370	1514.91187	-267.21027	192.59775	1285.83691	-973.16431	186.16811	1299.04504	36.60114	382.31854	-8.27645	485.31613	202.55893	83.62602	-806.72339	328.86639	94.50030	-1068.70972	40.29706	-6.91526
778	6.475	842.90607	472.93765	1519.02185	-267.33511	193.20784	1289.90503	-974.32996	187.46529	1302.85718	11.50598	381.65118	-8.20673	515.18176	218.34064	81.02174	-784.86365	320.55478	92.25703	-1093.56946	39.32849	-6.67052
779	6.483	840.77032	473.14709	1523.12622	-266.81201	193.98495	1294.36646	-975.24939	188.36575	1307.18372	-13.69452	380.96216	-8.15273	544.69080	231.25110	80.66508	-763.24768	312.58838	89.55979	-1118.52319	38.28033	-6.45646
780	6.492	838.77399	473.41025	1527.16443	-265.74997	194.87338	1299.16724	-975.90894	188.89101	1311.92786	-39.01788	380.24701	-8.15017	573.34802	240.91487	82.15634	-741.88849	304.94562	86.62347	-1143.65796	37.33105	-6.32170
781	6.500	836.91418	473.73175	1531.08765	-264.29150	195.87733	1304.22375	-976.33453	189.10226	1316.97705	-64.48468	379.50305	-8.18291	600.22852	248.11221	83.89416	-720.80176	297.55289	83.49511	-1169.00391	36.56607	-6.28380
782	6.508	835.18201	474.10974	1534.85522	-262.59149	197.04333	1309.41077	-976.58295	189.06189	1322.20544	-90.10809	378.77679	-8.18788	623.69775	254.00182	83.92738	-700.12720	290.55957	80.13577	-1194.40356	35.83920	-6.24458
783	6.517	833.56183	474.52893	1538.42871	-260.79208	198.41479	1314.55908	-976.73279	188.80115	1327.46838	-115.87817	378.16681	-8.14516	641.65125	258.88126	81.09352	-680.24292	284.65814	76.66882	-1219.43030	34.85297	-5.91795
784	6.525	832.02515	474.95245	1541.76941	-259.00668	200.00171	1319.47266	-976.87451	188.33340	1332.60181	-141.66669	377.78253	-8.14084	652.79688	262.11230	75.33291	-661.72302	280.74780	73.29050	-1243.43689	33.34525	-4.85536
785	6.533	830.52600	475.33557	1544.83679	-257.31702	201.77498	1323.95398	-977.09265	187.69444	1337.43835	-167.03668	377.75467	-8.22301	657.87488	263.36755	67.22905	-645.19360	279.18774	69.84309	-1265.80859	31.21393	-2.62872
786	6.542	829.00458	475.63562	1547.58594	-255.77571	203.67039	1327.83264	-977.45099	186.95422	1341.83167	-191.16248	378.25354	-8.10826	659.19458	263.26013	57.70563	-631.19299	279.68469	65.80733	-1286.34863	28.62933	0.82215
787	6.550	827.39697	475.80862	1549.96960	-254.41371	205.60089	1330.99121	-977.98529	186.18631	1345.68018	-213.15802	379.42828	-7.00602	658.83447	262.46011	48.01215	-620.07715	281.79453	60.74978	-1305.26807	25.97614	5.02160
788	6.558	825.64563	475.81561	1551.94714	-253.25046	207.47725	1333.37683	-978.69446	185.42981	1348.93323	-232.68079	381.41461	-3.65057	657.36011	260.76553	39.31646	-611.98755	285.22314	54.58719	-1322.62061	23.58139	9.24233
789	6.567	823.70636	475.63663	1553.49011	-252.29730	209.22522	1334.98401	-979.53583	184.67789	1351.58069	-249.81879	384.59268	3.69839	654.00696	257.34244	31.99879	-606.85333	289.75525	47.51268	-1337.90210	21.60318	12.92059
790	6.575	821.55377	475.26947	1554.57739	-251.55339	210.79297	1335.81885	-980.43457	183.91391	1353.64465	-263.68280	389.78409	17.01084	647.63184	251.66486	25.51415	-604.44751	295.16727	39.82266	-1350.26404	20.14984	15.91022
791	6.583	819.18945	474.71121	1555.18811	-251.00426	212.16052	1335.86841	-981.30316	183.17091	1355.18518	-271.56830	397.80463	37.15982	637.45935	244.26477	19.18350	-604.56348	301.22330	31.75802	-1358.94873	19.29797	18.62773
792	6.592	816.64734	473.95117	1555.30212	-250.62814	213.35069	1335.10229	-982.06152	182.54472	1356.28479	-270.80377	408.64459	62.30732	623.42236	236.80582	13.17236	-607.20361	307.63629	23.42561	-1363.43506	18.91464	21.88657
793	6.600	813.99396	472.99725	1554.90649	-250.40753	214.42337	1333.50000	-982.65552	182.13612	1357.00049	-261.48199	421.23425	88.19580	606.07239	231.22716	8.39748	-612.62323	314.02322	14.89202	-1363.30005	18.59305	26.20085
794	6.608	811.32916	471.90363	1553.99841	-250.34265	215.44774	1331.08252	-983.07690	181.98343	1357.32971	-246.66956	434.00745	110.49637	586.00684	228.37979	5.43640	-621.20190	319.92438	6.40217	-1358.16504	17.90216	31.08076
795	6.617	808.79352	470.75540	1552.58496	-250.46619	216.47523	1327.93787	-983.37097	182.05408	1357.21130	-230.04047	445.74026	127.07752	563.57312	227.54770	3.99329	-633.19897	324.84753	-1.43583	-1347.83301	16.67703	35.08353
796	6.625	806.56628	469.63852	1550.68152	-250.84631	217.53801	1324.23022	-983.62744	182.28647	1356.54590	-213.55780	456.08640	138.49551	539.31104	227.43102	3.40110	-648.57892	328.35928	-7.67477	-1332.38403	15.03912	36.65412
797	6.633	804.83368	468.63336	1548.30823	-251.56561	218.66054	1320.17676	-983.96899	182.61845	1355.22217	-197.11334	465.41104	146.72496	514.12024	227.27390	3.15073	-667.06934	330.30927	-11.53104	-1312.11328	13.21057	35.08671
798	6.642	803.74054	467.80386	1545.49170	-252.69008	219.86302	1315.99829	-984.54333	182.98642	1353.15137	-179.75854	474.16632	153.46919	488.74796	227.01093	2.92782	-688.29944	330.97516	-13.16951	-1287.43555	11.37201	30.90584
799	6.650	803.35498	467.18307	1542.27600	-254.26044	221.17084	1311.87219	-985.50946	183.32758	1350.29919	-160.88361	482.46503	159.38138	463.51871	226.79153	2.51955	-711.68591	330.87509	-13.64466	-1258.89771	9.68350	25.48152
800	6.658	803.64740	466.78760	1538.73267	-256.30731	222.63202	1307.91479	-987.01276	183.59317	1346.69812	-140.52386	490.07983	164.33032	438.53238	226.63773	1.86772	-736.31580	330.45242	-13.87712	-1227.28149	8.35284	20.28878
801	6.667	804.49127	466.62930	1534.96045	-258.86249	224.30801	1304.19238	-989.15796	183.74944	1342.43799	-119.11115	496.64154	167.97762	413.82449	226.48866	1.11504	-761.29919	329.90045	-14.15916	-1193.63818	7.59061	16.35193
802	6.675	805.69598	466.70343	1531.07544	-261.95895	226.23433	1300.74463	-991.98834	183.76022	1337.64685	-97.12500	501.84146	170.11685	389.38400	226.31052	0.47856	-786.17407	329.21133	-14.49807	-1159.15063	7.51483	14.07293
803	6.683	807.05426	466.98035	1527.19397	-265.62231	228.39590	1297.60278	-995.47284	183.58682	1332.47559	-74.84790	505.54309	170.73250	365.13950	226.02837	0.05511	-810.84967	328.38037	-14.86900	-1124.88879	8.12540	13.43609
804	6.692	808.37775	467.40979	1523.41870	-269.84271	230.73909	1294.79565	-999.49670	183.21558	1327.08154	-52.28717	507.75247	169.93008	340.98129	225.52026	-0.24419	-835.35126	327.47699	-15.23602	-1091.59363	9.34598	14.39170
805	6.700	809.52124	467.93005	1519.83862	-274.54300	233.19704	1292.34277	-1003.86365	182.66499	1321.60559	-29.27728	508.55136	167.86440	316.87552	224.73552	-0.58372	-859.68762	326.55603	-15.58517	-1059.58667	11.12387	16.95302
806	6.708	810.39203	468.48221	1516.53748	-279.58658	235.70668	1290.25061	-1008.33148	181.95621	1316.16528	-5.65930	508.08917	164.71461	292.90372	223.71579	-1.04558	-883.86639	325.61990	-15.94407	-1028.83081	13.51547	20.92758
807	6.717	810.93823	469.02213	1513.59692	-284.82443	238.21756	1288.52563	-1012.68140	181.09192	1310.88110	18.63361	506.57263	160.68080	269.11203	222.56354	-1.58400	-907.95129	324.64139	-16.36258	-999.13287	16.64490	25.76918
808	6.725	811.12836	469.52100	1511.09290	-290.12851	240.69101	1287.18884	-1016.77991	180.05450	1305.90332	43.60736	504.22879	155.96387	245.41818	221.44080	-2.10796	-932.03589	323.63367	-16.85284	-970.38934	20.57486	30.81974
809	6.733	810.94189	469.95755	1509.09119	-295.39127	243.08707	1286.27393	-1020.59119	178.79672	1301.39709	69.26440	501.28079	150.72623	221.71225	220.48822	-2.55100	-956.17108	322.69586	-17.33861	-942.66235	25.24207	35.64525
810	6.742	810.36932	470.31226	1507.63977	-300.51901	245.35014	1285.80750	-1024.13721	177.25958	1297.51208	95.64124	497.90158	145.04698	197.94516	219.70522	-2.86955	-980.36237	321.91638	-17.69600	-916.00232	30.54742	40.09315
811	6.750	809.41187	470.57599	1506.76367	-305.43567	247.40337	1285.78796	-1027.44263	175.43652	1294.37134	122.79712	494.16748	138.89789	174.09045	218.96049	-3.04024	-1004.61243	321.27820	-17.85248	-890.23083	36.48798	44.11755
812	6.758	808.08069	470.76624	1506.46704	-310.08792	249.15277	1286.17981	-1030.50159	173.39632	1292.07202	150.75125	490.09616	132.17468	150.09842	218.13345	-3.06934	-1028.93628	320.70850	-17.84419	-864.94666	43.14807	47.65802
813	6.767	806.39642	470.93002	1506.73889	-314.44351	250.49849	1286.93323	-1033.27917	171.22148	1290.67224	179.46927	485.69659	124.76511	125.94397	217.21396	-2.98449	-1053.35645	320.16678	-17.76879	-839.75891	50.56424	50.67029
814	6.775	804.38721	471.12161	1507.55261	-318.48093	251.35606	1288.01746	-1035.74805	168.94733	1290.15588	208.93945	480.94946	116.60397	101.66794	216.27348	-2.82811	-1077.88257	319.63446	-17.70137	-814.52808	58.62326	53.18626
815	6.783	802.08722	471.36707	1508.86133	-322.17484	251.68924	1289.44116	-1037.93042	166.57939	1290.41528	239.22717	475.78287	107.70558	77.29767	215.39856	-2.67120	-1102.50757	319.07391	-17.67206	-789.39539	67.09109	55.29523
816	6.792	799.53986	471.65228	1510.59985	-325.48557	251.51901	1291.24377	-1039.89624	164.16583	1291.30664	270.46301	470.11035	98.21000	52.79498	214.65457	-2.60273	-1127.25305	318.48651	-17.66258	-764.59363	75.74303	57.07988
817	6.800	796.80188	471.94876	1512.69092	-328.35980	250.89613	1293.46729	-1041.72034	161.82968	1292.73425	302.78812	463.97107	88.47708	28.12115	214.05457	-2.66890	-1152.16602	317.93085	-17.61935	-740.26819	84.47870	58.58919
818	6.808	793.94409	472.23792	1515.04993	-330.74695	249.88293	1296.12769	-1043.45093	159.71072	1294.66443	336.24005	457.69073	79.19397	3.26730	213.55115	-2.83882	-1177.24658	317.41730	-17.52120	-716.48486	93.29535	59.86502
819	6.817	791.04755	472.50726	1517.58972	-332.62009	248.55865	1299.20251	-1045.11206	157.90373	1297.08484	370.52893	451.88156	71.39811	-21.77396	213.11475	-3.06360	-1202.44580	316.89655	-17.40418	-693.38171	102.16891	60.95813
820	6.825	788.19470	472.73547	1520.22778	-333.98288	247.01210	1302.63306	-1046.71887	156.45979	1299.97583	404.72644	447.23871	66.17907	-47.00717	212.76984	-3.33160	-1227.73560	316.33124	-17.30980	-671.28937	111.00652	61.87716
821	6.833	785.45587	472.88815	1522.89343	-334.86923	245.31805	1306.33215	-1048.27722	155.39500	1303.29663	437.18732	444.18362	63.89208	-72.38745	212.46962	-3.61620	-1253.11267	315.69977	-17.25139	-650.64972	119.61749	62.54791
822	6.842	782.87872	472.91858	1525.52783	-335.34576	243.53264	1310.19690	-1049.78418	154.67731	1306.96997	466.07074	442.51990	63.50895	-97.79568	212.06271	-3.84816	-1278.54663	315.01157	-17.23635	-631.79980	127.65312	62.85107
823	6.850	780.48511	472.77103	1528.08362	-335.50940	241.70760	1314.12170	-1051.23999	154.22946	1310.87402	490.15381	441.47061	63.10603	-123.13495	211.45316	-3.99630	-1303.97473	314.33057	-17.28719	-614.91803	134.70348	62.64977
824	6.858	778.27380	472.39069	1530.52637	-335.47687	239.88968	1318.01160	-1052.65918	153.96645	1314.84534	509.10638	440.22131	61.19292	-148.43259	210.64267	-4.09312	-1329.31934	313.76877	-17.34738	-600.17389	140.47882	61.76955
825	6.867	776.22498	471.73669	1532.82886	-335.36859	238.10854	1321.78748	-1054.06458	153.84038	1318.69482	523.09540	438.46677	57.40495	-173.75143	209.63329	-4.17586	-1354.39539	313.54507	-17.07866	-587.79541	144.76236	59.99604
826	6.875	774.30908	470.79810	1534.96033	-335.28442	236.38426	1325.37952	-1055.47339	153.84543	1322.23694	532.45422	436.37024	52.02971	-199.03275	208.44708	-4.27571	-1378.83472	314.00848	-15.75743	-577.99188	147.21152	57.11114
827	6.883	772.49695	469.60437	1536.88098	-335.28381	234.74977	1328.71729	-1056.88538	153.99304	1325.33264	537.72827	434.14246	45.42593	-224.02841	207.16672	-4.44710	-1402.28345	315.46616	-12.49135	-570.89569	147.33243	52.96671
828	6.892	770.76489	468.21234	1538.54578	-335.38675	233.26239	1331.72180	-1058.28516	154.30144	1327.92090	539.64221	431.90958	38.20490	-248.27719	205.84808	-4.78431	-1424.63574	318.01935	-6.73832	-566.56451	144.66946	47.56215
829	6.900	769.09900	466.67654	1539.91125	-335.59094	231.99692	1334.30457	-1059.65747	154.76442	1330.00635	538.77454	429.77219	31.54081	-271.15866	204.49164	-5.45219	-1445.87915	321.48206	1.22803	-565.01019	138.99385	41.05708
830	6.908	767.49548	465.03467	1540.93909	-335.88672	231.02902	1336.37097	-1060.98840	155.29861	1331.61292	535.26556	427.59961	26.57950	-292.12674	203.02846	-6.63436	-1465.73633	325.20813	10.36261	-566.24658	130.35405	33.70453
831	6.917	765.95068	463.32007	1541.59497	-336.26096	230.41512	1337.82532	-1062.24707	155.76648	1332.75464	528.77698	424.97644	23.30643	-311.02426	200.95859	-8.13890	-1483.60278	328.27264	19.55923	-570.33929	119.06703	25.78123
832	6.925	764.45087	461.57416	1541.84827	-336.69763	230.16882	1338.57532	-1063.38623	156.05380	1333.43591	518.67053	421.69894	20.33614	-327.97830	196.80769	-8.61039	-1498.82837	330.12903	28.43275	-577.43604	105.81764	17.63050
833	6.933	762.97290	459.84485	1541.67639	-337.18460	230.24561	1338.54944	-1064.36865	156.09787	1333.66357	504.48840	418.14868	16.18378	-342.35379	188.38913	-5.14690	-1510.98267	330.95203	37.43996	-587.71704	91.89691	9.83250
834	6.942	761.49329	458.17743	1541.06726	-337.72363	230.55522	1337.72046	-1065.19495	155.86752	1333.45068	486.60706	414.97308	10.70122	-351.81931	174.37326	5.27545	-1519.79761	331.53323	47.38742	-601.26257	79.29742	3.28485
835	6.950	760.00043	456.60278	1540.01648	-338.33594	230.99844	1336.11597	-1065.91895	155.34129	1332.81433	466.26166	412.52591	5.06714	-353.55325	155.85571	22.93428	-1524.96802	332.98648	58.52306	-618.09601	70.10361	-1.17255
836	6.958	758.50513	455.13516	1538.52527	-339.05756	231.50124	1333.80676	-1066.63989	154.51253	1331.77734	444.56241	410.72266	0.61737	-346.76389	136.16589	44.04030	-1526.27258	336.16782	69.58829	-638.26703	65.16667	-3.43166
837	6.967	757.04803	453.78519	1536.59937	-339.92761	232.02252	1330.88904	-1067.46875	153.42065	1330.37585	421.68774	409.33667	-2.03358	-333.48141	118.93495	62.84696	-1523.79297	341.12573	78.01601	-661.40393	63.45151	-4.21628
838	6.975	755.70050	452.56458	1534.25500	-340.97702	232.53490	1327.46655	-1068.48438	152.17534	1328.65649	397.39786	408.28036	-3.12294	-316.94308	106.08725	75.36789	-1517.70483	347.19623	81.67929	-686.35413	63.08768	-4.41673
839	6.983	754.55304	451.47137	1531.52405	-342.22610	233.00566	1323.64148	-1069.71021	150.93715	1326.66626	371.98779	407.55615	-3.39066	-299.41702	97.25383	81.51617	-1508.05884	353.56372	80.50249	-711.81323	62.83598	-4.55745
840	6.992	753.68823	450.47333	1528.45020	-343.68600	233.39841	1319.51367	-1071.12622	149.86209	1324.44763	346.23969	407.07437	-3.49065	-281.27188	90.63866	84.24385	-1495.07129	359.51346	76.25173	-737.05792	62.37711	-4.81182
841	7.000	753.14709	449.50284	1525.08435	-345.36020	233.68248	1315.18750	-1072.70740	149.07095	1322.04028	320.71606	406.65396	-3.69857	-261.70932	84.38486	86.93010	-1479.33472	364.43042	71.05723	-761.92010	61.76553	-5.18158
842	7.008	752.91260	448.47357	1521.49084	-347.25006	233.83421	1310.77039	-1074.44470	148.63400	1319.47693	295.52679	406.15659	-4.09434	-240.07071	77.56261	91.39221	-1461.49390	368.10831	66.29855	-786.49951	61.07422	-5.60919
843	7.017	752.91986	447.31357	1517.75232	-349.36414	233.83534	1306.35718	-1076.33411	148.54713	1316.77795	270.60687	405.55508	-4.70824	-216.47745	70.29663	97.63339	-1441.88599	371.00119	62.46674	-810.99011	60.35995	-6.03182
844	7.025	753.07788	445.98596	1513.96875	-351.72778	233.67973	1302.01538	-1078.36865	148.75832	1313.95447	245.91550	404.89423	-5.45308	-191.63455	63.23599	104.67957	-1420.53296	373.78442	59.56559	-835.53174	59.65579	-6.40038
845	7.033	753.28607	444.47968	1510.25317	-354.38837	233.37413	1297.79248	-1080.53455	149.20911	1311.01514	221.42468	404.21356	-6.13716	-166.34940	57.06877	111.38820	-1397.42725	376.73483	57.60011	-860.13733	58.98511	-6.70190
846	7.042	753.44873	442.78244	1506.72546	-357.40805	232.91322	1293.74304	-1082.79956	149.84402	1307.97498	197.07858	403.50888	-6.60771	-141.13721	52.38956	116.79597	-1372.95251	379.60553	56.79748	-884.75592	58.35966	-6.95794
847	7.050	753.48938	440.86346	1503.50293	-360.83868	232.25809	1289.94495	-1085.10913	150.63188	1304.86597	172.77460	402.76053	-6.84282	-116.02930	49.66905	120.23412	-1348.08948	381.80365	57.31535	-909.35547	57.72403	-7.18865
848	7.058	753.35913	438.68359	1500.69324	-364.67627	231.36252	1286.49060	-1087.39575	151.56490	1301.73950	148.38388	401.99301	-6.94724	-90.70728	49.14038	121.41650	-1323.99280	382.73004	58.93594	-933.93433	57.01392	-7.40570
849	7.067	753.03461	436.21863	1498.38501	-368.82526	230.23582	1283.45984	-1089.59473	152.61494	1298.65649	123.83325	401.28290	-7.07209	-64.85681	50.74619	120.47533	-1301.15112	382.19153	61.32030	-958.49860	56.25473	-7.61768
850	7.075	752.50067	433.47375	1496.63977	-373.11823	228.97888	1280.90564	-1091.66772	153.72041	1295.67529	99.15778	400.67917	-7.29240	-38.38828	54.22539	117.91348	-1279.03455	380.43512	64.34086	-983.06335	55.52441	-7.82087
851	7.083	751.73059	430.48410	1495.49573	-377.37680	227.74805	1278.85522	-1093.62573	154.81750	1292.84546	74.45746	400.11591	-7.57570	-11.37466	59.17751	114.47711	-1256.65393	377.78738	67.91024	-1007.66180	54.86465	-8.00126
852	7.092	750.68030	427.30414	1494.97522	-381.45871	226.67998	1277.31592	-1095.52466	155.88168	1290.21155	49.80768	399.42978	-7.88686	16.10275	65.10017	110.97322	-1233.37720	374.36273	71.67756	-1032.33472	54.23715	-8.12775
853	7.100	749.30322	423.99017	1495.08044	-385.27750	225.84604	1276.28308	-1097.43494	156.94273	1287.82385	25.20453	398.49341	-8.26447	44.04257	71.53671	108.10692	-1209.24597	370.01141	75.08804	-1057.11279	53.56981	-8.16714
854	7.108	747.57458	420.58514	1495.77600	-388.80511	225.25946	1275.75159	-1099.40332	158.04413	1285.74255	0.55145	397.39764	-8.69699	72.53433	78.23822	106.32863	-1184.72424	364.47888	77.73530	-1081.99780	52.86221	-8.14624
855	7.117	745.50781	417.12170	1496.99377	-392.05450	224.91043	1275.71948	-1101.42981	159.18976	1284.03308	-24.30133	396.47385	-8.99451	101.67960	85.17386	105.65779	-1160.26965	357.70953	79.61548	-1106.95898	52.18329	-8.14056
856	7.125	743.15009	413.63574	1498.66333	-395.04727	224.78879	1276.18262	-1103.46948	160.33650	1282.76233	-49.41534	395.94681	-9.01625	131.46750	92.45175	105.65663	-1136.07910	349.99530	81.00961	-1131.97461	51.55981	-8.17260
857	7.133	740.56665	410.16260	1500.72729	-397.78775	224.88072	1277.13110	-1105.45349	161.43178	1281.99451	-74.68683	395.65234	-8.90946	161.71902	100.28407	105.66999	-1111.99976	341.99323	82.23313	-1157.06665	50.96310	-8.19321
858	7.142	737.82800	406.71979	1503.13159	-400.25793	225.16299	1278.54138	-1107.31616	162.45638	1281.78516	-99.97980	395.29694	-8.89294	192.18863	108.95122	105.12000	-1087.58264	334.58383	83.47877	-1182.26514	50.39331	-8.16743
859	7.150	735.00635	403.30212	1505.81470	-402.42505	225.61694	1280.36914	-1109.01245	163.43521	1282.17554	-125.25146	394.78500	-9.00749	222.74643	118.67326	103.66139	-1062.39917	328.25925	84.67661	-1207.55139	49.86665	-8.09946
860	7.158	732.17590	399.89410	1508.70459	-404.24841	226.24814	1282.55750	-1110.52612	164.41553	1283.19177	-150.51385	394.18015	-9.18568	253.43924	129.46863	101.19998	-1036.35376	322.78748	85.57882	-1232.85327	49.33746	-7.98248
861	7.167	729.40942	396.48853	1511.72424	-405.68503	227.08449	1285.05859	-1111.86060	165.42688	1284.84192	-175.77649	393.55679	-9.38372	284.38699	141.10840	97.82819	-1009.62653	317.75217	86.05236	-1258.09436	48.71072	-7.79330
862	7.175	726.77228	393.09427	1514.79895	-406.70184	228.15288	1287.83875	-1113.02368	166.44943	1287.10608	-201.04175	392.95361	-9.59322	315.63986	153.07990	93.86496	-982.43732	313.06860	86.16756	-1283.26184	47.93849	-7.54388
863	7.183	724.31934	389.72699	1517.86206	-407.29129	229.45593	1290.86243	-1114.01880	167.41530	1289.93274	-226.30450	392.37842	-9.78534	347.04538	164.52637	90.00851	-954.93201	308.94427	86.07291	-1308.44287	47.08775	-7.30865
864	7.192	722.09668	386.39856	1520.85767	-407.48083	230.97028	1294.07373	-1114.84009	168.23703	1293.24207	-251.56470	391.81329	-9.90570	378.10849	174.46640	87.08377	-927.23450	305.61664	85.85453	-1333.76453	46.26776	-7.16951
865	7.200	720.14105	383.11923	1523.74268	-407.32953	232.66180	1297.39197	-1115.46729	168.85388	1296.93054	-276.84991	391.23004	-9.93210	407.97702	182.38864	85.28826	-899.58008	303.14304	85.47366	-1359.27686	45.50603	-7.13982
866	7.208	718.47552	379.90836	1526.48303	-406.91373	234.49596	1300.72510	-1115.88281	169.26883	1300.87366	-302.20184	390.62320	-9.89146	435.59415	188.67027	83.82404	-872.42743	301.41785	84.78688	-1384.87927	44.74316	-7.16182
867	7.217	717.10144	376.79587	1529.04932	-406.31287	236.44447	1303.98181	-1116.10181	169.54765	1304.94080	-327.62030	390.03174	-9.83327	459.78525	194.21164	81.44778	-846.50763	300.45081	83.62531	-1410.26929	43.85062	-7.10683
868	7.225	715.99261	373.80786	1531.41235	-405.59824	238.49788	1307.07324	-1116.17615	169.78894	1309.00122	-353.01031	389.53903	-9.81030	479.33658	199.54932	77.29950	-822.74115	300.53345	81.83954	-1434.89014	42.60919	-6.69085
869	7.233	715.09912	370.95859	1533.53894	-404.81921	240.66293	1309.90613	-1116.17883	170.07849	1312.91150	-378.13287	389.26318	-9.81987	493.39011	204.51321	71.21693	-801.95972	301.82892	79.06975	-1458.07458	40.82941	-5.46670
870	7.242	714.35669	368.25504	1535.39282	-403.99353	242.92961	1312.37952	-1116.18799	170.44731	1316.51245	-402.53418	389.31635	-9.70768	501.90421	208.73969	63.50743	-784.63672	304.02679	74.61125	-1479.43604	38.57410	-3.10122
871	7.250	713.69446	365.69241	1536.93884	-403.11163	245.23660	1314.39587	-1116.26990	170.86394	1319.65686	-425.58331	389.75351	-9.15536	505.54575	212.10168	54.65464	-770.86658	306.81027	67.86869	-1499.04260	36.15778	0.27417
872	7.258	713.04102	363.24231	1538.14539	-402.15717	247.47447	1315.87451	-1116.46082	171.26291	1322.23950	-446.74286	390.60745	-7.74982	505.05093	214.51732	45.24235	-760.56775	310.31546	58.79518	-1517.09546	33.89044	4.07643
873	7.267	712.33612	360.85501	1538.98401	-401.13361	249.52495	1316.75830	-1116.75696	171.58148	1324.20776	-465.80121	392.03644	-4.86767	500.74374	215.67702	35.87825	-753.74762	314.96338	47.79135	-1533.55786	31.90118	7.63327
874	7.275	711.54669	358.47980	1539.42871	-400.07806	251.29967	1317.00830	-1117.11523	171.79788	1325.55371	-482.48920	394.57013	0.73370	492.56039	215.21608	26.94764	-750.65723	321.07037	35.39205	-1548.18091	30.15726	10.55759
875	7.283	710.67322	356.08673	1539.45862	-399.05453	252.76324	1316.59082	-1117.46777	171.96880	1326.29932	-495.42535	399.19745	10.89967	480.31540	213.20793	18.66605	-751.80798	328.49908	22.14104	-1560.75439	28.54071	12.99972
876	7.292	709.74854	353.67334	1539.06445	-398.14078	253.94855	1315.47498	-1117.74829	172.22980	1326.48047	-501.76630	406.80173	26.78228	463.95993	210.44920	11.60327	-757.87280	336.55084	8.91533	-1571.14575	26.97095	15.66135
877	7.300	708.83350	351.25214	1538.25391	-397.41397	254.95355	1313.65894	-1117.91418	172.74036	1326.13062	-498.99432	417.25104	47.16072	443.82382	208.06459	6.65094	-769.33936	344.05139	-2.60413	-1579.02197	25.51340	19.32424
878	7.308	708.01251	348.83420	1537.04993	-396.92957	255.91051	1311.19873	-1117.95825	173.60396	1325.26721	-487.34247	429.19318	68.47057	420.76224	206.70758	4.07617	-786.05450	349.60260	-10.46198	-1583.59644	24.30328	24.08244
879	7.317	707.38416	346.43005	1535.48303	-396.70813	256.94604	1308.19873	-1117.90710	174.80849	1323.89868	-469.88910	440.81763	86.81314	396.03482	206.26285	3.11667	-807.08679	352.37891	-14.10535	-1583.80884	23.40320	29.00076
880	7.325	707.04785	344.05951	1533.58459	-396.75192	258.15106	1304.77039	-1117.81396	176.23734	1322.04138	-450.20441	450.86255	100.05029	370.84000	206.23532	2.75376	-830.94971	352.79938	-14.94376	-1578.85767	22.77435	32.59663
881	7.333	707.08551	341.75623	1531.38989	-397.07513	259.56726	1301.00427	-1117.75342	177.75829	1319.72681	-430.11078	459.11545	108.42194	345.81985	206.16748	2.44103	-856.07184	352.00409	-14.79098	-1568.52515	22.30130	33.70315
882	7.342	707.54224	339.56815	1528.94751	-397.71490	261.19263	1296.98035	-1117.81885	179.31039	1317.00171	-409.46722	466.15436	113.64095	321.04276	205.79562	2.05319	-881.37537	350.86267	-14.58350	-1553.03088	21.86859	31.97112
883	7.350	708.40979	337.54169	1526.32654	-398.71954	263.00482	1292.79590	-1118.11523	180.91528	1313.93091	-387.44080	472.65820	117.43658	296.37381	205.07544	1.55751	-906.45807	349.71317	-14.60056	-1532.72192	21.47937	27.82257
884	7.358	709.61578	335.69464	1523.61096	-400.13312	264.98645	1288.57483	-1118.74329	182.62079	1310.59521	-363.55206	478.89450	120.66635	271.73569	204.12991	0.91554	-931.29230	348.63651	-14.92416	-1507.95251	21.29474	22.18171
885	7.367	711.02515	334.01028	1520.89539	-401.99377	267.12976	1284.44873	-1119.77527	184.41675	1307.07483	-337.88776	484.70197	123.38854	247.13791	203.14146	0.17745	-955.96069	347.64282	-15.50885	-1479.24280	21.55902	16.19829
886	7.375	712.46649	332.45563	1518.28186	-404.34457	269.43100	1280.53455	-1121.23108	186.18352	1303.41943	-310.93158	489.76981	125.39629	222.62939	202.22363	-0.49790	-980.57294	346.70013	-16.19088	-1447.63245	22.44714	11.01785
887	7.383	713.77686	331.00845	1515.87305	-407.23499	271.89752	1276.92712	-1123.07458	187.74625	1299.62378	-283.30103	493.84973	126.53241	198.22137	201.35913	-0.96219	-1005.20142	345.77634	-16.79266	-1414.90649	23.95535	7.63155
888	7.392	714.83911	329.67487	1513.76782	-410.69000	274.54639	1273.70557	-1125.23682	188.98946	1295.65625	-255.42572	496.78979	126.65051	173.84146	200.45967	-1.17325	-1029.86194	344.90784	-17.20806	-1383.02771	26.03125	6.70585
889	7.400	715.59149	328.47778	1512.05811	-414.64819	277.36646	1270.93896	-1127.63708	189.91284	1291.53247	-227.32983	498.54449	125.56481	149.39584	199.49364	-1.20316	-1054.57361	344.16504	-17.42032	-1352.82764	28.87073	8.31633
890	7.408	716.01306	327.42886	1510.82617	-418.91168	280.26352	1268.68042	-1130.18176	190.61981	1287.35413	-198.72150	499.20328	123.16612	124.82526	198.56580	-1.21688	-1079.39404	343.52667	-17.51385	-1323.51709	32.92722	11.87431
891	7.417	716.10004	326.51501	1510.14050	-423.17639	283.04401	1266.95642	-1132.75537	191.25481	1283.28235	-169.28461	498.92569	119.52098	100.10336	197.79109	-1.36323	-1104.36902	342.86768	-17.63877	-1293.77759	38.52325	16.51314
892	7.425	715.85150	325.70612	1510.05273	-427.14667	285.47348	1265.77515	-1135.22461	191.89795	1279.48706	-138.87604	497.85635	114.82256	75.25714	197.14522	-1.65263	-1129.48145	342.11389	-17.86960	-1262.98120	45.60358	21.55421
893	7.433	715.26416	324.97067	1510.59558	-430.64682	287.38391	1265.15283	-1137.46545	192.51906	1276.11646	-107.50586	496.12698	109.30376	50.35037	196.57104	-2.02678	-1154.68225	341.29962	-18.12884	-1231.40820	53.88483	26.58450
894	7.442	714.33429	324.28693	1511.77991	-433.64185	288.75198	1265.12537	-1139.40466	193.04730	1273.29822	-75.20856	493.88687	103.22740	25.39835	196.02609	-2.43402	-1179.91797	340.43005	-18.31956	-1199.82104	63.07040	31.33399
895	7.450	713.06671	323.64148	1513.59375	-436.17294	289.68872	1265.72974	-1141.02991	193.46394	1271.15698	-41.95404	491.31903	96.91699	0.35345	195.35735	-2.76530	-1205.12390	339.47552	-18.44894	-1168.88208	72.91479	35.69792
896	7.458	711.48132	323.02231	1516.00256	-438.28229	290.36023	1266.97522	-1142.35156	193.81767	1269.80811	-7.66125	488.61279	90.72149	-24.77911	194.40976	-2.92110	-1230.27148	338.51056	-18.56569	-1138.70996	83.21436	39.79639
897	7.467	709.61224	322.41718	1518.94995	-439.97705	290.90967	1268.82080	-1143.36853	194.17657	1269.32898	27.70337	485.88461	84.89115	-49.91644	193.25261	-2.96241	-1255.40820	337.67200	-18.65203	-1108.83398	93.80792	43.84377
898	7.475	707.50763	321.82019	1522.36047	-441.23636	291.41968	1271.17139	-1144.08301	194.58810	1269.73999	64.02502	483.14749	79.47960	-75.04935	192.12605	-3.03853	-1280.58948	337.01764	-18.62718	-1078.54175	104.59090	47.91915
899	7.483	705.23157	321.23837	1526.14673	-442.04877	291.90985	1273.90845	-1144.53735	195.06747	1271.01233	101.06512	480.35648	74.38249	-100.27536	191.20920	-3.21125	-1305.83008	336.46857	-18.45658	-1047.33936	115.49113	51.89392
900	7.492	702.86359	320.68747	1530.21838	-442.43939	292.35770	1276.95044	-1144.82361	195.60583	1273.08594	138.64099	477.47925	69.49219	-125.66153	190.52548	-3.44677	-1331.14941	335.87469	-18.20903	-1015.20129	126.37881	55.58948
901	7.500	700.49323	320.18106	1534.48364	-442.45569	292.72607	1280.28516	-1145.05261	196.19412	1275.88403	176.76962	474.59738	64.87758	-151.19299	190.00035	-3.71267	-1356.59521	335.15979	-17.98134	-982.48492	137.00519	58.95852
902	7.508	698.21143	319.72021	1538.85107	-442.13730	292.97812	1283.93909	-1145.30884	196.84439	1279.32056	215.60126	471.98724	60.89846	-176.82040	189.53238	-3.99741	-1382.21643	334.34064	-17.82961	-949.67029	147.07495	62.07264
903	7.517	696.10400	319.29321	1543.23560	-441.50714	293.08276	1287.91418	-1145.62109	197.59396	1283.31262	255.17944	470.09012	58.18403	-202.49545	189.07523	-4.27505	-1408.02429	333.46848	-17.78716	-917.18658	156.39763	64.96887
904	7.525	694.24799	318.88397	1547.56262	-440.58099	293.02600	1292.14258	-1145.95886	198.49646	1287.78271	295.10492	469.35260	57.37988	-228.18613	188.62007	-4.49138	-1433.95630	332.64447	-17.89884	-885.41547	164.95528	67.55902
905	7.533	692.70087	318.47318	1551.76819	-439.37753	292.82736	1296.48706	-1146.24768	199.60577	1292.64087	334.20721	469.94238	58.61673	-253.88535	188.09900	-4.58319	-1459.88086	331.98859	-18.19009	-854.79309	172.83051	69.65650
906	7.542	691.48877	318.03674	1555.79370	-437.92834	292.54578	1300.78943	-1146.39746	200.95551	1297.76428	370.51639	471.52417	61.05991	-279.61130	187.44571	-4.54397	-1485.63940	331.55243	-18.48911	-825.89539	180.08846	71.01913
907	7.550	690.60754	317.55768	1559.58459	-436.29077	292.25354	1304.93103	-1146.33667	202.53979	1302.98633	401.85614	473.41516	63.14815	-305.37210	186.65427	-4.44077	-1511.04712	331.37500	-18.15883	-799.35730	186.66431	71.40089
908	7.558	690.03149	317.03369	1563.09363	-434.54431	291.99481	1308.84790	-1146.04138	204.31335	1308.09778	426.85327	475.05566	63.48655	-331.07498	185.71469	-4.33913	-1535.82446	331.72028	-16.02329	-775.60425	192.25290	70.66580
909	7.567	689.71710	316.46640	1566.28357	-432.76920	291.77628	1312.49500	-1145.54675	206.20724	1312.87952	445.57605	476.29034	61.51908	-356.39883	184.61487	-4.24867	-1559.55542	333.09708	-10.89046	-754.65991	196.32834	68.87032
910	7.575	689.60449	315.85168	1569.12585	-431.02850	291.59662	1315.81189	-1144.94543	208.13676	1317.15796	459.25439	477.19934	57.43205	-380.74661	183.37180	-4.11475	-1581.66968	335.68161	-2.60585	-736.27612	198.40399	66.21027
911	7.583	689.62122	315.18152	1571.59241	-429.35913	291.47476	1318.71545	-1144.36682	210.00446	1320.83777	469.35724	477.81747	51.77954	-403.43179	182.04083	-3.82780	-1601.45068	338.82477	7.53397	-720.24731	198.31625	62.87950
912	7.592	689.69080	314.45221	1573.65076	-427.76459	291.45215	1321.11377	-1143.93042	211.70502	1323.88708	476.78882	478.08249	45.35946	-423.99063	180.68573	-3.22374	-1618.20752	341.71399	17.93438	-706.59888	196.19958	58.94165
913	7.600	689.74976	313.67102	1575.26672	-426.22144	291.57410	1322.92358	-1143.69714	213.12949	1326.30334	481.72351	477.92926	39.11383	-442.25821	179.12305	-1.90255	-1631.53101	344.48883	28.25165	-695.60699	192.23196	54.27158
914	7.608	689.76904	312.85840	1576.40723	-424.70535	291.86868	1324.08069	-1143.64673	214.18346	1328.09741	483.87836	477.33743	33.74054	-457.92160	176.58743	1.22528	-1641.44287	347.98276	39.39456	-687.78772	186.51096	48.58316
915	7.617	689.75812	312.04913	1577.03113	-423.21326	292.33661	1324.54211	-1143.68506	214.84341	1329.29871	482.69641	476.30505	29.20690	-469.71530	171.98502	8.05228	-1648.33545	352.42419	52.04118	-683.81549	179.13559	41.54880
916	7.625	689.75092	311.28665	1577.09375	-421.75705	292.94620	1324.27930	-1143.67261	215.22797	1329.96716	477.41010	474.87396	24.66609	-475.26822	164.87091	20.13004	-1652.64856	357.26892	65.48144	-684.32526	170.34177	33.00455
917	7.633	689.79150	310.60263	1576.57263	-420.34772	293.63071	1323.27197	-1143.46753	215.55696	1330.17346	467.32147	473.24533	19.12498	-472.52914	156.10968	36.85726	-1654.55066	362.18359	77.73731	-689.74451	160.65736	23.22149
918	7.642	689.92609	310.00281	1575.47986	-418.99771	294.30579	1321.51880	-1142.96106	215.96954	1329.94946	452.33868	471.75891	12.49382	-461.67917	147.40497	55.11759	-1653.85559	367.24133	86.56686	-700.20551	151.09972	13.18040
919	7.650	690.20471	309.47028	1573.85107	-417.73477	294.90820	1319.05103	-1142.11011	216.45831	1329.26514	433.32123	470.61420	5.94670	-445.21988	140.25922	71.11671	-1650.12244	372.38507	90.73169	-715.48199	143.18291	4.52784
920	7.658	690.68481	308.97925	1571.72913	-416.60425	295.41592	1315.93811	-1140.96313	217.00986	1328.06128	411.61957	469.70154	1.02405	-426.00247	135.31590	82.67484	-1643.00342	377.48083	90.70015	-734.97815	138.24326	-1.26028
921	7.667	691.42993	308.50842	1569.15698	-415.65393	295.83325	1312.27844	-1139.64026	217.65457	1326.29236	388.12811	468.85248	-1.62201	-405.48343	132.33670	90.03427	-1632.59644	382.64044	88.15857	-757.73169	136.33636	-4.00729
922	7.675	692.50354	308.04410	1566.17676	-414.92041	296.17203	1308.17676	-1138.27344	218.36282	1323.94458	363.22086	468.09293	-2.53353	-383.81357	130.58080	94.91859	-1619.33740	388.08765	84.75813	-782.47162	136.12573	-4.82378
923	7.683	693.95886	307.57645	1562.83679	-414.43106	296.45193	1303.72571	-1136.96997	219.04294	1321.03455	337.50449	467.49722	-2.71910	-360.82999	129.32422	99.02225	-1603.60352	393.86349	81.18984	-807.95862	136.16376	-4.96394
924	7.692	695.81506	307.10852	1559.19275	-414.21149	296.70892	1299.01062	-1135.81677	219.65321	1317.60669	311.80554	467.02148	-2.86511	-336.54721	128.21120	103.19769	-1585.49561	399.82306	77.28097	-833.39996	135.89508	-5.07213
925	7.700	698.03333	306.66425	1555.30920	-414.28766	296.98578	1294.12695	-1134.88892	220.25235	1313.72900	286.53317	466.58673	-3.19517	-311.15506	127.25041	107.54521	-1564.88623	405.79950	72.73637	-858.51288	135.40408	-5.29403
926	7.708	700.51563	306.27942	1551.26404	-414.68683	297.30298	1289.18005	-1134.25366	220.96451	1309.47742	261.63809	466.15021	-3.73523	-284.97348	126.62523	111.79247	-1541.57397	411.57666	67.65014	-883.32861	134.84152	-5.60186
927	7.717	703.12396	305.98752	1547.15723	-415.44263	297.63074	1284.27539	-1133.97131	221.91837	1304.92041	236.98309	465.69556	-4.44482	-258.36923	126.54762	115.54854	-1515.50317	416.84845	62.51475	-907.98718	134.27753	-5.96025
928	7.725	705.70459	305.80133	1543.10913	-416.60345	297.87650	1279.51563	-1134.08130	223.18559	1300.11804	212.50403	465.23526	-5.18964	-231.59085	127.22493	118.43825	-1487.03992	421.43417	57.99621	-932.59833	133.74089	-6.34207
929	7.733	708.11145	305.69379	1539.24744	-418.22867	297.89542	1275.00732	-1134.56995	224.74239	1295.13501	188.17566	464.77786	-5.78676	-204.64890	128.87137	120.16766	-1457.05591	425.39658	54.68635	-957.19824	133.21207	-6.70438
930	7.742	710.23077	305.60327	1535.69250	-420.35504	297.53738	1270.86340	-1135.35339	226.47289	1290.05554	163.94489	464.29633	-6.13396	-177.33054	131.62511	120.54980	-1426.57349	428.77213	52.92291	-981.77222	132.63159	-6.99959
931	7.750	711.99646	305.46350	1532.55371	-422.94315	296.73474	1267.18848	-1136.30078	228.23038	1284.99573	139.72250	463.76410	-6.28782	-149.34808	135.44870	119.51079	-1396.23608	431.33789	52.72388	-1006.28857	131.95398	-7.20370
932	7.758	713.38788	305.23251	1529.92590	-425.84610	295.57996	1264.06189	-1137.27368	229.94862	1280.10889	115.43518	463.18512	-6.40537	-120.52286	140.18658	117.09089	-1366.11426	432.79684	53.85718	-1030.72937	131.19472	-7.32957
933	7.767	714.41077	304.90768	1527.88269	-428.83197	294.31073	1261.52991	-1138.15125	231.70462	1275.57495	91.05640	462.57401	-6.59716	-90.81729	145.66119	113.48358	-1335.97205	433.00812	55.98098	-1055.12073	130.42111	-7.42577
934	7.775	715.07776	304.51947	1526.47375	-431.64426	293.19293	1259.60876	-1138.84045	233.64151	1271.56653	66.60614	461.92184	-6.86522	-60.21289	151.66568	109.07124	-1305.74487	431.90317	58.68168	-1079.52197	129.69250	-7.55399
935	7.783	715.39819	304.10828	1525.72485	-434.06146	292.40082	1258.29663	-1139.27856	235.82678	1268.21667	42.13538	461.17484	-7.19223	-28.63974	157.96646	104.36652	-1275.74731	429.40375	61.49677	-1103.98560	129.00992	-7.72788
936	7.792	715.37805	303.70355	1525.63928	-435.93848	291.99158	1257.59631	-1139.43335	238.19698	1265.60913	17.67352	460.27454	-7.60093	3.97116	164.35883	99.86292	-1246.35327	425.59500	64.10725	-1128.55505	128.31888	-7.88146
937	7.800	715.02380	303.31625	1526.20093	-437.23386	291.95853	1257.52759	-1139.30261	240.61134	1263.78003	-6.82324	459.28329	-8.04151	37.60013	170.70615	95.87640	-1217.65808	420.76233	66.41684	-1153.27759	127.58698	-7.93118
938	7.808	714.34979	302.94226	1527.37598	-438.00806	292.27377	1258.11292	-1138.91321	242.92749	1262.72888	-31.46021	458.41455	-8.32774	72.10544	176.99435	92.46249	-1189.52258	415.09055	68.35770	-1178.19482	126.88760	-7.85622
939	7.817	713.38416	302.56830	1529.11023	-438.37430	292.89215	1259.35034	-1138.32239	245.04355	1262.44238	-56.31403	457.78937	-8.36714	107.30542	183.36157	89.45805	-1161.62195	408.59680	69.81564	-1203.31482	126.34760	-7.71738
940	7.825	712.17365	302.17920	1531.33228	-438.42664	293.76007	1261.20117	-1137.62207	246.91034	1262.90820	-81.36908	457.27603	-8.31671	143.08627	190.02820	86.64399	-1133.33423	401.55103	70.80746	-1228.56885	125.98718	-7.60248
941	7.833	710.78766	301.76550	1533.96484	-438.19104	294.83920	1263.59753	-1136.92358	248.53934	1264.10767	-106.57074	456.72159	-8.35475	179.37775	197.19455	83.91780	-1103.87219	394.65247	71.55698	-1253.82361	125.66411	-7.52300
942	7.842	709.31812	301.32458	1536.93079	-437.62228	296.12231	1266.46985	-1136.31982	249.99750	1266.01611	-131.87842	456.11572	-8.50748	216.06509	204.95041	81.33664	-1072.69141	388.64395	72.35559	-1278.99890	125.20505	-7.39764
943	7.850	707.87048	300.86288	1540.15234	-436.64203	297.63034	1269.77051	-1135.84070	251.37057	1268.61462	-157.25958	455.47931	-8.72548	252.97226	213.17723	79.08730	-1039.75171	383.98276	73.45222	-1304.15222	124.53453	-7.17319
944	7.858	706.54797	300.39948	1543.55042	-435.19330	299.39047	1273.46497	-1135.42517	252.73016	1271.88953	-182.69855	454.82004	-8.94489	289.86337	221.50089	77.49951	-1005.52649	380.66199	74.96188	-1329.43787	123.67734	-6.90482
945	7.867	705.43579	299.95547	1547.04871	-433.28171	301.40921	1277.50452	-1134.94116	254.12036	1275.81506	-208.21149	454.15607	-9.11784	326.35367	229.36707	77.00880	-970.81750	378.16147	76.74307	-1355.00122	122.72646	-6.70735
946	7.875	704.59637	299.54010	1550.57788	-430.98193	303.66049	1281.81079	-1134.24414	255.54234	1280.32788	-233.82379	453.49600	-9.23907	361.75278	236.24301	77.87133	-936.38635	376.00061	78.53493	-1380.86670	121.77560	-6.65245
947	7.883	704.07257	299.15497	1554.07361	-428.40811	306.09094	1286.27771	-1133.23694	256.96851	1285.31226	-259.53369	452.84302	-9.31655	394.99515	241.91339	79.71287	-902.79480	374.25122	80.16536	-1406.89063	120.84088	-6.69508
948	7.892	703.88831	298.80499	1557.47412	-425.67365	308.64319	1290.78235	-1131.89844	258.38187	1290.60388	-285.32690	452.20502	-9.34711	424.79654	246.58623	81.46924	-870.62408	373.18393	81.39119	-1432.78223	119.87926	-6.66683
949	7.900	704.04333	298.50146	1560.72412	-422.86197	311.28180	1295.19458	-1130.27795	259.75537	1296.00366	-311.21875	451.59845	-9.32941	449.99698	250.55304	81.97989	-840.62384	372.86896	81.76483	-1458.05835	118.79620	-6.24516
950	7.908	704.51001	298.25537	1563.77649	-420.01276	313.98697	1299.38647	-1128.46851	260.99359	1301.29663	-337.20599	451.06760	-9.28393	469.92441	253.81912	80.63151	-813.55450	373.32990	80.84995	-1482.02197	117.45915	-4.94988
951	7.917	705.23950	298.06848	1566.59021	-417.13025	316.72229	1303.24365	-1126.58008	261.97110	1306.27917	-363.12531	450.68625	-9.24079	484.72470	256.25400	77.46566	-789.92218	374.67761	78.38815	-1504.01709	115.85443	-2.41918
952	7.925	706.17438	297.93542	1569.12683	-414.20737	319.42209	1306.68335	-1124.71887	262.66580	1310.78235	-388.53949	450.55496	-9.14028	495.43240	258.01590	72.87160	-769.81677	377.05594	74.29497	-1523.73901	114.13437	1.20792
953	7.933	707.25726	297.85056	1571.34827	-411.24612	322.01071	1309.66589	-1122.97119	263.21704	1314.68555	-412.75018	450.78888	-8.72998	503.43088	259.62454	67.31507	-752.93781	380.66010	68.66394	-1541.23169	112.43413	5.31770
954	7.942	708.43353	297.80215	1573.21790	-408.26248	324.41733	1312.18042	-1121.39197	263.83350	1317.92871	-435.02167	451.48376	-7.60184	509.61868	261.62543	61.28085	-738.80554	385.75671	61.73072	-1556.69824	110.75549	9.34096
955	7.950	709.65637	297.76669	1574.70032	-405.27991	326.57349	1314.21045	-1119.98853	264.65204	1320.51746	-454.89020	452.80328	-5.16297	513.98816	264.20398	55.22534	-727.11383	392.53967	53.71926	-1570.34875	109.03622	13.34771
956	7.958	710.89221	297.72437	1575.75964	-402.32227	328.42148	1315.69849	-1118.69580	265.66138	1322.51550	-472.04657	455.21002	-0.26963	515.79688	267.03159	49.35019	-718.06586	400.89709	44.64178	-1582.20142	107.31985	18.12110
957	7.967	712.12219	297.67554	1576.35913	-399.41245	329.94501	1316.54004	-1117.37537	266.75885	1324.01648	-485.43353	459.52686	8.91481	514.03015	269.48538	43.34216	-712.44684	410.37460	34.27789	-1591.79736	105.88321	24.38741
958	7.975	713.34399	297.63214	1576.46814	-396.57043	331.19904	1316.61987	-1115.87427	267.88821	1325.09753	-492.52069	466.53860	23.84609	507.87924	271.00851	36.49022	-711.33368	420.45132	22.56112	-1598.16455	105.14018	31.85204
959	7.983	714.57288	297.60040	1576.07092	-393.80673	332.30939	1315.86548	-1114.10815	269.10339	1325.78259	-490.54645	476.26794	43.84505	497.12503	271.31250	28.34881	-715.60492	430.64764	10.20010	-1600.24072	105.30916	39.15086
960	7.992	715.83905	297.57773	1575.16846	-391.12537	333.42764	1314.27661	-1112.09180	270.50299	1326.03394	-479.05365	487.57358	65.75398	482.26633	270.54196	19.49970	-725.52356	440.16772	-0.99464	-1597.45361	106.12811	44.71718
961	8.000	717.18347	297.55725	1573.77063	-388.53659	334.67020	1311.91516	-1109.90308	272.11768	1325.77368	-460.68024	498.64182	85.65551	464.20224	269.35794	11.59502	-740.57361	447.80765	-8.84007	-1589.96582	106.98297	47.57487
962	8.008	718.65796	297.53177	1571.89111	-386.06085	336.09229	1308.87854	-1107.62463	273.87546	1324.92688	-439.24225	508.02219	100.96622	443.67093	268.51178	6.25756	-759.73047	452.63947	-12.57084	-1578.30884	107.34244	47.54609
963	8.017	720.32898	297.49719	1569.55054	-383.71985	337.70007	1305.27466	-1105.31335	275.68085	1323.46838	-417.21136	515.27692	111.32411	421.05545	268.19629	3.76462	-781.95984	454.71140	-13.52205	-1562.79102	107.04692	45.05227
964	8.025	722.27979	297.45459	1566.78064	-381.53394	339.46497	1301.21240	-1103.01489	277.49573	1321.44275	-394.92987	520.84216	118.06348	396.76785	268.06885	3.05868	-806.25787	454.93207	-13.55937	-1543.35767	106.29337	40.78856
965	8.033	724.59595	297.41022	1563.62329	-379.53625	341.34064	1296.80664	-1100.78809	279.33713	1318.94482	-371.71820	525.44104	122.95247	371.52518	267.82098	2.91880	-831.49731	454.33530	-13.64226	-1519.91162	105.44606	35.48343
966	8.042	727.33496	297.37601	1560.12903	-377.78763	343.29559	1292.18640	-1098.70630	281.23160	1316.08716	-347.08496	529.55292	127.16499	346.05283	267.42065	2.71267	-856.79083	453.51956	-13.95829	-1492.60229	104.87704	29.79889
967	8.050	730.49799	297.36981	1556.35974	-376.37177	345.33231	1287.49219	-1096.83887	283.17352	1312.97546	-321.01422	533.25702	131.03912	320.74570	266.91675	2.26783	-881.82166	452.67426	-14.43492	-1461.91724	104.95004	24.29240
968	8.058	734.01593	297.40939	1552.39563	-375.37469	347.47128	1282.86169	-1095.23413	285.10724	1309.69055	-293.78052	536.41876	134.41502	295.70737	266.29849	1.58412	-906.63586	451.82159	-14.95748	-1428.64600	105.99187	19.41750
969	8.067	737.75641	297.50320	1548.33606	-374.86707	349.73163	1278.41675	-1093.90723	286.95370	1306.27502	-265.75409	538.90253	137.03465	270.92899	265.54904	0.75451	-931.33954	450.93143	-15.46915	-1393.71240	108.12846	15.56685
970	8.075	741.54779	297.64984	1544.29443	-374.89920	352.12616	1274.26135	-1092.83423	288.65936	1302.73438	-237.25012	540.62512	138.70625	246.37729	264.68237	-0.05430	-955.98230	450.01556	-15.96080	-1357.96606	111.24782	13.08772
971	8.083	745.21362	297.85339	1540.38965	-375.49347	354.64838	1270.48767	-1091.96436	290.21689	1299.05664	-208.42462	541.54285	139.27124	222.00656	263.77621	-0.70538	-980.57678	449.17743	-16.39026	-1322.08167	115.25027	12.21922
972	8.092	748.61359	298.14136	1536.73364	-376.61041	357.25360	1267.18066	-1091.24097	291.64346	1295.24841	-179.23083	541.65741	138.57092	197.75873	262.97940	-1.17687	-1005.14929	448.51215	-16.68464	-1286.52344	120.25009	12.98126
973	8.100	751.67371	298.55627	1533.41968	-378.10339	359.86035	1264.41211	-1090.61499	292.94733	1291.36499	-149.47064	541.02228	136.50581	173.57495	262.33221	-1.51126	-1029.72046	448.00052	-16.83426	-1251.57544	126.50146	15.10186
974	8.108	754.38824	299.12442	1530.51965	-379.71942	362.35999	1262.22949	-1090.04395	294.12692	1287.52258	-118.92407	539.74121	133.10214	149.39056	261.68292	-1.75666	-1054.27026	447.52573	-16.92190	-1217.47998	134.21329	18.09588
975	8.117	756.79358	299.83655	1528.09155	-381.17087	364.62881	1260.65540	-1089.48560	295.18683	1283.88403	-87.44745	537.96893	128.50786	125.12860	260.91324	-1.96402	-1078.78467	446.94183	-17.05566	-1184.50232	143.39746	21.48005
976	8.125	758.93573	300.64954	1526.18188	-382.22900	366.57217	1259.70361	-1088.89355	296.12381	1280.62842	-54.98730	535.90253	122.96407	100.74484	260.08533	-2.15398	-1103.30103	446.16156	-17.29492	-1152.80078	153.83369	24.93888
977	8.133	760.84979	301.49814	1524.81726	-382.77051	368.17892	1259.39832	-1088.21863	296.90775	1277.92065	-21.51495	533.74103	116.79328	76.26212	259.28159	-2.29185	-1127.88110	445.23672	-17.60079	-1122.25049	165.19284	28.32706
978	8.142	762.55652	302.31610	1523.99902	-382.76218	369.51862	1259.77063	-1087.40637	297.50485	1275.88708	13.05664	531.63306	110.35976	51.73276	258.47464	-2.34929	-1152.58911	444.30637	-17.84694	-1092.40576	177.18105	31.58151
979	8.150	764.06866	303.06467	1523.70679	-382.22726	370.67468	1260.84143	-1086.39722	297.91800	1274.60278	48.85370	529.65057	103.96706	27.18039	257.60205	-2.35857	-1177.46387	443.46750	-17.90759	-1062.63135	189.56313	34.66441
980	8.158	765.40356	303.74908	1523.90637	-381.21948	371.67526	1262.60962	-1085.13831	298.19199	1274.10474	85.93036	527.76947	97.74897	2.56705	256.66589	-2.37891	-1202.47363	442.70541	-17.76787	-1032.29443	202.10248	37.57046
981	8.167	766.59460	304.41626	1524.55457	-379.80640	372.48300	1265.03845	-1083.61060	298.38263	1274.40894	124.20847	525.88031	91.66815	-22.19095	255.78658	-2.46859	-1227.56348	441.92026	-17.55531	-1000.91034	214.53343	40.33411
982	8.175	767.69611	305.13321	1525.59961	-378.06079	373.03912	1268.04553	-1081.84961	298.53116	1275.51001	163.50888	523.83185	85.63935	-47.16843	255.10895	-2.66433	-1252.74011	441.04480	-17.40606	-968.24884	226.58328	43.02322
983	8.183	768.77972	305.94907	1526.98193	-376.04706	373.30212	1271.51697	-1079.93750	298.67584	1277.37378	203.60852	521.46558	79.65874	-72.38290	254.58772	-2.91794	-1278.03259	440.12039	-17.30799	-934.39697	237.97652	45.74535
984	8.192	769.92694	306.86816	1528.63892	-373.79901	373.25809	1275.33972	-1077.96448	298.88510	1279.94470	244.29453	518.66125	73.85179	-97.76941	253.98273	-3.10131	-1303.40076	439.24707	-17.14503	-899.70325	248.44707	48.61409
985	8.200	771.21942	307.85797	1530.50940	-371.31036	372.92313	1279.42419	-1075.98657	299.24631	1283.16113	285.38348	515.39783	68.44345	-123.22269	253.11835	-3.12615	-1328.78296	438.47006	-16.88605	-864.63763	257.83298	51.67019
986	8.208	772.72791	308.87372	1532.53516	-368.55182	372.34033	1283.69543	-1074.00183	299.80563	1286.96216	326.65302	511.85391	63.74446	-148.70352	252.09502	-3.04533	-1354.22791	437.69501	-16.68833	-829.74994	266.20038	54.82238
987	8.217	774.50323	309.87830	1534.65820	-365.50113	371.57043	1288.07153	-1071.95764	300.55023	1291.27393	367.71362	508.54349	60.22879	-174.26877	251.18999	-3.01285	-1379.86816	436.80472	-16.76269	-795.72058	273.83078	57.83717
988	8.225	776.57428	310.84930	1536.81787	-362.16428	370.68640	1292.46204	-1069.78479	301.45126	1295.98462	407.88989	506.25861	58.45864	-199.96878	250.54074	-3.12729	-1405.71484	435.92130	-17.04177	-763.30719	280.96558	60.38809
989	8.233	778.94830	311.77396	1538.95154	-358.58173	369.76309	1296.78674	-1067.43408	302.50333	1300.93103	446.17816	505.65912	58.57901	-225.77798	249.99188	-3.32920	-1431.52075	435.50967	-16.84288	-733.15399	287.51483	62.14092
990	8.242	781.61023	312.64954	1541.00000	-354.82095	368.86252	1300.98254	-1064.89417	303.72784	1305.90234	481.39423	506.81445	59.82230	-251.61929	249.29082	-3.47478	-1456.80994	436.24539	-14.80283	-705.63489	293.10376	62.82561
991	8.250	784.51965	313.48883	1542.90930	-350.95877	368.03864	1304.98352	-1062.20251	305.14206	1310.66443	512.47888	509.20032	60.79277	-277.29147	248.31061	-3.46110	-1480.94080	438.56070	-9.54151	-680.84619	297.37213	62.32036
992	8.258	787.60999	314.31091	1544.63220	-347.06744	367.35934	1308.70081	-1059.45020	306.73315	1315.00867	538.67987	512.15289	60.31083	-302.30399	247.02077	-3.23557	-1503.13525	442.03973	-0.85988	-658.69611	300.13300	60.75883
993	8.267	790.79291	315.12714	1546.12915	-343.20789	366.90616	1312.02283	-1056.76294	308.46478	1318.80066	559.58496	515.24585	57.87151	-325.94455	245.48540	-2.75894	-1522.58276	445.64651	10.02212	-638.97687	301.34555	58.51833
994	8.275	793.97266	315.93921	1547.37000	-339.41647	366.74515	1314.82385	-1054.25232	310.27136	1321.98169	575.25763	518.29547	53.52950	-347.59897	243.90457	-1.96441	-1538.58337	448.75342	21.69176	-621.43671	301.07300	56.01185
995	8.283	797.06580	316.74377	1548.32568	-335.69568	366.90295	1316.98047	-1051.97620	312.03946	1324.53577	586.30884	521.22253	47.73766	-366.87466	242.22469	-0.47049	-1550.59888	451.47995	33.54916	-605.94885	299.49292	53.42848
996	8.292	800.01154	317.53564	1548.96155	-332.02667	367.35483	1318.39832	-1049.92712	313.62189	1326.46619	593.59875	524.02179	41.30327	-383.22574	239.61751	2.96233	-1558.31299	454.20572	45.62430	-592.72369	296.88870	50.59032
997	8.300	802.77362	318.31168	1549.23950	-328.39337	368.01904	1319.02930	-1048.04248	314.88696	1327.79602	597.75647	526.76563	35.12205	-395.22202	234.81535	10.42855	-1561.75317	457.28522	57.95824	-582.34760	293.54242	47.00591
998	8.308	805.34558	319.07953	1549.12598	-324.79218	368.77618	1318.86353	-1046.22363	315.81183	1328.57617	598.82227	529.51941	29.54775	-400.36307	227.23830	23.52229	-1561.35400	460.97897	70.05186	-575.53046	289.64532	42.08809
999	8.317	807.75226	319.85425	1548.59583	-321.22745	369.51526	1317.91321	-1044.36133	316.55951	1328.88757	596.12970	532.28577	23.98294	-396.52402	217.64879	41.50238	-1557.86523	465.31903	80.64703	-572.74475	285.32242	35.40503
1000	8.325	810.04077	320.63907	1547.63452	-317.70660	370.16495	1316.20837	-1042.35315	317.37253	1328.80408	588.60620	534.97552	17.56145	-383.98672	207.70500	61.10290	-1551.99292	470.18680	88.36909	-574.10260	280.69766	26.94354
1001	8.333	812.27618	321.41504	1546.24353	-314.24304	370.68405	1313.80103	-1040.11499	318.35468	1328.33618	575.63037	537.25769	10.58835	-365.48715	199.03561	78.48994	-1544.02112	475.50681	92.66656	-579.54803	276.02869	17.44147
1002	8.342	814.54718	322.14905	1544.44043	-310.86194	371.04202	1310.76172	-1037.60400	319.44012	1327.42285	557.69562	538.62250	4.70474	-344.06668	192.57352	91.46895	-1533.83008	481.20340	93.88846	-589.11774	271.90613	8.52844
1003	8.350	816.97144	322.80835	1542.24805	-307.60318	371.22717	1307.17114	-1034.84717	320.53949	1325.97998	535.93951	538.90649	1.17609	-321.24118	188.30637	100.19008	-1521.21265	487.18280	92.70678	-603.05377	269.09454	2.04998
1004	8.358	819.68762	323.37125	1539.68652	-304.52402	371.27206	1303.11462	-1031.94373	321.59863	1323.94800	511.54327	538.48907	-0.19286	-297.14536	185.43829	106.26700	-1506.06873	493.49261	89.65598	-621.54901	267.84723	-1.28402
1005	8.367	822.82397	323.83145	1536.77417	-301.69910	371.26080	1298.67859	-1029.03491	322.57382	1321.31824	485.86737	537.82404	-0.39913	-271.61270	183.02646	111.33260	-1488.33179	500.27609	84.96227	-644.02545	267.59998	-2.34689
1006	8.375	826.45679	324.19385	1533.53320	-299.21021	371.30176	1293.94849	-1026.26514	323.47018	1318.14014	460.15955	537.14966	-0.40363	-244.68118	180.68611	116.18005	-1467.82349	507.57492	78.74643	-668.88983	267.58759	-2.49836
1007	8.383	830.57660	324.46686	1529.99548	-297.12924	371.48792	1289.01123	-1023.74542	324.36768	1314.50879	434.92523	536.55847	-0.73241	-216.57761	178.68103	120.81229	-1444.21899	515.25940	71.45134	-694.46552	267.46594	-2.53030
1008	8.392	835.08002	324.66602	1526.21118	-295.50983	371.85910	1283.96350	-1021.52930	325.36755	1310.54602	410.06409	536.04553	-1.38602	-187.67386	177.45474	124.88631	-1417.19629	522.97461	64.04652	-719.87158	267.27679	-2.66679
1009	8.400	839.79376	324.82486	1522.25671	-294.39725	372.37054	1278.92102	-1019.61481	326.53839	1306.37427	385.37775	535.58191	-2.13185	-158.38724	177.24402	128.04971	-1386.93042	530.21313	57.90009	-744.91589	267.13931	-2.93791
1010	8.408	844.51404	324.98480	1518.23694	-293.84299	372.87143	1274.02771	-1017.96783	327.86026	1302.08582	360.80194	535.19019	-2.79101	-129.00772	178.05984	130.06091	-1354.72961	536.59113	54.34628	-769.67078	267.06866	-3.33711
1011	8.417	849.03809	325.17142	1514.27844	-293.89896	373.10193	1269.45557	-1016.54681	329.21130	1297.74072	336.38165	534.90735	-3.30552	-99.60471	179.85776	130.78084	-1322.89343	541.84698	53.94616	-794.24829	266.98169	-3.81200
1012	8.425	853.19336	325.38318	1510.51392	-294.57806	372.74557	1265.38696	-1015.32373	330.46671	1293.39514	312.15491	534.71478	-3.72747	-70.06320	182.63968	130.12634	-1293.37769	545.65027	56.01043	-818.71484	266.79147	-4.25128
1013	8.433	856.86847	325.59302	1507.06494	-295.80481	371.56454	1261.97485	-1014.29016	331.58005	1289.11584	288.08435	534.53687	-4.15740	-40.19284	186.43971	128.02393	-1266.41760	547.78229	59.05205	-843.09241	266.47620	-4.54039
1014	8.442	860.02747	325.76291	1504.03064	-297.39951	369.55212	1259.29797	-1013.44519	332.56613	1284.97864	264.08386	534.29272	-4.65175	-9.84937	191.29590	124.43805	-1240.59119	548.44336	61.82665	-867.39148	266.06937	-4.65953
1015	8.450	862.69348	325.87158	1501.48389	-299.11838	366.97629	1257.35095	-1012.78101	333.47379	1281.08118	240.08401	533.94214	-5.17701	21.03674	197.18690	119.52003	-1214.19836	548.16901	63.93911	-891.63342	265.61093	-4.72187
1016	8.458	864.92004	325.92838	1499.47559	-300.73184	364.25989	1256.07910	-1012.26825	334.38547	1277.55408	216.06708	533.49316	-5.64228	52.57492	203.90912	113.70255	-1186.42310	547.34406	65.56040	-915.85431	265.11526	-4.86703
1017	8.467	866.76520	325.95734	1498.03809	-302.09579	361.78500	1255.42859	-1011.84052	335.41449	1274.55957	192.04681	532.97736	-5.97299	84.99594	211.04945	107.57414	-1157.38110	545.84961	66.88599	-940.09375	264.57639	-5.11354
1018	8.475	868.27869	325.97803	1497.18579	-303.17242	359.75470	1255.37915	-1011.40326	336.67807	1272.26587	168.01416	532.43719	-6.15851	118.55859	218.20074	101.61819	-1127.53613	543.32147	67.98984	-964.37567	264.00351	-5.35203
1019	8.483	869.49860	326.00073	1496.91321	-303.99164	358.17969	1255.94385	-1010.86847	338.25577	1270.81067	143.91110	531.92010	-6.24020	153.39148	225.24788	96.00897	-1097.22107	539.59937	68.90204	-988.70087	263.41693	-5.45783
1020	8.492	870.45319	326.03278	1497.19421	-304.58264	356.97061	1257.13977	-1010.18439	340.16022	1270.27686	119.66208	531.45056	-6.26247	189.44916	232.41191	90.62843	-1066.50732	534.82251	69.66142	-1013.07050	262.81311	-5.39977
1021	8.500	871.16840	326.09341	1497.98865	-304.92877	356.05649	1258.95435	-1009.34857	342.31598	1270.68311	95.21161	531.02130	-6.24279	226.61780	240.05969	85.29436	-1035.36243	529.27094	70.36964	-1037.52625	262.20023	-5.26835
1022	8.508	871.67847	326.21277	1499.24780	-304.96844	355.44775	1261.34106	-1008.40405	344.56433	1271.98511	70.54022	530.59851	-6.20266	264.77536	248.48434	79.99387	-1003.86951	523.25482	71.21653	-1062.15576	261.67065	-5.19978
1023	8.517	872.02960	326.39941	1500.91138	-304.60724	355.21140	1264.24841	-1007.41028	346.72873	1274.09912	45.67749	530.11627	-6.20569	303.70584	257.78821	74.93713	-972.25171	517.07422	72.37488	-1087.02539	261.34122	-5.25804
1024	8.525	872.27795	326.61295	1502.90625	-303.72665	355.40344	1267.64624	-1006.39667	348.68323	1276.93872	20.68182	529.51331	-6.31223	343.06387	267.91791	70.42455	-940.75208	510.90201	73.77287	-1112.08740	261.14212	-5.37028
1025	8.533	872.48798	326.78680	1505.15527	-302.22269	356.03329	1271.51587	-1005.33643	350.35092	1280.43799	-4.41815	528.79425	-6.49668	382.46506	278.70206	66.70025	-909.53021	504.73984	75.03943	-1137.21338	260.76611	-5.39065
1026	8.542	872.72571	326.88000	1507.58655	-300.05408	357.06879	1275.81616	-1004.16144	351.67651	1284.55176	-29.63776	528.02539	-6.66052	421.54465	289.69275	64.00056	-878.64160	498.55975	75.77951	-1162.35010	259.96289	-5.24917
1027	8.550	873.04810	326.89899	1510.13403	-297.25760	358.44650	1280.46692	-1002.79974	352.63721	1289.23633	-54.99908	527.26331	-6.73838	459.89505	299.96469	62.73172	-848.13800	492.44711	75.85107	-1187.57813	258.80219	-5.01848
1028	8.558	873.49713	326.87787	1512.73181	-293.93390	360.09042	1285.36389	-1001.20605	353.26440	1294.42297	-80.50873	526.49976	-6.75454	496.97562	308.28821	63.39983	-818.20135	486.66846	75.39657	-1212.99561	257.53720	-4.83237
1029	8.567	874.10132	326.85468	1515.31763	-290.22125	361.94080	1290.39929	-999.37384	353.62964	1300.00049	-106.16302	525.68494	-6.76617	532.15479	313.81049	66.06937	-789.14380	481.58594	74.69264	-1238.57788	256.30884	-4.74752
1030	8.575	874.87329	326.86346	1517.84314	-286.26895	363.96735	1295.46790	-997.33069	353.79971	1305.81421	-131.95544	524.79840	-6.78438	564.78113	316.70331	69.77478	-761.24139	477.38440	73.90588	-1264.07764	255.05612	-4.62952
1031	8.583	875.80133	326.93121	1520.28174	-282.21982	366.15875	1300.45850	-995.12714	353.79349	1311.67456	-157.87488	523.88904	-6.78018	593.89697	317.99899	72.72725	-734.61914	473.96118	72.94510	-1288.95532	253.60184	-4.08223
1032	8.592	876.84961	327.07718	1522.62024	-278.19440	368.49957	1305.24780	-992.82831	353.57657	1317.36975	-183.85791	523.06360	-6.75756	617.88416	318.67084	73.31036	-709.35138	471.15207	71.56998	-1312.48962	251.80511	-2.53531
1033	8.600	877.97058	327.31818	1524.84741	-274.28088	370.95126	1309.70789	-990.50946	353.10669	1322.69080	-209.63208	522.46924	-6.74070	635.18420	319.01263	70.81068	-685.57159	468.96252	69.56258	-1334.13025	249.71295	0.38737
1034	8.608	879.10669	327.66803	1526.94812	-270.53937	373.44748	1313.71912	-988.25439	352.39310	1327.46204	-234.54926	522.25824	-6.57056	645.92383	319.02771	65.44140	-663.44812	467.71924	66.82021	-1353.68970	247.53311	4.46948
1035	8.617	880.18176	328.13376	1528.89233	-267.00269	375.89032	1317.17993	-986.15088	351.52039	1331.56946	-257.72766	522.52527	-5.68633	652.34741	319.06320	58.17042	-643.21313	468.13754	63.42898	-1371.10840	245.45862	8.95288
1036	8.625	881.10577	328.71640	1530.61719	-263.66324	378.14978	1320.01099	-984.27112	350.61395	1334.97400	-278.53156	523.37311	-3.06636	657.15356	319.63449	50.49458	-625.23877	470.87613	59.50171	-1386.18628	243.60220	13.10976
1037	8.633	881.80029	329.40695	1532.03308	-260.46866	380.09116	1322.14954	-982.63489	349.77466	1337.70642	-296.58984	525.19885	2.87712	661.50989	320.78833	43.79893	-609.95428	475.88953	54.83761	-1398.63330	242.08728	16.86586
1038	8.642	882.22552	330.18118	1533.05872	-257.34564	381.62079	1323.53308	-981.18250	349.05389	1339.84595	-310.69720	528.83356	14.24110	664.57678	321.90543	38.49601	-597.70520	482.53448	48.99511	-1408.16187	241.02783	20.89766
1039	8.650	882.38367	331.01093	1533.64600	-254.23752	382.71762	1324.09729	-979.78516	348.49323	1341.49341	-317.98578	535.05511	32.44894	664.48193	322.01755	33.76333	-588.68677	490.17554	41.70015	-1414.33228	240.30855	25.99667
1040	8.658	882.30292	331.87897	1533.77600	-251.12785	383.43936	1323.79578	-978.29657	348.17654	1342.74780	-315.46869	543.79114	56.37666	659.70813	320.37524	28.29723	-582.91498	498.41373	32.99538	-1416.49561	239.54654	32.19021
1041	8.667	882.02869	332.77783	1533.44812	-248.04327	383.89456	1322.62341	-976.61310	348.22592	1343.67163	-302.81165	553.93671	82.14953	649.96558	317.09067	21.59820	-580.30835	506.94122	23.17450	-1414.14307	238.36665	38.45515
1042	8.675	881.63049	333.69949	1532.67102	-245.04019	384.19269	1320.62939	-974.69946	348.70752	1344.25012	-282.99036	563.98663	105.31694	636.08167	313.32123	14.68013	-580.89807	515.42053	12.87691	-1407.21387	236.58362	43.26614
1043	8.683	881.20923	334.63168	1531.46008	-242.18411	384.42038	1317.91150	-972.57745	349.54779	1344.39380	-260.12671	572.82196	123.24918	619.05432	310.50974	9.27357	-584.93805	523.46747	3.30142	-1395.91187	234.17122	45.40868
1044	8.692	880.89880	335.55887	1529.83911	-239.53392	384.65082	1314.59546	-970.31726	350.60007	1343.99597	-236.82617	580.09485	135.90280	599.21021	309.25171	6.20038	-592.73907	530.62305	-3.99278	-1380.36621	231.21951	44.45151
1045	8.700	880.86053	336.46429	1527.84412	-237.13896	384.94275	1310.81384	-968.02991	351.76459	1342.97803	-213.39636	586.08777	144.94714	576.60608	309.02805	4.90076	-604.47626	536.32788	-8.09039	-1360.62256	227.89157	40.78065
1046	8.708	881.26141	337.33807	1525.52344	-235.04852	385.32764	1306.70117	-965.84607	352.97333	1341.29590	-189.04657	591.23975	152.22055	551.99438	309.00937	4.40719	-620.29004	540.05768	-9.61529	-1336.82983	224.36157	35.36042
1047	8.717	882.23279	338.18256	1522.93542	-233.32227	385.81458	1302.39929	-963.89490	354.11389	1338.94324	-163.21039	595.73633	158.68774	526.63794	308.80414	4.10134	-640.16949	541.69031	-10.09168	-1309.30664	220.82056	29.32839
1048	8.725	883.82080	339.01065	1520.15222	-232.02890	386.41379	1298.05347	-962.29309	355.04846	1335.95911	-135.92529	599.45978	164.43390	501.40750	308.45813	3.69533	-663.30566	541.75128	-10.50528	-1278.53601	217.54480	23.58260
1049	8.733	885.95593	339.85269	1517.26208	-231.23555	387.15704	1293.79529	-961.13623	355.70273	1332.42615	-107.64331	602.20166	169.20107	476.57687	308.10822	3.12369	-688.08984	541.07196	-10.98099	-1245.26367	214.89091	18.61317
1050	8.742	888.46826	340.75778	1514.35901	-231.00191	388.09113	1289.72815	-960.49304	356.12326	1328.46753	-78.90631	603.81018	172.73051	452.14426	307.76047	2.49740	-713.11517	540.20184	-11.44424	-1210.56604	213.14465	14.67976
1051	8.750	891.13696	341.77103	1511.53516	-231.38257	389.24368	1285.92847	-960.39490	356.43936	1324.23572	-50.06927	604.18127	174.78520	428.00760	307.31519	1.95329	-737.78833	539.30035	-11.95651	-1175.60864	212.33887	12.11353
1052	8.758	893.73779	342.91870	1508.88684	-232.42088	390.59302	1282.46436	-960.81158	356.76407	1319.88562	-21.20782	603.25452	175.15999	404.03098	306.72089	1.52214	-762.08624	538.40302	-12.58098	-1141.19458	212.31125	11.33963
1053	8.767	896.07056	344.20844	1506.51440	-234.12068	392.07797	1279.41370	-961.63367	357.13449	1315.55103	7.79077	601.05804	173.79065	380.12350	306.00671	1.15265	-786.16779	537.54431	-13.26972	-1107.54028	212.99010	12.55871
1054	8.775	897.97754	345.61462	1504.51636	-236.39960	393.63504	1276.86230	-962.68610	357.52716	1311.34595	37.08600	597.70667	170.80455	356.24075	305.22736	0.77851	-810.16553	536.75269	-13.86945	-1074.41675	214.47005	15.51741
1055	8.783	899.36090	347.05579	1502.99451	-239.05768	395.21576	1274.88196	-963.77338	357.90674	1307.38306	66.79889	593.36029	166.44174	332.35641	304.48151	0.32653	-834.12317	536.05597	-14.23074	-1041.49219	216.83235	19.62673
1056	8.792	900.18994	348.38718	1502.06702	-241.81386	396.76880	1273.51318	-964.73322	358.24072	1303.78247	97.00977	588.21649	160.97803	308.50058	303.87329	-0.23292	-858.04047	535.43781	-14.36865	-1008.68036	220.06641	24.24833
1057	8.800	900.48596	349.44687	1501.84607	-244.40965	398.22424	1272.76672	-965.47455	358.48172	1300.66260	127.81042	582.49872	154.71030	284.75204	303.38608	-0.82475	-881.94324	534.81635	-14.46758	-976.25549	224.12410	28.92350
1058	8.808	900.29095	350.14651	1502.38770	-246.70767	399.51089	1272.63892	-965.98822	358.56281	1298.13000	159.35358	576.39282	147.90637	261.14719	302.88693	-1.32963	-905.88147	534.10370	-14.70213	-944.65283	228.96056	33.43997
1059	8.817	899.64343	350.50620	1503.67383	-248.71539	400.58682	1273.12183	-966.32483	358.37424	1296.26685	191.82254	569.99280	140.69969	237.63828	302.24829	-1.67150	-929.87030	533.28522	-15.06352	-914.15088	234.53407	37.74313
1060	8.825	898.57098	350.61523	1505.63745	-250.53081	401.44592	1274.20349	-966.55664	357.75912	1295.11230	225.32846	563.29395	133.03395	214.12808	301.40680	-1.83052	-953.87708	532.45874	-15.36936	-884.67218	240.81757	41.80100
1061	8.833	897.09503	350.58777	1508.19189	-252.25554	402.09280	1275.85229	-966.75073	356.60196	1294.65417	259.89163	556.21063	124.74496	190.52106	300.39417	-1.84787	-977.87659	531.75659	-15.46293	-855.84631	247.81339	45.53576
1062	8.842	895.24017	350.52600	1511.25061	-253.92801	402.50204	1278.00403	-966.95282	354.90005	1294.84070	295.53912	548.58948	115.74647	166.74838	299.40854	-1.82969	-1001.90942	531.20282	-15.37623	-827.26093	255.48538	48.84890
1063	8.850	893.03729	350.49503	1514.74304	-255.50766	402.60297	1280.57739	-967.17548	352.74402	1295.61658	332.33252	540.23340	106.18174	142.76556	298.69708	-1.86795	-1026.06067	530.70221	-15.26377	-798.69910	263.67017	51.67889
1064	8.858	890.52484	350.52942	1518.62671	-256.89621	402.31500	1283.52515	-967.40173	350.27435	1296.96045	370.27399	530.99615	96.45023	118.56747	298.22913	-1.94008	-1050.36267	530.16443	-15.21704	-770.21722	272.08685	54.02892
1065	8.867	887.76935	350.64606	1522.87817	-257.95627	401.59158	1286.86035	-967.60248	347.64563	1298.88843	409.24200	520.91064	87.15057	94.20386	297.75330	-1.97384	-1074.77271	529.58014	-15.19330	-742.03156	280.45313	55.93787
1066	8.875	884.88489	350.84149	1527.45996	-258.53378	400.43820	1290.61829	-967.74310	345.00854	1301.43298	448.98340	510.24591	79.05231	69.75534	297.21191	-1.97930	-1099.26111	528.99347	-15.10491	-714.33752	288.63031	57.42534
1067	8.883	882.00513	351.09796	1532.29236	-258.50616	398.90863	1294.80554	-967.77722	342.49841	1304.61902	489.03046	499.55554	73.09273	45.30093	296.69754	-1.97903	-1123.85059	528.43951	-14.92715	-687.21790	296.60593	58.49080
1068	8.892	879.23395	351.39368	1537.26526	-257.83105	397.08261	1299.38843	-967.64911	340.21124	1308.43567	528.49585	489.75259	70.17377	20.88754	296.10272	-1.89085	-1148.57361	527.90784	-14.71099	-660.69501	304.30182	59.14687
1069	8.900	876.63464	351.69556	1542.27161	-256.56027	395.03912	1304.30457	-967.31812	338.20227	1312.82117	565.99957	481.88083	70.58121	-3.52200	295.22659	-1.64474	-1173.45386	527.34210	-14.54717	-634.92767	311.53180	59.41171
1070	8.908	874.24915	351.95374	1547.22083	-254.81509	392.84409	1309.46936	-966.78320	336.51666	1317.66663	600.07416	476.44846	73.33444	-28.06210	294.13245	-1.34004	-1198.50574	526.67651	-14.51850	-610.35419	318.10742	59.30622
1071	8.917	872.10736	352.11475	1552.03247	-252.74353	390.54770	1314.77307	-966.08282	335.20026	1322.82104	629.72546	473.01364	76.30449	-52.85312	293.08615	-1.13963	-1223.66760	525.89453	-14.58332	-587.49860	323.75305	58.88940
1072	8.925	870.20532	352.14331	1556.63586	-250.48663	388.19141	1320.07178	-965.27429	334.27155	1328.09473	654.37903	470.66245	77.44032	-77.87448	292.17328	-1.07091	-1248.67224	525.08496	-14.38987	-566.67889	328.06259	58.22933
1073	8.933	868.48126	352.02734	1560.97974	-248.16499	385.82773	1325.19739	-964.42554	333.69943	1333.26953	673.46570	468.84705	75.87617	-102.91525	291.19427	-1.05334	-1272.99927	524.53143	-13.10821	-548.02515	330.76736	57.31567
1074	8.942	866.82983	351.75995	1565.03955	-245.87978	383.52759	1329.98511	-963.62671	333.42181	1338.11707	686.70538	467.57681	71.72781	-127.49924	289.90286	-1.06597	-1296.06458	524.73413	-9.57698	-531.62390	331.85812	56.04906
1075	8.950	865.14099	351.33020	1568.80969	-243.71457	381.35440	1334.29248	-962.98035	333.38608	1342.42065	694.85651	466.96771	65.45535	-150.86398	288.23401	-1.18220	-1317.53394	526.22260	-2.91873	-517.55762	331.40518	54.28262
1076	8.958	863.32507	350.73474	1572.28772	-241.72736	379.34085	1338.00134	-962.56714	333.56693	1346.00769	699.56506	466.94327	57.98574	-172.17203	286.27774	-1.36123	-1337.26208	529.13428	6.81748	-505.92102	329.44904	51.84440
1077	8.967	861.32166	349.98480	1575.46387	-239.94052	377.49847	1341.01648	-962.43494	333.92389	1348.78577	702.23560	467.31061	50.95066	-190.86917	283.89151	-1.04565	-1354.78564	532.72351	18.52946	-496.84326	326.01776	48.60677
1078	8.975	859.10321	349.09784	1578.31909	-238.33984	375.84082	1343.26587	-962.59760	334.36328	1350.75977	703.17853	467.85214	45.90747	-206.81125	280.30334	1.22445	-1369.13501	535.70856	30.75033	-490.47406	321.13751	44.58984
1079	8.983	856.66583	348.09549	1580.82776	-236.88470	374.38980	1344.70105	-963.00647	334.78534	1352.01831	701.64124	468.37604	42.94814	-219.57809	274.27850	7.77214	-1379.24451	537.51855	42.63508	-486.92993	314.87415	39.97465
1080	8.992	854.00800	347.01007	1582.95789	-235.52692	373.15787	1345.29297	-963.54175	335.13678	1352.68933	696.37756	468.86823	40.23195	-227.50345	264.85019	20.72061	-1384.40625	538.74725	54.12399	-486.27039	307.42554	34.98854
1081	9.000	851.12689	345.87961	1584.67737	-234.22699	372.12509	1345.03027	-964.04736	335.39697	1352.88708	686.39362	469.57574	35.24324	-228.30399	252.13768	40.10365	-1384.52356	540.42480	65.29509	-488.54474	299.16232	29.74710
1082	9.008	848.03748	344.73297	1585.96375	-232.96562	371.23056	1343.91956	-964.36676	335.55328	1352.68396	671.69952	470.76889	26.92733	-221.22745	237.61470	62.95915	-1380.23511	543.24957	75.69138	-493.82458	290.59357	24.17104
1083	9.017	844.78223	343.57877	1586.81055	-231.75052	370.38632	1341.98645	-964.36774	335.59039	1352.10498	653.60693	472.33325	16.83079	-208.04800	223.48029	84.72694	-1372.66016	547.24194	84.15794	-502.16809	282.36713	18.10267
1084	9.025	841.42249	342.40759	1587.22461	-230.60886	369.50623	1339.27283	-963.97742	335.47571	1351.13147	633.97040	473.68561	7.94356	-191.69290	211.51730	101.84981	-1362.70483	551.93799	89.57035	-513.56586	275.29565	11.69800
1085	9.033	838.03009	341.21106	1587.22205	-229.57581	368.53098	1335.83606	-963.21649	335.14459	1349.71667	613.72009	474.24808	2.28380	-174.17929	202.21202	113.49853	-1350.62231	556.91589	91.74906	-527.91797	270.18726	5.78704
1086	9.042	834.69196	339.99661	1586.83069	-228.70093	367.44412	1331.74878	-962.20074	334.50681	1347.80969	592.28796	473.98874	-0.21992	-155.91812	194.77316	121.30693	-1336.25952	562.04047	91.34768	-545.15753	267.37225	1.51654
1087	9.050	831.52484	338.78262	1586.09485	-228.06224	366.26868	1327.10339	-961.11115	333.51495	1345.37793	568.81244	473.34586	-0.88749	-136.49173	187.99762	127.63872	-1319.46313	567.31335	89.03111	-565.35846	266.34399	-0.66687
1088	9.058	828.67609	337.58221	1585.06812	-227.75827	365.03595	1322.01538	-960.16357	332.28647	1342.42200	543.55231	472.68417	-1.02440	-115.56656	181.17537	133.98775	-1300.18921	572.62842	85.08875	-588.31531	266.08273	-1.40708
1089	9.067	826.29681	336.38879	1583.79919	-227.87511	363.76254	1316.61975	-959.58423	331.12277	1338.98120	517.64423	472.03958	-1.29947	-93.23746	174.34708	140.60274	-1278.42615	577.70398	79.69558	-613.09503	265.80695	-1.65595
1090	9.075	824.49792	335.16895	1582.32629	-228.45572	362.46878	1311.06189	-959.56573	330.31714	1335.11975	491.96130	471.32343	-1.79838	-69.98947	167.95477	147.06573	-1254.12195	582.31934	73.32735	-638.51996	265.33350	-1.90811
1091	9.083	823.31622	333.87411	1580.68457	-229.49832	361.20590	1305.48291	-960.20148	329.94620	1330.91663	466.73053	470.51218	-2.40929	-46.42813	162.40733	152.89336	-1227.29761	586.54584	66.97200	-663.89496	264.83432	-2.24155
1092	9.092	822.70367	332.45996	1578.91663	-230.98412	360.04840	1300.00659	-961.45044	329.90207	1326.47375	441.87750	469.63904	-3.06870	-22.93948	157.92741	157.70284	-1198.40845	590.51514	61.94453	-689.02484	264.43411	-2.62678
1093	9.100	822.53241	330.88458	1577.08313	-232.91096	359.04736	1294.74426	-963.16284	330.08542	1321.92456	417.30084	468.77252	-3.74168	0.44986	154.60905	161.17528	-1168.65955	594.02338	59.34279	-713.91699	264.06775	-3.03497
1094	9.108	822.61340	329.10297	1575.26758	-235.30481	358.17419	1289.81396	-965.12494	330.49103	1317.41614	392.91248	468.01501	-4.35822	23.95953	152.49843	163.07990	-1139.80591	596.55267	59.51199	-738.64252	263.63742	-3.43427
1095	9.117	822.73108	327.08716	1573.57288	-238.19919	357.30081	1285.34302	-967.10077	331.14243	1313.07666	368.63635	467.44342	-4.86248	47.83643	151.61771	163.33313	-1113.25659	597.62018	61.88872	-763.28064	263.17163	-3.79570
1096	9.125	822.68213	324.85455	1572.10901	-241.59904	356.24817	1281.44019	-968.88867	332.02026	1308.99011	344.41705	467.04346	-5.28274	72.18744	151.92618	162.00821	-1089.13281	597.15533	65.36227	-787.88531	262.78589	-4.10119
1097	9.133	822.30603	322.47137	1570.97961	-245.45462	354.88821	1278.17017	-970.38458	333.04227	1305.17639	320.21191	466.72360	-5.68505	96.99698	153.29031	159.28481	-1066.29187	595.53284	68.90133	-812.46252	262.52017	-4.34039
1098	9.142	821.51172	320.02469	1570.27454	-249.66055	353.23227	1275.55286	-971.61279	334.09341	1301.60083	295.99048	466.38174	-6.09017	122.27231	155.51117	155.40204	-1043.34705	593.08710	71.95693	-836.95642	262.23984	-4.51204
1099	9.150	820.29272	317.58502	1570.06702	-254.07639	351.43008	1273.58411	-972.70337	335.10690	1298.23633	271.75348	465.96216	-6.47824	148.12341	158.36412	150.68399	-1019.65735	589.76862	74.43349	-861.30945	261.76334	-4.64558
1100	9.158	818.71063	315.18362	1570.40967	-258.54868	349.68628	1272.25024	-973.82544	336.11359	1295.12976	247.54413	465.47629	-6.83824	174.74136	161.62735	145.54811	-995.49182	585.35034	76.44923	-885.54175	261.07727	-4.79294
1101	9.167	816.84473	312.81378	1571.32861	-262.92462	348.17026	1271.52991	-975.09875	337.19464	1292.39783	223.40649	464.97440	-7.17279	202.31464	165.14655	140.35796	-971.52191	579.70984	78.16358	-909.75055	260.33075	-4.95956
1102	9.175	814.74738	310.44800	1572.82520	-267.06281	346.97165	1271.38867	-976.52441	338.40799	1290.16797	199.31454	464.49567	-7.45682	230.92050	168.92679	135.22878	-948.24866	572.87878	79.69133	-934.05280	259.67267	-5.09408
1103	9.183	812.43414	308.05939	1574.88110	-270.84406	346.10934	1271.78442	-977.98419	339.76657	1288.54089	175.17319	464.03894	-7.62598	260.50546	173.16199	129.99864	-925.75458	565.02258	81.05752	-958.51331	259.16943	-5.17205
1104	9.192	809.89667	305.63928	1577.45947	-274.18076	345.56909	1272.68726	-979.31909	341.25580	1287.58862	150.88190	463.56476	-7.64458	290.95096	178.15503	124.39836	-903.79480	556.40173	82.20633	-983.11169	258.79462	-5.22284
1105	9.200	807.11719	303.20340	1580.50134	-277.02173	345.32657	1274.09583	-980.43823	342.86316	1287.35828	126.38046	463.02158	-7.57369	322.09201	184.15970	118.30814	-882.06738	547.24750	83.04150	-1007.80902	258.46750	-5.28433
1106	9.208	804.08667	300.77765	1583.93079	-279.34418	345.34665	1276.03137	-981.37836	344.59720	1287.86414	101.66144	462.37253	-7.52294	353.70169	191.29050	111.88651	-860.42566	537.71460	83.49464	-1032.59729	258.10318	-5.36387
1107	9.217	800.83203	298.37012	1587.66870	-281.13248	345.59149	1278.51733	-982.27167	346.45313	1289.07275	76.76544	461.61749	-7.53357	385.54550	199.57550	105.43414	-838.88660	527.95288	83.54797	-1057.45337	257.59888	-5.41293
1108	9.225	797.42621	295.95697	1591.64099	-282.36676	346.04495	1281.55688	-983.25305	348.35410	1290.90503	51.76019	460.79633	-7.56618	417.45901	208.92003	99.25624	-817.52625	518.09222	83.15668	-1082.33350	256.86087	-5.36734
1109	9.233	793.96960	293.49713	1595.78271	-283.03769	346.71494	1285.11597	-984.38556	350.15512	1293.25903	26.69745	459.95679	-7.58495	449.31509	218.86246	93.82799	-796.37701	508.21182	82.25499	-1107.21863	255.86482	-5.22012
1110	9.242	790.56567	290.95303	1600.04150	-283.16818	347.60263	1289.12146	-985.64276	351.71112	1296.04492	1.58417	459.13342	-7.58655	480.84689	228.46509	89.92843	-775.39795	498.43903	80.87774	-1132.12573	254.65497	-5.02566
1111	9.250	787.30890	288.29156	1604.37732	-282.82153	348.67883	1293.47839	-986.93494	352.92468	1299.21497	-23.59747	458.35016	-7.58473	511.40689	236.71091	88.14478	-754.57965	489.00769	79.16460	-1157.11646	253.35831	-4.86896
1112	9.258	784.27539	285.48709	1608.75854	-282.09543	349.89709	1298.09167	-988.15363	353.75012	1302.76563	-48.86682	457.61719	-7.59718	539.84900	243.21002	87.99548	-734.05933	480.17551	77.26105	-1182.28271	252.15079	-4.81744
1113	9.267	781.50830	282.55301	1613.15198	-281.10474	351.22784	1302.86658	-989.21033	354.19077	1306.69580	-74.25574	456.92819	-7.60975	564.65613	248.45833	87.79932	-714.08771	472.10016	75.23370	-1207.65869	251.08911	-4.84561
1114	9.275	779.00684	279.56284	1617.50842	-279.95728	352.67010	1307.69409	-990.05273	354.27502	1310.94861	-99.80414	456.26575	-7.58492	584.20178	253.17624	85.71425	-694.93054	464.73462	72.95679	-1233.10168	250.02048	-4.81511
1115	9.283	776.73065	276.61493	1621.76489	-278.73520	354.22733	1312.44116	-990.67151	354.02499	1315.38403	-125.49506	455.63214	-7.55394	597.23401	257.38220	80.87285	-676.82184	457.88867	70.10765	-1258.18652	248.67670	-4.48359
1116	9.292	774.61719	273.77637	1625.86230	-277.48990	355.88254	1316.95508	-991.10248	353.47314	1319.79614	-151.16766	455.09641	-7.65462	603.69324	260.41525	73.49497	-659.99884	451.62982	66.43758	-1282.24182	246.80647	-3.47987
1117	9.300	772.60059	271.06909	1629.75403	-276.24878	357.59329	1321.08240	-991.41278	352.69028	1323.96570	-176.41913	454.79706	-7.98118	605.14319	261.87585	64.25072	-644.82214	446.59521	62.00192	-1304.68921	244.33083	-1.43088
1118	9.308	770.62012	268.49097	1633.39478	-275.02997	359.29474	1324.69250	-991.67908	351.77063	1327.71875	-200.54126	454.87613	-8.30947	603.99585	262.09708	53.94610	-631.78406	443.52640	56.93993	-1325.40942	241.46664	1.71223
1119	9.317	768.61951	266.03015	1636.73279	-273.85175	360.90973	1327.69116	-991.97375	350.79355	1330.95837	-222.71649	455.44086	-7.90254	602.05225	261.62833	43.68542	-621.29028	442.55264	51.11875	-1344.64502	238.59348	5.52533
1120	9.325	766.54529	263.66919	1639.70691	-272.73169	362.36105	1330.01953	-992.35199	349.79999	1333.65466	-242.45947	456.73730	-5.45483	599.66748	260.63950	34.68125	-613.48285	443.25961	44.20284	-1362.51440	235.96489	9.32452
1121	9.333	764.35071	261.39288	1642.24719	-271.68646	363.57614	1331.64526	-992.83435	348.80841	1335.81274	-259.47388	459.47412	0.94592	595.95972	258.91003	27.54984	-608.28955	445.21280	35.95914	-1378.67310	233.59113	12.50905
1122	9.342	761.99890	259.19348	1644.28271	-270.72784	364.49951	1332.54907	-993.39398	347.85358	1337.44739	-272.44098	464.74683	13.42079	589.47815	256.22964	21.86334	-605.58746	448.17084	26.41203	-1392.38647	231.31615	14.88792
1123	9.350	759.46814	257.06073	1645.75464	-269.85587	365.12329	1332.70764	-993.95972	347.00308	1338.57239	-278.48401	473.21399	32.79659	578.88721	252.82651	16.65976	-605.35333	452.03842	15.95521	-1402.77417	228.90604	16.89308
1124	9.358	756.76031	254.97076	1646.62683	-269.06537	365.49469	1332.08838	-994.44354	346.34424	1339.20117	-275.15399	484.25995	57.04588	563.65027	249.50108	11.64035	-607.78857	456.64548	5.52670	-1408.93457	226.06799	19.32072
1125	9.367	753.91644	252.89175	1646.88708	-268.35995	365.67319	1330.66418	-994.78204	345.96680	1339.34888	-263.07849	496.16861	81.76634	544.34863	247.15620	7.53822	-613.40643	461.38373	-3.33882	-1410.06689	222.50803	22.49371
1126	9.375	751.03021	250.79475	1646.54089	-267.75534	365.68405	1328.43994	-994.96924	345.93921	1339.02502	-245.90723	507.13980	102.62213	522.13599	246.01463	5.04604	-622.90442	465.22864	-9.11493	-1405.71240	218.05850	25.64119
1127	9.383	748.24799	248.65591	1645.59888	-267.28043	365.52026	1325.47546	-995.06274	346.27475	1338.22717	-227.56592	516.18640	117.58722	498.04764	245.53578	3.96351	-636.84515	467.37613	-11.56502	-1395.84668	212.69760	27.31423
1128	9.392	745.74744	246.45667	1644.07104	-266.98346	365.17996	1321.89563	-995.16217	346.92093	1336.95508	-209.82855	523.35687	127.39868	472.96164	245.13316	3.59434	-655.37744	467.79614	-12.02536	-1380.72412	206.49097	26.40466
1129	9.400	743.70215	244.18071	1641.97070	-266.93225	364.70218	1317.87964	-995.37604	347.77780	1335.22974	-192.27020	529.34900	134.27849	447.61526	244.63095	3.38866	-677.84937	467.08353	-12.00747	-1360.80469	199.63855	22.80632
1130	9.408	742.24542	241.80765	1639.32324	-267.20221	364.18637	1313.63196	-995.79620	348.72253	1333.09558	-173.78503	534.87634	140.17944	422.39951	244.09637	3.07838	-702.68787	465.90997	-12.13932	-1337.04321	192.55206	17.47041
1131	9.417	741.44263	239.32587	1636.16980	-267.85913	363.78564	1309.34131	-996.48999	349.64645	1330.61279	-153.77606	540.19006	145.85738	397.39981	243.56367	2.57263	-728.20410	464.67328	-12.44330	-1311.28076	185.81685	12.06696
1132	9.425	741.28015	236.76520	1632.56897	-268.95065	363.67145	1305.14441	-997.50256	350.48849	1327.85083	-132.34955	545.06195	151.07559	372.60104	242.97586	1.90000	-753.46545	463.49564	-12.87866	-1285.78540	180.04227	8.31762
1133	9.433	741.67303	234.20633	1628.60327	-270.51373	363.99182	1301.12329	-998.85046	351.22278	1324.88098	-109.98260	549.13824	155.30074	347.95847	242.29185	1.18064	-778.28918	462.41022	-13.45487	-1261.72998	175.63673	7.17393
1134	9.442	742.48828	231.75201	1624.37878	-272.58759	364.84302	1297.33105	-1000.51965	351.82309	1321.76868	-87.18488	552.20679	158.15399	323.43204	241.53914	0.54843	-802.81927	461.48700	-14.10202	-1238.42944	172.61742	8.48525
1135	9.450	743.57184	229.49690	1620.01526	-275.20837	366.26096	1293.81677	-1002.48352	352.25836	1318.56482	-64.27142	554.19983	159.45157	299.04953	240.75429	0.05904	-827.21588	460.74951	-14.66361	-1214.47217	170.65822	11.44268
1136	9.458	744.77441	227.51062	1615.63208	-278.38437	368.22763	1290.63525	-1004.71515	352.49625	1315.29919	-41.23053	555.13562	159.13170	274.84738	239.95717	-0.34869	-851.54871	460.11499	-15.02651	-1189.08765	169.36023	15.20675
1137	9.467	745.96887	225.82195	1611.34070	-282.06567	370.67917	1287.84326	-1007.17834	352.48941	1311.98413	-17.78900	555.10211	157.26407	250.76804	239.16238	-0.80811	-875.84906	459.49615	-15.19459	-1162.35352	168.52426	19.24705
1138	9.475	747.05414	224.40733	1607.24341	-286.12640	373.50537	1285.49243	-1009.82269	352.18854	1308.63647	6.35492	554.22858	154.05008	226.70670	238.36717	-1.38745	-900.15332	458.84952	-15.27455	-1134.78857	168.25948	23.42207
1139	9.483	747.94861	223.19876	1603.42834	-290.38284	376.55118	1283.62842	-1012.59058	351.57611	1305.30579	31.35345	552.65479	149.75076	202.61740	237.56122	-1.98077	-924.48901	458.15598	-15.39734	-1106.96143	168.82072	27.87206
1140	9.492	748.58484	222.11513	1599.96301	-294.63934	379.64417	1282.29126	-1015.41406	350.64655	1302.08008	57.20770	550.54138	144.63370	178.51563	236.73724	-2.39749	-948.87262	457.40976	-15.62481	-1079.24341	170.34076	32.78034
1141	9.500	748.91205	221.08980	1596.89050	-298.72498	382.63986	1281.50500	-1018.20624	349.35391	1299.06482	83.86597	548.08539	138.96785	154.38861	235.87468	-2.57118	-973.31244	456.59067	-15.91195	-1051.77795	172.79456	38.14199
1142	9.508	748.90265	220.07674	1594.23486	-302.50858	385.43579	1281.26563	-1020.87024	347.63409	1296.36890	111.31070	545.45959	133.00250	130.16965	234.96063	-2.60809	-997.80566	455.67371	-16.15406	-1024.59033	176.13666	43.72688
1143	9.517	748.55688	219.05431	1592.00891	-305.90979	387.94321	1281.54211	-1023.32782	345.50101	1294.11230	139.58521	542.73700	126.93073	105.82010	233.98729	-2.61496	-1022.34393	454.67874	-16.29140	-997.70709	180.34496	49.22822
1144	9.525	747.89984	218.03329	1590.21973	-308.91443	390.05917	1282.29517	-1025.54871	343.09393	1292.43005	168.74585	539.93561	120.86487	81.35977	232.92880	-2.59628	-1046.92651	453.68805	-16.35249	-971.22986	185.34932	54.40356
1145	9.533	746.97504	217.05147	1588.86951	-311.56470	391.67953	1283.49585	-1027.55835	340.61899	1291.44434	198.78851	537.07721	114.80380	56.81287	231.85669	-2.57231	-1071.57898	452.78546	-16.39908	-945.31036	190.98311	59.10396
1146	9.542	745.83716	216.15276	1587.95227	-313.91528	392.74683	1285.12732	-1029.41760	338.25681	1291.22559	229.64532	534.12305	108.63229	32.19095	230.99185	-2.65274	-1096.33862	451.98761	-16.46485	-920.02960	197.04283	63.21595
1147	9.550	744.54993	215.36661	1587.44922	-315.99542	393.27960	1287.18164	-1031.19238	336.12213	1291.77759	261.26318	530.93433	102.21460	7.51041	230.45793	-2.89732	-1121.20300	451.26639	-16.53378	-895.29895	203.39182	66.61591
1148	9.558	743.18378	214.70012	1587.32141	-317.79907	393.34503	1289.65515	-1032.92712	334.27802	1293.05273	293.64587	527.36670	95.50905	-17.20676	230.09669	-3.19622	-1146.12280	450.59866	-16.55849	-870.87915	209.98300	69.20473
1149	9.567	741.80884	214.14047	1587.51025	-319.29099	393.01205	1292.53394	-1034.62842	332.73740	1294.97754	326.81042	523.39355	88.62769	-41.94754	229.66743	-3.37992	-1171.05542	449.98035	-16.50326	-846.49377	216.77548	70.97278
1150	9.575	740.48511	213.66132	1587.95093	-320.42279	392.34149	1295.77258	-1036.25977	331.43817	1297.47827	360.71399	519.17798	81.89257	-66.73111	229.12753	-3.41282	-1196.00842	449.40118	-16.38762	-821.97626	223.66533	72.01595
1151	9.583	739.25903	213.23132	1588.59021	-321.15845	391.39767	1299.28528	-1037.75745	330.27664	1300.49622	395.12238	515.08514	75.89505	-91.60880	228.59659	-3.40473	-1221.02515	448.80219	-16.28079	-797.36304	230.53534	72.49263
1152	9.592	738.16290	212.81815	1589.39258	-321.49808	390.23862	1302.95386	-1039.05554	329.20129	1303.98645	429.38831	511.60422	71.36838	-116.60056	228.12485	-3.45359	-1246.12549	448.13327	-16.20427	-772.84479	237.29402	72.58017
1153	9.600	737.21552	212.39044	1590.33118	-321.48935	388.90366	1306.65332	-1040.10950	328.24542	1307.89905	462.28223	509.11087	68.66425	-141.63651	227.61880	-3.54298	-1271.25684	447.45187	-16.10111	-748.63336	243.77542	72.46507
1154	9.608	736.42444	211.92836	1591.37402	-321.22076	387.42160	1310.28149	-1040.91174	327.47363	1312.15100	492.14252	507.56757	67.16244	-166.60056	226.91951	-3.56285	-1296.31152	446.87689	-15.95991	-724.94629	249.67352	72.28896
1155	9.617	735.78815	211.43138	1592.47388	-320.79974	385.82080	1313.77747	-1041.48975	326.92935	1316.61340	517.40851	506.50345	65.44704	-191.44235	225.92776	-3.40557	-1321.19800	446.47559	-15.80990	-702.10931	254.65472	72.04214
1156	9.625	735.29578	210.91412	1593.57202	-320.32718	384.13782	1317.11169	-1041.88928	326.62384	1321.12158	537.17731	505.38495	62.26918	-216.20651	224.75076	-3.10359	-1345.85010	446.24197	-15.47645	-680.56921	258.50958	71.53069
1157	9.633	734.92438	210.39883	1594.60999	-319.87634	382.42551	1320.25415	-1042.16040	326.54800	1325.49524	551.36987	503.95068	57.19719	-240.81290	223.60999	-2.84024	-1370.10449	446.18466	-14.39224	-660.80499	261.20331	70.42087
1158	9.642	734.64221	209.91232	1595.53723	-319.47537	380.74591	1323.14551	-1042.35132	326.68362	1329.55737	560.49500	502.17984	50.43933	-264.73441	222.51424	-2.73676	-1393.61646	446.44193	-11.70429	-643.28345	262.80112	68.30364
1159	9.650	734.41589	209.48651	1596.30603	-319.10773	379.15726	1325.69189	-1042.50488	327.00043	1333.15125	565.30811	500.19968	42.49699	-287.06625	221.22128	-2.68894	-1416.01611	447.33035	-6.65288	-628.43237	263.26575	64.80695
1160	9.658	734.21179	209.15497	1596.86768	-318.74182	377.70920	1327.77747	-1042.65833	327.43915	1336.15723	566.53467	498.34769	34.11978	-307.09116	219.56337	-2.45491	-1437.05054	449.26398	1.02236	-616.56903	262.29181	59.74687
1161	9.667	733.99316	208.94647	1597.17310	-318.36478	376.44232	1329.29053	-1042.84094	327.89630	1338.50330	564.62927	497.08774	26.22770	-324.71146	217.42957	-1.64772	-1456.40088	452.35327	10.85398	-607.86035	259.45059	53.24562
1162	9.675	733.72308	208.88492	1597.17151	-317.98709	375.39447	1330.15259	-1043.06677	328.25180	1340.16772	559.55670	496.74460	19.46721	-340.09958	214.16727	0.74166	-1473.48865	455.93359	21.74306	-602.35065	254.51379	45.71433
1163	9.683	733.37195	208.99367	1596.81079	-317.61951	374.60568	1330.32422	-1043.33643	328.43079	1341.17810	550.70972	497.33951	13.76948	-352.64407	208.47501	6.73636	-1487.61108	458.92981	32.56818	-600.03522	247.55219	37.65919
1164	9.692	732.92969	209.29172	1596.04163	-317.26062	374.09552	1329.79187	-1043.63843	328.42563	1341.59448	537.29553	498.52762	8.67401	-360.26163	199.42667	18.48010	-1498.16113	460.86017	42.82848	-600.98828	238.83624	29.44612
1165	9.700	732.42322	209.77834	1594.82495	-316.91086	373.82748	1328.55981	-1043.94702	328.25638	1341.47583	519.21570	499.63568	4.22358	-360.42038	187.48383	36.13545	-1504.72754	462.20792	52.52892	-605.48547	228.86154	21.24522
1166	9.708	731.92273	210.41849	1593.13953	-316.59131	373.70380	1326.65295	-1044.22729	327.91647	1340.85486	497.42694	500.06644	1.01713	-352.37436	174.44913	56.71712	-1507.18652	464.00031	61.58173	-613.94684	218.55411	13.26839
1167	9.717	731.53253	211.14380	1590.98071	-316.34921	373.59964	1324.11902	-1044.45215	327.34821	1339.74097	473.24310	499.80441	-0.72582	-338.10397	162.57172	75.52277	-1505.87622	467.10095	69.45238	-626.65637	209.36539	6.15443
1168	9.725	731.37341	211.86707	1588.35828	-316.25427	373.41235	1321.02844	-1044.62488	326.47443	1338.12891	447.78717	499.23630	-1.48058	-320.76157	153.40231	89.05197	-1501.61963	471.44211	75.23153	-643.56342	202.77219	0.92217
1169	9.733	731.55933	212.49646	1585.29236	-316.38947	373.09137	1317.47205	-1044.79749	325.26224	1336.00537	422.03479	498.57013	-1.82706	-302.38602	147.10242	96.88701	-1495.23877	476.03961	78.18716	-664.26935	199.27158	-1.87681
1170	9.742	732.16760	212.94826	1581.81433	-316.83377	372.64114	1313.55652	-1045.07263	323.76050	1333.35742	396.58508	497.79666	-2.09795	-283.21017	142.71698	101.16618	-1486.95374	480.09964	78.45277	-687.88153	198.03780	-2.78038
1171	9.750	733.21490	213.16313	1577.96973	-317.64505	372.11282	1309.39282	-1045.58252	322.09076	1330.18384	371.46185	496.96506	-2.46008	-262.65073	139.12265	104.51644	-1476.39380	483.71396	76.92897	-713.04559	197.76337	-2.84303
1172	9.758	734.65100	213.11874	1573.82239	-318.85477	371.58051	1305.08032	-1046.44739	320.39536	1326.50586	346.46570	496.17889	-2.97336	-240.39462	135.78589	108.43573	-1463.06836	487.29776	74.40265	-738.56396	197.57281	-2.80737
1173	9.767	736.37109	212.82805	1569.45581	-320.47455	371.09857	1300.69653	-1047.73315	318.78375	1322.38123	321.49475	495.48950	-3.58873	-216.71335	132.80371	113.08231	-1446.75256	490.85162	71.03533	-763.88495	197.18881	-2.97422
1174	9.775	738.23175	212.32494	1564.97437	-322.50903	370.66263	1296.29968	-1049.43506	317.32852	1317.91040	296.52539	494.90332	-4.19454	-192.25430	130.52985	117.89503	-1427.50952	494.07288	66.74330	-788.97052	196.65817	-3.39665
1175	9.783	740.06494	211.65004	1560.49780	-324.96768	370.19659	1291.94556	-1051.48889	316.07617	1313.21765	271.56476	494.40402	-4.71089	-167.64725	129.28667	122.18590	-1405.44519	496.95316	61.83086	-813.96619	196.08145	-3.98723
1176	9.792	741.70313	210.84996	1556.15063	-327.86636	369.56812	1287.70667	-1053.79321	315.03940	1308.42444	246.66876	493.94196	-5.15913	-143.13834	129.27344	125.40782	-1380.66260	499.78427	57.13806	-838.98419	195.50748	-4.56722
1177	9.800	743.01025	209.98302	1552.05640	-331.21573	368.63110	1283.68286	-1056.23462	314.21875	1303.63611	221.89886	493.44949	-5.62437	-118.52609	130.58229	127.20818	-1353.61060	502.58130	53.68554	-864.03815	194.93216	-4.94971
1178	9.808	743.89594	209.11436	1548.33545	-334.99899	367.29623	1279.99243	-1058.70764	313.64694	1298.94104	197.25549	492.90262	-6.13196	-93.43216	133.23624	127.42329	-1325.33667	504.90137	52.24089	-889.08575	194.33206	-5.08249
1179	9.817	744.31085	208.29716	1545.10083	-339.15036	365.59583	1276.75061	-1061.12207	313.38565	1294.41382	172.68253	492.35263	-6.57852	-67.57523	137.19147	126.06724	-1297.10864	506.24030	53.00085	-914.07886	193.71182	-5.12387
1180	9.825	744.23535	207.55956	1542.44702	-343.54996	363.68704	1274.04578	-1063.40356	313.47064	1290.11572	148.10443	491.85953	-6.83955	-40.83194	142.34726	123.29678	-1269.69067	506.39841	55.48444	-938.98193	193.08739	-5.29930
1181	9.833	743.66956	206.90933	1540.43738	-348.03979	361.78259	1271.92896	-1065.49585	313.87073	1286.09424	123.46472	491.40100	-6.93972	-13.16263	148.55869	119.38507	-1242.95581	505.46161	58.84405	-963.78827	192.44296	-5.66811
1182	9.842	742.62286	206.33992	1539.09802	-352.44763	360.04526	1270.41797	-1067.36816	314.51590	1282.39307	98.77435	490.87451	-7.04704	15.47525	155.56538	114.75280	-1216.12231	503.59344	62.38786	-988.51868	191.76184	-6.08286
1183	9.850	741.10651	205.83002	1538.42297	-356.60654	358.51810	1269.50916	-1069.02014	315.37079	1279.07983	74.09650	490.19022	-7.30079	45.16211	162.98044	109.94686	-1188.48645	500.86722	65.77570	-1013.20221	191.05942	-6.35116
1184	9.858	739.13861	205.35196	1538.38672	-360.37442	357.15308	1269.19373	-1070.47522	316.46844	1276.26440	49.43573	489.39984	-7.65625	75.97949	170.46054	105.45954	-1160.05859	497.18616	68.89149	-1037.89026	190.35463	-6.39906
1185	9.867	736.75269	204.88820	1538.94922	-363.65735	355.91296	1269.46362	-1071.76831	317.85336	1274.08191	24.68317	488.70758	-7.90398	107.96072	177.84042	101.54164	-1131.51123	492.37311	71.76099	-1062.66321	189.65500	-6.31517
1186	9.875	733.99847	204.43968	1540.05334	-366.42130	354.85553	1270.30151	-1072.93616	319.48862	1272.65234	-0.26251	488.21863	-7.92761	141.07016	185.10263	98.19159	-1103.61243	486.29837	74.47078	-1087.58887	188.99219	-6.26273
1187	9.883	730.93610	204.01337	1541.62854	-368.66833	354.11060	1271.67114	-1074.01196	321.23669	1272.04102	-25.36755	487.77087	-7.87242	175.20093	192.32324	95.27426	-1076.67542	479.01489	76.97790	-1112.68713	188.43222	-6.33971
1188	9.892	727.63177	203.59859	1543.60120	-370.39087	353.77817	1273.52502	-1075.01904	322.92139	1272.24011	-50.52814	487.16394	-7.93208	210.18881	199.68523	92.64357	-1050.31128	470.99310	79.07333	-1137.92334	187.99580	-6.51052
1189	9.900	724.16058	203.16771	1545.89783	-371.55591	353.87515	1275.81848	-1075.96350	324.38889	1273.19226	-75.69482	486.39227	-8.11090	245.83481	207.45441	90.19547	-1023.67596	462.99109	80.56711	-1163.21875	187.58940	-6.65159
1190	9.908	720.61072	202.70370	1548.44421	-372.13177	354.35855	1278.51514	-1076.83032	325.54355	1274.83997	-100.89325	485.57898	-8.28856	281.92722	215.80569	87.86383	-996.09039	455.49728	81.42706	-1188.48145	187.07881	-6.66444
1191	9.917	717.08380	202.21709	1551.16699	-372.11914	355.15933	1281.58118	-1077.59021	326.36075	1277.15344	-126.16992	484.81750	-8.40039	318.25558	224.61441	85.68000	-967.48242	448.56604	81.79964	-1213.65967	186.37912	-6.54359
1192	9.925	713.68640	201.73790	1553.99866	-371.56589	356.20120	1284.97070	-1078.20825	326.85715	1280.11621	-151.55450	484.10898	-8.49208	354.58212	233.44470	83.89095	-938.30206	442.14001	81.92815	-1238.78442	185.46602	-6.33788
1193	9.933	710.51904	201.29332	1556.88049	-370.56549	357.41183	1288.61694	-1078.64661	327.04358	1283.69153	-177.06732	483.41241	-8.63062	390.54489	241.73009	82.94472	-909.10999	436.20728	81.93599	-1263.97241	184.41466	-6.09608
1194	9.942	707.66705	200.88980	1559.75928	-369.23584	358.73239	1292.43457	-1078.86731	326.92563	1287.80200	-202.71069	482.71243	-8.80871	425.51279	248.98134	83.18709	-880.27637	430.78455	81.71822	-1289.36426	183.38786	-5.85883
1195	9.950	705.19592	200.51840	1562.58142	-367.68561	360.12332	1296.32751	-1078.84009	326.55545	1292.33923	-228.45026	482.02496	-8.94648	458.46231	255.05609	84.32526	-852.02478	426.02740	81.10844	-1315.01550	182.49373	-5.65188
1196	9.958	703.14636	200.17743	1565.29395	-365.99234	361.56555	1300.19910	-1078.55627	326.06934	1297.18250	-254.22565	481.38220	-8.97060	487.90524	260.34604	85.21593	-824.66901	422.21848	79.96201	-1340.78711	181.67160	-5.43851
1197	9.967	701.52643	199.88124	1567.85461	-364.20319	363.06213	1303.96594	-1078.04199	325.67258	1302.20422	-279.96039	480.83020	-8.88345	512.02844	265.40045	84.46353	-798.72662	419.47168	77.98306	-1366.26196	180.71631	-5.03738
1198	9.975	700.30005	199.64455	1570.24927	-362.34607	364.63327	1307.58032	-1077.35388	325.55090	1307.28162	-305.56885	480.41422	-8.76078	529.38586	270.31213	81.25613	-774.76825	417.67566	74.77808	-1390.80286	179.42386	-4.10320
1199	9.983	699.37909	199.46567	1572.50317	-360.44034	366.29440	1311.04724	-1076.55786	325.74976	1312.33032	-330.99506	480.14508	-8.69125	540.07019	274.81812	75.68166	-753.00421	416.74341	70.28803	-1413.94507	177.75180	-2.33431
1200	9.992	698.62640	199.32286	1574.67725	-358.50720	368.02307	1314.42407	-1075.71216	326.14987	1317.33569	-356.27850	479.97351	-8.69485	546.51392	278.91199	68.64896	-732.77142	416.45334	64.99954	-1435.98120	175.84470	0.12348
