# Supplementary material for: Novel Methods for Surface EMG Analysis and Exploration Based on Multi-Modal Gaussian Mixture Models
Source: PLoS One. 2016 Jun 30;11(6):e0157239. doi: 10.1371/journal.pone.0157239 (PMC4928879; doi:10.1371/journal.pone.0157239)
Supplement: S1 File — (ZIP) [file pone.0157239.s001.zip › Haf_horses_trot_data/Haf_h10_t2_emg.anc]

File_Type:	Analog R/C ASCII	Generation#:	2
Board_Type:	NI USB-6225	Polarity:	Bipolar
Trial_Name:	Montoyat	Trial#:	2	Duration(Sec.):	9.999166	#Channels:	64
BitDepth:	16	PreciseRate:	1200.000000
Name	LDL	acc1x	acc1y	acc1z	GM1L	acc2x	acc2y	acc2z	GM2L	acc3x	acc3y	acc3z	GM3L	acc4x	acc4y	acc4z	LDR	acc5x	acc5y	acc5z	GM1R	acc6x	acc6y	acc6z	GM2R	acc7x	acc7y	acc7z	GM3R	acc8x	acc8y	acc8z	BLDL	acc9x	acc9y	acc9z	BGM1L	acc10x	acc10y	acc10z	BGM2L	acc11x	acc11y	acc11z	BGM3L	acc12x	acc12y	acc12z	BLDR
Rate	1200	1200	1200	1200	1200	1200	1200	1200	1200	1200	1200	1200	1200	1200	1200	1200	1200	1200	1200	1200	1200	1200	1200	1200	1200	1200	1200	1200	1200	1200	1200	1200	1200	1200	1200	1200	1200	1200	1200	1200	1200	1200	1200	1200	1200	1200	1200	1200	1200
Range	5000	5000	5000	5000	5000	5000	5000	5000	5000	5000	5000	5000	5000	5000	5000	5000	5000	5000	5000	5000	5000	5000	5000	5000	5000	5000	5000	5000	5000	5000	5000	5000	5000	5000	5000	5000	5000	5000	5000	5000	5000	5000	5000	5000	5000	5000	5000	5000	5000
0.000000	-391	4978	199	-7774	-15620	-285	-635	-5259	-4538	331	4446	2139	-9457	-298	6781	7554	2731	6617	1746	-7757	23464	-1830	-1264	-7264	-7383	829	650	-13573	-1343	2674	-1052	-21207	-151	-129	-124	-70	-64	-60	-108	28	-153	17	34	-78	-22	-57	79	-31	-3
0.000833	61	5318	-83	-8269	-6842	-14	-207	-5610	-4436	803	4816	2107	-13120	80	6977	6729	309	6779	1910	-8205	20847	-2130	-797	-7126	-11840	490	1182	-13770	-3725	2519	-520	-21915	-148	-126	-119	-72	-63	-57	-105	39	-154	18	33	-79	-18	-56	81	-32	-3
0.001667	1393	5673	-348	-8806	-1528	262	227	-5953	-4622	1319	5158	2084	-18002	492	7108	5869	2099	6934	2026	-8658	18063	-2454	-250	-7020	-15351	78	1713	-13929	-4671	2310	42	-22482	-147	-132	-121	-69	-80	-58	-105	41	-151	17	34	-76	-21	-55	81	-31	0
0.002500	2089	6043	-584	-9377	4474	563	671	-6300	-4525	1839	5453	2053	-23439	935	7188	4987	3256	7074	2096	-9103	15095	-2784	320	-6975	-19661	-402	2223	-14076	-3494	2059	624	-22888	-151	-124	-120	-68	-65	-44	-104	41	-158	21	34	-76	-19	-53	82	-32	0
0.003333	2590	6423	-790	-9965	9784	898	1120	-6610	-4654	2352	5716	2037	-29521	1379	7212	4086	301	7208	2120	-9541	11669	-3107	922	-6941	-20753	-930	2685	-14215	-6387	1763	1197	-23130	-152	-127	-121	-68	-66	-59	-105	41	-152	17	32	-80	-26	-56	78	-33	-3
0.004167	3406	6820	-966	-10569	14033	1247	1566	-6964	-4993	2855	5957	2002	-32765	1834	7185	3165	2381	7330	2100	-9954	8715	-3410	1531	-6975	-21280	-1496	3087	-14349	-7152	1436	1758	-23194	-150	-130	-126	-72	-64	-62	-107	37	-153	16	30	-79	-24	-57	79	-35	-5
0.005000	4036	7223	-1101	-11164	17762	1622	2015	-7275	-5506	3344	6150	1950	-32765	2291	7121	2245	1968	7443	2047	-10357	6270	-3679	2142	-7065	-20926	-2070	3412	-14489	-7558	1088	2286	-23078	-149	-125	-121	-69	-65	-58	-108	41	-154	16	30	-75	-25	-52	82	-29	-5
0.005833	4516	7635	-1206	-11754	20465	2016	2452	-7574	-6055	3805	6356	1869	-32767	2739	7016	1341	2376	7544	1957	-10728	4432	-3899	2736	-7214	-19884	-2645	3636	-14648	-8864	730	2751	-22777	-151	-125	-120	-73	-66	-60	-107	38	-153	20	29	-77	-25	-59	78	-34	-6
0.006667	6046	8047	-1278	-12320	22422	2417	2887	-7859	-6798	4243	6515	1757	-32767	3170	6868	412	4352	7632	1834	-11076	3607	-4066	3297	-7435	-19353	-3205	3749	-14831	-8595	365	3151	-22307	-151	-131	-127	-72	-67	-60	-109	34	-160	15	29	-80	-25	-59	77	-33	-5
0.007500	6779	8459	-1323	-12859	24129	2842	3311	-8129	-6830	4629	6655	1610	-32766	3576	6704	-478	4534	7710	1688	-11401	3964	-4163	3830	-7720	-19046	-3694	3749	-15053	-7276	11	3469	-21672	-149	-125	-121	-69	-66	-56	-102	40	-156	19	32	-77	-42	-56	78	-33	0
0.008333	6394	8863	-1342	-13358	25452	3270	3732	-8371	-6335	5001	6779	1433	-32639	3957	6526	-1348	2259	7791	1525	-11705	4636	-4190	4311	-8077	-15328	-4128	3637	-15313	-9022	-319	3703	-20889	-145	-131	-125	-69	-64	-57	-110	41	-154	18	29	-74	-22	-56	82	-31	-5
0.009167	6973	9268	-1332	-13814	26439	3694	4145	-8602	-5777	5323	6881	1215	-32144	4304	6326	-2196	4478	7869	1349	-11991	5918	-4142	4740	-8503	-11345	-4484	3401	-15616	-8696	-633	3849	-19973	-150	-121	-124	-68	-63	-56	-107	41	-156	18	30	-75	-19	-56	82	-28	-1
0.010000	7381	9663	-1316	-14225	27536	4117	4545	-8802	-5119	5609	6966	953	-31773	4617	6095	-3020	4229	7947	1166	-12268	7533	-4031	5118	-8998	-7289	-4750	3121	-15970	-7550	-916	3917	-18947	-149	-126	-124	-70	-64	-59	-105	42	-152	18	27	-75	-22	-57	77	-31	-4
0.010833	7404	10042	-1298	-14594	28787	4525	4936	-8981	-4489	5860	7030	645	-31387	4887	5919	-3804	3923	8019	980	-12538	8994	-3867	5443	-9571	-2771	-4917	2753	-16363	-7201	-1187	3925	-17838	-147	-125	-126	-67	-66	-61	-110	38	-155	16	25	-76	-25	-57	80	-29	-4
0.011667	7221	10401	-1264	-14910	30385	4926	5325	-9113	-3842	6075	7074	296	-31002	5123	5722	-4560	2281	8105	800	-12807	10306	-3649	5733	-10213	1444	-5016	2363	-16794	-6120	-1420	3895	-16669	-149	-125	-122	-67	-63	-58	-107	39	-152	18	30	-77	-26	-57	79	-31	-3
0.012500	6292	10742	-1227	-15191	32159	5313	5710	-9256	-2919	6258	7099	-88	-30630	5313	5538	-5280	-2107	8196	626	-13082	11166	-3406	5989	-10926	6090	-5026	1989	-17252	-5383	-1638	3854	-15471	-149	-126	-122	-68	-63	-47	-107	38	-154	16	35	-74	-17	-53	80	-32	-4
0.013333	4921	11059	-1192	-15436	32767	5682	6092	-9343	-1692	6409	7101	-511	-30247	5469	5362	-5961	-4659	8300	474	-13367	11518	-3155	6230	-11696	9328	-4957	1669	-17722	-3320	-1837	3834	-14262	-149	-122	-111	-66	-60	-56	-102	40	-152	17	32	-74	-21	-55	81	-27	0
0.014167	3741	11375	-1108	-15654	32755	6030	6472	-9398	-489	6533	7083	-969	-29878	5585	5202	-6620	-10046	8416	334	-13674	11066	-2921	6466	-12545	11706	-4864	1447	-18198	-1839	-2027	3869	-13070	-150	-125	-120	-64	-61	-58	-108	41	-151	19	33	-74	-22	-55	79	-28	-3
0.015000	3899	11658	-1108	-15853	32767	6355	6847	-9422	670	6630	7039	-1462	-29508	5662	5053	-7244	-13845	8546	216	-14001	9878	-2727	6715	-13425	14314	-4743	1355	-18661	-310	-2217	4002	-11926	-150	-124	-122	-44	-60	-63	-113	38	-153	15	32	-75	-24	-59	79	-29	-1
0.015833	5676	11917	-1067	-16043	32767	6657	7217	-9406	2760	6701	6968	-1984	-29147	5693	4919	-7838	-13872	8690	123	-14344	8523	-2580	6994	-14358	13538	-4608	1442	-19095	5070	-2411	4264	-10850	-149	-126	-120	-66	-62	-61	-107	43	-151	18	33	-74	-25	-61	80	-27	-8
0.016667	7458	12155	-1022	-16230	32767	6941	7589	-9349	5190	6755	6881	-2524	-28768	5700	4799	-8412	-18631	8849	57	-14724	6340	-2516	7318	-15341	14245	-4493	1733	-19465	6430	-2610	4687	-9874	-141	-126	-122	-68	-65	-63	-107	41	-153	19	33	-74	-22	-61	81	-28	0
0.017500	8887	12374	-973	-16421	32767	7206	7953	-9258	7113	6780	6754	-3098	-27222	5673	4687	-8945	-17654	9020	17	-15122	3691	-2540	7704	-16390	13858	-4419	2245	-19802	8849	-2821	5298	-9013	-150	-127	-121	-66	-65	-60	-105	39	-155	16	32	-77	-24	-55	81	-30	0
0.018333	9474	12572	-914	-16629	32767	7453	8309	-9126	8534	6792	6610	-3682	-17279	5609	4575	-9508	-18993	9206	3	-15552	476	-2664	8156	-17445	12370	-4401	2981	-20055	11575	-3054	6115	-8284	-150	-130	-121	-65	-63	-60	-108	42	-152	18	33	-74	-24	-58	81	-29	-4
0.019167	8446	12748	-847	-16853	32767	7683	8655	-8957	9471	6769	6434	-4295	-2316	5520	4459	-10051	-19157	9406	21	-16010	-3062	-2897	8684	-18541	10559	-4450	3950	-20218	12840	-3291	7157	-7694	-148	-127	-119	-68	-64	-58	-108	39	-153	20	37	-75	-30	-56	84	-28	-4
0.020000	6345	12907	-764	-17104	32767	7905	8991	-8747	9574	6730	6234	-4922	6273	5399	4335	-10597	-17237	9616	68	-16492	-6644	-3231	9292	-19648	7872	-4577	5126	-20289	14298	-3546	8431	-7260	-147	-125	-119	-67	-60	-58	-107	43	-153	21	35	-73	-26	-56	82	-27	-1
0.020833	3005	13045	-662	-17384	32767	8111	9296	-8504	9299	6664	6002	-5570	14450	5245	4195	-11149	-14781	9835	142	-16998	-10159	-3668	9977	-20775	3451	-4790	6508	-20263	17043	-3812	9928	-6984	-150	-124	-119	-67	-63	-58	-104	40	-165	20	34	-73	-24	-55	82	-26	0
0.021667	-2019	13164	-545	-17683	32767	8311	9581	-8226	8715	6567	5746	-6242	21976	5065	4029	-11728	-15813	10054	242	-17520	-14173	-4197	10737	-21924	1763	-5080	8038	-20138	15834	-4080	11618	-6871	-146	-125	-128	-64	-60	-56	-101	42	-151	17	35	-74	-22	-56	85	-25	2
0.022500	-6260	13268	-414	-18014	32767	8503	9833	-7915	7587	6435	5470	-6930	26886	4838	3832	-12333	-12769	10277	380	-18062	-17826	-4812	11558	-23068	639	-5441	9692	-19902	14859	-4351	13477	-6897	-147	-128	-119	-66	-60	-57	-113	44	-153	22	35	-75	-19	-56	84	-28	-4
0.023333	-9997	13354	-257	-18372	32545	8666	10028	-7586	6366	6268	5173	-7641	30364	4579	3591	-12979	-10890	10509	516	-18618	-21037	-5494	12426	-24213	-569	-5867	11393	-19582	15017	-4622	15453	-7063	-151	-129	-125	-68	-62	-61	-109	37	-156	17	28	-78	-25	-62	78	-32	-5
0.024167	-13517	13415	-87	-18747	32083	8849	10212	-7233	5423	6052	4851	-8375	32009	4278	3300	-13675	-9147	10736	683	-19182	-24283	-6213	13327	-25328	-1133	-6333	13118	-19159	13673	-4882	17526	-7347	-154	-129	-122	-69	-67	-63	-111	39	-158	16	28	-76	-26	-63	77	-32	-6
0.025000	-16958	13472	103	-19130	31711	8993	10334	-6855	5294	5804	4529	-9135	32634	3940	2957	-14423	-6474	10941	883	-19737	-27054	-6965	14241	-26410	-1729	-6820	14815	-18635	12671	-5133	19626	-7717	-150	-126	-122	-69	-58	-65	-109	22	-153	18	30	-76	-25	-60	81	-28	-5
0.025833	-20520	13503	306	-19513	31325	9152	10402	-6477	5501	5492	4187	-9922	32577	3555	2557	-15232	-4614	11184	1098	-20289	-29109	-7722	15162	-27450	-1360	-7321	16421	-18027	11135	-5379	21684	-8151	-150	-127	-120	-68	-64	-79	-110	39	-152	16	29	-78	-24	-57	81	-29	-7
0.026667	-23958	13521	518	-19900	30923	9260	10409	-6092	5361	5124	3840	-10742	31909	3108	2073	-16114	-120	11393	1326	-20836	-30843	-8500	16011	-28436	-1234	-7812	17887	-17335	9971	-5614	23636	-8615	-153	-129	-124	-68	-68	-60	-107	41	-152	19	29	-79	-25	-57	80	-30	-6
0.027500	-26376	13522	736	-20283	30556	9340	10349	-5715	4931	4684	3495	-11593	31034	2606	1520	-17067	2811	11597	1574	-21372	-32271	-9215	16831	-29342	-2001	-8277	19174	-16572	8891	-5856	25419	-9072	-150	-127	-120	-69	-60	-57	-108	39	-153	19	32	-77	-23	-57	81	-21	-4
0.028333	-27225	13505	957	-20647	30182	9379	10223	-5353	4259	4179	3134	-12473	29845	2043	893	-18093	4650	11785	1835	-21891	-32745	-9918	17576	-30154	-953	-8694	20250	-15758	6637	-6099	26976	-9491	-150	-127	-119	-70	-62	-55	-105	40	-148	20	33	-78	-21	-56	81	-30	0
0.029167	-26334	13467	1177	-20996	29809	9367	10031	-5013	3753	3617	2783	-13380	28663	1415	183	-19192	10313	11961	2104	-22384	-32744	-10581	18230	-30859	-1780	-9054	21103	-14879	8929	-6352	28269	-9841	-147	-128	-119	-69	-61	-59	-94	41	-148	17	34	-76	-19	-55	82	-29	0
0.030000	-24829	13409	1389	-21323	29442	9267	9770	-4706	3909	2983	2431	-14314	28576	717	-604	-20363	8482	12125	2378	-22849	-32597	-11190	18784	-31440	-636	-9353	21725	-13985	8093	-6620	29247	-10089	-147	-126	-117	-65	-62	-57	-104	40	-154	17	32	-80	-26	-58	82	-30	-6
0.030833	-21749	13331	1592	-21624	29075	9147	9446	-4442	4349	2283	2080	-15276	28822	-58	-1463	-21581	12021	12266	2653	-23286	-31682	-11746	19234	-31882	1218	-9591	22131	-13086	6791	-6905	29889	-10203	-153	-133	-125	-73	-61	-58	-107	39	-153	17	24	-78	-22	-58	81	-30	-6
0.031667	-17629	13239	1790	-21896	28723	8922	9054	-4232	5004	1518	1729	-16248	29007	-899	-2391	-22838	14119	12394	2927	-23689	-30411	-12250	19572	-32173	2863	-9765	22338	-12219	6768	-7215	30183	-10160	-151	-131	-137	-72	-63	-59	-109	34	-158	13	28	-80	-25	-60	79	-26	-6
0.032500	-13111	13126	1972	-22148	28370	8615	8603	-4082	5821	706	1364	-17233	29840	-1804	-3381	-24116	16981	12502	3198	-24056	-28743	-12700	19816	-32268	4597	-9866	22382	-11414	5728	-7541	30140	-9942	-149	-128	-125	-69	-64	-60	-109	38	-154	18	33	-75	-24	-60	76	-32	-3
0.033333	-7659	12997	2146	-22377	28031	8216	8104	-3999	6454	-137	1031	-18206	30317	-2769	-4419	-25380	21286	12597	3454	-24384	-26712	-13095	19967	-32180	6100	-9927	22303	-10697	4399	-7893	29766	-9529	-149	-125	-121	-94	-63	-59	-108	38	-149	22	35	-75	-21	-57	85	-29	-4
0.034167	-2456	12864	2314	-22587	27703	7723	7565	-3992	6957	-1012	664	-19169	30255	-3789	-5492	-26630	26447	12668	3673	-24675	-23918	-13434	20041	-31890	5823	-9951	22147	-10116	5234	-8260	29085	-8925	-147	-129	-119	-67	-61	-60	-104	41	-153	19	32	-77	-21	-57	82	-30	0
0.035000	337	12710	2470	-22787	27380	7130	6979	-4074	7560	-1906	280	-20112	30526	-4866	-6608	-27844	26106	12721	3903	-24925	-21084	-13729	20058	-31389	7327	-9950	21965	-9685	2803	-8646	28144	-8124	-148	-127	-122	-73	-64	-59	-110	40	-149	20	33	-75	-21	-57	82	-30	2
0.035833	2748	12541	2623	-22982	27039	6419	6361	-4247	7791	-2815	-135	-21039	30470	-5991	-7747	-28957	27648	12758	4094	-25137	-18185	-13978	20039	-30669	9113	-9942	21793	-9432	-463	-9042	26954	-7146	-147	-128	-119	-66	-60	-61	-103	35	-151	17	33	-75	-19	-55	85	-47	-3
0.036667	4224	12361	2773	-23174	26187	5605	5695	-4519	7557	-3730	-592	-21926	30141	-7143	-8896	-29991	27668	12770	4252	-25311	-14955	-14175	19995	-29728	9515	-9935	21678	-9382	-1434	-9447	25620	-6003	-148	-127	-120	-69	-64	-60	-104	40	-151	20	35	-75	-23	-59	78	-35	-3
0.037500	4304	12172	2923	-23375	16218	4665	5019	-4900	6900	-4643	-1104	-22774	29741	-8308	-10042	-30909	24958	12766	4374	-25449	-11788	-14323	19985	-28575	10369	-9954	21641	-9540	-3694	-9835	24189	-4717	-146	-127	-104	-67	-63	-59	-110	38	-151	18	34	-86	-19	-56	82	-29	0
0.038333	3538	11982	3074	-23591	-9533	3598	4307	-5389	6135	-5545	-1680	-23581	29378	-9473	-11179	-31703	22154	12745	4453	-25549	-8692	-14410	20015	-27231	10560	-9999	21700	-9909	-5503	-10219	22734	-3319	-144	-124	-116	-65	-59	-53	-103	45	-148	23	36	-73	-18	-59	80	-29	1
0.039167	1988	11783	3228	-23825	-27776	2400	3564	-5995	5232	-6441	-2366	-24336	29028	-10624	-12301	-32285	16811	12697	4485	-25614	-5827	-14429	20105	-25719	10587	-10084	21850	-10477	-6954	-10570	21304	-1823	-148	-124	-121	-67	-63	-60	-105	41	-151	22	24	-73	-24	-59	80	-31	-1
0.040000	-156	11580	3383	-24074	-32703	1062	2780	-6712	4212	-7332	-3148	-25051	28662	-11719	-13410	-32536	11461	12632	4471	-25644	-2993	-14374	20274	-24074	10559	-10217	22083	-11222	-8335	-10902	19972	-324	-150	-127	-121	-66	-64	-61	-108	35	-153	17	30	-76	-25	-61	78	-33	-3
0.040833	-1930	11375	3544	-24352	-32720	-418	1963	-7549	3035	-8229	-4053	-25722	28305	-12768	-14485	-32659	7063	12557	4404	-25641	-410	-14228	20553	-22331	8914	-10387	22388	-12122	-8817	-11187	18801	1272	-150	-126	-119	-65	-64	-56	-107	40	-150	19	34	-75	-22	-58	78	-53	-3
0.041667	-3245	11176	3714	-24642	-32755	-2030	1098	-8499	1471	-9144	-5094	-26354	27960	-13739	-15534	-32700	1962	12453	4292	-25607	1606	-13984	20932	-20518	8427	-10592	22720	-13134	-11013	-11433	17826	2799	-143	-122	-118	-67	-62	-57	-107	38	-151	22	33	-74	-17	-55	84	-30	0
0.042500	-3801	10978	3879	-24963	-32728	-3797	177	-9558	-321	-10041	-6277	-26929	27316	-14619	-16552	-32706	2862	12335	4116	-25547	3784	-13629	21433	-18690	5778	-10830	23050	-14207	-8983	-11634	17078	4249	-147	-122	-116	-65	-59	-58	-103	40	-151	20	33	-82	-21	-58	81	-28	0
0.043333	-4577	10771	4036	-25301	-32713	-5700	-807	-10714	-1901	-10982	-7613	-27511	25538	-15397	-17540	-32743	-1769	12198	3881	-25471	5360	-13159	22026	-16886	3985	-11082	23334	-15288	-8481	-11787	16588	5596	-150	-126	-121	-66	-65	-59	-107	41	-150	18	35	-73	-23	-57	80	-32	-4
0.044167	-4359	10562	4187	-25650	-32733	-7733	-1864	-11948	-3508	-11963	-9092	-28051	23691	-16068	-18506	-32736	-3360	12050	3587	-25383	6649	-12572	22712	-15147	3750	-11327	23532	-16325	-10077	-11891	16336	6807	-150	-126	-121	-65	-63	-56	-105	35	-152	21	22	-75	-23	-56	80	-31	-1
0.045000	-3784	10345	4318	-26002	-32718	-9867	-2994	-13240	-4757	-12977	-10702	-28560	22104	-16632	-19449	-32746	-4310	11899	3224	-25287	7798	-11856	23472	-13504	2565	-11535	23623	-17256	-9409	-11948	16358	7848	-149	-126	-120	-66	-62	-57	-107	41	-153	19	34	-74	-22	-56	79	-30	-5
0.045833	-2941	10120	4424	-26346	-32736	-12083	-4208	-14570	-5706	-14051	-12450	-29053	20227	-17110	-20373	-32450	-5130	11741	2798	-25196	8732	-11028	24261	-11995	1283	-11695	23565	-18038	-9741	-11957	16561	8686	-145	-124	-121	-62	-63	-55	-107	39	-155	21	45	-73	-17	-55	80	-30	0
0.046667	-1439	9878	4494	-26680	-32724	-14352	-5512	-15936	-6590	-15192	-14306	-29530	18161	-17498	-21279	-31893	-3902	11581	2301	-25128	9405	-10083	25060	-10622	402	-11771	23343	-18606	-10652	-11928	16974	9290	-147	-124	-119	-65	-62	-59	-103	40	-152	19	33	-74	-26	-61	79	-29	-7
0.047500	1140	9611	4513	-26992	-32713	-16662	-6923	-17246	-7421	-16402	-16240	-29991	15802	-17787	-22169	-31102	-272	11420	1735	-25087	10136	-9025	25835	-9408	-1735	-11741	22949	-18929	-8872	-11858	17543	9646	-149	-125	-122	-65	-66	-57	-100	40	-162	19	33	-74	-21	-56	82	-28	-1
0.048333	1964	9314	4474	-27273	-32729	-18959	-8413	-18514	-7437	-17676	-18220	-30435	14261	-18025	-23043	-30101	-1360	11270	1100	-25085	10632	-7886	26532	-8381	-2370	-11585	22393	-18970	-8675	-11756	18205	9736	-146	-122	-125	-67	-63	-57	-104	39	-154	17	28	-77	-23	-56	79	-32	-5
0.049167	2843	8984	4362	-27513	-32718	-21197	-9981	-19761	-7041	-19007	-20191	-30856	13051	-18221	-23899	-28897	-1039	11113	414	-25129	10874	-6675	27118	-7503	-1655	-11283	21695	-18710	-10350	-11627	18916	9550	-147	-129	-120	-67	-62	-62	-103	40	-153	17	33	-66	-21	-57	79	-31	-3
0.050000	4621	8623	4162	-27703	-32733	-23341	-11599	-20883	-6323	-20387	-22110	-31252	11907	-18386	-24725	-27502	-486	10961	-297	-25236	11373	-5422	27561	-6800	-2484	-10828	20889	-18151	-9240	-11472	19634	9099	-146	-128	-121	-67	-65	-59	-101	38	-154	22	30	-76	-25	-57	80	-31	-3
0.050833	5869	8231	3854	-27841	-32673	-25342	-13245	-21896	-5302	-21805	-23931	-31630	11115	-18570	-25512	-25929	-2100	10793	-1007	-25401	11830	-4149	27814	-6243	-3123	-10224	19996	-17286	-8755	-11310	20298	8380	-151	-129	-119	-66	-64	-58	-105	38	-153	17	32	-77	-24	-60	71	-31	-4
0.051667	7164	7809	3421	-27930	-32224	-27181	-14894	-22787	-4208	-23260	-25583	-31977	10448	-18788	-26234	-24262	-2510	10600	-1687	-25639	12343	-2877	27911	-5816	-3712	-9474	19074	-16156	-8731	-11133	20885	7414	-148	-130	-124	-72	-66	-60	-108	36	-153	18	32	-80	-25	-59	78	-34	-4
0.052500	8280	7362	2843	-27965	-31851	-28826	-16516	-23569	-2959	-24710	-27004	-32293	9871	-19072	-26872	-22485	-5390	10369	-2288	-25934	12858	-1625	27782	-5493	-3866	-8596	18181	-14794	-8254	-10949	21345	6235	-181	-129	-124	-65	-66	-58	-105	40	-152	16	25	-83	-24	-57	80	-29	-4
0.053333	8487	6901	2097	-27950	-31451	-30253	-18050	-24179	-1575	-26125	-28124	-32558	9498	-19438	-27397	-20667	-9477	10076	-2766	-26295	13232	-425	27441	-5253	-3269	-7621	17366	-13245	-7816	-10762	21671	4857	-145	-129	-121	-65	-63	-57	-107	41	-150	19	35	-73	-21	-55	81	-30	-4
0.054167	9153	6434	1162	-27892	-31056	-31453	-19452	-24686	-495	-27495	-28904	-32668	8991	-19910	-27783	-18850	-13241	9709	-3067	-26711	13579	693	26894	-5072	-4474	-6572	16679	-11573	-6593	-10582	21840	3307	-150	-126	-119	-66	-61	-60	-104	39	-150	22	33	-74	-19	-52	86	-28	-1
0.055000	10061	5971	35	-27803	-30691	-32177	-20680	-25075	126	-28776	-29295	-32736	8225	-20510	-28030	-17123	-21779	9247	-3149	-27173	13481	1707	26153	-4927	-4115	-5499	16155	-9829	-7476	-10412	21846	1625	-148	-83	-115	-39	-64	-55	-104	40	-149	22	35	-75	-21	-55	84	-29	-1
0.055833	10943	5529	-1293	-27691	-30303	-32475	-21695	-25383	178	-29937	-29271	-32745	7079	-21228	-28082	-15506	-25290	8686	-2967	-27663	13535	2591	25245	-4800	-4361	-4436	15830	-8079	-5300	-10250	21708	-137	-147	-128	-119	-66	-64	-58	-105	39	-151	21	33	-75	-9	-56	80	-30	0
0.056667	11189	5120	-2821	-27568	-29931	-32615	-22470	-25617	219	-30998	-28806	-32744	5979	-22068	-27934	-14103	-30052	8024	-2490	-28184	13506	3337	24190	-4684	-5589	-3427	15720	-6398	-2797	-10107	21431	-1936	-149	-130	-124	-68	-62	-60	-111	36	-153	16	27	-69	-22	-60	77	-33	-3
0.057500	11439	4749	-4534	-27447	-29575	-32663	-22972	-25800	-105	-31869	-27899	-32766	4582	-23007	-27571	-12952	-32767	7225	-1687	-28703	12939	3917	23032	-4554	-4686	-2518	15845	-4836	-3507	-9985	21052	-3724	-146	-128	-121	-67	-63	-79	-108	37	-152	17	29	-75	-19	-60	79	-28	-3
0.058333	11251	4442	-6432	-27341	-29207	-32699	-23179	-25957	-681	-32334	-26579	-32754	3125	-24023	-26978	-12090	-32083	6439	-527	-29207	12372	4322	21805	-4420	-4470	-1753	16177	-3451	-1808	-9896	20599	-5466	-149	-128	-122	-66	-63	-64	-108	37	-152	20	32	-77	-22	-62	79	-30	1
0.059167	11096	4191	-8484	-27268	-28857	-32699	-23093	-26127	-1427	-32537	-24898	-32767	1607	-25085	-26151	-11556	-32699	5552	971	-29690	11728	4532	20593	-4288	-4303	-1171	16695	-2297	-780	-9838	20095	-7136	-148	-128	-120	-65	-59	-58	-109	39	-151	18	34	-79	-25	-94	76	-30	0
0.060000	11021	4005	-10655	-27239	-28513	-32693	-22729	-26316	-2346	-32613	-22886	-32759	-165	-26156	-25115	-11379	-31892	4659	2781	-30130	10749	4540	19365	-4172	-3896	-806	17357	-1400	-534	-9812	19590	-8689	-146	-130	-120	-68	-66	-57	-108	40	-152	18	33	-77	-19	-58	80	-30	0
0.060833	12056	3892	-12907	-27269	-28161	-32582	-22097	-26545	-3576	-32661	-20636	-32745	-2516	-27181	-23869	-11552	-30109	3800	4882	-30515	10002	4344	18213	-4090	-4763	-680	18131	-790	2166	-9829	19108	-10088	-147	-127	-118	-66	-51	-57	-107	43	-153	16	30	-77	-19	-56	82	-30	1
0.061667	11866	3840	-15200	-27345	-27832	-32024	-21241	-26832	-4341	-32672	-18227	-32764	-4368	-28117	-22455	-12073	-27479	3025	7214	-30834	9089	3925	17150	-4049	-5215	-804	18948	-479	4323	-9898	18692	-11323	-148	-127	-118	-66	-58	-56	-103	40	-147	16	33	-74	-16	-57	80	-32	1
0.062500	11302	3862	-17483	-27532	-27498	-31170	-20193	-27190	-5048	-32664	-15774	-32748	-6129	-28908	-20902	-12896	-24377	2389	9717	-31091	7818	3283	16211	-4103	-3368	-1187	19753	-473	3482	-10017	18364	-12350	-146	-126	-118	-65	-32	-56	-105	37	-147	17	34	-73	-14	-56	79	-29	2
0.063333	11483	3937	-19721	-27782	-27166	-30097	-19010	-27614	-5751	-32423	-13374	-32767	-8108	-29526	-19259	-13986	-20172	1947	12334	-31274	6965	2427	15425	-4245	-2581	-1827	20477	-755	5044	-10179	18139	-13187	-147	-129	-119	-67	-61	-59	-105	41	-152	17	30	-78	-22	-62	76	-30	-7
0.064167	11267	4071	-21857	-28109	-26843	-28852	-17746	-28103	-6157	-31821	-11130	-32762	-10119	-29923	-17566	-15282	-15791	1739	14965	-31397	5998	1364	14800	-4520	-2174	-2701	21100	-1302	6116	-10414	18039	-13829	-145	-131	-122	-70	-65	-59	-107	34	-149	16	29	-84	-23	-62	78	-30	0
0.065000	11381	4264	-23837	-28493	-26458	-27460	-16450	-28652	-6502	-30985	-9117	-32742	-12422	-30069	-15876	-16703	-11064	1825	17512	-31438	5110	102	14351	-4937	-2042	-3788	21562	-2083	6479	-10696	18072	-14289	-147	-131	-125	-70	-73	-64	-108	40	-154	11	25	-78	-23	-62	76	-33	-3
0.065833	11868	4501	-25626	-28942	-23664	-25964	-15181	-29237	-6631	-29922	-7418	-32767	-14761	-29942	-14253	-18168	-6540	2237	19886	-31416	4457	-1338	14078	-5508	-1744	-5059	21842	-3056	7202	-11024	18234	-14543	-150	-122	-121	-67	-61	-78	-108	38	-150	15	28	-91	-21	-60	77	-33	-3
0.066667	12064	4787	-27179	-29435	-12758	-24384	-13975	-29853	-6219	-28782	-6118	-32754	-16977	-29523	-12752	-19592	-2676	2995	21991	-31338	3999	-2942	13970	-6267	-664	-6482	21913	-4180	6999	-11398	18518	-14647	-148	-128	-122	-72	-63	-59	-109	39	-153	16	30	-78	-23	-59	78	-30	-11
0.067500	12082	5117	-28474	-29960	-1750	-22750	-12874	-30473	-5554	-27494	-5255	-32767	-19399	-28818	-11430	-20898	2827	4107	23740	-31214	3799	-4704	14020	-7207	-1258	-8014	21776	-5408	7793	-11816	18909	-14613	-147	-128	-126	-66	-63	-61	-110	42	-159	13	28	-77	-24	-60	79	-30	0
0.068333	12613	5485	-29501	-30506	5285	-21120	-11920	-31094	-5150	-26137	-4863	-32757	-21814	-27831	-10330	-22014	4084	5575	25068	-31049	3397	-6587	14208	-8328	-926	-9611	21450	-6694	6655	-12264	19376	-14463	-148	-130	-121	-69	-62	-59	-107	41	-153	18	33	-74	-19	-58	80	-30	-3
0.069167	13606	5896	-30249	-31043	13740	-19528	-11131	-31688	-4945	-24755	-4938	-32742	-24621	-26601	-9490	-22882	8167	7384	25906	-30858	3189	-8568	14510	-9627	-251	-11231	20946	-7990	6609	-12738	19913	-14235	-148	-128	-119	-77	-63	-57	-105	38	-150	16	30	-75	-21	-58	80	-33	1
0.070000	13325	6343	-30724	-31566	21644	-18019	-10528	-32220	-4251	-23371	-5446	-32766	-27334	-25141	-8944	-23436	10697	9482	26214	-30652	3085	-10609	14899	-11082	-1431	-12835	20305	-9278	8476	-13232	20486	-13953	-158	-128	-121	-66	-61	-56	-108	41	-152	18	33	-73	-17	-60	78	-31	0
0.070833	12463	6824	-30938	-32053	28697	-16625	-10114	-32516	-3591	-22027	-6354	-32758	-29816	-23513	-8704	-23647	8739	11834	25980	-30444	2523	-12701	15351	-12675	-222	-14391	19567	-10513	5746	-13732	21069	-13643	-145	-126	-121	-68	-63	-63	-110	40	-152	18	33	-77	-21	-61	80	-29	0
0.071667	11462	7335	-30904	-32444	32767	-15382	-9876	-32644	-2916	-20764	-7574	-32767	-31946	-21781	-8773	-23503	10282	14367	25209	-30256	2272	-14788	15846	-14393	29	-15863	18782	-11673	5017	-14227	21644	-13323	-149	-127	-119	-69	-60	-58	-104	40	-151	18	29	-77	-23	-59	80	-31	1
0.072500	9999	7875	-30649	-32632	32767	-14318	-9809	-32684	-2118	-19622	-9005	-32764	-32767	-19995	-9139	-23016	9768	17014	23942	-30090	1853	-16855	16362	-16191	141	-17224	18003	-12737	4152	-14705	22183	-13030	-149	-126	-122	-74	-63	-43	-104	39	-154	16	30	-77	-19	-57	80	-31	-3
0.073333	8146	8415	-30192	-32707	32676	-13461	-9895	-32725	-1324	-18624	-10544	-32747	-32764	-18229	-9779	-22201	10173	19719	22223	-29951	1208	-18858	16863	-18031	379	-18453	17280	-13699	2165	-15161	22669	-12755	-148	-127	-128	-69	-64	-61	-105	40	-153	18	26	-76	-23	-41	82	-30	-1
0.074167	7097	8971	-29565	-32723	32767	-12829	-10117	-32721	-1216	-17805	-12066	-32766	-32767	-16541	-10662	-21098	12417	22393	20142	-29851	890	-20758	17337	-19870	-360	-19527	16667	-14554	1682	-15579	23087	-12531	-147	-120	-121	-61	-59	-57	-108	41	-148	19	49	-67	-17	-55	84	-28	-4
0.075000	4865	9547	-28796	-32751	32749	-12437	-10413	-32719	-836	-17182	-13477	-32750	-32762	-14993	-11744	-19771	13452	24955	17786	-29803	650	-22538	17766	-21682	-1623	-20452	16186	-15320	1913	-15965	23423	-12354	-146	-122	-119	-66	-62	-58	-109	40	-152	20	0	-73	-21	-56	86	-25	0
0.075833	1289	10063	-27928	-32743	32767	-12288	-10825	-32727	-298	-16769	-14666	-32767	-32767	-13652	-12969	-18285	12491	27323	15261	-29809	-83	-24168	18141	-23418	-34	-21226	15876	-16005	-1418	-16307	23675	-12228	-147	-124	-117	-64	-64	-55	-107	43	-151	19	34	-72	-21	-58	85	-26	2
0.076667	-1147	10565	-26983	-32754	32767	-12371	-11271	-32716	-187	-16564	-15532	-32750	-32767	-12538	-14279	-16715	15249	29429	12700	-29869	-608	-25626	18449	-25067	638	-21839	15755	-16617	-2587	-16604	23850	-12152	-147	-122	-118	-63	-38	-58	-107	41	-151	18	34	-73	-18	-51	84	-27	-3
0.077500	-3721	11030	-25991	-32749	32767	-12658	-11729	-32735	-165	-16586	-16007	-32660	-32750	-11714	-15618	-15135	15453	31207	10137	-29984	-1133	-26899	18700	-26588	485	-22310	15822	-17190	-3064	-16859	23930	-12121	-143	-122	-120	-63	-64	-57	-107	41	-152	18	34	-75	-23	-56	86	-26	-1
0.078333	-6185	11441	-24964	-32734	32767	-13191	-12178	-32719	-236	-16801	-16033	-32488	-32767	-11190	-16924	-13627	15976	32624	7739	-30151	-1695	-27955	18887	-27944	387	-22654	16080	-17727	-4537	-17068	23930	-12124	-150	-125	-118	-62	-60	-51	-104	41	-151	20	37	-73	-21	-49	86	-33	-3
0.079167	-8357	11797	-23926	-32688	32767	-13884	-12586	-32728	-447	-17189	-15596	-32230	-32736	-10982	-18150	-12240	15466	32767	5604	-30361	-2136	-28788	19014	-29125	93	-22868	16499	-18258	-5071	-17250	23854	-12152	-149	-121	-120	-65	-42	-57	-105	38	-153	19	35	-77	-22	-56	86	-30	-3
0.080000	-10911	12083	-22900	-32420	32767	-14723	-12953	-32726	-569	-17731	-14698	-31879	-31544	-11064	-19237	-11046	12918	32767	3822	-30610	-2550	-29391	19096	-30110	845	-22983	17054	-18803	-6045	-17406	23710	-12191	-147	-121	-120	-66	-60	-56	-108	42	-150	20	46	-76	-22	-57	84	-28	0
0.080833	-13336	12297	-21893	-32100	32767	-15679	-13227	-32715	-585	-18386	-13362	-31430	-28730	-11471	-20150	-10087	12532	32767	2457	-30888	-2875	-29770	19138	-30901	683	-23019	17717	-19375	-6046	-17544	23514	-12233	-149	-131	-119	-63	-64	-60	-108	39	-150	19	36	-74	-26	-55	85	-28	0
0.081667	-14665	12434	-20908	-31738	32767	-16710	-13448	-32666	-813	-19117	-11652	-30852	-25833	-12116	-20844	-9400	8775	32767	1557	-31183	-3352	-29924	19155	-31503	273	-22989	18432	-19988	-6856	-17680	23265	-12272	-149	-124	-122	-67	-64	-52	-108	41	-153	26	35	-80	-24	-55	81	-34	0
0.082500	-15008	12499	-19951	-31380	32720	-17801	-13554	-32459	-1467	-19882	-9660	-30154	-22803	-13002	-21303	-8994	5839	32767	1144	-31491	-3726	-29858	19160	-31925	931	-22906	19171	-20643	-7884	-17812	22981	-12296	-150	-124	-119	-68	-65	-55	-104	42	-150	22	36	-77	-18	-53	88	-28	-3
0.083333	-15158	12495	-19010	-31029	32367	-18904	-13555	-32197	-1953	-20650	-7481	-29323	-19486	-14053	-21517	-8869	5352	32284	1226	-31798	-3639	-29583	19167	-32179	-903	-22799	19864	-21344	-5109	-17963	22669	-12301	-151	-125	-126	-67	-63	-73	-108	38	-153	16	30	-76	-22	-56	84	-32	-5
0.084167	-15398	12408	-18098	-30717	31930	-19991	-13448	-31870	-2260	-21348	-5232	-28358	-15991	-15229	-21484	-9021	-630	30751	1772	-32091	-3842	-29127	19184	-32265	-277	-22669	20499	-22087	-6576	-18140	22339	-12287	-152	-129	-122	-72	-64	-59	-108	39	-155	17	33	-76	-23	-57	78	-33	-7
0.085000	-14871	12279	-17207	-30445	31560	-21036	-13227	-31494	-2600	-21978	-3025	-27258	-12527	-16483	-21210	-9413	-1096	28856	2739	-32370	-3835	-28495	19226	-32216	-139	-22528	21034	-22864	-6884	-18343	22002	-12240	-152	-126	-121	-67	-66	-59	-107	37	-156	20	35	-75	-23	-53	81	-31	-4
0.085833	-13939	12072	-16339	-30234	31161	-22015	-12890	-31046	-2890	-22508	-975	-26026	-9301	-17756	-20719	-10024	-3914	26638	4045	-32560	-3872	-27713	19305	-32052	-55	-22379	21441	-23670	-6560	-18581	21670	-12172	-146	-125	-120	-67	-70	-58	-105	40	-153	20	34	-77	-23	-56	80	-31	0
0.086667	-12926	11817	-15494	-30094	30778	-22916	-12441	-30511	-3067	-22895	804	-24674	-6076	-18987	-20040	-10800	-5353	24146	5609	-32626	-3787	-26804	19419	-31781	123	-22244	21703	-24473	-7474	-18851	21345	-12084	-150	-126	-121	-69	-63	-59	-109	41	-152	20	33	-78	-24	-55	80	-31	1
0.087500	-10552	11505	-14674	-30020	30398	-23727	-11871	-29833	-3578	-23145	2209	-23250	-3445	-20137	-19210	-11699	-4699	21432	7348	-32678	-3524	-25798	19576	-31436	-138	-22118	21808	-25259	-7330	-19158	21042	-11985	-152	-126	-122	-68	-63	-58	-105	40	-151	18	32	-79	-22	-56	81	-30	-1
0.088333	-8268	11138	-13881	-30021	30029	-24442	-11192	-29074	-3869	-23246	3169	-21750	-966	-21164	-18262	-12663	-3710	18536	9180	-32680	-3087	-24681	19782	-31022	-1752	-21990	21763	-26024	-4952	-19492	20766	-11874	-148	-124	-121	-68	-58	-58	-103	42	-148	21	28	-74	-21	-52	82	-26	0
0.089167	-7408	10722	-13116	-30095	29671	-25049	-10409	-28130	-3737	-23207	3622	-20213	1608	-22035	-17242	-13663	-6508	15522	10993	-32706	-2960	-23538	20032	-30574	-817	-21881	21573	-26728	-6415	-19853	20512	-11760	-150	-126	-120	-69	-62	-63	-108	41	-152	18	32	-75	-22	-58	80	-30	2
0.090000	-5130	10255	-12398	-30234	29298	-25548	-9525	-27009	-3695	-23033	3540	-18665	3819	-22779	-16189	-14649	-5014	12450	12733	-32693	-2786	-22367	20320	-30097	-74	-21781	21259	-27370	-6946	-20237	20299	-11654	-150	-130	-125	-69	-63	-60	-112	40	-154	15	25	-79	-27	-62	76	-32	-7
0.090833	-2795	9742	-11724	-30439	28932	-25947	-8561	-25706	-3462	-22731	2924	-17119	5827	-23240	-15139	-15580	-4186	9378	14256	-32696	-2706	-21190	20640	-29611	-153	-21683	20848	-27915	-5601	-20624	20133	-11555	-148	-130	-124	-77	-63	-61	-107	41	-153	16	29	-78	-24	-59	79	-31	-3
0.091667	-1058	9193	-11094	-30679	28579	-26223	-7506	-24198	-3011	-22330	1799	-15627	7615	-23543	-14131	-16436	-3859	6344	15594	-32701	-2714	-20029	20990	-29119	109	-21592	20377	-28357	-5637	-21018	20017	-11477	-148	-130	-125	-70	-59	-60	-107	35	-153	2	25	-77	-24	-56	79	-33	-1
0.092500	752	8590	-10523	-30961	28233	-26400	-6366	-22496	-2479	-21848	227	-14213	9072	-23661	-13200	-17188	-2722	3389	16688	-32688	-2664	-18903	21359	-28640	142	-21498	19871	-28680	-5127	-21396	19952	-11417	-153	-134	-122	-72	-64	-62	-107	38	-154	11	32	-77	-24	-59	79	-33	-7
0.093333	2405	7955	-10000	-31270	27891	-26465	-5175	-20610	-1825	-21296	-1713	-12904	10304	-23598	-12362	-17834	-2266	545	17538	-32708	-2624	-17833	21738	-28173	886	-21402	19363	-28879	-4539	-21771	19945	-11379	-149	-128	-121	-70	-61	-60	-107	40	-153	17	30	-75	-19	-56	79	-28	2
0.094167	3525	7269	-9531	-31585	27562	-26413	-3932	-18566	-1471	-20707	-3924	-11717	11315	-23376	-11637	-18373	304	-2158	18142	-32686	-2445	-16829	22116	-27726	660	-21305	18886	-28946	-3176	-22123	19993	-11364	-143	-129	-119	-67	-59	-42	-103	45	-152	19	36	-72	-19	-57	85	-27	0
0.095000	4834	6545	-9122	-31908	27219	-26255	-2663	-16390	-1773	-20112	-6308	-10671	11972	-23017	-11035	-18807	1551	-4685	18532	-32695	-2324	-15912	22479	-27300	-589	-21210	18503	-28889	-2271	-22454	20099	-11383	-148	-126	-117	-66	-61	-59	-101	39	-151	18	34	-70	-18	-53	85	-28	0
0.095833	6565	5788	-8756	-32209	26900	-25981	-1389	-14116	-1437	-19508	-8772	-9777	11993	-22556	-10568	-19160	1964	-7016	18749	-32690	-2423	-15088	22817	-26898	256	-21109	18135	-28709	-2807	-22757	20280	-11428	-147	-137	-116	-66	-60	-56	-101	42	-149	19	34	-73	-18	-51	84	-25	-1
0.096667	8394	4995	-8439	-32486	26577	-25591	-122	-11763	-620	-18917	-11182	-9042	11529	-22034	-10225	-19431	6712	-9160	18845	-32678	-1929	-14360	23125	-26516	-1338	-21010	17901	-28407	1221	-23035	20475	-11496	-128	-128	-118	-67	-61	-41	-107	44	-147	18	34	-74	-18	-53	85	-27	-3
0.097500	9247	4183	-8150	-32664	26233	-25086	1105	-9393	207	-18355	-13439	-8469	11080	-21444	-10004	-19645	4680	-11117	18882	-32697	-1979	-13729	23396	-26153	-979	-20915	17780	-27995	1859	-23286	20734	-11583	-145	-126	-117	-64	-61	-62	-105	40	-154	19	35	-74	-23	-53	93	-29	0
0.098333	10605	3341	-7884	-32714	25951	-24461	2273	-7057	1093	-17819	-15447	-8049	10470	-20854	-9885	-19831	7170	-12910	18909	-32686	-2042	-13220	23635	-25808	-78	-20828	17770	-27492	2103	-23513	21032	-11689	-149	-127	-119	-67	-51	-61	-104	40	-155	11	30	-79	-21	-57	81	-33	-3
0.099167	11668	2474	-7634	-32755	25641	-23732	3345	-4810	1957	-17330	-17131	-7771	9752	-20267	-9845	-19997	7512	-14542	18988	-32702	-1666	-12811	23827	-25484	326	-20745	17880	-26893	3725	-23719	21366	-11809	-148	-124	-122	-50	-63	-62	-104	42	-150	19	34	-78	-21	-53	85	-30	-3
0.100000	12516	1602	-7376	-32754	25343	-22889	4300	-2696	2883	-16869	-18430	-7616	9185	-19707	-9880	-20165	7967	-16032	19158	-32692	-1108	-12509	23965	-25176	692	-20674	18091	-26234	4456	-23914	21723	-11933	-148	-124	-120	-65	-64	-57	-103	43	-149	19	33	-76	-18	-52	86	-26	0
0.100833	14199	719	-7107	-32743	25050	-21962	5113	-756	3325	-16440	-19307	-7568	8217	-19194	-9917	-20341	8958	-17400	19446	-32679	-449	-12314	24088	-24894	732	-20627	18394	-25503	5075	-24098	22087	-12068	-151	-122	-122	-66	-61	-57	-102	44	-151	23	35	-75	-19	-56	84	-28	-1
0.101667	16190	-167	-6816	-32762	24528	-20953	5750	958	3565	-16046	-19730	-7603	7160	-18738	-9987	-20543	11112	-18663	19868	-32695	562	-12225	24158	-24631	-965	-20596	18772	-24741	7721	-24280	22450	-12205	-147	-124	-118	-53	-60	-57	-103	41	-153	21	36	-75	-18	-40	85	-29	1
0.102500	16316	-1051	-6504	-32745	22160	-19877	6204	2422	4309	-15678	-19720	-7709	6781	-18352	-10054	-20774	8439	-19855	20420	-32688	1466	-12243	24212	-24386	-478	-20591	19201	-23945	7303	-24466	22801	-12340	-150	-122	-115	-67	-61	-56	-101	45	-149	19	36	-67	-21	-53	82	-30	-1
0.103333	16865	-1941	-6141	-32765	18516	-18760	6447	3599	4554	-15335	-19329	-7862	6491	-18028	-10089	-21020	8496	-20986	21089	-32702	2419	-12363	24199	-24177	1075	-20616	19656	-23140	6048	-24664	23130	-12475	-150	-125	-122	-66	-64	-59	-108	39	-155	18	33	-60	-25	-56	80	-30	-3
0.104167	17498	-2831	-5747	-32753	15995	-17608	6474	4467	4608	-15006	-18464	-8041	6276	-17764	-10087	-21287	8890	-22073	21836	-32689	3281	-12573	24176	-23995	1266	-20668	20122	-22329	6765	-24872	23425	-12604	-150	-128	-125	-68	-65	-59	-108	44	-155	17	29	-77	-25	-59	79	-30	-4
0.105000	17197	-3717	-5314	-32750	13248	-16461	6279	5017	4567	-14685	-17333	-8227	6264	-17547	-10023	-21547	8366	-23105	22603	-32693	3973	-12876	24143	-23841	682	-20752	20575	-21524	6276	-25086	23687	-12727	-150	-129	-124	-68	-62	-57	-104	43	-145	18	35	-75	-22	-46	84	-27	-3
0.105833	16673	-4598	-4851	-32761	10269	-15343	5866	5248	4356	-14374	-15932	-8416	6475	-17384	-9902	-21811	8630	-24072	23339	-32695	4522	-13263	24083	-23725	-151	-20865	20998	-20740	5852	-25312	23899	-12852	-149	-127	-122	-63	-65	-58	-102	42	-154	16	30	-76	-26	-56	84	-29	-7
0.106667	15450	-5478	-4369	-32744	7486	-14276	5231	5166	4284	-14071	-14344	-8601	6779	-17251	-9720	-22042	7039	-24972	23962	-32683	4875	-13736	24006	-23652	61	-21015	21366	-19986	5236	-25532	24054	-12975	-155	-96	-121	-68	-66	-61	-110	40	-155	39	32	-77	-27	-59	76	-33	-7
0.107500	13376	-6360	-3880	-32767	4645	-13280	4417	4783	4433	-13777	-12656	-8772	7149	-17146	-9474	-22208	6980	-25766	24406	-32702	5209	-14284	23914	-23604	404	-21189	21678	-19272	4892	-25806	24169	-13090	-150	-127	-122	-67	-64	-60	-110	41	-153	17	35	-76	-26	-55	80	-28	-3
0.108333	11497	-7233	-3390	-32753	1842	-12373	3431	4136	4224	-13495	-10928	-8926	7517	-17052	-9174	-22305	7035	-26433	24608	-32691	5275	-14900	23819	-23592	-580	-21390	21919	-18607	5226	-26050	24224	-13209	-148	-125	-113	-65	-62	-58	-108	43	-152	20	35	-59	-27	-58	81	-26	0
0.109167	10260	-8114	-2925	-32751	-917	-11583	2304	3243	3699	-13224	-9270	-9081	7719	-16958	-8825	-22316	3731	-26951	24500	-32672	4730	-15575	23700	-23617	551	-21619	22082	-18000	3291	-26290	24232	-13331	-148	-127	-120	-70	-64	-57	-108	42	-153	20	34	-76	-24	-57	85	-27	0
0.110000	9466	-8989	-2494	-32757	-3737	-10925	1071	2143	3197	-12975	-7709	-9226	7650	-16863	-8449	-22222	6770	-27274	24028	-32639	4696	-16304	23566	-23662	-686	-21872	22165	-17453	5380	-26523	24196	-13465	-148	-128	-121	-69	-61	-63	-107	39	-153	15	29	-75	-21	-56	80	-32	0
0.110833	7407	-9853	-2116	-32745	-6334	-10403	-228	883	3009	-12754	-6302	-9397	7853	-16758	-8057	-22008	3666	-27378	23233	-32597	4364	-17077	23409	-23732	-1537	-22137	22177	-16965	5910	-26737	24127	-13603	-148	-129	-121	-66	-62	-56	-105	40	-152	17	34	-75	-21	-56	81	-23	-1
0.111667	5634	-10697	-1799	-32763	-8771	-10034	-1556	-500	2679	-12566	-5098	-9583	7943	-16643	-7664	-21673	3105	-27237	22058	-32589	3714	-17888	23237	-23822	-1009	-22422	22132	-16555	4520	-26928	24030	-13745	-155	-129	-121	-68	-61	-59	-111	40	-156	19	36	-78	-21	-55	81	-26	-4
0.112500	3991	-11516	-1544	-32747	-11286	-9805	-2869	-1956	2404	-12412	-4116	-9795	7972	-16513	-7286	-21213	3037	-26829	20555	-32557	3186	-18718	23043	-23910	-1560	-22712	22029	-16221	5354	-27090	23913	-13900	-150	-129	-119	-66	-60	-57	-107	37	-155	19	37	-61	-23	-57	80	-36	-1
0.113333	2394	-12287	-1364	-32759	-13699	-9714	-4127	-3437	2259	-12301	-3373	-10046	7886	-16373	-6940	-20613	2111	-26138	18750	-32565	2576	-19565	22825	-24008	-1930	-23002	21889	-15964	5367	-27211	23802	-14061	-149	-127	-120	-74	-62	-55	-103	41	-152	20	36	-70	-19	-57	85	-27	0
0.114167	1048	-13008	-1255	-32749	-16164	-9780	-5297	-4909	1896	-12243	-2892	-10350	7302	-16226	-6639	-19922	1400	-25167	16731	-32561	1824	-20408	22586	-24090	-2150	-23293	21720	-15793	5042	-27301	23685	-14231	-147	-121	-82	-59	-61	-51	-103	44	-150	22	37	-73	-17	-51	82	-23	3
0.115000	608	-13656	-1221	-32736	-18736	-9968	-6354	-6339	1353	-12238	-2636	-10711	6412	-16088	-6402	-19113	1763	-23930	14564	-32571	1338	-21250	22320	-24168	-3991	-23583	21537	-15707	7299	-27352	23593	-14414	-147	-126	-122	-65	-62	-53	-104	41	-149	30	33	-75	-21	-56	84	-24	-5
0.115833	-1229	-14218	-1250	-32760	-20953	-10276	-7273	-7687	1452	-12294	-2597	-11137	6121	-15961	-6230	-18216	-1387	-22449	12370	-32626	605	-22067	22033	-24224	-4541	-23869	21355	-15697	7667	-27356	23524	-14597	-168	-121	-120	-63	-62	-52	-103	41	-152	23	36	-76	-21	-57	86	-26	0
0.116667	-2176	-14669	-1325	-32745	-23142	-10680	-8025	-8925	1505	-12407	-2739	-11613	5725	-15854	-6130	-17256	-277	-20768	10251	-32659	-350	-22852	21728	-24252	-3611	-24128	21189	-15778	6169	-27340	23487	-14785	-147	-121	-120	-66	-58	-33	-103	53	-151	23	36	-70	-21	-51	82	-27	0
0.117500	-2228	-15000	-1438	-32759	-25210	-11177	-8606	-10040	1427	-12580	-3032	-12150	5217	-15781	-6112	-16248	4794	-18935	8303	-32712	-995	-23605	21408	-24260	-4145	-24387	21046	-15933	6984	-27277	23485	-14969	-150	-125	-120	-66	-66	-58	-101	41	-148	20	33	-74	-19	-52	85	-27	-1
0.118333	-3257	-15204	-1574	-32749	-27033	-11750	-9012	-11014	1388	-12818	-3441	-12739	4646	-15748	-6168	-15232	9254	-16980	6612	-32706	-1606	-24304	21082	-24241	-4386	-24629	20927	-16165	6505	-27190	23519	-15146	-150	-126	-119	-57	-60	-57	-105	42	-149	20	37	-73	-29	-53	86	-28	1
0.119167	-4113	-15272	-1714	-32732	-28610	-12380	-9239	-11834	1451	-13114	-3926	-13361	3839	-15775	-6304	-14213	13719	-14980	5279	-32691	-2150	-24951	20757	-24202	-4269	-24859	20846	-16460	5786	-27082	23587	-15318	-149	-142	-122	-66	-58	-53	-103	42	-149	20	35	-75	-19	-52	85	-29	-1
0.120000	-4992	-15193	-1835	-32758	-29993	-13056	-9301	-12503	1619	-13477	-4455	-14018	2997	-15878	-6507	-13221	12655	-12993	4378	-32708	-2735	-25539	20438	-24146	-3531	-25080	20796	-16821	5222	-26959	23684	-15468	-147	-121	-122	-61	-61	-55	-100	41	-152	18	34	-85	-18	-52	85	-25	0
0.120833	-6962	-14969	-1925	-32741	-31044	-13769	-9244	-13026	2060	-13895	-5006	-14692	2257	-16040	-6770	-12293	7469	-11093	3961	-32691	-3232	-26061	20134	-24074	-2182	-25293	20781	-17232	4208	-26829	23796	-15597	-145	-124	-117	-65	-61	-55	-100	44	-152	22	37	-72	-22	-52	85	-29	0
0.121667	-8812	-14602	-1969	-32759	-31783	-14512	-8996	-13418	2542	-14381	-5535	-15334	1381	-16287	-7089	-11443	1216	-9360	4046	-32709	-3532	-26532	19851	-23997	-2633	-25497	20790	-17690	4264	-26701	23923	-15709	-146	-126	-118	-65	-60	-49	-102	43	-147	22	36	-67	-18	-48	87	-27	1
0.122500	-10210	-14099	-1955	-32746	-32162	-15279	-8660	-13699	2794	-14922	-6041	-16034	336	-16634	-7450	-10692	-8173	-7760	4635	-32697	-4241	-26938	19600	-23938	-1354	-25704	20807	-18186	1883	-26594	24042	-15787	-148	-124	-120	-65	-62	-56	-104	43	-150	23	35	-74	-21	-55	84	-27	-1
0.123333	-11183	-13509	-1874	-32737	-32348	-16081	-8251	-13876	2792	-15517	-6502	-16673	-1199	-17067	-7846	-10056	-10458	-6422	5713	-32693	-4554	-27289	19379	-23861	-927	-25919	20850	-18703	2077	-26499	24143	-15840	-150	-130	-124	-67	-67	-62	-110	43	-156	16	29	-79	-23	-58	81	-31	-3
0.124167	-12833	-12799	-1711	-32757	-32294	-16879	-7779	-13980	3102	-16164	-6913	-17272	-2525	-17585	-8265	-9534	-14062	-5352	7235	-32703	-4627	-27578	19208	-23815	-1366	-26137	20887	-19230	2599	-26425	24222	-15839	-151	-130	-127	-67	-64	-58	-101	38	-155	17	29	-77	-26	-56	80	-30	-4
0.125000	-14433	-12004	-1487	-32744	-32026	-17688	-7277	-14025	3288	-16846	-7262	-17814	-3782	-18191	-8695	-9151	-16242	-4564	9126	-32691	-4848	-27814	19073	-23794	286	-26361	20918	-19763	-158	-26382	24264	-15812	-154	-126	-120	-68	-49	-59	-104	41	-153	19	33	-76	-25	-70	78	-32	-4
0.125833	-15674	-11158	-1185	-32759	-31526	-18512	-6769	-14050	3553	-17571	-7569	-18298	-5004	-18866	-9132	-8877	-15387	-4073	11296	-32709	-4769	-27999	19009	-23807	955	-26598	20929	-20295	-840	-26374	24260	-15748	-148	-127	-119	-69	-63	-60	-107	38	-152	20	32	-77	-23	-53	84	-29	-3
0.126667	-17041	-10279	-824	-32747	-30934	-19334	-6281	-14066	3808	-18335	-7842	-18695	-6260	-19603	-9565	-8742	-15372	-3860	13649	-32695	-4580	-28140	18992	-23856	1672	-26855	20910	-20807	-2166	-26401	24201	-15656	-147	-124	-120	-66	-63	-58	-105	35	-149	18	33	-75	-26	-57	80	-28	0
0.127500	-18571	-9388	-405	-32744	-30187	-20174	-5832	-14108	3825	-19114	-8086	-19065	-7533	-20388	-9986	-8725	-13942	-3906	16089	-32689	-4288	-28242	19029	-23952	2155	-27122	20858	-21292	-4017	-26417	24091	-15525	-149	-125	-121	-69	-62	-56	-104	42	-154	22	27	-74	-21	-53	82	-28	0
0.128333	-18900	-8505	57	-32751	-29353	-21007	-5436	-14198	3503	-19915	-8319	-19336	-9221	-21198	-10400	-8815	-10794	-4191	18535	-32695	-3816	-28308	19116	-24091	1125	-27408	20765	-21745	-3659	-26561	23912	-15377	-147	-125	-115	-65	-59	-56	-102	43	-153	18	30	-75	-18	-52	80	-28	2
0.129167	-20535	-7648	546	-32735	-28362	-21835	-5130	-14347	3604	-20709	-8555	-19536	-10276	-22019	-10805	-9008	-10948	-4624	20862	-32684	-3359	-28347	19251	-24276	279	-27703	20630	-22163	-3458	-26695	23696	-15210	-148	-124	-115	-66	-60	-58	-104	42	-151	20	35	-75	-21	-57	79	-28	-3
0.130000	-22442	-6850	1048	-32754	-27361	-22659	-4872	-14577	3586	-21506	-8806	-19665	-11030	-22843	-11196	-9281	-11775	-5196	22991	-32697	-3014	-28360	19423	-24507	1521	-28014	20449	-22540	-6018	-26861	23394	-15028	-149	-130	-117	-65	-61	-58	-107	41	-143	18	37	-22	-22	-59	80	-29	0
0.130833	-23021	-6108	1550	-32746	-26290	-23478	-4719	-14894	3324	-22289	-9091	-19760	-11826	-23642	-11584	-9620	-9851	-5840	24837	-32675	-2446	-28355	19633	-24775	1593	-28329	20223	-22889	-6287	-27053	23060	-14840	-143	-127	-119	-68	-62	-58	-104	39	-152	19	33	-77	-24	-59	80	-31	5
0.131667	-24161	-5436	2032	-32748	-24994	-24249	-4650	-15312	3069	-23045	-9410	-19799	-12336	-24399	-11946	-10009	-10041	-6498	26343	-32573	-1970	-28324	19862	-25089	1458	-28647	19954	-23175	-6606	-27259	22691	-14645	-150	-130	-122	-72	-67	-64	-107	40	-155	18	36	-79	-26	-64	77	-30	-3
0.132500	-25192	-4845	2488	-32758	-23681	-25004	-4675	-15836	2721	-23771	-9774	-19797	-12747	-25094	-12312	-10430	-8660	-7086	27467	-32404	-1602	-28274	20105	-25433	1076	-28948	19652	-23424	-7366	-27473	22296	-14476	-149	-125	-120	-70	-63	-59	-103	38	-153	12	32	-79	-23	-58	82	-33	-3
0.133333	-25613	-4322	2901	-32740	-22212	-25703	-4782	-16441	2355	-24442	-10169	-19771	-13042	-25721	-12664	-10856	-7984	-7624	28179	-32206	-1147	-28206	20347	-25803	790	-29246	19328	-23630	-7275	-27686	21889	-14305	-148	-125	-120	-68	-58	-61	-103	45	-160	20	35	-77	-22	-56	82	-29	-5
0.134167	-26195	-3867	3268	-32754	-20736	-26366	-4962	-17138	2113	-25049	-10598	-19736	-12976	-26270	-13014	-11285	-7864	-7998	28478	-31991	-836	-28120	20576	-26195	1557	-29517	18977	-23797	-7276	-27885	21475	-14152	-148	-121	-116	-67	-60	-56	-101	42	-154	21	35	-76	-18	-53	84	-26	0
0.135000	-26311	-3488	3571	-32742	-19330	-26960	-5232	-17921	1613	-25599	-11068	-19711	-12761	-26741	-13371	-11710	-5523	-8198	28369	-31765	-429	-28025	20771	-26602	979	-29757	18611	-23936	-6149	-28069	21061	-14018	-146	-122	-118	-65	-64	-53	-98	42	-149	23	34	-76	-22	-57	81	-28	0
0.135833	-25260	-3165	3825	-32754	-17782	-27486	-5559	-18765	804	-26081	-11557	-19707	-12411	-27126	-13725	-12107	-6996	-8200	27874	-31554	-212	-27917	20921	-27019	1287	-29958	18235	-24040	-6652	-28223	20672	-13924	-147	-122	-118	-66	-61	-55	-102	44	-150	21	34	-74	-19	-55	85	-27	-4
0.136667	-23750	-2895	3982	-32748	-16354	-27938	-5946	-19666	-269	-26492	-12060	-19729	-12479	-27429	-14086	-12475	-4713	-7988	27067	-31338	57	-27791	21014	-27438	1611	-30115	17860	-24127	-5585	-28343	20304	-13826	-148	-122	-116	-64	-60	-52	-100	43	-154	22	36	-75	-21	-55	86	-27	-5
0.137500	-23089	-2673	4090	-32732	-14840	-28309	-6380	-20607	-1057	-26822	-12552	-19793	-12345	-27650	-14441	-12805	-3106	-7555	25968	-31147	594	-27650	21034	-27858	-58	-30216	17490	-24181	-2178	-28421	19964	-13762	-149	-122	-119	-66	-63	-53	-101	41	-151	23	29	-73	-21	-56	86	-28	4
0.138333	-22522	-2458	4138	-32750	-13419	-28596	-6849	-21559	-1835	-27071	-13021	-19905	-12106	-27801	-14793	-13097	-5159	-6907	24647	-30974	640	-27493	20978	-28272	1210	-30262	17131	-24223	-2751	-28450	19658	-13726	-148	-124	-117	-62	-62	-52	-102	43	-154	23	35	-75	-21	-53	85	-26	2
0.139167	-21167	-2266	4121	-32735	-12063	-28801	-7346	-22514	-2547	-27242	-13460	-20079	-11806	-27885	-15148	-13348	-2930	-6063	23164	-30835	846	-27318	20833	-28665	1803	-30242	16784	-24254	-1215	-28429	19383	-13710	-151	-125	-118	-64	-60	-57	-105	41	-151	23	36	-73	-22	-61	81	-30	-3
0.140000	-19297	-2083	4048	-32758	-10837	-28923	-7856	-23444	-3201	-27341	-13849	-20315	-11348	-27928	-15488	-13559	-3474	-5038	21596	-30735	1231	-27125	20599	-29042	2492	-30159	16447	-24275	-9	-28352	19144	-13709	-151	-127	-118	-62	-65	-59	-108	39	-152	20	54	-76	-25	-59	82	-32	-3
0.140833	-17391	-1907	3893	-32746	-9698	-28958	-8371	-24343	-3779	-27372	-14182	-20620	-10872	-27909	-15813	-13738	-3004	-3879	20001	-30669	1567	-26902	20272	-29395	3000	-29998	16124	-24278	232	-28214	18939	-13729	-147	-127	-119	-64	-62	-55	-102	44	-149	21	35	-75	-29	-57	84	-28	0
0.141667	-14314	-1723	3770	-32744	-8730	-28909	-8880	-25223	-4655	-27332	-14439	-20989	-10954	-27859	-16113	-13882	-759	-2607	18428	-30654	2002	-26655	19851	-29727	2043	-29769	15812	-24274	1965	-28016	18751	-13755	-146	-129	-115	-64	-61	-66	-104	43	-153	22	36	-72	-22	-56	85	-29	-1
0.142500	-11750	-1538	3576	-32748	-7823	-28789	-9386	-25996	-5028	-27241	-14629	-21427	-10587	-27789	-16384	-14011	-365	-1264	16923	-30683	2478	-26376	19335	-30085	558	-29471	15504	-24258	4306	-27771	18581	-13804	-150	-127	-115	-65	-61	-51	-103	66	-150	17	30	-74	-19	-57	85	-29	0
0.143333	-10195	-1348	3347	-32732	-7038	-28599	-9870	-26730	-5048	-27096	-14741	-21923	-9940	-27707	-16627	-14124	-2102	114	15517	-30762	2550	-26069	18739	-30310	1940	-29108	15202	-24232	3168	-27475	18412	-13861	-150	-130	-120	-67	-63	-59	-103	40	-155	17	30	-76	-23	-58	80	-33	-5
0.144167	-7664	-1157	3099	-32754	-6319	-28347	-10338	-27391	-5134	-26921	-14777	-22480	-9524	-27619	-16833	-14230	-304	1496	14260	-30885	2836	-25727	18071	-30561	2226	-28679	14904	-24192	3346	-27135	18239	-13921	-151	-129	-119	-66	-64	-60	-105	40	-154	15	30	-77	-23	-59	71	-31	-7
0.145000	-5284	-969	2833	-32741	-5586	-28040	-10776	-27969	-4978	-26705	-14747	-23080	-8920	-27529	-17000	-14333	-507	2834	13162	-31046	3069	-25351	17350	-30773	1773	-28191	14599	-24134	3957	-26760	18068	-13982	-146	-127	-119	-66	-62	-59	-111	42	-147	15	32	-73	-19	-59	77	-33	0
0.145833	-2912	-797	2553	-32755	-4841	-27686	-11192	-28478	-4692	-26467	-14667	-23719	-8280	-27436	-17128	-14447	227	4098	12214	-31239	3039	-24943	16590	-30961	1619	-27656	14285	-24061	3696	-26351	17880	-14050	-148	-130	-121	-67	-61	-60	-109	43	-153	3	28	-75	-21	-58	79	-31	0
0.146667	-695	-638	2264	-32746	-4231	-27279	-11582	-28916	-4315	-26210	-14541	-24394	-7647	-27353	-17224	-14580	779	5262	11458	-31458	3085	-24494	15802	-31108	1236	-27072	13964	-23973	3658	-25915	17661	-14116	-150	-126	-117	-65	-67	-58	-108	41	-152	16	32	-74	-27	-60	81	-31	-3
0.147500	917	-508	1968	-32735	-3496	-26839	-11961	-29284	-3739	-25942	-14393	-25079	-7043	-27272	-17276	-14737	403	6297	10843	-31698	3046	-24008	15003	-31225	1557	-26458	13641	-23862	2862	-25481	17413	-14186	-150	-128	-121	-66	-64	-58	-108	40	-150	18	24	-75	-26	-59	80	-27	0
0.148333	2389	-405	1674	-32751	-2738	-26360	-12322	-29588	-3079	-25674	-14239	-25771	-6491	-27188	-17333	-14916	2407	7198	10370	-31949	2935	-23487	14215	-31312	488	-25827	13298	-23742	2749	-25038	17132	-14256	-145	-131	-121	-69	-64	-59	-109	38	-156	12	21	-76	-25	-59	79	-33	-1
0.149167	4154	-353	1346	-32740	-2027	-25860	-12674	-29838	-2610	-25407	-14099	-26457	-5795	-27118	-17366	-15136	1371	7945	10028	-32194	2639	-22935	13462	-31361	-1100	-25177	12950	-23595	1525	-24597	16815	-14333	-151	-132	-119	-65	-62	-57	-104	40	-152	10	29	-76	-19	-59	78	-31	-3
0.150000	6071	-323	1040	-32757	-1418	-25334	-13021	-30018	-2344	-25139	-13983	-27121	-5489	-27033	-17392	-15389	1677	8496	9801	-32440	2353	-22354	12757	-31381	-1215	-24530	12598	-23441	544	-24173	16461	-14410	-150	-129	-121	-67	-63	-60	-108	61	-153	19	29	-77	-21	-60	78	-32	1
0.150833	7479	-344	729	-32737	-756	-24788	-13366	-30187	-1991	-24881	-13920	-27763	-5138	-26945	-17425	-15682	4279	8942	9662	-32592	2358	-21757	12115	-31366	-3555	-23884	12235	-23276	2908	-23767	16074	-14491	-152	-130	-121	-69	-63	-60	-110	37	-154	11	29	-77	-25	-62	73	-31	-3
0.151667	7872	-417	402	-32752	-165	-24239	-13729	-30304	-1524	-24628	-13893	-28368	-4659	-26842	-17481	-16008	1335	9187	9595	-32666	1904	-21142	11547	-31317	-2953	-23252	11887	-23101	1197	-23389	15668	-14568	-151	-130	-122	-68	-66	-90	-109	37	-153	12	29	-78	-29	-61	78	-31	-5
0.152500	8133	-535	75	-32749	385	-23673	-14106	-30390	-1039	-24388	-13993	-28922	-4152	-26729	-17569	-16371	3158	9270	9591	-32689	1560	-20516	11067	-31242	-1558	-22648	11540	-22924	900	-23036	15241	-14646	-150	-129	-121	-70	-65	-60	-85	39	-154	13	27	-87	-28	-61	76	-32	-5
0.153333	8701	-697	-260	-32727	804	-23107	-14490	-30447	-615	-24155	-14146	-29420	-3543	-26589	-17694	-16767	2613	9188	9632	-32682	1126	-19887	10683	-31135	-86	-22073	11213	-22756	1279	-22716	14801	-14720	-150	-138	-125	-70	-63	-59	-81	41	-154	17	30	-78	-25	-58	81	-31	-1
0.154167	8994	-896	-582	-32749	1154	-22545	-14906	-30481	-237	-23927	-14386	-29859	-2876	-26436	-17871	-17199	3202	8957	9718	-32700	619	-19269	10397	-31004	382	-21537	10905	-22568	506	-22437	14362	-14787	-147	-127	-122	-66	-60	-57	-107	39	-150	13	33	-73	-19	-59	81	-29	3
0.155000	9868	-1132	-956	-32736	1503	-22001	-15337	-30496	-337	-23708	-14719	-30238	-2833	-26261	-18113	-17661	4577	8575	9839	-32682	56	-18674	10221	-30846	-268	-21043	10625	-22404	309	-22195	13932	-14848	-147	-126	-113	-65	-61	-60	-107	39	-149	16	36	-75	-18	-57	78	-32	0
0.155833	10822	-1406	-1323	-32751	1760	-21482	-15790	-30497	-304	-23493	-15134	-30559	-2546	-26067	-18413	-18146	6054	8061	9994	-32709	-265	-18114	10134	-30661	-2375	-20594	10377	-22251	1634	-21994	13518	-14896	-147	-126	-121	-67	-60	-61	-111	38	-150	17	34	-75	-23	-60	80	-31	-3
0.156667	10630	-1731	-1709	-32741	1895	-20999	-16255	-30480	126	-23280	-15634	-30823	-1832	-25852	-18782	-18650	4045	7428	10182	-32696	-823	-17588	10147	-30483	-1643	-20200	10155	-22113	-302	-21831	13139	-14932	-149	-130	-122	-68	-69	-63	-113	37	-151	16	28	-79	-26	-63	78	-33	-4
0.157500	11381	-2021	-2106	-32744	2112	-20555	-16738	-30450	300	-23088	-16204	-31021	-1370	-25621	-19213	-19163	5802	6691	10408	-32695	-1307	-17109	10243	-30275	-766	-19852	9999	-21988	-1668	-21704	12799	-14941	-150	-128	-121	-69	-64	-61	-108	39	-169	17	32	-76	-24	-59	84	-29	0
0.158333	12180	-2342	-2530	-32680	2352	-20175	-17210	-30399	537	-22888	-16826	-31153	-807	-25372	-19696	-19680	6055	5861	10683	-32698	-1791	-16688	10421	-30057	-656	-19566	9875	-21885	-1935	-21615	12509	-14931	-151	-128	-121	-68	-62	-65	-107	37	-154	13	29	-77	-22	-57	81	-34	-3
0.159167	12630	-2680	-2932	-32542	2528	-19822	-17676	-30331	713	-22695	-17490	-31244	-275	-25109	-20240	-20201	6152	4958	11000	-32683	-2282	-16339	10657	-29835	-389	-19338	9802	-21799	-3231	-21551	12273	-14889	-153	-128	-119	-69	-65	-59	-107	38	-154	18	33	-73	-23	-61	80	-32	-3
0.160000	13323	-3012	-3402	-32372	2866	-19552	-18124	-30250	742	-22510	-18178	-31274	383	-24839	-20826	-20715	7251	4009	11370	-32682	-2595	-16067	10947	-29610	-257	-19155	9773	-21735	-4229	-21520	12098	-14819	-149	-126	-118	-66	-62	-59	-109	40	-154	21	33	-75	-21	-56	82	-31	-4
0.160833	13843	-3336	-3867	-32157	3082	-19356	-18533	-30142	861	-22329	-18881	-31270	1391	-24566	-21443	-21214	6743	3030	11784	-32469	-2837	-15879	11268	-29378	835	-19031	9792	-21688	-5404	-21516	11988	-14713	-151	-126	-120	-66	-63	-56	-104	40	-150	21	33	-66	-21	-57	81	-32	-1
0.161667	14141	-3659	-4347	-31902	3283	-19238	-18907	-30000	1162	-22155	-19575	-31222	2575	-24291	-22076	-21690	8366	2048	12248	-32120	-2951	-15781	11603	-29149	1348	-18972	9863	-21656	-5806	-21535	11945	-14575	-149	-126	-116	-66	-61	-55	-107	41	-149	21	36	-70	-17	-53	80	-29	1
0.162500	15105	-3962	-4835	-31596	3594	-19200	-19215	-29875	1175	-21995	-20248	-31144	3794	-24021	-22721	-22131	8664	1076	12748	-31616	-3101	-15775	11964	-28920	647	-18969	9963	-21638	-6282	-21575	11964	-14388	-147	-124	-116	-62	-57	-57	-102	41	-151	19	35	-72	-19	-55	85	-22	0
0.163333	15967	-4261	-5345	-31248	3867	-19244	-19463	-29710	855	-21852	-20878	-31020	4813	-23762	-23350	-22554	7219	132	13281	-30982	-3349	-15870	12278	-28702	1755	-19025	10098	-21635	-7777	-21631	12041	-14175	-148	-128	-126	-66	-63	-58	-100	43	-148	20	35	-74	-22	-57	81	-29	-1
0.164167	16497	-4543	-5861	-30855	4021	-19368	-19634	-29527	612	-21728	-21460	-30902	5719	-23513	-23957	-22932	10405	-764	13830	-30210	-3099	-16052	12585	-28491	281	-19134	10269	-21628	-5561	-21698	12169	-13929	-149	-128	-124	-65	-63	-59	-108	41	-152	16	32	-74	-23	-57	80	-34	1
0.165000	16123	-4811	-6356	-30420	4223	-19564	-19724	-29322	546	-21614	-21976	-30752	6937	-23275	-24523	-23263	7568	-1594	14379	-29299	-3251	-16320	12859	-28284	249	-19291	10461	-21641	-6174	-21775	12345	-13653	-151	-130	-125	-69	-61	-60	-107	37	-152	16	0	-77	-21	-59	78	-32	-5
0.165833	16000	-5057	-6854	-29942	4511	-19829	-19727	-29100	471	-21527	-22422	-30578	8069	-23057	-25035	-23544	9220	-2369	14893	-28249	-3171	-16668	13091	-28079	671	-19476	10672	-21646	-6896	-21850	12563	-13346	-151	-127	-120	-65	-63	-59	-104	44	-155	19	29	-74	-23	-57	84	-31	-12
0.166667	15638	-5317	-7329	-29419	4783	-20140	-19643	-28853	428	-21455	-22790	-30390	9058	-22853	-25478	-23765	8149	-3026	15368	-27078	-2845	-17080	13277	-27879	872	-19717	10892	-21650	-6442	-21923	12800	-13026	-153	-125	-121	-64	-61	-56	-103	39	-154	19	33	-75	-23	-57	79	-30	0
0.167500	15004	-5557	-7777	-28861	5134	-20507	-19475	-28591	470	-21407	-23067	-30193	10260	-22671	-25840	-23930	5115	-3631	15750	-25811	-2604	-17554	13407	-27686	1032	-19989	11110	-21647	-6667	-21981	13053	-12694	-149	-127	-119	-64	-62	-56	-103	40	-148	19	33	-72	-19	-56	79	-28	0
0.168333	14921	-5795	-8188	-28271	5442	-20903	-19232	-28313	202	-21364	-23266	-29990	11107	-22510	-26119	-24032	2140	-4175	16030	-24459	-2272	-18064	13486	-27497	910	-20273	11320	-21642	-6725	-22025	13303	-12356	-148	-121	-116	-64	-59	-56	-104	41	-154	20	33	-75	-19	-55	81	-25	0
0.169167	15037	-6036	-8552	-27659	5580	-21320	-18929	-28025	-51	-21377	-23378	-29772	11788	-22373	-26311	-24067	1892	-4663	16177	-23077	-1519	-18598	13512	-27307	-1007	-20556	11514	-21644	-4611	-22046	13540	-12023	-147	-127	-120	-63	-59	-55	-102	45	-150	18	33	-74	-19	-55	82	-26	1
0.170000	13575	-6283	-8863	-27030	5768	-21744	-18566	-27728	215	-21391	-23404	-29552	13065	-22259	-26413	-24040	-1675	-5110	16151	-21695	-1120	-19140	13482	-27123	-969	-20844	11684	-21601	-4931	-22040	13757	-11703	-148	-117	-120	-65	-63	-55	-103	37	-150	17	34	-76	-19	-57	81	-25	0
0.170833	13009	-6542	-9109	-26395	5893	-22161	-18169	-27421	211	-21427	-23362	-29317	14193	-22165	-26423	-23945	-2084	-5525	15966	-20355	-879	-19673	13409	-26939	127	-21116	11824	-21560	-6011	-22005	13937	-11404	-150	-127	-124	-66	-63	-57	-102	41	-153	16	18	-75	-22	-58	80	-24	-1
0.171667	12455	-6807	-9275	-25758	6099	-22570	-17738	-27105	267	-21478	-23246	-29067	15253	-22091	-26343	-23788	-2998	-5925	15599	-19097	-528	-20179	13292	-26751	387	-21366	11931	-21509	-5147	-21924	14082	-11132	-150	-113	-119	-53	-63	-56	-105	43	-154	19	34	-75	-25	-58	84	-27	-1
0.172500	11152	-7094	-9382	-25124	6168	-22935	-17293	-26785	412	-21541	-23067	-28811	16124	-22038	-26183	-23570	-5003	-6323	15049	-17975	-43	-20647	13140	-26557	925	-21592	11995	-21447	-5309	-21811	14176	-10896	-151	-130	-120	-65	-62	-77	-87	42	-153	16	32	-76	-26	-60	89	-30	-6
0.173333	9910	-7397	-9399	-24509	5909	-23271	-16850	-26482	497	-21618	-22834	-28536	16623	-22003	-25953	-23297	-5220	-6729	14328	-17000	355	-21068	12953	-26371	832	-21773	12009	-21369	-5265	-21666	14219	-10703	-153	-129	-120	-69	-66	-58	-103	41	-154	16	33	-76	-21	-57	80	-29	-5
0.174167	8036	-7720	-9328	-23905	5668	-23557	-16419	-26139	645	-21699	-22556	-28250	16815	-21987	-25657	-22968	-6421	-7135	13455	-16230	274	-21421	12746	-26177	1341	-21905	11977	-21271	-4890	-21444	14214	-10551	-148	-122	-117	-64	-61	-52	-101	43	-151	19	33	-78	-23	-56	85	-25	0
0.175000	5278	-8061	-9172	-23330	5370	-23793	-16012	-25826	987	-21778	-22230	-27943	16949	-21984	-25314	-22595	-5753	-7572	12458	-15690	226	-21712	12517	-25989	1783	-21992	11891	-21162	-4424	-21198	14150	-10454	-154	-128	-119	-64	-63	-55	-115	45	-150	20	35	-77	-21	-56	82	-30	-3
0.175833	2812	-8420	-8934	-22791	4907	-23973	-15643	-25501	1155	-21861	-21896	-27617	17173	-21999	-24938	-22186	-4346	-8035	11376	-15397	405	-21931	12271	-25804	274	-22031	11747	-21040	-3640	-20914	14038	-10411	-146	-125	-117	-67	-61	-59	-102	41	-149	19	36	-86	-17	-58	84	-27	0
0.176667	874	-8796	-8626	-22290	4312	-24098	-15316	-25186	936	-21940	-21537	-27270	17241	-22028	-24545	-21744	-5905	-8495	10237	-15361	179	-22072	12016	-25617	965	-22017	11551	-20907	-4546	-20589	13878	-10421	-148	-125	-120	-65	-61	-58	-103	43	-152	19	34	-75	-21	-58	81	-29	3
0.177500	-1008	-9184	-8248	-21827	3456	-24176	-15040	-24874	661	-22012	-21176	-26906	16902	-22066	-24145	-21283	-1417	-8977	9093	-15574	352	-22150	11750	-25431	-528	-21954	11297	-20746	-1641	-20244	13686	-10485	-148	-128	-119	-65	-61	-60	-104	43	-149	15	35	-76	-21	-55	84	-28	-1
0.178333	-3929	-9584	-7810	-21403	2498	-24195	-14811	-24539	828	-22079	-20809	-26528	16676	-22117	-23754	-20807	-2480	-9411	7983	-16026	197	-22161	11482	-25261	-1870	-21848	11008	-20578	-129	-19872	13453	-10602	-147	-128	-119	-64	-62	-66	-101	43	-151	19	34	-76	-22	-53	81	-29	-4
0.179167	-6235	-9994	-7320	-21024	1385	-24173	-14640	-24262	865	-22131	-20456	-26110	16362	-22170	-23383	-20316	-978	-9836	6960	-16695	-202	-22111	11208	-25093	-1372	-21696	10660	-20396	-540	-19484	13198	-10765	-148	-127	-120	-66	-62	-59	-105	38	-147	20	33	-75	-18	-55	82	-13	0
0.180000	-8454	-10394	-6816	-20685	293	-24109	-14519	-23966	803	-22166	-20121	-25679	16154	-22229	-23035	-19833	688	-10221	6045	-17547	-630	-22006	10935	-24936	-1545	-21513	10277	-20202	898	-19081	12921	-10969	-148	-128	-118	-65	-57	-57	-107	42	-150	18	35	-75	-21	-56	80	-30	4
0.180833	-10400	-10793	-6252	-20396	-891	-24014	-14448	-23671	850	-22192	-19805	-25221	15912	-22291	-22731	-19359	1388	-10548	5292	-18544	-1247	-21863	10657	-24795	-1511	-21292	9865	-20002	1587	-18690	12635	-11218	-149	-130	-118	-66	-60	-62	-103	39	-147	18	49	-73	-19	-56	81	-31	-4
0.181667	-11604	-11185	-5703	-20149	-2241	-23889	-14431	-23392	866	-22208	-19518	-24741	15437	-22350	-22466	-18883	2605	-10806	4718	-19639	-1972	-21683	10379	-24638	-1530	-21044	9436	-19790	1642	-18304	12349	-11498	-146	-128	-119	-57	-60	-63	-109	37	-150	19	32	-77	-22	-57	80	-32	-3
0.182500	-11735	-11554	-5166	-19952	-3647	-23744	-14447	-23085	507	-22206	-19262	-24241	14738	-22411	-22249	-18428	5226	-10979	4338	-20794	-2514	-21468	10104	-24497	-3338	-20777	8981	-19575	3716	-17934	12063	-11799	-145	-130	-121	-66	-58	-59	-108	40	-150	16	23	-76	-22	-58	79	-28	0
0.183333	-13180	-11901	-4645	-19790	-4922	-23586	-14502	-22787	756	-22180	-19049	-23713	14484	-22462	-22075	-17995	3581	-11061	4169	-21966	-3264	-21235	9827	-24361	-3643	-20493	8531	-19358	4227	-17589	11785	-12120	-148	-132	-120	-70	-66	-60	-107	41	-152	13	30	-78	-22	-58	78	-32	-1
0.184167	-13870	-12222	-4156	-19668	-6355	-23420	-14585	-22498	994	-22169	-18872	-23168	14062	-22502	-21953	-17581	3586	-11041	4213	-23094	-4004	-20987	9536	-24229	-1893	-20201	8087	-19144	2724	-17275	11516	-12457	-153	-131	-122	-70	-64	-61	-108	37	-152	17	28	-79	-25	-57	78	-33	-3
0.185000	-13183	-12504	-3710	-19588	-7779	-23235	-14687	-22201	1132	-22132	-18726	-22577	13684	-22538	-21859	-17183	4504	-10925	4457	-24147	-4516	-20731	9276	-24091	-1537	-19894	7667	-18927	3110	-16996	11267	-12794	-153	-133	-122	-85	-64	-61	-109	35	-127	16	30	-77	-22	-57	79	-33	-3
0.185833	-12633	-12741	-3306	-19550	-9034	-23086	-14807	-21902	1253	-22089	-18617	-22014	13445	-22560	-21811	-16807	3296	-10722	4872	-25092	-5223	-20472	9008	-23957	-1421	-19583	7266	-18718	2948	-16758	11034	-13123	-148	-130	-121	-69	-61	-50	-109	36	-154	17	29	-79	-23	-60	78	-30	-3
0.186667	-11883	-12934	-2950	-19527	-10197	-22925	-14928	-21598	1369	-22034	-18543	-21411	13110	-22573	-21793	-16447	3689	-10433	5432	-25905	-5863	-20209	8743	-23813	-1375	-19269	6899	-18518	2291	-16557	10820	-13431	-148	-129	-120	-70	-61	-57	-108	38	-152	18	32	-77	-23	-58	78	-36	0
0.187500	-11315	-13068	-2637	-19588	-11105	-22777	-15052	-21283	1576	-21974	-18501	-20797	13161	-22569	-21786	-16099	2495	-10075	6100	-26569	-6308	-19949	8487	-23655	-975	-18958	6575	-18325	1705	-16395	10621	-13741	-147	-126	-116	-49	-64	-57	-108	40	-152	20	33	-77	-22	-57	91	-32	-1
0.188333	-11171	-13141	-2360	-19656	-11824	-22636	-15164	-20964	1909	-21909	-18480	-20182	13531	-22557	-21788	-15763	1521	-9664	6846	-27079	-6654	-19685	8238	-23490	-270	-18650	6292	-18145	1101	-16273	10443	-14016	-148	-144	-121	-66	-60	-58	-108	40	-149	18	32	-76	-27	-57	80	-30	2
0.189167	-10445	-13154	-2115	-19765	-12608	-22506	-15260	-20638	2040	-21835	-18485	-19558	13797	-22528	-21794	-15424	2302	-9224	7619	-27425	-6828	-19432	8000	-23307	-1404	-18349	6062	-17975	1057	-16187	10276	-14269	-153	-128	-124	-69	-61	-57	-107	38	-153	16	29	-77	-22	-58	81	-31	-3
0.190000	-8839	-13094	-1890	-19902	-13462	-22389	-15339	-20303	1829	-21766	-18508	-18940	13962	-22491	-21792	-15092	-1187	-8766	8384	-27624	-7077	-19182	7778	-23121	-1119	-18057	5882	-17816	-896	-16136	10121	-14488	-153	-131	-121	-72	-69	-62	-110	34	-158	13	29	-80	-24	-61	75	-34	-5
0.190833	-6525	-12963	-1675	-20074	-14154	-22284	-15387	-19963	1244	-21683	-18528	-18325	13700	-22441	-21768	-14752	687	-8315	9103	-27685	-6983	-18929	7578	-22913	-1775	-17764	5758	-17661	-73	-16109	9983	-14666	-153	-130	-120	-69	-62	-60	-113	35	-155	18	30	-79	-25	-64	91	-33	-4
0.191667	-5189	-12753	-1467	-20269	-14362	-22182	-15404	-19606	877	-21590	-18547	-17719	13776	-22374	-21721	-14398	-1549	-7878	9743	-27624	-6732	-18684	7396	-22677	-3193	-17486	5684	-17520	1150	-16108	9860	-14795	-150	-130	-121	-70	-67	-60	-110	36	-154	17	32	-80	-24	-62	76	-36	-3
0.192500	-3701	-12478	-1220	-20486	-14441	-22084	-15380	-19242	391	-21502	-18560	-17131	13877	-22304	-21641	-14032	-4129	-7480	10283	-27467	-6586	-18437	7238	-22431	-2186	-17216	5660	-17383	-556	-16118	9742	-14897	-151	-128	-121	-70	-64	-59	-115	38	-152	17	30	-85	-24	-63	76	-33	0
0.193333	-1865	-12130	-965	-20731	-14358	-21981	-15316	-18870	-212	-21380	-18558	-16568	13961	-22213	-21523	-13653	-4118	-7123	10701	-27234	-6257	-18194	7111	-22166	-2044	-16960	5682	-17246	-200	-16145	9640	-14951	-149	-126	-121	-72	-66	-58	-105	41	-152	18	34	-76	-21	-55	79	-28	1
0.194167	-262	-11712	-700	-20986	-14152	-21874	-15205	-18487	-779	-21254	-18537	-16029	14087	-22110	-21366	-13250	-6374	-6807	10994	-26940	-5818	-17954	7010	-21886	-1784	-16721	5744	-17115	25	-16157	9546	-14965	-143	-124	-119	-66	-57	-57	-105	42	-147	10	35	-74	-16	-57	91	-28	1
0.195000	1301	-11242	-414	-21260	-13877	-21765	-15058	-18102	-1334	-21115	-18488	-15513	14160	-21994	-21197	-12831	-7818	-6546	11156	-26617	-5294	-17720	6939	-21593	-1307	-16505	5847	-16983	-550	-16183	9460	-14934	-150	-130	-118	-66	-57	-56	-104	49	-150	19	35	-73	-15	-56	82	-29	1
0.195833	3999	-10714	-102	-21549	-13748	-21640	-14870	-17714	-2231	-20959	-18411	-15028	13756	-21862	-20926	-12398	-7021	-6322	11191	-26278	-4350	-17503	6892	-21293	-2262	-16304	5976	-16855	435	-16207	9379	-14874	-146	-125	-117	-63	-64	-57	-105	40	-149	20	35	-73	-19	-42	84	-27	2
0.196667	5108	-10152	218	-21837	-13529	-21503	-14637	-17314	-2536	-20781	-18299	-14575	14073	-21723	-20650	-11949	-9061	-6131	11121	-25936	-3338	-17293	6880	-20979	-3022	-16123	6131	-16721	1111	-16212	9309	-14779	-146	-122	-118	-65	-59	-60	-107	43	-149	17	36	-73	-22	-58	80	-29	1
0.197500	5404	-9559	540	-22130	-13331	-21345	-14359	-16924	-2726	-20581	-18154	-14157	14593	-21563	-20330	-11487	-10965	-5959	10962	-25601	-2693	-17094	6892	-20660	-1080	-15974	6299	-16585	-824	-16221	9243	-14653	-148	-125	-117	-66	-60	-62	-109	41	-152	17	37	-76	-19	-57	81	-28	-1
0.198333	6512	-8944	860	-22420	-13152	-21164	-14050	-16533	-3153	-20362	-17973	-13772	15314	-21394	-19987	-11022	-9792	-5801	10731	-25274	-1686	-16918	6930	-20339	-315	-15849	6477	-16450	-873	-16216	9188	-14500	-149	-114	-119	-68	-62	-60	-109	36	-154	15	34	-76	-24	-58	79	-35	-4
0.199167	7385	-8323	1158	-22709	-12961	-20966	-13706	-16146	-3601	-20121	-17758	-13414	16171	-21210	-19610	-10548	-10642	-5626	10464	-24958	-628	-16749	6994	-20024	-101	-15747	6664	-16304	-823	-16189	9149	-14323	-149	-126	-119	-78	-65	-61	-104	41	-154	18	33	-76	-24	-57	82	-26	-3
0.200000	8446	-7679	1432	-22968	-12777	-20736	-13331	-15756	-3972	-19850	-17509	-13078	16633	-20986	-19209	-10071	-9691	-5424	10183	-24639	383	-16602	7068	-19709	8	-15670	6844	-16153	-1487	-16149	9116	-14132	-146	-126	-116	-66	-61	-58	-107	40	-151	17	35	-74	-22	-52	81	-26	-1
0.200833	9351	-7091	1663	-23213	-12463	-20485	-12942	-15390	-4174	-19556	-17227	-12769	16813	-20753	-18795	-9599	-9492	-5186	9911	-24315	1249	-16481	7159	-19397	-11	-15616	7019	-15998	-1786	-16088	9085	-13931	-150	-126	-115	-67	-62	-57	-104	44	-154	19	37	-74	-23	-53	82	-28	-5
0.201667	9409	-6510	1839	-23433	-11989	-20212	-12538	-15030	-4103	-19237	-16923	-12480	16784	-20497	-18369	-9135	-9558	-4898	9661	-23977	2100	-16380	7254	-19093	748	-15586	7181	-15840	-2298	-16015	9070	-13723	-149	-127	-119	-65	-60	-56	-104	42	-153	20	37	-74	-19	-51	86	-26	-3
0.202500	9792	-5957	1954	-23624	-11427	-19913	-12124	-14685	-3993	-18900	-16598	-12206	16507	-20228	-17948	-8668	-6623	-4540	9455	-23605	3006	-16302	7345	-18798	136	-15576	7328	-15684	-2248	-15935	9053	-13514	-148	-121	-124	-63	-58	-55	-100	28	-150	23	38	-73	-19	-52	87	-27	0
0.203333	10600	-5451	1997	-23784	-10915	-19596	-11714	-14360	-3940	-18548	-16260	-11951	15958	-19939	-17531	-8259	-7354	-4132	9297	-23200	3503	-16252	7424	-18518	342	-15583	7452	-15522	-3640	-15815	9042	-13317	-150	-124	-118	-65	-62	-57	-102	45	-149	22	38	-75	-25	-53	82	-29	0
0.204167	11600	-4984	1970	-23905	-10508	-19267	-11312	-14064	-4094	-18182	-15921	-11711	14456	-19632	-17126	-7847	-4159	-3638	9180	-22739	4226	-16222	7484	-18248	1059	-15610	7546	-15367	-3689	-15688	9032	-13121	-149	-126	-120	-65	-57	-60	-105	42	-151	21	35	-76	-10	-52	81	-26	1
0.205000	11942	-4564	1872	-23983	-9886	-18923	-10926	-13788	-3777	-17806	-15583	-11472	12941	-19307	-16734	-7453	-983	-3087	9148	-22223	5199	-16207	7526	-17989	-537	-15636	7621	-15209	-1564	-15535	9027	-12938	-148	-121	-120	-64	-61	-57	-103	44	-151	21	39	-73	-21	-52	85	-38	-3
0.205833	12135	-4198	1700	-24018	-9211	-18566	-10558	-13537	-3194	-17424	-15227	-11239	11418	-18973	-16373	-7112	-1917	-2480	9145	-21648	5699	-16214	7532	-17748	543	-15669	7664	-15059	-2873	-15380	9010	-12768	-158	-126	-119	-64	-61	-60	-103	41	-153	22	37	-74	-23	-57	85	-27	0
0.206667	12970	-3886	1456	-24011	-8374	-18209	-10226	-13319	-2617	-17043	-14895	-11013	9533	-18623	-16023	-6752	719	-1838	9173	-21025	6284	-16228	7505	-17512	935	-15702	7671	-14919	-2587	-15200	8977	-12621	-150	-126	-120	-69	-66	-52	-104	40	-152	21	35	-77	-26	-59	78	-27	-3
0.207500	13949	-3618	1157	-23956	-7412	-17849	-9917	-13133	-2081	-16667	-14575	-10792	7219	-18261	-15704	-6426	303	-1168	9216	-20355	6722	-16249	7440	-17291	1480	-15724	7632	-14782	-2009	-14995	8939	-12487	-146	-117	-121	-67	-64	-56	-102	44	-150	23	35	-72	-21	-52	82	-26	0
0.208333	14047	-3400	795	-23852	-6312	-17478	-9646	-12977	-1509	-16302	-14269	-10572	4471	-17895	-15416	-6131	1080	-484	9255	-19636	7156	-16264	7327	-17082	2162	-15736	7582	-14663	-2004	-14776	8879	-12372	-147	-126	-121	-65	-62	-53	-102	45	-152	20	34	-76	-22	-53	84	-28	0
0.209167	14196	-3222	383	-23704	-5115	-17115	-9414	-12854	-1330	-15949	-13990	-10356	662	-17526	-15160	-5867	3214	181	9270	-18909	7638	-16281	7169	-16887	1693	-15725	7484	-14553	-906	-14534	8783	-12279	-147	-125	-120	-63	-59	-55	-107	44	-108	22	36	-74	-23	-56	84	-29	-3
0.210000	12913	-3082	-57	-23512	-3799	-16760	-9221	-12768	-675	-15619	-13727	-10145	-3031	-17158	-14931	-5623	2896	818	9241	-18181	8010	-16281	6943	-16705	499	-15695	7340	-14459	1008	-14279	8661	-12201	-148	-124	-119	-64	-62	-56	-104	41	-153	21	35	-74	-23	-53	85	-15	-1
0.210833	10757	-2970	-523	-23278	-2313	-16428	-9065	-12710	265	-15311	-13490	-9938	-6266	-16787	-14733	-5417	205	1400	9149	-17476	7895	-16264	6707	-16527	1717	-15638	7154	-14386	204	-14001	8500	-12138	-150	-145	-122	-64	-63	-57	-104	57	-153	22	36	-73	-26	-57	79	-34	-3
0.211667	10213	-2886	-999	-23005	-684	-16079	-8950	-12684	931	-15024	-13273	-9755	-9473	-16427	-14554	-5220	1213	1916	8983	-16807	7935	-16228	6407	-16362	2308	-15547	6935	-14326	556	-13701	8302	-12092	-148	-124	-121	-67	-64	-59	-104	42	-153	25	32	-75	-23	-57	80	-29	-3
0.212500	10524	-2812	-1478	-22700	1096	-15747	-8867	-12683	1596	-14766	-13078	-9572	-12814	-16069	-14403	-5054	-212	2336	8734	-16196	8061	-16155	6068	-16207	2491	-15424	6663	-14284	1428	-13390	8059	-12060	-142	-124	-117	-60	-63	-57	-107	39	-153	20	34	-74	-24	-57	82	-32	-5
0.213333	11848	-2749	-1946	-22363	2880	-15419	-8820	-12711	2192	-14531	-12910	-9409	-16366	-15719	-14263	-4905	-530	2672	8395	-15654	8001	-16052	5692	-16054	2433	-15271	6361	-14254	1619	-13060	7779	-12026	-145	-126	-120	-66	-61	-53	-104	44	-149	26	35	-76	-18	-53	84	-27	0
0.214167	14070	-2676	-2385	-21992	4887	-15103	-8802	-12761	2590	-14320	-12760	-9256	-19649	-15382	-14148	-4781	-808	2911	7978	-15189	7828	-15908	5293	-15909	1796	-15085	6017	-14234	2260	-12722	7448	-12004	-147	-125	-120	-61	-59	-50	-101	44	-151	18	33	-72	-21	-51	85	-27	1
0.215000	16420	-2602	-2795	-21595	6987	-14796	-8813	-12831	2958	-14134	-12631	-9125	-22554	-15052	-14044	-4678	-2122	3037	7483	-14823	7537	-15731	4865	-15776	1959	-14868	5637	-14226	2296	-12379	7071	-11991	-154	-127	-120	-66	-62	-56	-107	39	-152	20	32	-86	-23	-56	79	-33	-5
0.215833	18939	-2511	-3146	-21208	8802	-14496	-8850	-12922	3277	-13964	-12518	-9014	-25441	-14740	-13948	-4592	-559	3066	6935	-14544	7156	-15513	4428	-15647	1244	-14618	5224	-14228	2902	-12029	6657	-11972	-148	-127	-118	-65	-64	-55	-109	41	-152	18	33	-74	-23	-58	80	-29	1
0.216667	22216	-2390	-3449	-20794	10216	-14198	-8900	-13016	3220	-13803	-12414	-8917	-27994	-14438	-13861	-4518	-1995	3003	6341	-14345	6705	-15255	3987	-15515	309	-14340	4781	-14233	2760	-11686	6214	-11954	-142	-125	-116	-76	-63	-58	-104	41	-177	18	34	-76	-24	-59	79	-32	0
0.217500	25496	-2244	-3690	-20380	11463	-13907	-8958	-13123	2708	-13651	-12327	-8842	-30478	-14145	-13770	-4462	-2212	2848	5734	-14228	6349	-14957	3551	-15392	710	-14042	4318	-14237	2581	-11339	5741	-11929	-148	-126	-119	-69	-61	-60	-107	41	-151	19	33	-74	-18	-55	81	-29	1
0.218333	27398	-2063	-3847	-19960	12971	-13612	-9036	-13236	2252	-13504	-12247	-8794	-32400	-13865	-13682	-4420	342	2626	5128	-14174	6241	-14619	3129	-15272	-1371	-13732	3832	-14240	5624	-11007	5245	-11898	-150	-125	-124	-68	-63	-58	-108	41	-152	17	26	-76	-25	-56	81	-31	-1
0.219167	27599	-1851	-3935	-19544	14468	-13321	-9110	-13346	1899	-13352	-12172	-8747	-32767	-13594	-13590	-4391	-3354	2347	4550	-14166	5581	-14251	2731	-15154	-746	-13403	3346	-14234	5253	-10693	4724	-11855	-150	-124	-121	-68	-62	-57	-110	40	-154	18	33	-75	-22	-57	80	-31	-4
0.220000	26264	-1589	-3942	-19138	15508	-13029	-9182	-13453	1485	-13191	-12104	-8743	-32766	-13326	-13494	-4368	-1399	2035	4048	-14188	5124	-13855	2368	-15042	124	-13065	2853	-14220	5975	-10391	4211	-11800	-150	-126	-117	-67	-62	-56	-104	42	-152	18	32	-73	-19	-56	82	-29	0
0.220833	22278	-1291	-3872	-18748	16366	-12740	-9247	-13552	1071	-13004	-12028	-8745	-32767	-13070	-13382	-4355	-2399	1713	3589	-14221	4520	-13433	2043	-14930	577	-12717	2373	-14197	7318	-10111	3693	-11730	-148	-128	-118	-58	-79	-55	-104	39	-151	19	32	-70	-21	-55	79	-32	-5
0.221667	15908	-957	-3731	-18373	17349	-12450	-9295	-13637	722	-12801	-11951	-8764	-32767	-12796	-13260	-4341	-2571	1394	3238	-14249	3933	-12999	1759	-14820	740	-12368	1896	-14162	7846	-9859	3191	-11635	-146	-122	-116	-65	-62	-53	-105	49	-147	20	32	-72	-19	-53	85	-29	-3
0.222500	8218	-591	-3523	-18020	18228	-12152	-9331	-13700	-128	-12571	-11867	-8798	-32767	-12530	-13131	-4328	-1724	1096	2987	-14253	3349	-12539	1529	-14736	783	-12021	1447	-14116	8687	-9632	2703	-11528	-130	-124	-120	-65	-58	-55	-104	43	-152	16	32	-73	-26	-57	77	-28	-1
0.223333	-2386	-198	-3262	-17692	18971	-11855	-9340	-13744	-629	-12313	-11771	-8849	-32767	-12248	-12978	-4319	-697	833	2845	-14227	2837	-12077	1351	-14620	-171	-11686	1029	-14056	10737	-9433	2239	-11398	-154	-129	-122	-70	-68	-113	-110	40	-158	16	28	-78	-7	-60	78	-35	-6
0.224167	-16008	212	-2945	-17389	19574	-11556	-9330	-13762	-548	-12021	-11664	-8912	-32767	-11960	-12808	-4304	-2990	630	2820	-14151	1976	-11609	1227	-14530	1631	-11351	653	-13987	9660	-9258	1808	-11241	-151	-128	-118	-70	-64	-55	-104	37	-158	13	27	-77	-23	-56	79	-34	-1
0.225000	-28523	660	-2582	-17102	20122	-11246	-9282	-13746	-647	-11686	-11530	-8974	-32767	-11644	-12611	-4283	-1870	491	2912	-14019	1141	-11143	1159	-14449	3524	-11022	327	-13907	8578	-9105	1415	-11063	-150	-127	-121	-69	-62	-57	-108	37	-151	16	29	-76	-23	-57	77	-32	-13
0.225833	-32712	1111	-2205	-16849	20666	-10937	-9206	-13700	-676	-11321	-11379	-9049	-32760	-11315	-12391	-4252	-2248	430	3098	-13836	394	-10685	1139	-14373	4336	-10701	46	-13825	8606	-8973	1058	-10859	-148	-126	-121	-68	-67	-58	-105	38	-155	17	33	-77	-29	-57	81	-28	-1
0.226667	-32697	1562	-1812	-16618	21064	-10618	-9094	-13618	-800	-10911	-11201	-9135	-32767	-10959	-12149	-4213	-1926	442	3372	-13597	-625	-10232	1171	-14312	5200	-10386	-174	-13732	7656	-8861	745	-10641	-147	-151	-124	-67	-63	-57	-105	36	-151	20	33	-75	-17	-56	81	-32	-1
0.227500	-32729	2008	-1412	-16409	21535	-10331	-8953	-13495	-871	-10473	-10990	-9220	-32764	-10579	-11873	-4159	-1392	525	3707	-13308	-1660	-9793	1244	-14261	5372	-10076	-327	-13645	6917	-8754	483	-10389	-147	-126	-119	-66	-65	-58	-103	42	-152	18	33	-75	-19	-57	84	-26	0
0.228333	-32714	2440	-1025	-16232	22213	-9960	-8766	-13335	-702	-9996	-10755	-9315	-32424	-10173	-11559	-4096	-2237	687	4095	-12982	-2589	-9364	1354	-14235	6053	-9777	-447	-13566	5940	-8653	260	-10138	-149	-126	-120	-69	-63	-50	-104	41	-153	21	30	-74	-22	-58	81	-28	-16
0.229167	-32724	2851	-659	-16081	22849	-9617	-8545	-13138	-438	-9492	-10490	-9404	-30956	-9742	-11239	-4021	-391	913	4499	-12622	-3510	-8956	1493	-14206	6075	-9481	-500	-13488	5404	-8550	80	-9865	-151	-128	-105	-65	-66	-55	-102	44	-152	21	35	-72	-22	-53	84	-25	-3
0.230000	-32713	3234	-325	-15932	23308	-9265	-8294	-12900	-508	-8965	-10202	-9500	-29373	-9280	-10872	-3941	123	1189	4903	-12247	-4609	-8568	1656	-14203	4758	-9189	-506	-13430	4856	-8440	-56	-9588	-147	-127	-118	-64	-61	-53	-104	42	-158	40	34	-73	-22	-55	82	-27	-3
0.230833	-32703	3583	-27	-15805	23711	-8899	-8008	-12623	-1051	-8412	-9871	-9600	-28163	-8799	-10477	-3837	-952	1507	5283	-11875	-5748	-8197	1821	-14221	5299	-8893	-457	-13386	3169	-8308	-154	-9315	-151	-128	-122	-65	-61	-53	-105	40	-153	18	34	-74	-23	-56	80	-33	-3
0.231667	-32716	3893	228	-15695	24063	-8523	-7693	-12312	-1405	-7833	-9522	-9696	-27181	-8298	-10017	-3734	3448	1853	5617	-11510	-6441	-7846	1993	-14259	3209	-8595	-369	-13361	5222	-8177	-214	-9038	-151	-130	-122	-68	-63	-67	-112	35	-154	18	29	-82	-25	-68	76	-31	-6
0.232500	-32706	4164	435	-15594	24239	-8127	-7351	-11966	-1598	-7245	-9145	-9791	-26044	-7782	-9597	-3625	997	2215	5890	-11169	-7451	-7504	2168	-14305	2594	-8294	-245	-13355	4513	-8011	-242	-8770	-148	-126	-121	-65	-63	-60	-108	39	-153	19	33	-73	-39	-63	79	-29	-1
0.233333	-32718	4398	597	-15495	24332	-7711	-6977	-11582	-1916	-6644	-8740	-9875	-24983	-7245	-9108	-3504	3062	2585	6089	-10860	-8278	-7181	2334	-14364	2571	-7985	-92	-13360	3314	-7807	-233	-8514	-147	-126	-120	-64	-63	-55	-103	42	-152	16	34	-73	-21	-55	82	-16	1
0.234167	-32440	4596	713	-15402	24291	-7273	-6580	-11173	-2210	-6037	-8320	-9950	-24123	-6699	-8599	-3404	2980	2943	6201	-10596	-8963	-6862	2486	-14441	2090	-7669	78	-13391	3365	-7574	-201	-8275	-122	-125	-116	-64	-60	-51	-102	44	-151	20	33	-75	-22	-53	84	-28	0
0.235000	-32041	4747	775	-15319	24080	-6818	-6178	-10738	-2487	-5426	-7886	-10019	-23227	-6149	-8068	-3312	3220	3272	6214	-10392	-9638	-6567	2612	-14529	1558	-7350	259	-13434	2452	-7306	-148	-8064	-147	-128	-121	-65	-57	-57	-104	42	-150	20	33	-73	-17	-57	85	-28	1
0.235833	-31662	4868	794	-15240	23789	-6345	-5767	-10288	-3050	-4819	-7448	-10079	-22856	-5593	-7522	-3239	4212	3569	6134	-10240	-10295	-6274	2715	-14623	1018	-7021	454	-13485	1309	-6996	-76	-7878	-144	-129	-120	-44	-55	-53	-103	40	-149	20	35	-67	-22	-57	84	-26	0
0.236667	-31270	4947	773	-15161	23418	-5852	-5354	-9819	-3622	-4236	-7001	-10088	-22632	-5050	-6969	-3193	6246	3823	5971	-10148	-10392	-5988	2790	-14717	-1140	-6678	631	-13565	2189	-6654	11	-7724	-149	-128	-115	-64	-60	-53	-108	42	-134	23	38	-70	-18	-53	78	-29	0
0.237500	-30873	4999	709	-15089	23041	-5334	-4938	-9339	-3742	-3635	-6555	-10121	-21962	-4504	-6409	-3171	3615	4038	5709	-10112	-10633	-5698	2830	-14814	-1211	-6327	809	-13641	887	-6271	126	-7607	-147	-127	-116	-63	-60	-55	-107	41	-151	21	34	-72	-18	-52	82	-30	3
0.238333	-29217	5028	611	-15019	22444	-4788	-4531	-8841	-3983	-3058	-6118	-10112	-21525	-3972	-5856	-3193	4407	4197	5326	-10131	-10920	-5408	2852	-14903	12	-5961	970	-13718	-1075	-5857	233	-7514	-145	-129	-117	-64	-77	-56	-108	42	-142	22	35	-74	-21	-57	80	-27	1
0.239167	-15677	5041	483	-14956	21796	-4225	-4137	-8338	-4133	-2496	-5691	-10074	-21102	-3443	-5301	-3255	5167	4311	4969	-10185	-10907	-5117	2840	-14984	-195	-5591	1112	-13793	-1116	-5410	361	-7458	-149	-128	-118	-77	-65	-58	-108	41	-156	18	34	-74	-21	-56	82	-29	-1
0.240000	8252	5039	323	-14894	21045	-3650	-3758	-7828	-4088	-1956	-5283	-10007	-20443	-2947	-4764	-3375	4688	4381	4516	-10262	-10799	-4814	2795	-15057	-408	-5212	1231	-13866	-1874	-4936	484	-7441	-150	-128	-118	-65	-62	-61	-113	40	-154	18	30	-78	-23	-61	80	-31	-3
0.240833	20347	5024	139	-14836	20112	-3055	-3399	-7314	-3933	-1429	-4890	-9900	-19498	-2421	-4238	-3544	5467	4410	4025	-10346	-10381	-4501	2724	-15111	-1007	-4817	1327	-13924	-2277	-4432	618	-7456	-141	-129	-134	-65	-63	-56	-105	41	-153	19	35	-73	-19	-55	81	-30	-3
0.241667	29847	5012	-66	-14776	19149	-2443	-3060	-6783	-3678	-916	-4520	-9760	-18428	-1922	-3734	-3767	4480	4401	3521	-10420	-9907	-4177	2626	-15154	-1214	-4422	1401	-13972	-2485	-3917	750	-7503	-147	-127	-117	-66	-62	-53	-105	36	-153	18	33	-74	-18	-65	82	-29	0
0.242500	32767	4986	-294	-14724	18145	-1822	-2735	-6241	-3187	-422	-4168	-9580	-17201	-1434	-3259	-4056	5158	4374	3005	-10459	-9228	-3834	2507	-15182	-1138	-4013	1432	-14011	-2583	-3377	879	-7585	-146	-127	-117	-65	-61	-53	-109	42	-150	21	34	-75	-18	-46	77	-30	-1
0.243333	32172	4962	-553	-14674	17002	-1198	-2450	-5687	-2757	51	-3848	-9363	-15906	-958	-2814	-4400	6123	4321	2488	-10446	-8295	-3484	2357	-15191	-2706	-3606	1464	-14037	-2342	-2857	995	-7691	-148	-128	-118	-67	-81	-58	-113	6	-151	18	29	-75	-22	-79	80	-29	0
0.244167	32767	4929	-840	-14624	15602	-567	-2186	-5123	-2518	509	-3555	-9113	-14688	-490	-2406	-4802	3740	4256	1999	-10360	-7587	-3118	2193	-15186	-2240	-3198	1464	-14053	-3953	-2330	1115	-7824	-150	-126	-119	-67	-64	-61	-107	42	-151	20	30	-76	-26	-59	80	-29	-1
0.245000	32767	4897	-1146	-14578	13957	34	-1947	-4537	-2405	939	-3286	-8824	-13556	-26	-2026	-5255	7678	4189	1544	-10185	-6223	-2739	2014	-15167	-3569	-2791	1424	-14053	-2616	-1791	1214	-7982	-148	-128	-121	-69	-64	-56	-108	39	-151	19	34	-78	-23	-52	80	-29	0
0.245833	32573	4875	-1502	-14524	12403	642	-1734	-3932	-1921	1356	-3094	-8507	-11947	431	-1687	-5758	5528	4127	1105	-9909	-4949	-2349	1816	-15139	-4563	-2388	1371	-14046	-2415	-1274	1300	-8157	-142	-128	-119	-66	-65	-53	-107	41	-154	17	29	-80	-22	-53	80	-29	-3
0.246667	32330	4817	-1833	-14479	10700	1228	-1523	-3307	-1429	1758	-2824	-8157	-10323	882	-1385	-6309	5648	4072	715	-9523	-3639	-1951	1605	-15104	-3875	-1987	1292	-14030	-4081	-772	1368	-8347	-119	-131	-131	-66	-62	-57	-105	42	-151	19	28	-77	-25	-55	82	-29	-6
0.247500	31763	4772	-2231	-14431	8931	1794	-1373	-2660	-922	2141	-2633	-7786	-8627	1318	-1121	-6870	5568	4030	373	-9032	-1990	-1545	1381	-15068	-3927	-1596	1200	-14009	-4441	-301	1410	-8548	-149	-129	-120	-65	-61	-56	-105	40	-155	21	33	-74	-24	-56	82	-29	6
0.248333	31458	4712	-2618	-14390	7221	2335	-1226	-1992	-409	2474	-2462	-7403	-6907	1738	-902	-7470	4830	4000	71	-8431	-418	-1132	1148	-15024	-4003	-1213	1083	-13990	-5348	168	1424	-8763	-152	-129	-128	-68	-60	-57	-107	38	-156	17	29	-70	-26	-59	77	-39	-4
0.249167	31016	4643	-3048	-14351	5382	2844	-1101	-1309	-43	2838	-2314	-7014	-5540	2154	-717	-8076	4397	3991	-184	-7725	1011	-733	912	-14982	-3898	-840	953	-13966	-7022	612	1412	-8975	-147	-128	-125	-69	-63	-58	-108	40	-153	20	32	-76	-23	-55	77	-28	-1
0.250000	30631	4571	-3491	-14319	3417	3327	-985	-609	114	3163	-2185	-6622	-4423	2550	-567	-8690	5935	4002	-397	-6929	2783	-329	664	-14945	-5478	-481	807	-13945	-6874	1032	1368	-9191	-148	-128	-121	-69	-83	-57	-105	41	-152	41	33	-77	-26	-57	81	-26	0
0.250833	30258	4484	-3953	-14296	1766	3768	-888	97	838	3463	-2075	-6233	-2792	2927	-451	-9292	3367	4012	-573	-6073	4341	52	419	-14917	-5885	-135	638	-13926	-7889	1425	1312	-9401	-150	-130	-127	-72	-63	-58	-107	38	-152	19	30	-78	-26	-61	79	-29	-3
0.251667	29869	4387	-4422	-14272	151	4176	-806	805	1352	3738	-1989	-5862	-1386	3275	-374	-9870	2451	4039	-696	-5160	5592	438	167	-14894	-4320	195	460	-13910	-10638	1795	1180	-9606	-149	-129	-127	-73	-63	-83	-110	39	-154	16	27	-76	-21	-58	79	-30	-1
0.252500	29503	4279	-4905	-14254	-1493	4539	-737	1507	1670	3991	-1919	-5519	-75	3589	-326	-10418	2997	4066	-809	-4210	7013	798	-81	-14881	-4041	511	268	-13896	-11528	2139	1035	-9799	-151	-129	-126	-68	-66	-59	-111	38	-155	15	28	-79	-25	-59	77	-33	-8
0.253333	29140	4157	-5398	-14222	-3016	4863	-680	2189	2137	4218	-1865	-5198	1209	3873	-303	-10923	1642	4099	-880	-3265	8239	1137	-324	-14873	-3995	814	59	-13881	-12554	2466	859	-9977	-150	-128	-121	-67	-64	-57	-108	39	-152	17	32	-78	-23	-56	81	-28	-1
0.254167	28766	4025	-5901	-14174	-4406	5146	-630	2835	2680	4422	-1832	-4922	2399	4116	-306	-11382	1954	4126	-924	-2331	9297	1450	-560	-14871	-4283	1100	-160	-13866	-13520	2763	649	-10136	-143	-128	-120	-61	-61	-55	-102	40	-150	20	33	-75	-21	-56	82	-28	-1
0.255000	28418	3877	-6419	-14094	-5674	5380	-593	3470	3351	4591	-1817	-4688	3654	4313	-325	-11791	793	4133	-947	-1438	10233	1734	-782	-14874	-4225	1365	-391	-13846	-14165	3051	411	-10282	-147	-126	-121	-68	-60	-59	-107	39	-151	18	29	-75	-23	-57	80	-28	0
0.255833	28005	3716	-6950	-13965	-6832	5568	-566	4046	4455	4735	-1822	-4506	4821	4462	-365	-12142	258	4125	-949	-596	11109	1986	-1015	-14879	-3435	1610	-644	-13813	-14612	3313	145	-10404	-147	-125	-124	-66	-60	-59	-105	40	-151	16	29	-78	-23	-58	81	-26	-5
0.256667	25865	3541	-7497	-13769	-7903	5709	-557	4567	5523	4846	-1844	-4375	5656	4554	-418	-12436	1324	4098	-937	166	11717	2203	-1228	-14883	-4606	1842	-906	-13774	-14168	3556	-141	-10506	-153	-132	-126	-70	-51	-60	-109	36	-154	17	29	-78	-22	-58	78	-33	-6
0.257500	21541	3353	-8065	-13487	-8777	5803	-552	5024	6093	4931	-1890	-4298	6302	4596	-474	-12664	-1991	4050	-900	853	11917	2387	-1426	-14881	-4619	2056	-1172	-13709	-15141	3787	-436	-10582	-148	-128	-122	-68	-62	-59	-110	38	-154	17	30	-77	-21	-69	80	-30	0
0.258333	20731	3155	-8657	-13091	-9666	5851	-557	5423	6359	4990	-1948	-4277	6550	4584	-533	-12832	629	3973	-849	1448	12289	2535	-1610	-14863	-5395	2249	-1455	-13625	-13500	3990	-741	-10629	-149	-125	-120	-67	-63	-63	-107	41	-151	18	29	-78	-14	-60	80	-30	-3
0.259167	19126	2948	-9267	-12562	-10417	5846	-553	5748	6848	5023	-2026	-4306	7097	4523	-589	-12942	-861	3870	-782	1944	12404	2645	-1771	-14833	-7120	2422	-1738	-13517	-11251	4184	-1039	-10657	-148	-126	-126	-69	-61	-62	-107	38	-151	18	28	-78	-19	-58	80	-30	-3
0.260000	15904	2712	-9885	-11878	-11138	5800	-587	5987	7066	5025	-2117	-4399	7492	4413	-639	-13002	-2984	3741	-697	2335	12133	2723	-1912	-14786	-6107	2576	-2024	-13377	-11476	4344	-1323	-10657	-147	-126	-121	-69	-41	-59	-104	41	-149	18	29	-80	-23	-56	84	-27	0
0.260833	13177	2464	-10507	-11018	-11775	5707	-644	6157	7222	5003	-2225	-4523	7803	4255	-679	-13017	-1389	3592	-607	2629	11870	2758	-2031	-14716	-5656	2707	-2308	-13194	-9616	4484	-1584	-10633	-145	-128	-118	-67	-61	-58	-107	42	-151	17	35	-76	-21	-56	85	-26	-4
0.261667	9641	2203	-11117	-9963	-12154	5563	-646	6241	7292	4961	-2317	-4698	8169	4055	-710	-12991	-1723	3422	-498	2827	11326	2756	-2127	-14626	-5056	2809	-2584	-12984	-7999	4589	-1805	-10587	-146	-128	-115	-65	-57	-57	-104	42	-155	21	36	-74	-18	-53	88	-24	0
0.262500	5420	1925	-11699	-8702	-12397	5373	-683	6254	7296	4869	-2467	-4910	8654	3818	-732	-12941	-2194	3241	-394	2924	10650	2711	-2195	-14508	-4122	2889	-2853	-12735	-7157	4656	-1981	-10524	-152	-124	-117	-62	-59	-57	-103	40	-153	23	50	-75	-18	-56	84	-30	-4
0.263333	2020	1637	-12235	-7205	-12579	5143	-721	6184	6890	4762	-2596	-5150	8923	3556	-762	-12871	-917	3036	-283	2932	9959	2626	-2241	-14374	-4764	2941	-3078	-12459	-4588	4678	-2095	-10441	-149	-126	-116	-57	-63	-59	-107	38	-152	19	36	-77	-21	-57	81	-29	-3
0.264167	-2571	1324	-12697	-5495	-12534	4863	-766	6045	6836	4628	-2726	-5413	9665	3270	-739	-12787	-2853	2829	-177	2857	8960	2503	-2250	-14215	-5323	2961	-3288	-12150	-1999	4659	-2139	-10345	-150	-127	-120	-67	-65	-58	-108	37	-154	18	35	-80	-25	-58	81	-31	-4
0.265000	-7205	1003	-13057	-3565	-12403	4555	-792	5842	6820	4469	-2851	-5691	10321	2974	-721	-12700	-4888	2621	-113	2698	7640	2341	-2231	-14025	-3535	2945	-3463	-11807	-1617	4583	-2100	-10236	-151	-129	-121	-72	-66	-63	-113	36	-154	16	30	-79	-46	-57	79	-32	-7
0.265833	-10458	669	-13289	-1433	-12244	4209	-816	5575	6361	4287	-2968	-5977	10742	2671	-697	-12619	-3808	2416	20	2470	6545	2145	-2166	-13817	-3184	2896	-3593	-11419	808	4460	-1973	-10118	-151	-126	-119	-66	-60	-63	-108	38	-153	17	32	-77	-24	-59	89	-29	-4
0.266667	-13439	333	-13360	870	-12082	3840	-826	5258	5691	4076	-3067	-6259	11031	2378	-664	-12547	-5316	2218	96	2176	5529	1909	-2079	-13578	-3133	2801	-3676	-11037	3463	4271	-1744	-9994	-149	-127	-125	-67	-63	-59	-104	38	-150	18	32	-76	-24	-56	81	-27	-3
0.267500	-15679	-5	-13237	3309	-12011	3454	-830	4889	4932	3843	-3147	-6534	10991	2095	-637	-12491	-5076	2039	154	1823	4442	1634	-1951	-13321	-2740	2663	-3698	-10627	5597	4020	-1426	-9873	-147	-125	-116	-65	-61	-57	-105	36	-150	18	35	-76	-23	-53	81	-28	-1
0.268333	-16869	-346	-12898	5838	-11893	3046	-816	4478	4183	3588	-3205	-6796	10978	1831	-614	-12451	-5348	1864	188	1415	3142	1316	-1778	-13046	-2037	2474	-3662	-10211	7771	3703	-1011	-9762	-148	-125	-121	-65	-61	-64	-100	41	-150	19	34	-76	-22	-53	81	-28	-4
0.269167	-17636	-683	-12318	8391	-11603	2622	-787	4025	3527	3310	-3240	-7048	11118	1590	-599	-12437	-6170	1715	184	958	1737	966	-1568	-12755	-188	2226	-3560	-9794	9515	3323	-505	-9655	-147	-124	-117	-68	-62	-57	-103	39	-153	23	36	-75	-21	-52	84	-27	1
0.270000	-17946	-1007	-11478	10903	-11322	2197	-744	3537	2834	3015	-3248	-7275	11027	1377	-609	-12442	-4318	1572	148	463	446	580	-1318	-12443	84	1916	-3391	-9382	12033	2866	88	-9569	-148	-126	-117	-65	-62	-57	-102	40	-148	21	35	-75	-25	-56	82	-27	0
0.270833	-17444	-1317	-10374	13313	-10975	1774	-660	3027	1923	2702	-3228	-7484	10989	1203	-637	-12463	-6304	1444	79	-63	-1035	162	-1026	-12115	545	1539	-3158	-8984	12679	2351	755	-9482	-148	-126	-121	-65	-65	-57	-104	40	-151	18	34	-75	-24	-56	81	-38	-1
0.271667	-16308	-1606	-9001	15558	-10553	1359	-603	2484	753	2377	-3177	-7668	10823	1058	-693	-12500	-4585	1333	-26	-611	-2246	-284	-695	-11771	1498	1087	-2850	-8609	14178	1773	1487	-9462	-148	-129	-122	-64	-62	-56	-102	41	-155	18	34	-78	-21	-57	81	-29	-6
0.272500	-15859	-1869	-7371	17568	-9982	956	-507	1917	-194	2043	-3091	-7821	11080	954	-780	-12538	-3060	1232	-167	-1172	-3239	-761	-324	-11412	659	569	-2474	-8258	17593	1140	2260	-9449	-149	-130	-121	-67	-61	-58	-104	40	-151	28	34	-77	-22	-55	80	-30	-5
0.273333	-16367	-2098	-5498	19289	-9408	566	-393	1331	-1015	1704	-2980	-7956	11326	887	-899	-12579	-5151	1142	-341	-1746	-4409	-1257	86	-11044	2375	-23	-2032	-7941	17442	454	3062	-9470	-147	-127	-119	-66	-63	-63	-104	36	-154	20	32	-75	-22	-57	79	-27	-4
0.274167	-17045	-2291	-3407	20653	-8731	193	-265	727	-1700	1368	-2842	-8066	11566	859	-1051	-12617	-2856	1054	-546	-2314	-5329	-1771	535	-10649	2974	-675	-1531	-7660	18678	-276	3882	-9506	-148	-122	-117	-60	-58	-58	-101	46	-149	24	37	-70	-21	-55	79	-28	-4
0.275000	-17542	-2453	-1149	21609	-8035	-153	-124	106	-2415	1036	-2684	-8151	11839	860	-1234	-12632	-3543	971	-781	-2868	-6231	-2297	1017	-10249	3214	-1397	-976	-7425	19945	-1054	4704	-9581	-147	-125	-111	-64	-62	-59	-100	41	-152	24	35	-68	-19	-55	85	-14	0
0.275833	-18252	-2573	1225	22120	-7183	-479	33	-530	-3162	706	-2508	-8217	12079	894	-1448	-12640	-3149	887	-1037	-3399	-6927	-2833	1539	-9839	3394	-2180	-371	-7235	20040	-1868	5502	-9687	-146	-125	-119	-63	-59	-58	-100	43	-150	22	36	-75	-25	-60	85	-24	2
0.276667	-18095	-2656	3655	22155	-6321	-791	198	-1190	-4276	384	-2316	-8262	11592	942	-1684	-12621	-1211	797	-1312	-3899	-7223	-3370	2086	-9417	2785	-3023	287	-7092	20692	-2711	6245	-9818	-147	-128	-121	-66	-60	-53	-102	32	-153	23	35	-74	-19	-56	86	-27	-6
0.277500	-18851	-2668	6092	21705	-5440	-1083	382	-1872	-4764	67	-2120	-8294	11377	1034	-1935	-12569	-993	694	-1596	-4359	-7324	-3909	2665	-8984	2175	-3906	980	-6992	21605	-3580	6966	-9973	-148	-126	-118	-64	-62	-53	-101	43	-154	24	34	-78	-15	-55	86	-28	-1
0.278333	-20948	-2705	8472	20761	-4418	-1361	566	-2568	-4773	-229	-1919	-8316	11438	1130	-2199	-12485	-2933	593	-1888	-4773	-7819	-4437	3265	-8550	4321	-4814	1698	-6937	19990	-4466	7601	-10150	-149	-128	-117	-64	-63	-57	-101	42	-151	21	29	-72	-18	-55	88	-28	-5
0.279167	-21506	-2682	10740	19359	-3392	-1629	773	-3279	-5175	-513	-1720	-8323	11145	1235	-2463	-12360	-643	476	-2175	-5133	-7885	-4955	3884	-8111	4553	-5733	2437	-6928	19715	-5379	8159	-10331	-147	-126	-115	-62	-60	-57	-102	41	-154	19	35	-74	-19	-55	85	-26	3
0.280000	-21611	-2632	12839	17534	-2488	-1886	967	-3996	-5726	-779	-1528	-8319	10464	1344	-2717	-12200	-1219	353	-2442	-5432	-7632	-5448	4514	-7670	3557	-6656	3187	-6955	18527	-6277	8628	-10518	-146	-124	-116	-64	-45	-58	-105	45	-151	22	38	-70	-21	-57	79	-28	3
0.280833	-21732	-2573	14717	15344	-1602	-2140	1172	-4729	-6230	-1027	-1348	-8312	9451	1454	-2962	-12003	-994	216	-2716	-5668	-7467	-5922	5153	-7229	3052	-7573	3948	-7018	16304	-7184	9004	-10697	-144	-121	-119	-64	-62	-57	-102	45	-152	21	35	-72	-18	-55	93	-25	1
0.281667	-21401	-2510	16299	12849	-735	-2396	1385	-5471	-6520	-1274	-1182	-8308	8406	1551	-3178	-11774	-712	74	-2962	-5850	-7336	-6377	5790	-6800	2886	-8461	4701	-7118	14741	-8093	9278	-10867	-149	-126	-117	-63	-58	-59	-102	42	-156	19	32	-76	-24	-57	81	-28	-4
0.282500	-20799	-2468	17577	10117	120	-2660	1603	-6221	-6490	-1487	-1027	-8300	7602	1632	-3357	-11514	-1965	-76	-3184	-5965	-7079	-6809	6429	-6365	4302	-9302	5449	-7234	11730	-8987	9448	-11004	-145	-122	-118	-65	-59	-53	-112	42	-149	23	37	-70	-18	-56	82	-24	1
0.283333	-20029	-2430	18518	7229	1042	-2932	1832	-6960	-6257	-1689	-890	-8293	6981	1682	-3498	-11228	-64	-229	-3381	-6022	-6517	-7211	7048	-5960	4715	-10089	6172	-7380	9014	-9865	9511	-11111	-148	-125	-117	-65	-58	-59	-104	44	-155	24	35	-73	-22	-57	85	-26	-4
0.284167	-18630	-2442	19086	4233	1944	-3196	2067	-7695	-6085	-1883	-769	-8291	6600	1725	-3593	-10924	-1211	-387	-3550	-6028	-6225	-7594	7651	-5562	4575	-10804	6871	-7540	5562	-10727	9476	-11177	-147	-127	-117	-69	-64	-61	-105	43	-152	19	33	-74	-22	-56	81	-30	-10
0.285000	-16205	-2501	19276	1262	2723	-3517	2306	-8414	-6111	-2063	-662	-8290	5627	1724	-3635	-10601	-1186	-538	-3684	-5984	-5953	-7946	8224	-5183	5377	-11434	7536	-7709	1714	-11555	9343	-11190	-149	-125	-119	-68	-58	-59	-91	42	-152	21	33	-76	-21	-53	82	-27	0
0.285833	-13427	-2618	19094	-1606	3457	-3827	2552	-9113	-5823	-2237	-568	-8309	4638	1684	-3625	-10274	1866	-684	-3787	-5904	-5087	-8282	8769	-4820	3429	-11980	8166	-7889	1034	-12348	9120	-11148	-149	-126	-117	-68	-61	-59	-107	42	-151	20	32	-78	-18	-57	79	-28	-4
0.286667	-10907	-2798	18562	-4317	4219	-4160	2798	-9788	-5373	-2408	-483	-8329	4019	1607	-3556	-9945	-1422	-822	-3859	-5786	-4560	-8591	9272	-4476	4156	-12426	8751	-8062	-3179	-13086	8821	-11037	-147	-125	-120	-87	-58	-61	-105	43	-153	17	33	-74	-18	-57	84	-28	1
0.287500	-7878	-3044	17697	-6791	4952	-4516	3052	-10422	-4965	-2578	-403	-8359	3483	1482	-3434	-9619	721	-954	-3891	-5639	-3891	-8878	9734	-4154	4566	-12769	9288	-8234	-6482	-13770	8446	-10867	-147	-129	-118	-67	-60	-59	-102	42	-152	19	30	-73	-21	-56	85	-26	-3
0.288333	-4623	-3359	16536	-9005	5601	-4886	3310	-11016	-4537	-2751	-320	-8393	2911	1314	-3263	-9307	71	-1072	-3897	-5476	-3181	-9149	10143	-3866	4429	-13008	9776	-8396	-8522	-14386	8017	-10627	-147	-128	-121	-66	-58	-59	-104	43	-153	20	44	-74	-23	-56	81	-28	-4
0.289167	-1429	-3746	15135	-10897	6177	-5270	3560	-11563	-4048	-2934	-233	-8439	2386	1090	-3041	-8991	5	-1175	-3851	-5301	-2451	-9397	10499	-3596	4038	-13141	10200	-8549	-11147	-14922	7530	-10323	-149	-129	-121	-67	-60	-59	-104	37	-155	18	32	-77	-22	-57	78	-30	-4
0.290000	2551	-4193	13528	-12447	6638	-5666	3808	-12054	-3960	-3125	-135	-8491	1382	815	-2778	-8696	1097	-1259	-3802	-5122	-1674	-9629	10792	-3352	3010	-13173	10566	-8684	-13052	-15374	7002	-9953	-143	-130	-122	-72	-66	-60	-96	37	-158	16	30	-78	-24	-62	75	-33	-5
0.290833	6031	-4684	11788	-13646	6933	-6087	4048	-12484	-3547	-3331	-22	-8548	831	490	-2471	-8409	2110	-1348	-3709	-4909	-590	-9840	11030	-3132	782	-13099	10877	-8796	-12980	-15719	6462	-9520	-148	-130	-124	-69	-66	-61	-112	38	-153	17	32	-78	-24	-59	79	-32	-4
0.291667	7588	-5205	9967	-14480	7242	-6501	4288	-12844	-2816	-3564	118	-8601	830	119	-2128	-8135	-532	-1412	-3586	-4748	50	-10026	11207	-2932	1330	-12939	11126	-8888	-15959	-15959	5906	-9037	-150	-132	-125	-70	-67	-64	-109	28	-151	15	29	-79	-26	-62	77	-33	-3
0.292500	9606	-5741	8116	-14982	7586	-6930	4513	-13141	-2291	-3810	282	-8654	623	-291	-1758	-7869	1039	-1464	-3437	-4568	763	-10197	11329	-2751	1996	-12699	11312	-8953	-17954	-16081	5359	-8510	-148	-130	-125	-73	-68	-64	-111	36	-169	16	-3	-77	-23	-57	79	-32	-4
0.293333	10969	-6273	6253	-15164	7881	-7351	4730	-13369	-1713	-4083	484	-8705	687	-741	-1369	-7613	1080	-1503	-3259	-4382	1639	-10330	11391	-2589	1371	-12376	11441	-8988	-17804	-16076	4823	-7944	-147	-131	-124	-68	-63	-57	-108	38	-152	12	32	-77	-22	-57	82	-29	-1
0.294167	11242	-6773	4502	-15063	8139	-7772	4938	-13518	-1326	-4381	714	-8750	839	-1230	-959	-7361	1225	-1527	-3061	-4207	2234	-10437	11404	-2438	604	-11986	11511	-8994	-18379	-15941	4315	-7351	-146	-127	-120	-64	-60	-55	-105	42	-150	20	35	-77	-22	-55	81	-39	-3
0.295000	11063	-7249	2836	-14730	8420	-8192	5130	-13614	-884	-4710	977	-8794	957	-1755	-541	-7111	1940	-1545	-2854	-4038	2853	-10521	11346	-2306	-304	-11550	11514	-8969	-18283	-15674	3836	-6740	-150	-127	-124	-66	-58	-58	-109	38	-153	16	26	-74	-19	-56	81	-30	0
0.295833	10030	-7646	1302	-14206	8789	-8593	5310	-13639	-221	-5069	1279	-8834	1436	-2305	-114	-6866	1036	-1545	-2616	-3874	3559	-10555	11246	-2180	-174	-11084	11464	-8913	-18176	-15281	3400	-6132	-144	-125	-122	-64	-61	-58	-107	41	-150	15	33	-81	-22	-50	80	-31	0
0.296667	7968	-7968	-74	-13546	8960	-8989	5476	-13607	422	-5476	1617	-8867	2286	-2869	316	-6618	2685	-1532	-2405	-3716	4309	-10557	11098	-2057	-395	-10542	11360	-8828	-17365	-14765	3021	-5526	-146	-129	-124	-67	-60	-61	-107	40	-149	16	33	-75	-19	-55	80	-29	-3
0.297500	5864	-8187	-1275	-12804	8713	-9364	5635	-13520	849	-5878	1992	-8897	3126	-3446	747	-6371	2688	-1508	-2177	-3565	4851	-10514	10905	-1943	-1650	-10002	11190	-8708	-16308	-14116	2694	-4941	-150	-126	-124	-66	-62	-58	-108	37	-147	17	32	-80	-23	-57	81	-31	-3
0.298333	4107	-8298	-2300	-12016	8804	-9715	5789	-13387	995	-6317	2403	-8926	3215	-4025	1164	-6126	1251	-1469	-1961	-3418	5096	-10424	10678	-1832	-766	-9448	10986	-8558	-16442	-13362	2428	-4384	-151	-129	-125	-51	-65	-62	-110	47	-154	15	32	-81	-23	-60	78	-34	-5
0.299167	2431	-8283	-3148	-11240	9434	-10050	5942	-13220	1321	-6774	2824	-8955	3155	-4598	1586	-5873	5138	-1387	-1748	-3278	5786	-10282	10416	-1698	-2198	-8886	10730	-8372	-11934	-12505	2228	-3846	-147	-128	-121	-67	-61	-63	-111	37	-155	13	32	-76	-23	-72	79	-32	-3
0.300000	-62	-8143	-3822	-10502	9405	-10329	6097	-13005	2026	-7228	3279	-8980	3507	-5167	2008	-5615	1817	-1328	-1552	-3146	6186	-10087	10133	-1599	-2202	-8328	10432	-8161	-10533	-11554	2092	-3372	-148	-128	-122	-66	-62	-60	-104	46	-151	17	32	-74	-23	-58	79	-31	0
0.300833	-1921	-7881	-4332	-9834	8188	-10586	6253	-12769	2429	-7698	3750	-9005	3644	-5714	2427	-5357	3242	-1230	-1383	-3026	6293	-9844	9829	-1482	-1440	-7776	10093	-7917	-9669	-10529	2024	-2894	-143	-127	-121	-66	-64	-60	-109	40	-150	19	34	-76	-23	-58	80	-46	0
0.301667	-3488	-7503	-4697	-9275	6501	-10796	6420	-12505	2485	-8155	4230	-9043	3405	-6239	2841	-5107	2852	-1108	-1239	-2919	6199	-9539	9511	-1359	-771	-7239	9713	-7647	-7310	-9451	2001	-2480	-145	-124	-124	-65	-60	-56	-87	43	-149	18	32	-76	-24	-60	79	-27	2
0.302500	-4975	-7017	-4931	-8822	4912	-10968	6592	-12233	2416	-8599	4702	-9090	2846	-6741	3246	-4862	2695	-966	-1134	-2834	6179	-9186	9180	-1239	106	-6724	9303	-7352	-5808	-8333	2073	-2110	-145	-126	-126	-67	-57	-57	-104	59	-148	18	34	-74	-18	-57	88	-28	0
0.303333	-5321	-6431	-5048	-8474	3361	-11091	6778	-11944	1950	-9012	5168	-9140	1384	-7216	3644	-4631	3209	-799	-1057	-2763	6092	-8780	8844	-1116	947	-6234	8866	-7036	-4115	-7197	2181	-1783	-147	-126	-121	-68	-61	-73	-104	41	-152	13	30	-79	-23	-58	80	-29	-3
0.304167	-4812	-5767	-5057	-8246	1578	-11169	6976	-11649	1524	-9382	5620	-9207	-639	-7658	4043	-4416	4691	-609	-1031	-2721	6201	-8330	8508	-1002	-6	-5763	8422	-6698	-93	-6052	2345	-1490	-150	-128	-122	-70	-62	-60	-108	41	-152	18	30	-74	-24	-59	80	-27	-3
0.305000	-5986	-5035	-4981	-8117	-168	-11184	7181	-11343	1573	-9700	6049	-9283	-2801	-8068	4445	-4214	1824	-389	-1021	-2713	6127	-7832	8175	-894	837	-5329	7926	-6342	657	-4912	2557	-1223	-150	-128	-120	-66	-60	-62	-103	40	-152	16	34	-75	-32	-57	78	-29	-1
0.305833	-6448	-4263	-4819	-8073	-1882	-11152	7399	-11030	1456	-9955	6448	-9369	-5595	-8447	4844	-4037	2475	-144	-1054	-2732	6066	-7301	7856	-791	2278	-4907	7434	-5965	487	-3796	2806	-988	-147	-127	-119	-70	-61	-59	-107	40	-149	20	33	-78	-22	-58	75	-31	1
0.306667	-6653	-3468	-4595	-8094	-3483	-11067	7643	-10712	1537	-10146	6802	-9471	-8473	-8791	5239	-3881	2734	112	-1127	-2795	6126	-6732	7539	-702	2397	-4516	6929	-5574	2640	-2728	3090	-769	-150	-130	-118	-70	-66	-66	-108	40	-155	16	29	-76	-24	-59	75	-29	-3
0.307500	-7454	-2670	-4312	-8147	-5191	-10926	7849	-10387	1738	-10259	7116	-9585	-11498	-9094	5621	-3750	1826	392	-1227	-2885	6069	-6128	7244	-625	2417	-4144	6433	-5166	3354	-1709	3396	-557	-149	-129	-120	-68	-61	-60	-105	41	-163	15	32	-76	-25	-56	71	-29	0
0.308333	-7989	-1882	-3953	-8200	-7431	-10730	8077	-10050	1721	-10287	7385	-9698	-14891	-9353	6014	-3647	2063	690	-1353	-3018	6147	-5512	6968	-569	1619	-3783	5944	-4744	4035	-754	3719	-350	-146	-129	-120	-68	-59	-60	-105	43	-132	20	37	-73	-22	-57	81	-27	0
0.309167	-8311	-1117	-3572	-8228	-9874	-10487	8298	-9708	1561	-10235	7590	-9823	-18437	-9590	6391	-3574	653	997	-1500	-3163	6242	-4882	6710	-538	1467	-3441	5462	-4310	4834	131	4047	-141	-147	-128	-116	-67	-62	-60	-104	42	-152	18	36	-73	-25	-51	80	-27	1
0.310000	-8638	-403	-3136	-8199	-12268	-10203	8501	-9354	1366	-10099	7742	-9949	-22056	-9794	6753	-3530	1088	1308	-1664	-3384	6347	-4249	6475	-527	1795	-3104	5008	-3862	5476	937	4369	62	-147	-128	-119	-68	-62	-61	-104	41	-147	18	35	-75	-24	-57	79	-29	-1
0.310833	-8016	260	-2659	-8087	-14967	-9884	8683	-8988	797	-9884	7829	-10079	-25841	-9935	7098	-3512	1691	1618	-1835	-3614	6496	-3624	6263	-547	342	-2770	4575	-3399	6265	1652	4684	305	-150	-128	-118	-69	-61	-58	-103	40	-153	18	35	-86	-21	-55	79	-30	0
0.311667	-6500	861	-2144	-7870	-17843	-9533	8836	-8606	-135	-9597	7856	-10202	-29328	-10039	7428	-3520	-996	1924	-2006	-3873	6462	-3009	6078	-589	857	-2432	4177	-2925	4660	2280	4981	556	-154	-126	-120	-72	-62	-57	-104	40	-152	17	35	-76	-22	-57	76	-31	-3
0.312500	-4574	1390	-1597	-7540	-20711	-9149	8956	-8208	-1305	-9241	7822	-10319	-30758	-10098	7724	-3548	2692	2220	-2174	-4161	6878	-2411	5917	-662	-814	-2089	3826	-2438	7152	2816	5249	830	-144	-127	-125	-67	-60	-58	-103	43	-153	13	29	-76	-18	-53	80	-29	-3
0.313333	-3870	1858	-1015	-7071	-23166	-8745	9050	-7796	-1947	-8828	7736	-10420	-29958	-10101	7996	-3594	260	2502	-2333	-4436	6966	-1836	5787	-757	-2450	-1737	3519	-1931	7946	3265	5485	1124	-152	-126	-119	-66	-60	-57	-104	44	-148	18	35	-75	-19	-52	86	-24	3
0.314167	-3007	2261	-414	-6474	-24932	-8329	9078	-7372	-2074	-8370	7589	-10500	-29659	-10057	8235	-3657	461	2765	-2473	-4719	6957	-1297	5682	-879	-2318	-1374	3267	-1433	6707	3627	5678	1445	-143	-126	-118	-66	-58	-56	-101	45	-147	20	37	-73	-19	-56	85	-28	3
0.315000	-2040	2603	197	-5757	-26134	-7916	9067	-6946	-2049	-7885	7391	-10559	-29331	-9957	8430	-3731	641	3001	-2591	-5027	7048	-803	5596	-1028	-2881	-1008	3064	-923	7538	3901	5826	1786	-161	-128	-120	-67	-59	-58	-101	42	-153	13	18	-74	-19	-52	81	-31	0
0.315833	-1308	2883	811	-4938	-27121	-7505	9002	-6511	-2042	-7375	7147	-10589	-28895	-9804	8585	-3810	55	3213	-2687	-5309	6871	-353	5538	-1187	-3620	-619	2924	-404	7168	4101	5921	2153	-146	-128	-120	-65	-64	-53	-103	44	-150	19	37	-75	-19	-53	84	-33	-1
0.316667	-428	3123	1419	-4034	-27863	-7095	8891	-6069	-2039	-6850	6874	-10583	-28597	-9584	8699	-3884	188	3399	-2754	-5573	6610	52	5499	-1370	-4374	-224	2840	118	5988	4224	5968	2534	-147	-125	-118	-66	-61	-57	-105	42	-152	22	35	-74	-23	-55	87	-32	-5
0.317500	1172	3326	2014	-3078	-28351	-6696	8730	-5629	-1989	-6330	6563	-10541	-28203	-9310	8761	-3956	2089	3551	-2795	-5838	6607	405	5484	-1559	-6525	173	2814	629	7513	4274	5960	2944	-147	-126	-118	-69	-63	-56	-108	25	-150	21	37	-76	-23	-58	81	-31	2
0.318333	949	3499	2574	-2103	-28718	-6320	8523	-5202	-1215	-5827	6224	-10464	-27869	-8978	8779	-4015	-383	3678	-2800	-6040	6096	705	5484	-1751	-7222	575	2845	1135	7042	4261	5900	3364	-147	-125	-119	-66	-65	-60	-104	45	-149	20	35	-76	-22	-57	82	-31	0
0.319167	969	3652	3104	-1136	-29051	-5960	8270	-4787	-557	-5346	5876	-10330	-27521	-8584	8749	-4070	-980	3766	-2784	-6227	5360	949	5498	-1944	-6006	972	2927	1623	4106	4216	5789	3804	-150	-126	-120	-67	-62	-58	-101	40	-151	20	32	-78	-21	-56	84	-28	0
0.320000	1910	3791	3588	-224	-29117	-5616	8007	-4388	-8	-4892	5523	-10149	-27173	-8134	8671	-4099	-60	3827	-2732	-6381	4646	1144	5528	-2134	-6165	1358	3057	2113	3959	4118	5624	4257	-148	-126	-122	-70	-65	-57	-105	42	-152	21	33	-75	-22	-55	85	-29	-1
0.320833	2497	3935	4018	593	-28807	-5294	7650	-4015	500	-4478	5160	-9915	-26849	-7631	8547	-4113	-1148	3868	-2646	-6497	3746	1284	5559	-2299	-6224	1731	3225	2581	2880	3977	5409	4719	-148	-122	-119	-64	-59	-58	-105	43	-156	20	34	-73	-28	-56	86	-28	-1
0.321667	3058	4069	4386	1284	-28038	-4991	7299	-3661	809	-4094	4805	-9630	-26521	-7086	8376	-4099	-452	3878	-2542	-6578	2864	1380	5597	-2480	-6205	2087	3420	3020	1527	3804	5150	5179	-148	-122	-122	-64	-61	-48	-103	44	-151	21	34	-74	-22	-56	85	-29	0
0.322500	3412	4232	4692	1809	-26856	-4703	6924	-3345	1006	-3755	4461	-9300	-26201	-6498	8167	-4062	-1131	3863	-2412	-6630	1738	1430	5635	-2634	-5857	2411	3638	3432	457	3606	4851	5659	-146	-125	-122	-65	-60	-56	-103	43	-149	11	33	-73	-23	-57	87	-27	0
0.323333	3298	4395	4930	2148	-25245	-4431	6535	-3061	1118	-3462	4128	-8923	-25879	-5885	7913	-4004	-1366	3822	-2265	-6655	402	1438	5666	-2768	-4787	2695	3861	3812	-1177	3383	4508	6125	-149	-130	-124	-67	-66	-59	-109	37	-153	16	29	-77	-28	-61	80	-31	-9
0.324167	3260	4567	5107	2275	-23240	-4174	6136	-2814	870	-3207	3821	-8503	-25569	-5249	7630	-3970	167	3771	-2092	-6656	-983	1415	5694	-2882	-5134	2946	4082	4159	-1835	3154	4136	6598	-149	-130	-121	-70	-65	-58	-110	36	-154	15	28	-93	-22	-58	80	-31	-6
0.325000	3535	4756	5223	2189	-21114	-3914	5747	-2598	456	-2981	3541	-8028	-25253	-4587	7316	-3807	-2451	3694	-1900	-6630	-2649	1367	5712	-2970	-4147	3154	4293	4466	-4746	2909	3731	7069	-148	-132	-124	-68	-61	-59	-111	40	-143	15	28	-78	-26	-59	80	-30	-4
0.325833	4329	4934	5276	1881	-19111	-3658	5366	-2416	120	-2785	3284	-7531	-24956	-3918	6981	-3681	469	3610	-1693	-6597	-4058	1295	5720	-3037	-4061	3314	4478	4747	-4822	2660	3305	7532	-149	-127	-121	-69	-61	-61	-109	35	-151	21	32	-74	-22	-59	80	-28	-1
0.326667	4020	5165	5282	1360	-17156	-3403	4999	-2233	-9	-2613	3051	-7004	-24659	-3251	6629	-3511	-12	3517	-1471	-6554	-5551	1216	5704	-3089	-4950	3427	4623	4989	-3957	2413	2862	7984	-146	-125	-120	-68	-61	-55	-105	40	-151	17	32	-76	-19	-57	69	-29	-1
0.327500	3605	5375	5241	645	-15268	-3135	4651	-2147	-241	-2450	2829	-6457	-24363	-2594	6260	-3336	-1249	3427	-1237	-6507	-7227	1129	5679	-3118	-3575	3491	4728	5200	-6545	2169	2402	8420	-149	-124	-119	-66	-46	-52	-105	42	-151	19	33	-79	-21	-55	80	-28	-1
0.328333	3337	5581	5158	-247	-13204	-2860	4324	-2057	-435	-2321	2680	-5900	-24073	-1953	5890	-3147	-85	3324	-998	-6467	-8657	1036	5632	-3135	-3168	3512	4773	5381	-6661	1932	1935	8838	-126	-124	-122	-64	-60	-50	-105	43	-149	21	30	-73	-22	-55	82	-26	0
0.329167	2906	5781	5037	-1274	-11152	-2575	4030	-1993	-860	-2152	2527	-5339	-23813	-1337	5513	-2947	-840	3224	-751	-6441	-10190	956	5566	-3143	-2450	3481	4761	5531	-7031	1705	1455	9235	-142	-124	-119	-64	-60	-55	-103	45	-150	18	36	-70	-18	-56	80	-23	-1
0.330000	2160	5966	4885	-2392	-9457	-2282	3762	-1953	-1625	-2003	2397	-4787	-23514	-748	5141	-2747	-844	3132	-499	-6420	-11539	879	5478	-3145	-1433	3409	4683	5656	-7922	1484	975	9603	-149	-122	-121	-65	-62	-55	-104	41	-151	19	34	-72	-18	-51	84	-29	0
0.330833	2480	6132	4714	-3572	-8058	-1972	3525	-1935	-2754	-1836	2285	-4250	-23241	-196	4777	-2549	1027	3042	-248	-6419	-12459	817	5368	-3150	-1741	3298	4522	5761	-6639	1278	495	9940	-145	-125	-121	-65	-65	-39	-102	42	-150	0	32	-77	-21	-56	80	-27	0
0.331667	1364	6268	4521	-4762	-6721	-1657	3319	-1934	-3567	-1652	2187	-3743	-22966	321	4438	-2356	-276	2972	-3	-6442	-13217	765	5241	-3156	-1551	3156	4301	5850	-5776	1095	24	10233	-147	-130	-124	-68	-68	-60	-109	39	-147	16	33	-78	-27	-58	80	-28	-8
0.332500	-326	6379	4312	-5922	-5757	-1327	3145	-1971	-4854	-1447	2102	-3254	-22708	797	4119	-2184	-1559	2924	242	-6487	-13889	746	5091	-3169	1075	2986	4009	5928	-7677	940	-436	10492	-148	-122	-121	-68	-62	-60	-110	38	-156	16	41	-76	-22	-57	82	-30	-1
0.333333	-1054	6461	4099	-7009	-5044	-985	3012	-1976	-6597	-1207	2036	-2847	-22430	1233	3831	-2032	6	2885	484	-6558	-14183	736	4934	-3190	1933	2800	3652	6009	-6588	811	-885	10702	-152	-124	-118	-65	-62	-56	-104	41	-151	20	36	-74	-22	-51	82	-34	3
0.334167	-1883	6510	3875	-7988	-4361	-637	2904	-2019	-8109	-943	1973	-2472	-21690	1636	3580	-1906	-1023	2864	715	-6642	-14438	747	4753	-3229	2164	2603	3228	6062	-5518	710	-1312	10863	-149	-121	-117	-63	-61	-56	-107	32	-152	19	37	-72	-17	-52	78	-26	-1
0.335000	-2752	6524	3644	-8840	-3735	-282	2817	-2107	-9466	-650	1911	-2157	-16022	2000	3353	-1833	-322	2895	930	-6758	-14420	778	4559	-3288	2689	2395	2741	6122	-5332	641	-1728	10962	-146	-121	-118	-66	-63	-52	-103	42	-151	23	37	-78	-18	-52	82	-27	3
0.335833	-3741	6503	3411	-9525	-2957	75	2753	-2178	-10573	-322	1842	-1923	-4950	2337	3170	-1810	-452	2939	1134	-6889	-14011	817	4348	-3371	3245	2189	2212	6174	-4482	607	-2124	10999	-143	-121	-114	-66	-62	-55	-112	41	-150	24	36	-73	-18	-51	81	-27	1
0.336667	-4940	6462	3181	-10050	-1895	440	2705	-2298	-11063	34	1781	-1757	2233	2644	3030	-1865	-916	3012	1317	-7043	-13345	871	4141	-3472	4257	1986	1631	6222	-3729	609	-2494	10977	-149	-120	-116	-65	-59	-56	-104	43	-150	22	35	-75	-17	-53	82	-28	0
0.337500	-5952	6392	2951	-10404	-649	813	2665	-2445	-11136	420	1716	-1674	8560	2935	2928	-1967	1266	3110	1487	-7214	-12308	928	3879	-3606	3608	1800	1021	6265	-2012	638	-2837	10880	-147	-125	-119	-64	-61	-57	-104	41	-149	20	35	-74	-24	-53	84	-28	-1
0.338333	-6376	6299	2736	-10593	727	1190	2636	-2630	-10980	843	1646	-1682	16209	3213	2867	-2160	-686	3248	1640	-7411	-11522	991	3620	-3763	3773	1632	378	6298	-2230	731	-3157	10719	-146	-125	-121	-63	-62	-55	-104	39	-155	21	36	-75	-26	-53	82	-26	-5
0.339167	-5947	6199	2528	-10632	2227	1570	2609	-2849	-10638	1285	1576	-1771	23330	3480	2845	-2445	1108	3392	1774	-7595	-10500	1057	3358	-3941	4280	1490	-279	6322	-623	854	-3455	10474	-148	-124	-119	-64	-63	-55	-100	43	-152	20	56	-77	-24	-55	80	-28	-4
0.340000	-6004	6087	2334	-10540	3895	1929	2575	-3113	-9764	1750	1493	-1952	30644	3766	2861	-2826	2238	3610	1882	-7806	-9064	1114	3073	-4146	2389	1367	-949	6330	3609	1019	-3727	10178	-148	-120	-122	-67	-64	-62	-109	41	-155	19	32	-75	-24	-57	80	-43	-3
0.340833	-6297	5980	2162	-10342	5644	2346	2539	-3419	-8808	2232	1405	-2210	32767	4051	2909	-3298	-163	3819	1979	-8002	-8121	1172	2779	-4366	3003	1291	-1622	6323	3406	1213	-3969	9812	-149	-112	-121	-65	-61	-56	-103	46	-159	20	36	-74	-24	-55	81	-27	0
0.341667	-6096	5877	1992	-10056	7397	2741	2496	-3761	-7768	2736	1315	-2551	32442	4351	2981	-3860	1533	4108	2055	-8202	-7085	1219	2468	-4608	2767	1236	-2277	6294	5425	1441	-4182	9380	-150	-126	-122	-67	-59	-53	-101	43	-155	20	34	-77	-17	-55	84	-26	-5
0.342500	-5788	5786	1889	-9728	8962	3142	2437	-4145	-6691	3242	1217	-2963	32765	4669	3071	-4517	311	4383	2114	-8397	-6069	1255	2141	-4867	2605	1219	-2915	6239	7012	1701	-4355	8895	-149	-122	-117	-65	-60	-56	-102	41	-151	19	35	-73	-16	-55	82	-29	0
0.343333	-5702	5708	1796	-9377	10358	3536	2367	-4560	-5673	3753	1108	-3440	32735	5001	3173	-5261	396	4696	2151	-8581	-5089	1280	1795	-5143	2893	1235	-3515	6152	7295	1984	-4554	8354	-151	-125	-119	-67	-65	-58	-102	38	-152	23	32	-77	-23	-57	81	-31	0
0.344167	-4381	5652	1729	-9038	11326	3923	2279	-5006	-5072	4255	986	-3979	32668	5354	3263	-6080	1883	5037	2171	-8753	-3937	1294	1431	-5426	2526	1286	-4100	6031	9379	2277	-4708	7773	-152	-128	-118	-67	-66	-61	-107	37	-138	10	33	-78	-23	-59	81	-31	-3
0.345000	-3751	5618	1692	-8734	11895	4301	2187	-5460	-4252	4743	853	-4549	32742	5727	3348	-6962	1390	5394	2175	-8899	-2968	1304	1061	-5714	1373	1368	-4628	5879	12349	2572	-4848	7155	-149	-127	-118	-67	-66	-59	-104	40	-152	19	30	-78	-23	-58	80	-29	-4
0.345833	-4310	5605	1688	-8488	12184	4663	2074	-5920	-3360	5222	707	-5113	32691	6124	3415	-7890	-1167	5776	2160	-9025	-2872	1304	667	-6006	2851	1480	-5115	5691	11663	2909	-4960	6522	-146	-127	-122	-65	-65	-57	-105	42	-149	19	32	-75	-23	-57	82	-27	-1
0.346667	-3742	5620	1714	-8314	12013	5011	1951	-6374	-2662	5672	538	-5780	32720	6535	3448	-8860	511	6179	2139	-9120	-2660	1309	260	-6300	3309	1619	-5548	5465	12946	3225	-5070	5852	-146	-127	-118	-68	-68	-57	-104	41	-151	19	3	-79	-23	-58	86	-28	0
0.347500	-3246	5650	1762	-8226	11587	5297	1810	-6811	-1934	6093	351	-6400	32711	6954	3436	-9845	-101	6592	2092	-9199	-2383	1310	-168	-6591	2921	1778	-5929	5210	14946	3530	-5163	5186	-149	-130	-124	-64	-60	-55	-104	42	-151	17	29	-73	-19	-57	81	-29	-3
0.348333	-2623	5721	1834	-8231	11026	5608	1655	-7212	-1387	6472	142	-6999	32706	7379	3368	-10824	342	7031	2042	-9247	-2410	1313	-612	-6873	2967	1962	-6246	4908	15856	3817	-5244	4506	-150	-129	-121	-67	-61	-59	-108	36	-153	16	32	-75	-24	-58	78	-29	0
0.349167	-1744	5805	1923	-8333	10231	5844	1482	-7557	-1083	6798	-95	-7566	32714	7797	3243	-11789	569	7480	1981	-9276	-2783	1326	-1061	-7142	2951	2163	-6504	4600	17200	4089	-5312	3839	-147	-128	-118	-64	-64	-53	-105	64	-151	16	34	-74	-22	-57	80	-30	-1
0.350000	-1394	5960	2031	-8513	9312	6035	1298	-7831	-776	7080	-358	-8081	32711	8203	3036	-12713	-265	7940	1918	-9282	-3508	1349	-1524	-7393	3405	2379	-6705	4258	17603	4336	-5352	3180	-147	-130	-120	-65	-63	-56	-107	41	-152	15	9	-75	-21	-57	78	-29	-3
0.350833	-1268	6039	2142	-8776	8086	6173	1096	-8027	337	7291	-655	-8530	32711	8592	2753	-13587	1931	8399	1839	-9270	-4221	1384	-1989	-7623	2370	2604	-6845	3891	18587	4547	-5386	2522	-151	-129	-118	-67	-64	-60	-107	37	-152	17	29	-76	-27	-60	78	-33	-1
0.351667	-495	6185	2256	-9113	6840	6251	873	-8135	1764	7438	-985	-8899	32712	8949	2388	-14393	1229	8863	1765	-9249	-4941	1438	-2458	-7828	730	2836	-6942	3515	18301	4730	-5396	1912	-151	-130	-122	-68	-63	-59	-107	35	-142	16	32	-77	-24	-59	81	-34	0
0.352500	939	6344	2360	-9502	5782	6262	625	-8145	2985	7505	-1349	-9182	32707	9265	1939	-15108	1712	9329	1693	-9224	-5722	1510	-2930	-8013	331	3074	-6962	3129	17068	4878	-5387	1313	-149	-128	-122	-68	-63	-56	-109	37	-152	13	30	-79	-22	-60	79	-31	-3
0.353333	1980	6516	2466	-9934	5105	6210	353	-8047	4902	7500	-1732	-9365	32707	9536	1408	-15734	4715	9789	1626	-9197	-6332	1592	-3395	-8134	-3116	3320	-6933	2746	19194	4994	-5356	742	-148	-131	-121	-65	-61	-58	-108	38	-150	10	35	-76	-19	-57	81	-30	0
0.354167	2341	6708	2555	-10395	4745	6086	58	-7843	7410	7412	-2144	-9455	32700	9755	801	-16255	1877	10248	1570	-9178	-7361	1718	-3849	-8230	-4460	3561	-6864	2368	16178	5074	-5295	193	-147	-128	-114	-65	-62	-58	-104	38	-152	20	34	-68	-23	-59	84	-29	0
0.355000	3125	6909	2628	-10877	4381	5893	-263	-7537	10197	7243	-2578	-9453	32035	9904	114	-16670	4208	10688	1523	-9184	-8366	1855	-4292	-8266	-5898	3800	-6749	1996	13311	5124	-5213	-329	-145	-128	-119	-66	-61	-58	-104	40	-150	20	36	-75	-19	-57	79	-30	1
0.355833	3720	7123	2667	-11357	3718	5630	-617	-7144	12957	7011	-3025	-9359	25870	9991	-633	-16971	3660	11121	1483	-9214	-9784	2011	-4721	-8281	-7370	4042	-6607	1632	10996	5146	-5098	-826	-147	-138	-120	-64	-60	-60	-107	26	-149	17	37	-75	-21	-56	80	-30	1
0.356667	3893	7352	2679	-11830	2827	5309	-993	-6667	15736	6656	-3479	-9191	16567	10000	-1425	-17150	3934	11526	1459	-9279	-11513	2187	-5132	-8236	-8780	4278	-6428	1284	7087	5140	-4962	-1302	-147	-129	-126	-69	-56	-62	-108	39	-153	15	30	-72	-25	-59	79	-30	-1
0.357500	5034	7593	2661	-12294	1981	4920	-1405	-6123	18161	6238	-3936	-8952	11118	9936	-2248	-17213	4931	11919	1456	-9384	-13036	2393	-5519	-8129	-9783	4517	-6214	959	2940	5122	-4798	-1751	-152	-130	-126	-70	-63	-61	-111	38	-152	16	35	-77	-22	-59	80	-32	-4
0.358333	6130	7855	2627	-12741	1228	4479	-1836	-5519	20320	5755	-4359	-8663	6437	9798	-3090	-17152	5515	12291	1476	-9532	-14161	2618	-5881	-7968	-11194	4751	-5978	657	-53	5087	-4609	-2178	-151	-128	-122	-69	-63	-60	-108	37	-156	13	50	-78	-19	-59	79	-32	0
0.359167	5570	8135	2558	-13167	607	3990	-2284	-4891	21872	5211	-4759	-8346	3574	9580	-3929	-16977	1785	12636	1518	-9727	-15430	2859	-6212	-7748	-9727	4983	-5719	370	-7243	5037	-4403	-2594	-151	-130	-122	-72	-64	-62	-109	38	-153	16	30	-78	-24	-59	79	-35	-6
0.360000	5983	8433	2464	-13568	55	3462	-2748	-4256	22281	4620	-5121	-8017	2786	9288	-4751	-16686	1453	12963	1584	-9978	-16061	3118	-6512	-7479	-8024	5215	-5446	105	-14288	4986	-4174	-2980	-146	-125	-122	-67	-62	-61	-109	37	-159	18	33	-75	-22	-57	76	-30	-1
0.360833	6243	8751	2341	-13949	-332	2911	-3212	-3628	22234	3990	-5439	-7693	3197	8926	-5530	-16278	-505	13261	1672	-10265	-15691	3396	-6775	-7148	-8521	5443	-5161	-145	-19640	4932	-3938	-3355	-145	-127	-122	-45	-65	-57	-107	42	-151	18	34	-79	-21	-58	81	-29	0
0.361667	6512	9087	2195	-14310	-542	2343	-3672	-3042	21509	3335	-5697	-7398	5005	8504	-6245	-15782	-2341	13528	1785	-10605	-14604	3655	-7008	-6768	-12057	5669	-4867	-375	-26009	4881	-3690	-3720	-146	-126	-118	-67	-60	-59	-105	44	-148	19	27	-77	-21	-55	82	-28	0
0.362500	8153	9443	2025	-14659	-268	1773	-4120	-2510	19883	2678	-5892	-7146	8210	8025	-6888	-15182	-3744	13768	1928	-10982	-13162	3995	-7200	-6356	-15389	5893	-4575	-600	-31250	4843	-3439	-4080	-145	-124	-118	-73	-61	-58	-102	44	-151	19	33	-77	-21	-55	82	-17	0
0.363333	10053	9813	1831	-14996	445	1200	-4539	-2059	17712	2037	-6021	-6951	12809	7501	-7439	-14507	-6629	13983	2085	-11399	-11707	4310	-7353	-5883	-14794	6105	-4289	-821	-32711	4804	-3195	-4437	-145	-127	-122	-69	-61	-60	-108	33	-149	19	30	-78	8	-58	81	-32	-5
0.364167	10780	10208	1618	-15319	1407	654	-4918	-1710	15237	1421	-6081	-6829	18125	6940	-7877	-13743	-7169	14164	2269	-11845	-9712	4633	-7466	-5395	-13700	6309	-4022	-1046	-32703	4774	-2956	-4801	-149	-125	-125	-70	-66	-62	-107	39	-155	12	26	-81	-22	-58	80	-32	-3
0.365000	10957	10612	1387	-15646	2893	142	-5244	-1464	12399	859	-6069	-6786	24312	6349	-8215	-12915	-8716	14314	2480	-12308	-6967	4968	-7533	-4880	-12728	6508	-3762	-1272	-32717	4761	-2728	-5172	-153	-130	-122	-72	-64	-63	-108	38	-153	16	29	-82	-41	-61	76	-36	-7
0.365833	11560	11031	1149	-15958	4692	-324	-5505	-1358	9234	361	-5987	-6827	30457	5727	-8410	-12022	-11123	14446	2709	-12775	-4415	5311	-7554	-4351	-9143	6700	-3521	-1512	-32699	4762	-2509	-5543	-149	-129	-136	-67	-62	-61	-112	37	-151	18	33	-77	-21	-58	78	-30	-3
0.366667	12471	11460	902	-16267	6875	-735	-5689	-1342	6225	-55	-5829	-6949	32275	5135	-8482	-11084	-8401	14549	2957	-13242	-1699	5658	-7525	-3812	-7801	6873	-3312	-1771	-32327	4770	-2305	-5939	-148	-126	-121	-67	-75	-70	-105	39	-153	19	33	-78	-28	-57	75	-30	-5
0.367500	11303	11893	643	-16569	9553	-1093	-5794	-1469	3566	-388	-5644	-7141	31123	4529	-8430	-10116	-12194	14622	3221	-13706	369	6009	-7451	-3283	-4792	7030	-3142	-2053	-31966	4790	-2123	-6354	-149	-128	-122	-68	-60	-59	-105	42	-153	19	33	-79	-24	-56	81	-30	-5
0.368333	9798	12326	383	-16866	12265	-1389	-5816	-1720	899	-628	-5406	-7412	30990	3931	-8254	-9133	-9431	14670	3498	-14153	1658	6359	-7324	-2772	-1137	7159	-2971	-2366	-31526	4816	-1959	-6805	-144	-126	-124	-65	-63	-57	-108	42	-151	17	33	-77	-23	-56	67	-31	-3
0.369167	9012	12756	119	-17169	14784	-1634	-5733	-2084	-1540	-775	-5146	-7735	30589	3347	-7967	-8145	-8180	14690	3779	-14578	2076	6700	-7145	-2292	1829	7264	-2849	-2715	-30113	4846	-1817	-7298	-148	-130	-114	-66	-39	-58	-107	41	-152	15	33	-76	-22	-55	84	-31	-3
0.370000	7337	13180	-134	-17440	17285	-1830	-5604	-2551	-3626	-848	-4875	-8110	30147	2768	-7577	-7180	-9003	14681	4073	-14985	1304	7026	-6920	-1871	4457	7335	-2749	-3111	-24207	4873	-1693	-7837	-149	-125	-119	-65	-61	-58	-104	37	-158	16	32	-73	-22	-56	85	-32	-3
0.370833	4557	13572	-377	-17716	19601	-1986	-5379	-3123	-5598	-842	-4609	-8525	29836	2205	-7123	-6263	-8745	14644	4363	-15361	397	7332	-6643	-1472	6855	7376	-2678	-3555	-16002	4897	-1590	-8439	-150	-132	-121	-64	-63	-59	-105	41	-153	13	30	-75	-23	-57	81	-35	-3
0.371667	1411	13945	-604	-17975	21380	-2114	-5091	-3726	-7053	-775	-4359	-8945	29419	1654	-6612	-5399	-7578	14582	4636	-15715	-767	7612	-6319	-1143	6681	7382	-2625	-4049	-8254	4911	-1500	-9091	-148	-127	-117	-66	-64	-52	-107	40	-153	17	24	-77	-24	-57	84	-31	-5
0.372500	-3727	14289	-810	-18222	22996	-2227	-4736	-4392	-7570	-673	-4156	-9368	29079	1118	-6043	-4613	-10648	14492	4926	-16044	-2387	7865	-5942	-882	7003	7344	-2593	-4605	-2040	4913	-1425	-9817	-129	-129	-118	-64	-66	-62	-111	40	-154	17	30	-77	-26	-59	80	-32	-7
0.373333	-7871	14594	-991	-18461	24371	-2341	-4338	-5097	-7944	-559	-4001	-9776	28711	590	-5478	-3926	-9377	14369	5191	-16358	-2734	8082	-5522	-701	7992	7266	-2562	-5213	3804	4902	-1360	-10615	-150	-130	-121	-72	-64	-59	-108	44	-153	20	28	-79	-24	-57	80	-32	-3
0.374167	-10929	14863	-1137	-18685	25252	-2471	-3910	-5804	-8123	-447	-3906	-10157	28369	64	-4933	-3342	-7767	14222	5447	-16647	-3199	8254	-5061	-594	6813	7147	-2533	-5870	10341	4867	-1299	-11490	-147	-127	-119	-65	-57	-60	-103	40	-150	19	32	-75	-19	-56	82	-30	0
0.375000	-14041	15086	-1248	-18890	25797	-2636	-3468	-6499	-7831	-372	-3877	-10496	28023	-457	-4430	-2885	-7110	14039	5679	-16930	-3480	8375	-4575	-568	4971	6986	-2502	-6588	15045	4815	-1234	-12446	-149	-131	-120	-66	-62	-57	-103	43	-150	16	30	-74	-1	-57	81	-30	-4
0.375833	-16963	15250	-1317	-19111	26098	-2850	-3030	-7166	-7203	-365	-3917	-10789	27679	-975	-4006	-2560	-4678	13832	5894	-17203	-2070	8438	-4069	-631	3671	6785	-2456	-7359	18524	4729	-1162	-13477	-142	-128	-120	-65	-61	-79	-104	41	-151	18	33	-73	-23	-58	84	-30	-1
0.376667	-19779	15361	-1339	-19320	26064	-3121	-2606	-7800	-6198	-451	-4036	-11027	27355	-1493	-3689	-2380	-3836	13592	6086	-17479	616	8441	-3546	-772	3645	6540	-2386	-8172	20617	4614	-1079	-14579	-136	-130	-118	-66	-62	-62	-107	41	-153	13	32	-74	-24	-61	78	-33	0
0.377500	-22668	15410	-1309	-19534	25757	-3468	-2211	-8385	-4696	-669	-4216	-11204	27010	-2005	-3502	-2337	-1370	13319	6258	-17762	3942	8374	-3023	-991	3952	6259	-2287	-9020	21684	4470	-965	-15744	-149	-127	-120	-69	-64	-64	-103	42	-150	16	30	-73	-26	-57	81	-32	0
0.378333	-24921	15398	-1233	-19754	25203	-3887	-1849	-8913	-3042	-997	-4456	-11326	26685	-2506	-3463	-2436	1939	13004	6408	-18055	8015	8245	-2505	-1287	3495	5945	-2159	-9898	21965	4283	-822	-16961	-146	-128	-119	-67	-61	-60	-107	38	-151	17	30	-87	-22	-57	80	-31	0
0.379167	-26445	15324	-1100	-19992	24393	-4381	-1514	-9381	-1497	-1481	-4734	-11386	26362	-2994	-3593	-2671	2303	12689	6533	-18357	12833	8042	-2009	-1652	5642	5604	-1987	-10787	18767	4067	-647	-18252	-147	-129	-121	-69	-62	-58	-85	39	-150	17	29	-75	-21	-58	79	-32	1
0.380000	-26856	15190	-913	-20245	23395	-4949	-1287	-9792	-30	-2116	-5052	-11392	26050	-3478	-3900	-3029	9116	12337	6660	-18673	18208	7768	-1546	-2076	6153	5248	-1779	-11686	19228	3811	-424	-19532	-147	-127	-120	-68	-62	-58	-103	51	-152	12	29	-76	-19	-57	82	-32	-5
0.380833	-26983	14999	-676	-20517	22373	-5578	-1094	-10167	1574	-2900	-5377	-11350	25732	-3948	-4390	-3512	9995	11960	6738	-19000	23158	7425	-1121	-2554	7292	4842	-1523	-12587	17406	3511	-155	-20846	-149	-126	-118	-69	-60	-60	-104	39	-153	18	32	-77	-22	-58	81	-34	-5
0.381667	-25891	14746	-384	-20817	21156	-6264	-966	-10486	3024	-3831	-5706	-11281	25434	-4397	-5052	-4089	13163	11564	6815	-19341	27569	7011	-747	-3081	9623	4428	-1224	-13479	13249	3171	160	-22154	-151	-127	-120	-68	-60	-61	-109	36	-152	16	29	-77	-22	-59	79	-39	-1
0.382500	-23817	14440	-45	-21141	19801	-6993	-922	-10794	4438	-4876	-6020	-11183	25130	-4839	-5880	-4764	16353	11152	6881	-19687	31124	6533	-419	-3646	11219	3997	-883	-14347	11514	2786	526	-23434	-146	-126	-119	-70	-61	-59	-105	40	-150	17	32	-76	-21	-60	74	-18	-1
0.383333	-20631	14093	346	-21488	18397	-7732	-890	-11094	5677	-5990	-6292	-11061	24833	-5268	-6846	-5510	18114	10735	6939	-20043	32767	5986	-149	-4245	12939	3546	-505	-15189	8950	2355	946	-24675	-149	-129	-121	-72	-66	-68	-124	40	-153	13	28	-79	-23	-60	77	-31	-4
0.384167	-16102	13704	782	-21861	16951	-8475	-934	-11408	6524	-7211	-6532	-10943	24540	-5694	-7937	-6322	20140	10304	6986	-20388	32767	5382	60	-4866	14329	3078	-91	-16001	6181	1869	1393	-25861	-150	-130	-121	-72	-65	-65	-109	39	-153	15	26	-80	-26	-63	79	-35	-4
0.385000	-9921	13286	1258	-22245	15285	-9194	-1038	-11751	6813	-8417	-6705	-10825	24137	-6126	-9120	-7178	24557	9876	7028	-20696	32767	4720	225	-5500	13894	2599	362	-16774	6914	1338	1934	-26962	-150	-128	-126	-72	-64	-61	-108	38	-155	13	25	-79	-21	-60	78	-34	-4
0.385833	-4531	12844	1774	-22658	13677	-9865	-1189	-12146	7144	-9617	-6825	-10719	21270	-6574	-10351	-8061	23883	9457	7073	-21045	32767	4028	343	-6152	14110	2091	847	-17519	6402	748	2495	-27959	-150	-127	-126	-70	-62	-60	-107	39	-154	15	27	-79	-22	-58	80	-31	0
0.386667	1053	12392	2328	-23045	12213	-10470	-1390	-12597	7101	-10765	-6884	-10633	12801	-7036	-11598	-8952	22879	9045	7114	-21347	32749	3278	429	-6815	15237	1566	1365	-18224	4709	99	3092	-28836	-148	-111	-125	-67	-64	-60	-105	40	-152	13	29	-78	-24	-74	78	-34	-3
0.387500	6544	11940	2912	-23446	10852	-11025	-1638	-13123	6620	-11815	-6891	-10580	5195	-7528	-12813	-9843	22721	8647	7141	-21621	32294	2486	498	-7485	14180	1007	1914	-18894	6692	-601	3727	-29570	-144	-92	-118	-69	-65	-61	-107	39	-147	17	32	-78	-23	-59	80	-33	1
0.388333	10706	11478	3534	-23839	9639	-11433	-1929	-13724	5816	-12740	-6856	-10563	-757	-8058	-13961	-10695	19685	8265	7169	-21859	30127	1658	569	-8165	12313	417	2492	-19532	8204	-1367	4391	-30148	-148	-126	-120	-67	-57	-65	-107	41	-154	17	35	-77	-25	-61	81	-31	-1
0.389167	14291	11038	4190	-24214	8453	-11760	-2281	-14389	4732	-13514	-6802	-10553	-7612	-8624	-15005	-11494	17341	7903	7185	-22069	26505	802	664	-8847	10072	-214	3110	-20146	9788	-2187	5077	-30558	-150	-126	-124	-69	-66	-60	-108	38	-151	19	32	-76	-24	-58	81	-33	-5
0.390000	16536	10614	4876	-24566	7352	-11983	-2673	-15113	3491	-14119	-6757	-10592	-13318	-9241	-15912	-12207	13452	7555	7186	-22248	23734	-84	804	-9535	8387	-899	3760	-20743	11900	-3087	5802	-30781	-152	-132	-127	-70	-66	-62	-109	37	-159	10	26	-81	-24	-62	76	-34	-23
0.390833	16725	10218	5593	-24880	6382	-12096	-3135	-15886	2349	-14545	-6734	-10657	-18110	-9898	-16634	-12807	9710	7233	7174	-22389	20966	-992	1027	-10226	7651	-1635	4482	-21323	13433	-4037	6546	-30803	-151	-138	-147	-73	-63	-62	-109	38	-156	13	28	-79	-25	-61	76	-34	-7
0.391667	15927	9863	6351	-25174	5597	-12102	-3668	-16682	1076	-14773	-6766	-10738	-22129	-10589	-17147	-13269	7911	6932	7151	-22503	18232	-1923	1345	-10931	5062	-2437	5258	-21891	15615	-5050	7313	-30605	-153	-131	-124	-73	-63	-43	-111	33	-154	15	27	-79	-24	-59	94	-32	-9
0.392500	14583	9545	7134	-25420	4895	-12009	-4280	-17486	-374	-14834	-6887	-10850	-25086	-11311	-17443	-13558	2284	6652	7095	-22587	15669	-2876	1790	-11666	3959	-3305	6102	-22454	15051	-6114	8102	-30188	-151	-130	-125	-70	-66	-61	-109	37	-155	15	27	-80	-23	-60	76	-33	-4
0.393333	13348	9278	7951	-25624	3989	-11828	-4978	-18261	-2009	-14743	-7119	-10971	-27426	-12044	-17505	-13662	2300	6391	7013	-22652	13610	-3845	2381	-12363	2383	-4234	7023	-23009	16693	-7213	8925	-29541	-149	-128	-121	-67	-65	-60	-110	37	-153	18	51	-74	-28	-57	77	-29	-3
0.394167	11094	9054	8751	-25785	3177	-11571	-5768	-18980	-3351	-14471	-7482	-11120	-28593	-12783	-17344	-13558	-997	6151	6902	-22697	11903	-4824	3121	-13093	218	-5223	8022	-23564	18439	-8345	9767	-28656	-149	-126	-120	-50	-61	-60	-108	40	-154	18	30	-76	-23	-57	79	-29	-6
0.395000	8233	8875	9645	-25910	2455	-11255	-6662	-19616	-4626	-14103	-7999	-11285	-28967	-13517	-16977	-13229	-5372	5928	6754	-22741	10187	-5811	4036	-13838	1296	-6254	9101	-24117	15909	-9492	10644	-27539	-148	-127	-118	-65	-62	-60	-107	42	-153	-5	32	-74	-23	-56	80	-29	0
0.395833	5205	8749	10487	-25999	1947	-10916	-7648	-20145	-5730	-13645	-8684	-11481	-28605	-14228	-16425	-12683	-7698	5734	6567	-22789	8946	-6803	5088	-14597	2258	-7373	10252	-24668	14842	-10617	11548	-26208	-147	-125	-117	-63	-63	-57	-105	41	-152	22	37	-74	-21	-56	82	-5	2
0.396667	2358	8665	11307	-26062	1583	-10491	-8732	-20537	-6608	-13121	-9534	-11722	-27554	-14893	-15760	-11914	-11735	5566	6353	-22848	7930	-7797	6317	-15370	2871	-8506	11510	-25209	12719	-11710	12481	-24669	-147	-126	-117	-65	-57	-58	-104	40	-148	22	50	-74	-18	-58	80	-31	0
0.397500	-527	8624	12081	-26103	1103	-10063	-9934	-20776	-7341	-12577	-10547	-12019	-26268	-15492	-14973	-10936	-14917	5432	6071	-22935	7026	-8796	7695	-16163	3380	-9654	12815	-25741	9051	-12726	13443	-22975	-145	-126	-121	-70	-63	-60	-109	38	-151	18	32	-75	-21	-56	81	-30	-7
0.398333	-2349	8627	12787	-26129	381	-9611	-11206	-20836	-8092	-12029	-11690	-12384	-25264	-16017	-14174	-9775	-16166	5339	5768	-23048	6623	-9775	9193	-16965	2544	-10791	14161	-26247	6934	-13640	14424	-21136	-149	-129	-121	-80	-64	-62	-109	38	-153	15	28	-80	-17	-58	76	-33	-4
0.399167	-4956	8658	13396	-26143	-297	-9150	-12549	-20716	-8197	-11523	-12985	-12825	-23577	-16445	-13397	-8445	-19566	5294	5429	-23185	6408	-10729	10786	-17776	2216	-11893	15540	-26723	4553	-14424	15430	-19162	-150	-181	-120	-70	-62	-60	-109	40	-152	18	30	-75	-22	-60	79	-30	-4
0.400000	-7552	8730	13880	-26171	-914	-8675	-13955	-20407	-8058	-11013	-14364	-13356	-21852	-16770	-12699	-6980	-23101	5311	5071	-23366	6159	-11667	12447	-18600	4363	-12948	16924	-27166	-607	-15060	16459	-17108	-149	-129	-121	-67	-61	-72	-109	40	-155	19	32	-75	-19	-58	79	-31	0
0.400833	-8650	8827	14204	-26201	-1620	-8191	-15399	-19917	-7884	-10570	-15817	-13994	-20632	-16978	-12137	-5416	-22990	5391	4703	-23589	6269	-12548	14132	-19432	5295	-13931	18286	-27573	-3374	-15528	17484	-15031	-149	-126	-121	-79	-62	-62	-103	38	-149	18	33	-77	-21	-59	80	-36	4
0.401667	-9086	8940	14332	-26248	-2402	-7700	-16875	-19255	-7405	-10180	-17305	-14738	-19623	-17045	-11763	-3818	-24267	5546	4332	-23858	6424	-13405	15804	-20279	5349	-14833	19572	-27931	-6132	-15809	18491	-12968	-145	-122	-119	-68	-62	-59	-105	39	-131	27	36	-76	-17	-56	82	-28	0
0.402500	-8687	9063	14243	-26325	-3143	-7200	-18355	-18430	-6807	-9836	-18771	-15570	-18894	-17013	-11620	-2233	-23883	5785	3987	-24163	6568	-14189	17430	-21130	4395	-15627	20748	-28230	-9333	-15906	19448	-10995	-145	-126	-119	-64	-58	-59	-105	42	-148	20	35	-76	-9	-59	80	-31	-1
0.403333	-7681	9192	13892	-26433	-3900	-6688	-19799	-17489	-6160	-9536	-20178	-16481	-18357	-16825	-11734	-711	-23603	6102	3673	-24514	6612	-14925	18947	-21995	2820	-16309	21757	-28474	-11947	-15819	20344	-9149	-147	-126	-120	-69	-63	-61	-119	40	-151	18	34	-76	-22	-58	75	-30	0
0.404167	-7088	9322	13262	-26573	-4658	-6166	-21233	-16440	-5151	-9256	-21489	-17455	-17905	-16500	-12123	699	-23187	6533	3430	-24896	6586	-15587	20314	-22862	1968	-16884	22552	-28656	-14575	-15565	21138	-7485	-150	-127	-125	-66	-60	-58	-105	36	-151	16	30	-78	-22	-59	80	-31	0
0.405000	-6178	9443	12316	-26743	-5385	-5633	-22580	-15321	-4057	-8978	-22649	-18446	-17430	-16039	-12801	1955	-19741	7056	3273	-25301	6606	-16191	21498	-23732	-348	-17306	23086	-28772	-15601	-15156	21834	-6051	-148	-129	-125	-67	-60	-58	-105	37	-152	18	34	-50	-19	-57	78	-31	-4
0.405833	-4120	9563	11082	-26948	-6079	-5102	-23839	-14167	-3107	-8680	-23644	-19440	-16979	-15440	-13746	3000	-19978	7683	3230	-25722	6023	-16677	22464	-24606	-2011	-17625	23363	-28829	-17945	-14628	22373	-4892	-145	-126	-119	-67	-61	-59	-108	38	-153	19	36	-76	-19	-59	77	-28	-1
0.406667	-1424	9654	9543	-27186	-6750	-4538	-24991	-13036	-2287	-8340	-24440	-20389	-17109	-14727	-14944	3807	-16517	8406	3310	-26154	5242	-17096	23184	-25477	-3294	-17833	23301	-28833	-18598	-14016	22743	-4047	-151	-127	-121	-68	-63	-60	-108	38	-158	16	33	-77	-25	-61	77	-34	-5
0.407500	889	9736	7700	-27450	-7419	-3989	-26028	-11853	-1362	-7948	-25015	-21240	-17077	-13905	-16345	4352	-12756	9230	3532	-26582	4522	-17427	23658	-26342	-6715	-17939	22909	-28785	-16236	-13350	22938	-3532	-149	-126	-120	-68	-65	-62	-108	39	-152	20	33	-77	-22	-56	80	-29	5
0.408333	2914	9810	5592	-27735	-8137	-3434	-26907	-10756	-698	-7484	-25356	-21952	-16945	-12990	-17907	4614	-12983	10153	3917	-27002	2969	-17662	23865	-27195	-7812	-17954	22188	-28703	-17485	-12669	22942	-3364	-146	-125	-121	-67	-63	-58	-105	38	-149	19	33	-77	-24	-58	81	-27	0
0.409167	5131	9881	3240	-28037	-8746	-2935	-27629	-9742	12	-6949	-25472	-22488	-16767	-12004	-19570	4593	-9248	11173	4464	-27403	1324	-17808	23821	-28029	-9193	-17898	21152	-28591	-16450	-12008	22751	-3545	-148	-126	-124	-72	-60	-59	-107	38	-149	16	34	-74	-22	-58	82	-28	-1
0.410000	7112	9946	710	-28339	-9307	-2392	-28171	-8824	586	-6342	-25368	-22801	-16697	-10973	-21288	4287	-8181	12284	5168	-27771	-544	-17869	23534	-28822	-9799	-17791	19836	-28467	-15279	-11393	22366	-4063	-149	-130	-99	-67	-61	-58	-107	37	-153	13	30	-76	-21	-59	80	-29	-3
0.410833	8324	10019	-1939	-28636	-9823	-1925	-28531	-8020	818	-5665	-25063	-22859	-16699	-9922	-22995	3702	-6219	13476	6032	-28106	-2556	-17845	23037	-29588	-10024	-17629	18280	-28345	-15017	-10854	21814	-4890	-151	-125	-122	-69	-63	-58	-105	38	-151	17	33	-76	-23	-58	78	-33	-5
0.411667	10398	10122	-4627	-28927	-10598	-1517	-28691	-7337	627	-4928	-24578	-22634	-17306	-8882	-24628	2875	-2836	14776	7034	-28407	-4335	-17741	22361	-30308	-11016	-17443	16529	-28242	-13253	-10420	21111	-5991	-149	-126	-121	-68	-62	-59	-110	38	-150	19	32	-76	-25	-56	80	-30	-3
0.412500	11189	10261	-7279	-29192	-11322	-1172	-28648	-6767	700	-4164	-23948	-22111	-17619	-7884	-26110	1834	-1075	16084	8165	-28667	-6002	-17562	21541	-30971	-11986	-17238	14681	-28171	-10572	-10091	20291	-7318	-149	-125	-119	-72	-63	-58	-108	39	-152	18	33	-78	-22	-58	78	-29	-1
0.413333	10581	10449	-9878	-29428	-11906	-913	-28390	-6322	692	-3401	-23219	-21284	-17712	-6962	-27397	620	-1592	17470	9388	-28879	-8051	-17322	20634	-31569	-9443	-17022	12807	-28138	-11665	-9873	19396	-8813	-148	-119	-116	-69	-65	-60	-105	41	-151	21	34	-75	-19	-56	80	-29	1
0.414167	10803	10707	-12298	-29616	-12636	-752	-27928	-5995	401	-2675	-22425	-20179	-18019	-6138	-28448	-733	1432	18893	10712	-29053	-9834	-17024	19674	-32100	-7563	-16802	10987	-28167	-10934	-9761	18456	-10432	-148	-124	-120	-66	-63	-57	-101	43	-148	18	34	-75	-22	-56	84	-29	1
0.415000	10157	11050	-14502	-29768	-13292	-708	-27262	-5764	162	-2021	-21613	-18806	-18111	-5444	-29236	-2178	1949	20324	12075	-29182	-11383	-16691	18700	-32473	-6802	-16576	9297	-28245	-9805	-9741	17518	-12114	-150	-129	-122	-69	-61	-45	-107	35	-153	17	33	-77	-22	-57	82	-33	-5
0.415833	8922	11486	-16432	-29865	-13939	-788	-26411	-5619	-320	-1480	-20815	-17204	-18132	-4907	-29736	-3665	3379	21747	13467	-29274	-12845	-16328	17758	-32634	-5779	-16337	7810	-28388	-10011	-9782	16637	-13771	-147	-127	-120	-67	-60	-56	-104	41	-153	16	32	-77	-19	-55	81	-29	-4
0.416667	7431	12040	-18054	-29896	-14571	-1003	-25376	-5527	-918	-1089	-20061	-15415	-18022	-4545	-29943	-5156	4634	23121	14864	-29328	-13948	-15956	16874	-32695	-4706	-16082	6598	-28584	-9052	-9878	15847	-15372	-107	-127	-121	-65	-62	-56	-104	44	-150	16	34	-74	-18	-57	78	-33	-5
0.417500	5041	12727	-19335	-29873	-15077	-1370	-24184	-5478	-1341	-883	-19395	-13505	-17572	-4382	-29866	-6621	4681	24415	16237	-29352	-14869	-15583	16065	-32711	-2718	-15801	5725	-28832	-8415	-9978	15195	-16854	-151	-128	-120	-66	-62	-58	-110	40	-153	19	34	-75	-21	-57	81	-33	0
0.418333	2432	13540	-20267	-29776	-15447	-1889	-22851	-5446	-1694	-895	-18839	-11536	-16745	-4432	-29517	-8025	7223	25603	17585	-29349	-15595	-15222	15355	-32744	-1745	-15477	5229	-29121	-7106	-10057	14709	-18168	-147	-129	-120	-68	-62	-57	-108	40	-151	17	28	-76	-22	-58	77	-33	-3
0.419167	359	14517	-20853	-29619	-15642	-2563	-21418	-5410	-2160	-1152	-18409	-9571	-15511	-4684	-28920	-9354	6505	26636	18877	-29322	-16301	-14890	14750	-32734	-1201	-15109	5134	-29431	-6422	-10082	14419	-19299	-149	-129	-122	-68	-63	-58	-108	40	-151	17	30	-76	-21	-59	79	-32	-1
0.420000	-1428	15607	-21103	-29394	-15821	-3389	-19908	-5350	-2843	-1655	-18114	-7674	-14277	-5158	-28105	-10572	6757	27483	20097	-29260	-16851	-14609	14245	-32752	73	-14688	5438	-29758	-5700	-10026	14346	-20208	-151	-129	-118	-67	-61	-57	-104	39	-150	20	33	-76	-24	-51	80	-27	0
0.420833	-3434	16834	-21050	-29106	-15731	-4365	-18329	-5253	-3318	-2419	-17955	-5898	-12668	-5836	-27108	-11672	9651	28103	21237	-29213	-16603	-14377	13840	-32742	-1417	-14198	6145	-30084	-1016	-9868	14496	-20883	-148	-127	-120	-65	-62	-56	-105	41	-152	19	33	-79	-17	-56	79	-15	0
0.421667	-5793	18168	-20744	-28771	-15428	-5479	-16781	-5113	-3644	-3438	-17925	-4316	-10724	-6695	-25984	-12637	6654	28470	22276	-29144	-16632	-14208	13516	-32740	-879	-13646	7207	-30395	-440	-9601	14867	-21328	-147	-126	-119	-79	-61	-53	-104	42	-150	17	29	-75	-17	-55	85	-26	0
0.422500	-7380	19593	-20246	-28383	-15064	-6735	-15216	-4924	-3844	-4697	-18005	-2970	-8559	-7715	-24773	-13476	8379	28566	23203	-29077	-16602	-14111	13263	-32745	-934	-13039	8570	-30676	1373	-9220	15442	-21557	-149	-125	-118	-67	-60	-56	-107	44	-149	19	51	-73	-22	-57	80	-29	1
0.423333	-8739	21033	-19621	-27962	-14562	-8108	-13709	-4695	-3916	-6163	-18178	-1909	-6254	-8869	-23519	-14178	7365	28317	24007	-29015	-16415	-14099	13050	-32734	-1233	-12394	10162	-30920	3843	-8725	16202	-21598	-126	-130	-125	-70	-66	-62	-110	34	-152	12	27	-78	-22	-58	76	-31	-5
0.424167	-10158	22494	-18938	-27511	-13978	-9593	-12278	-4438	-3847	-7799	-18411	-1159	-3984	-10127	-22260	-14750	6879	27754	24672	-28963	-16016	-14163	12879	-32757	-1470	-11716	11911	-31116	4997	-8133	17131	-21485	-153	-129	-124	-68	-65	-58	-109	39	-158	15	28	-79	-24	-57	78	-32	-5
0.425000	-10575	23903	-18263	-27047	-13456	-11143	-10945	-4141	-3987	-9555	-18663	-728	-2196	-11447	-21017	-15196	7449	26863	25189	-28923	-15630	-14304	12703	-32740	-2090	-11021	13734	-31251	6667	-7457	18179	-21229	-153	-130	-121	-74	-66	-59	-109	43	-141	17	32	-76	-26	-59	77	-32	-1
0.425833	-10752	25215	-17666	-26601	-12870	-12760	-9738	-3855	-3664	-11398	-18916	-633	-365	-12789	-19836	-15516	7958	25643	25539	-28906	-15240	-14527	12529	-32754	-3975	-10340	15561	-31330	10103	-6735	19315	-20906	-150	-131	-119	-69	-64	-58	-107	39	-153	16	30	-83	-22	-58	81	-28	-3
0.426667	-11907	26360	-17207	-26144	-12160	-14375	-8669	-3583	-2828	-13271	-19122	-868	1594	-14113	-18743	-15729	4599	24102	25706	-28921	-15153	-14822	12342	-32742	-3106	-9704	17285	-31353	9437	-6004	20486	-20552	-150	-128	-116	-68	-60	-60	-105	39	-151	18	32	-75	-22	-58	78	-29	-1
0.427500	-11758	27286	-16935	-25737	-11562	-16059	-7746	-3357	-2311	-15129	-19259	-1410	3180	-15379	-17750	-15834	5400	22270	25681	-28967	-14924	-15192	12131	-32724	-2153	-9144	18840	-31320	9331	-5313	21654	-20208	-146	-126	-113	-68	-62	-53	-105	42	-147	19	30	-73	-41	-55	80	-26	-3
0.428333	-11118	27928	-16874	-25380	-11080	-17695	-6983	-3204	-1805	-16905	-19301	-2227	4476	-16556	-16870	-15864	4920	20166	25442	-29051	-14862	-15623	11910	-32745	-2541	-8688	20156	-31237	10430	-4693	22775	-19905	-148	-129	-116	-67	-63	-57	-102	40	-154	18	35	-75	-22	-60	82	-27	0
0.429167	-10702	28249	-17046	-25085	-10607	-19282	-6373	-3143	-1108	-18559	-19220	-3277	5361	-17621	-16105	-15780	4353	17822	24982	-29172	-15008	-16108	11676	-32730	-2838	-8368	21184	-31098	9519	-4196	23817	-19676	-147	-128	-119	-67	-61	-56	-103	41	-150	20	33	-73	-19	-51	84	-19	0
0.430000	-10028	28193	-17442	-24867	-10028	-20786	-5912	-3203	-393	-20053	-19012	-4523	5806	-18556	-15464	-15634	4471	15301	24302	-29328	-15149	-16637	11437	-32750	-3316	-8211	21895	-30922	9269	-3862	24732	-19552	-150	-125	-124	-67	-61	-56	-103	40	-153	19	33	-93	-19	-52	82	-28	-1
0.430833	-9456	27716	-18049	-24727	-9335	-22211	-5604	-3398	215	-21362	-18663	-5914	6043	-19338	-14947	-15433	3172	12647	23388	-29530	-15361	-17207	11219	-32736	-3065	-8238	22271	-30716	8703	-3733	25495	-19529	-150	-125	-117	-69	-63	-58	-107	40	-151	22	34	-75	-25	-56	80	-28	-4
0.431667	-9052	26801	-18823	-24715	-8717	-23468	-5431	-3749	873	-22456	-18179	-7398	6024	-19960	-14547	-15180	4326	9923	22247	-29770	-15414	-17804	11043	-32742	-3254	-8472	22308	-30478	8203	-3836	26094	-19628	-152	-130	-121	-70	-64	-57	-108	49	-155	18	29	-76	-25	-57	80	-32	-6
0.432500	-7712	25439	-19724	-24796	-8161	-24592	-5377	-4254	1249	-23320	-17568	-8916	5741	-20424	-14256	-14885	4233	7178	20897	-30032	-15337	-18409	10927	-32744	-4416	-8914	22029	-30209	7377	-4191	26500	-19821	-151	-130	-120	-68	-61	-58	-108	43	-152	17	33	-68	-21	-57	81	-29	-4
0.433333	-5676	23622	-20689	-24979	-7589	-25531	-5420	-4920	1253	-23938	-16849	-10415	4973	-20729	-14061	-14557	2971	4456	19334	-30327	-15407	-19043	10893	-32729	-3824	-9571	21471	-29923	4999	-4810	26720	-20101	-151	-129	-131	-66	-62	-60	-104	43	-153	20	36	-73	-25	-55	85	-30	-1
0.434167	-3493	21365	-21638	-25270	-7096	-26275	-5552	-5743	1210	-24330	-16039	-11853	3781	-20896	-13959	-14209	6919	1816	17595	-30645	-14872	-19669	10959	-32749	-5502	-10422	20676	-29625	7288	-5690	26743	-20450	-127	-126	-117	-64	-59	-56	-105	44	-153	21	36	-72	-22	-52	84	-26	0
0.435000	-2107	18708	-22583	-25664	-6693	-26821	-5756	-6719	1272	-24500	-15170	-13193	2607	-20935	-13942	-13856	4110	-690	15700	-30977	-14485	-20285	11139	-32735	-5387	-11462	19701	-29305	6092	-6832	26577	-20830	-148	-126	-120	-65	-60	-55	-103	45	-152	21	37	-76	-24	-50	86	-27	-4
0.435833	-481	15700	-23378	-26153	-6247	-27160	-6013	-7826	1226	-24470	-14270	-14410	1329	-20873	-13991	-13504	5694	-3008	13704	-31315	-14063	-20895	11421	-32744	-4704	-12668	18598	-28978	4815	-8191	26235	-21215	-147	-124	-116	-63	-62	-56	-104	46	-150	21	15	-73	-24	-53	86	-26	-1
0.436667	1048	12401	-24005	-26723	-5798	-27294	-6314	-9053	1225	-24262	-13364	-15465	6	-20708	-14101	-13165	5367	-5105	11635	-31649	-13424	-21481	11827	-32707	-4510	-14001	17437	-28644	5189	-9747	25737	-21570	-151	-128	-115	-64	-59	-56	-96	47	-149	24	38	-72	-22	-52	84	-29	-3
0.437500	2080	8879	-24416	-27357	-5396	-27231	-6641	-10379	1258	-23913	-12492	-16339	-1158	-20509	-14250	-12843	5135	-6960	9542	-31981	-12646	-22049	12345	-32528	-4322	-15421	16280	-28310	4138	-11425	25108	-21856	-148	-121	-116	-65	-63	-56	-107	46	-150	22	6	-74	-18	-51	89	-28	0
0.438333	3558	5203	-24574	-28040	-5138	-26975	-6984	-11770	992	-23450	-11679	-17029	-2649	-20261	-14435	-12549	5444	-8564	7458	-32295	-11830	-22586	12950	-32245	-3837	-16884	15183	-27963	3372	-13194	24368	-22054	-148	-119	-120	-70	-62	-56	-105	45	-150	22	59	-73	-22	-57	84	-26	-1
0.439167	5411	1432	-24457	-28750	-4928	-26553	-7332	-13197	821	-22918	-10950	-17528	-4180	-19987	-14634	-12289	7144	-9915	5448	-32531	-10627	-23082	13629	-31816	-5000	-18347	14194	-27615	5213	-14992	23540	-22133	-151	-126	-118	-65	-60	-56	-105	47	-150	20	36	-72	-21	-53	82	-28	0
0.440000	5357	-2314	-24059	-29465	-4611	-25993	-7683	-14635	1049	-22347	-10326	-17852	-5053	-19714	-14841	-12065	4360	-11006	3558	-32632	-9815	-23535	14351	-31272	-3939	-19762	13344	-27270	3383	-16774	22653	-22081	-149	-128	-121	-68	-60	-58	-105	43	-160	20	39	-77	-23	-56	81	-28	-1
0.440833	5789	-5931	-23398	-30169	-4390	-25318	-8033	-16056	1159	-21765	-9819	-18007	-5822	-19456	-15041	-11881	4805	-11842	1838	-32645	-8966	-23933	15089	-30566	-1534	-21091	12664	-26918	964	-18458	21736	-21882	-150	-127	-119	-66	-61	-56	-107	41	-154	20	35	-73	-21	-53	81	-29	-4
0.441667	6324	-9339	-22487	-30831	-4149	-24546	-8378	-17437	1266	-21200	-9430	-18017	-6437	-19220	-15218	-11733	5027	-12437	308	-32693	-7810	-24280	15806	-29697	-816	-22294	12167	-26573	1071	-20002	20818	-21535	-151	-136	-116	-62	-60	-57	-103	43	-152	18	38	-70	-19	-53	86	-25	0
0.442500	6535	-12487	-21381	-31444	-3857	-23728	-8713	-18753	1470	-20682	-9179	-17910	-6740	-19027	-15370	-11627	4002	-12815	-1000	-32684	-6884	-24557	16478	-28668	-168	-23333	11855	-26234	-443	-21364	19905	-21048	-145	-124	-116	-62	-59	-51	-100	45	-148	23	38	-70	-23	-53	85	-24	1
0.443333	6931	-15325	-20125	-32007	-3623	-22884	-9050	-19978	1627	-20234	-9052	-17719	-6799	-18877	-15483	-11557	4433	-12998	-2082	-32699	-5846	-24762	17055	-27492	215	-24189	11708	-25903	-1920	-22501	19025	-20447	-149	-127	-141	-64	-65	-60	-105	43	-150	19	36	-72	-21	-55	84	-26	-3
0.444167	6876	-17807	-18775	-32432	-3332	-22046	-9381	-21130	1882	-19870	-9047	-17487	-6566	-18779	-15553	-11524	3173	-13003	-2919	-32698	-4737	-24882	17512	-26178	1017	-24848	11714	-25584	-3647	-23386	18181	-19728	-147	-130	-121	-67	-62	-60	-104	43	-154	18	32	-78	-25	-57	85	-27	-6
0.445000	6600	-19872	-17407	-32610	-2882	-21244	-9708	-22153	2332	-19593	-9136	-17221	-6055	-18725	-15571	-11524	3490	-12863	-3513	-32681	-3530	-24907	17832	-24750	1916	-25259	11853	-25268	-5286	-24018	17396	-18932	-150	-131	-122	-67	-61	-60	-103	42	-155	17	34	-74	-22	-67	85	-29	-6
0.445833	7069	-21497	-16076	-32704	-2272	-20496	-10033	-23060	2521	-19415	-9311	-16981	-5240	-18722	-15533	-11517	4111	-12588	-3882	-32698	-2410	-24830	17987	-23237	1123	-25459	12083	-24963	-6394	-24373	16673	-18089	-148	-126	-122	-65	-62	-59	-107	39	-151	17	34	-80	-22	-53	81	-26	-1
0.446667	7938	-22669	-14850	-32718	-1597	-19830	-10362	-23849	2629	-19355	-9555	-16789	-4315	-18765	-15441	-11544	1582	-12216	-4055	-32684	-1626	-24652	17969	-21655	2009	-25436	12375	-24676	-9663	-24456	16017	-17230	-149	-127	-120	-65	-70	-58	-108	42	-150	19	34	-75	-19	-59	79	-28	-3
0.447500	9090	-23398	-13780	-32754	-956	-19260	-10697	-24521	2713	-19332	-9845	-16681	-3623	-18867	-15306	-11571	5326	-11767	-4054	-32703	-331	-24361	17767	-20051	907	-25211	12688	-24392	-8637	-24313	15424	-16378	-149	-128	-120	-66	-62	-59	-107	39	-150	16	35	-77	-22	-57	82	-28	-3
0.448333	9628	-23698	-12910	-32747	-113	-18794	-11027	-25071	3026	-19418	-10163	-16672	-2678	-19009	-15135	-11600	2886	-11261	-3913	-32690	631	-23954	17397	-18469	377	-24799	12989	-24122	-8875	-23952	14896	-15578	-147	-129	-124	-68	-66	-62	-108	38	-153	17	36	-78	-26	-62	78	-30	-1
0.449167	10600	-23594	-12274	-32754	866	-18447	-11365	-25517	3169	-19579	-10495	-16780	-1840	-19186	-14909	-11629	2846	-10709	-3666	-32602	1364	-23440	16867	-16942	1208	-24226	13254	-23846	-11118	-23410	14425	-14842	-146	-128	-124	-67	-62	-62	-107	41	-149	16	33	-76	-22	-59	98	-27	1
0.450000	11555	-23122	-11884	-32753	1863	-18221	-11705	-25851	3313	-19797	-10823	-17013	-1089	-19428	-14671	-11647	2798	-10137	-3348	-32389	2215	-22819	16207	-15516	1302	-23531	13457	-23581	-10986	-22733	14004	-14201	-156	-132	-124	-66	-63	-61	-102	38	-151	13	32	-80	-21	-59	80	-27	0
0.450833	12619	-22339	-11772	-32741	2864	-18088	-12047	-26089	3495	-20058	-11141	-17377	-367	-19662	-14430	-11662	2076	-9558	-2994	-32127	3041	-22108	15438	-14223	1522	-22732	13593	-23299	-11486	-21974	13628	-13677	-151	-132	-127	-68	-63	-61	-109	38	-152	16	28	-79	-23	-60	80	-31	-7
0.451667	13785	-21304	-11861	-32761	3812	-18078	-12398	-26250	3389	-20355	-11445	-17867	-118	-19951	-14201	-11658	1675	-8979	-2632	-31834	3782	-21315	14593	-13079	1877	-21867	13644	-23001	-12544	-21188	13296	-13270	-149	-182	-124	-67	-61	-68	-110	35	-153	16	29	-78	-21	-59	79	-32	0
0.452500	15362	-20075	-12179	-32746	4465	-18162	-12751	-26329	3074	-20665	-11729	-18476	-370	-20271	-14007	-11673	3419	-8415	-2297	-31530	4703	-20449	13715	-12125	580	-20982	13611	-22686	-10740	-20418	12992	-12996	-149	-127	-124	-70	-64	-61	-111	21	-151	19	28	-79	-31	-60	79	-31	-3
0.453333	15267	-18715	-12676	-32711	5093	-18333	-13107	-26347	3185	-20983	-11991	-19179	-311	-20622	-13855	-11673	930	-7871	-1994	-31215	5113	-19534	12836	-11377	480	-20092	13502	-22331	-10508	-19701	12717	-12845	-146	-127	-121	-73	-63	-59	-108	41	-153	19	33	-77	-24	-57	81	-28	0
0.454167	15016	-17305	-13305	-32524	5549	-18571	-13462	-26305	3142	-21296	-12247	-19967	-568	-21001	-13768	-11676	-129	-7355	-1741	-30895	5242	-18581	11997	-10838	2172	-19229	13322	-21941	-12263	-19080	12454	-12818	-146	-122	-120	-66	-59	-56	-108	46	-150	19	32	-78	-21	-55	84	-27	0
0.455000	15223	-15847	-14013	-32304	5925	-18873	-13820	-26217	2943	-21608	-12498	-20807	-1111	-21409	-13755	-11687	405	-6880	-1548	-30590	5739	-17625	11225	-10519	2592	-18419	13089	-21505	-11044	-18575	12201	-12907	-148	-127	-124	-69	-60	-59	-107	42	-151	20	34	-74	-14	-57	81	-31	-3
0.455833	14700	-14446	-14739	-32066	6390	-19221	-14174	-26091	2972	-21897	-12755	-21687	-1696	-21846	-13831	-11711	-1175	-6462	-1435	-30298	6107	-16669	10551	-10409	2884	-17674	12814	-21026	-10729	-18212	11959	-13087	-146	-127	-120	-65	-63	-57	-108	42	-155	16	32	-74	-23	-55	84	-31	-3
0.456667	14114	-13174	-15426	-31842	6893	-19605	-14531	-25935	2983	-22177	-13020	-22570	-2614	-22302	-13999	-11761	-921	-6097	-1296	-30024	6545	-15753	9991	-10502	2737	-17007	12506	-20489	-10596	-18008	11719	-13353	-152	-148	-125	-67	-64	-59	-112	39	-153	16	28	-77	-22	-58	76	-34	-9
0.457500	13365	-11970	-16028	-31617	7326	-20019	-14882	-25752	3014	-22442	-13311	-23427	-3607	-22790	-14258	-11822	-2355	-5787	-1220	-29767	7061	-14875	9575	-10770	3048	-16421	12202	-19898	-9896	-17951	11490	-13669	-150	-127	-121	-66	-66	-59	-110	43	-154	18	24	-78	-19	-56	80	-31	-3
0.458333	11796	-10959	-16484	-31402	7779	-20439	-15215	-25555	3259	-22694	-13614	-24221	-4403	-23283	-14606	-11909	-3213	-5545	-1140	-29534	7527	-14053	9299	-11192	4050	-15925	11899	-19261	-9577	-18041	11260	-14014	-147	-128	-124	-66	-66	-56	-108	28	-152	19	33	-76	-26	-58	80	-30	-6
0.459167	10184	-10126	-16772	-31213	8358	-20872	-15537	-25312	3233	-22936	-13959	-24932	-5252	-23790	-15029	-12022	-2008	-5375	-1049	-29336	8204	-13310	9166	-11739	3170	-15513	11610	-18571	-8088	-18252	11042	-14398	-149	-131	-125	-68	-64	-57	-104	42	-156	17	33	-74	-19	-55	84	-30	-4
0.460000	8922	-9517	-16848	-31037	9003	-21306	-15839	-25071	2924	-23183	-14323	-25545	-6146	-24302	-15526	-12165	-5085	-5282	-914	-29144	8563	-12652	9166	-12375	3827	-15179	11344	-17849	-8870	-18567	10827	-14773	-148	-127	-118	-64	-60	-58	-102	40	-151	19	32	-75	-22	-51	85	-32	0
0.460833	8117	-9056	-16705	-30876	9649	-21735	-16113	-24819	2481	-23438	-14719	-26038	-7332	-24827	-16069	-12351	-2387	-5265	-724	-28984	9142	-12087	9284	-13069	3328	-14908	11109	-17085	-6516	-18957	10628	-15127	-148	-126	-119	-63	-61	-52	-102	44	-150	7	35	-73	-21	-48	84	-30	-1
0.461667	6470	-8803	-16336	-30734	10395	-22166	-16359	-24560	2300	-23725	-15138	-26403	-8051	-25350	-16644	-12519	-3454	-5316	-460	-28849	9824	-11618	9500	-13792	1574	-14698	10900	-16303	-3346	-19384	10444	-15440	-169	-118	-115	-68	-58	-52	-105	42	-152	22	37	-70	-15	-49	87	-30	1
0.462500	4727	-8732	-15756	-30602	10977	-22593	-16566	-24292	2052	-23988	-15549	-26622	-8656	-25866	-17234	-12735	-4873	-5460	-110	-28737	10200	-11254	9790	-14508	2038	-14536	10716	-15518	-3995	-19828	10276	-15708	-145	-126	-116	-57	-57	-51	-102	45	-150	22	38	-70	-18	-49	86	-29	0
0.463333	2894	-8817	-15000	-30483	11497	-23016	-16725	-24019	1831	-24306	-15990	-26702	-9190	-26376	-17807	-12961	-3814	-5634	331	-28650	10618	-10992	10119	-15190	1775	-14429	10559	-14742	-2183	-20247	10136	-15918	-147	-124	-117	-64	-64	-56	-104	43	-151	21	35	-73	-22	-55	85	-28	-5
0.464167	939	-9031	-14055	-30371	12054	-23444	-16834	-23747	1550	-24657	-16402	-26650	-9548	-26875	-18335	-13209	-4868	-5887	864	-28578	10783	-10830	10460	-15811	1879	-14349	10415	-13991	-850	-20620	10026	-16063	-150	-127	-120	-63	-62	-61	-104	44	-153	20	33	-75	-25	-57	85	-27	-27
0.465000	-1206	-9344	-13009	-30266	12670	-23862	-16871	-23475	1122	-25041	-16771	-26458	-9813	-27361	-18842	-13468	-4811	-6180	1481	-28522	10858	-10766	10788	-16355	1980	-14305	10294	-13271	-526	-20920	9955	-16135	-150	-129	-117	-69	-66	-58	-104	38	-152	18	34	-78	-26	-55	82	-32	-5
0.465833	-2356	-9718	-11884	-30163	13116	-24282	-16844	-23208	401	-25460	-17091	-26143	-10299	-27836	-19273	-13727	-2966	-6503	2181	-28473	11116	-10790	11077	-16808	335	-14296	10188	-12594	2100	-21122	9923	-16129	-151	-126	-119	-62	-63	-53	-108	40	-158	18	35	-75	-22	-53	86	-27	-5
0.466667	-4595	-10114	-10741	-30055	13532	-24700	-16734	-22937	-46	-25917	-17337	-25721	-9904	-28288	-19615	-13994	-4248	-6841	2938	-28442	11005	-10906	11299	-17158	-761	-14317	10089	-11983	3893	-21226	9931	-16052	-152	-125	-120	-67	-63	-56	-105	41	-151	21	34	-73	-23	-53	85	-31	-10
0.467500	-7229	-10520	-9632	-29972	13904	-25129	-16543	-22676	-456	-26410	-17497	-25211	-9096	-28723	-19862	-14210	-5595	-7178	3722	-28414	10495	-11107	11436	-17409	738	-14377	10001	-11447	2394	-21222	10002	-15901	-151	-124	-115	-65	-63	-52	-104	40	-149	21	35	-73	-23	-53	86	-29	-3
0.468333	-8802	-10893	-8594	-29878	14198	-25522	-16267	-22425	-835	-26926	-17557	-24643	-8382	-29142	-20012	-14509	-3925	-7498	4524	-28398	10282	-11386	11484	-17558	745	-14472	9913	-10996	3642	-21116	10094	-15687	-150	-126	-117	-63	-61	-52	-101	43	-148	19	35	-73	-23	-53	86	-26	5
0.469167	-10400	-11206	-7668	-29797	14466	-25962	-15916	-22186	-1199	-27468	-17519	-24025	-7533	-29545	-20071	-14757	-4698	-7790	5312	-28394	10114	-11745	11428	-17620	380	-14618	9838	-10628	4365	-20915	10236	-15410	-149	-122	-118	-64	-61	-53	-104	40	-146	23	32	-73	-17	-49	84	-27	-4
0.470000	-11701	-11447	-6900	-29725	14546	-26379	-15488	-21925	-1679	-28026	-17378	-23384	-6477	-29934	-20026	-14997	-4069	-8028	6045	-28387	10034	-12168	11276	-17602	313	-14818	9766	-10353	4052	-20641	10425	-15080	-151	-124	-117	-66	-61	-51	-103	44	-151	19	32	-74	-21	-52	84	-26	2
0.470833	-12415	-11589	-6309	-29668	14392	-26802	-14994	-21739	-2158	-28581	-17128	-22720	-5262	-30305	-19907	-15256	-4261	-8215	6715	-28414	10109	-12657	11049	-17527	194	-15067	9718	-10171	4244	-20311	10639	-14708	-151	-126	-118	-55	-65	-45	-105	41	-152	22	34	-78	-22	-51	81	-31	-5
0.471667	-13098	-11627	-5901	-29628	13990	-27215	-14441	-21533	-2407	-29139	-16785	-22091	-3953	-30659	-19712	-15439	-4557	-8320	7291	-28411	10342	-13210	10747	-17407	893	-15377	9687	-10075	3732	-19952	10889	-14299	-148	-124	-119	-68	-64	-56	-105	41	-152	22	33	-75	-21	-55	86	-28	-1
0.472500	-13433	-11561	-5705	-29605	13334	-27645	-13840	-21330	-2702	-29682	-16359	-21489	-2744	-30996	-19469	-15639	-2114	-8347	7755	-28439	10815	-13824	10392	-17259	419	-15746	9684	-10060	4338	-19591	11156	-13860	-147	-124	-120	-66	-64	-35	-99	41	-152	18	34	-75	-23	-57	81	-29	-1
0.473333	-12827	-11380	-5698	-29609	12491	-28066	-13210	-21153	-3230	-30199	-15875	-20923	-1519	-31316	-19186	-15829	-3853	-8285	8093	-28478	11109	-14501	10011	-17108	580	-16176	9716	-10128	2965	-19251	11442	-13409	-153	-127	-125	-69	-65	-59	-108	38	-154	18	28	-77	-23	-59	81	-40	-3
0.474167	-11605	-11091	-5874	-29633	11215	-28481	-12565	-20979	-3999	-30683	-15344	-20415	-570	-31614	-18881	-16004	-1569	-8128	8302	-28528	11527	-15220	9632	-16966	712	-16655	9785	-10261	3259	-18960	11737	-12936	-148	-125	-117	-69	-61	-52	-100	49	-152	20	34	-74	-23	-51	86	-57	0
0.475000	-10983	-10705	-6210	-29678	9647	-28893	-11919	-20816	-4363	-31128	-14789	-19958	459	-31888	-18576	-16157	-136	-7879	8375	-28595	12132	-15992	9276	-16858	-1062	-17194	9898	-10458	6246	-18750	12028	-12471	-150	-126	-119	-68	-62	-59	-104	44	-152	21	34	-75	-23	-53	86	-28	1
0.475833	-10470	-10235	-6675	-29752	8032	-29300	-11295	-20666	-4581	-31525	-14234	-19574	1431	-32142	-18294	-16298	-2331	-7539	8309	-28679	12317	-16809	8971	-16793	-413	-17785	10058	-10705	4691	-18623	12313	-12010	-150	-126	-118	-66	-60	-30	-105	41	-154	20	32	-76	-22	-53	82	-28	0
0.476667	-9728	-9691	-7239	-29853	6357	-29700	-10719	-20523	-4745	-31881	-13705	-19256	2267	-32376	-18042	-16428	-251	-7112	8120	-28783	12487	-17671	8739	-16788	-724	-18420	10269	-10997	5343	-18616	12586	-11564	-151	-128	-119	-67	-61	-56	-107	39	-153	18	34	-75	-21	-55	80	-26	-3
0.477500	-9220	-9092	-7871	-29980	4606	-30081	-10189	-20395	-4872	-32184	-13224	-19009	2945	-32556	-17837	-16538	-1178	-6611	7822	-28904	12594	-18578	8596	-16850	-923	-19094	10529	-11323	6093	-18738	12843	-11125	-148	-126	-118	-77	-60	-55	-110	40	-169	19	34	-74	-22	-53	81	-27	0
0.478333	-9157	-8454	-8532	-30137	2915	-30474	-9719	-20276	-5019	-32444	-12816	-18824	3518	-32655	-17692	-16635	-1120	-6040	7425	-29043	12409	-19515	8562	-16982	-705	-19806	10832	-11675	6137	-18994	13081	-10713	-146	-126	-118	-67	-61	-59	-109	43	-150	19	34	-74	-21	-56	73	-27	0
0.479167	-8311	-7768	-9189	-30313	1193	-30840	-9330	-20166	-5469	-32585	-12487	-18699	3457	-32693	-17604	-16715	404	-5407	6958	-29213	11979	-20484	8649	-17188	-1451	-20542	11171	-12046	7748	-19384	13307	-10324	-147	-126	-116	-74	-62	-60	-105	43	-149	19	32	-70	-21	-52	82	-26	0
0.480000	-8450	-7083	-9804	-30510	-440	-31184	-9020	-20070	-5390	-32658	-12260	-18631	3658	-32693	-17589	-16771	252	-4729	6445	-29397	11516	-21469	8856	-17472	-3031	-21302	11543	-12435	10208	-19909	13492	-9956	-145	-127	-120	-64	-61	-58	-103	44	-149	17	30	-76	-22	-52	70	-28	2
0.480833	-9762	-6388	-10362	-30723	-2090	-31506	-8799	-19987	-5149	-32677	-12131	-18609	4139	-32720	-17636	-16818	-2235	-4018	5911	-29599	10287	-22465	9178	-17827	-1841	-22080	11948	-12838	9184	-20564	13710	-9618	-138	-126	-120	-67	-60	-57	-104	41	-148	21	53	-74	-24	-55	80	-27	-1
0.481667	-10100	-5698	-10838	-30960	-3837	-31804	-8662	-19918	-5104	-32675	-12110	-18623	4322	-32708	-17744	-16848	-720	-3283	5372	-29818	8897	-23479	9613	-18257	-1547	-22887	12359	-13252	10125	-21333	13892	-9307	-147	-128	-121	-68	-63	-58	-105	39	-158	17	32	-77	-22	-64	80	-29	-4
0.482500	-10679	-5026	-11219	-31188	-5421	-32074	-8603	-19863	-4871	-32694	-12189	-18677	4432	-32723	-17896	-16860	-1574	-2536	4860	-30051	7398	-24489	10162	-18742	-1911	-23690	12800	-13673	11488	-22193	14071	-9025	-148	-122	-115	-62	-62	-53	-102	42	-148	21	36	-73	-23	-53	84	-28	1
0.483333	-11489	-4366	-11492	-31429	-6693	-32314	-8617	-19822	-4541	-32681	-12353	-18742	4480	-32715	-18080	-16854	-1551	-1790	4387	-30293	5738	-25490	10791	-19288	-1669	-24501	13220	-14102	11458	-23134	14241	-8755	-148	-125	-115	-65	-62	-61	-105	41	-151	18	33	-76	-22	-53	80	-29	1
0.484167	-12026	-3726	-11662	-31670	-7674	-32511	-8690	-19801	-4052	-32704	-12598	-18834	4444	-32703	-18282	-16846	-1530	-1057	3968	-30542	3905	-26465	11489	-19879	-1102	-25311	13625	-14537	11904	-24123	14409	-8509	-144	-128	-120	-65	-65	-59	-84	42	-152	18	33	-76	-27	-58	79	-29	-1
0.485000	-12853	-3108	-11725	-31911	-8471	-32626	-8809	-19789	-3290	-32689	-12888	-18935	4532	-32719	-18479	-16821	-2563	-338	3634	-30797	1863	-27393	12236	-20496	124	-26102	14020	-14977	11575	-25151	14579	-8279	-149	-128	-122	-64	-62	-58	-107	40	-150	18	30	-75	-23	-53	81	-24	-1
0.485833	-13801	-2507	-11691	-32132	-9206	-32694	-8960	-19797	-2526	-32694	-13220	-19041	4636	-32707	-18656	-16792	-765	348	3335	-31034	-25	-28270	13007	-21146	17	-26881	14377	-15422	11845	-26176	14753	-8067	-149	-128	-120	-65	-63	-60	-105	47	-152	11	33	-76	-23	-55	81	-28	-1
0.486667	-13860	-1959	-11580	-32339	-9606	-32700	-9126	-19822	-2126	-32694	-13560	-19143	4894	-32724	-18789	-16758	-2009	998	3212	-31266	-1987	-29087	13784	-21808	-338	-27631	14708	-15876	10749	-27185	14930	-7854	-154	-126	-120	-65	-63	-57	-104	38	-156	18	29	-75	-22	-55	80	-30	-5
0.487500	-13503	-1375	-11400	-32540	-9852	-32720	-9293	-19862	-1958	-32673	-13879	-19246	4947	-32709	-18863	-16719	-1718	1610	3133	-31479	-3769	-29832	14546	-22487	481	-28350	14994	-16334	9308	-28150	15107	-7649	-148	-125	-119	-65	-62	-56	-108	36	-152	17	35	-76	-19	-57	81	-29	-3
0.488333	-13150	-835	-11170	-32668	-10073	-32718	-9440	-19910	-1618	-32672	-14166	-19336	5106	-32671	-18863	-16687	1557	2176	3137	-31664	-4988	-30493	15275	-23159	-1379	-29025	15236	-16793	11929	-29058	15282	-7465	-148	-126	-118	-64	-60	-58	-107	42	-149	21	29	-77	-23	-59	81	-29	-4
0.489167	-12996	-309	-10913	-32730	-10183	-32703	-9553	-19973	-1258	-32569	-14388	-19426	5465	-32543	-18765	-16643	-1497	2693	3219	-31846	-6544	-31067	15954	-23822	-808	-29650	15434	-17258	9885	-29872	15460	-7298	-147	-126	-119	-67	-65	-53	-104	49	-153	20	33	-75	-23	-56	81	-31	-4
0.490000	-12463	195	-10641	-32751	-10293	-32683	-9619	-20049	-922	-32461	-14540	-19509	5812	-32371	-18579	-16644	689	3161	3365	-31988	-7837	-31542	16561	-24477	-566	-30223	15579	-17732	8727	-30607	15630	-7109	-151	-129	-122	-69	-66	-60	-109	37	-155	11	27	-82	-27	-59	82	-35	-8
0.490833	-11587	669	-10379	-32744	-10252	-32538	-9629	-20131	-712	-32299	-14595	-19588	6298	-32164	-18287	-16637	130	3570	3561	-32092	-8805	-31918	17094	-25115	-188	-30727	15684	-18198	8245	-31237	15791	-6947	-152	-130	-127	-72	-66	-60	-107	36	-153	39	27	-80	-24	-59	81	-31	-5
0.491667	-10599	1128	-10126	-32763	-9993	-32349	-9566	-20215	-678	-32110	-14541	-19656	6982	-31927	-17889	-16639	266	3935	3787	-32162	-9760	-32196	17552	-25733	483	-31169	15746	-18659	6462	-31756	15948	-6796	-151	-131	-124	-66	-64	-60	-110	36	-156	8	29	-77	-24	-61	78	-31	-8
0.492500	-8897	1548	-9909	-32752	-9990	-32087	-9430	-20305	-883	-31888	-14381	-19717	7194	-31720	-17399	-16658	1324	4241	4052	-32196	-10415	-32365	17923	-26336	649	-31532	15769	-19126	5476	-32176	16084	-6673	-152	-129	-124	-69	-70	-61	-108	37	-155	13	28	-78	-21	-61	77	-33	-4
0.493333	-7222	1930	-9724	-32767	-9966	-31770	-9218	-20393	-683	-31632	-14105	-19777	7560	-31372	-16811	-16687	2541	4521	4316	-32201	-10587	-32451	18215	-26918	-529	-31828	15758	-19581	6589	-32479	16209	-6568	-150	-128	-120	-68	-63	-63	-108	40	-152	17	29	-77	-23	-58	86	-30	1
0.494167	-6702	2267	-9583	-32753	-9823	-31395	-8919	-20483	-220	-31339	-13723	-19834	8221	-31058	-16151	-16737	-119	4707	4571	-32162	-10848	-32424	18428	-27474	989	-32036	15716	-20026	4110	-32630	16315	-6500	-145	-115	-117	-65	-59	-57	-103	42	-149	18	34	-76	-23	-60	84	-29	2
0.495000	-5064	2540	-9488	-32748	-9753	-30971	-8552	-20565	-62	-31013	-13245	-19894	8671	-30714	-15424	-16783	937	4856	4795	-32100	-10693	-32320	18565	-28010	2383	-32169	15641	-20467	2469	-32706	16403	-6470	-144	-127	-118	-67	-62	-56	-104	41	-147	18	33	-78	-19	-57	84	-29	-7
0.495833	-3280	2753	-9434	-32754	-9482	-30496	-8116	-20655	58	-30646	-12681	-19959	9159	-30348	-14661	-16849	552	4956	4988	-32001	-10292	-32132	18633	-28528	2417	-32230	15542	-20900	2406	-32716	16459	-6486	-164	-126	-118	-67	-59	-57	-104	38	-162	18	30	-76	-17	-57	84	-31	0
0.496667	-1529	2889	-9418	-32658	-9159	-29969	-7617	-20737	243	-30234	-12041	-20021	9514	-29951	-13868	-16923	278	5004	5131	-31882	-9886	-31869	18642	-29029	2123	-32206	15420	-21318	1407	-32732	16501	-6578	-150	-127	-121	-66	-58	-58	-105	41	-151	20	32	-77	-22	-58	68	-43	-3
0.497500	687	2949	-9427	-32528	-8810	-29387	-7068	-20819	367	-29787	-11350	-20094	9735	-29531	-13074	-16990	494	5010	5227	-31745	-9305	-31536	18602	-29509	1613	-32111	15284	-21725	991	-32615	16517	-6716	-149	-127	-93	-65	-63	-62	-109	36	-152	17	32	-77	-22	-55	79	-33	0
0.498333	2503	2935	-9462	-32330	-8377	-28771	-6470	-20895	503	-29301	-10624	-20169	10028	-29090	-12297	-17057	-808	4966	5264	-31590	-8491	-31142	18522	-29968	2071	-31953	15128	-22120	2	-32452	16508	-6923	-149	-130	-120	-69	-66	-59	-108	35	-153	8	32	-79	-23	-60	74	-33	-4
0.499167	3918	2830	-9507	-32116	-7938	-28116	-5847	-20969	824	-28782	-9877	-20265	10350	-28616	-11552	-17119	413	4879	5246	-31424	-7449	-30694	18410	-30402	2005	-31724	14969	-22498	-358	-32210	16486	-7200	-149	-130	-121	-67	-62	-63	-110	38	-150	18	33	-77	-23	-58	78	-31	0
0.500000	5806	2647	-9551	-31856	-7573	-27424	-5196	-21034	947	-28230	-9127	-20332	10705	-28111	-10844	-17159	131	4754	5175	-31247	-6563	-30200	18284	-30813	1228	-31439	14794	-22868	-860	-31929	16447	-7540	-149	-129	-118	-66	-60	-58	-105	39	-151	18	34	-75	-25	-57	80	-30	0
0.500833	8153	2395	-9585	-31577	-7196	-26715	-4544	-21102	862	-27653	-8388	-20414	10756	-27583	-10198	-17187	-1438	4590	5057	-31067	-5920	-29671	18137	-31201	2398	-31099	14618	-23219	-2880	-31617	16363	-7958	-149	-125	-122	-68	-61	-60	-105	22	-152	19	33	-76	-24	-56	79	-30	-1
0.501667	10372	2074	-9602	-31269	-6873	-25987	-3894	-21166	866	-27057	-7679	-20502	10632	-27028	-9621	-17196	2299	4394	4901	-30887	-4802	-29109	17988	-31566	638	-30716	14434	-23554	-58	-31279	16328	-8437	-148	-124	-119	-62	-59	-57	-105	42	-149	16	34	-74	-21	-70	80	-28	2
0.502500	11350	1674	-9601	-30939	-6468	-25255	-3263	-21231	1021	-26451	-7015	-20592	10723	-26456	-9125	-17179	-924	4162	4708	-30717	-4000	-28520	17843	-31900	380	-30297	14269	-23878	-918	-30927	16258	-8983	-150	-127	-115	-63	-58	-56	-104	42	-147	19	36	-73	-17	-55	80	-30	-1
0.503333	12349	1231	-9560	-30573	-6073	-24528	-2659	-21299	1097	-25844	-6400	-20675	10756	-25872	-8705	-17135	460	3898	4496	-30549	-3205	-27921	17709	-32212	660	-29858	14111	-24188	-2281	-30569	16193	-9586	-152	-128	-119	-66	-61	-59	-104	40	-153	24	33	-76	-19	-56	80	-30	-1
0.504167	13152	741	-9490	-30189	-5731	-23809	-2096	-21369	1121	-25245	-5847	-20774	10746	-25275	-8375	-17069	-12	3604	4275	-30393	-2387	-27312	17601	-32468	476	-29401	13977	-24483	-2209	-30216	16140	-10242	-161	-125	-121	-69	-62	-59	-105	36	-152	19	32	-72	-23	-59	76	-33	-3
0.505000	13634	232	-9379	-29785	-5382	-23124	-1585	-21443	1085	-24654	-5353	-20839	10833	-24662	-8099	-16975	271	3289	4066	-30249	-1721	-26704	17529	-32626	331	-28937	13878	-24759	-2997	-29861	16110	-10946	-146	-126	-120	-67	-62	-60	-105	38	-149	20	34	-74	-21	-53	77	-32	-1
0.505833	14773	-290	-9224	-29344	-5127	-22457	-1132	-21515	758	-24077	-4922	-20914	10415	-24055	-7899	-16853	436	2952	3877	-30109	-1203	-26091	17500	-32713	-111	-28478	13822	-25025	-3848	-29521	16110	-11666	-150	-125	-120	-64	-62	-47	-107	39	-152	19	32	-78	-23	-56	80	-28	0
0.506667	15730	-814	-9036	-28897	-4835	-21831	-753	-21594	486	-23525	-4555	-20983	9901	-23463	-7766	-16707	1475	2587	3715	-29986	-464	-25492	17523	-32728	-1877	-28033	13825	-25273	-2560	-29204	16150	-12413	-150	-128	-126	-70	-62	-59	-110	40	-155	17	28	-78	-25	-59	78	-33	-4
0.507500	14806	-1319	-8812	-28426	-4409	-21239	-445	-21677	546	-23000	-4250	-21035	10059	-22879	-7678	-16538	-1134	2207	3607	-29860	-211	-24898	17608	-32750	-1241	-27610	13902	-25501	-4273	-28903	16243	-13182	-149	-126	-121	-70	-64	-49	-107	42	-154	16	32	-77	-22	-57	80	-29	0
0.508333	14717	-1802	-8553	-27937	-4036	-20699	-213	-21754	401	-22504	-3996	-21077	9982	-22319	-7631	-16352	-506	1809	3549	-29745	-38	-24323	17765	-32741	-48	-27207	14059	-25712	-6183	-28637	16390	-13921	-150	-125	-127	-67	-63	-57	-105	42	-146	16	33	-75	-21	-57	81	-38	-3
0.509167	14975	-2255	-8260	-27431	-3734	-20211	-67	-21834	300	-22049	-3795	-21107	9666	-21805	-7616	-16149	-27	1384	3550	-29632	357	-23773	17991	-32735	-429	-26844	14310	-25907	-5594	-28394	16607	-14666	-147	-101	-121	-66	-63	-56	-105	85	-151	17	34	-75	-21	-55	82	-28	-1
0.510000	14864	-2675	-7954	-26928	-3368	-19776	-6	-21915	189	-21636	-3651	-21128	9261	-21320	-7626	-15941	-456	947	3610	-29526	716	-23248	18293	-32749	-633	-26516	14655	-26095	-6340	-28181	16889	-15391	-151	-126	-120	-67	-63	-57	-105	43	-154	16	36	-77	-24	-57	79	-30	-6
0.510833	14803	-3056	-7632	-26433	-3003	-19406	-29	-21995	103	-21261	-3543	-21132	8737	-20899	-7643	-15731	459	484	3730	-29421	873	-22762	18665	-32734	-1007	-26212	15107	-26253	-6738	-27992	17251	-16086	-150	-126	-122	-72	-65	-59	-116	42	-156	17	34	-78	-24	-57	80	-31	-4
0.511667	14576	-3400	-7303	-25931	-2674	-19098	-136	-22071	206	-20935	-3474	-21120	8198	-20533	-7671	-15508	-476	3	3912	-29306	898	-22310	19112	-32680	-728	-25947	15673	-26399	-7079	-27831	17682	-16742	-150	-127	-124	-63	-64	-59	-104	40	-151	18	34	-74	-28	-57	82	-30	-4
0.512500	13914	-3704	-6972	-25448	-2385	-18857	-325	-22135	416	-20658	-3440	-21090	7576	-20247	-7700	-15299	206	-494	4142	-29191	946	-21898	19623	-32474	-310	-25709	16337	-26531	-7396	-27690	18189	-17350	-150	-130	-114	-69	-65	-58	-104	41	-152	15	34	-76	-23	-55	81	-32	-1
0.513333	13480	-3990	-6649	-24973	-2043	-18683	-584	-22210	381	-20436	-3431	-21042	6756	-20019	-7728	-15092	1240	-1007	4421	-29068	1112	-21537	20193	-32216	-1675	-25485	17110	-26644	-6993	-27563	18757	-17914	-148	-125	-122	-67	-61	-55	-104	43	-160	17	34	-75	-19	-55	81	-22	3
0.514167	13635	-4253	-6336	-24525	-1800	-18588	-909	-22264	257	-20265	-3451	-20976	5689	-19906	-7751	-14877	-972	-1546	4729	-28933	1049	-21228	20798	-31886	-1479	-25277	17968	-26741	-8834	-27446	19392	-18425	-146	-127	-118	-65	-56	-55	-103	44	-148	17	38	-72	-19	-55	84	-28	-3
0.515000	14165	-4506	-6049	-24095	-1885	-18568	-1296	-22317	103	-20148	-3500	-20895	4231	-19868	-7775	-14698	3092	-2101	5053	-28796	1289	-20983	21428	-31520	-3187	-25087	18898	-26836	-6313	-27337	20075	-18882	-145	-127	-121	-69	-62	-57	-105	36	-152	16	41	-75	-19	-57	82	-33	-3
0.515833	13691	-4759	-5785	-23702	-1809	-18616	-1730	-22358	120	-20085	-3576	-20792	3098	-19914	-7802	-14514	983	-2668	5384	-28641	1435	-20796	22069	-31101	-4214	-24890	19885	-26899	-5418	-27226	20793	-19278	-147	-128	-119	-67	-60	-55	-102	45	-150	17	33	-76	-23	-56	80	-30	0
0.516667	13426	-5012	-5557	-23331	-1506	-18733	-2195	-22386	93	-20074	-3673	-20678	1959	-20035	-7826	-14336	1349	-3268	5707	-28478	1470	-20676	22695	-30650	-3575	-24695	20910	-26957	-6591	-27111	21532	-19616	-150	-126	-124	-69	-62	-58	-105	41	-149	18	35	-73	-23	-55	86	-29	-1
0.517500	12951	-5283	-5364	-22987	-1316	-18916	-2695	-22399	93	-20106	-3798	-20537	882	-20234	-7855	-14166	1568	-3836	6007	-28301	1509	-20621	23294	-30163	-3488	-24495	21934	-26998	-5304	-26987	22272	-19898	-149	-128	-119	-46	-64	-57	-103	40	-150	18	32	-77	-22	-56	82	-31	0
0.518333	12055	-5579	-5216	-22668	-1095	-19165	-3203	-22405	105	-20196	-3950	-20387	-153	-20500	-7897	-14013	1012	-4430	6271	-28113	1453	-20632	23840	-29654	-3216	-24282	22942	-27022	-4979	-26853	22994	-20125	-152	-129	-119	-70	-64	-58	-103	41	-147	16	33	-77	-27	-56	84	-28	-3
0.519167	11214	-5907	-5112	-22374	-696	-19469	-3716	-22401	-121	-20330	-4134	-20225	-1304	-20829	-7949	-13861	1257	-5025	6493	-27916	1408	-20705	24310	-29130	-2964	-24067	23895	-27037	-5275	-26706	23679	-20297	-148	-127	-118	-70	-60	-58	-103	41	-152	18	33	-77	-23	-53	82	-31	-1
0.520000	10957	-6270	-5057	-22096	-532	-19813	-4217	-22379	-479	-20494	-4346	-20056	-2594	-21168	-8019	-13711	3112	-5608	6655	-27710	1615	-20839	24691	-28593	-4288	-23843	24770	-27021	-2615	-26546	24318	-20420	-152	-128	-118	-66	-60	-56	-103	40	-152	20	60	-76	-21	-55	85	-31	-1
0.520833	8937	-6665	-5078	-21847	-323	-20192	-4701	-22347	-205	-20697	-4559	-19887	-3346	-21549	-8107	-13562	821	-6184	6760	-27495	1391	-21030	24970	-28059	-4146	-23619	25545	-26994	-2187	-26373	24892	-20493	-152	-129	-117	-66	-64	-55	-105	42	-154	19	35	-74	-18	-53	85	-26	0
0.521667	7014	-7091	-5095	-21604	-102	-20596	-5155	-22301	-77	-20922	-4871	-19694	-3903	-21938	-8214	-13411	660	-6735	6798	-27273	1004	-21269	25136	-27515	-2470	-23399	26196	-26943	-4161	-26194	25368	-20521	-147	-125	-115	-65	-61	-55	-101	42	-152	23	36	-73	-22	-63	87	-27	-3
0.522500	5552	-7544	-5194	-21373	240	-21020	-5573	-22243	9	-21168	-5169	-19506	-4307	-22317	-8340	-13264	1491	-7258	6773	-27049	862	-21552	25178	-27010	-2074	-23190	26700	-26866	-3190	-26006	25749	-20507	-149	-127	-117	-67	-62	-52	-101	43	-154	23	37	-72	-21	-52	85	-31	1
0.523333	3655	-8022	-5347	-21143	779	-21453	-5950	-22179	159	-21435	-5508	-19324	-4441	-22681	-8486	-13118	282	-7769	6676	-26824	560	-21870	25112	-26525	-1544	-23003	27042	-26780	-3441	-25822	26034	-20459	-150	-129	-121	-73	-65	-59	-105	39	-155	17	24	-79	-23	-56	78	-32	-5
0.524167	2170	-8510	-5552	-20918	1257	-21884	-6275	-22106	279	-21699	-5857	-19151	-4371	-23013	-8646	-12963	953	-8207	6527	-26596	327	-22209	24930	-26070	-1216	-22836	27229	-26665	-4165	-25636	26215	-20370	-151	-105	-120	-66	-64	-60	-105	41	-166	18	29	-76	-25	-59	79	-31	-5
0.525000	627	-8992	-5794	-20686	1735	-22292	-6541	-22021	555	-21964	-6219	-18981	-4206	-23293	-8810	-12801	135	-8603	6327	-26364	224	-22552	24648	-25655	-639	-22699	27250	-26516	-4569	-25480	26292	-20242	-151	-125	-121	-65	-63	-53	-109	42	-155	19	33	-70	-25	-56	79	-44	-3
0.525833	-1213	-9457	-6080	-20459	2227	-22683	-6750	-21926	964	-22222	-6596	-18814	-4042	-23522	-8978	-12632	-227	-8948	6085	-26135	120	-22900	24275	-25280	717	-22601	27115	-26347	-5205	-25254	26278	-20078	-148	-126	-121	-68	-64	-57	-110	42	-152	20	30	-76	-23	-58	78	-31	0
0.526667	-2158	-9887	-6402	-20227	2723	-23051	-6905	-21827	1196	-22472	-6969	-18658	-3668	-23688	-9127	-12456	1243	-9233	5809	-25911	58	-23241	23836	-24956	298	-22543	26825	-26155	-4900	-25071	26165	-19881	-150	-126	-132	-64	-62	-60	-104	40	-155	21	32	-74	-24	-70	82	-29	0
0.527500	-2057	-10277	-6751	-19993	3216	-23389	-6994	-21721	1299	-22705	-7330	-18520	-2866	-23792	-9285	-12277	-1405	-9454	5514	-25689	-415	-23560	23353	-24690	1060	-22527	26407	-25938	-7278	-24894	25981	-19646	-148	-134	-120	-66	-62	-56	-104	43	-152	20	38	-76	-25	-56	81	-29	0
0.528333	-1044	-10613	-7132	-19764	3587	-23698	-7031	-21612	1148	-22923	-7669	-18389	-2194	-23834	-9413	-12097	1589	-9609	5204	-25471	-598	-23859	22841	-24482	886	-22556	25883	-25697	-6036	-24717	25734	-19384	-147	-122	-124	-68	-63	-56	-103	44	-150	18	34	-75	-21	-53	82	-26	-3
0.529167	-583	-10880	-7521	-19542	4015	-23966	-7008	-21502	1190	-23127	-7968	-18275	-1232	-23813	-9519	-11915	704	-9694	4895	-25260	-713	-24110	22328	-24331	-337	-22628	25271	-25441	-3909	-24546	25434	-19087	-148	-122	-122	-68	-60	-56	-101	42	-152	19	30	-73	-21	-55	82	-27	0
0.530000	192	-11068	-7921	-19335	4289	-24216	-6933	-21390	1155	-23303	-8250	-18166	-246	-23742	-9593	-11738	-259	-9714	4594	-25056	-1065	-24328	21833	-24238	552	-22734	24608	-25159	-5694	-24384	25105	-18761	-146	-122	-124	-67	-60	-56	-105	40	-150	21	30	-72	-23	-57	79	-30	-36
0.530833	1292	-11173	-8316	-19145	4568	-24435	-6811	-21281	1004	-23467	-8474	-18065	628	-23617	-9639	-11564	1018	-9672	4315	-24855	-1221	-24502	21375	-24202	718	-22880	23907	-24857	-4777	-24228	24763	-18404	-150	-127	-142	-64	-63	-65	-105	40	-154	12	29	-75	-24	-58	81	-29	-4
0.531667	2395	-11199	-8696	-18978	4916	-24623	-6638	-21167	850	-23617	-8639	-17986	1488	-23463	-9647	-11402	219	-9567	4063	-24661	-1489	-24629	20972	-24214	954	-23048	23198	-24539	-4510	-24080	24415	-18026	-150	-127	-127	-70	-67	-60	-108	38	-158	17	27	-78	-27	-61	75	-30	-9
0.532500	3457	-11139	-9049	-18834	5169	-24801	-6418	-21050	812	-23750	-8737	-17909	2384	-23288	-9617	-11252	125	-9405	3848	-24474	-1893	-24709	20638	-24272	1403	-23232	22519	-24198	-5099	-23928	24088	-17637	-153	-128	-124	-70	-65	-62	-109	39	-156	13	30	-78	-23	-59	77	-33	-4
0.533333	5218	-10996	-9362	-18744	5248	-24953	-6148	-20931	554	-23870	-8757	-17835	3051	-23092	-9549	-11114	2043	-9185	3674	-24289	-2019	-24743	20382	-24367	245	-23423	21884	-23849	-3008	-23788	23787	-17189	-151	-125	-121	-66	-60	-55	-104	40	-150	17	26	-78	-23	-59	80	-41	1
0.534167	5234	-10777	-9630	-18681	5315	-25098	-5849	-20810	577	-23979	-8702	-17764	4204	-22892	-9445	-10993	1247	-8926	3539	-24110	-1938	-24728	20210	-24496	-948	-23611	21316	-23476	-1240	-23653	23516	-16739	-148	-125	-122	-68	-63	-61	-105	44	-150	16	35	-74	-21	-59	81	-30	0
0.535000	4636	-10496	-9842	-18668	5289	-25239	-5493	-20691	558	-24093	-8575	-17701	5047	-22698	-9315	-10899	274	-8630	3451	-23936	-2237	-24673	20112	-24648	464	-23790	20821	-23100	-2669	-23524	23282	-16282	-147	-126	-121	-65	-59	-60	-108	38	-151	15	32	-75	-22	-60	80	-30	2
0.535833	4898	-10164	-9993	-18694	5155	-25378	-5116	-20564	451	-24204	-8365	-17636	5318	-22529	-9156	-10831	2038	-8312	3399	-23768	-2460	-24588	20095	-24812	891	-23951	20412	-22693	-1226	-23411	23085	-15813	-147	-128	-120	-65	-61	-57	-109	40	-150	19	35	-76	-17	-57	79	-32	-4
0.536667	4808	-9799	-10073	-18796	5106	-25517	-4704	-20435	406	-24321	-8086	-17574	5309	-22382	-8973	-10783	1286	-8000	3387	-23605	-2625	-24470	20142	-24984	1169	-24081	20087	-22284	101	-23305	22929	-15336	-148	-126	-146	-46	-62	-57	-108	39	-151	19	34	-75	-24	-58	82	-31	0
0.537500	4206	-9408	-10081	-18932	4989	-25682	-4262	-20301	284	-24436	-7734	-17502	4735	-22268	-8773	-10772	1582	-7631	3414	-23448	-2684	-24323	20247	-25149	1678	-24179	19850	-21864	769	-23217	22804	-14862	-149	-134	-121	-65	-63	-58	-105	39	-150	18	33	-76	-21	-60	81	-33	-3
0.538333	2801	-9001	-10016	-19115	4740	-25808	-3793	-20157	285	-24562	-7322	-17428	4306	-22187	-8538	-10779	912	-7287	3471	-23297	-2705	-24159	20386	-25296	2062	-24241	19694	-21432	2074	-23142	22700	-14383	-146	-125	-122	-65	-64	-62	-108	40	-150	18	34	-77	-23	-61	82	-30	-4
0.539167	760	-8600	-9870	-19341	4606	-25958	-3299	-20005	458	-24693	-6854	-17338	4219	-22148	-8329	-10820	-41	-6952	3550	-23148	-2877	-23965	20556	-25421	3144	-24253	19605	-20996	2805	-23085	22615	-13909	-150	-136	-119	-65	-64	-57	-103	42	-151	16	34	-80	-19	-58	81	-30	0
0.540000	-1400	-8216	-9654	-19603	4582	-26109	-2792	-19847	500	-24833	-6345	-17253	4012	-22143	-8092	-10889	1431	-6632	3643	-23007	-2942	-23762	20728	-25520	2629	-24223	19568	-20558	4370	-23049	22526	-13446	-149	-130	-124	-70	-66	-60	-107	40	-151	16	29	-83	-19	-61	80	-34	-3
0.540833	-3328	-7859	-9366	-19896	4563	-26263	-2273	-19682	438	-24974	-5795	-17150	3843	-22180	-7845	-10978	-1025	-6331	3756	-22877	-3119	-23543	20897	-25590	2581	-24143	19571	-20111	3837	-23025	22438	-12982	-156	-126	-124	-67	-58	-57	-105	41	-151	15	30	-76	-19	-58	81	-32	0
0.541667	-4750	-7530	-9008	-20206	4455	-26405	-1736	-19500	62	-25110	-5214	-17028	2969	-22241	-7586	-11093	679	-6050	3874	-22751	-3148	-23317	21037	-25584	2772	-24017	19591	-19669	5025	-23022	22329	-12537	-149	-126	-120	-55	-58	-56	-105	43	-141	20	32	-75	-17	-61	82	-31	0
0.542500	-6637	-7248	-8602	-20543	4447	-26540	-1199	-19314	-335	-25247	-4628	-16895	1807	-22325	-7326	-11220	1600	-5811	3988	-22632	-2919	-23082	21138	-25561	905	-23852	19614	-19227	8598	-23036	22187	-12099	-145	-127	-120	-65	-62	-57	-107	44	-149	18	34	-76	-19	-53	81	-30	0
0.543333	-8789	-7009	-8150	-20861	4466	-26656	-670	-19114	-420	-25367	-4041	-16762	475	-22429	-7058	-11368	-929	-5590	4093	-22520	-3013	-22842	21192	-25468	1711	-23654	19618	-18798	7070	-23066	22021	-11677	-150	-130	-121	-67	-55	-59	-108	41	-151	13	29	-79	-21	-59	78	-32	-4
0.544167	-10771	-6808	-7649	-21191	4430	-26751	-152	-18906	-136	-25479	-3436	-16598	-858	-22539	-6781	-11528	816	-5408	4189	-22422	-2942	-22600	21188	-25333	1973	-23426	19595	-18378	7731	-23102	21808	-11265	-155	-132	-122	-85	-63	-60	-109	39	-154	18	29	-79	-22	-58	79	-32	-7
0.545000	-12884	-6675	-7125	-21506	4447	-26811	352	-18691	88	-25557	-2914	-16433	-2143	-22647	-6493	-11693	-242	-5249	4274	-22324	-2824	-22353	21120	-25152	1987	-23169	19533	-17970	8095	-23143	21550	-10867	-151	-127	-122	-68	-62	-59	-107	38	-151	26	32	-85	-21	-56	80	-32	-1
0.545833	-15024	-6573	-6578	-21803	4487	-26826	832	-18469	285	-25598	-2386	-16259	-3305	-22744	-6194	-11858	-362	-5116	4343	-22235	-2799	-22108	20983	-24919	1661	-22900	19432	-17567	7025	-23180	21246	-10484	-148	-129	-125	-67	-62	-58	-108	38	-152	18	30	-77	-23	-56	77	-32	-4
0.546667	-15813	-6506	-6019	-22083	4360	-26794	1280	-18243	251	-25596	-1898	-16084	-4904	-22821	-5886	-12014	777	-5008	4385	-22155	-2772	-21866	20777	-24644	515	-22624	19258	-17192	7493	-23214	20897	-10109	-149	-125	-118	-72	-64	-57	-97	41	-150	17	30	-76	-19	-58	79	-31	0
0.547500	-17110	-6474	-5459	-22339	4301	-26705	1683	-18006	717	-25537	-1459	-15902	-6299	-22875	-5571	-12168	329	-4913	4420	-22076	-2615	-21630	20508	-24329	-1118	-22350	19037	-16816	8549	-23235	20507	-9755	-150	-128	-126	-69	-65	-60	-105	40	-154	18	32	-75	-23	-57	78	-33	0
0.548333	-19238	-6470	-4905	-22566	4412	-26554	2075	-17768	1269	-25428	-1065	-15717	-7433	-22888	-5243	-12302	-2205	-4836	4432	-22004	-2674	-21399	20175	-23982	-131	-22083	18768	-16487	5288	-23240	20082	-9408	-149	-128	-124	-72	-64	-61	-109	40	-155	19	35	-80	-25	-58	79	-41	-5
0.549167	-20078	-6478	-4359	-22763	4577	-26333	2418	-17528	1417	-25246	-734	-15548	-8367	-22861	-4912	-12425	-1060	-4759	4430	-21936	-2550	-21172	19793	-23602	90	-21829	18444	-16155	4139	-23219	19626	-9071	-149	-127	-126	-70	-60	-59	-107	45	-150	20	30	-78	-24	-59	80	-30	0
0.550000	-20910	-6501	-3838	-22927	4611	-26041	2708	-17289	1646	-25001	-453	-15372	-9044	-22782	-4570	-12523	-2100	-4688	4432	-21863	-2412	-20954	19367	-23202	-263	-21592	18080	-15844	3710	-23166	19143	-8751	-151	-131	-122	-69	-65	-57	-104	37	-155	18	33	-75	-24	-56	81	-33	-6
0.550833	-21495	-6520	-3342	-23059	4535	-25675	2931	-17049	1853	-24684	-230	-15210	-9712	-22656	-4217	-12602	-1926	-4615	4382	-21793	-2254	-20748	18902	-22792	-221	-21374	17673	-15535	2149	-23086	18648	-8441	-151	-128	-122	-68	-64	-58	-105	39	-155	15	30	-76	-24	-57	81	-29	-5
0.551667	-21536	-6529	-2884	-23164	4526	-25238	3153	-16807	1906	-24290	-65	-15058	-10186	-22475	-3876	-12657	-1310	-4538	4348	-21721	-1991	-20546	18412	-22363	-514	-21171	17248	-15265	1484	-22976	18147	-8143	-151	-129	-121	-75	-63	-58	-107	40	-151	2	30	-78	-27	-59	82	-33	-6
0.552500	-21750	-6525	-2469	-23235	4559	-24731	3301	-16572	1962	-23832	51	-14912	-10449	-22242	-3532	-12683	-1458	-4454	4307	-21639	-1792	-20352	17900	-21934	115	-20989	16803	-14996	294	-22830	17651	-7858	-150	-129	-125	-73	-61	-61	-108	37	-152	17	30	-77	-24	-58	80	-32	-3
0.553333	-21726	-6494	-2102	-23276	4499	-24143	3409	-16340	2130	-23306	111	-14781	-10925	-21960	-3198	-12682	1481	-4351	4265	-21561	-1366	-20158	17387	-21502	-370	-20824	16352	-14735	178	-22658	17164	-7585	-151	-129	-120	-69	-58	-55	-105	41	-152	17	33	-75	-23	-58	79	-28	-4
0.554167	-20715	-6436	-1790	-23282	4293	-23499	3475	-16108	2166	-22724	131	-14653	-11512	-21619	-2868	-12651	1401	-4251	4230	-21474	-932	-19961	16879	-21077	-1654	-20668	15902	-14479	-833	-22449	16692	-7322	-145	-129	-118	-67	-61	-56	-102	41	-151	19	36	-73	-19	-55	85	-28	0
0.555000	-18850	-6346	-1538	-23259	3925	-22803	3496	-15877	1897	-22094	112	-14536	-12380	-21235	-2554	-12601	2128	-4134	4203	-21378	-614	-19762	16377	-20660	-1534	-20520	15455	-14237	-2304	-22212	16236	-7074	-148	-128	-118	-68	-62	-53	-101	63	-148	16	33	-75	-22	-55	86	-24	0
0.555833	-16757	-6223	-1356	-23208	3453	-22062	3481	-15655	1696	-21422	58	-14420	-13052	-20802	-2260	-12530	5384	-4007	4180	-21277	110	-19557	15891	-20256	-3825	-20368	15024	-13990	613	-21942	15801	-6844	-147	-129	-120	-68	-61	-58	-102	39	-149	19	35	-75	-21	-55	81	-29	-1
0.556667	-14955	-6052	-1237	-23130	3040	-21286	3435	-15427	1582	-20718	-22	-14310	-13419	-20338	-1992	-12439	2186	-3873	4170	-21174	552	-19340	15419	-19867	-3846	-20220	14604	-13751	-957	-21674	15389	-6626	-150	-130	-121	-68	-64	-61	-110	35	-156	13	28	-78	-24	-62	78	-33	-3
0.557500	-12365	-5852	-1187	-23028	2618	-20483	3360	-15220	1367	-19992	-117	-14200	-13914	-19841	-1749	-12325	3732	-3727	4172	-21057	987	-19100	14982	-19481	-3762	-20044	14211	-13502	-650	-21375	15008	-6420	-151	-128	-122	-67	-65	-58	-105	37	-151	16	34	-77	-26	-60	79	-30	-1
0.558333	-9317	-5610	-1202	-22897	2206	-19650	3272	-14997	1218	-19255	-223	-14081	-14414	-19316	-1527	-12198	2187	-3572	4187	-20939	1496	-18838	14571	-19114	-3480	-19851	13840	-13254	611	-21056	14652	-6243	-150	-128	-119	-76	-65	-60	-115	39	-152	15	35	-77	-25	-59	81	-31	-4
0.559167	-6069	-5334	-1281	-22749	1827	-18815	3170	-14778	1097	-18522	-334	-13962	-14643	-18770	-1339	-12058	1399	-3407	4214	-20807	1990	-18541	14192	-18757	-2988	-19631	13495	-13008	102	-20723	14316	-6080	-149	-128	-117	-69	-60	-57	-108	40	-152	18	28	-78	-23	-59	82	-30	2
0.560000	-1757	-5029	-1419	-22589	1241	-17978	3052	-14557	629	-17798	-442	-13834	-15327	-18210	-1181	-11908	1660	-3240	4250	-20677	2346	-18210	13841	-18408	-2866	-19373	13176	-12738	469	-20372	13998	-5938	-150	-126	-118	-115	-62	-58	-104	37	-151	18	32	-76	-21	-56	81	-32	-1
0.560833	2284	-4697	-1607	-22410	561	-17146	2932	-14335	403	-17089	-544	-13692	-16082	-17636	-1069	-11755	1969	-3061	4300	-20538	2816	-17843	13539	-18066	-4128	-19074	12875	-12464	2987	-20003	13701	-5819	-154	-125	-120	-64	-63	-55	-103	40	-151	20	34	-73	-18	-55	82	-30	2
0.561667	4881	-4342	-1835	-22228	12	-16333	2812	-14107	489	-16391	-629	-13541	-16574	-17063	-988	-11599	-1205	-2874	4353	-20401	2671	-17435	13232	-17723	-2797	-18728	12602	-12177	1391	-19622	13420	-5724	-148	-122	-118	-74	-58	-52	-101	41	-146	20	44	-73	-18	-53	81	-29	-1
0.562500	8253	-3982	-2094	-22059	-579	-15541	2694	-13877	313	-15740	-699	-13382	-17072	-16495	-941	-11443	885	-2703	4412	-20261	2621	-16994	12968	-17388	-1412	-18334	12352	-11888	980	-19229	13153	-5657	-146	-121	-115	-60	-57	-56	-105	42	-149	24	38	-73	-17	-50	81	-25	-1
0.563333	11169	-3603	-2382	-21874	-960	-14774	2586	-13642	415	-15117	-750	-13218	-17214	-15940	-936	-11294	1195	-2518	4465	-20115	2552	-16486	12724	-17057	-1313	-17894	12118	-11593	2250	-18817	12889	-5616	-143	-121	-118	-63	-55	-56	-107	45	-147	23	30	-76	-23	-53	78	-30	1
0.564167	13430	-3224	-2708	-21718	-1171	-14042	2482	-13406	527	-14529	-782	-13049	-17121	-15393	-968	-11155	991	-2332	4514	-19994	2169	-15956	12503	-16725	-951	-17410	11901	-11292	1853	-18416	12635	-5598	-148	-126	-124	-67	-65	-58	-105	43	-150	18	29	-75	-19	-57	78	-28	-1
0.565000	15114	-2848	-2976	-21569	-1610	-13338	2387	-13173	645	-13973	-790	-12872	-16702	-14856	-1016	-11020	1676	-2140	4566	-19881	1750	-15380	12302	-16410	-629	-16877	11704	-10984	2139	-17926	12395	-5631	-150	-126	-121	-66	-61	-58	-109	37	-152	17	28	-78	-26	-59	78	-29	-7
0.565833	15696	-2481	-3263	-21448	-2102	-12671	2302	-12932	938	-13446	-775	-12686	-16059	-14330	-1123	-10906	439	-1942	4605	-19746	1259	-14771	12119	-16068	329	-16289	11524	-10673	1947	-17438	12160	-5681	-149	-128	-119	-66	-63	-58	-107	42	-151	20	30	-77	-22	-60	76	-29	-5
0.566667	15388	-2125	-3520	-21343	-2589	-12036	2212	-12685	1351	-12941	-739	-12499	-15574	-13822	-1237	-10789	1863	-1744	4639	-19636	906	-14128	11952	-15733	832	-15664	11355	-10364	2004	-16927	11935	-5769	-165	-126	-118	-65	-66	-58	-108	40	-150	20	32	-76	-24	-56	80	-29	-4
0.567500	14902	-1786	-3747	-21285	-3024	-11438	2156	-12430	1583	-12468	-688	-12311	-15416	-13332	-1374	-10707	1826	-1542	4635	-19542	483	-13451	11798	-15402	174	-14996	11204	-10064	1746	-16384	11695	-5871	-147	-126	-120	-67	-64	-57	-104	40	-152	21	32	-75	-23	-49	78	-29	-4
0.568333	14194	-1467	-3941	-21222	-3307	-10872	2093	-12174	1433	-12014	-616	-12130	-15764	-12848	-1524	-10636	301	-1339	4674	-19458	-142	-12755	11654	-15077	1092	-14293	11060	-9774	-249	-15807	11510	-6011	-147	-122	-111	-67	-66	-55	-104	41	-149	22	30	-80	-22	-53	81	-26	0
0.569167	12931	-1169	-4090	-21199	-3523	-10336	2021	-11924	1226	-11580	-546	-11957	-16137	-12383	-1691	-10583	4125	-1138	4674	-19389	-205	-12046	11521	-14760	-424	-13569	10925	-9500	2670	-15205	11311	-6177	-163	-124	-120	-63	-61	-57	-103	41	-150	20	34	-75	-18	-51	81	-26	1
0.570000	10203	-897	-4194	-21195	-3737	-9834	1954	-11675	1069	-11156	-458	-11781	-15738	-11923	-1865	-10554	291	-944	4668	-19333	-577	-11332	11392	-14452	-174	-12826	10805	-9245	1646	-14568	11127	-6368	-148	-128	-118	-65	-67	-56	-103	43	-152	21	35	-74	-24	-59	82	-28	-7
0.570833	7495	-652	-4247	-21207	-4001	-9365	1883	-11446	755	-10744	-377	-11621	-14933	-11469	-2040	-10538	844	-750	4652	-19302	-818	-10620	11272	-14156	472	-12085	10691	-9014	168	-13910	10954	-6585	-153	-130	-118	-66	-61	-59	-102	41	-156	22	36	-73	-23	-53	82	-29	0
0.571667	4395	-430	-4251	-21220	-4276	-8918	1808	-11186	524	-10331	-289	-11472	-13987	-11020	-2213	-10544	-1227	-560	4636	-19287	-876	-9913	11148	-13862	597	-11288	10588	-8812	485	-13226	10793	-6813	-165	-127	-117	-64	-63	-58	-103	40	-152	24	37	-73	-24	-53	80	-30	-3
0.572500	941	-234	-4212	-21230	-4475	-8496	1726	-10953	201	-9919	-206	-11333	-12948	-10572	-2374	-10563	-3019	-376	4612	-19288	-1009	-9218	11029	-13583	702	-10516	10492	-8642	-499	-12527	10653	-7055	-146	-127	-120	-64	-62	-60	-105	41	-152	19	35	-73	-22	-55	82	-13	0
0.573333	-1979	-66	-4130	-21216	-4702	-8075	1640	-10726	-468	-9513	-137	-11207	-12334	-10125	-2530	-10590	-3942	-195	4606	-19305	-1183	-8539	10911	-13311	762	-9754	10404	-8510	-1574	-11816	10524	-7310	-150	-129	-120	-65	-62	-60	-113	40	-153	20	35	-67	-25	-56	84	-28	-4
0.574167	-4371	80	-4007	-21172	-5133	-7695	1551	-10508	-1171	-9100	-72	-11093	-11748	-9666	-2663	-10639	-3484	-17	4601	-19339	-989	-7880	10797	-13040	-557	-8999	10324	-8409	359	-11091	10412	-7567	-148	-126	-120	-65	-59	-56	-102	44	-148	22	37	-72	-18	-52	86	-23	0
0.575000	-8320	210	-3849	-21079	-5478	-7312	1463	-10300	-1638	-8684	-21	-10986	-10417	-9203	-2780	-10689	-7220	155	4619	-19377	-1235	-7252	10676	-12780	310	-8271	10246	-8350	-1420	-10366	10308	-7816	-147	-122	-117	-63	-60	-56	-95	44	-152	24	39	-74	-21	-53	88	-25	1
0.575833	-11497	310	-3663	-20930	-5999	-6938	1370	-10098	-2372	-8269	18	-10895	-9063	-8717	-2878	-10743	-7487	315	4653	-19431	-1549	-6655	10544	-12522	1811	-7558	10169	-8333	-4147	-9645	10215	-8068	-144	-122	-121	-62	-60	-55	-102	46	-150	22	38	-70	-18	-52	85	-24	0
0.576667	-14215	388	-3460	-20714	-6516	-6571	1279	-9936	-3060	-7852	40	-10817	-7592	-8226	-2953	-10798	-7690	471	4708	-19483	-1611	-6090	10412	-12265	2006	-6876	10095	-8353	-3966	-8935	10129	-8300	-146	-124	-120	-66	-63	-77	-97	44	-153	21	37	-73	-21	-55	87	-22	-3
0.577500	-17540	450	-3239	-20447	-6864	-6199	1188	-9769	-3722	-7430	47	-10751	-5935	-7725	-3004	-10856	-8761	621	4796	-19530	-2049	-5547	10271	-12004	2398	-6223	10031	-8409	-5437	-8242	10042	-8531	-146	-122	-119	-62	-61	-53	-103	43	-151	21	35	-73	-29	-53	84	-28	0
0.578333	-19598	492	-3013	-20057	-7285	-5828	1096	-9623	-4522	-7007	49	-10691	-4452	-7207	-3029	-10890	-7930	763	4909	-19571	-2532	-5043	10118	-11737	2729	-5603	9936	-8507	-6797	-7566	9957	-8729	-148	-127	-120	-66	-76	-58	-101	44	-150	21	36	-73	-22	-53	88	-25	0
0.579167	-21361	515	-2781	-19603	-7802	-5444	1041	-9492	-5157	-6587	20	-10650	-3044	-6683	-3032	-10939	-8295	889	5060	-19592	-2917	-4565	9958	-11464	3877	-5026	9839	-8637	-7890	-6916	9860	-8904	-149	-124	-118	-61	-63	-52	-103	45	-152	19	37	-73	-22	-53	87	-23	1
0.580000	-23619	516	-2551	-19067	-8417	-5057	970	-9383	-5595	-6170	-8	-10611	-1216	-6143	-3011	-10967	-6942	1006	5251	-19586	-3334	-4113	9789	-11182	5186	-4464	9736	-8792	-8876	-6285	9751	-9056	-147	-124	-98	-64	-59	-52	-103	42	-148	22	36	-74	-22	-52	86	-25	0
0.580833	-23922	481	-2321	-18461	-9147	-4659	915	-9291	-6275	-5750	-57	-10586	862	-5595	-2963	-10980	-4987	1111	5478	-19544	-3699	-3682	9611	-10892	4700	-3944	9613	-8979	-9126	-5680	9621	-9179	-146	-124	-116	-63	-61	-53	-102	42	-152	18	36	-72	-27	-51	87	-22	3
0.581667	-22900	471	-2105	-17789	-9863	-4253	872	-9209	-7118	-5329	-114	-10571	2828	-5046	-2898	-10980	-6395	1197	5741	-19460	-4251	-3287	9417	-10587	5884	-3448	9459	-9190	-11673	-5111	9471	-9267	-151	-124	-119	-62	-60	-35	-103	44	-133	19	35	-70	-24	-56	85	-27	-5
0.582500	-21329	421	-1902	-17065	-10602	-3840	833	-9163	-7837	-4912	-187	-10570	4614	-4495	-2811	-10959	-1691	1268	6037	-19325	-4128	-2904	9219	-10240	5053	-2981	9271	-9414	-9782	-4565	9299	-9317	-146	-122	-116	-62	-65	-57	-104	44	-150	20	39	-73	-8	-53	86	-23	1
0.583333	-20319	354	-1712	-16288	-11172	-3401	815	-9121	-8365	-4494	-266	-10576	6812	-3943	-2698	-10919	-3463	1319	6371	-19131	-4229	-2532	9020	-9947	4541	-2539	9088	-9658	-9481	-4051	9095	-9344	-144	-124	-119	-65	-62	-53	-104	43	-148	20	34	-80	-25	-58	80	-24	-1
0.584167	-18589	270	-1536	-15498	-11727	-2958	794	-9095	-8944	-4078	-353	-10594	8977	-3399	-2571	-10868	-3084	1352	6730	-18872	-4381	-2180	8819	-9619	5432	-2123	8866	-9908	-11115	-3560	8868	-9353	-152	-127	-124	-67	-69	-59	-107	42	-155	16	30	-76	-24	-56	82	-27	-4
0.585000	-16357	176	-1366	-14678	-12261	-2507	783	-9083	-9316	-3661	-446	-10620	10919	-2861	-2417	-10799	-2781	1370	7119	-18533	-3928	-1833	8621	-9301	5649	-1718	8618	-10156	-10292	-3092	8618	-9296	-148	-128	-125	-64	-70	-58	-104	43	-154	15	32	-77	-22	-56	81	-26	-4
0.585833	-13800	69	-1219	-13869	-12675	-2050	775	-9080	-9645	-3243	-540	-10655	12689	-2333	-2256	-10718	-3412	1366	7523	-18120	-3324	-1495	8435	-8950	5736	-1324	8357	-10407	-10391	-2652	8345	-9231	-150	-130	-120	-66	-62	-57	-104	43	-153	18	34	-74	-24	-45	85	-29	-4
0.586667	-10981	-45	-1081	-13085	-13056	-1595	763	-9090	-10099	-2824	-638	-10697	13979	-1823	-2071	-10624	-3581	1348	7943	-17631	-2721	-1158	8263	-8616	5605	-941	8070	-10649	-10903	-2228	8059	-9138	-151	-129	-119	-64	-63	-57	-99	41	-155	15	35	-74	-23	-57	85	-27	-3
0.587500	-7544	-161	-957	-12334	-13358	-1130	747	-9103	-10549	-2395	-730	-10751	14603	-1332	-1874	-10521	-1846	1321	8365	-17055	-1761	-825	8112	-8286	3696	-559	7780	-10879	-8499	-1825	7761	-9033	-145	-127	-119	-63	-62	-58	-101	42	-152	17	29	-73	-25	-56	81	-27	0
0.588333	-5917	-280	-840	-11624	-13364	-670	724	-9115	-10482	-1968	-821	-10798	15483	-857	-1658	-10392	-4210	1287	8785	-16387	-932	-493	7986	-7967	2882	-182	7484	-11097	-8089	-1440	7463	-8908	-145	-126	-118	-64	-62	-63	-108	45	-150	19	36	-72	-21	-53	82	-27	-3
0.589167	-3882	-397	-736	-10975	-13338	-220	695	-9129	-10507	-1540	-907	-10879	16130	-404	-1426	-10303	-4850	1246	9190	-15635	-285	-172	7894	-7663	3444	190	7188	-11294	-9948	-1076	7168	-8773	-147	-125	-119	-64	-60	-57	-102	45	-151	19	33	-75	-25	-55	84	-27	-1
0.590000	-930	-503	-639	-10397	-12983	225	652	-9145	-10485	-1110	-985	-10946	16558	28	-1181	-10194	-3986	1196	9569	-14807	684	174	7831	-7379	2302	567	6905	-11470	-8794	-717	6883	-8633	-153	-131	-125	-70	-66	-57	-108	41	-143	16	32	-73	-24	-57	79	-32	-3
0.590833	1421	-594	-548	-9888	-12456	650	596	-9141	-10177	-680	-1055	-11017	16690	440	-920	-10083	-4966	1153	9917	-13890	1592	503	7815	-7113	1420	948	6643	-11615	-8615	-373	6626	-8489	-149	-129	-120	-68	-66	-56	-105	42	-154	15	32	-77	-26	-56	80	-27	0
0.591667	3679	-665	-454	-9459	-11977	1067	540	-9132	-9816	-242	-1102	-11087	16371	831	-649	-9983	-3778	1119	10226	-12895	2297	836	7835	-6864	1261	1326	6414	-11728	-8746	-35	6405	-8346	-148	-130	-122	-67	-65	-57	-105	44	-155	19	32	-78	-26	-56	82	-27	-4
0.592500	5687	-710	-362	-9109	-11121	1459	455	-9104	-9379	190	-1141	-11153	15826	1199	-366	-9878	-3586	1089	10480	-11824	2940	1164	7895	-6646	1766	1692	6221	-11810	-8431	297	6216	-8217	-151	-130	-126	-68	-62	-56	-107	40	-154	30	30	-75	-24	-56	81	-17	-4
0.593333	7037	-707	-268	-8836	-10089	1835	374	-9064	-8665	613	-1164	-11207	15138	1542	-79	-9785	-2704	1064	10680	-10666	3482	1490	7993	-6447	2435	2077	6078	-11843	-8514	627	6067	-8095	-151	-128	-119	-81	-64	-56	-102	45	-154	18	34	-73	-23	-56	82	-28	-4
0.594167	8715	-708	-167	-8640	-9019	2187	288	-8999	-7957	1032	-1166	-11257	14031	1868	223	-9697	122	1058	10817	-9452	3953	1806	8125	-6275	763	2450	5981	-11854	-7519	956	5975	-7986	-148	-126	-117	-64	-62	-53	-100	41	-151	20	35	-70	-21	-49	86	-27	-1
0.595000	10441	-654	-57	-8512	-7758	2515	200	-8918	-7393	1433	-1150	-11293	12232	2173	521	-9672	-1090	1062	10878	-8173	4077	2111	8283	-6133	402	2808	5941	-11822	-8944	1283	5923	-7893	-144	-122	-119	-64	-73	-49	-103	44	-149	20	35	-79	-16	-51	84	-26	-1
0.595833	12384	-560	55	-8456	-6562	2814	109	-8819	-6932	1820	-1120	-11317	9461	2453	822	-9555	3413	1077	10862	-6847	4401	2400	8459	-6013	-1104	3155	5960	-11746	-6836	1618	5918	-7814	-149	-127	-120	-63	-58	-53	-103	49	-149	24	36	-69	-19	-77	85	-23	-3
0.596667	13420	-422	180	-8460	-5323	3088	26	-8702	-6080	2186	-1081	-11328	6741	2712	1125	-9489	3842	1107	10775	-5482	4617	2667	8651	-5924	-3677	3474	6031	-11633	-4065	1955	5970	-7749	-150	-125	-118	-63	-63	-52	-101	44	-154	22	36	-73	-22	-53	85	-27	7
0.597500	14329	-243	315	-8502	-4060	3334	-43	-8566	-5051	2531	-1007	-11324	3918	2951	1419	-9433	3764	1147	10612	-4086	4452	2915	8847	-5853	-3492	3777	6160	-11476	-5114	2284	6063	-7706	-150	-125	-118	-63	-70	-53	-101	44	-151	19	36	-74	-28	-53	82	-28	-1
0.598333	15012	-18	454	-8582	-2756	3557	-98	-8419	-3820	2848	-905	-11313	913	3172	1712	-9383	5477	1200	10370	-2683	4373	3137	9032	-5812	-4032	4047	6348	-11289	-3487	2613	6201	-7675	-150	-127	-121	-69	-67	-57	-108	42	-152	20	33	-76	-26	-56	81	-28	0
0.599167	15252	228	603	-8687	-1396	3757	-132	-8259	-2529	3133	-819	-11291	-2214	3376	2000	-9335	4732	1268	10065	-1273	4274	3333	9212	-5785	-4595	4283	6557	-11052	-2576	2948	6374	-7649	-149	-126	-119	-63	-64	-57	-107	43	-150	9	35	-74	-23	-57	82	-25	1
0.600000	15332	524	760	-8786	23	3934	-138	-8085	-1160	3389	-698	-11257	-5302	3569	2286	-9289	5017	1344	9700	111	3948	3497	9365	-5777	-5057	4479	6815	-10782	-2654	3282	6583	-7638	-148	-129	-120	-65	-62	-36	-104	43	-147	19	35	-73	-22	-55	84	-26	-4
0.600833	16402	851	919	-8884	1302	4090	-115	-7913	228	3615	-563	-11213	-8719	3744	2565	-9240	6749	1437	9294	1451	3817	3624	9488	-5786	-6827	4637	7104	-10477	-272	3602	6813	-7628	-145	-121	-118	-63	-63	-57	-103	43	-152	20	34	-74	-19	-56	82	-43	-3
0.601667	15538	1197	1073	-8961	2650	4220	-67	-7740	2066	3808	-424	-11177	-11587	3908	2836	-9193	5417	1538	8848	2728	3535	3713	9570	-5812	-7832	4749	7412	-10142	1545	3911	7066	-7623	-148	-127	-111	-62	-57	-55	-101	44	-150	22	37	-73	-24	-52	86	-26	0
0.602500	13970	1567	1226	-8991	3991	4332	12	-7578	3720	3964	-247	-11141	-14090	4061	3105	-9144	4066	1653	8384	3917	2887	3765	9611	-5853	-5909	4815	7722	-9779	-413	4201	7329	-7616	-148	-121	-116	-58	-62	-58	-103	44	-151	21	37	-73	-23	-52	85	-27	0
0.603333	13490	1948	1386	-8984	5252	4421	123	-7418	5170	4088	-68	-11120	-16455	4202	3366	-9092	4791	1772	7886	5031	2623	3774	9604	-5904	-5247	4833	8027	-9396	464	4466	7590	-7609	-148	-121	-117	-62	-60	-56	-104	43	-151	19	35	-73	-21	-60	82	-29	21
0.604167	12406	2336	1501	-8915	6397	4489	265	-7279	6787	4183	123	-11111	-18521	4345	3626	-9036	2988	1900	7377	5979	2370	3742	9547	-5982	-5069	4805	8322	-8994	1009	4701	7850	-7593	-148	-126	-121	-65	-63	-62	-107	41	-151	17	33	-75	-22	-66	80	-27	0
0.605000	11185	2726	1625	-8766	7328	4547	446	-7156	8318	4248	323	-11113	-20328	4471	3886	-8968	2962	2038	6911	6804	1997	3673	9444	-6033	-4945	4735	8594	-8588	645	4901	8110	-7573	-147	-125	-118	-65	-61	-57	-110	42	-149	19	36	-76	-22	-61	82	-26	0
0.605833	10117	3101	1732	-8540	8123	4581	645	-7052	9666	4290	552	-11125	-21786	4598	4145	-8912	1882	2180	6454	7467	1509	3558	9296	-6104	-4679	4623	8840	-8148	1020	5059	8352	-7546	-147	-125	-119	-66	-64	-56	-103	41	-147	28	35	-74	-19	-57	82	-27	0
0.606667	8497	3458	1832	-8224	9027	4600	878	-6971	11138	4311	786	-11178	-22710	4720	4402	-8819	420	2323	6024	7953	1057	3401	9102	-6176	-3398	4466	9046	-7724	450	5171	8571	-7515	-147	-128	-122	-69	-64	-61	-107	40	-156	12	30	-101	-23	-60	62	-30	-4
0.607500	6794	3785	1917	-7816	9884	4598	1121	-6914	12267	4309	1040	-11244	-23138	4830	4627	-8733	1866	2469	5643	8260	951	3206	8878	-6246	-3854	4283	9220	-7292	1178	5230	8769	-7475	-152	-125	-118	-63	-62	-59	-105	41	-152	18	34	-77	-21	-62	82	-28	-3
0.608333	5997	4088	1997	-7285	10657	4582	1395	-6873	12900	4299	1314	-11320	-23119	4959	4911	-8624	-595	2613	5301	8370	659	2965	8625	-6293	-4117	4070	9354	-6869	179	5236	8945	-7420	-150	-124	-119	-65	-61	-59	-103	39	-150	19	35	-75	-19	-58	81	-26	1
0.609167	5901	4352	2069	-6712	11191	4546	1684	-6854	13185	4275	1603	-11424	-23047	5069	5155	-8515	1011	2749	5010	8258	484	2692	8351	-6374	-4408	3834	9443	-6462	706	5176	9088	-7393	-146	-102	-121	-66	-63	-58	-102	40	-149	19	34	-77	-24	-63	80	-29	0
0.610000	5106	4571	2137	-6034	11607	4495	1980	-6860	13518	4241	1906	-11534	-22438	5179	5391	-8395	2657	2875	4769	7970	595	2384	8064	-6429	-6786	3577	9486	-6073	4145	5057	9201	-7354	-147	-125	-124	-68	-64	-61	-104	39	-151	18	30	-78	-22	-57	80	-28	1
0.610833	4312	4749	2212	-5276	12137	4425	2283	-6877	13600	4197	2223	-11657	-21642	5279	5609	-8263	343	2988	4576	7481	313	2047	7770	-6475	-6076	3305	9492	-5697	2515	4880	9283	-7312	-147	-127	-118	-67	-61	-58	-104	38	-151	12	30	-78	-24	-57	82	-27	-3
0.611667	3952	4876	2312	-4457	12520	4331	2585	-6905	13476	4150	2555	-11781	-20853	5362	5800	-8126	2524	3077	4426	6803	408	1682	7481	-6514	-5917	3021	9464	-5344	3475	4641	9328	-7275	-149	-131	-122	-67	-62	-60	-103	43	-150	19	34	-75	-19	-59	81	-30	-3
0.612500	3598	4962	2390	-3599	12704	4216	2884	-6943	13148	4085	2891	-11905	-19830	5429	5957	-7979	1751	3151	4322	5944	533	1293	7195	-6544	-6077	2731	9399	-5018	4725	4344	9350	-7242	-149	-127	-122	-68	-63	-43	-104	40	-155	17	30	-77	-21	-53	84	-31	-5
0.613333	3463	5001	2515	-2708	12838	4082	3181	-6980	12600	4017	3241	-12017	-18540	5469	6068	-7831	2129	3197	4247	4921	539	907	6933	-6566	-5971	2441	9310	-4707	4573	3995	9325	-7207	-149	-124	-121	-65	-61	-57	-104	40	-149	21	34	-76	-21	-55	82	-32	0
0.614167	4629	5011	2674	-1819	12760	3925	3467	-7009	11589	3936	3587	-12115	-17665	5484	6130	-7678	4032	3220	4192	3760	798	477	6687	-6585	-6586	2145	9192	-4432	6083	3592	9275	-7170	-147	-124	-114	-66	-62	-52	-108	42	-147	21	34	-76	-17	-57	77	-28	2
0.615000	4787	4978	2858	-945	12664	3741	3741	-7031	10835	3836	3925	-12195	-16443	5454	6118	-7532	4255	3207	4156	2471	991	59	6468	-6602	-8000	1843	9043	-4180	8692	3136	9186	-7137	-147	-127	-117	-68	-62	-58	-105	39	-150	19	30	-78	-22	-59	81	-30	-3
0.615833	4238	4909	3091	-126	12410	3527	3996	-7043	10080	3714	4249	-12243	-15054	5384	6031	-7389	2125	3163	4092	1093	790	-351	6276	-6618	-5985	1536	8896	-3944	6831	2647	9076	-7092	-145	-128	-119	-69	-61	-58	-105	38	-150	21	33	-78	-19	-56	84	-28	-3
0.616667	5099	4826	3364	629	12154	3292	4236	-7029	9059	3566	4564	-12259	-14061	5264	5860	-7258	3767	3089	4103	-361	828	-754	6109	-6637	-4088	1225	8722	-3732	6872	2126	8932	-7041	-151	-127	-122	-66	-62	-57	-107	40	-152	9	30	-78	-19	-57	82	-28	-1
0.617500	5582	4724	3678	1295	11853	3044	4453	-6991	8035	3388	4848	-12234	-13012	5087	5598	-7132	2690	2983	4050	-1860	699	-1147	5972	-6661	-3029	908	8538	-3539	7754	1578	8763	-6981	-149	-130	-120	-66	-63	-59	-105	40	-147	19	35	-76	-18	-57	80	-31	-1
0.618333	5903	4612	4038	1869	11443	2728	4650	-6928	6936	3168	5099	-12168	-11964	4848	5239	-7039	2605	2854	4001	-3393	384	-1521	5862	-6704	-2096	583	8343	-3351	7251	1015	8570	-6899	-151	-127	-118	-68	-64	-59	-107	37	-155	19	32	-78	-23	-58	81	-26	-10
0.619167	6412	4495	4432	2285	11095	2399	4818	-6826	5834	2908	5304	-12057	-11030	4542	4776	-6962	2365	2691	3934	-4933	79	-1864	5779	-6756	-1453	248	8135	-3212	7241	441	8352	-6794	-152	-127	-122	-66	-63	-57	-83	39	-151	20	29	-77	-23	-56	77	-33	-3
0.620000	6395	4386	4858	2589	10631	2035	4959	-6693	4921	2600	5462	-11902	-9931	4175	4218	-6908	602	2510	3853	-6465	-317	-2181	5717	-6830	126	-97	7913	-3081	6336	-130	8123	-6665	-149	-126	-121	-69	-65	-60	-103	38	-150	19	28	-77	-22	-57	82	-29	0
0.620833	6117	4273	5308	2726	10234	1638	5074	-6524	4006	2238	5566	-11699	-8805	3732	3561	-6887	2162	2311	3761	-7964	-621	-2467	5682	-6928	532	-458	7683	-2966	6461	-697	7880	-6514	-146	-146	-120	-62	-60	-57	-94	40	-149	19	34	-76	-24	-56	80	-29	-3
0.621667	6605	4175	5770	2724	9971	1214	5157	-6315	2827	1815	5607	-11446	-7733	3229	2818	-6901	600	2092	3658	-9432	-1182	-2720	5696	-7046	542	-833	7435	-2870	5586	-1245	7625	-6329	-147	-129	-119	-66	-62	-56	-102	40	-154	21	34	-74	-22	-53	81	-29	-4
0.622500	7663	4092	6236	2578	9538	726	5202	-6073	1472	1333	5582	-11154	-6915	2658	2008	-6950	-66	1870	3556	-10838	-2027	-2945	5650	-7203	2085	-1221	7169	-2803	4227	-1763	7364	-6120	-144	-128	-119	-65	-62	-58	-104	41	-149	19	32	-78	-18	-57	80	-29	-3
0.623333	8117	4018	6687	2290	9188	215	5212	-5805	382	794	5489	-10827	-5856	2023	1110	-7044	2569	1632	3449	-12193	-2575	-3144	5645	-7385	736	-1626	6885	-2761	7445	-2260	7091	-5888	-155	-131	-121	-70	-66	-62	-110	34	-155	17	30	-80	-25	-64	71	-34	-8
0.624167	7856	3956	7119	1870	9063	-339	5182	-5506	-460	190	5322	-10465	-4723	1333	173	-7167	-1099	1385	3352	-13468	-3595	-3317	5649	-7597	1778	-2040	6586	-2750	5748	-2714	6829	-5620	-152	-129	-124	-75	-76	-63	-108	34	-155	17	33	-80	-25	-59	77	-32	-6
0.625000	8066	3910	7521	1348	9087	-922	5122	-5183	-1347	-464	5092	-10070	-3613	590	-793	-7327	825	1158	3285	-14644	-4542	-3462	5656	-7830	3030	-2460	6271	-2769	4925	-3128	6565	-5332	-147	-129	-131	-69	-62	-61	-107	38	-153	18	30	-80	-25	-60	77	-33	-3
0.625833	8132	3874	7876	731	9167	-1538	5021	-4823	-2186	-1180	4829	-9647	-2361	-196	-1777	-7528	-366	924	3243	-15722	-5431	-3595	5652	-8091	4675	-2885	5927	-2822	4780	-3493	6306	-5022	-148	-129	-109	-70	-63	-61	-105	36	-150	22	28	-79	-22	-59	82	-30	-1
0.626667	7773	3841	8175	51	9402	-2189	4880	-4459	-2748	-1952	4420	-9210	-979	-1016	-2745	-7764	-405	690	3240	-16670	-6506	-3715	5640	-8370	6464	-3315	5570	-2917	3378	-3812	6052	-4704	-149	-131	-122	-68	-62	-60	-125	37	-151	15	33	-79	-26	-59	81	-29	-5
0.627500	8090	3809	8409	-676	9641	-2877	4700	-4082	-3555	-2775	3985	-8753	74	-1866	-3687	-8033	361	458	3280	-17494	-7537	-3839	5614	-8669	7490	-3738	5201	-3049	3152	-4076	5800	-4378	-148	-128	-122	-67	-64	-61	-105	41	-108	21	30	-78	-22	-58	81	-30	-3
0.628333	7897	3774	8577	-1425	9936	-3594	4478	-3705	-4127	-3644	3509	-8288	1600	-2747	-4591	-8329	1413	231	3374	-18166	-8042	-3967	5569	-8978	6385	-4148	4821	-3226	5494	-4288	5556	-4044	-149	-129	-124	-64	-61	-59	-105	40	-154	17	32	-78	-28	-61	81	-29	-1
0.629167	6012	3735	8661	-2168	10211	-4340	4219	-3329	-4208	-4545	2980	-7820	3586	-3635	-5427	-8659	-1516	5	3516	-18697	-8499	-4106	5497	-9290	6815	-4541	4431	-3442	3913	-4442	5312	-3721	-154	-128	-124	-63	-59	-65	-103	40	-149	18	34	-76	-27	-60	84	-29	-3
0.630000	5348	3685	8673	-2886	10276	-5114	3921	-2967	-4422	-5483	2410	-7354	5335	-4544	-6193	-9005	39	-218	3715	-19050	-8638	-4266	5396	-9602	6782	-4909	4034	-3704	2983	-4555	5080	-3403	-147	-127	-121	-64	-61	-58	-105	40	-152	19	34	-80	-23	-58	82	-25	0
0.630833	4660	3612	8601	-3549	10235	-5883	3597	-2619	-4472	-6445	1803	-6887	7233	-5461	-6871	-9366	-63	-445	3962	-19226	-8599	-4448	5264	-9905	5894	-5261	3636	-4006	3983	-4617	4831	-3105	-149	-130	-122	-67	-64	-61	-104	42	-154	32	29	-79	-24	-60	80	-29	-3
0.631667	3509	3526	8453	-4123	10172	-6670	3234	-2287	-4482	-7428	1170	-6432	8933	-6378	-7441	-9731	-204	-684	4240	-19221	-8655	-4661	5094	-10201	4852	-5573	3227	-4344	4052	-4638	4587	-2831	-151	-129	-125	-72	-68	-63	-108	35	-153	16	29	-81	-23	-69	77	-29	-5
0.632500	2811	3425	8237	-4654	10056	-7466	2847	-1991	-4757	-8422	510	-5983	10211	-7296	-7904	-10098	-78	-907	4551	-19012	-8357	-4903	4891	-10472	2758	-5852	2840	-4697	5375	-4620	4345	-2584	-152	-130	-124	-68	-64	-60	-108	39	-154	17	28	-81	-23	-58	79	-30	-5
0.633333	1882	3301	7956	-5068	9863	-8254	2452	-1705	-4843	-9408	-129	-5537	11504	-8207	-8245	-10447	-2294	-1144	4883	-18599	-7832	-5171	4644	-10720	1092	-6086	2462	-5073	5911	-4564	4089	-2364	-152	-130	-122	-66	-62	-59	-104	40	-151	19	29	-77	-23	-57	81	-28	-3
0.634167	589	3169	7622	-5362	9706	-9024	2027	-1459	-4703	-10377	-780	-5104	12935	-9116	-8468	-10783	-1426	-1370	5224	-17991	-7429	-5469	4360	-10945	-1028	-6282	2095	-5456	6502	-4486	3821	-2178	-149	-124	-119	-64	-59	-59	-105	41	-148	23	33	-75	-22	-57	81	-26	0
0.635000	145	3021	7234	-5548	9356	-9778	1629	-1240	-4663	-11326	-1425	-4678	14221	-10026	-8574	-11092	-1564	-1605	5541	-17194	-7415	-5794	4033	-11141	-4225	-6430	1739	-5842	6757	-4414	3543	-2017	-149	-126	-121	-65	-62	-58	-103	43	-150	18	32	-75	-23	-59	80	-30	-3
0.635833	-25	2849	6808	-5616	8812	-10501	1226	-1057	-4905	-12251	-2063	-4260	15235	-10931	-8556	-11369	-3011	-1835	5827	-16218	-8116	-6145	3664	-11299	-5489	-6537	1399	-6219	4801	-4276	3250	-1922	-148	-126	-105	-64	-62	-62	-105	42	-150	17	30	-75	-21	-56	84	-27	3
0.636667	-545	2676	6351	-5573	8258	-11184	812	-897	-5052	-13136	-2685	-3852	16178	-11836	-8428	-11605	1455	-2064	6071	-15072	-8756	-6503	3264	-11432	-9124	-6601	1072	-6579	7690	-4161	2945	-1851	-145	-126	-116	-63	-62	-58	-115	43	-150	19	35	-83	-25	-55	84	-29	0
0.637500	-2165	2490	5872	-5426	7640	-11824	425	-769	-4902	-13961	-3282	-3446	17435	-12723	-8191	-11790	-2081	-2287	6242	-13784	-9956	-6879	2825	-11535	-10690	-6636	762	-6911	7215	-4041	2623	-1814	-147	-127	-118	-69	-62	-59	-87	40	-152	21	33	-77	-22	-58	82	-27	0
0.638333	-3281	2307	5383	-5177	6963	-12409	63	-666	-4777	-14722	-3852	-3061	18534	-13589	-7853	-11922	-540	-2491	6339	-12360	-11252	-7247	2355	-11610	-10109	-6629	460	-7207	6144	-3927	2288	-1807	-146	-126	-118	-69	-61	-57	-103	41	-151	17	28	-78	-22	-55	81	-29	-1
0.639167	-4354	2119	4892	-4844	6170	-12931	-266	-580	-4490	-15399	-4382	-2685	19192	-14435	-7424	-11994	-1004	-2691	6339	-10843	-12109	-7610	1864	-11660	-8618	-6591	172	-7458	7302	-3822	1937	-1834	-148	-127	-122	-66	-62	-57	-103	43	-148	19	27	-77	-23	-56	82	-24	-3
0.640000	-5278	1934	4404	-4444	5259	-13387	-559	-517	-4062	-15993	-4876	-2319	19829	-15263	-6912	-12002	-1341	-2865	6230	-9268	-12343	-7959	1352	-11693	-6415	-6535	-113	-7675	7411	-3716	1570	-1883	-148	-127	-122	-68	-64	-60	-110	38	-153	12	30	-77	-25	-52	77	-29	-1
0.640833	-5209	1754	3929	-3994	4225	-13772	-807	-461	-3892	-16479	-5331	-1970	20169	-16052	-6322	-11942	-819	-3016	6016	-7653	-11809	-8282	837	-11701	-4022	-6457	-397	-7835	7642	-3647	1199	-1946	-163	-128	-117	-66	-61	-58	-105	42	-150	21	33	-75	-23	-57	79	-29	0
0.641667	-4464	1579	3478	-3510	2931	-14076	-1015	-409	-3591	-16850	-5736	-1641	20378	-16788	-5670	-11811	1017	-3139	5689	-6037	-10126	-8570	310	-11698	-3412	-6364	-679	-7953	10874	-3579	819	-2023	-146	-124	-117	-64	-61	-61	-105	43	-152	21	30	-75	-22	-55	82	-28	10
0.642500	-5220	1421	3046	-3007	1709	-14291	-1171	-353	-2688	-17098	-6090	-1340	21018	-17422	-4969	-11613	-1956	-3235	5253	-4476	-7981	-8820	-208	-11679	-523	-6265	-969	-8031	11033	-3529	438	-2113	-148	-122	-107	-64	-61	-55	-103	40	-149	19	30	-76	-23	-56	79	-29	0
0.643333	-4752	1243	2635	-2509	473	-14447	-1282	-300	-1982	-17215	-6383	-1069	21470	-18075	-4230	-11351	-1413	-3302	4696	-2978	-5271	-9031	-720	-11662	3643	-6170	-1268	-8064	10685	-3490	56	-2203	-148	-127	-121	-68	-61	-59	-104	42	-151	18	22	-77	-23	-59	63	-31	-1
0.644167	-3893	1076	2252	-2032	-742	-14519	-1345	-234	-1369	-17205	-6624	-836	21813	-18605	-3461	-11029	-1383	-3337	4048	-1562	-2186	-9197	-1213	-11638	6453	-6072	-1582	-8067	12731	-3462	-333	-2291	-147	-127	-117	-67	-61	-57	-109	38	-151	16	30	-79	-17	-57	79	-33	-1
0.645000	-3694	913	1900	-1585	-1856	-14502	-1357	-161	-701	-17055	-6800	-641	21944	-19033	-2671	-10640	-2496	-3341	3313	-276	705	-9311	-1682	-11600	9122	-5985	-1906	-8037	13497	-3443	-715	-2373	-147	-124	-119	-66	-62	-58	-108	39	-153	19	33	-76	-24	-57	76	-32	-3
0.645833	-3143	745	1577	-1189	-2829	-14413	-1338	-69	-100	-16773	-6912	-488	21807	-19357	-1878	-10197	-1775	-3320	2515	862	3398	-9379	-2125	-11579	11285	-5906	-2252	-7984	14209	-3424	-1086	-2444	-149	-127	-116	-65	-64	-59	-108	41	-150	22	32	-76	-24	-57	80	-30	0
0.646667	-3028	574	1283	-855	-3667	-14247	-1276	39	515	-16358	-6956	-387	21751	-19552	-1093	-9697	-3073	-3293	1656	1842	5728	-9401	-2542	-11533	13709	-5832	-2617	-7916	14045	-3409	-1456	-2499	-148	-125	-122	-66	-64	-57	-112	40	-149	19	34	-77	-21	-60	77	-31	3
0.647500	-3423	381	1024	-587	-4390	-14010	-1186	168	1196	-15829	-6935	-335	21764	-19612	-327	-9184	-2317	-3201	769	2652	7660	-9386	-2930	-11505	15851	-5775	-2998	-7835	12873	-3388	-1816	-2545	-146	-126	-121	-65	-64	-48	-103	39	-149	16	34	-78	-18	-58	79	-29	-3
0.648333	-3211	175	778	-387	-4899	-13704	-1071	317	1712	-15199	-6844	-336	21756	-19538	408	-8633	-778	-3119	-137	3298	9417	-9336	-3287	-11461	15884	-5730	-3393	-7755	11335	-3359	-2165	-2573	-148	-129	-121	-67	-63	-60	-107	40	-156	15	28	-79	-22	-57	76	-32	-5
0.649167	-2905	10	564	-270	-5473	-13343	-936	473	1947	-14482	-6690	-382	21784	-19341	1100	-8047	-3178	-3031	-1033	3774	10692	-9248	-3614	-11407	17045	-5689	-3797	-7669	6757	-3321	-2512	-2591	-149	-151	-121	-67	-61	-58	-105	39	-150	18	19	-77	-21	-56	79	-33	0
0.650000	-2395	-189	381	-227	-6087	-12921	-787	653	2072	-13687	-6474	-479	21588	-18940	1742	-7446	1585	-2932	-1903	4095	12167	-9151	-3918	-11342	15737	-5658	-4213	-7592	4844	-3266	-2850	-2594	-150	-125	-121	-65	-63	-58	-111	40	-152	16	34	-76	-21	-58	79	-30	0
0.650833	-2994	-412	216	-258	-6284	-12453	-643	848	2278	-12839	-6204	-626	21636	-18423	2315	-6860	-121	-2834	-2728	4267	13664	-9024	-4191	-11257	14228	-5630	-4638	-7520	1511	-3201	-3186	-2588	-150	-126	-122	-65	-64	-53	-109	36	-150	16	33	-76	-24	-58	78	-34	0
0.651667	-3365	-643	74	-363	-6288	-11946	-490	1050	2195	-11948	-5870	-811	21761	-17761	2822	-6234	749	-2744	-3496	4309	15043	-8898	-4445	-11153	13600	-5609	-5057	-7465	-3009	-3111	-3511	-2572	-149	-126	-121	-68	-65	-60	-108	39	-155	16	30	-79	-21	-56	79	-30	0
0.652500	-3747	-888	-51	-538	-6327	-11397	-356	1259	2019	-11069	-5503	-1041	22078	-16971	3244	-5633	1630	-2664	-4199	4236	16508	-8767	-4680	-11032	11520	-5582	-5471	-7423	-6273	-3016	-3838	-2562	-150	-130	-125	-68	-67	-60	-109	39	-152	15	28	-80	-25	-59	79	-30	-1
0.653333	-4427	-1142	-156	-774	-6336	-10818	-224	1471	1841	-10149	-5095	-1289	22563	-16062	3573	-5046	1157	-2596	-4831	4081	17981	-8648	-4897	-10881	9209	-5596	-5860	-7389	-10257	-2893	-4154	-2543	-148	-131	-124	-68	-62	-60	-105	42	-147	16	33	-76	-22	-53	82	-29	-1
0.654167	-4821	-1408	-240	-1056	-6226	-10217	-113	1684	1548	-9272	-4649	-1562	22712	-15046	3811	-4473	1395	-2537	-5373	3825	19318	-8543	-5094	-10703	7230	-5528	-6229	-7373	-14438	-2760	-4470	-2546	-149	-126	-118	-65	-60	-55	-101	42	-150	18	33	-74	-19	-53	86	-28	1
0.655000	-4138	-1677	-308	-1387	-6199	-9597	-30	1888	1159	-8417	-4210	-1850	22591	-13942	3949	-3908	3187	-2495	-5848	3523	20438	-8463	-5284	-10500	3312	-5498	-6567	-7375	-15789	-2615	-4796	-2545	-145	-128	-120	-66	-62	-58	-104	42	-153	19	35	-76	-21	-56	82	-28	-4
0.655833	-5088	-1950	-360	-1760	-6067	-8974	20	2082	1058	-7609	-3756	-2149	23011	-12770	3983	-3368	26	-2466	-6244	3185	20942	-8405	-5464	-10274	566	-5458	-6874	-7398	-17841	-2439	-5113	-2558	-147	-126	-118	-66	-62	-57	-103	44	-153	20	33	-73	-23	-53	85	-27	-1
0.656667	-5259	-2223	-400	-2156	-5920	-8338	61	2269	792	-6849	-3305	-2444	23309	-11561	3913	-2853	-1357	-2451	-6570	2817	21221	-8379	-5632	-10018	94	-5419	-7138	-7434	-21243	-2301	-5438	-2606	-149	-130	-122	-70	-68	-52	-104	37	-156	18	29	-80	-25	-60	80	-32	-8
0.657500	-4378	-2491	-425	-2576	-5837	-7701	64	2434	715	-6149	-2869	-2734	23563	-10317	3749	-2353	-1206	-2439	-6836	2437	21321	-8376	-5785	-9738	-1339	-5369	-7354	-7486	-21327	-2139	-5753	-2675	-147	-127	-120	-70	-67	-61	-108	44	-153	18	34	-77	-25	-58	80	-29	0
0.658333	-4113	-2747	-436	-3002	-5800	-7061	55	2588	730	-5502	-2450	-2998	23877	-9076	3495	-1877	-3475	-2436	-7049	2055	20909	-8398	-5919	-9444	-2226	-5317	-7515	-7553	-21153	-1972	-6067	-2774	-149	-130	-121	-67	-63	-58	-105	40	-151	16	32	-78	-23	-59	81	-30	-3
0.659167	-3488	-2994	-434	-3438	-5779	-6435	12	2724	786	-4915	-2066	-3247	24101	-7853	3157	-1423	-3691	-2421	-7225	1676	20091	-8447	-6033	-9133	-2774	-5255	-7617	-7640	-20800	-1801	-6376	-2917	-148	-128	-119	-70	-64	-59	-107	42	-153	17	34	-78	-23	-57	82	-29	-5
0.660000	-2869	-3220	-422	-3877	-5645	-5819	-49	2829	981	-4382	-1724	-3465	24295	-6656	2742	-972	-5304	-2406	-7370	1309	18760	-8509	-6138	-8817	-3871	-5190	-7661	-7744	-20175	-1632	-6675	-3099	-146	-127	-118	-67	-60	-56	-107	39	-151	19	33	-73	-21	-53	81	-26	1
0.660833	-2908	-3423	-400	-4256	-5541	-5218	-130	2916	1226	-3893	-1424	-3653	24547	-5511	2261	-538	-6246	-2375	-7501	953	17016	-8587	-6185	-8493	-7354	-5109	-7643	-7873	-19596	-1465	-6960	-3329	-148	-126	-120	-63	-63	-55	-103	44	-150	22	34	-72	-21	-49	86	-25	-3
0.661667	-2583	-3599	-370	-4669	-5560	-4635	-229	2978	1488	-3452	-1175	-3808	24714	-4428	1734	-118	-4857	-2325	-7625	610	14922	-8661	-6214	-8180	-11287	-5022	-7566	-8025	-17493	-1298	-7235	-3609	-144	-120	-117	-63	-60	-52	-132	41	-148	22	37	-87	-19	-50	86	-24	1
0.662500	-1734	-3750	-338	-5040	-5673	-4066	-345	3017	1665	-3047	-983	-3936	24828	-3426	1165	282	-7979	-2261	-7758	270	11928	-8745	-6205	-7876	-10277	-4928	-7421	-8202	-16603	-1133	-7491	-3949	-147	-124	-116	-64	-61	-51	-104	43	-148	23	34	-72	-23	-53	82	-25	0
0.663333	-474	-3868	-303	-5382	-5911	-3525	-471	3026	1729	-2669	-844	-4022	24368	-2506	602	678	-4939	-2165	-7906	-60	8619	-8811	-6154	-7593	-9905	-4821	-7226	-8417	-11869	-969	-7724	-4345	-147	-125	-122	-67	-62	-56	-107	41	-150	20	34	-75	-24	-53	81	-27	-4
0.664167	-174	-3954	-271	-5683	-6287	-3006	-606	3007	2181	-2321	-769	-4077	23968	-1675	-15	1073	-5745	-2051	-8071	-386	4976	-8854	-6060	-7337	-10655	-4702	-6967	-8670	-5407	-813	-7936	-4802	-150	-127	-120	-69	-65	-59	-109	26	-154	19	30	-80	-24	-56	81	-30	-4
0.665000	-108	-4007	-237	-5938	-6882	-2519	-748	2964	2499	-1989	-741	-4099	23472	-928	-602	1436	-7186	-1904	-8262	-701	803	-8864	-5918	-7110	-9733	-4560	-6650	-8955	-1619	-637	-8112	-5322	-152	-130	-122	-74	-65	-60	-109	35	-153	18	30	-81	-26	-57	76	-51	-3
0.665833	-203	-4022	-206	-6166	-7558	-2058	-895	2886	2730	-1669	-770	-4091	22770	-269	-1159	1806	-5821	-1724	-8466	-1026	-3526	-8827	-5727	-6922	-9910	-4396	-6280	-9288	4477	-459	-8262	-5907	-147	-128	-120	-67	-62	-57	-108	37	-158	17	33	-78	-22	-55	78	-29	-3
0.666667	-610	-3999	-173	-6334	-8539	-1624	-1041	2791	2917	-1351	-842	-4051	21926	308	-1676	2162	-6885	-1521	-8694	-1338	-8134	-8743	-5488	-6770	-9498	-4200	-5857	-9672	10119	-279	-8378	-6518	-152	-127	-121	-66	-63	-57	-108	40	-154	21	34	-76	-21	-57	79	-31	-4
0.667500	-912	-3948	-164	-6452	-9657	-1221	-1194	2661	2986	-1045	-962	-3986	20720	793	-2139	2518	-6405	-1289	-8938	-1647	-12797	-8592	-5208	-6662	-8778	-3974	-5383	-10112	13632	-93	-8469	-7191	-149	-125	-133	-67	-62	-61	-108	38	-152	21	34	-75	-22	-59	81	-29	0
0.668333	-102	-3864	-137	-6524	-10875	-851	-1344	2507	2797	-740	-1121	-3899	18727	1205	-2533	2859	-3406	-1035	-9182	-1956	-17047	-8378	-4876	-6598	-8977	-3717	-4868	-10611	17566	98	-8499	-7906	-148	-122	-121	-66	-61	-57	-102	41	-173	18	33	-75	-22	-57	85	-29	-3
0.669167	-925	-3752	-137	-6541	-12303	-513	-1504	2325	2921	-447	-1316	-3793	17096	1526	-2866	3194	-3368	-767	-9459	-2252	-21027	-8093	-4513	-6587	-8161	-3425	-4311	-11168	19783	299	-8502	-8667	-147	-125	-101	-67	-65	-55	-102	43	-151	19	36	-76	-18	-55	82	-29	1
0.670000	-2046	-3622	-133	-6510	-13956	-210	-1662	2101	2946	-156	-1541	-3676	15290	1836	-3115	3516	-4300	-481	-9718	-2540	-24808	-7744	-4118	-6626	-4640	-3098	-3719	-11792	17969	506	-8466	-9454	-146	-125	-119	-66	-63	-56	-103	42	-149	17	30	-79	-17	-52	80	-29	-1
0.670833	-2059	-3471	-117	-6436	-15672	58	-1827	1852	2764	113	-1812	-3535	13118	2061	-3284	3823	-1931	-198	-9965	-2813	-27448	-7324	-3694	-6715	-1864	-2739	-3083	-12475	16943	724	-8384	-10259	-151	-128	-120	-64	-62	-56	-104	39	-154	21	36	-75	-18	-55	82	-30	-7
0.671667	-2715	-3305	-164	-6326	-17409	288	-1994	1575	2645	374	-2046	-3380	10970	2239	-3364	4131	-2127	95	-10192	-3072	-28624	-6846	-3243	-6851	699	-2347	-2424	-13206	14694	932	-8252	-11064	-148	-120	-120	-66	-61	-58	-103	32	-153	20	35	-73	-29	-57	80	-30	2
0.672500	-3356	-3129	-196	-6175	-19121	484	-2163	1266	2451	628	-2316	-3216	8687	2371	-3365	4401	-1034	380	-10385	-3319	-28240	-6315	-2777	-7036	3276	-1933	-1746	-13978	11177	1150	-8067	-11867	-147	-124	-120	-64	-62	-57	-104	37	-152	20	35	-75	-23	-56	78	-31	-1
0.673333	-3794	-2952	-234	-6000	-20809	647	-2331	941	2281	844	-2584	-3035	6254	2466	-3283	4671	-794	654	-10546	-3557	-26168	-5748	-2268	-7272	5654	-1510	-1050	-14772	7943	1376	-7817	-12647	-149	-129	-122	-69	-67	-60	-107	40	-152	26	34	-79	-22	-55	80	-29	-5
0.674167	-4686	-2768	-277	-5802	-22529	779	-2498	596	2234	1053	-2836	-2840	3699	2532	-3122	4928	-1102	924	-10671	-3779	-22422	-5159	-1744	-7544	7981	-1077	-348	-15568	3955	1608	-7500	-13397	-146	-128	-118	-65	-60	-55	-100	45	-151	20	39	-73	-21	-52	82	-29	1
0.675000	-5402	-2582	-331	-5595	-24231	876	-2660	239	1980	1228	-3094	-2622	991	2562	-2895	5165	1314	1172	-10740	-4000	-17242	-4566	-1203	-7863	7703	-662	364	-16355	612	1848	-7114	-14100	-144	-125	-121	-67	-62	-55	-101	39	-151	21	32	-73	-21	-52	81	-27	-1
0.675833	-5381	-2400	-390	-5392	-25858	939	-2813	-130	1557	1381	-3324	-2389	-1820	2564	-2611	5387	-238	1402	-10754	-4208	-11286	-3996	-646	-8233	7040	-260	1062	-17112	-3550	2082	-6601	-14750	-144	-127	-117	-64	-30	-56	-101	40	-151	19	35	-73	-22	-53	80	-27	2
0.676667	-4816	-2221	-457	-5198	-27499	970	-2960	-504	958	1507	-3525	-2139	-5183	2533	-2277	5589	2257	1609	-10721	-4424	-4651	-3461	-60	-8633	5519	103	1748	-17808	-5468	2313	-6018	-15332	-147	-125	-119	-65	-63	-53	-101	41	-141	20	38	-75	-19	-53	69	-30	0
0.677500	-4895	-2037	-532	-5027	-29172	968	-3097	-876	474	1608	-3695	-1868	-8487	2474	-1907	5776	4032	1793	-10631	-4648	2264	-2989	549	-9073	1510	414	2415	-18424	-5168	2574	-5333	-15834	-146	-127	-117	-45	-64	-57	-102	41	-151	20	35	-75	-19	-51	84	-28	-1
0.678333	-5076	-1878	-611	-4884	-30670	945	-3212	-1235	-15	1675	-3828	-1578	-11744	2387	-1515	5941	2019	1955	-10487	-4881	8492	-2565	1180	-9538	-207	657	3050	-18929	-8283	2776	-4549	-16250	-145	-128	-117	-66	-63	-56	-101	42	-148	18	46	-73	-23	-55	81	-27	0
0.679167	-4856	-1706	-701	-4780	-30754	891	-3305	-1577	-514	1723	-3919	-1264	-14868	2283	-1106	6090	4700	2094	-10291	-5128	13962	-2275	1835	-10026	-2823	822	3647	-19305	-8482	2995	-3659	-16579	-149	-127	-119	-67	-64	-56	-95	42	-156	20	36	-72	-21	-53	82	-28	-3
0.680000	-4617	-1533	-791	-4716	-30162	813	-3375	-1899	-1005	1728	-3955	-936	-17939	2142	-701	6221	3976	2193	-10036	-5386	18449	-2074	2507	-10535	-5265	903	4208	-19534	-8068	3198	-2654	-16814	-144	-125	-118	-64	-60	-55	-99	46	-150	19	36	-74	-18	-51	85	-28	1
0.680833	-4614	-1353	-890	-4707	-29900	718	-3417	-2193	-1508	1714	-3943	-559	-20905	1980	-310	6320	4452	2320	-9747	-5661	21959	-1984	3195	-11056	-7475	882	4703	-19595	-8066	3378	-1552	-16947	-145	-117	-121	-67	-61	-53	-101	44	-148	21	38	-72	-18	-50	82	-27	0
0.681667	-3471	-1162	-989	-4750	-29491	604	-3432	-2457	-2561	1672	-3881	-228	-24182	1795	57	6401	6260	2410	-9414	-5944	24616	-2016	3893	-11586	-10321	753	5167	-19481	-6052	3522	-361	-16988	-148	-127	-118	-66	-61	-55	-105	44	-139	21	36	-73	-21	-51	85	-27	-3
0.682500	-3121	-961	-1102	-4878	-29137	476	-3411	-2683	-3335	1600	-3762	136	-26833	1592	387	6457	6152	2491	-9043	-6241	26331	-2162	4605	-12109	-13252	525	5568	-19185	-2998	3629	908	-16929	-146	-107	-119	-64	-62	-53	-100	44	-151	24	34	-73	-17	-52	85	-26	2
0.683333	-3674	-739	-1217	-5009	-28791	329	-3348	-2870	-3722	1506	-3587	508	-28860	1376	685	6488	3794	2564	-8638	-6536	26628	-2432	5311	-12640	-12958	190	5906	-18706	-3336	3690	2241	-16779	-147	-124	-118	-70	-63	-56	-104	42	-146	23	26	-76	-23	-53	84	-29	0
0.684167	-3179	-499	-1339	-5217	-28416	178	-3256	-3021	-4032	1384	-3359	871	-30607	1146	921	6491	5243	2635	-8210	-6833	26324	-2802	6007	-13131	-12437	-236	6175	-18074	-1968	3694	3615	-16539	-141	-129	-122	-65	-60	-56	-102	44	-151	21	30	-78	-23	-56	84	-28	0
0.685000	-3048	-237	-1474	-5478	-28080	23	-3127	-3133	-4014	1242	-3079	1238	-31748	913	1120	6463	4237	2708	-7759	-7115	25507	-3256	6674	-13612	-11930	-746	6390	-17268	9	3638	5012	-16214	-153	-126	-120	-69	-63	-55	-102	43	-154	19	38	-77	-22	-55	82	-30	-4
0.685833	-3194	53	-1599	-5785	-27738	-135	-2964	-3211	-3748	1081	-2754	1588	-32217	677	1266	6412	4310	2789	-7286	-7381	24077	-3784	7331	-14060	-10998	-1325	6539	-16353	717	3514	6393	-15802	-151	-126	-121	-65	-65	-55	-104	41	-153	19	32	-77	-25	-55	84	-26	-3
0.686667	-3280	368	-1727	-6128	-27397	-287	-2749	-3254	-3195	904	-2375	1923	-31867	451	1365	6330	4089	2879	-6800	-7626	22186	-4362	7933	-14481	-9796	-1950	6626	-15320	1382	3311	7728	-15319	-151	-127	-122	-67	-65	-58	-103	43	-153	21	33	-73	-23	-55	80	-30	-4
0.687500	-3608	705	-1856	-6489	-27074	-434	-2502	-3278	-2244	716	-1967	2231	-30768	235	1422	6217	2843	2972	-6300	-7841	20195	-4966	8487	-14862	-7463	-2619	6650	-14245	1092	3035	8986	-14758	-150	-122	-119	-64	-65	-58	-103	41	-152	21	35	-74	-25	-56	84	-26	0
0.688333	-4328	1068	-1982	-6904	-26744	-569	-2216	-3273	-1123	528	-1521	2512	-29366	39	1442	6072	4621	3086	-5792	-8024	18288	-5572	8983	-15202	-6328	-3255	6612	-13152	1385	2677	10132	-14130	-148	-125	-120	-64	-63	-58	-101	42	-152	22	34	-75	-22	-56	84	-25	-3
0.689167	-4406	1453	-2116	-7326	-26426	-693	-1899	-3255	2	333	-1052	2762	-27741	-128	1437	5900	3253	3208	-5272	-8174	16296	-6154	9406	-15508	-6165	-3890	6513	-12084	106	2250	11143	-13433	-148	-130	-124	-67	-63	-58	-103	43	-151	22	34	-77	-22	-55	85	-27	-3
0.690000	-3552	1854	-2222	-7759	-26112	-797	-1545	-3233	1033	147	-572	2975	-26097	-276	1406	5694	3324	3343	-4751	-8289	14226	-6690	9757	-15770	-5391	-4484	6362	-11083	-1547	1734	11986	-12685	-150	-127	-122	-69	-62	-58	-105	39	-165	18	26	-78	-27	-58	82	-30	-4
0.690833	-3061	2269	-2326	-8198	-25795	-876	-1163	-3211	2063	-26	-75	3148	-24253	-384	1365	5460	6274	3496	-4224	-8370	12297	-7162	10016	-15984	-6974	-5012	6164	-10178	501	1162	12644	-11889	-150	-128	-127	-68	-64	-76	-102	40	-151	19	28	-77	-23	-56	82	-27	-3
0.691667	-3267	2697	-2411	-8635	-25481	-930	-752	-3193	2835	-177	425	3287	-22135	-456	1326	5205	2929	3661	-3692	-8414	10203	-7551	10195	-16166	-6551	-5459	5927	-9401	-1906	528	13107	-11061	-149	-130	-124	-66	-62	-57	-104	39	-178	16	32	-77	-41	-58	82	-26	-1
0.692500	-2989	3128	-2482	-9072	-25189	-957	-331	-3187	3345	-307	921	3381	-20134	-489	1293	4904	4980	3836	-3162	-8433	8325	-7852	10289	-16314	-6302	-5812	5655	-8788	-3129	-136	13363	-10223	-151	-130	-122	-66	-64	-58	-107	40	-155	17	30	-78	-25	-58	84	-28	-4
0.693333	-2875	3564	-2527	-9507	-24890	-956	146	-3203	3550	-402	1405	3439	-18175	-483	1279	4587	4032	4031	-2631	-8433	6418	-8032	10298	-16425	-5856	-6055	5372	-8357	-3530	-843	13429	-9385	-149	-127	-121	-67	-52	-58	-105	39	-155	20	32	-73	-21	-55	87	-28	-1
0.694167	-2835	4009	-2545	-9927	-24595	-916	637	-3240	3336	-457	1878	3461	-16217	-443	1290	4238	4015	4232	-2096	-8416	4683	-8103	10225	-16511	-5486	-6185	5081	-8111	-4859	-1554	13305	-8566	-145	-124	-119	-65	-62	-53	-104	44	-147	22	36	-73	-17	-55	84	-24	1
0.695000	-1655	4447	-2540	-10365	-24309	-849	1134	-3313	2399	-480	2324	3443	-15140	-363	1326	3851	5005	4434	-1583	-8405	3121	-8073	10069	-16583	-5096	-6216	4797	-8071	-5436	-2260	13017	-7806	-144	-126	-125	-68	-64	-55	-104	41	-150	21	36	-74	-27	-53	87	-26	1
0.695833	-757	4878	-2514	-10791	-24032	-749	1638	-3408	1502	-462	2747	3384	-14288	-258	1396	3443	6085	4648	-1078	-8392	1766	-7938	9848	-16637	-5220	-6142	4540	-8197	-3898	-2938	12603	-7123	-147	-125	-119	-66	-59	-52	-104	43	-149	20	33	-75	-17	-55	86	-25	7
0.696667	-1385	5307	-2444	-11224	-23729	-616	2153	-3538	735	-400	3143	3293	-13264	-128	1501	2997	3275	4859	-590	-8370	45	-7709	9563	-16687	-2933	-5973	4318	-8506	-5547	-3577	12086	-6546	-147	-125	-116	-64	-59	-53	-105	38	-173	21	35	-75	-18	-56	86	-27	-1
0.697500	-830	5730	-2349	-11661	-22144	-453	2672	-3707	-342	-299	3509	3169	-12926	20	1639	2520	4403	5074	-117	-8443	-1447	-7399	9220	-16743	-599	-5732	4149	-8977	-6026	-4158	11517	-6121	-147	-126	-120	-67	-63	-56	-107	41	-153	18	30	-74	-22	-55	86	-27	0
0.698333	-408	6151	-2226	-12112	-15382	-263	3198	-3904	-1557	-164	3850	3012	-12931	180	1810	2009	4103	5282	337	-8481	-2972	-7023	8844	-16801	1016	-5432	4050	-9574	-4726	-4667	10933	-5791	-149	-130	-122	-69	-63	-57	-108	42	-152	16	32	-78	-22	-60	76	-33	6
0.699167	-327	6566	-2071	-12572	-7496	-48	3710	-4134	-3044	5	4163	2824	-13229	348	2017	1465	4038	5494	759	-8579	-4642	-6596	8450	-16874	2918	-5094	4037	-10274	-4682	-5078	10394	-5656	-144	-127	-125	-68	-63	-83	-107	39	-149	17	32	-77	-23	-56	82	-29	-3
0.700000	202	6986	-1889	-13038	-1910	192	4237	-4381	-4625	207	4461	2616	-13541	518	2251	883	4999	5707	1159	-8715	-6314	-6145	8048	-16966	4617	-4749	4114	-11051	-3907	-5391	9933	-5703	-148	-128	-119	-67	-64	-51	-107	43	-145	20	36	-75	-24	-57	86	-26	0
0.700833	290	7401	-1687	-13515	4958	464	4743	-4659	-6062	418	4725	2372	-13517	674	2515	269	4332	5911	1521	-8908	-8246	-5684	7657	-17086	7157	-4415	4296	-11879	-3517	-5591	9603	-5946	-150	-128	-152	-67	-61	-56	-108	39	-152	17	35	-75	-23	-56	84	-28	-1
0.701667	1	7819	-1465	-13993	11786	710	5236	-4955	-7455	637	4989	2114	-13487	814	2790	-376	6224	6113	1854	-9147	-10139	-5238	7295	-17235	8688	-4113	4589	-12732	-2479	-5677	9423	-6391	-146	-124	-119	-67	-61	-55	-105	39	-149	16	30	-76	-21	-53	81	-29	0
0.702500	499	8229	-1236	-14475	18290	976	5716	-5261	-8809	853	5237	1818	-13359	928	3073	-1064	7643	6311	2143	-9443	-12216	-4822	6970	-17426	8056	-3865	4998	-13578	-1479	-5653	9439	-7032	-148	-125	-118	-65	-61	-56	-108	43	-147	21	36	-74	-18	-53	82	-28	1
0.703333	1550	8644	-995	-14958	25051	1242	6179	-5575	-10023	1055	5478	1502	-13172	1006	3359	-1773	7350	6503	2397	-9797	-14425	-4457	6705	-17659	8520	-3697	5510	-14402	-2179	-5518	9661	-7843	-148	-127	-119	-65	-62	-57	-108	40	-151	18	34	-77	-18	-57	80	-26	0
0.704167	2775	9054	-755	-15430	31015	1496	6627	-5895	-10896	1232	5706	1165	-12552	1044	3643	-2522	11238	6691	2612	-10207	-16166	-4151	6514	-17931	6814	-3612	6134	-15187	1665	-5287	10093	-8816	-149	-129	-121	-72	-65	-57	-108	38	-152	20	29	-79	-22	-59	79	-31	-3
0.705000	3434	9463	-517	-15886	32767	1734	7046	-6208	-11316	1376	5937	810	-10896	1046	3921	-3297	8101	6875	2809	-10661	-18134	-3920	6410	-18256	6522	-3617	6829	-15910	2185	-4972	10745	-9918	-151	-128	-125	-72	-67	-60	-108	40	-152	16	29	-79	-25	-58	81	-28	-4
0.705833	5188	9874	-284	-16308	32639	1953	7446	-6517	-11392	1477	6165	421	-8460	999	4184	-4100	8839	7051	2935	-11166	-19823	-3764	6407	-18627	6618	-3721	7620	-16577	2353	-4616	11587	-11100	-148	-130	-119	-68	-63	-58	-108	39	-154	16	30	-77	-26	-56	79	-28	-5
0.706667	7212	10273	-63	-16702	32767	2151	7821	-6816	-10829	1533	6395	32	-5174	893	4410	-4927	7215	7221	3048	-11714	-21473	-3701	6504	-19067	6380	-3913	8469	-17175	4057	-4185	12591	-12334	-154	-146	-127	-75	-64	-58	-109	33	-155	13	29	-111	-28	-59	76	-35	-6
0.707500	8909	10672	153	-17040	32767	2303	8169	-7109	-9663	1531	6622	-380	-1033	730	4621	-5770	5460	7390	3134	-12293	-23104	-3719	6746	-19567	6313	-4193	9359	-17694	4828	-3771	13717	-13552	-147	-129	-121	-67	-65	-55	-111	37	-154	16	30	-78	-24	-58	77	-28	-1
0.708333	11131	11070	359	-17364	32767	2436	8498	-7380	-8381	1480	6855	-796	2988	519	4792	-6636	2835	7547	3192	-12912	-24418	-3824	7054	-20130	6278	-4527	10269	-18142	5641	-3382	14917	-14712	-150	-128	-122	-68	-62	-55	-108	41	-189	18	32	-74	-24	-57	79	-29	-3
0.709167	13725	11464	559	-17621	32767	2525	8795	-7641	-6734	1367	7066	-1220	6957	232	4918	-7514	60	7701	3233	-13560	-25201	-4019	7500	-20757	4590	-4922	11171	-18524	8599	-3053	16155	-15774	-149	-125	-98	-70	-62	-57	-108	39	-151	18	28	-74	-22	-56	80	-29	0
0.710000	14310	11848	752	-17825	32767	2579	9060	-7890	-4353	1195	7280	-1661	11285	-114	4994	-8407	-7988	7839	3257	-14221	-25955	-4283	8071	-21449	5277	-5351	12043	-18839	7972	-2797	17370	-16681	-149	-128	-120	-66	-64	-58	-108	41	-152	17	30	-77	-26	-64	81	-30	0
0.710833	14572	12216	941	-17976	32767	2590	9293	-8128	-2040	965	7451	-2099	14953	-520	5017	-9305	-12964	7969	3266	-14892	-26543	-4616	8714	-22195	6833	-5793	12871	-19092	6629	-2653	18513	-17376	-147	-130	-118	-73	-63	-58	-103	41	-152	17	33	-78	-19	-58	80	-28	-1
0.711667	14179	12578	1135	-18073	32767	2559	9493	-8358	351	679	7621	-2548	17934	-985	4981	-10188	-17100	8084	3270	-15567	-26629	-5009	9458	-22988	6953	-6242	13625	-19288	7214	-2637	19528	-17848	-149	-118	-121	-67	-57	-59	-110	41	-153	13	28	-75	-28	-55	79	-28	-1
0.712500	13140	12924	1327	-18126	32767	2491	9658	-8585	2543	347	7724	-3000	20058	-1497	4880	-11102	-21538	8183	3268	-16233	-26416	-5450	10275	-23817	7175	-6673	14297	-19438	6048	-2754	20377	-18046	-151	-131	-124	-70	-63	-58	-108	42	-153	13	32	-74	-26	-59	81	-26	-1
0.713333	11961	13265	1536	-18127	32767	2383	9788	-8806	4490	-24	7803	-3457	20848	-2050	4709	-11992	-24030	8282	3270	-16900	-25701	-5929	11152	-24656	6841	-7073	14876	-19537	5190	-3011	21028	-17961	-145	-126	-119	-66	-62	-55	-104	39	-154	17	44	-74	-23	-55	85	-28	0
0.714167	10835	13590	1759	-18092	32767	2239	9878	-9019	6259	-422	7835	-3925	20341	-2643	4466	-12878	-26615	8366	3270	-17540	-24657	-6430	12063	-25478	6820	-7436	15352	-19595	4319	-3348	21455	-17567	-148	-126	-118	-65	-60	-52	-103	45	-148	15	36	-69	-19	-53	82	-27	-1
0.715000	9226	13900	2003	-18025	32767	2054	9925	-9249	7903	-880	7797	-4410	18826	-3261	4141	-13758	-25325	8434	3270	-18158	-23249	-6952	12974	-26272	6779	-7772	15720	-19617	3388	-3919	21636	-16882	-150	-128	-119	-68	-68	-60	-109	38	-152	16	30	-73	-25	-59	80	-29	-3
0.715833	6769	14185	2267	-17946	32767	1832	9923	-9481	9048	-1345	7695	-4924	16406	-3923	3744	-14621	-21768	8498	3274	-18737	-21311	-7476	13887	-26990	5417	-8067	15990	-19607	3098	-4542	21578	-15905	-150	-127	-124	-65	-60	-56	-104	39	-152	17	34	-73	-23	-57	82	-25	0
0.716667	4218	14458	2555	-17845	32767	1584	9881	-9714	9583	-1835	7525	-5456	12999	-4574	3257	-15464	-20733	8553	3282	-19279	-19615	-8000	14765	-27610	5624	-8329	16162	-19544	691	-5245	21288	-14668	-150	-128	-135	-68	-64	-61	-103	43	-135	16	35	-72	-24	-56	85	-26	-3
0.717500	2681	14711	2867	-17737	32767	1297	9788	-9967	9761	-2338	7270	-6024	8590	-5227	2691	-16287	-14029	8604	3285	-19772	-17523	-8517	15598	-28114	3619	-8568	16243	-19451	2468	-6000	20783	-13197	-148	-126	-119	-65	-61	-59	-103	45	-151	16	34	-76	-25	-56	85	-26	1
0.718333	1080	14939	3203	-17628	32767	974	9640	-10230	10041	-2857	6929	-6628	4161	-5860	2043	-17087	-13320	8650	3292	-20221	-15384	-9005	16363	-28465	2079	-8784	16248	-19316	2163	-6770	20097	-11538	-152	-128	-118	-69	-62	-60	-104	55	-151	18	34	-70	-21	-58	84	-28	-3
0.719167	682	15147	3560	-17537	32767	627	9444	-10504	9940	-3371	6494	-7283	-285	-6465	1319	-17859	-10653	8697	3294	-20615	-13151	-9459	17045	-28644	1690	-8989	16189	-19131	-318	-7534	19231	-9708	-147	-128	-119	-68	-64	-59	-107	40	-153	18	33	-75	-19	-57	84	-27	-3
0.720000	113	15331	3932	-17457	32764	246	9169	-10813	9491	-3893	5961	-7983	-4433	-7035	512	-18596	-7765	8749	3295	-20951	-10780	-9884	17634	-28624	688	-9186	16079	-18890	-744	-8262	18325	-7779	-149	-127	-122	-67	-62	-57	-103	43	-152	19	36	-74	-22	-56	82	-28	0
0.720833	-1980	15483	4313	-17392	32469	-165	8836	-11076	8941	-4419	5314	-8743	-7956	-7549	-360	-19297	-5593	8802	3292	-21228	-8509	-10255	18116	-28407	-239	-9384	15933	-18585	-2163	-8917	17338	-5800	-150	-126	-117	-66	-67	-59	-102	45	-152	21	37	-74	-23	-52	84	-25	-4
0.721667	-4851	15610	4696	-17343	32030	-612	8439	-11376	8129	-4947	4557	-9561	-10677	-8006	-1298	-19945	-2623	8871	3283	-21444	-6205	-10564	18519	-27973	-1393	-9587	15762	-18212	-3962	-9485	16343	-3832	-149	-121	-118	-64	-62	-56	-105	42	-154	21	38	-75	-19	-53	85	-29	0
0.722500	-7674	15706	5076	-17320	31657	-1097	7961	-11684	7153	-5470	3694	-10432	-12770	-8398	-2288	-20547	2300	8931	3271	-21605	-3597	-10813	18830	-27331	-3897	-9788	15582	-17762	-3276	-9939	15391	-1917	-148	-125	-116	-65	-64	-53	-103	44	-148	23	67	-75	-19	-53	84	-28	0
0.723333	-12103	15770	5436	-17317	31257	-1622	7415	-11997	6737	-5989	2712	-11363	-13573	-8715	-3326	-21091	3281	9004	3251	-21718	-1113	-10993	19015	-26488	-4509	-9999	15398	-17240	-4286	-10282	14515	-96	-149	-129	-120	-68	-66	-59	-102	40	-156	15	33	-76	-30	-59	81	-31	-5
0.724167	-15337	15801	5778	-17340	30868	-2182	6792	-12305	6296	-6503	1612	-12349	-13531	-8960	-4404	-21579	5858	9087	3225	-21776	1149	-11098	19141	-25448	-3024	-10204	15224	-16618	-6982	-10500	13750	1601	-151	-126	-120	-68	-69	-60	-109	40	-154	17	32	-80	-17	-60	77	-33	-6
0.725000	-16840	15801	6097	-17372	30491	-2777	6098	-12611	5911	-6996	408	-13380	-12795	-9121	-5504	-21998	9499	9189	3196	-21786	3639	-11118	19198	-24231	-2695	-10397	15070	-15911	-6628	-10594	13133	3139	-151	-137	-121	-67	-66	-62	-110	39	-151	0	33	-79	-24	-60	77	-31	-3
0.725833	-17465	15755	6377	-17422	30136	-3397	5339	-12907	5605	-7487	-906	-14466	-11131	-9212	-6623	-22358	10596	9293	3168	-21754	5907	-11054	19207	-22867	-2546	-10579	14939	-15106	-6835	-10576	12672	4481	-152	-129	-122	-67	-63	-59	-109	33	-155	16	29	-79	-25	-60	79	-29	0
0.726667	-16545	15699	6619	-17491	29781	-4056	4511	-13206	5299	-7950	-2317	-15586	-8540	-9233	-7737	-22649	12546	9404	3138	-21696	8353	-10914	19177	-21367	-2616	-10730	14842	-14210	-7117	-10460	12404	5613	-151	-151	-119	-70	-63	-58	-104	38	-152	19	32	-78	-23	-58	82	-30	-4
0.727500	-14456	15605	6813	-17571	29414	-4745	3622	-13494	5104	-8398	-3811	-16736	-5561	-9195	-8837	-22876	12223	9523	3110	-21604	11061	-10696	19128	-19759	-2159	-10851	14781	-13229	-6755	-10275	12256	6521	-147	-126	-118	-66	-61	-79	-103	44	-152	19	29	-76	-24	-60	80	-18	1
0.728333	-11945	15468	6962	-17670	29046	-5456	2679	-13776	5276	-8798	-5362	-17906	-2251	-9106	-9910	-23041	11771	9639	3087	-21502	13744	-10410	19076	-18076	-1045	-10927	14762	-12188	-6285	-10039	12284	7207	-149	-125	-119	-66	-59	-81	-102	41	-150	19	32	-73	-21	-55	82	-30	-3
0.729167	-9151	15303	7057	-17785	27582	-6190	1704	-14055	5452	-9153	-6964	-19081	1423	-8980	-10946	-23135	12751	9757	3068	-21390	16251	-10055	19035	-16355	-1490	-10955	14780	-11067	-4235	-9772	12447	7676	-145	-124	-121	-67	-64	-56	-107	42	-152	18	30	-75	-22	-59	79	-13	1
0.730000	-6383	15107	7107	-17919	15438	-6928	702	-14321	5458	-9463	-8590	-20260	5145	-8829	-11944	-23206	9619	9872	3058	-21278	18323	-9646	19018	-14609	-245	-10927	14861	-9902	-4373	-9506	12727	7929	-146	-126	-119	-65	-90	-55	-107	42	-151	19	29	-76	-18	-59	78	-31	0
0.730833	-3984	14883	7107	-18072	-5936	-7681	-314	-14594	5217	-9723	-10222	-21427	8524	-8672	-12882	-23214	12453	9974	3055	-21175	20696	-9208	19025	-12867	291	-10842	14979	-8696	-1652	-9264	13094	7987	-150	-127	-121	-70	-61	-59	-107	41	-156	16	29	-79	-40	-57	80	-31	-6
0.731667	-3613	14629	7062	-18248	-19636	-8431	-1322	-14861	5054	-9934	-11829	-22570	12107	-8520	-13762	-23186	12103	10066	3059	-21089	22841	-8726	19067	-11155	-84	-10694	15149	-7474	1444	-9070	13513	7865	-149	-130	-124	-73	-73	-58	-112	36	-153	13	27	-79	-28	-62	75	-33	-5
0.732500	-4345	14354	6975	-18456	-30670	-9190	-2353	-15140	4877	-10094	-13381	-23685	15452	-8396	-14579	-23120	12007	10148	3073	-21024	24471	-8219	19152	-9474	1499	-10478	15368	-6247	768	-8929	13962	7584	-145	-128	-113	-70	-63	-60	-111	38	-150	17	29	-77	-23	-60	77	-31	-1
0.733333	-5797	14055	6863	-18683	-32734	-9948	-3352	-15424	4762	-10213	-14841	-24736	18577	-8297	-15324	-23024	14956	10217	3098	-20984	25897	-7695	19268	-7849	2013	-10204	15628	-5042	2490	-8862	14417	7172	-147	-128	-119	-66	-61	-57	-107	41	-150	16	32	-77	-22	-57	80	-31	0
0.734167	-8262	13742	6711	-18945	-32428	-10712	-4325	-15716	4513	-10292	-16181	-25723	21381	-8248	-16008	-22898	16415	10271	3127	-20976	26761	-7169	19415	-6286	2217	-9863	15940	-3866	3335	-8872	14848	6647	-146	-126	-119	-66	-61	-55	-103	44	-147	22	34	-73	-19	-53	81	-28	-3
0.735000	-11442	13409	6535	-19249	-32744	-11488	-5289	-16036	3992	-10367	-17386	-26639	23647	-8279	-16639	-22751	19293	10306	3156	-21010	27110	-6637	19570	-4807	2476	-9481	16277	-2746	2721	-8962	15242	6013	-146	-122	-121	-69	-83	-57	-108	40	-156	23	28	-74	-21	-55	82	-28	3
0.735833	-13876	13062	6338	-19588	-32728	-12280	-6214	-16378	3033	-10439	-18421	-27474	25146	-8382	-17225	-22586	22749	10324	3185	-21079	27361	-6108	19743	-3390	1391	-9041	16650	-1675	3923	-9128	15587	5326	-147	-122	-120	-67	-62	-53	-119	33	-151	21	33	-73	-19	-56	80	-28	0
0.736667	-17383	12702	6119	-19970	-32725	-13095	-7119	-16750	2467	-10537	-19269	-28209	26543	-8568	-17757	-22395	22222	10328	3202	-21191	26849	-5588	19900	-2084	748	-8560	17046	-684	4333	-9356	15871	4579	-144	-125	-118	-66	-61	-58	-105	44	-151	22	36	-70	-16	-49	84	-28	1
0.737500	-20520	12336	5891	-20387	-32731	-13946	-8011	-17148	1727	-10679	-19906	-28838	27530	-8840	-18251	-22184	20471	10313	3207	-21335	25293	-5071	20049	-816	2732	-8052	17454	210	1436	-9632	16102	3796	-188	-125	-119	-67	-62	-55	-104	43	-151	5	35	-74	-22	-57	85	-29	-1
0.738333	-22355	11970	5651	-20850	-32714	-14828	-8874	-17581	649	-10879	-20324	-29352	28023	-9203	-18708	-21951	20190	10283	3188	-21526	23629	-4563	20165	354	3272	-7517	17867	1007	940	-9944	16278	2991	-148	-118	-120	-66	-59	-53	-100	42	-150	20	35	-73	-18	-53	85	-29	-4
0.739167	-23979	11611	5404	-21349	-32733	-15752	-9714	-18042	-431	-11168	-20525	-29751	28048	-9647	-19126	-21690	16832	10243	3146	-21751	21495	-4064	20244	1424	3087	-6969	18269	1694	84	-10264	16408	2178	-144	-122	-119	-64	-60	-57	-108	41	-152	21	33	-72	-21	-56	87	-28	1
0.740000	-24493	11262	5154	-21878	-32738	-16712	-10535	-18525	-1580	-11548	-20507	-30034	27676	-10180	-19507	-21400	13840	10194	3054	-22008	18826	-3573	20269	2402	2628	-6417	18655	2262	-1713	-10582	16502	1352	-149	-127	-121	-67	-64	-59	-105	41	-151	20	34	-73	-25	-56	82	-33	-8
0.740833	-24305	10932	4901	-22439	-32307	-17709	-11338	-19027	-2648	-12035	-20285	-30203	27107	-10781	-19841	-21073	9633	10139	2915	-22295	15748	-3084	20238	3284	2244	-5865	19007	2707	-2975	-10868	16576	546	-148	-120	-116	-62	-62	-87	-108	43	-151	23	37	-73	-22	-56	86	-16	0
0.741667	-23773	10634	4655	-23021	-31916	-18743	-12112	-19537	-3424	-12637	-19873	-30254	26414	-11445	-20120	-20705	4962	10082	2716	-22603	12634	-2599	20153	4069	2582	-5331	19317	3022	-4715	-11115	16639	-251	-146	-124	-119	-64	-63	-52	-103	44	-150	24	39	-73	-22	-56	87	-29	9
0.742500	-22504	10369	4404	-23625	-31515	-19780	-12861	-20057	-4342	-13357	-19297	-30198	25597	-12153	-20327	-20302	2996	10015	2456	-22937	9436	-2119	20002	4735	1437	-4819	19569	3199	-5312	-11299	16708	-1030	-146	-117	-118	-66	-61	-55	-103	44	-143	21	36	-72	-22	-55	87	-26	1
0.743333	-20285	10150	4158	-24242	-31127	-20834	-13576	-20570	-5442	-14192	-18595	-30048	24666	-12898	-20457	-19861	-1574	9948	2107	-23291	5844	-1652	19790	5282	1317	-4346	19753	3225	-7670	-11416	16787	-1788	-149	-125	-120	-64	-60	-55	-107	42	-150	18	36	-75	-21	-55	82	-28	-1
0.744167	-16868	9977	3901	-24868	-30750	-21881	-14249	-21072	-6605	-15123	-17786	-29802	23228	-13665	-20496	-19389	-1808	9872	1690	-23659	2514	-1198	19529	5694	1135	-3915	19873	3146	-8555	-11458	16887	-2527	-150	-129	-122	-67	-64	-55	-103	50	-155	17	36	-75	-25	-56	82	-29	-6
0.745000	-13542	9864	3653	-25492	-30357	-22894	-14864	-21555	-7360	-16135	-16915	-29478	21975	-14435	-20424	-18888	-1596	9789	1221	-24027	-535	-762	19222	5967	-1023	-3532	19917	2914	-6762	-11413	17018	-3237	-176	-127	-119	-66	-62	-56	-107	38	-158	15	35	-77	-23	-56	81	-31	-3
0.745833	-10502	9817	3406	-26105	-29978	-23850	-15404	-21997	-7961	-17199	-16004	-29099	20597	-15216	-20231	-18386	-4805	9690	710	-24407	-3709	-351	18886	6091	-499	-3202	19887	2545	-8987	-11291	17172	-3913	-149	-126	-120	-65	-58	-56	-107	38	-153	19	34	-47	-22	-63	78	-32	-3
0.746667	-6949	9838	3147	-26703	-29621	-24731	-15863	-22414	-8309	-18302	-15086	-28686	19194	-15921	-19909	-17890	-3610	9561	183	-24767	-6546	13	18527	6055	-512	-2933	19783	2062	-8807	-11097	17357	-4541	-150	-126	-119	-65	-64	-56	-107	38	-153	18	36	-76	-23	-38	82	-29	-26
0.747500	-3181	9914	2872	-27274	-29259	-25513	-16219	-22800	-8485	-19402	-14199	-28260	17856	-16612	-19457	-17435	-4530	9389	-323	-25146	-9098	334	18168	5848	-137	-2733	19616	1432	-8482	-10839	17553	-5128	-146	-145	-118	-67	-65	-56	-107	42	-151	21	35	-80	-17	-58	81	-30	0
0.748333	354	10056	2575	-27828	-28896	-26173	-16461	-23153	-8411	-20468	-13363	-27849	16385	-17248	-18869	-17046	-4728	9162	-773	-25510	-11224	588	17816	5464	127	-2606	19391	705	-8863	-10528	17761	-5663	-146	-128	-124	-72	-64	-60	-108	39	-153	17	29	-77	-23	-60	81	-31	-3
0.749167	4803	10261	2250	-28346	-28544	-26692	-16561	-23483	-8312	-21468	-12611	-27484	14463	-17826	-18150	-16752	-4260	8860	-1112	-25847	-12856	763	17490	4897	-555	-2549	19123	-114	-7424	-10184	17969	-6140	-146	-128	-119	-67	-61	-60	-110	42	-151	21	32	-77	-22	-58	79	-29	0
0.750000	8201	10518	1890	-28823	-28198	-27048	-16515	-23789	-7634	-22345	-11936	-27160	12902	-18341	-17304	-16580	-6223	8483	-1296	-26167	-13910	847	17209	4159	-1503	-2563	18828	-1022	-5098	-9821	18159	-6549	-149	-129	-121	-92	-60	-57	-104	41	-153	22	34	-76	-19	-58	82	-30	0
0.750833	10617	10812	1483	-29258	-27860	-27229	-16315	-24080	-6773	-23124	-11360	-26932	11515	-18782	-16353	-16557	-11436	8008	-1276	-26468	-14991	817	16972	3239	434	-2657	18513	-2007	-6087	-9461	18330	-6883	-150	-130	-122	-67	-60	-58	-110	38	-151	18	32	-77	-21	-59	81	-29	-3
0.751667	13900	11117	1008	-29650	-27525	-27234	-15955	-24322	-5918	-23744	-10889	-26810	10022	-19153	-15326	-16707	-13130	7439	-1014	-26743	-15496	666	16803	2154	1502	-2828	18205	-3041	-5002	-9127	18464	-7134	-150	-129	-120	-69	-62	-60	-110	38	-149	17	33	-78	-21	-61	75	-32	-13
0.752500	16585	11420	454	-30004	-27201	-27063	-15429	-24684	-4772	-24201	-10517	-26804	8624	-19448	-14241	-17041	-17182	6769	-478	-26995	-15598	401	16696	908	1535	-3074	17907	-4115	-3290	-8826	18557	-7308	-150	-127	-127	-70	-64	-60	-109	40	-154	18	28	-81	-22	-59	80	-30	-1
0.753333	18497	11698	-197	-30311	-26868	-26708	-14739	-24994	-3741	-24472	-10234	-26923	6914	-19672	-13130	-17557	-20546	6011	379	-27221	-15427	-6	16660	-473	1513	-3394	17652	-5203	-2531	-8585	18600	-7385	-146	-125	-121	-69	-61	-57	-108	38	-150	20	33	-78	-23	-58	79	-30	0
0.754167	20133	11916	-968	-30576	-26551	-26186	-13905	-25340	-2825	-24570	-10024	-27159	4877	-19823	-12015	-18252	-23716	5173	1562	-27427	-14920	-560	16715	-1970	1177	-3788	17436	-6293	-1218	-8415	18585	-7369	-148	-126	-120	-66	-64	-58	-104	42	-151	23	35	-73	-15	-56	87	-27	-1
0.755000	21429	12041	-1875	-30801	-26244	-25517	-12936	-25723	-1849	-24501	-9880	-27519	2837	-19911	-10945	-19111	-27723	4281	3070	-27614	-14357	-1253	16801	-3569	1573	-4261	17262	-7380	-763	-8328	18515	-7268	-148	-170	-124	-68	-61	-55	-103	39	-153	17	32	-77	-22	-56	82	-31	-3
0.755833	21970	12044	-2932	-30989	-25919	-24720	-11847	-26149	-912	-24266	-9775	-27991	759	-19940	-9944	-20110	-28383	3364	4884	-27788	-13561	-2089	16959	-5242	856	-4809	17167	-8445	504	-8336	18389	-7081	-150	-126	-120	-67	-62	-57	-105	42	-151	4	35	-76	-19	-57	85	-31	-3
0.756667	22441	11900	-4152	-31153	-25644	-23818	-10679	-26622	-186	-23901	-9709	-28546	-1533	-19914	-9041	-21202	-30474	2462	6973	-27950	-12801	-3045	17169	-6985	-365	-5430	17121	-9477	743	-8450	18220	-6811	-151	-130	-125	-68	-64	-61	-112	35	-156	16	28	-78	-25	-59	78	-33	10
0.757500	23072	11584	-5548	-31283	-25309	-22812	-9432	-27139	129	-23423	-9643	-29180	-4566	-19839	-8269	-22349	-31007	1599	9304	-28110	-11882	-4159	17420	-8750	-388	-6116	17140	-10458	604	-8655	18016	-6471	-148	-128	-122	-68	-62	-62	-108	38	-151	17	32	-79	-23	-60	80	-32	-4
0.758333	22866	11069	-7124	-31386	-24883	-21795	-8144	-27693	331	-22866	-9567	-29822	-7867	-19720	-7639	-23499	-28178	859	11830	-28264	-10483	-5371	17696	-10522	-2819	-6868	17213	-11383	4171	-8957	17787	-6063	-154	-127	-121	-67	-68	-61	-109	39	-152	20	34	-78	-27	-59	80	-30	0
0.759167	21656	10394	-8876	-31463	-21544	-20737	-6857	-28277	495	-22264	-9468	-30491	-11134	-19563	-7173	-24612	-29393	249	14466	-28417	-9361	-6671	17994	-12274	-2805	-7677	17331	-12247	3618	-9352	17539	-5615	-148	-129	-120	-73	-61	-61	-108	40	-154	18	32	-83	-24	-59	84	-31	-3
0.760000	20704	9522	-10782	-31520	-12792	-19686	-5606	-28886	575	-21644	-9335	-31153	-14316	-19385	-6870	-25627	-25652	-154	17122	-28586	-8000	-8040	18293	-14001	-2880	-8532	17482	-13051	4252	-9827	17294	-5138	-145	-121	-124	-68	-60	-57	-108	42	-150	21	33	-76	-21	-59	81	-29	-1
0.760833	19601	8491	-12818	-31555	-6119	-18675	-4419	-29497	618	-21044	-9161	-31780	-17458	-19184	-6740	-26502	-23458	-311	19716	-28754	-6824	-9457	18579	-15640	-3022	-9436	17646	-13795	5418	-10375	17052	-4664	-147	-124	-124	-67	-74	-59	-107	42	-151	18	28	-75	-21	-65	85	-29	3
0.761667	18327	7330	-14959	-31569	-865	-17730	-3330	-30114	577	-20486	-8939	-32318	-20507	-18975	-6775	-27198	-20082	-172	22150	-28928	-5634	-10893	18847	-17227	-3282	-10368	17813	-14478	5511	-10969	16838	-4206	-147	-128	-119	-63	-59	-57	-104	42	-148	18	34	-73	-21	-61	82	-30	0
0.762500	18186	6080	-17167	-31563	5377	-16870	-2365	-30714	77	-20007	-8669	-32570	-24059	-18764	-6951	-27669	-15813	294	24330	-29110	-4263	-12333	19096	-18723	-3874	-11321	17959	-15105	6009	-11600	16654	-3785	-143	-124	-117	-64	-60	-58	-108	42	-149	23	35	-74	-17	-55	82	-29	0
0.763333	17842	4771	-19406	-31542	10747	-16110	-1552	-31283	-180	-19618	-8366	-32692	-27321	-18568	-7263	-27908	-11262	1122	26180	-29291	-2718	-13738	19311	-20127	-5640	-12278	18065	-15683	8142	-12250	16507	-3421	-144	-127	-119	-65	-61	-56	-105	42	-150	20	35	-76	-21	-58	87	-28	-1
0.764167	16303	3460	-21632	-31491	16282	-15478	-916	-31808	-197	-19332	-8027	-32730	-29921	-18378	-7681	-27885	-10751	2312	27612	-29478	-1603	-15087	19483	-21417	-4612	-13236	18113	-16214	6367	-12899	16407	-3136	-150	-128	-122	-69	-62	-59	-103	37	-151	16	29	-76	-21	-60	78	-32	-3
0.765000	15804	2198	-23784	-31414	21713	-14973	-463	-32281	-495	-19184	-7638	-32737	-32320	-18212	-8175	-27602	-6437	3874	28572	-29659	-409	-16352	19615	-22603	-3434	-14169	18095	-16710	5099	-13539	16349	-2947	-151	-150	-122	-68	-61	-57	-111	38	-153	15	27	-81	-24	-61	76	-30	-6
0.765833	15510	1029	-25808	-31309	26727	-14597	-203	-32542	-719	-19142	-7251	-32764	-32767	-18067	-8710	-27061	-3440	5781	29015	-29831	851	-17510	19709	-23668	-3263	-15072	18005	-17161	5365	-14151	16344	-2858	-151	-131	-127	-70	-63	-59	-124	39	-154	16	28	-77	-26	-59	78	-31	-3
0.766667	15247	4	-27641	-31170	31107	-14352	-130	-32658	-906	-19207	-6825	-32750	-32764	-17951	-9270	-26286	-1039	8003	28929	-29989	1803	-18556	19762	-24622	-2840	-15940	17836	-17591	3981	-14724	16377	-2885	-150	-128	-119	-70	-62	-61	-109	40	-154	18	36	-76	-22	-56	78	-30	0
0.767500	15218	-868	-29261	-30998	32767	-14211	-238	-32697	-1109	-19373	-6380	-32767	-32767	-17859	-9807	-25299	2005	10481	28303	-30132	2695	-19470	19774	-25455	-2684	-16751	17588	-17961	2879	-15243	16444	-3022	-151	-131	-121	-68	-62	-59	-112	39	-152	35	32	-76	-23	-58	78	-30	-5
0.768333	15059	-1558	-30634	-30792	32745	-14239	-529	-32703	-1171	-19628	-5924	-32757	-32766	-17797	-10307	-24176	3679	13168	27136	-30256	3518	-20242	19744	-26167	-2001	-17503	17287	-18307	1625	-15711	16539	-3280	-148	-127	-120	-67	-65	-61	-107	40	-151	15	33	-76	-19	-60	81	-27	-1
0.769167	14368	-2073	-31720	-30543	32767	-14349	-966	-32729	-1112	-19949	-5460	-32767	-32765	-17758	-10749	-22916	7551	15971	25487	-30358	4193	-20864	19680	-26754	-1704	-18189	16881	-18615	922	-16121	16648	-3648	-148	-129	-118	-66	-61	-58	-102	41	-152	16	37	-76	-21	-59	80	-26	0
0.770000	14422	-2417	-32280	-30256	32767	-14550	-1532	-32716	-1226	-20316	-4978	-32761	-32767	-17741	-11104	-21580	10360	18863	23415	-30443	4885	-21340	19576	-27217	-2171	-18822	16452	-18877	-51	-16475	16766	-4114	-147	-121	-118	-68	-63	-56	-99	40	-151	17	34	-76	-17	-55	80	-26	0
0.770833	15178	-2609	-32506	-29935	32767	-14831	-2198	-32737	-1554	-20709	-4487	-32747	-32752	-17745	-11364	-20223	11734	21699	20999	-30504	5406	-21672	19439	-27567	-910	-19347	15984	-19096	-2403	-16777	16878	-4667	-147	-128	-118	-68	-63	-57	-104	41	-151	17	34	-77	-19	-56	81	-27	0
0.771667	15719	-2670	-32608	-29580	32767	-15169	-2933	-32724	-1926	-21101	-3970	-32578	-32767	-17756	-11521	-18889	17275	24413	18323	-30543	6242	-21865	19265	-27787	-2122	-19823	15503	-19259	-120	-17042	16976	-5286	-152	-130	-120	-67	-59	-59	-103	41	-153	18	34	-76	-24	-59	82	-27	-5
0.772500	14873	-2628	-32662	-29199	32767	-15557	-3713	-32731	-2309	-21472	-3441	-32243	-32439	-17773	-11573	-17618	16124	26928	15484	-30569	6796	-21929	19065	-27881	-1559	-20211	15029	-19363	-1119	-17252	17058	-5954	-148	-126	-119	-56	-62	-58	-102	42	-154	17	34	-74	-23	-55	82	-28	-1
0.773333	13854	-2518	-32594	-28796	32767	-15972	-4490	-32731	-2712	-21796	-2888	-31833	-32030	-17792	-11523	-16462	19196	29198	12565	-30582	7172	-21880	18838	-27845	-649	-20527	14588	-19409	-2365	-17425	17113	-6654	-150	-127	-122	-68	-65	-57	-105	42	-153	18	34	-76	-25	-57	81	-30	-4
0.774167	12893	-2376	-32124	-28392	32767	-16398	-5231	-32714	-3013	-22060	-2317	-31364	-31301	-17800	-11373	-15439	20525	31102	9682	-30589	7584	-21721	18594	-27685	-437	-20768	14197	-19386	-1878	-17571	17154	-7364	-147	-124	-115	-73	-64	-56	-105	43	-150	21	37	-75	-24	-53	84	-29	0
0.775000	11697	-2214	-31294	-27991	32767	-16826	-5901	-32713	-3264	-22251	-1731	-30855	-29163	-17801	-11139	-14580	21313	32657	6935	-30588	8123	-21476	18333	-27400	-275	-20943	13863	-19306	-2287	-17714	17167	-8073	-150	-124	-116	-66	-62	-55	-101	42	-150	21	35	-76	-21	-53	86	-27	0
0.775833	10815	-2066	-30188	-27619	32767	-17247	-6486	-32524	-3923	-22362	-1134	-30297	-27056	-17790	-10843	-13905	22363	32767	4421	-30602	8506	-21156	18054	-26992	-207	-21046	13613	-19166	-2856	-17833	17165	-8758	-148	-125	-138	-69	-64	-57	-101	42	-121	22	36	-66	-17	-52	82	-29	1
0.776667	10233	-1936	-28841	-27287	32767	-17654	-6946	-32230	-4522	-22386	-520	-29694	-25345	-17765	-10495	-13418	24503	32767	2209	-30624	9012	-20776	17769	-26459	-1936	-21091	13450	-18966	-885	-17953	17155	-9409	-149	-126	-117	-65	-62	-53	-102	40	-152	21	32	-57	-22	-53	86	-26	-4
0.777500	7821	-1832	-27288	-27019	32767	-18044	-7270	-31832	-4561	-22312	88	-29037	-22842	-17730	-10121	-13128	21652	32767	365	-30666	8974	-20345	17485	-25811	-1565	-21054	13388	-18714	-1859	-18073	17140	-10003	-150	-125	-118	-65	-63	-53	-101	41	-160	19	35	-70	-18	-53	82	-27	-4
0.778333	5986	-1753	-25555	-26812	32767	-18413	-7435	-31358	-4733	-22156	675	-28348	-20387	-17682	-9736	-13013	21251	32767	-1074	-30731	8674	-19879	17206	-25063	-225	-20964	13423	-18425	-3515	-18196	17140	-10562	-151	-126	-116	-65	-66	-56	-104	38	-153	21	34	-73	-25	-53	82	-29	-4
0.779167	4302	-1683	-23676	-26693	32767	-18757	-7437	-30797	-4828	-21918	1232	-27598	-17724	-17631	-9357	-13070	19625	32767	-2070	-30824	8440	-19387	16946	-24213	-299	-20818	13561	-18109	-2805	-18329	17162	-11053	-149	-126	-116	-63	-59	-56	-99	39	-149	22	17	-73	-19	-53	82	-27	1
0.780000	2171	-1619	-21693	-26671	32752	-19077	-7255	-30136	-4852	-21596	1739	-26788	-14872	-17565	-8994	-13280	16512	32767	-2609	-30945	7940	-18884	16711	-23292	-591	-20620	13788	-17768	-3434	-18464	17219	-11496	-147	-124	-116	-63	-60	-59	-101	42	-149	24	37	-70	-19	-52	85	-27	-5
0.780833	705	-1538	-19647	-26750	32444	-19363	-6910	-29381	-4852	-21225	2174	-25921	-12236	-17502	-8664	-13620	14756	32767	-2716	-31092	7358	-18371	16513	-22312	-969	-20372	14107	-17425	-3855	-18609	17330	-11883	-146	-122	-124	-64	-63	-56	-100	43	-163	23	32	-73	-22	-51	85	-27	-1
0.781667	-484	-1423	-17580	-26934	31995	-19626	-6398	-28500	-4674	-20793	2521	-25003	-9572	-17441	-8381	-14063	10952	32019	-2410	-31269	6892	-17865	16355	-21286	-569	-20079	14502	-17089	-4082	-18771	17488	-12226	-148	-127	-121	-66	-62	-57	-102	41	-150	18	34	-70	-22	-55	82	-15	-1
0.782500	-2147	-1252	-15530	-27217	31634	-19864	-5732	-27493	-4338	-20340	2755	-24042	-6735	-17384	-8140	-14585	8225	30601	-1730	-31461	6187	-17358	16257	-20237	39	-19764	14960	-16769	-4281	-18912	17714	-12492	-146	-128	-119	-66	-58	-55	-103	43	-153	18	32	-74	-22	-55	84	-27	-4
0.783333	-3343	-1013	-13525	-27591	31238	-20071	-4920	-26358	-4143	-19844	2870	-23039	-3979	-17336	-7947	-15163	6048	28951	-725	-31678	5270	-16865	16219	-19194	-993	-19416	15472	-16482	-4098	-19066	18003	-12799	-148	-127	-119	-64	-62	-59	-102	42	-153	21	32	-74	-21	-58	81	-30	-5
0.784167	-3897	-692	-11615	-28052	30854	-20249	-3994	-25109	-4106	-19357	2840	-22018	-1343	-17301	-7802	-15772	541	27094	553	-31911	4102	-16390	16251	-18179	-276	-19047	16016	-16225	-5986	-19220	18359	-13052	-153	-129	-121	-70	-63	-62	-107	36	-153	19	41	-63	-25	-59	78	-35	-4
0.785000	-3841	-279	-9842	-28577	30481	-20388	-2975	-23728	-3928	-18866	2663	-20981	682	-17282	-7692	-16393	994	25077	2010	-32144	3293	-15932	16366	-17213	-1543	-18671	16582	-16019	-3724	-19366	18782	-13286	-148	-121	-126	-68	-64	-61	-104	40	-154	18	30	-76	-27	-63	80	-32	-11
0.785833	-4262	222	-8239	-29150	30095	-20491	-1892	-22250	-3466	-18394	2332	-19928	2409	-17274	-7614	-17010	-3845	22919	3597	-32376	2384	-15501	16554	-16317	-2228	-18294	17166	-15860	-3294	-19507	19272	-13516	-148	-125	-136	-73	-65	-61	-105	39	-152	17	32	-67	-24	-60	82	-32	-3
0.786667	-4243	809	-6837	-29751	29744	-20556	-768	-20672	-3121	-17945	1846	-18897	3963	-17286	-7543	-17609	-6296	20653	5251	-32576	1322	-15093	16828	-15508	-1114	-17926	17765	-15754	-4919	-19636	19808	-13739	-148	-126	-122	-70	-62	-59	-104	37	-152	15	30	-78	-25	-59	81	-33	8
0.787500	-4162	1457	-5663	-30359	29373	-20586	377	-19015	-2644	-17524	1223	-17890	5333	-17306	-7502	-18193	-8053	18298	6893	-32632	304	-14714	17184	-14803	-682	-17568	18330	-15704	-4251	-19755	20386	-13960	-152	-128	-143	-68	-62	-57	-103	38	-152	18	32	-75	-24	-57	78	-34	-5
0.788333	-3952	2162	-4732	-30954	29009	-20534	1499	-17316	-2106	-17137	473	-16927	6458	-17344	-7447	-18728	-10143	15869	8495	-32682	-682	-14369	17615	-14227	-424	-17239	18893	-15706	-4288	-19868	20994	-14176	-148	-126	-122	-72	-61	-58	-107	38	-152	18	33	-75	-23	-56	78	-31	-3
0.789167	-3409	2897	-4057	-31539	28655	-20441	2577	-15588	-1871	-16792	-386	-16011	7032	-17393	-7381	-19249	-11017	13375	9994	-32685	-1704	-14056	18110	-13779	-385	-16942	19435	-15751	-4729	-19972	21609	-14390	-145	-129	-120	-68	-62	-57	-100	43	-149	18	34	-76	-15	-57	79	-29	1
0.790000	-1972	3640	-3643	-32073	28305	-20290	3568	-13869	-1807	-16475	-1324	-15171	7148	-17449	-7285	-19745	-9362	10853	11355	-32701	-2401	-13785	18663	-13470	-1993	-16688	19935	-15845	-2635	-20069	22255	-14595	-152	-130	-124	-72	-65	-62	-112	38	-153	17	29	-78	-25	-62	74	-33	-3
0.790833	-2161	4358	-3488	-32471	27968	-20073	4474	-12184	-1241	-16204	-2323	-14396	8002	-17513	-7164	-20216	-11293	8315	12555	-32697	-3238	-13547	19271	-13298	-1942	-16471	20452	-15974	-2265	-20161	22828	-14776	-150	-129	-126	-68	-66	-61	-109	38	-156	7	30	-79	-26	-59	76	-31	-1
0.791667	-2404	5032	-3566	-32628	27627	-19786	5269	-10552	-865	-15954	-3336	-13698	8825	-17571	-6987	-20665	-11154	5785	13583	-32725	-4244	-13349	19912	-13262	-51	-16301	20927	-16130	-3715	-20244	23397	-14936	-150	-130	-127	-70	-64	-62	-109	36	-152	16	28	-78	-26	-61	76	-31	-4
0.792500	-2029	5640	-3856	-32712	27289	-19429	5932	-9003	-516	-15729	-4341	-13084	9355	-17630	-6778	-21103	-9227	3279	14439	-32703	-4841	-13197	20580	-13359	230	-16182	21373	-16310	-2264	-20331	23924	-15058	-153	-132	-125	-70	-66	-63	-112	36	-160	10	29	-78	-21	-59	74	-33	-5
0.793333	-2445	6159	-4330	-32728	26960	-19012	6459	-7563	-110	-15516	-5298	-12555	9836	-17675	-6517	-21529	-9163	792	15146	-32688	-5332	-13083	21255	-13569	426	-16109	21802	-16501	-1658	-20415	24393	-15135	-150	-129	-125	-67	-65	-59	-107	38	-153	17	42	-76	-25	-58	79	-32	-4
0.794167	-3087	6585	-4938	-32758	26641	-18532	6829	-6264	178	-15318	-6178	-12110	10285	-17710	-6245	-21956	-7019	-1653	15725	-32704	-5624	-13015	21918	-13893	492	-16081	22205	-16698	-1021	-20506	24795	-15160	-147	-126	-121	-68	-88	-61	-108	39	-149	19	32	-75	-18	-56	81	-28	1
0.795000	-3713	6897	-5638	-32745	26320	-17997	7049	-5114	464	-15126	-6956	-11755	10709	-17733	-5933	-22385	-5874	-4030	16201	-32693	-5690	-12991	22566	-14304	694	-16111	22581	-16899	242	-20606	25126	-15116	-148	-125	-116	-65	-62	-57	-107	40	-150	18	33	-73	-22	-57	78	-29	0
0.795833	-5003	7095	-6369	-32753	26014	-17414	7106	-4126	1017	-14936	-7608	-11470	11201	-17733	-5606	-22810	-4518	-6331	16619	-32702	-5505	-13017	23173	-14801	1319	-16182	22930	-17091	1183	-20719	25353	-15013	-147	-125	-122	-66	-64	-57	-104	38	-148	20	35	-74	-22	-53	80	-27	0
0.796667	-6197	7182	-7084	-32754	25711	-16792	7009	-3302	1431	-14735	-8118	-11263	11696	-17713	-5279	-23230	-1213	-8548	17023	-32694	-4838	-13082	23732	-15359	351	-16300	23248	-17276	3169	-20841	25535	-14836	-146	-126	-120	-65	-61	-59	-107	44	-151	18	38	-75	-23	-57	81	-29	0
0.797500	-6731	7172	-7733	-32741	25392	-16134	6755	-2648	1655	-14520	-8469	-11121	12056	-17671	-4965	-23646	-2642	-10682	17453	-32679	-4436	-13199	24237	-15953	951	-16450	23534	-17477	2981	-20981	25618	-14592	-147	-130	-130	-67	-60	-62	-108	40	-153	17	35	-74	-22	-58	84	-30	0
0.798333	-7000	7079	-8267	-32762	24571	-15465	6363	-2168	1830	-14299	-8654	-11045	11866	-17604	-4677	-24047	1463	-12738	17952	-32701	-3870	-13361	24675	-16578	544	-16642	23784	-17606	5705	-21140	25619	-14279	-152	-128	-122	-68	-66	-64	-112	36	-158	17	32	-87	-27	-60	79	-27	-3
0.799167	-8111	6897	-8650	-32751	22141	-14794	5845	-1849	2292	-14060	-8678	-11023	11835	-17505	-4430	-24423	2717	-14702	18543	-32686	-3427	-13559	25047	-17217	-596	-16857	23988	-17743	8864	-21303	25546	-13904	-150	-127	-142	-69	-62	-56	-108	38	-152	20	30	-74	-23	-58	80	-30	0
0.800000	-8714	6669	-8833	-32761	19817	-14122	5224	-1677	2609	-13804	-8542	-11048	11575	-17386	-4228	-24762	2410	-16570	19247	-32685	-3365	-13796	25340	-17857	431	-17103	24141	-17859	8453	-21486	25414	-13462	-146	-126	-118	-70	-61	-58	-108	41	-150	19	32	-75	-19	-57	84	-28	1
0.800833	-9394	6393	-8806	-32751	18176	-13465	4513	-1646	2982	-13537	-8271	-11121	11142	-17239	-4069	-25054	4019	-18342	20066	-32608	-3081	-14082	25558	-18486	889	-17377	24243	-17960	10208	-21684	25217	-12977	-145	-127	-121	-66	-59	-58	-105	73	-152	20	32	-77	-23	-56	85	-26	1
0.801667	-10133	6092	-8512	-32736	15937	-12853	3728	-1738	3416	-13264	-7876	-11227	10760	-17066	-4029	-25289	3853	-20016	20995	-32527	-2755	-14399	25704	-19099	1743	-17697	24290	-18034	11456	-21891	24974	-12466	-147	-129	-122	-67	-60	-56	-105	42	-150	18	45	-73	-21	-55	84	-28	3
0.802500	-10692	5782	-8073	-32752	13565	-12278	2892	-1942	3795	-12999	-7391	-11375	10303	-16871	-4045	-25441	3610	-21580	22017	-32455	-2572	-14762	25782	-19694	2220	-17990	24271	-18096	11584	-22111	24702	-11929	-145	-124	-119	-64	-57	-55	-103	41	-149	19	33	-72	-18	-53	82	-28	3
0.803333	-10200	5471	-7373	-32738	11060	-11753	2030	-2234	3825	-12719	-6837	-11556	9416	-16660	-4145	-25528	5414	-23050	23104	-32393	-2246	-15162	25793	-20269	1022	-18329	24205	-18135	13208	-22339	24397	-11394	-144	-129	-113	-64	-59	-51	-105	39	-148	19	34	-73	-17	-57	79	-45	-1
0.804167	-10823	5157	-6471	-32759	8720	-11292	1154	-2602	4403	-12458	-6253	-11772	8979	-16427	-4318	-25512	4387	-24404	24210	-32354	-1944	-15600	25746	-20817	313	-18691	24053	-18161	14193	-22571	24086	-10857	-147	-130	-119	-67	-57	-59	-111	39	-151	16	33	-74	-18	-57	80	-33	0
0.805000	-11796	4855	-5406	-32749	6459	-10900	309	-3021	4855	-12225	-5662	-12018	8480	-16181	-4571	-25393	2840	-25653	25292	-32325	-1995	-16067	25652	-21331	1606	-19070	23853	-18166	12176	-22807	23772	-10334	-147	-128	-119	-67	-63	-59	-107	39	-150	19	33	-76	-19	-57	78	-30	-1
0.805833	-11831	4572	-4203	-32759	4309	-10580	-505	-3488	5108	-12012	-5091	-12295	7943	-15923	-4887	-25175	4026	-26768	26293	-32330	-2003	-16562	25513	-21828	1282	-19468	23587	-18148	12186	-23035	23469	-9845	-151	-125	-117	-85	-64	-56	-105	40	-143	19	35	-73	-21	-53	82	-29	0
0.806667	-12336	4294	-2915	-32763	2193	-10334	-1271	-3980	5376	-11834	-4570	-12596	7681	-15665	-5259	-24847	2664	-27740	27162	-32337	-2139	-17066	25343	-22308	591	-19884	23268	-18126	11866	-23264	23180	-9396	-151	-130	-121	-67	-64	-45	-111	45	-152	17	29	-79	-27	-58	76	-34	-1
0.807500	-12501	4017	-1594	-32748	-48	-10163	-1977	-4503	5509	-11693	-4126	-12925	7419	-15394	-5673	-24419	2848	-28555	27846	-32367	-2235	-17629	25149	-22756	-32	-20310	22913	-18077	10734	-23473	22919	-8991	-151	-130	-119	-66	-63	-51	-107	40	-151	20	35	-76	-21	-57	80	-31	0
0.808333	-12078	3742	-260	-32767	-2095	-10070	-2604	-5021	5619	-11591	-3754	-13274	7207	-15133	-6111	-23905	2513	-29199	28304	-32419	-2296	-18189	24936	-23195	-770	-20759	22521	-18032	9995	-23673	22689	-8638	-149	-128	-118	-65	-64	-56	-105	36	-153	17	35	-75	-25	-53	81	-29	-1
0.809167	-12651	3451	1031	-32754	-3985	-10035	-3144	-5542	5797	-11534	-3498	-13647	7245	-14882	-6563	-23252	1734	-29665	28491	-32476	-2472	-18756	24713	-23610	-945	-21210	22109	-17976	8687	-23859	22481	-8330	-149	-126	-117	-68	-62	-56	-103	49	-152	20	35	-75	-22	-55	81	-32	0
0.810000	-13758	3140	2231	-32767	-5914	-10116	-3600	-6068	5774	-11534	-3352	-14034	7497	-14647	-7014	-22591	3654	-29935	28384	-32568	-2612	-19332	24476	-24013	-2381	-21667	21689	-17914	8134	-24020	22313	-8079	-147	-125	-119	-66	-64	-59	-107	42	-153	20	30	-74	-21	-55	82	-29	0
0.810833	-14114	2800	3312	-32758	-7834	-10241	-3972	-6587	5393	-11574	-3322	-14439	7837	-14433	-7453	-21838	1640	-29990	27968	-32638	-3132	-19898	24241	-24397	-2906	-22120	21262	-17852	5602	-24166	22172	-7876	-161	-126	-121	-68	-66	-57	-107	41	-142	16	33	-77	-23	-56	82	-29	-4
0.811667	-12518	2418	4242	-32747	-9860	-10434	-4265	-7103	4732	-11669	-3404	-14844	7728	-14252	-7852	-21053	3314	-29829	27252	-32675	-3336	-20456	23999	-24762	-3645	-22569	20863	-17792	4212	-24282	22062	-7713	-150	-130	-119	-70	-67	-57	-107	37	-135	18	33	-75	-21	-52	70	-32	-5
0.812500	-10297	1996	5007	-32760	-11793	-10691	-4477	-7612	4363	-11807	-3581	-15251	7940	-14105	-8210	-20227	4532	-29438	26245	-32702	-3640	-20992	23761	-25106	-6216	-23009	20488	-17738	5127	-24377	21974	-7590	-149	-125	-121	-66	-63	-57	-108	40	-155	16	29	-77	-22	-56	81	-25	-1
0.813333	-8923	1527	5601	-32745	-13841	-10999	-4622	-8113	3911	-11980	-3865	-15649	8301	-14017	-8522	-19397	2316	-28820	24983	-32691	-4414	-21508	23526	-25414	-5918	-23428	20154	-17692	2100	-24444	21903	-7493	-150	-127	-119	-65	-62	-57	-104	41	-148	19	33	-73	-19	-58	84	-28	0
0.814167	-8439	1006	6034	-32763	-16044	-11363	-4707	-8633	3383	-12195	-4216	-16029	8539	-13941	-8778	-18564	4401	-27971	23513	-32712	-4706	-21989	23282	-25690	-6292	-23822	19864	-17659	1219	-24490	21859	-7420	-150	-124	-117	-63	-62	-33	-105	42	-149	18	37	-74	-23	-51	84	-26	-3
0.815000	-8219	430	6285	-32750	-18126	-11771	-4743	-9089	2899	-12446	-4629	-16389	8700	-13947	-8972	-17759	3419	-26912	21901	-32699	-5057	-22432	23046	-25927	-6383	-24187	19623	-17644	305	-24514	21806	-7372	-149	-125	-119	-67	-63	-59	-108	40	-152	16	30	-77	-26	-58	81	-29	-4
0.815833	-7841	-206	6385	-32762	-20112	-12223	-4746	-9565	2452	-12734	-5089	-16721	9026	-14003	-9106	-16992	3446	-25664	20215	-32708	-5367	-22829	22807	-26112	-6047	-24517	19436	-17645	-1523	-24514	21768	-7329	-149	-126	-118	-67	-65	-60	-107	41	-146	19	35	-76	-22	-56	84	-28	-3
0.816667	-6109	-884	6378	-32754	-22410	-12704	-4720	-10022	1642	-13049	-5567	-17009	8705	-14122	-9188	-16271	4825	-24242	18536	-32696	-5400	-23176	22560	-26242	-6365	-24809	19301	-17664	-1698	-24497	21726	-7296	-150	-126	-119	-72	-62	-57	-107	40	-153	17	33	-75	-23	-46	85	-28	-5
0.817500	-5100	-1611	6271	-32742	-24339	-13220	-4684	-10472	1365	-13393	-6054	-17256	8565	-14308	-9216	-15606	4530	-22691	16922	-32686	-5168	-23482	22315	-26314	-7161	-25055	19223	-17698	-1146	-24465	21679	-7269	-149	-113	-122	-56	-63	-58	-105	41	-155	17	32	-76	-24	-56	84	-27	-4
0.818333	-5346	-2378	6102	-32759	-25903	-13767	-4650	-10910	1390	-13758	-6532	-17455	8681	-14567	-9213	-15007	2338	-21020	15442	-32703	-5238	-23737	22066	-26315	-4848	-25256	19185	-17751	-3980	-24425	21622	-7246	-149	-127	-122	-68	-65	-57	-109	39	-156	12	29	-76	-24	-58	80	-30	-5
0.819167	-4779	-3192	5903	-32744	-27298	-14344	-4616	-11322	1364	-14149	-6989	-17601	8630	-14887	-9175	-14474	3943	-19279	14167	-32686	-4965	-23945	21814	-26262	-2967	-25413	19190	-17817	-4978	-24374	21555	-7226	-152	-126	-119	-68	-63	-59	-108	36	-152	16	34	-77	-23	-58	82	-32	0
0.820000	-4526	-4032	5706	-32762	-28368	-14941	-4611	-11717	1568	-14555	-7408	-17685	8684	-15278	-9118	-14004	3541	-17500	13151	-32701	-4444	-24106	21561	-26136	-1459	-25522	19227	-17894	-5116	-24319	21475	-7204	-147	-127	-121	-70	-61	-58	-109	39	-126	20	32	-77	-18	-57	85	-28	-1
0.820833	-4355	-4866	5540	-32748	-29241	-15559	-4622	-12090	2039	-14985	-7789	-17719	8760	-15733	-9059	-13605	4328	-15724	12431	-32690	-3848	-24229	21307	-25942	351	-25592	19284	-17978	-6257	-24267	21381	-7189	-147	-126	-119	-65	-63	-62	-104	42	-148	18	32	-78	-22	-56	82	-30	0
0.821667	-3776	-5769	5423	-32761	-29902	-16195	-4662	-12446	2063	-15438	-8127	-17702	8755	-16234	-9010	-13260	5310	-13986	12027	-32704	-3210	-24318	21055	-25680	1539	-25630	19353	-18061	-6966	-24224	21279	-7183	-147	-125	-120	-67	-63	-60	-108	43	-151	18	35	-82	-22	-55	81	-28	0
0.822500	-3765	-6660	5370	-32747	-30315	-16845	-4725	-12767	1117	-15915	-8422	-17638	8681	-16784	-8987	-12982	4841	-12315	11943	-32692	-2433	-24379	20806	-25374	3426	-25634	19421	-18140	-8079	-24186	21166	-7187	-146	-125	-119	-64	-61	-58	-105	43	-151	17	35	-75	-22	-56	85	-28	0
0.823333	-4000	-7557	5401	-32745	-30566	-17520	-4820	-13103	1294	-16410	-8674	-17533	8549	-17370	-9003	-12751	6514	-10736	12170	-32692	-1566	-24421	20563	-25011	4439	-25618	19477	-18212	-8554	-24159	21045	-7209	-149	-129	-118	-75	-65	-62	-110	38	-153	13	47	-79	-26	-61	79	-32	-3
0.824167	-3388	-8458	5512	-32760	-30780	-18203	-4942	-13408	1865	-16935	-8892	-17393	8326	-17981	-9070	-12562	5148	-9260	12692	-32697	-876	-24451	20333	-24612	5393	-25583	19516	-18264	-9799	-24147	20919	-7248	-149	-130	-135	-70	-64	-63	-111	38	-154	12	33	-80	-24	-62	78	-32	1
0.825000	-2308	-9341	5703	-32741	-30808	-18892	-5086	-13698	1720	-17464	-9070	-17220	7511	-18610	-9193	-12397	5467	-7903	13456	-32681	-262	-24472	20119	-24178	7698	-25536	19529	-18291	-10867	-24146	20798	-7297	-150	-133	-126	-70	-64	-59	-110	37	-147	15	38	-75	-22	-60	80	-33	-4
0.825833	-1485	-10214	5974	-32759	-30659	-19586	-5246	-13985	1964	-18024	-9227	-17031	6493	-19245	-9382	-12259	8127	-6683	14425	-32699	547	-24495	19924	-23732	7068	-25488	19514	-18290	-8349	-24162	20679	-7373	-149	-130	-126	-76	-68	-61	-108	36	-156	11	30	-79	-21	-58	80	-35	0
0.826667	-1173	-11061	6306	-32744	-30347	-20281	-5417	-14273	2307	-18594	-9367	-16834	5468	-19868	-9628	-12141	4011	-5593	15522	-32682	1024	-24524	19746	-23276	8239	-25440	19463	-18260	-9167	-24192	20564	-7470	-151	-129	-124	-70	-60	-60	-107	38	-150	16	32	-78	-21	-61	77	-33	-1
0.827500	-561	-11873	6676	-32760	-29762	-20981	-5607	-14571	2576	-19183	-9495	-16637	4230	-20476	-9944	-12026	3557	-4631	16690	-32700	1649	-24554	19587	-22824	8673	-25400	19363	-18199	-8678	-24236	20462	-7582	-150	-129	-121	-44	-61	-60	-109	35	-153	18	35	-76	-23	-58	78	-33	0
0.828333	-45	-12647	7067	-32747	-29086	-21671	-5782	-14885	2698	-19782	-9626	-16449	2809	-21053	-10325	-11922	-867	-3783	17869	-32689	2082	-24601	19454	-22389	8424	-25375	19256	-18097	-7680	-24296	20367	-7717	-148	-128	-125	-67	-65	-59	-105	37	-153	17	35	-78	-23	-58	79	-33	0
0.829167	166	-13377	7475	-32749	-28371	-22348	-5950	-15226	2730	-20388	-9761	-16284	1531	-21594	-10746	-11813	-5020	-3033	18989	-32690	2364	-24656	19344	-21985	7853	-25363	19104	-17969	-7389	-24365	20288	-7873	-149	-126	-120	-70	-63	-58	-107	39	-149	18	33	-78	-21	-56	81	-31	0
0.830000	1309	-14048	7837	-32751	-27830	-23013	-6121	-15601	2337	-20994	-9916	-16146	-207	-22100	-11221	-11707	-8035	-2370	19982	-32691	2720	-24724	19250	-21622	6978	-25377	18924	-17809	-6123	-24445	20220	-8049	-147	-127	-120	-66	-60	-56	-108	39	-149	17	30	-79	-21	-58	92	-33	0
0.830833	1911	-14657	8163	-32735	-27135	-23658	-6268	-16021	2170	-21602	-10083	-16039	-1772	-22566	-11724	-11591	-10395	-1779	20800	-32677	3062	-24800	19177	-21309	4761	-25402	18720	-17624	-3405	-24541	20156	-8240	-147	-133	-128	-70	-64	-59	-110	34	-153	15	28	-78	-21	-60	77	-36	0
0.831667	896	-15185	8441	-32757	-26287	-24279	-6407	-16491	2313	-22204	-10275	-15973	-2942	-22988	-12243	-11475	-15492	-1233	21402	-32697	2822	-24882	19125	-21043	5362	-25459	18497	-17423	-3440	-24642	20103	-8438	-155	-133	-125	-72	-63	-62	-110	34	-159	13	25	-80	-24	-60	64	-41	-8
0.832500	1039	-15636	8637	-32745	-25580	-24869	-6524	-17017	2158	-22783	-10480	-15952	-4163	-23363	-12764	-11351	-16044	-716	21759	-32678	2677	-24959	19056	-20830	6098	-25513	18271	-17202	-2831	-24746	20056	-8644	-153	-141	-127	-69	-64	-60	-114	36	-152	15	26	-78	-24	-62	74	-38	5
0.833333	948	-15990	8754	-32762	-24771	-25421	-6613	-17589	2033	-23338	-10701	-15972	-5149	-23692	-13264	-11211	-17173	-202	21853	-32625	2570	-25029	19006	-20680	5485	-25586	18038	-16974	-940	-24849	20016	-8849	-148	-129	-126	-68	-64	-60	-113	35	-149	17	28	-78	-22	-55	77	-33	0
0.834167	435	-16251	8789	-32746	-23871	-25924	-6676	-18221	1880	-23865	-10932	-16042	-6095	-24011	-13727	-11080	-17365	304	21674	-32495	2394	-25083	18953	-20587	4817	-25665	17801	-16748	27	-24958	19968	-9059	-148	-128	-122	-69	-77	-56	-109	39	-150	20	29	-79	-24	-58	77	-28	1
0.835000	505	-16407	8699	-32749	-22941	-26384	-6727	-18906	1663	-24358	-11172	-16160	-6860	-24250	-14151	-10949	-16646	826	21235	-32372	2265	-25118	18882	-20551	4061	-25751	17572	-16528	1046	-25066	19909	-9272	-146	-127	-122	-70	-61	-58	-109	38	-148	18	29	-80	-21	-58	79	-31	0
0.835833	474	-16461	8519	-32750	-21740	-26793	-6763	-19644	1724	-24798	-11416	-16332	-7191	-24494	-14511	-10827	-17449	1362	20557	-32211	2173	-25123	18789	-20572	4170	-25828	17337	-16324	1590	-25166	19836	-9483	-148	-129	-119	-67	-61	-52	-107	37	-151	16	29	-76	-22	-58	77	-33	1
0.836667	17	-16404	8242	-32731	-20470	-27136	-6787	-20428	1750	-25214	-11644	-16550	-7231	-24728	-14804	-10709	-15409	1917	19669	-32052	2398	-25099	18659	-20641	3676	-25896	17109	-16136	2664	-25279	19738	-9686	-147	-129	-125	-68	-61	-56	-109	41	-154	23	30	-75	-19	-58	78	-30	0
0.837500	250	-16241	7880	-32754	-19293	-27424	-6807	-21243	1427	-25571	-11868	-16817	-7067	-24937	-15017	-10603	-14668	2491	18609	-31882	2655	-25037	18486	-20754	1914	-25952	16880	-15976	3335	-25373	19608	-9883	-148	-125	-119	-67	-60	-57	-110	40	-154	17	29	-76	-16	-60	80	-29	0
0.838333	918	-15975	7435	-32741	-18184	-27648	-6825	-22091	929	-25868	-12067	-17125	-7006	-25154	-15151	-10511	-15184	3083	17413	-31713	2746	-24936	18267	-20903	2426	-25987	16653	-15849	2515	-25483	19450	-10080	-152	-128	-121	-68	-61	-58	-104	41	-154	18	32	-75	-22	-58	81	-34	-4
0.839167	1867	-15598	6914	-32761	-17000	-27811	-6849	-22945	492	-26113	-12243	-17472	-7073	-25378	-15203	-10432	-10202	3679	16146	-31553	3358	-24796	17990	-21085	391	-25998	16420	-15751	5053	-25575	19249	-10270	-146	-125	-118	-66	-62	-57	-105	39	-150	20	32	-74	-21	-56	82	-29	0
0.840000	2144	-15150	6329	-32743	-15772	-27904	-6879	-23801	228	-26304	-12376	-17860	-6976	-25614	-15173	-10378	-11778	4273	14852	-31403	3657	-24612	17656	-21286	-179	-25987	16172	-15691	4935	-25668	19001	-10454	-149	-126	-121	-70	-65	-59	-108	37	-152	19	30	-61	-22	-61	78	-32	0
0.840833	2532	-14615	5690	-32758	-14781	-27937	-6927	-24645	-51	-26436	-12474	-18285	-6958	-25861	-15072	-10335	-9069	4850	13580	-31271	4123	-24395	17266	-21498	298	-25941	15913	-15667	4482	-25750	18712	-10633	-148	-126	-121	-70	-63	-81	-107	40	-150	17	32	-77	-18	-58	81	-28	0
0.841667	2889	-14004	5017	-32749	-13766	-27895	-6992	-25464	-264	-26521	-12529	-18737	-6951	-26110	-14905	-10321	-7905	5397	12378	-31157	4591	-24139	16815	-21717	564	-25867	15631	-15680	4766	-25823	18378	-10803	-147	-125	-119	-67	-60	-56	-102	42	-152	22	32	-76	-33	-55	84	-28	-1
0.842500	3285	-13343	4298	-32734	-12717	-27807	-7080	-26252	-486	-26553	-12539	-19213	-6743	-26396	-14687	-10322	-7152	5898	11284	-31066	5092	-23856	16308	-21938	609	-25770	15326	-15722	4211	-25890	17969	-10968	-149	-126	-119	-66	-61	-53	-102	44	-149	20	35	-72	-19	-52	86	-25	0
0.843333	4025	-12633	3541	-32751	-11829	-27664	-7197	-26993	-1014	-26543	-12516	-19716	-6880	-26686	-14432	-10348	-5855	6344	10338	-31008	5592	-23553	15749	-22147	545	-25649	14994	-15804	3658	-25944	17565	-11127	-148	-125	-118	-65	-62	-53	-102	44	-152	19	28	-76	-22	-55	82	-26	-4
0.844167	4954	-11898	2753	-32737	-10870	-27475	-7344	-27663	-1435	-26508	-12450	-20235	-6976	-26981	-14162	-10396	-3606	6719	9551	-30972	6310	-23241	15154	-22351	-1080	-25522	14630	-15915	4831	-25989	17092	-11294	-151	-126	-121	-65	-63	-55	-105	37	-154	21	32	-75	-25	-58	79	-30	-4
0.845000	4073	-11143	1939	-32755	-9854	-27238	-7515	-28299	-1337	-26429	-12348	-20779	-6533	-27278	-13878	-10473	-5406	7020	8959	-30962	6605	-22906	14535	-22533	-474	-25335	14241	-16054	3705	-26015	16582	-11426	-152	-125	-118	-66	-64	-56	-107	37	-154	9	34	-75	-21	-53	81	-28	-1
0.845833	3727	-10389	1098	-32740	-9098	-26964	-7708	-28858	-1519	-26329	-12219	-21337	-6299	-27571	-13601	-10550	-4024	7233	8560	-30978	6722	-22596	13902	-22690	1044	-25155	13828	-16216	2234	-26024	16045	-11554	-138	-122	-117	-65	-62	-57	-104	43	-151	21	35	-73	-22	-58	85	-29	0
0.846667	3837	-9636	226	-32755	-8359	-26663	-7934	-29349	-1648	-26202	-12065	-21906	-5810	-27849	-13347	-10656	-2852	7359	8356	-31017	6847	-22280	13266	-22827	1056	-24958	13373	-16398	2560	-26006	15485	-11679	-147	-120	-116	-67	-64	-58	-100	39	-151	20	4	-73	-22	-56	84	-29	-3
0.847500	3571	-8908	-669	-32724	-7666	-26336	-8183	-29774	-1675	-26080	-11899	-22480	-5176	-28102	-13134	-10783	-2769	7375	8331	-31068	6799	-21967	12648	-22938	924	-24747	12906	-16592	2193	-25965	14908	-11789	-149	-107	-117	-67	-64	-58	-104	41	-153	22	34	-75	-26	-58	81	-25	0
0.848333	3498	-8210	-1594	-32638	-6952	-25979	-8463	-30136	-1877	-25941	-11737	-23050	-4569	-28323	-12971	-10926	-1255	7296	8484	-31125	6619	-21660	12058	-23028	119	-24525	12425	-16804	2055	-25890	14322	-11888	-147	-126	-120	-73	-66	-58	-110	39	-162	19	33	-79	-25	-57	80	-29	-3
0.849167	3308	-7541	-2544	-32510	-6136	-25609	-8764	-30428	-1957	-25796	-11605	-23620	-3787	-28502	-12865	-11089	-1268	7119	8784	-31197	6250	-21356	11523	-23092	-189	-24283	11941	-17011	2099	-25775	13743	-11970	-150	-126	-118	-62	-69	-59	-104	42	-153	18	30	-77	-25	-56	84	-27	0
0.850000	2760	-6914	-3521	-32345	-5193	-25226	-9080	-30661	-1679	-25644	-11448	-24175	-2851	-28630	-12825	-11268	82	6844	9199	-31265	5817	-21054	11053	-23137	-234	-24023	11464	-17227	2405	-25617	13171	-12043	-151	-125	-119	-70	-62	-59	-103	42	-151	19	32	-73	-25	-57	89	-29	-6
0.850833	2667	-6326	-4503	-32155	-4293	-24833	-9419	-30840	-1683	-25489	-11355	-24724	-1915	-28702	-12860	-11458	2056	6479	9705	-31324	5292	-20748	10662	-23164	-1743	-23734	11001	-17440	3050	-25412	12621	-12099	-150	-122	-121	-70	-63	-57	-108	38	-156	15	28	-76	-24	-59	79	-29	-3
0.851667	3091	-5780	-5517	-31929	-3590	-24437	-9777	-30971	-1923	-25331	-11293	-25254	-1044	-28716	-12973	-11670	932	6027	10250	-31369	4349	-20436	10358	-23176	-1477	-23436	10557	-17641	2123	-25163	12102	-12147	-152	-129	-125	-69	-66	-59	-107	40	-155	13	26	-77	-26	-68	78	-30	-5
0.852500	3999	-5277	-6524	-31677	-3050	-24027	-10156	-31051	-2145	-25160	-11293	-25753	-471	-28657	-13153	-11894	5628	5500	10835	-31399	3793	-20111	10152	-23180	-3465	-23101	10154	-17837	3923	-24862	11625	-12168	-149	-130	-119	-70	-67	-60	-111	38	-155	13	29	-77	-27	-80	79	-31	-5
0.853333	3825	-4811	-7530	-31372	-2296	-23613	-10564	-31093	-2051	-24984	-11349	-26221	318	-28534	-13405	-12131	4632	4901	11400	-31403	3126	-19759	10053	-23170	-5185	-22735	9801	-18017	4743	-24514	11196	-12201	-144	-128	-119	-69	-61	-59	-108	40	-153	16	32	-74	-22	-62	80	-30	0
0.854167	4064	-4361	-8522	-31041	-1599	-23213	-10935	-31097	-2147	-24791	-11471	-26653	956	-28337	-13723	-12389	6027	4245	11926	-31386	2359	-19387	10058	-23160	-5171	-22341	9499	-18180	4287	-24119	10821	-12215	-149	-127	-122	-68	-57	-57	-107	40	-149	17	32	-75	-19	-58	78	-30	5
0.855000	4503	-3971	-9481	-30674	-1029	-22769	-11344	-31068	-2245	-24576	-11668	-27045	1488	-28067	-14107	-12668	7447	3538	12382	-31339	1643	-18993	10161	-23152	-5653	-21921	9256	-18327	4975	-23691	10508	-12223	-147	-127	-119	-68	-52	-57	-108	41	-149	16	27	-77	-21	-60	79	-28	0
0.855833	4547	-3598	-10398	-30282	-431	-22347	-11757	-31011	-2171	-24342	-11935	-27396	2069	-27732	-14545	-12964	7881	2790	12740	-31269	900	-18578	10356	-23150	-6110	-21478	9080	-18460	5148	-23233	10260	-12192	-145	-128	-121	-65	-59	-57	-110	42	-150	16	33	-75	-17	-60	79	-28	0
0.856667	4743	-3244	-11245	-29872	211	-21924	-12181	-30926	-2304	-24080	-12279	-27703	2421	-27336	-15032	-13286	8813	2018	12991	-31169	151	-18148	10637	-23157	-6382	-21020	8971	-18572	4861	-22762	10085	-12223	-130	-128	-125	-69	-64	-63	-111	43	-158	11	27	-79	-26	-63	75	-32	-4
0.857500	5846	-2914	-12019	-29421	829	-21505	-12603	-30817	-2613	-23783	-12691	-27959	2438	-26880	-15548	-13633	11528	1226	13119	-31042	-340	-17693	11002	-23170	-8311	-20550	8933	-18666	5968	-22284	9985	-12217	-151	-130	-125	-68	-61	-59	-110	41	-151	11	29	-78	-24	-63	78	-32	-3
0.858333	5323	-2593	-12699	-28949	1618	-21080	-13022	-30680	-2330	-23451	-13160	-28158	3007	-26366	-16096	-13998	9912	426	13122	-30887	-995	-17236	11420	-23195	-8684	-20086	8969	-18743	5917	-21816	9970	-12208	-150	-131	-125	-69	-62	-60	-110	34	-151	13	26	-77	-23	-60	78	-30	2
0.859167	4817	-2286	-13275	-28466	2200	-20669	-13426	-30525	-2150	-23091	-13685	-28310	3640	-25819	-16662	-14391	9884	-373	12993	-30701	-1799	-16782	11890	-23234	-6904	-19634	9069	-18794	4201	-21375	10022	-12196	-149	-129	-124	-72	-65	-59	-108	40	-153	15	30	-79	-24	-62	76	-28	-3
0.860000	5099	-1995	-13732	-27980	2678	-20272	-13819	-30345	-2070	-22697	-14254	-28408	4203	-25170	-17241	-14811	11130	-1159	12736	-30495	-2239	-16346	12385	-23288	-6472	-19214	9234	-18851	3685	-20965	10152	-12186	-144	-128	-128	-72	-63	-58	-107	42	-150	16	33	-78	-22	-59	81	-29	0
0.860833	5123	-1719	-14056	-27477	3212	-19890	-14197	-30149	-1913	-22280	-14856	-28459	4701	-24617	-17823	-15259	9819	-1921	12370	-30238	-2679	-15949	12892	-23350	-5817	-18834	9456	-18886	2444	-20606	10354	-12172	-147	-126	-119	-69	-60	-57	-104	41	-151	18	32	-78	-18	-59	80	-31	0
0.861667	4883	-1458	-14253	-26999	3690	-19538	-14551	-29930	-1763	-21834	-15481	-28460	5217	-23988	-18400	-15728	10007	-2653	11900	-29989	-2989	-15597	13394	-23423	-5150	-18509	9729	-18904	1058	-20313	10617	-12154	-147	-126	-120	-65	-57	-56	-102	20	-148	19	35	-75	-17	-57	82	-29	-1
0.862500	4745	-1215	-14314	-26517	4074	-19217	-14875	-29691	-1625	-21386	-16117	-28422	5977	-23374	-18962	-16218	8687	-3349	11341	-29698	-3229	-15296	13887	-23505	-3946	-18255	10042	-18920	-194	-20093	10939	-12131	-145	-126	-120	-63	-59	-57	-102	42	-150	18	51	-73	-19	-56	85	-28	0
0.863333	4057	-992	-14241	-26045	4400	-18920	-15168	-29425	-1265	-20935	-16745	-28336	6952	-22766	-19507	-16727	7943	-4001	10715	-29372	-3433	-15106	14347	-23588	-2118	-18080	10386	-18930	-1911	-19945	11301	-12099	-150	-126	-116	-62	-61	-56	-102	44	-152	20	35	-76	-22	-58	80	-32	-3
0.864167	3460	-802	-14044	-25589	4680	-18700	-15424	-29145	-1025	-20497	-17357	-28226	8014	-22183	-20030	-17250	9041	-4612	10039	-29013	-3397	-14994	14764	-23679	-2391	-17995	10751	-18936	-3136	-19876	11703	-12054	-155	-128	-117	-70	-65	-59	-110	38	-151	17	30	-78	-24	-60	81	-35	-6
0.865000	3658	-632	-13722	-25144	5041	-18512	-15633	-28842	-993	-20077	-17939	-28078	8969	-21628	-20526	-17782	5820	-5167	9339	-28615	-3500	-14976	15139	-23772	-1343	-18003	11131	-18940	-5691	-19889	12133	-12000	-152	-130	-126	-70	-64	-63	-107	35	-152	16	30	-81	-28	-61	78	-35	-5
0.865833	4403	-491	-13297	-24721	5189	-18383	-15798	-28516	-1274	-19692	-18479	-27898	9367	-21113	-20983	-18314	7790	-5662	8637	-28180	-3298	-15064	15466	-23851	-1236	-18096	11524	-18935	-6397	-19974	12582	-11924	-151	-130	-122	-72	-63	-58	-107	40	-150	17	32	-77	-21	-57	79	-17	-3
0.866667	4255	-387	-12768	-24305	5430	-18302	-15907	-28168	-1270	-19345	-18974	-27693	9847	-20646	-21397	-18832	6546	-6091	7962	-27697	-2818	-15257	15735	-23928	-2518	-18289	11911	-18929	-6730	-20126	13026	-11831	-187	-128	-120	-68	-60	-60	-108	41	-152	17	32	-77	-22	-57	84	-30	-3
0.867500	4073	-333	-12168	-23910	5643	-18280	-15972	-27799	-1177	-19046	-19383	-27468	10093	-20236	-21768	-19335	4947	-6462	7290	-27165	-2630	-15558	15955	-23992	-1204	-18568	12290	-18924	-8966	-20333	13461	-11719	-150	-127	-118	-66	-61	-47	-107	40	-149	20	35	-76	-22	-58	80	-30	-1
0.868333	3901	-306	-11502	-23525	5868	-18312	-15984	-27388	-1118	-18806	-19742	-27231	10427	-19884	-22089	-19808	5483	-6766	6717	-26579	-2447	-15961	16127	-24044	-782	-18924	12654	-18921	-9368	-20591	13875	-11589	-149	-127	-118	-65	-73	-57	-105	40	-153	21	36	-73	-22	-52	85	-30	0
0.869167	3695	-323	-10787	-23151	6127	-18389	-15943	-27013	-1184	-18625	-20025	-26978	10807	-19593	-22342	-20252	4066	-7010	6181	-25943	-2113	-16446	16250	-24074	-906	-19351	12981	-18918	-9755	-20883	14251	-11437	-147	-124	-116	-65	-60	-57	-101	21	-151	23	37	-74	-22	-53	82	-28	2
0.870000	3458	-386	-10045	-22797	6299	-18515	-15860	-26604	-1251	-18503	-20233	-26720	10943	-19357	-22583	-20654	3374	-7192	5717	-25253	-1881	-17009	16331	-24098	-1201	-19824	13284	-18910	-10441	-21195	14587	-11272	-148	-124	-116	-67	-62	-58	-104	45	-149	25	37	-76	-22	-53	86	-27	1
0.870833	4239	-487	-9285	-22453	6212	-18659	-15731	-26184	-1579	-18442	-20369	-26457	10476	-19183	-22749	-21005	4711	-7314	5324	-24516	-1412	-17626	16380	-24099	-2894	-20350	13542	-18909	-9811	-21515	14865	-11092	-147	-128	-117	-68	-62	-55	-104	42	-150	19	32	-76	-21	-49	84	-26	-5
0.871667	3795	-631	-8533	-22120	6191	-18830	-15561	-25759	-1529	-18427	-20428	-26184	10353	-19056	-22854	-21297	3316	-7381	5015	-23724	-1136	-18278	16397	-24082	-3936	-20892	13763	-18902	-9434	-21825	15081	-10906	-148	-128	-119	-57	-64	-53	-103	40	-150	19	33	-75	-22	-53	84	-29	0
0.872500	3061	-805	-7786	-21795	6221	-19012	-15359	-25329	-1430	-18455	-20419	-25913	10172	-18977	-22913	-21524	1821	-7397	4778	-22892	-1350	-18957	16396	-24052	-2042	-21440	13939	-18894	-10964	-22118	15230	-10702	-148	-124	-121	-69	-76	-55	-101	34	-151	18	29	-83	-19	-55	84	-28	1
0.873333	3243	-1014	-7066	-21486	6092	-19187	-15128	-24900	-1481	-18527	-20338	-25638	9850	-18939	-22907	-21688	2863	-7365	4623	-22018	-1199	-19629	16379	-24001	-1550	-21973	14069	-18883	-10896	-22377	15315	-10503	-152	-135	-119	-70	-66	-58	-107	38	-151	19	33	-76	-27	-56	81	-31	-7
0.874167	2883	-1255	-6368	-21182	5960	-19357	-14872	-24479	-1492	-18619	-20197	-25358	9677	-18928	-22861	-21775	1688	-7294	4537	-21121	-1255	-20278	16351	-23926	-1496	-22477	14144	-18858	-10528	-22591	15331	-10301	-147	-126	-120	-67	-61	-55	-104	40	-152	23	34	-75	-21	-51	85	-26	1
0.875000	2659	-1520	-5708	-20895	5782	-19500	-14614	-24052	-1467	-18718	-19996	-25079	9408	-18944	-22735	-21788	2118	-7186	4511	-20216	-1395	-20878	16319	-23849	-1400	-22940	14167	-18833	-10387	-22759	15275	-10120	-147	-127	-120	-66	-60	-56	-102	40	-152	21	32	-74	-21	-55	84	-27	0
0.875833	2576	-1804	-5092	-20627	5495	-19615	-14317	-23641	-1506	-18826	-19748	-24792	9222	-18975	-22571	-21740	1458	-7049	4535	-19326	-1378	-21429	16280	-23761	-1108	-23348	14139	-18797	-9528	-22873	15159	-9934	-146	-127	-119	-68	-61	-60	-104	41	-148	17	35	-73	-21	-58	86	-28	0
0.876667	1889	-2107	-4516	-20375	5282	-19694	-14058	-23259	-1318	-18936	-19453	-24504	9271	-19009	-22363	-21620	443	-6901	4603	-18463	-1597	-21897	16234	-23665	98	-23685	14057	-18751	-8565	-22930	14980	-9782	-149	-128	-117	-68	-60	-58	-107	41	-150	20	32	-80	-25	-56	87	-27	1
0.877500	1312	-2423	-3987	-20151	5148	-19735	-13740	-22846	-1023	-19026	-19125	-24210	9247	-19049	-22109	-21438	2088	-6740	4696	-17651	-1719	-22284	16188	-23562	-358	-23961	13921	-18690	-7052	-22925	14754	-9649	-148	-128	-120	-70	-62	-56	-105	41	-150	19	37	-78	-18	-51	82	-28	0
0.878333	1221	-2774	-3492	-19948	5253	-19732	-13456	-22465	-1064	-19098	-18766	-23908	9222	-19082	-21829	-21201	-346	-6569	4817	-16904	-2102	-22578	16132	-23462	-61	-24163	13733	-18622	-6447	-22867	14492	-9546	-147	-126	-118	-69	-66	-57	-105	43	-150	15	33	-77	-19	-55	85	-25	0
0.879167	1283	-3083	-3024	-19771	5209	-19694	-13169	-22094	-1374	-19147	-18377	-23599	8521	-19085	-21511	-20913	880	-6398	4951	-16239	-2390	-22775	16070	-23362	632	-24265	13498	-18531	-4719	-22752	14175	-9473	-149	-127	-119	-66	-57	-50	-107	43	-148	18	34	-74	-21	-56	85	-27	0
0.880000	755	-3414	-2598	-19630	4857	-19600	-12897	-21741	-1391	-19165	-17976	-23279	7905	-19124	-21166	-20578	1630	-6229	5092	-15672	-2192	-22878	15992	-23263	-1169	-24301	13219	-18426	-1291	-22587	13843	-9430	-169	-125	-117	-64	-48	-55	-105	41	-150	17	33	-72	-21	-56	85	-27	0
0.880833	-81	-3751	-2205	-19515	4283	-19526	-12632	-21398	-1409	-19173	-17557	-22947	7564	-19129	-20806	-20210	-1221	-6068	5247	-15216	-2343	-22895	15899	-23165	-237	-24263	12899	-18309	-204	-22382	13494	-9423	-147	-127	-119	-66	-60	-55	-104	43	-150	17	29	-75	-19	-57	84	-35	-3
0.881667	-786	-4086	-1836	-19441	3772	-19412	-12378	-21065	-1279	-19130	-17126	-22603	7258	-19122	-20426	-19822	37	-5918	5402	-14871	-2476	-22830	15776	-23088	1	-24160	12537	-18177	2088	-22138	13144	-9454	-147	-128	-120	-68	-64	-55	-107	42	-151	18	34	-76	-22	-56	86	-28	-3
0.882500	-1462	-4419	-1492	-19397	3434	-19293	-12133	-20744	-1161	-19121	-16698	-22251	6894	-19111	-20039	-19411	-1352	-5767	5574	-14633	-2731	-22691	15631	-23008	318	-23996	12161	-18027	4329	-21860	12800	-9515	-147	-126	-115	-75	-58	-53	-104	43	-127	25	56	-75	-15	-55	88	-27	1
0.883333	-2332	-4738	-1168	-19385	3010	-19171	-11890	-20426	-988	-19067	-16262	-21883	6733	-19093	-19643	-18991	-1870	-5628	5761	-14489	-3020	-22496	15452	-22945	962	-23783	11755	-17873	5742	-21567	12465	-9609	-149	-128	-120	-65	-57	-53	-107	40	-150	20	36	-73	-21	-55	81	-30	0
0.884167	-2143	-5055	-863	-19409	2203	-19070	-11659	-20124	-1259	-19023	-15842	-21507	6139	-19077	-19252	-18564	-959	-5493	5974	-14439	-3134	-22268	15226	-22884	723	-23537	11335	-17705	7665	-21262	12150	-9731	-149	-127	-121	-66	-65	-57	-108	40	-155	21	34	-78	-22	-58	81	-29	3
0.885000	-2667	-5358	-581	-19461	1558	-18992	-11433	-19817	-1187	-19002	-15427	-21121	6010	-19053	-18858	-18134	-1633	-5353	6231	-14454	-3096	-22011	14975	-22826	-360	-23261	10910	-17529	10096	-20946	11863	-9871	-149	-132	-119	-67	-63	-56	-105	41	-177	17	36	-77	-22	-56	82	-30	2
0.885833	-3893	-5650	-317	-19542	1052	-18946	-11216	-19518	-964	-18941	-15028	-20717	6263	-19069	-18474	-17711	-4346	-5212	6518	-14521	-3291	-21752	14676	-22776	1482	-22970	10484	-17345	9858	-20628	11608	-10049	-148	-128	-118	-66	-66	-56	-104	42	-151	22	36	-75	-21	-56	84	-28	0
0.886667	-3898	-5953	-73	-19646	362	-18934	-10997	-19216	-986	-18925	-14644	-20310	6320	-19087	-18089	-17296	-3238	-5067	6862	-14619	-3352	-21491	14336	-22723	2809	-22675	10066	-17160	9984	-20322	11384	-10227	-149	-128	-120	-68	-64	-52	-107	42	-152	21	34	-75	-24	-56	85	-27	-4
0.887500	-4020	-6192	149	-19770	-274	-18976	-10775	-18885	-876	-18932	-14283	-19891	6533	-19125	-17718	-16890	-4260	-4909	7257	-14730	-3264	-21254	13961	-22672	3310	-22385	9670	-16978	10373	-20025	11194	-10425	-149	-125	-118	-63	-63	-53	-105	40	-159	21	34	-73	-21	-53	84	-29	0
0.888333	-3894	-6440	356	-19908	-748	-19066	-10550	-18616	-855	-18972	-13944	-19469	6769	-19186	-17354	-16495	-4158	-4742	7710	-14824	-3304	-21054	13550	-22613	3546	-22110	9294	-16799	9784	-19751	11041	-10618	-149	-126	-121	-68	-63	-51	-102	42	-152	21	32	-74	-23	-51	84	-27	0
0.889167	-3552	-6667	541	-20057	-973	-19211	-10324	-18312	-818	-19042	-13628	-19044	6960	-19282	-17001	-16110	-4424	-4561	8222	-14897	-3157	-20888	13111	-22550	3496	-21855	8958	-16621	9055	-19505	10913	-10814	-149	-127	-121	-63	-62	-53	-101	46	-155	22	36	-70	-18	-55	87	-24	-1
0.890000	-3599	-6873	708	-20213	-1160	-19405	-10097	-18013	-612	-19149	-13336	-18618	7153	-19409	-16659	-15738	-4913	-4364	8784	-14937	-2732	-20777	12645	-22484	4278	-21639	8653	-16442	7780	-19296	10810	-11003	-152	-126	-119	-67	-68	-58	-109	39	-155	17	33	-73	-23	-60	81	-32	-4
0.890833	-3201	-7063	848	-20376	-1628	-19650	-9860	-17703	-456	-19294	-13079	-18191	7279	-19541	-16326	-15363	-2118	-4158	9386	-14932	-2357	-20712	12171	-22396	3900	-21429	8391	-16303	6885	-19117	10732	-11176	-146	-127	-120	-66	-64	-57	-101	38	-155	17	33	-75	-26	-57	71	-33	-3
0.891667	-1864	-7224	974	-20527	-2119	-19937	-9609	-17392	-517	-19466	-12837	-17761	7613	-19751	-15997	-15015	-3016	-3937	10018	-14883	-2168	-20694	11689	-22298	3401	-21257	8175	-16159	5212	-18979	10670	-11328	-159	-127	-120	-67	-65	-57	-105	37	-152	18	32	-78	-25	-56	81	-29	-3
0.892500	-95	-7363	1078	-20674	-2422	-20262	-9348	-17081	-893	-19678	-12617	-17338	7512	-19966	-15677	-14665	-2429	-3713	10663	-14798	-1815	-20724	11212	-22183	4362	-21117	8005	-16025	3251	-18884	10616	-11455	-150	-129	-124	-57	-63	-56	-105	38	-152	22	27	-75	-26	-59	79	-30	-1
0.893333	1746	-7476	1169	-20818	-2548	-20610	-9077	-16768	-1159	-19915	-12419	-16922	7266	-20201	-15362	-14318	571	-3484	11302	-14683	-949	-20793	10750	-22059	2495	-21005	7882	-15896	3784	-18823	10573	-11531	-147	-127	-122	-66	-64	-56	-103	41	-152	18	32	-73	-21	-55	81	-28	-3
0.894167	3158	-7565	1248	-20937	-2671	-20981	-8792	-16454	-1336	-20171	-12233	-16508	6981	-20455	-15049	-13956	-2400	-3256	11928	-14549	-510	-20889	10317	-21904	2691	-20915	7809	-15782	1865	-18804	10521	-11615	-149	-122	-114	-63	-59	-50	-100	45	-146	22	33	-73	-17	-53	85	-28	0
0.895000	5069	-7627	1309	-21048	-2836	-21360	-8493	-16149	-1528	-20442	-12057	-16102	6403	-20720	-14739	-13633	-86	-3043	12506	-14428	80	-21011	9905	-21742	2620	-20855	7776	-15673	574	-18826	10465	-11651	-148	-124	-118	-70	-60	-53	-100	42	-149	20	34	-72	-18	-52	82	-29	2
0.895833	7089	-7662	1360	-21141	-2992	-21735	-8191	-15849	-1760	-20724	-11891	-15712	5501	-20996	-14430	-13296	-1032	-2832	13025	-14334	716	-21148	9535	-21568	2297	-20810	7777	-15571	-294	-18886	10395	-11644	-149	-122	-117	-64	-61	-67	-103	41	-150	19	34	-65	-18	-53	81	-26	2
0.896667	8754	-7676	1398	-21224	-3021	-22096	-7892	-15556	-1950	-21006	-11717	-15333	4559	-21269	-14121	-12969	-1336	-2676	13461	-14289	1435	-21282	9208	-21375	1927	-20776	7811	-15477	-1531	-18970	10312	-11601	-147	-125	-118	-64	-59	-52	-104	44	-150	20	34	-73	-24	-57	79	-32	3
0.897500	11023	-7664	1428	-21288	-3217	-22424	-7542	-15273	-2635	-21283	-11534	-14969	2971	-21530	-13801	-12644	-668	-2540	13805	-14317	2347	-21407	8922	-21173	1215	-20751	7866	-15388	-2302	-19082	10215	-11517	-147	-128	-121	-60	-75	-59	-105	41	-149	21	32	-78	-19	-55	82	-29	1
0.898333	12559	-7631	1453	-21331	-3374	-22743	-7199	-15000	-3080	-21542	-11339	-14623	1502	-21777	-13493	-12324	-177	-2427	14038	-14437	3320	-21516	8687	-20965	-695	-20736	7943	-15299	-1798	-19209	10099	-11399	-147	-125	-122	-69	-62	-59	-107	41	-152	18	29	-76	-25	-60	78	-24	0
0.899167	11800	-7577	1466	-21375	-3257	-23011	-6845	-14743	-2978	-21782	-11124	-14294	407	-22011	-13166	-12004	-3427	-2358	14163	-14657	3752	-21587	8503	-20728	262	-20699	8032	-15200	-3373	-19332	9973	-11240	-150	-127	-120	-66	-65	-58	-108	43	-149	19	30	-79	-18	-67	81	-28	0
0.900000	12089	-7498	1482	-21390	-3306	-23220	-6480	-14494	-3108	-21988	-10877	-13979	-1131	-22173	-12830	-11701	-2794	-2333	14168	-14984	4289	-21621	8365	-20495	1208	-20663	8119	-15100	-4562	-19458	9833	-11050	-133	-118	-120	-64	-61	-57	-104	42	-150	17	28	-77	-23	-56	82	-27	0
0.900833	13829	-7402	1492	-21396	-3387	-23376	-6112	-14267	-3203	-22162	-10611	-13681	-2711	-22322	-12484	-11407	-3510	-2353	14064	-15428	4914	-21613	8269	-20259	933	-20613	8210	-14992	-4592	-19567	9681	-10834	-147	-127	-120	-66	-61	-62	-105	42	-154	18	33	-75	-22	-57	82	-29	-1
0.901667	15693	-7285	1503	-21391	-3453	-23472	-5742	-14061	-3250	-22297	-10311	-13403	-4425	-22425	-12129	-11126	-3971	-2417	13836	-15967	5344	-21558	8208	-20019	750	-20543	8285	-14874	-5155	-19656	9526	-10598	-148	-126	-117	-66	-59	-57	-104	42	-155	17	34	-75	-17	-57	84	-26	0
0.902500	16306	-7155	1509	-21377	-3527	-23503	-5364	-13866	-3160	-22381	-9980	-13146	-6155	-22476	-11769	-10860	-3743	-2526	13499	-16602	5678	-21441	8177	-19764	419	-20454	8345	-14749	-5506	-19712	9363	-10343	-146	-125	-115	-66	-61	-57	-103	41	-148	18	33	-75	-18	-56	80	-29	-1
0.903333	15064	-7010	1499	-21348	-3573	-23472	-4998	-13693	-2743	-22420	-9625	-12905	-7670	-22480	-11402	-10603	-4924	-2681	13093	-17283	5792	-21282	8163	-19529	1058	-20335	8379	-14613	-6104	-19728	9205	-10079	-150	-127	-118	-68	-64	-61	-108	41	-151	17	32	-77	-22	-58	78	-25	0
0.904167	12933	-6852	1521	-21317	-3526	-23368	-4637	-13538	-2162	-22410	-9262	-12691	-8991	-22434	-11031	-10376	-3651	-2878	12592	-18050	5873	-21072	8167	-19273	1289	-20198	8383	-14467	-6372	-19699	9049	-9812	-151	-128	-124	-67	-64	-60	-107	42	-154	15	28	-80	-26	-61	78	-32	-3
0.905000	11204	-6681	1527	-21277	-3326	-23205	-4290	-13400	-1677	-22338	-8861	-12489	-10112	-22327	-10650	-10158	-3478	-3106	12034	-18792	5770	-20811	8173	-19023	475	-20022	8364	-14304	-6552	-19612	8909	-9545	-149	-130	-124	-72	-65	-68	-104	43	-153	16	29	-75	-23	-60	80	-30	-3
0.905833	9681	-6497	1536	-21223	-3122	-22967	-3963	-13279	-1323	-22218	-8458	-12304	-11385	-22170	-10267	-9960	-4253	-3367	11444	-19509	5346	-20507	8177	-18774	1565	-19816	8314	-14137	-7646	-19468	8784	-9290	-150	-129	-119	-66	-80	-56	-94	42	-152	16	30	-74	-23	-58	84	-26	-1
0.906667	7808	-6305	1537	-21160	-2881	-22676	-3661	-13176	-847	-22044	-8051	-12141	-12693	-21962	-9888	-9782	403	-3656	10828	-20160	5152	-20162	8159	-18524	-143	-19580	8236	-13958	-5797	-19269	8671	-9056	-155	-132	-122	-70	-68	-59	-108	37	-158	16	30	-77	-11	-60	76	-32	-5
0.907500	5017	-6103	1556	-21088	-2311	-22332	-3374	-13094	-93	-21815	-7647	-11993	-13466	-21709	-9517	-9620	-1817	-3951	10214	-20706	4622	-19785	8154	-18271	-506	-19303	8130	-13767	-5918	-19004	8584	-8841	-153	-128	-121	-69	-61	-56	-105	37	-156	19	30	-73	-23	-57	78	-31	-3
0.908333	2711	-5891	1573	-21002	-1663	-21928	-3145	-13014	628	-21529	-7262	-11856	-14052	-21409	-9151	-9477	338	-4255	9611	-21117	4039	-19385	8115	-18016	-41	-18993	7998	-13574	-6308	-18682	8515	-8659	-149	-126	-118	-69	-61	-53	-104	42	-151	18	36	-72	-22	-57	81	-29	-15
0.909167	102	-5672	1587	-20910	-861	-21484	-2939	-12953	1235	-21199	-6904	-11738	-14440	-21070	-8796	-9347	540	-4565	9036	-21361	3264	-18970	8050	-17763	114	-18657	7845	-13378	-5631	-18307	8468	-8499	-145	-125	-115	-66	-59	-56	-120	41	-153	19	36	-70	-21	-56	81	-26	1
0.910000	-2875	-5451	1597	-20806	172	-21004	-2781	-12905	1775	-20823	-6578	-11632	-14562	-20700	-8461	-9229	1113	-4867	8507	-21419	2430	-18545	7964	-17507	300	-18296	7672	-13181	-5446	-17881	8439	-8381	-146	-126	-142	-66	-60	-57	-103	40	-152	18	35	-72	-23	-60	80	-28	1
0.910833	-4953	-5236	1608	-20695	1303	-20497	-2665	-12873	1967	-20411	-6297	-11550	-14988	-20298	-8136	-9127	2216	-5151	8031	-21278	1573	-18125	7848	-17254	395	-17902	7482	-12983	-5369	-17408	8433	-8298	-150	-126	-116	-67	-57	-55	-103	41	-165	19	35	-78	-23	-52	82	-27	-4
0.911667	-6988	-4987	1612	-20568	2458	-19967	-2615	-12847	2092	-19958	-6063	-11481	-15166	-19874	-7859	-9043	4167	-5408	7622	-20919	874	-17707	7708	-17001	-1099	-17508	7279	-12793	-3790	-16906	8439	-8257	-147	-127	-121	-66	-63	-56	-104	44	-153	12	34	-75	-22	-53	79	-19	0
0.912500	-11623	-4807	1608	-20431	3835	-19419	-2577	-12836	2663	-19473	-5863	-11424	-14624	-19434	-7597	-8967	1568	-5636	7280	-20354	-87	-17303	7543	-16754	-728	-17061	7078	-12606	-3737	-16353	8447	-8251	-149	-126	-120	-69	-61	-63	-104	42	-138	19	33	-74	-21	-55	81	-28	-3
0.913333	-16668	-4598	1601	-20283	5322	-18859	-2608	-12840	2912	-18959	-5750	-11388	-14614	-18984	-7365	-8901	2013	-5820	7011	-19588	-1194	-16911	7362	-16509	746	-16614	6875	-12426	-4269	-15829	8486	-8280	-147	-126	-120	-67	-64	-57	-103	40	-155	19	32	-72	-23	-53	85	-25	0
0.914167	-22996	-4404	1583	-20124	6842	-18299	-2679	-12848	3026	-18426	-5676	-11366	-14467	-18527	-7165	-8847	2006	-5968	6818	-18643	-2093	-16544	7165	-16264	1081	-16160	6677	-12255	-3542	-15203	8519	-8345	-148	-124	-117	-64	-62	-56	-104	44	-150	19	35	-70	-21	-52	81	-23	0
0.915000	-30206	-4226	1553	-19952	8457	-17740	-2795	-12864	3104	-17868	-5661	-11365	-13689	-18064	-7003	-8800	584	-6063	6679	-17552	-2846	-16199	6953	-16035	1482	-15701	6474	-12100	-3453	-14604	8550	-8440	-148	-126	-122	-65	-64	-57	-108	37	-153	19	30	-74	-25	-57	80	-28	0
0.915833	-32704	-4059	1513	-19782	10103	-17201	-2944	-12907	3051	-17326	-5701	-11388	-12840	-17606	-6877	-8763	713	-6106	6605	-16354	-3847	-15871	6742	-15808	1470	-15238	6287	-11958	-3313	-13998	8575	-8565	-149	-125	-118	-64	-65	-58	-103	41	-154	19	44	-73	-24	-57	79	-28	-1
0.916667	-32728	-3907	1458	-19606	11620	-16663	-3123	-12947	2945	-16758	-5781	-11421	-11727	-17150	-6778	-8737	-686	-6094	6612	-15095	-4919	-15567	6529	-15593	1997	-14774	6120	-11828	-3248	-13394	8589	-8708	-149	-128	-118	-65	-62	-58	-101	41	-152	19	29	-75	-19	-55	84	-28	2
0.917500	-32711	-3774	1399	-19426	13050	-16146	-3325	-13001	2997	-16195	-5905	-11486	-10401	-16701	-6722	-8716	-600	-6038	6607	-13818	-5456	-15279	6314	-15390	2651	-14312	5943	-11721	-2969	-12798	8589	-8872	-148	-127	-128	-67	-62	-59	-102	38	-152	16	32	-77	-23	-55	80	-31	-3
0.918333	-32718	-3657	1317	-19249	14396	-15654	-3546	-13065	2810	-15636	-6062	-11567	-9176	-16263	-6697	-8705	17	-5929	6659	-12557	-5930	-15002	6107	-15199	1524	-13856	5798	-11626	-2333	-12212	8566	-9057	-148	-129	-120	-67	-61	-56	-103	39	-151	19	35	-75	-21	-53	87	-29	0
0.919167	-32710	-3562	1239	-19076	15367	-15175	-3776	-13139	2266	-15092	-6245	-11666	-8007	-15834	-6706	-8703	-2791	-5764	6745	-11374	-6716	-14737	5914	-15025	2420	-13415	5664	-11551	-3333	-11639	8515	-9236	-147	-125	-117	-64	-59	-58	-104	39	-149	16	35	-74	-19	-53	82	-28	0
0.920000	-32382	-3481	1148	-18909	16025	-14725	-4000	-13215	1594	-14551	-6440	-11786	-7209	-15415	-6741	-8713	482	-5556	6832	-10305	-6847	-14471	5731	-14862	1343	-12979	5547	-11495	-1560	-11076	8435	-9432	-149	-125	-118	-67	-62	-57	-105	39	-151	19	35	-74	-19	-58	80	-31	-3
0.920833	-31926	-3416	1057	-18755	16457	-14299	-4218	-13298	1020	-14033	-6645	-11924	-6170	-15014	-6804	-8726	-2223	-5309	6926	-9387	-7088	-14206	5564	-14718	328	-12552	5440	-11459	-495	-10536	8324	-9612	-148	-122	-117	-65	-62	-61	-105	38	-151	19	34	-73	-24	-56	82	-27	-1
0.921667	-31548	-3365	967	-18613	16469	-13916	-4416	-13380	366	-13527	-6848	-12080	-5040	-14606	-6885	-8753	-2512	-5027	7004	-8650	-7350	-13926	5417	-14586	900	-12130	5343	-11442	-839	-10006	8183	-9795	-145	-124	-118	-65	-64	-56	-102	44	-150	21	35	-75	-24	-55	82	-24	-3
0.922500	-31142	-3324	874	-18487	16112	-13501	-4596	-13463	-110	-13044	-7042	-12253	-3973	-14211	-6981	-8788	-2928	-4719	7066	-8113	-7170	-13628	5287	-14471	718	-11714	5262	-11441	-99	-9508	7998	-9965	-144	-121	-116	-66	-61	-57	-103	42	-148	22	36	-72	-16	-52	84	-24	0
0.923333	-30750	-3289	793	-18375	15448	-13132	-4746	-13541	-488	-12584	-7221	-12443	-2996	-13827	-7088	-8837	-4242	-4388	7103	-7783	-6996	-13303	5171	-14375	852	-11307	5178	-11462	135	-9027	7772	-10121	-149	-127	-124	-69	-64	-60	-109	39	-155	16	27	-79	-23	-58	79	-30	-4
0.924167	-30378	-3271	706	-18287	14565	-12784	-4869	-13616	-1049	-12177	-7382	-12640	-2594	-13444	-7197	-8895	-4927	-4041	7108	-7675	-6913	-12946	5077	-14293	1224	-10899	5108	-11495	6	-8568	7505	-10258	-154	-130	-125	-74	-67	-61	-108	39	-160	17	30	-78	-18	-57	79	-32	-5
0.925000	-30003	-3245	644	-18210	13473	-12440	-4941	-13672	-1667	-11721	-7503	-12846	-2696	-13066	-7304	-8963	-3764	-3675	7089	-7771	-6314	-12557	4998	-14225	-346	-10482	5044	-11544	1476	-8122	7195	-10370	-133	-129	-122	-72	-63	-61	-109	38	-156	16	32	-76	-26	-58	81	-32	-1
0.925833	-29634	-3208	595	-18149	12171	-12106	-4978	-13707	-1532	-11302	-7594	-13054	-2590	-12683	-7397	-9036	-6430	-3297	7028	-8058	-5861	-12129	4944	-14170	-869	-10054	4977	-11607	1657	-7698	6849	-10458	-146	-127	-130	-68	-62	-61	-109	39	-148	16	32	-75	-11	-57	77	-33	-3
0.926667	-29271	-3171	555	-18109	10720	-11781	-4979	-13728	-1505	-10906	-7653	-13269	-2815	-12298	-7473	-9117	-7463	-2925	6928	-8508	-5741	-11658	4881	-14133	415	-9620	4904	-11685	428	-7298	6462	-10520	-148	-128	-118	-67	-62	-62	-112	40	-152	17	32	-76	-22	-61	81	-31	0
0.927500	-28890	-3125	529	-18083	9365	-11460	-4937	-13717	-1538	-10521	-7678	-13483	-3114	-11915	-7525	-9198	-6833	-2553	6794	-9089	-5233	-11145	4867	-14104	108	-9174	4832	-11771	808	-6899	6037	-10554	-147	-126	-119	-77	-61	-57	-107	33	-152	21	33	-76	-22	-56	81	-31	-1
0.928333	-27109	-3067	510	-18075	8004	-11128	-4858	-13683	-1547	-10146	-7665	-13688	-3622	-11520	-7565	-9285	-7807	-2187	6618	-9772	-4802	-10597	4849	-14092	-376	-8713	4749	-11868	494	-6563	5586	-10558	-147	-124	-119	-68	-63	-56	-104	44	-151	22	35	-74	-19	-46	87	-26	0
0.929167	-11643	-2992	504	-18073	6705	-10794	-4752	-13617	-1594	-9777	-7629	-13888	-4387	-11120	-7570	-9376	-7125	-1818	6416	-10508	-4452	-10013	4833	-14092	-986	-8243	4659	-11979	123	-6231	5096	-10538	-147	-126	-121	-63	-63	-57	-104	45	-151	36	34	-70	-22	-55	85	-26	-1
0.930000	16657	-2905	495	-18084	5655	-10414	-4625	-13520	-1547	-9406	-7556	-14070	-5243	-10707	-7545	-9461	-7452	-1458	6174	-11260	-4129	-9399	4818	-14104	-1477	-7759	4557	-12085	38	-5920	4580	-10490	-145	-126	-120	-65	-57	-53	-105	42	-149	21	35	-74	-19	-53	80	-29	-1
0.930833	30012	-2801	487	-18107	4756	-10091	-4484	-13399	-1007	-9033	-7461	-14241	-6192	-10282	-7489	-9540	-7307	-1102	5905	-11987	-3803	-8765	4799	-14135	-1171	-7264	4439	-12238	-319	-5634	4043	-10430	-148	-128	-119	-70	-64	-55	-110	43	-155	18	35	-72	-19	-57	81	-26	-1
0.931667	32767	-2679	478	-18132	3936	-9712	-4331	-13220	-385	-8647	-7339	-14390	-7515	-9846	-7398	-9612	-4995	-762	5616	-12650	-3389	-8112	4773	-14176	-2305	-6759	4312	-12384	111	-5379	3497	-10347	-151	-130	-120	-70	-67	-63	-110	41	-156	19	29	-77	-27	-61	77	-32	-5
0.932500	32767	-2541	439	-18160	3239	-9328	-4177	-13019	-265	-8255	-7200	-14513	-9189	-9392	-7272	-9669	-6102	-423	5305	-13224	-3527	-7450	4738	-14230	-2001	-6249	4170	-12535	-804	-5132	2949	-10246	-150	-129	-119	-69	-97	-63	-109	38	-152	19	30	-79	-24	-57	79	-30	-3
0.933333	32648	-2385	391	-18181	2538	-8884	-4018	-12777	-300	-7838	-7040	-14606	-11378	-8917	-7111	-9704	-1601	-84	4978	-13677	-3427	-6781	4688	-14296	-2645	-5734	4018	-12702	283	-4915	2402	-10134	-150	-129	-118	-68	-61	-53	-105	39	-150	17	32	-51	-23	-57	79	-29	-1
0.934167	32767	-2215	317	-18194	2099	-8420	-3881	-12505	132	-7406	-6868	-14663	-13312	-8424	-6923	-9725	-681	248	4633	-13992	-3195	-6121	4621	-14372	-4347	-5229	3856	-12871	2080	-4710	1864	-10017	-138	-130	-118	-69	-62	-57	-110	44	-150	19	34	-76	-21	-58	81	-28	-1
0.935000	32767	-2034	207	-18201	1624	-7935	-3761	-12201	630	-6956	-6693	-14691	-15309	-7907	-6711	-9721	-302	572	4284	-14157	-3337	-5477	4529	-14463	-3488	-4735	3676	-13054	1851	-4511	1341	-9897	-147	-128	-116	-63	-61	-56	-107	43	-150	17	32	-77	-21	-56	82	-30	0
0.935833	32767	-1852	54	-18196	1273	-7421	-3669	-11864	1365	-6487	-6511	-14680	-17377	-7364	-6482	-9697	2197	889	3931	-14175	-3458	-4855	4410	-14563	-3182	-4248	3488	-13242	2943	-4348	843	-9787	-150	-125	-118	-64	-49	-53	-103	41	-152	20	36	-74	-17	-56	81	-32	-1
0.936667	32767	-1661	-150	-18170	1224	-6877	-3609	-11509	1819	-5987	-6332	-14627	-19303	-6814	-6241	-9643	2867	1204	3576	-14056	-3529	-4267	4258	-14670	-2584	-3786	3289	-13438	3784	-4182	381	-9681	-143	-127	-118	-66	-60	-56	-107	39	-150	18	33	-75	-18	-56	66	-30	4
0.937500	32767	-1470	-391	-18118	1266	-6294	-3582	-11119	1823	-5468	-6156	-14533	-21263	-6215	-5991	-9565	4319	1507	3226	-13779	-3662	-3709	4078	-14779	-1739	-3336	3083	-13633	4302	-4015	-46	-9592	-147	-129	-121	-77	-60	-56	-108	41	-151	17	34	-76	-19	-60	74	-31	1
0.938333	32767	-1282	-692	-18039	1187	-5684	-3590	-10704	1211	-4927	-5989	-14398	-23333	-5636	-5741	-9452	7392	1802	2878	-13393	-3656	-3191	3867	-14888	-2202	-2924	2866	-13828	6051	-3849	-425	-9513	-145	-124	-118	-67	-62	-59	-107	43	-150	18	29	-77	-19	-77	79	-28	2
0.939167	32483	-1096	-1057	-17927	1290	-5014	-3633	-10270	940	-4368	-5832	-14219	-24485	-5013	-5494	-9314	7370	2090	2545	-12906	-3739	-2713	3630	-14996	-2164	-2529	2643	-14018	7381	-3678	-756	-9453	-147	-116	-119	-67	-60	-56	-104	42	-148	20	29	-73	-22	-61	78	-28	3
0.940000	32042	-921	-1485	-17741	1601	-4382	-3713	-9811	633	-3791	-5690	-13994	-25359	-4363	-5263	-9145	6863	2352	2222	-12348	-4103	-2281	3366	-15099	566	-2171	2415	-14197	6496	-3489	-1011	-9417	-146	-128	-124	-70	-63	-59	-109	39	-152	16	28	-78	-23	-61	76	-30	-3
0.940833	31656	-757	-1964	-17562	1918	-3698	-3827	-9337	141	-3184	-5562	-13727	-25903	-3693	-5047	-8952	9258	2604	1922	-11733	-4114	-1893	3074	-15188	1769	-1839	2181	-14363	6732	-3280	-1254	-9415	-146	-125	-120	-66	-65	-57	-109	39	-151	16	30	-77	-25	-59	80	-26	0
0.941667	31257	-604	-2503	-17293	2170	-2992	-3962	-8831	-221	-2587	-5447	-13407	-25658	-3002	-4851	-8729	8818	2833	1656	-11081	-4149	-1545	2762	-15267	2382	-1538	1948	-14514	6664	-3052	-1417	-9408	-147	-130	-119	-65	-59	-56	-107	43	-161	15	30	-76	-16	-58	81	-27	-4
0.942500	30862	-446	-3096	-16958	2392	-2275	-4122	-8311	-671	-1964	-5354	-13053	-24946	-2297	-4683	-8489	9214	3041	1385	-10418	-4071	-1241	2431	-15334	2983	-1263	1712	-14644	6053	-2804	-1523	-9434	-147	-127	-117	-64	-62	-56	-111	39	-153	17	33	-76	-21	-59	82	-27	1
0.943333	30472	-334	-3748	-16543	2574	-1548	-4290	-7766	-956	-1336	-5280	-12648	-23867	-1583	-4551	-8238	8760	3223	1152	-9757	-3852	-971	2090	-15379	3561	-1020	1479	-14759	5587	-2533	-1572	-9488	-151	-127	-120	-68	-59	-57	-105	38	-155	17	17	-77	-21	-61	78	-33	-1
0.944167	30007	-220	-4451	-16045	2662	-826	-4471	-7203	-945	-705	-5220	-12203	-22320	-866	-4448	-7989	7837	3375	950	-9109	-3641	-744	1744	-15409	5051	-797	1251	-14850	4545	-2241	-1565	-9561	-149	-148	-119	-69	-64	-65	-110	36	-152	13	29	-79	-23	-59	77	-33	0
0.945000	27049	-110	-5197	-15451	2808	-102	-4642	-6614	-958	-75	-5186	-11730	-20449	-137	-4380	-7680	9183	3495	782	-8478	-3271	-539	1400	-15411	4734	-599	1026	-14916	3649	-1922	-1510	-9647	-148	-125	-120	-66	-64	-59	-108	39	-153	13	29	-79	-23	-62	77	-32	-3
0.945833	18470	-9	-5973	-14747	2913	607	-4801	-6004	-1129	559	-5156	-11205	-18053	585	-4340	-7402	6497	3595	642	-7869	-2875	-361	1070	-15396	4760	-418	812	-14957	1294	-1581	-1402	-9791	-150	-128	-121	-68	-62	-64	-103	42	-152	16	30	-77	-22	-59	81	-29	-1
0.946667	13598	92	-6775	-13931	2819	1294	-4940	-5366	-1608	1189	-5158	-10648	-15943	1292	-4323	-7123	7467	3646	541	-7284	-2106	-207	753	-15365	4929	-253	608	-14975	-165	-1224	-1254	-9865	-148	-127	-118	-67	-62	-57	-104	42	-153	17	30	-77	-22	-58	80	-29	0
0.947500	10697	192	-7594	-12999	2916	1963	-5050	-4707	-1741	1809	-5163	-10064	-13642	1985	-4359	-6852	7690	3674	472	-6726	-1252	-66	450	-15312	2819	-104	414	-14972	102	-851	-1074	-9993	-149	-127	-119	-65	-62	-58	-97	44	-147	18	33	-76	-21	-57	79	-29	0
0.948333	5220	299	-8417	-11934	2952	2603	-5123	-4032	-1836	2413	-5176	-9455	-11108	2646	-4406	-6595	4238	3678	430	-6166	-632	49	178	-15244	3290	32	236	-14946	-2469	-484	-863	-10122	-149	-129	-121	-65	-61	-57	-107	40	-152	12	33	-76	-24	-58	78	-27	-1
0.949167	1793	414	-9238	-10735	2896	3198	-5155	-3345	-1789	3004	-5201	-8823	-8618	3268	-4476	-6355	5188	3673	430	-5631	366	160	-60	-15162	3006	157	64	-14904	-4030	-111	-637	-10253	-149	-131	-116	-66	-60	-53	-103	41	-153	19	36	-74	-22	-56	80	-27	-4
0.950000	-473	535	-10025	-9395	2924	3759	-5136	-2652	-1525	3572	-5225	-8173	-6225	3857	-4559	-6137	3082	3620	406	-5095	1385	258	-265	-15072	2888	271	-91	-14845	-5688	260	-395	-10382	-150	-126	-119	-65	-63	-56	-104	41	-149	21	34	-73	-19	-51	81	-27	0
0.950833	-2764	675	-10773	-7918	2922	4273	-5062	-1965	-1180	4115	-5252	-7511	-3897	4394	-4642	-5948	1756	3569	505	-4565	2413	349	-431	-14975	2631	374	-237	-14779	-7448	618	-151	-10510	-153	-126	-119	-65	-63	-57	-105	40	-151	19	34	-75	-22	-57	81	-27	0
0.951667	-3436	829	-11467	-6303	2636	4732	-4939	-1287	-1240	4633	-5272	-6852	-2337	4876	-4752	-5784	2079	3513	580	-4040	3722	430	-562	-14870	1052	468	-369	-14693	-8047	960	85	-10620	-149	-128	-119	-66	-65	-55	-105	43	-154	21	33	-76	-22	-57	80	-25	2
0.952500	-4792	1003	-12080	-4548	2464	5144	-4755	-628	-874	5116	-5288	-6200	-520	5291	-4848	-5655	814	3464	680	-3504	4999	500	-642	-14769	-1205	549	-497	-14622	-7992	1281	309	-10722	-152	-128	-118	-68	-67	-56	-107	44	-153	16	33	-77	-22	-57	80	-28	-3
0.953333	-6919	1186	-12603	-2659	2485	5499	-4524	0	-187	5563	-5289	-5560	1197	5672	-4936	-5561	-2868	3434	795	-2971	5909	560	-685	-14667	-229	614	-612	-14537	-9776	1578	508	-10808	-150	-127	-117	-67	-66	-55	-104	43	-154	21	35	-73	-23	-57	81	-28	-17
0.954167	-8043	1385	-13014	-648	2337	5802	-4234	559	504	5969	-5277	-4942	2283	5932	-5004	-5498	-2443	3398	923	-2450	7050	616	-692	-14569	135	669	-721	-14455	-10191	1854	683	-10885	-146	-126	-115	-65	-60	-52	-102	42	-151	23	46	-72	-21	-55	84	-24	1
0.955000	-9691	1594	-13293	1453	2197	6048	-3902	1112	1367	6332	-5251	-4355	3139	6152	-5058	-5476	-4321	3393	1058	-1942	8120	661	-656	-14473	-680	710	-830	-14372	-10095	2100	831	-10925	-148	-128	-117	-61	-61	-52	-103	44	-151	19	34	-70	-22	-56	81	-29	-4
0.955833	-11504	1799	-13419	3620	2042	6229	-3536	1580	2068	6646	-5208	-3801	3615	6303	-5088	-5485	-5026	3409	1190	-1465	9103	685	-594	-14389	-1447	733	-941	-14300	-10126	2313	954	-10955	-146	-130	-120	-65	-63	-60	-103	44	-146	21	36	-72	-22	-57	82	-27	0
0.956667	-13214	2002	-13371	5813	1902	6363	-3135	1974	2723	6909	-5150	-3291	3883	6393	-5093	-5536	-5490	3454	1316	-1024	10100	706	-497	-14317	-2321	735	-1056	-14234	-9124	2497	989	-10975	-149	-130	-121	-67	-64	-56	-104	39	-152	17	32	-77	-26	-58	80	-30	-6
0.957500	-15082	2177	-13135	7997	1796	6431	-2717	2291	3537	7115	-5078	-2847	4127	6424	-5073	-5616	-6945	3526	1430	-628	10906	713	-368	-14239	-2305	723	-1171	-14169	-8404	2654	1010	-10966	-151	-113	-120	-69	-63	-59	-111	39	-156	19	34	-75	-23	-58	79	-32	-4
0.958333	-16993	2340	-12671	10158	1717	6455	-2277	2528	4157	7277	-4986	-2409	4064	6407	-5020	-5730	-5377	3633	1532	-284	11701	707	-219	-14176	-3150	692	-1280	-14118	-6980	2781	989	-10947	-148	-128	-119	-67	-61	-56	-107	40	-152	15	29	-77	-21	-58	81	-29	-1
0.959167	-18218	2471	-11987	12233	1543	6423	-1838	2677	4472	7411	-4884	-2053	3840	6349	-4939	-5872	-6541	3758	1605	-9	12090	687	-48	-14118	-3969	644	-1397	-14070	-6060	2879	931	-10920	-149	-128	-120	-56	-60	-60	-111	39	-152	18	33	-75	-24	-59	77	-29	-4
0.960000	-18313	2538	-11066	14167	1301	6341	-1409	2740	4589	7425	-4766	-1750	3175	6251	-4830	-6043	-6509	3914	1658	192	12190	657	138	-14065	-2909	572	-1522	-14034	-5059	2921	836	-10866	-149	-128	-121	-66	-60	-59	-109	35	-153	18	39	-76	-23	-56	77	-27	0
0.960833	-18237	2596	-9910	15918	1170	6208	-997	2724	4685	7416	-4639	-1505	2589	6123	-4674	-6244	-3257	4087	1675	310	12562	614	340	-14008	-4771	488	-1646	-14002	-1161	2989	725	-10810	-147	-124	-118	-66	-63	-56	-104	41	-156	20	36	-75	-22	-55	80	-30	0
0.961667	-18145	2562	-8525	17431	946	6035	-614	2630	4696	7350	-4507	-1317	2063	5987	-4529	-6464	-6302	4272	1655	344	12217	561	547	-13949	-4760	385	-1772	-13976	-198	3005	570	-10748	-145	-121	-120	-67	-60	-58	-105	40	-149	24	32	-70	-19	-52	87	-26	3
0.962500	-17127	2530	-6941	18654	692	5822	-258	2463	4491	7230	-4385	-1187	1619	5834	-4346	-6708	-4089	4464	1599	294	11803	501	767	-13891	-4673	259	-1898	-13951	1484	2987	418	-10685	-142	-126	-116	-65	-56	-56	-102	42	-148	19	36	-73	-16	-52	85	-25	1
0.963333	-15952	2429	-5124	19538	397	5567	49	2237	4158	7054	-4226	-1103	1331	5652	-4147	-6971	-4523	4653	1499	153	11259	421	985	-13824	-4420	114	-2012	-13927	3530	2940	262	-10626	-145	-129	-118	-68	-62	-56	-104	39	-117	19	35	-72	-18	-55	81	-29	-1
0.964167	-14945	2295	-3138	20021	74	5277	305	1957	3995	6825	-4080	-1085	1246	5519	-3936	-7259	-4191	4844	1364	-70	10389	330	1205	-13751	-4008	-44	-2124	-13898	4741	2858	126	-10573	-148	-128	-120	-69	-62	-58	-108	36	-149	15	32	-77	-21	-57	78	-34	0
0.965000	-13240	2142	-1031	20069	-212	4961	511	1637	3462	6556	-3921	-1111	815	5366	-3704	-7563	-2749	5024	1193	-362	9398	229	1421	-13658	-4273	-219	-2211	-13863	6398	2741	-12	-10523	-151	-132	-126	-73	-65	-62	-110	36	-155	17	32	-81	-29	-58	78	-33	-5
0.965833	-11687	1981	1195	19646	-561	4620	658	1299	2920	6238	-3758	-1179	702	5221	-3466	-7873	-1439	5197	989	-735	8455	114	1634	-13539	-6118	-407	-2279	-13815	9362	2589	-96	-10479	-148	-127	-121	-46	-64	-60	-105	37	-151	18	32	-77	-21	-56	80	-29	0
0.966667	-12132	1834	3447	18733	-814	4264	752	951	2602	5882	-3578	-1276	1070	5084	-3222	-8192	-4059	5354	740	-1154	7062	-7	1844	-13400	-4724	-613	-2321	-13750	9407	2394	-131	-10449	-150	-128	-121	-66	-61	-47	-107	40	-150	6	35	-77	-23	-57	80	-30	0
0.967500	-11968	1712	5682	17333	-1153	3888	786	598	2001	5472	-3390	-1429	1173	4959	-2974	-8518	-2346	5489	491	-1632	5670	-159	2050	-13239	-2903	-839	-2331	-13671	9633	2161	-125	-10430	-150	-127	-122	-70	-64	-56	-105	41	-151	20	33	-75	-24	-57	81	-27	-3
0.968333	-11789	1627	7862	15437	-1293	3502	769	261	1424	5064	-3188	-1605	1015	4841	-2728	-8847	-2257	5608	210	-2140	4254	-318	2252	-13046	-2829	-1082	-2297	-13570	11267	1880	-31	-10422	-149	-126	-121	-66	-62	-56	-104	40	-151	33	35	-75	-21	-55	82	-28	0
0.969167	-12013	1589	9927	13098	-1446	3106	706	-62	837	4611	-2975	-1805	790	4725	-2477	-9175	-2205	5697	-91	-2677	2819	-505	2445	-12824	-3218	-1351	-2226	-13449	11879	1550	124	-10436	-149	-161	-125	-65	-58	-56	-128	39	-150	19	36	-72	-15	-55	84	-26	0
0.970000	-11894	1606	11808	10363	-1598	2699	596	-360	340	4137	-2742	-2031	840	4615	-2237	-9500	-1396	5776	-392	-3230	1544	-717	2635	-12573	-3842	-1642	-2100	-13305	12313	1165	356	-10459	-148	-126	-121	-64	-63	-56	-105	40	-145	18	36	-73	-23	-55	82	-26	0
0.970833	-12088	1674	13462	7301	-1630	2293	457	-629	200	3645	-2489	-2287	1159	4498	-2009	-9808	-2358	5828	-696	-3781	292	-954	2815	-12287	-3176	-1957	-1924	-13141	12401	728	654	-10501	-147	-124	-120	-68	-62	-56	-108	41	-151	20	33	-72	-22	-60	80	-30	-5
0.971667	-12609	1793	14841	3988	-1665	1882	290	-859	363	3140	-2222	-2566	1486	4383	-1789	-10097	-699	5859	-993	-4323	-941	-1222	2999	-11971	-2700	-2309	-1694	-12958	12597	241	1036	-10553	-148	-126	-122	-65	-65	-56	-105	41	-146	21	33	-74	-23	-56	80	-27	-3
0.972500	-12274	1954	15904	521	-1681	1467	115	-1052	384	2630	-1941	-2861	1794	4261	-1585	-10366	-260	5872	-1276	-4850	-2186	-1521	3178	-11617	-3409	-2677	-1399	-12755	12293	-296	1480	-10621	-149	-127	-124	-62	-65	-55	-105	43	-152	21	34	-73	-21	-58	80	-25	2
0.973333	-11334	2144	16621	-3023	-1820	1057	-61	-1236	121	2121	-1647	-3176	1679	4138	-1400	-10605	-1301	5863	-1546	-5352	-3433	-1852	3359	-11246	-2319	-3107	-1051	-12537	10980	-879	1985	-10701	-148	-127	-126	-73	-65	-68	-107	41	-155	19	28	-74	-26	-59	81	-30	-4
0.974167	-10035	2352	16968	-6498	-1919	648	-215	-1386	-33	1617	-1348	-3503	1163	4005	-1218	-10804	3088	5838	-1783	-5812	-4042	-2212	3544	-10841	-4122	-3558	-644	-12302	12787	-1503	2547	-10787	-145	-127	-127	-65	-63	-53	-100	44	-153	17	33	-73	-22	-56	84	-26	-1
0.975000	-9267	2550	16937	-9814	-1890	236	-374	-1511	59	1131	-1039	-3847	748	3859	-1071	-10966	195	5788	-1987	-6232	-4716	-2608	3731	-10417	-4336	-4031	-171	-12057	11903	-2182	3145	-10882	-148	-128	-119	-66	-64	-48	-104	42	-152	19	32	-70	-22	-55	81	-31	-4
0.975833	-7858	2727	16539	-12889	-2007	-172	-494	-1625	207	664	-735	-4206	335	3704	-932	-11082	2037	5737	-2148	-6604	-5293	-3037	3919	-9978	-3577	-4568	356	-11802	10640	-2897	3763	-10976	-148	-126	-119	-65	-63	-56	-116	44	-155	21	33	-73	-25	-56	81	-29	-1
0.976667	-6011	2861	15783	-15637	-2153	-580	-574	-1730	384	213	-443	-4579	149	3532	-811	-11152	1781	5660	-2274	-6927	-5733	-3507	4115	-9518	-3040	-5125	942	-11544	10154	-3647	4396	-11071	-148	-124	-120	-67	-72	-55	-84	47	-152	20	29	-74	-25	-75	77	-29	0
0.977500	-4103	2936	14711	-17982	-2392	-991	-609	-1837	597	-205	-155	-4967	192	3351	-703	-11164	1540	5564	-2356	-7196	-5998	-3987	4330	-9049	-2502	-5712	1575	-11279	8840	-4423	5020	-11161	-150	-124	-118	-65	-64	-60	-108	44	-152	20	34	-72	-24	-59	82	-27	-1
0.978333	-1444	2926	13357	-19900	-2629	-1394	-590	-1951	435	-593	74	-5364	-388	3152	-604	-11121	2040	5450	-2385	-7412	-6007	-4501	4531	-8574	-1804	-6323	2258	-11015	7203	-5223	5623	-11240	-147	-125	-118	-64	-65	-58	-103	44	-148	19	32	-76	-22	-56	82	-22	-3
0.979167	1700	2828	11801	-21317	-2863	-1793	-514	-2077	334	-941	284	-5763	-965	2945	-511	-11025	3437	5316	-2368	-7569	-5473	-5034	4748	-8105	-2566	-6949	2975	-10748	6927	-6034	6185	-11302	-151	-127	-116	-68	-66	-60	-107	46	-153	20	35	-74	-21	-55	84	-28	-3
0.980000	3253	2638	10040	-22226	-3010	-2191	-383	-2225	740	-1251	454	-6165	-1180	2711	-419	-10876	257	5166	-2291	-7672	-5331	-5581	4972	-7639	-1490	-7585	3728	-10481	4605	-6867	6696	-11347	-146	-124	-118	-67	-62	-56	-102	43	-152	6	18	-70	-19	-55	81	-28	1
0.980833	5378	2345	8191	-22645	-3112	-2579	-194	-2392	862	-1520	576	-6574	-1686	2465	-328	-10675	263	4991	-2168	-7725	-5324	-6144	5202	-7178	698	-8222	4518	-10213	1491	-7707	7126	-11368	-149	-126	-117	-65	-60	-57	-112	46	-150	18	34	-73	-21	-53	82	-29	-3
0.981667	7763	1957	6303	-22593	-3055	-2964	43	-2591	842	-1755	656	-6980	-1987	2198	-231	-10424	240	4796	-1997	-7731	-4833	-6712	5432	-6734	1545	-8850	5321	-9947	-129	-8545	7516	-11358	-147	-126	-116	-65	-65	-65	-109	41	-149	19	33	-73	-35	-57	79	-27	0
0.982500	9445	1479	4438	-22113	-2492	-3336	334	-2813	829	-1936	681	-7372	-2164	1921	-128	-10133	-962	4579	-1781	-7687	-4193	-7283	5671	-6302	2336	-9459	6132	-9676	-2496	-9369	7806	-11314	-147	-128	-115	-64	-64	-55	-105	44	-149	17	32	-73	-21	-56	81	-27	0
0.983333	10923	934	2654	-21258	-1849	-3698	684	-3061	881	-2107	666	-7741	-2159	1627	-9	-9809	-758	4340	-1531	-7607	-3387	-7836	5903	-5895	3046	-10034	6939	-9408	-4917	-10174	8004	-11237	-146	-127	-118	-67	-63	-57	-105	39	-146	19	34	-75	-18	-55	84	-30	0
0.984167	11992	321	990	-20093	-1461	-4053	1034	-3337	1039	-2239	605	-8090	-2111	1310	115	-9461	-1908	4075	-1245	-7491	-2706	-8383	6127	-5510	4231	-10569	7723	-9139	-7027	-10954	8105	-11115	-151	-128	-119	-68	-81	-61	-108	39	-154	16	27	-78	-24	-56	81	-31	-1
0.985000	12257	-327	-489	-18702	-397	-4390	1420	-3639	1269	-2337	517	-8404	-2492	980	258	-9112	-1332	3791	-928	-7346	-2014	-8905	6343	-5150	5093	-11036	8486	-8868	-8692	-11688	8118	-10958	-153	-129	-120	-66	-64	-56	-110	39	-142	17	30	-76	-30	-55	77	-31	-6
0.985833	12579	-977	-1749	-17165	662	-4696	1820	-3955	1324	-2419	413	-8675	-2962	628	418	-8716	-148	3487	-594	-7179	-1056	-9399	6547	-4822	4322	-11442	9212	-8593	-9791	-12388	8036	-10751	-149	-128	-120	-66	-63	-57	-109	37	-154	18	33	-76	-23	-55	78	-8	-3
0.986667	12942	-1644	-2768	-15558	665	-5017	2223	-4287	982	-2490	274	-8901	-3139	257	589	-8343	-2374	3164	-266	-6998	-421	-9860	6728	-4518	5554	-11770	9882	-8316	-12219	-13021	7864	-10503	-171	-128	-118	-64	-62	-56	-109	39	-151	19	33	-75	-25	-56	77	-29	-1
0.987500	13107	-2269	-3541	-13956	-137	-5306	2614	-4634	90	-2548	146	-9068	-3745	-124	774	-7978	2221	2837	92	-6813	559	-10283	6887	-4242	4471	-12017	10487	-8033	-11478	-13587	7615	-10208	-150	-127	-118	-65	-64	-58	-105	40	-152	21	35	-74	-19	-57	79	-25	0
0.988333	11877	-2846	-4066	-12402	-436	-5577	2993	-4984	-688	-2610	36	-9177	-4884	-518	969	-7656	780	2470	434	-6619	1219	-10663	7019	-3999	3160	-12174	11013	-7757	-11379	-14083	7290	-9878	-155	-127	-120	-61	-62	-57	-104	41	-151	19	33	-77	-25	-40	80	-28	-3
0.989167	10801	-3362	-4353	-10952	-151	-5836	3346	-5341	-1443	-2679	-55	-9220	-6521	-925	1171	-7312	1604	2099	758	-6433	1694	-10997	7119	-3787	3494	-12246	11454	-7474	-12388	-14490	6899	-9513	-147	-130	-128	-65	-65	-53	-105	42	-152	20	36	-74	-23	-55	77	-28	0
0.990000	9363	-3793	-4407	-9675	171	-6074	3669	-5695	-1911	-2766	-107	-9207	-8308	-1339	1374	-7019	2594	1722	1059	-6258	2419	-11279	7177	-3610	3137	-12229	11794	-7190	-11717	-14809	6444	-9112	-152	-133	-121	-70	-66	-60	-111	37	-156	12	30	-80	-21	-60	75	-31	-4
0.990833	7286	-4138	-4264	-8572	677	-6297	3951	-6039	-2166	-2868	-110	-9128	-10426	-1760	1582	-6755	2275	1341	1331	-6094	3037	-11503	7208	-3454	2429	-12124	12033	-6902	-11376	-15029	5950	-8687	-153	-128	-121	-68	-65	-56	-110	39	-156	17	32	-78	-26	-61	74	-34	-4
0.991667	5166	-4368	-3941	-7654	1513	-6499	4206	-6367	-2376	-2994	-50	-8988	-13372	-2196	1791	-6520	2755	958	1572	-5949	3506	-11676	7192	-3326	1433	-11949	12161	-6608	-11188	-15144	5427	-8221	-133	-131	-127	-69	-65	-59	-109	38	-155	12	27	-78	-24	-60	77	-32	-3
0.992500	3633	-4505	-3474	-6918	1930	-6683	4425	-6694	-2430	-3151	73	-8796	-17192	-2580	1993	-6318	5175	578	1779	-5818	4396	-11788	7139	-3212	-1295	-11701	12175	-6311	-8810	-15150	4876	-7746	-149	-131	-125	-69	-67	-61	-113	38	-156	15	29	-81	-26	-62	76	-29	-4
0.993333	177	-4538	-2868	-6367	1984	-6853	4612	-7001	-1800	-3332	271	-8557	-20794	-2976	2215	-6141	2860	209	1942	-5708	4877	-11846	7046	-3140	-2422	-11395	12075	-6009	-7632	-15057	4319	-7258	-151	-130	-126	-70	-67	-58	-112	36	-154	15	32	-77	-23	-59	77	-33	-1
0.994167	-2973	-4469	-2247	-5966	1643	-7005	4773	-7280	-1165	-3542	538	-8282	-24637	-3354	2377	-5985	1951	-149	2069	-5612	5153	-11841	6924	-3094	-1737	-11044	11860	-5701	-7941	-14852	3762	-6746	-147	-129	-121	-66	-62	-57	-110	41	-152	16	30	-79	-17	-58	76	-29	0
0.995000	-4792	-4313	-1530	-5700	842	-7143	4913	-7538	-441	-3772	872	-7995	-27554	-3712	2567	-5854	2248	-496	2149	-5541	5668	-11785	6755	-3021	-2526	-10658	11533	-5395	-6223	-14546	3212	-6251	-153	-130	-119	-68	-60	-59	-105	40	-152	19	32	-75	-36	-59	80	-30	-3
0.995833	-6412	-4077	-808	-5507	-466	-7268	5035	-7775	332	-4030	1267	-7683	-27509	-4043	2727	-5728	608	-824	2204	-5487	5855	-11676	6558	-2980	-3030	-10255	11098	-5079	-5149	-14142	2687	-5747	-146	-128	-121	-67	-63	-60	-108	38	-152	17	33	-77	-18	-59	82	-29	0
0.996667	-7322	-3778	-110	-5423	-2199	-7376	5155	-7990	993	-4300	1718	-7391	-26923	-4348	2886	-5620	1012	-1129	2187	-5446	6139	-11514	6334	-2946	-3811	-9839	10562	-4762	-4292	-13643	2190	-5255	-143	-129	-121	-65	-60	-63	-104	39	-151	17	34	-77	-22	-58	82	-29	-1
0.997500	-7873	-3426	589	-5356	-3825	-7469	5271	-8181	1539	-4590	2213	-7110	-26772	-4620	3044	-5511	-47	-1411	2144	-5417	6406	-11302	6086	-2928	-4390	-9433	9936	-4441	-2951	-13076	1727	-4771	-146	-131	-121	-70	-62	-50	-105	43	-150	17	32	-77	-17	-59	80	-30	-4
0.998333	-8584	-3035	1239	-5280	-5095	-7543	5393	-8349	1764	-4872	2732	-6864	-26350	-4857	3198	-5402	-332	-1676	2069	-5389	6423	-11045	5819	-2885	-3982	-9046	9216	-4113	-1771	-12441	1307	-4298	-150	-132	-122	-69	-62	-62	-110	37	-155	15	27	-80	-24	-62	82	-33	-4
0.999167	-8690	-2614	1835	-5215	-6270	-7606	5531	-8491	1452	-5147	3274	-6661	-26065	-5058	3354	-5297	1442	-1911	1962	-5366	6492	-10740	5545	-2847	-5360	-8669	8461	-3782	-195	-11744	935	-3840	-150	-130	-122	-68	-62	-61	-107	38	-155	18	30	-76	-24	-58	81	-33	-5
1.000000	-8067	-2178	2385	-5041	-7492	-7647	5688	-8607	765	-5403	3814	-6512	-25748	-5225	3515	-5180	-1300	-2113	1828	-5337	6143	-10399	5260	-2802	-5212	-8320	7638	-3444	-747	-10997	616	-3390	-149	-128	-121	-64	-63	-59	-109	37	-152	43	32	-76	-19	-57	79	-31	1
1.000833	-6592	-1749	2870	-4841	-8892	-7664	5869	-8697	-135	-5627	4346	-6426	-25426	-5355	3690	-5052	1929	-2288	1672	-5308	5936	-10020	4980	-2742	-5607	-8005	6770	-3104	1694	-10226	355	-2969	-146	-127	-122	-67	-61	-58	-109	41	-148	11	30	-77	-18	-62	79	-28	0
1.001667	-5725	-1310	3306	-4590	-10417	-7668	6068	-8763	-560	-5825	4844	-6409	-25139	-5451	3875	-4924	1593	-2439	1496	-5272	5765	-9617	4705	-2668	-7014	-7722	5878	-2759	4548	-9433	149	-2559	-144	-127	-118	-67	-60	-61	-111	41	-147	20	32	-74	-18	-60	85	-29	2
1.002500	-4799	-901	3685	-4258	-12195	-7649	6293	-8805	-779	-5982	5300	-6460	-24815	-5525	4073	-4790	527	-2561	1307	-5226	5434	-9178	4447	-2581	-5866	-7468	4978	-2417	3798	-8643	27	-2167	-143	-125	-117	-64	-60	-56	-103	39	-147	19	32	-76	-22	-57	82	-30	5
1.003333	-3719	-516	4015	-3871	-14254	-7617	6538	-8826	-673	-6101	5705	-6583	-24518	-5569	4284	-4663	1819	-2656	1105	-5176	4962	-8722	4204	-2474	-5227	-7242	4083	-2079	4808	-7860	-45	-1793	-148	-107	-119	-65	-77	-52	-104	40	-145	19	32	-75	-15	-56	81	-31	0
1.004167	-2851	-162	4306	-3432	-16510	-7563	6791	-8827	-671	-6161	6040	-6767	-24229	-5589	4510	-4540	1152	-2722	902	-5115	4259	-8246	3986	-2358	-4325	-7037	3210	-1743	5167	-7098	-55	-1427	-147	-126	-122	-69	-62	-58	-109	39	-151	18	28	-83	-24	-48	80	-31	-3
1.005000	-2109	159	4556	-2954	-18614	-7491	7055	-8798	-939	-6177	6304	-7007	-23944	-5589	4754	-4427	1543	-2759	698	-5048	3574	-7755	3802	-2217	-3229	-6844	2370	-1407	4811	-6352	1	-1072	-147	-126	-118	-66	-59	-55	-108	41	-150	19	27	-76	-22	-59	80	-30	1
1.005833	-301	443	4776	-2449	-20350	-7403	7321	-8753	-1332	-6143	6496	-7289	-23663	-5569	5013	-4324	3598	-2770	500	-4976	3003	-7255	3656	-2063	-3517	-6655	1577	-1087	6300	-5641	126	-725	-147	-127	-120	-68	-63	-58	-107	35	-148	17	27	-74	-19	-58	79	-30	1
1.006667	165	694	4968	-1937	-21374	-7301	7578	-8682	-1285	-6068	6600	-7604	-23387	-5540	5279	-4248	2493	-2754	318	-4904	2439	-6748	3540	-1899	-3494	-6467	838	-749	7080	-4970	301	-389	-149	-132	-105	-70	-64	-59	-112	36	-152	12	26	-81	-26	-59	75	-35	-3
1.007500	88	899	5128	-1433	-21765	-7179	7822	-8599	-1369	-5951	6636	-7937	-23106	-5502	5552	-4195	829	-2742	144	-4834	1597	-6236	3473	-1713	-822	-6268	175	-425	4598	-4336	552	-50	-149	-130	-124	-66	-62	-57	-108	34	-150	18	32	-76	-22	-56	77	-30	0
1.008333	785	1074	5279	-944	-21803	-7032	8049	-8489	-1599	-5793	6597	-8271	-22828	-5443	5829	-4169	2159	-2649	-5	-4766	812	-5723	3446	-1524	430	-6049	-412	-107	4318	-3745	845	288	-124	-126	-121	-65	-62	-56	-108	39	-153	16	33	-75	-18	-55	79	-32	1
1.009167	919	1225	5406	-503	-21643	-6887	8240	-8360	-1885	-5604	6487	-8596	-22563	-5384	6101	-4173	1028	-2560	-133	-4704	36	-5215	3453	-1324	1175	-5801	-916	199	3909	-3192	1186	632	-146	-125	-121	-65	-62	-56	-105	43	-150	18	32	-74	-24	-40	79	-32	-1
1.010000	962	1335	5511	-113	-21538	-6724	8391	-8216	-2396	-5392	6317	-8891	-22307	-5299	6361	-4211	1497	-2453	-238	-4659	-649	-4717	3522	-1125	1563	-5527	-1323	504	2779	-2682	1571	1024	-147	-127	-124	-68	-63	-59	-109	39	-151	13	30	-75	-19	-58	81	-32	-1
1.010833	969	1420	5599	196	-21528	-6542	8500	-8056	-3070	-5166	6100	-9150	-22050	-5229	6601	-4287	979	-2331	-315	-4623	-1231	-4223	3626	-926	1785	-5214	-1638	808	2269	-2206	1992	1334	-146	-126	-124	-67	-60	-58	-105	39	-150	28	28	-79	-24	-59	80	-29	1
1.011667	69	1485	5664	434	-21458	-6346	8554	-7884	-3749	-4920	5843	-9356	-21795	-5128	6820	-4394	61	-2193	-360	-4603	-1724	-3743	3764	-732	3015	-4861	-1851	1107	1077	-1770	2435	1696	-147	-129	-126	-68	-63	-56	-107	39	-152	15	32	-74	-24	-57	79	-30	-5
1.012500	-857	1535	5720	542	-21155	-6129	8553	-7696	-4510	-4673	5561	-9501	-21543	-5012	7004	-4537	1992	-2040	-375	-4597	-2047	-3277	3939	-552	2258	-4466	-1947	1401	662	-1365	2895	2061	-148	-128	-124	-67	-63	-53	-111	37	-154	13	32	-74	-21	-57	79	-31	0
1.013333	-683	1569	5758	557	-20764	-5890	8504	-7494	-5609	-4414	5263	-9581	-21289	-4869	7154	-4707	-236	-1879	-355	-4603	-2545	-2823	4146	-377	1721	-4031	-1944	1695	-1078	-992	3358	2441	-149	-126	-122	-66	-60	-61	-110	43	-152	20	34	-75	-19	-57	80	-30	-1
1.014167	-146	1602	5783	455	-20339	-5623	8381	-7283	-7074	-4154	4962	-9589	-21018	-4697	7263	-4889	1098	-1707	-300	-4629	-2737	-2384	4377	-215	1623	-3558	-1827	1993	-1427	-642	3824	2831	-145	-122	-119	-64	-60	-59	-104	41	-147	21	37	-79	-22	-55	84	-27	2
1.015000	-506	1629	5798	234	-19611	-5335	8215	-7057	-8244	-3897	4665	-9529	-19490	-4495	7327	-5102	2237	-1530	-204	-4660	-2512	-1968	4629	-77	-560	-3058	-1640	2285	856	-316	4273	3229	-149	-128	-124	-66	-65	-57	-107	38	-153	17	36	-80	-25	-57	80	-28	-1
1.015833	-870	1657	5799	-77	-18721	-5024	7991	-6831	-9215	-3644	4381	-9411	-13257	-4248	7336	-5326	-395	-1353	-107	-4719	-2499	-1565	4885	38	192	-2523	-1341	2585	-878	-1	4700	3636	-145	-127	-121	-69	-63	-56	-107	43	-152	35	36	-76	-21	-53	80	-27	1
1.016667	-887	1695	5797	-563	-17709	-4658	7728	-6588	-9909	-3402	4121	-9228	-5465	-3960	7301	-5563	1358	-1171	39	-4786	-2166	-1182	5171	136	502	-1972	-959	2886	-552	297	5089	4045	-144	-127	-120	-67	-62	-56	-107	42	-151	15	37	-75	-18	-53	84	-19	1
1.017500	-931	1730	5787	-1126	-16501	-4289	7415	-6339	-10417	-3115	3887	-8997	1050	-3625	7206	-5806	32	-990	209	-4880	-1678	-815	5446	208	879	-1396	-495	3186	285	581	5429	4456	-150	-127	-120	-66	-67	-55	-104	43	-153	19	39	-69	-21	-51	84	-24	0
1.018333	-904	1779	5772	-1790	-15065	-3874	7067	-6085	-10760	-2841	3686	-8736	8552	-3238	7065	-6046	-88	-806	406	-4995	-1302	-462	5718	260	1362	-814	38	3485	131	861	5722	4875	-149	-122	-117	-65	-58	-53	-105	43	-152	22	38	-72	-19	-51	85	-28	2
1.019167	91	1845	5753	-2542	-13655	-3423	6700	-5821	-11426	-2557	3513	-8451	15640	-2802	6870	-6288	1222	-615	649	-5141	-975	-127	5979	285	969	-231	626	3779	1166	1130	5940	5295	-143	-124	-117	-63	-64	-53	-102	42	-148	23	37	-75	-24	-52	84	-27	0
1.020000	-49	1923	5731	-3366	-12131	-2935	6309	-5555	-11754	-2254	3369	-8155	23382	-2304	6625	-6542	913	-427	869	-5320	-611	191	6226	291	-74	350	1265	4066	3296	1406	6095	5713	-146	-122	-118	-68	-61	-50	-103	44	-150	23	36	-76	-19	-53	86	-26	0
1.020833	-1317	2011	5711	-4242	-10445	-2409	5909	-5286	-11785	-1936	3251	-7863	30619	-1754	6347	-6790	-1789	-230	1129	-5528	-580	491	6450	277	1939	918	1936	4350	1627	1675	6170	6129	-146	-122	-116	-65	-63	-53	-103	43	-150	18	35	-80	-23	-53	86	-27	0
1.021667	-1513	2114	5683	-5146	-8807	-1864	5512	-5016	-12036	-1561	3162	-7591	32767	-1157	6028	-7042	-692	-26	1402	-5781	-251	786	6651	239	3180	1470	2623	4615	1566	1946	6162	6529	-147	-124	-117	-64	-60	-51	-98	45	-148	25	37	-72	-18	-52	85	-27	-1
1.022500	-1967	2230	5645	-6060	-7035	-1284	5115	-4752	-12596	-1215	3085	-7349	32529	-515	5674	-7300	-1087	184	1686	-6073	-137	1061	6810	182	3743	2000	3312	4865	2259	2214	6074	6923	-146	-124	-132	-66	-60	-52	-103	43	-151	24	34	-57	-18	-53	88	-24	1
1.023333	-2606	2368	5605	-6966	-5230	-684	4730	-4477	-13142	-805	3016	-7151	32720	154	5299	-7571	-213	404	1980	-6414	-336	1322	6960	105	4484	2502	3982	5087	1656	2481	5901	7295	-148	-115	-120	-69	-64	-59	-109	41	-152	19	33	-76	-27	-61	80	-31	-4
1.024167	-2849	2493	5548	-7841	-3721	-68	4364	-4241	-13008	-382	2947	-6994	32747	883	4912	-7869	-215	639	2282	-6799	-625	1577	7066	9	5074	2975	4625	5281	1421	2750	5652	7649	-151	-127	-124	-70	-69	-56	-109	40	-156	18	30	-76	-22	-58	93	-28	-6
1.025000	-3381	2641	5483	-8633	-2439	562	4029	-3996	-12294	81	2870	-6880	32666	1592	4519	-8186	-1727	891	2596	-7223	-1128	1825	7138	-87	6569	3414	5223	5445	432	3024	5326	7982	-139	-126	-120	-68	-63	-56	-111	40	-158	16	40	-76	-24	-56	82	-32	-5
1.025833	-4163	2802	5403	-9366	-1261	1194	3719	-3773	-11381	586	2788	-6814	32740	2330	4123	-8548	-133	1162	2916	-7685	-1584	2063	7177	-203	6793	3833	5765	5574	470	3293	4931	8279	-149	-127	-120	-68	-64	-56	-109	28	-153	15	29	-72	-24	-55	80	-31	-5
1.026667	-4214	2970	5308	-9993	-179	1817	3439	-3575	-10585	1120	2680	-6798	32697	3064	3742	-8941	-1324	1450	3239	-8176	-2453	2296	7174	-344	6583	4210	6240	5659	-627	3558	4477	8549	-154	-126	-119	-67	-66	-59	-111	39	-153	18	34	-75	-25	-58	84	-30	-5
1.027500	-3489	3143	5189	-10508	569	2427	3194	-3398	-9917	1659	2541	-6822	32714	3775	3377	-9386	-1283	1758	3561	-8692	-3737	2519	7147	-478	7561	4556	6622	5703	-2166	3817	3981	8779	-150	-122	-118	-63	-70	-55	-107	41	-151	19	33	-75	-26	-59	80	-30	0
1.028333	-2910	3323	5049	-10904	1191	3012	2981	-3252	-8964	2227	2373	-6882	32712	4462	3039	-9876	1906	2086	3885	-9226	-4726	2734	7085	-637	5707	4855	6917	5697	661	4064	3444	8966	-136	-125	-118	-65	-63	-56	-103	42	-150	18	36	-73	-22	-55	85	-29	0
1.029167	-3030	3506	4891	-11172	1877	3563	2797	-3147	-7539	2786	2172	-6970	32711	5106	2725	-10414	-1493	2429	4210	-9755	-6362	2950	6997	-810	6395	5141	7107	5647	-792	4307	2880	9110	-146	-121	-117	-63	-56	-56	-104	43	-151	13	33	-85	-21	-55	84	-28	0
1.030000	-2698	3694	4713	-11320	2526	4063	2641	-3076	-5764	3340	1950	-7079	32719	5702	2437	-10996	291	2783	4517	-10266	-8030	3151	6879	-994	7129	5380	7197	5549	-1293	4531	2294	9204	-147	-128	-118	-62	-62	-57	-104	42	-152	17	34	-74	-22	-56	81	-29	-4
1.030833	-2111	3890	4528	-11348	3106	4504	2504	-3048	-3693	3863	1649	-7198	32712	6228	2180	-11606	-483	3137	4825	-10749	-9512	3344	6739	-1198	7379	5585	7176	5402	-321	4738	1717	9253	-151	-128	-119	-64	-61	-58	-108	38	-155	16	32	-75	-21	-58	81	-40	-4
1.031667	-1565	4084	4334	-11279	3847	4879	2389	-3059	-1054	4349	1334	-7296	32710	6676	1952	-12239	-515	3522	5106	-11187	-10833	3529	6580	-1411	6934	5756	7049	5214	-425	4911	1147	9251	-145	-130	-121	-66	-62	-59	-105	37	-151	17	28	-79	-24	-62	77	-32	-5
1.032500	-206	4287	4138	-11126	4589	5169	2291	-3117	1698	4769	985	-7445	32712	7044	1756	-12875	436	3899	5368	-11561	-12069	3707	6407	-1650	5907	5895	6824	4988	-310	5086	604	9210	-150	-126	-125	-79	-65	-60	-108	28	-151	15	29	-76	-32	-59	78	-31	0
1.033333	852	4501	3953	-10895	5306	5379	2198	-3209	4986	5128	615	-7552	32709	7323	1573	-13491	1370	4280	5611	-11858	-12726	3878	6219	-1896	3509	6000	6500	4731	1711	5232	95	9129	-151	-137	-124	-69	-62	-59	-105	40	-149	17	27	-79	-19	-57	79	-28	0
1.034167	425	4722	3785	-10628	6049	5503	2113	-3335	8549	5396	235	-7643	32710	7509	1410	-14073	-1622	4657	5824	-12069	-13307	4038	6030	-2159	3826	6078	6091	4448	304	5350	-375	9001	-149	-127	-120	-65	-65	-58	-104	41	-127	19	35	-83	-17	-55	80	-31	-1
1.035000	1068	4948	3641	-10332	6397	5520	2024	-3504	11679	5557	-174	-7721	32265	7602	1258	-14603	-466	5027	6000	-12194	-13659	4189	5830	-2440	4310	6122	5607	4137	-241	5451	-799	8844	-146	-116	-121	-66	-62	-58	-105	39	-152	16	28	-78	-21	-56	79	-30	-1
1.035833	1609	5182	3519	-10071	6482	5437	1927	-3697	14310	5609	-550	-7775	28246	7600	1102	-15061	-849	5381	6136	-12227	-13583	4324	5627	-2734	3641	6137	5053	3811	808	5523	-1168	8651	-145	-126	-119	-68	-60	-57	-107	35	-149	18	27	-75	-23	-55	77	-31	11
1.036667	1740	5417	3431	-9831	6130	5256	1819	-3914	15650	5542	-927	-7804	22898	7513	949	-15425	-1095	5721	6234	-12177	-13046	4446	5425	-3041	3161	6124	4447	3479	360	5578	-1481	8438	-146	-127	-121	-69	-62	-58	-107	40	-146	18	30	-74	-21	-53	80	-31	5
1.037500	2090	5661	3377	-9638	5062	4976	1694	-4150	16625	5348	-1273	-7815	19942	7338	785	-15682	-306	6047	6287	-12048	-12225	4560	5222	-3362	2400	6090	3804	3130	638	5616	-1724	8202	-146	-128	-119	-40	-60	-56	-104	38	-148	16	33	-77	-23	-55	85	-15	0
1.038333	2200	5902	3352	-9523	3464	4605	1545	-4398	18199	5039	-1573	-7799	16820	7095	605	-15802	-1319	6355	6295	-11859	-11435	4660	5018	-3692	2131	6040	3147	2791	760	5637	-1923	7950	-147	-126	-124	-68	-64	-53	-102	41	-150	21	32	-74	-22	-53	79	-31	0
1.039167	1849	6152	3364	-9490	1506	4154	1387	-4645	19113	4616	-1822	-7765	14441	6764	407	-15792	321	6654	6263	-11624	-10368	4746	4812	-4028	1268	5970	2464	2453	1060	5654	-2064	7688	-148	-126	-126	-68	-61	-58	-105	41	-152	17	30	-75	4	-53	82	-30	-17
1.040000	2071	6399	3401	-9553	-493	3639	1206	-4889	19099	4091	-2003	-7706	13205	6422	189	-15642	705	6915	6192	-11369	-9240	4817	4606	-4367	-818	5891	1794	2125	1269	5662	-2162	7415	-150	-131	-121	-70	-62	-61	-108	41	-154	17	32	-78	-24	-57	79	-33	-5
1.040833	2842	6641	3454	-9708	-2422	3060	998	-5128	18389	3477	-2108	-7635	12829	6018	-43	-15346	-538	7173	6083	-11118	-8382	4877	4399	-4699	-1011	5803	1137	1807	113	5674	-2205	7147	-148	-127	-121	-67	-63	-61	-109	38	-152	20	36	-76	-18	-53	81	-30	-3
1.041667	3610	6879	3527	-9967	-3860	2446	779	-5346	16991	2797	-2118	-7546	13875	5597	-285	-14910	3656	7419	5960	-10883	-7260	4926	4190	-5036	-3871	5716	504	1499	3794	5687	-2215	6874	-144	-125	-121	-65	-60	-52	-105	42	-148	19	36	-78	-21	-52	80	-27	1
1.042500	3411	7111	3599	-10301	-4417	1809	546	-5550	15307	2073	-2044	-7446	16641	5161	-532	-14348	494	7650	5803	-10687	-6618	4962	3970	-5362	-4787	5626	-92	1206	4495	5705	-2196	6604	-144	-125	-120	-66	-35	-56	-103	43	-149	21	38	-78	-19	-55	84	-27	0
1.043333	3335	7337	3662	-10714	-4290	1161	301	-5732	13385	1325	-1882	-7338	20271	4727	-775	-13668	1890	7874	5630	-10559	-6007	4982	3739	-5681	-4878	5544	-648	925	4987	5727	-2151	6332	-147	-126	-118	-67	-65	-58	-107	40	-154	19	34	-77	-19	-55	84	-27	9
1.044167	3343	7545	3705	-11220	-3827	527	61	-5894	11424	587	-1636	-7236	24531	4301	-1002	-12888	1374	8086	5438	-10499	-5639	4997	3501	-5985	-5527	5465	-1159	652	7543	5760	-2101	6053	-152	-127	-120	-69	-61	-56	-110	39	-152	21	34	-78	-23	-57	79	-29	-3
1.045000	3267	7746	3721	-11761	-3185	-75	-169	-6035	9557	-111	-1310	-7135	29430	3911	-1214	-12017	1345	8302	5252	-10512	-5677	4999	3246	-6270	-5993	5400	-1618	389	9058	5809	-2037	5780	-150	-126	-121	-75	-36	-57	-109	40	-151	21	35	-79	-22	-56	80	-29	-4
1.045833	3756	7942	3706	-12329	-2482	-625	-383	-6154	7491	-748	-914	-7038	32622	3552	-1344	-11090	1746	8521	5069	-10602	-6019	4983	2981	-6537	-6815	5350	-2028	130	10655	5861	-1978	5503	-148	-125	-119	-68	-61	-56	-105	42	-154	24	34	-80	-22	-57	80	-30	-1
1.046667	4669	8125	3645	-12907	-1835	-1116	-568	-6258	5535	-1299	-465	-6962	32112	3234	-1425	-10123	3120	8737	4893	-10758	-5952	4994	2699	-6781	-9794	5307	-2384	-121	14780	5925	-1924	5221	-149	-126	-121	-67	-61	-52	-105	40	-150	20	33	-67	-21	-57	82	-30	-1
1.047500	3687	8311	3540	-13487	-1175	-1536	-716	-6348	4161	-1743	16	-6902	31516	2965	-1431	-9142	345	8959	4739	-10980	-6217	4983	2397	-7014	-10281	5281	-2699	-376	15829	5987	-1887	4919	-147	-128	-121	-64	-62	-53	-103	61	-153	16	33	-75	-23	-57	81	-28	-1
1.048333	3277	8490	3387	-14047	-462	-1882	-827	-6433	2814	-2067	517	-6871	31335	2741	-1358	-8169	902	9184	4597	-11257	-6674	4975	2079	-7223	-9599	5270	-2966	-647	15971	6050	-1874	4604	-153	-129	-121	-67	-64	-58	-105	39	-155	18	30	-81	-23	-59	81	-34	-5
1.049167	3308	8671	3192	-14575	430	-2143	-888	-6519	1684	-2256	1004	-6861	30808	2566	-1193	-7208	1413	9425	4486	-11564	-6862	4954	1747	-7405	-10292	5266	-3186	-897	17875	6113	-1883	4281	-149	-129	-119	-65	-62	-53	-105	40	-152	18	35	-76	-16	-56	82	-29	7
1.050000	3135	8857	2919	-15052	1676	-2318	-892	-6597	922	-2313	1463	-6913	30499	2426	-932	-6294	788	9671	4395	-11883	-7218	4936	1399	-7576	-10501	5275	-3386	-1169	17730	6160	-1919	3933	-148	-126	-119	-65	-81	-60	-104	42	-153	19	33	-76	-18	-62	80	-29	-1
1.050833	3058	9047	2680	-15481	3357	-2409	-845	-6690	349	-2233	1863	-7001	30106	2333	-590	-5432	1410	9922	4326	-12202	-7601	4933	1040	-7723	-10878	5280	-3542	-1448	17095	6196	-1981	3566	-150	-131	-121	-69	-63	-56	-104	41	-151	18	33	-76	-23	-57	96	-27	-1
1.051667	2661	9257	2388	-15846	5114	-2416	-746	-6795	-131	-2040	2181	-7123	29722	2265	-176	-4637	39	10185	4289	-12499	-8172	4913	667	-7856	-10672	5292	-3681	-1735	15628	6210	-2073	3180	-148	-130	-122	-65	-63	-58	-105	40	-151	17	29	-76	-21	-59	80	-28	0
1.052500	1842	9479	2086	-16148	6949	-2385	-601	-6910	-345	-1735	2399	-7299	29373	2212	290	-3920	212	10452	4270	-12758	-8613	4904	286	-7973	-9871	5298	-3804	-2027	13146	6198	-2192	2772	-146	-133	-122	-68	-64	-56	-105	39	-162	13	30	-78	-26	-58	79	-30	-7
1.053333	1672	9721	1785	-16397	9156	-2283	-418	-7045	-552	-1351	2496	-7526	29000	2170	786	-3279	644	10734	4260	-12959	-8888	4902	-97	-8079	-9891	5303	-3906	-2318	10512	6156	-2333	2349	-150	-127	-118	-65	-63	-59	-107	40	-154	20	33	-77	-23	-58	82	-29	-3
1.054167	1860	9989	1507	-16591	11833	-2139	-195	-7199	-780	-904	2465	-7800	28657	2126	1285	-2717	-2512	11015	4271	-13118	-9498	4911	-476	-8171	-7731	5297	-4003	-2604	5337	6082	-2495	1910	-145	-125	-118	-63	-60	-56	-103	42	-149	29	34	-74	-22	-57	80	-28	0
1.055000	2526	10282	1258	-16736	14548	-1969	37	-7394	-735	-430	2277	-8123	28304	2068	1762	-2246	730	11307	4292	-13215	-9611	4914	-857	-8255	-7885	5276	-4095	-2890	3778	5970	-2666	1448	-144	-126	-118	-66	-63	-58	-105	40	-151	22	35	-74	-22	-59	82	-27	0
1.055833	2927	10597	1052	-16840	17278	-1788	274	-7595	-114	40	1938	-8499	27960	1988	2173	-1859	-1972	11596	4323	-13252	-9739	4922	-1229	-8325	-7651	5238	-4186	-3167	118	5812	-2864	973	-149	-127	-117	-66	-64	-57	-104	39	-151	12	33	-77	-22	-56	82	-26	-1
1.056667	4192	10928	900	-16919	20011	-1614	504	-7848	656	485	1459	-8914	27625	1882	2478	-1565	-1745	11879	4359	-13238	-9439	4931	-1593	-8396	-5843	5177	-4275	-3428	-6021	5619	-3058	485	-150	-131	-122	-73	-66	-60	-105	39	-153	16	30	-81	-32	-59	81	-30	-8
1.057500	6466	11280	811	-16979	22546	-1478	705	-8133	1631	865	836	-9380	27285	1746	2647	-1358	-1246	12161	4399	-13184	-8616	4944	-1946	-8452	-4856	5094	-4359	-3667	-10253	5392	-3243	-8	-147	-128	-124	-68	-62	-62	-101	41	-154	18	33	-72	-23	-58	81	-28	-3
1.058333	9119	11650	790	-17030	25146	-1326	850	-8465	2730	1166	97	-9869	26953	1579	2642	-1249	-2169	12434	4444	-13100	-7362	4952	-2286	-8493	-3658	4989	-4443	-3874	-15722	5123	-3417	-511	-149	-128	-122	-67	-61	-59	-105	40	-150	17	33	-75	-24	-59	79	-32	4
1.059167	10863	12032	833	-17079	27923	-1239	990	-8851	3749	1352	-741	-10390	26614	1391	2436	-1235	-2024	12695	4502	-13008	-5345	4953	-2612	-8524	-2732	4858	-4516	-4057	-21698	4818	-3570	-1024	-150	-129	-118	-68	-70	-59	-109	42	-152	17	32	-77	-24	-57	81	-52	-1
1.060000	12651	12420	952	-17135	30304	-1195	1040	-9301	4649	1412	-1660	-10934	25225	1171	1996	-1323	4	12943	4565	-12925	-2790	4947	-2924	-8538	-5512	4700	-4577	-4200	-24878	4480	-3697	-1551	-147	-128	-120	-66	-62	-61	-101	41	-151	16	33	-74	-24	-58	82	-31	0
1.060833	11297	12801	1132	-17211	32321	-1209	1016	-9811	5621	1334	-2630	-11499	18699	930	1314	-1519	-2421	13175	4638	-12868	-227	4930	-3219	-8533	-10178	4521	-4632	-4305	-28933	4118	-3782	-2088	-146	-129	-120	-68	-62	-60	-104	40	-151	18	37	-75	-31	-59	81	-30	-1
1.061667	7664	13179	1372	-17305	32767	-1273	914	-10400	6100	1115	-3622	-12066	10748	676	382	-1816	-3325	13386	4732	-12854	2607	4899	-3502	-8503	-11347	4316	-4664	-4370	-32673	3727	-3823	-2631	-145	-122	-118	-64	-61	-57	-108	42	-151	20	35	-76	-21	-57	81	-28	2
1.062500	4449	13535	1657	-17429	32673	-1408	722	-11063	6300	747	-4603	-12631	6172	415	-796	-2217	-3132	13573	4838	-12897	5490	4851	-3769	-8444	-9960	4090	-4674	-4394	-32710	3328	-3825	-3192	-145	-122	-118	-69	-62	-58	-104	42	-149	20	30	-74	-19	-57	80	-31	3
1.063333	1509	13871	1978	-17575	32460	-1577	440	-11810	6134	237	-5543	-13175	1187	144	-2184	-2731	-5184	13738	4964	-13011	8145	4778	-4019	-8344	-7124	3843	-4651	-4381	-32710	2912	-3768	-3774	-146	-126	-119	-67	-60	-59	-108	38	-151	18	33	-74	-19	-58	80	-31	-1
1.064167	-639	14170	2325	-17751	31995	-1802	69	-12630	5647	-404	-6412	-13698	-3058	-126	-3773	-3350	-5616	13873	5114	-13200	10527	4686	-4256	-8242	-3272	3581	-4597	-4333	-32693	2489	-3656	-4382	-150	-131	-119	-68	-64	-61	-111	38	-155	13	29	-77	-19	-60	78	-36	-4
1.065000	-1990	14433	2678	-17954	31596	-2077	-386	-13524	4967	-1150	-7178	-14167	-6103	-425	-5517	-4064	-7121	13987	5286	-13465	12153	4565	-4473	-8092	1473	3311	-4502	-4247	-32290	2066	-3484	-5019	-141	-128	-125	-69	-65	-59	-110	37	-155	12	28	-77	-25	-61	77	-32	-8
1.065833	-3510	14650	3037	-18178	31223	-2389	-930	-14480	4099	-1996	-7823	-14582	-8462	-717	-7365	-4849	-8122	14078	5492	-13798	13070	4422	-4666	-7900	6257	3035	-4348	-4127	-31894	1649	-3247	-5676	-151	-127	-124	-67	-62	-58	-109	36	-156	7	28	-75	-25	-58	71	-33	-5
1.066667	-4947	14821	3387	-18416	30819	-2733	-1539	-15488	2929	-2918	-8332	-14919	-9890	-1021	-9257	-5720	-6852	14147	5714	-14196	12950	4256	-4841	-7674	8321	2747	-4144	-3986	-29823	1244	-2957	-6372	-148	-128	-120	-69	-63	-60	-108	35	-153	16	28	-95	-23	-61	76	-34	-3
1.067500	-6263	14941	3711	-18671	30453	-3104	-2221	-16544	1383	-3891	-8680	-15170	-10713	-1343	-11124	-6627	-9161	14196	5965	-14653	11606	4057	-4989	-7412	10031	2481	-3883	-3829	-25363	861	-2602	-7105	-146	-126	-118	-70	-61	-60	-107	37	-149	23	34	-74	-23	-58	77	-32	-1
1.068333	-7318	14999	4009	-18934	30073	-3502	-2956	-17619	-350	-4897	-8878	-15329	-11524	-1693	-12913	-7580	-5625	14219	6235	-15156	10142	3837	-5105	-7111	9317	2213	-3564	-3667	-18935	490	-2201	-7870	-146	-128	-119	-66	-60	-58	-107	39	-151	16	33	-77	-19	-59	78	-31	0
1.069167	-9358	14999	4273	-19218	29695	-3929	-3735	-18705	-1836	-5903	-8919	-15391	-11645	-2071	-14562	-8539	-5192	14222	6518	-15685	8167	3592	-5193	-6786	6568	1961	-3188	-3507	-12670	143	-1749	-8687	-146	-142	-121	-65	-61	-57	-105	40	-151	18	32	-75	-26	-55	80	-31	-1
1.070000	-11721	14939	4497	-19497	29329	-4382	-4539	-19769	-3301	-6896	-8824	-15355	-11606	-2479	-16018	-9477	-4831	14212	6809	-16226	5653	3331	-5247	-6441	5297	1717	-2755	-3362	-8204	-174	-1251	-9543	-145	-125	-119	-65	-62	-60	-107	40	-151	17	33	-77	-22	-56	79	-30	1
1.070833	-14031	14818	4683	-19773	28973	-4865	-5352	-20764	-4548	-7847	-8606	-15235	-11561	-2923	-17222	-10349	-1940	14181	7104	-16766	3370	3051	-5255	-6082	3139	1496	-2268	-3242	-2701	-477	-712	-10441	-147	-125	-119	-66	-62	-59	-108	43	-150	17	32	-78	-23	-58	76	-33	0
1.071667	-16117	14643	4831	-20052	28641	-5384	-6164	-21739	-5658	-8746	-8289	-15043	-11400	-3393	-18114	-11154	-1244	14139	7396	-17292	1263	2759	-5222	-5712	1370	1294	-1727	-3167	1716	-746	-138	-11371	-143	-127	-119	-70	-64	-60	-109	42	-152	18	32	-77	-24	-59	77	-29	0
1.072500	-18275	14409	4946	-20316	28272	-5949	-6960	-22599	-6581	-9568	-7919	-14800	-11226	-3891	-18678	-11841	368	14080	7672	-17785	-540	2462	-5137	-5351	363	1117	-1148	-3141	4729	-994	455	-12334	-147	-129	-138	-68	-61	-62	-109	36	-152	15	26	-80	-22	-60	81	-30	-1
1.073333	-19249	14127	5032	-20569	27928	-6571	-7715	-23341	-7393	-10288	-7516	-14520	-11441	-4402	-18888	-12372	4053	14009	7932	-18247	-1464	2168	-4999	-5006	-1490	964	-527	-3178	9013	-1217	1072	-13329	-150	-129	-126	-70	-61	-62	-107	36	-153	15	32	-79	-22	-62	77	-34	-5
1.074167	-21072	13797	5101	-20816	27579	-7249	-8399	-23939	-7621	-10907	-7128	-14243	-11277	-4916	-18734	-12732	4862	13932	8181	-18661	-1744	1884	-4801	-4686	-2633	836	118	-3285	12213	-1423	1709	-14344	-146	-126	-120	-64	-75	-58	-107	39	-149	23	35	-73	-15	-59	74	-26	1
1.075000	-22899	13424	5160	-21047	26315	-7986	-9050	-24374	-7568	-11403	-6782	-13985	-11148	-5426	-18226	-12904	5691	13835	8397	-19028	-1389	1606	-4547	-4404	-785	727	778	-3483	11329	-1620	2362	-15390	-145	-125	-117	-68	-60	-57	-108	42	-150	21	36	-75	-22	-59	75	-28	1
1.075833	-23162	13009	5213	-21268	21420	-8789	-9615	-24640	-7382	-11788	-6526	-13780	-11143	-5924	-17392	-12872	9630	13725	8582	-19354	335	1346	-4243	-4174	261	632	1451	-3782	12333	-1807	3023	-16449	-147	-127	-104	-65	-63	-64	-105	42	-151	18	34	-77	-19	-57	79	-29	-1
1.076667	-23294	12563	5265	-21485	15822	-9638	-10099	-24722	-7055	-12044	-6384	-13648	-11192	-6392	-16277	-12631	10979	13599	8731	-19634	2695	1105	-3880	-4006	1403	545	2127	-4204	12659	-1996	3689	-17517	-146	-125	-124	-68	-61	-60	-105	40	-152	25	32	-79	-23	-58	80	-29	-4
1.077500	-22213	12093	5332	-21675	11762	-10522	-10504	-24604	-6532	-12176	-6380	-13612	-11536	-6822	-14954	-12215	14049	13456	8855	-19880	5463	884	-3459	-3917	3466	459	2799	-4709	11620	-2194	4358	-18585	-147	-129	-120	-67	-59	-66	-82	43	-148	17	36	-75	-21	-57	78	-29	0
1.078333	-19659	11601	5416	-21864	7049	-11414	-10826	-24297	-5857	-12186	-6536	-13685	-11898	-7210	-13483	-11544	15992	13295	8943	-20101	8433	690	-2992	-3909	6134	361	3454	-5353	10697	-2407	5022	-19653	-146	-126	-119	-64	-61	-60	-110	39	-151	17	36	-77	-19	-60	80	-27	1
1.079167	-16875	11094	5524	-22043	2746	-12278	-11070	-23788	-5083	-12072	-6855	-13876	-11934	-7552	-11960	-10729	15991	13112	8993	-20301	11361	517	-2478	-4003	9402	241	4084	-6119	8895	-2649	5683	-20718	-147	-127	-122	-68	-64	-59	-102	45	-149	18	36	-76	-22	-60	78	-29	-1
1.080000	-12776	10577	5657	-22217	-1242	-13083	-11246	-23109	-4183	-11848	-7352	-14179	-11704	-7840	-10434	-9763	17921	12906	9020	-20494	14248	369	-1927	-4194	10788	88	4692	-7011	7762	-2919	6347	-21768	-155	-124	-121	-67	-61	-60	-107	44	-150	20	32	-77	-19	-58	92	-25	1
1.080833	-6709	10061	5820	-22377	-5080	-13779	-11364	-22255	-3357	-11520	-8014	-14604	-11113	-8085	-9023	-8688	15354	12671	9020	-20668	16512	243	-1342	-4492	12187	-116	5269	-8040	4969	-3235	7003	-22797	-138	-124	-121	-66	-60	-59	-103	44	-149	19	33	-73	-16	-57	84	-27	2
1.081667	310	9548	6007	-22535	-8523	-14336	-11445	-21250	-2829	-11093	-8820	-15121	-10631	-8285	-7806	-7541	15245	12414	8994	-20879	18591	127	-736	-4897	13037	-379	5820	-9184	4002	-3600	7655	-23793	-150	-130	-122	-65	-60	-58	-107	41	-152	13	34	-75	-22	-57	81	-27	9
1.082500	6640	9046	6224	-22688	-11701	-14713	-11501	-20108	-2193	-10597	-9753	-15708	-9656	-8449	-6845	-6365	14330	12132	8958	-21099	20463	20	-95	-5417	11024	-703	6351	-10436	6127	-4019	8300	-24745	-147	-126	-120	-64	-77	-56	-112	40	-154	18	35	-76	-17	-55	85	-25	1
1.083333	12414	8558	6469	-22832	-14592	-14873	-11547	-18842	-1752	-10028	-10771	-16334	-8386	-8582	-6201	-5214	9316	11824	8899	-21342	21378	-86	564	-6022	10952	-1103	6856	-11791	4549	-4493	8940	-25654	-146	-124	-119	-64	-61	-56	-104	41	-151	19	34	-65	-21	-59	80	-21	1
1.084167	17344	8095	6734	-22978	-17108	-14800	-11613	-17499	-1434	-9412	-11854	-16973	-6923	-8693	-5916	-4126	8223	11487	8825	-21613	21994	-210	1242	-6763	9830	-1581	7348	-13231	5464	-5034	9579	-26493	-150	-126	-124	-67	-67	-58	-109	40	-154	16	34	-75	-21	-61	78	-27	1
1.085000	20663	7656	7015	-23112	-19383	-14467	-11708	-16102	-1200	-8774	-12954	-17581	-5258	-8783	-6016	-3142	4106	11117	8750	-21914	22173	-355	1945	-7579	8115	-2139	7838	-14739	6927	-5637	10232	-27248	-147	-126	-120	-79	-62	-60	-103	42	-152	15	30	-75	-24	-57	82	-26	-8
1.085833	22872	7250	7306	-23240	-21382	-13875	-11855	-14634	-1006	-8117	-14037	-18114	-3417	-8863	-6507	-2306	824	10721	8667	-22242	21821	-539	2673	-8478	5949	-2769	8339	-16297	8132	-6303	10891	-27905	-145	-127	-121	-65	-64	-58	-107	43	-142	16	33	-74	-22	-59	82	-27	-3
1.086667	24463	6879	7603	-23369	-23301	-13032	-12069	-13150	-1327	-7461	-15075	-18559	-1912	-8934	-7369	-1650	-1148	10306	8576	-22601	21222	-771	3438	-9448	3069	-3486	8861	-17889	10881	-7026	11569	-28442	-148	-124	-120	-66	-61	-57	-107	40	-150	13	35	-74	-15	-56	85	-25	0
1.087500	23423	6549	7889	-23483	-24922	-11946	-12359	-11648	-1405	-6825	-16018	-18857	-39	-9000	-8572	-1216	-4453	9868	8479	-22989	20410	-1068	4252	-10495	50	-4258	9420	-19479	14382	-7800	12263	-28846	-145	-125	-118	-65	-60	-56	-103	43	-148	19	59	-74	-22	-57	82	-27	0
1.088333	20420	6260	8180	-23599	-26178	-10656	-12737	-10164	-1234	-6227	-16838	-18985	1848	-9054	-10056	-1008	-9980	9408	8347	-23407	19030	-1444	5110	-11587	113	-5086	10022	-21046	14350	-8610	12976	-29102	-145	-125	-119	-66	-63	-56	-102	44	-147	19	35	-72	-21	-56	85	-25	0
1.089167	17698	6017	8433	-23703	-27281	-9205	-13198	-8702	-1058	-5679	-17522	-18927	2990	-9101	-11772	-1042	-11618	8928	8272	-23836	17793	-1905	6017	-12694	-72	-5959	10676	-22570	15798	-9455	13715	-29191	-127	-122	-119	-65	-62	-58	-102	47	-152	19	32	-80	-24	-56	85	-25	1
1.090000	14204	5827	8651	-23801	-28163	-7636	-13735	-7303	-686	-5180	-18041	-18659	3791	-9137	-13654	-1314	-15019	8445	8160	-24246	16573	-2473	6982	-13830	-511	-6846	11395	-24024	17420	-10321	14478	-29111	-151	-129	-119	-68	-65	-58	-109	38	-151	18	33	-77	-21	-60	79	-34	-7
1.090833	10759	5678	8812	-23906	-28817	-5999	-14351	-5961	-411	-4744	-18411	-18186	4306	-9151	-15610	-1815	-17267	7962	8046	-24737	15162	-3150	8018	-14965	-428	-7744	12196	-25399	17517	-11175	15276	-28822	-151	-125	-116	-70	-65	-58	-105	39	-158	19	43	-78	-22	-58	81	-29	-3
1.091667	7381	5596	8909	-23997	-29238	-4344	-15006	-4627	-51	-4358	-18616	-17496	4351	-9137	-17557	-2520	-18835	7486	7944	-25191	13718	-3942	9130	-16088	101	-8648	13079	-26654	17730	-12009	16094	-28328	-148	-131	-119	-67	-61	-59	-105	39	-153	17	30	-88	-27	-61	79	-29	0
1.092500	3389	5571	8912	-24094	-29437	-2718	-15696	-3365	443	-4025	-18665	-16608	4184	-9093	-19429	-3406	-20844	7029	7817	-25651	12365	-4882	10322	-17194	1918	-9501	14044	-27775	16817	-12795	16933	-27621	-152	-132	-120	-69	-64	-59	-105	40	-154	18	33	-76	-25	-59	79	-30	-6
1.093333	158	5608	8811	-24188	-29477	-1170	-16386	-2162	972	-3739	-18619	-15559	3600	-9008	-21146	-4437	-19310	6604	7708	-26106	11307	-5950	11590	-18258	2538	-10315	15088	-28741	16364	-13510	17789	-26707	-149	-128	-120	-67	-61	-55	-107	36	-154	15	29	-76	-24	-57	79	-30	0
1.094167	-1736	5711	8582	-24285	-29353	253	-17044	-1012	1448	-3481	-18461	-14356	2551	-8880	-22654	-5582	-19566	6213	7601	-26572	10287	-7151	12924	-19271	2510	-11067	16207	-29550	14743	-14148	18653	-25568	-148	-128	-117	-65	-63	-56	-107	41	-150	13	34	-74	-21	-59	81	-28	0
1.095000	-2575	5879	8204	-24393	-29101	1509	-17653	67	1654	-3250	-18239	-13050	743	-8709	-23915	-6796	-18729	5871	7503	-26994	9508	-8480	14310	-20230	3730	-11756	17381	-30194	12438	-14692	19514	-24228	-146	-127	-117	-65	-59	-58	-110	38	-149	20	34	-75	-22	-60	82	-28	-1
1.095833	-2658	6105	7659	-24512	-28701	2576	-18176	1067	1873	-3036	-17987	-11661	-1434	-8498	-24884	-8036	-14312	5589	7421	-27423	9381	-9937	15737	-21124	1952	-12378	18595	-30672	13747	-15132	20362	-22708	-149	-137	-120	-65	-63	-57	-104	39	-151	21	34	-76	-30	-61	81	-28	-3
1.096667	-2739	6383	6933	-24642	-28058	3433	-18591	2036	2135	-2817	-17729	-10249	-3644	-8241	-25537	-9259	-15388	5385	7359	-27838	9169	-11492	17179	-21963	2168	-12930	19815	-30986	10545	-15456	21172	-21030	-151	-125	-122	-68	-64	-57	-104	38	-152	19	33	-61	-19	-58	81	-29	0
1.097500	-2197	6707	6009	-24794	-27347	4081	-18882	2895	2272	-2591	-17499	-8859	-5969	-7945	-25878	-10420	-11933	5265	7320	-28234	9304	-13145	18616	-22742	2194	-13427	21003	-31139	8026	-15675	21917	-19232	-170	-126	-120	-66	-61	-57	-104	45	-150	13	30	-76	-21	-58	81	-31	-1
1.098333	-1522	7061	4852	-24966	-26469	4510	-19030	3697	2127	-2346	-17330	-7533	-8413	-7641	-25909	-11489	-11007	5238	7311	-28609	9417	-14852	19999	-23465	2235	-13879	22116	-31149	6144	-15795	22585	-17350	-151	-130	-124	-70	-65	-59	-109	38	-155	15	32	-78	-26	-63	76	-32	-8
1.099167	-1226	7438	3481	-25167	-25138	4743	-19032	4379	2027	-2095	-17234	-6316	-10852	-7319	-25654	-12424	-9109	5321	7344	-28960	9533	-16584	21294	-24130	2323	-14303	23101	-31023	3305	-15825	23156	-15406	-158	-127	-122	-68	-63	-58	-110	44	-158	-6	32	-76	-22	-59	79	-31	-5
1.100000	-446	7825	1877	-25385	-23650	4770	-18872	4954	1656	-1786	-17222	-5238	-13736	-6996	-25139	-13206	-6399	5522	7419	-29286	9637	-18306	22464	-24753	1888	-14721	23914	-30784	1180	-15795	23605	-13462	-147	-126	-126	-67	-65	-58	-108	39	-150	20	35	-78	-25	-60	80	-28	0
1.100833	-516	8199	40	-25640	-22105	4625	-18573	5403	1436	-1479	-17305	-4334	-16314	-6690	-24435	-13808	-3729	5839	7540	-29559	9778	-19984	23465	-25333	178	-15166	24510	-30443	976	-15725	23904	-11573	-142	-126	-124	-69	-61	-56	-107	41	-151	18	32	-79	-22	-58	81	-27	0
1.101667	-2733	8572	-1999	-25920	-20379	4363	-18139	5711	1329	-1160	-17483	-3634	-18429	-6422	-23524	-14224	-4731	6279	7736	-29800	9460	-21575	24268	-25892	671	-15660	24839	-30015	-2671	-15640	24041	-9784	-147	-125	-119	-67	-61	-56	-105	43	-153	18	29	-73	-22	-56	81	-26	-1
1.102500	-4353	8864	-4215	-26227	-18394	3967	-17589	5859	955	-844	-17744	-3153	-20423	-6207	-22533	-14448	-2236	6833	7958	-29992	9142	-23057	24841	-26432	533	-16216	24864	-29559	-5487	-15565	23997	-8142	-146	-151	-124	-65	-59	-56	-107	43	-144	20	33	-74	-18	-58	79	-28	0
1.103333	-6292	9145	-6568	-26561	-16170	3471	-16947	5831	612	-555	-18072	-2900	-21853	-6049	-21483	-14483	-1395	7504	8265	-30130	8804	-24383	25157	-26961	-632	-16858	24557	-29063	-6761	-15532	23767	-6695	-146	-121	-121	-69	-62	-59	-109	39	-150	19	32	-73	-21	-47	82	-27	1
1.104167	-8916	9387	-9006	-26916	-13779	2908	-16240	5614	135	-313	-18459	-2875	-22937	-6009	-20435	-14341	-540	8271	8652	-30221	8227	-25513	25213	-27489	-1212	-17592	23907	-28564	-9230	-15554	23345	-5479	-147	-128	-125	-68	-63	-58	-111	39	-149	17	30	-76	-28	-59	78	-30	0
1.105000	-11327	9600	-11472	-27278	-11362	2284	-15498	5203	-363	-145	-18838	-3062	-23534	-6052	-19416	-14043	748	9127	9135	-30247	7431	-26419	25008	-28010	-2042	-18415	22915	-28077	-11138	-15647	22736	-4523	-151	-124	-124	-70	-64	-59	-107	38	-155	18	33	-77	-21	-59	77	-28	-5
1.105833	-13467	9801	-13812	-27640	-8864	1618	-14747	4586	-675	-77	-19224	-3445	-23328	-6209	-18487	-13605	473	10047	9717	-30206	6083	-27078	24551	-28533	-1891	-19333	21588	-27624	-13194	-15806	21953	-3866	-152	-130	-126	-68	-61	-58	-107	38	-153	15	33	-76	-22	-56	81	-31	-3
1.106667	-15221	10006	-16012	-27995	-6368	919	-14014	3763	-957	-132	-19569	-3999	-22464	-6487	-17674	-13062	2479	11027	10408	-30101	4287	-27477	23861	-29035	-2079	-20326	19962	-27231	-14748	-16083	21010	-3520	-151	-129	-122	-70	-67	-61	-110	33	-154	16	29	-77	-26	-61	74	-33	5
1.107500	-15999	10236	-17969	-28330	-3928	177	-13323	2732	-1494	-342	-19852	-4691	-20959	-6886	-16997	-12435	3160	11991	11214	-29925	2205	-27600	22969	-29574	-3105	-21375	18084	-26904	-16329	-16422	19946	-3496	-150	-127	-120	-65	-66	-64	-109	39	-151	17	32	-72	-25	-57	81	-28	0
1.108333	-15731	10532	-19584	-28631	-1530	-592	-12693	1511	-2135	-725	-20040	-5478	-19091	-7410	-16483	-11765	2422	12959	12148	-29683	-324	-27446	21923	-30089	-2060	-22437	16013	-26665	-18867	-16832	18779	-3759	-147	-128	-117	-66	-63	-59	-105	40	-154	16	35	-78	-25	-57	81	-27	-3
1.109167	-14915	10901	-20809	-28890	613	-1404	-12149	112	-2602	-1300	-20125	-6330	-16957	-8047	-16130	-11074	6712	13889	13202	-29380	-2723	-27037	20766	-30590	-3429	-23490	13829	-26508	-16743	-17289	17542	-4338	-144	-128	-118	-70	-65	-59	-107	42	-152	16	33	-77	-21	-56	82	-28	-1
1.110000	-14526	11374	-21544	-29100	2581	-2271	-11704	-1436	-2865	-2071	-20089	-7210	-14325	-8812	-15938	-10392	4277	14747	14362	-29020	-5368	-26388	19547	-31073	-2797	-24490	11601	-26443	-17388	-17781	16286	-5190	-148	-128	-119	-65	-61	-59	-108	41	-147	13	30	-74	-19	-60	80	-26	-1
1.110833	-13238	11965	-21791	-29226	4278	-3205	-11365	-3108	-3043	-3047	-19935	-8084	-11671	-9706	-15905	-9743	6118	15485	15613	-28614	-7897	-25528	18318	-31523	-1365	-25393	9421	-26467	-17842	-18271	15059	-6273	-148	-129	-120	-74	-63	-60	-108	40	-152	13	32	-75	-22	-59	79	-29	0
1.111667	-11649	12684	-21523	-29317	5787	-4219	-11144	-4882	-3061	-4233	-19645	-8921	-8994	-10615	-16005	-9145	6029	16088	16933	-28150	-10276	-24497	17115	-31949	-133	-26152	7388	-26570	-16735	-18732	13909	-7543	-148	-128	-120	-67	-63	-61	-113	35	-149	16	26	-75	-22	-59	81	-31	7
1.112500	-10101	13527	-20762	-29319	7074	-5341	-11031	-6747	-3004	-5604	-19244	-9696	-6148	-11626	-16223	-8617	6126	16525	18292	-27710	-12457	-23325	15994	-32331	811	-26730	5599	-26743	-16214	-19134	12882	-8949	-148	-131	-122	-68	-60	-60	-109	37	-152	15	29	-78	-23	-60	81	-28	-4
1.113333	-7707	14498	-19550	-29242	8020	-6572	-11022	-8609	-3171	-7143	-18742	-10383	-3797	-12674	-16531	-8171	6721	16770	19658	-27234	-14421	-22068	14991	-32572	1385	-27082	4143	-26966	-15229	-19439	12018	-10435	-148	-130	-118	-68	-61	-59	-107	36	-151	21	32	-76	-27	-59	82	-28	0
1.114167	-4890	15591	-17942	-29087	8777	-7930	-11111	-10481	-3151	-8825	-18155	-10973	-1735	-13755	-16903	-7792	8430	16810	20995	-26770	-15902	-20779	14135	-32679	373	-27188	3087	-27232	-11696	-19631	11356	-11954	-146	-126	-118	-78	-59	-58	-104	39	-152	17	30	-73	-18	-58	84	-26	2
1.115000	-3697	16764	-16050	-28863	9432	-9415	-11293	-12312	-2598	-10618	-17524	-11464	669	-14845	-17321	-7493	5623	16619	22243	-26329	-17663	-19511	13440	-32717	1516	-27008	2484	-27516	-11001	-19689	10939	-13452	-150	-130	-119	-64	-63	-60	-104	38	-153	6	32	-77	-26	-60	79	-41	-1
1.115833	-1762	17979	-13986	-28577	9783	-11032	-11551	-14069	-2200	-12496	-16871	-11858	2646	-15919	-17749	-7277	5899	16205	23366	-25930	-19253	-18309	12919	-32719	3466	-26545	2383	-27830	-10808	-19588	10781	-14860	-147	-125	-121	-63	-63	-61	-105	39	-150	18	29	-76	-22	-58	84	-28	0
1.116667	503	19196	-11853	-28233	10031	-12760	-11865	-15717	-1773	-14416	-16199	-12155	4310	-16953	-18162	-7134	6030	15575	24317	-25578	-20440	-17211	12571	-32748	3670	-25800	2790	-28129	-8024	-19330	10888	-16154	-148	-134	-120	-68	-60	-63	-104	40	-152	22	32	-77	-23	-59	82	-29	0
1.117500	2398	20376	-9787	-27854	10188	-14606	-12227	-17249	-1315	-16328	-15573	-12378	5741	-17934	-18539	-7035	5015	14724	25050	-25283	-21603	-16248	12379	-32737	3780	-24791	3702	-28407	-6498	-18908	11260	-17286	-151	-129	-120	-65	-62	-59	-104	42	-152	22	34	-72	-19	-57	86	-27	-1
1.118333	4358	21459	-7889	-27455	10272	-16539	-12616	-18633	-900	-18208	-15003	-12545	6904	-18851	-18859	-7002	5357	13695	25528	-25082	-22514	-15467	12328	-32748	3973	-23548	5073	-28656	-4922	-18338	11886	-18237	-161	-127	-120	-65	-63	-60	-105	37	-152	19	39	-74	-23	-58	86	-30	2
1.119167	6009	22394	-6281	-27052	10452	-18527	-13017	-19836	-482	-20007	-14514	-12675	7858	-19686	-19114	-7014	3980	12505	25711	-24976	-23243	-14874	12391	-32746	5080	-22107	6842	-28871	-3234	-17580	12741	-18992	-150	-128	-120	-63	-61	-63	-104	39	-152	20	34	-73	-23	-57	82	-31	-3
1.120000	7328	23121	-5067	-26676	10646	-20531	-13414	-20860	-13	-21690	-14122	-12801	8645	-20443	-19284	-7057	4184	11200	25578	-24952	-23763	-14498	12536	-32730	6132	-20524	8931	-29044	-1589	-16799	13796	-19537	-148	-125	-120	-63	-66	-60	-107	43	-139	20	33	-74	-22	-53	84	-27	1
1.120833	8634	23589	-4322	-26344	10600	-22524	-13797	-21701	273	-23239	-13845	-12945	9265	-21109	-19368	-7149	4902	9819	25109	-25024	-23753	-14319	12730	-32751	4937	-18840	11266	-29177	294	-15876	14997	-19880	-147	-122	-149	-62	-59	-57	-104	44	-151	23	33	-75	-22	-53	84	-25	1
1.121667	10008	23756	-4104	-26074	10382	-24456	-14139	-22356	382	-24623	-13681	-13128	9599	-21685	-19360	-7275	2245	8408	24302	-25192	-23651	-14343	12937	-32736	4849	-17124	13728	-29266	-22	-14905	16299	-20037	-148	-121	-120	-65	-59	-55	-100	43	-150	26	32	-69	-19	-55	82	-28	-1
1.122500	11301	23590	-4422	-25891	9949	-26299	-14443	-22842	339	-25831	-13636	-13366	9562	-22178	-19259	-7433	5920	7010	23160	-25450	-22984	-14563	13128	-32744	2574	-15444	16196	-29321	4164	-13912	17647	-20026	-146	-122	-121	-64	-59	-56	-102	43	-153	19	32	-70	-12	-52	86	-26	-23
1.123333	11344	23058	-5296	-25799	9393	-27996	-14696	-23144	465	-26847	-13687	-13679	9702	-22596	-19075	-7630	3741	5656	21707	-25799	-22163	-14948	13275	-32744	829	-13861	18572	-29347	6281	-12977	18985	-19885	-150	-126	-122	-67	-64	-59	-95	40	-159	27	29	-75	-25	-57	80	-32	-8
1.124167	11403	22136	-6654	-25826	8656	-29516	-14886	-23308	538	-27671	-13840	-14073	9674	-22948	-18804	-7866	3916	4392	19973	-26219	-21036	-15474	13358	-32730	695	-12428	20744	-29351	5916	-12014	20271	-19642	-153	-128	-122	-68	-65	-61	-108	38	-153	19	30	-72	-26	-55	82	-33	-6
1.125000	11129	20848	-8460	-25955	7859	-30819	-14997	-23317	671	-28291	-14050	-14543	9578	-23244	-18452	-8144	4212	3250	18017	-26693	-19735	-16097	13368	-32751	-386	-11206	22618	-29336	7773	-11167	21458	-19308	-151	-127	-122	-67	-60	-58	-108	40	-151	19	32	-73	-23	-59	80	-29	-3
1.125833	10648	19195	-10623	-26200	6971	-31848	-15032	-23205	748	-28732	-14301	-15084	9550	-23499	-18031	-8469	3870	2255	15886	-27207	-18471	-16803	13294	-32733	-1650	-10232	24116	-29311	8568	-10438	22497	-18956	-152	-127	-125	-69	-62	-55	-108	40	-151	18	33	-74	-23	-57	84	-30	-5
1.126667	10170	17204	-13045	-26552	5884	-32347	-14985	-23003	607	-29006	-14567	-15690	9299	-23723	-17550	-8840	4216	1417	13646	-27748	-17005	-17551	13139	-32747	-2852	-9550	25170	-29289	8328	-9857	23354	-18601	-151	-126	-118	-67	-69	-59	-104	38	-153	17	34	-74	-27	-55	82	-29	-4
1.127500	10150	14914	-15617	-27004	4597	-32548	-14847	-22666	435	-29123	-14804	-16342	8742	-23918	-17017	-9265	6181	752	11362	-28288	-15104	-18316	12911	-32743	-5368	-9177	25725	-29275	10510	-9434	24002	-18281	-148	-129	-119	-66	-62	-55	-104	41	-150	19	44	-73	-25	-59	82	-27	-5
1.128333	8536	12368	-18269	-27545	3401	-32641	-14622	-22289	671	-29091	-14992	-17012	8689	-24153	-16441	-9736	3992	244	9086	-28821	-13581	-19056	12627	-32725	-6311	-9129	25770	-29271	10629	-9185	24426	-18013	-137	-127	-119	-62	-61	-55	-104	44	-153	18	36	-62	-21	-53	81	-27	0
1.129167	7125	9580	-20822	-28144	2189	-32684	-14306	-21853	702	-29000	-15106	-17684	8549	-24382	-15835	-10262	3574	-112	6870	-29323	-12476	-19763	12309	-32749	-5292	-9401	25303	-29286	8110	-9123	24611	-17825	-147	-128	-117	-67	-61	-55	-102	43	-153	19	34	-72	-22	-53	87	-27	0
1.130000	6391	6632	-23249	-28806	1049	-32686	-13904	-21383	818	-28807	-15113	-18331	8225	-24634	-15195	-10839	4506	-326	4791	-29785	-11082	-20411	11976	-32733	-5662	-9972	24354	-29317	8365	-9240	24596	-17731	-148	-129	-120	-64	-55	-55	-104	41	-150	20	35	-67	-22	-55	82	-27	-4
1.130833	5205	3593	-25419	-29486	-1	-32710	-13399	-20889	965	-28554	-15006	-18936	7798	-24916	-14546	-11450	3496	-440	2913	-30188	-9883	-20992	11652	-32720	-5883	-10821	22958	-29363	7659	-9537	24341	-17735	-151	-128	-119	-67	-61	-56	-107	40	-155	15	33	-72	-21	-46	82	-28	-4
1.131667	4020	520	-27290	-30163	-923	-32390	-12883	-20380	1081	-28260	-14765	-19472	7189	-25238	-13881	-12091	3969	-459	1227	-30534	-8746	-21497	11367	-32743	-6054	-11909	21185	-29438	6313	-9991	23930	-17840	-153	-131	-126	-73	-63	-72	-109	37	-154	12	28	-79	-25	-62	76	-33	-6
1.132500	2999	-2521	-28809	-30822	-1589	-31769	-12258	-19864	1420	-27950	-14389	-19916	6613	-25588	-13223	-12740	2938	-422	-194	-30803	-7549	-21923	11142	-32734	-6153	-13188	19128	-29516	5160	-10587	23324	-18033	-150	-131	-120	-70	-65	-61	-110	37	-154	16	32	-78	-27	-60	78	-30	0
1.133333	2010	-5421	-29956	-31442	-2122	-30923	-11583	-19349	1945	-27640	-13884	-20256	6005	-25969	-12570	-13383	2400	-352	-1351	-31001	-6474	-22272	11001	-32748	-5582	-14572	16877	-29612	3724	-11290	22598	-18317	-150	-129	-121	-69	-60	-61	-107	38	-154	11	30	-76	-25	-59	80	-26	0
1.134167	1509	-8193	-30737	-32009	-2609	-29949	-10866	-18836	2330	-27345	-13244	-20485	5173	-26372	-11929	-14013	3821	-286	-2256	-31129	-5469	-22548	10961	-32733	-6383	-16035	14528	-29705	3368	-12114	21770	-18671	-150	-128	-120	-68	-62	-55	-105	40	-149	17	33	-74	-19	-55	82	-26	1
1.135000	1722	-10755	-31162	-32442	-2892	-28887	-10129	-18334	2404	-27082	-12514	-20586	4196	-26797	-11309	-14615	1128	-236	-2880	-31195	-4859	-22768	11026	-32736	-5952	-17512	12179	-29799	609	-12940	20872	-19083	-146	-127	-120	-66	-61	-59	-107	41	-151	16	32	-73	-17	-58	80	-28	0
1.135833	2602	-13074	-31273	-32617	-3132	-27786	-9371	-17843	2189	-26854	-11701	-20607	2689	-27237	-10729	-15164	3633	-234	-3259	-31198	-4076	-22939	11195	-32727	-6285	-18949	9907	-29892	954	-13829	19937	-19534	-149	-131	-122	-65	-59	-57	-108	41	-149	12	33	-69	-14	-59	81	-31	-3
1.136667	2689	-15118	-31116	-32691	-3220	-26673	-8662	-17368	2363	-26682	-10832	-20511	1476	-27664	-10186	-15649	2659	-290	-3483	-31159	-3359	-23074	11465	-32595	-7427	-20292	7809	-29974	2135	-14714	19004	-20000	-154	-129	-119	-67	-65	-59	-104	44	-149	16	32	-76	-23	-59	84	-31	-1
1.137500	3023	-16866	-30732	-32728	-3155	-25579	-7951	-16899	2612	-26521	-9940	-20333	346	-28090	-9702	-16057	1152	-412	-3525	-31066	-2924	-23180	11826	-32405	-6261	-21492	5961	-30042	-545	-15574	18094	-20467	-152	-127	-119	-65	-62	-57	-107	40	-149	16	30	-77	-23	-45	79	-31	0
1.138333	3702	-18303	-30187	-32734	-2959	-24535	-7286	-16456	2889	-26414	-9054	-20081	-780	-28486	-9279	-16374	2028	-606	-3442	-30967	-2508	-23268	12249	-32116	-5874	-22508	4426	-30090	-592	-16378	17226	-20919	-152	-131	-117	-66	-63	-57	-109	41	-150	17	34	-76	-21	-60	77	-31	0
1.139167	4346	-19433	-29522	-32755	-2648	-23573	-6682	-16025	3061	-26345	-8219	-19779	-1722	-28849	-8905	-16599	741	-871	-3262	-30844	-2327	-23351	12704	-31751	-5401	-23318	3237	-30121	-1172	-17116	16419	-21338	-147	-131	-120	-66	-62	-61	-110	38	-152	15	32	-76	-22	-63	79	-30	0
1.140000	5056	-20256	-28795	-32744	-2254	-22700	-6149	-15613	2982	-26307	-7454	-19451	-2560	-29168	-8621	-16721	210	-1202	-3073	-30717	-2169	-23416	13163	-31291	-4757	-23904	2414	-30130	-2729	-17775	15672	-21723	-149	-132	-124	-68	-63	-62	-111	38	-154	18	28	-79	-26	-66	76	-34	-1
1.140833	7009	-20788	-28048	-32750	-1936	-21945	-5708	-15221	2621	-26299	-6790	-19111	-3821	-29432	-8418	-16738	1522	-1592	-2870	-30603	-1747	-23472	13589	-30729	-5374	-24259	1961	-30110	-1998	-18333	15011	-22055	-150	-129	-125	-67	-64	-60	-108	41	-149	12	29	-75	-22	-61	81	-28	0
1.141667	7522	-21045	-27309	-32751	-1407	-21299	-5358	-14853	2720	-26306	-6247	-18788	-4682	-29641	-8314	-16650	-190	-2026	-2701	-30497	-1527	-23516	13943	-30060	-5774	-24385	1873	-30072	-1890	-18789	14421	-22335	-148	-129	-120	-66	-61	-58	-114	42	-152	15	29	-78	-23	-60	80	-29	0
1.142500	7490	-21060	-26613	-32735	-728	-20775	-5112	-14510	2742	-26319	-5847	-18495	-5415	-29792	-8299	-16474	-1878	-2492	-2598	-30433	-1655	-23542	14197	-29286	-3595	-24298	2124	-30006	-5211	-19144	13904	-22556	-148	-130	-122	-64	-60	-58	-105	35	-147	13	34	-75	-16	-58	66	-22	0
1.143333	8239	-20870	-25967	-32757	-47	-20374	-4977	-14205	2578	-26340	-5628	-18251	-6004	-29883	-8381	-16211	-878	-2979	-2570	-30394	-1664	-23552	14318	-28406	-2648	-24024	2660	-29920	-5676	-19403	13454	-22725	-148	-128	-116	-69	-63	-62	-109	37	-153	16	30	-78	-19	-60	81	-33	0
1.144167	8552	-20505	-25379	-32714	576	-20093	-4952	-13940	2412	-26360	-5528	-18067	-6270	-29923	-8564	-15875	-2330	-3481	-2637	-30400	-1692	-23527	14285	-27428	-1710	-23591	3431	-29811	-6490	-19578	13054	-22849	-148	-129	-126	-73	-64	-63	-109	37	-153	15	28	-80	-29	-63	72	-35	-1
1.145000	8809	-20008	-24804	-32534	1228	-19922	-5035	-13708	2210	-26366	-5605	-17939	-6408	-29905	-8835	-15485	-1873	-3979	-2794	-30440	-1528	-23470	14087	-26356	-597	-23038	4381	-29671	-8247	-19669	12705	-22933	-150	-126	-125	-72	-62	-56	-110	40	-154	16	29	-78	-23	-58	81	-31	-1
1.145833	8727	-19415	-24273	-32259	1887	-19849	-5215	-13545	2161	-26363	-5838	-17871	-6449	-29842	-9191	-15043	-2156	-4468	-3021	-30519	-1450	-23371	13716	-25204	50	-22401	5458	-29499	-9152	-19694	12384	-22982	-150	-130	-126	-69	-63	-57	-109	39	-156	13	32	-78	-19	-61	78	-18	-3
1.146667	8009	-18769	-23745	-32010	2377	-19872	-5500	-13425	2400	-26341	-6215	-17860	-6348	-29746	-9629	-14585	-2960	-4947	-3315	-30632	-1516	-23226	13175	-23982	1531	-21716	6603	-29297	-10669	-19689	12094	-23009	-151	-129	-121	-70	-62	-62	-109	41	-151	17	33	-77	-21	-62	77	-33	-6
1.147500	7315	-18106	-23198	-31746	2844	-19976	-5870	-13364	2488	-26304	-6719	-17899	-6041	-29624	-10120	-14116	-1085	-5412	-3656	-30782	-1462	-23037	12475	-22721	1453	-21036	7745	-29060	-11024	-19641	11823	-23022	-147	-129	-120	-69	-62	-61	-108	43	-149	17	34	-77	-18	-57	79	-26	0
1.148333	7077	-17447	-22646	-31494	3292	-20164	-6314	-13367	2156	-26255	-7332	-17973	-5475	-29489	-10673	-13648	-3065	-5867	-4015	-30961	-1671	-22802	11643	-21439	1477	-20385	8837	-28790	-12865	-19583	11556	-23039	-150	-126	-125	-73	-68	-60	-107	38	-154	17	28	-81	-27	-60	78	-31	-4
1.149167	7131	-16826	-21971	-31258	3453	-20413	-6825	-13436	1579	-26192	-8031	-18071	-5206	-29346	-11265	-13204	-1426	-6321	-4370	-31162	-1506	-22524	10707	-20161	1534	-19795	9847	-28471	-12984	-19520	11298	-23056	-149	-128	-126	-70	-61	-59	-107	39	-149	17	30	-51	-18	-59	80	-28	0
1.150000	6649	-16250	-21241	-31097	3546	-20717	-7384	-13567	1259	-26118	-8790	-18177	-4677	-29209	-11886	-12790	-86	-6772	-4690	-31374	-879	-22211	9707	-18912	-354	-19305	10729	-28090	-10269	-19474	11044	-23090	-147	-129	-122	-69	-61	-58	-109	39	-152	11	33	-76	-21	-59	79	-29	0
1.150833	5860	-15749	-20431	-30962	3639	-21080	-7975	-13765	921	-26037	-9593	-18274	-4012	-29086	-12521	-12426	-2473	-7228	-4944	-31583	-592	-21877	8682	-17705	584	-18920	11467	-27662	-11822	-19445	10793	-23140	-147	-132	-121	-67	-59	-59	-105	39	-152	15	35	-76	-21	-61	78	-30	-3
1.151667	4986	-15319	-19534	-30870	3686	-21492	-8586	-14031	631	-25963	-10416	-18351	-3535	-28993	-13160	-12112	-943	-7691	-5136	-31815	215	-21528	7666	-16566	1029	-18649	12048	-27174	-10902	-19473	10556	-23211	-149	-128	-124	-65	-62	-61	-104	36	-151	17	30	-76	-21	-57	80	-31	-1
1.152500	4061	-14967	-18565	-30827	3554	-21950	-9205	-14362	590	-25896	-11237	-18401	-3170	-28930	-13794	-11860	-2116	-8165	-5227	-32028	1162	-21165	6707	-15510	1350	-18511	12460	-26623	-9864	-19540	10332	-23297	-150	-128	-122	-68	-64	-59	-109	40	-152	22	29	-79	-25	-58	77	-31	-1
1.153333	2877	-14687	-17532	-30834	3382	-22451	-9807	-14751	723	-25847	-12029	-18404	-2760	-28892	-14414	-11666	-2296	-8663	-5215	-32231	2182	-20822	5854	-14555	1606	-18491	12716	-25999	-9905	-19658	10128	-23400	-148	-130	-121	-67	-62	-42	-110	40	-153	18	35	-74	-22	-61	82	-28	0
1.154167	2484	-14464	-16453	-30878	3079	-22993	-10379	-15189	453	-25821	-12788	-18361	-2966	-28896	-15016	-11533	-906	-9177	-5089	-32416	3577	-20502	5146	-13715	743	-18592	12819	-25312	-8196	-19823	9958	-23506	-145	-127	-119	-65	-59	-53	-103	42	-153	17	35	-75	-18	-53	86	-27	0
1.155000	1378	-14300	-15377	-30968	2838	-23574	-10902	-15671	407	-25824	-13488	-18274	-2893	-28943	-15598	-11460	-1162	-9710	-4867	-32574	5064	-20212	4611	-12994	-402	-18791	12793	-24564	-5437	-20054	9815	-23624	-144	-128	-126	-64	-59	-51	-102	43	-150	17	36	-72	-22	-55	84	-28	-4
1.155833	-648	-14184	-14322	-31096	2731	-24197	-11382	-16199	432	-25869	-14136	-18142	-2632	-29025	-16162	-11443	-3727	-10258	-4546	-32660	6010	-19972	4266	-12394	1493	-19078	12652	-23743	-7170	-20338	9718	-23730	-149	-128	-119	-66	-62	-57	-105	41	-152	17	37	-75	-21	-57	84	-27	-8
1.156667	-1775	-14075	-13325	-31251	2551	-24855	-11794	-16760	308	-25962	-14720	-17970	-2657	-29144	-16705	-11476	-2403	-10812	-4140	-32680	7237	-19780	4139	-11912	2392	-19434	12425	-22867	-6817	-20674	9667	-23832	-149	-129	-129	-65	-65	-52	-107	41	-154	15	30	-79	-24	-60	82	-29	-3
1.157500	-2953	-13986	-12424	-31430	2414	-25531	-12147	-17353	305	-26103	-15234	-17767	-2593	-29294	-17228	-11555	-3397	-11361	-3672	-32677	8395	-19648	4229	-11544	2344	-19824	12142	-21936	-5354	-21045	9674	-23891	-148	-128	-120	-65	-65	-55	-103	42	-151	17	32	-75	-22	-59	84	-29	0
1.158333	-3905	-13882	-11634	-31617	2342	-26237	-12425	-17964	245	-26285	-15678	-17545	-2508	-29464	-17733	-11667	-3323	-11891	-3151	-32703	9170	-19579	4529	-11292	2557	-20247	11822	-20972	-5548	-21481	9732	-23918	-153	-125	-117	-65	-62	-55	-113	42	-159	16	33	-74	-22	-58	84	-28	-1
1.159167	-4784	-13757	-10996	-31816	2292	-26952	-12630	-18582	210	-26531	-16041	-17323	-2535	-29654	-18228	-11804	-3374	-12399	-2614	-32690	9778	-19569	5029	-11133	2746	-20665	11490	-19987	-5146	-21887	9848	-23894	-148	-125	-124	-66	-65	-57	-105	43	-152	20	30	-74	-25	-58	81	-30	-1
1.160000	-6047	-13602	-10493	-32014	2293	-27670	-12796	-19208	337	-26822	-16340	-17118	-2376	-29854	-18709	-11966	-4630	-12860	-2077	-32699	10283	-19618	5700	-11069	3525	-21070	11166	-18997	-5347	-22337	10028	-23810	-148	-125	-119	-74	-62	-61	-104	44	-152	16	33	-77	-22	-57	85	-28	0
1.160833	-7544	-13404	-10228	-32191	2187	-28365	-12847	-19831	328	-27158	-16590	-16944	-2012	-30060	-19195	-12136	-2957	-13260	-1564	-32697	10788	-19718	6515	-11083	2914	-21447	10866	-18007	-4795	-22782	10261	-23656	-145	-125	-120	-65	-61	-55	-107	46	-151	17	27	-76	-21	-57	84	-25	2
1.161667	-8586	-13162	-10115	-32355	2148	-29044	-12877	-20449	22	-27542	-16784	-16840	-1657	-30263	-19666	-12316	-3952	-13586	-1098	-32682	10987	-19866	7426	-11162	1967	-21785	10609	-17047	-5213	-23216	10544	-23424	-166	-127	-120	-63	-59	-53	-104	44	-150	17	35	-74	-18	-55	85	-26	0
1.162500	-9039	-12870	-10177	-32500	2241	-29680	-12866	-21058	-465	-27961	-16935	-16748	-1751	-30454	-20132	-12494	-4011	-13826	-688	-32701	11222	-20047	8410	-11298	2427	-22076	10401	-16134	-5894	-23628	10867	-23109	-142	-125	-116	-65	-50	-57	-103	45	-151	16	34	-74	-17	-55	85	-24	-1
1.163333	-9868	-12528	-10405	-32599	2310	-30269	-12824	-21654	-748	-28408	-17046	-16756	-2015	-30640	-20596	-12670	-1013	-13969	-358	-32689	11831	-20259	9419	-11476	347	-22313	10244	-15288	-2268	-24007	11220	-22721	-143	-121	-135	-63	-61	-56	-102	44	-151	21	34	-74	-23	-57	80	-29	-1
1.164167	-11472	-12141	-10781	-32682	2280	-30799	-12774	-22221	-1015	-28876	-17131	-16850	-2143	-30806	-21045	-12816	-4022	-14004	-134	-32697	11977	-20489	10404	-11691	815	-22501	10144	-14524	-3363	-24335	11595	-22249	-148	-128	-121	-67	-63	-58	-107	37	-154	17	9	-75	-22	-60	80	-30	-4
1.165000	-12480	-11711	-11268	-32719	2281	-31261	-12730	-22765	-1428	-29333	-17192	-17029	-2071	-30954	-21478	-13000	-2070	-13924	59	-32697	12254	-20725	11329	-11932	1314	-22636	10092	-13852	-2970	-24617	11986	-21694	-150	-129	-120	-70	-63	-61	-109	38	-158	11	27	-78	-25	-63	76	-31	-5
1.165833	-12988	-11242	-11839	-32702	2291	-31642	-12687	-23275	-1815	-29815	-17238	-17290	-1922	-31082	-21881	-13132	-2822	-13736	151	-32683	12629	-20956	12169	-12188	1562	-22720	10102	-13274	-1500	-24835	12379	-21071	-151	-130	-122	-68	-63	-61	-108	39	-152	15	12	-80	-22	-62	80	-30	-4
1.166667	-13705	-10735	-12448	-32666	2143	-31952	-12674	-23744	-2028	-30271	-17270	-17634	-1637	-31188	-22238	-13288	-2622	-13427	172	-32702	13084	-21179	12889	-12465	1777	-22760	10161	-12807	-1410	-24987	12767	-20383	-151	-127	-122	-70	-64	-61	-108	37	-155	17	33	-76	-23	-59	81	-29	-22
1.167500	-13890	-10208	-13068	-32561	1866	-32174	-12702	-24179	-2455	-30701	-17293	-18056	-1918	-31280	-22546	-13421	-1573	-13008	132	-32689	13582	-21386	13473	-12755	1497	-22767	10258	-12456	-344	-25079	13130	-19641	-148	-127	-121	-68	-78	-58	-104	38	-151	19	36	-75	-23	-59	80	-26	-3
1.168333	-13917	-9666	-13680	-32442	1715	-32319	-12780	-24576	-2514	-31110	-17311	-18545	-2181	-31352	-22793	-13548	-438	-12485	44	-32690	14252	-21578	13916	-13062	-109	-22746	10392	-12208	2978	-25102	13466	-18861	-147	-133	-121	-68	-64	-57	-102	38	-152	18	34	-76	-22	-57	81	-30	-3
1.169167	-15080	-9108	-14215	-32273	1738	-32400	-12912	-24925	-2249	-31478	-17330	-19091	-2115	-31414	-22966	-13675	-3024	-11872	-68	-32691	14393	-21749	14190	-13377	870	-22713	10557	-12080	2301	-25066	13754	-18049	-148	-127	-119	-67	-62	-59	-102	38	-152	17	34	-76	-19	-57	81	-30	-1
1.170000	-15308	-8568	-14672	-32083	1823	-32402	-13098	-25226	-2209	-31798	-17338	-19663	-2204	-31468	-23061	-13802	-1649	-11176	-190	-32681	14453	-21897	14312	-13711	1570	-22655	10743	-12047	2490	-24950	14001	-17231	-148	-133	-119	-66	-61	-59	-104	40	-151	18	34	-74	-19	-59	79	-28	0
1.170833	-15161	-7981	-15016	-31865	2048	-32359	-13336	-25477	-2056	-32077	-17349	-20265	-2102	-31514	-23070	-13925	-1706	-10419	-309	-32701	14459	-22026	14290	-14055	1194	-22594	10928	-12106	4432	-24843	14198	-16405	-147	-128	-122	-67	-62	-61	-107	39	-147	17	34	-74	-42	-56	81	-28	2
1.171667	-15261	-7421	-15247	-31628	2312	-32249	-13618	-25673	-1943	-32305	-17350	-20841	-2015	-31562	-22987	-14050	-1837	-9607	-400	-32690	14286	-22135	14143	-14422	1046	-22527	11155	-12248	4804	-24678	14338	-15604	-150	-128	-124	-67	-65	-60	-109	38	-150	17	33	-75	-25	-60	78	-30	-1
1.172500	-15407	-6863	-15342	-31385	2535	-32103	-13938	-25822	-1974	-32480	-17340	-21459	-2084	-31609	-22800	-14185	-1187	-8764	-447	-32686	13809	-22228	13898	-14804	652	-22464	11373	-12454	5638	-24488	14432	-14833	-148	-131	-124	-76	-65	-65	-105	38	-152	18	38	-76	-24	-49	81	-29	-4
1.173333	-15571	-6309	-15302	-31123	2693	-31921	-14277	-25914	-1877	-32609	-17315	-22015	-2098	-31648	-22544	-14316	-2030	-7896	-439	-32696	13096	-22302	13567	-15197	1110	-22403	11589	-12708	6161	-24291	14475	-14099	-158	-131	-124	-69	-64	-64	-107	37	-155	13	28	-76	-25	-60	80	-31	-1
1.174167	-15889	-5756	-15133	-30865	2842	-31718	-14606	-25951	-1719	-32667	-17266	-22527	-2008	-31698	-22190	-14457	-296	-7016	-356	-32681	12689	-22360	13185	-15672	855	-22334	11808	-13004	7168	-24094	14470	-13411	-151	-124	-120	-69	-59	-58	-104	42	-152	22	38	-78	-23	-56	82	-28	0
1.175000	-15427	-5203	-14844	-30607	2981	-31499	-14924	-25934	-1812	-32674	-17193	-22995	-1894	-31745	-21748	-14589	59	-6140	-203	-32699	12102	-22411	12801	-16062	-718	-22275	12012	-13326	7974	-23917	14426	-12781	-149	-124	-146	-66	-63	-59	-105	40	-151	21	29	-69	-19	-56	80	-26	3
1.175833	-14031	-4657	-14449	-30366	3024	-31272	-15208	-25869	-2094	-32704	-17093	-23404	-1893	-31794	-21268	-14728	-1095	-5283	22	-32689	11096	-22449	12418	-16508	-404	-22200	12206	-13663	7043	-23774	14352	-12220	-144	-128	-125	-67	-62	-58	-107	41	-150	15	33	-73	-22	-57	94	-28	0
1.176667	-12065	-4112	-13982	-30134	3088	-31045	-15436	-25758	-2365	-32683	-16944	-23742	-1997	-31841	-20720	-14863	3210	-4454	335	-32677	10454	-22476	12064	-16973	-2610	-22162	12397	-13998	10910	-23674	14255	-11724	-149	-127	-122	-70	-61	-58	-104	41	-149	19	34	-74	-17	-56	84	-28	-3
1.177500	-10667	-3571	-13445	-29921	3363	-30823	-15594	-25606	-2617	-32628	-16784	-24008	-2024	-31886	-20134	-14993	391	-3658	722	-32691	9454	-22493	11769	-17454	-3072	-22106	12574	-14329	11320	-23613	14142	-11302	-147	-127	-120	-67	-61	-57	-103	37	-151	17	33	-73	-18	-56	82	-35	2
1.178333	-8850	-3032	-12874	-29724	3508	-30608	-15656	-25417	-2769	-32552	-16569	-24207	-2366	-31927	-19544	-15121	1922	-2897	1174	-32678	8426	-22499	11547	-17938	-2803	-22050	12732	-14651	11391	-23572	14022	-10945	-148	-127	-120	-66	-62	-48	-105	38	-150	19	33	-73	-18	-57	77	-32	1
1.179167	-6632	-2499	-12290	-29549	3590	-30405	-15625	-25200	-2744	-32442	-16317	-24333	-2884	-31953	-18942	-15234	1703	-2177	1680	-32696	7319	-22494	11411	-18425	-2777	-21995	12889	-14951	13102	-23669	13912	-10640	-146	-126	-122	-66	-60	-60	-104	39	-153	16	35	-72	-23	-58	81	-30	5
1.180000	-4073	-1975	-11717	-29396	3830	-30207	-15477	-24949	-2626	-32328	-16026	-24390	-3260	-31970	-18344	-15341	1632	-1502	2237	-32686	6199	-22469	11378	-18918	-2766	-21950	13032	-15233	13650	-23784	13811	-10393	-145	-126	-120	-66	-62	-58	-103	41	-152	18	33	-75	-22	-59	84	-28	-1
1.180833	-766	-1469	-11183	-29266	3825	-30026	-15219	-24692	-2635	-32185	-15696	-24383	-3916	-31965	-17768	-15438	2241	-872	2818	-32674	5276	-22431	11446	-19409	-2513	-21908	13175	-15497	14127	-23953	13736	-10190	-144	-128	-120	-67	-58	-58	-104	27	-150	19	37	-73	-18	-56	84	-42	-1
1.181667	3070	-966	-10694	-29155	3623	-29856	-14847	-24425	-2630	-32039	-15333	-24322	-4564	-31940	-17232	-15523	3914	-296	3416	-32695	4594	-22369	11610	-19905	-3576	-21883	13308	-15746	17085	-24175	13691	-10023	-146	-132	-120	-68	-62	-59	-107	37	-155	15	30	-76	-22	-58	80	-31	-6
1.182500	5272	-527	-10267	-29063	3522	-29687	-14364	-24153	-2354	-31875	-14946	-24204	-4553	-31893	-16735	-15596	1230	237	4019	-32679	3300	-22281	11876	-20395	-2705	-21857	13451	-15972	16784	-24434	13682	-9882	-147	-128	-120	-59	-60	-60	-104	41	-148	20	30	-74	-18	-57	80	-29	-3
1.183333	7968	-103	-9905	-28985	3408	-29519	-13784	-23881	-2189	-31696	-14506	-24040	-4626	-31813	-16290	-15658	1627	741	4607	-32697	2014	-22167	12228	-20884	-983	-21849	13597	-16186	15748	-24731	13716	-9752	-144	-130	-119	-67	-61	-59	-108	41	-153	15	34	-74	-19	-57	80	-28	-5
1.184167	11057	269	-9622	-28922	3404	-29353	-13122	-23623	-2054	-31510	-14063	-23843	-4527	-31710	-15896	-15715	1590	1195	5171	-32688	1086	-22034	12659	-21373	-512	-21867	13749	-16397	16712	-25047	13789	-9626	-147	-131	-124	-70	-62	-61	-109	38	-166	15	27	-80	-24	-61	79	-33	-4
1.185000	13676	594	-9415	-28869	3475	-29182	-12398	-23385	-1929	-31303	-13608	-23608	-4294	-31573	-15556	-15769	824	1610	5695	-32646	52	-21867	13158	-21864	36	-21890	13929	-16598	16165	-25370	13914	-9494	-149	-128	-122	-68	-64	-58	-105	37	-152	15	32	-76	-23	-59	79	-34	0
1.185833	16172	861	-9272	-28820	3378	-29000	-11633	-23158	-1886	-31082	-13143	-23346	-4026	-31407	-15265	-15797	1164	1984	6178	-32549	-1012	-21673	13708	-22353	131	-21938	14125	-16801	15809	-25688	14083	-9345	-148	-128	-124	-66	-63	-60	-108	30	-150	15	30	-76	-22	-60	78	-30	-3
1.186667	18131	1059	-9195	-28768	3248	-28804	-10846	-22955	-1832	-30836	-12677	-23059	-3450	-31211	-15013	-15829	-328	2326	6605	-32392	-2070	-21455	14290	-22850	813	-21992	14353	-17008	14886	-25988	14297	-9174	-149	-128	-120	-67	-65	-58	-108	39	-153	18	33	-77	-23	-58	79	-30	-1
1.187500	19164	1184	-9165	-28738	3259	-28587	-10056	-22773	-1459	-30566	-12220	-22763	-2644	-30982	-14781	-15851	54	2618	6970	-32208	-3029	-21209	14937	-23360	1639	-22066	14616	-17222	13774	-26255	14553	-8978	-148	-125	-119	-72	-63	-59	-109	42	-151	19	30	-75	-21	-57	79	-28	1
1.188333	20265	1234	-9176	-28698	3323	-28345	-9297	-22620	-1133	-30282	-11779	-22456	-1768	-30731	-14613	-15871	864	2870	7278	-31970	-3965	-20940	15589	-23880	476	-22143	14911	-17446	13382	-26481	14849	-8753	-146	-126	-137	-65	-60	-57	-104	44	-150	19	32	-75	-22	-57	81	-28	0
1.189167	21303	1204	-9220	-28652	3334	-28086	-8588	-22497	-1226	-29969	-11361	-22135	-897	-30456	-14447	-15886	-1675	3076	7519	-31708	-5236	-20663	16247	-24402	929	-22229	15250	-17678	10454	-26657	15182	-8496	-149	-127	-120	-67	-63	-32	-103	43	-152	19	34	-75	-22	-56	86	-27	-1
1.190000	22279	1094	-9267	-28599	3336	-27799	-7948	-22393	-1300	-29635	-10964	-21812	-384	-30160	-14294	-15895	2214	3238	7705	-31410	-6016	-20376	16908	-24966	-531	-22314	15624	-17926	11703	-26778	15545	-8217	-150	-126	-125	-69	-67	-59	-107	34	-154	16	33	-78	-22	-58	79	-31	-3
1.190833	22086	911	-9315	-28550	3471	-27487	-7395	-22312	-1064	-29278	-10599	-21492	269	-29846	-14142	-15901	-26	3349	7828	-31084	-6916	-20080	17568	-25532	-1431	-22385	16043	-18185	11398	-26833	15940	-7910	-148	-125	-119	-66	-62	-58	-107	29	-150	13	34	-77	-22	-56	76	-30	-1
1.191667	21664	657	-9353	-28489	3415	-27154	-6942	-22236	-1044	-28897	-10265	-21181	765	-29521	-13983	-15898	33	3409	7898	-30730	-7895	-19808	18216	-26113	-745	-22463	16501	-18460	8876	-26825	16362	-7582	-150	-129	-121	-66	-65	-63	-108	40	-151	18	34	-76	-22	-57	81	-31	-4
1.192500	20661	342	-9367	-28419	3228	-26795	-6577	-22194	-913	-28501	-9962	-20879	1273	-29189	-13817	-15894	241	3413	7923	-30345	-8540	-19541	18857	-26709	-750	-22507	16992	-18745	8575	-26752	16801	-7245	-162	-122	-121	-67	-65	-62	-107	41	-165	16	32	-78	-25	-56	82	-30	-3
1.193333	19294	-32	-9358	-28336	3151	-26412	-6323	-22154	-860	-28096	-9693	-20576	1901	-28852	-13634	-15883	-451	3357	7901	-29939	-9151	-19301	19481	-27310	-887	-22540	17517	-19045	7431	-26623	17261	-6904	-149	-125	-120	-66	-66	-60	-107	41	-151	17	35	-79	-22	-55	84	-27	-3
1.194167	18015	-448	-9312	-28239	3123	-26030	-6170	-22118	-1134	-27684	-9460	-20319	2262	-28515	-13439	-15864	-506	3245	7847	-29511	-9609	-19094	20086	-27915	-1025	-22563	18062	-19342	5831	-26420	17742	-6560	-144	-119	-117	-63	-61	-55	-103	42	-152	17	38	-74	-13	-53	87	-25	1
1.195000	17061	-899	-9232	-28132	3024	-25635	-6113	-22084	-1531	-27268	-9259	-20044	2311	-28184	-13227	-15844	1368	3070	7758	-29083	-9570	-18940	20666	-28518	-2667	-22569	18621	-19659	6814	-26182	18232	-6233	-148	-121	-117	-63	-79	-58	-102	46	-153	21	37	-73	-19	-53	85	-28	1
1.195833	14077	-1375	-9122	-28014	3120	-25244	-6145	-22054	-1461	-26865	-9090	-19815	2892	-27859	-13011	-15816	-972	2837	7641	-28653	-9742	-18843	21216	-29112	-3031	-22560	19185	-19985	5676	-25898	18737	-5925	-150	-119	-118	-62	-90	-59	-103	43	-151	12	36	-72	-18	-52	88	-27	-4
1.196667	11323	-1858	-8980	-27888	3092	-24860	-6247	-22021	-1486	-26469	-8950	-19613	3299	-27548	-12784	-15792	-1439	2545	7504	-28230	-10138	-18775	21745	-29689	-1683	-22540	19747	-20316	2515	-25588	19248	-5647	-150	-120	-118	-62	-63	-57	-102	44	-152	19	33	-77	-19	-55	85	-28	-3
1.197500	9565	-2348	-8824	-27723	2853	-24491	-6407	-21967	-1598	-26086	-8831	-19443	3421	-27253	-12557	-15760	-666	2200	7350	-27818	-10178	-18820	22247	-30249	-1804	-22513	20292	-20648	2262	-25259	19772	-5407	-148	-124	-121	-65	-63	-52	-102	46	-147	22	35	-56	-23	-52	87	-27	-1
1.198333	7226	-2820	-8646	-27545	2596	-24142	-6611	-21897	-1590	-25743	-8740	-19311	3463	-26981	-12343	-15731	-1862	1815	7189	-27431	-9990	-18906	22712	-30784	-1761	-22483	20815	-20987	873	-24926	20293	-5211	-151	-124	-119	-65	-65	-59	-107	41	-156	17	30	-76	-23	-53	82	-31	-8
1.199167	4850	-3281	-8465	-27345	2283	-23829	-6832	-21859	-1642	-25426	-8668	-19218	3382	-26732	-12138	-15696	-1283	1379	7020	-27095	-9707	-19048	23150	-31271	-1584	-22448	21303	-21322	-873	-24591	20822	-5063	-149	-124	-121	-64	-63	-57	-105	68	-150	22	33	-73	-22	-56	82	-29	-1
1.200000	2824	-3708	-8279	-27108	1966	-23546	-7061	-21780	-1601	-25140	-8608	-19157	3238	-26496	-11950	-15657	-2157	916	6860	-26738	-9546	-19243	23549	-31718	-1110	-22416	21758	-21658	-2006	-24262	21349	-4969	-146	-122	-119	-69	-67	-60	-103	45	-150	23	34	-73	-24	-52	86	-27	0
1.200833	527	-4100	-8106	-26833	1706	-23302	-7277	-21690	-1378	-24896	-8565	-19128	3036	-26286	-11760	-15615	-2382	430	6706	-26447	-9283	-19504	23915	-32124	9	-22385	22152	-21991	-3230	-23953	21881	-4934	-147	-124	-114	-65	-39	-57	-102	43	-150	22	32	-56	-21	-50	84	-28	-1
1.201667	-1193	-4459	-7962	-26528	1485	-23101	-7472	-21591	-1253	-24698	-8534	-19159	2699	-26099	-11650	-15579	-617	-70	6556	-26195	-8799	-19749	24235	-32461	-538	-22364	22498	-22313	-3399	-23674	22422	-4956	-145	-129	-118	-64	-62	-53	-100	46	-152	22	35	-70	-22	-50	84	-25	0
1.202500	-1928	-4772	-7831	-26170	1380	-22948	-7634	-21467	-1249	-24535	-8516	-19214	2126	-25936	-11549	-15541	-3006	-570	6430	-25986	-8676	-20041	24516	-32630	354	-22348	22787	-22629	-5918	-23418	22895	-5040	-159	-128	-114	-63	-61	-53	-111	45	-153	25	38	-68	-21	-50	86	-27	0
1.203333	-2020	-5044	-7760	-25764	1110	-22844	-7757	-21360	-1350	-24416	-8504	-19303	1051	-25798	-11483	-15501	133	-1066	6319	-25820	-8165	-20338	24754	-32700	268	-22335	23013	-22936	-5021	-23204	23375	-5188	-144	-122	-117	-64	-60	-55	-101	39	-150	23	36	-70	-18	-52	79	-29	2
1.204167	-2576	-5278	-7686	-25316	921	-22793	-7838	-21240	-1153	-24348	-8508	-19421	330	-25679	-11454	-15463	-283	-1552	6233	-25697	-7503	-20632	24940	-32716	-804	-22335	23173	-23229	-3630	-23021	23831	-5391	-149	-128	-119	-69	-62	-63	-105	40	-149	42	33	-74	-21	-56	81	-28	-5
1.205000	-2748	-5476	-7670	-24813	882	-22785	-7868	-21108	-1071	-24319	-8517	-19563	-415	-25591	-11457	-15419	-1126	-2015	6177	-25603	-7093	-20907	25080	-32752	511	-22334	23276	-23504	-6012	-22875	24256	-5656	-149	-127	-117	-65	-63	-58	-116	40	-149	20	35	-75	-25	-53	84	-27	0
1.205833	-2845	-5638	-7691	-24265	845	-22827	-7855	-20972	-1026	-24327	-8535	-19717	-952	-25513	-11490	-15375	314	-2451	6150	-25538	-6500	-21149	25176	-32740	924	-22335	23327	-23760	-5551	-22751	24647	-5975	-149	-130	-119	-70	-62	-59	-108	40	-154	20	33	-75	-22	-50	81	-28	0
1.206667	-2986	-5766	-7742	-23674	829	-22905	-7810	-20840	-830	-24368	-8564	-19885	-1379	-25462	-11535	-15323	-408	-2851	6156	-25475	-5904	-21358	25212	-32746	1473	-22343	23323	-23997	-5722	-22665	24991	-6342	-151	-128	-120	-72	-62	-60	-109	37	-155	19	30	-76	-9	-57	81	-28	-4
1.207500	-2973	-5879	-7830	-23048	879	-23021	-7715	-20712	-620	-24446	-8600	-20059	-2066	-25425	-11602	-15273	-326	-3216	6199	-25467	-5400	-21525	25198	-32748	2129	-22346	23270	-24210	-6825	-22606	25285	-6749	-148	-129	-93	-67	-63	-57	-103	41	-153	17	34	-76	-24	-55	81	-27	-5
1.208333	-1907	-5972	-7936	-22383	673	-23187	-7602	-20585	-646	-24550	-8640	-20220	-3290	-25397	-11676	-15210	1690	-3556	6279	-25450	-4679	-21647	25143	-32735	1232	-22349	23183	-24401	-5527	-22565	25526	-7206	-144	-124	-121	-68	-62	-60	-105	42	-151	20	36	-72	-22	-57	82	-27	-3
1.209167	-2369	-6058	-8060	-21696	488	-23376	-7466	-20469	-217	-24673	-8691	-20375	-3909	-25384	-11752	-15135	467	-3862	6393	-25426	-3909	-21724	25016	-32755	311	-22353	23060	-24569	-4836	-22544	25715	-7698	-150	-120	-118	-67	-55	-60	-103	44	-151	20	35	-69	-28	-56	85	-26	-1
1.210000	-3175	-6142	-8197	-21007	356	-23591	-7325	-20361	216	-24819	-8744	-20512	-4294	-25383	-11822	-15064	-957	-4139	6532	-25396	-3438	-21769	24849	-32742	1803	-22354	22914	-24717	-7361	-22529	25837	-8221	-148	-125	-118	-65	-61	-57	-103	44	-151	22	36	-73	-22	-53	85	-27	-3
1.210833	-3133	-6222	-8323	-20326	133	-23829	-7183	-20266	507	-24971	-8805	-20628	-4688	-25385	-11869	-14977	730	-4388	6699	-25348	-2686	-21781	24630	-32742	2332	-22354	22750	-24841	-7028	-22531	25903	-8776	-146	-124	-120	-66	-61	-60	-104	42	-150	20	33	-74	-22	-58	87	-28	0
1.211667	-3770	-6301	-8444	-19668	-41	-24077	-7078	-20181	814	-25135	-8868	-20712	-4767	-25396	-11900	-14881	-164	-4622	6883	-25287	-2026	-21776	24364	-32748	2475	-22362	22572	-24932	-7326	-22535	25909	-9356	-156	-128	-122	-65	-62	-58	-104	43	-152	17	33	-73	-22	-57	81	-28	0
1.212500	-4468	-6401	-8545	-19057	-191	-24335	-6934	-20113	997	-25294	-8930	-20767	-4629	-25377	-11894	-14787	216	-4831	7077	-25197	-1351	-21765	24060	-32733	2336	-22370	22392	-25030	-8549	-22542	25863	-9953	-152	-125	-111	-67	-66	-57	-105	41	-153	25	32	-76	-24	-56	85	-29	-3
1.213333	-5291	-6499	-8616	-18502	-268	-24590	-6827	-20056	1203	-25449	-8988	-20791	-4158	-25412	-11856	-14649	-110	-5033	7269	-25085	-617	-21753	23722	-32751	1970	-22386	22215	-25097	-8982	-22544	25765	-10550	-149	-121	-120	-67	-62	-53	-103	44	-151	19	30	-74	-18	-55	82	-30	-1
1.214167	-6554	-6609	-8653	-18028	-333	-24841	-6750	-20014	1553	-25582	-9025	-20771	-3488	-25413	-11779	-14513	-547	-5220	7451	-24936	0	-21745	23343	-32738	2445	-22415	22048	-25138	-9931	-22549	25620	-11160	-150	-125	-120	-72	-64	-55	-100	44	-151	21	35	-72	-19	-65	87	-28	-4
1.215000	-7763	-6717	-8638	-17652	-367	-25081	-6700	-19987	1718	-25716	-9082	-20725	-2876	-25414	-11659	-14361	1665	-5404	7611	-24772	732	-21810	22941	-32735	1723	-22465	21887	-25176	-9743	-22556	25439	-11786	-153	-126	-122	-63	-83	-62	-104	39	-159	20	30	-75	-22	-58	84	-31	-5
1.215833	-8319	-6831	-8596	-17400	-357	-25303	-6676	-19974	1657	-25808	-9106	-20642	-2080	-25406	-11498	-14198	-52	-5579	7736	-24580	1149	-21893	22525	-32745	1817	-22527	21739	-25197	-11602	-22560	25228	-12407	-149	-122	-122	-64	-63	-65	-108	42	-152	18	32	-74	-44	-58	79	-28	0
1.216667	-8182	-6937	-8504	-17276	-458	-25493	-6671	-19971	1272	-25874	-9111	-20525	-1676	-25378	-11288	-14016	2066	-5747	7815	-24369	1769	-22025	22090	-32729	2181	-22613	21612	-25199	-11850	-22561	24997	-13015	-150	-125	-119	-66	-65	-58	-107	44	-151	20	34	-77	-19	-55	84	-28	0
1.217500	-8711	-7025	-8351	-17289	-495	-25666	-6691	-20010	804	-25917	-9102	-20384	-929	-25346	-11040	-13822	3585	-5914	7840	-24141	2618	-22218	21661	-32751	82	-22728	21494	-25200	-9194	-22569	24801	-13616	-148	-126	-119	-66	-62	-58	-131	43	-152	20	34	-79	-24	-57	82	-29	-1
1.218333	-9177	-7107	-8164	-17451	-530	-25790	-6721	-19989	173	-25923	-9064	-20219	73	-25298	-10762	-13618	1367	-6067	7804	-23914	3357	-22466	21229	-32740	288	-22868	21395	-25187	-11535	-22576	24515	-14197	-151	-128	-119	-67	-63	-56	-103	43	-155	21	30	-74	-22	-55	81	-31	-6
1.219167	-8746	-7170	-7933	-17767	-645	-25888	-6763	-20009	-132	-25897	-9009	-20034	1193	-25234	-10461	-13403	3403	-6207	7701	-23677	4468	-22767	20812	-32730	-476	-23028	21311	-25157	-11406	-22592	24273	-14754	-149	-128	-120	-66	-63	-60	-105	41	-136	18	32	-76	-24	-58	71	-29	-4
1.220000	-8091	-7232	-7666	-18226	-972	-25947	-6814	-20027	-154	-25832	-8925	-19829	2195	-25151	-10134	-13176	2495	-6335	7528	-23447	5258	-23118	20410	-32674	-1295	-23209	21238	-25113	-10934	-22611	24038	-15279	-150	-131	-119	-66	-63	-57	-105	43	-154	21	35	-75	-24	-59	80	-30	-1
1.220833	-7459	-7226	-7367	-18819	-1272	-25968	-6852	-20044	-67	-25740	-8817	-19611	2707	-25046	-9794	-12945	2402	-6435	7283	-23237	5724	-23507	20036	-32552	-1202	-23410	21172	-25051	-11810	-22635	23823	-15767	-149	-128	-116	-58	-63	-78	-104	43	-154	20	35	-74	-21	-58	82	-29	0
1.221667	-5331	-7215	-7051	-19538	-1626	-25948	-6885	-20059	-378	-25606	-8688	-19386	2259	-24924	-9454	-12713	3861	-6517	6978	-23037	6422	-23923	19685	-32410	-1509	-23626	21110	-24973	-10817	-22672	23641	-16206	-149	-127	-117	-64	-63	-57	-103	43	-151	20	33	-79	-22	-61	84	-30	0
1.222500	-3851	-7175	-6728	-20368	-1982	-25909	-6906	-20064	-326	-25445	-8536	-19150	2634	-24780	-9124	-12483	3585	-6571	6610	-22862	7151	-24353	19367	-32211	-2311	-23849	21056	-24869	-8286	-22718	23432	-16599	-147	-127	-119	-67	-58	-57	-109	42	-151	19	33	-78	-19	-56	82	-29	1
1.223333	-3612	-7105	-6396	-21284	-2239	-25831	-6904	-20064	-27	-25261	-8366	-18915	3960	-24615	-8807	-12260	1107	-6592	6185	-22717	7224	-24787	19079	-31972	-198	-24076	20996	-24750	-9920	-22770	23261	-16932	-149	-127	-122	-65	-64	-58	-108	37	-155	16	30	-79	-25	-58	71	-32	-3
[truncated: 10,531 more rows]
[truncated: 15 more columns]
