# Supplementary material for: Novel Methods for Surface EMG Analysis and Exploration Based on Multi-Modal Gaussian Mixture Models
Source: PLoS One. 2016 Jun 30;11(6):e0157239. doi: 10.1371/journal.pone.0157239 (PMC4928879; doi:10.1371/journal.pone.0157239)
Supplement: S1 File — (ZIP) [file pone.0157239.s001.zip › Haf_horses_trot_data/Haf_h10_t2_kin.trc]

PathFileType	4	(X/Y/Z)	D:\Users\zsoldosr\Desktop\HaflingerProjektEMGBiopsy\RawData\13.11.12\Montoyat2r.trc
DataRate	CameraRate	NumFrames	NumMarkers	Units	OrigDataRate	OrigDataStartFrame	OrigNumFrames
120.00	120.00	1200	7	mm	120.00	1	1200
Frame#	Time	Head			Withers			Sacrum			HFL			HFR			HHL			HHR
		X1	Y1	Z1	X2	Y2	Z2	X3	Y3	Z3	X4	Y4	Z4	X5	Y5	Z5	X6	Y6	Z6	X7	Y7	Z7
1	0.000	877.24640	258.61874	1521.77112	-258.73785	346.53342	1256.76917	-974.39996	313.25644	1283.54944	303.47873	483.37753	-5.41807	103.23957	165.22523	130.94598	-1113.94617	537.05908	69.85783	-836.65814	219.82388	-4.87563
2	0.008	877.82495	259.21207	1521.34656	-261.19293	344.17987	1255.94116	-974.46191	314.69443	1281.49255	279.47000	482.57950	-5.77437	135.10165	171.09525	125.65813	-1086.37415	532.39081	72.30455	-860.92322	219.21805	-5.24608
3	0.017	878.21912	259.77771	1521.15613	-263.61792	341.99435	1255.40015	-974.52954	316.12534	1279.68872	255.44743	481.85602	-6.12298	167.61026	177.03383	120.38050	-1058.85437	527.13977	74.42182	-885.19104	218.59801	-5.59612
4	0.025	878.29156	260.30194	1521.38098	-266.01190	340.06680	1255.38135	-974.59460	317.57962	1278.37769	231.42371	481.21616	-6.50578	201.19186	183.13994	115.04311	-1031.23169	520.96942	76.03500	-909.45038	217.97002	-5.83869
5	0.033	877.97314	260.78448	1522.12439	-268.38376	338.38718	1256.03711	-974.63141	319.11810	1277.75671	207.39108	480.64841	-6.91201	235.98456	189.59464	109.54053	-1003.26831	513.87775	77.22982	-933.71448	217.34590	-5.89307
6	0.042	877.25922	261.23267	1523.41187	-270.69876	336.89127	1257.42480	-974.61060	320.78430	1277.94543	183.27252	480.18469	-7.19695	271.92346	196.61017	103.84611	-975.00110	506.00327	78.25601	-958.04919	216.74988	-5.79678
7	0.050	876.19391	261.65591	1525.20935	-272.83878	335.52170	1259.51440	-974.52832	322.57327	1278.97449	158.96791	479.81516	-7.24267	308.83881	204.33315	98.08426	-946.87140	497.52112	79.36578	-982.54602	216.25812	-5.69934
8	0.058	874.85345	262.05655	1527.45044	-274.60593	334.25119	1262.22620	-974.42480	324.43539	1280.80823	134.42436	479.43747	-7.12231	346.46310	212.85744	92.52271	-919.45416	488.67917	80.66347	-1007.26831	215.94203	-5.72291
9	0.067	873.33209	262.42990	1530.05811	-275.77966	333.09399	1265.48914	-974.36182	326.27130	1283.37402	109.64125	478.97891	-6.98756	384.39285	222.26790	87.47281	-893.04242	479.71164	81.91748	-1032.18213	215.71796	-5.82794
10	0.075	871.72711	262.77768	1532.95020	-276.20880	332.12756	1269.27258	-974.37646	327.93857	1286.58691	84.65337	478.44153	-6.90601	422.15997	232.60361	83.17237	-867.48096	470.72171	82.58260	-1057.15808	215.36589	-5.85773
11	0.083	870.12665	263.11230	1536.04016	-275.86819	331.46490	1273.56494	-974.46130	329.32172	1290.37817	59.52304	477.82758	-6.86631	459.42249	243.71423	79.82688	-842.43683	461.73193	82.22113	-1082.10901	214.73511	-5.71660
12	0.092	868.60449	263.44016	1539.24341	-274.83698	331.17529	1278.33655	-974.57574	330.38214	1294.70837	34.31763	477.13095	-6.84443	496.00412	255.02295	77.77626	-817.78577	452.88495	80.92099	-1107.08228	213.82985	-5.45578
13	0.100	867.21509	263.75204	1542.48438	-273.24335	331.25635	1283.52551	-974.65698	331.11801	1299.54553	9.06525	476.37375	-6.83443	531.63269	265.48523	77.47684	-793.66638	444.44931	79.12828	-1132.19116	212.74252	-5.20496
14	0.108	865.98987	264.04099	1545.70105	-271.22736	331.67935	1289.04810	-974.62994	331.51901	1304.83020	-16.26031	475.59964	-6.84472	565.65326	274.07654	79.07903	-770.23511	436.58273	77.12939	-1157.51294	211.59554	-5.06479
15	0.117	864.94019	264.32047	1548.84424	-268.92133	332.42358	1294.80847	-974.43176	331.57318	1310.45764	-41.69287	474.83984	-6.87593	596.97052	280.55865	81.80971	-747.49957	429.31149	74.93806	-1183.02759	210.48309	-5.04208
16	0.125	864.06042	264.61807	1551.87146	-266.43695	333.46625	1300.69397	-974.04089	331.28485	1316.28052	-67.25357	474.09143	-6.90308	624.09753	285.64627	83.94521	-725.35101	422.73047	72.54845	-1208.53552	209.37787	-5.00413
17	0.133	863.32721	264.95874	1554.74255	-263.86084	334.77176	1306.56445	-973.48242	330.67566	1322.11646	-92.98297	473.33905	-6.89893	645.34009	290.12036	83.80083	-703.68884	417.17349	70.07024	-1233.56860	208.07236	-4.61377
18	0.142	862.69965	265.35843	1557.42041	-261.26453	336.29547	1312.24866	-972.81219	329.77829	1327.76514	-118.87833	472.62946	-6.88966	659.52777	293.99966	80.70528	-682.65900	413.28741	67.70413	-1257.44519	206.31590	-3.37822
19	0.150	862.12115	265.82938	1559.87573	-258.71387	337.98337	1317.55469	-972.10840	328.63821	1333.04065	-144.70160	472.12106	-6.93636	667.08051	296.98215	74.95691	-662.80286	411.72583	65.54355	-1279.57275	204.08907	-0.94702
20	0.158	861.52454	266.38611	1562.08618	-256.26086	339.77057	1322.29810	-971.47028	327.31766	1337.80359	-169.82367	472.01135	-6.96660	670.12555	299.28802	67.35070	-644.87976	412.63785	63.31326	-1299.76013	201.63385	2.56199
21	0.167	860.84058	267.04102	1564.02942	-253.92993	341.58090	1326.33496	-970.99817	325.88803	1341.97180	-193.31720	472.41690	-6.55748	671.08649	301.48993	59.01812	-629.57617	415.64447	60.44584	-1318.11829	199.19101	6.55572
22	0.175	860.00806	267.78894	1565.67505	-251.70959	343.32080	1329.57886	-970.75574	324.41891	1345.51001	-214.41232	473.41220	-4.82900	671.07556	303.71704	51.22878	-617.29413	420.23077	56.44893	-1334.63586	196.79727	10.32185
23	0.183	858.98187	268.59497	1566.98621	-249.55293	344.87732	1331.99829	-970.73621	322.96640	1348.41919	-232.86923	475.27496	-0.36876	669.53668	305.43878	44.75017	-608.03168	426.01886	51.16651	-1348.99121	194.30054	13.53103
24	0.192	857.73761	269.41147	1567.92603	-247.39967	346.13321	1333.59827	-970.84882	321.55997	1350.72461	-248.33389	478.69724	8.79769	665.05090	305.97552	39.27409	-601.47229	432.80392	44.75941	-1360.69348	191.52676	16.57296
25	0.200	856.27319	270.21783	1568.46362	-245.21341	347.00186	1334.39197	-970.94342	320.21817	1352.46875	-259.05313	484.56638	24.46153	656.43103	305.00208	33.66807	-597.26392	440.43585	37.48160	-1369.14490	188.50456	20.31269
26	0.208	854.60999	271.02994	1568.57544	-243.00899	347.46548	1334.38367	-970.87201	318.99786	1353.71692	-262.16989	493.24576	46.55090	643.47058	302.69904	27.01487	-595.29706	448.65982	29.47610	-1373.55835	185.50375	25.18279
27	0.217	852.78955	271.86719	1568.24207	-240.85439	347.58228	1333.57617	-970.54083	318.00778	1354.54248	-256.11081	504.02823	72.26504	627.04169	299.75882	19.55136	-595.83496	457.07605	20.78177	-1373.03186	182.71561	30.46819
28	0.225	850.86951	272.72546	1567.45105	-238.84763	347.45505	1331.99414	-969.92798	317.37146	1354.98315	-242.34262	515.40094	97.32518	608.44354	297.17218	12.60371	-599.40436	465.22797	11.60178	-1366.90601	180.00386	34.64608
29	0.233	848.92688	273.57477	1566.20239	-237.08257	347.19440	1329.69971	-969.07819	317.19113	1355.01794	-224.47324	525.85632	118.19447	588.37073	295.59973	7.55161	-606.51428	472.66992	2.69439	-1355.13843	177.10306	36.34565
30	0.242	847.07050	274.36795	1564.51343	-235.62656	346.89868	1326.78809	-968.07678	317.47195	1354.58044	-205.74771	534.59802	133.54790	566.59808	294.89545	4.81226	-617.42786	478.95831	-4.57179	-1338.24146	173.86768	35.00632
31	0.250	845.44501	275.05826	1562.41333	-234.52457	346.63708	1323.37000	-967.01703	318.03265	1353.58582	-187.34927	541.71484	144.28297	542.87299	294.47955	3.78283	-632.15228	483.66193	-9.03719	-1316.85583	170.29156	30.98215
32	0.258	844.21631	275.62192	1559.93347	-233.81802	346.43439	1319.56104	-966.00183	318.58545	1351.96509	-168.73880	547.78198	152.32458	517.71844	294.04083	3.56313	-650.57568	486.50504	-10.88074	-1291.60413	166.50238	25.28702
33	0.267	843.53815	276.06479	1557.09729	-233.55177	346.27832	1315.48511	-965.16821	318.94305	1349.69568	-149.01328	553.30273	159.26353	492.09988	293.64050	3.49976	-672.33264	487.61426	-11.41930	-1263.45825	162.78271	19.21557
34	0.275	843.50940	276.41473	1553.92163	-233.75943	346.15213	1311.27722	-964.67993	319.08206	1346.80347	-127.76181	558.40924	165.74443	466.71509	293.39252	3.25085	-696.43042	487.55515	-11.73055	-1234.15222	159.57074	14.01657
35	0.283	844.14032	276.71982	1550.43408	-234.44852	346.06683	1307.06726	-964.68951	319.04507	1343.34143	-105.16129	562.91412	171.66187	441.79208	293.30676	2.74170	-721.49084	486.97247	-12.07349	-1205.75427	157.39085	10.64223
36	0.292	845.34497	277.04626	1546.69324	-235.61385	346.07016	1302.95679	-965.30634	318.86560	1339.37952	-81.71655	566.56580	176.67024	417.29044	293.28528	2.10291	-746.51855	486.24911	-12.39376	-1179.19092	156.58656	9.51448
37	0.300	846.96332	277.46796	1542.79419	-237.27348	346.23160	1299.01587	-966.57422	318.55261	1335.00696	-57.94144	569.20325	180.48454	393.10403	293.17621	1.49962	-771.15729	485.52344	-12.72689	-1153.53235	157.09265	10.41350
38	0.308	848.80060	278.05273	1538.85327	-239.48438	346.61377	1295.30359	-968.44977	318.08862	1330.32983	-34.14066	570.72809	182.87587	369.13956	292.90921	0.97191	-795.41797	484.82935	-13.15950	-1127.27246	158.60677	12.68292
39	0.317	850.66846	278.85587	1534.98767	-242.30896	347.23892	1291.88916	-970.79724	317.44855	1325.46252	-10.33676	571.09222	183.65057	345.33804	292.51300	0.46092	-819.43256	484.14621	-13.68983	-1099.76245	160.89642	15.64175
40	0.325	852.41309	279.91949	1531.30469	-245.74509	348.07819	1288.85669	-973.41516	316.61307	1320.52429	13.66275	570.34247	182.73245	321.65567	291.96957	-0.05698	-843.30762	483.44357	-14.20931	-1071.21680	163.85390	18.86208
41	0.333	853.92523	281.25134	1527.90259	-249.66815	349.07877	1286.28857	-976.08496	315.55692	1315.64368	38.10098	568.61560	180.20020	298.03616	291.22076	-0.55389	-867.07538	482.74387	-14.60975	-1042.05249	167.40402	22.20998
42	0.342	855.13702	282.77612	1524.88623	-253.84502	350.18683	1284.24500	-978.62231	314.25565	1310.96191	63.14369	566.07361	176.22911	274.45779	290.35095	-1.02631	-890.75464	482.09448	-14.89486	-1012.52637	171.49832	25.75932
43	0.350	856.00793	284.31189	1522.37695	-258.02402	351.34283	1282.76392	-980.92273	312.70920	1306.63037	88.87047	562.87244	171.03935	250.96088	289.56616	-1.48338	-914.38739	481.48608	-15.17207	-982.77356	176.18150	29.63091
44	0.358	856.50818	285.64114	1520.49524	-262.02759	352.48300	1281.87329	-982.98834	310.95514	1302.78613	115.33664	559.18781	164.89766	227.57329	288.96844	-1.89114	-938.00848	480.86932	-15.52290	-952.95349	181.56088	33.84752
45	0.367	856.61371	286.63400	1519.32520	-265.78006	353.55124	1281.59961	-984.89801	309.05124	1299.51868	142.62596	555.18860	158.10770	204.26318	288.50900	-2.20706	-961.64795	480.25302	-15.89064	-923.31458	187.68503	38.30679
46	0.375	856.31415	287.28961	1518.90015	-269.27191	354.49933	1281.96143	-986.72260	307.01108	1296.85925	170.84938	550.96539	150.93561	180.94449	288.08765	-2.43013	-985.35754	479.71191	-16.12654	-894.17871	194.50482	42.83172
47	0.383	855.62091	287.68265	1519.21118	-272.50308	355.27026	1282.94641	-988.46814	304.79404	1294.81702	200.08003	546.52307	143.51761	157.48999	287.55634	-2.55385	-1009.18896	479.25674	-16.15879	-865.84723	201.93301	47.22581
48	0.392	854.56433	287.90475	1520.21619	-275.44360	355.78519	1284.49207	-990.09210	302.39539	1293.42407	230.29422	541.81195	135.83716	133.79659	286.78375	-2.52974	-1033.16882	478.79276	-16.06447	-838.46893	209.88800	51.29232
49	0.400	853.18616	288.04193	1521.84839	-278.03024	355.96378	1286.49744	-991.54767	299.86719	1292.73267	261.40308	536.72021	127.80019	109.82570	285.85413	-2.35606	-1057.31030	478.24713	-15.96232	-812.00934	218.29008	54.82063
50	0.408	851.53680	288.16940	1524.02917	-280.19409	355.75665	1288.86597	-992.81830	297.23386	1292.77844	293.32071	531.07092	119.36396	85.56818	285.05313	-2.16147	-1081.63110	477.61890	-15.90847	-786.36072	227.03746	57.61427
51	0.417	849.67719	288.34158	1526.67749	-281.89273	355.13342	1291.54016	-993.93341	294.48657	1293.55957	325.97333	524.68988	110.63328	61.04017	284.56613	-2.11961	-1106.15930	476.93387	-15.88602	-761.43976	235.98376	59.56970
52	0.425	847.67926	288.58685	1529.71338	-283.11816	354.06165	1294.50977	-994.94086	291.67841	1295.04236	359.28662	517.49017	101.86295	36.30228	284.28085	-2.26216	-1130.91895	476.25583	-15.82974	-737.17548	244.95349	60.71743
53	0.433	845.62268	288.91425	1533.05725	-283.86899	352.54688	1297.79407	-995.85370	288.95163	1297.17981	393.19824	509.52890	93.44606	11.41666	283.92563	-2.43338	-1155.90930	475.66333	-15.69448	-713.49103	253.78223	61.18618
54	0.442	843.58453	289.31573	1536.63013	-284.12933	350.66312	1301.39600	-996.63538	286.45258	1299.92773	427.60403	501.08743	85.99126	-13.60470	283.37460	-2.48965	-1181.10608	475.15411	-15.52332	-690.35162	262.26041	61.15160
55	0.450	841.62787	289.76422	1540.35217	-283.89731	348.50427	1305.25330	-997.23157	284.24924	1303.24097	462.12497	492.72858	80.31899	-38.77230	282.76364	-2.47734	-1206.47925	474.62445	-15.42048	-667.77576	270.00006	60.83630
56	0.458	839.79382	290.21793	1544.14270	-283.21997	346.15219	1309.24976	-997.60614	282.33585	1307.05493	495.80460	485.16898	77.07008	-64.07597	282.25308	-2.52393	-1232.01831	473.96729	-15.46689	-645.78870	276.51740	60.49411
57	0.467	838.09912	290.62488	1547.92444	-282.19760	343.69125	1313.27161	-997.76221	280.68594	1311.26526	527.09998	478.93945	75.99317	-89.50782	281.75616	-2.63669	-1257.70679	473.18304	-15.64922	-624.42694	281.53683	60.29541
58	0.475	836.53937	290.92938	1551.62976	-280.96863	341.19754	1317.23792	-997.74310	279.27551	1315.71533	554.35803	474.06781	75.65762	-115.05706	280.99390	-2.69679	-1283.41077	472.40100	-15.77738	-603.84271	285.09073	60.19666
59	0.483	835.09515	291.09595	1555.20239	-279.67880	338.71594	1321.08887	-997.61444	278.07098	1320.20239	576.40350	470.11560	74.26054	-140.64487	279.75760	-2.61812	-1308.77844	471.84705	-15.33174	-584.46436	287.32123	59.87395
60	0.492	833.73364	291.12927	1558.59631	-278.44534	336.26025	1324.76135	-997.44189	277.02991	1324.50635	592.75964	466.58862	70.76703	-166.08960	278.07123	-2.48878	-1333.29834	471.81454	-13.38969	-567.03265	288.26566	58.74870
61	0.500	832.41040	291.05634	1561.77283	-277.33762	333.82404	1328.17188	-997.28259	276.12228	1328.42493	603.63177	463.31094	65.09216	-191.04504	276.10974	-2.51329	-1356.57117	472.61676	-8.94647	-552.33154	287.75394	56.19624
62	0.508	831.07916	290.89236	1564.69495	-276.37701	331.41040	1331.21582	-997.19086	275.33386	1331.79248	609.90979	460.39230	57.59320	-214.92358	274.02881	-2.80321	-1378.49194	474.51590	-1.54293	-540.79333	285.44183	51.90685
63	0.517	829.70001	290.64044	1567.32361	-275.54913	329.07181	1333.78357	-997.22583	274.64639	1334.49072	612.92914	457.94299	48.93728	-237.03003	271.94519	-3.26666	-1398.97754	477.43555	8.31077	-532.32318	280.98578	46.13677
64	0.525	828.23828	290.31555	1569.61816	-274.82208	326.91406	1335.77612	-997.44354	274.02988	1336.46045	613.88367	455.93460	40.32565	-256.89951	269.76068	-3.46423	-1417.56897	480.60086	19.35205	-526.46619	274.22571	39.58326
65	0.533	826.66394	289.94748	1571.53967	-274.16336	325.05136	1337.11108	-997.87085	273.45615	1337.70203	613.33856	454.23010	33.24602	-274.35098	266.64508	-2.16638	-1433.42957	482.93613	30.44296	-522.80371	265.20490	32.92822
66	0.542	824.95953	289.56067	1573.05176	-273.54703	323.54858	1337.72192	-998.47986	272.90314	1338.26135	611.10999	452.63757	28.48429	-288.78522	261.02985	2.90451	-1445.61987	484.03180	41.34230	-521.31567	254.07089	26.43266
67	0.550	823.12799	289.16724	1574.12244	-272.94940	322.39001	1337.55969	-999.18549	272.33508	1338.22400	606.32776	451.05795	25.24226	-298.34991	251.61865	14.14666	-1453.40820	484.45111	52.49519	-522.44360	241.11034	19.92227
68	0.558	821.19318	288.77786	1574.72778	-272.34369	321.48831	1336.60095	-999.86841	271.68185	1337.69861	597.71844	449.64307	21.53043	-300.55023	238.52164	31.99995	-1456.64075	485.15512	63.96853	-526.79926	227.05162	13.21900
69	0.567	819.19861	288.40659	1574.85608	-271.70969	320.71887	1334.85205	-1000.41235	270.85489	1336.78003	584.40515	448.64075	15.93942	-294.33948	223.49185	53.66262	-1455.93909	486.74524	74.53967	-534.78693	213.40971	6.73189
70	0.575	817.20819	288.06531	1574.50586	-271.05298	319.95401	1332.34778	-1000.73969	269.79272	1335.53186	566.79956	447.98792	9.14235	-281.34256	209.04263	74.38084	-1452.27539	489.17865	82.10818	-546.55450	202.28802	1.52148
71	0.583	815.30328	287.76151	1573.68384	-270.41138	319.08762	1329.14795	-1000.83588	268.48871	1333.99377	546.35321	447.26523	3.23404	-264.68195	197.02451	90.35284	-1446.05774	492.29556	85.46098	-562.27771	195.25682	-1.54580
72	0.592	813.57648	287.49658	1572.40515	-269.84372	318.05194	1325.33350	-1000.75647	266.98395	1332.18713	524.15002	446.23920	-0.35785	-246.75262	187.77600	100.67619	-1436.88171	496.35190	85.39603	-582.06714	192.19159	-2.66187
73	0.600	812.12903	287.25925	1570.69055	-269.42236	316.83490	1321.00073	-1000.60657	265.33752	1330.12073	500.37354	445.17017	-1.83119	-228.19260	180.41212	107.02951	-1424.47632	501.32080	83.57801	-605.29053	191.52734	-2.83215
74	0.608	811.06836	287.03079	1568.56030	-269.23383	315.49771	1316.25891	-1000.49329	263.58481	1327.79858	475.28668	444.38214	-2.22616	-208.55701	173.72981	111.89574	-1409.29102	506.21478	80.86860	-630.45880	191.64539	-2.95368
75	0.617	810.49481	286.80029	1566.03638	-269.37143	314.16003	1311.22742	-1000.49835	261.72238	1325.22729	449.68756	443.86942	-2.37298	-187.41769	166.95514	116.98148	-1391.84058	510.10172	77.38035	-656.11017	191.73404	-3.34697
76	0.625	810.47528	286.55902	1563.15027	-269.91519	312.94714	1306.01978	-1000.68903	259.74960	1322.42493	424.25049	443.44324	-2.61127	-164.81821	159.97571	122.73360	-1372.19275	513.14404	73.29871	-681.47955	191.59186	-3.90289
77	0.633	811.01685	286.27945	1559.94299	-270.91632	311.93701	1300.72559	-1001.12939	257.71646	1319.43066	399.17889	442.96127	-3.04044	-141.17056	153.12378	128.73566	-1350.20215	516.09760	69.03492	-706.38544	191.17758	-4.39857
78	0.642	812.05420	285.91336	1556.46301	-272.40021	311.13470	1295.41077	-1001.86548	255.72891	1316.30750	374.44196	442.38794	-3.66944	-117.02140	146.83609	134.32813	-1325.77954	519.34277	65.07732	-730.92834	190.49927	-4.73113
79	0.650	813.45575	285.41766	1552.77112	-274.38416	310.47845	1290.14551	-1002.90289	253.92978	1313.13049	349.96017	441.78226	-4.38756	-92.81030	141.45392	138.97556	-1299.14575	522.59894	61.99451	-755.31732	189.71266	-4.97474
80	0.658	815.04822	284.77356	1548.94263	-276.89319	309.84921	1285.03711	-1004.19788	252.47943	1309.96667	325.64569	441.21118	-5.01818	-68.65255	137.15236	142.31123	-1271.08472	525.27051	60.33812	-779.72198	189.05243	-5.24634
81	0.667	816.65448	283.97711	1545.06335	-279.94885	309.06537	1280.24475	-1005.66486	251.52820	1306.86011	301.41943	440.67511	-5.47614	-44.31838	133.95143	144.07907	-1242.79944	526.79047	60.32186	-804.17950	188.60208	-5.55273
82	0.675	818.12421	283.03409	1541.22546	-283.52234	307.91159	1275.95898	-1007.19647	251.15999	1303.83606	277.22107	440.14648	-5.83393	-19.43983	131.79675	144.14655	-1215.36938	526.74908	61.67210	-828.65771	188.28041	-5.81852
83	0.683	819.34619	281.97769	1537.52844	-287.49323	306.22836	1272.35034	-1008.69202	251.33002	1300.92212	253.02228	439.62491	-6.22046	6.27732	130.59799	142.54059	-1189.19788	524.98254	63.88941	-853.13867	187.99948	-6.01828
84	0.692	820.25104	280.86920	1534.07715	-291.66571	304.00336	1269.51843	-1010.09338	251.88632	1298.16455	228.82774	439.12091	-6.68228	32.96687	130.20760	139.41806	-1163.92017	521.57678	66.60101	-877.59955	187.68074	-6.20121
85	0.700	820.80780	279.76666	1530.97192	-295.83295	301.39392	1267.47876	-1011.41077	252.67865	1295.63245	204.65108	438.61978	-7.14591	60.63099	130.45049	135.01563	-1138.94775	516.75934	69.62991	-901.99792	187.22339	-6.40938
86	0.708	821.01465	278.69489	1528.29346	-299.83289	298.65756	1266.18982	-1012.70581	253.63850	1293.41675	180.49142	438.07275	-7.51456	89.25697	131.16399	129.64603	-1114.13245	510.68735	72.76950	-926.32849	186.59073	-6.63204
87	0.717	820.88690	277.64111	1526.08997	-303.56296	296.03046	1265.59546	-1014.03864	254.76657	1291.62317	156.31320	437.43073	-7.77887	118.93271	132.15094	123.71354	-1089.81543	503.33716	75.65302	-950.66589	185.89153	-6.83230
88	0.725	820.44696	276.57446	1524.37488	-306.96405	293.64395	1265.65857	-1015.42279	256.06775	1290.35901	132.02322	436.74945	-7.95287	149.84459	133.13309	117.67919	-1066.30408	494.77505	77.98662	-975.09613	185.26563	-6.96878
89	0.733	819.72070	275.46991	1523.13159	-310.00220	291.53958	1266.36865	-1016.82330	257.51773	1289.71631	107.49747	436.21887	-7.95871	182.14081	133.83838	111.94050	-1043.56372	485.31677	79.74683	-999.62683	184.70712	-6.99527
90	0.742	818.73914	274.32477	1522.32214	-312.66718	289.74127	1267.72498	-1018.18439	259.07297	1289.75549	82.69000	435.91162	-7.76813	215.81213	134.17967	106.69518	-1021.32043	475.29355	81.03285	-1024.26001	184.13849	-6.91560
91	0.750	817.53717	273.16574	1521.89722	-314.96585	288.28339	1269.70654	-1019.46320	260.66760	1290.49158	57.68427	435.61276	-7.55767	250.70370	134.34317	101.92172	-999.15039	464.96774	81.89254	-1049.07739	183.57487	-6.82226
92	0.758	816.15485	272.03726	1521.80298	-316.88959	287.17688	1272.25354	-1020.65540	262.20316	1291.88940	32.58698	435.09845	-7.51434	286.57199	134.68123	97.50679	-976.57568	454.62317	82.30729	-1074.13086	183.05382	-6.78934
93	0.767	814.64691	270.97174	1521.98596	-318.38998	286.38937	1275.28638	-1021.79358	263.57584	1293.87451	7.43317	434.39291	-7.62703	323.11917	135.53523	93.38577	-953.28760	444.48788	82.23852	-1099.34839	182.51947	-6.77373
94	0.775	813.08588	269.97568	1522.39844	-319.39285	285.86990	1278.73767	-1022.91406	264.72363	1296.36450	-17.79309	433.63358	-7.76889	360.03503	137.16098	89.56469	-929.26019	434.61603	81.70461	-1124.61438	181.87096	-6.69014
95	0.783	811.54926	269.04736	1523.00085	-319.83542	285.57712	1282.55554	-1024.02185	265.63254	1299.30664	-43.11426	432.87646	-7.85406	397.04337	139.67673	86.12584	-904.64984	424.98883	80.85088	-1149.86487	181.04254	-6.52287
96	0.792	810.10510	268.19724	1523.75513	-319.69763	285.48666	1286.68420	-1025.07825	266.30063	1302.68713	-68.54410	432.11179	-7.88419	433.84985	142.90872	83.34367	-879.66455	415.73285	79.94279	-1175.12720	180.05925	-6.32637
97	0.800	808.80542	267.44296	1524.61792	-319.01389	285.58804	1291.04797	-1026.01453	266.72467	1306.50635	-94.09195	431.35596	-7.90453	469.90683	146.29877	81.68994	-854.54736	407.11444	79.21970	-1200.50195	179.04245	-6.16147
98	0.808	807.68835	266.78784	1525.54346	-317.87000	285.87643	1295.55078	-1026.76428	266.92328	1310.74048	-119.74841	430.64853	-7.94399	504.16464	149.13954	81.41496	-829.60364	399.30594	78.69948	-1226.05884	178.09979	-6.04964
99	0.817	806.78082	266.21320	1526.49097	-316.39252	286.34207	1300.08508	-1027.28955	266.94843	1315.31335	-145.46494	429.99368	-7.99594	535.12598	151.11108	81.94707	-805.20007	392.28403	78.18456	-1251.73438	177.20966	-5.95116
100	0.825	806.09399	265.69815	1527.42480	-314.72955	286.96921	1304.54016	-1027.58508	266.85580	1320.08911	-171.18713	429.36124	-8.03921	561.24561	152.57617	81.92308	-781.78076	385.98309	77.42199	-1277.28198	176.20120	-5.73705
101	0.833	805.61658	265.23721	1528.31177	-313.02502	287.74438	1308.79968	-1027.67395	266.66272	1324.88574	-196.88489	428.75049	-8.06708	581.35400	154.12376	80.03227	-759.86340	380.42621	76.13828	-1302.22437	174.81717	-5.14161
102	0.842	805.31287	264.83572	1529.12036	-311.39362	288.65952	1312.74426	-1027.60950	266.34915	1329.50476	-222.50009	428.22952	-8.09682	594.94043	155.93396	75.72320	-739.93323	375.72424	74.04054	-1325.92383	172.87364	-3.77439
103	0.850	805.12823	264.49600	1529.81958	-309.90253	289.70239	1316.26147	-1027.47717	265.88861	1333.76294	-247.86411	427.88913	-8.14072	602.40631	157.88551	69.16524	-722.28693	372.11139	70.96565	-1347.91968	170.43304	-1.32921
104	0.858	804.99744	264.20557	1530.37793	-308.56830	290.83621	1319.25903	-1027.37927	265.26865	1337.51807	-272.61868	427.76147	-8.12632	605.01453	160.03258	60.96602	-706.97253	369.98288	66.96236	-1368.17285	167.78072	2.10127
105	0.867	804.85516	263.93521	1530.76184	-307.37125	291.98584	1321.67786	-1027.39893	264.51190	1340.68616	-296.18423	427.80688	-7.82259	604.23627	162.59676	52.08805	-693.88501	369.72543	62.11957	-1386.80493	165.15927	5.98111
106	0.875	804.64630	263.65088	1530.93481	-306.27444	293.04770	1323.49622	-1027.57227	263.68250	1343.24023	-317.93277	428.00977	-6.84887	600.97113	165.59769	43.62810	-682.95776	371.42059	56.33984	-1403.70300	162.56294	9.66395
107	0.883	804.33337	263.33069	1530.85828	-305.23999	293.91595	1324.71423	-1027.88086	262.85480	1345.19507	-337.49179	428.53619	-4.63661	595.22955	168.67549	36.20059	-674.34528	374.83154	49.35103	-1418.52466	159.87079	12.75344
108	0.892	803.90149	262.98239	1530.49292	-304.24149	294.51181	1325.32495	-1028.25757	262.08807	1346.58960	-354.68637	429.87061	-0.13984	586.35913	171.21785	29.49313	-668.49109	379.64899	40.90507	-1430.95386	157.04633	15.31312
109	0.900	803.35919	262.64749	1529.80298	-303.26547	294.81058	1325.29749	-1028.60278	261.43811	1347.47449	-368.69077	432.77438	8.33620	573.63220	172.63235	22.74691	-666.00385	385.54703	30.91792	-1440.77246	154.13797	17.91195
110	0.908	802.73657	262.37634	1528.76282	-302.31134	294.85165	1324.58301	-1028.81519	260.97333	1347.89404	-377.18906	437.84576	22.24703	556.85315	172.69400	15.88876	-667.41187	392.13544	19.63506	-1447.67590	151.24615	21.25775
111	0.917	802.08258	262.19717	1527.35852	-301.39807	294.71893	1323.14368	-1028.82520	260.76376	1347.86584	-377.38528	444.87900	41.07032	536.58057	171.75606	9.89409	-673.01953	399.01227	7.97712	-1451.10767	148.41478	25.48938
112	0.925	801.46539	262.10773	1525.58435	-300.56631	294.50574	1320.98914	-1028.61780	260.85623	1347.37073	-368.54483	452.74768	61.75727	513.83295	170.47290	5.77425	-682.93634	405.63086	-2.29002	-1450.36523	145.44786	29.79419
113	0.933	800.97638	262.08313	1523.44055	-299.87265	294.29074	1318.19421	-1028.23926	261.25412	1346.36487	-353.06412	460.03500	80.36583	489.67026	169.29311	3.60326	-697.07715	411.10443	-9.29057	-1444.92163	142.00790	32.78448
114	0.942	800.73022	262.08926	1520.93250	-299.38385	294.13187	1314.88647	-1027.78357	261.89499	1344.80530	-334.69119	465.77368	94.27492	464.96008	168.34918	2.72429	-715.10120	414.52637	-12.56339	-1434.60742	137.92842	33.28646
115	0.950	800.84387	262.09726	1518.07202	-299.17007	294.07626	1311.21887	-1027.37231	262.65665	1342.67151	-315.89090	469.74207	103.20501	440.18625	167.63647	2.42389	-736.38416	415.65781	-13.47681	-1419.45410	133.32707	30.88765
116	0.958	801.39899	262.09271	1514.88647	-299.29758	294.16617	1307.33813	-1027.14526	263.41901	1339.97168	-296.94077	472.30426	108.67903	415.43851	167.08133	2.22804	-759.92493	415.16376	-13.67876	-1399.59448	128.49031	26.00028
117	0.967	802.41235	262.07742	1511.42993	-299.82465	294.42767	1303.35974	-1027.25024	264.12485	1336.73657	-277.02151	474.00073	112.58926	390.70663	166.56085	1.89919	-784.49243	414.05096	-13.83837	-1375.60278	123.73189	19.66034
118	0.975	803.83148	262.06268	1507.79089	-300.80078	294.86530	1299.36011	-1027.82312	264.78183	1333.01807	-255.49063	475.13330	116.03719	366.06207	165.94467	1.39420	-809.19794	412.93475	-14.01836	-1348.95776	119.34631	13.28790
119	0.983	805.54468	262.05624	1504.08411	-302.26706	295.47067	1295.39124	-1028.95581	265.41254	1328.89539	-232.27036	475.64417	119.18062	341.58344	165.15971	0.79700	-833.75214	411.91785	-14.29280	-1321.82422	115.65800	8.38736
120	0.992	807.39624	262.05472	1500.43848	-304.25644	296.23495	1291.50122	-1030.67224	265.99542	1324.46973	-207.72330	475.33044	121.77133	317.28088	164.25301	0.21140	-858.16461	410.93301	-14.74608	-1295.75488	113.00661	6.01718
121	1.000	809.21570	262.05023	1496.98401	-306.79370	297.16171	1287.74573	-1032.93127	266.46649	1319.84790	-182.41553	474.05225	123.59786	293.10181	163.29277	-0.31387	-882.49072	409.94464	-15.32426	-1270.51343	111.59643	6.21168
122	1.008	810.85083	262.03891	1493.84155	-309.88904	298.27350	1284.19604	-1035.64087	266.78595	1315.12732	-156.82349	471.75192	124.53254	268.99741	162.27219	-0.80556	-906.79370	408.93939	-15.87601	-1244.60278	111.37675	8.06634
123	1.017	812.18683	262.02194	1491.11511	-313.51016	299.60373	1280.94482	-1038.66052	266.97305	1310.39355	-131.08444	468.41663	124.45226	244.97775	161.23570	-1.33548	-931.12238	407.93814	-16.28276	-1216.79590	112.09222	10.55464
124	1.025	813.14966	262.00708	1488.89063	-317.53873	301.16949	1278.10193	-1041.80640	267.06958	1305.72986	-104.96793	464.07263	123.25285	221.04489	160.33424	-1.92490	-955.48480	407.00906	-16.52640	-1186.88342	113.47005	13.14230
125	1.033	813.70020	262.00363	1487.23389	-321.75916	302.92346	1275.76831	-1044.87598	267.07593	1301.23303	-78.09628	458.80890	120.90869	197.12659	159.64087	-2.47678	-979.87097	406.18921	-16.67953	-1155.41895	115.38713	15.76497
126	1.042	813.82495	262.00867	1486.18848	-325.91406	304.72235	1274.00684	-1047.68420	266.90250	1297.01050	-50.20181	452.81061	117.49815	173.13699	159.03612	-2.84848	-1004.27844	405.44055	-16.85498	-1123.19312	117.85754	18.56700
127	1.050	813.53033	262.00244	1485.77612	-329.79480	306.36456	1272.83569	-1050.09839	266.37347	1293.16272	-21.21564	446.34509	113.18819	149.03372	158.33488	-2.98900	-1028.70789	404.72647	-17.10423	-1090.85657	120.93128	21.68032
128	1.058	812.84259	261.95349	1485.99744	-333.29706	307.67969	1272.24927	-1052.06201	265.30383	1289.78198	8.80508	439.67126	108.20523	124.81323	157.46707	-2.97449	-1053.15430	404.04608	-17.34402	-1058.81873	124.69305	25.09253
129	1.067	811.80530	261.83371	1486.83301	-336.41193	308.58578	1272.23730	-1053.60242	263.63980	1286.97864	39.80533	432.97266	102.81264	100.50470	156.49341	-2.91420	-1077.61584	403.36438	-17.45464	-1027.28760	129.27617	28.68801
130	1.075	810.46985	261.64413	1488.24329	-339.17386	309.07306	1272.79517	-1054.81458	261.55869	1284.89331	71.81860	426.39020	97.28254	76.14094	155.51653	-2.87930	-1102.12012	402.60010	-17.44767	-996.26440	134.77335	32.40726
131	1.083	808.88440	261.42093	1490.16772	-341.60236	309.16888	1273.93457	-1055.82507	259.38266	1283.65588	104.94449	420.05429	91.84258	51.70634	154.63091	-2.92125	-1126.71729	401.72037	-17.45226	-965.58636	141.13855	36.29604
132	1.092	807.08881	261.20892	1492.52856	-343.67319	308.92111	1275.66907	-1056.75732	257.36505	1283.31689	139.25330	414.05020	86.60524	27.14092	153.87053	-3.06026	-1151.43286	400.79422	-17.54352	-935.11987	148.16960	40.38767
133	1.100	805.12030	261.04211	1495.24023	-345.33698	308.37521	1277.97217	-1057.70178	255.56810	1283.82275	174.72934	408.39658	81.53241	2.41282	153.22189	-3.26273	-1176.25342	399.92023	-17.66073	-904.93268	155.56268	44.56738
134	1.108	803.02161	260.94913	1498.21777	-346.55298	307.55786	1280.76733	-1058.68628	253.91841	1285.06836	211.28847	403.07404	76.51641	-22.45909	152.71771	-3.49435	-1201.16187	399.14484	-17.68974	-875.24384	163.00244	48.55379
135	1.117	800.84674	260.95721	1501.38281	-347.30606	306.48645	1283.96558	-1059.66504	252.33313	1286.97827	248.81592	398.09525	71.56872	-47.44860	152.37697	-3.73407	-1226.16504	398.47534	-17.56361	-846.20319	170.23964	52.05119
136	1.125	798.66272	261.07904	1504.66479	-347.60956	305.17657	1287.49133	-1060.54907	250.78317	1289.53125	287.17685	393.60080	66.97049	-72.53030	152.09633	-3.92523	-1251.26404	397.91492	-17.29653	-817.74438	177.12454	54.95279
137	1.133	796.54504	261.30054	1507.99915	-347.50397	303.63766	1291.27100	-1061.25439	249.28430	1292.72058	326.15533	389.89697	63.28274	-97.66711	151.73779	-4.01347	-1276.42102	397.44794	-16.97662	-789.69098	183.60248	57.37373
138	1.142	794.56683	261.58469	1511.32703	-347.05286	301.87817	1295.21545	-1061.72583	247.88528	1296.50659	365.28119	387.39740	61.17082	-122.81026	151.22499	-4.01518	-1301.58643	397.02405	-16.73014	-762.02991	189.68469	59.49221
139	1.150	792.78662	261.87656	1514.59424	-346.33627	299.92172	1299.22961	-1061.94385	246.68011	1300.79626	403.61121	386.45706	60.96127	-147.90887	150.50002	-3.96957	-1326.76404	396.57584	-16.66700	-735.08105	195.40234	61.37528
140	1.158	791.23859	262.11502	1517.75208	-345.43906	297.81937	1303.24048	-1061.92444	245.78693	1305.45313	439.69424	387.10477	62.16004	-172.96695	149.56372	-3.87657	-1352.03198	396.07941	-16.78402	-709.39532	200.69125	62.93751
141	1.167	789.92743	262.26318	1520.75659	-344.44229	295.65265	1307.21057	-1061.71265	245.25441	1310.31042	471.89871	388.91113	63.50990	-198.09921	148.59608	-3.74062	-1377.43542	395.66077	-16.77987	-685.51642	205.25009	64.01719
142	1.175	788.83026	262.31937	1523.56714	-343.42020	293.51559	1311.11902	-1061.36768	245.00375	1315.17236	498.95740	391.24680	63.68672	-223.43448	147.79430	-3.58951	-1402.77295	395.64175	-15.87682	-663.87732	208.65295	64.41391
143	1.183	787.90698	262.29468	1526.14868	-342.43002	291.46805	1314.92444	-1060.94800	244.88565	1319.81812	520.38171	393.71021	61.97724	-248.87540	147.09581	-3.42450	-1427.50403	396.42145	-12.91820	-644.83905	210.62143	63.85173
144	1.192	787.11169	262.19702	1528.47375	-341.49323	289.50986	1318.53784	-1060.51306	244.75514	1324.02722	536.50195	396.24219	58.37450	-273.96896	146.26382	-3.19653	-1450.96826	398.14203	-7.02806	-628.69519	211.03253	62.03421
145	1.200	786.39893	262.03336	1530.52026	-340.59409	287.62448	1321.82434	-1060.12952	244.49689	1327.61792	548.11865	398.88544	53.25853	-298.02029	145.14819	-2.77335	-1472.67065	400.35358	1.57326	-615.62158	209.78764	58.83237
146	1.208	785.73010	261.81253	1532.26282	-339.70090	285.83984	1324.63074	-1059.85889	244.03865	1330.47925	556.03680	401.61633	47.16608	-320.28741	143.76527	-1.93567	-1492.25488	402.27554	11.74078	-605.61755	206.79871	54.41064
147	1.217	785.07855	261.54919	1533.67004	-338.78433	284.22775	1326.82422	-1059.72388	243.36966	1332.59644	560.80359	404.40964	40.77840	-340.13461	142.15758	-0.38564	-1509.27759	403.43817	22.47511	-598.51147	202.00616	49.14239
148	1.225	784.42981	261.26859	1534.71082	-337.82565	282.85260	1328.32263	-1059.69556	242.54478	1334.05176	562.65881	407.28244	34.82101	-357.11398	140.10065	2.47995	-1523.17712	403.77942	33.40516	-594.14044	195.43376	43.36560
149	1.233	783.78027	261.00226	1535.35962	-336.81879	281.72757	1329.09119	-1059.71631	241.65353	1334.97498	561.49609	410.25006	29.66419	-370.73141	137.02515	7.87553	-1533.48169	403.41010	44.36017	-592.57605	187.26692	37.15332
150	1.242	783.13751	260.77637	1535.59753	-335.76776	280.80869	1329.12415	-1059.73230	240.77319	1335.46509	556.79810	413.32135	24.90528	-379.82675	132.42802	17.31367	-1539.94006	402.76691	55.01261	-594.16492	177.84671	30.28937
151	1.250	782.51788	260.60471	1535.40967	-334.68759	280.02087	1328.42761	-1059.70532	239.96887	1335.55322	547.77576	416.47150	19.56364	-382.50937	126.30867	31.40813	-1542.52881	402.76660	64.91204	-599.37012	167.67688	22.54212
152	1.258	781.94751	260.49329	1534.78503	-333.60645	279.28229	1327.00952	-1059.61401	239.32448	1335.22156	533.89648	419.48776	13.13572	-377.51877	119.21161	48.77221	-1541.60938	404.22076	73.44373	-608.50995	157.58517	14.15518
153	1.267	781.46667	260.44962	1533.71777	-332.55902	278.51416	1324.88086	-1059.44141	238.88647	1334.43677	515.53394	421.84857	6.52984	-365.66638	112.06589	66.36172	-1537.98718	406.98297	79.78578	-621.56268	148.85980	6.22943
154	1.275	781.13159	260.47803	1532.21130	-331.57834	277.65350	1322.07104	-1059.16211	238.53482	1333.16943	493.95914	422.99591	1.42999	-349.34518	105.84785	81.21149	-1532.45776	410.14612	83.33164	-638.28247	142.82375	0.33365
155	1.283	781.01288	260.56165	1530.27820	-330.70099	276.67136	1318.63916	-1058.75098	237.99471	1331.40588	470.42947	422.91013	-1.36184	-330.70197	101.06266	92.02835	-1525.24072	413.11505	84.15045	-658.40747	139.82736	-2.76876
156	1.292	781.19299	260.65494	1527.93872	-329.97815	275.57727	1314.67249	-1058.21545	237.05008	1329.15649	445.69147	422.16068	-2.41175	-310.65167	97.54848	99.35385	-1515.88977	416.02643	82.83617	-681.37939	138.89905	-3.78732
157	1.300	781.75586	260.69153	1525.21594	-329.47580	274.41019	1310.27881	-1057.61951	235.72066	1326.45410	420.40875	421.29175	-2.69093	-289.31866	94.82615	104.55171	-1503.70740	419.28131	80.00432	-706.05530	138.67976	-3.98995
158	1.308	782.75922	260.60214	1522.13257	-329.26389	273.22858	1305.57520	-1057.06958	234.19543	1323.34399	395.20065	420.50272	-2.80529	-266.73907	92.55271	108.77121	-1488.28589	423.02704	75.92892	-731.22437	138.37897	-4.11869
159	1.317	784.20386	260.33612	1518.71887	-329.40408	272.09418	1300.67566	-1056.66956	232.63722	1319.87537	370.26010	419.83102	-3.00152	-243.03320	90.67249	112.54973	-1469.67712	427.00940	70.62617	-756.23096	137.86105	-4.33981
160	1.325	786.02197	259.86734	1515.02722	-329.94196	271.05353	1295.68750	-1056.48926	231.11786	1316.09961	345.48749	419.26746	-3.37018	-218.34750	89.28641	115.95970	-1448.11023	430.85083	64.40146	-780.94226	137.28609	-4.64721
161	1.333	788.09033	259.18707	1511.14050	-330.90787	270.13171	1290.71045	-1056.57007	229.70784	1312.07056	320.82227	418.75409	-3.92181	-192.88474	88.52454	118.88062	-1423.77710	434.41138	58.25988	-805.45056	136.76324	-5.02928
162	1.342	790.25458	258.30457	1507.16785	-332.32339	269.32104	1285.83948	-1056.93579	228.53226	1307.84631	296.29712	418.22537	-4.59218	-166.91034	88.51438	121.12222	-1397.08398	437.69827	53.61959	-829.88495	136.24588	-5.44434
163	1.350	792.35535	257.24551	1503.23694	-334.20847	268.55228	1281.16858	-1057.58582	227.71478	1303.49353	271.97565	417.65533	-5.27075	-140.64655	89.33699	122.47678	-1369.03540	440.46924	51.53279	-854.31555	135.66992	-5.83597
164	1.358	794.25195	256.04175	1499.48303	-336.57999	267.68103	1276.79626	-1058.47900	227.29755	1299.09265	247.89227	417.07941	-5.86505	-114.13708	91.00060	122.78512	-1341.08264	442.25537	52.10232	-878.72424	135.04922	-6.16850
165	1.367	795.84198	254.72415	1496.03198	-339.42236	266.51923	1272.82788	-1059.52576	227.22183	1294.73645	224.00150	416.55103	-6.35719	-87.21975	93.47110	121.96647	-1314.36328	442.80246	54.54324	-903.04901	134.42340	-6.41840
166	1.375	797.06824	253.32484	1492.98535	-342.63977	264.91724	1269.36328	-1060.60730	227.37897	1290.52551	200.19467	416.06342	-6.79243	-59.64822	96.71488	120.01776	-1289.01392	442.20401	57.78627	-927.25708	133.81491	-6.59321
167	1.383	797.91486	251.88124	1490.42151	-346.04010	262.86322	1266.47412	-1061.61890	227.67404	1286.56763	176.36133	415.56818	-7.19264	-31.21154	100.69219	117.00613	-1264.22168	440.63162	61.08669	-951.37769	133.24582	-6.75627
168	1.392	798.39581	250.43047	1488.40295	-349.37680	260.51273	1264.19653	-1062.50146	228.04791	1282.97437	152.42136	415.04999	-7.51657	-1.75776	105.31719	113.03363	-1238.97949	438.09705	64.12698	-975.47998	132.73514	-6.97824
169	1.400	798.54108	249.00064	1486.97339	-352.42178	258.11145	1262.54639	-1063.23438	228.48807	1279.85791	128.34427	414.51810	-7.73710	28.82322	110.47205	108.21872	-1212.80615	434.40063	66.74589	-999.62091	132.26674	-7.25615
170	1.408	798.38165	247.61041	1486.14893	-355.03235	255.88773	1261.54456	-1063.81067	229.03571	1277.33472	104.16714	413.96149	-7.89866	60.62202	116.01153	102.76886	-1185.80615	429.32065	68.84247	-1023.81500	131.78137	-7.48797
171	1.417	797.94037	246.26485	1485.91736	-357.17963	253.99942	1261.22693	-1064.22046	229.73279	1275.51453	79.94006	413.39209	-8.03601	93.70284	121.72476	97.05832	-1158.30298	422.91898	70.52590	-1048.06055	131.21393	-7.55819
172	1.425	797.23328	244.95416	1486.24744	-358.91104	252.52939	1261.62610	-1064.43896	230.55347	1274.47974	55.63583	412.88995	-8.10083	128.05952	127.38111	91.55701	-1130.61792	415.56406	72.07433	-1072.38135	130.55257	-7.46223
173	1.433	796.28015	243.67336	1487.09521	-360.27634	251.49306	1262.73523	-1064.43872	231.40582	1274.27100	31.18359	412.48666	-8.07553	163.61435	132.86099	86.64269	-1103.04651	407.69553	73.68184	-1096.83496	129.87059	-7.30599
174	1.442	795.11450	242.43718	1488.40369	-361.28519	250.86301	1264.49292	-1064.23242	232.18521	1274.88879	6.56335	412.06168	-8.06975	200.25037	138.22427	82.49099	-1075.76355	399.64520	75.36259	-1121.49219	129.29944	-7.20363
175	1.450	793.78577	241.26512	1490.10132	-361.90897	250.60498	1266.80151	-1063.88696	232.82721	1276.29956	-18.19943	411.48431	-8.18223	237.77118	143.63760	79.11820	-1048.63232	391.63153	77.00804	-1146.37817	128.92599	-7.20456
176	1.458	792.35657	240.16014	1492.10510	-362.09589	250.68900	1269.56372	-1063.48877	233.32544	1278.43994	-43.07782	410.77313	-8.37089	275.85315	149.26166	76.43613	-1021.25342	383.77545	78.39167	-1171.39783	128.66057	-7.25273
177	1.467	790.90161	239.10416	1494.32764	-361.78723	251.07777	1272.71289	-1063.10327	233.70624	1281.23218	-68.06970	410.03394	-8.52214	314.14249	155.14941	74.29362	-993.30737	376.05148	79.23721	-1196.37793	128.26474	-7.21558
178	1.475	789.50415	238.06398	1496.68628	-360.94138	251.72049	1276.21326	-1062.75183	233.99324	1284.60742	-93.21295	409.33099	-8.57975	352.37097	161.06097	72.65439	-964.72095	368.50928	79.48598	-1221.26038	127.58192	-7.02032
179	1.483	788.24774	237.00577	1499.10986	-359.55969	252.55702	1280.03296	-1062.41333	234.18602	1288.51953	-118.53677	408.66998	-8.59581	390.25180	166.36641	71.80453	-935.60675	361.49640	79.38641	-1246.18347	126.68222	-6.72705
180	1.492	787.20624	235.91135	1501.54285	-357.69910	253.52814	1284.12073	-1062.04736	234.25694	1292.93103	-143.99435	408.04501	-8.66254	427.24911	170.32793	72.19170	-906.22382	355.34045	79.18157	-1271.31421	125.74125	-6.43991
181	1.500	786.43610	234.78177	1503.94043	-355.46667	254.58987	1288.40527	-1061.60974	234.16885	1297.78369	-169.49948	407.45129	-8.80099	462.46921	172.55348	73.82613	-876.89661	350.06400	78.86971	-1296.69214	124.84714	-6.21632
182	1.508	785.97284	233.63397	1506.26099	-352.99496	255.71774	1292.80322	-1061.05017	233.90106	1302.97498	-195.02109	406.87332	-8.94208	494.68936	173.19217	75.86610	-847.96619	345.63776	78.35139	-1322.22888	123.96627	-6.05178
183	1.517	785.82825	232.49448	1508.46423	-350.40726	256.90027	1297.22070	-1060.32129	233.47403	1308.35535	-220.58743	406.28986	-8.99999	522.47302	172.76793	76.96847	-819.87555	342.24615	77.63738	-1347.66992	122.98902	-5.81820
184	1.525	785.98987	231.38803	1510.51257	-347.79562	258.13806	1301.55078	-1059.40100	232.95538	1313.74219	-246.21225	405.69269	-8.95033	544.54614	171.76563	76.07777	-793.21167	340.09174	76.73215	-1372.46240	121.71309	-5.15049
185	1.533	786.42468	230.33093	1512.36829	-345.21915	259.43878	1305.67529	-1058.31238	232.41748	1318.93933	-271.84879	405.11243	-8.85502	560.45776	170.35753	72.87051	-768.63092	339.09131	75.38367	-1395.84204	119.92343	-3.51570
186	1.542	787.08337	229.33376	1513.99341	-342.70294	260.79681	1309.46863	-1057.13501	231.87630	1323.76050	-297.32773	404.64560	-8.78125	570.96759	168.63214	67.64536	-746.72778	338.98495	73.16664	-1417.24585	117.63429	-0.60438
187	1.550	787.90216	228.40677	1515.35608	-340.23730	262.17523	1312.80896	-1055.99609	231.29114	1328.05273	-322.23276	404.42932	-8.63581	577.60065	166.87941	61.05174	-727.84827	339.64063	69.78774	-1436.55176	115.14099	3.30175
188	1.558	788.80872	227.56078	1516.43164	-337.79581	263.50156	1315.60181	-1055.01587	230.63004	1331.71777	-345.89334	404.55331	-8.09330	581.68469	165.39450	53.91246	-711.96173	341.10571	65.17661	-1453.81982	112.74669	7.46894
189	1.567	789.73450	226.80127	1517.19495	-335.36584	264.67722	1317.79883	-1054.24329	229.92157	1334.72644	-367.66769	405.06244	-6.71473	583.74512	164.18179	47.01539	-698.77393	343.49951	59.37096	-1469.00293	110.53027	11.25145
190	1.575	790.62433	226.12363	1517.61218	-332.96075	265.60773	1319.38684	-1053.63525	229.23846	1337.12158	-387.26773	406.12146	-3.97479	583.54028	163.01337	40.75988	-688.01422	346.93896	52.41425	-1481.98462	108.41254	14.55629
191	1.583	791.43884	225.51367	1517.64355	-330.60645	266.24139	1320.35059	-1053.08081	228.63857	1338.99561	-404.55002	408.17621	1.10317	580.37531	161.60724	34.85742	-679.71808	351.38477	44.23838	-1492.67029	106.38777	17.92496
192	1.592	792.16040	224.95277	1517.25110	-328.32727	266.59100	1320.64880	-1052.44312	228.13490	1340.43921	-418.52634	411.95181	10.19956	573.47778	159.72224	28.50008	-674.37866	356.53162	34.60487	-1500.87720	104.63657	22.08399
193	1.600	792.80231	224.42674	1516.40552	-326.14767	266.73624	1320.22705	-1051.60657	227.72424	1341.49231	-426.63199	418.12509	24.76929	562.36688	157.33261	21.20078	-672.81183	362.11270	23.44221	-1506.13452	103.36543	27.21542
194	1.608	793.41125	223.92799	1515.08899	-324.10028	266.80304	1319.05652	-1050.51587	227.42453	1342.12439	-426.00082	426.66080	44.24024	547.07379	154.82344	13.69437	-675.79083	368.11005	11.39766	-1507.67822	102.51500	32.61000
195	1.617	794.06158	223.44604	1513.29211	-322.22281	266.91620	1317.15918	-1049.18787	227.26865	1342.24951	-416.07590	436.44174	65.47397	528.09625	152.81200	7.64295	-683.71094	374.31281	0.06563	-1504.83789	101.67056	36.99794
196	1.625	794.84839	222.96394	1511.01038	-320.54715	267.15607	1314.60254	-1047.69202	227.26306	1341.76526	-399.44803	445.79996	84.45853	506.16544	151.61438	4.11366	-696.36816	380.03217	-8.45100	-1497.47876	100.31236	39.21990
197	1.633	795.88000	222.46735	1508.24402	-319.09573	267.55542	1311.48157	-1046.12134	227.36913	1340.59668	-379.87070	453.49893	98.57684	482.17914	151.03696	2.72437	-713.08020	384.44437	-12.93609	-1485.88599	98.13694	38.74044
198	1.642	797.26483	221.95123	1505.00220	-317.89114	268.12506	1307.90479	-1044.57971	227.54242	1338.72412	-359.69168	459.25345	107.60561	457.20013	150.69365	2.39008	-733.18378	387.01611	-14.20048	-1470.27344	95.13775	35.75338
199	1.650	799.08936	221.41769	1501.30786	-316.96777	268.87024	1303.98779	-1043.18274	227.77739	1336.18152	-339.12216	463.52515	113.11169	432.09985	150.30559	2.30228	-756.00488	387.77756	-14.14838	-1450.60962	91.46707	30.97345
200	1.658	801.39069	220.87216	1497.20398	-316.37341	269.78827	1299.84924	-1042.04297	228.10063	1333.03711	-317.37387	466.96912	117.00127	407.24509	149.77403	2.10510	-780.42139	387.28687	-14.02335	-1426.89355	87.33324	25.31108
201	1.667	804.13721	220.32362	1492.76343	-316.15894	270.86856	1295.60962	-1041.24304	228.54062	1329.37842	-293.88339	469.97513	120.38792	382.65329	149.11896	1.69061	-805.24841	386.20215	-14.09457	-1399.58081	83.05699	19.58550
202	1.675	807.22626	219.78775	1488.09424	-316.37015	272.09698	1291.38818	-1040.83020	229.10397	1325.31055	-268.64236	472.52454	123.44756	358.25418	148.34468	1.09378	-829.87726	384.93622	-14.32577	-1369.94556	79.16296	14.43781
203	1.683	810.49872	219.28101	1483.33240	-317.05359	273.45712	1287.29370	-1040.83069	229.76988	1320.95593	-242.03055	474.35776	125.92199	333.99112	147.44968	0.43712	-854.20026	383.68048	-14.72872	-1339.95142	76.28917	10.46626
204	1.692	813.76343	218.80362	1478.62720	-318.26672	274.94647	1283.41687	-1041.25049	230.51724	1316.44019	-214.58792	475.23520	127.55735	309.84064	146.51399	-0.17363	-878.30792	382.53281	-15.30415	-1311.19336	74.83655	8.27727
205	1.700	816.82898	218.33589	1474.12659	-320.06619	276.60638	1279.83191	-1042.06067	231.34064	1311.87622	-186.77908	475.02380	128.17542	285.81393	145.60396	-0.71741	-902.32788	381.52731	-15.94143	-1283.73254	74.73843	8.17196
206	1.708	819.54150	217.85686	1469.96716	-322.45551	278.51566	1276.60742	-1043.19275	232.22032	1307.36487	-158.78000	473.65598	127.59208	261.94971	144.69852	-1.24474	-926.32220	380.63495	-16.46838	-1256.32751	75.67932	9.85982
207	1.717	821.81372	217.35486	1466.26709	-325.32025	280.72565	1273.80786	-1044.54883	233.10498	1303.00977	-130.43076	471.15768	125.65458	238.27802	143.81090	-1.81223	-950.29272	379.80176	-16.79800	-1227.74780	77.43530	12.69539
208	1.725	823.62494	216.82166	1463.12244	-328.41748	283.18317	1271.48083	-1046.01941	233.92285	1298.92017	-101.41394	467.66919	122.34605	214.76198	143.01871	-2.38997	-974.25116	378.99753	-16.99035	-1197.59302	80.01042	16.09488
209	1.733	824.99756	216.25150	1460.60681	-331.44885	285.70474	1269.64856	-1047.49268	234.56137	1295.18567	-71.49564	463.36905	117.79374	191.28418	142.34302	-2.85352	-998.22729	378.22968	-17.17526	-1166.19861	83.54779	19.65216
210	1.742	825.97247	215.64468	1458.77161	-334.16855	288.03720	1268.32617	-1048.85352	234.85533	1291.87231	-40.61618	458.41592	112.20335	167.70807	141.72276	-3.11505	-1022.23126	377.50153	-17.43136	-1134.22620	88.12361	23.08142
211	1.750	826.59363	215.01147	1457.64502	-336.45453	289.97260	1267.54785	-1049.98987	234.65408	1289.06030	-8.79742	452.96017	105.81962	143.95306	141.07669	-3.22336	-1046.25684	376.78174	-17.71134	-1102.30640	93.69565	26.21133
212	1.758	826.90271	214.38159	1457.23315	-338.30719	291.42432	1267.36401	-1050.81958	233.90048	1286.86047	23.98941	447.17908	98.93959	120.01848	140.32806	-3.28093	-1070.31201	376.02704	-17.89775	-1070.79077	100.21102	29.02531
213	1.767	826.93835	213.80273	1457.52124	-339.79636	292.42166	1267.81409	-1051.33215	232.64148	1285.38074	57.86401	441.29199	91.92219	95.94670	139.42311	-3.30626	-1094.43408	375.21155	-17.94787	-1039.67456	107.61679	31.67833
214	1.775	826.73370	213.31923	1458.47192	-341.00226	293.04980	1268.91028	-1051.60535	230.99930	1284.68896	92.96243	435.49478	85.10518	71.76740	138.39444	-3.26666	-1118.68958	374.35486	-17.92110	-1008.72461	115.77055	34.42599
215	1.783	826.31683	212.95563	1460.02649	-341.97534	293.37796	1270.64160	-1051.76355	229.14075	1284.79980	129.32564	429.86920	78.66811	47.47421	137.40012	-3.21884	-1143.14490	373.51825	-17.87254	-977.72607	124.43037	37.45742
216	1.792	825.71814	212.72089	1462.11035	-342.72101	293.43243	1272.97717	-1051.90051	227.23233	1285.68787	166.86783	424.38248	72.58622	23.04492	136.60756	-3.29572	-1167.81274	372.74084	-17.80260	-946.65649	133.34892	40.73220
217	1.800	824.98236	212.61734	1464.64075	-343.21103	293.21777	1275.85840	-1052.03821	225.40236	1287.31433	205.44321	418.95053	66.71938	-1.52036	136.03619	-3.54514	-1192.63208	372.00308	-17.70214	-915.69336	142.31993	43.96661
218	1.808	824.17444	212.64577	1467.52808	-343.40778	292.72449	1279.20435	-1052.14746	223.74654	1289.65588	244.92058	413.52344	60.98875	-26.21827	135.58446	-3.86108	-1217.54028	371.26859	-17.58009	-885.11774	151.11079	46.81968
219	1.817	823.37122	212.80870	1470.67700	-343.27792	291.92935	1282.93262	-1052.18250	222.33566	1292.70459	285.20996	408.20642	55.57119	-51.08462	135.13853	-4.08183	-1242.53125	370.55603	-17.43937	-855.17950	159.43083	49.10635
220	1.825	822.64423	213.10568	1473.99255	-342.79218	290.82303	1286.96973	-1052.09705	221.20238	1296.44250	326.21136	403.38019	51.01447	-76.14544	134.62679	-4.13306	-1267.59607	369.96088	-17.26909	-826.02332	167.02066	50.82788
221	1.833	822.04901	213.52457	1477.38928	-341.92828	289.43631	1291.24390	-1051.85364	220.34497	1300.81287	367.63235	399.69223	48.15073	-101.36416	134.04346	-4.07951	-1292.68713	369.56174	-17.08085	-797.76160	173.74536	52.06993
222	1.842	821.62347	214.04192	1480.79700	-340.68387	287.83884	1295.67224	-1051.42761	219.73398	1305.70422	408.70163	397.77429	47.65097	-126.66216	133.38632	-4.03642	-1317.79700	369.29013	-16.93707	-770.56702	179.60301	52.92581
223	1.850	821.38947	214.62839	1484.15918	-339.09219	286.11572	1300.16211	-1050.79956	219.30258	1310.95093	447.99820	397.78085	49.32536	-151.94617	132.58664	-4.03090	-1342.97876	368.94611	-16.87955	-744.61731	184.59950	53.48284
224	1.858	821.35156	215.24924	1487.42859	-337.22919	284.33905	1304.62817	-1049.95691	218.96324	1316.34570	483.68024	399.18146	51.85677	-177.17352	131.62532	-3.98743	-1368.16736	368.40558	-16.69417	-719.98035	188.53482	53.83113
225	1.867	821.49176	215.86343	1490.56641	-335.20129	282.56137	1309.00256	-1048.91296	218.65855	1321.65991	514.07294	401.12567	53.49918	-202.41711	130.65752	-3.85155	-1392.96021	367.78323	-15.63887	-696.68787	191.02538	54.02752
226	1.875	821.76660	216.42848	1493.54187	-333.11707	280.83133	1313.22339	-1047.72021	218.38493	1326.66858	538.22998	403.04706	53.11147	-227.73575	129.82175	-3.63582	-1416.72852	367.36401	-12.53565	-674.95898	191.81624	54.01646
227	1.883	822.11426	216.91623	1496.33118	-331.05688	279.20392	1317.20325	-1046.47351	218.15508	1331.17810	556.20374	404.83575	50.47855	-252.90765	129.00565	-3.33714	-1438.99585	367.54639	-6.40255	-655.20862	190.91486	53.61089
228	1.892	822.46344	217.32516	1498.91748	-329.05527	277.73932	1320.81238	-1045.29626	217.96399	1335.05493	568.93030	406.52481	45.95078	-277.35254	128.02048	-2.88060	-1459.51001	368.83835	2.92846	-637.81763	188.42691	52.57372
229	1.900	822.74237	217.67142	1501.28540	-327.10547	276.49893	1323.90234	-1044.31006	217.82159	1338.23962	577.68518	408.08292	40.19920	-300.32971	126.86949	-2.08060	-1477.86694	371.39935	14.72143	-622.98975	184.46127	50.72246
230	1.908	822.88959	217.97581	1503.41382	-325.18420	275.53430	1326.35425	-1043.60254	217.77823	1340.72986	583.44299	409.52747	34.22654	-321.16412	125.61705	-0.57082	-1493.22925	374.44958	27.69534	-610.76160	179.21091	47.99205
231	1.917	822.86481	218.26421	1505.26855	-323.27686	274.86502	1328.10168	-1043.19836	217.86484	1342.55066	586.59753	410.97131	29.07406	-339.33633	124.10510	2.28571	-1504.57214	376.76471	40.64454	-601.08063	172.98495	44.44932
232	1.925	822.65314	218.56367	1506.80042	-321.38348	274.45578	1329.11963	-1043.03931	218.02782	1343.73730	586.97559	412.49194	25.11346	-354.34607	121.95088	7.53023	-1511.28198	377.94397	52.86321	-593.91602	166.09926	40.22092
233	1.933	822.26392	218.88725	1507.95679	-319.51059	274.21381	1329.40308	-1042.99890	218.16660	1344.33862	583.88025	414.10745	21.61244	-365.15326	118.77126	16.50945	-1513.55859	378.74792	63.94440	-589.33759	158.77118	35.35565
234	1.942	821.72809	219.22861	1508.69751	-317.66571	274.02216	1328.95447	-1042.93274	218.24002	1344.42517	576.32324	415.83328	17.28642	-369.82129	114.40094	30.06510	-1512.25610	380.19626	73.38314	-587.52271	151.13496	29.76834
235	1.950	821.09674	219.57312	1509.00122	-315.85742	273.78653	1327.78271	-1042.72351	218.29581	1344.06775	563.71521	417.53693	11.62187	-366.62482	109.06087	47.37412	-1508.32935	382.63049	80.56402	-588.68799	143.34186	23.33466
236	1.958	820.44019	219.90732	1508.85950	-314.09732	273.45062	1325.90759	-1042.29028	218.36639	1343.29480	546.59363	418.75931	5.63153	-355.84369	103.41510	65.80080	-1502.38220	385.66180	85.08796	-593.02502	135.65651	16.13467
237	1.967	819.84528	220.21146	1508.27173	-312.40598	272.98032	1323.36914	-1041.58752	218.38431	1342.08459	526.30536	419.05579	0.96713	-339.79337	98.30630	82.30968	-1494.59277	388.81235	87.02219	-600.76587	128.56140	8.79298
238	1.975	819.41638	220.44823	1507.24292	-310.81915	272.35852	1320.23743	-1040.62085	218.23004	1340.39258	503.84894	418.56781	-1.63862	-320.96985	94.29971	95.13000	-1484.81360	391.99652	86.76036	-612.31195	122.81447	2.51031
239	1.983	819.27478	220.57175	1505.78162	-309.39484	271.59534	1316.60950	-1039.46899	217.83669	1338.18176	479.73611	417.81638	-2.68559	-300.65292	91.48437	104.23674	-1472.67810	395.47647	84.66732	-628.12903	119.10194	-1.65735
240	1.992	819.54022	220.54807	1503.89783	-308.21851	270.73560	1312.59265	-1038.28516	217.22820	1335.43921	454.71399	417.05475	-2.99742	-279.09506	89.62544	110.66591	-1457.77563	399.54544	80.89188	-648.18762	117.36720	-3.65945
241	2.000	820.29559	220.36566	1501.60950	-307.39041	269.86307	1308.29224	-1037.26379	216.45943	1332.17493	429.56998	416.26141	-3.09883	-256.27972	88.44022	115.54776	-1439.81885	404.23950	75.49651	-671.43085	116.74384	-4.31162
242	2.008	821.55701	220.03262	1498.95532	-306.99667	269.09244	1303.80347	-1036.58276	215.57922	1328.41504	404.61035	415.45801	-3.27640	-232.27173	87.80229	119.55468	-1418.64673	409.33484	68.81577	-696.18420	116.35764	-4.45397
243	2.017	823.26373	219.56329	1496.00159	-307.09009	268.53891	1299.20093	-1036.35974	214.66643	1324.21216	379.87177	414.71405	-3.67965	-207.24396	87.77348	122.89136	-1394.21082	414.64551	61.79052	-721.17560	115.93358	-4.54639
244	2.025	825.28717	218.96780	1492.84155	-307.69135	268.27582	1294.53967	-1036.62769	213.82632	1319.66003	355.39630	414.05457	-4.27816	-181.46631	88.49519	125.54379	-1366.82507	420.11359	55.93624	-745.92700	115.59010	-4.78337
245	2.033	827.45300	218.25438	1489.59058	-308.80246	268.29089	1289.87512	-1037.33093	213.13525	1314.88940	331.18027	413.46976	-4.91157	-155.24435	90.08663	127.45008	-1337.57275	425.41748	52.70702	-770.43512	115.39142	-5.21332
246	2.042	829.56940	217.43240	1486.37781	-310.42053	268.45532	1285.28613	-1038.33899	212.61780	1310.04578	307.13623	412.95117	-5.44555	-128.80771	92.63026	128.51498	-1308.32776	429.80676	52.54987	-794.79742	115.18794	-5.74374
247	2.050	831.45813	216.51488	1483.33398	-312.54025	268.52893	1280.89014	-1039.47961	212.27281	1305.26599	283.17871	412.51050	-5.87562	-102.24461	96.15964	128.61458	-1280.89844	432.61829	54.60336	-819.03333	114.76559	-6.18140
248	2.058	832.98370	215.52469	1480.57996	-315.13312	268.22092	1276.83948	-1040.58203	212.09808	1300.65906	259.29797	412.14288	-6.30622	-75.50512	100.62804	127.64062	-1255.77039	433.76785	57.46540	-843.12817	114.10410	-6.39419
249	2.067	834.07251	214.49210	1478.22327	-318.11038	267.30621	1273.28943	-1041.52161	212.08266	1296.29724	235.52907	411.77890	-6.83392	-48.42663	105.92186	125.53839	-1231.84924	433.64880	60.11678	-867.12830	113.38808	-6.44123
250	2.075	834.71448	213.44589	1476.35583	-321.30484	265.74719	1270.35132	-1042.24792	212.21552	1292.23303	211.86081	411.34344	-7.42226	-20.77275	111.89421	122.31322	-1207.58936	432.67041	62.16145	-891.09485	112.74748	-6.49984
251	2.083	834.94104	212.41248	1475.04651	-324.50098	263.72473	1268.07092	-1042.78711	212.53256	1288.53430	188.20348	410.84180	-7.89858	7.68874	118.40568	118.01155	-1182.16504	430.88757	63.59305	-915.05798	112.17638	-6.70360
252	2.092	834.79492	211.41560	1474.33618	-327.49820	261.53830	1266.44507	-1043.21423	213.13550	1285.30823	164.45071	410.31042	-8.12140	37.12765	125.34618	112.74939	-1155.63318	428.05212	64.54729	-939.06403	111.67499	-7.06287
253	2.100	834.31354	210.46819	1474.24036	-330.16510	259.46115	1265.45825	-1043.60168	214.14600	1282.69043	140.54561	409.74908	-8.13675	67.67323	132.58182	106.76971	-1128.37598	423.96237	65.16478	-963.14471	111.22515	-7.45487
254	2.108	833.53003	209.56067	1474.75513	-332.46823	257.66150	1265.11194	-1043.97803	215.62878	1280.81274	116.49527	409.17291	-8.10872	99.43787	139.90086	100.40858	-1100.54834	418.66580	65.52816	-987.25427	110.69569	-7.68657
255	2.117	832.47241	208.66223	1475.86072	-334.46960	256.21289	1265.42871	-1044.32898	217.55322	1279.77454	92.33762	408.64249	-8.12805	132.49350	147.06557	93.98739	-1072.03125	412.40820	65.67690	-1011.35437	109.98949	-7.66641
256	2.125	831.15912	207.74750	1477.52271	-336.26910	255.13959	1266.42346	-1044.63086	219.82545	1279.62317	68.07646	408.17590	-8.16611	166.87277	153.94197	87.73131	-1042.76807	405.53192	65.68034	-1035.51355	109.20496	-7.50408
257	2.133	829.60425	206.82123	1479.69092	-337.91083	254.44637	1268.06665	-1044.87598	222.32236	1280.35022	43.66666	407.69275	-8.19074	202.62186	160.54303	81.77412	-1012.96521	398.39203	65.70430	-1059.85474	108.53807	-7.37775
258	2.142	827.83051	205.91071	1482.29663	-339.33054	254.13081	1270.28381	-1045.07007	224.88644	1281.90320	19.07523	407.09198	-8.24171	239.78918	166.96655	76.23806	-983.06927	391.22699	65.99420	-1084.44922	108.08064	-7.35128
259	2.150	825.87891	205.04108	1485.25354	-340.38132	254.19267	1272.99585	-1045.21497	227.34866	1284.20728	-5.68695	406.35236	-8.36685	278.27484	173.42400	71.24417	-953.69446	383.99835	66.65774	-1109.26453	107.72867	-7.35751
260	2.158	823.81085	204.22295	1488.46765	-340.89880	254.63541	1276.15234	-1045.29663	229.58723	1287.19031	-30.59973	405.52942	-8.53559	317.73248	180.23337	66.88211	-925.38745	376.41638	67.39359	-1134.20422	107.28004	-7.30984
261	2.167	821.70068	203.45786	1491.84888	-340.76379	255.45407	1279.72351	-1045.28357	231.53996	1290.80200	-55.67029	404.69080	-8.66075	357.65961	187.52144	63.35097	-898.25867	368.34314	67.62705	-1159.19922	106.58589	-7.17933
262	2.175	819.62659	202.74435	1495.31311	-339.93625	256.62250	1283.67053	-1045.13147	233.17554	1295.00647	-80.92746	403.87521	-8.69706	397.41629	194.92856	61.08498	-871.95422	360.07599	67.00166	-1184.24780	105.59507	-6.97780
263	2.183	817.66296	202.07166	1498.77979	-338.45248	258.09470	1287.92993	-1044.79883	234.47771	1299.75220	-106.37668	403.08936	-8.69074	436.05432	201.71770	60.53777	-846.09143	352.03186	65.59831	-1209.41077	104.38824	-6.73885
264	2.192	815.87427	201.42215	1502.17712	-336.40680	259.81415	1292.41919	-1044.26318	235.44040	1304.94653	-131.97372	402.32913	-8.72359	472.34079	207.21472	61.74561	-820.59686	344.37833	63.69790	-1234.76624	103.15564	-6.50650
265	2.200	814.30835	200.78998	1505.44702	-333.93802	261.72104	1297.04272	-1043.52234	236.07762	1310.45190	-157.66260	401.59225	-8.82192	505.14493	211.24835	64.01474	-795.65869	337.21350	61.57423	-1260.29944	102.02660	-6.28215
266	2.208	812.99243	200.19205	1508.54700	-331.21466	263.76401	1301.69116	-1042.58936	236.44061	1316.10168	-183.42435	400.87976	-8.93102	533.71521	214.23016	66.08064	-771.60199	331.03629	59.58299	-1285.79895	100.95638	-5.96642
267	2.217	811.92737	199.66418	1511.44507	-328.40826	265.91364	1306.24133	-1041.49817	236.60791	1321.71826	-209.26651	400.20309	-8.98558	557.44666	216.68974	66.72688	-748.81934	326.70056	58.09998	-1310.77026	99.74038	-5.26994
268	2.225	811.08350	199.25038	1514.11401	-325.66241	268.15546	1310.56128	-1040.31482	236.64917	1327.11926	-235.15817	399.59857	-8.99546	575.55463	218.72012	65.23437	-727.67010	324.74628	57.12708	-1334.49194	98.12381	-3.69761
269	2.233	810.40729	198.98480	1516.52490	-323.06662	270.46509	1314.52185	-1039.13733	236.58713	1332.12073	-260.93814	399.16681	-9.02098	587.43945	220.08623	61.35037	-708.47015	325.05704	56.13265	-1356.41284	96.04852	-0.88600
270	2.242	809.83496	198.87878	1518.64648	-320.64722	272.78870	1318.01160	-1038.07715	236.40927	1336.55444	-286.21024	399.07187	-9.02563	593.49896	220.73602	55.24350	-691.61121	327.20160	54.37034	-1376.46851	93.77277	2.95101
271	2.250	809.30444	198.92374	1520.44629	-318.38495	275.03729	1320.94666	-1037.22253	236.12970	1340.30347	-310.31772	399.42657	-8.75611	595.16577	220.81003	47.67332	-677.56458	330.84045	51.29429	-1394.76245	91.58174	7.10859
272	2.258	808.76318	199.09814	1521.89343	-316.24371	277.09943	1323.27527	-1036.60181	235.80698	1343.32825	-332.57230	400.22528	-7.76742	593.97693	220.27472	39.88944	-666.68048	335.79999	46.72498	-1411.09546	89.47218	10.94874
273	2.267	808.17273	199.37222	1522.96045	-314.18640	278.86926	1324.96973	-1036.16809	235.50690	1345.66833	-352.64011	401.52945	-5.40497	590.75104	218.84006	32.95991	-659.00262	341.92877	40.74641	-1425.06519	87.35277	14.29152
274	2.275	807.50983	199.71820	1523.62122	-312.18173	280.27734	1326.00525	-1035.81165	235.28232	1347.41309	-370.47250	403.78159	-0.49097	585.43671	216.16443	27.07896	-654.29456	349.02029	33.52865	-1436.41223	85.39871	17.45779
275	2.283	806.76849	200.11771	1523.85046	-310.21237	281.31946	1326.34229	-1035.39148	235.17699	1348.65991	-385.28348	407.86810	8.81882	577.43756	212.13228	21.60085	-652.28003	356.88052	25.24311	-1444.93311	83.91269	21.06108
276	2.292	805.96478	200.55521	1523.62708	-308.28113	282.07071	1325.93445	-1034.77930	235.22430	1349.47327	-394.59537	414.66718	24.02949	566.08453	207.17291	15.92258	-652.94952	365.32025	16.12581	-1450.14624	82.94545	25.49708
277	2.300	805.14380	201.00436	1522.93787	-306.41049	282.65277	1324.75989	-1033.90015	235.43683	1349.86450	-395.38614	424.25919	44.53016	550.99310	202.37698	10.42459	-656.67834	374.03979	6.70730	-1451.32300	82.23518	30.42722
278	2.308	804.38165	201.41772	1521.78198	-304.63757	283.17227	1322.84619	-1032.75171	235.79930	1349.79932	-386.80154	435.53253	67.12647	532.23254	198.94513	6.22082	-664.02118	382.54388	-1.92317	-1447.93835	81.45337	34.77276
279	2.317	803.77863	201.72900	1520.17603	-303.01242	283.69949	1320.26978	-1031.39355	236.27939	1349.22327	-371.22849	446.73822	87.73554	510.30768	197.24690	3.89947	-675.30920	390.09845	-8.32993	-1439.99805	80.40128	37.25651
280	2.325	803.44635	201.87592	1518.15186	-301.59711	284.28912	1317.13770	-1029.92358	236.85712	1348.08777	-352.50418	456.49725	103.58529	486.09320	196.67664	3.00877	-690.47168	395.85153	-11.73887	-1427.82080	79.00142	37.07944
281	2.333	803.49634	201.84282	1515.74011	-300.45673	284.98825	1313.57227	-1028.46814	237.53770	1346.36902	-333.27353	464.35370	114.21548	460.70566	196.48297	2.73949	-709.29346	399.22763	-12.82619	-1411.59631	77.25488	34.26834
282	2.342	804.02399	201.69580	1512.95874	-299.64862	285.83188	1309.70337	-1027.17590	238.32599	1344.07422	-313.95773	470.63593	121.01085	435.08502	196.32623	2.56447	-731.38446	400.36462	-13.02814	-1391.33521	75.26134	29.53019
283	2.350	805.08459	201.56229	1509.82715	-299.22314	286.84656	1305.65833	-1026.20544	239.19556	1341.22986	-293.73056	475.96039	125.87832	409.65842	196.12161	2.25746	-755.72980	400.07803	-13.25256	-1367.22449	73.20822	23.85949
284	2.358	806.67126	201.55733	1506.39282	-299.22842	288.04681	1301.55139	-1025.69946	240.07382	1337.87280	-271.84311	480.75937	130.08357	384.48669	195.82835	1.73798	-780.96021	399.24792	-13.62676	-1340.06470	71.35141	18.22484
285	2.367	808.70575	201.72894	1502.74255	-299.70786	289.42273	1297.47742	-1025.75757	240.85994	1334.05713	-248.11740	485.07935	133.95508	359.52869	195.41132	1.06017	-806.17468	398.32410	-14.04411	-1311.51770	69.99159	13.49210
286	2.375	811.04614	202.06773	1498.99194	-300.69656	290.94324	1293.51160	-1026.41602	241.48407	1329.86206	-222.87180	488.70300	137.28700	334.73511	194.84012	0.38898	-831.12769	397.37915	-14.50255	-1283.63196	69.39403	10.44795
287	2.383	813.50867	202.54794	1495.27271	-302.22507	292.57892	1289.71484	-1027.63708	241.94138	1325.38733	-196.69675	491.39709	139.81366	310.08179	194.12122	-0.15086	-855.86926	396.39990	-15.04325	-1257.50684	69.78294	9.56298
288	2.392	815.90125	203.14740	1491.72217	-304.32367	294.32053	1286.14551	-1029.31274	242.25861	1320.74475	-170.15979	493.01901	141.35303	285.59180	193.29721	-0.57942	-880.47327	395.43591	-15.60622	-1232.49670	71.35764	10.64173
289	2.400	818.06366	203.84729	1488.47131	-307.00052	296.17664	1282.87317	-1031.28809	242.45950	1316.04663	-143.53915	493.48264	141.70601	261.30276	192.43198	-1.02179	-904.97870	394.53754	-16.06446	-1207.08008	74.14578	12.97728
290	2.408	819.89453	204.63573	1485.63501	-310.18381	298.15604	1279.97729	-1033.38892	242.56468	1311.39221	-116.74435	492.75757	140.63463	237.20178	191.59248	-1.56686	-929.42523	393.69992	-16.36082	-1180.21521	77.92935	15.91687
291	2.417	821.35028	205.50363	1483.30396	-313.67834	300.24103	1277.52881	-1035.44592	242.56981	1306.87012	-89.45850	490.91385	138.00743	213.20691	190.76373	-2.13388	-953.86792	392.90619	-16.55033	-1151.78662	82.44852	19.15353
292	2.425	822.42590	206.42534	1481.54321	-317.19846	302.36127	1275.57800	-1037.32458	242.42535	1302.57947	-61.38568	488.13028	133.90994	189.20030	189.86813	-2.52983	-978.35254	392.14972	-16.74467	-1122.28345	87.60150	22.59347
293	2.433	823.13245	207.35065	1480.39709	-320.46817	304.38803	1274.16260	-1038.94910	242.08609	1298.64941	-32.40976	484.64301	128.58560	165.08005	188.91876	-2.66837	-1002.88452	391.40985	-17.02669	-1092.35400	93.41431	26.14536
294	2.442	823.48621	208.22536	1479.89526	-323.31750	306.16238	1273.32104	-1040.29309	241.55353	1295.23621	-2.54926	480.66861	122.31074	140.80743	188.03635	-2.67146	-1027.43176	390.65179	-17.36227	-1062.54810	99.92132	29.64820
295	2.450	823.51013	209.02136	1480.05298	-325.71048	307.54993	1273.09155	-1041.35364	240.83511	1292.50098	28.20212	476.37988	115.36184	116.39701	187.29907	-2.70766	-1051.96802	389.85849	-17.61156	-1033.19397	107.13328	32.93965
296	2.458	823.23480	209.75101	1480.86328	-327.69714	308.49811	1273.48877	-1042.14490	239.89806	1290.56494	59.97533	471.93457	108.04798	91.87808	186.64958	-2.80013	-1076.50623	389.04034	-17.67727	-1004.31348	115.07692	35.97804
297	2.467	822.69067	210.46402	1482.28870	-329.34494	309.05487	1274.48376	-1042.70496	238.69330	1289.46570	92.97858	467.47153	100.67191	67.28414	185.97028	-2.88127	-1101.09998	388.21814	-17.60699	-975.67188	123.78433	38.87954
298	2.475	821.90454	211.23033	1484.26501	-330.70413	309.32123	1276.01636	-1043.08472	237.21440	1289.16943	127.34325	463.05942	93.42478	42.61237	185.22270	-2.94957	-1125.83398	387.41412	-17.53261	-946.98108	133.19182	41.80266
299	2.483	820.90912	212.10762	1486.71143	-331.80292	309.37268	1278.03271	-1043.32715	235.52338	1289.62915	163.01030	458.67328	86.34221	17.78919	184.50514	-3.08493	-1150.78394	386.64594	-17.53886	-918.12067	143.06589	44.78812
300	2.492	819.75262	213.10887	1489.53931	-332.64502	309.21979	1280.50415	-1043.46338	233.73203	1290.81287	199.77025	454.25180	79.38294	-7.24891	183.96222	-3.34380	-1175.95703	385.93002	-17.59113	-889.23999	153.08383	47.69404
301	2.500	818.49829	214.19975	1492.65991	-333.21152	308.82904	1283.41211	-1043.51563	231.97845	1292.69629	237.41058	449.77649	72.56615	-32.47031	183.59705	-3.65193	-1201.29224	385.28250	-17.58430	-860.66199	162.97560	50.26978
302	2.508	817.22021	215.33023	1495.98572	-333.47357	308.16794	1286.73071	-1043.49524	230.41081	1295.25684	275.83856	445.30276	66.08525	-57.79530	183.22737	-3.84256	-1226.72791	384.66721	-17.45428	-832.66119	172.56026	52.32338
303	2.517	815.99689	216.46495	1499.42737	-333.40302	307.23105	1290.41272	-1043.39771	229.14912	1298.46704	315.04553	440.99402	60.37543	-83.17771	182.68625	-3.84625	-1252.23657	383.98438	-17.24648	-805.32056	181.72153	53.84209
304	2.525	814.90070	217.58231	1502.89880	-332.97388	306.03278	1294.37341	-1043.19373	228.23035	1302.27954	354.87830	437.18390	56.09821	-108.59911	181.94666	-3.75943	-1277.78442	383.19293	-17.08666	-778.58539	190.39844	54.94627
305	2.533	813.98767	218.65683	1506.32458	-332.16629	304.58881	1298.49329	-1042.83594	227.60074	1306.60876	394.76392	434.33685	53.91793	-134.03827	181.02231	-3.68500	-1303.30676	382.41632	-17.06574	-752.45251	198.54147	55.75865
306	2.542	813.29413	219.65407	1509.64197	-330.98480	302.92654	1302.65002	-1042.29346	227.17915	1311.32324	433.57034	432.78647	54.00144	-159.50809	179.93948	-3.61627	-1328.77051	381.85199	-17.12856	-727.12494	206.03693	56.34438
307	2.550	812.83789	220.54771	1512.79810	-329.47821	301.11118	1306.74719	-1041.57312	226.92030	1316.24878	469.71753	432.43332	55.55672	-185.09225	178.85139	-3.52744	-1354.19409	381.61023	-16.96089	-702.97180	212.64310	56.74374
308	2.558	812.61755	221.34169	1515.74756	-327.73865	299.23685	1310.71301	-1040.71143	226.81815	1321.17664	501.55386	432.78369	57.05054	-210.85312	177.94688	-3.44388	-1379.43701	381.75891	-15.82517	-680.33374	217.96924	56.99536
309	2.567	812.60638	222.07404	1518.45398	-325.87692	297.39590	1314.47864	-1039.76318	226.87122	1325.87891	527.84778	433.36920	57.13860	-236.64145	177.15565	-3.35617	-1404.01331	382.37173	-12.72376	-659.43433	221.60699	57.03360
310	2.575	812.75104	222.80074	1520.88953	-323.99023	295.66589	1317.96448	-1038.79822	227.05530	1330.13525	548.16248	434.07147	55.32073	-262.00723	176.15543	-3.18608	-1427.29858	383.39249	-7.06982	-640.50793	223.32156	56.56975
311	2.583	812.98108	223.56749	1523.03235	-322.13791	294.10983	1321.07605	-1037.89209	227.32486	1333.76440	562.89575	434.99646	51.72878	-286.31009	174.71332	-2.84882	-1448.83374	384.77017	0.93022	-623.90320	223.07390	55.18200
312	2.592	813.22272	224.38364	1524.86096	-320.33777	292.77692	1323.70789	-1037.10706	227.62859	1336.64185	572.91650	436.19342	46.71731	-308.94055	172.93143	-2.26543	-1468.27942	386.74838	10.69501	-609.96936	220.93832	52.55961
313	2.600	813.41248	225.22525	1526.35046	-318.58151	291.69901	1325.76062	-1036.48926	227.91832	1338.71179	579.07190	437.63214	40.84711	-329.44638	171.09689	-1.23532	-1485.17090	389.54355	21.75243	-598.87561	217.02609	48.67548
314	2.608	813.50909	226.06535	1527.47241	-316.85651	290.87979	1327.16492	-1036.07690	228.15849	1340.00159	581.90833	439.33533	34.87984	-347.42099	169.12515	0.89372	-1498.81055	392.71967	33.62356	-590.57556	211.43384	43.76245
315	2.617	813.49908	226.89532	1528.19910	-315.16522	290.28625	1327.88831	-1035.88416	228.32681	1340.60718	581.57056	441.40118	29.34762	-362.23666	166.30693	5.47974	-1508.47046	395.45093	45.65671	-584.94727	204.28639	38.11814
316	2.625	813.39258	227.72144	1528.51038	-313.52917	289.85742	1327.91626	-1035.86401	228.40497	1340.63892	577.71436	443.92657	24.05308	-372.62387	161.87706	14.21986	-1513.81470	397.52609	57.24873	-581.99207	195.83441	31.88342
317	2.633	813.21790	228.55058	1528.39282	-311.97528	289.52713	1327.23242	-1035.90942	228.42415	1340.19116	569.56104	446.88745	18.25961	-376.55679	155.68581	27.99223	-1515.17993	399.56982	67.81018	-581.92773	186.49945	25.00014
318	2.642	813.01910	229.38498	1527.83960	-310.52243	289.23163	1325.82190	-1035.90186	228.51761	1339.33862	556.40405	449.95068	11.71889	-372.43051	148.30348	45.66600	-1513.40613	402.23187	76.46727	-585.13074	176.90723	17.47927
319	2.650	812.85583	230.22726	1526.85400	-309.17850	288.90198	1323.69080	-1035.74451	228.81281	1338.11841	538.43750	452.41507	5.43133	-360.72208	140.74100	64.23479	-1509.27063	405.57489	82.34822	-592.01233	167.99176	9.85573
320	2.658	812.80365	231.07616	1525.44995	-307.94919	288.47360	1320.88306	-1035.36987	229.25424	1336.52478	516.90594	453.63974	0.86041	-343.88425	134.06845	80.47563	-1503.07764	409.25555	85.26260	-602.96692	160.92267	3.32342
321	2.667	812.95087	231.91286	1523.64551	-306.85352	287.90479	1317.48291	-1034.76709	229.63358	1334.52942	493.23221	453.63370	-1.53091	-324.47260	128.98047	92.66231	-1494.76294	412.97223	85.74136	-618.36285	156.50586	-0.98046
322	2.675	813.39185	232.70074	1521.45471	-305.93527	287.18320	1313.59888	-1034.01672	229.77542	1332.10400	468.47668	452.93869	-2.40545	-303.76273	125.47573	101.01349	-1484.09167	416.56415	84.36277	-638.20465	154.52277	-2.98273
323	2.683	814.21545	233.39868	1518.88867	-305.25818	286.33954	1309.34045	-1033.27319	229.62918	1329.23230	443.42929	452.04056	-2.60575	-281.93008	123.02785	106.88166	-1470.72461	419.91736	81.33236	-661.54980	153.92467	-3.61681
324	2.692	815.48340	233.96664	1515.96570	-304.88928	285.45831	1304.80261	-1032.70166	229.25253	1325.91858	418.44168	451.19836	-2.66326	-258.84207	121.12909	111.59412	-1454.38208	423.12115	76.75939	-686.68787	153.70029	-3.80993
325	2.700	817.20032	234.35945	1512.72534	-304.88519	284.65500	1300.06775	-1032.42432	228.75854	1322.19458	393.45465	450.53876	-2.84882	-234.49762	119.62701	115.82317	-1434.98083	426.61325	71.05402	-712.16138	153.40695	-3.96141
326	2.708	819.29401	234.53282	1509.23535	-305.28384	284.03796	1295.21497	-1032.49817	228.24384	1318.12537	368.45044	450.03421	-3.24965	-209.09064	118.67061	119.65340	-1412.50427	430.80276	64.91295	-737.34363	153.04453	-4.19647
327	2.717	821.62280	234.47333	1505.58923	-306.10303	283.67322	1290.32300	-1032.91345	227.76559	1313.80664	343.56537	449.55994	-3.81414	-182.93927	118.44774	122.94008	-1386.91309	435.56329	59.12479	-762.18781	152.69949	-4.57955
328	2.725	824.00507	234.21872	1501.89783	-307.35168	283.54486	1285.47095	-1033.60559	227.36542	1309.35022	318.90234	449.05798	-4.42062	-156.37665	119.02122	125.52544	-1358.52844	440.31268	54.55137	-786.82257	152.35413	-5.08295
329	2.733	826.25317	233.83829	1498.28137	-309.04639	283.52347	1280.74707	-1034.47632	227.07132	1304.86108	294.46396	448.57846	-4.96662	-129.64401	120.43025	127.24719	-1328.57288	444.43268	52.04064	-811.34448	151.92496	-5.58848
330	2.742	828.20325	233.38547	1494.86304	-311.21112	283.37598	1276.26489	-1035.41541	226.90140	1300.41760	270.20056	448.16995	-5.43246	-102.80805	122.76542	127.94305	-1298.95239	447.47150	51.98791	-835.78906	151.38051	-5.95874
331	2.750	829.74176	232.86707	1491.75842	-313.84702	282.83734	1272.16479	-1036.32275	226.89151	1296.07092	246.06171	447.80142	-5.87950	-75.73927	126.05157	127.50406	-1271.13818	449.24249	53.97133	-860.18323	150.78360	-6.12628
332	2.758	830.82086	232.26332	1489.06567	-316.88055	281.73169	1268.58997	-1037.13452	227.11877	1291.87427	222.00801	447.41339	-6.36708	-48.19671	130.19254	125.88831	-1245.24573	449.90973	57.00333	-884.56293	150.22968	-6.15966
333	2.767	831.45007	231.57355	1486.86304	-320.13605	280.07394	1265.64966	-1037.84314	227.68962	1287.91321	197.98669	446.99588	-6.84815	-19.94905	135.06052	123.10680	-1220.23047	449.71579	60.12733	-908.95056	149.77022	-6.23393
334	2.775	831.67352	230.83173	1485.20715	-323.36923	278.06497	1263.40027	-1038.48645	228.66342	1284.29932	173.92976	446.56836	-7.19547	9.17014	140.53584	119.21930	-1194.85681	448.59406	62.76348	-933.34296	149.37939	-6.49425
335	2.783	831.54541	230.08069	1484.13379	-326.34543	275.98074	1261.85254	-1039.10718	229.98750	1281.14636	149.78468	446.10187	-7.37417	39.26944	146.46046	114.34941	-1168.47437	446.25964	64.70868	-957.71948	148.96658	-6.90440
336	2.792	831.11469	229.34412	1483.65674	-328.91962	274.06018	1260.99573	-1039.71582	231.54681	1278.56250	125.52580	445.51855	-7.51921	70.44725	152.63983	108.72715	-1141.14978	442.54022	66.00296	-982.07367	148.43944	-7.25423
337	2.800	830.42145	228.62543	1483.76880	-331.07617	272.46396	1260.82507	-1040.28125	233.26250	1276.65161	101.13890	444.81323	-7.74077	102.83220	158.89572	102.67915	-1113.34058	437.47858	66.80063	-1006.44373	147.77467	-7.35904
338	2.808	829.49805	227.91908	1484.44214	-332.89267	271.27704	1261.34521	-1040.74817	235.11940	1275.50696	76.59685	444.13367	-7.93506	136.55399	165.09480	96.52528	-1085.44153	431.30936	67.30190	-1030.89697	147.04330	-7.23624
339	2.817	828.37238	227.21088	1485.63086	-334.45081	270.51947	1262.54016	-1041.06384	237.11354	1275.19373	51.87172	443.61719	-7.96469	171.67719	171.13515	90.51144	-1057.55920	424.44434	67.71525	-1055.49609	146.37534	-7.07342
340	2.825	827.07617	226.47615	1487.27441	-335.76886	270.17416	1264.35010	-1041.20691	239.19672	1275.73352	26.97348	443.19400	-7.91028	208.15773	176.93541	84.82528	-1029.66064	417.29068	68.16321	-1080.29138	145.87137	-7.03822
341	2.833	825.65491	225.69046	1489.29956	-336.78845	270.22095	1266.68726	-1041.20703	241.27689	1277.09790	1.93936	442.68906	-7.94619	245.84280	182.48563	79.61977	-1001.75012	410.01529	68.61822	-1105.30054	145.50543	-7.12947
342	2.842	824.16693	224.84204	1491.62256	-337.39526	270.64175	1269.47498	-1041.13489	243.24399	1279.20886	-23.19962	442.04196	-8.10108	284.51071	187.90593	75.01355	-973.82410	402.63559	68.97361	-1130.46387	145.09146	-7.20471
343	2.850	822.67780	223.93637	1494.15491	-337.46136	271.39944	1272.66833	-1041.06201	244.97766	1281.96155	-48.42624	441.32751	-8.26391	323.89346	193.38210	71.07531	-945.82904	395.26804	69.12720	-1155.66333	144.39830	-7.13309
344	2.858	821.25836	222.99225	1496.81226	-336.89835	272.42926	1276.24280	-1041.02100	246.36177	1285.26477	-73.74057	440.61456	-8.33006	363.62857	198.93370	67.90472	-917.73914	388.16040	69.03605	-1180.83484	143.37668	-6.90637
345	2.867	819.98346	222.03436	1499.52002	-335.69366	273.65668	1280.16333	-1040.98779	247.32660	1289.06165	-99.16141	439.89166	-8.30462	403.14117	204.17619	65.81102	-889.60229	381.53012	68.73659	-1206.04932	142.23257	-6.61971
346	2.875	818.92365	221.08582	1502.21082	-333.91196	275.01849	1284.36414	-1040.89380	247.87315	1293.31104	-124.70367	439.13635	-8.28530	441.51398	208.40453	65.22998	-861.52332	375.40015	68.25092	-1231.43616	141.21448	-6.38278
347	2.883	818.13257	220.16153	1504.82483	-331.67468	276.47180	1288.74854	-1040.65527	248.05257	1297.95801	-150.35809	438.37473	-8.34032	477.52423	211.07193	66.18126	-833.65515	369.65030	67.52142	-1257.04175	140.38062	-6.24010
348	2.892	817.63794	219.26894	1507.31494	-329.13721	277.99539	1293.20483	-1040.20117	247.94016	1302.91663	-176.11618	437.63281	-8.43893	509.93494	212.20880	67.81017	-806.22272	364.22806	66.47704	-1282.76892	139.58099	-6.12804
349	2.900	817.43878	218.41449	1509.64795	-326.46167	279.58466	1297.62183	-1039.49329	247.61708	1308.06091	-201.98523	436.88626	-8.51663	537.70435	212.33521	68.70564	-779.59619	359.27020	65.11324	-1308.34070	138.56555	-5.85808
350	2.908	817.50256	217.60693	1511.79944	-323.78387	281.24017	1301.89124	-1038.53711	247.15042	1313.22424	-227.94302	436.12061	-8.55209	559.91333	211.98485	67.71835	-754.35120	355.15768	63.52831	-1333.23071	137.10611	-5.10163
351	2.917	817.76624	216.85379	1513.74939	-321.18869	282.95444	1305.90479	-1037.38586	246.58725	1318.21155	-253.88083	435.43146	-8.56022	575.91492	211.35008	64.40694	-731.13574	352.44012	61.82948	-1356.76855	135.12985	-3.45348
352	2.925	818.14679	216.15558	1515.47754	-318.70963	284.69232	1309.55017	-1036.13342	245.95264	1322.82581	-279.52969	435.00513	-8.52182	585.88544	210.40294	58.91988	-710.42383	351.50879	59.91333	-1378.48462	132.80548	-0.69534
353	2.933	818.55414	215.50598	1516.95789	-316.34708	286.36975	1312.72046	-1034.89185	245.25351	1326.90247	-304.36722	434.97644	-8.27469	591.01703	209.19223	51.79893	-692.42480	352.42612	57.43382	-1398.28345	130.44742	2.93527
354	2.942	818.90265	214.89874	1518.15747	-314.08594	287.86768	1315.33704	-1033.75916	244.51547	1330.34521	-327.68997	435.35138	-7.44258	592.90747	207.83591	43.92313	-677.16394	355.11334	54.03070	-1416.18335	128.27611	6.83213
355	2.950	819.12439	214.33025	1519.04077	-311.90668	289.08749	1317.35950	-1032.79395	243.80295	1333.14063	-348.94699	436.13834	-5.45478	592.69678	206.37019	36.26398	-664.64539	359.42236	49.46092	-1432.04224	126.28189	10.42101
356	2.958	819.17975	213.79732	1519.57153	-309.79352	289.99634	1318.76624	-1031.99585	243.18646	1335.34253	-367.91928	437.61053	-1.40848	590.59430	204.72342	29.33992	-654.97321	365.06067	43.54285	-1445.60254	124.31167	13.59976
357	2.967	819.06146	213.29553	1519.71338	-307.73599	290.62390	1319.52649	-1031.29614	242.71237	1337.03345	-384.10330	440.48547	6.25793	585.91644	202.74130	22.95264	-648.32056	371.72620	36.16316	-1456.59277	122.29083	16.92502
358	2.975	818.79205	212.81784	1519.43188	-305.72729	291.03308	1319.58948	-1030.58472	242.39574	1338.28674	-395.60696	445.72626	19.35367	577.52972	200.36856	16.73627	-644.88385	379.23291	27.38027	-1464.64038	120.38902	21.15634
359	2.983	818.42230	212.35551	1518.69983	-303.76801	291.29749	1318.90283	-1029.76318	242.23006	1339.13757	-399.36368	453.80353	38.26330	564.54425	197.96350	11.02811	-644.89136	387.40805	17.52390	-1469.15015	118.88084	26.38221
360	2.992	818.03510	211.90256	1517.50793	-301.87637	291.49252	1317.44971	-1028.77856	242.21716	1339.56982	-393.45804	464.02817	60.66312	546.88477	196.17032	6.77641	-648.57471	395.88205	7.33379	-1469.40479	117.78278	31.67804
361	3.000	817.74811	211.45377	1515.86584	-300.09525	291.69122	1315.27954	-1027.62842	242.37302	1339.52368	-379.17270	474.81723	82.45619	525.33105	195.26785	4.41435	-656.11884	403.88211	-1.87910	-1464.92627	116.75420	35.63914
362	3.008	817.70789	210.99841	1513.79333	-298.48877	291.96506	1312.50598	-1026.35620	242.68938	1338.91724	-360.20389	484.64929	100.11236	501.16980	194.89389	3.40488	-667.60693	410.36227	-8.55434	-1455.72913	115.39369	37.14289
363	3.017	818.06775	210.52872	1511.30981	-297.13120	292.39194	1309.27649	-1025.04907	243.11594	1337.67395	-339.89725	492.78867	112.31973	475.78687	194.52809	2.97878	-683.04224	414.54578	-12.04414	-1442.08716	113.50227	35.75908
364	3.025	818.95129	210.06227	1508.43164	-296.09482	293.03967	1305.73950	-1023.82874	243.59744	1335.75818	-319.39658	499.33844	119.99763	450.19687	193.99323	2.70319	-702.37354	416.40198	-13.23228	-1424.13696	111.09776	31.77150
365	3.033	820.41870	209.65018	1505.18005	-295.44260	293.92474	1302.02588	-1022.83228	244.10600	1333.19727	-298.11258	504.79987	125.06651	424.80923	193.41446	2.38489	-725.05664	416.66266	-13.46539	-1401.92822	108.35882	25.98205
366	3.042	822.44971	209.35422	1501.59595	-295.22638	295.00531	1298.24451	-1022.18768	244.63885	1330.07373	-275.22006	509.57629	129.07375	399.67603	192.89589	1.93071	-749.73499	416.22668	-13.47488	-1375.96606	105.58582	19.46975
367	3.050	824.94452	209.22165	1497.75464	-295.48871	296.21820	1294.48743	-1021.98956	245.22525	1326.49866	-250.47025	513.72217	132.60524	374.77515	192.39645	1.36021	-774.97900	415.51132	-13.52595	-1347.73999	103.14529	13.42037
368	3.058	827.73962	209.27849	1493.77100	-296.26611	297.51031	1290.83142	-1022.28668	245.93753	1322.59485	-224.19748	516.99976	135.56126	350.06592	191.84834	0.77415	-800.06592	414.56213	-13.75906	-1319.44128	101.42039	8.97902
369	3.067	830.63135	209.52643	1489.79175	-297.59314	298.85309	1287.33630	-1023.08105	246.86441	1318.48853	-197.07663	519.11719	137.68269	325.52567	191.23434	0.25435	-824.85608	413.48349	-14.18663	-1292.53369	100.74592	6.92226
370	3.075	833.40863	209.94916	1485.97266	-299.50504	300.26300	1284.05078	-1024.32507	248.04544	1314.29480	-169.78183	519.88580	138.75246	301.18320	190.54906	-0.19580	-849.40686	412.45349	-14.70284	-1266.61084	101.30991	7.22100
371	3.083	835.89514	210.52615	1482.45227	-302.01889	301.81537	1281.02881	-1025.92175	249.39767	1310.09778	-142.63028	519.21509	138.52574	277.03848	189.75653	-0.63664	-873.79553	411.54462	-15.18835	-1240.13477	103.06804	9.09018
372	3.092	837.97760	211.22047	1479.34290	-305.07742	303.61160	1278.33838	-1027.74341	250.71683	1305.93787	-115.48920	517.09155	136.76257	253.01880	188.83279	-1.12643	-898.08435	410.70944	-15.59122	-1212.02930	105.75515	11.65328
373	3.100	839.60883	211.96176	1476.73352	-308.49487	305.69681	1276.04810	-1029.66162	251.79469	1301.84619	-88.03592	513.59344	133.39064	229.06113	187.84410	-1.64687	-922.33997	409.89066	-15.92099	-1182.26099	109.10515	14.43178
374	3.108	840.79126	212.66670	1474.69202	-311.97345	307.98358	1274.21033	-1031.56226	252.52765	1297.90149	-60.05237	508.88867	128.56128	205.13953	186.89542	-2.09370	-946.63049	409.08701	-16.21530	-1151.40625	113.05215	17.28818
375	3.117	841.55188	213.27487	1473.26392	-315.20499	310.25507	1272.86792	-1033.34717	252.89328	1294.23767	-31.46210	503.20654	122.56507	181.20190	186.03603	-2.37277	-971.00323	408.29791	-16.52827	-1120.06848	117.62223	20.22986
376	3.125	841.92157	213.76726	1472.47754	-317.99350	312.25754	1272.07117	-1034.93628	252.85715	1291.00806	-2.21304	496.80630	115.74972	157.15698	185.29362	-2.52362	-995.45990	407.47330	-16.87587	-1088.61768	122.79736	23.30171
377	3.133	841.93048	214.16412	1472.34851	-320.30231	313.80652	1271.87402	-1036.27734	252.34421	1288.36060	27.80850	489.94928	108.47676	132.92773	184.65059	-2.66815	-1019.95361	406.59528	-17.17755	-1057.24426	128.59387	26.52130
378	3.142	841.61047	214.51019	1472.87598	-322.19916	314.84097	1272.30017	-1037.36389	251.30145	1286.42334	58.81317	482.85529	101.06828	108.51204	183.95874	-2.81439	-1044.44653	405.72937	-17.33144	-1026.05322	135.12480	29.85051
379	3.150	840.99524	214.85953	1474.03406	-323.77582	315.41376	1273.31958	-1038.24182	249.76434	1285.27673	91.03662	475.64719	93.73758	83.98218	183.09158	-2.86438	-1068.97571	404.94135	-17.33468	-995.07886	142.50592	33.21560
380	3.158	840.12036	215.26324	1475.77087	-325.11057	315.63419	1274.87170	-1038.98010	247.86865	1284.94031	124.57614	468.33832	86.53528	59.39452	182.14331	-2.83002	-1093.63159	404.23792	-17.27053	-964.32751	150.72861	36.55859
381	3.167	839.02722	215.75780	1478.01624	-326.25574	315.59366	1276.90894	-1039.62964	245.81183	1285.39832	159.34865	460.87830	79.36798	34.72263	181.31493	-2.86374	-1118.48315	403.57440	-17.21396	-933.88849	159.60330	39.85271
382	3.175	837.76886	216.36064	1480.68982	-327.22729	315.31613	1279.40796	-1040.20410	243.79221	1286.63477	195.21742	453.20453	72.12292	9.91540	180.66414	-3.04276	-1143.53406	402.89673	-17.17491	-903.97723	168.79773	43.03960
383	3.183	836.41272	217.07607	1483.70239	-328.00714	314.76184	1282.34497	-1040.68152	241.96547	1288.64526	232.11029	445.29984	64.84484	-15.03011	180.07535	-3.25949	-1168.72974	402.18848	-17.11373	-874.81799	177.96649	45.95752
384	3.192	835.03247	217.89484	1486.95752	-328.55444	313.87637	1285.68750	-1041.01257	240.42319	1291.42224	270.01550	437.29868	57.86633	-40.10831	179.47252	-3.38312	-1194.00073	401.45432	-17.01187	-846.49951	186.86972	48.37505
385	3.200	833.69336	218.79112	1490.35889	-328.81253	312.65393	1289.39575	-1041.14221	239.19511	1294.93384	308.84845	429.59283	51.83455	-65.33520	178.92789	-3.41304	-1219.32861	400.69910	-16.90668	-818.95020	195.38304	50.14653
386	3.208	832.44733	219.72952	1493.81995	-328.71829	311.16223	1293.41040	-1041.04285	238.28210	1299.11511	348.24091	422.83618	47.60588	-90.70304	178.49649	-3.41302	-1244.76416	399.94846	-16.84743	-792.03522	203.44601	51.32873
387	3.217	831.33759	220.67082	1497.26648	-328.21939	309.49686	1297.64124	-1040.72083	237.68234	1303.86633	387.39783	417.77390	45.91016	-116.17170	178.10774	-3.42633	-1270.34827	399.24658	-16.85561	-765.69653	211.00273	52.12454
388	3.225	830.39703	221.57523	1500.63452	-327.29742	307.71921	1301.97729	-1040.19580	237.38539	1309.04773	425.17920	414.85489	46.78433	-141.68872	177.63675	-3.47339	-1296.01208	398.64914	-16.91630	-740.01617	217.95978	52.74284
389	3.233	829.64148	222.41199	1503.86804	-325.99356	305.85760	1306.31091	-1039.48657	237.36201	1314.48108	460.37921	413.83185	49.21332	-167.23083	176.97369	-3.52116	-1321.58276	398.23724	-16.91479	-715.16895	224.14017	53.32093
390	3.242	829.06506	223.16794	1506.91858	-324.41171	303.95404	1310.55249	-1038.61804	237.56914	1319.96033	491.94797	413.83093	51.55344	-192.83887	176.09828	-3.49850	-1346.85791	398.05875	-16.48647	-691.37585	229.22340	53.92574
391	3.250	828.63989	223.84869	1509.74524	-322.68207	302.08353	1314.61902	-1037.63452	237.95682	1325.26978	518.97766	413.98428	52.51340	-218.50006	175.07866	-3.38089	-1371.57764	398.08362	-14.87830	-668.93347	232.84474	54.54638
392	3.258	828.32019	224.47350	1512.31421	-320.91269	300.33426	1318.41443	-1036.61072	238.46198	1330.20984	540.70428	413.94934	51.66017	-243.95395	173.97156	-3.19962	-1395.35510	398.33530	-11.10541	-648.24878	234.81262	55.01387
393	3.267	828.05017	225.06656	1514.59717	-319.16647	298.78363	1321.83130	-1035.64783	239.00684	1334.61890	556.82886	413.80194	49.09192	-268.64627	172.80363	-2.96368	-1417.79700	399.00806	-4.50645	-629.80182	235.13638	54.93833
394	3.275	827.77539	225.64839	1516.56604	-317.46878	297.48831	1324.76050	-1034.84082	239.52423	1338.38379	567.78333	413.67444	45.09155	-291.83728	171.53818	-2.53799	-1438.57227	400.40903	4.86890	-614.04480	233.88412	53.82608
395	3.283	827.45508	226.23016	1518.18811	-315.82391	296.47668	1327.10022	-1034.24414	239.98041	1341.44263	574.40417	413.64661	40.19671	-312.79150	169.98601	-1.53244	-1457.09924	402.65289	16.36767	-601.27063	231.09367	51.35272
396	3.292	827.06921	226.81439	1519.42688	-314.22589	295.74301	1328.76990	-1033.86206	240.36331	1343.77380	577.29736	413.81036	35.09280	-330.99237	167.80115	0.80124	-1472.35107	405.24527	28.95365	-591.54059	226.78201	47.55282
397	3.300	826.61395	227.40317	1520.24756	-312.66422	295.25195	1329.72375	-1033.66370	240.66660	1345.38806	576.50110	414.27872	30.05145	-346.01477	164.50633	5.74545	-1483.26709	407.33499	41.54567	-584.75134	221.00452	42.73989
398	3.308	826.09454	228.00897	1520.62256	-311.12613	294.93823	1329.94702	-1033.60291	240.90181	1346.32947	571.56866	415.18127	24.62089	-356.75867	159.61130	14.96983	-1489.32300	408.64545	53.43953	-580.79004	213.90402	37.24175
399	3.317	825.52551	228.66042	1520.53503	-309.60516	294.70648	1329.44421	-1033.62317	241.11406	1346.67224	561.96960	416.59570	18.19734	-361.06409	152.91493	29.46303	-1490.75928	409.84988	64.26292	-579.69977	205.70590	31.18914
400	3.325	824.93585	229.38853	1519.97998	-308.11285	294.45413	1328.23279	-1033.65051	241.35606	1346.49463	547.62738	418.31799	11.02537	-357.09222	144.80351	48.15268	-1488.45532	411.86526	73.56326	-581.76880	196.71564	24.51052
401	3.333	824.37524	230.19060	1518.96362	-306.67450	294.09409	1326.34180	-1033.59546	241.63609	1345.84277	529.20105	419.77509	4.46161	-345.28833	136.27106	67.87312	-1483.50793	414.90051	80.69064	-587.42804	187.42297	17.19073
402	3.342	823.91785	231.00421	1517.49878	-305.31738	293.56107	1323.81494	-1033.37451	241.89970	1344.72290	507.73138	420.43509	-0.05081	-328.27423	128.47702	85.13428	-1476.68530	418.39413	85.18440	-597.02002	178.68431	9.72264
403	3.350	823.66083	231.72803	1515.60205	-304.07401	292.81854	1320.72119	-1032.93726	242.06076	1343.12219	484.03754	420.32361	-2.24762	-308.75418	122.10725	98.09003	-1468.14893	421.80219	87.13181	-610.65857	171.69142	3.27430
404	3.358	823.71606	232.27229	1513.29224	-302.99420	291.87546	1317.15918	-1032.29248	242.05104	1341.03760	458.80902	419.84082	-2.98602	-288.00211	117.11270	107.02929	-1457.58423	425.10245	86.96423	-628.26044	167.35620	-1.01308
405	3.367	824.19092	232.59174	1510.59265	-302.14902	290.79929	1313.24207	-1031.52441	241.84053	1338.47766	432.95993	419.19357	-3.18884	-266.13486	112.99340	113.40438	-1444.49585	428.57214	85.01064	-649.46167	165.48306	-3.02584
406	3.375	825.15509	232.68617	1507.53784	-301.62378	289.70618	1309.07434	-1030.79089	241.41049	1335.44836	407.22888	418.38293	-3.32692	-243.01648	109.31371	118.57344	-1428.45898	432.39615	81.38696	-673.32495	164.87038	-3.63077
407	3.383	826.60791	232.57941	1504.18176	-301.50317	288.72522	1304.74268	-1030.28369	240.75478	1331.95813	381.79010	417.47403	-3.58928	-218.64526	106.02400	123.17886	-1409.26404	436.59503	76.25015	-698.48816	164.42502	-3.75343
408	3.392	828.46588	232.29532	1500.60205	-301.85352	287.95773	1300.31726	-1030.17151	239.94496	1328.04053	356.58490	416.58151	-4.02941	-193.19958	103.37280	127.27284	-1386.91992	441.18903	70.08781	-723.86481	163.84604	-3.86959
409	3.400	830.57373	231.85509	1496.89819	-302.70950	287.44708	1295.85254	-1030.55359	239.14774	1323.77026	331.62805	415.78638	-4.59237	-167.07236	101.59072	130.72195	-1361.55688	446.14917	63.73592	-748.99768	163.25473	-4.12013
410	3.408	832.72931	231.28165	1493.18677	-304.07458	287.15375	1291.39258	-1031.43628	238.53598	1319.25745	306.93979	415.13000	-5.17871	-140.71887	100.72916	133.40402	-1333.45654	451.08484	58.16268	-773.85046	162.71338	-4.50772
411	3.417	834.71948	230.58826	1489.59131	-305.93607	286.94135	1286.99219	-1032.73145	238.19812	1314.62341	282.47131	414.60364	-5.72484	-114.35847	100.76981	135.18852	-1303.32983	455.24451	54.28741	-798.54437	162.20851	-4.97689
412	3.425	836.36200	229.77786	1486.23071	-308.27917	286.59488	1282.73950	-1034.27539	238.12848	1309.97705	258.15375	414.16791	-6.23162	-87.90495	101.75610	135.92638	-1272.47363	458.03851	52.75498	-823.19800	161.75378	-5.43025
413	3.433	837.53650	228.86497	1483.20862	-311.07642	285.88803	1278.76343	-1035.86707	238.27678	1305.40100	233.94797	413.80032	-6.73274	-61.16084	103.75211	135.48795	-1242.35889	459.48730	53.55490	-847.83533	161.36809	-5.76188
414	3.442	838.19458	227.88133	1480.60938	-314.25226	284.68768	1275.21484	-1037.32922	238.62119	1300.95520	209.82971	413.48999	-7.23253	-33.96661	106.72298	133.79706	-1213.83337	460.00809	55.91851	-872.40564	161.02325	-5.93533
415	3.450	838.34851	226.85306	1478.49670	-317.65860	283.03262	1272.22778	-1038.56885	239.20226	1296.69666	185.74368	413.18835	-7.66472	-6.18641	110.49730	130.85088	-1186.63733	459.88196	58.81702	-896.88477	160.65462	-6.03393
416	3.458	838.04810	225.78357	1476.91357	-321.09351	281.11676	1269.88403	-1039.59546	240.06769	1292.69995	161.60403	412.80951	-7.95096	22.34763	114.81773	126.73512	-1159.70178	459.15283	61.60748	-921.30725	160.22406	-6.20006
417	3.467	837.35754	224.66357	1475.88245	-324.35071	279.19092	1268.20886	-1040.48364	241.21262	1289.07410	137.36749	412.27557	-8.13368	51.81326	119.45068	121.62477	-1132.03333	457.73792	64.14069	-945.70563	159.75484	-6.50270
418	3.475	836.33832	223.49023	1475.40637	-327.26764	277.46533	1267.19336	-1041.30847	242.60953	1285.97009	113.06766	411.54294	-8.37551	82.33626	124.29019	115.77137	-1103.44263	455.27289	66.37256	-970.08728	159.27617	-6.86189
419	3.483	835.03796	222.27621	1475.47095	-329.75577	276.04880	1266.82422	-1042.09668	244.26579	1283.56140	88.72906	410.67612	-8.72210	114.01882	129.27350	109.49318	-1074.48035	451.18832	68.16066	-994.45874	158.74393	-7.10239
420	3.492	833.48621	221.04803	1476.04956	-331.80911	274.93301	1267.09607	-1042.81226	246.21721	1281.99963	64.28589	409.89682	-8.97252	146.98854	134.22690	103.12245	-1045.75598	445.29297	69.47694	-1018.84741	158.06482	-7.11090
421	3.500	831.70050	219.83267	1477.10413	-333.48523	274.06137	1268.00378	-1043.38220	248.47690	1281.37646	39.64941	409.34540	-8.96724	181.31831	138.94630	96.90792	-1017.50311	438.05872	70.50218	-1043.31909	157.22116	-6.95021
422	3.508	829.69977	218.64107	1478.58423	-334.85876	273.43130	1269.52759	-1043.74390	250.99512	1281.71204	14.81644	408.87708	-8.84012	216.93987	143.36899	90.98129	-989.69653	430.21881	71.39227	-1067.98108	156.38324	-6.80486
423	3.517	827.51855	217.46611	1480.42529	-335.96106	273.10919	1271.62085	-1043.87976	253.64963	1282.96765	-10.14941	408.31650	-8.80308	253.71136	147.61763	85.40131	-962.20087	422.30310	72.14655	-1092.93262	155.81969	-6.81776
424	3.525	825.21503	216.29405	1482.55151	-336.74304	273.16422	1274.21692	-1043.82532	256.26266	1285.06152	-35.20480	407.67084	-8.89172	291.50180	151.97194	80.20650	-934.80811	414.47885	72.65172	-1118.14526	155.53696	-6.95080
425	3.533	822.86786	215.11594	1484.88293	-337.09692	273.62613	1277.25403	-1043.64734	258.62616	1287.88257	-60.35989	406.98227	-9.00957	330.13211	156.72845	75.49093	-907.41077	406.68393	72.77383	-1143.44312	155.16811	-7.02578
426	3.542	820.56836	213.93219	1487.34412	-336.91693	274.48654	1280.68494	-1043.40979	260.54620	1291.31201	-85.65076	406.23779	-9.05948	369.24164	161.98468	71.49225	-880.13428	398.92401	72.51699	-1168.69067	154.41324	-6.92793
427	3.550	818.41107	212.75366	1489.87097	-336.14905	275.70627	1284.45801	-1043.14453	261.92828	1295.24707	-111.10147	405.44849	-9.02929	408.19632	167.52882	68.60886	-853.20929	391.33313	71.99852	-1193.92688	153.34216	-6.69219
428	3.558	816.48303	211.60393	1492.40833	-334.80756	277.22391	1288.49524	-1042.84253	262.83084	1299.60413	-136.70679	404.67767	-9.00194	446.06012	172.86493	67.25674	-826.79456	384.01410	71.23631	-1219.28247	152.19424	-6.41462
429	3.567	814.85437	210.52142	1494.90271	-332.96716	278.96729	1292.69421	-1042.46619	263.41223	1304.30054	-162.43698	403.97290	-9.06331	481.62637	177.45772	67.47500	-800.98938	377.05200	70.11507	-1244.83569	151.13522	-6.16927
430	3.575	813.57245	209.55388	1497.30017	-330.74585	280.86072	1296.94519	-1041.96594	263.83310	1309.24426	-188.26151	403.31281	-9.20630	513.62378	181.12410	68.53315	-775.94287	370.68787	68.56506	-1270.54443	150.19427	-5.95986
431	3.583	812.65460	208.74295	1499.55127	-328.28241	282.83533	1301.14453	-1041.30078	264.19638	1314.32886	-214.16324	402.64368	-9.34298	541.03351	184.12146	69.14394	-751.91260	365.45502	66.75391	-1296.17407	149.24266	-5.65942
432	3.592	812.08398	208.11369	1501.61633	-325.71100	284.84064	1305.19592	-1040.45654	264.51471	1319.41455	-240.11099	401.96045	-9.40542	563.13397	186.81700	68.20865	-729.27063	362.08612	65.03091	-1321.19617	148.00537	-4.94479
433	3.600	811.81549	207.67978	1503.46301	-323.14294	286.84171	1309.00586	-1039.45386	264.70789	1324.31799	-266.01285	401.35187	-9.40730	579.38171	189.35503	65.23801	-708.44690	361.00934	63.45159	-1344.90930	146.23325	-3.34579
434	3.608	811.78711	207.44775	1505.05994	-320.65753	288.80115	1312.47656	-1038.35364	264.67334	1328.84143	-291.64310	400.97778	-9.37320	589.64148	191.63472	60.20202	-689.85376	361.97281	61.45661	-1366.83765	143.95172	-0.56853
435	3.617	811.93176	207.41299	1506.37463	-318.29425	290.65994	1315.50732	-1037.25659	264.38782	1332.82190	-316.52426	400.97934	-9.19616	594.53033	193.50941	53.38304	-673.84314	364.42184	58.30001	-1386.95142	141.46045	3.14804
436	3.625	812.18774	207.55852	1507.37695	-316.05408	292.33099	1318.01550	-1036.27698	263.94696	1336.16431	-339.95694	401.39502	-8.57322	595.23553	194.92828	45.47186	-660.63611	368.04608	53.65236	-1405.39868	139.04346	7.12809
437	3.633	812.50568	207.86095	1508.04224	-313.91632	293.71332	1319.95093	-1035.49011	263.51401	1338.84644	-361.34830	402.23642	-7.01423	592.90479	195.87276	37.49734	-650.26703	372.78647	47.65191	-1422.11572	136.75812	10.75266
438	3.642	812.85382	208.30026	1508.35156	-311.85962	294.73224	1321.28125	-1034.89417	263.22440	1340.90466	-380.44699	403.72992	-3.70033	588.15826	196.21689	30.30946	-642.65045	378.55923	40.55269	-1436.79565	134.48851	13.89737
439	3.650	813.21741	208.86035	1508.28467	-309.87460	295.38116	1321.96509	-1034.40857	263.12320	1342.40466	-396.82571	406.50269	2.78678	580.95093	195.76868	24.03357	-637.76868	385.20190	32.46128	-1449.09753	132.14922	17.05329
440	3.658	813.59125	209.51324	1507.81311	-307.96570	295.72940	1321.94873	-1033.90356	263.17169	1343.40417	-408.82370	411.42487	14.15054	570.76270	194.51883	18.21016	-635.85913	392.64551	23.41315	-1458.63550	129.91806	20.93936
441	3.667	813.97888	210.20502	1506.90112	-306.15225	295.89050	1321.18896	-1033.24902	263.29706	1343.93164	-413.56149	418.97501	30.98423	557.02722	192.82495	12.66017	-637.43176	400.86310	13.64883	-1464.74573	128.19244	25.72472
442	3.675	814.40283	210.86353	1505.51685	-304.46719	295.97687	1319.68042	-1032.36462	263.43973	1343.99036	-408.98331	428.62106	51.52939	539.54620	191.28423	7.98935	-643.08545	409.48578	3.90489	-1466.52905	127.13990	30.63613
443	3.683	814.91681	211.42873	1503.64563	-302.94556	296.07361	1317.46838	-1031.25134	263.58054	1343.56458	-395.94186	438.95862	72.27578	518.63861	190.30508	4.90129	-653.20105	417.61273	-4.42117	-1463.37476	126.42478	34.40797
444	3.692	815.60583	211.88112	1501.29785	-301.61490	296.24338	1314.64795	-1029.98743	263.75873	1342.61938	-377.79294	448.49289	89.92178	495.12061	189.79701	3.34433	-667.64813	424.16730	-9.84669	-1455.41528	125.45898	36.03011
445	3.700	816.56940	212.23804	1498.50610	-300.49847	296.54089	1311.34998	-1028.69385	264.05359	1341.11584	-357.96762	456.34174	102.89103	470.15021	189.39450	2.70810	-685.85962	428.49197	-12.12466	-1443.25806	123.79115	35.13091
446	3.708	817.89514	212.52701	1495.31763	-299.62393	297.01361	1307.71277	-1027.49695	264.52094	1339.03296	-338.01877	462.42401	111.54488	444.75934	188.88945	2.44806	-707.19629	430.58337	-12.56494	-1427.30615	121.34177	31.93371
447	3.717	819.63385	212.76550	1491.79248	-299.02945	297.68683	1303.85791	-1026.51465	265.15237	1336.38123	-317.66251	467.17340	117.34327	419.45911	188.29985	2.24261	-730.86597	430.87909	-12.67785	-1407.57910	118.39015	27.05009
448	3.725	821.77863	212.96051	1488.00793	-298.76459	298.55615	1299.88647	-1025.85876	265.90530	1333.20520	-296.07584	471.09265	121.71862	394.36209	187.67850	1.90434	-755.71771	430.03784	-13.05454	-1384.23340	115.34480	21.31177
449	3.733	824.25769	213.12395	1484.06201	-298.88760	299.59872	1295.88843	-1025.62415	266.76633	1329.57788	-272.82523	474.43674	125.43050	369.48019	187.03355	1.37701	-780.73401	428.75409	-13.58628	-1358.23145	112.58363	15.70006
450	3.742	826.94360	213.28406	1480.07190	-299.46030	300.78796	1291.94849	-1025.86841	267.76935	1325.59570	-247.99063	477.15347	128.61398	344.80554	186.33279	0.74104	-805.51440	427.48026	-14.09865	-1331.42493	110.44601	11.27551
451	3.750	829.67035	213.47882	1476.17029	-300.53998	302.09729	1288.14148	-1026.60181	268.93301	1321.37292	-221.99924	479.03882	131.14876	320.28625	185.51376	0.14111	-830.08667	426.33609	-14.59057	-1305.52417	109.22748	8.87316
452	3.758	832.25397	213.74141	1472.50000	-302.17102	303.49841	1284.53296	-1027.78308	270.17966	1317.02246	-195.40704	479.92935	132.89391	295.88235	184.57179	-0.34409	-854.56433	425.29321	-15.11190	-1280.72900	109.14934	8.63354
453	3.767	834.52411	214.09004	1469.19995	-304.37375	304.97839	1281.19006	-1029.32593	271.34399	1312.63037	-168.61490	479.76321	133.68916	271.62134	183.60905	-0.78708	-879.00940	424.34619	-15.62437	-1255.77197	110.27892	9.96698
454	3.775	836.35712	214.52072	1466.39050	-307.11313	306.56305	1278.19067	-1031.11731	272.27496	1308.25781	-141.67905	478.52560	133.33023	247.53140	182.73184	-1.31537	-903.43384	423.49921	-16.04491	-1229.31860	112.44555	12.11732
455	3.783	837.68945	214.99954	1464.16443	-310.25171	308.29535	1275.61633	-1033.03064	272.90051	1303.97498	-114.36984	476.23834	131.65300	223.56522	181.95837	-1.92938	-927.83887	422.69867	-16.35230	-1200.92725	115.33602	14.65047
456	3.792	838.51245	215.46927	1462.58240	-313.54410	310.16226	1273.53577	-1034.92676	273.18942	1299.89075	-86.38974	472.99191	128.62538	199.62769	181.25375	-2.49091	-952.22546	421.88934	-16.59321	-1170.98120	118.75174	17.45014
457	3.800	838.86084	215.87460	1461.67346	-316.70731	312.04663	1271.98999	-1036.65588	273.08273	1296.14758	-57.54657	468.92130	124.34122	175.61981	180.58768	-2.87524	-976.59180	421.09698	-16.82617	-1140.23145	122.73383	20.48718
458	3.808	838.79285	216.18579	1461.43872	-319.52060	313.76611	1270.99695	-1038.07617	272.48959	1292.89575	-27.77560	464.18558	118.97653	151.46402	179.93985	-3.07779	-1000.95325	420.37570	-17.07751	-1109.34912	127.41789	23.67032
459	3.817	838.36957	216.40627	1461.85999	-321.88165	315.16687	1270.56702	-1039.10217	271.37201	1290.27441	2.93698	458.99246	112.79332	127.14012	179.28720	-3.18890	-1025.36084	419.71271	-17.31732	-1078.69214	132.88985	26.84142
460	3.825	837.64172	216.56509	1462.90613	-323.79425	316.18442	1270.70996	-1039.75183	269.82977	1288.39624	34.64053	453.59811	106.15009	102.69621	178.59355	-3.28311	-1049.87622	419.03107	-17.48841	-1048.32581	139.21768	29.87430
461	3.833	836.64465	216.70042	1464.53748	-325.32245	316.83148	1271.43579	-1040.13501	268.10571	1287.34253	67.44992	448.24728	99.41871	78.21424	177.80910	-3.33823	-1074.51794	418.28186	-17.56877	-1018.13660	146.47525	32.77958
462	3.842	835.40454	216.84360	1466.70313	-326.54541	317.15631	1272.76099	-1040.39185	266.50262	1287.16675	101.47615	443.09058	92.84718	53.72218	176.91953	-3.29965	-1099.25964	417.47986	-17.59641	-987.95966	154.66714	35.68707
463	3.850	833.95618	217.01178	1469.33521	-327.51929	317.21078	1274.69226	-1040.63623	265.20203	1287.87646	136.72604	438.14493	86.49767	29.13173	176.01482	-3.21396	-1124.08972	416.64432	-17.61872	-957.73969	163.62354	38.72171
464	3.858	832.35394	217.21521	1472.34595	-328.25970	317.02118	1277.19202	-1040.92969	264.11325	1289.40967	173.11539	433.32849	80.29206	4.32779	175.25662	-3.21872	-1149.03967	415.80750	-17.60995	-927.63666	172.95865	41.90284
465	3.867	830.67023	217.46788	1475.63245	-328.75363	316.57156	1280.18164	-1041.26501	262.99414	1291.66919	210.58078	428.55212	74.13970	-20.70442	174.75226	-3.38730	-1174.15308	415.05347	-17.49799	-897.95441	182.21078	45.09292
466	3.875	828.98987	217.78136	1479.08826	-328.97736	315.82312	1283.58557	-1041.56018	261.74329	1294.58655	249.11081	423.80621	68.09228	-45.89425	174.44968	-3.63713	-1199.44031	414.44635	-17.27433	-868.95160	191.08221	48.01028
467	3.883	827.40173	218.14615	1482.61853	-328.90680	314.76050	1287.35449	-1041.69702	260.48068	1298.13025	288.66592	419.20471	62.44592	-71.18760	174.13208	-3.80118	-1224.87085	413.93869	-17.01333	-840.69916	199.51999	50.37677
468	3.892	825.98413	218.53116	1486.15112	-328.52441	313.42307	1291.43982	-1041.59033	259.38083	1302.26221	329.08978	415.02750	57.76492	-96.59339	173.60034	-3.79868	-1250.41992	413.39120	-16.81222	-813.10168	207.59573	52.09383
469	3.900	824.79370	218.90582	1489.63293	-327.82758	311.89297	1295.76282	-1041.21387	258.53537	1306.90869	370.00195	411.71368	54.77068	-122.14082	172.90866	-3.73190	-1276.07947	412.71948	-16.72968	-786.06372	215.35449	53.25339
470	3.908	823.86432	219.24930	1493.01709	-326.83328	310.25128	1300.21838	-1040.58069	257.94504	1311.95471	410.64105	409.68195	53.97864	-147.81613	172.26166	-3.75418	-1301.79187	412.01477	-16.74397	-759.61298	222.61835	54.07856
471	3.917	823.21045	219.53870	1496.25391	-325.57321	308.54498	1304.70313	-1039.72131	257.57288	1317.25098	449.77271	409.05621	55.18241	-173.54382	171.65668	-3.85098	-1327.40845	411.46613	-16.70835	-733.88599	228.84393	54.90070
472	3.925	822.82886	219.75235	1499.29370	-324.08905	306.79852	1309.13586	-1038.68298	257.39197	1322.62219	485.83023	409.57574	57.28249	-199.21295	170.86705	-3.85519	-1352.69922	411.19287	-16.21911	-709.14038	233.46448	55.95098
473	3.933	822.69568	219.88770	1502.09094	-322.43942	305.04575	1313.44373	-1037.53870	257.38159	1327.86206	517.30469	410.79196	58.81276	-224.71710	169.76573	-3.66354	-1377.32446	411.19489	-14.50990	-685.78510	236.37090	57.07821
474	3.942	822.76538	219.96237	1504.60864	-320.69949	303.33813	1317.52661	-1036.38818	257.49017	1332.74292	543.18347	412.31610	58.70531	-249.90640	168.42694	-3.31291	-1400.84692	411.45700	-10.66364	-664.29590	237.76768	57.83087
475	3.950	822.97534	220.00511	1506.81897	-318.93610	301.73911	1321.24951	-1035.33936	257.62433	1337.05225	563.20740	413.90494	56.57095	-274.42755	166.96117	-2.85202	-1422.89148	412.17291	-4.08720	-645.13245	237.76733	57.75457
476	3.958	823.25568	220.04889	1508.70032	-317.18338	300.31586	1324.47424	-1034.47974	257.67804	1340.63379	577.83569	415.44849	52.52106	-297.68726	165.44002	-2.23586	-1443.16406	413.84332	5.19773	-628.68274	236.32196	56.55238
477	3.967	823.54089	220.11475	1510.22998	-315.44681	299.12256	1327.09277	-1033.85925	257.57538	1343.41345	587.92090	416.97394	47.03001	-319.05710	163.92834	-1.31598	-1461.17029	416.76678	16.55535	-615.13464	233.33081	54.15493
478	3.975	823.78064	220.19897	1511.37891	-313.72067	298.18820	1329.03735	-1033.48669	257.31738	1345.40674	594.26355	418.63779	40.89674	-338.08463	162.35316	0.28046	-1476.10547	420.28284	28.88633	-604.41809	228.74268	50.73026
479	3.983	823.94470	220.28616	1512.11243	-311.99707	297.51788	1330.27539	-1033.33533	257.02554	1346.70850	597.31726	420.65610	34.98106	-354.41867	160.24275	3.49088	-1487.21228	423.09003	41.12249	-596.33911	222.67023	46.55361
480	3.992	824.02374	220.36792	1512.39526	-310.27142	297.08691	1330.79663	-1033.34607	256.91110	1347.44910	597.11182	423.21338	29.68648	-367.27982	156.79910	9.93622	-1494.18286	424.55203	52.72673	-590.80109	215.42349	41.79866
481	4.000	824.02588	220.44521	1512.19617	-308.55130	296.82556	1330.59595	-1033.42053	257.11353	1347.72852	593.26685	426.39899	24.63306	-374.94620	151.47096	21.12955	-1497.21765	425.30896	63.46207	-587.98322	207.39896	36.39789
482	4.008	823.97473	220.52234	1511.49255	-306.85654	296.62851	1329.66650	-1033.42004	257.56049	1347.58130	585.12756	430.10522	19.00266	-375.41605	144.50246	36.99483	-1496.90088	426.60995	72.83575	-588.34198	198.94568	30.08928
483	4.017	823.91077	220.59900	1510.27588	-305.21436	296.39502	1328.01233	-1033.19885	258.03479	1346.99670	572.21667	433.85254	12.51075	-368.11594	136.88754	55.24034	-1494.00415	429.20148	80.09162	-592.37073	190.38141	22.67947
484	4.025	823.89386	220.65971	1508.54773	-303.66260	296.05597	1325.66431	-1032.65833	258.35156	1345.94983	554.87518	436.79614	6.11107	-354.63882	129.82869	72.55211	-1489.12427	432.73663	84.67905	-600.33087	182.20810	14.47815
485	4.033	824.00464	220.67247	1506.30994	-302.24930	295.57159	1322.68433	-1031.78882	258.43475	1344.41431	534.27112	438.25204	1.33624	-337.49936	124.19020	86.49811	-1482.42712	436.22952	86.55627	-612.19238	175.29462	6.64651
486	4.042	824.34406	220.60326	1503.56165	-301.02185	294.93365	1319.15393	-1030.67590	258.26382	1342.36487	511.54193	438.33435	-1.17995	-318.43784	120.19849	96.51479	-1473.76282	439.10733	86.13167	-627.81720	170.55130	0.77539
487	4.050	825.02539	220.43015	1500.30579	-300.02396	294.17612	1315.15991	-1029.47705	257.82941	1339.78296	487.45898	437.73294	-2.06022	-298.02841	117.47868	103.53653	-1462.85840	441.72641	84.05396	-647.06909	168.13943	-2.38297
488	4.058	826.15399	220.13828	1496.55359	-299.30429	293.37012	1310.79041	-1028.38403	257.18210	1336.66931	462.80862	436.95319	-2.25334	-276.33875	115.42842	108.93272	-1449.36194	444.82877	80.87433	-669.42145	167.24942	-3.49894
489	4.067	827.79425	219.71695	1492.32776	-298.91934	292.60126	1306.13477	-1027.57825	256.47443	1333.04724	438.19287	436.16464	-2.36175	-253.42703	113.65875	113.66961	-1432.92920	448.69489	76.75817	-693.65869	166.87344	-3.74480
490	4.075	829.93909	219.18744	1487.67371	-298.92505	291.94308	1301.27991	-1027.18469	255.89911	1328.95850	413.72247	435.44876	-2.63887	-229.40723	112.15627	118.08389	-1413.38940	453.06104	71.67502	-718.46185	166.50778	-3.82682
491	4.083	832.49860	218.62245	1482.67285	-299.36752	291.43713	1296.30994	-1027.24500	255.57361	1324.46362	389.33722	434.82278	-3.12370	-204.46960	111.12962	122.09473	-1390.74524	457.64099	65.91068	-743.10303	166.09421	-3.96833
492	4.092	835.31122	218.11539	1477.44080	-300.28223	291.08075	1291.31067	-1027.71753	255.45810	1319.64819	365.05649	434.24161	-3.73262	-178.90707	110.82098	125.50142	-1365.06555	462.25519	60.23843	-767.45007	165.66420	-4.21792
493	4.100	838.16736	217.73788	1472.11157	-301.69650	290.81549	1286.37659	-1028.50012	255.38284	1314.61829	340.89810	433.68973	-4.33550	-153.01962	111.38810	128.12875	-1336.71680	466.52444	55.58570	-791.65405	165.21271	-4.58418
494	4.108	840.84564	217.52158	1466.82690	-303.62750	290.51398	1281.61890	-1029.46692	255.19870	1309.48389	316.81860	433.18799	-4.84412	-126.97445	112.82726	129.84512	-1306.79968	469.85193	52.63426	-815.88806	164.77046	-5.04499
495	4.117	843.15869	217.43475	1461.74146	-306.07465	289.98642	1277.16895	-1030.51001	254.93240	1304.34680	292.76682	432.74060	-5.28310	-100.73211	115.06760	130.54581	-1276.98462	471.78922	51.62116	-840.20624	164.37244	-5.51316
496	4.125	844.99121	217.36078	1457.02539	-308.99615	289.04486	1273.16687	-1031.55664	254.77841	1299.30054	268.73199	432.32425	-5.76309	-74.07578	118.10159	130.13358	-1248.58289	472.34308	52.31560	-864.56140	163.96353	-5.86193
497	4.133	846.31354	217.15401	1452.84229	-312.27643	287.61218	1269.72888	-1032.55591	254.91173	1294.43994	244.71692	431.90540	-6.35557	-46.75681	121.90808	128.54025	-1221.74976	471.91296	54.16174	-888.90369	163.46478	-6.04979
498	4.142	847.16211	216.74387	1449.31299	-315.72455	285.78821	1266.92017	-1033.46741	255.35352	1289.87427	220.70233	431.45319	-6.98426	-18.62519	126.37358	125.76558	-1195.65735	470.84711	56.47696	-913.24011	162.89377	-6.17629
499	4.150	847.60425	216.15857	1446.50659	-319.11841	283.80911	1264.75720	-1034.27930	256.04312	1285.72949	196.64328	430.95615	-7.47326	10.40168	131.36189	121.88341	-1169.36023	469.06537	58.62215	-937.61755	162.33398	-6.37584
500	4.158	847.70837	215.46893	1444.46045	-322.26147	281.93268	1263.23950	-1035.01282	256.95319	1282.13831	172.47018	430.43491	-7.71240	40.43432	136.72534	117.06612	-1142.39966	466.22650	60.20593	-962.06946	161.82385	-6.68288
501	4.167	847.52917	214.74078	1443.19141	-325.02478	280.33813	1262.37939	-1035.69080	258.11539	1279.23022	148.11653	429.92767	-7.75279	71.61355	142.23026	111.61641	-1114.83435	462.06757	61.18168	-986.59131	161.32330	-6.99499
502	4.175	847.10260	214.01933	1442.68909	-327.36292	279.09277	1262.20581	-1036.30212	259.59180	1277.12244	123.57069	429.45349	-7.73364	104.04466	147.60994	105.89353	-1087.03918	456.44452	61.74141	-1011.16840	160.75574	-7.16264
503	4.183	846.44720	213.33041	1442.91040	-329.29382	278.17200	1262.73962	-1036.79688	261.40753	1275.89819	98.86319	428.98969	-7.73491	137.76575	152.72758	100.17799	-1059.46863	449.36960	62.15617	-1035.81177	160.06747	-7.12562
504	4.192	845.57056	212.68872	1443.78308	-330.85077	277.51102	1263.96362	-1037.11780	263.49612	1275.58484	74.01262	428.47961	-7.74721	172.75494	157.61154	94.63440	-1032.40259	441.16656	62.59090	-1060.56152	159.28709	-6.96329
505	4.200	844.48242	212.10413	1445.21606	-332.04401	277.07501	1265.81604	-1037.24512	265.71875	1276.15540	49.02170	427.86801	-7.76990	208.92796	162.38474	89.37562	-1005.74695	432.46210	63.01961	-1085.47815	158.55762	-6.83189
506	4.208	843.20776	211.58475	1447.11328	-332.85535	276.90372	1268.21790	-1037.21533	267.90717	1277.54907	23.89374	427.14011	-7.84823	246.14862	167.24754	84.51639	-979.07874	423.90271	63.34759	-1110.61938	158.04370	-6.84047
507	4.217	841.79071	211.13516	1449.38110	-333.23785	277.07617	1271.10925	-1037.09717	269.89526	1279.69153	-1.36871	426.33084	-7.99315	284.23346	172.43228	80.16258	-952.00183	415.74387	63.48163	-1135.95947	157.70131	-6.94164
508	4.225	840.28711	210.75101	1451.92773	-333.11145	277.63086	1274.45508	-1036.95313	271.57306	1282.51160	-26.75702	425.50177	-8.14016	322.90701	178.08156	76.38662	-924.45593	407.79144	63.32191	-1161.35974	157.23656	-6.97101
509	4.233	838.75824	210.42328	1454.66370	-332.39197	278.54144	1278.22327	-1036.80981	272.92300	1285.95459	-52.25339	424.70706	-8.22277	361.78403	184.16280	73.29138	-896.67145	399.83618	62.85551	-1186.70935	156.43105	-6.82945
510	4.242	837.26904	210.14536	1457.50867	-331.04318	279.75156	1282.36279	-1036.65051	273.97849	1289.97607	-77.84207	423.96384	-8.24738	400.38507	190.40643	71.12852	-868.93958	392.03812	62.25750	-1212.04956	155.38188	-6.57821
511	4.250	835.88470	209.90820	1460.39331	-329.10297	281.19522	1286.79675	-1036.42285	274.76929	1294.51343	-103.50504	423.23813	-8.27621	438.08685	196.24196	70.28671	-841.45135	384.86487	61.82627	-1237.50208	154.31973	-6.33860
512	4.258	834.66724	209.70020	1463.25464	-326.67682	282.79358	1291.42798	-1036.05432	275.32205	1299.46912	-129.21945	422.48047	-8.35225	474.08795	200.89516	71.04353	-814.29572	378.65286	61.69450	-1263.11743	153.33432	-6.15605
513	4.267	833.67017	209.51889	1466.03455	-323.91586	284.46759	1296.14697	-1035.47095	275.67413	1304.71387	-154.96811	421.68900	-8.45179	507.53116	203.82195	73.14063	-787.59656	373.27438	61.60828	-1288.77881	152.35065	-5.95888
514	4.275	832.92578	209.37784	1468.68652	-320.98761	286.17477	1300.83997	-1034.62488	275.86526	1310.09009	-180.73874	420.91348	-8.51409	537.64203	205.20517	75.56091	-761.68542	368.48474	61.20421	-1314.12671	151.22124	-5.53386
515	4.283	832.43701	209.30109	1471.17603	-318.04453	287.92084	1305.39319	-1033.52637	275.92139	1315.41553	-206.51813	420.19815	-8.51956	563.60394	205.80954	76.94004	-737.17950	364.55115	60.45678	-1338.54358	149.77902	-4.47563
516	4.292	832.17987	209.31253	1473.47229	-315.19760	289.71793	1309.68872	-1032.25488	275.83722	1320.50037	-232.26816	419.56287	-8.51646	584.39227	206.16165	76.29839	-714.80505	362.04987	59.48962	-1361.36560	147.94696	-2.31692
517	4.300	832.11115	209.42654	1475.54590	-312.50717	291.53369	1313.60461	-1030.93384	275.57825	1325.16675	-257.84946	419.07532	-8.53963	599.20441	206.12837	73.35751	-695.02136	361.30936	58.12315	-1382.21814	145.83832	1.06284
518	4.308	832.17590	209.64021	1477.37488	-309.99506	293.28708	1317.03333	-1029.69409	275.13330	1329.26709	-282.90408	418.89417	-8.48349	608.29962	205.47781	68.34653	-677.85278	362.57251	56.02978	-1401.08398	143.65254	5.18625
519	4.317	832.31384	209.93137	1478.94678	-307.66342	294.87915	1319.90442	-1028.64587	274.57034	1332.71094	-306.79099	419.15082	-8.04310	613.13464	204.48648	61.81402	-663.12653	365.99017	52.97271	-1418.04370	141.48088	9.28955
520	4.325	832.46570	210.26997	1480.25208	-305.49857	296.21750	1322.18384	-1027.84766	274.02121	1335.48608	-328.75888	419.83136	-6.79640	615.41687	203.72804	54.61983	-650.78369	371.21027	48.69056	-1433.06042	139.27826	12.90355
521	4.333	832.58051	210.62817	1481.27478	-303.46255	297.23892	1323.85620	-1027.27307	273.61591	1337.65234	-348.31033	420.93329	-4.24507	616.01361	203.52133	47.69860	-640.93994	377.63580	42.92354	-1445.99292	137.00980	16.20250
522	4.342	832.62335	210.97961	1481.98962	-301.50351	297.93686	1324.90808	-1026.81335	273.43683	1339.30347	-365.22073	422.79016	0.48452	614.67517	203.73845	41.49118	-633.80676	384.94318	35.55302	-1456.58667	134.83153	19.84768
523	4.350	832.57825	211.30556	1482.36658	-299.58527	298.36642	1325.31335	-1026.32275	273.50793	1340.51880	-378.76688	426.16119	8.91113	610.49243	203.97717	35.57619	-629.69971	393.15228	26.64304	-1464.29980	133.08582	24.31112
524	4.358	832.44952	211.60515	1482.37830	-297.70389	298.61804	1325.02490	-1025.67700	273.78607	1341.33301	-386.90628	431.82791	22.46902	602.53491	203.85176	29.03075	-629.03754	402.36108	16.53925	-1468.24121	131.96790	29.25956
525	4.367	832.26147	211.88979	1482.00635	-295.88263	298.78482	1323.99023	-1024.81567	274.15927	1341.73157	-387.04007	439.89673	40.92515	590.39136	203.22342	21.48328	-632.21161	412.31653	6.11588	-1467.56470	131.24034	33.65662
526	4.375	832.05493	212.16718	1481.24036	-294.16147	298.94653	1322.18213	-1023.75214	274.49460	1341.66003	-378.21927	449.47406	61.76782	574.40234	202.27817	13.91718	-639.44928	422.17935	-3.02723	-1462.07764	130.38458	36.37813
527	4.383	831.88513	212.43091	1480.07336	-292.58722	299.16751	1319.62146	-1022.55511	274.72995	1341.04956	-362.31522	459.09134	81.48900	555.35742	201.40825	8.03125	-650.73224	430.70096	-9.16048	-1452.29932	128.93753	36.72580
528	4.392	831.82648	212.65915	1478.50000	-291.19940	299.49396	1316.37915	-1021.32043	274.93542	1339.85352	-342.78885	467.47174	97.41695	533.95044	200.87909	4.66161	-665.89966	436.74280	-11.87037	-1438.82617	126.68417	34.60272
529	4.400	831.97766	212.82373	1476.51831	-290.01990	299.95306	1312.56445	-1020.14258	275.26407	1338.07141	-322.40262	474.05719	108.68887	510.73279	200.60283	3.27011	-684.83740	439.91647	-12.47216	-1421.80811	123.68914	30.41841
530	4.408	832.45691	212.90878	1474.12793	-289.06152	300.55695	1308.31030	-1019.09106	275.81277	1335.74414	-301.99118	479.02048	116.11106	486.43201	200.32811	2.85356	-707.04932	440.80048	-12.57769	-1401.17969	120.23267	24.88145
531	4.417	833.37488	212.92027	1471.32996	-288.34802	301.30045	1303.76221	-1018.20563	276.54041	1332.93274	-281.02774	482.86188	121.20982	461.81729	199.92252	2.72591	-731.18463	440.42737	-12.88444	-1377.41919	116.72091	18.87118
532	4.425	834.79364	212.87657	1468.13940	-287.92297	302.15625	1299.06421	-1017.51050	277.32031	1329.70300	-258.83414	485.96945	125.20223	437.31979	199.40370	2.55078	-755.75781	439.58383	-13.35819	-1352.07495	113.62669	13.42048
533	4.433	836.69812	212.80234	1464.60400	-287.84491	303.08365	1294.34619	-1017.02820	278.03613	1326.12451	-235.15726	488.43674	128.59395	413.03159	198.83876	2.17749	-780.05219	438.62735	-13.81181	-1327.19800	111.43422	9.55575
534	4.442	838.99786	212.73096	1460.81140	-288.18289	304.05038	1289.71875	-1016.78601	278.62280	1322.27441	-210.14987	490.16019	131.39818	388.92065	198.26688	1.59282	-804.02673	437.69080	-14.17412	-1303.73254	110.50288	7.84941
535	4.450	841.55121	212.69885	1456.88000	-289.01358	305.05093	1285.27588	-1016.81567	279.04626	1318.22485	-184.22446	491.02316	133.48837	364.95078	197.66466	0.90779	-827.85858	436.80756	-14.51762	-1280.77637	110.90147	8.09952
536	4.458	844.19812	212.73489	1452.94080	-290.41202	306.11493	1281.10535	-1017.14703	279.27475	1314.03137	-157.83429	490.94064	134.72520	341.10397	196.97980	0.27023	-851.68304	435.95023	-14.96237	-1256.77502	112.40332	9.57306
537	4.467	846.79126	212.85902	1449.12231	-292.42328	307.29773	1277.29883	-1017.79688	279.29443	1309.74268	-131.22134	489.81003	134.92648	317.37021	196.20439	-0.24733	-875.51410	435.10303	-15.52390	-1230.88220	114.67198	11.54635
538	4.475	849.22064	213.08569	1445.54065	-295.00708	308.64243	1273.95142	-1018.75427	279.14270	1305.43445	-104.33609	487.56174	133.91647	293.73639	195.39223	-0.68353	-899.30872	434.29129	-16.07337	-1203.13232	117.48592	13.62677
539	4.483	851.42316	213.42062	1442.29578	-297.99036	310.13422	1271.14746	-1019.96289	278.88620	1301.23181	-76.97284	484.25262	131.61919	270.18411	194.60381	-1.14056	-923.06653	433.53073	-16.49137	-1174.05981	120.88319	15.74315
540	4.492	853.37494	213.85214	1439.47424	-301.09399	311.68323	1268.94275	-1021.31342	278.54950	1297.29224	-48.95496	480.05783	128.07497	246.69003	193.85306	-1.67644	-946.84729	432.80627	-16.78329	-1144.33179	125.09431	17.99879
541	4.500	855.07239	214.34714	1437.15308	-304.03845	313.15204	1267.36133	-1022.66150	278.06891	1293.76819	-20.20169	475.18146	123.42088	223.21460	193.12392	-2.22743	-970.71387	432.11273	-17.02003	-1114.45459	130.29922	20.52302
542	4.508	856.51208	214.85889	1435.39917	-306.64862	314.41037	1266.41333	-1023.86969	277.32321	1290.79370	9.34549	469.79919	117.88273	199.68491	192.42070	-2.66051	-994.68396	431.46118	-17.23813	-1084.67065	136.55186	23.32785
543	4.517	857.68182	215.34071	1434.26367	-308.88870	315.37369	1266.11792	-1024.85413	276.21887	1288.49316	39.80222	464.08997	111.77053	176.02060	191.75369	-2.89687	-1018.72418	430.84540	-17.39738	-1055.02551	143.89554	26.28247
544	4.525	858.56610	215.75926	1433.77539	-310.82806	315.99365	1266.50500	-1025.61438	274.75415	1286.97339	71.31395	458.23389	105.40986	152.18161	191.08504	-2.96281	-1042.78577	430.23450	-17.43558	-1025.47668	152.33557	29.27253
545	4.533	859.15552	216.10403	1433.93750	-312.56433	316.24261	1267.59204	-1026.22473	273.02631	1286.28931	103.97189	452.32739	98.99700	128.16014	190.33583	-2.92010	-1066.87695	429.58307	-17.36468	-996.00903	161.69815	32.32261
546	4.542	859.45276	216.38408	1434.73059	-314.13959	316.14313	1269.36499	-1026.78430	271.17557	1286.42200	137.78331	446.36151	92.52261	103.96104	189.47598	-2.79814	-1091.08032	428.85144	-17.27119	-966.73291	171.63245	35.51657
547	4.550	859.47253	216.61740	1436.11377	-315.52698	315.77219	1271.78052	-1027.35657	269.28891	1287.30347	172.72505	440.26895	85.85639	79.59853	188.60988	-2.64958	-1115.46655	428.02554	-17.24970	-937.86798	181.75053	38.83366
548	4.558	859.24170	216.82527	1438.02490	-316.68677	315.20108	1274.76831	-1027.94165	267.36749	1288.87244	208.79849	433.95303	78.91377	55.07498	187.89813	-2.59209	-1140.03967	427.11969	-17.33363	-909.59875	191.74652	42.07439
549	4.567	858.80225	217.03072	1440.38684	-317.58795	314.45923	1278.23853	-1028.48901	265.39917	1291.10986	246.01442	427.33594	71.77579	30.40091	187.36638	-2.69180	-1164.77625	426.18634	-17.43530	-881.93250	201.43826	44.94371
550	4.575	858.21210	217.25623	1443.11548	-318.18652	313.53314	1282.10059	-1028.92700	263.42993	1294.02673	284.34778	420.43964	64.72117	5.62228	186.88956	-2.86816	-1189.66699	425.30557	-17.41618	-854.70325	210.76189	47.22179
551	4.583	857.54132	217.51904	1446.12390	-318.42371	312.37241	1286.27661	-1029.18738	261.55008	1297.62622	323.70856	413.44226	58.23734	-19.24673	186.38388	-3.00099	-1214.71997	424.53906	-17.24754	-827.75842	219.72540	48.86085
552	4.592	856.86328	217.82613	1449.32458	-318.24759	310.92493	1290.69446	-1029.21826	259.83514	1301.87500	363.86243	406.72543	53.06105	-44.26632	185.89748	-3.07565	-1239.93506	423.90057	-17.03007	-801.15186	228.31213	49.94934
553	4.600	856.24335	218.17172	1452.63184	-317.63654	309.17831	1295.27686	-1028.98901	258.31177	1306.69141	404.24072	400.89282	50.10242	-69.47672	185.44067	-3.13840	-1265.27063	423.35107	-16.87427	-775.09338	236.27408	50.69112
554	4.608	855.73376	218.53880	1455.96680	-316.61304	307.17480	1299.94275	-1028.49243	256.96948	1311.94348	443.78494	396.58984	49.99660	-94.81724	184.84280	-3.16287	-1290.65308	422.82278	-16.81643	-749.73022	243.01253	51.40690
555	4.617	855.37140	218.90817	1459.26270	-315.24261	305.00211	1304.61987	-1027.74951	255.79648	1317.45703	481.07227	394.09805	52.39923	-120.19944	183.93671	-3.06525	-1316.00623	422.29553	-16.74746	-725.11896	248.02003	52.30262
556	4.625	855.17188	219.26775	1462.46655	-313.62103	302.76962	1309.25208	-1026.81287	254.79366	1323.02942	514.67700	393.07025	55.76205	-145.62680	182.81604	-2.84389	-1341.19922	421.89313	-16.23420	-701.40814	251.36363	53.24047
557	4.633	855.12512	219.61816	1465.54102	-311.85211	300.58386	1313.78247	-1025.76099	253.95486	1328.44226	543.39996	392.78946	58.13758	-171.17090	181.69084	-2.61205	-1365.88538	421.92221	-14.37452	-678.95215	253.31120	53.94132
558	4.642	855.19580	219.98102	1468.46265	-310.02246	298.53558	1318.12378	-1024.69299	253.25653	1333.48450	566.33179	392.74228	58.29934	-196.80328	180.55452	-2.46983	-1389.47583	422.78067	-10.04377	-658.28925	253.78386	54.21239
559	4.650	855.32379	220.39796	1471.21741	-308.18958	296.69092	1322.15356	-1023.71844	252.68335	1337.98962	583.15698	392.86200	56.00836	-222.25720	179.26100	-2.41479	-1411.42017	424.78281	-2.55390	-639.99829	252.49794	53.83872
560	4.658	855.43304	220.91281	1473.79468	-306.38879	295.07935	1325.74048	-1022.92932	252.25668	1341.84705	594.56348	393.25012	51.55569	-247.03381	177.80794	-2.36044	-1431.36304	427.87836	7.77557	-624.46185	249.36781	52.52723
561	4.667	855.44879	221.55127	1476.18298	-304.64465	293.69403	1328.76868	-1022.38080	252.01309	1344.97156	602.02136	393.87283	45.54221	-270.53909	176.33495	-2.17676	-1448.84521	431.34857	19.66367	-611.71265	244.59105	50.11690
562	4.675	855.31464	222.31409	1478.36597	-302.97229	292.51031	1331.15393	-1022.10333	251.93974	1347.30347	606.91309	394.60632	38.99753	-292.26953	174.91823	-1.69041	-1463.11731	434.22382	31.76495	-601.47717	238.43719	46.75757
563	4.683	855.00134	223.18661	1480.31714	-301.36771	291.50137	1332.85315	-1022.10333	251.95070	1348.85376	609.84106	395.40768	33.15290	-311.94604	173.30493	-0.51566	-1473.50879	436.24298	43.67088	-593.40564	231.09607	42.78677
564	4.692	854.50568	224.14709	1481.99731	-299.80469	290.64102	1333.85303	-1022.33496	251.93011	1349.70300	610.54211	396.35751	28.67182	-329.40552	170.79839	2.27849	-1479.85339	437.88281	55.68606	-587.37067	222.72299	38.43048
565	4.700	853.84460	225.16403	1483.35535	-298.25201	289.89722	1334.14722	-1022.68689	251.77394	1349.93970	608.12402	397.65668	25.01603	-343.99066	166.59555	8.26617	-1482.50049	439.68793	67.67604	-583.62524	213.51704	33.61655
566	4.708	853.04773	226.19649	1484.33362	-296.69604	289.22009	1333.72607	-1023.00165	251.41681	1349.63342	601.42126	399.56116	20.77437	-353.89111	160.35374	18.95755	-1482.05481	442.10852	78.54062	-582.69141	203.74991	28.01721
567	4.717	852.15198	227.20438	1484.88013	-295.14728	288.54382	1332.58289	-1023.11029	250.85873	1348.86169	589.59943	402.06931	14.99753	-356.75604	152.45680	34.39108	-1479.05139	445.42459	86.83224	-585.05865	193.76389	21.35822
568	4.725	851.20251	228.15889	1484.95947	-293.63245	287.80820	1330.72778	-1022.87836	250.15118	1347.70593	572.87561	404.57800	8.34270	-351.62994	143.86636	52.40207	-1473.74646	449.38934	91.74624	-590.94000	184.04413	13.90278
569	4.733	850.26074	229.04398	1484.55823	-292.18634	286.96881	1328.19727	-1022.25287	249.34868	1346.20239	552.57251	406.13580	2.60129	-340.00067	135.76695	69.65008	-1466.20068	453.30637	93.50010	-600.30090	175.42924	6.72128
570	4.742	849.41449	229.85162	1483.68115	-290.85281	285.99356	1325.05518	-1021.28601	248.48082	1344.32727	530.09143	406.31052	-0.97475	-324.52423	129.09378	83.52634	-1456.42529	456.62927	92.90984	-613.19928	169.01280	1.24164
571	4.750	848.78174	230.57855	1482.33740	-289.68811	284.87463	1321.38477	-1020.11932	247.55441	1342.03394	506.12976	405.57117	-2.55554	-307.05768	124.11520	93.33980	-1444.33020	459.36755	90.76585	-630.02167	165.37613	-1.82658
572	4.758	848.49524	231.22112	1480.53174	-288.75928	283.63980	1317.27515	-1018.93945	246.58176	1339.28809	481.14978	404.63196	-3.07339	-288.17310	120.40607	100.11123	-1429.68909	461.88913	87.47185	-650.90839	163.99887	-3.01599
573	4.767	848.66846	231.76636	1478.26831	-288.13754	282.33984	1312.81311	-1017.92828	245.61275	1336.08130	455.77429	403.80640	-3.25268	-267.90479	117.27261	105.38608	-1412.29395	464.56226	83.08383	-674.92493	163.72903	-3.38100
574	4.775	849.35590	232.19200	1475.56433	-287.88828	281.03619	1308.08606	-1017.22278	244.70868	1332.43567	430.43527	403.08194	-3.41471	-246.28772	114.29039	110.15285	-1392.06970	467.72644	77.71016	-700.38794	163.64667	-3.59381
575	4.783	850.53143	232.47475	1472.46179	-288.06039	279.79779	1303.18018	-1016.89081	243.88525	1328.39758	405.25278	402.40311	-3.72461	-223.39886	111.52232	114.62715	-1368.94653	471.51508	71.77287	-725.94757	163.35826	-3.83000
576	4.792	852.09491	232.59616	1469.03259	-288.68054	278.68793	1298.17212	-1016.93628	243.12682	1324.02808	380.25201	401.77252	-4.23640	-199.41156	109.29459	118.63499	-1342.83325	475.46744	65.86395	-751.05627	162.81935	-4.08828
577	4.800	853.89734	232.54584	1465.37866	-289.75443	277.73505	1293.12878	-1017.32672	242.44836	1319.40466	355.44128	401.22726	-4.84387	-174.69046	107.86755	121.95942	-1314.01099	478.73706	60.63331	-775.75385	162.15018	-4.39043
578	4.808	855.76721	232.32249	1461.62854	-291.27914	276.89835	1288.12317	-1018.01312	241.90356	1314.62744	330.81189	400.77313	-5.39706	-149.63211	107.34656	124.42577	-1283.51904	480.67142	56.77272	-800.30383	161.51564	-4.77047
579	4.817	857.53467	231.93097	1457.92151	-293.25980	276.05035	1283.25464	-1018.92529	241.54074	1309.80347	306.34839	400.36362	-5.85287	-124.39153	107.75072	125.87639	-1252.95630	481.02789	54.75708	-824.91156	161.00507	-5.18667
580	4.825	859.05511	231.37643	1454.39246	-295.70428	275.00171	1278.65747	-1019.95972	241.38135	1305.02002	282.01758	399.94647	-6.29218	-98.84881	109.03938	126.18449	-1223.67651	479.98688	54.58879	-849.61523	160.61531	-5.53281
581	4.833	860.22821	230.66512	1451.16638	-298.58057	273.58026	1274.49182	-1020.99054	241.44514	1300.34387	257.78162	399.49921	-6.82095	-72.77244	111.11645	125.27849	-1196.03748	478.02094	55.84325	-874.31946	160.30676	-5.75967
582	4.842	861.00769	229.81419	1448.35510	-301.77234	271.73669	1270.91150	-1021.91040	241.75444	1295.84619	233.61063	399.01782	-7.44206	-45.94093	113.87512	123.13380	-1169.43225	475.44769	57.83475	-898.90491	159.99170	-5.92595
583	4.850	861.39886	228.86072	1446.05115	-305.08481	269.58987	1268.02380	-1022.66858	242.28497	1291.62036	209.45851	398.50729	-8.01322	-18.16705	117.22736	119.78561	-1142.89783	472.22141	59.89453	-923.35950	159.57143	-6.12256
584	4.858	861.44189	227.85893	1444.32239	-308.29697	267.36633	1265.87183	-1023.28003	242.97009	1287.78259	185.26466	397.97247	-8.36673	10.70242	121.05225	115.35437	-1115.76672	468.09277	61.64183	-947.78790	159.05447	-6.39235
585	4.867	861.19080	226.86359	1443.20740	-311.21735	265.28848	1264.44836	-1023.79755	243.79007	1284.46582	160.98199	397.39664	-8.48256	40.80285	125.16000	110.03287	-1088.11914	462.66504	62.94761	-972.27393	158.50447	-6.69559
586	4.875	860.69806	225.91060	1442.71716	-313.72525	263.49146	1263.72717	-1024.25879	244.80751	1281.80273	136.57910	396.76111	-8.50482	72.26902	129.36713	104.08605	-1060.61377	455.63916	63.85028	-996.79822	157.88513	-6.91439
587	4.883	860.00592	225.01070	1442.84424	-315.79224	262.01099	1263.68921	-1024.65613	246.10399	1279.90051	112.02145	396.10867	-8.55660	105.18594	133.53221	97.87427	-1033.80225	447.21368	64.56851	-1021.32971	157.13605	-6.95158
588	4.892	859.13824	224.15547	1443.56982	-317.46866	260.83511	1264.32544	-1024.95605	247.70923	1278.82336	87.27110	395.53644	-8.60154	139.54407	137.49977	91.78485	-1007.73425	437.97549	65.32883	-1045.94116	156.34825	-6.85533
589	4.900	858.09802	223.32632	1444.86389	-318.83591	259.97632	1265.62195	-1025.13635	249.56042	1278.58423	62.32657	395.05499	-8.57310	175.27951	141.16280	86.08395	-982.05359	428.49289	66.12555	-1070.75012	155.69373	-6.77736
590	4.908	856.87952	222.50925	1446.68213	-319.93872	259.49457	1267.53625	-1025.20239	251.50015	1279.14307	37.24591	394.52197	-8.54135	212.32164	144.63057	80.88615	-956.24683	419.07523	66.70866	-1095.76782	155.23676	-6.81961
591	4.917	855.48889	221.71063	1448.96191	-320.73291	259.45132	1269.98840	-1025.18591	253.33139	1280.43152	12.09830	393.81677	-8.62235	250.57645	148.22018	76.27629	-929.93256	409.74927	66.82405	-1120.87622	154.89426	-6.98359
592	4.925	853.95764	220.95084	1451.62134	-321.09659	259.86176	1272.88562	-1025.12463	254.89435	1282.38806	-13.08936	392.99722	-8.80067	289.83521	152.25461	72.37246	-903.05200	400.48865	66.49624	-1145.94080	154.48889	-7.19575
593	4.933	852.33966	220.23799	1454.56421	-320.89615	260.69629	1276.15442	-1025.02808	256.09601	1284.96875	-38.32635	392.19629	-8.94847	329.63730	156.96237	69.22395	-875.80603	391.41431	66.01595	-1170.93420	153.84042	-7.32031
594	4.942	850.70166	219.55670	1457.69312	-320.05121	261.89734	1279.74255	-1024.86633	256.89792	1288.13635	-63.64096	391.44818	-8.99403	369.25983	162.47731	66.75551	-848.45374	382.73715	65.67825	-1195.96924	152.92740	-7.26188
595	4.950	849.11603	218.88213	1460.91943	-318.56281	263.37885	1283.59937	-1024.59265	257.31342	1291.84912	-89.07538	390.69479	-8.99762	407.95178	168.64386	64.97359	-821.16467	374.69229	65.62079	-1221.19849	151.89238	-7.05764
596	4.958	847.65509	218.20010	1464.16455	-316.50732	265.04141	1287.65747	-1024.15881	257.39679	1296.04089	-114.64743	389.91293	-9.05024	445.11761	174.79446	64.16981	-794.03760	367.51666	65.80099	-1246.69727	150.82816	-6.76522
597	4.967	846.38281	217.51305	1467.35522	-314.01642	266.82086	1291.82935	-1023.51569	257.21954	1300.60437	-140.32199	389.15396	-9.15799	480.23093	179.98184	64.66795	-767.23254	361.27405	66.00311	-1272.42529	149.70451	-6.36860
598	4.975	845.34625	216.83244	1470.42932	-311.25006	268.70255	1296.01331	-1022.62848	256.86844	1305.39490	-166.05569	388.46344	-9.25570	512.77356	183.63269	66.25596	-741.08063	355.68481	65.87592	-1298.15356	148.45671	-5.82173
599	4.983	844.57013	216.17546	1473.34412	-308.36237	270.67291	1300.10071	-1021.50385	256.43231	1310.24622	-191.84067	387.83154	-9.29577	542.21881	185.97128	67.99519	-716.14233	350.43350	65.08838	-1323.35962	146.97304	-4.96295
600	4.992	844.05511	215.56604	1476.06873	-305.47375	272.68298	1303.98230	-1020.19958	255.96300	1314.98169	-217.67062	387.23877	-9.29885	567.73688	187.65717	68.68076	-693.16321	345.78156	63.56425	-1347.33923	145.12015	-3.40607
601	5.000	843.77612	215.03267	1478.57129	-302.66553	274.66171	1307.55664	-1018.81018	255.46869	1319.42712	-243.46548	386.72150	-9.32984	588.05725	188.99048	67.41705	-672.82916	342.46140	61.38347	-1369.57861	142.95212	-0.80685
602	5.008	843.68359	214.60480	1480.81934	-299.98840	276.53271	1310.73694	-1017.44519	254.94025	1323.42676	-268.97562	386.39685	-9.40650	602.19794	189.70816	63.84956	-655.46045	340.86923	58.39159	-1389.94556	140.71277	2.73244
603	5.017	843.71057	214.30388	1482.78943	-297.46704	278.21387	1313.45630	-1016.20563	254.35941	1326.86182	-293.68509	386.40143	-9.37985	610.46851	189.58762	58.19994	-640.95422	340.85535	54.22400	-1408.40747	138.49983	6.68802
604	5.025	843.78461	214.13467	1484.46509	-295.09818	279.62341	1315.66931	-1015.15637	253.70786	1329.67444	-316.89120	386.79803	-8.88668	614.45953	188.87546	51.28003	-629.03894	342.25729	48.69955	-1424.75635	136.21939	10.47298
605	5.033	843.83929	214.08493	1485.82751	-292.85538	280.70117	1317.34399	-1014.29858	253.01089	1331.88257	-338.04770	387.64810	-7.37265	615.93225	188.01079	44.25908	-619.58435	345.14374	41.90134	-1438.75073	133.91946	13.77099
606	5.042	843.82281	214.12610	1486.85547	-290.70300	281.43497	1318.43933	-1013.55933	252.35600	1333.55933	-356.92795	389.27539	-3.92427	615.70947	187.17581	38.00856	-612.75464	349.54572	33.91953	-1450.23853	131.77876	16.81530
607	5.050	843.70428	214.21927	1487.52942	-288.60989	281.86987	1318.89355	-1012.81427	251.84486	1334.78748	-372.96677	392.45807	3.05669	613.38763	186.15128	32.46292	-608.98590	355.27252	24.74676	-1458.89868	129.79083	20.31682
608	5.058	843.47900	214.33376	1487.83154	-286.55624	282.08875	1318.63379	-1011.93683	251.53513	1335.61755	-384.17899	398.18661	15.41906	607.83466	184.55020	26.70609	-608.87054	361.99426	14.55209	-1464.05615	127.78442	24.72992
609	5.067	843.17126	214.45921	1487.74390	-284.53818	282.18530	1317.60156	-1010.84326	251.41693	1336.03870	-387.45413	406.87125	33.59729	597.98645	182.30855	20.01256	-612.98193	369.24866	4.14529	-1464.95190	125.63856	29.54614
610	5.075	842.83185	214.59586	1487.25012	-282.57126	282.24771	1315.77734	-1009.51593	251.42708	1335.98071	-380.91501	417.67450	55.34678	583.44971	179.96603	13.00877	-621.64880	376.23874	-4.82272	-1461.17651	123.23560	33.48067
611	5.083	842.53473	214.73651	1486.33740	-280.68701	282.35165	1313.20239	-1008.00085	251.50160	1335.36304	-365.93735	428.80927	76.64265	564.63293	178.25945	7.37551	-634.79102	381.80487	-10.64369	-1452.81360	120.32743	35.26828
612	5.092	842.37433	214.85854	1485.00012	-278.92548	282.56250	1309.97668	-1006.38898	251.61444	1334.15576	-346.33194	438.56586	93.95546	542.48370	177.40315	4.15186	-652.01929	385.01843	-13.08195	-1440.15625	116.65703	34.25730
613	5.100	842.46045	214.93292	1483.24133	-277.33533	282.93146	1306.23315	-1004.78998	251.75519	1332.39001	-325.54715	446.15405	105.92551	518.20905	176.99580	2.90778	-672.82605	385.94821	-13.58098	-1423.33936	112.18867	30.53898
614	5.108	842.90607	214.94946	1481.07544	-275.97458	283.48242	1302.10535	-1003.30353	251.90996	1330.11987	-304.79971	451.81711	113.45412	493.04065	176.59465	2.59897	-696.34924	385.56561	-13.64948	-1402.45471	107.15579	24.81271
615	5.117	843.80408	214.93344	1478.52979	-274.90338	284.20883	1297.71558	-1002.00262	252.08759	1327.39893	-283.52652	456.33173	118.49094	467.83237	176.06169	2.50516	-721.24713	384.80548	-13.83236	-1378.16113	101.96180	18.19967
616	5.125	845.19794	214.92697	1475.64856	-274.17966	285.08151	1293.18054	-1000.94373	252.32542	1324.28711	-260.85135	460.38611	122.63863	442.83319	175.40732	2.33266	-746.37555	383.94647	-14.13142	-1352.11963	97.07770	12.06860
617	5.133	847.06165	214.95728	1472.49878	-273.86276	286.06171	1288.61731	-1000.18719	252.65012	1320.85840	-236.40060	464.21051	126.53069	417.96545	174.64929	1.97429	-771.29010	382.89166	-14.51833	-1326.41711	92.94636	7.73576
618	5.142	849.29926	215.03629	1469.17212	-274.01682	287.11713	1284.13867	-999.79218	253.03993	1317.19202	-210.33133	467.59576	130.04213	393.18597	173.82445	1.41486	-795.96582	381.65723	-14.99328	-1302.02417	89.85883	5.94441
619	5.150	851.75952	215.17612	1465.77942	-274.71295	288.23776	1279.84375	-999.79578	253.42842	1313.35254	-183.11923	470.19833	132.82211	368.55518	172.98260	0.75269	-820.46063	380.43015	-15.52197	-1278.07056	87.86816	6.49186
620	5.158	854.26239	215.38138	1462.43860	-276.02386	289.44684	1275.81592	-1000.20514	253.75555	1309.38489	-155.32385	471.80234	134.63080	344.14316	172.17294	0.13658	-844.83179	379.37878	-16.03672	-1253.01440	86.82738	8.47553
621	5.167	856.63513	215.63361	1459.26440	-277.99368	290.80164	1272.13489	-1000.99640	254.00165	1305.32495	-127.33032	472.36099	135.33165	319.94989	171.40117	-0.35936	-869.12738	378.54608	-16.45995	-1226.01172	86.51169	10.95300
622	5.175	858.74481	215.89600	1456.36475	-280.57587	292.36874	1268.88843	-1002.10712	254.15312	1301.21729	-99.16800	471.91858	134.76375	295.90109	170.60905	-0.78638	-893.38275	377.86203	-16.73463	-1197.10547	86.79156	13.39148
623	5.183	860.51306	216.13258	1453.83887	-283.58057	294.16248	1266.16455	-1003.43768	254.16432	1297.13953	-70.56644	470.54083	132.74760	271.91891	169.74316	-1.24796	-917.61835	377.21625	-16.88213	-1166.80566	87.75012	15.68973
624	5.192	861.91138	216.32069	1451.76904	-286.70117	296.09213	1264.02734	-1004.86761	253.97760	1293.21887	-41.20547	468.31998	129.22049	247.98370	168.78818	-1.75793	-941.85510	376.53845	-16.99993	-1135.71228	89.56230	18.00709
625	5.200	862.94464	216.44579	1450.21021	-289.62643	297.98047	1262.50330	-1006.27490	253.57417	1289.62598	-10.90353	465.40335	124.30151	224.10385	167.77969	-2.20752	-966.12335	375.80792	-17.18635	-1104.33667	92.30833	20.56358
626	5.208	863.63477	216.49248	1449.18811	-292.15939	299.64136	1261.60535	-1007.54309	252.99106	1286.54456	20.38116	461.96881	118.24293	200.23373	166.84984	-2.51595	-990.43518	375.02283	-17.45974	-1073.06018	96.00340	23.43930
627	5.217	864.01184	216.44667	1448.70667	-294.25708	300.95062	1261.36133	-1008.56787	252.26501	1284.11804	52.65512	458.21194	111.39483	176.27866	166.09642	-2.71208	-1014.77698	374.19891	-17.72948	-1042.09460	100.69929	26.52208
628	5.225	864.10883	216.30643	1448.75464	-295.98114	301.87622	1261.80713	-1009.29059	251.35216	1282.40454	85.99432	454.35504	104.16735	152.17587	165.38480	-2.82297	-1039.14868	373.37018	-17.87177	-1011.47766	106.44141	29.65646
629	5.233	863.95587	216.08815	1449.30872	-297.42007	302.46173	1262.95264	-1009.74023	250.12962	1281.39136	120.55206	450.58258	96.91776	127.91320	164.52382	-2.84488	-1063.58582	372.55450	-17.83604	-981.16614	113.16705	32.78355
630	5.242	863.57330	215.81941	1450.33325	-298.63940	302.76868	1264.76477	-1010.01660	248.50626	1281.06213	156.44310	446.96640	89.84182	103.50620	163.54980	-2.81796	-1088.13806	371.71844	-17.68535	-951.14484	120.66907	35.91660
631	5.250	862.97351	215.52631	1451.78125	-299.66800	302.82037	1267.18481	-1010.21930	246.53912	1281.44080	193.64117	443.46277	82.95763	79.00275	162.61534	-2.79059	-1112.83203	370.81946	-17.54257	-921.46680	128.63722	39.00718
632	5.258	862.17487	215.23151	1453.59241	-300.50415	302.60388	1270.14453	-1010.40509	244.43613	1282.56604	232.01773	439.93365	76.19117	54.45046	161.78789	-2.78644	-1137.65552	369.87415	-17.46670	-892.21918	136.76041	41.86290
633	5.267	861.21576	214.96127	1455.68921	-301.12439	302.11084	1273.56665	-1010.59485	242.44603	1284.44812	271.44614	436.20154	69.53157	29.80962	161.07950	-2.83725	-1162.58093	368.95697	-17.40314	-863.42401	144.80991	44.23241
634	5.275	860.15424	214.74191	1457.97937	-301.48843	301.34778	1277.37378	-1010.78271	240.73370	1287.06567	311.83276	432.14902	63.16395	4.98293	160.46739	-2.93311	-1187.59766	368.14862	-17.28590	-834.96472	152.63794	45.98083
635	5.283	859.05908	214.58275	1460.36963	-301.54578	300.31479	1281.50684	-1010.93146	239.31750	1290.37952	353.05606	427.82886	57.53156	-20.03889	159.83891	-2.97437	-1212.73193	367.46262	-17.15005	-806.68628	160.14972	47.16829
636	5.292	857.99976	214.46600	1462.78149	-301.24817	299.00568	1285.91736	-1010.97626	238.10384	1294.33020	394.82568	423.56372	53.31803	-45.17744	159.07855	-2.88779	-1238.02356	366.84262	-17.10220	-778.59979	167.30130	47.95816
637	5.300	857.03662	214.35532	1465.15674	-300.56274	297.43365	1290.53967	-1010.84576	236.99658	1298.82385	436.43945	419.94589	51.26061	-70.39429	158.22072	-2.74953	-1263.45557	366.25946	-17.19776	-750.94360	174.09116	48.47337
638	5.308	856.21161	214.21445	1467.45203	-299.48380	295.64880	1295.28137	-1010.48267	235.98712	1303.72656	476.60028	417.62079	51.71664	-95.72449	157.42006	-2.68636	-1288.92737	365.75952	-17.37787	-724.03021	180.46248	48.77280
639	5.317	855.54199	214.01897	1469.63428	-298.04309	293.73752	1300.04370	-1009.85657	235.16516	1308.86841	513.62653	416.86661	54.12215	-121.21116	156.78673	-2.70538	-1314.30469	365.41769	-17.47064	-698.07758	186.14735	48.93074
640	5.325	855.02075	213.75966	1471.67700	-296.31296	291.80841	1304.73901	-1008.97711	234.65955	1314.05652	546.00732	417.31528	56.92128	-146.85004	156.31798	-2.72592	-1339.42603	365.30569	-17.06915	-673.24915	190.72778	49.04228
641	5.333	854.61969	213.44342	1473.55518	-294.39493	289.96921	1309.28174	-1007.90594	234.52722	1319.09644	572.80042	418.23120	58.38589	-172.57007	155.92613	-2.72208	-1363.99988	365.55188	-15.31661	-649.82397	193.92795	49.13691
642	5.342	854.28839	213.08582	1475.24585	-292.39700	288.31033	1313.56982	-1006.73987	234.67201	1323.81213	593.69910	419.09430	57.56329	-198.13696	155.41403	-2.70680	-1387.56958	366.35593	-11.13087	-628.21228	195.72240	49.11739
643	5.350	853.95764	212.69931	1476.73450	-290.40976	286.89908	1317.48059	-1005.57690	234.89792	1328.05139	609.06738	419.80099	54.38696	-223.01611	154.55022	-2.60757	-1409.66760	367.83859	-3.98547	-608.80450	196.16803	48.76153
644	5.358	853.55353	212.29321	1478.01331	-288.49106	285.77234	1320.88818	-1004.51001	235.03503	1331.68616	619.90790	420.41159	49.29617	-246.49884	153.34445	-2.27979	-1429.86865	370.02661	5.71978	-591.84991	195.28407	47.80044
645	5.367	853.01587	211.88208	1479.07153	-286.66443	284.93597	1323.68738	-1003.62842	235.00143	1334.61938	627.46265	420.92514	43.10115	-268.01752	152.04112	-1.55444	-1447.57312	372.90149	17.11784	-577.43469	193.10733	46.05735
646	5.375	852.31030	211.48441	1479.89197	-284.92346	284.38290	1325.81018	-1002.99524	234.78696	1336.79956	632.68274	421.27518	36.97490	-287.20532	150.61838	-0.03780	-1461.90771	376.09741	29.30664	-565.52820	189.75620	43.52132
647	5.383	851.43158	211.11058	1480.45398	-283.23502	284.09695	1327.22302	-1002.62360	234.42494	1338.23755	635.97522	421.39053	32.06681	-303.65192	148.45613	3.24014	-1472.07153	378.95551	41.50691	-556.07690	185.38606	40.27409
648	5.392	850.39954	210.75362	1480.73242	-281.54593	284.02533	1327.90710	-1002.46814	233.99139	1339.01587	637.10126	421.28943	28.70312	-316.45612	144.68611	9.89804	-1477.81030	381.30829	53.22971	-549.11987	180.13367	36.35886
649	5.400	849.25214	210.39386	1480.69727	-279.79822	284.06680	1327.84375	-1002.43329	233.59041	1339.26147	635.11969	421.23041	25.87918	-323.83231	138.89960	21.44012	-1479.54578	383.76700	64.12899	-544.85510	174.15182	31.69981
650	5.408	848.04114	210.01567	1480.31750	-277.94955	284.10812	1327.01648	-1002.39301	233.28625	1339.07813	628.74060	421.64334	21.87723	-323.75119	131.50964	37.76811	-1478.10925	387.01904	73.57077	-543.57642	167.65099	26.11262
651	5.417	846.82703	209.61783	1479.56348	-275.99442	284.07019	1325.42285	-1002.21112	233.04901	1338.50513	617.20386	422.68423	15.84514	-315.67770	123.50709	56.48136	-1474.29150	391.03760	80.59071	-545.54358	160.91673	19.49292
652	5.425	845.67743	209.20850	1478.40967	-273.97571	283.91705	1323.08716	-1001.76703	232.77377	1337.52954	601.05933	423.87845	8.84757	-301.37180	116.02408	74.06815	-1468.49707	395.16931	84.49092	-550.93060	154.40439	12.21661
653	5.433	844.67102	208.79939	1476.83887	-271.97650	283.63663	1320.06763	-1000.99719	232.33475	1336.11755	581.84131	424.43845	3.00908	-283.52676	109.95987	87.93793	-1460.75000	399.02499	85.41355	-559.91650	148.81421	5.39697
654	5.442	843.90277	208.40253	1474.84583	-270.10446	283.22916	1316.45386	-999.92847	231.63966	1334.24011	560.62933	424.05365	-0.40893	-263.94373	105.60625	97.56065	-1450.90112	402.84698	84.09032	-572.88013	144.84129	0.37943
655	5.450	843.48163	208.01566	1472.43738	-268.47931	282.71594	1312.35217	-998.67188	230.67336	1331.88855	537.50867	423.14236	-1.77191	-243.16898	102.58112	104.07924	-1438.72046	406.91681	81.07347	-590.30280	142.64767	-2.33262
656	5.458	843.51563	207.61385	1469.63098	-267.21024	282.15002	1307.86926	-997.37561	229.48694	1329.07727	512.71533	422.23383	-2.18978	-221.19040	100.28582	109.04628	-1423.89258	411.23151	76.48318	-611.98120	141.71736	-3.39959
657	5.467	844.08417	207.16367	1466.45520	-266.37073	281.60852	1303.10168	-996.17804	228.15540	1325.83630	487.19107	421.46893	-2.44974	-197.98856	98.37818	113.46391	-1406.08130	415.88232	70.48999	-636.48462	141.32674	-3.78708
658	5.475	845.20679	206.63866	1462.95532	-266.00021	281.17377	1298.13098	-995.19702	226.76866	1322.21216	461.78113	420.77914	-2.80513	-173.69711	96.84537	117.63794	-1385.07031	421.10410	63.78765	-661.95508	140.98477	-4.00938
659	5.483	846.82428	206.01442	1459.20178	-266.12823	280.90887	1293.02612	-994.53546	225.42151	1318.27979	436.75092	420.15314	-3.28073	-148.60620	95.86263	121.46193	-1360.92920	426.80579	57.63745	-687.25934	140.54001	-4.21679
660	5.492	848.80383	205.24745	1455.29871	-266.78998	280.82843	1287.85339	-994.26953	224.19165	1314.14258	412.04779	419.60968	-3.85046	-123.08978	95.65074	124.69451	-1334.32703	432.45859	53.53798	-712.15991	140.08476	-4.49785
661	5.500	850.96240	204.26852	1451.38416	-268.02289	280.88226	1282.69409	-994.43152	223.15698	1309.91211	387.57425	419.12396	-4.44140	-97.44994	96.37039	127.10683	-1306.84595	437.37201	52.45190	-736.80713	139.70995	-4.91041
662	5.508	853.10199	203.01215	1447.61621	-269.85843	280.95380	1277.66638	-994.99622	222.41187	1305.68469	363.26959	418.67352	-4.95857	-71.78109	98.06795	128.51926	-1280.47961	440.85962	54.06763	-761.31250	139.35683	-5.41218
663	5.517	855.04510	201.45013	1444.15417	-272.30707	280.86560	1272.93958	-995.86560	222.02710	1301.52466	339.11050	418.27679	-5.36175	-45.96973	100.70261	128.78883	-1256.26831	442.48352	57.07496	-785.66425	138.90045	-5.88422
664	5.525	856.66113	199.59523	1441.14502	-275.31915	280.41931	1268.71533	-996.87897	222.01407	1297.46265	315.07111	417.93073	-5.71859	-19.78565	104.23795	127.78789	-1233.58740	442.43051	60.27242	-809.86853	138.30063	-6.22395
665	5.533	857.87854	197.49280	1438.71179	-278.74036	279.48694	1265.17236	-997.87457	222.35495	1293.51990	291.11108	417.55554	-6.14713	7.02758	108.66244	125.43045	-1210.98022	441.31232	63.16132	-834.01196	137.63324	-6.41216
666	5.542	858.67780	195.22366	1436.93713	-282.32007	278.08807	1262.41418	-998.76306	223.02966	1289.74646	267.20676	417.06451	-6.68312	34.68195	113.88927	121.74850	-1187.44434	439.44037	65.64685	-858.17529	136.99005	-6.51776
667	5.550	859.07330	192.89661	1435.85205	-285.78833	276.38580	1260.45837	-999.55225	223.97940	1286.23267	243.34048	416.46069	-7.23373	63.30061	119.70895	116.92365	-1162.86426	436.57904	67.70457	-882.39575	136.44122	-6.66676
668	5.558	859.10266	190.61072	1435.44702	-288.94843	274.61887	1259.26440	-1000.31769	225.09943	1283.10046	219.47501	415.82101	-7.67520	92.94830	125.87831	111.26467	-1137.56873	432.36600	69.36144	-906.67480	136.02756	-6.94553
669	5.567	858.82117	188.41989	1435.69727	-291.72644	273.00931	1258.77698	-1001.14526	226.31232	1280.49707	195.56984	415.22580	-7.95924	123.71741	132.19992	105.15390	-1111.72119	426.85825	70.75465	-930.95190	135.65248	-7.27343
670	5.575	858.28650	186.32582	1436.57788	-294.15744	271.68402	1258.96008	-1002.07379	227.62943	1278.57935	171.57605	414.72144	-8.10267	155.74774	138.56242	98.93428	-1085.16345	420.61035	72.09117	-955.15253	135.11967	-7.45370
671	5.583	857.53986	184.29337	1438.06030	-296.33231	270.68161	1259.80273	-1003.06879	229.13071	1277.48181	147.41724	414.30048	-8.12766	189.16000	144.94981	92.83221	-1057.80310	414.05502	73.43415	-979.30389	134.37686	-7.40424
672	5.592	856.60028	182.27980	1440.10583	-298.33731	270.03201	1261.30334	-1004.03943	230.88519	1277.28711	123.02681	413.88947	-8.07260	224.00468	151.36432	87.01382	-1029.93726	407.08240	74.67062	-1003.53674	133.58496	-7.24807
673	5.600	855.47363	180.25816	1442.66406	-300.20065	269.79358	1263.43909	-1004.88373	232.88272	1278.01843	98.39766	413.37628	-8.01453	260.21561	157.81639	81.64871	-1002.12390	399.40601	75.76870	-1027.98706	132.95959	-7.16666
674	5.608	854.16559	178.22169	1445.67517	-301.86505	270.01807	1266.14771	-1005.53711	235.01756	1279.65198	73.57877	412.69739	-8.01181	297.57434	164.43764	76.88428	-974.85895	391.00113	76.80589	-1052.72131	132.59698	-7.23114
675	5.617	852.69183	176.17822	1449.07019	-303.20575	270.71725	1269.35120	-1005.99713	237.11362	1282.13672	48.62935	411.90152	-8.05610	335.74185	171.54449	72.79614	-948.30298	382.17041	77.74338	-1077.68567	132.34029	-7.33943
676	5.625	851.08203	174.13945	1452.77356	-304.07123	271.85620	1272.98914	-1006.30975	238.98636	1285.39795	23.58041	411.08191	-8.10910	374.27817	179.49876	69.42145	-922.22351	373.36880	78.36530	-1102.73389	131.86104	-7.31347
677	5.633	849.37939	172.11383	1456.70264	-304.32553	273.35718	1277.01904	-1006.52490	240.50470	1289.33521	-1.56314	410.27277	-8.14686	412.65009	188.34464	66.91268	-896.23175	364.94888	78.45284	-1127.76697	130.97208	-7.09524
678	5.642	847.63654	170.10689	1460.77173	-303.89642	275.12280	1281.39722	-1006.65790	241.61255	1293.84119	-26.80490	409.46014	-8.16805	450.26389	197.58662	65.61113	-870.10028	357.07086	77.99020	-1152.81860	129.79320	-6.79527
679	5.650	845.90924	168.12073	1464.89868	-302.80667	277.07382	1286.06360	-1006.69086	242.32668	1298.81982	-52.15427	408.64633	-8.19052	486.45404	206.37604	65.88757	-843.89563	349.76108	77.14540	-1177.98779	128.58859	-6.55275
680	5.658	844.25165	166.15584	1469.00818	-301.16202	279.17310	1290.94104	-1006.59259	242.71808	1304.17957	-77.62064	407.85263	-8.22941	520.50507	213.84531	67.85052	-817.87457	342.98947	76.07196	-1203.34351	127.50571	-6.41520
681	5.667	842.70990	164.21332	1473.03345	-299.11493	281.41815	1295.93774	-1006.33160	242.87552	1309.81189	-103.19968	407.09509	-8.26216	551.75684	219.51007	71.00266	-792.31665	336.84314	74.87655	-1228.86011	126.48705	-6.31672
682	5.675	841.30988	162.29503	1476.91833	-296.82922	283.81387	1300.94775	-1005.88824	242.87592	1315.57861	-128.88483	406.38562	-8.23577	579.54736	223.63660	74.12163	-767.45227	331.58508	73.68706	-1254.28308	125.33879	-6.06775
683	5.683	840.04779	160.40715	1480.61597	-294.45169	286.34509	1305.85376	-1005.27173	242.76813	1321.31396	-154.67792	405.73398	-8.14437	602.91644	226.87332	75.74982	-743.51239	327.46002	72.55984	-1278.99573	123.80498	-5.31077
684	5.692	838.89349	158.56310	1484.08948	-292.09433	288.95883	1310.52661	-1004.53357	242.56128	1326.83301	-180.54010	405.16324	-8.08635	620.62091	229.36156	74.91012	-720.83221	324.61115	71.34772	-1302.19409	121.68662	-3.58787
685	5.700	837.80139	156.78040	1487.31348	-289.83191	291.55939	1314.82996	-1003.76849	242.23547	1331.95142	-206.30322	404.75885	-8.17789	631.94159	230.73987	71.31956	-699.89362	323.13589	69.68008	-1323.38452	119.05050	-0.67589
686	5.708	836.71686	155.07297	1490.27014	-287.71082	294.02274	1318.63818	-1003.09229	241.77664	1336.51611	-231.58524	404.66281	-8.36971	637.59528	230.98868	65.28959	-681.25909	323.05997	67.05400	-1342.63257	116.27869	3.08535
687	5.717	835.58081	153.44661	1492.94250	-285.75381	296.22580	1321.86768	-1002.59735	241.20029	1340.43433	-255.78732	404.96417	-8.35607	639.52924	230.62793	57.79537	-665.42725	324.30920	63.00913	-1360.19189	113.74048	6.93910
688	5.725	834.34088	151.90591	1495.30835	-283.95203	298.07251	1324.48914	-1002.31274	240.54044	1343.67773	-278.30307	405.65796	-7.65426	639.62750	230.11963	50.32539	-652.68933	326.82614	57.33324	-1376.04004	111.43307	10.25697
689	5.733	832.96423	150.46065	1497.33740	-282.26089	299.50635	1326.50916	-1002.18896	239.82996	1346.26611	-298.85110	406.84622	-5.63233	638.60999	229.52008	44.07983	-643.08978	330.78064	50.17730	-1389.90710	109.08942	13.02510
690	5.742	831.43958	149.12218	1498.99658	-280.61713	300.51642	1327.93091	-1002.11224	239.12320	1348.25256	-317.40176	409.06085	-1.17913	635.94012	228.63193	39.12133	-636.52008	336.46265	41.86721	-1401.45874	106.50251	15.96935
691	5.750	829.77295	147.89626	1500.25391	-278.96259	301.14111	1328.72119	-1001.94635	238.54706	1349.72021	-333.19266	413.35330	7.56598	630.46167	227.17993	34.35665	-632.91858	343.86557	32.57222	-1410.14917	103.62569	20.04374
692	5.758	827.98303	146.77188	1501.08545	-277.26105	301.46335	1328.80457	-1001.58209	238.29037	1350.76172	-343.75040	420.82376	22.29667	621.19812	224.93782	28.43906	-632.46924	352.61465	22.33258	-1415.11768	100.60394	25.42439
693	5.767	826.10175	145.70993	1501.48132	-275.51370	301.59323	1328.09937	-1000.96436	238.49509	1351.43445	-345.95529	431.69904	42.64531	607.89838	222.03259	21.02739	-635.62659	362.20776	11.49056	-1415.52563	97.73997	31.04309
694	5.775	824.17963	144.65225	1501.44446	-273.76572	301.64288	1326.56787	-1000.09180	239.14680	1351.72656	-338.76456	444.78055	65.48755	591.04144	219.15413	13.43172	-642.91956	371.97211	1.12474	-1410.98438	95.20678	35.25127
695	5.783	822.28766	143.55411	1500.98340	-272.09143	301.70447	1324.24133	-999.00500	240.09155	1351.55823	-324.44016	457.99649	86.53051	571.33636	217.14503	7.65204	-654.63361	380.79675	-7.04484	-1401.66016	92.82285	36.83906
696	5.792	820.51263	142.40416	1500.09766	-270.57556	301.83862	1321.20874	-997.77173	241.13715	1350.81763	-306.86600	469.62543	102.68520	549.26904	216.25381	4.56306	-670.61877	387.32935	-11.72980	-1388.01001	90.21117	35.50827
697	5.800	818.95648	141.20892	1498.77441	-269.30493	302.08350	1317.58911	-996.48077	242.12608	1349.42554	-288.81461	479.09601	113.36819	525.28577	216.00516	3.46706	-690.39703	390.82379	-13.31528	-1370.40759	87.15421	31.73113
698	5.808	817.73383	139.96544	1497.00586	-268.36136	302.47748	1313.51099	-995.25061	242.99394	1347.38403	-270.75662	486.86389	120.10998	500.18030	215.81337	3.21677	-713.18738	391.73407	-13.49270	-1349.08716	83.75374	26.39868
699	5.817	816.95416	138.65558	1494.80945	-267.81024	303.06747	1309.10938	-994.22717	243.79349	1344.76599	-251.81198	493.74741	125.07212	474.82605	215.45322	3.09824	-737.78760	391.25455	-13.61703	-1324.56104	80.31274	20.53746
700	5.825	816.68604	137.26151	1492.23486	-267.69592	303.89554	1304.52698	-993.55225	244.61017	1341.66577	-231.17148	500.33289	129.72185	449.65143	214.95837	2.84586	-762.96088	390.36972	-13.97738	-1298.19836	77.23865	15.13568
701	5.833	816.92511	135.78113	1489.35986	-268.04944	304.98038	1299.90820	-993.32660	245.45915	1338.16846	-208.64481	506.71988	134.42229	424.65442	214.35464	2.42697	-788.03876	389.45392	-14.35200	-1272.15479	75.04289	11.07899
702	5.842	817.58789	134.23668	1486.28589	-268.89935	306.31219	1295.38464	-993.59570	246.28012	1334.34900	-184.53143	512.60547	138.80809	399.74298	213.62250	1.91089	-812.89734	388.50598	-14.63555	-1248.05737	74.17294	9.03865
703	5.850	818.53491	132.67409	1483.13342	-270.28198	307.86804	1291.06580	-994.35107	246.98550	1330.27673	-159.37234	517.58356	142.40602	374.91843	212.80634	1.36624	-837.57251	387.48413	-14.95273	-1225.63281	74.74045	9.16050
704	5.858	819.61023	131.15482	1480.03516	-272.24728	309.64163	1287.03857	-995.52911	247.50745	1326.01611	-133.72977	521.37964	144.94243	350.26157	211.99944	0.81372	-862.10205	386.43829	-15.42698	-1203.18286	76.50078	10.92756
705	5.867	820.67584	129.74835	1477.12134	-274.83939	311.66876	1283.37622	-997.02551	247.84937	1321.63025	-107.95416	523.86035	146.22031	325.84427	211.22766	0.27029	-886.54388	385.44836	-16.00426	-1179.28491	79.11220	13.52185
706	5.875	821.63000	128.51262	1474.50696	-278.03290	314.01196	1280.14636	-998.72968	248.09875	1317.19214	-82.05762	524.96136	146.00087	301.65845	210.45694	-0.24194	-910.96069	384.55432	-16.50796	-1153.61829	82.38997	16.29731
707	5.883	822.41388	127.46445	1472.28833	-281.66397	316.68906	1277.40198	-1000.54938	248.34500	1312.78186	-55.82260	524.67688	144.15076	277.61331	209.69351	-0.75406	-935.38843	383.76453	-16.81048	-1126.56726	86.32246	18.96717
708	5.892	823.00867	126.57884	1470.54553	-285.43652	319.59357	1275.17065	-1002.41827	248.57079	1308.46985	-29.03574	523.10205	140.79726	253.59177	208.97870	-1.30811	-959.85126	383.05237	-16.95041	-1098.61230	90.92389	21.55240
709	5.900	823.41602	125.81882	1469.34497	-289.02795	322.49728	1273.46497	-1004.29718	248.64088	1304.32361	-1.61258	520.45972	136.26320	229.51794	208.32182	-1.85320	-984.37048	382.35474	-17.07549	-1070.09924	96.18524	24.21831
710	5.908	823.63385	125.15150	1468.74072	-292.21783	325.14709	1272.30933	-1006.16217	248.38899	1300.43726	26.47339	517.04663	130.91171	205.37775	207.69682	-2.27197	-1008.93756	381.63367	-17.27348	-1041.26978	102.12880	27.10351
711	5.917	823.64685	124.54704	1468.76855	-294.94269	327.35770	1271.74988	-1007.97253	247.70966	1296.94458	55.31619	513.14075	125.08820	181.16714	207.07066	-2.51007	-1033.52441	380.90277	-17.48290	-1012.29565	108.82326	30.21986
712	5.925	823.43811	123.98758	1469.43982	-297.25812	329.04330	1271.83276	-1009.65088	246.59412	1294.00159	85.09763	508.94693	119.11423	156.83640	206.40135	-2.62915	-1058.12708	380.18356	-17.58262	-983.26697	116.37160	33.44988
713	5.933	823.00098	123.47966	1470.74072	-299.26868	330.22571	1272.57727	-1011.10968	245.10979	1291.75049	115.98608	504.57770	113.20380	132.32486	205.61288	-2.70300	-1082.77881	379.46503	-17.55370	-954.19788	124.84892	36.65734
714	5.942	822.33960	123.04466	1472.63940	-301.08386	331.02292	1273.96252	-1012.30762	243.36646	1290.28833	148.01816	500.04041	107.35255	107.64559	204.62415	-2.70236	-1107.53479	378.68991	-17.50483	-925.10284	134.16354	39.81336
715	5.950	821.46692	122.69302	1475.09338	-302.79993	331.58313	1275.92859	-1013.28027	241.49501	1289.65552	181.09599	495.23764	101.35982	82.89829	203.45084	-2.56306	-1132.43958	377.81665	-17.52835	-896.09875	143.99370	42.97957
716	5.958	820.40741	122.40829	1478.04773	-304.47769	331.99139	1278.39185	-1014.11298	239.63248	1289.83875	215.08904	490.02200	95.01160	58.16486	202.25354	-2.34908	-1157.50574	376.89746	-17.59648	-867.38843	153.91211	46.16948
717	5.967	819.19818	122.15564	1481.42944	-306.11530	332.22131	1281.27942	-1014.88470	237.90794	1290.78857	249.90770	484.28796	88.26258	33.38528	201.25647	-2.24004	-1182.72632	376.03427	-17.62048	-839.14709	163.59598	49.24432
718	5.975	817.88525	121.90369	1485.14807	-307.64352	332.16357	1284.54736	-1015.62848	236.41692	1292.44458	285.52127	478.01840	81.26953	8.41096	200.60739	-2.33171	-1208.07996	375.28976	-17.56138	-811.46643	172.92081	51.95049
719	5.983	816.51874	121.63579	1489.10657	-308.95172	331.70773	1288.16211	-1016.32745	235.19179	1294.75061	321.94818	471.33743	74.36456	-16.82134	200.25549	-2.53352	-1233.53320	374.66553	-17.45731	-784.36890	181.86995	54.08175
720	5.992	815.14807	121.34402	1493.21509	-309.92410	330.81735	1292.07874	-1016.93103	234.20689	1297.65515	359.19931	464.61057	68.12821	-42.27488	199.98523	-2.69968	-1259.05676	374.11993	-17.37128	-757.85840	190.40129	55.61123
721	6.000	813.81738	121.01819	1497.39636	-310.47241	329.54276	1296.22876	-1017.37494	233.41603	1301.10376	397.13501	458.44327	63.45947	-67.90928	199.62549	-2.77939	-1284.59900	373.60214	-17.35299	-732.00385	198.40671	56.65533
722	6.008	812.56360	120.64154	1501.58447	-310.55511	327.97800	1300.51257	-1017.60120	232.77997	1305.02100	435.20163	453.48187	61.30186	-93.69407	199.14726	-2.80563	-1310.08020	373.08926	-17.41640	-706.99438	205.74619	57.33752
723	6.017	811.41113	120.19443	1505.72412	-310.18121	326.22232	1304.81018	-1017.57129	232.27457	1309.28699	472.17752	450.05493	61.87103	-119.58643	198.57175	-2.81316	-1335.47046	372.59583	-17.45014	-683.06653	212.23032	57.72510
724	6.025	810.36774	119.66344	1509.77100	-309.40714	324.37515	1309.00879	-1017.27075	231.88918	1313.72925	506.23764	447.88843	64.01557	-145.52924	197.88647	-2.79083	-1360.73438	372.20996	-17.05169	-660.37048	217.52989	57.87177
725	6.033	809.42676	119.05360	1513.69067	-308.32523	322.54205	1313.02319	-1016.71893	231.60742	1318.13770	535.46057	446.26450	65.71307	-171.44507	197.05310	-2.70847	-1385.62061	372.15051	-15.40845	-639.00098	221.23639	57.80977
726	6.042	808.56958	118.39455	1517.45471	-307.04416	320.82806	1316.78369	-1015.99518	231.37636	1322.29114	558.53070	444.56311	65.41338	-197.20203	196.07285	-2.59290	-1409.66895	372.66953	-11.53661	-619.17004	223.08974	57.40687
727	6.050	807.76282	117.73166	1521.03845	-305.67130	319.31326	1320.21362	-1015.24542	231.11490	1325.99170	575.27710	442.63245	62.74498	-222.50128	194.95135	-2.49609	-1432.45190	373.92761	-4.90552	-601.25500	223.01567	56.29716
728	6.058	806.96094	117.11145	1524.41724	-304.30017	318.02942	1323.22571	-1014.63312	230.79298	1329.09570	586.72681	440.62891	58.11696	-246.79822	193.61525	-2.36659	-1453.62427	376.11322	4.22300	-585.66687	220.97107	54.07587
729	6.067	806.11597	116.57600	1527.56152	-302.99643	316.96921	1325.73975	-1014.27802	230.48279	1331.51892	594.50098	438.63983	52.17697	-269.47620	192.06026	-2.01874	-1472.71167	379.33691	15.04451	-572.65887	216.92569	50.57444
730	6.075	805.18835	116.16403	1530.43506	-301.78885	316.12198	1327.69775	-1014.23499	230.29974	1333.21423	599.87799	436.62097	45.75113	-290.07953	190.41231	-1.11185	-1488.98816	383.11572	26.63945	-562.22162	210.95528	45.94165
731	6.083	804.15149	115.90843	1533.00195	-300.67126	315.48911	1329.05957	-1014.48938	230.30858	1334.15540	603.22736	434.59473	39.81901	-308.26001	188.52722	1.07201	-1501.63501	386.53790	38.42353	-554.20630	203.25334	40.49884
732	6.092	802.99396	115.82843	1535.23108	-299.60403	315.06491	1329.78699	-1014.96692	230.46794	1334.34839	604.11072	432.71857	34.99576	-323.46179	185.75594	5.87601	-1510.07092	389.16583	50.29485	-548.59314	194.07211	34.48420
733	6.100	801.72113	115.91852	1537.09509	-298.51804	314.81177	1329.83655	-1015.56537	230.64520	1333.86133	601.67053	431.23010	30.89118	-334.41382	181.40631	14.99236	-1514.21558	391.32516	62.00782	-545.65991	183.71234	27.87718
734	6.108	800.35510	116.14671	1538.56628	-297.33997	314.65350	1329.16504	-1016.17072	230.71086	1332.82678	594.97803	430.42633	26.24158	-339.01410	175.36740	29.29510	-1514.53857	393.72278	72.46186	-545.90723	172.65709	20.54596
735	6.117	798.92816	116.47226	1539.61621	-296.03125	314.49823	1327.74353	-1016.65424	230.60757	1331.38184	583.47510	430.51758	20.00872	-335.61731	168.27846	47.55563	-1511.80151	397.04297	80.00462	-549.83643	161.80225	12.75043
736	6.125	797.47424	116.85883	1540.21826	-294.60919	314.27011	1325.57336	-1016.88782	230.32196	1329.60596	567.46429	431.29474	12.51449	-324.75183	161.25046	66.59960	-1506.57666	401.54150	83.57338	-557.86121	152.49469	5.53720
737	6.133	796.02954	117.26520	1540.35413	-293.13513	313.91718	1322.68982	-1016.78174	229.86403	1327.52527	548.13025	432.04456	5.42696	-308.91974	155.37027	83.10832	-1499.04395	406.92108	83.45840	-570.45313	146.00420	0.28866
738	6.142	794.64313	117.63763	1540.02295	-291.69183	313.40991	1319.15393	-1016.32880	229.28758	1325.14600	526.73315	432.09497	0.44441	-290.62775	151.19797	95.41850	-1489.15625	412.67029	80.89650	-587.99994	142.61101	-2.42894
739	6.150	793.38281	117.91974	1539.24207	-290.37170	312.75830	1315.04504	-1015.61157	228.64304	1322.47314	503.73685	431.46640	-2.02269	-271.05658	148.55295	103.88020	-1476.71240	418.42059	77.00163	-610.00311	141.34418	-3.30474
740	6.158	792.33295	118.06514	1538.03882	-289.27399	312.02591	1310.45874	-1014.75641	227.91583	1319.51965	479.18927	430.68280	-2.82150	-250.36511	146.80095	109.90616	-1461.38184	424.07343	72.20537	-634.76147	140.87344	-3.46842
741	6.167	791.58191	118.04460	1536.43933	-288.49808	311.31061	1305.50439	-1013.88837	227.07445	1316.31702	453.67361	430.05078	-3.00488	-228.48685	145.44591	114.80102	-1442.88074	429.84833	66.66673	-660.39331	140.45277	-3.64037
742	6.175	791.19403	117.84573	1534.47046	-288.12994	310.70715	1300.29358	-1013.11945	226.14731	1312.91589	428.10233	429.50317	-3.14360	-205.45929	144.44977	119.22575	-1421.11804	436.18478	61.02713	-685.85547	139.93677	-4.01084
743	6.183	791.18042	117.46687	1532.16980	-288.22806	310.28613	1294.92859	-1012.54633	225.22910	1309.37732	402.94611	428.92682	-3.44226	-181.44861	144.00276	123.33519	-1396.44922	443.24139	56.56160	-710.91901	139.36272	-4.47673
744	6.192	791.48828	116.91354	1529.59570	-288.82147	310.09241	1289.50183	-1012.24445	224.45972	1305.76294	378.19839	428.28961	-3.98681	-156.73996	144.20560	127.06698	-1370.12549	450.38287	54.36686	-735.69543	138.77269	-4.89687
745	6.200	792.01410	116.20096	1526.82959	-289.92206	310.13602	1284.10144	-1012.26587	224.01215	1302.13220	353.72229	427.59952	-4.73603	-131.65491	145.07500	130.24736	-1344.05151	456.36765	54.44176	-760.31683	138.21159	-5.23718
746	6.208	792.62866	115.35609	1523.96619	-291.54263	310.36493	1278.81604	-1012.63629	224.06165	1298.54138	329.40302	426.90540	-5.50418	-106.39788	146.65506	132.64218	-1319.50903	460.18353	55.88605	-784.85657	137.68597	-5.54962
747	6.217	793.20105	114.42081	1521.10559	-293.70193	310.64233	1273.74695	-1013.34613	224.71960	1295.03870	305.16699	426.26953	-6.11013	-80.97466	148.99203	134.06537	-1296.26331	461.76877	57.87185	-809.35040	137.13823	-5.87182
748	6.225	793.62097	113.45395	1518.34924	-296.39499	310.77151	1269.02246	-1014.33014	225.95450	1291.64734	280.98044	425.71298	-6.53245	-55.23304	152.07191	134.42899	-1273.06860	461.85797	60.04229	-833.79376	136.52060	-6.16753
749	6.233	793.81714	112.51700	1515.79871	-299.54190	310.57831	1264.79333	-1015.46277	227.56757	1288.35205	256.84183	425.20453	-6.90371	-28.92594	155.80690	133.70227	-1248.80139	461.12457	62.24439	-858.16272	135.86432	-6.37212
750	6.242	793.76550	111.64847	1513.54932	-302.96939	309.99243	1261.20300	-1016.60583	229.29335	1285.12622	232.75909	424.68237	-7.36611	-1.79090	160.06633	131.86359	-1223.13049	459.65552	64.33506	-882.47241	135.23897	-6.48804
751	6.250	793.47986	110.85564	1511.68213	-306.45667	309.06732	1258.35010	-1017.68115	230.96335	1281.99402	208.71274	424.09848	-7.91026	26.34994	164.73337	128.89597	-1196.40381	457.16095	66.17024	-906.77777	134.67340	-6.60324
752	6.258	792.98798	110.12518	1510.26013	-309.80844	307.94284	1256.27539	-1018.69495	232.57532	1279.05896	184.64755	423.45142	-8.37407	55.59391	169.67470	124.85817	-1169.05029	453.40622	67.61072	-931.10205	134.13266	-6.80063
753	6.267	792.30664	109.43486	1509.32861	-312.90192	306.80658	1254.98486	-1019.69788	234.22607	1276.47595	160.51074	422.74701	-8.64517	86.04632	174.67642	119.95699	-1141.11938	448.43457	68.59108	-955.41583	133.54697	-7.05857
754	6.275	791.43201	108.76483	1508.91541	-315.69473	305.88342	1254.48645	-1020.71790	236.00668	1274.40027	136.27812	421.96674	-8.79777	117.84266	179.50385	114.50075	-1112.39404	442.50055	69.21492	-979.72034	132.86768	-7.26632
755	6.283	790.34851	108.10690	1509.02954	-318.18762	305.39261	1254.79614	-1021.71057	237.95461	1272.96179	111.90256	421.15576	-8.93176	151.08432	183.97862	108.79849	-1082.87903	435.84708	69.75218	-1004.08948	132.09750	-7.33092
756	6.292	789.04242	107.46248	1509.65979	-320.36383	305.45395	1255.90601	-1022.55872	240.06665	1272.25989	87.27600	420.47180	-8.97904	185.79282	188.01425	103.11114	-1053.09717	428.58102	70.53726	-1028.59937	131.26305	-7.23996
757	6.300	787.51257	106.83522	1510.77649	-322.16541	306.05511	1257.75732	-1023.12433	242.31583	1272.35254	62.35481	419.99045	-8.87004	221.94449	191.67807	97.63448	-1023.83466	420.78690	71.82767	-1053.28015	130.39899	-7.05437
758	6.308	785.77844	106.22577	1512.33826	-323.51688	307.10864	1260.25024	-1023.32062	244.64807	1273.25122	37.25024	419.55344	-8.73851	259.49713	195.17093	92.51044	-995.52966	412.67709	73.60735	-1078.15894	129.60626	-6.88840
759	6.317	783.88251	105.63028	1514.29675	-324.34741	308.50357	1263.27832	-1023.16431	246.98126	1274.94055	12.08319	418.97348	-8.72900	298.34531	198.71964	87.87697	-967.91711	404.53857	75.43372	-1103.27478	129.04889	-6.84934
760	6.325	781.88489	105.04590	1516.59778	-324.59772	310.12967	1266.75964	-1022.78186	249.22264	1277.39099	-13.13290	418.24475	-8.80360	338.23270	202.53172	83.89864	-940.29852	396.64502	76.69585	-1128.58423	128.71793	-6.91928
761	6.333	779.85901	104.47685	1519.18127	-324.23569	311.90338	1270.63757	-1022.35901	251.28836	1280.54639	-38.43109	417.46854	-8.85493	378.63397	206.78217	80.75845	-912.13684	389.26520	77.16566	-1153.93616	128.31299	-6.95448
762	6.342	777.88525	103.93130	1521.98572	-323.27478	313.78104	1274.86169	-1022.04242	253.09502	1284.30396	-63.83838	416.71973	-8.83841	418.69482	211.51524	78.67508	-883.37366	382.55862	77.07854	-1179.23877	127.57340	-6.85905
763	6.350	776.03986	103.41454	1524.95313	-321.77582	315.74582	1279.37000	-1021.86017	254.55055	1288.52515	-89.37036	416.01468	-8.78420	457.25763	216.49915	77.87930	-854.29749	376.42334	76.67134	-1204.56921	126.57425	-6.67234
764	6.358	774.38452	102.93118	1528.03027	-319.84039	317.78384	1284.08130	-1021.72522	255.59872	1293.08423	-114.99112	415.35202	-8.75493	492.94315	221.21069	78.34240	-825.29749	370.59698	75.91150	-1230.07397	125.57326	-6.47851
765	6.367	772.96313	102.49309	1531.16699	-317.60257	319.87354	1288.89417	-1021.50446	256.28113	1297.90723	-140.57474	414.75592	-8.79503	524.46667	225.09207	79.43808	-796.74829	365.01770	74.70096	-1255.80066	124.69185	-6.30257
766	6.375	771.79968	102.12115	1534.31665	-315.20892	321.99457	1293.68848	-1021.09479	256.74442	1302.95190	-165.98798	414.27600	-8.90268	551.10266	227.97049	80.07514	-769.01672	360.16058	73.19229	-1281.56543	123.80301	-6.05797
767	6.383	770.89148	101.83946	1537.44092	-312.78918	324.13763	1298.33325	-1020.46722	257.17877	1308.14771	-191.28519	413.94980	-9.03922	572.72986	230.14946	79.29416	-742.52722	356.85944	71.72656	-1306.87134	122.65177	-5.49812
768	6.392	770.20532	101.66924	1540.51013	-310.43246	326.29901	1302.69714	-1019.66583	257.72333	1313.35425	-216.71426	413.73428	-9.20304	589.38898	231.93065	76.67931	-717.82227	355.70288	70.39571	-1330.98901	121.03248	-4.20970
769	6.400	769.68219	101.62469	1543.49597	-308.18121	328.45807	1306.65479	-1018.77454	258.41013	1318.37280	-242.34464	413.55951	-9.44070	601.08099	233.27060	72.24631	-695.56433	356.76309	68.82050	-1353.28784	118.92885	-1.82896
770	6.408	769.24860	101.70732	1546.36377	-306.04449	330.55371	1310.10144	-1017.88324	259.20148	1322.99390	-267.68533	413.49518	-9.69351	608.11652	234.08621	66.20132	-676.38837	359.68964	66.32053	-1373.54456	116.54662	1.58089
771	6.417	768.82666	101.90482	1549.06812	-304.01215	332.49066	1312.97290	-1017.06586	260.06171	1327.05078	-291.80228	413.69846	-9.72104	611.38232	234.54623	59.01958	-660.59747	363.86780	62.18795	-1391.83984	114.17989	5.44616
772	6.425	768.34320	102.20143	1551.55444	-302.05896	334.17731	1315.24890	-1016.36121	260.97464	1330.44946	-313.88858	414.29572	-9.15576	612.02673	234.91266	51.59546	-648.05707	368.86017	56.04899	-1408.22253	111.98799	9.07804
773	6.433	767.73706	102.58478	1553.76868	-300.14636	335.56335	1316.93201	-1015.76117	261.92453	1333.17297	-333.65958	415.63977	-7.30391	610.86255	235.36218	44.91017	-638.50061	374.86078	48.15201	-1422.60767	109.81747	12.22906
774	6.442	766.96838	103.04245	1555.66467	-298.22995	336.65189	1318.01685	-1015.20996	262.89795	1335.26880	-350.91751	418.70660	-2.62164	607.93750	235.90697	39.31395	-631.86548	382.43878	39.12644	-1434.83923	107.26418	15.42295
775	6.450	766.02576	103.56281	1557.20154	-296.27228	337.48724	1318.46912	-1014.62006	263.91913	1336.82080	-364.33078	424.91931	7.19414	602.51593	236.31226	34.13739	-628.38293	391.83118	29.40617	-1444.58618	104.11826	19.64724
776	6.458	764.92310	104.13792	1558.33850	-294.25809	338.13278	1318.22485	-1013.90460	265.06604	1337.90906	-370.92813	435.12570	23.53788	593.59302	236.24249	28.17866	-628.53430	402.63739	19.09579	-1451.21191	100.81679	25.33834
777	6.467	763.69080	104.75790	1559.03833	-292.20251	338.65051	1317.21423	-1013.00421	266.40353	1338.57861	-367.96182	448.56790	44.94227	580.63440	235.62363	20.93087	-632.86755	413.94617	8.51423	-1453.86938	98.17526	31.62593
778	6.475	762.37390	105.40016	1559.27380	-290.14728	339.09863	1315.40332	-1011.89844	267.91925	1338.83521	-355.67233	463.02917	67.29147	563.90930	234.80849	13.46426	-641.68848	424.48499	-1.16050	-1451.74854	96.51352	36.78901
779	6.483	761.03333	106.02219	1559.03186	-288.15085	339.54822	1312.82703	-1010.61365	269.56610	1338.65649	-337.54337	476.09204	86.18008	544.13788	234.23676	7.65749	-654.88611	432.82962	-8.18963	-1444.43604	95.30824	39.37237
780	6.492	759.74976	106.56752	1558.31531	-286.28397	340.08289	1309.58740	-1009.22913	271.33276	1338.00830	-317.63773	486.38000	99.27179	521.94360	233.94302	4.42912	-672.11444	437.93045	-11.79299	-1432.12646	93.80942	38.85832
781	6.500	758.63025	106.98383	1557.14038	-284.63080	340.76962	1305.82007	-1007.86792	273.23718	1336.86646	-297.97452	493.94693	107.05270	497.86459	233.63173	3.20033	-692.99670	439.75714	-12.98977	-1415.28003	91.74080	35.63160
782	6.508	757.80334	107.23315	1555.53027	-283.28012	341.63449	1301.66833	-1006.66040	275.26166	1335.23169	-278.27640	499.78455	111.78955	472.68051	233.12268	2.88965	-716.74353	439.39124	-13.36914	-1394.18506	89.36331	30.57426
783	6.517	757.39148	107.29530	1553.51343	-282.31107	342.66940	1297.27673	-1005.70667	277.33423	1333.13354	-257.46005	505.00513	115.77020	447.23230	232.44414	2.78476	-741.89978	438.29745	-13.66967	-1369.12427	87.14691	24.66688
784	6.525	757.47491	107.18130	1551.12964	-281.78683	343.85538	1292.78687	-1005.06702	279.38348	1330.62170	-234.89236	510.24066	120.16044	421.98694	231.68582	2.59093	-767.15900	437.33762	-13.91596	-1340.97437	85.52658	18.81898
785	6.533	758.06635	106.94064	1548.43726	-281.75351	345.17963	1288.32959	-1004.76678	281.34064	1327.75171	-210.62064	515.44824	124.93185	397.01068	230.94110	2.19472	-792.08337	436.50723	-14.11594	-1311.59106	84.83522	13.90396
786	6.542	759.10803	106.64424	1545.51563	-282.24271	346.64114	1284.01477	-1004.80524	283.09082	1324.57703	-185.08267	520.14465	129.46658	372.22760	230.21910	1.59888	-816.76819	435.58185	-14.37687	-1283.25635	85.30042	10.75207
787	6.550	760.48627	106.36023	1542.46118	-283.28397	348.24744	1279.92896	-1005.17297	284.51956	1321.15271	-158.84775	523.85693	133.15746	347.61230	229.41101	0.93204	-841.33514	434.60022	-14.75083	-1257.14709	87.03326	9.89555
788	6.558	762.05273	106.14656	1539.37891	-284.91425	350.01114	1276.14612	-1005.86285	285.60223	1317.53235	-132.42950	526.36865	135.58850	323.20865	228.48474	0.32834	-865.83179	433.68420	-15.21667	-1232.51453	89.98779	11.27706
789	6.567	763.65155	106.05563	1536.37537	-287.15701	351.95764	1272.74854	-1006.86359	286.40118	1313.75830	-106.07257	527.64746	136.43706	299.02127	227.59477	-0.19318	-890.26941	432.84015	-15.69038	-1207.70337	93.95375	14.31049
790	6.575	765.15198	106.12097	1533.55212	-289.96078	354.12210	1269.83337	-1008.14532	286.99628	1309.87207	-79.65103	527.71234	135.46744	274.96109	226.86676	-0.69408	-914.63885	432.03058	-16.05531	-1181.55542	98.70010	18.23525
791	6.583	766.47150	106.32864	1531.00403	-293.14316	356.49771	1267.49170	-1009.64862	287.43176	1305.95166	-52.82861	526.62262	132.66779	250.92822	226.24841	-1.22540	-938.93201	431.25674	-16.26492	-1153.83960	104.17009	22.42097
792	6.592	767.57349	106.61951	1528.81836	-296.40894	358.97983	1265.77808	-1011.28760	287.71606	1302.13086	-25.33990	524.53424	128.29164	226.90125	225.65414	-1.77603	-963.17651	430.53134	-16.39307	-1124.98315	110.46603	26.48236
793	6.600	768.44897	106.92473	1527.06958	-299.45291	361.39075	1264.70349	-1012.96411	287.85089	1298.58496	2.89658	521.71289	122.74532	202.90955	225.04755	-2.25653	-987.43091	429.83896	-16.54961	-1095.63501	117.67380	30.23750
794	6.608	769.09735	107.18932	1525.81519	-302.07544	363.56683	1264.25903	-1014.57745	287.84656	1295.50183	31.89621	518.46661	116.46665	178.93643	224.38107	-2.56409	-1011.74207	429.16330	-16.74841	-1066.33447	125.79937	33.61998
795	6.617	769.51379	107.37190	1525.09741	-304.23004	365.40918	1264.44531	-1016.03302	287.70764	1293.04370	61.77760	515.05975	109.87207	154.92415	223.62619	-2.69101	-1036.11536	428.49878	-16.89445	-1037.34802	134.81929	36.66404
796	6.625	769.68878	107.44272	1524.94360	-306.00543	366.87112	1265.28186	-1017.25922	287.39847	1291.30054	92.78104	511.68066	103.32674	130.86087	222.79489	-2.69904	-1060.51721	427.82245	-16.91072	-1008.64984	144.67908	39.53227
797	6.633	769.61792	107.39159	1525.35645	-307.57056	367.94287	1266.79675	-1018.22656	286.84283	1290.26904	125.08757	508.41632	97.04002	106.74474	221.87692	-2.60822	-1084.91113	427.11609	-16.83012	-980.03210	155.23917	42.46067
798	6.642	769.31482	107.23773	1526.30615	-309.07675	368.66077	1269.00281	-1018.95654	285.98755	1289.89368	158.66257	505.19122	90.95079	82.51226	220.90001	-2.44064	-1109.30640	426.38110	-16.75587	-951.27930	166.25902	45.61032
799	6.650	768.81311	107.02420	1527.73865	-310.57559	369.09433	1271.86633	-1019.52112	284.87225	1290.13733	193.31938	501.76672	84.80833	58.10777	220.03030	-2.32901	-1133.77063	425.59656	-16.76259	-922.31140	177.44891	48.93740
800	6.658	768.15863	106.79753	1529.58936	-312.02856	369.28729	1275.29858	-1020.02808	283.63208	1291.00659	228.86069	497.86853	78.41731	33.54417	219.42981	-2.41472	-1158.37939	424.73798	-16.83520	-893.21777	188.55965	52.19172
801	6.667	767.40137	106.59564	1531.78931	-313.35406	369.22498	1279.18677	-1020.57983	282.43542	1292.52417	265.13416	493.35550	71.82055	8.86594	219.03888	-2.65906	-1183.14282	423.84769	-16.89504	-864.17804	199.43431	55.07708
802	6.675	766.59204	106.44806	1534.26550	-314.44769	368.87103	1283.43445	-1021.21991	281.41196	1294.69971	302.04126	488.28818	65.32601	-15.86434	218.64975	-2.87532	-1208.01489	423.01346	-16.87921	-835.34412	209.97318	57.44322
803	6.683	765.77899	106.36986	1536.94373	-315.19705	368.22369	1287.96936	-1021.91168	280.61731	1297.52686	339.50433	482.89111	59.45142	-40.57900	218.13138	-2.92870	-1232.96375	422.27362	-16.79350	-806.75995	220.10381	59.32250
804	6.692	765.00714	106.35312	1539.75488	-315.50967	367.33856	1292.71973	-1022.56219	280.04953	1300.98682	377.31189	477.57184	54.88161	-65.26897	217.44661	-2.82506	-1257.97949	421.59064	-16.71960	-778.39618	229.81946	60.82199
805	6.700	764.31873	106.37070	1542.63757	-315.34149	366.30798	1297.59424	-1023.06329	279.68588	1305.03723	414.88800	472.98538	52.36562	-90.01801	216.60229	-2.65556	-1283.04041	420.91724	-16.76412	-750.28021	239.10693	62.04989
806	6.708	763.75024	106.38495	1545.53662	-314.70828	365.21909	1302.48743	-1023.33112	279.49304	1309.58850	451.19138	469.84167	52.31725	-114.97654	215.73308	-2.54120	-1308.10474	420.30115	-16.92633	-722.56085	247.73590	63.14007
807	6.717	763.32080	106.35585	1548.40173	-313.67462	364.11987	1307.29456	-1023.33673	279.42975	1314.49365	484.90735	468.41089	54.20543	-140.25955	215.02148	-2.55402	-1333.09290	419.92432	-16.97276	-695.50275	255.28835	64.22306
808	6.725	763.02106	106.25438	1551.18713	-312.33771	363.02136	1311.92468	-1023.11212	279.46545	1319.55652	514.81348	468.25879	56.48582	-165.81262	214.47119	-2.64822	-1357.83618	419.96954	-16.37608	-669.51349	261.47418	65.27819
809	6.733	762.81213	106.08215	1553.85364	-310.81754	361.93335	1316.30188	-1022.72803	279.59210	1324.54956	539.99329	468.61636	57.50037	-191.39728	213.92801	-2.73755	-1382.00110	420.46307	-14.31471	-645.14478	266.24573	66.03642
810	6.742	762.63654	105.88130	1556.36841	-309.23737	360.89087	1320.35242	-1022.26715	279.81534	1329.23743	559.86426	468.98199	56.41338	-216.63879	213.19971	-2.76089	-1405.13831	421.34198	-9.91344	-622.99670	269.61151	66.05334
811	6.750	762.43115	105.71841	1558.70154	-307.69296	359.95560	1323.99634	-1021.81299	280.13019	1333.40173	574.35864	469.30536	53.22449	-241.01740	212.09271	-2.61295	-1426.90002	422.72073	-2.69511	-603.55951	271.48370	64.91226
812	6.758	762.13757	105.65575	1560.82349	-306.24191	359.19684	1327.15698	-1021.44684	280.49759	1336.86584	584.17523	469.73535	48.33308	-263.92725	210.56961	-2.09662	-1446.98071	424.96326	7.18661	-587.06555	271.67432	62.44770
813	6.767	761.71307	105.73460	1562.70142	-304.91254	358.65762	1329.76489	-1021.23529	280.85291	1339.52637	590.54968	470.39523	42.43630	-284.84351	208.82489	-0.87822	-1464.68555	428.22745	18.99792	-573.44373	269.99896	58.84122
814	6.775	761.13617	105.97194	1564.29321	-303.70685	358.34091	1331.75244	-1021.20679	281.15955	1341.39038	594.57861	471.37958	36.56461	-303.39569	206.91927	1.71951	-1478.79785	432.03308	31.60767	-562.44055	266.41263	54.50153
815	6.783	760.40460	106.36279	1565.54956	-302.59634	358.23016	1333.05762	-1021.33954	281.45242	1342.57483	596.68127	472.78183	31.65902	-319.12781	204.41864	6.97357	-1488.12720	435.67593	43.94019	-553.89063	261.05731	49.79726
816	6.792	759.53174	106.88701	1566.42310	-301.52637	358.30255	1333.63672	-1021.56824	281.79456	1343.23157	596.42944	474.70718	27.77013	-330.88293	200.68671	16.54121	-1492.25098	439.02426	55.40830	-547.95721	254.20863	44.81621
817	6.800	758.54547	107.51907	1566.87634	-300.43353	358.51147	1333.45886	-1021.80359	282.20038	1343.45959	592.68506	477.31470	23.79692	-336.59827	195.55197	31.29855	-1491.75439	442.63904	65.73934	-545.14032	246.20000	39.30668
818	6.808	757.48138	108.23300	1566.88940	-299.26987	358.77548	1332.49927	-1021.95477	282.63586	1343.28625	584.12616	480.66425	18.46644	-334.57788	189.59204	50.00263	-1487.88818	447.22943	74.45499	-546.02850	237.39030	32.85403
819	6.817	756.37506	108.99342	1566.45984	-298.01852	358.99915	1330.75293	-1021.93915	283.05811	1342.69812	570.15735	484.30664	11.81668	-325.19235	183.78731	69.47961	-1481.89795	453.03671	80.80197	-550.98724	228.22942	25.22309
820	6.825	755.26440	109.74544	1565.59241	-296.69522	359.10004	1328.25305	-1021.68750	283.41589	1341.66284	551.52820	487.21927	5.45308	-310.73868	178.96700	86.50177	-1474.35974	459.57254	84.21461	-559.99194	219.40785	16.75708
821	6.833	754.20471	110.42053	1564.29407	-295.35089	359.02127	1325.07446	-1021.16833	283.63007	1340.13293	529.73767	488.59662	1.04701	-293.60916	175.49026	99.52973	-1465.09155	466.05893	84.66429	-572.69446	211.94000	8.62550
822	6.842	753.28363	110.94615	1562.57654	-294.08118	358.74396	1321.32446	-1020.42548	283.60403	1338.05273	505.94757	488.60931	-1.11260	-275.00339	173.19177	108.94624	-1453.64819	472.12143	82.52348	-588.77039	206.82330	2.39035
823	6.850	752.62115	111.24411	1560.45068	-293.01776	358.30478	1317.12305	-1019.58624	283.28568	1335.38074	480.93567	487.98917	-1.85201	-255.18332	171.58629	116.07065	-1439.73059	477.90970	78.24640	-608.19580	204.25581	-1.16808
824	6.858	752.34564	111.23422	1557.92078	-292.29135	357.79095	1312.58313	-1018.82220	282.72525	1332.11560	455.44223	487.21631	-2.04164	-234.19693	170.25871	122.04867	-1423.17725	483.87085	72.37643	-630.77460	203.38794	-2.62153
825	6.867	752.55609	110.85544	1554.99341	-291.99829	357.30417	1307.80164	-1018.29407	282.04260	1328.29956	429.92776	486.43423	-2.17710	-212.09583	169.12802	127.39086	-1403.79614	490.51697	65.83115	-655.51611	203.12030	-3.07500
826	6.875	753.28522	110.08591	1551.69409	-292.19489	356.93405	1302.85913	-1018.11322	281.33820	1324.01282	404.51700	485.67819	-2.48950	-188.94241	168.38211	132.14632	-1381.50610	497.98984	59.98329	-681.06116	202.85751	-3.24642
827	6.883	754.47986	108.94753	1548.07813	-292.90912	356.75626	1297.82520	-1018.32819	280.65747	1319.37598	379.29785	484.94788	-3.02270	-164.92334	168.23450	136.20909	-1356.95959	505.74677	56.28770	-706.53711	202.47128	-3.40654
828	6.892	756.00769	107.50067	1544.22974	-294.15552	356.81592	1292.76392	-1018.92773	280.02872	1314.54724	354.36639	484.25110	-3.66825	-140.34827	168.81982	139.42227	-1331.87329	512.77307	55.51138	-731.71167	201.99109	-3.65121
829	6.900	757.68304	105.83133	1540.25635	-295.94388	357.07193	1287.74414	-1019.84924	279.51892	1309.69702	329.72870	483.62411	-4.27014	-115.49105	170.22902	141.58849	-1308.09949	518.13153	57.22685	-756.64093	201.47395	-4.01972
830	6.908	759.29993	104.03258	1536.27942	-298.27798	357.35773	1282.85706	-1020.99078	279.25311	1304.97485	305.30927	483.11353	-4.74799	-90.44912	172.50951	142.54895	-1286.17310	521.50073	60.24988	-781.39172	200.98907	-4.47550
831	6.917	760.67035	102.19115	1532.42163	-301.14371	357.43207	1278.23145	-1022.22974	279.37305	1300.48865	281.01697	482.73975	-5.14888	-65.11129	175.61076	142.27240	-1265.08105	523.31226	63.49558	-805.98889	200.57463	-4.88904
832	6.925	761.65662	100.37708	1528.79150	-304.48120	357.08838	1274.02344	-1023.44788	279.96667	1296.29822	256.79437	482.45859	-5.59445	-39.25753	179.35733	140.82054	-1243.30615	524.29675	66.39405	-830.46191	200.19618	-5.13946
833	6.933	762.18585	98.63345	1525.47205	-308.15787	356.24365	1270.37537	-1024.56592	281.02399	1292.42200	232.61893	482.17444	-6.15254	-12.69326	183.58783	138.22768	-1219.85889	524.85840	68.83472	-854.86945	199.78394	-5.24434
834	6.942	762.24432	96.98204	1522.51758	-311.97229	354.97202	1267.37488	-1025.57764	282.45322	1288.86060	208.47295	481.78915	-6.73931	14.70980	188.26816	134.50006	-1194.70740	524.81030	70.93127	-879.28455	199.29730	-5.34835
835	6.950	761.85785	95.43935	1519.95874	-315.69608	353.45776	1265.04749	-1026.55566	284.13809	1285.62939	184.31984	481.26129	-7.17271	43.05947	193.33604	129.74377	-1168.58301	523.61072	72.79037	-903.74915	198.74495	-5.58992
836	6.958	761.06915	94.01489	1517.82202	-319.12537	351.88736	1263.37939	-1027.60461	285.99673	1282.78076	160.10704	480.63156	-7.35891	72.50135	198.60266	124.21622	-1142.22229	520.90924	74.41228	-928.24731	198.14716	-5.96184
837	6.967	759.92932	92.69777	1516.15344	-322.11972	350.39081	1262.35339	-1028.77917	288.02618	1280.41357	135.79083	479.96118	-7.40067	103.19869	203.84677	118.23987	-1115.70117	516.85547	75.72157	-952.73975	197.49722	-6.29555
838	6.975	758.49219	91.45959	1515.01270	-324.63019	349.08069	1261.97839	-1030.02075	290.30829	1278.66284	111.34575	479.28583	-7.45541	135.24631	208.87273	112.09033	-1088.58118	511.81061	76.65027	-977.22400	196.78908	-6.43131
839	6.983	756.80249	90.27057	1514.43457	-326.70132	348.10236	1262.28809	-1031.16418	292.94351	1277.67017	86.75659	478.64847	-7.53749	168.67276	213.58969	105.93797	-1060.59668	505.95599	77.25644	-1001.74536	196.05997	-6.38684
840	6.992	754.89276	89.11253	1514.40552	-328.41797	347.60602	1263.29968	-1032.01099	295.94327	1277.54224	62.01863	478.07306	-7.57860	203.49963	218.10213	99.87263	-1032.08752	499.31519	77.82636	-1026.36963	195.38297	-6.31626
841	7.000	752.79053	87.98553	1514.87292	-329.82941	347.67746	1264.97803	-1032.43042	299.18787	1278.32715	37.13138	477.49731	-7.60193	239.68192	222.66190	94.00682	-1003.84930	491.96136	78.73787	-1051.17102	194.83012	-6.33787
842	7.008	750.52588	86.90125	1515.76343	-330.91592	348.32352	1267.25427	-1032.43921	302.48535	1280.01672	12.09946	476.83636	-7.69687	276.98105	227.57233	88.51569	-976.58142	484.06693	80.07309	-1076.18896	194.41792	-6.43434
843	7.017	748.13690	85.86337	1516.99512	-331.59970	349.50595	1270.06897	-1032.20093	305.64304	1282.55383	-13.05661	476.09039	-7.88196	314.93817	233.14093	83.53360	-950.36859	475.85825	81.45158	-1101.36963	194.04520	-6.50148
844	7.025	745.67334	84.85533	1518.48523	-331.77454	351.14990	1273.37769	-1031.93018	308.50766	1285.83521	-38.31244	475.32330	-8.06964	352.95853	239.57259	79.11264	-924.66638	467.62576	82.36130	-1126.61182	193.52742	-6.46679
845	7.033	743.20172	83.84875	1520.15894	-331.35788	353.14133	1277.12732	-1031.77271	310.98657	1289.72656	-63.65070	474.57986	-8.15627	390.40598	246.73953	75.37106	-898.81470	459.68707	82.57486	-1151.86279	192.74005	-6.33547
846	7.042	740.80853	82.82162	1521.95178	-330.34357	355.35532	1281.24573	-1031.75134	313.04480	1294.09790	-89.07117	473.85889	-8.13381	426.64719	254.01157	72.61728	-872.57471	452.19479	82.18724	-1177.14502	191.69731	-6.13811
847	7.050	738.58728	81.76851	1523.80688	-328.81259	357.69153	1285.64600	-1031.79407	314.69644	1298.85840	-114.59790	473.13922	-8.09090	461.04889	260.40042	71.20502	-846.24561	444.98993	81.36458	-1202.52368	190.52383	-5.90590
848	7.058	736.61731	80.70251	1525.67346	-326.89905	360.08490	1290.22937	-1031.79626	316.00034	1303.95190	-140.23959	472.40399	-8.10807	492.99619	265.08447	71.12702	-820.36182	437.72003	80.11090	-1228.05518	189.38272	-5.69402
849	7.067	734.95135	79.65320	1527.51025	-324.74176	362.50296	1294.89160	-1031.66663	317.03476	1309.31531	-165.96191	471.65121	-8.18684	521.94879	267.96515	71.67667	-795.35699	430.27774	78.29713	-1253.70264	188.34868	-5.52894
850	7.075	733.61389	78.66158	1529.28552	-322.45200	364.94186	1299.53125	-1031.35010	317.85614	1314.84338	-191.73422	470.90543	-8.28111	547.27563	269.65060	71.64285	-771.51379	423.27188	75.98898	-1279.22595	187.29887	-5.27840
851	7.083	732.60266	77.77431	1530.96936	-320.11096	367.41437	1304.04333	-1030.82922	318.46808	1320.38013	-217.55655	470.22574	-8.36256	567.86090	270.78583	69.93691	-749.04272	417.84149	73.53419	-1304.10266	185.97044	-4.57842
852	7.092	731.88788	77.03622	1532.52734	-317.78098	369.92767	1308.30859	-1030.12183	318.84125	1325.72937	-243.36844	469.71472	-8.44574	582.33490	271.51266	65.99685	-728.12646	414.85104	71.11468	-1327.63306	184.17883	-2.93519
853	7.100	731.41626	76.48413	1533.91907	-315.51367	372.46054	1312.19739	-1029.28674	318.97980	1330.68713	-268.88809	469.50732	-8.54145	590.25262	271.73560	59.81650	-709.09357	414.39774	68.39429	-1349.29883	181.98328	-0.05441
854	7.108	731.12659	76.14468	1535.09851	-313.34991	374.95477	1315.59082	-1028.42432	318.94467	1335.08813	-293.52744	469.69455	-8.53850	592.78833	271.65259	51.99129	-692.55170	416.02194	64.71692	-1369.00122	179.61673	3.81208
855	7.117	730.96338	76.03239	1536.01917	-311.30649	377.31808	1318.39819	-1027.64294	318.82416	1338.84106	-316.54257	470.27759	-8.12037	591.87366	271.70276	43.74796	-679.12299	419.23254	59.56302	-1386.84033	177.29485	7.91658
856	7.125	730.87836	76.15030	1536.63647	-309.36569	379.43094	1320.56238	-1026.99976	318.71713	1341.93164	-337.43466	471.31720	-6.73522	588.81622	272.16315	36.45274	-669.04755	423.83035	52.83030	-1402.78540	175.11224	11.51689
857	7.133	730.82861	76.49429	1536.90869	-307.48532	381.18286	1322.04749	-1026.46631	318.72192	1344.39221	-356.12186	473.25269	-3.35990	583.72577	272.97064	30.65965	-662.12988	429.87555	44.78109	-1416.65454	173.03688	14.43706
858	7.142	730.78003	77.05231	1536.79822	-305.62057	382.52795	1322.81934	-1025.94885	318.91901	1346.26855	-372.16183	477.11453	3.81836	575.81555	273.82645	25.67078	-658.07239	437.51880	35.78129	-1428.16943	170.95518	17.27157
859	7.150	730.71539	77.79593	1536.27332	-303.74402	383.50327	1322.83594	-1025.34766	319.36426	1347.61694	-383.52310	484.16632	16.79603	564.13501	274.42432	20.35890	-656.90771	446.81097	26.08723	-1436.77759	168.75633	20.93421
860	7.158	730.64246	78.67122	1535.31226	-301.86377	384.20038	1322.06079	-1024.60413	320.08252	1348.50122	-386.98441	494.87338	35.90995	548.32245	274.65036	14.57906	-659.15540	457.45990	15.92112	-1441.58984	166.45428	25.69854
861	7.167	730.59344	79.59703	1533.90686	-300.03046	384.72528	1320.49634	-1023.71472	321.05978	1348.96204	-380.68906	508.16241	58.62959	528.83142	274.59897	9.42587	-665.51996	468.60959	5.84815	-1441.75305	164.22748	30.65131
862	7.175	730.61932	80.47569	1532.06116	-298.32285	385.18027	1318.20825	-1022.72284	322.24896	1348.98767	-366.13217	521.93555	80.67421	506.52423	274.39301	5.95072	-676.37732	478.88208	-2.88692	-1436.89453	162.19449	34.24415
863	7.183	730.78522	81.21072	1529.78699	-296.82828	385.67706	1315.32166	-1021.70453	323.58524	1348.52039	-347.25552	534.29932	98.39920	482.32236	274.07135	4.17919	-691.54187	486.82800	-8.80839	-1427.20654	160.16646	35.32941
864	7.192	731.16565	81.72508	1527.10376	-295.63293	386.33502	1311.99341	-1020.75269	325.00400	1347.48792	-327.62198	544.37085	110.43207	457.14716	273.64481	3.47835	-710.48218	491.61942	-11.52518	-1413.12939	157.80196	33.67695
865	7.200	731.83057	81.97604	1524.03821	-294.81195	387.23929	1308.37708	-1019.96552	326.44858	1345.83069	-308.43100	552.31915	117.73775	431.71228	273.13251	3.23634	-732.51569	493.51355	-12.17351	-1394.98145	155.00938	29.82333
866	7.208	732.82465	81.96013	1520.62744	-294.41525	388.40955	1304.59863	-1019.43671	327.86298	1343.51904	-288.88510	558.89209	122.41981	406.35687	272.56442	3.05198	-756.64880	493.56055	-12.18043	-1372.99805	152.05255	24.70582
867	7.217	734.15131	81.70233	1516.92456	-294.46313	389.81543	1300.75623	-1019.24310	329.21515	1340.57764	-267.78946	564.79272	126.28497	381.21466	271.97211	2.70172	-781.67419	492.77277	-12.24418	-1347.84570	149.30069	19.38371
868	7.225	735.77332	81.24200	1513.00769	-294.95572	391.40707	1296.92908	-1019.43298	330.54572	1337.10474	-244.59445	570.28534	130.15436	356.34579	271.34018	2.14096	-806.73608	491.68213	-12.50953	-1321.10449	147.08504	14.85714
869	7.233	737.62549	80.63673	1508.98071	-295.89035	393.13577	1293.18127	-1020.01324	331.93127	1333.24548	-219.52158	575.20532	134.03749	331.69763	270.63782	1.47232	-831.55139	490.52020	-12.96148	-1294.85925	145.77011	11.92350
870	7.242	739.62640	79.96967	1504.96472	-297.28058	394.97299	1289.56238	-1020.94586	333.36804	1329.13538	-193.27664	579.21460	137.62082	307.17316	269.88965	0.82999	-856.15179	489.43741	-13.53678	-1270.21631	145.70779	11.00882
871	7.250	741.68604	79.33302	1501.08472	-299.15961	396.92941	1286.11853	-1022.17126	334.73773	1324.87207	-166.65787	582.02612	140.55283	282.77441	269.14172	0.27173	-880.64172	488.49982	-14.13137	-1246.44385	147.02750	12.01084
872	7.258	743.71252	78.80363	1497.46265	-301.55191	399.04788	1282.90796	-1023.63812	335.88751	1320.52722	-140.16699	583.45764	142.46492	258.55777	268.41187	-0.24202	-905.08801	487.65530	-14.62998	-1221.97900	149.52657	14.39635
873	7.267	745.61951	78.42877	1494.21313	-304.42084	401.35815	1280.00732	-1025.30334	336.71280	1316.16321	-113.80933	583.41437	143.00386	234.50275	267.68872	-0.77525	-929.50024	486.81958	-14.96438	-1195.84521	152.84683	17.55786
874	7.275	747.33295	78.21550	1491.43958	-307.62817	403.82120	1277.49963	-1027.11035	337.19168	1311.84912	-87.24826	581.91284	141.98497	210.53972	266.92566	-1.30495	-953.86621	485.99255	-15.15499	-1167.99597	156.80727	21.06096
875	7.283	748.79071	78.12967	1489.22571	-310.94904	406.31317	1275.45471	-1028.97339	337.36163	1307.67590	-60.16971	579.09320	139.48476	186.60571	266.07623	-1.70862	-978.19177	485.22815	-15.31570	-1138.91199	161.47826	24.66893
876	7.292	749.93677	78.11267	1487.63062	-314.14429	408.66309	1273.91748	-1030.78113	337.25699	1303.75537	-32.48257	575.18042	135.77531	162.61368	265.17230	-1.89470	-1002.51959	484.51263	-15.58286	-1109.14893	166.95206	28.30711
877	7.300	750.72369	78.10536	1486.69019	-317.04285	410.71814	1272.90967	-1032.43335	336.89532	1300.21533	-4.22125	570.43665	131.21968	138.47070	264.33179	-1.92361	-1026.89978	483.77594	-15.97990	-1079.13867	173.23050	31.97927
878	7.308	751.12305	78.06543	1486.42017	-319.58142	412.40137	1272.43994	-1033.89429	336.32367	1297.19604	24.65488	565.11993	126.20962	114.15922	263.61630	-1.93781	-1051.35254	483.01645	-16.36374	-1049.17249	180.30913	35.65927
879	7.317	751.13086	77.97183	1486.81201	-321.79117	413.71826	1272.51758	-1035.20654	335.63406	1294.82715	54.34096	559.45648	121.09410	89.75091	262.93561	-2.00125	-1075.88135	482.29303	-16.55501	-1019.37231	188.20271	39.29790
880	7.325	750.76593	77.82022	1487.83154	-323.75403	414.71735	1273.16943	-1036.44971	334.92984	1293.20032	85.05363	553.61975	116.06853	65.31116	262.18704	-2.08655	-1100.50513	481.59299	-16.53745	-989.69177	196.86986	42.91388
881	7.333	750.06799	77.61726	1489.42603	-325.54776	415.44958	1274.43262	-1037.67810	334.27628	1292.34521	116.83194	547.69214	111.08408	40.80833	261.36554	-2.15016	-1125.25537	480.82010	-16.47695	-960.02429	206.16273	46.60536
882	7.342	749.09430	77.37720	1491.53101	-327.20398	415.93707	1276.31274	-1038.87988	333.65839	1292.21912	149.52985	541.61713	105.88428	16.13929	260.55005	-2.19229	-1150.15198	479.93512	-16.50510	-930.32416	215.85995	50.45368
883	7.350	747.91125	77.11885	1494.07617	-328.70209	416.16177	1278.76099	-1039.98120	333.01169	1292.74512	182.98984	535.22589	100.19275	-8.76842	259.86511	-2.27626	-1175.19604	479.03375	-16.57359	-900.66711	225.71835	54.40536
884	7.358	746.58667	76.85928	1496.98877	-329.98376	416.09045	1281.69556	-1040.88965	332.31018	1293.87939	217.16431	528.38885	93.90398	-33.89791	259.34641	-2.44510	-1200.37854	478.23920	-16.57049	-871.23413	235.49411	58.23129
885	7.367	745.18842	76.60510	1500.18823	-330.96973	415.70847	1285.03564	-1041.54504	331.59186	1295.62671	252.09906	521.17041	87.13868	-59.18243	258.88477	-2.65511	-1225.69568	477.55743	-16.47230	-842.20801	244.98428	61.63054
886	7.375	743.78687	76.35030	1503.58521	-331.58521	415.02774	1288.71350	-1041.93713	330.92151	1298.00256	287.87820	513.84955	80.22698	-84.57125	258.35941	-2.82986	-1251.14661	476.88675	-16.33907	-813.68555	254.09248	64.40815
887	7.383	742.45483	76.08209	1507.09155	-331.78693	414.08301	1292.65894	-1042.09155	330.36594	1300.99866	324.56598	506.86414	73.75365	-110.04202	257.74631	-2.94089	-1276.69824	476.15359	-16.22445	-785.71228	262.83392	66.55653
888	7.392	741.25989	75.78650	1510.63135	-331.57483	412.93555	1296.78210	-1042.04199	329.98029	1304.56702	362.06265	500.76358	68.57472	-135.58206	257.08878	-3.02478	-1302.27209	475.42542	-16.12189	-758.35767	271.20816	68.19428
889	7.400	740.25531	75.44836	1514.14294	-330.98444	411.66943	1300.97522	-1041.80835	329.79510	1308.61121	399.86298	496.06598	65.49922	-161.18289	256.39703	-3.12007	-1327.80017	474.84570	-16.00591	-731.76611	279.02722	69.46449
890	7.408	739.47461	75.04991	1517.57605	-330.06461	410.36731	1305.12634	-1041.39551	329.82068	1312.97888	436.87891	492.96857	64.61726	-186.83197	255.60590	-3.19109	-1353.27759	474.44669	-15.84365	-706.21033	285.94568	70.43939
891	7.417	738.92499	74.57353	1520.88696	-328.85846	409.09186	1309.13782	-1040.81360	330.04715	1317.46033	471.53391	491.18808	64.91497	-212.51312	254.65988	-3.15851	-1378.67578	474.16678	-15.39312	-682.08142	291.68015	71.03451
892	7.425	738.58435	74.00662	1524.03369	-327.40759	407.89072	1312.93481	-1040.09692	330.41479	1321.80994	502.17209	490.16138	64.79870	-238.19458	253.58966	-3.00751	-1403.74634	474.07532	-13.95458	-659.77332	296.10901	70.99648
893	7.433	738.40833	73.34662	1526.97449	-325.76984	406.80695	1316.45789	-1039.30493	330.80975	1325.79773	527.59253	489.41995	63.10715	-263.66553	252.40421	-2.77533	-1427.98157	474.40170	-10.51426	-639.61371	299.17319	70.00543
894	7.442	738.34155	72.61086	1529.66724	-324.02411	405.87521	1319.64709	-1038.50415	331.11401	1329.24756	547.44427	488.77365	59.57671	-288.39209	251.01634	-2.44635	-1450.85364	475.39886	-4.31335	-621.89325	300.76843	67.83308
895	7.450	738.32556	71.84592	1532.07288	-322.25537	405.11591	1322.43079	-1037.74817	331.24817	1332.04346	562.23743	488.17368	54.50313	-311.72766	249.43764	-1.94763	-1472.00317	477.36530	4.70828	-606.83746	300.72729	64.44592
896	7.458	738.30798	71.11967	1534.15576	-320.53009	404.53583	1324.72766	-1037.07178	331.20065	1334.14307	572.88318	487.54523	48.30114	-333.22003	247.83099	-1.12579	-1491.04602	480.45166	15.86016	-594.49829	298.87000	60.00013
897	7.467	738.25220	70.49643	1535.88342	-318.87531	404.12439	1326.45251	-1036.49463	331.06427	1335.59595	580.09180	486.90466	41.46145	-352.60400	246.12077	0.48920	-1507.28271	484.14752	27.94467	-584.76813	295.10770	54.75338
898	7.475	738.14148	70.01830	1537.22754	-317.27655	403.85220	1327.52197	-1036.01672	330.99304	1336.50549	584.08521	486.55148	34.58472	-369.53442	243.70705	4.00871	-1519.82861	487.52274	39.88277	-577.58081	289.52512	48.92570
899	7.483	737.97412	69.70139	1538.16431	-315.69516	403.68509	1327.86572	-1035.60999	331.06622	1336.94653	584.64026	486.99036	28.09343	-383.02466	239.75195	11.19142	-1528.09595	490.14835	51.19852	-573.09009	282.35089	42.56422
900	7.492	737.75726	69.53680	1538.67285	-314.09216	403.59048	1327.44263	-1035.22412	331.22839	1336.93103	581.18628	488.64288	21.88511	-390.98840	233.84671	23.54113	-1532.10815	492.36786	61.68258	-571.64380	273.87744	35.52011
901	7.500	737.50342	69.49355	1538.73743	-312.44641	403.52258	1326.23999	-1034.80408	331.36642	1336.43909	572.94849	491.51654	15.55756	-391.18121	226.54846	40.72180	-1532.47925	494.92288	70.86259	-573.61792	264.49075	27.62188
902	7.508	737.22955	69.52432	1538.34814	-310.76697	403.42041	1324.27112	-1034.29675	331.40509	1335.45825	559.42407	494.93250	9.24587	-383.20856	219.15875	60.01488	-1530.15808	498.42743	77.99475	-579.26251	254.84631	19.03236
903	7.517	736.96252	69.57150	1537.50183	-309.09915	403.23120	1321.58813	-1033.65137	331.33517	1333.99438	540.99426	497.69717	3.94739	-369.09875	212.89124	77.80165	-1525.88599	502.81354	82.40484	-588.64960	246.02768	10.62140
904	7.525	736.74579	69.56926	1536.20557	-307.52350	402.92758	1318.28894	-1032.83545	331.18347	1332.06091	518.88379	498.95267	0.56634	-351.59338	208.32675	91.67290	-1519.77344	507.41949	83.90622	-601.81586	239.31815	3.82815
905	7.533	736.64209	69.43988	1534.47937	-306.14627	402.50275	1314.49268	-1031.86804	330.97455	1329.66785	494.58197	498.81726	-1.00171	-332.29370	205.35931	101.38052	-1511.50610	511.72961	82.91507	-618.92743	235.40906	-0.33627
906	7.542	736.72791	69.09572	1532.35071	-305.07938	401.97070	1310.30322	-1030.83276	330.71481	1326.82019	469.43814	497.97345	-1.50933	-311.55597	203.40967	108.22496	-1500.71521	515.76788	80.07129	-639.91040	233.81244	-2.12873
907	7.550	737.07654	68.45517	1529.85132	-304.41577	401.37793	1305.79565	-1029.85657	330.38583	1323.52539	444.29269	496.97711	-1.63555	-289.41168	201.88925	113.71448	-1487.03821	519.89539	75.82954	-663.82727	233.34132	-2.61729
908	7.558	737.73285	67.46541	1527.02209	-304.21252	400.79642	1301.02991	-1029.06885	329.95798	1319.80652	419.28195	496.10861	-1.79213	-265.96594	200.56012	118.70113	-1470.17065	524.47229	70.46970	-689.13257	233.07274	-2.70338
909	7.567	738.69092	66.11934	1523.92017	-304.48547	400.29996	1296.07141	-1028.57104	329.44919	1315.72083	394.27090	495.44571	-2.16335	-241.32153	199.51987	123.36011	-1449.97668	529.65601	64.48837	-714.60474	232.69121	-2.79659
910	7.575	739.88391	64.45773	1520.62598	-305.21820	399.94211	1290.99768	-1028.42798	328.97125	1311.36804	369.30566	494.91199	-2.75444	-215.68481	199.03189	127.51258	-1426.54858	535.37061	58.96360	-739.75433	232.20584	-3.00953
911	7.583	741.19116	62.55727	1517.24512	-306.38519	399.73108	1285.89258	-1028.66248	328.69580	1306.87244	344.53888	494.40247	-3.46379	-189.43481	199.34216	130.89679	-1400.51001	541.28510	55.31546	-764.58313	231.65392	-3.35162
912	7.592	742.45911	60.51321	1513.90222	-307.98016	399.61151	1280.85059	-1029.25171	328.78476	1302.35339	320.01523	493.89337	-4.14900	-162.90869	200.55312	133.30991	-1373.34985	546.74170	54.38109	-789.24194	231.04312	-3.78749
913	7.600	743.53094	58.42102	1510.72864	-310.02649	399.47302	1275.98999	-1030.12646	329.33221	1297.90588	295.66864	493.42310	-4.70484	-136.19138	202.62500	134.64157	-1346.88452	550.85938	55.74797	-813.83350	230.40535	-4.23470
914	7.608	744.27924	56.35939	1507.84424	-312.54691	399.18018	1271.44958	-1031.18042	330.31650	1293.59290	271.41989	493.00418	-5.14005	-109.12868	205.43092	134.85040	-1322.02502	553.02045	58.23088	-838.38232	229.79642	-4.58600
915	7.617	744.63440	54.38696	1505.34595	-315.50424	398.62732	1267.36682	-1032.29248	331.59430	1289.45483	247.21887	492.59735	-5.56304	-81.48681	208.85031	133.90894	-1298.25378	553.36377	60.86526	-862.89380	229.24263	-4.78440
916	7.625	744.58984	52.54407	1503.30640	-318.76401	397.80899	1263.85339	-1033.35962	332.98074	1285.53650	223.03561	492.16492	-6.05809	-53.05538	212.84354	131.77328	-1274.34778	552.49188	63.23398	-887.38269	228.72215	-4.88391
917	7.633	744.17957	50.84312	1501.77771	-322.11627	396.83585	1260.98474	-1034.31970	334.37686	1281.91138	198.85010	491.68518	-6.58372	-23.64599	217.35242	128.45978	-1249.40955	550.72607	65.21472	-911.85217	228.18698	-5.01896
918	7.642	743.44580	49.26050	1500.79565	-325.33337	395.86343	1258.79700	-1035.14282	335.83469	1278.67163	174.64531	491.12338	-7.01418	6.87919	222.16666	124.15510	-1223.22424	548.02734	66.84424	-936.29724	227.59027	-5.28732
919	7.650	742.41730	47.74307	1500.38257	-328.22122	395.00839	1257.29468	-1035.80261	337.51074	1275.89624	150.37854	490.46814	-7.27179	38.55990	227.01353	119.18895	-1195.97559	544.37787	68.24109	-960.74103	226.92073	-5.63720
920	7.658	741.10083	46.22986	1500.54553	-330.65869	394.32031	1256.47351	-1036.26892	339.56256	1273.63660	125.97369	489.79208	-7.38430	71.37574	231.68851	113.90338	-1167.89478	539.78589	69.40893	-985.22821	226.22154	-5.90356
921	7.667	739.49091	44.68130	1501.27368	-332.61713	393.80145	1256.33655	-1036.53113	342.04529	1271.92285	101.38008	489.19458	-7.41313	105.32813	236.03305	108.56572	-1139.10254	534.15912	70.21341	-1009.78784	225.54616	-5.97251
922	7.675	737.59094	43.09406	1502.53833	-334.14395	393.45621	1256.88794	-1036.61633	344.86526	1270.78784	76.61139	488.67453	-7.39948	140.46573	239.99529	103.30212	-1109.62598	527.48029	70.59388	-1034.43042	224.88696	-5.87883
923	7.683	735.42651	41.49129	1504.29224	-335.32001	393.34491	1258.10974	-1036.58167	347.82806	1270.29504	51.71248	488.11969	-7.40323	176.82870	243.75217	98.08054	-1079.56946	519.98566	70.71776	-1059.16833	224.16884	-5.74540
924	7.692	733.04272	39.90167	1506.47217	-336.20020	393.58029	1259.94641	-1036.49573	350.72366	1270.53394	26.71722	487.44391	-7.49454	214.39259	247.57373	92.87217	-1049.25525	512.08496	70.95267	-1084.01367	223.33017	-5.65287
925	7.700	730.50012	38.34366	1509.00940	-336.76303	394.25729	1262.32275	-1036.42261	353.39474	1271.57471	1.64014	486.68253	-7.67475	253.06396	251.62619	87.79597	-1019.09796	504.14240	71.66186	-1108.98853	222.45628	-5.61684
926	7.708	727.87787	36.82446	1511.83667	-336.91409	395.39142	1265.18164	-1036.40405	355.78033	1273.42493	-23.51880	485.90601	-7.88011	292.64044	256.02289	83.03944	-989.30341	496.32584	72.88161	-1134.15100	221.77194	-5.65025
927	7.717	725.27228	35.34894	1514.88416	-336.54114	396.91068	1268.49316	-1036.43530	357.89374	1276.04041	-48.78098	485.11566	-8.04887	332.72144	260.87048	78.80431	-959.71283	488.68344	74.23015	-1159.52515	221.32396	-5.71911
928	7.725	722.78333	33.92964	1518.07935	-335.57666	398.69510	1272.22400	-1036.45886	359.75674	1279.36523	-74.17368	484.29077	-8.14588	372.68872	266.07965	75.41707	-929.96875	481.33185	75.24509	-1185.01807	220.82402	-5.71932
929	7.733	720.50232	32.59183	1521.35669	-334.03500	400.63788	1276.31482	-1036.38928	361.37836	1283.34985	-99.68680	483.45544	-8.18469	411.73914	271.20483	73.32797	-899.85114	474.48105	75.73546	-1210.52502	220.02617	-5.62000
930	7.742	718.50488	31.36969	1524.66418	-332.00977	402.67548	1280.68250	-1036.14697	362.77252	1287.92944	-125.27634	482.65002	-8.23620	448.87680	275.62354	72.78889	-869.49597	468.29742	75.76630	-1236.07776	219.02083	-5.51231
931	7.750	716.84558	30.29440	1527.96094	-329.64093	404.77014	1285.22803	-1035.67468	363.96216	1293.00183	-150.91174	481.89069	-8.35152	482.97742	278.99319	73.39748	-839.33881	462.82120	75.42699	-1261.77576	218.02362	-5.46400
932	7.758	715.55463	29.38171	1531.20654	-327.07263	406.89282	1289.83826	-1034.94104	364.97076	1298.41968	-176.59702	481.18198	-8.49573	513.02106	281.56058	74.05563	-809.88007	458.11612	74.73851	-1287.56396	217.08276	-5.40126
933	7.767	714.63757	28.62755	1534.35339	-324.42111	409.03931	1294.38611	-1033.94458	365.81976	1303.99683	-202.34326	480.55197	-8.60476	538.22546	283.87131	73.58824	-781.49823	454.51190	73.74934	-1313.06714	216.03722	-5.07341
934	7.775	714.07037	28.01584	1537.34668	-321.76874	411.23056	1298.73474	-1032.72339	366.53381	1309.52405	-228.11209	480.07187	-8.68768	557.93781	286.16388	71.36638	-754.47852	452.57721	72.53819	-1337.59448	214.64540	-4.04757
935	7.783	713.79529	27.53534	1540.12927	-319.17456	413.47461	1302.74707	-1031.36035	367.13501	1314.78955	-253.72299	479.84247	-8.83947	571.76282	288.28677	67.30112	-729.21301	452.82507	71.01982	-1360.40796	212.78186	-1.88847
936	7.792	713.72833	27.18843	1542.64539	-316.67477	415.74368	1306.29895	-1029.96631	367.63025	1319.60620	-278.72812	479.94327	-9.11782	580.05591	290.13138	61.56519	-706.29242	455.38153	68.75064	-1381.13306	210.60072	1.42709
937	7.800	713.77661	26.98602	1544.84277	-314.27292	417.97363	1309.29248	-1028.64453	368.02612	1323.84314	-302.40323	480.38568	-9.35119	584.01624	291.82568	54.59254	-686.31262	459.88751	65.02350	-1399.83472	208.43097	5.32872
938	7.808	713.85681	26.94165	1546.67322	-311.93591	420.06512	1311.66650	-1027.46216	368.35675	1327.43848	-324.04019	481.21893	-8.98100	585.00476	293.51556	47.19544	-669.58282	465.87988	59.31511	-1416.65454	206.43338	9.06531
939	7.817	713.90613	27.06908	1548.09094	-309.60300	421.90967	1313.39282	-1026.43115	368.68210	1330.38867	-343.27493	482.90692	-6.86120	583.74261	295.11972	40.28799	-656.06384	473.32233	51.66055	-1431.54980	204.42929	12.35978
940	7.825	713.88550	27.38036	1549.05334	-307.20712	423.43018	1314.46082	-1025.50208	369.07471	1332.73047	-359.60007	486.67462	-1.00901	580.09454	296.30615	34.23688	-645.64355	482.66550	42.58233	-1444.30835	202.11270	15.74668
941	7.833	713.77637	27.87880	1549.52368	-304.70377	424.60379	1314.85706	-1024.58691	369.62070	1334.52063	-371.08878	494.10770	10.90429	573.43268	296.73264	28.57777	-638.47339	494.30609	32.67720	-1454.47607	199.42583	20.21280
942	7.842	713.58057	28.54510	1549.47473	-302.09290	425.46497	1314.55542	-1023.59827	370.41003	1335.81409	-374.39261	505.85629	29.70505	563.15552	296.35559	22.61565	-634.99609	507.98981	22.30178	-1461.21167	196.69572	26.17022
943	7.850	713.32465	29.33044	1548.89160	-299.42477	426.09357	1313.52905	-1022.47937	371.50375	1336.64050	-367.20706	520.66064	53.10753	549.05548	295.49969	16.38300	-635.63489	522.74677	11.82566	-1463.50586	194.36589	32.70935
944	7.858	713.05823	30.16212	1547.77209	-296.79034	426.58838	1311.77588	-1021.21460	372.91464	1336.98816	-350.74545	535.91235	76.49401	531.39294	294.62720	10.83872	-640.46167	537.16028	2.22118	-1460.71533	192.58939	38.08337
945	7.867	712.84985	30.95575	1546.12463	-294.30164	427.03867	1309.33801	-1019.82678	374.61615	1336.81641	-329.23276	549.23077	95.53672	510.66626	294.00684	6.97578	-649.18439	549.62079	-5.00785	-1452.86963	191.07544	40.88272
946	7.875	712.78949	31.62659	1543.96606	-292.06583	427.50580	1306.30823	-1018.36920	376.55786	1336.08960	-306.85928	559.60059	108.38615	487.48105	293.60034	4.91988	-661.63263	558.74048	-8.98066	-1440.50293	189.37637	40.66878
947	7.883	712.98987	32.09296	1541.32141	-290.16934	428.01788	1302.82288	-1016.92279	378.66696	1334.79907	-285.28671	567.38440	116.01150	462.68384	293.26434	4.05231	-678.19141	563.94238	-10.36180	-1424.15820	187.33350	37.81878
948	7.892	713.57214	32.28471	1538.22363	-288.67822	428.58038	1299.04041	-1015.59735	380.84891	1332.96606	-263.77560	573.61481	120.86101	437.23047	292.93704	3.69188	-699.06421	565.79053	-10.66973	-1404.01135	185.16974	33.13897
949	7.900	714.63422	32.16782	1534.71045	-287.63925	429.19632	1295.11841	-1014.51923	383.00995	1330.64124	-240.93350	579.26227	125.12504	411.78769	292.59933	3.42352	-723.15417	565.63635	-10.94256	-1380.07446	183.27097	27.56529
950	7.908	716.21985	31.76120	1530.82800	-287.08057	429.88547	1291.19397	-1013.80347	385.07190	1327.90015	-216.01938	584.78033	129.78008	386.61050	292.20050	3.04270	-748.54230	564.75415	-11.39520	-1352.81494	182.04851	21.95037
951	7.917	718.30103	31.12659	1526.63904	-287.02335	430.70142	1287.37170	-1013.52673	386.95215	1324.82947	-189.16507	590.01361	134.67949	361.71069	291.68219	2.47893	-773.86487	563.76953	-11.90945	-1323.60229	181.87381	17.00415
952	7.925	720.77991	30.34161	1522.22595	-287.49805	431.72916	1283.72253	-1013.71844	388.57251	1321.51563	-161.03470	594.47583	139.21815	337.03476	291.04480	1.78146	-798.73438	562.78870	-12.43340	-1294.44067	182.96010	13.38314
953	7.933	723.51563	29.47981	1517.68396	-288.54800	433.03479	1280.29871	-1014.36707	389.91736	1318.04346	-132.43854	597.74445	142.86182	312.54431	290.35797	1.07193	-823.27673	561.81702	-12.99172	-1266.81079	185.33313	11.65954
954	7.942	726.36304	28.60622	1513.11487	-290.20993	434.60907	1277.15576	-1015.42377	391.03232	1314.48975	-103.99606	599.64923	145.22911	288.23227	289.67505	0.45123	-847.63782	560.95361	-13.54050	-1240.63672	188.90321	12.05293
955	7.950	729.20380	27.77457	1508.62537	-292.47461	436.36722	1274.36279	-1016.79559	391.94897	1310.91455	-75.86310	600.17810	145.99582	264.09528	288.97815	-0.05635	-871.86481	560.25806	-13.97500	-1214.67444	193.48112	14.24914
956	7.958	731.96051	27.01981	1504.32178	-295.24478	438.19153	1271.99841	-1018.34766	392.64783	1307.36743	-47.75003	599.33710	144.94798	240.08344	288.24365	-0.48933	-896.03448	559.62915	-14.24742	-1187.78491	198.84148	17.55933
957	7.967	734.58893	26.35251	1500.30432	-298.32346	439.97614	1270.13269	-1019.92847	393.08380	1303.91040	-19.26541	597.17682	142.12650	216.12131	287.49237	-0.87625	-920.25116	558.95789	-14.39072	-1159.60144	204.88455	21.25825
958	7.975	737.05536	25.75633	1496.66284	-301.46063	441.65717	1268.80713	-1021.40656	393.20764	1300.63367	9.78427	593.88184	137.84891	192.15759	286.78271	-1.18855	-944.54871	558.25763	-14.50251	-1130.33228	211.65396	24.86205
959	7.983	739.31909	25.19836	1493.47168	-304.42926	443.21094	1268.02979	-1022.69641	392.96909	1297.64819	39.40152	589.76935	132.60802	168.15295	286.19745	-1.40796	-968.89661	557.57629	-14.71667	-1100.36670	219.21422	28.22379
960	7.992	741.33386	24.65680	1490.78674	-307.08002	444.63293	1267.80261	-1023.76007	392.32550	1295.06714	69.60387	585.18854	126.94689	144.06378	285.73645	-1.56567	-993.25623	556.91510	-15.07600	-1070.10413	227.60016	31.41763
961	8.000	743.06079	24.13669	1488.64722	-309.35703	445.92712	1268.15796	-1024.59570	391.25763	1292.99402	100.56180	580.40576	121.32668	119.86083	285.23816	-1.66411	-1017.62512	556.25214	-15.44575	-1039.92773	236.82140	34.53835
962	8.008	744.47827	23.66110	1487.07385	-311.28125	447.10394	1269.15259	-1025.23535	389.78082	1291.51697	132.49266	575.55780	115.97419	95.54714	284.55029	-1.65897	-1042.04883	555.58923	-15.63056	-1010.13379	246.81891	37.63053
963	8.017	745.58398	23.25748	1486.06458	-312.91437	448.17154	1270.81396	-1025.74475	387.93286	1290.69202	165.43195	570.63342	110.77051	71.13389	283.73737	-1.56104	-1066.58594	554.94861	-15.57005	-980.82263	257.42041	40.76550
964	8.025	746.39258	22.94724	1485.59229	-314.32239	449.11160	1273.10596	-1026.20813	385.75510	1290.52576	199.19656	565.45337	105.32283	46.60157	283.00497	-1.48618	-1091.27026	554.33008	-15.38687	-951.89984	268.40506	44.04484
965	8.033	746.93298	22.73755	1485.60974	-315.55002	449.85632	1275.94446	-1026.69788	383.33679	1291.00146	233.59256	559.73651	99.23911	21.92017	282.47397	-1.55659	-1116.10413	553.70697	-15.24812	-923.20679	279.61066	47.46306
966	8.042	747.24939	22.62262	1486.05835	-316.60562	450.30151	1279.23389	-1027.25012	380.85608	1292.11487	268.58569	553.25854	92.39727	-2.92138	282.08014	-1.76326	-1141.07813	553.04901	-15.21671	-894.65295	290.92142	50.84559
967	8.050	747.40082	22.59015	1486.87537	-317.45044	450.35120	1282.89880	-1027.85571	378.51523	1293.86340	304.27924	545.95117	85.00681	-27.91381	281.62952	-1.96899	-1166.19385	552.32092	-15.26472	-866.26257	302.18530	53.96523
968	8.058	747.45337	22.62282	1487.99451	-318.00073	449.95264	1286.89148	-1028.46704	376.45059	1296.22473	340.80267	537.91248	77.52946	-53.02084	280.97742	-2.06335	-1191.44568	551.50934	-15.34618	-838.13300	313.17490	56.68870
969	8.067	747.46814	22.70032	1489.34570	-318.15390	449.10602	1291.17029	-1029.01563	374.69879	1299.16309	378.18900	529.43561	70.66038	-78.21029	280.16693	-2.04733	-1216.81921	550.68079	-15.38770	-810.37244	323.60822	59.01674
970	8.075	747.49567	22.80682	1490.86035	-317.83209	447.86890	1295.67029	-1029.43591	373.21057	1302.63916	416.18542	521.02795	65.32059	-103.50417	279.33569	-1.97804	-1242.34253	549.93616	-15.32521	-783.08936	333.26462	61.01265
971	8.083	747.57782	22.93344	1492.47412	-317.01917	446.35510	1300.29553	-1029.68054	371.90747	1306.60229	453.98047	513.32245	62.35828	-128.95334	278.55328	-1.91711	-1268.07727	549.28809	-15.19292	-756.39551	342.07947	62.73138
972	8.092	747.74646	23.07416	1494.12573	-315.77365	444.70581	1304.93384	-1029.71765	370.74805	1310.97327	490.09460	506.82428	61.86040	-154.56781	277.79199	-1.89584	-1293.99048	548.68005	-15.08149	-730.36914	350.00180	64.26071
973	8.100	748.01440	23.22459	1495.75928	-314.21515	443.04797	1309.47607	-1029.52881	369.76205	1315.63818	522.72778	501.61633	62.67832	-180.30859	277.00876	-1.89749	-1319.84863	548.14539	-14.97218	-705.04230	356.76770	65.75364
974	8.108	748.36847	23.38443	1497.32666	-312.50024	441.48389	1313.82703	-1029.11536	369.03326	1320.45630	550.39404	497.37656	62.98055	-206.11615	276.20004	-1.89104	-1345.28735	547.89130	-14.51922	-680.51648	361.99136	67.27876
975	8.117	748.77521	23.56476	1498.78931	-310.80334	440.11044	1317.90283	-1028.50732	368.63455	1325.26233	572.37292	493.75555	61.43224	-231.86548	275.35022	-1.86230	-1369.94165	548.20349	-12.92239	-657.14819	365.45721	68.64112
976	8.125	749.19373	23.79694	1500.11792	-309.28186	439.01230	1321.62891	-1027.76343	368.57141	1329.86926	588.75952	490.67023	57.70747	-257.26080	274.37048	-1.81735	-1393.44531	549.25964	-9.19804	-635.57593	367.14536	69.39148
977	8.133	749.58563	24.12561	1501.29175	-308.01733	438.21100	1324.93994	-1026.95935	368.76865	1334.07605	600.22772	488.21512	52.09225	-281.75208	273.09277	-1.71053	-1415.47559	551.10413	-2.76180	-616.50598	367.06696	68.98464
978	8.142	749.92169	24.59117	1502.29211	-306.97769	437.62601	1327.77014	-1026.17773	369.06879	1337.67126	607.69727	486.46350	45.10522	-304.59912	271.37354	-1.34288	-1435.86108	553.87976	6.29268	-600.42786	365.20682	67.02477
979	8.150	750.18500	25.22815	1503.09290	-306.02881	437.09955	1330.02979	-1025.49084	369.28268	1340.47986	612.01892	485.49194	37.57391	-325.18347	269.23129	-0.36884	-1454.31555	557.76617	17.34319	-587.41382	361.55353	63.51196
980	8.158	750.36743	26.07239	1503.65588	-304.97897	436.49332	1331.60730	-1024.93335	369.31891	1342.45032	613.72522	485.44247	30.57301	-343.32294	266.67059	1.77223	-1469.99634	562.38086	29.41105	-577.12512	356.16614	58.85256
981	8.167	750.46204	27.15515	1503.93188	-303.65399	435.77347	1332.41150	-1024.49194	369.25671	1343.67883	612.83118	486.40173	24.74594	-359.06372	263.31763	6.16212	-1481.69019	566.76843	41.54237	-569.11096	349.22235	53.58297
982	8.175	750.45990	28.48941	1503.86963	-301.98755	434.98538	1332.40845	-1024.12451	369.26245	1344.33289	608.67035	488.30777	19.64454	-371.78027	258.51407	14.41845	-1488.52783	570.32483	53.31016	-563.22498	340.96967	48.03017
983	8.183	750.35767	30.05832	1503.42847	-300.05865	434.15527	1331.61304	-1023.78271	369.44165	1344.54883	600.05908	490.90994	14.26745	-379.58331	251.95294	27.73480	-1490.38965	573.29657	64.55257	-559.81946	331.64856	42.11051
984	8.192	750.17395	31.81235	1502.58484	-298.04242	433.23907	1330.06201	-1023.42212	369.77216	1344.37952	586.21533	493.56873	8.54922	-380.38440	244.13348	45.47934	-1487.87451	576.42133	74.59980	-559.56580	321.49377	35.40461
985	8.200	749.96393	33.68115	1501.32983	-296.12256	432.16605	1327.80627	-1023.00348	370.13690	1343.80225	567.67126	495.34436	3.67609	-373.86908	236.15439	64.93356	-1482.07397	580.37659	82.23026	-563.02734	310.84879	27.55506
986	8.208	749.82489	35.58426	1499.66162	-294.43253	430.91232	1324.91980	-1022.50177	370.39059	1342.75708	545.78229	495.78204	0.60039	-361.94916	229.14568	82.70897	-1474.00293	585.37189	86.52850	-570.29053	300.35718	18.81713
987	8.217	749.88904	37.43207	1497.57593	-293.04871	429.52826	1321.50256	-1021.92163	370.41583	1341.17505	521.76721	495.31836	-0.93247	-347.10675	223.75317	96.60125	-1464.09277	591.02692	87.54328	-580.98462	291.09875	10.37896
988	8.225	750.30127	39.13008	1495.06201	-292.01456	428.11859	1317.66943	-1021.31476	370.14441	1338.98804	496.68307	494.59628	-1.67991	-330.69781	219.88403	106.41098	-1452.35852	596.61066	85.98967	-594.81647	284.31403	3.89394
989	8.233	751.18481	40.59152	1492.10706	-291.36688	426.79691	1313.53650	-1020.78662	369.55356	1336.13892	471.38126	493.87170	-2.10017	-312.87524	216.91931	113.35810	-1438.73975	601.55835	82.60063	-612.06769	280.56320	0.24728
990	8.242	752.60962	41.75931	1488.70886	-291.14566	425.63947	1309.21069	-1020.47528	368.67020	1332.60498	446.19241	493.14319	-2.41529	-293.44064	214.27283	118.86304	-1423.03503	605.92175	77.92451	-633.00830	279.19818	-1.11141
991	8.250	754.57593	42.63525	1484.89148	-291.38254	424.66772	1304.78442	-1020.50885	367.58313	1328.42383	421.15198	492.37515	-2.83117	-272.32419	211.75970	123.74105	-1404.79663	610.23413	72.47538	-656.82538	278.95605	-1.41234
992	8.258	757.01917	43.28867	1480.71960	-292.09308	423.84906	1300.33496	-1020.96869	366.42834	1323.70581	396.32275	491.57458	-3.44257	-249.61789	209.56079	128.15094	-1383.54761	614.88293	66.95211	-681.90503	278.89581	-1.53300
993	8.267	759.82532	43.82759	1476.30420	-293.29315	423.10492	1295.92505	-1021.87793	365.33365	1318.62695	371.76569	490.80344	-4.13251	-225.60733	208.00346	131.92638	-1359.29089	619.75171	62.40466	-707.04980	278.68213	-1.79121
994	8.275	762.84937	44.36502	1471.79272	-295.01419	422.32654	1291.61438	-1023.20691	364.36063	1313.39563	347.45377	490.13007	-4.70763	-200.78073	207.31628	134.85847	-1333.08997	624.33569	59.96294	-731.90674	278.36322	-2.20798
995	8.283	765.93506	45.00764	1467.34692	-297.28589	421.38800	1287.47693	-1024.88208	363.49274	1308.21155	323.30264	489.59406	-5.09938	-175.59415	207.53088	136.79399	-1306.93457	627.91528	60.12135	-756.56812	278.09271	-2.69296
996	8.292	768.94006	45.85043	1463.12305	-300.09894	420.15906	1283.60229	-1026.79858	362.69269	1303.24048	299.24277	489.20877	-5.40460	-150.15512	208.59897	137.63342	-1282.48291	629.83838	62.43395	-781.14185	277.93005	-3.12422
997	8.300	771.75299	46.96783	1459.26379	-303.38242	418.54355	1280.08191	-1028.83765	361.98505	1298.61047	275.24667	488.95276	-5.76807	-124.22497	210.47191	137.29938	-1259.86121	630.03729	66.02469	-805.60767	277.79214	-3.42203
998	8.308	774.29858	48.40767	1455.89380	-307.00620	416.54071	1276.99231	-1030.87451	361.47491	1294.41553	251.30585	488.76511	-6.24415	-97.50603	213.05917	135.71233	-1237.82629	629.06226	70.15733	-829.93091	277.59979	-3.61628
999	8.317	776.53601	50.18549	1453.11597	-310.80515	414.27319	1274.38879	-1032.78833	361.29205	1290.72510	227.40244	488.56891	-6.75799	-69.82687	216.21591	132.83521	-1214.98450	627.36975	74.30262	-854.16492	277.35550	-3.81648
1000	8.325	778.44659	52.28369	1451.00879	-314.62482	411.93674	1272.30139	-1034.48816	361.53967	1287.59558	203.50970	488.28769	-7.18933	-41.10543	219.76593	128.74492	-1190.80017	624.91522	78.08093	-878.36804	276.99207	-4.07707
1001	8.333	780.01727	54.65750	1449.62451	-318.36267	409.71368	1270.73694	-1035.94629	362.29547	1285.07776	179.59061	487.86475	-7.46843	-11.26046	223.52841	123.64961	-1165.65100	621.44092	81.35053	-902.55536	276.39597	-4.34078
1002	8.342	781.22858	57.24161	1448.98718	-321.97556	407.72156	1269.69189	-1037.20520	363.61130	1283.21484	155.57996	487.31339	-7.59755	19.80967	227.31776	117.86751	-1140.21399	616.74438	84.17638	-926.76526	275.62872	-4.52173
1003	8.350	782.05518	59.96184	1449.09155	-325.46262	406.01553	1269.17883	-1038.34619	365.47549	1282.03174	131.40645	486.71533	-7.63385	52.19648	230.89026	111.78215	-1114.85669	610.71265	86.61971	-951.05426	274.86755	-4.57513
1004	8.358	782.47772	62.74753	1449.90344	-328.83780	404.61411	1269.24377	-1039.45117	367.82367	1281.54126	107.04315	486.13727	-7.64549	85.94598	233.97928	105.75214	-1089.45911	603.40491	88.65008	-975.43994	274.19794	-4.51215
1005	8.367	782.49390	65.53639	1451.36780	-332.09058	403.51889	1269.94177	-1040.58655	370.59064	1281.75940	82.50685	485.58148	-7.65868	121.05053	236.48108	99.99757	-1063.74390	595.10883	90.27452	-999.90710	273.59174	-4.40766
1006	8.375	782.11700	68.28101	1453.41602	-335.14392	402.72412	1271.28516	-1041.78467	373.68207	1282.69934	57.82701	485.00159	-7.67859	157.47723	238.57831	94.54521	-1037.74805	586.14551	91.61448	-1024.44812	272.97626	-4.35453
1007	8.383	781.37537	70.95731	1455.97400	-337.83987	402.22467	1273.22729	-1043.02161	376.93167	1284.35803	33.04044	484.34409	-7.74123	195.20221	240.61676	89.33794	-1011.92102	576.64093	92.77663	-1049.09460	272.31067	-4.37252
1008	8.392	780.32294	73.56926	1458.96448	-339.97827	402.02542	1275.70349	-1044.22791	380.14755	1286.71875	8.18283	483.59698	-7.88252	234.16568	242.87015	84.44888	-986.76477	566.57770	93.69497	-1073.91492	271.65302	-4.40723
1009	8.400	779.04688	76.15091	1462.30261	-341.39200	402.14404	1278.67273	-1045.32483	383.17465	1289.75903	-16.73636	482.79996	-8.06951	274.12723	245.48100	80.11855	-962.41650	556.03955	94.17307	-1098.93628	271.09589	-4.42108
1010	8.408	777.65173	78.74890	1465.89343	-342.00970	402.61218	1282.11621	-1046.26074	385.91193	1293.44958	-41.74326	482.00366	-8.21637	314.56808	248.53716	76.61887	-938.61548	545.34375	94.07692	-1124.06921	270.59167	-4.41198
1011	8.417	776.23834	81.39331	1469.63843	-341.86182	403.46469	1286.00562	-1047.03137	388.29712	1297.74243	-66.88416	481.22562	-8.28147	354.72055	252.01990	74.21021	-915.05151	534.84442	93.39406	-1149.18433	269.92258	-4.36059
1012	8.425	774.89905	84.09177	1473.44922	-341.04541	404.70117	1290.27478	-1047.67639	390.28391	1302.56323	-92.18576	480.44528	-8.31645	393.61929	255.64078	73.13092	-891.68237	524.61768	92.12106	-1174.26367	268.91986	-4.24312
1013	8.433	773.71991	86.84615	1477.25623	-339.69647	406.26123	1294.82312	-1048.24097	391.84488	1307.81604	-117.62329	479.64432	-8.39514	430.15790	258.87994	73.41304	-868.72021	514.51733	90.24438	-1199.42053	267.65863	-4.07962
1014	8.442	772.77576	89.66574	1481.01001	-337.97488	408.04306	1299.54272	-1048.73743	392.99844	1313.38977	-143.14389	478.83578	-8.51412	463.31354	261.39478	74.58739	-846.40436	504.58749	87.85969	-1224.77319	266.36609	-3.92386
1015	8.450	772.12024	92.57043	1484.67603	-336.04706	409.93274	1304.33411	-1049.14539	393.81937	1319.15845	-168.71512	478.04575	-8.60687	492.44653	263.38434	75.66957	-824.82581	495.25519	85.20210	-1250.27258	265.16431	-3.79116
1016	8.458	771.78162	95.58833	1488.22656	-334.06870	411.82040	1309.10156	-1049.43396	394.39996	1324.97742	-194.32541	477.29596	-8.64607	517.16962	265.34106	75.63393	-803.90710	487.15253	82.55358	-1275.58179	263.93362	-3.52756
1017	8.467	771.76117	98.75143	1491.63599	-332.16867	413.61771	1313.73608	-1049.58105	394.78708	1330.69043	-219.94736	476.62256	-8.68710	536.88654	267.47687	73.86554	-783.54974	480.94147	80.15974	-1300.07300	262.39172	-2.72591
1018	8.475	772.03131	102.09641	1494.87854	-330.43390	415.27658	1318.10852	-1049.59180	394.96472	1336.13855	-245.49893	476.10782	-8.82184	550.91058	269.64117	70.16690	-763.88538	477.10950	78.07064	-1323.05176	260.33020	-0.91572
1019	8.483	772.53766	105.66382	1497.92090	-328.90240	416.78821	1322.08020	-1049.51770	394.89825	1341.16772	-270.77115	475.86835	-9.10671	559.21179	271.69226	64.65482	-745.39661	475.65192	75.93514	-1344.14661	257.85010	2.02465
1020	8.492	773.20880	109.47983	1500.71094	-327.56519	418.15503	1325.52649	-1049.44531	394.57214	1345.63831	-295.31778	475.96881	-9.48696	562.71112	273.65817	57.86756	-728.78760	476.15631	73.10771	-1363.42578	255.32475	5.66440
1021	8.500	773.97003	113.53296	1503.18530	-326.37836	419.35434	1328.36157	-1049.45178	393.98972	1349.44421	-318.45285	476.37405	-9.71360	562.65137	275.62045	50.77605	-714.72394	478.29205	69.00661	-1381.06006	252.99365	9.30361
1022	8.508	774.75220	117.77599	1505.29309	-325.28528	420.32877	1330.54199	-1049.57361	393.20129	1352.53992	-339.53867	477.10141	-9.24716	559.74023	277.63757	44.30171	-703.55579	481.98569	63.29236	-1397.00476	250.60550	12.50254
1023	8.517	775.49585	122.15224	1507.00488	-324.23654	421.01797	1332.05151	-1049.79980	392.34659	1354.94934	-358.33200	478.57645	-7.04842	553.83905	279.75769	38.63162	-695.22949	487.28265	55.86993	-1411.03931	247.64391	15.42704
1024	8.525	776.15131	126.62167	1508.30273	-323.20584	421.38147	1332.87585	-1050.07019	391.62451	1356.74561	-374.57346	481.88904	-1.27506	544.33044	281.99387	33.07907	-689.58618	494.35217	46.88144	-1422.83887	243.88060	18.79337
1025	8.533	776.68103	131.16611	1509.16992	-322.20407	421.38962	1332.99072	-1050.29150	391.21432	1358.01587	-386.72885	488.41437	10.33599	530.84375	284.26080	26.76811	-686.77020	503.44977	36.63156	-1431.83374	239.60796	23.29026
1026	8.542	777.07043	135.77339	1509.58838	-321.28174	421.02667	1332.36987	-1050.37463	391.21204	1358.82410	-391.72464	498.73892	28.71955	513.83636	286.41376	19.64218	-687.28540	514.53308	25.50621	-1437.19751	235.40303	28.76161
1027	8.550	777.33600	140.42395	1509.53503	-320.51077	420.31180	1331.00464	-1050.26941	391.61523	1359.18359	-387.10208	511.83069	51.85281	494.44257	288.29575	12.82830	-691.68536	526.85980	14.12571	-1438.11206	231.59857	34.07848
1028	8.558	777.52625	145.08540	1508.98547	-319.95398	419.31018	1328.91882	-1049.98621	392.36560	1359.06104	-373.57193	525.42993	75.39784	473.56519	289.65445	7.76383	-700.22729	539.00018	3.67487	-1434.13794	227.97766	37.93560
1029	8.567	777.71942	149.70490	1507.92639	-319.63974	418.12427	1326.17334	-1049.59534	393.39804	1358.40259	-354.89816	537.36383	95.12515	451.34979	290.23108	4.96302	-712.74377	549.23334	-4.26951	-1425.49902	224.08228	39.62521
1030	8.575	778.02039	154.20769	1506.36902	-319.55817	416.86877	1322.86475	-1049.20422	394.64874	1357.16357	-335.19418	546.59827	108.96191	427.78119	290.07571	3.84332	-728.89691	556.21216	-8.82304	-1412.90625	219.65683	39.16367
1031	8.583	778.55231	158.50632	1504.34888	-319.68445	415.65115	1319.12061	-1048.93213	396.03955	1355.32947	-316.39883	553.34119	117.44607	403.31726	289.54984	3.48924	-748.48187	559.63391	-10.63817	-1396.98193	214.76955	37.03836
1032	8.592	779.43292	162.52310	1501.91064	-320.01834	414.57828	1315.08337	-1048.89709	397.47461	1352.92029	-298.02872	558.49414	122.70734	378.62842	288.95480	3.25438	-771.01831	560.33917	-11.20920	-1377.93750	209.71960	33.95456
1033	8.600	780.73779	166.22461	1499.09351	-320.60986	413.76962	1310.89111	-1049.21472	398.85696	1349.98035	-278.69260	563.00452	126.92947	354.08862	288.35516	2.85727	-795.28723	559.65302	-11.57094	-1355.76270	204.88068	30.63275
1034	8.608	782.46973	169.63823	1495.93701	-321.54584	413.34152	1306.66663	-1049.99316	400.10834	1346.56555	-257.49344	567.40936	131.33171	329.71835	287.73438	2.25455	-819.96222	558.57574	-11.96455	-1330.59094	200.57999	27.61766
1035	8.617	784.55518	172.83464	1492.49365	-322.91037	413.37955	1302.50745	-1051.30688	401.18073	1342.74329	-234.39719	571.70282	136.06017	305.44806	287.08774	1.51958	-844.38428	557.52985	-12.30258	-1302.87158	197.06041	25.20615
1036	8.625	786.86688	175.89484	1488.83447	-324.75690	413.93225	1298.47937	-1053.16638	402.07147	1338.59839	-209.92807	575.52856	140.67896	281.28754	286.36993	0.77957	-868.49371	556.57678	-12.57858	-1273.29810	194.47687	23.54802
1037	8.633	789.26178	178.88440	1485.04382	-327.10428	415.00745	1294.62048	-1055.51416	402.82977	1334.23181	-184.78348	578.52472	144.69408	257.26498	285.55515	0.14259	-892.47681	555.65784	-12.90791	-1242.63855	192.90326	22.79063
1038	8.642	791.61646	181.84933	1481.21179	-329.94409	416.54559	1290.96033	-1058.23645	403.51227	1329.74927	-159.53470	580.51843	147.73039	233.36313	284.72406	-0.37834	-916.52417	554.74963	-13.33042	-1211.54956	192.33566	23.12653
1039	8.650	793.84692	184.81853	1477.42542	-333.24005	418.39490	1287.54639	-1061.17456	404.12692	1325.25012	-134.39056	581.45331	149.42989	209.54477	283.97708	-0.83160	-940.69745	553.88275	-13.74654	-1180.44421	192.68976	24.72285
1040	8.658	795.91455	187.79416	1473.76611	-336.91119	420.33606	1284.44861	-1064.14697	404.62503	1320.82739	-109.14215	581.30811	149.44292	185.73315	283.32843	-1.22552	-964.94934	553.05499	-14.08755	-1149.56421	193.86989	27.60133
1041	8.667	797.81873	190.74857	1470.30786	-340.82147	422.15231	1281.73657	-1066.98120	404.90704	1316.58374	-83.36273	580.15863	147.61372	161.80362	282.71790	-1.52502	-989.23193	552.23816	-14.41975	-1119.16724	195.88130	31.55773
1042	8.675	799.57483	193.64084	1467.11560	-344.80368	423.68759	1279.46045	-1069.54004	404.82648	1312.63794	-56.70145	578.20630	144.06549	137.65717	282.07605	-1.71608	-1013.55658	551.44928	-14.83927	-1089.58276	198.84415	36.18785
1043	8.683	801.18835	196.43718	1464.24658	-348.70221	424.86328	1277.65503	-1071.73938	404.23105	1309.10962	-29.01093	575.68683	139.07784	113.29485	281.37341	-1.80447	-1037.94983	550.74542	-15.33576	-1061.11719	202.91176	41.01068
1044	8.692	802.64246	199.12051	1461.75684	-352.39761	425.67059	1276.35352	-1073.55737	403.03653	1306.10156	-0.26331	572.80109	132.96912	88.81911	280.62576	-1.80374	-1062.42090	550.17609	-15.77313	-1033.92529	208.17128	45.61776
1045	8.700	803.90381	201.69188	1459.69812	-355.80817	426.15439	1275.60059	-1075.03247	401.26746	1303.69617	29.58609	569.72388	126.07229	64.32677	279.85962	-1.76332	-1086.99048	549.73328	-15.99357	-1007.92780	214.55374	49.77546
1046	8.708	804.94110	204.17081	1458.10864	-358.88364	426.38660	1275.45203	-1076.24683	399.02026	1301.94641	60.66763	566.62115	118.73598	39.81878	279.08716	-1.74716	-1111.69385	549.32129	-15.96166	-982.81897	221.83098	53.42693
1047	8.717	805.73914	206.58852	1457.00476	-361.59583	426.42065	1275.95996	-1077.30029	396.39801	1300.86230	93.13806	563.64917	111.31680	15.25266	278.32178	-1.77301	-1136.55884	548.84161	-15.78365	-958.15564	229.72961	56.61641
1048	8.725	806.30255	208.97821	1456.37463	-363.92905	426.24899	1277.14526	-1078.28467	393.50247	1300.41382	127.02582	560.92871	104.12125	-9.38363	277.56949	-1.80489	-1161.59497	548.29114	-15.59747	-933.48523	238.00647	59.42095
1049	8.733	806.65540	211.37180	1456.17725	-365.87402	425.80826	1278.97693	-1079.25952	390.47137	1300.55579	162.16946	558.49792	97.31062	-34.10842	276.83176	-1.82083	-1186.78406	547.69623	-15.49395	-908.48315	246.43344	61.92476
1050	8.742	806.83801	213.79176	1456.34924	-367.42410	425.02094	1281.37512	-1080.23730	387.47549	1301.24915	198.34683	556.30109	90.90683	-58.99688	276.17242	-1.86844	-1212.06482	547.01935	-15.49780	-883.04681	254.83492	64.21436
1051	8.750	806.89996	216.23363	1456.81897	-368.57391	423.82764	1284.24451	-1081.18726	384.66608	1302.47778	235.42361	554.24701	84.93314	-84.10342	275.65244	-1.99159	-1237.35388	546.21252	-15.56706	-857.29431	263.13699	66.37553
1052	8.758	806.89435	218.66206	1457.51721	-369.31927	422.19742	1287.50000	-1082.06140	382.12308	1304.25122	273.32642	552.27716	79.54192	-109.37051	275.16611	-2.13623	-1262.59521	545.35510	-15.60445	-831.48914	271.26886	68.47952
1053	8.767	806.87561	221.02722	1458.38000	-369.65784	420.12775	1291.06018	-1082.81885	379.82867	1306.57776	311.81946	550.41626	75.01402	-134.68643	274.49005	-2.21547	-1287.75928	544.65613	-15.49696	-805.97565	279.04224	70.55615
1054	8.775	806.90222	223.27763	1459.34753	-369.59650	417.65247	1294.82886	-1083.43164	377.68576	1309.43408	350.23706	548.82385	71.64184	-159.99582	273.52771	-2.24117	-1312.84766	544.22644	-15.20974	-781.16913	286.24640	72.55202
1055	8.783	807.03113	225.35999	1460.36377	-369.16327	414.85568	1298.69336	-1083.88135	375.58969	1312.75696	387.43112	547.77692	69.53619	-185.31931	272.42755	-2.31796	-1337.96570	543.90356	-14.85500	-757.55957	292.82236	74.28333
1056	8.792	807.30511	227.22876	1461.37927	-368.41757	411.85941	1302.53760	-1084.15662	373.50412	1316.45422	422.02914	547.50476	68.39468	-210.71146	271.40948	-2.50243	-1363.30066	543.42053	-14.61305	-735.64154	298.83026	75.44414
1057	8.800	807.74335	228.87077	1462.35120	-367.45074	408.78241	1306.26343	-1084.25562	371.47092	1320.40808	452.85428	547.99158	67.45583	-236.22556	270.56561	-2.73317	-1388.92725	542.77533	-14.49416	-715.78845	304.27625	75.72781
1058	8.808	808.33862	230.31265	1463.24146	-366.37204	405.70966	1309.80591	-1084.18433	369.56012	1324.46948	479.25800	548.96259	65.83811	-261.85648	269.85159	-2.90993	-1414.60168	542.38123	-14.09223	-698.20258	309.02643	74.98375
1059	8.817	809.05676	231.60063	1464.01575	-365.28082	402.69641	1313.12793	-1083.95996	367.82245	1328.46167	501.10199	550.05273	62.94367	-287.45346	269.09348	-2.97368	-1439.71509	542.79980	-12.52609	-682.94543	312.86871	73.24713
1060	8.825	809.84338	232.78320	1464.64551	-364.23688	399.79120	1316.19031	-1083.62219	366.26636	1332.19727	518.43420	550.97772	58.53893	-312.69681	268.02783	-2.91669	-1463.52319	544.32220	-8.75428	-669.96478	315.61761	70.63712
1061	8.833	810.63452	233.90521	1465.11145	-363.24591	397.04599	1318.91748	-1083.23645	364.86105	1335.50500	531.29016	551.65771	52.67127	-337.16516	266.49506	-2.75499	-1485.52173	546.81323	-2.23220	-659.16052	317.19308	67.25616
1062	8.842	811.36426	235.00290	1465.39856	-362.26956	394.50525	1321.18774	-1082.87915	363.57007	1338.26123	539.78149	552.28790	45.65469	-360.42401	264.58154	-2.48308	-1505.52283	549.98303	6.73863	-650.50952	317.67908	63.13435
1063	8.850	811.97595	236.10072	1465.48694	-361.24963	392.19189	1322.86365	-1082.60547	362.38916	1340.41150	544.16626	553.22144	38.00202	-382.09033	262.56485	-2.06393	-1523.35718	553.60321	17.28069	-644.13733	317.27664	58.20739
1064	8.858	812.43005	237.20483	1465.34985	-360.13275	390.11005	1323.84033	-1082.42383	361.35437	1341.96826	544.65778	554.67688	30.16626	-401.85529	260.61996	-1.33345	-1538.60742	557.25000	28.31630	-640.28503	316.15936	52.33646
1065	8.867	812.70569	238.29401	1464.95764	-358.89154	388.25769	1324.07471	-1082.29980	360.49631	1342.97717	541.03821	556.54120	22.30602	-419.43298	258.32104	0.42760	-1550.71240	560.26526	38.99311	-639.23511	314.38858	45.35658
1066	8.875	812.80573	239.32655	1464.28223	-357.53421	386.62567	1323.57861	-1082.17920	359.76825	1343.46814	532.43335	558.42432	14.59592	-434.21350	254.55876	4.88560	-1559.32434	562.29883	49.11815	-641.27783	311.93884	37.16053
1067	8.883	812.76532	240.25690	1463.29919	-356.10062	385.18115	1322.39905	-1082.00977	359.03308	1343.43921	517.76672	559.87183	7.89357	-444.59888	248.32664	14.07681	-1564.53931	563.56158	58.93948	-646.71344	308.81519	27.84986
1068	8.892	812.65485	241.04083	1461.99011	-354.65527	383.86133	1320.61047	-1081.76062	358.13879	1342.87671	496.88104	560.62970	3.39722	-448.14166	239.62184	28.73767	-1566.86084	564.52710	68.38811	-655.81152	305.25241	17.97830
1069	8.900	812.57568	241.63739	1460.34985	-353.28156	382.58191	1318.30725	-1081.43799	357.00113	1341.77820	471.35822	560.79346	1.33311	-443.31665	229.57315	47.01993	-1566.93591	565.68213	76.75846	-668.72040	301.88953	8.80897
1070	8.908	812.64453	242.01706	1458.38550	-352.07593	381.25204	1315.57971	-1081.08337	355.60602	1340.15076	444.00278	560.63702	0.71656	-431.14734	219.81665	65.19294	-1565.09473	567.37244	83.11668	-685.44196	299.58450	2.02690
1071	8.917	812.96521	242.16597	1456.11304	-351.14795	379.80118	1312.49597	-1080.76428	353.95245	1337.99341	417.19528	560.34222	0.43177	-414.43011	211.64865	79.89662	-1561.08972	569.69104	86.85822	-705.77930	298.73456	-1.46175
1072	8.925	813.60034	242.08228	1453.55884	-350.61127	378.20004	1309.11023	-1080.57214	352.04678	1335.29321	391.68253	559.99097	-0.03340	-395.46802	205.50635	89.89275	-1554.38977	572.64636	87.97811	-729.02917	298.87543	-2.35269
1073	8.933	814.55725	241.77213	1450.76367	-350.55325	376.45276	1305.47729	-1080.61218	349.95676	1332.04346	366.93427	559.66656	-0.68500	-374.98413	201.02518	96.03875	-1544.63062	576.15796	86.89573	-753.90247	299.22034	-2.13927
1074	8.942	815.78577	241.24841	1447.78247	-351.00970	374.57529	1301.65515	-1080.97327	347.80573	1328.26917	342.27020	559.43848	-1.36386	-352.77673	197.53772	100.01743	-1531.71606	579.81421	84.08434	-779.17322	299.37866	-1.88471
1075	8.950	817.18390	240.53128	1444.68494	-351.96872	372.58435	1297.70386	-1081.69409	345.68918	1324.04004	317.43069	559.31384	-1.94496	-328.63049	194.62050	103.14510	-1515.69592	583.24170	80.07408	-804.27759	299.39343	-1.98454
1076	8.958	818.61792	239.64749	1441.55884	-353.39227	370.48987	1293.68127	-1082.75232	343.63181	1319.46143	292.47388	559.23920	-2.38584	-302.65277	192.25877	105.98433	-1496.67493	586.60541	75.60352	-829.17627	299.38229	-2.47387
1077	8.967	819.95569	238.62399	1438.50635	-355.23785	368.28406	1289.63647	-1084.08032	341.62192	1314.65662	267.55301	559.14380	-2.73878	-275.28613	190.58998	108.56612	-1474.75891	590.26111	71.37906	-853.95941	299.33984	-3.18311
1078	8.975	821.09045	237.47296	1435.62964	-357.47949	365.93396	1285.61084	-1085.59680	339.64676	1309.75049	242.80869	558.98785	-3.11135	-247.15582	189.68250	110.71666	-1450.05542	594.18744	67.78033	-878.67706	299.18439	-3.82936
1079	8.983	821.94434	236.18674	1433.01941	-360.12036	363.38135	1281.65588	-1087.23022	337.69373	1304.85815	218.31555	558.76691	-3.56187	-218.74817	189.62361	112.21725	-1422.85010	598.00305	64.98963	-903.34833	298.87207	-4.21814
1080	8.992	822.46399	234.75606	1430.75610	-363.17184	360.56384	1277.85291	-1088.91199	335.74933	1300.07361	194.03943	558.48657	-4.03619	-190.17877	190.57886	112.82851	-1393.83997	601.26642	63.25414	-928.00134	298.43018	-4.38719
1081	9.000	822.61853	233.19012	1428.91541	-366.60068	357.45844	1274.30762	-1090.55151	333.81104	1295.46472	169.83435	558.15228	-4.41442	-161.24124	192.63193	112.32413	-1364.03906	603.60278	62.80405	-952.67603	297.91724	-4.51907
1082	9.008	822.39819	231.51694	1427.56689	-370.28717	354.11469	1271.12402	-1092.02856	331.89142	1291.08154	145.52945	557.77545	-4.62987	-131.57700	195.71057	110.58508	-1334.30396	604.72595	63.59856	-977.38812	297.40244	-4.75119
1083	9.017	821.81030	229.76480	1426.76489	-374.03424	350.64752	1268.38440	-1093.22083	330.01648	1286.97827	121.04813	557.37463	-4.73670	-100.85912	199.68338	107.66328	-1304.89282	604.49237	65.32967	-1002.10730	296.95508	-5.08268
1084	9.025	820.87341	227.94199	1426.53796	-377.62195	347.18573	1266.14673	-1094.05139	328.24554	1283.23279	96.43335	556.98047	-4.83656	-68.93584	204.41470	103.75259	-1275.44897	602.90149	67.62257	-1026.78589	296.60928	-5.40465
1085	9.033	819.61420	226.03360	1426.88354	-380.86920	343.80975	1264.44714	-1094.52441	326.67960	1279.93994	71.78575	556.63287	-4.98556	-35.80077	209.73154	99.13004	-1245.46741	600.02484	70.13906	-1051.41309	296.34760	-5.60353
1086	9.042	818.06653	224.01437	1427.77014	-383.67532	340.53302	1263.30518	-1094.72119	325.40570	1277.19568	47.19559	556.35474	-5.20295	-1.47375	215.39861	94.12711	-1214.84302	595.94037	72.58643	-1076.03870	296.10403	-5.66213
1087	9.050	816.27228	221.86629	1429.14661	-386.02948	337.35046	1262.73914	-1094.75684	324.43271	1275.08948	22.64529	556.12463	-5.46996	34.03876	221.13861	89.11535	-1184.04041	590.67352	74.76263	-1100.73193	295.77631	-5.64740
1088	9.058	814.28186	219.59770	1430.95093	-387.97565	334.30606	1262.77771	-1094.73218	323.69534	1273.69336	-2.03909	555.88354	-5.70189	70.70966	226.64435	84.45679	-1153.81262	584.18005	76.59475	-1125.53589	295.29770	-5.61363
1089	9.067	812.15002	217.25006	1433.11572	-389.53967	331.49594	1263.45105	-1094.70093	323.09814	1273.04541	-27.00137	555.58630	-5.83643	108.43938	231.60435	80.40046	-1124.71216	576.45844	78.10588	-1150.47485	294.72858	-5.57374
1090	9.075	809.93262	214.87891	1435.57227	-390.67166	329.00470	1264.75952	-1094.66199	322.53595	1273.14624	-52.17099	555.22913	-5.91625	147.05002	235.81934	76.96942	-1096.71143	567.71185	79.31658	-1175.56616	294.23639	-5.55181
1091	9.083	807.68982	212.52792	1438.25000	-391.26123	326.85663	1266.65735	-1094.58008	321.88763	1273.97083	-77.39615	554.80188	-6.00778	186.35635	239.22186	73.94731	-1069.16919	558.34949	80.14473	-1200.79578	293.94513	-5.58329
1092	9.092	805.49304	210.22113	1441.07642	-391.20267	325.01874	1269.06836	-1094.41492	321.02893	1275.48328	-102.62201	554.27374	-6.12793	226.23245	241.60846	71.08215	-1041.20020	548.79352	80.47283	-1226.08984	293.77994	-5.64028
1093	9.100	803.42651	207.96725	1443.97766	-390.44647	323.42761	1271.91406	-1094.14050	319.87878	1277.64746	-127.87125	553.65442	-6.27750	266.58875	242.35175	68.41652	-1012.17523	539.33716	80.33377	-1251.35010	293.48688	-5.63380
1094	9.108	801.58258	205.76093	1446.88293	-389.01538	322.01752	1275.12329	-1093.75244	318.42911	1280.43079	-153.17850	552.99622	-6.45960	307.25269	240.50146	66.42165	-981.94934	530.15961	79.91991	-1276.54517	292.86765	-5.51375
1095	9.117	800.04932	203.58249	1449.72925	-386.99857	320.74481	1278.62317	-1093.25684	316.71863	1283.79443	-178.56909	552.32635	-6.64987	347.82388	235.35037	65.72928	-950.81165	521.35400	79.43660	-1301.74756	291.96408	-5.31197
1096	9.125	798.89832	201.40509	1452.45972	-384.53766	319.59717	1282.32556	-1092.64917	314.77838	1287.67798	-204.05835	551.62146	-6.78952	387.59009	227.08310	66.57333	-919.33691	512.92102	78.99217	-1327.06958	290.95758	-5.10349
1097	9.133	798.17407	199.20641	1455.02368	-381.80396	318.58093	1286.12927	-1091.90710	312.61591	1291.99170	-229.65005	550.84265	-6.83119	425.52148	216.86807	68.33815	-888.21777	504.79459	78.52692	-1352.57471	289.94986	-4.95466
1098	9.142	797.88892	196.98114	1457.37500	-378.95987	317.70209	1289.93604	-1091.00525	310.24283	1296.61169	-255.32748	549.97943	-6.78495	460.28375	206.16641	69.75935	-858.17474	496.98169	77.84468	-1378.19556	288.88666	-4.87156
1099	9.150	798.02197	194.74889	1459.47131	-376.11783	316.95068	1293.65674	-1089.93042	307.68771	1301.37988	-281.04556	549.05591	-6.70630	490.28073	195.89665	69.74145	-829.93921	489.65176	76.70203	-1403.61975	287.59729	-4.73259
1100	9.158	798.52283	192.54321	1461.27246	-373.32468	316.28998	1297.20007	-1088.68030	304.98914	1306.10889	-306.70181	548.11932	-6.61602	514.05219	186.27061	67.87969	-804.18872	483.01685	74.81145	-1428.24438	285.85913	-4.21311
1101	9.167	799.31763	190.39236	1462.74109	-370.58002	315.65756	1300.46252	-1087.26440	302.20001	1310.60156	-332.05576	547.23877	-6.37825	531.05725	177.25380	64.25795	-781.41101	477.23785	71.87588	-1451.38477	283.53683	-2.84904
1102	9.175	800.32086	188.31686	1463.84509	-367.86597	314.98145	1303.33423	-1085.71973	299.40314	1314.69702	-356.66495	546.46570	-5.64424	541.91211	168.93277	59.13586	-761.79944	472.38773	67.69699	-1472.59985	280.71094	-0.36166
1103	9.183	801.45093	186.32996	1464.56006	-365.16595	314.19724	1305.71533	-1084.11877	296.69455	1318.30774	-379.97696	545.78217	-3.96153	547.54449	161.39424	52.89281	-745.26166	468.39166	62.23644	-1491.78735	277.62225	3.02215
1104	9.192	802.64392	184.43108	1464.87231	-362.46942	313.25336	1307.52686	-1082.53882	294.10977	1321.40454	-401.52560	545.15442	-0.90138	548.26459	154.42441	45.90157	-731.55878	465.13599	55.58379	-1509.01709	274.50885	6.65497
1105	9.200	803.85986	182.61284	1464.77551	-359.77026	312.11224	1308.71216	-1081.01855	291.59857	1323.97742	-420.91446	544.68787	4.11754	543.76886	147.54529	38.19555	-720.58484	462.71268	47.86378	-1524.37671	271.49387	9.95081
1106	9.208	805.08325	180.87698	1464.26208	-357.06989	310.76480	1309.22778	-1079.54919	289.13104	1326.02234	-437.31961	544.73724	12.21799	533.77765	140.47266	29.49693	-712.64355	461.46307	39.16791	-1537.89526	268.56329	12.90901
1107	9.217	806.32025	179.23907	1463.32239	-354.38391	309.24753	1309.04065	-1078.08521	286.78857	1327.55408	-448.78946	545.78223	24.86564	518.57294	133.60629	20.09740	-708.42047	461.62115	29.50552	-1549.42041	265.70123	16.22643
1108	9.225	807.59430	177.71548	1461.95056	-351.74515	307.64484	1308.13892	-1076.55835	284.70474	1328.60352	-452.52103	548.02966	42.56393	499.08423	127.98419	11.57156	-708.63232	462.93860	18.91077	-1558.44263	263.10284	20.69310
1109	9.233	808.94666	176.29990	1460.15198	-349.20520	306.07205	1306.55176	-1074.90820	282.96527	1329.18982	-446.78360	551.08820	63.54900	476.54163	124.48169	5.73225	-713.72528	464.80820	7.95053	-1564.06592	261.04434	26.29980
1110	9.242	810.43701	174.96011	1457.94763	-346.83438	304.63574	1304.36047	-1073.11951	281.58698	1329.28809	-432.66940	554.12152	84.25130	452.15436	122.99634	2.91975	-723.84546	466.59262	-1.83437	-1565.27588	259.37067	31.98612
1111	9.250	812.13965	173.66002	1455.37549	-344.71738	303.40118	1301.68677	-1071.23608	280.51822	1328.82275	-413.43326	556.34955	101.37647	427.04065	122.58473	2.06342	-738.90088	467.76813	-8.62913	-1561.39624	257.37967	36.23019
1112	9.258	814.12402	172.37376	1452.48730	-342.94336	302.39450	1298.66235	-1069.34814	279.65137	1327.70679	-392.10220	557.42688	113.64145	402.02039	122.33432	1.96826	-758.43970	468.07666	-11.93434	-1552.31738	254.35695	37.85249
1113	9.267	816.42566	171.08725	1449.34473	-341.58932	301.61612	1295.40576	-1067.56714	278.89890	1325.90088	-369.86087	557.44604	121.83658	377.36795	121.90379	1.92952	-781.36688	467.64856	-12.88641	-1538.22388	249.98593	36.47626
1114	9.275	819.02716	169.79895	1446.01831	-340.70270	301.04175	1292.01709	-1066.00854	278.24704	1323.43799	-346.37820	556.65314	127.58558	352.99362	121.32057	1.65515	-806.04333	466.83267	-12.88395	-1519.23193	244.31740	32.47908
1115	9.283	821.85706	168.51535	1442.59521	-340.29294	300.62665	1288.58655	-1064.77405	277.71414	1320.40686	-321.05533	555.13196	132.06444	328.77310	120.62241	1.13960	-831.02582	465.88568	-12.70470	-1495.40015	237.63774	26.66644
1116	9.292	824.79602	167.24515	1439.18457	-340.34018	300.32111	1285.19739	-1063.93579	277.28491	1316.92822	-293.76810	552.70575	135.58838	304.63324	119.80645	0.52185	-855.64960	464.86646	-12.70813	-1467.04468	230.35361	20.01299
1117	9.300	827.68799	166.00397	1435.91284	-340.82358	300.08966	1281.92200	-1063.52808	276.90002	1313.13818	-264.89871	549.10199	138.00795	280.55603	118.88358	-0.07356	-879.86829	463.77942	-13.05318	-1435.14880	222.90067	13.54032
1118	9.308	830.36462	164.82251	1432.91101	-341.75159	299.93369	1278.82190	-1063.54468	276.48566	1309.16626	-235.10458	544.15839	139.20735	256.59515	117.89185	-0.59296	-903.83521	462.69052	-13.70139	-1401.58032	215.72246	8.27139
1119	9.317	832.67883	163.73865	1430.30151	-343.16025	299.90952	1275.95581	-1063.93994	275.96460	1305.10449	-205.01797	537.86469	139.19679	232.82687	116.92314	-1.04265	-927.69196	461.70715	-14.43852	-1368.41687	209.22632	5.14955
1120	9.325	834.53448	162.77983	1428.18286	-345.06277	300.12103	1273.38562	-1064.64661	275.26807	1300.99280	-174.95303	530.27661	137.95239	209.26395	116.06329	-1.46600	-951.52014	460.92538	-15.00312	-1336.40759	203.69096	4.68445
1121	9.333	835.89990	161.95969	1426.62329	-347.37671	300.65588	1271.17200	-1065.60889	274.38138	1296.84753	-144.81177	521.43726	135.36961	185.82068	115.29973	-1.89343	-975.34656	460.35495	-15.27650	-1304.49622	199.23795	6.55342
1122	9.342	836.80200	161.28349	1425.66309	-349.88684	301.48151	1269.35547	-1066.79053	273.35532	1292.71619	-114.27005	511.36752	131.39333	162.36349	114.57939	-2.29868	-999.17865	459.87247	-15.36163	-1271.31079	195.85968	9.85654
1123	9.350	837.30554	160.74536	1425.32092	-352.29712	302.39398	1267.94995	-1068.14392	272.25211	1288.70715	-83.05789	500.10785	126.13609	138.77939	113.88655	-2.61786	-1023.03613	459.30719	-15.47159	-1236.54602	193.46178	13.83543
1124	9.358	837.48895	160.32832	1425.59827	-354.35846	303.09137	1266.96655	-1069.57715	271.09842	1284.98303	-51.08218	487.75879	119.85145	115.03806	113.20711	-2.82640	-1046.94250	458.59070	-15.72371	-1200.83618	191.88718	18.13365
1125	9.367	837.42395	160.01816	1426.48267	-355.97974	303.32697	1266.44055	-1070.95313	269.86652	1281.72693	-18.34616	474.50021	112.84034	91.21734	112.51348	-2.97284	-1070.90393	457.77136	-16.05106	-1165.01404	190.91164	22.54499
1126	9.375	837.16455	159.81738	1427.94775	-357.23480	303.01758	1266.43335	-1072.11523	268.48419	1279.10803	15.18329	460.58789	105.40617	67.40481	111.79752	-3.12140	-1094.91357	456.90320	-16.32098	-1129.61743	190.34883	26.84362
1127	9.383	836.74591	159.74408	1429.95520	-358.27167	302.22711	1267.01807	-1072.92969	266.88721	1277.26123	49.62830	446.27658	97.84592	43.59411	111.06448	-3.29913	-1118.97168	456.01877	-16.47575	-1094.72021	190.17984	30.87630
1128	9.392	836.19214	159.81935	1432.45667	-359.20294	301.06775	1268.25159	-1073.33044	265.06525	1276.27942	85.13437	431.69772	90.42097	19.71093	110.31216	-3.49985	-1143.09595	455.16745	-16.53519	-1060.01636	190.47876	34.68777
1129	9.400	835.52466	160.05678	1435.39355	-360.05701	299.62729	1270.13770	-1073.34888	263.06833	1276.20288	121.71698	416.85144	83.29258	-4.32310	109.52957	-3.70140	-1167.32410	454.37390	-16.54277	-1025.06274	191.25671	38.46775
1130	9.408	834.76715	160.45537	1438.69629	-360.79630	297.97144	1272.61829	-1073.09631	260.98856	1277.01721	159.17871	401.70959	76.45991	-28.54700	108.72742	-3.88918	-1191.69617	453.60916	-16.54641	-989.55066	192.40840	42.36393
1131	9.417	833.95190	160.99919	1442.28931	-361.34607	296.16220	1275.59839	-1072.70032	258.92590	1278.67285	197.24850	386.26611	69.78134	-52.93729	107.96504	-4.06882	-1216.22827	452.85120	-16.56395	-953.49768	193.73109	46.34163
1132	9.425	833.12793	161.66518	1446.09839	-361.60782	294.23529	1278.97693	-1072.24695	256.96048	1281.10791	235.85733	370.57593	63.14008	-77.45574	107.29060	-4.23181	-1240.90894	452.10623	-16.53722	-917.28271	194.95137	50.18449
1133	9.433	832.36035	162.42200	1450.05151	-361.47321	292.17188	1282.66565	-1071.76001	255.13516	1284.25928	275.29520	354.94141	56.74759	-102.09667	106.68287	-4.34653	-1265.70227	451.38074	-16.37345	-881.49756	195.79607	53.60135
1134	9.442	831.71857	163.22325	1454.07617	-360.84665	289.91721	1286.58862	-1071.20984	253.43948	1288.06165	316.04504	340.11353	51.42967	-126.86092	106.11062	-4.41577	-1290.53955	450.69720	-16.07014	-846.69458	196.13120	56.34313
1135	9.450	831.26147	164.02002	1458.09851	-359.67542	287.42487	1290.67261	-1070.53906	251.81900	1292.43750	358.22760	327.15518	48.48878	-151.74011	105.59946	-4.49162	-1315.34204	450.06876	-15.80182	-813.23425	195.95291	58.27874
1136	9.458	831.02533	164.77956	1462.05042	-357.97421	284.68362	1294.84229	-1069.69763	250.22467	1297.28210	400.87524	316.84845	48.81453	-176.72754	105.19043	-4.60437	-1340.11035	449.42755	-15.82251	-781.35657	195.13719	59.42302
1137	9.467	831.01654	165.48862	1465.87769	-355.82571	281.72437	1299.02698	-1068.66699	248.66257	1302.44995	441.66049	309.05414	51.76927	-201.83704	104.84263	-4.70148	-1364.95984	448.70059	-16.17632	-751.30688	193.36163	59.87824
1138	9.475	831.20746	166.15546	1469.53735	-353.35388	278.61276	1303.16760	-1067.45874	247.19186	1307.75452	477.60934	302.77078	55.16801	-227.11591	104.43240	-4.69270	-1389.91821	447.95630	-16.41505	-723.32843	190.35788	59.70684
1139	9.483	831.53857	166.80856	1472.99011	-350.69379	275.42340	1307.21362	-1066.10864	245.86839	1312.97815	506.48108	297.03787	56.74338	-252.54382	103.87072	-4.54448	-1414.66687	447.40652	-15.49018	-697.58807	186.03903	58.88021
1140	9.492	831.93079	167.46968	1476.20251	-347.97388	272.21375	1311.10437	-1064.68018	244.69427	1317.89917	527.80493	291.65302	55.54816	-277.85272	103.11491	-4.24762	-1438.59082	447.36859	-12.01020	-674.20142	180.36224	57.35914
1141	9.500	832.30414	168.12474	1479.14893	-345.30389	269.02713	1314.74963	-1063.24634	243.62497	1322.33411	542.86200	286.87067	51.90106	-302.43768	102.04967	-3.66985	-1461.05200	448.21109	-5.00559	-653.31970	173.23474	55.15947
1142	9.508	832.59387	168.73795	1481.80493	-342.76407	265.91034	1318.02637	-1061.85742	242.61421	1326.16479	553.74219	282.75427	46.58799	-325.43079	100.53789	-2.51025	-1481.46973	449.98557	5.29355	-635.13989	164.58624	52.30389
1143	9.517	832.75842	169.29199	1484.14355	-340.40265	262.91986	1320.80310	-1060.53467	241.63312	1329.32959	562.11865	279.15564	40.54665	-345.95905	98.58876	-0.40068	-1499.17590	452.02289	17.54354	-619.85999	154.49362	48.78054
1144	9.525	832.78070	169.80499	1486.13879	-338.23062	260.11487	1322.97302	-1059.28467	240.64584	1331.80383	568.52185	276.11478	34.85162	-363.46008	96.25016	3.08870	-1513.39258	453.33994	30.32410	-607.66333	143.20171	44.60866
1145	9.533	832.66461	170.32074	1487.76501	-336.20514	257.54028	1324.46533	-1058.11182	239.60255	1333.59119	572.53595	273.93610	30.25768	-377.64972	93.37137	8.66708	-1523.44739	453.49933	42.98179	-598.72626	131.03864	39.88400
1146	9.542	832.43060	170.89192	1488.99084	-334.23065	255.21121	1325.23218	-1057.01575	238.47188	1334.72192	573.41296	272.90390	26.51871	-387.90649	89.63873	17.41998	-1529.06934	452.72693	55.33935	-593.21802	118.36537	34.68653
1147	9.550	832.10956	171.56903	1489.77979	-332.20105	253.10269	1325.23816	-1055.97681	237.26097	1335.25037	570.41980	273.08148	22.43445	-392.75751	84.74416	30.26035	-1530.58667	451.51324	66.94932	-591.30688	105.60358	28.96401
1148	9.558	831.73706	172.40157	1490.09302	-330.05124	251.14047	1324.46045	-1054.93884	236.00079	1335.25391	562.99902	274.24023	16.90626	-390.58289	78.54016	46.89275	-1528.79883	450.34546	76.92680	-593.16040	93.28226	22.57860
1149	9.567	831.35333	173.43790	1489.89807	-327.77609	249.21724	1322.89417	-1053.81323	234.70763	1334.81445	551.05359	275.73306	10.06614	-381.11688	71.26030	65.39794	-1524.49048	449.36060	84.35880	-598.90967	82.05098	15.56108
1150	9.575	831.01294	174.68857	1489.18665	-325.41766	247.23517	1320.56177	-1052.50916	233.34108	1333.98303	535.16779	276.56161	3.34512	-365.90833	63.56137	83.11001	-1518.03149	448.30045	88.86883	-608.62012	72.65114	8.45976
1151	9.583	830.79333	176.06802	1487.98743	-323.04312	245.14200	1317.52258	-1050.97241	231.79926	1332.76782	516.22919	276.03674	-1.62287	-347.20654	56.17450	97.99252	-1509.37695	446.99796	90.80766	-622.33691	65.74614	2.39363
1152	9.592	830.78937	177.40744	1486.35083	-320.73019	242.94385	1313.86865	-1049.20911	229.96968	1331.15527	494.74246	274.47092	-4.23999	-326.63550	49.47178	109.36680	-1498.21130	445.57281	90.77326	-640.07385	61.51605	-1.62816
1153	9.600	831.09888	178.55145	1484.31445	-318.56628	240.69385	1309.71301	-1047.28809	227.82019	1329.13318	471.05380	272.79816	-5.19294	-304.83856	43.41307	117.69649	-1484.08020	444.28723	89.11372	-661.45642	59.40324	-3.55706
1154	9.608	831.81287	179.42325	1481.89099	-316.64929	238.46671	1305.17786	-1045.32922	225.44292	1326.70068	446.04593	271.55136	-5.57316	-281.91241	37.86696	123.87974	-1466.62720	443.47589	85.96037	-685.37225	58.45569	-4.21681
1155	9.617	833.00385	180.01855	1479.08337	-315.07791	236.34277	1300.37939	-1043.47742	223.00177	1323.87744	420.81201	270.61105	-5.94041	-257.85443	32.83868	128.67537	-1445.80957	443.31870	81.41954	-710.36084	57.88968	-4.47302
1156	9.625	834.69794	180.37970	1475.90381	-313.93576	234.40942	1295.41284	-1041.87683	220.68288	1320.70874	395.92389	269.70557	-6.32653	-232.71490	28.40593	132.54272	-1421.85107	443.55362	75.65568	-735.37073	57.26474	-4.71704
1157	9.633	836.84442	180.56384	1472.39221	-313.28177	232.75400	1290.35681	-1040.64612	218.67203	1317.25879	371.43405	268.73065	-6.73703	-206.62360	24.58731	135.71234	-1394.97217	443.54883	69.03573	-759.99536	56.38893	-4.96689
1158	9.642	839.31561	180.61108	1468.62378	-313.15408	231.43619	1285.28845	-1039.85217	217.10306	1313.59668	347.22903	267.71320	-7.26313	-179.81439	21.33461	138.25339	-1365.33167	442.71701	62.35566	-784.24042	55.29327	-5.19560
1159	9.650	841.93457	180.53197	1464.70703	-313.57986	230.45184	1280.30054	-1039.49390	216.02409	1309.78625	323.19254	266.71249	-7.89957	-152.56854	18.62115	140.11781	-1333.42493	440.84949	56.83141	-808.28455	54.17673	-5.48514
1160	9.658	844.50507	180.31683	1460.77454	-314.57153	229.69699	1275.51208	-1039.50012	215.41400	1305.88416	299.22809	265.75812	-8.52157	-125.06660	16.47316	141.19879	-1300.39771	437.99274	53.59592	-832.31250	53.19810	-5.90084
1161	9.667	846.84418	179.95624	1456.96753	-316.10352	228.96545	1271.06824	-1039.74634	215.21027	1301.94299	275.28885	264.84076	-9.03333	-97.31002	14.92462	141.38589	-1267.70483	434.15933	53.01779	-856.39661	52.34042	-6.34473
1162	9.675	848.82263	179.45230	1453.41541	-318.08484	228.01880	1267.13208	-1040.09167	215.32555	1298.01807	251.39618	263.94638	-9.47173	-69.15810	13.98488	140.61215	-1236.42529	429.28091	54.41677	-880.51495	51.51653	-6.65553
1163	9.683	850.39172	178.81729	1450.22314	-320.34943	226.69176	1263.85315	-1040.42224	215.65829	1294.17798	227.59348	263.06091	-9.93995	-40.41158	13.60944	138.86497	-1206.77600	423.24704	56.46808	-904.63055	50.70404	-6.80750
1164	9.692	851.57532	178.08340	1447.46802	-322.68686	224.95982	1261.31934	-1040.67529	216.11755	1290.51685	203.87665	262.16199	-10.44959	-10.90664	13.72191	136.12457	-1178.06409	416.01782	58.14772	-928.70972	49.92236	-6.91452
1165	9.700	852.43585	177.31644	1445.20496	-324.90692	222.94308	1259.53088	-1040.83081	216.65848	1287.15442	180.16272	261.24933	-10.87728	19.48389	14.31270	132.33232	-1149.22461	407.76981	59.36115	-952.74176	49.17886	-7.08852
1166	9.708	853.04095	176.59738	1443.47009	-326.89313	220.85725	1258.43237	-1040.88379	217.28691	1284.22449	156.33093	260.35760	-11.10106	50.93970	15.42828	127.48129	-1119.73120	398.67807	60.52917	-976.76331	48.48514	-7.34722
1167	9.717	853.44342	175.98047	1442.28137	-328.61951	218.92769	1257.97498	-1040.81934	218.02634	1281.86389	132.32358	259.52686	-11.13722	83.68147	17.04291	121.71727	-1089.98535	388.65302	61.87195	-1000.80347	47.83653	-7.59800
1168	9.725	853.67328	175.47073	1441.64246	-330.13507	217.30669	1258.15088	-1040.61023	218.89429	1280.19385	108.18918	258.77985	-11.09633	117.84199	19.05907	115.31800	-1060.73547	377.54724	63.32580	-1024.84644	47.16437	-7.69922
1169	9.733	853.74091	175.03659	1441.54602	-331.51505	216.04584	1258.97949	-1040.23779	219.89723	1279.29407	83.99255	258.10855	-11.05034	153.39999	21.42491	108.60034	-1032.33215	365.41364	64.71252	-1048.89185	46.39096	-7.59598
1170	9.742	853.65106	174.63692	1441.97302	-332.79495	215.12524	1260.47913	-1039.71448	221.01807	1279.18994	59.72748	257.45340	-11.02645	190.20471	24.17110	101.90456	-1004.53149	352.50677	65.76223	-1072.99841	45.53305	-7.39207
1171	9.750	853.41510	174.24309	1442.88818	-333.92828	214.50154	1262.63843	-1039.09460	222.20467	1279.86316	35.35611	256.74890	-11.06476	227.97043	27.41353	95.62769	-976.67603	339.24640	66.25249	-1097.23926	44.69867	-7.24656
1172	9.758	853.05505	173.84824	1444.23730	-334.78955	214.14299	1265.40247	-1038.45483	223.37552	1281.27161	10.87906	256.01230	-11.17779	266.24725	31.41548	90.11134	-948.11987	326.07587	66.20095	-1121.60938	43.93503	-7.20342
1173	9.767	852.60309	173.46722	1445.95007	-335.21136	214.03757	1268.68091	-1037.85205	224.43872	1283.36670	-13.67264	255.30270	-11.31758	304.45523	36.56027	85.41772	-918.74103	313.26132	65.84993	-1146.00293	43.13718	-7.16217
1174	9.775	852.09918	173.13068	1447.94958	-335.03412	214.18307	1272.37756	-1037.29480	225.31784	1286.10388	-38.27917	254.61603	-11.43481	342.01248	43.16901	81.27644	-888.98035	300.93829	65.50889	-1170.34204	42.19394	-7.01139
1175	9.783	851.58826	172.86484	1450.16101	-334.15167	214.57104	1276.40967	-1036.74268	225.97093	1289.44641	-62.94879	253.90738	-11.51253	378.57938	51.33227	77.32803	-859.38794	289.22937	65.35252	-1194.70825	41.16101	-6.75299
1176	9.792	851.12128	172.66562	1452.51404	-332.54248	215.16830	1280.69849	-1036.12280	226.39127	1293.35583	-87.71518	253.17651	-11.54986	414.26541	60.77567	73.54141	-830.28485	278.22516	65.28776	-1219.28015	40.21042	-6.49846
1177	9.800	850.75671	172.50061	1454.94348	-330.27612	215.92204	1285.15259	-1035.35205	226.59386	1297.77612	-112.60831	252.48715	-11.57003	449.45819	70.74107	70.49945	-801.75903	268.10895	65.10987	-1244.15234	39.42990	-6.35695
1178	9.808	850.55353	172.33987	1457.39233	-327.49167	216.79745	1289.67163	-1034.36487	226.59860	1302.61499	-137.60052	251.91841	-11.62571	484.25983	80.17123	69.12082	-773.82312	259.31073	64.77734	-1269.26770	38.74936	-6.32347
1179	9.817	850.55585	172.17706	1459.81445	-324.36182	217.79526	1294.16187	-1033.13599	226.42758	1307.73169	-162.61758	251.50673	-11.75064	517.92670	88.29097	69.73479	-746.61334	252.17932	64.31522	-1294.43799	38.04065	-6.23506
1180	9.825	850.78046	172.02628	1462.17371	-321.05844	218.92407	1298.53442	-1031.68579	226.11432	1312.93835	-187.62421	251.23541	-11.92350	548.73297	95.05433	71.33861	-720.53894	246.52258	63.45277	-1319.23938	37.14786	-5.73632
1181	9.833	851.21436	171.91254	1464.44006	-317.72519	220.18164	1302.69141	-1030.07690	225.69608	1318.02417	-212.63632	251.08585	-12.10890	574.46576	100.88409	72.08070	-696.30762	242.01608	61.70278	-1342.94226	35.86995	-4.30931
1182	9.842	851.81885	171.87000	1466.58875	-314.46570	221.56654	1306.52332	-1028.40723	225.19040	1322.78638	-237.62650	251.10788	-12.31541	593.35248	105.97303	70.55267	-674.72498	239.06641	58.85182	-1364.84338	34.11716	-1.57686
1183	9.850	852.53528	171.94113	1468.59631	-311.34384	223.07785	1309.92188	-1026.79810	224.58813	1327.05469	-262.41977	251.41924	-12.60014	605.00433	110.16608	66.44548	-656.29523	238.59323	55.01910	-1384.68506	32.02863	2.30264
1184	9.858	853.29236	172.15732	1470.43799	-308.38577	224.69391	1312.80359	-1025.37048	223.86407	1330.70190	-286.61887	252.10950	-12.99670	610.81580	113.60884	60.26900	-641.00464	241.06482	50.30096	-1402.56616	29.77773	6.65865
1185	9.867	854.01581	172.51160	1472.08740	-305.58502	226.35468	1315.12854	-1024.19836	222.99249	1333.65283	-309.59879	253.17047	-13.38000	613.18781	116.99953	52.96155	-628.55231	246.27698	44.67747	-1418.57129	27.37195	10.77733
1186	9.875	854.64087	172.96602	1473.51990	-302.91400	227.95271	1316.89514	-1023.26477	221.97308	1335.89343	-330.70132	254.61507	-13.31454	613.93329	120.95844	45.64978	-618.75916	253.72781	38.10793	-1432.61279	24.68753	14.42057
1187	9.883	855.11896	173.48679	1474.71094	-300.33826	229.35260	1318.11121	-1022.46338	220.85646	1337.47107	-349.55356	256.84482	-11.82478	613.28992	125.48581	39.13452	-611.78290	262.86578	30.50011	-1444.46338	21.62164	18.07269
1188	9.892	855.42053	174.05516	1475.63147	-297.83099	230.45563	1318.75745	-1021.64380	219.74165	1338.47400	-365.80435	260.99448	-7.07862	610.26837	130.12277	33.29424	-608.06696	273.23199	21.72684	-1453.77271	18.33130	22.57169
1189	9.900	855.54059	174.65521	1476.24243	-295.38345	231.25961	1318.76697	-1020.66949	218.75201	1338.99170	-377.94394	268.60336	3.26669	603.65497	134.35233	27.23754	-608.15540	284.39008	11.89156	-1459.94751	15.24452	28.18732
1190	9.908	855.50494	175.26694	1476.50281	-293.00464	231.85892	1318.04846	-1019.46161	218.00473	1339.07556	-382.88626	280.41907	20.31105	592.79498	137.75923	20.36402	-612.46704	295.61401	1.77952	-1462.04810	12.58914	34.07373
1191	9.917	855.36920	175.86488	1476.37732	-290.71753	232.39388	1316.54016	-1018.00842	217.56421	1338.72913	-378.02872	295.39304	42.18419	577.81976	140.05559	13.31613	-621.05420	305.74493	-6.94318	-1459.14014	10.05908	38.73743
1192	9.925	855.21429	176.41690	1475.83997	-288.55923	232.99208	1314.25232	-1016.34644	217.39381	1337.93311	-363.95609	311.04974	64.59326	559.30469	141.18262	7.58992	-633.51471	313.48865	-12.55318	-1450.95190	7.08984	40.95076
1193	9.933	855.14307	176.88498	1474.87451	-286.57779	233.73355	1311.26782	-1014.54565	217.37494	1336.67969	-344.41965	324.91052	83.26329	537.87671	141.34515	4.11029	-649.35651	318.10739	-14.76735	-1437.94531	3.30168	40.28349
1194	9.942	855.27698	177.23370	1473.47412	-284.82474	234.64722	1307.71814	-1012.70874	217.39940	1334.98254	-323.50070	335.70142	96.09416	514.31641	140.88126	2.56587	-668.43164	319.87585	-14.98229	-1420.65527	-1.31737	37.08538
1195	9.950	855.74475	177.44977	1471.63940	-283.34927	235.72238	1303.75916	-1010.95801	217.41734	1332.87146	-303.03470	343.61517	103.68353	489.65662	140.10776	2.08382	-690.48071	319.76984	-14.83382	-1399.23718	-6.47484	32.18925
1196	9.958	856.65778	177.55882	1469.37927	-282.18848	236.91617	1299.55298	-1009.40814	217.39441	1330.38489	-282.53946	349.75787	108.24599	464.76401	139.23943	1.97404	-714.47565	318.82227	-15.04755	-1373.79248	-11.72270	26.59630
1197	9.967	858.07813	177.62500	1466.72156	-281.35379	238.16231	1295.24512	-1008.14685	217.28877	1327.56079	-260.80991	355.31464	111.97121	440.02173	138.38646	1.83382	-739.14392	317.67041	-15.55315	-1345.07373	-16.53566	21.24267
1198	9.975	859.99219	177.72525	1463.72363	-280.81989	239.39781	1290.94165	-1007.20874	217.08035	1324.43909	-237.17807	360.95313	115.99750	415.51874	137.54993	1.46169	-763.77600	316.49268	-16.06592	-1314.87744	-20.31485	16.80609
1199	9.983	862.30060	177.90509	1460.47559	-280.51907	240.59322	1286.69226	-1006.55066	216.78140	1321.08264	-211.79147	366.76361	120.44694	391.26987	136.64577	0.84839	-788.20105	315.27869	-16.44026	-1285.37402	-22.60873	13.50657
1200	9.992	864.82874	178.14867	1457.09509	-280.34583	241.75766	1282.48865	-1006.05475	216.42819	1317.59338	-185.38565	372.62454	125.07432	367.20270	135.64404	0.10738	-812.47864	314.03641	-16.70523	-1257.29407	-23.70535	10.99007
