# Supplementary material for: Novel Methods for Surface EMG Analysis and Exploration Based on Multi-Modal Gaussian Mixture Models
Source: PLoS One. 2016 Jun 30;11(6):e0157239. doi: 10.1371/journal.pone.0157239 (PMC4928879; doi:10.1371/journal.pone.0157239)
Supplement: S1 File — (ZIP) [file pone.0157239.s001.zip › Haf_horses_trot_data/Haf_h10_t3_emg.anc]

File_Type:	Analog R/C ASCII	Generation#:	2
Board_Type:	NI USB-6225	Polarity:	Bipolar
Trial_Name:	Montoyat	Trial#:	3	Duration(Sec.):	9.999166	#Channels:	64
BitDepth:	16	PreciseRate:	1200.000000
Name	LDL	acc1x	acc1y	acc1z	GM1L	acc2x	acc2y	acc2z	GM2L	acc3x	acc3y	acc3z	GM3L	acc4x	acc4y	acc4z	LDR	acc5x	acc5y	acc5z	GM1R	acc6x	acc6y	acc6z	GM2R	acc7x	acc7y	acc7z	GM3R	acc8x	acc8y	acc8z	BLDL	acc9x	acc9y	acc9z	BGM1L	acc10x	acc10y	acc10z	BGM2L	acc11x	acc11y	acc11z	BGM3L	acc12x	acc12y	acc12z	BLDR
Rate	1200	1200	1200	1200	1200	1200	1200	1200	1200	1200	1200	1200	1200	1200	1200	1200	1200	1200	1200	1200	1200	1200	1200	1200	1200	1200	1200	1200	1200	1200	1200	1200	1200	1200	1200	1200	1200	1200	1200	1200	1200	1200	1200	1200	1200	1200	1200	1200	1200
Range	5000	5000	5000	5000	5000	5000	5000	5000	5000	5000	5000	5000	5000	5000	5000	5000	5000	5000	5000	5000	5000	5000	5000	5000	5000	5000	5000	5000	5000	5000	5000	5000	5000	5000	5000	5000	5000	5000	5000	5000	5000	5000	5000	5000	5000	5000	5000	5000	5000
0.000000	485	7912	-6500	-32355	9322	-12510	603	-2118	4233	-9945	-14210	-14026	13998	-13652	-8751	-22275	-1342	-8779	21216	-31131	-1045	-14622	23772	-17910	3061	-19412	22604	-18041	2967	-23800	22848	-13921	-147	-127	-125	-69	-64	-61	-108	40	-153	18	27	-78	-23	-58	74	-31	-1
0.000833	784	7912	-6815	-32368	6740	-11998	608	-1251	4690	-9778	-14038	-14701	13489	-13421	-8935	-23045	-1292	-11248	22577	-30780	-1799	-14779	24637	-18073	2848	-19351	23415	-18150	1487	-23874	23409	-13785	-153	-130	-126	-68	-61	-60	-107	40	-154	15	30	-75	-22	-59	79	-32	-6
0.001667	1281	7825	-6967	-32413	4086	-11501	499	-563	4748	-9669	-13716	-15351	12482	-13182	-9158	-23786	2451	-13687	23922	-30433	-2264	-14983	25395	-18277	1863	-19323	24140	-18249	2310	-23964	23914	-13606	-151	-130	-126	-67	-63	-58	-109	40	-156	16	26	-80	-22	-56	78	-33	-5
0.002500	1103	7650	-6943	-32452	1351	-11019	268	-64	5196	-9625	-13270	-15964	11836	-12951	-9411	-24474	3868	-16069	25228	-30104	-2661	-15224	26039	-18514	-882	-19336	24759	-18329	4310	-24036	24353	-13408	-159	-129	-126	-69	-64	-60	-104	38	-156	17	29	-80	-24	-59	78	-39	-5
0.003333	836	7387	-6724	-32522	-1372	-10559	-67	264	5339	-9638	-12732	-16528	11170	-12728	-9675	-25096	3387	-18371	26460	-29802	-3450	-15513	26550	-18788	-1186	-19398	25260	-18387	2340	-24127	24725	-13191	-155	-129	-125	-66	-64	-62	-110	35	-152	17	30	-79	-24	-59	77	-33	-5
0.004167	609	7039	-6309	-32578	-3921	-10137	-501	391	5449	-9691	-12120	-17044	10463	-12533	-9947	-25631	5501	-20576	27583	-29535	-4038	-15835	26932	-19090	-2130	-19508	25636	-18423	2799	-24224	25017	-12957	-149	-128	-122	-66	-62	-60	-110	39	-151	16	30	-80	-25	-58	76	-29	-3
0.005000	511	6602	-5710	-32661	-6326	-9764	-1013	335	5444	-9782	-11512	-17494	9777	-12362	-10210	-26063	5321	-22645	28545	-29321	-4623	-16188	27173	-19407	-2578	-19668	25880	-18433	3062	-24347	25228	-12708	-147	-126	-121	-65	-61	-57	-103	43	-151	21	33	-74	-21	-64	80	-28	0
0.005833	517	6080	-4951	-32730	-8639	-9454	-1595	97	5286	-9911	-10900	-17887	8896	-12233	-10459	-26380	4983	-24562	29300	-29159	-5407	-16579	27259	-19750	-2718	-19887	25977	-18426	2512	-24430	25352	-12458	-150	-125	-121	-66	-60	-59	-108	42	-153	19	32	-82	-27	-58	81	-27	-1
0.006667	1626	5477	-4061	-32740	-11038	-9226	-2213	-317	4800	-10068	-10314	-18219	7505	-12148	-10683	-26580	6261	-26294	29795	-29068	-6037	-16997	27204	-20111	-3716	-20160	25930	-18400	3573	-24546	25390	-12210	-153	-131	-127	-72	-66	-59	-107	38	-159	15	27	-79	-25	-64	77	-31	-8
0.007500	1334	4793	-3067	-32767	-13297	-9084	-2869	-879	4609	-10256	-9783	-18487	6765	-12102	-10869	-26646	6359	-27805	30009	-29042	-6433	-17446	27012	-20488	-4735	-20476	25744	-18365	4417	-24642	25351	-11965	-152	-116	-120	-63	-65	-57	-103	41	-155	15	34	-77	-21	-58	80	-31	-1
0.008333	174	4042	-2004	-32751	-15406	-9034	-3520	-1581	4470	-10441	-9316	-18692	6312	-12138	-11020	-26589	5167	-29083	29903	-29078	-7291	-17926	26694	-20877	-2915	-20818	25424	-18301	2034	-24744	25228	-11731	-153	-126	-124	-69	-62	-56	-105	37	-151	19	34	-75	-23	-58	85	-34	-4
0.009167	-181	3210	-897	-32767	-17362	-9100	-4158	-2411	4129	-10659	-8934	-18849	5764	-12223	-11132	-26402	6599	-30119	29433	-29191	-8004	-18435	26251	-21283	-2132	-21241	24968	-18237	2009	-24828	25034	-11516	-148	-124	-118	-66	-62	-59	-109	35	-143	18	33	-77	-22	-57	80	-31	-4
0.010000	-1015	2316	156	-32757	-19097	-9279	-4758	-3334	3928	-10894	-8645	-18950	5448	-12371	-11209	-26096	6314	-30893	28599	-29377	-8552	-18971	25699	-21694	-1663	-21675	24397	-18172	1987	-24935	24776	-11313	-154	-128	-126	-72	-61	-58	-107	39	-153	19	33	-81	-21	-63	78	-29	0
0.010833	-2057	1367	1184	-32766	-20643	-9585	-5309	-4340	3664	-11178	-8438	-19016	5093	-12575	-11249	-25679	6808	-31393	27410	-29598	-9052	-19537	25080	-22115	-1060	-22139	23730	-18103	1117	-25018	24457	-11143	-148	-128	-122	-69	-64	-60	-107	45	-151	19	35	-75	-25	-58	80	-27	0
0.011667	-3451	368	2126	-32761	-22020	-10016	-5793	-5399	3414	-11447	-8318	-19058	4806	-12847	-11258	-25163	6828	-31617	25878	-29880	-9397	-20130	24388	-22541	-819	-22628	22974	-18054	779	-25101	24119	-10998	-147	-129	-120	-67	-63	-56	-104	39	-152	19	34	-77	-24	-55	77	-26	-1
0.012500	-5421	-673	2957	-32748	-23311	-10575	-6209	-6503	3578	-11779	-8271	-19066	4918	-13187	-11245	-24566	6368	-31565	24040	-30199	-9760	-20752	23647	-22976	206	-23133	22163	-17984	-231	-25173	23740	-10878	-148	-126	-124	-67	-56	-56	-104	-3	-152	19	33	-75	-19	-55	81	-26	0
0.013333	-6696	-1733	3657	-32757	-24388	-11263	-6540	-7623	3812	-12152	-8293	-19067	5253	-13572	-11214	-23894	8210	-31248	21945	-30541	-9809	-21409	22879	-23409	-574	-23654	21315	-17938	-24	-25249	23347	-10784	-148	-127	-119	-67	-63	-57	-109	42	-156	18	32	-75	-15	-53	82	-28	-1
0.014167	-6952	-2816	4214	-32743	-25110	-12072	-6794	-8741	3839	-12579	-8357	-19065	5875	-14019	-11182	-23171	6933	-30607	19633	-30905	-9799	-22093	22111	-23837	-1076	-24184	20463	-17904	-1483	-25326	22949	-10722	-151	-134	-120	-64	-62	-58	-104	39	-154	18	34	-75	-21	-53	80	-30	0
0.015000	-7276	-3911	4628	-32762	-25683	-12991	-6967	-9840	3764	-13071	-8461	-19076	6358	-14525	-11154	-22401	8027	-29716	17198	-31274	-9593	-22804	21363	-24260	-473	-24714	19626	-17889	-2398	-25408	22554	-10679	-154	-133	-125	-70	-64	-60	-110	34	-156	12	29	-78	-26	-61	77	-28	-4
0.015833	-8557	-5002	4900	-32750	-25941	-14007	-7053	-10901	4179	-13627	-8578	-19094	7077	-15078	-11133	-21605	10158	-28553	14728	-31633	-8818	-23531	20653	-24660	-2211	-25232	18836	-17885	-161	-25494	22175	-10651	-150	-130	-124	-68	-60	-61	-109	39	-155	16	29	-74	-21	-61	77	-36	-1
0.016667	-10505	-6069	5048	-32767	-25998	-15095	-7081	-11903	3767	-14252	-8698	-19127	7789	-15683	-11127	-20786	8101	-27191	12302	-31973	-8133	-24270	20007	-25044	-1047	-25753	18110	-17898	-2460	-25587	21837	-10632	-150	-130	-120	-67	-63	-62	-110	38	-153	16	9	-77	-23	-61	75	-29	-4
0.017500	-11861	-7111	5080	-32751	-25974	-16258	-7035	-12852	2036	-14959	-8809	-19200	8305	-16328	-11140	-19973	9757	-25621	10014	-32284	-7052	-25003	19446	-25399	-546	-26255	17477	-17937	-3031	-25691	21521	-10616	-150	-128	-119	-68	-62	-57	-108	40	-151	19	30	-79	-23	-61	79	-30	0
0.018333	-11587	-8111	5031	-32760	-25704	-17473	-6933	-13733	1396	-15738	-8900	-19262	8691	-17009	-11175	-19164	9235	-23892	7949	-32541	-5980	-25739	18974	-25728	-69	-26738	16952	-17977	-3515	-25810	21251	-10597	-149	-129	-122	-69	-65	-61	-110	30	-151	18	30	-77	-21	-57	80	-30	-1
0.019167	-10654	-9078	4927	-32754	-25202	-18713	-6786	-14543	1687	-16591	-8961	-19365	9070	-17736	-11244	-18376	9322	-22031	6175	-32633	-4943	-26451	18608	-26018	576	-27194	16547	-18044	-4839	-25941	21023	-10569	-148	-127	-125	-67	-62	-58	-99	40	-149	17	30	-80	-21	-58	80	-28	-3
0.020000	-9874	-9997	4792	-32740	-24568	-19962	-6605	-15276	1104	-17512	-8989	-19481	8836	-18498	-11337	-17606	10259	-20088	4765	-32662	-3652	-27128	18358	-26270	405	-27622	16280	-18123	-5041	-26087	20833	-10525	-146	-129	-124	-68	-63	-58	-109	37	-149	16	32	-77	-18	-58	79	-30	3
0.020833	-10575	-10861	4668	-32757	-23557	-21201	-6402	-15942	1129	-18498	-8985	-19617	8726	-19277	-11450	-16868	10571	-18112	3797	-32693	-2195	-27754	18220	-26481	-757	-28020	16144	-18223	-4288	-26245	20694	-10461	-144	-126	-118	-66	-59	-58	-111	40	-135	15	29	-78	-18	-60	79	-30	-1
0.021667	-12193	-11668	4579	-32741	-22543	-22411	-6181	-16536	1442	-19538	-8944	-19766	8838	-20132	-11583	-16170	7796	-16151	3283	-32685	-1325	-28313	18202	-26646	1029	-28377	16143	-18341	-6740	-26414	20594	-10377	-153	-131	-125	-68	-62	-59	-113	38	-154	16	29	-78	-23	-61	77	-31	-8
0.022500	-11983	-12412	4547	-32762	-21541	-23571	-5958	-17070	1459	-20617	-8874	-19922	8563	-20983	-11730	-15518	7968	-14238	3247	-32707	-351	-28801	18288	-26769	2330	-28692	16263	-18473	-8047	-26587	20530	-10264	-148	-117	-121	-66	-64	-53	-108	36	-154	16	33	-77	-21	-62	79	-32	-4
0.023333	-11472	-13100	4596	-32746	-20397	-24673	-5731	-17555	1711	-21718	-8781	-20081	8214	-21860	-11885	-14893	5994	-12415	3684	-32693	641	-29198	18480	-26843	2524	-28963	16494	-18623	-8216	-26760	20496	-10134	-151	-132	-126	-72	-68	-60	-112	36	-154	13	27	-80	-27	-65	76	-34	-5
0.024167	-11185	-13724	4742	-32767	-19403	-25697	-5518	-17991	1873	-22812	-8670	-20229	7649	-22742	-12035	-14321	3523	-10696	4564	-32709	1430	-29491	18754	-26881	2784	-29178	16808	-18774	-9056	-26918	20471	-9973	-153	-126	-125	-69	-64	-78	-111	38	-152	12	32	-79	-22	-61	79	-33	-1
0.025000	-10864	-14284	4989	-32750	-18538	-26619	-5305	-18386	2062	-23880	-8545	-20361	6851	-23625	-12175	-13783	1258	-9111	5852	-32693	2005	-29664	19096	-26884	2793	-29328	17214	-18940	-9015	-27062	20493	-9793	-148	-124	-120	-70	-61	-58	-107	39	-151	19	33	-92	-19	-59	80	-21	1
0.025833	-10903	-14788	5341	-32747	-17679	-27440	-5129	-18760	2489	-24902	-8428	-20473	5989	-24503	-12306	-13294	-1514	-7696	7474	-32693	2288	-29733	19478	-26828	3270	-29426	17655	-19107	-8917	-27184	20502	-9604	-150	-125	-116	-68	-66	-73	-103	39	-148	17	33	-78	-25	-57	84	-28	-1
0.026667	-11264	-15225	5782	-32754	-16793	-28142	-4956	-19118	2984	-25869	-8326	-20568	5074	-25358	-12408	-12853	-2186	-6424	9350	-32701	2807	-29671	19876	-26757	2848	-29462	18109	-19281	-8249	-27271	20506	-9412	-148	-125	-119	-69	-61	-57	-104	40	-150	1	32	-82	-18	-57	80	-31	0
0.027500	-10987	-15617	6307	-32710	-15930	-28732	-4819	-19477	3088	-26745	-8242	-20616	4140	-26178	-12487	-12461	-4724	-5331	11395	-32680	2965	-29500	20271	-26655	1880	-29431	18551	-19449	-7983	-27323	20498	-9226	-147	-116	-125	-68	-61	-56	-103	40	-150	18	33	-77	-21	-55	80	-30	0
0.028333	-10228	-15939	6896	-32757	-15325	-29197	-4709	-19845	2771	-27518	-8191	-20676	2801	-26943	-12534	-12109	-7635	-4389	13531	-32680	2724	-29202	20634	-26533	2798	-29338	18950	-19613	-8059	-27331	20465	-9052	-148	-126	-126	-69	-61	-56	-102	40	-151	17	28	-77	-21	-57	81	-27	0
0.029167	-9452	-16201	7534	-32742	-14773	-29540	-4625	-20219	2625	-28163	-8176	-20685	1433	-27648	-12548	-11812	-6921	-3596	15676	-32685	2949	-28801	20944	-26394	964	-29180	19290	-19765	-4660	-27292	20404	-8910	-151	-129	-124	-68	-63	-60	-107	38	-153	16	32	-76	-21	-58	79	-31	-3
0.030000	-9284	-16404	8191	-32758	-14310	-29767	-4574	-20616	2471	-28682	-8196	-20666	397	-28276	-12531	-11547	-11348	-2924	17709	-32703	2592	-28300	21177	-26246	1084	-28959	19540	-19907	-4744	-27199	20316	-8780	-148	-130	-124	-69	-61	-56	-105	39	-154	13	30	-76	-21	-57	80	-31	-10
0.030833	-8861	-16543	8844	-32744	-14105	-29874	-4553	-21038	2143	-29059	-8261	-20624	-938	-28824	-12478	-11333	-11574	-2355	19606	-32688	2278	-27719	21319	-26089	1262	-28679	19689	-20031	-4300	-27060	20189	-8697	-149	-126	-124	-69	-64	-57	-100	39	-152	15	35	-77	-19	-56	78	-32	-3
0.031667	-8386	-16612	9463	-32760	-13970	-29884	-4566	-21488	1862	-29295	-8370	-20563	-2392	-29276	-12406	-11184	-13294	-1873	21235	-32703	2052	-27069	21343	-25935	1171	-28353	19727	-20134	-3115	-26875	20020	-8660	-152	-129	-124	-74	-63	-58	-108	38	-154	17	24	-77	-23	-57	79	-19	-1
0.032500	-7877	-16611	10030	-32751	-13869	-29796	-4611	-21972	1666	-29401	-8524	-20476	-3501	-29633	-12306	-11032	-14624	-1441	22561	-32690	1701	-26382	21254	-25776	1162	-27982	19622	-20214	-2779	-26647	19818	-8667	-145	-125	-122	-67	-62	-75	-105	42	-153	19	33	-75	-23	-56	81	-32	0
0.033333	-6638	-16526	10518	-32740	-14006	-29621	-4686	-22481	1189	-29369	-8709	-20398	-4990	-29887	-12193	-10936	-15411	-1035	23536	-32682	1276	-25667	21018	-25626	1098	-27579	19397	-20265	-2254	-26387	19578	-8729	-149	-128	-122	-69	-61	-46	-101	42	-148	20	37	-76	-18	-53	82	-28	2
0.034167	-5358	-16363	10908	-32752	-14140	-29377	-4803	-22992	821	-29235	-8929	-20322	-6391	-30050	-12075	-10881	-15401	-638	24140	-32694	1259	-24960	20680	-25489	-421	-27164	19047	-20292	-292	-26112	19305	-8844	-149	-126	-121	-68	-51	-57	-104	42	-151	17	32	-73	-25	-52	84	-30	-1
0.035000	-5750	-16122	11182	-32738	-14223	-29093	-4952	-23589	902	-29009	-9179	-20254	-7058	-30128	-11962	-10865	-18829	-227	24337	-32682	725	-24277	20202	-25364	973	-26740	18577	-20292	-1144	-25823	18993	-9009	-150	-131	-125	-68	-65	-57	-109	41	-155	12	30	-75	-25	-58	78	-31	-6
0.035833	-5093	-15791	11332	-32760	-14370	-28756	-5139	-24162	739	-28700	-9446	-20200	-7747	-30115	-11851	-10872	-19287	224	24182	-32699	164	-23631	19612	-25248	3364	-26316	18006	-20261	-1519	-25536	18665	-9219	-148	-128	-121	-67	-64	-58	-105	40	-155	20	53	-73	-22	-55	80	-29	-3
0.036667	-4018	-15368	11332	-32742	-14603	-28389	-5353	-24779	652	-28336	-9728	-20171	-8311	-30030	-11762	-10912	-20052	717	23668	-32683	-33	-23041	18919	-25148	4611	-25907	17336	-20207	-139	-25260	18317	-9480	-151	-126	-120	-66	-61	-58	-104	39	-154	16	26	-74	-23	-55	81	-32	-4
0.037500	-3377	-14862	11241	-32759	-14731	-28017	-5608	-25391	624	-27943	-10009	-20181	-8691	-29885	-11695	-10970	-21120	1264	22821	-32702	-203	-22526	18137	-25059	5610	-25524	16598	-20122	52	-25013	17956	-9770	-147	-126	-119	-67	-75	-59	-103	37	-151	21	35	-75	-26	-55	82	-29	-3
0.038333	-2549	-14272	11001	-32747	-14664	-27634	-5896	-26005	518	-27535	-10303	-20226	-8869	-29690	-11672	-11051	-20888	1868	21709	-32686	-326	-22084	17327	-24986	5883	-25179	15810	-20026	730	-24797	17587	-10093	-146	-125	-117	-64	-62	-53	-103	43	-150	22	34	-70	-22	-56	78	-27	0
0.039167	-1847	-13599	10632	-32754	-14537	-27280	-6217	-26611	516	-27145	-10562	-20316	-8797	-29473	-11661	-11141	-21375	2532	20378	-32698	-447	-21735	16397	-24921	6446	-24905	14994	-19908	1295	-24624	17215	-10438	-148	-125	-118	-48	-65	-57	-103	43	-152	21	34	-74	-23	-52	84	-27	0
0.040000	-1442	-12846	10145	-32749	-14231	-26906	-6564	-27198	522	-26788	-10831	-20461	-8484	-29235	-11706	-11262	-19770	3251	18900	-32691	-387	-21464	15486	-24873	6343	-24625	14169	-19787	1617	-24503	16840	-10808	-149	-127	-124	-68	-66	-58	-107	39	-155	18	30	-78	-26	-67	81	-29	-7
0.040833	-505	-12030	9552	-32740	-13775	-26573	-6947	-27761	363	-26469	-11070	-20650	-8075	-28972	-11790	-11352	-17756	4015	17343	-32678	-300	-21272	14580	-24835	4656	-24423	13360	-19651	1981	-24434	16478	-11180	-152	-130	-125	-64	-64	-55	-109	41	-154	16	33	-76	-24	-56	79	-29	-1
0.041667	759	-11150	8877	-32752	-13210	-26263	-7347	-28289	41	-26209	-11282	-20895	-7806	-28758	-11916	-11464	-17294	4813	15779	-32693	-310	-21156	13705	-24808	5314	-24268	12579	-19515	1093	-24415	16121	-11556	-152	-129	-121	-68	-63	-58	-105	38	-153	15	28	-79	-18	-56	82	-29	0
0.042500	2292	-10234	8122	-32751	-12528	-25987	-7776	-28759	-406	-26010	-11469	-21212	-7835	-28550	-12087	-11572	-11677	5627	14256	-32679	228	-21098	12876	-24794	3376	-24167	11837	-19382	3862	-24451	15777	-11928	-151	-130	-120	-67	-62	-33	-105	37	-151	18	33	-77	-22	-56	79	-30	-3
0.043333	2737	-9281	7310	-32760	-11543	-25735	-8224	-29217	-553	-25875	-11631	-21539	-7540	-28385	-12294	-11677	-11151	6450	12840	-32696	384	-21096	12114	-24788	2755	-24110	11186	-19257	4381	-24531	15439	-12284	-149	-130	-120	-66	-64	-61	-111	36	-152	15	32	-77	-29	-57	78	-29	0
0.044167	3576	-8311	6448	-32744	-10534	-25506	-8686	-29604	-718	-25803	-11769	-21926	-7216	-28226	-12543	-11773	-7446	7259	11567	-32683	692	-21117	11448	-24783	3272	-24095	10599	-19141	4210	-24654	15114	-12618	-166	-124	-120	-63	-60	-58	-102	40	-149	20	34	-74	-17	-59	80	-29	0
0.045000	4478	-7339	5546	-32758	-9554	-25298	-9163	-29932	-899	-25787	-11889	-22354	-6902	-28119	-12826	-11858	-4460	8037	10484	-32697	1343	-21167	10888	-24778	2865	-24109	10096	-19042	5518	-24811	14798	-12935	-147	-125	-117	-63	-60	-56	-107	41	-149	19	35	-75	-19	-57	84	-25	1
0.045833	4809	-6386	4622	-32742	-8510	-25104	-9650	-30198	-948	-25823	-12003	-22808	-6493	-28058	-13140	-11948	-2090	8755	9614	-32683	1764	-21228	10446	-24787	2350	-24159	9672	-18963	6246	-25003	14481	-13227	-145	-125	-117	-58	-63	-58	-103	42	-151	21	28	-74	-19	-61	81	-25	0
0.046667	5354	-5475	3676	-32745	-7464	-24929	-10144	-30408	-1290	-25893	-12114	-23307	-6469	-28028	-13486	-12027	1275	9396	8974	-32685	1887	-21289	10126	-24799	1895	-24230	9335	-18905	7020	-25211	14176	-13493	-148	-126	-119	-64	-62	-55	-101	23	-150	22	36	-74	-21	-69	80	-26	1
0.047500	6522	-4613	2724	-32748	-6380	-24761	-10652	-30559	-1849	-25993	-12234	-23819	-6684	-28032	-13857	-12131	6989	9950	8569	-32690	2385	-21334	9929	-24817	-479	-24315	9077	-18871	9424	-25430	13865	-13709	-147	-124	-121	-64	-60	-57	-102	46	-150	17	34	-75	-19	-55	82	-28	1
0.048333	5822	-3825	1761	-32731	-5120	-24591	-11162	-30653	-1778	-26099	-12372	-24344	-6228	-28051	-14251	-12228	7082	10391	8387	-32677	2489	-21370	9858	-24844	-677	-24409	8904	-18858	9179	-25660	13554	-13937	-150	-127	-126	-70	-66	-59	-107	37	-153	18	32	-73	-27	-58	81	-29	-5
0.049167	5777	-3115	790	-32752	-3882	-24426	-11675	-30691	-1835	-26198	-12537	-24865	-5826	-28100	-14667	-12345	8539	10717	8424	-32694	2424	-21384	9912	-24875	660	-24507	8802	-18868	7722	-25882	13235	-14123	-147	-125	-126	-68	-64	-53	-102	39	-151	18	30	-75	-21	-58	81	-28	-1
0.050000	6152	-2494	-165	-32737	-2426	-24246	-12182	-30668	-1909	-26273	-12727	-25377	-5318	-28142	-15095	-12478	10471	10908	8639	-32678	2507	-21374	10079	-24907	-47	-24584	8766	-18895	8026	-26092	12915	-14254	-153	-128	-124	-66	-64	-59	-109	40	-151	13	36	-75	-21	-58	77	-30	-4
0.050833	5898	-1976	-1125	-32754	-836	-24065	-12685	-30603	-1950	-26319	-12964	-25881	-4759	-28174	-15543	-12636	10229	10953	9009	-32696	2471	-21339	10343	-24949	-938	-24660	8780	-18946	6973	-26265	12594	-14366	-145	-125	-121	-64	-61	-57	-105	39	-154	18	32	-74	-23	-58	81	-27	0
0.051667	6199	-1565	-2076	-32738	768	-23871	-13181	-30491	-1974	-26315	-13248	-26359	-4302	-28193	-16006	-12837	11215	10852	9496	-32681	2592	-21284	10695	-24994	-1741	-24713	8847	-19014	5821	-26450	12268	-14454	-149	-125	-125	-65	-61	-58	-104	40	-152	25	32	-74	-22	-57	80	-29	-3
0.052500	6344	-1266	-3022	-32748	2439	-23677	-13669	-30343	-1870	-26263	-13584	-26810	-3766	-28182	-16476	-13045	10705	10593	10051	-32697	2658	-21216	11113	-25046	-2143	-24747	8948	-19093	4727	-26587	11955	-14512	-146	-124	-111	-65	-65	-57	-105	41	-151	19	35	-72	-21	-52	84	-27	0
0.053333	5977	-1077	-3968	-32656	4123	-23468	-14141	-30165	-1575	-26156	-13981	-27235	-3021	-28133	-16962	-13307	10775	10186	10643	-32678	2622	-21127	11584	-25107	-2445	-24760	9079	-19192	3191	-26687	11644	-14547	-147	-120	-117	-66	-60	-62	-104	43	-149	21	36	-69	-21	-57	85	-25	5
0.054167	6271	-992	-4896	-32520	5761	-23259	-14596	-29966	-1400	-25985	-14412	-27618	-2201	-28044	-17456	-13614	12025	9620	11232	-32682	2788	-21036	12084	-25172	-4264	-24765	9233	-19298	1956	-26758	11351	-14557	-146	-122	-113	-68	-63	-53	-103	42	-149	21	37	-73	-16	-53	84	-27	1
0.055000	7225	-1011	-5849	-32320	7182	-23050	-15029	-29754	-1515	-25763	-14902	-27960	-1339	-27914	-17964	-13968	10103	8906	11791	-32685	2781	-20943	12595	-25243	-3761	-24704	9394	-19416	-1046	-26794	11073	-14550	-148	-126	-122	-68	-62	-56	-104	41	-154	17	29	-75	-23	-56	82	-30	-19
0.055833	8583	-1123	-6777	-32076	8253	-22847	-15438	-29528	-1777	-25483	-15438	-28259	-797	-27732	-18480	-14364	12641	8052	12254	-32674	3184	-20854	13099	-25326	-5045	-24633	9574	-19537	-882	-26792	10818	-14517	-148	-128	-121	-68	-64	-64	-107	43	-154	19	34	-73	-21	-55	81	-27	-6
0.056667	8844	-1307	-7680	-31776	9296	-22646	-15818	-29300	-1592	-25155	-16007	-28512	-59	-27502	-18995	-14808	10880	7078	12641	-32686	3367	-20770	13585	-25411	-6138	-24540	9759	-19658	-1500	-26753	10614	-14471	-153	-128	-122	-67	-67	-58	-107	39	-160	16	30	-74	-23	-50	81	-30	-18
0.057500	9302	-1568	-8569	-31427	10126	-22460	-16160	-29067	-1594	-24782	-16599	-28717	576	-27228	-19515	-15279	10094	5993	12905	-32585	3429	-20700	14028	-25498	-4655	-24413	9951	-19782	-4328	-26687	10452	-14407	-144	-129	-120	-67	-61	-55	-105	38	-153	18	34	-73	-19	-53	81	-32	0
0.058333	9475	-1872	-9413	-31015	10871	-22284	-16459	-28852	-1554	-24378	-17201	-28868	1215	-26915	-20026	-15798	9820	4816	13040	-32472	3806	-20643	14423	-25596	-4083	-24272	10149	-19904	-4953	-26568	10339	-14320	-151	-125	-118	-72	-62	-59	-111	39	-156	19	32	-74	-23	-56	82	-26	-4
0.059167	9269	-2215	-10230	-30548	11539	-22128	-16707	-28626	-1468	-23963	-17802	-28978	1993	-26571	-20533	-16325	8425	3549	13050	-32300	4069	-20613	14756	-25687	-3772	-24118	10340	-20022	-5914	-26434	10276	-14221	-150	-125	-118	-68	-67	-58	-109	41	-152	21	32	-73	-25	-58	79	-28	-6
0.060000	8909	-2581	-10996	-30029	11971	-21992	-16919	-28421	-1622	-23546	-18388	-29037	2516	-26204	-21023	-16878	7141	2223	12919	-32106	4270	-20607	15022	-25781	-3577	-23962	10532	-20138	-7306	-26272	10282	-14106	-150	-124	-119	-65	-65	-60	-108	35	-153	20	34	-75	-23	-56	85	-27	-4
0.060833	8754	-2961	-11695	-29455	12016	-21879	-17072	-28230	-1989	-23140	-18947	-29056	2496	-25819	-21497	-17457	6973	857	12658	-31860	4656	-20622	15218	-25879	-4972	-23810	10723	-20248	-6539	-26087	10346	-13976	-148	-133	-121	-66	-62	-56	-108	42	-151	16	30	-76	-25	-58	82	-26	-3
0.061667	6451	-3330	-12342	-28839	12044	-21790	-17167	-28051	-1801	-22759	-19468	-29019	3048	-25431	-21941	-18033	4060	-528	12281	-31576	4617	-20666	15339	-25971	-5437	-23663	10914	-20346	-6467	-25891	10477	-13832	-153	-128	-121	-68	-63	-58	-109	41	-153	16	30	-75	-22	-58	81	-27	-5
0.062500	3942	-3679	-12901	-28181	11958	-21724	-17211	-27900	-1665	-22416	-19935	-28944	3662	-25047	-22355	-18601	2855	-1902	11808	-31237	4127	-20743	15386	-26066	-3813	-23536	11095	-20438	-8591	-25684	10667	-13681	-153	-126	-121	-67	-66	-60	-108	38	-156	15	28	-79	-24	-58	80	-32	-9
0.063333	2239	-4002	-13376	-27491	11655	-21677	-17199	-27732	-1651	-22115	-20335	-28825	4318	-24674	-22735	-19159	3128	-3260	11251	-30846	3954	-20840	15367	-26155	-3842	-23430	11275	-20518	-8276	-25469	10919	-13515	-150	-132	-142	-68	-63	-58	-107	36	-154	12	28	-78	-23	-58	78	-29	-7
0.064167	82	-4278	-13755	-26774	11222	-21653	-17130	-27586	-1565	-21866	-20665	-28666	5108	-24324	-23064	-19685	1832	-4571	10633	-30411	3610	-20972	15283	-26237	-3953	-23357	11446	-20585	-7970	-25272	11214	-13340	-149	-127	-120	-68	-63	-58	-110	37	-155	15	33	-75	-21	-53	80	-29	3
0.065000	-1864	-4517	-14033	-26045	10683	-21650	-17008	-27442	-1540	-21674	-20921	-28476	5779	-23997	-23347	-20186	2117	-5835	9974	-29884	2949	-21142	15156	-26310	-4499	-23319	11608	-20641	-8049	-25051	11564	-13160	-151	-129	-120	-70	-60	-59	-110	29	-152	17	33	-76	-22	-63	78	-29	-4
0.065833	-3687	-4702	-14214	-25317	10232	-21665	-16842	-27308	-1548	-21537	-21103	-28244	6381	-23697	-23577	-20646	1499	-7022	9303	-29300	2331	-21299	14983	-26376	-4982	-23317	11754	-20682	-7466	-24855	11943	-12970	-144	-127	-119	-68	-62	-45	-108	44	-151	18	32	-75	-18	-58	77	-27	0
0.066667	-5687	-4834	-14279	-24602	9873	-21694	-16627	-27166	-1308	-21456	-21205	-27995	7119	-23432	-23762	-21058	1350	-8125	8637	-28645	1584	-21497	14784	-26429	-3980	-23362	11882	-20715	-6880	-24678	12350	-12781	-149	-126	-120	-65	-65	-38	-105	40	-148	17	32	-75	-25	-57	77	-19	0
0.067500	-7121	-4917	-14247	-23906	9247	-21736	-16383	-27033	-992	-21424	-21232	-27716	7999	-23204	-23878	-21418	3500	-9129	7996	-27920	744	-21713	14570	-26476	-4435	-23448	11989	-20731	-5050	-24515	12768	-12599	-149	-127	-124	-67	-66	-60	-105	40	-152	16	32	-76	-24	-58	84	-27	0
0.068333	-7380	-4951	-14108	-23234	8553	-21787	-16104	-26873	-910	-21453	-21197	-27425	8914	-23006	-23940	-21723	2143	-10031	7395	-27117	-318	-21940	14328	-26503	-3871	-23574	12072	-20736	-4652	-24375	13186	-12424	-151	-130	-121	-69	-63	-60	-105	40	-149	18	42	-74	-22	-58	81	-26	0
0.069167	-6488	-4940	-13874	-22601	7892	-21848	-15813	-26713	-1136	-21489	-21098	-27121	9310	-22846	-23947	-21971	4927	-10824	6845	-26239	-1158	-22181	14111	-26520	-3414	-23737	12133	-20728	-2488	-24257	13592	-12254	-150	-121	-125	-67	-62	-58	-105	40	-149	21	30	-74	-18	-59	80	-28	0
0.070000	-6149	-4888	-13544	-22004	7372	-21914	-15507	-26546	-1098	-21568	-20952	-26813	9826	-22714	-23913	-22159	6140	-11501	6359	-25283	-1793	-22428	13899	-26522	-4477	-23932	12162	-20705	1011	-24166	13981	-12099	-149	-129	-124	-66	-60	-57	-110	42	-159	13	30	-73	-18	-57	82	-25	0
0.070833	-5366	-4807	-13128	-21454	6750	-21984	-15206	-26356	-946	-21659	-20761	-26498	10276	-22608	-23816	-22289	5502	-12063	5947	-24282	-2636	-22677	13715	-26512	-3142	-24143	12172	-20667	1499	-24086	14340	-11962	-152	-128	-120	-61	-61	-53	-104	45	-151	20	33	-73	-17	-56	82	-27	-3
0.071667	-4042	-4708	-12640	-20954	6115	-22061	-14904	-26153	-765	-21762	-20540	-26182	10635	-22518	-23680	-22354	7188	-12504	5605	-23211	-3477	-22924	13567	-26485	-2909	-24371	12153	-20614	4074	-24035	14666	-11846	-150	-126	-119	-62	-62	-57	-110	41	-151	20	34	-76	-17	-57	81	-28	1
0.072500	-2505	-4596	-12089	-20509	5568	-22142	-14619	-25927	-665	-21860	-20298	-25874	10937	-22464	-23513	-22367	6746	-12838	5333	-22092	-4211	-23164	13459	-26440	-2419	-24605	12123	-20556	6056	-23995	14948	-11775	-147	-127	-120	-63	-59	-52	-105	40	-149	19	32	-73	-19	-58	77	-28	1
0.073333	-641	-4482	-11480	-20108	4929	-22231	-14356	-25684	-565	-21959	-20048	-25568	11266	-22419	-23318	-22329	6151	-13063	5126	-20924	-4735	-23399	13391	-26391	-1800	-24835	12049	-20479	7044	-23962	15185	-11689	-150	-127	-122	-65	-62	-59	-110	33	-150	18	32	-72	-18	-61	82	-29	1
0.074167	2507	-4380	-10826	-19758	4052	-22326	-14121	-25420	-706	-22048	-19794	-25287	11097	-22387	-23104	-22236	6290	-13189	4976	-19716	-5047	-23616	13375	-26324	-2481	-25047	11976	-20395	9020	-23931	15367	-11645	-147	-126	-127	-63	-60	-56	-104	42	-148	17	28	-73	-18	-59	82	-51	1
0.075000	4309	-4295	-10132	-19460	3370	-22430	-13912	-25123	-366	-22128	-19540	-25005	11434	-22367	-22878	-22097	4151	-13217	4881	-18486	-5195	-23815	13402	-26247	-2962	-25238	11888	-20293	10795	-23897	15533	-11632	-147	-130	-125	-72	-61	-59	-108	9	-154	12	30	-74	-22	-60	78	-31	-3
0.075833	5447	-4242	-9413	-19203	2801	-22541	-13740	-24815	-1	-22191	-19303	-24742	11940	-22359	-22643	-21919	714	-13162	4831	-17252	-5461	-23996	13469	-26166	-500	-25401	11798	-20186	9658	-23851	15631	-11644	-148	-128	-128	-67	-64	-59	-107	39	-152	15	26	-77	-21	-60	80	-29	0
0.076667	7476	-4215	-8682	-18990	2274	-22663	-13602	-24480	230	-22224	-19076	-24466	12290	-22356	-22412	-21707	171	-13029	4814	-16025	-5457	-24152	13576	-26069	735	-25524	11719	-20062	9908	-23793	15712	-11676	-149	-131	-126	-74	-62	-59	-107	40	-152	18	27	-76	-34	-60	78	-31	-4
0.077500	8912	-4229	-7938	-18811	1793	-22800	-13477	-24120	395	-22258	-18863	-24205	12829	-22361	-22184	-21464	-946	-12820	4831	-14839	-5454	-24306	13718	-25974	1562	-25606	11643	-19933	10022	-23719	15753	-11728	-150	-125	-121	-66	-61	-60	-109	40	-153	16	29	-75	-19	-62	70	-29	-1
0.078333	10408	-4288	-7196	-18668	1320	-22930	-13417	-23741	482	-22285	-18664	-23954	13404	-22373	-21968	-21191	-1941	-12550	4870	-13707	-5262	-24408	13891	-25864	2344	-25649	11583	-19791	8999	-23628	15752	-11797	-149	-127	-121	-70	-63	-60	-105	39	-152	16	28	-91	-22	-61	76	-32	0
0.079167	11536	-4396	-6453	-18557	1149	-23113	-13376	-23335	721	-22319	-18482	-23697	14188	-22394	-21764	-20903	-2769	-12217	4927	-12663	-4800	-24505	14079	-25759	2658	-25653	11544	-19639	8193	-23518	15759	-11875	-146	-124	-122	-66	-60	-59	-107	41	-152	16	29	-73	-21	-58	79	-30	-1
0.080000	12038	-4545	-5724	-18462	1175	-23291	-13347	-22917	953	-22350	-18313	-23441	15355	-22428	-21572	-20595	-3444	-11827	5004	-11723	-4328	-24587	14274	-25654	3764	-25619	11533	-19489	6610	-23394	15731	-11960	-152	-126	-121	-67	-60	-58	-107	41	-152	17	28	-74	-23	-60	85	-32	-1
0.080833	12524	-4742	-5009	-18395	799	-23482	-13331	-22501	1084	-22394	-18152	-23177	16557	-22466	-21385	-20278	-2203	-11386	5104	-10936	-3820	-24652	14468	-25549	3490	-25551	11547	-19330	5473	-23259	15693	-12049	-151	-127	-125	-70	-63	-58	-109	40	-151	15	30	-74	-19	-61	76	-31	0
0.081667	13316	-4972	-4313	-18342	328	-23682	-13325	-22040	888	-22454	-18002	-22914	17756	-22520	-21212	-19949	-4122	-10896	5228	-10323	-3440	-24711	14652	-25448	3139	-25464	11592	-19162	3157	-23120	15643	-12131	-149	-129	-125	-70	-63	-62	-108	38	-156	11	27	-91	-22	-63	76	-46	-5
0.082500	13969	-5245	-3647	-18314	-159	-23897	-13322	-21584	267	-22541	-17847	-22620	18509	-22586	-21041	-19620	-4508	-10362	5378	-9894	-2778	-24766	14824	-25346	3451	-25356	11672	-18994	1022	-22978	15586	-12205	-151	-131	-124	-69	-60	-63	-108	39	-154	15	29	-77	-25	-62	78	-35	-4
0.083333	13510	-5536	-2992	-18295	-465	-24115	-13298	-21117	-95	-22641	-17686	-22321	19334	-22662	-20863	-19286	-2709	-9780	5567	-9681	-1812	-24816	14974	-25251	1206	-25241	11781	-18824	1403	-22846	15525	-12256	-149	-128	-105	-69	-67	-60	-108	38	-156	33	34	-80	-23	-61	76	-34	-5
0.084167	12642	-5850	-2361	-18285	-620	-24339	-13254	-20646	-537	-22762	-17515	-22005	20014	-22755	-20682	-18951	-4843	-9158	5798	-9689	-1396	-24866	15090	-25151	1708	-25124	11913	-18657	-1761	-22729	15461	-12289	-150	-127	-119	-67	-61	-57	-104	42	-154	18	33	-86	-26	-57	78	-33	-3
0.085000	11979	-6176	-1758	-18288	-986	-24560	-13181	-20180	-970	-22910	-17341	-21689	20361	-22847	-20488	-18614	-3235	-8500	6076	-9926	-713	-24915	15175	-25053	1690	-25012	12073	-18490	-3617	-22627	15392	-12297	-148	-124	-118	-68	-69	-56	-103	43	-152	19	33	-76	-21	-57	77	-28	1
0.085833	10905	-6507	-1188	-18306	-1830	-24778	-13070	-19717	-1290	-23078	-17132	-21327	20671	-22959	-20276	-18279	-3685	-7819	6405	-10385	42	-24972	15225	-24955	1799	-24916	12239	-18324	-5031	-22566	15317	-12287	-147	-122	-121	-66	-61	-62	-102	43	-150	20	35	-74	-19	-58	84	-28	1
0.086667	9031	-6833	-642	-18330	-2830	-24993	-12922	-19268	-1637	-23266	-16894	-20955	20993	-23079	-20036	-17950	-3406	-7126	6785	-11059	526	-25041	15235	-24856	1858	-24844	12422	-18164	-6998	-22518	15240	-12252	-148	-125	-125	-66	-60	-53	-101	50	-152	19	35	-73	-19	-52	84	-27	3
0.087500	7872	-7155	-113	-18364	-3707	-25197	-12724	-18833	-2430	-23470	-16668	-20573	20577	-23211	-19768	-17625	-2029	-6428	7227	-11913	788	-25114	15214	-24749	984	-24795	12606	-18015	-8163	-22519	15151	-12189	-149	-124	-116	-64	-58	-55	-103	43	-151	20	36	-80	-19	-56	88	-28	1
0.088333	6229	-7441	360	-18413	-4504	-25392	-12468	-18415	-2803	-23680	-16391	-20175	20378	-23347	-19477	-17307	-1520	-5739	7721	-12941	1159	-25195	15148	-24631	-1092	-24770	12784	-17870	-7817	-22552	15053	-12112	-149	-116	-118	-68	-60	-56	-99	43	-151	19	36	-72	-22	-57	88	-29	-3
0.089167	3194	-7710	810	-18472	-5285	-25571	-12158	-18020	-2784	-23893	-16091	-19766	20680	-23483	-19149	-16992	-3958	-5062	8269	-14100	1159	-25274	15034	-24508	-113	-24771	12944	-17738	-10236	-22606	14945	-12009	-148	-125	-120	-65	-60	-55	-103	43	-155	19	35	-73	-21	-56	87	-27	-3
0.090000	1319	-7952	1241	-18544	-6147	-25725	-11793	-17648	-2863	-24092	-15765	-19350	20619	-23624	-18785	-16674	-3209	-4417	8870	-15354	1117	-25358	14932	-24359	615	-24791	13078	-17616	-11490	-22701	14824	-11896	-154	-128	-120	-66	-66	-55	-105	38	-154	19	34	-73	-24	-59	84	-33	-5
0.090833	-205	-8160	1628	-18630	-6869	-25859	-11371	-17305	-2794	-24283	-15397	-18927	20115	-23751	-18379	-16358	-3949	-3819	9484	-16639	776	-25428	14785	-24194	526	-24829	13185	-17503	-11547	-22812	14694	-11765	-151	-126	-119	-66	-65	-55	-107	41	-154	18	32	-74	-18	-55	87	-28	0
0.091667	-1645	-8327	1981	-18717	-7381	-25958	-10893	-16987	-2673	-24442	-15001	-18495	19238	-23872	-17938	-16056	-3959	-3272	10123	-17958	449	-25482	14618	-24006	509	-24876	13262	-17397	-12408	-22942	14551	-11630	-147	-120	-116	-67	-62	-53	-104	41	-150	22	36	-72	-25	-56	86	-29	0
0.092500	-2839	-8473	2291	-18820	-7688	-26030	-10366	-16704	-2533	-24583	-14583	-18067	18094	-23985	-17461	-15730	-3938	-2804	10752	-19238	366	-25518	14434	-23798	190	-24930	13289	-17303	-12448	-23077	14397	-11495	-151	-124	-117	-65	-63	-56	-107	40	-152	22	47	-70	-19	-55	86	-25	1
0.093333	-4310	-8578	2543	-18926	-7934	-26057	-9797	-16452	-2253	-24684	-14138	-17642	17039	-24070	-16952	-15412	-4976	-2409	11365	-20441	160	-25521	14234	-23561	708	-24966	13269	-17217	-12678	-23207	14234	-11362	-145	-122	-118	-73	-63	-51	-101	43	-151	21	34	-74	-19	-50	87	-25	0
0.094167	-5757	-8667	2742	-19041	-8438	-26061	-9193	-16230	-1836	-24747	-13676	-17224	16038	-24151	-16414	-15102	-3282	-2102	11928	-21587	85	-25486	14013	-23310	362	-24989	13200	-17141	-12139	-23321	14053	-11240	-143	-127	-121	-66	-62	-55	-104	41	-150	22	33	-72	-22	-56	85	-27	0
0.095000	-6311	-8731	2887	-19168	-9044	-26018	-8572	-16048	-1697	-24769	-13205	-16817	14951	-24206	-15855	-14784	-3252	-1887	12425	-22539	-199	-25415	13782	-23033	-901	-24988	13076	-17069	-11734	-23399	13863	-11130	-148	-127	-124	-65	-62	-57	-108	40	-155	16	28	-73	-23	-57	80	-30	-3
0.095833	-6423	-8783	2972	-19284	-9486	-25931	-7933	-15891	-1873	-24744	-12720	-16419	13635	-24231	-15269	-14467	-3232	-1765	12838	-23351	-629	-25288	13541	-22733	-339	-24943	12904	-17001	-12014	-23470	13665	-11038	-156	-127	-121	-70	-63	-57	-103	42	-154	18	32	-74	-21	-47	86	-32	-7
0.096667	-7162	-8818	3009	-19394	-9688	-25799	-7293	-15770	-2002	-24672	-12224	-16035	12393	-24226	-14647	-14145	552	-1737	13148	-24019	-508	-25105	13289	-22418	-2246	-24855	12682	-16932	-8431	-23462	13466	-10966	-151	-128	-121	-68	-64	-69	-107	39	-154	20	32	-73	-25	-58	81	-31	-4
0.097500	-8651	-8848	2960	-19518	-9816	-25623	-6674	-15673	-2003	-24553	-11739	-15672	11242	-24211	-14062	-13824	-1405	-1802	13340	-24503	-665	-24867	13027	-22080	-1826	-24715	12413	-16862	-7905	-23437	13256	-10915	-149	-126	-122	-63	-62	-56	-108	38	-154	19	32	-74	-24	-61	72	-30	-3
0.098333	-8624	-8869	2872	-19631	-10052	-25397	-6074	-15605	-1936	-24391	-11257	-15325	9799	-24133	-13457	-13502	1163	-1958	13407	-24800	-535	-24577	12750	-21733	-1245	-24523	12102	-16792	-7160	-23353	13048	-10885	-149	-124	-125	-73	-68	-63	-109	40	-156	16	29	-78	-23	-64	79	-28	-7
0.099167	-7517	-8887	2738	-19736	-10155	-25129	-5513	-15558	-1968	-24188	-10793	-15001	8312	-24039	-12859	-13177	1568	-2201	13351	-24917	-418	-24209	12463	-21374	-958	-24268	11759	-16712	-5344	-23178	12842	-10877	-150	-127	-122	-70	-64	-60	-105	28	-154	18	30	-76	-23	-62	78	-29	-1
0.100000	-6913	-8893	2576	-19829	-10214	-24817	-4999	-15528	-2034	-23941	-10348	-14693	6928	-23913	-12274	-12847	2190	-2526	13167	-24856	-385	-23826	12170	-21010	-786	-23961	11391	-16617	-4175	-22934	12640	-10892	-150	-128	-122	-70	-64	-62	-104	39	-151	18	32	-75	-23	-59	79	-28	-3
0.100833	-6257	-8885	2401	-19913	-10419	-24468	-4547	-15518	-2458	-23667	-9925	-14409	4735	-23760	-11714	-12523	3543	-2923	12870	-24632	-329	-23381	11868	-20645	-902	-23594	10997	-16515	-2959	-22670	12437	-10928	-147	-128	-121	-73	-66	-56	-107	36	-158	17	29	-76	-23	-58	78	-28	5
0.101667	-5741	-8868	2199	-19983	-10471	-24083	-4166	-15522	-2820	-23353	-9538	-14148	2213	-23576	-11191	-12194	5230	-3387	12462	-24257	4	-22898	11557	-20283	-2744	-23183	10596	-16394	103	-22316	12240	-10982	-151	-129	-121	-66	-60	-58	-104	42	-155	18	32	-77	-21	-57	78	-28	-9
0.102500	-6136	-8825	2065	-20043	-10046	-23670	-3864	-15542	-2644	-23013	-9175	-13907	-260	-23372	-10708	-11866	3068	-3902	11971	-23749	60	-22390	11236	-19920	-1720	-22726	10189	-16262	285	-21913	12050	-11048	-150	-128	-121	-73	-63	-58	-107	38	-154	6	29	-78	-25	-59	79	-29	-9
0.103333	-4292	-8756	1940	-20090	-9448	-23215	-3638	-15564	-2682	-22647	-8859	-13679	-3177	-23138	-10276	-11543	4119	-4457	11415	-23123	79	-21854	10924	-19565	-181	-22233	9793	-16108	228	-21455	11867	-11130	-151	-128	-120	-68	-63	-58	-104	41	-154	15	33	-78	-23	-58	77	-31	-8
0.104167	-1222	-8650	1867	-20127	-8732	-22774	-3496	-15602	-2709	-22270	-8575	-13483	-5758	-22910	-9898	-11222	4555	-5042	10792	-22396	122	-21317	10599	-19218	56	-21710	9407	-15939	1866	-20955	11694	-11216	-143	-126	-117	-46	-61	-61	-105	41	-153	20	35	-77	-22	-62	79	-28	1
0.105000	2189	-8506	1855	-20148	-7764	-22291	-3429	-15637	-2645	-21904	-8331	-13300	-8220	-22617	-9575	-10900	4551	-5640	10196	-21583	46	-20776	10291	-18881	312	-21174	9049	-15753	2581	-20415	11538	-11308	-146	-129	-118	-67	-59	-55	-104	41	-149	18	36	-77	-25	-60	80	-28	1
0.105833	5787	-8321	1912	-20169	-6600	-21821	-3443	-15681	-2610	-21480	-8130	-13137	-10508	-22329	-9314	-10586	4939	-6230	9578	-20717	54	-20251	9987	-18561	268	-20629	8705	-15553	3365	-19840	11359	-11408	-147	-127	-119	-67	-63	-61	-104	43	-152	18	35	-76	-21	-58	82	-29	-4
0.106667	8134	-8091	2039	-20183	-5295	-21370	-3522	-15729	-2399	-21074	-7965	-12992	-12353	-22025	-9116	-10281	3663	-6794	8990	-19805	-181	-19746	9697	-18251	1200	-20087	8393	-15343	3623	-19243	11199	-11504	-150	-131	-104	-70	-64	-61	-108	38	-155	12	29	-80	-25	-62	78	-33	-4
0.107500	9392	-7819	2237	-20194	-3905	-20897	-3659	-15778	-1980	-20669	-7834	-12859	-14142	-21700	-8978	-9982	4171	-7310	8438	-18863	-484	-19266	9432	-17951	1872	-19544	8123	-15119	3976	-18630	11052	-11599	-150	-131	-122	-67	-64	-61	-104	43	-150	19	33	-53	-22	-60	82	-31	-4
0.108333	10512	-7497	2514	-20204	-2433	-20452	-3836	-15824	-1780	-20264	-7734	-12742	-16065	-21367	-8892	-9681	4416	-7752	7985	-17907	-665	-18818	9199	-17664	1060	-19022	7888	-14892	4438	-18012	10913	-11688	-152	-131	-118	-67	-64	-61	-108	38	-154	18	32	-74	-26	-59	77	-29	-3
0.109167	10982	-7137	2834	-20220	-860	-20040	-4042	-15870	-1738	-19865	-7664	-12653	-17907	-21020	-8861	-9399	2204	-8118	7589	-16944	-1066	-18406	8972	-17392	2581	-18516	7692	-14664	3048	-17388	10771	-11772	-153	-130	-120	-69	-64	-59	-108	39	-153	16	33	-74	-23	-59	79	-33	-6
0.110000	10298	-6747	3207	-20247	758	-19653	-4261	-15921	-1637	-19475	-7616	-12557	-19519	-20658	-8871	-9119	5113	-8371	7280	-16002	-988	-18026	8784	-17131	1524	-18033	7536	-14439	5223	-16770	10634	-11845	-149	-128	-122	-78	-65	-61	-110	37	-153	17	27	-76	-21	-56	81	-31	-1
0.110833	7262	-6322	3603	-20278	2781	-19297	-4479	-15966	-1290	-19094	-7588	-12481	-20630	-20283	-8919	-8853	1892	-8513	7062	-15109	-1103	-17683	8629	-16880	1378	-17579	7412	-14218	4781	-16161	10495	-11912	-150	-130	-121	-69	-62	-59	-107	39	-151	13	33	-76	-21	-61	80	-32	0
0.111667	2985	-5885	4009	-20323	4949	-18979	-4683	-16014	-1065	-18728	-7570	-12423	-21506	-19890	-8989	-8601	1725	-8522	6928	-14223	-1438	-17373	8507	-16656	2382	-17144	7330	-14006	3137	-15562	10361	-11968	-149	-130	-103	-67	-63	-61	-108	40	-153	15	34	-75	-19	-58	82	-30	0
0.112500	-2513	-5444	4403	-20378	6907	-18686	-4861	-16062	-906	-18374	-7556	-12377	-22118	-19495	-9080	-8358	434	-8400	6876	-13422	-1558	-17082	8414	-16422	2870	-16730	7275	-13812	3376	-14989	10219	-12015	-145	-129	-119	-66	-68	-57	-107	37	-173	18	33	-75	-23	-59	80	-31	1
0.113333	-9056	-4991	4765	-20449	8842	-18423	-4999	-16107	-826	-18031	-7542	-12345	-22617	-19087	-9171	-8135	-1310	-8133	6888	-12695	-1418	-16815	8349	-16212	3310	-16331	7254	-13634	2588	-14429	10074	-12048	-147	-128	-120	-66	-60	-56	-108	42	-148	21	33	-72	-15	-52	82	-27	0
0.114167	-16481	-4569	5079	-20535	10855	-18191	-5119	-16153	-809	-17704	-7527	-12329	-24117	-18670	-9263	-7926	-2373	-7734	6949	-12058	-1349	-16551	8303	-16014	4022	-15956	7249	-13478	1213	-13901	9913	-12069	-148	-127	-119	-67	-60	-58	-107	41	-152	17	29	-92	-17	-57	82	-32	2
0.115000	-23805	-4158	5321	-20639	12728	-17981	-5130	-16199	-793	-17399	-7504	-12337	-25537	-18256	-9344	-7744	-1919	-7211	7040	-11540	-870	-16298	8275	-15833	2946	-15589	7263	-13354	2033	-13397	9744	-12089	-150	-133	-128	-69	-62	-63	-110	37	-153	13	24	-79	-19	-62	76	-36	-3
0.115833	-31315	-3777	5485	-20754	14567	-17787	-5120	-16247	-346	-17108	-7468	-12359	-25088	-17835	-9401	-7576	-5401	-6573	7149	-11138	-741	-16030	8267	-15672	3302	-15220	7294	-13244	678	-12916	9564	-12083	-147	-131	-124	-70	-62	-59	-108	38	-155	16	30	-80	-30	-60	79	-32	1
0.116667	-32701	-3423	5566	-20868	16211	-17591	-5045	-16278	-77	-16842	-7410	-12389	-24545	-17412	-9426	-7427	-6394	-5837	7257	-10867	-703	-15747	8262	-15512	5060	-14846	7325	-13167	-1747	-12463	9362	-12067	-151	-129	-124	-69	-56	-59	-108	38	-154	17	27	-78	-21	-59	78	-34	-1
0.117500	-32676	-3107	5548	-20993	17729	-17397	-4920	-16314	164	-16541	-7330	-12448	-24197	-16993	-9418	-7306	-6970	-5028	7363	-10728	-367	-15439	8252	-15373	5356	-14463	7382	-13098	-1735	-12034	9145	-12032	-149	-137	-121	-67	-65	-60	-110	38	-151	16	29	-75	-24	-60	79	-32	-3
0.118333	-32659	-2834	5428	-21127	19261	-17192	-4744	-16334	460	-16275	-7242	-12516	-23841	-16587	-9379	-7205	-8871	-4174	7388	-10730	-200	-15098	8239	-15248	5580	-14071	7428	-13062	-2614	-11640	8905	-11980	-147	-131	-122	-69	-61	-57	-107	41	-152	15	27	-77	-24	-60	82	-32	0
0.119167	-32127	-2604	5208	-21242	20504	-16970	-4530	-16386	723	-16011	-7129	-12604	-23749	-16185	-9301	-7129	-9051	-3290	7385	-10874	54	-14725	8210	-15145	5193	-13662	7460	-13048	-3173	-11273	8644	-11910	-147	-127	-121	-66	-63	-61	-105	75	-148	17	29	-77	-18	-58	80	-28	-1
0.120000	-31710	-2412	4897	-21356	21299	-16714	-4288	-16367	1036	-15750	-7000	-12718	-23613	-15801	-9186	-7079	-10396	-2412	7327	-11141	128	-14300	8162	-15060	4883	-13234	7478	-13051	-3213	-10920	8349	-11820	-148	-128	-114	-68	-63	-56	-109	42	-151	16	32	-77	-21	-58	77	-30	1
0.120833	-31375	-2267	4494	-21460	21722	-16428	-4029	-16357	1473	-15480	-6857	-12845	-23080	-15418	-9037	-7057	-10496	-1568	7206	-11524	311	-13870	8085	-14989	4920	-12790	7482	-13068	-3429	-10609	8030	-11707	-149	-130	-125	-70	-61	-55	-110	41	-152	16	32	-78	-19	-59	80	-28	-4
0.121667	-30919	-2154	4016	-21543	21830	-16113	-3768	-16329	1621	-15203	-6706	-12997	-22577	-15080	-8863	-7061	-9153	-786	7021	-12009	591	-13393	7981	-14940	2803	-12338	7462	-13101	-2783	-10319	7685	-11569	-148	-127	-112	-69	-62	-61	-107	41	-155	16	32	-77	-18	-58	78	-31	-3
0.122500	-30574	-2081	3473	-21613	21660	-15739	-3510	-16320	1414	-14906	-6544	-13169	-22312	-14742	-8661	-7092	-11292	-85	6777	-12567	518	-12885	7846	-14903	2412	-11853	7418	-13146	-3901	-10056	7319	-11411	-152	-131	-125	-69	-63	-63	-107	38	-154	16	26	-75	-21	-58	78	-34	-4
0.123333	-30180	-2036	2885	-21657	21195	-15323	-3267	-16280	934	-14592	-6387	-13356	-22423	-14441	-8441	-7147	-8107	516	6481	-13176	751	-12354	7678	-14889	669	-11366	7347	-13199	-1846	-9812	6926	-11228	-150	-132	-126	-72	-68	-63	-109	36	-155	10	29	-81	-26	-59	78	-33	-6
0.124167	-29810	-2014	2255	-21675	20567	-14865	-3053	-16217	666	-14251	-6230	-13560	-22221	-14150	-8220	-7228	-8866	1008	6138	-13817	779	-11797	7483	-14885	-1367	-10867	7250	-13253	-252	-9582	6516	-11020	-148	-134	-139	-73	-62	-59	-107	42	-150	16	32	-84	-18	-58	80	-31	0
0.125000	-29447	-2005	1614	-21662	19629	-14347	-2864	-16132	322	-13875	-6076	-13769	-22085	-13859	-7961	-7328	-8401	1378	5763	-14447	618	-11231	7261	-14885	-1591	-10367	7121	-13308	-830	-9366	6095	-10789	-147	-126	-130	-67	-60	-60	-108	43	-147	18	34	-72	-18	-56	84	-27	0
0.125833	-29076	-2005	966	-21625	18547	-13795	-2720	-16034	-48	-13474	-5940	-13991	-22026	-13591	-7715	-7456	-6843	1617	5361	-15045	504	-10666	7010	-14928	-2740	-9880	6954	-13370	727	-9165	5654	-10541	-147	-126	-120	-65	-61	-53	-103	43	-143	17	33	-75	-23	-55	85	-27	-3
0.126667	-28695	-2013	330	-21561	17262	-13200	-2624	-15920	-526	-13034	-5818	-14223	-22074	-13320	-7471	-7606	-6566	1732	4948	-15586	351	-10109	6739	-14967	-3518	-9411	6765	-13429	1557	-8973	5217	-10284	-150	-126	-119	-68	-61	-55	-103	44	-152	18	35	-74	-18	-51	84	-23	-3
0.127500	-26939	-2019	-276	-21471	15830	-12565	-2574	-15783	-1177	-12558	-5713	-14444	-22486	-13057	-7224	-7774	-5760	1729	4532	-16043	98	-9564	6451	-15023	-3909	-8927	6546	-13488	1984	-8793	4781	-10023	-148	-130	-117	-67	-61	-55	-105	42	-149	22	33	-76	-21	-52	82	-28	1
0.128333	-16862	-2014	-843	-21362	14287	-11897	-2572	-15623	-2147	-12035	-5623	-14666	-23289	-12788	-6993	-7964	-3087	1621	4126	-16401	90	-9039	6152	-15091	-5752	-8479	6306	-13545	4488	-8587	4357	-9757	-149	-129	-120	-69	-64	-57	-103	42	-153	18	33	-76	-17	-55	82	-28	-4
0.129167	-2819	-1987	-1352	-21233	12870	-11201	-2598	-15446	-2622	-11482	-5559	-14875	-23374	-12506	-6764	-8165	-3834	1427	3740	-16621	-27	-8536	5854	-15170	-6510	-8057	6044	-13604	5774	-8397	3948	-9497	-147	-125	-119	-69	-60	-59	-105	41	-151	18	46	-75	-23	-55	86	-28	0
0.130000	4901	-1942	-1812	-21090	11520	-10479	-2688	-15246	-2989	-10883	-5509	-15074	-23571	-12205	-6539	-8381	-4011	1160	3374	-16722	-523	-8059	5559	-15251	-4506	-7658	5769	-13658	4717	-8192	3568	-9245	-149	-125	-118	-66	-63	-57	-104	41	-150	19	36	-74	-25	-56	84	-27	-1
0.130833	14089	-1876	-2210	-20935	10218	-9748	-2801	-15022	-3159	-10256	-5475	-15255	-24175	-11869	-6316	-8607	-2120	849	3042	-16690	-869	-7611	5273	-15347	-4089	-7289	5478	-13719	6218	-7968	3215	-9007	-149	-125	-120	-56	-68	-58	-107	40	-152	19	34	-75	-24	-52	84	-28	-3
0.131667	24042	-1781	-2546	-20775	8990	-9002	-2940	-14779	-2944	-9592	-5461	-15414	-24760	-11512	-6097	-8837	-2161	510	2739	-16527	-1287	-7183	5002	-15446	-4073	-6948	5175	-13779	7139	-7728	2899	-8792	-152	-125	-124	-68	-65	-58	-107	41	-155	19	32	-78	-25	-59	81	-26	-1
0.132500	31243	-1662	-2828	-20612	7874	-8261	-3104	-14503	-2631	-8891	-5453	-15545	-25318	-11110	-5875	-9070	-804	181	2471	-16238	-1907	-6809	4755	-15548	-3952	-6628	4880	-13834	7223	-7465	2633	-8604	-149	-124	-120	-66	-77	-60	-103	40	-153	21	33	-73	-21	-58	86	-25	0
0.133333	32767	-1530	-3054	-20445	6911	-7506	-3272	-14198	-2199	-8166	-5456	-15648	-25696	-10661	-5654	-9296	-350	-125	2264	-15841	-2645	-6441	4529	-15650	-3437	-6336	4587	-13896	7653	-7175	2411	-8441	-150	-121	-117	-65	-62	-56	-102	44	-153	20	33	-69	-22	-53	86	-25	-3
0.134167	32546	-1336	-3240	-20273	6036	-6769	-3452	-13868	-1412	-7424	-5456	-15722	-25841	-10175	-5421	-9518	259	-384	2080	-15351	-3415	-6090	4330	-15757	-2017	-6057	4305	-13959	7659	-6862	2233	-8321	-146	-122	-120	-69	-62	-57	-105	40	-151	22	34	-72	-19	-55	84	-26	-1
0.135000	32767	-1138	-3400	-20112	5288	-6047	-3639	-13511	-677	-6671	-5472	-15768	-25949	-9642	-5209	-9730	3121	-574	1937	-14792	-4112	-5761	4160	-15858	-2255	-5800	4025	-14023	8320	-6525	2099	-8233	-150	-127	-119	-69	-64	-60	-108	38	-155	15	29	-75	-22	-61	94	-29	-3
0.135833	32767	-924	-3545	-19952	4731	-5343	-3804	-13114	-141	-5904	-5475	-15789	-25909	-9055	-4976	-9924	2559	-685	1833	-14190	-4989	-5437	4021	-15952	-1178	-5544	3772	-14088	7089	-6152	2024	-8177	-151	-127	-121	-68	-61	-58	-102	40	-153	17	32	-72	-23	-38	85	-30	-5
0.136667	32767	-695	-3686	-19793	4254	-4658	-3965	-12684	139	-5136	-5473	-15757	-26110	-8421	-4743	-10092	6079	-689	1761	-13568	-5556	-5120	3909	-16041	-606	-5293	3534	-14154	7577	-5751	1997	-8156	-148	-145	-119	-67	-64	-59	-104	38	-152	18	33	-70	-21	-57	85	-27	-3
0.137500	32767	-452	-3841	-19631	3901	-3994	-4104	-12212	554	-4365	-5464	-15704	-25769	-7733	-4504	-10237	7841	-629	1725	-12944	-5948	-4796	3828	-16113	-1795	-5039	3317	-14219	9343	-5332	2013	-8169	-147	-121	-120	-69	-64	-58	-105	40	-150	20	33	-76	-23	-58	81	-28	0
0.138333	32767	-204	-4021	-19467	3724	-3351	-4230	-11700	831	-3599	-5444	-15625	-25199	-7022	-4269	-10352	7395	-403	1724	-12357	-6602	-4470	3771	-16179	35	-4778	3126	-14284	7584	-4891	2068	-8213	-145	-126	-119	-67	-63	-60	-104	40	-150	19	33	-74	-24	-58	84	-27	0
0.139167	32767	45	-4230	-19291	3792	-2726	-4328	-11144	1100	-2848	-5414	-15508	-24376	-6266	-4039	-10434	9652	-107	1737	-11772	-6920	-4135	3738	-16229	887	-4509	2957	-14342	7746	-4426	2158	-8283	-147	-128	-122	-66	-61	-58	-105	41	-149	21	27	-75	-21	-57	82	-28	0
0.140000	32757	297	-4485	-19094	3891	-2108	-4400	-10548	1189	-2110	-5371	-15355	-23188	-5477	-3817	-10484	9750	281	1783	-11252	-7178	-3790	3723	-16265	1682	-4229	2816	-14395	7479	-3962	2280	-8377	-151	-132	-122	-73	-63	-61	-107	38	-155	16	28	-77	-21	-59	80	-29	-6
0.140833	32441	551	-4785	-18873	3911	-1541	-4449	-9910	1115	-1395	-5317	-15169	-21749	-4654	-3601	-10495	10184	749	1860	-10782	-7274	-3434	3725	-16278	2498	-3933	2702	-14443	6204	-3473	2423	-8488	-148	-129	-122	-66	-74	-60	-108	39	-153	16	29	-76	-21	-55	81	-29	-4
0.141667	31995	810	-5129	-18632	3710	-966	-4464	-9223	626	-693	-5243	-14945	-20559	-3804	-3404	-10465	12074	1286	1961	-10367	-7123	-3067	3741	-16276	1621	-3613	2612	-14483	6380	-2983	2591	-8628	-150	-132	-126	-69	-64	-62	-107	38	-154	16	33	-77	-22	-61	78	-9	-3
0.142500	31608	1068	-5517	-18299	3637	-415	-4453	-8487	562	-11	-5158	-14681	-18551	-2944	-3229	-10400	11869	1864	2069	-10007	-6828	-2697	3763	-16258	549	-3285	2542	-14517	6573	-2496	2778	-8755	-147	-120	-122	-72	-66	-63	-109	32	-156	18	32	-78	-24	-61	79	-32	-4
0.143333	31199	1330	-5952	-17937	3529	140	-4403	-7709	569	644	-5068	-14375	-16286	-2078	-3076	-10303	10213	2465	2218	-9690	-6580	-2314	3795	-16214	2495	-2944	2500	-14537	3537	-2014	2968	-8897	-147	-133	-124	-69	-62	-63	-110	36	-154	13	29	-77	-27	-63	76	-34	-4
0.144167	30800	1603	-6402	-17503	3363	684	-4329	-6897	413	1274	-4964	-14024	-14170	-1209	-2942	-10169	11250	3078	2379	-9410	-6019	-1935	3831	-16153	2958	-2595	2473	-14545	2266	-1540	3167	-9037	-148	-129	-131	-67	-62	-65	-109	38	-150	18	33	-77	-21	-58	77	-30	0
0.145000	30421	1884	-6881	-16994	3197	1233	-4214	-6044	290	1877	-4846	-13632	-11881	-349	-2838	-10005	9595	3681	2555	-9152	-5369	-1556	3866	-16077	2778	-2238	2462	-14547	1079	-1076	3369	-9178	-147	-128	-121	-67	-61	-58	-108	41	-150	17	33	-76	-21	-58	78	-28	1
0.145833	29568	2172	-7369	-16376	2905	1777	-4070	-5169	139	2447	-4718	-13190	-9750	507	-2756	-9818	8714	4247	2749	-8911	-4599	-1207	3902	-15988	2922	-1885	2459	-14537	-1199	-628	3548	-9316	-147	-127	-125	-72	-63	-58	-90	41	-152	16	32	-79	-21	-58	81	-28	2
0.146667	24413	2476	-7850	-15662	2550	2309	-3889	-4275	91	2996	-4582	-12698	-7524	1334	-2708	-9618	7766	4769	2931	-8667	-3634	-843	3928	-15893	3027	-1532	2470	-14520	-3110	-199	3722	-9439	-158	-126	-116	-66	-60	-57	-108	44	-150	19	35	-77	-19	-58	80	-30	-3
0.147500	15470	2789	-8325	-14834	2208	2854	-3678	-3370	239	3521	-4427	-12150	-5086	2129	-2679	-9423	6076	5226	3126	-8414	-2675	-514	3947	-15786	3762	-1183	2487	-14496	-5305	193	3881	-9559	-148	-128	-119	-65	-61	-59	-108	39	-152	19	35	-73	-19	-56	81	-31	-3
0.148333	10622	3118	-8766	-13876	2023	3391	-3426	-2453	375	4013	-4265	-11559	-2766	2886	-2670	-9188	6775	5617	3323	-8141	-1588	-212	3956	-15683	2838	-856	2498	-14468	-6665	585	4018	-9664	-153	-128	-125	-68	-64	-61	-108	38	-159	13	30	-80	-19	-58	78	-32	-4
0.149167	6545	3453	-9178	-12776	1790	3918	-3140	-1543	223	4481	-4081	-10919	-409	3602	-2695	-8971	4357	5933	3516	-7840	-747	70	3963	-15576	2348	-535	2514	-14435	-9388	947	4132	-9754	-153	-127	-120	-66	-63	-58	-105	40	-151	-4	34	-78	-23	-58	79	-31	0
0.150000	2009	3800	-9524	-11521	1363	4444	-2816	-650	-84	4921	-3881	-10236	1299	4265	-2688	-8763	3996	6177	3699	-7513	248	322	3959	-15483	2837	-238	2518	-14398	-11703	1287	4224	-9831	-151	-127	-121	-66	-62	-59	-109	39	-152	16	35	-76	-22	-57	82	-28	-4
0.150833	-2408	4147	-9832	-10154	970	4947	-2460	212	47	5331	-3668	-9511	2929	4876	-2705	-8569	4755	6333	3866	-7145	1601	544	3945	-15385	691	36	2514	-14359	-10963	1603	4280	-9888	-131	-127	-120	-65	-61	-58	-105	42	-156	16	34	-77	-25	-58	81	-29	-5
0.151667	-7188	4484	-10055	-8642	559	5427	-2074	1034	325	5711	-3435	-8738	4345	5429	-2717	-8397	1058	6422	4014	-6767	2427	738	3919	-15306	1366	293	2492	-14322	-13314	1899	4308	-9933	-149	-124	-120	-67	-63	-58	-107	40	-151	19	36	-78	-26	-56	85	-29	0
0.152500	-10569	4801	-10193	-6999	270	5877	-1665	1804	1004	6060	-3190	-7946	5599	5910	-2721	-8255	1700	6442	4133	-6365	3310	905	3883	-15240	1452	521	2458	-14289	-13714	2175	4300	-9962	-149	-122	-118	-63	-29	-56	-105	43	-152	19	29	-75	-22	-51	84	-24	3
0.153333	-13724	5090	-10243	-5244	-44	6288	-1235	2514	1937	6373	-2928	-7137	6916	6322	-2710	-8141	-154	6398	4218	-5949	4021	1044	3834	-15182	1266	728	2398	-14258	-13457	2431	4255	-9969	-147	-124	-116	-63	-62	-57	-100	44	-149	19	40	-68	-16	-53	86	-25	0
0.154167	-16842	5335	-10149	-3372	-441	6653	-792	3150	2648	6644	-2662	-6319	8163	6659	-2677	-8065	-1064	6307	4265	-5527	4696	1157	3776	-15153	1248	907	2321	-14236	-13835	2667	4174	-9964	-145	-124	-115	-59	-63	-58	-100	43	-156	17	35	-70	-17	-51	88	-24	-1
0.155000	-18302	5519	-10006	-1431	-911	6957	-343	3705	2898	6872	-2395	-5506	8552	6918	-2621	-8036	-742	6166	4265	-5117	5438	1250	3695	-15134	510	1062	2215	-14222	-12815	2886	4049	-9945	-151	-127	-119	-66	-63	-59	-103	41	-152	16	33	-73	-23	-59	84	-29	-6
0.155833	-20002	5636	-9707	557	-1403	7200	98	4173	3586	7053	-2132	-4708	9141	7109	-2529	-8041	-1248	5997	4222	-4727	6316	1326	3623	-15128	-1409	1195	2080	-14209	-10375	3093	3891	-9908	-150	-128	-118	-70	-65	-61	-104	39	-154	23	33	-73	-22	-67	81	-28	-6
0.156667	-22646	5673	-9275	2573	-1757	7379	534	4497	4538	7194	-1877	-3927	9860	7225	-2410	-8086	-4353	5809	4124	-4366	6622	1386	3535	-15133	-97	1309	1919	-14204	-10728	3266	3698	-9854	-151	-131	-122	-67	-65	-55	-107	38	-156	17	30	-77	-26	-59	82	-22	-9
0.157500	-23455	5621	-8710	4565	-2003	7482	943	4838	5153	7283	-1635	-3182	10068	7273	-2257	-8171	-3701	5611	3976	-4038	6934	1448	3439	-15143	586	1402	1738	-14199	-9715	3477	3479	-9798	-149	-126	-119	-67	-62	-60	-104	39	-153	20	33	-75	-22	-55	84	-28	-7
0.158333	-23713	5484	-8001	6512	-2122	7513	1330	5039	5762	7323	-1410	-2478	10170	7255	-2074	-8290	-4689	5419	3777	-3752	7362	1492	3337	-15156	139	1479	1534	-14199	-7577	3624	3224	-9710	-149	-126	-119	-66	-59	-60	-108	40	-152	19	30	-74	-22	-55	81	-28	0
0.159167	-23796	5245	-7158	8373	-2325	7459	1674	5143	6357	7308	-1216	-1829	10178	7175	-1838	-8445	-5320	5211	3513	-3522	7542	1533	3224	-15169	-340	1532	1302	-14197	-6235	3764	2953	-9624	-148	-128	-124	-69	-56	-59	-105	38	-151	17	29	-75	-23	-56	81	-30	-1
0.160000	-23301	4914	-6176	10099	-2474	7328	1969	5163	6828	7236	-1057	-1241	10200	7037	-1636	-8625	-5368	5025	3205	-3362	7571	1561	3113	-15171	-1275	1567	1061	-14190	-4134	3886	2667	-9529	-146	-127	-119	-66	-65	-58	-105	40	-155	16	30	-75	-23	-57	82	-27	-5
0.160833	-22765	4487	-5077	11650	-2514	7115	2205	5109	7295	7111	-930	-713	10289	6844	-1394	-8831	-6371	4847	2842	-3235	7507	1578	3000	-15164	-1357	1582	803	-14185	-2316	3976	2364	-9427	-150	-129	-121	-68	-65	-59	-145	38	-147	17	37	-76	-27	-58	80	-30	-4
0.161667	-22128	3990	-3865	12987	-2557	6825	2381	4988	7801	6929	-849	-262	10276	6610	-1137	-9051	-5153	4687	2429	-3173	7441	1588	2884	-15135	-2444	1573	547	-14173	218	4041	2048	-9324	-149	-129	-121	-72	-64	-59	-108	38	-153	17	32	-79	5	-57	77	-33	-4
0.162500	-20319	3421	-2560	14075	-2494	6466	2492	4793	8011	6695	-807	122	10214	6341	-885	-9279	-5747	4539	1972	-3174	7027	1583	2774	-15083	-4095	1543	259	-14149	2094	4064	1779	-9219	-148	-129	-121	-69	-65	-59	-105	40	-155	16	30	-79	-19	-59	77	-32	0
0.163333	-17889	2808	-1183	14886	-2471	6036	2535	4580	7831	6408	-806	438	9664	6047	-643	-9514	-6446	4412	1474	-3232	6432	1556	2664	-15002	-3976	1483	-11	-14110	3084	4049	1510	-9124	-148	-129	-120	-72	-65	-59	-108	37	-145	15	28	-79	-26	-58	77	-32	-1
0.164167	-15763	2164	226	15395	-2578	5548	2510	4318	7591	6073	-845	684	9042	5731	-415	-9737	-3310	4294	945	-3335	6280	1510	2573	-14887	-6766	1398	-274	-14055	7829	3988	1269	-9037	-147	-129	-125	-96	-62	-65	-107	40	-151	13	27	-79	-18	-61	77	-31	0
0.165000	-14070	1489	1692	15580	-2686	5006	2418	4035	7234	5693	-918	851	8545	5401	-215	-9954	-6071	4209	384	-3476	5617	1433	2483	-14735	-7121	1278	-521	-13976	9150	3876	1060	-8962	-148	-132	-125	-70	-64	-57	-108	38	-154	10	30	-78	-21	-59	77	-36	-6
0.165833	-12203	827	3161	15428	-2799	4421	2267	3736	6692	5271	-1020	955	7881	5065	-45	-10157	-4339	4094	-180	-3645	5013	1328	2411	-14544	-7370	1123	-747	-13877	10447	3707	901	-8900	-149	-128	-120	-68	-66	-59	-105	41	-152	15	27	-80	-21	-58	79	-31	-1
0.166667	-10965	190	4559	14935	-2995	3806	2062	3435	6123	4809	-1143	1001	7101	4731	85	-10335	-4534	4002	-763	-3847	4382	1187	2352	-14313	-7718	924	-941	-13759	12305	3480	793	-8862	-150	-129	-121	-66	-63	-61	-107	39	-150	17	30	-78	-15	-59	78	-33	-3
0.167500	-10076	-402	5913	14112	-3163	3158	1811	3130	5466	4311	-1278	983	6502	4381	170	-10490	-4203	3913	-1338	-4063	3649	1001	2311	-14041	-7783	685	-1104	-13615	13180	3190	752	-8844	-148	-131	-121	-65	-60	-60	-108	35	-154	16	33	-79	-18	-59	78	-35	-4
0.168333	-8426	-944	7156	12961	-3435	2490	1520	2834	4507	3778	-1422	908	5131	4074	200	-10622	-3113	3816	-1916	-4289	3030	771	2292	-13733	-8213	401	-1223	-13443	14057	2832	769	-8853	-144	-127	-121	-68	-63	-62	-107	40	-150	12	29	-80	-21	-60	85	-35	0
0.169167	-6730	-1419	8279	11495	-3901	1811	1206	2541	3749	3223	-1561	783	3718	3763	190	-10720	-1533	3715	-2456	-4514	2651	495	2290	-13357	-10133	66	-1293	-13242	16557	2418	867	-8885	-147	-128	-121	-70	-61	-60	-109	37	-138	15	32	-79	-22	-60	80	-31	-3
0.170000	-6421	-1820	9223	9762	-4158	1136	882	2274	3430	2642	-1686	611	2931	3467	121	-10790	-3860	3601	-2964	-4736	1710	181	2316	-12957	-8794	-311	-1317	-13016	15694	1931	1029	-8948	-149	-126	-124	-68	-61	-62	-102	39	-150	15	30	-77	-23	-58	77	-28	0
0.170833	-5224	-2142	10058	7794	-4422	466	557	2008	2961	2043	-1795	395	1934	3186	4	-10806	-2685	3469	-3456	-4947	785	-182	2364	-12514	-6660	-749	-1282	-12763	14587	1385	1273	-9039	-132	-111	-121	-67	-65	-61	-105	40	-127	21	32	-75	-25	-55	79	-29	0
0.171667	-3977	-2382	10659	5638	-4727	-186	244	1750	2426	1430	-1877	131	1097	2921	-156	-10842	-2386	3325	-3888	-5138	47	-581	2434	-12037	-5763	-1231	-1189	-12484	14812	802	1583	-9158	-146	-125	-121	-66	-64	-57	-108	37	-149	16	30	-56	-23	-59	78	-32	0
0.172500	-2993	-2557	11081	3335	-4951	-819	-31	1497	1987	813	-1931	-173	369	2678	-360	-10830	-2690	3157	-4272	-5311	-792	-1023	2531	-11521	-4600	-1761	-1032	-12179	13567	111	1956	-9296	-146	-124	-122	-65	-61	-57	-103	42	-150	19	33	-72	-18	-57	81	-28	1
0.173333	-1630	-2662	11286	936	-5226	-1435	-305	1227	1750	190	-1954	-521	-280	2450	-597	-10783	-2129	2972	-4590	-5459	-1557	-1499	2645	-10976	-3853	-2332	-815	-11857	12635	-581	2383	-9463	-150	-125	-120	-67	-60	-59	-109	37	-154	17	32	-73	-21	-60	80	-29	0
0.174167	-507	-2711	11268	-1517	-5338	-2025	-523	953	1471	-420	-1939	-907	-481	2239	-861	-10718	-3129	2762	-4846	-5584	-2323	-2005	2789	-10403	-2246	-2928	-532	-11515	11292	-1328	2857	-9642	-149	-126	-122	-67	-63	-57	-95	41	-149	17	34	-74	-21	-57	82	-30	0
0.175000	-47	-2732	11032	-3944	-5327	-2583	-685	667	1301	-1014	-1892	-1334	-372	2052	-1138	-10624	-2306	2530	-5035	-5687	-2881	-2529	2947	-9816	-764	-3566	-194	-11159	10049	-2110	3363	-9838	-148	-127	-121	-69	-60	-61	-111	35	-153	16	32	-77	-22	-59	80	-30	-3
0.175833	1056	-2729	10595	-6297	-5328	-3109	-793	362	1257	-1590	-1817	-1806	-218	1867	-1420	-10513	-2263	2274	-5156	-5767	-3437	-3071	3122	-9209	-792	-4217	197	-10787	8861	-2927	3887	-10038	-148	-128	-126	-70	-61	-57	-108	39	-153	16	32	-78	-25	-60	78	-31	-1
0.176667	2869	-2722	9966	-8537	-5240	-3597	-843	8	1148	-2135	-1717	-2317	-258	1700	-1698	-10381	-4668	1999	-5198	-5825	-4046	-3612	3312	-8595	1336	-4878	647	-10401	5833	-3758	4421	-10238	-148	-126	-122	-70	-65	-58	-105	41	-153	18	34	-79	-23	-56	82	-28	0
0.177500	4987	-2722	9165	-10613	-5189	-4065	-835	-367	980	-2645	-1594	-2865	-442	1549	-1960	-10231	-472	1707	-5168	-5855	-4041	-4155	3512	-7961	642	-5541	1142	-10008	6666	-4599	4932	-10431	-148	-129	-120	-66	-52	-56	-107	42	-154	18	32	-75	-24	-57	85	-28	-5
0.178333	6415	-2754	8199	-12488	-4957	-4500	-767	-789	1177	-3114	-1467	-3444	-237	1402	-2201	-10066	-1857	1394	-5075	-5881	-4305	-4694	3713	-7325	1081	-6194	1679	-9614	5036	-5438	5421	-10609	-149	-128	-122	-66	-64	-57	-105	24	-155	20	34	-73	-23	-53	84	-27	-3
0.179167	8388	-2824	7104	-14135	-4568	-4897	-648	-1242	1457	-3526	-1337	-4051	26	1267	-2407	-9884	-839	1074	-4910	-5886	-4337	-5218	3919	-6708	2931	-6822	2244	-9215	2061	-6270	5857	-10768	-150	-125	-119	-64	-63	-52	-103	15	-155	18	33	-75	-22	-55	84	-28	-1
0.180000	10152	-2946	5902	-15518	-4023	-5266	-477	-1738	1879	-3872	-1197	-4679	400	1135	-2577	-9691	-1131	742	-4688	-5889	-4220	-5727	4122	-6094	3920	-7418	2830	-8811	682	-7081	6242	-10896	-149	-127	-119	-65	-62	-55	-104	43	-149	20	36	-74	-7	-52	85	-28	-4
0.180833	11739	-3126	4621	-16618	-3364	-5605	-234	-2271	2107	-4172	-1077	-5321	625	1003	-2699	-9481	-1492	402	-4406	-5886	-3950	-6209	4311	-5501	4186	-7976	3433	-8420	-1226	-7870	6549	-10984	-151	-127	-119	-65	-62	-57	-124	41	-154	21	34	-74	-24	-55	82	-29	0
0.181667	13615	-3365	3316	-17425	-2663	-5915	-25	-2836	1966	-4396	-978	-5970	271	870	-2774	-9260	-989	60	-4077	-5888	-3608	-6664	4486	-4922	4284	-8495	4039	-8024	-3299	-8624	6761	-11036	-152	-130	-124	-70	-64	-59	-111	37	-154	16	23	-77	-27	-58	77	-33	-8
0.182500	15734	-3668	1946	-17912	-1793	-6195	242	-3429	1721	-4542	-906	-6604	-166	731	-2801	-9019	940	-271	-3708	-5892	-2829	-7091	4646	-4366	2479	-8943	4643	-7628	-3101	-9320	6889	-11033	-155	-127	-120	-68	-68	-60	-108	59	-154	20	32	-75	-25	-56	80	-28	-5
0.183333	15823	-4023	616	-18136	-1134	-6436	534	-4041	1831	-4634	-854	-7217	-30	591	-2770	-8770	-1568	-594	-3302	-5904	-2221	-7486	4782	-3833	2495	-9334	5221	-7238	-4915	-9967	6913	-10981	-149	-127	-120	-69	-64	-57	-102	42	-154	19	37	-78	-30	-58	78	-27	-6
0.184167	16084	-4427	-699	-18079	-746	-6659	832	-4664	1610	-4648	-821	-7793	-90	442	-2683	-8503	-1631	-906	-2859	-5926	-1870	-7852	4893	-3332	4099	-9663	5780	-6839	-7659	-10547	6824	-10868	-147	-127	-119	-72	-63	-58	-105	43	-149	20	33	-75	-23	-56	81	-26	0
0.185000	16493	-4864	-1953	-17727	515	-6850	1135	-5293	1287	-4602	-848	-8320	-245	279	-2553	-8220	-859	-1204	-2391	-5960	-1307	-8186	4978	-2858	3964	-9904	6305	-6442	-7843	-11066	6639	-10700	-148	-125	-116	-65	-62	-58	-105	44	-154	19	32	-74	-24	-55	78	-27	0
0.185833	15728	-5328	-3128	-17151	2190	-7029	1431	-5919	1083	-4499	-883	-8800	-176	103	-2382	-7940	-1489	-1482	-1917	-6004	-719	-8489	5024	-2421	3828	-10122	6782	-6049	-8894	-11515	6340	-10472	-149	-128	-112	-64	-61	-58	-107	44	-149	18	33	-72	-22	-56	78	-27	-4
0.186667	14628	-5789	-4198	-16386	3151	-7166	1706	-6535	837	-4356	-945	-9218	-13	-95	-2169	-7635	-761	-1741	-1437	-6062	-23	-8766	5039	-2021	3456	-10259	7206	-5653	-9704	-11883	5944	-10183	-148	-127	-117	-65	-61	-58	-105	42	-151	4	36	-72	-18	-56	81	-27	0
0.187500	13203	-6232	-5149	-15459	3128	-7294	1968	-7129	431	-4178	-1026	-9564	-49	-317	-1934	-7327	-1371	-1973	-949	-6129	543	-9019	5019	-1650	3500	-10334	7534	-5259	-10212	-12177	5450	-9842	-147	-125	-117	-67	-61	-58	-107	44	-152	18	35	-75	-23	-56	82	-29	-3
0.188333	11078	-6639	-5972	-14408	2674	-7408	2209	-7698	-118	-3988	-1098	-9883	-520	-552	-1674	-7006	-744	-2180	-478	-6210	1092	-9249	4965	-1318	3860	-10359	7853	-4864	-10885	-12392	4876	-9443	-146	-126	-121	-67	-61	-21	-108	40	-151	18	33	-73	-21	-58	86	-31	0
0.189167	8893	-6983	-6646	-13268	2419	-7508	2432	-8239	-958	-3796	-1167	-10024	-1699	-820	-1404	-6677	883	-2356	-15	-6287	1632	-9456	4877	-1014	2166	-10335	8061	-4474	-10589	-12532	4226	-8996	-149	-126	-102	-68	-63	-59	-108	39	-153	18	34	-77	-24	-56	81	-29	0
0.190000	7140	-7263	-7181	-12088	2433	-7601	2625	-8739	-2042	-3618	-1217	-10135	-3285	-1101	-1131	-6340	-1165	-2492	428	-6368	1831	-9644	4756	-749	2188	-10278	8183	-4084	-12080	-12598	3514	-8506	-148	-130	-127	-72	-67	-61	-109	37	-154	9	32	-78	-26	-59	79	-33	-5
0.190833	5958	-7451	-7546	-10902	2483	-7688	2797	-9197	-3149	-3470	-1238	-10177	-5418	-1411	-857	-5999	2223	-2633	849	-6439	2290	-9810	4610	-513	636	-10188	8224	-3698	-10194	-12585	2758	-7972	-148	-117	-124	-67	-60	-60	-108	43	-152	13	34	-78	-19	-59	80	-28	-3
0.191667	3560	-7531	-7757	-9739	2855	-7768	2954	-9603	-3777	-3366	-1214	-10140	-8071	-1745	-591	-5648	1179	-2727	1244	-6502	2514	-9957	4439	-302	-1299	-10072	8181	-3313	-8951	-12513	1974	-7406	-149	-131	-124	-67	-62	-55	-104	38	-154	15	36	-75	-17	-58	82	-29	-7
0.192500	1396	-7498	-7804	-8639	3546	-7854	3095	-9971	-4241	-3319	-1141	-10052	-11410	-2102	-341	-5305	1332	-2796	1604	-6556	2705	-10087	4245	-121	-1336	-9949	8041	-2943	-10327	-12381	1177	-6819	-149	-124	-119	-67	-62	-56	-103	39	-152	15	36	-74	-17	-55	84	-32	0
0.193333	-612	-7349	-7704	-7620	4235	-7946	3209	-10289	-4259	-3328	-1014	-9918	-14761	-2478	-113	-4971	2584	-2837	1931	-6595	3135	-10197	4034	42	-2040	-9817	7813	-2582	-9235	-12199	381	-6223	-151	-124	-118	-64	-62	-56	-108	41	-150	17	34	-51	-21	-55	82	-35	1
0.194167	-2674	-7088	-7454	-6697	4456	-8043	3319	-10567	-3940	-3418	-825	-9735	-18229	-2874	94	-4624	1909	-2854	2214	-6620	3302	-10291	3809	182	-2584	-9691	7498	-2236	-8915	-11971	-390	-5616	-150	-126	-119	-59	-61	-56	-104	37	-151	18	40	-74	-18	-51	82	-32	0
0.195000	-4487	-6713	-7068	-5885	4048	-8147	3426	-10781	-3463	-3577	-580	-9530	-22050	-3288	279	-4299	1391	-2849	2458	-6625	3380	-10362	3583	302	-2804	-9574	7102	-1909	-9478	-11711	-1130	-5008	-150	-128	-121	-68	-62	-59	-109	38	-155	16	32	-79	-22	-60	76	-33	-4
0.195833	-5277	-6237	-6555	-5184	3018	-8257	3530	-10955	-3162	-3801	-266	-9312	-26291	-3718	457	-3999	2739	-2822	2661	-6610	3934	-10408	3352	423	-4504	-9469	6634	-1597	-7408	-11415	-1817	-4400	-149	-126	-108	-72	-64	-62	-107	39	-152	18	28	-78	-25	-57	81	-30	-1
0.196667	-6998	-5665	-5933	-4592	1749	-8370	3643	-11078	-2507	-4093	107	-9086	-28048	-4150	610	-3681	656	-2772	2818	-6573	4185	-10422	3132	537	-5184	-9380	6091	-1296	-6370	-11099	-2437	-3807	-151	-126	-122	-67	-64	-58	-104	40	-152	18	29	-76	-24	-53	80	-29	-4
0.197500	-8083	-5033	-5217	-4109	260	-8485	3760	-11155	-2151	-4440	546	-8867	-27336	-4592	760	-3400	-766	-2705	2944	-6517	4178	-10414	2914	640	-3205	-9333	5493	-1027	-8249	-10769	-2976	-3245	-142	-132	-120	-70	-64	-56	-108	39	-151	20	30	-77	-21	-55	79	-41	-5
0.198333	-8207	-4334	-4431	-3716	-1187	-8598	3885	-11190	-2050	-4833	994	-8668	-27067	-5036	897	-3147	218	-2613	3017	-6450	4580	-10373	2713	743	-2873	-9264	4849	-778	-7436	-10429	-3427	-2710	-151	-132	-122	-67	-66	-60	-107	40	-159	12	34	-80	-24	-57	78	-31	-6
0.199167	-8685	-3608	-3583	-3400	-2354	-8708	4024	-11178	-2058	-5251	1487	-8490	-26772	-5467	1039	-2922	-531	-2522	3056	-6364	4863	-10298	2533	848	-3268	-9222	4177	-545	-7041	-10084	-3779	-2209	-147	-129	-119	-66	-62	-74	-107	41	-151	20	34	-76	-25	-55	78	-32	-5
0.200000	-8725	-2851	-2694	-3139	-3240	-8802	4183	-11124	-2334	-5677	1999	-8340	-26380	-5888	1190	-2720	165	-2400	3051	-6270	5230	-10186	2370	955	-3834	-9194	3478	-333	-6818	-9731	-4022	-1730	-153	-126	-119	-66	-64	-59	-105	41	-154	20	34	-76	-23	-56	81	-32	-4
0.200833	-8621	-2097	-1795	-2917	-3991	-8879	4344	-11031	-2580	-6103	2507	-8225	-26097	-6307	1356	-2555	285	-2285	3008	-6172	5584	-10040	2238	1063	-3827	-9174	2773	-144	-6178	-9384	-4156	-1298	-152	-126	-122	-67	-64	-58	-103	41	-152	19	33	-75	-22	-57	78	-32	0
0.201667	-9048	-1362	-892	-2725	-4987	-8940	4514	-10902	-2496	-6510	3004	-8152	-25758	-6674	1542	-2426	421	-2151	2930	-6078	5923	-9863	2125	1175	-2840	-9153	2069	32	-5973	-9032	-4166	-907	-147	-127	-125	-70	-66	-60	-108	44	-154	19	38	-77	-22	-57	80	-34	-3
0.202500	-9251	-666	-13	-2530	-6197	-8977	4690	-10741	-2463	-6884	3469	-8111	-25462	-7029	1755	-2337	2644	-2016	2818	-5976	6284	-9644	2044	1286	-3641	-9128	1385	196	-4469	-8689	-4062	-557	-148	-132	-121	-64	-65	-57	-102	44	-147	20	33	-78	-21	-56	85	-29	0
0.203333	-8693	-13	830	-2331	-7487	-8973	4870	-10549	-2591	-7203	3891	-8102	-25142	-7341	1993	-2286	1157	-1881	2672	-5885	6317	-9392	1986	1398	-3077	-9078	736	353	-5092	-8343	-3844	-246	-147	-127	-124	-68	-64	-49	-105	44	-152	19	37	-74	-19	-56	85	-28	-1
0.204167	-7499	587	1625	-2111	-9056	-8939	5046	-10330	-2889	-7459	4254	-8124	-24836	-7612	2263	-2273	4146	-1739	2501	-5798	6532	-9105	1961	1509	-3183	-9010	130	499	-3246	-7998	-3514	25	-145	-126	-119	-64	-61	-55	-102	45	-152	18	36	-75	-21	-53	84	-29	18
0.205000	-6842	1121	2355	-1856	-10822	-8864	5218	-10083	-2923	-7641	4554	-8169	-24547	-7830	2561	-2270	5278	-1600	2310	-5726	6829	-8785	1962	1617	-4844	-8903	-409	644	551	-7651	-3077	265	-148	-122	-117	-63	-60	-51	-92	44	-150	22	38	-72	-18	-51	90	-29	2
0.205833	-6026	1585	3012	-1583	-12505	-8754	5370	-9814	-3036	-7745	4776	-8232	-24250	-8013	2887	-2350	4332	-1463	2095	-5667	6685	-8449	1985	1710	-3352	-8767	-891	790	-212	-7301	-2547	469	-147	-119	-117	-63	-61	-47	-103	44	-150	21	35	-73	-18	-52	84	-28	2
0.206667	-5054	1980	3586	-1293	-13639	-8600	5512	-9540	-3066	-7760	4914	-8311	-23968	-8128	3228	-2449	6055	-1335	1861	-5625	6598	-8090	2032	1818	-2687	-8584	-1295	935	1511	-6951	-1941	646	-150	-125	-120	-65	-63	-56	-107	45	-149	22	35	-74	-14	-57	80	-31	-3
0.207500	-4044	2301	4080	-992	-14449	-8405	5614	-9245	-3175	-7695	4968	-8387	-23685	-8182	3598	-2562	5311	-1212	1618	-5597	6545	-7712	2103	1861	-2094	-8352	-1611	1092	3329	-6590	-1255	807	-147	-124	-121	-66	-61	-55	-108	41	-149	21	35	-70	-21	-57	80	-27	1
0.208333	-2818	2559	4479	-682	-15040	-8164	5699	-8927	-3455	-7537	4968	-8456	-23405	-8174	3968	-2693	5027	-1092	1369	-5598	6295	-7315	2197	1914	-1712	-8069	-1831	1257	4035	-6229	-521	953	-148	-121	-111	-64	-56	-56	-103	45	-153	23	35	-74	-22	-60	86	-27	0
0.209167	-565	2756	4796	-394	-15856	-7890	5745	-8605	-4154	-7295	4848	-8508	-23128	-8099	4339	-2839	6014	-979	1108	-5584	6132	-6916	2314	1944	-2288	-7740	-1956	1430	6464	-5861	251	1089	-148	-121	-122	-67	-65	-52	-107	43	-149	18	33	-73	-19	-58	84	-26	-4
0.210000	364	2900	5038	-136	-16983	-7575	5763	-8266	-4503	-6993	4674	-8533	-22855	-7957	4700	-2987	4851	-865	853	-5589	5738	-6508	2448	1947	-2469	-7359	-1984	1620	9322	-5484	1046	1228	-147	-125	-121	-67	-64	-53	-103	43	-152	15	32	-75	-19	-57	82	-26	-1
0.210833	556	2991	5206	96	-18310	-7229	5740	-7920	-4848	-6618	4446	-8553	-22583	-7747	5041	-3135	2570	-761	603	-5610	4863	-6109	2596	1929	459	-6930	-1903	1823	7972	-5100	1848	1370	-148	-125	-122	-64	-61	-52	-101	44	-148	20	33	-70	-18	-56	84	-27	0
0.211667	1440	3049	5308	204	-19789	-6855	5685	-7566	-5421	-6189	4166	-8487	-22326	-7474	5350	-3272	3334	-655	365	-5636	4361	-5713	2762	1880	2117	-6460	-1728	2042	8804	-4717	2635	1526	-146	-122	-121	-65	-62	-52	-99	43	-151	6	36	-74	-17	-55	85	-27	0
0.212500	1786	3071	5356	258	-21398	-6458	5592	-7203	-5925	-5717	3851	-8403	-22063	-7135	5630	-3402	2291	-551	140	-5667	3913	-5330	2945	1807	2934	-5946	-1436	2275	10151	-4335	3389	1696	-147	-122	-142	-65	-59	-52	-102	43	-151	21	37	-72	-18	-53	84	-28	1
0.213333	1982	3070	5354	206	-22881	-6045	5467	-6826	-6579	-5222	3520	-8279	-21797	-6741	5856	-3508	2378	-451	-69	-5708	3395	-4964	3140	1708	3883	-5409	-1093	2520	10170	-3952	4097	1897	-145	-122	-116	-65	-61	-50	-103	44	-149	21	36	-72	-17	-53	85	-26	0
0.214167	2208	3047	5314	45	-24004	-5618	5312	-6442	-7209	-4710	3181	-8110	-21556	-6293	6024	-3598	1920	-351	-267	-5745	3085	-4614	3346	1582	4771	-4854	-661	2740	10645	-3578	4736	2116	-145	-126	-120	-66	-60	-53	-103	44	-150	19	32	-73	-22	-57	79	-29	0
0.215000	1985	3018	5245	-238	-24859	-5191	5131	-6057	-7632	-4199	2834	-7902	-21300	-5791	6133	-3670	960	-254	-446	-5789	2621	-4298	3546	1432	6297	-4287	-160	3041	10293	-3215	5300	2370	-154	-131	-124	-73	-67	-61	-109	37	-141	13	29	-75	-12	-60	76	-33	-4
0.215833	1491	2980	5162	-642	-25390	-4759	4926	-5663	-8349	-3708	2526	-7664	-20726	-5231	6182	-3725	2448	-153	-586	-5828	2242	-4001	3783	1267	5989	-3712	394	3320	10873	-2854	5786	2659	-146	-128	-124	-79	-64	-58	-108	39	-155	22	30	-75	-24	-57	77	-30	-4
0.216667	1269	2944	5072	-1147	-25390	-4324	4718	-5252	-9165	-3226	2249	-7378	-17933	-4624	6169	-3749	707	-50	-706	-5864	1831	-3729	4020	1090	5568	-3139	1003	3613	9947	-2509	6167	2987	-146	-129	-126	-70	-62	-61	-109	40	-152	16	-5	-76	-21	-60	77	-29	-4
0.217500	1690	2914	4983	-1764	-24748	-3904	4498	-4838	-10022	-2787	2010	-7071	-13273	-3979	6090	-3771	1439	46	-802	-5895	1714	-3490	4244	898	6168	-2584	1634	3911	9209	-2184	6448	3345	-147	-130	-120	-68	-61	-61	-108	37	-150	13	32	-72	-22	-60	102	-29	-3
0.218333	1704	2885	4894	-2476	-23462	-3494	4275	-4419	-10542	-2373	1820	-6765	-8212	-3306	5955	-3785	3281	141	-869	-5923	2146	-3273	4508	699	4323	-2042	2285	4208	11986	-1874	6624	3737	-147	-130	-120	-69	-61	-60	-107	38	-152	17	22	-76	-19	-58	78	-31	-5
0.219167	958	2864	4811	-3269	-21958	-3095	4060	-3999	-10973	-2015	1686	-6419	-3073	-2609	5765	-3797	477	232	-906	-5951	2266	-3089	4757	494	4779	-1530	2930	4505	10081	-1584	6689	4160	-146	-127	-121	-70	-58	-58	-105	37	-151	17	30	-76	-17	-56	80	-29	0
0.220000	682	2843	4739	-4115	-20080	-2713	3857	-3581	-11349	-1705	1608	-6090	1304	-1908	5529	-3819	2009	315	-919	-5971	2719	-2936	5006	291	4378	-1051	3563	4800	9855	-1318	6646	4610	-144	-127	-124	-68	-62	-59	-101	42	-149	-8	30	-73	-18	-59	79	-28	0
0.220833	395	2831	4672	-4990	-17809	-2351	3664	-3168	-11707	-1443	1577	-5770	5372	-1181	5256	-3859	1028	389	-907	-5986	3372	-2792	5258	91	3852	-614	4170	5085	10045	-1072	6504	5080	-145	-129	-122	-69	-62	-56	-105	39	-151	13	32	-73	-18	-59	79	-29	0
0.221667	-528	2822	4607	-5862	-15185	-2006	3497	-2773	-11880	-1231	1597	-5472	9266	-473	4966	-3932	716	451	-868	-5988	4087	-2675	5504	-102	3196	-219	4744	5362	9044	-852	6267	5564	-148	-132	-118	-69	-60	-59	-101	38	-153	13	32	-75	-22	-61	79	-34	-1
0.222500	-551	2809	4546	-6704	-12682	-1680	3349	-2393	-12280	-1062	1646	-5199	12452	218	4654	-4035	1467	497	-805	-5985	4796	-2576	5730	-289	2135	136	5273	5622	9072	-673	5944	6051	-149	-131	-122	-70	-62	-63	-107	37	-153	17	30	-75	-25	-60	80	-31	1
0.223333	-1134	2799	4488	-7510	-10405	-1371	3227	-2039	-12286	-934	1766	-4968	16057	876	4342	-4185	1597	535	-712	-5968	5746	-2492	5976	-471	66	438	5739	5859	10707	-476	5551	6543	-151	-129	-124	-69	-67	-62	-105	35	-158	11	28	-78	-25	-63	76	-32	-5
0.224167	-3054	2780	4417	-8237	-8044	-1079	3134	-1716	-11840	-830	1903	-4779	19537	1491	4052	-4383	-1091	555	-612	-5932	6199	-2412	6196	-641	739	700	6164	6073	8086	-314	5098	7031	-150	-132	-121	-68	-65	-60	-108	38	-154	16	32	-75	-23	-60	80	-31	-3
0.225000	-3622	2764	4346	-8860	-6069	-798	3075	-1420	-11641	-747	2053	-4627	22045	2060	3788	-4634	-166	567	-473	-5877	6659	-2335	6413	-796	1250	917	6493	6259	6814	-168	4600	7514	-145	-128	-116	-66	-60	-58	-104	38	-152	20	38	-76	-21	-58	82	-28	-4
0.225833	-3986	2736	4255	-9367	-4581	-538	3041	-1171	-11526	-687	2207	-4525	24174	2566	3551	-4957	-994	557	-333	-5809	7015	-2262	6613	-945	938	1086	6759	6400	6892	-43	4064	7970	-150	-128	-118	-65	-60	-60	-107	20	-154	13	34	-73	-21	-59	80	-29	0
0.226667	-4450	2699	4154	-9745	-3321	-302	3036	-965	-11426	-631	2355	-4469	26164	2999	3359	-5335	-1347	538	-169	-5711	7066	-2185	6780	-1087	783	1214	6953	6504	5182	72	3512	8413	-147	-126	-120	-65	-65	-61	-110	40	-150	18	35	-73	-23	-56	78	-28	-1
0.227500	-4465	2646	4032	-9985	-2280	-87	3060	-804	-11233	-580	2486	-4458	27716	3356	3214	-5783	-1729	503	1	-5589	7028	-2102	6943	-1223	610	1302	7070	6560	3900	176	2961	8824	-149	-125	-120	-66	-62	-59	-108	40	-152	19	36	-77	-26	-61	78	-26	-4
0.228333	-4442	2586	3898	-10076	-1213	98	3111	-689	-11057	-501	2586	-4477	28580	3632	3126	-6290	-3159	470	184	-5440	6350	-2009	7084	-1364	1436	1356	7115	6567	2093	278	2427	9213	-150	-128	-122	-68	-64	-57	-108	41	-153	17	23	-77	-22	-56	82	-29	-3
0.229167	-4645	2515	3750	-10042	-166	256	3191	-623	-10688	-449	2648	-4527	29005	3826	3095	-6857	-1936	431	379	-5257	5453	-1901	7193	-1504	1136	1377	7084	6517	830	373	1912	9565	-149	-117	-122	-66	-63	-58	-105	43	-152	19	30	-76	-16	-58	81	-26	0
0.230000	-3938	2436	3592	-9873	688	375	3291	-600	-9730	-363	2670	-4595	28958	3930	3115	-7486	-2709	389	574	-5048	4307	-1784	7298	-1644	-122	1370	6988	6415	-699	470	1432	9890	-150	-110	-126	-66	-60	-58	-104	42	-151	17	33	-77	-22	-55	82	-27	-3
0.230833	-2419	2329	3429	-9580	1449	450	3413	-602	-8205	-267	2638	-4673	27962	3965	3185	-8163	-3593	353	779	-4811	2590	-1652	7371	-1796	764	1335	6826	6241	-3300	567	993	10190	-147	-128	-124	-65	-63	-56	-104	43	-154	18	34	-75	-24	-58	82	-27	-8
0.231667	-1144	2255	3266	-9190	2269	480	3551	-681	-6011	-156	2557	-4755	26665	3915	3297	-8876	-615	325	981	-4556	916	-1505	7419	-1960	-786	1284	6601	6030	-1575	666	604	10443	-153	-128	-125	-68	-53	-60	-108	42	-158	19	32	-75	-25	-57	78	-33	-7
0.232500	-901	2156	3112	-8702	3163	456	3697	-773	-3188	-39	2428	-4835	25523	3799	3447	-9604	-3750	313	1176	-4285	-1386	-1343	7445	-2134	-12	1222	6328	5757	-3931	776	280	10678	-151	-126	-119	-63	-63	-55	-105	41	-153	23	36	-74	-25	-56	81	-29	-5
0.233333	-160	2063	2967	-8202	4137	385	3862	-890	-219	84	2256	-4900	24135	3623	3615	-10341	-2282	322	1367	-4011	-3711	-1167	7449	-2325	810	1146	6005	5430	-5438	888	0	10879	-148	-121	-121	-65	-58	-55	-104	45	-154	19	36	-73	-21	-59	79	-29	0
0.234167	501	1970	2837	-7652	5407	252	4019	-1041	2892	192	2043	-4954	22647	3400	3802	-11062	-2928	339	1556	-3752	-6249	-986	7427	-2537	1415	1060	5641	5057	-5399	1003	-219	11049	-147	-124	-122	-67	-64	-61	-105	42	-153	18	26	-75	-24	-58	79	-29	-3
0.235000	636	1877	2725	-7107	6953	53	4170	-1209	6200	271	1797	-4999	21393	3125	3960	-11754	-3031	392	1738	-3519	-9033	-797	7385	-2771	1733	974	5244	4642	-6510	1114	-391	11188	-150	-126	-120	-70	-68	-60	-109	42	-155	16	33	-77	-28	-59	77	-29	-5
0.235833	1565	1796	2638	-6590	8511	-193	4309	-1393	9083	322	1535	-5029	20118	2826	4106	-12390	-2581	464	1903	-3331	-11730	-600	7323	-3022	1532	894	4825	4197	-7008	1241	-510	11307	-149	-128	-122	-70	-65	-57	-110	41	-154	18	32	-75	-22	-55	80	-29	-5
0.236667	2566	1727	2578	-6125	9926	-491	4427	-1592	11953	327	1268	-5052	19542	2513	4228	-12952	-1425	564	2065	-3198	-13994	-403	7239	-3289	-318	819	4388	3729	-4924	1367	-590	11384	-150	-143	-118	-67	-64	-56	-107	41	-154	18	34	-74	-19	-55	80	-32	-3
0.237500	1484	1669	2543	-5742	11101	-834	4528	-1804	14778	267	1017	-5070	20452	2183	4279	-13427	-3992	694	2215	-3143	-16356	-210	7134	-3579	709	756	3937	3247	-6267	1492	-634	11437	-146	-132	-120	-68	-61	-60	-100	42	-153	18	29	-76	-16	-53	82	-31	-3
0.238333	1247	1624	2538	-5452	11785	-1233	4592	-2026	16214	141	784	-5096	22516	1863	4289	-13788	-2919	843	2354	-3174	-18426	-17	7006	-3891	1975	707	3489	2763	-7163	1627	-659	11454	-146	-127	-119	-66	-61	-55	-108	40	-153	20	32	-73	-17	-53	76	-29	0
0.239167	1091	1592	2547	-5280	11843	-1659	4623	-2260	16804	-60	590	-5132	25616	1544	4222	-14035	-2464	1016	2463	-3305	-19988	164	6859	-4217	1505	674	3038	2282	-5850	1722	-669	11436	-150	-125	-119	-66	-62	-59	-107	43	-150	19	29	-75	-22	-59	76	-31	-3
0.240000	411	1577	2582	-5232	11387	-2108	4617	-2503	16836	-333	447	-5190	29184	1250	4098	-14156	-2490	1210	2606	-3539	-21241	334	6688	-4547	1083	655	2593	1815	-5882	1831	-676	11384	-149	-130	-93	-68	-66	-61	-110	39	-158	15	28	-77	-26	-58	81	-30	-6
0.240833	-94	1579	2626	-5318	10328	-2566	4575	-2765	16418	-678	365	-5264	32282	973	3908	-14147	-1523	1424	2722	-3881	-22138	494	6501	-4892	640	663	2160	1369	-5201	1936	-682	11292	-149	-127	-120	-68	-66	-59	-105	41	-150	22	30	-75	-27	-58	82	-30	-1
0.241667	-894	1587	2682	-5537	8393	-3018	4506	-3033	16085	-1109	363	-5363	32767	730	3666	-14007	-2082	1654	2834	-4317	-22459	637	6287	-5240	984	688	1732	955	-4686	2035	-701	11151	-151	-129	-122	-67	-66	-69	-105	40	-151	16	32	-76	-23	-57	78	-31	-5
0.242500	-2065	1610	2747	-5884	5683	-3457	4401	-3318	16020	-1546	437	-5496	32574	512	3385	-13740	-1100	1897	2948	-4849	-22137	762	6048	-5596	959	731	1305	574	-3862	2130	-746	10971	-147	-131	-122	-69	-65	-60	-107	40	-139	13	29	-80	-26	-56	80	-41	-1
0.243333	-2301	1651	2811	-6359	2543	-3872	4278	-3616	15861	-2040	600	-5656	32765	331	3079	-13395	-597	2138	3061	-5460	-21489	876	5786	-5950	-457	801	921	233	-2608	2226	-814	10740	-147	-130	-125	-70	-65	-60	-109	39	-153	16	30	-77	-23	-58	78	-29	0
0.244167	-1987	1681	2876	-6952	-889	-4247	4140	-3936	15285	-2554	847	-5858	32696	177	2764	-12943	-2361	2392	3178	-6149	-20713	968	5495	-6298	352	882	535	-64	-3432	2320	-914	10464	-147	-131	-122	-68	-61	-58	-107	40	-153	15	30	-75	-23	-55	80	-28	2
0.245000	-1274	1728	2927	-7641	-4577	-4565	3998	-4266	14061	-3046	1177	-6081	32706	60	2458	-12417	1768	2645	3303	-6863	-19268	1042	5183	-6632	-1494	988	157	-319	589	2414	-1058	10140	-145	-127	-117	-64	-60	-57	-101	44	-149	18	32	-73	-24	-55	81	-27	0
0.245833	-1403	1780	2968	-8410	-8316	-4830	3856	-4614	12222	-3515	1578	-6333	32725	-30	2186	-11840	-111	2896	3428	-7608	-17814	1095	4836	-6960	-2125	1103	-210	-539	1968	2508	-1220	9755	-144	-127	-119	-62	-60	-56	-105	42	-153	19	35	-73	-19	-52	84	-24	-3
0.246667	-1057	1834	2991	-9235	-11581	-5023	3729	-4977	9853	-3934	2045	-6611	32705	-97	1973	-11241	1041	3140	3555	-8354	-16212	1138	4472	-7282	-1177	1229	-580	-722	1660	2605	-1425	9326	-149	-124	-115	-62	-61	-57	-102	45	-151	18	36	-73	-19	-56	84	-25	1
0.247500	-664	1880	3000	-10103	-14209	-5147	3624	-5356	7346	-4282	2561	-6912	32717	-138	1816	-10646	1358	3374	3686	-9072	-14518	1162	4074	-7593	-744	1366	-945	-876	3185	2708	-1663	8846	-149	-125	-120	-86	-65	-55	-103	40	-151	17	35	-74	-21	-53	82	-29	-1
0.248333	-281	1934	2991	-10982	-16267	-5196	3552	-5750	5123	-4543	3106	-7229	32706	-156	1749	-10074	1182	3612	3814	-9773	-12980	1176	3652	-7898	-225	1504	-1316	-1005	3549	2811	-1939	8318	-150	-131	-117	-69	-64	-53	-107	37	-155	13	27	-79	-25	-56	76	-28	-5
0.249167	369	1988	2957	-11862	-17373	-5171	3520	-6154	3046	-4694	3660	-7561	32709	-151	1785	-9543	1307	3839	3938	-10401	-11535	1184	3207	-8179	549	1644	-1685	-1114	3464	2922	-2240	7746	-150	-127	-121	-66	-59	-59	-109	41	-151	22	33	-74	-22	-56	84	-29	-5
0.250000	1521	2053	2919	-12711	-17852	-5065	3537	-6553	1268	-4708	4209	-7909	32708	-131	1928	-9066	3207	4069	4057	-10964	-10114	1188	2743	-8450	-382	1784	-2063	-1212	6110	3032	-2563	7130	-151	-126	-121	-67	-64	-58	-105	40	-154	17	28	-78	-23	-57	80	-28	-5
0.250833	741	2121	2866	-13511	-17657	-4888	3598	-6955	570	-4603	4718	-8263	32668	-88	2173	-8665	1247	4293	4163	-11441	-9632	1189	2267	-8713	461	1920	-2452	-1305	6007	3153	-2906	6474	-151	-125	-120	-66	-65	-56	-104	38	-152	18	34	-75	-21	-58	81	-28	-18
0.251667	445	2220	2800	-14248	-18843	-4654	3704	-7358	127	-4375	5173	-8636	32389	-35	2527	-8346	1362	4514	4243	-11826	-9224	1192	1776	-8968	2142	2050	-2849	-1404	4632	3268	-3256	5786	-149	-122	-118	-68	-63	-58	-105	38	-151	19	33	-76	-21	-55	81	-27	1
0.252500	450	2288	2731	-14905	-26723	-4358	3853	-7756	-50	-4026	5550	-9023	31938	29	2957	-8124	1894	4748	4306	-12110	-8223	1200	1277	-9221	1473	2175	-3255	-1508	6369	3378	-3615	5065	-147	-125	-119	-63	-61	-55	-102	43	-148	20	34	-73	-19	-56	80	-26	1
0.253333	-388	2390	2660	-15473	-28065	-4019	4039	-8147	315	-3577	5824	-9430	31575	114	3451	-7989	1267	4976	4341	-12351	-7497	1216	769	-9467	290	2275	-3675	-1634	6885	3484	-3968	4316	-145	-124	-119	-64	-61	-55	-100	44	-149	22	37	-73	-13	-52	87	-24	3
0.254167	-1100	2515	2596	-15955	-19155	-3652	4235	-8533	783	-3055	5981	-9862	31198	205	3966	-7952	1785	5224	4355	-12500	-6872	1246	257	-9720	-1306	2392	-4106	-1779	7355	3574	-4320	3542	-151	-127	-119	-64	-61	-57	-107	42	-152	21	32	-69	-17	-55	82	-26	-1
0.255000	-1871	2619	2543	-16337	-10976	-3271	4433	-8909	1377	-2479	5987	-10321	30810	302	4480	-8001	592	5481	4341	-12591	-6440	1287	-254	-9982	-2316	2481	-4542	-1953	8079	3647	-4657	2742	-151	-130	-122	-66	-62	-57	-105	41	-156	17	30	-76	-22	-59	82	-31	-4
0.255833	-3069	2833	2513	-16618	187	-2892	4612	-9277	2331	-1885	5848	-10813	30435	407	4953	-8135	275	5759	4313	-12641	-6325	1348	-766	-10224	-2917	2564	-4986	-2156	8587	3701	-4983	1922	-149	-127	-122	-69	-61	-57	-105	38	-152	16	29	-75	-24	-57	78	-29	-9
0.256667	-3680	3034	2504	-16806	10784	-2528	4757	-9651	3359	-1296	5546	-11344	30084	516	5329	-8336	1484	6058	4266	-12666	-6335	1428	-1274	-10483	-5547	2640	-5429	-2389	9877	3735	-5285	1075	-153	-131	-122	-68	-63	-61	-91	35	-154	17	29	-78	-23	-62	75	-31	-6
0.257500	-3667	3277	2530	-16909	22217	-2196	4842	-10005	4364	-756	5089	-11917	29711	625	5585	-8586	-651	6383	4208	-12685	-6717	1527	-1783	-10739	-6294	2711	-5870	-2652	8387	3742	-5552	250	-147	-130	-121	-67	-69	-64	-110	35	-151	18	30	-86	-22	-62	79	-30	-3
0.258333	-3010	3529	2596	-16925	32112	-1894	4862	-10368	5461	-282	4451	-12525	29354	736	5672	-8881	2717	6738	4149	-12711	-6539	1645	-2257	-10994	-8262	2779	-6297	-2945	10079	3721	-5793	-597	-146	-129	-121	-67	-62	-59	-109	40	-150	19	32	-75	-24	-59	79	-31	-5
0.259167	-3269	3865	2693	-16893	32767	-1661	4789	-10747	6700	63	3672	-13173	28994	839	5562	-9209	1757	7116	4092	-12772	-6249	1793	-2781	-11258	-10058	2842	-6712	-3266	9944	3672	-6001	-1445	-146	-129	-122	-73	-63	-61	-110	37	-149	17	29	-78	-18	-50	82	-30	1
0.260000	-3016	4215	2836	-16806	32493	-1479	4614	-11151	7622	330	2758	-13856	28589	931	5213	-9561	1681	7527	4049	-12868	-5849	1967	-3268	-11512	-9167	2906	-7104	-3610	5746	3589	-6162	-2298	-146	-132	-124	-69	-60	-58	-108	38	-149	19	29	-76	-22	-61	80	-30	2
0.260833	-2346	4602	3019	-16693	32767	-1373	4326	-11595	8465	433	1730	-14568	25878	1011	4605	-9924	2719	7968	4024	-12981	-4741	2151	-3754	-11759	-8644	2973	-7464	-3970	2972	3477	-6285	-3153	-145	-129	-125	-69	-60	-58	-107	35	-152	15	32	-74	-21	-58	80	-29	-3
0.261667	-1242	5025	3242	-16562	32752	-1337	3919	-12084	9002	391	604	-15300	16630	1063	3721	-10287	2541	8432	4029	-13216	-3221	2350	-4235	-11993	-7912	3044	-7785	-4345	-1824	3332	-6361	-4003	-148	-132	-124	-68	-60	-59	-107	37	-153	12	29	-77	-21	-59	79	-31	-1
0.262500	725	5481	3497	-16441	32767	-1371	3401	-12647	9247	206	-569	-16038	7938	1094	2562	-10645	2294	8925	4071	-13468	-1565	2568	-4724	-12207	-7183	3124	-8052	-4724	-8055	3160	-6385	-4844	-152	-132	-124	-90	-62	-61	-108	36	-156	1	32	-77	-21	-59	79	-34	-3
0.263333	4427	5980	3789	-16340	32767	-1480	2769	-13290	8982	-119	-1769	-16766	2349	1094	1132	-10987	3821	9448	4155	-13767	378	2798	-5193	-12399	-8626	3209	-8266	-5104	-12653	2933	-6349	-5678	-150	-128	-121	-69	-63	-62	-110	35	-153	12	28	-74	-25	-60	81	-33	-5
0.264167	6636	6502	4104	-16280	32767	-1647	2038	-14024	8592	-575	-2924	-17472	-3219	1056	-544	-11317	1772	9994	4284	-14129	1903	3041	-5662	-12556	-10438	3308	-8404	-5476	-18976	2732	-6266	-6499	-151	-130	-122	-69	-65	-60	-104	37	-154	17	36	-78	-24	-60	79	-32	-3
0.265000	8106	7057	4439	-16270	32767	-1868	1221	-14854	7736	-1131	-4079	-18141	-7258	977	-2443	-11621	-32	10568	4455	-14514	3099	3285	-6123	-12698	-12923	3415	-8472	-5835	-27922	2490	-6130	-7311	-150	-128	-151	-73	-66	-60	-110	35	-154	15	30	-79	-19	-60	79	-32	-4
0.265833	9228	7636	4781	-16320	32767	-2131	331	-15782	6483	-1773	-5136	-18757	-10149	854	-4528	-11896	88	11153	4672	-14922	4465	3535	-6573	-12756	-16763	3535	-8458	-6179	-32566	2230	-5909	-8109	-148	-127	-121	-66	-66	-60	-109	39	-153	20	35	-76	-15	-61	79	-32	-4
0.266667	9851	8224	5126	-16433	32686	-2428	-613	-16804	5104	-2476	-6092	-19316	-11961	683	-6731	-12139	-1995	11757	4926	-15339	5420	3778	-7014	-12789	-16250	3647	-8358	-6508	-32702	1962	-5638	-8892	-149	-128	-122	-62	-66	-61	-107	38	-154	17	32	-75	-24	-59	79	-32	-1
0.267500	10996	8843	5454	-16618	32300	-2748	-1598	-17928	3467	-3227	-6942	-19758	-12779	456	-8992	-12342	-2785	12362	5214	-15746	5764	4014	-7435	-12769	-13912	3770	-8164	-6815	-32696	1683	-5310	-9666	-130	-128	-125	-66	-63	-64	-104	35	-145	17	27	-77	-23	-60	79	-33	-5
0.268333	11324	9462	5766	-16874	31878	-3081	-2612	-19126	1687	-3989	-7617	-20118	-12874	172	-11242	-12489	-4268	12975	5525	-16138	5394	4236	-7836	-12688	-10721	3875	-7878	-7110	-32675	1407	-4930	-10424	-148	-127	-127	-69	-63	-59	-107	39	-153	18	28	-77	-23	-58	80	-28	4
0.269167	10200	10087	6058	-17186	31502	-3411	-3632	-20379	-86	-4752	-8166	-20359	-12208	-174	-13418	-12578	-5206	13590	5856	-16486	4240	4439	-8207	-12561	-6443	4006	-7499	-7366	-32170	1142	-4492	-11171	-153	-128	-124	-67	-63	-58	-107	30	-154	17	26	-76	-24	-58	86	-31	-4
0.270000	8697	10715	6313	-17560	31099	-3709	-4671	-21656	-2118	-5492	-8566	-20494	-10965	-584	-15431	-12597	-4178	14203	6192	-16796	2405	4621	-8537	-12368	-4111	4105	-7027	-7610	-31788	887	-4004	-11922	-153	-127	-124	-52	-62	-59	-107	38	-153	20	32	-75	-22	-58	79	-31	-4
0.270833	7459	11339	6529	-17975	30723	-4032	-5689	-22935	-4219	-6202	-8828	-20503	-9202	-1056	-17241	-12533	-7463	14811	6524	-17046	-542	4774	-8824	-12121	-697	4213	-6471	-7858	-31387	645	-3470	-12665	-147	-127	-122	-65	-61	-59	-107	41	-152	18	36	-75	-19	-60	82	-29	-1
0.271667	6389	11947	6696	-18420	30346	-4314	-6695	-24177	-6128	-6882	-8967	-20395	-7499	-1591	-18768	-12378	-6380	15398	6843	-17241	-3979	4896	-9056	-11824	2174	4292	-5831	-8091	-30956	428	-2898	-13410	-148	-122	-121	-64	-60	-56	-102	42	-150	21	34	-74	-21	-59	81	-29	-4
0.272500	4339	12543	6816	-18886	29969	-4574	-7678	-25350	-7482	-7519	-9007	-20176	-5468	-2182	-19959	-12119	-6271	15968	7134	-17377	-7888	4986	-9227	-11478	2801	4346	-5120	-8323	-29127	233	-2290	-14155	-146	-122	-119	-65	-68	-57	-105	41	-150	23	36	-72	-21	-55	81	-24	2
0.273333	2474	13118	6883	-19355	29605	-4812	-8642	-26419	-8516	-8111	-8957	-19863	-3650	-2829	-20787	-11758	-7563	16509	7387	-17448	-12768	5046	-9325	-11087	4488	4371	-4349	-8567	-19749	59	-1661	-14913	-151	-126	-119	-65	-60	-58	-103	41	-153	22	33	-73	-28	-58	82	-31	0
0.274167	676	13668	6895	-19816	29237	-5042	-9576	-27350	-9145	-8661	-8866	-19471	-2151	-3515	-21227	-11328	-5640	17026	7599	-17476	-17516	5069	-9341	-10662	4921	4365	-3537	-8820	-10682	-70	-1014	-15682	-149	-124	-120	-77	-65	-55	-102	43	-152	19	34	-73	-17	-56	82	-28	-1
0.275000	-2033	14209	6858	-20250	28869	-5262	-10469	-28103	-9402	-9172	-8758	-19026	-997	-4239	-21270	-10696	-5885	17509	7769	-17454	-21690	5059	-9268	-10210	5547	4335	-2699	-9094	-5953	-182	-350	-16471	-146	-125	-121	-68	-63	-58	-103	42	-152	18	28	-75	-22	-57	85	-30	-1
0.275833	-5700	14681	6772	-20651	27922	-5491	-11315	-28655	-9288	-9646	-8659	-18554	-359	-4998	-20919	-10003	-5488	17949	7879	-17401	-25068	5016	-9096	-9744	6302	4265	-1842	-9394	1618	-266	317	-17276	-147	-128	-124	-67	-63	-57	-100	52	-152	16	30	-75	-22	-57	80	-30	-3
0.276667	-8259	15145	6675	-21000	23638	-5737	-12116	-28982	-9170	-10085	-8602	-18075	-654	-5760	-20233	-9204	-2952	18357	7950	-17330	-27440	4949	-8824	-9284	5923	4167	-982	-9724	9161	-320	988	-18080	-148	-128	-119	-67	-64	-56	-109	39	-152	15	32	-76	-22	-56	80	-29	0
0.277500	-12237	15568	6478	-21300	17793	-6016	-12839	-29074	-8317	-10491	-8621	-17630	-1150	-6499	-19234	-8323	-1873	18713	7966	-17256	-28653	4859	-8445	-8791	5345	4035	-139	-10093	15612	-356	1652	-18935	-148	-114	-118	-65	-65	-57	-104	40	-152	18	34	-87	-19	-60	82	-30	0
0.278333	-16833	15951	6276	-21541	13791	-6339	-13542	-28918	-7135	-10867	-8731	-17240	-2039	-7263	-17976	-7367	-1581	19021	7938	-17196	-28600	4746	-7950	-8325	6771	3871	672	-10502	18213	-374	2313	-19813	-147	-124	-118	-65	-60	-56	-110	40	-151	18	30	-75	-18	-57	81	-29	0
0.279167	-19691	16295	6045	-21724	9123	-6705	-14159	-28513	-6173	-11190	-8951	-16922	-3407	-7970	-16540	-6359	2245	19297	7865	-17163	-26954	4614	-7350	-7884	6441	3678	1434	-10954	21826	-386	2965	-20665	-141	-126	-118	-64	-62	-55	-112	42	-150	19	36	-72	-22	-57	82	-28	0
0.280000	-22309	16601	5791	-21853	4204	-7115	-14703	-27855	-5069	-11460	-9291	-16694	-4830	-8617	-14999	-5323	4035	19495	7753	-17170	-22884	4473	-6643	-7482	5873	3456	2141	-11449	24373	-388	3612	-21559	-141	-127	-120	-68	-61	-53	-102	44	-148	19	35	-74	-19	-56	84	-28	1
0.280833	-23937	16868	5532	-21929	-349	-7566	-15168	-26960	-3959	-11648	-9756	-16566	-6413	-9188	-13438	-4295	6646	19649	7612	-17230	-16853	4317	-5847	-7131	6156	3199	2782	-11993	24618	-401	4249	-22467	-146	-127	-118	-66	-64	-52	-107	42	-150	19	30	-77	-22	-58	85	-28	-3
0.281667	-24186	17088	5257	-21964	-5019	-8045	-15551	-25842	-2921	-11737	-10346	-16535	-8031	-9663	-11929	-3312	8432	19741	7439	-17358	-9633	4151	-4962	-6842	6701	2911	3361	-12588	24794	-431	4876	-23380	-151	-131	-122	-69	-67	-61	-108	39	-156	15	30	-76	-24	-60	80	-32	0
0.282500	-23267	17266	4987	-21966	-9453	-8534	-15855	-24524	-1967	-11693	-11053	-16603	-9347	-10008	-10571	-2398	8739	19783	7250	-17550	-1078	3984	-4010	-6618	8043	2593	3868	-13221	23381	-477	5502	-24284	-149	-126	-125	-68	-62	-59	-107	39	-156	16	30	-76	-19	-58	84	-32	0
0.283333	-21388	17381	4724	-21936	-13701	-8998	-16075	-23008	-1172	-11488	-11855	-16737	-10254	-10215	-9435	-1589	11545	19764	7061	-17814	8084	3809	-2989	-6472	8194	2242	4305	-13894	22134	-553	6121	-25187	-151	-130	-121	-68	-62	-57	-105	39	-156	18	33	-75	-24	-58	80	-32	-5
0.284167	-17792	17498	4477	-21905	-17793	-9421	-16217	-21344	-711	-11100	-12742	-16929	-10652	-10260	-8565	-925	10829	19689	6832	-18153	17049	3621	-1931	-6418	8553	1859	4678	-14609	19208	-676	6741	-26069	-153	-126	-120	-65	-64	-59	-110	7	-155	20	34	-74	-21	-58	84	-31	1
0.285000	-12222	17554	4248	-21866	-21597	-9767	-16285	-19559	-725	-10511	-13683	-17147	-10902	-10144	-8040	-423	11160	19555	6609	-18565	25408	3431	-844	-6455	9232	1437	4993	-15354	17070	-842	7365	-26935	-148	-125	-121	-62	-60	-50	-107	39	-151	22	34	-74	-19	-58	84	-30	2
0.285833	-6154	17567	4045	-21845	-25144	-10007	-16287	-17684	-876	-9719	-14656	-17355	-10536	-9856	-7868	-112	12196	19363	6383	-19047	31995	3226	245	-6586	7510	980	5263	-16134	18598	-1064	7993	-27766	-148	-122	-121	-65	-60	-58	-105	42	-155	21	33	-70	-23	-58	86	-29	1
0.286667	-379	17534	3865	-21842	-28481	-10105	-16242	-15743	-1289	-8699	-15639	-17525	-9764	-9399	-8076	-4	8291	19113	6155	-19591	32767	2999	1317	-6829	8357	473	5506	-16949	15378	-1356	8624	-28557	-147	-124	-120	-73	-60	-59	-107	39	-152	19	34	-75	-22	-59	86	-29	0
0.287500	5555	17458	3720	-21876	-31335	-10034	-16159	-13754	-1871	-7480	-16597	-17614	-8835	-8792	-8645	-112	8775	18810	5920	-20192	32592	2746	2378	-7172	7985	-80	5723	-17789	14920	-1710	9264	-29299	-147	-125	-122	-78	-64	-58	-107	43	-159	20	36	-77	-18	-56	82	-29	0
0.288333	10767	17345	3616	-21950	-32740	-9761	-16048	-11738	-2647	-6089	-17500	-17591	-7759	-8047	-9559	-434	6395	18452	5690	-20845	32767	2453	3410	-7613	6855	-683	5947	-18640	15293	-2132	9911	-29975	-147	-124	-118	-68	-61	-56	-109	40	-153	18	34	-74	-21	-57	80	-31	-3
0.289167	14771	17190	3542	-22066	-32726	-9271	-15930	-9727	-3353	-4591	-18322	-17423	-6370	-7193	-10783	-965	4417	18044	5455	-21540	32767	2137	4403	-8148	5423	-1331	6193	-19541	14700	-2631	10558	-30589	-154	-124	-125	-69	-63	-58	-108	51	-151	18	32	-55	-22	-58	78	-33	-1
0.290000	18224	16991	3511	-22231	-32735	-8537	-15818	-7737	-4193	-2943	-19044	-17074	-5272	-6261	-12258	-1688	4118	17582	5221	-22275	32767	1751	5354	-8776	3323	-2033	6480	-20450	15783	-3205	11217	-31133	-146	-126	-126	-68	-64	-61	-114	36	-156	16	30	-78	-23	-61	77	-32	-3
0.290833	19467	16753	3521	-22442	-32731	-7593	-15723	-5778	-4610	-1283	-19643	-16542	-3874	-5272	-13938	-2585	3146	17080	4988	-23028	32767	1334	6270	-9481	643	-2784	6825	-21375	18265	-3852	11882	-31594	-149	-125	-124	-67	-61	-63	-110	39	-150	19	32	-65	-22	-62	79	-29	-3
0.291667	17939	16485	3578	-22695	-32715	-6395	-15649	-3863	-4630	355	-20105	-15791	-2307	-4278	-15729	-3616	-877	16542	4758	-23797	32767	848	7153	-10254	1917	-3579	7250	-22318	16109	-4557	12549	-31969	-127	-128	-119	-67	-62	-59	-108	37	-151	21	34	-76	-18	-56	85	-30	1
0.292500	16521	16180	3672	-22997	-32728	-5036	-15620	-2003	-4688	1913	-20445	-14852	-1302	-3316	-17559	-4751	-1065	15972	4528	-24572	32767	292	7998	-11093	2869	-4416	7764	-23273	15502	-5321	13208	-32238	-146	-126	-120	-65	-59	-59	-105	43	-142	19	33	-73	-16	-57	82	-27	0
0.293333	15330	15845	3797	-23325	-32711	-3470	-15625	-210	-4397	3327	-20591	-13718	-716	-2425	-19363	-5951	-2960	15371	4299	-25348	32767	-342	8827	-11970	2097	-5275	8388	-24225	15915	-6121	13866	-32408	-150	-126	-119	-64	-59	-55	-103	47	-152	22	36	-70	-17	-53	82	-26	-1
0.294167	14666	15485	3950	-23710	-32732	-1772	-15670	1496	-3847	4540	-20611	-12424	-606	-1633	-21065	-7162	-5155	14754	4071	-26123	32767	-1058	9643	-12880	1622	-6150	9120	-25179	14534	-6947	14515	-32435	-145	-127	-119	-67	-62	-56	-102	41	-152	19	35	-79	-21	-55	82	-28	1
0.295000	14613	15099	4139	-24109	-32503	12	-15747	3099	-3105	5527	-20509	-10992	-637	-973	-22608	-8366	-6715	14114	3845	-26885	32501	-1865	10452	-13804	1816	-7029	9978	-26123	13817	-7782	15154	-32340	-149	-129	-120	-66	-61	-58	-105	41	-153	15	33	-78	-19	-58	74	-30	-4
0.295833	14146	14694	4326	-24536	-32086	1824	-15844	4577	-1979	6257	-20282	-9467	-695	-453	-23922	-9506	-8864	13472	3632	-27622	32024	-2756	11281	-14722	3502	-7869	10974	-27048	12502	-8594	15791	-32071	-148	-130	-122	-65	-48	-58	-107	38	-152	19	33	-102	-23	-56	77	-28	-4
0.296667	13278	14286	4525	-24974	-31703	3606	-15943	5926	-719	6721	-19945	-7881	-1058	-97	-24977	-10537	-8473	12839	3428	-28329	31632	-3739	12135	-15632	3894	-8678	12104	-27945	11610	-9370	16413	-31630	-146	-129	-121	-66	-62	-59	-103	43	-153	17	30	-75	-24	-59	77	-31	-4
0.297500	12153	13869	4711	-25423	-31308	5304	-16045	7130	241	6912	-19530	-6296	-1780	92	-25730	-11433	-9774	12211	3239	-29004	30563	-4818	13001	-16519	2904	-9431	13366	-28799	9483	-10077	17022	-30995	-147	-130	-121	-69	-73	-62	-103	38	-154	16	33	-77	-24	-57	80	-29	1
0.298333	10543	13455	4875	-25868	-30925	6846	-16114	8162	850	6850	-19049	-4768	-3207	115	-26175	-12153	-11097	11607	3070	-29639	27270	-5993	13940	-17369	3633	-10111	14736	-29599	6144	-10703	17614	-30164	-153	-131	-126	-70	-66	-61	-105	39	-155	15	27	-64	-25	-59	77	-30	-5
0.299167	8262	13047	4988	-26314	-30542	8196	-16148	9011	1437	6560	-18537	-3339	-4796	-15	-26298	-12677	-8210	11031	2922	-30227	24242	-7252	14857	-18168	2251	-10700	16208	-30325	7341	-11228	18198	-29118	-149	-133	-125	-67	-65	-59	-105	39	-154	12	38	-76	-26	-58	80	-30	-7
0.300000	4726	12650	5033	-26769	-29593	9305	-16121	9648	2045	6081	-18010	-2061	-6017	-280	-26121	-13008	-11003	10493	2812	-30762	22086	-8594	15815	-18918	3548	-11201	17746	-30981	3602	-11657	18766	-27841	-154	-130	-121	-68	-64	-59	-104	39	-155	12	30	-75	-22	-57	79	-30	-3
0.300833	1802	12262	4970	-27201	-26823	10135	-16035	10067	2396	5451	-17494	-973	-7263	-666	-25645	-13138	-10072	10006	2734	-31240	19658	-9991	16786	-19605	4808	-11608	19312	-31549	498	-11982	19317	-26398	-158	-129	-121	-66	-62	-58	-107	38	-154	15	30	-77	-19	-56	77	-30	-5
0.301667	-604	11890	4767	-27624	-23923	10676	-15880	10250	2620	4722	-17018	-119	-8326	-1144	-24932	-13064	-10237	9575	2698	-31659	17806	-11451	17738	-20240	5748	-11944	20866	-32027	-1341	-12219	19849	-24759	-152	-130	-122	-63	-64	-63	-107	37	-152	15	34	-75	-24	-58	79	-26	-4
0.302500	-2785	11530	4386	-28024	-21418	10886	-15655	10188	2806	3936	-16592	471	-9015	-1685	-24002	-12804	-9159	9214	2706	-32011	16380	-12942	18659	-20821	6555	-12215	22370	-32402	-4776	-12367	20366	-22972	-150	-122	-120	-61	-66	-59	-104	41	-154	15	33	-76	-23	-57	79	-30	-4
0.303333	-4192	11177	3791	-28408	-18520	10795	-15355	9865	2648	3143	-16235	780	-10097	-2266	-22915	-12387	-7186	8921	2767	-32300	15209	-14467	19512	-21360	6343	-12445	23749	-32561	-7670	-12463	20858	-21071	-149	-129	-121	-66	-63	-60	-108	40	-149	16	33	-78	-23	-63	80	-29	-3
0.304167	-5575	10834	2936	-28763	-15737	10402	-14998	9294	2530	2383	-15960	796	-10981	-2852	-21725	-11836	-4403	8714	2886	-32507	14611	-15982	20275	-21851	3861	-12661	24953	-32632	-7947	-12527	21322	-19098	-152	-148	-120	-67	-63	-59	-104	49	-154	16	32	-77	-25	-57	82	-31	-6
0.305000	-8376	10494	1806	-29111	-12727	9734	-14589	8465	2538	1694	-15766	532	-11157	-3423	-20472	-11173	-5447	8589	3071	-32610	13537	-17468	20918	-22312	4117	-12892	25936	-32664	-11539	-12586	21756	-17081	-149	-126	-124	-64	-61	-57	-104	43	-152	16	33	-74	-21	-55	84	-30	-3
0.305833	-10266	10161	383	-29423	-9654	8823	-14151	7401	2405	1086	-15655	-8	-11171	-3969	-19217	-10442	-3181	8582	3323	-32669	12568	-18901	21414	-22751	4579	-13164	26643	-32660	-14427	-12675	22150	-15100	-150	-125	-120	-63	-60	-52	-103	39	-148	20	35	-75	-13	-55	97	-29	1
0.306667	-12010	9829	-1327	-29719	-6542	7706	-13703	6109	2298	586	-15635	-801	-10747	-4462	-18010	-9689	-1784	8665	3640	-32675	11586	-20252	21743	-23185	3550	-13515	27045	-32656	-14917	-12813	22487	-13211	-158	-129	-121	-67	-65	-61	-110	40	-155	15	29	-78	-23	-61	79	-33	-8
0.307500	-13746	9500	-3316	-29991	-3291	6432	-13260	4614	2014	180	-15687	-1804	-10254	-4893	-16894	-8935	-947	8865	4034	-32629	10154	-21486	21901	-23619	2654	-13960	27093	-32466	-16542	-13016	22775	-11445	-149	-126	-122	-65	-64	-60	-110	30	-150	18	33	-77	-22	-60	81	-30	1
0.308333	-14745	9187	-5532	-30236	-96	5045	-12829	2943	1869	-129	-15785	-2961	-9762	-5255	-15898	-8220	562	9183	4504	-32467	8844	-22575	21888	-24066	1009	-14520	26782	-32177	-17201	-13311	22984	-9876	-152	-124	-121	-65	-62	-60	-109	38	-152	3	34	-76	-25	-60	77	-31	-1
0.309167	-15695	8889	-7957	-30466	3053	3586	-12449	1123	1878	-372	-15925	-4235	-8943	-5548	-15051	-7565	61	9629	5053	-32259	7400	-23487	21704	-24534	149	-15207	26093	-31784	-17747	-13689	23115	-8543	-151	-127	-128	-68	-65	-72	-115	37	-154	18	30	-77	-24	-60	80	-32	-1
0.310000	-16783	8611	-10507	-30680	6173	2109	-12115	-804	1772	-569	-16081	-5570	-7833	-5773	-14389	-7003	1002	10209	5688	-31973	5932	-24182	21374	-25031	-373	-16019	25051	-31325	-17953	-14146	23148	-7480	-150	-126	-124	-66	-64	-60	-112	38	-151	19	30	-74	-24	-58	76	-31	-1
0.310833	-16596	8377	-13102	-30882	9050	650	-11860	-2804	1456	-747	-16234	-6916	-6740	-5941	-13904	-6549	1272	10915	6397	-31626	4382	-24642	20916	-25565	-1995	-16948	23676	-30800	-17543	-14691	23074	-6725	-149	-131	-125	-69	-66	-61	-110	38	-154	18	32	-78	-22	-60	80	-29	-1
0.311667	-14983	8191	-15654	-31060	11560	-749	-11676	-4837	1037	-954	-16359	-8226	-5914	-6060	-13608	-6213	-1060	11752	7186	-31227	2267	-24846	20370	-26132	-1550	-17986	21999	-30232	-19045	-15284	22899	-6296	-150	-126	-119	-66	-61	-60	-104	40	-151	17	30	-76	-21	-58	81	-28	0
0.312500	-12890	8073	-18090	-31236	13645	-2075	-11576	-6880	580	-1215	-16436	-9447	-5427	-6147	-13494	-6000	1731	12692	8052	-30784	392	-24782	19765	-26740	-3798	-19090	20092	-29638	-15801	-15885	22614	-6197	-150	-126	-119	-63	-63	-58	-105	43	-148	18	36	-75	-19	-56	82	-28	-1
0.313333	-11608	8045	-20299	-31398	15484	-3315	-11561	-8902	357	-1568	-16450	-10549	-4750	-6218	-13546	-5923	-1424	13742	8998	-30313	-2034	-24437	19144	-27383	-4568	-20232	18027	-29033	-15109	-16498	22228	-6413	-147	-121	-118	-63	-57	-57	-103	42	-148	21	35	-75	-19	-55	84	-25	0
0.314167	-9725	8124	-22215	-31547	17139	-4457	-11620	-10856	76	-2040	-16389	-11501	-4162	-6295	-13748	-5940	-1536	14863	10009	-29807	-4955	-23816	18543	-28050	-3893	-21347	15882	-28442	-15800	-17050	21751	-6923	-145	-128	-126	-63	-59	-59	-110	40	-152	17	32	-75	-19	-59	78	-29	-1
0.315000	-7668	8324	-23745	-31682	18513	-5506	-11751	-12719	-170	-2657	-16250	-12284	-3578	-6403	-14073	-6085	-2286	16024	11100	-29292	-7844	-22939	17999	-28734	-4089	-22385	13759	-27853	-14394	-17510	21203	-7699	-154	-129	-121	-70	-65	-65	-110	36	-159	15	27	-80	-25	-61	73	-32	-8
0.315833	-5906	8679	-24821	-31793	19361	-6460	-11935	-14467	-242	-3427	-16025	-12898	-2923	-6549	-14486	-6319	-2727	17194	12267	-28770	-10824	-21815	17558	-29411	-4209	-23283	11765	-27300	-13935	-17827	20621	-8677	-154	-128	-119	-64	-65	-70	-105	36	-152	18	30	-79	-26	-61	76	-31	-3
0.316667	-3728	9207	-25389	-31876	19791	-7342	-12161	-16049	-468	-4359	-15704	-13342	-2647	-6758	-14962	-6632	-2394	18329	13501	-28242	-14003	-20484	17227	-30084	-3779	-23987	9967	-26790	-13757	-17962	20025	-9805	-151	-129	-122	-69	-62	-59	-109	37	-152	18	43	-79	-21	-59	78	-29	-3
0.317500	-793	9911	-25428	-31920	20086	-8166	-12417	-17488	-748	-5468	-15316	-13634	-2580	-7050	-15460	-7008	-419	19383	14800	-27728	-16867	-18983	17054	-30730	-5044	-24439	8477	-26345	-10584	-17886	19460	-11010	-150	-128	-126	-68	-69	-60	-104	39	-154	16	28	-79	-21	-59	77	-30	1
0.318333	-27	10802	-24934	-31927	20351	-8961	-12687	-18753	-518	-6729	-14864	-13805	-1896	-7432	-15956	-7429	-2113	20307	16154	-27237	-19855	-17341	17020	-31336	-4057	-24582	7378	-25965	-9970	-17575	18952	-12238	-149	-126	-119	-69	-59	-59	-104	40	-149	20	33	-76	-25	-57	78	-29	-4
0.319167	1034	11887	-23919	-31889	20132	-9750	-12952	-19839	-355	-8130	-14366	-13876	-1585	-7920	-16417	-7876	-1418	21067	17567	-26773	-22694	-15619	17140	-31905	-1444	-24388	6723	-25655	-10549	-17014	18540	-13421	-147	-126	-99	-66	-61	-59	-104	40	-152	16	29	-77	-18	-58	81	-26	0
0.320000	2845	13164	-22433	-31797	19655	-10549	-13197	-20740	-141	-9650	-13851	-13893	-1391	-8522	-16823	-8341	-200	21617	19007	-26333	-25031	-13876	17390	-32364	-798	-23828	6551	-25429	-8198	-16205	18251	-14513	-150	-127	-118	-66	-61	-61	-103	39	-150	18	34	-84	-19	-59	77	-28	1
0.320833	3933	14608	-20558	-31650	19009	-11390	-13414	-21460	119	-11255	-13355	-13884	-963	-9251	-17152	-8806	-315	21926	20454	-25958	-27276	-12160	17758	-32575	-471	-22905	6883	-25275	-7016	-15156	18123	-15453	-144	-128	-119	-63	-59	-60	-102	40	-154	22	33	-76	-18	-58	81	-28	-4
0.321667	5158	16201	-18385	-31450	18080	-12284	-13582	-22004	486	-12918	-12832	-13890	-495	-10106	-17392	-9264	894	21967	21877	-25619	-29042	-10529	18215	-32681	-454	-21620	7722	-25203	-5469	-13878	18169	-16194	-148	-130	-117	-66	-64	-60	-105	41	-151	19	30	-77	-26	-60	77	-29	0
0.322500	6264	17897	-16028	-31183	17042	-13233	-13700	-22384	1090	-14611	-12382	-13937	5	-11079	-17531	-9714	593	21718	23249	-25339	-30310	-9037	18721	-32710	243	-20006	9024	-25201	-3739	-12463	18402	-16716	-150	-130	-120	-69	-64	-63	-101	40	-152	17	32	-76	-23	-59	80	-30	-1
0.323333	6729	19668	-13598	-30861	15932	-14302	-13748	-22603	1841	-16284	-12004	-14054	673	-12177	-17571	-10137	1322	21174	24536	-25113	-31231	-7710	19243	-32736	1506	-18113	10735	-25273	-2262	-10903	18827	-17001	-153	-130	-120	-70	-67	-60	-111	37	-150	29	24	-84	-27	-62	76	-35	-5
0.324167	7306	21467	-11206	-30488	14725	-15443	-13733	-22680	2298	-17905	-11710	-14263	1431	-13362	-17508	-10540	3125	20339	25703	-24945	-31588	-6627	19737	-32738	836	-15997	12781	-25406	163	-9275	19443	-17050	-150	-131	-128	-68	-63	-58	-105	40	-154	17	27	-77	-23	-58	79	-30	0
0.325000	8113	23262	-8973	-30066	13463	-16659	-13641	-22626	2364	-19439	-11516	-14570	2146	-14649	-17350	-10927	1450	19233	26720	-24833	-31753	-5789	20167	-32747	1812	-13738	15070	-25548	5	-7629	20232	-16856	-148	-129	-120	-66	-60	-56	-103	43	-151	13	32	-77	-17	-55	84	-28	0
0.325833	9170	24981	-7024	-29612	11879	-17958	-13480	-22459	2263	-20864	-11432	-14985	2417	-16029	-17113	-11307	5001	17869	27537	-24792	-31173	-5235	20490	-32744	985	-11413	17498	-25766	3929	-6034	21169	-16466	-160	-128	-121	-66	-61	-58	-107	42	-154	12	32	-63	-21	-57	84	-29	0
0.326667	9023	26560	-5451	-29143	10351	-19321	-13255	-22201	2319	-22174	-11463	-15500	3001	-17471	-16808	-11672	3860	16299	28125	-24815	-30164	-4971	20676	-32729	300	-9093	19986	-25997	6908	-4546	22218	-15899	-151	-126	-120	-67	-62	-59	-108	39	-154	18	36	-69	-23	-58	81	-33	3
0.327500	8791	27936	-4330	-28671	8860	-20732	-12968	-21860	2334	-23337	-11600	-16101	3654	-18951	-16458	-12036	3922	14579	28461	-24901	-28887	-4994	20710	-32747	1522	-6882	22372	-26223	6512	-3238	23341	-15206	-147	-126	-122	-66	-61	-58	-107	41	-151	17	32	-75	-22	-60	80	-30	-1
0.328333	8393	29054	-3703	-28218	7381	-22176	-12622	-21454	2424	-24354	-11841	-16772	4194	-20440	-16076	-12390	5059	12755	28524	-25058	-27203	-5310	20575	-32733	1050	-4875	24577	-26474	8843	-2150	24489	-14434	-147	-129	-122	-68	-63	-60	-108	47	-151	18	35	-76	-23	-57	81	-29	0
0.329167	7833	29846	-3605	-27802	5975	-23620	-12224	-21000	2286	-25217	-12155	-17478	4741	-21919	-15679	-12753	4873	10850	28303	-25276	-25443	-5886	20270	-32751	486	-3147	26483	-26692	9973	-1327	25614	-13615	-149	-128	-121	-67	-63	-59	-109	43	-150	18	30	-77	-26	-59	81	-29	-3
0.330000	7451	30281	-4032	-27450	4526	-25035	-11785	-20514	1876	-25929	-12531	-18186	5044	-23353	-15281	-13115	5018	8949	27785	-25566	-23467	-6697	19801	-32737	235	-1763	28012	-26884	9983	-803	26682	-12852	-152	-130	-125	-74	-61	-61	-110	40	-151	18	29	-77	-13	-61	80	-31	-1
0.330833	7861	30286	-4956	-27174	2939	-26394	-11315	-20012	1189	-26509	-12942	-18884	4789	-24712	-14896	-13482	6899	7114	26984	-25919	-20931	-7711	19190	-32753	-1637	-784	29092	-27038	12361	-602	27645	-12134	-150	-129	-122	-69	-62	-60	-90	41	-154	15	30	-77	-21	-59	77	-32	-1
0.331667	6666	29828	-6319	-27004	1546	-27667	-10817	-19501	1159	-26960	-13360	-19529	4987	-26019	-14543	-13858	5669	5393	25912	-26333	-18652	-8893	18451	-32743	-2528	-238	29688	-27146	13030	-722	28452	-11538	-151	-131	-126	-70	-61	-58	-112	37	-152	13	30	-77	-18	-59	77	-35	-4
0.332500	5368	28885	-8052	-26941	261	-28822	-10315	-18992	1145	-27312	-13761	-20094	5200	-27187	-14221	-14226	5210	3831	24600	-26804	-16764	-10192	17624	-32736	-1411	-160	29769	-27191	10878	-1158	29080	-11085	-149	-127	-120	-68	-59	-52	-108	37	-152	17	32	-76	-19	-57	78	-29	-1
0.333333	5030	27450	-10065	-26998	-944	-29849	-9798	-18486	973	-27573	-14110	-20551	5051	-28219	-13953	-14593	6300	2465	23077	-27325	-14286	-11578	16733	-32743	-2077	-543	29335	-27176	11579	-1906	29492	-10804	-147	-126	-119	-67	-60	-58	-115	41	-148	18	34	-74	-35	-57	79	-32	0
0.334167	4419	25488	-12298	-27189	-1987	-30721	-9294	-18006	879	-27775	-14388	-20896	4849	-29104	-13711	-14948	5329	1304	21362	-27899	-12083	-13001	15835	-32725	-2772	-1365	28403	-27102	11145	-2915	29688	-10712	-149	-126	-121	-68	-63	-59	-108	40	-152	15	30	-77	-19	-61	82	-30	0
0.335000	3865	23058	-14647	-27499	-2822	-31421	-8812	-17557	666	-27937	-14573	-21116	4585	-29841	-13529	-15290	5711	366	19508	-28501	-10104	-14416	14961	-32747	-2939	-2572	27023	-26965	9737	-4158	29642	-10814	-152	-130	-125	-70	-63	-59	-109	37	-151	16	28	-85	-27	-62	76	-32	-5
0.335833	3520	20159	-17023	-27927	-3439	-31943	-8362	-17135	521	-28068	-14649	-21196	4175	-30424	-13383	-15604	4853	-339	17567	-29128	-8134	-15802	14153	-32736	-2873	-4137	25266	-26760	8558	-5578	29373	-11098	-151	-130	-125	-73	-62	-60	-102	38	-152	15	28	-79	-21	-58	79	-31	-4
0.336667	2704	16855	-19337	-28445	-3802	-32273	-7952	-16753	523	-28192	-14598	-21168	3805	-30862	-13277	-15884	4126	-836	15586	-29750	-6333	-17116	13439	-32753	-2461	-5974	23196	-26493	6889	-7126	28884	-11547	-150	-128	-122	-68	-63	-58	-107	42	-155	8	28	-79	-22	-56	80	-29	-1
0.337500	2030	13202	-21533	-29043	-4008	-32419	-7593	-16409	468	-28320	-14416	-21028	3310	-31168	-13203	-16122	5496	-1141	13597	-30368	-4740	-18339	12852	-32701	-3782	-8002	20921	-26169	6202	-8745	28194	-12140	-153	-129	-114	-69	-61	-57	-104	39	-153	18	30	-76	-22	-57	80	-32	-3
0.338333	1877	9270	-23546	-29689	-4065	-32390	-7296	-16112	463	-28461	-14112	-20795	2816	-31358	-13187	-16317	3137	-1288	11652	-30972	-3531	-19465	12408	-32651	-3932	-10143	18554	-25798	2924	-10377	27334	-12842	-149	-125	-120	-65	-61	-47	-108	41	-153	17	30	-74	-21	-58	79	-29	-3
0.339167	2414	5124	-25352	-30373	-3887	-32162	-7069	-15859	367	-28620	-13686	-20503	1899	-31451	-13130	-16458	5150	-1322	9762	-31541	-2222	-20469	12130	-32556	-4441	-12308	16180	-25394	2106	-11975	26327	-13619	-149	-125	-120	-93	-63	-57	-108	43	-150	18	32	-73	-18	-58	80	-29	-4
0.340000	2259	835	-26899	-31059	-3281	-31783	-6919	-15653	502	-28796	-13159	-20171	1217	-31464	-13115	-16540	5047	-1280	7972	-32070	-1006	-21352	12012	-32422	-6122	-14416	13905	-24959	2691	-13488	25214	-14439	-152	-130	-121	-69	-67	-62	-112	39	-153	17	29	-76	-26	-60	79	-32	-5
0.340833	2075	-3466	-28174	-31713	-2450	-31244	-6842	-15497	515	-28984	-12553	-19820	609	-31421	-13101	-16563	2971	-1209	6309	-32436	-217	-22103	12057	-32238	-5234	-16393	11815	-24513	-1515	-14886	24038	-15263	-151	-131	-121	-68	-64	-57	-109	51	-154	18	28	-77	-24	-61	81	-30	-4
0.341667	2286	-7662	-29172	-32300	-1620	-30572	-6843	-15386	622	-29179	-11875	-19492	-6	-31328	-13076	-16543	3721	-1151	4782	-32591	677	-22734	12242	-31977	-5630	-18186	9967	-24061	-2622	-16115	22819	-16049	-148	-131	-121	-70	-62	-59	-104	43	-150	17	30	-75	-23	-57	81	-25	-3
0.342500	2459	-11675	-29902	-32568	-763	-29796	-6919	-15322	952	-29372	-11169	-19194	-601	-31222	-13048	-16436	2482	-1151	3401	-32655	1359	-23256	12545	-31625	-6198	-19741	8450	-23629	-4064	-17168	21610	-16781	-152	-138	-125	-67	-63	-59	-108	40	-156	17	30	-78	-26	-59	84	-31	-5
0.343333	2478	-15431	-30380	-32664	291	-28922	-7068	-15302	1188	-29549	-10453	-18956	-1031	-31108	-13003	-16293	1856	-1244	2158	-32668	1784	-23673	12948	-31160	-6412	-21007	7297	-23222	-6346	-18026	20439	-17425	-152	-133	-122	-70	-66	-59	-111	37	-159	16	28	-76	-24	-60	78	-35	-3
0.344167	3773	-18866	-30629	-32727	1104	-27996	-7281	-15330	877	-29700	-9771	-18782	-1891	-31004	-12941	-16103	2690	-1448	1040	-32694	2207	-23999	13407	-30573	-7700	-21976	6528	-22861	-6189	-18678	19331	-17963	-153	-130	-137	-67	-64	-58	-107	41	-155	18	30	-76	-22	-58	82	-30	-3
0.345000	4139	-21907	-30633	-32730	1972	-27048	-7543	-15398	905	-29805	-9136	-18687	-2262	-30902	-12861	-15872	1614	-1795	42	-32682	2522	-24212	13891	-29843	-8972	-22630	6144	-22556	-5749	-19135	18304	-18393	-146	-128	-119	-68	-62	-59	-105	42	-154	15	30	-74	-21	-58	75	-29	-1
0.345833	3995	-24511	-30454	-32755	2933	-26093	-7855	-15505	934	-29867	-8582	-18676	-2289	-30842	-12761	-15609	-491	-2288	-855	-32703	2252	-24413	14355	-28968	-7314	-22995	6126	-22314	-8784	-19418	17367	-18706	-146	-120	-119	-67	-64	-58	-108	38	-152	20	37	-73	-22	-56	79	-28	0
0.346667	5072	-26640	-30085	-32747	3724	-25195	-8194	-15648	597	-29868	-8126	-18744	-2433	-30797	-12650	-15328	5	-2941	-1676	-32694	1983	-24522	14779	-27939	-6701	-23084	6435	-22150	-8989	-19535	16532	-18912	-149	-126	-119	-66	-63	-57	-105	39	-153	21	27	-72	-18	-57	78	-29	-1
0.347500	5829	-28273	-29553	-32755	4512	-24351	-8557	-15827	304	-29802	-7802	-18883	-2570	-30766	-12526	-15033	-1460	-3724	-2425	-32701	1674	-24576	15118	-26759	-6475	-22931	7050	-22060	-8744	-19519	15806	-19016	-149	-118	-124	-68	-63	-59	-111	38	-153	18	30	-75	-21	-56	79	-30	-1
0.348333	6581	-29405	-28927	-32751	5202	-23583	-8928	-16034	80	-29670	-7585	-19078	-2873	-30751	-12402	-14736	-1737	-4643	-3132	-32693	1370	-24573	15354	-25433	-5957	-22582	7883	-22060	-9302	-19401	15187	-19037	-150	-129	-124	-70	-62	-62	-93	37	-151	13	28	-79	-22	-61	78	-25	-1
0.349167	7388	-30067	-28148	-32749	5796	-22923	-9292	-16282	-26	-29450	-7518	-19311	-3204	-30736	-12288	-14442	-2648	-5672	-3799	-32690	1095	-24517	15467	-23985	-5355	-22075	8876	-22128	-9021	-19208	14666	-18990	-149	-128	-122	-72	-62	-65	-105	36	-152	21	33	-76	-24	-58	80	-29	-1
0.350000	7631	-30279	-27243	-32758	6448	-22380	-9634	-16538	71	-29166	-7590	-19563	-3296	-30718	-12190	-14154	-3908	-6790	-4444	-32695	815	-24399	15438	-22436	-3873	-21475	9962	-22274	-9317	-18976	14233	-18893	-149	-128	-122	-72	-60	-58	-107	61	-154	17	29	-79	-23	-56	80	-19	-3
0.350833	7970	-30093	-26248	-32746	6935	-21966	-9978	-16826	294	-28811	-7795	-19822	-3381	-30683	-12126	-13890	-2546	-7963	-5064	-32681	639	-24218	15259	-20815	-3429	-20795	11092	-22479	-8585	-18739	13871	-18780	-151	-87	-122	-69	-68	-59	-108	38	-152	18	33	-75	-23	-56	81	-28	-4
0.351667	8785	-29553	-25166	-32754	7387	-21681	-10230	-17134	524	-28397	-8134	-20062	-3491	-30616	-12107	-13639	-4168	-9157	-5660	-32695	430	-23969	14940	-19152	-2432	-20175	12189	-22737	-9375	-18526	13577	-18666	-150	-122	-119	-66	-56	-57	-102	38	-154	18	55	-75	-19	-55	82	-29	-5
0.352500	9794	-28743	-24020	-32708	7796	-21558	-10471	-17469	449	-27931	-8575	-20269	-4117	-30516	-12138	-13422	-3330	-10348	-6229	-32682	406	-23653	14481	-17469	-899	-19557	13197	-23028	-9546	-18359	13325	-18580	-154	-122	-118	-66	-59	-55	-104	41	-151	20	36	-73	-16	-56	80	-30	0
0.353333	10235	-27715	-22824	-32549	8085	-21500	-10672	-17826	523	-27434	-9130	-20438	-4790	-30370	-12235	-13229	-1230	-11504	-6758	-32699	671	-23250	13901	-15808	-1940	-19019	14066	-23343	-5971	-18263	13112	-18526	-144	-122	-117	-57	-59	-58	-105	38	-149	21	35	-73	-17	-57	85	-26	1
0.354167	9993	-26551	-21592	-32321	8295	-21579	-10824	-18196	766	-26915	-9759	-20534	-5493	-30181	-12411	-13063	-3785	-12612	-7245	-32683	755	-22780	13230	-14215	-61	-18582	14772	-23653	-7281	-18251	12918	-18531	-147	-127	-117	-64	-61	-57	-103	41	-148	21	36	-74	-22	-58	81	-28	1
0.355000	9885	-25290	-20345	-32114	8475	-21760	-10945	-18585	1044	-26395	-10450	-20575	-6285	-29940	-12663	-12912	-2540	-13646	-7668	-32693	1166	-22243	12491	-12724	1139	-18266	15293	-23946	-6669	-18320	12737	-18600	-146	-122	-118	-69	-59	-59	-105	39	-153	18	35	-80	-18	-57	81	-31	-1
0.355833	9410	-24030	-19106	-31917	8548	-22015	-11022	-18990	1287	-25886	-11173	-20554	-7060	-29639	-13003	-12818	-3323	-14582	-7998	-32692	1477	-21626	11720	-11365	2276	-18065	15614	-24203	-5880	-18480	12557	-18733	-162	-128	-119	-69	-61	-60	-107	41	-169	20	30	-79	-22	-56	84	-29	-4
0.356667	8270	-22818	-17904	-31755	8545	-22326	-11083	-19410	1575	-25408	-11922	-20467	-7705	-29293	-13440	-12722	-3405	-15422	-8224	-32678	1724	-20956	10935	-10164	3168	-17982	15746	-24392	-6257	-18727	12375	-18936	-149	-131	-125	-69	-65	-61	-110	40	-153	19	28	-80	-25	-58	81	-29	-4
0.357500	7961	-21698	-16762	-31635	8335	-22674	-11122	-19845	1388	-24972	-12673	-20322	-8781	-28901	-13956	-12665	-2058	-16148	-8325	-32697	2202	-20242	10222	-9142	2930	-18014	15705	-24499	-5295	-19042	12189	-19197	-150	-126	-120	-68	-62	-56	-109	36	-153	13	32	-77	-24	-59	78	-33	-5
0.358333	7199	-20706	-15692	-31540	7970	-23037	-11148	-20284	1354	-24585	-13399	-20130	-9456	-28476	-14550	-12616	-1256	-16768	-8283	-32681	2793	-19485	9562	-8317	1358	-18114	15506	-24517	-2851	-19410	12005	-19509	-150	-128	-120	-64	-63	-57	-110	39	-148	19	50	-76	-18	-59	80	-29	-4
0.359167	5464	-19871	-14727	-31485	7711	-23398	-11174	-20735	1586	-24270	-14101	-19908	-9711	-28029	-15215	-12581	-3324	-17284	-8094	-32700	2834	-18728	9000	-7730	2448	-18295	15180	-24432	-4575	-19819	11817	-19861	-149	-129	-101	-65	-62	-58	-112	37	-154	19	32	-77	-21	-58	78	-29	-4
0.360000	4816	-19205	-13894	-31455	7372	-23738	-11212	-21187	1651	-24031	-14751	-19675	-10062	-27576	-15950	-12561	-1998	-17703	-7755	-32683	3193	-17979	8565	-7331	2743	-18509	14762	-24233	-4436	-20252	11619	-20235	-149	-126	-119	-64	-61	-60	-107	41	-155	18	32	-75	-10	-62	78	-30	-4
0.360833	3997	-18710	-13206	-31443	6942	-24068	-11274	-21639	1761	-23874	-15352	-19437	-10126	-27113	-16724	-12548	-2474	-18038	-7249	-32698	3606	-17269	8273	-7165	1938	-18745	14279	-23918	-3041	-20683	11444	-20615	-146	-131	-121	-67	-63	-31	-109	38	-151	15	36	-75	-22	-58	79	-28	0
0.361667	2944	-18376	-12668	-31444	6528	-24301	-11361	-22087	1678	-23791	-15903	-19221	-10071	-26675	-17538	-12551	-2254	-18286	-6604	-32689	4023	-16617	8139	-7216	1123	-18973	13784	-23488	-3296	-21099	11289	-20977	-148	-128	-121	-66	-64	-60	-108	38	-149	16	35	-78	-23	-63	79	-28	0
0.362500	2001	-18188	-12294	-31457	6060	-24520	-11486	-22528	1411	-23788	-16385	-19033	-9800	-26263	-18340	-12561	-1798	-18470	-5832	-32681	4434	-16046	8159	-7472	407	-19170	13290	-22948	-2998	-21481	11163	-21311	-149	-121	-125	-69	-63	-56	-109	37	-151	15	30	-77	-19	-59	78	-30	-3
0.363333	670	-18113	-12077	-31458	5500	-24688	-11647	-22956	1169	-23862	-16791	-18861	-9226	-25892	-19139	-12575	-2553	-18593	-4947	-32694	4734	-15573	8342	-7911	1164	-19332	12832	-22308	-3479	-21814	11071	-21584	-152	-132	-125	-68	-62	-58	-109	35	-152	18	32	-76	-22	-59	76	-31	-4
0.364167	-909	-18124	-12011	-31429	4731	-24808	-11849	-23366	889	-23994	-17168	-18801	-8524	-25572	-19904	-12604	-928	-18665	-3970	-32678	5334	-15219	8667	-8515	966	-19433	12434	-21583	-3255	-22088	11036	-21788	-152	-130	-126	-67	-64	-60	-112	38	-152	15	30	-75	-23	-59	75	-30	-1
0.365000	-1704	-18184	-12081	-31438	3810	-24883	-12093	-23747	309	-24188	-17464	-18777	-7697	-25307	-20619	-12639	-1251	-18687	-2939	-32693	5914	-14995	9120	-9255	17	-19478	12104	-20787	-3856	-22300	11062	-21906	-150	-129	-124	-69	-63	-64	-110	29	-156	13	29	-78	-24	-63	75	-27	-5
0.365833	-2304	-18263	-12273	-31405	2874	-24929	-12374	-24099	-710	-24421	-17709	-18815	-7349	-25105	-21265	-12686	-1697	-18665	-1883	-32681	6706	-14913	9690	-10102	918	-19468	11858	-19939	-5431	-22440	11161	-21923	-152	-130	-120	-67	-62	-58	-109	42	-154	17	35	-74	-23	-59	77	-31	-3
0.366667	-3288	-18325	-12557	-31356	2006	-24960	-12687	-24413	-1545	-24688	-17896	-18926	-7230	-24972	-21818	-12744	1449	-18601	-835	-32700	8268	-14975	10329	-11038	-696	-19410	11699	-19062	-2316	-22521	11338	-21838	-147	-129	-128	-67	-60	-58	-108	36	-156	15	33	-76	-26	-60	78	-29	-5
0.367500	-4919	-18344	-12908	-31285	1191	-24981	-12994	-24688	-2193	-24988	-18033	-19100	-6876	-24909	-22273	-12822	-1049	-18493	168	-32685	9495	-15175	11038	-12038	55	-19315	11619	-18181	-3879	-22543	11587	-21641	-147	-126	-120	-72	-62	-58	-105	40	-152	19	30	-94	-21	-61	77	-29	5
0.368333	-6430	-18294	-13297	-31199	250	-25015	-13373	-24916	-2867	-25303	-18129	-19336	-6577	-24911	-22617	-12907	608	-18336	1088	-32691	11093	-15524	11774	-13072	896	-19203	11619	-17318	-4100	-22503	11918	-21331	-147	-125	-124	-64	-63	-59	-105	38	-142	18	29	-73	-22	-59	81	-29	2
0.369167	-8259	-18144	-13664	-31094	-595	-25072	-13735	-25098	-3469	-25628	-18179	-19609	-6214	-24989	-22848	-13013	6	-18122	1918	-32689	12899	-16001	12508	-14115	1389	-19101	11690	-16496	-2979	-22450	12323	-20912	-146	-128	-124	-68	-61	-57	-104	39	-153	17	32	-74	-28	-57	79	-31	0
0.370000	-10266	-17889	-14077	-30977	-1396	-25171	-14080	-25218	-3897	-25964	-18189	-19921	-5780	-25124	-22967	-13135	-215	-17844	2610	-32674	14547	-16592	13221	-15138	1754	-19021	11822	-15738	-3031	-22367	12799	-20386	-149	-141	-124	-69	-63	-59	-104	41	-152	18	17	-77	-17	-56	82	-30	-6
0.370833	-11622	-17515	-14400	-30855	-2277	-25327	-14411	-25303	-4472	-26304	-18162	-20255	-5916	-25335	-22973	-13274	9	-17497	3164	-32694	16074	-17289	13882	-16156	1968	-18991	12003	-15064	-2160	-22278	13333	-19762	-148	-128	-122	-67	-58	-58	-103	40	-153	18	30	-72	-19	-57	84	-28	-1
0.371667	-12660	-17015	-14657	-30728	-2985	-25541	-14712	-25322	-4710	-26640	-18092	-20597	-5946	-25605	-22877	-13430	1259	-17068	3566	-32683	17704	-18066	14481	-17073	775	-19027	12222	-14485	1212	-22196	13919	-19054	-148	-122	-118	-65	-60	-56	-103	41	-150	12	33	-72	-19	-55	82	-29	0
0.372500	-14945	-16404	-14820	-30608	-3543	-25827	-14973	-25292	-4604	-26993	-18000	-20941	-5487	-25926	-22686	-13594	-1091	-16560	3822	-32697	18539	-18910	15002	-17962	2114	-19153	12469	-14017	541	-22153	14535	-18284	-145	-126	-120	-66	-59	-58	-105	40	-150	19	35	-72	-17	-47	87	-27	2
0.373333	-16305	-15682	-14879	-30495	-4066	-26192	-15178	-25208	-4770	-27348	-17868	-21269	-5142	-26305	-22422	-13779	-249	-15971	3897	-32683	19037	-19804	15440	-18781	3471	-19386	12729	-13694	242	-22145	15167	-17458	-148	-126	-120	-69	-61	-57	-103	41	-148	19	30	-77	-21	-60	80	-29	0
0.374167	-17272	-14861	-14826	-30403	-4469	-26631	-15328	-25082	-4919	-27715	-17706	-21563	-4572	-26719	-22093	-13973	-116	-15311	3841	-32694	19313	-20724	15786	-19524	3482	-19730	13001	-13485	2103	-22193	15794	-16597	-151	-126	-120	-68	-62	-58	-103	40	-151	19	33	-76	-21	-57	85	-28	-5
0.375000	-18333	-13950	-14653	-30326	-4721	-27133	-15402	-24910	-4836	-28090	-17514	-21825	-3889	-27168	-21715	-14176	-599	-14517	3661	-32688	19046	-21648	16046	-20186	3582	-20186	13270	-13412	1817	-22317	16405	-15708	-148	-127	-120	-69	-63	-50	-102	40	-150	38	33	-78	-23	-57	85	-30	-5
0.375833	-19215	-12968	-14371	-30263	-4801	-27699	-15413	-24706	-4655	-28478	-17289	-22032	-3260	-27651	-21311	-14386	-158	-13666	3378	-32674	18472	-22560	16217	-20775	3396	-20751	13539	-13468	2072	-22517	16982	-14827	-141	-130	-125	-67	-61	-61	-108	38	-154	16	32	-76	-21	-58	82	-38	-3
0.376667	-20350	-11930	-13985	-30234	-4796	-28303	-15338	-24472	-4306	-28882	-17042	-22197	-2482	-28155	-20917	-14594	-972	-12734	3021	-32690	17600	-23445	16317	-21286	3904	-21429	13804	-13638	2500	-22809	17501	-13951	-151	-128	-122	-66	-57	-61	-104	40	-164	15	28	-77	-24	-59	82	-30	-1
0.377500	-21559	-10856	-13513	-30230	-4680	-28942	-15198	-24212	-3868	-29299	-16767	-22312	-1486	-28671	-20487	-14813	-26	-11737	2612	-32677	16478	-24291	16353	-21708	3847	-22196	14069	-13926	2822	-23177	17951	-13114	-149	-129	-121	-67	-85	-60	-101	41	-152	5	32	-77	-17	-57	81	-27	-3
0.378333	-22169	-9757	-12966	-30257	-4499	-29591	-14977	-23945	-3587	-29725	-16472	-22378	-231	-29187	-20075	-15025	514	-10683	2191	-32694	15110	-25087	16332	-22117	2334	-23038	14318	-14313	3244	-23647	18315	-12315	-146	-127	-128	-66	-61	-58	-105	41	-153	18	32	-75	-19	-56	82	-28	0
0.379167	-22390	-8648	-12364	-30314	-4294	-30234	-14679	-23668	-3535	-30155	-16163	-22397	1261	-29694	-19700	-15231	-964	-9581	1775	-32678	13314	-25824	16275	-22444	2963	-23935	14556	-14782	1930	-24198	18586	-11579	-147	-127	-124	-64	-63	-59	-111	41	-150	17	30	-73	-19	-56	80	-49	16
0.380000	-22009	-7538	-11729	-30397	-4019	-30853	-14320	-23392	-3401	-30584	-15840	-22374	2526	-30195	-19357	-15433	2639	-8441	1400	-32695	11921	-26496	16191	-22725	964	-24860	14788	-15315	5570	-24831	18755	-10904	-148	-128	-121	-65	-64	-29	-109	44	-152	16	35	-75	-18	-57	81	-27	-4
0.380833	-22105	-6443	-11085	-30509	-3583	-31425	-13901	-23129	-2983	-31009	-15510	-22321	3549	-30677	-19046	-15627	264	-7282	1090	-32682	10291	-27096	16095	-22971	220	-25794	15013	-15908	6164	-25540	18820	-10305	-151	-127	-121	-67	-63	-53	-104	40	-152	16	25	-77	-19	-58	79	-31	-1
0.381667	-21694	-5372	-10447	-30646	-3229	-31942	-13433	-22885	-2815	-31419	-15198	-22242	4421	-31128	-18765	-15818	1078	-6144	867	-32690	8521	-27627	16000	-23193	503	-26726	15231	-16527	6096	-26305	18733	-9788	-151	-128	-125	-69	-66	-59	-115	41	-154	16	28	-76	-22	-58	75	-30	-3
0.382500	-21002	-4328	-9839	-30805	-2860	-32371	-12924	-22671	-2743	-31814	-14836	-22143	5443	-31541	-18507	-15994	793	-4987	745	-32688	6786	-28081	15915	-23393	226	-27606	15437	-17163	8160	-27105	18646	-9348	-151	-127	-122	-67	-64	-58	-109	41	-156	17	29	-79	-22	-56	78	-29	-1
0.383333	-20329	-3312	-9266	-30970	-2309	-32570	-12379	-22473	-2618	-32166	-14491	-22018	6569	-31908	-18294	-16156	475	-3904	733	-32674	5029	-28472	15850	-23588	6	-28447	15638	-17793	8848	-27926	18421	-8988	-149	-131	-122	-68	-64	-60	-110	37	-155	16	32	-76	-22	-60	78	-30	-5
0.384167	-18990	-2322	-8740	-31160	-1798	-32671	-11813	-22313	-2747	-32480	-14150	-21916	7356	-32232	-18078	-16309	767	-2832	848	-32693	3230	-28787	15817	-23781	-263	-29208	15821	-18405	9549	-28749	18122	-8704	-149	-128	-121	-66	-62	-58	-112	42	-154	17	29	-73	-22	-57	78	-27	5
0.385000	-16598	-1367	-8275	-31354	-1516	-32689	-11235	-22184	-2996	-32595	-13812	-21802	7797	-32503	-17873	-16449	2395	-1810	1074	-32674	1791	-29033	15815	-23978	-2393	-29878	15989	-18978	13159	-29540	17758	-8492	-151	-131	-121	-65	-60	-55	-107	32	-150	18	33	-75	-22	-55	81	-28	-4
0.385833	-15466	-444	-7882	-31548	-1045	-32715	-10661	-22100	-2805	-32638	-13478	-21697	8599	-32619	-17657	-16583	208	-860	1416	-32692	185	-29216	15841	-24197	-2336	-30456	16145	-19513	13746	-30301	17347	-8345	-148	-126	-120	-66	-61	-56	-103	42	-151	21	32	-75	-19	-55	80	-40	0
0.386667	-13488	447	-7559	-31742	-479	-32715	-10091	-22051	-2692	-32680	-13146	-21612	9227	-32681	-17427	-16708	-43	47	1864	-32680	-1695	-29340	15906	-24432	-886	-30947	16272	-20005	12616	-31002	16900	-8259	-151	-128	-120	-66	-63	-57	-104	37	-153	20	29	-73	-24	-57	76	-29	-3
0.387500	-10661	1304	-7308	-31933	32	-32709	-9541	-22041	-2660	-32677	-12812	-21535	9749	-32702	-17175	-16822	432	874	2401	-32693	-3407	-29410	16001	-24696	-1144	-31337	16382	-20431	14426	-31643	16449	-8215	-145	-125	-118	-65	-64	-60	-107	42	-151	21	35	-74	-19	-58	79	-29	-3
0.388333	-8117	2124	-7121	-32103	406	-32675	-9002	-22064	-2614	-32697	-12480	-21475	10136	-32699	-16878	-16931	-392	1631	3013	-32682	-4887	-29422	16120	-24993	-1327	-31639	16461	-20797	14508	-32194	15999	-8213	-143	-127	-118	-66	-62	-53	-105	43	-151	20	34	-75	-22	-57	77	-31	0
0.389167	-5196	2912	-7001	-32265	726	-32432	-8487	-22131	-2575	-32686	-12143	-21433	10497	-32719	-16545	-17033	-121	2312	3684	-32679	-6128	-29387	16267	-25318	-1338	-31854	16511	-21101	14324	-32513	15572	-8237	-149	-129	-121	-68	-63	-57	-103	43	-152	20	32	-75	-21	-56	79	-29	-7
0.390000	-2220	3671	-6935	-32397	1042	-32070	-7996	-22221	-2380	-32693	-11792	-21412	10905	-32708	-16174	-17136	-993	2929	4397	-32689	-7378	-29307	16423	-25679	-613	-31992	16527	-21345	14136	-32638	15183	-8281	-150	-127	-121	-73	-66	-55	-105	37	-153	16	25	-81	-28	-57	77	-31	-5
0.390833	572	4384	-6922	-32501	1380	-31611	-7533	-22344	-2008	-32693	-11452	-21403	11271	-32727	-15774	-17233	-1102	3477	5134	-32634	-8319	-29183	16592	-26068	387	-32054	16513	-21524	13228	-32711	14833	-8330	-151	-129	-124	-68	-63	-55	-104	42	-177	19	29	-75	-21	-56	80	-32	-4
0.391667	3881	5068	-6943	-32585	1668	-31075	-7087	-22481	-1818	-32586	-11086	-21404	11607	-32602	-15295	-17324	92	3971	5875	-32534	-9030	-29016	16766	-26482	-378	-32037	16459	-21642	13039	-32719	14552	-8371	-146	-145	-117	-45	-62	-53	-102	45	-151	18	34	-76	-19	-53	84	-27	0
0.392500	7615	5695	-7000	-32616	1850	-30488	-6670	-22644	-1787	-32332	-10707	-21422	11762	-32401	-14804	-17425	-2257	4398	6607	-32373	-9927	-28822	16930	-26943	795	-31970	16377	-21715	10184	-32749	14328	-8413	-149	-127	-118	-66	-59	-56	-100	42	-152	21	36	-77	-26	-55	84	-31	-3
0.393333	11564	6271	-7080	-32643	2025	-29858	-6267	-22819	-1911	-31983	-10317	-21452	11459	-32115	-14283	-17521	579	4777	7311	-32187	-10104	-28586	17089	-27410	165	-31848	16267	-21749	11253	-32742	14186	-8436	-103	-124	-117	-62	-58	-55	-102	40	-150	23	36	-70	-19	-53	82	-29	-4
0.394167	14272	6788	-7182	-32599	2273	-29191	-5883	-23010	-1723	-31547	-9905	-21492	11454	-31780	-13770	-17617	-819	5105	7984	-31974	-10139	-28319	17241	-27897	-492	-31683	16132	-21749	11235	-32750	14102	-8441	-149	-124	-120	-64	-58	-57	-101	39	-151	20	34	-74	-19	-57	79	-29	-4
0.395000	17001	7237	-7298	-32547	2369	-28507	-5535	-23207	-1543	-31100	-9501	-21544	11359	-31389	-13212	-17710	-1542	5390	8614	-31737	-10352	-28027	17374	-28402	886	-31478	15960	-21723	8080	-32749	14097	-8431	-150	-127	-119	-66	-64	-67	-104	43	-154	17	34	-77	-24	-60	81	-28	-3
0.395833	19420	7608	-7411	-32427	2662	-27806	-5186	-23390	-1274	-30545	-9083	-21598	11291	-30948	-12666	-17803	-866	5636	9198	-31467	-10125	-27699	17505	-28908	1371	-31230	15819	-21673	7867	-32690	14175	-8402	-149	-127	-120	-66	-63	-58	-104	41	-152	19	34	-78	-28	-62	81	-29	-4
0.396667	21135	7894	-7518	-32284	2952	-27105	-4869	-23572	-900	-29969	-8655	-21660	11245	-30465	-12164	-17888	-1549	5844	9724	-31194	-9713	-27335	17625	-29409	1525	-30940	15665	-21618	6512	-32459	14320	-8349	-150	-129	-120	-69	-83	-58	-107	39	-153	17	33	-77	-23	-58	80	-32	-3
0.397500	22509	8085	-7617	-32104	3065	-26409	-4576	-23742	-633	-29357	-8181	-21726	10939	-29942	-11626	-17964	-1974	6017	10252	-30893	-9418	-26944	17743	-29903	1491	-30609	15521	-21559	4403	-32106	14532	-8294	-152	-129	-121	-69	-74	-57	-97	39	-154	16	29	-79	-10	-57	79	-31	-3
0.398333	24411	8170	-7701	-31883	3177	-25711	-4317	-23894	-670	-28715	-7809	-21804	10172	-29384	-11149	-18032	-331	6158	10629	-30584	-8651	-26510	17865	-30383	-127	-30229	15404	-21507	5255	-31676	14808	-8229	-141	-131	-124	-69	-65	-60	-108	39	-154	16	30	-79	-25	-59	79	-34	-5
0.399167	24097	8147	-7766	-31639	3520	-25031	-4099	-24029	-206	-28053	-7401	-21886	9857	-28804	-10729	-18080	-1968	6278	11013	-30261	-8016	-26038	17984	-30836	-420	-29804	15331	-21460	4658	-31187	15142	-8161	-151	-127	-120	-42	-66	-58	-107	36	-155	17	30	-87	-13	-55	79	-30	-3
0.400000	22755	8009	-7804	-31355	3798	-24365	-3921	-24130	217	-27382	-7020	-21973	9359	-28202	-10309	-18114	-2906	6361	11350	-29935	-7691	-25536	18157	-31254	1637	-29337	15304	-21434	1303	-30659	15526	-8112	-154	-129	-143	-69	-62	-59	-107	40	-154	19	34	-76	-21	-58	77	-32	-3
0.400833	21805	7746	-7816	-31054	4058	-23736	-3801	-24206	539	-26706	-6662	-22069	8509	-27585	-9968	-18123	-1731	6389	11646	-29613	-6935	-25000	18332	-31646	1792	-28816	15336	-21424	1324	-30093	15966	-8051	-150	-125	-119	-69	-61	-60	-109	38	-152	18	32	-75	-22	-57	78	-29	-1
0.401667	19854	7366	-7799	-30724	4489	-23126	-3734	-24257	914	-26015	-6338	-22173	7515	-26971	-9646	-18109	-2177	6430	11907	-29294	-6251	-24434	18550	-31993	1475	-28264	15438	-21439	622	-29506	16446	-8027	-150	-130	-124	-68	-62	-63	-105	40	-151	17	32	-77	-23	-58	76	-28	-3
0.402500	17493	6860	-7749	-30387	4916	-22550	-3741	-24275	1140	-25387	-6052	-22279	6292	-26365	-9386	-18066	-1749	6414	12135	-28992	-5670	-23843	18806	-32300	1130	-27637	15617	-21480	-573	-28892	16965	-8031	-150	-127	-120	-69	-64	-59	-110	38	-147	16	35	-69	-19	-58	78	-34	0
0.403333	15087	6236	-7664	-30030	5289	-22006	-3793	-24262	1354	-24765	-5820	-22394	4982	-25777	-9170	-18002	-2197	6358	12331	-28700	-5195	-23226	19115	-32563	1008	-26993	15870	-21547	-1255	-28269	17520	-8072	-150	-127	-121	-67	-64	-59	-105	40	-154	13	33	-78	-25	-60	74	-28	-6
0.404167	12246	5496	-7548	-29660	5742	-21506	-3958	-24218	1725	-24172	-5628	-22506	3778	-25223	-8995	-17910	-2271	6260	12542	-28429	-4677	-22597	19470	-32664	1551	-26312	16213	-21639	-2425	-27640	18109	-8152	-151	-127	-122	-72	-63	-56	-104	39	-151	19	34	-60	-21	-57	82	-29	0
0.405000	9693	4643	-7394	-29281	6112	-21048	-4170	-24147	2051	-23627	-5491	-22622	2541	-24705	-8860	-17787	-435	6125	12645	-28176	-4055	-21968	19880	-32720	82	-25619	16629	-21754	-2195	-27008	18731	-8276	-147	-122	-113	-62	-59	-55	-103	42	-150	21	38	-69	-18	-56	81	-27	1
0.405833	8090	3694	-7205	-28894	6384	-20643	-4457	-24054	2215	-23122	-5407	-22734	1244	-24236	-8762	-17646	-2129	5936	12756	-27957	-3741	-21349	20336	-32721	-142	-24917	17121	-21898	-4286	-26385	19383	-8454	-149	-125	-118	-64	-60	-55	-103	39	-152	20	37	-74	-19	-58	80	-30	-3
0.406667	7987	2655	-6990	-28508	6519	-20294	-4811	-23946	2117	-22682	-5384	-22847	-460	-23829	-8698	-17482	596	5703	12837	-27761	-3298	-20758	20834	-32733	-948	-24227	17680	-22068	-3660	-25782	20052	-8678	-151	-127	-120	-68	-63	-85	-112	40	-156	16	32	-74	-23	-58	79	-27	-4
0.407500	7866	1540	-6746	-28122	6540	-20003	-5220	-23818	2170	-22300	-5405	-22950	-1803	-23486	-8667	-17302	936	5423	12884	-27585	-2661	-20194	21378	-32750	-3259	-23552	18307	-22251	-1424	-25199	20738	-8952	-150	-125	-122	-66	-61	-58	-107	63	-151	21	35	-74	-22	-61	79	-26	-1
0.408333	7830	374	-6478	-27732	6580	-19795	-5677	-23674	2172	-21978	-5478	-23035	-2932	-23205	-8653	-17102	-744	5098	12899	-27439	-2287	-19675	21951	-32734	-2588	-22911	18978	-22450	-4093	-24646	21447	-9275	-151	-125	-118	-65	-63	-61	-105	41	-152	23	37	-70	-21	-58	81	-25	0
0.409167	8243	-832	-6197	-27335	6501	-19604	-6168	-23526	2185	-21727	-5596	-23110	-3970	-22997	-8665	-16893	954	4724	12876	-27310	-1875	-19212	22537	-32754	-2594	-22332	19676	-22666	-3474	-24130	22152	-9641	-151	-126	-120	-67	-64	-57	-105	40	-152	19	35	-73	-27	-58	87	-26	-4
0.410000	8877	-2066	-5913	-26946	6144	-19507	-6684	-23375	2185	-21536	-5751	-23164	-4753	-22854	-8702	-16678	603	4311	12817	-27209	-1583	-18822	23130	-32737	-2622	-21804	20399	-22888	-2974	-23652	22862	-10052	-131	-124	-121	-41	-63	-58	-105	42	-152	19	36	-70	-22	-58	80	-27	-4
0.410833	9474	-3291	-5627	-26556	5888	-19473	-7207	-23223	2095	-21423	-5951	-23197	-5540	-22776	-8759	-16457	937	3856	12716	-27115	-1321	-18511	23709	-32754	-2509	-21352	21120	-23117	-3656	-23210	23568	-10504	-148	-121	-118	-65	-66	-58	-128	44	-173	22	36	-75	-24	-57	82	-25	0
0.411667	11215	-4500	-5354	-26166	5384	-19505	-7716	-23074	1638	-21367	-6173	-23202	-6785	-22757	-8832	-16239	2793	3375	12575	-27038	-866	-18283	24257	-32738	-3441	-20978	21858	-23352	-1919	-22817	24251	-10984	-148	-126	-119	-63	-59	-57	-103	45	-152	21	36	-73	-19	-53	85	-26	-4
0.412500	11569	-5659	-5104	-25776	4855	-19596	-8205	-22935	1607	-21371	-6423	-23177	-7367	-22797	-8930	-16019	2462	2868	12400	-26968	-472	-18144	24764	-32748	-4456	-20692	22523	-23586	-52	-22475	24908	-11496	-146	-125	-118	-62	-60	-57	-102	45	-153	20	20	-74	-18	-49	85	-26	-3
0.413333	11077	-6767	-4884	-25390	4479	-19748	-8670	-22800	1664	-21426	-6688	-23130	-7645	-22869	-9047	-15809	803	2342	12184	-26896	-387	-18112	25215	-32735	-2503	-20487	23172	-23818	-2524	-22177	25528	-12030	-148	-124	-119	-64	-61	-51	-100	46	-151	20	38	-73	-16	-52	87	-26	8
0.414167	11419	-7812	-4703	-24996	3927	-19954	-9066	-22681	1516	-21537	-6968	-23050	-7804	-22983	-9186	-15605	2092	1798	11934	-26836	-10	-18164	25590	-32741	-1734	-20369	23765	-24048	-2325	-21930	26103	-12581	-148	-124	-118	-64	-63	-57	-105	43	-152	19	37	-74	-16	-53	86	-26	2
0.415000	10959	-8779	-4566	-24609	3453	-20203	-9414	-22568	1457	-21687	-7251	-22950	-7473	-23123	-9352	-15411	1232	1244	11648	-26768	178	-18305	25882	-32747	-1688	-20329	24294	-24275	-2113	-21728	26619	-13153	-152	-129	-121	-57	-61	-59	-108	37	-155	16	33	-80	-23	-60	81	-35	-7
0.415833	9996	-9645	-4491	-24212	2993	-20494	-9686	-22466	1405	-21874	-7535	-22816	-7050	-23277	-9518	-15219	1216	695	11336	-26693	269	-18519	26089	-32729	-1411	-20358	24758	-24493	-3266	-21561	27089	-13721	-152	-126	-121	-67	-63	-60	-108	38	-153	20	33	-79	-19	-57	80	-33	-3
0.416667	8874	-10404	-4467	-23810	2429	-20805	-9876	-22402	1408	-22085	-7804	-22653	-6484	-23434	-9720	-15037	866	156	11008	-26600	627	-18798	26199	-32746	-1286	-20448	25151	-24694	-3506	-21446	27483	-14290	-149	-126	-120	-65	-72	-61	-105	39	-152	18	37	-75	-23	-61	80	-30	-3
0.417500	7202	-11046	-4501	-23406	2005	-21140	-9985	-22277	1484	-22312	-8058	-22466	-5475	-23581	-9920	-14858	-345	-363	10665	-26498	839	-19128	26207	-32690	-243	-20582	25466	-24887	-4568	-21336	27807	-14852	-149	-138	-121	-65	-63	-63	-108	24	-151	19	55	-78	-22	-59	82	-29	0
0.418333	5145	-11574	-4593	-23005	1673	-21484	-10002	-22187	1544	-22560	-8292	-22259	-4354	-23724	-10134	-14689	983	-868	10300	-26381	966	-19494	26123	-32595	-307	-20754	25704	-25071	-4634	-21265	28046	-15404	-150	-128	-118	-68	-64	-59	-108	38	-151	17	33	-81	-24	-50	81	-29	-3
0.419167	3594	-11984	-4748	-22591	1379	-21832	-9935	-22104	1338	-22807	-8495	-22033	-2960	-23842	-10347	-14525	-728	-1337	9930	-26251	979	-19881	25944	-32433	-492	-20942	25878	-25239	-6107	-21213	28235	-15937	-149	-125	-121	-66	-66	-66	-105	40	-153	18	32	-77	-21	-53	84	-29	0
0.420000	2748	-12276	-4951	-22179	1135	-22175	-9779	-22019	872	-23057	-8670	-21793	-1860	-23937	-10563	-14363	-255	-1800	9559	-26100	947	-20270	25677	-32245	23	-21139	25977	-25393	-6788	-21179	28337	-16453	-147	-127	-119	-65	-62	-60	-107	41	-153	16	30	-78	-23	-57	87	-29	-3
0.420833	1325	-12465	-5198	-21765	962	-22508	-9551	-21932	679	-23303	-8806	-21541	-562	-24019	-10765	-14206	1568	-2229	9185	-25942	1310	-20647	25336	-31998	-1607	-21322	26024	-25529	-3594	-21156	28367	-16943	-150	-127	-120	-66	-63	-57	-108	39	-153	18	35	-76	-19	-58	80	-30	0
0.421667	-597	-12539	-5473	-21357	730	-22824	-9248	-21840	527	-23538	-8903	-21283	881	-24065	-10963	-14054	-1177	-2626	8817	-25769	1440	-21002	24933	-31756	-614	-21494	26004	-25651	-5782	-21141	28329	-17385	-147	-126	-119	-65	-60	-56	-108	38	-153	16	29	-78	-19	-58	80	-30	0
0.422500	-2029	-12519	-5769	-20960	516	-23126	-8888	-21745	263	-23759	-8955	-21020	2120	-24090	-11135	-13908	392	-3004	8451	-25584	1503	-21321	24478	-31449	-111	-21632	25943	-25753	-5680	-21132	28226	-17833	-150	-130	-124	-66	-61	-61	-108	40	-149	18	30	-76	-21	-61	79	-28	-3
0.423333	-3504	-12397	-6069	-20581	381	-23409	-8472	-21642	46	-23975	-8972	-20759	3317	-24095	-11283	-13765	-303	-3350	8090	-25395	1554	-21603	23985	-31110	476	-21749	25835	-25838	-5346	-21130	28052	-18229	-151	-130	-126	-70	-64	-63	-114	36	-159	11	27	-80	-30	-65	77	-33	-5
0.424167	-5227	-12211	-6372	-20220	330	-23668	-8013	-21526	-96	-24167	-8939	-20499	4617	-24081	-11396	-13622	-266	-3682	7736	-25194	1711	-21830	23483	-30726	798	-21817	25694	-25886	-6394	-21122	27859	-18574	-151	-108	-122	-67	-63	-57	-111	39	-154	16	29	-78	-25	-60	78	-32	-1
0.425000	-5855	-11936	-6643	-19886	252	-23905	-7524	-21424	-565	-24340	-8858	-20233	5269	-24043	-11470	-13480	848	-3994	7391	-24993	1938	-22001	22977	-30308	364	-21850	25517	-25945	-5862	-21119	27606	-18870	-148	-128	-119	-64	-61	-58	-108	40	-151	18	32	-75	-16	-56	80	-28	0
0.425833	-6834	-11599	-6883	-19593	199	-24120	-7019	-21258	-706	-24499	-8741	-19977	5911	-23997	-11510	-13347	1270	-4302	7036	-24791	2301	-22141	22482	-29865	-781	-21859	25315	-25914	-3952	-21128	27307	-19144	-149	-130	-124	-68	-58	-56	-108	41	-149	13	30	-76	-19	-60	80	-29	-3
0.426667	-9164	-11216	-7078	-19347	168	-24324	-6516	-21109	-661	-24642	-8581	-19725	6715	-23943	-11503	-13227	-976	-4599	6693	-24600	2283	-22238	22006	-29398	1223	-21835	25086	-25881	-6573	-21138	26976	-19363	-147	-130	-103	-69	-63	-59	-105	42	-150	17	29	-74	-19	-60	79	-29	-3
0.427500	-10211	-10781	-7217	-19150	91	-24508	-6018	-20965	-854	-24772	-8395	-19477	7314	-23883	-11457	-13117	524	-4899	6354	-24407	2468	-22296	21568	-28913	2747	-21792	24836	-25820	-6866	-21156	26632	-19535	-153	-117	-122	-67	-63	-58	-108	38	-154	16	16	-78	-23	-58	80	-29	-5
0.428333	-11136	-10347	-7296	-19011	56	-24678	-5533	-20780	-878	-24882	-8175	-19235	7869	-23823	-11373	-13012	241	-5209	6019	-24228	2719	-22330	21167	-28423	2957	-21739	24564	-25719	-6005	-21183	26264	-19657	-149	-131	-124	-72	-66	-59	-105	40	-152	15	29	-76	-23	-58	79	-29	-1
0.429167	-12110	-9832	-7308	-18927	-18	-24838	-5075	-20603	-900	-24974	-7935	-18998	7720	-23764	-11249	-12926	364	-5526	5677	-24048	2983	-22356	20816	-27935	2593	-21687	24272	-25584	-7015	-21230	25879	-19730	-145	-114	-121	-68	-62	-57	-109	38	-153	6	29	-79	-21	-59	81	-29	0
0.430000	-12561	-9336	-7257	-18905	-136	-24985	-4646	-20411	-1002	-25052	-7677	-18764	7510	-23708	-11088	-12845	848	-5854	5345	-23883	3172	-22378	20517	-27451	1897	-21646	23969	-25415	-6702	-21289	25488	-19747	-151	-130	-124	-70	-61	-57	-108	42	-149	18	32	-76	-21	-61	79	-33	-3
0.430833	-13070	-8833	-7143	-18945	-273	-25119	-4259	-20228	-805	-25110	-7414	-18525	8009	-23655	-10896	-12780	-36	-6209	5033	-23729	3311	-22412	20266	-26992	2301	-21626	23644	-25212	-6896	-21367	25092	-19715	-148	-126	-120	-55	-62	-58	-104	40	-152	16	32	-74	-19	-62	81	-28	0
0.431667	-13544	-8341	-6974	-19039	-390	-25242	-3907	-20034	-616	-25150	-7143	-18297	8482	-23604	-10678	-12733	1449	-6587	4735	-23584	3515	-22463	20066	-26553	2138	-21636	23299	-24979	-6617	-21468	24695	-19643	-152	-128	-126	-67	-63	-59	-107	41	-155	16	29	-75	-22	-59	78	-31	9
0.432500	-13049	-7870	-6770	-19188	-478	-25350	-3603	-19840	-833	-25172	-6874	-18073	8967	-23559	-10442	-12693	1068	-6983	4460	-23455	3551	-22538	19912	-26140	1449	-21680	22942	-24709	-6866	-21586	24310	-19508	-145	-127	-112	-65	-60	-56	-104	44	-149	17	52	-74	-17	-56	84	-27	0
0.433333	-11562	-7431	-6529	-19375	-635	-25437	-3330	-19639	-1627	-25163	-6613	-17843	9173	-23512	-10188	-12668	524	-7405	4211	-23308	3539	-22651	19798	-25758	2404	-21773	22577	-24417	-7746	-21728	23930	-19329	-147	-126	-117	-64	-61	-56	-103	45	-152	22	35	-70	-21	-53	85	-28	-1
0.434167	-9785	-7026	-6270	-19604	-836	-25512	-3104	-19444	-2097	-25138	-6368	-17615	9302	-23465	-9916	-12653	3471	-7855	3991	-23178	3997	-22801	19715	-25419	834	-21912	22194	-24101	-3687	-21890	23561	-19138	-151	-124	-118	-64	-62	-63	-104	44	-152	22	45	-72	-22	-55	85	-29	0
0.435000	-8689	-6675	-6002	-19862	-1002	-25562	-2901	-19257	-1847	-25081	-6144	-17392	9638	-23421	-9660	-12654	543	-8320	3800	-23056	4066	-22993	19660	-25114	1696	-22095	21802	-23773	-4942	-22080	23205	-18834	-152	-128	-120	-64	-64	-59	-104	40	-154	19	32	-73	-25	-57	80	-33	-3
0.435833	-7022	-6380	-5747	-20137	-1298	-25586	-2745	-19076	-1657	-25012	-5935	-17164	9927	-23367	-9395	-12660	1834	-8796	3644	-22957	4206	-23219	19619	-24847	2338	-22330	21407	-23419	-4575	-22280	22849	-18519	-151	-129	-125	-68	-67	-60	-110	41	-152	21	30	-74	-23	-58	78	-30	-5
0.436667	-5515	-6152	-5512	-20421	-1734	-25579	-2605	-18894	-1489	-24909	-5748	-16940	10061	-23305	-9129	-12673	986	-9274	3516	-22807	4339	-23474	19593	-24606	2279	-22599	21007	-23056	-2292	-22498	22516	-18159	-148	-136	-120	-65	-61	-59	-107	43	-152	20	30	-76	-22	-57	82	-29	-4
0.437500	-4662	-5997	-5311	-20705	-2248	-25537	-2481	-18720	-1083	-24779	-5582	-16714	9939	-23233	-8867	-12692	535	-9748	3412	-22677	4530	-23755	19568	-24390	2702	-22907	20608	-22680	-1967	-22726	22197	-17748	-148	-127	-121	-63	-63	-59	-108	37	-149	22	36	-70	-22	-57	84	-29	-1
0.438333	-2857	-5919	-5151	-20984	-2822	-25467	-2370	-18556	-914	-24627	-5437	-16495	8852	-23145	-8615	-12710	781	-10191	3326	-22543	4821	-24048	19541	-24195	2659	-23258	20193	-22304	-1274	-22959	21889	-17340	-151	-125	-119	-64	-63	-57	-107	40	-154	21	32	-83	-19	-55	84	-38	-5
0.439167	-456	-5935	-5045	-21252	-3436	-25363	-2262	-18396	-704	-24450	-5303	-16278	7325	-23071	-8366	-12733	1724	-10628	3242	-22407	5218	-24347	19504	-24017	491	-23594	19819	-21923	2406	-23198	21588	-16887	-152	-124	-121	-63	-78	-56	-104	43	-158	21	35	-72	-27	-53	84	-29	-4
0.440000	-92	-6032	-4978	-21503	-4140	-25208	-2151	-18248	-170	-24252	-5188	-16069	6066	-22921	-8127	-12757	-1151	-11009	3157	-22265	5097	-24642	19451	-23851	1322	-23950	19434	-21545	1992	-23435	21300	-16409	-154	-128	-124	-65	-66	-60	-110	42	-160	18	32	-78	-26	-57	81	-32	-5
0.440833	468	-6210	-4977	-21734	-5156	-25029	-2036	-18099	189	-24033	-5073	-15864	4640	-22760	-7884	-12775	-683	-11339	3057	-22112	4908	-24910	19385	-23686	2608	-24296	19063	-21163	2009	-23668	21017	-15903	-151	-125	-118	-64	-65	-55	-108	40	-158	22	34	-73	-23	-57	79	-30	-4
0.441667	970	-6464	-5040	-21947	-6264	-24811	-1907	-17961	399	-23793	-4981	-15664	3297	-22625	-7645	-12786	-1133	-11605	2934	-21959	4790	-25151	19297	-23517	2152	-24627	18697	-20785	3607	-23889	20740	-15373	-149	-126	-116	-66	-63	-53	-108	42	-148	20	34	-74	-23	-56	84	-30	0
0.442500	860	-6779	-5096	-22137	-7315	-24563	-1761	-17826	637	-23539	-4882	-15447	1843	-22452	-7405	-12787	-2123	-11796	2776	-21802	4569	-25349	19181	-23344	2168	-24932	18344	-20414	3086	-24098	20460	-14850	-160	-125	-120	-67	-66	-59	-108	43	-155	18	37	-76	-24	-60	78	-29	0
0.443333	277	-7149	-5208	-22316	-8354	-24276	-1600	-17697	911	-23274	-4783	-15293	154	-22257	-7161	-12783	-1997	-11908	2584	-21644	4293	-25498	19048	-23161	1904	-25199	17988	-20042	3326	-24288	20179	-14312	-151	-126	-121	-69	-66	-60	-108	37	-156	18	32	-92	-4	-56	81	-28	-3
0.444167	-778	-7555	-5288	-22483	-9365	-23965	-1420	-17566	1112	-23000	-4678	-15123	-1427	-22045	-6912	-12759	-3162	-11930	2343	-21480	3775	-25585	18892	-22959	2063	-25414	17673	-19674	3073	-24450	19897	-13768	-150	-124	-121	-66	-63	-57	-104	41	-154	16	32	-77	-21	-55	82	-30	-1
0.445000	-2068	-7970	-5464	-22644	-10323	-23627	-1221	-17436	1344	-22714	-4563	-14958	-2967	-21819	-6655	-12724	-2199	-11859	2055	-21313	3124	-25606	18696	-22747	1684	-25572	17357	-19306	3353	-24586	19602	-13223	-148	-122	-119	-67	-61	-56	-104	44	-153	22	35	-73	-19	-61	82	-26	0
0.445833	-3228	-8387	-5577	-22798	-11277	-23271	-1011	-17311	1380	-22424	-4449	-14789	-4318	-21580	-6388	-12673	-1468	-11700	1728	-21151	2399	-25562	18499	-22521	-216	-25675	17043	-18943	3859	-24698	19294	-12681	-148	-122	-119	-66	-60	-62	-107	42	-152	20	30	-76	-19	-57	81	-26	-3
0.446667	-4309	-8759	-5670	-22957	-12169	-22901	-793	-17205	1172	-22129	-4322	-14667	-5491	-21331	-6122	-12600	-3244	-11453	1359	-20993	1341	-25452	18286	-22287	-92	-25710	16740	-18581	1706	-24781	18970	-12140	-151	-128	-120	-65	-62	-57	-102	40	-152	18	34	-74	-19	-57	74	-28	-4
0.447500	-5001	-9115	-5712	-23122	-13120	-22527	-570	-17050	836	-21832	-4185	-14535	-6991	-21075	-5840	-12511	219	-11121	963	-20841	606	-25276	18044	-22033	-2301	-25683	16438	-18222	5316	-24827	18633	-11617	-148	-108	-119	-67	-66	-58	-103	43	-163	18	33	-78	-21	-56	82	-27	0
0.448333	-6293	-9387	-5707	-23290	-13942	-22127	-343	-16917	688	-21532	-4047	-14421	-8347	-20813	-5558	-12405	-2115	-10719	546	-20700	-405	-25031	17781	-21769	-3208	-25589	16139	-17870	5001	-24838	18273	-11105	-149	-128	-125	-70	-64	-62	-108	38	-152	17	25	-79	-23	-59	77	-38	0
0.449167	-7043	-9572	-5638	-23465	-14710	-21745	-124	-16774	595	-21229	-3899	-14288	-9700	-20543	-5274	-12273	-1282	-10247	127	-20561	-1353	-24720	17506	-21504	-2599	-25426	15848	-17513	2780	-24811	17907	-10604	-148	-128	-121	-70	-64	-62	-107	38	-126	18	30	-78	-22	-58	80	-30	-3
0.450000	-7662	-9657	-5506	-23622	-15519	-21343	98	-16628	459	-20923	-3744	-14208	-11054	-20273	-4988	-12118	-1002	-9721	-276	-20432	-2304	-24353	17222	-21233	-1903	-25197	15557	-17164	3351	-24746	17512	-10125	-152	-129	-121	-70	-62	-60	-107	35	-151	17	29	-79	-22	-58	79	-30	-3
0.450833	-8347	-9637	-5308	-23773	-16369	-20931	297	-16476	377	-20614	-3565	-14116	-12169	-19988	-4701	-11950	-947	-9150	-649	-20329	-3394	-23935	16926	-20965	-491	-24913	15264	-16813	2307	-24637	17119	-9666	-169	-128	-120	-69	-62	-60	-107	37	-151	21	32	-47	-18	-56	78	-28	-1
0.451667	-8542	-9499	-5043	-23900	-17142	-20535	478	-16316	319	-20299	-3431	-14033	-13621	-19700	-4425	-11767	-471	-8551	-971	-20196	-4370	-23470	16622	-20703	808	-24570	14968	-16469	830	-24494	16707	-9230	-147	-127	-117	-67	-59	-61	-108	40	-149	18	30	-74	-17	-57	82	-26	0
0.452500	-7847	-9250	-4727	-23989	-17733	-20146	639	-16152	211	-19976	-3271	-13956	-15386	-19405	-4170	-11566	2325	-7934	-1233	-20092	-4650	-22963	16313	-20447	-470	-24172	14670	-16131	3029	-24301	16296	-8817	-148	-127	-117	-69	-57	-60	-102	42	-154	22	35	-78	-16	-56	84	-26	1
0.453333	-8675	-8909	-4363	-24037	-18005	-19760	777	-15982	465	-19648	-3121	-13887	-16530	-19099	-3899	-11360	2536	-7316	-1430	-19993	-5039	-22421	16000	-20202	-94	-23733	14370	-15793	1659	-24074	15878	-8436	-143	-126	-115	-66	-60	-59	-103	41	-148	-8	35	-73	-18	-56	87	-27	16
0.454167	-8820	-8447	-3969	-24035	-18312	-19381	885	-15804	628	-19315	-2967	-13830	-17647	-18787	-3662	-11149	5941	-6704	-1514	-19905	-5525	-21851	15681	-19975	1620	-23249	14070	-15479	-1337	-23807	15461	-8089	-146	-128	-115	-68	-62	-57	-102	40	-149	21	37	-77	-17	-56	85	-28	0
0.455000	-8221	-7914	-3587	-23934	-18442	-19007	966	-15628	771	-18975	-2821	-13769	-18547	-18463	-3444	-10932	9288	-6109	-1516	-19825	-5634	-21260	15364	-19765	1544	-22733	13762	-15174	-434	-23509	15043	-7772	-148	-128	-116	-66	-62	-61	-110	39	-150	21	35	-78	-25	-57	80	-29	-1
0.455833	-7754	-7317	-3148	-23773	-18343	-18637	1023	-15444	973	-18629	-2680	-13717	-19318	-18124	-3250	-10722	9976	-5546	-1429	-19747	-5722	-20645	15051	-19571	1390	-22186	13460	-14881	-988	-23163	14633	-7493	-152	-128	-121	-72	-64	-60	-109	37	-153	19	20	-76	-19	-58	81	-28	-4
0.456667	-6919	-6674	-2755	-23518	-18082	-18264	1052	-15259	1156	-18266	-2547	-13663	-20328	-17764	-3075	-10515	10581	-5020	-1217	-19675	-5642	-20019	14737	-19393	998	-21593	13161	-14602	-1080	-22785	14239	-7249	-152	-129	-122	-70	-66	-64	-113	34	-154	17	32	-79	-36	-60	79	-32	-4
0.457500	-6067	-6009	-2389	-23174	-17731	-17906	1066	-15071	1496	-17896	-2402	-13620	-21269	-17386	-2926	-10319	8307	-4539	-922	-19607	-5538	-19370	14435	-19229	1136	-20995	12867	-14337	-721	-22371	13869	-7043	-139	-127	-121	-66	-62	-59	-107	37	-151	21	33	-76	-23	-58	79	-30	-4
0.458333	-5420	-5337	-2067	-22738	-17390	-17527	1066	-14880	2077	-17509	-2284	-13569	-21798	-16986	-2798	-10133	7458	-4107	-537	-19539	-5435	-18710	14132	-19083	1520	-20367	12572	-14090	-701	-21924	13515	-6877	-149	-126	-119	-63	-63	-59	-108	41	-151	18	37	-70	-19	-57	82	-29	-1
0.459167	-4232	-4682	-1801	-22207	-16925	-17143	1053	-14688	2459	-17114	-2161	-13516	-22257	-16570	-2695	-9969	9297	-3722	-72	-19472	-5196	-18041	13839	-18951	-328	-19720	12284	-13864	950	-21454	13184	-6750	-150	-126	-120	-67	-68	-57	-118	39	-164	20	33	-76	-25	-58	84	-28	-3
0.460000	-2553	-4060	-1605	-21573	-16414	-16749	1033	-14496	2562	-16707	-2041	-13458	-22786	-16134	-2617	-9824	6627	-3398	455	-19411	-5145	-17359	13551	-18833	-673	-19057	12010	-13660	243	-20968	12872	-6665	-148	-125	-121	-70	-62	-57	-103	41	-151	21	33	-77	-21	-58	84	-29	-3
0.460833	-508	-3487	-1481	-20920	-15962	-16350	985	-14310	2440	-16294	-1928	-13395	-23648	-15680	-2561	-9703	9354	-3127	1035	-19350	-4642	-16679	13275	-18725	-2606	-18384	11737	-13475	3983	-20432	12582	-6621	-121	-122	-94	-66	-60	-55	-101	41	-151	19	40	-75	-19	-57	84	-30	0
0.461667	261	-2987	-1431	-20186	-15484	-15930	984	-14128	2608	-15868	-1817	-13327	-24249	-15209	-2524	-9602	7847	-2915	1636	-19293	-4287	-15989	13006	-18624	-4639	-17692	11476	-13306	6925	-19899	12318	-6613	-150	-128	-128	-67	-62	-53	-105	39	-151	18	32	-73	-21	-56	82	-29	0
0.462500	883	-2559	-1457	-19428	-15230	-15494	964	-13950	2570	-15430	-1713	-13250	-24728	-14726	-2509	-9528	5713	-2748	2252	-19234	-4158	-15304	12740	-18532	-4315	-16989	11234	-13160	6319	-19334	12082	-6638	-151	-126	-121	-66	-64	-43	-107	42	-156	16	29	-74	-19	-57	82	-27	-6
0.463333	1275	-2213	-1547	-18656	-14841	-15037	950	-13775	2419	-14984	-1610	-13163	-25050	-14231	-2511	-9480	4421	-2631	2859	-19180	-3745	-14603	12481	-18444	-5735	-16274	10998	-13032	8528	-18764	11853	-6694	-155	-127	-124	-66	-63	-57	-103	42	-158	22	32	-75	-19	-58	80	-30	-3
0.464167	1423	-1947	-1699	-17892	-14366	-14563	954	-13606	2372	-14526	-1514	-13064	-25244	-13726	-2528	-9451	1653	-2548	3442	-19131	-3407	-13904	12239	-18358	-9628	-15554	10778	-12922	9128	-18179	11654	-6777	-149	-119	-122	-65	-62	-58	-105	42	-154	17	33	-74	-21	-57	81	-30	1
0.465000	1415	-1760	-1899	-17159	-13993	-14065	953	-13443	2113	-14058	-1422	-12952	-25519	-13214	-2560	-9448	-1011	-2505	3985	-19082	-3376	-13200	12000	-18270	-12562	-14824	10576	-12826	8642	-17576	11467	-6880	-150	-127	-124	-68	-62	-57	-109	40	-154	16	32	-75	-29	-57	77	-29	-4
0.465833	2228	-1653	-2142	-16492	-13849	-13555	966	-13284	1561	-13585	-1340	-12831	-26158	-12695	-2608	-9437	-1641	-2482	4470	-19040	-3046	-12502	11772	-18177	-13416	-14089	10390	-12746	10615	-16969	11304	-6996	-147	-125	-122	-68	-62	-56	-107	43	-133	16	29	-75	-18	-56	82	-27	-1
0.466667	1301	-1618	-2400	-15907	-13555	-13048	990	-13134	1436	-13097	-1264	-12697	-26298	-12172	-2662	-9486	-5634	-2485	4885	-18997	-2941	-11802	11553	-18085	-12689	-13352	10216	-12676	10466	-16348	11126	-7121	-148	-126	-124	-68	-62	-56	-108	42	-151	19	30	-84	-21	-57	79	-27	-1
0.467500	111	-1645	-2670	-15401	-13212	-12483	1028	-12990	1146	-12598	-1198	-12551	-26373	-11678	-2728	-9531	-8376	-2498	5224	-18955	-3274	-11108	11340	-17982	-9982	-12604	10061	-12613	7040	-15706	11009	-7246	-148	-126	-124	-70	-62	-59	-104	41	-151	15	30	-75	-22	-55	79	-27	1
0.468333	-139	-1719	-2937	-15010	-12872	-11917	1046	-12848	700	-12088	-1143	-12402	-26451	-11125	-2803	-9583	-8406	-2522	5488	-18917	-3364	-10411	11127	-17872	-8738	-11857	9920	-12564	6843	-15064	10877	-7372	-147	-128	-122	-67	-63	-59	-107	41	-151	16	26	-96	-25	-57	81	-28	-1
0.469167	-841	-1837	-3190	-14731	-12475	-11344	1077	-12718	231	-11570	-1096	-12233	-26097	-10608	-2882	-9645	-10150	-2549	5670	-18873	-3662	-9720	10930	-17754	-7496	-11108	9792	-12513	5256	-14402	10750	-7506	-148	-130	-124	-70	-61	-56	-107	27	-147	13	28	-77	-22	-57	79	-28	0
0.470000	-1719	-1975	-3406	-14568	-12131	-10763	1101	-12596	-363	-11044	-1066	-12075	-25333	-10090	-2969	-9718	-9605	-2567	5778	-18821	-4198	-9037	10731	-17623	-6229	-10362	9672	-12469	2639	-13731	10625	-7603	-148	-129	-120	-72	-62	-58	-107	39	-152	15	32	-85	-19	-52	80	-29	-1
0.470833	-2846	-2129	-3601	-14516	-11875	-10181	1115	-12481	-888	-10501	-1048	-11914	-24086	-9575	-3055	-9798	-9379	-2580	5816	-18771	-4644	-8368	10531	-17477	-4882	-9620	9566	-12420	905	-13039	10504	-7700	-150	-130	-122	-65	-62	-57	-109	40	-153	16	32	-76	-19	-53	80	-28	-5
0.471667	-4973	-2281	-3741	-14567	-11543	-9593	1115	-12377	-1379	-9963	-1048	-11754	-22368	-9061	-3145	-9871	-8682	-2578	5805	-18704	-5012	-7712	10329	-17318	-2764	-8877	9462	-12374	-1603	-12338	10373	-7784	-146	-122	-119	-67	-60	-57	-105	42	-153	16	34	-76	-21	-53	80	-30	0
0.472500	-6939	-2423	-3839	-14719	-11161	-9008	1100	-12284	-2099	-9409	-1066	-11609	-20398	-8554	-3231	-9962	-5475	-2571	5742	-18627	-5214	-7074	10122	-17138	-2424	-8137	9359	-12312	-2798	-11627	10237	-7858	-152	-126	-143	-66	-62	-59	-85	42	-152	19	33	-75	-21	-55	77	-30	-1
0.473333	-8000	-2542	-3880	-14934	-10840	-8421	1061	-12204	-2814	-8858	-1095	-11479	-18058	-8053	-3314	-10046	-6197	-2543	5650	-18532	-5645	-6450	9903	-16941	-1403	-7403	9251	-12275	-6322	-10906	10092	-7913	-149	-128	-121	-68	-63	-60	-107	43	-153	16	32	-74	-19	-57	79	-31	-10
0.474167	-8187	-2636	-3872	-15204	-10717	-7843	999	-12137	-3546	-8316	-1144	-11366	-15697	-7558	-3392	-10139	-2593	-2508	5545	-18415	-5970	-5846	9677	-16718	-803	-6692	9144	-12221	-7476	-10189	9940	-7959	-149	-126	-120	-67	-61	-59	-104	40	-152	18	33	-76	-23	-55	79	-29	-3
0.475000	-8745	-2697	-3818	-15501	-10549	-7273	916	-12080	-4087	-7751	-1209	-11279	-12771	-7065	-3454	-10239	-948	-2460	5442	-18273	-6173	-5262	9433	-16474	-1524	-5986	9016	-12168	-6464	-9443	9765	-7998	-148	-126	-121	-70	-63	-60	-108	39	-151	18	32	-78	-18	-58	81	-30	-1
0.475833	-9117	-2715	-3719	-15797	-10259	-6712	811	-12043	-4745	-7209	-1287	-11218	-9509	-6575	-3508	-10343	-2136	-2381	5355	-18100	-6644	-4699	9172	-16200	331	-5295	8871	-12109	-10280	-8702	9572	-8031	-150	-127	-125	-67	-62	-62	-109	37	-150	16	29	-78	-25	-60	79	-30	0
0.476667	-9018	-2692	-3581	-16064	-9981	-6152	680	-12015	-5390	-6673	-1379	-11189	-6107	-6087	-3545	-10453	-162	-2315	5296	-17893	-6834	-4156	8892	-15898	1204	-4611	8718	-12041	-10580	-7955	9359	-8059	-149	-131	-125	-69	-66	-60	-108	39	-153	15	30	-77	-27	-56	80	-29	-4
0.477500	-8732	-2626	-3410	-16277	-9686	-5623	530	-12006	-5990	-6146	-1503	-11191	-2627	-5605	-3565	-10572	-906	-2225	5290	-17636	-7110	-3627	8586	-15558	1834	-3935	8516	-11984	-11101	-7213	9120	-8089	-151	-128	-119	-69	-64	-60	-107	38	-153	19	32	-79	-22	-59	81	-30	-4
0.478333	-8351	-2520	-3227	-16420	-9238	-5098	360	-12018	-6554	-5629	-1599	-11233	958	-5128	-3541	-10700	-1168	-2120	5331	-17343	-7309	-3111	8255	-15184	2603	-3280	8293	-11915	-12997	-6475	8853	-8124	-148	-126	-122	-68	-62	-59	-119	40	-149	20	33	-78	-18	-57	79	-28	-1
0.479167	-6484	-2371	-3020	-16464	-8989	-4588	175	-12041	-7450	-5133	-1718	-11307	3887	-4655	-3548	-10837	180	-2004	5436	-16998	-7101	-2609	7892	-14766	2123	-2634	8033	-11851	-12296	-5748	8551	-8162	-146	-125	-124	-63	-62	-56	-105	44	-153	19	29	-78	-17	-56	84	-27	0
0.480000	-5640	-2171	-2804	-16403	-8699	-4097	-21	-12080	-8010	-4654	-1843	-11418	6807	-4184	-3512	-10986	-945	-1878	5609	-16601	-6881	-2112	7510	-14310	908	-2004	7736	-11786	-11182	-5029	8217	-8214	-147	-127	-126	-66	-61	-60	-104	41	-148	18	34	-93	-21	-56	82	-27	0
0.480833	-5331	-1974	-2593	-16224	-8117	-3621	-225	-12136	-8397	-4199	-1967	-11554	9431	-3725	-3454	-11145	-3504	-1739	5849	-16163	-6973	-1623	7098	-13817	2063	-1396	7402	-11723	-14274	-4321	7848	-8277	-148	-127	-125	-65	-64	-56	-105	42	-148	18	30	-76	-19	-56	84	-26	0
0.481667	-3714	-1737	-2383	-15929	-7519	-3168	-428	-12199	-8855	-3762	-2086	-11728	11496	-3269	-3379	-11319	-3239	-1593	6151	-15665	-6802	-1138	6668	-13284	2317	-802	7031	-11660	-14283	-3628	7446	-8351	-151	-133	-126	-70	-63	-60	-109	39	-153	16	28	-80	-22	-61	78	-47	-8
0.482500	-2526	-1489	-2183	-15514	-6740	-2737	-637	-12277	-9099	-3347	-2199	-11917	13408	-2824	-3283	-11493	-5661	-1430	6515	-15110	-6478	-652	6219	-12711	2344	-215	6629	-11598	-13979	-2955	7018	-8436	-130	-129	-124	-67	-64	-59	-105	39	-158	16	33	-80	-22	-58	79	-30	-3
0.483333	-1407	-1220	-1994	-14997	-5751	-2307	-825	-12350	-9235	-2943	-2311	-12127	14770	-2387	-3168	-11670	-6446	-1257	6929	-14500	-6036	-160	5752	-12093	2575	354	6198	-11536	-14820	-2300	6557	-8533	-149	-129	-124	-69	-64	-60	-105	42	-153	15	30	-80	-25	-57	77	-34	-6
0.484167	22	-949	-1809	-14375	-4771	-1896	-1005	-12427	-9307	-2562	-2407	-12341	15633	-1961	-3029	-11848	-7674	-1073	7391	-13823	-5481	335	5306	-11446	2791	901	5745	-11470	-14236	-1664	6081	-8637	-148	-128	-127	-55	-64	-58	-107	40	-154	15	34	-77	-22	-57	81	-28	-6
0.485000	974	-675	-1638	-13680	-3686	-1491	-1161	-12496	-9258	-2194	-2489	-12556	16103	-1546	-2876	-12028	-9543	-872	7894	-13084	-5019	839	4867	-10766	3667	1432	5290	-11401	-13967	-1048	5584	-8751	-147	-124	-119	-63	-61	-53	-104	42	-151	21	34	-76	-18	-59	80	-30	0
0.485833	1745	-407	-1476	-12938	-2411	-1096	-1291	-12558	-9144	-1836	-2561	-12771	16052	-1137	-2705	-12200	-8544	-665	8417	-12289	-4261	1345	4445	-10069	3187	1956	4828	-11325	-12574	-451	5072	-8875	-148	-126	-122	-68	-62	-59	-105	43	-153	19	34	-70	-22	-58	81	-28	-5
0.486667	3031	-152	-1341	-12167	-1073	-704	-1419	-12602	-9059	-1489	-2617	-12971	15398	-746	-2524	-12374	-10895	-444	8937	-11433	-3534	1851	4056	-9358	3168	2452	4368	-11240	-12742	121	4563	-9005	-145	-125	-120	-66	-61	-57	-102	45	-150	21	34	-75	-22	-57	82	-26	1
0.487500	4791	85	-1167	-11395	71	-316	-1510	-12632	-8981	-1146	-2657	-13151	13920	-366	-2324	-12531	-10548	-222	9493	-10522	-2908	2355	3711	-8628	3746	2937	3945	-11148	-11834	674	4061	-9142	-139	-125	-119	-70	-61	-53	-102	42	-148	20	33	-77	-19	-57	81	-26	0
0.488333	6168	310	-1009	-10642	1396	75	-1578	-12638	-8591	-809	-2681	-13280	12297	3	-2118	-12675	-8423	8	10019	-9554	-2044	2861	3419	-7899	1967	3399	3541	-11045	-6679	1205	3574	-9279	-145	-125	-121	-67	-74	-56	-104	41	-151	18	29	-74	-17	-57	79	-33	0
0.489167	6844	509	-849	-9933	2782	465	-1619	-12619	-8021	-466	-2681	-13435	10461	354	-1903	-12802	-11416	244	10525	-8525	-1634	3361	3180	-7179	3173	3841	3178	-10926	-7363	1713	3112	-9417	-148	-128	-125	-68	-82	-56	-104	42	-151	18	27	-78	-21	-57	80	-30	-4
0.490000	7754	696	-675	-9287	4092	861	-1633	-12568	-7242	-128	-2679	-13527	8342	693	-1685	-12907	-9378	483	10991	-7449	-1014	3842	3007	-6477	3836	4261	2879	-10792	-5364	2208	2683	-9554	-150	-129	-124	-69	-64	-60	-105	38	-156	12	50	-79	-24	-61	78	-29	-7
0.490833	8537	865	-491	-8725	5386	1258	-1623	-12487	-6399	215	-2629	-13587	6012	1022	-1460	-12986	-9552	727	11413	-6326	-550	4321	2905	-5793	4196	4673	2634	-10638	-2786	2686	2302	-9684	-149	-131	-120	-66	-62	-45	-103	42	-150	19	29	-77	-19	-59	80	-31	-5
0.491667	8846	1019	-286	-8251	6648	1656	-1585	-12375	-5483	563	-2607	-13611	3405	1337	-1226	-13032	-8491	972	11773	-5165	-320	4775	2866	-5141	4571	5073	2455	-10467	-2077	3157	1978	-9808	-147	-126	-119	-63	-60	-53	-104	39	-150	20	35	-74	-17	-57	82	-31	0
0.492500	10246	1165	-66	-7876	7672	2054	-1529	-12235	-4731	921	-2549	-13599	121	1639	-999	-13054	-6057	1223	12060	-3972	36	5212	2894	-4524	4430	5456	2337	-10286	58	3612	1707	-9927	-147	-127	-121	-84	-63	-56	-103	42	-153	18	35	-75	-21	-60	81	-30	0
0.493333	10950	1300	164	-7620	8745	2443	-1455	-12071	-3628	1273	-2479	-13572	-2466	1931	-773	-13045	-4211	1469	12267	-2766	698	5623	2975	-3950	3395	5823	2294	-10085	3868	4065	1508	-10036	-145	-125	-118	-67	-62	-57	-107	44	-148	18	32	-76	-17	-58	84	-29	2
0.494167	9966	1437	408	-7458	10105	2824	-1361	-11885	-2156	1623	-2398	-13499	-4549	2202	-553	-13005	-5371	1713	12388	-1531	977	6012	3110	-3411	5155	6183	2314	-9871	2561	4504	1372	-10133	-146	-124	-118	-67	-60	-59	-104	40	-151	18	34	-77	-18	-58	81	-28	0
0.495000	10198	1574	669	-7390	11336	3196	-1259	-11687	-890	1970	-2305	-13415	-6556	2467	-327	-12934	-3013	1956	12405	-305	1425	6375	3284	-2945	6535	6532	2389	-9651	3034	4946	1305	-10230	-147	-129	-125	-69	-65	-58	-109	37	-149	16	30	-78	-21	-60	78	-22	-3
0.495833	10149	1718	938	-7402	12517	3542	-1146	-11472	384	2309	-2203	-13320	-7988	2720	-136	-12838	-2318	2197	12322	899	1876	6698	3485	-2514	6653	6868	2515	-9420	4550	5386	1307	-10309	-149	-128	-119	-69	-84	-59	-109	42	-150	16	29	-79	-19	-58	79	-28	0
0.496667	9678	1879	1219	-7480	13618	3870	-1033	-11252	1653	2643	-2086	-13212	-9185	2956	60	-12708	-1350	2433	12132	2068	2177	6987	3701	-2132	6423	7199	2692	-9171	3888	5823	1368	-10374	-147	-128	-119	-68	-59	-51	-109	39	-151	16	32	-75	-21	-61	81	-23	0
0.497500	9558	2050	1494	-7609	14578	4162	-918	-11024	2909	2962	-1962	-13105	-10076	3189	246	-12555	-408	2662	11831	3167	2534	7233	3921	-1798	5921	7516	2913	-8916	3989	6250	1498	-10419	-148	-127	-120	-68	-63	-59	-103	39	-152	13	30	-75	-21	-60	80	-29	-1
0.498333	8734	2238	1793	-7757	15589	4424	-803	-10804	4294	3262	-1826	-13002	-10449	3408	421	-12379	-1030	2882	11412	4174	2984	7443	4133	-1502	6254	7819	3115	-8661	3108	6671	1645	-10448	-153	-130	-117	-69	-82	-58	-109	38	-148	13	30	-77	-25	-61	78	-31	-7
0.499167	7543	2443	2041	-7922	16581	4648	-699	-10599	5788	3537	-1682	-12923	-10321	3608	591	-12182	724	3094	10885	5080	3701	7600	4326	-1246	5561	8097	3343	-8393	2885	7083	1848	-10456	-147	-128	-121	-67	-62	-58	-107	39	-153	18	33	-75	-23	-60	79	-29	0
0.500000	7284	2664	2312	-8075	17476	4829	-597	-10398	6966	3794	-1527	-12855	-9696	3800	753	-11968	515	3296	10248	5842	4178	7699	4493	-1018	3983	8356	3563	-8122	2086	7480	2063	-10437	-149	-127	-120	-67	-60	-57	-104	42	-151	17	30	-75	-21	-57	79	-30	0
0.500833	7498	2905	2566	-8202	18198	4971	-513	-10214	7586	4022	-1360	-12804	-8915	3985	908	-11741	189	3478	9508	6449	4547	7738	4621	-822	4000	8577	3770	-7841	-91	7855	2298	-10432	-146	-128	-117	-65	-65	-59	-107	42	-152	21	34	-74	-21	-55	81	-28	0
0.501667	7507	3150	2803	-8280	18717	5072	-441	-10050	8121	4214	-1188	-12783	-7728	4149	1056	-11512	4019	3630	8678	6875	5562	7717	4706	-646	1200	8763	3940	-7554	3357	8200	2523	-10326	-151	-126	-120	-66	-61	-58	-104	41	-153	19	30	-76	-24	-58	82	-32	0
0.502500	6554	3403	3031	-8286	19224	5128	-392	-9907	8686	4380	-1007	-12786	-6017	4306	1196	-11280	1591	3774	7763	7107	6187	7623	4725	-489	675	8902	4078	-7258	1491	8520	2741	-10228	-149	-128	-120	-66	-65	-58	-108	38	-153	20	34	-75	-25	-59	79	-28	-4
0.503333	6127	3660	3240	-8272	19541	5144	-357	-9797	9057	4513	-816	-12815	-4369	4446	1328	-11045	4041	3882	6792	7132	6890	7457	4743	-331	1192	8980	4179	-6953	325	8777	2933	-10100	-149	-127	-119	-67	-53	-62	-105	41	-152	19	32	-77	-25	-60	79	-28	-4
0.504167	5796	3910	3438	-8164	19554	5121	-340	-9669	9511	4611	-615	-12866	-2694	4576	1438	-10817	4537	3955	5770	6947	7511	7208	4707	-185	2327	8999	4243	-6632	1195	8994	3103	-9939	-152	-126	-119	-66	-63	-57	-102	42	-154	22	35	-73	-21	-57	82	-27	0
0.505000	5116	4158	3629	-7981	19487	5068	-324	-9566	10478	4680	-408	-12924	-718	4697	1579	-10594	5487	3999	4725	6543	8119	6893	4618	-34	2778	8938	4263	-6301	413	9153	3237	-9745	-122	-120	-117	-67	-62	-56	-100	42	-151	21	32	-73	-21	-56	82	-27	1
0.505833	5344	4381	3809	-7730	19136	4979	-345	-9479	10821	4720	-198	-13038	682	4796	1686	-10386	6779	4000	3674	5925	8676	6492	4501	113	2129	8795	4246	-5950	60	9248	3330	-9522	-150	-127	-117	-68	-63	-57	-101	42	-151	19	34	-73	-19	-55	80	-17	-5
0.506667	5930	4591	3982	-7413	18399	4863	-366	-9402	10093	4722	16	-13152	1939	4928	1782	-10190	8535	3956	2640	5104	9154	6007	4353	262	-592	8556	4200	-5579	2738	9260	3384	-9266	-148	-128	-120	-66	-63	-61	-104	38	-158	32	34	-74	-22	-58	77	-30	-5
0.507500	4749	4764	4153	-7041	17704	4721	-400	-9315	9518	4696	232	-13275	3684	4962	1860	-9982	6190	3878	1657	4110	9256	5453	4194	422	-500	8228	4133	-5193	1043	9202	3412	-8984	-152	-126	-118	-63	-62	-58	-104	40	-153	20	34	-76	-23	-57	96	-28	6
0.508333	4501	4917	4326	-6621	16917	4562	-427	-9227	9131	4670	450	-13398	5224	5028	1921	-9845	7346	3755	742	2956	9488	4823	4020	577	-45	7804	4030	-4788	-257	9063	3406	-8668	-147	-127	-116	-69	-62	-57	-105	41	-152	21	35	-73	-22	-58	84	-27	-3
0.509167	4546	5033	4501	-6162	16120	4382	-453	-9124	8779	4570	660	-13525	6517	5074	1955	-9703	7405	3589	-95	1661	9738	4132	3854	707	-1030	7280	3956	-4373	938	8836	3375	-8336	-151	-126	-120	-65	-66	-60	-105	44	-154	19	32	-77	-26	-58	78	-29	-5
0.510000	4436	5108	4679	-5685	15173	4191	-475	-9010	8188	4472	865	-13642	7446	5106	1953	-9580	6976	3386	-824	271	9729	3386	3688	863	-1861	6670	3865	-3940	13	8527	3333	-7985	-153	-126	-118	-64	-65	-58	-105	39	-154	13	37	-75	-23	-57	80	-28	0
0.510833	4537	5149	4867	-5194	14059	3987	-494	-8870	7447	4344	1054	-13746	8114	5114	1912	-9471	7445	3157	-1425	-1170	9594	2603	3541	988	-3048	5968	3780	-3495	-150	8131	3279	-7611	-149	-126	-119	-65	-62	-53	-104	43	-151	18	35	-74	-24	-58	81	-26	0
0.511667	4271	5150	5062	-4714	13127	3774	-506	-8708	6615	4203	1231	-13829	8716	5096	1825	-9387	6234	2896	-1892	-2650	9322	1787	3416	1083	-3328	5188	3707	-3050	-391	7658	3229	-7230	-145	-126	-121	-66	-64	-50	-103	43	-148	21	33	-70	-22	-53	86	-26	1
0.512500	3690	5116	5257	-4252	12244	3549	-487	-8517	5783	4035	1383	-13889	9258	5037	1682	-9331	7189	2616	-2212	-4122	9149	956	3310	1152	-3494	4329	3651	-2608	-280	7107	3186	-6850	-147	-125	-121	-64	-61	-53	-101	46	-151	18	36	-73	-22	-43	86	-26	0
0.513333	3874	5042	5454	-3817	11359	3311	-461	-8298	4791	3849	1489	-13918	9500	4947	1479	-9282	8080	2324	-2387	-5560	9003	116	3241	1160	-4708	3422	3616	-2168	311	6484	3163	-6456	-144	-125	-119	-65	-61	-52	-99	43	-149	21	37	-73	-16	-52	86	-29	0
0.514167	4651	4935	5653	-3422	10549	3064	-425	-8052	3672	3640	1610	-13920	9236	4810	1207	-9265	6455	2031	-2410	-6943	8435	-712	3198	1122	-3426	2456	3591	-1749	-1837	5800	3157	-6088	-145	-124	-118	-66	-61	-55	-66	42	-149	18	13	-74	-21	-55	82	-27	-13
0.515000	5539	4794	5845	-3083	9701	2802	-372	-7771	2618	3414	1673	-13886	8572	4623	863	-9271	10182	1738	-2295	-8241	8111	-1520	3182	1025	-4504	1468	3575	-1353	1624	5056	3170	-5720	-158	-130	-121	-69	-65	-61	-104	54	-158	15	32	-75	-24	-61	78	-33	-8
0.515833	5248	4640	6023	-2801	9078	2522	-306	-7470	1905	3168	1696	-13819	8042	4381	455	-9290	7374	1458	-2033	-9428	7327	-2286	3204	863	-4583	471	3577	-982	1964	4270	3219	-5352	-149	-129	-121	-69	-70	-59	-108	38	-155	19	32	-75	-21	-59	76	-31	-4
0.516667	5406	4464	6194	-2572	8579	2240	-221	-7135	1205	2901	1682	-13710	7431	4090	-22	-9327	7997	1207	-1648	-10489	6595	-3007	3254	640	-3961	-529	3586	-652	726	3448	3288	-4999	-150	-127	-120	-70	-66	-57	-80	43	-149	18	33	-79	-25	-57	79	-30	-5
0.517500	5293	4269	6348	-2409	8048	1933	-130	-6774	378	2610	1623	-13566	7004	3742	-560	-9382	7252	983	-1151	-11415	5866	-3684	3322	339	-4079	-1509	3592	-360	2190	2608	3385	-4652	-149	-125	-122	-67	-66	-58	-108	55	-156	18	32	-76	-22	-56	82	-33	-4
0.518333	4777	4067	6475	-2311	7564	1607	-34	-6391	-296	2290	1517	-13391	6831	3334	-1155	-9453	6651	796	-563	-12202	4893	-4292	3413	-32	-4078	-2459	3594	-117	2536	1761	3496	-4316	-148	-126	-120	-92	-63	-55	-107	41	-150	18	30	-75	-23	-58	80	-30	0
0.519167	4855	3859	6578	-2277	7139	1257	57	-6002	-839	1945	1361	-13181	6240	2875	-1793	-9561	7090	648	101	-12854	3929	-4848	3515	-468	-3644	-3359	3588	77	2406	921	3620	-3985	-147	-126	-122	-66	-62	-55	-105	42	-153	20	33	-69	-21	-55	84	-30	0
0.520000	5654	3643	6651	-2296	6623	880	153	-5603	-1552	1565	1160	-12951	5480	2361	-2475	-9653	8943	544	824	-13371	3207	-5345	3622	-981	-4827	-4206	3567	212	5375	94	3744	-3658	-147	-125	-119	-67	-63	-53	-105	43	-152	19	34	-75	-19	-55	81	-27	2
0.520833	4306	3437	6687	-2370	6300	478	228	-5198	-2074	1158	911	-12692	5341	1800	-3180	-9791	6209	486	1575	-13767	2126	-5783	3724	-1544	-4040	-4988	3527	300	5180	-708	3864	-3330	-150	-125	-119	-65	-63	-55	-105	40	-151	20	33	-73	-19	-51	86	-27	-4
0.521667	3448	3236	6702	-2493	6113	47	293	-4764	-2663	708	612	-12411	5024	1194	-3891	-9899	5628	477	2337	-14047	899	-6167	3821	-2162	-2010	-5706	3464	332	3209	-1470	3969	-3000	-150	-124	-119	-92	-62	-52	-102	41	-150	16	34	-75	-21	-55	80	-28	-3
0.522500	3301	3037	6673	-2658	6101	-412	336	-4387	-3089	224	268	-12115	4803	555	-4595	-10034	5400	507	3087	-14234	-303	-6509	3899	-2823	-1756	-6344	3381	313	4284	-2178	4056	-2666	-150	-127	-121	-66	-63	-57	-110	40	-152	18	35	-77	-26	-58	81	-31	0
0.523333	2748	2852	6617	-2852	6213	-903	366	-3991	-3427	-301	-113	-11796	4680	-103	-5269	-10172	3514	580	3805	-14339	-1589	-6807	3955	-3523	-1458	-6905	3273	249	3462	-2826	4118	-2327	-153	-128	-126	-68	-61	-59	-110	36	-155	15	28	-79	-23	-59	78	-32	-3
0.524167	2441	2673	6530	-3067	6317	-1424	373	-3603	-3776	-868	-523	-11482	4468	-779	-5899	-10311	3559	693	4491	-14376	-2705	-7071	3989	-4233	-1635	-7377	3153	153	2595	-3401	4149	-1984	-146	-126	-120	-64	-63	-58	-101	39	-150	18	33	-77	-27	-58	81	-10	0
0.525000	1933	2512	6417	-3298	6379	-1963	368	-3218	-3994	-1468	-961	-11120	4493	-1455	-6459	-10432	2282	839	5115	-14365	-3769	-7303	3994	-4959	-1356	-7757	3016	32	1992	-3900	4158	-1625	-147	-122	-117	-60	-58	-55	-104	43	-148	20	36	-74	-19	-53	85	-29	1
0.525833	857	2354	6285	-3521	6581	-2528	340	-2847	-3862	-2108	-1418	-10798	4363	-2136	-6947	-10552	1951	1002	5666	-14321	-4772	-7516	3954	-5690	-643	-8055	2870	-124	856	-4323	4123	-1279	-146	-127	-119	-65	-61	-56	-105	43	-151	17	34	-75	-18	-60	80	-30	0
0.526667	395	2206	6119	-3745	6882	-3121	294	-2492	-3663	-2796	-1893	-10436	3960	-2809	-7350	-10654	2971	1192	6131	-14257	-5561	-7715	3877	-6408	-1726	-8267	2696	-284	739	-4659	4063	-935	-148	-127	-118	-65	-62	-61	-105	47	-151	20	34	-76	-21	-59	87	-28	-1
0.527500	622	2061	5938	-3953	7023	-3722	240	-2140	-3640	-3526	-2373	-10065	3805	-3460	-7620	-10729	-163	1382	6508	-14181	-6448	-7901	3758	-7113	-936	-8399	2527	-449	-2230	-4909	3971	-595	-146	-125	-118	-66	-87	-60	-104	43	-150	20	34	-83	-25	-57	87	-27	1
0.528333	1378	1922	5742	-4141	7050	-4347	179	-1795	-3759	-4284	-2846	-9676	3492	-4112	-7782	-10776	2665	1568	6789	-14102	-6752	-8083	3605	-7792	-1670	-8450	2362	-606	-584	-5050	3859	-271	-146	-128	-119	-67	-64	-57	-103	44	-151	20	36	-76	-19	-57	86	-28	0
0.529167	839	1781	5532	-4300	7252	-4979	110	-1459	-3456	-5083	-3306	-9278	3136	-4728	-7824	-10790	495	1746	6981	-14021	-6874	-8256	3412	-8448	-2470	-8429	2195	-756	279	-5150	3729	30	-147	-126	-118	-67	-64	-49	-104	45	-153	18	33	-78	-23	-55	85	-28	7
0.530000	470	1635	5306	-4430	7444	-5611	51	-1125	-2950	-5901	-3741	-8861	2694	-5314	-7730	-10771	-784	1906	7072	-13931	-7151	-8427	3188	-9060	-1264	-8344	2041	-884	-2556	-5156	3590	308	-149	-125	-120	-67	-60	-55	-103	44	-151	21	32	-74	-21	-56	86	-28	-1
0.530833	201	1491	5073	-4521	7658	-6241	3	-798	-2229	-6724	-4144	-8427	2657	-5879	-7507	-10705	-540	2031	7075	-13838	-7206	-8591	2935	-9635	-815	-8210	1895	-994	-2023	-5092	3444	555	-148	-122	-120	-66	-60	-56	-102	42	-154	21	30	-75	-19	-58	85	-28	-1
0.531667	-176	1350	4830	-4578	7783	-6862	-26	-475	-1355	-7572	-4507	-7974	2773	-6422	-7152	-10599	-1699	2119	6989	-13727	-7020	-8749	2664	-10166	-34	-8028	1755	-1086	-2508	-4974	3297	760	-155	-128	-121	-66	-65	-42	-105	42	-151	18	30	-75	-22	-58	82	-31	-6
0.532500	-293	1174	4576	-4596	7760	-7462	-34	-153	-510	-8418	-4820	-7504	2423	-6941	-6650	-10444	-2246	2160	6825	-13586	-6663	-8898	2385	-10669	694	-7812	1629	-1154	-3425	-4806	3164	929	-150	-128	-119	-65	-62	-56	-102	34	-151	18	36	-75	-16	-56	86	-27	-3
0.533333	741	1005	4319	-4573	7600	-8045	-4	178	77	-9244	-5070	-7017	1416	-7435	-6068	-10238	-888	2152	6589	-13404	-6061	-9033	2111	-11094	-345	-7578	1519	-1206	-1393	-4608	3036	1049	-145	-120	-117	-63	-60	-52	-104	43	-150	21	37	-72	-18	-58	82	-29	-1
0.534167	-98	826	4051	-4522	7708	-8602	54	504	1233	-10051	-5252	-6517	980	-7911	-5355	-9989	-3071	2071	6284	-13171	-5576	-9154	1839	-11489	-16	-7341	1411	-1251	-1947	-4390	2921	1138	-149	-126	-117	-64	-27	-55	-108	42	-152	23	35	-74	-19	-57	80	-28	-3
0.535000	-840	630	3770	-4441	7896	-9125	156	824	2397	-10818	-5372	-6009	359	-8379	-4551	-9695	-4069	1937	5921	-12873	-5235	-9259	1591	-11838	3067	-7111	1311	-1296	-5944	-4172	2818	1177	-147	-127	-119	-67	-65	-57	-108	41	-150	19	33	-77	-21	-60	77	-31	0
0.535833	-563	426	3478	-4334	8166	-9610	296	1130	3403	-11553	-5415	-5493	-563	-8839	-3652	-9360	-2202	1729	5536	-12497	-4591	-9340	1368	-12141	4593	-6895	1209	-1340	-5454	-3953	2732	1180	-149	-126	-120	-68	-65	-60	-107	41	-151	20	33	-75	-23	-58	80	-31	0
0.536667	-977	215	3179	-4204	8550	-10047	480	1428	4469	-12227	-5375	-4973	-1275	-9291	-2682	-8985	-3043	1457	5080	-12039	-3835	-9394	1191	-12393	5135	-6708	1109	-1401	-5042	-3755	2658	1149	-150	-126	-118	-66	-66	-57	-107	43	-153	19	33	-77	-25	-60	82	-29	-3
0.537500	-1054	-3	2869	-4060	8802	-10438	710	1747	5321	-12840	-5252	-4473	-2025	-9739	-1658	-8578	-2279	1119	4598	-11484	-2722	-9419	1052	-12602	4284	-6553	1011	-1479	-5184	-3590	2592	1085	-149	-124	-121	-70	-68	-57	-109	42	-152	25	32	-76	-22	-58	80	-29	-3
0.538333	-970	-221	2557	-3902	8951	-10780	989	2042	5968	-13382	-5048	-3935	-2860	-10190	-597	-8141	-2554	716	4140	-10828	-1215	-9411	979	-12764	3067	-6440	905	-1599	-4281	-3466	2533	993	-149	-131	-119	-66	-60	-56	-103	42	-152	16	30	-76	-21	-57	81	-26	-4
0.539167	-1519	-447	2229	-3742	9096	-11069	1307	2321	6599	-13840	-4753	-3435	-3367	-10639	485	-7689	-2625	261	3653	-10072	568	-9376	940	-12878	3248	-6370	796	-1748	-3985	-3390	2470	874	-154	-129	-122	-68	-65	-60	-105	40	-154	20	34	-76	-23	-57	82	-29	-3
0.540000	-1735	-669	1901	-3583	9264	-11304	1665	2588	7086	-14217	-4394	-2960	-3639	-11093	1573	-7216	-392	-256	3168	-9225	2722	-9305	967	-12947	1834	-6348	687	-1952	-2159	-3368	2403	733	-148	-128	-122	-68	-63	-60	-110	35	-154	17	33	-78	-23	-60	77	-32	-3
0.540833	-1336	-891	1570	-3434	9523	-11483	2058	2830	7251	-14506	-3948	-2503	-3697	-11554	2682	-6739	-2988	-815	2696	-8281	4632	-9202	1053	-12960	970	-6361	553	-2209	-2008	-3397	2319	579	-150	-125	-121	-67	-64	-55	-67	40	-152	18	33	-76	-21	-59	73	-30	17
0.541667	-663	-1100	1244	-3276	9456	-11600	2483	3058	6923	-14704	-3407	-2072	-3967	-12011	3712	-6254	-1197	-1405	2243	-7269	6639	-9067	1188	-12923	-487	-6416	424	-2524	1026	-3481	2226	416	-148	-122	-120	-62	-62	-58	-110	40	-153	21	33	-75	-22	-57	80	-28	-1
0.542500	-960	-1302	918	-3170	9400	-11666	2931	3270	6631	-14816	-2846	-1674	-3945	-12465	4728	-5778	-1235	-2017	1808	-6199	8543	-8906	1374	-12839	-3432	-6510	291	-2897	5556	-3621	2112	230	-150	-127	-122	-68	-67	-58	-109	51	-156	21	34	-78	-24	-60	77	-52	-7
0.543333	-1334	-1495	603	-3070	9351	-11683	3395	3454	6124	-14839	-2209	-1310	-3759	-12908	5685	-5316	-3524	-2643	1396	-5088	9500	-8723	1602	-12707	-3857	-6624	159	-3326	5420	-3799	1981	38	-149	-130	-124	-69	-66	-59	-111	36	-158	17	32	-79	-26	-63	78	-31	-5
0.544167	-1712	-1674	298	-2990	9066	-11635	3874	3620	5495	-14777	-1511	-985	-3073	-13337	6572	-4873	-2191	-3269	1002	-3953	9846	-8515	1862	-12531	-5144	-6748	36	-3808	7869	-4017	1823	-163	-149	-126	-121	-79	-67	-55	-107	39	-152	19	30	-78	-28	-59	79	-27	-4
0.545000	-2457	-1836	17	-2937	8659	-11541	4353	3768	4717	-14616	-805	-693	-2073	-13734	7381	-4454	-3534	-3888	638	-2823	9409	-8294	2142	-12326	-6121	-6877	-77	-4336	9270	-4255	1642	-383	-151	-125	-120	-70	-66	-55	-107	41	-152	25	35	-75	-24	-55	82	-28	-1
0.545833	-3641	-1986	-254	-2910	8047	-11401	4818	3888	3837	-14418	-72	-440	-929	-14110	8084	-4060	-4170	-4483	286	-1731	8271	-8060	2426	-12060	-6490	-6994	-178	-4907	9173	-4517	1441	-613	-149	-121	-119	-67	-64	-53	-104	41	-153	22	32	-76	-18	-55	81	-28	-1
0.546667	-3901	-2119	-500	-2920	7153	-11211	5264	3991	2657	-14130	674	-219	155	-14441	8678	-3707	-2754	-5048	-56	-700	6849	-7836	2703	-11780	-7397	-7092	-255	-5508	10705	-4781	1217	-861	-149	-127	-122	-68	-63	-105	-107	41	-149	20	30	-73	-22	-53	80	-31	-5
0.547500	-5542	-2238	-723	-2950	6162	-10983	5676	4066	1766	-13787	1410	-32	2068	-14724	9148	-3387	-3630	-5563	-390	247	5206	-7614	2963	-11480	-7652	-7160	-308	-6135	12302	-5047	979	-1134	-149	-125	-117	-68	-64	-60	-109	40	-153	17	30	-76	-12	-57	78	-27	-4
0.548333	-7436	-2348	-920	-3014	4926	-10718	6053	4127	956	-13390	2125	125	4476	-14951	9481	-3106	-6245	-6036	-729	1089	3173	-7403	3195	-11156	-4640	-7187	-332	-6769	10291	-5291	731	-1425	-150	-128	-125	-72	-64	-58	-104	35	-156	18	28	-77	-24	-58	77	-32	-6
0.549167	-7858	-2432	-1089	-3109	3563	-10417	6382	4170	112	-12943	2800	276	6999	-15112	9677	-2865	-5229	-6441	-1072	1817	1438	-7205	3385	-10846	-2796	-7163	-321	-7398	10339	-5502	474	-1735	-151	-127	-121	-69	-64	-59	-110	35	-156	16	30	-116	-24	-58	78	-31	-6
0.550000	-8447	-2508	-1231	-3225	2104	-10081	6657	4205	-499	-12454	3429	374	10027	-15189	9729	-2654	-6649	-6784	-1433	2400	-292	-7034	3531	-10531	-1664	-7084	-274	-8014	10602	-5674	225	-2068	-151	-128	-104	-69	-64	-56	-107	38	-151	18	32	-79	-25	-56	79	-31	-5
0.550833	-8827	-2568	-1351	-3362	760	-9720	6865	4219	-1005	-11934	3996	475	13282	-15219	9630	-2480	-6941	-7054	-1815	2834	-1969	-6897	3615	-10238	-719	-6952	-189	-8607	9909	-5797	-22	-2425	-147	-126	-120	-67	-63	-55	-108	36	-153	19	35	-74	-23	-56	80	-27	0
0.551667	-8944	-2622	-1447	-3517	-633	-9334	7004	4225	-1404	-11388	4486	563	16701	-15106	9383	-2342	-7568	-7250	-2222	3113	-3233	-6779	3643	-9965	297	-6761	-70	-9170	9821	-5870	-257	-2796	-147	-125	-119	-70	-63	-56	-102	41	-150	18	38	-74	-19	-57	80	-30	0
0.552500	-9324	-2665	-1524	-3686	-2054	-8935	7066	4229	-1509	-10821	4890	639	20433	-14928	9002	-2227	-9158	-7370	-2673	3243	-4296	-6708	3586	-9729	2665	-6516	81	-9692	9434	-5870	-471	-3178	-145	-125	-116	-82	-60	-55	-103	43	-147	21	37	-70	-23	-55	84	-28	0
0.553333	-9774	-2700	-1588	-3865	-3364	-8514	7055	4229	-1414	-10238	5197	714	24363	-14655	8472	-2135	-7668	-7422	-3155	3222	-5094	-6671	3500	-9533	4186	-6224	253	-10163	10301	-5812	-666	-3571	-144	-124	-118	-64	-60	-56	-101	43	-150	20	37	-72	-19	-58	78	-27	1
0.554167	-9692	-2726	-1645	-4046	-4689	-8091	6964	4210	-1220	-9649	5400	792	28275	-14287	7825	-2065	-9080	-7401	-3686	3059	-5654	-6674	3333	-9385	5987	-5890	458	-10583	9086	-5683	-841	-3966	-146	-129	-119	-66	-63	-45	-103	43	-150	17	37	-70	-18	-57	77	-26	0
0.555000	-9126	-2756	-1694	-4224	-6007	-7660	6785	4191	-1011	-9061	5496	855	31359	-13835	7061	-1999	-8095	-7309	-4255	2772	-5465	-6715	3109	-9299	8024	-5525	663	-10951	7825	-5496	-991	-4349	-149	-125	-121	-66	-63	-58	-104	38	-156	16	34	-76	-23	-61	79	-30	-6
0.555833	-9043	-2777	-1739	-4396	-7258	-7232	6533	4171	-680	-8472	5481	933	32767	-13286	6201	-1943	-5270	-7153	-4867	2376	-4341	-6795	2829	-9257	7188	-5139	883	-11258	8975	-5237	-1110	-4732	-149	-128	-121	-68	-63	-58	-104	38	-151	25	34	-76	-24	-59	78	-31	0
0.556667	-9351	-2792	-1786	-4553	-8428	-6810	6213	4144	-339	-7887	5350	1012	32709	-12657	5266	-1877	-7474	-6938	-5506	1893	-3245	-6900	2512	-9274	9046	-4736	1098	-11507	5127	-4920	-1196	-5086	-149	-129	-121	-68	-85	-58	-112	39	-155	13	30	-79	-23	-63	75	-34	-3
0.557500	-9090	-2803	-1835	-4696	-9278	-6399	5822	4117	1	-7296	5123	1097	32659	-11954	4280	-1795	-4829	-6667	-6174	1341	-1638	-7031	2163	-9333	9810	-4325	1309	-11699	3192	-4552	-1261	-5399	-150	-124	-122	-68	-61	-59	-109	39	-156	17	34	-76	-19	-62	78	-31	-1
0.558333	-9001	-2803	-1878	-4815	-9916	-5991	5372	4088	173	-6713	4777	1201	32546	-11184	3264	-1691	-5081	-6346	-6859	746	327	-7177	1792	-9451	9865	-3928	1501	-11831	1150	-4141	-1289	-5672	-146	-127	-121	-64	-60	-56	-107	42	-153	16	32	-76	-19	-59	81	-29	-5
0.559167	-9043	-2802	-1933	-4915	-10488	-5598	4875	4076	459	-6141	4340	1313	32053	-10360	2240	-1554	-4324	-5982	-7565	119	2509	-7335	1417	-9603	9447	-3548	1662	-11912	-1114	-3689	-1302	-5898	-151	-135	-119	-66	-64	-60	-118	40	-149	16	33	-76	-19	-62	76	-32	-4
0.560000	-7548	-2789	-1987	-4994	-10902	-5244	4330	4016	432	-5574	3814	1435	31689	-9497	1227	-1383	-2352	-5581	-8272	-509	4780	-7492	1049	-9793	8291	-3195	1796	-11952	-1837	-3209	-1280	-6059	-145	-130	-121	-64	-60	-59	-108	38	-151	19	34	-76	-18	-59	80	-29	-1
0.560833	-6522	-2773	-2044	-5053	-11157	-4879	3761	3966	676	-5021	3208	1571	31289	-8595	244	-1176	-909	-5154	-8970	-1126	7107	-7642	701	-10002	6334	-2878	1890	-11933	-2260	-2713	-1244	-6166	-145	-127	-120	-65	-61	-59	-107	43	-150	17	29	-77	-18	-61	81	-31	2
0.561667	-6246	-2748	-2100	-5076	-11451	-4553	3170	3903	1079	-4494	2533	1724	30893	-7674	-680	-922	-2722	-4702	-9647	-1719	8947	-7782	374	-10232	7068	-2599	1948	-11883	-6652	-2218	-1186	-6209	-149	-128	-125	-66	-64	-62	-108	40	-150	17	29	-77	-19	-59	78	-31	0
0.562500	-3933	-2716	-2157	-5119	-11623	-4247	2565	3828	1088	-3940	1800	1897	30520	-6751	-1532	-620	-727	-4230	-10295	-2272	10517	-7888	93	-10468	7020	-2360	1961	-11791	-8612	-1705	-1113	-6187	-149	-130	-124	-65	-62	-72	-108	34	-154	15	29	-78	-24	-51	78	-29	-4
0.563333	-1801	-2673	-2202	-5128	-11606	-3957	1953	3739	1130	-3414	1029	2090	30147	-5839	-2295	-274	-562	-3750	-10920	-2784	11770	-7968	-143	-10699	4659	-2168	1935	-11670	-8468	-1205	-1022	-6084	-148	-129	-124	-65	-67	-60	-108	39	-152	18	29	-55	-24	-60	79	-32	-5
0.564167	-270	-2621	-2246	-5131	-11343	-3711	1350	3633	1086	-2903	239	2307	29769	-4952	-2957	118	-117	-3254	-11479	-3244	12523	-8003	-325	-10915	-1308	-2014	1872	-11523	-9143	-725	-921	-5961	-146	-129	-120	-65	-50	-63	-107	38	-153	18	28	-76	-22	-62	80	-32	0
0.565000	1299	-2560	-2274	-5126	-11143	-3474	780	3509	931	-2402	-558	2554	29401	-4092	-3508	559	721	-2756	-11989	-3656	12442	-7993	-449	-11075	-6690	-1901	1777	-11348	-9256	-266	-806	-5771	-139	-131	-126	-70	-64	-60	-107	37	-154	18	29	-78	-24	-58	79	-34	-3
0.565833	2498	-2493	-2294	-5116	-11093	-3277	227	3374	840	-1929	-1348	2827	29040	-3277	-3950	1043	81	-2255	-12439	-4015	11615	-7931	-510	-11264	-6914	-1818	1651	-11154	-9027	170	-676	-5536	-146	-129	-124	-67	-62	-59	-107	40	-150	13	28	-78	-19	-56	79	-33	0
0.566667	3099	-2422	-2314	-5112	-11035	-3092	-288	3222	881	-1470	-2132	3137	28688	-2515	-4263	1566	2045	-1761	-12819	-4331	10182	-7814	-511	-11385	-7052	-1765	1504	-10944	-7244	574	-538	-5277	-150	-129	-121	-66	-62	-57	-107	39	-151	18	32	-78	-22	-58	78	-31	0
0.567500	3978	-2336	-2282	-5107	-11153	-2937	-779	3047	620	-1034	-2837	3479	28336	-1821	-4460	2110	2128	-1270	-13123	-4612	7947	-7644	-448	-11461	-7958	-1735	1341	-10721	-4838	949	-384	-4995	-147	-128	-129	-66	-58	-59	-110	39	-154	17	29	-76	-5	-58	78	-30	0
0.568333	5229	-2253	-2258	-5113	-11462	-2808	-1197	2858	-30	-632	-3509	3851	27990	-1201	-4545	2679	1834	-792	-13355	-4864	5193	-7414	-319	-11486	-7644	-1712	1177	-10493	-1572	1284	-218	-4716	-150	-127	-120	-69	-60	-61	-107	39	-149	18	29	-82	-18	-60	80	-33	-5
0.569167	6054	-2168	-2218	-5123	-11846	-2703	-1581	2657	-590	-252	-4112	4255	27646	-661	-4517	3267	5603	-321	-13514	-5092	2256	-7135	-160	-11469	-10023	-1698	1015	-10262	4369	1590	-39	-4454	-149	-129	-120	-69	-61	-61	-110	61	-154	18	49	-77	-27	-58	79	-30	-3
0.570000	5317	-2079	-2166	-5148	-12355	-2617	-1912	2451	-1025	63	-4635	4686	27295	-199	-4387	3860	2541	127	-13596	-5304	-1585	-6798	64	-11398	-10460	-1674	865	-10037	5416	1863	149	-4216	-149	-134	-122	-70	-64	-59	-108	37	-150	18	32	-78	-21	-59	77	-31	-4
0.570833	4805	-1995	-2095	-5181	-13192	-2557	-2191	2235	-1477	351	-5069	5139	26235	182	-4160	4449	4491	564	-13601	-5510	-5261	-6420	320	-11282	-11055	-1644	740	-9825	7854	2114	354	-4026	-147	-126	-118	-69	-64	-57	-109	40	-151	0	33	-78	-21	-57	92	-30	-1
0.571667	4450	-1893	-2020	-5217	-14386	-2511	-2416	2016	-1722	583	-5410	5610	21948	484	-3850	5032	4088	980	-13529	-5707	-8825	-5993	609	-11140	-11618	-1589	638	-9637	10369	2331	561	-3901	-147	-83	-120	-67	-61	-53	-107	42	-151	19	28	-77	-24	-59	81	-30	12
0.572500	3774	-1821	-1938	-5267	-15629	-2488	-2589	1798	-1860	770	-5641	6090	16528	707	-3469	5593	4056	1368	-13339	-5906	-12501	-5533	918	-10939	-11932	-1510	576	-9478	12172	2536	780	-3858	-147	-126	-130	-67	-82	-55	-104	42	-150	18	34	-75	-14	-57	81	-30	-4
0.573333	3830	-1754	-1850	-5322	-17112	-2486	-2712	1582	-2324	895	-5767	6557	11958	855	-3032	6130	4784	1733	-13175	-6093	-15824	-5042	1245	-10724	-12203	-1403	551	-9365	14549	2724	999	-3907	-149	-127	-118	-70	-63	-56	-105	41	-152	18	32	-80	-21	-59	79	-29	-3
0.574167	3703	-1649	-1755	-5377	-18798	-2498	-2786	1360	-2401	955	-5774	7014	6933	939	-2524	6633	6208	2076	-12896	-6302	-18419	-4518	1575	-10488	-13187	-1252	575	-9301	17824	2884	1214	-4061	-145	-127	-121	-68	-61	-58	-115	42	-171	19	33	-76	-19	-59	80	-30	-1
0.575000	1913	-1559	-1654	-5434	-20415	-2524	-2839	1160	-1927	964	-5673	7435	2330	966	-2022	7096	3392	2393	-12554	-6498	-21137	-3985	1900	-10244	-10684	-1075	642	-9305	17126	3031	1433	-4332	-152	-126	-120	-69	-65	-58	-105	37	-154	15	27	-78	-23	-58	74	-31	-6
0.575833	1631	-1464	-1559	-5491	-22103	-2566	-2795	966	-1667	913	-5459	7818	-2223	945	-1470	7526	4226	2678	-12153	-6688	-23374	-3440	2211	-9987	-6839	-854	759	-9367	16424	3182	1637	-4725	-152	-130	-121	-68	-65	-59	-107	42	-153	23	32	-75	-22	-61	77	-33	-4
0.576667	1546	-1362	-1458	-5541	-23887	-2609	-2738	797	-1358	808	-5142	8149	-6677	885	-903	7914	4353	2939	-11698	-6856	-24791	-2904	2510	-9738	-3746	-596	907	-9505	16850	3317	1837	-5233	-150	-127	-119	-67	-64	-60	-108	38	-156	17	29	-77	-19	-59	79	-29	-5
0.577500	1088	-1256	-1366	-5582	-25664	-2656	-2642	635	-1147	652	-4725	8410	-10727	791	-329	8258	3844	3171	-11199	-7014	-25827	-2375	2783	-9483	-535	-306	1137	-9716	14857	3440	2016	-5863	-150	-127	-119	-66	-63	-56	-108	38	-176	17	32	-75	-24	-59	77	-34	-4
0.578333	908	-1145	-1271	-5615	-27363	-2706	-2510	439	-972	452	-4229	8597	-14471	679	245	8565	4216	3371	-10642	-7145	-26156	-1870	3026	-9238	2191	6	1390	-9996	12532	3553	2175	-6594	-148	-125	-120	-65	-65	-59	-108	41	-152	16	32	-75	-9	-58	79	-30	-1
0.579167	432	-1026	-1198	-5631	-28948	-2762	-2344	281	-507	220	-3655	8697	-17802	552	805	8837	2962	3546	-10046	-7248	-25548	-1399	3241	-9001	5117	342	1680	-10356	9480	3653	2307	-7427	-147	-127	-121	-64	-64	-57	-103	43	-151	20	28	-74	-4	-59	78	-30	1
0.580000	-110	-900	-1130	-5630	-30305	-2782	-2158	128	38	-36	-3026	8713	-20562	423	1360	9058	3625	3691	-9405	-7317	-23909	-977	3414	-8771	7131	688	2006	-10770	5910	3731	2416	-8351	-128	-126	-122	-63	-61	-57	-107	40	-153	18	33	-73	-22	-58	80	-29	-4
0.580833	-75	-765	-1077	-5601	-30651	-2800	-1937	-25	240	-307	-2355	8630	-22905	287	1890	9261	3967	3811	-8740	-7349	-21350	-613	3556	-8550	7346	1028	2357	-11239	2050	3793	2498	-9345	-149	-130	-86	-64	-65	-56	-87	40	-152	17	35	-75	-23	-60	79	-29	-5
0.581667	190	-634	-1039	-5582	-30075	-2800	-1698	-179	76	-585	-1655	8461	-24845	158	2400	9423	1930	3901	-8043	-7346	-18237	-322	3658	-8337	8927	1362	2730	-11744	-3038	3827	2547	-10386	-163	-131	-127	-70	-68	-60	-108	39	-159	15	30	-77	-25	-61	76	-33	-4
0.582500	744	-495	-1014	-5491	-29766	-2781	-1440	-338	-188	-853	-946	8188	-26373	40	2888	9564	5583	3969	-7324	-7296	-13952	-101	3727	-8124	7233	1673	3122	-12272	-2952	3829	2578	-11446	-147	-128	-122	-65	-62	-58	-109	38	-149	17	30	-77	-24	-59	76	-30	-1
0.583333	269	-353	-1007	-5393	-29407	-2729	-1158	-498	-293	-1093	-229	7858	-27289	-61	3345	9686	2993	4026	-6591	-7222	-9142	30	3766	-7916	5913	1939	3513	-12797	-4480	3794	2584	-12501	-150	-130	-125	-68	-62	-62	-112	38	-155	19	33	-76	-21	-62	74	-31	-3
0.584167	200	-211	-1022	-5301	-29024	-2653	-858	-666	-741	-1302	460	7452	-27909	-150	3777	9791	3748	4055	-5834	-7113	-3840	70	3785	-7714	5030	2149	3902	-13307	-5894	3713	2578	-13522	-146	-125	-125	-66	-61	-60	-107	39	-152	13	57	-76	-22	-59	80	-29	-3
0.585000	-96	-87	-1051	-5191	-28694	-2545	-547	-837	-1330	-1468	1115	6979	-28058	-220	4183	9880	3546	4067	-5079	-6983	2418	16	3790	-7516	3118	2285	4277	-13777	-5223	3586	2559	-14501	-146	-129	-121	-66	-61	-56	-108	41	-150	17	33	-75	-18	-59	81	-28	-1
0.585833	-355	77	-1099	-5085	-28319	-2408	-220	-1017	-1892	-1586	1723	6463	-27852	-275	4563	9959	3140	4065	-4325	-6837	9118	-138	3790	-7315	1174	2323	4637	-14190	-4999	3395	2545	-15379	-146	-127	-119	-64	-62	-58	-108	40	-153	17	34	-75	-32	-56	81	-32	3
0.586667	103	210	-1168	-4986	-27979	-2248	119	-1204	-2751	-1647	2275	5915	-27849	-314	4912	10014	3193	4045	-3586	-6697	15439	-390	3793	-7165	-641	2250	4962	-14530	-4070	3146	2537	-16166	-151	-127	-120	-66	-60	-57	-105	39	-149	18	35	-76	-21	-57	74	-26	0
0.587500	979	349	-1252	-4916	-27645	-2057	467	-1400	-3603	-1649	2766	5350	-27946	-328	5242	10059	4782	4014	-2863	-6563	21553	-738	3807	-7025	-4294	2051	5246	-14789	-355	2830	2528	-16810	-148	-127	-120	-65	-61	-58	-104	39	-152	30	33	-77	-19	-55	81	-30	-3
0.588333	-17	480	-1348	-4870	-27306	-1847	832	-1596	-4058	-1586	3194	4790	-27227	-329	5544	10082	2415	3974	-2165	-6448	26634	-1173	3844	-6920	-6069	1716	5484	-14940	514	2451	2577	-17316	-144	-127	-122	-63	-59	-57	-107	37	-151	18	32	-82	-21	-59	87	-31	0
0.589167	-344	613	-1455	-4879	-26981	-1620	1200	-1796	-4646	-1465	3549	4244	-26412	-329	5822	10082	2269	3930	-1499	-6364	30326	-1691	3916	-6860	-6328	1243	5656	-14986	-575	2008	2633	-17665	-148	-113	-119	-101	-66	-60	-105	39	-152	8	30	-78	-21	-58	80	-29	-6
0.590000	-383	762	-1568	-4935	-26614	-1371	1578	-1993	-5099	-1288	3836	3725	-25466	-272	6083	10057	2427	3874	-872	-6321	32679	-2270	4021	-6851	-7647	628	5769	-14927	-257	1497	2719	-17848	-134	-127	-122	-70	-66	-62	-109	36	-151	16	25	-82	-25	-62	75	-33	-3
0.590833	-1222	882	-1689	-5065	-26338	-1116	1956	-2185	-5590	-1057	4066	3248	-24138	-215	6322	9999	1045	3822	-287	-6313	32767	-2898	4164	-6914	-8479	-111	5805	-14754	-1862	934	2836	-17858	-148	-125	-119	-68	-63	-59	-105	38	-152	12	33	-76	-19	-56	82	-30	0
0.591667	-2039	1027	-1801	-5255	-26016	-850	2344	-2366	-5925	-784	4241	2815	-22795	-138	6545	9903	1468	3772	245	-6387	32628	-3557	4347	-7043	-9060	-970	5753	-14479	-4031	316	2985	-17695	-146	-122	-120	-66	-61	-58	-104	43	-149	20	32	-78	-21	-55	82	-28	3
0.592500	-2856	1172	-1911	-5528	-25700	-577	2726	-2540	-5987	-471	4376	2438	-21379	-46	6750	9751	579	3723	721	-6509	32334	-4233	4560	-7256	-8799	-1924	5614	-14135	-6534	-337	3146	-17376	-147	-115	-120	-84	-62	-58	-104	42	-150	20	36	-75	-15	-55	82	-30	-1
0.593333	-3996	1329	-2010	-5878	-25394	-308	3111	-2700	-5861	-138	4473	2118	-19852	63	6935	9563	516	3682	1147	-6693	31833	-4912	4809	-7559	-8170	-2949	5375	-13720	-9474	-1017	3319	-16904	-146	-119	-115	-66	-60	-55	-103	42	-152	26	35	-77	-19	-57	85	-26	0
0.594167	-4656	1497	-2100	-6309	-25102	-38	3487	-2856	-5771	212	4547	1853	-18435	183	7106	9305	1540	3645	1497	-6952	31200	-5560	5070	-7951	-9442	-4008	5035	-13260	-11559	-1712	3490	-16298	-148	-122	-118	-65	-61	-55	-102	38	-152	20	34	-75	-18	-56	84	-28	-3
0.595000	-4959	1674	-2174	-6816	-24801	230	3856	-2998	-5708	554	4607	1637	-17160	323	7249	8980	-1476	3619	1789	-7268	28589	-6175	5332	-8434	-8935	-5073	4589	-12780	-16084	-2408	3646	-15571	-150	-127	-119	-66	-62	-57	-105	41	-153	15	34	-76	-17	-52	84	-29	-3
0.595833	-4898	1864	-2238	-7386	-24477	489	4211	-3123	-5561	894	4676	1471	-16285	471	7416	8589	1319	3605	2026	-7644	24718	-6725	5593	-8999	-9558	-6097	4052	-12294	-16252	-3093	3776	-14755	-150	-124	-118	-66	-62	-57	-103	42	-152	22	35	-77	-22	-56	84	-31	-4
0.596667	-5327	2068	-2275	-8008	-23136	745	4553	-3237	-4950	1212	4754	1346	-15556	633	7501	8129	216	3609	2202	-8061	21296	-7200	5830	-9639	-9896	-7052	3416	-11834	-16211	-3741	3867	-13866	-131	-122	-115	-64	-64	-57	-107	39	-154	20	36	-76	-23	-55	84	-30	5
0.597500	-5206	2295	-2296	-8679	-18829	994	4880	-3345	-4436	1513	4858	1253	-15614	798	7609	7594	21	3628	2319	-8516	17118	-7589	6027	-10353	-7819	-7911	2700	-11423	-18626	-4340	3925	-12943	-149	-125	-118	-66	-62	-57	-109	46	-153	20	34	-75	-19	-57	80	-30	-1
0.598333	-4996	2532	-2296	-9376	-14435	1239	5192	-3445	-3801	1779	4993	1182	-16353	969	7697	6984	1103	3664	2377	-9002	12694	-7888	6166	-11116	-6149	-8627	1924	-11078	-17715	-4880	3890	-12001	-149	-126	-120	-70	-66	-61	-110	40	-151	16	30	-78	-22	-57	82	-29	-4
0.599167	-4767	2785	-2275	-10090	-11022	1471	5486	-3546	-3087	2008	5165	1119	-17773	1139	7775	6308	1732	3720	2384	-9498	8225	-8074	6233	-11910	-4367	-9186	1110	-10807	-16757	-5334	3804	-11076	-149	-125	-119	-65	-65	-61	-98	41	-150	21	35	-76	-24	-57	82	-25	2
0.600000	-4327	3064	-2229	-10798	-6870	1714	5770	-3631	-2575	2209	5384	1061	-20204	1305	7846	5559	2867	3795	2342	-10015	3674	-8161	6220	-12721	-2449	-9559	274	-10628	-15720	-5699	3667	-10188	-148	-125	-119	-66	-64	-57	-104	43	-153	22	36	-75	-21	-57	84	-28	0
0.600833	-2744	3351	-2164	-11481	-3000	1958	6036	-3725	-2481	2375	5641	989	-23738	1458	7918	4743	4994	3888	2258	-10470	-387	-8143	6112	-13527	-1718	-9741	-540	-10552	-11678	-5952	3455	-9366	-148	-124	-118	-64	-57	-53	-102	43	-153	22	35	-47	-26	-53	85	-27	-4
0.601667	-2476	3654	-2082	-12130	726	2177	6289	-3822	-2244	2506	5942	900	-27287	1606	7982	3867	4191	3997	2130	-10915	-4496	-8028	5902	-14319	351	-9731	-1319	-10574	-8535	-6099	3195	-8642	-150	-127	-126	-70	-62	-57	-105	42	-154	20	30	-74	-23	-59	81	-29	-6
0.602500	-2367	3980	-1982	-12725	4309	2404	6528	-3927	-2196	2610	6286	778	-30336	1731	8043	2935	3583	4121	1975	-11325	-8211	-7829	5590	-15061	4489	-9528	-2027	-10701	-8099	-6130	2887	-8015	-150	-126	-122	-66	-61	-56	-117	38	-153	20	29	-76	-22	-53	84	-27	-3
0.603333	-1520	4308	-1864	-13267	7835	2630	6765	-4038	-2404	2692	6661	625	-30734	1835	8103	1954	5139	4261	1786	-11689	-10889	-7551	5179	-15765	7081	-9133	-2634	-10921	-5038	-6042	2558	-7516	-152	-129	-120	-69	-64	-57	-105	38	-153	22	33	-75	-23	-51	79	-29	-6
0.604167	-1041	4655	-1735	-13739	11258	2853	6997	-4161	-2852	2753	7064	407	-29922	1919	8170	938	5119	4416	1575	-12001	-12980	-7211	4681	-16412	9153	-8608	-3111	-11223	-3184	-5834	2233	-7137	-148	-154	-120	-68	-63	-60	-104	39	-161	22	35	-75	-19	-52	84	-26	-3
0.605000	-476	5021	-1584	-14136	14287	3075	7235	-4288	-3334	2805	7482	204	-29777	1975	8239	-109	6681	4588	1344	-12260	-14204	-6827	4114	-16991	10336	-7942	-3431	-11599	-2200	-5521	1928	-6887	-147	-125	-117	-65	-62	-59	-103	43	-149	24	35	-73	-18	-56	82	-29	2
0.605833	-61	5394	-1422	-14461	17024	3298	7473	-4433	-3428	2847	7904	-66	-29319	2006	8309	-1181	8082	4766	1097	-12479	-14491	-6424	3483	-17513	11080	-7189	-3582	-12037	-942	-5096	1673	-6772	-147	-125	-117	-64	-62	-60	-108	37	-151	21	34	-73	-19	-52	80	-30	0
0.606667	-247	5777	-1254	-14714	19658	3505	7717	-4586	-2955	2882	8313	-385	-28967	2009	8376	-2264	9411	4953	837	-12655	-14418	-6023	2824	-17981	11953	-6376	-3539	-12528	-717	-4592	1499	-6791	-149	-129	-120	-68	-63	-57	-109	36	-152	21	33	-80	-24	-58	77	-29	-4
0.607500	-145	6166	-1078	-14897	22170	3730	7972	-4749	-2297	2918	8706	-735	-28638	1989	8446	-3342	12382	5150	572	-12804	-14161	-5636	2149	-18396	10470	-5538	-3283	-13044	445	-4007	1440	-6901	-148	-128	-118	-67	-63	-59	-105	39	-152	20	33	-75	-23	-55	81	-29	-1
0.608333	506	6566	-888	-15016	24460	3953	8239	-4915	-1619	2964	9069	-1119	-28264	1942	8511	-4419	11139	5355	314	-12928	-14090	-5284	1500	-18785	9823	-4720	-2822	-13577	-1079	-3374	1508	-7121	-149	-125	-119	-63	-61	-57	-105	42	-152	22	35	-75	-19	-57	84	-27	-3
0.609167	1287	6974	-692	-15086	26210	4173	8520	-5090	-891	2998	9409	-1521	-27925	1881	8569	-5476	11780	5558	49	-13056	-13907	-4976	888	-19157	9003	-3952	-2157	-14104	-500	-2706	1730	-7424	-151	-127	-130	-68	-67	-59	-107	37	-161	20	29	-75	-23	-59	81	-28	-1
0.610000	1311	7391	-491	-15115	28023	4385	8812	-5264	268	3057	9653	-1944	-27581	1801	8610	-6516	8412	5773	-200	-13192	-13663	-4734	359	-19524	6760	-3273	-1307	-14616	1431	-2028	2126	-7792	-147	-125	-120	-67	-63	-58	-107	41	-152	19	26	-78	-19	-56	80	-29	0
0.610833	1951	7811	-286	-15117	30211	4598	9117	-5437	1412	3107	9859	-2384	-27229	1704	8634	-7532	1663	5990	-436	-13350	-13784	-4558	-62	-19910	6842	-2696	-289	-15095	-1030	-1362	2680	-8202	-148	-126	-121	-66	-84	-56	-105	41	-150	20	32	-76	-18	-55	81	-28	-1
0.611667	3037	8235	-74	-15108	32479	4804	9428	-5602	2566	3146	9991	-2837	-25549	1593	8632	-8513	-2665	6213	-651	-13545	-13953	-4457	-357	-20337	6351	-2245	871	-15530	-543	-749	3450	-8639	-146	-125	-120	-65	-62	-59	-105	42	-155	18	28	-73	-21	-56	80	-28	1
0.612500	3998	8663	135	-15096	32767	4998	9744	-5752	3898	3171	10050	-3289	-17241	1470	8581	-9454	-9430	6432	-851	-13779	-14277	-4424	-496	-20818	5753	-1923	2136	-15907	-427	-206	4378	-9076	-150	-126	-121	-62	-64	-55	-104	35	-148	20	34	-68	-18	-57	84	-27	-1
0.613333	5039	9090	340	-15094	32697	5183	10057	-5895	5349	3208	10034	-3745	-6247	1339	8532	-10356	-14978	6657	-1015	-14059	-14596	-4461	-463	-21369	4656	-1739	3465	-16216	-1145	246	5464	-9498	-146	-125	-115	-63	-60	-52	-102	44	-149	21	44	-66	-17	-53	86	-28	-1
0.614167	7487	9517	550	-15115	32767	5357	10366	-6011	6388	3229	9944	-4199	1872	1197	8417	-11211	-18787	6884	-1154	-14394	-14718	-4554	-243	-21999	2366	-1686	4813	-16447	489	569	6686	-9898	-146	-122	-120	-62	-62	-58	-107	42	-150	19	35	-70	-19	-60	80	-29	-1
0.615000	8296	9944	750	-15169	32767	5513	10655	-6103	7619	3189	9774	-4654	11194	1041	8251	-12041	-23065	7112	-1264	-14782	-14870	-4698	168	-22712	541	-1762	6139	-16600	2032	749	8030	-10253	-153	-130	-125	-69	-68	-64	-113	37	-153	21	27	-77	-28	-64	78	-15	-7
0.615833	8308	10366	946	-15257	32767	5652	10927	-6168	8708	3134	9537	-5106	19909	878	8036	-12813	-26528	7345	-1327	-15200	-15148	-4861	779	-23495	1894	-1940	7424	-16667	-102	786	9462	-10545	-153	-132	-124	-67	-63	-61	-111	43	-154	18	29	-74	-23	-66	78	-30	-4
0.616667	9844	10795	1142	-15380	32767	5779	11171	-6194	9535	3049	9235	-5550	26887	715	7763	-13543	-24866	7585	-1351	-15653	-15082	-5045	1577	-24340	1889	-2218	8623	-16645	1122	660	10939	-10769	-153	-127	-125	-67	-68	-59	-108	41	-155	18	40	-78	-30	-59	80	-31	-3
0.617500	9978	11215	1328	-15539	32767	5864	11375	-6192	10203	2920	8872	-6006	31983	523	7432	-14241	-23212	7822	-1335	-16125	-14754	-5227	2553	-25235	1354	-2575	9703	-16561	2182	372	12412	-10923	-152	-127	-122	-67	-63	-58	-107	40	-155	16	29	-76	-24	-62	96	-30	-6
0.618333	8732	11631	1500	-15737	32767	5928	11531	-6118	10517	2747	8459	-6465	32767	316	7038	-14905	-19883	8061	-1282	-16609	-13983	-5403	3699	-26150	1592	-3001	10651	-16387	2042	-68	13839	-10971	-149	-128	-122	-70	-66	-56	-110	45	-153	18	35	-77	-24	-59	79	-30	-3
0.619167	7659	12047	1671	-15959	32767	5953	11633	-6092	10575	2524	8001	-6937	32515	92	6584	-15543	-16466	8308	-1182	-17080	-13021	-5561	4985	-27050	2173	-3484	11443	-16170	2956	-652	15177	-10969	-170	-130	-122	-65	-60	-56	-108	42	-151	16	32	-77	-19	-56	82	-29	1
0.620000	6947	12450	1830	-16209	32767	5941	11671	-6009	10408	2252	7512	-7432	32767	-153	6063	-16169	-13662	8552	-1047	-17531	-11971	-5692	6385	-27898	3651	-4007	12089	-15921	2947	-1356	16384	-10856	-147	-129	-122	-68	-60	-58	-107	43	-148	19	36	-74	-21	-58	81	-29	0
0.620833	6881	12851	1983	-16475	32767	5882	11635	-5903	9855	1920	6988	-7949	32696	-426	5476	-16782	-8642	8800	-879	-17942	-10502	-5794	7872	-28649	3548	-4580	12582	-15651	3729	-2165	17429	-10653	-147	-128	-119	-66	-62	-60	-104	42	-154	17	33	-73	-25	-59	82	-30	0
0.621667	7475	13238	2127	-16742	32767	5773	11523	-5788	8978	1549	6443	-8506	32672	-738	4826	-17393	-6831	9047	-686	-18305	-9041	-5868	9411	-29269	3758	-5181	12947	-15388	2945	-3043	18263	-10356	-151	-130	-121	-65	-62	-56	-100	41	-179	18	35	-75	-23	-60	80	-48	-7
0.622500	7088	13619	2262	-17006	32767	5613	11322	-5666	7745	1117	5876	-9101	31826	-1066	4117	-18010	-3845	9291	-465	-18606	-7433	-5916	10979	-29728	4728	-5819	13179	-15146	2591	-3953	18868	-9968	-148	-126	-120	-69	-66	-59	-108	39	-152	16	36	-80	-21	-59	80	-31	0
0.623333	3886	13984	2392	-17255	32767	5395	11043	-5562	6675	643	5300	-9741	27443	-1431	3348	-18637	-254	9532	-229	-18839	-5590	-5941	12543	-29980	3380	-6486	13323	-14947	5217	-4868	19226	-9497	-153	-131	-126	-73	-65	-53	-109	36	-155	15	28	-103	-24	-61	76	-35	-4
0.624167	-949	14335	2514	-17490	32655	5127	10673	-5473	5503	125	4714	-10422	21585	-1822	2528	-19277	-980	9772	23	-19002	-4146	-5964	14060	-30001	5174	-7162	13391	-14794	3175	-5746	19347	-8934	-147	-128	-127	-69	-61	-57	-107	39	-151	18	30	-76	-19	-57	80	-34	0
0.625000	-6554	14679	2633	-17683	32246	4806	10224	-5404	4414	-420	4131	-11148	16260	-2236	1653	-19942	1673	10007	285	-19084	-2519	-5986	15501	-29771	6080	-7846	13404	-14706	3474	-6566	19215	-8293	-148	-127	-124	-67	-61	-56	-100	44	-154	20	36	-74	-18	-56	82	-31	0
0.625833	-13165	15000	2743	-17849	31847	4434	9697	-5371	3733	-994	3547	-11922	10628	-2677	726	-20634	1701	10234	557	-19101	-962	-6029	16828	-29275	6342	-8515	13389	-14682	3678	-7293	18874	-7585	-151	-127	-121	-66	-62	-58	-105	42	-155	18	35	-75	-19	-57	82	-30	0
0.626667	-19121	15297	2847	-17981	31475	4012	9087	-5389	3133	-1588	2955	-12755	5666	-3140	-249	-21344	2311	10454	821	-19056	417	-6103	18020	-28512	6063	-9155	13357	-14727	2774	-7897	18307	-6818	-148	-128	-105	-68	-60	-56	-108	34	-153	19	34	-75	-22	-58	78	-31	1
0.627500	-22199	15569	2938	-18089	31070	3502	8405	-5469	1997	-2195	2361	-13629	344	-3611	-1262	-22119	4225	10656	1081	-18961	1784	-6228	19046	-27468	4703	-9744	13336	-14828	3554	-8362	17594	-6000	-148	-126	-122	-68	-62	-56	-103	42	-150	18	40	-75	-21	-55	84	-28	0
0.628333	-23729	15807	3017	-18161	30696	3018	7664	-5606	1154	-2805	1766	-14545	-4209	-4089	-2313	-22903	5946	10849	1343	-18825	3347	-6405	19891	-26171	2306	-10249	13334	-14976	5678	-8673	16768	-5151	-147	-122	-122	-66	-60	-55	-108	43	-151	21	30	-77	-22	-56	84	-28	-3
0.629167	-24775	16024	3079	-18216	30318	2483	6870	-5813	745	-3403	1174	-15492	-7673	-4566	-3398	-23720	4239	11023	1580	-18663	4633	-6644	20532	-24644	2956	-10646	13365	-15149	3845	-8827	15871	-4282	-148	-127	-124	-67	-63	-55	-105	42	-149	21	35	-77	-21	-56	81	-4	-3
0.630000	-23078	16202	3133	-18254	29948	1910	6032	-6093	374	-3990	574	-16471	-10415	-5037	-4508	-24578	5816	11180	1819	-18495	6065	-6935	20978	-22927	2807	-10912	13423	-15326	3963	-8814	14955	-3402	-147	-102	-118	-64	-62	-55	-107	43	-150	18	33	-76	-19	-55	81	-28	0
0.630833	-20331	16340	3161	-18292	29592	1309	5169	-6446	178	-4552	-26	-17469	-11862	-5502	-5651	-25429	5320	11315	2043	-18332	7429	-7275	21209	-21053	1579	-11020	13523	-15490	4882	-8644	14062	-2538	-149	-128	-119	-64	-61	-55	-108	44	-150	21	35	-73	-17	-57	79	-29	-1
0.631667	-17063	16440	3170	-18334	29230	695	4288	-6874	5	-5091	-641	-18485	-11936	-5943	-6811	-26304	4575	11428	2266	-18197	8545	-7642	21236	-19069	511	-10953	13656	-15614	4099	-8329	13252	-1716	-172	-127	-121	-66	-62	-55	-107	41	-154	39	32	-75	-23	-56	80	-29	-3
0.632500	-13175	16491	3150	-18401	28878	59	3396	-7377	7	-5605	-1266	-19506	-10449	-6362	-7974	-27176	3932	11520	2471	-18097	9730	-8010	21074	-16998	-602	-10679	13825	-15661	3968	-7884	12562	-949	-147	-125	-120	-63	-61	-55	-105	43	-151	21	36	-73	-18	-55	81	-28	0
0.633333	-9875	16508	3110	-18504	28534	-581	2500	-7945	207	-6080	-1902	-20517	-8067	-6755	-9132	-28030	2282	11581	2679	-18049	10760	-8354	20741	-14909	-323	-10203	14028	-15616	3148	-7332	12023	-260	-144	-116	-117	-63	-60	-53	-104	38	-149	22	37	-70	-17	-53	82	-25	0
0.634167	-7228	16474	3039	-18651	28185	-1237	1617	-8578	297	-6526	-2555	-21511	-4757	-7118	-10290	-28858	3696	11624	2884	-18061	11553	-8637	20262	-12847	-776	-9521	14250	-15456	2941	-6700	11667	323	-147	-126	-120	-65	-61	-56	-105	43	-152	20	33	-74	-19	-57	80	-29	0
0.635000	-4797	16389	2934	-18859	27786	-1920	745	-9276	36	-6956	-3235	-22483	-297	-7457	-11431	-29648	4067	11630	3082	-18149	11993	-8825	19660	-10862	-1347	-8652	14508	-15161	1762	-6015	11488	792	-147	-129	-120	-69	-65	-61	-108	37	-154	17	39	-76	-19	-60	80	-29	-4
0.635833	-3118	16260	2802	-19132	24104	-2595	-104	-10018	-550	-7347	-3940	-23421	4466	-7773	-12544	-30375	5786	11590	3284	-18306	12056	-8872	18983	-8985	108	-7600	14786	-14716	-539	-5266	11548	1128	-147	-130	-117	-69	-63	-61	-108	39	-152	18	33	-76	-24	-60	79	-31	-5
0.636667	-2274	16089	2646	-19468	9157	-3285	-931	-10797	-1331	-7731	-4678	-24324	9411	-8043	-13613	-31021	11882	11535	3484	-18538	12318	-8760	18258	-7228	-1388	-6387	15083	-14116	1623	-4570	11793	1320	-151	-134	-119	-69	-65	-61	-108	36	-154	16	34	-77	-18	-56	80	-30	-3
0.637500	-2686	15872	2464	-19873	-6021	-4001	-1746	-11608	-2364	-8108	-5458	-25178	14673	-8345	-14638	-31575	12483	11456	3688	-18839	12077	-8449	17517	-5629	-469	-5053	15397	-13366	-855	-3874	12222	1364	-147	-128	-119	-70	-63	-57	-108	39	-152	24	30	-76	-19	-68	77	-30	-1
0.638333	-3440	15614	2256	-20358	-15616	-4755	-2561	-12440	-3616	-8488	-6290	-25987	20211	-8622	-15603	-32012	17876	11351	3878	-19208	11549	-7930	16795	-4211	-327	-3642	15728	-12475	-2642	-3226	12814	1267	-147	-126	-121	-69	-63	-59	-104	40	-149	20	32	-75	-18	-59	81	-29	-5
0.639167	-4700	15326	2027	-20912	-26925	-5551	-3387	-13279	-4957	-8894	-7182	-26729	25770	-8908	-16506	-32308	20674	11220	4064	-19636	10655	-7198	16137	-2972	-1355	-2210	16070	-11466	-3058	-2656	13531	1031	-147	-126	-119	-68	-59	-57	-107	39	-150	15	30	-74	-19	-61	81	-29	0
0.640000	-6009	14997	1779	-21522	-32693	-6394	-4225	-14111	-6219	-9328	-8141	-27425	30798	-9218	-17339	-32458	22767	11067	4238	-20113	9680	-6253	15569	-1920	-2557	-790	16429	-10357	-4417	-2171	14365	660	-151	-132	-122	-69	-65	-62	-95	39	-153	17	29	-76	-25	-59	79	-32	-6
0.640833	-6227	14636	1521	-22183	-32744	-7299	-5115	-14934	-7872	-9812	-9178	-28067	32767	-9560	-18096	-32417	24030	10904	4398	-20625	8590	-5110	15124	-1044	-3811	561	16799	-9170	-5320	-1784	15236	187	-146	-128	-125	-68	-62	-58	-107	37	-155	16	30	-76	-21	-57	78	-34	-1
0.641667	-5777	14250	1259	-22880	-32737	-8266	-6073	-15724	-9348	-10350	-10312	-28661	32559	-9948	-18770	-32195	24373	10726	4522	-21164	7784	-3793	14816	-336	-6387	1804	17180	-7935	-3612	-1509	16141	-379	-150	-128	-120	-68	-58	-59	-110	41	-151	17	56	-74	-21	-59	78	-31	-5
0.642500	-6554	13841	991	-23601	-32745	-9311	-7093	-16489	-10123	-10962	-11537	-29199	32470	-10395	-19365	-31752	20642	10543	4622	-21714	6531	-2334	14645	215	-6061	2897	17568	-6699	-5404	-1345	17023	-1004	-148	-128	-124	-74	-63	-60	-109	37	-156	17	25	-81	-22	-60	76	-32	-4
0.643333	-6118	13413	733	-24331	-32736	-10439	-8204	-17195	-10738	-11649	-12849	-29693	32078	-10909	-19875	-31106	19499	10356	4684	-22263	5242	-770	14662	637	-5349	3787	17954	-5490	-6543	-1300	17851	-1667	-152	-128	-128	-70	-67	-63	-109	37	-151	13	27	-78	-22	-61	75	-34	-6
0.644167	-4994	12971	476	-25055	-32732	-11640	-9401	-17887	-10898	-12410	-14241	-30135	31574	-11499	-20301	-30239	17324	10167	4704	-22801	4063	846	14820	941	-5874	4493	18335	-4349	-5142	-1356	18596	-2335	-149	-128	-126	-70	-64	-60	-111	38	-152	23	32	-79	-23	-58	77	-33	-3
0.645000	-3873	12521	236	-25755	-32727	-12911	-10674	-18521	-10629	-13244	-15696	-30533	31283	-12167	-20647	-29163	14886	9999	4683	-23312	2869	2456	15124	1135	-6066	4969	18693	-3310	-5022	-1511	19223	-2997	-152	-127	-121	-67	-61	-57	-108	42	-152	18	36	-74	-15	-58	78	-29	0
0.645833	-2357	12069	20	-26416	-32713	-14239	-12015	-19054	-9865	-14140	-17197	-30885	30860	-12919	-20901	-27895	13181	9835	4609	-23798	1803	4013	15548	1244	-6052	5226	19017	-2403	-4107	-1758	19719	-3620	-148	-122	-120	-68	-63	-53	-105	43	-147	20	30	-74	-17	-57	81	-29	-3
0.646667	-878	11621	-173	-27026	-32726	-15616	-13404	-19540	-8362	-15091	-18725	-31195	30486	-13756	-21082	-26502	10048	9686	4495	-24244	553	5454	16063	1282	-4865	5278	19297	-1659	-3431	-2061	20055	-4197	-139	-126	-125	-64	-60	-56	-105	41	-150	18	24	-75	-24	-57	81	-29	-3
0.647500	407	11182	-351	-27577	-32708	-17008	-14813	-19956	-6526	-16083	-20234	-31449	30103	-14658	-21185	-24909	8506	9561	4331	-24643	-627	6746	16642	1256	-3781	5149	19514	-1097	-2436	-2419	20239	-4700	-149	-129	-125	-69	-63	-58	-103	39	-151	16	32	-77	-22	-55	82	-28	0
0.648333	2509	10758	-504	-28061	-32728	-18417	-16217	-20301	-5085	-17090	-21691	-31674	29730	-15629	-21213	-23275	5873	9431	4139	-24993	-1768	7858	17251	1170	-3999	4831	19657	-744	-980	-2806	20260	-5130	-149	-130	-101	-73	-65	-60	-105	39	-154	17	26	-81	-22	-58	79	-33	-5
0.649167	5098	10341	-637	-28471	-32589	-19807	-17563	-20572	-3796	-18086	-23039	-31808	28879	-16638	-21167	-21602	167	9329	3920	-25296	-3123	8752	17855	1034	-1924	4413	19714	-590	-1683	-3196	20129	-5474	-151	-129	-124	-70	-62	-56	-104	38	-151	23	34	-79	-21	-57	80	-30	-3
0.650000	7645	9955	-748	-28799	-32155	-21141	-18802	-20777	-2220	-19055	-24253	-31899	25238	-17677	-21060	-19952	-901	9238	3701	-25552	-3794	9403	18412	844	-1986	3901	19672	-650	1934	-3584	19856	-5733	-149	-125	-133	-66	-63	-58	-104	41	-150	19	30	-81	-19	-57	82	-30	0
0.650833	9200	9591	-866	-29051	-31780	-22405	-19903	-20919	-315	-19976	-25272	-31932	20083	-18737	-20879	-18373	-8272	9145	3501	-25762	-4780	9800	18889	595	-606	3348	19530	-912	2492	-3948	19478	-5913	-150	-127	-121	-65	-60	-60	-103	41	-150	20	32	-73	-19	-57	84	-29	1
0.651667	10804	9235	-993	-29230	-31378	-23577	-20826	-21017	1447	-20844	-26074	-31920	16347	-19788	-20648	-16934	-13605	9037	3352	-25933	-5888	9939	19268	277	1440	2775	19280	-1367	1861	-4270	18974	-6018	-146	-124	-117	-101	-59	-53	-103	42	-150	20	35	-76	-18	-53	84	-26	2
0.652500	11952	8900	-1158	-29372	-30995	-24633	-21525	-21077	3247	-21645	-26615	-31856	12368	-20803	-20367	-15688	-19353	8896	3289	-26069	-6595	9823	19522	-116	2608	2222	18926	-1982	2857	-4537	18420	-6061	-147	-122	-117	-67	-59	-55	-103	44	-147	23	34	-76	-15	-53	85	-31	0
0.653333	12660	8575	-1400	-29405	-30615	-25556	-21987	-21129	4948	-22370	-26861	-31748	8882	-21762	-20045	-14685	-25305	8711	3346	-26179	-7304	9483	19628	-604	3780	1708	18468	-2744	2469	-4746	17820	-6049	-145	-109	-117	-65	-57	-55	-102	43	-148	20	36	-73	-16	-50	88	-26	1
0.654167	13548	8249	-1712	-29415	-30237	-26355	-22177	-21187	6123	-23030	-26796	-31606	5926	-22647	-19694	-13972	-30065	8450	3576	-26270	-8100	8920	19587	-1189	5108	1252	17942	-3603	1391	-4891	17205	-6002	-146	-125	-116	-64	-60	-55	-102	42	-149	32	36	-72	-18	-53	84	-28	-1
0.655000	14718	7912	-2153	-29389	-29868	-27001	-22096	-21274	6986	-23621	-26408	-31450	3030	-23431	-19320	-13578	-31683	8104	3994	-26357	-8570	8163	19400	-1883	4109	869	17341	-4535	2542	-4973	16604	-5926	-151	-125	-119	-67	-62	-55	-104	39	-150	16	37	-74	-22	-55	82	-28	1
0.655833	13645	7568	-2733	-29347	-29501	-27495	-21740	-21414	8056	-24160	-25704	-31285	1138	-24110	-18934	-13528	-32763	7657	4642	-26432	-9313	7257	19076	-2685	4016	550	16689	-5509	608	-4985	16040	-5836	-149	-128	-117	-65	-63	-60	-105	40	-150	18	35	-73	-19	-57	78	-29	0
0.656667	12936	7186	-3471	-29286	-29151	-27843	-21121	-21616	8513	-24656	-24688	-31127	-520	-24651	-18538	-13828	-32767	7102	5536	-26512	-9928	6223	18635	-3609	4714	285	16001	-6492	-2614	-4941	15541	-5735	-148	-128	-120	-70	-68	-60	-109	40	-145	19	35	-75	-29	-59	82	-31	-6
0.657500	12645	6780	-4381	-29192	-28794	-28048	-20265	-21911	8573	-25113	-23393	-30987	-2021	-25055	-18155	-14469	-32767	6442	6675	-26597	-10137	5085	18091	-4655	4014	66	15314	-7449	-3225	-4855	15121	-5638	-149	-127	-117	-67	-62	-59	-105	41	-152	19	35	-74	-22	-58	79	-30	-1
0.658333	11513	6344	-5451	-29168	-28444	-28104	-19197	-22308	8398	-25541	-21865	-30875	-3295	-25288	-17789	-15424	-32665	5690	8048	-26692	-10659	3908	17474	-5820	3378	-137	14640	-8351	-5347	-4735	14797	-5548	-147	-127	-120	-66	-64	-56	-104	42	-151	19	34	-73	-21	-55	82	-27	1
0.659167	10489	5877	-6680	-29125	-28089	-28034	-17972	-22801	7847	-25942	-20160	-30814	-4379	-25372	-17455	-16648	-32077	4865	9643	-26798	-11113	2677	16810	-7089	2344	-351	14009	-9178	-6950	-4602	14569	-5473	-147	-126	-117	-66	-63	-60	-103	42	-152	19	36	-74	-23	-58	80	-27	0
0.660000	9463	5374	-8048	-29113	-27748	-27832	-16644	-23404	7002	-26312	-18346	-30797	-5059	-25291	-17161	-18105	-31687	3999	11401	-26923	-11346	1435	16141	-8448	1481	-599	13437	-9910	-7914	-4474	14440	-5408	-147	-124	-117	-66	-62	-56	-105	43	-149	19	36	-73	-21	-56	81	-26	-3
0.660833	7761	4840	-9541	-29122	-27424	-27505	-15271	-24120	6018	-26653	-16495	-30841	-5460	-25054	-16915	-19724	-29240	3138	13268	-27055	-11352	194	15482	-9882	470	-922	12942	-10542	-8984	-4376	14408	-5355	-144	-124	-117	-65	-62	-58	-102	44	-149	21	32	-72	-25	-56	85	-26	-14
0.661667	6486	4290	-11033	-29147	-27087	-27059	-13901	-24926	4638	-26944	-14668	-30938	-5943	-24660	-16727	-21426	-23708	2329	15169	-27204	-11088	-1020	14865	-11372	-2395	-1335	12532	-11070	-8808	-4319	14461	-5317	-147	-126	-121	-69	-61	-58	-101	62	-151	20	35	-75	-22	-53	84	-26	0
0.662500	6238	3742	-12558	-29236	-26766	-26499	-12596	-25813	2931	-27176	-12940	-31096	-6657	-24116	-16598	-23139	-20830	1630	17034	-27360	-11069	-2204	14321	-12901	-3238	-1869	12221	-11495	-10534	-4344	14589	-5292	-146	-125	-122	-68	-63	-59	-101	42	-150	16	33	-77	-16	-56	84	-28	0
0.663333	6687	3202	-14039	-29336	-26451	-25824	-11391	-26733	1008	-27331	-11382	-31300	-7773	-23447	-16532	-24779	-13616	1096	18778	-27521	-10606	-3365	13860	-14435	-5171	-2544	12017	-11817	-8150	-4451	14780	-5274	-149	-128	-124	-67	-60	-58	-102	43	-149	16	33	-76	-22	-57	80	-29	-4
0.664167	6425	2685	-15429	-29455	-26141	-25046	-10341	-27735	-793	-27382	-10062	-31542	-8600	-22663	-16524	-26269	-9401	777	20341	-27684	-9873	-4496	13506	-15953	-6541	-3357	11920	-12060	-6357	-4659	15010	-5263	-150	-127	-121	-68	-60	-59	-93	41	-152	13	30	-75	-19	-55	85	-35	-1
0.665000	6884	2210	-16683	-29568	-25822	-24172	-9473	-28708	-2613	-27310	-9023	-31812	-9451	-21787	-16576	-27544	-5478	729	21641	-27840	-8988	-5597	13260	-17422	-6174	-4313	11921	-12239	-7097	-4981	15266	-5262	-153	-128	-111	-69	-38	-60	-103	40	-153	17	29	-79	-23	-58	79	-32	-5
0.665833	7620	1799	-17769	-29723	-25523	-23208	-8825	-29664	-4260	-27098	-8302	-32101	-10305	-20828	-16672	-28530	-766	990	22615	-27991	-7847	-6679	13128	-18818	-6563	-5406	12015	-12368	-4979	-5434	15535	-5268	-151	-125	-120	-64	-61	-58	-107	38	-152	20	34	-76	-21	-55	80	-30	-4
0.666667	8197	1464	-18647	-29843	-25218	-22186	-8387	-30563	-5579	-26721	-7911	-32397	-11222	-19819	-16807	-29174	2335	1593	23222	-28123	-6600	-7748	13109	-20118	-6574	-6626	12190	-12471	-3980	-6025	15792	-5293	-147	-128	-94	-63	-62	-60	-107	40	-151	18	21	-76	-18	-58	81	-30	-3
0.667500	8741	1216	-19312	-29939	-24887	-21104	-8173	-31394	-6653	-26169	-7866	-32611	-12529	-18787	-16982	-29433	4987	2551	23435	-28244	-5125	-8815	13191	-21317	-6388	-7964	12439	-12580	-3697	-6745	16034	-5333	-148	-126	-122	-67	-65	-60	-107	40	-151	17	33	-78	-21	-57	84	-27	0
0.668333	10499	1066	-19765	-30000	-22576	-19975	-8164	-32111	-7756	-25433	-8147	-32719	-14448	-17756	-17128	-29283	8751	3865	23245	-28347	-3272	-9896	13368	-22393	-7359	-9380	12745	-12707	-735	-7606	16244	-5402	-148	-125	-126	-68	-63	-58	-107	41	-150	18	30	-76	-19	-58	79	-29	1
0.669167	10428	1020	-20014	-30016	-12279	-18828	-8353	-32462	-7997	-24531	-8728	-32740	-15722	-16742	-17286	-28718	8982	5531	22653	-28425	-1573	-10982	13623	-23326	-6890	-10841	13092	-12866	597	-8583	16419	-5499	-149	-127	-124	-68	-62	-60	-107	40	-168	17	32	-76	-19	-53	79	-30	2
0.670000	9854	1078	-20075	-29965	-656	-17671	-8693	-32623	-7813	-23463	-9556	-32763	-16834	-15786	-17423	-27735	10121	7517	21708	-28481	-130	-12085	13932	-24113	-4424	-12311	13462	-13082	-860	-9677	16551	-5639	-151	-127	-121	-67	-59	-58	-104	40	-151	17	33	-78	-25	-57	82	-29	-4
0.670833	10122	1234	-19987	-29846	6805	-16578	-9165	-32673	-7482	-22255	-10571	-32763	-18030	-14864	-17534	-26363	12498	9770	20444	-28519	1413	-13197	14278	-24753	-3581	-13765	13847	-13356	540	-10862	16645	-5822	-148	-126	-120	-67	-66	-57	-103	44	-150	20	32	-74	-19	-57	81	-26	0
0.671667	9604	1488	-19784	-29661	15414	-15525	-9721	-32714	-7023	-20922	-11725	-32767	-19153	-14034	-17604	-24654	12773	12237	18931	-28534	2790	-14314	14638	-25246	-2786	-15168	14235	-13696	701	-12121	16712	-6056	-149	-118	-118	-65	-62	-57	-102	40	-154	20	33	-75	-22	-55	82	-29	-4
0.672500	8721	1812	-19509	-29397	23411	-14554	-10328	-32710	-6403	-19504	-12931	-32763	-20241	-13296	-17636	-22663	14743	14839	17225	-28549	4131	-15438	15001	-25596	-1789	-16491	14612	-14100	286	-13427	16714	-6334	-150	-124	-124	-66	-61	-57	-103	43	-150	22	33	-75	-19	-55	81	-38	0
0.673333	7651	2204	-19202	-29067	30239	-13681	-10950	-32732	-5565	-18057	-14115	-32748	-21181	-12666	-17625	-20460	15831	17519	15417	-28551	5535	-16568	15349	-25807	-552	-17730	14974	-14565	618	-14747	16708	-6666	-148	-110	-117	-66	-62	-59	-105	40	-152	19	29	-77	-22	-58	80	-27	0
0.674167	5949	2607	-18894	-28684	32767	-12927	-11551	-32720	-4390	-16588	-15198	-32767	-21895	-12138	-17578	-18118	17002	20207	13542	-28558	6759	-17678	15666	-25890	820	-18832	15315	-15078	71	-16054	16683	-7048	-149	-127	-120	-67	-65	-57	-88	41	-161	19	32	-75	-24	-53	81	-28	-3
0.675000	4235	3038	-18629	-28245	32640	-12319	-12096	-32736	-3201	-15182	-16132	-32637	-22363	-11719	-17504	-15708	19894	22828	11720	-28574	7829	-18754	15940	-25861	59	-19803	15627	-15632	381	-17319	16649	-7489	-150	-125	-122	-68	-63	-57	-105	42	-153	19	29	-79	-22	-55	81	-28	0
0.675833	2720	3456	-18427	-27780	32767	-11860	-12567	-32728	-2237	-13861	-16823	-32282	-22556	-11408	-17410	-13313	18447	25290	9984	-28605	8462	-19780	16173	-25721	517	-20625	15913	-16200	-1524	-18514	16614	-7942	-152	-128	-120	-67	-64	-58	-105	39	-152	19	28	-75	-22	-56	79	-29	-3
0.676667	1601	3843	-18302	-27301	32767	-11557	-12951	-32724	-1718	-12670	-17257	-31738	-22931	-11196	-17313	-11027	20135	27520	8412	-28656	9368	-20749	16337	-25490	140	-21311	16175	-16775	-800	-19616	16594	-8434	-150	-130	-121	-66	-59	-57	-105	42	-155	17	32	-74	-21	-52	82	-29	-1
0.677500	-111	4177	-18266	-26827	32747	-11430	-13231	-32729	-975	-11648	-17387	-31043	-22842	-11084	-17224	-8921	19319	29453	7029	-28736	10192	-21636	16459	-25176	-1636	-21856	16409	-17333	1075	-20607	16589	-8952	-150	-125	-117	-67	-48	-55	-102	39	-151	21	33	-70	-21	-55	81	-34	-4
0.678333	-1873	4441	-18306	-26393	32767	-11460	-13405	-32710	-315	-10826	-17196	-30206	-22348	-11050	-17156	-7053	15876	31045	5879	-28846	10252	-22439	16523	-24800	-517	-22270	16609	-17855	-1290	-21436	16606	-9479	-151	-125	-135	-66	-65	-57	-107	36	-151	21	36	-75	-19	-53	80	-27	-4
0.679167	-3197	4628	-18408	-26009	32767	-11650	-13466	-32728	111	-10221	-16687	-29248	-21660	-11090	-17125	-5474	14831	32264	4973	-28992	10472	-23130	16544	-24365	-422	-22576	16773	-18330	-544	-22162	16641	-10005	-150	-124	-115	-65	-62	-57	-102	45	-139	24	34	-72	-21	-56	82	-28	10
0.680000	-4066	4737	-18560	-25700	32767	-11981	-13427	-32692	359	-9845	-15885	-28100	-20598	-11193	-17127	-4211	11529	32767	4312	-29173	10532	-23708	16525	-23885	-591	-22780	16899	-18742	-182	-22713	16706	-10534	-149	-121	-117	-65	-62	-58	-86	45	-152	23	35	-72	-23	-51	84	-27	-3
0.680833	-4908	4755	-18728	-25489	32767	-12444	-13295	-32595	447	-9721	-14814	-26824	-18855	-11343	-17178	-3294	8556	32767	3905	-29387	10300	-24157	16478	-23377	-537	-22919	16980	-19083	-598	-23141	16792	-11056	-148	-122	-117	-68	-64	-55	-102	42	-152	21	34	-75	-25	-56	85	-27	-3
0.681667	-4452	4689	-18880	-25394	32767	-13017	-13087	-32416	-52	-9821	-13518	-25408	-17416	-11534	-17268	-2730	7211	32767	3722	-29633	10147	-24484	16408	-22845	-1442	-23010	17004	-19339	1064	-23424	16894	-11559	-154	-127	-126	-69	-68	-56	-107	36	-153	19	30	-74	-23	-59	79	-30	-5
0.682500	-4753	4573	-18980	-25424	32767	-13684	-12808	-32229	-146	-10140	-12061	-23869	-15952	-11747	-17393	-2504	4063	32767	3747	-29895	9740	-24674	16331	-22294	-2114	-23058	16978	-19514	2462	-23584	17011	-12040	-153	-125	-119	-67	-65	-57	-107	42	-153	20	29	-76	-25	-58	80	-28	-5
0.683333	-5455	4399	-19002	-25579	32767	-14418	-12465	-32017	-251	-10641	-10494	-22214	-14120	-11975	-17544	-2595	-115	32262	3940	-30177	8938	-24741	16254	-21731	-176	-23093	16897	-19606	346	-23642	17135	-12497	-150	-130	-121	-69	-65	-53	-107	40	-154	19	34	-74	-24	-57	82	-29	-6
0.684167	-5083	4192	-18912	-25873	32767	-15207	-12073	-31800	-765	-11304	-8901	-20469	-12206	-12199	-17711	-2971	-1075	31086	4281	-30471	8355	-24685	16185	-21164	189	-23131	16752	-19620	1111	-23621	17257	-12927	-150	-126	-119	-67	-64	-56	-107	43	-151	16	30	-77	-23	-53	81	-29	0
0.685000	-5182	3959	-18695	-26287	32767	-16026	-11639	-31544	-1202	-12084	-7359	-18653	-10193	-12447	-17869	-3591	-3836	29569	4718	-30767	7641	-24515	16142	-20604	180	-23172	16556	-19562	1835	-23538	17380	-13335	-146	-125	-161	-66	-65	-51	-102	45	-150	21	37	-72	-25	-56	84	-25	0
0.685833	-4823	3729	-18334	-26820	32767	-16842	-11172	-31251	-1704	-12945	-5927	-16792	-8077	-12682	-18005	-4408	-5341	27753	5224	-31054	6929	-24240	16119	-20063	320	-23241	16296	-19445	1570	-23423	17488	-13720	-148	-124	-115	-65	-62	-50	-101	45	-154	19	35	-74	-22	-55	80	-25	0
0.686667	-3871	3502	-17835	-27446	32767	-17659	-10672	-30893	-2055	-13843	-4667	-14907	-5977	-12887	-18093	-5369	-6439	25690	5762	-31332	6223	-23887	16123	-19539	495	-23321	15995	-19283	2139	-23316	17576	-14079	-148	-125	-142	-62	-61	-51	-107	46	-151	23	36	-73	-17	-52	81	-27	0
0.687500	-3049	3300	-17194	-28149	32730	-18449	-10137	-30460	-2146	-14743	-3639	-13044	-3991	-13146	-18108	-6413	-7591	23432	6309	-31602	5596	-23458	16158	-19045	1243	-23428	15662	-19094	2024	-23189	17652	-14412	-148	-120	-116	-65	-61	-55	-104	45	-151	22	36	-74	-21	-51	88	-27	1
0.688333	-1945	3125	-16440	-28903	32392	-19207	-9554	-29927	-2219	-15598	-2887	-11241	-2099	-13369	-18036	-7497	-6322	21032	6838	-31834	5133	-22968	16202	-18590	364	-23547	15313	-18889	2778	-23108	17696	-14727	-147	-130	-120	-65	-62	-53	-104	44	-145	22	33	-74	-22	-56	80	-11	2
0.689167	-334	2986	-15574	-29672	31948	-19924	-8930	-29281	-2530	-16366	-2441	-9525	-370	-13604	-17859	-8567	-7679	18527	7343	-32052	4335	-22439	16327	-18178	174	-23669	14966	-18682	1885	-23073	17725	-15015	-147	-125	-121	-65	-61	-56	-109	43	-152	20	34	-74	-19	-49	81	-28	0
0.690000	1611	2891	-14632	-30438	31583	-20582	-8255	-28514	-3033	-17024	-2304	-7937	578	-13834	-17554	-9595	-6547	15967	7814	-32237	3789	-21887	16456	-17822	887	-23794	14643	-18488	1950	-23097	17731	-15277	-155	-126	-118	-69	-62	-57	-109	41	-156	18	33	-76	-24	-58	78	-32	-4
0.690833	3069	2807	-13641	-31175	31187	-21182	-7530	-27613	-3132	-17545	-2514	-6511	1308	-14070	-17116	-10544	-4056	13405	8259	-32407	3693	-21305	16615	-17522	-715	-23891	14370	-18314	5050	-23176	17728	-15510	-149	-125	-120	-66	-63	-59	-105	43	-152	21	34	-80	-23	-56	81	-29	1
0.691667	3979	2761	-12630	-31848	30807	-21707	-6738	-26564	-3278	-17905	-3022	-5259	2013	-14313	-16547	-11385	-5714	10878	8691	-32527	3233	-20754	16800	-17290	415	-23969	14160	-18178	3280	-23323	17721	-15711	-149	-125	-118	-64	-61	-56	-104	41	-150	23	36	-75	-21	-55	82	-29	3
0.692500	4852	2734	-11627	-32373	30438	-22155	-5896	-25368	-3814	-18110	-3801	-4218	2471	-14561	-15856	-12098	-3221	8406	9118	-32629	3065	-20207	17008	-17120	1152	-24008	14041	-18089	3696	-23523	17716	-15867	-146	-127	-122	-66	-61	-58	-103	43	-150	4	37	-75	-18	-56	81	-27	3
0.693333	5158	2714	-10663	-32586	30066	-22527	-4988	-24024	-4725	-18149	-4812	-3417	2450	-14819	-15052	-12707	-2897	6004	9585	-32674	2682	-19679	17245	-17033	1793	-24006	14029	-18048	4318	-23777	17731	-15976	-145	-124	-119	-64	-60	-60	-102	42	-148	20	34	-76	-21	-51	84	-28	0
0.694167	5031	2694	-9748	-32673	29697	-22813	-4026	-22541	-4592	-18023	-5992	-2842	2313	-15085	-14154	-13193	-1995	3680	10106	-32677	2273	-19187	17499	-17024	2077	-23955	14139	-18054	3572	-24069	17773	-16034	-146	-126	-118	-70	-62	-59	-105	42	-171	22	36	-75	-22	-53	82	-28	3
0.695000	5550	2664	-8897	-32732	29322	-23008	-3021	-20939	-4298	-17758	-7290	-2562	1427	-15352	-13183	-13577	-308	1395	10722	-32700	2117	-18738	17769	-17089	1859	-23859	14370	-18115	3937	-24398	17852	-16027	-150	-116	-120	-66	-62	-60	-101	38	-150	16	29	-77	-21	-55	79	-29	-1
0.695833	5092	2616	-8123	-32731	28972	-23096	-1986	-19219	-3712	-17365	-8629	-2514	689	-15612	-12154	-13869	624	-801	11455	-32686	1932	-18331	18069	-17227	912	-23701	14743	-18224	5736	-24739	17983	-15953	-151	-128	-122	-65	-63	-60	-105	39	-154	19	35	-75	-19	-53	82	-27	-3
0.696667	3288	2542	-7414	-32754	28624	-23079	-939	-17404	-2588	-16860	-9955	-2712	453	-15867	-11111	-14093	-839	-2921	12326	-32703	1369	-17975	18388	-17442	2306	-23497	15241	-18379	3676	-25086	18177	-15804	-147	-130	-120	-65	-61	-59	-108	42	-152	15	32	-78	-18	-53	80	-29	0
0.697500	2579	2432	-6776	-32746	28273	-22954	103	-15503	-1689	-16280	-11205	-3143	45	-16107	-10079	-14273	893	-4999	13355	-32684	1238	-17675	18733	-17721	2609	-23254	15868	-18570	3204	-25435	18431	-15583	-154	-127	-104	-66	-61	-59	-108	38	-152	20	44	-79	-21	-56	78	-32	-4
0.698333	1641	2290	-6190	-32765	27933	-22729	1113	-13550	-675	-15650	-12314	-3801	-119	-16328	-9092	-14435	860	-7031	14535	-32708	1402	-17428	19101	-18071	2129	-22989	16594	-18795	3524	-25758	18749	-15287	-154	-128	-127	-67	-63	-63	-109	38	-158	18	27	-77	-23	-57	79	-30	-3
0.699167	519	2102	-5647	-32751	27583	-22365	2060	-11581	347	-14997	-13241	-4628	-139	-16516	-8179	-14598	1383	-9027	15880	-32691	1548	-17231	19500	-18463	1830	-22700	17403	-19023	2544	-26053	19129	-14916	-147	-124	-121	-64	-62	-58	-109	40	-139	21	33	-77	-24	-53	78	-28	-1
0.700000	-298	1875	-5126	-32766	26598	-21891	2915	-9623	1214	-14356	-13943	-5599	-116	-16663	-7356	-14779	2466	-11042	17352	-32706	1595	-17106	19926	-18911	1224	-22415	18268	-19262	2594	-26289	19578	-14482	-152	-125	-119	-65	-63	-33	-107	39	-151	21	35	-76	-22	-53	82	-27	-5
0.700833	-1142	1600	-4615	-32748	24110	-21313	3647	-7712	2191	-13754	-14406	-6688	241	-16777	-6676	-15003	2121	-13035	18920	-32692	1604	-17037	20381	-19401	1641	-22163	19145	-19496	2052	-26536	20065	-13992	-150	-126	-122	-65	-62	-57	-107	42	-151	17	52	-76	-21	-56	80	-30	-3
0.701667	-1895	1276	-4097	-32755	21908	-20647	4222	-5887	3191	-13206	-14607	-7856	774	-16836	-6091	-15281	3790	-15017	20538	-32712	1599	-17041	20857	-19921	1257	-21947	20031	-19715	2131	-26716	20586	-13462	-149	-124	-120	-65	-64	-59	-107	40	-155	22	33	-74	-23	-55	84	-27	-3
0.702500	-1701	908	-3560	-32755	20042	-19859	4620	-4168	3754	-12739	-14561	-9070	1303	-16850	-5679	-15619	3576	-16978	22161	-32703	1384	-17100	21359	-20470	311	-21776	20866	-19909	1716	-26858	21124	-12907	-153	-126	-120	-66	-63	-58	-100	35	-152	21	34	-74	-25	-52	76	-31	-5
0.703333	-985	497	-2997	-32744	17509	-19000	4811	-2588	3903	-12364	-14266	-10278	1622	-16806	-5416	-16015	2900	-18903	23724	-32649	1028	-17232	21880	-21040	948	-21671	21633	-20063	697	-26957	21664	-12337	-152	-127	-124	-69	-65	-59	-110	38	-151	18	32	-75	-23	-57	81	-30	0
0.704167	-646	47	-2398	-32758	15158	-18074	4797	-1190	4122	-12092	-13755	-11457	1846	-16716	-5310	-16467	6191	-20772	25179	-32617	1037	-17433	22412	-21615	-1124	-21647	22305	-20174	4363	-27022	22184	-11774	-147	-125	-102	-66	-62	-61	-109	39	-151	19	32	-76	-21	-57	81	-27	-3
0.705000	-668	-445	-1765	-32718	12714	-17107	4562	17	4345	-11924	-13061	-12571	2283	-16576	-5333	-16972	3727	-22560	26451	-32559	610	-17696	22952	-22193	-568	-21695	22858	-20235	3816	-27048	22677	-11226	-150	-122	-139	-65	-62	-56	-107	44	-151	23	35	-75	-21	-53	84	-27	-5
0.705833	-212	-973	-1102	-32688	10018	-16118	4097	993	4399	-11860	-12232	-13601	2780	-16396	-5496	-17511	4711	-24212	27484	-32523	42	-18016	23478	-22766	656	-21843	23276	-20253	3895	-27051	23119	-10715	-149	-125	-120	-67	-64	-58	-108	42	-144	18	33	-74	-21	-53	84	-7	0
0.706667	285	-1525	-431	-32632	7365	-15135	3422	1726	4364	-11898	-11303	-14535	3192	-16186	-5767	-18076	4382	-25690	28229	-32470	-556	-18399	23979	-23335	1886	-22064	23543	-20225	5063	-27036	23494	-10265	-159	-126	-122	-68	-61	-60	-105	38	-151	19	32	-78	-23	-56	81	-29	-5
0.707500	1388	-2128	233	-32645	4685	-14176	2551	2205	4279	-12029	-10328	-15345	3692	-15958	-6127	-18648	4620	-26948	28647	-32426	-1042	-18829	24453	-23892	2464	-22361	23666	-20144	5055	-26998	23803	-9869	-149	-125	-119	-65	-61	-59	-101	39	-152	18	34	-75	-23	-55	84	-27	-3
0.708333	2936	-2743	912	-32651	1965	-13270	1511	2432	3854	-12230	-9354	-16026	3741	-15720	-6547	-19187	4890	-27937	28691	-32380	-1665	-19302	24878	-24430	2404	-22721	23644	-20026	5255	-26948	24027	-9548	-155	-126	-118	-65	-65	-56	-107	44	-151	21	34	-73	-17	-53	79	-29	-1
0.709167	3963	-3381	1504	-32718	-678	-12442	331	2394	3578	-12489	-8424	-16577	3837	-15487	-7007	-19707	6014	-28616	28362	-32342	-1736	-19806	25236	-24945	891	-23125	23497	-19874	7332	-26881	24176	-9298	-148	-126	-120	-42	-62	-61	-110	42	-159	21	35	-72	-18	-56	84	-28	-1
0.710000	3225	-4038	2062	-32750	-3130	-11718	-939	2105	3606	-12819	-7585	-17006	4496	-15273	-7485	-20169	3573	-28955	27657	-32304	-2055	-20331	25523	-25431	2144	-23564	23236	-19697	5856	-26803	24248	-9133	-148	-126	-125	-65	-62	-57	-104	41	-150	21	35	-75	-23	-57	84	-28	-5
0.710833	3048	-4701	2548	-32762	-5507	-11116	-2261	1579	3275	-13132	-6857	-17318	4986	-15088	-7952	-20581	4309	-28925	26594	-32289	-2456	-20864	25722	-25890	3542	-24011	22882	-19508	4424	-26725	24247	-9035	-148	-125	-117	-66	-69	-59	-103	41	-149	22	36	-72	-38	-53	82	-25	-4
0.711667	3102	-5399	2947	-32763	-7728	-10658	-3584	835	3180	-13484	-6266	-17540	5633	-14957	-8394	-20897	4549	-28510	25215	-32277	-2539	-21392	25823	-26312	3322	-24457	22454	-19316	4598	-26633	24179	-8995	-148	-124	-118	-63	-61	-55	-105	44	-147	22	35	-75	-22	-52	84	-26	2
0.712500	2949	-6041	3249	-32752	-9690	-10346	-4875	-105	3136	-13832	-5832	-17669	6364	-14871	-8785	-21130	4339	-27702	23583	-32284	-2577	-21901	25823	-26700	2872	-24877	21991	-19127	3151	-26533	24061	-9051	-146	-126	-118	-68	-60	-56	-110	43	-149	22	37	-73	-19	-43	88	-23	2
0.713333	3049	-6691	3457	-32755	-11523	-10198	-6087	-1216	3047	-14168	-5561	-17738	6893	-14859	-9121	-21281	5227	-26562	21762	-32300	-2637	-22404	25719	-27048	1951	-25258	21516	-18961	2183	-26425	23899	-9145	-145	-122	-115	-64	-57	-53	-100	41	-148	24	35	-73	-22	-52	87	-27	2
0.714167	2568	-7335	3561	-32744	-13166	-10213	-7176	-2460	3217	-14491	-5440	-17765	7496	-14919	-9403	-21336	4803	-25077	19819	-32339	-2766	-22833	25510	-27346	1718	-25586	21053	-18826	1002	-26313	23714	-9288	-150	-127	-119	-68	-60	-56	-103	41	-152	21	35	-74	-18	-55	82	-29	-3
0.715000	1161	-7954	3585	-32767	-14471	-10394	-8110	-3783	3496	-14792	-5470	-17776	8300	-15057	-9621	-21303	6103	-23302	17863	-32397	-2835	-23233	25203	-27608	1400	-25861	20621	-18732	-147	-26195	23499	-9459	-151	-129	-121	-69	-62	-60	-111	35	-156	16	32	-79	-25	-59	78	-31	-5
0.715833	-445	-8549	3536	-32755	-15714	-10730	-8861	-5218	3588	-15066	-5624	-17780	8998	-15276	-9778	-21178	7218	-21309	15985	-32458	-2979	-23575	24810	-27806	82	-26058	20243	-18673	-880	-26066	23299	-9643	-152	-130	-119	-68	-64	-58	-107	40	-156	20	33	-75	-23	-60	82	-31	-7
0.716667	-2153	-9098	3435	-32767	-16868	-11200	-9400	-6658	3571	-15338	-5882	-17795	9516	-15569	-9869	-20968	5941	-19160	14277	-32551	-3508	-23859	24343	-27954	544	-26187	19940	-18666	-3038	-25934	23106	-9830	-151	-128	-119	-65	-64	-73	-104	39	-154	21	33	-74	-23	-57	91	-28	-5
0.717500	-2257	-9615	3300	-32754	-17954	-11800	-9727	-8102	3490	-15550	-6216	-17844	9666	-15942	-9920	-20696	9591	-16938	12810	-32625	-3798	-24077	23818	-28045	-1792	-26247	19702	-18704	-924	-25800	22930	-10020	-154	-125	-118	-68	-59	-59	-105	41	-151	26	36	-77	-23	-57	82	-32	0
0.718333	-2201	-10083	3159	-32765	-18886	-12517	-9842	-9524	3559	-15781	-6603	-17938	9966	-16373	-9932	-20369	8226	-14721	11660	-32690	-4351	-24237	23250	-28081	-2977	-26244	19540	-18797	-1465	-25649	22783	-10193	-149	-127	-117	-68	-64	-58	-105	39	-152	22	33	-76	-22	-60	82	-26	0
0.719167	-2821	-10506	3033	-32752	-19795	-13311	-9741	-10887	3515	-16004	-7012	-18080	10224	-16862	-9922	-20002	9988	-12569	10870	-32692	-5052	-24330	22660	-28059	-3239	-26182	19463	-18930	-2584	-25529	22657	-10345	-146	-129	-119	-64	-59	-56	-101	44	-149	21	33	-75	-16	-56	84	-28	0
0.720000	-4766	-10887	2948	-32754	-20820	-14181	-9457	-12174	3549	-16231	-7424	-18273	10380	-17397	-9904	-19608	10857	-10569	10488	-32699	-5814	-24374	22066	-27989	-4046	-26078	19449	-19094	-1766	-25398	22561	-10478	-149	-126	-116	-64	-61	-56	-101	43	-150	20	34	-73	-19	-52	87	-26	0
0.720833	-7262	-11221	2932	-32753	-21615	-15091	-9004	-13364	4004	-16475	-7819	-18526	10344	-17971	-9897	-19202	11307	-8789	10527	-32700	-6690	-24366	21491	-27868	-4812	-25943	19487	-19295	-2170	-25278	22485	-10582	-147	-122	-118	-64	-86	-56	-103	44	-149	21	33	-74	-22	-58	86	-26	1
0.721667	-9065	-11514	2987	-32740	-22251	-16025	-8428	-14444	4225	-16740	-8176	-18832	9671	-18564	-9910	-18799	11789	-7281	10981	-32688	-7556	-24321	20949	-27703	-5229	-25786	19569	-19514	-2698	-25174	22433	-10663	-151	-114	-120	-63	-61	-56	-107	43	-150	19	32	-73	-18	-56	85	-27	1
0.722500	-9859	-11763	3146	-32757	-22920	-16959	-7754	-15419	3713	-17038	-8483	-19183	8690	-19167	-9957	-18411	13647	-6081	11852	-32702	-8053	-24248	20459	-27498	-6404	-25626	19675	-19741	-913	-25086	22390	-10721	-148	-125	-118	-67	-59	-58	-105	40	-150	10	30	-74	-19	-59	86	-28	0
0.723333	-12272	-11979	3410	-32740	-23421	-17887	-7020	-16265	3719	-17372	-8736	-19574	8150	-19765	-10040	-18055	11299	-5217	12995	-32690	-9004	-24163	20032	-27262	-5417	-25475	19788	-19967	-2117	-25017	22358	-10771	-150	-129	-124	-69	-62	-61	-111	39	-155	18	29	-85	-22	-57	81	-34	-6
0.724167	-14427	-12160	3778	-32765	-24024	-18791	-6274	-17000	3518	-17743	-8937	-19985	7314	-20345	-10167	-17727	10179	-4688	14493	-32707	-10029	-24061	19685	-27002	-3791	-25341	19894	-20172	-4391	-24980	22328	-10807	-152	-126	-117	-63	-63	-59	-107	42	-155	22	33	-74	-23	-58	84	-28	-1
0.725000	-15872	-12309	4272	-32744	-24509	-19639	-5547	-17615	3192	-18144	-9073	-20408	6452	-20895	-10342	-17440	9222	-4490	16193	-32689	-10669	-23963	19422	-26721	-3965	-25237	19973	-20350	-4155	-24942	22286	-10834	-149	-127	-118	-64	-63	-55	-105	43	-148	22	35	-73	-18	-52	84	-27	-3
0.725833	-17142	-12435	4841	-32760	-24828	-20441	-4884	-18128	3086	-18583	-9170	-20836	5648	-21415	-10567	-17195	6606	-4596	18021	-32704	-11187	-23884	19245	-26441	-3705	-25170	20011	-20496	-5160	-24942	22236	-10865	-146	-124	-119	-64	-63	-56	-107	37	-151	21	33	-76	-22	-53	82	-26	0
0.726667	-17557	-12544	5501	-32747	-24994	-21194	-4327	-18557	2871	-19064	-9239	-21262	4735	-21902	-10848	-17006	4990	-4968	19892	-32690	-11552	-23829	19147	-26157	-3577	-25150	20006	-20621	-5877	-24968	22160	-10904	-148	-122	-120	-65	-62	-55	-108	43	-151	19	35	-75	-19	-56	79	-27	0
0.727500	-17762	-12626	6228	-32760	-25033	-21890	-3885	-18924	2586	-19579	-9294	-21662	3793	-22344	-11170	-16859	2228	-5544	21717	-32703	-11656	-23805	19128	-25882	-3033	-25180	19946	-20662	-6344	-25019	22071	-10951	-148	-124	-118	-65	-61	-55	-110	44	-153	49	35	-75	-19	-52	84	-29	-4
0.728333	-18428	-12700	6996	-32751	-24777	-22539	-3586	-19208	2542	-20120	-9341	-22036	3067	-22747	-11536	-16757	37	-6271	23424	-32691	-11379	-23817	19176	-25628	-2175	-25253	19832	-20678	-6902	-25097	21956	-11016	-153	-126	-118	-64	-64	-57	-105	40	-151	19	32	-76	-23	-58	78	-31	0
0.729167	-18357	-12725	7798	-32751	-24350	-23144	-3449	-19460	2394	-20680	-9404	-22369	2636	-23105	-11933	-16689	-1443	-7079	24950	-32696	-10758	-23876	19283	-25399	-2985	-25375	19666	-20634	-6526	-25192	21826	-11094	-148	-127	-118	-65	-65	-57	-107	42	-151	18	34	-72	-21	-52	80	-27	0
0.730000	-17613	-12738	8600	-32746	-23896	-23701	-3472	-19698	1994	-21260	-9497	-22661	1928	-23431	-12374	-16669	-6348	-7904	26219	-32694	-10068	-23974	19434	-25193	-1993	-25541	19452	-20548	-7974	-25313	21675	-11195	-150	-126	-120	-62	-61	-58	-103	42	-152	19	34	-76	-24	-58	81	-27	0
0.730833	-16524	-12724	9380	-32738	-23424	-24241	-3663	-19918	1456	-21845	-9630	-22924	564	-23734	-12829	-16671	-6211	-8684	27179	-32682	-8742	-24121	19610	-25027	-2300	-25741	19204	-20418	-6250	-25450	21514	-11311	-151	-130	-117	-67	-64	-57	-104	42	-149	20	36	-77	-23	-56	84	-26	1
0.731667	-16152	-12675	10113	-32753	-22974	-24753	-4005	-20151	1265	-22439	-9819	-23114	-369	-24011	-13301	-16696	-10201	-9357	27805	-32696	-7398	-24311	19801	-24895	-2351	-25979	18921	-20255	-5059	-25598	21351	-11442	-146	-131	-122	-69	-63	-60	-107	38	-151	15	27	-78	-17	-60	79	-24	0
0.732500	-15196	-12588	10780	-32740	-22469	-25249	-4476	-20404	995	-23034	-10062	-23281	-1266	-24278	-13773	-16725	-13871	-9873	28080	-32680	-5983	-24537	20001	-24795	-636	-26230	18633	-20061	-6055	-25758	21175	-11585	-148	-128	-122	-64	-57	-49	-103	42	-147	18	33	-73	-17	-56	82	-26	-1
0.733333	-14003	-12447	11365	-32758	-21736	-25739	-5065	-20684	911	-23624	-10362	-23398	-2184	-24540	-14243	-16768	-16708	-10192	28001	-32644	-4163	-24796	20187	-24730	-146	-26505	18338	-19846	-5149	-25919	21026	-11736	-146	-126	-119	-64	-61	-55	-101	40	-153	16	19	-73	-17	-56	84	-42	0
0.734167	-12757	-12267	11846	-32742	-20973	-26230	-5739	-21002	850	-24204	-10720	-23489	-3029	-24808	-14727	-16807	-20657	-10286	27580	-32535	-2423	-25083	20346	-24706	218	-26781	18056	-19622	-4750	-26099	20876	-11897	-151	-127	-120	-66	-63	-57	-105	37	-151	17	33	-76	-19	-60	81	-32	-1
0.735000	-11376	-12021	12221	-32761	-20149	-26732	-6473	-21371	613	-24776	-11132	-23561	-3971	-25096	-15150	-16838	-23340	-10138	26844	-32440	-641	-25386	20473	-24712	1054	-27060	17796	-19405	-4554	-26269	20747	-12060	-150	-129	-120	-67	-60	-60	-110	32	-152	16	29	-79	-22	-62	76	-34	-3
0.735833	-8899	-11716	12474	-32747	-19357	-27240	-7231	-21784	211	-25335	-11586	-23603	-5441	-25413	-15579	-16848	-23455	-9743	25840	-32325	1559	-25693	20568	-24739	679	-27326	17568	-19200	-2240	-26441	20644	-12223	-148	-128	-120	-68	-63	-60	-105	41	-152	16	28	-81	-23	-68	78	-35	0
0.736667	-7790	-11343	12565	-32764	-18382	-27753	-7981	-22229	315	-25886	-12069	-23655	-6290	-25751	-15965	-16841	-25579	-9111	24617	-32233	3397	-26000	20618	-24790	1124	-27578	17382	-19010	-797	-26604	20571	-12383	-152	-127	-124	-70	-62	-62	-109	37	-148	18	30	-78	-22	-61	79	-30	0
0.737500	-6947	-10904	12610	-32751	-17349	-28269	-8702	-22757	345	-26431	-12572	-23699	-6826	-26126	-16322	-16803	-26944	-8262	23228	-32143	4935	-26289	20627	-24858	3815	-27814	17244	-18851	-1420	-26762	20523	-12517	-150	-126	-120	-68	-63	-59	-105	39	-153	17	26	-78	-22	-62	77	-29	-3
0.738333	-4969	-10401	12492	-32750	-16226	-28787	-9368	-23310	260	-26961	-13076	-23749	-7265	-26536	-16638	-16758	-26153	-7223	21727	-32081	6486	-26556	20596	-24941	5534	-28030	17153	-18723	119	-26907	20499	-12684	-149	-130	-125	-67	-63	-56	-83	41	-152	17	28	-78	-18	-60	80	-29	2
0.739167	-3208	-9830	12252	-32754	-15102	-29300	-9954	-23903	174	-27476	-13563	-23814	-7501	-26979	-16917	-16664	-26606	-6023	20167	-32035	7608	-26791	20517	-25028	7377	-28209	17103	-18635	1178	-27043	20495	-12828	-151	-127	-120	-66	-63	-63	-108	41	-151	18	29	-77	-21	-57	78	-29	1
0.740000	-1336	-9199	11876	-32735	-13938	-29794	-10449	-24529	-100	-27984	-14018	-23901	-7592	-27465	-17145	-16553	-25440	-4703	18598	-32019	8750	-26987	20404	-25122	8364	-28370	17092	-18594	1574	-27169	20508	-12968	-150	-130	-126	-70	-65	-60	-105	40	-156	15	29	-79	-29	-60	78	-30	-5
0.740833	658	-8514	11429	-32754	-12623	-30268	-10840	-25178	-327	-28474	-14430	-24043	-7459	-27979	-17330	-16415	-24542	-3307	17091	-32029	9771	-27129	20254	-25221	8633	-28489	17115	-18591	2024	-27280	20531	-13103	-155	-128	-126	-83	-65	-57	-105	37	-155	13	34	-77	-23	-57	81	-31	-7
0.741667	2131	-7790	10866	-32740	-11475	-30698	-11130	-25831	-256	-28948	-14776	-24155	-7238	-28510	-17463	-16258	-23216	-1877	15668	-32061	10432	-27218	20071	-25315	9026	-28580	17158	-18632	2084	-27379	20550	-13238	-156	-128	-122	-68	-64	-59	-108	37	-155	19	29	-73	-22	-58	78	-32	-5
0.742500	3918	-7020	10211	-32759	-10380	-31089	-11315	-26493	-304	-29402	-15049	-24324	-7021	-29050	-17552	-16085	-19754	-445	14369	-32120	11133	-27245	19858	-25420	7246	-28641	17209	-18715	2920	-27468	20562	-13367	-152	-128	-126	-69	-64	-32	-109	38	-155	17	28	-77	-22	-59	77	-30	-5
0.743333	6192	-6236	9471	-32743	-9323	-31421	-11409	-27153	-717	-29835	-15251	-24521	-6766	-29596	-17598	-15902	-19656	950	13216	-32200	11289	-27211	19615	-25515	6902	-28671	17257	-18835	2465	-27551	20550	-13503	-151	-129	-124	-72	-66	-61	-110	52	-154	17	28	-77	-27	-60	76	-34	-6
0.744167	8714	-5438	8662	-32761	-8617	-31686	-11419	-27792	-1408	-30241	-15361	-24744	-6988	-30127	-17593	-15712	-15217	2279	12221	-32302	11497	-27114	19350	-25618	6203	-28669	17284	-18986	4334	-27622	20515	-13637	-152	-130	-124	-69	-65	-60	-110	39	-153	18	30	-77	-24	-58	78	-27	0
0.745000	10230	-4637	7757	-32746	-7882	-31873	-11357	-28393	-1697	-30611	-15388	-24988	-6951	-30641	-17549	-15511	-11974	3523	11393	-32407	11730	-26952	19066	-25706	3827	-28638	17287	-19156	7208	-27685	20436	-13774	-148	-127	-121	-66	-63	-58	-105	42	-149	21	32	-74	-23	-57	79	-30	-1
0.745833	11107	-3851	6804	-32753	-7159	-31987	-11251	-28960	-1974	-30938	-15336	-25251	-6942	-31117	-17470	-15318	-10670	4651	10732	-32544	11452	-26736	18749	-25806	4093	-28585	17242	-19353	6651	-27738	20316	-13915	-159	-127	-115	-65	-64	-58	-105	42	-148	22	36	-76	-23	-53	82	-28	-1
0.746667	11776	-3098	5793	-32745	-6607	-32003	-11117	-29483	-2282	-31218	-15207	-25532	-6933	-31543	-17360	-15155	-6488	5658	10230	-32637	11096	-26463	18409	-25909	3357	-28529	17143	-19567	7873	-27788	20139	-14055	-146	-126	-119	-72	-60	-56	-103	44	-152	22	33	-77	-23	-56	82	-28	1
0.747500	12388	-2385	4720	-32741	-6299	-31926	-10976	-29956	-2530	-31442	-15018	-25824	-6784	-31915	-17228	-15003	-4552	6534	9863	-32676	10652	-26147	18035	-26019	2614	-28409	16982	-19784	8727	-27830	19905	-14203	-148	-127	-124	-68	-64	-57	-104	43	-149	21	28	-74	-17	-50	84	-27	-4
0.748333	12525	-1724	3594	-32748	-5963	-31753	-10891	-30376	-2726	-31604	-14778	-26117	-6711	-32219	-17075	-14877	-2443	7280	9618	-32697	10132	-25791	17625	-26141	1930	-28295	16749	-20012	8585	-27870	19606	-14335	-151	-131	-125	-69	-63	-57	-107	40	-156	15	28	-78	-22	-58	82	-30	-5
0.749167	13315	-1125	2412	-32740	-5763	-31485	-10748	-30729	-3277	-31678	-14496	-26406	-7233	-32452	-16924	-14778	1094	7905	9481	-32686	9483	-25407	17184	-26267	424	-28157	16474	-20233	9718	-27899	19254	-14477	-148	-130	-122	-70	-62	-60	-105	41	-153	20	32	-76	-19	-57	80	-28	0
0.750000	12826	-586	1199	-32753	-5603	-31118	-10688	-31019	-3250	-31675	-14196	-26682	-7190	-32593	-16768	-14713	2559	8416	9422	-32706	8826	-25005	16709	-26406	-988	-28013	16093	-20452	10873	-27926	18840	-14604	-147	-126	-119	-68	-62	-55	-103	43	-155	19	30	-70	-22	-55	81	-29	-1
0.750833	11343	-122	-66	-32736	-5350	-30646	-10682	-31248	-3082	-31580	-13890	-26951	-6854	-32671	-16619	-14690	2599	8820	9415	-32689	7879	-24586	16194	-26551	485	-27856	15659	-20661	9017	-27942	18360	-14720	-152	-127	-122	-70	-62	-59	-107	40	-154	19	32	-74	-19	-56	80	-29	-5
0.751667	10701	264	-1368	-32755	-5136	-30117	-10735	-31418	-2870	-31390	-13597	-27205	-6608	-32628	-16484	-14697	5023	9127	9447	-32708	7053	-24170	15641	-26706	616	-27681	15159	-20862	8933	-27949	17839	-14813	-148	-124	-116	-67	-61	-58	-105	38	-151	21	36	-73	-34	-52	84	-28	1
0.752500	9727	573	-2691	-32737	-4982	-29489	-10850	-31520	-2469	-31105	-13329	-27441	-6082	-32519	-16369	-14750	5418	9352	9495	-32691	6079	-23754	15062	-26873	258	-27500	14604	-21055	8820	-27947	17274	-14900	-148	-124	-112	-66	-60	-53	-100	42	-150	22	35	-72	-19	-51	86	-24	0
0.753333	8518	798	-4043	-32754	-4641	-28800	-11035	-31570	-2318	-30722	-13090	-27658	-5479	-32299	-16283	-14845	6483	9500	9538	-32710	5020	-23348	14443	-27048	-46	-27307	14007	-21233	7655	-27930	16676	-14948	-145	-119	-117	-67	-59	-56	-104	41	-148	24	34	-72	-15	-52	84	-23	2
0.754167	7369	945	-5412	-32741	-4173	-28038	-11277	-31567	-2082	-30246	-12934	-27856	-4942	-32009	-16233	-14985	7004	9581	9570	-32690	3983	-22958	13809	-27219	-597	-27111	13373	-21404	6798	-27929	16050	-14979	-146	-121	-117	-65	-62	-56	-100	42	-150	20	35	-73	-21	-52	81	-24	0
0.755000	5811	1017	-6793	-32751	-3717	-27236	-11576	-31518	-1565	-29678	-12829	-28036	-4193	-31625	-16226	-15170	6840	9593	9574	-32701	2901	-22588	13161	-27394	-66	-26908	12721	-21564	5448	-27859	15415	-14992	-148	-128	-118	-65	-61	-60	-105	40	-151	17	33	-74	-22	-59	81	-28	-5
0.755833	3986	1008	-8158	-32735	-3207	-26391	-11917	-31427	-1008	-29031	-12792	-28214	-3310	-31170	-16256	-15403	8828	9555	9549	-32696	2086	-22230	12522	-27565	-1333	-26685	12064	-21716	4762	-27794	14780	-14977	-149	-126	-119	-67	-65	-56	-104	38	-151	18	32	-75	-26	-56	80	-28	0
0.756667	2906	934	-9498	-32649	-2535	-25522	-12292	-31295	-683	-28306	-12828	-28348	-2312	-30633	-16329	-15678	7995	9462	9491	-32695	1046	-21894	11899	-27726	-2493	-26452	11409	-21853	2724	-27702	14157	-14939	-151	-125	-124	-68	-68	-62	-108	34	-156	12	30	-77	-23	-60	78	-31	-1
0.757500	2340	799	-10803	-32473	-1832	-24645	-12690	-31140	-817	-27517	-12941	-28485	-1558	-30049	-16443	-15991	9147	9321	9402	-32696	68	-21568	11318	-27868	-2307	-26210	10781	-21987	1150	-27583	13565	-14876	-147	-126	-120	-66	-62	-58	-109	37	-151	17	30	-75	-21	-56	77	-28	0
0.758333	1325	606	-12052	-32228	-953	-23759	-13097	-30948	-661	-26683	-13124	-28605	-702	-29407	-16603	-16338	11484	9116	9277	-32680	-473	-21256	10759	-27991	-4727	-25948	10188	-22110	2439	-27445	13005	-14794	-148	-126	-122	-62	-59	-57	-107	42	-151	36	30	-69	-16	-56	82	-25	1
0.759167	98	371	-13226	-31907	15	-22882	-13505	-30741	-398	-25817	-13371	-28718	339	-28724	-16801	-16719	9702	8858	9124	-32693	-1195	-20951	10277	-28097	-4317	-25674	9645	-22225	-8	-27276	12500	-14698	-148	-124	-121	-65	-60	-57	-107	42	-151	16	30	-74	-22	-59	82	-24	0
0.760000	-690	84	-14324	-31526	941	-22035	-13903	-30520	-288	-24941	-13684	-28827	1450	-28018	-17031	-17130	11501	8552	8942	-32679	-1728	-20657	9880	-28180	-4206	-25387	9158	-22334	-1048	-27084	12054	-14587	-150	-127	-120	-52	-63	-56	-105	41	-149	18	35	-76	-19	-55	80	-27	0
0.760833	-1192	-230	-15304	-31076	1850	-21218	-14279	-30294	-208	-24074	-14051	-28933	2416	-27292	-17314	-17572	11055	8127	8742	-32698	-2243	-20364	9574	-28242	-4096	-25089	8744	-22438	-1702	-26866	11644	-14465	-149	-121	-119	-64	-66	-57	-107	40	-153	19	35	-74	-19	-58	79	-26	-3
0.761667	-1638	-570	-16163	-30558	2863	-20441	-14628	-30065	0	-23217	-14466	-29033	3560	-26561	-17625	-18034	11052	7650	8525	-32689	-2652	-20075	9376	-28270	-4018	-24775	8406	-22537	-3109	-26623	11356	-14343	-148	-126	-120	-64	-63	-52	-108	42	-152	20	33	-75	-22	-59	79	-30	-4
0.762500	-1396	-924	-16882	-29979	3708	-19712	-14947	-29841	-333	-22395	-14924	-29135	4187	-25839	-17963	-18506	11940	7088	8296	-32692	-3030	-19786	9289	-28286	-4363	-24455	8147	-22627	-3954	-26370	11107	-14222	-151	-125	-122	-65	-62	-58	-107	38	-153	18	34	-70	-18	-58	79	-29	0
0.763333	-1658	-1287	-17444	-29332	4442	-19041	-15233	-29618	-411	-21624	-15413	-29228	5037	-25137	-18332	-18989	11896	6443	8060	-32575	-3027	-19494	9333	-28278	-5744	-24127	7977	-22711	-3711	-26100	10977	-14095	-149	-126	-121	-66	-64	-58	-107	36	-152	17	30	-74	-24	-61	75	-30	-5
0.764167	-2837	-1646	-17849	-28632	5172	-18430	-15481	-29403	-143	-20889	-15916	-29315	6346	-24471	-18721	-19471	9117	5700	7818	-32404	-3324	-19208	9500	-28251	-4355	-23801	7898	-22789	-6277	-25810	10912	-13977	-148	-129	-121	-67	-62	-56	-105	37	-151	19	32	-76	-23	-59	80	-35	-1
0.765000	-2797	-1995	-18066	-27883	5837	-17887	-15687	-29202	-51	-20229	-16430	-29397	7568	-23842	-19132	-19949	9791	4872	7584	-32148	-3648	-18921	9796	-28207	-3463	-23475	7910	-22858	-7457	-25518	10924	-13860	-149	-126	-119	-67	-63	-58	-105	37	-153	21	30	-74	-24	-58	79	-33	-3
0.765833	-2695	-2325	-18114	-27108	6350	-17423	-15853	-29008	176	-19643	-16948	-29463	8905	-23258	-19562	-20410	8967	3954	7360	-31836	-3896	-18643	10212	-28152	-3735	-23158	8010	-22910	-7694	-25221	11015	-13745	-150	-126	-121	-67	-67	-62	-103	41	-150	20	30	-73	-19	-60	84	-29	0
0.766667	-2718	-2634	-17982	-26305	6752	-17029	-15998	-28824	359	-19134	-17466	-29508	10139	-22722	-20001	-20849	8257	2950	7152	-31451	-4144	-18383	10743	-28100	-3847	-22859	8192	-22951	-8766	-24924	11188	-13645	-149	-127	-118	-77	-59	-58	-103	39	-152	15	34	-75	-23	-59	81	-29	-1
0.767500	-2504	-2911	-17681	-25501	7077	-16721	-16109	-28643	502	-18699	-17967	-29539	11211	-22246	-20445	-21263	7903	1867	6966	-30982	-4331	-18140	11358	-28081	-4009	-22567	8458	-22983	-9063	-24633	11424	-13551	-148	-126	-119	-68	-61	-58	-107	40	-152	20	36	-60	-21	-56	81	-30	-4
0.768333	-2479	-3157	-17213	-24700	7388	-16498	-16184	-28479	774	-18353	-18452	-29539	12282	-21835	-20889	-21637	6364	709	6801	-30435	-4516	-17923	12069	-27983	-3243	-22304	8794	-22993	-9475	-24351	11711	-13457	-149	-126	-119	-66	-65	-59	-108	41	-149	19	35	-75	-22	-58	81	-28	0
0.769167	-2584	-3405	-16599	-23916	7720	-16360	-16248	-28310	922	-18089	-18914	-29511	13486	-21480	-21338	-21967	7043	-518	6672	-29784	-4494	-17734	12842	-27929	-3532	-22064	9191	-22990	-9411	-24081	12064	-13371	-152	-126	-120	-68	-63	-58	-104	41	-154	21	34	-75	-22	-60	86	-12	-3
0.770000	-2017	-3541	-15847	-23163	7966	-16306	-16305	-28150	788	-17907	-19347	-29442	14877	-21178	-21779	-22251	6109	-1801	6583	-29028	-4547	-17588	13668	-27886	-4650	-21864	9643	-22962	-9784	-23823	12457	-13281	-150	-130	-135	-65	-62	-60	-107	41	-151	16	34	-76	-22	-58	82	-29	1
0.770833	-980	-3682	-14988	-22452	8084	-16340	-16305	-27986	359	-17806	-19746	-29338	15984	-20935	-22204	-22482	5117	-3122	6534	-28170	-4712	-17483	14519	-27869	-3785	-21694	10139	-22914	-10621	-23582	12879	-13198	-151	-130	-120	-67	-62	-60	-104	43	-153	22	37	-76	-22	-58	81	-30	0
0.771667	146	-3790	-14035	-21794	8098	-16448	-16305	-27818	-33	-17776	-20080	-29186	16975	-20742	-22607	-22657	7721	-4458	6535	-27215	-4476	-17428	15370	-27831	-5739	-21559	10676	-22845	-7961	-23350	13325	-13113	-148	-127	-117	-67	-62	-61	-105	40	-151	21	30	-58	-22	-55	82	-29	-3
0.772500	544	-3871	-13018	-21193	8038	-16631	-16288	-27647	-266	-17817	-20427	-28990	18185	-20600	-22983	-22774	4700	-5803	6583	-26162	-4658	-17426	16207	-27821	-5253	-21463	11228	-22755	-8379	-23140	13782	-13020	-149	-126	-117	-65	-59	-58	-101	42	-152	20	36	-75	-23	-53	81	-26	-6
0.773333	1205	-3931	-11963	-20659	7908	-16886	-16258	-27469	-656	-17921	-20700	-28744	19319	-20501	-23328	-22836	5723	-7138	6674	-25030	-4737	-17479	17000	-27820	-4385	-21408	11790	-22636	-8138	-22950	14226	-12926	-147	-124	-122	-70	-66	-64	-107	40	-151	17	34	-78	-23	-60	81	-27	-6
0.774167	1554	-3979	-10886	-20192	7707	-17199	-16202	-27277	-975	-18076	-20927	-28457	20117	-20439	-23630	-22837	4741	-8443	6814	-23813	-4752	-17586	17740	-27827	-3715	-21390	12348	-22497	-7037	-22773	14678	-12827	-147	-126	-119	-67	-63	-61	-104	40	-153	19	35	-77	-24	-60	82	-26	5
0.775000	1582	-4027	-9812	-19791	7518	-17545	-16128	-27073	-1089	-18268	-21149	-28123	20697	-20402	-23884	-22789	4299	-9701	6983	-22546	-4632	-17748	18396	-27836	-3183	-21409	12888	-22338	-6664	-22612	15101	-12725	-153	-130	-124	-72	-65	-65	-107	40	-156	18	33	-78	-18	-60	81	-28	-5
0.775833	2239	-4077	-8765	-19473	7230	-17930	-16033	-26849	-1541	-18486	-21209	-27748	20697	-20383	-24090	-22690	4760	-10882	7188	-21243	-4566	-17962	18956	-27845	-2909	-21458	13403	-22156	-6066	-22463	15499	-12609	-152	-129	-121	-69	-65	-62	-109	37	-158	16	30	-79	-23	-58	81	-29	-8
0.776667	2671	-4149	-7769	-19202	6893	-18321	-15910	-26623	-1786	-18718	-21265	-27318	20628	-20381	-24237	-22551	5705	-11977	7413	-19924	-4440	-18218	19410	-27845	-4109	-21544	13886	-21956	-3790	-22329	15864	-12498	-154	-129	-124	-67	-65	-61	-108	40	-159	21	33	-74	-24	-60	79	-32	-9
0.777500	1072	-4243	-6831	-19004	6601	-18716	-15763	-26372	-1641	-18960	-21256	-26887	20958	-20378	-24315	-22370	2922	-12956	7660	-18615	-4639	-18515	19747	-27835	-2532	-21655	14316	-21752	-4389	-22204	16193	-12382	-155	-126	-124	-65	-63	-63	-108	39	-154	13	29	-77	-28	-55	85	-28	-7
0.778333	199	-4373	-5975	-18869	6116	-19099	-15586	-26103	-1763	-19188	-21183	-26417	20978	-20381	-24335	-22163	3254	-13817	7874	-17342	-4688	-18848	19971	-27809	-725	-21782	14698	-21510	-4895	-22092	16466	-12260	-153	-125	-116	-64	-59	-58	-103	16	-156	18	32	-77	-19	-57	82	-29	-4
0.779167	-564	-4545	-5183	-18786	5692	-19460	-15382	-25823	-1743	-19400	-21065	-25929	20986	-20371	-24287	-21930	2853	-14540	8085	-16050	-4657	-19210	20067	-27766	-607	-21929	15012	-21277	-3510	-21987	16693	-12139	-147	-121	-117	-67	-65	-59	-107	41	-153	20	35	-69	-18	-56	85	-26	3
0.780000	-1754	-4766	-4484	-18752	5338	-19788	-15165	-25528	-1643	-19591	-20883	-25434	20842	-20355	-24178	-21677	1696	-15128	8271	-14995	-4785	-19579	20048	-27698	-572	-22086	15260	-21033	-3002	-21893	16868	-12018	-145	-127	-117	-66	-62	-59	-101	43	-153	20	33	-77	-18	-56	82	-28	-1
0.780833	-2639	-5037	-3879	-18766	4891	-20076	-14893	-25219	-1383	-19747	-20652	-24930	20606	-20328	-24004	-21415	1139	-15558	8411	-13992	-4826	-19958	19913	-27607	-579	-22248	15432	-20787	-2255	-21796	16985	-11903	-151	-126	-118	-67	-62	-61	-108	40	-150	16	32	-75	-22	-53	80	-32	0
0.781667	-3494	-5366	-3354	-18811	4331	-20318	-14615	-24895	-872	-19866	-20375	-24432	20539	-20293	-23778	-21143	-731	-15840	8503	-13138	-4760	-20332	19678	-27491	402	-22410	15529	-20547	-1915	-21717	17053	-11792	-151	-126	-122	-69	-61	-64	-110	41	-155	13	30	-81	-27	-59	78	-30	-5
0.782500	-4211	-5756	-2912	-18892	3731	-20517	-14320	-24566	-253	-19954	-20057	-23930	20392	-20240	-23500	-20861	-1094	-15972	8532	-12459	-4723	-20683	19354	-27343	918	-22561	15557	-20283	-1201	-21627	17066	-11688	-149	-130	-122	-68	-64	-59	-110	40	-153	17	30	-76	-21	-58	85	-29	-1
0.783333	-3889	-6148	-2538	-18988	3002	-20665	-14007	-24219	131	-20004	-19707	-23441	19976	-20178	-23176	-20572	-1661	-15956	8502	-11965	-4785	-21015	18948	-27167	-377	-22704	15507	-20068	-148	-21539	17028	-11588	-152	-132	-121	-77	-64	-60	-107	40	-155	15	29	-78	-24	-59	81	-29	-6
0.784167	-2747	-6601	-2227	-19102	2194	-20781	-13688	-23865	204	-20018	-19333	-22963	19157	-20122	-22820	-20288	-3952	-15805	8403	-11683	-4777	-21315	18489	-26971	396	-22824	15399	-19836	-593	-21450	16945	-11500	-151	-130	-118	-69	-65	-58	-104	41	-154	18	33	-73	-24	-57	82	-29	-1
0.785000	-1127	-7076	-1962	-19229	1361	-20878	-13364	-23505	127	-20007	-18945	-22502	17952	-20053	-22439	-19989	-1168	-15526	8250	-11616	-4210	-21570	17985	-26751	-1187	-22920	15220	-19616	2641	-21353	16812	-11421	-151	-127	-121	-66	-65	-58	-104	49	-153	19	33	-75	-23	-55	84	-25	-3
0.785833	-146	-7577	-1743	-19364	549	-20923	-13053	-23137	373	-19978	-18556	-22053	16925	-19994	-22039	-19685	-4064	-15135	8036	-11767	-4075	-21784	17460	-26506	-1527	-22996	14989	-19403	3685	-21254	16636	-11355	-147	-130	-119	-66	-61	-57	-104	42	-151	19	35	-73	-22	-56	82	-28	-7
0.786667	1673	-8087	-1552	-19496	-475	-20974	-12750	-22766	483	-19949	-18168	-21619	15725	-19954	-21637	-19377	-3668	-14652	7797	-12123	-3901	-21953	16915	-26255	-951	-23045	14706	-19208	3784	-21154	16429	-11306	-151	-129	-120	-74	-48	-56	-103	42	-158	18	34	-114	-21	-55	85	-28	-1
0.787500	3533	-8590	-1379	-19628	-1600	-21027	-12465	-22393	568	-19902	-17789	-21198	14513	-19927	-21236	-19061	-3823	-14088	7528	-12671	-3595	-22078	16379	-25986	-1013	-23065	14383	-19025	5483	-21053	16186	-11273	-150	-128	-120	-67	-62	-57	-105	44	-155	20	32	-74	-17	-56	81	-28	-1
0.788333	5382	-9078	-1228	-19764	-2795	-21093	-12198	-22022	704	-19876	-17428	-20789	13205	-19923	-20846	-18734	-4104	-13463	7267	-13388	-3240	-22163	15851	-25709	-956	-23059	14028	-18857	6291	-20949	15922	-11246	-147	-126	-119	-69	-63	-55	-109	41	-151	19	33	-73	-21	-58	81	-28	0
0.789167	7848	-9541	-1079	-19873	-3950	-21181	-11954	-21646	357	-19867	-17091	-20395	11353	-19956	-20478	-18392	-3782	-12789	7023	-14235	-2824	-22210	15356	-25429	-627	-23032	13653	-18679	6474	-20849	15636	-11236	-149	-127	-119	-67	-61	-59	-104	42	-151	20	33	-75	-23	-61	77	-26	0
0.790000	10506	-9969	-930	-19982	-5110	-21304	-11744	-21275	-183	-19890	-16780	-20013	9297	-20016	-20124	-18038	-1804	-12080	6829	-15179	-1974	-22225	14898	-25149	-1824	-22978	13263	-18520	8435	-20747	15336	-11241	-151	-129	-124	-69	-65	-63	-110	41	-153	16	28	-83	-26	-60	78	-31	-4
0.790833	10851	-10361	-788	-20077	-6022	-21467	-11557	-20907	-114	-19942	-16496	-19638	8067	-20117	-19798	-17666	-3367	-11355	6709	-16164	-1544	-22212	14480	-24869	-918	-22906	12879	-18364	8200	-20682	15032	-11259	-147	-128	-124	-67	-61	-58	-108	41	-152	21	30	-76	-25	-60	82	-28	0
0.791667	11239	-10690	-636	-20149	-6920	-21673	-11392	-20543	-257	-20035	-16232	-19266	6737	-20247	-19497	-17273	-2561	-10623	6682	-17156	-1337	-22183	14104	-24594	1656	-22815	12497	-18208	6450	-20561	14724	-11290	-148	-127	-120	-70	-64	-56	-104	43	-150	17	33	-74	-19	-56	86	-25	0
0.792500	12074	-10966	-486	-20204	-7776	-21918	-11249	-20180	-408	-20175	-15993	-18892	5062	-20418	-19224	-16872	-1149	-9898	6777	-18109	-682	-22126	13774	-24324	2133	-22712	12132	-18067	6572	-20483	14422	-11330	-148	-127	-121	-66	-59	-58	-103	45	-150	19	29	-75	-22	-52	81	-25	1
0.793333	12565	-11192	-341	-20251	-8465	-22218	-11121	-19830	-584	-20359	-15774	-18530	3479	-20619	-18976	-16457	-1370	-9193	6949	-18995	-198	-22109	13479	-24057	2246	-22601	11789	-17899	5782	-20420	14119	-11376	-149	-125	-122	-64	-63	-48	-104	44	-148	20	32	-75	-19	-57	81	-27	0
0.794167	13287	-11356	-195	-20282	-8977	-22559	-11016	-19484	-937	-20591	-15571	-18179	2252	-20869	-18751	-16028	-620	-8505	7256	-19770	97	-22077	13226	-23795	2713	-22489	11470	-17741	4611	-20363	13835	-11430	-150	-127	-118	-66	-63	-58	-102	44	-150	18	29	-76	-21	-57	85	-28	0
0.795000	13678	-11463	-61	-20301	-9265	-22938	-10908	-19149	-1181	-20862	-15382	-17832	1442	-21141	-18542	-15593	-1130	-7852	7671	-20415	279	-22063	12998	-23550	3787	-22377	11185	-17583	3085	-20329	13559	-11487	-149	-130	-121	-70	-61	-59	-103	39	-154	20	35	-76	-21	-61	80	-30	-1
0.795833	13175	-11514	69	-20317	-9282	-23345	-10792	-18826	-1281	-21172	-15195	-17493	1076	-21440	-18340	-15147	-667	-7230	8190	-20901	613	-22066	12795	-23311	4760	-22272	10935	-17414	1502	-20306	13305	-11538	-149	-127	-120	-67	-64	-59	-104	38	-151	12	28	-77	-23	-60	79	-29	-3
0.796667	12788	-11505	191	-20311	-9219	-23767	-10661	-18509	-1597	-21524	-15000	-17159	716	-21752	-18139	-14697	550	-6650	8790	-21223	1145	-22086	12608	-23061	3637	-22167	10717	-17236	785	-20296	13059	-11586	-150	-128	-119	-65	-58	-59	-104	40	-126	17	30	-76	-21	-60	79	-33	-6
0.797500	12533	-11448	298	-20292	-9071	-24197	-10507	-18196	-2047	-21883	-14792	-16842	516	-22078	-17933	-14242	-1699	-6115	9445	-21381	1346	-22131	12426	-22825	4632	-22074	10537	-17056	-2205	-20299	12837	-11622	-153	-128	-119	-68	-63	-60	-109	44	-154	16	28	-53	-18	-60	78	-31	-6
0.798333	12158	-11346	394	-20293	-8900	-24622	-10332	-17902	-2695	-22267	-14572	-16534	176	-22410	-17715	-13800	1218	-5624	10126	-21380	1880	-22195	12246	-22583	4400	-21991	10392	-16870	-2337	-20332	12628	-11648	-152	-129	-120	-67	-64	-61	-109	38	-154	18	27	-79	-21	-61	73	-34	-3
0.799167	10523	-11199	476	-20287	-8449	-25032	-10098	-17616	-3100	-22654	-14329	-16242	543	-22732	-17477	-13360	-274	-5176	10811	-21232	2320	-22270	12057	-22342	3595	-21916	10280	-16673	-2420	-20329	12443	-11654	-151	-126	-114	-65	-62	-61	-112	43	-152	20	34	-77	-21	-59	77	-23	2
0.800000	9013	-11005	547	-20279	-7878	-25403	-9828	-17334	-3520	-23034	-14068	-15967	1006	-23041	-17212	-12918	-1109	-4773	11465	-20969	2444	-22359	11861	-22096	4622	-21850	10190	-16475	-4783	-20354	12272	-11644	-149	-126	-119	-64	-63	-59	-107	42	-145	19	33	-77	-22	-58	79	-29	1
0.800833	7354	-10801	606	-20277	-7180	-25736	-9515	-17068	-3892	-23399	-13766	-15711	1395	-23341	-16917	-12499	-867	-4420	12049	-20605	2830	-22447	11649	-21848	4552	-21794	10126	-16272	-5060	-20391	12118	-11613	-146	-126	-121	-68	-66	-59	-104	43	-150	19	27	-68	-21	-59	79	-30	-1
0.801667	5236	-10564	659	-20293	-6332	-26003	-9158	-16817	-4204	-23746	-13442	-15478	1940	-23611	-16588	-12089	-1450	-4117	12541	-20214	3261	-22537	11412	-21606	4325	-21742	10072	-16070	-5586	-20379	11975	-11564	-149	-126	-124	-69	-64	-60	-83	42	-155	18	25	-81	-23	-60	79	-30	-1
0.802500	2524	-10307	695	-20316	-5207	-26229	-8757	-16579	-4540	-24051	-13087	-15263	2308	-23856	-16221	-11699	-2100	-3864	12910	-19786	3526	-22607	11161	-21350	4026	-21688	10034	-15866	-6626	-20372	11849	-11495	-151	-128	-122	-68	-61	-61	-105	42	-153	16	30	-76	-21	-61	78	-30	-5
0.803333	-344	-10043	731	-20349	-4008	-26375	-8307	-16358	-5069	-24319	-12705	-15059	2149	-24064	-15821	-11322	-948	-3656	13150	-19369	3916	-22657	10888	-21090	2066	-21632	9991	-15667	-5701	-20355	11729	-11406	-149	-128	-122	-69	-64	-56	-108	39	-154	13	28	-77	-26	-63	77	-32	-4
0.804167	-5984	-9770	758	-20395	-2990	-26448	-7819	-16149	-5105	-24535	-12291	-14894	2717	-24258	-15385	-10962	-3037	-3494	13235	-18989	4181	-22676	10604	-20820	1093	-21564	9950	-15460	-5297	-20304	11626	-11298	-149	-128	-120	-69	-63	-59	-111	42	-147	17	36	-78	-21	-59	80	-21	-6
0.805000	-11291	-9488	790	-20449	-2183	-26437	-7309	-15958	-5202	-24691	-11859	-14738	3354	-24373	-14914	-10615	-4758	-3373	13167	-18675	4292	-22648	10311	-20550	2386	-21484	9898	-15264	-6826	-20225	11526	-11173	-147	-125	-117	-67	-60	-60	-107	35	-151	20	34	-75	-23	-57	80	-27	-3
0.805833	-12889	-9209	815	-20527	-1297	-26358	-6777	-15781	-5176	-24792	-11415	-14604	3841	-24457	-14415	-10288	-4330	-3295	12946	-18451	4756	-22574	10008	-20270	2100	-21387	9830	-15076	-6041	-20114	11428	-11040	-148	-124	-117	-69	-61	-55	-108	45	-154	19	32	-75	-23	-57	79	-28	-3
0.806667	-12527	-8940	836	-20602	-345	-26196	-6241	-15636	-4967	-24834	-10959	-14486	4283	-24502	-13888	-9987	-5568	-3261	12579	-18327	5018	-22462	9697	-19990	1588	-21268	9739	-14894	-5570	-19971	11335	-10904	-153	-124	-127	-70	-51	-58	-111	44	-154	33	32	-76	-25	-59	79	-30	-5
0.807500	-11256	-8680	854	-20689	469	-25964	-5712	-15492	-4830	-24814	-10502	-14385	4225	-24508	-13362	-9691	-4898	-3262	12090	-18306	5101	-22285	9394	-19701	920	-21123	9630	-14717	-5520	-19790	11247	-10756	-148	-127	-119	-70	-63	-57	-117	43	-153	19	30	-78	-27	-60	80	-28	-17
0.808333	-9419	-8429	877	-20777	1129	-25655	-5193	-15372	-4466	-24730	-10042	-14279	3900	-24470	-12818	-9426	-5028	-3296	11494	-18382	5230	-22052	9099	-19415	463	-20949	9497	-14548	-5114	-19559	11156	-10611	-146	-127	-120	-68	-76	-59	-110	42	-154	16	32	-76	-23	-56	79	-27	-1
0.809167	-8160	-8189	896	-20866	1862	-25287	-4704	-15276	-3758	-24588	-9605	-14192	3481	-24398	-12273	-9185	-4882	-3363	10817	-18547	5291	-21762	8816	-19119	1086	-20745	9341	-14389	-4924	-19324	11063	-10469	-148	-128	-119	-67	-65	-56	-108	42	-155	25	32	-77	-26	-59	80	-29	13
0.810000	-7294	-7967	904	-20953	2492	-24866	-4267	-15203	-3089	-24394	-9185	-14100	2558	-24295	-11737	-8938	-2129	-3453	10089	-18788	5390	-21423	8553	-18825	87	-20505	9166	-14236	-3844	-19039	10962	-10335	-152	-127	-120	-72	-66	-56	-113	43	-154	20	34	-77	-24	-58	81	-29	-4
0.810833	-6885	-7763	908	-21036	3027	-24398	-3879	-15153	-2515	-24155	-8792	-14010	1366	-24151	-11221	-8722	-3214	-3609	9350	-19077	5190	-21033	8306	-18532	440	-20231	8971	-14092	-4624	-18722	10854	-10208	-147	-124	-118	-67	-62	-57	-104	42	-153	18	28	-77	-19	-53	77	-28	0
0.811667	-6352	-7576	910	-21116	3620	-23889	-3554	-15115	-2185	-23864	-8428	-13918	-432	-23982	-10726	-8523	-104	-3700	8618	-19393	5082	-20602	8088	-18237	553	-19922	8759	-13951	-3663	-18379	10737	-10093	-146	-128	-122	-66	-62	-55	-104	44	-150	16	33	-75	-22	-56	84	-27	0
0.812500	-5814	-7400	902	-21158	4328	-23352	-3298	-15108	-1541	-23537	-8104	-13818	-2106	-23788	-10261	-8344	2007	-3844	7912	-19696	4970	-20141	7891	-17947	-1435	-19580	8539	-13818	-1281	-18008	10613	-9990	-148	-125	-119	-64	-61	-53	-103	44	-155	17	33	-74	-16	-53	85	-26	-11
0.813333	-4852	-7244	882	-21211	4852	-22791	-3118	-15119	-947	-23175	-7826	-13713	-3989	-23569	-9838	-8195	2057	-4003	7308	-19973	4629	-19646	7717	-17654	-530	-19205	8313	-13689	-2420	-17620	10471	-9905	-151	-121	-121	-64	-60	-53	-103	45	-152	21	34	-73	-16	-53	86	-31	0
0.814167	-3329	-7102	868	-21223	5316	-22215	-3014	-15153	-238	-22783	-7597	-13608	-6394	-23328	-9461	-8061	4507	-4166	6769	-20191	4315	-19143	7566	-17370	-227	-18803	8079	-13570	-1831	-17215	10319	-9838	-151	-121	-120	-64	-63	-62	-108	40	-152	19	34	-76	-21	-55	84	-32	0
0.815000	-1119	-6965	846	-21230	5780	-21629	-2985	-15210	477	-22367	-7418	-13497	-9129	-23069	-9138	-7962	4501	-4339	6332	-20323	3638	-18630	7438	-17094	140	-18378	7847	-13458	-1539	-16801	10149	-9795	-152	-129	-99	-66	-66	-59	-111	37	-158	13	28	-77	-26	-61	73	-39	-6
0.815833	1629	-6836	822	-21220	6258	-21043	-3046	-15283	1033	-21925	-7293	-13387	-11590	-22780	-8858	-7892	4718	-4510	6015	-20346	3056	-18123	7329	-16821	788	-17929	7624	-13339	-1940	-16364	9980	-9757	-151	-127	-122	-67	-66	-60	-111	40	-154	15	30	-77	-19	-56	79	-33	-6
0.816667	5003	-6705	820	-21184	6588	-20449	-3158	-15369	1148	-21461	-7213	-13280	-14507	-22468	-8628	-7850	6360	-4680	5813	-20240	2731	-17614	7244	-16550	137	-17461	7414	-13227	-921	-15920	9802	-9739	-150	-129	-121	-70	-64	-58	-109	10	-156	17	30	-79	-24	-61	80	-32	-3
0.817500	6329	-6579	825	-21141	6989	-19867	-3340	-15474	1767	-20970	-7179	-13181	-16917	-22123	-8456	-7847	5589	-4843	5731	-20006	2169	-17128	7169	-16288	-517	-16982	7217	-13116	301	-15462	9615	-9735	-147	-127	-120	-69	-67	-58	-105	40	-153	15	32	-77	-23	-59	79	-29	-1
0.818333	5592	-6433	855	-21079	7584	-19282	-3572	-15597	2458	-20460	-7195	-13101	-19025	-21769	-8335	-7877	3429	-5013	5759	-19633	1232	-16655	7108	-16035	1986	-16483	7033	-13010	-1505	-14998	9425	-9755	-151	-127	-121	-70	-63	-59	-105	40	-150	18	30	-75	-27	-57	81	-29	0
0.819167	4590	-6283	908	-21011	8189	-18704	-3845	-15729	2822	-19925	-7247	-13035	-21268	-21377	-8262	-7945	4088	-5168	5885	-19130	642	-16201	7057	-15794	3112	-15993	6868	-12899	-1579	-14521	9231	-9779	-146	-126	-120	-66	-61	-59	-105	41	-151	17	33	-74	-21	-57	82	-29	0
0.820000	2822	-6115	999	-20937	8851	-18131	-4148	-15871	3021	-19373	-7304	-12968	-23176	-20961	-8237	-8052	2600	-5313	6093	-18513	-23	-15780	7014	-15563	3574	-15500	6719	-12797	-1472	-14035	9033	-9818	-150	-125	-118	-62	-60	-55	-105	50	-155	13	30	-75	-18	-56	80	-29	0
0.820833	-732	-5932	1108	-20862	9534	-17568	-4469	-16019	3171	-18795	-7463	-13001	-25208	-20507	-8249	-8194	1863	-5436	6359	-17804	-712	-15377	6974	-15341	3845	-15007	6588	-12678	-1991	-13542	8833	-9871	-149	-126	-119	-66	-62	-55	-104	41	-150	15	33	-75	-22	-57	82	-29	-3
0.821667	-5406	-5723	1261	-20771	10243	-16996	-4798	-16170	3067	-18196	-7609	-13030	-26923	-20022	-8298	-8374	183	-5544	6655	-17029	-1219	-15003	6932	-15138	3914	-14517	6467	-12601	-1852	-13040	8635	-9926	-147	-126	-120	-25	-59	-58	-107	37	-156	18	30	-74	-21	-59	79	-31	-5
0.822500	-10602	-5499	1436	-20726	10932	-16463	-5120	-16315	2844	-17569	-7773	-13101	-27709	-19504	-8369	-8581	-2338	-5625	6968	-16223	-1732	-14662	6898	-14942	4824	-14032	6362	-12510	-2435	-12530	8439	-9988	-149	-127	-120	-67	-61	-57	-107	39	-151	17	28	-75	-19	-59	75	-31	-3
0.823333	-16526	-5245	1637	-20676	11581	-15916	-5436	-16462	2601	-16922	-7947	-13216	-28308	-18954	-8460	-8813	-2263	-5665	7263	-15413	-2144	-14304	6859	-14758	4101	-13556	6268	-12423	-1987	-11998	8240	-10050	-152	-131	-139	-70	-66	-63	-112	34	-155	16	28	-77	-24	-64	75	-34	-5
0.824167	-21977	-4971	1869	-20638	12281	-15374	-5711	-16598	2053	-16242	-8122	-13373	-28554	-18373	-8559	-9064	-5000	-5671	7530	-14631	-2425	-13959	6831	-14590	3374	-13082	6190	-12340	-2611	-11485	8046	-10102	-147	-129	-122	-67	-62	-72	-104	39	-153	15	32	-75	-22	-63	79	-32	0
0.825000	-26577	-4666	2118	-20611	12849	-14828	-5947	-16701	1105	-15563	-8291	-13563	-28975	-17757	-8653	-9322	-5484	-5624	7746	-13916	-2585	-13623	6806	-14433	3456	-12619	6119	-12268	-2811	-10955	7858	-10150	-149	-125	-119	-69	-63	-61	-105	39	-155	21	36	-73	-23	-55	81	-27	0
0.825833	-31030	-4340	2371	-20604	13210	-14286	-6141	-16783	475	-14858	-8446	-13793	-29338	-17112	-8743	-9584	-4445	-5526	7895	-13301	-2368	-13276	6780	-14289	902	-12164	6052	-12196	286	-10419	7662	-10189	-149	-124	-119	-67	-60	-58	-104	40	-150	20	30	-75	-27	-58	80	-29	0
0.826667	-32726	-4001	2617	-20624	13457	-13744	-6291	-16841	-83	-14141	-8587	-14061	-29624	-16435	-8818	-9844	-7582	-5371	7957	-12808	-2249	-12929	6758	-14164	1533	-11710	5988	-12133	-297	-9886	7463	-10213	-146	-127	-127	-65	-64	-53	-102	44	-152	18	30	-74	-17	-57	80	-29	1
0.827500	-31708	-3646	2847	-20654	13621	-13206	-6396	-16859	-793	-13417	-8709	-14351	-29928	-15750	-8868	-10085	-6656	-5158	7938	-12452	-1896	-12562	6738	-14053	1651	-11265	5931	-12082	375	-9360	7256	-10222	-146	-126	-119	-65	-61	-61	-102	45	-151	17	30	-76	-21	-55	84	-29	-4
0.828333	-31535	-3281	3042	-20707	13648	-12674	-6447	-16835	-1480	-12684	-8794	-14659	-30280	-15044	-8894	-10304	-8031	-4884	7831	-12254	-1625	-12168	6719	-13957	1313	-10817	5878	-12038	1533	-8844	7042	-10212	-149	-126	-151	-68	-61	-57	-103	43	-154	21	34	-74	-19	-57	84	-28	-1
0.829167	-31152	-2912	3199	-20777	13505	-12125	-6440	-16764	-1974	-11960	-8850	-14977	-30528	-14323	-8880	-10493	-8284	-4543	7646	-12210	-1274	-11754	6702	-13880	932	-10366	5820	-12009	1885	-8345	6818	-10185	-151	-119	-120	-64	-60	-57	-100	42	-149	20	32	-76	-18	-56	81	-30	-4
0.830000	-30680	-2537	3302	-20856	13074	-11588	-6385	-16638	-2929	-11235	-8868	-15296	-31197	-13595	-8832	-10642	-7317	-4141	7381	-12325	-753	-11312	6686	-13821	-160	-9913	5768	-11987	2817	-7870	6578	-10138	-145	-126	-121	-66	-74	-56	-103	43	-152	20	36	-75	-25	-56	82	-30	0
0.830833	-30397	-2170	3343	-20949	12651	-11053	-6287	-16461	-3439	-10529	-8849	-15610	-31436	-12858	-8743	-10751	-6977	-3680	7057	-12581	-102	-10847	6670	-13782	-2236	-9460	5710	-11986	4711	-7413	6326	-10067	-148	-124	-118	-64	-61	-55	-103	45	-152	19	33	-76	-16	-56	85	-27	2
0.831667	-29942	-1815	3312	-21044	12552	-10514	-6142	-16220	-3473	-9833	-8792	-15902	-31361	-12121	-8612	-10797	-9330	-3173	6686	-12957	-76	-10353	6649	-13762	-1109	-8997	5653	-11992	3399	-6987	6055	-9978	-139	-124	-117	-67	-63	-57	-78	43	-150	18	33	-77	-23	-56	79	-32	-1
0.832500	-29600	-1475	3198	-21142	12378	-9980	-5963	-15922	-3584	-9152	-8695	-16168	-31530	-11386	-8434	-10795	-7855	-2622	6284	-13435	-126	-9830	6625	-13761	-374	-8521	5602	-12012	3300	-6587	5777	-9866	-147	-121	-120	-63	-62	-55	-100	36	-152	21	30	-68	-21	-53	81	-28	0
0.833333	-29231	-1155	3003	-21227	12314	-9436	-5748	-15559	-3235	-8488	-8555	-16396	-31416	-10656	-8221	-10739	-7917	-2042	5867	-13970	67	-9283	6598	-13783	-727	-8044	5549	-12034	4249	-6223	5485	-9742	-148	-122	-119	-63	-61	-56	-99	46	-150	22	35	-73	-19	-57	81	-26	3
0.834167	-28868	-860	2721	-21301	12387	-8888	-5509	-15137	-2718	-7849	-8378	-16577	-31128	-9933	-7966	-10629	-7299	-1438	5442	-14557	110	-8721	6558	-13823	-1025	-7563	5490	-12092	3900	-5888	5183	-9608	-148	-127	-118	-72	-61	-59	-103	43	-151	21	42	-74	-19	-57	82	-29	-1
0.835000	-28518	-590	2346	-21354	12331	-8337	-5259	-14661	-2281	-7229	-8170	-16718	-30857	-9230	-7681	-10471	-6478	-826	5027	-15138	-70	-8146	6506	-13891	-1701	-7080	5429	-12164	3908	-5588	4864	-9469	-151	-127	-120	-66	-63	-59	-108	42	-153	19	34	-79	-24	-61	78	-31	1
0.835833	-28168	-356	1877	-21384	12377	-7777	-5000	-14137	-1640	-6629	-7924	-16782	-30412	-8527	-7354	-10263	-6738	-227	4632	-15691	-373	-7566	6439	-13975	-1245	-6594	5367	-12242	3470	-5315	4550	-9320	-146	-128	-122	-67	-65	-61	-107	42	-153	17	33	-78	-23	-59	89	-49	0
0.836667	-27808	-153	1332	-21370	12476	-7205	-4731	-13558	-856	-6043	-7647	-16789	-29923	-7819	-7002	-10013	-4309	365	4269	-16176	-704	-6980	6358	-14081	-1455	-6110	5304	-12346	3584	-5064	4239	-9179	-151	-127	-122	-67	-63	-58	-107	41	-149	16	28	-78	-24	-59	79	-30	0
0.837500	-26465	12	706	-21322	12569	-6620	-4472	-12936	-307	-5464	-7343	-16725	-29122	-7155	-6606	-9729	-3572	918	3931	-16572	-1350	-6408	6259	-14207	-2621	-5627	5232	-12462	3256	-4834	3925	-9039	-148	-129	-125	-69	-62	-57	-104	40	-152	16	32	-70	-22	-58	80	-30	-1
0.838333	-16569	144	7	-21224	12729	-6005	-4218	-12274	-141	-4898	-7012	-16592	-28500	-6480	-6228	-9418	-2728	1424	3632	-16850	-2098	-5831	6133	-14354	-1850	-5162	5160	-12595	2254	-4617	3629	-8912	-145	-128	-118	-66	-61	-57	-105	44	-153	16	30	-76	-21	-58	81	-30	-1
0.839167	-661	240	-751	-21079	12802	-5380	-3982	-11580	-26	-4340	-6663	-16391	-27955	-5827	-5819	-9093	1996	1873	3360	-17003	-2351	-5276	6002	-14517	-4025	-4708	5080	-12745	4990	-4417	3344	-8805	-150	-130	-121	-66	-48	-56	-105	39	-152	16	43	-77	-22	-58	82	-31	-4
0.840000	9195	305	-1563	-20884	12929	-4714	-3766	-10870	111	-3778	-6309	-16121	-27062	-5183	-5404	-8760	553	2262	3107	-17015	-3121	-4742	5843	-14698	-4124	-4268	4986	-12916	4283	-4223	3079	-8719	-162	-128	-125	-67	-47	-59	-111	36	-161	12	29	-78	-24	-60	74	-34	-6
0.840833	20472	336	-2413	-20643	13123	-4075	-3569	-10139	29	-3218	-5941	-15785	-25925	-4541	-4985	-8427	3444	2575	2884	-16882	-3778	-4231	5665	-14881	-3676	-3850	4891	-13096	4283	-4020	2844	-8652	-150	-126	-122	-67	-62	-60	-109	44	-153	13	32	-76	-19	-63	78	-46	-3
0.841667	31372	345	-3280	-20363	13313	-3384	-3400	-9422	-182	-2653	-5569	-15368	-24722	-3913	-4566	-8102	4181	2809	2676	-16608	-4492	-3751	5470	-15077	-3411	-3451	4784	-13294	5392	-3814	2634	-8612	-150	-127	-120	-68	-63	-61	-111	37	-152	12	29	-79	-21	-60	78	-30	-1
0.842500	32767	327	-4152	-20042	13404	-2676	-3251	-8646	-418	-2076	-5196	-14908	-23177	-3294	-4157	-7798	5159	2964	2473	-16202	-5263	-3296	5262	-15273	-3155	-3074	4661	-13500	5301	-3592	2463	-8602	-149	-127	-122	-68	-63	-59	-111	36	-154	15	29	-76	-27	-64	77	-32	-3
0.843333	32415	297	-5016	-19699	13212	-1953	-3130	-7895	-1073	-1492	-4830	-14381	-21790	-2683	-3759	-7530	6769	3035	2278	-15687	-5916	-2865	5038	-15468	-2949	-2720	4534	-13714	5614	-3357	2330	-8620	-150	-129	-125	-64	-63	-59	-110	35	-156	10	28	-80	-23	-60	77	-33	-5
0.844167	32767	257	-5854	-19332	12905	-1213	-3026	-7163	-1560	-899	-4482	-13812	-20189	-2086	-3379	-7293	9057	3032	2082	-15076	-6240	-2462	4808	-15651	-4329	-2382	4400	-13931	8067	-3100	2239	-8667	-150	-129	-127	-67	-63	-56	-109	38	-152	13	26	-79	-26	-59	80	-32	-4
0.845000	32767	214	-6655	-18953	12649	-468	-2942	-6422	-1667	-297	-4139	-13188	-17852	-1494	-3019	-7096	7358	2950	1882	-14388	-6973	-2086	4573	-15824	-3225	-2063	4263	-14140	7442	-2818	2188	-8737	-147	-127	-122	-64	-68	-55	-109	40	-150	18	33	-78	-19	-56	81	-29	-1
0.845833	32767	175	-7401	-18570	12323	288	-2876	-5715	-2084	316	-3824	-12528	-15587	-910	-2682	-6949	8699	2807	1678	-13648	-7533	-1736	4334	-15980	-1689	-1762	4101	-14347	6557	-2515	2171	-8835	-147	-127	-122	-66	-60	-55	-107	40	-149	16	30	-77	-22	-56	82	-28	-1
0.846667	32767	143	-8091	-18209	11886	1033	-2823	-5016	-2513	932	-3527	-11830	-13211	-334	-2371	-6846	9123	2605	1456	-12880	-7830	-1408	4091	-16118	-1517	-1471	3963	-14545	7259	-2192	2186	-8958	-147	-143	-120	-68	-62	-57	-109	40	-151	19	34	-78	-18	-57	80	-30	0
0.847500	32767	133	-8712	-17835	11197	1772	-2778	-4325	-2897	1551	-3289	-11108	-10808	229	-2095	-6799	8719	2365	1236	-12109	-8274	-1096	3853	-16234	-1261	-1192	3806	-14732	6497	-1848	2239	-9099	-151	-127	-125	-67	-65	-60	-107	36	-152	15	26	-79	-21	-57	79	-29	0
0.848333	32767	146	-9272	-17486	10334	2495	-2739	-3650	-3215	2168	-3018	-10369	-8488	785	-1855	-6801	9026	2094	1020	-11349	-8294	-804	3610	-16321	-1308	-923	3653	-14900	5855	-1489	2313	-9254	-169	-131	-128	-69	-67	-60	-112	36	-153	12	33	-80	-23	-58	76	-34	-5
0.849167	32767	188	-9745	-17159	9491	3193	-2699	-2992	-3389	2767	-2805	-9617	-6152	1333	-1648	-6844	7685	1818	813	-10625	-8263	-518	3397	-16380	-481	-644	3503	-15043	4636	-1114	2418	-9412	-149	-129	-126	-69	-63	-55	-111	39	-136	13	35	-79	-21	-51	79	-31	-5
0.850000	32767	275	-10158	-16833	8679	3865	-2642	-2339	-3231	3365	-2612	-8854	-3815	1873	-1477	-6949	7982	1544	609	-9922	-8229	-249	3186	-16408	206	-387	3358	-15163	3162	-731	2531	-9576	-148	-130	-124	-67	-66	-58	-108	36	-154	18	30	-80	-18	-58	77	-28	-4
0.850833	32767	402	-10513	-16519	7718	4496	-2577	-1699	-3185	3934	-2456	-8095	-1462	2422	-1342	-7083	7858	1296	429	-9272	-7962	15	2984	-16419	-597	-94	3220	-15255	1846	-337	2654	-9728	-151	-128	-124	-67	-63	-58	-108	39	-155	16	30	-75	-22	-58	85	-30	0
0.851667	32521	577	-10815	-16198	6685	5085	-2495	-1064	-3278	4477	-2318	-7339	856	2939	-1252	-7257	5074	1088	274	-8674	-7804	274	2798	-16366	830	188	3088	-15322	-1730	50	2778	-9879	-150	-125	-122	-64	-63	-58	-105	42	-153	19	30	-76	-21	-56	84	-31	-3
0.852500	32072	797	-11078	-15860	5618	5621	-2400	-434	-3146	4991	-2209	-6594	2847	3462	-1194	-7451	7366	930	150	-8120	-6971	521	2627	-16306	-415	470	2966	-15357	-1817	436	2902	-10015	-144	-125	-120	-62	-64	-57	-103	41	-150	22	34	-74	-22	-50	87	-26	-3
0.853333	31685	1071	-11302	-15491	4652	6117	-2296	194	-2426	5466	-2120	-5879	4870	3973	-1172	-7674	4053	835	59	-7617	-6259	771	2474	-16220	-781	751	2851	-15370	-3860	810	3007	-10129	-139	-124	-117	-65	-63	-55	-107	44	-152	22	35	-75	-22	-55	84	-26	0
0.854167	31282	1400	-11502	-15067	3490	6548	-2137	821	-1812	5882	-2045	-5188	6656	4477	-1184	-7915	4122	813	6	-7149	-5446	1006	2334	-16117	12	1035	2746	-15356	-7441	1170	3095	-10234	-151	-113	-121	-64	-60	-57	-108	42	-152	22	30	-76	-19	-55	86	-28	-1
0.855000	30885	1782	-11685	-14572	2145	6924	-1970	1422	-1082	6278	-1991	-4534	8198	4965	-1230	-8165	3313	868	-10	-6719	-4510	1232	2210	-15988	256	1310	2646	-15321	-9432	1508	3155	-10313	-152	-130	-120	-67	-66	-56	-105	43	-153	19	30	-77	-25	-57	84	-29	-6
0.855833	30492	2218	-11853	-13984	948	7233	-1784	2019	63	6610	-1943	-3918	9792	5440	-1295	-8417	2192	1005	18	-6318	-3669	1442	2105	-15874	500	1583	2552	-15259	-11837	1835	3192	-10375	-152	-128	-121	-68	-65	-59	-105	42	-163	20	33	-77	-26	-55	84	-25	-4
0.856667	29856	2709	-11996	-13278	-142	7483	-1572	2629	1491	6889	-1898	-3342	10834	5894	-1378	-8662	1139	1224	80	-5936	-2648	1645	2014	-15742	440	1839	2458	-15188	-14324	2143	3192	-10410	-154	-131	-121	-66	-64	-55	-109	40	-158	17	29	-81	-25	-57	78	-30	-6
0.857500	25060	3251	-12126	-12443	-1411	7667	-1338	3173	3358	7121	-1855	-2807	11498	6325	-1473	-8895	1873	1518	174	-5588	-1304	1829	1944	-15610	-1355	2097	2373	-15093	-14653	2435	3163	-10426	-153	-130	-122	-68	-65	-46	-110	42	-155	19	34	-68	-25	-58	84	-29	-7
0.858333	13705	3848	-12222	-11458	-2589	7793	-1083	3727	5430	7309	-1807	-2321	12744	6729	-1571	-9108	-1390	1884	299	-5199	-339	1991	1887	-15490	-1186	2324	2280	-14992	-16345	2709	3098	-10417	-150	-126	-120	-66	-64	-59	-110	40	-158	18	28	-75	-24	-55	82	-28	-3
0.859167	6088	4479	-12288	-10299	-3730	7857	-807	4249	6708	7447	-1755	-1889	13597	7103	-1665	-9305	-2311	2310	442	-4835	593	2134	1852	-15369	313	2535	2187	-14885	-18515	2968	2999	-10399	-152	-127	-119	-63	-62	-57	-108	45	-152	21	33	-61	-19	-56	80	-28	0
0.860000	294	5140	-12313	-8984	-4957	7855	-528	4736	7790	7517	-1700	-1514	14358	7427	-1755	-9470	-2452	2780	592	-4487	1834	2248	1829	-15270	90	2720	2082	-14774	-18142	3207	2866	-10363	-147	-149	-122	-67	-63	-57	-111	40	-152	19	32	-76	-24	-56	80	-28	-3
0.860833	-7558	5812	-12274	-7506	-6244	7789	-240	5187	8658	7559	-1658	-1189	15494	7712	-1829	-9618	-4003	3281	742	-4172	2891	2333	1821	-15187	-138	2875	1967	-14665	-18050	3438	2703	-10318	-151	-128	-120	-67	-64	-58	-104	38	-152	20	30	-73	-21	-57	80	-29	-3
0.861667	-13363	6484	-12163	-5871	-7452	7664	52	5586	9210	7552	-1575	-917	16487	7945	-1885	-9743	-3952	3800	888	-3805	4006	2388	1827	-15121	-684	3000	1837	-14553	-17291	3656	2514	-10257	-147	-127	-119	-65	-63	-61	-111	40	-151	20	33	-76	-19	-58	80	-29	0
0.862500	-18134	7129	-11966	-4092	-8600	7481	343	5941	9696	7496	-1507	-699	17379	8119	-1934	-9844	-5110	4319	1015	-3473	4876	2424	1843	-15072	-710	3100	1693	-14456	-15866	3862	2298	-10197	-149	-127	-119	-68	-65	-58	-107	39	-150	19	32	-76	-34	-58	77	-29	-5
0.863333	-22882	7727	-11664	-2186	-9756	7237	627	6240	10183	7399	-1435	-531	18413	8246	-1919	-9926	-5133	4823	1114	-3192	5517	2427	1864	-15040	-124	3161	1528	-14355	-14223	4061	2063	-10124	-152	-128	-120	-68	-64	-63	-110	40	-153	18	35	-82	-24	-62	79	-31	-5
0.864167	-26256	8254	-11245	-154	-10862	6936	903	6483	10375	7259	-1369	-412	19356	8303	-1892	-9995	-3691	5306	1187	-2932	6181	2412	1892	-15015	-1445	3195	1347	-14267	-11571	4248	1820	-10043	-148	-127	-119	-68	-63	-72	-109	40	-153	16	34	-75	-25	-60	81	-30	0
0.865000	-28062	8691	-10696	1949	-11839	6579	1164	6672	10111	7085	-1305	-335	19987	8302	-1837	-10055	-5491	5748	1223	-2703	6332	2367	1924	-15003	-1261	3199	1153	-14181	-10314	4413	1553	-9966	-149	-130	-124	-70	-67	-61	-108	37	-153	17	30	-73	-23	-60	82	-31	-4
0.865833	-28788	9016	-10018	4089	-12884	6170	1403	6796	9392	6859	-1255	-304	20009	8237	-1749	-10110	-1536	6142	1217	-2528	6755	2312	1955	-14989	-2539	3175	939	-14102	-5696	4598	1284	-9878	-149	-126	-122	-69	-62	-59	-105	40	-148	16	32	-77	-15	-59	81	-29	-4
0.866667	-30043	9206	-9212	6224	-13694	5711	1624	6864	8896	6600	-1227	-309	20214	8106	-1638	-10166	-2054	6478	1165	-2408	7061	2234	1983	-14971	-3705	3104	709	-14017	-1645	4748	1016	-9788	-149	-132	-126	-67	-64	-60	-105	38	-153	16	32	-75	-24	-60	82	-32	-18
0.867500	-30881	9247	-8264	8313	-14318	5210	1816	6874	8249	6291	-1184	-355	20178	7911	-1508	-10220	-1858	6751	1058	-2348	7031	2144	2001	-14947	-2562	3036	466	-13943	-103	4879	753	-9695	-150	-113	-121	-68	-61	-56	-107	39	-170	17	30	-74	-18	-58	81	-30	-4
0.868333	-31395	9124	-7193	10304	-14760	4661	1983	6832	7733	5941	-1169	-434	19777	7655	-1357	-10283	-453	6959	946	-2353	6933	2040	2016	-14903	-2548	2931	226	-13865	3636	4985	502	-9603	-153	-132	-124	-67	-62	-58	-108	38	-155	18	33	-77	-22	-55	82	-28	-4
0.869167	-31552	8835	-6013	12175	-15063	4071	2114	6732	7313	5546	-1169	-543	19026	7336	-1190	-10349	-555	7105	763	-2432	6802	1928	2023	-14839	-3052	2800	-45	-13770	7088	5063	273	-9501	-152	-128	-124	-69	-63	-59	-109	36	-154	16	32	-75	-21	-52	82	-32	0
0.870000	-31082	8377	-4724	13860	-15239	3452	2232	6586	6529	5105	-1178	-678	17533	6960	-1021	-10427	-166	7183	545	-2580	6383	1804	2025	-14744	-3305	2652	-306	-13670	9739	5104	69	-9403	-152	-132	-122	-69	-60	-58	-107	38	-153	15	32	-76	-19	-59	78	-31	-1
0.870833	-29170	7758	-3362	15316	-15394	2809	2312	6397	5301	4615	-1197	-839	15127	6529	-850	-10504	1880	7204	297	-2794	6011	1669	2019	-14619	-4671	2482	-574	-13559	13783	5104	-97	-9300	-149	-126	-125	-68	-64	-59	-108	38	-152	16	34	-92	-22	-57	82	-29	0
0.871667	-28104	6994	-1943	16509	-15347	2151	2366	6167	4700	4073	-1221	-1030	13029	6046	-683	-10586	485	7168	22	-3081	5426	1531	2001	-14448	-4788	2288	-833	-13429	16682	5050	-223	-9197	-146	-125	-120	-69	-61	-57	-103	40	-150	20	34	-79	-19	-58	81	-28	-4
0.872500	-26636	6097	-486	17398	-15162	1474	2390	5894	4183	3482	-1250	-1239	10889	5515	-534	-10666	-101	7068	-276	-3420	4338	1371	1986	-14242	-2420	2072	-1084	-13279	16762	4955	-300	-9099	-145	-126	-120	-68	-61	-57	-108	37	-152	20	32	-77	-17	-56	84	-27	0
0.873333	-24025	5098	974	17978	-14769	794	2395	5588	3595	2840	-1267	-1468	8445	4938	-383	-10741	1217	6963	-593	-3819	3329	1203	1967	-13990	-1596	1843	-1326	-13112	18611	4796	-326	-9006	-149	-126	-121	-70	-61	-58	-108	39	-150	17	28	-80	1	-59	80	-35	-3
0.874167	-21746	4020	2415	18170	-14181	110	2373	5244	3160	2159	-1280	-1718	5936	4332	-259	-10794	359	6810	-922	-4252	2390	1016	1953	-13688	-1282	1566	-1539	-12922	19686	4584	-294	-8920	-152	-127	-124	-69	-64	-60	-111	40	-151	16	32	-75	-22	-56	81	-28	0
0.875000	-19080	2894	3809	18008	-13583	-555	2338	4875	2730	1444	-1271	-1982	3178	3692	-162	-10829	824	6633	-1254	-4723	1369	807	1944	-13343	-909	1270	-1728	-12706	20012	4301	-206	-8843	-149	-126	-121	-69	-63	-59	-109	36	-155	16	29	-78	-24	-57	79	-31	-5
0.875833	-16259	1762	5124	17465	-12810	-1204	2295	4471	2447	704	-1245	-2254	418	3027	-80	-10834	46	6443	-1586	-5207	259	577	1945	-12951	-240	951	-1878	-12465	20344	3954	-51	-8777	-151	-130	-124	-70	-65	-61	-101	36	-155	20	28	-77	-21	-58	79	-29	-3
0.876667	-14168	661	6333	16539	-11792	-1833	2238	4041	2456	-52	-1186	-2544	-2283	2342	-25	-10794	-638	6246	-1904	-5701	-656	325	1958	-12515	1060	591	-1989	-12202	19896	3543	161	-8721	-147	-128	-120	-69	-63	-61	-107	36	-155	17	28	-77	-22	-63	81	-27	-1
0.877500	-11938	-377	7415	15248	-10761	-2434	2180	3578	2375	-822	-1106	-2839	-5128	1653	8	-10707	880	6047	-2214	-6187	-1459	39	1989	-12031	342	196	-2046	-11918	20173	3072	436	-8675	-151	-129	-118	-67	-64	-60	-107	37	-152	20	33	-75	-23	-56	81	-29	-1
0.878333	-9270	-1312	8354	13614	-9716	-3000	2124	3076	2050	-1582	-995	-3144	-7861	968	23	-10562	-2257	5856	-2508	-6648	-2481	-271	2041	-11511	878	-239	-2050	-11621	18163	2540	762	-8661	-147	-127	-118	-67	-64	-56	-101	37	-153	18	36	-76	-19	-57	80	-30	2
0.879167	-6365	-2129	9132	11652	-8679	-3534	2074	2550	1496	-2319	-853	-3438	-10804	288	22	-10362	-796	5671	-2778	-7086	-3106	-615	2119	-10950	1398	-714	-1993	-11308	17667	1954	1132	-8657	-151	-126	-118	-70	-59	-58	-105	38	-151	19	34	-74	-19	-55	78	-28	-5
0.880000	-4536	-2812	9738	9399	-7617	-4025	2034	1986	1227	-3028	-685	-3738	-13314	-360	9	-10095	481	5498	-3026	-7476	-3412	-992	2224	-10367	174	-1229	-1874	-10980	18538	1313	1540	-8668	-147	-127	-120	-66	-63	-58	-104	38	-155	21	29	-74	-23	-56	80	-28	-3
0.880833	-3113	-3339	10162	6923	-6646	-4484	2007	1390	1012	-3692	-497	-4078	-15636	-990	-13	-9765	-893	5330	-3246	-7817	-4014	-1397	2343	-9757	1849	-1793	-1685	-10652	15652	620	1980	-8695	-150	-127	-119	-87	-64	-60	-105	39	-159	16	32	-77	-25	-59	79	-29	0
0.881667	-1573	-3712	10393	4271	-5629	-4905	1996	762	1180	-4302	-293	-4319	-17675	-1580	-41	-9369	170	5171	-3434	-8104	-4396	-1835	2490	-9128	3105	-2395	-1428	-10321	14305	-114	2435	-8737	-150	-132	-121	-68	-66	-63	-110	34	-155	12	33	-78	-25	-59	76	-28	-8
0.882500	-421	-3935	10456	1502	-4512	-5289	2004	92	1448	-4855	-70	-4594	-19325	-2124	-64	-8913	-1138	5021	-3588	-8324	-4433	-2294	2658	-8480	4031	-3036	-1097	-9984	13007	-887	2897	-8784	-151	-129	-122	-69	-65	-60	-110	36	-160	17	28	-78	-25	-60	76	-31	-10
0.883333	809	-4013	10347	-1304	-3411	-5642	2039	-606	1245	-5330	151	-4849	-21076	-2610	-84	-8403	-1314	4902	-3707	-8473	-4196	-2782	2844	-7823	3297	-3708	-703	-9650	11914	-1666	3345	-8833	-153	-130	-121	-69	-68	-62	-108	39	-153	17	27	-78	-24	-56	77	-32	-9
0.884167	3498	-3971	10074	-4103	-2536	-5969	2096	-1335	472	-5732	369	-5089	-23254	-3035	-90	-7837	-127	4741	-3793	-8556	-3768	-3289	3052	-7158	1674	-4402	-246	-9322	11720	-2481	3779	-8883	-151	-141	-121	-69	-63	-62	-109	36	-155	17	29	-81	-26	-60	78	-30	-1
0.885000	4942	-3823	9651	-6817	-1636	-6274	2183	-2092	336	-6043	578	-5303	-24696	-3390	-85	-7227	-980	4591	-3837	-8567	-3124	-3811	3266	-6493	585	-5117	269	-8998	11522	-3300	4180	-8925	-146	-128	-118	-70	-61	-60	-103	40	-152	19	30	-75	-22	-56	80	-28	0
0.885833	5341	-3610	9103	-9375	-828	-6558	2291	-2872	326	-6283	768	-5500	-25960	-3702	-64	-6583	-3445	4443	-3842	-8508	-2601	-4346	3488	-5840	2206	-5845	828	-8679	8869	-4140	4535	-8954	-148	-127	-104	-65	-65	-59	-104	40	-150	19	30	-77	-25	-52	79	-27	0
0.886667	6866	-3362	8443	-11731	-174	-6834	2418	-3669	105	-6443	933	-5676	-27212	-3909	-27	-5919	-2549	4271	-3833	-8396	-1733	-4886	3706	-5200	2656	-6570	1428	-8375	8046	-4974	4835	-8964	-148	-126	-119	-61	-63	-58	-107	45	-152	20	32	-76	-19	-56	76	-28	0
0.887500	8157	-3106	7695	-13840	472	-7098	2567	-4485	-56	-6539	1069	-5827	-28165	-4071	28	-5255	-3814	4087	-3758	-8223	-761	-5425	3920	-4573	2220	-7295	2047	-8075	7220	-5806	5068	-8950	-142	-125	-119	-64	-60	-55	-103	41	-153	17	30	-75	-21	-55	84	-27	6
0.888333	9346	-2877	6882	-15661	1002	-7373	2741	-5305	-353	-6567	1179	-5951	-28409	-4167	105	-4587	-4009	3884	-3662	-8001	389	-5967	4118	-3959	1605	-7996	2686	-7786	5515	-6626	5228	-8906	-148	-124	-114	-64	-60	-58	-104	40	-151	19	32	-76	-21	-56	78	-30	-4
0.889167	10738	-2705	6010	-17168	1477	-7601	2922	-6126	-603	-6547	1262	-6051	-27935	-4215	199	-3936	-4561	3650	-3532	-7731	1573	-6502	4293	-3375	1298	-8673	3316	-7509	4016	-7429	5308	-8827	-151	-110	-122	-67	-63	-58	-111	40	-153	18	30	-75	-21	-56	79	-28	0
0.890000	11631	-2617	5103	-18340	2020	-7880	3128	-6937	-496	-6491	1322	-6124	-27617	-4225	310	-3311	-5804	3388	-3381	-7430	2587	-7026	4450	-2821	2042	-9304	3933	-7239	1674	-8214	5301	-8710	-153	-127	-124	-66	-62	-59	-111	37	-153	16	24	-78	-21	-62	74	-32	-6
0.890833	12350	-2633	4173	-19173	2593	-8146	3293	-7723	-353	-6404	1370	-6185	-27294	-4199	445	-2716	-4232	3098	-3183	-7100	3742	-7534	4577	-2291	1177	-9885	4524	-6969	257	-8971	5223	-8549	-148	-125	-119	-66	-59	-62	-108	41	-151	18	32	-75	-23	-58	80	-30	-1
0.891667	13544	-2768	3241	-19659	3239	-8405	3565	-8481	-544	-6302	1410	-6211	-26930	-4163	601	-2166	-5978	2777	-2963	-6746	4698	-8018	4676	-1798	478	-10415	5077	-6702	-2530	-9698	5053	-8343	-145	-121	-119	-68	-64	-48	-104	42	-150	22	32	-77	-24	-59	87	-26	1
0.892500	14979	-3028	2314	-19827	3797	-8663	3800	-9201	-982	-6195	1455	-6216	-26617	-4103	771	-1668	-5481	2427	-2720	-6382	5649	-8481	4740	-1336	578	-10889	5575	-6439	-5196	-10385	4805	-8099	-148	-119	-122	-68	-65	-59	-105	41	-149	20	30	-76	-19	-57	81	-29	1
0.893333	15744	-3410	1399	-19699	4070	-8922	4036	-9882	-1167	-6103	1503	-6212	-26286	-4066	953	-1229	-3272	2043	-2459	-6012	6867	-8923	4761	-910	-1957	-11295	6006	-6177	-5003	-11030	4481	-7812	-148	-122	-115	-65	-47	-58	-103	43	-153	20	29	-74	-19	-48	82	-27	-1
0.894167	15777	-3916	498	-19306	4633	-9170	4276	-10511	-1214	-6030	1576	-6179	-25664	-4052	1147	-860	-5951	1635	-2183	-5638	7471	-9346	4739	-525	-1588	-11633	6365	-5912	-8560	-11629	4083	-7490	-148	-126	-121	-65	-62	-56	-104	45	-151	21	32	-73	-19	-47	84	-27	-1
0.895000	15918	-4528	-369	-18684	5860	-9411	4513	-11081	-1220	-5994	1674	-6142	-23689	-4069	1356	-551	-3993	1198	-1886	-5272	8155	-9732	4692	-181	-1936	-11906	6647	-5646	-10453	-12177	3619	-7130	-150	-125	-119	-67	-63	-58	-107	39	-156	18	22	-77	-23	-57	80	-24	0
0.895833	15835	-5229	-1202	-17877	6745	-9633	4754	-11582	-1246	-5986	1816	-6097	-20922	-4154	1575	-309	-4511	744	-1581	-4922	8846	-10092	4598	129	-2347	-12106	6839	-5377	-11955	-12672	3102	-6742	-154	-122	-120	-68	-63	-48	-105	41	-154	19	30	-75	-23	-57	80	-32	-3
0.896667	15246	-5971	-1989	-16924	6536	-9832	4993	-12016	-1251	-6023	2004	-6045	-18556	-4250	1819	-131	-4258	274	-1266	-4582	9308	-10419	4471	406	-2400	-12245	6945	-5106	-14307	-13105	2538	-6327	-149	-127	-120	-66	-62	-60	-110	22	-154	19	30	-83	-24	-57	80	-29	-5
0.897500	15386	-6749	-2729	-15878	5753	-10002	5228	-12377	-1985	-6106	2242	-5998	-17304	-4427	2055	-15	-2775	-202	-951	-4281	9588	-10718	4311	643	-2714	-12329	6957	-4821	-15598	-13475	1944	-5898	-145	-142	-119	-67	-64	-59	-107	40	-153	20	32	-77	-23	-58	78	-29	-4
0.898333	14735	-7527	-3411	-14769	5240	-10148	5461	-12660	-2695	-6235	2526	-5958	-16297	-4666	2312	40	-1855	-687	-638	-4002	9977	-10986	4115	839	-4034	-12361	6880	-4557	-15547	-13778	1321	-5456	-148	-133	-118	-69	-65	-60	-109	39	-148	19	28	-77	-24	-58	80	-28	0
0.899167	12827	-8280	-4040	-13628	4954	-10254	5709	-12872	-2946	-6407	2860	-5929	-15275	-4960	2579	42	-4077	-1171	-327	-3747	9903	-11207	3899	1008	-2670	-12362	6723	-4276	-18275	-14014	688	-5007	-151	-125	-115	-67	-59	-57	-105	41	-150	23	34	-77	-22	-58	84	-25	9
0.900000	11844	-8967	-4591	-12492	4649	-10319	5924	-13004	-3362	-6613	3240	-5931	-14895	-5304	2861	-7	-2407	-1651	-24	-3528	9771	-11417	3660	1149	-1909	-12289	6477	-3995	-19556	-14176	53	-4563	-144	-125	-122	-67	-63	-57	-104	42	-152	18	34	-73	-21	-55	102	-26	-3
0.900833	10387	-9567	-5062	-11377	4636	-10344	6148	-13065	-3728	-6854	3654	-5927	-14860	-5703	3154	-103	-2409	-2115	266	-3342	9686	-11574	3403	1265	-2261	-12206	6156	-3719	-19749	-14270	-576	-4128	-144	-126	-121	-66	-63	-58	-105	41	-150	19	32	-77	-24	-58	81	-25	-3
0.901667	8566	-10059	-5446	-10315	4824	-10338	6359	-13055	-3942	-7117	4090	-5964	-14844	-6145	3454	-246	-1609	-2566	539	-3181	9623	-11698	3136	1355	-2670	-12097	5761	-3437	-20684	-14290	-1177	-3714	-149	-127	-121	-69	-65	-58	-126	38	-153	17	33	-75	-22	-58	80	-28	-6
0.902500	6504	-10418	-5722	-9315	4869	-10281	6560	-12978	-3880	-7391	4542	-6035	-14864	-6609	3766	-421	-438	-2992	794	-3070	9373	-11780	2858	1429	-3450	-11967	5306	-3160	-21000	-14240	-1741	-3319	-150	-126	-125	-72	-64	-60	-108	38	-158	17	29	-81	-24	-58	81	-30	0
0.903333	3782	-10636	-5886	-8375	4679	-10205	6746	-12837	-3722	-7665	5002	-6136	-14765	-7092	4087	-628	-712	-3393	1024	-2978	8981	-11822	2582	1487	-3289	-11821	4801	-2885	-21319	-14121	-2254	-2957	-148	-127	-124	-70	-66	-62	-109	40	-154	19	33	-78	-25	-59	81	-28	-6
0.904167	780	-10701	-5929	-7494	4257	-10085	6914	-12633	-3617	-7926	5433	-6283	-14602	-7567	4416	-861	1314	-3764	1235	-2917	8769	-11815	2311	1535	-3988	-11667	4253	-2613	-20472	-13932	-2708	-2625	-148	-127	-125	-69	-62	-58	-109	39	-156	16	32	-74	-22	-56	82	-25	0
0.905000	-1376	-10615	-5835	-6678	3381	-9931	7060	-12375	-3780	-8158	5831	-6457	-14537	-8026	4746	-1120	1283	-4100	1417	-2873	8245	-11762	2056	1583	-5235	-11497	3674	-2338	-19841	-13681	-3094	-2327	-147	-127	-121	-66	-56	-57	-99	43	-151	18	35	-74	-18	-56	82	-30	-9
0.905833	-2501	-10378	-5601	-5913	2113	-9755	7174	-12066	-4372	-8358	6184	-6682	-14870	-8455	5085	-1402	1081	-4401	1574	-2858	7475	-11667	1814	1623	-4258	-11323	3075	-2072	-19817	-13362	-3399	-2068	-147	-113	-118	-68	-65	-62	-109	39	-152	20	37	-76	-19	-57	84	-30	-1
0.906667	-3128	-10007	-5232	-5200	665	-9556	7262	-11716	-4820	-8510	6476	-6934	-15281	-8843	5420	-1707	4982	-4666	1699	-2860	6993	-11517	1595	1647	-6091	-11137	2456	-1809	-15884	-12993	-3620	-1859	-154	-128	-124	-69	-64	-60	-107	35	-156	16	32	-80	-30	-62	77	-35	-21
0.907500	-4333	-9517	-4721	-4521	-873	-9342	7304	-11333	-5146	-8609	6693	-7218	-15117	-9159	5746	-2027	2447	-4888	1799	-2874	6155	-11319	1403	1698	-5801	-10932	1846	-1541	-15050	-12568	-3733	-1683	-148	-125	-122	-66	-64	-60	-107	39	-153	17	33	-76	-1	-58	78	-31	1
0.908333	-4899	-8915	-4075	-3858	-2149	-9109	7289	-10910	-5674	-8634	6834	-7531	-14561	-9402	6062	-2364	4668	-5071	1872	-2898	5492	-11068	1246	1742	-5457	-10714	1245	-1275	-13119	-12096	-3756	-1534	-149	-125	-124	-65	-72	-55	-109	41	-155	19	34	-78	-22	-59	79	-31	-4
0.909167	-5252	-8237	-3299	-3204	-3074	-8861	7288	-10468	-6050	-8593	6884	-7859	-14162	-9556	6360	-2715	4489	-5209	1914	-2940	4696	-10769	1122	1791	-5371	-10477	674	-1006	-10321	-11581	-3678	-1450	-150	-127	-124	-69	-65	-58	-109	41	-151	20	33	-78	-23	-59	78	-30	0
0.910000	-5988	-7489	-2409	-2553	-3703	-8608	7215	-10008	-6116	-8479	6841	-8205	-13911	-9618	6631	-3087	4946	-5309	1931	-2960	3763	-10420	1039	1843	-5132	-10214	136	-735	-8575	-11031	-3494	-1386	-149	-128	-124	-65	-61	-60	-108	38	-143	20	33	-78	-22	-62	79	-29	0
0.910833	-5959	-6705	-1425	-1894	-4264	-8346	7109	-9537	-6352	-8280	6713	-8548	-14750	-9574	6875	-3472	6272	-5370	1920	-2997	2941	-10024	999	1898	-4864	-9903	-348	-458	-6628	-10441	-3201	-1354	-151	-129	-125	-33	-65	-56	-105	39	-154	19	35	-75	-22	-55	82	-30	-1
0.911667	-5636	-5906	-366	-1218	-4937	-8073	6954	-9060	-6400	-8008	6493	-8891	-15990	-9420	7083	-3868	7904	-5387	1889	-3031	2313	-9586	1006	1948	-5722	-9589	-780	-166	-2681	-9817	-2811	-1344	-147	-128	-119	-65	-63	-56	-105	42	-153	10	35	-73	-5	-55	82	-28	-3
0.912500	-6977	-5114	747	-540	-5747	-7792	6769	-8582	-5796	-7661	6200	-9219	-16748	-9158	7246	-4281	5306	-5366	1844	-3064	1343	-9100	1054	2003	-3894	-9218	-1133	133	-2098	-9178	-2331	-1357	-146	-126	-120	-63	-60	-57	-104	44	-150	19	33	-75	-19	-55	82	-29	-4
0.913333	-7295	-4339	1886	170	-6830	-7497	6549	-8119	-5213	-7242	5831	-9522	-18140	-8794	7360	-4698	6093	-5301	1777	-3097	541	-8586	1152	2050	-2081	-8801	-1423	449	-1602	-8516	-1767	-1381	-132	-126	-117	-62	-58	-53	-103	43	-153	25	36	-72	-17	-55	82	-29	-1
0.914167	-7341	-3610	3033	877	-8116	-7192	6305	-7653	-4533	-6763	5407	-9784	-19887	-8326	7418	-5132	5894	-5223	1692	-3134	-68	-8038	1292	2086	-1450	-8348	-1628	773	913	-7850	-1140	-1411	-147	-130	-119	-66	-59	-57	-105	42	-149	20	33	-74	-23	-58	78	-29	2
0.915000	-7917	-2925	4156	1578	-9442	-6879	6040	-7216	-3719	-6236	4938	-10014	-21085	-7764	7394	-5572	5086	-5083	1597	-3169	-805	-7475	1470	2108	-288	-7849	-1747	1108	1755	-7167	-451	-1443	-152	-132	-121	-70	-67	-64	-113	37	-158	16	29	-78	-28	-62	64	-35	-5
0.915833	-8116	-2307	5226	2263	-10668	-6546	5760	-6798	-3006	-5665	4432	-10194	-20899	-7111	7358	-6009	5237	-4926	1499	-3205	-1487	-6888	1698	2122	577	-7304	-1766	1469	2647	-6477	296	-1456	-147	-132	-121	-87	-67	-59	-107	39	-153	17	33	-79	-24	-61	78	-30	-3
0.916667	-8166	-1747	6231	2911	-11616	-6188	5486	-6396	-2244	-5058	3914	-10314	-20540	-6413	7240	-6442	3978	-4731	1397	-3247	-2153	-6297	1964	2131	1883	-6721	-1696	1843	3647	-5786	1070	-1447	-150	-132	-125	-69	-64	-57	-107	42	-152	17	28	-78	-22	-58	81	-30	-5
0.917500	-8490	-1253	7146	3512	-12108	-5817	5207	-6028	-1463	-4430	3394	-10375	-20388	-5578	7060	-6862	4604	-4512	1299	-3288	-2563	-5700	2263	2085	2725	-6098	-1528	2228	4767	-5103	1858	-1414	-150	-131	-118	-67	-62	-58	-107	42	-158	17	30	-81	-25	-61	78	-42	-3
0.918333	-8139	-832	7949	4039	-12221	-5429	4938	-5676	-1144	-3793	2940	-10358	-20103	-4729	6816	-7268	4838	-4268	1204	-3337	-2894	-5109	2591	2028	1834	-5436	-1264	2634	5693	-4434	2643	-1345	-152	-127	-121	-69	-63	-58	-104	40	-152	19	30	-73	-18	-57	80	-30	-1
0.919167	-7105	-472	8647	4478	-12121	-5020	4681	-5358	-1066	-3162	2403	-10304	-19891	-3841	6518	-7646	2434	-4000	1117	-3397	-3368	-4533	2946	1950	3161	-4751	-914	3050	4513	-3783	3413	-1236	-150	-126	-119	-64	-59	-55	-105	44	-151	19	30	-75	-11	-55	80	-26	1
0.920000	-5725	-164	9206	4803	-11970	-4600	4443	-5070	-906	-2548	1953	-10177	-19655	-2926	6165	-8002	5892	-3713	1036	-3465	-3211	-3978	3322	1838	2344	-4048	-486	3471	7940	-3153	4154	-1079	-147	-113	-119	-64	-61	-55	-109	43	-146	20	33	-76	-16	-61	84	-25	-3
0.920833	-5406	80	9644	5002	-11686	-4172	4226	-4793	-719	-1958	1539	-9994	-19424	-2003	5760	-8315	3085	-3406	972	-3538	-3235	-3454	3707	1700	2258	-3337	13	3898	8838	-2550	4856	-873	-146	-126	-117	-64	-62	-58	-107	41	-156	21	34	-74	-22	-58	85	-27	0
0.921667	-4726	295	9950	5060	-11302	-3732	4034	-4564	-889	-1401	1172	-9755	-19211	-1083	5312	-8593	3449	-3088	917	-3624	-3199	-2967	4103	1536	2823	-2623	580	4326	8375	-1976	5501	-614	-149	-126	-97	-68	-62	-57	-104	43	-152	23	35	-76	-22	-49	82	-29	-3
0.922500	-4056	470	10138	4963	-11099	-3294	3865	-4352	-1209	-887	851	-9469	-18986	-172	4834	-8819	3058	-2763	880	-3717	-3040	-2511	4499	1345	2860	-1913	1196	4744	9942	-1437	6072	-291	-149	-125	-119	-69	-67	-58	-110	41	-153	21	32	-77	-23	-57	82	-25	-4
0.923333	-3842	620	10213	4710	-11066	-2852	3716	-4156	-1827	-420	578	-9145	-18777	700	4328	-8991	2522	-2429	857	-3814	-2734	-2094	4893	1136	2833	-1224	1850	5155	10310	-941	6563	66	-147	-130	-120	-72	-67	-61	-113	38	-154	18	27	-81	-26	-62	77	-31	-5
0.924167	-3466	755	10194	4291	-11022	-2416	3591	-3975	-3067	0	356	-8789	-18086	1539	3808	-9107	2723	-2082	851	-3911	-2252	-1722	5283	911	2714	-563	2533	5552	10264	-479	6974	483	-149	-127	-121	-69	-61	-60	-109	43	-151	18	30	-78	-25	-59	82	-28	0
0.925000	-2288	887	10099	3721	-11285	-1985	3494	-3805	-4613	369	182	-8410	-14439	2329	3284	-9159	4459	-1740	861	-3995	-1394	-1389	5658	672	814	63	3228	5931	13079	-60	7291	953	-148	-125	-118	-64	-60	-58	-105	47	-151	22	34	-76	-22	-56	85	-26	0
0.925833	-2866	1024	9945	3000	-11568	-1575	3404	-3644	-5741	681	55	-8015	-8667	3066	2761	-9155	2000	-1395	905	-4080	-779	-1102	6011	429	920	646	3920	6286	13147	319	7511	1457	-134	-125	-120	-67	-60	-56	-104	43	-152	21	36	-72	-21	-56	87	-24	-1
0.926667	-2929	1162	9748	2141	-11911	-1184	3322	-3502	-6903	943	-34	-7622	-3916	3731	2244	-9093	1737	-1062	954	-4154	-387	-858	6347	181	2595	1176	4596	6604	11682	652	7630	2003	-147	-125	-119	-65	-62	-55	-108	43	-152	19	34	-76	-21	-56	81	-30	2
0.927500	-2189	1316	9526	1163	-12188	-817	3245	-3359	-7892	1164	-111	-7243	1390	4329	1748	-8978	2055	-737	1018	-4221	356	-652	6651	-62	2633	1648	5251	6893	12978	945	7651	2575	-147	-129	-120	-65	-62	-56	-104	46	-151	36	33	-73	-18	-51	84	-26	-1
0.928333	-1715	1480	9296	76	-12212	-474	3164	-3236	-8619	1339	-156	-6882	7091	4850	1297	-8819	782	-419	1104	-4261	1061	-482	6925	-304	2630	2065	5855	7141	12664	1200	7577	3165	-148	-125	-118	-65	-63	-56	-108	51	-152	18	34	-72	-22	-55	85	-26	-1
0.929167	-1103	1660	9069	-1063	-12041	-154	3083	-3110	-9001	1481	-180	-6555	12481	5297	859	-8625	876	-118	1198	-4284	1783	-346	7172	-530	2419	2409	6406	7347	12118	1400	7414	3767	-148	-127	-120	-63	-58	-56	-103	46	-152	22	32	-73	-13	-53	84	-27	-3
0.930000	-569	1864	8860	-2258	-11722	135	2984	-3007	-9035	1591	-195	-6260	17541	5668	477	-8397	-578	168	1321	-4285	2273	-242	7377	-750	2489	2692	6887	7508	11832	1572	7169	4380	-158	-125	-118	-63	-65	-57	-105	42	-143	21	37	-72	-24	-53	84	-26	0
0.930833	-540	2085	8671	-3467	-11306	366	2885	-2924	-8692	1682	-197	-6040	22389	5961	150	-8162	-1185	438	1448	-4260	2646	-158	7543	-952	3083	2904	7291	7622	10858	1710	6844	4981	-148	-122	-120	-65	-62	-56	-105	45	-151	20	36	-74	-22	-56	81	-28	1
0.931667	-269	2320	8514	-4663	-10660	646	2764	-2863	-8272	1761	-203	-5866	26886	6178	-117	-7907	-539	685	1590	-4212	3002	-102	7687	-1142	2134	3051	7604	7691	10591	1813	6457	5575	-148	-125	-122	-68	-42	-59	-110	43	-154	19	33	-75	-23	-55	82	-28	0
0.932500	746	2568	8379	-5829	-9785	873	2626	-2826	-7909	1837	-207	-5762	30586	6320	-322	-7694	-3566	922	1750	-4138	2785	-63	7786	-1316	2865	3138	7828	7714	8071	1882	6003	6148	-148	-125	-121	-62	-62	-56	-103	44	-152	21	32	-69	-22	-55	84	-25	0
0.933333	2271	2832	8275	-6912	-8866	1083	2481	-2823	-7619	1917	-211	-5717	32652	6400	-460	-7491	-586	1136	1927	-4041	2776	-25	7846	-1480	2111	3160	7956	7690	9110	1931	5540	6693	-148	-126	-120	-43	-64	-66	-103	45	-150	22	36	-72	-19	-52	86	-27	-1
0.934167	2416	3100	8197	-7911	-7754	1281	2311	-2857	-7027	2000	-222	-5750	32765	6455	-531	-7329	-2081	1329	2117	-3925	2417	-4	7869	-1638	1505	3132	7981	7614	9437	1948	5029	7203	-148	-121	-118	-63	-62	-55	-104	40	-154	19	35	-72	-1	-51	85	-26	-1
0.935000	2647	3377	8124	-8803	-6557	1467	2128	-2932	-6569	2101	-237	-5862	32640	6373	-570	-7224	-2754	1506	2313	-3808	1649	10	7850	-1795	3039	3053	7905	7495	6700	1944	4493	7674	-149	-126	-125	-69	-64	-60	-110	39	-152	18	34	-74	-16	-55	79	-29	-4
0.935833	2926	3647	8068	-9556	-5337	1641	1936	-3053	-6145	2218	-273	-6024	32754	6279	-494	-7176	-1999	1673	2525	-3682	808	22	7795	-1943	3452	2930	7734	7332	6441	1920	3946	8105	-149	-126	-121	-70	-62	-58	-107	42	-153	17	30	-77	-22	-56	82	-28	-3
0.936667	3008	3913	8011	-10169	-4347	1813	1740	-3204	-5575	2355	-306	-6269	32694	6152	-390	-7195	-2768	1824	2745	-3563	-429	38	7706	-2098	4085	2775	7468	7126	5406	1880	3404	8494	-150	-124	-121	-67	-64	-61	-107	44	-148	20	32	-86	-25	-56	84	-27	-1
0.937500	3067	4177	7949	-10626	-3605	1980	1545	-3399	-5000	2518	-351	-6533	32718	5993	-230	-7286	-2893	1963	2978	-3454	-2127	55	7583	-2257	4903	2589	7113	6881	3600	1831	2872	8830	-148	-125	-117	-68	-62	-57	-107	40	-153	17	33	-75	-23	-52	81	-27	0
0.938333	4248	4428	7872	-10929	-3025	2145	1349	-3623	-4734	2697	-405	-6856	32708	5812	-36	-7455	-1082	2106	3211	-3371	-3777	81	7425	-2430	3873	2387	6688	6591	4294	1747	2348	9120	-150	-120	-112	-66	-62	-55	-103	41	-150	20	34	-72	-22	-51	81	-31	-1
0.939167	3639	4667	7778	-11081	-2360	2298	1158	-3884	-3788	2896	-470	-7210	32707	5625	192	-7701	-2576	2258	3447	-3321	-5659	113	7228	-2622	3600	2168	6192	6270	3848	1701	1851	9361	-146	-124	-119	-68	-59	-56	-109	40	-151	21	35	-81	-17	-56	80	-29	0
0.940000	2679	4869	7657	-11084	-1689	2463	981	-4162	-2546	3105	-547	-7584	32711	5432	431	-8021	-3525	2383	3689	-3314	-7823	150	7004	-2828	5487	1941	5640	5906	612	1627	1367	9551	-149	-127	-119	-69	-64	-58	-110	38	-155	17	29	-92	-23	-58	75	-32	-6
0.940833	2829	5069	7512	-10959	-1066	2576	813	-4454	-1153	3318	-635	-7958	32706	5246	682	-8413	-2105	2528	3928	-3351	-9685	212	6754	-3053	5897	1721	5045	5518	549	1556	916	9702	-150	-125	-119	-68	-64	-58	-107	41	-155	17	33	-75	-23	-63	85	-27	-4
0.941667	2577	5247	7347	-10709	-426	2703	671	-4741	615	3533	-729	-8327	32710	5074	926	-8855	-2803	2683	4161	-3437	-11602	262	6476	-3296	6035	1504	4416	5100	33	1486	481	9799	-151	-127	-122	-67	-64	-58	-109	39	-151	6	32	-78	-25	-58	79	-31	-3
0.942500	2525	5401	7153	-10368	160	2798	537	-5024	2573	3729	-840	-8677	32710	4927	1153	-9346	-1953	2852	4388	-3581	-13397	327	6174	-3564	5925	1299	3768	4655	-1063	1427	76	9854	-150	-128	-119	-68	-68	-60	-109	39	-153	18	33	-76	-24	-60	79	-26	-1
0.943333	2753	5540	6940	-9952	666	2883	416	-5295	4808	3911	-960	-8996	32701	4796	1335	-9873	-2021	3029	4607	-3777	-14847	404	5851	-3858	5619	1115	3109	4190	-1519	1373	-310	9865	-151	-115	-120	-66	-64	-59	-107	36	-152	20	29	-79	-26	-59	79	-31	0
0.944167	2598	5655	6710	-9497	1178	2934	313	-5534	7519	4047	-1090	-9265	32712	4698	1455	-10416	-2220	3223	4817	-4026	-16142	485	5514	-4169	5636	956	2459	3712	-2329	1333	-679	9836	-148	-129	-124	-69	-64	-58	-103	39	-153	21	33	-75	-23	-59	82	-31	-5
0.945000	2655	5761	6469	-9010	1687	2946	211	-5735	10480	4138	-1232	-9487	32710	4629	1553	-10966	-69	3439	5006	-4319	-17011	566	5163	-4497	3742	826	1823	3222	-1771	1308	-1032	9761	-147	-124	-118	-64	-61	-57	-107	42	-151	19	53	-79	-23	-55	81	-27	0
0.945833	3354	5852	6224	-8534	2330	2918	128	-5897	13286	4176	-1379	-9653	32711	4588	1559	-11514	-1887	3672	5180	-4657	-17615	649	4806	-4843	3156	722	1200	2723	-3101	1296	-1383	9654	-149	-128	-120	-66	-60	-58	-108	41	-149	21	32	-74	-18	-57	80	-27	0
0.946667	4683	5929	5980	-8102	2710	2850	37	-6017	15354	4141	-1542	-9761	32716	4569	1490	-12038	542	3925	5338	-5019	-17585	728	4441	-5200	2196	646	613	2220	-2088	1301	-1724	9509	-145	-127	-120	-62	-60	-57	-105	46	-153	18	34	-78	-22	-59	80	-28	0
0.947500	5070	5998	5738	-7698	2621	2729	-56	-6085	17278	4030	-1712	-9806	32712	4570	1337	-12533	1517	4191	5473	-5415	-17077	801	4070	-5569	-576	603	56	1718	821	1320	-2063	9324	-150	-129	-118	-65	-60	-58	-103	42	-152	19	38	-75	-22	-58	81	-30	-8
0.948333	5437	6075	5513	-7413	2068	2558	-159	-6112	18571	3841	-1870	-9796	32710	4583	1101	-12982	229	4479	5591	-5819	-16620	863	3695	-5949	-462	590	-464	1225	-431	1356	-2407	9102	-153	-129	-121	-66	-66	-61	-109	36	-155	17	33	-80	-24	-58	76	-31	-6
0.949167	5895	6122	5298	-7201	1164	2335	-272	-6090	19172	3569	-2058	-9730	32705	4602	784	-13382	2039	4778	5692	-6206	-15668	921	3327	-6320	-1107	611	-941	744	784	1404	-2752	8853	-150	-130	-122	-64	-62	-60	-113	41	-155	16	33	-76	-25	-61	73	-32	-4
0.950000	5729	6190	5108	-7090	-214	2061	-398	-6017	19191	3224	-2227	-9615	32707	4619	396	-13718	1545	5100	5769	-6623	-14557	965	2964	-6691	-1448	657	-1381	278	1728	1469	-3089	8566	-148	-130	-119	-64	-65	-61	-109	27	-154	17	33	-74	-25	-60	78	-31	-4
0.950833	5101	6261	4937	-7090	-1902	1740	-548	-5922	18503	2805	-2389	-9462	32684	4620	-61	-13989	1784	5433	5835	-7003	-13387	999	2610	-7056	-1389	717	-1782	-170	1565	1544	-3444	8253	-149	-129	-119	-64	-65	-61	-108	42	-154	18	33	-76	-24	-50	78	-29	-3
0.951667	5757	6343	4788	-7205	-3968	1362	-701	-5795	16848	2317	-2543	-9272	32534	4607	-570	-14188	3655	5775	5877	-7353	-11899	1027	2265	-7405	-2178	815	-2146	-598	3248	1632	-3795	7919	-150	-127	-120	-65	-46	-58	-105	43	-154	18	33	-75	-23	-58	80	-30	-6
0.952500	4911	6425	4668	-7429	-5905	948	-883	-5650	15022	1769	-2679	-9066	32636	4557	-1117	-14317	3147	6121	5899	-7673	-10369	1049	1927	-7741	-3049	926	-2476	-1008	5161	1721	-4141	7535	-153	-125	-119	-62	-64	-56	-102	43	-150	21	33	-73	-23	-53	79	-46	0
0.953333	3007	6527	4555	-7755	-7282	492	-1078	-5502	12786	1187	-2796	-8849	32765	4474	-1688	-14377	1134	6475	5909	-7961	-9273	1058	1599	-8076	-1083	1046	-2771	-1391	3369	1816	-4483	7138	-144	-125	-118	-63	-62	-77	-102	44	-153	20	35	-69	-18	-52	84	-28	1
0.954167	2259	6637	4469	-8188	-8419	4	-1283	-5356	10082	572	-2886	-8641	32706	4345	-2258	-14364	2683	6837	5908	-8208	-8239	1064	1275	-8387	-8	1172	-3049	-1755	4123	1907	-4822	6710	-148	-122	-119	-63	-59	-53	-103	44	-147	19	34	-73	-18	-53	85	-27	0
0.955000	1175	6760	4394	-8719	-9150	-508	-1500	-5227	7361	-46	-2954	-8445	32718	4166	-2822	-14285	1764	7191	5888	-8424	-7872	1066	959	-8680	595	1300	-3298	-2097	5214	2006	-5149	6259	-148	-128	-121	-66	-64	-57	-108	42	-149	17	30	-75	-21	-58	76	-31	-5
0.955833	61	6900	4335	-9268	-9385	-1023	-1716	-5140	4884	-659	-2989	-8282	32598	3944	-3350	-14129	1851	7545	5867	-8617	-7586	1074	652	-8954	1248	1424	-3537	-2423	5428	2077	-5471	5783	-147	-126	-121	-67	-64	-59	-107	41	-154	12	30	-70	-19	-57	79	-29	-1
0.956667	-925	7059	4282	-9899	-9276	-1534	-1927	-5085	3025	-1234	-2988	-8162	32183	3674	-3829	-13910	1523	7895	5837	-8777	-6955	1083	351	-9211	1648	1557	-3765	-2733	6379	2146	-5746	5286	-154	-128	-122	-69	-69	-57	-111	39	-158	13	29	-73	-29	-59	78	-32	-6
0.957500	-2255	7228	4237	-10551	-8952	-2030	-2127	-5081	1631	-1774	-2956	-8092	31773	3360	-4225	-13621	313	8243	5807	-8930	-6445	1104	59	-9449	2965	1683	-3978	-3025	6269	2208	-6001	4777	-151	-126	-120	-68	-66	-61	-107	42	-153	18	32	-75	-24	-57	81	-30	1
0.958333	-3439	7396	4219	-11214	-8336	-2492	-2301	-5130	414	-2245	-2887	-8081	31399	3014	-4540	-13275	1631	8581	5765	-9069	-5872	1138	-232	-9671	2523	1804	-4193	-3316	7349	2260	-6234	4249	-151	-124	-130	-67	-63	-57	-104	44	-150	20	33	-75	-22	-57	81	-29	1
0.959167	-3848	7624	4160	-11875	-7489	-2907	-2456	-5252	-920	-2642	-2785	-8138	30998	2642	-4755	-12863	-603	8912	5731	-9224	-5527	1182	-517	-9878	1690	1917	-4407	-3597	7439	2294	-6429	3704	-147	-126	-121	-69	-60	-57	-108	42	-150	18	30	-74	-22	-56	82	-28	1
0.960000	-3898	7828	4121	-12519	-6617	-3264	-2581	-5443	-2411	-2955	-2663	-8274	30619	2248	-4878	-12403	-695	9227	5696	-9395	-5072	1242	-801	-10076	1157	2027	-4627	-3874	8156	2313	-6593	3145	-148	-126	-124	-90	-63	-58	-105	43	-154	17	28	-75	-23	-56	80	-28	-4
0.960833	-4192	8036	4078	-13128	-5436	-3550	-2673	-5708	-3377	-3180	-2515	-8480	30248	1847	-4893	-11894	1199	9532	5666	-9588	-4406	1316	-1092	-10264	-2799	2126	-4846	-4150	11990	2329	-6718	2564	-147	-126	-120	-67	-64	-57	-104	47	-154	19	23	-75	-21	-53	85	-26	-8
0.961667	-4157	8322	4036	-13696	-4456	-3760	-2731	-6038	-4121	-3308	-2364	-8750	29869	1444	-4806	-11382	-1754	9824	5644	-9815	-4454	1411	-1367	-10441	-4266	2225	-5074	-4434	10072	2326	-6805	1975	-150	-129	-122	-66	-63	-56	-107	42	-156	22	30	-76	-24	-57	82	-30	-4
0.962500	-3802	8582	3995	-14216	-3475	-3889	-2754	-6441	-4559	-3343	-2208	-9115	29498	1049	-4630	-10779	-400	10101	5626	-10083	-4643	1521	-1654	-10613	-6060	2327	-5302	-4720	8816	2311	-6852	1372	-150	-127	-122	-69	-63	-59	-108	42	-153	19	29	-68	-24	-57	81	-24	-3
0.963333	-3818	8857	3956	-14684	-1882	-3932	-2744	-6904	-4632	-3291	-2068	-9534	29142	672	-4381	-10194	-1865	10368	5627	-10389	-5190	1648	-1947	-10779	-7768	2423	-5530	-5011	6632	2291	-6862	761	-149	-126	-119	-67	-66	-57	-108	42	-155	16	26	-76	-23	-57	80	-30	-5
0.964167	-3702	9139	3911	-15101	-82	-3887	-2705	-7420	-4510	-3159	-1950	-9986	28787	321	-4075	-9610	-3061	10620	5636	-10736	-5854	1791	-2245	-10937	-9417	2528	-5756	-5303	2035	2271	-6834	142	-149	-127	-122	-67	-61	-61	-108	45	-153	17	33	-77	-21	-57	84	-29	-4
0.965000	-2255	9438	3884	-15465	1763	-3765	-2626	-7970	-4504	-2963	-1875	-10498	28436	0	-3739	-9040	-3045	10869	5665	-11122	-6382	1951	-2548	-11098	-11365	2635	-5973	-5595	-2514	2245	-6759	-495	-147	-128	-122	-67	-64	-58	-110	40	-156	36	27	-77	-22	-60	80	-28	-3
0.965833	-1370	9747	3856	-15786	3829	-3577	-2561	-8557	-3898	-2706	-1857	-11009	28093	-296	-3388	-8502	-2719	11103	5708	-11538	-6465	2120	-2857	-11241	-14107	2749	-6176	-5895	-6620	2228	-6653	-1123	-151	-129	-119	-64	-63	-57	-105	42	-156	19	33	-77	-18	-57	82	-30	-4
0.966667	-2265	10062	3843	-16065	5988	-3326	-2470	-9161	-2756	-2424	-1951	-11546	27760	-553	-3063	-8013	-5075	11333	5772	-11978	-6404	2308	-3179	-11391	-13757	2874	-6364	-6192	-15533	2214	-6506	-1783	-149	-127	-121	-64	-63	-62	-109	38	-153	17	30	-76	-21	-59	82	-28	-3
0.967500	-2108	10385	3849	-16306	8403	-3031	-2377	-9772	-1837	-2124	-2023	-12072	27430	-789	-2792	-7587	-2888	11553	5851	-12430	-5724	2501	-3508	-11524	-13680	3006	-6523	-6483	-23140	2204	-6326	-2445	-152	-124	-120	-63	-61	-56	-105	44	-151	18	32	-75	-19	-58	80	-31	0
0.968333	-2019	10715	3847	-16529	10808	-2715	-2297	-10386	-867	-1820	-2233	-12589	27088	-975	-2600	-7239	-2572	11772	5947	-12896	-4742	2697	-3853	-11655	-14465	3144	-6656	-6765	-29051	2211	-6109	-3112	-148	-127	-122	-63	-64	-61	-112	38	-153	19	30	-75	-23	-61	79	-29	-4
0.969167	-1919	11039	3868	-16731	13928	-2388	-2232	-10994	262	-1548	-2537	-13074	26765	-1147	-2528	-6979	-2983	11979	6058	-13354	-3597	2901	-4203	-11771	-14861	3284	-6745	-7039	-32693	2221	-5860	-3795	-148	-128	-122	-63	-60	-60	-108	39	-154	17	29	-78	-1	-63	76	-27	0
0.970000	-469	11367	3887	-16923	18314	-2079	-2196	-11586	1407	-1310	-2928	-13518	26444	-1286	-2577	-6822	-3401	12184	6186	-13807	-2181	3098	-4558	-11865	-15810	3428	-6793	-7299	-32695	2244	-5568	-4487	-149	-160	-122	-64	-66	-60	-108	41	-152	15	28	-77	-22	-59	80	-29	-1
0.970833	2237	11655	3940	-17113	22791	-1806	-2195	-12163	2725	-1130	-3410	-13921	26135	-1409	-2797	-6749	-5004	12385	6326	-14236	-844	3290	-4916	-11941	-18334	3569	-6794	-7546	-32699	2277	-5237	-5192	-150	-129	-122	-64	-64	-60	-108	38	-154	18	32	-79	-22	-57	79	-30	0
0.971667	5037	12013	3989	-17302	26909	-1583	-2230	-12721	4048	-1015	-3976	-14275	25830	-1513	-3185	-6782	-3297	12581	6471	-14647	549	3473	-5271	-11994	-21170	3705	-6739	-7765	-32723	2321	-4872	-5911	-147	-127	-122	-63	-60	-57	-108	45	-151	17	32	-76	-17	-60	77	-29	0
0.972500	6547	12320	4047	-17498	30347	-1444	-2320	-13275	4977	-989	-4622	-14581	25517	-1607	-3782	-6913	-2599	12782	6624	-15027	1241	3638	-5624	-12014	-20230	3824	-6629	-7975	-32516	2362	-4467	-6644	-148	-126	-121	-63	-60	-58	-110	42	-154	13	35	-76	-24	-58	78	-29	0
0.973333	6917	12612	4101	-17703	32618	-1392	-2453	-13822	5549	-1051	-5324	-14837	25213	-1689	-4558	-7129	-1666	12944	6774	-15380	1095	3788	-5963	-12011	-15713	3929	-6456	-8164	-32182	2405	-4026	-7390	-151	-130	-125	-68	-79	-60	-111	40	-151	13	29	-79	-25	-62	75	-31	-15
0.974167	8513	12884	4154	-17924	32767	-1438	-2646	-14365	5937	-1207	-6069	-15048	24378	-1766	-5520	-7416	3372	13114	6919	-15706	925	3914	-6280	-11968	-12768	4011	-6229	-8340	-31756	2448	-3544	-8147	-148	-129	-125	-66	-65	-61	-110	38	-152	12	30	-79	-22	-59	90	-31	-3
0.975000	10660	13137	4197	-18149	32724	-1591	-2886	-14911	6090	-1465	-6832	-15210	18726	-1850	-6647	-7766	2148	13264	7055	-16005	-86	4013	-6572	-11894	-7289	4061	-5942	-8501	-31348	2474	-3026	-8928	-154	-132	-126	-66	-81	-59	-110	37	-158	9	30	-80	-24	-62	75	-34	-9
0.975833	11593	13361	4231	-18390	32767	-1853	-3179	-15471	6033	-1816	-7591	-15330	8512	-1943	-7927	-8156	4990	13394	7180	-16276	-1545	4085	-6830	-11787	-2128	4090	-5596	-8650	-30212	2490	-2469	-9719	-152	-130	-125	-70	-65	-61	-111	36	-154	10	32	-82	-23	-61	76	-34	-3
0.976667	11034	13558	4254	-18637	32721	-2216	-3517	-16042	5755	-2266	-8326	-15411	1480	-2050	-9314	-8566	5144	13513	7279	-16525	-3456	4126	-7042	-11642	1781	4069	-5201	-8790	-22196	2486	-1883	-10519	-150	-130	-113	-70	-62	-63	-111	37	-154	15	33	-79	-18	-62	75	-35	0
0.977500	10219	13722	4254	-18897	32375	-2684	-3899	-16649	5186	-2804	-9008	-15449	-4632	-2183	-10766	-8967	5292	13608	7358	-16763	-5381	4136	-7208	-11468	4567	4011	-4757	-8932	-10606	2458	-1264	-11349	-149	-129	-126	-72	-63	-65	-110	36	-154	6	30	-77	-21	-60	74	-36	0
0.978333	9714	13855	4233	-19148	31937	-3242	-4320	-17281	4119	-3429	-9607	-15455	-11159	-2352	-12243	-9343	5157	13680	7410	-16984	-7262	4115	-7315	-11256	6420	3916	-4269	-9078	-4999	2397	-625	-12178	-148	-127	-119	-69	-63	-60	-108	42	-150	13	29	-78	-23	-58	77	-30	-3
0.979167	9003	13944	4183	-19441	31550	-3873	-4775	-17942	2972	-4129	-10104	-15418	-16233	-2560	-13688	-9670	3952	13716	7427	-17206	-8711	4053	-7354	-11033	6084	3776	-3748	-9233	5517	2308	35	-13026	-146	-126	-124	-74	-65	-60	-103	41	-150	15	30	-78	-23	-59	77	-31	-1
0.980000	6351	13997	4125	-19725	31150	-4566	-5254	-18628	2034	-4888	-10486	-15350	-20283	-2815	-15059	-9928	-1353	13730	7413	-17420	-10191	3961	-7331	-10792	7433	3592	-3204	-9406	12856	2176	705	-13894	-150	-126	-120	-68	-63	-61	-110	42	-152	15	28	-80	-24	-58	78	-32	-5
0.980833	4568	14009	4008	-20013	30771	-5302	-5752	-19337	785	-5697	-10732	-15242	-23643	-3125	-16302	-10103	-2883	13706	7356	-17641	-11224	3835	-7228	-10545	8799	3369	-2640	-9605	17207	2003	1382	-14775	-149	-127	-125	-72	-61	-59	-109	40	-150	16	29	-84	-21	-60	79	-30	2
0.981667	2651	13988	3878	-20312	30399	-6068	-6257	-20061	-555	-6543	-10842	-15101	-26179	-3492	-17367	-10176	-5457	13657	7264	-17870	-11357	3675	-7054	-10297	8663	3104	-2065	-9831	23869	1782	2056	-15671	-153	-128	-128	-74	-62	-61	-111	37	-152	11	23	-82	-25	-62	74	-34	-4
0.982500	-627	13921	3721	-20612	30019	-6841	-6757	-20788	-1802	-7406	-10808	-14937	-28093	-3904	-18196	-10135	-7187	13597	7130	-18106	-10751	3491	-6796	-10056	8321	2803	-1467	-10091	27471	1518	2723	-16580	-151	-130	-127	-69	-64	-63	-110	35	-153	11	28	-79	-6	-60	73	-36	-6
0.983333	-4064	13825	3546	-20910	29649	-7619	-7241	-21497	-2918	-8263	-10648	-14744	-29516	-4361	-18761	-9963	-6526	13471	6954	-18353	-9106	3278	-6454	-9833	7739	2465	-901	-10393	29730	1210	3377	-17493	-149	-139	-128	-72	-63	-61	-113	35	-155	10	28	-80	-24	-62	75	-34	-4
0.984167	-7590	13694	3343	-21211	29275	-8380	-7697	-22170	-3854	-9087	-10352	-14536	-30272	-4852	-19032	-9661	-6519	13341	6740	-18614	-6236	3043	-6032	-9632	8137	2105	-329	-10736	30763	855	4013	-18416	-152	-130	-129	-70	-63	-60	-104	41	-152	17	26	-79	-22	-60	77	-33	9
0.985000	-11150	13531	3120	-21507	28922	-9122	-8112	-22789	-4581	-9865	-9967	-14317	-30397	-5357	-18984	-9233	-3866	13186	6475	-18890	-2080	2789	-5529	-9469	8324	1714	228	-11124	30532	454	4629	-19353	-149	-139	-126	-68	-63	-30	-109	38	-151	13	30	-75	-22	-59	79	-29	-3
0.985833	-13357	13344	2877	-21787	28570	-9836	-8480	-23330	-5274	-10576	-9512	-14105	-30135	-5879	-18616	-8676	-1213	13005	6169	-19177	2977	2517	-4952	-9348	6920	1299	766	-11555	29228	8	5225	-20294	-147	-127	-126	-66	-59	-56	-109	41	-152	16	30	-83	-23	-58	79	-29	0
0.986667	-14173	13132	2619	-22062	28221	-10517	-8788	-23782	-6139	-11202	-9012	-13898	-29446	-6392	-17929	-8000	-732	12818	5824	-19479	8320	2225	-4311	-9279	7656	864	1284	-12038	24979	-470	5792	-21239	-142	-128	-125	-66	-60	-57	-111	39	-151	19	30	-75	-22	-55	82	-31	0
0.987500	-13995	12902	2355	-22322	27876	-11156	-9039	-24116	-6897	-11724	-8499	-13729	-28668	-6880	-16951	-7218	5373	12616	5438	-19790	14552	1928	-3601	-9262	6316	407	1783	-12568	25230	-1004	6328	-22181	-147	-126	-124	-66	-69	-56	-109	40	-152	19	32	-77	-22	-57	84	-28	0
0.988333	-14158	12662	2079	-22561	27541	-11757	-9210	-24315	-7198	-12117	-8010	-13587	-27754	-7325	-15718	-6345	4903	12405	5016	-20118	20447	1599	-2837	-9312	6086	-73	2262	-13140	22360	-1560	6834	-23111	-155	-128	-122	-66	-63	-57	-111	44	-152	18	33	-75	-19	-57	78	-29	-1
0.989167	-13922	12407	1801	-22779	27199	-12305	-9325	-24361	-7390	-12385	-7591	-13491	-26934	-7716	-14274	-5410	7126	12187	4559	-20458	25708	1252	-2028	-9419	6840	-570	2715	-13756	18154	-2148	7326	-24026	-148	-128	-121	-68	-62	-69	-107	40	-153	18	28	-78	-22	-60	81	-30	0
0.990000	-13980	12145	1522	-22975	26167	-12790	-9365	-24235	-7370	-12510	-7217	-13435	-26132	-8047	-12680	-4420	8525	11961	4071	-20807	30020	881	-1187	-9591	6948	-1086	3163	-14408	16389	-2781	7791	-24930	-151	-131	-127	-73	-65	-62	-108	37	-155	15	29	-78	-26	-60	78	-32	-6
0.990833	-14411	11882	1251	-23144	21682	-13199	-9342	-23931	-7144	-12491	-6966	-13435	-25401	-8315	-10979	-3402	8830	11740	3566	-21163	32686	481	-319	-9823	6971	-1630	3603	-15092	13964	-3395	8260	-25797	-150	-127	-119	-66	-61	-56	-84	42	-155	17	30	-81	-22	-50	81	-28	16
0.991667	-14269	11619	995	-23280	15860	-13508	-9253	-23433	-7060	-12321	-6827	-13480	-25144	-8504	-9265	-2389	8887	11516	3038	-21527	32767	47	555	-10109	6944	-2206	4045	-15815	11520	-4044	8713	-26625	-132	-128	-125	-65	-102	-56	-103	42	-152	19	30	-76	-17	-57	80	-29	0
0.992500	-12675	11363	755	-23392	12000	-13710	-9127	-22746	-6881	-12015	-6828	-13566	-25140	-8622	-7611	-1412	9465	11297	2506	-21898	32731	-431	1439	-10456	5036	-2808	4495	-16555	12515	-4700	9156	-27401	-149	-126	-122	-64	-60	-56	-105	57	-155	18	26	-75	-23	-56	80	-28	0
0.993333	-12060	11110	535	-23483	7759	-13797	-8970	-21865	-6018	-11585	-6967	-13692	-24362	-8706	-6090	-496	5819	11075	1973	-22281	32767	-965	2294	-10850	4639	-3452	4961	-17315	10805	-5356	9606	-28109	-149	-125	-114	-65	-59	-53	-101	42	-155	19	35	-74	-19	-56	81	-40	-1
0.994167	-10260	10864	342	-23546	3638	-13743	-8796	-20813	-5157	-11056	-7238	-13844	-23414	-8730	-4751	348	4260	10852	1437	-22658	32767	-1559	3148	-11293	5244	-4138	5458	-18094	7492	-6032	10061	-28750	-142	-125	-120	-60	-62	-53	-74	41	-153	21	34	-75	-17	-56	79	-25	2
0.995000	-7017	10622	181	-23596	-15	-13542	-8624	-19581	-4420	-10412	-7629	-14007	-22433	-8726	-3659	1076	2930	10627	911	-23073	32767	-2221	3986	-11771	4067	-4868	5997	-18888	7230	-6697	10531	-29298	-151	-127	-121	-72	-64	-59	-105	42	-155	19	33	-76	-23	-59	77	-30	-5
0.995833	-3256	10381	60	-23637	-3515	-13180	-8470	-18200	-3707	-9710	-8124	-14163	-21102	-8696	-2843	1682	317	10393	407	-23485	32487	-2954	4806	-12279	3386	-5640	6582	-19684	5452	-7372	11026	-29736	-150	-126	-115	-65	-64	-57	-105	40	-153	21	34	-73	-26	-59	78	-29	-3
0.996667	1466	10149	-8	-23665	-6663	-12687	-8343	-16679	-3111	-8965	-8695	-14291	-19424	-8665	-2343	2138	-499	10165	-55	-23899	31559	-3761	5622	-12806	3399	-6453	7244	-20507	3907	-8042	11544	-30050	-150	-125	-119	-63	-50	-56	-103	42	-155	21	35	-73	-23	-58	78	-30	0
0.997500	6096	9916	-15	-23701	-9790	-11966	-8268	-15040	-2587	-8198	-9327	-14371	-17416	-8648	-2192	2427	-2536	9928	-496	-24325	29339	-4644	6432	-13348	4114	-7315	7988	-21330	2621	-8708	12091	-30224	-148	-125	-122	-65	-63	-57	-110	41	-152	17	35	-75	-22	-56	79	-8	-3
0.998333	9696	9682	7	-23740	-12758	-11118	-8251	-13300	-2032	-7440	-9947	-14390	-15109	-8659	-2369	2536	-4054	9685	-875	-24759	27036	-5614	7264	-13901	4700	-8213	8833	-22157	895	-9373	12661	-30241	-151	-128	-125	-67	-66	-58	-104	38	-154	15	29	-79	-24	-60	63	-32	-6
0.999167	12925	9448	180	-23807	-15457	-10129	-8312	-11503	-1730	-6725	-10563	-14331	-12828	-8704	-2864	2459	-4334	9437	-1209	-25205	25178	-6658	8116	-14460	3197	-9137	9782	-22980	408	-10034	13263	-30080	-149	-124	-119	-60	-62	-59	-105	42	-151	20	35	-70	-18	-56	79	-26	-1
1.000000	15603	9209	403	-23887	-18119	-9009	-8441	-9661	-1799	-6061	-11125	-14166	-10670	-8794	-3653	2204	-7963	9182	-1480	-25655	22783	-7767	9008	-15008	3720	-10076	10841	-23806	-2624	-10697	13899	-29732	-150	-122	-118	-64	-61	-55	-103	41	-148	20	37	-77	-24	-56	81	-27	-1
1.000833	17698	8962	705	-24002	-20767	-7795	-8652	-7812	-2064	-5472	-11607	-13899	-8805	-8933	-4699	1755	-6121	8932	-1658	-26119	21125	-8941	9945	-15549	2946	-11036	12007	-24626	-1771	-11365	14564	-29184	-149	-125	-121	-68	-64	-56	-103	41	-150	20	37	-78	-19	-57	81	-25	-1
1.001667	17545	8709	1091	-24149	-23145	-6505	-8940	-5984	-2043	-4972	-11991	-13519	-6585	-9108	-5951	1125	-8148	8696	-1813	-26583	19418	-10155	10941	-16078	2125	-11975	13288	-25451	-1412	-12037	15253	-28432	-149	-121	-122	-67	-63	-53	-107	42	-152	18	30	-78	-23	-55	80	-27	0
1.002500	16363	8441	1555	-24336	-25519	-5177	-9299	-4192	-2092	-4560	-12271	-13022	-4423	-9320	-7347	328	-9469	8480	-1864	-27051	17404	-11399	11998	-16590	3613	-12931	14670	-26263	-4333	-12709	15969	-27485	-149	-130	-125	-67	-67	-56	-105	43	-155	17	35	-78	-21	-58	68	-29	0
1.003333	14596	8170	2088	-24555	-27780	-3841	-9724	-2449	-2027	-4239	-12433	-12414	-2350	-9549	-8826	-617	-9206	8303	-1813	-27518	15832	-12660	13134	-17103	4204	-13838	16141	-27056	-4269	-13379	16706	-26344	-164	-130	-122	-66	-65	-56	-107	40	-155	12	32	-77	-22	-57	79	-28	-7
1.004167	11685	7894	2673	-24813	-29799	-2496	-10176	-785	-1937	-3993	-12468	-11700	-374	-9775	-10328	-1694	-9841	8181	-1657	-27991	14525	-13917	14330	-17590	4828	-14684	17667	-27824	-5022	-14047	17470	-25025	-156	-128	-121	-65	-62	-55	-108	40	-154	16	35	-75	-21	-56	80	-30	-5
1.005000	8184	7613	3303	-25103	-31693	-1205	-10655	780	-1882	-3813	-12393	-10900	1148	-9973	-11792	-2878	-9351	8140	-1384	-28456	13536	-15139	15578	-18066	5637	-15466	19227	-28552	-6571	-14706	18245	-23542	-148	-124	-117	-63	-60	-51	-103	38	-149	18	37	-74	-18	-53	82	-27	2
1.005833	6229	7328	3945	-25427	-32727	6	-11139	2241	-2081	-3674	-12233	-10043	1971	-10132	-13187	-4167	-6903	8197	-991	-28915	12952	-16315	16869	-18533	5157	-16174	20785	-29242	-5505	-15362	19036	-21920	-151	-124	-116	-67	-64	-55	-104	42	-149	21	35	-79	-21	-56	80	-30	-3
1.006667	3599	7040	4566	-25773	-32744	1124	-11605	3570	-1970	-3559	-12010	-9091	3025	-10218	-14445	-5516	-7539	8357	-473	-29371	12244	-17422	18174	-19003	5846	-16804	22309	-29890	-5961	-16002	19834	-20212	-148	-126	-124	-69	-38	-55	-109	39	-155	20	33	-79	-25	-57	81	-29	-1
1.007500	1720	6756	5132	-26140	-32726	2123	-12033	4778	-1816	-3443	-11743	-8131	3636	-10209	-15525	-6895	-7300	8641	177	-29793	11421	-18427	19478	-19467	8027	-17310	23752	-30458	-9170	-16611	20630	-18445	-149	-125	-119	-67	-63	-56	-105	43	-147	21	32	-74	-23	-56	81	-28	-1
1.008333	1934	6481	5623	-26512	-32731	2999	-12400	5849	-1464	-3290	-11467	-7176	3638	-10085	-16410	-8277	-5056	9050	951	-30220	10895	-19333	20751	-19941	8304	-17734	25059	-30958	-9268	-17186	21412	-16686	-150	-128	-119	-64	-64	-58	-109	41	-148	17	30	-75	-23	-57	81	-26	-4
1.009167	2508	6203	5937	-26883	-32726	3745	-12685	6775	-965	-3094	-11208	-6247	3291	-9835	-17076	-9636	-4589	9581	1856	-30616	10526	-20110	21962	-20428	8388	-18060	26193	-31380	-10372	-17726	22164	-14945	-148	-129	-120	-66	-63	-58	-104	41	-152	17	32	-74	-22	-61	79	-29	-1
1.010000	3125	5923	6076	-27263	-32714	4347	-12878	7555	-320	-2835	-11002	-5378	2551	-9469	-17523	-10955	-2583	10222	2869	-30986	10299	-20750	23077	-20938	7735	-18319	27108	-31708	-11784	-18205	22874	-13319	-149	-130	-122	-67	-64	-58	-108	41	-155	16	32	-76	-23	-57	82	-29	-5
1.010833	3827	5637	5975	-27616	-32728	4817	-12958	8185	592	-2497	-10863	-4597	1463	-8970	-17751	-12201	-1447	10953	3985	-31321	9760	-21245	24070	-21474	6880	-18479	27766	-31954	-12380	-18634	23529	-11815	-149	-130	-110	-68	-62	-56	-103	42	-151	19	30	-80	-24	-55	84	-28	-1
1.011667	3816	5326	5578	-27962	-32706	5159	-12946	8664	1739	-2078	-10813	-3925	181	-8351	-17773	-13349	-42	11738	5175	-31627	9152	-21595	24892	-22045	6791	-18608	28126	-32089	-13605	-18996	24100	-10499	-150	-126	-119	-64	-62	-55	-104	45	-153	24	32	-72	-22	-56	85	-27	-3
1.012500	3300	5032	4847	-28278	-32729	5379	-12816	8990	2850	-1580	-10862	-3394	-1385	-7630	-17614	-14377	3521	12545	6423	-31890	8749	-21796	25594	-22665	4414	-18706	28160	-32132	-13395	-19286	24574	-9411	-146	-126	-119	-63	-59	-53	-103	42	-149	21	34	-73	-21	-53	84	-31	-1
1.013333	2841	4708	3742	-28575	-32704	5496	-12574	9155	3633	-1016	-11011	-3022	-2991	-6835	-17297	-15274	3141	13329	7700	-32108	7741	-21853	26089	-23330	2702	-18800	27855	-32073	-15079	-19496	24931	-8584	-145	-126	-119	-64	-59	-56	-104	45	-151	22	35	-59	-16	-57	86	-26	0
1.014167	2073	4352	2257	-28851	-32219	5509	-12236	9155	4117	-404	-11264	-2820	-4889	-5994	-16861	-16021	6102	14081	8999	-32283	6371	-21777	26384	-24043	991	-18916	27205	-31919	-14249	-19633	25157	-8040	-147	-125	-118	-66	-62	-58	-104	42	-153	17	30	-73	-22	-57	85	-27	3
1.015000	-210	4017	368	-29102	-30695	5430	-11813	8995	4726	233	-11609	-2807	-6328	-5144	-16344	-16620	6553	14714	10275	-32410	4622	-21573	26487	-24803	-1538	-19069	26224	-31679	-11741	-19680	25245	-7798	-153	-130	-121	-74	-62	-62	-110	40	-154	17	30	-82	-25	-61	76	-33	-5
1.015833	-3321	3670	-1882	-29329	-27197	5278	-11325	8662	5154	867	-12032	-2976	-7352	-4309	-15771	-17056	4636	15273	11520	-32490	2277	-21251	26402	-25600	-914	-19260	24950	-31354	-13444	-19634	25195	-7840	-152	-141	-122	-69	-64	-61	-109	32	-156	19	27	-74	-21	-61	78	-30	0
1.016667	-6812	3364	-4433	-29533	-23954	5083	-10786	8170	5394	1473	-12508	-3322	-7956	-3535	-15195	-17332	4988	15681	12720	-32493	-135	-20820	26148	-26435	-1221	-19500	23400	-30958	-11911	-19501	25002	-8165	-148	-129	-121	-68	-62	-58	-104	43	-153	17	29	-72	-19	-58	80	-30	-4
1.017500	-10368	3118	-7228	-29718	-20954	4775	-10225	7504	5458	2009	-13018	-3845	-8186	-2865	-14638	-17454	2847	15943	13835	-32462	-2863	-20311	25738	-27277	-1783	-19790	21640	-30509	-10830	-19273	24681	-8761	-148	-128	-117	-67	-61	-66	-104	40	-153	21	34	-75	-19	-56	84	-28	-3
1.018333	-13995	2968	-10186	-29894	-17530	4421	-9653	6665	5360	2424	-13537	-4524	-8088	-2341	-14151	-17430	1219	16062	14887	-32352	-6047	-19711	25205	-28134	-2521	-20116	19813	-30026	-10708	-18958	24240	-9537	-151	-126	-116	-66	-62	-58	-103	22	-153	21	33	-72	-21	-56	90	-33	0
1.019167	-16671	2966	-13219	-30059	-14493	4001	-9110	5654	4868	2716	-14041	-5334	-8279	-1987	-13746	-17275	1252	16042	15863	-32196	-9129	-19058	24577	-28980	-4453	-20457	17905	-29514	-8087	-18551	23713	-10493	-148	-122	-117	-65	-70	-56	-104	42	-148	23	35	-75	-22	-53	86	-26	0
1.020000	-19779	3144	-16222	-30217	-11341	3514	-8607	4480	4810	2832	-14502	-6261	-7632	-1833	-13458	-17007	-453	15905	16762	-31963	-12389	-18351	23900	-29784	-6240	-20798	16035	-29025	-5460	-18061	23113	-11575	-148	-122	-117	-65	-62	-53	-103	42	-167	22	34	-77	-21	-57	84	-27	1
1.020833	-22680	3547	-19071	-30355	-8164	2949	-8173	3152	4721	2755	-14910	-7264	-6443	-1899	-13289	-16633	-2962	15673	17591	-31696	-15993	-17616	23196	-30567	-5338	-21109	14285	-28542	-6620	-17485	22479	-12712	-150	-118	-118	-64	-61	-58	-102	45	-148	22	40	-74	-22	-53	84	-28	0
1.021667	-23654	4200	-21648	-30520	-5212	2299	-7818	1671	4230	2463	-15244	-8337	-5379	-2186	-13254	-16188	-2041	15370	18360	-31361	-18980	-16856	22498	-31288	-5387	-21355	12719	-28097	-4888	-16834	21836	-13846	-149	-125	-119	-65	-61	-56	-102	41	-169	22	32	-63	-19	-56	82	-29	0
1.022500	-23999	5146	-23858	-30665	-2343	1559	-7558	47	3732	1937	-15492	-9433	-4113	-2703	-13353	-15679	-2955	15027	19073	-30988	-21926	-16090	21833	-31925	-5450	-21507	11426	-27700	-3013	-16118	21222	-14923	-147	-124	-119	-68	-62	-57	-112	41	-150	20	34	-75	-21	-58	79	-29	0
1.023333	-23530	6343	-25603	-30795	228	712	-7404	-1694	3276	1187	-15646	-10522	-2750	-3434	-13581	-15134	-2781	14660	19753	-30566	-24808	-15324	21221	-32406	-5031	-21528	10470	-27371	-2381	-15346	20678	-15893	-153	-130	-124	-59	-66	-60	-107	37	-156	16	38	-78	-26	-60	84	-30	-9
1.024167	-22165	7844	-26818	-30911	2367	-248	-7363	-3534	2829	216	-15702	-11581	-1256	-4355	-13916	-14567	-2711	14299	20408	-30106	-27147	-14573	20685	-32592	-4516	-21380	9896	-27113	-923	-14526	20230	-16719	-150	-127	-124	-68	-64	-58	-105	42	-152	21	33	-78	-22	-57	80	-29	-3
1.025000	-20390	9639	-27441	-30994	4304	-1328	-7432	-5440	2602	-961	-15667	-12573	372	-5441	-14339	-13985	-3140	13947	21057	-29610	-29057	-13848	20232	-32691	-3006	-21048	9736	-26928	-204	-13669	19901	-17328	-149	-124	-122	-66	-60	-57	-105	40	-112	20	30	-77	-17	-56	82	-27	-1
1.025833	-18017	11671	-27446	-31045	5975	-2528	-7611	-7404	2430	-2330	-15548	-13494	1841	-6674	-14842	-13416	-1252	13606	21698	-29096	-30456	-13165	19851	-32715	-2699	-20511	9993	-26819	1407	-12778	19699	-17738	-150	-128	-121	-63	-67	-59	-105	40	-153	16	33	-76	-23	-56	79	-29	-5
1.026667	-14873	13895	-26866	-31055	7321	-3869	-7902	-9405	2017	-3874	-15364	-14325	3125	-8008	-15384	-12866	-2193	13277	22341	-28575	-31442	-12534	19542	-32735	-2054	-19756	10669	-26778	1312	-11893	19681	-17914	-149	-127	-121	-64	-62	-58	-105	41	-153	17	33	-74	-27	-55	81	-28	-3
1.027500	-11082	16256	-25649	-31004	8429	-5333	-8290	-11416	1389	-5569	-15118	-15046	3817	-9405	-15945	-12348	-1104	12943	22982	-28051	-31835	-11964	19296	-32741	-792	-18779	11734	-26822	1991	-11009	19806	-17862	-152	-125	-119	-56	-61	-56	-102	41	-151	20	32	-73	-19	-53	82	-32	4
1.028333	-7212	18685	-23936	-30900	9427	-6937	-8763	-13419	963	-7407	-14842	-15652	4329	-10821	-16490	-11868	1008	12599	23611	-27544	-31468	-11461	19087	-32735	-2062	-17618	13125	-26913	6139	-10153	20087	-17591	-148	-126	-76	-63	-64	-56	-107	38	-155	18	61	-74	-22	-53	80	-28	-1
1.029167	-3370	21117	-21779	-30735	10227	-8659	-9299	-15370	618	-9256	-14540	-16166	4687	-12222	-17000	-11433	-1092	12213	24218	-27052	-31096	-11033	18903	-32744	-718	-16278	14778	-27042	4971	-9337	20506	-17123	-150	-124	-119	-65	-61	-58	-110	41	-151	20	34	-70	-21	-56	78	-25	-5
1.030000	667	23496	-19284	-30503	10896	-10484	-9884	-17246	374	-11192	-14235	-16567	4849	-13581	-17454	-11032	951	11772	24781	-26612	-30037	-10692	18723	-32729	-127	-14802	16611	-27198	6218	-8574	21057	-16478	-150	-127	-120	-66	-65	-60	-108	39	-151	22	35	-63	-26	-55	81	-29	-3
1.030833	4572	25713	-16581	-30213	11458	-12385	-10493	-19026	196	-13137	-13938	-16879	4914	-14882	-17827	-10679	781	11257	25269	-26226	-28653	-10442	18528	-32745	278	-13232	18533	-27365	7371	-7879	21711	-15711	-152	-126	-120	-65	-62	-60	-104	40	-151	19	36	-74	-24	-53	82	-29	0
1.031667	8188	27700	-13802	-29873	12035	-14346	-11104	-20692	68	-15065	-13660	-17115	4986	-16097	-18108	-10375	1175	10649	25677	-25916	-27017	-10282	18297	-32728	461	-11616	20451	-27527	6966	-7268	22428	-14863	-151	-127	-124	-68	-64	-62	-110	40	-149	17	30	-77	7	-55	80	-28	-5
1.032500	12328	29386	-11084	-29502	12427	-16338	-11700	-22230	-172	-16964	-13414	-17299	4250	-17223	-18284	-10109	2634	9937	25909	-25690	-24995	-10211	18017	-32746	-267	-10006	22279	-27659	7968	-6752	23177	-13979	-151	-124	-119	-68	-63	-55	-102	41	-153	22	35	-73	-21	-55	82	-29	-1
1.033333	15466	30718	-8545	-29104	12731	-18322	-12251	-23622	-97	-18781	-13209	-17438	3694	-18239	-18353	-9884	3360	9120	25997	-25558	-22625	-10235	17674	-32730	-2128	-8486	23896	-27758	10205	-6349	23919	-13111	-149	-122	-118	-64	-63	-57	-104	40	-147	21	37	-72	-21	-53	85	-15	0
1.034167	16886	31669	-6296	-28696	13182	-20294	-12744	-24860	194	-20520	-13032	-17565	3608	-19166	-18318	-9696	1341	8189	25894	-25535	-20613	-10349	17266	-32749	-1322	-7095	25231	-27811	7715	-6055	24622	-12274	-150	-122	-118	-66	-60	-57	-102	41	-149	20	34	-75	-23	-52	85	-29	0
1.035000	18555	32195	-4425	-28311	13447	-22222	-13168	-25938	389	-22165	-12898	-17700	3209	-20016	-18187	-9551	2870	7153	25566	-25634	-18682	-10547	16792	-32733	-1073	-5884	26216	-27797	6729	-5884	25249	-11581	-152	-129	-125	-68	-64	-62	-104	30	-155	23	34	-76	-22	-58	78	-28	-1
1.035833	19264	32283	-3042	-27961	13444	-24057	-13500	-26845	503	-23699	-12805	-17854	2775	-20796	-17965	-9434	2691	6032	25013	-25843	-16538	-10828	16262	-32753	-1975	-4900	26799	-27717	7005	-5833	25777	-10981	-153	-127	-124	-69	-65	-57	-108	40	-147	13	28	-77	-22	-55	81	-26	-7
1.036667	19181	31920	-2139	-27672	13427	-25773	-13731	-27578	466	-25104	-12740	-18041	2231	-21525	-17657	-9349	2921	4849	24231	-26166	-14446	-11173	15697	-32736	-2936	-4173	26968	-27554	5431	-5887	26176	-10548	-152	-130	-125	-69	-62	-59	-105	42	-155	20	29	-75	-19	-55	82	-28	9
1.037500	18750	31072	-1772	-27453	13424	-27346	-13858	-28145	510	-26395	-12711	-18272	1645	-22221	-17284	-9300	3222	3634	23218	-26591	-12533	-11582	15101	-32750	-3868	-3735	26654	-27313	4448	-6058	26425	-10279	-151	-125	-121	-67	-63	-57	-103	42	-152	16	30	-75	-21	-55	82	-26	0
1.038333	17339	29838	-1911	-27328	13306	-28755	-13887	-28554	707	-27551	-12688	-18556	1299	-22899	-16869	-9292	2295	2406	22001	-27113	-10566	-12046	14498	-32718	-3772	-3598	25920	-26992	2910	-6331	26508	-10195	-159	-129	-120	-65	-94	-55	-104	42	-149	22	34	-76	-17	-60	82	-27	-4
1.039167	15227	28149	-2494	-27307	13147	-29992	-13809	-28809	960	-28577	-12693	-18891	1098	-23577	-16418	-9315	3796	1207	20589	-27719	-8565	-12549	13918	-32689	-4448	-3770	24761	-26590	1942	-6694	26424	-10281	-148	-127	-119	-65	-62	-56	-108	40	-155	19	36	-76	-22	-56	84	-27	-5
1.040000	13527	26043	-3549	-27398	12925	-31032	-13639	-28914	896	-29472	-12707	-19272	845	-24271	-15955	-9383	3213	42	19025	-28380	-7023	-13087	13383	-32660	-5817	-4220	23293	-26116	375	-7126	26166	-10538	-151	-130	-124	-66	-63	-60	-107	39	-156	18	33	-76	-22	-59	78	-31	-4
1.040833	12319	23572	-4898	-27601	12422	-31885	-13392	-28894	573	-30245	-12728	-19694	162	-24995	-15487	-9486	2478	-1025	17357	-29078	-5623	-13642	12916	-32603	-5586	-4934	21529	-25571	-2205	-7626	25756	-10935	-151	-125	-122	-68	-62	-58	-107	36	-155	19	32	-74	-23	-57	79	-30	-3
1.041667	11142	20798	-6476	-27904	11808	-32362	-13072	-28744	357	-30889	-12753	-20133	-558	-25740	-15036	-9637	5544	-1984	15629	-29786	-3644	-14209	12536	-32547	-7924	-5870	19548	-24966	-3	-8170	25194	-11458	-150	-129	-124	-68	-64	-60	-112	38	-152	18	30	-77	-22	-50	76	-31	1
1.042500	9212	17761	-8199	-28323	11201	-32561	-12710	-28486	165	-31425	-12781	-20586	-1042	-26520	-14611	-9824	2480	-2806	13884	-30479	-2262	-14783	12258	-32437	-7789	-7000	17449	-24309	-2654	-8734	24518	-12074	-148	-126	-122	-65	-66	-63	-109	37	-153	16	32	-78	-24	-60	75	-30	0
1.043333	7613	14520	-9980	-28786	10419	-32652	-12319	-28129	-52	-31850	-12814	-21033	-1590	-27319	-14232	-10053	3706	-3480	12160	-31143	-895	-15345	12090	-32284	-7056	-8249	15319	-23626	-4349	-9302	23731	-12754	-153	-128	-125	-66	-65	-48	-108	37	-154	17	30	-76	-26	-63	77	-32	-5
1.044167	6182	11134	-11769	-29333	9622	-32678	-11920	-27681	-190	-32163	-12850	-21444	-2086	-28119	-13900	-10319	3022	-4001	10495	-31755	432	-15901	12038	-32047	-6560	-9578	13261	-22918	-4571	-9861	22873	-13481	-149	-128	-126	-70	-66	-59	-107	37	-151	18	29	-75	-21	-59	77	-30	0
1.045000	4863	7630	-13455	-29914	8807	-32708	-11538	-27152	-332	-32384	-12892	-21808	-2535	-28910	-13633	-10624	2831	-4357	8928	-32264	1531	-16437	12101	-31718	-6495	-10925	11351	-22207	-5922	-10392	21967	-14170	-148	-127	-121	-66	-61	-55	-107	38	-153	18	32	-77	-21	-50	80	-30	-3
1.045833	4385	4081	-15040	-30515	7736	-32697	-11191	-26562	-791	-32490	-12949	-22100	-3467	-29690	-13428	-10955	3379	-4560	7474	-32518	2445	-16954	12263	-31277	-6913	-12241	9655	-21509	-6356	-10892	21035	-14867	-154	-128	-127	-44	-64	-52	-108	36	-152	20	32	-74	-24	-60	78	-29	-3
1.046667	4020	532	-16473	-31115	6506	-32676	-10906	-25908	-1056	-32517	-13022	-22312	-4303	-30428	-13303	-11314	4450	-4600	6156	-32625	3449	-17449	12516	-30702	-8326	-13491	8223	-20829	-4443	-11345	20103	-15512	-148	-125	-120	-65	-63	-58	-105	40	-154	18	26	-75	-22	-59	78	-31	-3
1.047500	2188	-2941	-17754	-31683	5310	-32384	-10685	-25208	-957	-32427	-13113	-22431	-4688	-31105	-13253	-11688	1852	-4511	4977	-32652	3961	-17914	12824	-29988	-6617	-14617	7125	-20203	-6246	-11740	19204	-16091	-150	-131	-121	-69	-61	-56	-109	37	-154	20	33	-76	-24	-51	77	-28	-5
1.048333	1380	-6275	-18878	-32219	4036	-31899	-10554	-24468	-1009	-32271	-13229	-22442	-5294	-31703	-13283	-12069	2502	-4309	3930	-32690	4444	-18349	13178	-29120	-4767	-15594	6371	-19629	-7502	-12077	18347	-16585	-155	-129	-124	-70	-66	-61	-108	33	-156	13	28	-80	-25	-63	75	-35	-4
1.049167	1005	-9450	-19874	-32527	2763	-31295	-10518	-23741	-990	-32018	-13372	-22349	-5830	-32208	-13391	-12447	2373	-3980	3006	-32683	4878	-18740	13544	-28095	-4555	-16383	5975	-19132	-6647	-12344	17555	-16997	-150	-129	-122	-68	-64	-59	-107	34	-155	17	29	-78	-18	-59	78	-32	-7
1.050000	465	-12439	-20755	-32676	1397	-30596	-10570	-22911	-1030	-31690	-13541	-22144	-6281	-32493	-13571	-12806	1596	-3577	2177	-32703	5160	-19091	13885	-26922	-3803	-16982	5918	-18712	-7435	-12556	16829	-17317	-148	-129	-122	-68	-68	-65	-108	33	-153	16	29	-78	-29	-62	78	-24	-1
1.050833	274	-15198	-21541	-32711	46	-29837	-10722	-22113	-1071	-31288	-13739	-21851	-6699	-32629	-13826	-13147	1855	-3110	1423	-32686	5360	-19381	14173	-25606	-2950	-17383	6178	-18388	-7620	-12709	16174	-17564	-154	-127	-120	-67	-65	-58	-108	34	-151	18	30	-76	-24	-60	75	-31	-3
1.051667	111	-17705	-22310	-32749	-1118	-29036	-10962	-21316	-840	-30825	-13970	-21486	-7131	-32673	-14161	-13448	692	-2608	713	-32704	5166	-19609	14370	-24177	-1221	-17582	6710	-18164	-8334	-12810	15595	-17734	-151	-127	-122	-68	-62	-58	-107	37	-155	18	32	-76	-19	-56	82	-28	0
1.052500	-344	-19928	-23037	-32741	-2168	-28201	-11278	-20530	-368	-30304	-14226	-21007	-7533	-32690	-14554	-13703	1281	-2082	12	-32689	5072	-19758	14463	-22637	-92	-17600	7469	-18046	-8564	-12872	15083	-17844	-148	-125	-120	-66	-65	-58	-104	40	-147	17	32	-74	-22	-58	80	-25	2
1.053333	-382	-21860	-23760	-32754	-3163	-27357	-11669	-19764	-101	-29747	-14513	-20513	-7673	-32703	-15006	-13909	1612	-1558	-702	-32654	4962	-19825	14418	-21029	-735	-17453	8383	-18031	-8252	-12895	14640	-17914	-132	-125	-119	-65	-60	-55	-103	42	-148	20	35	-72	-22	-56	82	-24	2
1.054167	-95	-23483	-24493	-32767	-4084	-26517	-12115	-19035	-66	-29164	-14817	-19984	-7917	-32676	-15513	-14056	-434	-1046	-1470	-32440	4525	-19797	14221	-19386	908	-17161	9392	-18126	-10426	-12900	14243	-17961	-148	-125	-118	-65	-61	-51	-103	43	-152	16	35	-76	-21	-48	82	-26	-10
1.055000	354	-24797	-25229	-32746	-4950	-25714	-12600	-18351	-120	-28566	-15144	-19454	-8458	-32506	-16067	-14150	2605	-574	-2277	-32169	4715	-19673	13861	-17750	104	-16752	10438	-18315	-7607	-12896	13884	-18002	-148	-127	-121	-68	-62	-58	-104	43	-151	19	32	-74	-22	-57	81	-28	-1
1.055833	179	-25786	-25957	-32752	-5697	-24959	-13097	-17721	-3	-27983	-15478	-18943	-8690	-32173	-16660	-14181	-22	-130	-3149	-31865	4628	-19440	13349	-16152	364	-16267	11451	-18597	-7694	-12889	13555	-18055	-144	-126	-120	-66	-64	-45	-107	38	-153	17	30	-77	-22	-57	81	-29	-1
1.056667	521	-26460	-26644	-32736	-6287	-24237	-13599	-17148	-63	-27393	-15816	-18465	-8979	-31747	-17273	-14149	759	249	-4082	-31566	4491	-19105	12688	-14624	1343	-15724	12394	-18955	-8636	-12891	13244	-18131	-151	-128	-126	-67	-63	-58	-110	39	-155	16	27	-77	-23	-59	79	-31	-5
1.057500	812	-26827	-27264	-32760	-6637	-23592	-14088	-16646	-215	-26836	-16156	-18043	-9088	-31262	-17902	-14063	494	569	-5051	-31283	4359	-18667	11903	-13203	1737	-15156	13235	-19370	-7113	-12915	12978	-18246	-147	-127	-121	-64	-61	-58	-104	40	-152	15	32	-77	-24	-64	82	-27	0
1.058333	965	-26902	-27759	-32735	-6866	-23018	-14545	-16209	-247	-26315	-16479	-17685	-9025	-30731	-18524	-13932	-3	805	-6041	-31028	4235	-18137	11017	-11929	2182	-14601	13889	-19822	-7103	-12969	12653	-18409	-148	-133	-121	-65	-62	-56	-77	42	-150	19	7	-76	-24	-56	86	-28	0
1.059167	1692	-26708	-28090	-32726	-7079	-22521	-14953	-15857	-641	-25847	-16787	-17412	-9265	-30189	-19141	-13768	-178	965	-7024	-30810	4146	-17522	10066	-10833	2438	-14085	14382	-20292	-7236	-13061	12339	-18625	-147	-124	-119	-66	-59	-55	-105	39	-152	18	34	-77	-19	-56	84	-28	0
1.060000	3232	-26270	-28221	-32547	-7221	-22111	-15304	-15582	-1087	-25434	-17075	-17223	-9497	-29654	-19741	-13583	1129	1025	-7959	-30648	4228	-16851	9087	-9939	885	-13630	14680	-20767	-4010	-13199	12051	-18901	-150	-122	-121	-65	-60	-55	-103	40	-153	19	34	-74	-18	-53	82	-30	-3
1.060833	3234	-25622	-28093	-32322	-6982	-21784	-15603	-15388	-986	-25084	-17334	-17123	-9051	-29138	-20310	-13384	-1417	991	-8809	-30505	3987	-16140	8115	-9263	1268	-13251	14796	-21213	-3676	-13386	11744	-19231	-149	-124	-119	-66	-61	-55	-107	41	-155	21	34	-76	-19	-56	84	-27	0
1.061667	4007	-24792	-27679	-32060	-6656	-21539	-15826	-15266	-1039	-24791	-17567	-17106	-8514	-28665	-20845	-13192	-1719	851	-9535	-30419	3611	-15413	7195	-8810	2945	-12958	14737	-21620	-4658	-13628	11429	-19609	-149	-126	-116	-65	-60	-51	-105	38	-151	18	35	-75	-4	-58	80	-33	-1
1.062500	5550	-23818	-26959	-31794	-6265	-21373	-15987	-15218	-1134	-24556	-17768	-17162	-7835	-28241	-21327	-13015	-1157	609	-10100	-30377	3502	-14672	6359	-8591	3090	-12762	14514	-21960	-2480	-13927	11121	-20023	-149	-126	-122	-67	-63	-55	-109	41	-154	19	29	-78	-23	-57	81	-28	0
1.063333	6678	-22735	-25929	-31535	-5811	-21279	-16085	-15235	-1133	-24377	-17936	-17285	-7025	-27887	-21764	-12867	-1998	268	-10473	-30373	3260	-13961	5649	-8602	3340	-12656	14162	-22225	-1924	-14259	10833	-20464	-149	-128	-122	-68	-61	-58	-108	38	-153	21	30	-76	-22	-60	76	-32	0
1.064167	7866	-21589	-24601	-31285	-5194	-21250	-16120	-15313	-1252	-24256	-18069	-17460	-6252	-27600	-22125	-12757	-1754	-176	-10629	-30410	3012	-13283	5091	-8837	3075	-12644	13701	-22393	-1137	-14661	10536	-20907	-149	-125	-120	-68	-67	-61	-105	37	-155	18	33	-77	-22	-56	80	-28	-5
1.065000	8762	-20398	-22992	-31046	-4505	-21277	-16105	-15439	-1305	-24180	-18172	-17676	-5288	-27388	-22428	-12695	-2784	-714	-10559	-30479	2714	-12708	4705	-9279	3300	-12712	13161	-22463	-307	-15060	10276	-21347	-152	-129	-120	-70	-62	-57	-107	39	-154	16	27	-81	-24	-59	79	-33	-3
1.065833	9065	-19213	-21175	-30834	-3915	-21355	-16048	-15608	-1030	-24147	-18254	-17905	-3963	-27250	-22659	-12687	-3002	-1340	-10255	-30577	2626	-12212	4501	-9910	3984	-12853	12574	-22419	93	-15507	10053	-21759	-149	-126	-120	-65	-65	-60	-108	40	-153	20	34	-77	-23	-56	80	-32	-1
1.066667	9574	-18057	-19190	-30637	-3277	-21474	-15958	-15809	-900	-24142	-18312	-18143	-2451	-27183	-22820	-12738	-2038	-2038	-9716	-30701	2768	-11813	4481	-10699	2692	-13048	11968	-22273	1454	-15976	9871	-22126	-148	-128	-121	-68	-62	-56	-112	39	-154	17	32	-85	-22	-58	80	-31	-1
1.067500	10386	-16959	-17130	-30472	-2645	-21628	-15841	-16034	-956	-24164	-18350	-18370	-961	-27179	-22915	-12842	-4348	-2798	-8981	-30849	2608	-11532	4654	-11622	3237	-13281	11363	-22022	161	-16448	9735	-22427	-151	-128	-124	-70	-61	-60	-104	41	-150	18	33	-77	-18	-62	80	-30	0
1.068333	11420	-15955	-15068	-30340	-2252	-21807	-15722	-16278	-1034	-24214	-18382	-18577	29	-27232	-22964	-12995	-1223	-3597	-8070	-31016	2990	-11373	4991	-12652	2025	-13539	10785	-21681	2940	-16926	9652	-22653	-151	-124	-122	-69	-65	-59	-109	39	-155	16	33	-78	-26	-59	79	-30	-1
1.069167	11403	-15054	-13081	-30232	-1735	-22009	-15600	-16529	-759	-24277	-18405	-18754	1073	-27322	-22911	-13202	-2364	-4430	-7017	-31195	3483	-11317	5478	-13753	652	-13807	10246	-21264	4799	-17377	9617	-22781	-151	-129	-121	-70	-62	-58	-108	40	-155	19	33	-78	-22	-61	78	-32	-5
1.070000	11155	-14261	-11247	-30184	-1282	-22223	-15482	-16788	-545	-24353	-18427	-18894	1929	-27449	-22825	-13443	-2854	-5276	-5865	-31388	3848	-11408	6080	-14899	1517	-14077	9761	-20787	3403	-17805	9650	-22809	-148	-125	-113	-73	-63	-60	-105	40	-156	18	33	-65	-19	-60	78	-31	0
1.070833	10777	-13600	-9655	-30166	-827	-22446	-15370	-17060	-455	-24437	-18452	-18986	2638	-27596	-22693	-13720	-1831	-6116	-4667	-31584	4373	-11599	6762	-16083	1432	-14334	9333	-20271	4993	-18200	9732	-22725	-149	-125	-121	-70	-62	-58	-104	40	-152	16	34	-77	-25	-57	80	-31	-5
1.071667	10308	-13072	-8368	-30182	-265	-22681	-15279	-17296	-379	-24529	-18479	-19039	3489	-27748	-22524	-14009	-2044	-6934	-3471	-31785	4913	-11894	7488	-17199	1240	-14581	8965	-19733	5452	-18545	9870	-22531	-149	-124	-118	-79	-62	-58	-107	40	-156	21	35	-76	-21	-59	81	-29	-3
1.072500	9681	-12677	-7440	-30234	305	-22921	-15198	-17540	-281	-24634	-18508	-19049	4189	-27899	-22333	-14306	-1800	-7711	-2327	-31987	5346	-12284	8231	-18309	959	-14811	8656	-19202	5157	-18839	10049	-22221	-144	-125	-119	-67	-61	-56	-103	41	-153	21	35	-75	-18	-58	78	-33	0
1.073333	9785	-12409	-6895	-30322	749	-23166	-15129	-17784	-406	-24745	-18540	-19024	4365	-28041	-22123	-14597	212	-8395	-1275	-32187	5696	-12760	8947	-19376	-677	-15033	8404	-18706	7618	-19076	10260	-21795	-150	-127	-119	-70	-66	-64	-107	43	-158	20	32	-81	-26	-59	81	-30	-4
1.074167	7978	-12286	-6765	-30435	1326	-23423	-15064	-18025	-134	-24867	-18572	-18972	5091	-28165	-21909	-14872	-1230	-9103	-355	-32372	5977	-13300	9609	-20369	-957	-15251	8200	-18260	8487	-19255	10523	-21269	-152	-125	-118	-68	-66	-57	-104	42	-153	20	33	-75	-27	-61	80	-29	-3
1.075000	5902	-12223	-7039	-30572	1868	-23686	-14978	-18257	-21	-25001	-18595	-18900	5754	-28265	-21699	-15121	-2050	-9700	418	-32554	5810	-13891	10182	-21282	829	-15468	8042	-17883	6310	-19376	10795	-20650	-153	-113	-121	-69	-67	-61	-108	40	-153	20	29	-77	-24	-60	78	-30	-4
1.075833	4524	-12279	-7688	-30720	2308	-23956	-14910	-18492	-72	-25152	-18617	-18819	6099	-28341	-21500	-15332	-901	-10212	976	-32646	5650	-14519	10662	-22106	918	-15696	7925	-17596	7435	-19431	11094	-19950	-148	-129	-115	-68	-67	-57	-105	42	-154	17	30	-79	-28	-57	80	-27	-3
1.076667	2631	-12401	-8680	-30879	2679	-24249	-14845	-18729	-30	-25317	-18623	-18737	6396	-28388	-21322	-15506	-1665	-10639	1356	-32668	5387	-15168	11024	-22842	895	-15940	7844	-17400	7624	-19446	11395	-19193	-153	-127	-122	-66	-64	-57	-120	44	-154	16	34	-76	-21	-58	79	-28	-4
1.077500	1020	-12578	-9943	-31033	2909	-24557	-14749	-18975	-57	-25507	-18610	-18675	6633	-28416	-21167	-15633	-1228	-10983	1546	-32698	5073	-15847	11273	-23488	800	-16221	7793	-17315	6940	-19420	11702	-18396	-150	-125	-119	-69	-62	-57	-108	42	-152	18	34	-76	-22	-58	80	-26	0
1.078333	-648	-12792	-11415	-31187	3060	-24887	-14621	-19231	-225	-25722	-18575	-18632	7013	-28429	-21042	-15720	-1751	-11244	1552	-32685	4698	-16525	11409	-24047	969	-16536	7778	-17336	6651	-19369	12009	-17581	-150	-126	-121	-66	-62	-82	-107	42	-154	20	34	-76	-21	-57	79	-25	-1
1.079167	-2851	-13014	-13025	-31326	3181	-25242	-14473	-19495	-585	-25963	-18512	-18619	7453	-28425	-20943	-15757	-2241	-11424	1389	-32703	4378	-17209	11445	-24518	1791	-16901	7794	-17468	5509	-19303	12295	-16768	-149	-125	-118	-63	-64	-53	-101	43	-155	17	35	-73	-23	-55	81	-25	-3
1.080000	-4889	-13238	-14699	-31444	3244	-25622	-14289	-19771	-986	-26226	-18422	-18652	7640	-28415	-20882	-15741	-610	-11532	1080	-32692	4476	-17887	11396	-24914	616	-17310	7849	-17699	5581	-19232	12569	-15975	-152	-125	-117	-70	-60	-53	-104	63	-150	20	36	-75	-21	-57	79	-26	-3
1.080833	-6532	-13432	-16345	-31544	3124	-26033	-14083	-20066	-1545	-26520	-18303	-18731	7825	-28412	-20835	-15723	-2667	-11571	659	-32709	4347	-18555	11288	-25240	483	-17774	7928	-18027	3301	-19180	12835	-15222	-146	-125	-119	-67	-61	-57	-109	40	-152	20	30	-74	-18	-58	77	-27	0
1.081667	-7514	-13583	-17894	-31619	2589	-26467	-13848	-20375	-2370	-26839	-18152	-18859	7530	-28421	-20820	-15666	-601	-11554	155	-32685	4563	-19216	11146	-25503	-139	-18290	8085	-18437	3551	-19165	13077	-14536	-159	-128	-127	-68	-64	-60	-111	39	-159	15	27	-90	-26	-61	75	-33	-6
1.082500	-9008	-13675	-19288	-31666	2162	-26928	-13588	-20702	-2777	-27185	-17970	-19032	7212	-28434	-20816	-15583	-190	-11482	-390	-32709	5204	-19866	10994	-25729	-2078	-18854	8285	-18905	5545	-19175	13318	-13923	-154	-128	-124	-72	-66	-62	-110	39	-152	15	30	-77	-24	-57	78	-32	-5
1.083333	-10753	-13698	-20454	-31679	1642	-27406	-13302	-21040	-3117	-27550	-17750	-19249	6763	-28475	-20803	-15489	-1714	-11364	-946	-32697	5909	-20508	10864	-25867	-1138	-19459	8541	-19420	3130	-19279	13532	-13396	-154	-130	-122	-70	-64	-44	-110	37	-154	16	29	-78	-24	-59	72	-33	-5
1.084167	-12336	-13625	-21366	-31675	980	-27907	-13009	-21388	-3394	-27927	-17507	-19510	6201	-28538	-20826	-15395	-234	-11202	-1483	-32701	6932	-21141	10782	-25980	-1080	-20099	8856	-19961	4173	-19443	13740	-12966	-151	-128	-125	-69	-66	-60	-112	40	-154	17	32	-75	-3	-57	73	-31	-3
1.085000	-13899	-13475	-21992	-31636	348	-28412	-12707	-21748	-3591	-28313	-17239	-19802	5685	-28632	-20883	-15294	-792	-11002	-1970	-32693	7702	-21764	10769	-26065	-804	-20766	9242	-20512	4966	-19692	13946	-12626	-146	-128	-139	-68	-61	-59	-109	42	-149	19	33	-74	-23	-57	79	-29	1
1.085833	-15833	-13218	-22319	-31642	-415	-28916	-12415	-22109	-3798	-28713	-16948	-20123	5096	-28760	-20799	-15207	-778	-10777	-2376	-32683	8330	-22386	10838	-26118	-133	-21453	9695	-21053	4629	-20041	14152	-12390	-146	-127	-119	-72	-59	-59	-105	43	-149	18	35	-74	-19	-56	79	-29	1
1.086667	-17021	-12868	-22349	-31514	-1446	-29431	-12135	-22475	-4216	-29118	-16650	-20468	3808	-28922	-20749	-15129	855	-10527	-2692	-32669	9212	-23001	11009	-26152	-668	-22154	10202	-21573	6450	-20488	14362	-12250	-147	-126	-121	-67	-61	-53	-108	41	-148	17	34	-70	-22	-55	79	-27	1
1.087500	-19252	-12424	-22102	-31439	-2382	-29928	-11878	-22836	-4164	-29516	-16337	-20824	2995	-29119	-20677	-15072	495	-10236	-2898	-32676	9812	-23615	11283	-26167	-1451	-22859	10780	-22052	8466	-21038	14574	-12198	-147	-129	-125	-69	-60	-56	-105	43	-154	19	35	-73	-16	-61	80	-28	1
1.088333	-22078	-11880	-21595	-31355	-3244	-30402	-11651	-23203	-4036	-29915	-16025	-21183	2395	-29344	-20569	-15032	-1300	-9947	-2989	-32696	9509	-24233	11663	-26172	254	-23561	11409	-22473	6602	-21689	14794	-12204	-150	-128	-125	-68	-62	-57	-108	42	-138	16	30	-75	-23	-56	80	-28	-3
1.089167	-23791	-11246	-20871	-31271	-4183	-30853	-11461	-23553	-4042	-30298	-15715	-21532	1662	-29595	-20418	-15009	12	-9623	-2961	-32682	9014	-24849	12147	-26161	484	-24254	12086	-22854	7246	-22438	15027	-12304	-150	-130	-126	-69	-64	-57	-108	42	-151	17	29	-63	-22	-57	78	-30	-8
1.090000	-25771	-10522	-19967	-31192	-5005	-31271	-11315	-23894	-3901	-30671	-15408	-21867	1064	-29869	-20229	-15010	-837	-9272	-2812	-32702	8286	-25468	12716	-26165	226	-24932	12796	-23166	7692	-23272	15269	-12440	-153	-128	-125	-69	-63	-66	-111	36	-152	17	32	-56	-23	-62	78	-33	-4
1.090833	-27342	-9731	-18935	-31124	-5662	-31647	-11210	-24209	-3710	-31026	-15115	-22178	415	-30161	-19995	-15015	-634	-8892	-2541	-32688	7350	-26084	13368	-26157	42	-25586	13523	-23410	7094	-24179	15531	-12601	-147	-128	-125	-70	-60	-58	-107	39	-150	19	32	-76	-21	-58	80	-31	0
1.091667	-27984	-8853	-17816	-31064	-6277	-31993	-11151	-24509	-3422	-31356	-14838	-22455	-98	-30454	-19716	-15035	-779	-8490	-2177	-32702	6256	-26672	14065	-26161	-216	-26224	14262	-23593	7131	-25140	15801	-12781	-148	-130	-121	-69	-62	-59	-109	38	-150	19	35	-76	-19	-58	80	-28	-3
1.092500	-28584	-7928	-16663	-31019	-6669	-32272	-11136	-24765	-2978	-31660	-14580	-22704	-316	-30749	-19408	-15063	-1651	-8062	-1711	-32685	4977	-27251	14800	-26176	359	-26842	14995	-23705	6114	-26132	16076	-12953	-147	-126	-120	-67	-60	-58	-104	42	-151	21	33	-75	-21	-61	73	-27	1
1.093333	-28689	-6959	-15522	-30990	-6786	-32516	-11172	-25000	-2550	-31944	-14351	-22907	-417	-31036	-19069	-15097	209	-7618	-1167	-32694	3613	-27820	15550	-26207	-619	-27434	15702	-23779	6098	-27136	16353	-13106	-149	-125	-120	-66	-63	-58	-110	41	-149	22	36	-75	-22	-55	82	-27	0
1.094167	-27723	-5956	-14422	-30976	-6688	-32642	-11249	-25199	-2280	-32199	-14146	-23070	-306	-31315	-18702	-15132	-1005	-7151	-553	-32688	2060	-28360	16286	-26263	-963	-28006	16366	-23803	4391	-28124	16629	-13242	-148	-126	-120	-67	-60	-57	-107	42	-151	32	35	-78	-22	-56	85	-27	-1
1.095000	-25869	-4928	-13393	-30984	-6389	-32674	-11359	-25364	-2308	-32418	-13970	-23200	-323	-31573	-18342	-15198	-318	-6663	116	-32686	572	-28871	16980	-26351	-144	-28551	16980	-23792	3223	-29070	16889	-13356	-147	-128	-121	-72	-64	-59	-107	55	-153	17	32	-80	-22	-56	84	-28	-4
1.095833	-24031	-3893	-12460	-31004	-5885	-32702	-11499	-25486	-2102	-32593	-13827	-23289	-59	-31799	-17964	-15198	1706	-6164	829	-32692	-479	-29346	17619	-26468	-1822	-29075	17524	-23749	5735	-29965	17139	-13377	-147	-128	-121	-66	-62	-58	-105	42	-151	17	34	-78	-21	-57	85	-25	-1
1.096667	-22377	-2861	-11639	-31031	-5257	-32708	-11658	-25566	-1782	-32650	-13707	-23328	414	-31988	-17586	-15219	-827	-5658	1578	-32676	-1826	-29769	18188	-26619	-944	-29575	18005	-23687	3081	-30776	17370	-13364	-149	-128	-121	-63	-61	-57	-108	42	-152	20	36	-72	-18	-56	86	-27	-4
1.097500	-19977	-1854	-10934	-31066	-4455	-32728	-11825	-25611	-1481	-32676	-13614	-23340	1011	-32138	-17225	-15229	824	-5146	2342	-32690	-3007	-30152	18667	-26810	-732	-30049	18393	-23617	2633	-31497	17579	-13302	-148	-125	-119	-62	-58	-55	-103	41	-148	17	32	-74	-40	-52	87	-26	0
1.098333	-17218	-854	-10356	-31110	-3586	-32713	-11997	-25614	-1217	-32692	-13542	-23318	1716	-32239	-16882	-15232	-47	-4641	3118	-32682	-4128	-30482	19054	-27043	-493	-30502	18687	-23552	2444	-32124	17750	-13191	-158	-127	-121	-65	-64	-48	-109	40	-150	18	33	-77	-22	-57	81	-28	-3
1.099167	-14495	98	-9888	-31153	-2664	-32731	-12160	-25582	-833	-32682	-13490	-23280	2390	-32276	-16562	-15219	-67	-4143	3904	-32694	-5126	-30756	19345	-27317	-243	-30944	18899	-23488	1055	-32477	17893	-13028	-152	-126	-118	-64	-61	-55	-107	43	-150	19	35	-75	-18	-57	85	-26	2
1.100000	-10625	1017	-9520	-31189	-1849	-32717	-12295	-25509	-705	-32696	-13447	-23216	2527	-32264	-16268	-15191	954	-3662	4703	-32681	-5899	-30973	19543	-27628	-486	-31313	19007	-23441	1191	-32640	18014	-12825	-148	-125	-118	-62	-58	-56	-103	44	-151	-4	34	-74	-18	-53	87	-25	1
1.100833	-6821	1885	-9243	-31219	-955	-32600	-12395	-25410	-283	-32682	-13416	-23139	2932	-32172	-15998	-15150	1232	-3199	5499	-32693	-6451	-31131	19644	-27977	-1694	-31675	19020	-23413	2775	-32694	18089	-12588	-146	-126	-119	-62	-60	-58	-104	43	-149	16	37	-74	-21	-52	82	-26	2
1.101667	-3866	2687	-9040	-31232	-63	-32386	-12459	-25283	368	-32622	-13386	-23053	3616	-32022	-15766	-15089	-1165	-2769	6284	-32673	-7339	-31228	19660	-28355	-109	-31993	18941	-23405	240	-32738	18136	-12339	-155	-128	-124	-66	-66	-57	-105	43	-151	18	30	-74	-24	-56	80	-28	-5
1.102500	147	3399	-8894	-31232	626	-32101	-12470	-25138	667	-32428	-13348	-22962	4063	-31795	-15549	-15040	352	-2371	7052	-32594	-7930	-31267	19600	-28769	887	-32270	18774	-23413	-465	-32738	18154	-12078	-151	-130	-120	-67	-65	-60	-108	42	-158	18	33	-72	-26	-56	82	-26	-9
1.103333	4206	4098	-8778	-31210	1311	-31742	-12426	-24974	975	-32160	-13296	-22869	4381	-31510	-15363	-14974	-443	-2009	7809	-32413	-8377	-31237	19474	-29200	880	-32503	18532	-23451	-195	-32746	18137	-11826	-150	-128	-119	-68	-63	-57	-110	38	-153	18	30	-76	-25	-57	79	-31	-3
1.104167	8204	4697	-8691	-31165	1820	-31318	-12307	-24803	1252	-31816	-13223	-22773	4529	-31141	-15188	-14902	-1148	-1685	8544	-32196	-8811	-31151	19300	-29644	1118	-32630	18218	-23502	-1532	-32750	18103	-11587	-150	-121	-121	-69	-63	-58	-107	40	-155	18	33	-77	-21	-55	81	-28	-1
1.105000	12309	5231	-8608	-31089	2245	-30827	-12121	-24620	1387	-31402	-13118	-22678	4522	-30713	-15028	-14827	-553	-1397	9256	-31919	-8940	-30998	19085	-30089	1145	-32695	17847	-23571	-1830	-32737	18045	-11373	-151	-126	-120	-64	-66	-60	-103	43	-143	19	34	-76	-21	-56	82	-26	0
1.105833	15938	5687	-8518	-31003	2604	-30270	-11865	-24444	1644	-30923	-12976	-22585	4606	-30220	-14867	-14752	-1823	-1151	9926	-31606	-8909	-30789	18834	-30535	2113	-32702	17420	-23657	-2547	-32752	17962	-11207	-147	-127	-120	-66	-64	-57	-108	40	-151	18	34	-75	-22	-55	79	-30	0
1.106667	18940	6064	-8415	-30864	2885	-29649	-11538	-24265	1917	-30379	-12791	-22496	4776	-29676	-14682	-14689	-566	-944	10543	-31255	-8734	-30529	18562	-30964	1989	-32729	16949	-23761	-2618	-32736	17855	-11083	-153	-128	-122	-68	-68	-63	-110	40	-153	15	42	-82	-24	-59	79	-32	-6
1.107500	22078	6350	-8301	-30712	3124	-28974	-11140	-24097	1728	-29779	-12548	-22398	4893	-29085	-14528	-14635	-785	-773	11103	-30857	-8464	-30214	18281	-31374	1036	-32650	16455	-23870	-3252	-32710	17743	-11012	-150	-131	-122	-68	-61	-61	-107	40	-156	16	32	-76	-24	-57	80	-32	0
1.108333	25088	6580	-8159	-30529	3209	-28233	-10662	-23934	1316	-29123	-12225	-22295	4641	-28457	-14328	-14588	-1529	-637	11601	-30431	-8048	-29844	17991	-31762	2001	-32502	15940	-23991	-4642	-32503	17611	-11003	-152	-130	-124	-69	-72	-60	-109	37	-148	12	30	-80	-23	-56	79	-31	-3
1.109167	27166	6713	-7988	-30322	3177	-27441	-10126	-23780	1113	-28421	-11896	-22189	4238	-27804	-14105	-14558	1475	-529	12020	-29977	-7077	-29430	17701	-32107	248	-32243	15421	-24118	-991	-32233	17468	-11054	-150	-132	-122	-70	-63	-60	-109	41	-153	17	20	-81	-24	-57	77	-31	-1
1.110000	27945	6764	-7799	-30094	3102	-26607	-9540	-23643	873	-27692	-11490	-22074	3947	-27137	-13854	-14542	-1256	-456	12353	-29508	-6331	-28975	17417	-32424	732	-31912	14908	-24243	-2266	-31908	17319	-11158	-136	-129	-125	-68	-60	-59	-111	40	-156	15	27	-79	-22	-56	79	-30	0
1.110833	28585	6743	-7588	-29841	2886	-25747	-8905	-23514	503	-26933	-11029	-21943	3489	-26462	-13567	-14547	182	-401	12584	-29015	-5371	-28476	17144	-32611	1344	-31509	14422	-24364	-2498	-31553	17167	-11342	-150	-130	-122	-69	-62	-60	-110	40	-152	13	30	-78	-21	-58	79	-31	-6
1.111667	28379	6601	-7366	-29567	2609	-24867	-8242	-23390	286	-26164	-10518	-21803	2927	-25790	-13248	-14571	-372	-373	12718	-28527	-4475	-27945	16885	-32683	1795	-31037	13968	-24488	-1219	-31182	17038	-11572	-149	-129	-120	-68	-61	-55	-110	37	-154	21	30	-78	-19	-58	81	-30	-1
1.112500	27140	6377	-7122	-29267	2258	-23986	-7559	-23276	93	-25387	-9962	-21652	2495	-25139	-12900	-14607	-321	-345	12747	-28043	-3567	-27382	16654	-32730	1699	-30496	13566	-24602	-1623	-30792	16885	-11856	-151	-127	-119	-66	-57	-58	-107	37	-150	16	33	-76	-18	-53	78	-34	0
1.113333	26076	6060	-6868	-28977	1927	-23104	-6872	-23169	-515	-24620	-9378	-21488	1579	-24514	-12523	-14664	246	-372	12663	-27575	-2654	-26794	16446	-32724	1387	-29908	13232	-24709	-1644	-30385	16767	-12183	-146	-128	-119	-68	-62	-61	-107	41	-151	17	32	-76	-18	-59	80	-30	0
1.114167	24873	5644	-6606	-28660	1614	-22241	-6197	-23050	-831	-23867	-8776	-21319	547	-23926	-12120	-14735	1287	-415	12469	-27121	-1437	-26181	16271	-32750	98	-29277	12977	-24800	1027	-29965	16670	-12549	-151	-126	-121	-69	-63	-58	-92	38	-152	19	29	-79	-23	-60	79	-29	-1
1.115000	21986	5127	-6337	-28339	1382	-21407	-5557	-22937	-770	-23145	-8173	-21144	-57	-23374	-11711	-14825	-1608	-446	12164	-26706	-676	-25556	16137	-32737	1287	-28615	12810	-24878	-595	-29533	16605	-12969	-156	-133	-125	-73	-69	-63	-113	22	-158	15	28	-80	-25	-63	74	-36	-7
1.115833	19739	4497	-6064	-28046	1075	-20617	-4964	-22814	-850	-22462	-7583	-20961	-793	-22864	-11286	-14924	-758	-505	11769	-26314	-41	-24916	16048	-32757	2228	-27931	12749	-24943	-2011	-29084	16567	-13362	-149	-131	-125	-73	-64	-61	-110	37	-152	16	27	-78	-23	-60	72	-30	0
1.116667	17656	3783	-5783	-27660	751	-19872	-4422	-22677	-759	-21800	-7000	-20775	-1462	-22399	-10860	-15023	-430	-574	11287	-25970	721	-24271	16017	-32740	1324	-27232	12803	-24983	-971	-28622	16605	-13792	-151	-131	-124	-72	-65	-62	-110	40	-176	15	32	-77	-23	-62	79	-29	0
1.117500	15347	2972	-5495	-27303	504	-19193	-3956	-22525	-759	-21210	-6462	-20594	-2118	-21986	-10444	-15131	-831	-671	10742	-25662	1269	-23622	16045	-32759	719	-26533	12972	-25010	-2016	-28153	16688	-14226	-151	-129	-120	-68	-64	-59	-110	37	-158	15	28	-77	-23	-60	80	-31	-5
1.118333	13225	2070	-5212	-26942	409	-18580	-3569	-22350	-786	-20662	-5976	-20422	-2520	-21630	-10057	-15243	-228	-785	10140	-25399	1653	-22971	16138	-32744	51	-25847	13263	-25021	-2532	-27681	16830	-14656	-150	-131	-125	-69	-68	-58	-109	39	-152	16	30	-75	-21	-59	79	-26	-7
1.119167	11013	1092	-4919	-26560	474	-18038	-3268	-22184	-669	-20178	-5552	-20254	-2666	-21322	-9698	-15348	-1264	-907	9508	-25174	1814	-22325	16302	-32757	-133	-25177	13675	-25005	-3406	-27204	17036	-15072	-149	-126	-120	-69	-61	-59	-104	41	-152	18	34	-73	-19	-57	81	-27	16
1.120000	8709	32	-4628	-26159	623	-17582	-3081	-21990	-488	-19755	-5203	-20105	-2626	-21070	-9381	-15451	-435	-1068	8862	-24991	2009	-21691	16538	-32741	-551	-24536	14202	-24974	-4200	-26710	17314	-15482	-149	-126	-120	-67	-63	-34	-105	40	-150	22	33	-75	-21	-53	79	-28	-1
1.120833	6947	-1078	-4336	-25741	719	-17206	-2966	-21788	-445	-19405	-4935	-19971	-2400	-20868	-9117	-15540	147	-1245	8231	-24849	2138	-21073	16844	-32704	-2160	-23927	14831	-24932	-4358	-26259	17660	-15871	-150	-125	-120	-67	-63	-55	-107	40	-154	19	33	-76	-22	-55	82	-28	-1
1.121667	5602	-2235	-4058	-25294	757	-16921	-2957	-21575	-559	-19131	-4758	-19848	-2225	-20723	-8908	-15630	-1425	-1441	7626	-24735	1925	-20475	17216	-32563	-2103	-23362	15559	-24870	-6819	-25800	18068	-16235	-151	-130	-120	-27	-64	-59	-108	42	-163	17	34	-76	-22	-56	82	-29	-5
1.122500	4706	-3412	-3789	-24829	790	-16727	-3041	-21358	-561	-18912	-4671	-19743	-2214	-20623	-8756	-15701	2194	-1660	7077	-24646	2000	-19901	17645	-32375	-4820	-22810	16374	-24800	-4131	-25355	18541	-16570	-152	-130	-118	-68	-64	-61	-111	38	-159	17	33	-76	-22	-56	81	-31	0
1.123333	3102	-4602	-3532	-24324	984	-16617	-3213	-21137	-144	-18769	-4679	-19652	-1956	-20570	-8674	-15758	-5	-1902	6600	-24581	1810	-19353	18144	-32144	-5782	-22317	17243	-24720	-4548	-24926	19059	-16882	-155	-130	-121	-72	-66	-62	-113	34	-154	13	34	-79	-27	-58	72	-33	-5
1.124167	2057	-5785	-3303	-23791	1186	-16594	-3469	-20917	112	-18698	-4770	-19576	-1572	-20557	-8660	-15799	1142	-2158	6200	-24522	1636	-18842	18681	-31874	-5203	-21867	18160	-24628	-6044	-24508	19630	-17149	-151	-128	-120	-67	-66	-51	-112	39	-155	19	32	-76	-23	-55	80	-36	-7
1.125000	1576	-6945	-3098	-23209	1388	-16642	-3785	-20695	249	-18683	-4951	-19506	-1110	-20578	-8705	-15815	1255	-2425	5900	-24463	1332	-18369	19254	-31566	-5282	-21439	19096	-24531	-4704	-24110	20229	-17387	-149	-124	-117	-64	-73	-40	-107	43	-151	20	34	-75	-22	-57	81	-27	-4
1.125833	1406	-8057	-2927	-22611	1436	-16769	-4162	-20484	441	-18725	-5212	-19444	-565	-20629	-8816	-15811	904	-2699	5700	-24405	1132	-17954	19834	-31225	-5178	-21048	20023	-24416	-4803	-23727	20854	-17591	-147	-122	-117	-63	-63	-61	-108	42	-151	21	37	-73	-22	-56	84	-14	-1
1.126667	1869	-9116	-2815	-21977	1403	-16965	-4591	-20284	452	-18820	-5559	-19399	-260	-20712	-8996	-15771	987	-2987	5602	-24343	986	-17589	20414	-30843	-4645	-20686	20927	-24334	-5357	-23364	21479	-17759	-143	-121	-117	-65	-61	-56	-105	43	-137	19	37	-78	-25	-55	82	-28	-1
1.127500	3117	-10093	-2761	-21323	1361	-17218	-5054	-20104	402	-18955	-5971	-19352	-84	-20803	-9232	-15743	2674	-3271	5602	-24263	1103	-17289	20971	-30412	-5862	-20353	21781	-24233	-2717	-23017	22090	-17892	-150	-126	-120	-65	-62	-30	-103	43	-151	19	34	-73	-19	-53	85	-26	0
1.128333	2652	-10985	-2765	-20654	1427	-17524	-5552	-19933	731	-19127	-6442	-19312	671	-20908	-9524	-15677	428	-3536	5701	-24166	898	-17054	21479	-29957	-5189	-20045	22564	-24141	-2920	-22684	22690	-17990	-150	-124	-118	-62	-62	-55	-107	41	-152	17	33	-77	-22	-55	85	-25	0
1.129167	2811	-11784	-2845	-19972	1464	-17869	-6064	-19777	887	-19314	-6966	-19263	1386	-21015	-9862	-15583	515	-3798	5874	-24046	495	-16891	21967	-29447	-3053	-19763	23265	-24049	-4746	-22365	23217	-18053	-150	-127	-120	-65	-59	-44	-104	39	-151	18	32	-75	-18	-50	86	-29	-1
1.130000	3532	-12473	-2992	-19289	1536	-18243	-6586	-19640	1054	-19510	-7511	-19225	2038	-21114	-10238	-15466	1402	-4037	6142	-23900	519	-16798	22376	-28904	-2591	-19502	23865	-23962	-3465	-22058	23711	-18080	-148	-124	-143	-66	-59	-58	-102	32	-152	17	32	-76	-21	-56	82	-30	-1
1.130833	3289	-13048	-3214	-18626	1602	-18634	-7088	-19519	1201	-19711	-8116	-19176	2759	-21201	-10639	-15326	512	-4254	6457	-23732	468	-16775	22703	-28324	-1781	-19266	24346	-23885	-4023	-21760	24143	-18075	-151	-128	-120	-66	-61	-59	-105	40	-156	19	33	-78	0	-56	82	-29	-1
1.131667	2854	-13497	-3507	-17995	1597	-19036	-7578	-19415	1272	-19910	-8719	-19128	3739	-21267	-11062	-15160	868	-4444	6811	-23541	471	-16829	22940	-27727	-754	-19056	24712	-23800	-4667	-21470	24482	-18037	-147	-127	-120	-68	-61	-59	-109	39	-154	15	28	-77	-23	-57	79	-31	-5
1.132500	2256	-13823	-3859	-17416	1589	-19432	-8038	-19322	1394	-20093	-9325	-19067	5038	-21305	-11482	-14962	113	-4602	7190	-23325	490	-16938	23086	-27104	310	-18866	24955	-23719	-4749	-21195	24783	-17968	-150	-128	-117	-66	-62	-60	-105	44	-151	19	33	-75	-22	-56	82	-35	-3
1.133333	808	-14014	-4265	-16894	1527	-19811	-8457	-19240	1614	-20265	-9915	-19004	6316	-21306	-11894	-14765	185	-4720	7573	-23086	484	-17103	23135	-26480	1384	-18701	25073	-23639	-5534	-20926	24985	-17866	-149	-131	-120	-65	-59	-56	-107	40	-148	18	32	-73	-18	-55	84	-30	1
1.134167	-546	-14076	-4718	-16455	1417	-20166	-8828	-19175	1816	-20384	-10494	-18933	7483	-21277	-12295	-14542	1295	-4806	7955	-22829	801	-17315	23086	-25856	821	-18568	25067	-23557	-5232	-20679	25099	-17740	-148	-127	-119	-53	-62	-58	-104	43	-152	13	33	-76	-18	-53	79	-30	-3
1.135000	-1500	-14015	-5202	-16115	1280	-20493	-9151	-19118	1777	-20488	-11009	-18860	8390	-21203	-12666	-14304	-904	-4872	8290	-22561	847	-17567	22942	-25261	2388	-18465	24953	-23467	-7339	-20445	25136	-17591	-153	-129	-122	-67	-65	-61	-109	38	-154	16	28	-77	-21	-59	80	-33	0
1.135833	-2163	-13826	-5703	-15883	1094	-20780	-9397	-19075	1549	-20564	-11485	-18787	8597	-21094	-13002	-14060	2140	-4898	8599	-22286	1218	-17838	22717	-24696	2557	-18393	24737	-23369	-5286	-20231	25098	-17419	-148	-129	-120	-66	-57	-58	-108	41	-151	16	26	-75	-21	-60	75	-31	0
1.136667	-3750	-13516	-6192	-15769	1144	-21022	-9570	-19037	1595	-20610	-11896	-18704	9223	-20941	-13287	-13806	695	-4892	8858	-22005	1607	-18118	22415	-24174	2263	-18353	24432	-23256	-3790	-20035	24993	-17227	-148	-130	-121	-66	-66	-63	-107	42	-152	18	30	-77	-19	-60	80	-36	-3
1.137500	-5166	-13101	-6659	-15775	1253	-21219	-9676	-19004	1670	-20629	-12248	-18618	9882	-20753	-13518	-13552	-100	-4870	9059	-21723	1779	-18394	22058	-23704	3747	-18341	24058	-23126	-5296	-19869	24828	-17005	-147	-127	-121	-65	-66	-60	-114	40	-151	17	29	-76	-25	-60	79	-30	0
1.138333	-6436	-12584	-7081	-15913	1327	-21369	-9703	-18977	1683	-20627	-12501	-18522	10480	-20531	-13677	-13300	552	-4820	9190	-21448	2161	-18653	21656	-23299	4212	-18359	23630	-22970	-3479	-19727	24609	-16776	-149	-127	-121	-66	-65	-61	-105	41	-148	18	29	-78	-27	-58	80	-30	-4
1.139167	-7508	-11977	-7451	-16183	1421	-21478	-9649	-18954	1463	-20607	-12671	-18434	11215	-20286	-13779	-13051	229	-4775	9257	-21181	2561	-18888	21227	-22956	4691	-18408	23157	-22800	-2841	-19614	24350	-16532	-150	-129	-125	-66	-63	-59	-107	41	-153	17	28	-72	-22	-59	81	-29	0
1.140000	-8289	-11295	-7743	-16576	1380	-21530	-9514	-18932	1198	-20575	-12743	-18335	11797	-20025	-13802	-12814	153	-4716	9251	-20923	2952	-19085	20780	-22695	5201	-18481	22664	-22599	-3237	-19534	24055	-16276	-151	-132	-110	-69	-62	-62	-107	39	-154	16	29	-78	-21	-58	77	-32	-7
1.140833	-7799	-10547	-7945	-17086	1083	-21552	-9305	-18920	731	-20540	-12759	-18236	11966	-19750	-13745	-12586	2036	-4655	9184	-20685	3595	-19231	20363	-22511	4161	-18573	22164	-22365	-415	-19480	23739	-16004	-149	-130	-127	-72	-62	-62	-108	40	-153	16	27	-81	-30	-61	79	-28	0
1.141667	-8479	-9748	-8041	-17699	1020	-21533	-9015	-18901	674	-20506	-12582	-18113	12249	-19472	-13611	-12366	432	-4600	9049	-20460	4058	-19335	19962	-22419	3846	-18676	21665	-22100	1235	-19455	23408	-15736	-150	-132	-124	-67	-64	-60	-108	39	-151	18	30	-78	-24	-58	76	-30	-3
1.142500	-8618	-8922	-8028	-18392	872	-21491	-8671	-18887	604	-20475	-12346	-17991	12158	-19198	-13399	-12158	-677	-4551	8859	-20254	4425	-19380	19597	-22361	5305	-18792	21182	-21802	-72	-19459	23076	-15431	-150	-116	-122	-68	-66	-63	-109	37	-156	16	32	-76	-26	-57	80	-29	-3
1.143333	-7614	-8084	-7924	-19148	603	-21424	-8258	-18868	485	-20458	-12011	-17864	11999	-18939	-13117	-11971	351	-4524	8616	-20081	5071	-19373	19285	-22387	4843	-18917	20723	-21471	1872	-19487	22741	-15139	-153	-131	-127	-68	-63	-60	-109	38	-153	15	27	-78	-26	-60	76	-32	-4
1.144167	-7396	-7251	-7681	-19949	426	-21349	-7801	-18849	432	-20456	-11584	-17721	11810	-18704	-12763	-11794	-407	-4506	8325	-19907	5340	-19325	19024	-22472	4106	-19040	20304	-21108	2524	-19531	22421	-14827	-147	-131	-124	-69	-64	-64	-109	37	-150	18	32	-75	-19	-60	80	-30	0
1.145000	-7067	-6431	-7336	-20776	93	-21261	-7302	-18825	325	-20462	-11072	-17564	11315	-18492	-12349	-11634	37	-4505	8002	-19760	5380	-19231	18833	-22603	3597	-19158	19921	-20712	3013	-19592	22109	-14508	-145	-127	-121	-68	-62	-58	-105	40	-152	17	32	-76	-23	-57	78	-30	0
1.145833	-6698	-5655	-6928	-21589	-382	-21183	-6783	-18796	223	-20489	-10496	-17400	10664	-18312	-11881	-11484	-422	-4521	7647	-19633	5503	-19114	18695	-22761	3300	-19270	19575	-20292	4878	-19662	21815	-14169	-146	-128	-122	-66	-63	-59	-107	41	-149	17	32	-69	-22	-55	84	-25	0
1.146667	-6947	-4937	-6430	-22371	-880	-21103	-6256	-18762	381	-20525	-9860	-17230	9826	-18172	-11368	-11350	-547	-4544	7266	-19523	5589	-18987	18620	-22947	3607	-19373	19264	-19846	5052	-19741	21537	-13825	-147	-129	-121	-63	-61	-56	-104	41	-152	18	34	-74	-22	-46	81	-28	4
1.147500	-6933	-4279	-5882	-23094	-1554	-21040	-5719	-18722	514	-20574	-9175	-17042	8773	-18069	-10875	-11228	1510	-4579	6866	-19433	5477	-18846	18588	-23143	2271	-19466	18989	-19381	5940	-19816	21275	-13465	-154	-129	-120	-67	-63	-59	-105	38	-151	20	32	-76	-22	-55	81	-28	-1
1.148333	-6415	-3704	-5294	-23744	-2181	-20993	-5193	-18673	323	-20624	-8469	-16852	7549	-17998	-10259	-11118	-162	-4620	6460	-19355	5160	-18730	18590	-23335	1963	-19555	18748	-18908	4806	-19894	21030	-13094	-151	-130	-122	-68	-65	-40	-109	36	-154	16	29	-79	-27	-61	75	-29	-3
1.149167	-5374	-3221	-4688	-24324	-2795	-20968	-4689	-18617	-14	-20673	-7746	-16650	5739	-17977	-9686	-11020	2360	-4661	6044	-19290	4952	-18636	18637	-23501	1384	-19628	18541	-18423	6200	-19960	20808	-12699	-152	-129	-122	-69	-88	-58	-107	37	-154	16	33	-77	-25	-60	79	-30	-3
1.150000	-5145	-2832	-4081	-24752	-3389	-20955	-4212	-18545	-211	-20710	-7032	-16443	3998	-17981	-9110	-10923	2982	-4695	5632	-19235	4717	-18577	18693	-23643	-586	-19697	18350	-17944	9262	-20008	20597	-12288	-150	-130	-120	-68	-61	-59	-101	38	-152	16	30	-81	-26	-59	79	-28	-3
1.150833	-5345	-2546	-3489	-25087	-4038	-20958	-3773	-18465	-462	-20731	-6336	-16236	2054	-18012	-8544	-10840	1671	-4719	5225	-19194	4103	-18563	18746	-23749	-195	-19750	18171	-17463	7114	-20051	20394	-11839	-147	-129	-122	-68	-63	-59	-107	38	-125	16	29	-77	-21	-59	80	-28	0
1.151667	-5459	-2356	-2928	-25303	-4630	-20976	-3379	-18372	-499	-20732	-5681	-16027	-206	-18068	-8002	-10759	3339	-4729	4829	-19153	3685	-18597	18788	-23810	-377	-19804	17994	-16999	8160	-20078	20200	-11420	-147	-131	-118	-63	-56	-58	-105	39	-154	13	39	-78	-22	-59	80	-28	-1
1.152500	-5446	-2279	-2428	-25394	-5231	-21004	-3030	-18268	-593	-20706	-5069	-15813	-2426	-18136	-7493	-10689	3044	-4724	4452	-19139	3205	-18681	18799	-23817	-92	-19855	17819	-16557	8693	-20079	20005	-10970	-152	-129	-118	-61	-58	-60	-102	41	-152	17	34	-73	-18	-58	84	-27	-1
1.153333	-5731	-2285	-1979	-25379	-5838	-21034	-2727	-18153	-801	-20646	-4518	-15609	-4675	-18212	-7022	-10632	2951	-4693	4097	-19127	2371	-18815	18754	-23782	-91	-19899	17632	-16142	8042	-20068	19813	-10512	-146	-125	-117	-62	-56	-55	-104	39	-150	13	36	-73	-16	-53	81	-26	2
1.154167	-5173	-2385	-1585	-25260	-6476	-21054	-2469	-18026	-1144	-20553	-4040	-15407	-7450	-18288	-6598	-10558	4086	-4646	3758	-19131	1792	-18997	18680	-23685	-1320	-19949	17419	-15760	9473	-20049	19605	-10054	-148	-126	-116	-67	-59	-58	-101	41	-147	18	34	-76	-15	-57	82	-31	0
1.155000	-5897	-2559	-1267	-25063	-6989	-21068	-2258	-17891	-899	-20421	-3641	-15219	-9815	-18358	-6224	-10498	3800	-4582	3446	-19148	1417	-19220	18531	-23555	-2511	-19999	17182	-15421	10408	-20018	19385	-9591	-148	-129	-119	-66	-65	-62	-107	39	-153	17	28	-79	-21	-50	81	-31	-1
1.155833	-7552	-2800	-1003	-24791	-7447	-21063	-2082	-17743	-707	-20251	-3316	-15036	-11787	-18413	-5894	-10444	2711	-4495	3170	-19174	461	-19446	18319	-23369	-825	-20049	16916	-15116	6861	-19973	19143	-9138	-150	-127	-119	-60	-65	-58	-105	40	-151	15	32	-77	-22	-62	79	-31	-3
1.156667	-8015	-3087	-791	-24473	-7852	-21027	-1939	-17596	-731	-20044	-3073	-14862	-13460	-18433	-5620	-10400	4690	-4394	2919	-19219	-443	-19681	18035	-23151	-231	-20097	16608	-14851	6885	-19942	18885	-8692	-151	-128	-124	-63	-67	-63	-109	39	-155	16	29	-79	-23	-62	78	-32	-3
1.157500	-8576	-3407	-632	-24117	-8214	-20936	-1817	-17436	-558	-19797	-2901	-14693	-14754	-18422	-5392	-10353	3956	-4275	2706	-19272	-1353	-19922	17687	-22896	-630	-20137	16274	-14629	6979	-19862	18598	-8262	-149	-127	-122	-68	-65	-57	-105	41	-151	16	35	-79	-25	-61	79	-29	0
1.158333	-9117	-3742	-505	-23747	-8603	-20841	-1710	-17267	-469	-19512	-2804	-14534	-15887	-18383	-5211	-10304	3488	-4137	2525	-19341	-2278	-20137	17274	-22621	-1007	-20168	15900	-14448	5300	-19797	18286	-7856	-149	-127	-122	-65	-63	-62	-107	45	-151	15	34	-76	-22	-59	84	-29	-12
1.159167	-9356	-4083	-406	-23376	-8882	-20678	-1612	-17097	-388	-19198	-2755	-14382	-16787	-18298	-5065	-10258	2589	-3987	2379	-19423	-3061	-20290	16807	-22327	-1207	-20184	15494	-14314	4597	-19725	17944	-7486	-149	-126	-119	-66	-62	-39	-102	42	-154	16	33	-76	-24	-59	82	-30	-3
1.160000	-9484	-4406	-327	-23022	-8952	-20469	-1516	-16923	-92	-18861	-2768	-14236	-17571	-18167	-4971	-10210	915	-3832	2258	-19523	-3711	-20392	16292	-22032	-671	-20186	15059	-14214	3092	-19650	17562	-7144	-149	-127	-122	-66	-62	-56	-103	40	-151	21	33	-75	-18	-55	78	-28	-3
1.160833	-9461	-4707	-259	-22689	-8917	-20207	-1419	-16738	331	-18509	-2826	-14101	-18210	-17992	-4885	-10162	1932	-3667	2166	-19634	-4176	-20424	15741	-21735	-1609	-20143	14600	-14154	2536	-19560	17149	-6839	-148	-126	-121	-69	-61	-58	-108	42	-151	18	30	-76	-21	-58	81	-28	-4
1.161667	-8664	-4978	-189	-22397	-8815	-19890	-1315	-16579	622	-18135	-2915	-13967	-18445	-17770	-4853	-10108	46	-3519	2095	-19756	-4886	-20375	15167	-21448	-2435	-20073	14121	-14121	438	-19485	16704	-6578	-147	-126	-122	-64	-65	-59	-105	41	-152	18	34	-75	-22	-59	79	-33	-3
1.162500	-7120	-5183	-112	-22142	-8741	-19528	-1198	-16407	659	-17749	-3027	-13842	-18788	-17502	-4827	-10051	656	-3318	2048	-19888	-5828	-20226	14583	-21174	-2302	-19957	13629	-14120	-908	-19387	16233	-6359	-149	-126	-119	-60	-64	-57	-101	42	-154	17	30	-77	-22	-58	79	-30	-3
1.163333	-6096	-5339	-24	-21912	-8695	-19109	-1062	-16233	747	-17349	-3145	-13715	-19058	-17187	-4806	-9990	2919	-3139	2020	-20031	-6386	-19979	14001	-20916	-4690	-19793	13139	-14146	1812	-19280	15732	-6185	-152	-127	-121	-68	-64	-58	-112	40	-151	18	33	-78	-23	-58	79	-31	2
1.164167	-5424	-5432	74	-21721	-8593	-18646	-913	-16065	884	-16948	-3263	-13593	-19348	-16831	-4806	-9924	371	-2955	2004	-20179	-7213	-19634	13432	-20683	-4520	-19576	12651	-14180	-1130	-19157	15215	-6058	-151	-134	-126	-66	-62	-59	-104	40	-153	16	33	-74	-23	-57	79	-28	0
1.165000	-4290	-5459	189	-21550	-8387	-18141	-740	-15889	1045	-16543	-3370	-13470	-19691	-16433	-4801	-9845	2289	-2768	2003	-20328	-7824	-19195	12898	-20470	-4608	-19301	12181	-14232	-1362	-19011	14678	-5976	-150	-129	-120	-67	-64	-59	-105	38	-158	17	32	-76	-24	-58	78	-29	-5
1.165833	-3339	-5414	317	-21396	-8193	-17601	-565	-15717	1067	-16132	-3451	-13346	-20053	-15998	-4781	-9762	1508	-2574	2025	-20477	-8364	-18665	12405	-20283	-4812	-18958	11735	-14287	-1067	-18836	14144	-5934	-150	-125	-117	-64	-61	-53	-103	39	-142	20	34	-74	-21	-55	81	-29	-1
1.166667	-2800	-5304	452	-21249	-7900	-17031	-370	-15539	1105	-15715	-3506	-13221	-20296	-15531	-4751	-9677	1162	-2381	2065	-20621	-8911	-18056	11956	-20121	-4639	-18556	11312	-14349	-2678	-18639	13584	-5932	-145	-126	-116	-64	-61	-53	-105	44	-151	22	34	-73	-22	-58	77	-25	-1
1.167500	-1287	-5122	588	-21096	-7641	-16441	-176	-15360	756	-15291	-3529	-13090	-20851	-15031	-4708	-9586	1940	-2183	2119	-20767	-9309	-17379	11558	-19977	-5037	-18091	10923	-14410	-2737	-18405	13047	-5965	-148	-122	-120	-64	-81	-59	-104	42	-153	21	34	-73	-21	-56	80	-26	0
1.168333	-461	-4879	721	-20925	-7391	-15833	24	-15173	537	-14863	-3513	-12973	-21004	-14511	-4641	-9491	1607	-1986	2199	-20900	-9540	-16643	11216	-19857	-6487	-17562	10566	-14465	-959	-18139	12519	-6032	-149	-125	-121	-62	-77	-55	-103	43	-151	18	35	-80	-25	-57	81	-25	-3
1.169167	-1166	-4577	842	-20729	-7038	-15209	225	-14983	667	-14437	-3453	-12844	-20721	-13965	-4556	-9395	-1850	-1788	2309	-21028	-9969	-15870	10936	-19749	-5043	-16979	10264	-14515	-4330	-17827	12013	-6121	-150	-128	-114	-66	-64	-57	-104	41	-150	18	33	-74	-19	-57	81	-24	0
1.170000	-878	-4217	950	-20490	-6725	-14583	407	-14779	453	-13984	-3355	-12716	-20925	-13406	-4439	-9305	-1606	-1593	2457	-21119	-10176	-15068	10713	-19670	-3776	-16346	9988	-14555	-5900	-17473	11532	-6242	-150	-125	-117	-64	-60	-57	-102	43	-165	19	33	-75	-21	-56	80	-28	0
1.170833	-646	-3816	1034	-20219	-6396	-13955	581	-14571	227	-13522	-3217	-12587	-21384	-12829	-4304	-9214	-3238	-1395	2644	-21234	-10308	-14257	10539	-19567	-3328	-15667	9761	-14578	-5952	-17075	11082	-6373	-146	-130	-118	-68	-62	-56	-93	41	-151	16	35	-73	-19	-56	81	-27	-3
1.171667	-789	-3372	1091	-19903	-6093	-13326	742	-14357	6	-13050	-3042	-12459	-21722	-12238	-4134	-9126	-4454	-1198	2885	-21306	-10373	-13452	10416	-19478	-2468	-14960	9569	-14588	-8033	-16637	10677	-6512	-147	-125	-119	-65	-61	-55	-102	44	-151	19	36	-73	-19	-55	82	-26	6
1.172500	-983	-2905	1107	-19549	-5882	-12700	878	-14130	-383	-12554	-2809	-12333	-21762	-11639	-3948	-9053	-5337	-1017	3172	-21361	-10280	-12659	10335	-19389	-2158	-14192	9421	-14581	-9187	-16156	10307	-6660	-149	-128	-120	-64	-63	-94	-105	43	-151	18	34	-73	-15	-55	80	-27	-1
1.173333	-1409	-2421	1106	-19153	-5626	-12070	995	-13894	-583	-12043	-2591	-12207	-21382	-11051	-3735	-8987	-7754	-841	3514	-21385	-10136	-11886	10287	-19290	-1510	-13421	9304	-14555	-10800	-15628	9983	-6805	-146	-127	-118	-62	-65	-55	-107	41	-154	18	34	-75	-15	-55	78	-26	-3
1.174167	-2073	-1927	1055	-18725	-5381	-11450	1088	-13650	-629	-11514	-2330	-12087	-20743	-10446	-3505	-8935	-7602	-677	3920	-21381	-9977	-11139	10261	-19164	-1445	-12632	9219	-14511	-11664	-15069	9685	-6951	-150	-128	-120	-64	-62	-58	-103	43	-151	19	34	-74	-21	-57	80	-28	-5
1.175000	-2194	-1429	967	-18268	-5222	-10832	1156	-13407	-978	-10967	-2055	-11971	-19888	-9849	-3266	-8889	-8931	-529	4379	-21345	-9903	-10446	10255	-19028	-1875	-11849	9156	-14444	-12994	-14478	9468	-7076	-152	-128	-122	-66	-66	-59	-108	37	-156	32	38	-77	-24	-59	77	-29	-6
1.175833	-1843	-943	845	-17796	-4979	-10212	1203	-13154	-1630	-10428	-1769	-11860	-19082	-9254	-3003	-8861	-10358	-391	4900	-21270	-10021	-9782	10252	-18858	-713	-11063	9117	-14357	-15359	-13848	9279	-7190	-149	-129	-115	-67	-65	-56	-105	41	-151	18	33	-77	-23	-58	76	-29	-3
1.176667	-1718	-476	692	-17326	-4720	-9587	1228	-12908	-2171	-9827	-1479	-11757	-18120	-8658	-2746	-8846	-7574	-257	5472	-21157	-9738	-9168	10248	-18663	-2229	-10290	9085	-14244	-11895	-13200	9129	-7290	-149	-129	-121	-66	-65	-60	-108	42	-152	16	28	-76	-19	-55	78	-36	0
1.177500	-2445	-38	511	-16863	-4421	-8961	1235	-12664	-2476	-9239	-1194	-11656	-16614	-8077	-2479	-8851	-10756	-170	6090	-20998	-9657	-8585	10233	-18434	-1679	-9536	9066	-14117	-13302	-12532	8999	-7373	-151	-130	-121	-66	-62	-58	-105	43	-154	19	33	-76	-21	-58	79	-30	-3
1.178333	-2858	356	298	-16422	-4087	-8331	1224	-12427	-2850	-8642	-917	-11579	-14985	-7506	-2219	-8874	-9248	-98	6746	-20798	-9488	-8038	10202	-18170	-896	-8798	9051	-13961	-13935	-11843	8926	-7438	-150	-127	-122	-66	-65	-57	-103	39	-151	21	35	-72	-19	-55	80	-30	0
1.179167	-3620	709	71	-16009	-3733	-7695	1199	-12215	-3282	-8043	-655	-11511	-13369	-6949	-1965	-8912	-9593	-15	7439	-20541	-9267	-7519	10144	-17861	-837	-8087	9033	-13793	-12405	-11151	8860	-7486	-149	-127	-124	-64	-59	-59	-107	43	-150	18	33	-75	-22	-55	79	-28	0
1.180000	-4575	1003	-165	-15635	-3317	-7052	1161	-12003	-3676	-7450	-409	-11453	-11627	-6403	-1726	-8967	-9388	43	8138	-20235	-8927	-7023	10063	-17515	-1022	-7397	9003	-13600	-12569	-10454	8809	-7517	-146	-124	-120	-67	-61	-56	-108	42	-154	20	36	-73	-22	-56	80	-27	-3
1.180833	-4743	1234	-404	-15318	-3026	-6409	1114	-11814	-4325	-6866	-195	-11421	-10201	-5872	-1498	-9041	-7974	91	8843	-19876	-8392	-6544	9954	-17131	-1130	-6736	8960	-13394	-12219	-9747	8768	-7535	-151	-129	-119	-68	-63	-56	-102	37	-156	18	33	-75	-21	-56	80	-27	-1
1.181667	-4979	1395	-643	-15047	-2763	-5761	1062	-11653	-4904	-6283	1	-11403	-8857	-5353	-1289	-9137	-5323	133	9536	-19463	-7605	-6071	9806	-16705	-2613	-6095	8898	-13174	-8659	-9046	8722	-7541	-152	-134	-124	-69	-65	-61	-108	40	-158	17	29	-76	-25	-57	77	-35	-10
1.182500	-6692	1462	-871	-14837	-2301	-5114	1004	-11519	-5064	-5715	171	-11414	-7203	-4849	-1099	-9245	-6866	181	10203	-18995	-7441	-5594	9632	-16231	-2101	-5471	8823	-12939	-9446	-8342	8676	-7533	-148	-129	-126	-69	-67	-59	-108	38	-154	17	33	-75	-21	-58	77	-30	-3
1.183333	-7255	1499	-1081	-14671	-1838	-4457	950	-11399	-5259	-5156	316	-11429	-5860	-4357	-930	-9373	-5125	235	10831	-18473	-7255	-5109	9426	-15717	-1344	-4861	8722	-12697	-9852	-7649	8616	-7528	-155	-129	-121	-69	-66	-55	-103	36	-153	17	30	-77	-25	-58	75	-33	-6
1.184167	-7516	1442	-1272	-14554	-1301	-3805	891	-11308	-5457	-4613	435	-11475	-4801	-3879	-781	-9509	-3960	299	11406	-17881	-6772	-4613	9193	-15158	-1641	-4264	8600	-12444	-7670	-6957	8543	-7513	-153	-132	-122	-69	-64	-60	-110	38	-154	18	32	-77	-22	-57	79	-65	-1
1.185000	-7580	1320	-1434	-14460	-753	-3159	845	-11234	-5739	-4086	517	-11535	-3800	-3414	-652	-9663	-3503	382	11919	-17261	-6420	-4094	8941	-14562	-1754	-3677	8458	-12179	-7623	-6276	8441	-7503	-149	-129	-122	-68	-62	-57	-107	40	-156	21	34	-49	-19	-58	79	-29	-4
1.185833	-6988	1131	-1566	-14393	-234	-2527	784	-11180	-6090	-3577	596	-11612	-2802	-2959	-533	-9829	-2203	485	12351	-16585	-5819	-3557	8676	-13928	-2099	-3091	8293	-11914	-6721	-5589	8318	-7496	-146	-102	-120	-66	-59	-58	-98	46	-153	21	33	-74	-22	-53	82	-27	-3
1.186667	-6731	886	-1664	-14328	398	-1908	753	-11148	-6178	-3083	643	-11708	-1787	-2499	-442	-10000	-2959	611	12694	-15869	-5105	-3007	8397	-13256	-1327	-2506	8103	-11648	-5937	-4914	8164	-7499	-146	-126	-121	-65	-61	-58	-102	41	-164	21	32	-74	-24	-59	79	-24	0
1.187500	-7023	592	-1731	-14233	1177	-1306	714	-11123	-6013	-2599	664	-11812	-945	-2055	-361	-10183	-2193	768	12935	-15118	-4470	-2436	8113	-12550	-291	-1915	7893	-11369	-4890	-4239	7982	-7511	-146	-132	-122	-68	-62	-55	-101	42	-151	17	33	-74	-22	-53	84	-25	-25
1.188333	-6847	267	-1760	-14134	2004	-724	681	-11123	-6027	-2129	676	-11926	-378	-1613	-297	-10360	-1795	951	13076	-14329	-3785	-1843	7825	-11808	-609	-1324	7669	-11090	-3240	-3570	7767	-7542	-146	-126	-116	-72	-59	-57	-101	42	-154	20	32	-76	-22	-53	82	-29	-1
1.189167	-5770	-86	-1755	-13970	2722	-164	673	-11093	-6211	-1666	669	-12037	-191	-1170	-237	-10550	-3949	1167	13101	-13518	-3364	-1238	7540	-11041	1129	-732	7432	-10808	-4372	-2906	7522	-7584	-153	-127	-137	-70	-61	-57	-102	38	-151	21	33	-73	-23	-58	82	-30	-3
1.190000	-4123	-437	-1713	-13738	3360	366	636	-11078	-6212	-1213	645	-12152	-580	-727	-190	-10730	-374	1421	13025	-12686	-2572	-628	7257	-10247	612	-130	7181	-10524	163	-2247	7249	-7639	-151	-127	-121	-69	-64	-61	-104	38	-155	17	28	-78	-25	-58	81	-29	0
1.190833	-3491	-769	-1642	-13426	4102	868	619	-11051	-5817	-764	609	-12255	-954	-283	-141	-10899	-2480	1697	12839	-11838	-1802	-15	7014	-9430	1248	476	6929	-10231	1527	-1581	6957	-7707	-150	-127	-113	-67	-63	-60	-102	42	-151	19	35	-76	-24	-56	82	-27	-7
1.191667	-2824	-1107	-1532	-13025	4769	1345	616	-11009	-5413	-311	571	-12347	-1417	168	-86	-11053	-1262	2003	12554	-10978	-1005	600	6778	-8599	3036	1083	6674	-9936	1226	-917	6643	-7784	-146	-125	-117	-66	-82	-56	-103	41	-154	21	32	-77	-21	-57	81	-27	-3
1.192500	-2216	-1388	-1394	-12543	5481	1792	615	-10961	-5006	138	525	-12431	-1873	622	-26	-11195	-675	2325	12173	-10110	-171	1204	6563	-7746	4105	1688	6415	-9637	3604	-269	6320	-7869	-147	-122	-119	-66	-58	-52	-102	43	-148	20	35	-74	-17	-56	81	-29	0
1.193333	-1034	-1617	-1234	-11969	6286	2204	621	-10873	-4493	588	461	-12498	-2278	1071	39	-11334	-228	2653	11708	-9242	600	1794	6359	-6888	4865	2290	6166	-9332	4324	396	5988	-7955	-149	-121	-137	-66	-58	-56	-102	40	-149	21	35	-72	-18	-55	85	-28	0
1.194167	637	-1758	-1048	-11317	7067	2592	625	-10776	-3904	1029	397	-12544	-3209	1518	113	-11441	695	2985	11168	-8352	1517	2366	6176	-6041	5638	2879	5919	-9027	4536	1039	5651	-8040	-148	-122	-117	-64	-58	-56	-103	39	-152	20	35	-73	-17	-57	82	-27	-1
1.195000	2983	-1865	-848	-10606	7748	2950	631	-10662	-3362	1466	329	-12575	-4427	1954	207	-11540	3095	3309	10565	-7481	2869	2908	6007	-5188	4820	3448	5680	-8722	8020	1666	5322	-8130	-149	-125	-120	-67	-67	-58	-103	39	-153	20	34	-78	-29	-58	78	-28	-6
1.195833	3455	-1869	-624	-9846	8485	3268	645	-10524	-2415	1896	250	-12597	-4814	2386	312	-11624	1338	3618	9921	-6592	3637	3430	5854	-4349	5506	4002	5454	-8416	7867	2296	5002	-8204	-150	-126	-118	-64	-63	-60	-102	41	-150	19	32	-78	-19	-60	81	-29	-1
1.196667	4237	-1775	-387	-9055	9251	3567	653	-10372	-1625	2320	175	-12597	-5295	2810	457	-11692	1932	3905	9241	-5700	4363	3920	5708	-3515	7399	4539	5240	-8103	5735	2908	4694	-8260	-147	-128	-118	-67	-66	-58	-102	41	-161	19	35	-77	-24	-56	80	-28	0
1.197500	5582	-1590	-143	-8262	10016	3833	665	-10193	-810	2728	94	-12588	-5894	3216	585	-11745	3170	4160	8546	-4809	5297	4378	5566	-2726	7494	5046	5035	-7790	7031	3502	4408	-8303	-148	-126	-118	-65	-64	-56	-101	40	-153	18	33	-77	-19	-56	89	-29	0
1.198333	6339	-1312	101	-7483	10591	4076	664	-9995	177	3122	12	-12577	-6179	3604	750	-11784	2835	4378	7862	-3922	5917	4800	5423	-1953	7234	5532	4833	-7477	6300	4070	4139	-8315	-166	-129	-120	-66	-64	-59	-104	38	-155	16	32	-77	-24	-58	79	-31	-4
1.199167	7256	-952	346	-6741	11161	4291	660	-9826	1127	3495	-64	-12557	-6241	3972	931	-11807	4018	4558	7131	-3032	6598	5191	5276	-1214	6740	5982	4645	-7164	5555	4619	3897	-8306	-149	-126	-119	-65	-61	-58	-103	42	-154	17	32	-76	-21	-55	80	-28	-1
1.200000	8021	-499	589	-6053	11776	4484	659	-9626	2017	3850	-132	-12534	-5989	4313	1128	-11815	3749	4695	6431	-2160	7157	5537	5125	-512	6702	6389	4466	-6844	5245	5144	3671	-8273	-151	-126	-117	-76	-63	-56	-102	42	-153	20	28	-75	-18	-57	81	-28	-1
1.200833	8028	22	817	-5443	12334	4619	645	-9431	3077	4170	-198	-12517	-5399	4635	1337	-11816	4202	4790	5751	-1313	7809	5842	4956	143	6745	6757	4289	-6534	4326	5631	3468	-8215	-148	-126	-121	-64	-65	-61	-103	40	-153	18	33	-73	-19	-56	84	-28	-4
1.201667	8450	607	1027	-4925	12868	4782	624	-9245	3992	4462	-258	-12510	-4518	4929	1557	-11806	5980	4842	5086	-503	8531	6105	4776	756	4788	7082	4107	-6209	4791	6090	3282	-8136	-149	-127	-120	-63	-40	-58	-103	42	-155	-3	32	-74	-24	-60	78	-24	-4
1.202500	9300	1229	1210	-4502	13265	4892	590	-9061	4651	4720	-303	-12513	-3436	5194	1783	-11782	3961	4860	4447	256	8696	6319	4580	1296	4537	7364	3925	-5884	2499	6513	3115	-8039	-150	-129	-121	-67	-65	-59	-109	40	-153	16	33	-73	-22	-56	77	-32	-5
1.203333	10345	1884	1370	-4181	13463	4979	559	-8895	5065	4945	-338	-12529	-2575	5440	2013	-11750	7323	4846	3832	957	9260	6487	4368	1825	2620	7596	3741	-5555	4146	6894	2956	-7920	-150	-127	-129	-66	-66	-62	-109	42	-156	21	28	-75	-26	-60	80	-29	-5
1.204167	10371	2554	1494	-3962	13602	5040	515	-8742	5596	5134	-355	-12557	-1198	5651	2238	-11703	6491	4805	3236	1582	9580	6603	4143	2279	459	7775	3569	-5216	5389	7232	2808	-7791	-149	-126	-119	-67	-67	-59	-104	42	-154	17	33	-75	-26	-56	81	-30	-6
1.205000	10339	3236	1593	-3836	13512	5075	474	-8603	5942	5289	-348	-12602	252	5850	2455	-11648	6196	4746	2651	2111	9681	6669	3912	2683	589	7901	3367	-4873	3157	7532	2665	-7653	-147	-124	-119	-64	-76	-60	-105	43	-150	19	30	-76	-23	-53	84	-27	3
1.205833	10143	3895	1654	-3802	13418	5088	423	-8484	6192	5412	-329	-12661	1741	6026	2661	-11579	7227	4670	2106	2533	10046	6678	3668	3032	32	7975	3175	-4518	4133	7781	2528	-7514	-147	-128	-122	-67	-63	-64	-102	44	-151	17	34	-73	-21	-52	84	-26	-3
1.206667	9906	4528	1686	-3842	13193	5083	373	-8387	6351	5493	-290	-12742	3461	6183	2846	-11503	6881	4582	1574	2831	10111	6625	3418	3319	-541	7983	2981	-4156	3974	7978	2385	-7379	-152	-127	-120	-68	-67	-61	-105	41	-156	13	28	-79	-25	-60	81	-29	-7
1.207500	9794	5110	1688	-3950	12685	5051	327	-8305	6398	5551	-225	-12831	5270	6327	3012	-11420	7021	4491	1060	2997	10042	6519	3176	3556	-436	7940	2795	-3782	2679	8129	2249	-7249	-152	-127	-119	-65	-63	-60	-107	41	-151	18	32	-76	-15	-56	80	-31	-4
1.208333	10551	5653	1673	-4098	11953	5007	286	-8238	6132	5581	-132	-12925	6633	6458	3153	-11322	8900	4403	569	3017	10321	6350	2938	3737	-855	7832	2618	-3399	4589	8221	2111	-7127	-149	-127	-117	-91	-67	-59	-102	42	-154	18	32	-77	-25	-56	80	-29	-3
1.209167	9437	6130	1635	-4259	11271	4946	252	-8181	6140	5588	-23	-13035	8441	6578	3268	-11221	6939	4316	96	2883	10312	6121	2720	3870	-413	7670	2452	-3014	4922	8262	1976	-7020	-146	-124	-122	-63	-63	-60	-108	42	-150	19	32	-76	-21	-55	80	-31	-4
1.210000	8358	6544	1587	-4478	10537	4875	229	-8139	6116	5570	109	-13148	10139	6685	3351	-11108	5390	4226	-355	2602	9961	5832	2513	3948	1020	7440	2309	-2625	1684	8251	1844	-6930	-148	-122	-121	-92	-64	-60	-109	38	-152	19	33	-78	-22	-56	79	-28	-3
1.210833	8260	6881	1533	-4677	9670	4794	222	-8100	5942	5517	257	-13259	11452	6775	3397	-10996	5523	4141	-780	2169	9931	5500	2345	3978	834	7150	2187	-2237	2050	8184	1721	-6853	-150	-127	-114	-69	-62	-59	-108	42	-153	18	32	-77	-21	-58	80	-31	-1
1.211667	7526	7147	1484	-4856	8821	4702	229	-8064	5688	5479	422	-13344	12791	6855	3409	-10880	3236	4051	-1168	1594	9870	5110	2195	3956	406	6802	2092	-1842	1347	8062	1607	-6795	-147	-125	-116	-68	-64	-62	-107	40	-152	19	36	-74	-21	-58	84	-29	0
1.212500	6971	7337	1444	-5006	7949	4603	260	-8021	5333	5403	595	-13461	13995	6913	3376	-10762	2481	3959	-1525	894	9702	4680	2090	3886	-544	6390	2024	-1467	-45	7882	1511	-6750	-125	-125	-117	-63	-60	-60	-103	41	-150	19	35	-75	-24	-58	79	-26	-11
1.213333	6826	7452	1423	-5124	7112	4497	310	-7971	5015	5315	784	-13541	14965	6941	3298	-10632	836	3856	-1842	74	9416	4203	2022	3777	-1080	5925	1991	-1108	-699	7654	1436	-6721	-146	-118	-135	-66	-64	-59	-104	43	-149	20	35	-75	-21	-55	82	-27	1
1.214167	6095	7499	1420	-5198	6428	4378	384	-7906	4884	5203	970	-13605	15815	6934	3173	-10536	-594	3737	-2118	-850	9019	3691	1993	3618	-595	5399	1979	-778	-2143	7375	1378	-6706	-147	-127	-117	-67	-60	-57	-104	42	-152	17	30	-79	-21	-63	81	-29	1
1.215000	5656	7469	1442	-5230	5769	4248	474	-7830	4692	5050	1152	-13650	16419	6887	2989	-10438	457	3594	-2364	-1858	8809	3151	2004	3413	-1833	4823	1991	-476	-2110	7037	1343	-6704	-149	-135	-125	-86	-65	-62	-111	39	-156	11	27	-82	-25	-61	78	-32	-6
1.215833	6189	7384	1485	-5210	5182	4108	591	-7731	4463	4912	1324	-13665	16827	6786	2749	-10346	-2113	3435	-2547	-2897	8328	2596	2059	3169	-1900	4204	2032	-210	-4713	6658	1343	-6700	-150	-130	-122	-67	-63	-60	-108	41	-156	12	27	-76	-23	-62	79	-31	-1
1.216667	7100	7244	1575	-5137	4672	3963	732	-7593	4056	4731	1492	-13648	16506	6633	2457	-10263	34	3250	-2675	-3993	7983	2034	2156	2888	-2366	3550	2091	12	-4609	6235	1374	-6702	-152	-130	-121	-67	-62	-56	-109	40	-158	15	23	-76	-23	-59	78	-31	-5
1.217500	6943	7060	1687	-5022	4314	3794	890	-7436	3536	4522	1642	-13603	15981	6416	2106	-10192	708	3039	-2750	-5054	7748	1465	2289	2561	-4368	2852	2140	184	-2317	5774	1435	-6700	-147	-128	-124	-69	-63	-60	-111	40	-154	12	26	-77	-25	-60	78	-32	0
1.218333	6841	6822	1825	-4871	4080	3605	1071	-7246	2801	4278	1768	-13524	15319	6123	1696	-10143	-809	2797	-2767	-6109	6905	897	2454	2203	-3729	2139	2244	302	-5500	5283	1523	-6694	-146	-128	-120	-68	-62	-59	-110	42	-150	17	26	-77	-19	-61	79	-31	-1
1.219167	6923	6551	1980	-4693	4016	3398	1264	-7015	2285	3995	1880	-13409	14532	5764	1238	-10103	882	2528	-2723	-7128	6279	339	2653	1777	-3948	1410	2332	365	-5194	4772	1657	-6669	-147	-128	-119	-67	-63	-58	-103	41	-150	18	32	-72	-19	-60	81	-29	3
1.220000	6887	6253	2154	-4495	4028	3162	1470	-6764	1893	3669	1953	-13263	13581	5326	725	-10083	653	2229	-2617	-8103	5846	-196	2874	1382	-4117	681	2414	363	-5254	4249	1814	-6627	-146	-125	-120	-66	-62	-57	-104	41	-146	19	30	-95	-22	-60	78	-32	0
1.220833	6637	5927	2337	-4290	4173	2895	1679	-6478	1433	3298	1997	-13086	12416	4813	161	-10083	1273	1909	-2453	-8941	5330	-711	3107	920	-4286	-31	2491	303	-6914	3720	2022	-6567	-145	-126	-120	-70	-65	-58	-107	41	-150	17	28	-79	-22	-57	81	-29	0
1.221667	7395	5591	2519	-4088	4379	2602	1890	-6161	504	2843	2000	-12878	10716	4226	-432	-10104	3271	1559	-2221	-9693	5048	-1190	3353	430	-5438	-723	2559	190	-6035	3197	2209	-6477	-150	-126	-122	-68	-62	-29	-109	38	-151	17	29	-76	-26	-58	78	-33	0
1.222500	6753	5246	2693	-3902	4730	2256	2093	-5820	-31	2406	1971	-12632	9381	3577	-1052	-10139	3135	1226	-1941	-10327	4688	-1641	3605	-91	-6494	-1375	2621	22	-4816	2695	2443	-6362	-173	-128	-124	-73	-64	-59	-110	37	-154	19	29	-77	-24	-58	92	-33	0
1.223333	5118	4898	2858	-3737	5080	1912	2294	-5451	-353	1880	1901	-12363	8170	2865	-1691	-10173	1486	874	-1601	-10834	3897	-2062	3851	-642	-4901	-1980	2671	-195	-7673	2221	2693	-6213	-154	-132	-127	-72	-65	-88	-112	33	-154	16	24	-81	-25	-59	74	-35	-3
1.224167	4660	4556	2998	-3601	5387	1510	2476	-5061	-903	1304	1795	-12067	6720	2107	-2327	-10257	2903	530	-1203	-11212	3453	-2439	4098	-1214	-4862	-2515	2722	-444	-7296	1785	2961	-6026	-150	-130	-126	-70	-62	-62	-109	39	-152	17	29	-79	-22	-56	78	-39	-1
1.225000	3959	4224	3125	-3514	5701	1083	2651	-4648	-1270	681	1655	-11742	5272	1309	-2952	-10335	1717	201	-764	-11457	2947	-2784	4333	-1804	-5381	-2983	2764	-727	-6868	1400	3244	-5806	-146	-129	-124	-81	-61	-58	-104	40	-165	16	30	-76	-19	-56	79	-30	1
1.225833	3294	3893	3217	-3470	5996	609	2807	-4229	-1565	7	1479	-11396	3733	481	-3553	-10426	1622	-114	-288	-11571	2267	-3088	4550	-2420	-5410	-3364	2813	-1029	-8011	1068	3539	-5555	-146	-130	-117	-67	-60	-57	-107	41	-148	20	35	-73	-18	-53	80	-32	-4
1.226667	2866	3598	3270	-3483	6294	107	2919	-3805	-1802	-711	1265	-11031	2326	-363	-4111	-10518	1239	-403	223	-11570	1658	-3348	4748	-3059	-5433	-3660	2864	-1352	-8081	786	3839	-5267	-147	-129	-121	-67	-60	-59	-107	17	-152	18	34	-74	-21	-50	82	-29	0
1.227500	1894	3311	3276	-3549	6462	-420	3012	-3376	-1894	-1471	1018	-10651	1088	-1213	-4619	-10617	-200	-660	704	-11464	1041	-3575	4904	-3713	-4482	-3858	2927	-1676	-8843	578	4141	-4961	-152	-126	-120	-66	-62	-59	-103	38	-150	20	34	-68	-23	-56	81	-33	-1
[truncated: 10,526 more rows]
[truncated: 15 more columns]
