# Supplementary material for: Novel Methods for Surface EMG Analysis and Exploration Based on Multi-Modal Gaussian Mixture Models
Source: PLoS One. 2016 Jun 30;11(6):e0157239. doi: 10.1371/journal.pone.0157239 (PMC4928879; doi:10.1371/journal.pone.0157239)
Supplement: S1 File — (ZIP) [file pone.0157239.s001.zip › Haf_horses_trot_data/Haf_h10_t3_kin.trc]

PathFileType	4	(X/Y/Z)	D:\Users\zsoldosr\Desktop\HaflingerProjektEMGBiopsy\RawData\13.11.12\Montoyat3r.trc
DataRate	CameraRate	NumFrames	NumMarkers	Units	OrigDataRate	OrigDataStartFrame	OrigNumFrames
120.00	120.00	1200	7	mm	120.00	1	1200
Frame#	Time	Head			Withers			Sacrum			HFL			HFR			HHL			HHR
		X1	Y1	Z1	X2	Y2	Z2	X3	Y3	Z3	X4	Y4	Z4	X5	Y5	Z5	X6	Y6	Z6	X7	Y7	Z7
1	0.000	864.17401	247.75764	1460.37915	-309.82913	220.54611	1289.31946	-1018.00854	205.05501	1294.06226	-81.53307	360.37997	-9.02994	453.72403	110.59460	76.85123	-812.20331	327.31229	78.42372	-1212.74768	94.81167	-7.65426
2	0.008	863.07007	247.27431	1463.02759	-307.97510	221.88559	1293.73901	-1017.85840	204.97940	1298.70020	-107.08468	359.75766	-9.08463	488.43869	118.65567	76.37344	-787.09790	322.73395	78.07024	-1238.30713	93.93138	-7.54715
3	0.017	862.06610	246.75929	1465.63049	-306.08411	223.33498	1298.09912	-1017.63800	204.96227	1303.40503	-132.72491	359.11041	-9.14253	521.84399	125.80696	76.74551	-762.32727	317.75397	76.85004	-1263.90173	93.01317	-7.43363
4	0.025	861.23169	246.22237	1468.14526	-304.16415	224.98347	1302.33984	-1017.29193	205.02278	1308.19006	-158.47917	358.42932	-9.18835	552.44641	131.65358	77.82909	-738.29907	312.50867	74.50586	-1289.42957	91.97910	-7.18531
5	0.033	860.59064	245.70381	1470.53369	-302.26840	226.87511	1306.39343	-1016.79712	205.15331	1312.99707	-184.33371	357.73663	-9.21586	578.64105	136.50294	78.41240	-715.55414	307.93912	71.56182	-1314.52429	90.66370	-6.43859
6	0.042	860.12195	245.23221	1472.76440	-300.46631	229.00334	1310.18311	-1016.17303	205.35027	1317.71069	-210.25296	357.08286	-9.25297	599.09131	140.81676	77.20315	-694.67328	305.14264	68.66213	-1338.56689	88.90338	-4.67196
7	0.050	859.77130	244.80441	1474.80872	-298.81287	231.32816	1313.62781	-1015.47662	205.60223	1322.18262	-236.09833	356.56967	-9.32405	613.26990	144.62802	73.71502	-676.06256	304.51956	65.81719	-1360.95581	86.72179	-1.60241
8	0.058	859.46735	244.39969	1476.63660	-297.32193	233.78525	1316.64990	-1014.79150	205.85762	1326.25513	-261.50323	356.36603	-9.35562	621.84149	147.84595	68.19461	-659.88440	305.86407	62.50967	-1381.42334	84.36299	2.46411
9	0.067	859.13678	244.00256	1478.21606	-295.94986	236.27261	1319.18555	-1014.21613	206.02824	1329.78784	-285.83429	356.60822	-9.11864	626.41058	150.75113	61.25576	-646.19275	308.87381	58.22321	-1400.00195	82.10360	6.80556
10	0.075	858.71783	243.60991	1479.51660	-294.60495	238.63792	1321.19055	-1013.83032	206.03464	1332.68091	-308.37735	357.29562	-8.27755	628.55969	153.73206	53.84276	-635.08685	313.28702	52.64535	-1416.68738	80.06095	10.78105
11	0.083	858.17108	243.22176	1480.51050	-293.18411	240.70758	1322.63342	-1013.64392	205.85600	1334.89954	-328.70645	358.43091	-6.38114	628.94556	156.80960	47.02834	-626.75934	318.86661	45.64062	-1431.24268	78.22511	14.14834
12	0.092	857.48145	242.83165	1481.16895	-291.61713	242.35963	1323.47876	-1013.57526	205.54483	1336.48584	-346.76236	360.35849	-2.55167	627.18225	159.65446	41.29861	-621.46753	325.40137	37.21661	-1443.28979	76.64666	17.14698
13	0.100	856.65192	242.42384	1481.45874	-289.89801	243.57501	1323.67480	-1013.47919	205.19994	1337.53174	-362.05038	363.91794	4.83441	622.31470	161.83925	36.04737	-619.49561	332.65738	27.48886	-1452.44177	75.50658	20.36831
14	0.108	855.70007	241.97256	1481.34656	-288.08560	244.41925	1323.16333	-1013.20117	204.92807	1338.12598	-372.54535	370.04739	17.51978	613.43237	163.04387	30.03230	-621.13031	340.35083	16.76886	-1458.27380	74.91835	24.26669
15	0.117	854.66260	241.44519	1480.80396	-286.26718	244.98901	1321.90552	-1012.63367	204.82095	1338.31494	-375.24826	378.96225	35.65094	600.25555	163.25934	22.63640	-626.68121	348.08658	5.85617	-1460.25000	74.62749	28.63227
16	0.125	853.59735	240.81381	1479.80981	-284.51675	245.37369	1319.90540	-1011.74792	204.94179	1338.08728	-368.65054	389.69489	56.78313	583.35004	162.85663	14.82320	-636.47699	355.22092	-3.71066	-1457.89197	74.04464	32.54968
17	0.133	852.57971	240.06505	1478.34949	-282.88358	245.63644	1317.21448	-1010.58948	205.32565	1337.39453	-354.38101	400.56805	77.05283	563.64294	162.33847	8.48248	-650.66199	360.89877	-10.17959	-1451.08301	72.68839	34.81548
18	0.142	851.70093	239.19455	1476.41321	-281.39755	245.81224	1313.91724	-1009.25360	206.00339	1336.19727	-336.08820	410.12946	93.34726	541.74811	161.93983	4.70129	-668.96570	364.47800	-13.04826	-1439.99524	70.49446	34.49976
19	0.150	851.06946	238.19716	1473.99695	-280.07324	245.92912	1310.11169	-1007.86481	206.99313	1334.49463	-316.83392	417.74576	104.60807	518.02527	161.54974	3.09464	-690.71014	366.00189	-13.62421	-1424.70850	67.69039	31.37459
20	0.158	850.80542	237.07587	1471.10754	-278.92896	246.03217	1305.89990	-1006.55847	208.23509	1332.31445	-297.58191	423.60675	111.73385	493.08649	161.02216	2.63847	-714.83038	366.12222	-13.61790	-1405.17944	64.54262	25.97901
21	0.167	851.01532	235.86389	1467.76343	-278.01944	246.19072	1301.39258	-1005.45740	209.57933	1329.68823	-277.77423	428.33624	116.50288	467.70593	160.37067	2.53799	-740.02771	365.54388	-13.81445	-1381.79626	61.29387	19.39183
22	0.175	851.75598	234.63159	1463.99402	-277.44800	246.50067	1296.71021	-1004.66016	210.87291	1326.64978	-256.65219	432.50970	120.37195	442.37527	159.67542	2.39471	-765.31677	364.65118	-14.22268	-1355.99878	58.23889	12.98722
23	0.183	853.01080	233.46950	1459.85059	-277.34613	247.07379	1291.97253	-1004.24933	212.02910	1323.24255	-233.89310	436.34052	123.92207	417.26135	158.96507	2.05394	-790.32050	363.59167	-14.69209	-1330.00610	55.75193	8.17472
24	0.192	854.68982	232.46356	1455.42065	-277.83810	248.00044	1287.28918	-1004.29633	213.01810	1319.51282	-209.61411	439.69220	127.06996	392.38901	158.20042	1.51552	-815.03778	362.49496	-15.16381	-1305.32300	54.21631	5.89125
25	0.200	856.65240	231.67677	1450.83081	-279.01947	249.31831	1282.76001	-1004.84869	213.82974	1315.50940	-184.23471	442.33185	129.56152	367.73816	157.34906	0.89297	-839.58112	361.50372	-15.64178	-1281.54016	53.88614	6.06316
26	0.208	858.73962	231.14449	1446.23193	-280.95303	251.00652	1278.48059	-1005.91168	214.43848	1311.29175	-158.26395	444.11899	131.22058	343.29181	156.47414	0.30672	-864.04657	360.65875	-16.13128	-1257.01697	54.75449	7.76116
27	0.217	860.80646	230.88518	1441.77869	-283.65240	252.98595	1274.55310	-1007.44232	214.80141	1306.92664	-132.02454	445.00406	131.91473	319.01526	155.67825	-0.19229	-888.47369	359.87369	-16.62418	-1230.48328	56.55632	10.00613
28	0.225	862.74982	230.90793	1437.61353	-287.04007	255.13251	1271.08984	-1009.35651	214.88699	1302.47620	-105.50425	444.97699	131.49445	294.81461	154.98033	-0.63380	-912.88245	359.06839	-17.07925	-1201.74426	58.98496	12.28646
29	0.233	864.52094	231.20383	1433.85840	-290.91202	257.31134	1268.19177	-1011.53821	214.67310	1297.99976	-78.43666	444.04031	129.80449	270.60864	154.34821	-1.13485	-937.29144	358.25720	-17.43515	-1171.38757	61.95579	14.50546
30	0.242	866.11041	231.73781	1430.61279	-294.95932	259.39862	1265.91858	-1013.84839	214.14661	1293.58081	-50.51496	442.21786	126.75774	246.41539	153.75835	-1.77489	-961.70508	357.48056	-17.68219	-1140.22571	65.60065	16.78724
31	0.250	867.51758	232.45543	1427.95605	-298.86258	261.27252	1264.28442	-1016.14246	213.34425	1289.36023	-21.57042	439.63593	122.44295	222.30586	153.15848	-2.42603	-986.11713	356.74060	-17.87589	-1108.89172	70.06951	19.28698
32	0.258	868.73206	233.29480	1425.94946	-302.40030	262.81470	1263.28772	-1018.29761	212.35126	1285.52515	8.43028	436.55441	117.15221	198.29842	152.49287	-2.86030	-1010.52527	356.01709	-18.06111	-1077.72632	75.47279	22.03174
33	0.267	869.73352	234.19922	1424.63733	-305.49335	263.94934	1262.95129	-1020.23352	211.24173	1282.25659	39.52026	433.24976	111.28445	174.29745	151.77356	-3.01591	-1034.94189	355.28244	-18.22495	-1046.81946	81.92229	24.93433
34	0.275	870.49963	235.13170	1424.04700	-308.17310	264.68542	1263.32690	-1021.90381	210.03865	1279.69324	71.78426	429.90390	105.23676	150.14532	151.04770	-3.02756	-1059.39587	354.50983	-18.32526	-1016.07642	89.49423	27.92661
35	0.283	871.01416	236.07544	1424.18652	-310.51358	265.11261	1264.45190	-1023.27380	208.72032	1277.92993	105.28378	426.57068	99.31155	125.76291	150.28157	-3.00452	-1083.92017	353.70541	-18.34447	-985.36072	98.13655	31.02846
36	0.292	871.26990	237.01701	1425.03772	-312.57401	265.35321	1266.30444	-1024.32495	207.26303	1277.02405	139.99194	423.16031	93.61715	101.18152	149.38463	-2.92184	-1108.55469	352.92169	-18.30818	-954.66846	107.58785	34.29881
37	0.300	871.26770	237.94232	1426.55603	-314.37451	265.50549	1268.79797	-1025.08350	205.68973	1276.99414	175.78836	419.50037	88.08517	76.44528	148.42447	-2.78499	-1133.34778	352.20834	-18.25739	-924.19269	117.40034	37.70897
38	0.308	871.01917	238.85062	1428.67542	-315.89655	265.59760	1271.81067	-1025.62610	204.08310	1277.81982	212.49402	415.44864	82.62973	51.56595	147.65642	-2.74435	-1158.32373	351.55157	-18.21200	-894.20172	127.11616	41.05058
39	0.317	870.55548	239.75253	1431.31287	-317.08942	265.57742	1275.22693	-1026.04810	202.56102	1279.44910	249.91980	410.91275	77.26063	26.55298	147.23190	-2.93025	-1183.46436	350.89523	-18.14273	-864.81891	136.46365	44.01390
40	0.325	869.93256	240.64334	1434.37585	-317.88095	265.35687	1278.96912	-1026.42065	201.23111	1281.81860	287.87924	405.83691	72.07806	1.43405	146.98109	-3.26872	-1208.73071	350.20761	-17.99925	-835.91858	145.37506	46.38063
41	0.333	869.22473	241.48828	1437.76917	-318.19797	264.86932	1282.99255	-1026.76306	200.14847	1284.87671	326.19778	400.27145	67.25528	-23.76907	146.59712	-3.56166	-1234.07825	349.48822	-17.79939	-807.25366	153.83946	48.13042
42	0.342	868.51038	242.24338	1441.39685	-317.99466	264.09692	1287.25305	-1027.03845	199.31076	1288.58740	364.74994	394.46729	63.08862	-49.05344	145.96609	-3.69311	-1259.46655	348.76746	-17.63351	-778.72107	161.80396	49.39415
43	0.350	867.85651	242.88634	1445.16309	-317.27719	263.06940	1291.68115	-1027.17163	198.69026	1292.90442	403.37827	388.95566	60.09456	-74.38870	145.16464	-3.67372	-1284.87451	348.14075	-17.56372	-750.51904	169.20044	50.33714
44	0.358	867.31116	243.42584	1448.98120	-316.11035	261.84442	1296.18872	-1027.08948	198.26787	1297.73804	441.61383	384.52991	58.94691	-99.72452	144.27635	-3.56419	-1310.29163	347.69781	-17.58517	-723.02112	175.94495	51.06260
45	0.367	866.89758	243.89319	1452.78247	-314.60541	260.48676	1300.69653	-1026.76123	198.04196	1302.93823	478.43427	381.89453	59.94742	-125.08102	143.35786	-3.42828	-1335.70459	347.38892	-17.60408	-696.52710	181.82028	51.59048
46	0.375	866.61072	244.32852	1456.51672	-312.89655	259.06628	1305.15234	-1026.21277	198.01582	1308.30273	512.33862	381.12732	62.32972	-150.53775	142.45032	-3.30038	-1361.02722	347.09402	-17.24653	-671.27063	186.43481	51.90091
47	0.383	866.41785	244.76648	1460.14514	-311.11163	257.66241	1309.51184	-1025.50916	198.18489	1313.60205	541.72302	381.61746	64.38402	-176.11832	141.58604	-3.19622	-1385.95337	346.83829	-15.67216	-647.67139	189.43137	51.95039
48	0.392	866.26581	245.22743	1463.63599	-309.34949	256.34427	1313.69824	-1024.72986	198.53018	1318.61255	565.35303	382.61633	64.53409	-201.71811	140.78284	-3.15104	-1409.97095	346.82626	-11.83589	-626.34863	190.71785	51.57627
49	0.400	866.09149	245.71709	1466.96179	-307.67294	255.14819	1317.58801	-1023.95282	199.01563	1323.14709	582.81250	383.70917	62.17455	-227.02811	139.95665	-3.16422	-1432.54199	347.34909	-5.15756	-607.81348	190.39934	50.43995
50	0.408	865.83325	246.22807	1470.09583	-306.10773	254.09352	1321.04150	-1023.24780	199.59648	1327.06860	594.75360	384.80316	57.57949	-251.47861	138.95026	-3.12917	-1453.14307	348.80353	4.17126	-592.27301	188.53470	48.23711
51	0.417	865.43854	246.74574	1473.00757	-304.64539	253.21336	1323.94263	-1022.67224	200.23117	1330.28870	602.59174	385.91678	51.46533	-274.39969	137.69916	-2.86084	-1471.16687	351.45047	15.48838	-579.67407	185.08446	44.97616
52	0.425	864.87000	247.26015	1475.66333	-303.25577	252.55597	1326.21277	-1022.26740	200.87509	1332.77478	607.70624	387.07336	44.81027	-295.27487	136.19000	-2.08788	-1485.89014	354.78082	27.92319	-569.80859	180.04453	40.97654
53	0.433	864.11182	247.76984	1478.03027	-301.89890	252.15311	1327.80847	-1022.04968	201.46906	1334.55420	610.81104	388.26221	38.75541	-313.77139	134.19777	-0.24847	-1496.63025	357.62494	40.59211	-562.46674	173.49753	36.62490
54	0.442	863.17200	248.27104	1480.07556	-300.53143	251.97852	1328.70972	-1021.99927	201.95505	1335.68481	611.83533	389.39038	34.12932	-329.46011	131.15334	3.83715	-1503.07935	359.29144	52.86942	-557.64667	165.56387	32.10514
55	0.450	862.07764	248.75061	1481.76746	-299.11359	251.94795	1328.90393	-1022.05280	202.31610	1336.23022	610.04486	390.35281	30.69536	-341.20517	126.35313	11.90391	-1505.52051	360.21768	64.22928	-555.66718	156.40247	27.24330
56	0.458	860.86780	249.19469	1483.07776	-297.61963	251.97815	1328.37500	-1022.10596	202.59161	1336.26758	604.30780	391.22485	26.99230	-346.87527	119.45543	25.15004	-1504.71240	361.44763	73.89450	-557.04474	146.32072	21.61707
57	0.467	859.58960	249.60233	1483.98145	-296.05289	252.01904	1327.10571	-1022.03278	202.82146	1335.87903	593.69037	392.25815	21.43149	-344.56778	110.93975	42.72361	-1501.47729	363.72345	81.03304	-562.22064	135.98256	15.01134
58	0.475	858.29846	249.99023	1484.45703	-294.45309	252.01595	1325.09436	-1021.71625	202.96587	1335.11621	578.17645	393.51898	13.92110	-334.49594	102.04639	61.61655	-1496.27856	367.02530	85.28939	-571.40125	126.57115	7.98314
59	0.483	857.05768	250.38666	1484.48816	-292.88522	251.89781	1322.37158	-1021.08484	202.91776	1333.98694	558.87439	394.57587	6.28669	-319.05948	94.14283	78.39884	-1489.20728	370.84055	86.93452	-584.68860	119.51541	1.88958
60	0.492	855.93640	250.81293	1484.06445	-291.42871	251.62581	1319.00623	-1020.14880	202.62154	1332.47461	537.25989	394.84610	0.74336	-300.90628	88.05952	91.10185	-1480.12622	374.64740	86.46438	-602.19543	115.60123	-2.05976
61	0.500	855.01038	251.26132	1483.18506	-290.17136	251.21710	1315.09119	-1019.00494	202.14735	1330.56543	514.10553	394.31979	-1.98736	-281.34061	83.78706	99.81705	-1468.64258	378.12573	84.17557	-623.63025	114.25574	-3.83256
62	0.508	854.36438	251.69427	1481.85889	-289.19382	250.72057	1310.72754	-1017.78931	201.60568	1328.25806	489.59180	393.54276	-2.81656	-260.49796	80.64366	105.95921	-1454.28906	381.35568	80.22187	-647.81268	114.03078	-4.38041
63	0.517	854.08331	252.06966	1480.10156	-288.55341	250.20146	1306.01929	-1016.62683	201.04420	1325.55676	464.24994	392.88757	-2.97371	-238.26913	77.87726	111.00629	-1436.87158	384.87424	74.88120	-673.09473	113.80949	-4.63311
64	0.525	854.22711	252.36377	1477.93103	-288.28430	249.74522	1301.07129	-1015.62738	200.49622	1322.47900	438.91425	392.30505	-3.10344	-214.69522	75.18974	115.73664	-1416.44592	389.17371	68.61220	-698.30048	113.31538	-4.96226
65	0.533	854.80090	252.57162	1475.37671	-288.40408	249.43738	1295.98047	-1014.89771	200.07153	1319.06689	414.00470	391.67618	-3.37775	-189.94510	72.72939	120.25536	-1393.06812	394.23087	62.09346	-723.06567	112.70569	-5.34795
66	0.542	855.74176	252.69350	1472.50110	-288.91989	249.31560	1290.83398	-1014.52972	199.93715	1315.37561	389.47989	391.00592	-3.83314	-164.31375	70.78262	124.35593	-1366.89746	399.61188	56.35339	-747.50781	112.12138	-5.71857
67	0.550	856.93353	252.72057	1469.40527	-289.84402	249.34006	1285.71606	-1014.57776	200.22824	1311.46008	365.20184	390.34915	-4.43816	-138.17813	69.53997	127.80458	-1338.67554	404.69269	52.59917	-771.80334	111.61467	-6.09297
68	0.558	858.23596	252.62904	1466.21021	-291.21448	249.39983	1280.71899	-1015.03918	200.97769	1307.37573	341.10986	389.74088	-5.08422	-111.80869	69.03989	130.40768	-1309.95520	408.68341	51.57194	-796.00616	111.21819	-6.52298
69	0.567	859.51111	252.38591	1463.03577	-293.08884	249.33119	1275.95593	-1015.84045	202.08369	1303.17700	317.21875	389.18616	-5.66126	-85.22171	69.25777	131.96646	-1282.49585	410.82532	52.96732	-820.08282	110.90046	-6.98323
70	0.575	860.64459	251.96306	1459.99048	-295.49326	248.95258	1271.56714	-1016.85590	203.33865	1298.91455	293.54718	388.67273	-6.14730	-58.24515	70.22121	132.29738	-1257.11523	410.99750	55.68853	-843.98083	110.51881	-7.34998
71	0.583	861.56183	251.36055	1457.16858	-298.35428	248.14023	1267.70227	-1017.95770	204.54576	1294.64380	270.05789	388.19287	-6.61167	-30.68341	72.02580	131.29779	-1233.13123	410.05200	58.72616	-867.70807	109.98109	-7.53805
72	0.592	862.23334	250.62512	1454.65051	-301.47882	246.91008	1264.48315	-1019.05341	205.63547	1290.45044	246.67087	387.74216	-7.11182	-2.39926	74.72846	128.96246	-1209.09741	409.00037	61.58848	-891.37292	109.36833	-7.61027
73	0.600	862.66693	249.83575	1452.50134	-304.61609	245.42529	1261.97705	-1020.09723	206.65878	1286.47375	223.32452	387.27905	-7.61734	26.70554	78.22368	125.37654	-1184.05884	407.86963	64.06997	-915.08160	108.74635	-7.66155
74	0.608	862.89130	249.06149	1450.77698	-307.55789	243.91298	1260.19604	-1021.08246	207.70631	1282.89050	200.00482	386.72290	-8.05761	56.74539	82.26511	120.73470	-1157.97266	405.83868	66.05504	-938.83862	108.01870	-7.67390
75	0.617	862.93640	248.33257	1449.53320	-310.20883	242.56372	1259.12219	-1022.01215	208.87343	1279.87329	176.69336	386.00211	-8.41325	87.86945	86.63124	115.34539	-1131.15845	402.29108	67.55514	-962.59271	107.12807	-7.59338
76	0.625	862.81812	247.64854	1448.81958	-312.58636	241.47650	1258.73718	-1022.86719	210.25182	1277.56116	153.31830	385.08945	-8.74251	120.23553	91.20756	109.57349	-1103.81335	397.28552	68.70387	-986.32672	106.21764	-7.45965
77	0.633	862.53265	247.00642	1448.66614	-314.76028	240.65242	1259.03711	-1023.59558	211.88757	1276.03918	129.77560	384.10110	-9.04830	153.97263	95.88470	103.76167	-1076.05029	391.21429	69.62197	-1010.07489	105.45398	-7.35581
78	0.642	862.06152	246.41801	1449.08008	-316.78061	240.02995	1260.01978	-1024.13171	213.75011	1275.33276	105.97471	383.33383	-9.16079	189.12637	100.50900	98.17613	-1048.03015	384.42886	70.33525	-1033.89636	104.86425	-7.31656
79	0.650	861.38312	245.90436	1450.04773	-318.64651	239.55817	1261.66711	-1024.43860	215.75491	1275.42407	81.91305	382.94098	-8.97368	225.59721	105.04937	92.98849	-1019.93835	377.22659	70.90527	-1057.87207	104.41057	-7.34187
80	0.658	860.48895	245.47908	1451.53577	-320.31839	239.25633	1263.93799	-1024.54626	217.80374	1276.28003	57.69907	382.68515	-8.68040	263.13428	109.73235	88.30418	-991.89008	369.95905	71.55518	-1082.06116	104.05647	-7.41085
81	0.667	859.39539	245.13866	1453.48914	-321.72485	239.19170	1266.76428	-1024.55225	219.80518	1277.86682	33.42945	382.25955	-8.53315	301.40445	114.90349	84.19924	-963.83984	362.95340	72.48626	-1106.42017	103.71166	-7.45467
82	0.675	858.14569	244.86740	1455.83203	-322.75168	239.41165	1270.05701	-1024.57983	221.68268	1280.14551	9.08957	381.62628	-8.55733	340.03287	120.84690	80.68758	-935.60492	356.32983	73.61227	-1130.83618	103.22487	-7.39104
83	0.683	856.80029	244.65030	1458.47644	-323.25568	239.92410	1273.73572	-1024.71252	223.38211	1283.06750	-15.38545	380.91589	-8.63419	378.59302	127.75887	77.70873	-907.02771	350.04474	74.63435	-1155.24487	102.49055	-7.20422
84	0.692	855.42517	244.47781	1461.33472	-323.11649	240.72411	1277.75208	-1024.94592	224.86861	1286.58484	-40.01870	380.21008	-8.69268	416.69034	135.61185	75.31561	-878.12329	344.07251	75.30464	-1179.67236	101.53756	-6.95022
85	0.700	854.08521	244.33832	1464.32629	-322.28757	241.80913	1282.07520	-1025.18787	226.10826	1290.66467	-64.79352	379.50665	-8.74238	454.04434	143.91180	73.88955	-849.07690	338.47278	75.56587	-1204.19666	100.51276	-6.69934
86	0.708	852.83899	244.20813	1467.37952	-320.81223	243.17053	1286.65955	-1025.30273	227.06743	1295.27832	-89.70090	378.81036	-8.79536	490.34235	151.77612	74.00974	-820.13007	333.37344	75.52261	-1228.90430	99.57095	-6.49959
87	0.717	851.73254	244.04691	1470.43311	-318.80780	244.78421	1291.43164	-1025.17834	227.74353	1300.36475	-114.74010	378.15591	-8.83843	524.97864	158.42206	75.89417	-791.53094	328.85553	75.23564	-1253.84082	98.75240	-6.36122
88	0.725	850.79462	243.80797	1473.43982	-316.43552	246.61638	1296.29517	-1024.77368	228.19305	1305.80139	-139.89937	377.53964	-8.86585	556.90601	163.67642	78.80240	-763.66840	325.07507	74.71067	-1278.94617	97.96323	-6.22611
89	0.733	850.03418	243.46196	1476.36218	-313.86841	248.63637	1301.13782	-1024.11719	228.52193	1311.40527	-165.16974	376.91327	-8.88705	584.64343	167.98979	81.13555	-737.18445	322.56982	74.11763	-1303.94263	97.02370	-5.89224
90	0.742	849.43811	243.00883	1479.16516	-311.26486	250.81993	1305.83325	-1023.27246	228.83113	1316.95837	-190.54361	376.26971	-8.91478	606.54425	171.82031	81.36308	-712.78369	321.77911	73.47290	-1328.22546	95.72262	-4.94507
91	0.750	848.97192	242.46930	1481.81323	-308.74997	253.13869	1310.24097	-1022.31152	229.16504	1322.23706	-215.95880	375.70148	-8.96311	621.56702	175.08969	78.82372	-690.98175	322.42459	72.20658	-1351.02417	93.96360	-2.89862
92	0.758	848.58374	241.87291	1484.27478	-306.39886	255.55328	1314.22192	-1021.31592	229.51549	1327.04553	-241.21381	375.35666	-9.02545	630.17242	177.49628	73.72083	-672.07483	324.02518	69.58641	-1371.85425	91.90948	0.41077
93	0.767	848.21283	241.25008	1486.52209	-304.22885	258.01126	1317.67505	-1020.37860	229.84753	1331.25244	-265.88129	375.35062	-8.99635	634.24304	179.16887	66.77351	-656.15259	326.46777	65.28516	-1390.71753	89.88082	4.58902
94	0.775	847.80029	240.62729	1488.53235	-302.20883	260.43649	1320.55811	-1019.58240	230.11391	1334.80493	-289.31766	375.71460	-8.60315	635.80792	180.56595	59.04108	-643.10583	329.73679	59.33849	-1407.72998	88.05169	8.95064
95	0.783	847.29950	240.02977	1490.28528	-300.27716	262.72311	1322.87231	-1018.96045	230.28528	1337.71912	-310.90460	376.43045	-7.45600	635.80975	181.83542	51.66959	-632.77551	333.77158	51.96434	-1422.68542	86.30811	12.99847
96	0.792	846.68201	239.48389	1491.76184	-298.35663	264.75064	1324.62622	-1018.47076	230.38101	1340.05457	-330.37595	377.59796	-5.02841	633.91675	182.63022	45.30244	-625.13647	338.75266	43.52813	-1435.14258	84.56109	16.66745
97	0.800	845.93597	239.00728	1492.94116	-296.37100	266.42407	1325.79773	-1018.00488	230.47371	1341.88611	-347.68350	379.64569	-0.28523	629.13849	182.48573	39.59775	-620.34625	345.00342	34.40161	-1444.79675	83.10132	20.28741
98	0.808	845.06000	238.59712	1493.79541	-294.26883	267.72305	1326.31653	-1017.43060	230.67747	1343.27893	-362.03394	383.32718	8.51115	620.58063	181.19000	33.48885	-618.70618	352.52191	24.76410	-1451.51013	82.40108	24.32001
99	0.817	844.06207	238.23358	1494.29114	-292.04608	268.71667	1326.08496	-1016.64197	231.09921	1344.26221	-371.07227	389.33325	22.79175	607.96252	178.93564	26.18917	-620.60443	360.89758	14.72634	-1454.99878	82.59608	28.90626
100	0.825	842.96973	237.89465	1494.39746	-289.75555	269.52936	1325.02734	-1015.59167	231.77492	1344.80750	-372.00763	397.68140	41.97054	591.73169	176.33759	18.16027	-626.41736	369.51965	4.78434	-1454.70813	83.22447	33.54893
101	0.833	841.84106	237.56136	1494.09375	-287.49963	270.29056	1323.13184	-1014.29230	232.65596	1344.84570	-364.10596	407.41437	63.09154	572.70294	174.18985	11.00648	-636.34430	377.57202	-3.85608	-1450.16101	83.50816	37.22729
102	0.842	840.76660	237.21234	1493.37085	-285.40707	271.10086	1320.46240	-1012.79797	233.66203	1344.31519	-349.60605	417.01425	82.43968	551.49854	172.94255	6.15710	-650.18262	384.06662	-9.75130	-1441.29797	82.89813	38.86784
103	0.850	839.86414	236.82892	1492.22852	-283.59573	272.02209	1317.13940	-1011.18890	234.76065	1343.19580	-332.02832	425.23306	97.48892	528.47247	172.40657	3.75435	-667.39429	388.26266	-12.51283	-1428.27173	81.28251	37.86426
104	0.858	839.26617	236.40761	1490.67419	-282.13568	273.08411	1313.30444	-1009.56659	235.98224	1341.51367	-313.80008	431.66278	107.78491	504.14069	172.05301	2.92517	-687.55243	390.14124	-13.28062	-1411.10840	78.85107	34.32370
105	0.867	839.09833	235.96393	1488.72131	-281.04147	274.29678	1309.09973	-1008.04388	237.33969	1339.32056	-295.38138	436.67517	114.55301	479.26184	171.51767	2.71955	-710.20959	390.40253	-13.48920	-1389.81860	75.93691	28.95516
106	0.875	839.45056	235.52753	1486.38989	-280.30176	275.65048	1304.66309	-1006.73254	238.76445	1336.66772	-276.13553	440.90768	119.48842	454.44424	170.79396	2.58656	-734.37976	389.90594	-13.75903	-1364.78357	72.88683	22.77419
107	0.883	840.35126	235.12927	1483.71460	-279.91156	277.10754	1300.12207	-1005.73792	240.14420	1333.60107	-255.44409	444.79120	123.68912	429.91165	170.06422	2.31876	-758.97046	389.12671	-14.09525	-1337.07361	70.00871	16.85355
108	0.892	841.75098	234.79140	1480.75635	-279.88492	278.61780	1295.58508	-1005.14850	241.40096	1330.17493	-233.09399	448.41077	127.43303	405.59982	169.41689	1.89564	-783.47968	388.17374	-14.42664	-1308.50085	67.64426	12.19012
109	0.900	843.52991	234.53154	1477.60559	-280.26294	280.15747	1291.14417	-1005.01697	242.51936	1326.45459	-209.23273	451.60965	130.56140	381.38290	168.75729	1.39918	-807.85956	387.08005	-14.77966	-1280.92505	66.22876	9.50570
110	0.908	845.52545	234.36638	1474.37524	-281.12170	281.74631	1286.88135	-1005.35309	243.51544	1322.50195	-184.24872	454.16760	132.87506	357.22372	167.97664	0.91899	-832.14111	385.92767	-15.20410	-1254.91455	66.13036	8.95330
111	0.917	847.56519	234.30794	1471.19250	-282.55914	283.43564	1282.87463	-1006.12604	244.39618	1318.36816	-158.59589	455.93848	134.27299	333.15173	167.10393	0.45798	-856.32953	384.83615	-15.67692	-1229.40063	67.40733	10.08119
112	0.925	849.49500	234.36224	1468.19312	-284.64304	285.29230	1279.20923	-1007.25696	245.15189	1314.09937	-132.57901	456.88336	134.68983	309.18594	166.24133	-0.05792	-880.43079	383.88443	-16.11483	-1202.95862	69.84509	12.19234
113	0.933	851.20386	234.52809	1465.50916	-287.33124	287.37149	1275.98047	-1008.62451	245.77855	1309.75403	-106.21501	457.02643	134.01480	285.30627	165.42218	-0.68289	-904.47290	383.06223	-16.44505	-1174.94446	73.16724	14.75509
114	0.942	852.63831	234.79041	1463.25024	-290.42245	289.66275	1273.26733	-1010.10248	246.30194	1305.42810	-79.27269	456.41437	132.12158	261.45490	164.60867	-1.38160	-928.49829	382.33090	-16.65776	-1145.51245	77.16714	17.54701
115	0.950	853.79486	235.12024	1461.49268	-293.60718	292.04291	1271.10437	-1011.59937	246.77173	1301.26807	-51.45879	455.14545	128.96536	237.56470	163.77444	-2.04229	-952.57056	381.64316	-16.83091	-1115.24780	81.81394	20.52591
116	0.958	854.69391	235.48607	1460.28320	-296.60623	294.30560	1269.49194	-1013.06573	247.22113	1297.45276	-22.58056	453.40726	124.62119	213.60289	162.92966	-2.53127	-976.76147	380.90594	-17.07874	-1084.84119	87.25842	23.63477
117	0.967	855.35577	235.86122	1459.65088	-299.29074	296.26108	1268.44299	-1014.47467	247.61876	1294.15894	7.43153	451.41507	119.24501	189.56195	162.12111	-2.78468	-1001.09955	380.04916	-17.42204	-1054.80249	93.67532	26.74142
118	0.975	855.79193	236.22754	1459.61389	-301.68765	297.81226	1268.01404	-1015.79205	247.84186	1291.53052	38.59109	449.32813	113.04312	165.41916	161.42700	-2.89981	-1025.56262	379.11072	-17.73943	-1025.30896	101.15195	29.72119
119	0.983	856.00641	236.58134	1460.17749	-303.88611	298.96262	1268.29053	-1016.95398	247.71198	1289.65918	70.93092	447.26788	106.28363	141.14389	160.88010	-3.05374	-1050.11731	378.18823	-17.88691	-996.22925	109.67702	32.56309
120	0.992	855.99786	236.93034	1461.32568	-305.93832	299.79279	1269.33838	-1017.87103	247.10725	1288.58740	104.53239	445.36310	99.27954	116.70642	160.33505	-3.26087	-1074.75806	377.34555	-17.83842	-967.28076	119.12276	35.37867
121	1.000	855.76361	237.28111	1463.01843	-307.81284	300.42993	1271.15759	-1018.45984	246.06088	1288.32239	139.47507	443.71719	92.30231	92.07718	159.52573	-3.33328	-1099.53113	376.58521	-17.69858	-938.24628	129.22862	38.28354
122	1.008	855.31146	237.63396	1465.19568	-309.39255	300.99927	1273.65955	-1018.68561	244.73448	1288.84985	175.77338	442.36441	85.51426	67.25589	158.42801	-3.19392	-1124.49731	375.88965	-17.58543	-909.11676	139.64566	41.26080
123	1.017	854.67340	237.99077	1467.78564	-310.51370	301.56433	1276.68372	-1018.58929	243.29962	1290.14343	213.37924	441.27155	78.98591	42.26883	157.38609	-3.05063	-1149.65894	375.24664	-17.51035	-880.06409	150.03070	44.13305
124	1.025	853.90698	238.36320	1470.70947	-311.04608	302.09937	1280.06433	-1018.27631	241.86638	1292.16797	252.17847	440.35315	72.77214	17.14233	156.68309	-3.10578	-1174.95361	374.61295	-17.40726	-851.29034	160.10553	46.67426
125	1.033	853.08234	238.76591	1473.88220	-310.95425	302.52307	1283.69714	-1017.86993	240.50790	1294.87390	291.95523	439.52444	67.01523	-8.09592	156.22974	-3.29361	-1200.31042	373.92126	-17.25800	-822.89185	169.66595	48.76486
126	1.042	852.26508	239.20148	1477.21667	-310.28204	302.76416	1287.54431	-1017.46130	239.30049	1298.19739	332.41376	438.81940	62.01900	-33.41745	155.76358	-3.42720	-1225.71289	373.15344	-17.13440	-794.86414	178.61421	50.43694
127	1.050	851.50806	239.65492	1480.63367	-309.10550	302.79547	1291.58533	-1017.08527	238.31992	1302.07043	373.16632	438.49884	58.25488	-58.80740	155.09534	-3.41908	-1251.22095	372.35211	-17.12863	-767.24432	186.99942	51.77641
128	1.058	850.85217	240.09857	1484.06335	-307.51602	302.62762	1295.77734	-1016.72180	237.61375	1306.42175	413.56180	439.03198	56.25919	-84.27969	154.20117	-3.30053	-1276.87976	371.57257	-17.27404	-740.21753	194.95670	52.80819
129	1.067	850.32758	240.49969	1487.44275	-305.62250	302.29053	1300.05188	-1016.30719	237.18550	1311.15344	452.55188	440.87811	56.29835	-109.86630	153.27365	-3.16760	-1302.58423	370.91351	-17.47243	-714.05627	202.48039	53.49794
130	1.075	849.95093	240.82843	1490.71716	-303.54553	301.82144	1304.33325	-1015.76245	237.01093	1316.12073	488.84125	444.11310	57.89995	-135.56998	152.54959	-3.10509	-1328.08044	370.55112	-17.39302	-689.01288	209.19220	53.86632
131	1.083	849.72064	241.06271	1493.84326	-301.40204	301.26819	1308.55347	-1015.03479	237.07117	1321.13928	521.17615	448.24652	59.81306	-161.35983	152.03111	-3.10677	-1353.05322	370.61826	-16.39326	-665.37866	214.47781	54.02969
132	1.092	849.61481	241.19334	1496.78870	-299.28699	300.69171	1312.64478	-1014.13214	237.35793	1326.00537	548.50903	452.55487	60.66100	-187.17233	151.53259	-3.11162	-1377.13550	371.08966	-13.61473	-643.59320	217.93787	54.01394
133	1.100	849.59393	241.23045	1499.52722	-297.26309	300.14658	1316.51929	-1013.12854	237.84637	1330.51453	570.15161	456.59152	59.61452	-212.78616	150.88840	-3.06840	-1399.94214	371.86453	-8.38573	-624.13544	219.54819	53.57813
134	1.108	849.60608	241.20309	1502.03430	-295.36594	299.66138	1320.05640	-1012.13794	238.48099	1334.48230	586.05359	460.27213	56.47340	-237.73404	150.00632	-2.88510	-1421.19238	373.03729	-0.58042	-607.31409	219.41562	52.35716
135	1.117	849.59320	241.14978	1504.28503	-293.61343	299.24475	1323.11475	-1011.27533	239.19511	1337.77649	596.90131	463.58676	51.47007	-261.45126	148.87749	-2.36983	-1440.61462	375.02713	9.49422	-593.19891	217.58449	50.14195
136	1.125	849.49945	241.10765	1506.25281	-292.00305	298.90588	1325.56970	-1010.63232	239.93335	1340.33081	603.74585	466.43777	45.23969	-283.44058	147.57690	-1.25149	-1457.59314	378.04852	21.28942	-581.70856	214.05179	46.96236
137	1.133	849.27777	241.10692	1507.90869	-290.50238	298.66779	1327.34326	-1010.26227	240.65634	1342.13110	607.47675	468.72198	38.77509	-303.23184	146.09132	0.91167	-1471.10986	381.44928	33.96286	-572.77173	208.86569	42.94868
138	1.142	848.89685	241.16994	1509.22119	-289.05441	298.55481	1328.40320	-1010.16138	241.34621	1343.19751	608.52966	470.39453	32.98568	-320.21451	144.05280	5.05141	-1480.23083	384.18936	46.56199	-566.46045	202.16840	38.15456
139	1.150	848.34863	241.30917	1510.16223	-287.59451	298.56537	1328.74060	-1010.25623	242.02820	1343.59326	606.73096	471.46011	27.99559	-333.29697	140.87102	12.68443	-1484.62195	386.04681	58.35852	-563.01678	194.13785	32.50098
140	1.158	847.65198	241.52332	1510.71265	-286.06772	298.66599	1328.35327	-1010.41125	242.77370	1343.43176	601.26050	472.04974	22.94476	-340.61557	136.33499	25.09945	-1484.67468	387.85956	68.70081	-562.76538	184.99274	25.86588
141	1.167	846.85052	241.79468	1510.86182	-284.44763	298.81729	1327.24084	-1010.45746	243.61984	1342.83643	591.04449	472.45728	16.89733	-340.25943	130.91345	41.92187	-1481.30811	390.63647	76.77769	-565.97180	175.15919	18.32257
142	1.175	846.00848	242.09807	1510.60327	-282.75137	298.98898	1325.41382	-1010.23334	244.46277	1341.87354	575.60797	472.87659	10.16413	-331.89810	125.43497	60.64139	-1475.49731	394.62711	81.91689	-572.79089	165.47487	10.50126
143	1.183	845.20947	242.42097	1509.93311	-281.04077	299.14099	1322.90918	-1009.63214	245.08519	1340.54211	555.65576	473.14966	4.31120	-317.33316	120.65366	77.98476	-1467.78638	399.15521	84.00334	-583.36475	157.21559	3.69711
144	1.192	844.55774	242.77007	1508.84961	-279.41000	299.22104	1319.79761	-1008.64868	245.31216	1338.82190	532.62390	473.01971	0.59616	-299.09433	117.02357	91.79915	-1458.20129	403.48523	83.52132	-597.94611	151.59235	-0.81749
145	1.200	844.17145	243.14966	1507.35474	-277.96762	299.19290	1316.17432	-1007.39642	245.12126	1336.70789	507.90405	472.49185	-1.05689	-278.82858	114.60027	101.77708	-1446.43311	407.67099	81.18988	-616.72040	148.82361	-2.86107
146	1.208	844.16467	243.54095	1505.45459	-276.81894	299.05750	1312.13989	-1006.07220	244.61197	1334.20313	482.63086	471.74738	-1.48662	-257.09464	113.08646	108.89339	-1431.99805	412.22437	77.46673	-639.15906	147.92923	-3.41983
147	1.217	844.62250	243.90884	1503.16260	-276.04663	298.86176	1307.78955	-1004.88733	243.91125	1331.30774	457.50830	470.95700	-1.49034	-234.00998	112.15236	114.36353	-1414.47217	417.50513	72.49757	-663.80304	147.70638	-3.58771
148	1.225	845.57440	244.21959	1500.50439	-275.70050	298.69608	1303.20984	-1004.00635	243.13603	1328.03613	432.61731	470.26929	-1.58843	-209.66562	111.74284	118.93780	-1393.70874	423.66019	66.55379	-689.12097	147.56750	-3.82786
149	1.233	846.97498	244.44801	1497.52576	-275.80490	298.66681	1298.48010	-1003.51245	242.41295	1324.43994	407.77213	469.75150	-1.99308	-184.22830	112.01453	122.83516	-1369.79407	430.49329	60.39937	-714.29272	147.41714	-4.15987
150	1.242	848.70605	244.57468	1494.29834	-276.37000	298.85446	1293.68054	-1003.40436	241.87852	1320.60645	382.95313	469.33871	-2.65525	-157.97116	113.12544	126.00537	-1343.07373	437.33228	55.25907	-739.12054	147.23999	-4.53251
151	1.250	850.60028	244.58159	1490.91980	-277.40140	299.26849	1288.90442	-1003.61957	241.63005	1316.63086	358.27884	468.93726	-3.38520	-131.24216	115.17359	128.34152	-1314.54956	443.41183	52.31044	-763.67163	146.96234	-4.92959
152	1.258	852.47565	244.45596	1487.50537	-278.91107	299.80548	1284.26611	-1004.06897	241.66658	1312.57642	333.82773	468.52579	-3.99701	-104.33456	118.21349	129.75067	-1286.00122	448.35889	51.99141	-788.07813	146.53734	-5.35027
153	1.267	854.17279	244.19760	1484.17505	-280.91193	300.24356	1279.90137	-1004.66870	241.88573	1308.44617	309.59824	468.12949	-4.44646	-77.34885	122.24224	130.15089	-1259.15381	452.18604	53.78197	-812.43848	146.03807	-5.76448
154	1.275	855.58447	243.81967	1481.04175	-283.37692	300.31430	1275.96094	-1005.36005	242.15973	1304.21240	285.53577	467.75327	-4.84753	-50.18817	127.21140	129.46902	-1234.48071	454.99969	56.66540	-836.78210	145.57724	-6.08735
155	1.283	856.66779	243.34845	1478.20154	-286.19019	299.82547	1272.58704	-1006.11615	242.42908	1299.89294	261.55542	467.37714	-5.33278	-22.65390	133.08008	127.64796	-1210.95776	456.89392	59.75335	-861.09802	145.17464	-6.26338
156	1.292	857.43536	242.82236	1475.72925	-289.14569	298.75623	1269.86975	-1006.93353	242.75089	1295.60034	237.57584	466.99387	-5.90475	5.47943	139.79466	124.65555	-1187.07617	457.92999	62.52691	-885.38550	144.76808	-6.36100
157	1.300	857.93085	242.27948	1473.68213	-292.00717	297.27505	1267.82153	-1007.81055	243.28717	1291.53442	213.56125	466.59515	-6.44565	34.41214	147.23280	120.51167	-1161.93982	458.05762	64.75893	-909.66125	144.28487	-6.50261
158	1.308	858.19989	241.74269	1472.10608	-294.58789	295.67139	1266.40491	-1008.72607	244.21037	1287.92444	189.51764	466.14172	-6.84824	64.30386	155.24557	115.32285	-1135.46240	457.15445	66.45994	-933.95251	143.71167	-6.72660
159	1.317	858.27332	241.21487	1471.03918	-296.80515	294.22711	1265.58618	-1009.63013	245.60104	1284.96411	165.42911	465.61832	-7.09603	95.30627	163.68726	109.32329	-1107.94873	455.13226	67.80215	-958.30536	143.14444	-6.97246
160	1.325	858.16565	240.68590	1470.50891	-298.68597	293.10764	1265.36121	-1010.44745	247.45181	1282.78748	141.22699	465.09045	-7.22860	127.56519	172.35519	102.87357	-1079.72144	451.95581	68.93733	-982.75677	142.67896	-7.15563
161	1.333	857.87958	240.15176	1470.52747	-300.33093	292.35449	1265.74939	-1011.09424	249.71664	1281.48047	116.83356	464.63403	-7.27039	161.17636	181.00980	96.34262	-1050.98181	447.69031	69.93258	-1007.29590	142.26634	-7.21852
162	1.342	857.41156	239.62842	1471.08447	-301.85980	291.96603	1266.78052	-1011.50848	252.31227	1281.08081	92.21317	464.21838	-7.23372	196.16525	189.51926	89.98262	-1021.86316	442.58536	70.87176	-1031.90955	141.79326	-7.16072
163	1.350	856.75800	239.14299	1472.14307	-303.34680	291.95236	1268.47424	-1011.68115	255.10345	1281.56763	67.38140	463.73416	-7.17412	232.48596	197.93181	83.93040	-992.59399	436.97699	71.88091	-1056.63953	141.23514	-7.05035
164	1.358	855.92389	238.71297	1473.64380	-304.76465	292.32050	1270.80481	-1011.66968	257.92862	1282.86987	42.38624	463.11728	-7.18278	270.00107	206.37103	78.29105	-963.52887	431.08417	73.02386	-1081.53223	140.64182	-6.97114
165	1.367	854.93256	238.33365	1475.51416	-305.97989	293.05179	1273.68542	-1011.57495	260.64194	1284.89600	17.28568	462.37515	-7.30795	308.47052	214.90756	73.19175	-934.92645	425.01175	74.24992	-1106.56335	140.06168	-6.97159
166	1.375	853.82977	237.98491	1477.67529	-306.80136	294.10443	1277.00098	-1011.48859	263.13013	1287.55945	-7.88063	461.55276	-7.49439	347.61200	223.50613	68.79996	-906.78412	418.90897	75.41910	-1131.63965	139.50198	-7.08088
167	1.383	852.67596	237.64764	1480.04980	-307.04865	295.43381	1280.65710	-1011.44397	265.32227	1290.78674	-33.10634	460.71530	-7.63268	387.17285	231.94604	65.42993	-878.94226	412.96481	76.31384	-1156.66711	138.87067	-7.27497
168	1.392	851.53381	237.31635	1482.56445	-306.61484	297.01508	1284.59302	-1011.40161	267.19489	1294.51892	-58.40045	459.90216	-7.67855	426.82901	239.72449	63.63158	-851.26550	407.24640	76.66231	-1181.66479	138.00276	-7.41244
169	1.400	850.46057	237.00436	1485.15039	-305.49582	298.84372	1288.75586	-1011.27734	268.76508	1298.70776	-83.78058	459.09808	-7.68724	465.93185	246.17407	63.92607	-823.76880	401.70923	76.25961	-1206.80688	136.86661	-7.35841
170	1.408	849.51025	236.73271	1487.74658	-303.77493	300.91330	1293.07495	-1010.98920	270.09088	1303.29858	-109.28274	458.27942	-7.72976	503.34973	250.85666	66.22330	-796.65967	396.41705	75.13936	-1232.27112	135.63190	-7.12527
171	1.417	848.73041	236.51352	1490.30212	-301.58942	303.19687	1297.45984	-1010.48938	271.26395	1308.20483	-134.93225	457.45792	-7.80865	537.55243	253.91968	69.43462	-770.24304	391.75272	73.64376	-1258.00232	134.41914	-6.74251
172	1.425	848.15051	236.35252	1492.77295	-299.10211	305.65259	1301.81091	-1009.77448	272.37448	1313.29004	-160.70641	456.66220	-7.86726	566.91003	255.99823	71.85754	-744.80511	388.39853	72.26164	-1283.57727	133.14456	-6.08208
173	1.433	847.77063	236.25739	1495.11938	-296.47528	308.24564	1306.02246	-1008.88214	273.47159	1318.37000	-186.55887	455.92279	-7.87209	590.09155	257.61353	72.18053	-720.60864	386.81235	71.18114	-1308.27808	131.65732	-4.82121
174	1.442	847.55908	236.23393	1497.30542	-293.84692	310.95465	1309.97693	-1007.87842	274.54666	1323.23364	-212.42880	455.30017	-7.86873	606.54236	258.79669	70.03833	-697.99689	386.80280	70.02540	-1331.41174	129.91928	-2.54382
175	1.450	847.45782	236.28203	1499.29980	-291.31744	313.75278	1313.54346	-1006.84674	275.54541	1327.67761	-238.11493	454.91193	-7.90529	616.88300	259.48740	65.67369	-677.44525	388.00992	68.20489	-1352.64014	128.00937	0.93247
176	1.458	847.39508	236.40013	1501.07520	-288.94577	316.58603	1316.60193	-1005.88440	276.41122	1331.54309	-263.11954	454.89734	-7.85467	622.71759	259.93878	59.57417	-659.40674	390.40518	65.30954	-1371.94507	125.96812	5.27812
177	1.467	847.29968	236.59126	1502.60266	-286.74835	319.36322	1319.07886	-1005.08124	277.13501	1334.74084	-286.72546	455.31775	-7.34288	625.75055	260.43741	52.55522	-644.13318	394.05908	61.09993	-1389.34277	123.80822	9.77805
178	1.475	847.11481	236.86377	1503.85022	-284.69904	321.95981	1320.95959	-1004.47504	277.76270	1337.25305	-308.35294	456.17035	-5.81425	626.90070	260.91599	45.63681	-631.67261	398.95142	55.48015	-1404.70679	121.69925	13.76015
179	1.483	846.80865	237.22391	1504.78723	-282.73889	324.24451	1322.25989	-1004.02441	278.34753	1339.11658	-327.79355	457.64450	-2.42125	626.05347	260.99814	39.41818	-621.99890	405.12054	48.55276	-1417.75403	119.96095	17.01824
180	1.492	846.37671	237.66571	1505.39026	-280.79965	326.13260	1322.98010	-1003.62195	278.89667	1340.40820	-344.70605	460.39423	4.30958	622.44189	260.27344	33.63145	-615.17358	412.60223	40.47876	-1428.14368	118.93620	19.91959
181	1.500	845.83752	238.16928	1505.64490	-278.82910	327.63312	1323.07458	-1003.13275	279.38031	1341.22424	-357.47446	465.40454	16.23645	615.24829	258.52740	27.48199	-611.41296	421.11237	31.26794	-1435.52124	118.84946	23.07067
182	1.508	845.22839	238.70856	1505.54333	-276.81009	328.84140	1322.46191	-1002.44299	279.80667	1341.64075	-363.07010	473.27777	34.12627	604.05786	255.87613	20.59651	-611.05597	430.01703	20.94591	-1439.37048	119.56350	26.79223
183	1.517	844.60199	239.25229	1505.08081	-274.76791	329.88129	1321.06860	-1001.49957	280.27722	1341.68188	-359.13263	483.51160	56.19931	589.02338	252.87946	13.72671	-614.51453	438.66687	10.09196	-1439.05469	120.58020	30.75384
184	1.525	844.02429	239.75470	1504.25391	-272.76489	330.85599	1318.87659	-1000.31421	280.95224	1341.32410	-346.29315	494.61829	78.65659	570.66321	250.39407	8.29487	-622.16370	446.49683	0.16124	-1434.21033	121.42373	33.95979
185	1.533	843.57709	240.16661	1503.05591	-270.89102	331.84180	1315.94739	-998.94232	281.95200	1340.51990	-327.93866	504.98718	97.82529	549.48193	248.95825	5.08205	-634.12476	452.85767	-7.05702	-1424.89539	121.88606	35.17206
186	1.542	843.36145	240.47237	1501.46936	-269.25092	332.90369	1312.41638	-997.46826	283.28595	1339.21814	-307.74094	513.66431	111.89730	526.02490	248.41589	3.67045	-650.20300	457.15747	-10.80646	-1411.25378	121.93452	33.59035
187	1.550	843.49475	240.69908	1499.47083	-267.94302	334.08801	1308.45813	-996.00037	284.86267	1337.37659	-287.50043	520.56165	121.23111	501.17099	248.27347	3.17298	-670.06226	459.25363	-12.05756	-1393.29688	121.58356	29.29814
188	1.558	844.09259	240.89206	1497.05176	-267.03851	335.39786	1304.24048	-994.65973	286.54926	1334.96582	-267.00189	526.16516	127.48068	475.86765	248.15579	2.97567	-693.01025	459.59482	-12.40942	-1371.22913	120.89397	23.19500
189	1.567	845.23566	241.10573	1494.23694	-266.57074	336.79660	1299.89819	-993.56415	288.22882	1331.97400	-245.31311	531.04541	132.32335	450.67578	247.89368	2.78597	-717.72009	458.95560	-12.72792	-1346.05127	120.05274	16.64580
190	1.575	846.93555	241.40065	1491.08948	-266.54031	338.23947	1295.53625	-992.82062	289.84241	1328.42920	-221.87119	535.47113	136.62488	425.75195	247.43909	2.46806	-742.86078	457.98264	-13.11162	-1319.80640	119.44373	11.14377
191	1.583	849.11859	241.81758	1487.70496	-266.93878	339.70227	1291.23718	-992.53088	291.41217	1324.42102	-196.71423	539.33362	140.43240	401.03659	246.82733	1.98038	-767.79456	456.98456	-13.48173	-1294.68665	119.59731	7.87734
192	1.592	851.63525	242.36197	1484.20081	-267.78073	341.19379	1287.06458	-992.78479	293.00302	1320.08643	-170.28107	542.37701	143.47903	376.43530	246.15829	1.36501	-792.44543	456.07983	-13.84196	-1271.25037	120.97747	7.13415
193	1.600	854.28888	243.03230	1480.70752	-269.12112	342.74200	1283.06860	-993.62134	294.62534	1315.56909	-143.15518	544.43689	145.56796	351.94714	245.49500	0.73073	-816.91791	455.33331	-14.25354	-1247.96252	123.75180	8.16708
194	1.608	856.87708	243.84778	1477.36023	-271.03616	344.37173	1279.30176	-994.99200	296.19092	1310.99512	-115.80605	545.46533	146.57079	327.63217	244.80353	0.18361	-841.29871	454.71036	-14.74546	-1222.91125	127.72523	9.88635
195	1.617	859.23163	244.82471	1474.28857	-273.56317	346.10507	1275.83386	-996.76666	297.58813	1306.46948	-88.37833	545.45831	146.30829	303.48895	244.03625	-0.27332	-865.62170	454.07153	-15.25546	-1195.34290	132.46634	11.60310
196	1.625	861.23981	245.94202	1471.60645	-276.62741	347.96448	1272.75854	-998.77502	298.77289	1302.06506	-60.69475	544.42627	144.58444	279.42841	243.21463	-0.74730	-889.91144	453.31708	-15.66763	-1165.61243	137.59363	13.16744
197	1.633	862.84509	247.14433	1469.40320	-280.02570	349.94781	1270.17725	-1000.84827	299.74091	1297.80933	-32.47048	542.40515	141.31696	255.36554	242.40057	-1.31960	-914.19727	452.47397	-15.92439	-1134.51929	143.04730	14.74303
198	1.642	864.03503	248.36520	1467.73645	-283.49744	352.00006	1268.17163	-1002.84314	300.43805	1293.71973	-3.51432	539.51093	136.60764	231.28644	241.61371	-1.92088	-938.51208	451.60480	-16.10538	-1102.81494	149.04425	16.56786
199	1.650	864.82666	249.54602	1466.63293	-286.82153	354.01855	1266.79053	-1004.64838	300.75870	1289.87097	26.22796	535.96552	130.70430	207.21494	240.80878	-2.37747	-962.88983	450.73770	-16.34588	-1071.00183	155.80974	18.77898
200	1.658	865.25323	250.64943	1466.09570	-289.86646	355.88623	1266.06396	-1006.18890	300.61798	1286.41687	56.77482	532.02753	123.91368	183.14157	239.92517	-2.56844	-987.33557	449.91101	-16.65878	-1039.34973	163.47253	21.33147
201	1.667	865.35376	251.67059	1466.11523	-292.58057	357.50232	1266.02051	-1007.43396	299.99823	1283.55090	88.25092	527.92590	116.55198	158.99960	238.93433	-2.51359	-1011.81818	449.16513	-16.91930	-1007.92346	172.11942	24.06820
202	1.675	865.16669	252.63875	1466.67773	-294.95276	358.80533	1266.67676	-1008.38885	298.96289	1281.44434	120.89368	523.83740	108.92065	134.69876	237.89182	-2.33792	-1036.32837	448.47394	-17.02814	-976.64294	181.77342	26.87721
203	1.683	864.72565	253.60576	1467.76270	-296.98035	359.79047	1268.01880	-1009.06824	297.65161	1280.19897	154.88718	519.82452	101.21854	110.18298	236.96201	-2.17653	-1060.92236	447.75574	-17.01179	-945.47278	192.29358	29.76702
204	1.692	864.05841	254.63097	1469.33398	-298.66034	360.49658	1269.99829	-1009.48755	296.22339	1279.84253	190.24506	515.81732	93.46120	85.45648	236.29388	-2.09517	-1085.68970	446.98816	-16.95367	-914.55902	203.33345	32.79396
205	1.700	863.19269	255.76425	1471.33728	-299.98480	360.95206	1272.53821	-1009.68274	294.78152	1280.35596	226.88516	511.72491	85.57716	60.54391	235.87814	-2.11565	-1110.67773	446.27246	-16.88417	-884.15308	214.45412	35.91979
206	1.708	862.16669	257.02472	1473.70239	-300.93185	361.14456	1275.54993	-1009.72186	293.37561	1281.69897	264.74115	507.50113	77.59542	35.46552	235.60228	-2.27470	-1135.84644	445.68985	-16.79358	-854.43439	225.34702	38.92872
207	1.717	861.03442	258.38931	1476.34985	-301.46393	361.05133	1278.96179	-1009.68524	292.07141	1283.82153	303.78122	503.09729	69.74096	10.25906	235.34975	-2.55396	-1161.11780	445.14972	-16.69710	-825.39050	235.96335	41.50166
208	1.725	859.85931	259.81183	1479.19250	-301.53467	360.67831	1282.72546	-1009.62695	290.98206	1286.66724	343.96851	498.49387	62.48044	-15.02487	235.01640	-2.81764	-1186.46191	444.50238	-16.61600	-796.85132	246.40570	43.42688
209	1.733	858.70367	261.25488	1482.13647	-301.10468	360.06775	1286.78833	-1009.54645	290.21747	1290.17761	385.13705	493.83356	56.55661	-40.34451	234.54935	-2.93549	-1211.90405	443.72501	-16.55610	-768.65479	256.65973	44.76529
210	1.742	857.62494	262.70502	1485.08997	-300.17145	359.28131	1291.07532	-1009.39172	289.82617	1294.29736	426.73755	489.50018	52.85969	-65.67215	233.92358	-2.89709	-1237.47058	442.90619	-16.53931	-740.76196	266.40320	45.80813
211	1.750	856.67157	264.17926	1487.97559	-298.79535	358.38077	1295.49719	-1009.08887	289.79483	1298.96216	467.59802	486.06409	52.02649	-91.01187	233.07813	-2.76462	-1263.15442	442.11639	-16.60001	-713.26221	275.13297	46.87696
212	1.758	855.87506	265.72852	1490.72827	-297.08929	357.41901	1299.96680	-1008.57690	290.07861	1304.06750	506.03845	484.01538	53.89485	-116.41153	232.00284	-2.59834	-1288.89355	441.39560	-16.71383	-686.36755	282.48755	48.14546
213	1.767	855.24573	267.41254	1493.28589	-295.17908	356.42776	1304.41321	-1007.83203	290.61984	1309.44604	540.46478	483.37201	57.21276	-141.92276	230.83148	-2.43430	-1314.48889	440.85056	-16.69125	-660.41754	288.35397	49.60600
214	1.775	854.77557	269.23618	1495.60107	-293.17984	355.40781	1308.78699	-1006.87891	291.36362	1314.87842	569.87323	483.61493	60.09277	-167.54324	229.77045	-2.30594	-1339.56567	440.67163	-16.02894	-635.87616	292.72504	51.10468
215	1.783	854.44427	271.09808	1497.66541	-291.19376	354.34717	1313.03772	-1005.78766	292.27557	1320.12585	593.69733	484.14493	61.02034	-193.15311	228.91580	-2.25427	-1363.73035	441.03116	-13.83898	-613.31366	295.58945	52.30509
216	1.792	854.21759	272.83389	1499.50305	-289.29251	353.25208	1317.06982	-1004.66357	293.34576	1324.96484	611.52612	484.73175	59.39326	-218.39395	228.10614	-2.24976	-1386.73804	442.03186	-9.18585	-593.34283	296.91522	52.69406
217	1.800	854.04297	274.33063	1501.13196	-287.49371	352.16418	1320.72620	-1003.62482	294.57629	1329.21704	623.42737	485.45233	55.26613	-242.64029	227.06958	-2.13275	-1408.42200	443.87756	-1.65136	-576.48279	296.64435	51.79198
218	1.808	853.85651	275.58667	1502.54199	-285.76776	351.16312	1323.83496	-1002.76892	295.95929	1332.77051	630.34680	486.39902	49.13541	-265.20602	225.69897	-1.65138	-1428.43713	446.82108	8.41960	-562.97644	294.71823	49.40901
219	1.817	853.60095	276.68509	1503.69983	-284.06976	350.34766	1326.26990	-1002.15131	297.45837	1335.57813	633.75293	487.61432	42.08238	-285.56393	223.98090	-0.42916	-1446.02527	450.51434	20.03090	-552.70825	291.14267	45.72861
220	1.825	853.24011	277.74063	1504.55859	-282.36020	349.80008	1327.97290	-1001.78320	298.99878	1337.64624	634.87097	489.12708	35.56022	-303.33914	221.69919	2.26702	-1460.13696	453.93481	32.06612	-545.34338	286.02835	41.18966
221	1.833	852.76648	278.85172	1505.06592	-280.60556	349.55557	1328.93677	-1001.62665	300.47058	1339.02039	634.20544	490.89087	30.47435	-317.98764	218.34462	7.77958	-1469.94434	456.44907	44.02420	-540.60413	279.58777	36.20123
222	1.842	852.20154	280.07104	1505.17651	-278.77927	349.59647	1329.16931	-1001.59332	301.76505	1339.76123	631.37598	492.81747	26.35348	-328.18619	213.37436	17.72927	-1475.19263	458.42691	55.96664	-538.48730	272.09778	30.86062
223	1.850	851.58655	281.41260	1504.85962	-276.87515	349.86584	1328.66675	-1001.55853	302.84079	1339.93188	625.22943	494.91534	21.69333	-331.82693	206.69131	32.71950	-1476.18042	460.73407	67.55273	-539.28253	263.86526	24.94954
224	1.858	850.97150	282.87225	1504.09851	-274.91742	350.28448	1327.41675	-1001.38110	303.75104	1339.61304	614.46552	497.17371	15.53029	-327.50845	198.94812	51.15443	-1473.60852	464.09564	77.44627	-543.39056	255.30118	18.27876
225	1.867	850.41382	284.42657	1502.88904	-272.95331	350.75848	1325.41724	-1000.93030	304.56229	1338.88989	598.65741	499.22211	8.75404	-316.09232	191.29236	69.77306	-1468.18945	468.78958	84.04133	-551.05981	247.11194	11.20311
226	1.875	849.98523	286.02692	1501.23779	-271.04196	351.18610	1322.69470	-1000.13049	305.25006	1337.80359	578.65295	500.42502	3.35421	-300.16141	184.71161	85.58297	-1460.22144	474.49097	86.67317	-562.26135	240.31769	4.85760
227	1.883	849.77539	287.61581	1499.15857	-269.25562	351.48251	1319.31543	-999.01605	305.73810	1336.34729	555.73755	500.54993	0.37995	-282.02390	179.57373	97.35674	-1449.73315	480.44202	85.90080	-576.95679	235.74820	0.51786
228	1.892	849.88556	289.14731	1496.66650	-267.68585	351.61429	1315.38184	-997.74457	306.02225	1334.50232	530.99463	499.98651	-0.65469	-262.59891	175.65219	105.66544	-1436.86975	486.05591	82.84455	-595.36749	233.38275	-1.53105
229	1.900	850.41449	290.59064	1493.77490	-266.43750	351.61713	1311.01379	-996.53674	306.19730	1332.25012	505.52405	499.20819	-0.77473	-241.85245	172.47563	111.84761	-1421.80615	491.34290	78.42648	-617.39594	232.41406	-2.15094
230	1.908	851.43811	291.92261	1490.49548	-265.60727	351.58655	1306.33093	-995.58801	306.37372	1329.57312	480.18475	498.45880	-0.80612	-219.64944	169.71722	116.96123	-1404.44641	496.75659	73.10292	-641.92731	231.98578	-2.34872
231	1.917	852.98926	293.11694	1486.84827	-265.26328	351.63916	1301.44214	-995.02087	306.60797	1326.47449	455.16010	497.83066	-1.17703	-196.09158	167.34918	121.44548	-1384.43921	502.72888	67.18224	-667.40277	231.66879	-2.57564
232	1.925	855.03925	294.14587	1482.88074	-265.44031	351.86081	1296.44067	-994.88293	306.91949	1322.99548	430.29349	497.29590	-1.89058	-171.42502	165.52786	125.33879	-1361.50146	509.28223	61.36150	-692.82648	231.37570	-2.88556
233	1.933	857.48999	294.99738	1478.67737	-266.15274	352.27008	1291.41284	-995.15729	307.31387	1319.20593	405.49704	496.78040	-2.72368	-145.93253	164.41656	128.53842	-1335.94531	515.99451	56.87806	-717.91028	231.13498	-3.26465
234	1.942	860.18414	295.68094	1474.35181	-267.41757	352.79602	1286.46118	-995.77240	307.75861	1315.18494	380.76663	496.26599	-3.45466	-119.90451	164.11313	130.90671	-1309.11951	522.17456	54.80570	-742.72156	230.92990	-3.70939
235	1.950	862.93219	296.21201	1470.03308	-269.26569	353.26752	1281.72266	-996.62665	308.20123	1311.00671	356.13074	495.77008	-3.97268	-93.57120	164.70419	132.28780	-1282.99780	527.00598	55.11521	-767.40222	230.63901	-4.17288
236	1.958	865.54816	296.60162	1465.85522	-271.71790	353.43222	1277.36719	-997.62408	308.64047	1306.73364	331.63617	495.29639	-4.32221	-67.00418	166.29010	132.52843	-1258.92944	529.93005	56.84199	-792.02094	230.17703	-4.56385
237	1.967	867.88495	296.86737	1461.94751	-274.73145	353.02707	1273.57410	-998.69440	309.14816	1302.42432	307.30151	494.83545	-4.65161	-40.10599	168.90129	131.53023	-1236.80676	531.14081	59.08648	-816.57587	229.61435	-4.80725
238	1.975	869.85590	297.04913	1458.42480	-278.15820	351.89172	1270.48120	-999.79211	309.82111	1298.15906	283.08347	494.37286	-5.07475	-12.71072	172.48079	129.28110	-1215.41138	531.31799	61.38951	-841.06396	229.04959	-4.91042
239	1.983	871.43457	297.21338	1455.38025	-281.75848	350.06808	1268.13306	-1000.88867	310.70569	1294.04773	258.90018	493.89490	-5.57924	15.31323	176.96584	125.84445	-1193.36682	530.88232	63.51507	-865.49805	228.48572	-4.97866
240	1.992	872.63751	297.44183	1452.88293	-285.27637	347.80353	1266.47485	-1001.97516	311.76575	1290.21533	234.69086	493.38846	-6.06568	44.04987	182.30685	121.33870	-1169.86792	529.85358	65.38474	-889.90125	227.88940	-5.12730
241	2.000	873.50073	297.80194	1450.98315	-288.52811	345.43713	1265.40674	-1003.06458	312.94226	1286.79333	210.46295	492.83194	-6.46330	73.58902	188.40524	115.94572	-1144.89148	528.05872	66.98962	-914.31213	227.27524	-5.37795
242	2.008	874.05872	298.31763	1449.71338	-291.44226	343.25092	1264.85107	-1004.17029	314.22064	1283.91663	186.26431	492.19244	-6.79522	104.08749	195.09575	109.93904	-1118.89124	525.23853	68.23381	-938.76477	226.69812	-5.65379
243	2.017	874.33417	298.97031	1449.07910	-294.03290	341.38239	1264.78662	-1005.27161	315.62524	1281.70752	162.09247	491.44537	-7.12829	135.75806	202.20929	103.67674	-1092.24609	521.28540	69.01879	-963.26978	226.17654	-5.84863
244	2.025	874.33942	299.72272	1449.05457	-296.34375	339.82996	1265.23987	-1006.30786	317.19379	1280.25659	137.83923	490.67096	-7.43688	168.74161	209.60892	97.53399	-1064.98926	516.37244	69.38553	-987.83594	225.66605	-5.91089
245	2.033	874.08252	300.53516	1449.58960	-298.41141	338.53284	1266.25330	-1007.20978	318.95819	1279.61536	113.34318	490.08728	-7.55280	202.96712	217.22815	91.77907	-1036.99426	510.74561	69.51311	-1012.48956	225.14487	-5.89014
246	2.042	873.57312	301.37091	1450.62366	-300.25488	337.46625	1267.84924	-1007.93829	320.90906	1279.79749	88.52706	489.78796	-7.39469	238.15199	225.17816	86.48137	-1008.32886	504.56891	69.67476	-1037.26575	224.66815	-5.88487
247	2.050	872.82562	302.20016	1452.09119	-301.86914	336.68457	1270.01013	-1008.50781	322.97781	1280.78247	63.47997	489.55899	-7.15712	273.93591	233.73465	81.58887	-979.43591	497.98969	70.15031	-1062.18982	224.28357	-5.93394
248	2.058	871.86505	302.99966	1453.91956	-303.20578	336.28522	1272.68201	-1008.98260	325.04486	1282.51550	38.35366	489.15985	-7.08027	309.97217	243.16571	77.04924	-950.93976	491.17535	71.07747	-1087.25842	223.93515	-5.98332
249	2.067	870.73407	303.75214	1456.03101	-304.16321	336.34021	1275.80212	-1009.44171	326.95648	1284.91333	13.20690	488.57672	-7.18617	345.92038	253.62372	72.76064	-923.23688	484.21149	72.29356	-1112.42847	223.49210	-5.95813
250	2.075	869.49402	304.45267	1458.34814	-304.61658	336.86578	1279.31921	-1009.93048	328.56958	1287.89355	-11.99619	487.90002	-7.35318	381.51785	265.02414	68.58816	-896.25891	477.08752	73.31479	-1137.63770	222.83737	-5.83705
251	2.083	868.21741	305.11371	1460.79578	-304.47079	337.83041	1283.18738	-1010.42834	329.79446	1291.40662	-37.29593	487.17340	-7.49601	416.72583	276.76852	64.69450	-869.59637	469.89841	73.64118	-1162.86182	221.92206	-5.65991
252	2.092	866.97742	305.75812	1463.30481	-303.70117	339.17468	1287.34912	-1010.85791	330.59821	1295.43152	-62.70853	486.41241	-7.60880	451.66895	287.66772	61.79333	-842.88477	462.91925	73.14037	-1188.15173	220.80022	-5.48879
253	2.100	865.83948	306.40274	1465.81763	-302.36926	340.84274	1291.73059	-1011.13232	331.02036	1299.94421	-88.24953	485.64557	-7.69695	486.24646	296.41422	60.80470	-816.14496	456.43900	72.09092	-1213.58679	219.60403	-5.35639
254	2.108	864.85083	307.04675	1468.28748	-300.60739	342.80121	1296.24207	-1011.20117	331.20120	1304.88623	-113.93238	484.88498	-7.73702	519.72375	302.30975	61.98475	-789.77686	450.70822	70.92932	-1239.18494	218.43666	-5.24433
255	2.117	864.02911	307.67654	1470.67322	-298.57733	345.02011	1300.77734	-1011.05579	331.31616	1310.14307	-139.74518	484.10831	-7.71571	550.71790	305.67004	64.28664	-764.28558	445.94482	69.94051	-1264.82019	217.29947	-5.07627
256	2.125	863.35840	308.28223	1472.93677	-296.42728	347.45087	1305.21460	-1010.70709	331.43765	1315.53772	-165.65335	483.31030	-7.66786	577.48938	307.55154	65.78300	-740.07208	442.22906	69.07215	-1290.11951	216.08472	-4.63241
257	2.133	862.79584	308.87048	1475.04407	-294.26624	350.03180	1309.42432	-1010.17853	331.50287	1320.84863	-191.60461	482.56226	-7.66336	598.32007	308.87439	64.90450	-717.39691	439.59351	68.03516	-1314.45911	214.61847	-3.47884
258	2.142	862.27924	309.45920	1476.96484	-292.15646	352.70084	1313.27905	-1009.51843	331.40881	1325.84949	-217.45029	482.02032	-7.74896	612.24194	309.80234	61.23384	-696.46088	438.27008	66.54755	-1337.22070	212.81317	-1.17394
259	2.150	861.73590	310.06213	1478.66772	-290.11987	355.39417	1316.65796	-1008.80908	331.10370	1330.35059	-242.80322	481.85516	-7.86103	619.88837	310.18912	55.26296	-677.55237	438.56924	64.35783	-1358.11365	210.79105	2.32120
260	2.158	861.09546	310.68170	1480.11743	-288.14514	358.03174	1319.45813	-1008.15533	330.60980	1334.22510	-267.01392	482.13516	-7.77180	623.29449	310.30707	47.88501	-661.09937	440.52847	61.11553	-1377.17261	208.77104	6.49177
261	2.167	860.30267	311.31393	1481.27795	-286.18964	360.49963	1321.61340	-1007.64935	329.98627	1337.40930	-289.41318	482.81363	-7.11847	624.41620	310.64392	40.24525	-647.52338	443.92719	56.44356	-1394.41516	206.86856	10.59538
262	2.175	859.32648	311.95605	1482.11414	-284.19354	362.65817	1323.10339	-1007.32379	329.29822	1339.89954	-309.66913	483.95026	-5.34619	623.82532	311.23215	33.43179	-637.07129	448.51917	50.12488	-1409.58960	205.06024	14.15570
263	2.183	858.16217	312.60846	1482.59082	-282.11414	364.38702	1323.93372	-1007.12811	328.64233	1341.75061	-327.74600	486.05591	-1.33641	620.72913	311.60712	27.76535	-629.82861	454.13782	42.17030	-1422.28809	203.29837	17.26129
264	2.192	856.82874	313.26212	1482.67603	-279.95740	365.63910	1324.09631	-1006.94360	328.16010	1343.06006	-342.97946	490.16040	6.83750	613.86829	311.29477	22.61086	-625.83801	460.76495	32.80808	-1432.14514	201.66473	20.49297
265	2.200	855.36377	313.88226	1482.34705	-277.78729	366.46561	1323.55493	-1006.63007	327.99008	1343.92578	-353.04233	497.25891	20.98845	602.39178	310.18756	17.27918	-625.14331	468.44531	22.45695	-1438.81104	200.40707	24.40521
266	2.208	853.82690	314.42239	1481.59094	-275.71283	366.99188	1322.27649	-1006.08356	328.20337	1344.40515	-354.81085	507.41687	40.92288	586.33362	308.66949	12.03941	-627.80530	476.99988	11.79033	-1441.82275	199.68219	28.90445
267	2.217	852.30670	314.85254	1480.39966	-273.85791	367.35657	1320.27136	-1005.27374	328.77667	1344.50330	-347.03494	519.40955	63.66257	566.47687	307.38757	7.88660	-633.96497	485.83124	1.93695	-1440.67590	199.24025	33.12020
268	2.225	850.92249	315.16330	1478.76709	-272.32452	367.66254	1317.61426	-1004.24567	329.62152	1344.18555	-331.79541	531.35205	84.93017	543.83069	306.67410	5.39199	-643.79486	493.95279	-5.61394	-1435.10339	198.51724	35.85057
269	2.233	849.81683	315.36194	1476.68616	-271.17261	367.97287	1314.43372	-1003.09949	330.64044	1343.39783	-313.05939	541.71777	101.45927	519.39514	306.31448	4.24574	-657.42554	500.26410	-9.90350	-1425.17053	197.03693	36.17537
270	2.242	849.13660	315.47595	1474.14795	-270.42914	368.32535	1310.87781	-1001.97015	331.78217	1342.09119	-293.90057	549.92493	112.33340	494.13943	305.95679	3.81989	-675.00812	504.05408	-11.44477	-1411.00940	194.66624	33.84637
271	2.250	849.00311	315.55060	1471.14697	-270.11038	368.74036	1307.07690	-1001.01141	333.06467	1340.24414	-275.02155	556.29077	118.80523	468.76578	305.48294	3.65792	-696.38110	505.43469	-11.74565	-1392.63782	191.60815	29.30144
272	2.258	849.48486	315.64499	1467.69360	-270.23514	369.23474	1303.13110	-1000.36823	334.50293	1337.86096	-255.50192	561.56677	123.00726	443.55667	304.97076	3.46967	-720.48383	505.22784	-11.93235	-1370.25989	188.25635	23.43160
273	2.267	850.58142	315.83267	1463.82935	-270.82352	369.84329	1299.12109	-1000.14850	336.00433	1334.94849	-234.30081	566.36169	126.57846	418.54498	304.50967	3.07726	-745.73047	504.32538	-12.29585	-1344.83435	185.05524	17.34648
274	2.275	852.22229	316.19290	1459.63721	-271.89322	370.62073	1295.11816	-1000.42633	337.38812	1331.51074	-211.04095	570.78894	130.08582	393.70355	304.09045	2.47636	-771.00012	503.25958	-12.76739	-1318.27966	182.42624	12.24358
275	2.283	854.28162	316.79584	1455.24097	-273.47150	371.61938	1291.18616	-1001.25592	338.49188	1327.57605	-186.03935	574.54883	133.30254	369.01178	303.62177	1.81120	-795.89569	502.29224	-13.26878	-1292.61060	180.71198	9.16586
276	2.292	856.60303	317.69696	1450.78955	-275.61017	372.86710	1287.38672	-1002.65619	339.22382	1323.21826	-159.99678	577.28638	135.79648	344.47742	303.02090	1.22157	-820.44238	501.51602	-13.77052	-1268.37061	180.15875	8.49276
277	2.300	859.02802	318.93082	1446.43567	-278.36523	374.36176	1283.79565	-1004.58997	339.56186	1318.55188	-133.59155	578.84149	137.26837	320.10394	302.29199	0.72913	-844.83289	500.83109	-14.26027	-1244.31226	180.90770	9.69809
278	2.308	861.42352	320.49680	1442.32031	-281.73749	376.07935	1280.50867	-1006.96753	339.56271	1313.70715	-107.15107	579.21747	137.51910	295.85391	301.51108	0.25782	-869.20752	500.07996	-14.69749	-1218.87170	182.91254	11.84521
279	2.317	863.69403	322.35223	1438.56299	-285.61957	377.98676	1277.62671	-1009.66418	339.36963	1308.81873	-80.55882	578.43201	136.33890	271.69525	300.72491	-0.26575	-893.57440	499.22742	-15.04845	-1191.38318	185.90305	14.25872
280	2.325	865.77673	324.42130	1435.25928	-289.79910	380.04218	1275.23511	-1012.52881	339.14584	1304.03345	-53.46519	576.48621	133.58324	247.61850	299.91791	-0.82855	-917.91632	498.36911	-15.33382	-1162.05396	189.54956	16.69480
281	2.333	867.63354	326.61694	1432.48010	-294.02228	382.17569	1273.39197	-1015.38788	338.94315	1299.51416	-25.58904	573.46387	129.32063	223.57851	299.10135	-1.34106	-942.26428	497.61267	-15.60567	-1131.54260	193.71265	19.14993
282	2.342	869.24213	328.86469	1430.27649	-298.07132	384.26990	1272.13318	-1018.06073	338.64648	1295.42529	3.17590	569.57343	123.81512	199.51071	298.35889	-1.71555	-966.66095	496.96161	-15.90719	-1100.55969	198.48677	21.69512
283	2.350	870.58673	331.11224	1428.69019	-301.80927	386.17737	1271.49072	-1020.40027	338.07581	1291.91809	32.83852	565.08942	117.41277	175.37183	297.73761	-1.91930	-991.11041	496.33984	-16.23129	-1069.55896	204.01942	24.38958
284	2.358	871.65222	333.32809	1427.75659	-305.18558	387.78000	1271.50208	-1022.33862	337.11932	1289.11523	63.42997	560.27448	110.48547	151.11337	297.15012	-1.97724	-1015.59631	495.70721	-16.51283	-1038.69922	210.41092	27.21457
285	2.367	872.42194	335.49573	1427.49365	-308.20700	389.03156	1272.19189	-1023.89539	335.75259	1287.08862	95.07336	555.32343	103.39935	126.70047	296.44733	-1.93460	-1040.13770	495.06909	-16.68947	-1007.98706	217.76360	30.09707
286	2.375	872.88007	337.60327	1427.89038	-310.88644	389.92847	1273.54456	-1025.14429	333.99875	1285.85547	127.91767	550.36200	96.44966	102.15170	295.57672	-1.82121	-1064.79297	494.40753	-16.76137	-977.38593	226.14529	33.01896
287	2.383	873.02063	339.63107	1428.90491	-313.20865	390.45105	1275.50403	-1026.17554	331.92841	1285.39893	162.00992	545.43506	89.75472	77.47821	294.67987	-1.69405	-1089.60693	493.71057	-16.77888	-946.88306	235.43997	36.04581
288	2.392	872.85498	341.54706	1430.47229	-315.13669	390.55084	1277.99146	-1027.07275	329.66745	1285.69128	197.28485	540.47949	83.23327	52.64325	293.99283	-1.67218	-1114.58215	493.02414	-16.77867	-916.58301	245.30350	39.21368
289	2.400	872.41522	343.32339	1432.51526	-316.63193	390.18640	1280.92432	-1027.89575	327.37799	1286.70959	233.64212	535.39423	76.76751	27.63745	293.58005	-1.82170	-1139.69702	492.36987	-16.76476	-886.74072	255.30655	42.40702
290	2.408	871.75348	344.96240	1434.94910	-317.65485	389.35199	1284.23071	-1028.66431	325.22226	1288.44373	270.99796	530.12872	70.37523	2.51385	293.24698	-2.04125	-1164.92114	491.66898	-16.75551	-857.61523	265.13306	45.35861
291	2.417	870.93579	346.49713	1437.68030	-318.16354	388.08197	1287.85486	-1029.35938	323.31421	1290.89233	309.31509	524.69659	64.28268	-22.63998	292.74377	-2.15449	-1190.22656	490.85266	-16.77414	-829.28162	274.67410	47.78480
292	2.425	870.03436	347.95966	1440.60864	-318.13361	386.44623	1291.74023	-1029.93945	321.69656	1294.05139	348.56076	519.21527	58.99345	-47.74222	291.95386	-2.08833	-1215.62451	490.00153	-16.78381	-801.63556	283.95953	49.56943
293	2.433	869.12384	349.35452	1443.63269	-317.58310	384.53851	1295.80933	-1030.35608	320.37378	1297.89575	388.51053	514.00183	55.30692	-72.83524	290.97107	-1.92697	-1241.15918	489.25146	-16.73123	-774.55566	293.02225	50.82600
294	2.442	868.27716	350.67242	1446.65857	-316.58115	382.45551	1299.96692	-1030.56140	319.35373	1302.36328	428.48767	509.58203	54.09206	-98.10239	290.07269	-1.83218	-1266.83838	488.60077	-16.64556	-748.02985	301.75418	51.78524
295	2.450	867.55865	351.92017	1449.60510	-315.24142	380.27911	1304.12659	-1030.51965	318.64099	1307.34460	467.27802	506.42004	55.69048	-123.66672	289.47250	-1.91718	-1292.60083	487.94995	-16.60749	-722.17542	309.79730	52.66290
296	2.458	867.01703	353.11304	1452.40356	-313.70471	378.07339	1308.23169	-1030.22717	318.20984	1312.67615	503.35931	504.50116	59.27707	-149.46750	289.07733	-2.15477	-1318.30322	487.32791	-16.57687	-697.22369	316.68182	53.57150
297	2.467	866.67804	354.24139	1454.99304	-312.10803	375.89163	1312.24890	-1029.72424	318.00705	1318.14026	535.25995	503.32074	63.00562	-175.33371	288.57590	-2.40959	-1343.67883	486.94962	-16.17134	-673.51428	322.10400	54.45877
298	2.475	866.53662	355.26935	1457.31958	-310.55176	373.77643	1316.13489	-1029.08765	317.97748	1323.48315	561.81628	502.39087	65.09754	-201.06039	287.70428	-2.56519	-1368.35217	487.02142	-14.57356	-651.47601	325.96729	55.12796
299	2.483	866.55328	356.16360	1459.34204	-309.08322	371.76184	1319.81287	-1028.41052	318.07770	1328.45361	582.37225	501.62967	64.73439	-226.41965	286.37637	-2.59586	-1391.96338	487.62439	-10.79904	-631.58154	328.24066	55.28245
300	2.492	866.66614	356.91171	1461.03748	-307.70340	369.89197	1323.18665	-1027.78455	318.26776	1332.84827	597.00024	501.24576	61.95312	-251.12296	284.67755	-2.56059	-1414.30261	488.80084	-4.29018	-614.26556	328.87421	54.55299
301	2.500	866.81409	357.52368	1462.39600	-306.38943	368.22845	1326.16174	-1027.28625	318.49933	1336.53760	606.52557	501.44028	57.19688	-274.75583	282.80127	-2.55535	-1435.22729	490.63684	4.72997	-599.82819	327.78610	52.62973
302	2.508	866.95447	358.02884	1463.40747	-305.11639	366.82965	1328.65198	-1026.96289	318.71396	1339.45996	612.10156	502.30411	51.21718	-296.83719	280.95474	-2.61449	-1454.29321	493.13800	15.51396	-588.38641	324.87961	49.45479
303	2.517	867.06598	358.46512	1464.05371	-303.86169	365.73843	1330.58350	-1026.82361	318.84698	1341.60742	614.58691	503.85724	45.02356	-317.08408	279.19086	-2.55997	-1470.60327	495.93033	27.22127	-579.89331	320.09851	45.25575
304	2.525	867.14453	358.86633	1464.30994	-302.60248	364.98303	1331.90149	-1026.84558	318.83179	1343.02502	614.23560	506.04578	39.42341	-335.49026	277.02176	-1.67258	-1483.22119	498.33664	39.22877	-574.21747	313.48816	40.36223
305	2.533	867.19922	359.26294	1464.15088	-301.32443	364.55688	1332.56873	-1026.98706	318.63312	1343.80615	610.75787	508.74475	34.39565	-351.69193	273.20779	1.70340	-1491.61279	499.98499	51.24615	-571.29645	305.21362	34.95564
306	2.542	867.24701	359.68805	1463.55542	-300.03497	364.38834	1332.55371	-1027.18860	318.30377	1344.06995	603.53217	511.83441	29.02825	-364.01511	266.39380	9.82140	-1495.73560	501.14929	62.89602	-571.28009	295.54480	28.96163
307	2.550	867.31140	360.17026	1462.50476	-298.76358	364.34628	1331.82141	-1027.37610	317.97357	1343.91907	591.95081	515.18347	22.36733	-369.67435	256.20197	23.94722	-1496.07996	502.51120	73.20168	-574.49121	284.86557	22.20732
308	2.558	867.42584	360.71994	1460.98169	-297.55554	364.28558	1330.34082	-1027.47717	317.75348	1343.39990	575.93530	518.42450	14.60070	-366.72079	243.73166	42.72869	-1493.57068	504.72266	80.87854	-581.20020	273.82526	14.81841
309	2.567	867.63666	361.32861	1458.97876	-296.46884	364.09518	1328.10669	-1027.43750	317.66986	1342.50171	556.31158	520.84998	7.35340	-355.88022	231.07785	62.44986	-1489.01660	508.00146	85.17479	-591.42462	263.59006	7.65111
310	2.575	868.00415	361.97406	1456.50012	-295.56772	363.72156	1325.15759	-1027.23145	317.67398	1341.18970	534.37201	521.88470	2.37662	-340.07394	220.22220	79.22238	-1482.64282	512.02094	86.29742	-605.04340	255.67508	2.11483
311	2.583	868.60510	362.62646	1453.55151	-294.90601	363.16400	1321.57141	-1026.87170	317.66693	1339.43030	510.90613	521.71246	-0.02901	-322.13669	212.04160	91.15813	-1474.21973	516.15808	85.01991	-622.15033	251.01651	-0.95030
312	2.592	869.53174	363.25702	1450.12817	-294.51520	362.45828	1317.44629	-1026.40820	317.52255	1337.19568	486.23309	521.05243	-0.86658	-303.22836	206.13295	98.84636	-1463.41504	519.94055	82.02905	-642.83569	249.16605	-2.04808
313	2.600	870.87592	363.83853	1446.21826	-294.41299	361.66693	1312.89111	-1025.91418	317.13654	1334.46350	460.92963	520.38245	-1.16837	-283.15860	201.45895	104.18150	-1449.98328	523.46381	77.75093	-666.41418	248.73840	-2.32412
314	2.608	872.69568	364.33951	1441.81702	-294.62436	360.87433	1308.02649	-1025.47510	316.49326	1331.23425	435.62476	519.76221	-1.41994	-261.51712	197.14389	108.85979	-1433.79370	527.25519	72.51821	-691.47693	248.57135	-2.51673
315	2.617	874.98175	364.72656	1436.94507	-295.19388	360.16882	1302.97705	-1025.19080	315.70694	1327.55554	410.50266	519.15863	-1.77353	-238.21988	192.84833	113.65800	-1414.76855	531.64905	66.73290	-716.81946	248.25800	-2.79319
316	2.625	877.64532	364.97229	1431.66272	-296.17490	359.60818	1297.85962	-1025.17432	314.98383	1323.50696	385.51892	518.58337	-2.27231	-213.45242	188.72580	118.54618	-1392.92468	536.45526	61.15839	-741.92285	247.87366	-3.11762
317	2.633	880.53351	365.05408	1426.07434	-297.60986	359.17627	1292.77832	-1025.53955	314.51556	1319.15894	360.68845	518.04443	-2.88844	-187.59921	185.16995	123.12554	-1368.72754	541.13086	57.02522	-766.74463	247.54544	-3.48199
318	2.642	883.46625	364.95209	1420.31812	-299.52463	358.75806	1287.83984	-1026.38074	314.39209	1314.56750	336.05289	517.53760	-3.51675	-161.19858	182.50336	126.98834	-1343.54761	545.02332	55.34816	-791.39917	247.27402	-3.89369
319	2.650	886.27930	364.66141	1414.54236	-301.93375	358.16245	1283.17664	-1027.73535	314.58151	1309.80066	311.60800	517.08002	-4.03906	-134.69333	180.85806	129.81812	-1319.39697	547.46576	56.07765	-815.98895	247.00177	-4.32319
320	2.658	888.85742	364.20544	1408.88086	-304.82822	357.18866	1278.94922	-1029.55847	314.97357	1304.94604	287.30939	516.70050	-4.44284	-108.16507	180.30243	131.32594	-1297.56567	548.09937	58.29095	-840.56592	246.70483	-4.71083
321	2.667	891.15009	363.63351	1403.43945	-308.13843	355.71902	1275.31201	-1031.73816	315.46655	1300.11719	263.10303	516.39435	-4.83933	-81.38022	180.90797	131.27118	-1277.50488	547.31317	61.04926	-865.12842	246.38406	-4.99966
322	2.675	893.16443	362.99969	1398.30078	-311.71384	353.80286	1272.36633	-1034.13025	316.02039	1295.47070	238.94714	516.11029	-5.32190	-54.04037	182.69211	129.56238	-1257.43506	545.86780	63.73967	-889.63318	246.02396	-5.18255
323	2.683	894.93927	362.33432	1393.53625	-315.35974	351.65121	1270.14270	-1036.57861	316.65720	1291.19910	214.81799	515.77545	-5.83611	-25.93036	185.62320	126.27396	-1235.92651	544.03326	65.97899	-914.04468	245.59369	-5.32084
324	2.692	896.51715	361.64038	1389.21033	-318.90555	349.52725	1268.61841	-1038.93616	317.46112	1287.49365	190.69479	515.34705	-6.22609	3.06723	189.59167	121.63097	-1212.70349	541.46631	67.58566	-938.37866	245.06897	-5.48118
325	2.700	897.92975	360.92001	1385.37463	-322.24850	347.62839	1267.75293	-1041.09814	318.55109	1284.51501	166.53177	514.84222	-6.40200	33.01672	194.31842	116.03201	-1188.25085	537.73895	68.55294	-962.70007	244.44733	-5.66087
326	2.708	899.19568	360.18362	1382.06396	-325.35596	346.04364	1267.51636	-1043.02673	320.01199	1282.37183	142.26321	514.30237	-6.42764	64.02747	199.43864	109.99075	-1163.07410	532.69720	68.94948	-987.07581	243.76685	-5.80009
327	2.717	900.32312	359.42200	1379.29626	-328.24084	344.77551	1267.89673	-1044.74768	321.83014	1281.10291	117.84454	513.75439	-6.42558	96.31754	204.70541	103.98917	-1137.33594	526.43237	68.81635	-1011.53461	243.08820	-5.84505
328	2.725	901.31006	358.59277	1377.06860	-330.93414	343.78619	1268.88965	-1046.32751	323.87717	1280.67883	93.26392	513.20294	-6.44838	130.13474	210.05215	98.37533	-1110.88293	519.21411	68.19014	-1036.08032	242.44260	-5.80116
329	2.733	902.14227	357.65268	1375.35120	-333.46994	343.04727	1270.49109	-1047.83777	325.96411	1281.03125	68.52612	512.62128	-6.48477	165.55850	215.49695	93.33167	-1083.47437	511.45898	67.24251	-1060.73254	241.84683	-5.75130
330	2.742	902.79620	356.59018	1374.08911	-335.87408	342.56543	1272.69629	-1049.31970	327.91223	1282.09143	43.65188	511.96460	-6.53901	202.37086	221.07100	88.90912	-1055.07361	503.54529	66.30290	-1085.54028	241.34915	-5.78769
331	2.750	903.24915	355.41089	1373.21252	-338.13397	342.36554	1275.48560	-1050.76514	329.58435	1283.81726	18.67816	511.22180	-6.64001	240.12817	226.87395	85.09829	-1025.97510	495.65558	65.72040	-1110.53479	240.96948	-5.90942
332	2.758	903.49536	354.09497	1372.64917	-340.16446	342.46173	1278.80261	-1052.12878	330.89478	1286.19556	-6.35584	510.44305	-6.77937	278.31985	233.12216	81.83108	-996.68518	487.81659	65.71576	-1135.66919	240.60306	-6.02951
333	2.767	903.55603	352.57758	1372.32544	-341.81232	342.85742	1282.56116	-1053.36230	331.82126	1289.22217	-31.43549	509.68585	-6.89977	316.50040	240.01382	78.97404	-967.71045	480.01154	66.27991	-1160.84485	240.06635	-6.06577
334	2.775	903.47485	350.77075	1372.15979	-342.90988	343.55365	1286.66785	-1054.44214	332.40201	1292.87390	-56.59659	508.95581	-6.96504	354.39966	247.44403	76.46885	-939.36517	472.24481	67.10104	-1186.00415	239.24326	-5.98555
335	2.783	903.30450	348.60590	1372.06189	-343.34485	344.53290	1291.02747	-1055.37097	332.70862	1297.09155	-81.90620	508.23175	-7.00242	391.91324	254.76761	74.55614	-911.67993	464.52026	67.61200	-1211.17529	238.16080	-5.80330
336	2.792	903.09406	346.06564	1371.94409	-343.10529	345.74268	1295.53638	-1056.16016	332.80365	1301.77979	-107.40196	507.50702	-7.06320	428.89188	260.85040	73.82885	-884.52863	456.87347	67.33344	-1236.44312	236.96356	-5.57842
337	2.800	902.88214	343.18561	1371.73364	-342.27960	347.10901	1300.08826	-1056.81299	332.71140	1306.81519	-133.05905	506.78156	-7.16088	464.85760	264.55872	74.79375	-857.89380	449.51813	66.29192	-1261.89160	235.82294	-5.38282
338	2.808	902.69336	340.03867	1371.37463	-341.02100	348.56372	1304.59241	-1057.32813	332.43930	1312.05432	-158.81604	506.05188	-7.25661	498.80725	265.47974	77.07557	-831.97089	442.81454	64.94777	-1287.50208	234.80258	-5.21263
339	2.817	902.53351	336.71753	1370.82410	-339.50293	350.05804	1308.98938	-1057.71277	332.00659	1317.34155	-184.61890	505.31470	-7.29773	529.18951	264.24826	79.19398	-807.05109	437.04633	63.69767	-1313.00476	233.77087	-4.90526
340	2.825	902.38434	333.31537	1370.05066	-337.88547	351.55334	1313.24719	-1057.98560	331.43048	1322.51807	-210.44971	504.57343	-7.26343	554.16107	261.98526	79.40111	-783.44135	432.36255	62.58986	-1337.81580	232.44485	-4.11334
341	2.833	902.20428	329.91956	1369.03857	-336.29642	353.00287	1317.33167	-1058.17688	330.72656	1327.43335	-236.31201	503.86551	-7.19121	572.28534	259.35956	76.71991	-761.47467	428.94104	61.44164	-1361.24048	230.58072	-2.40684
342	2.842	901.93909	326.61932	1367.78662	-334.82401	354.33594	1321.18457	-1058.32898	329.93393	1331.96204	-262.10745	503.28827	-7.13783	583.49146	256.44839	71.23357	-741.45343	427.07825	60.00072	-1382.85303	228.19440	0.40935
343	2.850	901.54218	323.50076	1366.30383	-333.51526	355.45502	1324.72656	-1058.47827	329.10605	1336.01990	-287.45557	502.96771	-7.02247	589.36804	253.41342	63.77058	-723.61768	427.00842	57.90505	-1402.62146	225.54868	4.01671
344	2.858	900.99316	320.63943	1364.60718	-332.37576	356.26410	1327.86462	-1058.63135	328.29382	1339.57788	-311.67584	502.99255	-6.49770	592.11774	250.73212	55.57442	-708.23145	428.71552	54.68134	-1420.66931	222.88440	7.72756
345	2.867	900.29779	318.11301	1362.72449	-331.37292	356.72021	1330.49390	-1058.75562	327.55188	1342.65833	-334.07193	503.38843	-5.06473	593.01483	248.65411	47.91917	-695.62329	432.04175	50.00285	-1437.05798	220.19640	10.97458
346	2.875	899.47607	316.00745	1360.69141	-330.44910	356.85339	1332.49854	-1058.79053	326.93796	1345.30554	-354.30038	504.19092	-2.22676	591.80469	246.86810	41.44369	-686.10242	436.86594	43.89156	-1451.75159	217.24805	13.77106
347	2.883	898.55328	314.40109	1358.53796	-329.54239	356.73331	1333.76990	-1058.67090	326.50653	1347.54895	-372.31421	505.60004	2.74128	587.24945	244.77921	35.67475	-679.85181	443.05444	36.56070	-1464.54395	213.85434	16.78535
348	2.892	897.55353	313.34692	1356.27515	-328.60648	356.43365	1334.23401	-1058.35132	326.30957	1349.38269	-387.56317	508.08621	11.13050	578.09314	241.92758	29.41683	-676.94043	450.36896	28.18340	-1474.91846	210.25549	20.78376
349	2.900	896.49603	312.85504	1353.89380	-327.62448	356.03052	1333.86450	-1057.81982	326.38126	1350.77039	-398.15027	512.23840	24.28408	563.93488	238.36914	22.02769	-677.47858	458.55481	18.95959	-1482.06189	207.07677	25.76122
350	2.908	895.39838	312.87479	1351.37329	-326.61670	355.60748	1332.67285	-1057.10168	326.69769	1351.66113	-401.46567	518.30054	42.18390	545.56598	234.84610	14.44860	-681.73914	467.38538	9.39071	-1485.10669	204.74214	30.69422
351	2.917	894.28461	313.30093	1348.68994	-325.64059	355.24060	1330.69849	-1056.25183	327.15723	1351.99744	-396.26840	525.80835	62.73207	524.38794	232.28183	8.48474	-690.09418	476.43591	0.48751	-1483.52881	203.08240	34.23327
352	2.925	893.19348	314.01157	1345.81555	-324.77963	354.97980	1328.01013	-1055.33472	327.61816	1351.71851	-383.96021	533.75146	82.73674	501.44128	230.96793	5.01589	-702.73773	484.83673	-6.39065	-1477.46216	201.57185	35.52112
353	2.933	892.18402	314.90277	1342.71667	-324.11902	354.84625	1324.70520	-1054.40686	327.96442	1350.77356	-367.66327	541.08228	99.54878	477.20444	230.44522	3.50861	-719.41101	491.47443	-10.32755	-1467.51050	199.70847	34.45325
354	2.942	891.32849	315.89655	1339.36011	-323.71893	354.84644	1320.90112	-1053.51978	328.15430	1349.14429	-350.14792	547.16089	112.04227	452.10825	230.09372	3.01625	-739.50958	495.63312	-11.69484	-1454.18103	197.23386	31.47046
355	2.950	890.68866	316.93817	1335.72986	-323.60196	354.98834	1316.72546	-1052.73999	328.23334	1346.85840	-332.47903	551.88373	120.62590	426.67746	229.60632	2.90231	-762.29089	497.42389	-11.83588	-1437.60535	194.23390	27.22416
356	2.958	890.29443	317.99847	1331.85059	-323.76425	355.28879	1312.30762	-1052.15930	328.29178	1343.97632	-314.26331	555.47961	126.52423	401.27747	228.98834	2.79108	-786.79956	497.54279	-11.85925	-1417.84961	191.05084	22.35717
357	2.967	890.13306	319.06561	1327.80615	-324.20349	355.75916	1307.77002	-1051.87927	328.40515	1340.56421	-294.74261	558.20972	130.89711	376.03763	228.33728	2.45348	-811.99683	496.72910	-12.10503	-1395.55823	188.07571	17.49860
358	2.975	890.14447	320.12836	1323.73230	-324.94287	356.38330	1303.22083	-1051.99060	328.61993	1336.68384	-273.52518	560.18634	134.37437	350.94849	227.70605	1.85670	-837.18445	495.49985	-12.51793	-1372.30444	185.65045	13.36845
359	2.983	890.23212	321.17725	1319.78711	-326.03741	357.12457	1298.74768	-1052.56592	328.95914	1332.40466	-250.71143	561.36121	137.12402	326.01126	227.09639	1.13273	-862.12994	494.18463	-13.02406	-1349.85938	184.11821	10.68998
360	2.992	890.29254	322.22083	1316.12463	-327.56357	357.96143	1294.42053	-1053.65161	329.40213	1327.81555	-226.75708	561.61731	139.13008	301.30646	226.46021	0.43454	-886.86853	493.00900	-13.58243	-1328.68774	183.75241	9.81140
361	3.000	890.24646	323.28827	1312.88342	-329.59518	358.91040	1290.30029	-1055.23938	329.86246	1323.01685	-202.22083	560.83923	140.33719	276.90308	225.71353	-0.16907	-911.48022	492.08069	-14.14038	-1307.59912	184.55222	10.46439
362	3.008	890.05487	324.41562	1310.18298	-332.16403	360.00330	1286.45190	-1057.25378	330.23651	1318.11279	-177.45389	558.92969	140.64554	252.77992	224.81250	-0.70249	-935.97412	491.31357	-14.65293	-1285.12830	186.24448	12.02490
363	3.017	889.71979	325.63339	1308.11975	-335.21265	361.21841	1282.95886	-1059.57910	330.49152	1313.22278	-152.43390	555.84137	139.91725	228.84042	223.80576	-1.22208	-960.33350	490.51636	-15.09039	-1260.68152	188.48740	13.97003
364	3.025	889.26978	326.95660	1306.76514	-338.58084	362.42822	1279.92725	-1062.08679	330.65726	1308.48975	-126.89365	551.61890	138.02559	204.95186	222.79031	-1.72804	-984.60126	489.62451	-15.41999	-1234.45410	191.08179	16.05513
365	3.033	888.73340	328.38034	1306.16663	-342.05817	363.42715	1277.45862	-1064.63440	330.72125	1304.06531	-100.58607	546.38263	134.91272	180.99850	221.82948	-2.13358	-1008.86481	488.73907	-15.66232	-1206.97192	194.08008	18.21694
366	3.042	888.11639	329.88950	1306.35303	-345.47122	364.02417	1275.60864	-1067.06384	330.56464	1300.07959	-73.41057	540.29132	130.65222	156.91910	220.95074	-2.36171	-1033.17603	487.96100	-15.91171	-1178.75098	197.67151	20.46055
367	3.050	887.39691	331.47168	1307.33923	-348.74887	364.14136	1274.37939	-1069.22864	330.02521	1296.63184	-45.35461	533.53137	125.45074	132.70276	220.20836	-2.45269	-1057.53308	487.28442	-16.22046	-1150.09204	201.99495	22.81151
368	3.058	886.53864	333.11493	1309.13110	-351.92514	363.85358	1273.74768	-1071.04358	329.02356	1293.81116	-16.37981	526.28973	119.57344	108.37271	219.63467	-2.51118	-1081.93884	486.62238	-16.52168	-1121.09387	207.09850	25.28981
369	3.067	885.50391	334.79941	1311.72205	-355.07596	363.34775	1273.70227	-1072.51831	327.61023	1291.69910	13.62637	518.71545	113.28909	83.94455	219.12561	-2.57961	-1106.44043	485.91031	-16.70745	-1091.78271	212.97021	27.89415
370	3.075	884.25848	336.50302	1315.08203	-358.23874	362.84937	1274.26929	-1073.74036	325.92462	1290.33923	44.79517	510.92114	106.84212	59.40768	218.52223	-2.62100	-1131.10022	485.19998	-16.74837	-1062.17346	219.56528	30.60160
371	3.083	882.77612	338.21558	1319.15625	-361.36325	362.53815	1275.50610	-1074.81165	324.14188	1289.71741	77.18684	502.98267	100.39827	34.75296	217.79510	-2.60889	-1155.94519	484.58234	-16.72453	-1032.28503	226.82062	33.39086
372	3.092	881.04749	339.94168	1323.87512	-364.30231	362.45807	1277.44409	-1075.79749	322.42679	1289.78064	110.74656	494.90570	94.00718	9.96811	217.04956	-2.59481	-1180.94910	484.01431	-16.74732	-1002.18878	234.59720	36.28493
373	3.100	879.08826	341.69052	1329.15942	-366.84451	362.50684	1280.03320	-1076.71741	320.90198	1290.48145	145.32401	486.66086	87.64838	-14.96719	216.41541	-2.66396	-1206.05432	483.36029	-16.84219	-972.05963	242.62061	39.36060
374	3.108	876.93695	343.45917	1334.92200	-368.78629	362.53293	1283.15588	-1077.56702	319.63000	1291.79968	180.74185	478.25717	81.30804	-40.06708	215.95190	-2.83242	-1231.23145	482.56491	-16.92333	-942.14636	250.54895	42.67591
375	3.117	874.64343	345.22021	1341.07324	-370.00360	362.42603	1286.68542	-1078.34094	318.61252	1293.73804	216.87238	469.74432	75.01300	-65.34549	215.57870	-3.01701	-1256.51416	481.68448	-16.87808	-912.64355	258.12418	46.15638
376	3.125	872.25940	346.92865	1347.52405	-370.48337	362.13507	1290.52478	-1079.04163	317.82324	1296.30957	253.66739	461.27075	68.89970	-90.80002	215.14926	-3.12588	-1281.91943	480.85730	-16.64680	-883.59778	265.28250	49.57102
377	3.133	869.83527	348.54559	1354.18542	-370.30814	361.66068	1294.60046	-1079.66003	317.24677	1299.51050	291.11264	453.25299	63.38381	-116.38626	214.61502	-3.16464	-1307.36658	480.22839	-16.27252	-854.95837	272.06558	52.69505
378	3.142	867.41864	350.05481	1360.96704	-369.61255	361.04105	1298.82886	-1080.15381	316.88617	1303.28833	329.07562	446.43155	59.25533	-142.03488	214.03087	-3.21796	-1332.78394	479.79260	-15.91350	-826.69324	278.34189	55.52230
379	3.150	865.05090	351.45618	1367.77893	-368.53925	360.32303	1303.10095	-1080.46008	316.74335	1307.53333	367.01834	441.61661	57.34041	-167.69571	213.44148	-3.34155	-1358.25317	479.40466	-15.73784	-798.88062	283.76483	58.23750
380	3.158	862.76086	352.74969	1374.53650	-367.21515	359.53333	1307.30322	-1080.53638	316.80145	1312.08301	403.72620	439.16238	57.68138	-193.36777	212.81969	-3.49689	-1383.86353	478.98416	-15.73067	-771.75757	288.05319	60.96651
381	3.167	860.55737	353.93079	1381.16577	-365.74500	358.67761	1311.34937	-1080.38696	317.02698	1316.73779	437.39667	438.63068	59.04073	-219.06815	212.07274	-3.57001	-1409.40234	478.63831	-15.49921	-745.67310	291.10196	63.61692
382	3.175	858.42706	354.99268	1387.60791	-364.21167	357.76068	1315.18591	-1080.05884	317.36896	1321.29346	466.19434	439.10892	59.54924	-244.75650	211.09682	-3.45781	-1434.32336	478.61978	-14.17426	-721.02246	292.85852	65.89240
383	3.183	856.33838	355.92529	1393.82007	-362.67685	356.79529	1318.76697	-1079.62146	317.75247	1325.56335	488.93781	439.90100	57.92570	-270.28622	209.86130	-3.15602	-1458.02649	479.18671	-10.70513	-698.30304	293.24020	67.33978
384	3.192	854.24664	356.72385	1399.77332	-361.17908	355.79749	1322.02930	-1079.14197	318.10214	1329.37219	505.54840	440.88736	53.99811	-295.38834	208.44725	-2.73445	-1480.14941	480.50162	-4.48499	-678.16992	292.14508	67.40110
385	3.200	852.09711	357.40665	1405.44849	-359.73483	354.79538	1324.89209	-1078.66882	318.38864	1332.56555	517.03345	442.30261	48.30592	-319.64426	206.92160	-2.19163	-1500.56274	482.71057	4.34045	-661.24933	289.49533	65.59179
386	3.208	849.83057	358.01645	1410.82959	-358.35059	353.84796	1327.26917	-1078.23376	318.66965	1335.05786	524.88501	444.33719	41.58746	-342.49777	205.24902	-1.39935	-1518.98096	485.83167	14.99582	-647.79669	285.24423	61.79474
387	3.217	847.39783	358.59668	1415.89685	-357.03036	353.04279	1329.08801	-1077.87305	319.07449	1336.87927	530.24670	447.03122	34.64772	-363.43802	203.43732	-0.22682	-1534.71655	489.32184	26.37430	-637.57684	279.38391	56.37233
388	3.225	844.77710	359.17657	1420.62317	-355.76724	352.46860	1330.30249	-1077.64441	319.68134	1338.15247	533.50848	450.38312	28.28712	-382.23001	201.44531	1.53266	-1546.95862	492.25406	37.66275	-630.13458	271.97522	49.92888
389	3.233	841.97729	359.78058	1424.98108	-354.53683	352.17950	1330.87903	-1077.59131	320.43451	1339.00037	534.41034	454.36249	22.91949	-398.78134	198.75259	4.64224	-1555.16003	494.12854	48.76541	-625.25513	263.11441	42.93466
390	3.242	839.02606	360.43372	1428.94934	-353.30838	352.16275	1330.76648	-1077.66614	321.22623	1339.47266	532.18457	458.82886	18.19691	-412.40329	194.31967	10.72311	-1559.20044	495.09476	59.69746	-623.27881	252.89252	35.49860
391	3.250	835.95917	361.15457	1432.51196	-352.06119	352.32718	1329.90015	-1077.71973	321.95886	1339.55090	525.67175	463.45959	13.32957	-421.18015	187.23331	21.51453	-1559.43311	495.57373	69.67344	-625.00085	241.50317	27.45997
392	3.258	832.82391	361.95349	1435.65234	-350.79330	352.52649	1328.24036	-1077.57739	322.50427	1339.19531	513.90863	467.64484	8.08402	-422.80875	177.55623	37.20855	-1556.54126	496.03259	77.22227	-631.18152	229.52087	18.82590
393	3.267	829.68524	362.83258	1438.35205	-349.52121	352.60941	1325.80359	-1077.11926	322.71027	1338.37585	496.96924	470.54944	3.28240	-416.55807	166.55617	55.56267	-1551.12183	496.90790	81.30503	-642.05090	218.13885	10.31396
394	3.275	826.62494	363.78070	1440.59460	-348.27188	352.47406	1322.66235	-1076.32031	322.48532	1337.07227	475.95502	471.64728	-0.04543	-404.03806	155.92754	73.09161	-1543.44019	498.36789	82.04933	-657.25684	208.93767	3.33300
395	3.283	823.73676	364.76910	1442.37158	-347.07990	352.10413	1318.92395	-1075.26270	321.87927	1335.25964	452.28400	471.19507	-1.72026	-387.84195	146.81747	87.17025	-1533.55334	500.05194	80.26062	-676.23480	202.98557	-1.01130
396	3.292	821.12079	365.75891	1443.68518	-346.00162	351.55649	1314.70447	-1074.10950	321.08710	1332.91760	427.32837	469.93613	-2.30830	-369.73056	139.51439	97.12329	-1521.36621	501.40222	76.67059	-698.33569	200.03870	-2.87567
397	3.300	818.86859	366.72052	1444.54688	-345.12994	350.91183	1310.10974	-1073.04504	320.35953	1330.05188	402.14087	468.52063	-2.44461	-350.16068	133.66341	103.88184	-1506.58264	502.36633	71.81806	-722.57251	198.86476	-3.34210
398	3.308	817.03845	367.64099	1444.98071	-344.58405	350.23938	1305.23401	-1072.22217	319.88080	1326.69617	377.09338	467.30902	-2.54162	-328.99332	128.65579	108.91481	-1488.86255	503.40717	66.18884	-747.76111	198.29395	-3.38318
399	3.317	815.63422	368.51028	1445.03833	-344.47162	349.58801	1300.16479	-1071.73828	319.70349	1322.89514	352.08667	466.40198	-2.78851	-306.10599	124.03151	113.29671	-1468.08618	504.88727	60.39083	-773.06653	197.78552	-3.43840
400	3.325	814.60059	369.30634	1444.80396	-344.85214	348.98053	1294.98535	-1071.63904	319.79623	1318.69592	327.04825	465.71231	-3.21617	-281.51028	119.70910	117.40621	-1444.53540	506.77502	55.40137	-798.16895	197.25360	-3.62766
401	3.333	813.83618	369.99866	1444.38647	-345.73724	348.40924	1289.77832	-1071.93506	320.12610	1314.15320	302.05301	465.10181	-3.78367	-255.39523	115.90424	121.14418	-1419.00610	508.81659	52.36408	-823.04602	196.72682	-3.96695
402	3.342	813.21594	370.56281	1443.90576	-347.12473	347.84045	1284.63538	-1072.61523	320.66098	1309.33203	277.19269	464.49686	-4.41651	-228.20139	112.86410	124.26425	-1392.77612	510.59988	51.73406	-847.78857	196.20966	-4.41641
403	3.350	812.61200	370.98541	1443.47571	-349.02463	347.21152	1279.66467	-1073.64160	321.32693	1304.30078	252.51691	463.90402	-5.02032	-200.47556	110.74627	126.54783	-1367.19531	511.42456	52.75886	-872.48657	195.68092	-4.88494
404	3.358	811.91370	371.25897	1443.19373	-351.44586	346.42358	1274.99329	-1074.93542	322.01547	1299.13245	228.05212	463.35147	-5.53557	-172.54880	109.67042	127.82028	-1342.92578	510.68564	54.19976	-897.16748	195.10867	-5.25757
405	3.367	811.04572	371.38483	1443.14209	-354.35239	345.36450	1270.76013	-1076.37878	322.64178	1293.92065	203.78677	462.82672	-5.97880	-144.39816	109.73321	127.91322	-1319.52625	508.54840	55.44719	-921.82007	194.48160	-5.47228
406	3.375	809.98022	371.38599	1443.39185	-357.62457	343.96539	1267.09448	-1077.83643	323.18060	1288.78809	179.62885	462.27808	-6.38222	-115.77933	110.99358	126.65964	-1295.93945	505.64764	56.59698	-946.43994	193.82629	-5.58419
407	3.383	808.73279	371.30957	1444.00330	-361.06104	342.25006	1264.08960	-1079.18982	323.64838	1283.87817	155.42465	461.67896	-6.71652	-86.43137	113.48206	123.96129	-1271.28394	502.29532	57.83215	-971.03094	193.17671	-5.71866
408	3.392	807.34094	371.21017	1445.02502	-364.42148	340.34259	1261.79114	-1080.36670	324.08234	1279.34155	131.05426	461.05444	-6.92668	-56.21405	117.17706	119.87955	-1245.24011	498.41864	59.20863	-995.59808	192.56311	-5.95454
409	3.400	805.84198	371.12506	1446.49194	-367.48358	338.42313	1260.20068	-1081.34656	324.54587	1275.32373	106.51130	460.43765	-7.01731	-25.09720	121.98471	114.64616	-1218.09277	493.76862	60.70232	-1020.15552	192.00510	-6.25399
410	3.408	804.25879	371.05560	1448.41931	-370.09515	336.65814	1259.29541	-1082.13477	325.12549	1271.95752	81.87836	459.84283	-7.05816	6.96066	127.76874	108.59917	-1190.39685	488.05283	62.13728	-1044.72314	191.46002	-6.49081
411	3.417	802.59424	370.97382	1450.80127	-372.21033	335.15240	1259.05359	-1082.72693	325.90393	1269.35303	57.22382	459.28137	-7.11902	40.08658	134.34090	102.17683	-1162.40649	481.20044	63.21979	-1069.32300	190.85074	-6.56720
412	3.425	800.83594	370.85123	1453.61584	-373.89886	333.95023	1259.46326	-1083.09656	326.92398	1267.58435	32.54108	458.75668	-7.22619	74.40649	141.47447	95.91731	-1133.88000	473.41663	63.75209	-1094.00354	190.18103	-6.51870
413	3.433	798.96729	370.67838	1456.83325	-375.31238	333.07526	1260.51392	-1083.22131	328.15302	1266.67847	7.78155	458.23239	-7.37807	109.87491	149.02570	90.30736	-1104.43933	464.96985	63.79839	-1118.84253	189.55615	-6.47640
414	3.442	796.97791	370.46780	1460.41528	-376.59955	332.55157	1262.18018	-1083.12341	329.47653	1266.62000	-17.09106	457.64255	-7.57338	146.21738	156.99081	85.60767	-1074.04077	456.11292	63.70788	-1143.87842	189.06732	-6.52543
415	3.450	794.87317	370.25330	1464.30969	-377.81479	332.38986	1264.40747	-1082.88318	330.74289	1267.37244	-42.09036	456.95508	-7.80429	183.02072	165.50101	81.81113	-1043.05530	447.18253	64.02448	-1169.04492	188.67374	-6.61631
416	3.458	792.68152	370.07584	1468.44678	-378.88412	332.59167	1267.11951	-1082.60864	331.82904	1268.89673	-67.22525	456.20880	-8.03312	219.85037	174.85826	78.66826	-1011.96210	438.57587	65.19646	-1194.21960	188.22168	-6.61811
417	3.467	790.45654	369.95599	1472.74500	-379.63641	333.15863	1270.24658	-1082.38245	332.67581	1271.15735	-92.50156	455.46716	-8.20652	256.36685	185.42975	75.75879	-981.03992	430.59897	67.21477	-1219.33826	187.57034	-6.45452
418	3.475	788.27167	369.88528	1477.12109	-379.87366	334.06812	1273.74609	-1082.23059	333.27972	1274.11829	-117.90842	454.75528	-8.31427	292.47879	197.31419	72.72942	-950.24048	423.37158	69.57501	-1244.44360	186.70166	-6.16838
419	3.483	786.20752	369.84573	1481.49670	-379.45258	335.25586	1277.59119	-1082.12036	333.67065	1277.74084	-143.42372	454.07571	-8.40779	328.43423	210.05099	69.68850	-919.27234	416.86633	71.66072	-1269.64758	185.73972	-5.86208
420	3.492	784.34216	369.81921	1485.80127	-378.33588	336.63403	1281.74292	-1081.97510	333.89130	1281.97961	-169.03461	453.43945	-8.54336	364.60516	222.66370	67.42078	-887.90509	411.10687	73.20956	-1295.07446	184.82045	-5.61003
421	3.500	782.74481	369.78101	1489.97266	-376.59485	338.12177	1286.13232	-1081.69775	333.98267	1286.77051	-194.73370	452.83585	-8.72738	400.93280	234.04135	66.98569	-856.27698	406.29706	74.42292	-1320.79565	183.96521	-5.43916
422	3.508	781.46460	369.70871	1493.95520	-374.37750	339.67548	1290.66479	-1081.20642	333.98236	1292.01135	-220.49817	452.23102	-8.90132	436.39008	243.54013	68.68405	-824.87878	402.71094	75.62437	-1346.75208	183.12796	-5.34076
423	3.517	780.51917	369.59854	1497.69910	-371.86514	341.30438	1295.23193	-1080.46887	333.91919	1297.54858	-246.29947	451.62244	-8.97756	468.89511	251.44263	71.30610	-794.31982	400.59454	76.84351	-1372.66309	182.23120	-5.19190
424	3.525	779.89301	369.46625	1501.16064	-369.23535	343.05280	1299.71570	-1079.51514	333.79700	1303.18311	-272.13092	451.05557	-8.93137	495.93683	258.57059	72.77652	-765.30463	400.13068	77.67517	-1397.92737	181.10049	-4.61437
425	3.533	779.54199	369.33124	1504.30237	-366.63434	344.95978	1303.98853	-1078.42456	333.59039	1308.69641	-297.97183	450.61447	-8.84666	515.75098	265.30853	71.68153	-738.78235	401.23151	77.34446	-1421.72144	179.53519	-3.03555
426	3.542	779.39905	369.20099	1507.09241	-364.15442	347.02466	1307.91699	-1077.30859	333.27344	1313.87842	-323.64954	450.43329	-8.81137	528.35364	271.40594	67.98386	-715.81470	403.47339	74.92761	-1443.40637	177.52432	-0.12142
427	3.550	779.38422	369.07431	1509.50354	-361.82550	349.20215	1311.38074	-1076.29175	332.86102	1318.54529	-348.68420	450.66061	-8.72859	535.58667	276.79633	62.48796	-697.09131	406.59592	69.84593	-1462.84058	175.28818	3.80015
428	3.558	779.41858	368.95395	1511.51294	-359.62918	351.42035	1314.30298	-1075.47473	332.39978	1322.55847	-372.32242	451.36295	-8.23131	539.88037	282.06454	56.08585	-682.56201	410.99200	62.30784	-1480.23108	173.02481	7.91987
429	3.567	779.43713	368.85165	1513.10266	-357.52444	353.58752	1316.66333	-1074.88843	331.90335	1325.84338	-393.87756	452.53342	-6.75017	542.62958	287.84467	49.47070	-671.56415	417.40649	53.16468	-1495.79041	170.64787	11.65207
430	3.575	779.39758	368.78546	1514.25537	-355.46906	355.59247	1318.46936	-1074.46912	331.32840	1328.39954	-413.01270	454.29666	-3.47236	543.56171	294.03162	43.03479	-663.34070	426.21530	43.29781	-1509.55615	167.86441	15.19504
431	3.583	779.28619	368.77600	1514.95068	-353.43143	357.33170	1319.70996	-1074.07141	330.63623	1330.29065	-429.29111	457.15585	2.91634	541.38678	299.76031	36.70653	-657.62634	437.18787	33.16963	-1521.33118	164.60385	19.39236
432	3.592	779.11786	368.83905	1515.16992	-351.39551	358.75397	1320.32837	-1073.52002	329.86212	1331.61450	-441.16400	461.93781	14.01858	534.89984	304.05887	30.06127	-654.96021	449.70276	22.85665	-1530.61035	161.39621	24.84537
433	3.600	778.93164	368.97391	1514.90234	-349.36096	359.88400	1320.23425	-1072.67139	329.11865	1332.46106	-445.96378	469.18295	30.44022	523.73883	306.46906	22.92060	-656.44116	462.83798	12.44724	-1536.52942	159.12450	31.05295
434	3.608	778.78290	369.16324	1514.14490	-347.33643	360.80878	1319.34802	-1071.45886	328.54779	1332.87769	-441.77023	478.46765	50.57014	508.46884	307.21402	15.91006	-663.01062	475.34903	2.59798	-1537.99475	158.16165	36.56807
435	3.617	778.73669	369.38577	1512.90344	-345.33490	361.64630	1317.65222	-1069.90320	328.25336	1332.85535	-429.29413	488.48044	71.10122	490.03537	307.02872	10.18585	-674.76428	485.85498	-5.30608	-1534.21973	157.91983	39.95911
436	3.625	778.86414	369.62415	1511.19238	-343.38199	362.51813	1315.21436	-1068.08423	328.24258	1332.34253	-411.56430	497.76007	88.86412	469.08173	306.75217	6.47459	-690.97235	493.26062	-10.07674	-1525.27991	157.41090	40.51807
437	3.633	779.24261	369.86664	1509.03235	-341.53009	363.52148	1312.16431	-1066.10791	328.43622	1331.28455	-391.82730	505.40002	102.24644	445.92642	306.80054	4.55399	-710.81244	497.24402	-11.95068	-1511.84473	156.01811	38.32183
438	3.642	779.95306	370.10986	1506.44971	-339.85910	364.69901	1308.64795	-1064.09241	328.73315	1329.66638	-371.74289	511.30035	111.42798	421.13528	307.00156	3.69542	-733.59741	498.47937	-12.33585	-1494.38098	153.70935	33.95481
439	3.650	781.06915	370.35687	1503.48108	-338.45416	366.02664	1304.80554	-1062.16699	329.06931	1327.52832	-351.28845	515.90173	117.68272	395.63171	306.98026	3.30076	-758.27161	498.20239	-12.43925	-1472.96460	150.80725	28.20960
440	3.658	782.63745	370.61676	1500.17969	-337.37427	367.43494	1300.77405	-1060.46887	329.44684	1324.95093	-329.85773	519.70709	122.36404	370.17520	306.55777	3.05199	-783.57526	497.39456	-12.68430	-1447.89319	147.74503	21.92690
441	3.667	784.65570	370.91248	1496.62280	-336.64035	368.84396	1296.68811	-1059.13220	329.90277	1322.02979	-307.06494	523.00848	126.25278	345.04102	305.82043	2.75612	-808.76184	496.46143	-13.06735	-1420.35425	145.00082	16.01665
442	3.675	787.05896	371.27548	1492.91638	-336.25458	370.19424	1292.66614	-1058.26782	330.45209	1318.85449	-282.84177	525.90417	129.54486	320.15802	305.03067	2.24533	-833.68073	495.51154	-13.50475	-1392.29346	143.07220	11.47884
443	3.683	789.71692	371.72403	1489.19495	-336.23672	371.46570	1288.79553	-1057.94580	331.06998	1315.48901	-257.34317	528.40784	132.17841	295.38696	304.37772	1.46458	-858.42126	494.59161	-13.94925	-1365.19653	142.38182	9.08946
444	3.692	792.45001	372.25455	1485.61108	-336.65021	372.67856	1285.13123	-1058.17834	331.68347	1311.96069	-230.87405	530.48743	134.06516	270.70093	303.79651	0.56244	-883.08167	493.70862	-14.39272	-1338.93042	143.14691	8.90764
445	3.700	795.06787	372.85730	1482.31311	-337.59030	373.87726	1281.70874	-1058.90552	332.17365	1308.27246	-203.76256	532.06335	135.11375	246.17371	303.15930	-0.23827	-907.68396	492.85193	-14.82039	-1312.09167	145.29900	10.27173
446	3.708	797.41479	373.53214	1479.42908	-339.12500	375.10211	1278.56677	-1060.00439	332.43948	1304.43860	-176.18979	533.04419	135.20537	221.86874	302.45343	-0.81667	-932.20844	492.01849	-15.19862	-1283.36182	148.55339	12.35081
447	3.717	799.39807	374.27850	1477.06079	-341.21918	376.35565	1275.76465	-1061.31714	332.45612	1300.52014	-148.10307	533.38513	134.22958	197.78578	301.68829	-1.16642	-956.66901	491.20343	-15.50996	-1252.34363	152.63217	14.60706
448	3.725	800.99286	375.07397	1475.28015	-343.71127	377.58463	1273.37573	-1062.67676	332.24707	1296.63306	-119.30382	533.12445	132.12686	173.85892	300.79211	-1.31792	-981.11212	490.41443	-15.77937	-1219.48877	157.47826	16.86234
449	3.733	802.22992	375.87085	1474.12830	-346.36987	378.69843	1271.46423	-1063.92932	331.83728	1292.92993	-89.60384	532.36304	128.88632	149.94968	299.71762	-1.32672	-1005.57428	489.68466	-16.05371	-1185.63367	163.22128	19.14756
450	3.742	803.16638	376.61078	1473.62061	-348.97412	379.60962	1270.07764	-1064.95984	331.24030	1289.57227	-58.89801	531.20593	124.55093	125.88992	298.63889	-1.31824	-1030.07092	489.03809	-16.34552	-1151.54578	169.97035	21.52509
451	3.750	803.85419	377.24915	1473.75024	-351.35507	380.26129	1269.26563	-1065.71057	330.45532	1286.70740	-27.15062	529.74365	119.26627	101.59146	297.84430	-1.42036	-1054.60474	488.44846	-16.61095	-1117.65540	177.74524	24.00314
452	3.758	804.32819	377.77734	1474.48438	-353.39169	380.63513	1269.09253	-1066.17029	329.46695	1284.45825	5.64365	528.07965	113.30568	77.08423	297.38873	-1.62831	-1079.17432	487.84186	-16.80402	-1084.01563	186.53143	26.58467
453	3.767	804.61377	378.21878	1475.76709	-354.99008	380.76279	1269.61316	-1066.33667	328.25400	1282.92419	39.49232	526.33514	107.01379	52.45831	297.04755	-1.82887	-1103.78125	487.16138	-16.91666	-1050.44995	196.26976	29.34890
454	3.775	804.73688	378.60257	1477.52844	-356.07611	380.73157	1270.83374	-1066.18579	326.80347	1282.17310	74.41346	524.61682	100.70297	27.81876	296.61841	-1.95856	-1128.43286	486.42667	-16.95207	-1016.80408	206.78772	32.44013
455	3.783	804.72766	378.94440	1479.69055	-356.61322	380.64642	1272.69580	-1065.68042	325.12082	1282.22046	110.40717	522.97095	94.56911	3.22226	296.11072	-2.05949	-1153.15259	485.69470	-16.92324	-983.13940	217.76816	35.97673
456	3.792	804.62360	379.24585	1482.16711	-356.62708	380.55847	1275.09802	-1064.80273	323.24182	1283.03394	147.40192	521.35315	88.67906	-21.38803	295.63205	-2.18575	-1177.96973	484.96997	-16.89072	-949.70984	228.79926	39.94345
457	3.800	804.47449	379.50366	1484.86792	-356.19052	380.42474	1277.93555	-1063.58679	321.23041	1284.57068	185.22092	519.64655	83.03465	-46.11240	295.19302	-2.33655	-1202.88269	484.21356	-16.91869	-916.75513	239.48053	44.10727
458	3.808	804.34564	379.71906	1487.70715	-355.34937	380.15689	1281.12964	-1062.12695	319.15424	1286.79736	223.61703	517.71582	77.63643	-70.97324	294.68729	-2.48253	-1227.86816	483.42899	-16.97281	-884.36157	249.54776	48.05476
459	3.817	804.31323	379.89407	1490.60498	-354.07788	379.70547	1284.63086	-1060.54578	317.09406	1289.67651	262.37433	515.46057	72.49144	-95.92349	294.05887	-2.60378	-1252.91907	482.65686	-16.94063	-852.52307	258.91263	51.40695
460	3.825	804.45190	380.01935	1493.48425	-352.33258	379.07074	1288.39771	-1058.94116	315.17450	1293.15344	301.39716	512.87799	67.63841	-120.90738	293.36523	-2.69905	-1278.00818	481.94156	-16.76390	-821.25128	267.54745	54.03629
461	3.833	804.82501	380.07452	1496.26648	-350.12167	378.26340	1292.37354	-1057.36047	313.53705	1297.15918	340.68408	510.15399	63.28133	-145.87466	292.63327	-2.77725	-1303.05444	481.36206	-16.48913	-790.63611	275.41138	56.04659
462	3.842	805.48175	380.04529	1498.87195	-347.51459	377.29199	1296.48352	-1055.81165	312.27731	1301.61084	380.11725	507.72534	59.93037	-170.81552	291.84653	-2.87030	-1328.02319	480.94470	-16.22391	-760.88159	282.51175	57.58517
463	3.850	806.45563	379.93414	1501.22400	-344.61935	376.17203	1300.65015	-1054.28259	311.42020	1306.40002	419.09412	506.17072	58.22046	-195.78439	291.04111	-3.02740	-1353.00842	480.53308	-16.06969	-732.27087	288.83066	58.74889
464	3.858	807.75781	379.75269	1503.25415	-341.55838	374.92978	1304.80334	-1052.75427	310.93250	1311.37866	456.23517	505.88110	58.24965	-220.83359	290.21280	-3.23669	-1378.06055	479.97519	-15.89439	-705.07745	294.12152	59.59692
465	3.867	809.37097	379.51117	1504.90540	-338.44711	373.59558	1308.87292	-1051.20789	310.74646	1316.35815	489.56995	506.78122	59.05032	-245.90970	289.26691	-3.41786	-1402.90283	479.41754	-15.01585	-679.58691	297.98117	60.11494
466	3.875	811.24756	379.21204	1506.13831	-335.37494	372.19513	1312.76868	-1049.63684	310.79120	1321.13110	517.30981	508.42487	59.03893	-270.75223	288.10428	-3.52005	-1426.96045	479.22443	-12.27449	-656.18549	300.15381	60.14772
467	3.883	813.31311	378.84576	1506.93225	-332.39182	370.75677	1316.37280	-1048.06055	311.02399	1325.49634	538.63745	510.31970	57.06423	-294.83719	286.62540	-3.56416	-1449.70752	479.72644	-6.65814	-635.30206	300.61920	59.41280
468	3.892	815.47632	378.39276	1507.28076	-329.51144	369.33148	1319.54980	-1046.52661	311.44141	1329.28162	553.87384	512.11304	52.87954	-317.51187	284.83142	-3.64031	-1470.82837	481.19385	2.08229	-617.24323	299.44272	57.63102
469	3.900	817.64331	377.83002	1507.18628	-326.72971	367.99487	1322.16809	-1045.09436	312.05222	1332.37317	564.07324	513.61456	46.88039	-338.31436	282.91730	-3.81024	-1489.92285	483.71106	13.34392	-602.11407	296.66876	54.69153
470	3.908	819.73395	377.13928	1506.65808	-324.04077	366.82159	1324.12378	-1043.80872	312.82336	1334.73755	570.43097	514.80396	39.78628	-357.13370	280.82349	-3.67991	-1506.15283	486.75986	25.96799	-589.88831	292.34863	50.68452
471	3.917	821.69592	376.32416	1505.70447	-321.44028	365.85834	1325.34998	-1042.68408	313.65070	1336.42334	573.76141	515.80176	32.48058	-373.78818	277.61102	-1.80929	-1518.42529	489.35648	38.76068	-580.54340	286.58707	45.78419
472	3.925	823.50952	375.41852	1504.32385	-318.91861	365.11633	1325.81555	-1041.68994	314.40021	1337.53137	574.21863	516.77319	25.71745	-387.05966	271.79449	4.21886	-1526.01245	490.93579	51.01599	-574.15460	279.52603	40.12158
473	3.933	825.18512	374.46350	1502.50647	-316.45789	364.56870	1325.52087	-1040.75122	314.98236	1338.15967	571.25671	517.85052	19.67170	-394.29971	262.65448	16.34816	-1528.94531	491.79358	62.44424	-570.93640	271.33997	33.71420
474	3.942	826.75769	373.48209	1500.24402	-314.04382	364.13992	1324.48840	-1039.77234	315.37378	1338.35950	563.79944	519.10071	13.94980	-392.88492	251.09988	34.03751	-1527.94458	492.66937	72.61653	-571.20990	262.29984	26.50111
475	3.950	828.28571	372.48615	1497.53052	-311.68295	363.71899	1322.74902	-1038.66064	315.57431	1338.13123	550.90820	520.39764	8.43294	-382.54843	239.20148	53.87177	-1524.00989	494.17392	80.78094	-575.27240	252.90125	18.58724
476	3.958	829.85645	371.50073	1494.36072	-309.40286	363.20532	1320.33948	-1037.33813	315.56842	1337.44006	532.71356	521.33618	3.82798	-365.89243	229.02957	71.54361	-1517.83398	496.45102	86.26736	-583.24963	244.01123	10.65246
477	3.967	831.58508	370.57013	1490.73083	-307.24036	362.54965	1317.31885	-1035.76648	315.32904	1336.23853	510.48889	521.57007	0.86711	-346.30746	221.71124	84.40678	-1509.52344	499.18384	88.89325	-595.08386	236.76791	4.01614
478	3.975	833.59741	369.73328	1486.64392	-305.23782	361.76624	1313.78040	-1033.98059	314.84357	1334.48596	485.92279	521.17285	-0.55408	-325.65799	217.07117	92.53694	-1498.81396	502.07797	88.98415	-610.75012	231.99469	-0.19870
479	3.983	836.00214	369.00266	1482.11230	-303.44653	360.91370	1309.83533	-1032.08801	314.13977	1332.16199	460.54584	520.44275	-1.06172	-304.03726	213.97966	97.86104	-1485.34680	505.31314	87.07851	-630.27356	229.58603	-2.05489
480	3.992	838.86475	368.37250	1477.16296	-301.92114	360.06860	1305.58667	-1030.22571	313.28494	1329.27600	435.27521	519.61304	-1.23747	-280.98276	211.23843	102.44468	-1468.83167	509.26770	83.56151	-653.13458	228.65952	-2.57597
481	4.000	842.19080	367.81982	1471.84485	-300.70905	359.31580	1301.12354	-1028.51636	312.34885	1325.86621	410.24365	518.84308	-1.46290	-256.30380	208.31107	107.35699	-1449.18164	513.99719	78.62868	-677.98743	228.31525	-2.71458
482	4.008	845.91833	367.29547	1466.23511	-299.85156	358.72232	1296.53003	-1027.04993	311.37869	1321.98987	385.27267	518.21252	-1.88033	-230.15714	205.34456	112.61205	-1426.46753	519.23810	72.59026	-703.42371	228.08627	-2.89291
483	4.017	849.91980	366.73822	1460.44507	-299.39325	358.29254	1291.88818	-1025.87598	310.41595	1317.72852	360.32971	517.69696	-2.44654	-202.95804	202.72665	117.70590	-1400.72852	524.63947	66.08918	-728.69067	227.82297	-3.19993
484	4.025	854.01801	366.08719	1454.61914	-299.38785	357.95953	1287.27771	-1025.01038	309.53546	1313.19983	335.50970	517.22980	-3.05578	-175.25558	200.76419	122.10892	-1372.02783	529.75519	60.11364	-753.62811	227.48663	-3.62307
485	4.033	858.01636	365.28033	1448.91895	-299.89493	357.61649	1282.78906	-1024.45154	308.84457	1308.54700	310.87408	516.76086	-3.61720	-147.48465	199.67126	125.43407	-1340.99731	533.99951	55.80201	-778.34802	227.09195	-4.12025
486	4.042	861.73486	364.27145	1443.49890	-300.95422	357.13434	1278.54041	-1024.18188	308.42136	1303.90515	286.41159	516.27649	-4.10726	-119.76352	199.62965	127.39620	-1309.28772	536.85779	53.93371	-802.99384	226.67722	-4.60216
487	4.050	865.04102	363.05515	1438.49170	-302.52982	356.36374	1274.67065	-1024.15515	308.27432	1299.37939	262.07663	515.80402	-4.58192	-91.88089	200.72891	127.79597	-1278.89722	538.19739	54.44062	-827.61707	226.26630	-4.95657
488	4.058	867.86566	361.66577	1434.00745	-304.46103	355.18866	1271.31152	-1024.29431	308.36380	1295.05115	237.82727	515.38025	-5.11011	-63.47098	202.89059	126.56437	-1250.74304	538.31714	56.51891	-852.19995	225.85446	-5.14544
489	4.067	870.19531	360.15814	1430.13672	-306.47946	353.60367	1268.55090	-1024.50427	308.64209	1290.99695	213.63486	515.00061	-5.67808	-34.25244	205.92548	123.75525	-1224.15393	537.64294	59.20842	-876.72266	225.40692	-5.24168
490	4.075	872.05048	358.59308	1426.95374	-308.30136	351.71091	1266.40881	-1024.69141	309.08984	1287.30005	189.46649	514.61505	-6.16885	-4.10638	209.65994	119.50526	-1197.73950	536.34399	61.78776	-901.18762	224.88312	-5.36411
491	4.083	873.46625	357.02789	1424.51428	-309.73718	349.65692	1264.85083	-1024.77771	309.73773	1284.05774	165.27399	514.17383	-6.46416	27.03165	213.94278	114.07522	-1170.50439	534.20764	63.84776	-925.61786	224.28436	-5.58122
492	4.092	874.48242	355.50262	1422.84839	-310.75183	347.59775	1263.83521	-1024.70874	310.66086	1281.38879	141.00433	513.66541	-6.57005	59.26663	218.54913	107.89766	-1142.25806	530.82300	65.27728	-950.04211	223.65549	-5.85035
493	4.100	875.14514	354.03012	1421.95557	-311.44656	345.69089	1263.35400	-1024.46472	311.94257	1279.43054	116.61623	513.12402	-6.59813	92.73715	223.19894	101.47537	-1113.30518	525.89795	66.20494	-974.47046	223.02435	-6.05302
494	4.108	875.50732	352.59918	1421.80676	-311.98727	344.07794	1263.44141	-1024.06555	313.59875	1278.29785	92.09234	512.60327	-6.62786	127.56308	227.67413	95.20966	-1083.98181	519.49158	66.86558	-998.90674	222.37036	-6.10081
495	4.117	875.62109	351.18924	1422.35254	-312.52197	342.85904	1264.14893	-1023.55994	315.52023	1278.03137	67.43967	512.10797	-6.66013	163.79532	231.87567	89.33952	-1054.51721	511.94946	67.41769	-1023.38806	221.65704	-6.00065
496	4.125	875.53162	349.78809	1423.52832	-313.11472	342.07959	1265.50366	-1023.00244	317.51492	1278.60046	42.67426	511.56763	-6.70161	201.39734	235.80461	83.99738	-1025.10583	503.65161	67.85077	-1047.98376	220.88844	-5.82893
497	4.133	875.27802	348.39929	1425.25574	-313.71783	341.74216	1267.47974	-1022.42853	319.41577	1279.95288	17.80738	510.91571	-6.80918	240.25810	239.54440	79.25564	-995.90045	494.92242	68.10024	-1072.77417	220.17050	-5.68399
498	4.142	874.89984	347.03638	1427.43945	-314.18201	341.83160	1269.99792	-1021.83722	321.14258	1282.04834	-7.16215	510.16617	-7.01637	280.18835	243.32507	75.11310	-966.94031	486.05365	68.15977	-1097.82031	219.66815	-5.65944
499	4.150	874.44360	345.71124	1429.97266	-314.29208	342.33069	1272.95801	-1021.18677	322.67157	1284.86230	-32.25100	509.38757	-7.26699	320.88531	247.50067	71.49790	-938.15216	477.22882	67.99895	-1123.08435	219.36838	-5.75783
500	4.158	873.96429	344.43091	1432.74768	-313.83026	343.22028	1276.28088	-1020.40936	323.97888	1288.37158	-57.47108	508.62463	-7.46108	361.91974	252.29053	68.35336	-909.44647	468.49966	67.52010	-1148.41138	218.97783	-5.83396
501	4.167	873.52380	343.19922	1435.66431	-312.65149	344.47443	1279.91772	-1019.44110	325.02740	1292.53564	-82.81815	507.87946	-7.54301	402.80484	257.53854	65.77798	-880.80267	459.93658	66.69924	-1173.67957	218.23383	-5.75601
502	4.175	873.18884	342.01047	1438.63391	-310.72787	346.05478	1283.82251	-1018.24597	325.77631	1297.28003	-108.28786	507.14154	-7.54088	443.08002	262.68484	64.11397	-852.27911	451.77283	65.66550	-1198.93848	217.19128	-5.56929
503	4.183	873.02478	340.85107	1441.57996	-308.14142	347.89911	1287.92810	-1016.81689	326.19498	1302.49097	-133.87347	506.40091	-7.53079	482.22125	266.92288	63.84171	-824.00519	444.32623	64.57327	-1224.34692	216.08481	-5.40048
504	4.192	873.08936	339.71750	1444.43652	-305.04379	349.91168	1292.14185	-1015.16559	326.29260	1308.02075	-159.55287	505.66287	-7.55073	519.47498	269.58978	65.15542	-796.16626	437.80450	63.49835	-1249.96375	215.04057	-5.27482
505	4.200	873.42542	338.61584	1447.14929	-301.61017	351.98322	1296.35474	-1013.32031	326.14029	1313.69446	-185.30652	504.95050	-7.56949	553.87787	270.69171	67.44118	-768.98926	432.36957	62.54116	-1275.54529	213.98029	-5.04439
506	4.208	874.04663	337.54385	1449.67688	-298.00568	354.03784	1300.45459	-1011.32788	325.85086	1319.31262	-211.13797	504.27884	-7.55350	584.29614	270.96509	69.34863	-742.79602	428.27393	61.84388	-1300.49487	212.69299	-4.37588
507	4.217	874.92303	336.49243	1451.98804	-294.37048	356.06198	1304.33264	-1009.25262	325.52631	1324.66187	-237.00864	503.67554	-7.52142	609.40576	271.14816	69.57437	-718.07214	425.63187	61.33117	-1324.06311	210.97604	-2.79696
508	4.225	875.98114	335.46802	1454.05493	-290.80798	358.07837	1307.88806	-1007.18060	325.21735	1329.54639	-262.68481	503.22961	-7.49466	628.09338	271.35632	67.47327	-695.43060	424.24713	60.57323	-1345.73462	208.81169	0.03747
509	4.233	877.12451	334.49927	1455.85059	-287.37354	360.08212	1311.03601	-1005.21393	324.90948	1333.82227	-287.64859	503.06897	-7.36108	640.24304	271.37573	63.02402	-675.43079	423.92371	59.02295	-1365.42493	206.40643	3.96658
510	4.242	878.25873	333.62006	1457.35022	-284.07904	362.00165	1313.71765	-1003.44537	324.54251	1337.41235	-311.21970	503.29620	-6.75598	646.95258	271.19583	56.67465	-658.37366	424.77774	56.33226	-1383.22241	204.00717	8.30307
511	4.250	879.30560	332.85596	1458.52661	-280.91187	363.71777	1315.89941	-1001.93134	324.06207	1340.30579	-332.87073	504.00531	-5.03533	649.73413	270.97812	49.33127	-644.27441	427.12616	52.44799	-1399.05188	201.74646	12.33882
512	4.258	880.21143	332.21902	1459.34521	-277.85315	365.11584	1317.54431	-1000.67334	323.45203	1342.54102	-352.35925	505.43903	-1.16037	649.51025	270.74811	41.99211	-633.01990	431.14877	47.46520	-1412.67957	199.69821	15.95026
513	4.267	880.95190	331.69843	1459.77026	-274.89194	366.13315	1318.58606	-999.60724	322.73639	1344.17859	-369.07101	508.19305	6.53574	646.28552	270.26834	35.01600	-624.54791	436.67810	41.39782	-1423.81189	197.95422	19.74874
514	4.275	881.53363	331.25781	1459.77161	-272.03888	366.77759	1318.93457	-998.61316	321.99841	1345.28772	-380.91843	513.11829	19.87893	639.48932	269.20096	27.92758	-618.96088	443.29218	34.09047	-1431.98145	196.54962	24.54778
515	4.283	881.99463	330.84921	1459.32458	-269.33591	367.11157	1318.51501	-997.55090	321.40308	1345.93958	-384.64355	520.64990	39.20419	628.51080	267.50604	20.35744	-616.50891	450.55289	25.38316	-1436.48047	195.37907	30.51027
516	4.292	882.40283	330.43140	1458.40552	-266.84274	367.21570	1317.30872	-996.30194	321.15201	1346.18591	-378.23593	530.14374	62.14596	613.12958	265.66595	13.16419	-617.46875	458.10797	15.46698	-1436.62183	194.21674	36.76210
517	4.300	882.85077	329.97711	1456.98853	-264.59750	367.16638	1315.37256	-994.79651	321.36829	1346.02783	-362.97247	540.09564	84.64835	593.72119	264.30029	7.91017	-622.06970	465.58990	5.25308	-1432.10352	192.78534	41.83148
518	4.308	883.45343	329.47083	1455.04700	-262.59253	367.04700	1312.81506	-993.02258	322.01709	1345.40625	-342.61646	549.03192	103.28543	571.16821	263.56384	5.15885	-630.48145	472.47781	-3.54852	-1423.10352	190.85434	44.44779
519	4.317	884.34613	328.91174	1452.56091	-260.79980	366.96191	1309.75586	-991.02698	322.93906	1344.23438	-320.69543	556.20953	116.77962	546.64594	263.14734	4.12155	-642.79645	478.09161	-9.24359	-1409.97656	188.31482	44.06053
520	4.325	885.66724	328.32040	1449.52844	-259.21710	367.02554	1306.31042	-988.91595	323.95831	1342.45300	-298.59824	561.73230	125.92221	521.34460	262.73209	3.79260	-659.07910	481.78058	-11.63876	-1392.85522	185.17191	40.89368
521	4.333	887.52356	327.73566	1445.97266	-257.88913	367.33984	1302.59436	-986.84674	324.97760	1340.05774	-275.85938	566.16187	132.41138	496.04999	262.18896	3.63508	-679.24744	483.31812	-12.18039	-1371.62366	181.51210	35.71876
522	4.342	889.95300	327.20721	1441.94495	-256.89606	367.96936	1298.72498	-985.00403	325.98120	1337.08850	-251.59058	569.95801	137.61087	470.97583	261.53409	3.41639	-702.55670	483.16760	-12.32497	-1346.25037	177.51849	29.52828
523	4.350	892.90247	326.78241	1437.52979	-256.32608	368.92581	1294.81750	-983.57233	326.97751	1333.60925	-225.40295	573.17920	142.03006	446.05542	260.87250	3.01824	-727.54187	482.14291	-12.58025	-1317.14355	173.51724	23.24832
524	4.358	896.22858	326.48047	1432.84851	-256.25500	370.18054	1290.97693	-982.70715	327.96762	1329.69849	-197.49533	575.59033	145.59508	421.23544	260.27411	2.45445	-752.85339	480.83511	-12.95653	-1285.44336	169.98511	17.63262
525	4.367	899.72437	326.28265	1428.05408	-256.74835	371.67969	1287.28943	-982.50104	328.92664	1325.44153	-168.43280	576.93811	148.14502	396.54016	259.69437	1.84532	-777.84564	479.51917	-13.41619	-1253.05237	167.44095	13.30194
526	4.375	903.16638	326.15042	1423.31787	-257.87195	373.35153	1283.82410	-982.95905	329.80179	1320.93176	-138.86989	577.09119	149.61229	372.03308	259.04974	1.30525	-802.43365	478.34613	-13.91461	-1221.80090	166.22591	10.72655
527	4.383	906.36255	326.04507	1418.81042	-259.67776	375.13879	1280.64648	-983.99780	330.55396	1316.27429	-109.25842	575.99500	149.89409	347.73532	258.29688	0.86064	-826.77899	477.36450	-14.40110	-1192.12866	166.36569	10.06330
528	4.392	909.18347	325.93832	1414.67896	-262.15283	377.04120	1277.82861	-985.46484	331.17755	1311.57813	-79.68114	573.62109	148.78773	323.56982	257.44156	0.42942	-851.05109	476.51489	-14.84317	-1162.92896	167.64981	11.05045
529	4.400	911.57385	325.81766	1411.03516	-265.15997	379.10403	1275.43787	-987.17517	331.67706	1306.95032	-49.93351	570.00610	146.14095	299.42783	256.53952	-0.09941	-875.32178	475.73682	-15.21893	-1132.79456	169.78682	13.19224
530	4.408	913.54089	325.67529	1407.95850	-268.43030	381.33752	1273.51086	-988.95673	332.05481	1302.51208	-19.76075	565.28064	141.99557	275.29318	255.66699	-0.71059	-899.60529	475.01575	-15.51552	-1101.06958	172.53694	16.05709
531	4.417	915.12305	325.48990	1405.50708	-271.63708	383.64154	1272.05212	-990.67749	332.30130	1298.41138	10.98756	559.63104	136.56148	251.23366	254.85117	-1.24590	-923.92261	474.32278	-15.77156	-1067.96875	175.83731	19.35951
532	4.425	916.36047	325.22775	1403.72314	-274.51160	385.82245	1271.06982	-992.24518	332.36044	1294.81128	42.39759	553.26379	130.12825	227.28177	254.07013	-1.58157	-948.30743	473.60580	-16.05182	-1034.25159	179.78827	22.84529
533	4.433	917.28998	324.86310	1402.63000	-276.92059	387.68579	1270.60974	-993.59540	332.12463	1291.86975	74.60625	546.40637	123.02150	203.37677	253.31927	-1.75346	-972.76636	472.85669	-16.33457	-1000.80261	184.49084	26.22469
534	4.442	917.95264	324.39374	1402.23181	-278.85898	389.11462	1270.73853	-994.67664	331.49310	1289.71985	107.83256	539.28363	115.55438	179.39114	252.60913	-1.88661	-997.26062	472.11298	-16.50653	-968.25421	189.97141	29.28362
535	4.450	918.39001	323.84708	1402.51428	-280.38712	390.07590	1271.49695	-995.43396	330.41229	1288.43896	142.28641	532.03430	107.92867	155.20377	251.88437	-2.03500	-1021.75977	471.38745	-16.50718	-936.80157	196.23303	32.03757
536	4.458	918.63373	323.27762	1403.44849	-281.57428	390.57654	1272.88013	-995.80780	328.86185	1288.03210	178.04327	524.65564	100.16774	130.77060	251.03702	-2.13402	-1046.31311	470.63998	-16.41859	-906.26935	203.27258	34.67641
537	4.467	918.70001	322.75256	1404.98950	-282.47614	390.63495	1274.86267	-995.76550	326.86499	1288.46289	215.02606	517.04883	92.18080	106.12833	250.08420	-2.13789	-1071.01062	469.84378	-16.36578	-876.34021	211.02777	37.32918
538	4.475	918.59570	322.33389	1407.07324	-283.13141	390.27817	1277.42065	-995.34113	324.53464	1289.69263	253.10944	509.10162	83.92056	81.33835	249.19571	-2.10979	-1095.88586	469.05658	-16.36877	-846.78705	219.33899	39.91148
539	4.483	918.33081	322.06567	1409.62000	-283.55573	389.52924	1280.52344	-994.63971	322.06378	1291.68225	292.21912	500.72903	75.49752	56.42764	248.46997	-2.13310	-1120.91528	468.35071	-16.35341	-817.60736	227.96335	42.16661
540	4.492	917.93207	321.96503	1412.53857	-283.72983	388.39893	1284.12732	-993.79858	319.65125	1294.37891	332.33884	491.91583	67.21346	31.38107	247.87277	-2.22737	-1146.07288	467.69238	-16.26932	-789.00696	236.58737	43.84606
541	4.500	917.44446	322.02295	1415.73254	-283.59283	386.90540	1288.17712	-992.93567	317.44727	1297.71704	373.44162	482.84296	59.60672	6.17871	247.36508	-2.34630	-1171.34607	466.98840	-16.14008	-761.23059	244.87006	44.89047
542	4.508	916.92291	322.21866	1419.10364	-283.05557	385.09882	1292.60205	-992.11853	315.54425	1301.62573	415.32697	474.06729	53.52512	-19.17389	246.92865	-2.42428	-1196.74695	466.22266	-16.03462	-734.37891	252.60104	45.43912
543	4.517	916.42163	322.53290	1422.55688	-282.03879	383.06030	1297.30408	-991.36639	313.99710	1306.03271	457.33490	466.59424	50.02312	-44.64996	246.53561	-2.44958	-1222.31592	465.44781	-16.03853	-708.37439	259.75052	45.71046
544	4.525	915.98627	322.94412	1426.00916	-280.51468	380.87152	1302.15710	-990.66260	312.84448	1310.85364	498.18933	461.55130	49.79665	-70.21786	246.12009	-2.45717	-1248.05200	464.69446	-16.21516	-683.09515	266.22800	45.92672
545	4.533	915.64758	323.41812	1429.39783	-278.52805	378.59219	1307.02954	-989.96417	312.10150	1315.97522	536.30457	459.39676	52.31583	-95.83286	245.55884	-2.44164	-1273.82666	464.01492	-16.47782	-658.57874	271.77081	46.25511
546	4.542	915.41571	323.91342	1432.68091	-276.19116	376.27588	1311.80334	-989.21716	311.74512	1321.24792	570.29163	459.40015	55.62829	-121.43869	244.75211	-2.34755	-1299.32935	463.60733	-16.37191	-635.12885	276.14417	46.72624
547	4.550	915.27338	324.39609	1435.82520	-273.65015	373.99496	1316.37183	-988.38074	311.70935	1326.48999	599.02930	460.22333	57.48592	-146.98300	243.71292	-2.16502	-1324.06360	463.76907	-14.94542	-613.21454	279.21341	47.22141
548	4.558	915.17352	324.84442	1438.79614	-271.03751	371.83313	1320.63660	-987.45563	311.88110	1331.49353	621.47955	461.03452	56.68585	-172.34207	242.50595	-1.95245	-1347.52368	464.64124	-11.07433	-593.28485	280.87347	47.49745
549	4.567	915.04883	325.24371	1441.56030	-268.43915	369.85458	1324.51172	-986.49335	312.13971	1336.04492	637.10876	461.81079	53.18193	-197.17032	241.13754	-1.72820	-1369.41772	466.07587	-4.25107	-575.68225	281.07034	47.23404
550	4.575	914.82837	325.58441	1444.09021	-265.89108	368.09290	1327.91394	-985.56067	312.44226	1339.96033	646.63635	462.76569	47.48276	-220.86325	239.58936	-1.39742	-1389.55396	467.90356	5.07646	-560.62640	279.78687	46.16735
551	4.583	914.45422	325.86554	1446.36304	-263.39740	366.57080	1330.75037	-984.70734	312.80096	1343.11353	651.80896	463.93518	40.56224	-242.74905	237.93707	-0.77870	-1407.51843	470.23483	16.15984	-548.19434	276.99368	44.21860
552	4.592	913.88953	326.09662	1448.35486	-260.94888	365.31796	1332.91968	-983.97375	313.15164	1345.45386	654.20892	465.23221	33.91629	-262.34860	236.19104	0.47441	-1422.55225	473.16205	28.56928	-538.33606	272.68802	41.52354
553	4.600	913.11981	326.29468	1450.03979	-258.53674	364.35352	1334.33374	-983.38690	313.35434	1347.01086	654.35291	466.56400	28.75940	-279.35361	233.84003	3.25900	-1433.65076	476.22839	41.91274	-530.94531	266.97507	38.32935
554	4.608	912.14966	326.47504	1451.39246	-256.16339	363.65845	1334.93640	-982.92993	313.33496	1347.88232	651.60010	467.92862	24.86513	-293.09933	229.89615	9.28964	-1439.93140	478.80865	55.41027	-525.95905	260.11057	34.78296
555	4.617	910.99890	326.64276	1452.39026	-253.85028	363.17606	1334.70825	-982.53308	313.14670	1348.21265	644.67456	469.46252	20.66504	-301.94125	223.66913	20.37088	-1441.26587	481.04282	67.99233	-523.43549	252.43811	30.81297
556	4.625	909.69977	326.79352	1453.01392	-251.63892	362.82938	1333.66541	-982.09174	312.88538	1348.14661	632.66827	471.17691	14.99396	-303.71298	215.30780	36.80442	-1438.49194	483.78363	78.52756	-523.53400	244.29034	26.19254
557	4.633	908.29980	326.91660	1453.24731	-249.58429	362.53485	1331.85706	-981.49524	312.58331	1347.76306	616.00110	472.60870	8.57491	-297.49057	205.70761	56.50206	-1432.77075	487.63208	86.11441	-526.40118	236.00415	20.69503
558	4.642	906.87012	326.99762	1453.07959	-247.74719	362.20950	1329.36182	-980.66699	312.19778	1347.05078	596.17395	473.11029	3.30241	-284.72757	196.18253	75.91649	-1424.82764	492.37497	90.52557	-532.12665	228.03766	14.37823
559	4.650	905.51447	327.02338	1452.50476	-246.18451	361.77435	1326.27942	-979.61090	311.67908	1345.93420	574.30884	472.63583	0.27661	-268.21310	187.95306	92.00415	-1414.82324	497.31360	92.21225	-540.85846	221.05832	7.94353
560	4.658	904.36810	326.98004	1451.51819	-244.94089	361.17630	1322.71521	-978.42609	311.03101	1344.31787	550.64410	471.81815	-0.94974	-250.04141	181.55594	103.62325	-1402.60083	501.93375	91.75098	-552.96704	215.78650	2.64040
561	4.667	903.57446	326.84900	1450.11475	-244.05191	360.42834	1318.77087	-977.27167	310.29089	1342.12781	525.56592	471.17142	-1.43617	-230.77292	176.71310	111.52068	-1387.87329	506.28387	89.46694	-569.01770	212.54488	-0.64159
562	4.675	903.24701	326.61475	1448.29260	-243.55060	359.62061	1314.54736	-976.31860	309.47653	1339.33130	499.95856	470.66748	-1.80301	-210.12668	172.80032	117.25524	-1370.39551	510.92169	85.53177	-589.20416	210.99316	-2.12890
563	4.683	903.43854	326.26871	1446.06384	-243.46774	358.87646	1310.14917	-975.72369	308.61469	1335.93774	474.50220	470.07581	-2.18430	-187.86093	169.39272	122.09079	-1350.11194	516.44910	80.19051	-612.62457	210.40125	-2.71703
564	4.692	904.12781	325.78925	1443.46960	-243.83380	358.29565	1305.67676	-975.60779	307.79288	1331.99866	449.40094	469.31180	-2.64392	-164.02713	166.43741	126.55905	-1327.04858	522.93945	73.90700	-637.58368	210.11116	-3.06863
565	4.700	905.21875	325.13397	1440.58887	-244.68793	357.92569	1301.21667	-976.03003	307.12119	1327.61475	424.63199	468.45316	-3.23602	-138.91599	164.11578	130.63214	-1301.10071	529.85400	67.41611	-662.75562	209.76154	-3.36641
566	4.708	906.55438	324.26080	1437.53601	-246.08536	357.74939	1296.84253	-976.97803	306.66919	1322.92896	400.12582	467.62018	-3.88228	-113.02615	162.66667	134.07117	-1272.24536	536.40027	61.69229	-687.69006	209.22801	-3.59983
567	4.717	907.94843	323.14923	1434.45313	-248.08080	357.66760	1292.63086	-978.38043	306.45013	1318.10217	375.81708	466.88110	-4.43692	-86.91617	162.30476	136.62614	-1241.18994	541.84998	57.79486	-712.39087	208.52078	-3.82314
568	4.725	909.22180	321.81198	1431.49524	-250.68045	357.49704	1288.68579	-980.12787	306.43762	1313.28894	351.64844	466.24063	-4.84058	-60.89377	163.17709	138.09111	-1209.62329	545.73773	56.43961	-736.91199	207.75488	-4.12695
569	4.733	910.22937	320.29999	1428.81152	-253.79321	357.01813	1285.14185	-982.08380	306.62518	1308.62415	327.57132	465.67459	-5.16345	-34.87436	165.27831	138.32813	-1179.46069	547.97388	57.53550	-761.29944	207.05281	-4.48257
570	4.742	910.87549	318.69135	1426.53247	-257.22858	356.07080	1282.12427	-984.08673	307.07150	1304.21509	303.54581	465.14908	-5.52027	-8.56485	168.45517	137.25877	-1151.61304	548.81287	60.23636	-785.60553	206.45956	-4.77621
571	4.750	911.12103	317.07715	1424.77014	-260.75488	354.64001	1279.69080	-985.96960	307.84488	1300.13672	279.52631	464.61630	-5.96058	18.30328	172.57443	134.84305	-1125.47241	548.70795	63.47457	-809.88269	205.97617	-4.97524
572	4.758	910.97534	315.55338	1423.61829	-264.18445	352.87616	1277.80908	-987.61230	308.93237	1296.43982	255.47256	464.02829	-6.42653	45.91873	177.60327	131.09621	-1099.58557	548.07043	66.45425	-834.19037	205.58038	-5.16819
573	4.767	910.47144	314.20456	1423.15088	-267.43536	351.03796	1276.40186	-988.98718	310.24063	1293.17017	231.38873	463.38318	-6.81327	74.42172	183.47922	126.13512	-1072.83862	546.94641	68.81957	-858.57202	205.19815	-5.45597
574	4.775	909.64215	313.08405	1423.41833	-270.53366	349.38980	1275.41626	-990.15369	311.69202	1290.37500	207.32056	462.72888	-7.07031	103.91119	190.01102	120.23377	-1045.10571	544.89441	70.55619	-882.98798	204.68896	-5.81199
575	4.783	908.50806	312.20984	1424.44556	-273.55743	348.10858	1274.85376	-991.21643	313.28848	1288.09924	183.28555	462.10724	-7.22725	134.46451	196.95691	113.80863	-1016.94110	541.35687	71.79338	-907.32770	203.92636	-6.07281
576	4.792	907.07800	311.56906	1426.23010	-276.56372	347.25293	1274.75281	-992.27942	315.07813	1286.39185	159.21158	461.52100	-7.33253	166.17920	204.11516	107.26996	-988.88129	536.19714	72.69633	-931.55457	202.95490	-6.12533
577	4.800	905.35687	311.11951	1428.74390	-279.54395	346.79584	1275.15955	-993.40619	317.10574	1285.31384	134.97882	460.93692	-7.41011	199.14053	211.35286	100.86208	-961.13483	529.79053	73.44212	-955.78290	201.99341	-6.04861
578	4.808	903.35120	310.80423	1431.93225	-282.42236	346.67731	1276.10352	-994.59686	319.40341	1284.92981	110.51664	460.29947	-7.47199	233.31938	218.68091	94.65376	-933.76526	522.62158	74.09930	-980.16815	201.23810	-6.00171
579	4.817	901.07593	310.57782	1435.71240	-285.08572	346.85455	1277.58557	-995.79688	321.97519	1285.28784	85.83143	459.58875	-7.52305	268.54706	226.27502	88.66347	-906.87408	514.95441	74.53664	-1004.77570	200.72632	-6.04580
580	4.825	898.56104	310.41241	1439.98230	-287.41248	347.33850	1279.58313	-996.92871	324.75879	1286.40686	60.97811	458.86349	-7.56017	304.57715	234.31116	82.97763	-880.51947	506.92401	74.56474	-1029.57971	200.36642	-6.13184
581	4.833	895.85071	310.28699	1444.63293	-289.27588	348.18121	1282.07031	-997.92383	327.60092	1288.27454	36.02804	458.17017	-7.60256	341.10828	242.83749	77.73683	-854.66681	498.65930	74.07526	-1054.53235	199.99283	-6.17896
582	4.842	892.99689	310.18448	1449.55737	-290.54147	349.41742	1285.02808	-998.73920	330.29236	1290.85291	11.01740	457.45551	-7.67746	377.81143	251.82248	73.07872	-829.30493	490.22043	73.00120	-1079.59155	199.43399	-6.12861
583	4.850	890.05676	310.09171	1454.65479	-291.09851	351.02509	1288.43372	-999.35986	332.66895	1294.09363	-14.08337	456.66248	-7.75824	414.42563	261.08911	69.25585	-804.48419	481.72992	71.35131	-1104.72424	198.63052	-5.99013
584	4.858	887.09308	309.99918	1459.83289	-290.90833	352.93256	1292.24341	-999.79370	334.69315	1297.94788	-39.32450	455.83511	-7.79671	450.73621	270.09979	66.78531	-780.22083	473.51752	69.30189	-1129.93689	197.68106	-5.84885
585	4.867	884.17108	309.90402	1465.00732	-290.02567	355.04819	1296.38232	-1000.06030	336.43948	1302.35583	-64.72389	455.06094	-7.80430	486.34766	278.04654	66.23369	-756.46558	465.86331	67.07578	-1155.28149	196.74031	-5.77978
586	4.875	881.34888	309.80624	1470.10315	-288.58536	357.28854	1300.74756	-1000.17426	338.00720	1307.22888	-90.26350	454.36826	-7.82688	520.48499	284.39478	67.60776	-733.16766	458.80841	64.79810	-1180.78113	195.83612	-5.75254
587	4.883	878.66791	309.70300	1475.05469	-286.76508	359.60187	1305.22229	-1000.13477	339.43683	1312.43689	-115.89916	453.71890	-7.87283	551.93640	289.35135	69.86296	-710.34393	452.39075	62.57453	-1206.36670	194.84210	-5.66478
588	4.892	876.14948	309.59668	1479.80188	-284.73715	361.97711	1309.68665	-999.93561	340.70923	1317.81152	-141.58557	453.09186	-7.91528	579.03412	293.60965	71.23941	-688.19928	446.89606	60.57364	-1231.87097	193.65869	-5.40678
589	4.900	873.78992	309.50922	1484.29199	-282.63348	364.42853	1314.01208	-999.58868	341.81488	1323.16650	-167.30133	452.54700	-7.95983	599.94501	297.51974	70.31405	-667.20264	442.80167	58.86973	-1256.93921	192.24985	-4.77407
590	4.908	871.55573	309.47668	1488.48560	-280.54062	366.96848	1318.05493	-999.13684	342.79004	1328.32019	-192.99429	452.20157	-8.08517	613.63062	300.74503	66.65775	-647.93506	440.45810	57.20442	-1280.95361	190.51520	-3.38142
591	4.917	869.39154	309.52948	1492.35632	-278.51514	369.58954	1321.66980	-998.65295	343.68610	1333.10510	-218.44418	452.16827	-8.36785	620.80145	302.88211	60.68322	-630.90460	439.83829	55.00581	-1303.30383	188.35556	-0.87704
592	4.925	867.23950	309.68896	1495.88489	-276.59497	372.25427	1324.73560	-998.22656	344.52820	1337.37720	-243.15134	452.49319	-8.72888	623.60468	304.03943	53.36646	-616.52734	440.70084	51.72800	-1323.78735	185.87643	2.66907
593	4.933	865.05212	309.97244	1499.05090	-274.79196	374.87830	1327.17126	-997.93250	345.29559	1341.03369	-266.42847	453.13538	-8.85196	624.06689	304.55832	46.04003	-605.10675	442.96198	47.20405	-1342.58289	183.34955	6.69653
594	4.942	862.79279	310.38483	1501.83069	-273.08200	377.32001	1328.93982	-997.79944	345.92889	1344.02368	-287.78717	454.10028	-8.19684	622.79956	304.53656	39.80817	-596.71539	446.72025	41.64788	-1359.84998	180.92685	10.53295
595	4.950	860.43372	310.91089	1504.19897	-271.42047	379.41385	1330.03882	-997.80542	346.37646	1346.34338	-307.23694	455.71429	-5.88102	619.04596	303.85107	34.78790	-591.17694	451.93811	35.35512	-1375.46167	178.48950	13.84115
596	4.958	857.96014	311.52866	1506.13013	-269.77771	381.03491	1330.47559	-997.89624	346.65491	1348.01978	-324.72113	458.81506	-0.37919	611.62488	302.33951	30.04905	-588.25787	458.30902	28.48026	-1389.04224	175.80811	16.86430
597	4.967	855.37567	312.22769	1507.60217	-268.16815	382.14603	1330.24377	-998.00000	346.86664	1349.09692	-338.81006	464.52319	10.24296	599.82068	299.97430	24.51805	-587.90302	465.43512	21.03286	-1400.07056	172.85132	20.28796
598	4.975	852.70374	312.99893	1508.60645	-266.66028	382.79877	1329.32153	-998.03815	347.16089	1349.62415	-346.48053	473.45636	26.91988	583.82532	297.15900	18.09016	-590.32434	472.99356	13.05241	-1407.83789	169.92932	24.54929
599	4.983	849.99170	313.81512	1509.15308	-265.36304	383.10297	1327.69849	-997.94977	347.67474	1349.64612	-345.18179	484.99600	48.14394	564.59058	294.66959	11.87492	-595.94330	480.65717	4.90157	-1411.43042	167.40839	29.15038
600	4.992	847.31934	314.63776	1509.26440	-264.38565	383.19846	1325.40845	-997.72186	348.49756	1349.18774	-335.22214	497.42480	70.30746	543.11084	293.05966	7.22992	-605.21973	487.86926	-2.49962	-1410.03650	165.25987	32.84622
601	5.000	844.80048	315.43793	1508.96594	-263.79028	383.23358	1322.53784	-997.39648	349.67004	1348.24902	-319.76520	508.82614	89.62099	519.93268	292.23547	4.62454	-618.30225	493.87463	-7.88118	-1403.43250	163.02557	34.47829
602	5.008	842.57312	316.20544	1508.28247	-263.57550	383.34360	1319.20813	-997.05182	351.18597	1346.81445	-302.53134	517.99731	103.90475	495.45831	291.70999	3.57222	-634.84924	498.08362	-10.56593	-1392.07861	160.22992	33.53480
603	5.017	840.78247	316.94815	1507.24023	-263.71152	383.64056	1315.54980	-996.77905	352.97745	1344.86707	-285.51053	524.81348	113.18943	470.28510	291.12979	3.35254	-654.42859	500.36047	-11.24050	-1376.65344	156.73659	30.17968
604	5.025	839.55432	317.69696	1505.86719	-264.19180	384.21588	1311.68408	-996.67407	354.91412	1342.39783	-268.57343	529.95599	119.06499	444.98795	290.48062	3.41899	-676.68158	501.03973	-11.29964	-1357.68274	152.75507	25.09313
605	5.033	838.96045	318.51154	1504.19641	-265.05127	385.13229	1307.71289	-996.83923	356.84070	1339.42285	-250.66422	534.31714	123.38968	419.86237	289.95410	3.34893	-700.81525	500.75470	-11.57754	-1335.88037	148.69482	19.33504
606	5.042	838.99298	319.46448	1502.27734	-266.34787	386.40048	1303.72217	-997.37891	358.63110	1335.99768	-230.92517	538.47278	127.30846	394.99988	289.63654	2.90510	-725.66437	500.09619	-12.09723	-1312.72644	145.09491	14.16782
607	5.050	839.56049	320.60968	1500.19104	-268.14252	387.96753	1299.78564	-998.38049	360.22223	1332.20435	-209.07672	542.47955	131.08565	370.43799	289.31375	2.17905	-750.43903	499.31738	-12.66393	-1290.06128	142.51675	10.69660
608	5.058	840.50513	321.96814	1498.05371	-270.49002	389.73953	1295.96753	-999.89185	361.60004	1328.12915	-185.40244	546.02441	134.49185	346.18365	288.70898	1.45035	-774.92114	498.41132	-13.22638	-1268.63184	141.30521	9.38015
609	5.067	841.63861	323.53925	1495.99902	-273.41992	391.62784	1292.33057	-1001.90619	362.75348	1323.86230	-160.56506	548.73767	137.22379	322.18427	287.81693	0.88451	-799.11499	497.39722	-13.79594	-1247.46082	141.42418	9.86391
610	5.075	842.78748	325.31433	1494.15161	-276.89688	393.58792	1288.94373	-1004.36420	363.65381	1319.50012	-135.28700	550.43665	139.06970	298.36047	286.87445	0.41503	-823.05859	496.39615	-14.33177	-1224.98462	142.56537	11.36101
611	5.083	843.82593	327.27460	1492.61255	-280.79071	395.62524	1285.88184	-1007.17285	364.29327	1315.13086	-109.99384	551.15173	139.85471	274.68866	286.06323	-0.10445	-846.82654	495.48660	-14.77302	-1200.34399	144.41519	13.15890
612	5.092	844.68115	329.37851	1491.46021	-284.89764	397.75909	1283.22095	-1010.21991	364.71460	1310.82568	-84.61459	550.99084	139.37489	251.19641	285.35007	-0.71167	-870.50867	494.63239	-15.10014	-1173.59497	146.86766	14.89479
613	5.100	845.31543	331.55634	1490.75659	-289.00174	399.97345	1281.03357	-1013.37439	364.95270	1306.65039	-58.70901	550.04620	137.45526	227.86804	284.61188	-1.31721	-894.16577	493.78485	-15.33701	-1145.33850	150.09354	16.57284
614	5.108	845.70172	333.72620	1490.55176	-292.92950	402.19812	1279.38464	-1016.48901	364.95697	1302.68164	-31.82607	548.40863	134.04987	204.62115	283.77017	-1.77123	-917.82697	492.97333	-15.53571	-1116.32825	154.37604	18.39695
615	5.117	845.81256	335.82391	1490.88513	-296.57663	404.32391	1278.32605	-1019.42249	364.59637	1299.01953	-3.76060	546.19531	129.25333	181.36166	282.83279	-1.95912	-941.50769	492.23248	-15.76782	-1087.16321	159.86095	20.55811
616	5.125	845.62573	337.82526	1491.77844	-299.91232	406.22794	1277.89307	-1022.07092	363.72223	1295.79565	25.47124	543.53448	123.24014	158.00092	281.92810	-1.92696	-965.21472	491.52661	-16.06866	-1058.16357	166.56241	23.08847
617	5.133	845.13452	339.74396	1493.22778	-302.96268	407.79745	1278.10156	-1024.37854	362.22742	1293.16223	55.81559	540.55457	116.23601	134.46225	281.17023	-1.84722	-988.95770	490.80890	-16.38446	-1029.44141	174.50629	25.87514
618	5.142	844.34869	341.61304	1495.20496	-305.77701	408.94867	1278.94019	-1026.32007	360.11420	1291.27368	87.32122	537.40649	108.54445	110.72214	280.46942	-1.81422	-1012.77588	490.07657	-16.62810	-1001.02649	183.69647	28.80792
619	5.150	843.28583	343.46808	1497.66394	-308.39963	409.64145	1280.37158	-1027.88879	357.55768	1290.27795	120.12571	534.26337	100.54741	86.80084	279.70734	-1.79562	-1036.73596	489.35748	-16.75865	-972.96771	193.98871	31.85938
620	5.158	841.96991	345.33813	1500.54492	-310.86517	409.87772	1282.34485	-1029.10742	354.86450	1290.29651	154.31500	531.28516	92.63107	62.69785	278.99542	-1.78889	-1060.89966	488.67914	-16.79056	-945.40833	205.08575	35.00446
621	5.167	840.44104	347.24094	1503.77722	-313.19769	409.67416	1284.80518	-1030.04456	352.32431	1291.37683	189.81580	528.57251	85.07336	38.39130	278.51862	-1.87165	-1085.29016	488.03552	-16.77916	-918.56152	216.65277	38.10638
622	5.175	838.75916	349.18103	1507.28076	-315.39050	409.04523	1287.70398	-1030.80542	350.09546	1293.44958	226.42972	526.11328	77.98714	13.88882	278.27808	-2.07945	-1109.86938	487.40579	-16.76569	-892.54407	228.42081	40.91161
623	5.183	836.99536	351.14908	1510.96582	-317.38092	408.01129	1291.00391	-1031.49475	348.20706	1296.33630	263.94467	523.79669	71.41623	-10.77536	278.10162	-2.32869	-1134.57239	486.79999	-16.71779	-867.21802	240.21552	43.17630
624	5.192	835.22217	353.13010	1514.73682	-319.05667	406.60464	1294.66602	-1032.18518	346.63208	1299.82690	302.22394	521.53174	65.52996	-35.56662	277.80038	-2.48875	-1159.38379	486.23026	-16.60352	-842.21704	251.92679	44.84285
625	5.200	833.50995	355.11093	1518.49976	-320.29956	404.87073	1298.63538	-1032.90881	345.34503	1303.77173	341.16168	519.35999	60.73676	-60.44662	277.29642	-2.49707	-1184.34021	485.67242	-16.47394	-817.16394	263.45151	46.10921
626	5.208	831.92462	357.07410	1522.17139	-321.03455	402.87158	1302.83997	-1033.65674	344.32513	1308.10046	380.41165	517.50726	57.58418	-85.37729	276.63437	-2.39779	-1209.45667	485.09631	-16.38338	-791.91113	274.67395	47.28561
627	5.217	830.52222	358.99292	1525.68286	-321.25864	400.68729	1307.20032	-1034.38293	343.55426	1312.77869	419.09091	516.35333	56.42079	-110.35690	275.88300	-2.28873	-1234.70898	484.46893	-16.33009	-766.63074	285.50433	48.56979
628	5.225	829.34039	360.84079	1528.97864	-321.03802	398.42053	1311.63538	-1035.02271	343.03973	1317.76038	455.84052	516.24854	57.00375	-135.45322	275.06717	-2.23602	-1260.07776	483.73526	-16.31311	-741.75043	295.88574	49.97039
629	5.233	828.39764	362.59961	1532.01367	-320.47852	396.20065	1316.06104	-1035.52356	342.80685	1322.95996	489.26520	517.25531	58.40948	-160.75803	274.22617	-2.25078	-1285.53540	482.91122	-16.33231	-717.81042	305.67529	51.40749
630	5.242	827.69397	364.26083	1534.74829	-319.69153	394.15924	1320.38977	-1035.87146	342.85071	1328.23962	518.29572	519.09088	59.42517	-186.24313	273.42090	-2.31470	-1310.92871	482.24335	-16.24139	-695.31818	314.52957	52.81602
631	5.250	827.20593	365.82346	1537.14783	-318.77359	392.38776	1324.53479	-1036.09741	343.10736	1333.41052	542.17078	521.37573	59.10788	-211.67685	272.60370	-2.38420	-1335.90906	482.18134	-15.53101	-674.69989	322.06039	54.08508
632	5.258	826.88239	367.29224	1539.18384	-317.79761	390.92590	1328.41418	-1036.26843	343.46722	1338.24756	560.35626	523.91553	56.99107	-236.67459	271.61417	-2.40695	-1360.04053	483.05078	-13.34821	-656.32202	328.08496	54.89842
633	5.267	826.65118	368.67130	1540.83105	-316.80713	389.77823	1331.94482	-1036.46631	343.81061	1342.52124	572.75659	526.75403	52.96872	-260.74918	270.34216	-2.34168	-1382.96252	484.75555	-8.98563	-640.50464	332.55771	54.72668
634	5.275	826.43732	369.95761	1542.06201	-315.81207	388.92310	1335.03540	-1036.75903	344.04517	1346.04700	579.91925	530.04498	47.31906	-283.38596	268.82132	-2.12473	-1404.47998	486.91849	-2.40071	-627.54724	335.32910	53.07090
635	5.283	826.18488	371.14343	1542.84924	-314.79437	388.31958	1337.58936	-1037.17749	344.13663	1348.73767	582.81610	533.88843	40.83198	-304.21017	267.11810	-1.57524	-1424.55078	489.39017	5.91821	-617.71246	336.09695	49.76823
636	5.292	825.86548	372.22858	1543.17004	-313.73050	387.93274	1339.51929	-1037.71094	344.13281	1350.63098	582.33142	538.22937	34.55373	-323.04886	265.02304	-0.18196	-1443.01782	492.45959	15.48531	-611.09363	334.57086	45.08741
637	5.300	825.47217	373.22754	1543.00830	-312.61475	387.75931	1340.76050	-1038.31689	344.14325	1351.85217	578.78577	542.89661	29.06272	-339.63400	261.87259	3.19281	-1459.25586	496.29510	25.94559	-607.50964	330.69241	39.55548
638	5.308	825.01294	374.16479	1542.35083	-311.46652	387.81384	1341.27686	-1038.93591	344.26587	1352.52954	571.69739	547.73657	23.91094	-352.95413	256.91238	10.25925	-1472.29504	500.46564	36.93757	-606.64392	324.70972	33.66174
639	5.317	824.51361	375.06696	1541.18921	-310.32584	388.07446	1341.05359	-1039.50000	344.53455	1352.74426	560.05847	552.59583	18.13043	-360.98581	249.94290	22.34238	-1481.41895	504.42920	48.22710	-608.38031	317.04398	27.59190
640	5.325	824.02557	375.95715	1539.52087	-309.24750	388.45059	1340.08911	-1039.93628	344.92334	1352.53650	543.32745	557.01813	11.66156	-361.75150	241.53302	38.95558	-1486.54895	508.09976	59.64834	-613.00751	308.18729	21.19455
641	5.333	823.62885	376.85120	1537.34766	-308.29776	388.81311	1338.39709	-1040.17468	345.34796	1351.91943	522.34961	560.16199	5.86810	-355.05453	232.73660	57.44526	-1488.17798	511.71582	70.46828	-621.05847	298.86453	14.36531
642	5.342	823.42578	377.75705	1534.67578	-307.54837	389.04974	1336.01880	-1040.16528	345.65094	1350.87732	498.81897	561.48535	2.12107	-342.87265	224.75899	74.36201	-1487.05371	515.63300	79.18336	-632.94043	290.29678	7.65386
643	5.350	823.53070	378.67062	1531.51721	-307.06711	389.09769	1333.02576	-1039.91113	345.66754	1349.37146	473.99646	561.39136	0.40461	-327.79391	218.50543	87.39363	-1483.65918	520.22662	84.44800	-648.76440	283.95554	2.29999
644	5.358	824.05872	379.57324	1527.88904	-306.91208	388.94986	1329.51074	-1039.49634	345.36996	1347.36633	448.57782	560.74390	-0.23110	-311.30014	214.05479	96.32973	-1477.90784	525.63190	86.06184	-668.40289	280.56317	-0.78740
645	5.367	825.10083	380.44049	1523.80750	-307.13089	388.65308	1325.57581	-1039.07532	344.89044	1344.84717	423.10846	560.03589	-0.53238	-293.59982	210.73003	102.50584	-1469.46631	531.60010	84.88235	-691.26721	279.44391	-1.91404
646	5.375	826.68750	381.25211	1519.28833	-307.75687	388.30029	1321.32031	-1038.82507	344.38818	1341.81226	397.83005	559.34772	-0.78284	-274.46329	207.78990	107.48004	-1458.19531	537.70105	82.02317	-716.08942	279.25107	-2.09718
647	5.383	828.76776	381.99176	1514.35608	-308.80115	388.00534	1316.83301	-1038.90125	343.94910	1338.26587	372.67603	558.67053	-1.10431	-253.76480	204.96045	112.15314	-1444.20142	543.65271	78.26613	-741.48901	279.12094	-2.10707
648	5.392	831.21967	382.63342	1509.05884	-310.25586	387.84979	1312.19250	-1039.41138	343.59454	1334.23230	347.60809	558.00720	-1.56329	-231.58835	202.41342	116.70208	-1427.66772	549.45477	73.99838	-766.71631	278.89862	-2.24696
649	5.400	833.88354	383.12781	1503.47888	-312.11404	387.81970	1307.47913	-1040.40210	343.33563	1329.77197	322.68530	557.38440	-2.12204	-208.24753	200.46292	120.90692	-1408.71533	555.24017	69.43394	-791.65417	278.65161	-2.57231
650	5.408	836.59576	383.41513	1497.72522	-314.38730	387.77075	1302.79175	-1041.85608	343.20349	1324.97949	297.93878	556.85309	-2.67990	-184.24008	199.34082	124.46434	-1387.38245	560.97675	64.82483	-816.42126	278.36310	-3.03660
651	5.417	839.21106	383.45215	1491.91394	-317.09891	387.45581	1298.25659	-1043.70691	343.22101	1319.96033	273.35629	556.43188	-3.17955	-160.04941	199.12408	127.14259	-1363.76953	566.27295	60.59258	-841.12781	278.00537	-3.54736
652	5.425	841.61725	383.23068	1486.15430	-320.25494	386.61990	1294.01965	-1045.86670	343.36783	1314.81421	248.93518	556.09070	-3.65938	-135.87924	199.79257	128.78867	-1338.34302	570.54297	57.35480	-865.81628	277.62869	-4.00012
653	5.433	843.74219	382.78882	1480.54883	-323.80377	385.13602	1290.22021	-1048.24377	343.62305	1309.64136	224.67700	555.79736	-4.19336	-111.57907	201.38374	129.27110	-1312.08057	573.44592	55.70420	-890.48022	277.29047	-4.31655
654	5.442	845.55225	382.20502	1475.19958	-327.61221	383.09967	1286.95471	-1050.74780	344.03345	1304.55640	200.54608	555.52435	-4.77426	-86.82736	204.01208	128.47368	-1286.01343	575.22217	55.87105	-915.10388	276.97964	-4.49337
655	5.450	847.04321	381.56219	1470.20483	-331.49170	380.79816	1284.26233	-1053.29065	344.69699	1299.69043	176.45209	555.23822	-5.27397	-61.35135	207.68063	126.36510	-1260.59204	576.46399	57.60312	-939.68597	276.64471	-4.61304
656	5.458	848.22607	380.91394	1465.64929	-335.25870	378.57361	1282.13525	-1055.78223	345.69617	1295.18237	152.27328	554.91821	-5.55916	-35.00955	212.22684	123.01578	-1235.71875	577.33734	60.27654	-964.23730	276.25385	-4.77725
657	5.467	849.11603	380.27972	1461.59680	-338.78088	376.68127	1280.54126	-1058.12854	347.05240	1291.16516	127.92765	554.55475	-5.64370	-7.74350	217.45358	118.54968	-1211.19653	577.22144	63.09902	-988.77026	275.80664	-5.01371
658	5.475	849.72742	379.65366	1458.08887	-341.99609	375.21033	1279.44885	-1060.25281	348.71454	1287.74902	103.42577	554.13910	-5.66683	20.49796	223.15475	113.16910	-1186.82544	575.39185	65.42276	-1013.30042	275.31216	-5.24403
659	5.483	850.07080	379.00970	1455.14404	-344.91275	374.09155	1278.84485	-1062.12805	350.59473	1285.01550	78.82807	553.67273	-5.73629	49.81662	229.12329	107.20065	-1162.26001	571.81079	67.03167	-1037.85864	274.77460	-5.36414
660	5.492	850.14984	378.31335	1452.75684	-347.59241	373.18665	1278.72827	-1063.78809	352.61511	1283.02295	54.16718	553.16541	-5.86157	80.39383	235.23041	101.04339	-1137.17163	566.90948	68.08980	-1062.49377	274.19305	-5.36356
661	5.500	849.96362	377.53998	1450.90002	-350.11871	372.40182	1279.10303	-1065.30847	354.71118	1281.80225	29.43066	552.61890	-6.01240	112.38193	241.38467	95.06447	-1111.52368	560.95923	68.84637	-1087.25269	273.56027	-5.33058
662	5.508	849.51538	376.68011	1449.52917	-352.56528	371.74887	1279.98486	-1066.77197	356.80933	1281.34131	4.59080	552.02875	-6.17198	145.72589	247.47256	89.51775	-1085.51514	554.08606	69.46086	-1112.14832	272.88852	-5.34126
663	5.517	848.82452	375.72821	1448.58691	-354.95621	371.31970	1281.38977	-1068.23059	358.80688	1281.58789	-20.37461	551.39148	-6.33914	180.15921	253.43835	84.53011	-1059.36890	546.54321	69.99036	-1137.16797	272.26596	-5.40072
664	5.525	847.93134	374.67841	1448.00867	-357.22296	371.21152	1283.30542	-1069.68140	360.57086	1282.48511	-45.47298	550.69427	-6.51084	215.36032	259.35947	80.12242	-1033.19934	538.65015	70.44085	-1162.31152	271.80280	-5.48925
665	5.533	846.89337	373.53464	1447.72449	-359.19901	371.48077	1285.68567	-1071.06897	361.97787	1284.00610	-70.69020	549.93060	-6.66065	251.07379	265.43408	76.20114	-1006.90430	530.67517	70.81627	-1187.56177	271.43723	-5.56961
666	5.542	845.77856	372.31183	1447.66089	-360.67438	372.14511	1288.47595	-1072.31580	362.97296	1286.14709	-95.99714	549.12299	-6.75196	287.15417	271.86111	72.63502	-980.20361	522.83276	71.06828	-1212.84546	270.90533	-5.56269
667	5.550	844.65930	371.02676	1447.74109	-361.47571	373.19446	1291.62390	-1073.35535	363.60071	1288.89734	-121.37576	548.30334	-6.79291	323.51959	278.62854	69.48294	-952.89685	515.26648	71.06512	-1238.11011	270.01389	-5.42715
668	5.558	843.60614	369.69254	1447.88757	-361.52408	374.59271	1295.05945	-1074.14343	363.97064	1292.21997	-146.83420	547.49261	-6.84782	359.99597	285.40762	67.13301	-925.09637	508.06213	70.73207	-1263.40149	268.86255	-5.23167
669	5.567	842.67993	368.31357	1448.02820	-360.84857	376.27710	1298.67236	-1074.65271	364.17212	1296.04395	-172.38562	546.70978	-6.96539	396.11832	291.63968	66.11635	-897.21655	501.33661	70.14923	-1288.80652	267.70782	-5.07149
670	5.575	841.92694	366.88562	1448.10120	-359.56799	378.16928	1302.31726	-1074.87415	364.23157	1300.25708	-198.02560	545.95898	-7.11448	430.92935	296.83569	66.57977	-869.77484	495.27106	69.41106	-1314.35205	266.67099	-4.95555
671	5.583	841.37701	365.40341	1448.05896	-357.85626	380.19080	1305.84607	-1074.82507	364.14142	1304.71057	-223.71915	545.20483	-7.21546	462.93198	300.99286	67.79325	-843.22046	490.03638	68.48480	-1339.94116	265.67029	-4.80146
672	5.592	841.03979	363.86548	1447.86743	-355.90179	382.26788	1309.14124	-1074.55090	363.88666	1309.23352	-249.41080	544.41187	-7.22859	490.40280	304.60153	68.37636	-817.90808	485.78311	67.29076	-1365.25452	264.54245	-4.43794
673	5.600	840.90143	362.27917	1447.50476	-353.87631	384.33496	1312.13037	-1074.11609	363.44751	1313.64478	-275.06860	543.61371	-7.19687	511.95941	308.07843	67.17082	-794.14294	482.68893	65.79695	-1389.69995	263.12827	-3.53155
674	5.608	840.92517	360.66821	1446.95520	-351.92084	386.33685	1314.78186	-1073.59631	362.81726	1317.76501	-300.65701	542.91089	-7.18852	527.12494	311.34860	63.81216	-772.19659	480.92932	63.94489	-1412.64233	261.34393	-1.65952
675	5.617	841.05396	359.06787	1446.20239	-350.13885	388.20822	1317.09204	-1073.07031	362.03149	1321.44067	-325.97943	542.42395	-7.17443	536.56653	314.07339	58.57949	-752.27856	480.66443	61.55733	-1433.75806	259.25732	1.32836
676	5.625	841.21820	357.50467	1445.22827	-348.58640	389.85394	1319.06360	-1072.60083	361.16159	1324.57275	-350.54437	542.25818	-6.93675	541.64502	316.07959	51.98582	-734.53870	482.00635	58.33739	-1453.10034	257.04187	5.05746
677	5.633	841.34882	355.98071	1444.01611	-347.25934	391.17078	1320.67822	-1072.21375	360.27698	1327.13794	-373.66565	542.46924	-6.09963	543.53857	317.38626	44.58370	-719.14282	484.88965	53.92503	-1470.85205	254.82776	8.85292
678	5.642	841.39081	354.48468	1442.55493	-346.09760	392.10199	1321.87830	-1071.89233	359.42703	1329.18237	-394.79688	543.08447	-4.22264	542.70154	317.93527	36.90910	-706.34180	489.12042	48.02325	-1487.06311	252.66275	12.18150
679	5.650	841.31000	353.01700	1440.83984	-345.01801	392.67682	1322.57202	-1071.58398	358.63120	1330.77502	-413.73721	544.25415	-0.67478	538.91150	317.53940	29.31163	-696.50159	494.61182	40.51771	-1501.55518	250.61008	14.95578
680	5.658	841.09613	351.60175	1438.87097	-343.95404	392.99445	1322.65747	-1071.21741	357.87302	1331.94482	-430.18726	546.42017	5.72526	531.59058	316.16187	21.92097	-690.08893	501.35779	31.43139	-1513.89490	248.77805	17.60908
681	5.667	840.76508	350.28058	1436.65051	-342.87613	393.16425	1322.04993	-1070.73633	357.14902	1332.66418	-442.72458	550.27167	16.59270	520.15369	314.21509	15.06256	-687.59119	509.17380	20.93475	-1523.33203	247.23999	20.75220
682	5.675	840.35822	349.10480	1434.18152	-341.79465	393.26166	1320.70569	-1070.12744	356.53912	1332.88794	-448.58832	556.34082	32.76711	504.31204	312.44644	9.53229	-689.42432	517.60107	9.76720	-1528.91626	245.98547	24.45658
683	5.683	839.93896	348.12836	1431.46118	-340.75366	393.33420	1318.63904	-1069.42200	356.17841	1332.58643	-445.45932	564.46503	52.95206	484.31927	311.34671	5.99910	-695.88422	525.85083	-0.34361	-1529.89099	244.90396	27.91326
684	5.692	839.58624	347.38800	1428.47620	-339.82098	393.42377	1315.92529	-1068.68018	356.13672	1331.74377	-433.62955	573.68237	73.95421	461.14166	310.80652	4.29054	-707.13489	532.76526	-7.37552	-1526.01343	243.75180	29.92615
685	5.700	839.38373	346.88348	1425.21155	-339.07678	393.57031	1312.68213	-1067.96765	356.35925	1330.35339	-416.00571	582.70264	92.42505	436.27136	310.47623	3.63910	-723.18140	537.29187	-10.72382	-1517.49829	242.20554	29.64270
686	5.708	839.40692	346.58768	1421.66797	-338.59338	393.80069	1309.03955	-1067.33496	356.72858	1328.42285	-396.05978	590.51074	106.38678	411.03198	310.18243	3.34824	-743.61353	539.24609	-11.63679	-1504.67566	240.03589	26.87134
687	5.717	839.71021	346.46854	1417.87537	-338.40652	394.11673	1305.11462	-1066.81592	357.15390	1325.97864	-375.78421	596.70807	115.66660	386.00568	309.88440	3.03922	-767.22559	539.38306	-11.66190	-1487.81372	237.23273	22.03892
688	5.725	840.31335	346.50330	1413.89185	-338.50754	394.50146	1301.00562	-1066.44299	357.61090	1323.06738	-355.24030	601.46680	121.40521	361.15640	309.50430	2.60014	-792.30060	538.64978	-11.55638	-1467.48804	234.00534	16.07654
689	5.733	841.18671	346.69095	1409.79504	-338.87381	394.94623	1296.79871	-1066.26331	358.12949	1319.75525	-333.59232	605.17865	125.05869	336.31793	308.95850	2.06265	-817.53699	537.57880	-11.59354	-1445.10400	230.76480	10.29934
690	5.742	842.24554	347.03876	1405.67810	-339.51810	395.46594	1292.57227	-1066.34534	358.76050	1316.12512	-310.21600	608.06799	127.59311	311.47913	308.24551	1.46680	-842.46381	536.37305	-11.92607	-1422.44055	228.06094	6.03264
691	5.750	843.36487	347.52896	1401.65491	-340.51874	396.08978	1288.39856	-1066.76819	359.54822	1312.26648	-285.07825	610.07910	129.37427	286.75269	307.41794	0.82478	-867.11932	535.19348	-12.55605	-1400.10681	226.35287	3.89578
692	5.758	844.41278	348.12854	1397.85376	-342.00522	396.84454	1284.35132	-1067.59998	360.50610	1308.25745	-258.63470	611.04504	130.48341	262.24506	306.53931	0.16006	-891.65820	534.16321	-13.31845	-1376.98779	225.75949	3.47727
693	5.767	845.28436	348.82773	1394.40234	-344.09915	397.73965	1280.51855	-1068.87671	361.59607	1304.15442	-231.51569	610.84454	130.91267	237.98041	305.68488	-0.47287	-916.16370	533.29358	-14.00381	-1351.68335	226.03979	3.94242
694	5.775	845.92188	349.63864	1391.41638	-346.83472	398.75568	1277.00818	-1070.59021	362.73108	1300.00085	-204.14383	609.39929	130.56226	213.88553	304.89606	-1.00728	-940.65161	532.54230	-14.48894	-1323.81921	226.80438	4.78101
695	5.783	846.31580	350.56055	1388.98914	-350.10632	399.83899	1273.94092	-1072.68347	363.77997	1295.85046	-176.54025	606.67059	129.27498	189.83298	304.15735	-1.41204	-965.13684	531.86774	-14.78893	-1293.89050	227.79117	5.91469
696	5.792	846.48474	351.56418	1387.18176	-353.69165	400.89764	1271.43311	-1075.05164	364.55130	1291.78040	-148.45349	602.72894	126.93292	165.70865	303.44119	-1.70740	-989.62897	531.24634	-15.02267	-1262.62549	229.04291	7.45454
697	5.800	846.44556	352.61023	1386.02441	-357.34219	401.81226	1269.57532	-1077.54419	364.83069	1287.89233	-119.60626	597.74005	123.49962	141.45706	302.71536	-1.91821	-1014.10840	530.68787	-15.30579	-1230.65747	230.84619	9.53026
698	5.808	846.19934	353.67352	1385.53137	-360.87332	402.47852	1268.41272	-1079.97229	364.48709	1284.31653	-89.81980	591.86151	119.02643	117.09415	301.95920	-2.05963	-1038.55383	530.20343	-15.64565	-1198.44983	233.51627	12.17521
699	5.817	845.73627	354.74371	1385.71155	-364.19849	402.85065	1267.94006	-1082.13623	363.51929	1281.20801	-59.01711	585.24146	113.67586	92.69962	301.20276	-2.15959	-1062.97107	529.73682	-15.94918	-1166.30322	237.29520	15.23847
700	5.825	845.04346	355.81335	1386.56738	-367.30542	402.95352	1268.11877	-1083.88464	362.01984	1278.72424	-27.15462	578.09076	107.72020	68.37704	300.47647	-2.23355	-1087.36987	529.15021	-16.14848	-1134.34778	242.35651	18.47493
701	5.833	844.11304	356.86996	1388.08862	-370.20355	402.86737	1268.90332	-1085.18726	360.14767	1276.99133	5.87194	570.64557	101.47497	44.16776	299.75192	-2.26782	-1111.73975	528.33740	-16.28564	-1102.57043	248.74762	21.76650
702	5.842	842.94934	357.89667	1390.24243	-372.87552	402.68387	1270.25635	-1086.14771	358.11060	1276.08081	40.21120	563.06543	95.20586	20.02426	298.96283	-2.25092	-1136.08813	527.36121	-16.43892	-1070.95227	256.28290	25.19095
703	5.850	841.56940	358.88504	1392.96826	-375.25458	402.45349	1272.14331	-1086.93115	356.11328	1276.00781	75.92258	555.41571	89.07262	-4.11511	298.09534	-2.20768	-1160.46558	526.43408	-16.59099	-1039.62354	264.53287	28.85412
704	5.858	840.00110	359.84521	1396.18311	-377.23337	402.16791	1274.52429	-1087.66541	354.29199	1276.74792	112.90769	547.71765	83.12581	-28.29367	297.28693	-2.21643	-1184.94189	525.73181	-16.64098	-1008.84210	273.00842	32.67422
705	5.867	838.28314	360.79352	1399.79285	-378.70068	401.78134	1277.35242	-1088.39368	352.68964	1278.26074	150.97778	539.98444	77.34627	-52.56964	296.72253	-2.34149	-1209.56885	525.23102	-16.55273	-978.76532	281.37036	36.34914
706	5.875	836.46442	361.73010	1403.70178	-379.58728	401.24527	1280.57922	-1089.08533	351.28027	1280.50439	189.96390	532.22876	71.72955	-77.00070	296.38928	-2.54027	-1234.32104	524.75244	-16.40227	-949.25769	289.44427	39.54826
707	5.883	834.60468	362.63718	1407.81506	-379.88736	400.52393	1284.16565	-1089.67114	350.02136	1283.44727	229.79132	524.50177	66.41723	-101.59158	296.08679	-2.72287	-1259.09973	524.16357	-16.25346	-919.94611	297.12189	42.13697
708	5.892	832.77472	363.50092	1412.03992	-379.64774	399.58752	1288.07520	-1090.08008	348.90045	1287.06287	270.46982	516.99164	61.82956	-126.30435	295.65079	-2.86554	-1283.84473	523.51636	-16.05779	-890.46387	304.27008	44.24451
709	5.900	831.04742	364.32733	1416.28894	-378.94897	398.41617	1292.24414	-1090.26709	347.94135	1291.30542	311.93033	510.07501	58.68575	-151.10056	295.03809	-2.99715	-1308.57788	522.95703	-15.73801	-860.70471	310.70212	46.12889
710	5.908	829.48572	365.12878	1420.48828	-377.89108	397.02063	1296.57080	-1090.22314	347.17871	1296.09595	353.69574	504.20084	57.72924	-175.94260	294.28683	-3.13693	-1333.33203	522.48401	-15.37396	-830.94348	316.31686	47.95584
711	5.917	828.13080	365.89325	1424.58374	-376.58060	395.45148	1300.94312	-1089.96228	346.63452	1301.32495	394.55960	499.62582	59.09010	-200.80118	293.43832	-3.25916	-1358.14819	521.88629	-15.20247	-801.73938	321.26544	49.68916
712	5.925	826.99463	366.57639	1428.54053	-375.11536	393.77838	1305.27515	-1089.51013	346.30481	1306.84546	432.59271	496.21371	61.77604	-225.69565	292.46878	-3.29974	-1383.09216	521.03473	-15.31857	-773.67444	325.71246	51.20808
713	5.933	826.06049	367.13068	1432.33691	-373.57242	392.05841	1309.51477	-1088.90649	346.14246	1312.46289	465.64813	493.54803	64.03790	-250.68082	291.35849	-3.23486	-1408.11230	520.14935	-15.34009	-747.17480	329.31955	52.51852
714	5.942	825.29163	367.54208	1435.95374	-372.00406	390.32639	1313.62036	-1088.20996	346.04782	1317.93958	492.19580	491.25403	64.41278	-275.72128	290.16183	-3.11903	-1432.87598	519.66748	-14.32564	-722.61255	331.38754	53.66123
715	5.950	824.64008	367.83740	1439.36926	-370.44000	388.60059	1317.52344	-1087.48523	345.89209	1323.02673	512.00867	489.17538	62.37929	-300.51205	288.93063	-3.01360	-1456.82544	519.93420	-11.10457	-700.46497	331.60757	54.37998
716	5.958	824.05054	368.06036	1442.55957	-368.89160	386.88977	1321.10437	-1086.78613	345.56647	1327.52612	526.11743	487.32239	58.18880	-324.43686	287.61563	-2.91730	-1479.38940	521.09436	-4.97135	-681.21497	330.20438	54.16428
717	5.967	823.46558	368.24338	1445.49670	-367.35504	385.21100	1324.21680	-1086.14795	345.05396	1331.33459	535.99200	485.77972	52.44088	-346.79819	286.13263	-2.78505	-1500.08936	523.16327	3.84227	-665.12805	327.43207	52.66409
718	5.975	822.83533	368.39816	1448.14624	-365.81747	383.61166	1326.74182	-1085.58545	344.47803	1334.43750	542.67865	484.68573	45.89930	-367.14151	284.46872	-2.52471	-1518.45789	525.98505	14.43128	-652.18634	323.31406	49.91874
719	5.983	822.12408	368.53018	1450.46802	-364.26382	382.16443	1328.61230	-1085.10071	344.02905	1336.87744	546.52533	484.21707	39.38333	-385.33047	282.41147	-1.74809	-1533.92529	529.08209	25.87572	-642.23138	317.77057	46.22624
720	5.992	821.31372	368.65710	1452.42041	-362.67932	380.93469	1329.79651	-1084.69312	343.82111	1338.72498	547.37030	484.50662	33.43507	-401.16299	279.12167	0.66959	-1545.90479	531.84735	37.77751	-635.18591	310.79700	41.85570
721	6.000	820.40826	368.80344	1453.96802	-361.05017	379.95898	1330.27808	-1084.35217	343.84207	1340.05176	544.73486	485.59488	27.94021	-413.65842	273.38205	6.64860	-1554.09399	533.97302	50.25151	-631.21423	302.49869	36.84858
722	6.008	819.43475	368.98230	1455.08618	-359.36713	379.24097	1330.04736	-1084.03638	344.00751	1340.90771	537.93695	487.44574	22.21076	-420.78934	264.55377	17.85569	-1558.68542	535.49646	63.12142	-630.74353	293.05927	31.01993
723	6.017	818.43671	369.19748	1455.75952	-357.63239	378.73566	1329.09705	-1083.66235	344.21625	1341.31067	526.40503	489.83200	15.72840	-420.53268	253.25327	33.99297	-1560.26270	536.67694	75.21532	-634.28955	282.82458	24.14882
724	6.025	817.46741	369.45642	1455.98083	-355.86432	378.34753	1327.42554	-1083.11743	344.36340	1341.25366	510.22406	492.13885	8.97938	-412.60715	241.09189	52.29717	-1559.41077	538.05090	84.83170	-642.15552	272.48425	16.36022
725	6.033	816.59033	369.77029	1455.74890	-354.09973	377.96942	1325.05469	-1082.29297	344.34052	1340.72632	490.33215	493.53998	3.34687	-398.96103	229.83377	69.05057	-1556.26416	540.19073	90.86000	-654.24414	263.18631	8.56360
726	6.042	815.88477	370.14429	1455.06006	-352.39471	377.52042	1322.04443	-1081.12793	344.04688	1339.72717	467.89697	493.65009	-0.09992	-382.30484	220.63548	81.69315	-1550.52515	543.13147	93.31570	-670.17926	256.25485	2.31844
727	6.050	815.44922	370.56989	1453.90271	-350.81708	376.96185	1318.48987	-1079.64746	343.41034	1338.25989	443.70380	492.88470	-1.54312	-364.29807	213.69107	89.87994	-1541.96497	546.29755	93.01610	-689.57312	252.31784	-1.30587
728	6.058	815.38965	371.02405	1452.26624	-349.44110	376.30780	1314.50610	-1077.97144	342.42978	1336.32336	418.43509	491.93842	-1.98151	-345.21915	208.32645	95.03104	-1530.65149	549.11035	90.95164	-711.89648	250.71832	-2.67332
729	6.067	815.78943	371.47250	1450.15723	-348.35089	375.61047	1310.20471	-1076.28210	341.18555	1333.89563	392.92844	491.11993	-2.21382	-324.84097	203.50793	99.02403	-1516.72607	551.39063	87.76738	-736.14319	250.16678	-2.98585
730	6.075	816.67236	371.87067	1447.61194	-347.63312	374.91382	1305.67578	-1074.76721	339.76788	1330.93213	367.73810	490.38879	-2.50417	-303.04184	198.50943	103.07558	-1500.24268	553.22198	83.62999	-761.13092	249.79919	-3.10739
731	6.083	817.98206	372.16907	1444.70459	-347.35706	374.22397	1300.99060	-1073.58276	338.27203	1327.41553	342.91046	489.69391	-2.87770	-279.82474	193.22339	107.45789	-1481.20874	554.84534	78.61175	-786.11200	249.38928	-3.28023
732	6.092	819.59253	372.32452	1441.54785	-347.56927	373.52045	1296.21741	-1072.85364	336.88721	1323.40637	318.29739	489.04089	-3.33953	-255.33694	187.97604	111.87917	-1459.60938	556.61865	73.07574	-810.86047	248.96439	-3.51877
733	6.100	821.34125	372.30325	1438.27637	-348.30551	372.76654	1291.42883	-1072.67407	335.86346	1319.01538	293.81039	488.41824	-3.87943	-229.96292	183.21423	115.90403	-1435.43359	558.70898	67.61934	-835.40283	248.54916	-3.85967
734	6.108	823.06567	372.07858	1435.02222	-349.60129	371.89310	1286.70996	-1073.07300	335.35651	1314.34595	269.45032	487.80579	-4.45851	-204.18259	179.30090	119.14194	-1408.88208	560.82935	62.84382	-859.81580	248.13318	-4.31338
735	6.117	824.63354	371.63644	1431.89819	-351.48499	370.79184	1282.16943	-1073.98071	335.33307	1309.47449	245.25113	487.22479	-5.02063	-178.25107	176.42926	121.30627	-1380.62317	562.37988	59.21109	-884.16089	247.70117	-4.79221
736	6.125	825.95801	370.98279	1428.99475	-353.94385	369.35382	1277.93542	-1075.24207	335.59204	1304.46082	221.21417	486.71997	-5.52281	-152.04916	174.62277	122.19572	-1351.70105	562.85529	57.01784	-908.48761	247.24646	-5.16382
737	6.133	826.99567	370.13931	1426.38599	-356.87933	367.53296	1274.13525	-1076.66345	335.89600	1299.37354	197.29568	486.29041	-5.95540	-125.25497	173.78497	121.65751	-1322.99976	562.15137	56.41834	-932.81262	246.75967	-5.36731
738	6.142	827.73907	369.13513	1424.14014	-360.09079	365.37585	1270.87256	-1078.05566	336.12872	1294.32410	173.41663	485.87567	-6.31117	-97.58817	173.78589	119.62810	-1294.79114	560.41046	57.34055	-957.10236	246.22351	-5.46568
739	6.150	828.20825	368.00702	1422.32605	-363.31223	362.99701	1268.21033	-1079.26746	336.32507	1289.47620	149.47293	485.40900	-6.56883	-68.87790	174.53841	116.19348	-1266.87915	557.62042	59.38220	-981.32068	245.63483	-5.58252
740	6.158	828.43683	366.79999	1421.01147	-366.28687	360.54480	1266.16992	-1080.21545	336.58908	1285.01770	125.40122	484.85907	-6.73667	-39.03207	176.00783	111.58562	-1239.08044	553.58630	61.91356	-1005.47778	245.01288	-5.79242
741	6.167	828.45361	365.55505	1420.25891	-368.83533	358.17474	1264.74780	-1080.89490	337.03357	1281.12488	101.23605	484.22754	-6.87950	-8.00858	178.11124	106.18141	-1211.42773	548.19226	64.35167	-1029.62366	244.37402	-6.05837
742	6.175	828.26996	364.29755	1420.12402	-370.88260	356.00790	1263.93506	-1081.34900	337.75690	1277.93665	77.05265	483.54004	-7.06995	24.22586	180.60684	100.49440	-1184.07727	541.45593	66.36320	-1053.81445	243.72916	-6.27093
743	6.183	827.88196	363.04849	1420.64746	-372.44635	354.10428	1263.72644	-1081.61243	338.79532	1275.53601	52.85751	482.84784	-7.30227	57.72403	183.17587	95.05939	-1157.22070	533.43884	67.85826	-1078.08545	243.11404	-6.36180
744	6.192	827.27991	361.83630	1421.84058	-373.61084	352.48981	1264.11694	-1081.68152	340.07227	1273.94580	28.56811	482.20856	-7.48583	92.53055	185.62718	90.25951	-1130.95093	524.28400	68.87772	-1102.45117	242.57648	-6.37102
745	6.200	826.45996	360.68222	1423.67480	-374.49664	351.20782	1265.09802	-1081.54285	341.42615	1273.15002	4.10980	481.62830	-7.58032	128.59244	187.99844	86.23059	-1105.07300	514.30872	69.53264	-1126.94922	242.13699	-6.39774
746	6.208	825.43829	359.58948	1426.08325	-375.20929	350.31573	1266.65039	-1081.22131	342.69489	1273.12537	-20.50923	481.04611	-7.67096	165.66507	190.52463	82.92264	-1079.09277	504.01358	69.98399	-1151.64087	241.78577	-6.50027
747	6.217	824.25580	358.55304	1428.97253	-375.77570	349.82898	1268.73523	-1080.78943	343.76086	1273.84961	-45.24557	480.42282	-7.83282	203.33081	193.56096	80.23026	-1052.39185	493.92889	70.35640	-1176.50403	241.46021	-6.65753
748	6.225	822.96875	357.57153	1432.23706	-376.11786	349.71356	1271.29468	-1080.33081	344.55609	1275.29919	-70.08961	479.80206	-8.01320	241.16632	197.46353	78.02455	-1024.44556	484.33932	70.63512	-1201.38770	241.03720	-6.82566
749	6.233	821.63806	356.65353	1435.77148	-376.08368	349.93323	1274.26733	-1079.89673	345.06696	1277.44958	-95.05970	479.23685	-8.11254	278.87396	202.44180	76.11095	-995.02142	475.24210	70.75790	-1226.15222	240.41187	-6.96297
750	6.242	820.33026	355.81003	1439.47656	-375.51218	350.46838	1277.60266	-1079.48730	345.32178	1280.27417	-120.16507	478.69772	-8.13024	316.24426	208.46999	74.29898	-964.24219	466.60132	70.79869	-1250.83459	239.55829	-6.98370
751	6.250	819.11755	355.03610	1443.26355	-374.30438	351.29657	1281.25256	-1079.05237	345.35645	1283.73364	-145.38963	478.10333	-8.17671	353.09570	215.22021	72.65071	-932.46973	458.46921	70.92282	-1275.61938	238.55536	-6.83111
752	6.258	818.06934	354.31458	1447.05322	-372.46588	352.37323	1285.14807	-1078.50610	345.19177	1287.76978	-170.70200	477.42142	-8.33474	389.23886	222.01328	71.63826	-900.17401	450.98892	71.27219	-1300.67065	237.55695	-6.59072
753	6.267	817.24329	353.64325	1450.77173	-370.10419	353.62970	1289.19360	-1077.75134	344.83865	1292.30017	-196.08246	476.69342	-8.56139	424.33752	228.00447	71.81474	-867.89063	444.40094	71.92700	-1326.03345	236.62949	-6.38856
754	6.275	816.67993	353.04773	1454.35205	-367.38986	354.99719	1293.28259	-1076.71057	344.31873	1297.20886	-221.53241	475.98016	-8.73710	457.71542	232.66876	73.12257	-836.22778	438.88062	72.77669	-1351.59973	235.65375	-6.20970
755	6.283	816.39868	352.56943	1457.73682	-364.50488	356.44226	1297.30847	-1075.35327	343.68835	1302.33838	-247.04681	475.32156	-8.77414	488.26822	236.15817	74.62529	-805.89087	434.42871	73.45930	-1377.02673	234.43027	-5.82729
756	6.292	816.39435	352.24371	1460.87805	-361.59467	357.96481	1301.16113	-1073.71533	343.03464	1307.49780	-272.59628	474.73608	-8.69116	514.58356	239.03784	75.04718	-777.68750	430.92914	73.45529	-1401.70459	232.82523	-4.82489
757	6.300	816.63562	352.07932	1463.73828	-358.73904	359.54962	1304.72522	-1071.89429	342.41840	1312.48486	-298.11639	474.25378	-8.59442	535.41992	241.66797	73.50581	-752.41528	428.14590	72.16533	-1424.91626	230.84085	-2.77452
758	6.308	817.06671	352.05237	1466.29309	-355.95532	361.13324	1307.89612	-1070.02356	341.82764	1317.11279	-323.42545	473.94385	-8.55617	550.46747	244.07050	69.82111	-730.59235	425.86014	69.08575	-1446.12903	228.59958	0.41661
759	6.317	817.61487	352.11777	1468.52734	-353.21872	362.62811	1310.60645	-1068.24402	341.20380	1321.23853	-348.09592	473.88660	-8.47920	560.69238	246.35696	64.39464	-712.22321	424.24915	64.09860	-1465.16992	226.25366	4.31170
760	6.325	818.20557	352.22595	1470.42920	-350.47723	363.96295	1312.83679	-1066.66943	340.49323	1324.77954	-371.47153	474.12994	-8.06209	567.68561	248.90256	57.94020	-696.88177	423.93994	57.50542	-1482.13745	223.86816	8.20603
761	6.333	818.77509	352.33044	1471.98645	-347.66776	365.08572	1314.59644	-1065.34460	339.67859	1327.71216	-392.95264	474.74435	-6.86045	572.50726	252.01697	51.23941	-684.11401	425.59625	49.74191	-1497.20654	221.33011	11.69391
762	6.342	819.27753	352.38782	1473.18445	-344.74081	365.94662	1315.88391	-1064.22131	338.80270	1330.05371	-412.25403	475.99524	-4.20394	575.05634	255.70163	44.79401	-673.86719	429.58606	41.11323	-1510.48950	218.43359	15.11048
763	6.350	819.68805	352.37003	1474.00354	-341.68411	366.50983	1316.65198	-1063.16589	337.95575	1331.83801	-429.06354	478.45508	1.17308	574.37427	259.70035	38.46679	-666.66431	435.83951	31.67553	-1521.84277	215.18916	19.36530
764	6.358	820.00562	352.28149	1474.41528	-338.53534	366.78976	1316.80432	-1061.99768	337.21063	1333.09534	-442.02426	482.85464	11.11468	569.43652	263.52628	31.64508	-663.42957	443.82416	21.35570	-1530.62036	211.97034	25.04521
765	6.367	820.25238	352.15140	1474.38696	-335.37430	366.86575	1316.23206	-1060.55603	336.58392	1333.84546	-448.29004	489.62967	26.75529	559.80475	266.58521	24.02858	-665.07214	452.71133	10.46336	-1535.72034	209.18948	31.58439
766	6.375	820.47418	352.00659	1473.89319	-332.29852	366.85675	1314.86829	-1058.76465	336.06769	1334.09277	-445.19672	498.41119	46.87862	545.76355	268.55704	16.33188	-672.01831	461.46381	0.26202	-1536.09839	206.87305	37.46117
767	6.383	820.74182	351.85446	1472.92029	-329.39902	366.87488	1312.72510	-1056.65186	335.66516	1333.82080	-432.79431	507.95697	68.04024	527.91675	269.53262	10.01847	-683.95215	468.81970	-7.36028	-1531.38818	204.60352	41.19362
768	6.392	821.14893	351.67807	1471.46338	-326.74295	366.98654	1309.89294	-1054.32153	335.41147	1333.00208	-414.12222	516.72656	86.54406	506.83167	269.73761	6.09589	-700.13342	473.63678	-11.44827	-1521.98950	201.77489	42.08892
769	6.400	821.80554	351.44339	1469.52734	-324.37268	367.20325	1306.50562	-1051.90857	335.39572	1331.62610	-392.89917	523.68396	100.32845	483.28625	269.37238	4.33282	-719.99731	475.58325	-12.89356	-1508.50171	197.91162	40.27850
770	6.408	822.82538	351.12085	1467.13000	-322.32675	367.50156	1302.70239	-1049.55066	335.71991	1329.71729	-371.18958	528.70203	109.47852	458.47168	268.69312	3.75848	-742.89832	475.45715	-13.25123	-1491.15991	192.91107	36.37079
771	6.417	824.29865	350.70477	1464.30334	-320.65979	367.85406	1298.61084	-1047.37158	336.39423	1327.33167	-349.03705	532.32935	115.45543	433.45062	267.96872	3.54462	-767.50220	474.59860	-13.34166	-1469.85693	187.10925	31.10728
772	6.425	826.25964	350.22177	1461.09631	-319.43768	368.25540	1294.35242	-1045.47034	337.29370	1324.54236	-325.68408	535.22229	119.82613	408.65555	267.31638	3.29793	-792.41309	473.81699	-13.36089	-1444.62598	181.11182	25.17006
773	6.433	828.67102	349.72607	1457.57898	-318.71808	368.73294	1290.04517	-1043.92065	338.21820	1321.42407	-300.64734	537.70892	123.42349	384.10303	266.65744	2.90468	-817.05676	473.04590	-13.45044	-1416.14465	175.52682	19.19795
774	6.442	831.43060	349.27411	1453.84607	-318.53915	369.34146	1285.79822	-1042.77844	338.98126	1318.03918	-273.92328	539.72662	126.34541	359.74200	265.81985	2.36900	-841.44080	472.02545	-13.72376	-1385.98218	170.83366	13.92854
775	6.450	834.38934	348.90063	1450.01343	-318.92856	370.14496	1281.71021	-1042.08398	339.46472	1314.42981	-245.83591	541.04401	128.43143	335.51868	264.73563	1.74336	-865.64642	470.82544	-14.15990	-1356.16577	167.34674	10.21901
776	6.458	837.37695	348.62006	1446.20630	-319.91730	371.18640	1277.87329	-1041.84583	339.61401	1310.61768	-216.89990	541.46985	129.59622	311.39716	263.57376	1.09124	-889.73370	469.65863	-14.67065	-1327.90955	165.14197	8.75621
777	6.467	840.23895	348.43948	1442.54541	-321.52487	372.46155	1274.37878	-1042.03284	339.42493	1306.61279	-187.62555	540.91101	129.80869	287.39587	262.57996	0.45981	-913.76477	468.62381	-15.15417	-1300.79810	164.05450	9.64213
778	6.475	842.86853	348.36752	1439.13354	-323.70166	373.91602	1271.31299	-1042.58508	338.97601	1302.43884	-158.25223	539.35046	128.96786	263.52734	261.78751	-0.12168	-937.79333	467.72455	-15.52052	-1273.50940	163.83290	12.33298
779	6.483	845.21918	348.41217	1436.05176	-326.27844	375.45743	1268.74023	-1043.43005	338.42059	1298.17151	-128.64020	536.80627	126.90314	239.74254	261.05963	-0.64284	-961.85327	466.95425	-15.75417	-1245.03528	164.36469	16.00508
780	6.492	847.29755	348.56769	1433.36523	-328.99210	376.97070	1266.69006	-1044.48523	337.90225	1293.95593	-98.44256	533.33289	123.49300	215.95425	260.35892	-1.12517	-985.97290	466.27771	-15.92961	-1215.18176	165.81517	19.92396
781	6.500	849.14185	348.80734	1431.13379	-331.58386	378.34387	1265.16248	-1045.65332	337.47601	1289.98425	-67.37723	529.05927	118.77834	192.08258	259.72836	-1.56657	-1010.18011	465.60840	-16.14909	-1184.36206	168.51175	23.57625
782	6.508	850.79480	349.08704	1429.41223	-333.88684	379.50238	1264.15784	-1046.81519	337.06281	1286.44495	-35.34686	524.17456	112.96880	168.09042	259.13193	-1.90004	-1034.47607	464.88260	-16.45660	-1153.15576	172.66965	26.66930
783	6.517	852.28644	349.35919	1428.24268	-335.83887	380.42749	1263.70703	-1047.83411	336.48743	1283.49719	-2.33756	518.88708	106.39015	143.96915	258.50119	-2.08183	-1058.84644	464.10229	-16.78793	-1122.01453	178.26688	29.14007
784	6.525	853.62695	349.59503	1427.64758	-337.43237	381.13873	1263.87000	-1048.57471	335.60278	1281.27588	31.72778	513.40625	99.43184	119.70334	257.79672	-2.14510	-1083.31006	463.28842	-17.01877	-1091.13928	185.12270	31.17005
785	6.533	854.80774	349.79495	1427.62695	-338.65833	381.64648	1264.70374	-1048.93237	334.36273	1279.87891	67.00544	507.89508	92.44101	95.29184	256.97678	-2.13185	-1107.90967	462.45264	-17.09191	-1060.47998	192.98248	33.10801
786	6.542	855.81348	349.98074	1428.16064	-339.48956	381.92099	1266.22717	-1048.85974	332.80969	1279.33911	103.63364	502.39767	85.59813	70.75479	256.04300	-2.07114	-1132.65735	461.60425	-17.07631	-1029.87122	201.53691	35.28793
787	6.550	856.63538	350.17999	1429.21057	-339.90173	381.91504	1268.40198	-1048.38330	331.04593	1279.63403	141.62943	496.83029	78.90923	46.06570	255.14920	-2.04939	-1157.53259	460.76346	-17.06335	-999.16858	210.45447	37.83919
788	6.558	857.27332	350.40570	1430.71973	-339.89380	381.60382	1271.13696	-1047.60205	329.19818	1280.71545	180.87289	491.06543	72.32710	21.15732	254.48459	-2.16785	-1182.52844	459.97083	-17.04927	-968.26666	219.45590	40.60145
789	6.567	857.73840	350.64151	1432.61169	-339.48151	380.98633	1274.31921	-1046.65649	327.38760	1282.52380	221.17493	485.02527	65.88158	-3.96301	253.98508	-2.38611	-1207.67383	459.23553	-16.97937	-937.09296	228.36346	43.23262
790	6.575	858.06409	350.84714	1434.80371	-338.67441	380.06485	1277.85071	-1045.67896	325.72284	1284.99316	262.34720	478.69089	59.73119	-29.18704	253.41174	-2.55061	-1233.00525	458.49707	-16.84409	-905.63904	237.07016	45.45661
791	6.583	858.30890	350.97800	1437.21875	-337.46677	378.84357	1281.66345	-1044.74438	324.28595	1288.06689	304.23825	472.11090	54.18139	-54.41385	252.68381	-2.58022	-1258.50574	457.74216	-16.65089	-873.96820	245.48822	47.22783
792	6.592	858.54724	351.00394	1439.78711	-335.84998	377.34717	1285.70313	-1043.84485	323.11066	1291.70630	346.70041	465.52869	49.74022	-79.64456	251.90506	-2.52721	-1284.08044	457.09406	-16.39468	-842.22607	253.54401	48.68852
793	6.600	858.85608	350.92108	1442.44275	-333.83200	375.63528	1289.90198	-1042.90100	322.19388	1295.87622	389.42041	459.52060	47.13133	-104.94882	251.19748	-2.50919	-1309.60681	456.64221	-16.14870	-810.68591	261.14310	50.02670
794	6.608	859.29816	350.75317	1445.12085	-331.45108	373.79193	1294.17493	-1041.80200	321.52695	1300.51599	431.67029	454.90283	47.04607	-130.34964	250.59845	-2.60881	-1335.02356	456.29388	-16.03929	-779.74402	268.08911	51.35222
795	6.617	859.90833	350.53329	1447.75647	-328.78012	371.89667	1298.44482	-1040.44995	321.09900	1305.50781	472.20776	452.29883	49.52765	-155.80728	249.99744	-2.78178	-1360.34961	455.92047	-16.01031	-749.88232	274.13831	52.60249
796	6.625	860.69250	350.27338	1450.28748	-325.91696	370.00702	1302.66418	-1038.79419	320.88104	1310.66431	509.44617	451.65408	53.42504	-181.30692	249.19553	-2.88496	-1385.49854	455.52985	-15.61633	-721.64038	279.15366	53.54984
797	6.633	861.63239	349.95657	1452.66357	-322.96335	368.16052	1306.79883	-1036.85168	320.81958	1315.74951	541.73090	452.24365	56.72541	-206.83798	248.09885	-2.82923	-1410.10840	455.29248	-13.95145	-695.52374	283.08157	53.96498
798	6.642	862.68402	349.56329	1454.85205	-319.99997	366.38925	1310.78247	-1034.71240	320.85837	1320.52856	567.66626	453.26575	57.70522	-232.22824	246.78940	-2.65905	-1433.70447	455.54340	-9.86157	-671.86102	285.80600	53.75100
799	6.650	863.77771	349.09409	1456.83325	-317.07178	364.73245	1314.48486	-1032.51941	320.97302	1324.81702	586.66577	454.37640	55.72852	-257.03207	245.37488	-2.47227	-1455.87781	456.72955	-2.51949	-650.73846	287.13190	52.89957
800	6.658	864.83032	348.56924	1458.58740	-314.19211	363.22192	1317.73230	-1030.43066	321.17093	1328.49719	599.42236	455.60413	51.11292	-280.61844	243.89786	-2.30562	-1476.07495	459.08887	8.00543	-632.08710	286.88239	51.39309
801	6.667	865.76361	348.01642	1460.08655	-311.35455	361.85736	1320.36951	-1028.58179	321.46814	1331.50903	607.60413	456.97842	44.70866	-302.43393	242.41159	-2.08325	-1493.36597	462.19659	20.60036	-615.85962	284.98587	49.15834
802	6.675	866.52081	347.45810	1461.29333	-308.54251	360.62891	1322.30652	-1027.06165	321.87115	1333.84180	612.85284	458.43964	37.70022	-322.21591	240.88162	-1.52512	-1506.66321	465.15015	33.69645	-602.17340	281.51230	46.04427
803	6.683	867.07617	346.90460	1462.16687	-305.73953	359.56689	1323.51807	-1025.88501	322.35452	1335.53076	615.94611	459.91364	31.31256	-339.79758	238.75452	0.20668	-1515.27930	467.38873	46.19462	-591.32965	276.60928	41.84513
804	6.692	867.43335	346.36087	1462.66980	-302.93628	358.72888	1324.01135	-1024.97034	322.85010	1336.64575	616.60455	461.32379	26.13090	-354.40323	234.81219	4.89366	-1519.30444	469.04880	57.69356	-583.70007	270.39954	36.39652
805	6.700	867.61908	345.83707	1462.76929	-300.13327	358.12381	1323.79065	-1024.15027	323.25745	1337.26758	613.76587	462.65131	21.60245	-364.01297	227.94479	14.70533	-1519.47522	470.68677	68.02064	-579.55273	262.98132	29.68219
806	6.708	867.67828	345.34601	1462.43896	-297.34592	357.67612	1322.84277	-1023.22119	323.45981	1337.45837	606.15436	463.94324	16.58688	-365.96243	218.17267	30.38186	-1516.76526	472.97540	76.84835	-578.96515	254.55408	21.92122
807	6.717	867.67383	344.89124	1461.65881	-294.60641	357.26532	1321.15210	-1022.00800	323.36444	1337.24597	593.14087	465.07813	10.71190	-358.93491	206.81396	49.84336	-1511.96802	476.33386	83.69622	-581.92444	245.65082	13.72824
808	6.725	867.68762	344.45728	1460.41199	-291.95901	356.77905	1318.73206	-1020.43457	322.94788	1336.62183	575.38348	465.62952	5.00068	-344.35867	195.82999	69.02747	-1505.36133	480.56866	88.15890	-588.53394	237.33661	6.28594
809	6.733	867.81989	344.00870	1458.68640	-289.45609	356.14008	1315.64746	-1018.55420	322.24203	1335.54553	554.30835	465.29257	0.86807	-325.38803	186.89116	84.34056	-1496.65942	485.12106	90.06889	-599.22223	230.92325	0.96829
810	6.742	868.18335	343.50320	1456.47998	-287.15540	355.33087	1312.00635	-1016.51025	321.28125	1333.95789	530.98584	464.38269	-1.26841	-304.53262	180.58694	94.57031	-1485.28687	489.69614	89.48375	-614.64685	227.09622	-1.70831
811	6.750	868.89264	342.91043	1453.80090	-285.11810	354.40546	1307.92993	-1014.46216	320.07571	1331.80798	506.11011	463.51038	-2.07876	-282.52829	176.30261	100.90354	-1470.76038	494.39136	86.60056	-634.86804	225.39990	-2.52024
812	6.758	870.04413	342.21799	1450.66235	-283.41364	353.45966	1303.52710	-1012.53418	318.64386	1329.09424	480.58215	462.90491	-2.39050	-259.09860	172.88925	105.45689	-1452.91113	499.34576	81.71261	-658.60242	224.78882	-2.65119
813	6.767	871.69012	341.42245	1447.08435	-282.12344	352.59177	1298.89026	-1010.80597	317.08728	1325.88794	455.20502	462.40845	-2.62914	-234.01187	169.55470	109.77335	-1431.80957	504.57172	75.25060	-683.86511	224.48251	-2.76550
814	6.775	873.81543	340.51981	1443.10461	-281.32715	351.87036	1294.10510	-1009.32397	315.60477	1322.30688	430.22614	461.86896	-2.95474	-207.36533	166.23466	114.29739	-1407.60449	510.07703	67.93506	-709.23315	224.21576	-2.99609
815	6.783	876.33105	339.50397	1438.78784	-281.08255	351.29742	1289.25781	-1008.11328	314.41415	1318.45715	405.57791	461.27682	-3.44144	-179.49600	163.29156	118.74002	-1380.52234	515.83136	60.92580	-734.20972	223.99567	-3.32239
816	6.792	879.09131	338.37210	1434.22766	-281.42349	350.78281	1284.44873	-1007.19745	313.67206	1314.40210	381.17590	460.69522	-4.05084	-150.92123	161.06824	122.63950	-1351.14978	521.52466	55.65438	-758.82642	223.82510	-3.74490
817	6.800	881.92566	337.13525	1429.54138	-282.36801	350.15115	1279.81396	-1006.61389	313.42438	1310.17041	356.94946	460.17010	-4.65789	-122.17746	159.73975	125.62202	-1320.78113	526.55554	53.21821	-783.25092	223.59436	-4.24199
818	6.808	884.67419	335.82092	1424.85657	-283.90515	349.19278	1275.53101	-1006.40033	313.60742	1305.78406	332.84555	459.67871	-5.17443	-93.55374	159.41248	127.39044	-1291.12061	530.20233	53.65173	-807.60382	223.17267	-4.71676
819	6.817	887.21838	334.45724	1420.29761	-285.95337	347.75269	1271.78528	-1006.56366	314.11902	1301.28711	308.83038	459.17169	-5.60741	-64.96780	160.19676	127.69260	-1263.29871	531.91217	55.86574	-831.92383	222.54173	-5.04412
820	6.825	889.49646	333.06070	1415.97998	-288.33008	345.82532	1268.70557	-1007.05841	314.87939	1296.76538	284.86542	458.63208	-6.02560	-36.08438	162.16235	126.36998	-1237.20593	531.78992	58.56754	-856.20520	221.80365	-5.18448
821	6.833	891.50024	331.64020	1412.00830	-290.77505	343.59946	1266.32617	-1007.78772	315.82675	1292.35327	260.91284	458.06274	-6.48677	-6.53467	165.27362	123.41104	-1211.77478	530.52954	61.08907	-880.44751	221.10379	-5.24433
822	6.842	893.25952	330.20493	1408.47522	-293.02069	341.39590	1264.61011	-1008.62909	316.91077	1288.22876	236.95639	457.45923	-6.96990	23.93985	169.33679	118.96517	-1185.82385	528.63208	63.30954	-904.66504	220.53114	-5.38970
823	6.850	894.81714	328.77313	1405.45764	-294.87354	339.52936	1263.50769	-1009.46948	318.11826	1284.59143	213.00900	456.81873	-7.39277	55.45163	174.03503	113.35429	-1158.72437	525.98645	65.24167	-928.86511	220.05392	-5.68904
824	6.858	896.20795	327.37610	1403.01123	-296.27570	338.19229	1262.99817	-1010.22174	319.47360	1281.62390	189.09106	456.13690	-7.71347	88.02164	179.09686	107.05338	-1130.50757	522.12854	66.85542	-953.03979	219.54642	-6.03785
825	6.867	897.44928	326.04800	1401.16846	-297.30823	337.40884	1263.08728	-1010.82483	321.01233	1279.46167	165.16617	455.37823	-7.98504	121.72549	184.39075	100.57539	-1101.52905	516.70581	68.13017	-977.19788	218.90152	-6.24944
826	6.875	898.54169	324.81238	1399.94067	-298.12979	337.06985	1263.78381	-1011.24756	322.75977	1278.18457	141.10101	454.54443	-8.24017	156.76566	189.82925	94.31345	-1072.10510	509.84064	69.17593	-1001.40161	218.12833	-6.24101
827	6.883	899.47870	323.67203	1399.31897	-298.89914	337.03229	1265.08569	-1011.49152	324.69058	1277.81897	116.73495	453.78558	-8.35798	193.33011	195.31720	88.45885	-1042.44385	502.10428	70.21156	-1025.74109	217.32730	-6.10326
828	6.892	900.25494	322.60526	1399.27576	-299.73193	337.21066	1266.98523	-1011.58545	326.69849	1278.34070	92.02953	453.22235	-8.23426	231.44000	200.86526	83.06120	-1012.74500	494.07339	71.37969	-1050.28174	216.62314	-5.99051
829	6.900	900.86786	321.58130	1399.76709	-300.68689	337.60117	1269.47314	-1011.58234	328.64008	1279.68958	67.10865	452.71951	-8.00364	270.94620	206.63547	78.17882	-983.17773	485.96570	72.64302	-1075.05359	216.09396	-5.98833
830	6.908	901.32196	320.58633	1400.73633	-301.73557	338.24554	1272.52124	-1011.55127	330.40811	1281.79028	42.11082	452.09796	-7.87576	311.54999	212.85431	73.93693	-953.73883	477.72733	73.85829	-1100.03284	215.66916	-6.06955
831	6.917	901.63812	319.62762	1402.12048	-302.72220	339.18823	1276.05664	-1011.54376	331.95074	1284.57092	17.06995	451.37888	-7.90499	352.80042	219.74808	70.44205	-924.21906	469.34723	74.88338	-1125.11841	215.14328	-6.13341
832	6.925	901.85828	318.71857	1403.85168	-303.38718	340.45972	1279.97144	-1011.55334	333.24268	1287.97437	-8.04300	450.65234	-8.02906	394.18073	227.42609	67.80626	-894.38629	460.95758	75.60982	-1150.20032	214.34750	-6.08747
833	6.933	902.03955	317.86502	1405.85657	-303.46979	342.06509	1284.15344	-1011.50702	334.26868	1291.95764	-33.25088	449.91998	-8.17040	435.24557	235.62665	66.36179	-864.23108	452.67310	75.94806	-1175.27295	213.28818	-5.91869
834	6.942	902.24231	317.05750	1408.05994	-302.81354	343.96973	1288.50562	-1011.29535	335.03723	1296.47705	-58.56999	449.14713	-8.27370	475.54364	243.67358	66.64366	-834.02380	444.57312	75.86801	-1200.44104	212.12625	-5.70331
835	6.950	902.52118	316.26978	1410.39087	-301.40674	346.10742	1292.94165	-1010.81976	335.59558	1301.46460	-84.01405	448.34970	-8.32829	514.32727	250.88104	68.94373	-804.13922	436.86313	75.46331	-1225.80518	211.02509	-5.53731
836	6.958	902.91803	315.46692	1412.78845	-299.35797	348.40601	1297.38000	-1010.03021	336.02246	1306.80835	-109.57012	447.58063	-8.36106	550.50830	256.90854	72.85873	-774.90295	429.84473	74.89580	-1251.33521	210.00620	-5.43051
837	6.967	903.45239	314.61932	1415.20081	-296.84311	350.80997	1301.74475	-1008.94055	336.39893	1312.34473	-135.20428	446.87668	-8.39652	582.93115	261.77515	77.18781	-746.63544	423.79785	74.29132	-1276.76978	208.93814	-5.20641
838	6.975	904.11548	313.72186	1417.58264	-294.05099	353.29321	1305.96716	-1007.62225	336.76675	1317.86938	-160.89392	446.25839	-8.43786	610.39825	265.72763	80.32190	-719.74066	419.01050	73.69290	-1301.55261	207.62456	-4.44640
839	6.983	904.87042	312.80429	1419.89587	-291.14001	355.84674	1309.97534	-1006.18201	337.09778	1323.16077	-186.61230	445.78564	-8.49256	631.54102	268.88965	80.96451	-694.66656	415.78931	72.98017	-1324.95837	205.92853	-2.63492
840	6.992	905.65778	311.91620	1422.10925	-288.21866	358.44165	1313.68762	-1004.74548	337.31653	1328.01294	-212.23541	445.56995	-8.59718	645.46924	271.10263	78.55866	-671.80542	414.35120	71.77934	-1346.44385	203.85519	0.46476
841	7.000	906.40430	311.10049	1424.19971	-285.35168	360.99884	1317.01965	-1003.44568	337.36993	1332.26404	-237.42661	445.69800	-8.77693	652.88611	272.43362	73.27072	-651.48798	414.76382	69.56398	-1365.86938	201.49841	4.54749
842	7.008	907.03516	310.38065	1426.14551	-282.57037	363.39423	1319.90344	-1002.38934	337.26447	1335.81531	-261.60529	446.18085	-8.93643	656.03082	273.46204	65.95158	-634.03088	417.00415	65.90278	-1383.32605	198.95990	8.91328
843	7.017	907.49066	309.76056	1427.91895	-279.87579	365.49777	1322.30212	-1001.60596	337.04974	1338.64038	-284.12006	447.00143	-8.77351	657.19861	274.72885	58.01038	-619.69592	420.94531	60.54122	-1398.82019	196.30099	12.96270
844	7.025	907.73993	309.22601	1429.48376	-277.24615	367.21094	1324.20044	-1001.02203	336.80371	1340.78491	-304.60782	448.26398	-7.71951	657.37695	276.23471	50.81306	-608.60938	426.28583	53.31198	-1412.18555	193.52695	16.72481
845	7.033	907.78180	308.74707	1430.79700	-274.65417	368.49133	1325.56958	-1000.48279	336.61710	1342.35107	-323.05328	450.46411	-4.69252	656.09265	277.58157	44.85355	-600.79468	432.70712	44.18414	-1423.15820	190.75320	20.89201
846	7.042	907.63489	308.28787	1431.81213	-272.08566	369.37415	1326.33655	-999.80762	336.54901	1343.46045	-338.91177	454.67081	2.19182	652.14246	278.32361	39.46878	-596.30591	440.11163	33.41600	-1431.27209	188.30557	26.10156
847	7.050	907.32977	307.81805	1432.48340	-269.55338	369.96277	1326.39258	-998.85266	336.59528	1344.20288	-349.95615	462.10327	14.97830	644.43750	278.19449	33.45561	-595.30713	448.51770	21.59237	-1435.69031	186.40497	32.10675
848	7.058	906.91040	307.31305	1432.77197	-267.10297	370.38498	1325.63794	-997.55725	336.73370	1344.60559	-352.89429	473.06677	34.01821	632.58105	277.28253	26.17886	-598.02014	457.76785	9.71848	-1435.48486	184.85217	37.74862
849	7.067	906.43854	306.75024	1432.65088	-264.80765	370.76019	1324.03247	-995.95087	337.00958	1344.63489	-345.97931	486.29294	56.79622	616.99670	276.03442	18.33237	-604.62726	467.32712	-0.62650	-1430.25452	183.15463	41.67567
850	7.075	905.99457	306.11765	1432.10645	-262.74854	371.18256	1321.61560	-994.11957	337.53058	1344.22449	-330.82092	499.55023	79.06293	598.47290	274.95520	11.54176	-615.13477	476.13956	-7.76045	-1420.33203	180.85999	43.02176
851	7.083	905.67407	305.41980	1431.13123	-260.98438	371.70520	1318.49219	-992.16382	338.37646	1343.31067	-311.35141	510.90726	97.16180	577.53400	274.26797	7.01649	-629.36578	482.90488	-11.14008	-1406.31580	177.77893	41.61151
852	7.092	905.58508	304.66278	1429.71692	-259.52347	372.33804	1314.80176	-990.18079	339.54285	1341.86243	-291.04010	519.54907	109.63370	554.48651	273.83875	4.73716	-647.28162	486.86761	-11.94540	-1388.51660	174.00995	37.83128
853	7.100	905.84119	303.84296	1427.85278	-258.32788	373.06250	1310.69128	-988.27289	340.93311	1339.89368	-271.03513	525.78839	117.34636	529.96143	273.40613	3.89935	-668.77197	488.28769	-11.98280	-1366.90833	169.81601	32.41460
854	7.108	906.54034	302.96259	1425.52576	-257.36121	373.85309	1306.29858	-986.56219	342.38995	1337.45471	-250.61737	530.53247	122.37355	504.86276	272.87021	3.68050	-692.84790	488.10291	-12.25401	-1341.57520	165.52554	26.24285
855	7.117	907.73608	302.05276	1422.73169	-256.64178	374.70126	1301.74780	-985.18890	343.76489	1334.60291	-228.73895	534.65448	126.57294	479.79916	272.30118	3.54234	-717.92212	487.24216	-12.76594	-1313.31714	161.53671	20.19745
856	7.125	909.41492	301.17361	1419.49597	-256.25830	375.63403	1297.15015	-984.29004	344.94916	1331.37451	-204.92332	538.59943	130.82262	454.92694	271.70755	3.22693	-742.93622	486.21661	-13.22510	-1283.99048	158.32309	15.11891
857	7.133	911.48938	300.38968	1415.88831	-256.34167	376.71393	1292.60645	-983.97253	345.86636	1327.78162	-179.29709	542.31812	135.09277	430.23474	270.96375	2.71198	-767.62671	485.15460	-13.55406	-1255.88757	156.33888	11.77678
858	7.142	913.81488	299.74438	1412.01575	-257.02148	378.01254	1288.21863	-984.28912	346.48340	1323.83411	-152.33438	545.46765	138.93665	405.73206	270.04938	2.10007	-792.07599	484.05411	-13.87943	-1230.10229	155.81563	10.65854
859	7.150	916.22485	299.25085	1408.00574	-258.39316	379.56870	1284.10339	-985.22351	346.82526	1319.55920	-124.65002	547.69843	141.91591	381.44910	269.19107	1.46964	-816.40216	482.95541	-14.30293	-1205.70740	156.62189	11.69147
860	7.158	918.57330	298.89594	1403.98865	-260.48730	381.36450	1280.40063	-986.69482	346.95306	1315.01147	-96.77416	548.82629	143.72031	357.40707	268.55154	0.86559	-840.65918	481.92355	-14.80397	-1180.92139	158.39674	14.24158
861	7.167	920.77026	298.65054	1400.08069	-263.22824	383.33148	1277.26086	-988.58411	346.91058	1310.29065	-68.89272	548.82483	144.08667	333.57068	267.94739	0.34393	-864.83624	480.98093	-15.29814	-1154.59827	160.87234	17.45367
862	7.175	922.79639	298.47559	1396.37268	-266.42294	385.36285	1274.81238	-990.76837	346.69656	1305.56677	-40.80301	547.74194	142.78175	309.82654	267.13803	-0.09645	-888.92773	480.11270	-15.72085	-1126.59070	164.10608	20.64959
863	7.183	924.68591	298.32202	1392.93066	-269.81918	387.32623	1273.12769	-993.13092	346.28864	1301.08240	-12.15570	545.65210	139.71779	286.04648	266.19299	-0.52579	-912.97253	479.31241	-16.06104	-1097.39465	168.38448	23.50625
864	7.192	926.48712	298.13791	1389.80115	-273.19656	389.09131	1272.21472	-995.53784	345.65894	1297.10583	17.29757	542.67096	135.02409	262.16888	265.34592	-0.97041	-937.01776	478.60181	-16.34872	-1067.67554	173.90848	25.97735
865	7.200	928.22406	297.87958	1387.02283	-276.41946	390.56586	1272.03564	-997.82434	344.77252	1293.87146	47.65766	538.98206	128.97610	238.21994	264.67133	-1.38055	-961.10236	477.97891	-16.61801	-1037.92725	180.67953	28.14517
866	7.208	929.88409	297.52100	1384.63647	-279.43195	391.71732	1272.54236	-999.82300	343.60455	1291.54211	78.97814	534.82117	121.90332	214.25116	264.06894	-1.69362	-985.27307	477.37524	-16.86440	-1008.34912	188.62561	30.15695
867	7.217	931.43463	297.05948	1382.68604	-282.22580	392.57352	1273.70496	-1001.41571	342.13385	1290.18555	111.39687	530.43750	114.16743	190.25665	263.42688	-1.85652	-1009.56372	476.72919	-17.03277	-978.92279	197.67322	32.18999
868	7.225	932.84229	296.51550	1381.20703	-284.80563	393.19946	1275.51440	-1002.56995	340.32135	1289.76733	145.18365	526.04767	106.13579	166.17007	262.68628	-1.82854	-1033.97803	476.05188	-17.07174	-949.56421	207.69894	34.38810
869	7.233	934.08209	295.93094	1380.21118	-287.16089	393.65247	1277.95068	-1003.34259	338.15149	1290.18005	180.61465	521.77356	98.10808	141.91592	261.83466	-1.63448	-1058.51306	475.37924	-17.00804	-920.23547	218.47552	36.81494
870	7.242	935.14514	295.36035	1379.67822	-289.25830	393.94812	1280.95276	-1003.85449	335.70319	1291.30396	217.78653	517.62128	90.26366	117.44312	260.94833	-1.40578	-1083.17236	474.71463	-16.93880	-891.05096	229.67358	39.41819
871	7.250	936.04059	294.85315	1379.56323	-291.04971	394.05359	1284.43115	-1004.25250	333.15381	1293.05298	256.58417	513.52502	82.68832	92.73282	260.20969	-1.31651	-1107.95581	474.03995	-16.93387	-862.29120	240.92770	42.00924
872	7.258	936.78839	294.44037	1379.80969	-292.47806	393.90759	1288.30933	-1004.66162	330.71530	1295.38074	296.80078	509.37543	75.48365	67.79810	259.75436	-1.44135	-1132.85767	473.35321	-16.96484	-834.20990	251.95584	44.33002
873	7.267	937.41296	294.13043	1380.35315	-293.48392	393.46375	1292.53857	-1005.14807	328.55258	1298.27344	338.22675	505.05072	68.90637	42.69958	259.49713	-1.68591	-1157.89160	472.66571	-16.94865	-806.85889	262.60834	46.19267
874	7.275	937.94379	293.91522	1381.12378	-294.01974	392.71597	1297.07776	-1005.71472	326.73590	1301.73376	380.64832	500.50439	63.46268	17.53293	259.18158	-1.88229	-1183.09497	471.97528	-16.84708	-780.16418	272.77927	47.56613
875	7.283	938.41650	293.79037	1382.05066	-294.06439	391.68512	1301.86890	-1006.31390	325.25345	1305.74890	423.77246	495.86707	59.90571	-7.64227	258.61328	-1.93501	-1208.49353	471.25705	-16.72640	-754.12988	282.36221	48.52327
876	7.292	938.86987	293.77063	1383.06580	-293.63315	390.39917	1306.82922	-1006.86646	324.05328	1310.25916	467.00128	491.51636	59.04764	-32.83054	257.81165	-1.86088	-1234.07739	470.47510	-16.71713	-728.91559	291.29385	49.14440
877	7.300	939.34021	293.88220	1384.10645	-292.78455	388.89108	1311.85815	-1007.29462	323.07108	1315.15125	509.15125	488.00128	61.30861	-58.06747	256.92105	-1.72601	-1259.79968	469.65652	-16.84634	-704.71301	299.39038	49.56950
878	7.308	939.85315	294.14612	1385.11890	-291.61923	387.20639	1316.84595	-1007.55310	322.24979	1320.26697	548.49011	485.69421	66.14254	-83.40518	256.07495	-1.59050	-1285.52271	468.97058	-16.87850	-681.59979	306.07800	50.11841
879	7.317	940.41565	294.57495	1386.06421	-290.25986	385.40829	1321.68079	-1007.64197	321.56134	1325.41370	583.17163	484.42975	71.80244	-108.87991	255.34210	-1.48788	-1310.91089	468.70477	-16.26931	-659.59369	310.70523	51.10189
880	7.325	941.01025	295.18277	1386.91528	-288.82019	383.56775	1326.26965	-1007.60376	321.01520	1330.37622	611.59558	483.67010	75.97498	-134.45578	254.64789	-1.40901	-1335.44556	469.12109	-14.22020	-638.84698	313.18796	52.41235
881	7.333	941.59253	295.98499	1387.65161	-287.38364	381.74557	1330.55896	-1007.50525	320.64441	1334.93542	632.57843	483.08987	76.94807	-159.99112	253.77017	-1.32742	-1358.67358	470.26227	-9.99844	-619.75378	313.91635	53.47131
882	7.342	942.09448	296.97778	1388.25769	-285.99948	379.98587	1334.51843	-1007.41357	320.48093	1338.90308	645.88635	482.77399	74.18916	-185.17172	252.54984	-1.25188	-1380.40210	472.05594	-3.39546	-602.90509	313.16241	53.57938
883	7.350	942.43939	298.12524	1388.72058	-284.68890	378.33304	1338.10083	-1007.38458	320.52664	1342.16785	652.80743	482.85864	68.17846	-209.45602	251.10486	-1.19958	-1400.54028	474.70886	5.25053	-588.88855	310.91275	52.25600
884	7.358	942.56244	299.37009	1389.02698	-283.45703	376.86255	1341.22046	-1007.46576	320.71991	1344.71606	655.63220	483.29895	60.21933	-232.20859	249.72372	-1.05165	-1418.76318	478.49164	15.38107	-577.98859	307.06281	49.39606
885	7.367	942.42560	300.64871	1389.16235	-282.30411	375.67731	1343.76245	-1007.68201	320.95407	1346.62573	656.23993	484.02533	52.15402	-252.95523	248.48038	-0.39068	-1434.38196	482.97278	26.45164	-570.05029	301.58301	45.26113
886	7.375	942.02191	301.89151	1389.11377	-281.22574	374.85355	1345.60938	-1007.99896	321.15701	1348.04163	655.12964	485.09595	45.49141	-271.45541	246.94275	1.61900	-1446.57568	487.20148	38.24332	-564.67126	294.62268	40.33516
887	7.383	941.37201	303.02023	1388.87122	-280.20840	374.39493	1346.66882	-1008.31427	321.30054	1349.11438	651.46094	486.69601	40.34643	-287.37784	244.29352	6.33108	-1454.79639	490.77133	50.93975	-561.54193	286.51361	35.07904
888	7.392	940.51190	303.95123	1388.42896	-279.23441	374.24979	1346.88647	-1008.49243	321.31891	1349.91699	643.77588	489.10632	35.29634	-299.65317	239.87119	15.36572	-1459.01501	494.15747	64.29192	-560.69385	277.62692	29.67701
889	7.400	939.47412	304.60422	1387.77954	-278.29230	374.36295	1346.24866	-1008.41211	321.09473	1350.41931	631.00946	492.50119	28.64738	-306.30124	233.70129	29.57275	-1459.68042	498.14160	76.72993	-562.56226	268.28589	23.95841
890	7.408	938.27576	304.92139	1386.90723	-277.38379	374.69000	1344.77734	-1008.00897	320.56354	1350.53320	613.38373	496.49335	20.15431	-305.62729	226.52812	47.88797	-1457.36499	503.18958	85.91008	-567.79852	258.88120	17.65824
891	7.417	936.92511	304.88516	1385.78833	-276.52502	375.16492	1342.51880	-1007.30261	319.79218	1350.16516	592.56451	499.93414	11.45349	-297.84177	219.40436	67.48981	-1452.34082	509.10043	90.35017	-576.89337	250.07236	10.96622
892	7.425	935.44232	304.51563	1384.40125	-275.74155	375.68768	1339.52893	-1006.38690	318.93091	1349.24756	570.62427	501.60907	4.63775	-285.07858	213.24603	85.32518	-1444.68274	515.09302	90.40466	-589.91632	242.83243	4.86573
893	7.433	933.87457	303.85190	1382.73083	-275.05609	376.14856	1335.86633	-1005.38757	318.12363	1347.75745	548.47760	501.33469	0.64981	-269.72397	208.54562	99.61089	-1434.74146	520.46216	87.77722	-606.67035	237.99384	0.58433
894	7.442	932.29449	302.93097	1380.76050	-274.48203	376.45456	1331.60278	-1004.42065	317.46674	1345.71350	525.54285	500.06345	-0.92227	-253.00302	205.25728	110.26790	-1423.06812	525.12805	84.22633	-626.93579	235.52682	-1.51010
895	7.450	930.78632	301.77948	1378.47290	-274.03287	376.54831	1326.83997	-1003.57562	317.00183	1343.15039	501.12927	498.84991	-1.17858	-235.05716	202.92924	118.32538	-1409.87122	529.44519	80.56084	-650.14038	234.52655	-2.15940
896	7.458	929.42993	300.41711	1375.86572	-273.73730	376.42337	1321.70715	-1002.91705	316.72943	1340.09888	475.58984	498.05432	-1.18995	-215.75595	201.05469	124.97408	-1394.85010	533.82495	76.63145	-675.06232	234.01303	-2.34183
897	7.467	928.28247	298.85925	1372.96765	-273.64487	376.12573	1316.33618	-1002.48950	316.63190	1336.58972	449.84802	497.50278	-1.47585	-195.09732	199.37997	130.96272	-1377.45020	538.60205	72.04491	-700.44446	233.50604	-2.55924
898	7.475	927.35809	297.12430	1369.84045	-273.82132	375.72375	1310.83923	-1002.31970	316.67957	1332.66724	424.47778	496.97748	-2.02876	-173.16147	197.97318	136.51018	-1357.15662	543.82275	66.82108	-725.65735	232.95163	-2.87891
899	7.483	926.61334	295.23834	1366.57336	-274.33835	375.26343	1305.30432	-1002.41931	316.84155	1328.39746	399.56613	496.41223	-2.69824	-150.10074	197.06616	141.50064	-1333.85645	549.03577	61.63144	-750.58569	232.43265	-3.22626
900	7.492	925.95642	293.23154	1363.27600	-275.26691	374.74902	1299.80286	-1002.78864	317.11569	1323.86841	375.00708	495.83163	-3.38493	-126.23141	196.82352	145.73886	-1308.30493	553.48328	57.57246	-775.28577	231.99155	-3.55415
901	7.500	925.27960	291.14319	1360.07056	-276.67935	374.14981	1294.40588	-1003.42053	317.54810	1319.18579	350.67212	495.27734	-4.01476	-101.95786	197.27440	149.10521	-1282.23962	556.58887	55.56279	-799.84412	231.61105	-3.87818
902	7.508	924.49341	289.02423	1357.07642	-278.64453	373.41296	1289.20447	-1004.30225	318.21451	1314.46521	326.45795	494.79120	-4.53014	-77.51132	198.41452	151.53587	-1257.65161	558.27966	55.81011	-824.31995	231.25693	-4.22440
903	7.517	923.53986	286.91739	1354.39331	-281.19629	372.48944	1284.32703	-1005.40680	319.16385	1309.81860	302.30203	494.39133	-4.94081	-52.82236	200.27876	152.93633	-1235.53076	558.86475	57.76450	-848.72308	230.89389	-4.56424
904	7.525	922.38898	284.84396	1352.09753	-284.28931	371.38440	1279.93738	-1006.68176	320.38806	1305.33801	278.17386	494.03412	-5.33069	-27.65848	202.92055	153.17410	-1215.23315	558.62488	60.47198	-873.05127	230.48062	-4.84106
905	7.533	921.03363	282.81244	1350.25134	-287.78702	370.20316	1276.20508	-1008.06494	321.88235	1301.10095	254.06763	493.62796	-5.77589	-1.80499	206.33904	152.15665	-1195.19666	557.54584	63.04366	-897.31348	229.96628	-5.05262
906	7.542	919.48499	280.82635	1348.91248	-291.50436	369.12726	1273.25793	-1009.52319	323.69775	1297.18567	229.99487	493.10663	-6.25879	24.87643	210.44635	149.88681	-1174.25208	555.41107	64.99660	-921.51733	229.32159	-5.25380
907	7.550	917.76044	278.89011	1348.13318	-295.27087	368.31433	1271.14600	-1011.06281	325.85547	1293.67102	205.96198	492.47845	-6.68397	52.49155	215.10059	146.47289	-1152.18286	552.00909	66.25408	-945.68115	228.57410	-5.47947
908	7.558	915.87219	277.00992	1347.95264	-298.97464	367.81613	1269.85303	-1012.70520	328.25348	1290.62842	181.95398	491.78830	-6.97968	81.16882	220.12181	142.17029	-1129.26587	547.29639	66.94643	-969.85052	227.78085	-5.69566
909	7.567	913.82245	275.18228	1348.39087	-302.57187	367.57852	1269.34814	-1014.46460	330.72638	1288.12024	157.92441	491.05746	-7.15780	111.03195	225.32306	137.35669	-1105.68481	541.49921	67.30937	-994.08020	226.98416	-5.83163
910	7.575	911.60303	273.38849	1349.45129	-306.05353	367.48767	1269.61157	-1016.33038	333.14563	1286.19714	133.79022	490.28751	-7.27317	142.12735	230.59508	132.34071	-1081.47778	534.88373	67.57878	-1018.40637	226.21213	-5.85528
911	7.583	909.20050	271.60162	1351.13135	-309.38828	367.42001	1270.60840	-1018.25800	335.44229	1284.89636	109.46113	489.52039	-7.34394	174.41971	235.95834	127.21790	-1056.76111	527.35681	67.80269	-1042.84961	225.48529	-5.80792
912	7.592	906.60516	269.79385	1353.42896	-312.49261	367.29285	1272.26245	-1020.17627	337.58749	1284.24487	84.88177	488.84937	-7.32659	207.82565	241.55029	121.95731	-1031.74646	518.64600	67.89619	-1067.43213	224.81592	-5.76686
913	7.600	903.81616	267.95041	1356.33618	-315.24835	367.11575	1274.47192	-1021.99945	339.54742	1284.26270	60.06184	488.29517	-7.21455	242.20088	247.55695	116.59923	-1006.58167	508.93311	67.95013	-1092.17822	224.23798	-5.79526
914	7.608	900.84131	266.08377	1359.82874	-317.53961	367.01059	1277.15173	-1023.64172	341.25415	1284.96509	35.06739	487.73038	-7.11264	277.30530	254.11502	111.35307	-981.28015	498.90289	68.26725	-1117.09839	223.78757	-5.90445
915	7.617	897.69690	264.22745	1363.86255	-319.27066	367.14911	1280.25549	-1025.04321	342.65051	1286.36121	9.96284	487.03659	-7.11736	312.77991	261.31863	106.47974	-955.76361	489.14862	69.05926	-1142.15723	223.38342	-6.01813
916	7.625	894.40784	262.41541	1368.38220	-320.36975	367.65021	1283.75171	-1026.18774	343.74396	1288.44556	-15.21718	486.24426	-7.21219	348.16696	269.27887	102.06268	-929.88293	479.87311	70.26938	-1167.27051	222.82141	-6.01349
917	7.633	891.00714	260.66660	1373.32715	-320.80670	368.53967	1287.58313	-1027.08374	344.58875	1291.18835	-40.46088	485.45258	-7.33581	383.03406	277.96054	97.99274	-903.44904	471.06433	71.63457	-1192.39014	221.97403	-5.84769
918	7.642	887.53802	258.97791	1378.63574	-320.60834	369.77283	1291.65308	-1027.72656	345.22955	1294.52954	-65.79037	484.70804	-7.45555	417.15591	286.88837	94.30513	-876.38257	462.69128	72.87212	-1217.56836	220.92181	-5.60650
919	7.650	884.05023	257.31866	1384.25085	-319.85336	371.27069	1295.84326	-1028.08618	345.68121	1298.37573	-91.24131	483.99719	-7.56115	450.55035	295.13623	91.48517	-848.86603	454.75186	73.86063	-1242.89636	219.84341	-5.40916
920	7.658	880.58905	255.64250	1390.12109	-318.66107	372.95657	1300.03943	-1028.13452	345.94788	1302.60059	-116.81237	483.31171	-7.63878	483.14954	301.73358	90.19084	-821.29285	447.19989	74.59293	-1268.39075	218.83449	-5.29030
921	7.667	877.18353	253.92337	1396.19238	-317.17532	374.77182	1304.14844	-1027.87769	346.03522	1307.05225	-142.46011	482.66306	-7.67105	514.26514	306.26828	90.37518	-794.12341	440.04907	75.05515	-1293.90247	217.85117	-5.14857
922	7.675	873.84009	252.18790	1402.39734	-315.53409	376.66830	1308.10022	-1027.36499	345.94812	1311.56689	-168.13361	482.05023	-7.66613	542.35876	309.16324	90.75127	-767.86060	433.77167	75.30271	-1319.03381	216.74564	-4.71964
923	7.683	870.53955	250.52438	1408.65356	-313.84329	378.59888	1311.83850	-1026.67993	345.70175	1315.98743	-193.79056	481.48700	-7.67931	565.39563	311.17847	89.48242	-743.06616	429.31122	75.45461	-1343.14209	215.31934	-3.58084
924	7.692	867.24225	249.04639	1414.88379	-312.17618	380.50867	1315.30579	-1025.93054	345.35327	1320.17688	-219.36868	481.05133	-7.77860	581.76624	312.55316	85.43826	-720.33215	427.44019	75.42466	-1365.61853	213.45547	-1.35166
925	7.700	863.89441	247.82373	1421.03796	-310.58435	382.33310	1318.43286	-1025.24084	345.02051	1324.02356	-244.71118	480.86591	-7.96082	591.40161	312.88211	78.70070	-700.21442	428.18201	74.68872	-1386.23108	211.25912	1.94681
926	7.708	860.43402	246.85661	1427.09192	-309.09329	384.01068	1321.14624	-1024.71741	344.81049	1327.43347	-269.47189	481.01953	-8.10718	596.10907	311.94830	70.14223	-683.09583	430.81635	72.32094	-1405.08264	208.97977	5.76998
927	7.717	856.80243	246.10800	1433.03052	-307.68604	385.48862	1323.37891	-1024.40125	344.70038	1330.32202	-293.09515	481.49915	-8.02056	598.50684	310.25174	60.88224	-669.07336	434.50381	67.44397	-1422.29700	206.79065	9.36870
928	7.725	852.95850	245.53452	1438.83325	-306.30157	386.71313	1325.07336	-1024.25293	344.57135	1332.62622	-315.01431	482.23569	-7.49057	600.34827	308.47464	52.04118	-657.98047	439.08176	59.85133	-1437.86865	204.66763	12.29386
929	7.733	848.88715	245.09732	1444.46570	-304.86179	387.63617	1326.17981	-1024.18176	344.37769	1334.32642	-335.00604	483.31891	-6.24664	601.68494	306.74939	44.46057	-649.57574	445.19675	50.11697	-1451.68005	202.42459	14.76597
930	7.742	844.59656	244.76857	1449.87708	-303.31335	388.23459	1326.65161	-1024.07544	344.18784	1335.45215	-353.20483	485.33176	-3.56579	601.30444	304.63757	38.25826	-643.84143	453.59589	39.04673	-1463.38391	199.90256	17.61397
931	7.750	840.10431	244.53186	1455.00977	-301.65619	388.51248	1326.43738	-1023.82666	344.09161	1336.06641	-369.24338	489.53009	2.22779	597.67676	301.68347	32.65945	-641.13013	464.33118	27.16097	-1472.18665	197.18851	21.54464
932	7.758	835.42798	244.37387	1459.80652	-299.93958	388.49115	1325.48071	-1023.36658	344.15384	1336.23816	-381.12561	497.33118	13.25574	589.72870	297.90686	26.54813	-642.00537	476.62830	14.94505	-1476.99158	194.61722	26.24145
933	7.767	830.59070	244.27263	1464.21436	-298.23303	388.21756	1323.73816	-1022.68066	344.42059	1336.01257	-385.69931	509.10364	30.18025	577.24310	293.89273	19.57283	-646.92261	489.20291	3.61806	-1476.93530	192.47656	30.36323
934	7.775	825.63141	244.19368	1468.18994	-296.60043	387.78485	1321.20947	-1021.79590	344.92914	1335.39990	-381.09558	523.41418	50.77520	560.74872	290.54065	12.73872	-655.98450	500.44785	-4.93552	-1471.80347	190.67947	32.50291
935	7.783	820.61011	244.09843	1471.70703	-295.09073	387.32153	1317.95032	-1020.76605	345.71783	1334.39209	-368.62317	537.73193	70.82396	541.02081	288.53516	7.58002	-669.14362	508.76825	-9.64236	-1462.01758	188.82434	32.00259
936	7.792	815.61224	243.95120	1474.76111	-293.73590	386.94336	1314.06372	-1019.66626	346.80762	1332.98682	-351.95193	549.93646	86.53051	518.74463	287.82578	4.75014	-686.60059	513.37427	-11.28867	-1448.24719	186.59686	29.02396
937	7.800	810.75189	243.71632	1477.37097	-292.55939	386.72083	1309.67676	-1018.58289	348.14563	1331.19189	-334.39676	559.24725	96.40320	494.66455	287.75073	3.69234	-708.22644	514.80493	-11.56753	-1431.04956	184.03726	24.24989
938	7.808	806.16534	243.35614	1479.57593	-291.59991	386.69028	1304.92041	-1017.59784	349.57083	1329.01062	-317.00677	566.12103	101.49594	469.70956	287.69495	3.45750	-732.66418	514.41541	-11.62890	-1411.05005	181.48395	18.66633
939	7.817	801.98920	242.83958	1481.42920	-290.92468	386.87161	1299.91833	-1016.78955	350.87772	1326.44287	-298.99762	571.61310	104.18671	444.66177	287.42560	3.39565	-758.01965	513.35681	-11.83318	-1389.47278	179.37518	13.44684
940	7.825	798.32721	242.15285	1482.99512	-290.62158	387.27512	1294.78491	-1016.24792	351.93854	1323.50842	-279.27280	576.72070	106.59338	419.85068	286.93164	3.19476	-783.16449	512.17566	-12.18501	-1367.93677	178.11740	9.67213
941	7.833	795.22003	241.30237	1484.34827	-290.78796	387.91833	1289.62634	-1016.06842	352.75885	1320.26367	-257.28342	581.92017	109.68615	395.25262	286.26047	2.72025	-807.85089	511.08371	-12.60670	-1347.15356	178.01550	7.84299
942	7.842	792.63409	240.30807	1485.56982	-291.52298	388.84485	1284.54102	-1016.32367	353.44373	1316.78809	-233.09531	587.05469	113.36965	370.74197	285.49765	1.99403	-832.20703	510.16772	-13.02957	-1326.24158	179.14340	7.70133
943	7.850	790.47595	239.19046	1486.74438	-292.91953	390.11536	1279.62122	-1017.04633	354.14026	1313.14844	-207.24213	591.60944	117.09814	346.28320	284.71533	1.19563	-856.43451	509.38593	-13.44345	-1303.81067	181.26910	8.62486
944	7.858	788.62427	237.96883	1487.95947	-295.05392	391.77188	1274.96167	-1018.22638	354.95581	1309.37158	-180.53046	595.07593	120.35315	321.96399	283.91495	0.53246	-880.65082	508.63898	-13.87630	-1279.21094	184.02386	10.07025
945	7.867	786.96576	236.67828	1489.29907	-297.96317	393.80463	1270.67249	-1019.80817	355.85739	1305.44397	-153.67221	597.12408	122.68991	297.85144	283.09109	0.06625	-904.85620	507.89688	-14.30547	-1252.58606	187.15320	11.71953
946	7.875	785.42316	235.38464	1490.82849	-301.59549	396.14633	1266.88171	-1021.68713	356.67413	1301.35449	-126.89822	597.61768	123.63332	273.89420	282.30728	-0.31956	-929.02301	507.18103	-14.65919	-1224.40100	190.61612	13.49952
947	7.883	783.96387	234.17271	1492.58740	-305.76758	398.68585	1263.71399	-1023.72729	357.24380	1297.15906	-99.92974	596.57556	122.76605	249.99901	281.62320	-0.77457	-953.16785	506.46283	-14.93280	-1195.18738	194.57599	15.52989
948	7.892	782.58258	233.10716	1494.60181	-310.19452	401.28705	1261.25720	-1025.80396	357.52563	1292.99695	-72.34134	594.11011	119.95529	226.11813	280.98621	-1.31045	-977.34473	505.69989	-15.19702	-1165.46045	199.31598	17.96341
949	7.900	781.27448	232.20212	1496.90417	-314.59158	403.81439	1259.54675	-1027.83984	357.56635	1289.04407	-43.91342	590.41418	115.46903	202.22781	280.29495	-1.78065	-1001.60303	504.94620	-15.47710	-1135.61084	205.06367	20.81855
950	7.908	780.01422	231.43080	1499.53247	-318.75803	406.15329	1258.58789	-1029.81030	357.40979	1285.46387	-14.64780	585.79224	109.89875	178.28455	279.55377	-2.04546	-1025.95178	504.29504	-15.73041	-1105.82629	211.90805	23.94245
951	7.917	778.75519	230.75269	1502.51733	-322.58279	408.23212	1258.39453	-1031.72021	357.04541	1282.39343	15.44776	580.63538	103.97542	154.22745	278.87363	-2.14919	-1050.36279	503.73999	-15.92033	-1076.14783	219.87349	27.12944
952	7.925	777.44482	230.13153	1505.87195	-325.99280	410.05615	1259.00354	-1033.57239	356.42792	1279.94751	46.49386	575.30762	98.34574	130.00723	278.31055	-2.26691	-1074.81592	503.17847	-16.03914	-1046.58936	228.92056	30.28345
953	7.933	776.04236	229.54286	1509.58472	-328.90863	411.69693	1260.44360	-1035.33972	355.54968	1278.21497	78.62800	570.01770	93.33440	105.62003	277.71829	-2.43401	-1099.32593	502.49335	-16.11623	-1017.22406	238.82196	33.47790
954	7.942	774.52979	228.97351	1513.61719	-331.26978	413.20129	1262.69080	-1036.95496	354.47430	1277.23950	111.81339	564.77509	88.82497	81.10229	276.81491	-2.44458	-1123.93665	501.63391	-16.20718	-988.19043	249.15543	36.83078
955	7.950	772.91351	228.41847	1517.91260	-333.08813	414.53687	1265.65271	-1038.33447	353.29211	1277.02393	145.87604	559.42407	84.40404	56.49219	275.51404	-2.14619	-1148.71729	500.69171	-16.30014	-959.58881	259.49066	40.30296
956	7.958	771.22192	227.88065	1522.41187	-334.44308	415.64514	1269.19373	-1039.43494	352.06839	1277.56165	180.72092	553.71692	79.66570	31.81943	274.09427	-1.68834	-1173.71008	499.81702	-16.29996	-931.35419	269.56766	43.65334
957	7.967	769.50092	227.37338	1527.06470	-335.42944	416.49014	1273.18652	-1040.28845	350.83789	1278.85242	216.39587	547.43353	74.44286	7.09000	272.90234	-1.34130	-1198.87195	499.05264	-16.15246	-903.25562	279.32385	46.59959
958	7.975	767.80597	226.91653	1531.82849	-336.10443	417.04407	1277.55005	-1040.98718	349.63422	1280.88635	252.94952	540.51282	68.87502	-17.73550	272.06235	-1.22769	-1224.10986	498.33939	-15.91010	-875.05664	288.84305	48.97679
959	7.983	766.19238	226.51608	1536.66248	-336.45825	417.28201	1282.24731	-1041.63110	348.51630	1283.62903	290.31561	533.16833	63.40320	-42.72107	271.52124	-1.30600	-1249.36206	497.61905	-15.67083	-846.68054	298.29034	50.75300
960	7.992	764.70703	226.14322	1541.52136	-336.43387	417.20251	1287.24341	-1042.27856	347.55823	1287.02173	328.31070	525.95538	58.79304	-67.91983	271.16431	-1.48096	-1274.62866	496.90103	-15.47997	-818.18469	307.63644	52.06972
961	8.000	763.38293	225.74431	1546.35718	-335.99149	416.83447	1292.46472	-1042.92212	346.82642	1290.99451	366.57050	519.67596	56.07455	-93.32529	270.85626	-1.66784	-1299.93176	496.28284	-15.29982	-789.62512	316.25235	53.35717
962	8.008	762.23853	225.27274	1551.12573	-335.16364	416.22794	1297.79602	-1043.50012	346.37311	1295.47900	404.32999	515.06525	56.10919	-118.86386	270.48868	-1.81123	-1325.28662	495.85010	-15.11591	-761.10248	323.18939	55.13502
963	8.017	761.27539	224.70284	1555.78650	-334.05670	415.43796	1303.10083	-1043.93152	346.21667	1300.39319	440.28320	512.33807	58.76093	-144.47195	270.00272	-1.89235	-1350.71729	495.52176	-15.01143	-732.95349	328.09589	57.52551
964	8.025	760.47534	224.01688	1560.29260	-332.80872	414.50806	1308.24707	-1044.14832	346.31500	1305.59839	472.78516	510.93903	62.45609	-170.11221	269.32391	-1.90466	-1376.17847	495.11469	-14.93140	-705.75159	331.40912	60.13329
965	8.033	759.80139	223.19302	1564.58203	-331.54373	413.46326	1313.13354	-1044.12061	346.57458	1310.87915	500.26239	509.94177	65.00462	-195.68369	268.34863	-1.83513	-1401.39404	494.61676	-14.29453	-680.15839	333.64804	62.35451
966	8.042	759.20508	222.21471	1568.58386	-330.34457	412.32086	1317.70032	-1043.87476	346.88617	1315.98132	521.58923	508.85880	65.00990	-220.94699	267.04855	-1.67440	-1425.87207	494.31689	-12.00085	-656.86169	334.92474	63.62327
967	8.050	758.62848	221.09131	1572.23596	-329.24515	411.10849	1321.90491	-1043.49976	347.14722	1320.66711	536.53101	507.95837	62.33157	-245.48404	265.49478	-1.37608	-1449.10791	494.70215	-7.00891	-636.48376	335.00742	63.51893
968	8.058	758.00354	219.86903	1575.49854	-328.23904	409.86703	1325.68835	-1043.13086	347.26782	1324.75220	546.09448	507.76764	57.48515	-268.73483	263.80148	-0.80281	-1470.68848	496.27560	1.00534	-619.34601	333.58264	61.88566
969	8.067	757.26617	218.62494	1578.35278	-327.29471	408.64243	1328.96558	-1042.91028	347.18964	1328.11816	552.14148	508.51340	51.12999	-290.15152	262.13940	0.22108	-1490.12915	499.19879	11.41013	-605.30994	330.47275	58.90897
970	8.075	756.38007	217.44583	1580.79163	-326.36890	407.48627	1331.63782	-1042.94177	346.91125	1330.70801	556.32062	510.15216	44.12222	-309.31894	260.58249	1.94221	-1506.69727	502.91345	22.95710	-593.90552	325.70551	55.02613
971	8.083	755.34540	216.40067	1582.80933	-325.41870	406.45355	1333.61169	-1043.26111	346.50629	1332.52942	559.28668	512.65063	37.51485	-325.89108	258.70288	5.06530	-1519.62939	506.49475	34.61945	-584.68799	319.47162	50.67849
972	8.092	754.19012	215.53085	1584.39392	-324.41354	405.58447	1334.82263	-1043.82947	346.11951	1333.66553	560.75262	516.03259	32.04967	-339.23062	255.61569	11.04149	-1528.58130	509.53400	46.16691	-577.59308	312.03229	46.04049
973	8.100	752.95654	214.86328	1585.52747	-323.34573	404.90076	1335.25073	-1044.53979	345.89233	1334.24475	559.89984	520.32300	27.57203	-347.92361	250.73001	21.41346	-1533.74658	512.32599	57.70090	-573.06549	303.64682	40.88669
974	8.108	751.68713	214.41583	1586.19592	-322.23380	404.42398	1334.90918	-1045.23352	345.86353	1334.37915	555.60651	525.52869	23.08951	-350.14584	244.31152	36.37943	-1535.65247	515.36401	68.77187	-571.85974	294.58490	34.71640
975	8.117	750.41748	214.18253	1586.39246	-321.10977	404.17438	1333.81677	-1045.73193	345.95618	1334.13062	546.68970	531.43567	17.63289	-345.16196	237.32310	53.99865	-1534.94360	518.97797	78.16521	-574.61761	285.20166	27.14387
976	8.125	749.18036	214.12151	1586.11182	-320.00049	404.14294	1331.98792	-1045.87366	346.03320	1333.51624	532.55084	537.25116	11.31679	-334.24680	230.92816	71.06695	-1532.04163	523.18610	84.51781	-581.53369	276.08847	18.42538
977	8.133	748.01398	214.16287	1585.34766	-318.92291	404.27933	1329.44434	-1045.56396	345.95575	1332.52515	513.80371	541.68616	5.51746	-319.69772	225.99907	84.95885	-1526.89063	527.68988	87.18018	-592.38025	268.21292	9.83043
978	8.142	746.96716	214.22896	1584.10107	-317.89114	404.50983	1326.23291	-1044.82593	345.63782	1331.12976	491.88458	543.84784	1.63773	-303.16916	222.74568	94.88826	-1519.26782	532.11810	86.54561	-606.91235	262.62384	3.20158
979	8.150	746.10284	214.24600	1582.39270	-316.92978	404.76422	1322.42932	-1043.81213	345.08743	1329.29468	468.05554	544.02136	-0.19394	-285.22464	220.71182	101.74765	-1509.15527	536.24536	83.57563	-625.17676	259.65921	-0.45987
980	8.158	745.49652	214.14079	1580.26245	-316.09082	404.99683	1318.13330	-1042.74597	344.39624	1326.98914	443.20721	543.22583	-0.85586	-265.98569	219.20821	106.97419	-1496.56555	539.98389	79.06976	-647.00110	258.58691	-1.78886
981	8.167	745.22748	213.84357	1577.75610	-315.45901	405.19873	1313.46191	-1041.83301	343.67010	1324.19983	418.07208	542.25629	-1.14617	-245.57632	217.78191	111.57613	-1481.31934	543.44507	73.43433	-671.31195	258.26974	-2.11428
982	8.175	745.35669	213.30957	1574.91418	-315.13425	405.39056	1308.53650	-1041.20801	342.96899	1320.93481	393.01419	541.41541	-1.40577	-224.11642	216.37260	115.89510	-1463.19287	547.10248	67.10505	-696.59003	257.98758	-2.26953
983	8.183	745.89886	212.53958	1571.77393	-315.20270	405.59476	1303.45776	-1040.92847	342.31787	1317.22888	368.03830	540.72644	-1.74868	-201.72122	215.16557	119.86211	-1442.11194	551.52966	61.03688	-721.83148	257.56699	-2.47795
984	8.192	746.80188	211.57887	1568.38538	-315.71552	405.81546	1298.29541	-1040.98682	341.75034	1313.14917	343.13513	540.11487	-2.21573	-178.54556	214.35178	123.30252	-1418.43042	556.75751	56.58211	-746.76007	257.08945	-2.75534
985	8.200	747.94543	210.49356	1564.83008	-316.69550	406.03870	1293.10962	-1041.32642	341.31604	1308.78967	318.36163	539.53534	-2.78251	-154.77365	214.04999	126.04642	-1393.35925	562.02435	54.67659	-771.47003	256.64764	-3.12293
986	8.208	749.15906	209.34439	1561.22424	-318.16879	406.21817	1287.98035	-1041.85999	341.07245	1304.25793	293.74841	539.00220	-3.38127	-130.58102	214.36679	127.91650	-1368.67847	566.15411	55.10166	-796.10522	256.25476	-3.58215
987	8.217	750.25555	208.17996	1557.70068	-320.18100	406.24728	1283.02393	-1042.49658	341.09235	1299.66040	269.30533	538.52728	-3.96336	-106.03201	215.37051	128.75311	-1345.53979	568.31213	56.79582	-820.72742	255.86295	-4.04843
988	8.225	751.07501	207.04099	1554.38757	-322.76038	405.96948	1278.38770	-1043.16479	341.44159	1295.09229	245.04208	538.10681	-4.52687	-80.98135	217.00935	128.47626	-1323.74316	568.66663	58.88398	-845.32111	255.42047	-4.39938
989	8.233	751.52057	205.95612	1551.39648	-325.84903	405.24277	1274.22119	-1043.82153	342.12875	1290.63635	220.93481	537.73859	-5.07743	-55.15652	219.15323	127.08996	-1302.18042	568.07800	61.07039	-869.85059	254.91083	-4.60493
990	8.242	751.56531	204.93642	1548.82214	-329.26950	404.01746	1270.63220	-1044.44873	343.09918	1286.37756	196.90796	537.39539	-5.58109	-28.34872	221.72223	124.61611	-1279.69995	567.05975	63.25219	-894.30029	254.35181	-4.75956
991	8.250	751.23083	203.97733	1546.73926	-332.76065	402.37408	1267.65857	-1045.04736	344.26758	1282.41321	172.85049	537.01685	-5.96858	-0.48141	224.74432	121.06693	-1255.74707	565.37915	65.27265	-918.68140	253.78101	-4.98230
992	8.258	750.55609	203.06003	1545.20032	-336.05643	400.48590	1265.28564	-1045.63586	345.54736	1278.84180	148.66068	536.55676	-6.19883	28.48288	228.26187	116.52381	-1230.51147	562.51819	67.01324	-943.02710	253.23065	-5.30915
993	8.267	749.57300	202.15031	1544.23413	-338.96198	398.53293	1263.49377	-1046.24365	346.88721	1275.75378	124.31379	536.02631	-6.30689	58.62888	232.18515	111.22089	-1204.48682	558.20276	68.45244	-967.38324	252.68942	-5.64484
994	8.275	748.29773	201.20731	1543.84875	-341.39282	396.65451	1262.29602	-1046.88672	348.29541	1273.23389	99.86509	535.48303	-6.36241	90.04843	236.33064	105.50999	-1177.91357	552.57166	69.59806	-991.78143	252.11914	-5.83514
995	8.283	746.73975	200.20816	1544.03076	-343.35510	394.96973	1261.73926	-1047.52698	349.80518	1271.36292	75.37519	534.97131	-6.40901	122.77927	240.56961	99.77271	-1150.63513	545.98022	70.45087	-1016.22546	251.50961	-5.82895
996	8.292	744.91608	199.16760	1544.74756	-344.88168	393.59140	1261.87097	-1048.05212	351.41644	1270.21008	50.84928	534.46393	-6.47775	156.80719	244.83151	94.38155	-1122.39331	538.69788	71.05890	-1040.72327	250.88498	-5.72857
997	8.300	742.86053	198.13046	1545.94897	-345.97876	392.59848	1262.69763	-1048.31299	353.08350	1269.82715	26.23923	533.87549	-6.61714	192.02069	249.08154	89.64490	-1093.24670	530.81750	71.57438	-1065.32190	250.28046	-5.66984
998	8.308	740.62946	197.14215	1547.56885	-346.62344	392.01947	1264.17017	-1048.19434	354.73987	1270.24548	1.50157	533.16553	-6.84549	228.11665	253.41711	85.70669	-1063.72131	522.40619	72.25867	-1090.08313	249.74368	-5.71160
999	8.317	738.30176	196.21991	1549.52795	-346.79156	391.84381	1266.20764	-1047.67737	356.31534	1271.47803	-23.35654	532.40393	-7.10256	264.59467	258.14395	82.50459	-1034.50696	513.63269	73.38455	-1115.01245	249.31766	-5.82631
1000	8.325	735.97064	195.35071	1551.74023	-346.47412	392.03430	1268.73633	-1046.86658	357.74255	1273.52222	-48.29768	531.67993	-7.30611	300.87292	263.70792	79.80107	-1005.93713	504.71490	75.01258	-1140.02722	248.94736	-5.91832
1001	8.333	733.73334	194.51331	1554.11780	-345.67706	392.54047	1271.70874	-1045.95471	358.96490	1276.35291	-73.30002	531.00037	-7.41754	336.49216	270.44174	77.26617	-977.71912	495.88339	76.85757	-1165.03027	248.45563	-5.87441
1002	8.342	731.68640	193.69626	1556.57654	-344.42297	393.31158	1275.09082	-1045.12463	359.94330	1279.89905	-98.37852	530.32593	-7.44782	371.27228	278.26740	74.66017	-949.18024	487.39612	78.44590	-1190.00073	247.69470	-5.66665
1003	8.350	729.92029	192.90169	1559.04248	-342.75797	394.29889	1278.83777	-1044.45251	360.65869	1284.04395	-123.56557	529.63837	-7.45987	405.23560	286.54077	72.10307	-919.79126	479.45102	79.42368	-1214.99072	246.68909	-5.38713
1004	8.358	728.51208	192.14490	1561.45361	-340.75266	395.45575	1282.88147	-1043.87817	361.10815	1288.66858	-148.87119	528.94666	-7.52554	438.36951	294.04214	70.21251	-889.52527	472.14386	79.77132	-1240.08313	245.61618	-5.16694
1005	8.367	727.52228	191.45221	1563.75330	-338.49420	396.74551	1287.13062	-1043.25537	361.29950	1293.69006	-174.27396	528.26239	-7.64601	470.36151	299.39590	69.66165	-858.86121	465.57309	79.77881	-1265.34363	244.64304	-5.07254
1006	8.375	726.99152	190.85580	1565.88489	-336.07446	398.15100	1291.47729	-1042.43848	361.25638	1299.04456	-199.74321	527.57642	-7.75482	500.34619	302.05090	70.26248	-828.52649	459.89917	79.77354	-1290.75183	243.76706	-5.04523
1007	8.383	726.93683	190.39175	1567.79065	-333.57767	399.67609	1295.81152	-1041.34888	361.03061	1304.63843	-225.25452	526.87555	-7.79119	526.91205	302.75720	70.72240	-799.20386	455.26862	79.80040	-1316.12292	242.83054	-4.89057
1008	8.392	727.34717	190.09848	1569.41455	-331.06766	401.33606	1300.02905	-1039.99805	360.68762	1310.32458	-250.77029	526.19702	-7.75913	548.53345	302.63367	69.60724	-771.45850	451.69131	79.50969	-1341.00085	241.64249	-4.26898
1009	8.400	728.18298	190.00735	1570.70801	-328.57587	403.12854	1304.02271	-1038.47449	360.26303	1315.90796	-276.15137	525.67010	-7.70580	564.22998	302.04025	66.31958	-745.87646	449.03400	78.31184	-1364.67493	240.07608	-2.73100
1010	8.408	729.37762	190.12796	1571.63818	-326.09506	405.00125	1307.67310	-1036.91284	359.75598	1321.17041	-301.02728	525.46729	-7.60530	574.12695	300.79660	61.08450	-723.11023	447.24124	75.65420	-1386.51343	238.15921	0.01691
1011	8.417	730.84058	190.43997	1572.19531	-323.58621	406.85794	1310.85767	-1035.45264	359.16016	1325.91797	-324.77374	525.66541	-7.27837	579.46619	299.03238	54.51293	-703.70978	446.54803	71.20986	-1406.29272	236.07788	3.76268
1012	8.425	732.46686	190.90157	1572.38379	-321.00070	408.58615	1313.47266	-1034.19128	358.47177	1330.02954	-346.74780	526.22742	-6.41557	581.84326	297.26773	47.43310	-687.92926	447.33984	64.87556	-1424.08997	234.01587	7.82790
1013	8.433	734.15533	191.46951	1572.19751	-318.30765	410.07608	1315.45142	-1033.15247	357.70422	1333.46313	-366.64825	527.25781	-4.49208	582.19482	295.90616	40.67403	-675.68469	449.86786	56.71188	-1439.97388	232.01227	11.55306
1014	8.442	735.82666	192.11301	1571.60791	-315.51840	411.24408	1316.77002	-1032.28564	356.93719	1336.23267	-384.44574	529.33142	-0.38476	580.32715	294.94800	34.53139	-666.72754	454.28400	46.99214	-1453.90881	229.97083	14.82385
1015	8.450	737.43542	192.81302	1570.56824	-312.69733	412.05914	1317.43201	-1031.48279	356.31628	1338.37830	-399.37372	533.50671	7.84083	575.24011	294.06229	28.51659	-660.97253	460.84235	36.22247	-1465.76184	227.83374	18.21876
1016	8.458	738.97693	193.55101	1569.02356	-309.94775	412.54517	1317.43835	-1030.60681	355.97400	1339.94043	-408.89331	540.73914	21.96773	565.89124	292.87659	21.99745	-658.71844	469.70929	24.93791	-1475.19141	225.83655	22.50592
1017	8.467	740.48950	194.29846	1566.92383	-307.38113	412.76385	1316.77454	-1029.53528	355.96307	1340.94568	-409.75220	550.96948	41.70820	551.87244	291.35355	15.25948	-660.58362	480.43579	13.61006	-1481.54102	224.40640	27.81104
1018	8.475	742.05139	195.01874	1564.24255	-305.08572	412.79309	1315.43311	-1028.20520	356.26196	1341.40808	-400.83121	562.81409	63.97573	533.55963	289.88757	9.59267	-667.16559	491.70508	3.05390	-1483.94580	223.60983	33.32220
1019	8.483	743.77039	195.67577	1560.98462	-303.10037	412.69867	1313.44153	-1026.63342	356.82819	1341.32788	-384.47281	574.30652	84.49726	511.78918	288.89505	6.02522	-678.57568	501.66473	-5.30596	-1481.72571	222.94247	37.76400
1020	8.492	745.76990	196.24380	1557.18030	-301.40192	412.52344	1310.86938	-1024.90942	357.64288	1340.69592	-364.72229	583.97375	100.17948	487.66895	288.37927	4.39687	-694.38525	508.70187	-10.30248	-1474.77185	221.76489	40.05912
1021	8.500	748.17468	196.72060	1552.87622	-299.93033	412.31433	1307.81616	-1023.16559	358.70261	1339.51074	-344.45679	591.37885	110.35638	462.46680	288.03357	3.86333	-714.05664	512.26227	-12.24221	-1463.42297	219.70544	39.76407
1022	8.508	751.09576	197.13693	1548.13086	-298.64847	412.15878	1304.39368	-1021.53394	359.97083	1337.78284	-324.15417	596.96692	116.44913	437.12823	287.63232	3.70572	-736.89215	513.05884	-12.60636	-1447.97156	216.73145	37.15060
1023	8.517	754.61212	197.55449	1543.01306	-297.58847	412.18915	1300.71448	-1020.11627	361.34601	1335.52478	-302.90570	601.52759	120.57692	411.96768	287.16129	3.52669	-761.62463	512.37378	-12.64729	-1428.47119	213.10626	32.92562
1024	8.525	758.74719	198.05060	1537.60278	-296.84573	412.54752	1296.88794	-1018.98541	362.68921	1332.75525	-279.89484	605.65131	124.23134	386.97260	286.64395	3.16808	-786.85864	511.19131	-12.80472	-1404.98450	209.28217	27.87746
1025	8.533	763.44800	198.69482	1531.99390	-296.53214	413.33838	1293.01367	-1018.20111	363.88791	1329.52197	-254.93756	609.45648	127.84569	362.14154	286.00998	2.64069	-811.83374	509.97723	-13.08781	-1377.82300	205.72314	22.71811
1026	8.542	768.57959	199.53378	1526.29639	-296.73322	414.59875	1289.17566	-1017.81049	364.90076	1325.91199	-228.35394	612.70398	131.17096	337.48605	285.18848	2.03802	-836.42023	508.87827	-13.45573	-1347.60266	202.74855	18.07057
1027	8.550	773.94263	200.59122	1520.63464	-297.49896	416.29578	1285.44568	-1017.83704	365.77026	1322.03491	-200.73337	615.10510	133.83528	312.96179	284.21658	1.44084	-860.75433	507.88788	-13.89322	-1315.33093	200.51364	14.45286
1028	8.558	779.31238	201.87785	1515.14136	-298.85788	418.34946	1281.89893	-1018.27271	366.59381	1317.99292	-172.67908	616.47278	135.58240	288.53583	283.18677	0.87404	-885.02393	506.97147	-14.35055	-1282.37878	199.10907	12.23207
1029	8.567	784.48535	203.39713	1509.94751	-300.81845	420.66049	1278.62634	-1019.07135	367.45218	1313.85828	-144.53156	616.66815	136.18378	264.25177	282.17926	0.32191	-909.33502	506.12463	-14.74525	-1249.91040	198.63036	11.61207
1030	8.575	789.31305	205.13025	1505.16492	-303.32870	423.11749	1275.73389	-1020.15369	368.34750	1309.67603	-116.23965	615.58801	135.37437	240.16916	281.26764	-0.24200	-933.67755	505.33417	-15.04138	-1218.19958	199.20486	12.64088
1031	8.583	793.70972	207.01945	1500.87720	-306.22110	425.58844	1273.32361	-1021.43048	369.20416	1305.50134	-87.49882	613.25714	132.99139	216.27406	280.48465	-0.79742	-958.00720	504.54572	-15.28506	-1186.71326	200.99541	15.17237
1032	8.592	797.64349	208.98540	1497.14099	-309.21860	427.92358	1271.47034	-1022.82458	369.93170	1301.43823	-58.02413	609.83990	129.11441	192.44345	279.78506	-1.25399	-982.31445	503.70193	-15.56495	-1154.82288	204.12796	18.84949
1033	8.600	801.12280	210.96466	1493.98877	-312.02509	429.98792	1270.21069	-1024.26782	370.46887	1297.63818	-27.71730	605.54999	124.02267	168.50409	279.08508	-1.54323	-1006.63336	502.80316	-15.93928	-1122.38550	208.64511	23.17469
1034	8.608	804.18237	212.93094	1491.42981	-314.43045	431.70392	1269.55017	-1025.67749	370.75378	1294.25500	3.38705	600.62195	118.08780	144.37149	278.30692	-1.69252	-1031.01550	501.90894	-16.36574	-1089.85645	214.53061	27.62388
1035	8.617	806.87250	214.89362	1489.45276	-316.35773	433.06836	1269.47791	-1026.94446	370.69342	1291.39758	35.29607	595.31311	111.71780	120.09103	277.39774	-1.76134	-1055.47290	501.09662	-16.70172	-1057.96985	221.68204	31.81288
1036	8.625	809.24988	216.88867	1488.02930	-317.83008	434.13135	1269.98218	-1027.94434	370.20267	1289.13245	68.14277	589.84705	105.29883	95.74643	276.35480	-1.75850	-1079.97339	500.41000	-16.82635	-1027.23096	229.86642	35.65876
1037	8.633	811.36829	218.96298	1487.12317	-318.89407	434.94937	1271.06360	-1028.56360	369.27045	1287.53247	102.09531	584.37061	99.10302	71.38290	275.27197	-1.69025	-1104.52222	499.80612	-16.77097	-997.59998	238.77014	39.32984
1038	8.642	813.27203	221.14294	1486.70239	-319.57379	435.54041	1272.72302	-1028.73938	367.98560	1286.68994	137.21970	578.93982	93.19962	46.96890	274.31979	-1.64225	-1129.17896	499.16837	-16.68938	-968.54120	248.11362	42.97728
1039	8.650	814.99872	223.41527	1486.73718	-319.87799	435.87286	1274.92932	-1028.49585	366.51123	1286.66736	173.44672	573.51276	87.45248	22.40158	273.60107	-1.71698	-1153.97803	498.39883	-16.69981	-939.34460	257.70929	46.54819
1040	8.658	816.58881	225.74928	1487.18225	-319.81720	435.88705	1277.61121	-1027.94531	365.03021	1287.46106	210.63983	568.01184	81.65634	-2.38931	273.09604	-1.93099	-1178.89868	497.50357	-16.77741	-909.50562	267.39236	49.86975
1041	8.667	818.09308	228.12708	1487.97156	-319.40375	435.52661	1280.68677	-1027.24377	363.69415	1289.01624	248.68527	562.42584	75.71312	-27.34048	272.70694	-2.19590	-1203.91748	496.59607	-16.80445	-878.92560	276.93750	52.82910
1042	8.675	819.57190	230.54074	1489.02698	-318.64462	434.76691	1284.09106	-1026.53064	362.60278	1291.25757	287.55777	556.87329	69.74881	-52.30057	272.21747	-2.34212	-1229.04395	495.80188	-16.70170	-847.85101	286.04523	55.43854
1043	8.683	821.08893	232.97375	1490.26880	-317.53894	433.62326	1287.77454	-1025.87866	361.80884	1294.11072	327.30292	551.64294	64.18711	-77.20724	271.42181	-2.25191	-1254.29370	495.14526	-16.49401	-816.68823	294.36771	57.78086
1044	8.692	822.70166	235.39893	1491.62378	-316.08713	432.13965	1291.67847	-1025.27747	361.32690	1297.51099	367.89737	547.19025	59.75967	-102.19467	270.44714	-2.02824	-1279.63696	494.55670	-16.27238	-785.86768	301.62469	59.89910
1045	8.700	824.45526	237.79250	1493.02698	-314.30994	430.37827	1295.71582	-1024.64832	361.14551	1301.39954	409.01587	544.01111	57.30163	-127.44211	269.64484	-1.90147	-1304.99194	494.00626	-16.09946	-755.82208	307.76639	61.71643
1046	8.708	826.37854	240.13786	1494.41992	-312.26016	428.41290	1299.77966	-1023.88153	361.23798	1305.69934	449.76587	542.39160	57.19523	-152.95877	269.08206	-1.95802	-1330.28223	493.54968	-15.95031	-727.01434	312.96472	63.06188
1047	8.717	828.48120	242.41393	1495.75269	-310.01331	426.31689	1303.77380	-1022.88141	361.54663	1310.28113	488.57037	542.19421	58.77256	-178.61130	268.46960	-2.07926	-1355.46069	493.21405	-15.68083	-699.88000	317.35995	63.77655
1048	8.725	830.75433	244.59146	1496.98633	-307.64554	424.15744	1307.63501	-1021.60956	361.95483	1314.94336	523.47693	542.90497	60.43167	-204.27036	267.61072	-2.10698	-1380.37170	493.03113	-14.81954	-674.68860	320.83023	63.78043
1049	8.733	833.16693	246.65068	1498.08997	-305.21658	422.00168	1311.32495	-1020.10229	362.30457	1319.43079	552.87689	543.95001	60.61903	-229.79642	266.60303	-1.96935	-1404.61084	493.23331	-12.37215	-651.53174	323.09949	63.03269
1050	8.742	835.66327	248.60287	1499.03857	-302.75980	419.91962	1314.79773	-1018.44421	362.46716	1323.48901	576.16418	544.98676	58.70093	-254.89566	265.57706	-1.65813	-1427.68823	494.20929	-7.22961	-630.47021	323.99994	61.50553
1051	8.750	838.16736	250.49109	1499.81128	-300.27795	417.98627	1317.96704	-1016.73267	362.39410	1326.92554	593.86615	545.91241	54.90205	-279.09378	264.53305	-1.13621	-1449.17407	496.27124	1.05348	-611.61133	323.50882	59.25056
1052	8.758	840.59552	252.37439	1500.38721	-297.75397	416.28079	1320.69678	-1015.06372	362.10388	1329.64856	607.15906	546.72400	49.77201	-301.85544	263.46146	-0.28281	-1468.46509	499.38690	11.91086	-595.04236	321.68964	56.40785
1053	8.767	842.87549	254.32068	1500.74048	-295.17599	414.86261	1322.83435	-1013.51636	361.66394	1331.67407	617.11115	547.48486	43.95383	-322.63297	262.28714	1.20135	-1484.67432	502.94601	24.04069	-580.77039	318.75757	53.09462
1054	8.775	844.96338	256.40002	1500.83813	-292.55023	413.74539	1324.26392	-1012.12616	361.19965	1333.10583	624.22412	548.36011	38.14983	-340.83609	260.61075	4.05525	-1496.94263	506.15244	36.19449	-568.79254	315.08038	49.31470
1055	8.783	846.84705	258.65793	1500.64038	-289.89050	412.89664	1324.93018	-1010.88391	360.85614	1334.07971	628.43842	549.55457	32.83102	-355.68661	257.80145	9.62359	-1504.78455	508.82721	47.90030	-559.25586	311.00497	44.94775
1056	8.792	848.53528	261.08374	1500.10376	-287.21133	412.24326	1324.81995	-1009.75433	360.71008	1334.69043	629.24799	551.19055	27.81447	-365.76437	253.44830	19.41235	-1508.24646	511.46854	59.20306	-552.50537	306.70605	39.76345
1057	8.800	850.05023	263.61273	1499.18604	-284.53656	411.68372	1323.93335	-1008.68683	360.73438	1334.95911	625.77515	553.24426	22.32252	-368.99106	247.63022	33.95359	-1507.92480	514.56970	69.75819	-548.93921	302.18436	33.47411
1058	8.808	851.43402	266.16666	1497.85474	-281.90381	411.12411	1322.27576	-1007.61200	360.83990	1334.85083	617.09607	555.46936	15.88232	-363.99588	240.86041	51.83746	-1504.76978	518.16132	78.56379	-548.84998	297.38199	25.91822
1059	8.817	852.75751	268.68839	1496.09314	-279.35876	410.50385	1319.87732	-1006.44739	360.93329	1334.30322	602.97449	557.30322	9.31148	-351.63126	233.92435	70.07893	-1499.60608	522.03857	84.66991	-552.42096	292.38327	17.44400
1060	8.825	854.11993	271.14001	1493.89612	-276.94794	409.79620	1316.81750	-1005.13037	360.94812	1333.25037	584.21313	558.15533	4.23923	-334.50009	227.67075	85.76967	-1492.68115	526.16516	87.86338	-559.86316	287.63058	9.26571
1061	8.833	855.64606	273.48770	1491.26025	-274.71432	409.01013	1313.22290	-1003.65118	360.84479	1331.64270	562.01263	558.00647	1.47026	-314.95859	222.68768	97.57078	-1483.69507	530.62292	88.51871	-571.58917	283.85236	3.06380
1062	8.842	857.47693	275.69556	1488.17993	-272.69858	408.18945	1309.22986	-1002.06061	360.60654	1329.45837	537.51410	557.35999	0.51311	-293.99576	219.01981	105.87676	-1472.20776	535.38647	87.06041	-588.09235	281.52002	-0.30743
1063	8.850	859.74139	277.72452	1484.65125	-270.94211	407.40039	1304.94714	-1000.46570	360.24039	1326.70422	511.95923	556.61871	0.45273	-271.69437	216.27655	111.90628	-1457.93542	540.36029	83.73376	-609.19794	280.43439	-1.48696
1064	8.858	862.51611	279.53333	1480.67944	-269.49170	406.70724	1300.44592	-999.01056	359.76526	1323.41418	486.34570	555.93146	0.51317	-247.95663	214.08974	116.73798	-1440.75708	545.58838	78.75558	-633.50073	280.02612	-1.72057
1065	8.867	865.79736	281.09326	1476.29517	-268.41232	406.14896	1295.77661	-997.83472	359.18585	1319.65540	461.01361	555.36963	0.22952	-222.76651	212.41461	120.89796	-1420.55115	551.32349	72.58521	-659.08167	279.86917	-1.80290
1066	8.875	869.49445	282.40878	1471.57190	-267.79575	405.73242	1290.99146	-997.03271	358.49207	1315.53394	435.94043	554.92761	-0.43025	-196.30478	211.41071	124.45953	-1397.07764	557.73877	66.06644	-684.65979	279.77570	-1.97313
1067	8.883	873.44232	283.51321	1466.62793	-267.75079	405.42120	1286.15393	-996.64038	357.71545	1311.19153	411.08670	554.54456	-1.23268	-168.98532	211.18533	127.32442	-1370.20630	564.59668	60.34748	-709.83569	279.64999	-2.25716
1068	8.892	877.42865	284.44528	1461.61365	-268.37903	405.10571	1281.34729	-996.63965	356.98206	1306.79077	386.44031	554.19006	-1.94824	-141.25748	211.73676	129.39575	-1340.51758	571.24969	56.56546	-734.65723	279.44458	-2.65655
1069	8.900	881.22888	285.23764	1456.69543	-269.74460	404.59918	1276.69409	-996.96332	356.47089	1302.48584	361.99686	553.87573	-2.48104	-113.36270	213.08969	130.60152	-1309.64429	576.78094	55.31036	-759.24799	279.17783	-3.13817
1070	8.908	884.64471	285.91904	1452.03674	-271.84207	403.69070	1272.36377	-997.49933	356.30017	1298.37402	337.74738	553.61438	-2.87811	-85.29697	215.37526	130.85866	-1279.65503	580.29865	56.24900	-783.68591	278.87918	-3.59817
1071	8.917	887.54016	286.52100	1447.77942	-274.56641	402.23590	1268.54333	-998.11133	356.46814	1294.46594	313.65668	553.37952	-3.25429	-56.92331	218.71190	130.05885	-1251.76685	581.54858	58.46217	-808.02161	278.52969	-3.92727
1072	8.925	889.86005	287.08209	1444.03491	-277.70636	400.23462	1265.37891	-998.68243	356.88617	1290.72693	289.65363	553.10205	-3.69161	-28.05988	223.06369	128.12326	-1225.63196	581.19727	61.17372	-832.30530	278.09421	-4.11249
1073	8.933	891.61896	287.64005	1440.88489	-280.99005	397.83841	1262.92798	-999.15784	357.43878	1287.16064	265.65829	552.71533	-4.17623	1.48935	228.25392	125.07832	-1199.90430	580.21735	63.97749	-856.57959	277.57465	-4.24620
1074	8.942	892.87195	288.21722	1438.38635	-284.16751	395.27094	1261.16260	-999.54724	358.04150	1283.84436	241.63043	552.19598	-4.62624	31.92123	234.05884	121.07701	-1173.35730	579.04877	66.61861	-880.86432	277.00146	-4.43850
1075	8.950	893.68579	288.81122	1436.58057	-287.08179	392.72638	1260.02087	-999.88824	358.69836	1280.90771	217.59012	551.56659	-5.00023	63.42758	240.26559	116.37355	-1145.52246	577.44476	68.91911	-905.15979	276.40729	-4.71453
1076	8.958	894.12079	289.40234	1435.49854	-289.69559	390.32834	1259.46106	-1000.21887	359.51642	1278.51086	193.58240	550.86157	-5.35731	96.16052	246.70233	111.26396	-1116.65747	574.86670	70.78214	-929.46594	275.82065	-4.98097
1077	8.967	894.22650	289.97391	1435.15405	-292.05582	388.14294	1259.48352	-1000.57721	360.62976	1276.81421	169.60291	550.09662	-5.77159	130.15469	253.29471	105.97196	-1087.33179	570.88708	72.15369	-953.79443	275.24445	-5.10726
1078	8.975	894.04327	290.52240	1435.53259	-294.21454	386.19577	1260.11365	-1001.00043	362.08319	1275.92371	145.54056	549.34637	-6.16830	165.30548	260.09619	100.57897	-1057.90637	565.47864	73.10031	-978.16302	274.64584	-5.05938
1079	8.983	893.60034	291.05289	1436.58826	-296.16849	384.50748	1261.36987	-1001.49890	363.79218	1275.86084	121.22297	548.79047	-6.32191	201.47516	267.21722	95.11276	-1028.36963	559.03723	73.85344	-1002.58453	273.98969	-4.93602
1080	8.992	892.91479	291.57120	1438.25574	-297.85074	383.14435	1263.24060	-1002.03210	365.60986	1276.59448	96.57333	548.47894	-6.15286	238.60818	274.71347	89.68961	-998.70123	552.06287	74.66788	-1027.07507	273.26721	-4.84626
1081	9.000	892.00055	292.07916	1440.45959	-299.14786	382.20673	1265.68860	-1002.51855	367.40570	1278.09241	71.67970	548.19238	-5.88957	276.69763	282.57660	84.53454	-969.16064	544.90173	75.66681	-1051.69653	272.55795	-4.81995
1082	9.008	890.88373	292.57843	1443.11743	-299.92191	381.75772	1268.67664	-1002.87012	369.08002	1280.34375	46.66544	547.74091	-5.77880	315.63495	290.85873	79.86948	-940.07068	537.73328	76.75219	-1076.55713	272.04700	-4.86798
1083	9.017	889.61102	293.08521	1446.14490	-300.04861	381.78265	1272.17908	-1003.02332	370.54675	1283.34644	21.58245	547.14844	-5.84271	355.10028	299.69583	75.82011	-911.54370	530.58936	77.60045	-1101.68762	271.75452	-4.96877
1084	9.025	888.24341	293.63339	1449.46252	-299.46378	382.20837	1276.16406	-1002.95746	371.73480	1287.08337	-3.57178	546.46783	-5.97595	394.57776	309.06616	72.46958	-883.54785	523.37842	77.83164	-1126.96423	271.35910	-5.00817
1085	9.033	886.84711	294.25146	1452.99719	-298.18875	382.93710	1280.57397	-1002.69318	372.60156	1291.50500	-28.83595	545.68768	-6.09632	433.47842	318.48373	70.01042	-856.07825	516.00549	77.23392	-1152.25525	270.57465	-4.91339
1086	9.042	885.49121	294.94440	1456.67944	-296.32193	383.86548	1285.32300	-1002.26697	373.14056	1296.52710	-54.25661	544.82251	-6.19002	471.28070	326.92105	68.84473	-829.19116	508.57684	75.88474	-1177.56946	269.48694	-4.76160
1087	9.050	884.23846	295.70428	1460.43909	-294.00793	384.90521	1290.30640	-1001.69977	373.37561	1302.03333	-79.83672	543.94525	-6.26226	507.59839	333.16083	69.43347	-802.97028	501.47437	74.11013	-1202.99329	268.34543	-4.66359
1088	9.058	883.12891	296.52484	1464.19946	-291.40054	386.01434	1295.41138	-1000.98468	373.33838	1307.87341	-105.54160	543.12390	-6.28077	542.10895	336.56448	71.73953	-777.49438	495.09595	72.24075	-1228.54480	267.24545	-4.62503
1089	9.067	882.17261	297.40808	1467.87671	-288.63489	387.19888	1300.52319	-1000.10419	373.05539	1313.86353	-131.34286	542.36963	-6.21256	574.21954	337.64865	74.68764	-752.82642	489.65115	70.42544	-1254.04346	266.07300	-4.48216
1090	9.075	881.34894	298.38477	1471.39429	-285.81888	388.46899	1305.52209	-999.06165	372.56097	1319.79858	-157.22324	541.65704	-6.09198	602.54333	337.65024	76.47147	-729.07581	485.34293	68.73229	-1278.98596	264.61224	-3.86443
1091	9.083	880.60492	299.53122	1474.69910	-283.03784	389.80417	1310.28064	-997.90881	371.91461	1325.47717	-183.12540	541.00067	-6.01719	624.93970	337.39169	75.58507	-706.48749	482.50061	67.21701	-1302.62451	262.70041	-2.28933
1092	9.092	879.85883	300.93707	1477.76526	-280.35980	391.15710	1314.66833	-996.74915	371.18988	1330.73096	-208.83699	540.50665	-6.04556	639.83789	336.85965	71.53575	-685.44019	481.41449	65.75405	-1324.38257	260.38364	0.50038
1093	9.100	879.02026	302.62158	1480.58960	-277.82910	392.46283	1318.55640	-995.71027	370.42773	1335.43848	-233.85660	540.30884	-6.01155	647.78937	335.91754	64.83995	-666.36707	482.18924	63.94678	-1344.16980	257.90298	4.23308
1094	9.108	878.01440	304.46439	1483.18750	-275.44452	393.63327	1321.82922	-994.89886	369.60321	1339.52234	-257.44852	540.46277	-5.42278	651.25360	334.86401	56.72762	-649.71350	484.74976	61.29329	-1362.17456	255.48044	8.23154
1095	9.117	876.79553	306.25589	1485.57581	-273.14984	394.55774	1324.40393	-994.35706	368.65656	1342.94556	-279.00397	540.99408	-3.54207	652.64319	334.07361	48.74484	-635.89722	488.84454	57.37906	-1378.45483	253.16995	11.87314
1096	9.125	875.34552	307.84686	1487.74402	-270.86353	395.12985	1326.24072	-994.03735	367.55243	1345.71338	-298.27765	542.12384	0.61470	652.67828	333.49976	42.07077	-625.17651	494.07285	51.95385	-1392.81592	250.90259	15.05734
1097	9.133	873.66699	309.22797	1489.64819	-268.52966	395.29337	1327.33289	-993.81476	366.31812	1347.86523	-314.80048	544.47290	8.51781	650.42249	332.69342	36.79572	-617.56000	500.11719	45.00134	-1404.85718	248.60971	18.38877
1098	9.142	871.77765	310.47974	1491.23145	-266.15356	395.07236	1327.68335	-993.52844	365.06586	1349.45947	-326.79221	548.92041	21.83285	644.46753	331.18408	31.87804	-612.92133	507.00687	36.77210	-1413.88354	246.29932	22.70443
1099	9.150	869.70685	311.68793	1492.44373	-263.80258	394.55786	1327.28748	-993.02618	363.96875	1350.55737	-331.32941	555.95355	40.98621	634.04718	328.92111	26.09785	-611.21667	514.93079	27.63150	-1418.92639	244.06915	28.11886
1100	9.158	867.50159	312.89807	1493.24817	-261.57831	393.86584	1326.13940	-992.20740	363.17987	1351.21045	-326.47662	565.06274	63.94758	619.48853	326.46854	19.32280	-612.62030	523.72876	17.92563	-1419.13513	242.05084	33.60732
1101	9.167	865.23486	314.11084	1493.62195	-259.57828	393.10306	1324.25537	-991.05914	362.77472	1351.44849	-313.20514	574.93127	86.94926	601.86151	324.64670	12.77495	-617.50787	532.75696	8.22862	-1414.19434	240.23181	37.64074
1102	9.175	863.00659	315.29529	1493.55481	-257.86411	392.35349	1321.68799	-989.65338	362.75122	1351.26245	-294.88644	584.18909	106.51219	582.03979	323.81848	7.90734	-626.26849	541.14844	-0.27573	-1404.35999	238.32404	39.11625
1103	9.183	860.94006	316.40814	1493.04773	-256.44846	391.67780	1318.52551	-988.10980	363.04907	1350.59534	-274.96103	592.01501	120.99544	560.22308	323.62527	5.18710	-638.99072	548.03467	-6.17843	-1390.11230	235.93237	37.75589
1104	9.192	859.17664	317.41815	1492.11108	-255.31755	391.11682	1314.88428	-986.56787	363.57965	1349.36084	-255.02859	598.32013	130.84656	536.52740	323.49878	4.06262	-655.42834	552.75134	-9.09787	-1371.78540	232.87244	33.97843
1105	9.200	857.86029	318.31900	1490.76208	-254.47931	390.69574	1310.89648	-985.18262	364.25952	1347.49451	-234.81924	603.51678	137.70395	511.56210	323.21289	3.71548	-675.34387	555.12256	-10.11275	-1349.56494	229.28107	28.61568
1106	9.208	857.10779	319.12622	1489.02136	-253.98959	390.42688	1306.69824	-984.11963	365.02258	1345.00269	-213.44855	608.02905	143.13147	486.13373	322.85297	3.54160	-698.29236	555.61731	-10.55280	-1323.85718	225.51678	22.66024
1107	9.217	856.97516	319.87241	1486.91663	-253.93173	390.31940	1302.41943	-983.53076	365.79236	1341.95032	-190.41376	611.95709	147.89912	460.78122	322.52057	3.21366	-723.09277	555.08545	-10.96676	-1295.75232	222.05005	17.10480
1108	9.225	857.43842	320.59711	1484.49805	-254.37869	390.39413	1298.17542	-983.51855	366.44409	1338.40576	-165.78712	615.13062	152.06868	435.73291	322.23248	2.65436	-748.37030	554.20752	-11.37005	-1267.13159	219.34705	12.88236
1109	9.233	858.39526	321.32898	1481.85022	-255.37881	390.68219	1294.06580	-984.11157	366.83701	1334.42456	-140.00714	617.32599	155.43207	411.01813	321.95032	1.97370	-773.41980	553.26367	-11.75888	-1239.82837	217.74315	10.71451
1110	9.242	859.68213	322.08026	1479.09399	-256.97583	391.20535	1290.17651	-985.26678	366.90973	1330.08093	-113.60851	618.38135	157.79187	386.55420	321.58478	1.34380	-798.14941	552.33173	-12.20386	-1214.21753	217.39203	10.79741
1111	9.250	861.10236	322.86060	1476.37878	-259.22827	391.96756	1286.58154	-986.88965	366.72668	1325.48804	-86.98343	618.20313	158.97775	362.24030	321.03568	0.86691	-822.65588	551.48279	-12.72764	-1189.01611	218.26053	12.70894
1112	9.258	862.45728	323.68591	1473.86548	-262.17926	392.97021	1283.34570	-988.85315	366.42542	1320.78564	-60.25317	616.72559	158.79503	338.01447	320.28214	0.51900	-847.03070	550.78223	-13.23991	-1162.69580	220.11960	15.73742
1113	9.267	863.58203	324.56940	1471.70215	-265.78409	394.21997	1280.52832	-991.00806	366.11316	1316.11145	-33.31820	613.90125	157.07574	313.87256	319.43765	0.18462	-871.31909	550.18176	-13.64546	-1134.62329	222.65073	19.26199
1114	9.275	864.37732	325.50900	1470.00781	-269.86481	395.69705	1278.17920	-993.19977	365.79898	1311.58679	-6.00315	609.76355	153.79813	289.83640	318.67938	-0.25423	-895.53772	549.53369	-13.96310	-1105.02197	225.68295	22.90081
1115	9.283	864.81012	326.48050	1468.86780	-274.14395	397.31415	1276.33521	-995.29816	365.41006	1307.32617	21.84283	604.45612	149.12808	265.87653	318.07257	-0.80016	-919.71057	548.76440	-14.27697	-1074.46472	229.27512	26.50874
1116	9.292	864.88733	327.43140	1468.33521	-278.33395	398.92480	1275.03271	-997.22778	364.84760	1303.44275	50.33482	598.17151	143.35919	241.91873	317.53979	-1.32713	-943.88135	547.94470	-14.63584	-1043.46667	233.55252	30.10560
1117	9.300	864.63043	328.28470	1468.43640	-282.21588	400.37616	1274.32166	-998.97589	364.02869	1300.04065	79.59676	591.10077	136.83920	217.93945	317.01199	-1.73124	-968.10028	547.18542	-15.02827	-1012.35010	238.56918	33.75083
1118	9.308	864.06287	328.96857	1469.17944	-285.66599	401.55301	1274.26184	-1000.56134	362.90320	1297.20325	109.77993	583.41333	129.90681	193.96857	316.47845	-2.02369	-992.40979	546.53027	-15.39011	-981.29211	244.33066	37.45319
1119	9.317	863.20532	329.45270	1470.55701	-288.63757	402.38998	1274.89026	-1001.98145	361.44028	1294.98547	141.00116	575.21655	122.81796	169.97879	315.87799	-2.23244	-1016.82007	545.94879	-15.62492	-950.37524	250.83875	41.18082
1120	9.325	862.07587	329.75201	1472.54578	-291.12842	402.85156	1276.19421	-1003.19702	359.60822	1293.42773	173.25665	566.52484	115.68187	145.87912	315.04800	-2.28827	-1041.31140	545.38879	-15.67389	-919.64404	258.04572	44.90546
1121	9.333	860.69153	329.89932	1475.10913	-293.16083	402.90057	1278.11804	-1004.16797	357.39661	1292.57800	206.41214	557.26196	108.45586	121.62592	313.89285	-2.09358	-1065.88818	544.82056	-15.57920	-889.19482	265.79184	48.59968
1122	9.342	859.06927	329.92142	1478.19971	-294.77023	402.49548	1280.59155	-1004.89496	354.86664	1292.48779	240.29068	547.28894	101.03043	97.23093	312.57629	-1.69801	-1090.58569	544.24683	-15.44707	-859.23157	273.83832	52.17344
1123	9.350	857.23132	329.84100	1481.75720	-295.98233	401.61505	1283.54822	-1005.42938	352.15021	1293.18213	274.75504	536.45013	93.34786	72.68484	311.39676	-1.31544	-1115.42285	543.66345	-15.35417	-830.04919	281.97473	55.40179
1124	9.358	855.21228	329.69113	1485.70447	-296.79065	400.26666	1286.93201	-1005.84308	349.39648	1294.64136	309.71808	524.63153	85.45975	47.95874	310.49384	-1.12999	-1140.40649	543.04077	-15.29393	-801.91797	290.08154	57.96681
1125	9.367	853.06354	329.51453	1489.95044	-297.15729	398.47394	1290.69470	-1006.18646	346.74011	1296.81775	345.15601	511.85779	77.56252	23.03946	309.79868	-1.14613	-1165.55005	542.38831	-15.18835	-774.92963	298.07919	59.62766
1126	9.375	850.85138	329.34894	1494.40149	-297.03918	396.27252	1294.77881	-1006.47388	344.29791	1299.66687	381.14142	498.42273	70.12058	-2.06815	309.20911	-1.25524	-1190.84399	541.76422	-14.98472	-748.99329	305.85196	60.34503
1127	9.383	848.64862	329.21057	1498.97144	-296.42868	393.70862	1299.10278	-1006.69031	342.15994	1303.15222	417.73141	485.01740	64.02012	-27.32977	308.69824	-1.38078	-1216.26147	541.16827	-14.76894	-723.98926	313.26981	60.25269
1128	9.392	846.52289	329.08350	1503.58569	-295.37921	390.83154	1303.56653	-1006.80536	340.37369	1307.22119	454.61749	472.71310	60.45183	-52.70053	308.28479	-1.52669	-1241.80957	540.49915	-14.71390	-699.88757	320.24246	59.55439
1129	9.400	844.52582	328.92691	1508.17957	-293.99542	387.69650	1308.07214	-1006.79041	338.93533	1311.78210	490.76361	462.52344	60.15276	-78.17746	307.93634	-1.72302	-1267.51294	539.68054	-14.86979	-676.74280	326.60693	58.48154
1130	9.408	842.68457	328.70020	1512.69604	-292.40622	384.37604	1312.54224	-1006.63519	337.80072	1316.69324	524.43597	454.70438	62.34307	-103.75638	307.48486	-1.93885	-1293.28247	538.82440	-15.00982	-654.62659	331.91986	57.32237
1131	9.417	840.99969	328.38184	1517.08594	-290.74472	380.95898	1316.91858	-1006.35938	336.91272	1321.75903	553.70844	448.58966	64.73266	-129.35416	306.71375	-2.08034	-1318.75781	538.24390	-14.59708	-633.62939	335.60394	56.32332
1132	9.425	839.44812	327.96826	1521.30859	-289.13208	377.52975	1321.14221	-1006.00848	336.21564	1326.74243	577.07489	443.33240	65.08575	-154.83908	305.55826	-2.10833	-1343.32080	538.26935	-12.80616	-613.98413	337.42038	55.42922
1133	9.433	837.98810	327.46478	1525.33167	-287.65881	374.14209	1325.13635	-1005.63684	335.65424	1331.39258	593.91962	438.73895	62.61267	-180.03525	304.07260	-2.10330	-1366.40454	539.04333	-8.73775	-596.16089	337.53583	54.21571
1134	9.442	836.56512	326.87308	1529.13049	-286.36957	370.82156	1328.80762	-1005.29724	335.16812	1335.48108	604.81726	435.18710	57.76590	-204.60837	302.26764	-2.20502	-1387.81519	540.55170	-1.89497	-580.78778	336.12253	52.14408
1135	9.450	835.12024	326.17804	1532.68347	-285.26605	367.60556	1332.06079	-1005.04785	334.67896	1338.84167	611.36621	432.90308	51.37157	-228.02396	300.22308	-2.54200	-1407.61255	542.83154	7.51300	-568.41663	333.17972	48.86135
1136	9.458	833.59961	325.36493	1535.96423	-284.32251	364.56839	1334.80579	-1004.94977	334.10254	1341.39587	615.30334	431.70300	44.40830	-249.71774	298.14020	-3.10130	-1425.59546	545.84723	18.70485	-559.27515	328.69125	44.37360
1137	9.467	831.96442	324.45474	1538.93896	-283.49335	361.79636	1336.95044	-1005.03809	333.41077	1343.15674	617.47321	431.35107	38.10627	-269.35117	295.83588	-3.41417	-1440.96216	549.05969	30.66324	-553.21692	322.75400	39.04219
1138	9.475	830.19623	323.50369	1541.57349	-282.71030	359.34985	1338.39514	-1005.29352	332.67908	1344.21729	617.55597	431.78647	33.39455	-286.77719	292.23621	-2.16814	-1452.58228	551.66174	42.62659	-549.92114	315.57202	33.36533
1139	9.483	828.29620	322.57123	1543.83508	-281.88800	357.24268	1339.04724	-1005.64581	332.03174	1344.70447	614.57080	433.01950	29.95326	-301.38339	285.75488	2.85070	-1459.66577	553.42529	54.41685	-549.19080	307.42526	27.67745
1140	9.492	826.28418	321.69876	1545.69458	-280.95023	355.43048	1338.85217	-1005.99982	331.53409	1344.71265	607.49158	435.04456	26.19256	-311.37582	275.36819	13.80672	-1462.23218	554.82910	65.90096	-551.16583	298.67538	21.98787
1141	9.500	824.19696	320.90845	1547.12964	-279.86105	353.81967	1337.80896	-1006.26025	331.16248	1344.28162	595.71826	437.76709	20.61416	-314.39664	261.42514	30.92980	-1461.06982	556.49323	76.19477	-556.29193	289.81732	16.10365
1142	9.508	822.08435	320.20758	1548.12756	-278.63535	352.30353	1335.96228	-1006.34204	330.84494	1343.42468	579.49554	440.73810	13.32852	-309.44803	245.66162	51.48889	-1457.18335	558.84668	83.92303	-565.01929	281.60785	10.05873
1143	9.517	820.00446	319.58719	1548.68079	-277.33105	350.79901	1333.38562	-1006.18304	330.49347	1342.15039	560.01959	443.04456	6.13186	-297.99869	230.45038	71.09103	-1451.06384	561.97058	88.20828	-577.52209	275.11142	4.53420
1144	9.525	818.02277	319.02362	1548.78406	-276.03674	349.26712	1330.16907	-1005.77167	330.01492	1340.46643	538.68848	443.90790	0.96330	-282.91367	217.61639	86.27927	-1442.55737	565.56970	89.16211	-593.78851	271.22864	0.57719
1145	9.533	816.21533	318.48862	1548.43909	-274.86145	347.70905	1326.40637	-1005.16583	329.31683	1338.37952	516.01434	443.45297	-1.61418	-266.37656	207.57053	96.25981	-1431.38318	569.21368	87.53463	-613.75134	269.86044	-1.38709
1146	9.542	814.67590	317.95734	1547.65869	-273.92230	346.14221	1322.18811	-1004.47491	328.33365	1335.89380	491.81122	442.50970	-2.40778	-248.94675	199.42819	102.61747	-1417.43774	572.55127	84.03580	-636.87012	269.80780	-1.97405
1147	9.550	813.51514	317.40823	1546.46338	-273.32397	344.58307	1317.60156	-1003.81940	327.07495	1333.01489	466.36981	441.71216	-2.53801	-230.26712	191.89960	107.63800	-1400.68213	575.47510	79.05994	-661.85187	269.77737	-2.11361
1148	9.558	812.83807	316.81476	1544.87671	-273.13510	343.04349	1312.73096	-1003.30194	325.62521	1329.76318	440.57654	441.13037	-2.66160	-210.03049	184.11453	112.85538	-1381.06714	578.26782	72.97411	-687.34595	269.29944	-2.31311
1149	9.567	812.70801	316.13684	1542.92444	-273.38120	341.53470	1307.65356	-1002.99829	324.09396	1326.18518	415.06775	440.59283	-2.95391	-188.26547	175.92014	118.68826	-1358.55945	581.38904	66.49940	-712.66156	268.61310	-2.64548
1150	9.575	813.12274	315.32239	1540.63818	-274.06055	340.08286	1302.44141	-1002.96368	322.60760	1322.35046	389.95117	439.99518	-3.41543	-165.28574	167.71405	124.80431	-1333.29028	584.97119	60.84651	-737.66943	268.01166	-3.02811
1151	9.583	814.01367	314.31842	1538.06543	-275.16620	338.72870	1297.17114	-1003.23688	321.32083	1318.33850	365.12369	439.34665	-3.99695	-141.59213	160.01422	130.61456	-1306.05811	588.54724	57.38209	-762.44427	267.51254	-3.39709
1152	9.592	815.26038	313.08893	1535.27795	-276.70032	337.47699	1291.93274	-1003.82758	320.37900	1314.22607	340.48914	438.71161	-4.58921	-117.63998	153.15399	135.58444	-1278.68701	591.26624	56.81651	-787.10504	266.99942	-3.74798
1153	9.600	816.70813	311.62726	1532.37085	-278.68832	336.23004	1286.84058	-1004.69794	319.86618	1310.07495	315.98538	438.13660	-5.09740	-93.59018	147.27231	139.32022	-1253.22595	592.46802	58.71220	-811.76050	266.45737	-4.10778
1154	9.608	818.19391	309.95044	1529.45313	-281.18018	334.77145	1282.04114	-1005.75836	319.77374	1305.92346	291.57733	437.60596	-5.53129	-69.26675	142.37253	141.56305	-1230.41638	592.10376	61.91082	-836.47302	266.00705	-4.49174
1155	9.617	819.57739	308.08197	1526.64270	-284.19986	332.84430	1277.70007	-1006.88788	319.99991	1301.79260	267.24600	437.06924	-5.98783	-44.33139	138.40962	142.17368	-1209.22278	590.49622	65.28987	-861.23450	265.73840	-4.87489
1156	9.625	820.76001	306.03760	1524.06128	-287.65924	330.30927	1273.96313	-1007.97693	320.41922	1297.71472	242.98138	436.51682	-6.53664	-18.50443	135.39359	141.11658	-1187.93640	587.81335	68.16808	-885.94348	265.55215	-5.20083
1157	9.633	821.68323	303.83066	1521.82288	-291.33566	327.25189	1270.92065	-1008.97180	320.98169	1293.76184	218.79071	436.00293	-7.11431	8.34372	133.31598	138.48126	-1165.47131	583.96045	70.34575	-910.44434	265.22000	-5.42600
1158	9.642	822.31421	301.50568	1520.01941	-294.95755	323.93640	1268.59680	-1009.88629	321.72034	1290.04077	194.68411	435.56293	-7.56472	36.23401	131.99014	134.52832	-1141.69116	578.83020	71.95219	-934.67505	264.61652	-5.56365
1159	9.650	822.63629	299.15698	1518.71143	-298.31564	320.67703	1266.96948	-1010.76892	322.65985	1286.66577	170.64328	435.15036	-7.79823	65.15085	131.08473	129.66541	-1116.92456	572.42920	73.18552	-958.73547	263.83173	-5.66052
1160	9.658	822.64941	296.88785	1517.92505	-301.31641	317.72806	1266.00464	-1011.65143	323.74948	1283.74036	146.61929	434.70007	-7.86683	95.10318	130.31268	124.34280	-1091.40198	564.81110	74.12973	-982.77887	263.03711	-5.72594
1161	9.667	822.37061	294.75690	1517.65674	-303.96579	315.22910	1265.67871	-1012.51666	324.89600	1281.35522	122.55772	434.21542	-7.86704	126.16867	129.52484	118.97168	-1065.13086	556.06091	74.82954	-1006.90002	262.33243	-5.73494
1162	9.675	821.83063	292.77280	1517.88000	-306.31323	313.21033	1265.98352	-1013.30426	326.03024	1279.58582	98.42579	433.74811	-7.82723	158.47806	128.65697	113.87836	-1038.14685	546.34485	75.42497	-1031.11792	261.76523	-5.70569
1163	9.683	821.07031	290.92004	1518.55444	-308.40152	311.62579	1266.91687	-1013.93933	327.10632	1278.48425	74.21796	433.30258	-7.75254	192.09753	127.65500	109.25354	-1010.73242	535.88806	76.11681	-1055.43286	261.38733	-5.71671
1164	9.692	820.13428	289.18307	1519.63354	-310.24164	310.38184	1268.46179	-1014.36688	328.06067	1278.07898	49.93636	432.80975	-7.71684	226.87648	126.51929	105.13100	-983.39612	524.89532	77.07490	-1079.86572	261.18326	-5.82057
1165	9.700	819.06775	287.55588	1521.06641	-311.80173	309.37213	1270.56506	-1014.58649	328.82733	1278.38867	25.56496	432.19537	-7.80355	262.46381	125.45406	101.41236	-956.63641	513.49622	78.36368	-1104.40076	260.98206	-5.96594
1166	9.708	817.91803	286.02979	1522.79590	-313.00632	308.51782	1273.14050	-1014.66473	329.39014	1279.43018	1.06776	431.44586	-7.99624	298.51178	124.85281	97.92513	-930.60138	501.77026	79.85878	-1128.95471	260.53391	-6.03542
1167	9.717	816.73706	284.57410	1524.76013	-313.74719	307.78503	1276.10229	-1014.69958	329.77698	1281.20508	-23.57550	430.63251	-8.19686	334.76196	125.10056	94.49352	-904.92865	489.87265	81.27676	-1153.47852	259.70062	-5.94770
1168	9.725	815.58087	283.13898	1526.89868	-313.90833	307.17407	1279.39087	-1014.75519	330.00385	1283.68555	-48.35557	429.86371	-8.32454	370.97876	126.35607	91.04246	-878.98108	478.09265	82.34607	-1178.04053	258.56400	-5.71681
1169	9.733	814.50922	281.68237	1529.15564	-313.41074	306.69888	1282.96411	-1014.82385	330.04605	1286.82056	-73.26785	429.17740	-8.37335	406.95435	128.31198	87.76737	-852.30823	466.73328	82.93291	-1202.75659	257.35706	-5.44070
1170	9.742	813.58356	280.19122	1531.47900	-312.25681	306.36972	1286.77039	-1014.83832	329.85666	1290.54797	-98.32232	428.51624	-8.39070	442.45294	130.20430	85.20390	-824.92944	455.99005	83.04928	-1227.69324	256.28467	-5.23055
1171	9.750	812.85956	278.67450	1533.81531	-310.53720	306.17664	1290.73279	-1014.70801	329.38989	1294.79175	-123.51720	427.82498	-8.41862	476.94342	131.24222	83.90633	-797.26294	445.94177	82.80846	-1252.85095	255.37741	-5.12681
1172	9.758	812.37823	277.14285	1536.10840	-308.40027	306.08423	1294.75745	-1014.35638	328.60944	1299.44763	-148.83278	427.10864	-8.45824	509.37543	131.06558	83.78493	-769.86945	436.63763	82.34949	-1278.15308	254.50858	-5.06887
1173	9.767	812.16138	275.59943	1538.30530	-306.01248	306.06003	1298.75513	-1013.75031	327.50989	1304.36938	-174.25531	426.39102	-8.48732	538.31531	129.86183	83.81693	-743.24011	428.19775	81.69824	-1303.39294	253.52185	-4.90929
1174	9.775	812.20789	274.03882	1540.35999	-303.52487	306.10843	1302.64819	-1012.91565	326.14493	1309.36658	-199.78122	425.68506	-8.51452	562.35956	128.14008	82.63610	-717.79956	420.82550	80.64568	-1328.16541	252.26465	-4.38547
1175	9.783	812.48914	272.45126	1542.22803	-301.04852	306.26080	1306.35291	-1011.92957	324.60004	1314.22400	-225.34564	425.02417	-8.58959	580.54572	126.36433	79.36549	-694.10571	414.77689	78.80076	-1351.89014	250.56613	-3.09333
1176	9.792	812.94897	270.83484	1543.85962	-298.64261	306.53329	1309.76050	-1010.89856	322.93210	1318.73596	-250.68533	424.50336	-8.69908	592.75177	124.74275	73.89011	-672.92725	410.27679	75.69883	-1374.03455	248.33432	-0.68107
1177	9.800	813.51416	269.20267	1545.20032	-296.31793	306.90076	1312.74304	-1009.94006	321.18002	1322.73560	-275.25363	424.24252	-8.63484	599.92053	123.39212	66.62232	-654.98438	407.41440	70.88167	-1394.32922	245.64035	2.79344
1178	9.808	814.11322	267.57452	1546.19824	-294.05493	307.29590	1315.18823	-1009.15912	319.41785	1326.11621	-298.36865	424.27371	-8.01752	603.65125	122.58077	58.25010	-640.56934	406.23303	64.13348	-1412.75647	242.66174	6.75503
1179	9.817	814.69275	265.96826	1546.80981	-291.82300	307.61810	1317.03137	-1008.60461	317.74036	1328.84119	-319.54074	424.58038	-6.39220	605.30151	122.62321	49.62729	-629.41681	406.88809	55.67446	-1429.42578	239.55377	10.46434
1180	9.825	815.22089	264.40009	1546.99792	-289.59180	307.75388	1318.25378	-1008.23352	316.20660	1330.93091	-338.55374	425.35986	-3.05837	605.33691	123.63795	41.52214	-620.99164	409.54971	45.95553	-1444.44519	236.33105	13.60892
1181	9.833	815.68231	262.87891	1546.73157	-287.34027	307.61066	1318.85144	-1007.92181	314.82886	1332.43811	-354.88309	427.18478	3.30260	603.30096	125.46213	34.15891	-615.00928	414.26123	35.35017	-1457.74658	232.92227	16.65723
1182	9.842	816.07800	261.39731	1545.98706	-285.07169	307.15289	1318.79944	-1007.51733	313.60770	1333.42493	-366.73117	430.75165	14.37510	598.20178	127.62808	27.05992	-611.77545	420.96191	24.16767	-1468.82031	229.35358	20.49527
1183	9.850	816.43048	259.93552	1544.75024	-282.82269	306.41998	1318.04346	-1006.89825	312.55038	1333.93921	-371.13361	436.29169	30.79832	588.94513	129.48294	19.71551	-612.09216	429.28467	12.88722	-1476.61865	225.73672	25.45076
1184	9.858	816.78552	258.47098	1543.01953	-280.65338	305.51660	1316.53003	-1006.00708	311.67224	1333.99695	-366.02905	443.17432	50.85065	574.73376	130.57518	12.61044	-616.83417	438.16968	2.47116	-1479.95874	222.07375	30.68198
1185	9.867	817.21167	256.97672	1540.80457	-278.62857	304.58209	1314.25366	-1004.85455	311.01126	1333.59277	-352.32022	450.15613	71.01082	555.58752	130.92026	7.10435	-626.47937	446.01028	-5.60213	-1478.15906	218.12329	34.67319
1186	9.875	817.80182	255.41667	1538.12195	-276.80545	303.75024	1311.28723	-1003.50122	310.60974	1332.71924	-333.41199	456.05716	87.98421	532.65417	130.80302	4.00250	-640.98596	451.43378	-10.29031	-1471.31128	213.41006	36.26001
1187	9.883	818.67004	253.75455	1534.99146	-275.23181	303.11896	1307.76697	-1002.03314	310.46719	1331.37146	-312.77505	460.28119	100.26807	507.75266	130.43187	2.81844	-659.98914	454.03671	-12.08954	-1459.94995	207.46858	35.13461
1188	9.892	819.93225	251.96660	1531.43213	-273.95081	302.73734	1303.84216	-1000.54578	310.53516	1329.54968	-292.03415	462.87393	108.30122	482.44949	129.85976	2.52881	-682.62390	454.44012	-12.52181	-1444.47668	200.18347	31.65626
1189	9.900	821.67657	250.04802	1527.46362	-273.00516	302.60272	1299.63635	-999.13928	310.75473	1327.27002	-270.99356	464.24182	113.55076	457.48099	129.09218	2.41345	-707.32782	453.63855	-12.71868	-1425.01196	191.85074	26.50399
1190	9.908	823.94055	248.01828	1523.11743	-272.43695	302.67166	1295.25159	-997.91626	311.08203	1324.57288	-248.86719	464.78387	117.38260	432.87140	128.16443	2.16779	-732.54370	452.35904	-13.00471	-1401.90051	183.00723	20.52424
1191	9.917	826.69958	245.92636	1518.45007	-272.28287	302.88089	1290.79700	-996.97070	311.47321	1321.52319	-225.20111	464.64832	120.47784	408.43185	127.16296	1.70739	-757.46954	450.99069	-13.35751	-1376.33105	174.30276	14.74480
1192	9.925	829.86646	243.84190	1513.54919	-272.57202	303.16617	1286.40283	-996.37573	311.87408	1318.19910	-200.05272	463.75284	122.94791	384.07001	126.16093	1.07010	-781.96033	449.74405	-13.75659	-1350.14233	166.37686	10.32557
1193	9.933	833.30212	241.83179	1508.53357	-273.33630	303.48376	1282.20715	-996.17969	312.23465	1314.67883	-173.83661	461.96219	124.70856	359.77545	125.14207	0.39933	-806.14319	448.65054	-14.22882	-1324.54590	159.66782	8.15531
1194	9.942	836.83771	239.94301	1503.54468	-274.62036	303.84012	1278.33191	-996.40222	312.49353	1311.02307	-147.05804	459.18915	125.67520	335.57281	124.08031	-0.15388	-830.19098	447.59723	-14.76402	-1299.19763	154.30624	8.30963
1195	9.950	840.30267	238.20561	1498.73230	-276.46204	304.30377	1274.87354	-997.02759	312.55917	1307.26526	-120.01160	455.39600	125.75047	311.51642	123.04660	-0.55833	-854.22534	446.49890	-15.27351	-1272.90417	150.16220	10.10499
1196	9.958	843.55737	236.64398	1494.23242	-278.83521	304.96774	1271.91016	-998.00299	312.35056	1303.42419	-92.64266	450.61584	124.81270	287.61081	122.14867	-0.90350	-878.29138	445.39154	-15.66553	-1244.87378	146.97301	12.75925
1197	9.967	846.52002	235.27800	1490.13843	-281.60052	305.87683	1269.49707	-999.24872	311.85022	1299.52893	-64.66637	444.94962	122.76393	263.77258	121.41138	-1.29159	-902.38226	444.38556	-15.93237	-1215.06396	144.51218	15.84214
1198	9.975	849.17633	234.11633	1486.47498	-284.53616	306.98410	1267.63464	-1000.68066	311.11240	1295.63159	-35.80208	438.50113	119.58096	239.93929	120.74618	-1.75671	-926.50171	443.56290	-16.16247	-1183.87085	142.70166	19.20643
1199	9.983	851.57867	233.14244	1483.17737	-287.45193	308.18777	1266.23145	-1002.22845	310.23553	1291.77991	-5.98862	431.40118	115.39848	216.13446	120.01568	-2.27407	-950.67706	442.90247	-16.47246	-1151.82544	141.53947	22.76925
1200	9.992	853.83691	232.28899	1480.09167	-290.29407	309.41235	1265.09265	-1003.83331	309.30963	1287.97510	24.46177	423.91049	110.60637	192.37802	119.17329	-2.80944	-974.90631	442.31818	-16.88649	-1119.40918	140.84822	26.43014
